# Supplementary material for: MALDI-TOF MS typing enables the classification of brewing yeasts of the genus Saccharomyces to major beer styles
Source: PLoS One. 2017 Aug 9;12(8):e0181694. doi: 10.1371/journal.pone.0181694 (PMC5549903; doi:10.1371/journal.pone.0181694)
Supplement: S6 File — The directory includes 90 raw files and was zipped to “.zip”; the folder has three strains with 30 spectra per strain; S1 Text explains the raw files with an example and Table 1 represents the yeast strains used within the experiment. (ZIP) [file pone.0181694.s009.zip › 16-18/30276-3478-Lag-Lag-Lag-YPG-18h-E-E_2016-09-21_4_0_A5_1.dat]

1999.90 1097
2000.32 1093
2000.75 1108
2001.17 1126
2001.59 1066
2002.01 1007
2002.43 1092
2002.86 1118
2003.28 1115
2003.70 1065
2004.12 1060
2004.54 1042
2004.97 1110
2005.39 1104
2005.81 1074
2006.23 1015
2006.66 1011
2007.08 1034
2007.50 1097
2007.92 1084
2008.35 1123
2008.77 1083
2009.19 1052
2009.61 1057
2010.04 1041
2010.46 1030
2010.88 1011
2011.31 1071
2011.73 1036
2012.15 1024
2012.57 1014
2013.00 1024
2013.42 969
2013.84 989
2014.27 961
2014.69 989
2015.11 1001
2015.54 962
2015.96 1047
2016.38 1049
2016.81 1058
2017.23 1094
2017.65 1079
2018.08 1073
2018.50 1111
2018.93 1117
2019.35 1102
2019.77 1110
2020.20 1131
2020.62 1143
2021.04 1100
2021.47 1075
2021.89 1056
2022.32 1041
2022.74 1048
2023.17 1038
2023.59 1004
2024.01 996
2024.44 1073
2024.86 1009
2025.29 975
2025.71 946
2026.14 980
2026.56 1022
2026.98 978
2027.41 988
2027.83 1042
2028.26 1042
2028.68 1004
2029.11 940
2029.53 950
2029.96 994
2030.38 1061
2030.81 1044
2031.23 1023
2031.66 994
2032.08 1031
2032.51 1008
2032.93 1013
2033.36 946
2033.78 970
2034.21 968
2034.63 1018
2035.06 990
2035.49 1033
2035.91 992
2036.34 1014
2036.76 1030
2037.19 1085
2037.61 1038
2038.04 978
2038.47 1013
2038.89 1064
2039.32 1006
2039.74 1055
2040.17 1080
2040.59 1046
2041.02 1066
2041.45 1027
2041.87 1018
2042.30 1064
2042.73 1021
2043.15 1014
2043.58 994
2044.00 1018
2044.43 1066
2044.86 1072
2045.28 1003
2045.71 1046
2046.14 1023
2046.56 1044
2046.99 1038
2047.42 1053
2047.84 990
2048.27 964
2048.70 952
2049.12 980
2049.55 1029
2049.98 1014
2050.40 1018
2050.83 1047
2051.26 1017
2051.69 989
2052.11 944
2052.54 970
2052.97 996
2053.40 969
2053.82 989
2054.25 982
2054.68 1061
2055.10 1028
2055.53 1092
2055.96 1114
2056.39 1041
2056.82 1131
2057.24 1144
2057.67 1134
2058.10 1161
2058.53 1161
2058.95 1133
2059.38 1101
2059.81 1072
2060.24 1038
2060.67 1068
2061.09 1078
2061.52 1129
2061.95 1065
2062.38 1080
2062.81 1113
2063.24 1114
2063.66 1122
2064.09 1131
2064.52 1124
2064.95 1154
2065.38 1181
2065.81 1169
2066.24 1225
2066.66 1217
2067.09 1202
2067.52 1141
2067.95 1150
2068.38 1098
2068.81 1052
2069.24 1057
2069.67 1077
2070.10 996
2070.52 1054
2070.95 1037
2071.38 979
2071.81 949
2072.24 1030
2072.67 1067
2073.10 1044
2073.53 1030
2073.96 1027
2074.39 1039
2074.82 1050
2075.25 1085
2075.68 1123
2076.11 1070
2076.54 1051
2076.97 1033
2077.40 1062
2077.83 1075
2078.26 1132
2078.69 1069
2079.12 1056
2079.55 1092
2079.98 1106
2080.41 1050
2080.84 1099
2081.27 1117
2081.70 1160
2082.13 1199
2082.56 1101
2082.99 1100
2083.42 1108
2083.85 1102
2084.28 1061
2084.71 1040
2085.14 1051
2085.57 985
2086.00 1045
2086.43 1069
2086.86 1033
2087.29 1034
2087.73 994
2088.16 1046
2088.59 1042
2089.02 1023
2089.45 1021
2089.88 1011
2090.31 967
2090.74 1009
2091.17 1002
2091.61 1049
2092.04 999
2092.47 975
2092.90 965
2093.33 977
2093.76 1040
2094.19 1064
2094.63 1005
2095.06 1017
2095.49 1008
2095.92 974
2096.35 991
2096.78 1011
2097.22 1031
2097.65 1039
2098.08 1016
2098.51 988
2098.94 987
2099.38 984
2099.81 986
2100.24 969
2100.67 998
2101.11 1042
2101.54 985
2101.97 980
2102.40 990
2102.83 961
2103.27 925
2103.70 1011
2104.13 1097
2104.56 1024
2105.00 996
2105.43 998
2105.86 998
2106.30 1040
2106.73 1028
2107.16 1040
2107.59 1025
2108.03 1027
2108.46 1042
2108.89 1048
2109.33 1084
2109.76 1040
2110.19 1038
2110.63 1008
2111.06 967
2111.49 976
2111.93 1029
2112.36 1023
2112.79 947
2113.23 948
2113.66 980
2114.09 914
2114.53 936
2114.96 966
2115.40 1002
2115.83 961
2116.26 936
2116.70 975
2117.13 940
2117.56 921
2118.00 942
2118.43 1004
2118.87 995
2119.30 985
2119.73 1032
2120.17 1016
2120.60 1053
2121.04 985
2121.47 977
2121.91 1056
2122.34 989
2122.78 1036
2123.21 1070
2123.64 1019
2124.08 983
2124.51 996
2124.95 1074
2125.38 999
2125.82 1024
2126.25 972
2126.69 1025
2127.12 1043
2127.56 1064
2127.99 1074
2128.43 1046
2128.86 1106
2129.30 1064
2129.73 1112
2130.17 1084
2130.60 1114
2131.04 1125
2131.47 1116
2131.91 1091
2132.35 1062
2132.78 1081
2133.22 1152
2133.65 1095
2134.09 1075
2134.52 1113
2134.96 1078
2135.40 1069
2135.83 1089
2136.27 1053
2136.70 1132
2137.14 1067
2137.57 1036
2138.01 1078
2138.45 1089
2138.88 1115
2139.32 1052
2139.76 1034
2140.19 1009
2140.63 1001
2141.06 1022
2141.50 1011
2141.94 980
2142.37 1031
2142.81 1003
2143.25 985
2143.68 990
2144.12 977
2144.56 993
2144.99 1005
2145.43 1016
2145.87 978
2146.30 955
2146.74 1036
2147.18 1033
2147.62 1049
2148.05 1119
2148.49 1148
2148.93 1187
2149.36 1230
2149.80 1291
2150.24 1350
2150.68 1318
2151.11 1298
2151.55 1373
2151.99 1325
2152.43 1314
2152.86 1269
2153.30 1239
2153.74 1186
2154.18 1136
2154.61 1107
2155.05 1105
2155.49 1097
2155.93 1110
2156.37 1081
2156.80 1055
2157.24 1065
2157.68 1011
2158.12 975
2158.56 1001
2158.99 1068
2159.43 1028
2159.87 999
2160.31 1043
2160.75 1050
2161.19 1037
2161.62 1052
2162.06 1078
2162.50 1067
2162.94 1042
2163.38 1066
2163.82 1153
2164.26 1093
2164.69 1074
2165.13 1068
2165.57 1080
2166.01 1133
2166.45 1185
2166.89 1188
2167.33 1114
2167.77 1148
2168.21 1147
2168.65 1193
2169.08 1164
2169.52 1198
2169.96 1221
2170.40 1208
2170.84 1170
2171.28 1191
2171.72 1214
2172.16 1208
2172.60 1148
2173.04 1151
2173.48 1131
2173.92 1157
2174.36 1163
2174.80 1160
2175.24 1231
2175.68 1223
2176.12 1224
2176.56 1257
2177.00 1215
2177.44 1204
2177.88 1211
2178.32 1211
2178.76 1138
2179.20 1132
2179.64 1142
2180.08 1174
2180.52 1215
2180.96 1192
2181.40 1167
2181.84 1133
2182.28 1121
2182.72 1074
2183.16 1029
2183.60 1068
2184.04 999
2184.48 1011
2184.93 1029
2185.37 1008
2185.81 1002
2186.25 1045
2186.69 1126
2187.13 1091
2187.57 1159
2188.01 1140
2188.45 1150
2188.89 1180
2189.34 1176
2189.78 1185
2190.22 1180
2190.66 1188
2191.10 1159
2191.54 1119
2191.98 1080
2192.43 1102
2192.87 1086
2193.31 1191
2193.75 1202
2194.19 1180
2194.63 1206
2195.08 1256
2195.52 1244
2195.96 1212
2196.40 1235
2196.84 1312
2197.29 1292
2197.73 1236
2198.17 1165
2198.61 1149
2199.06 1161
2199.50 1139
2199.94 1090
2200.38 1125
2200.82 1133
2201.27 1107
2201.71 1101
2202.15 1110
2202.59 1048
2203.04 1111
2203.48 1198
2203.92 1192
2204.37 1182
2204.81 1140
2205.25 1251
2205.69 1209
2206.14 1151
2206.58 1216
2207.02 1207
2207.47 1237
2207.91 1215
2208.35 1179
2208.80 1189
2209.24 1232
2209.68 1220
2210.13 1238
2210.57 1242
2211.01 1240
2211.46 1218
2211.90 1198
2212.34 1182
2212.79 1208
2213.23 1154
2213.67 1177
2214.12 1173
2214.56 1116
2215.01 1122
2215.45 1160
2215.89 1147
2216.34 1111
2216.78 1140
2217.23 1136
2217.67 1091
2218.11 1127
2218.56 1176
2219.00 1151
2219.45 1103
2219.89 1111
2220.34 1130
2220.78 1137
2221.22 1198
2221.67 1164
2222.11 1189
2222.56 1173
2223.00 1203
2223.45 1279
2223.89 1255
2224.34 1235
2224.78 1211
2225.23 1226
2225.67 1247
2226.12 1249
2226.56 1256
2227.01 1255
2227.45 1277
2227.90 1274
2228.34 1289
2228.79 1237
2229.23 1178
2229.68 1295
2230.12 1284
2230.57 1262
2231.01 1241
2231.46 1233
2231.90 1271
2232.35 1275
2232.80 1271
2233.24 1303
2233.69 1310
2234.13 1283
2234.58 1323
2235.02 1252
2235.47 1240
2235.92 1222
2236.36 1286
2236.81 1223
2237.25 1183
2237.70 1225
2238.15 1179
2238.59 1145
2239.04 1121
2239.49 1188
2239.93 1093
2240.38 1080
2240.82 1193
2241.27 1155
2241.72 1181
2242.16 1194
2242.61 1174
2243.06 1143
2243.50 1141
2243.95 1144
2244.40 1092
2244.84 1099
2245.29 1109
2245.74 1083
2246.19 1093
2246.63 1119
2247.08 1069
2247.53 1137
2247.97 1089
2248.42 1049
2248.87 1092
2249.32 1105
2249.76 1064
2250.21 1115
2250.66 1186
2251.10 1148
2251.55 1102
2252.00 1117
2252.45 1072
2252.89 1121
2253.34 1148
2253.79 1113
2254.24 1137
2254.69 1179
2255.13 1107
2255.58 1090
2256.03 1032
2256.48 1039
2256.93 1088
2257.37 1098
2257.82 1118
2258.27 1059
2258.72 1163
2259.17 1119
2259.61 1126
2260.06 1169
2260.51 1139
2260.96 1156
2261.41 1199
2261.86 1224
2262.31 1223
2262.75 1257
2263.20 1204
2263.65 1213
2264.10 1188
2264.55 1260
2265.00 1263
2265.45 1258
2265.90 1217
2266.34 1198
2266.79 1214
2267.24 1187
2267.69 1215
2268.14 1265
2268.59 1319
2269.04 1319
2269.49 1306
2269.94 1350
2270.39 1364
2270.84 1367
2271.29 1397
2271.74 1410
2272.18 1422
2272.63 1432
2273.08 1389
2273.53 1391
2273.98 1331
2274.43 1456
2274.88 1460
2275.33 1526
2275.78 1553
2276.23 1672
2276.68 1589
2277.13 1615
2277.58 1520
2278.03 1541
2278.48 1554
2278.93 1553
2279.38 1466
2279.83 1387
2280.28 1300
2280.73 1357
2281.19 1340
2281.64 1309
2282.09 1348
2282.54 1271
2282.99 1259
2283.44 1188
2283.89 1181
2284.34 1161
2284.79 1213
2285.24 1189
2285.69 1228
2286.14 1179
2286.59 1183
2287.04 1216
2287.50 1188
2287.95 1261
2288.40 1297
2288.85 1336
2289.30 1375
2289.75 1535
2290.20 1542
2290.65 1598
2291.11 1647
2291.56 1649
2292.01 1699
2292.46 1694
2292.91 1657
2293.36 1673
2293.82 1627
2294.27 1619
2294.72 1555
2295.17 1455
2295.62 1414
2296.07 1383
2296.53 1382
2296.98 1410
2297.43 1388
2297.88 1331
2298.33 1341
2298.79 1255
2299.24 1254
2299.69 1313
2300.14 1248
2300.60 1218
2301.05 1170
2301.50 1138
2301.95 1200
2302.41 1213
2302.86 1125
2303.31 1149
2303.76 1111
2304.22 1156
2304.67 1144
2305.12 1110
2305.57 1141
2306.03 1198
2306.48 1139
2306.93 1209
2307.39 1256
2307.84 1242
2308.29 1264
2308.75 1252
2309.20 1328
2309.65 1366
2310.11 1378
2310.56 1336
2311.01 1332
2311.47 1376
2311.92 1439
2312.37 1365
2312.83 1343
2313.28 1310
2313.73 1301
2314.19 1286
2314.64 1290
2315.09 1284
2315.55 1259
2316.00 1233
2316.46 1245
2316.91 1299
2317.36 1247
2317.82 1208
2318.27 1254
2318.73 1274
2319.18 1326
2319.63 1339
2320.09 1301
2320.54 1251
2321.00 1318
2321.45 1312
2321.91 1316
2322.36 1282
2322.82 1317
2323.27 1383
2323.72 1315
2324.18 1372
2324.63 1388
2325.09 1449
2325.54 1532
2326.00 1426
2326.45 1437
2326.91 1483
2327.36 1405
2327.82 1383
2328.27 1356
2328.73 1335
2329.18 1346
2329.64 1279
2330.09 1284
2330.55 1384
2331.00 1307
2331.46 1230
2331.92 1187
2332.37 1216
2332.83 1217
2333.28 1218
2333.74 1180
2334.19 1184
2334.65 1166
2335.10 1171
2335.56 1175
2336.02 1169
2336.47 1191
2336.93 1244
2337.38 1230
2337.84 1237
2338.30 1253
2338.75 1222
2339.21 1225
2339.66 1238
2340.12 1222
2340.58 1184
2341.03 1203
2341.49 1236
2341.95 1199
2342.40 1207
2342.86 1260
2343.32 1249
2343.77 1303
2344.23 1299
2344.68 1314
2345.14 1315
2345.60 1314
2346.06 1384
2346.51 1434
2346.97 1350
2347.43 1405
2347.88 1349
2348.34 1423
2348.80 1378
2349.25 1399
2349.71 1439
2350.17 1361
2350.63 1394
2351.08 1326
2351.54 1304
2352.00 1266
2352.46 1227
2352.91 1227
2353.37 1147
2353.83 1182
2354.29 1211
2354.74 1156
2355.20 1205
2355.66 1194
2356.12 1172
2356.57 1170
2357.03 1127
2357.49 1198
2357.95 1195
2358.41 1194
2358.86 1286
2359.32 1277
2359.78 1324
2360.24 1300
2360.70 1347
2361.15 1339
2361.61 1436
2362.07 1348
2362.53 1367
2362.99 1332
2363.45 1255
2363.91 1353
2364.36 1361
2364.82 1329
2365.28 1349
2365.74 1308
2366.20 1311
2366.66 1276
2367.12 1284
2367.57 1249
2368.03 1275
2368.49 1302
2368.95 1226
2369.41 1228
2369.87 1263
2370.33 1186
2370.79 1199
2371.25 1156
2371.71 1152
2372.17 1188
2372.63 1232
2373.09 1259
2373.54 1183
2374.00 1207
2374.46 1240
2374.92 1203
2375.38 1186
2375.84 1192
2376.30 1229
2376.76 1210
2377.22 1217
2377.68 1264
2378.14 1206
2378.60 1214
2379.06 1233
2379.52 1220
2379.98 1212
2380.44 1216
2380.90 1227
2381.36 1302
2381.82 1241
2382.28 1244
2382.74 1250
2383.20 1213
2383.66 1302
2384.12 1252
2384.59 1277
2385.05 1250
2385.51 1290
2385.97 1221
2386.43 1221
2386.89 1232
2387.35 1265
2387.81 1275
2388.27 1240
2388.73 1276
2389.19 1191
2389.65 1197
2390.12 1226
2390.58 1234
2391.04 1277
2391.50 1272
2391.96 1249
2392.42 1246
2392.88 1169
2393.34 1189
2393.81 1198
2394.27 1179
2394.73 1216
2395.19 1215
2395.65 1188
2396.11 1198
2396.57 1185
2397.04 1208
2397.50 1229
2397.96 1237
2398.42 1214
2398.88 1155
2399.35 1116
2399.81 1123
2400.27 1177
2400.73 1154
2401.19 1109
2401.66 1186
2402.12 1227
2402.58 1140
2403.04 1171
2403.51 1186
2403.97 1163
2404.43 1182
2404.89 1173
2405.36 1137
2405.82 1228
2406.28 1282
2406.74 1263
2407.21 1165
2407.67 1178
2408.13 1194
2408.59 1177
2409.06 1133
2409.52 1092
2409.98 1114
2410.45 1080
2410.91 1125
2411.37 1149
2411.84 1093
2412.30 1081
2412.76 1133
2413.23 1153
2413.69 1125
2414.15 1132
2414.62 1107
2415.08 1149
2415.54 1236
2416.01 1191
2416.47 1217
2416.93 1352
2417.40 1376
2417.86 1338
2418.32 1308
2418.79 1310
2419.25 1297
2419.72 1310
2420.18 1258
2420.64 1286
2421.11 1309
2421.57 1366
2422.04 1301
2422.50 1322
2422.96 1331
2423.43 1321
2423.89 1342
2424.36 1296
2424.82 1291
2425.29 1275
2425.75 1286
2426.22 1270
2426.68 1265
2427.15 1258
2427.61 1193
2428.07 1193
2428.54 1198
2429.00 1211
2429.47 1241
2429.93 1232
2430.40 1226
2430.86 1183
2431.33 1153
2431.79 1153
2432.26 1198
2432.72 1238
2433.19 1240
2433.65 1159
2434.12 1239
2434.59 1263
2435.05 1247
2435.52 1313
2435.98 1243
2436.45 1325
2436.91 1325
2437.38 1370
2437.84 1386
2438.31 1337
2438.78 1413
2439.24 1459
2439.71 1387
2440.17 1417
2440.64 1444
2441.10 1435
2441.57 1405
2442.04 1316
2442.50 1360
2442.97 1338
2443.44 1298
2443.90 1279
2444.37 1218
2444.83 1240
2445.30 1128
2445.77 1190
2446.23 1248
2446.70 1180
2447.17 1164
2447.63 1168
2448.10 1175
2448.57 1156
2449.03 1123
2449.50 1126
2449.97 1149
2450.43 1127
2450.90 1153
2451.37 1122
2451.83 1147
2452.30 1159
2452.77 1123
2453.24 1131
2453.70 1126
2454.17 1109
2454.64 1105
2455.10 1126
2455.57 1185
2456.04 1210
2456.51 1118
2456.97 1155
2457.44 1153
2457.91 1141
2458.38 1123
2458.84 1116
2459.31 1180
2459.78 1156
2460.25 1152
2460.72 1162
2461.18 1176
2461.65 1109
2462.12 1203
2462.59 1101
2463.06 1154
2463.52 1125
2463.99 1093
2464.46 1168
2464.93 1165
2465.40 1168
2465.86 1132
2466.33 1171
2466.80 1079
2467.27 1131
2467.74 1173
2468.21 1139
2468.68 1162
2469.14 1206
2469.61 1153
2470.08 1155
2470.55 1200
2471.02 1210
2471.49 1145
2471.96 1157
2472.43 1181
2472.90 1138
2473.36 1157
2473.83 1146
2474.30 1207
2474.77 1165
2475.24 1141
2475.71 1144
2476.18 1127
2476.65 1125
2477.12 1253
2477.59 1264
2478.06 1271
2478.53 1236
2479.00 1218
2479.47 1290
2479.94 1244
2480.41 1248
2480.87 1291
2481.34 1282
2481.81 1211
2482.28 1191
2482.75 1150
2483.22 1189
2483.69 1159
2484.16 1178
2484.63 1171
2485.10 1173
2485.57 1162
2486.05 1153
2486.52 1207
2486.99 1250
2487.46 1221
2487.93 1245
2488.40 1225
2488.87 1214
2489.34 1221
2489.81 1197
2490.28 1141
2490.75 1180
2491.22 1186
2491.69 1205
2492.16 1214
2492.63 1224
2493.10 1216
2493.58 1252
2494.05 1263
2494.52 1274
2494.99 1309
2495.46 1259
2495.93 1241
2496.40 1208
2496.87 1169
2497.34 1186
2497.82 1155
2498.29 1189
2498.76 1150
2499.23 1202
2499.70 1147
2500.17 1109
2500.64 1133
2501.12 1068
2501.59 1110
2502.06 1131
2502.53 1129
2503.00 1145
2503.48 1112
2503.95 1181
2504.42 1175
2504.89 1169
2505.36 1229
2505.84 1235
2506.31 1288
2506.78 1349
2507.25 1346
2507.72 1257
2508.20 1315
2508.67 1328
2509.14 1329
2509.61 1335
2510.09 1427
2510.56 1474
2511.03 1501
2511.50 1512
2511.98 1490
2512.45 1539
2512.92 1563
2513.40 1553
2513.87 1519
2514.34 1474
2514.81 1398
2515.29 1397
2515.76 1335
2516.23 1349
2516.71 1313
2517.18 1288
2517.65 1242
2518.13 1293
2518.60 1339
2519.07 1360
2519.55 1305
2520.02 1330
2520.49 1288
2520.97 1331
2521.44 1308
2521.91 1299
2522.39 1314
2522.86 1232
2523.34 1191
2523.81 1228
2524.28 1196
2524.76 1232
2525.23 1189
2525.70 1207
2526.18 1242
2526.65 1220
2527.13 1189
2527.60 1279
2528.08 1259
2528.55 1223
2529.02 1242
2529.50 1205
2529.97 1295
2530.45 1332
2530.92 1251
2531.40 1256
2531.87 1284
2532.34 1327
2532.82 1362
2533.29 1308
2533.77 1262
2534.24 1298
2534.72 1325
2535.19 1324
2535.67 1355
2536.14 1335
2536.62 1282
2537.09 1304
2537.57 1307
2538.04 1271
2538.52 1239
2538.99 1255
2539.47 1306
2539.94 1271
2540.42 1240
2540.90 1293
2541.37 1259
2541.85 1298
2542.32 1267
2542.80 1280
2543.27 1202
2543.75 1271
2544.22 1212
2544.70 1240
2545.18 1277
2545.65 1272
2546.13 1351
2546.60 1350
2547.08 1322
2547.56 1359
2548.03 1458
2548.51 1448
2548.98 1479
2549.46 1436
2549.94 1449
2550.41 1516
2550.89 1466
2551.37 1421
2551.84 1410
2552.32 1429
2552.80 1439
2553.27 1445
2553.75 1398
2554.23 1421
2554.70 1394
2555.18 1404
2555.66 1432
2556.13 1395
2556.61 1386
2557.09 1419
2557.56 1444
2558.04 1427
2558.52 1394
2558.99 1404
2559.47 1383
2559.95 1347
2560.43 1305
2560.90 1236
2561.38 1285
2561.86 1299
2562.33 1246
2562.81 1252
2563.29 1191
2563.77 1167
2564.25 1165
2564.72 1196
2565.20 1167
2565.68 1175
2566.16 1142
2566.63 1121
2567.11 1167
2567.59 1169
2568.07 1180
2568.55 1208
2569.02 1188
2569.50 1122
2569.98 1110
2570.46 1137
2570.94 1132
2571.41 1130
2571.89 1146
2572.37 1192
2572.85 1190
2573.33 1155
2573.81 1153
2574.28 1136
2574.76 1192
2575.24 1242
2575.72 1264
2576.20 1315
2576.68 1231
2577.16 1191
2577.64 1188
2578.11 1180
2578.59 1219
2579.07 1160
2579.55 1183
2580.03 1190
2580.51 1170
2580.99 1167
2581.47 1170
2581.95 1195
2582.43 1211
2582.91 1128
2583.39 1098
2583.86 1121
2584.34 1123
2584.82 1121
2585.30 1172
2585.78 1115
2586.26 1100
2586.74 1165
2587.22 1222
2587.70 1247
2588.18 1181
2588.66 1197
2589.14 1204
2589.62 1198
2590.10 1216
2590.58 1162
2591.06 1217
2591.54 1161
2592.02 1149
2592.50 1209
2592.98 1162
2593.46 1142
2593.94 1192
2594.42 1200
2594.90 1211
2595.38 1135
2595.86 1180
2596.35 1194
2596.83 1228
2597.31 1213
2597.79 1216
2598.27 1178
2598.75 1165
2599.23 1157
2599.71 1159
2600.19 1159
2600.67 1198
2601.15 1162
2601.63 1198
2602.12 1212
2602.60 1193
2603.08 1258
2603.56 1246
2604.04 1224
2604.52 1146
2605.00 1190
2605.48 1226
2605.97 1196
2606.45 1192
2606.93 1200
2607.41 1199
2607.89 1192
2608.37 1204
2608.86 1151
2609.34 1194
2609.82 1185
2610.30 1212
2610.78 1224
2611.26 1216
2611.75 1206
2612.23 1257
2612.71 1219
2613.19 1223
2613.68 1279
2614.16 1251
2614.64 1249
2615.12 1257
2615.60 1208
2616.09 1115
2616.57 1171
2617.05 1173
2617.53 1120
2618.02 1192
2618.50 1134
2618.98 1201
2619.46 1239
2619.95 1165
2620.43 1099
2620.91 1082
2621.40 1072
2621.88 1062
2622.36 1100
2622.85 1128
2623.33 1108
2623.81 1097
2624.29 1077
2624.78 1102
2625.26 1115
2625.74 1139
2626.23 1141
2626.71 1150
2627.19 1154
2627.68 1164
2628.16 1140
2628.64 1230
2629.13 1207
2629.61 1214
2630.10 1219
2630.58 1169
2631.06 1213
2631.55 1229
2632.03 1213
2632.51 1209
2633.00 1208
2633.48 1164
2633.97 1207
2634.45 1270
2634.94 1200
2635.42 1159
2635.90 1182
2636.39 1175
2636.87 1192
2637.36 1209
2637.84 1171
2638.33 1181
2638.81 1212
2639.29 1187
2639.78 1262
2640.26 1179
2640.75 1184
2641.23 1248
2641.72 1208
2642.20 1196
2642.69 1156
2643.17 1169
2643.66 1197
2644.14 1194
2644.63 1143
2645.11 1208
2645.60 1215
2646.08 1161
2646.57 1169
2647.05 1135
2647.54 1143
2648.02 1208
2648.51 1176
2648.99 1196
2649.48 1174
2649.97 1222
2650.45 1259
2650.94 1213
2651.42 1197
2651.91 1290
2652.39 1246
2652.88 1233
2653.37 1228
2653.85 1269
2654.34 1289
2654.82 1339
2655.31 1374
2655.80 1287
2656.28 1336
2656.77 1327
2657.25 1308
2657.74 1273
2658.23 1293
2658.71 1336
2659.20 1305
2659.69 1221
2660.17 1223
2660.66 1172
2661.14 1183
2661.63 1237
2662.12 1204
2662.60 1221
2663.09 1210
2663.58 1214
2664.06 1192
2664.55 1167
2665.04 1225
2665.53 1190
2666.01 1228
2666.50 1213
2666.99 1247
2667.47 1213
2667.96 1284
2668.45 1313
2668.94 1288
2669.42 1295
2669.91 1259
2670.40 1268
2670.88 1353
2671.37 1299
2671.86 1303
2672.35 1344
2672.83 1381
2673.32 1439
2673.81 1454
2674.30 1479
2674.79 1485
2675.27 1531
2675.76 1529
2676.25 1524
2676.74 1468
2677.23 1458
2677.71 1396
2678.20 1341
2678.69 1278
2679.18 1295
2679.67 1333
2680.15 1262
2680.64 1286
2681.13 1233
2681.62 1366
2682.11 1426
2682.60 1366
2683.08 1380
2683.57 1365
2684.06 1368
2684.55 1413
2685.04 1374
2685.53 1371
2686.02 1377
2686.51 1314
2686.99 1316
2687.48 1297
2687.97 1272
2688.46 1213
2688.95 1240
2689.44 1283
2689.93 1322
2690.42 1281
2690.91 1242
2691.40 1269
2691.89 1213
2692.38 1262
2692.87 1228
2693.35 1237
2693.84 1279
2694.33 1352
2694.82 1270
2695.31 1318
2695.80 1288
2696.29 1279
2696.78 1197
2697.27 1286
2697.76 1320
2698.25 1392
2698.74 1323
2699.23 1230
2699.72 1354
2700.21 1344
2700.70 1266
2701.19 1288
2701.68 1295
2702.17 1318
2702.66 1339
2703.15 1286
2703.64 1327
2704.13 1281
2704.62 1296
2705.12 1254
2705.61 1290
2706.10 1260
2706.59 1210
2707.08 1316
2707.57 1269
2708.06 1204
2708.55 1196
2709.04 1251
2709.53 1235
2710.02 1241
2710.51 1208
2711.01 1214
2711.50 1248
2711.99 1201
2712.48 1243
2712.97 1217
2713.46 1223
2713.95 1199
2714.44 1158
2714.94 1179
2715.43 1272
2715.92 1204
2716.41 1170
2716.90 1208
2717.39 1184
2717.89 1164
2718.38 1140
2718.87 1213
2719.36 1203
2719.85 1193
2720.34 1270
2720.84 1233
2721.33 1262
2721.82 1389
2722.31 1264
2722.80 1306
2723.30 1347
2723.79 1314
2724.28 1291
2724.77 1242
2725.27 1237
2725.76 1239
2726.25 1190
2726.74 1206
2727.24 1199
2727.73 1245
2728.22 1303
2728.71 1204
2729.21 1271
2729.70 1289
2730.19 1323
2730.69 1361
2731.18 1305
2731.67 1327
2732.16 1376
2732.66 1340
2733.15 1275
2733.64 1339
2734.14 1370
2734.63 1391
2735.12 1320
2735.62 1334
2736.11 1372
2736.60 1294
2737.10 1284
2737.59 1318
2738.08 1353
2738.58 1361
2739.07 1260
2739.56 1234
2740.06 1179
2740.55 1216
2741.05 1264
2741.54 1254
2742.03 1225
2742.53 1174
2743.02 1248
2743.52 1171
2744.01 1225
2744.50 1269
2745.00 1273
2745.49 1211
2745.99 1280
2746.48 1304
2746.97 1305
2747.47 1265
2747.96 1280
2748.46 1302
2748.95 1229
2749.45 1166
2749.94 1193
2750.44 1209
2750.93 1193
2751.43 1172
2751.92 1231
2752.42 1174
2752.91 1163
2753.41 1203
2753.90 1217
2754.40 1252
2754.89 1222
2755.39 1260
2755.88 1298
2756.38 1240
2756.87 1250
2757.37 1282
2757.86 1289
2758.36 1214
2758.85 1165
2759.35 1234
2759.84 1219
2760.34 1232
2760.83 1232
2761.33 1222
2761.83 1264
2762.32 1219
2762.82 1273
2763.31 1249
2763.81 1231
2764.30 1248
2764.80 1289
2765.30 1331
2765.79 1270
2766.29 1309
2766.78 1292
2767.28 1310
2767.78 1260
2768.27 1211
2768.77 1225
2769.27 1215
2769.76 1214
2770.26 1230
2770.76 1242
2771.25 1241
2771.75 1264
2772.24 1302
2772.74 1288
2773.24 1239
2773.73 1273
2774.23 1351
2774.73 1416
2775.23 1413
2775.72 1390
2776.22 1388
2776.72 1410
2777.21 1365
2777.71 1392
2778.21 1373
2778.70 1404
2779.20 1395
2779.70 1322
2780.20 1295
2780.69 1265
2781.19 1311
2781.69 1309
2782.19 1296
2782.68 1266
2783.18 1253
2783.68 1313
2784.18 1306
2784.67 1241
2785.17 1250
2785.67 1255
2786.17 1233
2786.67 1269
2787.16 1322
2787.66 1308
2788.16 1309
2788.66 1340
2789.16 1308
2789.65 1302
2790.15 1236
2790.65 1250
2791.15 1288
2791.65 1299
2792.15 1237
2792.64 1237
2793.14 1304
2793.64 1261
2794.14 1269
2794.64 1329
2795.14 1378
2795.64 1420
2796.13 1408
2796.63 1415
2797.13 1425
2797.63 1419
2798.13 1477
2798.63 1448
2799.13 1357
2799.63 1364
2800.13 1345
2800.62 1304
2801.12 1315
2801.62 1271
2802.12 1276
2802.62 1232
2803.12 1221
2803.62 1213
2804.12 1256
2804.62 1230
2805.12 1261
2805.62 1314
2806.12 1340
2806.62 1380
2807.12 1466
2807.62 1521
2808.12 1505
2808.62 1476
2809.12 1481
2809.62 1568
2810.12 1544
2810.62 1492
2811.12 1456
2811.62 1538
2812.12 1567
2812.62 1540
2813.12 1602
2813.62 1556
2814.12 1482
2814.62 1433
2815.12 1446
2815.62 1427
2816.12 1416
2816.62 1402
2817.12 1316
2817.62 1402
2818.12 1378
2818.62 1413
2819.12 1332
2819.63 1277
2820.13 1301
2820.63 1265
2821.13 1286
2821.63 1256
2822.13 1239
2822.63 1235
2823.13 1271
2823.63 1231
2824.13 1308
2824.64 1291
2825.14 1248
2825.64 1240
2826.14 1258
2826.64 1264
2827.14 1247
2827.64 1195
2828.15 1217
2828.65 1281
2829.15 1259
2829.65 1170
2830.15 1150
2830.65 1202
2831.16 1262
2831.66 1255
2832.16 1245
2832.66 1281
2833.16 1296
2833.67 1220
2834.17 1259
2834.67 1306
2835.17 1264
2835.68 1301
2836.18 1283
2836.68 1326
2837.18 1412
2837.68 1312
2838.19 1301
2838.69 1284
2839.19 1317
2839.70 1253
2840.20 1272
2840.70 1344
2841.20 1322
2841.71 1230
2842.21 1319
2842.71 1350
2843.21 1302
2843.72 1291
2844.22 1324
2844.72 1347
2845.23 1385
2845.73 1379
2846.23 1427
2846.74 1392
2847.24 1397
2847.74 1458
2848.25 1564
2848.75 1542
2849.25 1546
2849.76 1527
2850.26 1487
2850.76 1449
2851.27 1383
2851.77 1402
2852.28 1371
2852.78 1331
2853.28 1332
2853.79 1351
2854.29 1272
2854.79 1226
2855.30 1218
2855.80 1326
2856.31 1354
2856.81 1345
2857.31 1363
2857.82 1400
2858.32 1368
2858.83 1374
2859.33 1362
2859.84 1383
2860.34 1386
2860.85 1424
2861.35 1353
2861.85 1373
2862.36 1351
2862.86 1344
2863.37 1272
2863.87 1309
2864.38 1248
2864.88 1277
2865.39 1244
2865.89 1263
2866.40 1247
2866.90 1213
2867.41 1209
2867.91 1205
2868.42 1247
2868.92 1249
2869.43 1278
2869.93 1246
2870.44 1265
2870.94 1277
2871.45 1298
2871.96 1327
2872.46 1357
2872.97 1397
2873.47 1414
2873.98 1397
2874.48 1285
2874.99 1322
2875.49 1346
2876.00 1358
2876.51 1403
2877.01 1314
2877.52 1388
2878.02 1352
2878.53 1370
2879.04 1355
2879.54 1384
2880.05 1414
2880.55 1492
2881.06 1468
2881.57 1467
2882.07 1463
2882.58 1456
2883.09 1455
2883.59 1478
2884.10 1490
2884.61 1472
2885.11 1528
2885.62 1601
2886.13 1641
2886.63 1655
2887.14 1691
2887.65 1629
2888.15 1635
2888.66 1720
2889.17 1573
2889.67 1516
2890.18 1550
2890.69 1550
2891.20 1517
2891.70 1486
2892.21 1444
2892.72 1418
2893.22 1379
2893.73 1369
2894.24 1426
2894.75 1484
2895.25 1441
2895.76 1526
2896.27 1470
2896.78 1517
2897.29 1592
2897.79 1554
2898.30 1582
2898.81 1650
2899.32 1604
2899.82 1536
2900.33 1537
2900.84 1531
2901.35 1555
2901.86 1641
2902.36 1547
2902.87 1618
2903.38 1630
2903.89 1610
2904.40 1519
2904.91 1553
2905.41 1532
2905.92 1539
2906.43 1523
2906.94 1479
2907.45 1453
2907.96 1421
2908.47 1435
2908.97 1426
2909.48 1363
2909.99 1376
2910.50 1399
2911.01 1429
2911.52 1361
2912.03 1343
2912.54 1349
2913.05 1355
2913.55 1378
2914.06 1376
2914.57 1477
2915.08 1377
2915.59 1337
2916.10 1399
2916.61 1341
2917.12 1347
2917.63 1368
2918.14 1348
2918.65 1376
2919.16 1435
2919.67 1423
2920.18 1539
2920.69 1471
2921.20 1521
2921.71 1563
2922.22 1540
2922.73 1594
2923.24 1604
2923.75 1681
2924.26 1678
2924.77 1695
2925.28 1693
2925.79 1645
2926.30 1640
2926.81 1594
2927.32 1540
2927.83 1547
2928.34 1481
2928.85 1463
2929.36 1353
2929.87 1314
2930.38 1345
2930.89 1362
2931.40 1324
2931.91 1291
2932.42 1325
2932.93 1373
2933.45 1330
2933.96 1279
2934.47 1274
2934.98 1277
2935.49 1340
2936.00 1334
2936.51 1406
2937.02 1419
2937.53 1456
2938.04 1493
2938.56 1540
2939.07 1566
2939.58 1675
2940.09 1757
2940.60 1776
2941.11 1791
2941.62 1826
2942.14 1877
2942.65 1896
2943.16 1827
2943.67 1707
2944.18 1722
2944.70 1709
2945.21 1670
2945.72 1687
2946.23 1663
2946.74 1629
2947.26 1591
2947.77 1593
2948.28 1527
2948.79 1465
2949.30 1448
2949.82 1444
2950.33 1399
2950.84 1386
2951.35 1361
2951.87 1323
2952.38 1381
2952.89 1322
2953.40 1272
2953.92 1323
2954.43 1317
2954.94 1317
2955.45 1255
2955.97 1279
2956.48 1277
2956.99 1287
2957.51 1279
2958.02 1326
2958.53 1299
2959.04 1312
2959.56 1372
2960.07 1395
2960.58 1325
2961.10 1350
2961.61 1435
2962.12 1421
2962.64 1440
2963.15 1430
2963.66 1454
2964.18 1424
2964.69 1455
2965.21 1425
2965.72 1417
2966.23 1431
2966.75 1391
2967.26 1416
2967.77 1346
2968.29 1383
2968.80 1368
2969.32 1424
2969.83 1419
2970.34 1433
2970.86 1404
2971.37 1418
2971.89 1413
2972.40 1437
2972.91 1462
2973.43 1444
2973.94 1426
2974.46 1419
2974.97 1524
2975.49 1533
2976.00 1455
2976.52 1404
2977.03 1446
2977.55 1461
2978.06 1475
2978.57 1440
2979.09 1409
2979.60 1477
2980.12 1508
2980.63 1478
2981.15 1446
2981.66 1504
2982.18 1553
2982.69 1568
2983.21 1559
2983.73 1473
2984.24 1548
2984.76 1600
2985.27 1541
2985.79 1623
2986.30 1599
2986.82 1573
2987.33 1637
2987.85 1621
2988.36 1608
2988.88 1591
2989.40 1608
2989.91 1612
2990.43 1596
2990.94 1551
2991.46 1576
2991.97 1539
2992.49 1518
2993.01 1554
2993.52 1605
2994.04 1550
2994.55 1664
2995.07 1689
2995.59 1723
2996.10 1896
2996.62 1890
2997.14 1957
2997.65 2011
2998.17 2100
2998.69 2030
2999.20 1987
2999.72 2004
3000.24 2019
3000.75 2019
3001.27 2077
3001.79 2128
3002.30 2252
3002.82 2501
3003.34 2788
3003.85 3038
3004.37 3321
3004.89 3612
3005.40 3831
3005.92 3763
3006.44 3651
3006.96 3464
3007.47 3139
3007.99 2852
3008.51 2454
3009.03 2253
3009.54 2137
3010.06 1948
3010.58 1859
3011.10 1752
3011.61 1652
3012.13 1708
3012.65 1648
3013.17 1601
3013.68 1659
3014.20 1621
3014.72 1713
3015.24 1675
3015.76 1627
3016.27 1636
3016.79 1598
3017.31 1652
3017.83 1654
3018.35 1631
3018.86 1570
3019.38 1597
3019.90 1645
3020.42 1652
3020.94 1582
3021.46 1578
3021.97 1651
3022.49 1682
3023.01 1736
3023.53 1694
3024.05 1776
3024.57 1797
3025.09 1814
3025.61 1805
3026.12 1788
3026.64 1765
3027.16 1729
3027.68 1635
3028.20 1582
3028.72 1585
3029.24 1539
3029.76 1563
3030.28 1546
3030.80 1450
3031.32 1466
3031.84 1445
3032.35 1464
3032.87 1494
3033.39 1478
3033.91 1480
3034.43 1496
3034.95 1544
3035.47 1595
3035.99 1568
3036.51 1537
3037.03 1489
3037.55 1533
3038.07 1490
3038.59 1526
3039.11 1522
3039.63 1488
3040.15 1510
3040.67 1519
3041.19 1491
3041.71 1427
3042.23 1439
3042.75 1460
3043.27 1500
3043.79 1527
3044.31 1480
3044.83 1455
3045.35 1478
3045.87 1464
3046.40 1501
3046.92 1538
3047.44 1445
3047.96 1443
3048.48 1477
3049.00 1426
3049.52 1450
3050.04 1494
3050.56 1394
3051.08 1415
3051.60 1410
3052.12 1341
3052.65 1345
3053.17 1378
3053.69 1411
3054.21 1447
3054.73 1379
3055.25 1367
3055.77 1441
3056.30 1378
3056.82 1394
3057.34 1384
3057.86 1388
3058.38 1411
3058.90 1412
3059.42 1420
3059.95 1452
3060.47 1382
3060.99 1464
3061.51 1454
3062.03 1461
3062.56 1522
3063.08 1525
3063.60 1494
3064.12 1477
3064.64 1503
3065.17 1482
3065.69 1535
3066.21 1620
3066.73 1672
3067.26 1593
3067.78 1574
3068.30 1559
3068.82 1599
3069.35 1587
3069.87 1604
3070.39 1575
3070.91 1572
3071.44 1646
3071.96 1696
3072.48 1690
3073.01 1631
3073.53 1603
3074.05 1643
3074.57 1655
3075.10 1646
3075.62 1730
3076.14 1740
3076.67 1730
3077.19 1754
3077.71 1753
3078.24 1876
3078.76 2000
3079.28 1941
3079.81 1922
3080.33 1960
3080.85 1939
3081.38 1979
3081.90 2050
3082.42 2025
3082.95 1976
3083.47 1962
3084.00 1929
3084.52 1889
3085.04 1879
3085.57 1902
3086.09 1997
3086.62 1985
3087.14 2072
3087.66 2178
3088.19 2302
3088.71 2674
3089.24 2944
3089.76 3209
3090.29 3451
3090.81 3267
3091.33 3141
3091.86 2990
3092.38 2814
3092.91 2608
3093.43 2487
3093.96 2363
3094.48 2203
3095.01 2104
3095.53 2119
3096.06 2115
3096.58 2095
3097.11 2111
3097.63 2160
3098.16 2128
3098.68 2084
3099.21 2159
3099.73 2290
3100.26 2439
3100.78 2727
3101.31 3121
3101.83 3447
3102.36 3844
3102.88 4071
3103.41 4297
3103.93 4255
3104.46 4006
3104.99 3808
3105.51 3524
3106.04 3056
3106.56 2762
3107.09 2523
3107.61 2334
3108.14 2139
3108.67 2118
3109.19 2025
3109.72 1930
3110.24 1872
3110.77 1882
3111.30 1848
3111.82 1826
3112.35 1845
3112.87 1778
3113.40 1780
3113.93 1772
3114.45 1660
3114.98 1693
3115.51 1614
3116.03 1572
3116.56 1542
3117.09 1591
3117.61 1572
3118.14 1615
3118.67 1620
3119.19 1659
3119.72 1681
3120.25 1715
3120.77 1759
3121.30 1824
3121.83 1863
3122.35 1922
3122.88 1866
3123.41 1868
3123.94 1842
3124.46 1776
3124.99 1716
3125.52 1696
3126.05 1738
3126.57 1654
3127.10 1639
3127.63 1634
3128.16 1605
3128.68 1654
3129.21 1574
3129.74 1543
3130.27 1539
3130.79 1470
3131.32 1473
3131.85 1514
3132.38 1533
3132.91 1546
3133.43 1496
3133.96 1503
3134.49 1506
3135.02 1477
3135.55 1579
3136.07 1551
3136.60 1529
3137.13 1467
3137.66 1455
3138.19 1490
3138.72 1413
3139.24 1438
3139.77 1535
3140.30 1505
3140.83 1475
3141.36 1458
3141.89 1462
3142.42 1407
3142.95 1441
3143.47 1419
3144.00 1471
3144.53 1436
3145.06 1464
3145.59 1501
3146.12 1490
3146.65 1626
3147.18 1580
3147.71 1571
3148.24 1570
3148.76 1619
3149.29 1660
3149.82 1653
3150.35 1636
3150.88 1710
3151.41 1641
3151.94 1594
3152.47 1651
3153.00 1630
3153.53 1587
3154.06 1498
3154.59 1548
3155.12 1518
3155.65 1556
3156.18 1565
3156.71 1581
3157.24 1590
3157.77 1597
3158.30 1557
3158.83 1587
3159.36 1545
3159.89 1510
3160.42 1576
3160.95 1688
3161.48 1601
3162.01 1558
3162.54 1624
3163.07 1539
3163.60 1533
3164.13 1550
3164.66 1480
3165.20 1544
3165.73 1479
3166.26 1434
3166.79 1472
3167.32 1461
3167.85 1367
3168.38 1434
3168.91 1390
3169.44 1348
3169.97 1417
3170.50 1426
3171.04 1395
3171.57 1394
3172.10 1422
3172.63 1494
3173.16 1536
3173.69 1500
3174.22 1484
3174.75 1547
3175.29 1555
3175.82 1533
3176.35 1535
3176.88 1513
3177.41 1477
3177.94 1509
3178.48 1559
3179.01 1528
3179.54 1467
3180.07 1463
3180.60 1468
3181.14 1457
3181.67 1365
3182.20 1392
3182.73 1417
3183.26 1367
3183.80 1380
3184.33 1367
3184.86 1380
3185.39 1421
3185.93 1391
3186.46 1352
3186.99 1399
3187.52 1397
3188.06 1387
3188.59 1432
3189.12 1420
3189.65 1396
3190.19 1448
3190.72 1412
3191.25 1458
3191.79 1438
3192.32 1379
3192.85 1385
3193.38 1442
3193.92 1464
3194.45 1380
3194.98 1447
3195.52 1439
3196.05 1430
3196.58 1424
3197.12 1487
3197.65 1466
3198.18 1460
3198.72 1434
3199.25 1461
3199.78 1453
3200.32 1493
3200.85 1481
3201.39 1492
3201.92 1506
3202.45 1475
3202.99 1494
3203.52 1493
3204.05 1524
3204.59 1554
3205.12 1523
3205.66 1552
3206.19 1662
3206.72 1765
3207.26 1928
3207.79 1941
3208.33 1996
3208.86 2112
3209.40 2215
3209.93 2304
3210.47 2408
3211.00 2383
3211.53 2395
3212.07 2393
3212.60 2236
3213.14 2114
3213.67 1999
3214.21 1963
3214.74 1880
3215.28 1747
3215.81 1645
3216.35 1673
3216.88 1542
3217.42 1508
3217.95 1490
3218.49 1412
3219.02 1496
3219.56 1459
3220.09 1495
3220.63 1447
3221.16 1490
3221.70 1600
3222.23 1690
3222.77 1762
3223.31 1717
3223.84 1783
3224.38 1898
3224.91 1893
3225.45 1797
3225.98 1862
3226.52 1744
3227.06 1644
3227.59 1642
3228.13 1615
3228.66 1566
3229.20 1597
3229.74 1621
3230.27 1562
3230.81 1617
3231.34 1602
3231.88 1628
3232.42 1648
3232.95 1742
3233.49 1639
3234.03 1677
3234.56 1720
3235.10 1765
3235.64 1744
3236.17 1870
3236.71 1883
3237.25 1892
3237.78 1893
3238.32 1821
3238.86 1936
3239.39 1820
3239.93 1789
3240.47 1795
3241.00 1779
3241.54 1795
3242.08 1784
3242.61 1691
3243.15 1809
3243.69 1828
3244.23 1807
3244.76 1829
3245.30 1754
3245.84 1816
3246.38 1830
3246.91 1867
3247.45 1915
3247.99 1886
3248.53 1837
3249.06 1913
3249.60 2048
3250.14 2236
3250.68 2488
3251.21 2626
3251.75 2906
3252.29 3217
3252.83 3315
3253.37 3588
3253.90 3531
3254.44 3332
3254.98 3222
3255.52 3066
3256.06 2866
3256.60 2668
3257.13 2554
3257.67 2402
3258.21 2330
3258.75 2274
3259.29 2290
3259.83 2301
3260.36 2319
3260.90 2345
3261.44 2394
3261.98 2457
3262.52 2538
3263.06 2555
3263.60 2635
3264.14 2670
3264.68 2613
3265.21 2834
3265.75 2864
3266.29 2958
3266.83 2985
3267.37 2945
3267.91 2965
3268.45 2884
3268.99 2736
3269.53 2449
3270.07 2330
3270.61 2223
3271.15 2118
3271.69 2053
3272.23 2012
3272.76 1907
3273.30 1923
3273.84 1968
3274.38 2011
3274.92 2003
3275.46 1993
3276.00 2041
3276.54 1985
3277.08 1985
3277.62 1947
3278.16 2114
3278.70 2122
3279.24 2057
3279.78 2009
3280.32 2061
3280.86 1993
3281.41 1940
3281.95 2012
3282.49 1949
3283.03 2025
3283.57 2027
3284.11 1988
3284.65 2012
3285.19 1996
3285.73 1969
3286.27 2003
3286.81 1993
3287.35 1955
3287.89 2083
3288.43 2017
3288.97 2117
3289.52 2142
3290.06 2162
3290.60 2128
3291.14 2254
3291.68 2242
3292.22 2457
3292.76 2515
3293.30 2665
3293.85 2768
3294.39 3010
3294.93 3076
3295.47 3072
3296.01 3246
3296.55 3356
3297.09 3300
3297.64 3091
3298.18 2961
3298.72 2956
3299.26 2808
3299.80 2718
3300.34 2585
3300.89 2443
3301.43 2519
3301.97 2488
3302.51 2409
3303.06 2369
3303.60 2390
3304.14 2384
3304.68 2305
3305.22 2380
3305.77 2292
3306.31 2265
3306.85 2251
3307.39 2322
3307.94 2406
3308.48 2447
3309.02 2451
3309.56 2525
3310.11 2515
3310.65 2606
3311.19 2521
3311.74 2528
3312.28 2566
3312.82 2456
3313.36 2478
3313.91 2500
3314.45 2452
3314.99 2494
3315.54 2618
3316.08 2784
3316.62 2919
3317.17 3104
3317.71 3250
3318.25 3423
3318.80 3549
3319.34 3721
3319.88 3841
3320.43 3915
3320.97 3924
3321.51 3824
3322.06 3620
3322.60 3488
3323.14 3296
3323.69 3177
3324.23 3172
3324.78 3147
3325.32 3021
3325.86 2969
3326.41 2875
3326.95 2833
3327.50 2754
3328.04 2789
3328.59 2670
3329.13 2730
3329.67 2818
3330.22 2925
3330.76 3169
3331.31 3408
3331.85 3950
3332.40 4870
3332.94 6091
3333.49 7771
3334.03 9468
3334.57 11077
3335.12 12670
3335.66 13786
3336.21 14186
3336.75 14532
3337.30 13949
3337.84 12901
3338.39 11448
3338.93 9985
3339.48 8663
3340.02 7305
3340.57 6139
3341.11 5056
3341.66 4287
3342.20 3644
3342.75 3311
3343.30 2943
3343.84 2697
3344.39 2579
3344.93 2531
3345.48 2452
3346.02 2396
3346.57 2300
3347.11 2326
3347.66 2316
3348.21 2317
3348.75 2264
3349.30 2214
3349.84 2214
3350.39 2152
3350.94 2161
3351.48 2133
3352.03 2033
3352.57 2104
3353.12 2103
3353.67 2138
3354.21 2180
3354.76 2088
3355.31 2070
3355.85 2009
3356.40 2047
3356.95 1998
3357.49 2017
3358.04 2009
3358.59 1994
3359.13 2051
3359.68 1903
3360.23 1902
3360.77 1943
3361.32 2014
3361.87 2073
3362.41 2067
3362.96 2036
3363.51 2099
3364.05 2064
3364.60 2109
3365.15 2140
3365.70 2158
3366.24 2136
3366.79 2059
3367.34 2057
3367.89 2032
3368.43 1973
3368.98 2015
3369.53 2051
3370.08 2079
3370.62 2203
3371.17 2398
3371.72 2558
3372.27 2759
3372.81 2947
3373.36 3098
3373.91 3255
3374.46 3245
3375.01 3128
3375.55 3036
3376.10 2918
3376.65 2774
3377.20 2614
3377.75 2404
3378.30 2270
3378.84 2115
3379.39 2061
3379.94 1931
3380.49 1898
3381.04 1851
3381.59 1823
3382.13 1839
3382.68 1709
3383.23 1646
3383.78 1700
3384.33 1712
3384.88 1678
3385.43 1642
3385.98 1616
3386.52 1724
3387.07 1694
3387.62 1596
3388.17 1610
3388.72 1686
3389.27 1613
3389.82 1651
3390.37 1645
3390.92 1597
3391.47 1646
3392.02 1630
3392.57 1661
3393.12 1645
3393.66 1671
3394.21 1672
3394.76 1636
3395.31 1635
3395.86 1646
3396.41 1705
3396.96 1706
3397.51 1745
3398.06 1809
3398.61 1817
3399.16 1778
3399.71 1780
3400.26 1736
3400.81 1726
3401.36 1690
3401.91 1662
3402.46 1616
3403.01 1625
3403.56 1617
3404.11 1657
3404.66 1644
3405.21 1629
3405.77 1652
3406.32 1596
3406.87 1616
3407.42 1567
3407.97 1615
3408.52 1643
3409.07 1731
3409.62 1776
3410.17 1742
3410.72 1780
3411.27 1878
3411.82 1981
3412.37 1990
3412.93 1998
3413.48 1925
3414.03 1924
3414.58 1925
3415.13 1809
3415.68 1752
3416.23 1790
3416.78 1764
3417.34 1788
3417.89 1929
3418.44 1888
3418.99 1875
3419.54 1928
3420.09 1840
3420.65 1812
3421.20 1675
3421.75 1714
3422.30 1630
3422.85 1651
3423.40 1696
3423.96 1644
3424.51 1649
3425.06 1662
3425.61 1606
3426.17 1617
3426.72 1636
3427.27 1563
3427.82 1554
3428.37 1494
3428.93 1459
3429.48 1461
3430.03 1514
3430.58 1522
3431.14 1432
3431.69 1480
3432.24 1477
3432.79 1479
3433.35 1541
3433.90 1509
3434.45 1530
3435.01 1482
3435.56 1480
3436.11 1538
3436.66 1672
3437.22 1654
3437.77 1669
3438.32 1633
3438.88 1694
3439.43 1738
3439.98 1668
3440.54 1652
3441.09 1662
3441.64 1642
3442.20 1643
3442.75 1577
3443.30 1515
3443.86 1568
3444.41 1525
3444.96 1584
3445.52 1534
3446.07 1568
3446.63 1552
3447.18 1418
3447.73 1483
3448.29 1454
3448.84 1450
3449.40 1534
3449.95 1491
3450.50 1501
3451.06 1479
3451.61 1452
3452.17 1469
3452.72 1386
3453.27 1409
3453.83 1426
3454.38 1447
3454.94 1441
3455.49 1466
3456.05 1465
3456.60 1461
3457.16 1495
3457.71 1490
3458.27 1451
3458.82 1487
3459.38 1474
3459.93 1521
3460.49 1478
3461.04 1485
3461.60 1564
3462.15 1567
3462.71 1593
3463.26 1546
3463.82 1571
3464.37 1556
3464.93 1579
3465.48 1630
3466.04 1624
3466.59 1583
3467.15 1532
3467.70 1601
3468.26 1649
3468.81 1678
3469.37 1693
3469.93 1734
3470.48 1830
3471.04 1827
3471.59 1867
3472.15 1863
3472.70 1847
3473.26 1810
3473.82 1878
3474.37 1824
3474.93 1758
3475.48 1782
3476.04 1767
3476.60 1777
3477.15 1771
3477.71 1786
3478.27 1902
3478.82 1990
3479.38 2045
3479.93 2018
3480.49 1955
3481.05 1968
3481.60 2108
3482.16 2166
3482.72 2040
3483.27 2079
3483.83 2154
3484.39 2207
3484.95 2173
3485.50 2211
3486.06 2177
3486.62 2194
3487.17 2239
3487.73 2378
3488.29 2644
3488.84 2978
3489.40 3357
3489.96 3948
3490.52 4633
3491.07 5450
3491.63 6198
3492.19 6691
3492.75 6588
3493.30 6419
3493.86 6114
3494.42 5604
3494.98 4829
3495.53 4174
3496.09 3678
3496.65 3250
3497.21 2996
3497.77 2748
3498.32 2641
3498.88 2631
3499.44 2662
3500.00 2540
3500.56 2591
3501.11 2757
3501.67 2921
3502.23 3106
3502.79 3370
3503.35 3611
3503.91 3888
3504.46 4071
3505.02 4144
3505.58 4244
3506.14 4121
3506.70 3933
3507.26 3730
3507.81 3529
3508.37 3293
3508.93 3067
3509.49 2864
3510.05 2723
3510.61 2663
3511.17 2545
3511.73 2310
3512.29 2303
3512.85 2170
3513.40 2047
3513.96 2024
3514.52 1932
3515.08 1861
3515.64 1835
3516.20 1781
3516.76 1746
3517.32 1660
3517.88 1702
3518.44 1780
3519.00 1742
3519.56 1732
3520.12 1729
3520.68 1746
3521.24 1701
3521.80 1741
3522.36 1744
3522.92 1803
3523.48 1757
3524.04 1740
3524.60 1849
3525.16 1840
3525.72 1784
3526.28 1787
3526.84 1800
3527.40 1794
3527.96 1795
3528.52 1829
3529.08 1806
3529.64 1771
3530.20 1759
3530.76 1741
3531.32 1732
3531.88 1803
3532.44 1818
3533.00 1708
3533.56 1674
3534.12 1759
3534.68 1747
3535.25 1743
3535.81 1816
3536.37 1739
3536.93 1718
3537.49 1750
3538.05 1705
3538.61 1635
3539.17 1650
3539.73 1655
3540.30 1700
3540.86 1669
3541.42 1723
3541.98 1800
3542.54 1804
3543.10 1813
3543.66 1819
3544.23 1811
3544.79 1824
3545.35 1783
3545.91 1703
3546.47 1737
3547.03 1673
3547.60 1637
3548.16 1608
3548.72 1614
3549.28 1637
3549.84 1625
3550.41 1568
3550.97 1586
3551.53 1616
3552.09 1581
3552.65 1571
3553.22 1572
3553.78 1511
3554.34 1508
3554.90 1492
3555.47 1483
3556.03 1493
3556.59 1438
3557.15 1409
3557.72 1532
3558.28 1477
3558.84 1457
3559.41 1519
3559.97 1473
3560.53 1486
3561.09 1479
3561.66 1497
3562.22 1531
3562.78 1558
3563.35 1531
3563.91 1539
3564.47 1579
3565.04 1606
3565.60 1584
3566.16 1588
3566.73 1588
3567.29 1521
3567.85 1568
3568.42 1509
3568.98 1556
3569.54 1510
3570.11 1439
3570.67 1449
3571.23 1494
3571.80 1478
3572.36 1462
3572.93 1525
3573.49 1628
3574.05 1671
3574.62 1840
3575.18 1799
3575.75 1988
3576.31 2067
3576.87 2202
3577.44 2243
3578.00 2272
3578.57 2265
3579.13 2173
3579.70 2125
3580.26 1987
3580.82 1925
3581.39 1888
3581.95 1721
3582.52 1649
3583.08 1649
3583.65 1636
3584.21 1514
3584.78 1437
3585.34 1468
3585.91 1475
3586.47 1471
3587.04 1440
3587.60 1379
3588.17 1402
3588.73 1435
3589.30 1306
3589.86 1319
3590.43 1341
3590.99 1441
3591.56 1426
3592.12 1378
3592.69 1382
3593.25 1341
3593.82 1404
3594.39 1420
3594.95 1394
3595.52 1443
3596.08 1478
3596.65 1493
3597.21 1398
3597.78 1419
3598.35 1416
3598.91 1399
3599.48 1409
3600.04 1510
3600.61 1449
3601.18 1396
3601.74 1385
3602.31 1405
3602.87 1465
3603.44 1428
3604.01 1419
3604.57 1373
3605.14 1386
3605.71 1380
3606.27 1332
3606.84 1383
3607.41 1357
3607.97 1382
3608.54 1352
3609.11 1288
3609.67 1288
3610.24 1302
3610.81 1327
3611.37 1285
3611.94 1264
3612.51 1339
3613.07 1383
3613.64 1412
3614.21 1469
3614.78 1611
3615.34 1669
3615.91 1833
3616.48 2011
3617.04 2163
3617.61 2165
3618.18 2182
3618.75 2235
3619.31 2223
3619.88 2130
3620.45 2058
3621.02 1974
3621.58 1866
3622.15 1754
3622.72 1637
3623.29 1538
3623.86 1512
3624.42 1425
3624.99 1369
3625.56 1319
3626.13 1279
3626.70 1242
3627.26 1292
3627.83 1273
3628.40 1354
3628.97 1368
3629.54 1409
3630.11 1382
3630.67 1390
3631.24 1332
3631.81 1323
3632.38 1343
3632.95 1352
3633.52 1344
3634.08 1422
3634.65 1361
3635.22 1368
3635.79 1351
3636.36 1351
3636.93 1338
3637.50 1329
3638.07 1312
3638.64 1411
3639.20 1511
3639.77 1432
3640.34 1552
3640.91 1586
3641.48 1596
3642.05 1712
3642.62 1656
3643.19 1679
3643.76 1641
3644.33 1611
3644.90 1537
3645.47 1557
3646.04 1569
3646.61 1530
3647.18 1464
3647.75 1492
3648.32 1510
3648.89 1511
3649.46 1504
3650.03 1506
3650.60 1552
3651.17 1617
3651.74 1625
3652.31 1650
3652.88 1635
3653.45 1697
3654.02 1695
3654.59 1689
3655.16 1689
3655.73 1711
3656.30 1697
3656.87 1747
3657.44 1741
3658.01 1712
3658.58 1806
3659.15 1740
3659.72 1795
3660.29 1746
3660.86 1769
3661.43 1789
3662.00 1748
3662.58 1735
3663.15 1664
3663.72 1670
3664.29 1603
3664.86 1662
3665.43 1737
3666.00 1760
3666.57 1858
3667.14 1822
3667.72 1761
3668.29 1653
3668.86 1555
3669.43 1620
3670.00 1526
3670.57 1555
3671.14 1596
3671.72 1590
3672.29 1566
3672.86 1640
3673.43 1677
3674.00 1630
3674.57 1626
3675.15 1659
3675.72 1737
3676.29 1726
3676.86 1751
3677.43 1765
3678.01 1801
3678.58 1784
3679.15 1728
3679.72 1714
3680.30 1732
3680.87 1707
3681.44 1590
3682.01 1591
3682.58 1515
3683.16 1516
3683.73 1444
3684.30 1448
3684.88 1403
3685.45 1430
3686.02 1466
3686.59 1460
3687.17 1495
3687.74 1558
3688.31 1655
3688.88 1761
3689.46 1813
3690.03 1817
3690.60 1819
3691.18 1848
3691.75 1833
3692.32 1769
3692.90 1703
3693.47 1580
3694.04 1527
3694.62 1531
3695.19 1469
3695.76 1505
3696.34 1471
3696.91 1398
3697.48 1401
3698.06 1493
3698.63 1422
3699.21 1420
3699.78 1425
3700.35 1409
3700.93 1456
3701.50 1504
3702.08 1482
3702.65 1489
3703.22 1464
3703.80 1495
3704.37 1513
3704.95 1494
3705.52 1509
3706.09 1467
3706.67 1498
3707.24 1500
3707.82 1553
3708.39 1489
3708.97 1507
3709.54 1502
3710.12 1470
3710.69 1449
3711.26 1445
3711.84 1421
3712.41 1401
3712.99 1335
3713.56 1395
3714.14 1374
3714.71 1429
3715.29 1410
3715.86 1352
3716.44 1379
3717.01 1359
3717.59 1374
3718.16 1334
3718.74 1363
3719.32 1389
3719.89 1355
3720.47 1322
3721.04 1326
3721.62 1233
3722.19 1264
3722.77 1255
3723.34 1226
3723.92 1287
3724.49 1272
3725.07 1292
3725.65 1358
3726.22 1354
3726.80 1333
3727.37 1333
3727.95 1393
3728.53 1386
3729.10 1402
3729.68 1512
3730.25 1531
3730.83 1649
3731.41 1618
3731.98 1766
3732.56 1826
3733.14 1881
3733.71 1823
3734.29 1777
3734.87 1736
3735.44 1789
3736.02 1756
3736.60 1764
3737.17 1608
3737.75 1499
3738.33 1519
3738.90 1507
3739.48 1438
3740.06 1368
3740.63 1343
3741.21 1366
3741.79 1321
3742.36 1295
3742.94 1281
3743.52 1310
3744.10 1303
3744.67 1299
3745.25 1329
3745.83 1323
3746.40 1370
3746.98 1282
3747.56 1300
3748.14 1294
3748.71 1275
3749.29 1304
3749.87 1359
3750.45 1276
3751.03 1247
3751.60 1286
3752.18 1283
3752.76 1284
3753.34 1271
3753.92 1213
3754.49 1291
3755.07 1273
3755.65 1296
3756.23 1294
3756.81 1318
3757.38 1393
3757.96 1405
3758.54 1380
3759.12 1431
3759.70 1365
3760.28 1438
3760.85 1432
3761.43 1463
3762.01 1445
3762.59 1490
3763.17 1490
3763.75 1444
3764.33 1426
3764.91 1431
3765.48 1450
3766.06 1434
3766.64 1408
3767.22 1389
3767.80 1391
3768.38 1417
3768.96 1399
3769.54 1436
3770.12 1406
3770.70 1342
3771.28 1444
3771.85 1437
3772.43 1429
3773.01 1359
3773.59 1355
3774.17 1359
3774.75 1415
3775.33 1318
3775.91 1298
3776.49 1270
3777.07 1344
3777.65 1306
3778.23 1331
3778.81 1318
3779.39 1298
3779.97 1300
3780.55 1318
3781.13 1324
3781.71 1330
3782.29 1286
3782.87 1296
3783.45 1271
3784.03 1292
3784.61 1326
3785.19 1258
3785.77 1290
3786.35 1307
3786.93 1345
3787.51 1352
3788.10 1396
3788.68 1420
3789.26 1383
3789.84 1339
3790.42 1321
3791.00 1313
3791.58 1405
3792.16 1366
3792.74 1354
3793.32 1418
3793.90 1365
3794.48 1293
3795.07 1318
3795.65 1278
3796.23 1322
3796.81 1351
3797.39 1374
3797.97 1354
3798.55 1369
3799.14 1369
3799.72 1437
3800.30 1469
3800.88 1488
3801.46 1541
3802.04 1539
3802.62 1514
3803.21 1577
3803.79 1591
3804.37 1573
3804.95 1584
3805.53 1700
3806.12 1739
3806.70 1794
3807.28 1811
3807.86 1842
3808.44 1927
3809.03 1970
3809.61 1973
3810.19 1964
3810.77 1963
3811.36 1851
3811.94 1700
3812.52 1736
3813.10 1717
3813.69 1726
3814.27 1748
3814.85 1694
3815.43 1623
3816.02 1722
3816.60 1686
3817.18 1734
3817.77 1655
3818.35 1528
3818.93 1509
3819.51 1449
3820.10 1437
3820.68 1437
3821.26 1445
3821.85 1514
3822.43 1518
3823.01 1519
3823.60 1534
3824.18 1507
3824.76 1515
3825.35 1529
3825.93 1464
3826.51 1512
3827.10 1444
3827.68 1477
3828.27 1402
3828.85 1441
3829.43 1458
3830.02 1411
3830.60 1477
3831.18 1451
3831.77 1407
3832.35 1382
3832.94 1429
3833.52 1432
3834.10 1467
3834.69 1485
3835.27 1368
3835.86 1409
3836.44 1421
3837.03 1473
3837.61 1463
3838.19 1458
3838.78 1449
3839.36 1361
3839.95 1322
3840.53 1402
3841.12 1373
3841.70 1339
3842.29 1400
3842.87 1404
3843.46 1457
3844.04 1480
3844.63 1565
3845.21 1610
3845.80 1630
3846.38 1638
3846.97 1594
3847.55 1606
3848.14 1543
3848.72 1477
3849.31 1527
3849.89 1475
3850.48 1461
3851.06 1500
3851.65 1462
3852.23 1382
3852.82 1452
3853.41 1478
3853.99 1458
3854.58 1457
3855.16 1473
3855.75 1450
3856.33 1515
3856.92 1544
3857.51 1549
3858.09 1595
3858.68 1754
3859.26 1916
3859.85 2104
3860.44 2253
3861.02 2390
3861.61 2378
3862.20 2331
3862.78 2362
3863.37 2249
3863.95 2239
3864.54 2190
3865.13 2028
3865.71 1823
3866.30 1728
3866.89 1628
3867.47 1609
3868.06 1614
3868.65 1510
3869.23 1479
3869.82 1498
3870.41 1481
3870.99 1480
3871.58 1459
3872.17 1451
3872.76 1595
3873.34 1579
3873.93 1586
3874.52 1548
3875.10 1512
3875.69 1472
3876.28 1421
3876.87 1373
3877.45 1355
3878.04 1342
3878.63 1340
3879.22 1307
3879.80 1374
3880.39 1350
3880.98 1298
3881.57 1267
3882.15 1245
3882.74 1237
3883.33 1288
3883.92 1295
3884.51 1276
3885.09 1310
3885.68 1312
3886.27 1362
3886.86 1356
3887.45 1353
3888.04 1361
3888.62 1351
3889.21 1415
3889.80 1389
3890.39 1464
3890.98 1458
3891.57 1507
3892.15 1501
3892.74 1456
3893.33 1400
3893.92 1461
3894.51 1420
3895.10 1398
3895.69 1452
3896.28 1422
3896.86 1437
3897.45 1423
3898.04 1438
3898.63 1448
3899.22 1451
3899.81 1466
3900.40 1451
3900.99 1480
3901.58 1418
3902.17 1413
3902.76 1336
3903.34 1349
3903.93 1326
3904.52 1313
3905.11 1357
3905.70 1321
3906.29 1343
3906.88 1334
3907.47 1328
3908.06 1361
3908.65 1319
3909.24 1314
3909.83 1282
3910.42 1265
3911.01 1347
3911.60 1252
3912.19 1277
3912.78 1254
3913.37 1317
3913.96 1260
3914.55 1253
3915.14 1265
3915.73 1280
3916.32 1249
3916.91 1346
3917.50 1299
3918.09 1290
3918.68 1290
3919.28 1254
3919.87 1281
3920.46 1286
3921.05 1269
3921.64 1251
3922.23 1233
3922.82 1267
3923.41 1255
3924.00 1234
3924.59 1199
3925.18 1200
3925.77 1230
3926.37 1154
3926.96 1193
3927.55 1225
3928.14 1174
3928.73 1158
3929.32 1236
3929.91 1199
3930.51 1194
3931.10 1209
3931.69 1196
3932.28 1150
3932.87 1098
3933.46 1151
3934.05 1165
3934.65 1194
3935.24 1216
3935.83 1253
3936.42 1188
3937.01 1228
3937.61 1209
3938.20 1233
3938.79 1260
3939.38 1209
3939.97 1261
3940.57 1323
3941.16 1261
3941.75 1279
3942.34 1371
3942.94 1330
3943.53 1289
3944.12 1243
3944.71 1350
3945.31 1355
3945.90 1280
3946.49 1207
3947.08 1186
3947.68 1232
3948.27 1201
3948.86 1142
3949.45 1192
3950.05 1137
3950.64 1164
3951.23 1148
3951.83 1191
3952.42 1216
3953.01 1181
3953.61 1228
3954.20 1256
3954.79 1207
3955.39 1297
3955.98 1310
3956.57 1250
3957.17 1298
3957.76 1367
3958.35 1395
3958.95 1300
3959.54 1327
3960.13 1268
3960.73 1310
3961.32 1282
3961.92 1335
3962.51 1314
3963.10 1285
3963.70 1312
3964.29 1416
3964.88 1421
3965.48 1423
3966.07 1405
3966.67 1525
3967.26 1534
3967.86 1449
3968.45 1440
3969.04 1448
3969.64 1465
3970.23 1455
3970.83 1338
3971.42 1336
3972.02 1296
3972.61 1322
3973.21 1329
3973.80 1296
3974.40 1352
3974.99 1373
3975.58 1415
3976.18 1456
3976.77 1568
3977.37 1672
3977.96 1579
3978.56 1538
3979.15 1545
3979.75 1482
3980.35 1443
3980.94 1394
3981.54 1432
3982.13 1381
3982.73 1330
3983.32 1368
3983.92 1436
3984.51 1403
3985.11 1335
3985.70 1348
3986.30 1323
3986.90 1394
3987.49 1326
3988.09 1365
3988.68 1326
3989.28 1377
3989.87 1384
3990.47 1372
3991.07 1347
3991.66 1373
3992.26 1378
3992.85 1372
3993.45 1338
3994.05 1388
3994.64 1373
3995.24 1366
3995.84 1394
3996.43 1464
3997.03 1391
3997.62 1444
3998.22 1430
3998.82 1465
3999.41 1439
4000.01 1395
4000.61 1366
4001.20 1409
4001.80 1342
4002.40 1318
4003.00 1323
4003.59 1305
4004.19 1323
4004.79 1329
4005.38 1345
4005.98 1332
4006.58 1374
4007.17 1296
4007.77 1311
4008.37 1333
4008.97 1330
4009.56 1365
4010.16 1356
4010.76 1346
4011.36 1380
4011.95 1389
4012.55 1318
4013.15 1348
4013.75 1338
4014.34 1396
4014.94 1414
4015.54 1384
4016.14 1423
4016.74 1457
4017.33 1527
4017.93 1531
4018.53 1488
4019.13 1491
4019.73 1466
4020.32 1457
4020.92 1405
4021.52 1378
4022.12 1321
4022.72 1331
4023.32 1268
4023.91 1285
4024.51 1267
4025.11 1305
4025.71 1291
4026.31 1319
4026.91 1305
4027.51 1371
4028.10 1379
4028.70 1337
4029.30 1358
4029.90 1374
4030.50 1365
4031.10 1346
4031.70 1329
4032.30 1381
4032.90 1421
4033.49 1404
4034.09 1374
4034.69 1433
4035.29 1418
4035.89 1415
4036.49 1295
4037.09 1282
4037.69 1271
4038.29 1244
4038.89 1235
4039.49 1253
4040.09 1241
4040.69 1251
4041.29 1219
4041.89 1230
4042.49 1190
4043.09 1192
4043.69 1197
4044.29 1171
4044.89 1191
4045.49 1181
4046.09 1230
4046.69 1239
4047.29 1221
4047.89 1254
4048.49 1246
4049.09 1224
4049.69 1275
4050.29 1318
4050.89 1260
4051.49 1224
4052.09 1288
4052.69 1259
4053.29 1229
4053.89 1213
4054.49 1259
4055.09 1215
4055.69 1155
4056.30 1210
4056.90 1234
4057.50 1158
4058.10 1170
4058.70 1224
4059.30 1210
4059.90 1202
4060.50 1178
4061.10 1178
4061.71 1297
4062.31 1279
4062.91 1316
4063.51 1384
4064.11 1391
4064.71 1395
4065.31 1457
4065.92 1460
4066.52 1477
4067.12 1398
4067.72 1392
4068.32 1296
4068.92 1281
4069.53 1288
4070.13 1278
4070.73 1214
4071.33 1195
4071.93 1189
4072.54 1207
4073.14 1195
4073.74 1153
4074.34 1171
4074.94 1118
4075.55 1170
4076.15 1183
4076.75 1222
4077.35 1193
4077.96 1142
4078.56 1135
4079.16 1112
4079.76 1131
4080.37 1119
4080.97 1064
4081.57 1089
4082.17 1135
4082.78 1158
4083.38 1124
4083.98 1145
4084.59 1108
4085.19 1101
4085.79 1141
4086.39 1128
4087.00 1128
4087.60 1169
4088.20 1152
4088.81 1151
4089.41 1175
4090.01 1136
4090.62 1093
4091.22 1106
4091.82 1207
4092.43 1182
4093.03 1182
4093.63 1215
4094.24 1173
4094.84 1168
4095.45 1209
4096.05 1200
4096.65 1126
4097.26 1175
4097.86 1205
4098.47 1160
4099.07 1126
4099.67 1109
4100.28 1159
4100.88 1162
4101.49 1155
4102.09 1188
4102.69 1163
4103.30 1169
4103.90 1175
4104.51 1191
4105.11 1140
4105.72 1149
4106.32 1186
4106.93 1134
4107.53 1092
4108.13 1091
4108.74 1153
4109.34 1150
4109.95 1100
4110.55 1122
4111.16 1130
4111.76 1134
4112.37 1107
4112.97 1057
4113.58 1114
4114.18 1125
4114.79 1117
4115.39 1123
4116.00 1064
4116.60 1084
4117.21 1091
4117.82 1183
4118.42 1141
4119.03 1143
4119.63 1137
4120.24 1130
4120.84 1099
4121.45 1137
4122.05 1123
4122.66 1136
4123.27 1121
4123.87 1129
4124.48 1130
4125.08 1149
4125.69 1123
4126.30 1151
4126.90 1100
4127.51 1135
4128.11 1101
4128.72 1135
4129.33 1171
4129.93 1150
4130.54 1120
4131.15 1156
4131.75 1173
4132.36 1185
4132.96 1225
4133.57 1207
4134.18 1278
4134.78 1276
4135.39 1265
4136.00 1333
4136.60 1267
4137.21 1231
4137.82 1272
4138.43 1320
4139.03 1237
4139.64 1302
4140.25 1321
4140.85 1322
4141.46 1362
4142.07 1312
4142.68 1257
4143.28 1313
4143.89 1408
4144.50 1372
4145.10 1316
4145.71 1299
4146.32 1250
4146.93 1298
4147.53 1255
4148.14 1190
4148.75 1171
4149.36 1166
4149.97 1114
4150.57 1131
4151.18 1152
4151.79 1130
4152.40 1128
4153.00 1172
4153.61 1109
4154.22 1110
4154.83 1188
4155.44 1162
4156.05 1115
4156.65 1107
4157.26 1204
4157.87 1178
4158.48 1171
4159.09 1184
4159.70 1199
4160.30 1248
4160.91 1183
4161.52 1209
4162.13 1201
4162.74 1206
4163.35 1204
4163.96 1208
4164.56 1200
4165.17 1212
4165.78 1261
4166.39 1234
4167.00 1213
4167.61 1241
4168.22 1232
4168.83 1337
4169.44 1325
4170.05 1406
4170.66 1389
4171.26 1392
4171.87 1351
4172.48 1379
4173.09 1373
4173.70 1340
4174.31 1359
4174.92 1314
4175.53 1334
4176.14 1373
4176.75 1371
4177.36 1305
4177.97 1269
4178.58 1327
4179.19 1323
4179.80 1182
4180.41 1193
4181.02 1206
4181.63 1233
4182.24 1191
4182.85 1261
4183.46 1237
4184.07 1218
4184.68 1200
4185.29 1152
4185.90 1194
4186.51 1201
4187.12 1173
4187.73 1189
4188.34 1188
4188.95 1172
4189.56 1156
4190.18 1182
4190.79 1188
4191.40 1195
4192.01 1292
4192.62 1218
4193.23 1244
4193.84 1322
4194.45 1266
4195.06 1311
4195.67 1310
4196.28 1356
4196.90 1326
4197.51 1246
4198.12 1249
4198.73 1309
4199.34 1303
4199.95 1268
4200.56 1286
4201.18 1220
4201.79 1219
4202.40 1223
4203.01 1239
4203.62 1304
4204.23 1215
4204.85 1232
4205.46 1231
4206.07 1192
4206.68 1227
4207.29 1226
4207.90 1306
4208.52 1332
4209.13 1339
4209.74 1346
4210.35 1404
4210.97 1393
4211.58 1416
4212.19 1342
4212.80 1409
4213.41 1433
4214.03 1411
4214.64 1358
4215.25 1421
4215.86 1432
4216.48 1471
4217.09 1484
4217.70 1500
4218.32 1509
4218.93 1551
4219.54 1595
4220.15 1624
4220.77 1738
4221.38 1725
4221.99 1690
4222.61 1729
4223.22 1722
4223.83 1767
4224.44 1775
4225.06 1778
4225.67 1771
4226.28 1910
4226.90 2093
4227.51 2157
4228.13 2198
4228.74 2166
4229.35 2149
4229.97 2118
4230.58 1991
4231.19 1898
4231.81 1761
4232.42 1731
4233.03 1675
4233.65 1654
4234.26 1699
4234.88 1638
4235.49 1588
4236.10 1559
4236.72 1586
4237.33 1522
4237.95 1552
4238.56 1493
4239.17 1585
4239.79 1561
4240.40 1549
4241.02 1587
4241.63 1661
4242.25 1599
4242.86 1571
4243.48 1564
4244.09 1577
4244.71 1563
4245.32 1523
4245.93 1482
4246.55 1470
4247.16 1466
4247.78 1487
4248.39 1510
4249.01 1459
4249.62 1524
4250.24 1504
4250.85 1466
4251.47 1489
4252.08 1458
4252.70 1468
4253.32 1433
4253.93 1425
4254.55 1495
4255.16 1485
4255.78 1464
4256.39 1492
4257.01 1496
4257.62 1492
4258.24 1574
4258.85 1559
4259.47 1586
4260.09 1662
4260.70 1662
4261.32 1758
4261.93 1865
4262.55 1890
4263.17 1982
4263.78 2079
4264.40 1924
4265.01 1892
4265.63 1815
4266.25 1844
4266.86 1688
4267.48 1589
4268.10 1576
4268.71 1525
4269.33 1536
4269.94 1515
4270.56 1511
4271.18 1475
4271.79 1423
4272.41 1435
4273.03 1465
4273.64 1530
4274.26 1598
4274.88 1627
4275.49 1659
4276.11 1788
4276.73 1816
4277.35 1759
4277.96 1761
4278.58 1757
4279.20 1708
4279.81 1562
4280.43 1543
4281.05 1527
4281.67 1504
4282.28 1486
4282.90 1398
4283.52 1459
4284.14 1494
4284.75 1413
4285.37 1419
4285.99 1346
4286.61 1347
4287.22 1360
4287.84 1313
4288.46 1308
4289.08 1259
4289.70 1303
4290.31 1275
4290.93 1336
4291.55 1346
4292.17 1304
4292.79 1276
4293.40 1300
4294.02 1369
4294.64 1280
4295.26 1335
4295.88 1356
4296.50 1335
4297.11 1292
4297.73 1315
4298.35 1290
4298.97 1355
4299.59 1298
4300.21 1322
4300.83 1302
4301.44 1394
4302.06 1313
4302.68 1324
4303.30 1371
4303.92 1341
4304.54 1345
4305.16 1331
4305.78 1367
4306.40 1381
4307.02 1333
4307.63 1330
4308.25 1317
4308.87 1344
4309.49 1293
4310.11 1356
4310.73 1338
4311.35 1321
4311.97 1328
4312.59 1412
4313.21 1418
4313.83 1395
4314.45 1398
4315.07 1363
4315.69 1432
4316.31 1406
4316.93 1348
4317.55 1375
4318.17 1443
4318.79 1452
4319.41 1449
4320.03 1397
4320.65 1386
4321.27 1419
4321.89 1492
4322.51 1423
4323.13 1450
4323.75 1509
4324.37 1558
4324.99 1619
4325.61 1627
4326.23 1600
4326.85 1668
4327.47 1671
4328.09 1709
4328.71 1824
4329.33 1929
4329.96 2156
4330.58 2407
4331.20 2597
4331.82 2821
4332.44 3076
4333.06 3096
4333.68 3024
4334.30 2943
4334.92 2761
4335.54 2607
4336.17 2600
4336.79 2505
4337.41 2392
4338.03 2334
4338.65 2411
4339.27 2268
4339.89 2161
4340.52 2101
4341.14 2062
4341.76 2012
4342.38 1925
4343.00 1935
4343.62 2143
4344.25 2231
4344.87 2414
4345.49 2733
4346.11 2855
4346.73 2872
4347.36 2877
4347.98 2855
4348.60 2589
4349.22 2569
4349.84 2562
4350.47 2505
4351.09 2514
4351.71 2664
4352.33 2550
4352.96 2448
4353.58 2197
4354.20 2034
4354.82 2010
4355.45 1827
4356.07 1813
4356.69 1736
4357.31 1691
4357.94 1685
4358.56 1643
4359.18 1688
4359.81 1699
4360.43 1684
4361.05 1639
4361.68 1580
4362.30 1515
4362.92 1577
4363.55 1586
4364.17 1507
4364.79 1549
4365.42 1536
4366.04 1518
4366.66 1563
4367.29 1548
4367.91 1521
4368.53 1559
4369.16 1482
4369.78 1447
4370.40 1545
4371.03 1551
4371.65 1488
4372.27 1467
4372.90 1431
4373.52 1429
4374.15 1465
4374.77 1472
4375.39 1384
4376.02 1396
4376.64 1403
4377.27 1381
4377.89 1346
4378.52 1350
4379.14 1415
4379.76 1416
4380.39 1403
4381.01 1400
4381.64 1372
4382.26 1373
4382.89 1391
4383.51 1455
4384.14 1414
4384.76 1432
4385.39 1454
4386.01 1505
4386.64 1489
4387.26 1421
4387.89 1448
4388.51 1538
4389.14 1579
4389.76 1612
4390.39 1622
4391.01 1652
4391.64 1662
4392.26 1756
4392.89 1656
4393.51 1566
4394.14 1474
4394.76 1462
4395.39 1475
4396.01 1402
4396.64 1315
4397.26 1311
4397.89 1320
4398.52 1329
4399.14 1377
4399.77 1382
4400.39 1342
4401.02 1348
4401.65 1310
4402.27 1296
4402.90 1294
4403.52 1333
4404.15 1338
4404.78 1270
4405.40 1338
4406.03 1340
4406.65 1325
4407.28 1261
4407.91 1286
4408.53 1299
4409.16 1282
4409.79 1291
4410.41 1348
4411.04 1351
4411.67 1302
4412.29 1279
4412.92 1248
4413.55 1319
4414.17 1341
4414.80 1270
4415.43 1226
4416.05 1234
4416.68 1255
4417.31 1291
4417.94 1237
4418.56 1248
4419.19 1292
4419.82 1291
4420.44 1201
4421.07 1233
4421.70 1249
4422.33 1214
4422.95 1213
4423.58 1200
4424.21 1170
4424.84 1177
4425.46 1237
4426.09 1176
4426.72 1150
4427.35 1172
4427.97 1152
4428.60 1130
4429.23 1169
4429.86 1112
4430.49 1116
4431.11 1173
4431.74 1149
4432.37 1183
4433.00 1170
4433.63 1188
4434.26 1181
4434.88 1209
4435.51 1158
4436.14 1171
4436.77 1221
4437.40 1209
4438.03 1274
4438.65 1255
4439.28 1215
4439.91 1205
4440.54 1169
4441.17 1149
4441.80 1134
4442.43 1144
4443.06 1217
4443.68 1206
4444.31 1217
4444.94 1185
4445.57 1197
4446.20 1289
4446.83 1308
4447.46 1237
4448.09 1262
4448.72 1282
4449.35 1199
4449.98 1221
4450.61 1162
4451.24 1186
4451.86 1263
4452.49 1257
4453.12 1267
4453.75 1285
4454.38 1330
4455.01 1384
4455.64 1372
4456.27 1409
4456.90 1454
4457.53 1437
4458.16 1342
4458.79 1293
4459.42 1259
4460.05 1211
4460.68 1200
4461.31 1174
4461.94 1171
4462.57 1156
4463.20 1135
4463.83 1150
4464.46 1145
4465.09 1144
4465.72 1162
4466.36 1178
4466.99 1128
4467.62 1172
4468.25 1161
4468.88 1111
4469.51 1164
4470.14 1168
4470.77 1202
4471.40 1157
4472.03 1118
4472.66 1095
4473.29 1087
4473.93 1100
4474.56 1158
4475.19 1125
4475.82 1099
4476.45 1164
4477.08 1137
4477.71 1132
4478.34 1117
4478.98 1160
4479.61 1175
4480.24 1141
4480.87 1153
4481.50 1169
4482.13 1169
4482.76 1209
4483.40 1252
4484.03 1252
4484.66 1191
4485.29 1188
4485.92 1205
4486.56 1250
4487.19 1272
4487.82 1234
4488.45 1147
4489.08 1147
4489.72 1200
4490.35 1273
4490.98 1291
4491.61 1232
4492.25 1193
4492.88 1164
4493.51 1173
4494.14 1189
4494.78 1203
4495.41 1189
4496.04 1183
4496.67 1231
4497.31 1244
4497.94 1277
4498.57 1318
4499.20 1344
4499.84 1424
4500.47 1537
4501.10 1613
4501.74 1649
4502.37 1686
4503.00 1683
4503.64 1651
4504.27 1651
4504.90 1573
4505.53 1523
4506.17 1518
4506.80 1480
4507.43 1377
4508.07 1331
4508.70 1347
4509.34 1351
4509.97 1379
4510.60 1367
4511.24 1333
4511.87 1269
4512.50 1319
4513.14 1296
4513.77 1301
4514.41 1203
4515.04 1241
4515.67 1250
4516.31 1226
4516.94 1216
4517.58 1197
4518.21 1189
4518.84 1193
4519.48 1165
4520.11 1192
4520.75 1233
4521.38 1184
4522.02 1163
4522.65 1234
4523.28 1246
4523.92 1159
4524.55 1192
4525.19 1253
4525.82 1331
4526.46 1315
4527.09 1321
4527.73 1410
4528.36 1533
4529.00 1681
4529.63 1809
4530.27 1989
4530.90 2146
4531.54 2214
4532.17 2145
4532.81 2142
4533.44 1996
4534.08 1908
4534.71 1805
4535.35 1636
4535.99 1539
4536.62 1392
4537.26 1329
4537.89 1319
4538.53 1207
4539.16 1219
4539.80 1213
4540.43 1225
4541.07 1149
4541.71 1202
4542.34 1221
4542.98 1175
4543.61 1142
4544.25 1131
4544.89 1124
4545.52 1130
4546.16 1154
4546.79 1169
4547.43 1154
4548.07 1210
4548.70 1205
4549.34 1167
4549.98 1210
4550.61 1156
4551.25 1163
4551.89 1167
4552.52 1131
4553.16 1177
4553.80 1158
4554.43 1189
4555.07 1233
4555.71 1196
4556.34 1216
4556.98 1173
4557.62 1201
4558.25 1170
4558.89 1107
4559.53 1149
4560.16 1206
4560.80 1189
4561.44 1229
4562.08 1215
4562.71 1228
4563.35 1177
4563.99 1221
4564.63 1177
4565.26 1233
4565.90 1248
4566.54 1281
4567.18 1292
4567.81 1258
4568.45 1255
4569.09 1323
4569.73 1360
4570.36 1334
4571.00 1283
4571.64 1308
4572.28 1352
4572.92 1339
4573.55 1319
4574.19 1297
4574.83 1254
4575.47 1207
4576.11 1214
4576.75 1211
4577.38 1252
4578.02 1223
4578.66 1191
4579.30 1194
4579.94 1204
4580.58 1229
4581.21 1264
4581.85 1246
4582.49 1187
4583.13 1217
4583.77 1253
4584.41 1264
4585.05 1228
4585.69 1290
4586.32 1334
4586.96 1396
4587.60 1389
4588.24 1455
4588.88 1445
4589.52 1422
4590.16 1408
4590.80 1449
4591.44 1517
4592.08 1592
4592.72 1514
4593.36 1417
4594.00 1407
4594.63 1392
4595.27 1321
4595.91 1232
4596.55 1286
4597.19 1283
4597.83 1225
4598.47 1220
4599.11 1204
4599.75 1189
4600.39 1208
4601.03 1246
4601.67 1262
4602.31 1267
4602.95 1254
4603.59 1274
4604.23 1246
4604.87 1280
4605.51 1327
4606.15 1304
4606.79 1277
4607.43 1230
4608.08 1237
4608.72 1312
4609.36 1285
4610.00 1261
4610.64 1275
4611.28 1253
4611.92 1264
4612.56 1220
4613.20 1230
4613.84 1253
4614.48 1236
4615.12 1208
4615.76 1202
4616.41 1141
4617.05 1144
4617.69 1149
4618.33 1118
4618.97 1159
4619.61 1191
4620.25 1131
4620.89 1109
4621.54 1126
4622.18 1154
4622.82 1176
4623.46 1149
4624.10 1128
4624.74 1105
4625.38 1156
4626.03 1158
4626.67 1152
4627.31 1144
4627.95 1154
4628.59 1200
4629.24 1165
4629.88 1240
4630.52 1227
4631.16 1318
4631.80 1257
4632.45 1289
4633.09 1283
4633.73 1296
4634.37 1281
4635.02 1295
4635.66 1266
4636.30 1316
4636.94 1354
4637.58 1394
4638.23 1431
4638.87 1472
4639.51 1485
4640.16 1498
4640.80 1473
4641.44 1430
4642.08 1382
4642.73 1346
4643.37 1283
4644.01 1220
4644.66 1223
4645.30 1235
4645.94 1256
4646.58 1230
4647.23 1224
4647.87 1128
4648.51 1174
4649.16 1214
4649.80 1220
4650.44 1257
4651.09 1302
4651.73 1324
4652.37 1374
4653.02 1333
4653.66 1342
4654.31 1369
4654.95 1335
4655.59 1252
4656.24 1244
4656.88 1204
4657.52 1157
4658.17 1094
4658.81 1128
4659.46 1098
4660.10 1095
4660.75 1143
4661.39 1139
4662.03 1095
4662.68 1123
4663.32 1122
4663.97 1056
4664.61 1100
4665.26 1075
4665.90 1071
4666.54 1117
4667.19 1082
4667.83 1120
4668.48 1090
4669.12 1029
4669.77 1048
4670.41 996
4671.06 1058
4671.70 1065
4672.35 1061
4672.99 1007
4673.64 1088
4674.28 1099
4674.93 1083
4675.57 1063
4676.22 1109
4676.86 1130
4677.51 1122
4678.15 1133
4678.80 1128
4679.44 1183
4680.09 1136
4680.73 1140
4681.38 1129
4682.03 1134
4682.67 1186
4683.32 1148
4683.96 1133
4684.61 1139
4685.25 1162
4685.90 1204
4686.55 1198
4687.19 1179
4687.84 1163
4688.48 1167
4689.13 1205
4689.78 1222
4690.42 1235
4691.07 1258
4691.72 1268
4692.36 1255
4693.01 1264
4693.65 1234
4694.30 1232
4694.95 1263
4695.59 1278
4696.24 1280
4696.89 1370
4697.53 1363
4698.18 1454
4698.83 1450
4699.47 1471
4700.12 1478
4700.77 1473
4701.41 1441
4702.06 1397
4702.71 1370
4703.36 1316
4704.00 1329
4704.65 1348
4705.30 1341
4705.94 1305
4706.59 1362
4707.24 1265
4707.89 1282
4708.53 1301
4709.18 1227
4709.83 1250
4710.48 1216
4711.12 1237
4711.77 1238
4712.42 1230
4713.07 1227
4713.71 1207
4714.36 1241
4715.01 1232
4715.66 1213
4716.31 1168
4716.95 1214
4717.60 1192
4718.25 1241
4718.90 1210
4719.55 1200
4720.19 1283
4720.84 1208
4721.49 1256
4722.14 1225
4722.79 1237
4723.44 1249
4724.08 1239
4724.73 1194
4725.38 1212
4726.03 1217
4726.68 1225
4727.33 1225
4727.98 1220
4728.63 1198
4729.27 1256
4729.92 1225
4730.57 1176
4731.22 1207
4731.87 1193
4732.52 1174
4733.17 1156
4733.82 1176
4734.47 1175
4735.12 1154
4735.77 1176
4736.41 1210
4737.06 1205
4737.71 1226
4738.36 1246
4739.01 1258
4739.66 1271
4740.31 1244
4740.96 1259
4741.61 1258
4742.26 1233
4742.91 1212
4743.56 1184
4744.21 1222
4744.86 1216
4745.51 1248
4746.16 1176
4746.81 1205
4747.46 1190
4748.11 1201
4748.76 1248
4749.41 1246
4750.06 1288
4750.71 1336
4751.36 1306
4752.01 1322
4752.66 1391
4753.31 1354
4753.96 1341
4754.61 1350
4755.26 1310
4755.92 1284
4756.57 1269
4757.22 1186
4757.87 1226
4758.52 1194
4759.17 1244
4759.82 1299
4760.47 1275
4761.12 1325
4761.77 1375
4762.42 1310
4763.08 1241
4763.73 1215
4764.38 1250
4765.03 1281
4765.68 1237
4766.33 1261
4766.98 1302
4767.64 1266
4768.29 1317
4768.94 1259
4769.59 1281
4770.24 1287
4770.89 1300
4771.54 1212
4772.20 1257
4772.85 1213
4773.50 1297
4774.15 1327
4774.80 1259
4775.46 1234
4776.11 1213
4776.76 1239
4777.41 1197
4778.06 1206
4778.72 1184
4779.37 1205
4780.02 1231
4780.67 1197
4781.33 1146
4781.98 1160
4782.63 1160
4783.28 1172
4783.94 1209
4784.59 1253
4785.24 1240
4785.89 1303
4786.55 1246
4787.20 1252
4787.85 1278
4788.51 1229
4789.16 1333
4789.81 1351
4790.46 1285
4791.12 1338
4791.77 1357
4792.42 1354
4793.08 1302
4793.73 1356
4794.38 1297
4795.04 1302
4795.69 1317
4796.34 1332
4797.00 1314
4797.65 1333
4798.30 1363
4798.96 1457
4799.61 1537
4800.27 1519
4800.92 1525
4801.57 1549
4802.23 1518
4802.88 1460
4803.53 1438
4804.19 1472
4804.84 1426
4805.50 1376
4806.15 1361
4806.81 1414
4807.46 1394
4808.11 1353
4808.77 1364
4809.42 1332
4810.08 1313
4810.73 1390
4811.39 1380
4812.04 1325
4812.69 1322
4813.35 1322
4814.00 1429
4814.66 1384
4815.31 1446
4815.97 1358
4816.62 1433
4817.28 1563
4817.93 1498
4818.59 1477
4819.24 1495
4819.90 1556
4820.55 1629
4821.21 1629
4821.86 1676
4822.52 1719
4823.17 1767
4823.83 1784
4824.48 1752
4825.14 1755
4825.79 1728
4826.45 1684
4827.11 1636
4827.76 1622
4828.42 1570
4829.07 1565
4829.73 1548
4830.38 1610
4831.04 1614
4831.70 1619
4832.35 1682
4833.01 1719
4833.66 1736
4834.32 1815
4834.98 1739
4835.63 1800
4836.29 1890
4836.94 1941
4837.60 1865
4838.26 1946
4838.91 1955
4839.57 1884
4840.23 1949
4840.88 1943
4841.54 2007
4842.20 2013
4842.85 2030
4843.51 1951
4844.17 1966
4844.82 2018
4845.48 1948
4846.14 1917
4846.79 1864
4847.45 1950
4848.11 2060
4848.76 2091
4849.42 2165
4850.08 2143
4850.73 2248
4851.39 2166
4852.05 2111
4852.71 2080
4853.36 2098
4854.02 1994
4854.68 2001
4855.34 2076
4855.99 2165
4856.65 2297
4857.31 2415
4857.97 2609
4858.62 2769
4859.28 2558
4859.94 2431
4860.60 2416
4861.25 2262
4861.91 2144
4862.57 2141
4863.23 2041
4863.89 2038
4864.54 2063
4865.20 2026
4865.86 2052
4866.52 1971
4867.18 2029
4867.84 2034
4868.49 2067
4869.15 2017
4869.81 1919
4870.47 1869
4871.13 1900
4871.79 1842
4872.44 1855
4873.10 1796
4873.76 1811
4874.42 1787
4875.08 1771
4875.74 1799
4876.40 1830
4877.06 1908
4877.72 1942
4878.37 1943
4879.03 1878
4879.69 1864
4880.35 1816
4881.01 1740
4881.67 1769
4882.33 1713
4882.99 1659
4883.65 1719
4884.31 1696
4884.97 1676
4885.63 1660
4886.29 1753
4886.95 1646
4887.61 1578
4888.26 1624
4888.92 1573
4889.58 1608
4890.24 1694
4890.90 1642
4891.56 1619
4892.22 1664
4892.88 1684
4893.54 1714
4894.20 1674
4894.86 1581
4895.52 1612
4896.18 1548
4896.84 1537
4897.51 1543
4898.17 1640
4898.83 1586
4899.49 1659
4900.15 1670
4900.81 1673
4901.47 1609
4902.13 1606
4902.79 1533
4903.45 1489
4904.11 1414
4904.77 1408
4905.43 1390
4906.09 1431
4906.75 1432
4907.41 1396
4908.08 1344
4908.74 1383
4909.40 1402
4910.06 1378
4910.72 1316
4911.38 1306
4912.04 1356
4912.70 1330
4913.37 1300
4914.03 1291
4914.69 1272
4915.35 1214
4916.01 1216
4916.67 1147
4917.33 1192
4918.00 1275
4918.66 1217
4919.32 1221
4919.98 1192
4920.64 1192
4921.31 1242
4921.97 1189
4922.63 1147
4923.29 1219
4923.95 1198
4924.62 1214
4925.28 1196
4925.94 1177
4926.60 1187
4927.26 1213
4927.93 1251
4928.59 1223
4929.25 1234
4929.91 1175
4930.58 1180
4931.24 1172
4931.90 1196
4932.56 1182
4933.23 1157
4933.89 1178
4934.55 1191
4935.22 1161
4935.88 1193
4936.54 1160
4937.20 1228
4937.87 1178
4938.53 1169
4939.19 1234
4939.86 1215
4940.52 1189
4941.18 1171
4941.85 1167
4942.51 1187
4943.17 1188
4943.84 1184
4944.50 1188
4945.16 1152
4945.83 1128
4946.49 1100
4947.15 1093
4947.82 1191
4948.48 1153
4949.15 1117
4949.81 1100
4950.47 1157
4951.14 1153
4951.80 1166
4952.47 1153
4953.13 1108
4953.79 1107
4954.46 1147
4955.12 1149
4955.79 1136
4956.45 1111
4957.11 1176
4957.78 1147
4958.44 1209
4959.11 1226
4959.77 1292
4960.44 1276
4961.10 1230
4961.77 1345
4962.43 1412
4963.10 1443
4963.76 1464
4964.42 1424
4965.09 1344
4965.75 1344
4966.42 1317
4967.08 1240
4967.75 1209
4968.41 1209
4969.08 1217
4969.74 1201
4970.41 1156
4971.08 1185
4971.74 1176
4972.41 1188
4973.07 1254
4973.74 1226
4974.40 1194
4975.07 1263
4975.73 1261
4976.40 1242
4977.06 1239
4977.73 1258
4978.40 1225
4979.06 1162
4979.73 1172
4980.39 1172
4981.06 1153
4981.73 1126
4982.39 1105
4983.06 1103
4983.72 1088
4984.39 1112
4985.06 1132
4985.72 1121
4986.39 1102
4987.05 1119
4987.72 1137
4988.39 1143
4989.05 1115
4989.72 1121
4990.39 1116
4991.05 1116
4991.72 1046
4992.39 1061
4993.05 1069
4993.72 1098
4994.39 1098
4995.05 1079
4995.72 1032
4996.39 1008
4997.05 1068
4997.72 1041
4998.39 1052
4999.06 1038
4999.72 1041
5000.39 1050
5001.06 1051
5001.73 983
5002.39 1032
5003.06 1064
5003.73 1012
5004.39 1014
5005.06 1041
5005.73 1022
5006.40 1010
5007.07 1033
5007.73 1062
5008.40 1073
5009.07 1055
5009.74 1086
5010.40 1047
5011.07 1028
5011.74 1058
5012.41 1068
5013.08 1044
5013.74 1005
5014.41 1019
5015.08 1015
5015.75 994
5016.42 1012
5017.09 1053
5017.75 1072
5018.42 1032
5019.09 1040
5019.76 1067
5020.43 1077
5021.10 1119
5021.76 1136
5022.43 1104
5023.10 1117
5023.77 1139
5024.44 1135
5025.11 1106
5025.78 1076
5026.45 1100
5027.12 1062
5027.78 1073
5028.45 1016
5029.12 1038
5029.79 1020
5030.46 984
5031.13 1032
5031.80 1013
5032.47 986
5033.14 1041
5033.81 1013
5034.48 978
5035.15 1029
5035.82 1018
5036.49 960
5037.16 1000
5037.83 1055
5038.50 1024
5039.16 1004
5039.83 969
5040.50 1024
5041.17 1013
5041.84 1021
5042.51 1091
5043.18 1091
5043.85 1060
5044.52 1035
5045.20 1003
5045.87 1046
5046.54 1009
5047.21 1013
5047.88 1035
5048.55 995
5049.22 967
5049.89 1020
5050.56 1023
5051.23 996
5051.90 1015
5052.57 1015
5053.24 1063
5053.91 1054
5054.58 1077
5055.25 1047
5055.92 1037
5056.60 1052
5057.27 1097
5057.94 1049
5058.61 1049
5059.28 1050
5059.95 1010
5060.62 1007
5061.29 1030
5061.96 1067
5062.64 1032
5063.31 1049
5063.98 1062
5064.65 1043
5065.32 1055
5065.99 1012
5066.66 1018
5067.34 1003
5068.01 1012
5068.68 1034
5069.35 1014
5070.02 1014
5070.70 1004
5071.37 1018
5072.04 1028
5072.71 1021
5073.38 1053
5074.06 1073
5074.73 1073
5075.40 1104
5076.07 1122
5076.74 1093
5077.42 1112
5078.09 1139
5078.76 1149
5079.43 1129
5080.11 1107
5080.78 1131
5081.45 1129
5082.12 1129
5082.80 1089
5083.47 1040
5084.14 1096
5084.82 1095
5085.49 1141
5086.16 1123
5086.83 1107
5087.51 1128
5088.18 1137
5088.85 1244
5089.53 1288
5090.20 1312
5090.87 1294
5091.55 1283
5092.22 1288
5092.89 1264
5093.57 1269
5094.24 1204
5094.91 1153
5095.59 1146
5096.26 1152
5096.93 1164
5097.61 1109
5098.28 1132
5098.96 1026
5099.63 1042
5100.30 1096
5100.98 1101
5101.65 1115
5102.32 1120
5103.00 1188
5103.67 1164
5104.35 1180
5105.02 1171
5105.70 1110
5106.37 1125
5107.04 1128
5107.72 1085
5108.39 1063
5109.07 1111
5109.74 1138
5110.42 1102
5111.09 1096
5111.77 1073
5112.44 1096
5113.11 1131
5113.79 1128
5114.46 1151
5115.14 1134
5115.81 1223
5116.49 1183
5117.16 1242
5117.84 1318
5118.51 1373
5119.19 1351
5119.86 1359
5120.54 1340
5121.21 1338
5121.89 1289
5122.57 1261
5123.24 1219
5123.92 1184
5124.59 1225
5125.27 1199
5125.94 1131
5126.62 1186
5127.29 1132
5127.97 1148
5128.64 1164
5129.32 1149
5130.00 1156
5130.67 1141
5131.35 1161
5132.02 1144
5132.70 1170
5133.38 1221
5134.05 1189
5134.73 1170
5135.40 1116
5136.08 1173
5136.76 1210
5137.43 1230
5138.11 1156
5138.79 1193
5139.46 1177
5140.14 1213
5140.82 1253
5141.49 1127
5142.17 1063
5142.85 1086
5143.52 1101
5144.20 1074
5144.88 1091
5145.55 1047
5146.23 1068
5146.91 1072
5147.58 1100
5148.26 1077
5148.94 1082
5149.61 1035
5150.29 1049
5150.97 1053
5151.65 1039
5152.32 1046
5153.00 1031
5153.68 1047
5154.36 997
5155.03 1047
5155.71 1111
5156.39 1154
5157.07 1179
5157.74 1183
5158.42 1164
5159.10 1128
5159.78 1185
5160.45 1064
5161.13 1095
5161.81 1113
5162.49 1057
5163.17 1070
5163.84 1065
5164.52 1102
5165.20 1082
5165.88 1081
5166.56 1070
5167.24 1040
5167.91 1042
5168.59 1087
5169.27 1106
5169.95 1080
5170.63 1071
5171.31 1014
5171.98 1008
5172.66 1010
5173.34 1035
5174.02 1013
5174.70 1048
5175.38 1045
5176.06 1036
5176.74 1025
5177.41 1001
5178.09 1015
5178.77 1023
5179.45 1044
5180.13 1035
5180.81 1038
5181.49 1032
5182.17 1063
5182.85 1046
5183.53 1014
5184.21 1000
5184.89 1044
5185.57 986
5186.24 981
5186.92 948
5187.60 961
5188.28 993
5188.96 975
5189.64 967
5190.32 994
5191.00 999
5191.68 976
5192.36 920
5193.04 1014
5193.72 965
5194.40 966
5195.08 998
5195.76 965
5196.44 1003
5197.12 1006
5197.80 1036
5198.48 1058
5199.16 1001
5199.84 944
5200.52 984
5201.21 982
5201.89 1001
5202.57 994
5203.25 1011
5203.93 1012
5204.61 1008
5205.29 1053
5205.97 1097
5206.65 1093
5207.33 1073
5208.01 1044
5208.69 1110
5209.37 1086
5210.06 1077
5210.74 1098
5211.42 1096
5212.10 1090
5212.78 1100
5213.46 1097
5214.14 1113
5214.82 1144
5215.51 1175
5216.19 1154
5216.87 1139
5217.55 1170
5218.23 1121
5218.91 1113
5219.60 1109
5220.28 1147
5220.96 1145
5221.64 1168
5222.32 1240
5223.00 1224
5223.69 1240
5224.37 1189
5225.05 1205
5225.73 1204
5226.41 1057
5227.10 1093
5227.78 1077
5228.46 1083
5229.14 1074
5229.83 1077
5230.51 1112
5231.19 1098
5231.87 1034
5232.56 1041
5233.24 1076
5233.92 1080
5234.60 1086
5235.29 1085
5235.97 1159
5236.65 1177
5237.34 1104
5238.02 1100
5238.70 1126
5239.38 1216
5240.07 1191
5240.75 1179
5241.43 1138
5242.12 1114
5242.80 1103
5243.48 1013
5244.17 1056
5244.85 1077
5245.53 1060
5246.22 1068
5246.90 1087
5247.58 1051
5248.27 1032
5248.95 1118
5249.63 1106
5250.32 1143
5251.00 1134
5251.69 1145
5252.37 1187
5253.05 1165
5253.74 1149
5254.42 1187
5255.11 1109
5255.79 1071
5256.47 1067
5257.16 1071
5257.84 1046
5258.53 1017
5259.21 1064
5259.89 1102
5260.58 1147
5261.26 1146
5261.95 1176
5262.63 1148
5263.32 1150
5264.00 1116
5264.69 1162
5265.37 1126
5266.06 1176
5266.74 1156
5267.43 1137
5268.11 1196
5268.79 1169
5269.48 1116
5270.16 1133
5270.85 1105
5271.53 1109
5272.22 1116
5272.91 1106
5273.59 1069
5274.28 1095
5274.96 1108
5275.65 1155
5276.33 1114
5277.02 1052
5277.70 1083
5278.39 1083
5279.07 1114
5279.76 1183
5280.45 1240
5281.13 1270
5281.82 1211
5282.50 1270
5283.19 1211
5283.87 1211
5284.56 1177
5285.25 1130
5285.93 1139
5286.62 1121
5287.30 1100
5287.99 1085
5288.68 1103
5289.36 1109
5290.05 1134
5290.74 1132
5291.42 1097
5292.11 1092
5292.79 1160
5293.48 1141
5294.17 1180
5294.85 1179
5295.54 1205
5296.23 1199
5296.91 1228
5297.60 1184
5298.29 1192
5298.98 1208
5299.66 1284
5300.35 1326
5301.04 1339
5301.72 1293
5302.41 1294
5303.10 1338
5303.78 1352
5304.47 1367
5305.16 1485
5305.85 1438
5306.53 1405
5307.22 1342
5307.91 1364
5308.60 1336
5309.28 1368
5309.97 1462
5310.66 1507
5311.35 1496
5312.03 1561
5312.72 1603
5313.41 1558
5314.10 1523
5314.79 1482
5315.47 1477
5316.16 1446
5316.85 1454
5317.54 1448
5318.23 1455
5318.91 1448
5319.60 1443
5320.29 1426
5320.98 1432
5321.67 1398
5322.36 1350
5323.04 1290
5323.73 1279
5324.42 1223
5325.11 1167
5325.80 1153
5326.49 1110
5327.18 1155
5327.86 1157
5328.55 1136
5329.24 1205
5329.93 1132
5330.62 1133
5331.31 1116
5332.00 1188
5332.69 1161
5333.38 1082
5334.06 1150
5334.75 1181
5335.44 1144
5336.13 1170
5336.82 1125
5337.51 1158
5338.20 1161
5338.89 1147
5339.58 1153
5340.27 1161
5340.96 1156
5341.65 1154
5342.34 1139
5343.03 1181
5343.72 1193
5344.41 1182
5345.10 1190
5345.79 1249
5346.48 1350
5347.17 1373
5347.86 1421
5348.55 1508
5349.24 1630
5349.93 1638
5350.62 1602
5351.31 1576
5352.00 1603
5352.69 1599
5353.38 1508
5354.07 1378
5354.76 1351
5355.45 1273
5356.14 1259
5356.83 1228
5357.52 1208
5358.21 1143
5358.90 1123
5359.59 1137
5360.29 1153
5360.98 1174
5361.67 1161
5362.36 1181
5363.05 1156
5363.74 1103
5364.43 1101
5365.12 1117
5365.81 1076
5366.50 1067
5367.20 1018
5367.89 1008
5368.58 1010
5369.27 1027
5369.96 1039
5370.65 1066
5371.34 1076
5372.04 1031
5372.73 1061
5373.42 1007
5374.11 960
5374.80 1014
5375.49 1053
5376.19 1078
5376.88 1069
5377.57 1043
5378.26 1007
5378.95 1029
5379.65 992
5380.34 1002
5381.03 1042
5381.72 1034
5382.42 1020
5383.11 1021
5383.80 1038
5384.49 1081
5385.19 1117
5385.88 1107
5386.57 1058
5387.26 1092
5387.96 1113
5388.65 1085
5389.34 1140
5390.03 1183
5390.73 1206
5391.42 1172
5392.11 1145
5392.80 1151
5393.50 1072
5394.19 1054
5394.88 1036
5395.58 1056
5396.27 1057
5396.96 1044
5397.66 1042
5398.35 1066
5399.04 1006
5399.74 1050
5400.43 1025
5401.12 1053
5401.82 1060
5402.51 1066
5403.20 1079
5403.90 1112
5404.59 1081
5405.29 1083
5405.98 1108
5406.67 1092
5407.37 1064
5408.06 1134
5408.75 1108
5409.45 1111
5410.14 1097
5410.84 1100
5411.53 1090
5412.23 1109
5412.92 1077
5413.61 1060
5414.31 1026
5415.00 1071
5415.70 1096
5416.39 1069
5417.09 1130
5417.78 1126
5418.47 1097
5419.17 1133
5419.86 1097
5420.56 1072
5421.25 1089
5421.95 1163
5422.64 1180
5423.34 1164
5424.03 1091
5424.73 1112
5425.42 1090
5426.12 1087
5426.81 1108
5427.51 1129
5428.20 1085
5428.90 1092
5429.59 1117
5430.29 1126
5430.99 1112
5431.68 1118
5432.38 1135
5433.07 1149
5433.77 1109
5434.46 1185
5435.16 1184
5435.85 1182
5436.55 1223
5437.25 1168
5437.94 1184
5438.64 1189
5439.33 1184
5440.03 1135
5440.73 1170
5441.42 1184
5442.12 1212
5442.81 1236
5443.51 1238
5444.21 1234
5444.90 1394
5445.60 1473
5446.29 1541
5446.99 1606
5447.69 1641
5448.38 1736
5449.08 1666
5449.78 1574
5450.47 1497
5451.17 1525
5451.87 1425
5452.56 1337
5453.26 1344
5453.96 1351
5454.65 1305
5455.35 1234
5456.05 1245
5456.75 1321
5457.44 1325
5458.14 1282
5458.84 1266
5459.53 1310
5460.23 1369
5460.93 1432
5461.63 1384
5462.32 1380
5463.02 1383
5463.72 1403
5464.42 1397
5465.11 1368
5465.81 1402
5466.51 1386
5467.21 1360
5467.90 1301
5468.60 1261
5469.30 1299
5470.00 1351
5470.70 1370
5471.39 1333
5472.09 1419
5472.79 1387
5473.49 1422
5474.19 1471
5474.88 1506
5475.58 1496
5476.28 1534
5476.98 1619
5477.68 1731
5478.38 1838
5479.07 1986
5479.77 2119
5480.47 2122
5481.17 2208
5481.87 2113
5482.57 2031
5483.27 1926
5483.96 1845
5484.66 1801
5485.36 1762
5486.06 1683
5486.76 1702
5487.46 1704
5488.16 1711
5488.86 1676
5489.56 1610
5490.26 1621
5490.96 1731
5491.65 1842
5492.35 1777
5493.05 1824
5493.75 1897
5494.45 1832
5495.15 1821
5495.85 1846
5496.55 1943
5497.25 2042
5497.95 2254
5498.65 2454
5499.35 2766
5500.05 3105
5500.75 3456
5501.45 3416
5502.15 3347
5502.85 2973
5503.55 2755
5504.25 2466
5504.95 2110
5505.65 1974
5506.35 1871
5507.05 1783
5507.75 1696
5508.45 1677
5509.15 1611
5509.85 1623
5510.55 1578
5511.25 1559
5511.95 1549
5512.65 1594
5513.35 1662
5514.05 1626
5514.76 1652
5515.46 1602
5516.16 1636
5516.86 1576
5517.56 1553
5518.26 1601
5518.96 1577
5519.66 1607
5520.36 1538
5521.06 1526
5521.77 1480
5522.47 1413
5523.17 1371
5523.87 1433
5524.57 1318
5525.27 1344
5525.97 1285
5526.67 1280
5527.38 1276
5528.08 1306
5528.78 1342
5529.48 1347
5530.18 1312
5530.88 1303
5531.59 1295
5532.29 1266
5532.99 1220
5533.69 1239
5534.39 1231
5535.10 1275
5535.80 1316
5536.50 1266
5537.20 1266
5537.90 1253
5538.61 1298
5539.31 1253
5540.01 1292
5540.71 1288
5541.42 1242
5542.12 1303
5542.82 1232
5543.52 1228
5544.23 1253
5544.93 1302
5545.63 1262
5546.33 1242
5547.04 1217
5547.74 1230
5548.44 1240
5549.15 1217
5549.85 1276
5550.55 1255
5551.26 1180
5551.96 1237
5552.66 1204
5553.36 1251
5554.07 1170
5554.77 1159
5555.47 1132
5556.18 1141
5556.88 1166
5557.58 1159
5558.29 1121
5558.99 1210
5559.70 1173
5560.40 1206
5561.10 1259
5561.81 1222
5562.51 1224
5563.21 1241
5563.92 1224
5564.62 1249
5565.33 1247
5566.03 1257
5566.73 1205
5567.44 1162
5568.14 1226
5568.85 1192
5569.55 1130
5570.25 1152
5570.96 1181
5571.66 1213
5572.37 1191
5573.07 1163
5573.78 1153
5574.48 1193
5575.19 1210
5575.89 1202
5576.59 1197
5577.30 1172
5578.00 1181
5578.71 1135
5579.41 1094
5580.12 1170
5580.82 1152
5581.53 1144
5582.23 1114
5582.94 1129
5583.64 1124
5584.35 1128
5585.05 1168
5585.76 1131
5586.46 1110
5587.17 1147
5587.88 1158
5588.58 1162
5589.29 1115
5589.99 1083
5590.70 1089
5591.40 1102
5592.11 1116
5592.81 1168
5593.52 1138
5594.23 1083
5594.93 1122
5595.64 1108
5596.34 1089
5597.05 1099
5597.76 1074
5598.46 1057
5599.17 1112
5599.87 1117
5600.58 1116
5601.29 1081
5601.99 1098
5602.70 1129
5603.41 1101
5604.11 1105
5604.82 1039
5605.52 1057
5606.23 1092
5606.94 1070
5607.64 1045
5608.35 1072
5609.06 1059
5609.76 1085
5610.47 1063
5611.18 1102
5611.88 1133
5612.59 1045
5613.30 1109
5614.01 1074
5614.71 1091
5615.42 1144
5616.13 1124
5616.83 1130
5617.54 1090
5618.25 1143
5618.96 1136
5619.66 1146
5620.37 1104
5621.08 1119
5621.79 1141
5622.49 1123
5623.20 1104
5623.91 1133
5624.62 1145
5625.32 1133
5626.03 1141
5626.74 1136
5627.45 1161
5628.16 1181
5628.86 1242
5629.57 1200
5630.28 1159
5630.99 1231
5631.70 1188
5632.40 1254
5633.11 1244
5633.82 1229
5634.53 1254
5635.24 1267
5635.95 1302
5636.65 1363
5637.36 1360
5638.07 1393
5638.78 1369
5639.49 1418
5640.20 1441
5640.91 1417
5641.61 1385
5642.32 1339
5643.03 1370
5643.74 1291
5644.45 1326
5645.16 1256
5645.87 1248
5646.58 1220
5647.29 1237
5648.00 1250
5648.70 1220
5649.41 1251
5650.12 1255
5650.83 1273
5651.54 1285
5652.25 1279
5652.96 1261
5653.67 1258
5654.38 1282
5655.09 1290
5655.80 1255
5656.51 1298
5657.22 1331
5657.93 1287
5658.64 1379
5659.35 1360
5660.06 1399
5660.77 1373
5661.48 1374
5662.19 1344
5662.90 1287
5663.61 1318
5664.32 1274
5665.03 1281
5665.74 1290
5666.45 1189
5667.16 1229
5667.87 1207
5668.58 1237
5669.29 1272
5670.00 1342
5670.71 1374
5671.42 1396
5672.13 1324
5672.84 1302
5673.56 1331
5674.27 1289
5674.98 1239
5675.69 1239
5676.40 1229
5677.11 1156
5677.82 1217
5678.53 1238
5679.24 1218
5679.95 1275
5680.67 1278
5681.38 1217
5682.09 1183
5682.80 1189
5683.51 1224
5684.22 1242
5684.93 1241
5685.65 1171
5686.36 1146
5687.07 1164
5687.78 1154
5688.49 1127
5689.20 1134
5689.92 1134
5690.63 1157
5691.34 1135
5692.05 1151
5692.76 1231
5693.47 1206
5694.19 1168
5694.90 1136
5695.61 1133
5696.32 1134
5697.04 1132
5697.75 1132
5698.46 1142
5699.17 1102
5699.89 1119
5700.60 1141
5701.31 1127
5702.02 1139
5702.74 1139
5703.45 1127
5704.16 1130
5704.87 1138
5705.59 1130
5706.30 1176
5707.01 1159
5707.72 1149
5708.44 1152
5709.15 1184
5709.86 1126
5710.58 1122
5711.29 1125
5712.00 1114
5712.72 1090
5713.43 1106
5714.14 1087
5714.86 1064
5715.57 1064
5716.28 1042
5717.00 1092
5717.71 1118
5718.42 1106
5719.14 1096
5719.85 1159
5720.56 1078
5721.28 1099
5721.99 1150
5722.71 1162
5723.42 1178
5724.13 1184
5724.85 1215
5725.56 1274
5726.28 1347
5726.99 1368
5727.70 1414
5728.42 1400
5729.13 1419
5729.85 1334
5730.56 1319
5731.28 1244
5731.99 1282
5732.70 1258
5733.42 1254
5734.13 1190
5734.85 1157
5735.56 1191
5736.28 1177
5736.99 1185
5737.71 1199
5738.42 1178
5739.14 1167
5739.85 1176
5740.57 1200
5741.28 1258
5742.00 1248
5742.71 1208
5743.43 1215
5744.14 1233
5744.86 1220
5745.57 1204
5746.29 1242
5747.00 1244
5747.72 1241
5748.43 1224
5749.15 1298
5749.87 1304
5750.58 1338
5751.30 1387
5752.01 1396
5752.73 1408
5753.44 1427
5754.16 1485
5754.88 1595
5755.59 1666
5756.31 1714
5757.02 1803
5757.74 1830
5758.46 1858
5759.17 1764
5759.89 1684
5760.60 1702
5761.32 1628
5762.04 1659
5762.75 1675
5763.47 1596
5764.19 1489
5764.90 1559
5765.62 1657
5766.34 1734
5767.05 1757
5767.77 1891
5768.49 2190
5769.20 2461
5769.92 2787
5770.64 3003
5771.35 3001
5772.07 2798
5772.79 2539
5773.50 2219
5774.22 2029
5774.94 1863
5775.65 1769
5776.37 1715
5777.09 1691
5777.81 1694
5778.52 1647
5779.24 1655
5779.96 1728
5780.68 1719
5781.39 1747
5782.11 1772
5782.83 1756
5783.55 1798
5784.26 1819
5784.98 1747
5785.70 1764
5786.42 1771
5787.14 1682
5787.85 1655
5788.57 1645
5789.29 1625
5790.01 1600
5790.73 1595
5791.44 1531
5792.16 1541
5792.88 1485
5793.60 1476
5794.32 1490
5795.03 1495
5795.75 1527
5796.47 1524
5797.19 1492
5797.91 1544
5798.63 1610
5799.35 1729
5800.06 1800
5800.78 1898
5801.50 1912
5802.22 1784
5802.94 1686
5803.66 1586
5804.38 1555
5805.10 1530
5805.82 1482
5806.53 1497
5807.25 1499
5807.97 1444
5808.69 1458
5809.41 1441
5810.13 1462
5810.85 1453
5811.57 1397
5812.29 1438
5813.01 1391
5813.73 1385
5814.45 1321
5815.17 1325
5815.89 1329
5816.61 1352
5817.33 1333
5818.05 1348
5818.77 1308
5819.49 1374
5820.20 1278
5820.92 1253
5821.64 1408
5822.36 1372
5823.09 1300
5823.81 1323
5824.53 1284
5825.25 1316
5825.97 1266
5826.69 1282
5827.41 1266
5828.13 1251
5828.85 1289
5829.57 1248
5830.29 1241
5831.01 1273
5831.73 1242
5832.45 1272
5833.17 1264
5833.89 1277
5834.61 1233
5835.33 1242
5836.05 1235
5836.78 1169
5837.50 1188
5838.22 1203
5838.94 1224
5839.66 1185
5840.38 1248
5841.10 1181
5841.82 1180
5842.54 1157
5843.27 1198
5843.99 1205
5844.71 1185
5845.43 1193
5846.15 1282
5846.87 1232
5847.59 1152
5848.32 1171
5849.04 1152
5849.76 1203
5850.48 1167
5851.20 1172
5851.93 1155
5852.65 1140
5853.37 1172
5854.09 1186
5854.81 1189
5855.54 1192
5856.26 1179
5856.98 1165
5857.70 1176
5858.42 1162
5859.15 1159
5859.87 1090
5860.59 1136
5861.31 1182
5862.04 1139
5862.76 1150
5863.48 1140
5864.20 1161
5864.93 1112
5865.65 1098
5866.37 1107
5867.10 1142
5867.82 1148
5868.54 1151
5869.26 1183
5869.99 1148
5870.71 1156
5871.43 1204
5872.16 1215
5872.88 1162
5873.60 1165
5874.33 1202
5875.05 1188
5875.77 1195
5876.50 1142
5877.22 1130
5877.94 1155
5878.67 1228
5879.39 1257
5880.11 1201
5880.84 1199
5881.56 1198
5882.28 1211
5883.01 1246
5883.73 1234
5884.46 1193
5885.18 1138
5885.90 1204
5886.63 1201
5887.35 1205
5888.08 1177
5888.80 1208
5889.52 1235
5890.25 1236
5890.97 1242
5891.70 1203
5892.42 1198
5893.15 1223
5893.87 1213
5894.59 1179
5895.32 1224
5896.04 1287
5896.77 1251
5897.49 1211
5898.22 1225
5898.94 1239
5899.67 1245
5900.39 1222
5901.12 1221
5901.84 1241
5902.57 1241
5903.29 1236
5904.02 1232
5904.74 1298
5905.47 1301
5906.19 1295
5906.92 1328
5907.64 1335
5908.37 1298
5909.09 1282
5909.82 1300
5910.55 1349
5911.27 1262
5912.00 1296
5912.72 1304
5913.45 1318
5914.17 1315
5914.90 1376
5915.63 1354
5916.35 1354
5917.08 1391
5917.80 1369
5918.53 1378
5919.25 1362
5919.98 1371
5920.71 1355
5921.43 1359
5922.16 1471
5922.89 1453
5923.61 1419
5924.34 1445
5925.06 1536
5925.79 1478
5926.52 1439
5927.24 1486
5927.97 1527
5928.70 1532
5929.42 1513
5930.15 1541
5930.88 1590
5931.60 1596
5932.33 1634
5933.06 1650
5933.78 1666
5934.51 1663
5935.24 1662
5935.97 1732
5936.69 1740
5937.42 1769
5938.15 1812
5938.87 1813
5939.60 1842
5940.33 1835
5941.06 1928
5941.78 1984
5942.51 1963
5943.24 2061
5943.97 2043
5944.69 2069
5945.42 2030
5946.15 2116
5946.88 2114
5947.60 2146
5948.33 2198
5949.06 2253
5949.79 2263
5950.52 2406
5951.24 2557
5951.97 2786
5952.70 2915
5953.43 2935
5954.16 2975
5954.88 2977
5955.61 2875
5956.34 2912
5957.07 2766
5957.80 2728
5958.53 2677
5959.25 2737
5959.98 2774
5960.71 2630
5961.44 2634
5962.17 2713
5962.90 2733
5963.63 2846
5964.36 3176
5965.08 3371
5965.81 3723
5966.54 3957
5967.27 4041
5968.00 4068
5968.73 3945
5969.46 3787
5970.19 3618
5970.92 3432
5971.65 3337
5972.37 3213
5973.10 3093
5973.83 3107
5974.56 3125
5975.29 3025
5976.02 3063
5976.75 3105
5977.48 3153
5978.21 3205
5978.94 3324
5979.67 3439
5980.40 3479
5981.13 3502
5981.86 3611
5982.59 3588
5983.32 3528
5984.05 3552
5984.78 3597
5985.51 3636
5986.24 3632
5986.97 3552
5987.70 3539
5988.43 3504
5989.16 3524
5989.89 3547
5990.62 3579
5991.35 3631
5992.08 3582
5992.81 3654
5993.54 3768
5994.27 3741
5995.00 3814
5995.74 3837
5996.47 3909
5997.20 3971
5997.93 3948
5998.66 4005
5999.39 3895
6000.12 3766
6000.85 3769
6001.58 3737
6002.31 3717
6003.04 3625
6003.78 3621
6004.51 3621
6005.24 3564
6005.97 3710
6006.70 3734
6007.43 3939
6008.16 4298
6008.90 4880
6009.63 5548
6010.36 6458
6011.09 7354
6011.82 8414
6012.55 9451
6013.29 10232
6014.02 10740
6014.75 10424
6015.48 9868
6016.21 9271
6016.95 8343
6017.68 7295
6018.41 6382
6019.14 5679
6019.87 5112
6020.61 4512
6021.34 4101
6022.07 3766
6022.80 3567
6023.54 3412
6024.27 3367
6025.00 3324
6025.73 3240
6026.47 3160
6027.20 3193
6027.93 3313
6028.66 3325
6029.40 3365
6030.13 3434
6030.86 3442
6031.59 3245
6032.33 3075
6033.06 2923
6033.79 2837
6034.53 2766
6035.26 2771
6035.99 2704
6036.73 2665
6037.46 2628
6038.19 2703
6038.93 2740
6039.66 2719
6040.39 2738
6041.13 2807
6041.86 2773
6042.59 2836
6043.33 2837
6044.06 2851
6044.79 2867
6045.53 2805
6046.26 2908
6047.00 2957
6047.73 3000
6048.46 3073
6049.20 3208
6049.93 3337
6050.67 3468
6051.40 3493
6052.13 3675
6052.87 3734
6053.60 3686
6054.34 3672
6055.07 3564
6055.81 3405
6056.54 3221
6057.27 3123
6058.01 3101
6058.74 2978
6059.48 2983
6060.21 2949
6060.95 2973
6061.68 2865
6062.42 2930
6063.15 2830
6063.89 2826
6064.62 2819
6065.36 2752
6066.09 2716
6066.83 2719
6067.56 2754
6068.30 2658
6069.03 2639
6069.77 2574
6070.50 2564
6071.24 2542
6071.97 2534
6072.71 2491
6073.44 2475
6074.18 2485
6074.91 2496
6075.65 2477
6076.39 2404
6077.12 2401
6077.86 2427
6078.59 2379
6079.33 2384
6080.06 2383
6080.80 2349
6081.54 2280
6082.27 2255
6083.01 2282
6083.74 2260
6084.48 2211
6085.22 2203
6085.95 2208
6086.69 2214
6087.42 2235
6088.16 2245
6088.90 2241
6089.63 2240
6090.37 2268
6091.11 2225
6091.84 2258
6092.58 2216
6093.32 2207
6094.05 2172
6094.79 2125
6095.53 2088
6096.26 2029
6097.00 2106
6097.74 2088
6098.47 2057
6099.21 2091
6099.95 2126
6100.69 2033
6101.42 2046
6102.16 2026
6102.90 2038
6103.63 2022
6104.37 2006
6105.11 2002
6105.85 1932
6106.58 2017
6107.32 1975
6108.06 2007
6108.80 2041
6109.53 2005
6110.27 2024
6111.01 2061
6111.75 2070
6112.49 2097
6113.22 2109
6113.96 2163
6114.70 2157
6115.44 2181
6116.17 2210
6116.91 2198
6117.65 2234
6118.39 2138
6119.13 2137
6119.87 2199
6120.60 2154
6121.34 2154
6122.08 2164
6122.82 2126
6123.56 2213
6124.30 2221
6125.03 2179
6125.77 2173
6126.51 2207
6127.25 2148
6127.99 2177
6128.73 2221
6129.47 2183
6130.21 2170
6130.94 2268
6131.68 2296
6132.42 2286
6133.16 2241
6133.90 2207
6134.64 2326
6135.38 2343
6136.12 2380
6136.86 2398
6137.60 2458
6138.34 2639
6139.08 2657
6139.81 2618
6140.55 2677
6141.29 2672
6142.03 2678
6142.77 2659
6143.51 2655
6144.25 2597
6144.99 2653
6145.73 2583
6146.47 2582
6147.21 2530
6147.95 2585
6148.69 2578
6149.43 2594
6150.17 2569
6150.91 2606
6151.65 2627
6152.39 2668
6153.13 2682
6153.87 2645
6154.61 2660
6155.35 2704
6156.09 2761
6156.83 2729
6157.58 2724
6158.32 2797
6159.06 2752
6159.80 2813
6160.54 2876
6161.28 2887
6162.02 2946
6162.76 3103
6163.50 3285
6164.24 3435
6164.98 3537
6165.72 3636
6166.46 3735
6167.21 3826
6167.95 3804
6168.69 3736
6169.43 3702
6170.17 3699
6170.91 3633
6171.65 3709
6172.39 3502
6173.14 3504
6173.88 3545
6174.62 3539
6175.36 3571
6176.10 3589
6176.84 3649
6177.59 3876
6178.33 4318
6179.07 4720
6179.81 5413
6180.55 6314
6181.30 7275
6182.04 8088
6182.78 8614
6183.52 8844
6184.26 8674
6185.01 8101
6185.75 7432
6186.49 6787
6187.23 5960
6187.97 5451
6188.72 4904
6189.46 4564
6190.20 4284
6190.94 4063
6191.69 4039
6192.43 3908
6193.17 3843
6193.92 3795
6194.66 3731
6195.40 3702
6196.14 3695
6196.89 3716
6197.63 3656
6198.37 3585
6199.12 3642
6199.86 3618
6200.60 3643
6201.34 3547
6202.09 3629
6202.83 3623
6203.57 3891
6204.32 4344
6205.06 5037
6205.80 6058
6206.55 7396
6207.29 8890
6208.03 10185
6208.78 11073
6209.52 11340
6210.27 11286
6211.01 10505
6211.75 9678
6212.50 8442
6213.24 7364
6213.98 6404
6214.73 5480
6215.47 4753
6216.22 4218
6216.96 3833
6217.71 3572
6218.45 3402
6219.19 3255
6219.94 3139
6220.68 3123
6221.43 3123
6222.17 3110
6222.92 3014
6223.66 2950
6224.40 2903
6225.15 2849
6225.89 2716
6226.64 2622
6227.38 2570
6228.13 2456
6228.87 2485
6229.62 2390
6230.36 2356
6231.11 2364
6231.85 2340
6232.60 2365
6233.34 2344
6234.09 2389
6234.83 2376
6235.58 2430
6236.32 2486
6237.07 2454
6237.81 2694
6238.56 2882
6239.30 3019
6240.05 3111
6240.80 3126
6241.54 3087
6242.29 3078
6243.03 2943
6243.78 2859
6244.52 2906
6245.27 2931
6246.02 2983
6246.76 2895
6247.51 2947
6248.25 2916
6249.00 2868
6249.75 2901
6250.49 2777
6251.24 2721
6251.98 2701
6252.73 2644
6253.48 2606
6254.22 2539
6254.97 2495
6255.72 2499
6256.46 2488
6257.21 2468
6257.95 2528
6258.70 2500
6259.45 2419
6260.19 2454
6260.94 2421
6261.69 2395
6262.43 2365
6263.18 2346
6263.93 2324
6264.68 2253
6265.42 2273
6266.17 2153
6266.92 2154
6267.66 2232
6268.41 2216
6269.16 2214
6269.91 2144
6270.65 2144
6271.40 2201
6272.15 2192
6272.89 2194
6273.64 2164
6274.39 2186
6275.14 2231
6275.88 2251
6276.63 2294
6277.38 2275
6278.13 2313
6278.88 2269
6279.62 2224
6280.37 2172
6281.12 2209
6281.87 2094
6282.62 2051
6283.36 2101
6284.11 2058
6284.86 2081
6285.61 2062
6286.36 2039
6287.10 1989
6287.85 1922
6288.60 1885
6289.35 1915
6290.10 1899
6290.85 1896
6291.59 1889
6292.34 1860
6293.09 1845
6293.84 1892
6294.59 1883
6295.34 1885
6296.09 1886
6296.84 1901
6297.58 1886
6298.33 1882
6299.08 1871
6299.83 1866
6300.58 1876
6301.33 1885
6302.08 1882
6302.83 1926
6303.58 1895
6304.33 1875
6305.08 1899
6305.83 1852
6306.58 1837
6307.32 1841
6308.07 1868
6308.82 1899
6309.57 1941
6310.32 1971
6311.07 1953
6311.82 2016
6312.57 2030
6313.32 2015
6314.07 1988
6314.82 2016
6315.57 2125
6316.32 2162
6317.07 2125
6317.82 2160
6318.57 2104
6319.32 2015
6320.07 1959
6320.82 1899
6321.57 1890
6322.32 1914
6323.07 1901
6323.82 1800
6324.58 1815
6325.33 1853
6326.08 1821
6326.83 1817
6327.58 1809
6328.33 1810
6329.08 1789
6329.83 1762
6330.58 1779
6331.33 1712
6332.08 1762
6332.83 1690
6333.58 1735
6334.34 1709
6335.09 1734
6335.84 1724
6336.59 1751
6337.34 1759
6338.09 1729
6338.84 1770
6339.59 1794
6340.35 1789
6341.10 1761
6341.85 1748
6342.60 1762
6343.35 1790
6344.10 1771
6344.86 1788
6345.61 1764
6346.36 1776
6347.11 1825
6347.86 1872
6348.62 1922
6349.37 1898
6350.12 1915
6350.87 1974
6351.62 2127
6352.38 2167
6353.13 2218
6353.88 2306
6354.63 2322
6355.38 2228
6356.14 2178
6356.89 2119
6357.64 2050
6358.39 2076
6359.15 2003
6359.90 1938
6360.65 2007
6361.40 2023
6362.16 1958
6362.91 2027
6363.66 2042
6364.42 2055
6365.17 2082
6365.92 2187
6366.67 2353
6367.43 2387
6368.18 2429
6368.93 2388
6369.69 2340
6370.44 2261
6371.19 2193
6371.95 2104
6372.70 2048
6373.45 2004
6374.21 2028
6374.96 1963
6375.71 1948
6376.47 1953
6377.22 1987
6377.98 1996
6378.73 1940
6379.48 1985
6380.24 1984
6380.99 2008
6381.74 1967
6382.50 2010
6383.25 1986
6384.01 2021
6384.76 1904
6385.51 1823
6386.27 1833
6387.02 1798
6387.78 1882
6388.53 1826
6389.29 1851
6390.04 1852
6390.79 1829
6391.55 1855
6392.30 1760
6393.06 1791
6393.81 1753
6394.57 1699
6395.32 1776
6396.08 1821
6396.83 1742
6397.59 1736
6398.34 1737
6399.10 1745
6399.85 1724
6400.61 1684
6401.36 1678
6402.12 1658
6402.87 1674
6403.63 1659
6404.38 1673
6405.14 1665
6405.89 1671
6406.65 1666
6407.40 1657
6408.16 1667
6408.91 1733
6409.67 1735
6410.43 1727
6411.18 1764
6411.94 1662
6412.69 1725
6413.45 1676
6414.20 1719
6414.96 1719
6415.72 1712
6416.47 1753
6417.23 1753
6417.98 1814
6418.74 1752
6419.50 1691
6420.25 1669
6421.01 1695
6421.77 1715
6422.52 1641
6423.28 1634
6424.03 1622
6424.79 1623
6425.55 1589
6426.30 1611
6427.06 1648
6427.82 1588
6428.57 1623
6429.33 1651
6430.09 1666
6430.84 1665
6431.60 1659
6432.36 1609
6433.11 1650
6433.87 1689
6434.63 1672
6435.39 1682
6436.14 1753
6436.90 1738
6437.66 1693
6438.41 1734
6439.17 1723
6439.93 1785
6440.69 1788
6441.44 1790
6442.20 1816
6442.96 1825
6443.72 1792
6444.47 1796
6445.23 1777
6445.99 1819
6446.75 1813
6447.50 1798
6448.26 1822
6449.02 1837
6449.78 1778
6450.54 1761
6451.29 1785
6452.05 1840
6452.81 1852
6453.57 1806
6454.33 1854
6455.08 1869
6455.84 1849
6456.60 1833
6457.36 1815
6458.12 1830
6458.88 1827
6459.64 1845
6460.39 1859
6461.15 1822
6461.91 1888
6462.67 1894
6463.43 1990
6464.19 1990
6464.95 2031
6465.70 2072
6466.46 2096
6467.22 2057
6467.98 1991
6468.74 2061
6469.50 2070
6470.26 2035
6471.02 2002
6471.78 2012
6472.54 2025
6473.30 2021
6474.05 2070
6474.81 2044
6475.57 2096
6476.33 2108
6477.09 2107
6477.85 2137
6478.61 2218
6479.37 2199
6480.13 2267
6480.89 2309
6481.65 2315
6482.41 2330
6483.17 2416
6483.93 2411
6484.69 2453
6485.45 2478
6486.21 2473
6486.97 2456
6487.73 2485
6488.49 2551
6489.25 2529
6490.01 2598
6490.77 2676
6491.53 2680
6492.29 2772
6493.05 2785
6493.81 2810
6494.57 2867
6495.33 2806
6496.10 2778
6496.86 2712
6497.62 2715
6498.38 2661
6499.14 2679
6499.90 2734
6500.66 2808
6501.42 2911
6502.18 3023
6502.94 3091
6503.70 3370
6504.47 3957
6505.23 4762
6505.99 5798
6506.75 7089
6507.51 8182
6508.27 8929
6509.03 9105
6509.79 8830
6510.56 8345
6511.32 7412
6512.08 6467
6512.84 5620
6513.60 4907
6514.36 4480
6515.13 4010
6515.89 3679
6516.65 3473
6517.41 3316
6518.17 3226
6518.94 3269
6519.70 3190
6520.46 3165
6521.22 3106
6521.98 3170
6522.75 3185
6523.51 3238
6524.27 3385
6525.03 3530
6525.79 3621
6526.56 3801
6527.32 3906
6528.08 3892
6528.84 3879
6529.61 3914
6530.37 3767
6531.13 3718
6531.90 3746
6532.66 3911
6533.42 4371
6534.18 4972
6534.95 5588
6535.71 6086
6536.47 6268
6537.24 6368
6538.00 6088
6538.76 5736
6539.53 5198
6540.29 4721
6541.05 4226
6541.82 3891
6542.58 3574
6543.34 3423
6544.11 3415
6544.87 3365
6545.63 3308
6546.40 3343
6547.16 3266
6547.92 3224
6548.69 3214
6549.45 3204
6550.21 3094
6550.98 3083
6551.74 2988
6552.51 2939
6553.27 2953
6554.03 2908
6554.80 2850
6555.56 2897
6556.33 2887
6557.09 2941
6557.85 2885
6558.62 2877
6559.38 2985
6560.15 3013
6560.91 3025
6561.68 3078
6562.44 3135
6563.21 3185
6563.97 3222
6564.74 3179
6565.50 3164
6566.26 3196
6567.03 3241
6567.79 3234
6568.56 3159
6569.32 3188
6570.09 3181
6570.85 3192
6571.62 3230
6572.38 3325
6573.15 3384
6573.91 3415
6574.68 3401
6575.44 3386
6576.21 3452
6576.98 3469
6577.74 3388
6578.51 3481
6579.27 3514
6580.04 3590
6580.80 3682
6581.57 3749
6582.33 3855
6583.10 3844
6583.87 3851
6584.63 3903
6585.40 3734
6586.16 3804
6586.93 3714
6587.70 3593
6588.46 3640
6589.23 3603
6589.99 3766
6590.76 3778
6591.53 3918
6592.29 4128
6593.06 4456
6593.82 4782
6594.59 4976
6595.36 4973
6596.12 4901
6596.89 4807
6597.66 4708
6598.42 4464
6599.19 4241
6599.96 3995
6600.72 3806
6601.49 3670
6602.26 3560
6603.02 3387
6603.79 3403
6604.56 3342
6605.33 3346
6606.09 3288
6606.86 3356
6607.63 3389
6608.39 3387
6609.16 3320
6609.93 3360
6610.70 3399
6611.46 3423
6612.23 3314
6613.00 3265
6613.77 3252
6614.53 3206
6615.30 3181
6616.07 3189
6616.84 3219
6617.60 3254
6618.37 3357
6619.14 3498
6619.91 3618
6620.68 3697
6621.44 3830
6622.21 3987
6622.98 4156
6623.75 4160
6624.52 4018
6625.28 3867
6626.05 3831
6626.82 3624
6627.59 3571
6628.36 3392
6629.13 3383
6629.89 3244
6630.66 3285
6631.43 3485
6632.20 3550
6632.97 3646
6633.74 3783
6634.51 3965
6635.27 3992
6636.04 4084
6636.81 4241
6637.58 4298
6638.35 4345
6639.12 4503
6639.89 4761
6640.66 4941
6641.43 5028
6642.19 5043
6642.96 4976
6643.73 4810
6644.50 4615
6645.27 4322
6646.04 3987
6646.81 3680
6647.58 3455
6648.35 3253
6649.12 3110
6649.89 3009
6650.66 2921
6651.43 2913
6652.20 2889
6652.97 2790
6653.74 2765
6654.51 2786
6655.28 2743
6656.05 2726
6656.82 2710
6657.59 2773
6658.36 2697
6659.13 2745
6659.90 2672
6660.67 2586
6661.44 2663
6662.21 2622
6662.98 2639
6663.75 2563
6664.52 2513
6665.29 2601
6666.06 2591
6666.83 2617
6667.60 2590
6668.37 2673
6669.14 2751
6669.91 2899
6670.68 2876
6671.46 2842
6672.23 2898
6673.00 2930
6673.77 2916
6674.54 2937
6675.31 2944
6676.08 2907
6676.85 2958
6677.62 2932
6678.40 2852
6679.17 2874
6679.94 2974
6680.71 2984
6681.48 2996
6682.25 3098
6683.02 3164
6683.80 3231
6684.57 3376
6685.34 3577
6686.11 3542
6686.88 3520
6687.65 3411
6688.43 3273
6689.20 3085
6689.97 2951
6690.74 2898
6691.51 2746
6692.29 2739
6693.06 2586
6693.83 2588
6694.60 2464
6695.37 2537
6696.15 2532
6696.92 2475
6697.69 2487
6698.46 2550
6699.24 2523
6700.01 2460
6700.78 2431
6701.55 2448
6702.33 2469
6703.10 2386
6703.87 2404
6704.64 2364
6705.42 2345
6706.19 2353
6706.96 2271
6707.74 2317
6708.51 2268
6709.28 2263
6710.06 2217
6710.83 2242
6711.60 2176
6712.37 2301
6713.15 2231
6713.92 2204
6714.69 2166
6715.47 2148
6716.24 2214
6717.01 2163
6717.79 2113
6718.56 2109
6719.34 2142
6720.11 2081
6720.88 2106
6721.66 2119
6722.43 2097
6723.20 2162
6723.98 2117
6724.75 2105
6725.53 2105
6726.30 2080
6727.07 2101
6727.85 2084
6728.62 2034
6729.40 2064
6730.17 2041
6730.95 2097
6731.72 2130
6732.49 2108
6733.27 2123
6734.04 2194
6734.82 2168
6735.59 2225
6736.37 2198
6737.14 2178
6737.92 2210
6738.69 2223
6739.47 2257
6740.24 2241
6741.01 2286
6741.79 2259
6742.56 2262
6743.34 2309
6744.11 2297
6744.89 2282
6745.67 2306
6746.44 2370
6747.22 2368
6747.99 2355
6748.77 2440
6749.54 2432
6750.32 2512
6751.09 2557
6751.87 2639
6752.64 2790
6753.42 2905
6754.19 2880
6754.97 2871
6755.75 2773
6756.52 2679
6757.30 2537
6758.07 2522
6758.85 2546
6759.63 2534
6760.40 2571
6761.18 2573
6761.95 2498
6762.73 2441
6763.51 2452
6764.28 2334
6765.06 2374
6765.83 2410
6766.61 2435
6767.39 2334
6768.16 2305
6768.94 2351
6769.72 2338
6770.49 2330
6771.27 2244
6772.05 2163
6772.82 2197
6773.60 2153
6774.38 2121
6775.15 2192
6775.93 2169
6776.71 2171
6777.48 2135
6778.26 2106
6779.04 2049
6779.82 2150
6780.59 2061
6781.37 2025
6782.15 2019
6782.92 2050
6783.70 2002
6784.48 1960
6785.26 1995
6786.03 2033
6786.81 2017
6787.59 1981
6788.37 1997
6789.14 1957
6789.92 1872
6790.70 1879
6791.48 1856
6792.25 1842
6793.03 1827
6793.81 1827
6794.59 1829
6795.37 1817
6796.14 1869
6796.92 1883
6797.70 1900
6798.48 1946
6799.26 1921
6800.04 1995
6800.81 2037
6801.59 1992
6802.37 1962
6803.15 1945
6803.93 1954
6804.71 2019
6805.48 2024
6806.26 2004
6807.04 2013
6807.82 1952
6808.60 1914
6809.38 1856
6810.16 1897
6810.94 1860
6811.71 1859
6812.49 1862
6813.27 1909
6814.05 1853
6814.83 1865
6815.61 1852
6816.39 1884
6817.17 1873
6817.95 1888
6818.73 1882
6819.51 1895
6820.29 1846
6821.07 1868
6821.84 1846
6822.62 1827
6823.40 1839
6824.18 1808
6824.96 1837
6825.74 1756
6826.52 1779
6827.30 1854
6828.08 1821
6828.86 1763
6829.64 1813
6830.42 1855
6831.20 1798
6831.98 1851
6832.76 1830
6833.54 1853
6834.32 1947
6835.10 2119
6835.88 2425
6836.66 2798
6837.44 3105
6838.22 3360
6839.01 3435
6839.79 3466
6840.57 3317
6841.35 3149
6842.13 2942
6842.91 2751
6843.69 2529
6844.47 2335
6845.25 2192
6846.03 2162
6846.81 2193
6847.59 2285
6848.37 2307
6849.16 2457
6849.94 2475
6850.72 2510
6851.50 2478
6852.28 2478
6853.06 2412
6853.84 2343
6854.62 2225
6855.41 2185
6856.19 2150
6856.97 2035
6857.75 2026
6858.53 1954
6859.31 1940
6860.10 2006
6860.88 1975
6861.66 1913
6862.44 1952
6863.22 1928
6864.00 1891
6864.79 1971
6865.57 1963
6866.35 2038
6867.13 2012
6867.91 2026
6868.70 2069
6869.48 2025
6870.26 1963
6871.04 1978
6871.83 2015
6872.61 2121
6873.39 2107
6874.17 2153
6874.96 2181
6875.74 2197
6876.52 2297
6877.30 2335
6878.09 2403
6878.87 2502
6879.65 2605
6880.43 2768
6881.22 2932
6882.00 3096
6882.78 3057
6883.57 3013
6884.35 3050
6885.13 2996
6885.92 3078
6886.70 3122
6887.48 3282
6888.27 3482
6889.05 3446
6889.83 3460
6890.62 3300
6891.40 3165
6892.18 3016
6892.97 2849
6893.75 2773
6894.53 2677
6895.32 2669
6896.10 2580
6896.88 2515
6897.67 2519
6898.45 2513
6899.24 2566
6900.02 2485
6900.80 2485
6901.59 2501
6902.37 2439
6903.16 2433
6903.94 2407
6904.73 2368
6905.51 2340
6906.29 2370
6907.08 2333
6907.86 2420
6908.65 2362
6909.43 2276
6910.22 2271
6911.00 2322
6911.79 2313
6912.57 2277
6913.35 2295
6914.14 2279
6914.92 2346
6915.71 2308
6916.49 2312
6917.28 2336
6918.06 2312
6918.85 2341
6919.63 2307
6920.42 2351
6921.20 2346
6921.99 2335
6922.78 2427
6923.56 2516
6924.35 2461
6925.13 2374
6925.92 2455
6926.70 2466
6927.49 2532
6928.27 2604
6929.06 2509
6929.84 2491
6930.63 2448
6931.42 2481
6932.20 2480
6932.99 2541
6933.77 2588
6934.56 2532
6935.35 2512
6936.13 2532
6936.92 2579
6937.70 2713
6938.49 2812
6939.28 2959
6940.06 3148
6940.85 3266
6941.63 3364
6942.42 3397
6943.21 3566
6943.99 3613
6944.78 3559
6945.57 3557
6946.35 3708
6947.14 3758
6947.93 3801
6948.71 3835
6949.50 3830
6950.29 3721
6951.07 3573
6951.86 3431
6952.65 3421
6953.44 3307
6954.22 3269
6955.01 3253
6955.80 3258
6956.58 3250
6957.37 3236
6958.16 3205
6958.95 3228
6959.73 3302
6960.52 3287
6961.31 3357
6962.09 3412
6962.88 3363
6963.67 3454
6964.46 3573
6965.25 3684
6966.03 3918
6966.82 4029
6967.61 4209
6968.40 4354
6969.18 4401
6969.97 4525
6970.76 4635
6971.55 4579
6972.34 4558
6973.12 4562
6973.91 4405
6974.70 4476
6975.49 4429
6976.28 4555
6977.07 4758
6977.85 4863
6978.64 4990
6979.43 5398
6980.22 5838
6981.01 6728
6981.80 7954
6982.59 9610
6983.37 11472
6984.16 13481
6984.95 15086
6985.74 16075
6986.53 16020
6987.32 15261
6988.11 14124
6988.90 12728
6989.69 10944
6990.47 9179
6991.26 7865
6992.05 6802
6992.84 5772
6993.63 5159
6994.42 4557
6995.21 4123
6996.00 3852
6996.79 3630
6997.58 3469
6998.37 3361
6999.16 3230
6999.95 3241
7000.74 3121
7001.53 3092
7002.32 2984
7003.11 2914
7003.90 2925
7004.69 2821
7005.48 2706
7006.27 2644
7007.06 2537
7007.85 2543
7008.64 2645
7009.43 2655
7010.22 2708
7011.01 2806
7011.80 2866
7012.59 2977
7013.38 3026
7014.17 3047
7014.96 2996
7015.75 2976
7016.54 2974
7017.33 2872
7018.12 2867
7018.91 2828
7019.70 2975
7020.49 2980
7021.28 3097
7022.07 3206
7022.87 3281
7023.66 3365
7024.45 3371
7025.24 3400
7026.03 3346
7026.82 3295
7027.61 3276
7028.40 3275
7029.19 3139
7029.99 2996
7030.78 2892
7031.57 2911
7032.36 2809
7033.15 2861
7033.94 2832
7034.74 2813
7035.53 2857
7036.32 2916
7037.11 2881
7037.90 2916
7038.69 2963
7039.49 2990
7040.28 2942
7041.07 2989
7041.86 3028
7042.65 3079
7043.45 3072
7044.24 3107
7045.03 3078
7045.82 3057
7046.61 3157
7047.41 3198
7048.20 3178
7048.99 3278
7049.78 3379
7050.58 3537
7051.37 3596
7052.16 3425
7052.95 3416
7053.75 3239
7054.54 3160
7055.33 3085
7056.13 3078
7056.92 3045
7057.71 3107
7058.50 3124
7059.30 3201
7060.09 3233
7060.88 3145
7061.68 3044
7062.47 2975
7063.26 2865
7064.06 2854
7064.85 2788
7065.64 2742
7066.44 2709
7067.23 2653
7068.02 2592
7068.82 2574
7069.61 2503
7070.40 2449
7071.20 2466
7071.99 2465
7072.78 2403
7073.58 2373
7074.37 2412
7075.17 2356
7075.96 2347
7076.75 2222
7077.55 2179
7078.34 2272
7079.14 2210
7079.93 2224
7080.72 2232
7081.52 2224
7082.31 2216
7083.11 2295
7083.90 2268
7084.70 2311
7085.49 2291
7086.28 2320
7087.08 2423
7087.87 2493
7088.67 2483
7089.46 2424
7090.26 2383
7091.05 2311
7091.85 2252
7092.64 2127
7093.44 2098
7094.23 2036
7095.03 1993
7095.82 1993
7096.62 1944
7097.41 1924
7098.21 1923
7099.00 1952
7099.80 1883
7100.59 1896
7101.39 1868
7102.18 1840
7102.98 1822
7103.77 1787
7104.57 1769
7105.37 1737
7106.16 1725
7106.96 1696
7107.75 1675
7108.55 1644
7109.34 1673
7110.14 1690
7110.94 1650
7111.73 1656
7112.53 1663
7113.32 1620
7114.12 1667
7114.92 1737
7115.71 1702
7116.51 1712
7117.30 1690
7118.10 1686
7118.90 1692
7119.69 1668
7120.49 1715
7121.29 1670
7122.08 1643
7122.88 1726
7123.68 1744
7124.47 1630
7125.27 1643
7126.07 1655
7126.86 1645
7127.66 1676
7128.46 1715
7129.25 1724
7130.05 1722
7130.85 1734
7131.64 1691
7132.44 1675
7133.24 1679
7134.04 1658
7134.83 1613
7135.63 1637
7136.43 1621
7137.23 1593
7138.02 1637
7138.82 1616
7139.62 1598
7140.42 1581
7141.21 1529
7142.01 1539
7142.81 1544
7143.61 1551
7144.40 1541
7145.20 1552
7146.00 1562
7146.80 1496
7147.59 1452
7148.39 1478
7149.19 1451
7149.99 1459
7150.79 1430
7151.59 1419
7152.38 1477
7153.18 1489
7153.98 1446
7154.78 1390
7155.58 1481
7156.38 1459
7157.17 1512
7157.97 1494
7158.77 1421
7159.57 1411
7160.37 1463
7161.17 1436
7161.97 1456
7162.76 1463
7163.56 1422
7164.36 1439
7165.16 1499
7165.96 1472
7166.76 1496
7167.56 1385
7168.36 1454
7169.16 1432
7169.96 1371
7170.75 1334
7171.55 1350
7172.35 1356
7173.15 1315
7173.95 1311
7174.75 1335
7175.55 1263
7176.35 1244
7177.15 1273
7177.95 1330
7178.75 1351
7179.55 1312
7180.35 1321
7181.15 1337
7181.95 1387
7182.75 1354
7183.55 1352
7184.35 1374
7185.15 1340
7185.95 1323
7186.75 1321
7187.55 1304
7188.35 1259
7189.15 1284
7189.95 1276
7190.75 1268
7191.55 1195
7192.35 1199
7193.15 1255
7193.95 1242
7194.75 1252
7195.55 1268
7196.35 1277
7197.15 1318
7197.95 1257
7198.76 1256
7199.56 1304
7200.36 1286
7201.16 1302
7201.96 1258
7202.76 1273
7203.56 1286
7204.36 1238
7205.16 1299
7205.96 1304
7206.77 1291
7207.57 1277
7208.37 1276
7209.17 1311
7209.97 1323
7210.77 1291
7211.57 1343
7212.38 1315
7213.18 1306
7213.98 1319
7214.78 1326
7215.58 1311
7216.38 1337
7217.19 1314
7217.99 1294
7218.79 1291
7219.59 1321
7220.39 1333
7221.20 1387
7222.00 1366
7222.80 1418
7223.60 1360
7224.40 1333
7225.21 1367
7226.01 1378
7226.81 1332
7227.61 1384
7228.42 1402
7229.22 1398
7230.02 1367
7230.82 1359
7231.63 1415
7232.43 1493
7233.23 1577
7234.03 1613
7234.84 1742
7235.64 1824
7236.44 1883
7237.25 1893
7238.05 1849
7238.85 1768
7239.65 1778
7240.46 1691
7241.26 1601
7242.06 1593
7242.87 1529
7243.67 1484
7244.47 1458
7245.28 1433
7246.08 1430
7246.88 1432
7247.69 1441
7248.49 1521
7249.30 1488
7250.10 1506
7250.90 1483
7251.71 1496
7252.51 1470
7253.31 1498
7254.12 1550
7254.92 1570
7255.73 1553
7256.53 1565
7257.33 1559
7258.14 1506
7258.94 1535
7259.75 1504
7260.55 1539
7261.35 1563
7262.16 1597
7262.96 1608
7263.77 1573
7264.57 1528
7265.38 1559
7266.18 1600
7266.99 1613
7267.79 1633
7268.59 1510
7269.40 1516
7270.20 1581
7271.01 1535
7271.81 1558
7272.62 1583
7273.42 1575
7274.23 1556
7275.03 1561
7275.84 1552
7276.64 1551
7277.45 1603
7278.25 1631
7279.06 1635
7279.86 1774
7280.67 1841
7281.48 2001
7282.28 2170
7283.09 2407
7283.89 2456
7284.70 2576
7285.50 2640
7286.31 2448
7287.11 2396
7287.92 2254
7288.73 2092
7289.53 2016
7290.34 1890
7291.14 1846
7291.95 1828
7292.76 1727
7293.56 1718
7294.37 1661
7295.17 1681
7295.98 1654
7296.79 1680
7297.59 1648
7298.40 1698
7299.21 1701
7300.01 1719
7300.82 1714
7301.62 1690
7302.43 1680
7303.24 1752
7304.04 1701
7304.85 1723
7305.66 1796
7306.46 1889
7307.27 1955
7308.08 1919
7308.89 2035
7309.69 2148
7310.50 2230
7311.31 2212
7312.11 2224
7312.92 2135
7313.73 2102
7314.53 2134
7315.34 2223
7316.15 2301
7316.96 2396
7317.76 2586
7318.57 2770
7319.38 2908
7320.19 2988
7320.99 3019
7321.80 2866
7322.61 2764
7323.42 2544
7324.22 2453
7325.03 2291
7325.84 2184
7326.65 2092
7327.46 2054
7328.26 2043
7329.07 1917
7329.88 1910
7330.69 1905
7331.50 1915
7332.30 1851
7333.11 1849
7333.92 1918
7334.73 1898
7335.54 1893
7336.35 1898
7337.15 1880
7337.96 2007
7338.77 1999
7339.58 1969
7340.39 1999
7341.20 2009
7342.01 2035
7342.82 2053
7343.62 1930
7344.43 2002
7345.24 1918
7346.05 1892
7346.86 1872
7347.67 1862
7348.48 1818
7349.29 1825
7350.10 1793
7350.91 1759
7351.71 1761
7352.52 1779
7353.33 1712
7354.14 1821
7354.95 1763
7355.76 1762
7356.57 1824
7357.38 1893
7358.19 1982
7359.00 2097
7359.81 2181
7360.62 2186
7361.43 2199
7362.24 2253
7363.05 2197
7363.86 2129
7364.67 2089
7365.48 2106
7366.29 2028
7367.10 1994
7367.91 1991
7368.72 1874
7369.53 1811
7370.34 1799
7371.15 1838
7371.96 1790
7372.77 1791
7373.58 1764
7374.39 1729
7375.20 1760
7376.01 1823
7376.82 1816
7377.63 1857
7378.45 1956
7379.26 2054
7380.07 2188
7380.88 2236
7381.69 2327
7382.50 2369
7383.31 2269
7384.12 2192
7384.93 2121
7385.74 2031
7386.56 1921
7387.37 1909
7388.18 1824
7388.99 1733
7389.80 1673
7390.61 1645
7391.42 1613
7392.24 1545
7393.05 1594
7393.86 1558
7394.67 1501
7395.48 1515
7396.29 1520
7397.10 1543
7397.92 1590
7398.73 1658
7399.54 1698
7400.35 1691
7401.16 1735
7401.98 1675
7402.79 1695
7403.60 1658
7404.41 1639
7405.23 1622
7406.04 1668
7406.85 1625
7407.66 1586
7408.47 1540
7409.29 1532
7410.10 1477
7410.91 1439
7411.72 1448
7412.54 1435
7413.35 1372
7414.16 1351
7414.98 1345
7415.79 1325
7416.60 1321
7417.41 1326
7418.23 1345
7419.04 1323
7419.85 1358
7420.67 1321
7421.48 1248
7422.29 1317
7423.11 1285
7423.92 1282
7424.73 1249
7425.54 1252
7426.36 1213
7427.17 1228
7427.99 1259
7428.80 1226
7429.61 1205
7430.43 1228
7431.24 1177
7432.05 1258
7432.87 1230
7433.68 1235
7434.49 1219
7435.31 1250
7436.12 1258
7436.94 1240
7437.75 1258
7438.56 1299
7439.38 1273
7440.19 1293
7441.01 1258
7441.82 1271
7442.64 1222
7443.45 1213
7444.26 1263
7445.08 1263
7445.89 1272
7446.71 1250
7447.52 1271
7448.34 1253
7449.15 1254
7449.97 1235
7450.78 1193
7451.59 1211
7452.41 1209
7453.22 1178
7454.04 1170
7454.85 1195
7455.67 1168
7456.48 1210
7457.30 1218
7458.11 1249
7458.93 1227
7459.74 1239
7460.56 1210
7461.38 1194
7462.19 1159
7463.01 1217
7463.82 1191
7464.64 1186
7465.45 1179
7466.27 1198
7467.08 1235
7467.90 1207
7468.72 1178
7469.53 1166
7470.35 1225
7471.16 1228
7471.98 1234
7472.79 1239
7473.61 1224
7474.43 1224
7475.24 1196
7476.06 1195
7476.87 1194
7477.69 1208
7478.51 1221
7479.32 1219
7480.14 1208
7480.96 1202
7481.77 1203
7482.59 1247
7483.41 1266
7484.22 1203
7485.04 1243
7485.85 1254
7486.67 1194
7487.49 1155
7488.31 1144
7489.12 1185
7489.94 1135
7490.76 1114
7491.57 1096
7492.39 1113
7493.21 1157
7494.02 1186
7494.84 1175
7495.66 1191
7496.48 1193
7497.29 1160
7498.11 1124
7498.93 1128
7499.74 1112
7500.56 1158
7501.38 1155
7502.20 1141
7503.01 1128
7503.83 1128
7504.65 1174
7505.47 1132
7506.29 1088
7507.10 1082
7507.92 1092
7508.74 1131
7509.56 1108
7510.37 1150
7511.19 1112
7512.01 1159
7512.83 1196
7513.65 1138
7514.47 1116
7515.28 1114
7516.10 1104
7516.92 1079
7517.74 1088
7518.56 1043
7519.38 1112
7520.19 1123
7521.01 1108
7521.83 1077
7522.65 1091
7523.47 1168
7524.29 1161
7525.11 1144
7525.92 1122
7526.74 1108
7527.56 1103
7528.38 1128
7529.20 1110
7530.02 1104
7530.84 1092
7531.66 1139
7532.48 1141
7533.30 1072
7534.12 1111
7534.93 1098
7535.75 1148
7536.57 1120
7537.39 1109
7538.21 1128
7539.03 1166
7539.85 1132
7540.67 1156
7541.49 1128
7542.31 1156
7543.13 1164
7543.95 1127
7544.77 1159
7545.59 1123
7546.41 1115
7547.23 1106
7548.05 1143
7548.87 1185
7549.69 1178
7550.51 1172
7551.33 1171
7552.15 1152
7552.97 1132
7553.79 1131
7554.61 1198
7555.43 1163
7556.25 1186
7557.07 1195
7557.89 1253
7558.71 1228
7559.53 1244
7560.36 1244
7561.18 1244
7562.00 1220
7562.82 1192
7563.64 1181
7564.46 1216
7565.28 1200
7566.10 1224
7566.92 1230
7567.74 1232
7568.56 1232
7569.39 1255
7570.21 1240
7571.03 1254
7571.85 1293
7572.67 1261
7573.49 1262
7574.31 1260
7575.14 1316
7575.96 1325
7576.78 1292
7577.60 1279
7578.42 1332
7579.24 1287
7580.06 1303
7580.89 1294
7581.71 1340
7582.53 1275
7583.35 1275
7584.17 1335
7585.00 1326
7585.82 1344
7586.64 1340
7587.46 1397
7588.29 1376
7589.11 1372
7589.93 1403
7590.75 1391
7591.57 1409
7592.40 1428
7593.22 1429
7594.04 1461
7594.86 1439
7595.69 1443
7596.51 1502
7597.33 1464
7598.15 1504
7598.98 1482
7599.80 1527
7600.62 1567
7601.45 1581
7602.27 1642
7603.09 1665
7603.92 1648
7604.74 1685
7605.56 1674
7606.38 1671
7607.21 1641
7608.03 1593
7608.85 1636
7609.68 1588
7610.50 1618
7611.32 1689
7612.15 1680
7612.97 1592
7613.80 1621
7614.62 1680
7615.44 1804
7616.27 1904
7617.09 1992
7617.91 2098
7618.74 2130
7619.56 2111
7620.39 2106
7621.21 2095
7622.03 2036
7622.86 1994
7623.68 1899
7624.51 1840
7625.33 1820
7626.15 1809
7626.98 1826
7627.80 1866
7628.63 1845
7629.45 1885
7630.28 1939
7631.10 1980
7631.93 1935
7632.75 1918
7633.58 1889
7634.40 1838
7635.22 1801
7636.05 1734
7636.87 1668
7637.70 1601
7638.52 1521
7639.35 1471
7640.17 1497
7641.00 1463
7641.82 1487
7642.65 1496
7643.47 1564
7644.30 1589
7645.13 1626
7645.95 1626
7646.78 1667
7647.60 1644
7648.43 1609
7649.25 1636
7650.08 1539
7650.90 1517
7651.73 1531
7652.55 1479
7653.38 1476
7654.21 1449
7655.03 1416
7655.86 1347
7656.68 1334
7657.51 1364
7658.34 1310
7659.16 1311
7659.99 1288
7660.81 1289
7661.64 1287
7662.47 1301
7663.29 1308
7664.12 1291
7664.95 1296
7665.77 1315
7666.60 1312
7667.42 1313
7668.25 1319
7669.08 1304
7669.90 1277
7670.73 1237
7671.56 1262
7672.38 1296
7673.21 1291
7674.04 1233
7674.87 1238
7675.69 1305
7676.52 1276
7677.35 1258
7678.17 1237
7679.00 1285
7679.83 1256
7680.65 1306
7681.48 1328
7682.31 1350
7683.14 1388
7683.96 1448
7684.79 1434
7685.62 1406
7686.45 1398
7687.27 1365
7688.10 1377
7688.93 1350
7689.76 1332
7690.58 1265
7691.41 1271
7692.24 1289
7693.07 1306
7693.90 1273
7694.72 1292
7695.55 1319
7696.38 1312
7697.21 1322
7698.04 1347
7698.86 1385
7699.69 1332
7700.52 1335
7701.35 1312
7702.18 1314
7703.01 1353
7703.83 1328
7704.66 1294
7705.49 1293
7706.32 1250
7707.15 1223
7707.98 1235
7708.81 1259
7709.63 1256
7710.46 1256
7711.29 1245
7712.12 1243
7712.95 1275
7713.78 1220
7714.61 1176
7715.44 1200
7716.27 1202
7717.10 1199
7717.93 1174
7718.75 1150
7719.58 1170
7720.41 1215
7721.24 1183
7722.07 1202
7722.90 1175
7723.73 1158
7724.56 1147
7725.39 1173
7726.22 1155
7727.05 1207
7727.88 1166
7728.71 1220
7729.54 1171
7730.37 1227
7731.20 1186
7732.03 1147
7732.86 1174
7733.69 1176
7734.52 1107
7735.35 1134
7736.18 1135
7737.01 1107
7737.84 1105
7738.67 1102
7739.50 1090
7740.33 1116
7741.16 1119
7741.99 1115
7742.82 1150
7743.65 1167
7744.48 1322
7745.31 1367
7746.14 1425
7746.98 1537
7747.81 1529
7748.64 1513
7749.47 1503
7750.30 1458
7751.13 1425
7751.96 1305
7752.79 1285
7753.62 1247
7754.45 1222
7755.29 1207
7756.12 1161
7756.95 1159
7757.78 1199
7758.61 1154
7759.44 1096
7760.27 1123
7761.11 1037
7761.94 1049
7762.77 1117
7763.60 1104
7764.43 1073
7765.26 1068
7766.10 1065
7766.93 1087
7767.76 1151
7768.59 1052
7769.42 1046
7770.26 1039
7771.09 1062
7771.92 1051
7772.75 1073
7773.58 1090
7774.42 1084
7775.25 1107
7776.08 1092
7776.91 1090
7777.75 1087
7778.58 1062
7779.41 1095
7780.24 1134
7781.08 1068
7781.91 1048
7782.74 1077
7783.57 1113
7784.41 1094
7785.24 1112
7786.07 1178
7786.91 1169
7787.74 1168
7788.57 1146
7789.40 1110
7790.24 1107
7791.07 1079
7791.90 1125
7792.74 1107
7793.57 1101
7794.40 1113
7795.24 1145
7796.07 1089
7796.90 1141
7797.74 1133
7798.57 1193
7799.40 1199
7800.24 1194
7801.07 1218
7801.91 1201
7802.74 1250
7803.57 1229
7804.41 1220
7805.24 1207
7806.07 1248
7806.91 1290
7807.74 1247
7808.58 1225
7809.41 1287
7810.25 1338
7811.08 1323
7811.91 1343
7812.75 1380
7813.58 1437
7814.42 1505
7815.25 1502
7816.09 1451
7816.92 1413
7817.75 1470
7818.59 1504
7819.42 1544
7820.26 1488
7821.09 1520
7821.93 1567
7822.76 1594
7823.60 1618
7824.43 1623
7825.27 1617
7826.10 1584
7826.94 1571
7827.77 1526
7828.61 1461
7829.44 1517
7830.28 1494
7831.11 1531
7831.95 1491
7832.78 1591
7833.62 1619
7834.46 1611
7835.29 1655
7836.13 1605
7836.96 1557
7837.80 1576
7838.63 1485
7839.47 1501
7840.31 1499
7841.14 1443
7841.98 1380
7842.81 1334
7843.65 1329
7844.48 1346
7845.32 1353
7846.16 1289
7846.99 1239
7847.83 1239
7848.67 1277
7849.50 1288
7850.34 1218
7851.17 1239
7852.01 1243
7852.85 1252
7853.68 1284
7854.52 1317
7855.36 1306
7856.19 1311
7857.03 1306
7857.87 1299
7858.70 1277
7859.54 1274
7860.38 1257
7861.21 1228
7862.05 1218
7862.89 1239
7863.72 1211
7864.56 1242
7865.40 1207
7866.24 1233
7867.07 1270
7867.91 1247
7868.75 1246
7869.59 1258
7870.42 1315
7871.26 1297
7872.10 1267
7872.94 1285
7873.77 1293
7874.61 1360
7875.45 1385
7876.29 1437
7877.12 1488
7877.96 1523
7878.80 1547
7879.64 1583
7880.47 1594
7881.31 1571
7882.15 1588
7882.99 1549
7883.83 1537
7884.66 1538
7885.50 1471
7886.34 1396
7887.18 1430
7888.02 1418
7888.86 1436
7889.69 1440
7890.53 1461
7891.37 1478
7892.21 1539
7893.05 1470
7893.89 1443
7894.73 1449
7895.56 1485
7896.40 1388
7897.24 1348
7898.08 1325
7898.92 1291
7899.76 1318
7900.60 1324
7901.44 1314
7902.28 1291
7903.12 1210
7903.95 1206
7904.79 1245
7905.63 1266
7906.47 1237
7907.31 1231
7908.15 1228
7908.99 1276
7909.83 1279
7910.67 1297
7911.51 1316
7912.35 1290
7913.19 1263
7914.03 1364
7914.87 1427
7915.71 1477
7916.55 1538
7917.39 1485
7918.23 1501
7919.07 1505
7919.91 1466
7920.75 1436
7921.59 1387
7922.43 1377
7923.27 1319
7924.11 1296
7924.95 1288
7925.79 1294
7926.63 1260
7927.47 1270
7928.31 1219
7929.15 1219
7929.99 1193
7930.83 1222
7931.67 1186
7932.51 1162
7933.35 1225
7934.19 1195
7935.04 1218
7935.88 1201
7936.72 1219
7937.56 1194
7938.40 1196
7939.24 1195
7940.08 1177
7940.92 1181
7941.76 1204
7942.60 1241
7943.45 1233
7944.29 1180
7945.13 1203
7945.97 1265
7946.81 1264
7947.65 1282
7948.49 1277
7949.34 1232
7950.18 1262
7951.02 1307
7951.86 1328
7952.70 1327
7953.54 1411
7954.39 1459
7955.23 1421
7956.07 1425
7956.91 1486
7957.75 1466
7958.60 1466
7959.44 1450
7960.28 1413
7961.12 1359
7961.96 1439
7962.81 1413
7963.65 1361
7964.49 1409
7965.33 1505
7966.18 1532
7967.02 1609
7967.86 1650
7968.70 1631
7969.55 1689
7970.39 1626
7971.23 1547
7972.08 1476
7972.92 1399
7973.76 1344
7974.60 1320
7975.45 1293
7976.29 1289
7977.13 1270
7977.98 1233
7978.82 1236
7979.66 1201
7980.51 1222
7981.35 1182
7982.19 1173
7983.04 1144
7983.88 1139
7984.72 1173
7985.57 1163
7986.41 1135
7987.25 1142
7988.10 1143
7988.94 1158
7989.78 1142
7990.63 1097
7991.47 1065
7992.32 1084
7993.16 1082
7994.00 1060
7994.85 1019
7995.69 1000
7996.54 988
7997.38 1027
7998.22 1015
7999.07 973
7999.91 958
8000.76 1003
8001.60 981
8002.45 951
8003.29 982
8004.13 953
8004.98 960
8005.82 970
8006.67 965
8007.51 968
8008.36 942
8009.20 941
8010.05 916
8010.89 883
8011.74 888
8012.58 898
8013.43 950
8014.27 916
8015.12 882
8015.96 879
8016.81 873
8017.65 911
8018.50 891
8019.34 882
8020.19 888
8021.03 877
8021.88 871
8022.72 905
8023.57 930
8024.41 903
8025.26 936
8026.11 898
8026.95 873
8027.80 874
8028.64 882
8029.49 898
8030.33 902
8031.18 923
8032.03 878
8032.87 904
8033.72 924
8034.56 924
8035.41 885
8036.26 950
8037.10 907
8037.95 917
8038.80 875
8039.64 876
8040.49 882
8041.34 898
8042.18 867
8043.03 890
8043.87 888
8044.72 932
8045.57 912
8046.41 898
8047.26 916
8048.11 878
8048.96 887
8049.80 863
8050.65 919
8051.50 891
8052.34 857
8053.19 813
8054.04 801
8054.88 832
8055.73 843
8056.58 829
8057.43 800
8058.27 860
8059.12 831
8059.97 851
8060.82 831
8061.66 836
8062.51 842
8063.36 831
8064.21 821
8065.05 788
8065.90 820
8066.75 824
8067.60 832
8068.44 871
8069.29 820
8070.14 802
8070.99 838
8071.84 817
8072.68 802
8073.53 777
8074.38 813
8075.23 808
8076.08 830
8076.93 788
8077.77 776
8078.62 801
8079.47 832
8080.32 802
8081.17 818
8082.02 756
8082.87 784
8083.71 824
8084.56 857
8085.41 822
8086.26 825
8087.11 833
8087.96 799
8088.81 794
8089.66 727
8090.51 756
8091.35 767
8092.20 791
8093.05 819
8093.90 766
8094.75 781
8095.60 806
8096.45 797
8097.30 790
8098.15 807
8099.00 809
8099.85 798
8100.70 779
8101.55 777
8102.40 814
8103.25 787
8104.10 825
8104.95 807
8105.80 786
8106.65 794
8107.50 776
8108.35 818
8109.20 790
8110.05 798
8110.90 836
8111.75 830
8112.60 800
8113.45 802
8114.30 806
8115.15 813
8116.00 825
8116.85 827
8117.70 820
8118.55 838
8119.40 873
8120.25 860
8121.10 857
8121.95 904
8122.80 910
8123.65 876
8124.50 860
8125.35 852
8126.20 836
8127.06 901
8127.91 875
8128.76 884
8129.61 850
8130.46 877
8131.31 910
8132.16 905
8133.01 895
8133.86 883
8134.72 889
8135.57 913
8136.42 877
8137.27 870
8138.12 862
8138.97 828
8139.83 885
8140.68 888
8141.53 880
8142.38 822
8143.23 838
8144.08 887
8144.94 861
8145.79 842
8146.64 852
8147.49 865
8148.34 883
8149.20 820
8150.05 858
8150.90 887
8151.75 869
8152.60 922
8153.46 933
8154.31 933
8155.16 984
8156.01 981
8156.87 974
8157.72 933
8158.57 922
8159.42 875
8160.28 897
8161.13 898
8161.98 836
8162.84 839
8163.69 815
8164.54 822
8165.39 822
8166.25 803
8167.10 814
8167.95 831
8168.81 808
8169.66 780
8170.51 812
8171.37 821
8172.22 822
8173.07 793
8173.93 766
8174.78 784
8175.63 788
8176.49 776
8177.34 792
8178.19 765
8179.05 748
8179.90 800
8180.76 768
8181.61 784
8182.46 762
8183.32 779
8184.17 766
8185.02 777
8185.88 795
8186.73 765
8187.59 752
8188.44 779
8189.30 764
8190.15 736
8191.00 758
8191.86 780
8192.71 745
8193.57 736
8194.42 715
8195.28 733
8196.13 782
8196.99 747
8197.84 731
8198.69 736
8199.55 733
8200.40 732
8201.26 754
8202.11 758
8202.97 760
8203.82 741
8204.68 774
8205.53 798
8206.39 738
8207.24 740
8208.10 766
8208.95 768
8209.81 749
8210.67 765
8211.52 718
8212.38 785
8213.23 753
8214.09 758
8214.94 760
8215.80 798
8216.65 748
8217.51 776
8218.37 792
8219.22 818
8220.08 824
8220.93 809
8221.79 818
8222.64 832
8223.50 822
8224.36 823
8225.21 804
8226.07 802
8226.92 782
8227.78 804
8228.64 806
8229.49 811
8230.35 767
8231.21 752
8232.06 774
8232.92 792
8233.78 748
8234.63 700
8235.49 759
8236.35 732
8237.20 767
8238.06 781
8238.92 758
8239.77 749
8240.63 765
8241.49 749
8242.34 717
8243.20 728
8244.06 740
8244.91 759
8245.77 753
8246.63 755
8247.49 782
8248.34 755
8249.20 752
8250.06 761
8250.92 756
8251.77 763
8252.63 772
8253.49 759
8254.35 751
8255.20 741
8256.06 776
8256.92 763
8257.78 777
8258.63 774
8259.49 747
8260.35 738
8261.21 761
8262.07 734
8262.92 764
8263.78 774
8264.64 775
8265.50 773
8266.36 775
8267.22 786
8268.07 776
8268.93 804
8269.79 756
8270.65 788
8271.51 782
8272.37 801
8273.22 821
8274.08 801
8274.94 807
8275.80 788
8276.66 822
8277.52 835
8278.38 853
8279.24 856
8280.09 847
8280.95 851
8281.81 849
8282.67 845
8283.53 826
8284.39 840
8285.25 822
8286.11 841
8286.97 842
8287.83 860
8288.69 859
8289.55 821
8290.41 847
8291.26 851
8292.12 909
8292.98 929
8293.84 905
8294.70 912
8295.56 881
8296.42 876
8297.28 903
8298.14 892
8299.00 870
8299.86 860
8300.72 903
8301.58 873
8302.44 825
8303.30 855
8304.16 849
8305.02 856
8305.88 850
8306.74 824
8307.60 790
8308.46 831
8309.33 845
8310.19 828
8311.05 816
8311.91 827
8312.77 839
8313.63 821
8314.49 804
8315.35 782
8316.21 795
8317.07 810
8317.93 803
8318.79 772
8319.65 836
8320.52 823
8321.38 796
8322.24 771
8323.10 827
8323.96 816
8324.82 801
8325.68 829
8326.54 799
8327.41 793
8328.27 837
8329.13 824
8329.99 839
8330.85 839
8331.71 872
8332.57 836
8333.44 822
8334.30 820
8335.16 743
8336.02 790
8336.88 795
8337.75 827
8338.61 812
8339.47 861
8340.33 824
8341.19 829
8342.06 824
8342.92 820
8343.78 858
8344.64 840
8345.50 808
8346.37 862
8347.23 844
8348.09 857
8348.95 825
8349.82 863
8350.68 847
8351.54 847
8352.40 836
8353.27 874
8354.13 854
8354.99 848
8355.86 798
8356.72 844
8357.58 851
8358.45 819
8359.31 826
8360.17 856
8361.03 834
8361.90 855
8362.76 880
8363.62 858
8364.49 859
8365.35 831
8366.21 847
8367.08 841
8367.94 866
8368.80 872
8369.67 879
8370.53 886
8371.40 919
8372.26 880
8373.12 866
8373.99 879
8374.85 871
8375.71 893
8376.58 877
8377.44 927
8378.31 911
8379.17 878
8380.03 862
8380.90 907
8381.76 910
8382.63 943
8383.49 920
8384.36 927
8385.22 946
8386.08 946
8386.95 983
8387.81 981
8388.68 945
8389.54 922
8390.41 952
8391.27 973
8392.14 928
8393.00 975
8393.87 965
8394.73 953
8395.60 919
8396.46 949
8397.33 940
8398.19 951
8399.06 973
8399.92 1001
8400.79 956
8401.65 972
8402.52 966
8403.38 991
8404.25 996
8405.11 977
8405.98 1012
8406.84 1029
8407.71 1020
8408.58 1032
8409.44 1038
8410.31 1080
8411.17 1079
8412.04 1074
8412.90 1079
8413.77 1076
8414.64 1092
8415.50 1089
8416.37 1114
8417.23 1118
8418.10 1119
8418.97 1144
8419.83 1185
8420.70 1176
8421.56 1192
8422.43 1173
8423.30 1194
8424.16 1214
8425.03 1236
8425.90 1229
8426.76 1231
8427.63 1254
8428.50 1305
8429.36 1352
8430.23 1298
8431.10 1333
8431.96 1370
8432.83 1376
8433.70 1368
8434.56 1390
8435.43 1394
8436.30 1441
8437.16 1522
8438.03 1479
8438.90 1508
8439.77 1583
8440.63 1655
8441.50 1704
8442.37 1665
8443.24 1654
8444.10 1717
8444.97 1743
8445.84 1739
8446.71 1762
8447.57 1795
8448.44 1809
8449.31 1862
8450.18 1971
8451.04 2028
8451.91 2202
8452.78 2407
8453.65 2662
8454.52 2907
8455.38 3187
8456.25 3369
8457.12 3516
8457.99 3416
8458.86 3266
8459.72 3061
8460.59 2858
8461.46 2621
8462.33 2396
8463.20 2192
8464.07 2103
8464.93 2034
8465.80 1914
8466.67 1842
8467.54 1765
8468.41 1728
8469.28 1686
8470.15 1677
8471.02 1586
8471.88 1585
8472.75 1561
8473.62 1575
8474.49 1531
8475.36 1610
8476.23 1589
8477.10 1544
8477.97 1591
8478.84 1644
8479.71 1660
8480.58 1762
8481.44 1770
8482.31 1811
8483.18 1828
8484.05 1780
8484.92 1819
8485.79 1770
8486.66 1708
8487.53 1743
8488.40 1699
8489.27 1634
8490.14 1620
8491.01 1601
8491.88 1594
8492.75 1623
8493.62 1582
8494.49 1667
8495.36 1586
8496.23 1587
8497.10 1568
8497.97 1552
8498.84 1525
8499.71 1541
8500.58 1560
8501.45 1532
8502.32 1495
8503.19 1445
8504.06 1502
8504.93 1529
8505.80 1567
8506.67 1520
8507.55 1611
8508.42 1642
8509.29 1570
8510.16 1622
8511.03 1634
8511.90 1712
8512.77 1667
8513.64 1634
8514.51 1631
8515.38 1619
8516.25 1659
8517.13 1682
8518.00 1712
8518.87 1770
8519.74 1791
8520.61 1895
8521.48 2028
8522.35 2147
8523.23 2353
8524.10 2510
8524.97 2711
8525.84 2791
8526.71 2843
8527.58 2854
8528.46 2833
8529.33 2671
8530.20 2434
8531.07 2304
8531.94 2206
8532.81 2135
8533.69 1972
8534.56 1890
8535.43 1825
8536.30 1771
8537.18 1744
8538.05 1728
8538.92 1672
8539.79 1713
8540.66 1688
8541.54 1642
8542.41 1546
8543.28 1539
8544.15 1530
8545.03 1525
8545.90 1562
8546.77 1545
8547.64 1570
8548.52 1626
8549.39 1660
8550.26 1801
8551.14 1907
8552.01 1963
8552.88 2023
8553.76 2097
8554.63 2095
8555.50 2049
8556.37 1948
8557.25 1924
8558.12 1822
8558.99 1757
8559.87 1682
8560.74 1612
8561.61 1556
8562.49 1523
8563.36 1526
8564.24 1479
8565.11 1516
8565.98 1504
8566.86 1488
8567.73 1431
8568.60 1411
8569.48 1366
8570.35 1391
8571.23 1377
8572.10 1367
8572.97 1330
8573.85 1391
8574.72 1376
8575.60 1346
8576.47 1367
8577.34 1330
8578.22 1341
8579.09 1354
8579.97 1340
8580.84 1364
8581.72 1347
8582.59 1355
8583.47 1369
8584.34 1360
8585.21 1347
8586.09 1356
8586.96 1416
8587.84 1434
8588.71 1420
8589.59 1418
8590.46 1393
8591.34 1468
8592.21 1443
8593.09 1429
8593.96 1483
8594.84 1519
8595.71 1499
8596.59 1518
8597.46 1524
8598.34 1553
8599.22 1507
8600.09 1465
8600.97 1537
8601.84 1552
8602.72 1533
8603.59 1541
8604.47 1530
8605.34 1591
8606.22 1635
8607.10 1611
8607.97 1602
8608.85 1560
8609.72 1625
8610.60 1622
8611.47 1587
8612.35 1625
8613.23 1607
8614.10 1649
8614.98 1669
8615.86 1662
8616.73 1650
8617.61 1734
8618.48 1719
8619.36 1753
8620.24 1771
8621.11 1821
8621.99 1807
8622.87 1784
8623.74 1772
8624.62 1826
8625.50 1850
8626.37 1886
8627.25 1898
8628.13 1871
8629.00 1893
8629.88 1910
8630.76 1955
8631.64 1914
8632.51 1923
8633.39 1916
8634.27 1988
8635.14 1926
8636.02 1963
8636.90 1966
8637.78 1953
8638.65 2006
8639.53 1995
8640.41 2022
8641.29 2055
8642.16 2140
8643.04 2106
8643.92 2173
8644.80 2164
8645.67 2167
8646.55 2216
8647.43 2190
8648.31 2153
8649.18 2295
8650.06 2297
8650.94 2343
8651.82 2264
8652.70 2287
8653.58 2277
8654.45 2306
8655.33 2359
8656.21 2407
8657.09 2474
8657.97 2564
8658.84 2788
8659.72 2988
8660.60 3141
8661.48 3401
8662.36 3714
8663.24 3951
8664.12 4085
8664.99 4184
8665.87 4126
8666.75 4099
8667.63 4030
8668.51 3865
8669.39 3626
8670.27 3542
8671.15 3447
8672.03 3314
8672.91 3335
8673.78 3188
8674.66 3176
8675.54 3110
8676.42 3015
8677.30 2897
8678.18 2849
8679.06 2676
8679.94 2560
8680.82 2517
8681.70 2394
8682.58 2376
8683.46 2352
8684.34 2309
8685.22 2296
8686.10 2333
8686.98 2322
8687.86 2372
8688.74 2507
8689.62 2692
8690.50 2884
8691.38 3040
8692.26 3128
8693.14 3134
8694.02 3144
8694.90 3136
8695.78 3072
8696.66 2936
8697.54 2833
8698.42 2793
8699.30 2792
8700.18 2744
8701.06 2782
8701.94 2833
8702.82 2848
8703.70 2784
8704.58 2697
8705.46 2567
8706.34 2463
8707.23 2366
8708.11 2209
8708.99 2148
8709.87 1969
8710.75 1903
8711.63 1873
8712.51 1805
8713.39 1781
8714.27 1720
8715.16 1712
8716.04 1664
8716.92 1664
8717.80 1637
8718.68 1635
8719.56 1570
8720.44 1580
8721.33 1587
8722.21 1565
8723.09 1613
8723.97 1640
8724.85 1654
8725.73 1655
8726.62 1672
8727.50 1680
8728.38 1752
8729.26 1693
8730.14 1730
8731.03 1702
8731.91 1700
8732.79 1713
8733.67 1710
8734.55 1717
8735.44 1676
8736.32 1658
8737.20 1660
8738.08 1716
8738.97 1643
8739.85 1684
8740.73 1692
8741.61 1654
8742.50 1674
8743.38 1638
8744.26 1673
8745.14 1629
8746.03 1611
8746.91 1575
8747.79 1554
8748.68 1569
8749.56 1599
8750.44 1567
8751.33 1541
8752.21 1558
8753.09 1583
8753.97 1589
8754.86 1588
8755.74 1581
8756.62 1565
8757.51 1545
8758.39 1612
8759.28 1634
8760.16 1625
8761.04 1613
8761.93 1673
8762.81 1658
8763.69 1621
8764.58 1637
8765.46 1608
8766.34 1612
8767.23 1676
8768.11 1638
8769.00 1667
8769.88 1666
8770.76 1665
8771.65 1644
8772.53 1636
8773.42 1613
8774.30 1613
8775.19 1642
8776.07 1629
8776.95 1620
8777.84 1721
8778.72 1786
8779.61 1884
8780.49 1967
8781.38 2030
8782.26 2073
8783.15 2061
8784.03 2032
8784.92 1978
8785.80 1913
8786.69 1818
8787.57 1774
8788.46 1674
8789.34 1648
8790.23 1597
8791.11 1547
8792.00 1536
8792.88 1470
8793.77 1440
8794.65 1405
8795.54 1372
8796.42 1366
8797.31 1350
8798.19 1362
8799.08 1335
8799.96 1287
8800.85 1283
8801.74 1237
8802.62 1242
8803.51 1261
8804.39 1301
8805.28 1255
8806.16 1269
8807.05 1255
8807.94 1300
8808.82 1285
8809.71 1261
8810.59 1216
8811.48 1260
8812.37 1201
8813.25 1246
8814.14 1280
8815.03 1229
8815.91 1245
8816.80 1233
8817.68 1282
8818.57 1264
8819.46 1254
8820.34 1243
8821.23 1236
8822.12 1235
8823.00 1220
8823.89 1204
8824.78 1240
8825.66 1222
8826.55 1224
8827.44 1179
8828.33 1140
8829.21 1172
8830.10 1136
8830.99 1165
8831.87 1147
8832.76 1143
8833.65 1144
8834.54 1114
8835.42 1096
8836.31 1086
8837.20 1083
8838.08 1077
8838.97 1060
8839.86 1090
8840.75 1084
8841.64 1083
8842.52 1084
8843.41 1129
8844.30 1115
8845.19 1095
8846.07 1088
8846.96 1107
8847.85 1080
8848.74 1074
8849.63 1050
8850.51 1035
8851.40 1065
8852.29 1101
8853.18 1098
8854.07 1051
8854.96 1000
8855.84 1014
8856.73 1035
8857.62 1008
8858.51 1033
8859.40 1011
8860.29 1002
8861.17 1015
8862.06 966
8862.95 1003
8863.84 1042
8864.73 981
8865.62 959
8866.51 981
8867.40 973
8868.29 965
8869.17 963
8870.06 950
8870.95 941
8871.84 950
8872.73 934
8873.62 935
8874.51 938
8875.40 929
8876.29 937
8877.18 918
8878.07 903
8878.96 872
8879.85 905
8880.74 911
8881.63 878
8882.51 877
8883.40 900
8884.29 918
8885.18 913
8886.07 924
8886.96 892
8887.85 891
8888.74 882
8889.63 886
8890.52 888
8891.41 893
8892.30 893
8893.19 865
8894.09 876
8894.98 882
8895.87 861
8896.76 857
8897.65 831
8898.54 843
8899.43 821
8900.32 838
8901.21 827
8902.10 817
8902.99 783
8903.88 812
8904.77 779
8905.66 788
8906.55 810
8907.44 788
8908.34 757
8909.23 783
8910.12 786
8911.01 804
8911.90 816
8912.79 793
8913.68 798
8914.57 842
8915.47 760
8916.36 778
8917.25 801
8918.14 811
8919.03 783
8919.92 774
8920.81 781
8921.71 753
8922.60 774
8923.49 758
8924.38 766
8925.27 761
8926.16 806
8927.06 770
8927.95 726
8928.84 736
8929.73 742
8930.62 780
8931.52 799
8932.41 747
8933.30 728
8934.19 756
8935.09 739
8935.98 730
8936.87 714
8937.76 721
8938.66 696
8939.55 728
8940.44 725
8941.33 730
8942.23 727
8943.12 740
8944.01 735
8944.90 718
8945.80 725
8946.69 706
8947.58 719
8948.48 739
8949.37 737
8950.26 735
8951.16 724
8952.05 694
8952.94 684
8953.84 639
8954.73 694
8955.62 726
8956.52 721
8957.41 669
8958.30 714
8959.20 702
8960.09 702
8960.98 703
8961.88 746
8962.77 750
8963.66 691
8964.56 707
8965.45 716
8966.35 720
8967.24 726
8968.13 725
8969.03 718
8969.92 711
8970.82 706
8971.71 707
8972.60 666
8973.50 694
8974.39 671
8975.29 720
8976.18 711
8977.08 726
8977.97 710
8978.87 708
8979.76 714
8980.65 670
8981.55 673
8982.44 698
8983.34 735
8984.23 709
8985.13 685
8986.02 710
8986.92 695
8987.81 715
8988.71 710
8989.60 691
8990.50 695
8991.39 694
8992.29 700
8993.18 681
8994.08 717
8994.97 688
8995.87 677
8996.76 654
8997.66 698
8998.56 711
8999.45 679
9000.35 698
9001.24 684
9002.14 689
9003.03 702
9003.93 735
9004.83 717
9005.72 696
9006.62 695
9007.51 695
9008.41 669
9009.31 658
9010.20 661
9011.10 682
9011.99 696
9012.89 670
9013.79 672
9014.68 695
9015.58 695
9016.48 671
9017.37 653
9018.27 645
9019.16 665
9020.06 665
9020.96 642
9021.85 673
9022.75 626
9023.65 626
9024.54 634
9025.44 678
9026.34 640
9027.24 667
9028.13 666
9029.03 661
9029.93 671
9030.82 679
9031.72 653
9032.62 659
9033.52 633
9034.41 638
9035.31 659
9036.21 650
9037.10 652
9038.00 673
9038.90 687
9039.80 644
9040.69 648
9041.59 683
9042.49 667
9043.39 652
9044.29 638
9045.18 630
9046.08 631
9046.98 662
9047.88 642
9048.78 667
9049.67 655
9050.57 662
9051.47 656
9052.37 659
9053.27 679
9054.16 669
9055.06 702
9055.96 679
9056.86 667
9057.76 653
9058.66 653
9059.55 654
9060.45 660
9061.35 679
9062.25 651
9063.15 676
9064.05 675
9064.95 682
9065.85 660
9066.74 680
9067.64 679
9068.54 699
9069.44 683
9070.34 677
9071.24 676
9072.14 663
9073.04 658
9073.94 688
9074.84 672
9075.74 667
9076.64 715
9077.53 679
9078.43 646
9079.33 665
9080.23 688
9081.13 697
9082.03 674
9082.93 702
9083.83 699
9084.73 720
9085.63 665
9086.53 676
9087.43 679
9088.33 678
9089.23 712
9090.13 689
9091.03 667
9091.93 714
9092.83 709
9093.73 702
9094.63 710
9095.53 723
9096.43 720
9097.33 728
9098.23 680
9099.13 712
9100.04 699
9100.94 673
9101.84 675
9102.74 680
9103.64 666
9104.54 664
9105.44 681
9106.34 660
9107.24 689
9108.14 694
9109.04 671
9109.94 638
9110.85 669
9111.75 658
9112.65 659
9113.55 654
9114.45 671
9115.35 669
9116.25 662
9117.15 653
9118.06 650
9118.96 663
9119.86 689
9120.76 661
9121.66 676
9122.56 693
9123.46 697
9124.37 669
9125.27 680
9126.17 664
9127.07 662
9127.97 647
9128.88 702
9129.78 648
9130.68 661
9131.58 651
9132.48 678
9133.39 662
9134.29 649
9135.19 666
9136.09 647
9137.00 665
9137.90 692
9138.80 643
9139.70 659
9140.61 681
9141.51 654
9142.41 652
9143.31 662
9144.22 641
9145.12 663
9146.02 656
9146.92 662
9147.83 669
9148.73 654
9149.63 660
9150.54 621
9151.44 661
9152.34 668
9153.25 652
9154.15 661
9155.05 636
9155.96 688
9156.86 690
9157.76 656
9158.67 682
9159.57 692
9160.47 653
9161.38 679
9162.28 651
9163.18 681
9164.09 670
9164.99 670
9165.90 701
9166.80 730
9167.70 712
9168.61 716
9169.51 689
9170.42 706
9171.32 680
9172.22 661
9173.13 659
9174.03 697
9174.94 696
9175.84 659
9176.74 661
9177.65 680
9178.55 682
9179.46 669
9180.36 692
9181.27 667
9182.17 692
9183.08 684
9183.98 670
9184.89 662
9185.79 692
9186.70 692
9187.60 689
9188.51 699
9189.41 663
9190.32 661
9191.22 694
9192.13 657
9193.03 706
9193.94 695
9194.84 706
9195.75 714
9196.65 716
9197.56 748
9198.46 746
9199.37 768
9200.27 765
9201.18 764
9202.08 797
9202.99 729
9203.90 778
9204.80 755
9205.71 722
9206.61 723
9207.52 727
9208.42 691
9209.33 672
9210.24 692
9211.14 700
9212.05 675
9212.95 680
9213.86 691
9214.77 655
9215.67 699
9216.58 703
9217.49 715
9218.39 672
9219.30 687
9220.21 684
9221.11 674
9222.02 669
9222.93 681
9223.83 658
9224.74 655
9225.65 658
9226.55 666
9227.46 672
9228.37 663
9229.27 672
9230.18 669
9231.09 668
9231.99 654
9232.90 660
9233.81 666
9234.72 684
9235.62 695
9236.53 653
9237.44 660
9238.34 651
9239.25 661
9240.16 654
9241.07 650
9241.97 651
9242.88 664
9243.79 694
9244.70 645
9245.61 666
9246.51 660
9247.42 656
9248.33 617
9249.24 606
9250.14 627
9251.05 629
9251.96 661
9252.87 687
9253.78 642
9254.69 662
9255.59 672
9256.50 662
9257.41 629
9258.32 632
9259.23 647
9260.14 674
9261.04 667
9261.95 647
9262.86 645
9263.77 647
9264.68 662
9265.59 650
9266.50 636
9267.40 652
9268.31 643
9269.22 669
9270.13 654
9271.04 659
9271.95 635
9272.86 653
9273.77 668
9274.68 662
9275.59 648
9276.49 660
9277.40 652
9278.31 656
9279.22 663
9280.13 646
9281.04 654
9281.95 631
9282.86 654
9283.77 677
9284.68 646
9285.59 647
9286.50 636
9287.41 623
9288.32 672
9289.23 686
9290.14 678
9291.05 643
9291.96 687
9292.87 714
9293.78 711
9294.69 663
9295.60 687
9296.51 676
9297.42 696
9298.33 696
9299.24 712
9300.15 714
9301.06 701
9301.97 725
9302.88 723
9303.79 687
9304.70 698
9305.61 708
9306.53 709
9307.44 722
9308.35 706
9309.26 743
9310.17 772
9311.08 739
9311.99 772
9312.90 732
9313.81 736
9314.72 719
9315.63 697
9316.55 707
9317.46 728
9318.37 736
9319.28 691
9320.19 702
9321.10 684
9322.01 685
9322.93 700
9323.84 683
9324.75 652
9325.66 692
9326.57 691
9327.48 664
9328.40 699
9329.31 682
9330.22 685
9331.13 664
9332.04 706
9332.96 679
9333.87 713
9334.78 701
9335.69 690
9336.60 694
9337.52 693
9338.43 734
9339.34 712
9340.25 712
9341.17 717
9342.08 710
9342.99 688
9343.90 714
9344.82 712
9345.73 702
9346.64 709
9347.55 674
9348.47 684
9349.38 708
9350.29 695
9351.21 715
9352.12 726
9353.03 663
9353.94 686
9354.86 667
9355.77 691
9356.68 714
9357.60 645
9358.51 673
9359.42 681
9360.34 689
9361.25 668
9362.16 676
9363.08 682
9363.99 723
9364.90 712
9365.82 664
9366.73 647
9367.65 689
9368.56 682
9369.47 679
9370.39 687
9371.30 728
9372.21 717
9373.13 702
9374.04 693
9374.96 680
9375.87 680
9376.79 715
9377.70 725
9378.61 714
9379.53 745
9380.44 689
9381.36 722
9382.27 712
9383.19 717
9384.10 684
9385.01 703
9385.93 726
9386.84 733
9387.76 718
9388.67 718
9389.59 704
9390.50 724
9391.42 739
9392.33 771
9393.25 777
9394.16 739
9395.08 814
9395.99 759
9396.91 770
9397.82 747
9398.74 774
9399.65 765
9400.57 760
9401.48 741
9402.40 716
9403.32 719
9404.23 731
9405.15 698
9406.06 689
9406.98 729
9407.89 795
9408.81 755
9409.73 778
9410.64 725
9411.56 700
9412.47 702
9413.39 719
9414.30 739
9415.22 716
9416.14 734
9417.05 723
9417.97 694
9418.89 745
9419.80 734
9420.72 741
9421.63 763
9422.55 727
9423.47 746
9424.38 756
9425.30 723
9426.22 759
9427.13 720
9428.05 725
9428.97 733
9429.88 683
9430.80 721
9431.72 750
9432.63 768
9433.55 779
9434.47 766
9435.38 765
9436.30 771
9437.22 771
9438.14 773
9439.05 784
9439.97 763
9440.89 773
9441.81 758
9442.72 768
9443.64 766
9444.56 807
9445.47 792
9446.39 792
9447.31 760
9448.23 775
9449.15 810
9450.06 769
9450.98 771
9451.90 832
9452.82 826
9453.73 814
9454.65 825
9455.57 791
9456.49 776
9457.41 756
9458.32 788
9459.24 785
9460.16 770
9461.08 780
9462.00 744
9462.92 769
9463.83 766
9464.75 732
9465.67 725
9466.59 755
9467.51 805
9468.43 784
9469.35 765
9470.26 789
9471.18 776
9472.10 788
9473.02 766
9473.94 784
9474.86 798
9475.78 826
9476.70 836
9477.62 800
9478.54 802
9479.45 804
9480.37 823
9481.29 813
9482.21 810
9483.13 819
9484.05 837
9484.97 824
9485.89 809
9486.81 786
9487.73 817
9488.65 838
9489.57 834
9490.49 835
9491.41 871
9492.33 798
9493.25 797
9494.17 774
9495.09 793
9496.01 807
9496.93 814
9497.85 824
9498.77 797
9499.69 797
9500.61 798
9501.53 820
9502.45 812
9503.37 827
9504.29 826
9505.21 837
9506.13 819
9507.05 834
9507.97 844
9508.89 875
9509.81 880
9510.73 872
9511.65 883
9512.57 905
9513.49 883
9514.42 896
9515.34 883
9516.26 936
9517.18 945
9518.10 954
9519.02 991
9519.94 997
9520.86 1016
9521.78 1015
9522.71 1021
9523.63 1034
9524.55 1004
9525.47 1004
9526.39 991
9527.31 998
9528.23 1047
9529.16 1026
9530.08 998
9531.00 1017
9531.92 1017
9532.84 1020
9533.76 1001
9534.69 1025
9535.61 999
9536.53 974
9537.45 975
9538.37 970
9539.30 958
9540.22 952
9541.14 984
9542.06 973
9542.98 983
9543.91 942
9544.83 968
9545.75 1010
9546.67 1016
9547.60 996
9548.52 1024
9549.44 1058
9550.36 1079
9551.29 1022
9552.21 1014
9553.13 1037
9554.06 993
9554.98 1006
9555.90 1031
9556.82 1038
9557.75 1033
9558.67 1012
9559.59 1044
9560.52 1046
9561.44 1052
9562.36 1067
9563.29 1082
9564.21 1069
9565.13 1059
9566.06 1070
9566.98 1086
9567.90 1085
9568.83 1069
9569.75 1032
9570.67 1074
9571.60 1095
9572.52 1084
9573.44 1102
9574.37 1091
9575.29 1099
9576.22 1141
9577.14 1153
9578.06 1121
9578.99 1153
9579.91 1180
9580.84 1159
9581.76 1126
9582.68 1147
9583.61 1166
9584.53 1199
9585.46 1206
9586.38 1180
9587.31 1151
9588.23 1173
9589.15 1155
9590.08 1199
9591.00 1196
9591.93 1212
9592.85 1193
9593.78 1263
9594.70 1318
9595.63 1286
9596.55 1340
9597.48 1361
9598.40 1370
9599.33 1434
9600.25 1404
9601.18 1395
9602.10 1446
9603.03 1431
9603.95 1399
9604.88 1364
9605.80 1344
9606.73 1334
9607.65 1281
9608.58 1284
9609.50 1242
9610.43 1259
9611.35 1269
9612.28 1306
9613.21 1317
9614.13 1272
9615.06 1315
9615.98 1295
9616.91 1320
9617.84 1345
9618.76 1288
9619.69 1280
9620.61 1296
9621.54 1375
9622.47 1350
9623.39 1343
9624.32 1368
9625.24 1348
9626.17 1360
9627.10 1344
9628.02 1391
9628.95 1404
9629.88 1396
9630.80 1423
9631.73 1507
9632.65 1488
9633.58 1486
9634.51 1487
9635.43 1496
9636.36 1573
9637.29 1598
9638.22 1545
9639.14 1564
9640.07 1597
9641.00 1603
9641.92 1642
9642.85 1658
9643.78 1684
9644.70 1718
9645.63 1753
9646.56 1738
9647.49 1724
9648.41 1731
9649.34 1752
9650.27 1743
9651.20 1756
9652.12 1716
9653.05 1733
9653.98 1737
9654.91 1702
9655.83 1664
9656.76 1674
9657.69 1710
9658.62 1716
9659.55 1682
9660.47 1687
9661.40 1735
9662.33 1761
9663.26 1707
9664.19 1665
9665.11 1698
9666.04 1776
9666.97 1748
9667.90 1814
9668.83 1794
9669.75 1837
9670.68 1826
9671.61 1832
9672.54 1863
9673.47 1862
9674.40 1930
9675.33 1921
9676.25 1939
9677.18 1940
9678.11 1985
9679.04 1997
9679.97 1990
9680.90 1999
9681.83 2027
9682.76 1999
9683.69 2057
9684.61 2029
9685.54 2035
9686.47 2005
9687.40 2059
9688.33 2093
9689.26 2117
9690.19 2074
9691.12 2032
9692.05 2030
9692.98 2060
9693.91 2032
9694.84 2095
9695.77 2161
9696.70 2122
9697.63 2157
9698.56 2187
9699.49 2186
9700.42 2181
9701.35 2165
9702.28 2115
9703.21 2136
9704.14 2092
9705.07 2008
9706.00 1993
9706.93 1929
9707.86 1906
9708.79 1952
9709.72 1948
9710.65 2032
9711.58 2065
9712.51 2039
9713.44 2076
9714.37 2116
9715.30 2100
9716.23 2114
9717.16 2111
9718.09 2089
9719.02 2003
9719.95 1942
9720.88 1961
9721.81 1867
9722.75 1822
9723.68 1769
9724.61 1754
9725.54 1748
9726.47 1695
9727.40 1655
9728.33 1649
9729.26 1653
9730.19 1638
9731.13 1677
9732.06 1624
9732.99 1626
9733.92 1651
9734.85 1656
9735.78 1639
9736.71 1584
9737.65 1615
9738.58 1603
9739.51 1572
9740.44 1543
9741.37 1509
9742.30 1472
9743.24 1486
9744.17 1487
9745.10 1458
9746.03 1485
9746.96 1479
9747.90 1429
9748.83 1472
9749.76 1428
9750.69 1445
9751.63 1430
9752.56 1404
9753.49 1422
9754.42 1415
9755.36 1348
9756.29 1394
9757.22 1375
9758.15 1379
9759.09 1341
9760.02 1401
9760.95 1428
9761.88 1404
9762.82 1378
9763.75 1395
9764.68 1395
9765.62 1425
9766.55 1404
9767.48 1377
9768.41 1405
9769.35 1455
9770.28 1373
9771.21 1413
9772.15 1442
9773.08 1417
9774.01 1364
9774.95 1362
9775.88 1396
9776.81 1410
9777.75 1353
9778.68 1405
9779.62 1438
9780.55 1418
9781.48 1420
9782.42 1449
9783.35 1430
9784.28 1415
9785.22 1365
9786.15 1419
9787.09 1377
9788.02 1348
9788.95 1335
9789.89 1311
9790.82 1348
9791.76 1346
9792.69 1325
9793.63 1295
9794.56 1284
9795.49 1320
9796.43 1360
9797.36 1370
9798.30 1327
9799.23 1313
9800.17 1332
9801.10 1314
9802.04 1268
9802.97 1285
9803.91 1266
9804.84 1233
9805.78 1188
9806.71 1162
9807.65 1166
9808.58 1161
9809.52 1171
9810.45 1174
9811.39 1148
9812.32 1111
9813.26 1119
9814.19 1116
9815.13 1079
9816.06 1066
9817.00 1067
9817.93 1078
9818.87 1058
9819.80 1072
9820.74 1049
9821.68 1051
9822.61 1075
9823.55 1081
9824.48 1072
9825.42 1108
9826.35 1051
9827.29 1054
9828.23 1057
9829.16 1054
9830.10 1038
9831.03 1024
9831.97 1031
9832.91 1047
9833.84 998
9834.78 1043
9835.72 1037
9836.65 1030
9837.59 1026
9838.52 986
9839.46 991
9840.40 1024
9841.33 1037
9842.27 1004
9843.21 1016
9844.14 1036
9845.08 1041
9846.02 1003
9846.95 1039
9847.89 1028
9848.83 1006
9849.77 1037
9850.70 1044
9851.64 1038
9852.58 994
9853.51 992
9854.45 1037
9855.39 1018
9856.33 1014
9857.26 1052
9858.20 1009
9859.14 977
9860.08 1003
9861.01 982
9861.95 1037
9862.89 1020
9863.83 1030
9864.76 989
9865.70 991
9866.64 989
9867.58 971
9868.51 941
9869.45 979
9870.39 993
9871.33 972
9872.27 924
9873.20 971
9874.14 977
9875.08 957
9876.02 954
9876.96 948
9877.90 935
9878.83 989
9879.77 973
9880.71 954
9881.65 929
9882.59 956
9883.53 980
9884.47 949
9885.40 949
9886.34 946
9887.28 974
9888.22 934
9889.16 946
9890.10 912
9891.04 900
9891.98 922
9892.91 907
9893.85 910
9894.79 933
9895.73 933
9896.67 914
9897.61 896
9898.55 936
9899.49 934
9900.43 973
9901.37 915
9902.31 916
9903.25 940
9904.19 955
9905.13 924
9906.07 936
9907.01 937
9907.95 931
9908.89 949
9909.83 933
9910.77 912
9911.71 944
9912.65 979
9913.59 967
9914.53 957
9915.47 955
9916.41 927
9917.35 918
9918.29 992
9919.23 987
9920.17 1025
9921.11 1082
9922.05 1053
9922.99 1103
9923.93 1150
9924.87 1213
9925.81 1221
9926.75 1235
9927.69 1239
9928.63 1185
9929.57 1150
9930.51 1158
9931.45 1134
9932.39 1114
9933.34 1051
9934.28 1016
9935.22 1009
9936.16 990
9937.10 942
9938.04 950
9938.98 920
9939.92 913
9940.87 960
9941.81 930
9942.75 965
9943.69 913
9944.63 893
9945.57 890
9946.51 977
9947.46 995
9948.40 947
9949.34 993
9950.28 1028
9951.22 1029
9952.16 994
9953.11 1016
9954.05 983
9954.99 953
9955.93 927
9956.87 945
9957.82 931
9958.76 892
9959.70 865
9960.64 833
9961.59 848
9962.53 851
9963.47 826
9964.41 808
9965.35 826
9966.30 875
9967.24 815
9968.18 816
9969.13 822
9970.07 820
9971.01 819
9971.95 842
9972.90 800
9973.84 805
9974.78 811
9975.73 832
9976.67 797
9977.61 806
9978.55 805
9979.50 797
9980.44 779
9981.38 831
9982.33 816
9983.27 768
9984.21 833
9985.16 823
9986.10 837
9987.04 825
9987.99 800
9988.93 835
9989.88 803
9990.82 782
9991.76 785
9992.71 805
9993.65 780
9994.59 776
9995.54 802
9996.48 807
9997.43 788
9998.37 788
9999.31 796
10000.26 761
10001.20 765
10002.15 763
10003.09 771
10004.04 798
10004.98 781
10005.92 757
10006.87 751
10007.81 773
10008.76 763
10009.70 757
10010.65 755
10011.59 767
10012.54 755
10013.48 772
10014.43 759
10015.37 760
10016.32 722
10017.26 754
10018.21 740
10019.15 765
10020.10 769
10021.04 772
10021.99 765
10022.93 762
10023.88 761
10024.82 731
10025.77 777
10026.71 792
10027.66 786
10028.60 804
10029.55 751
10030.49 750
10031.44 749
10032.39 743
10033.33 719
10034.28 710
10035.22 739
10036.17 758
10037.11 742
10038.06 746
10039.01 716
10039.95 735
10040.90 724
10041.84 695
10042.79 716
10043.74 748
10044.68 703
10045.63 713
10046.58 699
10047.52 733
10048.47 725
10049.41 728
10050.36 709
10051.31 737
10052.25 712
10053.20 702
10054.15 688
10055.09 689
10056.04 705
10056.99 689
10057.93 726
10058.88 721
10059.83 707
10060.78 710
10061.72 688
10062.67 743
10063.62 713
10064.56 698
10065.51 685
10066.46 703
10067.41 674
10068.35 665
10069.30 696
10070.25 691
10071.20 730
10072.14 705
10073.09 703
10074.04 680
10074.99 694
10075.93 712
10076.88 700
10077.83 682
10078.78 680
10079.72 690
10080.67 666
10081.62 703
10082.57 716
10083.52 690
10084.46 704
10085.41 681
10086.36 693
10087.31 727
10088.26 677
10089.21 684
10090.15 703
10091.10 699
10092.05 664
10093.00 668
10093.95 695
10094.90 701
10095.85 690
10096.79 680
10097.74 708
10098.69 708
10099.64 702
10100.59 704
10101.54 704
10102.49 716
10103.44 710
10104.39 708
10105.33 695
10106.28 701
10107.23 686
10108.18 706
10109.13 680
10110.08 691
10111.03 702
10111.98 687
10112.93 693
10113.88 697
10114.83 671
10115.78 683
10116.73 715
10117.68 690
10118.63 720
10119.58 690
10120.53 695
10121.48 708
10122.43 707
10123.38 700
10124.33 700
10125.28 696
10126.23 708
10127.18 728
10128.13 710
10129.08 701
10130.03 708
10130.98 714
10131.93 689
10132.88 739
10133.83 732
10134.78 709
10135.73 689
10136.68 730
10137.63 745
10138.58 740
10139.53 774
10140.48 754
10141.43 767
10142.38 787
10143.33 780
10144.29 790
10145.24 789
10146.19 777
10147.14 766
10148.09 797
10149.04 764
10149.99 745
10150.94 812
10151.89 806
10152.85 762
10153.80 743
10154.75 802
10155.70 835
10156.65 820
10157.60 807
10158.55 830
10159.51 818
10160.46 848
10161.41 832
10162.36 824
10163.31 817
10164.26 849
10165.22 857
10166.17 841
10167.12 859
10168.07 862
10169.02 863
10169.98 887
10170.93 875
10171.88 856
10172.83 890
10173.79 867
10174.74 902
10175.69 893
10176.64 891
10177.60 912
10178.55 944
10179.50 969
10180.45 920
10181.41 958
10182.36 948
10183.31 939
10184.26 959
10185.22 946
10186.17 950
10187.12 962
10188.08 963
10189.03 967
10189.98 969
10190.93 936
10191.89 953
10192.84 982
10193.79 940
10194.75 935
10195.70 939
10196.65 989
10197.61 953
10198.56 960
10199.51 975
10200.47 1019
10201.42 1010
10202.38 995
10203.33 1061
10204.28 1057
10205.24 1015
10206.19 1073
10207.14 1058
10208.10 1125
10209.05 1074
10210.01 1092
10210.96 1082
10211.91 1130
10212.87 1090
10213.82 1062
10214.78 997
10215.73 1004
10216.69 1009
10217.64 975
10218.59 929
10219.55 982
10220.50 926
10221.46 981
10222.41 949
10223.37 930
10224.32 959
10225.28 944
10226.23 951
10227.19 973
10228.14 974
10229.10 1003
10230.05 1000
10231.01 1004
10231.96 1043
10232.92 1104
10233.87 1089
10234.83 1085
10235.78 1099
10236.74 1066
10237.69 1127
10238.65 1089
10239.60 1085
10240.56 1091
10241.51 1002
10242.47 1019
10243.42 1001
10244.38 959
10245.34 909
10246.29 888
10247.25 896
10248.20 875
10249.16 855
10250.11 856
10251.07 873
10252.03 868
10252.98 871
10253.94 898
10254.89 863
10255.85 848
10256.81 836
10257.76 813
10258.72 818
10259.68 858
10260.63 815
10261.59 808
10262.55 797
10263.50 834
10264.46 828
10265.41 841
10266.37 828
10267.33 862
10268.28 866
10269.24 897
10270.20 852
10271.16 873
10272.11 867
10273.07 852
10274.03 812
10274.98 800
10275.94 803
10276.90 823
10277.85 810
10278.81 792
10279.77 794
10280.73 798
10281.68 775
10282.64 759
10283.60 766
10284.56 734
10285.51 749
10286.47 759
10287.43 755
10288.39 753
10289.34 769
10290.30 738
10291.26 752
10292.22 812
10293.18 806
10294.13 772
10295.09 739
10296.05 751
10297.01 763
10297.97 700
10298.92 727
10299.88 758
10300.84 742
10301.80 732
10302.76 744
10303.72 747
10304.67 732
10305.63 738
10306.59 742
10307.55 753
10308.51 746
10309.47 724
10310.43 730
10311.38 760
10312.34 759
10313.30 778
10314.26 792
10315.22 790
10316.18 736
10317.14 754
10318.10 774
10319.06 775
10320.01 754
10320.97 722
10321.93 759
10322.89 735
10323.85 731
10324.81 726
10325.77 712
10326.73 720
10327.69 738
10328.65 731
10329.61 727
10330.57 719
10331.53 715
10332.49 737
10333.45 731
10334.41 681
10335.37 697
10336.33 716
10337.29 717
10338.25 708
10339.21 686
10340.17 688
10341.13 682
10342.09 692
10343.05 706
10344.01 684
10344.97 672
10345.93 683
10346.89 679
10347.85 653
10348.81 667
10349.77 681
10350.73 689
10351.69 680
10352.65 681
10353.61 654
10354.57 651
10355.53 640
10356.49 632
10357.46 649
10358.42 617
10359.38 653
10360.34 649
10361.30 656
10362.26 648
10363.22 656
10364.18 639
10365.14 641
10366.11 647
10367.07 641
10368.03 634
10368.99 647
10369.95 661
10370.91 651
10371.87 609
10372.84 606
10373.80 592
10374.76 612
10375.72 637
10376.68 630
10377.64 630
10378.61 623
10379.57 598
10380.53 643
10381.49 641
10382.45 627
10383.42 631
10384.38 627
10385.34 623
10386.30 593
10387.27 633
10388.23 621
10389.19 645
10390.15 636
10391.11 640
10392.08 620
10393.04 641
10394.00 644
10394.96 640
10395.93 622
10396.89 591
10397.85 619
10398.82 617
10399.78 646
10400.74 620
10401.70 644
10402.67 624
10403.63 639
10404.59 618
10405.56 617
10406.52 623
10407.48 615
10408.45 598
10409.41 625
10410.37 632
10411.34 639
10412.30 616
10413.26 683
10414.23 650
10415.19 637
10416.15 640
10417.12 647
10418.08 665
10419.04 639
10420.01 656
10420.97 670
10421.94 653
10422.90 638
10423.86 656
10424.83 639
10425.79 637
10426.76 603
10427.72 614
10428.68 644
10429.65 629
10430.61 595
10431.58 590
10432.54 568
10433.51 611
10434.47 605
10435.44 585
10436.40 583
10437.36 559
10438.33 579
10439.29 599
10440.26 561
10441.22 591
10442.19 636
10443.15 588
10444.12 602
10445.08 591
10446.05 559
10447.01 582
10447.98 597
10448.94 593
10449.91 595
10450.87 553
10451.84 587
10452.80 600
10453.77 586
10454.73 571
10455.70 583
10456.67 607
10457.63 613
10458.60 595
10459.56 595
10460.53 599
10461.49 608
10462.46 588
10463.43 612
10464.39 588
10465.36 563
10466.32 571
10467.29 575
10468.25 596
10469.22 591
10470.19 564
10471.15 595
10472.12 623
10473.09 579
10474.05 566
10475.02 612
10475.98 636
10476.95 637
10477.92 620
10478.88 597
10479.85 637
10480.82 623
10481.78 612
10482.75 609
10483.72 618
10484.68 602
10485.65 617
10486.62 600
10487.58 575
10488.55 593
10489.52 592
10490.49 605
10491.45 604
10492.42 591
10493.39 597
10494.35 601
10495.32 605
10496.29 554
10497.26 576
10498.22 594
10499.19 611
10500.16 619
10501.13 580
10502.09 596
10503.06 616
10504.03 581
10505.00 597
10505.96 599
10506.93 644
10507.90 606
10508.87 603
10509.84 603
10510.80 587
10511.77 589
10512.74 606
10513.71 624
10514.68 606
10515.64 617
10516.61 608
10517.58 603
10518.55 609
10519.52 620
10520.49 590
10521.45 612
10522.42 639
10523.39 612
10524.36 608
10525.33 586
10526.30 592
10527.27 601
10528.23 601
10529.20 614
10530.17 601
10531.14 609
10532.11 604
10533.08 630
10534.05 628
10535.02 623
10535.99 650
10536.96 630
10537.93 651
10538.89 649
10539.86 634
10540.83 636
10541.80 640
10542.77 624
10543.74 617
10544.71 607
10545.68 590
10546.65 624
10547.62 634
10548.59 618
10549.56 606
10550.53 656
10551.50 643
10552.47 637
10553.44 640
10554.41 635
10555.38 651
10556.35 618
10557.32 656
10558.29 683
10559.26 694
10560.23 669
10561.20 685
10562.17 701
10563.14 719
10564.11 694
10565.08 700
10566.05 677
10567.02 694
10567.99 671
10568.96 645
10569.93 666
10570.91 664
10571.88 658
10572.85 650
10573.82 649
10574.79 653
10575.76 603
10576.73 608
10577.70 625
10578.67 645
10579.64 654
10580.62 612
10581.59 644
10582.56 634
10583.53 603
10584.50 632
10585.47 655
10586.44 656
10587.42 655
10588.39 669
10589.36 660
10590.33 677
10591.30 672
10592.27 662
10593.25 649
10594.22 640
10595.19 639
10596.16 664
10597.13 665
10598.10 641
10599.08 638
10600.05 666
10601.02 667
10601.99 662
10602.97 665
10603.94 672
10604.91 698
10605.88 705
10606.85 704
10607.83 715
10608.80 733
10609.77 762
10610.74 730
10611.72 711
10612.69 685
10613.66 714
10614.64 721
10615.61 701
10616.58 664
10617.55 704
10618.53 680
10619.50 668
10620.47 659
10621.45 641
10622.42 665
10623.39 677
10624.37 633
10625.34 655
10626.31 652
10627.29 668
10628.26 664
10629.23 652
10630.21 646
10631.18 667
10632.15 693
10633.13 641
10634.10 665
10635.07 708
10636.05 718
10637.02 707
10638.00 705
10638.97 697
10639.94 658
10640.92 690
10641.89 694
10642.87 710
10643.84 697
10644.81 702
10645.79 665
10646.76 665
10647.74 653
10648.71 641
10649.68 653
10650.66 642
10651.63 642
10652.61 638
10653.58 600
10654.56 614
10655.53 609
10656.51 603
10657.48 635
10658.46 588
10659.43 585
10660.41 587
10661.38 587
10662.36 583
10663.33 573
10664.31 623
10665.28 586
10666.26 586
10667.23 587
10668.21 610
10669.18 613
10670.16 611
10671.13 603
10672.11 591
10673.08 570
10674.06 581
10675.03 599
10676.01 619
10676.99 607
10677.96 626
10678.94 588
10679.91 590
10680.89 619
10681.86 632
10682.84 624
10683.82 621
10684.79 580
10685.77 614
10686.74 594
10687.72 594
10688.70 584
10689.67 594
10690.65 623
10691.63 618
10692.60 580
10693.58 580
10694.55 570
10695.53 585
10696.51 580
10697.48 604
10698.46 571
10699.44 596
10700.41 578
10701.39 600
10702.37 619
10703.34 572
10704.32 581
10705.30 641
10706.27 559
10707.25 567
10708.23 593
10709.21 603
10710.18 584
10711.16 568
10712.14 554
10713.11 594
10714.09 590
10715.07 558
10716.05 546
10717.02 569
10718.00 570
10718.98 583
10719.96 557
10720.93 561
10721.91 610
10722.89 593
10723.87 594
10724.85 591
10725.82 597
10726.80 564
10727.78 579
10728.76 571
10729.74 569
10730.71 567
10731.69 580
10732.67 594
10733.65 584
10734.63 594
10735.60 587
10736.58 591
10737.56 585
10738.54 583
10739.52 563
10740.50 593
10741.48 580
10742.45 587
10743.43 596
10744.41 597
10745.39 601
10746.37 607
10747.35 594
10748.33 598
10749.31 562
10750.28 592
10751.26 583
10752.24 594
10753.22 600
10754.20 591
10755.18 559
10756.16 621
10757.14 593
10758.12 605
10759.10 610
10760.08 584
10761.06 593
10762.04 580
10763.01 576
10763.99 618
10764.97 618
10765.95 583
10766.93 570
10767.91 609
10768.89 598
10769.87 595
10770.85 580
10771.83 617
10772.81 618
10773.79 578
10774.77 590
10775.75 588
10776.73 613
10777.71 613
10778.69 595
10779.67 627
10780.65 607
10781.63 619
10782.62 597
10783.60 618
10784.58 653
10785.56 625
10786.54 622
10787.52 609
10788.50 632
10789.48 608
10790.46 571
10791.44 608
10792.42 606
10793.40 604
10794.38 610
10795.37 598
10796.35 592
10797.33 611
10798.31 597
10799.29 598
10800.27 571
10801.25 592
10802.23 589
10803.21 609
10804.20 608
10805.18 611
10806.16 623
10807.14 637
10808.12 602
10809.10 625
10810.09 628
10811.07 636
10812.05 614
10813.03 616
10814.01 633
10815.00 624
10815.98 651
10816.96 632
10817.94 628
10818.92 615
10819.91 638
10820.89 662
10821.87 621
10822.85 596
10823.83 663
10824.82 651
10825.80 620
10826.78 645
10827.76 625
10828.75 666
10829.73 639
10830.71 624
10831.69 637
10832.68 621
10833.66 637
10834.64 680
10835.63 669
10836.61 651
10837.59 649
10838.57 646
10839.56 671
10840.54 641
10841.52 640
10842.51 634
10843.49 654
10844.47 682
10845.46 696
10846.44 654
10847.42 670
10848.41 654
10849.39 661
10850.37 712
10851.36 698
10852.34 742
10853.32 716
10854.31 671
10855.29 669
10856.28 711
10857.26 703
10858.24 715
10859.23 701
10860.21 696
10861.20 686
10862.18 730
10863.16 725
10864.15 704
10865.13 707
10866.12 740
10867.10 772
10868.08 719
10869.07 710
10870.05 735
10871.04 737
10872.02 737
10873.01 749
10873.99 730
10874.98 761
10875.96 734
10876.95 730
10877.93 731
10878.92 746
10879.90 736
10880.89 765
10881.87 765
10882.86 790
10883.84 775
10884.83 773
10885.81 794
10886.80 789
10887.78 778
10888.77 795
10889.75 800
10890.74 829
10891.72 849
10892.71 830
10893.69 806
10894.68 841
10895.66 851
10896.65 845
10897.64 839
10898.62 829
10899.61 836
10900.59 837
10901.58 837
10902.56 826
10903.55 826
10904.54 856
10905.52 884
10906.51 860
10907.49 852
10908.48 905
10909.47 884
10910.45 901
10911.44 884
10912.43 938
10913.41 920
10914.40 914
10915.39 949
10916.37 964
10917.36 925
10918.35 942
10919.33 947
10920.32 952
10921.31 965
10922.29 958
10923.28 971
10924.27 959
10925.25 919
10926.24 957
10927.23 983
10928.21 1012
10929.20 984
10930.19 1014
10931.18 1030
10932.16 1030
10933.15 1026
10934.14 1018
10935.12 1018
10936.11 1071
10937.10 1093
10938.09 1074
10939.07 1078
10940.06 1097
10941.05 1095
10942.04 1110
10943.02 1082
10944.01 1102
10945.00 1107
10945.99 1138
10946.98 1158
10947.96 1145
10948.95 1184
10949.94 1229
10950.93 1266
10951.92 1289
10952.90 1311
10953.89 1354
10954.88 1373
10955.87 1363
10956.86 1393
10957.85 1430
10958.83 1488
10959.82 1464
10960.81 1486
10961.80 1451
10962.79 1448
10963.78 1436
10964.77 1383
10965.75 1357
10966.74 1321
10967.73 1302
10968.72 1248
10969.71 1240
10970.70 1232
10971.69 1283
10972.68 1259
10973.67 1198
10974.66 1222
10975.64 1242
10976.63 1231
10977.62 1243
10978.61 1264
10979.60 1239
10980.59 1256
10981.58 1251
10982.57 1266
10983.56 1241
10984.55 1289
10985.54 1318
10986.53 1341
10987.52 1343
10988.51 1387
10989.50 1408
10990.49 1401
10991.48 1439
10992.47 1477
10993.46 1530
10994.45 1623
10995.44 1697
10996.43 1762
10997.42 1846
10998.41 1864
10999.40 1836
11000.39 1878
11001.38 1884
11002.37 1891
11003.36 1802
11004.35 1825
11005.34 1712
11006.33 1639
11007.32 1577
11008.31 1500
11009.30 1428
11010.30 1389
11011.29 1319
11012.28 1300
11013.27 1252
11014.26 1225
11015.25 1165
11016.24 1140
11017.23 1113
11018.22 1064
11019.21 1054
11020.21 1036
11021.20 1035
11022.19 1055
11023.18 1076
11024.17 1052
11025.16 1072
11026.15 1085
11027.14 1061
11028.14 1058
11029.13 1029
11030.12 1009
11031.11 1036
11032.10 1009
11033.09 1049
11034.09 1031
11035.08 985
11036.07 1004
11037.06 1016
11038.05 1014
11039.05 1012
11040.04 1005
11041.03 966
11042.02 971
11043.02 963
11044.01 964
11045.00 951
11045.99 972
11046.98 954
11047.98 964
11048.97 979
11049.96 960
11050.95 963
11051.95 901
11052.94 890
11053.93 922
11054.93 945
11055.92 939
11056.91 949
11057.90 943
11058.90 960
11059.89 986
11060.88 946
11061.88 971
11062.87 938
11063.86 944
11064.86 888
11065.85 924
11066.84 971
11067.84 965
11068.83 984
11069.82 955
11070.82 995
11071.81 947
11072.80 979
11073.80 956
11074.79 957
11075.78 939
11076.78 957
11077.77 967
11078.77 927
11079.76 965
11080.75 968
11081.75 916
11082.74 927
11083.74 913
11084.73 944
11085.72 913
11086.72 917
11087.71 929
11088.71 910
11089.70 884
11090.70 893
11091.69 904
11092.68 890
11093.68 889
11094.67 899
11095.67 885
11096.66 862
11097.66 868
11098.65 874
11099.65 836
11100.64 871
11101.64 873
11102.63 908
11103.63 870
11104.62 902
11105.62 872
11106.61 864
11107.61 842
11108.60 836
11109.60 880
11110.59 859
11111.59 858
11112.58 852
11113.58 874
11114.57 822
11115.57 858
11116.56 837
11117.56 813
11118.56 831
11119.55 811
11120.55 806
11121.54 825
11122.54 826
11123.54 790
11124.53 820
11125.53 848
11126.52 832
11127.52 819
11128.51 817
11129.51 833
11130.51 817
11131.50 816
11132.50 813
11133.50 806
11134.49 785
11135.49 780
11136.49 810
11137.48 811
11138.48 782
11139.47 806
11140.47 794
11141.47 804
11142.46 782
11143.46 792
11144.46 822
11145.46 816
11146.45 829
11147.45 829
11148.45 827
11149.44 809
11150.44 837
11151.44 810
11152.43 780
11153.43 846
11154.43 801
11155.43 794
11156.42 748
11157.42 800
11158.42 804
11159.42 779
11160.41 794
11161.41 790
11162.41 770
11163.41 744
11164.40 784
11165.40 771
11166.40 780
11167.40 787
11168.39 786
11169.39 749
11170.39 784
11171.39 770
11172.39 761
11173.38 757
11174.38 779
11175.38 797
11176.38 765
11177.38 749
11178.38 754
11179.37 738
11180.37 758
11181.37 765
11182.37 732
11183.37 764
11184.37 750
11185.37 756
11186.36 807
11187.36 812
11188.36 789
11189.36 793
11190.36 787
11191.36 783
11192.36 763
11193.36 790
11194.36 770
11195.35 762
11196.35 769
11197.35 791
11198.35 803
11199.35 815
11200.35 766
11201.35 780
11202.35 787
11203.35 807
11204.35 833
11205.35 793
11206.35 817
11207.35 801
11208.35 789
11209.35 841
11210.35 836
11211.35 850
11212.35 804
11213.35 832
11214.35 821
11215.34 802
11216.35 813
11217.35 833
11218.35 815
11219.35 817
11220.35 795
11221.35 766
11222.35 776
11223.35 789
11224.35 813
11225.35 788
11226.35 720
11227.35 817
11228.35 808
11229.35 783
11230.35 790
11231.35 818
11232.35 817
11233.35 808
11234.35 850
11235.35 820
11236.35 838
11237.36 855
11238.36 786
11239.36 779
11240.36 803
11241.36 817
11242.36 815
11243.36 797
11244.36 803
11245.36 809
11246.37 824
11247.37 858
11248.37 793
11249.37 813
11250.37 826
11251.37 835
11252.38 843
11253.38 834
11254.38 840
11255.38 870
11256.38 884
11257.38 827
11258.39 861
11259.39 851
11260.39 890
11261.39 859
11262.39 833
11263.40 860
11264.40 850
11265.40 867
11266.40 868
11267.40 855
11268.41 872
11269.41 895
11270.41 907
11271.41 901
11272.42 899
11273.42 916
11274.42 902
11275.42 942
11276.43 932
11277.43 929
11278.43 925
11279.44 912
11280.44 925
11281.44 937
11282.44 916
11283.45 907
11284.45 911
11285.45 884
11286.46 841
11287.46 796
11288.46 829
11289.47 789
11290.47 838
11291.47 822
11292.48 812
11293.48 816
11294.48 774
11295.49 799
11296.49 803
11297.49 810
11298.50 799
11299.50 831
11300.51 814
11301.51 816
11302.51 818
11303.52 800
11304.52 785
11305.53 767
11306.53 788
11307.53 777
11308.54 774
11309.54 799
11310.55 814
11311.55 794
11312.55 816
11313.56 832
11314.56 812
11315.57 787
11316.57 859
11317.58 897
11318.58 857
11319.59 863
11320.59 832
11321.59 846
11322.60 868
11323.60 863
11324.61 837
11325.61 880
11326.62 818
11327.62 778
11328.63 797
11329.63 805
11330.64 807
11331.64 829
11332.65 779
11333.65 755
11334.66 785
11335.67 809
11336.67 823
11337.68 816
11338.68 824
11339.69 814
11340.69 840
11341.70 810
11342.70 845
11343.71 821
11344.72 835
11345.72 806
11346.73 791
11347.73 787
11348.74 815
11349.74 792
11350.75 762
11351.76 742
11352.76 752
11353.77 785
11354.78 774
11355.78 786
11356.79 775
11357.79 788
11358.80 781
11359.81 791
11360.81 801
11361.82 798
11362.83 776
11363.83 774
11364.84 752
11365.85 750
11366.85 767
11367.86 752
11368.87 755
11369.87 745
11370.88 770
11371.89 742
11372.89 730
11373.90 736
11374.91 747
11375.92 790
11376.92 783
11377.93 749
11378.94 718
11379.94 728
11380.95 708
11381.96 743
11382.97 722
11383.97 741
11384.98 742
11385.99 737
11387.00 704
11388.00 702
11389.01 712
11390.02 720
11391.03 737
11392.04 752
11393.04 746
11394.05 732
11395.06 760
11396.07 713
11397.08 736
11398.08 766
11399.09 766
11400.10 729
11401.11 743
11402.12 744
11403.12 766
11404.13 743
11405.14 731
11406.15 731
11407.16 733
11408.17 715
11409.18 729
11410.18 715
11411.19 745
11412.20 732
11413.21 771
11414.22 764
11415.23 754
11416.24 758
11417.25 758
11418.25 745
11419.26 738
11420.27 770
11421.28 737
11422.29 762
11423.30 738
11424.31 747
11425.32 739
11426.33 721
11427.34 740
11428.35 735
11429.36 753
11430.37 752
11431.38 774
11432.39 765
11433.39 750
11434.40 710
11435.41 752
11436.42 759
11437.43 755
11438.44 761
11439.45 795
11440.46 771
11441.47 737
11442.48 747
11443.49 740
11444.50 769
11445.51 752
11446.52 767
11447.53 778
11448.55 765
11449.56 755
11450.57 767
11451.58 794
11452.59 783
11453.60 781
11454.61 770
11455.62 772
11456.63 757
11457.64 777
11458.65 781
11459.66 781
11460.67 769
11461.68 764
11462.69 791
11463.71 747
11464.72 726
11465.73 763
11466.74 785
11467.75 770
11468.76 832
11469.77 756
11470.78 750
11471.80 775
11472.81 786
11473.82 829
11474.83 817
11475.84 789
11476.85 831
11477.86 826
11478.88 822
11479.89 806
11480.90 821
11481.91 834
11482.92 815
11483.93 813
11484.95 810
11485.96 824
11486.97 829
11487.98 845
11489.00 824
11490.01 865
11491.02 870
11492.03 875
11493.04 860
11494.06 876
11495.07 868
11496.08 903
11497.09 880
11498.11 857
11499.12 874
11500.13 897
11501.14 921
11502.16 892
11503.17 899
11504.18 906
11505.20 947
11506.21 945
11507.22 940
11508.23 935
11509.25 950
11510.26 983
11511.27 978
11512.29 1002
11513.30 1033
11514.31 1069
11515.33 1080
11516.34 1067
11517.35 1052
11518.37 1068
11519.38 1113
11520.39 1185
11521.41 1135
11522.42 1184
11523.43 1202
11524.45 1240
11525.46 1251
11526.47 1218
11527.49 1279
11528.50 1342
11529.52 1392
11530.53 1402
11531.54 1430
11532.56 1487
11533.57 1547
11534.59 1640
11535.60 1679
11536.62 1796
11537.63 1862
11538.64 1899
11539.66 1909
11540.67 1906
11541.69 1882
11542.70 1827
11543.72 1810
11544.73 1713
11545.75 1642
11546.76 1514
11547.77 1522
11548.79 1432
11549.80 1359
11550.82 1283
11551.83 1236
11552.85 1174
11553.86 1130
11554.88 1088
11555.89 1066
11556.91 1039
11557.92 1032
11558.94 1023
11559.95 1023
11560.97 1015
11561.99 978
11563.00 978
11564.02 957
11565.03 936
11566.05 963
11567.06 946
11568.08 934
11569.09 950
11570.11 941
11571.13 937
11572.14 950
11573.16 953
11574.17 979
11575.19 908
11576.20 946
11577.22 938
11578.24 963
11579.25 968
11580.27 962
11581.29 964
11582.30 931
11583.32 964
11584.33 952
11585.35 937
11586.37 933
11587.38 963
11588.40 953
11589.42 970
11590.43 988
11591.45 961
11592.47 960
11593.48 1060
11594.50 1058
11595.52 1091
11596.53 1067
11597.55 1112
11598.57 1110
11599.58 1094
11600.60 1094
11601.62 1135
11602.64 1160
11603.65 1162
11604.67 1099
11605.69 1087
11606.70 1079
11607.72 1068
11608.74 1053
11609.76 1015
11610.77 1000
11611.79 993
11612.81 956
11613.83 907
11614.84 929
11615.86 963
11616.88 976
11617.90 980
11618.92 952
11619.93 926
11620.95 920
11621.97 914
11622.99 914
11624.01 923
11625.02 915
11626.04 922
11627.06 898
11628.08 914
11629.10 908
11630.11 923
11631.13 875
11632.15 863
11633.17 835
11634.19 841
11635.21 839
11636.23 846
11637.24 831
11638.26 841
11639.28 824
11640.30 834
11641.32 838
11642.34 839
11643.36 822
11644.38 848
11645.39 795
11646.41 804
11647.43 804
11648.45 820
11649.47 793
11650.49 791
11651.51 789
11652.53 803
11653.55 775
11654.57 792
11655.59 769
11656.61 792
11657.63 751
11658.65 770
11659.67 800
11660.69 779
11661.70 791
11662.72 765
11663.74 726
11664.76 738
11665.78 785
11666.80 741
11667.82 733
11668.84 737
11669.86 762
11670.88 750
11671.90 759
11672.92 750
11673.95 723
11674.97 724
11675.99 744
11677.01 694
11678.03 729
11679.05 752
11680.07 721
11681.09 757
11682.11 756
11683.13 765
11684.15 767
11685.17 771
11686.19 714
11687.21 732
11688.23 732
11689.25 747
11690.28 745
11691.30 711
11692.32 687
11693.34 688
11694.36 701
11695.38 675
11696.40 693
11697.42 698
11698.44 712
11699.47 684
11700.49 688
11701.51 688
11702.53 699
11703.55 686
11704.57 711
11705.60 686
11706.62 673
11707.64 688
11708.66 685
11709.68 671
11710.70 693
11711.73 688
11712.75 670
11713.77 678
11714.79 710
11715.81 671
11716.84 669
11717.86 682
11718.88 655
11719.90 654
11720.92 692
11721.95 667
11722.97 647
11723.99 634
11725.01 632
11726.04 650
11727.06 672
11728.08 640
11729.11 654
11730.13 670
11731.15 655
11732.17 662
11733.20 666
11734.22 637
11735.24 667
11736.26 688
11737.29 681
11738.31 662
11739.33 625
11740.36 657
11741.38 658
11742.40 662
11743.43 654
11744.45 651
11745.47 625
11746.50 640
11747.52 623
11748.54 614
11749.57 650
11750.59 683
11751.62 647
11752.64 649
11753.66 662
11754.69 666
11755.71 652
11756.73 650
11757.76 626
11758.78 652
11759.81 686
11760.83 671
11761.85 673
11762.88 666
11763.90 662
11764.93 667
11765.95 656
11766.98 646
11768.00 678
11769.02 632
11770.05 687
11771.07 637
11772.10 655
11773.12 656
11774.15 666
11775.17 684
11776.20 709
11777.22 688
11778.25 667
11779.27 668
11780.30 692
11781.32 698
11782.35 657
11783.37 710
11784.40 655
11785.42 652
11786.45 667
11787.47 678
11788.50 658
11789.52 662
11790.55 678
11791.57 689
11792.60 685
11793.62 662
11794.65 678
11795.67 659
11796.70 682
11797.73 665
11798.75 669
11799.78 657
11800.80 651
11801.83 658
11802.85 677
11803.88 665
11804.91 669
11805.93 676
11806.96 672
11807.98 672
11809.01 689
11810.04 661
11811.06 685
11812.09 706
11813.12 690
11814.14 684
11815.17 676
11816.19 705
11817.22 742
11818.25 714
11819.27 737
11820.30 718
11821.33 702
11822.35 710
11823.38 723
11824.41 735
11825.44 764
11826.46 736
11827.49 705
11828.52 739
11829.54 742
11830.57 746
11831.60 717
11832.62 746
11833.65 739
11834.68 738
11835.71 740
11836.73 756
11837.76 757
11838.79 763
11839.82 746
11840.84 760
11841.87 763
11842.90 761
11843.93 766
11844.95 767
11845.98 780
11847.01 815
11848.04 782
11849.07 795
11850.09 791
11851.12 790
11852.15 798
11853.18 810
11854.21 795
11855.23 821
11856.26 823
11857.29 810
11858.32 803
11859.35 808
11860.38 848
11861.40 833
11862.43 844
11863.46 817
11864.49 860
11865.52 848
11866.55 871
11867.58 868
11868.60 860
11869.63 890
11870.66 888
11871.69 880
11872.72 862
11873.75 897
11874.78 920
11875.81 939
11876.84 967
11877.86 948
11878.89 915
11879.92 934
11880.95 957
11881.98 965
11883.01 945
11884.04 947
11885.07 937
11886.10 1008
11887.13 988
11888.16 985
11889.19 1034
11890.22 1005
11891.25 1030
11892.28 1009
11893.31 1052
11894.34 1093
11895.37 1065
11896.40 1078
11897.43 1121
11898.46 1113
11899.49 1154
11900.52 1178
11901.55 1227
11902.58 1234
11903.61 1207
11904.64 1197
11905.67 1202
11906.70 1204
11907.73 1268
11908.76 1233
11909.79 1232
11910.82 1208
11911.85 1180
11912.88 1181
11913.91 1174
11914.94 1157
11915.97 1127
11917.01 1132
11918.04 1161
11919.07 1170
11920.10 1156
11921.13 1214
11922.16 1211
11923.19 1202
11924.22 1241
11925.25 1278
11926.28 1302
11927.32 1381
11928.35 1410
11929.38 1384
11930.41 1414
11931.44 1428
11932.47 1407
11933.50 1413
11934.54 1476
11935.57 1413
11936.60 1376
11937.63 1371
11938.66 1336
11939.70 1244
11940.73 1237
11941.76 1185
11942.79 1150
11943.82 1128
11944.85 1090
11945.89 1116
11946.92 1038
11947.95 987
11948.98 1010
11950.02 1008
11951.05 1035
11952.08 1018
11953.11 986
11954.15 982
11955.18 970
11956.21 971
11957.24 930
11958.28 971
11959.31 979
11960.34 1005
11961.37 987
11962.41 988
11963.44 991
11964.47 954
11965.51 958
11966.54 957
11967.57 996
11968.60 1002
11969.64 946
11970.67 972
11971.70 969
11972.74 974
11973.77 973
11974.80 967
11975.84 982
11976.87 980
11977.90 979
11978.94 970
11979.97 1002
11981.00 942
11982.04 976
11983.07 986
11984.11 965
11985.14 1001
11986.17 1012
11987.21 976
11988.24 997
11989.28 1010
11990.31 969
11991.34 985
11992.38 1024
11993.41 1027
11994.45 1016
11995.48 1021
11996.51 1026
11997.55 1049
11998.58 1036
11999.62 1022
12000.65 1035
12001.69 1075
12002.72 1072
12003.76 1040
12004.79 1062
12005.82 1059
12006.86 1076
12007.89 1075
12008.93 1115
12009.96 1148
12011.00 1131
12012.03 1131
12013.07 1099
12014.10 1146
12015.14 1106
12016.17 1120
12017.21 1163
12018.24 1189
12019.28 1170
12020.32 1175
12021.35 1144
12022.39 1151
12023.42 1202
12024.46 1213
12025.49 1146
12026.53 1169
12027.56 1156
12028.60 1173
12029.64 1141
12030.67 1192
12031.71 1168
12032.74 1152
12033.78 1134
12034.81 1193
12035.85 1168
12036.89 1173
12037.92 1182
12038.96 1153
12039.99 1168
12041.03 1198
12042.07 1172
12043.10 1205
12044.14 1139
12045.18 1122
12046.21 1168
12047.25 1210
12048.29 1196
12049.32 1184
12050.36 1176
12051.40 1211
12052.43 1243
12053.47 1225
12054.51 1175
12055.54 1219
12056.58 1249
12057.62 1220
12058.65 1231
12059.69 1229
12060.73 1190
12061.76 1223
12062.80 1186
12063.84 1184
12064.88 1172
12065.91 1154
12066.95 1129
12067.99 1142
12069.03 1069
12070.06 1085
12071.10 1083
12072.14 1070
12073.18 1058
12074.21 1027
12075.25 1016
12076.29 1057
12077.33 1039
12078.36 1038
12079.40 1014
12080.44 1051
12081.48 990
12082.52 1041
12083.55 1048
12084.59 1053
12085.63 1060
12086.67 1050
12087.71 1062
12088.74 1046
12089.78 1006
12090.82 1007
12091.86 1045
12092.90 1058
12093.94 1048
12094.98 1039
12096.01 1053
12097.05 1070
12098.09 1062
12099.13 1075
12100.17 1108
12101.21 1088
12102.25 1110
12103.28 1116
12104.32 1081
12105.36 1114
12106.40 1070
12107.44 1097
12108.48 1087
12109.52 1002
12110.56 1001
12111.60 1012
12112.64 1024
12113.68 994
12114.72 942
12115.76 985
12116.79 934
12117.83 933
12118.87 908
12119.91 894
12120.95 889
12121.99 889
12123.03 917
12124.07 903
12125.11 870
12126.15 863
12127.19 840
12128.23 832
12129.27 841
12130.31 824
12131.35 867
12132.39 857
12133.43 858
12134.47 825
12135.51 847
12136.55 868
12137.59 885
12138.63 866
12139.67 833
12140.71 816
12141.76 863
12142.80 867
12143.84 822
12144.88 833
12145.92 830
12146.96 839
12148.00 854
12149.04 820
12150.08 775
12151.12 794
12152.16 828
12153.20 791
12154.25 765
12155.29 794
12156.33 800
12157.37 783
12158.41 759
12159.45 755
12160.49 775
12161.53 782
12162.58 790
12163.62 777
12164.66 739
12165.70 761
12166.74 751
12167.78 792
12168.82 780
12169.87 767
12170.91 747
12171.95 767
12172.99 770
12174.03 757
12175.08 734
12176.12 752
12177.16 771
12178.20 731
12179.24 710
12180.29 717
12181.33 777
12182.37 749
12183.41 752
12184.46 756
12185.50 759
12186.54 775
12187.58 751
12188.63 723
12189.67 716
12190.71 722
12191.75 732
12192.80 738
12193.84 725
12194.88 716
12195.92 730
12196.97 735
12198.01 759
12199.05 762
12200.10 718
12201.14 718
12202.18 733
12203.23 715
12204.27 731
12205.31 727
12206.36 711
12207.40 689
12208.44 729
12209.49 731
12210.53 735
12211.57 717
12212.62 717
12213.66 724
12214.70 713
12215.75 731
12216.79 700
12217.84 677
12218.88 699
12219.92 712
12220.97 693
12222.01 699
12223.06 660
12224.10 681
12225.14 700
12226.19 675
12227.23 696
12228.28 673
12229.32 677
12230.36 664
12231.41 666
12232.45 685
12233.50 686
12234.54 672
12235.59 693
12236.63 668
12237.68 682
12238.72 664
12239.77 678
12240.81 666
12241.86 704
12242.90 680
12243.94 640
12244.99 685
12246.03 678
12247.08 713
12248.13 683
12249.17 670
12250.22 671
12251.26 661
12252.31 631
12253.35 636
12254.40 656
12255.44 641
12256.49 674
12257.53 648
12258.58 635
12259.62 629
12260.67 633
12261.72 636
12262.76 604
12263.81 621
12264.85 657
12265.90 628
12266.94 640
12267.99 627
12269.04 591
12270.08 601
12271.13 621
12272.17 621
12273.22 621
12274.27 625
12275.31 643
12276.36 643
12277.41 608
12278.45 608
12279.50 617
12280.55 633
12281.59 619
12282.64 615
12283.69 633
12284.73 632
12285.78 613
12286.83 641
12287.87 614
12288.92 620
12289.97 626
12291.01 614
12292.06 609
12293.11 621
12294.15 594
12295.20 616
12296.25 608
12297.30 595
12298.34 585
12299.39 627
12300.44 592
12301.48 581
12302.53 608
12303.58 607
12304.63 622
12305.67 589
12306.72 572
12307.77 578
12308.82 627
12309.87 616
12310.91 613
12311.96 588
12313.01 597
12314.06 615
12315.10 597
12316.15 606
12317.20 567
12318.25 579
12319.30 570
12320.34 587
12321.39 591
12322.44 566
12323.49 572
12324.54 611
12325.59 602
12326.63 603
12327.68 590
12328.73 601
12329.78 612
12330.83 563
12331.88 608
12332.93 601
12333.98 582
12335.02 588
12336.07 580
12337.12 562
12338.17 587
12339.22 607
12340.27 583
12341.32 595
12342.37 577
12343.42 575
12344.47 573
12345.51 579
12346.56 591
12347.61 569
12348.66 577
12349.71 591
12350.76 573
12351.81 609
12352.86 567
12353.91 613
12354.96 619
12356.01 575
12357.06 605
12358.11 610
12359.16 602
12360.21 607
12361.26 578
12362.31 586
12363.36 595
12364.41 581
12365.46 587
12366.51 613
12367.56 596
12368.61 612
12369.66 604
12370.71 585
12371.76 630
12372.81 612
12373.86 613
12374.91 577
12375.96 600
12377.01 619
12378.06 596
12379.11 612
12380.17 604
12381.22 625
12382.27 592
12383.32 597
12384.37 593
12385.42 624
12386.47 610
12387.52 612
12388.57 604
12389.62 608
12390.67 619
12391.73 633
12392.78 653
12393.83 635
12394.88 610
12395.93 603
12396.98 608
12398.03 640
12399.09 616
12400.14 615
12401.19 598
12402.24 614
12403.29 620
12404.34 629
12405.40 607
12406.45 635
12407.50 579
12408.55 583
12409.60 610
12410.66 654
12411.71 672
12412.76 614
12413.81 627
12414.86 626
12415.92 642
12416.97 659
12418.02 645
12419.07 632
12420.13 667
12421.18 665
12422.23 656
12423.28 626
12424.34 637
12425.39 633
12426.44 654
12427.49 652
12428.55 642
12429.60 656
12430.65 674
12431.71 678
12432.76 650
12433.81 660
12434.86 667
12435.92 669
12436.97 689
12438.02 702
12439.08 693
12440.13 676
12441.18 684
12442.24 670
12443.29 660
12444.34 691
12445.40 695
12446.45 717
12447.50 711
12448.56 715
12449.61 696
12450.67 692
12451.72 717
12452.77 722
12453.83 729
12454.88 699
12455.94 705
12456.99 765
12458.04 746
12459.10 763
12460.15 757
12461.21 753
12462.26 781
12463.31 809
12464.37 839
12465.42 834
12466.48 875
12467.53 872
12468.59 972
12469.64 989
12470.70 990
12471.75 1008
12472.80 1055
12473.86 1072
12474.91 1077
12475.97 1114
12477.02 1154
12478.08 1174
12479.13 1116
12480.19 1087
12481.24 1112
12482.30 1115
12483.35 1101
12484.41 1043
12485.46 1013
12486.52 992
12487.57 971
12488.63 935
12489.69 909
12490.74 877
12491.80 855
12492.85 854
12493.91 808
12494.96 831
12496.02 790
12497.07 812
12498.13 806
12499.19 795
12500.24 798
12501.30 762
12502.35 775
12503.41 802
12504.47 758
12505.52 769
12506.58 798
12507.63 796
12508.69 761
12509.75 739
12510.80 747
12511.86 775
12512.91 749
12513.97 768
12515.03 776
12516.08 744
12517.14 787
12518.20 772
12519.25 759
12520.31 764
12521.37 781
12522.42 783
12523.48 786
12524.54 793
12525.59 763
12526.65 764
12527.71 785
12528.77 755
12529.82 739
12530.88 736
12531.94 744
12532.99 728
12534.05 738
12535.11 742
12536.17 741
12537.22 750
12538.28 729
12539.34 762
12540.40 755
12541.45 777
12542.51 746
12543.57 762
12544.63 783
12545.68 790
12546.74 769
12547.80 780
12548.86 813
12549.92 794
12550.97 817
12552.03 844
12553.09 821
12554.15 840
12555.21 861
12556.26 860
12557.32 834
12558.38 830
12559.44 799
12560.50 827
12561.56 850
12562.61 842
12563.67 808
12564.73 822
12565.79 803
12566.85 834
12567.91 809
12568.97 781
12570.02 824
12571.08 805
12572.14 798
12573.20 793
12574.26 774
12575.32 804
12576.38 800
12577.44 787
12578.50 812
12579.56 802
12580.61 794
12581.67 817
12582.73 785
12583.79 787
12584.85 778
12585.91 827
12586.97 807
12588.03 788
12589.09 764
12590.15 812
12591.21 806
12592.27 804
12593.33 803
12594.39 781
12595.45 773
12596.51 808
12597.57 828
12598.63 811
12599.69 803
12600.75 816
12601.81 819
12602.87 819
12603.93 847
12604.99 797
12606.05 805
12607.11 826
12608.17 830
12609.23 819
12610.29 855
12611.35 858
12612.41 847
12613.47 873
12614.53 831
12615.59 855
12616.66 883
12617.72 906
12618.78 888
12619.84 915
12620.90 913
12621.96 914
12623.02 932
12624.08 924
12625.14 933
12626.20 944
12627.26 959
12628.33 965
12629.39 990
12630.45 996
12631.51 983
12632.57 968
12633.63 953
12634.69 936
12635.76 934
12636.82 940
12637.88 945
12638.94 964
12640.00 910
12641.06 899
12642.13 920
12643.19 905
12644.25 864
12645.31 909
12646.37 877
12647.44 878
12648.50 841
12649.56 846
12650.62 853
12651.68 858
12652.75 852
12653.81 866
12654.87 857
12655.93 853
12657.00 862
12658.06 850
12659.12 858
12660.18 872
12661.25 879
12662.31 843
12663.37 850
12664.43 865
12665.50 884
12666.56 906
12667.62 875
12668.69 892
12669.75 893
12670.81 914
12671.88 893
12672.94 856
12674.00 888
12675.06 934
12676.13 939
12677.19 920
12678.25 911
12679.32 909
12680.38 924
12681.44 927
12682.51 962
12683.57 978
12684.64 922
12685.70 949
12686.76 956
12687.83 926
12688.89 990
12689.95 985
12691.02 970
12692.08 986
12693.15 996
12694.21 1022
12695.27 994
12696.34 1022
12697.40 990
12698.47 1063
12699.53 1043
12700.59 1055
12701.66 1095
12702.72 1114
12703.79 1075
12704.85 1134
12705.92 1099
12706.98 1086
12708.05 1087
12709.11 1100
12710.18 1091
12711.24 1101
12712.30 1126
12713.37 1122
12714.43 1120
12715.50 1098
12716.56 1140
12717.63 1112
12718.69 1127
12719.76 1112
12720.82 1112
12721.89 1100
12722.95 1140
12724.02 1135
12725.09 1170
12726.15 1166
12727.22 1175
12728.28 1194
12729.35 1241
12730.41 1217
12731.48 1244
12732.54 1240
12733.61 1198
12734.68 1239
12735.74 1240
12736.81 1222
12737.87 1198
12738.94 1214
12740.00 1152
12741.07 1163
12742.14 1100
12743.20 1110
12744.27 1092
12745.33 1089
12746.40 1096
12747.47 1055
12748.53 1086
12749.60 1030
12750.67 1029
12751.73 997
12752.80 991
12753.87 967
12754.93 1017
12756.00 977
12757.07 951
12758.13 972
12759.20 971
12760.27 955
12761.33 935
12762.40 964
12763.47 913
12764.53 904
12765.60 914
12766.67 922
12767.73 888
12768.80 926
12769.87 898
12770.94 887
12772.00 897
12773.07 873
12774.14 836
12775.21 847
12776.27 863
12777.34 895
12778.41 885
12779.48 865
12780.54 838
12781.61 807
12782.68 846
12783.75 839
12784.81 860
12785.88 855
12786.95 829
12788.02 820
12789.09 837
12790.15 829
12791.22 825
12792.29 835
12793.36 829
12794.43 849
12795.49 831
12796.56 840
12797.63 805
12798.70 825
12799.77 804
12800.84 841
12801.90 808
12802.97 800
12804.04 787
12805.11 794
12806.18 826
12807.25 810
12808.32 851
12809.39 811
12810.45 810
12811.52 790
12812.59 790
12813.66 814
12814.73 782
12815.80 839
12816.87 843
12817.94 824
12819.01 846
12820.08 826
12821.15 834
12822.21 812
12823.28 793
12824.35 824
12825.42 820
12826.49 819
12827.56 845
12828.63 849
12829.70 836
12830.77 816
12831.84 812
12832.91 819
12833.98 797
12835.05 821
12836.12 791
12837.19 775
12838.26 768
12839.33 755
12840.40 737
12841.47 762
12842.54 775
12843.61 761
12844.68 759
12845.75 736
12846.82 742
12847.89 735
12848.96 731
12850.03 736
12851.10 731
12852.18 758
12853.25 717
12854.32 740
12855.39 698
12856.46 716
12857.53 727
12858.60 721
12859.67 700
12860.74 699
12861.81 706
12862.88 683
12863.96 713
12865.03 682
12866.10 679
12867.17 688
12868.24 671
12869.31 674
12870.38 694
12871.45 648
12872.53 671
12873.60 667
12874.67 638
12875.74 648
12876.81 677
12877.88 666
12878.96 679
12880.03 679
12881.10 651
12882.17 656
12883.24 656
12884.31 667
12885.39 667
12886.46 623
12887.53 673
12888.60 646
12889.68 630
12890.75 633
12891.82 604
12892.89 647
12893.96 624
12895.04 627
12896.11 639
12897.18 602
12898.25 630
12899.33 637
12900.40 618
12901.47 597
12902.54 611
12903.62 610
12904.69 591
12905.76 588
12906.84 587
12907.91 597
12908.98 600
12910.06 588
12911.13 587
12912.20 569
12913.27 580
12914.35 608
12915.42 615
12916.49 586
12917.57 594
12918.64 586
12919.71 607
12920.79 554
12921.86 575
12922.94 595
12924.01 561
12925.08 568
12926.16 592
12927.23 581
12928.30 574
12929.38 555
12930.45 552
12931.53 559
12932.60 568
12933.67 562
12934.75 567
12935.82 564
12936.90 562
12937.97 525
12939.04 538
12940.12 533
12941.19 549
12942.27 526
12943.34 539
12944.42 532
12945.49 534
12946.56 548
12947.64 545
12948.71 535
12949.79 550
12950.86 542
12951.94 551
12953.01 531
12954.09 530
12955.16 528
12956.24 538
12957.31 545
12958.39 512
12959.46 525
12960.54 529
12961.61 514
12962.69 560
12963.76 530
12964.84 543
12965.91 527
12966.99 486
12968.07 513
12969.14 533
12970.22 535
12971.29 527
12972.37 533
12973.44 552
12974.52 507
12975.59 524
12976.67 521
12977.75 529
12978.82 524
12979.90 539
12980.97 506
12982.05 501
12983.13 515
12984.20 523
12985.28 531
12986.35 502
12987.43 511
12988.51 532
12989.58 523
12990.66 503
12991.74 500
12992.81 541
12993.89 541
12994.97 550
12996.04 527
12997.12 527
12998.20 520
12999.27 537
13000.35 540
13001.43 529
13002.50 525
13003.58 551
13004.66 527
13005.73 516
13006.81 529
13007.89 545
13008.97 548
13010.04 522
13011.12 534
13012.20 539
13013.27 546
13014.35 539
13015.43 530
13016.51 510
13017.58 545
13018.66 517
13019.74 531
13020.82 523
13021.89 530
13022.97 551
13024.05 542
13025.13 504
13026.21 555
13027.28 563
13028.36 573
13029.44 522
13030.52 491
13031.60 525
13032.67 520
13033.75 511
13034.83 520
13035.91 521
13036.99 540
13038.07 517
13039.14 533
13040.22 512
13041.30 515
13042.38 539
13043.46 536
13044.54 509
13045.62 519
13046.69 546
13047.77 541
13048.85 493
13049.93 524
13051.01 532
13052.09 497
13053.17 545
13054.25 515
13055.33 532
13056.40 489
13057.48 533
13058.56 554
13059.64 520
13060.72 514
13061.80 513
13062.88 505
13063.96 506
13065.04 500
13066.12 504
13067.20 531
13068.28 515
13069.36 505
13070.44 502
13071.52 499
13072.60 514
13073.68 532
13074.76 546
13075.84 508
13076.92 463
13078.00 520
13079.08 527
13080.16 523
13081.24 494
13082.32 505
13083.40 551
13084.48 546
13085.56 516
13086.64 517
13087.72 498
13088.80 517
13089.88 512
13090.96 526
13092.04 495
13093.12 491
13094.20 517
13095.28 530
13096.36 510
13097.44 516
13098.52 499
13099.61 505
13100.69 521
13101.77 490
13102.85 538
13103.93 500
13105.01 506
13106.09 521
13107.17 558
13108.25 518
13109.34 515
13110.42 518
13111.50 488
13112.58 494
13113.66 499
13114.74 542
13115.82 517
13116.91 532
13117.99 527
13119.07 523
13120.15 544
13121.23 528
13122.31 521
13123.40 532
13124.48 552
13125.56 546
13126.64 548
13127.72 508
13128.81 523
13129.89 563
13130.97 550
13132.05 542
13133.14 554
13134.22 566
13135.30 549
13136.38 516
13137.47 521
13138.55 553
13139.63 556
13140.71 546
13141.80 532
13142.88 545
13143.96 539
13145.04 528
13146.13 546
13147.21 530
13148.29 535
13149.38 519
13150.46 524
13151.54 526
13152.62 520
13153.71 506
13154.79 498
13155.87 531
13156.96 544
13158.04 558
13159.12 560
13160.21 524
13161.29 547
13162.37 541
13163.46 551
13164.54 542
13165.62 538
13166.71 535
13167.79 551
13168.88 537
13169.96 526
13171.04 541
13172.13 525
13173.21 540
13174.30 543
13175.38 527
13176.46 533
13177.55 545
13178.63 537
13179.72 533
13180.80 559
13181.88 546
13182.97 549
13184.05 523
13185.14 541
13186.22 540
13187.31 535
13188.39 574
13189.48 561
13190.56 532
13191.65 510
13192.73 548
13193.81 544
13194.90 534
13195.98 539
13197.07 575
13198.15 559
13199.24 542
13200.32 569
13201.41 549
13202.49 534
13203.58 560
13204.67 541
13205.75 557
13206.84 553
13207.92 552
13209.01 574
13210.09 553
13211.18 549
13212.26 548
13213.35 572
13214.43 598
13215.52 569
13216.61 569
13217.69 553
13218.78 571
13219.86 608
13220.95 570
13222.04 561
13223.12 576
13224.21 582
13225.29 558
13226.38 566
13227.47 554
13228.55 561
13229.64 606
13230.72 595
13231.81 590
13232.90 598
13233.98 608
13235.07 594
13236.16 566
13237.24 579
13238.33 574
13239.42 612
13240.50 614
13241.59 610
13242.68 603
13243.76 635
13244.85 618
13245.94 631
13247.02 613
13248.11 628
13249.20 632
13250.29 631
13251.37 614
13252.46 619
13253.55 607
13254.63 661
13255.72 640
13256.81 618
13257.90 627
13258.98 608
13260.07 641
13261.16 644
13262.25 651
13263.33 669
13264.42 675
13265.51 654
13266.60 674
13267.69 667
13268.77 672
13269.86 670
13270.95 695
13272.04 721
13273.13 662
13274.21 693
13275.30 712
13276.39 694
13277.48 688
13278.57 704
13279.65 714
13280.74 720
13281.83 721
13282.92 725
13284.01 708
13285.10 695
13286.19 710
13287.27 739
13288.36 773
13289.45 734
13290.54 734
13291.63 776
13292.72 769
13293.81 729
13294.90 729
13295.98 746
13297.07 764
13298.16 772
13299.25 766
13300.34 757
13301.43 745
13302.52 755
13303.61 762
13304.70 777
13305.79 792
13306.88 804
13307.97 831
13309.06 795
13310.15 828
13311.24 821
13312.32 849
13313.41 800
13314.50 816
13315.59 844
13316.68 845
13317.77 812
13318.86 812
13319.95 836
13321.04 858
13322.13 850
13323.22 826
13324.31 841
13325.40 825
13326.49 822
13327.58 852
13328.68 819
13329.77 851
13330.86 887
13331.95 904
13333.04 859
13334.13 895
13335.22 914
13336.31 898
13337.40 905
13338.49 872
13339.58 904
13340.67 931
13341.76 936
13342.85 932
13343.94 929
13345.04 920
13346.13 913
13347.22 928
13348.31 928
13349.40 910
13350.49 904
13351.58 936
13352.67 936
13353.77 946
13354.86 941
13355.95 957
13357.04 954
13358.13 955
13359.22 949
13360.31 939
13361.41 961
13362.50 994
13363.59 1010
13364.68 999
13365.77 1007
13366.87 1020
13367.96 1021
13369.05 1046
13370.14 992
13371.23 992
13372.33 1023
13373.42 1027
13374.51 991
13375.60 988
13376.69 983
13377.79 940
13378.88 944
13379.97 905
13381.06 923
13382.16 947
13383.25 883
13384.34 907
13385.43 888
13386.53 845
13387.62 848
13388.71 865
13389.81 814
13390.90 848
13391.99 848
13393.08 801
13394.18 792
13395.27 819
13396.36 826
13397.46 787
13398.55 791
13399.64 810
13400.74 800
13401.83 808
13402.92 827
13404.02 838
13405.11 816
13406.20 821
13407.30 798
13408.39 791
13409.48 800
13410.58 753
13411.67 791
13412.77 803
13413.86 825
13414.95 792
13416.05 789
13417.14 825
13418.23 813
13419.33 826
13420.42 786
13421.52 789
13422.61 774
13423.71 844
13424.80 818
13425.89 818
13426.99 773
13428.08 821
13429.18 839
13430.27 825
13431.37 809
13432.46 775
13433.56 797
13434.65 831
13435.74 855
13436.84 815
13437.93 845
13439.03 837
13440.12 835
13441.22 857
13442.31 837
13443.41 809
13444.50 842
13445.60 824
13446.69 840
13447.79 875
13448.88 865
13449.98 871
13451.08 841
13452.17 865
13453.27 866
13454.36 872
13455.46 873
13456.55 901
13457.65 904
13458.74 892
13459.84 853
13460.94 916
13462.03 920
13463.13 902
13464.22 922
13465.32 930
13466.41 950
13467.51 895
13468.61 926
13469.70 924
13470.80 925
13471.90 950
13472.99 961
13474.09 919
13475.18 964
13476.28 956
13477.38 971
13478.47 990
13479.57 899
13480.67 943
13481.76 953
13482.86 957
13483.96 966
13485.05 943
13486.15 946
13487.25 1004
13488.34 992
13489.44 954
13490.54 1027
13491.63 1019
13492.73 995
13493.83 1023
13494.93 1018
13496.02 1015
13497.12 1027
13498.22 1051
13499.31 1073
13500.41 1082
13501.51 1070
13502.61 1058
13503.70 1037
13504.80 1056
13505.90 1083
13507.00 1080
13508.09 1058
13509.19 1042
13510.29 1039
13511.39 1073
13512.49 1071
13513.58 1065
13514.68 1048
13515.78 1049
13516.88 1017
13517.98 1019
13519.07 983
13520.17 987
13521.27 977
13522.37 943
13523.47 947
13524.57 955
13525.66 945
13526.76 925
13527.86 892
13528.96 880
13530.06 868
13531.16 887
13532.25 864
13533.35 866
13534.45 895
13535.55 867
13536.65 852
13537.75 855
13538.85 845
13539.95 814
13541.05 811
13542.14 838
13543.24 824
13544.34 842
13545.44 793
13546.54 779
13547.64 788
13548.74 787
13549.84 788
13550.94 756
13552.04 754
13553.14 763
13554.24 789
13555.34 784
13556.44 789
13557.54 795
13558.64 755
13559.74 758
13560.84 766
13561.94 754
13563.04 760
13564.13 750
13565.23 757
13566.34 776
13567.44 762
13568.54 751
13569.64 767
13570.74 768
13571.84 741
13572.94 762
13574.04 765
13575.14 778
13576.24 741
13577.34 752
13578.44 763
13579.54 754
13580.64 751
13581.74 740
13582.84 750
13583.94 754
13585.04 733
13586.14 752
13587.24 732
13588.35 720
13589.45 717
13590.55 743
13591.65 742
13592.75 750
13593.85 761
13594.95 756
13596.05 746
13597.15 724
13598.26 740
13599.36 758
13600.46 764
13601.56 803
13602.66 764
13603.76 775
13604.86 777
13605.97 767
13607.07 773
13608.17 781
13609.27 758
13610.37 765
13611.47 757
13612.58 750
13613.68 746
13614.78 773
13615.88 756
13616.98 794
13618.09 764
13619.19 753
13620.29 772
13621.39 768
13622.50 769
13623.60 760
13624.70 794
13625.80 763
13626.91 769
13628.01 752
13629.11 786
13630.21 777
13631.32 779
13632.42 766
13633.52 747
13634.62 758
13635.73 751
13636.83 764
13637.93 775
13639.04 777
13640.14 782
13641.24 782
13642.35 780
13643.45 787
13644.55 788
13645.65 788
13646.76 770
13647.86 793
13648.96 768
13650.07 750
13651.17 751
13652.28 745
13653.38 751
13654.48 765
13655.59 774
13656.69 770
13657.79 775
13658.90 771
13660.00 768
13661.11 754
13662.21 728
13663.31 715
13664.42 741
13665.52 755
13666.63 750
13667.73 745
13668.83 778
13669.94 758
13671.04 741
13672.15 750
13673.25 785
13674.36 795
13675.46 743
13676.56 787
13677.67 767
13678.77 763
13679.88 770
13680.98 784
13682.09 790
13683.19 774
13684.30 763
13685.40 764
13686.51 768
13687.61 772
13688.72 787
13689.82 747
13690.93 752
13692.03 738
13693.14 766
13694.24 762
13695.35 779
13696.45 763
13697.56 766
13698.66 795
13699.77 783
13700.87 773
13701.98 766
13703.09 781
13704.19 819
13705.30 791
13706.40 796
13707.51 811
13708.61 809
13709.72 806
13710.83 809
13711.93 788
13713.04 812
13714.14 828
13715.25 832
13716.36 839
13717.46 844
13718.57 839
13719.67 857
13720.78 864
13721.89 855
13722.99 834
13724.10 821
13725.21 877
13726.31 898
13727.42 878
13728.53 890
13729.63 891
13730.74 900
13731.85 915
13732.95 921
13734.06 953
13735.17 938
13736.27 900
13737.38 910
13738.49 928
13739.59 919
13740.70 993
13741.81 990
13742.92 996
13744.02 995
13745.13 979
13746.24 1007
13747.35 1020
13748.45 1007
13749.56 1057
13750.67 1034
13751.78 1040
13752.88 1081
13753.99 1107
13755.10 1132
13756.21 1145
13757.31 1112
13758.42 1166
13759.53 1226
13760.64 1221
13761.75 1221
13762.85 1225
13763.96 1275
13765.07 1263
13766.18 1254
13767.29 1272
13768.39 1275
13769.50 1241
13770.61 1291
13771.72 1300
13772.83 1261
13773.94 1224
13775.04 1197
13776.15 1208
13777.26 1190
13778.37 1181
13779.48 1191
13780.59 1178
13781.70 1150
13782.80 1144
13783.91 1112
13785.02 1116
13786.13 1072
13787.24 1040
13788.35 1015
13789.46 1019
13790.57 1016
13791.68 954
13792.79 930
13793.90 955
13795.00 923
13796.11 915
13797.22 917
13798.33 914
13799.44 922
13800.55 878
13801.66 872
13802.77 873
13803.88 865
13804.99 872
13806.10 856
13807.21 827
13808.32 833
13809.43 847
13810.54 834
13811.65 802
13812.76 803
13813.87 819
13814.98 826
13816.09 805
13817.20 801
13818.31 791
13819.42 780
13820.53 777
13821.64 807
13822.75 781
13823.86 812
13824.97 790
13826.08 795
13827.19 822
13828.30 756
13829.41 773
13830.53 797
13831.64 800
13832.75 772
13833.86 787
13834.97 795
13836.08 812
13837.19 805
13838.30 788
13839.41 793
13840.52 779
13841.64 774
13842.75 792
13843.86 806
13844.97 788
13846.08 795
13847.19 780
13848.30 782
13849.41 802
13850.53 793
13851.64 789
13852.75 810
13853.86 813
13854.97 825
13856.08 814
13857.20 797
13858.31 805
13859.42 818
13860.53 815
13861.64 847
13862.76 795
13863.87 827
13864.98 827
13866.09 847
13867.20 844
13868.32 849
13869.43 832
13870.54 832
13871.65 823
13872.77 818
13873.88 844
13874.99 881
13876.10 866
13877.22 844
13878.33 826
13879.44 816
13880.55 876
13881.67 830
13882.78 823
13883.89 859
13885.01 883
13886.12 894
13887.23 907
13888.34 896
13889.46 939
13890.57 929
13891.68 931
13892.80 966
13893.91 955
13895.02 933
13896.14 919
13897.25 933
13898.36 943
13899.48 925
13900.59 951
13901.70 959
13902.82 939
13903.93 922
13905.05 910
13906.16 916
13907.27 881
13908.39 870
13909.50 869
13910.61 887
13911.73 847
13912.84 822
13913.96 807
13915.07 827
13916.19 790
13917.30 790
13918.41 758
13919.53 753
13920.64 798
13921.76 789
13922.87 772
13923.99 760
13925.10 788
13926.21 799
13927.33 826
13928.44 785
13929.56 772
13930.67 775
13931.79 758
13932.90 770
13934.02 758
13935.13 762
13936.25 757
13937.36 788
13938.48 784
13939.59 808
13940.71 779
13941.82 772
13942.94 746
13944.05 734
13945.17 738
13946.28 746
13947.40 790
13948.52 768
13949.63 777
13950.75 736
13951.86 731
13952.98 739
13954.09 717
13955.21 698
13956.32 685
13957.44 702
13958.56 739
13959.67 728
13960.79 714
13961.90 719
13963.02 748
13964.14 738
13965.25 734
13966.37 714
13967.48 727
13968.60 744
13969.72 747
13970.83 746
13971.95 735
13973.07 729
13974.18 782
13975.30 788
13976.42 783
13977.53 728
13978.65 748
13979.77 754
13980.88 758
13982.00 787
13983.12 769
13984.23 755
13985.35 750
13986.47 733
13987.58 755
13988.70 712
13989.82 769
13990.94 754
13992.05 780
13993.17 729
13994.29 750
13995.40 769
13996.52 796
13997.64 784
13998.76 757
13999.87 753
14000.99 762
14002.11 777
14003.23 758
14004.35 769
14005.46 771
14006.58 773
14007.70 789
14008.82 779
14009.93 788
14011.05 768
14012.17 782
14013.29 768
14014.41 789
14015.52 798
14016.64 805
14017.76 817
14018.88 748
14020.00 762
14021.12 798
14022.23 828
14023.35 789
14024.47 772
14025.59 770
14026.71 798
14027.83 785
14028.95 778
14030.06 792
14031.18 791
14032.30 763
14033.42 831
14034.54 792
14035.66 760
14036.78 793
14037.90 797
14039.02 836
14040.14 820
14041.25 802
14042.37 842
14043.49 823
14044.61 790
14045.73 796
14046.85 800
14047.97 810
14049.09 834
14050.21 828
14051.33 847
14052.45 861
14053.57 815
14054.69 853
14055.81 846
14056.93 855
14058.05 843
14059.17 873
14060.29 893
14061.41 869
14062.53 898
14063.65 910
14064.77 937
14065.89 903
14067.01 947
14068.13 932
14069.25 953
14070.37 936
14071.49 943
14072.61 941
14073.73 965
14074.85 976
14075.97 950
14077.09 961
14078.21 956
14079.33 960
14080.45 962
14081.57 1019
14082.69 994
14083.82 976
14084.94 1006
14086.06 1012
14087.18 1004
14088.30 1022
14089.42 1019
14090.54 1043
14091.66 1045
14092.78 1063
14093.91 1033
14095.03 1068
14096.15 1015
14097.27 1048
14098.39 1011
14099.51 1030
14100.63 1068
14101.76 1027
14102.88 991
14104.00 1008
14105.12 1008
14106.24 1034
14107.36 1020
14108.49 1015
14109.61 994
14110.73 979
14111.85 978
14112.97 990
14114.10 940
14115.22 927
14116.34 929
14117.46 913
14118.58 903
14119.71 910
14120.83 933
14121.95 908
14123.07 868
14124.20 874
14125.32 849
14126.44 874
14127.56 867
14128.69 843
14129.81 864
14130.93 821
14132.06 805
14133.18 834
14134.30 799
14135.42 834
14136.55 820
14137.67 792
14138.79 800
14139.92 804
14141.04 809
14142.16 797
14143.29 775
14144.41 793
14145.53 768
14146.66 799
14147.78 762
14148.90 740
14150.03 785
14151.15 754
14152.27 766
14153.40 767
14154.52 736
14155.64 781
14156.77 769
14157.89 756
14159.02 752
14160.14 779
14161.26 778
14162.39 775
14163.51 753
14164.64 734
14165.76 756
14166.88 755
14168.01 740
14169.13 733
14170.26 742
14171.38 768
14172.51 749
14173.63 738
14174.75 733
14175.88 755
14177.00 709
14178.13 724
14179.25 740
14180.38 731
14181.50 704
14182.63 726
14183.75 713
14184.88 720
14186.00 733
14187.13 705
14188.25 693
14189.38 699
14190.50 701
14191.63 686
14192.75 666
14193.88 700
14195.00 702
14196.13 663
14197.25 694
14198.38 671
14199.50 673
14200.63 679
14201.76 656
14202.88 683
14204.01 687
14205.13 674
14206.26 649
14207.38 660
14208.51 675
14209.64 669
14210.76 653
14211.89 674
14213.01 662
14214.14 663
14215.27 675
14216.39 643
14217.52 640
14218.64 645
14219.77 664
14220.90 693
14222.02 654
14223.15 639
14224.28 665
14225.40 642
14226.53 617
14227.66 625
14228.78 622
14229.91 624
14231.04 622
14232.16 633
14233.29 646
14234.42 635
14235.54 644
14236.67 669
14237.80 627
14238.92 614
14240.05 604
14241.18 609
14242.31 617
14243.43 608
14244.56 598
14245.69 604
14246.82 605
14247.94 614
14249.07 622
14250.20 592
14251.33 609
14252.45 619
14253.58 608
14254.71 568
14255.84 579
14256.96 574
14258.09 617
14259.22 623
14260.35 596
14261.47 586
14262.60 575
14263.73 582
14264.86 593
14265.99 589
14267.12 590
14268.24 590
14269.37 575
14270.50 565
14271.63 577
14272.76 556
14273.89 557
14275.01 566
14276.14 566
14277.27 548
14278.40 554
14279.53 575
14280.66 556
14281.79 558
14282.91 537
14284.04 541
14285.17 533
14286.30 550
14287.43 550
14288.56 536
14289.69 577
14290.82 531
14291.95 547
14293.08 528
14294.20 564
14295.33 549
14296.46 566
14297.59 527
14298.72 520
14299.85 535
14300.98 558
14302.11 518
14303.24 521
14304.37 538
14305.50 563
14306.63 552
14307.76 510
14308.89 526
14310.02 553
14311.15 541
14312.28 523
14313.41 515
14314.54 515
14315.67 520
14316.80 507
14317.93 523
14319.06 499
14320.19 501
14321.32 510
14322.45 536
14323.58 514
14324.71 520
14325.84 512
14326.97 498
14328.10 510
14329.23 494
14330.36 506
14331.49 504
14332.62 486
14333.76 501
14334.89 497
14336.02 478
14337.15 492
14338.28 485
14339.41 515
14340.54 500
14341.67 496
14342.80 513
14343.93 500
14345.07 506
14346.20 522
14347.33 519
14348.46 476
14349.59 500
14350.72 508
14351.85 508
14352.99 506
14354.12 505
14355.25 503
14356.38 484
14357.51 479
14358.64 491
14359.78 520
14360.91 535
14362.04 537
14363.17 508
14364.30 463
14365.44 489
14366.57 527
14367.70 497
14368.83 483
14369.96 513
14371.10 513
14372.23 535
14373.36 527
14374.49 509
14375.63 503
14376.76 497
14377.89 523
14379.02 510
14380.16 510
14381.29 531
14382.42 501
14383.55 498
14384.69 498
14385.82 523
14386.95 501
14388.09 529
14389.22 505
14390.35 496
14391.49 524
14392.62 498
14393.75 489
14394.89 515
14396.02 533
14397.15 541
14398.28 518
14399.42 542
14400.55 520
14401.69 505
14402.82 526
14403.95 509
14405.09 525
14406.22 503
14407.35 519
14408.49 488
14409.62 494
14410.75 541
14411.89 530
14413.02 540
14414.16 523
14415.29 505
14416.42 542
14417.56 535
14418.69 521
14419.83 532
14420.96 514
14422.10 545
14423.23 541
14424.36 558
14425.50 543
14426.63 550
14427.77 541
14428.90 545
14430.04 560
14431.17 548
14432.31 551
14433.44 532
14434.58 557
14435.71 555
14436.85 549
14437.98 564
14439.12 568
14440.25 573
14441.39 574
14442.52 564
14443.66 545
14444.79 581
14445.93 553
14447.06 577
14448.20 565
14449.33 562
14450.47 565
14451.60 596
14452.74 573
14453.87 613
14455.01 596
14456.14 631
14457.28 596
14458.42 609
14459.55 600
14460.69 573
14461.82 586
14462.96 616
14464.10 604
14465.23 573
14466.37 616
14467.50 612
14468.64 644
14469.78 633
14470.91 630
14472.05 635
14473.18 657
14474.32 636
14475.46 635
14476.59 627
14477.73 636
14478.87 626
14480.00 597
14481.14 606
14482.28 609
14483.41 585
14484.55 590
14485.69 611
14486.82 608
14487.96 614
14489.10 597
14490.23 618
14491.37 627
14492.51 601
14493.65 606
14494.78 640
14495.92 630
14497.06 619
14498.19 599
14499.33 587
14500.47 617
14501.61 627
14502.74 605
14503.88 601
14505.02 613
14506.16 633
14507.29 643
14508.43 612
14509.57 618
14510.71 604
14511.85 606
14512.98 618
14514.12 619
14515.26 603
14516.40 596
14517.54 582
14518.67 580
14519.81 579
14520.95 598
14522.09 558
14523.23 589
14524.36 552
14525.50 558
14526.64 587
14527.78 555
14528.92 587
14530.06 561
14531.19 581
14532.33 593
14533.47 555
14534.61 568
14535.75 557
14536.89 582
14538.03 584
14539.17 563
14540.31 572
14541.44 569
14542.58 552
14543.72 548
14544.86 552
14546.00 559
14547.14 555
14548.28 552
14549.42 556
14550.56 546
14551.70 551
14552.84 556
14553.98 566
14555.12 550
14556.25 554
14557.39 542
14558.53 550
14559.67 560
14560.81 532
14561.95 547
14563.09 552
14564.23 538
14565.37 528
14566.51 538
14567.65 558
14568.79 568
14569.93 571
14571.07 552
14572.21 533
14573.35 565
14574.49 585
14575.63 561
14576.77 573
14577.92 569
14579.06 595
14580.20 554
14581.34 561
14582.48 560
14583.62 556
14584.76 589
14585.90 559
14587.04 584
14588.18 575
14589.32 558
14590.46 581
14591.60 598
14592.74 600
14593.89 600
14595.03 610
14596.17 628
14597.31 615
14598.45 601
14599.59 614
14600.73 612
14601.87 621
14603.02 632
14604.16 621
14605.30 637
14606.44 627
14607.58 634
14608.72 607
14609.86 628
14611.01 648
14612.15 650
14613.29 673
14614.43 643
14615.57 644
14616.72 652
14617.86 631
14619.00 671
14620.14 676
14621.28 655
14622.43 650
14623.57 663
14624.71 690
14625.85 705
14627.00 717
14628.14 698
14629.28 711
14630.42 711
14631.56 716
14632.71 725
14633.85 704
14634.99 704
14636.14 716
14637.28 732
14638.42 701
14639.56 710
14640.71 706
14641.85 718
14642.99 689
14644.14 677
14645.28 676
14646.42 673
14647.56 646
14648.71 647
14649.85 621
14650.99 614
14652.14 610
14653.28 599
14654.42 615
14655.57 571
14656.71 563
14657.85 553
14659.00 592
14660.14 571
14661.29 539
14662.43 566
14663.57 558
14664.72 545
14665.86 549
14667.00 548
14668.15 562
14669.29 524
14670.44 530
14671.58 510
14672.73 527
14673.87 508
14675.01 509
14676.16 518
14677.30 508
14678.45 506
14679.59 491
14680.74 511
14681.88 515
14683.02 523
14684.17 471
14685.31 512
14686.46 477
14687.60 509
14688.75 504
14689.89 500
14691.04 487
14692.18 497
14693.33 466
14694.47 466
14695.62 490
14696.76 467
14697.91 484
14699.05 479
14700.20 484
14701.34 461
14702.49 459
14703.63 495
14704.78 475
14705.92 477
14707.07 477
14708.22 474
14709.36 474
14710.51 470
14711.65 429
14712.80 447
14713.94 473
14715.09 460
14716.23 444
14717.38 446
14718.53 429
14719.67 447
14720.82 476
14721.96 474
14723.11 483
14724.26 470
14725.40 483
14726.55 447
14727.70 453
14728.84 443
14729.99 476
14731.13 458
14732.28 450
14733.43 463
14734.57 476
14735.72 458
14736.87 452
14738.01 465
14739.16 472
14740.31 459
14741.45 442
14742.60 449
14743.75 437
14744.89 419
14746.04 423
14747.19 457
14748.34 474
14749.48 452
14750.63 449
14751.78 436
14752.92 434
14754.07 456
14755.22 446
14756.37 443
14757.51 431
14758.66 431
14759.81 431
14760.96 441
14762.10 446
14763.25 436
14764.40 429
14765.55 411
14766.70 427
14767.84 416
14768.99 426
14770.14 452
14771.29 431
14772.43 428
14773.58 409
14774.73 433
14775.88 442
14777.03 417
14778.18 427
14779.32 432
14780.47 422
14781.62 416
14782.77 416
14783.92 433
14785.07 430
14786.21 416
14787.36 423
14788.51 427
14789.66 398
14790.81 406
14791.96 421
14793.11 433
14794.26 436
14795.40 415
14796.55 411
14797.70 411
14798.85 417
14800.00 411
14801.15 384
14802.30 394
14803.45 395
14804.60 408
14805.75 411
14806.90 415
14808.05 384
14809.19 390
14810.34 398
14811.49 397
14812.64 377
14813.79 385
14814.94 407
14816.09 406
14817.24 410
14818.39 393
14819.54 342
14820.69 353
14821.84 373
14822.99 372
14824.14 368
14825.29 373
14826.44 377
14827.59 368
14828.74 393
14829.89 350
14831.04 373
14832.19 415
14833.34 365
14834.49 370
14835.64 369
14836.79 371
14837.95 362
14839.10 365
14840.25 373
14841.40 378
14842.55 352
14843.70 353
14844.85 356
14846.00 365
14847.15 395
14848.30 353
14849.45 350
14850.60 363
14851.76 364
14852.91 358
14854.06 368
14855.21 384
14856.36 366
14857.51 359
14858.66 343
14859.81 358
14860.97 356
14862.12 338
14863.27 363
14864.42 341
14865.57 360
14866.72 342
14867.88 345
14869.03 343
14870.18 354
14871.33 317
14872.48 362
14873.64 373
14874.79 348
14875.94 341
14877.09 374
14878.24 372
14879.40 334
14880.55 347
14881.70 357
14882.85 363
14884.00 366
14885.16 362
14886.31 359
14887.46 373
14888.61 357
14889.77 363
14890.92 339
14892.07 355
14893.23 338
14894.38 357
14895.53 354
14896.68 341
14897.84 333
14898.99 349
14900.14 354
14901.30 347
14902.45 329
14903.60 343
14904.75 345
14905.91 351
14907.06 357
14908.21 347
14909.37 345
14910.52 326
14911.67 346
14912.83 336
14913.98 363
14915.14 328
14916.29 345
14917.44 343
14918.60 340
14919.75 330
14920.90 328
14922.06 361
14923.21 357
14924.37 352
14925.52 324
14926.67 340
14927.83 357
14928.98 338
14930.14 355
14931.29 340
14932.44 332
14933.60 351
14934.75 342
14935.91 318
14937.06 342
14938.22 363
14939.37 362
14940.52 355
14941.68 336
14942.83 352
14943.99 372
14945.14 348
14946.30 337
14947.45 319
14948.61 338
14949.76 332
14950.92 343
14952.07 338
14953.23 338
14954.38 354
14955.54 357
14956.69 355
14957.85 332
14959.00 342
14960.16 362
14961.31 369
14962.47 335
14963.62 331
14964.78 352
14965.94 364
14967.09 357
14968.25 350
14969.40 336
14970.56 347
14971.71 344
14972.87 346
14974.03 336
14975.18 350
14976.34 326
14977.49 353
14978.65 352
14979.81 367
14980.96 344
14982.12 366
14983.27 359
14984.43 357
14985.59 348
14986.74 351
14987.90 353
14989.06 335
14990.21 353
14991.37 311
14992.53 320
14993.68 342
14994.84 325
14996.00 345
14997.15 349
14998.31 343
14999.47 321
15000.62 350
15001.78 331
15002.94 325
15004.09 343
15005.25 346
15006.41 319
15007.56 342
15008.72 331
15009.88 321
15011.04 336
15012.19 340
15013.35 351
15014.51 352
15015.67 343
15016.82 335
15017.98 337
15019.14 342
15020.30 336
15021.45 315
15022.61 327
15023.77 331
15024.93 349
15026.08 348
15027.24 314
15028.40 343
15029.56 345
15030.72 333
15031.87 321
15033.03 326
15034.19 323
15035.35 341
15036.51 316
15037.67 302
15038.82 345
15039.98 353
15041.14 353
15042.30 353
15043.46 341
15044.62 309
15045.78 331
15046.93 332
15048.09 329
15049.25 324
15050.41 338
15051.57 345
15052.73 333
15053.89 337
15055.05 346
15056.20 341
15057.36 344
15058.52 345
15059.68 321
15060.84 344
15062.00 343
15063.16 307
15064.32 321
15065.48 338
15066.64 315
15067.80 335
15068.96 333
15070.12 324
15071.28 348
15072.44 355
15073.60 323
15074.76 324
15075.91 322
15077.07 343
15078.23 346
15079.39 338
15080.55 339
15081.71 346
15082.87 348
15084.03 362
15085.19 361
15086.35 327
15087.51 351
15088.68 349
15089.84 352
15091.00 346
15092.16 337
15093.32 341
15094.48 355
15095.64 359
15096.80 360
15097.96 344
15099.12 348
15100.28 351
15101.44 345
15102.60 359
15103.76 352
15104.92 358
15106.08 339
15107.25 356
15108.41 346
15109.57 333
15110.73 329
15111.89 346
15113.05 323
15114.21 353
15115.37 356
15116.54 347
15117.70 339
15118.86 345
15120.02 351
15121.18 368
15122.34 357
15123.50 381
15124.67 351
15125.83 348
15126.99 349
15128.15 369
15129.31 362
15130.47 354
15131.64 353
15132.80 349
15133.96 353
15135.12 355
15136.28 352
15137.45 390
15138.61 363
15139.77 364
15140.93 358
15142.10 367
15143.26 379
15144.42 359
15145.58 357
15146.75 354
15147.91 374
15149.07 352
15150.23 375
15151.40 344
15152.56 362
15153.72 366
15154.88 368
15156.05 377
15157.21 395
15158.37 396
15159.54 392
15160.70 372
15161.86 368
15163.03 385
15164.19 397
15165.35 377
15166.52 388
15167.68 368
15168.84 410
15170.01 429
15171.17 392
15172.33 381
15173.50 377
15174.66 377
15175.82 401
15176.99 418
15178.15 429
15179.31 412
15180.48 406
15181.64 418
15182.81 421
15183.97 423
15185.13 439
15186.30 409
15187.46 414
15188.63 415
15189.79 436
15190.95 416
15192.12 432
15193.28 415
15194.45 415
15195.61 424
15196.78 447
15197.94 440
15199.10 439
15200.27 424
15201.43 419
15202.60 413
15203.76 419
15204.93 437
15206.09 419
15207.26 442
15208.42 440
15209.59 424
15210.75 428
15211.92 420
15213.08 434
15214.25 459
15215.41 444
15216.58 459
15217.74 433
15218.91 435
15220.07 473
15221.24 438
15222.40 436
15223.57 457
15224.74 457
15225.90 441
15227.07 479
15228.23 499
15229.40 501
15230.56 478
15231.73 492
15232.89 482
15234.06 475
15235.23 466
15236.39 483
15237.56 489
15238.72 458
15239.89 498
15241.06 489
15242.22 479
15243.39 495
15244.56 499
15245.72 471
15246.89 492
15248.05 475
15249.22 476
15250.39 459
15251.55 450
15252.72 461
15253.89 451
15255.05 480
15256.22 448
15257.39 471
15258.55 440
15259.72 448
15260.89 466
15262.05 448
15263.22 421
15264.39 448
15265.56 452
15266.72 450
15267.89 410
15269.06 435
15270.22 441
15271.39 460
15272.56 443
15273.73 446
15274.89 453
15276.06 447
15277.23 443
15278.40 432
15279.56 416
15280.73 429
15281.90 412
15283.07 418
15284.23 430
15285.40 401
15286.57 423
15287.74 409
15288.91 410
15290.07 446
15291.24 442
15292.41 417
15293.58 411
15294.75 423
15295.92 427
15297.08 430
15298.25 418
15299.42 431
15300.59 424
15301.76 451
15302.93 430
15304.09 419
15305.26 430
15306.43 437
15307.60 435
15308.77 431
15309.94 426
15311.11 444
15312.28 449
15313.44 439
15314.61 413
15315.78 424
15316.95 456
15318.12 469
15319.29 441
15320.46 444
15321.63 433
15322.80 437
15323.97 430
15325.14 429
15326.30 435
15327.47 432
15328.64 421
15329.81 428
15330.98 417
15332.15 436
15333.32 449
15334.49 436
15335.66 453
15336.83 466
15338.00 432
15339.17 434
15340.34 448
15341.51 453
15342.68 462
15343.85 431
15345.02 433
15346.19 448
15347.36 438
15348.53 445
15349.70 437
15350.87 462
15352.04 461
15353.21 433
15354.38 453
15355.55 435
15356.72 429
15357.90 448
15359.07 466
15360.24 439
15361.41 444
15362.58 442
15363.75 462
15364.92 487
15366.09 474
15367.26 458
15368.43 448
15369.60 471
15370.77 463
15371.95 458
15373.12 475
15374.29 478
15375.46 464
15376.63 469
15377.80 464
15378.97 433
15380.15 471
15381.32 469
15382.49 475
15383.66 449
15384.83 445
15386.00 461
15387.17 462
15388.35 454
15389.52 439
15390.69 444
15391.86 459
15393.03 469
15394.21 422
15395.38 439
15396.55 439
15397.72 474
15398.89 447
15400.07 439
15401.24 439
15402.41 437
15403.58 450
15404.76 438
15405.93 422
15407.10 414
15408.27 439
15409.45 423
15410.62 433
15411.79 401
15412.96 417
15414.14 401
15415.31 405
15416.48 389
15417.66 424
15418.83 412
15420.00 400
15421.17 386
15422.35 397
15423.52 388
15424.69 390
15425.87 363
15427.04 387
15428.21 382
15429.39 374
15430.56 378
15431.73 407
15432.91 404
15434.08 369
15435.25 386
15436.43 388
15437.60 388
15438.77 351
15439.95 356
15441.12 385
15442.30 407
15443.47 353
15444.64 374
15445.82 367
15446.99 390
15448.17 383
15449.34 352
15450.51 362
15451.69 378
15452.86 377
15454.04 376
15455.21 385
15456.39 372
15457.56 369
15458.73 402
15459.91 378
15461.08 389
15462.26 383
15463.43 376
15464.61 378
15465.78 385
15466.96 356
15468.13 377
15469.31 398
15470.48 370
15471.66 374
15472.83 355
15474.01 370
15475.18 401
15476.36 389
15477.53 370
15478.71 382
15479.88 389
15481.06 369
15482.23 369
15483.41 379
15484.58 405
15485.76 370
15486.93 391
15488.11 362
15489.29 395
15490.46 375
15491.64 370
15492.81 372
15493.99 355
15495.16 368
15496.34 376
15497.52 386
15498.69 379
15499.87 362
15501.04 376
15502.22 386
15503.40 371
15504.57 368
15505.75 375
15506.92 373
15508.10 365
15509.28 385
15510.45 373
15511.63 392
15512.81 393
15513.98 372
15515.16 380
15516.34 398
15517.51 396
15518.69 380
15519.87 374
15521.04 363
15522.22 393
15523.40 401
15524.57 395
15525.75 407
15526.93 382
15528.11 396
15529.28 381
15530.46 380
15531.64 383
15532.81 376
15533.99 395
15535.17 404
15536.35 403
15537.52 389
15538.70 389
15539.88 404
15541.06 406
15542.23 422
15543.41 393
15544.59 382
15545.77 417
15546.95 418
15548.12 388
15549.30 384
15550.48 399
15551.66 402
15552.83 434
15554.01 390
15555.19 412
15556.37 426
15557.55 419
15558.73 386
15559.90 423
15561.08 400
15562.26 411
15563.44 416
15564.62 403
15565.80 406
15566.97 438
15568.15 432
15569.33 426
15570.51 412
15571.69 441
15572.87 427
15574.05 415
15575.23 433
15576.40 442
15577.58 436
15578.76 459
15579.94 450
15581.12 442
15582.30 426
15583.48 423
15584.66 423
15585.84 435
15587.02 454
15588.20 422
15589.38 460
15590.56 466
15591.73 468
15592.91 463
15594.09 447
15595.27 476
15596.45 491
15597.63 483
15598.81 491
15599.99 475
15601.17 508
15602.35 471
15603.53 467
15604.71 492
15605.89 503
15607.07 517
15608.25 487
15609.43 513
15610.61 492
15611.79 512
15612.97 511
15614.15 505
15615.33 490
15616.51 515
15617.69 526
15618.88 535
15620.06 538
15621.24 517
15622.42 509
15623.60 521
15624.78 536
15625.96 547
15627.14 562
15628.32 532
15629.50 533
15630.68 561
15631.86 546
15633.05 560
15634.23 572
15635.41 580
15636.59 570
15637.77 570
15638.95 534
15640.13 547
15641.31 562
15642.50 572
15643.68 563
15644.86 576
15646.04 599
15647.22 584
15648.40 587
15649.58 592
15650.77 583
15651.95 617
15653.13 630
15654.31 586
15655.49 575
15656.68 618
15657.86 592
15659.04 568
15660.22 583
15661.40 569
15662.59 599
15663.77 593
15664.95 576
15666.13 561
15667.32 595
15668.50 586
15669.68 592
15670.86 588
15672.05 593
15673.23 590
15674.41 572
15675.59 554
15676.78 583
15677.96 575
15679.14 575
15680.32 593
15681.51 568
15682.69 577
15683.87 553
15685.06 553
15686.24 540
15687.42 549
15688.61 565
15689.79 534
15690.97 565
15692.16 546
15693.34 566
15694.52 539
15695.71 554
15696.89 581
15698.07 532
15699.26 535
15700.44 551
15701.62 544
15702.81 541
15703.99 532
15705.17 544
15706.36 559
15707.54 573
15708.73 538
15709.91 565
15711.09 565
15712.28 560
15713.46 550
15714.65 553
15715.83 569
15717.02 585
15718.20 579
15719.38 573
15720.57 566
15721.75 562
15722.94 589
15724.12 612
15725.31 592
15726.49 602
15727.68 588
15728.86 572
15730.04 589
15731.23 585
15732.41 599
15733.60 598
15734.78 626
15735.97 621
15737.15 580
15738.34 582
15739.52 601
15740.71 610
15741.89 620
15743.08 613
15744.27 654
15745.45 635
15746.64 605
15747.82 626
15749.01 650
15750.19 680
15751.38 682
15752.56 639
15753.75 637
15754.93 671
15756.12 668
15757.31 645
15758.49 668
15759.68 654
15760.86 675
15762.05 697
15763.24 662
15764.42 658
15765.61 644
15766.79 656
15767.98 630
15769.17 628
15770.35 650
15771.54 643
15772.72 606
15773.91 636
15775.10 596
15776.28 622
15777.47 624
15778.66 631
15779.84 624
15781.03 620
15782.22 633
15783.40 624
15784.59 624
15785.78 598
15786.96 626
15788.15 623
15789.34 630
15790.53 600
15791.71 621
15792.90 576
15794.09 576
15795.27 544
15796.46 575
15797.65 567
15798.84 596
15800.02 573
15801.21 572
15802.40 569
15803.59 582
15804.77 583
15805.96 556
15807.15 564
15808.34 563
15809.52 516
15810.71 537
15811.90 545
15813.09 528
15814.28 545
15815.46 547
15816.65 531
15817.84 532
15819.03 540
15820.22 554
15821.40 539
15822.59 531
15823.78 526
15824.97 536
15826.16 545
15827.35 543
15828.53 520
15829.72 515
15830.91 540
15832.10 559
15833.29 548
15834.48 533
15835.67 521
15836.85 545
15838.04 520
15839.23 528
15840.42 506
15841.61 501
15842.80 500
15843.99 519
15845.18 502
15846.37 502
15847.55 540
15848.74 527
15849.93 522
15851.12 541
15852.31 523
15853.50 550
15854.69 548
15855.88 529
15857.07 516
15858.26 509
15859.45 528
15860.64 514
15861.83 520
15863.02 523
15864.21 516
15865.40 561
15866.59 533
15867.78 532
15868.97 521
15870.16 556
15871.35 537
15872.54 535
15873.73 532
15874.92 568
15876.11 570
15877.30 557
15878.49 547
15879.68 543
15880.87 540
15882.06 550
15883.25 548
15884.44 541
15885.63 562
15886.82 556
15888.01 586
15889.20 573
15890.39 543
15891.59 564
15892.78 545
15893.97 576
15895.16 595
15896.35 572
15897.54 576
15898.73 560
15899.92 569
15901.11 602
15902.30 586
15903.50 605
15904.69 634
15905.88 610
15907.07 590
15908.26 615
15909.45 606
15910.64 593
15911.84 641
15913.03 604
15914.22 586
15915.41 607
15916.60 606
15917.79 620
15918.99 627
15920.18 588
15921.37 615
15922.56 621
15923.75 617
15924.95 626
15926.14 612
15927.33 617
15928.52 603
15929.71 596
15930.91 625
15932.10 602
15933.29 600
15934.48 597
15935.68 590
15936.87 576
15938.06 595
15939.25 578
15940.45 583
15941.64 590
15942.83 564
15944.03 571
15945.22 574
15946.41 539
15947.60 549
15948.80 531
15949.99 531
15951.18 541
15952.38 531
15953.57 485
15954.76 505
15955.96 490
15957.15 484
15958.34 484
15959.54 482
15960.73 480
15961.92 465
15963.12 484
15964.31 479
15965.50 461
15966.70 430
15967.89 470
15969.08 455
15970.28 433
15971.47 411
15972.67 442
15973.86 460
15975.05 440
15976.25 457
15977.44 442
15978.64 429
15979.83 442
15981.02 424
15982.22 432
15983.41 418
15984.61 413
15985.80 414
15987.00 401
15988.19 393
15989.38 414
15990.58 392
15991.77 415
15992.97 396
15994.16 395
15995.36 406
15996.55 409
15997.75 411
15998.94 399
16000.14 395
16001.33 399
16002.53 396
16003.72 389
16004.92 396
16006.11 396
16007.31 394
16008.50 401
16009.70 379
16010.89 380
16012.09 375
16013.28 367
16014.48 380
16015.67 407
16016.87 365
16018.07 376
16019.26 375
16020.46 371
16021.65 384
16022.85 389
16024.04 377
16025.24 373
16026.44 380
16027.63 398
16028.83 392
16030.02 405
16031.22 404
16032.42 389
16033.61 393
16034.81 375
16036.00 383
16037.20 366
16038.40 363
16039.59 368
16040.79 382
16041.99 389
16043.18 385
16044.38 361
16045.58 356
16046.77 363
16047.97 375
16049.17 376
16050.36 397
16051.56 351
16052.76 337
16053.95 337
16055.15 345
16056.35 379
16057.54 355
16058.74 371
16059.94 345
16061.14 368
16062.33 356
16063.53 362
16064.73 350
16065.92 368
16067.12 351
16068.32 352
16069.52 374
16070.71 354
16071.91 348
16073.11 376
16074.31 352
16075.50 358
16076.70 371
16077.90 348
16079.10 364
16080.30 337
16081.49 347
16082.69 367
16083.89 346
16085.09 341
16086.29 326
16087.48 334
16088.68 336
16089.88 337
16091.08 356
16092.28 366
16093.48 363
16094.67 344
16095.87 328
16097.07 332
16098.27 348
16099.47 336
16100.67 351
16101.87 327
16103.06 314
16104.26 328
16105.46 328
16106.66 331
16107.86 313
16109.06 327
16110.26 332
16111.46 302
16112.66 317
16113.86 318
16115.05 353
16116.25 338
16117.45 309
16118.65 324
16119.85 322
16121.05 307
16122.25 331
16123.45 330
16124.65 308
16125.85 308
16127.05 334
16128.25 311
16129.45 284
16130.65 325
16131.85 311
16133.05 316
16134.25 307
16135.45 312
16136.65 334
16137.85 287
16139.05 302
16140.25 297
16141.45 303
16142.65 289
16143.85 308
16145.05 335
16146.25 311
16147.45 305
16148.65 307
16149.85 318
16151.05 309
16152.25 315
16153.45 323
16154.65 311
16155.85 318
16157.05 296
16158.25 283
16159.46 301
16160.66 304
16161.86 340
16163.06 282
16164.26 302
16165.46 297
16166.66 308
16167.86 305
16169.06 322
16170.27 316
16171.47 318
16172.67 312
16173.87 302
16175.07 312
16176.27 320
16177.47 299
16178.67 303
16179.88 317
16181.08 292
16182.28 305
16183.48 312
16184.68 327
16185.89 335
16187.09 311
16188.29 323
16189.49 290
16190.69 312
16191.90 319
16193.10 297
16194.30 288
16195.50 303
16196.70 295
16197.91 327
16199.11 301
16200.31 325
16201.51 306
16202.72 313
16203.92 334
16205.12 319
16206.32 330
16207.53 308
16208.73 306
16209.93 332
16211.13 325
16212.34 333
16213.54 329
16214.74 306
16215.95 320
16217.15 323
16218.35 306
16219.55 332
16220.76 332
16221.96 326
16223.16 300
16224.37 289
16225.57 334
16226.77 332
16227.98 309
16229.18 323
16230.38 323
16231.59 352
16232.79 328
16233.99 322
16235.20 342
16236.40 345
16237.61 332
16238.81 320
16240.01 311
16241.22 317
16242.42 341
16243.63 320
16244.83 330
16246.03 322
16247.24 336
16248.44 314
16249.65 334
16250.85 359
16252.05 331
16253.26 327
16254.46 321
16255.67 348
16256.87 352
16258.08 349
16259.28 338
16260.49 330
16261.69 365
16262.89 329
16264.10 364
16265.30 360
16266.51 369
16267.71 374
16268.92 333
16270.12 360
16271.33 345
16272.53 345
16273.74 365
16274.94 345
16276.15 325
16277.35 348
16278.56 346
16279.77 360
16280.97 337
16282.18 322
16283.38 338
16284.59 348
16285.79 345
16287.00 354
16288.20 354
16289.41 355
16290.61 351
16291.82 328
16293.03 336
16294.23 352
16295.44 341
16296.64 333
16297.85 360
16299.06 346
16300.26 325
16301.47 343
16302.67 348
16303.88 348
16305.09 335
16306.29 342
16307.50 329
16308.71 356
16309.91 352
16311.12 363
16312.33 356
16313.53 366
16314.74 343
16315.95 344
16317.15 340
16318.36 351
16319.57 339
16320.77 328
16321.98 337
16323.19 344
16324.39 324
16325.60 327
16326.81 331
16328.01 338
16329.22 350
16330.43 308
16331.64 307
16332.84 313
16334.05 328
16335.26 313
16336.47 316
16337.67 307
16338.88 296
16340.09 309
16341.30 315
16342.50 316
16343.71 303
16344.92 305
16346.13 293
16347.33 308
16348.54 317
16349.75 304
16350.96 306
16352.17 289
16353.37 287
16354.58 302
16355.79 300
16357.00 308
16358.21 290
16359.41 273
16360.62 311
16361.83 310
16363.04 297
16364.25 300
16365.46 300
16366.67 310
16367.87 286
16369.08 274
16370.29 304
16371.50 282
16372.71 307
16373.92 317
16375.13 312
16376.34 289
16377.54 295
16378.75 290
16379.96 285
16381.17 291
16382.38 280
16383.59 309
16384.80 303
16386.01 292
16387.22 308
16388.43 292
16389.64 295
16390.85 318
16392.05 306
16393.26 295
16394.47 302
16395.68 288
16396.89 297
16398.10 291
16399.31 277
16400.52 292
16401.73 295
16402.94 285
16404.15 263
16405.36 284
16406.57 303
16407.78 319
16408.99 317
16410.20 305
16411.41 280
16412.62 285
16413.83 298
16415.04 313
16416.25 291
16417.46 277
16418.67 287
16419.88 279
16421.10 302
16422.31 274
16423.52 291
16424.73 292
16425.94 303
16427.15 308
16428.36 286
16429.57 275
16430.78 292
16431.99 320
16433.20 289
16434.41 305
16435.63 284
16436.84 296
16438.05 305
16439.26 299
16440.47 297
16441.68 314
16442.89 298
16444.10 289
16445.32 267
16446.53 305
16447.74 276
16448.95 288
16450.16 289
16451.37 278
16452.59 271
16453.80 294
16455.01 303
16456.22 270
16457.43 250
16458.64 265
16459.86 279
16461.07 293
16462.28 280
16463.49 270
16464.70 291
16465.92 284
16467.13 263
16468.34 270
16469.55 286
16470.77 280
16471.98 279
16473.19 265
16474.40 282
16475.62 285
16476.83 274
16478.04 289
16479.25 275
16480.47 260
16481.68 295
16482.89 274
16484.11 281
16485.32 281
16486.53 275
16487.74 248
16488.96 275
16490.17 276
16491.38 260
16492.60 268
16493.81 291
16495.02 265
16496.24 289
16497.45 297
16498.66 271
16499.88 276
16501.09 287
16502.30 294
16503.52 288
16504.73 281
16505.94 279
16507.16 269
16508.37 281
16509.59 275
16510.80 299
16512.01 262
16513.23 297
16514.44 293
16515.66 271
16516.87 287
16518.08 300
16519.30 294
16520.51 294
16521.73 312
16522.94 281
16524.16 271
16525.37 311
16526.58 297
16527.80 271
16529.01 302
16530.23 308
16531.44 299
16532.66 293
16533.87 260
16535.09 289
16536.30 288
16537.52 283
16538.73 314
16539.95 302
16541.16 309
16542.38 329
16543.59 296
16544.81 287
16546.02 300
16547.24 315
16548.45 311
16549.67 300
16550.88 290
16552.10 298
16553.31 304
16554.53 341
16555.74 317
16556.96 300
16558.18 308
16559.39 299
16560.61 307
16561.82 307
16563.04 319
16564.25 334
16565.47 321
16566.69 313
16567.90 317
16569.12 308
16570.33 299
16571.55 317
16572.77 306
16573.98 317
16575.20 321
16576.41 333
16577.63 299
16578.85 310
16580.06 344
16581.28 306
16582.50 307
16583.71 295
16584.93 293
16586.15 318
16587.36 310
16588.58 314
16589.80 287
16591.01 304
16592.23 295
16593.45 304
16594.66 324
16595.88 317
16597.10 293
16598.32 300
16599.53 328
16600.75 286
16601.97 303
16603.18 309
16604.40 309
16605.62 312
16606.84 286
16608.05 285
16609.27 302
16610.49 294
16611.71 295
16612.92 299
16614.14 284
16615.36 294
16616.58 289
16617.79 276
16619.01 287
16620.23 286
16621.45 271
16622.67 273
16623.88 291
16625.10 259
16626.32 297
16627.54 278
16628.76 284
16629.97 285
16631.19 281
16632.41 244
16633.63 281
16634.85 273
16636.07 266
16637.29 269
16638.50 283
16639.72 280
16640.94 254
16642.16 266
16643.38 262
16644.60 283
16645.82 261
16647.03 276
16648.25 274
16649.47 264
16650.69 268
16651.91 279
16653.13 282
16654.35 277
16655.57 295
16656.79 285
16658.01 302
16659.23 262
16660.45 274
16661.66 278
16662.88 267
16664.10 270
16665.32 267
16666.54 278
16667.76 287
16668.98 273
16670.20 265
16671.42 266
16672.64 269
16673.86 288
16675.08 261
16676.30 277
16677.52 272
16678.74 266
16679.96 306
16681.18 280
16682.40 264
16683.62 262
16684.84 274
16686.06 279
16687.28 296
16688.50 263
16689.72 286
16690.94 254
16692.16 262
16693.39 255
16694.61 266
16695.83 285
16697.05 266
16698.27 268
16699.49 254
16700.71 244
16701.93 266
16703.15 267
16704.37 273
16705.59 258
16706.81 290
16708.04 271
16709.26 275
16710.48 280
16711.70 277
16712.92 275
16714.14 252
16715.36 243
16716.58 257
16717.81 277
16719.03 257
16720.25 288
16721.47 256
16722.69 261
16723.91 249
16725.14 265
16726.36 262
16727.58 258
16728.80 278
16730.02 257
16731.24 258
16732.47 258
16733.69 266
16734.91 258
16736.13 260
16737.36 246
16738.58 281
16739.80 274
16741.02 275
16742.24 253
16743.47 262
16744.69 256
16745.91 260
16747.13 279
16748.36 261
16749.58 269
16750.80 264
16752.02 246
16753.25 252
16754.47 257
16755.69 249
16756.92 273
16758.14 247
16759.36 261
16760.59 248
16761.81 260
16763.03 280
16764.25 266
16765.48 262
16766.70 267
16767.92 262
16769.15 255
16770.37 241
16771.59 250
16772.82 275
16774.04 256
16775.27 259
16776.49 270
16777.71 257
16778.94 263
16780.16 255
16781.38 264
16782.61 264
16783.83 262
16785.06 269
16786.28 285
16787.50 258
16788.73 257
16789.95 266
16791.18 284
16792.40 259
16793.62 264
16794.85 246
16796.07 271
16797.30 260
16798.52 259
16799.75 256
16800.97 261
16802.19 273
16803.42 270
16804.64 288
16805.87 277
16807.09 260
16808.32 262
16809.54 264
16810.77 242
16811.99 282
16813.22 284
16814.44 274
16815.67 272
16816.89 287
16818.12 257
16819.34 277
16820.57 264
16821.79 273
16823.02 299
16824.24 267
16825.47 269
16826.70 278
16827.92 269
16829.15 274
16830.37 301
16831.60 309
16832.82 273
16834.05 307
16835.27 300
16836.50 333
16837.73 303
16838.95 282
16840.18 289
16841.40 289
16842.63 295
16843.86 300
16845.08 305
16846.31 296
16847.53 312
16848.76 315
16849.99 297
16851.21 291
16852.44 322
16853.67 326
16854.89 331
16856.12 319
16857.35 301
16858.57 312
16859.80 320
16861.03 306
16862.25 329
16863.48 320
16864.71 333
16865.93 355
16867.16 338
16868.39 332
16869.61 342
16870.84 348
16872.07 346
16873.30 331
16874.52 338
16875.75 363
16876.98 347
16878.20 363
16879.43 350
16880.66 362
16881.89 340
16883.11 359
16884.34 366
16885.57 361
16886.80 362
16888.02 368
16889.25 347
16890.48 366
16891.71 396
16892.94 398
16894.16 369
16895.39 377
16896.62 384
16897.85 371
16899.08 357
16900.30 374
16901.53 371
16902.76 367
16903.99 380
16905.22 340
16906.45 364
16907.67 362
16908.90 350
16910.13 369
16911.36 364
16912.59 360
16913.82 334
16915.04 365
16916.27 342
16917.50 351
16918.73 348
16919.96 349
16921.19 331
16922.42 336
16923.65 340
16924.88 354
16926.10 337
16927.33 309
16928.56 330
16929.79 334
16931.02 343
16932.25 326
16933.48 328
16934.71 329
16935.94 331
16937.17 349
16938.40 338
16939.63 332
16940.86 324
16942.09 306
16943.32 313
16944.55 332
16945.78 317
16947.01 323
16948.24 308
16949.47 322
16950.70 327
16951.93 322
16953.16 324
16954.39 346
16955.62 306
16956.85 327
16958.08 312
16959.31 338
16960.54 309
16961.77 328
16963.00 321
16964.23 310
16965.46 327
16966.69 304
16967.92 319
16969.15 305
16970.38 309
16971.61 318
16972.84 303
16974.07 286
16975.30 309
16976.54 298
16977.77 312
16979.00 322
16980.23 299
16981.46 281
16982.69 293
16983.92 280
16985.15 284
16986.38 279
16987.62 303
16988.85 299
16990.08 306
16991.31 300
16992.54 284
16993.77 309
16995.00 301
16996.24 328
16997.47 285
16998.70 287
16999.93 285
17001.16 290
17002.39 292
17003.63 282
17004.86 295
17006.09 288
17007.32 284
17008.55 290
17009.79 300
17011.02 316
17012.25 293
17013.48 281
17014.72 280
17015.95 282
17017.18 295
17018.41 303
17019.64 262
17020.88 264
17022.11 284
17023.34 278
17024.58 267
17025.81 258
17027.04 253
17028.27 285
17029.51 261
17030.74 281
17031.97 289
17033.21 287
17034.44 283
17035.67 286
17036.90 288
17038.14 262
17039.37 269
17040.60 276
17041.84 296
17043.07 281
17044.30 244
17045.54 261
17046.77 261
17048.00 294
17049.24 247
17050.47 261
17051.70 272
17052.94 271
17054.17 260
17055.41 258
17056.64 262
17057.87 261
17059.11 266
17060.34 284
17061.58 281
17062.81 262
17064.04 278
17065.28 276
17066.51 258
17067.75 263
17068.98 265
17070.21 281
17071.45 265
17072.68 259
17073.92 249
17075.15 254
17076.39 264
17077.62 248
17078.86 265
17080.09 254
17081.33 263
17082.56 252
17083.80 273
17085.03 252
17086.26 249
17087.50 238
17088.73 261
17089.97 288
17091.20 267
17092.44 257
17093.68 249
17094.91 268
17096.15 267
17097.38 257
17098.62 242
17099.85 256
17101.09 256
17102.32 258
17103.56 269
17104.79 254
17106.03 242
17107.26 258
17108.50 273
17109.74 265
17110.97 244
17112.21 241
17113.44 258
17114.68 254
17115.92 237
17117.15 258
17118.39 247
17119.62 230
17120.86 267
17122.10 239
17123.33 258
17124.57 259
17125.80 254
17127.04 254
17128.28 246
17129.51 229
17130.75 225
17131.99 228
17133.22 217
17134.46 237
17135.70 235
17136.93 222
17138.17 235
17139.41 234
17140.64 241
17141.88 236
17143.12 231
17144.35 247
17145.59 254
17146.83 240
17148.07 219
17149.30 240
17150.54 239
17151.78 233
17153.02 224
17154.25 228
17155.49 249
17156.73 242
17157.96 220
17159.20 220
17160.44 220
17161.68 230
17162.92 225
17164.15 229
17165.39 235
17166.63 252
17167.87 230
17169.10 235
17170.34 250
17171.58 240
17172.82 238
17174.06 238
17175.29 227
17176.53 221
17177.77 233
17179.01 239
17180.25 236
17181.49 242
17182.72 235
17183.96 254
17185.20 228
17186.44 243
17187.68 226
17188.92 224
17190.15 243
17191.39 216
17192.63 243
17193.87 238
17195.11 221
17196.35 226
17197.59 224
17198.83 230
17200.07 229
17201.30 246
17202.54 233
17203.78 235
17205.02 245
17206.26 220
17207.50 219
17208.74 228
17209.98 229
17211.22 229
17212.46 234
17213.70 218
17214.94 231
17216.18 239
17217.42 219
17218.66 210
17219.90 218
17221.14 228
17222.38 229
17223.62 234
17224.86 237
17226.10 218
17227.34 213
17228.58 224
17229.82 238
17231.06 233
17232.30 227
17233.54 218
17234.78 221
17236.02 240
17237.26 236
17238.50 227
17239.74 196
17240.98 207
17242.22 221
17243.46 227
17244.70 203
17245.94 220
17247.18 207
17248.42 211
17249.66 228
17250.90 221
17252.14 211
17253.39 214
17254.63 208
17255.87 220
17257.11 218
17258.35 199
17259.59 216
17260.83 215
17262.07 212
17263.31 207
17264.56 209
17265.80 220
17267.04 220
17268.28 202
17269.52 221
17270.76 200
17272.00 192
17273.25 207
17274.49 216
17275.73 201
17276.97 196
17278.21 215
17279.45 217
17280.70 221
17281.94 209
17283.18 223
17284.42 222
17285.66 236
17286.91 221
17288.15 215
17289.39 214
17290.63 201
17291.88 217
17293.12 210
17294.36 192
17295.60 204
17296.85 224
17298.09 210
17299.33 217
17300.57 202
17301.82 196
17303.06 216
17304.30 234
17305.54 215
17306.79 216
17308.03 206
17309.27 214
17310.52 203
17311.76 199
17313.00 231
17314.25 221
17315.49 218
17316.73 200
17317.97 201
17319.22 215
17320.46 207
17321.71 218
17322.95 231
17324.19 213
17325.44 222
17326.68 208
17327.92 215
17329.17 225
17330.41 208
17331.65 205
17332.90 211
17334.14 206
17335.39 196
17336.63 197
17337.87 197
17339.12 199
17340.36 192
17341.61 196
17342.85 203
17344.09 228
17345.34 193
17346.58 227
17347.83 199
17349.07 219
17350.32 215
17351.56 224
17352.80 215
17354.05 201
17355.29 187
17356.54 201
17357.78 176
17359.03 203
17360.27 210
17361.52 223
17362.76 227
17364.01 191
17365.25 208
17366.50 189
17367.74 213
17368.99 213
17370.23 218
17371.48 199
17372.72 200
17373.97 210
17375.21 206
17376.46 190
17377.70 206
17378.95 208
17380.19 208
17381.44 199
17382.69 214
17383.93 234
17385.18 225
17386.42 225
17387.67 207
17388.91 197
17390.16 206
17391.41 227
17392.65 214
17393.90 208
17395.14 202
17396.39 199
17397.64 225
17398.88 207
17400.13 201
17401.37 216
17402.62 220
17403.87 214
17405.11 228
17406.36 218
17407.61 212
17408.85 209
17410.10 207
17411.35 204
17412.59 209
17413.84 204
17415.09 206
17416.33 215
17417.58 214
17418.83 230
17420.07 202
17421.32 213
17422.57 216
17423.82 206
17425.06 217
17426.31 196
17427.56 221
17428.80 229
17430.05 224
17431.30 203
17432.55 207
17433.79 222
17435.04 193
17436.29 203
17437.54 224
17438.78 218
17440.03 225
17441.28 207
17442.53 222
17443.77 213
17445.02 228
17446.27 246
17447.52 221
17448.77 235
17450.01 234
17451.26 209
17452.51 221
17453.76 228
17455.01 223
17456.25 225
17457.50 201
17458.75 216
17460.00 212
17461.25 235
17462.50 224
17463.74 199
17464.99 207
17466.24 208
17467.49 225
17468.74 226
17469.99 225
17471.24 222
17472.49 225
17473.73 242
17474.98 213
17476.23 205
17477.48 216
17478.73 216
17479.98 213
17481.23 205
17482.48 216
17483.73 234
17484.98 230
17486.23 215
17487.47 226
17488.72 232
17489.97 224
17491.22 228
17492.47 223
17493.72 212
17494.97 227
17496.22 242
17497.47 213
17498.72 225
17499.97 228
17501.22 227
17502.47 226
17503.72 222
17504.97 215
17506.22 224
17507.47 217
17508.72 222
17509.97 235
17511.22 241
17512.47 254
17513.72 225
17514.97 243
17516.22 237
17517.47 220
17518.72 238
17519.97 218
17521.22 229
17522.47 235
17523.72 240
17524.98 260
17526.23 241
17527.48 227
17528.73 246
17529.98 233
17531.23 232
17532.48 245
17533.73 255
17534.98 249
17536.23 258
17537.48 228
17538.74 224
17539.99 223
17541.24 250
17542.49 253
17543.74 249
17544.99 254
17546.24 230
17547.50 245
17548.75 231
17550.00 248
17551.25 254
17552.50 246
17553.75 253
17555.01 236
17556.26 245
17557.51 247
17558.76 240
17560.01 238
17561.26 235
17562.52 268
17563.77 247
17565.02 238
17566.27 243
17567.53 255
17568.78 253
17570.03 242
17571.28 252
17572.53 243
17573.79 270
17575.04 259
17576.29 241
17577.54 227
17578.80 248
17580.05 241
17581.30 261
17582.56 258
17583.81 248
17585.06 255
17586.31 264
17587.57 259
17588.82 245
17590.07 247
17591.33 241
17592.58 257
17593.83 248
17595.08 249
17596.34 252
17597.59 271
17598.84 258
17600.10 270
17601.35 245
17602.61 238
17603.86 245
17605.11 269
17606.37 256
17607.62 236
17608.87 255
17610.13 268
17611.38 260
17612.63 281
17613.89 265
17615.14 266
17616.40 267
17617.65 264
17618.90 260
17620.16 250
17621.41 256
17622.67 273
17623.92 272
17625.17 260
17626.43 243
17627.68 245
17628.94 263
17630.19 260
17631.45 265
17632.70 273
17633.96 277
17635.21 274
17636.47 278
17637.72 269
17638.97 257
17640.23 282
17641.48 271
17642.74 241
17643.99 243
17645.25 261
17646.50 232
17647.76 261
17649.01 250
17650.27 270
17651.52 259
17652.78 261
17654.04 247
17655.29 243
17656.55 250
17657.80 252
17659.06 259
17660.31 255
17661.57 257
17662.82 256
17664.08 251
17665.33 234
17666.59 231
17667.85 247
17669.10 257
17670.36 244
17671.61 240
17672.87 238
17674.13 232
17675.38 242
17676.64 256
17677.89 219
17679.15 232
17680.41 243
17681.66 246
17682.92 214
17684.18 243
17685.43 252
17686.69 252
17687.95 221
17689.20 238
17690.46 223
17691.71 229
17692.97 241
17694.23 241
17695.49 219
17696.74 251
17698.00 249
17699.26 238
17700.51 221
17701.77 226
17703.03 207
17704.28 242
17705.54 223
17706.80 220
17708.06 212
17709.31 228
17710.57 255
17711.83 226
17713.08 218
17714.34 222
17715.60 245
17716.86 208
17718.11 234
17719.37 227
17720.63 225
17721.89 216
17723.15 235
17724.40 201
17725.66 220
17726.92 232
17728.18 223
17729.43 243
17730.69 204
17731.95 237
17733.21 229
17734.47 220
17735.73 227
17736.98 233
17738.24 238
17739.50 214
17740.76 234
17742.02 235
17743.28 234
17744.53 230
17745.79 238
17747.05 226
17748.31 221
17749.57 223
17750.83 223
17752.09 221
17753.34 221
17754.60 227
17755.86 215
17757.12 247
17758.38 232
17759.64 208
17760.90 233
17762.16 203
17763.42 221
17764.68 210
17765.94 234
17767.19 228
17768.45 212
17769.71 219
17770.97 207
17772.23 211
17773.49 232
17774.75 237
17776.01 209
17777.27 205
17778.53 215
17779.79 219
17781.05 204
17782.31 226
17783.57 219
17784.83 201
17786.09 206
17787.35 208
17788.61 222
17789.87 218
17791.13 223
17792.39 207
17793.65 222
17794.91 216
17796.17 206
17797.43 229
17798.69 212
17799.95 207
17801.21 205
17802.47 206
17803.73 220
17805.00 220
17806.26 195
17807.52 199
17808.78 204
17810.04 191
17811.30 192
17812.56 211
17813.82 206
17815.08 197
17816.34 218
17817.60 219
17818.87 218
17820.13 200
17821.39 187
17822.65 203
17823.91 202
17825.17 209
17826.43 195
17827.69 203
17828.96 208
17830.22 187
17831.48 189
17832.74 193
17834.00 201
17835.26 199
17836.53 216
17837.79 203
17839.05 192
17840.31 186
17841.57 220
17842.84 186
17844.10 198
17845.36 204
17846.62 214
17847.88 208
17849.15 207
17850.41 208
17851.67 177
17852.93 188
17854.20 214
17855.46 191
17856.72 202
17857.98 204
17859.25 177
17860.51 198
17861.77 184
17863.03 182
17864.30 208
17865.56 193
17866.82 206
17868.09 205
17869.35 183
17870.61 186
17871.87 193
17873.14 199
17874.40 203
17875.66 203
17876.93 195
17878.19 181
17879.45 200
17880.72 203
17881.98 204
17883.24 171
17884.51 186
17885.77 203
17887.03 205
17888.30 179
17889.56 192
17890.83 183
17892.09 215
17893.35 210
17894.62 197
17895.88 186
17897.14 215
17898.41 195
17899.67 213
17900.94 192
17902.20 187
17903.46 196
17904.73 200
17905.99 189
17907.26 199
17908.52 180
17909.79 167
17911.05 191
17912.32 194
17913.58 182
17914.84 193
17916.11 191
17917.37 209
17918.64 200
17919.90 175
17921.17 182
17922.43 197
17923.70 179
17924.96 184
17926.23 190
17927.49 179
17928.76 186
17930.02 184
17931.29 171
17932.55 178
17933.82 196
17935.08 184
17936.35 195
17937.61 182
17938.88 171
17940.14 189
17941.41 206
17942.68 190
17943.94 190
17945.21 189
17946.47 196
17947.74 184
17949.00 193
17950.27 179
17951.54 196
17952.80 176
17954.07 179
17955.33 179
17956.60 186
17957.87 175
17959.13 196
17960.40 185
17961.66 172
17962.93 173
17964.20 180
17965.46 186
17966.73 183
17968.00 183
17969.26 211
17970.53 196
17971.80 197
17973.06 189
17974.33 194
17975.60 189
17976.86 176
17978.13 202
17979.40 196
17980.66 203
17981.93 196
17983.20 194
17984.46 186
17985.73 191
17987.00 196
17988.26 189
17989.53 175
17990.80 200
17992.07 185
17993.33 197
17994.60 175
17995.87 183
17997.14 184
17998.40 189
17999.67 172
18000.94 184
18002.21 196
18003.47 184
18004.74 187
18006.01 187
18007.28 180
18008.55 188
18009.81 188
18011.08 197
18012.35 190
18013.62 186
18014.89 191
18016.15 191
18017.42 163
18018.69 177
18019.96 182
18021.23 181
18022.49 186
18023.76 189
18025.03 183
18026.30 185
18027.57 170
18028.84 191
18030.11 184
18031.37 181
18032.64 194
18033.91 182
18035.18 216
18036.45 201
18037.72 165
18038.99 180
18040.26 195
18041.53 191
18042.79 197
18044.06 182
18045.33 182
18046.60 216
18047.87 193
18049.14 175
18050.41 190
18051.68 198
18052.95 194
18054.22 192
18055.49 187
18056.76 191
18058.03 226
18059.30 209
18060.57 178
18061.84 188
18063.11 195
18064.38 197
18065.65 165
18066.92 187
18068.19 175
18069.46 202
18070.73 192
18072.00 194
18073.27 191
18074.54 179
18075.81 187
18077.08 193
18078.35 199
18079.62 186
18080.89 193
18082.16 220
18083.43 192
18084.70 184
18085.97 176
18087.24 195
18088.51 190
18089.78 197
18091.05 179
18092.32 183
18093.59 212
18094.87 188
18096.14 184
18097.41 185
18098.68 212
18099.95 215
18101.22 179
18102.49 189
18103.76 159
18105.03 166
18106.31 201
18107.58 197
18108.85 186
18110.12 190
18111.39 202
18112.66 198
18113.93 190
18115.21 176
18116.48 197
18117.75 208
18119.02 201
18120.29 180
18121.56 179
18122.84 191
18124.11 194
18125.38 201
18126.65 189
18127.92 205
18129.20 202
18130.47 207
18131.74 180
18133.01 178
18134.29 217
18135.56 193
18136.83 215
18138.10 184
18139.38 204
18140.65 189
18141.92 206
18143.19 205
18144.47 181
18145.74 176
18147.01 179
18148.28 186
18149.56 180
18150.83 180
18152.10 204
18153.38 213
18154.65 178
18155.92 201
18157.19 192
18158.47 197
18159.74 196
18161.01 192
18162.29 182
18163.56 189
18164.83 188
18166.11 188
18167.38 201
18168.65 197
18169.93 206
18171.20 208
18172.48 179
18173.75 190
18175.02 200
18176.30 212
18177.57 180
18178.84 193
18180.12 185
18181.39 178
18182.67 179
18183.94 190
18185.21 181
18186.49 175
18187.76 195
18189.04 172
18190.31 193
18191.59 185
18192.86 181
18194.13 178
18195.41 177
18196.68 173
18197.96 171
18199.23 171
18200.51 168
18201.78 170
18203.06 181
18204.33 168
18205.61 186
18206.88 193
18208.16 187
18209.43 186
18210.71 194
18211.98 182
18213.26 196
18214.53 213
18215.81 187
18217.08 182
18218.36 183
18219.63 195
18220.91 195
18222.18 180
18223.46 196
18224.73 201
18226.01 207
18227.28 168
18228.56 207
18229.84 185
18231.11 191
18232.39 197
18233.66 173
18234.94 185
18236.21 199
18237.49 194
18238.77 190
18240.04 192
18241.32 183
18242.59 216
18243.87 195
18245.15 178
18246.42 168
18247.70 178
18248.98 214
18250.25 205
18251.53 189
18252.81 198
18254.08 197
18255.36 200
18256.63 196
18257.91 180
18259.19 202
18260.46 195
18261.74 181
18263.02 198
18264.30 192
18265.57 190
18266.85 207
18268.13 199
18269.40 200
18270.68 182
18271.96 183
18273.23 175
18274.51 177
18275.79 190
18277.07 196
18278.34 211
18279.62 190
18280.90 180
18282.18 202
18283.45 197
18284.73 199
18286.01 174
18287.29 208
18288.56 188
18289.84 206
18291.12 183
18292.40 172
18293.68 178
18294.95 191
18296.23 195
18297.51 202
18298.79 186
18300.07 206
18301.34 185
18302.62 175
18303.90 207
18305.18 188
18306.46 210
18307.74 198
18309.01 215
18310.29 204
18311.57 199
18312.85 191
18314.13 219
18315.41 182
18316.69 195
18317.96 190
18319.24 216
18320.52 187
18321.80 207
18323.08 204
18324.36 208
18325.64 212
18326.92 195
18328.20 195
18329.47 200
18330.75 192
18332.03 213
18333.31 240
18334.59 222
18335.87 213
18337.15 191
18338.43 186
18339.71 194
18340.99 200
18342.27 197
18343.55 209
18344.83 196
18346.11 204
18347.39 208
18348.67 187
18349.95 202
18351.23 212
18352.51 206
18353.79 195
18355.07 210
18356.35 202
18357.63 207
18358.91 190
18360.19 182
18361.47 190
18362.75 190
18364.03 187
18365.31 180
18366.59 175
18367.87 193
18369.15 223
18370.43 181
18371.71 202
18372.99 189
18374.27 195
18375.55 197
18376.83 190
18378.12 180
18379.40 202
18380.68 192
18381.96 195
18383.24 205
18384.52 191
18385.80 193
18387.08 179
18388.36 174
18389.65 217
18390.93 189
18392.21 191
18393.49 182
18394.77 188
18396.05 186
18397.33 180
18398.62 196
18399.90 199
18401.18 177
18402.46 201
18403.74 188
18405.02 178
18406.31 173
18407.59 184
18408.87 193
18410.15 201
18411.43 197
18412.72 187
18414.00 210
18415.28 196
18416.56 189
18417.84 201
18419.13 198
18420.41 195
18421.69 201
18422.97 168
18424.26 173
18425.54 169
18426.82 184
18428.10 187
18429.39 169
18430.67 198
18431.95 200
18433.23 189
18434.52 194
18435.80 170
18437.08 200
18438.37 192
18439.65 213
18440.93 187
18442.22 183
18443.50 186
18444.78 186
18446.06 183
18447.35 180
18448.63 183
18449.91 174
18451.20 188
18452.48 195
18453.76 196
18455.05 176
18456.33 178
18457.62 185
18458.90 186
18460.18 191
18461.47 195
18462.75 196
18464.03 208
18465.32 190
18466.60 184
18467.89 205
18469.17 180
18470.45 199
18471.74 189
18473.02 208
18474.31 165
18475.59 183
18476.88 201
18478.16 202
18479.44 198
18480.73 171
18482.01 201
18483.30 212
18484.58 200
18485.87 183
18487.15 183
18488.44 200
18489.72 182
18491.01 196
18492.29 184
18493.58 176
18494.86 212
18496.15 177
18497.43 178
18498.72 167
18500.00 188
18501.29 199
18502.57 190
18503.86 191
18505.14 193
18506.43 192
18507.71 198
18509.00 197
18510.28 193
18511.57 203
18512.85 210
18514.14 231
18515.42 199
18516.71 202
18518.00 182
18519.28 193
18520.57 179
18521.85 186
18523.14 198
18524.43 209
18525.71 200
18527.00 199
18528.28 197
18529.57 210
18530.86 194
18532.14 196
18533.43 205
18534.71 191
18536.00 208
18537.29 178
18538.57 200
18539.86 191
18541.15 192
18542.43 194
18543.72 166
18545.01 192
18546.29 188
18547.58 191
18548.87 192
18550.15 207
18551.44 209
18552.73 203
18554.01 188
18555.30 179
18556.59 181
18557.88 195
18559.16 191
18560.45 191
18561.74 190
18563.02 193
18564.31 196
18565.60 195
18566.89 206
18568.17 195
18569.46 199
18570.75 195
18572.04 196
18573.32 186
18574.61 190
18575.90 206
18577.19 183
18578.48 203
18579.76 194
18581.05 192
18582.34 198
18583.63 194
18584.92 196
18586.20 197
18587.49 187
18588.78 206
18590.07 198
18591.36 204
18592.64 190
18593.93 197
18595.22 225
18596.51 197
18597.80 195
18599.09 195
18600.38 194
18601.66 181
18602.95 220
18604.24 208
18605.53 198
18606.82 195
18608.11 208
18609.40 195
18610.69 212
18611.98 194
18613.26 212
18614.55 206
18615.84 211
18617.13 192
18618.42 202
18619.71 207
18621.00 206
18622.29 187
18623.58 197
18624.87 199
18626.16 220
18627.45 204
18628.74 200
18630.03 202
18631.32 200
18632.61 186
18633.89 189
18635.18 204
18636.47 206
18637.76 210
18639.05 193
18640.34 198
18641.63 219
18642.92 191
18644.21 200
18645.50 221
18646.79 196
18648.09 193
18649.38 199
18650.67 202
18651.96 191
18653.25 197
18654.54 183
18655.83 182
18657.12 196
18658.41 197
18659.70 181
18660.99 202
18662.28 168
18663.57 177
18664.86 169
18666.15 183
18667.44 190
18668.74 191
18670.03 184
18671.32 194
18672.61 188
18673.90 182
18675.19 187
18676.48 187
18677.77 187
18679.06 173
18680.36 189
18681.65 198
18682.94 172
18684.23 189
18685.52 160
18686.81 172
18688.11 183
18689.40 178
18690.69 196
18691.98 179
18693.27 184
18694.56 169
18695.86 191
18697.15 197
18698.44 187
18699.73 187
18701.02 183
18702.32 179
18703.61 194
18704.90 188
18706.19 173
18707.48 176
18708.78 178
18710.07 168
18711.36 187
18712.65 191
18713.95 189
18715.24 178
18716.53 187
18717.83 199
18719.12 183
18720.41 193
18721.70 190
18723.00 188
18724.29 184
18725.58 181
18726.87 191
18728.17 178
18729.46 168
18730.75 186
18732.05 190
18733.34 198
18734.63 199
18735.93 184
18737.22 180
18738.51 197
18739.81 171
18741.10 181
18742.39 178
18743.69 190
18744.98 192
18746.27 178
18747.57 174
18748.86 174
18750.16 185
18751.45 192
18752.74 176
18754.04 204
18755.33 155
18756.63 169
18757.92 176
18759.21 173
18760.51 185
18761.80 172
18763.10 169
18764.39 182
18765.69 188
18766.98 178
18768.27 167
18769.57 177
18770.86 183
18772.16 167
18773.45 170
18774.75 166
18776.04 173
18777.34 195
18778.63 175
18779.93 189
18781.22 176
18782.52 190
18783.81 184
18785.11 171
18786.40 162
18787.70 172
18788.99 195
18790.29 190
18791.58 189
18792.88 168
18794.17 184
18795.47 184
18796.76 179
18798.06 168
18799.35 184
18800.65 175
18801.94 164
18803.24 159
18804.54 168
18805.83 180
18807.13 168
18808.42 180
18809.72 182
18811.01 173
18812.31 169
18813.61 175
18814.90 177
18816.20 167
18817.49 170
18818.79 210
18820.09 202
18821.38 190
18822.68 179
18823.98 192
18825.27 194
18826.57 182
18827.87 171
18829.16 180
18830.46 164
18831.75 222
18833.05 180
18834.35 181
18835.64 175
18836.94 185
18838.24 194
18839.54 187
18840.83 174
18842.13 188
18843.43 192
18844.72 172
18846.02 172
18847.32 188
18848.61 174
18849.91 166
18851.21 189
18852.51 162
18853.80 167
18855.10 179
18856.40 200
18857.70 206
18858.99 186
18860.29 162
18861.59 165
18862.89 181
18864.18 184
18865.48 168
18866.78 164
18868.08 176
18869.38 170
18870.67 188
18871.97 172
18873.27 177
18874.57 178
18875.87 189
18877.16 170
18878.46 148
18879.76 182
18881.06 169
18882.36 199
18883.66 178
18884.95 178
18886.25 179
18887.55 174
18888.85 176
18890.15 180
18891.45 161
18892.75 184
18894.04 175
18895.34 181
18896.64 175
18897.94 165
18899.24 186
18900.54 186
18901.84 190
18903.14 157
18904.44 170
18905.74 195
18907.03 188
18908.33 175
18909.63 170
18910.93 155
18912.23 176
18913.53 197
18914.83 179
18916.13 191
18917.43 173
18918.73 183
18920.03 175
18921.33 168
18922.63 178
18923.93 177
18925.23 188
18926.53 211
18927.83 196
18929.13 194
18930.43 191
18931.73 177
18933.03 175
18934.33 176
18935.63 186
18936.93 171
18938.23 164
18939.53 188
18940.83 174
18942.13 173
18943.43 167
18944.73 178
18946.03 182
18947.33 179
18948.63 190
18949.93 176
18951.23 187
18952.53 170
18953.84 171
18955.14 165
18956.44 195
18957.74 184
18959.04 194
18960.34 178
18961.64 169
18962.94 170
18964.24 172
18965.54 166
18966.85 184
18968.15 168
18969.45 177
18970.75 169
18972.05 185
18973.35 182
18974.65 162
18975.96 173
18977.26 183
18978.56 172
18979.86 189
18981.16 169
18982.46 166
18983.77 154
18985.07 170
18986.37 165
18987.67 172
18988.97 162
18990.28 171
18991.58 175
18992.88 171
18994.18 176
18995.49 179
18996.79 162
18998.09 165
18999.39 165
19000.69 156
19002.00 178
19003.30 180
19004.60 180
19005.90 157
19007.21 178
19008.51 191
19009.81 186
19011.12 181
19012.42 173
19013.72 173
19015.02 183
19016.33 175
19017.63 166
19018.93 159
19020.24 174
19021.54 167
19022.84 161
19024.15 169
19025.45 167
19026.75 172
19028.06 178
19029.36 156
19030.66 163
19031.97 188
19033.27 188
19034.57 172
19035.88 174
19037.18 168
19038.48 172
19039.79 163
19041.09 168
19042.40 177
19043.70 173
19045.00 171
19046.31 176
19047.61 190
19048.92 171
19050.22 174
19051.52 189
19052.83 176
19054.13 171
19055.44 189
19056.74 172
19058.05 173
19059.35 165
19060.65 184
19061.96 196
19063.26 180
19064.57 196
19065.87 165
19067.18 178
19068.48 179
19069.79 174
19071.09 159
19072.40 188
19073.70 170
19075.01 184
19076.31 189
19077.62 179
19078.92 168
19080.23 179
19081.53 176
19082.84 162
19084.14 167
19085.45 164
19086.75 190
19088.06 171
19089.36 185
19090.67 174
19091.98 178
19093.28 184
19094.59 180
19095.89 177
19097.20 180
19098.50 181
19099.81 162
19101.12 183
19102.42 159
19103.73 171
19105.03 171
19106.34 159
19107.65 175
19108.95 161
19110.26 174
19111.56 158
19112.87 163
19114.18 180
19115.48 160
19116.79 168
19118.10 161
19119.40 159
19120.71 179
19122.02 180
19123.32 162
19124.63 162
19125.94 161
19127.24 177
19128.55 173
19129.86 176
19131.16 168
19132.47 172
19133.78 179
19135.08 165
19136.39 189
19137.70 170
19139.01 179
19140.31 183
19141.62 193
19142.93 178
19144.23 169
19145.54 182
19146.85 163
19148.16 193
19149.46 167
19150.77 150
19152.08 169
19153.39 178
19154.69 175
19156.00 184
19157.31 174
19158.62 185
19159.93 187
19161.23 179
19162.54 148
19163.85 165
19165.16 180
19166.47 185
19167.77 173
19169.08 182
19170.39 176
19171.70 178
19173.01 180
19174.32 179
19175.62 174
19176.93 170
19178.24 183
19179.55 170
19180.86 174
19182.17 167
19183.48 172
19184.78 173
19186.09 176
19187.40 168
19188.71 150
19190.02 172
19191.33 185
19192.64 172
19193.95 178
19195.26 149
19196.56 173
19197.87 179
19199.18 177
19200.49 188
19201.80 175
19203.11 171
19204.42 183
19205.73 158
19207.04 168
19208.35 181
19209.66 176
19210.97 180
19212.28 169
19213.59 171
19214.90 170
19216.21 169
19217.52 174
19218.83 169
19220.14 175
19221.45 168
19222.76 190
19224.07 178
19225.38 156
19226.69 169
19228.00 181
19229.31 167
19230.62 168
19231.93 154
19233.24 186
19234.55 160
19235.86 182
19237.17 168
19238.48 173
19239.79 175
19241.10 167
19242.41 171
19243.72 156
19245.03 181
19246.35 166
19247.66 178
19248.97 171
19250.28 163
19251.59 168
19252.90 168
19254.21 176
19255.52 166
19256.83 188
19258.14 167
19259.46 177
19260.77 168
19262.08 178
19263.39 163
19264.70 143
19266.01 171
19267.32 175
19268.64 156
19269.95 158
19271.26 160
19272.57 185
19273.88 186
19275.20 161
19276.51 172
19277.82 167
19279.13 177
19280.44 159
19281.75 170
19283.07 175
19284.38 156
19285.69 159
19287.00 173
19288.32 181
19289.63 187
19290.94 158
19292.25 181
19293.57 162
19294.88 170
19296.19 176
19297.50 177
19298.82 171
19300.13 168
19301.44 174
19302.75 173
19304.07 148
19305.38 185
19306.69 169
19308.01 167
19309.32 163
19310.63 174
19311.94 178
19313.26 169
19314.57 158
19315.88 165
19317.20 177
19318.51 176
19319.82 181
19321.14 171
19322.45 154
19323.76 158
19325.08 173
19326.39 170
19327.70 173
19329.02 164
19330.33 175
19331.65 144
19332.96 173
19334.27 164
19335.59 173
19336.90 166
19338.22 178
19339.53 162
19340.84 173
19342.16 170
19343.47 188
19344.79 184
19346.10 155
19347.41 160
19348.73 166
19350.04 169
19351.36 164
19352.67 143
19353.99 157
19355.30 179
19356.62 166
19357.93 170
19359.25 164
19360.56 179
19361.87 156
19363.19 174
19364.50 168
19365.82 174
19367.13 169
19368.45 195
19369.76 154
19371.08 169
19372.39 148
19373.71 160
19375.02 168
19376.34 179
19377.66 175
19378.97 155
19380.29 182
19381.60 169
19382.92 164
19384.23 147
19385.55 170
19386.86 172
19388.18 184
19389.50 172
19390.81 163
19392.13 160
19393.44 173
19394.76 168
19396.07 180
19397.39 174
19398.71 173
19400.02 179
19401.34 148
19402.65 161
19403.97 178
19405.29 173
19406.60 162
19407.92 187
19409.24 178
19410.55 157
19411.87 175
19413.19 175
19414.50 174
19415.82 176
19417.14 158
19418.45 154
19419.77 182
19421.09 162
19422.40 152
19423.72 161
19425.04 183
19426.35 166
19427.67 169
19428.99 174
19430.30 170
19431.62 161
19432.94 160
19434.26 163
19435.57 166
19436.89 176
19438.21 171
19439.53 168
19440.84 163
19442.16 181
19443.48 184
19444.80 161
19446.11 167
19447.43 158
19448.75 181
19450.07 163
19451.38 157
19452.70 155
19454.02 161
19455.34 176
19456.66 182
19457.97 155
19459.29 160
19460.61 156
19461.93 173
19463.25 173
19464.57 148
19465.88 157
19467.20 184
19468.52 173
19469.84 164
19471.16 167
19472.48 169
19473.79 175
19475.11 182
19476.43 178
19477.75 158
19479.07 170
19480.39 173
19481.71 182
19483.03 172
19484.34 167
19485.66 168
19486.98 177
19488.30 178
19489.62 164
19490.94 152
19492.26 157
19493.58 183
19494.90 160
19496.22 177
19497.54 176
19498.86 158
19500.18 169
19501.50 179
19502.81 179
19504.13 159
19505.45 186
19506.77 167
19508.09 167
19509.41 158
19510.73 152
19512.05 140
19513.37 184
19514.69 172
19516.01 142
19517.33 172
19518.65 176
19519.97 180
19521.29 163
19522.61 178
19523.93 162
19525.25 144
19526.57 157
19527.89 171
19529.22 178
19530.54 167
19531.86 169
19533.18 162
19534.50 156
19535.82 158
19537.14 163
19538.46 157
19539.78 168
19541.10 170
19542.42 167
19543.74 179
19545.06 154
19546.39 173
19547.71 159
19549.03 154
19550.35 149
19551.67 163
19552.99 138
19554.31 171
19555.63 171
19556.96 187
19558.28 162
19559.60 157
19560.92 168
19562.24 181
19563.56 168
19564.88 170
19566.21 161
19567.53 152
19568.85 141
19570.17 169
19571.49 156
19572.82 152
19574.14 148
19575.46 179
19576.78 156
19578.10 151
19579.43 146
19580.75 162
19582.07 162
19583.39 170
19584.72 157
19586.04 161
19587.36 158
19588.68 183
19590.01 158
19591.33 169
19592.65 172
19593.97 165
19595.30 158
19596.62 154
19597.94 149
19599.26 151
19600.59 158
19601.91 163
19603.23 169
19604.56 170
19605.88 173
19607.20 189
19608.53 164
19609.85 154
19611.17 169
19612.49 170
19613.82 171
19615.14 185
19616.47 167
19617.79 170
19619.11 177
19620.44 163
19621.76 154
19623.08 145
19624.41 163
19625.73 152
19627.05 161
19628.38 164
19629.70 182
19631.03 173
19632.35 166
19633.67 158
19635.00 168
19636.32 179
19637.65 156
19638.97 166
19640.29 157
19641.62 156
19642.94 180
19644.27 160
19645.59 161
19646.92 161
19648.24 168
19649.57 185
19650.89 167
19652.21 171
19653.54 177
19654.86 182
19656.19 166
19657.51 173
19658.84 188
19660.16 172
19661.49 191
19662.81 161
19664.14 170
19665.46 173
19666.79 175
19668.11 185
19669.44 153
19670.76 180
19672.09 176
19673.41 187
19674.74 178
19676.07 177
19677.39 179
19678.72 188
19680.04 167
19681.37 171
19682.69 179
19684.02 175
19685.34 179
19686.67 180
19688.00 172
19689.32 165
19690.65 171
19691.97 156
19693.30 186
19694.63 184
19695.95 180
19697.28 186
19698.60 171
19699.93 177
19701.26 165
19702.58 162
19703.91 162
19705.24 181
19706.56 174
19707.89 177
19709.22 184
19710.54 174
19711.87 156
19713.20 160
19714.52 163
19715.85 170
19717.18 169
19718.50 185
19719.83 175
19721.16 176
19722.48 153
19723.81 184
19725.14 189
19726.47 190
19727.79 168
19729.12 179
19730.45 135
19731.77 143
19733.10 157
19734.43 169
19735.76 179
19737.08 155
19738.41 189
19739.74 156
19741.07 182
19742.39 175
19743.72 174
19745.05 160
19746.38 163
19747.71 183
19749.03 173
19750.36 164
19751.69 175
19753.02 163
19754.35 167
19755.67 164
19757.00 176
19758.33 158
19759.66 159
19760.99 165
19762.31 150
19763.64 195
19764.97 177
19766.30 170
19767.63 176
19768.96 164
19770.29 145
19771.61 162
19772.94 181
19774.27 169
19775.60 157
19776.93 160
19778.26 154
19779.59 139
19780.92 140
19782.25 171
19783.57 161
19784.90 184
19786.23 163
19787.56 164
19788.89 167
19790.22 162
19791.55 147
19792.88 161
19794.21 176
19795.54 161
19796.87 180
19798.20 158
19799.53 145
19800.86 159
19802.19 175
19803.52 174
19804.85 163
19806.18 159
19807.50 171
19808.83 175
19810.16 162
19811.49 168
19812.82 187
19814.15 170
19815.49 165
19816.82 182
19818.15 165
19819.48 181
19820.81 166
19822.14 158
19823.47 159
19824.80 159
19826.13 171
19827.46 154
19828.79 155
19830.12 151
19831.45 159
19832.78 153
19834.11 149
19835.44 168
19836.77 164
19838.10 154
19839.44 162
19840.77 141
19842.10 133
19843.43 139
19844.76 165
19846.09 166
19847.42 168
19848.75 166
19850.08 152
19851.42 157
19852.75 175
19854.08 147
19855.41 160
19856.74 160
19858.07 150
19859.40 152
19860.74 164
19862.07 161
19863.40 161
19864.73 181
19866.06 167
19867.40 160
19868.73 167
19870.06 184
19871.39 162
19872.72 174
19874.06 153
19875.39 170
19876.72 163
19878.05 163
19879.38 161
19880.72 172
19882.05 169
19883.38 162
19884.71 159
19886.05 165
19887.38 169
19888.71 172
19890.04 189
19891.38 166
19892.71 167
19894.04 145
19895.38 183
19896.71 161
19898.04 169
19899.37 174
19900.71 192
19902.04 175
19903.37 164
19904.71 163
19906.04 179
19907.37 167
19908.71 146
19910.04 155
19911.37 182
19912.71 184
19914.04 161
19915.37 179
19916.71 166
19918.04 164
19919.37 168
19920.71 169
19922.04 165
19923.37 159
19924.71 162
19926.04 150
19927.38 183
19928.71 183
19930.04 162
19931.38 168
19932.71 167
19934.05 155
19935.38 169
19936.71 157
19938.05 166
19939.38 176
19940.72 173
19942.05 168
19943.39 143
19944.72 162
19946.06 171
19947.39 167
19948.72 174
19950.06 167
19951.39 189
19952.73 157
19954.06 171
19955.40 171
19956.73 154
19958.07 152
19959.40 161
19960.74 181
19962.07 179
19963.41 169
19964.74 166
19966.08 173
19967.41 181
19968.75 171
19970.08 182
19971.42 160
19972.76 164
19974.09 168
19975.43 163
19976.76 185
19978.10 160
19979.43 166
19980.77 184
19982.10 164
19983.44 186
19984.78 166
19986.11 157
19987.45 175
19988.78 164
19990.12 161
19991.46 152
19992.79 169
19994.13 167
19995.46 166
19996.80 170
19998.14 167
19999.47 162
20000.81 163
20002.15 189
20003.48 167
20004.82 164
20006.16 143
20007.49 190
20008.83 180
20010.17 152
20011.50 174
20012.84 170
20014.18 177
20015.51 172
20016.85 165
20018.19 161
20019.52 164
20020.86 173
20022.20 173
20023.53 150
20024.87 166
20026.21 190
20027.55 188
20028.88 168
20030.22 161
20031.56 176
20032.90 170
20034.23 170
20035.57 180
20036.91 162
20038.25 163
20039.58 156
20040.92 191
20042.26 175
20043.60 163
20044.93 181
20046.27 181
20047.61 182
20048.95 175
20050.29 155
20051.62 181
20052.96 165
20054.30 179
20055.64 189
20056.98 183
20058.32 158
20059.65 182
20060.99 178
20062.33 186
20063.67 169
20065.01 176
20066.35 176
20067.68 171
20069.02 179
20070.36 167
20071.70 178
20073.04 178
20074.38 164
20075.72 170
20077.06 166
20078.40 178
20079.73 173
20081.07 178
20082.41 172
20083.75 179
20085.09 171
20086.43 163
20087.77 172
20089.11 168
20090.45 155
20091.79 185
20093.13 184
20094.47 188
20095.81 182
20097.15 173
20098.48 193
20099.82 177
20101.16 176
20102.50 177
20103.84 171
20105.18 193
20106.52 187
20107.86 177
20109.20 179
20110.54 187
20111.88 165
20113.22 161
20114.56 172
20115.90 186
20117.24 173
20118.58 182
20119.93 178
20121.27 173
20122.61 183
20123.95 192
20125.29 192
20126.63 187
20127.97 187
20129.31 167
20130.65 187
20131.99 189
20133.33 188
20134.67 177
20136.01 182
20137.35 193
20138.69 194
