# Supplementary material for: MALDI-TOF MS typing enables the classification of brewing yeasts of the genus Saccharomyces to major beer styles
Source: PLoS One. 2017 Aug 9;12(8):e0181694. doi: 10.1371/journal.pone.0181694 (PMC5549903; doi:10.1371/journal.pone.0181694)
Supplement: S6 File — The directory includes 90 raw files and was zipped to “.zip”; the folder has three strains with 30 spectra per strain; S1 Text explains the raw files with an example and Table 1 represents the yeast strains used within the experiment. (ZIP) [file pone.0181694.s009.zip › 16-18/30275-3470-Lag-Lag-Lag-YPG-18h-E-E_2015-07-21__0_B10_1.dat]

2000.14 1253
2000.56 1156
2000.98 1203
2001.40 1423
2001.83 1301
2002.25 1193
2002.67 1299
2003.09 1391
2003.51 1184
2003.93 1110
2004.36 1192
2004.78 1252
2005.20 1148
2005.62 1235
2006.05 1391
2006.47 1196
2006.89 1000
2007.31 1096
2007.73 1190
2008.16 1186
2008.58 1248
2009.00 1107
2009.42 1137
2009.85 1156
2010.27 1179
2010.69 1056
2011.12 1068
2011.54 1076
2011.96 1028
2012.38 1017
2012.81 1032
2013.23 1196
2013.65 1091
2014.08 1119
2014.50 1067
2014.92 982
2015.35 1340
2015.77 1320
2016.19 1115
2016.62 1198
2017.04 1231
2017.46 1242
2017.89 1174
2018.31 1174
2018.73 1241
2019.16 1271
2019.58 1121
2020.00 1268
2020.43 1140
2020.85 997
2021.27 1202
2021.70 1236
2022.12 1251
2022.55 1233
2022.97 1120
2023.39 1117
2023.82 1115
2024.24 967
2024.67 1032
2025.09 1122
2025.52 1240
2025.94 1143
2026.36 1108
2026.79 1033
2027.21 948
2027.64 1054
2028.06 1094
2028.49 1049
2028.91 1069
2029.34 1012
2029.76 903
2030.19 963
2030.61 1061
2031.03 1029
2031.46 1152
2031.88 1275
2032.31 1186
2032.73 1076
2033.16 1116
2033.58 1145
2034.01 1260
2034.44 1172
2034.86 1085
2035.29 1162
2035.71 1213
2036.14 1163
2036.56 1131
2036.99 1035
2037.41 1010
2037.84 1073
2038.26 1163
2038.69 1180
2039.12 1320
2039.54 1193
2039.97 1211
2040.39 1144
2040.82 1182
2041.24 1216
2041.67 1168
2042.10 1039
2042.52 1005
2042.95 1054
2043.37 1083
2043.80 1173
2044.23 1335
2044.65 1183
2045.08 1088
2045.51 1134
2045.93 1046
2046.36 1086
2046.79 1159
2047.21 1154
2047.64 1219
2048.07 1174
2048.49 1028
2048.92 878
2049.35 1031
2049.77 1176
2050.20 1042
2050.63 1004
2051.05 1034
2051.48 1115
2051.91 1045
2052.33 1003
2052.76 1080
2053.19 1076
2053.62 1146
2054.04 1038
2054.47 1092
2054.90 1134
2055.32 1186
2055.75 1190
2056.18 1315
2056.61 1221
2057.03 1176
2057.46 1367
2057.89 1469
2058.32 1332
2058.75 1248
2059.17 1125
2059.60 1226
2060.03 1102
2060.46 1058
2060.88 1204
2061.31 1225
2061.74 1165
2062.17 1025
2062.60 1095
2063.02 1259
2063.45 1199
2063.88 1167
2064.31 1257
2064.74 1385
2065.17 1432
2065.59 1372
2066.02 1237
2066.45 1278
2066.88 1188
2067.31 1090
2067.74 1219
2068.17 1277
2068.60 1122
2069.02 1072
2069.45 1167
2069.88 1265
2070.31 1214
2070.74 1083
2071.17 1210
2071.60 1189
2072.03 1216
2072.46 1196
2072.89 1248
2073.31 1100
2073.74 1294
2074.17 1207
2074.60 1272
2075.03 1322
2075.46 1205
2075.89 1278
2076.32 1358
2076.75 1187
2077.18 1241
2077.61 1141
2078.04 1063
2078.47 1280
2078.90 1269
2079.33 1310
2079.76 1326
2080.19 1362
2080.62 1294
2081.05 1112
2081.48 1229
2081.91 1222
2082.34 1183
2082.77 1051
2083.20 1216
2083.63 1188
2084.06 1121
2084.49 1258
2084.92 1147
2085.35 1213
2085.78 1204
2086.21 1153
2086.64 1188
2087.07 1085
2087.50 1043
2087.94 969
2088.37 1146
2088.80 1242
2089.23 1260
2089.66 1027
2090.09 1010
2090.52 1072
2090.95 1181
2091.38 1122
2091.81 1083
2092.25 1150
2092.68 1229
2093.11 1183
2093.54 1111
2093.97 1061
2094.40 1074
2094.83 1072
2095.27 1106
2095.70 1131
2096.13 1126
2096.56 1191
2096.99 1153
2097.42 1097
2097.86 1212
2098.29 1158
2098.72 978
2099.15 1072
2099.58 1155
2100.01 1136
2100.45 1214
2100.88 1178
2101.31 1133
2101.74 1069
2102.18 1195
2102.61 1155
2103.04 1052
2103.47 1137
2103.90 1119
2104.34 1120
2104.77 1138
2105.20 1101
2105.63 1085
2106.07 1026
2106.50 1019
2106.93 1119
2107.37 1044
2107.80 1031
2108.23 1272
2108.66 1109
2109.10 1100
2109.53 1169
2109.96 1055
2110.40 1220
2110.83 1159
2111.26 1152
2111.70 1186
2112.13 1191
2112.56 1127
2113.00 1185
2113.43 1169
2113.86 1100
2114.30 1055
2114.73 1144
2115.16 1240
2115.60 1240
2116.03 1189
2116.46 1150
2116.90 1136
2117.33 1187
2117.77 1192
2118.20 1232
2118.63 1203
2119.07 1117
2119.50 1031
2119.94 1037
2120.37 1163
2120.80 1202
2121.24 976
2121.67 1054
2122.11 1112
2122.54 1172
2122.97 1341
2123.41 1056
2123.84 980
2124.28 1120
2124.71 1172
2125.15 1067
2125.58 1157
2126.02 1129
2126.45 1088
2126.89 1104
2127.32 1098
2127.76 1160
2128.19 1179
2128.63 1112
2129.06 1181
2129.50 1170
2129.93 1097
2130.37 1088
2130.80 1046
2131.24 1175
2131.67 1245
2132.11 1110
2132.54 1209
2132.98 1166
2133.41 1012
2133.85 1057
2134.28 1162
2134.72 1161
2135.16 1097
2135.59 1081
2136.03 1117
2136.46 1105
2136.90 1080
2137.33 948
2137.77 1079
2138.21 1110
2138.64 1067
2139.08 1057
2139.51 1105
2139.95 1091
2140.39 999
2140.82 1163
2141.26 1119
2141.69 1178
2142.13 1198
2142.57 1088
2143.00 965
2143.44 1070
2143.88 1078
2144.31 1106
2144.75 1030
2145.19 1046
2145.62 1094
2146.06 1151
2146.50 1098
2146.93 1078
2147.37 1116
2147.81 1150
2148.24 1143
2148.68 1312
2149.12 1321
2149.56 1517
2149.99 1330
2150.43 1504
2150.87 1379
2151.30 1338
2151.74 1318
2152.18 1224
2152.62 1298
2153.05 1427
2153.49 1291
2153.93 1157
2154.37 1216
2154.80 1283
2155.24 1285
2155.68 1265
2156.12 1210
2156.55 1246
2156.99 1171
2157.43 1177
2157.87 1275
2158.31 1182
2158.74 1171
2159.18 1307
2159.62 1234
2160.06 1158
2160.50 1137
2160.93 1139
2161.37 1110
2161.81 1093
2162.25 1151
2162.69 1017
2163.13 1139
2163.57 1077
2164.00 1135
2164.44 1254
2164.88 1230
2165.32 1349
2165.76 1310
2166.20 1393
2166.64 1577
2167.07 1378
2167.51 1154
2167.95 1166
2168.39 1171
2168.83 1324
2169.27 1233
2169.71 1284
2170.15 1280
2170.59 1256
2171.03 1369
2171.47 1367
2171.91 1157
2172.34 1398
2172.78 1267
2173.22 1319
2173.66 1262
2174.10 1163
2174.54 1433
2174.98 1342
2175.42 1378
2175.86 1546
2176.30 1410
2176.74 1239
2177.18 1182
2177.62 1125
2178.06 1412
2178.50 1305
2178.94 1121
2179.38 1139
2179.82 1141
2180.26 1239
2180.70 1213
2181.14 1040
2181.58 1077
2182.02 1103
2182.46 1206
2182.90 1278
2183.34 1160
2183.78 1270
2184.22 1157
2184.67 1022
2185.11 1129
2185.55 1107
2185.99 1275
2186.43 1271
2186.87 1223
2187.31 1219
2187.75 1312
2188.19 1239
2188.63 1347
2189.07 1286
2189.52 1247
2189.96 1153
2190.40 1229
2190.84 1236
2191.28 1172
2191.72 1105
2192.16 1285
2192.60 1321
2193.05 1198
2193.49 1353
2193.93 1257
2194.37 1290
2194.81 1378
2195.25 1268
2195.70 1214
2196.14 1229
2196.58 1187
2197.02 1365
2197.46 1188
2197.91 1262
2198.35 1297
2198.79 1168
2199.23 1089
2199.67 1117
2200.12 1106
2200.56 1072
2201.00 1048
2201.44 1076
2201.89 1111
2202.33 1363
2202.77 1175
2203.21 1211
2203.66 1294
2204.10 1147
2204.54 1120
2204.98 1177
2205.43 1200
2205.87 1309
2206.31 1270
2206.75 1184
2207.20 1238
2207.64 1210
2208.08 1275
2208.53 1189
2208.97 1340
2209.41 1424
2209.86 1279
2210.30 1270
2210.74 1269
2211.19 1387
2211.63 1341
2212.07 1288
2212.52 1267
2212.96 1341
2213.40 1316
2213.85 1320
2214.29 1258
2214.73 1118
2215.18 1195
2215.62 1188
2216.06 1208
2216.51 1353
2216.95 1095
2217.40 1261
2217.84 1259
2218.28 1151
2218.73 1250
2219.17 1136
2219.62 1103
2220.06 1024
2220.51 1298
2220.95 1170
2221.39 1125
2221.84 1332
2222.28 1169
2222.73 1137
2223.17 1305
2223.62 1299
2224.06 1238
2224.51 1136
2224.95 1185
2225.39 1307
2225.84 1307
2226.28 1311
2226.73 1284
2227.17 1298
2227.62 1310
2228.06 1408
2228.51 1509
2228.95 1443
2229.40 1418
2229.84 1335
2230.29 1261
2230.73 1352
2231.18 1389
2231.63 1496
2232.07 1309
2232.52 1310
2232.96 1298
2233.41 1363
2233.85 1466
2234.30 1419
2234.74 1250
2235.19 1343
2235.64 1285
2236.08 1284
2236.53 1181
2236.97 1282
2237.42 1150
2237.87 1162
2238.31 1263
2238.76 1184
2239.20 1200
2239.65 1325
2240.10 1200
2240.54 1140
2240.99 1147
2241.43 1095
2241.88 1042
2242.33 1135
2242.77 1029
2243.22 1222
2243.67 1105
2244.11 1186
2244.56 1062
2245.01 1208
2245.45 1146
2245.90 1173
2246.35 1143
2246.79 1141
2247.24 1186
2247.69 1128
2248.13 1098
2248.58 1138
2249.03 1237
2249.48 1209
2249.92 1113
2250.37 1227
2250.82 1238
2251.27 1168
2251.71 1173
2252.16 1169
2252.61 1357
2253.05 1310
2253.50 1319
2253.95 1197
2254.40 1237
2254.85 1153
2255.29 1171
2255.74 1123
2256.19 1111
2256.64 1145
2257.08 1099
2257.53 1047
2257.98 1089
2258.43 1215
2258.88 1217
2259.32 1243
2259.77 1198
2260.22 1215
2260.67 1220
2261.12 1248
2261.57 1210
2262.01 1242
2262.46 1352
2262.91 1313
2263.36 1290
2263.81 1252
2264.26 1171
2264.71 1202
2265.15 1325
2265.60 1237
2266.05 1213
2266.50 1254
2266.95 1208
2267.40 1222
2267.85 1159
2268.30 1217
2268.75 1269
2269.19 1232
2269.64 1408
2270.09 1290
2270.54 1256
2270.99 1339
2271.44 1389
2271.89 1321
2272.34 1321
2272.79 1366
2273.24 1425
2273.69 1323
2274.14 1537
2274.59 1613
2275.04 1379
2275.49 1450
2275.94 1392
2276.39 1337
2276.84 1354
2277.29 1489
2277.74 1487
2278.19 1235
2278.64 1150
2279.09 1295
2279.54 1175
2279.99 1218
2280.44 1241
2280.89 1196
2281.34 1231
2281.79 1166
2282.24 1133
2282.69 1144
2283.14 1210
2283.59 1357
2284.04 1292
2284.49 1239
2284.94 1350
2285.39 1179
2285.84 1104
2286.29 1247
2286.74 1276
2287.19 1288
2287.65 1300
2288.10 1270
2288.55 1318
2289.00 1373
2289.45 1585
2289.90 1596
2290.35 1559
2290.80 1751
2291.25 1721
2291.71 1640
2292.16 1746
2292.61 1690
2293.06 1511
2293.51 1422
2293.96 1492
2294.41 1503
2294.87 1461
2295.32 1360
2295.77 1263
2296.22 1143
2296.67 1174
2297.12 1168
2297.58 1258
2298.03 1194
2298.48 1186
2298.93 1317
2299.38 1284
2299.84 1192
2300.29 1232
2300.74 1355
2301.19 1208
2301.65 1234
2302.10 1263
2302.55 1319
2303.00 1214
2303.46 1354
2303.91 1194
2304.36 1277
2304.81 1246
2305.27 1152
2305.72 1184
2306.17 1261
2306.62 1238
2307.08 1325
2307.53 1224
2307.98 1222
2308.44 1375
2308.89 1315
2309.34 1411
2309.79 1342
2310.25 1350
2310.70 1246
2311.15 1212
2311.61 1370
2312.06 1484
2312.51 1414
2312.97 1290
2313.42 1226
2313.87 1189
2314.33 1275
2314.78 1285
2315.24 1241
2315.69 1187
2316.14 1198
2316.60 1175
2317.05 1133
2317.50 1122
2317.96 1144
2318.41 1129
2318.87 1194
2319.32 1295
2319.77 1333
2320.23 1168
2320.68 1130
2321.14 1273
2321.59 1221
2322.05 1197
2322.50 1227
2322.95 1293
2323.41 1549
2323.86 1600
2324.32 1577
2324.77 1756
2325.23 1811
2325.68 1690
2326.14 1417
2326.59 1597
2327.05 1489
2327.50 1402
2327.96 1324
2328.41 1411
2328.86 1337
2329.32 1471
2329.78 1520
2330.23 1374
2330.69 1408
2331.14 1365
2331.60 1386
2332.05 1507
2332.51 1404
2332.96 1316
2333.42 1206
2333.87 1246
2334.33 1201
2334.78 1360
2335.24 1223
2335.69 1021
2336.15 1084
2336.61 1161
2337.06 1263
2337.52 1338
2337.97 1381
2338.43 1316
2338.89 1263
2339.34 1362
2339.80 1221
2340.25 1117
2340.71 1158
2341.17 1322
2341.62 1364
2342.08 1187
2342.53 1138
2342.99 1094
2343.45 1277
2343.90 1306
2344.36 1252
2344.82 1234
2345.27 1428
2345.73 1443
2346.19 1082
2346.64 1299
2347.10 1312
2347.56 1205
2348.01 1241
2348.47 1253
2348.93 1205
2349.38 1276
2349.84 1274
2350.30 1161
2350.76 1250
2351.21 1318
2351.67 1341
2352.13 1341
2352.58 1258
2353.04 1225
2353.50 1180
2353.96 1148
2354.41 1129
2354.87 1252
2355.33 1090
2355.79 1041
2356.24 1175
2356.70 1118
2357.16 1145
2357.62 1145
2358.08 1208
2358.53 1122
2358.99 1199
2359.45 1098
2359.91 1090
2360.37 1111
2360.82 1255
2361.28 1204
2361.74 1179
2362.20 1363
2362.66 1223
2363.11 1204
2363.57 1217
2364.03 1143
2364.49 1111
2364.95 1142
2365.41 1208
2365.86 1310
2366.32 1308
2366.78 1217
2367.24 1240
2367.70 1311
2368.16 1426
2368.62 1333
2369.08 1329
2369.54 1138
2369.99 1087
2370.45 1229
2370.91 1292
2371.37 1302
2371.83 1158
2372.29 1175
2372.75 1163
2373.21 1142
2373.67 1133
2374.13 1222
2374.59 1186
2375.05 1157
2375.51 1271
2375.96 1328
2376.42 1327
2376.88 1260
2377.34 1207
2377.80 1191
2378.26 1398
2378.72 1317
2379.18 1213
2379.64 1136
2380.10 1239
2380.56 1056
2381.02 1108
2381.48 1194
2381.94 1122
2382.40 1212
2382.86 1255
2383.32 1308
2383.78 1177
2384.24 1149
2384.70 1080
2385.17 1142
2385.63 1204
2386.09 1232
2386.55 1233
2387.01 1054
2387.47 1170
2387.93 1219
2388.39 1191
2388.85 1201
2389.31 1272
2389.77 1230
2390.23 1374
2390.69 1376
2391.15 1244
2391.62 1317
2392.08 1239
2392.54 1174
2393.00 1473
2393.46 1445
2393.92 1266
2394.38 1270
2394.84 1188
2395.31 1110
2395.77 1115
2396.23 1027
2396.69 1111
2397.15 1308
2397.61 1308
2398.08 1256
2398.54 1189
2399.00 1267
2399.46 1227
2399.92 1367
2400.38 1392
2400.85 1137
2401.31 1292
2401.77 1259
2402.23 1223
2402.69 1266
2403.16 1092
2403.62 1167
2404.08 1157
2404.54 1224
2405.01 1213
2405.47 1230
2405.93 1252
2406.39 1262
2406.86 1216
2407.32 1087
2407.78 1072
2408.24 1318
2408.71 1049
2409.17 1131
2409.63 1007
2410.09 948
2410.56 1127
2411.02 1283
2411.48 1279
2411.95 1140
2412.41 1131
2412.87 1075
2413.34 1121
2413.80 1170
2414.26 1289
2414.73 1408
2415.19 1489
2415.65 1399
2416.12 1279
2416.58 1135
2417.04 1177
2417.51 1290
2417.97 1178
2418.43 1153
2418.90 1139
2419.36 1063
2419.82 1205
2420.29 1359
2420.75 1227
2421.22 1159
2421.68 1279
2422.14 1347
2422.61 1234
2423.07 1231
2423.54 1270
2424.00 1366
2424.47 1324
2424.93 1351
2425.39 1298
2425.86 1308
2426.32 1173
2426.79 1193
2427.25 1172
2427.72 1135
2428.18 1119
2428.65 1110
2429.11 1124
2429.57 1069
2430.04 1161
2430.50 1169
2430.97 1269
2431.43 1247
2431.90 1114
2432.36 1143
2432.83 1048
2433.29 1274
2433.76 1257
2434.22 1331
2434.69 1222
2435.15 1304
2435.62 1181
2436.09 1135
2436.55 1146
2437.02 1175
2437.48 1249
2437.95 1133
2438.41 1170
2438.88 1253
2439.34 1284
2439.81 1367
2440.28 1283
2440.74 1147
2441.21 1285
2441.67 1207
2442.14 1271
2442.60 1095
2443.07 1158
2443.54 1332
2444.00 1419
2444.47 1307
2444.94 1161
2445.40 1191
2445.87 1225
2446.33 1206
2446.80 1267
2447.27 1111
2447.73 1116
2448.20 1157
2448.67 1081
2449.13 1197
2449.60 1202
2450.07 1159
2450.53 1188
2451.00 1161
2451.47 1262
2451.93 1176
2452.40 1224
2452.87 1148
2453.33 1159
2453.80 1279
2454.27 1381
2454.74 1254
2455.20 1194
2455.67 1105
2456.14 1126
2456.60 1082
2457.07 1047
2457.54 1052
2458.01 1137
2458.47 1181
2458.94 1289
2459.41 1269
2459.88 1287
2460.34 1206
2460.81 1358
2461.28 1152
2461.75 1076
2462.21 1179
2462.68 1229
2463.15 1253
2463.62 1148
2464.09 1047
2464.55 1066
2465.02 954
2465.49 1205
2465.96 1117
2466.43 1066
2466.90 1225
2467.36 1039
2467.83 1141
2468.30 1264
2468.77 1158
2469.24 1174
2469.71 1202
2470.17 1093
2470.64 1150
2471.11 1233
2471.58 1031
2472.05 1105
2472.52 1167
2472.99 1185
2473.46 1330
2473.93 1223
2474.39 1137
2474.86 1207
2475.33 1261
2475.80 1262
2476.27 1220
2476.74 1257
2477.21 1114
2477.68 1092
2478.15 1151
2478.62 1163
2479.09 1178
2479.56 1085
2480.03 1221
2480.49 1392
2480.96 1249
2481.43 1220
2481.90 1130
2482.37 1035
2482.84 1174
2483.31 1158
2483.78 1141
2484.25 990
2484.72 1042
2485.19 991
2485.66 1130
2486.13 1191
2486.60 1193
2487.07 1285
2487.54 1243
2488.01 1330
2488.48 1268
2488.95 1132
2489.43 1149
2489.90 1024
2490.37 1190
2490.84 1170
2491.31 1202
2491.78 1335
2492.25 1237
2492.72 1240
2493.19 1145
2493.66 1049
2494.13 977
2494.60 1224
2495.07 1215
2495.54 1156
2496.02 1134
2496.49 1228
2496.96 1172
2497.43 1080
2497.90 1067
2498.37 1052
2498.84 1276
2499.31 1132
2499.79 985
2500.26 954
2500.73 1024
2501.20 1054
2501.67 1152
2502.14 985
2502.61 1208
2503.09 1105
2503.56 1199
2504.03 1024
2504.50 991
2504.97 1129
2505.45 1244
2505.92 1243
2506.39 1121
2506.86 1231
2507.33 1224
2507.81 1201
2508.28 1190
2508.75 1262
2509.22 1370
2509.69 1227
2510.17 1321
2510.64 1364
2511.11 1362
2511.58 1431
2512.06 1447
2512.53 1433
2513.00 1341
2513.47 1430
2513.95 1424
2514.42 1372
2514.89 1331
2515.37 1337
2515.84 1283
2516.31 1170
2516.78 1231
2517.26 1214
2517.73 1189
2518.20 1273
2518.68 1227
2519.15 1228
2519.62 1307
2520.10 1224
2520.57 1302
2521.04 1132
2521.52 1159
2521.99 1368
2522.46 1204
2522.94 1216
2523.41 1177
2523.89 1177
2524.36 1296
2524.83 1150
2525.31 1231
2525.78 1157
2526.25 1140
2526.73 1255
2527.20 1187
2527.68 1391
2528.15 1273
2528.62 1148
2529.10 1166
2529.57 1282
2530.05 1389
2530.52 1291
2531.00 1303
2531.47 1116
2531.94 1237
2532.42 1330
2532.89 1270
2533.37 1276
2533.84 1373
2534.32 1253
2534.79 1190
2535.27 1301
2535.74 1200
2536.22 1185
2536.69 1087
2537.17 1194
2537.64 1221
2538.12 1123
2538.59 1207
2539.07 1243
2539.54 1302
2540.02 1211
2540.49 1213
2540.97 1162
2541.44 1087
2541.92 1136
2542.39 1112
2542.87 1129
2543.34 1094
2543.82 1114
2544.29 1215
2544.77 1182
2545.25 1309
2545.72 1375
2546.20 1370
2546.67 1288
2547.15 1476
2547.62 1465
2548.10 1428
2548.58 1305
2549.05 1378
2549.53 1504
2550.00 1491
2550.48 1452
2550.96 1495
2551.43 1254
2551.91 1347
2552.39 1293
2552.86 1441
2553.34 1487
2553.82 1448
2554.29 1518
2554.77 1309
2555.24 1304
2555.72 1306
2556.20 1181
2556.67 1398
2557.15 1272
2557.63 1216
2558.11 1334
2558.58 1434
2559.06 1400
2559.54 1151
2560.01 1273
2560.49 1303
2560.97 1243
2561.44 1342
2561.92 1149
2562.40 1130
2562.88 1195
2563.35 1399
2563.83 1266
2564.31 1152
2564.79 1229
2565.26 1320
2565.74 1127
2566.22 1138
2566.70 1082
2567.17 1041
2567.65 1191
2568.13 1081
2568.61 1125
2569.09 1202
2569.56 1186
2570.04 1088
2570.52 1199
2571.00 1174
2571.48 1303
2571.95 1374
2572.43 1363
2572.91 1157
2573.39 1310
2573.87 1399
2574.35 1229
2574.82 1311
2575.30 1209
2575.78 1089
2576.26 1198
2576.74 1333
2577.22 1131
2577.70 1215
2578.17 1229
2578.65 1208
2579.13 1249
2579.61 1161
2580.09 1236
2580.57 1148
2581.05 1106
2581.53 1133
2582.01 1134
2582.48 1261
2582.96 1214
2583.44 1087
2583.92 1118
2584.40 1139
2584.88 1212
2585.36 1188
2585.84 1152
2586.32 1059
2586.80 1014
2587.28 1085
2587.76 1231
2588.24 1278
2588.72 1184
2589.20 1244
2589.68 1072
2590.16 1239
2590.64 1299
2591.12 1320
2591.60 1259
2592.08 1279
2592.56 1124
2593.04 1128
2593.52 1254
2594.00 1244
2594.48 1258
2594.96 1202
2595.44 1178
2595.92 1165
2596.40 1229
2596.88 1174
2597.36 1164
2597.84 1115
2598.32 1148
2598.80 1049
2599.28 1213
2599.76 1123
2600.24 1197
2600.72 1184
2601.21 1101
2601.69 1003
2602.17 1029
2602.65 1034
2603.13 1056
2603.61 949
2604.09 1079
2604.57 1086
2605.05 1190
2605.54 1145
2606.02 1134
2606.50 1050
2606.98 1171
2607.46 1128
2607.94 1231
2608.42 1138
2608.91 1020
2609.39 1048
2609.87 1110
2610.35 999
2610.83 1127
2611.31 1045
2611.80 1115
2612.28 1063
2612.76 997
2613.24 1100
2613.72 1312
2614.21 1289
2614.69 1281
2615.17 1355
2615.65 1396
2616.13 1209
2616.62 1079
2617.10 1152
2617.58 1202
2618.06 1165
2618.55 1257
2619.03 1180
2619.51 1176
2619.99 1131
2620.48 1297
2620.96 1182
2621.44 1131
2621.92 1106
2622.41 1122
2622.89 1102
2623.37 1214
2623.86 1103
2624.34 1083
2624.82 1204
2625.31 1198
2625.79 998
2626.27 1132
2626.75 1060
2627.24 1020
2627.72 1147
2628.20 1178
2628.69 1130
2629.17 1254
2629.66 1238
2630.14 1215
2630.62 1166
2631.11 1340
2631.59 1298
2632.07 1209
2632.56 1240
2633.04 1231
2633.52 1188
2634.01 1204
2634.49 1165
2634.98 1218
2635.46 1258
2635.94 1270
2636.43 1158
2636.91 1211
2637.40 1129
2637.88 1107
2638.37 1179
2638.85 1128
2639.33 1209
2639.82 1138
2640.30 1117
2640.79 1161
2641.27 1175
2641.76 1100
2642.24 1222
2642.73 1191
2643.21 1179
2643.70 1128
2644.18 1211
2644.67 1312
2645.15 1143
2645.64 1145
2646.12 1117
2646.61 1200
2647.09 1199
2647.58 1160
2648.06 1242
2648.55 1170
2649.03 1176
2649.52 1073
2650.00 1195
2650.49 1290
2650.97 1154
2651.46 1025
2651.94 1097
2652.43 1167
2652.92 1140
2653.40 1113
2653.89 1274
2654.37 1239
2654.86 1060
2655.34 967
2655.83 1088
2656.32 1122
2656.80 1167
2657.29 1135
2657.77 1115
2658.26 1081
2658.75 1032
2659.23 1002
2659.72 961
2660.21 1184
2660.69 1215
2661.18 1195
2661.66 1005
2662.15 1034
2662.64 1139
2663.12 1084
2663.61 1183
2664.10 1164
2664.58 1226
2665.07 1079
2665.56 1103
2666.04 1118
2666.53 1163
2667.02 1188
2667.50 1278
2667.99 1267
2668.48 1298
2668.97 1243
2669.45 1115
2669.94 1331
2670.43 1267
2670.91 1307
2671.40 1425
2671.89 1302
2672.38 1395
2672.86 1379
2673.35 1394
2673.84 1385
2674.33 1404
2674.81 1344
2675.30 1526
2675.79 1630
2676.28 1397
2676.77 1338
2677.25 1303
2677.74 1270
2678.23 1170
2678.72 1192
2679.21 1289
2679.69 1223
2680.18 1168
2680.67 1208
2681.16 1139
2681.65 1071
2682.13 1163
2682.62 1222
2683.11 1330
2683.60 1212
2684.09 1123
2684.58 1159
2685.07 1124
2685.55 1217
2686.04 1180
2686.53 1149
2687.02 1156
2687.51 1230
2688.00 1218
2688.49 1199
2688.98 1297
2689.46 1223
2689.95 1309
2690.44 1149
2690.93 1157
2691.42 1132
2691.91 1234
2692.40 1282
2692.89 1195
2693.38 1108
2693.87 1212
2694.36 1173
2694.85 1317
2695.34 1239
2695.83 1252
2696.31 1253
2696.80 1248
2697.29 1361
2697.78 1204
2698.27 1192
2698.76 1202
2699.25 1250
2699.74 1144
2700.23 1192
2700.72 1209
2701.21 1177
2701.70 1287
2702.19 1365
2702.68 1286
2703.17 1165
2703.66 1196
2704.15 1185
2704.64 1275
2705.13 1230
2705.63 1214
2706.12 1162
2706.61 996
2707.10 1078
2707.59 1159
2708.08 1143
2708.57 1103
2709.06 1134
2709.55 1149
2710.04 1062
2710.53 1225
2711.02 1282
2711.51 1139
2712.01 1079
2712.50 1062
2712.99 1190
2713.48 1256
2713.97 1228
2714.46 1245
2714.95 1216
2715.44 992
2715.93 1091
2716.43 1201
2716.92 1253
2717.41 1209
2717.90 1326
2718.39 1089
2718.88 1042
2719.38 1197
2719.87 1192
2720.36 1129
2720.85 1269
2721.34 1283
2721.83 1330
2722.33 1367
2722.82 1258
2723.31 1297
2723.80 1369
2724.30 1336
2724.79 1148
2725.28 1029
2725.77 1200
2726.26 1222
2726.76 1191
2727.25 1161
2727.74 1094
2728.23 1200
2728.73 1187
2729.22 1257
2729.71 1244
2730.20 1304
2730.70 1279
2731.19 1295
2731.68 1206
2732.18 1073
2732.67 1246
2733.16 1217
2733.65 1141
2734.15 1171
2734.64 1187
2735.13 1248
2735.63 1302
2736.12 1363
2736.61 1295
2737.11 1196
2737.60 1356
2738.09 1378
2738.59 1305
2739.08 1171
2739.57 1134
2740.07 1283
2740.56 1245
2741.05 1185
2741.55 1217
2742.04 1232
2742.54 1244
2743.03 1142
2743.52 1154
2744.02 1206
2744.51 1283
2745.00 1334
2745.50 1325
2745.99 1207
2746.49 1232
2746.98 1261
2747.48 1380
2747.97 1282
2748.46 1417
2748.96 1250
2749.45 1276
2749.95 1352
2750.44 1180
2750.94 1131
2751.43 1232
2751.93 1303
2752.42 1117
2752.91 1209
2753.41 1192
2753.90 1168
2754.40 1105
2754.89 1135
2755.39 1139
2755.88 1095
2756.38 1122
2756.87 1226
2757.37 1216
2757.86 1264
2758.36 1125
2758.85 1294
2759.35 1373
2759.85 1304
2760.34 1200
2760.84 1348
2761.33 1214
2761.83 1315
2762.32 1339
2762.82 1273
2763.31 1211
2763.81 1213
2764.31 1166
2764.80 1149
2765.30 1188
2765.79 1279
2766.29 1323
2766.78 1119
2767.28 1165
2767.78 1133
2768.27 1099
2768.77 1153
2769.27 1146
2769.76 1152
2770.26 1295
2770.75 1199
2771.25 1201
2771.75 1131
2772.24 1154
2772.74 1071
2773.24 1177
2773.73 1109
2774.23 1088
2774.73 1213
2775.22 1301
2775.72 1231
2776.22 1207
2776.71 1211
2777.21 1248
2777.71 1174
2778.20 1232
2778.70 1215
2779.20 1279
2779.70 1218
2780.19 1191
2780.69 1200
2781.19 1120
2781.68 1099
2782.18 1161
2782.68 1324
2783.18 1219
2783.67 1196
2784.17 1278
2784.67 1078
2785.17 1226
2785.66 1237
2786.16 1218
2786.66 1081
2787.16 1125
2787.66 1126
2788.15 1171
2788.65 1218
2789.15 1273
2789.65 1130
2790.14 1123
2790.64 1123
2791.14 1077
2791.64 1189
2792.14 1216
2792.64 1215
2793.13 1173
2793.63 1310
2794.13 1367
2794.63 1333
2795.13 1209
2795.63 1181
2796.12 1252
2796.62 1215
2797.12 1466
2797.62 1399
2798.12 1232
2798.62 1270
2799.12 1323
2799.62 1194
2800.12 1287
2800.61 1300
2801.11 1188
2801.61 1193
2802.11 1195
2802.61 1190
2803.11 1107
2803.61 1123
2804.11 1132
2804.61 1223
2805.11 1171
2805.61 1245
2806.11 1241
2806.61 1197
2807.11 1166
2807.60 1364
2808.10 1248
2808.60 1378
2809.10 1349
2809.60 1444
2810.10 1229
2810.60 1337
2811.10 1289
2811.60 1367
2812.10 1314
2812.60 1404
2813.10 1299
2813.60 1383
2814.10 1407
2814.60 1327
2815.10 1347
2815.60 1344
2816.10 1236
2816.61 1261
2817.11 1192
2817.61 1300
2818.11 1388
2818.61 1417
2819.11 1185
2819.61 1201
2820.11 1098
2820.61 1079
2821.11 1085
2821.61 1164
2822.11 1175
2822.61 1213
2823.11 1228
2823.62 1293
2824.12 1257
2824.62 1084
2825.12 1106
2825.62 1180
2826.12 1209
2826.62 1132
2827.12 1199
2827.63 1160
2828.13 1287
2828.63 1215
2829.13 1122
2829.63 1027
2830.13 1128
2830.63 1167
2831.14 1273
2831.64 1038
2832.14 1074
2832.64 1023
2833.14 1089
2833.65 1302
2834.15 1168
2834.65 1117
2835.15 1108
2835.65 1233
2836.16 1188
2836.66 1198
2837.16 1231
2837.66 1185
2838.16 1241
2838.67 1282
2839.17 1349
2839.67 1196
2840.17 1188
2840.68 1175
2841.18 1340
2841.68 1305
2842.19 1230
2842.69 1245
2843.19 1127
2843.69 1244
2844.20 1280
2844.70 1203
2845.20 1223
2845.71 1246
2846.21 1161
2846.71 1308
2847.21 1300
2847.72 1422
2848.22 1347
2848.72 1363
2849.23 1193
2849.73 1166
2850.23 1178
2850.74 1202
2851.24 1135
2851.74 1236
2852.25 1306
2852.75 1365
2853.26 1145
2853.76 1160
2854.26 1128
2854.77 1172
2855.27 1209
2855.77 1114
2856.28 1243
2856.78 1245
2857.29 1268
2857.79 1306
2858.29 1209
2858.80 1209
2859.30 1208
2859.81 1197
2860.31 1067
2860.82 1145
2861.32 1152
2861.82 1323
2862.33 1330
2862.83 1216
2863.34 1144
2863.84 1179
2864.35 1066
2864.85 1190
2865.36 1113
2865.86 1146
2866.37 1025
2866.87 1121
2867.38 1198
2867.88 1214
2868.39 1209
2868.89 1258
2869.40 1192
2869.90 1220
2870.41 1168
2870.91 1101
2871.42 1133
2871.92 1185
2872.43 1345
2872.93 1420
2873.44 1291
2873.94 1406
2874.45 1295
2874.95 1227
2875.46 1260
2875.97 1202
2876.47 1107
2876.98 1185
2877.48 1307
2877.99 1178
2878.49 1276
2879.00 1184
2879.51 1264
2880.01 1334
2880.52 1286
2881.03 1122
2881.53 1255
2882.04 1211
2882.54 1179
2883.05 1177
2883.56 1392
2884.06 1338
2884.57 1267
2885.08 1269
2885.58 1448
2886.09 1446
2886.60 1430
2887.10 1460
2887.61 1370
2888.12 1348
2888.62 1332
2889.13 1352
2889.64 1391
2890.14 1353
2890.65 1350
2891.16 1340
2891.66 1220
2892.17 1229
2892.68 1240
2893.18 1253
2893.69 1191
2894.20 1390
2894.71 1324
2895.21 1380
2895.72 1590
2896.23 1492
2896.74 1256
2897.24 1274
2897.75 1471
2898.26 1372
2898.77 1411
2899.27 1431
2899.78 1514
2900.29 1406
2900.80 1174
2901.31 1213
2901.81 1472
2902.32 1388
2902.83 1388
2903.34 1261
2903.85 1218
2904.35 1221
2904.86 1275
2905.37 1183
2905.88 1247
2906.39 1218
2906.90 1225
2907.40 1251
2907.91 1220
2908.42 1183
2908.93 1204
2909.44 1238
2909.95 1266
2910.46 1087
2910.96 1199
2911.47 1463
2911.98 1337
2912.49 1140
2913.00 1185
2913.51 1249
2914.02 1244
2914.53 1258
2915.04 1308
2915.54 1200
2916.05 1254
2916.56 1199
2917.07 1230
2917.58 1165
2918.09 1267
2918.60 1263
2919.11 1234
2919.62 1330
2920.13 1414
2920.64 1361
2921.15 1486
2921.66 1310
2922.17 1404
2922.68 1402
2923.19 1458
2923.70 1388
2924.21 1358
2924.72 1547
2925.23 1386
2925.74 1351
2926.25 1469
2926.76 1377
2927.27 1266
2927.78 1347
2928.29 1234
2928.80 1287
2929.31 1324
2929.82 1316
2930.33 1175
2930.84 1193
2931.35 1257
2931.86 1229
2932.37 1091
2932.88 1095
2933.39 1257
2933.90 1125
2934.41 1170
2934.92 1131
2935.44 1134
2935.95 1290
2936.46 1161
2936.97 1251
2937.48 1207
2937.99 1313
2938.50 1288
2939.01 1312
2939.52 1489
2940.04 1452
2940.55 1466
2941.06 1593
2941.57 1488
2942.08 1510
2942.59 1656
2943.10 1450
2943.62 1431
2944.13 1393
2944.64 1395
2945.15 1339
2945.66 1312
2946.17 1138
2946.69 1186
2947.20 1263
2947.71 1363
2948.22 1299
2948.73 1211
2949.25 1315
2949.76 1231
2950.27 1225
2950.78 1158
2951.29 1254
2951.81 1252
2952.32 1226
2952.83 1241
2953.34 1304
2953.86 1303
2954.37 1157
2954.88 1124
2955.39 1195
2955.91 1110
2956.42 1185
2956.93 1195
2957.45 1161
2957.96 1100
2958.47 1224
2958.98 1180
2959.50 1261
2960.01 1217
2960.52 1268
2961.04 1303
2961.55 1390
2962.06 1457
2962.58 1225
2963.09 1253
2963.60 1309
2964.12 1422
2964.63 1550
2965.14 1332
2965.66 1378
2966.17 1366
2966.68 1460
2967.20 1358
2967.71 1259
2968.22 1263
2968.74 1188
2969.25 1126
2969.77 1119
2970.28 1251
2970.79 1224
2971.31 1230
2971.82 1077
2972.34 1107
2972.85 1172
2973.36 1251
2973.88 1347
2974.39 1281
2974.91 1198
2975.42 1266
2975.94 1130
2976.45 1171
2976.96 1283
2977.48 1233
2977.99 1255
2978.51 1369
2979.02 1463
2979.54 1436
2980.05 1493
2980.57 1368
2981.08 1242
2981.60 1263
2982.11 1341
2982.63 1266
2983.14 1457
2983.66 1354
2984.17 1328
2984.69 1381
2985.20 1399
2985.72 1459
2986.23 1441
2986.75 1406
2987.26 1412
2987.78 1316
2988.29 1409
2988.81 1410
2989.32 1349
2989.84 1391
2990.36 1479
2990.87 1376
2991.39 1426
2991.90 1415
2992.42 1464
2992.94 1374
2993.45 1359
2993.97 1592
2994.48 1533
2995.00 1623
2995.51 1721
2996.03 1643
2996.55 1724
2997.06 1653
2997.58 1460
2998.10 1587
2998.61 1691
2999.13 1699
2999.65 1792
3000.16 1864
3000.68 1931
3001.19 1787
3001.71 2096
3002.23 2221
3002.74 2290
3003.26 2346
3003.78 2489
3004.30 2610
3004.81 2939
3005.33 3032
3005.85 2836
3006.36 2388
3006.88 2273
3007.40 1947
3007.91 1987
3008.43 1826
3008.95 1884
3009.47 1647
3009.98 1462
3010.50 1376
3011.02 1499
3011.54 1574
3012.05 1467
3012.57 1335
3013.09 1382
3013.61 1553
3014.12 1352
3014.64 1428
3015.16 1347
3015.68 1586
3016.19 1499
3016.71 1432
3017.23 1548
3017.75 1437
3018.27 1346
3018.78 1449
3019.30 1457
3019.82 1341
3020.34 1344
3020.86 1372
3021.38 1402
3021.89 1421
3022.41 1569
3022.93 1467
3023.45 1478
3023.97 1407
3024.49 1518
3025.01 1518
3025.52 1599
3026.04 1525
3026.56 1412
3027.08 1482
3027.60 1562
3028.12 1512
3028.64 1328
3029.16 1352
3029.67 1371
3030.19 1409
3030.71 1400
3031.23 1368
3031.75 1370
3032.27 1360
3032.79 1539
3033.31 1396
3033.83 1362
3034.35 1328
3034.87 1277
3035.39 1323
3035.91 1569
3036.43 1580
3036.95 1392
3037.47 1288
3037.99 1391
3038.50 1356
3039.02 1402
3039.54 1307
3040.06 1280
3040.58 1213
3041.10 1220
3041.62 1418
3042.14 1348
3042.66 1367
3043.18 1437
3043.70 1422
3044.23 1366
3044.75 1411
3045.27 1300
3045.79 1212
3046.31 1164
3046.83 1217
3047.35 1349
3047.87 1356
3048.39 1248
3048.91 1237
3049.43 1360
3049.95 1388
3050.47 1366
3050.99 1320
3051.51 1252
3052.03 1340
3052.56 1262
3053.08 1269
3053.60 1181
3054.12 1193
3054.64 1254
3055.16 1216
3055.68 1236
3056.20 1354
3056.72 1369
3057.25 1456
3057.77 1560
3058.29 1438
3058.81 1254
3059.33 1286
3059.85 1333
3060.38 1300
3060.90 1365
3061.42 1422
3061.94 1426
3062.46 1297
3062.98 1300
3063.51 1431
3064.03 1423
3064.55 1420
3065.07 1611
3065.59 1569
3066.12 1526
3066.64 1523
3067.16 1570
3067.68 1508
3068.21 1477
3068.73 1466
3069.25 1477
3069.77 1568
3070.30 1564
3070.82 1418
3071.34 1515
3071.86 1708
3072.39 1784
3072.91 1733
3073.43 1611
3073.95 1486
3074.48 1518
3075.00 1653
3075.52 1578
3076.05 1692
3076.57 1528
3077.09 1771
3077.61 1857
3078.14 1719
3078.66 1831
3079.18 1874
3079.71 1967
3080.23 2045
3080.75 1750
3081.28 1962
3081.80 1786
3082.32 1583
3082.85 1771
3083.37 1581
3083.90 1845
3084.42 1860
3084.94 1835
3085.47 1939
3085.99 2015
3086.51 1894
3087.04 1968
3087.56 2293
3088.09 2546
3088.61 2690
3089.13 3025
3089.66 3002
3090.18 3216
3090.71 3349
3091.23 3201
3091.76 3100
3092.28 2907
3092.80 2743
3093.33 2564
3093.85 2384
3094.38 2314
3094.90 2123
3095.43 1993
3095.95 2189
3096.48 2165
3097.00 2193
3097.53 2342
3098.05 2324
3098.58 2131
3099.10 2438
3099.63 2493
3100.15 2638
3100.68 2815
3101.20 3123
3101.73 3548
3102.25 3672
3102.78 3924
3103.30 3771
3103.83 4134
3104.35 3867
3104.88 4090
3105.40 3794
3105.93 3470
3106.45 3207
3106.98 2796
3107.51 2659
3108.03 2321
3108.56 2219
3109.08 2232
3109.61 2213
3110.13 2254
3110.66 2233
3111.19 2298
3111.71 2236
3112.24 2423
3112.76 2343
3113.29 2027
3113.82 1957
3114.34 1980
3114.87 1944
3115.40 2025
3115.92 1725
3116.45 1675
3116.98 1716
3117.50 1862
3118.03 1871
3118.55 1832
3119.08 1888
3119.61 1912
3120.13 1873
3120.66 2036
3121.19 1878
3121.72 1783
3122.24 1967
3122.77 1988
3123.30 1914
3123.82 1958
3124.35 2019
3124.88 1900
3125.40 2005
3125.93 1748
3126.46 1751
3126.99 1786
3127.51 1792
3128.04 1751
3128.57 1665
3129.10 1802
3129.62 1599
3130.15 1628
3130.68 1617
3131.21 1684
3131.73 1530
3132.26 1534
3132.79 1600
3133.32 1461
3133.85 1566
3134.37 1681
3134.90 1572
3135.43 1586
3135.96 1617
3136.49 1672
3137.01 1695
3137.54 1770
3138.07 1643
3138.60 1461
3139.13 1532
3139.65 1483
3140.18 1617
3140.71 1525
3141.24 1485
3141.77 1506
3142.30 1386
3142.83 1408
3143.35 1517
3143.88 1435
3144.41 1436
3144.94 1492
3145.47 1536
3146.00 1353
3146.53 1596
3147.06 1514
3147.59 1518
3148.11 1503
3148.64 1669
3149.17 1557
3149.70 1502
3150.23 1433
3150.76 1516
3151.29 1439
3151.82 1531
3152.35 1508
3152.88 1404
3153.41 1694
3153.94 1460
3154.47 1502
3155.00 1625
3155.53 1419
3156.06 1514
3156.59 1400
3157.12 1517
3157.65 1527
3158.18 1532
3158.71 1704
3159.24 1577
3159.77 1479
3160.30 1555
3160.83 1507
3161.36 1682
3161.89 1566
3162.42 1484
3162.95 1425
3163.48 1339
3164.01 1525
3164.54 1451
3165.07 1438
3165.60 1360
3166.13 1446
3166.66 1384
3167.19 1507
3167.72 1413
3168.25 1382
3168.78 1347
3169.31 1300
3169.85 1391
3170.38 1460
3170.91 1532
3171.44 1363
3171.97 1292
3172.50 1419
3173.03 1416
3173.56 1522
3174.09 1552
3174.63 1620
3175.16 1636
3175.69 1546
3176.22 1432
3176.75 1357
3177.28 1437
3177.81 1352
3178.35 1368
3178.88 1426
3179.41 1198
3179.94 1271
3180.47 1310
3181.00 1413
3181.54 1245
3182.07 1268
3182.60 1237
3183.13 1291
3183.66 1426
3184.20 1309
3184.73 1302
3185.26 1187
3185.79 1195
3186.33 1285
3186.86 1342
3187.39 1273
3187.92 1343
3188.46 1388
3188.99 1348
3189.52 1410
3190.05 1359
3190.59 1331
3191.12 1239
3191.65 1219
3192.18 1322
3192.72 1369
3193.25 1336
3193.78 1400
3194.32 1418
3194.85 1423
3195.38 1313
3195.91 1307
3196.45 1302
3196.98 1589
3197.51 1471
3198.05 1474
3198.58 1467
3199.11 1497
3199.65 1574
3200.18 1619
3200.71 1543
3201.25 1570
3201.78 1425
3202.32 1579
3202.85 1542
3203.38 1480
3203.92 1626
3204.45 1585
3204.98 1562
3205.52 1625
3206.05 1577
3206.59 1700
3207.12 1741
3207.65 1755
3208.19 1730
3208.72 1857
3209.26 1935
3209.79 1830
3210.32 1866
3210.86 1805
3211.39 1860
3211.93 1985
3212.46 1858
3213.00 1788
3213.53 1786
3214.07 1680
3214.60 1578
3215.14 1542
3215.67 1503
3216.20 1551
3216.74 1411
3217.27 1594
3217.81 1539
3218.34 1472
3218.88 1453
3219.41 1394
3219.95 1359
3220.48 1374
3221.02 1383
3221.56 1412
3222.09 1520
3222.63 1522
3223.16 1577
3223.70 1922
3224.23 1903
3224.77 1932
3225.30 1784
3225.84 1945
3226.37 1848
3226.91 1561
3227.45 1484
3227.98 1651
3228.52 1582
3229.05 1526
3229.59 1638
3230.12 1640
3230.66 1700
3231.20 1808
3231.73 1760
3232.27 1659
3232.81 1638
3233.34 1635
3233.88 1676
3234.41 1699
3234.95 1752
3235.49 1842
3236.02 1737
3236.56 1912
3237.10 1944
3237.63 1919
3238.17 1680
3238.71 1814
3239.24 1619
3239.78 1733
3240.32 1765
3240.85 1837
3241.39 1922
3241.93 1749
3242.46 1754
3243.00 1756
3243.54 1865
3244.07 1823
3244.61 1791
3245.15 1850
3245.69 2063
3246.22 1962
3246.76 2005
3247.30 2208
3247.84 2156
3248.37 2252
3248.91 2230
3249.45 2378
3249.99 2864
3250.52 2895
3251.06 3121
3251.60 3339
3252.14 3768
3252.67 3710
3253.21 3873
3253.75 4110
3254.29 4348
3254.83 4143
3255.36 3934
3255.90 3531
3256.44 3033
3256.98 2752
3257.52 2563
3258.05 2617
3258.59 2446
3259.13 2302
3259.67 2705
3260.21 2585
3260.75 2478
3261.29 2614
3261.82 2626
3262.36 2676
3262.90 2525
3263.44 2717
3263.98 2894
3264.52 3279
3265.06 3389
3265.60 3388
3266.13 3364
3266.67 3637
3267.21 3551
3267.75 3398
3268.29 3462
3268.83 3462
3269.37 3347
3269.91 2803
3270.45 2704
3270.99 2742
3271.53 2637
3272.07 2434
3272.60 2591
3273.14 2551
3273.68 2437
3274.22 2388
3274.76 2230
3275.30 2108
3275.84 2403
3276.38 2392
3276.92 2207
3277.46 2241
3278.00 2246
3278.54 2370
3279.08 1997
3279.62 2205
3280.16 2303
3280.70 2212
3281.24 2163
3281.78 2116
3282.32 2187
3282.86 2110
3283.40 2173
3283.94 2166
3284.48 2252
3285.02 2316
3285.56 2055
3286.11 2321
3286.65 2389
3287.19 2434
3287.73 2552
3288.27 2475
3288.81 2340
3289.35 2335
3289.89 2371
3290.43 2490
3290.97 2535
3291.51 2554
3292.05 2686
3292.60 2617
3293.14 2866
3293.68 2927
3294.22 2751
3294.76 2851
3295.30 3263
3295.84 3107
3296.38 3164
3296.93 3094
3297.47 2966
3298.01 2935
3298.55 2993
3299.09 2991
3299.63 2681
3300.18 2631
3300.72 2626
3301.26 2528
3301.80 2576
3302.34 2409
3302.89 2556
3303.43 2560
3303.97 2557
3304.51 2519
3305.05 2453
3305.60 2509
3306.14 2334
3306.68 2400
3307.22 2513
3307.76 2481
3308.31 2452
3308.85 2416
3309.39 2424
3309.93 2352
3310.48 2474
3311.02 2615
3311.56 2488
3312.11 2351
3312.65 2452
3313.19 2499
3313.73 2537
3314.28 2684
3314.82 2717
3315.36 2801
3315.91 2828
3316.45 3028
3316.99 2929
3317.53 3132
3318.08 3419
3318.62 3421
3319.16 3362
3319.71 3404
3320.25 3457
3320.79 3454
3321.34 3744
3321.88 3887
3322.43 3687
3322.97 3583
3323.51 3592
3324.06 3482
3324.60 3260
3325.14 3292
3325.69 3207
3326.23 3157
3326.78 3068
3327.32 3374
3327.86 3264
3328.41 3077
3328.95 3137
3329.50 3205
3330.04 3463
3330.58 3931
3331.13 4178
3331.67 5100
3332.22 6166
3332.76 7837
3333.31 9348
3333.85 10821
3334.39 12827
3334.94 15029
3335.48 16212
3336.03 17042
3336.57 17496
3337.12 17314
3337.66 16440
3338.21 15278
3338.75 14002
3339.30 12105
3339.84 9630
3340.39 7878
3340.93 6607
3341.48 5767
3342.02 4869
3342.57 4106
3343.11 3591
3343.66 3136
3344.20 3003
3344.75 2735
3345.29 2664
3345.84 2881
3346.39 2866
3346.93 3051
3347.48 2950
3348.02 3120
3348.57 3097
3349.11 3172
3349.66 3223
3350.21 3371
3350.75 3460
3351.30 3569
3351.84 3733
3352.39 3564
3352.94 3494
3353.48 3303
3354.03 3229
3354.57 3315
3355.12 3081
3355.67 2947
3356.21 2920
3356.76 2769
3357.31 2550
3357.85 2779
3358.40 2805
3358.94 2654
3359.49 2505
3360.04 2365
3360.58 2540
3361.13 2744
3361.68 2806
3362.22 2839
3362.77 2741
3363.32 2617
3363.87 2692
3364.41 2849
3364.96 2640
3365.51 2656
3366.05 2940
3366.60 2796
3367.15 2737
3367.70 2793
3368.24 2850
3368.79 2888
3369.34 2965
3369.88 3101
3370.43 3419
3370.98 3461
3371.53 3946
3372.07 4431
3372.62 4646
3373.17 5102
3373.72 5281
3374.27 5283
3374.81 5544
3375.36 5295
3375.91 5352
3376.46 4804
3377.01 4478
3377.55 3921
3378.10 3635
3378.65 3538
3379.20 3438
3379.75 2968
3380.29 2771
3380.84 2782
3381.39 2680
3381.94 2534
3382.49 2509
3383.04 2528
3383.58 2571
3384.13 2509
3384.68 2531
3385.23 2451
3385.78 2525
3386.33 2359
3386.88 2310
3387.43 2286
3387.97 2268
3388.52 2311
3389.07 2232
3389.62 2255
3390.17 2130
3390.72 2135
3391.27 2209
3391.82 2178
3392.37 2166
3392.92 2086
3393.47 1937
3394.02 1999
3394.56 2143
3395.11 2240
3395.66 2096
3396.21 2068
3396.76 2005
3397.31 2029
3397.86 1991
3398.41 1965
3398.96 2004
3399.51 1982
3400.06 2048
3400.61 1923
3401.16 1872
3401.71 2049
3402.26 1871
3402.81 1879
3403.36 1853
3403.91 1969
3404.46 1946
3405.01 2057
3405.56 1938
3406.11 1921
3406.66 1970
3407.21 2058
3407.76 1949
3408.32 2070
3408.87 2520
3409.42 2531
3409.97 2698
3410.52 3106
3411.07 3169
3411.62 3218
3412.17 3277
3412.72 3445
3413.27 3424
3413.82 3349
3414.37 3349
3414.93 3111
3415.48 2874
3416.03 2690
3416.58 2645
3417.13 2575
3417.68 2405
3418.23 2203
3418.78 2168
3419.34 2239
3419.89 2051
3420.44 1941
3420.99 2000
3421.54 2145
3422.09 2088
3422.65 1866
3423.20 1846
3423.75 1970
3424.30 1905
3424.85 1821
3425.40 1941
3425.96 2000
3426.51 1945
3427.06 1941
3427.61 1702
3428.16 1720
3428.72 1929
3429.27 1962
3429.82 1734
3430.37 1652
3430.93 1705
3431.48 1757
3432.03 1787
3432.58 1737
3433.14 1703
3433.69 1658
3434.24 1728
3434.79 1746
3435.35 1760
3435.90 1702
3436.45 1538
3437.00 1698
3437.56 1706
3438.11 1727
3438.66 1705
3439.22 1711
3439.77 1640
3440.32 1771
3440.88 1787
3441.43 1734
3441.98 2023
3442.54 1850
3443.09 1653
3443.64 1806
3444.20 1691
3444.75 1784
3445.30 1752
3445.86 1624
3446.41 1746
3446.96 1668
3447.52 1541
3448.07 1459
3448.63 1665
3449.18 1729
3449.73 1592
3450.29 1530
3450.84 1643
3451.39 1545
3451.95 1557
3452.50 1619
3453.06 1688
3453.61 1530
3454.17 1593
3454.72 1474
3455.27 1653
3455.83 1507
3456.38 1466
3456.94 1517
3457.49 1649
3458.05 1538
3458.60 1498
3459.16 1588
3459.71 1705
3460.27 1594
3460.82 1635
3461.37 1702
3461.93 1623
3462.48 1624
3463.04 1572
3463.59 1680
3464.15 1859
3464.70 1668
3465.26 1706
3465.82 1528
3466.37 1542
3466.93 1552
3467.48 1623
3468.04 1750
3468.59 1693
3469.15 1640
3469.70 1721
3470.26 1709
3470.81 1916
3471.37 1935
3471.92 1867
3472.48 1996
3473.04 1940
3473.59 2037
3474.15 2086
3474.70 2032
3475.26 1844
3475.82 1948
3476.37 1902
3476.93 1791
3477.48 1762
3478.04 1930
3478.60 2121
3479.15 1857
3479.71 2000
3480.27 2024
3480.82 1968
3481.38 2036
3481.93 2251
3482.49 2096
3483.05 2274
3483.60 2233
3484.16 2195
3484.72 2087
3485.27 2227
3485.83 2198
3486.39 2166
3486.94 2265
3487.50 2635
3488.06 2926
3488.62 3269
3489.17 3386
3489.73 3960
3490.29 4683
3490.84 5190
3491.40 5405
3491.96 6331
3492.52 6573
3493.07 6607
3493.63 6593
3494.19 6049
3494.75 5422
3495.30 4582
3495.86 4366
3496.42 3631
3496.98 3110
3497.53 3009
3498.09 3008
3498.65 2792
3499.21 2686
3499.76 2615
3500.32 2611
3500.88 2948
3501.44 3026
3502.00 3377
3502.56 3592
3503.11 3628
3503.67 4061
3504.23 3880
3504.79 4333
3505.35 4545
3505.90 4455
3506.46 4309
3507.02 4011
3507.58 3851
3508.14 3865
3508.70 3505
3509.26 3388
3509.81 3131
3510.37 2974
3510.93 2809
3511.49 2898
3512.05 2620
3512.61 2510
3513.17 2435
3513.73 2556
3514.29 2367
3514.84 2122
3515.40 1995
3515.96 1861
3516.52 1812
3517.08 1752
3517.64 1834
3518.20 1883
3518.76 1914
3519.32 1893
3519.88 1855
3520.44 1889
3521.00 1938
3521.56 1937
3522.12 1733
3522.68 1749
3523.24 1678
3523.80 1733
3524.36 1689
3524.92 1710
3525.48 1586
3526.04 1710
3526.60 1900
3527.16 1849
3527.72 1959
3528.28 1868
3528.84 1893
3529.40 2020
3529.96 1996
3530.52 1890
3531.08 2052
3531.64 1980
3532.20 1999
3532.76 1963
3533.32 1991
3533.88 1925
3534.44 1851
3535.00 1967
3535.56 1826
3536.12 1906
3536.68 1964
3537.25 1976
3537.81 1828
3538.37 1729
3538.93 1847
3539.49 1882
3540.05 1928
3540.61 1870
3541.17 1975
3541.73 1932
3542.30 1942
3542.86 2009
3543.42 2027
3543.98 2164
3544.54 1957
3545.10 1946
3545.66 1915
3546.23 1774
3546.79 1779
3547.35 1759
3547.91 1839
3548.47 1852
3549.03 1926
3549.60 1744
3550.16 1739
3550.72 1574
3551.28 1613
3551.84 1576
3552.41 1517
3552.97 1513
3553.53 1540
3554.09 1415
3554.65 1477
3555.22 1607
3555.78 1565
3556.34 1416
3556.90 1449
3557.47 1462
3558.03 1483
3558.59 1573
3559.15 1703
3559.72 1672
3560.28 1621
3560.84 1631
3561.41 1735
3561.97 1569
3562.53 1611
3563.09 1784
3563.66 1605
3564.22 1555
3564.78 1553
3565.35 1534
3565.91 1674
3566.47 1651
3567.04 1468
3567.60 1514
3568.16 1656
3568.73 1655
3569.29 1388
3569.85 1456
3570.42 1551
3570.98 1395
3571.54 1508
3572.11 1526
3572.67 1551
3573.23 1571
3573.80 1580
3574.36 1866
3574.93 1774
3575.49 1810
3576.05 1908
3576.62 2049
3577.18 2067
3577.75 2239
3578.31 2271
3578.87 2199
3579.44 2131
3580.00 2235
3580.57 2144
3581.13 1963
3581.70 1915
3582.26 1778
3582.82 1738
3583.39 1659
3583.95 1676
3584.52 1657
3585.08 1556
3585.65 1396
3586.21 1300
3586.78 1444
3587.34 1431
3587.91 1440
3588.47 1395
3589.04 1267
3589.60 1274
3590.17 1321
3590.73 1438
3591.30 1403
3591.86 1366
3592.43 1367
3592.99 1345
3593.56 1302
3594.12 1308
3594.69 1240
3595.25 1323
3595.82 1344
3596.39 1357
3596.95 1436
3597.52 1349
3598.08 1327
3598.65 1357
3599.21 1418
3599.78 1262
3600.35 1218
3600.91 1259
3601.48 1357
3602.04 1351
3602.61 1239
3603.18 1317
3603.74 1239
3604.31 1401
3604.87 1200
3605.44 1261
3606.01 1218
3606.57 1295
3607.14 1399
3607.71 1305
3608.27 1308
3608.84 1286
3609.41 1241
3609.97 1343
3610.54 1330
3611.11 1430
3611.67 1302
3612.24 1398
3612.81 1321
3613.37 1326
3613.94 1452
3614.51 1467
3615.07 1650
3615.64 1561
3616.21 1987
3616.77 2007
3617.34 1927
3617.91 2097
3618.48 2188
3619.04 2161
3619.61 2195
3620.18 1986
3620.75 1925
3621.31 1887
3621.88 1709
3622.45 1597
3623.02 1615
3623.58 1416
3624.15 1324
3624.72 1285
3625.29 1220
3625.86 1154
3626.42 1172
3626.99 1257
3627.56 1306
3628.13 1256
3628.70 1315
3629.26 1224
3629.83 1289
3630.40 1175
3630.97 1250
3631.54 1210
3632.10 1246
3632.67 1273
3633.24 1316
3633.81 1287
3634.38 1281
3634.95 1243
3635.52 1265
3636.08 1242
3636.65 1275
3637.22 1352
3637.79 1346
3638.36 1411
3638.93 1497
3639.50 1523
3640.07 1437
3640.64 1493
3641.20 1600
3641.77 1677
3642.34 1587
3642.91 1800
3643.48 1687
3644.05 1750
3644.62 1744
3645.19 1732
3645.76 1562
3646.33 1567
3646.90 1499
3647.47 1451
3648.04 1442
3648.61 1242
3649.18 1241
3649.75 1526
3650.32 1480
3650.89 1444
3651.46 1504
3652.03 1535
3652.60 1648
3653.17 1574
3653.74 1608
3654.31 1578
3654.88 1628
3655.45 1623
3656.02 1513
3656.59 1618
3657.16 1601
3657.73 1662
3658.30 1712
3658.87 1726
3659.44 1552
3660.01 1568
3660.58 1535
3661.15 1503
3661.72 1438
3662.29 1534
3662.86 1655
3663.43 1618
3664.00 1557
3664.58 1523
3665.15 1485
3665.72 1528
3666.29 1594
3666.86 1420
3667.43 1521
3668.00 1679
3668.57 1540
3669.14 1477
3669.72 1480
3670.29 1578
3670.86 1390
3671.43 1364
3672.00 1347
3672.57 1414
3673.14 1427
3673.72 1500
3674.29 1469
3674.86 1452
3675.43 1471
3676.00 1382
3676.57 1420
3677.15 1502
3677.72 1422
3678.29 1529
3678.86 1499
3679.43 1553
3680.01 1511
3680.58 1463
3681.15 1384
3681.72 1357
3682.29 1308
3682.87 1253
3683.44 1469
3684.01 1274
3684.58 1213
3685.16 1209
3685.73 1325
3686.30 1430
3686.87 1451
3687.45 1363
3688.02 1381
3688.59 1420
3689.17 1369
3689.74 1511
3690.31 1362
3690.88 1591
3691.46 1514
3692.03 1467
3692.60 1446
3693.18 1345
3693.75 1540
3694.32 1329
3694.90 1591
3695.47 1282
3696.04 1292
3696.62 1398
3697.19 1292
3697.76 1281
3698.34 1322
3698.91 1345
3699.48 1294
3700.06 1206
3700.63 1209
3701.21 1337
3701.78 1334
3702.35 1384
3702.93 1274
3703.50 1328
3704.07 1385
3704.65 1229
3705.22 1241
3705.80 1445
3706.37 1291
3706.95 1406
3707.52 1403
3708.09 1379
3708.67 1356
3709.24 1268
3709.82 1244
3710.39 1360
3710.97 1208
3711.54 1278
3712.11 1315
3712.69 1292
3713.26 1298
3713.84 1175
3714.41 1200
3714.99 1360
3715.56 1370
3716.14 1298
3716.71 1229
3717.29 1232
3717.86 1177
3718.44 1246
3719.01 1364
3719.59 1332
3720.16 1216
3720.74 1195
3721.31 1269
3721.89 1212
3722.47 1261
3723.04 1266
3723.62 1367
3724.19 1184
3724.77 1275
3725.34 1329
3725.92 1446
3726.49 1228
3727.07 1114
3727.65 1238
3728.22 1280
3728.80 1249
3729.37 1195
3729.95 1418
3730.53 1222
3731.10 1383
3731.68 1535
3732.25 1722
3732.83 1726
3733.41 1770
3733.98 1823
3734.56 1649
3735.14 1712
3735.71 1519
3736.29 1479
3736.86 1377
3737.44 1394
3738.02 1398
3738.59 1235
3739.17 1279
3739.75 1288
3740.32 1197
3740.90 1270
3741.48 1270
3742.06 1200
3742.63 1214
3743.21 1210
3743.79 1119
3744.36 1063
3744.94 1172
3745.52 1270
3746.09 1199
3746.67 1333
3747.25 1281
3747.83 1232
3748.40 1342
3748.98 1275
3749.56 1214
3750.14 1304
3750.71 1333
3751.29 1242
3751.87 1487
3752.45 1316
3753.03 1166
3753.60 1189
3754.18 1136
3754.76 1334
3755.34 1244
3755.91 1120
3756.49 1210
3757.07 1174
3757.65 1067
3758.23 1168
3758.81 1267
3759.38 1233
3759.96 1339
3760.54 1279
3761.12 1345
3761.70 1290
3762.28 1308
3762.85 1349
3763.43 1262
3764.01 1393
3764.59 1332
3765.17 1244
3765.75 1308
3766.33 1302
3766.90 1327
3767.48 1167
3768.06 1203
3768.64 1262
3769.22 1393
3769.80 1366
3770.38 1264
3770.96 1264
3771.54 1306
3772.12 1440
3772.70 1335
3773.27 1247
3773.85 1257
3774.43 1306
3775.01 1349
3775.59 1274
3776.17 1201
3776.75 1139
3777.33 1036
3777.91 1170
3778.49 1212
3779.07 1333
3779.65 1278
3780.23 1219
3780.81 1193
3781.39 1124
3781.97 1107
3782.55 1132
3783.13 1190
3783.71 1098
3784.29 1105
3784.87 1143
3785.45 1240
3786.03 1196
3786.61 1141
3787.19 1158
3787.77 1198
3788.35 1297
3788.93 1231
3789.51 1198
3790.09 1235
3790.67 1170
3791.26 1240
3791.84 1249
3792.42 1205
3793.00 1227
3793.58 1231
3794.16 1237
3794.74 1291
3795.32 1192
3795.90 1240
3796.48 1199
3797.07 1240
3797.65 1279
3798.23 1162
3798.81 1154
3799.39 1170
3799.97 1237
3800.55 1325
3801.13 1274
3801.72 1472
3802.30 1293
3802.88 1211
3803.46 1283
3804.04 1445
3804.62 1305
3805.21 1391
3805.79 1267
3806.37 1377
3806.95 1354
3807.53 1566
3808.12 1722
3808.70 1539
3809.28 1550
3809.86 1505
3810.44 1543
3811.03 1651
3811.61 1611
3812.19 1549
3812.77 1361
3813.36 1338
3813.94 1438
3814.52 1414
3815.10 1299
3815.69 1255
3816.27 1328
3816.85 1409
3817.43 1387
3818.02 1367
3818.60 1399
3819.18 1250
3819.76 1156
3820.35 1375
3820.93 1395
3821.51 1381
3822.10 1298
3822.68 1268
3823.26 1216
3823.85 1177
3824.43 1423
3825.01 1274
3825.60 1279
3826.18 1248
3826.76 1356
3827.35 1156
3827.93 1328
3828.51 1327
3829.10 1320
3829.68 1100
3830.26 1083
3830.85 1217
3831.43 1237
3832.02 1280
3832.60 1323
3833.18 1333
3833.77 1311
3834.35 1227
3834.93 1286
3835.52 1274
3836.10 1377
3836.69 1182
3837.27 1130
3837.86 1091
3838.44 1217
3839.02 1203
3839.61 1308
3840.19 1190
3840.78 1189
3841.36 1331
3841.95 1293
3842.53 1240
3843.12 1263
3843.70 1420
3844.29 1216
3844.87 1345
3845.46 1509
3846.04 1496
3846.63 1540
3847.21 1331
3847.80 1278
3848.38 1300
3848.97 1250
3849.55 1320
3850.14 1253
3850.72 1170
3851.31 1339
3851.89 1400
3852.48 1240
3853.06 1241
3853.65 1148
3854.23 1186
3854.82 1242
3855.40 1308
3855.99 1203
3856.58 1266
3857.16 1301
3857.75 1462
3858.33 1513
3858.92 1694
3859.50 1909
3860.09 1985
3860.68 2056
3861.26 2151
3861.85 2270
3862.43 2237
3863.02 2161
3863.61 2252
3864.19 2150
3864.78 1830
3865.37 1750
3865.95 1642
3866.54 1612
3867.13 1461
3867.71 1394
3868.30 1302
3868.89 1332
3869.47 1256
3870.06 1297
3870.65 1328
3871.23 1318
3871.82 1280
3872.41 1364
3872.99 1261
3873.58 1442
3874.17 1385
3874.75 1269
3875.34 1220
3875.93 1395
3876.52 1303
3877.10 1276
3877.69 1270
3878.28 1165
3878.86 1136
3879.45 1150
3880.04 1201
3880.63 1211
3881.21 1089
3881.80 1150
3882.39 1126
3882.98 1169
3883.57 1250
3884.15 1266
3884.74 1276
3885.33 1327
3885.92 1221
3886.50 1252
3887.09 1314
3887.68 1191
3888.27 1206
3888.86 1237
3889.45 1310
3890.03 1466
3890.62 1347
3891.21 1415
3891.80 1317
3892.39 1246
3892.98 1431
3893.56 1355
3894.15 1343
3894.74 1392
3895.33 1305
3895.92 1328
3896.51 1172
3897.10 1247
3897.68 1264
3898.27 1325
3898.86 1456
3899.45 1480
3900.04 1377
3900.63 1491
3901.22 1280
3901.81 1309
3902.40 1196
3902.99 1376
3903.57 1346
3904.16 1231
3904.75 1186
3905.34 1219
3905.93 1230
3906.52 1218
3907.11 1238
3907.70 1245
3908.29 1273
3908.88 1233
3909.47 1232
3910.06 1097
3910.65 1316
3911.24 1273
3911.83 1281
3912.42 1218
3913.01 1131
3913.60 1146
3914.19 1172
3914.78 1183
3915.37 1202
3915.96 1177
3916.55 1180
3917.14 1095
3917.73 1066
3918.32 1075
3918.91 1249
3919.50 1283
3920.09 1165
3920.68 1311
3921.27 1286
3921.86 1176
3922.45 1149
3923.05 1150
3923.64 1117
3924.23 1245
3924.82 1288
3925.41 1056
3926.00 1111
3926.59 1223
3927.18 1168
3927.77 1135
3928.36 1121
3928.95 1126
3929.55 1161
3930.14 1118
3930.73 1112
3931.32 1111
3931.91 1105
3932.50 1076
3933.09 1154
3933.69 1062
3934.28 1103
3934.87 1137
3935.46 1059
3936.05 1074
3936.64 1178
3937.24 1159
3937.83 1178
3938.42 1105
3939.01 1256
3939.60 1348
3940.20 1237
3940.79 1238
3941.38 1331
3941.97 1338
3942.56 1325
3943.16 1230
3943.75 1067
3944.34 1050
3944.93 1175
3945.53 1122
3946.12 1164
3946.71 1084
3947.30 1210
3947.90 1087
3948.49 1075
3949.08 1083
3949.67 1137
3950.27 1148
3950.86 1023
3951.45 1151
3952.05 1151
3952.64 1000
3953.23 1073
3953.82 1066
3954.42 1139
3955.01 1156
3955.60 1107
3956.20 1162
3956.79 1241
3957.38 1187
3957.98 1173
3958.57 1198
3959.16 1207
3959.76 1267
3960.35 1370
3960.94 1191
3961.54 1355
3962.13 1164
3962.73 1330
3963.32 1341
3963.91 1163
3964.51 1139
3965.10 1316
3965.69 1344
3966.29 1430
3966.88 1390
3967.48 1378
3968.07 1453
3968.66 1294
3969.26 1212
3969.85 1362
3970.45 1230
3971.04 1197
3971.64 1108
3972.23 1143
3972.82 1174
3973.42 1210
3974.01 1286
3974.61 1443
3975.20 1326
3975.80 1262
3976.39 1321
3976.99 1314
3977.58 1226
3978.18 1353
3978.77 1295
3979.37 1311
3979.96 1409
3980.56 1533
3981.15 1288
3981.75 1314
3982.34 1211
3982.94 1225
3983.53 1261
3984.13 1285
3984.72 1310
3985.32 1180
3985.91 1210
3986.51 1171
3987.11 1164
3987.70 1211
3988.30 1182
3988.89 1239
3989.49 1301
3990.08 1176
3990.68 1244
3991.28 1272
3991.87 1222
3992.47 1267
3993.06 1185
3993.66 1194
3994.26 1096
3994.85 1192
3995.45 1293
3996.04 1233
3996.64 1307
3997.24 1407
3997.83 1315
3998.43 1197
3999.03 1263
3999.62 1373
4000.22 1394
4000.81 1267
4001.41 1175
4002.01 1141
4002.60 1230
4003.20 1201
4003.80 1137
4004.40 1207
4004.99 1220
4005.59 1247
4006.19 1246
4006.78 1320
4007.38 1358
4007.98 1355
4008.57 1257
4009.17 1200
4009.77 1179
4010.37 1134
4010.96 1143
4011.56 1290
4012.16 1194
4012.76 1200
4013.35 1309
4013.95 1297
4014.55 1244
4015.15 1283
4015.74 1373
4016.34 1319
4016.94 1450
4017.54 1410
4018.13 1363
4018.73 1228
4019.33 1119
4019.93 1201
4020.53 1282
4021.12 1288
4021.72 1211
4022.32 1148
4022.92 1131
4023.52 1087
4024.12 1195
4024.71 1309
4025.31 1275
4025.91 1197
4026.51 1247
4027.11 1233
4027.71 1288
4028.30 1199
4028.90 1281
4029.50 1245
4030.10 1410
4030.70 1472
4031.30 1280
4031.90 1234
4032.50 1288
4033.10 1318
4033.69 1132
4034.29 1200
4034.89 1325
4035.49 1262
4036.09 1245
4036.69 1237
4037.29 1163
4037.89 1188
4038.49 1156
4039.09 1129
4039.69 1135
4040.29 1178
4040.89 1330
4041.49 1253
4042.08 1051
4042.68 1063
4043.28 1105
4043.88 1094
4044.48 1044
4045.08 1086
4045.68 1143
4046.28 965
4046.88 1084
4047.48 1151
4048.08 1073
4048.68 1217
4049.28 1091
4049.88 1124
4050.48 1040
4051.08 1050
4051.69 1020
4052.29 1086
4052.89 1283
4053.49 1144
4054.09 1065
4054.69 1066
4055.29 1121
4055.89 1152
4056.49 1138
4057.09 1054
4057.69 1024
4058.29 1042
4058.89 1141
4059.49 1116
4060.09 1142
4060.70 1035
4061.30 1012
4061.90 1057
4062.50 1039
4063.10 1070
4063.70 1099
4064.30 1122
4064.90 1228
4065.51 1230
4066.11 1251
4066.71 1219
4067.31 1249
4067.91 1177
4068.51 1192
4069.11 1102
4069.72 1112
4070.32 1048
4070.92 1073
4071.52 1075
4072.12 1054
4072.73 932
4073.33 995
4073.93 986
4074.53 959
4075.13 1083
4075.74 1084
4076.34 946
4076.94 976
4077.54 1009
4078.14 909
4078.75 978
4079.35 929
4079.95 1032
4080.55 990
4081.16 922
4081.76 1054
4082.36 1134
4082.96 1100
4083.57 991
4084.17 1039
4084.77 1048
4085.38 944
4085.98 974
4086.58 973
4087.18 1048
4087.79 1171
4088.39 1122
4088.99 1109
4089.60 1039
4090.20 996
4090.80 970
4091.41 1060
4092.01 1052
4092.61 997
4093.22 1054
4093.82 1047
4094.42 970
4095.03 1154
4095.63 1066
4096.23 1018
4096.84 1112
4097.44 1101
4098.05 1103
4098.65 1080
4099.25 1060
4099.86 1062
4100.46 1017
4101.06 1004
4101.67 1083
4102.27 1126
4102.88 1048
4103.48 1054
4104.09 1017
4104.69 1004
4105.29 965
4105.90 1025
4106.50 919
4107.11 1055
4107.71 990
4108.32 940
4108.92 933
4109.53 939
4110.13 989
4110.74 1110
4111.34 1222
4111.94 1125
4112.55 985
4113.15 916
4113.76 994
4114.36 1031
4114.97 995
4115.57 878
4116.18 886
4116.78 966
4117.39 971
4118.00 850
4118.60 1021
4119.21 962
4119.81 973
4120.42 914
4121.02 889
4121.63 939
4122.23 970
4122.84 1005
4123.44 971
4124.05 1060
4124.66 910
4125.26 891
4125.87 917
4126.47 937
4127.08 1056
4127.68 938
4128.29 1015
4128.90 1006
4129.50 949
4130.11 969
4130.72 941
4131.32 956
4131.93 1002
4132.53 1064
4133.14 1037
4133.75 1054
4134.35 984
4134.96 1037
4135.57 1052
4136.17 989
4136.78 1168
4137.39 1071
4137.99 1009
4138.60 1108
4139.21 1117
4139.81 1050
4140.42 1044
4141.03 999
4141.63 1164
4142.24 1101
4142.85 1020
4143.46 1094
4144.06 1244
4144.67 1161
4145.28 1116
4145.88 1154
4146.49 1043
4147.10 1043
4147.71 1056
4148.31 1032
4148.92 933
4149.53 1021
4150.14 1025
4150.74 985
4151.35 979
4151.96 1070
4152.57 1162
4153.18 1024
4153.78 990
4154.39 994
4155.00 955
4155.61 1058
4156.22 1087
4156.82 1012
4157.43 1041
4158.04 1062
4158.65 1106
4159.26 1053
4159.86 1070
4160.47 1109
4161.08 1059
4161.69 1102
4162.30 987
4162.91 996
4163.52 1069
4164.12 1110
4164.73 1011
4165.34 969
4165.95 1059
4166.56 1023
4167.17 991
4167.78 909
4168.39 1000
4168.99 976
4169.60 1110
4170.21 1017
4170.82 1124
4171.43 1103
4172.04 1004
4172.65 1115
4173.26 1198
4173.87 1265
4174.48 1181
4175.09 1087
4175.70 1117
4176.31 1094
4176.92 1067
4177.53 1066
4178.13 1140
4178.74 1073
4179.35 1183
4179.96 1133
4180.57 1029
4181.18 1128
4181.79 1029
4182.40 957
4183.01 1149
4183.62 1108
4184.23 1145
4184.84 974
4185.45 1004
4186.06 1054
4186.67 1031
4187.29 987
4187.90 1044
4188.51 1081
4189.12 1002
4189.73 971
4190.34 943
4190.95 1005
4191.56 946
4192.17 985
4192.78 1043
4193.39 1114
4194.00 1140
4194.61 1037
4195.22 1042
4195.83 1040
4196.45 935
4197.06 987
4197.67 939
4198.28 1006
4198.89 957
4199.50 935
4200.11 926
4200.72 943
4201.33 909
4201.95 1044
4202.56 969
4203.17 992
4203.78 1115
4204.39 1074
4205.00 999
4205.62 1009
4206.23 1022
4206.84 1197
4207.45 1119
4208.06 1066
4208.67 999
4209.29 1223
4209.90 1118
4210.51 1087
4211.12 1051
4211.73 1177
4212.35 1098
4212.96 965
4213.57 1016
4214.18 1077
4214.80 1077
4215.41 1148
4216.02 1122
4216.63 1070
4217.25 1001
4217.86 1136
4218.47 1129
4219.08 1228
4219.70 1240
4220.31 1294
4220.92 1322
4221.53 1338
4222.15 1329
4222.76 1576
4223.37 1479
4223.99 1470
4224.60 1289
4225.21 1262
4225.83 1410
4226.44 1321
4227.05 1271
4227.66 1457
4228.28 1369
4228.89 1454
4229.51 1446
4230.12 1526
4230.73 1530
4231.35 1396
4231.96 1340
4232.57 1195
4233.19 1231
4233.80 1206
4234.41 1262
4235.03 1267
4235.64 1282
4236.26 1242
4236.87 1352
4237.48 1175
4238.10 1203
4238.71 1202
4239.33 1068
4239.94 1073
4240.55 1089
4241.17 1063
4241.78 1063
4242.40 1086
4243.01 1128
4243.63 1174
4244.24 1132
4244.85 1059
4245.47 1108
4246.08 1102
4246.70 1156
4247.31 1321
4247.93 1311
4248.54 1138
4249.16 1132
4249.77 1114
4250.39 1086
4251.00 1068
4251.62 1067
4252.23 1042
4252.85 1067
4253.46 1069
4254.08 1085
4254.69 1166
4255.31 1189
4255.92 1124
4256.54 1158
4257.15 1195
4257.77 1140
4258.39 1043
4259.00 1109
4259.62 1113
4260.23 1235
4260.85 1304
4261.46 1270
4262.08 1223
4262.69 1311
4263.31 1278
4263.93 1248
4264.54 1424
4265.16 1286
4265.77 1186
4266.39 1130
4267.01 1246
4267.62 1164
4268.24 1123
4268.86 1151
4269.47 1142
4270.09 1065
4270.70 1190
4271.32 1194
4271.94 1262
4272.55 1315
4273.17 1170
4273.79 1098
4274.40 1172
4275.02 1309
4275.64 1335
4276.25 1298
4276.87 1330
4277.49 1340
4278.10 1453
4278.72 1306
4279.34 1288
4279.96 1306
4280.57 1228
4281.19 1054
4281.81 1157
4282.42 1168
4283.04 1182
4283.66 1079
4284.28 1137
4284.89 1091
4285.51 1094
4286.13 1067
4286.75 984
4287.36 964
4287.98 1108
4288.60 1255
4289.22 1088
4289.83 1010
4290.45 968
4291.07 1058
4291.69 999
4292.31 1076
4292.92 1207
4293.54 1097
4294.16 1113
4294.78 1047
4295.40 1067
4296.01 1106
4296.63 1061
4297.25 1125
4297.87 1200
4298.49 1146
4299.11 1017
4299.72 1111
4300.34 1151
4300.96 1192
4301.58 1079
4302.20 1115
4302.82 1122
4303.44 1203
4304.06 1119
4304.67 1046
4305.29 1141
4305.91 1068
4306.53 1154
4307.15 1113
4307.77 1070
4308.39 1113
4309.01 1177
4309.63 1163
4310.25 1060
4310.86 1128
4311.48 1069
4312.10 1115
4312.72 1128
4313.34 1088
4313.96 1070
4314.58 1131
4315.20 1154
4315.82 1187
4316.44 1117
4317.06 1062
4317.68 1134
4318.30 1189
4318.92 1131
4319.54 1108
4320.16 1200
4320.78 1220
4321.40 1221
4322.02 1327
4322.64 1207
4323.26 1278
4323.88 1182
4324.50 1169
4325.12 1208
4325.74 1268
4326.36 1392
4326.98 1316
4327.60 1306
4328.22 1402
4328.84 1345
4329.46 1389
4330.08 1349
4330.71 1636
4331.33 1551
4331.95 1705
4332.57 1861
4333.19 1863
4333.81 2032
4334.43 1925
4335.05 1706
4335.67 1864
4336.29 1952
4336.91 1862
4337.54 1786
4338.16 1629
4338.78 1628
4339.40 1706
4340.02 1730
4340.64 1661
4341.26 1591
4341.89 1612
4342.51 1549
4343.13 1745
4343.75 1910
4344.37 1899
4344.99 1941
4345.62 1965
4346.24 2282
4346.86 2402
4347.48 2533
4348.10 2427
4348.73 2337
4349.35 2337
4349.97 2067
4350.59 1908
4351.21 1862
4351.84 1884
4352.46 1659
4353.08 1878
4353.70 1756
4354.33 1467
4354.95 1583
4355.57 1549
4356.19 1446
4356.82 1393
4357.44 1275
4358.06 1308
4358.68 1446
4359.31 1401
4359.93 1327
4360.55 1405
4361.17 1422
4361.80 1461
4362.42 1405
4363.04 1276
4363.67 1223
4364.29 1392
4364.91 1442
4365.54 1357
4366.16 1372
4366.78 1330
4367.41 1318
4368.03 1357
4368.65 1208
4369.28 1244
4369.90 1322
4370.52 1213
4371.15 1110
4371.77 1248
4372.39 1174
4373.02 1285
4373.64 1306
4374.27 1325
4374.89 1223
4375.51 1199
4376.14 1086
4376.76 1077
4377.39 1221
4378.01 1248
4378.63 1170
4379.26 1121
4379.88 1187
4380.51 1228
4381.13 1235
4381.75 1183
4382.38 1189
4383.00 1221
4383.63 1224
4384.25 1210
4384.88 1164
4385.50 1200
4386.13 1175
4386.75 1253
4387.38 1068
4388.00 1032
4388.63 1197
4389.25 1134
4389.88 1118
4390.50 1174
4391.13 1115
4391.75 1171
4392.38 1224
4393.00 1180
4393.63 1091
4394.25 1118
4394.88 1258
4395.50 1301
4396.13 1125
4396.75 1071
4397.38 1124
4398.00 1229
4398.63 1194
4399.26 1110
4399.88 1086
4400.51 1102
4401.13 1023
4401.76 1072
4402.38 1181
4403.01 1179
4403.64 1286
4404.26 1221
4404.89 1159
4405.51 1167
4406.14 1173
4406.77 1209
4407.39 1230
4408.02 1106
4408.64 1223
4409.27 1169
4409.90 1110
4410.52 1013
4411.15 1063
4411.78 1045
4412.40 1178
4413.03 1148
4413.66 1158
4414.28 1044
4414.91 1075
4415.54 1063
4416.16 1015
4416.79 1001
4417.42 1012
4418.04 1107
4418.67 1058
4419.30 1057
4419.93 1003
4420.55 1054
4421.18 1083
4421.81 1101
4422.43 956
4423.06 1013
4423.69 1044
4424.32 994
4424.94 1062
4425.57 1033
4426.20 1029
4426.83 1092
4427.45 976
4428.08 913
4428.71 1040
4429.34 972
4429.96 1006
4430.59 1024
4431.22 980
4431.85 934
4432.48 929
4433.10 1003
4433.73 1030
4434.36 1044
4434.99 1095
4435.62 1162
4436.24 1089
4436.87 1057
4437.50 1202
4438.13 1140
4438.76 1102
4439.39 958
4440.02 1045
4440.64 1006
4441.27 916
4441.90 1058
4442.53 1029
4443.16 1079
4443.79 1144
4444.42 1136
4445.04 1105
4445.67 1083
4446.30 974
4446.93 929
4447.56 1051
4448.19 1032
4448.82 1030
4449.45 1029
4450.08 1043
4450.71 1032
4451.34 1064
4451.97 1078
4452.59 1100
4453.22 1058
4453.85 1094
4454.48 1018
4455.11 1135
4455.74 1238
4456.37 1032
4457.00 1098
4457.63 1189
4458.26 1121
4458.89 1031
4459.52 1113
4460.15 1008
4460.78 1091
4461.41 1085
4462.04 1072
4462.67 1076
4463.30 993
4463.93 1014
4464.56 1021
4465.19 1022
4465.82 983
4466.45 1081
4467.08 925
4467.71 1016
4468.34 1060
4468.97 1098
4469.61 961
4470.24 1032
4470.87 1075
4471.50 1000
4472.13 1073
4472.76 1045
4473.39 988
4474.02 931
4474.65 1045
4475.28 1037
4475.91 1068
4476.54 1053
4477.18 1022
4477.81 1002
4478.44 873
4479.07 911
4479.70 997
4480.33 1143
4480.96 975
4481.59 954
4482.23 1021
4482.86 1061
4483.49 1095
4484.12 1166
4484.75 1091
4485.38 1115
4486.02 1124
4486.65 1105
4487.28 1125
4487.91 1121
4488.54 1005
4489.18 1093
4489.81 1118
4490.44 1033
4491.07 917
4491.70 996
4492.34 1120
4492.97 1113
4493.60 1143
4494.23 1096
4494.87 1109
4495.50 1117
4496.13 1017
4496.76 1047
4497.40 1059
4498.03 1054
4498.66 1165
4499.29 1270
4499.93 1128
4500.56 1192
4501.19 1241
4501.82 1191
4502.46 1298
4503.09 1207
4503.72 1130
4504.36 1273
4504.99 1254
4505.62 1101
4506.26 1270
4506.89 1127
4507.52 1339
4508.16 1267
4508.79 1129
4509.42 1139
4510.06 1172
4510.69 1058
4511.32 1058
4511.96 1113
4512.59 1118
4513.22 1137
4513.86 1107
4514.49 1017
4515.13 1045
4515.76 1015
4516.39 1097
4517.03 1124
4517.66 1060
4518.30 1123
4518.93 1053
4519.56 980
4520.20 987
4520.83 1101
4521.47 1088
4522.10 1095
4522.73 1091
4523.37 1109
4524.00 1154
4524.64 1074
4525.27 1077
4525.91 1071
4526.54 1054
4527.18 1220
4527.81 1430
4528.45 1377
4529.08 1430
4529.72 1721
4530.35 1773
4530.99 1892
4531.62 1899
4532.26 2002
4532.89 2021
4533.53 1973
4534.16 1704
4534.80 1583
4535.43 1553
4536.07 1402
4536.70 1372
4537.34 1457
4537.97 1335
4538.61 1193
4539.24 1154
4539.88 993
4540.51 1061
4541.15 1081
4541.79 986
4542.42 963
4543.06 1023
4543.69 1066
4544.33 1127
4544.96 1160
4545.60 992
4546.24 1059
4546.87 974
4547.51 998
4548.14 969
4548.78 1016
4549.42 985
4550.05 1072
4550.69 945
4551.33 1069
4551.96 1168
4552.60 1038
4553.24 1060
4553.87 1064
4554.51 1217
4555.15 1216
4555.78 1099
4556.42 1160
4557.06 1008
4557.69 1009
4558.33 989
4558.97 1063
4559.60 1140
4560.24 1101
4560.88 1019
4561.51 1133
4562.15 1099
4562.79 1089
4563.43 1087
4564.06 1070
4564.70 1192
4565.34 1113
4565.97 1126
4566.61 1105
4567.25 1212
4567.89 1202
4568.52 1302
4569.16 1282
4569.80 1207
4570.44 1304
4571.07 1255
4571.71 1334
4572.35 1246
4572.99 1260
4573.63 1192
4574.26 1141
4574.90 1122
4575.54 1240
4576.18 1147
4576.82 1084
4577.45 1088
4578.09 1060
4578.73 1122
4579.37 985
4580.01 1015
4580.65 995
4581.28 1050
4581.92 1128
4582.56 1144
4583.20 1033
4583.84 1127
4584.48 1306
4585.12 1160
4585.76 996
4586.39 1084
4587.03 1213
4587.67 1209
4588.31 1253
4588.95 1334
4589.59 1386
4590.23 1324
4590.87 1363
4591.51 1383
4592.15 1562
4592.78 1618
4593.42 1510
4594.06 1662
4594.70 1517
4595.34 1343
4595.98 1292
4596.62 1059
4597.26 1193
4597.90 1161
4598.54 1095
4599.18 1172
4599.82 1127
4600.46 1079
4601.10 1086
4601.74 1107
4602.38 1085
4603.02 1159
4603.66 1177
4604.30 1291
4604.94 1170
4605.58 1353
4606.22 1212
4606.86 1114
4607.50 1195
4608.14 1256
4608.78 1243
4609.42 1174
4610.06 1166
4610.70 1196
4611.34 1130
4611.98 1025
4612.62 985
4613.26 1141
4613.90 1148
4614.55 993
4615.19 1058
4615.83 1139
4616.47 1096
4617.11 1068
4617.75 991
4618.39 973
4619.03 1030
4619.67 974
4620.31 1010
4620.96 1082
4621.60 1043
4622.24 948
4622.88 970
4623.52 969
4624.16 964
4624.80 981
4625.44 1009
4626.09 909
4626.73 940
4627.37 946
4628.01 962
4628.65 1032
4629.29 1052
4629.94 1092
4630.58 1027
4631.22 1061
4631.86 1022
4632.50 1060
4633.15 1072
4633.79 1104
4634.43 1016
4635.07 1080
4635.72 1067
4636.36 1063
4637.00 1155
4637.64 1063
4638.28 1071
4638.93 1065
4639.57 1032
4640.21 1071
4640.85 1139
4641.50 1023
4642.14 1063
4642.78 989
4643.43 1079
4644.07 1005
4644.71 991
4645.35 1039
4646.00 1003
4646.64 1074
4647.28 1035
4647.93 1083
4648.57 1079
4649.21 1130
4649.86 1138
4650.50 1125
4651.14 953
4651.79 1097
4652.43 1171
4653.07 1065
4653.72 902
4654.36 1060
4655.00 1109
4655.65 998
4656.29 992
4656.93 969
4657.58 1001
4658.22 954
4658.87 881
4659.51 961
4660.15 1000
4660.80 854
4661.44 965
4662.09 1016
4662.73 988
4663.37 912
4664.02 1008
4664.66 1112
4665.31 1040
4665.95 883
4666.59 892
4667.24 963
4667.88 935
4668.53 945
4669.17 1017
4669.82 900
4670.46 886
4671.11 1027
4671.75 891
4672.40 993
4673.04 976
4673.69 954
4674.33 911
4674.98 960
4675.62 995
4676.27 1001
4676.91 938
4677.56 1012
4678.20 991
4678.85 1094
4679.49 1111
4680.14 943
4680.78 960
4681.43 964
4682.07 940
4682.72 1150
4683.36 1021
4684.01 1022
4684.66 1066
4685.30 1022
4685.95 1027
4686.59 899
4687.24 988
4687.88 1118
4688.53 1009
4689.18 1116
4689.82 1061
4690.47 1027
4691.11 935
4691.76 1134
4692.41 1143
4693.05 997
4693.70 1051
4694.34 1079
4694.99 1028
4695.64 1022
4696.28 1154
4696.93 1177
4697.58 1130
4698.22 1245
4698.87 1307
4699.52 1167
4700.16 1195
4700.81 1283
4701.46 1125
4702.10 1224
4702.75 1232
4703.40 1121
4704.04 1068
4704.69 1143
4705.34 1168
4705.99 1222
4706.63 1125
4707.28 1122
4707.93 1045
4708.57 1073
4709.22 1054
4709.87 1057
4710.52 1100
4711.16 986
4711.81 1178
4712.46 1122
4713.11 1167
4713.75 1140
4714.40 1038
4715.05 1085
4715.70 1241
4716.35 1260
4716.99 1077
4717.64 1199
4718.29 1073
4718.94 945
4719.58 1095
4720.23 1043
4720.88 1158
4721.53 1078
4722.18 1104
4722.83 1278
4723.47 1158
4724.12 1254
4724.77 1097
4725.42 1200
4726.07 1178
4726.72 1200
4727.36 1159
4728.01 1344
4728.66 1327
4729.31 1238
4729.96 1157
4730.61 1047
4731.26 1179
4731.91 959
4732.55 1077
4733.20 1119
4733.85 1044
4734.50 1164
4735.15 1128
4735.80 1059
4736.45 1067
4737.10 1178
4737.75 1071
4738.40 959
4739.05 1073
4739.70 1024
4740.35 1024
4740.99 1008
4741.64 1126
4742.29 1064
4742.94 1118
4743.59 1182
4744.24 1084
4744.89 1094
4745.54 1078
4746.19 1173
4746.84 1133
4747.49 1183
4748.14 1002
4748.79 1056
4749.44 1083
4750.09 1149
4750.74 1084
4751.39 1144
4752.04 1178
4752.69 1166
4753.34 1130
4753.99 1295
4754.64 1293
4755.29 1074
4755.95 1153
4756.60 1113
4757.25 1125
4757.90 1233
4758.55 1136
4759.20 1247
4759.85 1279
4760.50 1210
4761.15 1237
4761.80 1289
4762.45 1181
4763.10 1183
4763.75 1082
4764.41 1098
4765.06 1175
4765.71 1161
4766.36 1113
4767.01 1151
4767.66 1158
4768.31 1200
4768.97 1135
4769.62 1206
4770.27 1183
4770.92 1034
4771.57 994
4772.22 1022
4772.87 1103
4773.53 1132
4774.18 1076
4774.83 1093
4775.48 1122
4776.13 1012
4776.79 1044
4777.44 1147
4778.09 1051
4778.74 1135
4779.39 1108
4780.05 1052
4780.70 1038
4781.35 1044
4782.00 989
4782.65 1094
4783.31 1159
4783.96 1084
4784.61 964
4785.26 1046
4785.92 1015
4786.57 1078
4787.22 1067
4787.88 1149
4788.53 1117
4789.18 1029
4789.83 1078
4790.49 1062
4791.14 1069
4791.79 1118
4792.45 1134
4793.10 1209
4793.75 1186
4794.40 1123
4795.06 1015
4795.71 1095
4796.36 1130
4797.02 1133
4797.67 1262
4798.32 1268
4798.98 1194
4799.63 1279
4800.29 1341
4800.94 1239
4801.59 1232
4802.25 1337
4802.90 1209
4803.55 1145
4804.21 1227
4804.86 1074
4805.52 1230
4806.17 1334
4806.82 1205
4807.48 1225
4808.13 1251
4808.79 1055
4809.44 1060
4810.09 1205
4810.75 1034
4811.40 1203
4812.06 1170
4812.71 1184
4813.37 1179
4814.02 1191
4814.67 1176
4815.33 1275
4815.98 1183
4816.64 1193
4817.29 1260
4817.95 1333
4818.60 1301
4819.26 1156
4819.91 1335
4820.57 1416
4821.22 1403
4821.88 1477
4822.53 1379
4823.19 1310
4823.84 1230
4824.50 1470
4825.15 1390
4825.81 1309
4826.46 1367
4827.12 1408
4827.77 1311
4828.43 1302
4829.09 1261
4829.74 1127
4830.40 1186
4831.05 1239
4831.71 1290
4832.36 1377
4833.02 1212
4833.68 1351
4834.33 1293
4834.99 1312
4835.64 1421
4836.30 1308
4836.96 1398
4837.61 1480
4838.27 1411
4838.92 1362
4839.58 1470
4840.24 1415
4840.89 1615
4841.55 1479
4842.21 1488
4842.86 1253
4843.52 1372
4844.17 1469
4844.83 1403
4845.49 1452
4846.14 1465
4846.80 1449
4847.46 1396
4848.11 1457
4848.77 1654
4849.43 1621
4850.09 1880
4850.74 1783
4851.40 1873
4852.06 1909
4852.71 1914
4853.37 1644
4854.03 1631
4854.69 1770
4855.34 1853
4856.00 1622
4856.66 1545
4857.31 1657
4857.97 1778
4858.63 1797
4859.29 1825
4859.94 1781
4860.60 1645
4861.26 1480
4861.92 1691
4862.58 1765
4863.23 1683
4863.89 1660
4864.55 1657
4865.21 1531
4865.87 1585
4866.52 1720
4867.18 1611
4867.84 1643
4868.50 1674
4869.16 1670
4869.81 1690
4870.47 1609
4871.13 1633
4871.79 1696
4872.45 1638
4873.11 1604
4873.77 1684
4874.42 1519
4875.08 1539
4875.74 1515
4876.40 1576
4877.06 1673
4877.72 1665
4878.38 1722
4879.03 1626
4879.69 1524
4880.35 1544
4881.01 1566
4881.67 1609
4882.33 1663
4882.99 1583
4883.65 1485
4884.31 1458
4884.97 1473
4885.63 1392
4886.29 1429
4886.95 1291
4887.60 1364
4888.26 1440
4888.92 1436
4889.58 1372
4890.24 1494
4890.90 1559
4891.56 1517
4892.22 1354
4892.88 1454
4893.54 1396
4894.20 1235
4894.86 1196
4895.52 1159
4896.18 1316
4896.84 1237
4897.50 1135
4898.16 1390
4898.82 1406
4899.48 1309
4900.14 1320
4900.80 1237
4901.46 1125
4902.12 1174
4902.79 1190
4903.45 1266
4904.11 1268
4904.77 1204
4905.43 1182
4906.09 1255
4906.75 1268
4907.41 1064
4908.07 1187
4908.73 1319
4909.39 1146
4910.05 1110
4910.71 1130
4911.38 1229
4912.04 1276
4912.70 1248
4913.36 1136
4914.02 1063
4914.68 1099
4915.34 1172
4916.00 1243
4916.67 1163
4917.33 1041
4917.99 1070
4918.65 1165
4919.31 1174
4919.97 981
4920.64 976
4921.30 1025
4921.96 1081
4922.62 1050
4923.28 1023
4923.94 1153
4924.61 1182
4925.27 1107
4925.93 1122
4926.59 1077
4927.26 1010
4927.92 1119
4928.58 1082
4929.24 1116
4929.90 1051
4930.57 1142
4931.23 1037
4931.89 1076
4932.55 1084
4933.22 1151
4933.88 1093
4934.54 980
4935.20 1004
4935.87 1101
4936.53 1121
4937.19 1037
4937.86 1163
4938.52 1148
4939.18 1167
4939.84 1042
4940.51 1114
4941.17 1060
4941.83 1022
4942.50 1038
4943.16 1038
4943.82 1003
4944.49 1066
4945.15 980
4945.81 1100
4946.48 1086
4947.14 959
4947.80 1015
4948.47 973
4949.13 961
4949.79 953
4950.46 926
4951.12 924
4951.79 989
4952.45 1028
4953.11 1083
4953.78 1024
4954.44 967
4955.11 896
4955.77 931
4956.43 1135
4957.10 941
4957.76 991
4958.43 1056
4959.09 1089
4959.76 995
4960.42 1018
4961.08 1055
4961.75 1083
4962.41 1163
4963.08 1258
4963.74 1180
4964.41 1180
4965.07 1189
4965.74 1080
4966.40 1096
4967.07 1020
4967.73 1049
4968.40 1029
4969.06 1070
4969.73 974
4970.39 897
4971.06 983
4971.72 1007
4972.39 1040
4973.05 985
4973.72 906
4974.38 999
4975.05 1052
4975.71 995
4976.38 966
4977.04 1001
4977.71 976
4978.37 904
4979.04 949
4979.71 928
4980.37 902
4981.04 982
4981.70 939
4982.37 959
4983.04 919
4983.70 908
4984.37 1013
4985.03 1113
4985.70 1035
4986.37 1038
4987.03 970
4987.70 1026
4988.36 970
4989.03 962
4989.70 949
4990.36 919
4991.03 960
4991.70 870
4992.36 989
4993.03 885
4993.70 914
4994.36 874
4995.03 998
4995.70 949
4996.36 1000
4997.03 961
4997.70 825
4998.36 948
4999.03 943
4999.70 928
5000.36 941
5001.03 965
5001.70 962
5002.37 958
5003.03 910
5003.70 950
5004.37 884
5005.03 882
5005.70 963
5006.37 973
5007.04 970
5007.70 886
5008.37 884
5009.04 897
5009.71 865
5010.38 989
5011.04 955
5011.71 964
5012.38 942
5013.05 970
5013.71 936
5014.38 889
5015.05 909
5015.72 863
5016.39 1006
5017.06 1004
5017.72 933
5018.39 912
5019.06 850
5019.73 924
5020.40 954
5021.07 954
5021.73 934
5022.40 931
5023.07 1026
5023.74 896
5024.41 926
5025.08 1024
5025.75 990
5026.41 1023
5027.08 893
5027.75 914
5028.42 893
5029.09 931
5029.76 932
5030.43 911
5031.10 941
5031.77 871
5032.44 937
5033.10 928
5033.77 972
5034.44 944
5035.11 979
5035.78 958
5036.45 1019
5037.12 942
5037.79 871
5038.46 903
5039.13 863
5039.80 925
5040.47 882
5041.14 839
5041.81 898
5042.48 932
5043.15 892
5043.82 823
5044.49 897
5045.16 898
5045.83 885
5046.50 987
5047.17 931
5047.84 903
5048.51 936
5049.18 805
5049.85 783
5050.52 962
5051.19 1007
5051.86 966
5052.53 867
5053.20 843
5053.87 976
5054.54 881
5055.21 867
5055.89 904
5056.56 1021
5057.23 917
5057.90 995
5058.57 927
5059.24 948
5059.91 969
5060.58 1020
5061.25 988
5061.92 934
5062.60 908
5063.27 1005
5063.94 990
5064.61 970
5065.28 1037
5065.95 1017
5066.62 1038
5067.30 934
5067.97 898
5068.64 895
5069.31 886
5069.98 899
5070.65 972
5071.33 902
5072.00 903
5072.67 1056
5073.34 992
5074.01 847
5074.68 814
5075.36 909
5076.03 946
5076.70 971
5077.37 963
5078.05 1055
5078.72 1064
5079.39 1094
5080.06 1105
5080.73 1007
5081.41 1153
5082.08 1060
5082.75 897
5083.42 977
5084.10 924
5084.77 918
5085.44 950
5086.12 1047
5086.79 1111
5087.46 948
5088.13 1058
5088.81 1005
5089.48 934
5090.15 961
5090.83 916
5091.50 1073
5092.17 1085
5092.85 954
5093.52 998
5094.19 988
5094.87 843
5095.54 915
5096.21 986
5096.89 1018
5097.56 992
5098.23 1000
5098.91 1018
5099.58 981
5100.25 932
5100.93 1012
5101.60 990
5102.28 971
5102.95 1041
5103.62 925
5104.30 982
5104.97 1077
5105.65 931
5106.32 895
5106.99 990
5107.67 1015
5108.34 933
5109.02 982
5109.69 977
5110.36 972
5111.04 984
5111.71 871
5112.39 879
5113.06 910
5113.74 931
5114.41 974
5115.09 998
5115.76 1035
5116.44 1098
5117.11 1027
5117.79 1180
5118.46 1205
5119.14 1126
5119.81 1109
5120.49 1112
5121.16 1169
5121.84 1185
5122.51 1235
5123.19 1160
5123.86 982
5124.54 1009
5125.21 988
5125.89 963
5126.56 939
5127.24 1072
5127.91 957
5128.59 962
5129.27 1047
5129.94 1044
5130.62 1003
5131.29 882
5131.97 880
5132.64 1013
5133.32 1032
5134.00 1011
5134.67 1010
5135.35 984
5136.02 1012
5136.70 1000
5137.38 1009
5138.05 1092
5138.73 986
5139.40 1052
5140.08 1023
5140.76 973
5141.43 928
5142.11 1029
5142.79 983
5143.46 971
5144.14 938
5144.82 894
5145.49 949
5146.17 1077
5146.85 898
5147.52 910
5148.20 876
5148.88 914
5149.55 928
5150.23 884
5150.91 889
5151.59 936
5152.26 944
5152.94 864
5153.62 921
5154.29 1025
5154.97 1023
5155.65 903
5156.33 1005
5157.00 975
5157.68 963
5158.36 976
5159.04 943
5159.71 858
5160.39 915
5161.07 828
5161.75 949
5162.42 931
5163.10 918
5163.78 928
5164.46 899
5165.14 940
5165.81 1003
5166.49 878
5167.17 991
5167.85 945
5168.53 881
5169.21 919
5169.88 921
5170.56 880
5171.24 875
5171.92 884
5172.60 955
5173.28 970
5173.95 817
5174.63 805
5175.31 867
5175.99 901
5176.67 870
5177.35 1018
5178.03 972
5178.71 914
5179.38 895
5180.06 912
5180.74 904
5181.42 866
5182.10 856
5182.78 816
5183.46 924
5184.14 918
5184.82 928
5185.50 783
5186.18 757
5186.86 966
5187.53 899
5188.21 903
5188.89 880
5189.57 904
5190.25 904
5190.93 841
5191.61 858
5192.29 805
5192.97 870
5193.65 872
5194.33 974
5195.01 881
5195.69 853
5196.37 891
5197.05 883
5197.73 896
5198.41 954
5199.09 802
5199.77 860
5200.45 833
5201.13 846
5201.81 865
5202.49 864
5203.17 906
5203.86 860
5204.54 843
5205.22 800
5205.90 943
5206.58 933
5207.26 846
5207.94 875
5208.62 830
5209.30 846
5209.98 923
5210.66 888
5211.34 908
5212.02 893
5212.71 950
5213.39 933
5214.07 860
5214.75 943
5215.43 848
5216.11 929
5216.79 1044
5217.47 1098
5218.16 1006
5218.84 965
5219.52 959
5220.20 862
5220.88 955
5221.56 966
5222.25 1064
5222.93 1062
5223.61 1011
5224.29 959
5224.97 1079
5225.66 1024
5226.34 979
5227.02 995
5227.70 979
5228.38 1002
5229.07 911
5229.75 836
5230.43 972
5231.11 988
5231.79 936
5232.48 999
5233.16 970
5233.84 974
5234.52 923
5235.21 936
5235.89 1089
5236.57 1131
5237.26 947
5237.94 944
5238.62 1062
5239.30 951
5239.99 931
5240.67 887
5241.35 843
5242.04 885
5242.72 951
5243.40 1022
5244.08 1117
5244.77 1006
5245.45 900
5246.13 832
5246.82 1013
5247.50 996
5248.18 901
5248.87 907
5249.55 1055
5250.24 1118
5250.92 1090
5251.60 1117
5252.29 1154
5252.97 1050
5253.65 983
5254.34 965
5255.02 1029
5255.71 1082
5256.39 1022
5257.07 921
5257.76 924
5258.44 990
5259.13 1086
5259.81 1039
5260.49 942
5261.18 971
5261.86 1037
5262.55 960
5263.23 997
5263.92 979
5264.60 982
5265.28 986
5265.97 989
5266.65 1052
5267.34 981
5268.02 941
5268.71 907
5269.39 940
5270.08 980
5270.76 891
5271.45 949
5272.13 912
5272.82 878
5273.50 933
5274.19 903
5274.87 859
5275.56 883
5276.24 918
5276.93 995
5277.61 999
5278.30 943
5278.98 891
5279.67 920
5280.36 956
5281.04 917
5281.73 999
5282.41 974
5283.10 851
5283.78 860
5284.47 946
5285.16 913
5285.84 925
5286.53 892
5287.21 917
5287.90 911
5288.59 896
5289.27 916
5289.96 883
5290.64 868
5291.33 1012
5292.02 953
5292.70 908
5293.39 883
5294.08 929
5294.76 997
5295.45 905
5296.13 944
5296.82 912
5297.51 1053
5298.19 974
5298.88 968
5299.57 927
5300.25 969
5300.94 1002
5301.63 1001
5302.32 1107
5303.00 1101
5303.69 1063
5304.38 1082
5305.06 1163
5305.75 1146
5306.44 1116
5307.13 1136
5307.81 1157
5308.50 1153
5309.19 1106
5309.87 1068
5310.56 948
5311.25 1118
5311.94 1247
5312.62 1237
5313.31 1217
5314.00 1160
5314.69 1170
5315.38 1170
5316.06 1234
5316.75 1255
5317.44 1174
5318.13 1235
5318.82 1202
5319.50 1140
5320.19 1160
5320.88 1113
5321.57 1246
5322.26 1206
5322.94 1157
5323.63 1050
5324.32 1035
5325.01 1057
5325.70 881
5326.39 945
5327.07 918
5327.76 894
5328.45 1039
5329.14 1083
5329.83 1006
5330.52 1022
5331.21 873
5331.90 948
5332.58 943
5333.27 989
5333.96 1013
5334.65 1021
5335.34 989
5336.03 1012
5336.72 1019
5337.41 1009
5338.10 1090
5338.79 1017
5339.48 956
5340.17 937
5340.86 970
5341.54 958
5342.23 997
5342.92 1083
5343.61 996
5344.30 1015
5344.99 984
5345.68 998
5346.37 1030
5347.06 1113
5347.75 1041
5348.44 1060
5349.13 1180
5349.82 1280
5350.51 1247
5351.20 1301
5351.89 1274
5352.58 1193
5353.27 1066
5353.96 1238
5354.65 1080
5355.34 1052
5356.03 964
5356.72 986
5357.42 895
5358.11 886
5358.80 874
5359.49 836
5360.18 878
5360.87 869
5361.56 941
5362.25 1028
5362.94 947
5363.63 848
5364.32 932
5365.01 958
5365.70 916
5366.40 882
5367.09 870
5367.78 898
5368.47 926
5369.16 877
5369.85 799
5370.54 841
5371.23 978
5371.93 931
5372.62 888
5373.31 868
5374.00 808
5374.69 858
5375.38 891
5376.08 885
5376.77 886
5377.46 847
5378.15 823
5378.84 758
5379.53 824
5380.23 825
5380.92 856
5381.61 859
5382.30 835
5383.00 826
5383.69 826
5384.38 970
5385.07 989
5385.76 1076
5386.46 942
5387.15 971
5387.84 924
5388.53 987
5389.23 980
5389.92 963
5390.61 909
5391.30 895
5392.00 998
5392.69 1062
5393.38 905
5394.08 920
5394.77 967
5395.46 925
5396.15 912
5396.85 856
5397.54 981
5398.23 947
5398.93 878
5399.62 814
5400.31 866
5401.01 847
5401.70 873
5402.39 795
5403.09 852
5403.78 859
5404.47 936
5405.17 943
5405.86 867
5406.56 923
5407.25 896
5407.94 973
5408.64 944
5409.33 992
5410.02 960
5410.72 972
5411.41 921
5412.11 942
5412.80 827
5413.49 799
5414.19 929
5414.88 1006
5415.58 918
5416.27 870
5416.97 934
5417.66 935
5418.35 992
5419.05 947
5419.74 925
5420.44 960
5421.13 969
5421.83 940
5422.52 972
5423.22 976
5423.91 985
5424.61 1001
5425.30 1000
5426.00 1011
5426.69 973
5427.39 903
5428.08 896
5428.78 919
5429.47 911
5430.17 997
5430.86 981
5431.56 982
5432.25 954
5432.95 884
5433.64 979
5434.34 966
5435.03 1002
5435.73 957
5436.43 1064
5437.12 964
5437.82 1007
5438.51 991
5439.21 1036
5439.90 973
5440.60 1087
5441.30 1026
5441.99 1080
5442.69 959
5443.38 848
5444.08 1036
5444.78 1037
5445.47 1048
5446.17 1167
5446.86 1193
5447.56 1155
5448.26 1131
5448.95 1268
5449.65 1255
5450.35 1197
5451.04 1082
5451.74 1131
5452.44 1132
5453.13 980
5453.83 1081
5454.53 1029
5455.22 1058
5455.92 961
5456.62 1007
5457.31 1007
5458.01 1113
5458.71 1025
5459.40 957
5460.10 968
5460.80 1095
5461.50 1115
5462.19 1176
5462.89 1327
5463.59 1226
5464.29 1229
5464.98 1175
5465.68 1171
5466.38 1281
5467.08 1187
5467.77 1142
5468.47 1124
5469.17 1018
5469.87 1158
5470.56 1108
5471.26 1147
5471.96 1179
5472.66 1156
5473.36 1181
5474.05 1153
5474.75 1211
5475.45 1285
5476.15 1234
5476.85 1375
5477.54 1400
5478.24 1439
5478.94 1485
5479.64 1713
5480.34 1660
5481.04 1821
5481.73 1865
5482.43 1868
5483.13 1688
5483.83 1580
5484.53 1503
5485.23 1501
5485.93 1394
5486.62 1564
5487.32 1428
5488.02 1295
5488.72 1447
5489.42 1363
5490.12 1529
5490.82 1514
5491.52 1445
5492.22 1504
5492.92 1574
5493.62 1678
5494.31 1527
5495.01 1567
5495.71 1518
5496.41 1644
5497.11 1645
5497.81 1779
5498.51 1939
5499.21 2177
5499.91 2403
5500.61 2556
5501.31 2376
5502.01 2468
5502.71 2458
5503.41 2381
5504.11 2155
5504.81 1870
5505.51 1639
5506.21 1697
5506.91 1769
5507.61 1702
5508.31 1599
5509.01 1550
5509.71 1468
5510.41 1370
5511.11 1258
5511.81 1402
5512.51 1578
5513.21 1572
5513.91 1528
5514.61 1394
5515.31 1439
5516.01 1395
5516.72 1385
5517.42 1261
5518.12 1360
5518.82 1395
5519.52 1401
5520.22 1499
5520.92 1508
5521.62 1379
5522.32 1308
5523.02 1214
5523.73 1159
5524.43 1316
5525.13 1224
5525.83 1296
5526.53 1195
5527.23 1050
5527.93 1088
5528.63 1199
5529.34 1060
5530.04 1124
5530.74 1109
5531.44 1138
5532.14 1135
5532.84 1100
5533.55 1166
5534.25 1177
5534.95 1110
5535.65 1075
5536.35 1094
5537.06 1107
5537.76 1143
5538.46 1093
5539.16 1119
5539.86 1125
5540.57 1134
5541.27 1127
5541.97 1097
5542.67 1062
5543.38 1186
5544.08 1176
5544.78 1156
5545.48 1148
5546.19 1129
5546.89 1160
5547.59 1053
5548.29 1018
5549.00 1018
5549.70 924
5550.40 1074
5551.11 1119
5551.81 987
5552.51 983
5553.21 1012
5553.92 1037
5554.62 1067
5555.32 1035
5556.03 1118
5556.73 1060
5557.43 982
5558.14 973
5558.84 972
5559.54 947
5560.25 1101
5560.95 1090
5561.65 987
5562.36 997
5563.06 981
5563.77 1050
5564.47 1088
5565.17 1020
5565.88 1101
5566.58 1118
5567.28 977
5567.99 978
5568.69 1004
5569.40 950
5570.10 986
5570.80 1027
5571.51 976
5572.21 995
5572.92 989
5573.62 1033
5574.33 992
5575.03 972
5575.73 948
5576.44 924
5577.14 990
5577.85 1038
5578.55 986
5579.26 931
5579.96 953
5580.67 1082
5581.37 1100
5582.08 1051
5582.78 972
5583.49 936
5584.19 1003
5584.90 962
5585.60 928
5586.31 969
5587.01 875
5587.72 839
5588.42 942
5589.13 1054
5589.83 1042
5590.54 1061
5591.24 963
5591.95 988
5592.66 975
5593.36 870
5594.07 869
5594.77 852
5595.48 915
5596.18 861
5596.89 887
5597.60 921
5598.30 934
5599.01 978
5599.71 902
5600.42 899
5601.13 887
5601.83 911
5602.54 864
5603.24 887
5603.95 876
5604.66 928
5605.36 873
5606.07 971
5606.78 886
5607.48 825
5608.19 836
5608.89 865
5609.60 889
5610.31 906
5611.01 875
5611.72 878
5612.43 961
5613.14 950
5613.84 894
5614.55 925
5615.26 1009
5615.96 929
5616.67 903
5617.38 964
5618.08 942
5618.79 820
5619.50 906
5620.21 894
5620.91 905
5621.62 873
5622.33 918
5623.04 995
5623.74 1024
5624.45 926
5625.16 897
5625.87 922
5626.57 937
5627.28 906
5627.99 913
5628.70 915
5629.40 888
5630.11 851
5630.82 840
5631.53 940
5632.24 1025
5632.94 1032
5633.65 1009
5634.36 1042
5635.07 1120
5635.78 994
5636.49 1061
5637.19 1030
5637.90 1058
5638.61 1097
5639.32 958
5640.03 1109
5640.74 1073
5641.44 1015
5642.15 919
5642.86 926
5643.57 851
5644.28 938
5644.99 983
5645.70 892
5646.41 947
5647.12 901
5647.82 923
5648.53 925
5649.24 912
5649.95 918
5650.66 934
5651.37 973
5652.08 942
5652.79 1040
5653.50 1040
5654.21 851
5654.92 941
5655.63 1046
5656.34 1046
5657.05 964
5657.76 940
5658.46 837
5659.17 956
5659.88 1037
5660.59 889
5661.30 954
5662.01 915
5662.72 929
5663.43 963
5664.14 1002
5664.85 938
5665.56 873
5666.27 982
5666.98 996
5667.69 1046
5668.40 1020
5669.12 1086
5669.83 1018
5670.54 1037
5671.25 1031
5671.96 1084
5672.67 1125
5673.38 1109
5674.09 1091
5674.80 928
5675.51 920
5676.22 962
5676.93 1009
5677.64 988
5678.35 989
5679.06 936
5679.78 991
5680.49 934
5681.20 976
5681.91 928
5682.62 989
5683.33 959
5684.04 1027
5684.75 865
5685.47 922
5686.18 916
5686.89 1074
5687.60 958
5688.31 904
5689.02 918
5689.73 875
5690.45 942
5691.16 941
5691.87 1036
5692.58 979
5693.29 887
5694.01 871
5694.72 809
5695.43 870
5696.14 879
5696.85 862
5697.57 797
5698.28 802
5698.99 841
5699.70 921
5700.41 840
5701.13 918
5701.84 883
5702.55 932
5703.26 888
5703.98 828
5704.69 850
5705.40 953
5706.11 947
5706.83 904
5707.54 863
5708.25 773
5708.97 881
5709.68 909
5710.39 902
5711.10 866
5711.82 927
5712.53 832
5713.24 865
5713.96 915
5714.67 880
5715.38 959
5716.10 919
5716.81 861
5717.52 928
5718.24 1011
5718.95 885
5719.66 894
5720.38 804
5721.09 836
5721.80 827
5722.52 842
5723.23 875
5723.95 936
5724.66 956
5725.37 911
5726.09 853
5726.80 983
5727.52 1031
5728.23 963
5728.94 873
5729.66 996
5730.37 883
5731.09 872
5731.80 913
5732.51 832
5733.23 922
5733.94 867
5734.66 917
5735.37 959
5736.09 859
5736.80 912
5737.52 978
5738.23 869
5738.95 941
5739.66 866
5740.38 890
5741.09 968
5741.81 881
5742.52 889
5743.24 901
5743.95 870
5744.67 901
5745.38 868
5746.10 983
5746.81 885
5747.53 917
5748.24 888
5748.96 883
5749.67 904
5750.39 938
5751.10 954
5751.82 925
5752.53 1025
5753.25 981
5753.97 954
5754.68 994
5755.40 1020
5756.11 1001
5756.83 987
5757.54 1023
5758.26 893
5758.98 1060
5759.69 1007
5760.41 1096
5761.12 1110
5761.84 1092
5762.56 1102
5763.27 998
5763.99 1130
5764.71 1175
5765.42 1188
5766.14 1118
5766.85 1161
5767.57 1218
5768.29 1390
5769.00 1565
5769.72 1594
5770.44 1637
5771.15 1648
5771.87 1688
5772.59 1697
5773.30 1598
5774.02 1443
5774.74 1200
5775.46 1218
5776.17 1276
5776.89 1258
5777.61 1135
5778.32 1075
5779.04 1142
5779.76 1159
5780.48 1257
5781.19 1229
5781.91 1178
5782.63 1195
5783.35 1084
5784.06 1183
5784.78 1206
5785.50 1169
5786.22 1257
5786.93 1241
5787.65 1226
5788.37 1061
5789.09 1116
5789.80 1202
5790.52 1227
5791.24 1270
5791.96 1191
5792.68 1113
5793.39 1119
5794.11 978
5794.83 1097
5795.55 1139
5796.27 1097
5796.99 1176
5797.70 1059
5798.42 1066
5799.14 1146
5799.86 1113
5800.58 1132
5801.30 1252
5802.02 1309
5802.73 1290
5803.45 1263
5804.17 1044
5804.89 1151
5805.61 1085
5806.33 1068
5807.05 1031
5807.77 987
5808.49 1028
5809.20 1023
5809.92 1055
5810.64 1207
5811.36 1114
5812.08 975
5812.80 1108
5813.52 1087
5814.24 935
5814.96 1048
5815.68 982
5816.40 935
5817.12 974
5817.84 984
5818.56 899
5819.28 1010
5820.00 971
5820.72 1019
5821.44 958
5822.16 992
5822.88 997
5823.60 1008
5824.32 997
5825.04 1060
5825.76 1089
5826.48 934
5827.20 854
5827.92 960
5828.64 961
5829.36 954
5830.08 953
5830.80 997
5831.52 913
5832.24 879
5832.96 785
5833.68 857
5834.40 1018
5835.12 920
5835.84 923
5836.56 993
5837.28 908
5838.00 985
5838.73 1010
5839.45 997
5840.17 971
5840.89 994
5841.61 916
5842.33 959
5843.05 963
5843.77 1029
5844.49 1037
5845.22 936
5845.94 914
5846.66 867
5847.38 889
5848.10 976
5848.82 929
5849.54 914
5850.27 967
5850.99 896
5851.71 933
5852.43 876
5853.15 951
5853.88 834
5854.60 869
5855.32 924
5856.04 868
5856.76 804
5857.49 914
5858.21 893
5858.93 951
5859.65 925
5860.37 906
5861.10 948
5861.82 962
5862.54 975
5863.26 938
5863.99 920
5864.71 920
5865.43 949
5866.15 1003
5866.88 1010
5867.60 937
5868.32 897
5869.04 872
5869.77 865
5870.49 929
5871.21 900
5871.94 1006
5872.66 904
5873.38 950
5874.11 1041
5874.83 980
5875.55 918
5876.27 949
5877.00 944
5877.72 955
5878.44 955
5879.17 1024
5879.89 964
5880.62 923
5881.34 896
5882.06 1015
5882.79 973
5883.51 1065
5884.23 1009
5884.96 1050
5885.68 1039
5886.40 1021
5887.13 1095
5887.85 1051
5888.58 1041
5889.30 959
5890.02 931
5890.75 1020
5891.47 1080
5892.20 1010
5892.92 936
5893.65 989
5894.37 932
5895.09 1004
5895.82 1006
5896.54 945
5897.27 919
5897.99 950
5898.72 1009
5899.44 1093
5900.17 969
5900.89 972
5901.62 1026
5902.34 1005
5903.07 1084
5903.79 980
5904.52 1046
5905.24 1043
5905.97 976
5906.69 1076
5907.42 1060
5908.14 1059
5908.87 1079
5909.59 1110
5910.32 1088
5911.04 1105
5911.77 1033
5912.49 1044
5913.22 1070
5913.94 1090
5914.67 1044
5915.40 1140
5916.12 1084
5916.85 1068
5917.57 1042
5918.30 1157
5919.02 1177
5919.75 1131
5920.48 1126
5921.20 1169
5921.93 1206
5922.65 1194
5923.38 1182
5924.11 1210
5924.83 1070
5925.56 1198
5926.29 1168
5927.01 1200
5927.74 1222
5928.47 1199
5929.19 1192
5929.92 1162
5930.64 1214
5931.37 1244
5932.10 1275
5932.82 1204
5933.55 1274
5934.28 1337
5935.01 1388
5935.73 1267
5936.46 1244
5937.19 1365
5937.91 1399
5938.64 1356
5939.37 1320
5940.09 1440
5940.82 1483
5941.55 1431
5942.28 1527
5943.00 1432
5943.73 1409
5944.46 1476
5945.19 1586
5945.91 1525
5946.64 1595
5947.37 1669
5948.10 1509
5948.82 1687
5949.55 1646
5950.28 1681
5951.01 1837
5951.73 1827
5952.46 1886
5953.19 2095
5953.92 2200
5954.65 2137
5955.38 2114
5956.10 2042
5956.83 1955
5957.56 1768
5958.29 1851
5959.02 1865
5959.74 1868
5960.47 1859
5961.20 1944
5961.93 1919
5962.66 1902
5963.39 1987
5964.12 2015
5964.84 2177
5965.57 2450
5966.30 2522
5967.03 2681
5967.76 2622
5968.49 2640
5969.22 2700
5969.95 2628
5970.68 2560
5971.40 2329
5972.13 2384
5972.86 2250
5973.59 2202
5974.32 2249
5975.05 2009
5975.78 2074
5976.51 2190
5977.24 2169
5977.97 2290
5978.70 2242
5979.43 2246
5980.16 2391
5980.89 2343
5981.62 2269
5982.35 2242
5983.08 2368
5983.81 2344
5984.54 2446
5985.27 2614
5986.00 2711
5986.73 2594
5987.46 2435
5988.19 2521
5988.92 2485
5989.65 2554
5990.38 2428
5991.11 2483
5991.84 2604
5992.57 2724
5993.30 2474
5994.03 2409
5994.76 2520
5995.49 2573
5996.22 2457
5996.95 2515
5997.68 2642
5998.41 2644
5999.14 2609
5999.87 2501
6000.60 2430
6001.34 2395
6002.07 2430
6002.80 2425
6003.53 2288
6004.26 2254
6004.99 2334
6005.72 2469
6006.45 2581
6007.18 2735
6007.92 2896
6008.65 3040
6009.38 3342
6010.11 3533
6010.84 3906
6011.57 4261
6012.30 4532
6013.04 4743
6013.77 4808
6014.50 4826
6015.23 4593
6015.96 4411
6016.69 4196
6017.43 3838
6018.16 3572
6018.89 3243
6019.62 2942
6020.35 2726
6021.09 2615
6021.82 2446
6022.55 2304
6023.28 2167
6024.02 2178
6024.75 2230
6025.48 2265
6026.21 2225
6026.94 2290
6027.68 2289
6028.41 2239
6029.14 2353
6029.88 2365
6030.61 2256
6031.34 2167
6032.07 2228
6032.81 2198
6033.54 2021
6034.27 2080
6035.01 2133
6035.74 1968
6036.47 2051
6037.20 2059
6037.94 2134
6038.67 2149
6039.40 2225
6040.14 2180
6040.87 2049
6041.60 2133
6042.34 2209
6043.07 2044
6043.80 2079
6044.54 2127
6045.27 2220
6046.00 2337
6046.74 2289
6047.47 2425
6048.21 2478
6048.94 2577
6049.67 2476
6050.41 2480
6051.14 2580
6051.88 2658
6052.61 2620
6053.34 2721
6054.08 2855
6054.81 2696
6055.55 2603
6056.28 2432
6057.01 2347
6057.75 2258
6058.48 2236
6059.22 2228
6059.95 2233
6060.69 2107
6061.42 2104
6062.16 2050
6062.89 2054
6063.63 2054
6064.36 1997
6065.09 2047
6065.83 1941
6066.56 2056
6067.30 1960
6068.03 2045
6068.77 2090
6069.50 2021
6070.24 1947
6070.97 1948
6071.71 2092
6072.45 2082
6073.18 1950
6073.92 1982
6074.65 1931
6075.39 1971
6076.12 1858
6076.86 1861
6077.59 1937
6078.33 1724
6079.06 1709
6079.80 1735
6080.54 1801
6081.27 1963
6082.01 2007
6082.74 1821
6083.48 1810
6084.21 1909
6084.95 1932
6085.69 1801
6086.42 1812
6087.16 1882
6087.90 1931
6088.63 1851
6089.37 1825
6090.10 1897
6090.84 1864
6091.58 1779
6092.31 1896
6093.05 1964
6093.79 2034
6094.52 1832
6095.26 2040
6096.00 1977
6096.73 1911
6097.47 1755
6098.21 1755
6098.94 1823
6099.68 1805
6100.42 1702
6101.15 1692
6101.89 1717
6102.63 1686
6103.37 1769
6104.10 1880
6104.84 1831
6105.58 1782
6106.31 1768
6107.05 1791
6107.79 1688
6108.53 1648
6109.26 1808
6110.00 1810
6110.74 1810
6111.48 1673
6112.21 1781
6112.95 1796
6113.69 1788
6114.43 1742
6115.17 1912
6115.90 1779
6116.64 1736
6117.38 1932
6118.12 1849
6118.85 1814
6119.59 1837
6120.33 1858
6121.07 1904
6121.81 1828
6122.55 1883
6123.28 1828
6124.02 1774
6124.76 1878
6125.50 1983
6126.24 1930
6126.98 2018
6127.71 2005
6128.45 1931
6129.19 1945
6129.93 1798
6130.67 1976
6131.41 2027
6132.15 1883
6132.89 1868
6133.63 1946
6134.36 1918
6135.10 2010
6135.84 2039
6136.58 1905
6137.32 2006
6138.06 1964
6138.80 2069
6139.54 2241
6140.28 2257
6141.02 2399
6141.76 2383
6142.50 2467
6143.24 2367
6143.97 2204
6144.71 2118
6145.45 2151
6146.19 2345
6146.93 2417
6147.67 2344
6148.41 2331
6149.15 2334
6149.89 2197
6150.63 2233
6151.37 2316
6152.11 2264
6152.85 2303
6153.59 2224
6154.33 2395
6155.07 2405
6155.81 2414
6156.55 2556
6157.29 2684
6158.03 2659
6158.78 2460
6159.52 2395
6160.26 2480
6161.00 2458
6161.74 2528
6162.48 2499
6163.22 2628
6163.96 2736
6164.70 2789
6165.44 2878
6166.18 2933
6166.92 3067
6167.66 3135
6168.41 3353
6169.15 3205
6169.89 3089
6170.63 3133
6171.37 3127
6172.11 2946
6172.85 3115
6173.59 3191
6174.34 3166
6175.08 3105
6175.82 2931
6176.56 3063
6177.30 3095
6178.04 3148
6178.78 3277
6179.53 3700
6180.27 3990
6181.01 4534
6181.75 5106
6182.49 5632
6183.24 6024
6183.98 6061
6184.72 6287
6185.46 6144
6186.20 5816
6186.95 5602
6187.69 4952
6188.43 4645
6189.17 4196
6189.91 3948
6190.66 3870
6191.40 3661
6192.14 3535
6192.88 3400
6193.63 3234
6194.37 3273
6195.11 3517
6195.85 3552
6196.60 3495
6197.34 3421
6198.08 3441
6198.83 3409
6199.57 3361
6200.31 3321
6201.05 3402
6201.80 3401
6202.54 3679
6203.28 3723
6204.03 3551
6204.77 3841
6205.51 4296
6206.26 4591
6207.00 5223
6207.74 6199
6208.49 7077
6209.23 7752
6209.97 8382
6210.72 8739
6211.46 8681
6212.21 8007
6212.95 7281
6213.69 6554
6214.44 5891
6215.18 5078
6215.92 4375
6216.67 4127
6217.41 3612
6218.16 3432
6218.90 3304
6219.64 3189
6220.39 3387
6221.13 3209
6221.88 3128
6222.62 3230
6223.37 3291
6224.11 3241
6224.85 3302
6225.60 3304
6226.34 3415
6227.09 3176
6227.83 3192
6228.58 2908
6229.32 2757
6230.07 2805
6230.81 2768
6231.56 2570
6232.30 2412
6233.05 2432
6233.79 2371
6234.54 2365
6235.28 2320
6236.03 2294
6236.77 2523
6237.52 2486
6238.26 2517
6239.01 2522
6239.75 2756
6240.50 2626
6241.24 2779
6241.99 2857
6242.73 2897
6243.48 2827
6244.22 2770
6244.97 2815
6245.72 2840
6246.46 2770
6247.21 2924
6247.95 2998
6248.70 3034
6249.45 2938
6250.19 3045
6250.94 2975
6251.68 2858
6252.43 2585
6253.18 2502
6253.92 2359
6254.67 2334
6255.41 2375
6256.16 2233
6256.91 2434
6257.65 2370
6258.40 2377
6259.15 2382
6259.89 2302
6260.64 2516
6261.39 2466
6262.13 2419
6262.88 2381
6263.63 2315
6264.37 2129
6265.12 2134
6265.87 2144
6266.61 2147
6267.36 2024
6268.11 2019
6268.85 2053
6269.60 1988
6270.35 2060
6271.10 2244
6271.84 2068
6272.59 1979
6273.34 2127
6274.08 2308
6274.83 1971
6275.58 2018
6276.33 2133
6277.07 2148
6277.82 1979
6278.57 2058
6279.32 2146
6280.07 2123
6280.81 2024
6281.56 1954
6282.31 1937
6283.06 1983
6283.80 1967
6284.55 2025
6285.30 2017
6286.05 1891
6286.80 1895
6287.54 1989
6288.29 1869
6289.04 1827
6289.79 1839
6290.54 1927
6291.29 2009
6292.03 1783
6292.78 1776
6293.53 1755
6294.28 1673
6295.03 1719
6295.78 1798
6296.53 1745
6297.28 1897
6298.02 1737
6298.77 1677
6299.52 1609
6300.27 1719
6301.02 1682
6301.77 1656
6302.52 1583
6303.27 1584
6304.02 1655
6304.77 1611
6305.51 1647
6306.26 1728
6307.01 1553
6307.76 1567
6308.51 1633
6309.26 1636
6310.01 1713
6310.76 1511
6311.51 1653
6312.26 1855
6313.01 1716
6313.76 1656
6314.51 1739
6315.26 1588
6316.01 1751
6316.76 1767
6317.51 1853
6318.26 1779
6319.01 1580
6319.76 1620
6320.51 1537
6321.26 1477
6322.01 1469
6322.76 1443
6323.51 1572
6324.26 1426
6325.01 1466
6325.76 1395
6326.51 1440
6327.26 1566
6328.01 1574
6328.76 1574
6329.51 1617
6330.26 1416
6331.02 1414
6331.77 1470
6332.52 1501
6333.27 1469
6334.02 1452
6334.77 1431
6335.52 1486
6336.27 1470
6337.02 1499
6337.77 1412
6338.53 1463
6339.28 1314
6340.03 1335
6340.78 1406
6341.53 1456
6342.28 1277
6343.03 1343
6343.78 1318
6344.54 1316
6345.29 1300
6346.04 1320
6346.79 1378
6347.54 1446
6348.29 1393
6349.05 1382
6349.80 1454
6350.55 1456
6351.30 1406
6352.05 1508
6352.81 1368
6353.56 1416
6354.31 1476
6355.06 1560
6355.82 1519
6356.57 1512
6357.32 1500
6358.07 1547
6358.82 1496
6359.58 1425
6360.33 1365
6361.08 1458
6361.83 1386
6362.59 1386
6363.34 1429
6364.09 1387
6364.85 1423
6365.60 1514
6366.35 1348
6367.10 1270
6367.86 1424
6368.61 1328
6369.36 1372
6370.12 1366
6370.87 1332
6371.62 1424
6372.38 1423
6373.13 1241
6373.88 1260
6374.64 1216
6375.39 1385
6376.14 1465
6376.90 1464
6377.65 1411
6378.40 1307
6379.16 1339
6379.91 1339
6380.66 1284
6381.42 1363
6382.17 1433
6382.92 1357
6383.68 1430
6384.43 1378
6385.19 1338
6385.94 1287
6386.69 1309
6387.45 1357
6388.20 1361
6388.96 1358
6389.71 1419
6390.47 1400
6391.22 1411
6391.97 1469
6392.73 1470
6393.48 1332
6394.24 1303
6394.99 1325
6395.75 1314
6396.50 1318
6397.26 1414
6398.01 1339
6398.77 1276
6399.52 1298
6400.28 1265
6401.03 1302
6401.79 1371
6402.54 1322
6403.30 1429
6404.05 1288
6404.81 1229
6405.56 1307
6406.32 1388
6407.07 1309
6407.83 1315
6408.58 1427
6409.34 1455
6410.09 1365
6410.85 1336
6411.60 1266
6412.36 1321
6413.11 1332
6413.87 1399
6414.63 1413
6415.38 1317
6416.14 1331
6416.89 1213
6417.65 1292
6418.41 1471
6419.16 1407
6419.92 1374
6420.67 1265
6421.43 1327
6422.19 1323
6422.94 1269
6423.70 1283
6424.45 1285
6425.21 1379
6425.97 1361
6426.72 1308
6427.48 1334
6428.24 1329
6428.99 1413
6429.75 1263
6430.51 1291
6431.26 1397
6432.02 1376
6432.78 1328
6433.53 1370
6434.29 1322
6435.05 1371
6435.80 1423
6436.56 1423
6437.32 1354
6438.08 1279
6438.83 1325
6439.59 1405
6440.35 1415
6441.10 1480
6441.86 1386
6442.62 1495
6443.38 1443
6444.13 1392
6444.89 1379
6445.65 1356
6446.41 1485
6447.16 1472
6447.92 1507
6448.68 1473
6449.44 1396
6450.19 1419
6450.95 1528
6451.71 1570
6452.47 1539
6453.23 1635
6453.98 1643
6454.74 1558
6455.50 1544
6456.26 1569
6457.02 1565
6457.78 1549
6458.53 1577
6459.29 1460
6460.05 1512
6460.81 1449
6461.57 1665
6462.33 1688
6463.08 1720
6463.84 1759
6464.60 1664
6465.36 1713
6466.12 1788
6466.88 1818
6467.64 1901
6468.40 1703
6469.15 1670
6469.91 1833
6470.67 1822
6471.43 1896
6472.19 1908
6472.95 1858
6473.71 1851
6474.47 1925
6475.23 1996
6475.99 1899
6476.75 1915
6477.51 1876
6478.26 1878
6479.02 1918
6479.78 2055
6480.54 2004
6481.30 2030
6482.06 2138
6482.82 2161
6483.58 2072
6484.34 2148
6485.10 2213
6485.86 2220
6486.62 2119
6487.38 2169
6488.14 2235
6488.90 2249
6489.66 2243
6490.42 2385
6491.18 2477
6491.94 2425
6492.70 2382
6493.46 2441
6494.22 2626
6494.98 2633
6495.74 2538
6496.51 2519
6497.27 2639
6498.03 2657
6498.79 2500
6499.55 2521
6500.31 2388
6501.07 2612
6501.83 2656
6502.59 2797
6503.35 2891
6504.11 3116
6504.87 3425
6505.64 3912
6506.40 4850
6507.16 5734
6507.92 6663
6508.68 7704
6509.44 8135
6510.20 8475
6510.96 8319
6511.73 7738
6512.49 6863
6513.25 6198
6514.01 5546
6514.77 4501
6515.53 4035
6516.29 3608
6517.06 3372
6517.82 3181
6518.58 2942
6519.34 2952
6520.10 2872
6520.87 2682
6521.63 2791
6522.39 2742
6523.15 2972
6523.91 2878
6524.68 2921
6525.44 3108
6526.20 3255
6526.96 3197
6527.73 3154
6528.49 3105
6529.25 3096
6530.01 3065
6530.78 3039
6531.54 3199
6532.30 3197
6533.06 3280
6533.83 3486
6534.59 4182
6535.35 4726
6536.11 5373
6536.88 6324
6537.64 6434
6538.40 6624
6539.17 6282
6539.93 5801
6540.69 5300
6541.46 4605
6542.22 4217
6542.98 3978
6543.74 3645
6544.51 3554
6545.27 3632
6546.04 3725
6546.80 3745
6547.56 3609
6548.33 3557
6549.09 3623
6549.85 3582
6550.62 3223
6551.38 3055
6552.14 2992
6552.91 2923
6553.67 2764
6554.44 2606
6555.20 2644
6555.96 2556
6556.73 2615
6557.49 2633
6558.26 2540
6559.02 2693
6559.78 2563
6560.55 2650
6561.31 2614
6562.08 2667
6562.84 2660
6563.61 2650
6564.37 2612
6565.14 2911
6565.90 2743
6566.66 2721
6567.43 2704
6568.19 2685
6568.96 2754
6569.72 2718
6570.49 2827
6571.25 2673
6572.02 2714
6572.78 2967
6573.55 3143
6574.31 3102
6575.08 3210
6575.84 3251
6576.61 3197
6577.37 3121
6578.14 3129
6578.90 3024
6579.67 2983
6580.44 2926
6581.20 2876
6581.97 2872
6582.73 3058
6583.50 3013
6584.26 2945
6585.03 2886
6585.79 2932
6586.56 2841
6587.33 2845
6588.09 2772
6588.86 2749
6589.62 2837
6590.39 2819
6591.16 2872
6591.92 2844
6592.69 2924
6593.45 2941
6594.22 3128
6594.99 3086
6595.75 3280
6596.52 3344
6597.29 3171
6598.05 3098
6598.82 2802
6599.59 2960
6600.35 2841
6601.12 2636
6601.89 2649
6602.65 2553
6603.42 2390
6604.19 2410
6604.95 2366
6605.72 2450
6606.49 2386
6607.25 2321
6608.02 2415
6608.79 2429
6609.55 2401
6610.32 2354
6611.09 2464
6611.86 2389
6612.62 2422
6613.39 2235
6614.16 2370
6614.93 2486
6615.69 2416
6616.46 2343
6617.23 2311
6618.00 2200
6618.76 2328
6619.53 2389
6620.30 2493
6621.07 2528
6621.83 2524
6622.60 2490
6623.37 2425
6624.14 2533
6624.91 2476
6625.67 2475
6626.44 2332
6627.21 2348
6627.98 2227
6628.75 2331
6629.52 2350
6630.28 2163
6631.05 2256
6631.82 2353
6632.59 2401
6633.36 2372
6634.13 2491
6634.90 2604
6635.66 2588
6636.43 2518
6637.20 2660
6637.97 2651
6638.74 2481
6639.51 2528
6640.28 2518
6641.05 2512
6641.81 2469
6642.58 2627
6643.35 2517
6644.12 2422
6644.89 2285
6645.66 2305
6646.43 2260
6647.20 2132
6647.97 2114
6648.74 2017
6649.51 2108
6650.28 2083
6651.05 1984
6651.82 2071
6652.59 1989
6653.35 1979
6654.12 1945
6654.89 1959
6655.66 2028
6656.43 1961
6657.20 2012
6657.97 2023
6658.74 1974
6659.51 2021
6660.28 1863
6661.05 1900
6661.82 1899
6662.59 1809
6663.36 1828
6664.13 1898
6664.91 2017
6665.68 1893
6666.45 1931
6667.22 1896
6667.99 1926
6668.76 2027
6669.53 1860
6670.30 2024
6671.07 2061
6671.84 2050
6672.61 1926
6673.38 1990
6674.15 2004
6674.92 2004
6675.69 1898
6676.47 2119
6677.24 2059
6678.01 2023
6678.78 2019
6679.55 1957
6680.32 2072
6681.09 2094
6681.86 1907
6682.64 1952
6683.41 2076
6684.18 2198
6684.95 2264
6685.72 2227
6686.49 2114
6687.26 2029
6688.04 1885
6688.81 2000
6689.58 2012
6690.35 1930
6691.12 1797
6691.90 1840
6692.67 1901
6693.44 1822
6694.21 1843
6694.98 1877
6695.76 1792
6696.53 1874
6697.30 1743
6698.07 1767
6698.84 1765
6699.62 1791
6700.39 1897
6701.16 1872
6701.93 1805
6702.71 1706
6703.48 1684
6704.25 1667
6705.02 1688
6705.80 1640
6706.57 1570
6707.34 1627
6708.12 1683
6708.89 1575
6709.66 1619
6710.43 1660
6711.21 1631
6711.98 1629
6712.75 1602
6713.53 1602
6714.30 1540
6715.07 1682
6715.85 1584
6716.62 1634
6717.39 1744
6718.17 1538
6718.94 1566
6719.71 1586
6720.49 1496
6721.26 1682
6722.03 1547
6722.81 1607
6723.58 1598
6724.36 1589
6725.13 1550
6725.90 1518
6726.68 1495
6727.45 1575
6728.23 1555
6729.00 1544
6729.77 1558
6730.55 1523
6731.32 1544
6732.10 1457
6732.87 1475
6733.64 1543
6734.42 1541
6735.19 1548
6735.97 1538
6736.74 1642
6737.52 1653
6738.29 1655
6739.07 1672
6739.84 1631
6740.62 1556
6741.39 1536
6742.16 1506
6742.94 1614
6743.71 1602
6744.49 1604
6745.26 1636
6746.04 1580
6746.81 1559
6747.59 1625
6748.36 1686
6749.14 1659
6749.92 1674
6750.69 1707
6751.47 1859
6752.24 1885
6753.02 2069
6753.79 1861
6754.57 1840
6755.34 1927
6756.12 1824
6756.89 1696
6757.67 1650
6758.45 1634
6759.22 1698
6760.00 1626
6760.77 1571
6761.55 1667
6762.33 1590
6763.10 1667
6763.88 1689
6764.65 1640
6765.43 1687
6766.21 1653
6766.98 1708
6767.76 1685
6768.53 1703
6769.31 1598
6770.09 1695
6770.86 1684
6771.64 1609
6772.42 1565
6773.19 1628
6773.97 1649
6774.75 1577
6775.52 1559
6776.30 1496
6777.08 1632
6777.85 1658
6778.63 1521
6779.41 1566
6780.18 1621
6780.96 1594
6781.74 1524
6782.52 1650
6783.29 1591
6784.07 1539
6784.85 1578
6785.62 1567
6786.40 1585
6787.18 1578
6787.96 1589
6788.73 1518
6789.51 1472
6790.29 1584
6791.07 1433
6791.84 1381
6792.62 1458
6793.40 1564
6794.18 1544
6794.96 1680
6795.73 1532
6796.51 1439
6797.29 1514
6798.07 1401
6798.85 1389
6799.62 1561
6800.40 1393
6801.18 1389
6801.96 1426
6802.74 1474
6803.51 1529
6804.29 1550
6805.07 1473
6805.85 1593
6806.63 1556
6807.41 1536
6808.19 1512
6808.96 1586
6809.74 1545
6810.52 1571
6811.30 1476
6812.08 1431
6812.86 1469
6813.64 1562
6814.42 1496
6815.20 1586
6815.97 1425
6816.75 1497
6817.53 1561
6818.31 1484
6819.09 1615
6819.87 1673
6820.65 1498
6821.43 1582
6822.21 1524
6822.99 1549
6823.77 1513
6824.55 1576
6825.33 1530
6826.11 1512
6826.89 1437
6827.67 1443
6828.44 1544
6829.22 1511
6830.00 1443
6830.78 1547
6831.56 1511
6832.34 1557
6833.12 1611
6833.90 1499
6834.68 1520
6835.46 1566
6836.24 1643
6837.03 1716
6837.81 1775
6838.59 1898
6839.37 2036
6840.15 2074
6840.93 2077
6841.71 2037
6842.49 2026
6843.27 1908
6844.05 1838
6844.83 1781
6845.61 1591
6846.39 1547
6847.17 1596
6847.95 1758
6848.73 1785
6849.52 1783
6850.30 1853
6851.08 2108
6851.86 2221
6852.64 2352
6853.42 2353
6854.20 2276
6854.98 2268
6855.76 2015
6856.55 2033
6857.33 1780
6858.11 1842
6858.89 1753
6859.67 1772
6860.45 1734
6861.23 1609
6862.02 1580
6862.80 1559
6863.58 1639
6864.36 1679
6865.14 1744
6865.93 1678
6866.71 1685
6867.49 1764
6868.27 1748
6869.05 1702
6869.84 1824
6870.62 1781
6871.40 1836
6872.18 1751
6872.96 1732
6873.75 1755
6874.53 1798
6875.31 1784
6876.09 1684
6876.88 1755
6877.66 1862
6878.44 1994
6879.22 1994
6880.01 2133
6880.79 1918
6881.57 2059
6882.36 2090
6883.14 2071
6883.92 2053
6884.70 2120
6885.49 2258
6886.27 2381
6887.05 2276
6887.84 2508
6888.62 2895
6889.40 3157
6890.19 3264
6890.97 3208
6891.75 2872
6892.54 2625
6893.32 2511
6894.10 2313
6894.89 2193
6895.67 2207
6896.45 2045
6897.24 2010
6898.02 1919
6898.81 1878
6899.59 2121
6900.37 1996
6901.16 1987
6901.94 1972
6902.73 2053
6903.51 2134
6904.29 2143
6905.08 2167
6905.86 2314
6906.65 2219
6907.43 2229
6908.21 2060
6909.00 2059
6909.78 2043
6910.57 1970
6911.35 1969
6912.14 1893
6912.92 2069
6913.71 1941
6914.49 2034
6915.27 2082
6916.06 1929
6916.84 1897
6917.63 1941
6918.41 2186
6919.20 2070
6919.98 1906
6920.77 1925
6921.55 2009
6922.34 2016
6923.12 2119
6923.91 2123
6924.69 2067
6925.48 2058
6926.27 2099
6927.05 1967
6927.84 1985
6928.62 2114
6929.41 2179
6930.19 2193
6930.98 2185
6931.76 2070
6932.55 2021
6933.34 2133
6934.12 1982
6934.91 2068
6935.69 2093
6936.48 2082
6937.26 2200
6938.05 2150
6938.84 2191
6939.62 2339
6940.41 2460
6941.20 2695
6941.98 2731
6942.77 2700
6943.55 2838
6944.34 2844
6945.13 2842
6945.91 2855
6946.70 2856
6947.49 2860
6948.27 2809
6949.06 2954
6949.85 3165
6950.63 2968
6951.42 2894
6952.21 2925
6952.99 2820
6953.78 2683
6954.57 2568
6955.35 2618
6956.14 2649
6956.93 2707
6957.72 2543
6958.50 2698
6959.29 2701
6960.08 2596
6960.86 2535
6961.65 2593
6962.44 2781
6963.23 2800
6964.01 2906
6964.80 2788
6965.59 2801
6966.38 3035
6967.16 3062
6967.95 3383
6968.74 3288
6969.53 3360
6970.32 3586
6971.10 3678
6971.89 3474
6972.68 3507
6973.47 3438
6974.26 3360
6975.04 3463
6975.83 3520
6976.62 3544
6977.41 3650
6978.20 3677
6978.98 3688
6979.77 3634
6980.56 3723
6981.35 4291
6982.14 5011
6982.93 5770
6983.72 6963
6984.50 8639
6985.29 9825
6986.08 10559
6986.87 11668
6987.66 11975
6988.45 11454
6989.24 10557
6990.03 9378
6990.81 8431
6991.60 6742
6992.39 5920
6993.18 4931
6993.97 4224
6994.76 3788
6995.55 3445
6996.34 3197
6997.13 3018
6997.92 3145
6998.71 3100
6999.50 3130
7000.29 3189
7001.08 3169
7001.87 3074
7002.65 3179
7003.44 3162
7004.23 3067
7005.02 2987
7005.81 2898
7006.60 2740
7007.39 2551
7008.18 2666
7008.97 2476
7009.76 2527
7010.55 2395
7011.34 2346
7012.13 2388
7012.92 2432
7013.71 2474
7014.50 2482
7015.30 2531
7016.09 2501
7016.88 2453
7017.67 2492
7018.46 2492
7019.25 2578
7020.04 2659
7020.83 2818
7021.62 3006
7022.41 3263
7023.20 3141
7023.99 3477
7024.78 3641
7025.57 3531
7026.37 3560
7027.16 3542
7027.95 3329
7028.74 3135
7029.53 2961
7030.32 2742
7031.11 2714
7031.90 2651
7032.69 2420
7033.49 2393
7034.28 2415
7035.07 2274
7035.86 2331
7036.65 2349
7037.44 2398
7038.24 2431
7039.03 2384
7039.82 2488
7040.61 2587
7041.40 2542
7042.19 2583
7042.99 2577
7043.78 2522
7044.57 2425
7045.36 2449
7046.15 2476
7046.95 2489
7047.74 2584
7048.53 2591
7049.32 2737
7050.12 2781
7050.91 2707
7051.70 2774
7052.49 2816
7053.29 2738
7054.08 2584
7054.87 2552
7055.66 2549
7056.46 2478
7057.25 2453
7058.04 2414
7058.83 2495
7059.63 2499
7060.42 2564
7061.21 2552
7062.01 2505
7062.80 2456
7063.59 2573
7064.39 2405
7065.18 2368
7065.97 2265
7066.77 2242
7067.56 2258
7068.35 2095
7069.15 2107
7069.94 2096
7070.73 2086
7071.53 2033
7072.32 1982
7073.11 1882
7073.91 2005
7074.70 1894
7075.49 1893
7076.29 1866
7077.08 1889
7077.88 1639
7078.67 1818
7079.46 1851
7080.26 1714
7081.05 1643
7081.85 1675
7082.64 1666
7083.43 1704
7084.23 1756
7085.02 1885
7085.82 1843
7086.61 1833
7087.41 1848
7088.20 1844
7089.00 1932
7089.79 1896
7090.58 1903
7091.38 1769
7092.17 1845
7092.97 1766
7093.76 1670
7094.56 1721
7095.35 1704
7096.15 1578
7096.94 1680
7097.74 1537
7098.53 1547
7099.33 1571
7100.12 1699
7100.92 1649
7101.71 1647
7102.51 1601
7103.30 1681
7104.10 1564
7104.89 1547
7105.69 1516
7106.49 1431
7107.28 1309
7108.08 1378
7108.87 1475
7109.67 1478
7110.46 1364
7111.26 1383
7112.06 1350
7112.85 1426
7113.65 1373
7114.44 1415
7115.24 1344
7116.04 1339
7116.83 1338
7117.63 1413
7118.42 1372
7119.22 1350
7120.02 1272
7120.81 1291
7121.61 1300
7122.41 1356
7123.20 1268
7124.00 1250
7124.79 1266
7125.59 1261
7126.39 1298
7127.18 1356
7127.98 1273
7128.78 1328
7129.57 1379
7130.37 1389
7131.17 1499
7131.97 1460
7132.76 1306
7133.56 1299
7134.36 1372
7135.15 1356
7135.95 1255
7136.75 1296
7137.55 1242
7138.34 1244
7139.14 1202
7139.94 1262
7140.73 1240
7141.53 1343
7142.33 1282
7143.13 1214
7143.92 1193
7144.72 1229
7145.52 1226
7146.32 1190
7147.12 1219
7147.91 1189
7148.71 1081
7149.51 1051
7150.31 1090
7151.11 1106
7151.90 1140
7152.70 1083
7153.50 1126
7154.30 1147
7155.10 1098
7155.89 1186
7156.69 1090
7157.49 1060
7158.29 1050
7159.09 1064
7159.89 1153
7160.68 1087
7161.48 992
7162.28 1043
7163.08 1032
7163.88 1099
7164.68 1066
7165.48 1100
7166.28 1067
7167.07 1096
7167.87 1135
7168.67 1079
7169.47 1030
7170.27 1134
7171.07 1177
7171.87 981
7172.67 942
7173.47 965
7174.27 981
7175.07 1008
7175.87 1012
7176.67 987
7177.46 930
7178.26 1010
7179.06 1036
7179.86 946
7180.66 1003
7181.46 910
7182.26 979
7183.06 995
7183.86 1002
7184.66 1057
7185.46 976
7186.26 925
7187.06 984
7187.86 878
7188.66 962
7189.46 1009
7190.26 996
7191.06 1028
7191.86 1052
7192.66 998
7193.46 984
7194.26 880
7195.06 911
7195.86 936
7196.67 966
7197.47 958
7198.27 977
7199.07 936
7199.87 964
7200.67 1001
7201.47 932
7202.27 852
7203.07 944
7203.87 1007
7204.67 991
7205.47 954
7206.28 901
7207.08 983
7207.88 1025
7208.68 1000
7209.48 1051
7210.28 1054
7211.08 933
7211.88 986
7212.69 978
7213.49 959
7214.29 952
7215.09 1050
7215.89 1008
7216.69 914
7217.50 930
7218.30 950
7219.10 911
7219.90 897
7220.70 1019
7221.50 996
7222.31 943
7223.11 949
7223.91 982
7224.71 926
7225.51 922
7226.32 917
7227.12 937
7227.92 1032
7228.72 1070
7229.53 953
7230.33 896
7231.13 1031
7231.93 964
7232.74 946
7233.54 977
7234.34 1008
7235.14 1028
7235.95 1018
7236.75 1055
7237.55 1107
7238.36 1060
7239.16 1073
7239.96 1037
7240.76 1085
7241.57 1049
7242.37 996
7243.17 988
7243.98 994
7244.78 952
7245.58 1026
7246.39 950
7247.19 1008
7247.99 1030
7248.80 1044
7249.60 919
7250.40 1010
7251.21 948
7252.01 930
7252.81 1020
7253.62 891
7254.42 1145
7255.23 1032
7256.03 943
7256.83 1013
7257.64 1077
7258.44 1035
7259.25 1013
7260.05 924
7260.85 950
7261.66 1030
7262.46 965
7263.27 953
7264.07 992
7264.87 918
7265.68 966
7266.48 1105
7267.29 1055
7268.09 1076
7268.90 997
7269.70 985
7270.51 1097
7271.31 990
7272.12 1046
7272.92 1023
7273.73 982
7274.53 1120
7275.34 1016
7276.14 939
7276.95 1061
7277.75 968
7278.56 1039
7279.36 1050
7280.17 1086
7280.97 1079
7281.78 1188
7282.58 1260
7283.39 1464
7284.19 1548
7285.00 1697
7285.80 1739
7286.61 1711
7287.41 1742
7288.22 1601
7289.03 1435
7289.83 1370
7290.64 1235
7291.44 1100
7292.25 1126
7293.06 1050
7293.86 1062
7294.67 1124
7295.47 1040
7296.28 1045
7297.09 1002
7297.89 1100
7298.70 1138
7299.50 1072
7300.31 1023
7301.12 1076
7301.92 1077
7302.73 1073
7303.54 1057
7304.34 1001
7305.15 1003
7305.96 1091
7306.76 1038
7307.57 1046
7308.38 1126
7309.18 1047
7309.99 1104
7310.80 1217
7311.60 1122
7312.41 1123
7313.22 1218
7314.02 1244
7314.83 1278
7315.64 1302
7316.45 1357
7317.25 1305
7318.06 1597
7318.87 1459
7319.67 1538
7320.48 1971
7321.29 1838
7322.10 1847
7322.90 1580
7323.71 1567
7324.52 1522
7325.33 1408
7326.14 1369
7326.94 1321
7327.75 1343
7328.56 1247
7329.37 1210
7330.17 1268
7330.98 1231
7331.79 1156
7332.60 1168
7333.41 1227
7334.22 1227
7335.02 1341
7335.83 1194
7336.64 1186
7337.45 1224
7338.26 1202
7339.07 1184
7339.87 1140
7340.68 1353
7341.49 1322
7342.30 1217
7343.11 1185
7343.92 1200
7344.73 1204
7345.53 1091
7346.34 1078
7347.15 1152
7347.96 1111
7348.77 1098
7349.58 1159
7350.39 1041
7351.20 1077
7352.01 1096
7352.82 1058
7353.62 1077
7354.43 1076
7355.24 1138
7356.05 1037
7356.86 1200
7357.67 1072
7358.48 1127
7359.29 1155
7360.10 1179
7360.91 1136
7361.72 1073
7362.53 1168
7363.34 1175
7364.15 1191
7364.96 1175
7365.77 1121
7366.58 1181
7367.39 1102
7368.20 1111
7369.01 1022
7369.82 976
7370.63 966
7371.44 1034
7372.25 1045
7373.06 1043
7373.87 1037
7374.68 1089
7375.49 1069
7376.30 983
7377.11 1021
7377.92 1126
7378.73 1034
7379.54 1103
7380.36 1197
7381.17 1290
7381.98 1326
7382.79 1442
7383.60 1410
7384.41 1339
7385.22 1240
7386.03 1138
7386.84 1134
7387.65 1145
7388.46 1061
7389.28 1084
7390.09 993
7390.90 959
7391.71 1021
7392.52 1047
7393.33 961
7394.14 997
7394.96 1013
7395.77 1011
7396.58 954
7397.39 992
7398.20 993
7399.01 1004
7399.83 1037
7400.64 973
7401.45 975
7402.26 955
7403.07 1084
7403.89 973
7404.70 945
7405.51 1020
7406.32 932
7407.13 988
7407.95 1054
7408.76 1000
7409.57 943
7410.38 887
7411.20 918
7412.01 850
7412.82 853
7413.63 853
7414.45 900
7415.26 836
7416.07 845
7416.88 872
7417.70 891
7418.51 951
7419.32 918
7420.14 881
7420.95 868
7421.76 906
7422.57 852
7423.39 939
7424.20 895
7425.01 835
7425.83 908
7426.64 835
7427.45 811
7428.27 771
7429.08 788
7429.89 889
7430.71 942
7431.52 817
7432.33 793
7433.15 828
7433.96 797
7434.78 836
7435.59 864
7436.40 894
7437.22 830
7438.03 798
7438.84 853
7439.66 832
7440.47 795
7441.29 805
7442.10 841
7442.91 841
7443.73 809
7444.54 787
7445.36 796
7446.17 801
7446.99 817
7447.80 802
7448.62 797
7449.43 789
7450.24 812
7451.06 825
7451.87 844
7452.69 928
7453.50 816
7454.32 810
7455.13 729
7455.95 771
7456.76 822
7457.58 764
7458.39 856
7459.21 798
7460.02 815
7460.84 880
7461.65 833
7462.47 763
7463.28 721
7464.10 747
7464.91 797
7465.73 786
7466.54 770
7467.36 782
7468.18 701
7468.99 802
7469.81 957
7470.62 776
7471.44 850
7472.25 912
7473.07 957
7473.89 917
7474.70 932
7475.52 855
7476.33 807
7477.15 790
7477.97 848
7478.78 864
7479.60 824
7480.41 818
7481.23 798
7482.05 775
7482.86 791
7483.68 833
7484.50 863
7485.31 841
7486.13 800
7486.95 743
7487.76 804
7488.58 869
7489.40 788
7490.21 754
7491.03 806
7491.85 795
7492.66 801
7493.48 839
7494.30 852
7495.11 816
7495.93 750
7496.75 807
7497.57 821
7498.38 760
7499.20 824
7500.02 836
7500.83 733
7501.65 778
7502.47 780
7503.29 792
7504.10 892
7504.92 814
7505.74 813
7506.56 719
7507.37 817
7508.19 811
7509.01 795
7509.83 802
7510.65 882
7511.46 817
7512.28 787
7513.10 739
7513.92 750
7514.74 799
7515.55 741
7516.37 756
7517.19 791
7518.01 866
7518.83 721
7519.64 717
7520.46 770
7521.28 858
7522.10 771
7522.92 767
7523.74 768
7524.56 811
7525.37 784
7526.19 885
7527.01 842
7527.83 806
7528.65 776
7529.47 781
7530.29 859
7531.11 797
7531.93 795
7532.74 860
7533.56 813
7534.38 827
7535.20 844
7536.02 876
7536.84 798
7537.66 761
7538.48 742
7539.30 729
7540.12 794
7540.94 829
7541.76 806
7542.58 782
7543.40 805
7544.22 759
7545.04 825
7545.86 795
7546.68 872
7547.50 789
7548.32 777
7549.14 841
7549.96 785
7550.78 878
7551.60 763
7552.42 820
7553.24 859
7554.06 880
7554.88 845
7555.70 790
7556.52 690
7557.34 783
7558.16 779
7558.98 784
7559.80 826
7560.62 854
7561.44 819
7562.26 753
7563.08 763
7563.90 781
7564.72 785
7565.54 838
7566.36 783
7567.19 845
7568.01 809
7568.83 702
7569.65 695
7570.47 796
7571.29 851
7572.11 746
7572.93 772
7573.76 893
7574.58 868
7575.40 908
7576.22 840
7577.04 812
7577.86 872
7578.68 846
7579.51 902
7580.33 812
7581.15 816
7581.97 879
7582.79 875
7583.61 821
7584.44 824
7585.26 791
7586.08 871
7586.90 834
7587.72 753
7588.55 822
7589.37 818
7590.19 831
7591.01 920
7591.83 920
7592.66 961
7593.48 898
7594.30 890
7595.12 927
7595.95 955
7596.77 936
7597.59 909
7598.41 978
7599.24 874
7600.06 851
7600.88 905
7601.71 985
7602.53 1042
7603.35 1025
7604.17 934
7605.00 976
7605.82 977
7606.64 946
7607.47 971
7608.29 1011
7609.11 1050
7609.94 946
7610.76 912
7611.58 895
7612.41 960
7613.23 896
7614.05 924
7614.88 961
7615.70 918
7616.52 976
7617.35 999
7618.17 1104
7619.00 1170
7619.82 1212
7620.64 1164
7621.47 1124
7622.29 1109
7623.11 1013
7623.94 1035
7624.76 960
7625.59 1039
7626.41 1085
7627.24 1030
7628.06 1026
7628.88 1043
7629.71 1028
7630.53 1070
7631.36 1075
7632.18 1125
7633.01 989
7633.83 1060
7634.66 1026
7635.48 1062
7636.30 1042
7637.13 1036
7637.95 932
7638.78 855
7639.60 909
7640.43 873
7641.25 962
7642.08 917
7642.90 946
7643.73 980
7644.55 961
7645.38 922
7646.20 972
7647.03 1020
7647.85 935
7648.68 983
7649.51 967
7650.33 900
7651.16 926
7651.98 901
7652.81 968
7653.63 946
7654.46 940
7655.28 868
7656.11 914
7656.94 858
7657.76 832
7658.59 871
7659.41 842
7660.24 818
7661.07 830
7661.89 849
7662.72 865
7663.54 843
7664.37 856
7665.20 924
7666.02 904
7666.85 852
7667.68 869
7668.50 872
7669.33 899
7670.16 901
7670.98 838
7671.81 895
7672.64 858
7673.46 813
7674.29 849
7675.12 902
7675.94 805
7676.77 960
7677.60 883
7678.42 825
7679.25 803
7680.08 831
7680.90 809
7681.73 809
7682.56 801
7683.39 757
7684.21 808
7685.04 844
7685.87 835
7686.69 867
7687.52 859
7688.35 837
7689.18 854
7690.01 822
7690.83 812
7691.66 821
7692.49 758
7693.32 796
7694.14 867
7694.97 903
7695.80 867
7696.63 844
7697.46 826
7698.28 895
7699.11 955
7699.94 982
7700.77 852
7701.60 867
7702.42 896
7703.25 849
7704.08 770
7704.91 834
7705.74 801
7706.57 847
7707.39 769
7708.22 750
7709.05 814
7709.88 778
7710.71 712
7711.54 753
7712.37 805
7713.20 825
7714.02 793
7714.85 787
7715.68 816
7716.51 897
7717.34 853
7718.17 811
7719.00 763
7719.83 782
7720.66 816
7721.49 816
7722.32 696
7723.15 783
7723.97 856
7724.80 799
7725.63 855
7726.46 820
7727.29 750
7728.12 817
7728.95 868
7729.78 837
7730.61 765
7731.44 866
7732.27 848
7733.10 781
7733.93 788
7734.76 797
7735.59 729
7736.42 700
7737.25 749
7738.08 776
7738.91 815
7739.74 736
7740.57 730
7741.40 649
7742.23 717
7743.06 755
7743.89 753
7744.72 792
7745.56 898
7746.39 813
7747.22 789
7748.05 935
7748.88 885
7749.71 949
7750.54 885
7751.37 928
7752.20 821
7753.03 788
7753.86 862
7754.69 827
7755.53 806
7756.36 734
7757.19 822
7758.02 830
7758.85 785
7759.68 775
7760.51 770
7761.35 772
7762.18 787
7763.01 756
7763.84 752
7764.67 703
7765.50 767
7766.33 811
7767.17 770
7768.00 736
7768.83 704
7769.66 721
7770.49 766
7771.33 792
7772.16 827
7772.99 823
7773.82 756
7774.65 768
7775.49 653
7776.32 715
7777.15 789
7777.98 720
7778.82 702
7779.65 742
7780.48 741
7781.31 744
7782.15 708
7782.98 659
7783.81 706
7784.64 823
7785.48 826
7786.31 792
7787.14 805
7787.97 795
7788.81 799
7789.64 811
7790.47 747
7791.31 836
7792.14 734
7792.97 737
7793.81 803
7794.64 772
7795.47 749
7796.31 829
7797.14 850
7797.97 818
7798.81 757
7799.64 789
7800.47 773
7801.31 792
7802.14 844
7802.97 781
7803.81 778
7804.64 901
7805.47 851
7806.31 873
7807.14 845
7807.98 877
7808.81 882
7809.64 810
7810.48 831
7811.31 904
7812.15 886
7812.98 879
7813.82 886
7814.65 967
7815.48 912
7816.32 1006
7817.15 983
7817.99 943
7818.82 1032
7819.66 991
7820.49 970
7821.33 980
7822.16 1041
7822.99 1046
7823.83 1074
7824.66 1116
7825.50 943
7826.33 989
7827.17 1035
7828.00 1085
7828.84 991
7829.67 1022
7830.51 982
7831.34 1023
7832.18 982
7833.02 1008
7833.85 1068
7834.69 1199
7835.52 1121
7836.36 993
7837.19 990
7838.03 1045
7838.86 1016
7839.70 919
7840.53 977
7841.37 962
7842.21 1020
7843.04 967
7843.88 901
7844.71 956
7845.55 904
7846.39 938
7847.22 961
7848.06 1006
7848.89 980
7849.73 926
7850.57 864
7851.40 862
7852.24 820
7853.08 827
7853.91 841
7854.75 910
7855.58 883
7856.42 845
7857.26 852
7858.09 865
7858.93 901
7859.77 861
7860.60 794
7861.44 811
7862.28 918
7863.11 1011
7863.95 942
7864.79 841
7865.63 919
7866.46 891
7867.30 891
7868.14 725
7868.97 834
7869.81 882
7870.65 885
7871.49 972
7872.32 905
7873.16 929
7874.00 909
7874.84 898
7875.67 990
7876.51 979
7877.35 950
7878.19 1012
7879.02 1092
7879.86 1134
7880.70 1142
7881.54 1123
7882.38 1073
7883.21 1045
7884.05 1098
7884.89 1051
7885.73 1106
7886.57 1100
7887.40 1058
7888.24 1070
7889.08 898
7889.92 891
7890.76 946
7891.59 1000
7892.43 1091
7893.27 1093
7894.11 1051
7894.95 1001
7895.79 916
7896.63 993
7897.47 960
7898.30 948
7899.14 903
7899.98 937
7900.82 945
7901.66 911
7902.50 1016
7903.34 876
7904.18 875
7905.02 838
7905.85 773
7906.69 871
7907.53 914
7908.37 930
7909.21 870
7910.05 900
7910.89 821
7911.73 898
7912.57 910
7913.41 914
7914.25 984
7915.09 921
7915.93 949
7916.77 956
7917.61 998
7918.45 941
7919.29 996
7920.13 1015
7920.97 948
7921.81 936
7922.65 930
7923.49 1030
7924.33 987
7925.17 954
7926.01 914
7926.85 780
7927.69 768
7928.53 833
7929.37 917
7930.21 911
7931.05 940
7931.89 862
7932.73 817
7933.57 885
7934.41 836
7935.25 793
7936.09 793
7936.93 833
7937.78 825
7938.62 841
7939.46 822
7940.30 759
7941.14 804
7941.98 855
7942.82 881
7943.66 825
7944.50 791
7945.35 825
7946.19 788
7947.03 786
7947.87 785
7948.71 844
7949.55 760
7950.39 819
7951.24 772
7952.08 842
7952.92 856
7953.76 890
7954.60 956
7955.44 910
7956.29 979
7957.13 967
7957.97 958
7958.81 986
7959.65 985
7960.50 952
7961.34 937
7962.18 926
7963.02 957
7963.86 912
7964.71 924
7965.55 909
7966.39 926
7967.23 1034
7968.08 1003
7968.92 1053
7969.76 1021
7970.60 1008
7971.45 934
7972.29 990
7973.13 954
7973.97 894
7974.82 875
7975.66 868
7976.50 800
7977.35 803
7978.19 887
7979.03 831
7979.87 780
7980.72 760
7981.56 759
7982.40 795
7983.25 729
7984.09 812
7984.93 739
7985.78 743
7986.62 783
7987.46 748
7988.31 790
7989.15 706
7990.00 722
7990.84 768
7991.68 738
7992.53 702
7993.37 780
7994.21 750
7995.06 741
7995.90 735
7996.75 676
7997.59 692
7998.43 683
7999.28 679
8000.12 688
8000.97 691
8001.81 731
8002.65 731
8003.50 681
8004.34 743
8005.19 735
8006.03 734
8006.88 691
8007.72 662
8008.57 637
8009.41 660
8010.26 747
8011.10 670
8011.95 710
8012.79 653
8013.63 661
8014.48 644
8015.32 628
8016.17 621
8017.01 633
8017.86 688
8018.70 643
8019.55 601
8020.40 619
8021.24 582
8022.09 582
8022.93 648
8023.78 720
8024.62 721
8025.47 756
8026.31 741
8027.16 652
8028.00 699
8028.85 702
8029.70 697
8030.54 626
8031.39 588
8032.23 656
8033.08 630
8033.92 615
8034.77 730
8035.62 669
8036.46 713
8037.31 671
8038.16 682
8039.00 636
8039.85 585
8040.69 594
8041.54 579
8042.39 707
8043.23 632
8044.08 574
8044.93 587
8045.77 605
8046.62 689
8047.47 644
8048.31 661
8049.16 643
8050.01 636
8050.85 631
8051.70 647
8052.55 675
8053.39 632
8054.24 630
8055.09 639
8055.94 562
8056.78 597
8057.63 612
8058.48 581
8059.32 611
8060.17 645
8061.02 599
8061.87 580
8062.71 597
8063.56 597
8064.41 545
8065.26 667
8066.10 574
8066.95 593
8067.80 601
8068.65 593
8069.49 654
8070.34 608
8071.19 622
8072.04 605
8072.89 633
8073.73 657
8074.58 598
8075.43 600
8076.28 620
8077.13 636
8077.98 558
8078.82 591
8079.67 616
8080.52 633
8081.37 586
8082.22 592
8083.07 605
8083.91 564
8084.76 603
8085.61 565
8086.46 531
8087.31 585
8088.16 550
8089.01 615
8089.86 527
8090.70 629
8091.55 513
8092.40 522
8093.25 509
8094.10 543
8094.95 583
8095.80 550
8096.65 644
8097.50 616
8098.35 542
8099.20 514
8100.05 599
8100.90 604
8101.74 571
8102.59 568
8103.44 546
8104.29 591
8105.14 601
8105.99 592
8106.84 567
8107.69 573
8108.54 644
8109.39 606
8110.24 528
8111.09 610
8111.94 638
8112.79 621
8113.64 613
8114.49 644
8115.34 592
8116.19 574
8117.04 546
8117.89 572
8118.74 544
8119.59 490
8120.45 559
8121.30 572
8122.15 629
8123.00 606
8123.85 552
8124.70 630
8125.55 620
8126.40 585
8127.25 590
8128.10 615
8128.95 629
8129.80 570
8130.65 576
8131.51 613
8132.36 634
8133.21 650
8134.06 617
8134.91 581
8135.76 583
8136.61 579
8137.46 639
8138.32 612
8139.17 524
8140.02 593
8140.87 560
8141.72 582
8142.57 631
8143.43 593
8144.28 580
8145.13 584
8145.98 593
8146.83 627
8147.68 569
8148.54 549
8149.39 707
8150.24 607
8151.09 681
8151.94 695
8152.80 667
8153.65 603
8154.50 630
8155.35 669
8156.21 635
8157.06 660
8157.91 624
8158.76 611
8159.62 630
8160.47 605
8161.32 526
8162.17 569
8163.03 585
8163.88 544
8164.73 542
8165.59 586
8166.44 620
8167.29 591
8168.14 602
8169.00 603
8169.85 562
8170.70 619
8171.56 672
8172.41 618
8173.26 586
8174.12 535
8174.97 545
8175.82 596
8176.68 576
8177.53 577
8178.38 514
8179.24 532
8180.09 549
8180.94 521
8181.80 530
8182.65 568
8183.51 561
8184.36 521
8185.21 462
8186.07 470
8186.92 530
8187.78 561
8188.63 530
8189.48 568
8190.34 585
8191.19 583
8192.05 573
8192.90 545
8193.75 516
8194.61 530
8195.46 549
8196.32 564
8197.17 544
8198.03 568
8198.88 610
8199.74 612
8200.59 572
8201.45 585
8202.30 572
8203.16 557
8204.01 682
8204.87 594
8205.72 553
8206.57 610
8207.43 579
8208.29 518
8209.14 546
8210.00 555
8210.85 609
8211.71 589
8212.56 586
8213.42 555
8214.27 508
8215.13 526
8215.98 580
8216.84 640
8217.69 508
8218.55 532
8219.41 603
8220.26 556
8221.12 556
8221.97 557
8222.83 610
8223.68 543
8224.54 579
8225.40 606
8226.25 620
8227.11 609
8227.96 518
8228.82 573
8229.68 533
8230.53 532
8231.39 531
8232.25 598
8233.10 560
8233.96 536
8234.82 573
8235.67 603
8236.53 542
8237.38 544
8238.24 545
8239.10 505
8239.95 514
8240.81 478
8241.67 532
8242.53 531
8243.38 512
8244.24 532
8245.10 526
8245.95 547
8246.81 545
8247.67 505
8248.52 474
8249.38 522
8250.24 514
8251.10 516
8251.95 484
8252.81 542
8253.67 567
8254.53 555
8255.38 597
8256.24 553
8257.10 544
8257.96 512
8258.81 500
8259.67 488
8260.53 578
8261.39 560
8262.25 563
8263.10 503
8263.96 481
8264.82 513
8265.68 503
8266.54 515
8267.39 549
8268.25 608
8269.11 623
8269.97 541
8270.83 640
8271.69 647
8272.54 551
8273.40 505
8274.26 543
8275.12 569
8275.98 552
8276.84 567
8277.70 560
8278.55 527
8279.41 559
8280.27 587
8281.13 529
8281.99 540
8282.85 527
8283.71 531
8284.57 545
8285.43 529
8286.29 524
8287.14 530
8288.00 534
8288.86 502
8289.72 552
8290.58 573
8291.44 550
8292.30 538
8293.16 553
8294.02 604
8294.88 552
8295.74 599
8296.60 591
8297.46 548
8298.32 514
8299.18 564
8300.04 644
8300.90 577
8301.76 533
8302.62 557
8303.48 561
8304.34 596
8305.20 564
8306.06 499
8306.92 525
8307.78 602
8308.64 526
8309.50 571
8310.36 527
8311.22 515
8312.08 501
8312.94 548
8313.80 508
8314.66 529
8315.52 489
8316.38 513
8317.24 531
8318.11 556
8318.97 562
8319.83 554
8320.69 477
8321.55 477
8322.41 562
8323.27 545
8324.13 549
8324.99 539
8325.85 552
8326.72 551
8327.58 527
8328.44 557
8329.30 545
8330.16 455
8331.02 497
8331.88 587
8332.75 533
8333.61 512
8334.47 536
8335.33 501
8336.19 493
8337.05 559
8337.92 498
8338.78 512
8339.64 508
8340.50 539
8341.36 549
8342.23 544
8343.09 543
8343.95 557
8344.81 542
8345.67 561
8346.54 541
8347.40 601
8348.26 529
8349.12 572
8349.99 611
8350.85 559
8351.71 560
8352.57 534
8353.44 574
8354.30 552
8355.16 604
8356.03 545
8356.89 540
8357.75 539
8358.61 577
8359.48 587
8360.34 520
8361.20 597
8362.07 597
8362.93 513
8363.79 488
8364.66 531
8365.52 518
8366.38 593
8367.25 602
8368.11 537
8368.97 526
8369.84 525
8370.70 525
8371.56 527
8372.43 525
8373.29 599
8374.15 526
8375.02 486
8375.88 560
8376.74 526
8377.61 583
8378.47 562
8379.34 523
8380.20 607
8381.06 666
8381.93 546
8382.79 555
8383.66 584
8384.52 603
8385.39 574
8386.25 506
8387.11 559
8387.98 609
8388.84 651
8389.71 567
8390.57 544
8391.44 581
8392.30 542
8393.17 587
8394.03 580
8394.90 614
8395.76 613
8396.63 591
8397.49 634
8398.36 585
8399.22 577
8400.09 504
8400.95 533
8401.82 609
8402.68 628
8403.55 587
8404.41 567
8405.28 582
8406.14 577
8407.01 624
8407.87 658
8408.74 658
8409.60 565
8410.47 639
8411.34 620
8412.20 681
8413.07 617
8413.93 700
8414.80 681
8415.66 535
8416.53 564
8417.40 608
8418.26 596
8419.13 615
8419.99 638
8420.86 673
8421.73 711
8422.59 697
8423.46 646
8424.32 693
8425.19 675
8426.06 686
8426.92 639
8427.79 679
8428.66 693
8429.52 759
8430.39 673
8431.26 704
8432.12 695
8432.99 736
8433.86 743
8434.72 679
8435.59 725
8436.46 725
8437.32 804
8438.19 840
8439.06 810
8439.93 763
8440.79 837
8441.66 822
8442.53 839
8443.39 839
8444.26 851
8445.13 800
8446.00 768
8446.86 835
8447.73 843
8448.60 839
8449.47 872
8450.33 897
8451.20 829
8452.07 863
8452.94 933
8453.81 971
8454.67 1137
8455.54 1274
8456.41 1299
8457.28 1428
8458.15 1524
8459.01 1554
8459.88 1540
8460.75 1359
8461.62 1218
8462.49 1196
8463.35 1140
8464.22 1065
8465.09 902
8465.96 892
8466.83 936
8467.70 892
8468.57 913
8469.43 835
8470.30 842
8471.17 830
8472.04 788
8472.91 838
8473.78 791
8474.65 770
8475.52 895
8476.38 802
8477.25 805
8478.12 787
8478.99 754
8479.86 731
8480.73 840
8481.60 798
8482.47 774
8483.34 836
8484.21 850
8485.08 786
8485.95 819
8486.82 800
8487.69 783
8488.55 799
8489.42 805
8490.29 777
8491.16 718
8492.03 821
8492.90 818
8493.77 857
8494.64 912
8495.51 915
8496.38 912
8497.25 967
8498.12 911
8498.99 968
8499.86 919
8500.73 825
8501.60 740
8502.47 782
8503.34 817
8504.22 752
8505.09 769
8505.96 788
8506.83 843
8507.70 870
8508.57 837
8509.44 810
8510.31 758
8511.18 804
8512.05 760
8512.92 836
8513.79 855
8514.66 820
8515.53 838
8516.41 835
8517.28 906
8518.15 832
8519.02 794
8519.89 844
8520.76 834
8521.63 930
8522.50 910
8523.38 769
8524.25 888
8525.12 964
8525.99 1052
8526.86 1104
8527.73 1131
8528.60 1126
8529.48 1102
8530.35 1088
8531.22 962
8532.09 1019
8532.96 1018
8533.84 1015
8534.71 962
8535.58 867
8536.45 834
8537.32 917
8538.20 882
8539.07 840
8539.94 904
8540.81 824
8541.68 821
8542.56 883
8543.43 884
8544.30 779
8545.17 800
8546.05 777
8546.92 725
8547.79 790
8548.67 801
8549.54 848
8550.41 850
8551.28 905
8552.16 897
8553.03 857
8553.90 1026
8554.78 1020
8555.65 1053
8556.52 1025
8557.39 995
8558.27 994
8559.14 948
8560.01 852
8560.89 829
8561.76 815
8562.63 893
8563.51 835
8564.38 834
8565.25 731
8566.13 767
8567.00 777
8567.88 832
8568.75 782
8569.62 760
8570.50 810
8571.37 791
8572.24 827
8573.12 815
8573.99 905
8574.87 794
8575.74 829
8576.61 793
8577.49 806
8578.36 737
8579.24 777
8580.11 770
8580.99 780
8581.86 741
8582.73 781
8583.61 732
8584.48 770
8585.36 754
8586.23 763
8587.11 807
8587.98 823
8588.86 886
8589.73 812
8590.61 778
8591.48 820
8592.36 885
8593.23 897
8594.11 851
8594.98 853
8595.86 856
8596.73 798
8597.61 824
8598.48 816
8599.36 820
8600.23 846
8601.11 801
8601.98 857
8602.86 869
8603.73 853
8604.61 862
8605.49 901
8606.36 900
8607.24 922
8608.11 788
8608.99 781
8609.86 769
8610.74 869
8611.62 874
8612.49 848
8613.37 824
8614.24 876
8615.12 826
8616.00 779
8616.87 856
8617.75 914
8618.62 843
8619.50 912
8620.38 931
8621.25 909
8622.13 855
8623.01 876
8623.88 936
8624.76 1007
8625.64 966
8626.51 971
8627.39 985
8628.27 942
8629.14 958
8630.02 889
8630.90 909
8631.77 980
8632.65 941
8633.53 1060
8634.40 1048
8635.28 1012
8636.16 997
8637.04 1006
8637.91 1066
8638.79 1089
8639.67 1119
8640.55 969
8641.42 945
8642.30 1021
8643.18 1061
8644.06 1092
8644.93 1061
8645.81 1034
8646.69 1103
8647.57 1103
8648.44 1139
8649.32 1243
8650.20 1157
8651.08 1213
8651.96 1228
8652.83 1200
8653.71 1204
8654.59 1147
8655.47 1158
8656.35 1227
8657.22 1238
8658.10 1199
8658.98 1199
8659.86 1237
8660.74 1274
8661.62 1369
8662.49 1474
8663.37 1515
8664.25 1665
8665.13 1733
8666.01 1877
8666.89 1865
8667.77 1813
8668.64 1790
8669.52 1795
8670.40 1709
8671.28 1562
8672.16 1519
8673.04 1563
8673.92 1546
8674.80 1575
8675.68 1625
8676.56 1615
8677.44 1634
8678.31 1596
8679.19 1441
8680.07 1406
8680.95 1357
8681.83 1393
8682.71 1380
8683.59 1235
8684.47 1217
8685.35 1212
8686.23 1249
8687.11 1297
8687.99 1275
8688.87 1353
8689.75 1388
8690.63 1443
8691.51 1613
8692.39 1768
8693.27 1852
8694.15 1975
8695.03 1975
8695.91 2021
8696.79 1818
8697.67 1771
8698.55 1563
8699.43 1609
8700.31 1534
8701.19 1412
8702.07 1365
8702.95 1402
8703.83 1332
8704.71 1375
8705.59 1278
8706.48 1171
8707.36 1168
8708.24 1182
8709.12 1163
8710.00 1105
8710.88 1139
8711.76 1038
8712.64 1063
8713.52 1068
8714.40 1043
8715.28 1011
8716.17 994
8717.05 998
8717.93 933
8718.81 926
8719.69 905
8720.57 941
8721.45 937
8722.34 908
8723.22 888
8724.10 939
8724.98 1022
8725.86 938
8726.74 969
8727.63 1007
8728.51 957
8729.39 951
8730.27 1055
8731.15 1062
8732.04 1032
8732.92 1076
8733.80 1076
8734.68 1048
8735.56 989
8736.45 960
8737.33 961
8738.21 965
8739.09 989
8739.98 979
8740.86 1015
8741.74 906
8742.62 925
8743.51 951
8744.39 965
8745.27 930
8746.15 962
8747.04 954
8747.92 946
8748.80 967
8749.69 1012
8750.57 979
8751.45 925
8752.33 899
8753.22 935
8754.10 881
8754.98 936
8755.87 910
8756.75 891
8757.63 849
8758.52 966
8759.40 984
8760.28 943
8761.17 960
8762.05 937
8762.93 940
8763.82 943
8764.70 917
8765.59 908
8766.47 940
8767.35 906
8768.24 885
8769.12 886
8770.00 937
8770.89 1009
8771.77 907
8772.66 887
8773.54 931
8774.42 956
8775.31 903
8776.19 826
8777.08 819
8777.96 835
8778.85 837
8779.73 887
8780.62 880
8781.50 961
8782.38 969
8783.27 911
8784.15 955
8785.04 925
8785.92 957
8786.81 918
8787.69 839
8788.58 780
8789.46 857
8790.35 851
8791.23 785
8792.12 817
8793.00 807
8793.89 796
8794.77 837
8795.66 895
8796.54 793
8797.43 760
8798.31 812
8799.20 787
8800.08 755
8800.97 710
8801.86 718
8802.74 797
8803.63 759
8804.51 720
8805.40 720
8806.28 895
8807.17 914
8808.06 753
8808.94 800
8809.83 747
8810.71 788
8811.60 796
8812.49 752
8813.37 759
8814.26 775
8815.14 759
8816.03 729
8816.92 777
8817.80 754
8818.69 754
8819.58 807
8820.46 704
8821.35 764
8822.24 802
8823.12 723
8824.01 742
8824.90 762
8825.78 735
8826.67 731
8827.56 766
8828.44 780
8829.33 691
8830.22 717
8831.10 720
8831.99 736
8832.88 693
8833.77 712
8834.65 730
8835.54 653
8836.43 693
8837.31 695
8838.20 684
8839.09 644
8839.98 636
8840.86 593
8841.75 687
8842.64 673
8843.53 729
8844.41 656
8845.30 684
8846.19 664
8847.08 639
8847.97 683
8848.85 646
8849.74 607
8850.63 651
8851.52 649
8852.41 631
8853.29 656
8854.18 635
8855.07 616
8855.96 644
8856.85 687
8857.74 651
8858.62 651
8859.51 668
8860.40 662
8861.29 674
8862.18 587
8863.07 630
8863.95 660
8864.84 614
8865.73 641
8866.62 615
8867.51 588
8868.40 600
8869.29 560
8870.18 593
8871.07 585
8871.95 598
8872.84 617
8873.73 586
8874.62 564
8875.51 572
8876.40 586
8877.29 593
8878.18 596
8879.07 572
8879.96 663
8880.85 610
8881.74 664
8882.63 588
8883.52 585
8884.41 574
8885.30 589
8886.19 545
8887.08 581
8887.97 580
8888.86 532
8889.75 554
8890.64 549
8891.53 555
8892.42 533
8893.31 516
8894.20 527
8895.09 577
8895.98 553
8896.87 586
8897.76 563
8898.65 521
8899.54 551
8900.43 541
8901.32 525
8902.21 511
8903.10 575
8903.99 528
8904.88 586
8905.77 579
8906.66 571
8907.55 620
8908.45 540
8909.34 514
8910.23 471
8911.12 515
8912.01 541
8912.90 545
8913.79 532
8914.68 540
8915.57 606
8916.47 534
8917.36 522
8918.25 523
8919.14 553
8920.03 537
8920.92 529
8921.81 527
8922.71 535
8923.60 495
8924.49 554
8925.38 574
8926.27 495
8927.16 546
8928.06 538
8928.95 544
8929.84 559
8930.73 508
8931.62 505
8932.52 506
8933.41 507
8934.30 463
8935.19 482
8936.09 512
8936.98 511
8937.87 521
8938.76 578
8939.65 470
8940.55 510
8941.44 481
8942.33 516
8943.23 506
8944.12 510
8945.01 489
8945.90 482
8946.80 488
8947.69 485
8948.58 526
8949.47 494
8950.37 471
8951.26 520
8952.15 538
8953.05 512
8953.94 496
8954.83 457
8955.73 486
8956.62 462
8957.51 538
8958.41 577
8959.30 549
8960.19 511
8961.09 512
8961.98 470
8962.87 510
8963.77 498
8964.66 467
8965.56 495
8966.45 492
8967.34 518
8968.24 507
8969.13 494
8970.03 477
8970.92 489
8971.81 514
8972.71 532
8973.60 551
8974.50 516
8975.39 519
8976.28 552
8977.18 504
8978.07 500
8978.97 442
8979.86 405
8980.76 485
8981.65 490
8982.55 529
8983.44 482
8984.33 502
8985.23 455
8986.12 454
8987.02 466
8987.91 452
8988.81 421
8989.70 494
8990.60 528
8991.49 491
8992.39 476
8993.28 501
8994.18 457
8995.07 489
8995.97 456
8996.87 479
8997.76 496
8998.66 495
8999.55 469
9000.45 407
9001.34 435
9002.24 550
9003.13 481
9004.03 495
9004.93 462
9005.82 458
9006.72 456
9007.61 430
9008.51 480
9009.40 436
9010.30 485
9011.20 523
9012.09 512
9012.99 468
9013.88 414
9014.78 453
9015.68 422
9016.57 523
9017.47 475
9018.37 448
9019.26 421
9020.16 449
9021.06 472
9021.95 432
9022.85 476
9023.75 518
9024.64 479
9025.54 475
9026.44 457
9027.33 458
9028.23 467
9029.13 487
9030.02 521
9030.92 452
9031.82 456
9032.71 488
9033.61 448
9034.51 474
9035.41 471
9036.30 509
9037.20 437
9038.10 423
9039.00 476
9039.89 509
9040.79 474
9041.69 467
9042.59 483
9043.48 418
9044.38 432
9045.28 410
9046.18 415
9047.07 471
9047.97 456
9048.87 466
9049.77 468
9050.67 444
9051.56 417
9052.46 469
9053.36 511
9054.26 476
9055.16 462
9056.06 507
9056.95 476
9057.85 446
9058.75 465
9059.65 446
9060.55 480
9061.45 424
9062.34 424
9063.24 465
9064.14 497
9065.04 498
9065.94 506
9066.84 447
9067.74 394
9068.64 451
9069.53 508
9070.43 473
9071.33 478
9072.23 524
9073.13 537
9074.03 527
9074.93 493
9075.83 513
9076.73 485
9077.63 465
9078.53 459
9079.43 403
9080.33 462
9081.23 466
9082.12 405
9083.02 430
9083.92 496
9084.82 503
9085.72 513
9086.62 533
9087.52 483
9088.42 490
9089.32 458
9090.22 562
9091.12 496
9092.02 510
9092.92 525
9093.82 503
9094.72 548
9095.62 525
9096.52 453
9097.42 487
9098.32 495
9099.22 400
9100.13 454
9101.03 498
9101.93 501
9102.83 508
9103.73 491
9104.63 448
9105.53 470
9106.43 460
9107.33 435
9108.23 452
9109.13 496
9110.03 456
9110.93 457
9111.84 460
9112.74 472
9113.64 481
9114.54 452
9115.44 449
9116.34 467
9117.24 378
9118.14 405
9119.05 465
9119.95 547
9120.85 433
9121.75 394
9122.65 474
9123.55 482
9124.45 445
9125.36 450
9126.26 451
9127.16 468
9128.06 506
9128.96 491
9129.87 459
9130.77 451
9131.67 477
9132.57 445
9133.47 404
9134.38 385
9135.28 431
9136.18 451
9137.08 451
9137.98 439
9138.89 422
9139.79 453
9140.69 422
9141.59 430
9142.50 430
9143.40 425
9144.30 464
9145.21 440
9146.11 480
9147.01 511
9147.91 510
9148.82 453
9149.72 470
9150.62 517
9151.53 510
9152.43 432
9153.33 431
9154.23 437
9155.14 472
9156.04 517
9156.94 447
9157.85 487
9158.75 385
9159.65 393
9160.56 496
9161.46 487
9162.36 491
9163.27 460
9164.17 469
9165.08 465
9165.98 449
9166.88 382
9167.79 449
9168.69 486
9169.59 491
9170.50 429
9171.40 483
9172.31 489
9173.21 459
9174.11 452
9175.02 456
9175.92 475
9176.83 511
9177.73 506
9178.64 484
9179.54 423
9180.44 454
9181.35 419
9182.25 468
9183.16 480
9184.06 424
9184.97 420
9185.87 467
9186.78 441
9187.68 430
9188.59 432
9189.49 467
9190.40 404
9191.30 427
9192.21 412
9193.11 488
9194.02 498
9194.92 530
9195.83 520
9196.73 522
9197.64 462
9198.54 436
9199.45 473
9200.35 548
9201.26 501
9202.16 534
9203.07 547
9203.98 491
9204.88 543
9205.79 509
9206.69 484
9207.60 518
9208.50 485
9209.41 437
9210.32 491
9211.22 493
9212.13 503
9213.03 426
9213.94 418
9214.85 434
9215.75 459
9216.66 428
9217.57 451
9218.47 471
9219.38 493
9220.28 472
9221.19 403
9222.10 491
9223.00 470
9223.91 425
9224.82 442
9225.72 489
9226.63 468
9227.54 415
9228.44 440
9229.35 432
9230.26 423
9231.16 392
9232.07 451
9232.98 449
9233.89 463
9234.79 421
9235.70 439
9236.61 466
9237.51 474
9238.42 417
9239.33 430
9240.24 489
9241.14 457
9242.05 456
9242.96 428
9243.87 430
9244.77 361
9245.68 395
9246.59 403
9247.50 435
9248.40 425
9249.31 403
9250.22 455
9251.13 469
9252.04 468
9252.94 402
9253.85 412
9254.76 480
9255.67 526
9256.58 451
9257.48 463
9258.39 402
9259.30 463
9260.21 448
9261.12 478
9262.03 454
9262.94 447
9263.84 448
9264.75 398
9265.66 444
9266.57 433
9267.48 387
9268.39 456
9269.30 521
9270.20 462
9271.11 415
9272.02 384
9272.93 437
9273.84 472
9274.75 385
9275.66 424
9276.57 427
9277.48 463
9278.39 428
9279.30 448
9280.21 420
9281.11 458
9282.02 463
9282.93 390
9283.84 429
9284.75 453
9285.66 465
9286.57 396
9287.48 461
9288.39 427
9289.30 457
9290.21 424
9291.12 503
9292.03 481
9292.94 467
9293.85 446
9294.76 456
9295.67 479
9296.58 439
9297.49 463
9298.40 483
9299.31 468
9300.22 416
9301.13 396
9302.04 397
9302.95 489
9303.86 496
9304.77 508
9305.69 438
9306.60 431
9307.51 449
9308.42 428
9309.33 451
9310.24 471
9311.15 498
9312.06 462
9312.97 492
9313.88 410
9314.79 431
9315.70 410
9316.62 453
9317.53 405
9318.44 416
9319.35 467
9320.26 456
9321.17 488
9322.08 457
9322.99 479
9323.91 508
9324.82 461
9325.73 466
9326.64 471
9327.55 414
9328.46 418
9329.38 457
9330.29 453
9331.20 417
9332.11 446
9333.02 503
9333.94 488
9334.85 487
9335.76 521
9336.67 478
9337.58 450
9338.50 465
9339.41 417
9340.32 431
9341.23 494
9342.15 505
9343.06 465
9343.97 470
9344.88 429
9345.80 435
9346.71 477
9347.62 495
9348.53 484
9349.45 458
9350.36 472
9351.27 467
9352.18 497
9353.10 442
9354.01 483
9354.92 431
9355.84 511
9356.75 501
9357.66 448
9358.58 425
9359.49 388
9360.40 512
9361.32 497
9362.23 464
9363.14 462
9364.06 460
9364.97 503
9365.88 470
9366.80 476
9367.71 523
9368.62 524
9369.54 448
9370.45 469
9371.37 461
9372.28 485
9373.19 499
9374.11 447
9375.02 433
9375.94 450
9376.85 435
9377.76 510
9378.68 494
9379.59 504
9380.51 472
9381.42 495
9382.33 506
9383.25 495
9384.16 517
9385.08 502
9385.99 472
9386.91 491
9387.82 485
9388.74 461
9389.65 547
9390.57 500
9391.48 482
9392.40 517
9393.31 506
9394.23 566
9395.14 584
9396.06 520
9396.97 502
9397.89 495
9398.80 485
9399.72 459
9400.63 519
9401.55 453
9402.46 472
9403.38 537
9404.29 550
9405.21 506
9406.12 468
9407.04 491
9407.95 473
9408.87 514
9409.79 492
9410.70 504
9411.62 464
9412.53 478
9413.45 489
9414.36 504
9415.28 480
9416.20 476
9417.11 497
9418.03 497
9418.95 544
9419.86 499
9420.78 453
9421.69 491
9422.61 479
9423.53 516
9424.44 519
9425.36 516
9426.28 558
9427.19 531
9428.11 546
9429.03 585
9429.94 543
9430.86 500
9431.78 540
9432.69 547
9433.61 595
9434.53 591
9435.44 528
9436.36 562
9437.28 568
9438.19 549
9439.11 571
9440.03 563
9440.95 616
9441.86 650
9442.78 617
9443.70 570
9444.62 605
9445.53 557
9446.45 568
9447.37 553
9448.29 600
9449.20 585
9450.12 599
9451.04 643
9451.96 629
9452.87 609
9453.79 705
9454.71 712
9455.63 706
9456.55 681
9457.46 558
9458.38 654
9459.30 620
9460.22 599
9461.14 596
9462.05 594
9462.97 585
9463.89 560
9464.81 547
9465.73 512
9466.65 533
9467.56 618
9468.48 532
9469.40 519
9470.32 577
9471.24 594
9472.16 564
9473.08 550
9473.99 502
9474.91 466
9475.83 516
9476.75 558
9477.67 654
9478.59 570
9479.51 604
9480.43 607
9481.35 590
9482.27 622
9483.19 614
9484.10 580
9485.02 619
9485.94 640
9486.86 554
9487.78 576
9488.70 536
9489.62 663
9490.54 575
9491.46 521
9492.38 541
9493.30 558
9494.22 542
9495.14 542
9496.06 574
9496.98 595
9497.90 626
9498.82 565
9499.74 507
9500.66 520
9501.58 543
9502.50 559
9503.42 564
9504.34 561
9505.26 502
9506.18 531
9507.10 634
9508.02 655
9508.94 607
9509.86 611
9510.78 634
9511.70 591
9512.63 606
9513.55 619
9514.47 600
9515.39 575
9516.31 644
9517.23 607
9518.15 641
9519.07 651
9519.99 725
9520.91 721
9521.83 717
9522.76 644
9523.68 695
9524.60 677
9525.52 668
9526.44 659
9527.36 668
9528.28 623
9529.21 652
9530.13 720
9531.05 702
9531.97 651
9532.89 607
9533.81 673
9534.74 685
9535.66 741
9536.58 696
9537.50 648
9538.42 662
9539.35 633
9540.27 606
9541.19 643
9542.11 621
9543.03 707
9543.96 675
9544.88 639
9545.80 609
9546.72 653
9547.64 638
9548.57 600
9549.49 625
9550.41 596
9551.33 689
9552.26 634
9553.18 621
9554.10 651
9555.03 650
9555.95 644
9556.87 632
9557.79 735
9558.72 712
9559.64 755
9560.56 681
9561.49 768
9562.41 745
9563.33 681
9564.26 621
9565.18 677
9566.10 768
9567.03 676
9567.95 715
9568.87 721
9569.80 725
9570.72 677
9571.64 737
9572.57 711
9573.49 703
9574.41 655
9575.34 661
9576.26 658
9577.18 709
9578.11 665
9579.03 695
9579.96 657
9580.88 726
9581.80 743
9582.73 773
9583.65 755
9584.58 737
9585.50 754
9586.43 720
9587.35 769
9588.27 730
9589.20 693
9590.12 691
9591.05 764
9591.97 723
9592.90 752
9593.82 738
9594.75 753
9595.67 774
9596.60 777
9597.52 789
9598.45 739
9599.37 771
9600.29 836
9601.22 873
9602.14 876
9603.07 831
9604.00 872
9604.92 844
9605.85 805
9606.77 768
9607.70 757
9608.62 775
9609.55 789
9610.47 765
9611.40 746
9612.32 752
9613.25 712
9614.17 739
9615.10 774
9616.03 884
9616.95 803
9617.88 754
9618.80 788
9619.73 771
9620.65 821
9621.58 819
9622.51 761
9623.43 759
9624.36 824
9625.29 788
9626.21 850
9627.14 895
9628.06 827
9628.99 795
9629.92 790
9630.84 852
9631.77 865
9632.70 842
9633.62 821
9634.55 910
9635.48 960
9636.40 880
9637.33 907
9638.26 867
9639.18 885
9640.11 842
9641.04 872
9641.96 953
9642.89 881
9643.82 916
9644.74 899
9645.67 910
9646.60 906
9647.53 955
9648.45 968
9649.38 1008
9650.31 962
9651.24 918
9652.16 1004
9653.09 999
9654.02 991
9654.95 915
9655.87 936
9656.80 967
9657.73 946
9658.66 973
9659.58 976
9660.51 986
9661.44 858
9662.37 880
9663.30 958
9664.22 995
9665.15 1001
9666.08 903
9667.01 1040
9667.94 1002
9668.86 1001
9669.79 1087
9670.72 1108
9671.65 1058
9672.58 1030
9673.51 1004
9674.43 1042
9675.36 1038
9676.29 989
9677.22 1048
9678.15 1077
9679.08 1071
9680.01 1118
9680.94 1058
9681.86 1087
9682.79 1083
9683.72 1059
9684.65 1049
9685.58 997
9686.51 1060
9687.44 983
9688.37 1068
9689.30 1031
9690.23 1050
9691.16 1059
9692.08 1113
9693.01 1095
9693.94 1074
9694.87 1136
9695.80 1148
9696.73 1155
9697.66 1241
9698.59 1287
9699.52 1329
9700.45 1347
9701.38 1274
9702.31 1243
9703.24 1331
9704.17 1338
9705.10 1201
9706.03 1125
9706.96 1096
9707.89 1158
9708.82 1137
9709.75 996
9710.68 1056
9711.61 1124
9712.54 1090
9713.47 1141
9714.40 1216
9715.33 1109
9716.26 1182
9717.19 1195
9718.12 1244
9719.06 1201
9719.99 1098
9720.92 1093
9721.85 1049
9722.78 892
9723.71 1044
9724.64 975
9725.57 1049
9726.50 971
9727.43 986
9728.36 1001
9729.30 1008
9730.23 970
9731.16 927
9732.09 999
9733.02 978
9733.95 963
9734.88 1015
9735.81 997
9736.75 940
9737.68 884
9738.61 871
9739.54 915
9740.47 874
9741.40 894
9742.34 904
9743.27 919
9744.20 900
9745.13 896
9746.06 804
9747.00 903
9747.93 881
9748.86 847
9749.79 876
9750.72 909
9751.66 865
9752.59 854
9753.52 892
9754.45 932
9755.39 833
9756.32 827
9757.25 771
9758.18 788
9759.12 852
9760.05 920
9760.98 828
9761.91 895
9762.85 828
9763.78 834
9764.71 874
9765.64 849
9766.58 772
9767.51 813
9768.44 836
9769.38 832
9770.31 869
9771.24 840
9772.18 845
9773.11 826
9774.04 823
9774.98 890
9775.91 850
9776.84 832
9777.78 860
9778.71 854
9779.64 820
9780.58 864
9781.51 806
9782.44 811
9783.38 831
9784.31 824
9785.25 766
9786.18 833
9787.11 846
9788.05 787
9788.98 802
9789.92 793
9790.85 764
9791.78 824
9792.72 801
9793.65 726
9794.59 820
9795.52 827
9796.46 753
9797.39 833
9798.32 752
9799.26 766
9800.19 827
9801.13 802
9802.06 806
9803.00 782
9803.93 850
9804.87 754
9805.80 731
9806.74 721
9807.67 730
9808.61 727
9809.54 734
9810.48 716
9811.41 668
9812.35 635
9813.28 699
9814.22 674
9815.15 656
9816.09 665
9817.02 647
9817.96 642
9818.89 648
9819.83 665
9820.76 710
9821.70 607
9822.64 620
9823.57 702
9824.51 638
9825.44 637
9826.38 691
9827.31 658
9828.25 610
9829.19 702
9830.12 745
9831.06 649
9831.99 609
9832.93 582
9833.87 637
9834.80 646
9835.74 666
9836.68 720
9837.61 663
9838.55 621
9839.48 649
9840.42 596
9841.36 618
9842.29 623
9843.23 617
9844.17 615
9845.10 598
9846.04 589
9846.98 629
9847.91 636
9848.85 643
9849.79 631
9850.72 674
9851.66 728
9852.60 578
9853.54 585
9854.47 646
9855.41 580
9856.35 621
9857.28 631
9858.22 616
9859.16 647
9860.10 602
9861.03 556
9861.97 592
9862.91 666
9863.85 635
9864.78 606
9865.72 567
9866.66 573
9867.60 573
9868.54 621
9869.47 565
9870.41 626
9871.35 631
9872.29 575
9873.22 618
9874.16 649
9875.10 639
9876.04 560
9876.98 588
9877.92 573
9878.85 575
9879.79 526
9880.73 545
9881.67 570
9882.61 549
9883.55 615
9884.48 560
9885.42 610
9886.36 568
9887.30 572
9888.24 524
9889.18 609
9890.12 656
9891.06 568
9891.99 535
9892.93 558
9893.87 591
9894.81 554
9895.75 609
9896.69 584
9897.63 552
9898.57 580
9899.51 564
9900.45 581
9901.39 575
9902.33 558
9903.27 585
9904.20 541
9905.14 565
9906.08 598
9907.02 532
9907.96 596
9908.90 562
9909.84 581
9910.78 631
9911.72 581
9912.66 501
9913.60 580
9914.54 568
9915.48 558
9916.42 612
9917.36 647
9918.30 610
9919.24 602
9920.18 583
9921.12 528
9922.06 579
9923.00 574
9923.94 574
9924.88 617
9925.83 642
9926.77 647
9927.71 666
9928.65 695
9929.59 758
9930.53 697
9931.47 689
9932.41 672
9933.35 670
9934.29 646
9935.23 601
9936.17 624
9937.12 603
9938.06 517
9939.00 521
9939.94 575
9940.88 516
9941.82 564
9942.76 589
9943.70 552
9944.65 501
9945.59 526
9946.53 527
9947.47 578
9948.41 616
9949.35 551
9950.29 534
9951.24 629
9952.18 601
9953.12 579
9954.06 600
9955.00 591
9955.95 615
9956.89 584
9957.83 619
9958.77 543
9959.71 527
9960.66 545
9961.60 530
9962.54 478
9963.48 492
9964.43 529
9965.37 566
9966.31 589
9967.25 579
9968.20 558
9969.14 544
9970.08 507
9971.02 490
9971.97 597
9972.91 542
9973.85 494
9974.79 494
9975.74 530
9976.68 541
9977.62 506
9978.57 493
9979.51 506
9980.45 552
9981.40 570
9982.34 510
9983.28 516
9984.23 563
9985.17 521
9986.11 473
9987.06 509
9988.00 478
9988.94 530
9989.89 518
9990.83 479
9991.77 542
9992.72 560
9993.66 511
9994.60 539
9995.55 554
9996.49 555
9997.44 510
9998.38 545
9999.32 510
10000.27 535
10001.21 543
10002.16 473
10003.10 484
10004.04 537
10004.99 519
10005.93 485
10006.88 491
10007.82 571
10008.77 536
10009.71 586
10010.66 575
10011.60 550
10012.54 539
10013.49 495
10014.43 488
10015.38 531
10016.32 505
10017.27 515
10018.21 502
10019.16 540
10020.10 479
10021.05 527
10021.99 522
10022.94 439
10023.88 459
10024.83 567
10025.77 495
10026.72 526
10027.67 502
10028.61 536
10029.56 525
10030.50 498
10031.45 504
10032.39 481
10033.34 520
10034.28 502
10035.23 474
10036.18 414
10037.12 447
10038.07 499
10039.01 519
10039.96 531
10040.90 473
10041.85 483
10042.80 472
10043.74 466
10044.69 506
10045.64 525
10046.58 493
10047.53 470
10048.47 495
10049.42 491
10050.37 464
10051.31 460
10052.26 480
10053.21 488
10054.15 458
10055.10 472
10056.05 424
10056.99 478
10057.94 487
10058.89 466
10059.83 481
10060.78 443
10061.73 482
10062.67 531
10063.62 516
10064.57 498
10065.52 483
10066.46 540
10067.41 489
10068.36 490
10069.30 506
10070.25 492
10071.20 458
10072.15 517
10073.09 552
10074.04 486
10074.99 501
10075.94 460
10076.88 500
10077.83 441
10078.78 404
10079.73 476
10080.68 507
10081.62 438
10082.57 441
10083.52 474
10084.47 501
10085.42 454
10086.36 419
10087.31 436
10088.26 456
10089.21 509
10090.16 489
10091.11 501
10092.05 441
10093.00 472
10093.95 436
10094.90 442
10095.85 475
10096.80 478
10097.75 466
10098.69 459
10099.64 458
10100.59 447
10101.54 470
10102.49 412
10103.44 444
10104.39 509
10105.34 466
10106.28 427
10107.23 459
10108.18 452
10109.13 412
10110.08 437
10111.03 454
10111.98 495
10112.93 480
10113.88 517
10114.83 493
10115.78 509
10116.73 540
10117.68 437
10118.63 463
10119.58 444
10120.53 468
10121.48 473
10122.43 455
10123.38 467
10124.33 469
10125.28 496
10126.23 517
10127.18 474
10128.13 484
10129.08 478
10130.03 470
10130.98 483
10131.93 510
10132.88 475
10133.83 468
10134.78 465
10135.73 501
10136.68 439
10137.63 505
10138.58 476
10139.53 500
10140.48 472
10141.43 450
10142.38 460
10143.33 455
10144.28 495
10145.23 502
10146.19 470
10147.14 521
10148.09 505
10149.04 502
10149.99 537
10150.94 503
10151.89 490
10152.84 526
10153.79 542
10154.75 514
10155.70 523
10156.65 500
10157.60 491
10158.55 459
10159.50 529
10160.46 529
10161.41 572
10162.36 567
10163.31 530
10164.26 500
10165.21 487
10166.17 509
10167.12 611
10168.07 538
10169.02 504
10169.97 500
10170.93 520
10171.88 534
10172.83 505
10173.78 554
10174.73 563
10175.69 591
10176.64 516
10177.59 600
10178.54 583
10179.50 565
10180.45 538
10181.40 605
10182.35 572
10183.31 551
10184.26 641
10185.21 603
10186.17 608
10187.12 594
10188.07 667
10189.02 680
10189.98 656
10190.93 549
10191.88 586
10192.84 610
10193.79 657
10194.74 587
10195.70 582
10196.65 625
10197.60 594
10198.56 607
10199.51 588
10200.46 562
10201.42 598
10202.37 663
10203.32 625
10204.28 614
10205.23 608
10206.18 624
10207.14 638
10208.09 716
10209.05 738
10210.00 735
10210.95 727
10211.91 679
10212.86 660
10213.82 572
10214.77 609
10215.72 559
10216.68 584
10217.63 578
10218.59 576
10219.54 545
10220.50 585
10221.45 637
10222.41 545
10223.36 529
10224.31 579
10225.27 569
10226.22 557
10227.18 567
10228.13 560
10229.09 544
10230.04 563
10231.00 534
10231.95 573
10232.91 603
10233.86 615
10234.82 599
10235.77 600
10236.73 626
10237.68 641
10238.64 600
10239.59 704
10240.55 660
10241.50 616
10242.46 646
10243.42 618
10244.37 581
10245.33 544
10246.28 562
10247.24 583
10248.19 560
10249.15 541
10250.11 562
10251.06 572
10252.02 541
10252.97 548
10253.93 528
10254.89 519
10255.84 566
10256.80 523
10257.75 526
10258.71 570
10259.67 543
10260.62 532
10261.58 515
10262.54 536
10263.49 562
10264.45 510
10265.40 449
10266.36 538
10267.32 548
10268.27 505
10269.23 464
10270.19 493
10271.14 529
10272.10 470
10273.06 468
10274.02 478
10274.97 461
10275.93 474
10276.89 500
10277.84 502
10278.80 483
10279.76 485
10280.71 451
10281.67 446
10282.63 496
10283.59 451
10284.54 509
10285.50 505
10286.46 522
10287.42 470
10288.37 420
10289.33 485
10290.29 435
10291.25 450
10292.21 509
10293.16 491
10294.12 477
10295.08 477
10296.04 425
10296.99 477
10297.95 457
10298.91 435
10299.87 424
10300.83 458
10301.79 487
10302.74 441
10303.70 465
10304.66 493
10305.62 518
10306.58 492
10307.54 508
10308.49 507
10309.45 412
10310.41 422
10311.37 456
10312.33 491
10313.29 453
10314.25 457
10315.21 418
10316.16 455
10317.12 553
10318.08 476
10319.04 504
10320.00 487
10320.96 444
10321.92 470
10322.88 418
10323.84 437
10324.80 435
10325.76 444
10326.71 459
10327.67 466
10328.63 427
10329.59 450
10330.55 444
10331.51 445
10332.47 441
10333.43 459
10334.39 423
10335.35 461
10336.31 467
10337.27 449
10338.23 452
10339.19 417
10340.15 412
10341.11 403
10342.07 417
10343.03 430
10343.99 457
10344.95 469
10345.91 426
10346.87 338
10347.83 417
10348.79 399
10349.75 429
10350.71 432
10351.67 440
10352.63 393
10353.60 413
10354.56 417
10355.52 422
10356.48 386
10357.44 378
10358.40 443
10359.36 437
10360.32 426
10361.28 409
10362.24 482
10363.20 414
10364.17 409
10365.13 390
10366.09 386
10367.05 389
10368.01 404
10368.97 384
10369.93 429
10370.89 421
10371.86 404
10372.82 340
10373.78 389
10374.74 369
10375.70 399
10376.66 346
10377.63 344
10378.59 403
10379.55 405
10380.51 402
10381.47 401
10382.44 381
10383.40 358
10384.36 371
10385.32 404
10386.28 362
10387.25 376
10388.21 358
10389.17 356
10390.13 345
10391.10 409
10392.06 402
10393.02 308
10393.98 379
10394.94 409
10395.91 450
10396.87 441
10397.83 370
10398.80 447
10399.76 381
10400.72 332
10401.68 372
10402.65 384
10403.61 355
10404.57 354
10405.54 372
10406.50 406
10407.46 428
10408.43 354
10409.39 391
10410.35 369
10411.32 412
10412.28 382
10413.24 367
10414.21 373
10415.17 388
10416.13 350
10417.10 348
10418.06 379
10419.02 381
10419.99 367
10420.95 414
10421.91 411
10422.88 390
10423.84 399
10424.81 422
10425.77 369
10426.73 409
10427.70 398
10428.66 405
10429.63 384
10430.59 370
10431.56 396
10432.52 391
10433.48 316
10434.45 296
10435.41 332
10436.38 341
10437.34 354
10438.31 326
10439.27 325
10440.24 369
10441.20 367
10442.16 327
10443.13 338
10444.09 350
10445.06 403
10446.02 362
10446.99 407
10447.95 368
10448.92 374
10449.88 388
10450.85 339
10451.81 327
10452.78 337
10453.75 350
10454.71 413
10455.68 351
10456.64 330
10457.61 361
10458.57 338
10459.54 371
10460.50 406
10461.47 325
10462.43 319
10463.40 333
10464.37 323
10465.33 334
10466.30 357
10467.26 393
10468.23 368
10469.20 351
10470.16 344
10471.13 352
10472.09 386
10473.06 390
10474.03 344
10474.99 340
10475.96 336
10476.93 356
10477.89 419
10478.86 384
10479.82 395
10480.79 376
10481.76 347
10482.72 367
10483.69 363
10484.66 416
10485.62 388
10486.59 399
10487.56 320
10488.52 381
10489.49 363
10490.46 336
10491.43 320
10492.39 345
10493.36 310
10494.33 389
10495.29 425
10496.26 354
10497.23 309
10498.20 349
10499.16 377
10500.13 362
10501.10 333
10502.07 372
10503.03 377
10504.00 412
10504.97 399
10505.94 420
10506.90 351
10507.87 375
10508.84 413
10509.81 351
10510.78 334
10511.74 376
10512.71 336
10513.68 340
10514.65 330
10515.62 353
10516.58 390
10517.55 366
10518.52 302
10519.49 343
10520.46 338
10521.43 373
10522.39 423
10523.36 404
10524.33 358
10525.30 371
10526.27 383
10527.24 330
10528.21 301
10529.17 371
10530.14 378
10531.11 412
10532.08 445
10533.05 384
10534.02 398
10534.99 405
10535.96 348
10536.93 369
10537.90 378
10538.86 335
10539.83 373
10540.80 381
10541.77 368
10542.74 330
10543.71 338
10544.68 328
10545.65 358
10546.62 368
10547.59 346
10548.56 356
10549.53 373
10550.50 402
10551.47 320
10552.44 361
10553.41 394
10554.38 384
10555.35 406
10556.32 359
10557.29 356
10558.26 348
10559.23 372
10560.20 382
10561.17 370
10562.14 350
10563.11 393
10564.08 382
10565.05 408
10566.02 334
10566.99 386
10567.96 368
10568.93 376
10569.90 353
10570.87 369
10571.84 359
10572.82 383
10573.79 368
10574.76 421
10575.73 382
10576.70 317
10577.67 324
10578.64 365
10579.61 326
10580.58 371
10581.55 394
10582.53 385
10583.50 369
10584.47 408
10585.44 395
10586.41 333
10587.38 389
10588.35 386
10589.33 390
10590.30 378
10591.27 319
10592.24 328
10593.21 388
10594.18 374
10595.16 390
10596.13 364
10597.10 388
10598.07 401
10599.04 415
10600.01 349
10600.99 376
10601.96 348
10602.93 380
10603.90 397
10604.88 411
10605.85 394
10606.82 414
10607.79 426
10608.77 439
10609.74 419
10610.71 452
10611.68 467
10612.66 455
10613.63 446
10614.60 379
10615.57 403
10616.55 409
10617.52 427
10618.49 394
10619.46 444
10620.44 373
10621.41 349
10622.38 409
10623.36 387
10624.33 368
10625.30 388
10626.28 364
10627.25 349
10628.22 397
10629.20 425
10630.17 400
10631.14 378
10632.12 403
10633.09 409
10634.06 414
10635.04 391
10636.01 406
10636.99 446
10637.96 417
10638.93 439
10639.91 446
10640.88 435
10641.85 451
10642.83 444
10643.80 466
10644.78 464
10645.75 423
10646.72 424
10647.70 434
10648.67 445
10649.65 397
10650.62 404
10651.60 349
10652.57 344
10653.55 396
10654.52 396
10655.49 401
10656.47 390
10657.44 353
10658.42 347
10659.39 364
10660.37 366
10661.34 409
10662.32 376
10663.29 416
10664.27 386
10665.24 329
10666.22 338
10667.19 357
10668.17 382
10669.14 320
10670.12 348
10671.09 351
10672.07 367
10673.04 367
10674.02 389
10675.00 383
10675.97 350
10676.95 390
10677.92 397
10678.90 378
10679.87 392
10680.85 381
10681.82 362
10682.80 382
10683.78 400
10684.75 353
10685.73 379
10686.70 324
10687.68 342
10688.66 371
10689.63 328
10690.61 405
10691.58 350
10692.56 389
10693.54 358
10694.51 329
10695.49 340
10696.47 394
10697.44 379
10698.42 369
10699.40 328
10700.37 354
10701.35 385
10702.33 386
10703.30 385
10704.28 387
10705.26 406
10706.23 355
10707.21 335
10708.19 342
10709.16 332
10710.14 335
10711.12 355
10712.10 342
10713.07 319
10714.05 396
10715.03 379
10716.01 389
10716.98 429
10717.96 321
10718.94 396
10719.91 432
10720.89 418
10721.87 399
10722.85 369
10723.83 340
10724.80 348
10725.78 398
10726.76 347
10727.74 389
10728.71 349
10729.69 327
10730.67 384
10731.65 410
10732.63 385
10733.60 379
10734.58 358
10735.56 360
10736.54 342
10737.52 363
10738.50 347
10739.47 335
10740.45 351
10741.43 367
10742.41 344
10743.39 360
10744.37 341
10745.35 382
10746.32 418
10747.30 363
10748.28 378
10749.26 351
10750.24 345
10751.22 346
10752.20 368
10753.18 385
10754.16 363
10755.14 377
10756.11 393
10757.09 408
10758.07 374
10759.05 313
10760.03 329
10761.01 333
10761.99 356
10762.97 372
10763.95 331
10764.93 339
10765.91 315
10766.89 340
10767.87 367
10768.85 373
10769.83 398
10770.81 356
10771.79 350
10772.77 382
10773.75 366
10774.73 359
10775.71 405
10776.69 330
10777.67 409
10778.65 380
10779.63 358
10780.61 341
10781.59 419
10782.57 409
10783.55 429
10784.53 433
10785.51 398
10786.49 425
10787.47 405
10788.45 365
10789.43 367
10790.41 370
10791.39 390
10792.38 404
10793.36 375
10794.34 373
10795.32 390
10796.30 374
10797.28 411
10798.26 328
10799.24 364
10800.22 417
10801.21 361
10802.19 387
10803.17 323
10804.15 355
10805.13 387
10806.11 372
10807.09 419
10808.07 406
10809.06 411
10810.04 367
10811.02 364
10812.00 400
10812.98 390
10813.97 385
10814.95 356
10815.93 397
10816.91 375
10817.89 351
10818.87 373
10819.86 418
10820.84 379
10821.82 398
10822.80 407
10823.79 420
10824.77 414
10825.75 372
10826.73 343
10827.72 364
10828.70 394
10829.68 387
10830.66 435
10831.65 383
10832.63 381
10833.61 327
10834.59 378
10835.58 391
10836.56 442
10837.54 400
10838.52 397
10839.51 408
10840.49 390
10841.47 362
10842.46 400
10843.44 384
10844.42 358
10845.41 406
10846.39 451
10847.37 403
10848.36 411
10849.34 435
10850.32 432
10851.31 363
10852.29 382
10853.27 408
10854.26 425
10855.24 412
10856.23 436
10857.21 411
10858.19 399
10859.18 431
10860.16 455
10861.14 481
10862.13 434
10863.11 464
10864.10 497
10865.08 440
10866.07 432
10867.05 391
10868.03 445
10869.02 470
10870.00 473
10870.99 474
10871.97 462
10872.96 438
10873.94 450
10874.92 469
10875.91 422
10876.89 528
10877.88 507
10878.86 474
10879.85 459
10880.83 470
10881.82 484
10882.80 457
10883.79 476
10884.77 462
10885.76 424
10886.74 421
10887.73 477
10888.71 484
10889.70 474
10890.68 491
10891.67 455
10892.65 489
10893.64 471
10894.63 481
10895.61 458
10896.60 454
10897.58 449
10898.57 534
10899.55 559
10900.54 488
10901.53 427
10902.51 502
10903.50 494
10904.48 513
10905.47 541
10906.46 484
10907.44 475
10908.43 524
10909.41 521
10910.40 512
10911.39 555
10912.37 603
10913.36 555
10914.34 579
10915.33 574
10916.32 596
10917.30 535
10918.29 523
10919.28 520
10920.26 531
10921.25 559
10922.24 567
10923.22 532
10924.21 573
10925.20 538
10926.18 584
10927.17 554
10928.16 598
10929.15 578
10930.13 601
10931.12 573
10932.11 520
10933.09 559
10934.08 684
10935.07 601
10936.06 592
10937.04 578
10938.03 601
10939.02 548
10940.01 581
10940.99 674
10941.98 656
10942.97 647
10943.96 664
10944.94 692
10945.93 641
10946.92 606
10947.91 650
10948.90 674
10949.88 619
10950.87 630
10951.86 675
10952.85 695
10953.84 672
10954.82 748
10955.81 795
10956.80 831
10957.79 841
10958.78 898
10959.77 871
10960.75 927
10961.74 943
10962.73 1042
10963.72 898
10964.71 830
10965.70 725
10966.69 813
10967.68 731
10968.66 723
10969.65 701
10970.64 700
10971.63 730
10972.62 744
10973.61 705
10974.60 698
10975.59 708
10976.58 737
10977.57 719
10978.55 756
10979.54 710
10980.53 671
10981.52 677
10982.51 755
10983.50 742
10984.49 739
10985.48 770
10986.47 811
10987.46 783
10988.45 787
10989.44 717
10990.43 782
10991.42 833
10992.41 815
10993.40 823
10994.39 858
10995.38 829
10996.37 911
10997.36 1009
10998.35 1047
10999.34 1150
11000.33 1103
11001.32 1217
11002.31 1140
11003.30 1186
11004.29 1209
11005.28 1185
11006.27 1057
11007.26 1038
11008.25 922
11009.24 873
11010.24 804
11011.23 745
11012.22 724
11013.21 738
11014.20 763
11015.19 705
11016.18 653
11017.17 625
11018.16 663
11019.15 695
11020.14 655
11021.14 693
11022.13 677
11023.12 691
11024.11 649
11025.10 628
11026.09 627
11027.08 610
11028.08 611
11029.07 657
11030.06 639
11031.05 593
11032.04 575
11033.03 600
11034.03 596
11035.02 599
11036.01 621
11037.00 612
11037.99 631
11038.99 726
11039.98 683
11040.97 623
11041.96 600
11042.95 662
11043.95 651
11044.94 618
11045.93 633
11046.92 615
11047.92 595
11048.91 568
11049.90 547
11050.89 576
11051.89 571
11052.88 575
11053.87 564
11054.86 525
11055.86 601
11056.85 595
11057.84 562
11058.83 589
11059.83 587
11060.82 534
11061.81 542
11062.81 609
11063.80 570
11064.79 543
11065.79 497
11066.78 518
11067.77 563
11068.77 534
11069.76 586
11070.75 596
11071.75 545
11072.74 632
11073.73 579
11074.73 542
11075.72 631
11076.71 592
11077.71 592
11078.70 568
11079.70 566
11080.69 580
11081.68 556
11082.68 577
11083.67 558
11084.67 509
11085.66 536
11086.65 511
11087.65 555
11088.64 511
11089.64 528
11090.63 524
11091.63 518
11092.62 507
11093.61 575
11094.61 547
11095.60 458
11096.60 504
11097.59 539
11098.59 577
11099.58 601
11100.58 559
11101.57 504
11102.57 494
11103.56 488
11104.56 527
11105.55 510
11106.55 488
11107.54 501
11108.54 504
11109.53 509
11110.53 515
11111.52 544
11112.52 517
11113.51 572
11114.51 536
11115.50 565
11116.50 570
11117.49 504
11118.49 477
11119.49 539
11120.48 484
11121.48 468
11122.47 479
11123.47 529
11124.46 489
11125.46 459
11126.46 479
11127.45 498
11128.45 483
11129.44 472
11130.44 464
11131.44 475
11132.43 541
11133.43 440
11134.43 452
11135.42 440
11136.42 395
11137.41 431
11138.41 494
11139.41 486
11140.40 434
11141.40 495
11142.40 488
11143.39 501
11144.39 448
11145.39 461
11146.38 506
11147.38 506
11148.38 440
11149.38 416
11150.37 468
11151.37 456
11152.37 419
11153.36 409
11154.36 429
11155.36 471
11156.36 486
11157.35 466
11158.35 483
11159.35 492
11160.34 466
11161.34 443
11162.34 486
11163.34 485
11164.33 429
11165.33 411
11166.33 480
11167.33 513
11168.33 438
11169.32 476
11170.32 494
11171.32 496
11172.32 535
11173.32 484
11174.31 469
11175.31 497
11176.31 474
11177.31 418
11178.31 452
11179.30 500
11180.30 460
11181.30 462
11182.30 452
11183.30 439
11184.30 437
11185.30 437
11186.29 444
11187.29 452
11188.29 432
11189.29 400
11190.29 442
11191.29 500
11192.29 472
11193.29 481
11194.28 478
11195.28 450
11196.28 450
11197.28 507
11198.28 426
11199.28 399
11200.28 444
11201.28 440
11202.28 428
11203.28 470
11204.28 459
11205.28 477
11206.28 457
11207.28 491
11208.28 476
11209.27 516
11210.27 466
11211.27 447
11212.27 519
11213.27 500
11214.27 457
11215.27 417
11216.27 432
11217.27 456
11218.27 468
11219.27 497
11220.27 486
11221.27 456
11222.27 474
11223.27 457
11224.27 475
11225.28 433
11226.28 436
11227.28 438
11228.28 431
11229.28 413
11230.28 445
11231.28 464
11232.28 480
11233.28 450
11234.28 454
11235.28 473
11236.28 502
11237.28 476
11238.28 427
11239.28 421
11240.29 411
11241.29 490
11242.29 434
11243.29 389
11244.29 395
11245.29 418
11246.29 469
11247.29 431
11248.30 437
11249.30 437
11250.30 414
11251.30 469
11252.30 458
11253.30 470
11254.31 446
11255.31 401
11256.31 460
11257.31 434
11258.31 412
11259.31 453
11260.32 422
11261.32 436
11262.32 444
11263.32 457
11264.32 468
11265.33 457
11266.33 452
11267.33 471
11268.33 453
11269.34 493
11270.34 475
11271.34 453
11272.34 508
11273.35 503
11274.35 497
11275.35 472
11276.35 464
11277.36 461
11278.36 448
11279.36 501
11280.36 475
11281.37 492
11282.37 464
11283.37 414
11284.38 454
11285.38 456
11286.38 443
11287.38 447
11288.39 458
11289.39 451
11290.39 413
11291.40 456
11292.40 452
11293.40 437
11294.41 464
11295.41 420
11296.41 399
11297.42 414
11298.42 411
11299.43 412
11300.43 389
11301.43 412
11302.44 414
11303.44 423
11304.44 411
11305.45 485
11306.45 465
11307.46 423
11308.46 400
11309.47 438
11310.47 428
11311.47 412
11312.48 378
11313.48 376
11314.49 407
11315.49 405
11316.50 458
11317.50 397
11318.50 383
11319.51 434
11320.51 451
11321.52 456
11322.52 420
11323.53 463
11324.53 440
11325.54 450
11326.54 438
11327.55 419
11328.55 441
11329.56 408
11330.56 390
11331.57 389
11332.57 439
11333.58 429
11334.58 407
11335.59 435
11336.59 395
11337.60 450
11338.60 415
11339.61 482
11340.61 508
11341.62 448
11342.63 455
11343.63 466
11344.64 449
11345.64 484
11346.65 475
11347.65 449
11348.66 465
11349.67 455
11350.67 378
11351.68 403
11352.68 374
11353.69 392
11354.70 434
11355.70 437
11356.71 419
11357.72 375
11358.72 393
11359.73 385
11360.73 392
11361.74 353
11362.75 358
11363.75 380
11364.76 456
11365.77 423
11366.77 405
11367.78 398
11368.79 394
11369.79 447
11370.80 419
11371.81 399
11372.81 394
11373.82 378
11374.83 376
11375.84 407
11376.84 453
11377.85 425
11378.86 438
11379.86 414
11380.87 429
11381.88 408
11382.89 391
11383.89 392
11384.90 416
11385.91 410
11386.92 436
11387.92 433
11388.93 415
11389.94 448
11390.95 399
11391.95 399
11392.96 393
11393.97 446
11394.98 393
11395.99 401
11396.99 377
11398.00 376
11399.01 388
11400.02 421
11401.03 432
11402.03 373
11403.04 395
11404.05 426
11405.06 420
11406.07 426
11407.08 384
11408.09 435
11409.09 398
11410.10 409
11411.11 403
11412.12 390
11413.13 411
11414.14 450
11415.15 396
11416.15 400
11417.16 374
11418.17 395
11419.18 380
11420.19 398
11421.20 392
11422.21 399
11423.22 404
11424.23 407
11425.24 401
11426.25 417
11427.26 416
11428.26 425
11429.27 405
11430.28 420
11431.29 402
11432.30 405
11433.31 353
11434.32 405
11435.33 376
11436.34 400
11437.35 390
11438.36 412
11439.37 449
11440.38 449
11441.39 439
11442.40 386
11443.41 389
11444.42 373
11445.43 413
11446.44 401
11447.45 395
11448.46 427
11449.47 430
11450.48 396
11451.49 443
11452.50 454
11453.51 479
11454.52 459
11455.53 367
11456.55 356
11457.56 420
11458.57 367
11459.58 328
11460.59 392
11461.60 448
11462.61 392
11463.62 416
11464.63 404
11465.64 387
11466.65 406
11467.67 390
11468.68 460
11469.69 459
11470.70 423
11471.71 388
11472.72 428
11473.73 423
11474.74 417
11475.76 421
11476.77 471
11477.78 457
11478.79 425
11479.80 443
11480.81 449
11481.83 438
11482.84 398
11483.85 408
11484.86 459
11485.87 438
11486.89 468
11487.90 452
11488.91 456
11489.92 432
11490.93 448
11491.95 463
11492.96 422
11493.97 420
11494.98 449
11496.00 466
11497.01 464
11498.02 490
11499.03 432
11500.05 450
11501.06 437
11502.07 441
11503.08 439
11504.10 456
11505.11 456
11506.12 436
11507.13 420
11508.15 433
11509.16 503
11510.17 504
11511.19 459
11512.20 419
11513.21 451
11514.23 456
11515.24 469
11516.25 513
11517.27 510
11518.28 522
11519.29 515
11520.31 554
11521.32 471
11522.33 485
11523.35 571
11524.36 499
11525.37 515
11526.39 556
11527.40 559
11528.42 559
11529.43 562
11530.44 515
11531.46 591
11532.47 635
11533.48 633
11534.50 658
11535.51 657
11536.53 725
11537.54 802
11538.56 755
11539.57 854
11540.58 823
11541.60 889
11542.61 940
11543.63 989
11544.64 843
11545.66 720
11546.67 721
11547.69 676
11548.70 659
11549.72 598
11550.73 627
11551.75 553
11552.76 552
11553.78 561
11554.79 513
11555.81 497
11556.82 492
11557.84 501
11558.85 499
11559.87 525
11560.88 485
11561.90 460
11562.91 485
11563.93 514
11564.94 487
11565.96 487
11566.97 522
11567.99 464
11569.00 546
11570.02 511
11571.04 488
11572.05 488
11573.07 480
11574.08 502
11575.10 461
11576.11 471
11577.13 464
11578.15 483
11579.16 470
11580.18 524
11581.20 541
11582.21 542
11583.23 532
11584.24 513
11585.26 511
11586.28 540
11587.29 468
11588.31 464
11589.33 466
11590.34 410
11591.36 462
11592.38 500
11593.39 499
11594.41 458
11595.43 473
11596.44 531
11597.46 486
11598.48 487
11599.49 573
11600.51 574
11601.53 601
11602.54 569
11603.56 526
11604.58 562
11605.60 536
11606.61 565
11607.63 543
11608.65 523
11609.67 480
11610.68 469
11611.70 448
11612.72 453
11613.74 470
11614.75 517
11615.77 497
11616.79 465
11617.81 556
11618.82 541
11619.84 493
11620.86 548
11621.88 514
11622.90 486
11623.91 515
11624.93 505
11625.95 498
11626.97 444
11627.99 464
11629.00 466
11630.02 425
11631.04 438
11632.06 483
11633.08 484
11634.10 483
11635.11 490
11636.13 437
11637.15 486
11638.17 448
11639.19 434
11640.21 419
11641.23 454
11642.25 466
11643.26 461
11644.28 468
11645.30 411
11646.32 415
11647.34 432
11648.36 452
11649.38 433
11650.40 428
11651.42 422
11652.44 472
11653.46 458
11654.47 450
11655.49 437
11656.51 426
11657.53 421
11658.55 422
11659.57 414
11660.59 417
11661.61 437
11662.63 407
11663.65 433
11664.67 411
11665.69 379
11666.71 414
11667.73 408
11668.75 410
11669.77 374
11670.79 388
11671.81 402
11672.83 401
11673.85 440
11674.87 445
11675.89 411
11676.91 364
11677.93 397
11678.95 365
11679.97 382
11680.99 398
11682.01 380
11683.03 352
11684.06 408
11685.08 434
11686.10 390
11687.12 407
11688.14 406
11689.16 428
11690.18 397
11691.20 350
11692.22 388
11693.24 400
11694.26 396
11695.29 426
11696.31 381
11697.33 381
11698.35 378
11699.37 354
11700.39 394
11701.41 426
11702.43 363
11703.46 328
11704.48 373
11705.50 427
11706.52 455
11707.54 398
11708.56 381
11709.59 416
11710.61 348
11711.63 347
11712.65 386
11713.67 408
11714.70 400
11715.72 355
11716.74 386
11717.76 419
11718.78 370
11719.81 411
11720.83 385
11721.85 364
11722.87 346
11723.90 368
11724.92 331
11725.94 370
11726.96 368
11727.99 394
11729.01 373
11730.03 386
11731.05 350
11732.08 405
11733.10 442
11734.12 408
11735.15 420
11736.17 381
11737.19 416
11738.21 416
11739.24 401
11740.26 425
11741.28 366
11742.31 353
11743.33 383
11744.35 372
11745.38 382
11746.40 381
11747.42 394
11748.45 375
11749.47 394
11750.49 373
11751.52 343
11752.54 395
11753.56 358
11754.59 356
11755.61 345
11756.64 350
11757.66 392
11758.68 341
11759.71 353
11760.73 388
11761.76 331
11762.78 359
11763.80 404
11764.83 348
11765.85 311
11766.88 391
11767.90 434
11768.93 357
11769.95 389
11770.97 376
11772.00 370
11773.02 404
11774.05 385
11775.07 360
11776.10 353
11777.12 336
11778.15 402
11779.17 403
11780.20 393
11781.22 399
11782.25 388
11783.27 396
11784.30 384
11785.32 442
11786.35 403
11787.37 412
11788.40 349
11789.42 391
11790.45 390
11791.47 416
11792.50 466
11793.52 398
11794.55 358
11795.57 381
11796.60 410
11797.63 389
11798.65 358
11799.68 387
11800.70 424
11801.73 358
11802.75 403
11803.78 377
11804.81 352
11805.83 375
11806.86 457
11807.88 416
11808.91 437
11809.94 426
11810.96 374
11811.99 408
11813.02 434
11814.04 428
11815.07 373
11816.09 400
11817.12 403
11818.15 434
11819.17 455
11820.20 420
11821.23 388
11822.25 419
11823.28 434
11824.31 377
11825.33 368
11826.36 378
11827.39 437
11828.42 406
11829.44 396
11830.47 443
11831.50 382
11832.52 415
11833.55 438
11834.58 475
11835.61 419
11836.63 439
11837.66 439
11838.69 429
11839.71 416
11840.74 419
11841.77 458
11842.80 394
11843.83 395
11844.85 367
11845.88 423
11846.91 441
11847.94 431
11848.96 423
11849.99 451
11851.02 442
11852.05 452
11853.08 450
11854.10 423
11855.13 454
11856.16 436
11857.19 515
11858.22 482
11859.24 457
11860.27 489
11861.30 470
11862.33 503
11863.36 447
11864.39 444
11865.42 424
11866.44 461
11867.47 519
11868.50 494
11869.53 458
11870.56 453
11871.59 461
11872.62 480
11873.65 471
11874.67 498
11875.70 478
11876.73 444
11877.76 498
11878.79 468
11879.82 501
11880.85 520
11881.88 527
11882.91 501
11883.94 471
11884.97 538
11886.00 521
11887.03 528
11888.06 506
11889.09 518
11890.11 517
11891.14 549
11892.17 527
11893.20 532
11894.23 531
11895.26 516
11896.29 577
11897.32 579
11898.35 568
11899.38 566
11900.41 570
11901.44 632
11902.47 689
11903.50 659
11904.53 687
11905.56 750
11906.59 700
11907.63 771
11908.66 661
11909.69 643
11910.72 703
11911.75 654
11912.78 624
11913.81 620
11914.84 637
11915.87 677
11916.90 596
11917.93 607
11918.96 618
11919.99 637
11921.02 585
11922.06 593
11923.09 576
11924.12 640
11925.15 597
11926.18 625
11927.21 618
11928.24 686
11929.27 734
11930.31 752
11931.34 798
11932.37 846
11933.40 760
11934.43 782
11935.46 783
11936.49 797
11937.53 705
11938.56 696
11939.59 690
11940.62 629
11941.65 643
11942.69 605
11943.72 612
11944.75 612
11945.78 610
11946.81 590
11947.85 511
11948.88 577
11949.91 543
11950.94 590
11951.97 618
11953.01 594
11954.04 517
11955.07 536
11956.10 512
11957.14 574
11958.17 608
11959.20 553
11960.24 532
11961.27 597
11962.30 532
11963.33 513
11964.37 494
11965.40 530
11966.43 580
11967.47 522
11968.50 540
11969.53 558
11970.56 552
11971.60 588
11972.63 519
11973.66 510
11974.70 532
11975.73 624
11976.76 516
11977.80 585
11978.83 578
11979.86 535
11980.90 541
11981.93 580
11982.97 552
11984.00 506
11985.03 570
11986.07 554
11987.10 529
11988.13 559
11989.17 572
11990.20 529
11991.24 519
11992.27 590
11993.30 592
11994.34 558
11995.37 603
11996.41 602
11997.44 555
11998.48 564
11999.51 576
12000.54 588
12001.58 528
12002.61 522
12003.65 552
12004.68 632
12005.72 598
12006.75 566
12007.79 593
12008.82 621
12009.86 600
12010.89 579
12011.93 554
12012.96 554
12014.00 619
12015.03 576
12016.07 552
12017.10 619
12018.14 661
12019.17 659
12020.21 653
12021.24 598
12022.28 567
12023.31 627
12024.35 614
12025.38 603
12026.42 664
12027.46 687
12028.49 591
12029.53 612
12030.56 609
12031.60 647
12032.63 599
12033.67 598
12034.71 634
12035.74 604
12036.78 630
12037.81 582
12038.85 602
12039.89 582
12040.92 588
12041.96 598
12042.99 618
12044.03 532
12045.07 544
12046.10 579
12047.14 554
12048.18 603
12049.21 602
12050.25 613
12051.29 643
12052.32 566
12053.36 590
12054.40 608
12055.43 685
12056.47 643
12057.51 600
12058.54 656
12059.58 676
12060.62 677
12061.65 651
12062.69 664
12063.73 652
12064.77 603
12065.80 600
12066.84 581
12067.88 594
12068.92 620
12069.95 538
12070.99 597
12072.03 610
12073.07 580
12074.10 563
12075.14 616
12076.18 582
12077.22 535
12078.25 542
12079.29 572
12080.33 615
12081.37 563
12082.41 537
12083.44 590
12084.48 576
12085.52 550
12086.56 591
12087.60 574
12088.63 581
12089.67 600
12090.71 544
12091.75 562
12092.79 594
12093.83 564
12094.86 572
12095.90 562
12096.94 605
12097.98 617
12099.02 631
12100.06 678
12101.10 665
12102.13 651
12103.17 633
12104.21 675
12105.25 639
12106.29 655
12107.33 600
12108.37 582
12109.41 602
12110.45 596
12111.49 606
12112.53 631
12113.56 608
12114.60 562
12115.64 521
12116.68 599
12117.72 599
12118.76 552
12119.80 508
12120.84 513
12121.88 546
12122.92 479
12123.96 551
12125.00 529
12126.04 499
12127.08 495
12128.12 522
12129.16 498
12130.20 482
12131.24 476
12132.28 500
12133.32 500
12134.36 507
12135.40 499
12136.44 519
12137.48 481
12138.52 520
12139.56 517
12140.60 515
12141.64 491
12142.68 518
12143.72 492
12144.76 520
12145.81 533
12146.85 490
12147.89 506
12148.93 447
12149.97 445
12151.01 471
12152.05 510
12153.09 418
12154.13 426
12155.17 465
12156.21 428
12157.26 416
12158.30 481
12159.34 480
12160.38 470
12161.42 457
12162.46 483
12163.50 445
12164.55 452
12165.59 468
12166.63 409
12167.67 403
12168.71 467
12169.75 431
12170.80 480
12171.84 447
12172.88 443
12173.92 442
12174.96 427
12176.00 426
12177.05 401
12178.09 462
12179.13 451
12180.17 486
12181.22 484
12182.26 434
12183.30 434
12184.34 447
12185.38 423
12186.43 416
12187.47 460
12188.51 483
12189.55 454
12190.60 447
12191.64 434
12192.68 446
12193.72 441
12194.77 425
12195.81 418
12196.85 425
12197.90 452
12198.94 465
12199.98 464
12201.03 415
12202.07 451
12203.11 448
12204.15 451
12205.20 405
12206.24 382
12207.28 408
12208.33 417
12209.37 396
12210.41 389
12211.46 416
12212.50 428
12213.55 402
12214.59 422
12215.63 465
12216.68 420
12217.72 472
12218.76 452
12219.81 451
12220.85 394
12221.90 380
12222.94 402
12223.98 396
12225.03 433
12226.07 432
12227.12 438
12228.16 382
12229.20 435
12230.25 416
12231.29 376
12232.34 430
12233.38 404
12234.43 419
12235.47 430
12236.52 394
12237.56 369
12238.61 441
12239.65 429
12240.69 398
12241.74 394
12242.78 406
12243.83 395
12244.87 386
12245.92 356
12246.96 361
12248.01 387
12249.05 429
12250.10 435
12251.14 443
12252.19 442
12253.24 377
12254.28 339
12255.33 366
12256.37 351
12257.42 386
12258.46 394
12259.51 398
12260.55 408
12261.60 375
12262.64 400
12263.69 383
12264.74 394
12265.78 349
12266.83 358
12267.87 410
12268.92 420
12269.97 335
12271.01 370
12272.06 390
12273.10 379
12274.15 363
12275.20 400
12276.24 423
12277.29 385
12278.34 362
12279.38 358
12280.43 312
12281.47 351
12282.52 402
12283.57 324
12284.61 393
12285.66 364
12286.71 356
12287.75 382
12288.80 330
12289.85 366
12290.90 335
12291.94 348
12292.99 372
12294.04 308
12295.08 348
12296.13 347
12297.18 386
12298.22 360
12299.27 356
12300.32 366
12301.37 350
12302.41 336
12303.46 323
12304.51 325
12305.56 335
12306.60 388
12307.65 358
12308.70 410
12309.75 406
12310.79 372
12311.84 370
12312.89 377
12313.94 432
12314.99 360
12316.03 313
12317.08 319
12318.13 363
12319.18 366
12320.23 329
12321.27 398
12322.32 383
12323.37 366
12324.42 397
12325.47 342
12326.52 327
12327.56 378
12328.61 357
12329.66 366
12330.71 331
12331.76 331
12332.81 330
12333.86 342
12334.91 351
12335.95 334
12337.00 308
12338.05 336
12339.10 308
12340.15 345
12341.20 372
12342.25 372
12343.30 365
12344.35 325
12345.40 298
12346.44 349
12347.49 368
12348.54 359
12349.59 310
12350.64 346
12351.69 322
12352.74 366
12353.79 386
12354.84 358
12355.89 349
12356.94 323
12357.99 330
12359.04 348
12360.09 362
12361.14 350
12362.19 356
12363.24 336
12364.29 335
12365.34 314
12366.39 365
12367.44 366
12368.49 341
12369.54 396
12370.59 384
12371.64 343
12372.69 320
12373.74 350
12374.79 341
12375.84 367
12376.89 354
12377.94 315
12378.99 375
12380.05 346
12381.10 361
12382.15 385
12383.20 341
12384.25 331
12385.30 344
12386.35 326
12387.40 359
12388.45 343
12389.50 375
12390.55 357
12391.61 376
12392.66 341
12393.71 349
12394.76 350
12395.81 353
12396.86 360
12397.91 356
12398.97 393
12400.02 399
12401.07 417
12402.12 352
12403.17 347
12404.22 343
12405.28 313
12406.33 333
12407.38 367
12408.43 344
12409.48 343
12410.53 397
12411.59 354
12412.64 362
12413.69 334
12414.74 336
12415.80 346
12416.85 378
12417.90 318
12418.95 371
12420.00 383
12421.06 339
12422.11 363
12423.16 315
12424.21 332
12425.27 346
12426.32 331
12427.37 354
12428.43 365
12429.48 393
12430.53 392
12431.58 364
12432.64 364
12433.69 345
12434.74 324
12435.80 331
12436.85 349
12437.90 357
12438.96 377
12440.01 385
12441.06 365
12442.12 342
12443.17 341
12444.22 375
12445.28 362
12446.33 369
12447.38 338
12448.44 356
12449.49 348
12450.54 351
12451.60 361
12452.65 372
12453.71 395
12454.76 408
12455.81 342
12456.87 345
12457.92 372
12458.98 397
12460.03 410
12461.08 447
12462.14 408
12463.19 397
12464.25 372
12465.30 425
12466.35 404
12467.41 374
12468.46 453
12469.52 471
12470.57 434
12471.63 439
12472.68 422
12473.74 461
12474.79 460
12475.85 485
12476.90 569
12477.96 533
12479.01 609
12480.07 619
12481.12 566
12482.18 590
12483.23 551
12484.29 531
12485.34 564
12486.40 529
12487.45 437
12488.51 446
12489.56 405
12490.62 436
12491.67 442
12492.73 425
12493.78 409
12494.84 415
12495.90 437
12496.95 445
12498.01 396
12499.06 410
12500.12 404
12501.17 420
12502.23 417
12503.29 391
12504.34 409
12505.40 410
12506.45 382
12507.51 391
12508.57 377
12509.62 413
12510.68 381
12511.73 393
12512.79 380
12513.85 395
12514.90 427
12515.96 435
12517.02 391
12518.07 415
12519.13 407
12520.19 459
12521.24 457
12522.30 434
12523.36 410
12524.41 416
12525.47 434
12526.53 423
12527.58 396
12528.64 416
12529.70 412
12530.76 419
12531.81 399
12532.87 415
12533.93 394
12534.98 349
12536.04 373
12537.10 395
12538.16 385
12539.21 390
12540.27 411
12541.33 393
12542.39 387
12543.44 402
12544.50 424
12545.56 408
12546.62 463
12547.68 452
12548.73 409
12549.79 454
12550.85 436
12551.91 440
12552.96 442
12554.02 453
12555.08 461
12556.14 487
12557.20 483
12558.26 479
12559.31 451
12560.37 469
12561.43 437
12562.49 464
12563.55 442
12564.61 435
12565.66 373
12566.72 418
12567.78 399
12568.84 420
12569.90 382
12570.96 392
12572.02 412
12573.08 384
12574.13 436
12575.19 400
12576.25 426
12577.31 423
12578.37 420
12579.43 457
12580.49 441
12581.55 367
12582.61 388
12583.67 411
12584.73 397
12585.79 377
12586.85 438
12587.91 424
12588.96 398
12590.02 401
12591.08 407
12592.14 458
12593.20 373
12594.26 357
12595.32 406
12596.38 457
12597.44 415
12598.50 368
12599.56 414
12600.62 404
12601.68 377
12602.74 388
12603.80 419
12604.86 412
12605.92 361
12606.98 384
12608.04 380
12609.10 411
12610.17 402
12611.23 421
12612.29 477
12613.35 410
12614.41 390
12615.47 426
12616.53 421
12617.59 424
12618.65 390
12619.71 425
12620.77 411
12621.83 451
12622.89 372
12623.95 401
12625.02 421
12626.08 412
12627.14 453
12628.20 427
12629.26 434
12630.32 465
12631.38 443
12632.44 470
12633.51 415
12634.57 449
12635.63 483
12636.69 398
12637.75 480
12638.81 435
12639.88 435
12640.94 421
12642.00 414
12643.06 368
12644.12 378
12645.18 344
12646.25 364
12647.31 379
12648.37 401
12649.43 422
12650.50 437
12651.56 378
12652.62 423
12653.68 447
12654.74 372
12655.81 380
12656.87 397
12657.93 387
12658.99 347
12660.06 410
12661.12 401
12662.18 412
12663.24 400
12664.31 406
12665.37 377
12666.43 381
12667.50 433
12668.56 416
12669.62 383
12670.68 385
12671.75 405
12672.81 435
12673.87 445
12674.94 437
12676.00 387
12677.06 421
12678.13 395
12679.19 397
12680.25 435
12681.32 420
12682.38 407
12683.44 410
12684.51 392
12685.57 375
12686.63 366
12687.70 402
12688.76 392
12689.83 416
12690.89 395
12691.95 397
12693.02 421
12694.08 332
12695.15 383
12696.21 368
12697.27 441
12698.34 410
12699.40 395
12700.47 364
12701.53 455
12702.60 436
12703.66 383
12704.72 392
12705.79 416
12706.85 457
12707.92 451
12708.98 403
12710.05 388
12711.11 470
12712.18 459
12713.24 402
12714.31 366
12715.37 424
12716.44 410
12717.50 438
12718.57 404
12719.63 395
12720.70 410
12721.76 413
12722.83 429
12723.89 396
12724.96 352
12726.02 393
12727.09 395
12728.15 403
12729.22 388
12730.28 402
12731.35 390
12732.41 422
12733.48 403
12734.55 449
12735.61 395
12736.68 389
12737.74 419
12738.81 364
12739.88 408
12740.94 437
12742.01 412
12743.07 376
12744.14 382
12745.21 410
12746.27 400
12747.34 387
12748.40 402
12749.47 427
12750.54 387
12751.60 395
12752.67 415
12753.74 397
12754.80 387
12755.87 418
12756.94 404
12758.00 380
12759.07 401
12760.14 396
12761.20 386
12762.27 362
12763.34 365
12764.40 395
12765.47 405
12766.54 375
12767.60 393
12768.67 358
12769.74 343
12770.81 401
12771.87 370
12772.94 386
12774.01 381
12775.08 388
12776.14 346
12777.21 372
12778.28 354
12779.35 340
12780.41 358
12781.48 377
12782.55 384
12783.62 358
12784.68 383
12785.75 334
12786.82 356
12787.89 366
12788.96 357
12790.02 366
12791.09 366
12792.16 393
12793.23 343
12794.30 338
12795.36 380
12796.43 370
12797.50 343
12798.57 384
12799.64 391
12800.71 375
12801.77 388
12802.84 388
12803.91 374
12804.98 362
12806.05 363
12807.12 360
12808.19 360
12809.25 384
12810.32 365
12811.39 349
12812.46 366
12813.53 337
12814.60 391
12815.67 377
12816.74 353
12817.81 327
12818.88 395
12819.95 405
12821.01 401
12822.08 394
12823.15 368
12824.22 380
12825.29 365
12826.36 364
12827.43 344
12828.50 417
12829.57 367
12830.64 385
12831.71 384
12832.78 387
12833.85 312
12834.92 315
12835.99 320
12837.06 337
12838.13 365
12839.20 367
12840.27 370
12841.34 354
12842.41 339
12843.48 382
12844.55 334
12845.62 356
12846.69 369
12847.76 347
12848.83 346
12849.90 358
12850.97 346
12852.04 351
12853.11 330
12854.19 363
12855.26 355
12856.33 321
12857.40 303
12858.47 305
12859.54 274
12860.61 328
12861.68 357
12862.75 310
12863.82 332
12864.89 338
12865.97 348
12867.04 321
12868.11 333
12869.18 290
12870.25 279
12871.32 341
12872.39 325
12873.47 326
12874.54 354
12875.61 330
12876.68 346
12877.75 311
12878.82 287
12879.90 330
12880.97 320
12882.04 344
12883.11 309
12884.18 347
12885.25 352
12886.33 344
12887.40 318
12888.47 307
12889.54 300
12890.62 313
12891.69 353
12892.76 348
12893.83 333
12894.90 261
12895.98 320
12897.05 286
12898.12 300
12899.19 295
12900.27 287
12901.34 285
12902.41 267
12903.49 293
12904.56 286
12905.63 326
12906.70 316
12907.78 344
12908.85 365
12909.92 302
12911.00 282
12912.07 328
12913.14 295
12914.22 316
12915.29 314
12916.36 315
12917.44 309
12918.51 310
12919.58 314
12920.66 291
12921.73 295
12922.80 312
12923.88 302
12924.95 295
12926.02 271
12927.10 275
12928.17 283
12929.24 267
12930.32 264
12931.39 275
12932.47 314
12933.54 287
12934.61 293
12935.69 296
12936.76 287
12937.84 328
12938.91 317
12939.99 276
12941.06 305
12942.13 303
12943.21 282
12944.28 297
12945.36 279
12946.43 292
12947.51 336
12948.58 313
12949.66 252
12950.73 274
12951.81 306
12952.88 304
12953.95 336
12955.03 311
12956.10 318
12957.18 265
12958.25 283
12959.33 320
12960.40 272
12961.48 287
12962.56 284
12963.63 246
12964.71 271
12965.78 266
12966.86 276
12967.93 299
12969.01 325
12970.08 278
12971.16 255
12972.23 283
12973.31 264
12974.39 257
12975.46 292
12976.54 309
12977.61 267
12978.69 272
12979.76 246
12980.84 278
12981.92 305
12982.99 320
12984.07 296
12985.14 310
12986.22 296
12987.30 290
12988.37 269
12989.45 261
12990.53 307
12991.60 284
12992.68 277
12993.76 297
12994.83 293
12995.91 296
12996.99 263
12998.06 250
12999.14 292
13000.22 263
13001.29 280
13002.37 252
13003.45 287
13004.52 279
13005.60 290
13006.68 265
13007.75 267
13008.83 268
13009.91 277
13010.99 310
13012.06 287
13013.14 272
13014.22 248
13015.30 266
13016.37 303
13017.45 303
13018.53 319
13019.61 299
13020.68 267
13021.76 308
13022.84 294
13023.92 273
13024.99 265
13026.07 326
13027.15 307
13028.23 274
13029.31 274
13030.38 281
13031.46 271
13032.54 257
13033.62 313
13034.70 289
13035.77 294
13036.85 241
13037.93 294
13039.01 284
13040.09 269
13041.17 274
13042.24 255
13043.32 272
13044.40 279
13045.48 242
13046.56 265
13047.64 302
13048.72 291
13049.80 260
13050.87 277
13051.95 278
13053.03 289
13054.11 290
13055.19 296
13056.27 324
13057.35 313
13058.43 296
13059.51 314
13060.59 308
13061.67 280
13062.74 265
13063.82 333
13064.90 265
13065.98 297
13067.06 285
13068.14 308
13069.22 283
13070.30 314
13071.38 279
13072.46 343
13073.54 330
13074.62 292
13075.70 291
13076.78 276
13077.86 312
13078.94 289
13080.02 275
13081.10 310
13082.18 277
13083.26 283
13084.34 311
13085.42 277
13086.50 271
13087.58 243
13088.66 266
13089.74 274
13090.82 278
13091.90 288
13092.99 280
13094.07 279
13095.15 281
13096.23 260
13097.31 272
13098.39 273
13099.47 272
13100.55 270
13101.63 267
13102.71 263
13103.79 289
13104.88 283
13105.96 311
13107.04 299
13108.12 290
13109.20 285
13110.28 290
13111.36 243
13112.44 284
13113.53 303
13114.61 299
13115.69 314
13116.77 253
13117.85 288
13118.93 328
13120.02 282
13121.10 240
13122.18 243
13123.26 266
13124.34 305
13125.42 314
13126.51 299
13127.59 286
13128.67 276
13129.75 278
13130.84 317
13131.92 287
13133.00 283
13134.08 287
13135.16 300
13136.25 273
13137.33 267
13138.41 266
13139.49 280
13140.58 289
13141.66 275
13142.74 272
13143.82 281
13144.91 298
13145.99 294
13147.07 347
13148.16 304
13149.24 283
13150.32 314
13151.41 305
13152.49 264
13153.57 279
13154.65 317
13155.74 285
13156.82 299
13157.90 293
13158.99 300
13160.07 300
13161.15 302
13162.24 259
13163.32 287
13164.40 287
13165.49 277
13166.57 341
13167.66 302
13168.74 271
13169.82 257
13170.91 296
13171.99 298
13173.08 257
13174.16 295
13175.24 314
13176.33 275
13177.41 290
13178.50 348
13179.58 310
13180.66 289
13181.75 307
13182.83 306
13183.92 293
13185.00 245
13186.09 321
13187.17 336
13188.25 305
13189.34 274
13190.42 279
13191.51 292
13192.59 312
13193.68 317
13194.76 296
13195.85 307
13196.93 291
13198.02 297
13199.10 322
13200.19 287
13201.27 318
13202.36 301
13203.44 333
13204.53 321
13205.61 293
13206.70 292
13207.78 356
13208.87 334
13209.96 328
13211.04 332
13212.13 292
13213.21 300
13214.30 292
13215.38 323
13216.47 280
13217.55 255
13218.64 374
13219.73 333
13220.81 370
13221.90 305
13222.98 254
13224.07 299
13225.16 337
13226.24 347
13227.33 346
13228.41 310
13229.50 288
13230.59 290
13231.67 305
13232.76 328
13233.85 311
13234.93 315
13236.02 332
13237.11 321
13238.19 297
13239.28 287
13240.37 336
13241.45 329
13242.54 287
13243.63 305
13244.71 315
13245.80 265
13246.89 264
13247.97 305
13249.06 314
13250.15 298
13251.24 337
13252.32 306
13253.41 331
13254.50 331
13255.58 342
13256.67 338
13257.76 318
13258.85 331
13259.93 339
13261.02 349
13262.11 340
13263.20 283
13264.28 323
13265.37 350
13266.46 334
13267.55 332
13268.64 293
13269.72 315
13270.81 301
13271.90 303
13272.99 317
13274.08 307
13275.16 344
13276.25 333
13277.34 355
13278.43 325
13279.52 351
13280.61 357
13281.69 360
13282.78 330
13283.87 344
13284.96 331
13286.05 347
13287.14 377
13288.23 370
13289.31 397
13290.40 372
13291.49 344
13292.58 345
13293.67 350
13294.76 358
13295.85 372
13296.94 330
13298.03 409
13299.11 372
13300.20 382
13301.29 358
13302.38 370
13303.47 367
13304.56 345
13305.65 349
13306.74 369
13307.83 402
13308.92 390
13310.01 341
13311.10 373
13312.19 382
13313.28 350
13314.37 350
13315.46 386
13316.55 431
13317.64 405
13318.73 378
13319.82 362
13320.91 392
13322.00 410
13323.09 389
13324.18 356
13325.27 339
13326.36 366
13327.45 371
13328.54 404
13329.63 370
13330.72 370
13331.81 359
13332.90 438
13333.99 381
13335.08 378
13336.17 429
13337.26 389
13338.35 405
13339.44 414
13340.53 415
13341.62 412
13342.72 361
13343.81 409
13344.90 422
13345.99 453
13347.08 392
13348.17 397
13349.26 366
13350.35 408
13351.44 396
13352.54 404
13353.63 420
13354.72 397
13355.81 399
13356.90 399
13357.99 482
13359.08 495
13360.18 419
13361.27 413
13362.36 427
13363.45 459
13364.54 467
13365.63 449
13366.73 488
13367.82 469
13368.91 461
13370.00 457
13371.09 478
13372.19 460
13373.28 448
13374.37 419
13375.46 472
13376.56 421
13377.65 439
13378.74 406
13379.83 393
13380.93 426
13382.02 434
13383.11 380
13384.20 443
13385.30 421
13386.39 400
13387.48 420
13388.57 370
13389.67 402
13390.76 407
13391.85 417
13392.95 413
13394.04 431
13395.13 392
13396.22 409
13397.32 399
13398.41 415
13399.50 384
13400.60 405
13401.69 388
13402.78 411
13403.88 425
13404.97 389
13406.06 368
13407.16 370
13408.25 388
13409.35 395
13410.44 457
13411.53 427
13412.63 403
13413.72 394
13414.81 409
13415.91 383
13417.00 382
13418.10 369
13419.19 381
13420.28 370
13421.38 387
13422.47 390
13423.57 382
13424.66 334
13425.76 380
13426.85 381
13427.94 400
13429.04 382
13430.13 429
13431.23 436
13432.32 398
13433.42 350
13434.51 364
13435.61 359
13436.70 387
13437.80 408
13438.89 357
13439.99 444
13441.08 382
13442.18 386
13443.27 403
13444.37 384
13445.46 398
13446.56 374
13447.65 421
13448.75 408
13449.84 387
13450.94 409
13452.03 422
13453.13 421
13454.22 442
13455.32 451
13456.41 414
13457.51 455
13458.61 419
13459.70 430
13460.80 456
13461.89 433
13462.99 433
13464.08 389
13465.18 386
13466.28 386
13467.37 421
13468.47 365
13469.56 350
13470.66 395
13471.76 429
13472.85 429
13473.95 454
13475.05 470
13476.14 454
13477.24 439
13478.33 454
13479.43 459
13480.53 426
13481.62 399
13482.72 410
13483.82 411
13484.91 417
13486.01 429
13487.11 469
13488.20 456
13489.30 463
13490.40 490
13491.50 437
13492.59 425
13493.69 470
13494.79 479
13495.88 395
13496.98 433
13498.08 494
13499.18 472
13500.27 505
13501.37 497
13502.47 495
13503.57 500
13504.66 465
13505.76 509
13506.86 455
13507.96 452
13509.05 430
13510.15 426
13511.25 504
13512.35 447
13513.44 474
13514.54 470
13515.64 477
13516.74 423
13517.84 411
13518.93 429
13520.03 408
13521.13 490
13522.23 453
13523.33 470
13524.43 426
13525.52 415
13526.62 422
13527.72 404
13528.82 419
13529.92 451
13531.02 396
13532.12 425
13533.21 420
13534.31 411
13535.41 464
13536.51 407
13537.61 384
13538.71 406
13539.81 398
13540.91 434
13542.01 431
13543.10 444
13544.20 434
13545.30 401
13546.40 422
13547.50 416
13548.60 374
13549.70 408
13550.80 404
13551.90 383
13553.00 380
13554.10 375
13555.20 392
13556.30 387
13557.40 362
13558.50 410
13559.60 376
13560.70 378
13561.80 366
13562.90 384
13564.00 368
13565.10 406
13566.20 422
13567.30 397
13568.40 430
13569.50 364
13570.60 375
13571.70 342
13572.80 403
13573.90 405
13575.00 374
13576.10 390
13577.20 386
13578.30 423
13579.40 348
13580.50 384
13581.60 374
13582.70 398
13583.80 364
13584.90 351
13586.00 375
13587.10 406
13588.21 376
13589.31 382
13590.41 362
13591.51 374
13592.61 312
13593.71 409
13594.81 366
13595.91 385
13597.01 406
13598.12 396
13599.22 399
13600.32 369
13601.42 357
13602.52 381
13603.62 411
13604.72 344
13605.83 403
13606.93 422
13608.03 412
13609.13 368
13610.23 401
13611.34 441
13612.44 398
13613.54 383
13614.64 396
13615.74 449
13616.85 420
13617.95 468
13619.05 395
13620.15 398
13621.25 401
13622.36 437
13623.46 425
13624.56 443
13625.66 420
13626.77 404
13627.87 430
13628.97 417
13630.07 409
13631.18 430
13632.28 431
13633.38 383
13634.48 407
13635.59 412
13636.69 394
13637.79 376
13638.90 407
13640.00 427
13641.10 444
13642.21 422
13643.31 355
13644.41 394
13645.52 402
13646.62 370
13647.72 377
13648.83 379
13649.93 381
13651.03 385
13652.14 394
13653.24 413
13654.34 375
13655.45 379
13656.55 409
13657.65 368
13658.76 423
13659.86 402
13660.97 400
13662.07 406
13663.17 386
13664.28 399
13665.38 407
13666.49 384
13667.59 370
13668.69 409
13669.80 381
13670.90 421
13672.01 420
13673.11 420
13674.22 419
13675.32 387
13676.42 439
13677.53 405
13678.63 410
13679.74 444
13680.84 445
13681.95 407
13683.05 413
13684.16 415
13685.26 428
13686.37 409
13687.47 381
13688.58 394
13689.68 392
13690.79 407
13691.89 416
13693.00 436
13694.10 429
13695.21 390
13696.31 431
13697.42 383
13698.52 428
13699.63 423
13700.73 433
13701.84 403
13702.95 377
13704.05 409
13705.16 425
13706.26 402
13707.37 436
13708.47 443
13709.58 436
13710.69 407
13711.79 438
13712.90 437
13714.00 415
13715.11 437
13716.22 452
13717.32 383
13718.43 396
13719.53 441
13720.64 463
13721.75 460
13722.85 448
13723.96 412
13725.07 468
13726.17 520
13727.28 510
13728.39 456
13729.49 460
13730.60 478
13731.71 501
13732.81 445
13733.92 489
13735.03 520
13736.13 497
13737.24 529
13738.35 491
13739.46 507
13740.56 550
13741.67 488
13742.78 516
13743.88 508
13744.99 497
13746.10 476
13747.21 494
13748.31 493
13749.42 466
13750.53 490
13751.64 499
13752.74 495
13753.85 527
13754.96 564
13756.07 578
13757.17 512
13758.28 551
13759.39 557
13760.50 549
13761.61 565
13762.71 625
13763.82 596
13764.93 626
13766.04 640
13767.15 639
13768.25 663
13769.36 680
13770.47 715
13771.58 669
13772.69 698
13773.80 739
13774.90 739
13776.01 719
13777.12 777
13778.23 759
13779.34 735
13780.45 730
13781.56 684
13782.67 661
13783.77 662
13784.88 593
13785.99 552
13787.10 574
13788.21 566
13789.32 499
13790.43 508
13791.54 473
13792.65 507
13793.76 466
13794.86 491
13795.97 482
13797.08 464
13798.19 477
13799.30 476
13800.41 485
13801.52 532
13802.63 524
13803.74 517
13804.85 550
13805.96 529
13807.07 456
13808.18 482
13809.29 472
13810.40 508
13811.51 511
13812.62 500
13813.73 511
13814.84 490
13815.95 510
13817.06 497
13818.17 483
13819.28 491
13820.39 424
13821.50 437
13822.61 503
13823.72 443
13824.83 489
13825.94 438
13827.05 462
13828.16 404
13829.27 424
13830.39 421
13831.50 477
13832.61 465
13833.72 451
13834.83 421
13835.94 420
13837.05 473
13838.16 443
13839.27 429
13840.38 391
13841.50 406
13842.61 400
13843.72 419
13844.83 432
13845.94 411
13847.05 511
13848.16 497
13849.27 487
13850.39 455
13851.50 444
13852.61 460
13853.72 437
13854.83 422
13855.94 429
13857.06 439
13858.17 471
13859.28 452
13860.39 423
13861.50 471
13862.62 476
13863.73 504
13864.84 456
13865.95 409
13867.06 481
13868.18 435
13869.29 476
13870.40 452
13871.51 423
13872.63 473
13873.74 471
13874.85 472
13875.96 436
13877.08 434
13878.19 459
13879.30 462
13880.41 445
13881.53 480
13882.64 474
13883.75 429
13884.87 470
13885.98 490
13887.09 506
13888.20 504
13889.32 456
13890.43 462
13891.54 497
13892.66 493
13893.77 503
13894.88 492
13896.00 488
13897.11 424
13898.22 483
13899.34 530
13900.45 524
13901.56 483
13902.68 479
13903.79 472
13904.91 488
13906.02 448
13907.13 465
13908.25 452
13909.36 419
13910.48 452
13911.59 473
13912.70 452
13913.82 447
13914.93 381
13916.05 417
13917.16 414
13918.27 434
13919.39 419
13920.50 434
13921.62 440
13922.73 434
13923.85 405
13924.96 409
13926.08 440
13927.19 442
13928.30 461
13929.42 400
13930.53 412
13931.65 428
13932.76 429
13933.88 399
13934.99 454
13936.11 370
13937.22 398
13938.34 390
13939.45 433
13940.57 410
13941.68 437
13942.80 409
13943.91 399
13945.03 441
13946.15 451
13947.26 385
13948.38 369
13949.49 376
13950.61 400
13951.72 426
13952.84 393
13953.95 397
13955.07 420
13956.19 398
13957.30 366
13958.42 388
13959.53 384
13960.65 358
13961.77 409
13962.88 358
13964.00 414
13965.11 420
13966.23 401
13967.35 417
13968.46 401
13969.58 370
13970.69 402
13971.81 420
13972.93 414
13974.04 425
13975.16 349
13976.28 389
13977.39 372
13978.51 453
13979.63 393
13980.74 387
13981.86 392
13982.98 403
13984.09 392
13985.21 331
13986.33 387
13987.45 387
13988.56 411
13989.68 356
13990.80 405
13991.91 381
13993.03 356
13994.15 386
13995.27 354
13996.38 374
13997.50 414
13998.62 387
13999.74 391
14000.85 374
14001.97 378
14003.09 409
14004.21 390
14005.32 399
14006.44 396
14007.56 358
14008.68 390
14009.80 383
14010.91 391
14012.03 368
14013.15 414
14014.27 388
14015.39 363
14016.50 399
14017.62 356
14018.74 447
14019.86 429
14020.98 402
14022.10 391
14023.21 422
14024.33 418
14025.45 371
14026.57 369
14027.69 371
14028.81 392
14029.93 383
14031.04 399
14032.16 394
14033.28 349
14034.40 346
14035.52 396
14036.64 412
14037.76 466
14038.88 432
14040.00 390
14041.12 408
14042.23 406
14043.35 398
14044.47 412
14045.59 392
14046.71 408
14047.83 373
14048.95 360
14050.07 386
14051.19 387
14052.31 431
14053.43 390
14054.55 420
14055.67 415
14056.79 433
14057.91 406
14059.03 395
14060.15 395
14061.27 407
14062.39 397
14063.51 475
14064.63 448
14065.75 445
14066.87 448
14067.99 411
14069.11 406
14070.23 418
14071.35 420
14072.47 429
14073.59 480
14074.71 443
14075.83 422
14076.95 415
14078.07 487
14079.19 497
14080.31 411
14081.44 443
14082.56 475
14083.68 487
14084.80 473
14085.92 486
14087.04 503
14088.16 531
14089.28 451
14090.40 412
14091.52 482
14092.65 466
14093.77 495
14094.89 468
14096.01 441
14097.13 481
14098.25 493
14099.37 499
14100.50 501
14101.62 501
14102.74 486
14103.86 480
14104.98 466
14106.10 484
14107.23 517
14108.35 464
14109.47 469
14110.59 439
14111.71 440
14112.84 465
14113.96 469
14115.08 416
14116.20 420
14117.32 487
14118.45 437
14119.57 389
14120.69 437
14121.81 485
14122.94 445
14124.06 380
14125.18 426
14126.30 459
14127.43 421
14128.55 433
14129.67 389
14130.79 368
14131.92 396
14133.04 401
14134.16 388
14135.29 376
14136.41 410
14137.53 423
14138.66 450
14139.78 405
14140.90 428
14142.02 413
14143.15 390
14144.27 410
14145.39 393
14146.52 378
14147.64 409
14148.76 427
14149.89 402
14151.01 393
14152.14 382
14153.26 406
14154.38 410
14155.51 372
14156.63 373
14157.75 364
14158.88 393
14160.00 374
14161.13 385
14162.25 359
14163.37 384
14164.50 384
14165.62 369
14166.75 384
14167.87 356
14168.99 405
14170.12 339
14171.24 320
14172.37 374
14173.49 385
14174.62 424
14175.74 381
14176.87 377
14177.99 378
14179.12 364
14180.24 334
14181.36 367
14182.49 368
14183.61 388
14184.74 346
14185.86 325
14186.99 318
14188.11 343
14189.24 366
14190.36 321
14191.49 347
14192.62 374
14193.74 361
14194.87 338
14195.99 351
14197.12 368
14198.24 370
14199.37 361
14200.49 376
14201.62 376
14202.74 335
14203.87 337
14205.00 349
14206.12 318
14207.25 338
14208.37 338
14209.50 348
14210.62 350
14211.75 346
14212.88 347
14214.00 355
14215.13 352
14216.26 368
14217.38 339
14218.51 365
14219.63 367
14220.76 344
14221.89 370
14223.01 329
14224.14 340
14225.27 338
14226.39 320
14227.52 354
14228.65 333
14229.77 321
14230.90 310
14232.03 322
14233.15 342
14234.28 339
14235.41 322
14236.53 324
14237.66 336
14238.79 335
14239.91 301
14241.04 312
14242.17 313
14243.30 302
14244.42 339
14245.55 337
14246.68 332
14247.81 305
14248.93 307
14250.06 316
14251.19 312
14252.32 334
14253.44 294
14254.57 306
14255.70 329
14256.83 301
14257.95 320
14259.08 350
14260.21 340
14261.34 304
14262.47 280
14263.59 304
14264.72 338
14265.85 305
14266.98 337
14268.11 390
14269.23 344
14270.36 319
14271.49 276
14272.62 298
14273.75 320
14274.88 331
14276.01 302
14277.13 267
14278.26 296
14279.39 321
14280.52 294
14281.65 299
14282.78 308
14283.91 306
14285.04 354
14286.16 337
14287.29 317
14288.42 283
14289.55 307
14290.68 312
14291.81 283
14292.94 294
14294.07 297
14295.20 301
14296.33 318
14297.46 316
14298.59 285
14299.71 316
14300.84 295
14301.97 261
14303.10 269
14304.23 276
14305.36 292
14306.49 296
14307.62 294
14308.75 274
14309.88 286
14311.01 287
14312.14 252
14313.27 296
14314.40 292
14315.53 261
14316.66 276
14317.79 301
14318.92 279
14320.05 284
14321.18 286
14322.31 273
14323.44 311
14324.57 281
14325.70 245
14326.84 273
14327.97 279
14329.10 321
14330.23 295
14331.36 257
14332.49 250
14333.62 250
14334.75 341
14335.88 280
14337.01 289
14338.14 280
14339.27 267
14340.41 241
14341.54 247
14342.67 282
14343.80 283
14344.93 335
14346.06 250
14347.19 276
14348.32 281
14349.46 305
14350.59 294
14351.72 268
14352.85 235
14353.98 229
14355.11 275
14356.25 285
14357.38 245
14358.51 279
14359.64 257
14360.77 275
14361.90 270
14363.04 249
14364.17 241
14365.30 255
14366.43 260
14367.56 269
14368.70 239
14369.83 269
14370.96 228
14372.09 239
14373.23 239
14374.36 256
14375.49 266
14376.62 271
14377.76 270
14378.89 234
14380.02 270
14381.15 261
14382.29 293
14383.42 241
14384.55 251
14385.69 261
14386.82 266
14387.95 285
14389.08 269
14390.22 241
14391.35 253
14392.48 277
14393.62 286
14394.75 244
14395.88 262
14397.02 265
14398.15 304
14399.28 275
14400.42 282
14401.55 286
14402.68 280
14403.82 267
14404.95 265
14406.08 262
14407.22 248
14408.35 258
14409.49 269
14410.62 305
14411.75 333
14412.89 255
14414.02 240
14415.16 247
14416.29 252
14417.42 248
14418.56 269
14419.69 328
14420.83 272
14421.96 266
14423.10 276
14424.23 246
14425.36 242
14426.50 229
14427.63 280
14428.77 278
14429.90 272
14431.04 260
14432.17 274
14433.31 240
14434.44 276
14435.58 257
14436.71 255
14437.85 307
14438.98 252
14440.12 263
14441.25 261
14442.39 274
14443.52 275
14444.66 265
14445.79 282
14446.93 285
14448.06 264
14449.20 270
14450.33 279
14451.47 277
14452.60 253
14453.74 257
14454.87 269
14456.01 239
14457.15 267
14458.28 266
14459.42 263
14460.55 273
14461.69 304
14462.83 244
14463.96 261
14465.10 267
14466.23 255
14467.37 257
14468.51 297
14469.64 280
14470.78 303
14471.91 277
14473.05 313
14474.19 269
14475.32 253
14476.46 250
14477.60 262
14478.73 267
14479.87 291
14481.01 293
14482.14 311
14483.28 313
14484.42 296
14485.55 268
14486.69 263
14487.83 234
14488.96 290
14490.10 285
14491.24 282
14492.37 268
14493.51 224
14494.65 268
14495.79 288
14496.92 256
14498.06 225
14499.20 259
14500.34 309
14501.47 278
14502.61 267
14503.75 280
14504.89 301
14506.02 298
14507.16 259
14508.30 301
14509.44 301
14510.57 302
14511.71 309
14512.85 308
14513.99 277
14515.13 245
14516.26 262
14517.40 269
14518.54 244
14519.68 277
14520.82 272
14521.95 273
14523.09 282
14524.23 296
14525.37 244
14526.51 235
14527.65 254
14528.78 261
14529.92 265
14531.06 254
14532.20 295
14533.34 241
14534.48 269
14535.62 265
14536.76 255
14537.89 280
14539.03 274
14540.17 247
14541.31 261
14542.45 250
14543.59 260
14544.73 257
14545.87 272
14547.01 252
14548.15 277
14549.29 257
14550.42 252
14551.56 263
14552.70 285
14553.84 256
14554.98 268
14556.12 274
14557.26 263
14558.40 262
14559.54 286
14560.68 290
14561.82 237
14562.96 253
14564.10 242
14565.24 220
14566.38 272
14567.52 262
14568.66 285
14569.80 247
14570.94 263
14572.08 275
14573.22 260
14574.36 299
14575.50 277
14576.64 273
14577.78 263
14578.92 269
14580.06 307
14581.20 293
14582.35 291
14583.49 288
14584.63 268
14585.77 347
14586.91 308
14588.05 314
14589.19 295
14590.33 285
14591.47 279
14592.61 318
14593.75 299
14594.89 281
14596.04 297
14597.18 359
14598.32 351
14599.46 304
14600.60 298
14601.74 287
14602.88 325
14604.03 324
14605.17 317
14606.31 314
14607.45 316
14608.59 287
14609.73 315
14610.87 306
14612.02 349
14613.16 316
14614.30 314
14615.44 294
14616.58 315
14617.73 312
14618.87 340
14620.01 352
14621.15 322
14622.29 349
14623.44 341
14624.58 335
14625.72 368
14626.86 317
14628.01 330
14629.15 333
14630.29 363
14631.43 384
14632.58 330
14633.72 326
14634.86 386
14636.00 362
14637.15 368
14638.29 375
14639.43 370
14640.58 373
14641.72 392
14642.86 359
14644.00 354
14645.15 327
14646.29 321
14647.43 320
14648.58 306
14649.72 292
14650.86 319
14652.01 297
14653.15 250
14654.29 302
14655.44 289
14656.58 261
14657.72 298
14658.87 319
14660.01 292
14661.16 308
14662.30 275
14663.44 293
14664.59 286
14665.73 285
14666.87 273
14668.02 277
14669.16 303
14670.31 288
14671.45 264
14672.59 263
14673.74 303
14674.88 296
14676.03 250
14677.17 242
14678.32 305
14679.46 264
14680.60 255
14681.75 251
14682.89 271
14684.04 290
14685.18 303
14686.33 267
14687.47 240
14688.62 246
14689.76 310
14690.91 281
14692.05 214
14693.20 247
14694.34 254
14695.49 276
14696.63 237
14697.78 287
14698.92 263
14700.07 247
14701.21 262
14702.36 242
14703.50 261
14704.65 216
14705.79 213
14706.94 265
14708.09 237
14709.23 258
14710.38 259
14711.52 261
14712.67 259
14713.81 238
14714.96 272
14716.11 261
14717.25 233
14718.40 232
14719.54 234
14720.69 259
14721.84 254
14722.98 234
14724.13 249
14725.27 211
14726.42 261
14727.57 227
14728.71 249
14729.86 246
14731.01 232
14732.15 221
14733.30 274
14734.45 254
14735.59 256
14736.74 222
14737.88 229
14739.03 247
14740.18 260
14741.33 230
14742.47 251
14743.62 219
14744.77 242
14745.91 253
14747.06 255
14748.21 233
14749.35 226
14750.50 219
14751.65 231
14752.80 213
14753.94 212
14755.09 231
14756.24 206
14757.39 271
14758.53 230
14759.68 222
14760.83 214
14761.98 221
14763.12 190
14764.27 233
14765.42 221
14766.57 242
14767.71 261
14768.86 233
14770.01 204
14771.16 225
14772.31 217
14773.45 209
14774.60 247
14775.75 207
14776.90 213
14778.05 251
14779.20 220
14780.34 210
14781.49 202
14782.64 197
14783.79 238
14784.94 219
14786.09 245
14787.24 188
14788.38 222
14789.53 229
14790.68 206
14791.83 234
14792.98 212
14794.13 224
14795.28 227
14796.43 221
14797.57 209
14798.72 225
14799.87 242
14801.02 229
14802.17 173
14803.32 224
14804.47 217
14805.62 193
14806.77 200
14807.92 197
14809.07 219
14810.22 210
14811.37 197
14812.52 191
14813.67 187
14814.82 227
14815.97 198
14817.12 177
14818.26 207
14819.41 201
14820.56 235
14821.71 205
14822.86 195
14824.01 203
14825.16 206
14826.31 200
14827.47 198
14828.62 179
14829.77 206
14830.92 232
14832.07 224
14833.22 203
14834.37 198
14835.52 222
14836.67 220
14837.82 210
14838.97 199
14840.12 192
14841.27 190
14842.42 190
14843.57 172
14844.72 192
14845.87 191
14847.03 180
14848.18 182
14849.33 201
14850.48 161
14851.63 181
14852.78 200
14853.93 187
14855.08 221
14856.23 204
14857.39 201
14858.54 182
14859.69 183
14860.84 167
14861.99 164
14863.14 196
14864.29 183
14865.45 205
14866.60 210
14867.75 215
14868.90 208
14870.05 175
14871.21 197
14872.36 225
14873.51 197
14874.66 180
14875.81 141
14876.97 177
14878.12 176
14879.27 186
14880.42 182
14881.57 187
14882.73 161
14883.88 174
14885.03 223
14886.18 190
14887.34 187
14888.49 207
14889.64 213
14890.79 180
14891.95 176
14893.10 185
14894.25 178
14895.41 204
14896.56 196
14897.71 175
14898.86 175
14900.02 144
14901.17 189
14902.32 210
14903.48 186
14904.63 203
14905.78 190
14906.94 170
14908.09 189
14909.24 156
14910.40 152
14911.55 228
14912.70 182
14913.86 173
14915.01 217
14916.16 208
14917.32 167
14918.47 165
14919.63 211
14920.78 191
14921.93 168
14923.09 157
14924.24 156
14925.39 129
14926.55 170
14927.70 194
14928.86 170
14930.01 162
14931.17 185
14932.32 191
14933.47 205
14934.63 214
14935.78 188
14936.94 185
14938.09 176
14939.25 191
14940.40 186
14941.56 193
14942.71 174
14943.86 191
14945.02 172
14946.17 164
14947.33 174
14948.48 204
14949.64 193
14950.79 181
14951.95 168
14953.10 173
14954.26 213
14955.41 204
14956.57 179
14957.72 179
14958.88 166
14960.04 153
14961.19 163
14962.35 160
14963.50 175
14964.66 209
14965.81 197
14966.97 220
14968.12 193
14969.28 146
14970.44 182
14971.59 187
14972.75 186
14973.90 185
14975.06 143
14976.21 181
14977.37 207
14978.53 180
14979.68 164
14980.84 156
14981.99 185
14983.15 185
14984.31 149
14985.46 165
14986.62 158
14987.78 159
14988.93 153
14990.09 177
14991.25 149
14992.40 158
14993.56 145
14994.72 158
14995.87 204
14997.03 182
14998.19 161
14999.34 182
15000.50 176
15001.66 167
15002.81 188
15003.97 201
15005.13 194
15006.29 163
15007.44 204
15008.60 162
15009.76 170
15010.91 160
15012.07 175
15013.23 158
15014.39 181
15015.54 213
15016.70 187
15017.86 188
15019.02 201
15020.17 163
15021.33 158
15022.49 195
15023.65 202
15024.81 161
15025.96 186
15027.12 195
15028.28 191
15029.44 165
15030.59 186
15031.75 195
15032.91 175
15034.07 137
15035.23 170
15036.39 175
15037.54 161
15038.70 170
15039.86 198
15041.02 200
15042.18 153
15043.34 180
15044.50 189
15045.65 181
15046.81 155
15047.97 165
15049.13 184
15050.29 208
15051.45 172
15052.61 194
15053.77 150
15054.92 215
15056.08 209
15057.24 184
15058.40 205
15059.56 185
15060.72 170
15061.88 185
15063.04 201
15064.20 199
15065.36 178
15066.52 164
15067.68 159
15068.84 173
15070.00 175
15071.16 178
15072.32 195
15073.47 171
15074.63 186
15075.79 204
15076.95 166
15078.11 194
15079.27 191
15080.43 181
15081.59 186
15082.75 185
15083.91 163
15085.07 169
15086.23 173
15087.39 187
15088.56 150
15089.72 190
15090.88 155
15092.04 200
15093.20 191
15094.36 192
15095.52 195
15096.68 170
15097.84 192
15099.00 185
15100.16 198
15101.32 184
15102.48 167
15103.64 196
15104.80 180
15105.97 155
15107.13 196
15108.29 165
15109.45 153
15110.61 169
15111.77 176
15112.93 195
15114.09 168
15115.25 155
15116.42 164
15117.58 147
15118.74 176
15119.90 170
15121.06 181
15122.22 161
15123.39 157
15124.55 175
15125.71 186
15126.87 151
15128.03 177
15129.19 186
15130.36 164
15131.52 172
15132.68 165
15133.84 176
15135.00 193
15136.17 190
15137.33 187
15138.49 171
15139.65 207
15140.82 208
15141.98 214
15143.14 189
15144.30 180
15145.46 179
15146.63 174
15147.79 184
15148.95 200
15150.12 167
15151.28 190
15152.44 194
15153.60 163
15154.77 174
15155.93 195
15157.09 178
15158.26 174
15159.42 196
15160.58 216
15161.74 192
15162.91 175
15164.07 200
15165.23 207
15166.40 172
15167.56 186
15168.72 214
15169.89 217
15171.05 200
15172.21 191
15173.38 191
15174.54 197
15175.71 236
15176.87 200
15178.03 164
15179.20 186
15180.36 197
15181.52 186
15182.69 174
15183.85 170
15185.02 170
15186.18 213
15187.34 211
15188.51 214
15189.67 174
15190.84 152
15192.00 208
15193.17 208
15194.33 222
15195.49 221
15196.66 205
15197.82 180
15198.99 185
15200.15 191
15201.32 204
15202.48 225
15203.65 210
15204.81 209
15205.98 212
15207.14 212
15208.31 245
15209.47 239
15210.64 230
15211.80 243
15212.97 218
15214.13 171
15215.30 192
15216.46 209
15217.63 228
15218.79 201
15219.96 205
15221.12 243
15222.29 211
15223.45 226
15224.62 244
15225.78 203
15226.95 225
15228.12 196
15229.28 222
15230.45 221
15231.61 236
15232.78 220
15233.95 231
15235.11 211
15236.28 203
15237.44 227
15238.61 202
15239.78 244
15240.94 232
15242.11 239
15243.27 256
15244.44 250
15245.61 210
15246.77 214
15247.94 186
15249.11 207
15250.27 211
15251.44 213
15252.61 228
15253.77 192
15254.94 196
15256.11 194
15257.27 200
15258.44 193
15259.61 222
15260.77 210
15261.94 235
15263.11 211
15264.27 185
15265.44 196
15266.61 196
15267.78 186
15268.94 187
15270.11 174
15271.28 202
15272.44 189
15273.61 194
15274.78 214
15275.95 166
15277.11 209
15278.28 187
15279.45 203
15280.62 185
15281.79 188
15282.95 192
15284.12 181
15285.29 203
15286.46 202
15287.62 214
15288.79 185
15289.96 204
15291.13 194
15292.30 175
15293.47 162
15294.63 193
15295.80 184
15296.97 199
15298.14 204
15299.31 192
15300.48 178
15301.64 192
15302.81 199
15303.98 174
15305.15 188
15306.32 208
15307.49 185
15308.66 183
15309.82 201
15310.99 210
15312.16 212
15313.33 195
15314.50 180
15315.67 210
15316.84 228
15318.01 227
15319.18 211
15320.35 212
15321.51 208
15322.68 188
15323.85 192
15325.02 185
15326.19 182
15327.36 158
15328.53 159
15329.70 195
15330.87 199
15332.04 151
15333.21 187
15334.38 192
15335.55 188
15336.72 226
15337.89 166
15339.06 194
15340.23 203
15341.40 187
15342.57 163
15343.74 178
15344.91 203
15346.08 191
15347.25 184
15348.42 196
15349.59 199
15350.76 218
15351.93 206
15353.10 175
15354.27 190
15355.44 198
15356.61 193
15357.78 211
15358.95 224
15360.13 168
15361.30 194
15362.47 192
15363.64 206
15364.81 187
15365.98 189
15367.15 216
15368.32 179
15369.49 182
15370.66 220
15371.84 206
15373.01 206
15374.18 147
15375.35 186
15376.52 194
15377.69 203
15378.86 202
15380.03 217
15381.21 187
15382.38 183
15383.55 195
15384.72 222
15385.89 238
15387.06 199
15388.24 216
15389.41 211
15390.58 225
15391.75 226
15392.92 217
15394.10 192
15395.27 179
15396.44 194
15397.61 200
15398.78 190
15399.96 169
15401.13 206
15402.30 190
15403.47 176
15404.65 218
15405.82 177
15406.99 196
15408.16 204
15409.34 196
15410.51 177
15411.68 188
15412.85 202
15414.03 187
15415.20 200
15416.37 202
15417.55 174
15418.72 185
15419.89 192
15421.06 175
15422.24 179
15423.41 215
15424.58 190
15425.76 193
15426.93 179
15428.10 177
15429.28 203
15430.45 195
15431.62 157
15432.80 174
15433.97 180
15435.15 154
15436.32 174
15437.49 217
15438.67 185
15439.84 178
15441.01 162
15442.19 174
15443.36 192
15444.54 208
15445.71 178
15446.88 172
15448.06 177
15449.23 193
15450.41 210
15451.58 200
15452.75 191
15453.93 162
15455.10 161
15456.28 157
15457.45 190
15458.63 198
15459.80 180
15460.98 175
15462.15 166
15463.32 181
15464.50 167
15465.67 164
15466.85 183
15468.02 195
15469.20 181
15470.37 194
15471.55 172
15472.72 171
15473.90 176
15475.07 189
15476.25 158
15477.42 183
15478.60 238
15479.77 210
15480.95 192
15482.13 170
15483.30 176
15484.48 190
15485.65 223
15486.83 197
15488.00 187
15489.18 185
15490.35 188
15491.53 194
15492.71 203
15493.88 208
15495.06 187
15496.23 189
15497.41 175
15498.59 188
15499.76 168
15500.94 197
15502.11 200
15503.29 179
15504.47 183
15505.64 174
15506.82 197
15508.00 205
15509.17 187
15510.35 153
15511.52 171
15512.70 160
15513.88 166
15515.05 180
15516.23 222
15517.41 172
15518.58 169
15519.76 161
15520.94 197
15522.12 176
15523.29 171
15524.47 172
15525.65 185
15526.82 188
15528.00 203
15529.18 235
15530.35 188
15531.53 187
15532.71 191
15533.89 200
15535.06 203
15536.24 199
15537.42 168
15538.60 177
15539.77 163
15540.95 184
15542.13 179
15543.31 158
15544.48 196
15545.66 161
15546.84 213
15548.02 209
15549.20 181
15550.37 187
15551.55 214
15552.73 235
15553.91 227
15555.09 205
15556.26 200
15557.44 215
15558.62 190
15559.80 184
15560.98 180
15562.16 211
15563.34 186
15564.51 190
15565.69 186
15566.87 174
15568.05 221
15569.23 216
15570.41 190
15571.59 195
15572.76 216
15573.94 230
15575.12 219
15576.30 206
15577.48 229
15578.66 221
15579.84 197
15581.02 207
15582.20 227
15583.38 204
15584.56 230
15585.73 202
15586.91 207
15588.09 207
15589.27 212
15590.45 241
15591.63 211
15592.81 229
15593.99 200
15595.17 231
15596.35 195
15597.53 198
15598.71 203
15599.89 204
15601.07 221
15602.25 241
15603.43 233
15604.61 243
15605.79 238
15606.97 205
15608.15 219
15609.33 207
15610.51 224
15611.69 224
15612.87 237
15614.05 216
15615.23 252
15616.41 252
15617.59 197
15618.77 250
15619.95 249
15621.14 279
15622.32 256
15623.50 228
15624.68 224
15625.86 279
15627.04 233
15628.22 245
15629.40 222
15630.58 248
15631.76 243
15632.94 259
15634.13 263
15635.31 259
15636.49 250
15637.67 213
15638.85 272
15640.03 310
15641.21 256
15642.39 235
15643.58 245
15644.76 254
15645.94 262
15647.12 265
15648.30 276
15649.48 308
15650.67 301
15651.85 238
15653.03 252
15654.21 243
15655.39 252
15656.58 269
15657.76 237
15658.94 261
15660.12 269
15661.30 276
15662.49 255
15663.67 280
15664.85 280
15666.03 259
15667.22 293
15668.40 286
15669.58 273
15670.76 280
15671.95 310
15673.13 298
15674.31 283
15675.49 272
15676.68 284
15677.86 290
15679.04 273
15680.23 265
15681.41 255
15682.59 242
15683.77 269
15684.96 295
15686.14 248
15687.32 244
15688.51 258
15689.69 256
15690.87 275
15692.06 256
15693.24 271
15694.42 292
15695.61 292
15696.79 276
15697.97 257
15699.16 264
15700.34 246
15701.53 280
15702.71 283
15703.89 251
15705.08 265
15706.26 274
15707.44 248
15708.63 266
15709.81 277
15711.00 277
15712.18 276
15713.36 271
15714.55 269
15715.73 270
15716.92 270
15718.10 284
15719.29 279
15720.47 292
15721.66 291
15722.84 278
15724.02 260
15725.21 269
15726.39 270
15727.58 236
15728.76 235
15729.95 259
15731.13 255
15732.32 270
15733.50 277
15734.69 281
15735.87 324
15737.06 268
15738.24 319
15739.43 332
15740.61 303
15741.80 279
15742.98 242
15744.17 277
15745.35 292
15746.54 299
15747.72 294
15748.91 307
15750.10 307
15751.28 328
15752.47 324
15753.65 348
15754.84 326
15756.02 295
15757.21 279
15758.40 328
15759.58 281
15760.77 293
15761.95 276
15763.14 275
15764.33 298
15765.51 322
15766.70 312
15767.88 304
15769.07 306
15770.26 312
15771.44 291
15772.63 290
15773.82 350
15775.00 280
15776.19 272
15777.38 289
15778.56 289
15779.75 288
15780.94 279
15782.12 315
15783.31 275
15784.50 259
15785.68 295
15786.87 270
15788.06 287
15789.24 269
15790.43 265
15791.62 266
15792.81 319
15793.99 271
15795.18 299
15796.37 313
15797.55 254
15798.74 248
15799.93 240
15801.12 228
15802.30 265
15803.49 277
15804.68 280
15805.87 287
15807.05 281
15808.24 275
15809.43 290
15810.62 276
15811.81 258
15812.99 263
15814.18 269
15815.37 304
15816.56 294
15817.75 270
15818.93 277
15820.12 269
15821.31 255
15822.50 254
15823.69 275
15824.88 287
15826.06 267
15827.25 269
15828.44 246
15829.63 220
15830.82 220
15832.01 238
15833.20 267
15834.38 240
15835.57 243
15836.76 246
15837.95 242
15839.14 236
15840.33 265
15841.52 256
15842.71 269
15843.90 276
15845.08 240
15846.27 246
15847.46 251
15848.65 237
15849.84 215
15851.03 234
15852.22 235
15853.41 243
15854.60 246
15855.79 247
15856.98 250
15858.17 228
15859.36 235
15860.55 212
15861.74 234
15862.93 252
15864.12 249
15865.31 240
15866.50 232
15867.69 243
15868.88 220
15870.07 248
15871.26 284
15872.45 281
15873.64 245
15874.83 236
15876.02 215
15877.21 228
15878.40 228
15879.59 262
15880.78 256
15881.97 222
15883.16 209
15884.35 221
15885.54 243
15886.73 240
15887.92 242
15889.11 246
15890.30 251
15891.50 256
15892.69 239
15893.88 263
15895.07 271
15896.26 234
15897.45 221
15898.64 252
15899.83 237
15901.02 247
15902.22 248
15903.41 240
15904.60 258
15905.79 273
15906.98 251
15908.17 272
15909.36 279
15910.56 277
15911.75 262
15912.94 277
15914.13 240
15915.32 294
15916.51 303
15917.71 279
15918.90 287
15920.09 280
15921.28 312
15922.47 313
15923.67 257
15924.86 263
15926.05 256
15927.24 273
15928.43 249
15929.63 251
15930.82 251
15932.01 278
15933.20 268
15934.40 282
15935.59 209
15936.78 247
15937.97 278
15939.17 278
15940.36 280
15941.55 262
15942.75 270
15943.94 223
15945.13 238
15946.32 249
15947.52 240
15948.71 302
15949.90 262
15951.10 229
15952.29 235
15953.48 214
15954.68 224
15955.87 204
15957.06 241
15958.26 226
15959.45 240
15960.64 208
15961.84 205
15963.03 206
15964.22 219
15965.42 230
15966.61 199
15967.80 224
15969.00 184
15970.19 254
15971.39 217
15972.58 189
15973.77 201
15974.97 227
15976.16 197
15977.36 204
15978.55 213
15979.74 185
15980.94 208
15982.13 221
15983.33 200
15984.52 187
15985.72 178
15986.91 178
15988.10 201
15989.30 199
15990.49 230
15991.69 201
15992.88 180
15994.08 232
15995.27 197
15996.47 202
15997.66 144
15998.86 182
16000.05 192
16001.25 191
16002.44 213
16003.64 219
16004.83 220
16006.03 207
16007.22 185
16008.42 200
16009.61 195
16010.81 226
16012.00 219
16013.20 226
16014.40 183
16015.59 189
16016.79 199
16017.98 200
16019.18 144
16020.37 175
16021.57 194
16022.76 172
16023.96 216
16025.16 176
16026.35 200
16027.55 190
16028.74 215
16029.94 198
16031.14 206
16032.33 191
16033.53 191
16034.73 199
16035.92 178
16037.12 176
16038.31 197
16039.51 200
16040.71 214
16041.90 167
16043.10 164
16044.30 172
16045.49 227
16046.69 222
16047.89 195
16049.08 198
16050.28 185
16051.48 176
16052.67 180
16053.87 178
16055.07 191
16056.27 175
16057.46 186
16058.66 152
16059.86 195
16061.05 170
16062.25 185
16063.45 201
16064.65 171
16065.84 157
16067.04 143
16068.24 192
16069.44 170
16070.63 176
16071.83 182
16073.03 177
16074.23 167
16075.42 183
16076.62 164
16077.82 168
16079.02 153
16080.22 166
16081.41 195
16082.61 173
16083.81 181
16085.01 224
16086.21 194
16087.40 163
16088.60 175
16089.80 136
16091.00 152
16092.20 163
16093.40 139
16094.59 159
16095.79 205
16096.99 187
16098.19 144
16099.39 158
16100.59 161
16101.79 186
16102.99 203
16104.18 179
16105.38 142
16106.58 131
16107.78 131
16108.98 163
16110.18 164
16111.38 169
16112.58 153
16113.78 159
16114.98 166
16116.17 157
16117.37 166
16118.57 152
16119.77 189
16120.97 167
16122.17 143
16123.37 158
16124.57 178
16125.77 174
16126.97 127
16128.17 166
16129.37 133
16130.57 151
16131.77 155
16132.97 129
16134.17 143
16135.37 140
16136.57 158
16137.77 175
16138.97 180
16140.17 164
16141.37 149
16142.57 151
16143.77 154
16144.97 157
16146.17 159
16147.37 148
16148.57 143
16149.77 150
16150.97 149
16152.17 142
16153.37 144
16154.58 166
16155.78 178
16156.98 139
16158.18 137
16159.38 184
16160.58 185
16161.78 169
16162.98 153
16164.18 176
16165.38 163
16166.59 161
16167.79 173
16168.99 177
16170.19 182
16171.39 138
16172.59 144
16173.79 160
16174.99 181
16176.20 174
16177.40 156
16178.60 168
16179.80 192
16181.00 175
16182.20 145
16183.41 156
16184.61 169
16185.81 194
16187.01 149
16188.21 134
16189.42 141
16190.62 149
16191.82 171
16193.02 141
16194.22 142
16195.43 140
16196.63 144
16197.83 187
16199.03 140
16200.24 168
16201.44 192
16202.64 176
16203.84 169
16205.05 159
16206.25 143
16207.45 174
16208.65 169
16209.86 177
16211.06 145
16212.26 144
16213.47 140
16214.67 154
16215.87 170
16217.07 133
16218.28 145
16219.48 147
16220.68 143
16221.89 149
16223.09 180
16224.29 158
16225.50 154
16226.70 145
16227.90 164
16229.11 164
16230.31 164
16231.51 152
16232.72 140
16233.92 159
16235.13 167
16236.33 173
16237.53 138
16238.74 157
16239.94 160
16241.15 159
16242.35 160
16243.55 145
16244.76 159
16245.96 146
16247.17 135
16248.37 147
16249.57 134
16250.78 127
16251.98 173
16253.19 169
16254.39 148
16255.60 146
16256.80 179
16258.01 170
16259.21 161
16260.41 197
16261.62 187
16262.82 154
16264.03 170
16265.23 149
16266.44 170
16267.64 173
16268.85 165
16270.05 167
16271.26 172
16272.46 180
16273.67 154
16274.87 149
16276.08 152
16277.28 146
16278.49 185
16279.70 196
16280.90 147
16282.11 174
16283.31 170
16284.52 188
16285.72 152
16286.93 188
16288.13 181
16289.34 161
16290.55 154
16291.75 152
16292.96 168
16294.16 172
16295.37 169
16296.58 166
16297.78 169
16298.99 158
16300.19 162
16301.40 152
16302.61 168
16303.81 173
16305.02 162
16306.22 178
16307.43 176
16308.64 195
16309.84 161
16311.05 168
16312.26 184
16313.46 161
16314.67 148
16315.88 159
16317.08 155
16318.29 149
16319.50 172
16320.70 180
16321.91 138
16323.12 173
16324.33 184
16325.53 148
16326.74 162
16327.95 156
16329.15 168
16330.36 143
16331.57 153
16332.78 143
16333.98 152
16335.19 170
16336.40 173
16337.61 166
16338.81 148
16340.02 154
16341.23 138
16342.44 156
16343.64 152
16344.85 150
16346.06 135
16347.27 146
16348.48 160
16349.68 176
16350.89 177
16352.10 178
16353.31 166
16354.52 150
16355.72 155
16356.93 129
16358.14 145
16359.35 154
16360.56 157
16361.77 171
16362.97 151
16364.18 117
16365.39 126
16366.60 140
16367.81 152
16369.02 133
16370.23 147
16371.43 198
16372.64 172
16373.85 153
16375.06 139
16376.27 165
16377.48 135
16378.69 150
16379.90 161
16381.11 130
16382.32 143
16383.52 146
16384.73 154
16385.94 141
16387.15 152
16388.36 150
16389.57 156
16390.78 150
16391.99 157
16393.20 131
16394.41 150
16395.62 142
16396.83 173
16398.04 128
16399.25 154
16400.46 168
16401.67 138
16402.88 191
16404.09 160
16405.30 187
16406.51 174
16407.72 162
16408.93 174
16410.14 147
16411.35 118
16412.56 129
16413.77 160
16414.98 152
16416.19 144
16417.40 139
16418.61 160
16419.82 151
16421.03 149
16422.24 124
16423.45 129
16424.67 125
16425.88 130
16427.09 126
16428.30 132
16429.51 143
16430.72 129
16431.93 138
16433.14 135
16434.35 156
16435.56 130
16436.78 164
16437.99 150
16439.20 129
16440.41 145
16441.62 146
16442.83 136
16444.04 122
16445.25 126
16446.47 147
16447.68 121
16448.89 119
16450.10 144
16451.31 111
16452.52 101
16453.74 155
16454.95 123
16456.16 137
16457.37 129
16458.58 150
16459.80 161
16461.01 141
16462.22 134
16463.43 119
16464.65 130
16465.86 125
16467.07 146
16468.28 141
16469.49 142
16470.71 133
16471.92 140
16473.13 136
16474.34 124
16475.56 126
16476.77 144
16477.98 135
16479.20 157
16480.41 143
16481.62 148
16482.83 134
16484.05 123
16485.26 127
16486.47 142
16487.69 141
16488.90 140
16490.11 155
16491.33 131
16492.54 137
16493.75 146
16494.97 149
16496.18 169
16497.39 155
16498.61 128
16499.82 121
16501.03 141
16502.25 165
16503.46 138
16504.67 146
16505.89 135
16507.10 168
16508.32 128
16509.53 126
16510.74 139
16511.96 150
16513.17 143
16514.39 118
16515.60 135
16516.81 128
16518.03 121
16519.24 153
16520.46 122
16521.67 144
16522.88 146
16524.10 134
16525.31 152
16526.53 119
16527.74 120
16528.96 124
16530.17 126
16531.39 151
16532.60 138
16533.82 134
16535.03 152
16536.25 154
16537.46 139
16538.68 157
16539.89 176
16541.11 141
16542.32 136
16543.54 107
16544.75 133
16545.97 145
16547.18 145
16548.40 135
16549.61 153
16550.83 115
16552.04 138
16553.26 152
16554.47 128
16555.69 133
16556.91 141
16558.12 148
16559.34 123
16560.55 143
16561.77 153
16562.98 151
16564.20 142
16565.42 138
16566.63 153
16567.85 128
16569.06 150
16570.28 137
16571.50 133
16572.71 155
16573.93 161
16575.15 125
16576.36 124
16577.58 131
16578.79 137
16580.01 110
16581.23 142
16582.44 130
16583.66 127
16584.88 155
16586.09 138
16587.31 138
16588.53 140
16589.74 149
16590.96 155
16592.18 122
16593.40 128
16594.61 143
16595.83 147
16597.05 144
16598.26 151
16599.48 128
16600.70 168
16601.92 137
16603.13 109
16604.35 137
16605.57 140
16606.78 133
16608.00 137
16609.22 133
16610.44 135
16611.66 127
16612.87 117
16614.09 108
16615.31 135
16616.53 141
16617.74 140
16618.96 149
16620.18 117
16621.40 142
16622.62 153
16623.83 126
16625.05 114
16626.27 124
16627.49 132
16628.71 126
16629.93 144
16631.14 125
16632.36 118
16633.58 114
16634.80 126
16636.02 106
16637.24 127
16638.45 127
16639.67 129
16640.89 123
16642.11 145
16643.33 117
16644.55 120
16645.77 107
16646.99 129
16648.21 110
16649.42 129
16650.64 135
16651.86 145
16653.08 136
16654.30 113
16655.52 148
16656.74 124
16657.96 102
16659.18 116
16660.40 121
16661.62 106
16662.84 150
16664.06 153
16665.28 157
16666.50 140
16667.72 112
16668.93 121
16670.15 123
16671.37 158
16672.59 162
16673.81 149
16675.03 132
16676.25 153
16677.47 135
16678.69 127
16679.91 106
16681.13 86
16682.36 122
16683.58 100
16684.80 115
16686.02 122
16687.24 156
16688.46 134
16689.68 140
16690.90 111
16692.12 127
16693.34 140
16694.56 116
16695.78 120
16697.00 119
16698.22 122
16699.44 146
16700.66 148
16701.89 101
16703.11 97
16704.33 111
16705.55 120
16706.77 101
16707.99 104
16709.21 112
16710.43 135
16711.65 149
16712.88 164
16714.10 120
16715.32 159
16716.54 154
16717.76 147
16718.98 148
16720.20 127
16721.43 131
16722.65 149
16723.87 151
16725.09 127
16726.31 151
16727.54 122
16728.76 149
16729.98 173
16731.20 144
16732.42 110
16733.65 125
16734.87 124
16736.09 136
16737.31 117
16738.53 107
16739.76 105
16740.98 108
16742.20 103
16743.42 126
16744.65 146
16745.87 118
16747.09 127
16748.31 111
16749.54 113
16750.76 96
16751.98 131
16753.21 99
16754.43 85
16755.65 117
16756.87 130
16758.10 117
16759.32 133
16760.54 126
16761.77 126
16762.99 118
16764.21 117
16765.44 90
16766.66 123
16767.88 114
16769.11 122
16770.33 113
16771.55 137
16772.78 144
16774.00 135
16775.22 128
16776.45 131
16777.67 132
16778.90 125
16780.12 128
16781.34 132
16782.57 114
16783.79 127
16785.02 148
16786.24 132
16787.46 127
16788.69 106
16789.91 120
16791.14 98
16792.36 97
16793.58 150
16794.81 132
16796.03 127
16797.26 144
16798.48 103
16799.71 103
16800.93 127
16802.16 129
16803.38 108
16804.61 113
16805.83 135
16807.06 130
16808.28 124
16809.50 130
16810.73 117
16811.95 143
16813.18 139
16814.40 151
16815.63 99
16816.86 118
16818.08 141
16819.31 142
16820.53 143
16821.76 114
16822.98 110
16824.21 134
16825.43 135
16826.66 141
16827.88 119
16829.11 111
16830.33 113
16831.56 129
16832.79 101
16834.01 122
16835.24 114
16836.46 134
16837.69 129
16838.92 107
16840.14 103
16841.37 154
16842.59 131
16843.82 129
16845.05 127
16846.27 136
16847.50 135
16848.73 133
16849.95 102
16851.18 109
16852.40 108
16853.63 116
16854.86 156
16856.08 135
16857.31 103
16858.54 134
16859.76 128
16860.99 128
16862.22 152
16863.44 130
16864.67 117
16865.90 142
16867.13 159
16868.35 134
16869.58 90
16870.81 100
16872.03 114
16873.26 141
16874.49 173
16875.72 163
16876.94 162
16878.17 160
16879.40 137
16880.63 126
16881.85 159
16883.08 180
16884.31 157
16885.54 130
16886.76 165
16887.99 140
16889.22 138
16890.45 167
16891.68 164
16892.90 150
16894.13 145
16895.36 155
16896.59 157
16897.82 147
16899.04 147
16900.27 146
16901.50 135
16902.73 165
16903.96 150
16905.18 171
16906.41 182
16907.64 163
16908.87 162
16910.10 156
16911.33 170
16912.56 136
16913.78 134
16915.01 136
16916.24 120
16917.47 136
16918.70 122
16919.93 117
16921.16 123
16922.39 132
16923.62 180
16924.85 126
16926.07 141
16927.30 170
16928.53 149
16929.76 151
16930.99 126
16932.22 131
16933.45 169
16934.68 153
16935.91 139
16937.14 136
16938.37 124
16939.60 128
16940.83 137
16942.06 139
16943.29 145
16944.52 149
16945.75 124
16946.98 143
16948.21 149
16949.44 136
16950.67 146
16951.90 143
16953.13 132
16954.36 151
16955.59 143
16956.82 127
16958.05 145
16959.28 140
16960.51 128
16961.74 136
16962.97 123
16964.20 158
16965.43 159
16966.66 132
16967.89 135
16969.12 155
16970.35 169
16971.58 121
16972.82 152
16974.05 153
16975.28 153
16976.51 148
16977.74 115
16978.97 142
16980.20 147
16981.43 141
16982.66 122
16983.90 104
16985.13 119
16986.36 114
16987.59 130
16988.82 130
16990.05 127
16991.28 137
16992.52 140
16993.75 129
16994.98 112
16996.21 121
16997.44 120
16998.67 115
16999.91 115
17001.14 130
17002.37 120
17003.60 148
17004.83 136
17006.07 117
17007.30 124
17008.53 132
17009.76 171
17010.99 150
17012.23 140
17013.46 124
17014.69 135
17015.92 154
17017.16 147
17018.39 150
17019.62 129
17020.85 133
17022.09 148
17023.32 125
17024.55 98
17025.78 109
17027.02 108
17028.25 139
17029.48 127
17030.72 115
17031.95 169
17033.18 140
17034.42 144
17035.65 108
17036.88 139
17038.11 113
17039.35 124
17040.58 129
17041.81 126
17043.05 126
17044.28 137
17045.52 116
17046.75 146
17047.98 135
17049.22 126
17050.45 118
17051.68 130
17052.92 148
17054.15 108
17055.38 103
17056.62 112
17057.85 130
17059.09 139
17060.32 131
17061.55 132
17062.79 113
17064.02 132
17065.26 126
17066.49 139
17067.73 128
17068.96 135
17070.19 115
17071.43 117
17072.66 126
17073.90 111
17075.13 125
17076.37 120
17077.60 112
17078.84 111
17080.07 125
17081.31 113
17082.54 112
17083.78 119
17085.01 98
17086.25 102
17087.48 132
17088.72 133
17089.95 138
17091.19 115
17092.42 116
17093.66 120
17094.89 123
17096.13 152
17097.36 117
17098.60 118
17099.83 130
17101.07 139
17102.30 115
17103.54 101
17104.78 109
17106.01 113
17107.25 94
17108.48 124
17109.72 123
17110.95 128
17112.19 113
17113.43 122
17114.66 126
17115.90 130
17117.13 105
17118.37 87
17119.61 99
17120.84 103
17122.08 119
17123.32 108
17124.55 111
17125.79 123
17127.02 133
17128.26 115
17129.50 126
17130.73 106
17131.97 83
17133.21 100
17134.44 100
17135.68 114
17136.92 106
17138.15 117
17139.39 82
17140.63 107
17141.87 101
17143.10 124
17144.34 129
17145.58 97
17146.81 106
17148.05 117
17149.29 121
17150.53 120
17151.76 101
17153.00 112
17154.24 147
17155.48 134
17156.71 116
17157.95 131
17159.19 122
17160.43 108
17161.66 134
17162.90 129
17164.14 132
17165.38 144
17166.62 114
17167.85 132
17169.09 104
17170.33 115
17171.57 136
17172.81 116
17174.04 113
17175.28 111
17176.52 120
17177.76 130
17179.00 123
17180.23 128
17181.47 116
17182.71 112
17183.95 100
17185.19 84
17186.43 96
17187.67 108
17188.90 110
17190.14 102
17191.38 107
17192.62 125
17193.86 145
17195.10 107
17196.34 122
17197.58 95
17198.82 114
17200.05 90
17201.29 110
17202.53 86
17203.77 100
17205.01 105
17206.25 85
17207.49 90
17208.73 106
17209.97 105
17211.21 97
17212.45 89
17213.69 111
17214.93 147
17216.17 107
17217.41 110
17218.65 105
17219.89 97
17221.13 114
17222.37 131
17223.61 109
17224.85 78
17226.09 80
17227.33 112
17228.57 99
17229.81 87
17231.05 96
17232.29 102
17233.53 82
17234.77 105
17236.01 121
17237.25 94
17238.49 101
17239.73 99
17240.97 133
17242.21 105
17243.45 114
17244.69 103
17245.93 124
17247.17 107
17248.41 98
17249.66 91
17250.90 94
17252.14 115
17253.38 137
17254.62 106
17255.86 91
17257.10 110
17258.34 124
17259.58 120
17260.83 102
17262.07 114
17263.31 102
17264.55 128
17265.79 84
17267.03 108
17268.27 106
17269.52 145
17270.76 108
17272.00 89
17273.24 87
17274.48 109
17275.72 110
17276.97 91
17278.21 112
17279.45 97
17280.69 82
17281.93 117
17283.18 101
17284.42 93
17285.66 101
17286.90 94
17288.15 92
17289.39 98
17290.63 101
17291.87 122
17293.11 105
17294.36 90
17295.60 110
17296.84 86
17298.08 88
17299.33 93
17300.57 112
17301.81 120
17303.06 100
17304.30 105
17305.54 111
17306.78 124
17308.03 130
17309.27 111
17310.51 96
17311.76 100
17313.00 108
17314.24 107
17315.49 118
17316.73 106
17317.97 104
17319.22 104
17320.46 111
17321.70 117
17322.95 79
17324.19 108
17325.43 117
17326.68 96
17327.92 106
17329.17 96
17330.41 99
17331.65 112
17332.90 121
17334.14 88
17335.38 117
17336.63 105
17337.87 100
17339.12 105
17340.36 101
17341.61 98
17342.85 114
17344.09 143
17345.34 117
17346.58 107
17347.83 116
17349.07 88
17350.32 103
17351.56 93
17352.80 106
17354.05 128
17355.29 129
17356.54 103
17357.78 120
17359.03 132
17360.27 105
17361.52 99
17362.76 99
17364.01 101
17365.25 95
17366.50 96
17367.74 82
17368.99 116
17370.23 107
17371.48 111
17372.72 105
17373.97 84
17375.22 96
17376.46 108
17377.71 100
17378.95 93
17380.20 100
17381.44 114
17382.69 68
17383.93 76
17385.18 94
17386.43 119
17387.67 123
17388.92 110
17390.16 92
17391.41 112
17392.66 109
17393.90 102
17395.15 119
17396.39 131
17397.64 99
17398.89 86
17400.13 104
17401.38 109
17402.63 124
17403.87 97
17405.12 100
17406.37 80
17407.61 96
17408.86 93
17410.11 102
17411.35 61
17412.60 78
17413.85 100
17415.09 91
17416.34 84
17417.59 108
17418.83 109
17420.08 118
17421.33 109
17422.57 103
17423.82 95
17425.07 95
17426.32 86
17427.56 100
17428.81 90
17430.06 94
17431.31 87
17432.55 111
17433.80 101
17435.05 106
17436.30 106
17437.54 116
17438.79 114
17440.04 88
17441.29 98
17442.53 115
17443.78 88
17445.03 94
17446.28 135
17447.53 91
17448.77 93
17450.02 108
17451.27 106
17452.52 130
17453.77 98
17455.01 104
17456.26 108
17457.51 105
17458.76 97
17460.01 93
17461.26 130
17462.51 106
17463.75 101
17465.00 99
17466.25 95
17467.50 107
17468.75 92
17470.00 125
17471.25 135
17472.50 117
17473.74 108
17474.99 117
17476.24 137
17477.49 108
17478.74 90
17479.99 102
17481.24 121
17482.49 101
17483.74 106
17484.99 79
17486.24 81
17487.49 104
17488.74 108
17489.98 104
17491.23 123
17492.48 123
17493.73 109
17494.98 100
17496.23 101
17497.48 117
17498.73 112
17499.98 93
17501.23 106
17502.48 116
17503.73 111
17504.98 116
17506.23 78
17507.48 87
17508.73 93
17509.98 97
17511.23 113
17512.48 79
17513.73 106
17514.98 97
17516.24 108
17517.49 112
17518.74 101
17519.99 143
17521.24 109
17522.49 119
17523.74 98
17524.99 102
17526.24 97
17527.49 100
17528.74 91
17529.99 90
17531.24 109
17532.50 105
17533.75 104
17535.00 108
17536.25 114
17537.50 129
17538.75 138
17540.00 97
17541.25 106
17542.51 101
17543.76 103
17545.01 107
17546.26 100
17547.51 92
17548.76 98
17550.01 90
17551.27 113
17552.52 100
17553.77 92
17555.02 104
17556.27 102
17557.53 96
17558.78 79
17560.03 106
17561.28 117
17562.53 112
17563.79 118
17565.04 115
17566.29 133
17567.54 136
17568.80 125
17570.05 105
17571.30 101
17572.55 114
17573.81 125
17575.06 85
17576.31 93
17577.56 112
17578.82 118
17580.07 113
17581.32 123
17582.57 108
17583.83 106
17585.08 117
17586.33 129
17587.59 104
17588.84 104
17590.09 105
17591.35 111
17592.60 99
17593.85 118
17595.11 103
17596.36 121
17597.61 107
17598.87 112
17600.12 102
17601.37 105
17602.63 126
17603.88 126
17605.13 133
17606.39 123
17607.64 127
17608.89 122
17610.15 121
17611.40 106
17612.66 121
17613.91 127
17615.16 106
17616.42 121
17617.67 109
17618.93 116
17620.18 121
17621.43 125
17622.69 111
17623.94 113
17625.20 131
17626.45 107
17627.71 93
17628.96 100
17630.22 93
17631.47 91
17632.72 103
17633.98 124
17635.23 141
17636.49 112
17637.74 135
17639.00 100
17640.25 116
17641.51 112
17642.76 127
17644.02 115
17645.27 126
17646.53 106
17647.78 126
17649.04 127
17650.29 104
17651.55 115
17652.80 116
17654.06 117
17655.32 101
17656.57 105
17657.83 86
17659.08 129
17660.34 122
17661.59 110
17662.85 98
17664.11 105
17665.36 104
17666.62 92
17667.87 106
17669.13 99
17670.38 94
17671.64 111
17672.90 127
17674.15 118
17675.41 88
17676.67 118
17677.92 124
17679.18 143
17680.43 130
17681.69 120
17682.95 103
17684.20 97
17685.46 95
17686.72 108
17687.97 100
17689.23 90
17690.49 99
17691.74 118
17693.00 109
17694.26 102
17695.51 97
17696.77 96
17698.03 123
17699.28 147
17700.54 129
17701.80 108
17703.06 106
17704.31 113
17705.57 119
17706.83 120
17708.08 104
17709.34 122
17710.60 116
17711.86 94
17713.11 76
17714.37 96
17715.63 98
17716.89 118
17718.14 96
17719.40 83
17720.66 80
17721.92 84
17723.18 101
17724.43 98
17725.69 83
17726.95 89
17728.21 113
17729.47 101
17730.72 106
17731.98 118
17733.24 118
17734.50 128
17735.76 101
17737.02 81
17738.27 87
17739.53 106
17740.79 93
17742.05 105
17743.31 109
17744.57 100
17745.83 101
17747.08 127
17748.34 98
17749.60 98
17750.86 95
17752.12 112
17753.38 117
17754.64 118
17755.90 95
17757.16 121
17758.41 133
17759.67 127
17760.93 101
17762.19 87
17763.45 92
17764.71 119
17765.97 99
17767.23 115
17768.49 96
17769.75 99
17771.01 95
17772.27 128
17773.53 131
17774.79 82
17776.05 106
17777.31 159
17778.57 133
17779.83 108
17781.09 93
17782.35 116
17783.61 112
17784.87 101
17786.13 97
17787.39 110
17788.65 103
17789.91 115
17791.17 123
17792.43 88
17793.69 95
17794.95 103
17796.21 106
17797.47 104
17798.73 93
17799.99 92
17801.25 104
17802.51 92
17803.77 99
17805.03 98
17806.29 103
17807.55 102
17808.82 116
17810.08 106
17811.34 108
17812.60 113
17813.86 98
17815.12 124
17816.38 108
17817.64 90
17818.90 124
17820.17 108
17821.43 104
17822.69 90
17823.95 87
17825.21 79
17826.47 86
17827.73 119
17829.00 112
17830.26 109
17831.52 97
17832.78 96
17834.04 105
17835.31 120
17836.57 99
17837.83 85
17839.09 67
17840.35 97
17841.61 80
17842.88 97
17844.14 95
17845.40 100
17846.66 118
17847.93 101
17849.19 84
17850.45 119
17851.71 96
17852.98 93
17854.24 106
17855.50 95
17856.76 97
17858.03 70
17859.29 80
17860.55 103
17861.81 72
17863.08 93
17864.34 86
17865.60 93
17866.87 86
17868.13 92
17869.39 72
17870.65 96
17871.92 92
17873.18 94
17874.44 128
17875.71 106
17876.97 85
17878.23 81
17879.50 89
17880.76 102
17882.02 105
17883.29 82
17884.55 101
17885.82 83
17887.08 103
17888.34 76
17889.61 97
17890.87 103
17892.13 79
17893.40 93
17894.66 86
17895.93 70
17897.19 83
17898.45 102
17899.72 84
17900.98 86
17902.25 112
17903.51 109
17904.78 90
17906.04 102
17907.30 117
17908.57 88
17909.83 97
17911.10 98
17912.36 107
17913.63 93
17914.89 83
17916.16 87
17917.42 100
17918.69 89
17919.95 86
17921.22 105
17922.48 84
17923.75 68
17925.01 79
17926.28 71
17927.54 91
17928.81 91
17930.07 88
17931.34 117
17932.60 86
17933.87 72
17935.13 83
17936.40 106
17937.66 81
17938.93 91
17940.19 87
17941.46 92
17942.73 98
17943.99 90
17945.26 83
17946.52 106
17947.79 108
17949.05 129
17950.32 113
17951.59 99
17952.85 116
17954.12 101
17955.38 99
17956.65 94
17957.92 86
17959.18 87
17960.45 114
17961.72 101
17962.98 85
17964.25 83
17965.52 76
17966.78 81
17968.05 94
17969.31 97
17970.58 103
17971.85 83
17973.11 96
17974.38 119
17975.65 89
17976.92 91
17978.18 81
17979.45 94
17980.72 109
17981.98 96
17983.25 92
17984.52 119
17985.78 93
17987.05 94
17988.32 116
17989.59 96
17990.85 100
17992.12 85
17993.39 79
17994.66 101
17995.92 108
17997.19 97
17998.46 72
17999.73 87
18000.99 111
18002.26 81
18003.53 101
18004.80 69
18006.07 109
18007.33 98
18008.60 89
18009.87 100
18011.14 89
18012.41 81
18013.67 77
18014.94 106
18016.21 90
18017.48 92
18018.75 106
18020.02 101
18021.28 108
18022.55 73
18023.82 79
18025.09 98
18026.36 69
18027.63 83
18028.90 99
18030.16 105
18031.43 123
18032.70 128
18033.97 75
18035.24 63
18036.51 96
18037.78 104
18039.05 77
18040.32 98
18041.58 89
18042.85 90
18044.12 107
18045.39 87
18046.66 96
18047.93 100
18049.20 108
18050.47 105
18051.74 88
18053.01 107
18054.28 101
18055.55 106
18056.82 87
18058.09 80
18059.36 73
18060.63 97
18061.90 105
18063.17 90
18064.44 103
18065.71 83
18066.98 112
18068.25 107
18069.52 94
18070.79 103
18072.06 105
18073.33 102
18074.60 91
18075.87 83
18077.14 100
18078.41 80
18079.68 99
18080.95 95
18082.22 109
18083.49 99
18084.76 75
18086.03 97
18087.30 95
18088.57 71
18089.85 99
18091.12 93
18092.39 81
18093.66 89
18094.93 102
18096.20 101
18097.47 110
18098.74 108
18100.01 118
18101.29 115
18102.56 121
18103.83 110
18105.10 124
18106.37 101
18107.64 100
18108.91 90
18110.19 79
18111.46 81
18112.73 76
18114.00 84
18115.27 92
18116.54 107
18117.82 108
18119.09 65
18120.36 101
18121.63 73
18122.90 101
18124.18 95
18125.45 85
18126.72 99
18127.99 73
18129.26 80
18130.54 65
18131.81 116
18133.08 89
18134.35 93
18135.63 110
18136.90 113
18138.17 105
18139.44 69
18140.72 96
18141.99 86
18143.26 97
18144.53 104
18145.81 88
18147.08 78
18148.35 95
18149.63 86
18150.90 82
18152.17 117
18153.45 92
18154.72 78
18155.99 79
18157.26 88
18158.54 90
18159.81 101
18161.08 94
18162.36 87
18163.63 102
18164.91 84
18166.18 81
18167.45 74
18168.73 95
18170.00 106
18171.27 80
18172.55 98
18173.82 85
18175.09 77
18176.37 88
18177.64 100
18178.92 93
18180.19 91
18181.46 64
18182.74 74
18184.01 90
18185.29 97
18186.56 76
18187.84 81
18189.11 87
18190.38 125
18191.66 105
18192.93 95
18194.21 107
18195.48 95
18196.76 99
18198.03 98
18199.31 103
18200.58 72
18201.86 89
18203.13 98
18204.41 84
18205.68 70
18206.96 90
18208.23 92
18209.51 86
18210.78 75
18212.06 65
18213.33 101
18214.61 92
18215.88 91
18217.16 93
18218.43 88
18219.71 80
18220.98 94
18222.26 100
18223.53 86
18224.81 82
18226.09 105
18227.36 90
18228.64 105
18229.91 91
18231.19 92
18232.46 100
18233.74 88
18235.02 92
18236.29 87
18237.57 80
18238.84 95
18240.12 96
18241.40 89
18242.67 77
18243.95 84
18245.23 86
18246.50 81
18247.78 71
18249.05 86
18250.33 100
18251.61 94
18252.88 104
18254.16 96
18255.44 75
18256.71 82
18257.99 98
18259.27 77
18260.54 83
18261.82 110
18263.10 99
18264.38 100
18265.65 84
18266.93 93
18268.21 106
18269.48 90
18270.76 80
18272.04 73
18273.32 99
18274.59 92
18275.87 96
18277.15 117
18278.43 83
18279.70 82
18280.98 129
18282.26 94
18283.54 94
18284.81 80
18286.09 74
18287.37 77
18288.65 72
18289.92 66
18291.20 62
18292.48 99
18293.76 87
18295.04 84
18296.31 85
18297.59 87
18298.87 97
18300.15 90
18301.43 121
18302.71 97
18303.98 98
18305.26 90
18306.54 85
18307.82 79
18309.10 101
18310.38 114
18311.66 108
18312.93 117
18314.21 127
18315.49 92
18316.77 81
18318.05 85
18319.33 85
18320.61 92
18321.89 101
18323.17 90
18324.44 110
18325.72 100
18327.00 76
18328.28 108
18329.56 88
18330.84 95
18332.12 95
18333.40 80
18334.68 81
18335.96 81
18337.24 86
18338.52 86
18339.80 82
18341.08 86
18342.36 85
18343.64 97
18344.92 84
18346.20 102
18347.48 96
18348.76 97
18350.04 119
18351.32 118
18352.60 101
18353.88 89
18355.16 74
18356.44 76
18357.72 110
18359.00 104
18360.28 91
18361.56 88
18362.84 76
18364.12 91
18365.40 87
18366.68 92
18367.96 76
18369.24 87
18370.52 99
18371.80 98
18373.08 101
18374.36 98
18375.64 89
18376.93 83
18378.21 83
18379.49 82
18380.77 103
18382.05 72
18383.33 81
18384.61 94
18385.89 118
18387.17 121
18388.46 90
18389.74 82
18391.02 89
18392.30 82
18393.58 91
18394.86 80
18396.15 86
18397.43 75
18398.71 89
18399.99 83
18401.27 81
18402.55 80
18403.84 83
18405.12 69
18406.40 88
18407.68 76
18408.96 87
18410.25 75
18411.53 92
18412.81 78
18414.09 77
18415.37 85
18416.66 86
18417.94 84
18419.22 85
18420.50 95
18421.79 85
18423.07 97
18424.35 95
18425.63 105
18426.92 109
18428.20 98
18429.48 96
18430.77 113
18432.05 87
18433.33 93
18434.61 100
18435.90 107
18437.18 99
18438.46 94
18439.75 79
18441.03 76
18442.31 67
18443.60 80
18444.88 89
18446.16 89
18447.45 87
18448.73 70
18450.01 83
18451.30 86
18452.58 85
18453.86 91
18455.15 73
18456.43 90
18457.71 77
18459.00 73
18460.28 82
18461.57 77
18462.85 73
18464.13 65
18465.42 74
18466.70 86
18467.99 97
18469.27 104
18470.55 116
18471.84 92
18473.12 85
18474.41 82
18475.69 102
18476.98 107
18478.26 73
18479.55 119
18480.83 83
18482.11 108
18483.40 92
18484.68 102
18485.97 97
18487.25 108
18488.54 104
18489.82 85
18491.11 91
18492.39 86
18493.68 75
18494.96 66
18496.25 108
18497.53 93
18498.82 72
18500.10 87
18501.39 69
18502.67 107
18503.96 104
18505.24 71
18506.53 90
18507.82 84
18509.10 96
18510.39 90
18511.67 108
18512.96 89
18514.24 98
18515.53 78
18516.82 86
18518.10 98
18519.39 97
18520.67 85
18521.96 69
18523.25 108
18524.53 100
18525.82 96
18527.10 71
18528.39 83
18529.68 82
18530.96 105
18532.25 91
18533.54 92
18534.82 71
18536.11 103
18537.39 95
18538.68 110
18539.97 91
18541.25 71
18542.54 87
18543.83 77
18545.11 83
18546.40 76
18547.69 89
18548.98 81
18550.26 93
18551.55 91
18552.84 105
18554.12 64
18555.41 62
18556.70 92
18557.99 93
18559.27 85
18560.56 105
18561.85 89
18563.13 108
18564.42 97
18565.71 81
18567.00 81
18568.28 93
18569.57 92
18570.86 82
18572.15 74
18573.44 96
18574.72 100
18576.01 69
18577.30 117
18578.59 80
18579.88 111
18581.16 104
18582.45 103
18583.74 87
18585.03 96
18586.32 96
18587.60 89
18588.89 95
18590.18 82
18591.47 111
18592.76 113
18594.05 98
18595.33 86
18596.62 81
18597.91 82
18599.20 84
18600.49 89
18601.78 65
18603.07 93
18604.36 65
18605.64 99
18606.93 85
18608.22 93
18609.51 104
18610.80 109
18612.09 92
18613.38 101
18614.67 105
18615.96 116
18617.25 112
18618.54 112
18619.83 70
18621.12 77
18622.40 92
18623.69 84
18624.98 82
18626.27 94
18627.56 87
18628.85 77
18630.14 84
18631.43 67
18632.72 66
18634.01 73
18635.30 105
18636.59 97
18637.88 90
18639.17 81
18640.46 93
18641.75 93
18643.04 96
18644.33 110
18645.62 121
18646.91 113
18648.20 126
18649.49 85
18650.78 68
18652.08 96
18653.37 87
18654.66 73
18655.95 79
18657.24 99
18658.53 102
18659.82 97
18661.11 92
18662.40 89
18663.69 107
18664.98 85
18666.27 102
18667.56 92
18668.86 79
18670.15 68
18671.44 96
18672.73 95
18674.02 98
18675.31 69
18676.60 110
18677.90 71
18679.19 77
18680.48 94
18681.77 83
18683.06 74
18684.35 85
18685.64 76
18686.94 89
18688.23 107
18689.52 88
18690.81 92
18692.10 91
18693.40 88
18694.69 112
18695.98 92
18697.27 81
18698.56 83
18699.86 88
18701.15 67
18702.44 85
18703.73 105
18705.03 98
18706.32 79
18707.61 94
18708.90 67
18710.19 95
18711.49 86
18712.78 92
18714.07 84
18715.37 99
18716.66 92
18717.95 93
18719.24 91
18720.54 72
18721.83 90
18723.12 123
18724.42 86
18725.71 82
18727.00 92
18728.30 81
18729.59 52
18730.88 76
18732.17 77
18733.47 86
18734.76 88
18736.05 73
18737.35 87
18738.64 101
18739.94 82
18741.23 93
18742.52 108
18743.82 100
18745.11 97
18746.40 102
18747.70 81
18748.99 80
18750.29 114
18751.58 94
18752.87 88
18754.17 97
18755.46 78
18756.76 93
18758.05 126
18759.34 93
18760.64 86
18761.93 96
18763.23 107
18764.52 79
18765.82 67
18767.11 84
18768.41 95
18769.70 95
18770.99 89
18772.29 69
18773.58 93
18774.88 96
18776.17 92
18777.47 92
18778.76 71
18780.06 74
18781.35 65
18782.65 94
18783.94 86
18785.24 90
18786.53 89
18787.83 100
18789.12 85
18790.42 74
18791.71 67
18793.01 95
18794.31 81
18795.60 91
18796.90 63
18798.19 87
18799.49 63
18800.78 68
18802.08 86
18803.37 105
18804.67 86
18805.97 109
18807.26 95
18808.56 70
18809.85 78
18811.15 89
18812.45 89
18813.74 72
18815.04 78
18816.34 66
18817.63 67
18818.93 73
18820.22 85
18821.52 89
18822.82 80
18824.11 96
18825.41 83
18826.71 91
18828.00 94
18829.30 95
18830.60 81
18831.89 75
18833.19 82
18834.49 85
18835.78 71
18837.08 86
18838.38 69
18839.67 80
18840.97 104
18842.27 92
18843.57 82
18844.86 100
18846.16 92
18847.46 92
18848.75 96
18850.05 88
18851.35 75
18852.65 86
18853.94 101
18855.24 63
18856.54 85
18857.84 87
18859.13 81
18860.43 74
18861.73 82
18863.03 78
18864.33 91
18865.62 92
18866.92 94
18868.22 86
18869.52 105
18870.82 97
18872.11 85
18873.41 82
18874.71 73
18876.01 85
18877.31 77
18878.61 71
18879.90 82
18881.20 88
18882.50 80
18883.80 68
18885.10 74
18886.40 100
18887.70 87
18888.99 90
18890.29 98
18891.59 98
18892.89 95
18894.19 75
18895.49 83
18896.79 84
18898.09 87
18899.39 73
18900.68 66
18901.98 77
18903.28 96
18904.58 94
18905.88 82
18907.18 70
18908.48 72
18909.78 84
18911.08 77
18912.38 87
18913.68 90
18914.98 71
18916.28 85
18917.58 85
18918.88 100
18920.18 80
18921.48 127
18922.78 110
18924.08 88
18925.38 95
18926.68 91
18927.98 95
18929.28 93
18930.58 85
18931.88 73
18933.18 96
18934.48 112
18935.78 82
18937.08 74
18938.38 93
18939.68 80
18940.98 100
18942.28 92
18943.58 85
18944.88 81
18946.18 124
18947.48 72
18948.78 91
18950.08 94
18951.39 87
18952.69 103
18953.99 81
18955.29 85
18956.59 103
18957.89 90
18959.19 86
18960.49 87
18961.79 70
18963.09 77
18964.40 86
18965.70 97
18967.00 79
18968.30 81
18969.60 75
18970.90 95
18972.21 110
18973.51 96
18974.81 82
18976.11 88
18977.41 70
18978.71 102
18980.02 85
18981.32 86
18982.62 74
18983.92 99
18985.22 68
18986.53 74
18987.83 85
18989.13 77
18990.43 84
18991.73 90
18993.04 94
18994.34 88
18995.64 90
18996.94 76
18998.25 65
18999.55 85
19000.85 91
19002.15 86
19003.46 92
19004.76 80
19006.06 77
19007.36 78
19008.67 91
19009.97 77
19011.27 69
19012.58 105
19013.88 113
19015.18 90
19016.49 83
19017.79 88
19019.09 91
19020.40 83
19021.70 100
19023.00 81
19024.31 83
19025.61 113
19026.91 91
19028.22 110
19029.52 71
19030.82 72
19032.13 94
19033.43 86
19034.73 72
19036.04 91
19037.34 80
19038.65 89
19039.95 78
19041.25 81
19042.56 78
19043.86 100
19045.17 83
19046.47 90
19047.77 101
19049.08 67
19050.38 73
19051.69 85
19052.99 87
19054.30 95
19055.60 81
19056.90 66
19058.21 76
19059.51 77
19060.82 86
19062.12 125
19063.43 76
19064.73 79
19066.04 93
19067.34 88
19068.65 103
19069.95 83
19071.26 106
19072.56 88
19073.87 78
19075.17 65
19076.48 81
19077.78 94
19079.09 68
19080.39 82
19081.70 98
19083.00 110
19084.31 63
19085.61 76
19086.92 97
19088.23 78
19089.53 91
19090.84 65
19092.14 81
19093.45 60
19094.75 66
19096.06 77
19097.37 90
19098.67 96
19099.98 77
19101.28 89
19102.59 97
19103.90 70
19105.20 85
19106.51 78
19107.81 95
19109.12 81
19110.43 78
19111.73 67
19113.04 78
19114.35 94
19115.65 77
19116.96 68
19118.27 74
19119.57 78
19120.88 75
19122.19 95
19123.49 71
19124.80 82
19126.11 99
19127.41 83
19128.72 77
19130.03 83
19131.33 78
19132.64 75
19133.95 99
19135.26 103
19136.56 90
19137.87 66
19139.18 76
19140.49 76
19141.79 86
19143.10 65
19144.41 77
19145.71 76
19147.02 57
19148.33 84
19149.64 81
19150.95 79
19152.25 78
19153.56 86
19154.87 90
19156.18 91
19157.48 81
19158.79 96
19160.10 104
19161.41 88
19162.72 94
19164.03 100
19165.33 81
19166.64 70
19167.95 89
19169.26 55
19170.57 88
19171.88 83
19173.18 74
19174.49 78
19175.80 76
19177.11 95
19178.42 90
19179.73 89
19181.04 83
19182.34 94
19183.65 92
19184.96 100
19186.27 81
19187.58 100
19188.89 84
19190.20 82
19191.51 88
19192.82 76
19194.13 79
19195.43 98
19196.74 108
19198.05 79
19199.36 90
19200.67 110
19201.98 82
19203.29 90
19204.60 81
19205.91 79
19207.22 91
19208.53 75
19209.84 77
19211.15 78
19212.46 86
19213.77 66
19215.08 62
19216.39 56
19217.70 83
19219.01 84
19220.32 91
19221.63 71
19222.94 55
19224.25 66
19225.56 76
19226.87 97
19228.18 76
19229.49 84
19230.80 71
19232.11 75
19233.42 92
19234.73 76
19236.04 96
19237.35 84
19238.67 93
19239.98 79
19241.29 91
19242.60 77
19243.91 87
19245.22 67
19246.53 78
19247.84 74
19249.15 77
19250.46 83
19251.77 72
19253.09 82
19254.40 75
19255.71 73
19257.02 67
19258.33 85
19259.64 88
19260.95 81
19262.27 73
19263.58 80
19264.89 99
19266.20 71
19267.51 82
19268.82 77
19270.14 67
19271.45 77
19272.76 71
19274.07 93
19275.38 114
19276.70 66
19278.01 86
19279.32 79
19280.63 84
19281.94 71
19283.26 53
19284.57 60
19285.88 67
19287.19 94
19288.51 124
19289.82 111
19291.13 78
19292.44 73
19293.76 77
19295.07 92
19296.38 72
19297.69 86
19299.01 84
19300.32 82
19301.63 80
19302.95 82
19304.26 102
19305.57 83
19306.88 90
19308.20 59
19309.51 74
19310.82 79
19312.14 89
19313.45 97
19314.76 81
19316.08 67
19317.39 65
19318.70 80
19320.02 73
19321.33 80
19322.64 89
19323.96 103
19325.27 92
19326.59 71
19327.90 77
19329.21 90
19330.53 80
19331.84 74
19333.15 60
19334.47 62
19335.78 94
19337.10 91
19338.41 64
19339.73 57
19341.04 91
19342.35 83
19343.67 86
19344.98 78
19346.30 94
19347.61 74
19348.93 103
19350.24 110
19351.55 92
19352.87 67
19354.18 72
19355.50 61
19356.81 65
19358.13 56
19359.44 82
19360.76 75
19362.07 71
19363.39 66
19364.70 64
19366.02 94
19367.33 104
19368.65 98
19369.96 87
19371.28 87
19372.59 89
19373.91 82
19375.22 64
19376.54 70
19377.86 91
19379.17 75
19380.49 80
19381.80 64
19383.12 81
19384.43 87
19385.75 103
19387.07 85
19388.38 74
19389.70 87
19391.01 104
19392.33 79
19393.65 65
19394.96 53
19396.28 73
19397.59 101
19398.91 103
19400.23 83
19401.54 71
19402.86 84
19404.17 96
19405.49 84
19406.81 85
19408.12 70
19409.44 91
19410.76 101
19412.07 69
19413.39 83
19414.71 65
19416.02 73
19417.34 81
19418.66 81
19419.97 90
19421.29 83
19422.61 92
19423.93 78
19425.24 82
19426.56 95
19427.88 68
19429.19 92
19430.51 64
19431.83 64
19433.15 89
19434.46 94
19435.78 82
19437.10 88
19438.42 86
19439.73 79
19441.05 92
19442.37 71
19443.69 111
19445.00 88
19446.32 90
19447.64 86
19448.96 80
19450.28 67
19451.59 81
19452.91 78
19454.23 85
19455.55 70
19456.87 81
19458.18 66
19459.50 89
19460.82 92
19462.14 78
19463.46 91
19464.78 93
19466.09 91
19467.41 85
19468.73 96
19470.05 84
19471.37 82
19472.69 78
19474.01 97
19475.33 99
19476.64 76
19477.96 92
19479.28 89
19480.60 73
19481.92 62
19483.24 87
19484.56 89
19485.88 87
19487.20 88
19488.52 112
19489.83 70
19491.15 88
19492.47 83
19493.79 89
19495.11 85
19496.43 93
19497.75 86
19499.07 65
19500.39 68
19501.71 58
19503.03 75
19504.35 70
19505.67 102
19506.99 90
19508.31 110
19509.63 73
19510.95 86
19512.27 64
19513.59 86
19514.91 93
19516.23 80
19517.55 81
19518.87 84
19520.19 104
19521.51 87
19522.83 96
19524.15 91
19525.47 98
19526.79 80
19528.11 58
19529.43 77
19530.75 91
19532.08 84
19533.40 78
19534.72 75
19536.04 80
19537.36 75
19538.68 72
19540.00 85
19541.32 75
19542.64 93
19543.96 117
19545.29 101
19546.61 82
19547.93 64
19549.25 81
19550.57 65
19551.89 86
19553.21 66
19554.53 74
19555.86 60
19557.18 79
19558.50 95
19559.82 74
19561.14 83
19562.46 89
19563.79 96
19565.11 110
19566.43 72
19567.75 67
19569.07 84
19570.40 82
19571.72 77
19573.04 80
19574.36 83
19575.68 73
19577.01 59
19578.33 85
19579.65 77
19580.97 61
19582.30 96
19583.62 92
19584.94 68
19586.26 72
19587.59 81
19588.91 72
19590.23 84
19591.55 48
19592.88 97
19594.20 106
19595.52 72
19596.85 80
19598.17 83
19599.49 90
19600.81 101
19602.14 69
19603.46 65
19604.78 84
19606.11 94
19607.43 74
19608.75 57
19610.08 86
19611.40 82
19612.72 79
19614.05 86
19615.37 102
19616.69 74
19618.02 71
19619.34 56
19620.67 60
19621.99 72
19623.31 67
19624.64 96
19625.96 77
19627.29 70
19628.61 84
19629.93 93
19631.26 85
19632.58 86
19633.91 59
19635.23 88
19636.55 94
19637.88 85
19639.20 105
19640.53 114
19641.85 113
19643.18 82
19644.50 73
19645.82 76
19647.15 91
19648.47 75
19649.80 72
19651.12 78
19652.45 84
19653.77 108
19655.10 90
19656.42 91
19657.75 78
19659.07 90
19660.40 82
19661.72 85
19663.05 59
19664.37 88
19665.70 81
19667.02 71
19668.35 100
19669.67 73
19671.00 64
19672.33 87
19673.65 73
19674.98 78
19676.30 79
19677.63 67
19678.95 91
19680.28 65
19681.61 64
19682.93 46
19684.26 72
19685.58 69
19686.91 82
19688.23 67
19689.56 78
19690.89 83
19692.21 61
19693.54 64
19694.87 65
19696.19 70
19697.52 88
19698.84 89
19700.17 88
19701.50 76
19702.82 99
19704.15 99
19705.48 53
19706.80 81
19708.13 73
19709.46 75
19710.78 63
19712.11 74
19713.44 71
19714.76 64
19716.09 65
19717.42 91
19718.75 103
19720.07 70
19721.40 90
19722.73 102
19724.05 72
19725.38 75
19726.71 80
19728.04 80
19729.36 97
19730.69 64
19732.02 68
19733.35 68
19734.67 67
19736.00 72
19737.33 45
19738.66 80
19739.98 66
19741.31 84
19742.64 56
19743.97 67
19745.30 88
19746.62 72
19747.95 65
19749.28 78
19750.61 91
19751.94 89
19753.26 61
19754.59 77
19755.92 73
19757.25 88
19758.58 83
19759.91 75
19761.23 91
19762.56 91
19763.89 89
19765.22 88
19766.55 79
19767.88 72
19769.21 92
19770.53 85
19771.86 76
19773.19 86
19774.52 85
19775.85 96
19777.18 75
19778.51 71
19779.84 96
19781.17 77
19782.50 66
19783.83 77
19785.15 74
19786.48 78
19787.81 93
19789.14 83
19790.47 93
19791.80 88
19793.13 71
19794.46 78
19795.79 80
19797.12 62
19798.45 109
19799.78 73
19801.11 67
19802.44 60
19803.77 86
19805.10 79
19806.43 89
19807.76 92
19809.09 101
19810.42 85
19811.75 69
19813.08 80
19814.41 72
19815.74 87
19817.07 53
19818.40 61
19819.73 76
19821.06 96
19822.39 55
19823.72 87
19825.05 67
19826.38 90
19827.71 84
19829.05 80
19830.38 69
19831.71 64
19833.04 83
19834.37 77
19835.70 93
19837.03 85
19838.36 84
19839.69 73
19841.02 95
19842.36 67
19843.69 75
19845.02 76
19846.35 87
19847.68 88
19849.01 93
19850.34 92
19851.68 71
19853.01 62
19854.34 80
19855.67 70
19857.00 72
19858.33 86
19859.67 81
19861.00 81
19862.33 66
19863.66 68
19864.99 83
19866.32 86
19867.66 84
19868.99 106
19870.32 96
19871.65 93
19872.99 94
19874.32 68
19875.65 59
19876.98 53
19878.32 73
19879.65 90
19880.98 89
19882.31 55
19883.65 66
19884.98 93
19886.31 80
19887.64 72
19888.98 65
19890.31 80
19891.64 102
19892.97 84
19894.31 81
19895.64 66
19896.97 80
19898.31 89
19899.64 75
19900.97 81
19902.31 66
19903.64 83
19904.97 63
19906.31 85
19907.64 67
19908.97 72
19910.31 94
19911.64 85
19912.97 100
19914.31 83
19915.64 79
19916.97 95
19918.31 96
19919.64 83
19920.98 80
19922.31 78
19923.64 98
19924.98 72
19926.31 114
19927.65 78
19928.98 92
19930.31 85
19931.65 64
19932.98 63
19934.32 83
19935.65 78
19936.99 90
19938.32 105
19939.65 85
19940.99 85
19942.32 80
19943.66 77
19944.99 61
19946.33 72
19947.66 84
19949.00 87
19950.33 65
19951.67 106
19953.00 72
19954.34 77
19955.67 83
19957.01 73
19958.34 97
19959.68 62
19961.01 81
19962.35 80
19963.68 99
19965.02 92
19966.35 86
19967.69 81
19969.02 93
19970.36 76
19971.70 77
19973.03 83
19974.37 76
19975.70 86
19977.04 85
19978.37 91
19979.71 76
19981.05 72
19982.38 75
19983.72 71
19985.05 67
19986.39 68
19987.73 80
19989.06 89
19990.40 78
19991.73 83
19993.07 62
19994.41 73
19995.74 94
19997.08 63
19998.42 81
19999.75 75
20001.09 69
20002.43 72
20003.76 75
20005.10 71
20006.44 71
20007.77 69
20009.11 82
20010.45 106
20011.78 80
20013.12 99
20014.46 83
20015.79 74
20017.13 78
20018.47 76
20019.81 74
20021.14 64
20022.48 77
20023.82 76
20025.15 83
20026.49 61
20027.83 62
20029.17 104
20030.50 78
20031.84 76
20033.18 97
20034.52 76
20035.85 89
20037.19 62
20038.53 73
20039.87 67
20041.21 75
20042.54 65
20043.88 55
20045.22 89
20046.56 91
20047.90 74
20049.23 94
20050.57 72
20051.91 83
20053.25 69
20054.59 92
20055.93 92
20057.26 73
20058.60 74
20059.94 65
20061.28 86
20062.62 87
20063.96 65
20065.30 94
20066.63 92
20067.97 82
20069.31 69
20070.65 93
20071.99 60
20073.33 69
20074.67 78
20076.01 87
20077.35 85
20078.68 77
20080.02 86
20081.36 84
20082.70 91
20084.04 82
20085.38 86
20086.72 81
20088.06 99
20089.40 83
20090.74 78
20092.08 73
20093.42 86
20094.76 86
20096.10 76
20097.44 73
20098.78 80
20100.12 98
20101.46 79
20102.80 88
20104.14 87
20105.48 96
20106.82 78
20108.16 74
20109.50 71
20110.84 99
20112.18 74
20113.52 77
20114.86 93
20116.20 126
20117.54 84
20118.88 78
20120.22 82
20121.56 76
20122.90 77
20124.24 93
20125.58 107
20126.92 74
20128.26 77
20129.61 88
20130.95 79
20132.29 66
20133.63 77
20134.97 73
20136.31 66
20137.65 64
20138.99 63
20140.33 102
20141.67 101
20143.02 92
