# Supplementary material for: MALDI-TOF MS typing enables the classification of brewing yeasts of the genus Saccharomyces to major beer styles
Source: PLoS One. 2017 Aug 9;12(8):e0181694. doi: 10.1371/journal.pone.0181694 (PMC5549903; doi:10.1371/journal.pone.0181694)
Supplement: S6 File — The directory includes 90 raw files and was zipped to “.zip”; the folder has three strains with 30 spectra per strain; S1 Text explains the raw files with an example and Table 1 represents the yeast strains used within the experiment. (ZIP) [file pone.0181694.s009.zip › 16-18/30276-3478-Lag-Lag-Lag-YPG-18h-E-E_2016-09-21_4_0_A4_1.dat]

1999.90 1158
2000.32 1237
2000.75 1158
2001.17 1174
2001.59 1190
2002.01 1167
2002.43 1145
2002.86 1082
2003.28 1125
2003.70 1106
2004.12 1141
2004.54 1131
2004.97 1178
2005.39 1172
2005.81 1185
2006.23 1163
2006.66 1088
2007.08 1115
2007.50 1155
2007.92 1183
2008.35 1208
2008.77 1134
2009.19 1164
2009.61 1175
2010.04 1150
2010.46 1191
2010.88 1197
2011.31 1137
2011.73 1106
2012.15 1108
2012.57 1145
2013.00 1076
2013.42 1057
2013.84 1099
2014.27 1098
2014.69 1088
2015.11 1097
2015.54 1034
2015.96 1082
2016.38 1152
2016.81 1151
2017.23 1124
2017.65 1195
2018.08 1277
2018.50 1235
2018.93 1239
2019.35 1290
2019.77 1226
2020.20 1233
2020.62 1206
2021.04 1142
2021.47 1199
2021.89 1190
2022.32 1175
2022.74 1133
2023.17 1117
2023.59 1095
2024.01 1145
2024.44 1196
2024.86 1118
2025.29 1083
2025.71 1123
2026.14 1121
2026.56 1185
2026.98 1103
2027.41 1135
2027.83 1200
2028.26 1129
2028.68 1123
2029.11 1089
2029.53 1084
2029.96 1060
2030.38 1073
2030.81 1090
2031.23 1104
2031.66 1111
2032.08 1113
2032.51 1144
2032.93 1136
2033.36 1136
2033.78 1101
2034.21 1114
2034.63 1136
2035.06 1138
2035.49 1071
2035.91 1123
2036.34 1227
2036.76 1154
2037.19 1192
2037.61 1109
2038.04 1123
2038.47 1162
2038.89 1152
2039.32 1110
2039.74 1132
2040.17 1164
2040.59 1142
2041.02 1172
2041.45 1209
2041.87 1125
2042.30 1131
2042.73 1129
2043.15 1082
2043.58 1089
2044.00 1149
2044.43 1105
2044.86 1139
2045.28 1087
2045.71 1124
2046.14 1124
2046.56 1118
2046.99 1136
2047.42 1123
2047.84 1202
2048.27 1107
2048.70 1059
2049.12 1119
2049.55 1145
2049.98 1136
2050.40 1128
2050.83 1136
2051.26 1148
2051.69 1142
2052.11 1124
2052.54 1116
2052.97 1152
2053.40 1065
2053.82 1112
2054.25 1101
2054.68 1081
2055.10 1130
2055.53 1140
2055.96 1129
2056.39 1165
2056.82 1215
2057.24 1203
2057.67 1188
2058.10 1188
2058.53 1187
2058.95 1208
2059.38 1198
2059.81 1185
2060.24 1220
2060.67 1184
2061.09 1147
2061.52 1211
2061.95 1233
2062.38 1202
2062.81 1241
2063.24 1203
2063.66 1199
2064.09 1224
2064.52 1194
2064.95 1135
2065.38 1167
2065.81 1155
2066.24 1187
2066.66 1190
2067.09 1181
2067.52 1170
2067.95 1178
2068.38 1199
2068.81 1211
2069.24 1122
2069.67 1173
2070.10 1158
2070.52 1151
2070.95 1166
2071.38 1156
2071.81 1112
2072.24 1088
2072.67 1093
2073.10 1158
2073.53 1108
2073.96 1221
2074.39 1127
2074.82 1215
2075.25 1226
2075.68 1185
2076.11 1157
2076.54 1166
2076.97 1193
2077.40 1195
2077.83 1174
2078.26 1203
2078.69 1227
2079.12 1226
2079.55 1298
2079.98 1268
2080.41 1186
2080.84 1223
2081.27 1219
2081.70 1229
2082.13 1164
2082.56 1162
2082.99 1153
2083.42 1154
2083.85 1196
2084.28 1200
2084.71 1190
2085.14 1176
2085.57 1189
2086.00 1155
2086.43 1217
2086.86 1159
2087.29 1218
2087.73 1222
2088.16 1146
2088.59 1195
2089.02 1130
2089.45 1145
2089.88 1117
2090.31 1153
2090.74 1131
2091.17 1134
2091.61 1225
2092.04 1158
2092.47 1111
2092.90 1169
2093.33 1116
2093.76 1102
2094.19 1170
2094.63 1094
2095.06 1112
2095.49 1161
2095.92 1087
2096.35 1095
2096.78 1124
2097.22 1089
2097.65 1134
2098.08 1034
2098.51 1122
2098.94 1062
2099.38 1140
2099.81 1190
2100.24 1122
2100.67 1110
2101.11 1101
2101.54 1119
2101.97 1098
2102.40 1104
2102.83 1137
2103.27 1059
2103.70 1109
2104.13 1095
2104.56 1078
2105.00 1083
2105.43 1204
2105.86 1177
2106.30 1161
2106.73 1141
2107.16 1148
2107.59 1155
2108.03 1159
2108.46 1189
2108.89 1153
2109.33 1175
2109.76 1149
2110.19 1076
2110.63 1105
2111.06 1087
2111.49 1119
2111.93 1110
2112.36 1148
2112.79 1119
2113.23 1113
2113.66 1118
2114.09 1135
2114.53 1127
2114.96 1072
2115.40 1129
2115.83 1099
2116.26 1105
2116.70 1134
2117.13 1062
2117.56 1106
2118.00 1129
2118.43 1134
2118.87 1173
2119.30 1182
2119.73 1122
2120.17 1105
2120.60 1169
2121.04 1147
2121.47 1077
2121.91 1077
2122.34 1160
2122.78 1120
2123.21 1115
2123.64 1162
2124.08 1175
2124.51 1165
2124.95 1125
2125.38 1143
2125.82 1116
2126.25 1106
2126.69 1159
2127.12 1164
2127.56 1170
2127.99 1235
2128.43 1174
2128.86 1252
2129.30 1190
2129.73 1222
2130.17 1248
2130.60 1270
2131.04 1272
2131.47 1280
2131.91 1240
2132.35 1269
2132.78 1308
2133.22 1281
2133.65 1251
2134.09 1233
2134.52 1217
2134.96 1312
2135.40 1295
2135.83 1341
2136.27 1330
2136.70 1274
2137.14 1257
2137.57 1282
2138.01 1303
2138.45 1269
2138.88 1226
2139.32 1208
2139.76 1204
2140.19 1155
2140.63 1154
2141.06 1103
2141.50 1115
2141.94 1088
2142.37 1116
2142.81 1096
2143.25 1158
2143.68 1137
2144.12 1102
2144.56 1121
2144.99 1111
2145.43 1125
2145.87 1095
2146.30 1148
2146.74 1230
2147.18 1246
2147.62 1286
2148.05 1292
2148.49 1315
2148.93 1374
2149.36 1471
2149.80 1524
2150.24 1491
2150.68 1501
2151.11 1535
2151.55 1469
2151.99 1447
2152.43 1393
2152.86 1348
2153.30 1347
2153.74 1316
2154.18 1227
2154.61 1217
2155.05 1232
2155.49 1242
2155.93 1288
2156.37 1202
2156.80 1211
2157.24 1186
2157.68 1212
2158.12 1251
2158.56 1225
2158.99 1120
2159.43 1126
2159.87 1176
2160.31 1182
2160.75 1152
2161.19 1214
2161.62 1219
2162.06 1196
2162.50 1200
2162.94 1175
2163.38 1232
2163.82 1160
2164.26 1145
2164.69 1190
2165.13 1241
2165.57 1258
2166.01 1250
2166.45 1270
2166.89 1293
2167.33 1230
2167.77 1228
2168.21 1253
2168.65 1243
2169.08 1235
2169.52 1246
2169.96 1310
2170.40 1280
2170.84 1195
2171.28 1305
2171.72 1284
2172.16 1256
2172.60 1287
2173.04 1274
2173.48 1260
2173.92 1277
2174.36 1252
2174.80 1286
2175.24 1290
2175.68 1277
2176.12 1327
2176.56 1302
2177.00 1288
2177.44 1355
2177.88 1316
2178.32 1367
2178.76 1425
2179.20 1355
2179.64 1282
2180.08 1297
2180.52 1347
2180.96 1303
2181.40 1320
2181.84 1326
2182.28 1297
2182.72 1241
2183.16 1162
2183.60 1177
2184.04 1238
2184.48 1191
2184.93 1141
2185.37 1239
2185.81 1244
2186.25 1259
2186.69 1286
2187.13 1322
2187.57 1235
2188.01 1275
2188.45 1385
2188.89 1326
2189.34 1324
2189.78 1324
2190.22 1318
2190.66 1322
2191.10 1265
2191.54 1283
2191.98 1333
2192.43 1345
2192.87 1248
2193.31 1241
2193.75 1195
2194.19 1325
2194.63 1432
2195.08 1413
2195.52 1414
2195.96 1378
2196.40 1343
2196.84 1365
2197.29 1290
2197.73 1311
2198.17 1242
2198.61 1302
2199.06 1295
2199.50 1261
2199.94 1211
2200.38 1270
2200.82 1281
2201.27 1210
2201.71 1232
2202.15 1250
2202.59 1282
2203.04 1257
2203.48 1216
2203.92 1242
2204.37 1298
2204.81 1297
2205.25 1345
2205.69 1319
2206.14 1274
2206.58 1355
2207.02 1378
2207.47 1399
2207.91 1404
2208.35 1315
2208.80 1360
2209.24 1385
2209.68 1391
2210.13 1463
2210.57 1413
2211.01 1343
2211.46 1347
2211.90 1342
2212.34 1339
2212.79 1292
2213.23 1368
2213.67 1369
2214.12 1375
2214.56 1299
2215.01 1303
2215.45 1301
2215.89 1260
2216.34 1252
2216.78 1309
2217.23 1278
2217.67 1259
2218.11 1316
2218.56 1306
2219.00 1288
2219.45 1272
2219.89 1253
2220.34 1301
2220.78 1289
2221.22 1273
2221.67 1343
2222.11 1376
2222.56 1334
2223.00 1350
2223.45 1410
2223.89 1443
2224.34 1450
2224.78 1398
2225.23 1497
2225.67 1439
2226.12 1406
2226.56 1414
2227.01 1455
2227.45 1476
2227.90 1461
2228.34 1492
2228.79 1505
2229.23 1461
2229.68 1408
2230.12 1402
2230.57 1439
2231.01 1515
2231.46 1530
2231.90 1513
2232.35 1451
2232.80 1510
2233.24 1467
2233.69 1470
2234.13 1443
2234.58 1509
2235.02 1497
2235.47 1398
2235.92 1361
2236.36 1413
2236.81 1344
2237.25 1364
2237.70 1356
2238.15 1377
2238.59 1373
2239.04 1334
2239.49 1319
2239.93 1258
2240.38 1403
2240.82 1364
2241.27 1311
2241.72 1280
2242.16 1248
2242.61 1223
2243.06 1281
2243.50 1275
2243.95 1236
2244.40 1251
2244.84 1266
2245.29 1277
2245.74 1294
2246.19 1314
2246.63 1294
2247.08 1256
2247.53 1256
2247.97 1235
2248.42 1268
2248.87 1287
2249.32 1283
2249.76 1267
2250.21 1299
2250.66 1327
2251.10 1358
2251.55 1357
2252.00 1385
2252.45 1329
2252.89 1330
2253.34 1352
2253.79 1348
2254.24 1367
2254.69 1316
2255.13 1277
2255.58 1310
2256.03 1306
2256.48 1257
2256.93 1278
2257.37 1256
2257.82 1317
2258.27 1305
2258.72 1310
2259.17 1333
2259.61 1371
2260.06 1411
2260.51 1415
2260.96 1368
2261.41 1406
2261.86 1316
2262.31 1334
2262.75 1318
2263.20 1394
2263.65 1364
2264.10 1368
2264.55 1340
2265.00 1383
2265.45 1425
2265.90 1351
2266.34 1359
2266.79 1379
2267.24 1417
2267.69 1406
2268.14 1427
2268.59 1479
2269.04 1469
2269.49 1512
2269.94 1592
2270.39 1572
2270.84 1614
2271.29 1621
2271.74 1609
2272.18 1530
2272.63 1570
2273.08 1614
2273.53 1610
2273.98 1738
2274.43 1731
2274.88 1744
2275.33 1838
2275.78 1869
2276.23 1941
2276.68 1873
2277.13 1900
2277.58 1897
2278.03 1749
2278.48 1686
2278.93 1696
2279.38 1623
2279.83 1523
2280.28 1515
2280.73 1466
2281.19 1423
2281.64 1395
2282.09 1412
2282.54 1474
2282.99 1413
2283.44 1389
2283.89 1356
2284.34 1379
2284.79 1318
2285.24 1372
2285.69 1379
2286.14 1409
2286.59 1403
2287.04 1390
2287.50 1492
2287.95 1456
2288.40 1588
2288.85 1665
2289.30 1716
2289.75 1834
2290.20 1842
2290.65 1941
2291.11 1936
2291.56 1918
2292.01 1923
2292.46 1958
2292.91 1955
2293.36 1949
2293.82 1947
2294.27 1942
2294.72 1853
2295.17 1741
2295.62 1724
2296.07 1731
2296.53 1720
2296.98 1669
2297.43 1622
2297.88 1611
2298.33 1548
2298.79 1493
2299.24 1489
2299.69 1479
2300.14 1522
2300.60 1529
2301.05 1471
2301.50 1427
2301.95 1371
2302.41 1375
2302.86 1367
2303.31 1332
2303.76 1360
2304.22 1350
2304.67 1402
2305.12 1370
2305.57 1329
2306.03 1387
2306.48 1408
2306.93 1393
2307.39 1424
2307.84 1444
2308.29 1513
2308.75 1550
2309.20 1547
2309.65 1551
2310.11 1539
2310.56 1583
2311.01 1560
2311.47 1601
2311.92 1517
2312.37 1457
2312.83 1517
2313.28 1501
2313.73 1464
2314.19 1496
2314.64 1536
2315.09 1460
2315.55 1545
2316.00 1541
2316.46 1478
2316.91 1473
2317.36 1491
2317.82 1519
2318.27 1534
2318.73 1444
2319.18 1464
2319.63 1568
2320.09 1542
2320.54 1554
2321.00 1549
2321.45 1507
2321.91 1438
2322.36 1502
2322.82 1454
2323.27 1431
2323.72 1471
2324.18 1491
2324.63 1496
2325.09 1421
2325.54 1447
2326.00 1443
2326.45 1452
2326.91 1503
2327.36 1532
2327.82 1419
2328.27 1452
2328.73 1470
2329.18 1480
2329.64 1465
2330.09 1515
2330.55 1451
2331.00 1480
2331.46 1480
2331.92 1446
2332.37 1499
2332.83 1549
2333.28 1453
2333.74 1388
2334.19 1414
2334.65 1448
2335.10 1458
2335.56 1485
2336.02 1403
2336.47 1337
2336.93 1367
2337.38 1467
2337.84 1344
2338.30 1286
2338.75 1334
2339.21 1442
2339.66 1473
2340.12 1369
2340.58 1398
2341.03 1410
2341.49 1441
2341.95 1348
2342.40 1375
2342.86 1456
2343.32 1467
2343.77 1463
2344.23 1442
2344.68 1416
2345.14 1489
2345.60 1508
2346.06 1503
2346.51 1529
2346.97 1550
2347.43 1580
2347.88 1498
2348.34 1541
2348.80 1606
2349.25 1560
2349.71 1450
2350.17 1515
2350.63 1579
2351.08 1459
2351.54 1495
2352.00 1397
2352.46 1404
2352.91 1384
2353.37 1437
2353.83 1454
2354.29 1415
2354.74 1427
2355.20 1429
2355.66 1389
2356.12 1318
2356.57 1325
2357.03 1414
2357.49 1448
2357.95 1425
2358.41 1411
2358.86 1411
2359.32 1466
2359.78 1512
2360.24 1510
2360.70 1519
2361.15 1489
2361.61 1573
2362.07 1613
2362.53 1531
2362.99 1482
2363.45 1450
2363.91 1477
2364.36 1450
2364.82 1455
2365.28 1475
2365.74 1475
2366.20 1479
2366.66 1484
2367.12 1467
2367.57 1510
2368.03 1500
2368.49 1426
2368.95 1419
2369.41 1435
2369.87 1389
2370.33 1342
2370.79 1343
2371.25 1405
2371.71 1379
2372.17 1341
2372.63 1339
2373.09 1398
2373.54 1391
2374.00 1399
2374.46 1413
2374.92 1461
2375.38 1483
2375.84 1461
2376.30 1430
2376.76 1439
2377.22 1416
2377.68 1451
2378.14 1452
2378.60 1399
2379.06 1407
2379.52 1373
2379.98 1433
2380.44 1366
2380.90 1369
2381.36 1407
2381.82 1442
2382.28 1370
2382.74 1358
2383.20 1365
2383.66 1355
2384.12 1372
2384.59 1369
2385.05 1421
2385.51 1339
2385.97 1382
2386.43 1368
2386.89 1431
2387.35 1497
2387.81 1429
2388.27 1423
2388.73 1477
2389.19 1454
2389.65 1469
2390.12 1459
2390.58 1531
2391.04 1431
2391.50 1463
2391.96 1420
2392.42 1477
2392.88 1466
2393.34 1429
2393.81 1419
2394.27 1388
2394.73 1383
2395.19 1350
2395.65 1411
2396.11 1386
2396.57 1430
2397.04 1385
2397.50 1428
2397.96 1452
2398.42 1494
2398.88 1456
2399.35 1405
2399.81 1462
2400.27 1446
2400.73 1446
2401.19 1414
2401.66 1413
2402.12 1438
2402.58 1411
2403.04 1374
2403.51 1401
2403.97 1364
2404.43 1350
2404.89 1420
2405.36 1418
2405.82 1380
2406.28 1431
2406.74 1405
2407.21 1399
2407.67 1394
2408.13 1338
2408.59 1408
2409.06 1344
2409.52 1326
2409.98 1302
2410.45 1251
2410.91 1292
2411.37 1337
2411.84 1359
2412.30 1315
2412.76 1275
2413.23 1314
2413.69 1347
2414.15 1354
2414.62 1295
2415.08 1403
2415.54 1403
2416.01 1495
2416.47 1513
2416.93 1519
2417.40 1560
2417.86 1604
2418.32 1646
2418.79 1610
2419.25 1534
2419.72 1616
2420.18 1540
2420.64 1529
2421.11 1505
2421.57 1502
2422.04 1536
2422.50 1598
2422.96 1577
2423.43 1538
2423.89 1551
2424.36 1547
2424.82 1526
2425.29 1497
2425.75 1475
2426.22 1471
2426.68 1397
2427.15 1404
2427.61 1392
2428.07 1340
2428.54 1367
2429.00 1405
2429.47 1308
2429.93 1352
2430.40 1412
2430.86 1367
2431.33 1347
2431.79 1379
2432.26 1397
2432.72 1387
2433.19 1405
2433.65 1462
2434.12 1449
2434.59 1405
2435.05 1441
2435.52 1540
2435.98 1510
2436.45 1488
2436.91 1528
2437.38 1486
2437.84 1542
2438.31 1622
2438.78 1598
2439.24 1548
2439.71 1586
2440.17 1578
2440.64 1612
2441.10 1653
2441.57 1641
2442.04 1628
2442.50 1550
2442.97 1497
2443.44 1517
2443.90 1537
2444.37 1488
2444.83 1406
2445.30 1454
2445.77 1419
2446.23 1344
2446.70 1357
2447.17 1354
2447.63 1341
2448.10 1320
2448.57 1360
2449.03 1326
2449.50 1356
2449.97 1362
2450.43 1358
2450.90 1337
2451.37 1376
2451.83 1434
2452.30 1390
2452.77 1357
2453.24 1369
2453.70 1390
2454.17 1331
2454.64 1350
2455.10 1349
2455.57 1335
2456.04 1348
2456.51 1362
2456.97 1368
2457.44 1373
2457.91 1350
2458.38 1364
2458.84 1388
2459.31 1368
2459.78 1404
2460.25 1449
2460.72 1439
2461.18 1428
2461.65 1449
2462.12 1335
2462.59 1372
2463.06 1344
2463.52 1365
2463.99 1409
2464.46 1351
2464.93 1398
2465.40 1367
2465.86 1303
2466.33 1312
2466.80 1338
2467.27 1308
2467.74 1349
2468.21 1351
2468.68 1339
2469.14 1352
2469.61 1361
2470.08 1381
2470.55 1400
2471.02 1399
2471.49 1374
2471.96 1374
2472.43 1390
2472.90 1367
2473.36 1419
2473.83 1446
2474.30 1416
2474.77 1319
2475.24 1386
2475.71 1396
2476.18 1372
2476.65 1373
2477.12 1378
2477.59 1382
2478.06 1391
2478.53 1430
2479.00 1481
2479.47 1530
2479.94 1521
2480.41 1532
2480.87 1419
2481.34 1460
2481.81 1403
2482.28 1429
2482.75 1445
2483.22 1374
2483.69 1352
2484.16 1344
2484.63 1309
2485.10 1356
2485.57 1417
2486.05 1398
2486.52 1457
2486.99 1485
2487.46 1449
2487.93 1449
2488.40 1435
2488.87 1441
2489.34 1491
2489.81 1488
2490.28 1502
2490.75 1507
2491.22 1462
2491.69 1424
2492.16 1404
2492.63 1392
2493.10 1447
2493.58 1472
2494.05 1512
2494.52 1446
2494.99 1459
2495.46 1527
2495.93 1484
2496.40 1477
2496.87 1484
2497.34 1440
2497.82 1454
2498.29 1452
2498.76 1407
2499.23 1451
2499.70 1405
2500.17 1378
2500.64 1397
2501.12 1366
2501.59 1297
2502.06 1375
2502.53 1425
2503.00 1388
2503.48 1377
2503.95 1429
2504.42 1412
2504.89 1406
2505.36 1437
2505.84 1419
2506.31 1548
2506.78 1517
2507.25 1596
2507.72 1546
2508.20 1611
2508.67 1584
2509.14 1528
2509.61 1639
2510.09 1734
2510.56 1751
2511.03 1755
2511.50 1855
2511.98 1905
2512.45 1904
2512.92 1938
2513.40 1911
2513.87 1814
2514.34 1779
2514.81 1729
2515.29 1655
2515.76 1595
2516.23 1608
2516.71 1551
2517.18 1527
2517.65 1560
2518.13 1545
2518.60 1608
2519.07 1577
2519.55 1636
2520.02 1584
2520.49 1486
2520.97 1498
2521.44 1532
2521.91 1509
2522.39 1447
2522.86 1413
2523.34 1411
2523.81 1446
2524.28 1418
2524.76 1425
2525.23 1462
2525.70 1432
2526.18 1417
2526.65 1399
2527.13 1461
2527.60 1478
2528.08 1375
2528.55 1443
2529.02 1452
2529.50 1545
2529.97 1561
2530.45 1480
2530.92 1510
2531.40 1593
2531.87 1554
2532.34 1630
2532.82 1608
2533.29 1642
2533.77 1595
2534.24 1523
2534.72 1544
2535.19 1573
2535.67 1504
2536.14 1521
2536.62 1534
2537.09 1486
2537.57 1552
2538.04 1601
2538.52 1547
2538.99 1444
2539.47 1532
2539.94 1538
2540.42 1522
2540.90 1566
2541.37 1501
2541.85 1497
2542.32 1475
2542.80 1478
2543.27 1466
2543.75 1509
2544.22 1494
2544.70 1527
2545.18 1588
2545.65 1641
2546.13 1702
2546.60 1673
2547.08 1769
2547.56 1757
2548.03 1763
2548.51 1814
2548.98 1836
2549.46 1809
2549.94 1768
2550.41 1847
2550.89 1806
2551.37 1857
2551.84 1801
2552.32 1742
2552.80 1734
2553.27 1798
2553.75 1782
2554.23 1768
2554.70 1747
2555.18 1716
2555.66 1674
2556.13 1746
2556.61 1713
2557.09 1649
2557.56 1715
2558.04 1624
2558.52 1645
2558.99 1658
2559.47 1639
2559.95 1561
2560.43 1529
2560.90 1562
2561.38 1572
2561.86 1484
2562.33 1552
2562.81 1446
2563.29 1467
2563.77 1459
2564.25 1470
2564.72 1460
2565.20 1440
2565.68 1487
2566.16 1497
2566.63 1482
2567.11 1437
2567.59 1436
2568.07 1416
2568.55 1443
2569.02 1502
2569.50 1434
2569.98 1445
2570.46 1419
2570.94 1459
2571.41 1471
2571.89 1425
2572.37 1390
2572.85 1409
2573.33 1460
2573.81 1476
2574.28 1437
2574.76 1466
2575.24 1480
2575.72 1521
2576.20 1500
2576.68 1519
2577.16 1410
2577.64 1482
2578.11 1492
2578.59 1482
2579.07 1504
2579.55 1484
2580.03 1530
2580.51 1473
2580.99 1425
2581.47 1411
2581.95 1409
2582.43 1470
2582.91 1444
2583.39 1473
2583.86 1416
2584.34 1405
2584.82 1453
2585.30 1430
2585.78 1433
2586.26 1482
2586.74 1481
2587.22 1473
2587.70 1454
2588.18 1427
2588.66 1455
2589.14 1428
2589.62 1480
2590.10 1481
2590.58 1522
2591.06 1501
2591.54 1455
2592.02 1432
2592.50 1472
2592.98 1497
2593.46 1495
2593.94 1492
2594.42 1481
2594.90 1435
2595.38 1471
2595.86 1521
2596.35 1432
2596.83 1468
2597.31 1486
2597.79 1410
2598.27 1432
2598.75 1466
2599.23 1403
2599.71 1396
2600.19 1410
2600.67 1410
2601.15 1426
2601.63 1508
2602.12 1538
2602.60 1467
2603.08 1498
2603.56 1539
2604.04 1520
2604.52 1486
2605.00 1512
2605.48 1506
2605.97 1463
2606.45 1448
2606.93 1422
2607.41 1401
2607.89 1383
2608.37 1396
2608.86 1416
2609.34 1474
2609.82 1436
2610.30 1348
2610.78 1360
2611.26 1425
2611.75 1448
2612.23 1449
2612.71 1443
2613.19 1452
2613.68 1455
2614.16 1463
2614.64 1465
2615.12 1373
2615.60 1391
2616.09 1429
2616.57 1438
2617.05 1488
2617.53 1403
2618.02 1406
2618.50 1441
2618.98 1456
2619.46 1472
2619.95 1401
2620.43 1473
2620.91 1463
2621.40 1391
2621.88 1407
2622.36 1431
2622.85 1406
2623.33 1383
2623.81 1434
2624.29 1374
2624.78 1405
2625.26 1464
2625.74 1518
2626.23 1524
2626.71 1463
2627.19 1455
2627.68 1486
2628.16 1454
2628.64 1477
2629.13 1466
2629.61 1518
2630.10 1491
2630.58 1437
2631.06 1408
2631.55 1450
2632.03 1507
2632.51 1532
2633.00 1511
2633.48 1492
2633.97 1507
2634.45 1457
2634.94 1448
2635.42 1438
2635.90 1353
2636.39 1356
2636.87 1378
2637.36 1429
2637.84 1466
2638.33 1434
2638.81 1452
2639.29 1561
2639.78 1568
2640.26 1492
2640.75 1477
2641.23 1452
2641.72 1436
2642.20 1456
2642.69 1521
2643.17 1505
2643.66 1504
2644.14 1494
2644.63 1486
2645.11 1500
2645.60 1511
2646.08 1474
2646.57 1456
2647.05 1487
2647.54 1473
2648.02 1479
2648.51 1520
2648.99 1559
2649.48 1549
2649.97 1506
2650.45 1536
2650.94 1497
2651.42 1574
2651.91 1491
2652.39 1509
2652.88 1502
2653.37 1512
2653.85 1605
2654.34 1644
2654.82 1687
2655.31 1633
2655.80 1649
2656.28 1708
2656.77 1622
2657.25 1559
2657.74 1591
2658.23 1614
2658.71 1649
2659.20 1622
2659.69 1572
2660.17 1500
2660.66 1457
2661.14 1497
2661.63 1515
2662.12 1480
2662.60 1461
2663.09 1538
2663.58 1508
2664.06 1484
2664.55 1512
2665.04 1554
2665.53 1564
2666.01 1532
2666.50 1495
2666.99 1512
2667.47 1523
2667.96 1576
2668.45 1586
2668.94 1543
2669.42 1571
2669.91 1564
2670.40 1567
2670.88 1560
2671.37 1588
2671.86 1738
2672.35 1797
2672.83 1810
2673.32 1812
2673.81 1844
2674.30 1964
2674.79 1958
2675.27 1979
2675.76 1905
2676.25 1866
2676.74 1878
2677.23 1768
2677.71 1758
2678.20 1741
2678.69 1657
2679.18 1570
2679.67 1589
2680.15 1603
2680.64 1655
2681.13 1656
2681.62 1723
2682.11 1698
2682.60 1658
2683.08 1690
2683.57 1707
2684.06 1692
2684.55 1663
2685.04 1699
2685.53 1658
2686.02 1652
2686.51 1589
2686.99 1575
2687.48 1551
2687.97 1565
2688.46 1588
2688.95 1641
2689.44 1609
2689.93 1506
2690.42 1568
2690.91 1576
2691.40 1605
2691.89 1592
2692.38 1622
2692.87 1625
2693.35 1626
2693.84 1598
2694.33 1578
2694.82 1575
2695.31 1599
2695.80 1566
2696.29 1570
2696.78 1561
2697.27 1571
2697.76 1601
2698.25 1633
2698.74 1589
2699.23 1597
2699.72 1639
2700.21 1600
2700.70 1616
2701.19 1661
2701.68 1664
2702.17 1653
2702.66 1637
2703.15 1612
2703.64 1584
2704.13 1582
2704.62 1602
2705.12 1643
2705.61 1670
2706.10 1578
2706.59 1583
2707.08 1534
2707.57 1467
2708.06 1541
2708.55 1604
2709.04 1529
2709.53 1515
2710.02 1574
2710.51 1536
2711.01 1504
2711.50 1487
2711.99 1482
2712.48 1567
2712.97 1592
2713.46 1623
2713.95 1517
2714.44 1530
2714.94 1499
2715.43 1561
2715.92 1502
2716.41 1508
2716.90 1495
2717.39 1508
2717.89 1455
2718.38 1521
2718.87 1527
2719.36 1493
2719.85 1559
2720.34 1508
2720.84 1567
2721.33 1547
2721.82 1719
2722.31 1642
2722.80 1623
2723.30 1680
2723.79 1640
2724.28 1538
2724.77 1514
2725.27 1571
2725.76 1535
2726.25 1544
2726.74 1495
2727.24 1546
2727.73 1559
2728.22 1566
2728.71 1527
2729.21 1587
2729.70 1561
2730.19 1636
2730.69 1637
2731.18 1624
2731.67 1689
2732.16 1721
2732.66 1582
2733.15 1694
2733.64 1681
2734.14 1704
2734.63 1706
2735.12 1682
2735.62 1682
2736.11 1764
2736.60 1724
2737.10 1653
2737.59 1671
2738.08 1671
2738.58 1627
2739.07 1632
2739.56 1573
2740.06 1486
2740.55 1532
2741.05 1572
2741.54 1618
2742.03 1501
2742.53 1494
2743.02 1510
2743.52 1541
2744.01 1499
2744.50 1485
2745.00 1482
2745.49 1533
2745.99 1603
2746.48 1573
2746.97 1571
2747.47 1583
2747.96 1537
2748.46 1495
2748.95 1506
2749.45 1518
2749.94 1514
2750.44 1480
2750.93 1469
2751.43 1470
2751.92 1470
2752.42 1465
2752.91 1457
2753.41 1516
2753.90 1431
2754.40 1506
2754.89 1487
2755.39 1531
2755.88 1501
2756.38 1491
2756.87 1534
2757.37 1601
2757.86 1519
2758.36 1577
2758.85 1626
2759.35 1545
2759.84 1595
2760.34 1636
2760.83 1608
2761.33 1618
2761.83 1614
2762.32 1584
2762.82 1598
2763.31 1664
2763.81 1682
2764.30 1605
2764.80 1542
2765.30 1548
2765.79 1632
2766.29 1577
2766.78 1520
2767.28 1496
2767.78 1555
2768.27 1514
2768.77 1499
2769.27 1563
2769.76 1553
2770.26 1579
2770.76 1564
2771.25 1544
2771.75 1605
2772.24 1629
2772.74 1603
2773.24 1645
2773.73 1608
2774.23 1647
2774.73 1699
2775.23 1745
2775.72 1709
2776.22 1731
2776.72 1643
2777.21 1657
2777.71 1723
2778.21 1722
2778.70 1709
2779.20 1733
2779.70 1676
2780.20 1703
2780.69 1700
2781.19 1635
2781.69 1676
2782.19 1648
2782.68 1618
2783.18 1615
2783.68 1591
2784.18 1663
2784.67 1532
2785.17 1622
2785.67 1597
2786.17 1609
2786.67 1645
2787.16 1659
2787.66 1681
2788.16 1618
2788.66 1711
2789.16 1671
2789.65 1671
2790.15 1650
2790.65 1605
2791.15 1517
2791.65 1615
2792.15 1660
2792.64 1684
2793.14 1588
2793.64 1588
2794.14 1619
2794.64 1635
2795.14 1647
2795.64 1762
2796.13 1759
2796.63 1841
2797.13 1839
2797.63 1769
2798.13 1729
2798.63 1811
2799.13 1762
2799.63 1751
2800.13 1694
2800.62 1658
2801.12 1703
2801.62 1607
2802.12 1605
2802.62 1660
2803.12 1611
2803.62 1531
2804.12 1592
2804.62 1623
2805.12 1606
2805.62 1654
2806.12 1682
2806.62 1669
2807.12 1681
2807.62 1725
2808.12 1693
2808.62 1757
2809.12 1747
2809.62 1723
2810.12 1745
2810.62 1794
2811.12 1811
2811.62 1836
2812.12 1845
2812.62 1812
2813.12 1787
2813.62 1814
2814.12 1809
2814.62 1796
2815.12 1782
2815.62 1722
2816.12 1761
2816.62 1749
2817.12 1672
2817.62 1663
2818.12 1618
2818.62 1696
2819.12 1653
2819.63 1637
2820.13 1570
2820.63 1546
2821.13 1599
2821.63 1569
2822.13 1562
2822.63 1592
2823.13 1629
2823.63 1629
2824.13 1577
2824.64 1589
2825.14 1616
2825.64 1595
2826.14 1566
2826.64 1552
2827.14 1544
2827.64 1566
2828.15 1608
2828.65 1648
2829.15 1510
2829.65 1577
2830.15 1558
2830.65 1492
2831.16 1453
2831.66 1526
2832.16 1500
2832.66 1479
2833.16 1607
2833.67 1610
2834.17 1579
2834.67 1630
2835.17 1572
2835.68 1640
2836.18 1670
2836.68 1662
2837.18 1625
2837.68 1624
2838.19 1627
2838.69 1579
2839.19 1589
2839.70 1685
2840.20 1691
2840.70 1675
2841.20 1657
2841.71 1670
2842.21 1652
2842.71 1682
2843.21 1665
2843.72 1653
2844.22 1674
2844.72 1632
2845.23 1760
2845.73 1665
2846.23 1766
2846.74 1824
2847.24 1761
2847.74 1777
2848.25 1812
2848.75 1821
2849.25 1803
2849.76 1786
2850.26 1729
2850.76 1715
2851.27 1683
2851.77 1688
2852.28 1663
2852.78 1646
2853.28 1632
2853.79 1611
2854.29 1651
2854.79 1609
2855.30 1621
2855.80 1649
2856.31 1687
2856.81 1673
2857.31 1603
2857.82 1656
2858.32 1771
2858.83 1802
2859.33 1747
2859.84 1750
2860.34 1713
2860.85 1718
2861.35 1722
2861.85 1744
2862.36 1686
2862.86 1688
2863.37 1641
2863.87 1668
2864.38 1572
2864.88 1566
2865.39 1549
2865.89 1507
2866.40 1478
2866.90 1525
2867.41 1552
2867.91 1576
2868.42 1567
2868.92 1610
2869.43 1505
2869.93 1570
2870.44 1540
2870.94 1628
2871.45 1578
2871.96 1577
2872.46 1643
2872.97 1683
2873.47 1697
2873.98 1682
2874.48 1686
2874.99 1703
2875.49 1675
2876.00 1654
2876.51 1603
2877.01 1712
2877.52 1674
2878.02 1602
2878.53 1589
2879.04 1630
2879.54 1688
2880.05 1747
2880.55 1727
2881.06 1662
2881.57 1692
2882.07 1770
2882.58 1800
2883.09 1724
2883.59 1740
2884.10 1763
2884.61 1746
2885.11 1828
2885.62 1865
2886.13 1912
2886.63 1905
2887.14 1984
2887.65 1874
2888.15 1843
2888.66 1901
2889.17 1746
2889.67 1791
2890.18 1740
2890.69 1769
2891.20 1814
2891.70 1739
2892.21 1740
2892.72 1722
2893.22 1646
2893.73 1671
2894.24 1730
2894.75 1685
2895.25 1680
2895.76 1699
2896.27 1747
2896.78 1795
2897.29 1837
2897.79 1916
2898.30 1860
2898.81 1834
2899.32 1857
2899.82 1912
2900.33 1903
2900.84 1855
2901.35 1967
2901.86 1928
2902.36 1932
2902.87 1967
2903.38 1904
2903.89 1951
2904.40 1919
2904.91 1933
2905.41 1993
2905.92 1934
2906.43 1934
2906.94 1856
2907.45 1844
2907.96 1773
2908.47 1876
2908.97 1781
2909.48 1746
2909.99 1700
2910.50 1666
2911.01 1668
2911.52 1674
2912.03 1699
2912.54 1707
2913.05 1704
2913.55 1662
2914.06 1590
2914.57 1684
2915.08 1690
2915.59 1683
2916.10 1781
2916.61 1757
2917.12 1725
2917.63 1703
2918.14 1767
2918.65 1746
2919.16 1760
2919.67 1781
2920.18 1736
2920.69 1833
2921.20 1883
2921.71 1891
2922.22 1901
2922.73 1856
2923.24 1963
2923.75 2013
2924.26 1954
2924.77 1945
2925.28 1984
2925.79 1996
2926.30 1974
2926.81 1988
2927.32 1825
2927.83 1849
2928.34 1813
2928.85 1763
2929.36 1740
2929.87 1720
2930.38 1724
2930.89 1727
2931.40 1684
2931.91 1661
2932.42 1633
2932.93 1621
2933.45 1644
2933.96 1712
2934.47 1677
2934.98 1751
2935.49 1859
2936.00 1779
2936.51 1741
2937.02 1781
2937.53 1832
2938.04 1873
2938.56 1923
2939.07 2020
2939.58 2092
2940.09 2118
2940.60 2142
2941.11 2191
2941.62 2196
2942.14 2213
2942.65 2234
2943.16 2137
2943.67 2046
2944.18 2083
2944.70 2128
2945.21 2067
2945.72 1998
2946.23 2054
2946.74 2060
2947.26 1990
2947.77 1976
2948.28 1875
2948.79 1825
2949.30 1845
2949.82 1819
2950.33 1770
2950.84 1685
2951.35 1707
2951.87 1718
2952.38 1677
2952.89 1674
2953.40 1679
2953.92 1699
2954.43 1711
2954.94 1797
2955.45 1713
2955.97 1658
2956.48 1768
2956.99 1726
2957.51 1680
2958.02 1612
2958.53 1570
2959.04 1690
2959.56 1699
2960.07 1788
2960.58 1777
2961.10 1718
2961.61 1808
2962.12 1847
2962.64 1809
2963.15 1874
2963.66 1805
2964.18 1838
2964.69 1851
2965.21 1855
2965.72 1757
2966.23 1895
2966.75 1846
2967.26 1769
2967.77 1778
2968.29 1737
2968.80 1767
2969.32 1765
2969.83 1765
2970.34 1800
2970.86 1747
2971.37 1759
2971.89 1814
2972.40 1837
2972.91 1858
2973.43 1846
2973.94 1878
2974.46 1812
2974.97 1860
2975.49 1824
2976.00 1780
2976.52 1834
2977.03 1853
2977.55 1812
2978.06 1792
2978.57 1822
2979.09 1872
2979.60 1833
2980.12 1813
2980.63 1787
2981.15 1746
2981.66 1814
2982.18 1837
2982.69 1891
2983.21 1814
2983.73 1868
2984.24 1906
2984.76 1964
2985.27 1958
2985.79 1959
2986.30 2024
2986.82 2050
2987.33 1969
2987.85 1915
2988.36 1889
2988.88 1948
2989.40 1880
2989.91 1848
2990.43 1969
2990.94 1945
2991.46 1893
2991.97 1919
2992.49 1910
2993.01 1912
2993.52 1988
2994.04 1973
2994.55 2006
2995.07 2063
2995.59 2171
2996.10 2156
2996.62 2148
2997.14 2137
2997.65 2172
2998.17 2236
2998.69 2310
2999.20 2312
2999.72 2262
3000.24 2177
3000.75 2261
3001.27 2290
3001.79 2380
3002.30 2598
3002.82 2761
3003.34 2987
3003.85 3278
3004.37 3429
3004.89 3661
3005.40 3613
3005.92 3518
3006.44 3504
3006.96 3191
3007.47 2991
3007.99 2786
3008.51 2570
3009.03 2353
3009.54 2179
3010.06 2102
3010.58 2045
3011.10 2030
3011.61 1975
3012.13 1918
3012.65 1936
3013.17 1987
3013.68 1933
3014.20 1938
3014.72 1997
3015.24 1970
3015.76 2039
3016.27 2004
3016.79 2035
3017.31 1974
3017.83 1903
3018.35 1908
3018.86 1948
3019.38 1939
3019.90 1942
3020.42 1965
3020.94 1893
3021.46 1980
3021.97 1935
3022.49 1887
3023.01 2008
3023.53 2097
3024.05 2119
3024.57 2125
3025.09 2102
3025.61 2070
3026.12 2100
3026.64 2000
3027.16 2009
3027.68 2000
3028.20 1930
3028.72 1906
3029.24 1861
3029.76 1805
3030.28 1777
3030.80 1830
3031.32 1841
3031.84 1826
3032.35 1811
3032.87 1775
3033.39 1804
3033.91 1821
3034.43 1871
3034.95 1845
3035.47 1809
3035.99 1878
3036.51 1895
3037.03 1892
3037.55 1826
3038.07 1860
3038.59 1848
3039.11 1848
3039.63 1737
3040.15 1802
3040.67 1821
3041.19 1855
3041.71 1774
3042.23 1865
3042.75 1817
3043.27 1807
3043.79 1776
3044.31 1853
3044.83 1869
3045.35 1854
3045.87 1803
3046.40 1852
3046.92 1827
3047.44 1774
3047.96 1868
3048.48 1824
3049.00 1834
3049.52 1842
3050.04 1886
3050.56 1847
3051.08 1790
3051.60 1806
3052.12 1752
3052.65 1772
3053.17 1723
3053.69 1687
3054.21 1733
3054.73 1757
3055.25 1780
3055.77 1773
3056.30 1798
3056.82 1777
3057.34 1752
3057.86 1788
3058.38 1726
3058.90 1762
3059.42 1797
3059.95 1856
3060.47 1880
3060.99 1854
3061.51 1832
3062.03 1817
3062.56 1833
3063.08 1869
3063.60 1872
3064.12 1946
3064.64 1861
3065.17 1868
3065.69 1994
3066.21 1889
3066.73 1925
3067.26 1927
3067.78 1986
3068.30 2031
3068.82 2005
3069.35 2015
3069.87 1965
3070.39 1945
3070.91 1890
3071.44 1913
3071.96 1896
3072.48 1960
3073.01 2030
3073.53 2022
3074.05 1980
3074.57 2083
3075.10 2047
3075.62 2052
3076.14 2008
3076.67 2165
3077.19 2243
3077.71 2220
3078.24 2237
3078.76 2289
3079.28 2397
3079.81 2410
3080.33 2248
3080.85 2371
3081.38 2393
3081.90 2356
3082.42 2367
3082.95 2416
3083.47 2469
3084.00 2356
3084.52 2314
3085.04 2377
3085.57 2299
3086.09 2370
3086.62 2421
3087.14 2496
3087.66 2642
3088.19 2793
3088.71 2993
3089.24 3128
3089.76 3292
3090.29 3398
3090.81 3293
3091.33 3293
3091.86 3226
3092.38 2929
3092.91 2808
3093.43 2726
3093.96 2559
3094.48 2465
3095.01 2456
3095.53 2536
3096.06 2512
3096.58 2514
3097.11 2477
3097.63 2454
3098.16 2412
3098.68 2446
3099.21 2500
3099.73 2669
3100.26 2816
3100.78 3074
3101.31 3443
3101.83 3740
3102.36 4062
3102.88 4239
3103.41 4316
3103.93 4179
3104.46 3999
3104.99 3764
3105.51 3452
3106.04 3170
3106.56 2957
3107.09 2671
3107.61 2513
3108.14 2385
3108.67 2347
3109.19 2261
3109.72 2320
3110.24 2304
3110.77 2266
3111.30 2245
3111.82 2165
3112.35 2183
3112.87 2080
3113.40 2183
3113.93 2107
3114.45 2030
3114.98 2014
3115.51 2054
3116.03 2037
3116.56 2020
3117.09 1976
3117.61 2062
3118.14 2106
3118.67 2075
3119.19 2130
3119.72 2117
3120.25 2155
3120.77 2248
3121.30 2262
3121.83 2292
3122.35 2215
3122.88 2171
3123.41 2212
3123.94 2121
3124.46 2105
3124.99 2167
3125.52 2009
3126.05 2066
3126.57 2100
3127.10 1991
3127.63 1978
3128.16 1995
3128.68 1986
3129.21 1970
3129.74 1880
3130.27 1834
3130.79 1922
3131.32 1870
3131.85 1879
3132.38 1826
3132.91 1853
3133.43 1927
3133.96 1874
3134.49 1864
3135.02 1872
3135.55 1822
3136.07 1916
3136.60 1869
3137.13 1908
3137.66 1865
3138.19 1778
3138.72 1775
3139.24 1777
3139.77 1805
3140.30 1736
3140.83 1720
3141.36 1742
3141.89 1766
3142.42 1779
3142.95 1735
3143.47 1747
3144.00 1783
3144.53 1830
3145.06 1822
3145.59 1917
3146.12 1894
3146.65 1942
3147.18 1981
3147.71 1978
3148.24 1958
3148.76 2099
3149.29 2110
3149.82 2051
3150.35 2073
3150.88 2084
3151.41 2048
3151.94 2031
3152.47 1996
3153.00 2041
3153.53 1970
3154.06 1921
3154.59 1911
3155.12 1815
3155.65 1829
3156.18 1806
3156.71 1859
3157.24 1932
3157.77 1942
3158.30 1919
3158.83 1978
3159.36 2035
3159.89 1947
3160.42 1948
3160.95 2015
3161.48 1977
3162.01 1951
3162.54 1953
3163.07 1884
3163.60 1945
3164.13 1944
3164.66 1831
3165.20 1860
3165.73 1949
3166.26 1906
3166.79 1848
3167.32 1841
3167.85 1804
3168.38 1786
3168.91 1767
3169.44 1767
3169.97 1755
3170.50 1742
3171.04 1709
3171.57 1815
3172.10 1855
3172.63 1885
3173.16 1913
3173.69 1852
3174.22 1869
3174.75 1902
3175.29 1881
3175.82 1968
3176.35 1880
3176.88 1818
3177.41 1876
3177.94 1836
3178.48 1873
3179.01 1840
3179.54 1846
3180.07 1784
3180.60 1716
3181.14 1735
3181.67 1762
3182.20 1733
3182.73 1730
3183.26 1730
3183.80 1759
3184.33 1754
3184.86 1791
3185.39 1786
3185.93 1723
3186.46 1785
3186.99 1698
3187.52 1717
3188.06 1716
3188.59 1718
3189.12 1765
3189.65 1722
3190.19 1766
3190.72 1729
3191.25 1767
3191.79 1836
3192.32 1789
3192.85 1814
3193.38 1784
3193.92 1827
3194.45 1827
3194.98 1780
3195.52 1852
3196.05 1870
3196.58 1869
3197.12 1945
3197.65 1880
3198.18 1855
3198.72 1875
3199.25 1938
3199.78 1947
3200.32 1917
3200.85 1964
3201.39 1945
3201.92 1900
3202.45 1875
3202.99 1930
3203.52 1901
3204.05 1920
3204.59 1974
3205.12 2045
3205.66 2064
3206.19 2183
3206.72 2299
3207.26 2463
3207.79 2587
3208.33 2573
3208.86 2783
3209.40 2994
3209.93 3041
3210.47 3158
3211.00 3116
3211.53 3078
3212.07 2951
3212.60 2825
3213.14 2735
3213.67 2616
3214.21 2410
3214.74 2392
3215.28 2175
3215.81 2022
3216.35 2025
3216.88 1937
3217.42 1897
3217.95 1865
3218.49 1826
3219.02 1852
3219.56 1822
3220.09 1930
3220.63 1963
3221.16 1955
3221.70 2018
3222.23 2086
3222.77 2150
3223.31 2172
3223.84 2225
3224.38 2239
3224.91 2234
3225.45 2249
3225.98 2246
3226.52 2201
3227.06 2142
3227.59 2023
3228.13 2101
3228.66 2063
3229.20 1974
3229.74 1981
3230.27 2011
3230.81 1929
3231.34 1905
3231.88 2021
3232.42 2065
3232.95 2064
3233.49 2110
3234.03 2065
3234.56 2072
3235.10 2128
3235.64 2180
3236.17 2139
3236.71 2203
3237.25 2234
3237.78 2219
3238.32 2252
3238.86 2202
3239.39 2150
3239.93 2181
3240.47 2255
3241.00 2188
3241.54 2135
3242.08 2151
3242.61 2142
3243.15 2104
3243.69 2102
3244.23 2141
3244.76 2151
3245.30 2201
3245.84 2191
3246.38 2260
3246.91 2286
3247.45 2198
3247.99 2252
3248.53 2413
3249.06 2413
3249.60 2489
3250.14 2643
3250.68 2761
3251.21 2924
3251.75 3095
3252.29 3353
3252.83 3459
3253.37 3558
3253.90 3543
3254.44 3452
3254.98 3414
3255.52 3248
3256.06 3113
3256.60 2922
3257.13 2864
3257.67 2717
3258.21 2686
3258.75 2633
3259.29 2594
3259.83 2594
3260.36 2611
3260.90 2766
3261.44 2784
3261.98 2826
3262.52 2885
3263.06 2866
3263.60 2950
3264.14 3035
3264.68 2849
3265.21 2904
3265.75 3018
3266.29 3132
3266.83 3111
3267.37 3092
3267.91 2942
3268.45 2806
3268.99 2733
3269.53 2560
3270.07 2509
3270.61 2486
3271.15 2370
3271.69 2388
3272.23 2387
3272.76 2424
3273.30 2445
3273.84 2433
3274.38 2415
3274.92 2484
3275.46 2434
3276.00 2473
3276.54 2524
3277.08 2500
3277.62 2596
3278.16 2609
3278.70 2573
3279.24 2582
3279.78 2507
3280.32 2475
3280.86 2559
3281.41 2528
3281.95 2504
3282.49 2512
3283.03 2459
3283.57 2520
3284.11 2460
3284.65 2462
3285.19 2461
3285.73 2552
3286.27 2551
3286.81 2553
3287.35 2589
3287.89 2536
3288.43 2582
3288.97 2580
3289.52 2634
3290.06 2829
3290.60 2859
3291.14 2869
3291.68 2919
3292.22 3085
3292.76 3230
3293.30 3382
3293.85 3496
3294.39 3478
3294.93 3671
3295.47 3819
3296.01 3896
3296.55 3788
3297.09 3705
3297.64 3683
3298.18 3644
3298.72 3474
3299.26 3271
3299.80 3224
3300.34 3165
3300.89 3076
3301.43 3072
3301.97 3060
3302.51 3077
3303.06 3041
3303.60 3027
3304.14 2899
3304.68 2836
3305.22 2808
3305.77 2886
3306.31 2816
3306.85 2767
3307.39 2848
3307.94 2842
3308.48 2873
3309.02 2854
3309.56 2975
3310.11 3002
3310.65 2954
3311.19 2974
3311.74 2972
3312.28 2957
3312.82 2973
3313.36 3059
3313.91 3049
3314.45 3071
3314.99 3282
3315.54 3205
3316.08 3365
3316.62 3407
3317.17 3560
3317.71 3794
3318.25 3933
3318.80 4194
3319.34 4403
3319.88 4627
3320.43 4688
3320.97 4551
3321.51 4570
3322.06 4436
3322.60 4232
3323.14 4248
3323.69 4154
3324.23 3952
3324.78 3828
3325.32 3756
3325.86 3809
3326.41 3712
3326.95 3599
3327.50 3513
3328.04 3423
3328.59 3524
3329.13 3533
3329.67 3616
3330.22 3706
3330.76 4018
3331.31 4549
3331.85 5047
3332.40 6159
3332.94 7815
3333.49 9697
3334.03 11825
3334.57 13954
3335.12 15705
3335.66 17077
3336.21 17436
3336.75 17219
3337.30 16106
3337.84 14857
3338.39 13147
3338.93 11718
3339.48 10103
3340.02 8414
3340.57 7159
3341.11 5977
3341.66 5171
3342.20 4534
3342.75 3941
3343.30 3661
3343.84 3444
3344.39 3258
3344.93 3100
3345.48 3003
3346.02 2884
3346.57 2889
3347.11 2918
3347.66 2904
3348.21 2844
3348.75 2753
3349.30 2740
3349.84 2712
3350.39 2652
3350.94 2667
3351.48 2624
3352.03 2616
3352.57 2614
3353.12 2565
3353.67 2569
3354.21 2517
3354.76 2496
3355.31 2513
3355.85 2504
3356.40 2548
3356.95 2529
3357.49 2514
3358.04 2516
3358.59 2557
3359.13 2610
3359.68 2667
3360.23 2611
3360.77 2563
3361.32 2576
3361.87 2636
3362.41 2678
3362.96 2683
3363.51 2744
3364.05 2711
3364.60 2649
3365.15 2651
3365.70 2569
3366.24 2556
3366.79 2553
3367.34 2581
3367.89 2558
3368.43 2474
3368.98 2506
3369.53 2656
3370.08 2759
3370.62 2793
3371.17 2950
3371.72 3157
3372.27 3499
3372.81 3546
3373.36 3615
3373.91 3806
3374.46 3782
3375.01 3580
3375.55 3533
3376.10 3410
3376.65 3350
3377.20 3019
3377.75 2806
3378.30 2707
3378.84 2582
3379.39 2462
3379.94 2355
3380.49 2226
3381.04 2147
3381.59 2230
3382.13 2155
3382.68 2160
3383.23 2081
3383.78 2107
3384.33 2089
3384.88 2051
3385.43 2051
3385.98 2086
3386.52 2069
3387.07 2070
3387.62 2069
3388.17 2072
3388.72 2073
3389.27 2034
3389.82 2132
3390.37 2096
3390.92 2089
3391.47 2097
3392.02 2102
3392.57 2074
3393.12 2044
3393.66 1999
3394.21 2055
3394.76 2060
3395.31 2108
3395.86 2135
3396.41 2155
3396.96 2187
3397.51 2166
3398.06 2257
3398.61 2247
3399.16 2181
3399.71 2208
3400.26 2171
3400.81 2185
3401.36 2145
3401.91 2116
3402.46 2055
3403.01 2081
3403.56 2047
3404.11 2009
3404.66 1947
3405.21 1963
3405.77 1988
3406.32 1984
3406.87 1939
3407.42 1974
3407.97 1976
3408.52 2009
3409.07 2065
3409.62 2120
3410.17 2124
3410.72 2163
3411.27 2303
3411.82 2285
3412.37 2204
3412.93 2261
3413.48 2249
3414.03 2156
3414.58 2140
3415.13 2071
3415.68 2125
3416.23 2115
3416.78 2075
3417.34 2119
3417.89 2099
3418.44 2069
3418.99 2034
3419.54 2022
3420.09 2055
3420.65 2029
3421.20 1918
3421.75 1860
3422.30 1979
3422.85 1983
3423.40 1939
3423.96 1968
3424.51 1972
3425.06 1989
3425.61 1874
3426.17 1904
3426.72 1842
3427.27 1877
3427.82 1826
3428.37 1897
3428.93 1832
3429.48 1814
3430.03 1890
3430.58 1822
3431.14 1819
3431.69 1893
3432.24 1795
3432.79 1843
3433.35 1880
3433.90 1875
3434.45 1791
3435.01 1843
3435.56 1808
3436.11 1931
3436.66 2009
3437.22 1973
3437.77 1966
3438.32 1979
3438.88 1990
3439.43 1998
3439.98 2070
3440.54 2044
3441.09 2003
3441.64 1951
3442.20 1955
3442.75 1908
3443.30 1942
3443.86 1851
3444.41 1789
3444.96 1914
3445.52 1851
3446.07 1818
3446.63 1843
3447.18 1870
3447.73 1884
3448.29 1904
3448.84 1858
3449.40 1777
3449.95 1831
3450.50 1786
3451.06 1793
3451.61 1720
3452.17 1765
3452.72 1835
3453.27 1824
3453.83 1777
3454.38 1837
3454.94 1891
3455.49 1879
3456.05 1795
3456.60 1838
3457.16 1911
3457.71 1908
3458.27 1909
3458.82 1938
3459.38 1889
3459.93 1914
3460.49 1905
3461.04 1918
3461.60 1927
3462.15 1950
3462.71 2001
3463.26 2055
3463.82 2015
3464.37 2011
3464.93 1969
3465.48 2003
3466.04 2136
3466.59 2138
3467.15 2100
3467.70 2080
3468.26 2100
3468.81 2212
3469.37 2155
3469.93 2205
3470.48 2208
3471.04 2233
3471.59 2272
3472.15 2195
3472.70 2253
3473.26 2248
3473.82 2213
3474.37 2181
3474.93 2243
3475.48 2204
3476.04 2234
3476.60 2208
3477.15 2332
3477.71 2387
3478.27 2321
3478.82 2357
3479.38 2461
3479.93 2525
3480.49 2428
3481.05 2502
3481.60 2546
3482.16 2502
3482.72 2548
3483.27 2565
3483.83 2558
3484.39 2584
3484.95 2519
3485.50 2620
3486.06 2674
3486.62 2758
3487.17 2724
3487.73 2895
3488.29 3004
3488.84 3306
3489.40 3711
3489.96 4221
3490.52 4729
3491.07 5288
3491.63 5841
3492.19 6074
3492.75 6049
3493.30 5756
3493.86 5442
3494.42 4991
3494.98 4420
3495.53 4101
3496.09 3682
3496.65 3393
3497.21 3217
3497.77 3087
3498.32 3063
3498.88 3084
3499.44 3095
3500.00 3036
3500.56 3134
3501.11 3300
3501.67 3574
3502.23 3805
3502.79 4098
3503.35 4467
3503.91 4839
3504.46 4984
3505.02 5118
3505.58 5029
3506.14 4954
3506.70 4705
3507.26 4580
3507.81 4275
3508.37 3906
3508.93 3477
3509.49 3452
3510.05 3257
3510.61 3071
3511.17 2947
3511.73 2846
3512.29 2699
3512.85 2484
3513.40 2458
3513.96 2400
3514.52 2295
3515.08 2303
3515.64 2234
3516.20 2198
3516.76 2190
3517.32 2141
3517.88 2152
3518.44 2174
3519.00 2212
3519.56 2169
3520.12 2143
3520.68 2174
3521.24 2127
3521.80 2108
3522.36 2142
3522.92 2192
3523.48 2100
3524.04 2152
3524.60 2247
3525.16 2240
3525.72 2218
3526.28 2149
3526.84 2223
3527.40 2250
3527.96 2191
3528.52 2178
3529.08 2266
3529.64 2198
3530.20 2219
3530.76 2227
3531.32 2161
3531.88 2156
3532.44 2227
3533.00 2159
3533.56 2223
3534.12 2231
3534.68 2268
3535.25 2237
3535.81 2177
3536.37 2196
3536.93 2176
3537.49 2152
3538.05 2206
3538.61 2148
3539.17 2210
3539.73 2167
3540.30 2166
3540.86 2231
3541.42 2201
3541.98 2252
3542.54 2298
3543.10 2246
3543.66 2261
3544.23 2312
3544.79 2260
3545.35 2189
3545.91 2105
3546.47 2137
3547.03 2113
3547.60 2094
3548.16 2006
3548.72 2041
3549.28 2078
3549.84 1990
3550.41 1975
3550.97 2044
3551.53 1985
3552.09 1993
3552.65 1945
3553.22 1882
3553.78 1946
3554.34 1927
3554.90 1854
3555.47 1831
3556.03 1831
3556.59 1865
3557.15 1886
3557.72 1876
3558.28 1908
3558.84 1877
3559.41 1876
3559.97 1852
3560.53 1913
3561.09 1870
3561.66 1938
3562.22 1960
3562.78 2032
3563.35 2027
3563.91 2080
3564.47 2060
3565.04 2032
3565.60 2037
3566.16 2025
3566.73 1953
3567.29 1989
3567.85 2025
3568.42 1967
3568.98 1981
3569.54 1979
3570.11 1924
3570.67 1917
3571.23 1960
3571.80 2001
3572.36 2073
3572.93 2001
3573.49 2120
3574.05 2210
3574.62 2364
3575.18 2473
3575.75 2646
3576.31 2894
3576.87 2787
3577.44 2761
3578.00 2822
3578.57 2754
3579.13 2722
3579.70 2558
3580.26 2443
3580.82 2433
3581.39 2339
3581.95 2225
3582.52 2122
3583.08 2105
3583.65 1996
3584.21 1936
3584.78 1928
3585.34 1925
3585.91 1910
3586.47 1954
3587.04 1926
3587.60 1821
3588.17 1796
3588.73 1805
3589.30 1795
3589.86 1800
3590.43 1820
3590.99 1737
3591.56 1773
3592.12 1768
3592.69 1844
3593.25 1789
3593.82 1876
3594.39 1882
3594.95 1827
3595.52 1856
3596.08 1925
3596.65 1899
3597.21 1957
3597.78 1986
3598.35 1934
3598.91 1971
3599.48 1919
3600.04 1899
3600.61 1840
3601.18 1820
3601.74 1912
3602.31 1858
3602.87 1825
3603.44 1877
3604.01 1908
3604.57 1856
3605.14 1819
3605.71 1835
3606.27 1837
3606.84 1835
3607.41 1712
3607.97 1775
3608.54 1773
3609.11 1705
3609.67 1689
3610.24 1827
3610.81 1811
3611.37 1757
3611.94 1765
3612.51 1785
3613.07 1834
3613.64 1823
3614.21 1969
3614.78 2080
3615.34 2236
3615.91 2382
3616.48 2508
3617.04 2618
3617.61 2734
3618.18 2798
3618.75 2742
3619.31 2757
3619.88 2629
3620.45 2526
3621.02 2365
3621.58 2227
3622.15 2139
3622.72 2090
3623.29 2017
3623.86 1862
3624.42 1807
3624.99 1836
3625.56 1828
3626.13 1711
3626.70 1751
3627.26 1732
3627.83 1776
3628.40 1761
3628.97 1730
3629.54 1734
3630.11 1728
3630.67 1769
3631.24 1744
3631.81 1830
3632.38 1781
3632.95 1746
3633.52 1780
3634.08 1792
3634.65 1811
3635.22 1806
3635.79 1833
3636.36 1791
3636.93 1674
3637.50 1732
3638.07 1799
3638.64 1886
3639.20 1801
3639.77 1802
3640.34 1928
3640.91 1975
3641.48 2042
3642.05 2059
3642.62 1940
3643.19 1935
3643.76 1934
3644.33 1885
3644.90 1818
3645.47 1851
3646.04 1860
3646.61 1849
3647.18 1924
3647.75 1912
3648.32 1881
3648.89 1887
3649.46 1871
3650.03 1929
3650.60 1909
3651.17 1883
3651.74 1895
3652.31 1963
3652.88 2044
3653.45 2048
3654.02 1983
3654.59 2019
3655.16 2000
3655.73 2042
3656.30 1993
3656.87 1977
3657.44 2045
3658.01 2094
3658.58 2102
3659.15 2030
3659.72 2058
3660.29 2095
3660.86 2061
3661.43 1969
3662.00 2021
3662.58 1979
3663.15 1939
3663.72 1887
3664.29 1909
3664.86 1907
3665.43 1945
3666.00 2012
3666.57 1955
3667.14 1933
3667.72 1888
3668.29 1935
3668.86 1880
3669.43 1978
3670.00 1947
3670.57 1895
3671.14 1897
3671.72 1850
3672.29 1909
3672.86 2031
3673.43 2021
3674.00 2021
3674.57 2026
3675.15 2042
3675.72 2044
3676.29 2030
3676.86 2108
3677.43 2162
3678.01 2012
3678.58 2021
3679.15 2013
3679.72 2008
3680.30 1959
3680.87 1966
3681.44 2000
3682.01 1987
3682.58 1939
3683.16 1835
3683.73 1821
3684.30 1730
3684.88 1806
3685.45 1847
3686.02 1817
3686.59 1833
3687.17 1929
3687.74 1982
3688.31 1983
3688.88 2027
3689.46 2089
3690.03 2183
3690.60 2109
3691.18 2061
3691.75 2037
3692.32 2005
3692.90 1989
3693.47 1879
3694.04 1884
3694.62 1905
3695.19 1933
3695.76 1841
3696.34 1840
3696.91 1780
3697.48 1783
3698.06 1739
3698.63 1777
3699.21 1776
3699.78 1785
3700.35 1824
3700.93 1801
3701.50 1800
3702.08 1759
3702.65 1833
3703.22 1816
3703.80 1868
3704.37 1869
3704.95 1861
3705.52 1924
3706.09 1915
3706.67 1933
3707.24 1880
3707.82 1877
3708.39 1925
3708.97 1934
3709.54 1930
3710.12 1905
3710.69 1868
3711.26 1917
3711.84 1853
3712.41 1834
3712.99 1871
3713.56 1856
3714.14 1813
3714.71 1826
3715.29 1774
3715.86 1752
3716.44 1805
3717.01 1831
3717.59 1762
3718.16 1777
3718.74 1684
3719.32 1758
3719.89 1714
3720.47 1684
3721.04 1762
3721.62 1787
3722.19 1731
3722.77 1672
3723.34 1662
3723.92 1675
3724.49 1776
3725.07 1670
3725.65 1642
3726.22 1720
3726.80 1728
3727.37 1714
3727.95 1799
3728.53 1869
3729.10 1866
3729.68 1978
3730.25 2075
3730.83 2127
3731.41 2102
3731.98 2194
3732.56 2272
3733.14 2358
3733.71 2302
3734.29 2266
3734.87 2369
3735.44 2226
3736.02 2181
3736.60 2143
3737.17 2022
3737.75 1970
3738.33 1950
3738.90 1896
3739.48 1861
3740.06 1717
3740.63 1741
3741.21 1809
3741.79 1801
3742.36 1801
3742.94 1741
3743.52 1753
3744.10 1769
3744.67 1715
3745.25 1741
3745.83 1756
3746.40 1809
3746.98 1740
3747.56 1737
3748.14 1714
3748.71 1664
3749.29 1696
3749.87 1753
3750.45 1717
3751.03 1616
3751.60 1663
3752.18 1696
3752.76 1709
3753.34 1633
3753.92 1671
3754.49 1706
3755.07 1683
3755.65 1771
3756.23 1764
3756.81 1698
3757.38 1743
3757.96 1822
3758.54 1808
3759.12 1771
3759.70 1766
3760.28 1824
3760.85 1857
3761.43 1854
3762.01 1902
3762.59 1918
3763.17 1899
3763.75 1906
3764.33 1914
3764.91 1867
3765.48 1852
3766.06 1801
3766.64 1840
3767.22 1786
3767.80 1820
3768.38 1783
3768.96 1743
3769.54 1763
3770.12 1833
3770.70 1863
3771.28 1877
3771.85 1828
3772.43 1773
3773.01 1787
3773.59 1802
3774.17 1697
3774.75 1650
3775.33 1690
3775.91 1668
3776.49 1635
3777.07 1645
3777.65 1649
3778.23 1704
3778.81 1703
3779.39 1643
3779.97 1666
3780.55 1649
3781.13 1640
3781.71 1599
3782.29 1665
3782.87 1663
3783.45 1708
3784.03 1703
3784.61 1689
3785.19 1730
3785.77 1685
3786.35 1688
3786.93 1753
3787.51 1763
3788.10 1762
3788.68 1727
3789.26 1767
3789.84 1750
3790.42 1705
3791.00 1722
3791.58 1753
3792.16 1685
3792.74 1610
3793.32 1620
3793.90 1654
3794.48 1675
3795.07 1691
3795.65 1612
3796.23 1627
3796.81 1661
3797.39 1604
3797.97 1622
3798.55 1716
3799.14 1739
3799.72 1740
3800.30 1787
3800.88 1816
3801.46 1783
3802.04 1889
3802.62 1873
3803.21 1912
3803.79 1931
3804.37 1922
3804.95 1934
3805.53 1927
3806.12 1959
3806.70 2008
3807.28 2030
3807.86 2183
3808.44 2312
3809.03 2166
3809.61 2157
3810.19 2122
3810.77 2073
3811.36 2026
3811.94 1938
3812.52 1873
3813.10 1948
3813.69 1916
3814.27 1861
3814.85 1803
3815.43 1856
3816.02 1862
3816.60 1821
3817.18 1856
3817.77 1865
3818.35 1802
3818.93 1760
3819.51 1711
3820.10 1719
3820.68 1726
3821.26 1748
3821.85 1742
3822.43 1829
3823.01 1817
3823.60 1776
3824.18 1774
3824.76 1728
3825.35 1753
3825.93 1785
3826.51 1734
3827.10 1777
3827.68 1777
3828.27 1741
3828.85 1725
3829.43 1807
3830.02 1824
3830.60 1827
3831.18 1888
3831.77 1839
3832.35 1834
3832.94 1841
3833.52 1865
3834.10 1831
3834.69 1910
3835.27 1907
3835.86 1871
3836.44 1810
3837.03 1836
3837.61 1813
3838.19 1766
3838.78 1841
3839.36 1807
3839.95 1774
3840.53 1786
3841.12 1745
3841.70 1702
3842.29 1741
3842.87 1810
3843.46 1803
3844.04 1847
3844.63 1797
3845.21 1843
3845.80 1882
3846.38 1824
3846.97 1834
3847.55 1788
3848.14 1849
3848.72 1821
3849.31 1832
3849.89 1778
3850.48 1759
3851.06 1743
3851.65 1772
3852.23 1824
3852.82 1819
3853.41 1809
3853.99 1774
3854.58 1798
3855.16 1793
3855.75 1904
3856.33 1818
3856.92 1882
3857.51 1981
3858.09 2049
3858.68 2213
3859.26 2303
3859.85 2573
3860.44 2689
3861.02 2819
3861.61 2871
3862.20 2859
3862.78 2790
3863.37 2753
3863.95 2712
3864.54 2559
3865.13 2294
3865.71 2184
3866.30 2107
3866.89 2113
3867.47 1960
3868.06 1884
3868.65 1855
3869.23 1857
3869.82 1818
3870.41 1833
3870.99 1773
3871.58 1782
3872.17 1881
3872.76 1789
3873.34 1783
3873.93 1795
3874.52 1850
3875.10 1788
3875.69 1825
3876.28 1772
3876.87 1765
3877.45 1808
3878.04 1704
3878.63 1747
3879.22 1777
3879.80 1801
3880.39 1753
3880.98 1696
3881.57 1704
3882.15 1679
3882.74 1657
3883.33 1740
3883.92 1726
3884.51 1726
3885.09 1729
3885.68 1766
3886.27 1764
3886.86 1782
3887.45 1777
3888.04 1796
3888.62 1893
3889.21 1934
3889.80 1921
3890.39 1992
3890.98 1923
3891.57 1866
3892.15 1972
3892.74 2018
3893.33 1967
3893.92 1941
3894.51 1846
3895.10 1840
3895.69 1776
3896.28 1861
3896.86 1875
3897.45 1857
3898.04 1888
3898.63 1929
3899.22 1939
3899.81 1935
3900.40 1920
3900.99 1904
3901.58 1850
3902.17 1787
3902.76 1785
3903.34 1707
3903.93 1794
3904.52 1677
3905.11 1680
3905.70 1764
3906.29 1784
3906.88 1770
3907.47 1769
3908.06 1731
3908.65 1748
3909.24 1709
3909.83 1720
3910.42 1682
3911.01 1640
3911.60 1657
3912.19 1582
3912.78 1573
3913.37 1599
3913.96 1584
3914.55 1579
3915.14 1585
3915.73 1628
3916.32 1632
3916.91 1603
3917.50 1664
3918.09 1629
3918.68 1624
3919.28 1617
3919.87 1623
3920.46 1646
3921.05 1626
3921.64 1691
3922.23 1654
3922.82 1618
3923.41 1670
3924.00 1594
3924.59 1575
3925.18 1581
3925.77 1574
3926.37 1571
3926.96 1552
3927.55 1572
3928.14 1615
3928.73 1621
3929.32 1601
3929.91 1557
3930.51 1546
3931.10 1578
3931.69 1569
3932.28 1592
3932.87 1558
3933.46 1530
3934.05 1524
3934.65 1582
3935.24 1555
3935.83 1585
3936.42 1623
3937.01 1655
3937.61 1629
3938.20 1609
3938.79 1598
3939.38 1647
3939.97 1626
3940.57 1636
3941.16 1661
3941.75 1699
3942.34 1714
3942.94 1722
3943.53 1688
3944.12 1638
3944.71 1650
3945.31 1601
3945.90 1609
3946.49 1602
3947.08 1593
3947.68 1560
3948.27 1528
3948.86 1568
3949.45 1608
3950.05 1603
3950.64 1624
3951.23 1621
3951.83 1571
3952.42 1557
3953.01 1547
3953.61 1531
3954.20 1604
3954.79 1581
3955.39 1590
3955.98 1623
3956.57 1661
3957.17 1723
3957.76 1741
3958.35 1725
3958.95 1737
3959.54 1717
3960.13 1727
3960.73 1700
3961.32 1668
3961.92 1681
3962.51 1711
3963.10 1776
3963.70 1820
3964.29 1818
3964.88 1777
3965.48 1803
3966.07 1756
3966.67 1785
3967.26 1806
3967.86 1841
3968.45 1818
3969.04 1717
3969.64 1756
3970.23 1746
3970.83 1674
3971.42 1711
3972.02 1731
3972.61 1697
3973.21 1665
3973.80 1601
3974.40 1645
3974.99 1654
3975.58 1685
3976.18 1723
3976.77 1796
3977.37 1755
3977.96 1791
3978.56 1814
3979.15 1828
3979.75 1772
3980.35 1721
3980.94 1713
3981.54 1707
3982.13 1738
3982.73 1762
3983.32 1706
3983.92 1708
3984.51 1742
3985.11 1729
3985.70 1700
3986.30 1737
3986.90 1798
3987.49 1771
3988.09 1785
3988.68 1843
3989.28 1768
3989.87 1803
3990.47 1789
3991.07 1797
3991.66 1801
3992.26 1851
3992.85 1904
3993.45 1859
3994.05 1852
3994.64 1831
3995.24 1789
3995.84 1843
3996.43 1861
3997.03 1888
3997.62 1887
3998.22 1829
3998.82 1921
3999.41 1839
4000.01 1755
4000.61 1797
4001.20 1798
4001.80 1756
4002.40 1740
4003.00 1790
4003.59 1797
4004.19 1800
4004.79 1747
4005.38 1782
4005.98 1710
4006.58 1712
4007.17 1728
4007.77 1700
4008.37 1723
4008.97 1744
4009.56 1767
4010.16 1767
4010.76 1758
4011.36 1764
4011.95 1774
4012.55 1723
4013.15 1791
4013.75 1701
4014.34 1727
4014.94 1714
4015.54 1804
4016.14 1819
4016.74 1893
4017.33 1826
4017.93 1775
4018.53 1810
4019.13 1787
4019.73 1845
4020.32 1822
4020.92 1699
4021.52 1710
4022.12 1674
4022.72 1656
4023.32 1730
4023.91 1703
4024.51 1679
4025.11 1664
4025.71 1741
4026.31 1759
4026.91 1745
4027.51 1793
4028.10 1789
4028.70 1730
4029.30 1803
4029.90 1750
4030.50 1688
4031.10 1661
4031.70 1712
4032.30 1671
4032.90 1649
4033.49 1679
4034.09 1727
4034.69 1728
4035.29 1726
4035.89 1667
4036.49 1638
4037.09 1616
4037.69 1642
4038.29 1607
4038.89 1621
4039.49 1599
4040.09 1663
4040.69 1645
4041.29 1603
4041.89 1572
4042.49 1576
4043.09 1571
4043.69 1557
4044.29 1534
4044.89 1557
4045.49 1605
4046.09 1621
4046.69 1616
4047.29 1626
4047.89 1639
4048.49 1636
4049.09 1625
4049.69 1644
4050.29 1630
4050.89 1661
4051.49 1676
4052.09 1722
4052.69 1644
4053.29 1579
4053.89 1631
4054.49 1638
4055.09 1625
4055.69 1633
4056.30 1578
4056.90 1539
4057.50 1528
4058.10 1522
4058.70 1561
4059.30 1549
4059.90 1533
4060.50 1599
4061.10 1639
4061.71 1646
4062.31 1644
4062.91 1666
4063.51 1701
4064.11 1831
4064.71 1862
4065.31 1815
4065.92 1826
4066.52 1868
4067.12 1763
4067.72 1777
4068.32 1671
4068.92 1668
4069.53 1610
4070.13 1663
4070.73 1626
4071.33 1605
4071.93 1574
4072.54 1531
4073.14 1505
4073.74 1579
4074.34 1596
4074.94 1541
4075.55 1537
4076.15 1474
4076.75 1473
4077.35 1516
4077.96 1511
4078.56 1513
4079.16 1474
4079.76 1507
4080.37 1491
4080.97 1470
4081.57 1505
4082.17 1494
4082.78 1520
4083.38 1482
4083.98 1485
4084.59 1496
4085.19 1572
4085.79 1535
4086.39 1548
4087.00 1524
4087.60 1592
4088.20 1535
4088.81 1498
4089.41 1599
4090.01 1611
4090.62 1524
4091.22 1543
4091.82 1562
4092.43 1609
4093.03 1564
4093.63 1515
4094.24 1525
4094.84 1554
4095.45 1581
4096.05 1589
4096.65 1603
4097.26 1560
4097.86 1559
4098.47 1568
4099.07 1549
4099.67 1521
4100.28 1503
4100.88 1589
4101.49 1549
4102.09 1553
4102.69 1526
4103.30 1548
4103.90 1567
4104.51 1482
4105.11 1567
4105.72 1557
4106.32 1501
4106.93 1584
4107.53 1556
4108.13 1489
4108.74 1549
4109.34 1493
4109.95 1524
4110.55 1551
4111.16 1510
4111.76 1512
4112.37 1550
4112.97 1536
4113.58 1583
4114.18 1529
4114.79 1501
4115.39 1530
4116.00 1530
4116.60 1518
4117.21 1489
4117.82 1530
4118.42 1494
4119.03 1496
4119.63 1471
4120.24 1542
4120.84 1509
4121.45 1536
4122.05 1529
4122.66 1462
4123.27 1483
4123.87 1538
4124.48 1484
4125.08 1502
4125.69 1576
4126.30 1475
4126.90 1503
4127.51 1567
4128.11 1528
4128.72 1526
4129.33 1480
4129.93 1448
4130.54 1515
4131.15 1556
4131.75 1611
4132.36 1544
4132.96 1520
4133.57 1623
4134.18 1585
4134.78 1660
4135.39 1640
4136.00 1695
4136.60 1729
4137.21 1763
4137.82 1716
4138.43 1734
4139.03 1758
4139.64 1722
4140.25 1649
4140.85 1707
4141.46 1783
4142.07 1787
4142.68 1802
4143.28 1814
4143.89 1761
4144.50 1718
4145.10 1696
4145.71 1673
4146.32 1645
4146.93 1620
4147.53 1641
4148.14 1577
4148.75 1548
4149.36 1545
4149.97 1512
4150.57 1507
4151.18 1536
4151.79 1466
4152.40 1447
4153.00 1503
4153.61 1512
4154.22 1499
4154.83 1482
4155.44 1458
4156.05 1481
4156.65 1492
4157.26 1450
4157.87 1427
4158.48 1522
4159.09 1531
4159.70 1517
4160.30 1504
4160.91 1527
4161.52 1531
4162.13 1591
4162.74 1554
4163.35 1491
4163.96 1619
4164.56 1668
4165.17 1710
4165.78 1688
4166.39 1680
4167.00 1706
4167.61 1685
4168.22 1667
4168.83 1666
4169.44 1724
4170.05 1733
4170.66 1751
4171.26 1781
4171.87 1812
4172.48 1754
4173.09 1770
4173.70 1751
4174.31 1768
4174.92 1762
4175.53 1755
4176.14 1730
4176.75 1813
4177.36 1765
4177.97 1727
4178.58 1675
4179.19 1648
4179.80 1673
4180.41 1665
4181.02 1683
4181.63 1610
4182.24 1575
4182.85 1606
4183.46 1596
4184.07 1598
4184.68 1564
4185.29 1589
4185.90 1583
4186.51 1512
4187.12 1514
4187.73 1562
4188.34 1550
4188.95 1578
4189.56 1583
4190.18 1594
4190.79 1603
4191.40 1626
4192.01 1579
4192.62 1660
4193.23 1643
4193.84 1673
4194.45 1722
4195.06 1662
4195.67 1683
4196.28 1675
4196.90 1608
4197.51 1599
4198.12 1661
4198.73 1621
4199.34 1659
4199.95 1612
4200.56 1589
4201.18 1603
4201.79 1656
4202.40 1634
4203.01 1603
4203.62 1606
4204.23 1605
4204.85 1689
4205.46 1695
4206.07 1697
4206.68 1603
4207.29 1604
4207.90 1644
4208.52 1644
4209.13 1643
4209.74 1675
4210.35 1654
4210.97 1672
4211.58 1715
4212.19 1704
4212.80 1706
4213.41 1772
4214.03 1813
4214.64 1796
4215.25 1746
4215.86 1747
4216.48 1762
4217.09 1809
4217.70 1810
4218.32 1850
4218.93 1864
4219.54 1924
4220.15 2006
4220.77 2129
4221.38 2093
4221.99 2086
4222.61 2054
4223.22 2043
4223.83 2024
4224.44 2026
4225.06 2037
4225.67 2085
4226.28 2021
4226.90 2054
4227.51 2156
4228.13 2192
4228.74 2120
4229.35 2079
4229.97 2016
4230.58 2032
4231.19 1951
4231.81 1891
4232.42 1925
4233.03 1894
4233.65 1806
4234.26 1763
4234.88 1803
4235.49 1820
4236.10 1786
4236.72 1778
4237.33 1795
4237.95 1780
4238.56 1785
4239.17 1735
4239.79 1711
4240.40 1727
4241.02 1761
4241.63 1803
4242.25 1806
4242.86 1796
4243.48 1800
4244.09 1805
4244.71 1776
4245.32 1800
4245.93 1706
4246.55 1752
4247.16 1731
4247.78 1774
4248.39 1755
4249.01 1769
4249.62 1737
4250.24 1785
4250.85 1724
4251.47 1722
4252.08 1714
4252.70 1738
4253.32 1754
4253.93 1809
4254.55 1856
4255.16 1843
4255.78 1793
4256.39 1727
4257.01 1727
4257.62 1779
4258.24 1866
4258.85 1863
4259.47 1882
4260.09 1963
4260.70 1960
4261.32 1966
4261.93 2034
4262.55 2119
4263.17 2071
4263.78 1990
4264.40 1962
4265.01 1888
4265.63 1933
4266.25 1898
4266.86 1775
4267.48 1837
4268.10 1812
4268.71 1838
4269.33 1776
4269.94 1756
4270.56 1780
4271.18 1745
4271.79 1690
4272.41 1727
4273.03 1735
4273.64 1752
4274.26 1776
4274.88 1819
4275.49 1903
4276.11 1905
4276.73 1853
4277.35 1878
4277.96 1962
4278.58 1876
4279.20 1845
4279.81 1780
4280.43 1834
4281.05 1752
4281.67 1689
4282.28 1683
4282.90 1594
4283.52 1652
4284.14 1646
4284.75 1608
4285.37 1623
4285.99 1622
4286.61 1547
4287.22 1591
4287.84 1664
4288.46 1560
4289.08 1598
4289.70 1573
4290.31 1547
4290.93 1638
4291.55 1618
4292.17 1594
4292.79 1558
4293.40 1585
4294.02 1589
4294.64 1587
4295.26 1606
4295.88 1616
4296.50 1642
4297.11 1665
4297.73 1687
4298.35 1679
4298.97 1666
4299.59 1606
4300.21 1651
4300.83 1621
4301.44 1697
4302.06 1652
4302.68 1672
4303.30 1603
4303.92 1662
4304.54 1652
4305.16 1615
4305.78 1646
4306.40 1677
4307.02 1669
4307.63 1681
4308.25 1718
4308.87 1681
4309.49 1655
4310.11 1728
4310.73 1690
4311.35 1649
4311.97 1646
4312.59 1691
4313.21 1752
4313.83 1778
4314.45 1728
4315.07 1747
4315.69 1739
4316.31 1722
4316.93 1707
4317.55 1726
4318.17 1707
4318.79 1686
4319.41 1692
4320.03 1774
4320.65 1802
4321.27 1777
4321.89 1835
4322.51 1808
4323.13 1825
4323.75 1876
4324.37 1844
4324.99 1888
4325.61 1879
4326.23 1903
4326.85 1968
4327.47 1977
4328.09 1944
4328.71 2011
4329.33 2147
4329.96 2139
4330.58 2338
4331.20 2487
4331.82 2556
4332.44 2727
4333.06 2848
4333.68 2824
4334.30 2768
4334.92 2592
4335.54 2561
4336.17 2486
4336.79 2451
4337.41 2397
4338.03 2309
4338.65 2368
4339.27 2380
4339.89 2277
4340.52 2189
4341.14 2158
4341.76 2129
4342.38 2180
4343.00 2178
4343.62 2206
4344.25 2358
4344.87 2459
4345.49 2497
4346.11 2647
4346.73 2682
4347.36 2701
4347.98 2669
4348.60 2621
4349.22 2646
4349.84 2573
4350.47 2538
4351.09 2593
4351.71 2542
4352.33 2459
4352.96 2438
4353.58 2391
4354.20 2170
4354.82 2070
4355.45 2054
4356.07 2065
4356.69 2027
4357.31 2024
4357.94 2017
4358.56 1910
4359.18 1925
4359.81 1946
4360.43 1945
4361.05 1942
4361.68 1941
4362.30 1938
4362.92 1913
4363.55 1874
4364.17 1909
4364.79 1863
4365.42 1751
4366.04 1853
4366.66 1899
4367.29 1861
4367.91 1882
4368.53 1814
4369.16 1746
4369.78 1804
4370.40 1797
4371.03 1818
4371.65 1790
4372.27 1715
4372.90 1712
4373.52 1755
4374.15 1763
4374.77 1730
4375.39 1760
4376.02 1704
4376.64 1723
4377.27 1739
4377.89 1675
4378.52 1743
4379.14 1728
4379.76 1709
4380.39 1726
4381.01 1733
4381.64 1781
4382.26 1768
4382.89 1805
4383.51 1842
4384.14 1800
4384.76 1783
4385.39 1757
4386.01 1788
4386.64 1829
4387.26 1716
4387.89 1713
4388.51 1753
4389.14 1764
4389.76 1837
4390.39 1846
4391.01 1826
4391.64 1798
4392.26 1811
4392.89 1801
4393.51 1770
4394.14 1746
4394.76 1710
4395.39 1704
4396.01 1646
4396.64 1661
4397.26 1686
4397.89 1703
4398.52 1614
4399.14 1638
4399.77 1649
4400.39 1660
4401.02 1662
4401.65 1647
4402.27 1655
4402.90 1640
4403.52 1657
4404.15 1642
4404.78 1608
4405.40 1626
4406.03 1577
4406.65 1621
4407.28 1661
4407.91 1696
4408.53 1627
4409.16 1573
4409.79 1647
4410.41 1609
4411.04 1632
4411.67 1624
4412.29 1594
4412.92 1644
4413.55 1563
4414.17 1551
4414.80 1595
4415.43 1614
4416.05 1576
4416.68 1577
4417.31 1626
4417.94 1573
4418.56 1546
4419.19 1525
4419.82 1601
4420.44 1585
4421.07 1552
4421.70 1565
4422.33 1590
4422.95 1550
4423.58 1514
4424.21 1551
4424.84 1509
4425.46 1475
4426.09 1466
4426.72 1470
4427.35 1461
4427.97 1467
4428.60 1489
4429.23 1510
4429.86 1510
4430.49 1545
4431.11 1524
4431.74 1512
4432.37 1455
4433.00 1483
4433.63 1489
4434.26 1497
4434.88 1477
4435.51 1495
4436.14 1482
4436.77 1484
4437.40 1501
4438.03 1557
4438.65 1565
4439.28 1517
4439.91 1538
4440.54 1540
4441.17 1539
4441.80 1468
4442.43 1520
4443.06 1545
4443.68 1534
4444.31 1533
4444.94 1515
4445.57 1581
4446.20 1561
4446.83 1592
4447.46 1504
4448.09 1549
4448.72 1570
4449.35 1487
4449.98 1485
4450.61 1535
4451.24 1517
4451.86 1528
4452.49 1534
4453.12 1534
4453.75 1611
4454.38 1581
4455.01 1628
4455.64 1558
4456.27 1618
4456.90 1618
4457.53 1611
4458.16 1582
4458.79 1522
4459.42 1497
4460.05 1530
4460.68 1513
4461.31 1431
4461.94 1413
4462.57 1444
4463.20 1493
4463.83 1420
4464.46 1446
4465.09 1410
4465.72 1461
4466.36 1409
4466.99 1439
4467.62 1477
4468.25 1446
4468.88 1465
4469.51 1487
4470.14 1507
4470.77 1491
4471.40 1446
4472.03 1461
4472.66 1433
4473.29 1478
4473.93 1428
4474.56 1450
4475.19 1443
4475.82 1475
4476.45 1439
4477.08 1385
4477.71 1517
4478.34 1479
4478.98 1435
4479.61 1456
4480.24 1462
4480.87 1458
4481.50 1541
4482.13 1524
4482.76 1533
4483.40 1551
4484.03 1584
4484.66 1547
4485.29 1475
4485.92 1575
4486.56 1545
4487.19 1548
4487.82 1533
4488.45 1516
4489.08 1535
4489.72 1572
4490.35 1561
4490.98 1564
4491.61 1548
4492.25 1609
4492.88 1568
4493.51 1552
4494.14 1530
4494.78 1525
4495.41 1493
4496.04 1511
4496.67 1523
4497.31 1485
4497.94 1545
4498.57 1611
4499.20 1642
4499.84 1671
4500.47 1703
4501.10 1789
4501.74 1828
4502.37 1867
4503.00 1876
4503.64 1871
4504.27 1885
4504.90 1796
4505.53 1753
4506.17 1696
4506.80 1664
4507.43 1727
4508.07 1701
4508.70 1653
4509.34 1614
4509.97 1602
4510.60 1592
4511.24 1567
4511.87 1592
4512.50 1546
4513.14 1590
4513.77 1512
4514.41 1585
4515.04 1604
4515.67 1596
4516.31 1557
4516.94 1590
4517.58 1561
4518.21 1572
4518.84 1526
4519.48 1517
4520.11 1578
4520.75 1594
4521.38 1527
4522.02 1536
4522.65 1573
4523.28 1598
4523.92 1643
4524.55 1615
4525.19 1611
4525.82 1694
4526.46 1724
4527.09 1795
4527.73 1859
4528.36 1960
4529.00 2145
4529.63 2345
4530.27 2441
4530.90 2530
4531.54 2612
4532.17 2634
4532.81 2526
4533.44 2428
4534.08 2280
4534.71 2076
4535.35 1967
4535.99 1946
4536.62 1897
4537.26 1713
4537.89 1639
4538.53 1646
4539.16 1631
4539.80 1609
4540.43 1569
4541.07 1618
4541.71 1626
4542.34 1576
4542.98 1582
4543.61 1555
4544.25 1553
4544.89 1549
4545.52 1575
4546.16 1573
4546.79 1532
4547.43 1573
4548.07 1544
4548.70 1567
4549.34 1529
4549.98 1580
4550.61 1610
4551.25 1612
4551.89 1572
4552.52 1571
4553.16 1549
4553.80 1591
4554.43 1572
4555.07 1592
4555.71 1572
4556.34 1573
4556.98 1559
4557.62 1560
4558.25 1548
4558.89 1542
4559.53 1540
4560.16 1563
4560.80 1590
4561.44 1585
4562.08 1589
4562.71 1572
4563.35 1574
4563.99 1636
4564.63 1602
4565.26 1548
4565.90 1612
4566.54 1746
4567.18 1706
4567.81 1689
4568.45 1697
4569.09 1705
4569.73 1740
4570.36 1715
4571.00 1742
4571.64 1696
4572.28 1679
4572.92 1660
4573.55 1660
4574.19 1642
4574.83 1637
4575.47 1592
4576.11 1573
4576.75 1530
4577.38 1510
4578.02 1579
4578.66 1549
4579.30 1524
4579.94 1517
4580.58 1530
4581.21 1571
4581.85 1537
4582.49 1596
4583.13 1597
4583.77 1557
4584.41 1585
4585.05 1600
4585.69 1615
4586.32 1603
4586.96 1697
4587.60 1639
4588.24 1664
4588.88 1686
4589.52 1653
4590.16 1716
4590.80 1666
4591.44 1658
4592.08 1702
4592.72 1670
4593.36 1651
4594.00 1618
4594.63 1601
4595.27 1606
4595.91 1610
4596.55 1571
4597.19 1591
4597.83 1556
4598.47 1524
4599.11 1524
4599.75 1546
4600.39 1527
4601.03 1560
4601.67 1533
4602.31 1625
4602.95 1612
4603.59 1626
4604.23 1626
4604.87 1572
4605.51 1589
4606.15 1660
4606.79 1646
4607.43 1667
4608.08 1759
4608.72 1670
4609.36 1641
4610.00 1647
4610.64 1677
4611.28 1583
4611.92 1542
4612.56 1554
4613.20 1529
4613.84 1546
4614.48 1538
4615.12 1555
4615.76 1533
4616.41 1518
4617.05 1525
4617.69 1539
4618.33 1543
4618.97 1484
4619.61 1504
4620.25 1534
4620.89 1479
4621.54 1499
4622.18 1493
4622.82 1566
4623.46 1478
4624.10 1416
4624.74 1504
4625.38 1461
4626.03 1439
4626.67 1484
4627.31 1487
4627.95 1512
4628.59 1498
4629.24 1509
4629.88 1478
4630.52 1512
4631.16 1555
4631.80 1558
4632.45 1541
4633.09 1611
4633.73 1560
4634.37 1556
4635.02 1603
4635.66 1650
4636.30 1678
4636.94 1799
4637.58 1855
4638.23 1880
4638.87 1845
4639.51 1852
4640.16 1861
4640.80 1862
4641.44 1803
4642.08 1716
4642.73 1644
4643.37 1598
4644.01 1587
4644.66 1586
4645.30 1531
4645.94 1557
4646.58 1569
4647.23 1507
4647.87 1532
4648.51 1594
4649.16 1579
4649.80 1637
4650.44 1621
4651.09 1656
4651.73 1624
4652.37 1664
4653.02 1724
4653.66 1688
4654.31 1636
4654.95 1628
4655.59 1561
4656.24 1547
4656.88 1609
4657.52 1548
4658.17 1497
4658.81 1474
4659.46 1514
4660.10 1515
4660.75 1484
4661.39 1445
4662.03 1501
4662.68 1453
4663.32 1436
4663.97 1436
4664.61 1443
4665.26 1384
4665.90 1453
4666.54 1422
4667.19 1405
4667.83 1425
4668.48 1455
4669.12 1384
4669.77 1406
4670.41 1401
4671.06 1420
4671.70 1471
4672.35 1451
4672.99 1476
4673.64 1442
4674.28 1505
4674.93 1528
4675.57 1500
4676.22 1462
4676.86 1460
4677.51 1503
4678.15 1502
4678.80 1517
4679.44 1488
4680.09 1510
4680.73 1499
4681.38 1499
4682.03 1464
4682.67 1444
4683.32 1473
4683.96 1439
4684.61 1450
4685.25 1499
4685.90 1423
4686.55 1440
4687.19 1517
4687.84 1523
4688.48 1542
4689.13 1501
4689.78 1519
4690.42 1558
4691.07 1465
4691.72 1510
4692.36 1480
4693.01 1588
4693.65 1584
4694.30 1617
4694.95 1591
4695.59 1533
4696.24 1485
4696.89 1517
4697.53 1547
4698.18 1537
4698.83 1634
4699.47 1611
4700.12 1617
4700.77 1583
4701.41 1588
4702.06 1577
4702.71 1586
4703.36 1506
4704.00 1527
4704.65 1504
4705.30 1462
4705.94 1552
4706.59 1484
4707.24 1473
4707.89 1474
4708.53 1475
4709.18 1504
4709.83 1489
4710.48 1477
4711.12 1460
4711.77 1481
4712.42 1557
4713.07 1499
4713.71 1525
4714.36 1555
4715.01 1507
4715.66 1485
4716.31 1453
4716.95 1447
4717.60 1455
4718.25 1530
4718.90 1554
4719.55 1538
4720.19 1529
4720.84 1570
4721.49 1559
4722.14 1523
4722.79 1481
4723.44 1494
4724.08 1568
4724.73 1519
4725.38 1461
4726.03 1516
4726.68 1581
4727.33 1520
4727.98 1482
4728.63 1495
4729.27 1469
4729.92 1497
4730.57 1508
4731.22 1511
4731.87 1474
4732.52 1478
4733.17 1500
4733.82 1513
4734.47 1482
4735.12 1420
4735.77 1497
4736.41 1561
4737.06 1535
4737.71 1586
4738.36 1570
4739.01 1544
4739.66 1570
4740.31 1565
4740.96 1561
4741.61 1553
4742.26 1516
4742.91 1587
4743.56 1569
4744.21 1504
4744.86 1473
4745.51 1475
4746.16 1541
4746.81 1561
4747.46 1528
4748.11 1533
4748.76 1577
4749.41 1580
4750.06 1575
4750.71 1615
4751.36 1642
4752.01 1726
4752.66 1653
4753.31 1653
4753.96 1590
4754.61 1524
4755.26 1629
4755.92 1602
4756.57 1579
4757.22 1542
4757.87 1557
4758.52 1563
4759.17 1556
4759.82 1504
4760.47 1534
4761.12 1580
4761.77 1651
4762.42 1649
4763.08 1633
4763.73 1644
4764.38 1624
4765.03 1587
4765.68 1584
4766.33 1527
4766.98 1555
4767.64 1581
4768.29 1565
4768.94 1611
4769.59 1566
4770.24 1581
4770.89 1518
4771.54 1595
4772.20 1582
4772.85 1618
4773.50 1623
4774.15 1622
4774.80 1623
4775.46 1604
4776.11 1609
4776.76 1571
4777.41 1564
4778.06 1570
4778.72 1571
4779.37 1551
4780.02 1583
4780.67 1602
4781.33 1554
4781.98 1594
4782.63 1559
4783.28 1563
4783.94 1561
4784.59 1563
4785.24 1623
4785.89 1625
4786.55 1604
4787.20 1622
4787.85 1700
4788.51 1617
4789.16 1656
4789.81 1674
4790.46 1648
4791.12 1754
4791.77 1669
4792.42 1713
4793.08 1642
4793.73 1688
4794.38 1666
4795.04 1689
4795.69 1672
4796.34 1659
4797.00 1672
4797.65 1733
4798.30 1720
4798.96 1780
4799.61 1815
4800.27 1791
4800.92 1853
4801.57 1851
4802.23 1866
4802.88 1870
4803.53 1797
4804.19 1720
4804.84 1766
4805.50 1711
4806.15 1738
4806.81 1686
4807.46 1625
4808.11 1679
4808.77 1728
4809.42 1727
4810.08 1697
4810.73 1738
4811.39 1782
4812.04 1710
4812.69 1718
4813.35 1794
4814.00 1786
4814.66 1783
4815.31 1748
4815.97 1707
4816.62 1757
4817.28 1805
4817.93 1843
4818.59 1770
4819.24 1765
4819.90 1910
4820.55 1939
4821.21 1864
4821.86 1906
4822.52 1966
4823.17 1977
4823.83 2001
4824.48 1957
4825.14 1959
4825.79 1941
4826.45 1941
4827.11 1953
4827.76 1913
4828.42 1914
4829.07 1901
4829.73 1899
4830.38 1895
4831.04 1912
4831.70 1992
4832.35 1961
4833.01 1926
4833.66 1905
4834.32 1991
4834.98 2065
4835.63 2058
4836.29 2105
4836.94 2035
4837.60 2189
4838.26 2208
4838.91 2176
4839.57 2138
4840.23 2128
4840.88 2144
4841.54 2175
4842.20 2193
4842.85 2193
4843.51 2202
4844.17 2263
4844.82 2263
4845.48 2182
4846.14 2190
4846.79 2274
4847.45 2257
4848.11 2213
4848.76 2311
4849.42 2336
4850.08 2364
4850.73 2373
4851.39 2296
4852.05 2299
4852.71 2316
4853.36 2315
4854.02 2269
4854.68 2200
4855.34 2183
4855.99 2302
4856.65 2395
4857.31 2462
4857.97 2620
4858.62 2662
4859.28 2561
4859.94 2441
4860.60 2493
4861.25 2362
4861.91 2277
4862.57 2267
4863.23 2265
4863.89 2226
4864.54 2184
4865.20 2279
4865.86 2298
4866.52 2213
4867.18 2132
4867.84 2155
4868.49 2223
4869.15 2118
4869.81 2070
4870.47 2091
4871.13 2049
4871.79 2007
4872.44 2031
4873.10 2031
4873.76 2062
4874.42 2112
4875.08 2052
4875.74 1999
4876.40 2006
4877.06 2043
4877.72 1955
4878.37 1977
4879.03 1981
4879.69 1948
4880.35 2000
4881.01 1962
4881.67 1917
4882.33 1856
4882.99 1830
4883.65 1893
4884.31 1945
4884.97 1901
4885.63 1864
4886.29 1790
4886.95 1802
4887.61 1777
4888.26 1793
4888.92 1784
4889.58 1803
4890.24 1827
4890.90 1849
4891.56 1811
4892.22 1824
4892.88 1788
4893.54 1787
4894.20 1794
4894.86 1809
4895.52 1794
4896.18 1763
4896.84 1785
4897.51 1729
4898.17 1809
4898.83 1827
4899.49 1804
4900.15 1845
4900.81 1807
4901.47 1848
4902.13 1791
4902.79 1753
4903.45 1802
4904.11 1749
4904.77 1706
4905.43 1654
4906.09 1605
4906.75 1628
4907.41 1614
4908.08 1611
4908.74 1666
4909.40 1645
4910.06 1642
4910.72 1619
4911.38 1654
4912.04 1595
4912.70 1576
4913.37 1536
4914.03 1568
4914.69 1591
4915.35 1526
4916.01 1501
4916.67 1549
4917.33 1549
4918.00 1523
4918.66 1507
4919.32 1461
4919.98 1493
4920.64 1510
4921.31 1511
4921.97 1476
4922.63 1438
4923.29 1399
4923.95 1455
4924.62 1448
4925.28 1499
4925.94 1493
4926.60 1446
4927.26 1469
4927.93 1486
4928.59 1467
4929.25 1506
4929.91 1486
4930.58 1495
4931.24 1515
4931.90 1486
4932.56 1474
4933.23 1508
4933.89 1479
4934.55 1456
4935.22 1428
4935.88 1463
4936.54 1494
4937.20 1504
4937.87 1501
4938.53 1487
4939.19 1458
4939.86 1535
4940.52 1574
4941.18 1441
4941.85 1492
4942.51 1522
4943.17 1516
4943.84 1486
4944.50 1522
4945.16 1432
4945.83 1424
4946.49 1438
4947.15 1447
4947.82 1449
4948.48 1447
4949.15 1432
4949.81 1460
4950.47 1416
4951.14 1352
4951.80 1433
4952.47 1431
4953.13 1408
4953.79 1444
4954.46 1439
4955.12 1451
4955.79 1436
4956.45 1423
4957.11 1441
4957.78 1478
4958.44 1493
4959.11 1557
4959.77 1591
4960.44 1572
4961.10 1654
4961.77 1635
4962.43 1654
4963.10 1650
4963.76 1661
4964.42 1656
4965.09 1623
4965.75 1566
4966.42 1569
4967.08 1497
4967.75 1427
4968.41 1497
4969.08 1447
4969.74 1448
4970.41 1499
4971.08 1495
4971.74 1511
4972.41 1436
4973.07 1504
4973.74 1454
4974.40 1413
4975.07 1464
4975.73 1515
4976.40 1489
4977.06 1432
4977.73 1485
4978.40 1424
4979.06 1413
4979.73 1480
4980.39 1465
4981.06 1437
4981.73 1443
4982.39 1415
4983.06 1380
4983.72 1420
4984.39 1436
4985.06 1476
4985.72 1458
4986.39 1429
4987.05 1401
4987.72 1491
4988.39 1462
4989.05 1405
4989.72 1384
4990.39 1429
4991.05 1385
4991.72 1447
4992.39 1427
4993.05 1411
4993.72 1427
4994.39 1397
4995.05 1378
4995.72 1378
4996.39 1341
4997.05 1381
4997.72 1409
4998.39 1365
4999.06 1364
4999.72 1303
5000.39 1324
5001.06 1359
5001.73 1319
5002.39 1332
5003.06 1340
5003.73 1399
5004.39 1346
5005.06 1392
5005.73 1405
5006.40 1365
5007.07 1452
5007.73 1423
5008.40 1419
5009.07 1392
5009.74 1390
5010.40 1389
5011.07 1431
5011.74 1438
5012.41 1407
5013.08 1375
5013.74 1343
5014.41 1357
5015.08 1338
5015.75 1341
5016.42 1379
5017.09 1368
5017.75 1378
5018.42 1405
5019.09 1467
5019.76 1460
5020.43 1495
5021.10 1480
5021.76 1520
5022.43 1513
5023.10 1501
5023.77 1517
5024.44 1481
5025.11 1470
5025.78 1421
5026.45 1387
5027.12 1411
5027.78 1398
5028.45 1374
5029.12 1389
5029.79 1367
5030.46 1378
5031.13 1422
5031.80 1364
5032.47 1409
5033.14 1371
5033.81 1349
5034.48 1338
5035.15 1370
5035.82 1396
5036.49 1371
5037.16 1364
5037.83 1402
5038.50 1402
5039.16 1345
5039.83 1425
5040.50 1351
5041.17 1352
5041.84 1412
5042.51 1394
5043.18 1396
5043.85 1413
5044.52 1378
5045.20 1394
5045.87 1389
5046.54 1384
5047.21 1350
5047.88 1355
5048.55 1374
5049.22 1366
5049.89 1327
5050.56 1355
5051.23 1364
5051.90 1349
5052.57 1365
5053.24 1331
5053.91 1330
5054.58 1358
5055.25 1456
5055.92 1360
5056.60 1307
5057.27 1381
5057.94 1420
5058.61 1393
5059.28 1370
5059.95 1403
5060.62 1407
5061.29 1420
5061.96 1437
5062.64 1388
5063.31 1366
5063.98 1389
5064.65 1370
5065.32 1412
5065.99 1323
5066.66 1364
5067.34 1378
5068.01 1326
5068.68 1326
5069.35 1371
5070.02 1347
5070.70 1325
5071.37 1372
5072.04 1384
5072.71 1394
5073.38 1386
5074.06 1421
5074.73 1465
5075.40 1489
5076.07 1476
5076.74 1434
5077.42 1369
5078.09 1445
5078.76 1414
5079.43 1404
5080.11 1375
5080.78 1377
5081.45 1385
5082.12 1394
5082.80 1416
5083.47 1454
5084.14 1402
5084.82 1359
5085.49 1417
5086.16 1458
5086.83 1450
5087.51 1483
5088.18 1561
5088.85 1615
5089.53 1580
5090.20 1628
5090.87 1604
5091.55 1488
5092.22 1543
5092.89 1539
5093.57 1499
5094.24 1541
5094.91 1491
5095.59 1482
5096.26 1438
5096.93 1427
5097.61 1380
5098.28 1402
5098.96 1429
5099.63 1412
5100.30 1422
5100.98 1376
5101.65 1435
5102.32 1437
5103.00 1473
5103.67 1500
5104.35 1471
5105.02 1470
5105.70 1439
5106.37 1474
5107.04 1498
5107.72 1433
5108.39 1426
5109.07 1461
5109.74 1471
5110.42 1420
5111.09 1416
5111.77 1450
5112.44 1365
5113.11 1410
5113.79 1401
5114.46 1427
5115.14 1459
5115.81 1502
5116.49 1472
5117.16 1558
5117.84 1624
5118.51 1617
5119.19 1671
5119.86 1693
5120.54 1697
5121.21 1585
5121.89 1565
5122.57 1508
5123.24 1516
5123.92 1520
5124.59 1492
5125.27 1445
5125.94 1409
5126.62 1389
5127.29 1405
5127.97 1406
5128.64 1466
5129.32 1428
5130.00 1424
5130.67 1433
5131.35 1415
5132.02 1448
5132.70 1500
5133.38 1489
5134.05 1413
5134.73 1429
5135.40 1470
5136.08 1463
5136.76 1481
5137.43 1471
5138.11 1445
5138.79 1470
5139.46 1466
5140.14 1431
5140.82 1403
5141.49 1418
5142.17 1410
5142.85 1387
5143.52 1419
5144.20 1414
5144.88 1396
5145.55 1357
5146.23 1351
5146.91 1348
5147.58 1324
5148.26 1369
5148.94 1330
5149.61 1377
5150.29 1405
5150.97 1375
5151.65 1387
5152.32 1363
5153.00 1376
5153.68 1381
5154.36 1383
5155.03 1346
5155.71 1422
5156.39 1527
5157.07 1450
5157.74 1426
5158.42 1464
5159.10 1432
5159.78 1424
5160.45 1470
5161.13 1491
5161.81 1445
5162.49 1357
5163.17 1376
5163.84 1383
5164.52 1415
5165.20 1493
5165.88 1495
5166.56 1482
5167.24 1374
5167.91 1397
5168.59 1365
5169.27 1349
5169.95 1350
5170.63 1362
5171.31 1376
5171.98 1383
5172.66 1377
5173.34 1367
5174.02 1328
5174.70 1361
5175.38 1354
5176.06 1363
5176.74 1374
5177.41 1412
5178.09 1358
5178.77 1392
5179.45 1365
5180.13 1375
5180.81 1378
5181.49 1330
5182.17 1353
5182.85 1364
5183.53 1339
5184.21 1316
5184.89 1257
5185.57 1290
5186.24 1345
5186.92 1333
5187.60 1318
5188.28 1335
5188.96 1276
5189.64 1310
5190.32 1318
5191.00 1347
5191.68 1366
5192.36 1291
5193.04 1270
5193.72 1302
5194.40 1325
5195.08 1351
5195.76 1303
5196.44 1260
5197.12 1365
5197.80 1334
5198.48 1325
5199.16 1338
5199.84 1344
5200.52 1332
5201.21 1289
5201.89 1300
5202.57 1348
5203.25 1340
5203.93 1327
5204.61 1328
5205.29 1352
5205.97 1331
5206.65 1365
5207.33 1360
5208.01 1367
5208.69 1365
5209.37 1349
5210.06 1344
5210.74 1391
5211.42 1377
5212.10 1380
5212.78 1360
5213.46 1379
5214.14 1363
5214.82 1394
5215.51 1371
5216.19 1382
5216.87 1363
5217.55 1344
5218.23 1397
5218.91 1384
5219.60 1378
5220.28 1432
5220.96 1370
5221.64 1387
5222.32 1427
5223.00 1405
5223.69 1410
5224.37 1356
5225.05 1408
5225.73 1417
5226.41 1396
5227.10 1368
5227.78 1308
5228.46 1373
5229.14 1349
5229.83 1322
5230.51 1320
5231.19 1387
5231.87 1402
5232.56 1354
5233.24 1401
5233.92 1406
5234.60 1391
5235.29 1423
5235.97 1378
5236.65 1415
5237.34 1403
5238.02 1463
5238.70 1451
5239.38 1414
5240.07 1387
5240.75 1366
5241.43 1401
5242.12 1429
5242.80 1342
5243.48 1368
5244.17 1385
5244.85 1331
5245.53 1390
5246.22 1369
5246.90 1358
5247.58 1374
5248.27 1362
5248.95 1405
5249.63 1389
5250.32 1402
5251.00 1375
5251.69 1388
5252.37 1415
5253.05 1451
5253.74 1394
5254.42 1338
5255.11 1369
5255.79 1375
5256.47 1342
5257.16 1352
5257.84 1310
5258.53 1315
5259.21 1305
5259.89 1369
5260.58 1452
5261.26 1450
5261.95 1426
5262.63 1451
5263.32 1432
5264.00 1477
5264.69 1497
5265.37 1426
5266.06 1459
5266.74 1406
5267.43 1417
5268.11 1422
5268.79 1440
5269.48 1412
5270.16 1415
5270.85 1427
5271.53 1467
5272.22 1392
5272.91 1444
5273.59 1388
5274.28 1404
5274.96 1375
5275.65 1421
5276.33 1359
5277.02 1362
5277.70 1424
5278.39 1397
5279.07 1436
5279.76 1441
5280.45 1446
5281.13 1482
5281.82 1511
5282.50 1498
5283.19 1440
5283.87 1427
5284.56 1453
5285.25 1475
5285.93 1430
5286.62 1456
5287.30 1482
5287.99 1468
5288.68 1419
5289.36 1422
5290.05 1403
5290.74 1432
5291.42 1397
5292.11 1416
5292.79 1435
5293.48 1442
5294.17 1399
5294.85 1429
5295.54 1426
5296.23 1433
5296.91 1519
5297.60 1516
5298.29 1569
5298.98 1560
5299.66 1537
5300.35 1584
5301.04 1587
5301.72 1540
5302.41 1588
5303.10 1593
5303.78 1626
5304.47 1660
5305.16 1660
5305.85 1657
5306.53 1613
5307.22 1567
5307.91 1544
5308.60 1593
5309.28 1602
5309.97 1645
5310.66 1619
5311.35 1664
5312.03 1727
5312.72 1738
5313.41 1753
5314.10 1749
5314.79 1767
5315.47 1746
5316.16 1762
5316.85 1738
5317.54 1678
5318.23 1674
5318.91 1652
5319.60 1634
5320.29 1650
5320.98 1642
5321.67 1577
5322.36 1593
5323.04 1538
5323.73 1482
5324.42 1470
5325.11 1533
5325.80 1511
5326.49 1491
5327.18 1490
5327.86 1469
5328.55 1474
5329.24 1491
5329.93 1481
5330.62 1486
5331.31 1480
5332.00 1447
5332.69 1485
5333.38 1501
5334.06 1490
5334.75 1510
5335.44 1520
5336.13 1503
5336.82 1504
5337.51 1451
5338.20 1505
5338.89 1509
5339.58 1500
5340.27 1495
5340.96 1481
5341.65 1529
5342.34 1552
5343.03 1541
5343.72 1587
5344.41 1566
5345.10 1582
5345.79 1693
5346.48 1691
5347.17 1793
5347.86 1938
5348.55 2031
5349.24 2094
5349.93 2063
5350.62 1985
5351.31 2006
5352.00 1990
5352.69 1877
5353.38 1871
5354.07 1770
5354.76 1712
5355.45 1605
5356.14 1596
5356.83 1565
5357.52 1513
5358.21 1528
5358.90 1551
5359.59 1499
5360.29 1493
5360.98 1504
5361.67 1515
5362.36 1510
5363.05 1499
5363.74 1465
5364.43 1454
5365.12 1488
5365.81 1477
5366.50 1442
5367.20 1436
5367.89 1413
5368.58 1399
5369.27 1395
5369.96 1412
5370.65 1461
5371.34 1456
5372.04 1379
5372.73 1436
5373.42 1457
5374.11 1424
5374.80 1414
5375.49 1434
5376.19 1410
5376.88 1467
5377.57 1431
5378.26 1403
5378.95 1418
5379.65 1425
5380.34 1392
5381.03 1402
5381.72 1460
5382.42 1461
5383.11 1403
5383.80 1441
5384.49 1480
5385.19 1489
5385.88 1451
5386.57 1451
5387.26 1490
5387.96 1527
5388.65 1520
5389.34 1524
5390.03 1514
5390.73 1544
5391.42 1576
5392.11 1513
5392.80 1530
5393.50 1484
5394.19 1456
5394.88 1488
5395.58 1474
5396.27 1456
5396.96 1457
5397.66 1439
5398.35 1383
5399.04 1436
5399.74 1439
5400.43 1447
5401.12 1506
5401.82 1476
5402.51 1479
5403.20 1495
5403.90 1456
5404.59 1482
5405.29 1473
5405.98 1477
5406.67 1512
5407.37 1486
5408.06 1506
5408.75 1478
5409.45 1517
5410.14 1488
5410.84 1460
5411.53 1511
5412.23 1519
5412.92 1446
5413.61 1455
5414.31 1461
5415.00 1444
5415.70 1438
5416.39 1428
5417.09 1396
5417.78 1493
5418.47 1530
5419.17 1511
5419.86 1563
5420.56 1508
5421.25 1521
5421.95 1576
5422.64 1579
5423.34 1530
5424.03 1506
5424.73 1588
5425.42 1506
5426.12 1491
5426.81 1540
5427.51 1552
5428.20 1526
5428.90 1524
5429.59 1551
5430.29 1598
5430.99 1587
5431.68 1529
5432.38 1579
5433.07 1549
5433.77 1537
5434.46 1525
5435.16 1515
5435.85 1584
5436.55 1592
5437.25 1596
5437.94 1650
5438.64 1589
5439.33 1557
5440.03 1557
5440.73 1645
5441.42 1682
5442.12 1688
5442.81 1701
5443.51 1778
5444.21 1794
5444.90 1923
5445.60 2012
5446.29 2052
5446.99 2199
5447.69 2170
5448.38 2257
5449.08 2121
5449.78 2111
5450.47 2066
5451.17 1995
5451.87 1917
5452.56 1831
5453.26 1794
5453.96 1771
5454.65 1690
5455.35 1682
5456.05 1696
5456.75 1736
5457.44 1712
5458.14 1690
5458.84 1718
5459.53 1669
5460.23 1706
5460.93 1785
5461.63 1807
5462.32 1762
5463.02 1827
5463.72 1847
5464.42 1787
5465.11 1728
5465.81 1748
5466.51 1757
5467.21 1804
5467.90 1776
5468.60 1758
5469.30 1783
5470.00 1793
5470.70 1812
5471.39 1764
5472.09 1815
5472.79 1874
5473.49 1861
5474.19 1827
5474.88 1876
5475.58 1831
5476.28 1942
5476.98 1968
5477.68 2060
5478.38 2186
5479.07 2297
5479.77 2354
5480.47 2398
5481.17 2375
5481.87 2331
5482.57 2240
5483.27 2203
5483.96 2161
5484.66 2103
5485.36 2063
5486.06 2096
5486.76 1964
5487.46 2019
5488.16 2021
5488.86 2028
5489.56 2108
5490.26 2141
5490.96 2107
5491.65 2132
5492.35 2148
5493.05 2208
5493.75 2166
5494.45 2109
5495.15 2140
5495.85 2138
5496.55 2154
5497.25 2315
5497.95 2434
5498.65 2580
5499.35 2877
5500.05 3137
5500.75 3257
5501.45 3255
5502.15 3198
5502.85 2981
5503.55 2692
5504.25 2562
5504.95 2340
5505.65 2169
5506.35 2088
5507.05 2092
5507.75 2021
5508.45 1975
5509.15 1885
5509.85 1915
5510.55 1881
5511.25 1909
5511.95 1878
5512.65 1915
5513.35 1927
5514.05 1900
5514.76 1877
5515.46 1909
5516.16 1946
5516.86 1921
5517.56 1886
5518.26 1868
5518.96 1863
5519.66 1960
5520.36 1871
5521.06 1904
5521.77 1818
5522.47 1828
5523.17 1772
5523.87 1749
5524.57 1718
5525.27 1646
5525.97 1665
5526.67 1619
5527.38 1722
5528.08 1705
5528.78 1677
5529.48 1647
5530.18 1691
5530.88 1611
5531.59 1605
5532.29 1571
5532.99 1607
5533.69 1616
5534.39 1618
5535.10 1629
5535.80 1693
5536.50 1641
5537.20 1607
5537.90 1641
5538.61 1648
5539.31 1634
5540.01 1649
5540.71 1661
5541.42 1572
5542.12 1552
5542.82 1607
5543.52 1589
5544.23 1581
5544.93 1601
5545.63 1645
5546.33 1639
5547.04 1605
5547.74 1550
5548.44 1582
5549.15 1565
5549.85 1630
5550.55 1614
5551.26 1677
5551.96 1573
5552.66 1586
5553.36 1571
5554.07 1575
5554.77 1594
5555.47 1601
5556.18 1508
5556.88 1598
5557.58 1621
5558.29 1577
5558.99 1557
5559.70 1576
5560.40 1586
5561.10 1561
5561.81 1665
5562.51 1640
5563.21 1626
5563.92 1613
5564.62 1650
5565.33 1566
5566.03 1586
5566.73 1565
5567.44 1561
5568.14 1554
5568.85 1549
5569.55 1459
5570.25 1467
5570.96 1495
5571.66 1513
5572.37 1484
5573.07 1492
5573.78 1565
5574.48 1567
5575.19 1514
5575.89 1562
5576.59 1515
5577.30 1498
5578.00 1490
5578.71 1504
5579.41 1472
5580.12 1470
5580.82 1460
5581.53 1459
5582.23 1480
5582.94 1489
5583.64 1453
5584.35 1449
5585.05 1436
5585.76 1459
5586.46 1442
5587.17 1459
5587.88 1489
5588.58 1473
5589.29 1453
5589.99 1468
5590.70 1430
5591.40 1450
5592.11 1468
5592.81 1473
5593.52 1481
5594.23 1444
5594.93 1400
5595.64 1416
5596.34 1382
5597.05 1421
5597.76 1461
5598.46 1408
5599.17 1403
5599.87 1449
5600.58 1408
5601.29 1452
5601.99 1443
5602.70 1419
5603.41 1422
5604.11 1405
5604.82 1394
5605.52 1495
5606.23 1459
5606.94 1438
5607.64 1389
5608.35 1383
5609.06 1398
5609.76 1401
5610.47 1368
5611.18 1389
5611.88 1462
5612.59 1496
5613.30 1451
5614.01 1448
5614.71 1482
5615.42 1412
5616.13 1419
5616.83 1431
5617.54 1453
5618.25 1438
5618.96 1447
5619.66 1412
5620.37 1428
5621.08 1485
5621.79 1438
5622.49 1380
5623.20 1413
5623.91 1403
5624.62 1420
5625.32 1436
5626.03 1470
5626.74 1476
5627.45 1450
5628.16 1424
5628.86 1387
5629.57 1466
5630.28 1449
5630.99 1476
5631.70 1466
5632.40 1468
5633.11 1497
5633.82 1493
5634.53 1489
5635.24 1537
5635.95 1593
5636.65 1563
5637.36 1585
5638.07 1658
5638.78 1593
5639.49 1554
5640.20 1574
5640.91 1601
5641.61 1571
5642.32 1506
5643.03 1532
5643.74 1588
5644.45 1585
5645.16 1585
5645.87 1569
5646.58 1541
5647.29 1554
5648.00 1542
5648.70 1533
5649.41 1528
5650.12 1560
5650.83 1480
5651.54 1479
5652.25 1493
5652.96 1495
5653.67 1540
5654.38 1511
5655.09 1564
5655.80 1547
5656.51 1552
5657.22 1569
5657.93 1581
5658.64 1578
5659.35 1579
5660.06 1600
5660.77 1586
5661.48 1582
5662.19 1613
5662.90 1592
5663.61 1540
5664.32 1552
5665.03 1477
5665.74 1492
5666.45 1520
5667.16 1541
5667.87 1548
5668.58 1567
5669.29 1600
5670.00 1548
5670.71 1546
5671.42 1625
5672.13 1636
5672.84 1640
5673.56 1631
5674.27 1607
5674.98 1571
5675.69 1531
5676.40 1518
5677.11 1508
5677.82 1490
5678.53 1533
5679.24 1540
5679.95 1513
5680.67 1480
5681.38 1470
5682.09 1488
5682.80 1562
5683.51 1530
5684.22 1532
5684.93 1472
5685.65 1460
5686.36 1482
5687.07 1481
5687.78 1492
5688.49 1489
5689.20 1482
5689.92 1464
5690.63 1475
5691.34 1485
5692.05 1466
5692.76 1460
5693.47 1515
5694.19 1507
5694.90 1478
5695.61 1476
5696.32 1458
5697.04 1471
5697.75 1516
5698.46 1497
5699.17 1452
5699.89 1451
5700.60 1443
5701.31 1430
5702.02 1475
5702.74 1511
5703.45 1515
5704.16 1472
5704.87 1555
5705.59 1520
5706.30 1493
5707.01 1512
5707.72 1513
5708.44 1510
5709.15 1480
5709.86 1510
5710.58 1496
5711.29 1489
5712.00 1443
5712.72 1449
5713.43 1479
5714.14 1473
5714.86 1454
5715.57 1442
5716.28 1458
5717.00 1451
5717.71 1421
5718.42 1447
5719.14 1457
5719.85 1457
5720.56 1510
5721.28 1494
5721.99 1450
5722.71 1506
5723.42 1470
5724.13 1505
5724.85 1568
5725.56 1635
5726.28 1573
5726.99 1643
5727.70 1672
5728.42 1609
5729.13 1655
5729.85 1650
5730.56 1617
5731.28 1598
5731.99 1567
5732.70 1569
5733.42 1536
5734.13 1556
5734.85 1548
5735.56 1492
5736.28 1452
5736.99 1532
5737.71 1544
5738.42 1489
5739.14 1480
5739.85 1529
5740.57 1522
5741.28 1549
5742.00 1588
5742.71 1561
5743.43 1540
5744.14 1546
5744.86 1534
5745.57 1583
5746.29 1631
5747.00 1596
5747.72 1595
5748.43 1631
5749.15 1576
5749.87 1560
5750.58 1618
5751.30 1689
5752.01 1766
5752.73 1840
5753.44 1872
5754.16 1918
5754.88 1946
5755.59 1995
5756.31 2022
5757.02 2027
5757.74 2057
5758.46 2003
5759.17 2004
5759.89 1989
5760.60 2021
5761.32 1948
5762.04 1963
5762.75 1952
5763.47 1899
5764.19 1848
5764.90 1832
5765.62 1883
5766.34 1912
5767.05 1986
5767.77 2121
5768.49 2278
5769.20 2384
5769.92 2564
5770.64 2613
5771.35 2602
5772.07 2540
5772.79 2425
5773.50 2231
5774.22 2068
5774.94 1975
5775.65 1922
5776.37 1867
5777.09 1854
5777.81 1885
5778.52 1883
5779.24 1922
5779.96 1899
5780.68 1910
5781.39 1994
5782.11 2029
5782.83 1987
5783.55 1987
5784.26 2015
5784.98 1947
5785.70 2009
5786.42 1953
5787.14 1979
5787.85 1928
5788.57 1932
5789.29 1911
5790.01 1852
5790.73 1837
5791.44 1854
5792.16 1808
5792.88 1792
5793.60 1827
5794.32 1875
5795.03 1878
5795.75 1853
5796.47 1902
5797.19 1863
5797.91 1919
5798.63 2006
5799.35 2005
5800.06 2073
5800.78 2022
5801.50 2037
5802.22 2034
5802.94 1900
5803.66 1826
5804.38 1829
5805.10 1868
5805.82 1831
5806.53 1791
5807.25 1805
5807.97 1789
5808.69 1789
5809.41 1794
5810.13 1767
5810.85 1729
5811.57 1704
5812.29 1693
5813.01 1667
5813.73 1743
5814.45 1689
5815.17 1708
5815.89 1710
5816.61 1699
5817.33 1712
5818.05 1701
5818.77 1673
5819.49 1679
5820.20 1682
5820.92 1697
5821.64 1682
5822.36 1741
5823.09 1697
5823.81 1621
5824.53 1631
5825.25 1607
5825.97 1615
5826.69 1719
5827.41 1730
5828.13 1647
5828.85 1631
5829.57 1634
5830.29 1625
5831.01 1600
5831.73 1562
5832.45 1611
5833.17 1643
5833.89 1666
5834.61 1661
5835.33 1682
5836.05 1621
5836.78 1634
5837.50 1637
5838.22 1612
5838.94 1591
5839.66 1624
5840.38 1618
5841.10 1595
5841.82 1587
5842.54 1598
5843.27 1617
5843.99 1621
5844.71 1587
5845.43 1624
5846.15 1546
5846.87 1571
5847.59 1589
5848.32 1576
5849.04 1525
5849.76 1577
5850.48 1598
5851.20 1607
5851.93 1583
5852.65 1583
5853.37 1596
5854.09 1606
5854.81 1580
5855.54 1561
5856.26 1624
5856.98 1614
5857.70 1589
5858.42 1610
5859.15 1613
5859.87 1593
5860.59 1575
5861.31 1646
5862.04 1602
5862.76 1576
5863.48 1603
5864.20 1550
5864.93 1591
5865.65 1611
5866.37 1643
5867.10 1652
5867.82 1611
5868.54 1603
5869.26 1600
5869.99 1589
5870.71 1608
5871.43 1668
5872.16 1676
5872.88 1650
5873.60 1607
5874.33 1656
5875.05 1640
5875.77 1658
5876.50 1680
5877.22 1699
5877.94 1662
5878.67 1676
5879.39 1680
5880.11 1697
5880.84 1692
5881.56 1734
5882.28 1624
5883.01 1661
5883.73 1661
5884.46 1741
5885.18 1765
5885.90 1692
5886.63 1675
5887.35 1699
5888.08 1717
5888.80 1726
5889.52 1751
5890.25 1713
5890.97 1760
5891.70 1780
5892.42 1739
5893.15 1738
5893.87 1697
5894.59 1658
5895.32 1716
5896.04 1730
5896.77 1798
5897.49 1836
5898.22 1821
5898.94 1800
5899.67 1846
5900.39 1841
5901.12 1944
5901.84 1881
5902.57 1896
5903.29 1843
5904.02 1851
5904.74 1838
5905.47 1855
5906.19 1906
5906.92 1894
5907.64 1925
5908.37 1918
5909.09 1942
5909.82 1888
5910.55 1903
5911.27 1959
5912.00 1964
5912.72 1993
5913.45 2016
5914.17 2009
5914.90 2003
5915.63 2115
5916.35 2050
5917.08 2076
5917.80 2033
5918.53 2013
5919.25 2123
5919.98 2166
5920.71 2154
5921.43 2144
5922.16 2187
5922.89 2249
5923.61 2194
5924.34 2243
5925.06 2265
5925.79 2262
5926.52 2272
5927.24 2346
5927.97 2286
5928.70 2363
5929.42 2390
5930.15 2442
5930.88 2401
5931.60 2468
5932.33 2460
5933.06 2439
5933.78 2448
5934.51 2547
5935.24 2612
5935.97 2541
5936.69 2648
5937.42 2695
5938.15 2683
5938.87 2653
5939.60 2698
5940.33 2660
5941.06 2752
5941.78 2778
5942.51 2774
5943.24 2832
5943.97 2918
5944.69 2987
5945.42 3044
5946.15 3091
5946.88 3065
5947.60 3119
5948.33 3101
5949.06 3204
5949.79 3322
5950.52 3357
5951.24 3443
5951.97 3676
5952.70 3712
5953.43 3753
5954.16 3780
5954.88 3833
5955.61 3836
5956.34 3802
5957.07 3741
5957.80 3709
5958.53 3698
5959.25 3665
5959.98 3744
5960.71 3678
5961.44 3698
5962.17 3796
5962.90 3895
5963.63 4042
5964.36 4221
5965.08 4374
5965.81 4446
5966.54 4696
5967.27 4782
5968.00 4895
5968.73 4902
5969.46 4867
5970.19 4687
5970.92 4449
5971.65 4536
5972.37 4483
5973.10 4446
5973.83 4310
5974.56 4355
5975.29 4422
5976.02 4418
5976.75 4364
5977.48 4546
5978.21 4680
5978.94 4731
5979.67 4882
5980.40 4924
5981.13 4914
5981.86 5015
5982.59 4971
5983.32 4994
5984.05 5041
5984.78 5108
5985.51 5154
5986.24 5099
5986.97 5070
5987.70 5023
5988.43 5141
5989.16 5207
5989.89 5215
5990.62 5304
5991.35 5304
5992.08 5267
5992.81 5445
5993.54 5394
5994.27 5446
5995.00 5566
5995.74 5636
5996.47 5665
5997.20 5651
5997.93 5722
5998.66 5711
5999.39 5698
6000.12 5645
6000.85 5630
6001.58 5542
6002.31 5430
6003.04 5287
6003.78 5272
6004.51 5194
6005.24 5185
6005.97 5259
6006.70 5312
6007.43 5744
6008.16 6094
6008.90 6750
6009.63 7469
6010.36 8469
6011.09 9880
6011.82 11133
6012.55 12392
6013.29 13074
6014.02 13431
6014.75 13232
6015.48 12394
6016.21 11529
6016.95 10481
6017.68 9506
6018.41 8371
6019.14 7343
6019.87 6566
6020.61 6026
6021.34 5466
6022.07 5167
6022.80 4888
6023.54 4751
6024.27 4650
6025.00 4433
6025.73 4408
6026.47 4354
6027.20 4380
6027.93 4307
6028.66 4331
6029.40 4343
6030.13 4285
6030.86 4199
6031.59 4069
6032.33 4033
6033.06 3930
6033.79 3840
6034.53 3817
6035.26 3717
6035.99 3795
6036.73 3804
6037.46 3762
6038.19 3744
6038.93 3875
6039.66 3913
6040.39 3946
6041.13 4057
6041.86 4054
6042.59 4113
6043.33 3959
6044.06 4005
6044.79 4125
6045.53 4070
6046.26 4127
6047.00 4079
6047.73 4129
6048.46 4225
6049.20 4414
6049.93 4544
6050.67 4678
6051.40 4796
6052.13 4905
6052.87 4947
6053.60 4948
6054.34 4895
6055.07 4711
6055.81 4663
6056.54 4442
6057.27 4396
6058.01 4342
6058.74 4344
6059.48 4335
6060.21 4270
6060.95 4234
6061.68 4239
6062.42 4170
6063.15 4124
6063.89 4096
6064.62 3993
6065.36 3989
6066.09 4044
6066.83 3939
6067.56 3898
6068.30 3765
6069.03 3736
6069.77 3711
6070.50 3745
6071.24 3793
6071.97 3762
6072.71 3643
6073.44 3608
6074.18 3565
6074.91 3589
6075.65 3586
6076.39 3539
6077.12 3474
6077.86 3558
6078.59 3545
6079.33 3522
6080.06 3472
6080.80 3321
6081.54 3302
6082.27 3275
6083.01 3283
6083.74 3187
6084.48 3178
6085.22 3306
6085.95 3280
6086.69 3222
6087.42 3216
6088.16 3172
6088.90 3251
6089.63 3309
6090.37 3273
6091.11 3208
6091.84 3296
6092.58 3346
6093.32 3213
6094.05 3206
6094.79 3129
6095.53 3112
6096.26 3154
6097.00 3134
6097.74 3145
6098.47 3106
6099.21 3060
6099.95 3105
6100.69 3106
6101.42 3076
6102.16 3064
6102.90 3124
6103.63 3188
6104.37 3050
6105.11 3030
6105.85 3051
6106.58 3043
6107.32 2985
6108.06 3036
6108.80 3053
6109.53 3082
6110.27 3061
6111.01 3180
6111.75 3151
6112.49 3135
6113.22 3176
6113.96 3180
6114.70 3257
6115.44 3258
6116.17 3335
6116.91 3353
6117.65 3379
6118.39 3364
6119.13 3369
6119.87 3450
6120.60 3343
6121.34 3307
6122.08 3315
6122.82 3416
6123.56 3369
6124.30 3340
6125.03 3413
6125.77 3394
6126.51 3444
6127.25 3517
6127.99 3492
6128.73 3489
6129.47 3562
6130.21 3472
6130.94 3471
6131.68 3418
6132.42 3500
6133.16 3532
6133.90 3611
6134.64 3790
6135.38 3743
6136.12 3783
6136.86 3865
6137.60 4010
6138.34 4088
6139.08 4269
6139.81 4288
6140.55 4310
6141.29 4238
6142.03 4306
6142.77 4284
6143.51 4283
6144.25 4299
6144.99 4177
6145.73 4131
6146.47 4102
6147.21 4129
6147.95 4101
6148.69 4093
6149.43 4136
6150.17 4207
6150.91 4205
6151.65 4222
6152.39 4264
6153.13 4224
6153.87 4296
6154.61 4361
6155.35 4382
6156.09 4437
6156.83 4474
6157.58 4443
6158.32 4457
6159.06 4583
6159.80 4561
6160.54 4683
6161.28 4717
6162.02 4914
6162.76 5103
6163.50 5373
6164.24 5618
6164.98 5710
6165.72 5940
6166.46 5946
6167.21 5930
6167.95 5870
6168.69 5812
6169.43 5792
6170.17 5801
6170.91 5751
6171.65 5673
6172.39 5641
6173.14 5629
6173.88 5595
6174.62 5608
6175.36 5728
6176.10 5661
6176.84 5765
6177.59 6128
6178.33 6669
6179.07 7364
6179.81 8380
6180.55 9322
6181.30 10457
6182.04 11211
6182.78 11765
6183.52 12018
6184.26 11828
6185.01 11084
6185.75 10247
6186.49 9456
6187.23 8631
6187.97 7927
6188.72 7432
6189.46 6838
6190.20 6505
6190.94 6280
6191.69 6242
6192.43 6132
6193.17 6052
6193.92 5825
6194.66 5754
6195.40 5649
6196.14 5621
6196.89 5577
6197.63 5629
6198.37 5486
6199.12 5382
6199.86 5404
6200.60 5409
6201.34 5576
6202.09 5736
6202.83 5826
6203.57 6175
6204.32 6735
6205.06 7756
6205.80 9131
6206.55 10712
6207.29 12500
6208.03 14056
6208.78 14741
6209.52 15360
6210.27 15129
6211.01 14219
6211.75 12884
6212.50 11555
6213.24 10125
6213.98 8815
6214.73 7766
6215.47 6757
6216.22 6166
6216.96 5535
6217.71 5225
6218.45 5092
6219.19 4837
6219.94 4772
6220.68 4692
6221.43 4535
6222.17 4557
6222.92 4493
6223.66 4349
6224.40 4323
6225.15 4179
6225.89 4006
6226.64 3916
6227.38 3775
6228.13 3711
6228.87 3568
6229.62 3597
6230.36 3482
6231.11 3498
6231.85 3571
6232.60 3578
6233.34 3459
6234.09 3529
6234.83 3544
6235.58 3529
6236.32 3545
6237.07 3613
6237.81 3713
6238.56 3750
6239.30 3903
6240.05 3851
6240.80 3871
6241.54 3955
6242.29 3963
6243.03 3993
6243.78 3939
6244.52 4019
6245.27 4065
6246.02 4189
6246.76 4261
6247.51 4296
6248.25 4207
6249.00 4163
6249.75 4106
6250.49 4062
6251.24 3923
6251.98 3832
6252.73 3827
6253.48 3758
6254.22 3743
6254.97 3670
6255.72 3569
6256.46 3517
6257.21 3557
6257.95 3521
6258.70 3473
6259.45 3472
6260.19 3501
6260.94 3509
6261.69 3448
6262.43 3356
6263.18 3328
6263.93 3308
6264.68 3278
6265.42 3267
6266.17 3216
6266.92 3215
6267.66 3179
6268.41 3160
6269.16 3131
6269.91 3137
6270.65 3140
6271.40 3118
6272.15 3134
6272.89 3134
6273.64 3081
6274.39 3119
6275.14 3116
6275.88 3064
6276.63 3110
6277.38 3117
6278.13 3059
6278.88 3010
6279.62 3031
6280.37 2976
6281.12 2940
6281.87 2887
6282.62 2913
6283.36 2905
6284.11 2822
6284.86 2852
6285.61 2825
6286.36 2762
6287.10 2728
6287.85 2674
6288.60 2727
6289.35 2692
6290.10 2673
6290.85 2540
6291.59 2602
6292.34 2614
6293.09 2613
6293.84 2647
6294.59 2624
6295.34 2591
6296.09 2547
6296.84 2508
6297.58 2550
6298.33 2544
6299.08 2540
6299.83 2537
6300.58 2564
6301.33 2540
6302.08 2597
6302.83 2515
6303.58 2523
6304.33 2514
6305.08 2493
6305.83 2507
6306.58 2547
6307.32 2489
6308.07 2537
6308.82 2574
6309.57 2533
6310.32 2530
6311.07 2521
6311.82 2547
6312.57 2619
6313.32 2629
6314.07 2545
6314.82 2571
6315.57 2541
6316.32 2650
6317.07 2663
6317.82 2596
6318.57 2633
6319.32 2525
6320.07 2535
6320.82 2503
6321.57 2403
6322.32 2473
6323.07 2455
6323.82 2402
6324.58 2389
6325.33 2400
6326.08 2391
6326.83 2322
6327.58 2357
6328.33 2379
6329.08 2268
6329.83 2404
6330.58 2412
6331.33 2350
6332.08 2271
6332.83 2251
6333.58 2310
6334.34 2291
6335.09 2340
6335.84 2371
6336.59 2311
6337.34 2291
6338.09 2257
6338.84 2256
6339.59 2262
6340.35 2244
6341.10 2238
6341.85 2284
6342.60 2279
6343.35 2276
6344.10 2253
6344.86 2245
6345.61 2284
6346.36 2349
6347.11 2378
6347.86 2339
6348.62 2417
6349.37 2428
6350.12 2466
6350.87 2589
6351.62 2665
6352.38 2562
6353.13 2626
6353.88 2710
6354.63 2685
6355.38 2635
6356.14 2593
6356.89 2540
6357.64 2517
6358.39 2464
6359.15 2469
6359.90 2401
6360.65 2380
6361.40 2382
6362.16 2448
6362.91 2423
6363.66 2474
6364.42 2523
6365.17 2521
6365.92 2628
6366.67 2693
6367.43 2664
6368.18 2692
6368.93 2701
6369.69 2658
6370.44 2644
6371.19 2596
6371.95 2531
6372.70 2482
6373.45 2429
6374.21 2462
6374.96 2417
6375.71 2498
6376.47 2484
6377.22 2350
6377.98 2402
6378.73 2356
6379.48 2347
6380.24 2400
6380.99 2448
6381.74 2476
6382.50 2436
6383.25 2420
6384.01 2354
6384.76 2400
6385.51 2383
6386.27 2367
6387.02 2341
6387.78 2275
6388.53 2332
6389.29 2280
6390.04 2306
6390.79 2320
6391.55 2257
6392.30 2275
6393.06 2296
6393.81 2263
6394.57 2270
6395.32 2318
6396.08 2296
6396.83 2250
6397.59 2295
6398.34 2294
6399.10 2261
6399.85 2263
6400.61 2212
6401.36 2195
6402.12 2265
6402.87 2212
6403.63 2197
6404.38 2162
6405.14 2181
6405.89 2221
6406.65 2229
6407.40 2261
6408.16 2264
6408.91 2208
6409.67 2234
6410.43 2197
6411.18 2244
6411.94 2252
6412.69 2256
6413.45 2200
6414.20 2195
6414.96 2156
6415.72 2212
6416.47 2249
6417.23 2250
6417.98 2215
6418.74 2217
6419.50 2236
6420.25 2179
6421.01 2221
6421.77 2259
6422.52 2288
6423.28 2261
6424.03 2238
6424.79 2221
6425.55 2231
6426.30 2262
6427.06 2325
6427.82 2289
6428.57 2260
6429.33 2320
6430.09 2323
6430.84 2262
6431.60 2301
6432.36 2361
6433.11 2331
6433.87 2363
6434.63 2341
6435.39 2336
6436.14 2444
6436.90 2407
6437.66 2399
6438.41 2346
6439.17 2471
6439.93 2568
6440.69 2512
6441.44 2508
6442.20 2481
6442.96 2452
6443.72 2480
6444.47 2543
6445.23 2578
6445.99 2564
6446.75 2575
6447.50 2528
6448.26 2615
6449.02 2528
6449.78 2602
6450.54 2618
6451.29 2503
6452.05 2579
6452.81 2627
6453.57 2613
6454.33 2602
6455.08 2610
6455.84 2690
6456.60 2619
6457.36 2661
6458.12 2732
6458.88 2673
6459.64 2654
6460.39 2637
6461.15 2737
6461.91 2848
6462.67 2890
6463.43 2874
6464.19 2881
6464.95 2938
6465.70 2971
6466.46 2980
6467.22 2922
6467.98 2985
6468.74 3060
6469.50 3030
6470.26 3047
6471.02 2999
6471.78 3028
6472.54 3021
6473.30 2958
6474.05 3029
6474.81 3144
6475.57 3237
6476.33 3189
6477.09 3149
6477.85 3250
6478.61 3307
6479.37 3344
6480.13 3395
6480.89 3376
6481.65 3453
6482.41 3436
6483.17 3528
6483.93 3523
6484.69 3547
6485.45 3561
6486.21 3640
6486.97 3701
6487.73 3734
6488.49 3692
6489.25 3747
6490.01 3823
6490.77 3927
6491.53 3991
6492.29 3932
6493.05 4065
6493.81 4129
6494.57 4034
6495.33 4076
6496.10 4130
6496.86 4109
6497.62 4041
6498.38 4035
6499.14 4017
6499.90 4098
6500.66 4113
6501.42 4253
6502.18 4324
6502.94 4526
6503.70 4938
6504.47 5672
6505.23 6606
6505.99 7894
6506.75 9098
6507.51 10296
6508.27 11092
6509.03 11206
6509.79 10849
6510.56 10380
6511.32 9481
6512.08 8554
6512.84 7585
6513.60 6697
6514.36 6111
6515.13 5540
6515.89 5148
6516.65 4952
6517.41 4777
6518.17 4639
6518.94 4554
6519.70 4561
6520.46 4445
6521.22 4537
6521.98 4583
6522.75 4551
6523.51 4629
6524.27 4694
6525.03 4780
6525.79 4944
6526.56 5072
6527.32 5118
6528.08 5174
6528.84 5196
6529.61 5168
6530.37 5131
6531.13 5113
6531.90 5180
6532.66 5611
6533.42 6017
6534.18 6672
6534.95 7285
6535.71 7836
6536.47 8165
6537.24 8285
6538.00 8048
6538.76 7439
6539.53 6965
6540.29 6495
6541.05 5965
6541.82 5515
6542.58 5169
6543.34 5018
6544.11 4946
6544.87 4909
6545.63 4951
6546.40 4916
6547.16 4906
6547.92 4840
6548.69 4773
6549.45 4669
6550.21 4604
6550.98 4455
6551.74 4372
6552.51 4459
6553.27 4392
6554.03 4359
6554.80 4282
6555.56 4348
6556.33 4435
6557.09 4404
6557.85 4326
6558.62 4321
6559.38 4396
6560.15 4346
6560.91 4500
6561.68 4544
6562.44 4558
6563.21 4479
6563.97 4613
6564.74 4692
6565.50 4670
6566.26 4605
6567.03 4561
6567.79 4619
6568.56 4557
6569.32 4572
6570.09 4571
6570.85 4654
6571.62 4764
6572.38 4789
6573.15 4890
6573.91 4913
6574.68 4919
6575.44 4989
6576.21 4952
6576.98 4991
6577.74 4959
6578.51 5017
6579.27 5027
6580.04 5080
6580.80 5172
6581.57 5186
6582.33 5240
6583.10 5209
6583.87 5326
6584.63 5221
6585.40 5215
6586.16 5163
6586.93 5110
6587.70 5050
6588.46 5116
6589.23 5098
6589.99 5097
6590.76 5274
6591.53 5562
6592.29 5760
6593.06 5879
6593.82 6219
6594.59 6399
6595.36 6436
6596.12 6292
6596.89 6303
6597.66 6112
6598.42 5839
6599.19 5767
6599.96 5564
6600.72 5242
6601.49 5045
6602.26 4888
6603.02 4794
6603.79 4618
6604.56 4487
6605.33 4491
6606.09 4547
6606.86 4559
6607.63 4513
6608.39 4604
6609.16 4621
6609.93 4496
6610.70 4486
6611.46 4529
6612.23 4525
6613.00 4461
6613.77 4386
6614.53 4400
6615.30 4337
6616.07 4406
6616.84 4407
6617.60 4514
6618.37 4553
6619.14 4625
6619.91 4747
6620.68 4764
6621.44 4973
6622.21 5074
6622.98 5150
6623.75 5184
6624.52 5130
6625.28 5060
6626.05 5032
6626.82 4968
6627.59 4795
6628.36 4645
6629.13 4626
6629.89 4558
6630.66 4537
6631.43 4565
6632.20 4717
6632.97 4838
6633.74 4988
6634.51 5081
6635.27 5203
6636.04 5338
6636.81 5353
6637.58 5431
6638.35 5638
6639.12 5648
6639.89 5838
6640.66 6013
6641.43 6050
6642.19 6160
6642.96 6059
6643.73 5906
6644.50 5619
6645.27 5353
6646.04 4934
6646.81 4687
6647.58 4481
6648.35 4247
6649.12 4033
6649.89 3918
6650.66 3800
6651.43 3761
6652.20 3773
6652.97 3676
6653.74 3663
6654.51 3646
6655.28 3593
6656.05 3597
6656.82 3627
6657.59 3609
6658.36 3557
6659.13 3555
6659.90 3518
6660.67 3413
6661.44 3466
6662.21 3451
6662.98 3440
6663.75 3407
6664.52 3437
6665.29 3471
6666.06 3441
6666.83 3470
6667.60 3504
6668.37 3493
6669.14 3600
6669.91 3650
6670.68 3608
6671.46 3634
6672.23 3688
6673.00 3698
6673.77 3723
6674.54 3662
6675.31 3665
6676.08 3624
6676.85 3706
6677.62 3606
6678.40 3624
6679.17 3699
6679.94 3636
6680.71 3620
6681.48 3743
6682.25 3766
6683.02 3838
6683.80 3953
6684.57 3970
6685.34 4020
6686.11 4016
6686.88 3960
6687.65 3910
6688.43 3800
6689.20 3700
6689.97 3538
6690.74 3460
6691.51 3428
6692.29 3385
6693.06 3353
6693.83 3331
6694.60 3227
6695.37 3203
6696.15 3159
6696.92 3126
6697.69 3173
6698.46 3234
6699.24 3131
6700.01 3138
6700.78 3091
6701.55 3062
6702.33 3042
6703.10 3024
6703.87 3010
6704.64 3050
6705.42 3049
6706.19 2972
6706.96 2919
6707.74 2939
6708.51 2913
6709.28 2876
6710.06 2908
6710.83 2884
6711.60 2870
6712.37 2851
6713.15 2805
6713.92 2733
6714.69 2779
6715.47 2823
6716.24 2827
6717.01 2714
6717.79 2742
6718.56 2683
6719.34 2718
6720.11 2729
6720.88 2707
6721.66 2687
6722.43 2641
6723.20 2645
6723.98 2672
6724.75 2646
6725.53 2597
6726.30 2644
6727.07 2629
6727.85 2573
6728.62 2645
6729.40 2644
6730.17 2632
6730.95 2712
6731.72 2646
6732.49 2615
6733.27 2632
6734.04 2563
6734.82 2657
6735.59 2640
6736.37 2666
6737.14 2689
6737.92 2639
6738.69 2662
6739.47 2713
6740.24 2714
6741.01 2686
6741.79 2644
6742.56 2682
6743.34 2726
6744.11 2741
6744.89 2692
6745.67 2740
6746.44 2740
6747.22 2764
6747.99 2752
6748.77 2796
6749.54 2805
6750.32 2860
6751.09 2902
6751.87 2972
6752.64 2984
6753.42 3044
6754.19 3078
6754.97 3009
6755.75 2998
6756.52 2951
6757.30 2923
6758.07 2911
6758.85 2901
6759.63 2829
6760.40 2815
6761.18 2764
6761.95 2771
6762.73 2734
6763.51 2674
6764.28 2632
6765.06 2678
6765.83 2708
6766.61 2700
6767.39 2679
6768.16 2706
6768.94 2778
6769.72 2731
6770.49 2731
6771.27 2694
6772.05 2669
6772.82 2692
6773.60 2648
6774.38 2611
6775.15 2561
6775.93 2560
6776.71 2513
6777.48 2562
6778.26 2580
6779.04 2583
6779.82 2501
6780.59 2512
6781.37 2500
6782.15 2480
6782.92 2468
6783.70 2444
6784.48 2367
6785.26 2430
6786.03 2435
6786.81 2388
6787.59 2388
6788.37 2397
6789.14 2383
6789.92 2310
6790.70 2381
6791.48 2374
6792.25 2360
6793.03 2367
6793.81 2337
6794.59 2325
6795.37 2290
6796.14 2349
6796.92 2392
6797.70 2316
6798.48 2419
6799.26 2441
6800.04 2422
6800.81 2430
6801.59 2394
6802.37 2384
6803.15 2410
6803.93 2366
6804.71 2364
6805.48 2361
6806.26 2392
6807.04 2349
6807.82 2339
6808.60 2309
6809.38 2303
6810.16 2254
6810.94 2330
6811.71 2301
6812.49 2288
6813.27 2319
6814.05 2328
6814.83 2321
6815.61 2304
6816.39 2289
6817.17 2361
6817.95 2366
6818.73 2314
6819.51 2317
6820.29 2255
6821.07 2300
6821.84 2306
6822.62 2317
6823.40 2379
6824.18 2340
6824.96 2349
6825.74 2355
6826.52 2324
6827.30 2313
6828.08 2280
6828.86 2243
6829.64 2372
6830.42 2348
6831.20 2312
6831.98 2349
6832.76 2400
6833.54 2448
6834.32 2646
6835.10 2757
6835.88 3079
6836.66 3467
6837.44 3733
6838.22 4000
6839.01 4194
6839.79 4160
6840.57 4078
6841.35 3835
6842.13 3663
6842.91 3464
6843.69 3207
6844.47 3025
6845.25 2844
6846.03 2795
6846.81 2785
6847.59 2823
6848.37 2951
6849.16 3026
6849.94 3121
6850.72 3224
6851.50 3272
6852.28 3189
6853.06 3169
6853.84 3099
6854.62 2969
6855.41 2914
6856.19 2729
6856.97 2632
6857.75 2594
6858.53 2563
6859.31 2485
6860.10 2519
6860.88 2519
6861.66 2537
6862.44 2547
6863.22 2508
6864.00 2578
6864.79 2556
6865.57 2570
6866.35 2652
6867.13 2597
6867.91 2592
6868.70 2667
6869.48 2661
6870.26 2613
6871.04 2573
6871.83 2617
6872.61 2766
6873.39 2698
6874.17 2781
6874.96 2851
6875.74 2917
6876.52 2979
6877.30 3029
6878.09 3132
6878.87 3106
6879.65 3229
6880.43 3320
6881.22 3503
6882.00 3560
6882.78 3514
6883.57 3589
6884.35 3668
6885.13 3660
6885.92 3651
6886.70 3796
6887.48 3765
6888.27 3860
6889.05 3901
6889.83 3825
6890.62 3785
6891.40 3838
6892.18 3666
6892.97 3541
6893.75 3430
6894.53 3467
6895.32 3435
6896.10 3367
6896.88 3309
6897.67 3321
6898.45 3208
6899.24 3255
6900.02 3308
6900.80 3287
6901.59 3313
6902.37 3310
6903.16 3267
6903.94 3252
6904.73 3281
6905.51 3279
6906.29 3261
6907.08 3212
6907.86 3253
6908.65 3225
6909.43 3261
6910.22 3149
6911.00 3215
6911.79 3193
6912.57 3168
6913.35 3146
6914.14 3208
6914.92 3279
6915.71 3200
6916.49 3211
6917.28 3252
6918.06 3224
6918.85 3297
6919.63 3296
6920.42 3335
6921.20 3312
6921.99 3258
6922.78 3296
6923.56 3334
6924.35 3360
6925.13 3412
6925.92 3479
6926.70 3500
6927.49 3578
6928.27 3487
6929.06 3555
6929.84 3583
6930.63 3573
6931.42 3607
6932.20 3608
6932.99 3674
6933.77 3695
6934.56 3707
6935.35 3713
6936.13 3780
6936.92 3882
6937.70 3969
6938.49 4173
6939.28 4333
6940.06 4495
6940.85 4561
6941.63 4764
6942.42 4920
6943.21 4974
6943.99 5118
6944.78 5154
6945.57 5073
6946.35 4924
6947.14 4976
6947.93 4992
6948.71 5035
6949.50 4953
6950.29 4827
6951.07 4672
6951.86 4660
6952.65 4622
6953.44 4526
6954.22 4636
6955.01 4536
6955.80 4606
6956.58 4676
6957.37 4706
6958.16 4656
6958.95 4734
6959.73 4782
6960.52 4861
6961.31 4795
6962.09 4878
6962.88 4905
6963.67 5145
6964.46 5126
6965.25 5294
6966.03 5485
6966.82 5804
6967.61 6114
6968.40 6299
6969.18 6277
6969.97 6296
6970.76 6379
6971.55 6357
6972.34 6396
6973.12 6368
6973.91 6311
6974.70 6258
6975.49 6287
6976.28 6428
6977.07 6586
6977.85 6883
6978.64 7073
6979.43 7494
6980.22 8169
6981.01 9228
6981.80 10668
6982.59 12411
6983.37 14591
6984.16 16856
6984.95 18510
6985.74 19575
6986.53 19529
6987.32 18735
6988.11 17507
6988.90 15854
6989.69 13949
6990.47 12163
6991.26 10474
6992.05 9022
6992.84 7818
6993.63 6902
6994.42 6179
6995.21 5670
6996.00 5255
6996.79 4881
6997.58 4684
6998.37 4586
6999.16 4406
6999.95 4335
7000.74 4316
7001.53 4167
7002.32 4071
7003.11 3997
7003.90 3925
7004.69 3761
7005.48 3693
7006.27 3623
7007.06 3634
7007.85 3684
7008.64 3604
7009.43 3605
7010.22 3791
7011.01 3932
7011.80 3917
7012.59 4058
7013.38 4018
7014.17 4108
7014.96 4066
7015.75 4000
7016.54 3946
7017.33 3898
7018.12 3938
7018.91 3913
7019.70 3987
7020.49 4056
7021.28 4209
7022.07 4291
7022.87 4525
7023.66 4563
7024.45 4663
7025.24 4638
7026.03 4582
7026.82 4528
7027.61 4453
7028.40 4256
7029.19 4160
7029.99 3966
7030.78 3833
7031.57 3804
7032.36 3707
7033.15 3686
7033.94 3623
7034.74 3583
7035.53 3568
7036.32 3626
7037.11 3674
7037.90 3761
7038.69 3704
7039.49 3756
7040.28 3727
7041.07 3740
7041.86 3729
7042.65 3728
7043.45 3693
7044.24 3705
7045.03 3770
7045.82 3809
7046.61 3782
7047.41 3832
7048.20 3792
7048.99 3935
7049.78 4009
7050.58 4004
7051.37 3996
7052.16 3958
7052.95 3871
7053.75 3774
7054.54 3803
7055.33 3675
7056.13 3564
7056.92 3475
7057.71 3593
7058.50 3606
7059.30 3675
7060.09 3631
7060.88 3609
7061.68 3577
7062.47 3498
7063.26 3490
7064.06 3384
7064.85 3343
7065.64 3335
7066.44 3269
7067.23 3130
7068.02 3191
7068.82 3131
7069.61 3097
7070.40 2984
7071.20 3001
7071.99 2991
7072.78 3022
7073.58 2943
7074.37 2875
7075.17 2915
7075.96 2851
7076.75 2758
7077.55 2742
7078.34 2757
7079.14 2721
7079.93 2742
7080.72 2729
7081.52 2748
7082.31 2748
7083.11 2676
7083.90 2649
7084.70 2690
7085.49 2760
7086.28 2772
7087.08 2868
7087.87 2835
7088.67 2830
7089.46 2865
7090.26 2790
7091.05 2755
7091.85 2678
7092.64 2596
7093.44 2529
7094.23 2448
7095.03 2436
7095.82 2437
7096.62 2387
7097.41 2390
7098.21 2374
7099.00 2334
7099.80 2316
7100.59 2372
7101.39 2317
7102.18 2235
7102.98 2275
7103.77 2182
7104.57 2215
7105.37 2209
7106.16 2130
7106.96 2145
7107.75 2035
7108.55 2098
7109.34 2102
7110.14 2059
7110.94 2090
7111.73 2014
7112.53 2091
7113.32 2089
7114.12 2137
7114.92 2118
7115.71 2089
7116.51 2080
7117.30 2097
7118.10 2132
7118.90 2115
7119.69 2087
7120.49 2050
7121.29 2010
7122.08 2067
7122.88 2067
7123.68 2095
7124.47 2132
7125.27 2133
7126.07 2127
7126.86 2078
7127.66 2069
7128.46 2111
7129.25 2186
7130.05 2108
7130.85 2096
7131.64 2102
7132.44 2090
7133.24 2082
7134.04 2069
7134.83 2050
7135.63 2013
7136.43 1996
7137.23 2006
7138.02 1970
7138.82 1961
7139.62 1965
7140.42 1967
7141.21 1944
7142.01 1931
7142.81 1887
7143.61 1833
7144.40 1897
7145.20 1927
7146.00 1930
7146.80 1836
7147.59 1837
7148.39 1822
7149.19 1835
7149.99 1817
7150.79 1885
7151.59 1799
7152.38 1800
7153.18 1837
7153.98 1790
7154.78 1828
7155.58 1807
7156.38 1820
7157.17 1872
7157.97 1896
7158.77 1833
7159.57 1887
7160.37 1824
7161.17 1840
7161.97 1825
7162.76 1857
7163.56 1930
7164.36 1859
7165.16 1867
7165.96 1890
7166.76 1871
7167.56 1853
7168.36 1871
7169.16 1857
7169.96 1820
7170.75 1773
7171.55 1737
7172.35 1718
7173.15 1703
7173.95 1761
7174.75 1711
7175.55 1722
7176.35 1734
7177.15 1737
7177.95 1704
7178.75 1669
7179.55 1694
7180.35 1734
7181.15 1743
7181.95 1776
7182.75 1778
7183.55 1742
7184.35 1676
7185.15 1745
7185.95 1715
7186.75 1714
7187.55 1688
7188.35 1658
7189.15 1639
7189.95 1640
7190.75 1642
7191.55 1616
7192.35 1567
7193.15 1592
7193.95 1626
7194.75 1594
7195.55 1637
7196.35 1618
7197.15 1626
7197.95 1602
7198.76 1679
7199.56 1639
7200.36 1644
7201.16 1634
7201.96 1639
7202.76 1610
7203.56 1591
7204.36 1622
7205.16 1669
7205.96 1670
7206.77 1628
7207.57 1588
7208.37 1556
7209.17 1684
7209.97 1632
7210.77 1670
7211.57 1666
7212.38 1708
7213.18 1685
7213.98 1695
7214.78 1697
7215.58 1701
7216.38 1685
7217.19 1687
7217.99 1665
7218.79 1758
7219.59 1710
7220.39 1666
7221.20 1697
7222.00 1721
7222.80 1727
7223.60 1694
7224.40 1740
7225.21 1724
7226.01 1740
7226.81 1769
7227.61 1732
7228.42 1711
7229.22 1700
7230.02 1813
7230.82 1799
7231.63 1884
7232.43 1925
7233.23 1928
7234.03 2073
7234.84 2093
7235.64 2082
7236.44 2145
7237.25 2175
7238.05 2175
7238.85 2149
7239.65 2112
7240.46 2092
7241.26 1993
7242.06 1962
7242.87 1951
7243.67 1879
7244.47 1849
7245.28 1857
7246.08 1820
7246.88 1833
7247.69 1866
7248.49 1824
7249.30 1802
7250.10 1917
7250.90 1917
7251.71 1899
7252.51 1873
7253.31 1924
7254.12 1950
7254.92 1864
7255.73 1868
7256.53 1889
7257.33 1894
7258.14 1892
7258.94 1908
7259.75 1968
7260.55 2003
7261.35 2007
7262.16 1973
7262.96 2034
7263.77 2100
7264.57 2031
7265.38 2040
7266.18 2049
7266.99 2035
7267.79 1989
7268.59 2072
7269.40 2049
7270.20 2016
7271.01 1983
7271.81 2044
7272.62 2074
7273.42 2040
7274.23 2045
7275.03 2094
7275.84 2068
7276.64 2068
7277.45 2096
7278.25 2147
7279.06 2209
7279.86 2283
7280.67 2408
7281.48 2572
7282.28 2758
7283.09 2900
7283.89 3091
7284.70 3206
7285.50 3241
7286.31 3198
7287.11 3065
7287.92 2954
7288.73 2753
7289.53 2604
7290.34 2441
7291.14 2337
7291.95 2244
7292.76 2217
7293.56 2197
7294.37 2180
7295.17 2133
7295.98 2116
7296.79 2112
7297.59 2109
7298.40 2177
7299.21 2189
7300.01 2242
7300.82 2206
7301.62 2264
7302.43 2263
7303.24 2273
7304.04 2251
7304.85 2255
7305.66 2293
7306.46 2323
7307.27 2433
7308.08 2447
7308.89 2579
7309.69 2647
7310.50 2714
7311.31 2721
7312.11 2750
7312.92 2729
7313.73 2644
7314.53 2621
7315.34 2688
7316.15 2804
7316.96 2889
7317.76 2942
7318.57 3049
7319.38 3147
7320.19 3292
7320.99 3320
7321.80 3306
7322.61 3169
7323.42 3071
7324.22 2962
7325.03 2839
7325.84 2732
7326.65 2664
7327.46 2564
7328.26 2448
7329.07 2369
7329.88 2397
7330.69 2366
7331.50 2371
7332.30 2303
7333.11 2327
7333.92 2359
7334.73 2343
7335.54 2339
7336.35 2327
7337.15 2363
7337.96 2475
7338.77 2480
7339.58 2548
7340.39 2503
7341.20 2499
7342.01 2545
7342.82 2505
7343.62 2461
7344.43 2466
7345.24 2370
7346.05 2383
7346.86 2386
7347.67 2359
7348.48 2358
7349.29 2373
7350.10 2359
7350.91 2269
7351.71 2332
7352.52 2285
7353.33 2233
7354.14 2250
7354.95 2283
7355.76 2321
7356.57 2380
7357.38 2483
7358.19 2489
7359.00 2574
7359.81 2673
7360.62 2692
7361.43 2706
7362.24 2710
7363.05 2737
7363.86 2715
7364.67 2708
7365.48 2603
7366.29 2576
7367.10 2506
7367.91 2415
7368.72 2370
7369.53 2343
7370.34 2369
7371.15 2252
7371.96 2217
7372.77 2239
7373.58 2225
7374.39 2244
7375.20 2280
7376.01 2304
7376.82 2315
7377.63 2416
7378.45 2458
7379.26 2541
7380.07 2645
7380.88 2756
7381.69 2687
7382.50 2786
7383.31 2796
7384.12 2651
7384.93 2597
7385.74 2529
7386.56 2404
7387.37 2346
7388.18 2279
7388.99 2154
7389.80 2213
7390.61 2119
7391.42 2063
7392.24 1989
7393.05 2002
7393.86 2005
7394.67 1971
7395.48 1968
7396.29 1932
7397.10 1989
7397.92 1984
7398.73 2063
7399.54 2097
7400.35 2110
7401.16 2156
7401.98 2162
7402.79 2168
7403.60 2109
7404.41 2051
7405.23 2016
7406.04 1977
7406.85 2033
7407.66 1966
7408.47 1947
7409.29 1928
7410.10 1914
7410.91 1877
7411.72 1861
7412.54 1830
7413.35 1753
7414.16 1758
7414.98 1735
7415.79 1756
7416.60 1677
7417.41 1737
7418.23 1736
7419.04 1729
7419.85 1689
7420.67 1713
7421.48 1686
7422.29 1735
7423.11 1709
7423.92 1661
7424.73 1653
7425.54 1639
7426.36 1678
7427.17 1710
7427.99 1669
7428.80 1567
7429.61 1619
7430.43 1647
7431.24 1570
7432.05 1592
7432.87 1604
7433.68 1616
7434.49 1562
7435.31 1616
7436.12 1670
7436.94 1671
7437.75 1646
7438.56 1640
7439.38 1645
7440.19 1658
7441.01 1645
7441.82 1664
7442.64 1635
7443.45 1629
7444.26 1577
7445.08 1613
7445.89 1534
7446.71 1557
7447.52 1564
7448.34 1551
7449.15 1536
7449.97 1537
7450.78 1543
7451.59 1516
7452.41 1527
7453.22 1538
7454.04 1542
7454.85 1593
7455.67 1580
7456.48 1518
7457.30 1495
7458.11 1512
7458.93 1523
7459.74 1521
7460.56 1500
7461.38 1508
7462.19 1541
7463.01 1545
7463.82 1516
7464.64 1547
7465.45 1514
7466.27 1509
7467.08 1528
7467.90 1542
7468.72 1536
7469.53 1572
7470.35 1539
7471.16 1541
7471.98 1550
7472.79 1559
7473.61 1581
7474.43 1519
7475.24 1516
7476.06 1528
7476.87 1538
7477.69 1529
7478.51 1491
7479.32 1531
7480.14 1526
7480.96 1526
7481.77 1498
7482.59 1525
7483.41 1520
7484.22 1507
7485.04 1438
7485.85 1459
7486.67 1460
7487.49 1472
7488.31 1448
7489.12 1464
7489.94 1489
7490.76 1435
7491.57 1392
7492.39 1439
7493.21 1481
7494.02 1500
7494.84 1476
7495.66 1473
7496.48 1501
7497.29 1435
7498.11 1455
7498.93 1459
7499.74 1438
7500.56 1459
7501.38 1393
7502.20 1371
7503.01 1406
7503.83 1423
7504.65 1388
7505.47 1429
7506.29 1342
7507.10 1356
7507.92 1407
7508.74 1341
7509.56 1393
7510.37 1427
7511.19 1402
7512.01 1401
7512.83 1432
7513.65 1379
7514.47 1396
7515.28 1369
7516.10 1384
7516.92 1381
7517.74 1448
7518.56 1405
7519.38 1379
7520.19 1399
7521.01 1392
7521.83 1421
7522.65 1371
7523.47 1372
7524.29 1447
7525.11 1392
7525.92 1434
7526.74 1374
7527.56 1377
7528.38 1401
7529.20 1415
7530.02 1433
7530.84 1378
7531.66 1402
7532.48 1404
7533.30 1398
7534.12 1429
7534.93 1449
7535.75 1375
7536.57 1371
7537.39 1427
7538.21 1419
7539.03 1398
7539.85 1372
7540.67 1400
7541.49 1381
7542.31 1391
7543.13 1365
7543.95 1440
7544.77 1443
7545.59 1455
7546.41 1440
7547.23 1429
7548.05 1418
7548.87 1392
7549.69 1400
7550.51 1378
7551.33 1391
7552.15 1401
7552.97 1426
7553.79 1449
7554.61 1469
7555.43 1429
7556.25 1469
7557.07 1468
7557.89 1433
7558.71 1402
7559.53 1429
7560.36 1472
7561.18 1481
7562.00 1488
7562.82 1489
7563.64 1469
7564.46 1466
7565.28 1471
7566.10 1422
7566.92 1460
7567.74 1502
7568.56 1528
7569.39 1477
7570.21 1486
7571.03 1449
7571.85 1490
7572.67 1504
7573.49 1530
7574.31 1459
7575.14 1516
7575.96 1552
7576.78 1512
7577.60 1497
7578.42 1480
7579.24 1508
7580.06 1511
7580.89 1465
7581.71 1535
7582.53 1463
7583.35 1535
7584.17 1554
7585.00 1557
7585.82 1564
7586.64 1587
7587.46 1529
7588.29 1548
7589.11 1526
7589.93 1518
7590.75 1532
7591.57 1595
7592.40 1603
7593.22 1616
7594.04 1558
7594.86 1533
7595.69 1604
7596.51 1651
7597.33 1652
7598.15 1657
7598.98 1686
7599.80 1729
7600.62 1640
7601.45 1702
7602.27 1753
7603.09 1755
7603.92 1732
7604.74 1787
7605.56 1789
7606.38 1728
7607.21 1710
7608.03 1701
7608.85 1666
7609.68 1695
7610.50 1699
7611.32 1683
7612.15 1668
7612.97 1685
7613.80 1726
7614.62 1758
7615.44 1809
7616.27 1882
7617.09 1888
7617.91 1939
7618.74 2030
7619.56 2039
7620.39 2009
7621.21 2002
7622.03 1932
7622.86 1979
7623.68 1910
7624.51 1911
7625.33 1871
7626.15 1859
7626.98 1908
7627.80 1833
7628.63 1865
7629.45 1877
7630.28 1861
7631.10 1885
7631.93 1964
7632.75 1879
7633.58 1855
7634.40 1857
7635.22 1791
7636.05 1794
7636.87 1779
7637.70 1702
7638.52 1676
7639.35 1663
7640.17 1624
7641.00 1602
7641.82 1613
7642.65 1662
7643.47 1642
7644.30 1679
7645.13 1714
7645.95 1718
7646.78 1755
7647.60 1698
7648.43 1751
7649.25 1764
7650.08 1694
7650.90 1696
7651.73 1678
7652.55 1670
7653.38 1609
7654.21 1610
7655.03 1620
7655.86 1557
7656.68 1516
7657.51 1537
7658.34 1551
7659.16 1547
7659.99 1526
7660.81 1491
7661.64 1486
7662.47 1493
7663.29 1509
7664.12 1476
7664.95 1487
7665.77 1482
7666.60 1526
7667.42 1523
7668.25 1502
7669.08 1501
7669.90 1441
7670.73 1475
7671.56 1431
7672.38 1467
7673.21 1463
7674.04 1465
7674.87 1535
7675.69 1521
7676.52 1517
7677.35 1463
7678.17 1479
7679.00 1514
7679.83 1447
7680.65 1482
7681.48 1464
7682.31 1488
7683.14 1487
7683.96 1537
7684.79 1574
7685.62 1521
7686.45 1528
7687.27 1528
7688.10 1515
7688.93 1537
7689.76 1548
7690.58 1552
7691.41 1471
7692.24 1471
7693.07 1449
7693.90 1474
7694.72 1419
7695.55 1470
7696.38 1468
7697.21 1510
7698.04 1477
7698.86 1520
7699.69 1476
7700.52 1481
7701.35 1464
7702.18 1468
7703.01 1468
7703.83 1442
7704.66 1433
7705.49 1439
7706.32 1445
7707.15 1418
7707.98 1379
7708.81 1402
7709.63 1369
7710.46 1370
7711.29 1386
7712.12 1461
7712.95 1424
7713.78 1429
7714.61 1463
7715.44 1430
7716.27 1380
7717.10 1377
7717.93 1370
7718.75 1349
7719.58 1418
7720.41 1431
7721.24 1411
7722.07 1452
7722.90 1371
7723.73 1379
7724.56 1396
7725.39 1395
7726.22 1374
7727.05 1428
7727.88 1493
7728.71 1493
7729.54 1486
7730.37 1439
7731.20 1453
7732.03 1456
7732.86 1431
7733.69 1426
7734.52 1389
7735.35 1348
7736.18 1432
7737.01 1363
7737.84 1336
7738.67 1374
7739.50 1394
7740.33 1373
7741.16 1391
7741.99 1341
7742.82 1374
7743.65 1431
7744.48 1497
7745.31 1557
7746.14 1608
7746.98 1728
7747.81 1788
7748.64 1762
7749.47 1649
7750.30 1666
7751.13 1691
7751.96 1607
7752.79 1513
7753.62 1497
7754.45 1485
7755.29 1471
7756.12 1432
7756.95 1381
7757.78 1360
7758.61 1345
7759.44 1341
7760.27 1340
7761.11 1316
7761.94 1329
7762.77 1350
7763.60 1319
7764.43 1313
7765.26 1261
7766.10 1325
7766.93 1321
7767.76 1355
7768.59 1342
7769.42 1254
7770.26 1291
7771.09 1301
7771.92 1265
7772.75 1275
7773.58 1290
7774.42 1328
7775.25 1319
7776.08 1271
7776.91 1292
7777.75 1338
7778.58 1308
7779.41 1330
7780.24 1270
7781.08 1300
7781.91 1327
7782.74 1311
7783.57 1344
7784.41 1365
7785.24 1392
7786.07 1345
7786.91 1327
7787.74 1344
7788.57 1371
7789.40 1304
7790.24 1312
7791.07 1310
7791.90 1349
7792.74 1358
7793.57 1396
7794.40 1365
7795.24 1386
7796.07 1374
7796.90 1430
7797.74 1379
7798.57 1378
7799.40 1382
7800.24 1414
7801.07 1381
7801.91 1345
7802.74 1337
7803.57 1423
7804.41 1424
7805.24 1394
7806.07 1431
7806.91 1405
7807.74 1443
7808.58 1404
7809.41 1412
7810.25 1468
7811.08 1556
7811.91 1522
7812.75 1539
7813.58 1558
7814.42 1578
7815.25 1611
7816.09 1658
7816.92 1623
7817.75 1630
7818.59 1612
7819.42 1640
7820.26 1624
7821.09 1641
7821.93 1644
7822.76 1635
7823.60 1664
7824.43 1688
7825.27 1648
7826.10 1598
7826.94 1614
7827.77 1624
7828.61 1597
7829.44 1545
7830.28 1536
7831.11 1603
7831.95 1630
7832.78 1609
7833.62 1570
7834.46 1677
7835.29 1689
7836.13 1656
7836.96 1640
7837.80 1566
7838.63 1588
7839.47 1591
7840.31 1585
7841.14 1563
7841.98 1496
7842.81 1511
7843.65 1507
7844.48 1460
7845.32 1485
7846.16 1471
7846.99 1429
7847.83 1399
7848.67 1411
7849.50 1424
7850.34 1403
7851.17 1397
7852.01 1425
7852.85 1426
7853.68 1406
7854.52 1428
7855.36 1432
7856.19 1388
7857.03 1384
7857.87 1420
7858.70 1440
7859.54 1384
7860.38 1352
7861.21 1403
7862.05 1387
7862.89 1379
7863.72 1389
7864.56 1357
7865.40 1408
7866.24 1396
7867.07 1366
7867.91 1382
7868.75 1377
7869.59 1410
7870.42 1397
7871.26 1385
7872.10 1396
7872.94 1422
7873.77 1407
7874.61 1433
7875.45 1490
7876.29 1484
7877.12 1524
7877.96 1577
7878.80 1558
7879.64 1569
7880.47 1599
7881.31 1593
7882.15 1559
7882.99 1569
7883.83 1531
7884.66 1543
7885.50 1523
7886.34 1541
7887.18 1464
7888.02 1483
7888.86 1524
7889.69 1490
7890.53 1501
7891.37 1464
7892.21 1481
7893.05 1475
7893.89 1473
7894.73 1537
7895.56 1545
7896.40 1510
7897.24 1474
7898.08 1478
7898.92 1475
7899.76 1433
7900.60 1414
7901.44 1439
7902.28 1418
7903.12 1464
7903.95 1402
7904.79 1398
7905.63 1405
7906.47 1406
7907.31 1396
7908.15 1395
7908.99 1380
7909.83 1407
7910.67 1422
7911.51 1392
7912.35 1446
7913.19 1527
7914.03 1552
7914.87 1566
7915.71 1607
7916.55 1634
7917.39 1674
7918.23 1722
7919.07 1741
7919.91 1727
7920.75 1659
7921.59 1594
7922.43 1595
7923.27 1517
7924.11 1526
7924.95 1507
7925.79 1462
7926.63 1443
7927.47 1404
7928.31 1418
7929.15 1392
7929.99 1380
7930.83 1359
7931.67 1398
7932.51 1374
7933.35 1354
7934.19 1359
7935.04 1361
7935.88 1320
7936.72 1352
7937.56 1304
7938.40 1297
7939.24 1313
7940.08 1352
7940.92 1332
7941.76 1342
7942.60 1347
7943.45 1320
7944.29 1378
7945.13 1338
7945.97 1424
7946.81 1453
7947.65 1396
7948.49 1374
7949.34 1364
7950.18 1387
7951.02 1373
7951.86 1361
7952.70 1410
7953.54 1443
7954.39 1488
7955.23 1438
7956.07 1445
7956.91 1468
7957.75 1469
7958.60 1501
7959.44 1443
7960.28 1383
7961.12 1449
7961.96 1415
7962.81 1401
7963.65 1404
7964.49 1412
7965.33 1471
7966.18 1484
7967.02 1517
7967.86 1539
7968.70 1548
7969.55 1491
7970.39 1492
7971.23 1489
7972.08 1440
7972.92 1385
7973.76 1414
7974.60 1384
7975.45 1356
7976.29 1354
7977.13 1347
7977.98 1299
7978.82 1280
7979.66 1310
7980.51 1286
7981.35 1287
7982.19 1303
7983.04 1274
7983.88 1258
7984.72 1252
7985.57 1266
7986.41 1279
7987.25 1255
7988.10 1233
7988.94 1216
7989.78 1201
7990.63 1224
7991.47 1209
7992.32 1160
7993.16 1169
7994.00 1206
7994.85 1228
7995.69 1184
7996.54 1159
7997.38 1182
7998.22 1203
7999.07 1194
7999.91 1168
8000.76 1167
8001.60 1145
8002.45 1139
8003.29 1150
8004.13 1158
8004.98 1140
8005.82 1160
8006.67 1140
8007.51 1115
8008.36 1056
8009.20 1118
8010.05 1100
8010.89 1163
8011.74 1128
8012.58 1109
8013.43 1071
8014.27 1043
8015.12 1065
8015.96 1075
8016.81 1043
8017.65 1055
8018.50 1122
8019.34 1146
8020.19 1119
8021.03 1063
8021.88 1038
8022.72 1097
8023.57 1108
8024.41 1048
8025.26 1089
8026.11 1113
8026.95 1088
8027.80 1090
8028.64 1070
8029.49 1073
8030.33 1096
8031.18 1113
8032.03 1118
8032.87 1115
8033.72 1074
8034.56 1102
8035.41 1074
8036.26 1108
8037.10 1075
8037.95 1063
8038.80 1083
8039.64 1123
8040.49 1140
8041.34 1102
8042.18 1073
8043.03 1079
8043.87 1113
8044.72 1108
8045.57 1065
8046.41 1079
8047.26 1053
8048.11 1040
8048.96 1035
8049.80 1056
8050.65 1028
8051.50 1030
8052.34 1070
8053.19 1083
8054.04 1040
8054.88 1031
8055.73 1044
8056.58 1026
8057.43 1014
8058.27 1049
8059.12 1012
8059.97 1006
8060.82 1041
8061.66 1052
8062.51 1067
8063.36 1060
8064.21 1039
8065.05 995
8065.90 1013
8066.75 1001
8067.60 1041
8068.44 1016
8069.29 1040
8070.14 1021
8070.99 1011
8071.84 984
8072.68 995
8073.53 1020
8074.38 1015
8075.23 993
8076.08 1015
8076.93 1005
8077.77 974
8078.62 1029
8079.47 1002
8080.32 992
8081.17 971
8082.02 1024
8082.87 1006
8083.71 975
8084.56 1001
8085.41 999
8086.26 968
8087.11 988
8087.96 960
8088.81 1004
8089.66 984
8090.51 962
8091.35 950
8092.20 1011
8093.05 980
8093.90 986
8094.75 1001
8095.60 980
8096.45 1001
8097.30 1014
8098.15 990
8099.00 1000
8099.85 989
8100.70 973
8101.55 998
8102.40 995
8103.25 988
8104.10 1006
8104.95 978
8105.80 995
8106.65 979
8107.50 991
8108.35 992
8109.20 978
8110.05 1007
8110.90 1024
8111.75 1009
8112.60 991
8113.45 1017
8114.30 1008
8115.15 1005
8116.00 1001
8116.85 991
8117.70 987
8118.55 1022
8119.40 1061
8120.25 1077
8121.10 1046
8121.95 1016
8122.80 1061
8123.65 1079
8124.50 1086
8125.35 1017
8126.20 1012
8127.06 1013
8127.91 1063
8128.76 1033
8129.61 1063
8130.46 1040
8131.31 1050
8132.16 1084
8133.01 1069
8133.86 1094
8134.72 1018
8135.57 1084
8136.42 1037
8137.27 1036
8138.12 1029
8138.97 1008
8139.83 1000
8140.68 1046
8141.53 1043
8142.38 1018
8143.23 997
8144.08 994
8144.94 977
8145.79 999
8146.64 1020
8147.49 1033
8148.34 1022
8149.20 1043
8150.05 1070
8150.90 1071
8151.75 1036
8152.60 1061
8153.46 1016
8154.31 1039
8155.16 1092
8156.01 1056
8156.87 1068
8157.72 1058
8158.57 1103
8159.42 1064
8160.28 1021
8161.13 1006
8161.98 1033
8162.84 1018
8163.69 1029
8164.54 1021
8165.39 979
8166.25 983
8167.10 995
8167.95 1015
8168.81 1007
8169.66 994
8170.51 1018
8171.37 992
8172.22 982
8173.07 943
8173.93 952
8174.78 970
8175.63 956
8176.49 916
8177.34 959
8178.19 976
8179.05 965
8179.90 942
8180.76 932
8181.61 951
8182.46 984
8183.32 977
8184.17 970
8185.02 967
8185.88 987
8186.73 941
8187.59 954
8188.44 934
8189.30 923
8190.15 970
8191.00 962
8191.86 935
8192.71 958
8193.57 935
8194.42 946
8195.28 957
8196.13 933
8196.99 943
8197.84 949
8198.69 949
8199.55 956
8200.40 949
8201.26 942
8202.11 902
8202.97 940
8203.82 941
8204.68 949
8205.53 951
8206.39 941
8207.24 932
8208.10 973
8208.95 960
8209.81 953
8210.67 953
8211.52 982
8212.38 950
8213.23 977
8214.09 985
8214.94 967
8215.80 979
8216.65 944
8217.51 959
8218.37 946
8219.22 952
8220.08 989
8220.93 1031
8221.79 1010
8222.64 1018
8223.50 979
8224.36 1010
8225.21 992
8226.07 985
8226.92 988
8227.78 970
8228.64 1039
8229.49 982
8230.35 938
8231.21 960
8232.06 951
8232.92 973
8233.78 948
8234.63 939
8235.49 944
8236.35 946
8237.20 963
8238.06 954
8238.92 950
8239.77 951
8240.63 969
8241.49 943
8242.34 956
8243.20 967
8244.06 951
8244.91 936
8245.77 908
8246.63 927
8247.49 992
8248.34 953
8249.20 949
8250.06 977
8250.92 971
8251.77 978
8252.63 976
8253.49 959
8254.35 957
8255.20 1005
8256.06 970
8256.92 972
8257.78 929
8258.63 962
8259.49 1011
8260.35 969
8261.21 961
8262.07 950
8262.92 949
8263.78 968
8264.64 1017
8265.50 1007
8266.36 990
8267.22 977
8268.07 1018
8268.93 1000
8269.79 995
8270.65 983
8271.51 948
8272.37 970
8273.22 1001
8274.08 995
8274.94 994
8275.80 999
8276.66 1021
8277.52 1000
8278.38 1033
8279.24 999
8280.09 1024
8280.95 1012
8281.81 1006
8282.67 1010
8283.53 1023
8284.39 1006
8285.25 1016
8286.11 980
8286.97 1002
8287.83 958
8288.69 990
8289.55 1024
8290.41 1040
8291.26 1024
8292.12 1044
8292.98 1071
8293.84 1096
8294.70 1057
8295.56 1041
8296.42 1047
8297.28 1014
8298.14 1025
8299.00 1033
8299.86 1064
8300.72 1067
8301.58 1029
8302.44 1003
8303.30 1010
8304.16 1033
8305.02 1025
8305.88 1023
8306.74 1060
8307.60 1069
8308.46 1034
8309.33 1033
8310.19 1011
8311.05 1059
8311.91 1037
8312.77 1017
8313.63 990
8314.49 1004
8315.35 1022
8316.21 1006
8317.07 1005
8317.93 991
8318.79 979
8319.65 1042
8320.52 1020
8321.38 971
8322.24 992
8323.10 1014
8323.96 973
8324.82 1004
8325.68 1044
8326.54 1023
8327.41 1026
8328.27 1039
8329.13 1052
8329.99 1006
8330.85 980
8331.71 1046
8332.57 1029
8333.44 1030
8334.30 1014
8335.16 1027
8336.02 1048
8336.88 1050
8337.75 1069
8338.61 1056
8339.47 1063
8340.33 1046
8341.19 1007
8342.06 1017
8342.92 1075
8343.78 1067
8344.64 1062
8345.50 1026
8346.37 1075
8347.23 1066
8348.09 1041
8348.95 1071
8349.82 1060
8350.68 1059
8351.54 1059
8352.40 1095
8353.27 1097
8354.13 1080
8354.99 1075
8355.86 1074
8356.72 1115
8357.58 1107
8358.45 1101
8359.31 1076
8360.17 1122
8361.03 1110
8361.90 1063
8362.76 1107
8363.62 1083
8364.49 1091
8365.35 1076
8366.21 1083
8367.08 1107
8367.94 1094
8368.80 1108
8369.67 1148
8370.53 1084
8371.40 1125
8372.26 1115
8373.12 1103
8373.99 1151
8374.85 1129
8375.71 1111
8376.58 1103
8377.44 1146
8378.31 1139
8379.17 1125
8380.03 1177
8380.90 1155
8381.76 1142
8382.63 1165
8383.49 1160
8384.36 1187
8385.22 1167
8386.08 1181
8386.95 1157
8387.81 1134
8388.68 1195
8389.54 1162
8390.41 1143
8391.27 1133
8392.14 1187
8393.00 1158
8393.87 1187
8394.73 1219
8395.60 1232
8396.46 1190
8397.33 1211
8398.19 1217
8399.06 1229
8399.92 1217
8400.79 1191
8401.65 1217
8402.52 1218
8403.38 1224
8404.25 1263
8405.11 1239
8405.98 1277
8406.84 1292
8407.71 1289
8408.58 1283
8409.44 1280
8410.31 1300
8411.17 1310
8412.04 1347
8412.90 1317
8413.77 1362
8414.64 1356
8415.50 1387
8416.37 1401
8417.23 1389
8418.10 1389
8418.97 1380
8419.83 1418
8420.70 1432
8421.56 1418
8422.43 1418
8423.30 1423
8424.16 1448
8425.03 1509
8425.90 1476
8426.76 1535
8427.63 1530
8428.50 1540
8429.36 1521
8430.23 1551
8431.10 1576
8431.96 1549
8432.83 1584
8433.70 1589
8434.56 1638
8435.43 1678
8436.30 1671
8437.16 1744
8438.03 1735
8438.90 1792
8439.77 1819
8440.63 1912
8441.50 1891
8442.37 1898
8443.24 1894
8444.10 1891
8444.97 1903
8445.84 1983
8446.71 1989
8447.57 2001
8448.44 1968
8449.31 2049
8450.18 2066
8451.04 2194
8451.91 2363
8452.78 2540
8453.65 2758
8454.52 2977
8455.38 3204
8456.25 3415
8457.12 3460
8457.99 3405
8458.86 3331
8459.72 3210
8460.59 3052
8461.46 2855
8462.33 2759
8463.20 2490
8464.07 2324
8464.93 2308
8465.80 2186
8466.67 2100
8467.54 2015
8468.41 1992
8469.28 1947
8470.15 1955
8471.02 1912
8471.88 1847
8472.75 1844
8473.62 1850
8474.49 1832
8475.36 1845
8476.23 1848
8477.10 1819
8477.97 1877
8478.84 1891
8479.71 1926
8480.58 2062
8481.44 2105
8482.31 2205
8483.18 2183
8484.05 2208
8484.92 2145
8485.79 2108
8486.66 2046
8487.53 2053
8488.40 1976
8489.27 2049
8490.14 1994
8491.01 1961
8491.88 1930
8492.75 1996
8493.62 1944
8494.49 1931
8495.36 1981
8496.23 1937
8497.10 1926
8497.97 1894
8498.84 1892
8499.71 1910
8500.58 1814
8501.45 1881
8502.32 1847
8503.19 1821
8504.06 1821
8504.93 1887
8505.80 1850
8506.67 1859
8507.55 1869
8508.42 1895
8509.29 1923
8510.16 1933
8511.03 1953
8511.90 1970
8512.77 1939
8513.64 2041
8514.51 2033
8515.38 2046
8516.25 2043
8517.13 2033
8518.00 2054
8518.87 2029
8519.74 2129
8520.61 2209
8521.48 2254
8522.35 2398
8523.23 2606
8524.10 2719
8524.97 2905
8525.84 2985
8526.71 3077
8527.58 3029
8528.46 2990
8529.33 2892
8530.20 2777
8531.07 2715
8531.94 2632
8532.81 2455
8533.69 2363
8534.56 2267
8535.43 2190
8536.30 2137
8537.18 2068
8538.05 2039
8538.92 2065
8539.79 2016
8540.66 1926
8541.54 1928
8542.41 1921
8543.28 1892
8544.15 1870
8545.03 1883
8545.90 1891
8546.77 1895
8547.64 1892
8548.52 1957
8549.39 2018
8550.26 2067
8551.14 2156
8552.01 2160
8552.88 2232
8553.76 2239
8554.63 2308
8555.50 2306
8556.37 2278
8557.25 2263
8558.12 2175
8558.99 2134
8559.87 2026
8560.74 2070
8561.61 2057
8562.49 1990
8563.36 1936
8564.24 1941
8565.11 1880
8565.98 1871
8566.86 1879
8567.73 1857
8568.60 1846
8569.48 1841
8570.35 1845
8571.23 1812
8572.10 1832
8572.97 1750
8573.85 1812
8574.72 1764
8575.60 1747
8576.47 1721
8577.34 1763
8578.22 1777
8579.09 1755
8579.97 1794
8580.84 1791
8581.72 1748
8582.59 1745
8583.47 1760
8584.34 1800
8585.21 1842
8586.09 1807
8586.96 1851
8587.84 1853
8588.71 1871
8589.59 1911
8590.46 1890
8591.34 1960
8592.21 1915
8593.09 1955
8593.96 1944
8594.84 1958
8595.71 1998
8596.59 2016
8597.46 2030
8598.34 1979
8599.22 1944
8600.09 1989
8600.97 2010
8601.84 2000
8602.72 2035
8603.59 2097
8604.47 2068
8605.34 2023
8606.22 2080
8607.10 2078
8607.97 2065
8608.85 2068
8609.72 2063
8610.60 2112
8611.47 2127
8612.35 2127
8613.23 2154
8614.10 2141
8614.98 2164
8615.86 2123
8616.73 2209
8617.61 2230
8618.48 2233
8619.36 2247
8620.24 2291
8621.11 2278
8621.99 2340
8622.87 2330
8623.74 2351
8624.62 2323
8625.50 2390
8626.37 2362
8627.25 2403
8628.13 2441
8629.00 2450
8629.88 2453
8630.76 2461
8631.64 2473
8632.51 2505
8633.39 2422
8634.27 2458
8635.14 2472
8636.02 2454
8636.90 2445
8637.78 2494
8638.65 2507
8639.53 2593
8640.41 2567
8641.29 2581
8642.16 2700
8643.04 2702
8643.92 2712
8644.80 2735
8645.67 2774
8646.55 2801
8647.43 2828
8648.31 2827
8649.18 2947
8650.06 2974
8650.94 2910
8651.82 2924
8652.70 2946
8653.58 2965
8654.45 2919
8655.33 2949
8656.21 2978
8657.09 3045
8657.97 3149
8658.84 3285
8659.72 3457
8660.60 3684
8661.48 3914
8662.36 4201
8663.24 4478
8664.12 4605
8664.99 4713
8665.87 4706
8666.75 4666
8667.63 4570
8668.51 4406
8669.39 4308
8670.27 4217
8671.15 4150
8672.03 4089
8672.91 3964
8673.78 3926
8674.66 3838
8675.54 3725
8676.42 3668
8677.30 3577
8678.18 3530
8679.06 3417
8679.94 3220
8680.82 3149
8681.70 3028
8682.58 2947
8683.46 2964
8684.34 2890
8685.22 2877
8686.10 2900
8686.98 2944
8687.86 2957
8688.74 3073
8689.62 3220
8690.50 3339
8691.38 3460
8692.26 3564
8693.14 3668
8694.02 3637
8694.90 3654
8695.78 3557
8696.66 3451
8697.54 3421
8698.42 3394
8699.30 3401
8700.18 3429
8701.06 3449
8701.94 3423
8702.82 3389
8703.70 3377
8704.58 3287
8705.46 3173
8706.34 3081
8707.23 3029
8708.11 2868
8708.99 2742
8709.87 2609
8710.75 2533
8711.63 2507
8712.51 2405
8713.39 2333
8714.27 2309
8715.16 2251
8716.04 2186
8716.92 2184
8717.80 2134
8718.68 2136
8719.56 2138
8720.44 2148
8721.33 2173
8722.21 2210
8723.09 2137
8723.97 2116
8724.85 2117
8725.73 2164
8726.62 2195
8727.50 2207
8728.38 2252
8729.26 2229
8730.14 2257
8731.03 2294
8731.91 2295
8732.79 2291
8733.67 2254
8734.55 2202
8735.44 2222
8736.32 2250
8737.20 2198
8738.08 2180
8738.97 2236
8739.85 2204
8740.73 2171
8741.61 2141
8742.50 2145
8743.38 2155
8744.26 2124
8745.14 2176
8746.03 2042
8746.91 2080
8747.79 2073
8748.68 2082
8749.56 2064
8750.44 2012
8751.33 2015
8752.21 2046
8753.09 2057
8753.97 2035
8754.86 2085
8755.74 2022
8756.62 1992
8757.51 2030
8758.39 2036
8759.28 2112
8760.16 2123
8761.04 2122
8761.93 2056
8762.81 2069
8763.69 2095
8764.58 2156
8765.46 2094
8766.34 2093
8767.23 2100
8768.11 2085
8769.00 2062
8769.88 2087
8770.76 2096
8771.65 2072
8772.53 2026
8773.42 2073
8774.30 2080
8775.19 2014
8776.07 2069
8776.95 2116
8777.84 2131
8778.72 2192
8779.61 2278
8780.49 2332
8781.38 2415
8782.26 2407
8783.15 2482
8784.03 2391
8784.92 2367
8785.80 2348
8786.69 2262
8787.57 2197
8788.46 2133
8789.34 2048
8790.23 1970
8791.11 1875
8792.00 1886
8792.88 1825
8793.77 1729
8794.65 1722
8795.54 1717
8796.42 1690
8797.31 1709
8798.19 1718
8799.08 1672
8799.96 1642
8800.85 1666
8801.74 1650
8802.62 1593
8803.51 1559
8804.39 1566
8805.28 1588
8806.16 1569
8807.05 1552
8807.94 1540
8808.82 1556
8809.71 1489
8810.59 1525
8811.48 1539
8812.37 1564
8813.25 1533
8814.14 1554
8815.03 1518
8815.91 1557
8816.80 1506
8817.68 1528
8818.57 1509
8819.46 1479
8820.34 1518
8821.23 1507
8822.12 1538
8823.00 1528
8823.89 1489
8824.78 1469
8825.66 1466
8826.55 1438
8827.44 1379
8828.33 1404
8829.21 1444
8830.10 1407
8830.99 1383
8831.87 1394
8832.76 1373
8833.65 1374
8834.54 1404
8835.42 1400
8836.31 1379
8837.20 1419
8838.08 1389
8838.97 1342
8839.86 1353
8840.75 1375
8841.64 1347
8842.52 1353
8843.41 1363
8844.30 1347
8845.19 1420
8846.07 1422
8846.96 1409
8847.85 1358
8848.74 1334
8849.63 1325
8850.51 1329
8851.40 1331
8852.29 1301
8853.18 1306
8854.07 1303
8854.96 1278
8855.84 1297
8856.73 1257
8857.62 1293
8858.51 1335
8859.40 1317
8860.29 1279
8861.17 1230
8862.06 1217
8862.95 1248
8863.84 1248
8864.73 1202
8865.62 1236
8866.51 1209
8867.40 1215
8868.29 1220
8869.17 1175
8870.06 1174
8870.95 1183
8871.84 1184
8872.73 1204
8873.62 1177
8874.51 1177
8875.40 1173
8876.29 1182
8877.18 1179
8878.07 1125
8878.96 1152
8879.85 1103
8880.74 1111
8881.63 1109
8882.51 1146
8883.40 1082
8884.29 1138
8885.18 1108
8886.07 1088
8886.96 1110
8887.85 1035
8888.74 1113
8889.63 1100
8890.52 1111
8891.41 1078
8892.30 1068
8893.19 1048
8894.09 1045
8894.98 1047
8895.87 1075
8896.76 1080
8897.65 1073
8898.54 1034
8899.43 1038
8900.32 1049
8901.21 1063
8902.10 1036
8902.99 1008
8903.88 986
8904.77 1023
8905.66 1027
8906.55 1001
8907.44 1022
8908.34 1026
8909.23 1035
8910.12 1023
8911.01 1016
8911.90 1019
8912.79 1041
8913.68 985
8914.57 1023
8915.47 990
8916.36 1030
8917.25 1000
8918.14 997
8919.03 991
8919.92 981
8920.81 1012
8921.71 1010
8922.60 981
8923.49 972
8924.38 947
8925.27 997
8926.16 982
8927.06 991
8927.95 1010
8928.84 962
8929.73 975
8930.62 970
8931.52 983
8932.41 950
8933.30 972
8934.19 980
8935.09 961
8935.98 964
8936.87 962
8937.76 948
8938.66 967
8939.55 950
8940.44 973
8941.33 936
8942.23 930
8943.12 937
8944.01 926
8944.90 920
8945.80 944
8946.69 900
8947.58 916
8948.48 934
8949.37 946
8950.26 921
8951.16 924
8952.05 893
8952.94 940
8953.84 920
8954.73 912
8955.62 967
8956.52 963
8957.41 932
8958.30 919
8959.20 949
8960.09 912
8960.98 955
8961.88 922
8962.77 932
8963.66 947
8964.56 921
8965.45 951
8966.35 939
8967.24 920
8968.13 919
8969.03 909
8969.92 912
8970.82 930
8971.71 893
8972.60 915
8973.50 923
8974.39 942
8975.29 935
8976.18 936
8977.08 910
8977.97 909
8978.87 918
8979.76 903
8980.65 848
8981.55 876
8982.44 894
8983.34 905
8984.23 891
8985.13 884
8986.02 875
8986.92 896
8987.81 912
8988.71 901
8989.60 884
8990.50 867
8991.39 905
8992.29 933
8993.18 907
8994.08 910
8994.97 881
8995.87 895
8996.76 919
8997.66 904
8998.56 888
8999.45 885
9000.35 886
9001.24 887
9002.14 870
9003.03 892
9003.93 870
9004.83 840
9005.72 908
9006.62 895
9007.51 904
9008.41 887
9009.31 875
9010.20 905
9011.10 913
9011.99 886
9012.89 881
9013.79 871
9014.68 877
9015.58 857
9016.48 879
9017.37 863
9018.27 879
9019.16 850
9020.06 832
9020.96 847
9021.85 838
9022.75 874
9023.65 859
9024.54 883
9025.44 831
9026.34 846
9027.24 850
9028.13 849
9029.03 866
9029.93 869
9030.82 877
9031.72 844
9032.62 823
9033.52 852
9034.41 856
9035.31 858
9036.21 847
9037.10 841
9038.00 850
9038.90 879
9039.80 868
9040.69 869
9041.59 859
9042.49 875
9043.39 891
9044.29 881
9045.18 884
9046.08 848
9046.98 867
9047.88 881
9048.78 860
9049.67 891
9050.57 893
9051.47 851
9052.37 846
9053.27 867
9054.16 861
9055.06 870
9055.96 865
9056.86 850
9057.76 877
9058.66 842
9059.55 861
9060.45 863
9061.35 871
9062.25 862
9063.15 854
9064.05 854
9064.95 875
9065.85 853
9066.74 884
9067.64 882
9068.54 881
9069.44 887
9070.34 866
9071.24 866
9072.14 879
9073.04 856
9073.94 856
9074.84 847
9075.74 870
9076.64 901
9077.53 875
9078.43 837
9079.33 866
9080.23 837
9081.13 866
9082.03 872
9082.93 887
9083.83 880
9084.73 840
9085.63 914
9086.53 841
9087.43 836
9088.33 863
9089.23 904
9090.13 868
9091.03 853
9091.93 865
9092.83 908
9093.73 914
9094.63 879
9095.53 880
9096.43 866
9097.33 883
9098.23 882
9099.13 866
9100.04 843
9100.94 881
9101.84 872
9102.74 842
9103.64 831
9104.54 852
9105.44 856
9106.34 850
9107.24 869
9108.14 823
9109.04 838
9109.94 877
9110.85 846
9111.75 884
9112.65 864
9113.55 849
9114.45 870
9115.35 849
9116.25 864
9117.15 855
9118.06 881
9118.96 883
9119.86 856
9120.76 850
9121.66 889
9122.56 861
9123.46 854
9124.37 852
9125.27 866
9126.17 867
9127.07 887
9127.97 855
9128.88 895
9129.78 880
9130.68 871
9131.58 880
9132.48 863
9133.39 850
9134.29 829
9135.19 898
9136.09 861
9137.00 851
9137.90 888
9138.80 847
9139.70 846
9140.61 880
9141.51 879
9142.41 871
9143.31 865
9144.22 845
9145.12 856
9146.02 833
9146.92 849
9147.83 870
9148.73 845
9149.63 849
9150.54 846
9151.44 868
9152.34 868
9153.25 825
9154.15 827
9155.05 835
9155.96 893
9156.86 889
9157.76 871
9158.67 846
9159.57 881
9160.47 880
9161.38 885
9162.28 860
9163.18 860
9164.09 859
9164.99 850
9165.90 835
9166.80 879
9167.70 862
9168.61 875
9169.51 868
9170.42 865
9171.32 886
9172.22 911
9173.13 892
9174.03 904
9174.94 906
9175.84 897
9176.74 849
9177.65 848
9178.55 882
9179.46 927
9180.36 878
9181.27 884
9182.17 882
9183.08 913
9183.98 884
9184.89 869
9185.79 875
9186.70 860
9187.60 864
9188.51 893
9189.41 891
9190.32 903
9191.22 909
9192.13 906
9193.03 881
9193.94 875
9194.84 884
9195.75 944
9196.65 946
9197.56 971
9198.46 917
9199.37 942
9200.27 1002
9201.18 986
9202.08 991
9202.99 922
9203.90 963
9204.80 952
9205.71 925
9206.61 906
9207.52 905
9208.42 949
9209.33 957
9210.24 899
9211.14 915
9212.05 900
9212.95 921
9213.86 889
9214.77 888
9215.67 926
9216.58 948
9217.49 959
9218.39 918
9219.30 904
9220.21 914
9221.11 913
9222.02 919
9222.93 878
9223.83 940
9224.74 876
9225.65 894
9226.55 863
9227.46 858
9228.37 894
9229.27 855
9230.18 876
9231.09 843
9231.99 870
9232.90 833
9233.81 830
9234.72 880
9235.62 915
9236.53 909
9237.44 881
9238.34 873
9239.25 873
9240.16 881
9241.07 877
9241.97 872
9242.88 837
9243.79 830
9244.70 856
9245.61 835
9246.51 860
9247.42 846
9248.33 859
9249.24 857
9250.14 866
9251.05 860
9251.96 850
9252.87 883
9253.78 862
9254.69 863
9255.59 829
9256.50 851
9257.41 864
9258.32 859
9259.23 838
9260.14 858
9261.04 859
9261.95 858
9262.86 881
9263.77 876
9264.68 823
9265.59 850
9266.50 876
9267.40 899
9268.31 892
9269.22 858
9270.13 854
9271.04 870
9271.95 886
9272.86 876
9273.77 870
9274.68 893
9275.59 864
9276.49 819
9277.40 860
9278.31 878
9279.22 872
9280.13 893
9281.04 872
9281.95 876
9282.86 875
9283.77 871
9284.68 882
9285.59 883
9286.50 839
9287.41 902
9288.32 914
9289.23 899
9290.14 904
9291.05 890
9291.96 942
9292.87 914
9293.78 890
9294.69 880
9295.60 907
9296.51 935
9297.42 925
9298.33 910
9299.24 914
9300.15 874
9301.06 922
9301.97 892
9302.88 918
9303.79 922
9304.70 886
9305.61 886
9306.53 903
9307.44 924
9308.35 916
9309.26 877
9310.17 912
9311.08 917
9311.99 899
9312.90 920
9313.81 947
9314.72 898
9315.63 927
9316.55 927
9317.46 937
9318.37 931
9319.28 916
9320.19 930
9321.10 887
9322.01 897
9322.93 901
9323.84 904
9324.75 882
9325.66 901
9326.57 892
9327.48 895
9328.40 868
9329.31 887
9330.22 885
9331.13 896
9332.04 901
9332.96 907
9333.87 882
9334.78 902
9335.69 873
9336.60 930
9337.52 939
9338.43 906
9339.34 916
9340.25 900
9341.17 907
9342.08 883
9342.99 898
9343.90 895
9344.82 899
9345.73 878
9346.64 920
9347.55 912
9348.47 931
9349.38 924
9350.29 927
9351.21 931
9352.12 938
9353.03 893
9353.94 902
9354.86 910
9355.77 900
9356.68 915
9357.60 913
9358.51 940
9359.42 928
9360.34 916
9361.25 895
9362.16 900
9363.08 925
9363.99 909
9364.90 893
9365.82 934
9366.73 930
9367.65 916
9368.56 931
9369.47 907
9370.39 940
9371.30 923
9372.21 917
9373.13 910
9374.04 944
9374.96 920
9375.87 928
9376.79 921
9377.70 942
9378.61 953
9379.53 943
9380.44 965
9381.36 972
9382.27 924
9383.19 928
9384.10 1000
9385.01 981
9385.93 960
9386.84 976
9387.76 968
9388.67 973
9389.59 970
9390.50 1012
9391.42 998
9392.33 992
9393.25 1020
9394.16 1020
9395.08 1036
9395.99 1006
9396.91 1044
9397.82 1047
9398.74 1076
9399.65 1023
9400.57 1049
9401.48 1016
9402.40 976
9403.32 1013
9404.23 1012
9405.15 1012
9406.06 1004
9406.98 975
9407.89 967
9408.81 971
9409.73 962
9410.64 1012
9411.56 981
9412.47 991
9413.39 988
9414.30 989
9415.22 997
9416.14 974
9417.05 963
9417.97 940
9418.89 955
9419.80 968
9420.72 1004
9421.63 1012
9422.55 965
9423.47 1003
9424.38 996
9425.30 1000
9426.22 989
9427.13 992
9428.05 1035
9428.97 1055
9429.88 1040
9430.80 1061
9431.72 1021
9432.63 1013
9433.55 1025
9434.47 1008
9435.38 1062
9436.30 1001
9437.22 999
9438.14 1024
9439.05 1067
9439.97 1027
9440.89 995
9441.81 1032
9442.72 1054
9443.64 1051
9444.56 1037
9445.47 1020
9446.39 1044
9447.31 1065
9448.23 1067
9449.15 1078
9450.06 1042
9450.98 1028
9451.90 1092
9452.82 1090
9453.73 1110
9454.65 1082
9455.57 1135
9456.49 1122
9457.41 1088
9458.32 1071
9459.24 1097
9460.16 1091
9461.08 1090
9462.00 1086
9462.92 1070
9463.83 1063
9464.75 1069
9465.67 1048
9466.59 1083
9467.51 1047
9468.43 1007
9469.35 1075
9470.26 1063
9471.18 1092
9472.10 1086
9473.02 1101
9473.94 1059
9474.86 1060
9475.78 1106
9476.70 1093
9477.62 1109
9478.54 1116
9479.45 1106
9480.37 1146
9481.29 1127
9482.21 1154
9483.13 1127
9484.05 1172
9484.97 1169
9485.89 1155
9486.81 1145
9487.73 1122
9488.65 1129
9489.57 1129
9490.49 1107
9491.41 1121
9492.33 1132
9493.25 1136
9494.17 1124
9495.09 1116
9496.01 1137
9496.93 1157
9497.85 1158
9498.77 1192
9499.69 1158
9500.61 1152
9501.53 1192
9502.45 1166
9503.37 1141
9504.29 1174
9505.21 1182
9506.13 1193
9507.05 1192
9507.97 1207
9508.89 1214
9509.81 1229
9510.73 1242
9511.65 1220
9512.57 1247
9513.49 1265
9514.42 1278
9515.34 1260
9516.26 1272
9517.18 1316
9518.10 1325
9519.02 1311
9519.94 1334
9520.86 1357
9521.78 1396
9522.71 1452
9523.63 1455
9524.55 1371
9525.47 1385
9526.39 1374
9527.31 1399
9528.23 1412
9529.16 1348
9530.08 1377
9531.00 1393
9531.92 1367
9532.84 1372
9533.76 1325
9534.69 1391
9535.61 1402
9536.53 1417
9537.45 1384
9538.37 1319
9539.30 1358
9540.22 1361
9541.14 1376
9542.06 1340
9542.98 1328
9543.91 1345
9544.83 1397
9545.75 1439
9546.67 1391
9547.60 1421
9548.52 1411
9549.44 1414
9550.36 1395
9551.29 1418
9552.21 1417
9553.13 1385
9554.06 1391
9554.98 1358
9555.90 1463
9556.82 1454
9557.75 1442
9558.67 1459
9559.59 1484
9560.52 1461
9561.44 1474
9562.36 1476
9563.29 1489
9564.21 1452
9565.13 1494
9566.06 1465
9566.98 1493
9567.90 1503
9568.83 1500
9569.75 1485
9570.67 1498
9571.60 1495
9572.52 1495
9573.44 1502
9574.37 1565
9575.29 1553
9576.22 1566
9577.14 1599
9578.06 1592
9578.99 1609
9579.91 1592
9580.84 1608
9581.76 1584
9582.68 1644
9583.61 1684
9584.53 1631
9585.46 1661
9586.38 1651
9587.31 1648
9588.23 1615
9589.15 1645
9590.08 1675
9591.00 1717
9591.93 1681
9592.85 1665
9593.78 1759
9594.70 1726
9595.63 1770
9596.55 1823
9597.48 1837
9598.40 1788
9599.33 1880
9600.25 1906
9601.18 1886
9602.10 1913
9603.03 1896
9603.95 1855
9604.88 1907
9605.80 1827
9606.73 1772
9607.65 1744
9608.58 1753
9609.50 1788
9610.43 1811
9611.35 1751
9612.28 1757
9613.21 1760
9614.13 1798
9615.06 1802
9615.98 1788
9616.91 1794
9617.84 1825
9618.76 1814
9619.69 1853
9620.61 1821
9621.54 1901
9622.47 1883
9623.39 1864
9624.32 1907
9625.24 1877
9626.17 1897
9627.10 1914
9628.02 1933
9628.95 1949
9629.88 1935
9630.80 1944
9631.73 1980
9632.65 1975
9633.58 1987
9634.51 2030
9635.43 2000
9636.36 2000
9637.29 2063
9638.22 2086
9639.14 2092
9640.07 2139
9641.00 2165
9641.92 2151
9642.85 2185
9643.78 2185
9644.70 2177
9645.63 2247
9646.56 2283
9647.49 2282
9648.41 2299
9649.34 2291
9650.27 2278
9651.20 2268
9652.12 2244
9653.05 2269
9653.98 2252
9654.91 2214
9655.83 2197
9656.76 2240
9657.69 2230
9658.62 2246
9659.55 2178
9660.47 2195
9661.40 2223
9662.33 2228
9663.26 2303
9664.19 2308
9665.11 2322
9666.04 2274
9666.97 2334
9667.90 2308
9668.83 2341
9669.75 2394
9670.68 2383
9671.61 2412
9672.54 2484
9673.47 2433
9674.40 2447
9675.33 2496
9676.25 2565
9677.18 2505
9678.11 2517
9679.04 2510
9679.97 2573
9680.90 2555
9681.83 2553
9682.76 2545
9683.69 2513
9684.61 2562
9685.54 2645
9686.47 2626
9687.40 2613
9688.33 2585
9689.26 2598
9690.19 2628
9691.12 2598
9692.05 2585
9692.98 2586
9693.91 2631
9694.84 2623
9695.77 2637
9696.70 2672
9697.63 2717
9698.56 2736
9699.49 2684
9700.42 2668
9701.35 2692
9702.28 2650
9703.21 2656
9704.14 2626
9705.07 2538
9706.00 2527
9706.93 2544
9707.86 2465
9708.79 2464
9709.72 2425
9710.65 2487
9711.58 2538
9712.51 2590
9713.44 2518
9714.37 2589
9715.30 2642
9716.23 2629
9717.16 2613
9718.09 2593
9719.02 2558
9719.95 2491
9720.88 2452
9721.81 2400
9722.75 2308
9723.68 2263
9724.61 2268
9725.54 2194
9726.47 2120
9727.40 2067
9728.33 2049
9729.26 2119
9730.19 2095
9731.13 2141
9732.06 2113
9732.99 2106
9733.92 2043
9734.85 2077
9735.78 2114
9736.71 2065
9737.65 2023
9738.58 2003
9739.51 1979
9740.44 1975
9741.37 1929
9742.30 1913
9743.24 1895
9744.17 1902
9745.10 1862
9746.03 1901
9746.96 1871
9747.90 1843
9748.83 1823
9749.76 1830
9750.69 1845
9751.63 1849
9752.56 1876
9753.49 1820
9754.42 1817
9755.36 1766
9756.29 1778
9757.22 1801
9758.15 1825
9759.09 1806
9760.02 1755
9760.95 1797
9761.88 1751
9762.82 1758
9763.75 1801
9764.68 1738
9765.62 1709
9766.55 1751
9767.48 1748
9768.41 1796
9769.35 1732
9770.28 1778
9771.21 1786
9772.15 1756
9773.08 1736
9774.01 1774
9774.95 1782
9775.88 1713
9776.81 1746
9777.75 1722
9778.68 1696
9779.62 1740
9780.55 1746
9781.48 1796
9782.42 1810
9783.35 1755
9784.28 1752
9785.22 1750
9786.15 1703
9787.09 1695
9788.02 1708
9788.95 1694
9789.89 1664
9790.82 1683
9791.76 1632
9792.69 1673
9793.63 1633
9794.56 1620
9795.49 1589
9796.43 1659
9797.36 1654
9798.30 1593
9799.23 1591
9800.17 1587
9801.10 1609
9802.04 1600
9802.97 1599
9803.91 1578
9804.84 1578
9805.78 1604
9806.71 1526
9807.65 1448
9808.58 1430
9809.52 1454
9810.45 1457
9811.39 1437
9812.32 1413
9813.26 1400
9814.19 1410
9815.13 1384
9816.06 1442
9817.00 1433
9817.93 1405
9818.87 1390
9819.80 1367
9820.74 1404
9821.68 1371
9822.61 1376
9823.55 1404
9824.48 1388
9825.42 1357
9826.35 1346
9827.29 1332
9828.23 1326
9829.16 1322
9830.10 1276
9831.03 1332
9831.97 1336
9832.91 1347
9833.84 1319
9834.78 1328
9835.72 1286
9836.65 1270
9837.59 1314
9838.52 1308
9839.46 1329
9840.40 1294
9841.33 1319
9842.27 1318
9843.21 1318
9844.14 1326
9845.08 1320
9846.02 1317
9846.95 1307
9847.89 1260
9848.83 1321
9849.77 1328
9850.70 1298
9851.64 1308
9852.58 1303
9853.51 1298
9854.45 1321
9855.39 1260
9856.33 1268
9857.26 1283
9858.20 1275
9859.14 1257
9860.08 1300
9861.01 1290
9861.95 1263
9862.89 1294
9863.83 1263
9864.76 1235
9865.70 1225
9866.64 1211
9867.58 1242
9868.51 1276
9869.45 1235
9870.39 1196
9871.33 1202
9872.27 1229
9873.20 1232
9874.14 1248
9875.08 1216
9876.02 1255
9876.96 1250
9877.90 1262
9878.83 1242
9879.77 1191
9880.71 1179
9881.65 1238
9882.59 1193
9883.53 1222
9884.47 1231
9885.40 1191
9886.34 1198
9887.28 1181
9888.22 1196
9889.16 1187
9890.10 1169
9891.04 1172
9891.98 1142
9892.91 1181
9893.85 1146
9894.79 1144
9895.73 1184
9896.67 1182
9897.61 1196
9898.55 1150
9899.49 1137
9900.43 1172
9901.37 1138
9902.31 1173
9903.25 1165
9904.19 1170
9905.13 1175
9906.07 1176
9907.01 1197
9907.95 1199
9908.89 1186
9909.83 1169
9910.77 1174
9911.71 1156
9912.65 1167
9913.59 1172
9914.53 1185
9915.47 1186
9916.41 1162
9917.35 1213
9918.29 1217
9919.23 1192
9920.17 1218
9921.11 1245
9922.05 1263
9922.99 1307
9923.93 1345
9924.87 1357
9925.81 1420
9926.75 1449
9927.69 1418
9928.63 1424
9929.57 1472
9930.51 1448
9931.45 1368
9932.39 1360
9933.34 1341
9934.28 1242
9935.22 1250
9936.16 1241
9937.10 1225
9938.04 1187
9938.98 1155
9939.92 1190
9940.87 1184
9941.81 1149
9942.75 1190
9943.69 1183
9944.63 1142
9945.57 1162
9946.51 1174
9947.46 1214
9948.40 1255
9949.34 1287
9950.28 1258
9951.22 1235
9952.16 1229
9953.11 1246
9954.05 1248
9954.99 1228
9955.93 1183
9956.87 1188
9957.82 1126
9958.76 1125
9959.70 1120
9960.64 1105
9961.59 1096
9962.53 1055
9963.47 1073
9964.41 1055
9965.35 1049
9966.30 1081
9967.24 1061
9968.18 1078
9969.13 1049
9970.07 1039
9971.01 1027
9971.95 1043
9972.90 1043
9973.84 1027
9974.78 1011
9975.73 996
9976.67 1004
9977.61 1016
9978.55 1001
9979.50 1005
9980.44 1041
9981.38 1026
9982.33 1030
9983.27 1035
9984.21 1014
9985.16 1028
9986.10 1025
9987.04 1042
9987.99 1033
9988.93 1016
9989.88 1029
9990.82 1024
9991.76 1028
9992.71 1027
9993.65 1030
9994.59 1053
9995.54 972
9996.48 977
9997.43 1029
9998.37 972
9999.31 1039
10000.26 1023
10001.20 980
10002.15 995
10003.09 1027
10004.04 1022
10004.98 948
10005.92 1008
10006.87 1020
10007.81 1034
10008.76 968
10009.70 981
10010.65 986
10011.59 958
10012.54 998
10013.48 997
10014.43 1008
10015.37 1008
10016.32 961
10017.26 938
10018.21 984
10019.15 1002
10020.10 1011
10021.04 983
10021.99 980
10022.93 1025
10023.88 997
10024.82 995
10025.77 1001
10026.71 1018
10027.66 1003
10028.60 995
10029.55 972
10030.49 977
10031.44 955
10032.39 980
10033.33 975
10034.28 982
10035.22 974
10036.17 974
10037.11 973
10038.06 957
10039.01 972
10039.95 953
10040.90 940
10041.84 941
10042.79 932
10043.74 955
10044.68 939
10045.63 932
10046.58 889
10047.52 933
10048.47 918
10049.41 926
10050.36 959
10051.31 931
10052.25 926
10053.20 910
10054.15 921
10055.09 935
10056.04 940
10056.99 928
10057.93 900
10058.88 932
10059.83 943
10060.78 896
10061.72 875
10062.67 896
10063.62 867
10064.56 890
10065.51 907
10066.46 917
10067.41 900
10068.35 943
10069.30 901
10070.25 905
10071.20 923
10072.14 911
10073.09 908
10074.04 913
10074.99 890
10075.93 881
10076.88 931
10077.83 905
10078.78 904
10079.72 900
10080.67 888
10081.62 934
10082.57 961
10083.52 907
10084.46 908
10085.41 914
10086.36 904
10087.31 913
10088.26 899
10089.21 907
10090.15 875
10091.10 880
10092.05 877
10093.00 900
10093.95 878
10094.90 912
10095.85 891
10096.79 880
10097.74 883
10098.69 906
10099.64 910
10100.59 913
10101.54 913
10102.49 903
10103.44 892
10104.39 909
10105.33 888
10106.28 910
10107.23 914
10108.18 908
10109.13 903
10110.08 927
10111.03 955
10111.98 907
10112.93 910
10113.88 899
10114.83 934
10115.78 905
10116.73 938
10117.68 913
10118.63 927
10119.58 924
10120.53 879
10121.48 941
10122.43 932
10123.38 898
10124.33 936
10125.28 965
10126.23 919
10127.18 931
10128.13 930
10129.08 925
10130.03 947
10130.98 931
10131.93 942
10132.88 904
10133.83 946
10134.78 947
10135.73 936
10136.68 934
10137.63 966
10138.58 957
10139.53 948
10140.48 975
10141.43 961
10142.38 959
10143.33 973
10144.29 964
10145.24 949
10146.19 988
10147.14 1005
10148.09 1005
10149.04 1021
10149.99 1022
10150.94 960
10151.89 992
10152.85 997
10153.80 980
10154.75 990
10155.70 998
10156.65 1028
10157.60 973
10158.55 996
10159.51 985
10160.46 1007
10161.41 1017
10162.36 1007
10163.31 1036
10164.26 1016
10165.22 998
10166.17 988
10167.12 1002
10168.07 1035
10169.02 1006
10169.98 1014
10170.93 1046
10171.88 1044
10172.83 1070
10173.79 1071
10174.74 1012
10175.69 996
10176.64 1048
10177.60 1066
10178.55 1126
10179.50 1082
10180.45 1077
10181.41 1092
10182.36 1096
10183.31 1080
10184.26 1137
10185.22 1122
10186.17 1131
10187.12 1091
10188.08 1100
10189.03 1095
10189.98 1097
10190.93 1093
10191.89 1094
10192.84 1119
10193.79 1111
10194.75 1087
10195.70 1092
10196.65 1138
10197.61 1116
10198.56 1111
10199.51 1140
10200.47 1127
10201.42 1143
10202.38 1119
10203.33 1134
10204.28 1153
10205.24 1204
10206.19 1204
10207.14 1215
10208.10 1210
10209.05 1195
10210.01 1195
10210.96 1209
10211.91 1184
10212.87 1162
10213.82 1158
10214.78 1192
10215.73 1151
10216.69 1179
10217.64 1197
10218.59 1129
10219.55 1136
10220.50 1128
10221.46 1138
10222.41 1159
10223.37 1147
10224.32 1163
10225.28 1105
10226.23 1111
10227.19 1129
10228.14 1175
10229.10 1141
10230.05 1165
10231.01 1221
10231.96 1215
10232.92 1227
10233.87 1310
10234.83 1309
10235.78 1279
10236.74 1329
10237.69 1296
10238.65 1290
10239.60 1317
10240.56 1268
10241.51 1230
10242.47 1229
10243.42 1204
10244.38 1170
10245.34 1169
10246.29 1138
10247.25 1119
10248.20 1135
10249.16 1119
10250.11 1117
10251.07 1107
10252.03 1091
10252.98 1100
10253.94 1078
10254.89 1056
10255.85 1026
10256.81 1038
10257.76 1043
10258.72 1064
10259.68 1033
10260.63 1039
10261.59 1062
10262.55 1025
10263.50 1013
10264.46 1046
10265.41 1020
10266.37 1018
10267.33 1053
10268.28 1035
10269.24 1017
10270.20 1049
10271.16 1013
10272.11 1018
10273.07 1031
10274.03 1029
10274.98 1050
10275.94 1039
10276.90 1011
10277.85 1039
10278.81 1023
10279.77 999
10280.73 984
10281.68 976
10282.64 971
10283.60 971
10284.56 1000
10285.51 979
10286.47 945
10287.43 991
10288.39 964
10289.34 931
10290.30 915
10291.26 966
10292.22 1009
10293.18 988
10294.13 969
10295.09 938
10296.05 946
10297.01 997
10297.97 965
10298.92 960
10299.88 998
10300.84 998
10301.80 974
10302.76 989
10303.72 962
10304.67 981
10305.63 966
10306.59 964
10307.55 939
10308.51 1009
10309.47 954
10310.43 974
10311.38 1015
10312.34 1012
10313.30 956
10314.26 988
10315.22 1029
10316.18 979
10317.14 965
10318.10 983
10319.06 1002
10320.01 1013
10320.97 958
10321.93 963
10322.89 952
10323.85 969
10324.81 947
10325.77 954
10326.73 960
10327.69 993
10328.65 992
10329.61 994
10330.57 976
10331.53 994
10332.49 1005
10333.45 976
10334.41 975
10335.37 954
10336.33 937
10337.29 974
10338.25 951
10339.21 968
10340.17 918
10341.13 915
10342.09 918
10343.05 897
10344.01 885
10344.97 903
10345.93 913
10346.89 912
10347.85 904
10348.81 898
10349.77 932
10350.73 901
10351.69 900
10352.65 854
10353.61 894
10354.57 875
10355.53 884
10356.49 891
10357.46 858
10358.42 882
10359.38 868
10360.34 878
10361.30 919
10362.26 891
10363.22 851
10364.18 846
10365.14 842
10366.11 859
10367.07 833
10368.03 867
10368.99 847
10369.95 852
10370.91 854
10371.87 874
10372.84 853
10373.80 854
10374.76 855
10375.72 864
10376.68 844
10377.64 855
10378.61 855
10379.57 822
10380.53 850
10381.49 837
10382.45 839
10383.42 836
10384.38 842
10385.34 850
10386.30 829
10387.27 832
10388.23 828
10389.19 822
10390.15 840
10391.11 865
10392.08 850
10393.04 842
10394.00 836
10394.96 817
10395.93 843
10396.89 837
10397.85 811
10398.82 821
10399.78 831
10400.74 847
10401.70 862
10402.67 824
10403.63 843
10404.59 819
10405.56 831
10406.52 820
10407.48 872
10408.45 835
10409.41 845
10410.37 811
10411.34 822
10412.30 844
10413.26 818
10414.23 832
10415.19 857
10416.15 870
10417.12 871
10418.08 885
10419.04 858
10420.01 855
10420.97 889
10421.94 862
10422.90 854
10423.86 826
10424.83 820
10425.79 839
10426.76 836
10427.72 828
10428.68 854
10429.65 805
10430.61 838
10431.58 836
10432.54 840
10433.51 821
10434.47 848
10435.44 828
10436.40 810
10437.36 798
10438.33 832
10439.29 780
10440.26 807
10441.22 787
10442.19 798
10443.15 817
10444.12 795
10445.08 789
10446.05 780
10447.01 790
10447.98 845
10448.94 812
10449.91 806
10450.87 789
10451.84 766
10452.80 803
10453.77 772
10454.73 780
10455.70 798
10456.67 805
10457.63 796
10458.60 789
10459.56 786
10460.53 803
10461.49 791
10462.46 803
10463.43 825
10464.39 822
10465.36 794
10466.32 809
10467.29 826
10468.25 782
10469.22 782
10470.19 820
10471.15 832
10472.12 830
10473.09 820
10474.05 835
10475.02 797
10475.98 815
10476.95 798
10477.92 798
10478.88 810
10479.85 816
10480.82 829
10481.78 872
10482.75 812
10483.72 842
10484.68 831
10485.65 866
10486.62 798
10487.58 815
10488.55 815
10489.52 820
10490.49 792
10491.45 825
10492.42 772
10493.39 848
10494.35 806
10495.32 797
10496.29 812
10497.26 802
10498.22 762
10499.19 833
10500.16 827
10501.13 841
10502.09 822
10503.06 823
10504.03 813
10505.00 790
10505.96 792
10506.93 816
10507.90 833
10508.87 808
10509.84 823
10510.80 814
10511.77 830
10512.74 873
10513.71 812
10514.68 817
10515.64 834
10516.61 863
10517.58 867
10518.55 808
10519.52 829
10520.49 842
10521.45 822
10522.42 816
10523.39 834
10524.36 831
10525.33 819
10526.30 809
10527.27 823
10528.23 819
10529.20 826
10530.17 804
10531.14 824
10532.11 843
10533.08 832
10534.05 865
10535.02 865
10535.99 864
10536.96 840
10537.93 849
10538.89 845
10539.86 877
10540.83 889
10541.80 864
10542.77 846
10543.74 852
10544.71 825
10545.68 867
10546.65 855
10547.62 884
10548.59 863
10549.56 866
10550.53 826
10551.50 799
10552.47 865
10553.44 859
10554.41 816
10555.38 845
10556.35 878
10557.32 909
10558.29 893
10559.26 894
10560.23 917
10561.20 916
10562.17 895
10563.14 892
10564.11 880
10565.08 916
10566.05 907
10567.02 918
10567.99 882
10568.96 870
10569.93 855
10570.91 884
10571.88 880
10572.85 857
10573.82 870
10574.79 865
10575.76 891
10576.73 865
10577.70 850
10578.67 894
10579.64 886
10580.62 882
10581.59 858
10582.56 852
10583.53 864
10584.50 894
10585.47 875
10586.44 843
10587.42 851
10588.39 898
10589.36 877
10590.33 848
10591.30 862
10592.27 849
10593.25 888
10594.22 892
10595.19 874
10596.16 887
10597.13 898
10598.10 881
10599.08 903
10600.05 917
10601.02 882
10601.99 864
10602.97 867
10603.94 872
10604.91 907
10605.88 908
10606.85 934
10607.83 923
10608.80 948
10609.77 942
10610.74 924
10611.72 948
10612.69 932
10613.66 952
10614.64 954
10615.61 930
10616.58 932
10617.55 924
10618.53 919
10619.50 945
10620.47 927
10621.45 923
10622.42 916
10623.39 903
10624.37 900
10625.34 879
10626.31 879
10627.29 882
10628.26 896
10629.23 883
10630.21 883
10631.18 900
10632.15 913
10633.13 897
10634.10 888
10635.07 908
10636.05 928
10637.02 942
10638.00 961
10638.97 927
10639.94 932
10640.92 935
10641.89 942
10642.87 962
10643.84 930
10644.81 945
10645.79 911
10646.76 893
10647.74 885
10648.71 879
10649.68 864
10650.66 864
10651.63 883
10652.61 867
10653.58 860
10654.56 844
10655.53 867
10656.51 850
10657.48 825
10658.46 843
10659.43 857
10660.41 855
10661.38 871
10662.36 850
10663.33 873
10664.31 867
10665.28 831
10666.26 830
10667.23 834
10668.21 815
10669.18 833
10670.16 839
10671.13 847
10672.11 831
10673.08 838
10674.06 860
10675.03 850
10676.01 862
10676.99 859
10677.96 842
10678.94 821
10679.91 846
10680.89 824
10681.86 862
10682.84 848
10683.82 825
10684.79 852
10685.77 869
10686.74 840
10687.72 846
10688.70 857
10689.67 817
10690.65 818
10691.63 799
10692.60 813
10693.58 832
10694.55 837
10695.53 828
10696.51 857
10697.48 823
10698.46 792
10699.44 838
10700.41 808
10701.39 805
10702.37 815
10703.34 853
10704.32 839
10705.30 812
10706.27 804
10707.25 820
10708.23 849
10709.21 871
10710.18 823
10711.16 861
10712.14 834
10713.11 823
10714.09 821
10715.07 803
10716.05 828
10717.02 813
10718.00 797
10718.98 814
10719.96 826
10720.93 834
10721.91 850
10722.89 829
10723.87 803
10724.85 816
10725.82 827
10726.80 845
10727.78 845
10728.76 822
10729.74 817
10730.71 813
10731.69 837
10732.67 819
10733.65 830
10734.63 844
10735.60 807
10736.58 817
10737.56 821
10738.54 817
10739.52 810
10740.50 821
10741.48 878
10742.45 856
10743.43 809
10744.41 837
10745.39 841
10746.37 846
10747.35 822
10748.33 812
10749.31 850
10750.28 880
10751.26 837
10752.24 810
10753.22 837
10754.20 839
10755.18 842
10756.16 834
10757.14 823
10758.12 809
10759.10 827
10760.08 848
10761.06 832
10762.04 809
10763.01 811
10763.99 854
10764.97 802
10765.95 813
10766.93 848
10767.91 820
10768.89 815
10769.87 883
10770.85 812
10771.83 820
10772.81 851
10773.79 846
10774.77 867
10775.75 839
10776.73 845
10777.71 863
10778.69 859
10779.67 888
10780.65 879
10781.63 835
10782.62 882
10783.60 886
10784.58 862
10785.56 922
10786.54 870
10787.52 848
10788.50 869
10789.48 874
10790.46 866
10791.44 872
10792.42 851
10793.40 851
10794.38 894
10795.37 874
10796.35 858
10797.33 908
10798.31 865
10799.29 884
10800.27 846
10801.25 871
10802.23 894
10803.21 882
10804.20 856
10805.18 897
10806.16 888
10807.14 926
10808.12 897
10809.10 868
10810.09 884
10811.07 886
10812.05 885
10813.03 906
10814.01 924
10815.00 912
10815.98 904
10816.96 915
10817.94 921
10818.92 960
10819.91 956
10820.89 914
10821.87 923
10822.85 954
10823.83 910
10824.82 908
10825.80 896
10826.78 957
10827.76 938
10828.75 953
10829.73 941
10830.71 963
10831.69 958
10832.68 949
10833.66 955
10834.64 953
10835.63 953
10836.61 955
10837.59 949
10838.57 955
10839.56 961
10840.54 953
10841.52 951
10842.51 1000
10843.49 998
10844.47 995
10845.46 988
10846.44 958
10847.42 1018
10848.41 1011
10849.39 1039
10850.37 997
10851.36 1014
10852.34 1014
10853.32 1007
10854.31 1052
10855.29 1048
10856.28 1056
10857.26 1042
10858.24 1028
10859.23 1047
10860.21 1109
10861.20 1087
10862.18 1059
10863.16 1050
10864.15 1042
10865.13 1035
10866.12 1059
10867.10 1026
10868.08 1041
10869.07 1112
10870.05 1099
10871.04 1130
10872.02 1115
10873.01 1064
10873.99 1092
10874.98 1102
10875.96 1080
10876.95 1097
10877.93 1092
10878.92 1104
10879.90 1105
10880.89 1111
10881.87 1115
10882.86 1140
10883.84 1141
10884.83 1125
10885.81 1155
10886.80 1148
10887.78 1168
10888.77 1168
10889.75 1179
10890.74 1177
10891.72 1183
10892.71 1175
10893.69 1157
10894.68 1165
10895.66 1181
10896.65 1153
10897.64 1173
10898.62 1200
10899.61 1197
10900.59 1200
10901.58 1221
10902.56 1264
10903.55 1244
10904.54 1249
10905.52 1247
10906.51 1264
10907.49 1254
10908.48 1277
10909.47 1285
10910.45 1331
10911.44 1328
10912.43 1313
10913.41 1293
10914.40 1288
10915.39 1305
10916.37 1335
10917.36 1326
10918.35 1360
10919.33 1383
10920.32 1352
10921.31 1350
10922.29 1368
10923.28 1374
10924.27 1406
10925.25 1398
10926.24 1391
10927.23 1400
10928.21 1366
10929.20 1420
10930.19 1433
10931.18 1421
10932.16 1402
10933.15 1464
10934.14 1447
10935.12 1464
10936.11 1441
10937.10 1494
10938.09 1491
10939.07 1497
10940.06 1504
10941.05 1485
10942.04 1517
10943.02 1525
10944.01 1562
10945.00 1553
10945.99 1573
10946.98 1567
10947.96 1602
10948.95 1596
10949.94 1584
10950.93 1636
10951.92 1667
10952.90 1730
10953.89 1761
10954.88 1765
10955.87 1830
10956.86 1854
10957.85 1891
10958.83 1910
10959.82 1904
10960.81 1887
10961.80 1926
10962.79 1884
10963.78 1874
10964.77 1859
10965.75 1819
10966.74 1766
10967.73 1799
10968.72 1790
10969.71 1794
10970.70 1701
10971.69 1689
10972.68 1680
10973.67 1633
10974.66 1608
10975.64 1585
10976.63 1640
10977.62 1619
10978.61 1588
10979.60 1629
10980.59 1646
10981.58 1620
10982.57 1643
10983.56 1664
10984.55 1711
10985.54 1680
10986.53 1733
10987.52 1705
10988.51 1805
10989.50 1824
10990.49 1805
10991.48 1818
10992.47 1855
10993.46 1953
10994.45 2022
10995.44 2057
10996.43 2106
10997.42 2179
10998.41 2274
10999.40 2318
11000.39 2349
11001.38 2401
11002.37 2377
11003.36 2352
11004.35 2268
11005.34 2220
11006.33 2138
11007.32 2074
11008.31 2007
11009.30 1884
11010.30 1848
11011.29 1768
11012.28 1698
11013.27 1623
11014.26 1607
11015.25 1532
11016.24 1497
11017.23 1511
11018.22 1505
11019.21 1439
11020.21 1438
11021.20 1475
11022.19 1461
11023.18 1399
11024.17 1392
11025.16 1388
11026.15 1473
11027.14 1456
11028.14 1442
11029.13 1386
11030.12 1391
11031.11 1406
11032.10 1410
11033.09 1376
11034.09 1362
11035.08 1385
11036.07 1397
11037.06 1397
11038.05 1348
11039.05 1361
11040.04 1356
11041.03 1353
11042.02 1368
11043.02 1338
11044.01 1308
11045.00 1312
11045.99 1307
11046.98 1321
11047.98 1285
11048.97 1290
11049.96 1311
11050.95 1301
11051.95 1292
11052.94 1279
11053.93 1250
11054.93 1231
11055.92 1254
11056.91 1263
11057.90 1245
11058.90 1247
11059.89 1235
11060.88 1283
11061.88 1247
11062.87 1271
11063.86 1246
11064.86 1267
11065.85 1296
11066.84 1231
11067.84 1246
11068.83 1285
11069.82 1290
11070.82 1321
11071.81 1304
11072.80 1272
11073.80 1258
11074.79 1255
11075.78 1286
11076.78 1262
11077.77 1234
11078.77 1240
11079.76 1237
11080.75 1245
11081.75 1254
11082.74 1260
11083.74 1250
11084.73 1220
11085.72 1247
11086.72 1202
11087.71 1222
11088.71 1247
11089.70 1239
11090.70 1231
11091.69 1225
11092.68 1162
11093.68 1156
11094.67 1113
11095.67 1103
11096.66 1162
11097.66 1129
11098.65 1176
11099.65 1166
11100.64 1183
11101.64 1164
11102.63 1178
11103.63 1181
11104.62 1157
11105.62 1134
11106.61 1126
11107.61 1140
11108.60 1149
11109.60 1132
11110.59 1128
11111.59 1135
11112.58 1133
11113.58 1116
11114.57 1098
11115.57 1094
11116.56 1122
11117.56 1131
11118.56 1115
11119.55 1065
11120.55 1078
11121.54 1069
11122.54 1056
11123.54 1104
11124.53 1079
11125.53 1033
11126.52 1051
11127.52 1087
11128.51 1058
11129.51 1084
11130.51 1072
11131.50 1055
11132.50 1053
11133.50 1046
11134.49 1032
11135.49 1029
11136.49 1028
11137.48 1039
11138.48 1050
11139.47 1038
11140.47 1029
11141.47 1055
11142.46 1041
11143.46 1040
11144.46 1035
11145.46 1020
11146.45 1042
11147.45 1054
11148.45 1041
11149.44 1038
11150.44 1048
11151.44 1005
11152.43 1006
11153.43 1025
11154.43 1041
11155.43 1012
11156.42 984
11157.42 999
11158.42 995
11159.42 1005
11160.41 987
11161.41 1000
11162.41 978
11163.41 1008
11164.40 1035
11165.40 993
11166.40 961
11167.40 998
11168.39 963
11169.39 989
11170.39 986
11171.39 954
11172.39 947
11173.38 955
11174.38 977
11175.38 965
11176.38 967
11177.38 926
11178.38 954
11179.37 951
11180.37 963
11181.37 978
11182.37 963
11183.37 983
11184.37 937
11185.37 937
11186.36 986
11187.36 995
11188.36 970
11189.36 960
11190.36 972
11191.36 995
11192.36 971
11193.36 968
11194.36 982
11195.35 998
11196.35 1006
11197.35 952
11198.35 940
11199.35 973
11200.35 984
11201.35 964
11202.35 999
11203.35 950
11204.35 969
11205.35 963
11206.35 990
11207.35 996
11208.35 955
11209.35 972
11210.35 999
11211.35 995
11212.35 978
11213.35 993
11214.35 1014
11215.34 1026
11216.35 997
11217.35 972
11218.35 999
11219.35 989
11220.35 968
11221.35 942
11222.35 970
11223.35 943
11224.35 975
11225.35 970
11226.35 979
11227.35 986
11228.35 990
11229.35 1010
11230.35 1004
11231.35 957
11232.35 995
11233.35 992
11234.35 1004
11235.35 985
11236.35 963
11237.36 988
11238.36 961
11239.36 994
11240.36 967
11241.36 995
11242.36 996
11243.36 994
11244.36 971
11245.36 1010
11246.37 1015
11247.37 1005
11248.37 1010
11249.37 986
11250.37 1006
11251.37 1016
11252.38 1012
11253.38 1000
11254.38 1010
11255.38 1018
11256.38 1032
11257.38 992
11258.39 995
11259.39 1002
11260.39 997
11261.39 999
11262.39 999
11263.40 1043
11264.40 1040
11265.40 1047
11266.40 1028
11267.40 1029
11268.41 1049
11269.41 1020
11270.41 1045
11271.41 1044
11272.42 1069
11273.42 1108
11274.42 1120
11275.42 1078
11276.43 1097
11277.43 1101
11278.43 1087
11279.44 1111
11280.44 1075
11281.44 1063
11282.44 1065
11283.45 1037
11284.45 1033
11285.45 1033
11286.46 1032
11287.46 1031
11288.46 1023
11289.47 1021
11290.47 985
11291.47 971
11292.48 978
11293.48 984
11294.48 1017
11295.49 987
11296.49 1005
11297.49 974
11298.50 956
11299.50 999
11300.51 971
11301.51 945
11302.51 959
11303.52 965
11304.52 971
11305.53 988
11306.53 965
11307.53 984
11308.54 958
11309.54 951
11310.55 974
11311.55 975
11312.55 986
11313.56 999
11314.56 1031
11315.57 999
11316.57 1018
11317.58 1071
11318.58 1042
11319.59 1034
11320.59 1028
11321.59 1011
11322.60 1021
11323.60 1013
11324.61 1027
11325.61 1016
11326.62 1003
11327.62 1006
11328.63 1024
11329.63 1006
11330.64 991
11331.64 1003
11332.65 990
11333.65 994
11334.66 999
11335.67 981
11336.67 1021
11337.68 990
11338.68 1015
11339.69 1049
11340.69 1021
11341.70 1030
11342.70 1084
11343.71 1018
11344.72 1017
11345.72 1043
11346.73 1034
11347.73 1025
11348.74 1006
11349.74 993
11350.75 961
11351.76 953
11352.76 980
11353.77 969
11354.78 987
11355.78 962
11356.79 956
11357.79 970
11358.80 953
11359.81 974
11360.81 985
11361.82 1021
11362.83 1005
11363.83 963
11364.84 947
11365.85 1012
11366.85 970
11367.86 958
11368.87 998
11369.87 974
11370.88 993
11371.89 956
11372.89 984
11373.90 950
11374.91 970
11375.92 937
11376.92 892
11377.93 933
11378.94 967
11379.94 969
11380.95 929
11381.96 916
11382.97 954
11383.97 935
11384.98 944
11385.99 948
11387.00 938
11388.00 956
11389.01 940
11390.02 933
11391.03 933
11392.04 920
11393.04 922
11394.05 936
11395.06 935
11396.07 972
11397.08 956
11398.08 929
11399.09 950
11400.10 925
11401.11 905
11402.12 936
11403.12 943
11404.13 954
11405.14 976
11406.15 944
11407.16 955
11408.17 942
11409.18 926
11410.18 924
11411.19 960
11412.20 960
11413.21 939
11414.22 945
11415.23 932
11416.24 942
11417.25 971
11418.25 950
11419.26 957
11420.27 980
11421.28 975
11422.29 940
11423.30 953
11424.31 977
11425.32 982
11426.33 968
11427.34 942
11428.35 983
11429.36 958
11430.37 976
11431.38 947
11432.39 930
11433.39 961
11434.40 964
11435.41 977
11436.42 1000
11437.43 969
11438.44 952
11439.45 966
11440.46 1013
11441.47 977
11442.48 963
11443.49 998
11444.50 966
11445.51 951
11446.52 980
11447.53 993
11448.55 942
11449.56 957
11450.57 985
11451.58 1004
11452.59 982
11453.60 978
11454.61 1001
11455.62 991
11456.63 1001
11457.64 967
11458.65 983
11459.66 967
11460.67 981
11461.68 999
11462.69 988
11463.71 998
11464.72 967
11465.73 990
11466.74 1052
11467.75 1022
11468.76 1046
11469.77 995
11470.78 1011
11471.80 1007
11472.81 1013
11473.82 1036
11474.83 1036
11475.84 1034
11476.85 1005
11477.86 1012
11478.88 1037
11479.89 1030
11480.90 1077
11481.91 1053
11482.92 1058
11483.93 1058
11484.95 1052
11485.96 1103
11486.97 1072
11487.98 1069
11489.00 1101
11490.01 1090
11491.02 1081
11492.03 1049
11493.04 1095
11494.06 1074
11495.07 1086
11496.08 1073
11497.09 1066
11498.11 1107
11499.12 1108
11500.13 1107
11501.14 1163
11502.16 1157
11503.17 1138
11504.18 1141
11505.20 1174
11506.21 1156
11507.22 1165
11508.23 1134
11509.25 1155
11510.26 1194
11511.27 1179
11512.29 1210
11513.30 1216
11514.31 1252
11515.33 1237
11516.34 1233
11517.35 1273
11518.37 1267
11519.38 1316
11520.39 1346
11521.41 1315
11522.42 1343
11523.43 1391
11524.45 1421
11525.46 1395
11526.47 1444
11527.49 1436
11528.50 1518
11529.52 1537
11530.53 1543
11531.54 1541
11532.56 1582
11533.57 1683
11534.59 1819
11535.60 1812
11536.62 1874
11537.63 1981
11538.64 2005
11539.66 2033
11540.67 2043
11541.69 2035
11542.70 2028
11543.72 1996
11544.73 1896
11545.75 1891
11546.76 1778
11547.77 1743
11548.79 1675
11549.80 1597
11550.82 1545
11551.83 1519
11552.85 1415
11553.86 1381
11554.88 1327
11555.89 1344
11556.91 1259
11557.92 1279
11558.94 1282
11559.95 1238
11560.97 1183
11561.99 1193
11563.00 1208
11564.02 1212
11565.03 1187
11566.05 1235
11567.06 1173
11568.08 1209
11569.09 1218
11570.11 1212
11571.13 1205
11572.14 1225
11573.16 1213
11574.17 1199
11575.19 1232
11576.20 1217
11577.22 1238
11578.24 1191
11579.25 1208
11580.27 1155
11581.29 1215
11582.30 1195
11583.32 1198
11584.33 1220
11585.35 1218
11586.37 1164
11587.38 1202
11588.40 1214
11589.42 1214
11590.43 1227
11591.45 1231
11592.47 1223
11593.48 1184
11594.50 1254
11595.52 1285
11596.53 1296
11597.55 1322
11598.57 1344
11599.58 1398
11600.60 1377
11601.62 1377
11602.64 1374
11603.65 1374
11604.67 1403
11605.69 1403
11606.70 1315
11607.72 1281
11608.74 1310
11609.76 1280
11610.77 1254
11611.79 1233
11612.81 1217
11613.83 1199
11614.84 1206
11615.86 1179
11616.88 1169
11617.90 1216
11618.92 1200
11619.93 1207
11620.95 1181
11621.97 1194
11622.99 1173
11624.01 1155
11625.02 1144
11626.04 1167
11627.06 1127
11628.08 1109
11629.10 1137
11630.11 1142
11631.13 1125
11632.15 1129
11633.17 1138
11634.19 1140
11635.21 1076
11636.23 1099
11637.24 1117
11638.26 1104
11639.28 1095
11640.30 1103
11641.32 1067
11642.34 1059
11643.36 1051
11644.38 1066
11645.39 1085
11646.41 1076
11647.43 1090
11648.45 1034
11649.47 1061
11650.49 1023
11651.51 1040
11652.53 1046
11653.55 1068
11654.57 1048
11655.59 1023
11656.61 1021
11657.63 1031
11658.65 1052
11659.67 1027
11660.69 1017
11661.70 1029
11662.72 1045
11663.74 996
11664.76 999
11665.78 978
11666.80 1008
11667.82 1006
11668.84 980
11669.86 981
11670.88 962
11671.90 1003
11672.92 1009
11673.95 979
11674.97 973
11675.99 976
11677.01 970
11678.03 971
11679.05 987
11680.07 977
11681.09 970
11682.11 994
11683.13 1012
11684.15 992
11685.17 986
11686.19 977
11687.21 994
11688.23 949
11689.25 989
11690.28 979
11691.30 972
11692.32 965
11693.34 975
11694.36 960
11695.38 959
11696.40 949
11697.42 964
11698.44 951
11699.47 980
11700.49 947
11701.51 900
11702.53 913
11703.55 914
11704.57 960
11705.60 924
11706.62 887
11707.64 935
11708.66 943
11709.68 934
11710.70 933
11711.73 932
11712.75 926
11713.77 910
11714.79 957
11715.81 910
11716.84 886
11717.86 902
11718.88 891
11719.90 871
11720.92 893
11721.95 937
11722.97 931
11723.99 917
11725.01 918
11726.04 887
11727.06 881
11728.08 898
11729.11 914
11730.13 907
11731.15 907
11732.17 882
11733.20 892
11734.22 893
11735.24 907
11736.26 864
11737.29 883
11738.31 893
11739.33 886
11740.36 871
11741.38 925
11742.40 894
11743.43 926
11744.45 914
11745.47 881
11746.50 901
11747.52 896
11748.54 921
11749.57 901
11750.59 894
11751.62 904
11752.64 889
11753.66 908
11754.69 930
11755.71 918
11756.73 909
11757.76 893
11758.78 897
11759.81 900
11760.83 859
11761.85 868
11762.88 877
11763.90 902
11764.93 898
11765.95 921
11766.98 927
11768.00 899
11769.02 904
11770.05 921
11771.07 923
11772.10 928
11773.12 929
11774.15 915
11775.17 910
11776.20 924
11777.22 920
11778.25 937
11779.27 923
11780.30 916
11781.32 948
11782.35 884
11783.37 901
11784.40 909
11785.42 926
11786.45 919
11787.47 906
11788.50 948
11789.52 928
11790.55 921
11791.57 946
11792.60 928
11793.62 900
11794.65 939
11795.67 937
11796.70 948
11797.73 980
11798.75 987
11799.78 968
11800.80 939
11801.83 945
11802.85 995
11803.88 970
11804.91 936
11805.93 923
11806.96 926
11807.98 944
11809.01 949
11810.04 959
11811.06 987
11812.09 985
11813.12 993
11814.14 980
11815.17 964
11816.19 959
11817.22 978
11818.25 986
11819.27 950
11820.30 963
11821.33 944
11822.35 970
11823.38 979
11824.41 1011
11825.44 1016
11826.46 1003
11827.49 1029
11828.52 1018
11829.54 998
11830.57 991
11831.60 1009
11832.62 1019
11833.65 1024
11834.68 1012
11835.71 1033
11836.73 1008
11837.76 1046
11838.79 1046
11839.82 1023
11840.84 1049
11841.87 1106
11842.90 1066
11843.93 1051
11844.95 1061
11845.98 1031
11847.01 1051
11848.04 1031
11849.07 1063
11850.09 1094
11851.12 1073
11852.15 1066
11853.18 1100
11854.21 1097
11855.23 1090
11856.26 1084
11857.29 1085
11858.32 1121
11859.35 1127
11860.38 1137
11861.40 1118
11862.43 1163
11863.46 1154
11864.49 1159
11865.52 1166
11866.55 1169
11867.58 1180
11868.60 1120
11869.63 1152
11870.66 1182
11871.69 1201
11872.72 1151
11873.75 1195
11874.78 1241
11875.81 1215
11876.84 1230
11877.86 1188
11878.89 1184
11879.92 1205
11880.95 1221
11881.98 1216
11883.01 1226
11884.04 1241
11885.07 1269
11886.10 1257
11887.13 1308
11888.16 1301
11889.19 1319
11890.22 1291
11891.25 1327
11892.28 1309
11893.31 1368
11894.34 1370
11895.37 1350
11896.40 1366
11897.43 1438
11898.46 1427
11899.49 1419
11900.52 1433
11901.55 1459
11902.58 1488
11903.61 1564
11904.64 1588
11905.67 1549
11906.70 1531
11907.73 1536
11908.76 1561
11909.79 1549
11910.82 1537
11911.85 1542
11912.88 1518
11913.91 1539
11914.94 1504
11915.97 1494
11917.01 1519
11918.04 1500
11919.07 1507
11920.10 1472
11921.13 1460
11922.16 1505
11923.19 1506
11924.22 1501
11925.25 1559
11926.28 1620
11927.32 1642
11928.35 1693
11929.38 1709
11930.41 1728
11931.44 1699
11932.47 1774
11933.50 1813
11934.54 1785
11935.57 1756
11936.60 1705
11937.63 1681
11938.66 1668
11939.70 1658
11940.73 1595
11941.76 1562
11942.79 1509
11943.82 1473
11944.85 1424
11945.89 1417
11946.92 1397
11947.95 1391
11948.98 1364
11950.02 1337
11951.05 1320
11952.08 1358
11953.11 1307
11954.15 1355
11955.18 1319
11956.21 1340
11957.24 1300
11958.28 1297
11959.31 1311
11960.34 1296
11961.37 1287
11962.41 1283
11963.44 1266
11964.47 1262
11965.51 1299
11966.54 1274
11967.57 1312
11968.60 1321
11969.64 1302
11970.67 1320
11971.70 1331
11972.74 1339
11973.77 1308
11974.80 1275
11975.84 1333
11976.87 1287
11977.90 1342
11978.94 1310
11979.97 1306
11981.00 1319
11982.04 1301
11983.07 1308
11984.11 1297
11985.14 1335
11986.17 1357
11987.21 1336
11988.24 1315
11989.28 1324
11990.31 1374
11991.34 1313
11992.38 1290
11993.41 1356
11994.45 1336
11995.48 1367
11996.51 1387
11997.55 1400
11998.58 1431
11999.62 1363
12000.65 1331
12001.69 1396
12002.72 1386
12003.76 1397
12004.79 1384
12005.82 1381
12006.86 1395
12007.89 1413
12008.93 1404
12009.96 1439
12011.00 1451
12012.03 1433
12013.07 1450
12014.10 1486
12015.14 1473
12016.17 1491
12017.21 1485
12018.24 1478
12019.28 1459
12020.32 1491
12021.35 1479
12022.39 1461
12023.42 1489
12024.46 1445
12025.49 1450
12026.53 1473
12027.56 1484
12028.60 1475
12029.64 1494
12030.67 1465
12031.71 1503
12032.74 1453
12033.78 1476
12034.81 1503
12035.85 1505
12036.89 1479
12037.92 1476
12038.96 1490
12039.99 1450
12041.03 1459
12042.07 1489
12043.10 1519
12044.14 1434
12045.18 1439
12046.21 1488
12047.25 1490
12048.29 1515
12049.32 1550
12050.36 1568
12051.40 1565
12052.43 1556
12053.47 1552
12054.51 1562
12055.54 1628
12056.58 1615
12057.62 1594
12058.65 1574
12059.69 1540
12060.73 1617
12061.76 1573
12062.80 1516
12063.84 1520
12064.88 1491
12065.91 1481
12066.95 1421
12067.99 1405
12069.03 1418
12070.06 1456
12071.10 1399
12072.14 1380
12073.18 1380
12074.21 1410
12075.25 1387
12076.29 1372
12077.33 1303
12078.36 1377
12079.40 1350
12080.44 1382
12081.48 1324
12082.52 1297
12083.55 1316
12084.59 1323
12085.63 1348
12086.67 1354
12087.71 1332
12088.74 1359
12089.78 1406
12090.82 1384
12091.86 1369
12092.90 1367
12093.94 1370
12094.98 1346
12096.01 1365
12097.05 1366
12098.09 1378
12099.13 1415
12100.17 1392
12101.21 1428
12102.25 1425
12103.28 1416
12104.32 1414
12105.36 1405
12106.40 1401
12107.44 1391
12108.48 1383
12109.52 1375
12110.56 1326
12111.60 1290
12112.64 1306
12113.68 1292
12114.72 1255
12115.76 1267
12116.79 1240
12117.83 1213
12118.87 1233
12119.91 1268
12120.95 1218
12121.99 1204
12123.03 1187
12124.07 1163
12125.11 1164
12126.15 1146
12127.19 1153
12128.23 1159
12129.27 1147
12130.31 1093
12131.35 1142
12132.39 1147
12133.43 1152
12134.47 1136
12135.51 1128
12136.55 1134
12137.59 1143
12138.63 1133
12139.67 1137
12140.71 1130
12141.76 1092
12142.80 1100
12143.84 1129
12144.88 1133
12145.92 1161
12146.96 1140
12148.00 1089
12149.04 1056
12150.08 1113
12151.12 1119
12152.16 1127
12153.20 1077
12154.25 1059
12155.29 1061
12156.33 1064
12157.37 1063
12158.41 1073
12159.45 1056
12160.49 1064
12161.53 1034
12162.58 1023
12163.62 1077
12164.66 1061
12165.70 1044
12166.74 1054
12167.78 1040
12168.82 1039
12169.87 1043
12170.91 1059
12171.95 1052
12172.99 1049
12174.03 1032
12175.08 1022
12176.12 1029
12177.16 979
12178.20 1045
12179.24 1031
12180.29 1023
12181.33 1028
12182.37 1003
12183.41 1034
12184.46 1018
12185.50 1002
12186.54 967
12187.58 1028
12188.63 1003
12189.67 983
12190.71 986
12191.75 1000
12192.80 976
12193.84 980
12194.88 996
12195.92 981
12196.97 995
12198.01 1008
12199.05 1006
12200.10 1019
12201.14 988
12202.18 978
12203.23 1021
12204.27 1001
12205.31 998
12206.36 937
12207.40 956
12208.44 989
12209.49 977
12210.53 980
12211.57 957
12212.62 971
12213.66 963
12214.70 941
12215.75 950
12216.79 965
12217.84 994
12218.88 960
12219.92 936
12220.97 962
12222.01 924
12223.06 936
12224.10 911
12225.14 936
12226.19 945
12227.23 950
12228.28 940
12229.32 915
12230.36 933
12231.41 936
12232.45 920
12233.50 949
12234.54 977
12235.59 894
12236.63 909
12237.68 920
12238.72 919
12239.77 911
12240.81 942
12241.86 968
12242.90 919
12243.94 909
12244.99 929
12246.03 956
12247.08 940
12248.13 918
12249.17 927
12250.22 899
12251.26 953
12252.31 899
12253.35 913
12254.40 924
12255.44 896
12256.49 893
12257.53 914
12258.58 894
12259.62 877
12260.67 872
12261.72 869
12262.76 823
12263.81 870
12264.85 867
12265.90 878
12266.94 875
12267.99 887
12269.04 887
12270.08 883
12271.13 866
12272.17 893
12273.22 859
12274.27 870
12275.31 871
12276.36 885
12277.41 865
12278.45 858
12279.50 869
12280.55 848
12281.59 852
12282.64 842
12283.69 869
12284.73 867
12285.78 875
12286.83 850
12287.87 840
12288.92 819
12289.97 867
12291.01 862
12292.06 872
12293.11 871
12294.15 878
12295.20 877
12296.25 821
12297.30 812
12298.34 827
12299.39 849
12300.44 846
12301.48 852
12302.53 831
12303.58 814
12304.63 838
12305.67 866
12306.72 813
12307.77 807
12308.82 821
12309.87 827
12310.91 818
12311.96 839
12313.01 823
12314.06 794
12315.10 842
12316.15 843
12317.20 861
12318.25 804
12319.30 806
12320.34 821
12321.39 786
12322.44 834
12323.49 812
12324.54 801
12325.59 853
12326.63 813
12327.68 795
12328.73 825
12329.78 825
12330.83 807
12331.88 821
12332.93 837
12333.98 819
12335.02 797
12336.07 803
12337.12 837
12338.17 849
12339.22 839
12340.27 840
12341.32 796
12342.37 818
12343.42 815
12344.47 784
12345.51 810
12346.56 822
12347.61 809
12348.66 806
12349.71 795
12350.76 798
12351.81 814
12352.86 816
12353.91 796
12354.96 834
12356.01 855
12357.06 829
12358.11 797
12359.16 827
12360.21 801
12361.26 804
12362.31 829
12363.36 815
12364.41 832
12365.46 807
12366.51 789
12367.56 786
12368.61 813
12369.66 810
12370.71 807
12371.76 819
12372.81 820
12373.86 827
12374.91 845
12375.96 825
12377.01 843
12378.06 825
12379.11 806
12380.17 855
12381.22 826
12382.27 835
12383.32 811
12384.37 815
12385.42 842
12386.47 792
12387.52 878
12388.57 862
12389.62 837
12390.67 824
12391.73 822
12392.78 837
12393.83 825
12394.88 836
12395.93 849
12396.98 828
12398.03 818
12399.09 828
12400.14 822
12401.19 828
12402.24 822
12403.29 813
12404.34 849
12405.40 838
12406.45 832
12407.50 866
12408.55 867
12409.60 831
12410.66 840
12411.71 869
12412.76 819
12413.81 860
12414.86 847
12415.92 838
12416.97 846
12418.02 889
12419.07 868
12420.13 870
12421.18 877
12422.23 887
12423.28 856
12424.34 873
12425.39 829
12426.44 832
12427.49 861
12428.55 877
12429.60 866
12430.65 885
12431.71 873
12432.76 874
12433.81 918
12434.86 881
12435.92 880
12436.97 898
12438.02 925
12439.08 940
12440.13 935
12441.18 899
12442.24 894
12443.29 909
12444.34 926
12445.40 902
12446.45 901
12447.50 903
12448.56 936
12449.61 912
12450.67 928
12451.72 916
12452.77 937
12453.83 938
12454.88 959
12455.94 933
12456.99 935
12458.04 943
12459.10 949
12460.15 961
12461.21 985
12462.26 992
12463.31 1005
12464.37 979
12465.42 998
12466.48 1055
12467.53 1058
12468.59 1103
12469.64 1115
12470.70 1107
12471.75 1164
12472.80 1176
12473.86 1235
12474.91 1259
12475.97 1294
12477.02 1295
12478.08 1324
12479.13 1309
12480.19 1329
12481.24 1312
12482.30 1294
12483.35 1266
12484.41 1278
12485.46 1209
12486.52 1152
12487.57 1197
12488.63 1165
12489.69 1158
12490.74 1118
12491.80 1135
12492.85 1078
12493.91 1084
12494.96 1050
12496.02 1037
12497.07 995
12498.13 1032
12499.19 1007
12500.24 995
12501.30 955
12502.35 982
12503.41 1043
12504.47 1018
12505.52 1000
12506.58 1005
12507.63 993
12508.69 1000
12509.75 987
12510.80 1015
12511.86 971
12512.91 972
12513.97 960
12515.03 1008
12516.08 977
12517.14 993
12518.20 996
12519.25 1004
12520.31 1005
12521.37 1016
12522.42 1026
12523.48 998
12524.54 980
12525.59 975
12526.65 1023
12527.71 1036
12528.77 988
12529.82 975
12530.88 959
12531.94 996
12532.99 973
12534.05 974
12535.11 985
12536.17 990
12537.22 1012
12538.28 1013
12539.34 985
12540.40 980
12541.45 1003
12542.51 977
12543.57 1017
12544.63 987
12545.68 994
12546.74 1041
12547.80 1045
12548.86 1027
12549.92 1014
12550.97 1039
12552.03 1063
12553.09 1092
12554.15 1034
12555.21 1036
12556.26 1047
12557.32 1066
12558.38 1036
12559.44 1033
12560.50 1046
12561.56 1069
12562.61 1025
12563.67 1022
12564.73 1033
12565.79 1037
12566.85 1063
12567.91 1069
12568.97 1065
12570.02 1035
12571.08 1056
12572.14 1057
12573.20 1086
12574.26 1046
12575.32 1036
12576.38 1034
12577.44 1030
12578.50 1067
12579.56 1031
12580.61 1006
12581.67 1062
12582.73 1060
12583.79 1065
12584.85 1043
12585.91 1063
12586.97 1037
12588.03 1057
12589.09 1052
12590.15 1049
12591.21 1026
12592.27 1043
12593.33 1094
12594.39 1049
12595.45 1046
12596.51 1044
12597.57 1048
12598.63 1038
12599.69 1064
12600.75 1094
12601.81 1048
12602.87 1077
12603.93 1076
12604.99 1071
12606.05 1033
12607.11 1065
12608.17 1120
12609.23 1094
12610.29 1040
12611.35 1108
12612.41 1095
12613.47 1085
12614.53 1117
12615.59 1155
12616.66 1119
12617.72 1128
12618.78 1141
12619.84 1147
12620.90 1173
12621.96 1167
12623.02 1161
12624.08 1145
12625.14 1170
12626.20 1179
12627.26 1156
12628.33 1169
12629.39 1186
12630.45 1143
12631.51 1179
12632.57 1202
12633.63 1186
12634.69 1175
12635.76 1179
12636.82 1168
12637.88 1174
12638.94 1162
12640.00 1152
12641.06 1123
12642.13 1091
12643.19 1108
12644.25 1124
12645.31 1171
12646.37 1123
12647.44 1151
12648.50 1133
12649.56 1117
12650.62 1112
12651.68 1122
12652.75 1117
12653.81 1120
12654.87 1084
12655.93 1103
12657.00 1117
12658.06 1121
12659.12 1107
12660.18 1145
12661.25 1136
12662.31 1176
12663.37 1159
12664.43 1107
12665.50 1167
12666.56 1203
12667.62 1151
12668.69 1157
12669.75 1146
12670.81 1162
12671.88 1153
12672.94 1142
12674.00 1168
12675.06 1209
12676.13 1171
12677.19 1177
12678.25 1172
12679.32 1152
12680.38 1214
12681.44 1203
12682.51 1196
12683.57 1209
12684.64 1229
12685.70 1219
12686.76 1229
12687.83 1239
12688.89 1196
12689.95 1238
12691.02 1284
12692.08 1303
12693.15 1277
12694.21 1258
12695.27 1269
12696.34 1250
12697.40 1311
12698.47 1305
12699.53 1282
12700.59 1321
12701.66 1324
12702.72 1372
12703.79 1356
12704.85 1389
12705.92 1397
12706.98 1406
12708.05 1375
12709.11 1432
12710.18 1384
12711.24 1409
12712.30 1413
12713.37 1398
12714.43 1388
12715.50 1389
12716.56 1386
12717.63 1374
12718.69 1358
12719.76 1352
12720.82 1367
12721.89 1372
12722.95 1388
12724.02 1452
12725.09 1459
12726.15 1452
12727.22 1432
12728.28 1429
12729.35 1418
12730.41 1467
12731.48 1484
12732.54 1464
12733.61 1464
12734.68 1475
12735.74 1477
12736.81 1475
12737.87 1512
12738.94 1501
12740.00 1437
12741.07 1434
12742.14 1410
12743.20 1389
12744.27 1374
12745.33 1306
12746.40 1301
12747.47 1326
12748.53 1338
12749.60 1298
12750.67 1287
12751.73 1272
12752.80 1251
12753.87 1280
12754.93 1235
12756.00 1257
12757.07 1228
12758.13 1249
12759.20 1210
12760.27 1236
12761.33 1205
12762.40 1191
12763.47 1176
12764.53 1203
12765.60 1161
12766.67 1159
12767.73 1185
12768.80 1153
12769.87 1171
12770.94 1147
12772.00 1118
12773.07 1123
12774.14 1140
12775.21 1144
12776.27 1138
12777.34 1137
12778.41 1116
12779.48 1110
12780.54 1097
12781.61 1107
12782.68 1087
12783.75 1110
12784.81 1114
12785.88 1111
12786.95 1102
12788.02 1102
12789.09 1104
12790.15 1062
12791.22 1060
12792.29 1042
12793.36 1061
12794.43 1028
12795.49 1027
12796.56 1056
12797.63 1020
12798.70 1069
12799.77 1049
12800.84 1046
12801.90 1034
12802.97 1025
12804.04 1058
12805.11 1067
12806.18 1061
12807.25 1043
12808.32 1026
12809.39 1075
12810.45 1056
12811.52 1060
12812.59 1052
12813.66 1055
12814.73 1061
12815.80 1055
12816.87 1044
12817.94 1034
12819.01 1017
12820.08 1054
12821.15 1046
12822.21 1067
12823.28 1038
12824.35 1066
12825.42 1039
12826.49 1041
12827.56 1042
12828.63 1043
12829.70 1065
12830.77 1028
12831.84 1039
12832.91 1087
12833.98 1031
12835.05 1025
12836.12 1050
12837.19 1062
12838.26 1053
12839.33 1008
12840.40 1017
12841.47 980
12842.54 968
12843.61 1016
12844.68 991
12845.75 986
12846.82 967
12847.89 971
12848.96 954
12850.03 928
12851.10 947
12852.18 974
12853.25 922
12854.32 940
12855.39 950
12856.46 961
12857.53 970
12858.60 966
12859.67 949
12860.74 964
12861.81 933
12862.88 955
12863.96 947
12865.03 936
12866.10 924
12867.17 943
12868.24 933
12869.31 909
12870.38 885
12871.45 901
12872.53 893
12873.60 895
12874.67 894
12875.74 938
12876.81 897
12877.88 906
12878.96 870
12880.03 885
12881.10 883
12882.17 857
12883.24 874
12884.31 868
12885.39 856
12886.46 867
12887.53 885
12888.60 864
12889.68 869
12890.75 835
12891.82 889
12892.89 890
12893.96 850
12895.04 860
12896.11 897
12897.18 819
12898.25 862
12899.33 850
12900.40 841
12901.47 863
12902.54 822
12903.62 885
12904.69 832
12905.76 818
12906.84 827
12907.91 851
12908.98 831
12910.06 804
12911.13 795
12912.20 796
12913.27 807
12914.35 797
12915.42 781
12916.49 777
12917.57 777
12918.64 792
12919.71 827
12920.79 816
12921.86 797
12922.94 794
12924.01 801
12925.08 824
12926.16 792
12927.23 798
12928.30 759
12929.38 777
12930.45 783
12931.53 799
12932.60 771
12933.67 774
12934.75 782
12935.82 762
12936.90 766
12937.97 768
12939.04 757
12940.12 757
12941.19 769
12942.27 772
12943.34 742
12944.42 763
12945.49 759
12946.56 761
12947.64 756
12948.71 782
12949.79 754
12950.86 780
12951.94 787
12953.01 757
12954.09 722
12955.16 733
12956.24 722
12957.31 752
12958.39 758
12959.46 740
12960.54 766
12961.61 781
12962.69 733
12963.76 725
12964.84 702
12965.91 711
12966.99 753
12968.07 745
12969.14 724
12970.22 730
12971.29 745
12972.37 720
12973.44 741
12974.52 733
12975.59 760
12976.67 759
12977.75 741
12978.82 754
12979.90 709
12980.97 723
12982.05 761
12983.13 761
12984.20 744
12985.28 766
12986.35 732
12987.43 723
12988.51 725
12989.58 742
12990.66 734
12991.74 734
12992.81 743
12993.89 746
12994.97 789
12996.04 784
12997.12 743
12998.20 725
12999.27 709
13000.35 740
13001.43 755
13002.50 762
13003.58 752
13004.66 730
13005.73 754
13006.81 758
13007.89 747
13008.97 752
13010.04 750
13011.12 780
13012.20 736
13013.27 712
13014.35 743
13015.43 769
13016.51 750
13017.58 774
13018.66 739
13019.74 733
13020.82 731
13021.89 722
13022.97 742
13024.05 718
13025.13 735
13026.21 718
13027.28 752
13028.36 746
13029.44 730
13030.52 747
13031.60 745
13032.67 725
13033.75 743
13034.83 743
13035.91 730
13036.99 745
13038.07 733
13039.14 737
13040.22 725
13041.30 724
13042.38 759
13043.46 730
13044.54 744
13045.62 776
13046.69 760
13047.77 760
13048.85 732
13049.93 752
13051.01 761
13052.09 731
13053.17 746
13054.25 718
13055.33 753
13056.40 760
13057.48 764
13058.56 758
13059.64 736
13060.72 731
13061.80 739
13062.88 718
13063.96 726
13065.04 749
13066.12 720
13067.20 739
13068.28 745
13069.36 731
13070.44 696
13071.52 718
13072.60 714
13073.68 722
13074.76 713
13075.84 705
13076.92 713
13078.00 727
13079.08 712
13080.16 702
13081.24 696
13082.32 724
13083.40 738
13084.48 718
13085.56 712
13086.64 733
13087.72 712
13088.80 743
13089.88 732
13090.96 732
13092.04 751
13093.12 765
13094.20 715
13095.28 741
13096.36 759
13097.44 735
13098.52 734
13099.61 741
13100.69 745
13101.77 732
13102.85 719
13103.93 739
13105.01 749
13106.09 775
13107.17 759
13108.25 748
13109.34 772
13110.42 739
13111.50 749
13112.58 759
13113.66 753
13114.74 756
13115.82 750
13116.91 780
13117.99 747
13119.07 752
13120.15 761
13121.23 778
13122.31 745
13123.40 745
13124.48 776
13125.56 763
13126.64 742
13127.72 742
13128.81 771
13129.89 769
13130.97 772
13132.05 761
13133.14 756
13134.22 771
13135.30 788
13136.38 783
13137.47 748
13138.55 740
13139.63 782
13140.71 783
13141.80 764
13142.88 742
13143.96 733
13145.04 755
13146.13 741
13147.21 763
13148.29 781
13149.38 763
13150.46 794
13151.54 777
13152.62 782
13153.71 771
13154.79 775
13155.87 800
13156.96 788
13158.04 790
13159.12 746
13160.21 777
13161.29 775
13162.37 774
13163.46 745
13164.54 773
13165.62 821
13166.71 776
13167.79 788
13168.88 766
13169.96 745
13171.04 785
13172.13 757
13173.21 741
13174.30 795
13175.38 804
13176.46 772
13177.55 795
13178.63 785
13179.72 792
13180.80 774
13181.88 778
13182.97 762
13184.05 797
13185.14 818
13186.22 806
13187.31 773
13188.39 813
13189.48 789
13190.56 791
13191.65 780
13192.73 791
13193.81 761
13194.90 795
13195.98 807
13197.07 811
13198.15 817
13199.24 834
13200.32 797
13201.41 810
13202.49 819
13203.58 808
13204.67 813
13205.75 806
13206.84 790
13207.92 809
13209.01 814
13210.09 835
13211.18 831
13212.26 826
13213.35 823
13214.43 815
13215.52 822
13216.61 807
13217.69 811
13218.78 815
13219.86 814
13220.95 801
13222.04 810
13223.12 842
13224.21 832
13225.29 828
13226.38 833
13227.47 866
13228.55 850
13229.64 818
13230.72 830
13231.81 858
13232.90 866
13233.98 863
13235.07 853
13236.16 876
13237.24 862
13238.33 852
13239.42 829
13240.50 843
13241.59 848
13242.68 840
13243.76 899
13244.85 891
13245.94 861
13247.02 849
13248.11 853
13249.20 874
13250.29 885
13251.37 905
13252.46 927
13253.55 897
13254.63 892
13255.72 877
13256.81 913
13257.90 944
13258.98 920
13260.07 952
13261.16 910
13262.25 919
13263.33 919
13264.42 915
13265.51 946
13266.60 916
13267.69 955
13268.77 944
13269.86 921
13270.95 961
13272.04 942
13273.13 917
13274.21 944
13275.30 933
13276.39 942
13277.48 969
13278.57 989
13279.65 969
13280.74 953
13281.83 948
13282.92 989
13284.01 994
13285.10 982
13286.19 976
13287.27 982
13288.36 1003
13289.45 1013
13290.54 1008
13291.63 1011
13292.72 1025
13293.81 1027
13294.90 1040
13295.98 1015
13297.07 1032
13298.16 1070
13299.25 1063
13300.34 1061
13301.43 1044
13302.52 997
13303.61 1022
13304.70 1037
13305.79 1082
13306.88 1092
13307.97 1066
13309.06 1068
13310.15 1074
13311.24 1094
13312.32 1114
13313.41 1096
13314.50 1117
13315.59 1111
13316.68 1106
13317.77 1129
13318.86 1117
13319.95 1138
13321.04 1141
13322.13 1103
13323.22 1142
13324.31 1131
13325.40 1147
13326.49 1135
13327.58 1112
13328.68 1117
13329.77 1149
13330.86 1179
13331.95 1157
13333.04 1116
13334.13 1153
13335.22 1120
13336.31 1165
13337.40 1191
13338.49 1149
13339.58 1169
13340.67 1206
13341.76 1179
13342.85 1196
13343.94 1198
13345.04 1202
13346.13 1198
13347.22 1153
13348.31 1186
13349.40 1199
13350.49 1226
13351.58 1188
13352.67 1184
13353.77 1191
13354.86 1194
13355.95 1243
13357.04 1189
13358.13 1202
13359.22 1212
13360.31 1249
13361.41 1255
13362.50 1242
13363.59 1250
13364.68 1292
13365.77 1279
13366.87 1274
13367.96 1326
13369.05 1334
13370.14 1314
13371.23 1313
13372.33 1303
13373.42 1304
13374.51 1273
13375.60 1288
13376.69 1266
13377.79 1251
13378.88 1268
13379.97 1260
13381.06 1246
13382.16 1191
13383.25 1158
13384.34 1191
13385.43 1191
13386.53 1141
13387.62 1145
13388.71 1111
13389.81 1128
13390.90 1103
13391.99 1116
13393.08 1123
13394.18 1086
13395.27 1120
13396.36 1118
13397.46 1070
13398.55 1070
13399.64 1113
13400.74 1087
13401.83 1085
13402.92 1098
13404.02 1089
13405.11 1088
13406.20 1107
13407.30 1085
13408.39 1063
13409.48 1073
13410.58 1070
13411.67 1065
13412.77 1075
13413.86 1044
13414.95 1066
13416.05 1069
13417.14 1042
13418.23 1083
13419.33 1101
13420.42 1079
13421.52 1066
13422.61 1091
13423.71 1082
13424.80 1078
13425.89 1109
13426.99 1103
13428.08 1084
13429.18 1108
13430.27 1106
13431.37 1087
13432.46 1066
13433.56 1069
13434.65 1093
13435.74 1104
13436.84 1114
13437.93 1104
13439.03 1132
13440.12 1150
13441.22 1145
13442.31 1122
13443.41 1103
13444.50 1115
13445.60 1116
13446.69 1113
13447.79 1165
13448.88 1159
13449.98 1109
13451.08 1131
13452.17 1135
13453.27 1103
13454.36 1132
13455.46 1151
13456.55 1146
13457.65 1149
13458.74 1170
13459.84 1214
13460.94 1160
13462.03 1163
13463.13 1165
13464.22 1129
13465.32 1163
13466.41 1185
13467.51 1190
13468.61 1164
13469.70 1193
13470.80 1264
13471.90 1236
13472.99 1195
13474.09 1155
13475.18 1198
13476.28 1174
13477.38 1187
13478.47 1201
13479.57 1189
13480.67 1206
13481.76 1201
13482.86 1222
13483.96 1217
13485.05 1199
13486.15 1251
13487.25 1221
13488.34 1224
13489.44 1199
13490.54 1191
13491.63 1259
13492.73 1261
13493.83 1249
13494.93 1261
13496.02 1273
13497.12 1262
13498.22 1294
13499.31 1306
13500.41 1296
13501.51 1329
13502.61 1300
13503.70 1322
13504.80 1309
13505.90 1305
13507.00 1281
13508.09 1296
13509.19 1328
13510.29 1326
13511.39 1278
13512.49 1277
13513.58 1283
13514.68 1294
13515.78 1307
13516.88 1265
13517.98 1318
13519.07 1275
13520.17 1238
13521.27 1232
13522.37 1217
13523.47 1228
13524.57 1207
13525.66 1249
13526.76 1216
13527.86 1176
13528.96 1174
13530.06 1138
13531.16 1187
13532.25 1150
13533.35 1134
13534.45 1168
13535.55 1159
13536.65 1135
13537.75 1125
13538.85 1137
13539.95 1090
13541.05 1137
13542.14 1098
13543.24 1107
13544.34 1094
13545.44 1069
13546.54 1053
13547.64 1104
13548.74 1055
13549.84 1062
13550.94 1078
13552.04 1034
13553.14 1059
13554.24 1035
13555.34 1067
13556.44 1026
13557.54 1051
13558.64 1022
13559.74 1018
13560.84 1030
13561.94 1029
13563.04 1012
13564.13 1004
13565.23 998
13566.34 1024
13567.44 1024
13568.54 1015
13569.64 1040
13570.74 1023
13571.84 1057
13572.94 1024
13574.04 1019
13575.14 1004
13576.24 1007
13577.34 1011
13578.44 1011
13579.54 1002
13580.64 1009
13581.74 1003
13582.84 1020
13583.94 1034
13585.04 1046
13586.14 1000
13587.24 1007
13588.35 1033
13589.45 990
13590.55 1012
13591.65 1014
13592.75 1034
13593.85 1033
13594.95 1053
13596.05 1046
13597.15 1017
13598.26 1034
13599.36 1021
13600.46 1024
13601.56 993
13602.66 1020
13603.76 1029
13604.86 1026
13605.97 1045
13607.07 1024
13608.17 1034
13609.27 1009
13610.37 1008
13611.47 1021
13612.58 1004
13613.68 1018
13614.78 1052
13615.88 1042
13616.98 1015
13618.09 1016
13619.19 1047
13620.29 1032
13621.39 1053
13622.50 1008
13623.60 1033
13624.70 1017
13625.80 1041
13626.91 1035
13628.01 1025
13629.11 1046
13630.21 1000
13631.32 1033
13632.42 1059
13633.52 1035
13634.62 1031
13635.73 1027
13636.83 1046
13637.93 1047
13639.04 1051
13640.14 1051
13641.24 1015
13642.35 1042
13643.45 1012
13644.55 1056
13645.65 1026
13646.76 1053
13647.86 1035
13648.96 1043
13650.07 1026
13651.17 1062
13652.28 1032
13653.38 1016
13654.48 997
13655.59 1007
13656.69 1026
13657.79 1036
13658.90 1028
13660.00 1036
13661.11 1027
13662.21 1036
13663.31 1019
13664.42 1018
13665.52 1042
13666.63 1050
13667.73 1046
13668.83 1037
13669.94 996
13671.04 1012
13672.15 1004
13673.25 1060
13674.36 1022
13675.46 1061
13676.56 1076
13677.67 1030
13678.77 1022
13679.88 998
13680.98 1048
13682.09 1049
13683.19 1011
13684.30 1052
13685.40 1053
13686.51 1071
13687.61 1039
13688.72 1054
13689.82 1078
13690.93 1050
13692.03 1085
13693.14 1066
13694.24 1065
13695.35 1063
13696.45 1087
13697.56 1074
13698.66 1083
13699.77 1070
13700.87 1085
13701.98 1122
13703.09 1087
13704.19 1125
13705.30 1085
13706.40 1103
13707.51 1139
13708.61 1106
13709.72 1091
13710.83 1117
13711.93 1119
13713.04 1118
13714.14 1136
13715.25 1134
13716.36 1152
13717.46 1156
13718.57 1150
13719.67 1181
13720.78 1194
13721.89 1175
13722.99 1184
13724.10 1168
13725.21 1194
13726.31 1183
13727.42 1222
13728.53 1243
13729.63 1262
13730.74 1218
13731.85 1242
13732.95 1246
13734.06 1236
13735.17 1285
13736.27 1259
13737.38 1244
13738.49 1223
13739.59 1272
13740.70 1273
13741.81 1265
13742.92 1254
13744.02 1295
13745.13 1295
13746.24 1303
13747.35 1302
13748.45 1332
13749.56 1370
13750.67 1389
13751.78 1389
13752.88 1419
13753.99 1425
13755.10 1470
13756.21 1434
13757.31 1481
13758.42 1492
13759.53 1520
13760.64 1494
13761.75 1554
13762.85 1554
13763.96 1582
13765.07 1589
13766.18 1576
13767.29 1617
13768.39 1619
13769.50 1593
13770.61 1621
13771.72 1628
13772.83 1613
13773.94 1552
13775.04 1584
13776.15 1617
13777.26 1582
13778.37 1633
13779.48 1558
13780.59 1515
13781.70 1518
13782.80 1501
13783.91 1502
13785.02 1440
13786.13 1402
13787.24 1411
13788.35 1377
13789.46 1349
13790.57 1347
13791.68 1294
13792.79 1299
13793.90 1320
13795.00 1260
13796.11 1244
13797.22 1258
13798.33 1207
13799.44 1237
13800.55 1241
13801.66 1188
13802.77 1195
13803.88 1192
13804.99 1200
13806.10 1198
13807.21 1161
13808.32 1188
13809.43 1188
13810.54 1155
13811.65 1105
13812.76 1148
13813.87 1170
13814.98 1113
13816.09 1094
13817.20 1106
13818.31 1113
13819.42 1105
13820.53 1114
13821.64 1113
13822.75 1097
13823.86 1104
13824.97 1106
13826.08 1110
13827.19 1087
13828.30 1084
13829.41 1061
13830.53 1133
13831.64 1106
13832.75 1058
13833.86 1097
13834.97 1123
13836.08 1101
13837.19 1067
13838.30 1075
13839.41 1079
13840.52 1072
13841.64 1097
13842.75 1098
13843.86 1094
13844.97 1092
13846.08 1100
13847.19 1050
13848.30 1101
13849.41 1100
13850.53 1079
13851.64 1076
13852.75 1054
13853.86 1092
13854.97 1104
13856.08 1104
13857.20 1140
13858.31 1111
13859.42 1100
13860.53 1060
13861.64 1070
13862.76 1088
13863.87 1116
13864.98 1102
13866.09 1128
13867.20 1090
13868.32 1116
13869.43 1117
13870.54 1102
13871.65 1101
13872.77 1084
13873.88 1132
13874.99 1107
13876.10 1106
13877.22 1129
13878.33 1116
13879.44 1118
13880.55 1144
13881.67 1119
13882.78 1119
13883.89 1134
13885.01 1154
13886.12 1124
13887.23 1132
13888.34 1173
13889.46 1186
13890.57 1109
13891.68 1146
13892.80 1125
13893.91 1170
13895.02 1194
13896.14 1211
13897.25 1161
13898.36 1224
13899.48 1253
13900.59 1186
13901.70 1198
13902.82 1173
13903.93 1166
13905.05 1150
13906.16 1126
13907.27 1138
13908.39 1143
13909.50 1092
13910.61 1092
13911.73 1117
13912.84 1084
13913.96 1084
13915.07 1042
13916.19 1046
13917.30 1050
13918.41 1034
13919.53 1036
13920.64 1010
13921.76 1032
13922.87 1046
13923.99 1042
13925.10 1016
13926.21 1035
13927.33 1006
13928.44 1025
13929.56 1021
13930.67 1033
13931.79 1034
13932.90 1029
13934.02 998
13935.13 1061
13936.25 1039
13937.36 1031
13938.48 1066
13939.59 1002
13940.71 1000
13941.82 1031
13942.94 1026
13944.05 984
13945.17 1026
13946.28 937
13947.40 971
13948.52 989
13949.63 980
13950.75 958
13951.86 949
13952.98 977
13954.09 963
13955.21 976
13956.32 963
13957.44 985
13958.56 987
13959.67 960
13960.79 971
13961.90 948
13963.02 923
13964.14 928
13965.25 963
13966.37 972
13967.48 967
13968.60 957
13969.72 949
13970.83 983
13971.95 967
13973.07 977
13974.18 950
13975.30 970
13976.42 955
13977.53 967
13978.65 954
13979.77 944
13980.88 984
13982.00 983
13983.12 958
13984.23 951
13985.35 985
13986.47 977
13987.58 995
13988.70 939
13989.82 958
13990.94 991
13992.05 1046
13993.17 997
13994.29 963
13995.40 973
13996.52 969
13997.64 971
13998.76 960
13999.87 955
14000.99 954
14002.11 991
14003.23 979
14004.35 983
14005.46 980
14006.58 990
14007.70 985
14008.82 984
14009.93 964
14011.05 972
14012.17 978
14013.29 990
14014.41 969
14015.52 972
14016.64 971
14017.76 979
14018.88 1013
14020.00 964
14021.12 958
14022.23 964
14023.35 973
14024.47 984
14025.59 983
14026.71 981
14027.83 962
14028.95 982
14030.06 988
14031.18 956
14032.30 964
14033.42 989
14034.54 972
14035.66 1011
14036.78 1014
14037.90 963
14039.02 986
14040.14 1031
14041.25 1001
14042.37 974
14043.49 1024
14044.61 987
14045.73 981
14046.85 1002
14047.97 977
14049.09 994
14050.21 997
14051.33 960
14052.45 986
14053.57 989
14054.69 995
14055.81 1001
14056.93 1032
14058.05 1028
14059.17 1052
14060.29 1039
14061.41 1049
14062.53 1071
14063.65 1080
14064.77 1036
14065.89 1066
14067.01 1061
14068.13 1088
14069.25 1076
14070.37 1080
14071.49 1060
14072.61 1056
14073.73 1101
14074.85 1038
14075.97 1101
14077.09 1124
14078.21 1136
14079.33 1110
14080.45 1118
14081.57 1138
14082.69 1135
14083.82 1110
14084.94 1108
14086.06 1157
14087.18 1149
14088.30 1158
14089.42 1133
14090.54 1131
14091.66 1109
14092.78 1128
14093.91 1127
14095.03 1136
14096.15 1181
14097.27 1158
14098.39 1204
14099.51 1165
14100.63 1165
14101.76 1198
14102.88 1217
14104.00 1207
14105.12 1145
14106.24 1143
14107.36 1139
14108.49 1148
14109.61 1140
14110.73 1126
14111.85 1161
14112.97 1144
14114.10 1115
14115.22 1099
14116.34 1104
14117.46 1087
14118.58 1074
14119.71 1095
14120.83 1033
14121.95 1073
14123.07 1049
14124.20 1042
14125.32 1037
14126.44 1023
14127.56 1013
14128.69 1038
14129.81 1030
14130.93 997
14132.06 992
14133.18 975
14134.30 975
14135.42 970
14136.55 952
14137.67 950
14138.79 996
14139.92 943
14141.04 944
14142.16 964
14143.29 926
14144.41 965
14145.53 967
14146.66 928
14147.78 921
14148.90 962
14150.03 944
14151.15 941
14152.27 935
14153.40 935
14154.52 924
14155.64 926
14156.77 924
14157.89 908
14159.02 912
14160.14 929
14161.26 900
14162.39 905
14163.51 912
14164.64 903
14165.76 898
14166.88 906
14168.01 909
14169.13 901
14170.26 894
14171.38 877
14172.51 888
14173.63 890
14174.75 906
14175.88 920
14177.00 918
14178.13 860
14179.25 878
14180.38 898
14181.50 882
14182.63 867
14183.75 865
14184.88 880
14186.00 867
14187.13 891
14188.25 889
14189.38 856
14190.50 852
14191.63 868
14192.75 845
14193.88 879
14195.00 847
14196.13 836
14197.25 882
14198.38 882
14199.50 866
14200.63 845
14201.76 838
14202.88 869
14204.01 866
14205.13 835
14206.26 846
14207.38 880
14208.51 856
14209.64 805
14210.76 804
14211.89 829
14213.01 831
14214.14 813
14215.27 808
14216.39 809
14217.52 818
14218.64 801
14219.77 807
14220.90 792
14222.02 799
14223.15 811
14224.28 809
14225.40 837
14226.53 838
14227.66 799
14228.78 819
14229.91 819
14231.04 811
14232.16 799
14233.29 793
14234.42 790
14235.54 784
14236.67 779
14237.80 793
14238.92 827
14240.05 812
14241.18 773
14242.31 800
14243.43 785
14244.56 782
14245.69 762
14246.82 767
14247.94 774
14249.07 769
14250.20 764
14251.33 794
14252.45 783
14253.58 812
14254.71 773
14255.84 771
14256.96 773
14258.09 765
14259.22 776
14260.35 742
14261.47 744
14262.60 745
14263.73 754
14264.86 732
14265.99 748
14267.12 742
14268.24 749
14269.37 716
14270.50 754
14271.63 735
14272.76 762
14273.89 727
14275.01 732
14276.14 751
14277.27 706
14278.40 727
14279.53 719
14280.66 754
14281.79 739
14282.91 732
14284.04 742
14285.17 701
14286.30 728
14287.43 735
14288.56 690
14289.69 694
14290.82 720
14291.95 709
14293.08 700
14294.20 705
14295.33 702
14296.46 711
14297.59 690
14298.72 729
14299.85 709
14300.98 705
14302.11 717
14303.24 687
14304.37 715
14305.50 701
14306.63 673
14307.76 699
14308.89 712
14310.02 707
14311.15 733
14312.28 701
14313.41 673
14314.54 693
14315.67 705
14316.80 717
14317.93 682
14319.06 674
14320.19 685
14321.32 708
14322.45 694
14323.58 683
14324.71 724
14325.84 685
14326.97 693
14328.10 694
14329.23 690
14330.36 699
14331.49 698
14332.62 689
14333.76 667
14334.89 675
14336.02 696
14337.15 670
14338.28 693
14339.41 642
14340.54 674
14341.67 688
14342.80 655
14343.93 664
14345.07 679
14346.20 681
14347.33 671
14348.46 668
14349.59 665
14350.72 671
14351.85 651
14352.99 651
14354.12 644
14355.25 671
14356.38 685
14357.51 669
14358.64 674
14359.78 661
14360.91 677
14362.04 677
14363.17 638
14364.30 653
14365.44 658
14366.57 680
14367.70 682
14368.83 661
14369.96 667
14371.10 654
14372.23 649
14373.36 659
14374.49 697
14375.63 688
14376.76 673
14377.89 674
14379.02 678
14380.16 639
14381.29 667
14382.42 706
14383.55 691
14384.69 654
14385.82 635
14386.95 686
14388.09 695
14389.22 689
14390.35 690
14391.49 703
14392.62 682
14393.75 669
14394.89 684
14396.02 665
14397.15 663
14398.28 664
14399.42 675
14400.55 668
14401.69 688
14402.82 697
14403.95 679
14405.09 674
14406.22 683
14407.35 723
14408.49 682
14409.62 697
14410.75 667
14411.89 691
14413.02 665
14414.16 699
14415.29 686
14416.42 699
14417.56 685
14418.69 662
14419.83 688
14420.96 702
14422.10 688
14423.23 697
14424.36 676
14425.50 698
14426.63 697
14427.77 675
14428.90 697
14430.04 670
14431.17 696
14432.31 669
14433.44 698
14434.58 720
14435.71 711
14436.85 691
14437.98 711
14439.12 726
14440.25 712
14441.39 689
14442.52 688
14443.66 705
14444.79 710
14445.93 704
14447.06 704
14448.20 721
14449.33 715
14450.47 706
14451.60 733
14452.74 714
14453.87 715
14455.01 730
14456.14 719
14457.28 723
14458.42 684
14459.55 724
14460.69 777
14461.82 774
14462.96 722
14464.10 759
14465.23 780
14466.37 762
14467.50 778
14468.64 778
14469.78 791
14470.91 762
14472.05 770
14473.18 782
14474.32 781
14475.46 768
14476.59 757
14477.73 768
14478.87 751
14480.00 743
14481.14 756
14482.28 762
14483.41 770
14484.55 783
14485.69 749
14486.82 745
14487.96 743
14489.10 764
14490.23 764
14491.37 757
14492.51 766
14493.65 793
14494.78 751
14495.92 744
14497.06 767
14498.19 779
14499.33 766
14500.47 764
14501.61 755
14502.74 738
14503.88 748
14505.02 748
14506.16 753
14507.29 749
14508.43 764
14509.57 743
14510.71 734
14511.85 746
14512.98 771
14514.12 767
14515.26 742
14516.40 764
14517.54 769
14518.67 744
14519.81 758
14520.95 728
14522.09 741
14523.23 743
14524.36 745
14525.50 728
14526.64 710
14527.78 754
14528.92 714
14530.06 724
14531.19 714
14532.33 683
14533.47 696
14534.61 714
14535.75 729
14536.89 747
14538.03 711
14539.17 745
14540.31 750
14541.44 722
14542.58 722
14543.72 707
14544.86 710
14546.00 726
14547.14 716
14548.28 751
14549.42 704
14550.56 706
14551.70 687
14552.84 735
14553.98 717
14555.12 705
14556.25 720
14557.39 719
14558.53 733
14559.67 738
14560.81 728
14561.95 719
14563.09 696
14564.23 718
14565.37 744
14566.51 716
14567.65 714
14568.79 732
14569.93 753
14571.07 767
14572.21 735
14573.35 747
14574.49 743
14575.63 724
14576.77 707
14577.92 736
14579.06 744
14580.20 726
14581.34 733
14582.48 766
14583.62 768
14584.76 783
14585.90 752
14587.04 752
14588.18 754
14589.32 744
14590.46 781
14591.60 814
14592.74 786
14593.89 784
14595.03 760
14596.17 764
14597.31 787
14598.45 782
14599.59 745
14600.73 790
14601.87 767
14603.02 758
14604.16 773
14605.30 801
14606.44 804
14607.58 808
14608.72 840
14609.86 818
14611.01 813
14612.15 813
14613.29 820
14614.43 822
14615.57 802
14616.72 782
14617.86 811
14619.00 830
14620.14 824
14621.28 826
14622.43 860
14623.57 872
14624.71 835
14625.85 833
14627.00 825
14628.14 883
14629.28 868
14630.42 881
14631.56 880
14632.71 881
14633.85 917
14634.99 889
14636.14 877
14637.28 903
14638.42 921
14639.56 927
14640.71 904
14641.85 913
14642.99 915
14644.14 887
14645.28 905
14646.42 885
14647.56 861
14648.71 831
14649.85 854
14650.99 841
14652.14 814
14653.28 782
14654.42 813
14655.57 769
14656.71 806
14657.85 789
14659.00 770
14660.14 728
14661.29 732
14662.43 721
14663.57 726
14664.72 729
14665.86 714
14667.00 694
14668.15 711
14669.29 713
14670.44 697
14671.58 706
14672.73 703
14673.87 708
14675.01 703
14676.16 693
14677.30 694
14678.45 666
14679.59 669
14680.74 693
14681.88 672
14683.02 688
14684.17 663
14685.31 649
14686.46 645
14687.60 660
14688.75 651
14689.89 659
14691.04 701
14692.18 664
14693.33 626
14694.47 651
14695.62 640
14696.76 662
14697.91 665
14699.05 630
14700.20 656
14701.34 630
14702.49 642
14703.63 627
14704.78 617
14705.92 627
14707.07 630
14708.22 667
14709.36 636
14710.51 647
14711.65 656
14712.80 642
14713.94 634
14715.09 639
14716.23 639
14717.38 620
14718.53 624
14719.67 634
14720.82 653
14721.96 633
14723.11 641
14724.26 628
14725.40 603
14726.55 629
14727.70 614
14728.84 635
14729.99 632
14731.13 635
14732.28 622
14733.43 604
14734.57 635
14735.72 645
14736.87 632
14738.01 644
14739.16 642
14740.31 623
14741.45 616
14742.60 619
14743.75 601
14744.89 600
14746.04 607
14747.19 577
14748.34 610
14749.48 604
14750.63 593
14751.78 605
14752.92 622
14754.07 616
14755.22 597
14756.37 567
14757.51 599
14758.66 607
14759.81 612
14760.96 586
14762.10 614
14763.25 590
14764.40 600
14765.55 565
14766.70 588
14767.84 594
14768.99 563
14770.14 603
14771.29 592
14772.43 578
14773.58 578
14774.73 570
14775.88 558
14777.03 566
14778.18 567
14779.32 562
14780.47 566
14781.62 555
14782.77 557
14783.92 574
14785.07 547
14786.21 587
14787.36 586
14788.51 571
14789.66 585
14790.81 576
14791.96 569
14793.11 566
14794.26 582
14795.40 563
14796.55 545
14797.70 567
14798.85 574
14800.00 524
14801.15 543
14802.30 521
14803.45 540
14804.60 546
14805.75 535
14806.90 512
14808.05 543
14809.19 560
14810.34 541
14811.49 542
14812.64 531
14813.79 550
14814.94 543
14816.09 548
14817.24 521
14818.39 531
14819.54 545
14820.69 522
14821.84 550
14822.99 536
14824.14 523
14825.29 537
14826.44 548
14827.59 503
14828.74 517
14829.89 527
14831.04 526
14832.19 533
14833.34 503
14834.49 492
14835.64 520
14836.79 508
14837.95 509
14839.10 515
14840.25 506
14841.40 503
14842.55 515
14843.70 485
14844.85 513
14846.00 504
14847.15 529
14848.30 477
14849.45 509
14850.60 503
14851.76 490
14852.91 510
14854.06 504
14855.21 508
14856.36 528
14857.51 488
14858.66 486
14859.81 493
14860.97 491
14862.12 510
14863.27 502
14864.42 500
14865.57 509
14866.72 508
14867.88 489
14869.03 482
14870.18 486
14871.33 504
14872.48 517
14873.64 487
14874.79 487
14875.94 488
14877.09 476
14878.24 474
14879.40 475
14880.55 471
14881.70 487
14882.85 476
14884.00 497
14885.16 481
14886.31 464
14887.46 480
14888.61 488
14889.77 512
14890.92 497
14892.07 478
14893.23 481
14894.38 477
14895.53 491
14896.68 457
14897.84 526
14898.99 492
14900.14 465
14901.30 473
14902.45 481
14903.60 481
14904.75 504
14905.91 502
14907.06 501
14908.21 508
14909.37 496
14910.52 457
14911.67 492
14912.83 482
14913.98 461
14915.14 496
14916.29 488
14917.44 481
14918.60 485
14919.75 493
14920.90 487
14922.06 491
14923.21 468
14924.37 480
14925.52 495
14926.67 487
14927.83 483
14928.98 477
14930.14 480
14931.29 479
14932.44 482
14933.60 479
14934.75 479
14935.91 464
14937.06 460
14938.22 491
14939.37 487
14940.52 501
14941.68 496
14942.83 493
14943.99 508
14945.14 516
14946.30 499
14947.45 487
14948.61 477
14949.76 490
14950.92 476
14952.07 470
14953.23 469
14954.38 479
14955.54 456
14956.69 466
14957.85 447
14959.00 454
14960.16 478
14961.31 479
14962.47 481
14963.62 480
14964.78 495
14965.94 496
14967.09 477
14968.25 474
14969.40 468
14970.56 455
14971.71 499
14972.87 454
14974.03 482
14975.18 482
14976.34 490
14977.49 475
14978.65 484
14979.81 466
14980.96 487
14982.12 478
14983.27 452
14984.43 467
14985.59 459
14986.74 470
14987.90 473
14989.06 464
14990.21 444
14991.37 452
14992.53 458
14993.68 463
14994.84 449
14996.00 456
14997.15 471
14998.31 457
14999.47 437
15000.62 450
15001.78 475
15002.94 489
15004.09 477
15005.25 477
15006.41 482
15007.56 473
15008.72 477
15009.88 479
15011.04 489
15012.19 468
15013.35 465
15014.51 465
15015.67 465
15016.82 442
15017.98 445
15019.14 447
15020.30 488
15021.45 467
15022.61 464
15023.77 479
15024.93 456
15026.08 457
15027.24 479
15028.40 450
15029.56 456
15030.72 450
15031.87 470
15033.03 440
15034.19 455
15035.35 457
15036.51 446
15037.67 471
15038.82 486
15039.98 476
15041.14 459
15042.30 485
15043.46 468
15044.62 473
15045.78 502
15046.93 462
15048.09 460
15049.25 490
15050.41 444
15051.57 457
15052.73 450
15053.89 464
15055.05 484
15056.20 481
15057.36 468
15058.52 484
15059.68 457
15060.84 461
15062.00 488
15063.16 474
15064.32 449
15065.48 461
15066.64 474
15067.80 465
15068.96 451
15070.12 486
15071.28 498
15072.44 503
15073.60 466
15074.76 458
15075.91 457
15077.07 457
15078.23 447
15079.39 463
15080.55 478
15081.71 440
15082.87 496
15084.03 477
15085.19 460
15086.35 454
15087.51 456
15088.68 463
15089.84 489
15091.00 470
15092.16 538
15093.32 479
15094.48 486
15095.64 469
15096.80 484
15097.96 474
15099.12 491
15100.28 489
15101.44 482
15102.60 494
15103.76 490
15104.92 486
15106.08 472
15107.25 452
15108.41 464
15109.57 472
15110.73 480
15111.89 482
15113.05 484
15114.21 468
15115.37 458
15116.54 479
15117.70 504
15118.86 490
15120.02 502
15121.18 506
15122.34 498
15123.50 496
15124.67 484
15125.83 502
15126.99 503
15128.15 490
15129.31 494
15130.47 503
15131.64 497
15132.80 496
15133.96 487
15135.12 509
15136.28 495
15137.45 516
15138.61 502
15139.77 486
15140.93 507
15142.10 516
15143.26 497
15144.42 494
15145.58 490
15146.75 474
15147.91 484
15149.07 501
15150.23 527
15151.40 492
15152.56 517
15153.72 511
15154.88 501
15156.05 535
15157.21 486
15158.37 508
15159.54 522
15160.70 512
15161.86 500
15163.03 505
15164.19 520
15165.35 522
15166.52 511
15167.68 498
15168.84 521
15170.01 516
15171.17 529
15172.33 538
15173.50 526
15174.66 531
15175.82 514
15176.99 532
15178.15 543
15179.31 543
15180.48 526
15181.64 541
15182.81 539
15183.97 535
15185.13 559
15186.30 568
15187.46 536
15188.63 553
15189.79 536
15190.95 547
15192.12 554
15193.28 552
15194.45 547
15195.61 541
15196.78 557
15197.94 558
15199.10 545
15200.27 564
15201.43 540
15202.60 507
15203.76 552
15204.93 564
15206.09 565
15207.26 579
15208.42 564
15209.59 559
15210.75 565
15211.92 569
15213.08 554
15214.25 569
15215.41 570
15216.58 542
15217.74 545
15218.91 573
15220.07 563
15221.24 578
15222.40 587
15223.57 582
15224.74 552
15225.90 571
15227.07 566
15228.23 588
15229.40 620
15230.56 601
15231.73 577
15232.89 604
15234.06 598
15235.23 582
15236.39 591
15237.56 585
15238.72 591
15239.89 617
15241.06 603
15242.22 586
15243.39 601
15244.56 588
15245.72 607
15246.89 612
15248.05 589
15249.22 607
15250.39 591
15251.55 576
15252.72 592
15253.89 611
15255.05 613
15256.22 596
15257.39 575
15258.55 580
15259.72 586
15260.89 566
15262.05 557
15263.22 560
15264.39 573
15265.56 587
15266.72 553
15267.89 542
15269.06 535
15270.22 559
15271.39 574
15272.56 547
15273.73 538
15274.89 565
15276.06 583
15277.23 567
15278.40 565
15279.56 527
15280.73 548
15281.90 573
15283.07 539
15284.23 563
15285.40 545
15286.57 588
15287.74 554
15288.91 544
15290.07 577
15291.24 589
15292.41 604
15293.58 572
15294.75 561
15295.92 566
15297.08 585
15298.25 573
15299.42 563
15300.59 552
15301.76 566
15302.93 586
15304.09 588
15305.26 562
15306.43 535
15307.60 573
15308.77 559
15309.94 551
15311.11 550
15312.28 554
15313.44 551
15314.61 540
15315.78 554
15316.95 556
15318.12 573
15319.29 556
15320.46 557
15321.63 593
15322.80 577
15323.97 571
15325.14 570
15326.30 553
15327.47 556
15328.64 556
15329.81 566
15330.98 553
15332.15 546
15333.32 556
15334.49 576
15335.66 565
15336.83 570
15338.00 564
15339.17 586
15340.34 555
15341.51 563
15342.68 570
15343.85 559
15345.02 570
15346.19 544
15347.36 563
15348.53 561
15349.70 571
15350.87 609
15352.04 567
15353.21 535
15354.38 555
15355.55 575
15356.72 580
15357.90 567
15359.07 593
15360.24 612
15361.41 590
15362.58 578
15363.75 599
15364.92 597
15366.09 576
15367.26 559
15368.43 589
15369.60 579
15370.77 588
15371.95 584
15373.12 575
15374.29 584
15375.46 531
15376.63 590
15377.80 583
15378.97 578
15380.15 600
15381.32 575
15382.49 565
15383.66 573
15384.83 576
15386.00 567
15387.17 583
15388.35 573
15389.52 555
15390.69 549
15391.86 579
15393.03 562
15394.21 526
15395.38 561
15396.55 550
15397.72 546
15398.89 550
15400.07 580
15401.24 576
15402.41 530
15403.58 556
15404.76 554
15405.93 551
15407.10 545
15408.27 568
15409.45 545
15410.62 528
15411.79 558
15412.96 539
15414.14 535
15415.31 539
15416.48 548
15417.66 528
15418.83 552
15420.00 536
15421.17 529
15422.35 541
15423.52 535
15424.69 549
15425.87 508
15427.04 529
15428.21 534
15429.39 504
15430.56 526
15431.73 515
15432.91 520
15434.08 531
15435.25 515
15436.43 545
15437.60 542
15438.77 513
15439.95 533
15441.12 533
15442.30 506
15443.47 487
15444.64 521
15445.82 533
15446.99 510
15448.17 518
15449.34 528
15450.51 517
15451.69 521
15452.86 511
15454.04 508
15455.21 506
15456.39 523
15457.56 514
15458.73 511
15459.91 525
15461.08 518
15462.26 548
15463.43 543
15464.61 519
15465.78 499
15466.96 486
15468.13 505
15469.31 508
15470.48 523
15471.66 533
15472.83 484
15474.01 502
15475.18 504
15476.36 534
15477.53 529
15478.71 522
15479.88 487
15481.06 526
15482.23 521
15483.41 521
15484.58 497
15485.76 513
15486.93 516
15488.11 522
15489.29 520
15490.46 488
15491.64 518
15492.81 522
15493.99 532
15495.16 499
15496.34 488
15497.52 523
15498.69 533
15499.87 526
15501.04 510
15502.22 516
15503.40 530
15504.57 518
15505.75 517
15506.92 526
15508.10 512
15509.28 525
15510.45 512
15511.63 523
15512.81 520
15513.98 539
15515.16 486
15516.34 520
15517.51 498
15518.69 530
15519.87 525
15521.04 509
15522.22 526
15523.40 502
15524.57 509
15525.75 534
15526.93 560
15528.11 529
15529.28 521
15530.46 553
15531.64 526
15532.81 539
15533.99 535
15535.17 522
15536.35 540
15537.52 510
15538.70 521
15539.88 540
15541.06 543
15542.23 587
15543.41 540
15544.59 549
15545.77 523
15546.95 549
15548.12 535
15549.30 544
15550.48 522
15551.66 542
15552.83 516
15554.01 513
15555.19 514
15556.37 545
15557.55 530
15558.73 543
15559.90 572
15561.08 553
15562.26 522
15563.44 550
15564.62 567
15565.80 579
15566.97 565
15568.15 572
15569.33 553
15570.51 550
15571.69 566
15572.87 561
15574.05 561
15575.23 558
15576.40 563
15577.58 539
15578.76 548
15579.94 566
15581.12 589
15582.30 591
15583.48 573
15584.66 570
15585.84 582
15587.02 593
15588.20 573
15589.38 574
15590.56 553
15591.73 567
15592.91 587
15594.09 570
15595.27 584
15596.45 612
15597.63 619
15598.81 598
15599.99 603
15601.17 587
15602.35 605
15603.53 617
15604.71 598
15605.89 623
15607.07 611
15608.25 632
15609.43 595
15610.61 604
15611.79 617
15612.97 615
15614.15 610
15615.33 627
15616.51 641
15617.69 630
15618.88 640
15620.06 630
15621.24 635
15622.42 624
15623.60 636
15624.78 639
15625.96 645
15627.14 662
15628.32 633
15629.50 656
15630.68 648
15631.86 679
15633.05 677
15634.23 655
15635.41 671
15636.59 662
15637.77 665
15638.95 679
15640.13 686
15641.31 676
15642.50 686
15643.68 719
15644.86 691
15646.04 685
15647.22 625
15648.40 670
15649.58 705
15650.77 680
15651.95 701
15653.13 702
15654.31 700
15655.49 717
15656.68 727
15657.86 694
15659.04 718
15660.22 700
15661.40 708
15662.59 704
15663.77 692
15664.95 692
15666.13 692
15667.32 705
15668.50 684
15669.68 716
15670.86 700
15672.05 689
15673.23 701
15674.41 708
15675.59 720
15676.78 710
15677.96 701
15679.14 705
15680.32 685
15681.51 680
15682.69 659
15683.87 666
15685.06 644
15686.24 664
15687.42 670
15688.61 679
15689.79 680
15690.97 698
15692.16 660
15693.34 636
15694.52 661
15695.71 645
15696.89 671
15698.07 660
15699.26 637
15700.44 651
15701.62 659
15702.81 673
15703.99 672
15705.17 646
15706.36 662
15707.54 649
15708.73 661
15709.91 679
15711.09 666
15712.28 670
15713.46 678
15714.65 654
15715.83 651
15717.02 677
15718.20 669
15719.38 666
15720.57 670
15721.75 681
15722.94 656
15724.12 675
15725.31 664
15726.49 684
15727.68 711
15728.86 672
15730.04 676
15731.23 687
15732.41 679
15733.60 665
15734.78 702
15735.97 682
15737.15 689
15738.34 676
15739.52 720
15740.71 713
15741.89 693
15743.08 715
15744.27 717
15745.45 701
15746.64 713
15747.82 727
15749.01 698
15750.19 654
15751.38 709
15752.56 710
15753.75 745
15754.93 744
15756.12 717
15757.31 729
15758.49 738
15759.68 722
15760.86 714
15762.05 728
15763.24 745
15764.42 702
15765.61 746
15766.79 732
15767.98 708
15769.17 749
15770.35 730
15771.54 762
15772.72 761
15773.91 737
15775.10 722
15776.28 743
15777.47 714
15778.66 716
15779.84 732
15781.03 704
15782.22 711
15783.40 738
15784.59 728
15785.78 692
15786.96 712
15788.15 715
15789.34 693
15790.53 687
15791.71 703
15792.90 695
15794.09 688
15795.27 662
15796.46 669
15797.65 687
15798.84 653
15800.02 668
15801.21 666
15802.40 665
15803.59 666
15804.77 644
15805.96 628
15807.15 643
15808.34 658
15809.52 654
15810.71 622
15811.90 654
15813.09 635
15814.28 645
15815.46 632
15816.65 651
15817.84 619
15819.03 625
15820.22 629
15821.40 618
15822.59 628
15823.78 669
15824.97 602
15826.16 643
15827.35 644
15828.53 624
15829.72 651
15830.91 624
15832.10 630
15833.29 650
15834.48 648
15835.67 626
15836.85 622
15838.04 629
15839.23 618
15840.42 637
15841.61 640
15842.80 646
15843.99 629
15845.18 612
15846.37 643
15847.55 614
15848.74 629
15849.93 603
15851.12 607
15852.31 618
15853.50 628
15854.69 627
15855.88 644
15857.07 618
15858.26 603
15859.45 608
15860.64 630
15861.83 624
15863.02 629
15864.21 656
15865.40 648
15866.59 626
15867.78 609
15868.97 645
15870.16 641
15871.35 635
15872.54 618
15873.73 641
15874.92 608
15876.11 624
15877.30 647
15878.49 649
15879.68 627
15880.87 647
15882.06 649
15883.25 650
15884.44 647
15885.63 631
15886.82 617
15888.01 633
15889.20 637
15890.39 661
15891.59 640
15892.78 657
15893.97 649
15895.16 673
15896.35 644
15897.54 702
15898.73 674
15899.92 663
15901.11 651
15902.30 677
15903.50 654
15904.69 635
15905.88 684
15907.07 680
15908.26 672
15909.45 665
15910.64 691
15911.84 707
15913.03 687
15914.22 669
15915.41 686
15916.60 698
15917.79 668
15918.99 715
15920.18 707
15921.37 685
15922.56 691
15923.75 709
15924.95 699
15926.14 678
15927.33 681
15928.52 690
15929.71 692
15930.91 669
15932.10 681
15933.29 662
15934.48 681
15935.68 686
15936.87 717
15938.06 706
15939.25 684
15940.45 688
15941.64 705
15942.83 689
15944.03 667
15945.22 671
15946.41 650
15947.60 638
15948.80 628
15949.99 641
15951.18 629
15952.38 625
15953.57 607
15954.76 585
15955.96 596
15957.15 637
15958.34 589
15959.54 588
15960.73 589
15961.92 551
15963.12 579
15964.31 566
15965.50 569
15966.70 561
15967.89 568
15969.08 618
15970.28 585
15971.47 545
15972.67 547
15973.86 580
15975.05 557
15976.25 546
15977.44 560
15978.64 541
15979.83 541
15981.02 542
15982.22 541
15983.41 560
15984.61 554
15985.80 542
15987.00 546
15988.19 548
15989.38 523
15990.58 534
15991.77 536
15992.97 515
15994.16 530
15995.36 520
15996.55 516
15997.75 519
15998.94 542
16000.14 526
16001.33 526
16002.53 515
16003.72 494
16004.92 536
16006.11 513
16007.31 540
16008.50 526
16009.70 519
16010.89 521
16012.09 536
16013.28 535
16014.48 499
16015.67 491
16016.87 532
16018.07 509
16019.26 524
16020.46 521
16021.65 501
16022.85 504
16024.04 526
16025.24 496
16026.44 522
16027.63 539
16028.83 519
16030.02 530
16031.22 491
16032.42 493
16033.61 503
16034.81 502
16036.00 496
16037.20 518
16038.40 479
16039.59 508
16040.79 501
16041.99 497
16043.18 498
16044.38 501
16045.58 505
16046.77 510
16047.97 483
16049.17 481
16050.36 493
16051.56 498
16052.76 492
16053.95 474
16055.15 493
16056.35 514
16057.54 500
16058.74 482
16059.94 435
16061.14 469
16062.33 483
16063.53 453
16064.73 465
16065.92 462
16067.12 489
16068.32 504
16069.52 481
16070.71 481
16071.91 484
16073.11 513
16074.31 479
16075.50 476
16076.70 484
16077.90 476
16079.10 487
16080.30 459
16081.49 485
16082.69 433
16083.89 457
16085.09 456
16086.29 436
16087.48 461
16088.68 462
16089.88 459
16091.08 475
16092.28 457
16093.48 459
16094.67 440
16095.87 449
16097.07 470
16098.27 457
16099.47 454
16100.67 461
16101.87 451
16103.06 452
16104.26 462
16105.46 459
16106.66 451
16107.86 454
16109.06 450
16110.26 453
16111.46 459
16112.66 448
16113.86 447
16115.05 452
16116.25 458
16117.45 422
16118.65 427
16119.85 449
16121.05 430
16122.25 464
16123.45 427
16124.65 475
16125.85 467
16127.05 449
16128.25 438
16129.45 450
16130.65 426
16131.85 444
16133.05 438
16134.25 426
16135.45 426
16136.65 439
16137.85 456
16139.05 407
16140.25 435
16141.45 426
16142.65 441
16143.85 424
16145.05 427
16146.25 437
16147.45 437
16148.65 422
16149.85 456
16151.05 431
16152.25 444
16153.45 440
16154.65 446
16155.85 414
16157.05 404
16158.25 422
16159.46 444
16160.66 426
16161.86 421
16163.06 418
16164.26 406
16165.46 439
16166.66 420
16167.86 399
16169.06 409
16170.27 431
16171.47 431
16172.67 444
16173.87 437
16175.07 435
16176.27 425
16177.47 417
16178.67 424
16179.88 415
16181.08 435
16182.28 403
16183.48 442
16184.68 455
16185.89 445
16187.09 454
16188.29 446
16189.49 431
16190.69 441
16191.90 442
16193.10 434
16194.30 447
16195.50 427
16196.70 439
16197.91 391
16199.11 410
16200.31 416
16201.51 421
16202.72 414
16203.92 421
16205.12 442
16206.32 440
16207.53 404
16208.73 418
16209.93 427
16211.13 445
16212.34 426
16213.54 439
16214.74 432
16215.95 432
16217.15 427
16218.35 433
16219.55 427
16220.76 457
16221.96 469
16223.16 446
16224.37 429
16225.57 445
16226.77 449
16227.98 452
16229.18 472
16230.38 449
16231.59 455
16232.79 437
16233.99 458
16235.20 455
16236.40 428
16237.61 452
16238.81 432
16240.01 454
16241.22 442
16242.42 416
16243.63 464
16244.83 452
16246.03 452
16247.24 454
16248.44 477
16249.65 474
16250.85 459
16252.05 482
16253.26 460
16254.46 441
16255.67 466
16256.87 476
16258.08 461
16259.28 480
16260.49 453
16261.69 471
16262.89 492
16264.10 438
16265.30 465
16266.51 461
16267.71 470
16268.92 493
16270.12 455
16271.33 468
16272.53 449
16273.74 465
16274.94 472
16276.15 446
16277.35 447
16278.56 458
16279.77 451
16280.97 450
16282.18 456
16283.38 468
16284.59 472
16285.79 475
16287.00 470
16288.20 452
16289.41 444
16290.61 469
16291.82 475
16293.03 461
16294.23 460
16295.44 455
16296.64 459
16297.85 444
16299.06 481
16300.26 491
16301.47 477
16302.67 460
16303.88 470
16305.09 449
16306.29 476
16307.50 495
16308.71 472
16309.91 453
16311.12 465
16312.33 460
16313.53 460
16314.74 473
16315.95 462
16317.15 454
16318.36 468
16319.57 483
16320.77 462
16321.98 466
16323.19 441
16324.39 438
16325.60 434
16326.81 429
16328.01 433
16329.22 475
16330.43 450
16331.64 428
16332.84 446
16334.05 437
16335.26 443
16336.47 432
16337.67 466
16338.88 445
16340.09 450
16341.30 438
16342.50 446
16343.71 450
16344.92 443
16346.13 447
16347.33 433
16348.54 420
16349.75 445
16350.96 425
16352.17 420
16353.37 417
16354.58 425
16355.79 441
16357.00 438
16358.21 432
16359.41 415
16360.62 405
16361.83 433
16363.04 404
16364.25 443
16365.46 420
16366.67 435
16367.87 416
16369.08 430
16370.29 375
16371.50 408
16372.71 423
16373.92 433
16375.13 414
16376.34 412
16377.54 422
16378.75 410
16379.96 428
16381.17 399
16382.38 422
16383.59 432
16384.80 421
16386.01 406
16387.22 409
16388.43 392
16389.64 407
16390.85 421
16392.05 431
16393.26 434
16394.47 412
16395.68 419
16396.89 401
16398.10 412
16399.31 404
16400.52 405
16401.73 434
16402.94 429
16404.15 407
16405.36 418
16406.57 412
16407.78 418
16408.99 423
16410.20 448
16411.41 421
16412.62 409
16413.83 411
16415.04 432
16416.25 417
16417.46 411
16418.67 399
16419.88 414
16421.10 403
16422.31 413
16423.52 412
16424.73 414
16425.94 417
16427.15 440
16428.36 422
16429.57 409
16430.78 411
16431.99 405
16433.20 422
16434.41 426
16435.63 428
16436.84 407
16438.05 419
16439.26 419
16440.47 393
16441.68 407
16442.89 391
16444.10 403
16445.32 400
16446.53 423
16447.74 433
16448.95 403
16450.16 395
16451.37 397
16452.59 427
16453.80 422
16455.01 431
16456.22 403
16457.43 412
16458.64 434
16459.86 399
16461.07 398
16462.28 405
16463.49 453
16464.70 396
16465.92 411
16467.13 408
16468.34 413
16469.55 399
16470.77 381
16471.98 385
16473.19 407
16474.40 383
16475.62 388
16476.83 387
16478.04 380
16479.25 392
16480.47 400
16481.68 414
16482.89 406
16484.11 397
16485.32 406
16486.53 403
16487.74 389
16488.96 403
16490.17 390
16491.38 410
16492.60 431
16493.81 433
16495.02 394
16496.24 396
16497.45 391
16498.66 403
16499.88 390
16501.09 428
16502.30 389
16503.52 398
16504.73 388
16505.94 418
16507.16 423
16508.37 414
16509.59 424
16510.80 421
16512.01 411
16513.23 385
16514.44 400
16515.66 398
16516.87 410
16518.08 407
16519.30 399
16520.51 423
16521.73 422
16522.94 426
16524.16 387
16525.37 399
16526.58 387
16527.80 411
16529.01 417
16530.23 418
16531.44 374
16532.66 402
16533.87 414
16535.09 415
16536.30 387
16537.52 384
16538.73 403
16539.95 413
16541.16 425
16542.38 402
16543.59 394
16544.81 434
16546.02 426
16547.24 423
16548.45 431
16549.67 414
16550.88 432
16552.10 447
16553.31 406
16554.53 415
16555.74 424
16556.96 420
16558.18 449
16559.39 446
16560.61 431
16561.82 422
16563.04 430
16564.25 446
16565.47 441
16566.69 427
16567.90 422
16569.12 432
16570.33 434
16571.55 410
16572.77 413
16573.98 420
16575.20 432
16576.41 429
16577.63 413
16578.85 415
16580.06 434
16581.28 444
16582.50 424
16583.71 460
16584.93 438
16586.15 425
16587.36 439
16588.58 418
16589.80 434
16591.01 441
16592.23 421
16593.45 419
16594.66 431
16595.88 441
16597.10 408
16598.32 411
16599.53 418
16600.75 403
16601.97 405
16603.18 416
16604.40 408
16605.62 403
16606.84 435
16608.05 401
16609.27 392
16610.49 400
16611.71 412
16612.92 418
16614.14 398
16615.36 416
16616.58 414
16617.79 419
16619.01 413
16620.23 418
16621.45 418
16622.67 401
16623.88 431
16625.10 418
16626.32 422
16627.54 383
16628.76 415
16629.97 400
16631.19 395
16632.41 404
16633.63 413
16634.85 414
16636.07 416
16637.29 375
16638.50 408
16639.72 396
16640.94 378
16642.16 390
16643.38 376
16644.60 390
16645.82 424
16647.03 394
16648.25 411
16649.47 401
16650.69 413
16651.91 408
16653.13 399
16654.35 384
16655.57 405
16656.79 408
16658.01 392
16659.23 375
16660.45 390
16661.66 386
16662.88 387
16664.10 390
16665.32 366
16666.54 406
16667.76 389
16668.98 420
16670.20 395
16671.42 401
16672.64 378
16673.86 395
16675.08 393
16676.30 364
16677.52 390
16678.74 373
16679.96 427
16681.18 386
16682.40 388
16683.62 383
16684.84 394
16686.06 389
16687.28 373
16688.50 382
16689.72 406
16690.94 414
16692.16 401
16693.39 392
16694.61 378
16695.83 380
16697.05 401
16698.27 395
16699.49 357
16700.71 369
16701.93 360
16703.15 348
16704.37 370
16705.59 376
16706.81 386
16708.04 406
16709.26 373
16710.48 394
16711.70 402
16712.92 417
16714.14 387
16715.36 415
16716.58 373
16717.81 382
16719.03 407
16720.25 386
16721.47 400
16722.69 377
16723.91 370
16725.14 388
16726.36 372
16727.58 343
16728.80 364
16730.02 382
16731.24 380
16732.47 373
16733.69 389
16734.91 372
16736.13 387
16737.36 381
16738.58 405
16739.80 412
16741.02 373
16742.24 375
16743.47 387
16744.69 376
16745.91 415
16747.13 394
16748.36 384
16749.58 383
16750.80 389
16752.02 398
16753.25 388
16754.47 373
16755.69 397
16756.92 366
16758.14 393
16759.36 383
16760.59 379
16761.81 407
16763.03 399
16764.25 389
16765.48 389
16766.70 407
16767.92 395
16769.15 387
16770.37 348
16771.59 376
16772.82 387
16774.04 391
16775.27 374
16776.49 372
16777.71 375
16778.94 391
16780.16 380
16781.38 381
16782.61 368
16783.83 381
16785.06 392
16786.28 386
16787.50 408
16788.73 402
16789.95 397
16791.18 389
16792.40 365
16793.62 385
16794.85 367
16796.07 383
16797.30 403
16798.52 405
16799.75 391
16800.97 388
16802.19 419
16803.42 396
16804.64 364
16805.87 365
16807.09 384
16808.32 377
16809.54 390
16810.77 379
16811.99 396
16813.22 410
16814.44 392
16815.67 394
16816.89 374
16818.12 395
16819.34 393
16820.57 392
16821.79 382
16823.02 391
16824.24 391
16825.47 368
16826.70 385
16827.92 384
16829.15 384
16830.37 389
16831.60 407
16832.82 402
16834.05 405
16835.27 424
16836.50 413
16837.73 429
16838.95 390
16840.18 414
16841.40 399
16842.63 418
16843.86 416
16845.08 405
16846.31 423
16847.53 408
16848.76 419
16849.99 443
16851.21 436
16852.44 427
16853.67 423
16854.89 412
16856.12 388
16857.35 433
16858.57 424
16859.80 427
16861.03 417
16862.25 416
16863.48 432
16864.71 436
16865.93 436
16867.16 423
16868.39 422
16869.61 444
16870.84 441
16872.07 458
16873.30 443
16874.52 465
16875.75 443
16876.98 464
16878.20 469
16879.43 458
16880.66 472
16881.89 459
16883.11 480
16884.34 472
16885.57 465
16886.80 463
16888.02 479
16889.25 477
16890.48 462
16891.71 453
16892.94 475
16894.16 469
16895.39 474
16896.62 476
16897.85 484
16899.08 436
16900.30 460
16901.53 460
16902.76 463
16903.99 462
16905.22 443
16906.45 483
16907.67 453
16908.90 451
16910.13 438
16911.36 458
16912.59 456
16913.82 435
16915.04 418
16916.27 445
16917.50 434
16918.73 456
16919.96 446
16921.19 450
16922.42 453
16923.65 436
16924.88 413
16926.10 451
16927.33 436
16928.56 441
16929.79 434
16931.02 449
16932.25 430
16933.48 441
16934.71 444
16935.94 461
16937.17 440
16938.40 414
16939.63 436
16940.86 426
16942.09 426
16943.32 431
16944.55 422
16945.78 443
16947.01 419
16948.24 430
16949.47 421
16950.70 421
16951.93 404
16953.16 439
16954.39 413
16955.62 426
16956.85 422
16958.08 429
16959.31 416
16960.54 424
16961.77 431
16963.00 431
16964.23 439
16965.46 400
16966.69 400
16967.92 411
16969.15 413
16970.38 420
16971.61 428
16972.84 418
16974.07 447
16975.30 417
16976.54 393
16977.77 427
16979.00 418
16980.23 413
16981.46 401
16982.69 413
16983.92 426
16985.15 411
16986.38 438
16987.62 434
16988.85 412
16990.08 403
16991.31 415
16992.54 420
16993.77 436
16995.00 432
16996.24 420
16997.47 412
16998.70 387
16999.93 412
17001.16 397
17002.39 414
17003.63 420
17004.86 413
17006.09 394
17007.32 418
17008.55 394
17009.79 396
17011.02 398
17012.25 399
17013.48 400
17014.72 383
17015.95 376
17017.18 393
17018.41 411
17019.64 416
17020.88 422
17022.11 408
17023.34 403
17024.58 442
17025.81 402
17027.04 392
17028.27 385
17029.51 391
17030.74 402
17031.97 379
17033.21 387
17034.44 394
17035.67 401
17036.90 412
17038.14 400
17039.37 372
17040.60 376
17041.84 377
17043.07 382
17044.30 404
17045.54 403
17046.77 386
17048.00 391
17049.24 385
17050.47 357
17051.70 366
17052.94 407
17054.17 375
17055.41 409
17056.64 403
17057.87 371
17059.11 381
17060.34 374
17061.58 375
17062.81 384
17064.04 376
17065.28 368
17066.51 377
17067.75 384
17068.98 385
17070.21 358
17071.45 384
17072.68 378
17073.92 362
17075.15 410
17076.39 379
17077.62 398
17078.86 372
17080.09 350
17081.33 385
17082.56 371
17083.80 372
17085.03 359
17086.26 376
17087.50 380
17088.73 382
17089.97 388
17091.20 363
17092.44 371
17093.68 378
17094.91 378
17096.15 372
17097.38 382
17098.62 349
17099.85 364
17101.09 351
17102.32 373
17103.56 362
17104.79 380
17106.03 377
17107.26 350
17108.50 371
17109.74 354
17110.97 364
17112.21 352
17113.44 362
17114.68 348
17115.92 364
17117.15 367
17118.39 365
17119.62 362
17120.86 360
17122.10 361
17123.33 364
17124.57 357
17125.80 342
17127.04 370
17128.28 380
17129.51 352
17130.75 343
17131.99 366
17133.22 375
17134.46 366
17135.70 381
17136.93 361
17138.17 352
17139.41 341
17140.64 371
17141.88 363
17143.12 388
17144.35 369
17145.59 351
17146.83 352
17148.07 359
17149.30 360
17150.54 364
17151.78 375
17153.02 382
17154.25 358
17155.49 377
17156.73 332
17157.96 372
17159.20 346
17160.44 356
17161.68 347
17162.92 354
17164.15 383
17165.39 358
17166.63 335
17167.87 345
17169.10 343
17170.34 363
17171.58 373
17172.82 348
17174.06 379
17175.29 346
17176.53 357
17177.77 366
17179.01 362
17180.25 346
17181.49 350
17182.72 339
17183.96 334
17185.20 339
17186.44 341
17187.68 319
17188.92 350
17190.15 343
17191.39 342
17192.63 352
17193.87 323
17195.11 328
17196.35 342
17197.59 349
17198.83 348
17200.07 355
17201.30 315
17202.54 351
17203.78 335
17205.02 351
17206.26 334
17207.50 339
17208.74 357
17209.98 351
17211.22 340
17212.46 336
17213.70 330
17214.94 350
17216.18 358
17217.42 345
17218.66 348
17219.90 334
17221.14 321
17222.38 347
17223.62 362
17224.86 340
17226.10 333
17227.34 354
17228.58 343
17229.82 360
17231.06 345
17232.30 327
17233.54 336
17234.78 343
17236.02 343
17237.26 345
17238.50 316
17239.74 346
17240.98 348
17242.22 339
17243.46 350
17244.70 344
17245.94 335
17247.18 359
17248.42 351
17249.66 352
17250.90 358
17252.14 337
17253.39 326
17254.63 341
17255.87 350
17257.11 348
17258.35 340
17259.59 327
17260.83 331
17262.07 344
17263.31 344
17264.56 328
17265.80 341
17267.04 334
17268.28 321
17269.52 322
17270.76 322
17272.00 347
17273.25 352
17274.49 348
17275.73 347
17276.97 324
17278.21 331
17279.45 348
17280.70 365
17281.94 352
17283.18 320
17284.42 329
17285.66 324
17286.91 331
17288.15 333
17289.39 337
17290.63 345
17291.88 363
17293.12 331
17294.36 340
17295.60 334
17296.85 339
17298.09 352
17299.33 339
17300.57 347
17301.82 342
17303.06 326
17304.30 339
17305.54 356
17306.79 341
17308.03 340
17309.27 344
17310.52 344
17311.76 327
17313.00 333
17314.25 340
17315.49 326
17316.73 335
17317.97 344
17319.22 330
17320.46 353
17321.71 330
17322.95 304
17324.19 350
17325.44 339
17326.68 339
17327.92 332
17329.17 329
17330.41 362
17331.65 319
17332.90 329
17334.14 349
17335.39 350
17336.63 324
17337.87 324
17339.12 337
17340.36 321
17341.61 353
17342.85 354
17344.09 328
17345.34 333
17346.58 336
17347.83 319
17349.07 321
17350.32 312
17351.56 356
17352.80 355
17354.05 352
17355.29 327
17356.54 336
17357.78 328
17359.03 334
17360.27 328
17361.52 319
17362.76 319
17364.01 336
17365.25 324
17366.50 346
17367.74 320
17368.99 334
17370.23 372
17371.48 345
17372.72 327
17373.97 326
17375.21 332
17376.46 327
17377.70 319
17378.95 317
17380.19 330
17381.44 358
17382.69 327
17383.93 332
17385.18 326
17386.42 318
17387.67 340
17388.91 327
17390.16 350
17391.41 322
17392.65 362
17393.90 332
17395.14 321
17396.39 335
17397.64 340
17398.88 320
17400.13 319
17401.37 326
17402.62 315
17403.87 333
17405.11 344
17406.36 347
17407.61 349
17408.85 328
17410.10 327
17411.35 330
17412.59 327
17413.84 323
17415.09 361
17416.33 334
17417.58 351
17418.83 312
17420.07 335
17421.32 331
17422.57 347
17423.82 343
17425.06 328
17426.31 334
17427.56 311
17428.80 331
17430.05 326
17431.30 346
17432.55 334
17433.79 325
17435.04 336
17436.29 336
17437.54 334
17438.78 349
17440.03 342
17441.28 362
17442.53 329
17443.77 366
17445.02 361
17446.27 330
17447.52 349
17448.77 358
17450.01 322
17451.26 350
17452.51 339
17453.76 344
17455.01 327
17456.25 343
17457.50 354
17458.75 353
17460.00 357
17461.25 335
17462.50 327
17463.74 340
17464.99 347
17466.24 354
17467.49 339
17468.74 347
17469.99 343
17471.24 340
17472.49 351
17473.73 347
17474.98 316
17476.23 338
17477.48 340
17478.73 339
17479.98 335
17481.23 331
17482.48 365
17483.73 366
17484.98 358
17486.23 369
17487.47 352
17488.72 367
17489.97 363
17491.22 339
17492.47 353
17493.72 345
17494.97 355
17496.22 358
17497.47 347
17498.72 368
17499.97 360
17501.22 354
17502.47 363
17503.72 361
17504.97 344
17506.22 343
17507.47 360
17508.72 367
17509.97 356
17511.22 352
17512.47 391
17513.72 378
17514.97 372
17516.22 344
17517.47 359
17518.72 369
17519.97 347
17521.22 355
17522.47 354
17523.72 373
17524.98 386
17526.23 365
17527.48 334
17528.73 364
17529.98 363
17531.23 365
17532.48 362
17533.73 356
17534.98 351
17536.23 359
17537.48 371
17538.74 358
17539.99 361
17541.24 362
17542.49 382
17543.74 360
17544.99 357
17546.24 372
17547.50 358
17548.75 358
17550.00 373
17551.25 390
17552.50 367
17553.75 357
17555.01 343
17556.26 362
17557.51 367
17558.76 375
17560.01 365
17561.26 351
17562.52 366
17563.77 368
17565.02 366
17566.27 364
17567.53 391
17568.78 361
17570.03 381
17571.28 365
17572.53 351
17573.79 365
17575.04 357
17576.29 389
17577.54 361
17578.80 383
17580.05 369
17581.30 367
17582.56 371
17583.81 373
17585.06 382
17586.31 368
17587.57 366
17588.82 368
17590.07 367
17591.33 375
17592.58 361
17593.83 386
17595.08 371
17596.34 390
17597.59 406
17598.84 381
17600.10 387
17601.35 358
17602.61 361
17603.86 353
17605.11 381
17606.37 393
17607.62 384
17608.87 394
17610.13 390
17611.38 361
17612.63 388
17613.89 374
17615.14 379
17616.40 358
17617.65 374
17618.90 391
17620.16 407
17621.41 366
17622.67 357
17623.92 358
17625.17 354
17626.43 374
17627.68 381
17628.94 386
17630.19 384
17631.45 391
17632.70 359
17633.96 365
17635.21 371
17636.47 404
17637.72 388
17638.97 403
17640.23 357
17641.48 373
17642.74 372
17643.99 374
17645.25 365
17646.50 358
17647.76 384
17649.01 368
17650.27 392
17651.52 357
17652.78 382
17654.04 368
17655.29 368
17656.55 381
17657.80 365
17659.06 360
17660.31 370
17661.57 347
17662.82 368
17664.08 376
17665.33 345
17666.59 335
17667.85 361
17669.10 370
17670.36 352
17671.61 366
17672.87 361
17674.13 368
17675.38 345
17676.64 350
17677.89 348
17679.15 353
17680.41 349
17681.66 363
17682.92 341
17684.18 347
17685.43 360
17686.69 362
17687.95 347
17689.20 350
17690.46 349
17691.71 354
17692.97 366
17694.23 356
17695.49 358
17696.74 371
17698.00 373
17699.26 346
17700.51 351
17701.77 352
17703.03 355
17704.28 342
17705.54 351
17706.80 351
17708.06 349
17709.31 349
17710.57 372
17711.83 379
17713.08 340
17714.34 360
17715.60 366
17716.86 350
17718.11 345
17719.37 349
17720.63 359
17721.89 359
17723.15 360
17724.40 343
17725.66 374
17726.92 360
17728.18 358
17729.43 346
17730.69 342
17731.95 366
17733.21 339
17734.47 319
17735.73 344
17736.98 340
17738.24 366
17739.50 340
17740.76 337
17742.02 337
17743.28 356
17744.53 346
17745.79 329
17747.05 348
17748.31 363
17749.57 377
17750.83 337
17752.09 345
17753.34 331
17754.60 351
17755.86 373
17757.12 356
17758.38 336
17759.64 344
17760.90 324
17762.16 352
17763.42 333
17764.68 332
17765.94 339
17767.19 340
17768.45 353
17769.71 340
17770.97 354
17772.23 333
17773.49 345
17774.75 359
17776.01 345
17777.27 337
17778.53 329
17779.79 332
17781.05 334
17782.31 344
17783.57 352
17784.83 335
17786.09 329
17787.35 335
17788.61 326
17789.87 305
17791.13 338
17792.39 331
17793.65 360
17794.91 350
17796.17 332
17797.43 342
17798.69 344
17799.95 359
17801.21 337
17802.47 338
17803.73 332
17805.00 333
17806.26 340
17807.52 333
17808.78 338
17810.04 328
17811.30 332
17812.56 340
17813.82 338
17815.08 324
17816.34 320
17817.60 338
17818.87 323
17820.13 343
17821.39 320
17822.65 348
17823.91 323
17825.17 351
17826.43 329
17827.69 305
17828.96 312
17830.22 342
17831.48 349
17832.74 325
17834.00 329
17835.26 303
17836.53 314
17837.79 328
17839.05 324
17840.31 318
17841.57 317
17842.84 310
17844.10 333
17845.36 313
17846.62 326
17847.88 322
17849.15 334
17850.41 299
17851.67 310
17852.93 308
17854.20 342
17855.46 323
17856.72 335
17857.98 322
17859.25 293
17860.51 329
17861.77 336
17863.03 313
17864.30 325
17865.56 316
17866.82 332
17868.09 320
17869.35 327
17870.61 333
17871.87 328
17873.14 327
17874.40 308
17875.66 311
17876.93 289
17878.19 317
17879.45 309
17880.72 323
17881.98 325
17883.24 295
17884.51 322
17885.77 298
17887.03 316
17888.30 325
17889.56 327
17890.83 326
17892.09 314
17893.35 309
17894.62 289
17895.88 300
17897.14 318
17898.41 309
17899.67 336
17900.94 332
17902.20 319
17903.46 318
17904.73 317
17905.99 337
17907.26 335
17908.52 298
17909.79 316
17911.05 307
17912.32 294
17913.58 317
17914.84 303
17916.11 311
17917.37 331
17918.64 317
17919.90 331
17921.17 311
17922.43 304
17923.70 302
17924.96 312
17926.23 328
17927.49 320
17928.76 344
17930.02 316
17931.29 316
17932.55 327
17933.82 304
17935.08 298
17936.35 288
17937.61 324
17938.88 326
17940.14 301
17941.41 319
17942.68 299
17943.94 300
17945.21 302
17946.47 315
17947.74 292
17949.00 305
17950.27 334
17951.54 325
17952.80 328
17954.07 317
17955.33 318
17956.60 331
17957.87 322
17959.13 297
17960.40 323
17961.66 327
17962.93 336
17964.20 313
17965.46 318
17966.73 290
17968.00 294
17969.26 332
17970.53 325
17971.80 313
17973.06 307
17974.33 314
17975.60 301
17976.86 330
17978.13 308
17979.40 326
17980.66 332
17981.93 343
17983.20 325
17984.46 307
17985.73 298
17987.00 316
17988.26 310
17989.53 321
17990.80 291
17992.07 328
17993.33 329
17994.60 320
17995.87 316
17997.14 323
17998.40 329
17999.67 328
18000.94 325
18002.21 312
18003.47 314
18004.74 303
18006.01 322
18007.28 316
18008.55 306
18009.81 315
18011.08 314
18012.35 327
18013.62 317
18014.89 288
18016.15 309
18017.42 315
18018.69 316
18019.96 300
18021.23 323
18022.49 309
18023.76 310
18025.03 298
18026.30 292
18027.57 311
18028.84 340
18030.11 321
18031.37 303
18032.64 316
18033.91 332
18035.18 320
18036.45 301
18037.72 320
18038.99 308
18040.26 347
18041.53 314
18042.79 332
18044.06 323
18045.33 325
18046.60 312
18047.87 313
18049.14 312
18050.41 325
18051.68 291
18052.95 321
18054.22 312
18055.49 327
18056.76 309
18058.03 314
18059.30 327
18060.57 324
18061.84 317
18063.11 316
18064.38 318
18065.65 327
18066.92 327
18068.19 307
18069.46 324
18070.73 309
18072.00 334
18073.27 301
18074.54 295
18075.81 324
18077.08 337
18078.35 331
18079.62 306
18080.89 325
18082.16 315
18083.43 317
18084.70 296
18085.97 330
18087.24 319
18088.51 325
18089.78 338
18091.05 307
18092.32 301
18093.59 328
18094.87 312
18096.14 303
18097.41 323
18098.68 316
18099.95 315
18101.22 319
18102.49 327
18103.76 311
18105.03 315
18106.31 329
18107.58 353
18108.85 334
18110.12 339
18111.39 329
18112.66 314
18113.93 325
18115.21 295
18116.48 324
18117.75 311
18119.02 317
18120.29 307
18121.56 322
18122.84 344
18124.11 329
18125.38 331
18126.65 326
18127.92 306
18129.20 325
18130.47 317
18131.74 338
18133.01 298
18134.29 323
18135.56 327
18136.83 309
18138.10 311
18139.38 318
18140.65 318
18141.92 329
18143.19 334
18144.47 319
18145.74 307
18147.01 308
18148.28 309
18149.56 329
18150.83 320
18152.10 299
18153.38 311
18154.65 326
18155.92 322
18157.19 345
18158.47 340
18159.74 306
18161.01 326
18162.29 320
18163.56 313
18164.83 307
18166.11 311
18167.38 323
18168.65 328
18169.93 320
18171.20 319
18172.48 352
18173.75 332
18175.02 330
18176.30 305
18177.57 321
18178.84 324
18180.12 297
18181.39 322
18182.67 304
18183.94 317
18185.21 336
18186.49 316
18187.76 312
18189.04 301
18190.31 315
18191.59 340
18192.86 306
18194.13 314
18195.41 322
18196.68 306
18197.96 319
18199.23 333
18200.51 303
18201.78 327
18203.06 303
18204.33 328
18205.61 340
18206.88 310
18208.16 318
18209.43 313
18210.71 344
18211.98 318
18213.26 294
18214.53 330
18215.81 310
18217.08 311
18218.36 304
18219.63 327
18220.91 322
18222.18 340
18223.46 338
18224.73 325
18226.01 343
18227.28 315
18228.56 348
18229.84 326
18231.11 327
18232.39 320
18233.66 332
18234.94 323
18236.21 326
18237.49 310
18238.77 334
18240.04 346
18241.32 338
18242.59 314
18243.87 316
18245.15 332
18246.42 336
18247.70 332
18248.98 326
18250.25 329
18251.53 309
18252.81 350
18254.08 335
18255.36 309
18256.63 321
18257.91 336
18259.19 330
18260.46 341
18261.74 350
18263.02 318
18264.30 324
18265.57 333
18266.85 327
18268.13 309
18269.40 304
18270.68 325
18271.96 344
18273.23 319
18274.51 318
18275.79 315
18277.07 320
18278.34 331
18279.62 308
18280.90 329
18282.18 341
18283.45 346
18284.73 329
18286.01 301
18287.29 336
18288.56 327
18289.84 317
18291.12 312
18292.40 309
18293.68 319
18294.95 314
18296.23 347
18297.51 310
18298.79 311
18300.07 326
18301.34 342
18302.62 321
18303.90 322
18305.18 323
18306.46 318
18307.74 333
18309.01 335
18310.29 328
18311.57 324
18312.85 325
18314.13 339
18315.41 321
18316.69 335
18317.96 326
18319.24 346
18320.52 335
18321.80 318
18323.08 337
18324.36 315
18325.64 318
18326.92 318
18328.20 367
18329.47 350
18330.75 352
18332.03 318
18333.31 328
18334.59 346
18335.87 347
18337.15 309
18338.43 336
18339.71 325
18340.99 351
18342.27 323
18343.55 325
18344.83 310
18346.11 329
18347.39 334
18348.67 339
18349.95 332
18351.23 326
18352.51 330
18353.79 317
18355.07 308
18356.35 331
18357.63 335
18358.91 336
18360.19 335
18361.47 344
18362.75 334
18364.03 344
18365.31 330
18366.59 308
18367.87 319
18369.15 343
18370.43 340
18371.71 332
18372.99 318
18374.27 320
18375.55 334
18376.83 319
18378.12 302
18379.40 316
18380.68 327
18381.96 338
18383.24 315
18384.52 325
18385.80 354
18387.08 339
18388.36 339
18389.65 329
18390.93 324
18392.21 305
18393.49 332
18394.77 340
18396.05 312
18397.33 334
18398.62 335
18399.90 333
18401.18 328
18402.46 320
18403.74 333
18405.02 335
18406.31 337
18407.59 309
18408.87 316
18410.15 330
18411.43 324
18412.72 326
18414.00 312
18415.28 325
18416.56 351
18417.84 330
18419.13 305
18420.41 324
18421.69 325
18422.97 317
18424.26 296
18425.54 313
18426.82 303
18428.10 298
18429.39 315
18430.67 295
18431.95 319
18433.23 299
18434.52 297
18435.80 310
18437.08 312
18438.37 323
18439.65 330
18440.93 306
18442.22 319
18443.50 295
18444.78 309
18446.06 314
18447.35 324
18448.63 313
18449.91 305
18451.20 310
18452.48 306
18453.76 302
18455.05 309
18456.33 311
18457.62 334
18458.90 310
18460.18 332
18461.47 347
18462.75 332
18464.03 334
18465.32 320
18466.60 309
18467.89 317
18469.17 363
18470.45 329
18471.74 329
18473.02 328
18474.31 329
18475.59 328
18476.88 328
18478.16 345
18479.44 322
18480.73 347
18482.01 325
18483.30 313
18484.58 348
18485.87 315
18487.15 348
18488.44 343
18489.72 321
18491.01 309
18492.29 322
18493.58 317
18494.86 296
18496.15 318
18497.43 336
18498.72 323
18500.00 305
18501.29 309
18502.57 331
18503.86 334
18505.14 323
18506.43 297
18507.71 319
18509.00 304
18510.28 314
18511.57 317
18512.85 287
18514.14 312
18515.42 324
18516.71 341
18518.00 317
18519.28 332
18520.57 324
18521.85 309
18523.14 328
18524.43 310
18525.71 332
18527.00 306
18528.28 312
18529.57 334
18530.86 328
18532.14 326
18533.43 284
18534.71 313
18536.00 357
18537.29 332
18538.57 324
18539.86 313
18541.15 337
18542.43 312
18543.72 304
18545.01 315
18546.29 308
18547.58 335
18548.87 331
18550.15 321
18551.44 320
18552.73 322
18554.01 335
18555.30 354
18556.59 321
18557.88 321
18559.16 321
18560.45 310
18561.74 329
18563.02 306
18564.31 353
18565.60 345
18566.89 323
18568.17 327
18569.46 341
18570.75 330
18572.04 325
18573.32 322
18574.61 352
18575.90 338
18577.19 334
18578.48 326
18579.76 307
18581.05 316
18582.34 313
18583.63 322
18584.92 358
18586.20 328
18587.49 309
18588.78 339
18590.07 323
18591.36 328
18592.64 347
18593.93 313
18595.22 318
18596.51 336
18597.80 325
18599.09 311
18600.38 352
18601.66 310
18602.95 349
18604.24 329
18605.53 324
18606.82 331
18608.11 353
18609.40 323
18610.69 319
18611.98 334
18613.26 356
18614.55 362
18615.84 338
18617.13 328
18618.42 316
18619.71 341
18621.00 330
18622.29 318
18623.58 324
18624.87 331
18626.16 347
18627.45 341
18628.74 348
18630.03 331
18631.32 326
18632.61 319
18633.89 336
18635.18 327
18636.47 310
18637.76 347
18639.05 350
18640.34 334
18641.63 338
18642.92 310
18644.21 329
18645.50 337
18646.79 322
18648.09 310
18649.38 336
18650.67 339
18651.96 329
18653.25 303
18654.54 325
18655.83 351
18657.12 337
18658.41 339
18659.70 331
18660.99 337
18662.28 320
18663.57 327
18664.86 317
18666.15 330
18667.44 336
18668.74 308
18670.03 333
18671.32 300
18672.61 306
18673.90 323
18675.19 327
18676.48 324
18677.77 328
18679.06 325
18680.36 334
18681.65 338
18682.94 311
18684.23 311
18685.52 313
18686.81 324
18688.11 295
18689.40 332
18690.69 326
18691.98 319
18693.27 300
18694.56 305
18695.86 306
18697.15 322
18698.44 321
18699.73 327
18701.02 321
18702.32 316
18703.61 322
18704.90 324
18706.19 314
18707.48 310
18708.78 301
18710.07 304
18711.36 314
18712.65 303
18713.95 288
18715.24 287
18716.53 332
18717.83 331
18719.12 322
18720.41 306
18721.70 312
18723.00 290
18724.29 324
18725.58 304
18726.87 316
18728.17 293
18729.46 289
18730.75 303
18732.05 313
18733.34 308
18734.63 327
18735.93 314
18737.22 306
18738.51 309
18739.81 302
18741.10 284
18742.39 302
18743.69 327
18744.98 331
18746.27 321
18747.57 343
18748.86 320
18750.16 324
18751.45 287
18752.74 318
18754.04 313
18755.33 307
18756.63 304
18757.92 292
18759.21 295
18760.51 301
18761.80 335
18763.10 332
18764.39 312
18765.69 295
18766.98 313
18768.27 319
18769.57 291
18770.86 329
18772.16 325
18773.45 313
18774.75 325
18776.04 317
18777.34 315
18778.63 306
18779.93 296
18781.22 313
18782.52 343
18783.81 330
18785.11 307
18786.40 286
18787.70 315
18788.99 323
18790.29 296
18791.58 309
18792.88 307
18794.17 302
18795.47 310
18796.76 330
18798.06 311
18799.35 322
18800.65 298
18801.94 313
18803.24 304
18804.54 296
18805.83 301
18807.13 304
18808.42 307
18809.72 301
18811.01 298
18812.31 301
18813.61 317
18814.90 298
18816.20 300
18817.49 304
18818.79 323
18820.09 302
18821.38 310
18822.68 326
18823.98 310
18825.27 308
18826.57 309
18827.87 294
18829.16 305
18830.46 322
18831.75 315
18833.05 294
18834.35 310
18835.64 296
18836.94 281
18838.24 297
18839.54 296
18840.83 304
18842.13 316
18843.43 320
18844.72 300
18846.02 325
18847.32 310
18848.61 305
18849.91 313
18851.21 294
18852.51 304
18853.80 323
18855.10 290
18856.40 308
18857.70 289
18858.99 281
18860.29 293
18861.59 321
18862.89 297
18864.18 301
18865.48 319
18866.78 316
18868.08 308
18869.38 313
18870.67 314
18871.97 303
18873.27 295
18874.57 308
18875.87 300
18877.16 316
18878.46 318
18879.76 296
18881.06 304
18882.36 307
18883.66 300
18884.95 318
18886.25 310
18887.55 294
18888.85 305
18890.15 305
18891.45 328
18892.75 300
18894.04 319
18895.34 318
18896.64 313
18897.94 302
18899.24 307
18900.54 303
18901.84 300
18903.14 294
18904.44 289
18905.74 294
18907.03 323
18908.33 306
18909.63 295
18910.93 306
18912.23 323
18913.53 304
18914.83 294
18916.13 292
18917.43 293
18918.73 293
18920.03 312
18921.33 314
18922.63 301
18923.93 317
18925.23 304
18926.53 313
18927.83 300
18929.13 319
18930.43 330
18931.73 297
18933.03 290
18934.33 289
18935.63 313
18936.93 314
18938.23 314
18939.53 300
18940.83 293
18942.13 328
18943.43 317
18944.73 306
18946.03 298
18947.33 295
18948.63 311
18949.93 314
18951.23 292
18952.53 295
18953.84 308
18955.14 292
18956.44 284
18957.74 300
18959.04 317
18960.34 300
18961.64 293
18962.94 318
18964.24 293
18965.54 292
18966.85 281
18968.15 269
18969.45 286
18970.75 285
18972.05 290
18973.35 274
18974.65 295
18975.96 299
18977.26 300
18978.56 272
18979.86 292
18981.16 329
18982.46 296
18983.77 298
18985.07 285
18986.37 279
18987.67 289
18988.97 291
18990.28 282
18991.58 284
18992.88 267
18994.18 295
18995.49 312
18996.79 311
18998.09 286
18999.39 300
19000.69 288
19002.00 306
19003.30 291
19004.60 306
19005.90 289
19007.21 284
19008.51 288
19009.81 289
19011.12 281
19012.42 301
19013.72 298
19015.02 307
19016.33 310
19017.63 314
19018.93 283
19020.24 308
19021.54 294
19022.84 271
19024.15 316
19025.45 305
19026.75 290
19028.06 289
19029.36 295
19030.66 309
19031.97 307
19033.27 300
19034.57 295
19035.88 315
19037.18 309
19038.48 291
19039.79 289
19041.09 285
19042.40 287
19043.70 299
19045.00 304
19046.31 314
19047.61 279
19048.92 308
19050.22 300
19051.52 296
19052.83 288
19054.13 303
19055.44 305
19056.74 309
19058.05 325
19059.35 305
19060.65 299
19061.96 304
19063.26 299
19064.57 310
19065.87 291
19067.18 299
19068.48 298
19069.79 316
19071.09 299
19072.40 295
19073.70 289
19075.01 275
19076.31 290
19077.62 308
19078.92 294
19080.23 294
19081.53 305
19082.84 277
19084.14 310
19085.45 316
19086.75 283
19088.06 315
19089.36 299
19090.67 275
19091.98 296
19093.28 293
19094.59 312
19095.89 312
19097.20 289
19098.50 288
19099.81 286
19101.12 297
19102.42 298
19103.73 307
19105.03 279
19106.34 281
19107.65 299
19108.95 285
19110.26 295
19111.56 284
19112.87 286
19114.18 291
19115.48 294
19116.79 298
19118.10 279
19119.40 287
19120.71 312
19122.02 305
19123.32 291
19124.63 301
19125.94 293
19127.24 317
19128.55 313
19129.86 308
19131.16 316
19132.47 317
19133.78 302
19135.08 290
19136.39 311
19137.70 281
19139.01 302
19140.31 302
19141.62 304
19142.93 302
19144.23 296
19145.54 297
19146.85 310
19148.16 307
19149.46 303
19150.77 285
19152.08 295
19153.39 319
19154.69 301
19156.00 297
19157.31 285
19158.62 297
19159.93 292
19161.23 287
19162.54 275
19163.85 300
19165.16 298
19166.47 319
19167.77 281
19169.08 292
19170.39 276
19171.70 292
19173.01 304
19174.32 291
19175.62 303
19176.93 294
19178.24 292
19179.55 292
19180.86 304
19182.17 292
19183.48 303
19184.78 316
19186.09 312
19187.40 316
19188.71 299
19190.02 290
19191.33 291
19192.64 324
19193.95 300
19195.26 289
19196.56 286
19197.87 298
19199.18 309
19200.49 302
19201.80 309
19203.11 287
19204.42 275
19205.73 287
19207.04 301
19208.35 289
19209.66 277
19210.97 289
19212.28 309
19213.59 317
19214.90 303
19216.21 303
19217.52 320
19218.83 316
19220.14 279
19221.45 299
19222.76 281
19224.07 302
19225.38 278
19226.69 274
19228.00 289
19229.31 298
19230.62 297
19231.93 271
19233.24 277
19234.55 300
19235.86 282
19237.17 298
19238.48 297
19239.79 296
19241.10 293
19242.41 287
19243.72 299
19245.03 282
19246.35 294
19247.66 317
19248.97 306
19250.28 284
19251.59 292
19252.90 298
19254.21 300
19255.52 310
19256.83 288
19258.14 266
19259.46 304
19260.77 299
19262.08 299
19263.39 277
19264.70 278
19266.01 296
19267.32 297
19268.64 289
19269.95 271
19271.26 290
19272.57 298
19273.88 298
19275.20 293
19276.51 310
19277.82 295
19279.13 307
19280.44 302
19281.75 306
19283.07 291
19284.38 278
19285.69 294
19287.00 291
19288.32 277
19289.63 291
19290.94 290
19292.25 295
19293.57 302
19294.88 292
19296.19 282
19297.50 300
19298.82 297
19300.13 280
19301.44 277
19302.75 293
19304.07 293
19305.38 300
19306.69 308
19308.01 300
19309.32 278
19310.63 299
19311.94 306
19313.26 289
19314.57 292
19315.88 268
19317.20 271
19318.51 293
19319.82 297
19321.14 277
19322.45 277
19323.76 295
19325.08 286
19326.39 289
19327.70 306
19329.02 286
19330.33 300
19331.65 300
19332.96 306
19334.27 308
19335.59 307
19336.90 297
19338.22 286
19339.53 306
19340.84 275
19342.16 290
19343.47 309
19344.79 314
19346.10 301
19347.41 297
19348.73 317
19350.04 286
19351.36 309
19352.67 290
19353.99 307
19355.30 310
19356.62 273
19357.93 288
19359.25 293
19360.56 282
19361.87 299
19363.19 284
19364.50 293
19365.82 301
19367.13 281
19368.45 295
19369.76 309
19371.08 312
19372.39 297
19373.71 300
19375.02 297
19376.34 303
19377.66 297
19378.97 278
19380.29 302
19381.60 302
19382.92 303
19384.23 294
19385.55 290
19386.86 278
19388.18 291
19389.50 299
19390.81 296
19392.13 299
19393.44 303
19394.76 295
19396.07 281
19397.39 296
19398.71 283
19400.02 300
19401.34 291
19402.65 304
19403.97 291
19405.29 303
19406.60 294
19407.92 301
19409.24 300
19410.55 281
19411.87 299
19413.19 280
19414.50 293
19415.82 276
19417.14 286
19418.45 288
19419.77 297
19421.09 304
19422.40 295
19423.72 284
19425.04 290
19426.35 293
19427.67 297
19428.99 287
19430.30 277
19431.62 288
19432.94 314
19434.26 284
19435.57 289
19436.89 309
19438.21 300
19439.53 300
19440.84 283
19442.16 298
19443.48 297
19444.80 298
19446.11 300
19447.43 272
19448.75 289
19450.07 299
19451.38 295
19452.70 276
19454.02 300
19455.34 303
19456.66 315
19457.97 311
19459.29 300
19460.61 303
19461.93 308
19463.25 281
19464.57 298
19465.88 278
19467.20 281
19468.52 293
19469.84 282
19471.16 286
19472.48 308
19473.79 288
19475.11 305
19476.43 312
19477.75 306
19479.07 292
19480.39 299
19481.71 297
19483.03 304
19484.34 308
19485.66 289
19486.98 291
19488.30 291
19489.62 272
19490.94 289
19492.26 284
19493.58 272
19494.90 266
19496.22 288
19497.54 285
19498.86 293
19500.18 293
19501.50 299
19502.81 307
19504.13 287
19505.45 288
19506.77 279
19508.09 295
19509.41 301
19510.73 310
19512.05 288
19513.37 292
19514.69 281
19516.01 284
19517.33 300
19518.65 293
19519.97 285
19521.29 292
19522.61 290
19523.93 295
19525.25 290
19526.57 284
19527.89 299
19529.22 315
19530.54 289
19531.86 278
19533.18 281
19534.50 297
19535.82 287
19537.14 286
19538.46 307
19539.78 312
19541.10 319
19542.42 312
19543.74 289
19545.06 291
19546.39 289
19547.71 307
19549.03 301
19550.35 285
19551.67 301
19552.99 299
19554.31 304
19555.63 294
19556.96 289
19558.28 293
19559.60 300
19560.92 304
19562.24 289
19563.56 291
19564.88 277
19566.21 327
19567.53 305
19568.85 275
19570.17 281
19571.49 310
19572.82 308
19574.14 303
19575.46 268
19576.78 304
19578.10 304
19579.43 275
19580.75 306
19582.07 308
19583.39 315
19584.72 302
19586.04 298
19587.36 297
19588.68 301
19590.01 299
19591.33 269
19592.65 294
19593.97 291
19595.30 281
19596.62 282
19597.94 306
19599.26 288
19600.59 299
19601.91 300
19603.23 308
19604.56 287
19605.88 297
19607.20 285
19608.53 290
19609.85 284
19611.17 293
19612.49 283
19613.82 290
19615.14 276
19616.47 296
19617.79 274
19619.11 312
19620.44 312
19621.76 289
19623.08 293
19624.41 292
19625.73 273
19627.05 292
19628.38 297
19629.70 301
19631.03 292
19632.35 285
19633.67 294
19635.00 309
19636.32 299
19637.65 269
19638.97 298
19640.29 320
19641.62 296
19642.94 296
19644.27 310
19645.59 297
19646.92 324
19648.24 310
19649.57 306
19650.89 295
19652.21 286
19653.54 306
19654.86 299
19656.19 296
19657.51 269
19658.84 286
19660.16 309
19661.49 312
19662.81 300
19664.14 299
19665.46 300
19666.79 308
19668.11 295
19669.44 298
19670.76 283
19672.09 274
19673.41 289
19674.74 313
19676.07 301
19677.39 297
19678.72 293
19680.04 309
19681.37 308
19682.69 294
19684.02 301
19685.34 293
19686.67 286
19688.00 295
19689.32 319
19690.65 299
19691.97 302
19693.30 302
19694.63 300
19695.95 311
19697.28 295
19698.60 308
19699.93 307
19701.26 310
19702.58 292
19703.91 305
19705.24 303
19706.56 286
19707.89 300
19709.22 302
19710.54 290
19711.87 309
19713.20 294
19714.52 302
19715.85 281
19717.18 281
19718.50 267
19719.83 287
19721.16 293
19722.48 310
19723.81 290
19725.14 286
19726.47 294
19727.79 287
19729.12 305
19730.45 293
19731.77 333
19733.10 284
19734.43 270
19735.76 290
19737.08 300
19738.41 307
19739.74 311
19741.07 299
19742.39 267
19743.72 312
19745.05 295
19746.38 272
19747.71 273
19749.03 274
19750.36 293
19751.69 291
19753.02 295
19754.35 281
19755.67 300
19757.00 312
19758.33 271
19759.66 289
19760.99 307
19762.31 299
19763.64 294
19764.97 278
19766.30 294
19767.63 284
19768.96 293
19770.29 280
19771.61 287
19772.94 272
19774.27 261
19775.60 298
19776.93 280
19778.26 270
19779.59 278
19780.92 302
19782.25 286
19783.57 283
19784.90 278
19786.23 262
19787.56 281
19788.89 302
19790.22 296
19791.55 299
19792.88 264
19794.21 270
19795.54 281
19796.87 250
19798.20 275
19799.53 270
19800.86 296
19802.19 320
19803.52 287
19804.85 270
19806.18 273
19807.50 281
19808.83 302
19810.16 277
19811.49 287
19812.82 290
19814.15 291
19815.49 277
19816.82 289
19818.15 296
19819.48 301
19820.81 291
19822.14 302
19823.47 330
19824.80 296
19826.13 281
19827.46 280
19828.79 278
19830.12 304
19831.45 294
19832.78 284
19834.11 292
19835.44 289
19836.77 277
19838.10 282
19839.44 292
19840.77 281
19842.10 277
19843.43 276
19844.76 290
19846.09 309
19847.42 298
19848.75 292
19850.08 289
19851.42 294
19852.75 302
19854.08 280
19855.41 290
19856.74 288
19858.07 282
19859.40 296
19860.74 281
19862.07 284
19863.40 286
19864.73 286
19866.06 278
19867.40 275
19868.73 286
19870.06 309
19871.39 311
19872.72 284
19874.06 293
19875.39 309
19876.72 295
19878.05 273
19879.38 275
19880.72 290
19882.05 293
19883.38 316
19884.71 287
19886.05 285
19887.38 297
19888.71 296
19890.04 278
19891.38 291
19892.71 285
19894.04 298
19895.38 300
19896.71 299
19898.04 291
19899.37 282
19900.71 299
19902.04 300
19903.37 281
19904.71 271
19906.04 299
19907.37 275
19908.71 308
19910.04 291
19911.37 279
19912.71 283
19914.04 292
19915.37 303
19916.71 313
19918.04 304
19919.37 297
19920.71 292
19922.04 279
19923.37 274
19924.71 300
19926.04 277
19927.38 292
19928.71 297
19930.04 285
19931.38 275
19932.71 293
19934.05 280
19935.38 305
19936.71 318
19938.05 279
19939.38 276
19940.72 287
19942.05 291
19943.39 312
19944.72 283
19946.06 280
19947.39 294
19948.72 277
19950.06 284
19951.39 286
19952.73 305
19954.06 306
19955.40 284
19956.73 288
19958.07 296
19959.40 293
19960.74 292
19962.07 274
19963.41 295
19964.74 295
19966.08 292
19967.41 297
19968.75 330
19970.08 308
19971.42 296
19972.76 298
19974.09 269
19975.43 290
19976.76 277
19978.10 309
19979.43 297
19980.77 282
19982.10 273
19983.44 291
19984.78 320
19986.11 291
19987.45 302
19988.78 315
19990.12 298
19991.46 304
19992.79 319
19994.13 310
19995.46 285
19996.80 285
19998.14 303
19999.47 298
20000.81 297
20002.15 317
20003.48 305
20004.82 295
20006.16 291
20007.49 295
20008.83 291
20010.17 322
20011.50 295
20012.84 311
20014.18 309
20015.51 292
20016.85 292
20018.19 305
20019.52 277
20020.86 312
20022.20 284
20023.53 302
20024.87 304
20026.21 294
20027.55 310
20028.88 300
20030.22 300
20031.56 294
20032.90 293
20034.23 326
20035.57 306
20036.91 276
20038.25 309
20039.58 311
20040.92 295
20042.26 311
20043.60 301
20044.93 324
20046.27 292
20047.61 303
20048.95 306
20050.29 292
20051.62 290
20052.96 299
20054.30 312
20055.64 293
20056.98 298
20058.32 316
20059.65 306
20060.99 305
20062.33 315
20063.67 278
20065.01 285
20066.35 311
20067.68 318
20069.02 313
20070.36 296
20071.70 284
20073.04 300
20074.38 291
20075.72 291
20077.06 316
20078.40 301
20079.73 297
20081.07 299
20082.41 292
20083.75 279
20085.09 294
20086.43 309
20087.77 319
20089.11 318
20090.45 298
20091.79 309
20093.13 311
20094.47 302
20095.81 292
20097.15 281
20098.48 303
20099.82 320
20101.16 291
20102.50 309
20103.84 292
20105.18 302
20106.52 295
20107.86 314
20109.20 281
20110.54 306
20111.88 312
20113.22 315
20114.56 319
20115.90 312
20117.24 305
20118.58 313
20119.93 313
20121.27 297
20122.61 324
20123.95 296
20125.29 308
20126.63 299
20127.97 296
20129.31 320
20130.65 309
20131.99 301
20133.33 302
20134.67 312
20136.01 302
20137.35 300
20138.69 304
