# Supplementary material for: MALDI-TOF MS typing enables the classification of brewing yeasts of the genus Saccharomyces to major beer styles
Source: PLoS One. 2017 Aug 9;12(8):e0181694. doi: 10.1371/journal.pone.0181694 (PMC5549903; doi:10.1371/journal.pone.0181694)
Supplement: S6 File — The directory includes 90 raw files and was zipped to “.zip”; the folder has three strains with 30 spectra per strain; S1 Text explains the raw files with an example and Table 1 represents the yeast strains used within the experiment. (ZIP) [file pone.0181694.s009.zip › 16-18/30277-59-Lag-Lag-Lag-YPG-18h-E-E_2016-09-21_3_0_A9_1.dat]

1999.90 1263
2000.32 1327
2000.75 1298
2001.17 1270
2001.59 1288
2002.01 1263
2002.43 1214
2002.86 1261
2003.28 1242
2003.70 1240
2004.12 1245
2004.54 1234
2004.97 1238
2005.39 1191
2005.81 1180
2006.23 1285
2006.66 1244
2007.08 1267
2007.50 1220
2007.92 1201
2008.35 1277
2008.77 1285
2009.19 1242
2009.61 1222
2010.04 1247
2010.46 1278
2010.88 1272
2011.31 1228
2011.73 1189
2012.15 1177
2012.57 1172
2013.00 1190
2013.42 1185
2013.84 1149
2014.27 1273
2014.69 1286
2015.11 1235
2015.54 1295
2015.96 1347
2016.38 1309
2016.81 1383
2017.23 1454
2017.65 1447
2018.08 1430
2018.50 1375
2018.93 1383
2019.35 1428
2019.77 1424
2020.20 1363
2020.62 1373
2021.04 1357
2021.47 1364
2021.89 1318
2022.32 1359
2022.74 1312
2023.17 1284
2023.59 1292
2024.01 1314
2024.44 1357
2024.86 1321
2025.29 1352
2025.71 1342
2026.14 1323
2026.56 1266
2026.98 1302
2027.41 1300
2027.83 1335
2028.26 1253
2028.68 1288
2029.11 1320
2029.53 1260
2029.96 1236
2030.38 1220
2030.81 1250
2031.23 1271
2031.66 1214
2032.08 1292
2032.51 1237
2032.93 1227
2033.36 1259
2033.78 1241
2034.21 1279
2034.63 1308
2035.06 1281
2035.49 1297
2035.91 1271
2036.34 1223
2036.76 1285
2037.19 1279
2037.61 1235
2038.04 1226
2038.47 1168
2038.89 1255
2039.32 1229
2039.74 1230
2040.17 1197
2040.59 1221
2041.02 1204
2041.45 1205
2041.87 1184
2042.30 1186
2042.73 1228
2043.15 1218
2043.58 1210
2044.00 1248
2044.43 1212
2044.86 1222
2045.28 1237
2045.71 1199
2046.14 1182
2046.56 1195
2046.99 1219
2047.42 1192
2047.84 1212
2048.27 1295
2048.70 1326
2049.12 1321
2049.55 1324
2049.98 1251
2050.40 1338
2050.83 1316
2051.26 1216
2051.69 1198
2052.11 1235
2052.54 1256
2052.97 1279
2053.40 1248
2053.82 1183
2054.25 1240
2054.68 1245
2055.10 1324
2055.53 1223
2055.96 1204
2056.39 1289
2056.82 1273
2057.24 1235
2057.67 1233
2058.10 1214
2058.53 1155
2058.95 1225
2059.38 1262
2059.81 1344
2060.24 1329
2060.67 1319
2061.09 1344
2061.52 1305
2061.95 1388
2062.38 1404
2062.81 1360
2063.24 1422
2063.66 1397
2064.09 1364
2064.52 1381
2064.95 1392
2065.38 1386
2065.81 1298
2066.24 1362
2066.66 1304
2067.09 1314
2067.52 1316
2067.95 1238
2068.38 1317
2068.81 1248
2069.24 1201
2069.67 1251
2070.10 1241
2070.52 1240
2070.95 1261
2071.38 1208
2071.81 1246
2072.24 1306
2072.67 1388
2073.10 1388
2073.53 1303
2073.96 1328
2074.39 1313
2074.82 1393
2075.25 1326
2075.68 1353
2076.11 1387
2076.54 1338
2076.97 1296
2077.40 1316
2077.83 1284
2078.26 1274
2078.69 1299
2079.12 1199
2079.55 1258
2079.98 1262
2080.41 1282
2080.84 1287
2081.27 1244
2081.70 1220
2082.13 1281
2082.56 1309
2082.99 1259
2083.42 1307
2083.85 1315
2084.28 1316
2084.71 1205
2085.14 1283
2085.57 1346
2086.00 1334
2086.43 1305
2086.86 1379
2087.29 1372
2087.73 1297
2088.16 1287
2088.59 1276
2089.02 1381
2089.45 1349
2089.88 1295
2090.31 1293
2090.74 1261
2091.17 1288
2091.61 1315
2092.04 1337
2092.47 1378
2092.90 1328
2093.33 1333
2093.76 1293
2094.19 1252
2094.63 1302
2095.06 1391
2095.49 1389
2095.92 1382
2096.35 1271
2096.78 1320
2097.22 1319
2097.65 1317
2098.08 1311
2098.51 1305
2098.94 1317
2099.38 1288
2099.81 1263
2100.24 1224
2100.67 1282
2101.11 1295
2101.54 1248
2101.97 1213
2102.40 1246
2102.83 1295
2103.27 1258
2103.70 1293
2104.13 1271
2104.56 1308
2105.00 1314
2105.43 1351
2105.86 1382
2106.30 1367
2106.73 1369
2107.16 1350
2107.59 1425
2108.03 1485
2108.46 1542
2108.89 1571
2109.33 1536
2109.76 1549
2110.19 1559
2110.63 1563
2111.06 1472
2111.49 1423
2111.93 1496
2112.36 1547
2112.79 1491
2113.23 1407
2113.66 1435
2114.09 1352
2114.53 1322
2114.96 1356
2115.40 1331
2115.83 1333
2116.26 1326
2116.70 1313
2117.13 1339
2117.56 1287
2118.00 1304
2118.43 1337
2118.87 1295
2119.30 1290
2119.73 1329
2120.17 1289
2120.60 1308
2121.04 1386
2121.47 1385
2121.91 1367
2122.34 1345
2122.78 1340
2123.21 1354
2123.64 1373
2124.08 1360
2124.51 1358
2124.95 1455
2125.38 1451
2125.82 1462
2126.25 1414
2126.69 1425
2127.12 1448
2127.56 1506
2127.99 1531
2128.43 1621
2128.86 1658
2129.30 1585
2129.73 1590
2130.17 1628
2130.60 1591
2131.04 1568
2131.47 1553
2131.91 1537
2132.35 1515
2132.78 1535
2133.22 1515
2133.65 1411
2134.09 1389
2134.52 1392
2134.96 1416
2135.40 1393
2135.83 1335
2136.27 1332
2136.70 1369
2137.14 1368
2137.57 1368
2138.01 1334
2138.45 1321
2138.88 1334
2139.32 1383
2139.76 1351
2140.19 1376
2140.63 1337
2141.06 1400
2141.50 1347
2141.94 1395
2142.37 1364
2142.81 1422
2143.25 1399
2143.68 1409
2144.12 1386
2144.56 1373
2144.99 1413
2145.43 1387
2145.87 1393
2146.30 1421
2146.74 1430
2147.18 1461
2147.62 1500
2148.05 1483
2148.49 1566
2148.93 1604
2149.36 1626
2149.80 1709
2150.24 1786
2150.68 1738
2151.11 1657
2151.55 1593
2151.99 1635
2152.43 1574
2152.86 1466
2153.30 1609
2153.74 1446
2154.18 1372
2154.61 1436
2155.05 1370
2155.49 1367
2155.93 1366
2156.37 1395
2156.80 1396
2157.24 1424
2157.68 1375
2158.12 1353
2158.56 1332
2158.99 1333
2159.43 1476
2159.87 1559
2160.31 1579
2160.75 1614
2161.19 1514
2161.62 1567
2162.06 1613
2162.50 1568
2162.94 1654
2163.38 1625
2163.82 1736
2164.26 1712
2164.69 1634
2165.13 1650
2165.57 1535
2166.01 1574
2166.45 1538
2166.89 1519
2167.33 1486
2167.77 1459
2168.21 1451
2168.65 1467
2169.08 1494
2169.52 1431
2169.96 1500
2170.40 1578
2170.84 1554
2171.28 1588
2171.72 1526
2172.16 1568
2172.60 1572
2173.04 1564
2173.48 1578
2173.92 1603
2174.36 1574
2174.80 1595
2175.24 1552
2175.68 1605
2176.12 1591
2176.56 1518
2177.00 1574
2177.44 1577
2177.88 1609
2178.32 1584
2178.76 1584
2179.20 1631
2179.64 1646
2180.08 1602
2180.52 1650
2180.96 1614
2181.40 1598
2181.84 1611
2182.28 1638
2182.72 1628
2183.16 1549
2183.60 1506
2184.04 1528
2184.48 1487
2184.93 1454
2185.37 1474
2185.81 1534
2186.25 1514
2186.69 1564
2187.13 1570
2187.57 1668
2188.01 1689
2188.45 1686
2188.89 1683
2189.34 1611
2189.78 1604
2190.22 1645
2190.66 1637
2191.10 1547
2191.54 1573
2191.98 1510
2192.43 1475
2192.87 1497
2193.31 1600
2193.75 1614
2194.19 1629
2194.63 1619
2195.08 1622
2195.52 1643
2195.96 1685
2196.40 1705
2196.84 1670
2197.29 1661
2197.73 1630
2198.17 1599
2198.61 1559
2199.06 1584
2199.50 1564
2199.94 1467
2200.38 1498
2200.82 1481
2201.27 1422
2201.71 1453
2202.15 1411
2202.59 1466
2203.04 1464
2203.48 1489
2203.92 1517
2204.37 1538
2204.81 1508
2205.25 1579
2205.69 1596
2206.14 1560
2206.58 1608
2207.02 1628
2207.47 1726
2207.91 1657
2208.35 1612
2208.80 1577
2209.24 1598
2209.68 1639
2210.13 1674
2210.57 1620
2211.01 1610
2211.46 1679
2211.90 1592
2212.34 1519
2212.79 1554
2213.23 1523
2213.67 1480
2214.12 1532
2214.56 1508
2215.01 1484
2215.45 1518
2215.89 1501
2216.34 1462
2216.78 1476
2217.23 1485
2217.67 1496
2218.11 1432
2218.56 1432
2219.00 1443
2219.45 1470
2219.89 1431
2220.34 1457
2220.78 1485
2221.22 1589
2221.67 1625
2222.11 1635
2222.56 1651
2223.00 1731
2223.45 1827
2223.89 1916
2224.34 2069
2224.78 2137
2225.23 2079
2225.67 2039
2226.12 2057
2226.56 2052
2227.01 2126
2227.45 2085
2227.90 1963
2228.34 1914
2228.79 1917
2229.23 1861
2229.68 1885
2230.12 1879
2230.57 1830
2231.01 1781
2231.46 1766
2231.90 1810
2232.35 1748
2232.80 1818
2233.24 1760
2233.69 1668
2234.13 1638
2234.58 1625
2235.02 1574
2235.47 1499
2235.92 1506
2236.36 1599
2236.81 1618
2237.25 1625
2237.70 1574
2238.15 1621
2238.59 1678
2239.04 1657
2239.49 1536
2239.93 1615
2240.38 1587
2240.82 1532
2241.27 1473
2241.72 1560
2242.16 1525
2242.61 1423
2243.06 1488
2243.50 1585
2243.95 1507
2244.40 1492
2244.84 1494
2245.29 1495
2245.74 1517
2246.19 1558
2246.63 1586
2247.08 1500
2247.53 1500
2247.97 1477
2248.42 1417
2248.87 1450
2249.32 1426
2249.76 1465
2250.21 1487
2250.66 1469
2251.10 1497
2251.55 1494
2252.00 1466
2252.45 1494
2252.89 1461
2253.34 1451
2253.79 1525
2254.24 1589
2254.69 1585
2255.13 1536
2255.58 1516
2256.03 1513
2256.48 1519
2256.93 1461
2257.37 1560
2257.82 1445
2258.27 1457
2258.72 1452
2259.17 1511
2259.61 1452
2260.06 1463
2260.51 1517
2260.96 1557
2261.41 1461
2261.86 1516
2262.31 1496
2262.75 1488
2263.20 1503
2263.65 1604
2264.10 1543
2264.55 1545
2265.00 1622
2265.45 1635
2265.90 1544
2266.34 1482
2266.79 1499
2267.24 1572
2267.69 1602
2268.14 1547
2268.59 1546
2269.04 1584
2269.49 1636
2269.94 1603
2270.39 1569
2270.84 1634
2271.29 1712
2271.74 1724
2272.18 1865
2272.63 1930
2273.08 1987
2273.53 2048
2273.98 2051
2274.43 2064
2274.88 2158
2275.33 2233
2275.78 2340
2276.23 2438
2276.68 2369
2277.13 2419
2277.58 2344
2278.03 2196
2278.48 2167
2278.93 2054
2279.38 2079
2279.83 1957
2280.28 1761
2280.73 1752
2281.19 1728
2281.64 1716
2282.09 1608
2282.54 1605
2282.99 1576
2283.44 1567
2283.89 1617
2284.34 1550
2284.79 1549
2285.24 1554
2285.69 1589
2286.14 1600
2286.59 1651
2287.04 1647
2287.50 1672
2287.95 1717
2288.40 1790
2288.85 1912
2289.30 2059
2289.75 2115
2290.20 2243
2290.65 2250
2291.11 2309
2291.56 2327
2292.01 2334
2292.46 2237
2292.91 2148
2293.36 2084
2293.82 2017
2294.27 1902
2294.72 1835
2295.17 1688
2295.62 1632
2296.07 1670
2296.53 1623
2296.98 1595
2297.43 1591
2297.88 1534
2298.33 1585
2298.79 1576
2299.24 1588
2299.69 1659
2300.14 1582
2300.60 1582
2301.05 1650
2301.50 1659
2301.95 1591
2302.41 1636
2302.86 1609
2303.31 1552
2303.76 1536
2304.22 1685
2304.67 1657
2305.12 1580
2305.57 1533
2306.03 1650
2306.48 1728
2306.93 1700
2307.39 1704
2307.84 1611
2308.29 1693
2308.75 1658
2309.20 1663
2309.65 1732
2310.11 1761
2310.56 1748
2311.01 1786
2311.47 1766
2311.92 1747
2312.37 1690
2312.83 1671
2313.28 1613
2313.73 1593
2314.19 1622
2314.64 1688
2315.09 1702
2315.55 1674
2316.00 1727
2316.46 1704
2316.91 1677
2317.36 1635
2317.82 1670
2318.27 1658
2318.73 1638
2319.18 1722
2319.63 1787
2320.09 1739
2320.54 1716
2321.00 1715
2321.45 1685
2321.91 1720
2322.36 1726
2322.82 1695
2323.27 1714
2323.72 1692
2324.18 1698
2324.63 1696
2325.09 1661
2325.54 1622
2326.00 1658
2326.45 1672
2326.91 1602
2327.36 1639
2327.82 1662
2328.27 1637
2328.73 1578
2329.18 1605
2329.64 1620
2330.09 1582
2330.55 1568
2331.00 1567
2331.46 1532
2331.92 1526
2332.37 1616
2332.83 1629
2333.28 1556
2333.74 1590
2334.19 1563
2334.65 1623
2335.10 1620
2335.56 1637
2336.02 1711
2336.47 1762
2336.93 1677
2337.38 1735
2337.84 1758
2338.30 1777
2338.75 1682
2339.21 1650
2339.66 1647
2340.12 1652
2340.58 1689
2341.03 1677
2341.49 1657
2341.95 1721
2342.40 1689
2342.86 1679
2343.32 1613
2343.77 1593
2344.23 1560
2344.68 1535
2345.14 1525
2345.60 1439
2346.06 1432
2346.51 1488
2346.97 1526
2347.43 1551
2347.88 1531
2348.34 1458
2348.80 1469
2349.25 1489
2349.71 1532
2350.17 1518
2350.63 1593
2351.08 1627
2351.54 1693
2352.00 1608
2352.46 1534
2352.91 1568
2353.37 1600
2353.83 1545
2354.29 1564
2354.74 1533
2355.20 1549
2355.66 1555
2356.12 1470
2356.57 1551
2357.03 1538
2357.49 1569
2357.95 1576
2358.41 1602
2358.86 1668
2359.32 1662
2359.78 1601
2360.24 1634
2360.70 1684
2361.15 1688
2361.61 1731
2362.07 1728
2362.53 1658
2362.99 1644
2363.45 1704
2363.91 1747
2364.36 1696
2364.82 1632
2365.28 1648
2365.74 1717
2366.20 1700
2366.66 1777
2367.12 1742
2367.57 1738
2368.03 1679
2368.49 1657
2368.95 1698
2369.41 1767
2369.87 1785
2370.33 1785
2370.79 1809
2371.25 1957
2371.71 1975
2372.17 2049
2372.63 2121
2373.09 2104
2373.54 2192
2374.00 2339
2374.46 2268
2374.92 2267
2375.38 2279
2375.84 2282
2376.30 2140
2376.76 2108
2377.22 2034
2377.68 1946
2378.14 2007
2378.60 1918
2379.06 1919
2379.52 1896
2379.98 1949
2380.44 1841
2380.90 1825
2381.36 1800
2381.82 1757
2382.28 1706
2382.74 1661
2383.20 1617
2383.66 1588
2384.12 1658
2384.59 1691
2385.05 1741
2385.51 1590
2385.97 1565
2386.43 1644
2386.89 1652
2387.35 1642
2387.81 1680
2388.27 1626
2388.73 1792
2389.19 1859
2389.65 1839
2390.12 1865
2390.58 1918
2391.04 1905
2391.50 1925
2391.96 1938
2392.42 1992
2392.88 1928
2393.34 1968
2393.81 2024
2394.27 1914
2394.73 1802
2395.19 1783
2395.65 1745
2396.11 1786
2396.57 1776
2397.04 1662
2397.50 1691
2397.96 1743
2398.42 1828
2398.88 1696
2399.35 1775
2399.81 1734
2400.27 1740
2400.73 1696
2401.19 1672
2401.66 1639
2402.12 1669
2402.58 1590
2403.04 1632
2403.51 1678
2403.97 1610
2404.43 1664
2404.89 1745
2405.36 1682
2405.82 1713
2406.28 1691
2406.74 1731
2407.21 1730
2407.67 1757
2408.13 1724
2408.59 1657
2409.06 1695
2409.52 1750
2409.98 1701
2410.45 1715
2410.91 1643
2411.37 1713
2411.84 1701
2412.30 1700
2412.76 1723
2413.23 1763
2413.69 1673
2414.15 1633
2414.62 1766
2415.08 1775
2415.54 1767
2416.01 1781
2416.47 1806
2416.93 1895
2417.40 1891
2417.86 1833
2418.32 1943
2418.79 1921
2419.25 2022
2419.72 2012
2420.18 1975
2420.64 1952
2421.11 2025
2421.57 2018
2422.04 1966
2422.50 1969
2422.96 1970
2423.43 1843
2423.89 1862
2424.36 1877
2424.82 1907
2425.29 1910
2425.75 1936
2426.22 1972
2426.68 1889
2427.15 1815
2427.61 1877
2428.07 1887
2428.54 1816
2429.00 1812
2429.47 1774
2429.93 1779
2430.40 1704
2430.86 1820
2431.33 1781
2431.79 1786
2432.26 1844
2432.72 1922
2433.19 1954
2433.65 1924
2434.12 1933
2434.59 1962
2435.05 2036
2435.52 2069
2435.98 2011
2436.45 1961
2436.91 1992
2437.38 1941
2437.84 1935
2438.31 1906
2438.78 1905
2439.24 2006
2439.71 1937
2440.17 1879
2440.64 1816
2441.10 1748
2441.57 1742
2442.04 1792
2442.50 1747
2442.97 1698
2443.44 1742
2443.90 1652
2444.37 1688
2444.83 1714
2445.30 1716
2445.77 1781
2446.23 1743
2446.70 1774
2447.17 1834
2447.63 1769
2448.10 1795
2448.57 1892
2449.03 1909
2449.50 1859
2449.97 1953
2450.43 2037
2450.90 2019
2451.37 1950
2451.83 2022
2452.30 1990
2452.77 1979
2453.24 1920
2453.70 1886
2454.17 1897
2454.64 1855
2455.10 1777
2455.57 1806
2456.04 1713
2456.51 1710
2456.97 1726
2457.44 1710
2457.91 1799
2458.38 1854
2458.84 1757
2459.31 1753
2459.78 1709
2460.25 1716
2460.72 1731
2461.18 1720
2461.65 1746
2462.12 1722
2462.59 1737
2463.06 1798
2463.52 1768
2463.99 1835
2464.46 1860
2464.93 1904
2465.40 1984
2465.86 2095
2466.33 2075
2466.80 2041
2467.27 1993
2467.74 2000
2468.21 2010
2468.68 2048
2469.14 2071
2469.61 2012
2470.08 1916
2470.55 1914
2471.02 1940
2471.49 1850
2471.96 1856
2472.43 1873
2472.90 1869
2473.36 1835
2473.83 1849
2474.30 1902
2474.77 1933
2475.24 2023
2475.71 1994
2476.18 1971
2476.65 2006
2477.12 1958
2477.59 1943
2478.06 1920
2478.53 1932
2479.00 1882
2479.47 1830
2479.94 1919
2480.41 1822
2480.87 1776
2481.34 1672
2481.81 1600
2482.28 1685
2482.75 1628
2483.22 1598
2483.69 1601
2484.16 1644
2484.63 1599
2485.10 1592
2485.57 1692
2486.05 1727
2486.52 1737
2486.99 1702
2487.46 1699
2487.93 1706
2488.40 1783
2488.87 1747
2489.34 1713
2489.81 1795
2490.28 1844
2490.75 1821
2491.22 1866
2491.69 1919
2492.16 1882
2492.63 1902
2493.10 1989
2493.58 1974
2494.05 1947
2494.52 1878
2494.99 1898
2495.46 1858
2495.93 1842
2496.40 1834
2496.87 1793
2497.34 1753
2497.82 1815
2498.29 1725
2498.76 1674
2499.23 1660
2499.70 1629
2500.17 1645
2500.64 1603
2501.12 1600
2501.59 1586
2502.06 1632
2502.53 1594
2503.00 1589
2503.48 1647
2503.95 1708
2504.42 1774
2504.89 1746
2505.36 1788
2505.84 1839
2506.31 1878
2506.78 1854
2507.25 1921
2507.72 2013
2508.20 2010
2508.67 2035
2509.14 2022
2509.61 2016
2510.09 2028
2510.56 2073
2511.03 2033
2511.50 2049
2511.98 2114
2512.45 1991
2512.92 1947
2513.40 1975
2513.87 1933
2514.34 1982
2514.81 1984
2515.29 1947
2515.76 1877
2516.23 1855
2516.71 1889
2517.18 1833
2517.65 1771
2518.13 1768
2518.60 1826
2519.07 1726
2519.55 1730
2520.02 1705
2520.49 1733
2520.97 1724
2521.44 1661
2521.91 1692
2522.39 1658
2522.86 1650
2523.34 1675
2523.81 1633
2524.28 1667
2524.76 1643
2525.23 1701
2525.70 1686
2526.18 1637
2526.65 1654
2527.13 1674
2527.60 1681
2528.08 1633
2528.55 1636
2529.02 1647
2529.50 1599
2529.97 1646
2530.45 1654
2530.92 1701
2531.40 1757
2531.87 1795
2532.34 1708
2532.82 1691
2533.29 1687
2533.77 1700
2534.24 1713
2534.72 1730
2535.19 1734
2535.67 1788
2536.14 1782
2536.62 1748
2537.09 1763
2537.57 1716
2538.04 1694
2538.52 1759
2538.99 1756
2539.47 1709
2539.94 1770
2540.42 1793
2540.90 1769
2541.37 1831
2541.85 1785
2542.32 1765
2542.80 1788
2543.27 1716
2543.75 1729
2544.22 1857
2544.70 1868
2545.18 1903
2545.65 2024
2546.13 2057
2546.60 2075
2547.08 2165
2547.56 2179
2548.03 2196
2548.51 2196
2548.98 2216
2549.46 2184
2549.94 2087
2550.41 2127
2550.89 2150
2551.37 2111
2551.84 2087
2552.32 1998
2552.80 1937
2553.27 1850
2553.75 1807
2554.23 1919
2554.70 1892
2555.18 1774
2555.66 1765
2556.13 1818
2556.61 1799
2557.09 1890
2557.56 1837
2558.04 1865
2558.52 1817
2558.99 1796
2559.47 1877
2559.95 1955
2560.43 1805
2560.90 1725
2561.38 1747
2561.86 1749
2562.33 1751
2562.81 1691
2563.29 1758
2563.77 1745
2564.25 1744
2564.72 1760
2565.20 1708
2565.68 1755
2566.16 1756
2566.63 1724
2567.11 1685
2567.59 1725
2568.07 1747
2568.55 1713
2569.02 1752
2569.50 1659
2569.98 1673
2570.46 1671
2570.94 1635
2571.41 1653
2571.89 1714
2572.37 1650
2572.85 1745
2573.33 1681
2573.81 1708
2574.28 1693
2574.76 1707
2575.24 1655
2575.72 1690
2576.20 1777
2576.68 1734
2577.16 1706
2577.64 1722
2578.11 1790
2578.59 1844
2579.07 1826
2579.55 1816
2580.03 1860
2580.51 1825
2580.99 1876
2581.47 1933
2581.95 1943
2582.43 1891
2582.91 1925
2583.39 1873
2583.86 1924
2584.34 1860
2584.82 1890
2585.30 1919
2585.78 1836
2586.26 1837
2586.74 1839
2587.22 1842
2587.70 1892
2588.18 1844
2588.66 1866
2589.14 1876
2589.62 1836
2590.10 1795
2590.58 1801
2591.06 1809
2591.54 1716
2592.02 1717
2592.50 1727
2592.98 1797
2593.46 1792
2593.94 1748
2594.42 1786
2594.90 1780
2595.38 1780
2595.86 1761
2596.35 1708
2596.83 1770
2597.31 1742
2597.79 1751
2598.27 1793
2598.75 1683
2599.23 1709
2599.71 1667
2600.19 1688
2600.67 1716
2601.15 1640
2601.63 1647
2602.12 1692
2602.60 1663
2603.08 1690
2603.56 1691
2604.04 1701
2604.52 1750
2605.00 1702
2605.48 1729
2605.97 1783
2606.45 1715
2606.93 1638
2607.41 1692
2607.89 1707
2608.37 1735
2608.86 1767
2609.34 1735
2609.82 1807
2610.30 1735
2610.78 1721
2611.26 1753
2611.75 1762
2612.23 1719
2612.71 1724
2613.19 1744
2613.68 1729
2614.16 1733
2614.64 1723
2615.12 1688
2615.60 1756
2616.09 1781
2616.57 1795
2617.05 1785
2617.53 1808
2618.02 1915
2618.50 1964
2618.98 1940
2619.46 1923
2619.95 1919
2620.43 2024
2620.91 2006
2621.40 2043
2621.88 2072
2622.36 2098
2622.85 2137
2623.33 2084
2623.81 2107
2624.29 2124
2624.78 2076
2625.26 1982
2625.74 2017
2626.23 1956
2626.71 1844
2627.19 1872
2627.68 1910
2628.16 1888
2628.64 1918
2629.13 1983
2629.61 1951
2630.10 1922
2630.58 1904
2631.06 2021
2631.55 2063
2632.03 2047
2632.51 2020
2633.00 2106
2633.48 2070
2633.97 2028
2634.45 2011
2634.94 1967
2635.42 1960
2635.90 1954
2636.39 1861
2636.87 1866
2637.36 1843
2637.84 1883
2638.33 1850
2638.81 1805
2639.29 1782
2639.78 1823
2640.26 1802
2640.75 1783
2641.23 1854
2641.72 1831
2642.20 1758
2642.69 1828
2643.17 1927
2643.66 1862
2644.14 1805
2644.63 1741
2645.11 1784
2645.60 1785
2646.08 1757
2646.57 1808
2647.05 1859
2647.54 1874
2648.02 1870
2648.51 1848
2648.99 1950
2649.48 2030
2649.97 1949
2650.45 1991
2650.94 2046
2651.42 2069
2651.91 2034
2652.39 2004
2652.88 2023
2653.37 2005
2653.85 1960
2654.34 2042
2654.82 1939
2655.31 1827
2655.80 1770
2656.28 1820
2656.77 1700
2657.25 1667
2657.74 1737
2658.23 1753
2658.71 1735
2659.20 1775
2659.69 1800
2660.17 1767
2660.66 1759
2661.14 1830
2661.63 1854
2662.12 1820
2662.60 1906
2663.09 1852
2663.58 1822
2664.06 1777
2664.55 1784
2665.04 1749
2665.53 1757
2666.01 1769
2666.50 1797
2666.99 1782
2667.47 1824
2667.96 1824
2668.45 1804
2668.94 1782
2669.42 1755
2669.91 1726
2670.40 1747
2670.88 1771
2671.37 1787
2671.86 1780
2672.35 1904
2672.83 2007
2673.32 1891
2673.81 1973
2674.30 1938
2674.79 1958
2675.27 2021
2675.76 2084
2676.25 2107
2676.74 2151
2677.23 2040
2677.71 1974
2678.20 2045
2678.69 1922
2679.18 1951
2679.67 1928
2680.15 1842
2680.64 1843
2681.13 1783
2681.62 1837
2682.11 1901
2682.60 1882
2683.08 1783
2683.57 1753
2684.06 1720
2684.55 1727
2685.04 1727
2685.53 1728
2686.02 1775
2686.51 1780
2686.99 1790
2687.48 1806
2687.97 1821
2688.46 1798
2688.95 1859
2689.44 1856
2689.93 1807
2690.42 1854
2690.91 1896
2691.40 1875
2691.89 1951
2692.38 1980
2692.87 1956
2693.35 2062
2693.84 2117
2694.33 2091
2694.82 2147
2695.31 2206
2695.80 2220
2696.29 2243
2696.78 2303
2697.27 2144
2697.76 2084
2698.25 2031
2698.74 2018
2699.23 1971
2699.72 1950
2700.21 1932
2700.70 1786
2701.19 1792
2701.68 1699
2702.17 1743
2702.66 1678
2703.15 1753
2703.64 1738
2704.13 1695
2704.62 1740
2705.12 1781
2705.61 1772
2706.10 1745
2706.59 1746
2707.08 1711
2707.57 1781
2708.06 1800
2708.55 1820
2709.04 1741
2709.53 1832
2710.02 1805
2710.51 1863
2711.01 1917
2711.50 1854
2711.99 1872
2712.48 1929
2712.97 1925
2713.46 1929
2713.95 1960
2714.44 1897
2714.94 1945
2715.43 1895
2715.92 1831
2716.41 1841
2716.90 1788
2717.39 1756
2717.89 1821
2718.38 1824
2718.87 1905
2719.36 1916
2719.85 1803
2720.34 1830
2720.84 1972
2721.33 2030
2721.82 2005
2722.31 2093
2722.80 2092
2723.30 2155
2723.79 2139
2724.28 2165
2724.77 2136
2725.27 2096
2725.76 2097
2726.25 2019
2726.74 1974
2727.24 1875
2727.73 1962
2728.22 1914
2728.71 1945
2729.21 1918
2729.70 1958
2730.19 1982
2730.69 2013
2731.18 1980
2731.67 2021
2732.16 2054
2732.66 2118
2733.15 2061
2733.64 2013
2734.14 2071
2734.63 2215
2735.12 2156
2735.62 2120
2736.11 2191
2736.60 2327
2737.10 2273
2737.59 2331
2738.08 2403
2738.58 2339
2739.07 2376
2739.56 2284
2740.06 2222
2740.55 2215
2741.05 2215
2741.54 2114
2742.03 1998
2742.53 2057
2743.02 1951
2743.52 1985
2744.01 1923
2744.50 1925
2745.00 1943
2745.49 1953
2745.99 1926
2746.48 1894
2746.97 1870
2747.47 1915
2747.96 1877
2748.46 1865
2748.95 1779
2749.45 1848
2749.94 1825
2750.44 1817
2750.93 1840
2751.43 1806
2751.92 1895
2752.42 1833
2752.91 1802
2753.41 1890
2753.90 1912
2754.40 1885
2754.89 1863
2755.39 1885
2755.88 1828
2756.38 1859
2756.87 1903
2757.37 1910
2757.86 1928
2758.36 1917
2758.85 1858
2759.35 1930
2759.84 1920
2760.34 1968
2760.83 2045
2761.33 2037
2761.83 2072
2762.32 2028
2762.82 2064
2763.31 2080
2763.81 2046
2764.30 2012
2764.80 2024
2765.30 2121
2765.79 2176
2766.29 2057
2766.78 2013
2767.28 1991
2767.78 1995
2768.27 2014
2768.77 2026
2769.27 2009
2769.76 2002
2770.26 1919
2770.76 1985
2771.25 1867
2771.75 1837
2772.24 1917
2772.74 1916
2773.24 1982
2773.73 1970
2774.23 2003
2774.73 1984
2775.23 1971
2775.72 1989
2776.22 1914
2776.72 1967
2777.21 2003
2777.71 1894
2778.21 1913
2778.70 1880
2779.20 1883
2779.70 1873
2780.20 1914
2780.69 1829
2781.19 1842
2781.69 1804
2782.19 1805
2782.68 1812
2783.18 1844
2783.68 1882
2784.18 1912
2784.67 1934
2785.17 1939
2785.67 1897
2786.17 1851
2786.67 1921
2787.16 1887
2787.66 1885
2788.16 1840
2788.66 1836
2789.16 1953
2789.65 1871
2790.15 1871
2790.65 1958
2791.15 1816
2791.65 1867
2792.15 1823
2792.64 1759
2793.14 1826
2793.64 1768
2794.14 1743
2794.64 1805
2795.14 1701
2795.64 1785
2796.13 1809
2796.63 1822
2797.13 1786
2797.63 1810
2798.13 1808
2798.63 1844
2799.13 1827
2799.63 1741
2800.13 1836
2800.62 1910
2801.12 1862
2801.62 1823
2802.12 1825
2802.62 1897
2803.12 1891
2803.62 1883
2804.12 1888
2804.62 1963
2805.12 2047
2805.62 2131
2806.12 2091
2806.62 2035
2807.12 1978
2807.62 2023
2808.12 2045
2808.62 2033
2809.12 2045
2809.62 2050
2810.12 2042
2810.62 1949
2811.12 1889
2811.62 1880
2812.12 1889
2812.62 1949
2813.12 1925
2813.62 1854
2814.12 1791
2814.62 1792
2815.12 1860
2815.62 1803
2816.12 1775
2816.62 1747
2817.12 1726
2817.62 1699
2818.12 1709
2818.62 1696
2819.12 1697
2819.63 1724
2820.13 1731
2820.63 1682
2821.13 1724
2821.63 1738
2822.13 1715
2822.63 1632
2823.13 1720
2823.63 1770
2824.13 1751
2824.64 1766
2825.14 1822
2825.64 1790
2826.14 1786
2826.64 1710
2827.14 1792
2827.64 1795
2828.15 1827
2828.65 1779
2829.15 1798
2829.65 1724
2830.15 1713
2830.65 1694
2831.16 1694
2831.66 1719
2832.16 1646
2832.66 1700
2833.16 1699
2833.67 1720
2834.17 1728
2834.67 1786
2835.17 1770
2835.68 1794
2836.18 1799
2836.68 1811
2837.18 1800
2837.68 1788
2838.19 1775
2838.69 1822
2839.19 1763
2839.70 1805
2840.20 1699
2840.70 1653
2841.20 1702
2841.71 1706
2842.21 1737
2842.71 1715
2843.21 1796
2843.72 1779
2844.22 1732
2844.72 1734
2845.23 1828
2845.73 1704
2846.23 1753
2846.74 1846
2847.24 1912
2847.74 1886
2848.25 1864
2848.75 1782
2849.25 1792
2849.76 1856
2850.26 1866
2850.76 1794
2851.27 1802
2851.77 1752
2852.28 1772
2852.78 1761
2853.28 1781
2853.79 1838
2854.29 1780
2854.79 1758
2855.30 1766
2855.80 1740
2856.31 1753
2856.81 1742
2857.31 1794
2857.82 1806
2858.32 1774
2858.83 1694
2859.33 1712
2859.84 1838
2860.34 1803
2860.85 1790
2861.35 1831
2861.85 1815
2862.36 1793
2862.86 1811
2863.37 1925
2863.87 1939
2864.38 1879
2864.88 1879
2865.39 1851
2865.89 1850
2866.40 1912
2866.90 1902
2867.41 1924
2867.91 1933
2868.42 1964
2868.92 1970
2869.43 1978
2869.93 2018
2870.44 1988
2870.94 2008
2871.45 1994
2871.96 1940
2872.46 1962
2872.97 1926
2873.47 1883
2873.98 1944
2874.48 1947
2874.99 1929
2875.49 1956
2876.00 1974
2876.51 1909
2877.01 1931
2877.52 2020
2878.02 1920
2878.53 1925
2879.04 1947
2879.54 1870
2880.05 1847
2880.55 1796
2881.06 1821
2881.57 1801
2882.07 1759
2882.58 1736
2883.09 1698
2883.59 1769
2884.10 1734
2884.61 1713
2885.11 1787
2885.62 1750
2886.13 1713
2886.63 1751
2887.14 1733
2887.65 1689
2888.15 1684
2888.66 1703
2889.17 1741
2889.67 1777
2890.18 1714
2890.69 1849
2891.20 1815
2891.70 1792
2892.21 1784
2892.72 1731
2893.22 1773
2893.73 1765
2894.24 1842
2894.75 1855
2895.25 1915
2895.76 1951
2896.27 1903
2896.78 1908
2897.29 1941
2897.79 1922
2898.30 1881
2898.81 1985
2899.32 1939
2899.82 1867
2900.33 1853
2900.84 1880
2901.35 1897
2901.86 1795
2902.36 1832
2902.87 1888
2903.38 1790
2903.89 1794
2904.40 1820
2904.91 1850
2905.41 1823
2905.92 1912
2906.43 1899
2906.94 1900
2907.45 1898
2907.96 1802
2908.47 1871
2908.97 1850
2909.48 1784
2909.99 1769
2910.50 1775
2911.01 1760
2911.52 1820
2912.03 1738
2912.54 1770
2913.05 1788
2913.55 1743
2914.06 1808
2914.57 1818
2915.08 1840
2915.59 1868
2916.10 1895
2916.61 1915
2917.12 1951
2917.63 2005
2918.14 2003
2918.65 2018
2919.16 2023
2919.67 1985
2920.18 1944
2920.69 1918
2921.20 1876
2921.71 1934
2922.22 1878
2922.73 1928
2923.24 2002
2923.75 2007
2924.26 1951
2924.77 1948
2925.28 1924
2925.79 1920
2926.30 1899
2926.81 1876
2927.32 1877
2927.83 1896
2928.34 1905
2928.85 1900
2929.36 1887
2929.87 1874
2930.38 1910
2930.89 1959
2931.40 1948
2931.91 1881
2932.42 1938
2932.93 1953
2933.45 1945
2933.96 1969
2934.47 2022
2934.98 2024
2935.49 2059
2936.00 2151
2936.51 2107
2937.02 2227
2937.53 2252
2938.04 2297
2938.56 2279
2939.07 2277
2939.58 2200
2940.09 2210
2940.60 2199
2941.11 2136
2941.62 2103
2942.14 2043
2942.65 2002
2943.16 1976
2943.67 2024
2944.18 1968
2944.70 1912
2945.21 1969
2945.72 2009
2946.23 1909
2946.74 1938
2947.26 1944
2947.77 1877
2948.28 1826
2948.79 1891
2949.30 1873
2949.82 1824
2950.33 1786
2950.84 1790
2951.35 1753
2951.87 1893
2952.38 1790
2952.89 1816
2953.40 1747
2953.92 1758
2954.43 1828
2954.94 1758
2955.45 1703
2955.97 1784
2956.48 1856
2956.99 1880
2957.51 1846
2958.02 1792
2958.53 1830
2959.04 1803
2959.56 1904
2960.07 1870
2960.58 1807
2961.10 1855
2961.61 1890
2962.12 1872
2962.64 1919
2963.15 1897
2963.66 1914
2964.18 1947
2964.69 1897
2965.21 1941
2965.72 1927
2966.23 1842
2966.75 1850
2967.26 1922
2967.77 1896
2968.29 1856
2968.80 1825
2969.32 1825
2969.83 1868
2970.34 1824
2970.86 1853
2971.37 1846
2971.89 1890
2972.40 1891
2972.91 2010
2973.43 2020
2973.94 2004
2974.46 2014
2974.97 2028
2975.49 2090
2976.00 2082
2976.52 2121
2977.03 2074
2977.55 2135
2978.06 2072
2978.57 2029
2979.09 2006
2979.60 1928
2980.12 1919
2980.63 1935
2981.15 1980
2981.66 1911
2982.18 1865
2982.69 1856
2983.21 1874
2983.73 1899
2984.24 1865
2984.76 1868
2985.27 1879
2985.79 1954
2986.30 1924
2986.82 1928
2987.33 2043
2987.85 1962
2988.36 2020
2988.88 2097
2989.40 2156
2989.91 2036
2990.43 2102
2990.94 2059
2991.46 2046
2991.97 2141
2992.49 2172
2993.01 2157
2993.52 2177
2994.04 2157
2994.55 2119
2995.07 2096
2995.59 2116
2996.10 2090
2996.62 2184
2997.14 2221
2997.65 2249
2998.17 2104
2998.69 2219
2999.20 2189
2999.72 2221
3000.24 2248
3000.75 2279
3001.27 2341
3001.79 2389
3002.30 2578
3002.82 2751
3003.34 3000
3003.85 3086
3004.37 3309
3004.89 3350
3005.40 3566
3005.92 3531
3006.44 3406
3006.96 3297
3007.47 3077
3007.99 3052
3008.51 2796
3009.03 2615
3009.54 2334
3010.06 2304
3010.58 2185
3011.10 2133
3011.61 2186
3012.13 2190
3012.65 2111
3013.17 2124
3013.68 2073
3014.20 2087
3014.72 2071
3015.24 2097
3015.76 2071
3016.27 2025
3016.79 2032
3017.31 2070
3017.83 2054
3018.35 2055
3018.86 2143
3019.38 2121
3019.90 2091
3020.42 2022
3020.94 2093
3021.46 2021
3021.97 1979
3022.49 1959
3023.01 2008
3023.53 1966
3024.05 2003
3024.57 2152
3025.09 2072
3025.61 2036
3026.12 2051
3026.64 2059
3027.16 1982
3027.68 1929
3028.20 1965
3028.72 1911
3029.24 1980
3029.76 1901
3030.28 1924
3030.80 2052
3031.32 2030
3031.84 2025
3032.35 2061
3032.87 2087
3033.39 2149
3033.91 2202
3034.43 2161
3034.95 2143
3035.47 2107
3035.99 2134
3036.51 2133
3037.03 2099
3037.55 2072
3038.07 2096
3038.59 1993
3039.11 1966
3039.63 2041
3040.15 2069
3040.67 2049
3041.19 1962
3041.71 1939
3042.23 1959
3042.75 1963
3043.27 1992
3043.79 2012
3044.31 2024
3044.83 2053
3045.35 1997
3045.87 1968
3046.40 1994
3046.92 1963
3047.44 1909
3047.96 1944
3048.48 1963
3049.00 2020
3049.52 1987
3050.04 1983
3050.56 1924
3051.08 1932
3051.60 1961
3052.12 1896
3052.65 1845
3053.17 1876
3053.69 1904
3054.21 1952
3054.73 1899
3055.25 1851
3055.77 1938
3056.30 1991
3056.82 1936
3057.34 2000
3057.86 1955
3058.38 1954
3058.90 1975
3059.42 1915
3059.95 1963
3060.47 1996
3060.99 2058
3061.51 2066
3062.03 2086
3062.56 2072
3063.08 2134
3063.60 2131
3064.12 2079
3064.64 1998
3065.17 2058
3065.69 2120
3066.21 2119
3066.73 1957
3067.26 1953
3067.78 2002
3068.30 2015
3068.82 1975
3069.35 2030
3069.87 1946
3070.39 1987
3070.91 2029
3071.44 2059
3071.96 2041
3072.48 1973
3073.01 1961
3073.53 2068
3074.05 1998
3074.57 2020
3075.10 1973
3075.62 2081
3076.14 2074
3076.67 2101
3077.19 2086
3077.71 2183
3078.24 2171
3078.76 2221
3079.28 2244
3079.81 2254
3080.33 2337
3080.85 2348
3081.38 2354
3081.90 2320
3082.42 2422
3082.95 2510
3083.47 2362
3084.00 2338
3084.52 2397
3085.04 2425
3085.57 2388
3086.09 2406
3086.62 2421
3087.14 2450
3087.66 2479
3088.19 2648
3088.71 2748
3089.24 2823
3089.76 2893
3090.29 2773
3090.81 2793
3091.33 2779
3091.86 2836
3092.38 2813
3092.91 2610
3093.43 2498
3093.96 2577
3094.48 2482
3095.01 2406
3095.53 2307
3096.06 2318
3096.58 2371
3097.11 2415
3097.63 2360
3098.16 2354
3098.68 2390
3099.21 2521
3099.73 2645
3100.26 2769
3100.78 3038
3101.31 3303
3101.83 3573
3102.36 3710
3102.88 3900
3103.41 4131
3103.93 4196
3104.46 3913
3104.99 3622
3105.51 3459
3106.04 3300
3106.56 3068
3107.09 2863
3107.61 2619
3108.14 2503
3108.67 2338
3109.19 2388
3109.72 2277
3110.24 2313
3110.77 2259
3111.30 2250
3111.82 2246
3112.35 2167
3112.87 2152
3113.40 2185
3113.93 2137
3114.45 2112
3114.98 2079
3115.51 2036
3116.03 2040
3116.56 2101
3117.09 2062
3117.61 2104
3118.14 2145
3118.67 2123
3119.19 2166
3119.72 2236
3120.25 2181
3120.77 2248
3121.30 2246
3121.83 2218
3122.35 2247
3122.88 2245
3123.41 2110
3123.94 2150
3124.46 2161
3124.99 2202
3125.52 2177
3126.05 2089
3126.57 2166
3127.10 2214
3127.63 2118
3128.16 2143
3128.68 2017
3129.21 2063
3129.74 2056
3130.27 2107
3130.79 2071
3131.32 2061
3131.85 2024
3132.38 2022
3132.91 1998
3133.43 1976
3133.96 1929
3134.49 1904
3135.02 1908
3135.55 1914
3136.07 1932
3136.60 1842
3137.13 1877
3137.66 1867
3138.19 1840
3138.72 1791
3139.24 1825
3139.77 1886
3140.30 1821
3140.83 1782
3141.36 1894
3141.89 1958
3142.42 1914
3142.95 1896
3143.47 1957
3144.00 1934
3144.53 1925
3145.06 1949
3145.59 2009
3146.12 2004
3146.65 2030
3147.18 2086
3147.71 2111
3148.24 2105
3148.76 2056
3149.29 2030
3149.82 2070
3150.35 2065
3150.88 2087
3151.41 1999
3151.94 2083
3152.47 2079
3153.00 2094
3153.53 2151
3154.06 2131
3154.59 2080
3155.12 2072
3155.65 2068
3156.18 2103
3156.71 2199
3157.24 2308
3157.77 2274
3158.30 2279
3158.83 2333
3159.36 2278
3159.89 2325
3160.42 2246
3160.95 2278
3161.48 2341
3162.01 2361
3162.54 2302
3163.07 2259
3163.60 2255
3164.13 2120
3164.66 2143
3165.20 2210
3165.73 2027
3166.26 1981
3166.79 1935
3167.32 1982
3167.85 1931
3168.38 1859
3168.91 1933
3169.44 1994
3169.97 1957
3170.50 1913
3171.04 2022
3171.57 2177
3172.10 2205
3172.63 2177
3173.16 2258
3173.69 2141
3174.22 2200
3174.75 2202
3175.29 2154
3175.82 2170
3176.35 2118
3176.88 2082
3177.41 2078
3177.94 1985
3178.48 2029
3179.01 1990
3179.54 1966
3180.07 1919
3180.60 1906
3181.14 1882
3181.67 1892
3182.20 1908
3182.73 1947
3183.26 1926
3183.80 1980
3184.33 1972
3184.86 1980
3185.39 1982
3185.93 2054
3186.46 2013
3186.99 2011
3187.52 1998
3188.06 1965
3188.59 1998
3189.12 2040
3189.65 2044
3190.19 2045
3190.72 1985
3191.25 2008
3191.79 1990
3192.32 2098
3192.85 2092
3193.38 2103
3193.92 2033
3194.45 1996
3194.98 2030
3195.52 2143
3196.05 2114
3196.58 2004
3197.12 2086
3197.65 2056
3198.18 2098
3198.72 2067
3199.25 2058
3199.78 2096
3200.32 2040
3200.85 2027
3201.39 1988
3201.92 1975
3202.45 1991
3202.99 1972
3203.52 1987
3204.05 1958
3204.59 2032
3205.12 2050
3205.66 2048
3206.19 2094
3206.72 2116
3207.26 2217
3207.79 2265
3208.33 2347
3208.86 2352
3209.40 2517
3209.93 2577
3210.47 2521
3211.00 2475
3211.53 2482
3212.07 2488
3212.60 2511
3213.14 2429
3213.67 2388
3214.21 2347
3214.74 2259
3215.28 2242
3215.81 2201
3216.35 2201
3216.88 2204
3217.42 2165
3217.95 2232
3218.49 2156
3219.02 2142
3219.56 2165
3220.09 2252
3220.63 2270
3221.16 2301
3221.70 2397
3222.23 2524
3222.77 2518
3223.31 2580
3223.84 2671
3224.38 2752
3224.91 2732
3225.45 2765
3225.98 2661
3226.52 2542
3227.06 2465
3227.59 2451
3228.13 2442
3228.66 2374
3229.20 2305
3229.74 2230
3230.27 2250
3230.81 2291
3231.34 2343
3231.88 2353
3232.42 2295
3232.95 2345
3233.49 2390
3234.03 2370
3234.56 2354
3235.10 2476
3235.64 2386
3236.17 2351
3236.71 2376
3237.25 2321
3237.78 2201
3238.32 2215
3238.86 2193
3239.39 2220
3239.93 2215
3240.47 2132
3241.00 2230
3241.54 2206
3242.08 2188
3242.61 2269
3243.15 2218
3243.69 2221
3244.23 2231
3244.76 2215
3245.30 2140
3245.84 2134
3246.38 2182
3246.91 2218
3247.45 2242
3247.99 2220
3248.53 2268
3249.06 2297
3249.60 2450
3250.14 2576
3250.68 2667
3251.21 2883
3251.75 3067
3252.29 3277
3252.83 3317
3253.37 3369
3253.90 3403
3254.44 3345
3254.98 3197
3255.52 3085
3256.06 2920
3256.60 2767
3257.13 2739
3257.67 2654
3258.21 2650
3258.75 2604
3259.29 2605
3259.83 2696
3260.36 2783
3260.90 2833
3261.44 2861
3261.98 2998
3262.52 3131
3263.06 3115
3263.60 3108
3264.14 3177
3264.68 3177
3265.21 3216
3265.75 3092
3266.29 3051
3266.83 3084
3267.37 3065
3267.91 2816
3268.45 2720
3268.99 2635
3269.53 2541
3270.07 2584
3270.61 2356
3271.15 2277
3271.69 2357
3272.23 2282
3272.76 2255
3273.30 2264
3273.84 2312
3274.38 2352
3274.92 2275
3275.46 2356
3276.00 2333
3276.54 2352
3277.08 2383
3277.62 2537
3278.16 2516
3278.70 2400
3279.24 2352
3279.78 2346
3280.32 2347
3280.86 2266
3281.41 2312
3281.95 2260
3282.49 2225
3283.03 2167
3283.57 2316
3284.11 2295
3284.65 2226
3285.19 2191
3285.73 2227
3286.27 2204
3286.81 2206
3287.35 2246
3287.89 2322
3288.43 2305
3288.97 2324
3289.52 2399
3290.06 2344
3290.60 2303
3291.14 2423
3291.68 2264
3292.22 2418
3292.76 2547
3293.30 2531
3293.85 2623
3294.39 2648
3294.93 2818
3295.47 2778
3296.01 2751
3296.55 2739
3297.09 2694
3297.64 2772
3298.18 2727
3298.72 2641
3299.26 2591
3299.80 2549
3300.34 2503
3300.89 2520
3301.43 2517
3301.97 2433
3302.51 2448
3303.06 2478
3303.60 2374
3304.14 2372
3304.68 2283
3305.22 2243
3305.77 2289
3306.31 2108
3306.85 2176
3307.39 2217
3307.94 2180
3308.48 2154
3309.02 2102
3309.56 2171
3310.11 2224
3310.65 2228
3311.19 2222
3311.74 2315
3312.28 2248
3312.82 2273
3313.36 2194
3313.91 2174
3314.45 2214
3314.99 2244
3315.54 2238
3316.08 2382
3316.62 2403
3317.17 2454
3317.71 2461
3318.25 2499
3318.80 2673
3319.34 2660
3319.88 2531
3320.43 2640
3320.97 2588
3321.51 2507
3322.06 2426
3322.60 2424
3323.14 2398
3323.69 2271
3324.23 2212
3324.78 2188
3325.32 2187
3325.86 2157
3326.41 2153
3326.95 2125
3327.50 2088
3328.04 2087
3328.59 2144
3329.13 2115
3329.67 2064
3330.22 2072
3330.76 2184
3331.31 2224
3331.85 2337
3332.40 2351
3332.94 2338
3333.49 2435
3334.03 2546
3334.57 2650
3335.12 2816
3335.66 2895
3336.21 2890
3336.75 2928
3337.30 2873
3337.84 2937
3338.39 2794
3338.93 2664
3339.48 2571
3340.02 2508
3340.57 2460
3341.11 2412
3341.66 2252
3342.20 2177
3342.75 2108
3343.30 2168
3343.84 2099
3344.39 2098
3344.93 2091
3345.48 2084
3346.02 2073
3346.57 2097
3347.11 2069
3347.66 2159
3348.21 2142
3348.75 2240
3349.30 2192
3349.84 2085
3350.39 2026
3350.94 2117
3351.48 2084
3352.03 2087
3352.57 2066
3353.12 1930
3353.67 1949
3354.21 2008
3354.76 1992
3355.31 1992
3355.85 1912
3356.40 1860
3356.95 1920
3357.49 1878
3358.04 1920
3358.59 1971
3359.13 1885
3359.68 1873
3360.23 1884
3360.77 1897
3361.32 1855
3361.87 1872
3362.41 1872
3362.96 1833
3363.51 1854
3364.05 1841
3364.60 1817
3365.15 1817
3365.70 1796
3366.24 1852
3366.79 1886
3367.34 1850
3367.89 1889
3368.43 1909
3368.98 1925
3369.53 1850
3370.08 1879
3370.62 1953
3371.17 1934
3371.72 1859
3372.27 1953
3372.81 1923
3373.36 1923
3373.91 1846
3374.46 1870
3375.01 1914
3375.55 1972
3376.10 1930
3376.65 1906
3377.20 1873
3377.75 1896
3378.30 1830
3378.84 1850
3379.39 1769
3379.94 1790
3380.49 1800
3381.04 1843
3381.59 1807
3382.13 1750
3382.68 1808
3383.23 1881
3383.78 1912
3384.33 1879
3384.88 1859
3385.43 1901
3385.98 2006
3386.52 2032
3387.07 1916
3387.62 1915
3388.17 1864
3388.72 1943
3389.27 1904
3389.82 1890
3390.37 1862
3390.92 1843
3391.47 1881
3392.02 1915
3392.57 1825
3393.12 1806
3393.66 1802
3394.21 1891
3394.76 1904
3395.31 1846
3395.86 1881
3396.41 1800
3396.96 1819
3397.51 1895
3398.06 1871
3398.61 1886
3399.16 1913
3399.71 1932
3400.26 1932
3400.81 1940
3401.36 1994
3401.91 1944
3402.46 1955
3403.01 2038
3403.56 2047
3404.11 2029
3404.66 1985
3405.21 2017
3405.77 2001
3406.32 2019
3406.87 2004
3407.42 1984
3407.97 1978
3408.52 1976
3409.07 2005
3409.62 2048
3410.17 2057
3410.72 2069
3411.27 2007
3411.82 1968
3412.37 1875
3412.93 1911
3413.48 1895
3414.03 1875
3414.58 1914
3415.13 1926
3415.68 1977
3416.23 1992
3416.78 2020
3417.34 2053
3417.89 2094
3418.44 2088
3418.99 2247
3419.54 2310
3420.09 2339
3420.65 2359
3421.20 2388
3421.75 2467
3422.30 2355
3422.85 2339
3423.40 2307
3423.96 2273
3424.51 2184
3425.06 2119
3425.61 2037
3426.17 1998
3426.72 1950
3427.27 1960
3427.82 1945
3428.37 1911
3428.93 1960
3429.48 2009
3430.03 2019
3430.58 2069
3431.14 2023
3431.69 2040
3432.24 1995
3432.79 1948
3433.35 1925
3433.90 1944
3434.45 1956
3435.01 1939
3435.56 1859
3436.11 1925
3436.66 1924
3437.22 1905
3437.77 1929
3438.32 1939
3438.88 1900
3439.43 1888
3439.98 1926
3440.54 1958
3441.09 1924
3441.64 1905
3442.20 1921
3442.75 1951
3443.30 1910
3443.86 1824
3444.41 1880
3444.96 1868
3445.52 1861
3446.07 1911
3446.63 1883
3447.18 1835
3447.73 1841
3448.29 1979
3448.84 2038
3449.40 2009
3449.95 1889
3450.50 1948
3451.06 2045
3451.61 2129
3452.17 2052
3452.72 2056
3453.27 2092
3453.83 2120
3454.38 2108
3454.94 2272
3455.49 2199
3456.05 2293
3456.60 2295
3457.16 2317
3457.71 2276
3458.27 2368
3458.82 2285
3459.38 2290
3459.93 2218
3460.49 2118
3461.04 2142
3461.60 2118
3462.15 2141
3462.71 2086
3463.26 2106
3463.82 2046
3464.37 2059
3464.93 2114
3465.48 2136
3466.04 2165
3466.59 2155
3467.15 2143
3467.70 2176
3468.26 2152
3468.81 2177
3469.37 2175
3469.93 2130
3470.48 2225
3471.04 2197
3471.59 2205
3472.15 2182
3472.70 2208
3473.26 2134
3473.82 2096
3474.37 2133
3474.93 2069
3475.48 2077
3476.04 2190
3476.60 2126
3477.15 2178
3477.71 2176
3478.27 2239
3478.82 2212
3479.38 2232
3479.93 2390
3480.49 2347
3481.05 2254
3481.60 2316
3482.16 2335
3482.72 2356
3483.27 2412
3483.83 2370
3484.39 2351
3484.95 2522
3485.50 2446
3486.06 2400
3486.62 2438
3487.17 2462
3487.73 2618
3488.29 2753
3488.84 2957
3489.40 3249
3489.96 3532
3490.52 4077
3491.07 4345
3491.63 4634
3492.19 4795
3492.75 4696
3493.30 4693
3493.86 4433
3494.42 4216
3494.98 3855
3495.53 3589
3496.09 3409
3496.65 3160
3497.21 3075
3497.77 2953
3498.32 2905
3498.88 2711
3499.44 2677
3500.00 2803
3500.56 2924
3501.11 2918
3501.67 2990
3502.23 3137
3502.79 3200
3503.35 3206
3503.91 3282
3504.46 3356
3505.02 3434
3505.58 3447
3506.14 3377
3506.70 3234
3507.26 3108
3507.81 3064
3508.37 2905
3508.93 2788
3509.49 2608
3510.05 2501
3510.61 2409
3511.17 2351
3511.73 2292
3512.29 2268
3512.85 2273
3513.40 2302
3513.96 2151
3514.52 2150
3515.08 2171
3515.64 2130
3516.20 2172
3516.76 2122
3517.32 2065
3517.88 2095
3518.44 2147
3519.00 2135
3519.56 2084
3520.12 2016
3520.68 2062
3521.24 2090
3521.80 2041
3522.36 2138
3522.92 2214
3523.48 2037
3524.04 2077
3524.60 2095
3525.16 2195
3525.72 2202
3526.28 2151
3526.84 2184
3527.40 2179
3527.96 2191
3528.52 2158
3529.08 2117
3529.64 2102
3530.20 2101
3530.76 2102
3531.32 2089
3531.88 2125
3532.44 2077
3533.00 2153
3533.56 2201
3534.12 2188
3534.68 2122
3535.25 2147
3535.81 2148
3536.37 2146
3536.93 2129
3537.49 2090
3538.05 2086
3538.61 2143
3539.17 2017
3539.73 1992
3540.30 2031
3540.86 1977
3541.42 1947
3541.98 2008
3542.54 2052
3543.10 2081
3543.66 2038
3544.23 2074
3544.79 2061
3545.35 2010
3545.91 2083
3546.47 2133
3547.03 2088
3547.60 1995
3548.16 2002
3548.72 2112
3549.28 2124
3549.84 2009
3550.41 2024
3550.97 1939
3551.53 1947
3552.09 1891
3552.65 1930
3553.22 2000
3553.78 1923
3554.34 1854
3554.90 1885
3555.47 1936
3556.03 1911
3556.59 1913
3557.15 1975
3557.72 1910
3558.28 1998
3558.84 2032
3559.41 2035
3559.97 2003
3560.53 2062
3561.09 2109
3561.66 2122
3562.22 2163
3562.78 2136
3563.35 2159
3563.91 2119
3564.47 2055
3565.04 2035
3565.60 2052
3566.16 2039
3566.73 2086
3567.29 2024
3567.85 2073
3568.42 2123
3568.98 2019
3569.54 2027
3570.11 2033
3570.67 2079
3571.23 2118
3571.80 2064
3572.36 2048
3572.93 2122
3573.49 2089
3574.05 2216
3574.62 2283
3575.18 2386
3575.75 2498
3576.31 2474
3576.87 2483
3577.44 2494
3578.00 2611
3578.57 2560
3579.13 2421
3579.70 2380
3580.26 2276
3580.82 2223
3581.39 2117
3581.95 2083
3582.52 2028
3583.08 2019
3583.65 2094
3584.21 2059
3584.78 2015
3585.34 1922
3585.91 1980
3586.47 2033
3587.04 2042
3587.60 1957
3588.17 2108
3588.73 2071
3589.30 2033
3589.86 2023
3590.43 2110
3590.99 2047
3591.56 2056
3592.12 2096
3592.69 2154
3593.25 2120
3593.82 2205
3594.39 2241
3594.95 2258
3595.52 2311
3596.08 2397
3596.65 2450
3597.21 2445
3597.78 2507
3598.35 2406
3598.91 2361
3599.48 2340
3600.04 2316
3600.61 2312
3601.18 2205
3601.74 2037
3602.31 2186
3602.87 2221
3603.44 2147
3604.01 2086
3604.57 2139
3605.14 2234
3605.71 2127
3606.27 2074
3606.84 2094
3607.41 2101
3607.97 2051
3608.54 1989
3609.11 2026
3609.67 1975
3610.24 1976
3610.81 1970
3611.37 1895
3611.94 1816
3612.51 1803
3613.07 1729
3613.64 1833
3614.21 1840
3614.78 1946
3615.34 1878
3615.91 1942
3616.48 1951
3617.04 1996
3617.61 1993
3618.18 1970
3618.75 1972
3619.31 2124
3619.88 2039
3620.45 1984
3621.02 2007
3621.58 1943
3622.15 1898
3622.72 1920
3623.29 1939
3623.86 1878
3624.42 1840
3624.99 1851
3625.56 1903
3626.13 1842
3626.70 1818
3627.26 1875
3627.83 1911
3628.40 1946
3628.97 1894
3629.54 1870
3630.11 1981
3630.67 1989
3631.24 1914
3631.81 1945
3632.38 1959
3632.95 1922
3633.52 1931
3634.08 1900
3634.65 1965
3635.22 1868
3635.79 1934
3636.36 2002
3636.93 1943
3637.50 1796
3638.07 1881
3638.64 1834
3639.20 1882
3639.77 1904
3640.34 1936
3640.91 1888
3641.48 1928
3642.05 1950
3642.62 2010
3643.19 1979
3643.76 2015
3644.33 1986
3644.90 1987
3645.47 2048
3646.04 1993
3646.61 1942
3647.18 1937
3647.75 1917
3648.32 1848
3648.89 1873
3649.46 1908
3650.03 1931
3650.60 1873
3651.17 1881
3651.74 1895
3652.31 1824
3652.88 1832
3653.45 1888
3654.02 1855
3654.59 1805
3655.16 1832
3655.73 1925
3656.30 1916
3656.87 1869
3657.44 1919
3658.01 1867
3658.58 1923
3659.15 1882
3659.72 1914
3660.29 1936
3660.86 1987
3661.43 1976
3662.00 1947
3662.58 1880
3663.15 1945
3663.72 1916
3664.29 1919
3664.86 1965
3665.43 2019
3666.00 1955
3666.57 1927
3667.14 1979
3667.72 2034
3668.29 2001
3668.86 1975
3669.43 1932
3670.00 1895
3670.57 1923
3671.14 1852
3671.72 1899
3672.29 1906
3672.86 1872
3673.43 2000
3674.00 2018
3674.57 2036
3675.15 2063
3675.72 2081
3676.29 2148
3676.86 2146
3677.43 2108
3678.01 2087
3678.58 1998
3679.15 1987
3679.72 1953
3680.30 1946
3680.87 1930
3681.44 1905
3682.01 1859
3682.58 1920
3683.16 1957
3683.73 1949
3684.30 1908
3684.88 1934
3685.45 1947
3686.02 1916
3686.59 1922
3687.17 1941
3687.74 1944
3688.31 1875
3688.88 1892
3689.46 1985
3690.03 1986
3690.60 1914
3691.18 2001
3691.75 1994
3692.32 2035
3692.90 2028
3693.47 2048
3694.04 1980
3694.62 1956
3695.19 2028
3695.76 1966
3696.34 1904
3696.91 1901
3697.48 1894
3698.06 1951
3698.63 1911
3699.21 1872
3699.78 1884
3700.35 1819
3700.93 1861
3701.50 1939
3702.08 1869
3702.65 1846
3703.22 1899
3703.80 1841
3704.37 1913
3704.95 1860
3705.52 1842
3706.09 1961
3706.67 1936
3707.24 1928
3707.82 1938
3708.39 1911
3708.97 1983
3709.54 2019
3710.12 1911
3710.69 1897
3711.26 1840
3711.84 1845
3712.41 1892
3712.99 1895
3713.56 1856
3714.14 1945
3714.71 1859
3715.29 1834
3715.86 1876
3716.44 1889
3717.01 1870
3717.59 1809
3718.16 1867
3718.74 1919
3719.32 1891
3719.89 1790
3720.47 1874
3721.04 1951
3721.62 1930
3722.19 1917
3722.77 1831
3723.34 1946
3723.92 1933
3724.49 1799
3725.07 1918
3725.65 1935
3726.22 1797
3726.80 1904
3727.37 2000
3727.95 1933
3728.53 1875
3729.10 1883
3729.68 1892
3730.25 1936
3730.83 1853
3731.41 1980
3731.98 2001
3732.56 1922
3733.14 1973
3733.71 2027
3734.29 2005
3734.87 2025
3735.44 1921
3736.02 1878
3736.60 1916
3737.17 1906
3737.75 1815
3738.33 1848
3738.90 1760
3739.48 1754
3740.06 1805
3740.63 1807
3741.21 1769
3741.79 1657
3742.36 1719
3742.94 1787
3743.52 1788
3744.10 1737
3744.67 1773
3745.25 1760
3745.83 1774
3746.40 1825
3746.98 1744
3747.56 1783
3748.14 1842
3748.71 1881
3749.29 1939
3749.87 1878
3750.45 1869
3751.03 1957
3751.60 2029
3752.18 1920
3752.76 1925
3753.34 1997
3753.92 1956
3754.49 1921
3755.07 1870
3755.65 1872
3756.23 1855
3756.81 1863
3757.38 1879
3757.96 1963
3758.54 1959
3759.12 1951
3759.70 2001
3760.28 1990
3760.85 2029
3761.43 2056
3762.01 2142
3762.59 2146
3763.17 2024
3763.75 2106
3764.33 2105
3764.91 2032
3765.48 2108
3766.06 2034
3766.64 1977
3767.22 2055
3767.80 2022
3768.38 1929
3768.96 1929
3769.54 1918
3770.12 1926
3770.70 1881
3771.28 1924
3771.85 1876
3772.43 1885
3773.01 1890
3773.59 1883
3774.17 1805
3774.75 1829
3775.33 1789
3775.91 1846
3776.49 1838
3777.07 1797
3777.65 1837
3778.23 1872
3778.81 1873
3779.39 1824
3779.97 1805
3780.55 1915
3781.13 1897
3781.71 1873
3782.29 1873
3782.87 1832
3783.45 1804
3784.03 1832
3784.61 1824
3785.19 1773
3785.77 1831
3786.35 1895
3786.93 1902
3787.51 1828
3788.10 1820
3788.68 1811
3789.26 1868
3789.84 1844
3790.42 1762
3791.00 1843
3791.58 1885
3792.16 1939
3792.74 1896
3793.32 1830
3793.90 1944
3794.48 1873
3795.07 1893
3795.65 1888
3796.23 1910
3796.81 1904
3797.39 1888
3797.97 1829
3798.55 1873
3799.14 1844
3799.72 1790
3800.30 1807
3800.88 1857
3801.46 1868
3802.04 1838
3802.62 1892
3803.21 1830
3803.79 1880
3804.37 1826
3804.95 1899
3805.53 1976
3806.12 1952
3806.70 1967
3807.28 1980
3807.86 2001
3808.44 1981
3809.03 1952
3809.61 1951
3810.19 1948
3810.77 1922
3811.36 1956
3811.94 1880
3812.52 1889
3813.10 1871
3813.69 1772
3814.27 1829
3814.85 1816
3815.43 1785
3816.02 1814
3816.60 1846
3817.18 1867
3817.77 1927
3818.35 1842
3818.93 1835
3819.51 1803
3820.10 1821
3820.68 1836
3821.26 1845
3821.85 1887
3822.43 1821
3823.01 1883
3823.60 1894
3824.18 1858
3824.76 1878
3825.35 1855
3825.93 1871
3826.51 1883
3827.10 1889
3827.68 1885
3828.27 1852
3828.85 1867
3829.43 1816
3830.02 1774
3830.60 1852
3831.18 1775
3831.77 1797
3832.35 1803
3832.94 1813
3833.52 1827
3834.10 1826
3834.69 1883
3835.27 1856
3835.86 1888
3836.44 1874
3837.03 1858
3837.61 1901
3838.19 1895
3838.78 1893
3839.36 1815
3839.95 1741
3840.53 1802
3841.12 1750
3841.70 1766
3842.29 1719
3842.87 1733
3843.46 1776
3844.04 1781
3844.63 1766
3845.21 1727
3845.80 1726
3846.38 1882
3846.97 1811
3847.55 1792
3848.14 1868
3848.72 1866
3849.31 1906
3849.89 1911
3850.48 1842
3851.06 1885
3851.65 1950
3852.23 1980
3852.82 1967
3853.41 1952
3853.99 1971
3854.58 2048
3855.16 1985
3855.75 2008
3856.33 1986
3856.92 2010
3857.51 2010
3858.09 2065
3858.68 2157
3859.26 2158
3859.85 2169
3860.44 2313
3861.02 2339
3861.61 2315
3862.20 2290
3862.78 2281
3863.37 2183
3863.95 2278
3864.54 2137
3865.13 2129
3865.71 1992
3866.30 1907
3866.89 1925
3867.47 1860
3868.06 1888
3868.65 1865
3869.23 1845
3869.82 1922
3870.41 1831
3870.99 1827
3871.58 1814
3872.17 1813
3872.76 1844
3873.34 1874
3873.93 1931
3874.52 1952
3875.10 2027
3875.69 1947
3876.28 1917
3876.87 2009
3877.45 1970
3878.04 1963
3878.63 1880
3879.22 1839
3879.80 1836
3880.39 1816
3880.98 1891
3881.57 1832
3882.15 1757
3882.74 1789
3883.33 1857
3883.92 1794
3884.51 1776
3885.09 1786
3885.68 1793
3886.27 1839
3886.86 1885
3887.45 1953
3888.04 2015
3888.62 2012
3889.21 2033
3889.80 1990
3890.39 2049
3890.98 2122
3891.57 2120
3892.15 2110
3892.74 2029
3893.33 1975
3893.92 2071
3894.51 2087
3895.10 1970
3895.69 1866
3896.28 1937
3896.86 1893
3897.45 1877
3898.04 1914
3898.63 1859
3899.22 1816
3899.81 1797
3900.40 1844
3900.99 1769
3901.58 1765
3902.17 1804
3902.76 1779
3903.34 1758
3903.93 1831
3904.52 1804
3905.11 1849
3905.70 1826
3906.29 1793
3906.88 1900
3907.47 1882
3908.06 1895
3908.65 1813
3909.24 1760
3909.83 1803
3910.42 1791
3911.01 1799
3911.60 1731
3912.19 1703
3912.78 1725
3913.37 1666
3913.96 1742
3914.55 1741
3915.14 1722
3915.73 1777
3916.32 1736
3916.91 1745
3917.50 1706
3918.09 1756
3918.68 1748
3919.28 1794
3919.87 1850
3920.46 1788
3921.05 1863
3921.64 1781
3922.23 1769
3922.82 1719
3923.41 1784
3924.00 1766
3924.59 1751
3925.18 1773
3925.77 1720
3926.37 1716
3926.96 1775
3927.55 1681
3928.14 1725
3928.73 1721
3929.32 1720
3929.91 1730
3930.51 1711
3931.10 1693
3931.69 1668
3932.28 1662
3932.87 1717
3933.46 1675
3934.05 1740
3934.65 1748
3935.24 1744
3935.83 1758
3936.42 1686
3937.01 1744
3937.61 1788
3938.20 1741
3938.79 1777
3939.38 1797
3939.97 1788
3940.57 1811
3941.16 1886
3941.75 1874
3942.34 1916
3942.94 1938
3943.53 1927
3944.12 1987
3944.71 1906
3945.31 1938
3945.90 1831
3946.49 1818
3947.08 1848
3947.68 1838
3948.27 1774
3948.86 1880
3949.45 1815
3950.05 1796
3950.64 1759
3951.23 1771
3951.83 1832
3952.42 1835
3953.01 1708
3953.61 1647
3954.20 1744
3954.79 1761
3955.39 1791
3955.98 1835
3956.57 1815
3957.17 1823
3957.76 1880
3958.35 1777
3958.95 1896
3959.54 1815
3960.13 1827
3960.73 1739
3961.32 1766
3961.92 1763
3962.51 1805
3963.10 1816
3963.70 1851
3964.29 1865
3964.88 1811
3965.48 1871
3966.07 1832
3966.67 1837
3967.26 1884
3967.86 1901
3968.45 1926
3969.04 1898
3969.64 1919
3970.23 1899
3970.83 1916
3971.42 1895
3972.02 1806
3972.61 1890
3973.21 1791
3973.80 1836
3974.40 1836
3974.99 1853
3975.58 1826
3976.18 1794
3976.77 1775
3977.37 1757
3977.96 1707
3978.56 1784
3979.15 1767
3979.75 1732
3980.35 1802
3980.94 1828
3981.54 1768
3982.13 1833
3982.73 1804
3983.32 1722
3983.92 1733
3984.51 1719
3985.11 1776
3985.70 1816
3986.30 1809
3986.90 1901
3987.49 1852
3988.09 1834
3988.68 1852
3989.28 1767
3989.87 1819
3990.47 1835
3991.07 1773
3991.66 1895
3992.26 1918
3992.85 1873
3993.45 1886
3994.05 1953
3994.64 1995
3995.24 1958
3995.84 1907
3996.43 1982
3997.03 2023
3997.62 1940
3998.22 1901
3998.82 1876
3999.41 1910
4000.01 1873
4000.61 1876
4001.20 1886
4001.80 1788
4002.40 1815
4003.00 1897
4003.59 1881
4004.19 1858
4004.79 1838
4005.38 1911
4005.98 1870
4006.58 1841
4007.17 1709
4007.77 1765
4008.37 1804
4008.97 1726
4009.56 1693
4010.16 1756
4010.76 1798
4011.36 1681
4011.95 1739
4012.55 1710
4013.15 1677
4013.75 1732
4014.34 1657
4014.94 1702
4015.54 1707
4016.14 1764
4016.74 1772
4017.33 1802
4017.93 1827
4018.53 1838
4019.13 1819
4019.73 1909
4020.32 1851
4020.92 1810
4021.52 1887
4022.12 1930
4022.72 1921
4023.32 1820
4023.91 1899
4024.51 1924
4025.11 1946
4025.71 2061
4026.31 2134
4026.91 2153
4027.51 2234
4028.10 2176
4028.70 2176
4029.30 2287
4029.90 2181
4030.50 2157
4031.10 2131
4031.70 2112
4032.30 2082
4032.90 2005
4033.49 1935
4034.09 2001
4034.69 1979
4035.29 1961
4035.89 1998
4036.49 1885
4037.09 1845
4037.69 1814
4038.29 1766
4038.89 1805
4039.49 1756
4040.09 1801
4040.69 1713
4041.29 1651
4041.89 1666
4042.49 1745
4043.09 1722
4043.69 1725
4044.29 1681
4044.89 1717
4045.49 1710
4046.09 1772
4046.69 1750
4047.29 1781
4047.89 1822
4048.49 1882
4049.09 1975
4049.69 1894
4050.29 1885
4050.89 1911
4051.49 1931
4052.09 1902
4052.69 1827
4053.29 1800
4053.89 1825
4054.49 1890
4055.09 1812
4055.69 1806
4056.30 1813
4056.90 1822
4057.50 1811
4058.10 1812
4058.70 1813
4059.30 1911
4059.90 1858
4060.50 1914
4061.10 1997
4061.71 1975
4062.31 2029
4062.91 2016
4063.51 2033
4064.11 2047
4064.71 2040
4065.31 2076
4065.92 1979
4066.52 2009
4067.12 1977
4067.72 1937
4068.32 1878
4068.92 1790
4069.53 1814
4070.13 1842
4070.73 1772
4071.33 1753
4071.93 1661
4072.54 1675
4073.14 1704
4073.74 1688
4074.34 1664
4074.94 1652
4075.55 1659
4076.15 1660
4076.75 1671
4077.35 1682
4077.96 1690
4078.56 1735
4079.16 1784
4079.76 1777
4080.37 1791
4080.97 1691
4081.57 1786
4082.17 1820
4082.78 1817
4083.38 1781
4083.98 1695
4084.59 1697
4085.19 1721
4085.79 1770
4086.39 1770
4087.00 1692
4087.60 1770
4088.20 1788
4088.81 1749
4089.41 1791
4090.01 1807
4090.62 1863
4091.22 1803
4091.82 1776
4092.43 1769
4093.03 1796
4093.63 1850
4094.24 1821
4094.84 1864
4095.45 1877
4096.05 1857
4096.65 1848
4097.26 1940
4097.86 1943
4098.47 1875
4099.07 1825
4099.67 1821
4100.28 1777
4100.88 1810
4101.49 1820
4102.09 1840
4102.69 1846
4103.30 1812
4103.90 1782
4104.51 1744
4105.11 1745
4105.72 1753
4106.32 1776
4106.93 1792
4107.53 1814
4108.13 1785
4108.74 1762
4109.34 1716
4109.95 1704
4110.55 1710
4111.16 1777
4111.76 1797
4112.37 1747
4112.97 1700
4113.58 1682
4114.18 1771
4114.79 1785
4115.39 1701
4116.00 1749
4116.60 1808
4117.21 1790
4117.82 1738
4118.42 1760
4119.03 1782
4119.63 1743
4120.24 1757
4120.84 1729
4121.45 1700
4122.05 1685
4122.66 1659
4123.27 1702
4123.87 1620
4124.48 1639
4125.08 1582
4125.69 1609
4126.30 1661
4126.90 1588
4127.51 1619
4128.11 1666
4128.72 1665
4129.33 1681
4129.93 1678
4130.54 1604
4131.15 1644
4131.75 1767
4132.36 1713
4132.96 1800
4133.57 1801
4134.18 1796
4134.78 1801
4135.39 1860
4136.00 1858
4136.60 1853
4137.21 1894
4137.82 1883
4138.43 1822
4139.03 1771
4139.64 1748
4140.25 1767
4140.85 1818
4141.46 1864
4142.07 1840
4142.68 1847
4143.28 1804
4143.89 1804
4144.50 1750
4145.10 1755
4145.71 1797
4146.32 1740
4146.93 1756
4147.53 1670
4148.14 1636
4148.75 1676
4149.36 1595
4149.97 1663
4150.57 1603
4151.18 1620
4151.79 1645
4152.40 1645
4153.00 1689
4153.61 1620
4154.22 1543
4154.83 1618
4155.44 1542
4156.05 1531
4156.65 1557
4157.26 1536
4157.87 1585
4158.48 1599
4159.09 1594
4159.70 1539
4160.30 1524
4160.91 1585
4161.52 1601
4162.13 1636
4162.74 1572
4163.35 1597
4163.96 1614
4164.56 1627
4165.17 1621
4165.78 1608
4166.39 1621
4167.00 1607
4167.61 1605
4168.22 1608
4168.83 1661
4169.44 1637
4170.05 1621
4170.66 1642
4171.26 1694
4171.87 1642
4172.48 1656
4173.09 1699
4173.70 1742
4174.31 1665
4174.92 1698
4175.53 1762
4176.14 1794
4176.75 1785
4177.36 1758
4177.97 1711
4178.58 1684
4179.19 1704
4179.80 1673
4180.41 1655
4181.02 1672
4181.63 1700
4182.24 1653
4182.85 1721
4183.46 1679
4184.07 1615
4184.68 1706
4185.29 1626
4185.90 1642
4186.51 1657
4187.12 1761
4187.73 1751
4188.34 1774
4188.95 1756
4189.56 1799
4190.18 1843
4190.79 1804
4191.40 1797
4192.01 1763
4192.62 1747
4193.23 1720
4193.84 1677
4194.45 1682
4195.06 1699
4195.67 1613
4196.28 1617
4196.90 1638
4197.51 1605
4198.12 1542
4198.73 1584
4199.34 1563
4199.95 1527
4200.56 1597
4201.18 1617
4201.79 1564
4202.40 1588
4203.01 1620
4203.62 1620
4204.23 1645
4204.85 1651
4205.46 1698
4206.07 1673
4206.68 1665
4207.29 1720
4207.90 1691
4208.52 1657
4209.13 1732
4209.74 1667
4210.35 1681
4210.97 1685
4211.58 1643
4212.19 1653
4212.80 1697
4213.41 1709
4214.03 1770
4214.64 1708
4215.25 1735
4215.86 1770
4216.48 1701
4217.09 1709
4217.70 1764
4218.32 1686
4218.93 1716
4219.54 1730
4220.15 1766
4220.77 1745
4221.38 1694
4221.99 1739
4222.61 1711
4223.22 1713
4223.83 1684
4224.44 1736
4225.06 1814
4225.67 1728
4226.28 1749
4226.90 1732
4227.51 1803
4228.13 1916
4228.74 1788
4229.35 1799
4229.97 1811
4230.58 1826
4231.19 1939
4231.81 1866
4232.42 1857
4233.03 1867
4233.65 1844
4234.26 1927
4234.88 1926
4235.49 1905
4236.10 1847
4236.72 1888
4237.33 1942
4237.95 1838
4238.56 1823
4239.17 1838
4239.79 1829
4240.40 1701
4241.02 1714
4241.63 1657
4242.25 1739
4242.86 1756
4243.48 1700
4244.09 1709
4244.71 1695
4245.32 1665
4245.93 1732
4246.55 1688
4247.16 1695
4247.78 1725
4248.39 1797
4249.01 1793
4249.62 1778
4250.24 1751
4250.85 1717
4251.47 1797
4252.08 1772
4252.70 1776
4253.32 1679
4253.93 1696
4254.55 1721
4255.16 1667
4255.78 1655
4256.39 1655
4257.01 1727
4257.62 1673
4258.24 1647
4258.85 1700
4259.47 1763
4260.09 1792
4260.70 1778
4261.32 1853
4261.93 1835
4262.55 1948
4263.17 1893
4263.78 1964
4264.40 1911
4265.01 1973
4265.63 1969
4266.25 1857
4266.86 1888
4267.48 1942
4268.10 1928
4268.71 1955
4269.33 1957
4269.94 1930
4270.56 1930
4271.18 1959
4271.79 1989
4272.41 1893
4273.03 1871
4273.64 1878
4274.26 1926
4274.88 1924
4275.49 1874
4276.11 1893
4276.73 1906
4277.35 1937
4277.96 1821
4278.58 1873
4279.20 1816
4279.81 1761
4280.43 1766
4281.05 1775
4281.67 1723
4282.28 1712
4282.90 1675
4283.52 1674
4284.14 1703
4284.75 1569
4285.37 1634
4285.99 1522
4286.61 1569
4287.22 1630
4287.84 1550
4288.46 1526
4289.08 1520
4289.70 1624
4290.31 1559
4290.93 1587
4291.55 1582
4292.17 1635
4292.79 1643
4293.40 1669
4294.02 1628
4294.64 1621
4295.26 1610
4295.88 1652
4296.50 1653
4297.11 1678
4297.73 1691
4298.35 1691
4298.97 1720
4299.59 1806
4300.21 1803
4300.83 1844
4301.44 1874
4302.06 1810
4302.68 1864
4303.30 1832
4303.92 1738
4304.54 1750
4305.16 1732
4305.78 1685
4306.40 1685
4307.02 1654
4307.63 1771
4308.25 1704
4308.87 1571
4309.49 1608
4310.11 1612
4310.73 1603
4311.35 1607
4311.97 1613
4312.59 1590
4313.21 1570
4313.83 1535
4314.45 1572
4315.07 1644
4315.69 1577
4316.31 1590
4316.93 1638
4317.55 1615
4318.17 1643
4318.79 1553
4319.41 1608
4320.03 1613
4320.65 1558
4321.27 1575
4321.89 1648
4322.51 1626
4323.13 1632
4323.75 1662
4324.37 1610
4324.99 1611
4325.61 1727
4326.23 1680
4326.85 1743
4327.47 1742
4328.09 1684
4328.71 1733
4329.33 1787
4329.96 1901
4330.58 1979
4331.20 2034
4331.82 2031
4332.44 2105
4333.06 2120
4333.68 2118
4334.30 2079
4334.92 2052
4335.54 1929
4336.17 1966
4336.79 1928
4337.41 1791
4338.03 1830
4338.65 1849
4339.27 1843
4339.89 1781
4340.52 1772
4341.14 1731
4341.76 1802
4342.38 1775
4343.00 1785
4343.62 1890
4344.25 1928
4344.87 2007
4345.49 2058
4346.11 2119
4346.73 2091
4347.36 2079
4347.98 2075
4348.60 1980
4349.22 1954
4349.84 1918
4350.47 1854
4351.09 1829
4351.71 1845
4352.33 1751
4352.96 1689
4353.58 1736
4354.20 1747
4354.82 1775
4355.45 1724
4356.07 1751
4356.69 1716
4357.31 1717
4357.94 1734
4358.56 1746
4359.18 1758
4359.81 1692
4360.43 1653
4361.05 1701
4361.68 1652
4362.30 1659
4362.92 1683
4363.55 1719
4364.17 1649
4364.79 1701
4365.42 1631
4366.04 1646
4366.66 1622
4367.29 1655
4367.91 1613
4368.53 1658
4369.16 1642
4369.78 1660
4370.40 1631
4371.03 1660
4371.65 1620
4372.27 1570
4372.90 1641
4373.52 1591
4374.15 1619
4374.77 1632
4375.39 1583
4376.02 1593
4376.64 1600
4377.27 1592
4377.89 1623
4378.52 1606
4379.14 1631
4379.76 1629
4380.39 1616
4381.01 1615
4381.64 1656
4382.26 1636
4382.89 1653
4383.51 1705
4384.14 1670
4384.76 1593
4385.39 1645
4386.01 1625
4386.64 1614
4387.26 1603
4387.89 1585
4388.51 1616
4389.14 1611
4389.76 1466
4390.39 1479
4391.01 1568
4391.64 1549
4392.26 1440
4392.89 1543
4393.51 1529
4394.14 1517
4394.76 1536
4395.39 1547
4396.01 1513
4396.64 1447
4397.26 1510
4397.89 1491
4398.52 1498
4399.14 1515
4399.77 1468
4400.39 1522
4401.02 1465
4401.65 1525
4402.27 1563
4402.90 1558
4403.52 1593
4404.15 1594
4404.78 1594
4405.40 1552
4406.03 1639
4406.65 1674
4407.28 1594
4407.91 1668
4408.53 1705
4409.16 1652
4409.79 1667
4410.41 1748
4411.04 1716
4411.67 1755
4412.29 1660
4412.92 1746
4413.55 1700
4414.17 1690
4414.80 1691
4415.43 1702
4416.05 1603
4416.68 1593
4417.31 1584
4417.94 1616
4418.56 1644
4419.19 1540
4419.82 1596
4420.44 1565
4421.07 1541
4421.70 1600
4422.33 1482
4422.95 1529
4423.58 1498
4424.21 1546
4424.84 1499
4425.46 1471
4426.09 1528
4426.72 1550
4427.35 1522
4427.97 1492
4428.60 1476
4429.23 1492
4429.86 1527
4430.49 1482
4431.11 1525
4431.74 1522
4432.37 1513
4433.00 1525
4433.63 1541
4434.26 1583
4434.88 1591
4435.51 1588
4436.14 1589
4436.77 1625
4437.40 1593
4438.03 1597
4438.65 1573
4439.28 1542
4439.91 1579
4440.54 1558
4441.17 1454
4441.80 1472
4442.43 1479
4443.06 1499
4443.68 1542
4444.31 1562
4444.94 1484
4445.57 1462
4446.20 1542
4446.83 1532
4447.46 1534
4448.09 1572
4448.72 1656
4449.35 1610
4449.98 1559
4450.61 1558
4451.24 1514
4451.86 1606
4452.49 1582
4453.12 1594
4453.75 1602
4454.38 1604
4455.01 1634
4455.64 1585
4456.27 1598
4456.90 1650
4457.53 1633
4458.16 1568
4458.79 1608
4459.42 1586
4460.05 1531
4460.68 1540
4461.31 1505
4461.94 1517
4462.57 1488
4463.20 1538
4463.83 1480
4464.46 1453
4465.09 1498
4465.72 1552
4466.36 1550
4466.99 1572
4467.62 1564
4468.25 1597
4468.88 1588
4469.51 1583
4470.14 1601
4470.77 1590
4471.40 1591
4472.03 1596
4472.66 1564
4473.29 1564
4473.93 1515
4474.56 1567
4475.19 1580
4475.82 1543
4476.45 1554
4477.08 1597
4477.71 1545
4478.34 1544
4478.98 1549
4479.61 1570
4480.24 1548
4480.87 1526
4481.50 1489
4482.13 1525
4482.76 1636
4483.40 1637
4484.03 1614
4484.66 1631
4485.29 1593
4485.92 1597
4486.56 1633
4487.19 1606
4487.82 1610
4488.45 1596
4489.08 1548
4489.72 1578
4490.35 1615
4490.98 1581
4491.61 1556
4492.25 1524
4492.88 1551
4493.51 1556
4494.14 1563
4494.78 1589
4495.41 1566
4496.04 1559
4496.67 1575
4497.31 1606
4497.94 1666
4498.57 1776
4499.20 1706
4499.84 1777
4500.47 1937
4501.10 1900
4501.74 1998
4502.37 2031
4503.00 1979
4503.64 1948
4504.27 2021
4504.90 1947
4505.53 1907
4506.17 1822
4506.80 1829
4507.43 1824
4508.07 1766
4508.70 1750
4509.34 1601
4509.97 1680
4510.60 1670
4511.24 1600
4511.87 1541
4512.50 1569
4513.14 1559
4513.77 1560
4514.41 1580
4515.04 1566
4515.67 1573
4516.31 1557
4516.94 1506
4517.58 1566
4518.21 1543
4518.84 1528
4519.48 1508
4520.11 1589
4520.75 1610
4521.38 1636
4522.02 1628
4522.65 1608
4523.28 1642
4523.92 1620
4524.55 1663
4525.19 1649
4525.82 1699
4526.46 1735
4527.09 1728
4527.73 1803
4528.36 1823
4529.00 1876
4529.63 1900
4530.27 1945
4530.90 1989
4531.54 2019
4532.17 2066
4532.81 1926
4533.44 1986
4534.08 1917
4534.71 1911
4535.35 1898
4535.99 1903
4536.62 1879
4537.26 1896
4537.89 1916
4538.53 1944
4539.16 1880
4539.80 1908
4540.43 1879
4541.07 1801
4541.71 1818
4542.34 1733
4542.98 1667
4543.61 1639
4544.25 1640
4544.89 1619
4545.52 1580
4546.16 1629
4546.79 1562
4547.43 1548
4548.07 1548
4548.70 1592
4549.34 1589
4549.98 1577
4550.61 1600
4551.25 1562
4551.89 1555
4552.52 1522
4553.16 1521
4553.80 1484
4554.43 1437
4555.07 1487
4555.71 1452
4556.34 1479
4556.98 1489
4557.62 1511
4558.25 1549
4558.89 1572
4559.53 1547
4560.16 1620
4560.80 1657
4561.44 1537
4562.08 1554
4562.71 1527
4563.35 1558
4563.99 1580
4564.63 1567
4565.26 1565
4565.90 1610
4566.54 1599
4567.18 1551
4567.81 1572
4568.45 1596
4569.09 1576
4569.73 1566
4570.36 1598
4571.00 1572
4571.64 1654
4572.28 1583
4572.92 1627
4573.55 1636
4574.19 1610
4574.83 1637
4575.47 1621
4576.11 1715
4576.75 1648
4577.38 1652
4578.02 1591
4578.66 1571
4579.30 1537
4579.94 1536
4580.58 1598
4581.21 1625
4581.85 1599
4582.49 1679
4583.13 1713
4583.77 1722
4584.41 1680
4585.05 1667
4585.69 1694
4586.32 1698
4586.96 1706
4587.60 1685
4588.24 1758
4588.88 1706
4589.52 1710
4590.16 1737
4590.80 1709
4591.44 1721
4592.08 1701
4592.72 1641
4593.36 1640
4594.00 1683
4594.63 1590
4595.27 1551
4595.91 1602
4596.55 1635
4597.19 1694
4597.83 1756
4598.47 1724
4599.11 1813
4599.75 1871
4600.39 1974
4601.03 2014
4601.67 2126
4602.31 2221
4602.95 2300
4603.59 2398
4604.23 2446
4604.87 2402
4605.51 2446
4606.15 2343
4606.79 2281
4607.43 2130
4608.08 1979
4608.72 1857
4609.36 1863
4610.00 1749
4610.64 1737
4611.28 1740
4611.92 1780
4612.56 1749
4613.20 1827
4613.84 1842
4614.48 1886
4615.12 1824
4615.76 1816
4616.41 1811
4617.05 1855
4617.69 1762
4618.33 1758
4618.97 1646
4619.61 1616
4620.25 1623
4620.89 1595
4621.54 1516
4622.18 1513
4622.82 1528
4623.46 1551
4624.10 1553
4624.74 1591
4625.38 1562
4626.03 1608
4626.67 1607
4627.31 1612
4627.95 1647
4628.59 1551
4629.24 1604
4629.88 1636
4630.52 1697
4631.16 1628
4631.80 1645
4632.45 1638
4633.09 1561
4633.73 1683
4634.37 1662
4635.02 1653
4635.66 1647
4636.30 1662
4636.94 1643
4637.58 1647
4638.23 1647
4638.87 1629
4639.51 1652
4640.16 1678
4640.80 1663
4641.44 1652
4642.08 1619
4642.73 1637
4643.37 1584
4644.01 1646
4644.66 1654
4645.30 1665
4645.94 1674
4646.58 1649
4647.23 1625
4647.87 1599
4648.51 1603
4649.16 1624
4649.80 1601
4650.44 1549
4651.09 1508
4651.73 1568
4652.37 1566
4653.02 1595
4653.66 1586
4654.31 1607
4654.95 1644
4655.59 1610
4656.24 1576
4656.88 1535
4657.52 1578
4658.17 1530
4658.81 1569
4659.46 1567
4660.10 1538
4660.75 1522
4661.39 1493
4662.03 1525
4662.68 1540
4663.32 1544
4663.97 1547
4664.61 1552
4665.26 1540
4665.90 1613
4666.54 1532
4667.19 1534
4667.83 1504
4668.48 1515
4669.12 1574
4669.77 1591
4670.41 1582
4671.06 1511
4671.70 1509
4672.35 1578
4672.99 1617
4673.64 1642
4674.28 1625
4674.93 1617
4675.57 1530
4676.22 1557
4676.86 1584
4677.51 1537
4678.15 1544
4678.80 1638
4679.44 1653
4680.09 1676
4680.73 1664
4681.38 1684
4682.03 1712
4682.67 1645
4683.32 1629
4683.96 1674
4684.61 1743
4685.25 1644
4685.90 1562
4686.55 1562
4687.19 1587
4687.84 1569
4688.48 1562
4689.13 1552
4689.78 1628
4690.42 1509
4691.07 1547
4691.72 1603
4692.36 1631
4693.01 1554
4693.65 1574
4694.30 1611
4694.95 1653
4695.59 1652
4696.24 1673
4696.89 1664
4697.53 1736
4698.18 1733
4698.83 1676
4699.47 1677
4700.12 1732
4700.77 1729
4701.41 1660
4702.06 1681
4702.71 1693
4703.36 1626
4704.00 1626
4704.65 1608
4705.30 1646
4705.94 1616
4706.59 1596
4707.24 1686
4707.89 1698
4708.53 1600
4709.18 1698
4709.83 1632
4710.48 1599
4711.12 1612
4711.77 1569
4712.42 1641
4713.07 1619
4713.71 1580
4714.36 1531
4715.01 1544
4715.66 1558
4716.31 1531
4716.95 1551
4717.60 1584
4718.25 1562
4718.90 1605
4719.55 1528
4720.19 1512
4720.84 1620
4721.49 1640
4722.14 1573
4722.79 1614
4723.44 1613
4724.08 1528
4724.73 1564
4725.38 1570
4726.03 1613
4726.68 1611
4727.33 1560
4727.98 1594
4728.63 1625
4729.27 1613
4729.92 1660
4730.57 1689
4731.22 1655
4731.87 1624
4732.52 1588
4733.17 1633
4733.82 1605
4734.47 1577
4735.12 1642
4735.77 1596
4736.41 1574
4737.06 1548
4737.71 1585
4738.36 1671
4739.01 1623
4739.66 1562
4740.31 1582
4740.96 1599
4741.61 1649
4742.26 1628
4742.91 1616
4743.56 1571
4744.21 1611
4744.86 1597
4745.51 1653
4746.16 1722
4746.81 1673
4747.46 1717
4748.11 1782
4748.76 1861
4749.41 1998
4750.06 2004
4750.71 2142
4751.36 2199
4752.01 2237
4752.66 2150
4753.31 2153
4753.96 2152
4754.61 2008
4755.26 1974
4755.92 1949
4756.57 1895
4757.22 1773
4757.87 1760
4758.52 1754
4759.17 1722
4759.82 1715
4760.47 1660
4761.12 1604
4761.77 1645
4762.42 1728
4763.08 1604
4763.73 1655
4764.38 1688
4765.03 1650
4765.68 1718
4766.33 1785
4766.98 1802
4767.64 1814
4768.29 1896
4768.94 1953
4769.59 1945
4770.24 2008
4770.89 1966
4771.54 1920
4772.20 1866
4772.85 1846
4773.50 1843
4774.15 1724
4774.80 1705
4775.46 1650
4776.11 1611
4776.76 1624
4777.41 1630
4778.06 1652
4778.72 1600
4779.37 1596
4780.02 1566
4780.67 1635
4781.33 1607
4781.98 1579
4782.63 1573
4783.28 1543
4783.94 1642
4784.59 1573
4785.24 1643
4785.89 1671
4786.55 1654
4787.20 1579
4787.85 1698
4788.51 1745
4789.16 1744
4789.81 1771
4790.46 1777
4791.12 1790
4791.77 1755
4792.42 1771
4793.08 1758
4793.73 1751
4794.38 1760
4795.04 1721
4795.69 1693
4796.34 1702
4797.00 1731
4797.65 1698
4798.30 1697
4798.96 1767
4799.61 1749
4800.27 1799
4800.92 1829
4801.57 1758
4802.23 1802
4802.88 1778
4803.53 1747
4804.19 1683
4804.84 1680
4805.50 1704
4806.15 1636
4806.81 1627
4807.46 1657
4808.11 1660
4808.77 1644
4809.42 1695
4810.08 1712
4810.73 1618
4811.39 1642
4812.04 1613
4812.69 1688
4813.35 1657
4814.00 1690
4814.66 1730
4815.31 1675
4815.97 1659
4816.62 1650
4817.28 1655
4817.93 1746
4818.59 1806
4819.24 1712
4819.90 1676
4820.55 1628
4821.21 1683
4821.86 1816
4822.52 1787
4823.17 1766
4823.83 1774
4824.48 1760
4825.14 1754
4825.79 1747
4826.45 1741
4827.11 1719
4827.76 1744
4828.42 1819
4829.07 1779
4829.73 1732
4830.38 1730
4831.04 1730
4831.70 1747
4832.35 1778
4833.01 1873
4833.66 1881
4834.32 1902
4834.98 1906
4835.63 1950
4836.29 1993
4836.94 2006
4837.60 1947
4838.26 1904
4838.91 1958
4839.57 1996
4840.23 2027
4840.88 1999
4841.54 1981
4842.20 1988
4842.85 2058
4843.51 2039
4844.17 2066
4844.82 1951
4845.48 1908
4846.14 1973
4846.79 1997
4847.45 2002
4848.11 1986
4848.76 2042
4849.42 2110
4850.08 2100
4850.73 2153
4851.39 2164
4852.05 2166
4852.71 2127
4853.36 2077
4854.02 1998
4854.68 2009
4855.34 2180
4855.99 2225
4856.65 2347
4857.31 2440
4857.97 2430
4858.62 2465
4859.28 2439
4859.94 2330
4860.60 2255
4861.25 2276
4861.91 2202
4862.57 2157
4863.23 2098
4863.89 2127
4864.54 2089
4865.20 2150
4865.86 2173
4866.52 2199
4867.18 2141
4867.84 2110
4868.49 2151
4869.15 2051
4869.81 2105
4870.47 2057
4871.13 2031
4871.79 2082
4872.44 2079
4873.10 2045
4873.76 2004
4874.42 2067
4875.08 2042
4875.74 1981
4876.40 1954
4877.06 1996
4877.72 2155
4878.37 2119
4879.03 2166
4879.69 2107
4880.35 2104
4881.01 2072
4881.67 2113
4882.33 2040
4882.99 1984
4883.65 2017
4884.31 2056
4884.97 2047
4885.63 1948
4886.29 1929
4886.95 1888
4887.61 1925
4888.26 1874
4888.92 1776
4889.58 1854
4890.24 1767
4890.90 1747
4891.56 1742
4892.22 1725
4892.88 1655
4893.54 1680
4894.20 1683
4894.86 1593
4895.52 1605
4896.18 1592
4896.84 1624
4897.51 1622
4898.17 1677
4898.83 1739
4899.49 1682
4900.15 1726
4900.81 1729
4901.47 1747
4902.13 1766
4902.79 1659
4903.45 1649
4904.11 1666
4904.77 1676
4905.43 1674
4906.09 1644
4906.75 1628
4907.41 1670
4908.08 1657
4908.74 1645
4909.40 1643
4910.06 1602
4910.72 1627
4911.38 1664
4912.04 1656
4912.70 1650
4913.37 1640
4914.03 1588
4914.69 1544
4915.35 1563
4916.01 1519
4916.67 1467
4917.33 1441
4918.00 1498
4918.66 1549
4919.32 1564
4919.98 1505
4920.64 1491
4921.31 1485
4921.97 1484
4922.63 1501
4923.29 1497
4923.95 1519
4924.62 1539
4925.28 1550
4925.94 1521
4926.60 1452
4927.26 1449
4927.93 1429
4928.59 1472
4929.25 1467
4929.91 1478
4930.58 1453
4931.24 1482
4931.90 1499
4932.56 1459
4933.23 1469
4933.89 1503
4934.55 1478
4935.22 1471
4935.88 1495
4936.54 1545
4937.20 1504
4937.87 1482
4938.53 1519
4939.19 1530
4939.86 1505
4940.52 1491
4941.18 1465
4941.85 1489
4942.51 1510
4943.17 1479
4943.84 1490
4944.50 1463
4945.16 1498
4945.83 1447
4946.49 1451
4947.15 1445
4947.82 1445
4948.48 1402
4949.15 1393
4949.81 1394
4950.47 1457
4951.14 1451
4951.80 1454
4952.47 1424
4953.13 1480
4953.79 1499
4954.46 1506
4955.12 1499
4955.79 1523
4956.45 1495
4957.11 1475
4957.78 1540
4958.44 1490
4959.11 1516
4959.77 1545
4960.44 1643
4961.10 1649
4961.77 1621
4962.43 1608
4963.10 1581
4963.76 1593
4964.42 1593
4965.09 1563
4965.75 1506
4966.42 1483
4967.08 1471
4967.75 1449
4968.41 1434
4969.08 1434
4969.74 1459
4970.41 1413
4971.08 1438
4971.74 1456
4972.41 1420
4973.07 1492
4973.74 1570
4974.40 1536
4975.07 1465
4975.73 1516
4976.40 1563
4977.06 1605
4977.73 1550
4978.40 1512
4979.06 1508
4979.73 1487
4980.39 1496
4981.06 1478
4981.73 1514
4982.39 1519
4983.06 1503
4983.72 1520
4984.39 1528
4985.06 1494
4985.72 1513
4986.39 1499
4987.05 1498
4987.72 1508
4988.39 1535
4989.05 1503
4989.72 1508
4990.39 1540
4991.05 1515
4991.72 1494
4992.39 1530
4993.05 1591
4993.72 1624
4994.39 1615
4995.05 1640
4995.72 1615
4996.39 1611
4997.05 1608
4997.72 1647
4998.39 1668
4999.06 1588
4999.72 1559
5000.39 1441
5001.06 1446
5001.73 1501
5002.39 1436
5003.06 1378
5003.73 1385
5004.39 1423
5005.06 1449
5005.73 1476
5006.40 1452
5007.07 1476
5007.73 1479
5008.40 1508
5009.07 1560
5009.74 1559
5010.40 1517
5011.07 1503
5011.74 1558
5012.41 1529
5013.08 1575
5013.74 1572
5014.41 1541
5015.08 1512
5015.75 1491
5016.42 1513
5017.09 1575
5017.75 1561
5018.42 1542
5019.09 1571
5019.76 1617
5020.43 1637
5021.10 1621
5021.76 1631
5022.43 1679
5023.10 1665
5023.77 1657
5024.44 1646
5025.11 1698
5025.78 1599
5026.45 1616
5027.12 1550
5027.78 1591
5028.45 1576
5029.12 1506
5029.79 1553
5030.46 1522
5031.13 1516
5031.80 1485
5032.47 1549
5033.14 1512
5033.81 1486
5034.48 1445
5035.15 1494
5035.82 1470
5036.49 1494
5037.16 1536
5037.83 1492
5038.50 1502
5039.16 1476
5039.83 1499
5040.50 1482
5041.17 1484
5041.84 1509
5042.51 1579
5043.18 1549
5043.85 1519
5044.52 1629
5045.20 1639
5045.87 1569
5046.54 1664
5047.21 1712
5047.88 1701
5048.55 1725
5049.22 1754
5049.89 1714
5050.56 1806
5051.23 1741
5051.90 1672
5052.57 1660
5053.24 1697
5053.91 1722
5054.58 1667
5055.25 1662
5055.92 1659
5056.60 1644
5057.27 1633
5057.94 1572
5058.61 1507
5059.28 1508
5059.95 1549
5060.62 1526
5061.29 1501
5061.96 1550
5062.64 1584
5063.31 1540
5063.98 1477
5064.65 1517
5065.32 1526
5065.99 1593
5066.66 1561
5067.34 1543
5068.01 1570
5068.68 1621
5069.35 1577
5070.02 1595
5070.70 1578
5071.37 1515
5072.04 1513
5072.71 1524
5073.38 1615
5074.06 1602
5074.73 1564
5075.40 1654
5076.07 1643
5076.74 1732
5077.42 1708
5078.09 1745
5078.76 1723
5079.43 1713
5080.11 1759
5080.78 1712
5081.45 1737
5082.12 1743
5082.80 1696
5083.47 1709
5084.14 1657
5084.82 1736
5085.49 1808
5086.16 1803
5086.83 1843
5087.51 1848
5088.18 1932
5088.85 2056
5089.53 2154
5090.20 2229
5090.87 2254
5091.55 2302
5092.22 2286
5092.89 2278
5093.57 2230
5094.24 2169
5094.91 2038
5095.59 1993
5096.26 1921
5096.93 1845
5097.61 1862
5098.28 1801
5098.96 1742
5099.63 1782
5100.30 1745
5100.98 1667
5101.65 1651
5102.32 1734
5103.00 1724
5103.67 1705
5104.35 1669
5105.02 1746
5105.70 1753
5106.37 1628
5107.04 1671
5107.72 1620
5108.39 1589
5109.07 1597
5109.74 1605
5110.42 1676
5111.09 1627
5111.77 1658
5112.44 1680
5113.11 1722
5113.79 1691
5114.46 1772
5115.14 1819
5115.81 1826
5116.49 1804
5117.16 1930
5117.84 2046
5118.51 1947
5119.19 2021
5119.86 2054
5120.54 2063
5121.21 2005
5121.89 1918
5122.57 1949
5123.24 1952
5123.92 1883
5124.59 1754
5125.27 1753
5125.94 1824
5126.62 1786
5127.29 1664
5127.97 1688
5128.64 1743
5129.32 1720
5130.00 1703
5130.67 1710
5131.35 1667
5132.02 1622
5132.70 1694
5133.38 1718
5134.05 1645
5134.73 1603
5135.40 1567
5136.08 1616
5136.76 1621
5137.43 1629
5138.11 1638
5138.79 1725
5139.46 1696
5140.14 1733
5140.82 1660
5141.49 1722
5142.17 1736
5142.85 1636
5143.52 1643
5144.20 1621
5144.88 1685
5145.55 1673
5146.23 1638
5146.91 1575
5147.58 1633
5148.26 1649
5148.94 1603
5149.61 1603
5150.29 1629
5150.97 1539
5151.65 1560
5152.32 1562
5153.00 1564
5153.68 1522
5154.36 1510
5155.03 1530
5155.71 1509
5156.39 1474
5157.07 1501
5157.74 1500
5158.42 1548
5159.10 1540
5159.78 1496
5160.45 1512
5161.13 1496
5161.81 1490
5162.49 1493
5163.17 1529
5163.84 1455
5164.52 1500
5165.20 1482
5165.88 1477
5166.56 1411
5167.24 1414
5167.91 1501
5168.59 1537
5169.27 1478
5169.95 1478
5170.63 1531
5171.31 1470
5171.98 1492
5172.66 1502
5173.34 1521
5174.02 1530
5174.70 1513
5175.38 1561
5176.06 1637
5176.74 1634
5177.41 1665
5178.09 1593
5178.77 1557
5179.45 1577
5180.13 1565
5180.81 1557
5181.49 1532
5182.17 1532
5182.85 1486
5183.53 1513
5184.21 1526
5184.89 1467
5185.57 1452
5186.24 1434
5186.92 1411
5187.60 1418
5188.28 1420
5188.96 1401
5189.64 1362
5190.32 1427
5191.00 1408
5191.68 1432
5192.36 1445
5193.04 1432
5193.72 1423
5194.40 1399
5195.08 1364
5195.76 1353
5196.44 1374
5197.12 1374
5197.80 1376
5198.48 1413
5199.16 1382
5199.84 1394
5200.52 1394
5201.21 1404
5201.89 1337
5202.57 1308
5203.25 1451
5203.93 1468
5204.61 1439
5205.29 1394
5205.97 1473
5206.65 1529
5207.33 1384
5208.01 1415
5208.69 1432
5209.37 1421
5210.06 1433
5210.74 1389
5211.42 1419
5212.10 1402
5212.78 1459
5213.46 1432
5214.14 1442
5214.82 1448
5215.51 1417
5216.19 1366
5216.87 1366
5217.55 1379
5218.23 1340
5218.91 1346
5219.60 1389
5220.28 1411
5220.96 1436
5221.64 1406
5222.32 1461
5223.00 1413
5223.69 1352
5224.37 1365
5225.05 1337
5225.73 1341
5226.41 1400
5227.10 1406
5227.78 1377
5228.46 1413
5229.14 1396
5229.83 1394
5230.51 1449
5231.19 1407
5231.87 1391
5232.56 1440
5233.24 1457
5233.92 1491
5234.60 1491
5235.29 1463
5235.97 1451
5236.65 1487
5237.34 1538
5238.02 1476
5238.70 1425
5239.38 1445
5240.07 1513
5240.75 1545
5241.43 1501
5242.12 1471
5242.80 1510
5243.48 1520
5244.17 1489
5244.85 1478
5245.53 1466
5246.22 1469
5246.90 1515
5247.58 1469
5248.27 1446
5248.95 1470
5249.63 1503
5250.32 1493
5251.00 1427
5251.69 1403
5252.37 1434
5253.05 1399
5253.74 1414
5254.42 1393
5255.11 1357
5255.79 1420
5256.47 1421
5257.16 1395
5257.84 1337
5258.53 1338
5259.21 1366
5259.89 1367
5260.58 1368
5261.26 1319
5261.95 1410
5262.63 1432
5263.32 1404
5264.00 1404
5264.69 1462
5265.37 1425
5266.06 1446
5266.74 1447
5267.43 1425
5268.11 1430
5268.79 1419
5269.48 1456
5270.16 1455
5270.85 1434
5271.53 1437
5272.22 1367
5272.91 1353
5273.59 1397
5274.28 1373
5274.96 1372
5275.65 1401
5276.33 1345
5277.02 1334
5277.70 1389
5278.39 1458
5279.07 1509
5279.76 1449
5280.45 1488
5281.13 1516
5281.82 1568
5282.50 1601
5283.19 1477
5283.87 1446
5284.56 1441
5285.25 1442
5285.93 1430
5286.62 1408
5287.30 1378
5287.99 1382
5288.68 1420
5289.36 1429
5290.05 1354
5290.74 1304
5291.42 1344
5292.11 1396
5292.79 1405
5293.48 1430
5294.17 1486
5294.85 1492
5295.54 1433
5296.23 1520
5296.91 1567
5297.60 1525
5298.29 1562
5298.98 1631
5299.66 1627
5300.35 1620
5301.04 1641
5301.72 1643
5302.41 1608
5303.10 1591
5303.78 1591
5304.47 1562
5305.16 1600
5305.85 1668
5306.53 1592
5307.22 1545
5307.91 1542
5308.60 1543
5309.28 1562
5309.97 1612
5310.66 1609
5311.35 1638
5312.03 1638
5312.72 1602
5313.41 1626
5314.10 1654
5314.79 1723
5315.47 1616
5316.16 1581
5316.85 1623
5317.54 1627
5318.23 1623
5318.91 1602
5319.60 1553
5320.29 1552
5320.98 1586
5321.67 1514
5322.36 1492
5323.04 1471
5323.73 1439
5324.42 1397
5325.11 1376
5325.80 1369
5326.49 1407
5327.18 1373
5327.86 1391
5328.55 1427
5329.24 1335
5329.93 1305
5330.62 1296
5331.31 1354
5332.00 1380
5332.69 1322
5333.38 1367
5334.06 1375
5334.75 1332
5335.44 1279
5336.13 1363
5336.82 1352
5337.51 1338
5338.20 1357
5338.89 1365
5339.58 1422
5340.27 1378
5340.96 1357
5341.65 1344
5342.34 1303
5343.03 1282
5343.72 1359
5344.41 1396
5345.10 1401
5345.79 1387
5346.48 1445
5347.17 1422
5347.86 1460
5348.55 1467
5349.24 1496
5349.93 1443
5350.62 1481
5351.31 1492
5352.00 1454
5352.69 1442
5353.38 1454
5354.07 1388
5354.76 1418
5355.45 1388
5356.14 1415
5356.83 1364
5357.52 1364
5358.21 1375
5358.90 1418
5359.59 1395
5360.29 1466
5360.98 1554
5361.67 1458
5362.36 1511
5363.05 1473
5363.74 1389
5364.43 1417
5365.12 1449
5365.81 1379
5366.50 1324
5367.20 1379
5367.89 1427
5368.58 1389
5369.27 1361
5369.96 1330
5370.65 1388
5371.34 1358
5372.04 1408
5372.73 1355
5373.42 1325
5374.11 1383
5374.80 1354
5375.49 1303
5376.19 1299
5376.88 1284
5377.57 1351
5378.26 1337
5378.95 1259
5379.65 1278
5380.34 1278
5381.03 1308
5381.72 1342
5382.42 1326
5383.11 1336
5383.80 1380
5384.49 1341
5385.19 1362
5385.88 1311
5386.57 1358
5387.26 1369
5387.96 1387
5388.65 1374
5389.34 1368
5390.03 1468
5390.73 1440
5391.42 1476
5392.11 1467
5392.80 1449
5393.50 1397
5394.19 1442
5394.88 1422
5395.58 1350
5396.27 1382
5396.96 1348
5397.66 1356
5398.35 1319
5399.04 1307
5399.74 1343
5400.43 1313
5401.12 1281
5401.82 1250
5402.51 1254
5403.20 1332
5403.90 1307
5404.59 1287
5405.29 1260
5405.98 1304
5406.67 1344
5407.37 1287
5408.06 1270
5408.75 1285
5409.45 1282
5410.14 1279
5410.84 1277
5411.53 1313
5412.23 1291
5412.92 1331
5413.61 1368
5414.31 1361
5415.00 1306
5415.70 1361
5416.39 1380
5417.09 1329
5417.78 1353
5418.47 1349
5419.17 1339
5419.86 1332
5420.56 1362
5421.25 1368
5421.95 1326
5422.64 1343
5423.34 1385
5424.03 1334
5424.73 1380
5425.42 1333
5426.12 1334
5426.81 1384
5427.51 1340
5428.20 1333
5428.90 1341
5429.59 1377
5430.29 1321
5430.99 1288
5431.68 1310
5432.38 1315
5433.07 1356
5433.77 1295
5434.46 1367
5435.16 1329
5435.85 1330
5436.55 1346
5437.25 1353
5437.94 1316
5438.64 1378
5439.33 1386
5440.03 1375
5440.73 1354
5441.42 1397
5442.12 1413
5442.81 1425
5443.51 1434
5444.21 1498
5444.90 1511
5445.60 1580
5446.29 1622
5446.99 1595
5447.69 1625
5448.38 1607
5449.08 1635
5449.78 1664
5450.47 1643
5451.17 1563
5451.87 1554
5452.56 1568
5453.26 1522
5453.96 1495
5454.65 1489
5455.35 1451
5456.05 1512
5456.75 1472
5457.44 1488
5458.14 1515
5458.84 1448
5459.53 1509
5460.23 1554
5460.93 1623
5461.63 1592
5462.32 1563
5463.02 1577
5463.72 1594
5464.42 1579
5465.11 1622
5465.81 1607
5466.51 1591
5467.21 1546
5467.90 1506
5468.60 1504
5469.30 1517
5470.00 1508
5470.70 1532
5471.39 1557
5472.09 1538
5472.79 1520
5473.49 1503
5474.19 1539
5474.88 1511
5475.58 1536
5476.28 1540
5476.98 1620
5477.68 1728
5478.38 1861
5479.07 1855
5479.77 1953
5480.47 2038
5481.17 1971
5481.87 1946
5482.57 1940
5483.27 1861
5483.96 1801
5484.66 1792
5485.36 1717
5486.06 1655
5486.76 1657
5487.46 1654
5488.16 1530
5488.86 1596
5489.56 1661
5490.26 1708
5490.96 1646
5491.65 1677
5492.35 1666
5493.05 1729
5493.75 1745
5494.45 1738
5495.15 1794
5495.85 1797
5496.55 1821
5497.25 1871
5497.95 2005
5498.65 2199
5499.35 2323
5500.05 2464
5500.75 2494
5501.45 2486
5502.15 2377
5502.85 2313
5503.55 2183
5504.25 1987
5504.95 1848
5505.65 1788
5506.35 1724
5507.05 1652
5507.75 1609
5508.45 1540
5509.15 1563
5509.85 1595
5510.55 1538
5511.25 1547
5511.95 1556
5512.65 1512
5513.35 1509
5514.05 1487
5514.76 1509
5515.46 1532
5516.16 1540
5516.86 1449
5517.56 1509
5518.26 1520
5518.96 1525
5519.66 1461
5520.36 1465
5521.06 1469
5521.77 1468
5522.47 1398
5523.17 1403
5523.87 1354
5524.57 1436
5525.27 1421
5525.97 1340
5526.67 1344
5527.38 1389
5528.08 1401
5528.78 1373
5529.48 1327
5530.18 1398
5530.88 1407
5531.59 1387
5532.29 1389
5532.99 1387
5533.69 1416
5534.39 1380
5535.10 1383
5535.80 1392
5536.50 1340
5537.20 1321
5537.90 1351
5538.61 1379
5539.31 1346
5540.01 1369
5540.71 1384
5541.42 1381
5542.12 1343
5542.82 1296
5543.52 1347
5544.23 1334
5544.93 1342
5545.63 1378
5546.33 1317
5547.04 1299
5547.74 1334
5548.44 1354
5549.15 1342
5549.85 1304
5550.55 1273
5551.26 1305
5551.96 1324
5552.66 1323
5553.36 1365
5554.07 1350
5554.77 1343
5555.47 1322
5556.18 1338
5556.88 1338
5557.58 1318
5558.29 1338
5558.99 1355
5559.70 1300
5560.40 1301
5561.10 1378
5561.81 1375
5562.51 1364
5563.21 1386
5563.92 1380
5564.62 1378
5565.33 1326
5566.03 1329
5566.73 1339
5567.44 1282
5568.14 1299
5568.85 1338
5569.55 1300
5570.25 1382
5570.96 1398
5571.66 1266
5572.37 1308
5573.07 1376
5573.78 1414
5574.48 1353
5575.19 1324
5575.89 1364
5576.59 1375
5577.30 1339
5578.00 1325
5578.71 1317
5579.41 1344
5580.12 1313
5580.82 1270
5581.53 1313
5582.23 1299
5582.94 1218
5583.64 1296
5584.35 1273
5585.05 1316
5585.76 1342
5586.46 1339
5587.17 1383
5587.88 1316
5588.58 1307
5589.29 1300
5589.99 1317
5590.70 1295
5591.40 1312
5592.11 1288
5592.81 1295
5593.52 1328
5594.23 1284
5594.93 1310
5595.64 1313
5596.34 1277
5597.05 1291
5597.76 1252
5598.46 1252
5599.17 1303
5599.87 1291
5600.58 1294
5601.29 1300
5601.99 1307
5602.70 1258
5603.41 1242
5604.11 1292
5604.82 1328
5605.52 1243
5606.23 1273
5606.94 1290
5607.64 1287
5608.35 1258
5609.06 1303
5609.76 1275
5610.47 1300
5611.18 1274
5611.88 1300
5612.59 1355
5613.30 1335
5614.01 1322
5614.71 1356
5615.42 1357
5616.13 1351
5616.83 1346
5617.54 1355
5618.25 1328
5618.96 1319
5619.66 1305
5620.37 1263
5621.08 1252
5621.79 1251
5622.49 1233
5623.20 1275
5623.91 1281
5624.62 1266
5625.32 1277
5626.03 1320
5626.74 1351
5627.45 1282
5628.16 1284
5628.86 1299
5629.57 1317
5630.28 1315
5630.99 1293
5631.70 1318
5632.40 1314
5633.11 1294
5633.82 1311
5634.53 1278
5635.24 1318
5635.95 1365
5636.65 1400
5637.36 1369
5638.07 1417
5638.78 1411
5639.49 1369
5640.20 1370
5640.91 1429
5641.61 1439
5642.32 1395
5643.03 1366
5643.74 1380
5644.45 1316
5645.16 1302
5645.87 1355
5646.58 1389
5647.29 1337
5648.00 1326
5648.70 1413
5649.41 1381
5650.12 1376
5650.83 1379
5651.54 1396
5652.25 1386
5652.96 1440
5653.67 1494
5654.38 1493
5655.09 1534
5655.80 1519
5656.51 1603
5657.22 1626
5657.93 1589
5658.64 1670
5659.35 1574
5660.06 1516
5660.77 1482
5661.48 1463
5662.19 1464
5662.90 1437
5663.61 1404
5664.32 1379
5665.03 1323
5665.74 1337
5666.45 1361
5667.16 1408
5667.87 1410
5668.58 1404
5669.29 1404
5670.00 1403
5670.71 1365
5671.42 1408
5672.13 1386
5672.84 1332
5673.56 1347
5674.27 1318
5674.98 1270
5675.69 1284
5676.40 1327
5677.11 1318
5677.82 1324
5678.53 1318
5679.24 1288
5679.95 1331
5680.67 1360
5681.38 1283
5682.09 1269
5682.80 1364
5683.51 1298
5684.22 1311
5684.93 1266
5685.65 1298
5686.36 1303
5687.07 1269
5687.78 1292
5688.49 1289
5689.20 1274
5689.92 1307
5690.63 1301
5691.34 1358
5692.05 1334
5692.76 1310
5693.47 1322
5694.19 1325
5694.90 1359
5695.61 1295
5696.32 1267
5697.04 1288
5697.75 1313
5698.46 1279
5699.17 1253
5699.89 1241
5700.60 1209
5701.31 1282
5702.02 1255
5702.74 1314
5703.45 1345
5704.16 1245
5704.87 1338
5705.59 1312
5706.30 1282
5707.01 1301
5707.72 1288
5708.44 1276
5709.15 1241
5709.86 1253
5710.58 1248
5711.29 1275
5712.00 1268
5712.72 1220
5713.43 1258
5714.14 1269
5714.86 1244
5715.57 1231
5716.28 1281
5717.00 1239
5717.71 1260
5718.42 1295
5719.14 1245
5719.85 1272
5720.56 1315
5721.28 1317
5721.99 1278
5722.71 1328
5723.42 1322
5724.13 1379
5724.85 1307
5725.56 1292
5726.28 1359
5726.99 1357
5727.70 1353
5728.42 1315
5729.13 1342
5729.85 1307
5730.56 1294
5731.28 1266
5731.99 1278
5732.70 1265
5733.42 1262
5734.13 1297
5734.85 1279
5735.56 1261
5736.28 1291
5736.99 1276
5737.71 1223
5738.42 1246
5739.14 1306
5739.85 1252
5740.57 1217
5741.28 1270
5742.00 1260
5742.71 1230
5743.43 1243
5744.14 1191
5744.86 1171
5745.57 1241
5746.29 1229
5747.00 1232
5747.72 1191
5748.43 1237
5749.15 1247
5749.87 1245
5750.58 1267
5751.30 1180
5752.01 1226
5752.73 1260
5753.44 1265
5754.16 1290
5754.88 1272
5755.59 1288
5756.31 1311
5757.02 1272
5757.74 1283
5758.46 1364
5759.17 1298
5759.89 1307
5760.60 1302
5761.32 1348
5762.04 1301
5762.75 1297
5763.47 1278
5764.19 1307
5764.90 1320
5765.62 1271
5766.34 1338
5767.05 1373
5767.77 1484
5768.49 1509
5769.20 1626
5769.92 1697
5770.64 1704
5771.35 1662
5772.07 1715
5772.79 1673
5773.50 1591
5774.22 1547
5774.94 1497
5775.65 1487
5776.37 1385
5777.09 1367
5777.81 1385
5778.52 1386
5779.24 1338
5779.96 1365
5780.68 1383
5781.39 1331
5782.11 1321
5782.83 1311
5783.55 1317
5784.26 1311
5784.98 1284
5785.70 1336
5786.42 1295
5787.14 1243
5787.85 1258
5788.57 1332
5789.29 1268
5790.01 1227
5790.73 1259
5791.44 1245
5792.16 1294
5792.88 1229
5793.60 1275
5794.32 1301
5795.03 1348
5795.75 1335
5796.47 1321
5797.19 1280
5797.91 1318
5798.63 1332
5799.35 1333
5800.06 1341
5800.78 1287
5801.50 1310
5802.22 1344
5802.94 1257
5803.66 1257
5804.38 1317
5805.10 1381
5805.82 1373
5806.53 1391
5807.25 1387
5807.97 1343
5808.69 1365
5809.41 1358
5810.13 1368
5810.85 1330
5811.57 1319
5812.29 1311
5813.01 1286
5813.73 1277
5814.45 1269
5815.17 1256
5815.89 1279
5816.61 1291
5817.33 1319
5818.05 1309
5818.77 1371
5819.49 1442
5820.20 1348
5820.92 1399
5821.64 1477
5822.36 1468
5823.09 1464
5823.81 1469
5824.53 1414
5825.25 1399
5825.97 1414
5826.69 1373
5827.41 1384
5828.13 1387
5828.85 1306
5829.57 1268
5830.29 1279
5831.01 1271
5831.73 1317
5832.45 1261
5833.17 1257
5833.89 1271
5834.61 1286
5835.33 1294
5836.05 1299
5836.78 1281
5837.50 1265
5838.22 1239
5838.94 1274
5839.66 1272
5840.38 1258
5841.10 1229
5841.82 1271
5842.54 1305
5843.27 1287
5843.99 1251
5844.71 1262
5845.43 1216
5846.15 1208
5846.87 1301
5847.59 1251
5848.32 1250
5849.04 1271
5849.76 1283
5850.48 1272
5851.20 1295
5851.93 1296
5852.65 1283
5853.37 1316
5854.09 1294
5854.81 1238
5855.54 1265
5856.26 1309
5856.98 1304
5857.70 1304
5858.42 1241
5859.15 1273
5859.87 1291
5860.59 1282
5861.31 1280
5862.04 1346
5862.76 1321
5863.48 1343
5864.20 1304
5864.93 1264
5865.65 1279
5866.37 1352
5867.10 1272
5867.82 1334
5868.54 1331
5869.26 1267
5869.99 1317
5870.71 1330
5871.43 1335
5872.16 1364
5872.88 1304
5873.60 1298
5874.33 1290
5875.05 1293
5875.77 1313
5876.50 1412
5877.22 1336
5877.94 1360
5878.67 1333
5879.39 1336
5880.11 1328
5880.84 1383
5881.56 1352
5882.28 1357
5883.01 1397
5883.73 1352
5884.46 1378
5885.18 1435
5885.90 1383
5886.63 1378
5887.35 1349
5888.08 1365
5888.80 1381
5889.52 1366
5890.25 1351
5890.97 1345
5891.70 1299
5892.42 1413
5893.15 1426
5893.87 1345
5894.59 1366
5895.32 1364
5896.04 1362
5896.77 1389
5897.49 1338
5898.22 1361
5898.94 1395
5899.67 1383
5900.39 1360
5901.12 1418
5901.84 1396
5902.57 1384
5903.29 1402
5904.02 1420
5904.74 1408
5905.47 1404
5906.19 1432
5906.92 1395
5907.64 1358
5908.37 1403
5909.09 1442
5909.82 1439
5910.55 1441
5911.27 1443
5912.00 1484
5912.72 1499
5913.45 1489
5914.17 1518
5914.90 1484
5915.63 1498
5916.35 1542
5917.08 1540
5917.80 1482
5918.53 1497
5919.25 1544
5919.98 1621
5920.71 1571
5921.43 1575
5922.16 1559
5922.89 1614
5923.61 1610
5924.34 1592
5925.06 1642
5925.79 1688
5926.52 1670
5927.24 1721
5927.97 1708
5928.70 1697
5929.42 1776
5930.15 1752
5930.88 1759
5931.60 1782
5932.33 1826
5933.06 1754
5933.78 1830
5934.51 1837
5935.24 1807
5935.97 1909
5936.69 1938
5937.42 1951
5938.15 1962
5938.87 1964
5939.60 1991
5940.33 2021
5941.06 1961
5941.78 2013
5942.51 2028
5943.24 2010
5943.97 2047
5944.69 2080
5945.42 2090
5946.15 2131
5946.88 2215
5947.60 2205
5948.33 2256
5949.06 2279
5949.79 2281
5950.52 2370
5951.24 2532
5951.97 2630
5952.70 2645
5953.43 2707
5954.16 2747
5954.88 2672
5955.61 2680
5956.34 2583
5957.07 2608
5957.80 2613
5958.53 2639
5959.25 2544
5959.98 2579
5960.71 2645
5961.44 2638
5962.17 2655
5962.90 2706
5963.63 2665
5964.36 2814
5965.08 2985
5965.81 3097
5966.54 3006
5967.27 3130
5968.00 3080
5968.73 3086
5969.46 3117
5970.19 3096
5970.92 3121
5971.65 3049
5972.37 3044
5973.10 3048
5973.83 3003
5974.56 3011
5975.29 3035
5976.02 3049
5976.75 3094
5977.48 3147
5978.21 3178
5978.94 3241
5979.67 3277
5980.40 3328
5981.13 3412
5981.86 3495
5982.59 3589
5983.32 3578
5984.05 3723
5984.78 3733
5985.51 3707
5986.24 3711
5986.97 3740
5987.70 3788
5988.43 3868
5989.16 3849
5989.89 3915
5990.62 3952
5991.35 3979
5992.08 3911
5992.81 3950
5993.54 3935
5994.27 3981
5995.00 3970
5995.74 4155
5996.47 4144
5997.20 4153
5997.93 4154
5998.66 4244
5999.39 4222
6000.12 4025
6000.85 3991
6001.58 4008
6002.31 3987
6003.04 3953
6003.78 3856
6004.51 3778
6005.24 3678
6005.97 3768
6006.70 3749
6007.43 3943
6008.16 4292
6008.90 4696
6009.63 5376
6010.36 6340
6011.09 7491
6011.82 8739
6012.55 9660
6013.29 10632
6014.02 11103
6014.75 10974
6015.48 10533
6016.21 9709
6016.95 8632
6017.68 7699
6018.41 6715
6019.14 5835
6019.87 5072
6020.61 4586
6021.34 4064
6022.07 3732
6022.80 3482
6023.54 3268
6024.27 3132
6025.00 3050
6025.73 3020
6026.47 2992
6027.20 2956
6027.93 2962
6028.66 3015
6029.40 2983
6030.13 2948
6030.86 2898
6031.59 2857
6032.33 2755
6033.06 2648
6033.79 2580
6034.53 2583
6035.26 2540
6035.99 2425
6036.73 2443
6037.46 2528
6038.19 2488
6038.93 2548
6039.66 2539
6040.39 2524
6041.13 2666
6041.86 2667
6042.59 2663
6043.33 2656
6044.06 2632
6044.79 2677
6045.53 2698
6046.26 2670
6047.00 2719
6047.73 2738
6048.46 2771
6049.20 2870
6049.93 2879
6050.67 3089
6051.40 3182
6052.13 3254
6052.87 3244
6053.60 3171
6054.34 3224
6055.07 3185
6055.81 3116
6056.54 3015
6057.27 3004
6058.01 2924
6058.74 2828
6059.48 2818
6060.21 2844
6060.95 2794
6061.68 2771
6062.42 2686
6063.15 2695
6063.89 2754
6064.62 2716
6065.36 2644
6066.09 2679
6066.83 2641
6067.56 2601
6068.30 2600
6069.03 2532
6069.77 2455
6070.50 2505
6071.24 2459
6071.97 2523
6072.71 2471
6073.44 2442
6074.18 2466
6074.91 2399
6075.65 2367
6076.39 2387
6077.12 2337
6077.86 2348
6078.59 2356
6079.33 2211
6080.06 2208
6080.80 2178
6081.54 2198
6082.27 2226
6083.01 2188
6083.74 2122
6084.48 2112
6085.22 2122
6085.95 2200
6086.69 2170
6087.42 2124
6088.16 2148
6088.90 2133
6089.63 2131
6090.37 2140
6091.11 2126
6091.84 2089
6092.58 2133
6093.32 2139
6094.05 2123
6094.79 2079
6095.53 2148
6096.26 2053
6097.00 2035
6097.74 1987
6098.47 1975
6099.21 2054
6099.95 1928
6100.69 1901
6101.42 1958
6102.16 1973
6102.90 1977
6103.63 1956
6104.37 1938
6105.11 1937
6105.85 1864
6106.58 1949
6107.32 1909
6108.06 1900
6108.80 1934
6109.53 1917
6110.27 1910
6111.01 2009
6111.75 1941
6112.49 1944
6113.22 1996
6113.96 2044
6114.70 1959
6115.44 2001
6116.17 2039
6116.91 1990
6117.65 1959
6118.39 2015
6119.13 1997
6119.87 2019
6120.60 2009
6121.34 1991
6122.08 1989
6122.82 2090
6123.56 2094
6124.30 2105
6125.03 2100
6125.77 2120
6126.51 2144
6127.25 2114
6127.99 2147
6128.73 2130
6129.47 2137
6130.21 2156
6130.94 2158
6131.68 2265
6132.42 2219
6133.16 2170
6133.90 2215
6134.64 2192
6135.38 2282
6136.12 2343
6136.86 2388
6137.60 2447
6138.34 2501
6139.08 2479
6139.81 2597
6140.55 2564
6141.29 2533
6142.03 2610
6142.77 2597
6143.51 2510
6144.25 2604
6144.99 2511
6145.73 2506
6146.47 2504
6147.21 2539
6147.95 2503
6148.69 2517
6149.43 2598
6150.17 2572
6150.91 2571
6151.65 2508
6152.39 2529
6153.13 2574
6153.87 2557
6154.61 2651
6155.35 2634
6156.09 2650
6156.83 2766
6157.58 2795
6158.32 2762
6159.06 2870
6159.80 2803
6160.54 2898
6161.28 2999
6162.02 3045
6162.76 3157
6163.50 3333
6164.24 3500
6164.98 3601
6165.72 3653
6166.46 3708
6167.21 3785
6167.95 3846
6168.69 3855
6169.43 3824
6170.17 3788
6170.91 3633
6171.65 3616
6172.39 3654
6173.14 3560
6173.88 3596
6174.62 3561
6175.36 3584
6176.10 3540
6176.84 3615
6177.59 3753
6178.33 4017
6179.07 4243
6179.81 4730
6180.55 5238
6181.30 5641
6182.04 6089
6182.78 6570
6183.52 6789
6184.26 6511
6185.01 6281
6185.75 5956
6186.49 5617
6187.23 5266
6187.97 4831
6188.72 4554
6189.46 4310
6190.20 4194
6190.94 4074
6191.69 4112
6192.43 4171
6193.17 4092
6193.92 3965
6194.66 3941
6195.40 3879
6196.14 3894
6196.89 4002
6197.63 3965
6198.37 3792
6199.12 3738
6199.86 3770
6200.60 3870
6201.34 3924
6202.09 4005
6202.83 4211
6203.57 4626
6204.32 5014
6205.06 6080
6205.80 7338
6206.55 8905
6207.29 10523
6208.03 11822
6208.78 12854
6209.52 13517
6210.27 13204
6211.01 12427
6211.75 11387
6212.50 10058
6213.24 8648
6213.98 7383
6214.73 6320
6215.47 5377
6216.22 4728
6216.96 4199
6217.71 3696
6218.45 3512
6219.19 3316
6219.94 3123
6220.68 3119
6221.43 3009
6222.17 2974
6222.92 2873
6223.66 2838
6224.40 2767
6225.15 2766
6225.89 2670
6226.64 2552
6227.38 2473
6228.13 2378
6228.87 2281
6229.62 2245
6230.36 2248
6231.11 2241
6231.85 2237
6232.60 2200
6233.34 2333
6234.09 2334
6234.83 2284
6235.58 2310
6236.32 2326
6237.07 2339
6237.81 2337
6238.56 2387
6239.30 2423
6240.05 2389
6240.80 2449
6241.54 2449
6242.29 2512
6243.03 2440
6243.78 2554
6244.52 2610
6245.27 2680
6246.02 2731
6246.76 2755
6247.51 2721
6248.25 2768
6249.00 2617
6249.75 2695
6250.49 2588
6251.24 2543
6251.98 2599
6252.73 2582
6253.48 2537
6254.22 2464
6254.97 2490
6255.72 2470
6256.46 2474
6257.21 2442
6257.95 2419
6258.70 2345
6259.45 2395
6260.19 2351
6260.94 2272
6261.69 2323
6262.43 2272
6263.18 2210
6263.93 2220
6264.68 2231
6265.42 2224
6266.17 2169
6266.92 2173
6267.66 2152
6268.41 2179
6269.16 2123
6269.91 2173
6270.65 2138
6271.40 2139
6272.15 2111
6272.89 2092
6273.64 2099
6274.39 2160
6275.14 2145
6275.88 2107
6276.63 2102
6277.38 2095
6278.13 2109
6278.88 2043
6279.62 2037
6280.37 2044
6281.12 2065
6281.87 1998
6282.62 1942
6283.36 1947
6284.11 1943
6284.86 1964
6285.61 1954
6286.36 1898
6287.10 1941
6287.85 1925
6288.60 1886
6289.35 1868
6290.10 1891
6290.85 1869
6291.59 1837
6292.34 1858
6293.09 1846
6293.84 1778
6294.59 1760
6295.34 1753
6296.09 1693
6296.84 1708
6297.58 1736
6298.33 1730
6299.08 1686
6299.83 1638
6300.58 1660
6301.33 1709
6302.08 1655
6302.83 1671
6303.58 1658
6304.33 1630
6305.08 1650
6305.83 1675
6306.58 1629
6307.32 1685
6308.07 1626
6308.82 1657
6309.57 1687
6310.32 1685
6311.07 1652
6311.82 1635
6312.57 1685
6313.32 1685
6314.07 1718
6314.82 1662
6315.57 1682
6316.32 1608
6317.07 1650
6317.82 1649
6318.57 1628
6319.32 1616
6320.07 1612
6320.82 1618
6321.57 1605
6322.32 1598
6323.07 1654
6323.82 1623
6324.58 1586
6325.33 1543
6326.08 1577
6326.83 1607
6327.58 1533
6328.33 1588
6329.08 1642
6329.83 1601
6330.58 1552
6331.33 1525
6332.08 1559
6332.83 1523
6333.58 1529
6334.34 1553
6335.09 1511
6335.84 1560
6336.59 1544
6337.34 1568
6338.09 1567
6338.84 1617
6339.59 1609
6340.35 1586
6341.10 1521
6341.85 1506
6342.60 1460
6343.35 1505
6344.10 1523
6344.86 1473
6345.61 1527
6346.36 1530
6347.11 1589
6347.86 1584
6348.62 1521
6349.37 1515
6350.12 1568
6350.87 1607
6351.62 1587
6352.38 1620
6353.13 1679
6353.88 1709
6354.63 1718
6355.38 1672
6356.14 1672
6356.89 1634
6357.64 1662
6358.39 1657
6359.15 1577
6359.90 1542
6360.65 1550
6361.40 1533
6362.16 1539
6362.91 1440
6363.66 1523
6364.42 1624
6365.17 1593
6365.92 1626
6366.67 1613
6367.43 1663
6368.18 1698
6368.93 1659
6369.69 1645
6370.44 1576
6371.19 1572
6371.95 1582
6372.70 1564
6373.45 1521
6374.21 1570
6374.96 1575
6375.71 1531
6376.47 1542
6377.22 1549
6377.98 1589
6378.73 1681
6379.48 1592
6380.24 1606
6380.99 1573
6381.74 1576
6382.50 1618
6383.25 1592
6384.01 1633
6384.76 1636
6385.51 1553
6386.27 1534
6387.02 1562
6387.78 1489
6388.53 1498
6389.29 1544
6390.04 1533
6390.79 1477
6391.55 1493
6392.30 1511
6393.06 1508
6393.81 1501
6394.57 1501
6395.32 1534
6396.08 1488
6396.83 1507
6397.59 1477
6398.34 1504
6399.10 1581
6399.85 1521
6400.61 1511
6401.36 1516
6402.12 1516
6402.87 1458
6403.63 1429
6404.38 1457
6405.14 1477
6405.89 1494
6406.65 1521
6407.40 1529
6408.16 1499
6408.91 1509
6409.67 1539
6410.43 1479
6411.18 1532
6411.94 1520
6412.69 1537
6413.45 1572
6414.20 1518
6414.96 1545
6415.72 1546
6416.47 1544
6417.23 1485
6417.98 1564
6418.74 1516
6419.50 1493
6420.25 1467
6421.01 1477
6421.77 1493
6422.52 1503
6423.28 1494
6424.03 1498
6424.79 1481
6425.55 1454
6426.30 1507
6427.06 1485
6427.82 1512
6428.57 1480
6429.33 1538
6430.09 1582
6430.84 1549
6431.60 1543
6432.36 1587
6433.11 1615
6433.87 1600
6434.63 1644
6435.39 1642
6436.14 1609
6436.90 1615
6437.66 1644
6438.41 1663
6439.17 1692
6439.93 1699
6440.69 1675
6441.44 1685
6442.20 1738
6442.96 1793
6443.72 1753
6444.47 1727
6445.23 1733
6445.99 1731
6446.75 1737
6447.50 1709
6448.26 1748
6449.02 1792
6449.78 1818
6450.54 1798
6451.29 1796
6452.05 1793
6452.81 1763
6453.57 1747
6454.33 1790
6455.08 1808
6455.84 1823
6456.60 1837
6457.36 1866
6458.12 1855
6458.88 1890
6459.64 1889
6460.39 1910
6461.15 1954
6461.91 1902
6462.67 1904
6463.43 1999
6464.19 2063
6464.95 2035
6465.70 2086
6466.46 2049
6467.22 2138
6467.98 2130
6468.74 2059
6469.50 2054
6470.26 2082
6471.02 2100
6471.78 2116
6472.54 2131
6473.30 2179
6474.05 2172
6474.81 2201
6475.57 2185
6476.33 2197
6477.09 2262
6477.85 2280
6478.61 2295
6479.37 2420
6480.13 2402
6480.89 2393
6481.65 2445
6482.41 2480
6483.17 2527
6483.93 2529
6484.69 2556
6485.45 2554
6486.21 2664
6486.97 2689
6487.73 2682
6488.49 2708
6489.25 2759
6490.01 2720
6490.77 2863
6491.53 2844
6492.29 2837
6493.05 2865
6493.81 2884
6494.57 2833
6495.33 2917
6496.10 2849
6496.86 2866
6497.62 2832
6498.38 2860
6499.14 2812
6499.90 2802
6500.66 2885
6501.42 3040
6502.18 3076
6502.94 3343
6503.70 3754
6504.47 4540
6505.23 5462
6505.99 6677
6506.75 7803
6507.51 8943
6508.27 9696
6509.03 10065
6509.79 10099
6510.56 9349
6511.32 8393
6512.08 7410
6512.84 6334
6513.60 5376
6514.36 4733
6515.13 4173
6515.89 3801
6516.65 3512
6517.41 3322
6518.17 3240
6518.94 3070
6519.70 3098
6520.46 3007
6521.22 3022
6521.98 3102
6522.75 3218
6523.51 3184
6524.27 3177
6525.03 3282
6525.79 3414
6526.56 3547
6527.32 3618
6528.08 3597
6528.84 3522
6529.61 3472
6530.37 3485
6531.13 3436
6531.90 3419
6532.66 3675
6533.42 3930
6534.18 4298
6534.95 4657
6535.71 4840
6536.47 5088
6537.24 5107
6538.00 4910
6538.76 4653
6539.53 4345
6540.29 4023
6541.05 3668
6541.82 3368
6542.58 3208
6543.34 3081
6544.11 3011
6544.87 3005
6545.63 3011
6546.40 3015
6547.16 3074
6547.92 2922
6548.69 2941
6549.45 2870
6550.21 2904
6550.98 2929
6551.74 2959
6552.51 2983
6553.27 2969
6554.03 2925
6554.80 2865
6555.56 2878
6556.33 2937
6557.09 2960
6557.85 2894
6558.62 2868
6559.38 3008
6560.15 2992
6560.91 2968
6561.68 3037
6562.44 3091
6563.21 3163
6563.97 3071
6564.74 3070
6565.50 3055
6566.26 3068
6567.03 2984
6567.79 3022
6568.56 3032
6569.32 2973
6570.09 2996
6570.85 3002
6571.62 3029
6572.38 2945
6573.15 3027
6573.91 3084
6574.68 3002
6575.44 3047
6576.21 2999
6576.98 3001
6577.74 3055
6578.51 3052
6579.27 3093
6580.04 3098
6580.80 3164
6581.57 3164
6582.33 3214
6583.10 3211
6583.87 3111
6584.63 3149
6585.40 3204
6586.16 3081
6586.93 3095
6587.70 3141
6588.46 3104
6589.23 3216
6589.99 3324
6590.76 3408
6591.53 3654
6592.29 3836
6593.06 4206
6593.82 4411
6594.59 4560
6595.36 4625
6596.12 4506
6596.89 4453
6597.66 4252
6598.42 3992
6599.19 3731
6599.96 3440
6600.72 3288
6601.49 3141
6602.26 2920
6603.02 2873
6603.79 2766
6604.56 2734
6605.33 2680
6606.09 2658
6606.86 2629
6607.63 2622
6608.39 2698
6609.16 2609
6609.93 2584
6610.70 2615
6611.46 2540
6612.23 2599
6613.00 2561
6613.77 2548
6614.53 2617
6615.30 2626
6616.07 2539
6616.84 2510
6617.60 2566
6618.37 2630
6619.14 2663
6619.91 2780
6620.68 2916
6621.44 2950
6622.21 2985
6622.98 3060
6623.75 3152
6624.52 3055
6625.28 3013
6626.05 2857
6626.82 2867
6627.59 2792
6628.36 2683
6629.13 2666
6629.89 2642
6630.66 2661
6631.43 2693
6632.20 2747
6632.97 2856
6633.74 2972
6634.51 3017
6635.27 3124
6636.04 3089
6636.81 3097
6637.58 3230
6638.35 3303
6639.12 3449
6639.89 3432
6640.66 3671
6641.43 3762
6642.19 3668
6642.96 3629
6643.73 3472
6644.50 3255
6645.27 3173
6646.04 2958
6646.81 2763
6647.58 2642
6648.35 2520
6649.12 2424
6649.89 2325
6650.66 2320
6651.43 2338
6652.20 2243
6652.97 2174
6653.74 2272
6654.51 2201
6655.28 2137
6656.05 2220
6656.82 2280
6657.59 2165
6658.36 2133
6659.13 2122
6659.90 2135
6660.67 2099
6661.44 2102
6662.21 2102
6662.98 2093
6663.75 2135
6664.52 2128
6665.29 2074
6666.06 2082
6666.83 2102
6667.60 2117
6668.37 2164
6669.14 2189
6669.91 2201
6670.68 2182
6671.46 2179
6672.23 2176
6673.00 2183
6673.77 2139
6674.54 2095
6675.31 2155
6676.08 2186
6676.85 2201
6677.62 2180
6678.40 2143
6679.17 2215
6679.94 2258
6680.71 2250
6681.48 2241
6682.25 2251
6683.02 2244
6683.80 2361
6684.57 2468
6685.34 2477
6686.11 2497
6686.88 2462
6687.65 2387
6688.43 2170
6689.20 2115
6689.97 2108
6690.74 2037
6691.51 1983
6692.29 1955
6693.06 2006
6693.83 1960
6694.60 1930
6695.37 1901
6696.15 1901
6696.92 1904
6697.69 1908
6698.46 1910
6699.24 1912
6700.01 1893
6700.78 1895
6701.55 1894
6702.33 1875
6703.10 1861
6703.87 1781
6704.64 1844
6705.42 1765
6706.19 1803
6706.96 1790
6707.74 1758
6708.51 1750
6709.28 1737
6710.06 1714
6710.83 1659
6711.60 1694
6712.37 1690
6713.15 1658
6713.92 1689
6714.69 1669
6715.47 1727
6716.24 1701
6717.01 1651
6717.79 1668
6718.56 1648
6719.34 1647
6720.11 1688
6720.88 1687
6721.66 1666
6722.43 1681
6723.20 1652
6723.98 1662
6724.75 1660
6725.53 1614
6726.30 1656
6727.07 1617
6727.85 1604
6728.62 1622
6729.40 1648
6730.17 1565
6730.95 1608
6731.72 1535
6732.49 1608
6733.27 1639
6734.04 1681
6734.82 1632
6735.59 1602
6736.37 1662
6737.14 1652
6737.92 1652
6738.69 1673
6739.47 1630
6740.24 1669
6741.01 1727
6741.79 1680
6742.56 1730
6743.34 1703
6744.11 1716
6744.89 1822
6745.67 1757
6746.44 1775
6747.22 1830
6747.99 1870
6748.77 1826
6749.54 1795
6750.32 1854
6751.09 1943
6751.87 1955
6752.64 1955
6753.42 1963
6754.19 1913
6754.97 1885
6755.75 1877
6756.52 1849
6757.30 1738
6758.07 1692
6758.85 1660
6759.63 1715
6760.40 1739
6761.18 1693
6761.95 1712
6762.73 1725
6763.51 1687
6764.28 1682
6765.06 1681
6765.83 1725
6766.61 1705
6767.39 1695
6768.16 1715
6768.94 1705
6769.72 1694
6770.49 1665
6771.27 1681
6772.05 1658
6772.82 1573
6773.60 1518
6774.38 1524
6775.15 1587
6775.93 1553
6776.71 1588
6777.48 1594
6778.26 1568
6779.04 1459
6779.82 1524
6780.59 1504
6781.37 1462
6782.15 1480
6782.92 1476
6783.70 1507
6784.48 1505
6785.26 1487
6786.03 1436
6786.81 1441
6787.59 1429
6788.37 1459
6789.14 1485
6789.92 1446
6790.70 1455
6791.48 1486
6792.25 1450
6793.03 1409
6793.81 1432
6794.59 1404
6795.37 1421
6796.14 1444
6796.92 1392
6797.70 1419
6798.48 1404
6799.26 1363
6800.04 1447
6800.81 1467
6801.59 1470
6802.37 1439
6803.15 1462
6803.93 1434
6804.71 1475
6805.48 1462
6806.26 1456
6807.04 1434
6807.82 1445
6808.60 1403
6809.38 1431
6810.16 1487
6810.94 1452
6811.71 1421
6812.49 1374
6813.27 1414
6814.05 1453
6814.83 1432
6815.61 1382
6816.39 1443
6817.17 1422
6817.95 1442
6818.73 1450
6819.51 1431
6820.29 1460
6821.07 1444
6821.84 1472
6822.62 1458
6823.40 1418
6824.18 1431
6824.96 1435
6825.74 1449
6826.52 1469
6827.30 1454
6828.08 1397
6828.86 1416
6829.64 1439
6830.42 1418
6831.20 1453
6831.98 1415
6832.76 1468
6833.54 1512
6834.32 1539
6835.10 1625
6835.88 1733
6836.66 1831
6837.44 1967
6838.22 2106
6839.01 2181
6839.79 2135
6840.57 2043
6841.35 1983
6842.13 1875
6842.91 1844
6843.69 1737
6844.47 1690
6845.25 1630
6846.03 1692
6846.81 1655
6847.59 1730
6848.37 1762
6849.16 1880
6849.94 1863
6850.72 1910
6851.50 1934
6852.28 1943
6853.06 1928
6853.84 1834
6854.62 1781
6855.41 1753
6856.19 1748
6856.97 1650
6857.75 1620
6858.53 1536
6859.31 1573
6860.10 1594
6860.88 1563
6861.66 1473
6862.44 1523
6863.22 1513
6864.00 1550
6864.79 1503
6865.57 1512
6866.35 1640
6867.13 1665
6867.91 1652
6868.70 1646
6869.48 1641
6870.26 1687
6871.04 1727
6871.83 1765
6872.61 1727
6873.39 1760
6874.17 1781
6874.96 1791
6875.74 1730
6876.52 1786
6877.30 1804
6878.09 1815
6878.87 1760
6879.65 1855
6880.43 1837
6881.22 1952
6882.00 2001
6882.78 1960
6883.57 1961
6884.35 2024
6885.13 2079
6885.92 2283
6886.70 2354
6887.48 2478
6888.27 2540
6889.05 2598
6889.83 2617
6890.62 2411
6891.40 2291
6892.18 2229
6892.97 2112
6893.75 2038
6894.53 1954
6895.32 1980
6896.10 1914
6896.88 1872
6897.67 1902
6898.45 1897
6899.24 1868
6900.02 1910
6900.80 1865
6901.59 1883
6902.37 1882
6903.16 1865
6903.94 1862
6904.73 1900
6905.51 1951
6906.29 1900
6907.08 1865
6907.86 1781
6908.65 1841
6909.43 1817
6910.22 1779
6911.00 1840
6911.79 1800
6912.57 1787
6913.35 1766
6914.14 1782
6914.92 1859
6915.71 1848
6916.49 1814
6917.28 1886
6918.06 1879
6918.85 1844
6919.63 1864
6920.42 1872
6921.20 1852
6921.99 1872
6922.78 1906
6923.56 1936
6924.35 1958
6925.13 1919
6925.92 1928
6926.70 1970
6927.49 2013
6928.27 2041
6929.06 2035
6929.84 2019
6930.63 2070
6931.42 2083
6932.20 2063
6932.99 2126
6933.77 2095
6934.56 2131
6935.35 2109
6936.13 2155
6936.92 2220
6937.70 2310
6938.49 2345
6939.28 2438
6940.06 2542
6940.85 2684
6941.63 2830
6942.42 2930
6943.21 3034
6943.99 3048
6944.78 3043
6945.57 3098
6946.35 3058
6947.14 3056
6947.93 3066
6948.71 2956
6949.50 2942
6950.29 2850
6951.07 2759
6951.86 2762
6952.65 2729
6953.44 2675
6954.22 2663
6955.01 2718
6955.80 2676
6956.58 2715
6957.37 2706
6958.16 2636
6958.95 2620
6959.73 2728
6960.52 2722
6961.31 2678
6962.09 2778
6962.88 2869
6963.67 2901
6964.46 2928
6965.25 2991
6966.03 3098
6966.82 3248
6967.61 3335
6968.40 3545
6969.18 3651
6969.97 3768
6970.76 3732
6971.55 3666
6972.34 3646
6973.12 3652
6973.91 3598
6974.70 3537
6975.49 3577
6976.28 3611
6977.07 3587
6977.85 3794
6978.64 4072
6979.43 4163
6980.22 4636
6981.01 5419
6981.80 6345
6982.59 7676
6983.37 9321
6984.16 10880
6984.95 12180
6985.74 12819
6986.53 12990
6987.32 12414
6988.11 11568
6988.90 10193
6989.69 8771
6990.47 7442
6991.26 6297
6992.05 5236
6992.84 4410
6993.63 3886
6994.42 3529
6995.21 3228
6996.00 2929
6996.79 2778
6997.58 2657
6998.37 2583
6999.16 2516
6999.95 2425
7000.74 2396
7001.53 2312
7002.32 2298
7003.11 2253
7003.90 2179
7004.69 2090
7005.48 2011
7006.27 1974
7007.06 1961
7007.85 1989
7008.64 1976
7009.43 1919
7010.22 1955
7011.01 1987
7011.80 2098
7012.59 2163
7013.38 2197
7014.17 2263
7014.96 2163
7015.75 2180
7016.54 2112
7017.33 2162
7018.12 2140
7018.91 2176
7019.70 2162
7020.49 2139
7021.28 2231
7022.07 2259
7022.87 2320
7023.66 2428
7024.45 2381
7025.24 2387
7026.03 2364
7026.82 2336
7027.61 2298
7028.40 2187
7029.19 2189
7029.99 2189
7030.78 2136
7031.57 2102
7032.36 2043
7033.15 2030
7033.94 2123
7034.74 2080
7035.53 2040
7036.32 2075
7037.11 2073
7037.90 2124
7038.69 2118
7039.49 2156
7040.28 2203
7041.07 2180
7041.86 2149
7042.65 2156
7043.45 2195
7044.24 2258
7045.03 2193
7045.82 2125
7046.61 2183
7047.41 2175
7048.20 2228
7048.99 2250
7049.78 2254
7050.58 2286
7051.37 2262
7052.16 2272
7052.95 2157
7053.75 2089
7054.54 2179
7055.33 2117
7056.13 2086
7056.92 2034
7057.71 2026
7058.50 2088
7059.30 2049
7060.09 2039
7060.88 2086
7061.68 1990
7062.47 2010
7063.26 2014
7064.06 1976
7064.85 1998
7065.64 1930
7066.44 1907
7067.23 1898
7068.02 1882
7068.82 1946
7069.61 1904
7070.40 1939
7071.20 1934
7071.99 1912
7072.78 1868
7073.58 1825
7074.37 1845
7075.17 1850
7075.96 1832
7076.75 1782
7077.55 1750
7078.34 1709
7079.14 1726
7079.93 1654
7080.72 1626
7081.52 1601
7082.31 1592
7083.11 1588
7083.90 1581
7084.70 1511
7085.49 1554
7086.28 1507
7087.08 1534
7087.87 1533
7088.67 1499
7089.46 1529
7090.26 1467
7091.05 1508
7091.85 1514
7092.64 1573
7093.44 1533
7094.23 1546
7095.03 1612
7095.82 1549
7096.62 1532
7097.41 1468
7098.21 1521
7099.00 1589
7099.80 1562
7100.59 1502
7101.39 1482
7102.18 1467
7102.98 1391
7103.77 1403
7104.57 1399
7105.37 1408
7106.16 1354
7106.96 1325
7107.75 1337
7108.55 1360
7109.34 1346
7110.14 1348
7110.94 1358
7111.73 1304
7112.53 1332
7113.32 1373
7114.12 1351
7114.92 1378
7115.71 1330
7116.51 1309
7117.30 1340
7118.10 1332
7118.90 1305
7119.69 1290
7120.49 1358
7121.29 1341
7122.08 1334
7122.88 1310
7123.68 1304
7124.47 1275
7125.27 1295
7126.07 1352
7126.86 1350
7127.66 1327
7128.46 1315
7129.25 1345
7130.05 1351
7130.85 1363
7131.64 1349
7132.44 1364
7133.24 1339
7134.04 1312
7134.83 1316
7135.63 1309
7136.43 1324
7137.23 1295
7138.02 1304
7138.82 1295
7139.62 1227
7140.42 1255
7141.21 1227
7142.01 1252
7142.81 1221
7143.61 1192
7144.40 1176
7145.20 1243
7146.00 1217
7146.80 1226
7147.59 1264
7148.39 1164
7149.19 1188
7149.99 1214
7150.79 1252
7151.59 1221
7152.38 1207
7153.18 1191
7153.98 1202
7154.78 1263
7155.58 1251
7156.38 1310
7157.17 1277
7157.97 1264
7158.77 1261
7159.57 1269
7160.37 1246
7161.17 1226
7161.97 1228
7162.76 1225
7163.56 1216
7164.36 1193
7165.16 1175
7165.96 1151
7166.76 1208
7167.56 1238
7168.36 1223
7169.16 1200
7169.96 1171
7170.75 1185
7171.55 1170
7172.35 1181
7173.15 1198
7173.95 1186
7174.75 1149
7175.55 1151
7176.35 1131
7177.15 1121
7177.95 1164
7178.75 1106
7179.55 1088
7180.35 1157
7181.15 1142
7181.95 1186
7182.75 1137
7183.55 1153
7184.35 1131
7185.15 1118
7185.95 1124
7186.75 1080
7187.55 1123
7188.35 1128
7189.15 1095
7189.95 1060
7190.75 1078
7191.55 1081
7192.35 1072
7193.15 1092
7193.95 1102
7194.75 1128
7195.55 1117
7196.35 1117
7197.15 1140
7197.95 1134
7198.76 1165
7199.56 1173
7200.36 1123
7201.16 1207
7201.96 1173
7202.76 1192
7203.56 1165
7204.36 1120
7205.16 1148
7205.96 1100
7206.77 1060
7207.57 1121
7208.37 1096
7209.17 1056
7209.97 1139
7210.77 1061
7211.57 1085
7212.38 1087
7213.18 1120
7213.98 1067
7214.78 1050
7215.58 1072
7216.38 1064
7217.19 1113
7217.99 1078
7218.79 1071
7219.59 1071
7220.39 1077
7221.20 1045
7222.00 1070
7222.80 1094
7223.60 1052
7224.40 1064
7225.21 1076
7226.01 1075
7226.81 1032
7227.61 1021
7228.42 1038
7229.22 1050
7230.02 1022
7230.82 1046
7231.63 1109
7232.43 1069
7233.23 1090
7234.03 1079
7234.84 1073
7235.64 1114
7236.44 1134
7237.25 1133
7238.05 1103
7238.85 1124
7239.65 1144
7240.46 1118
7241.26 1136
7242.06 1070
7242.87 1058
7243.67 1033
7244.47 1066
7245.28 1068
7246.08 1049
7246.88 1045
7247.69 1071
7248.49 998
7249.30 1041
7250.10 1074
7250.90 1054
7251.71 1055
7252.51 1070
7253.31 1067
7254.12 1051
7254.92 1017
7255.73 1013
7256.53 1060
7257.33 1104
7258.14 1057
7258.94 1081
7259.75 1116
7260.55 1078
7261.35 1047
7262.16 1075
7262.96 1048
7263.77 1074
7264.57 1120
7265.38 1063
7266.18 1018
7266.99 1030
7267.79 1054
7268.59 1070
7269.40 1071
7270.20 1069
7271.01 1076
7271.81 1070
7272.62 1105
7273.42 1111
7274.23 1045
7275.03 1096
7275.84 1151
7276.64 1144
7277.45 1091
7278.25 1098
7279.06 1113
7279.86 1128
7280.67 1130
7281.48 1166
7282.28 1217
7283.09 1352
7283.89 1399
7284.70 1313
7285.50 1311
7286.31 1319
7287.11 1294
7287.92 1269
7288.73 1237
7289.53 1141
7290.34 1095
7291.14 1103
7291.95 1072
7292.76 1095
7293.56 1084
7294.37 1122
7295.17 1099
7295.98 1080
7296.79 1076
7297.59 1125
7298.40 1115
7299.21 1103
7300.01 1099
7300.82 1097
7301.62 1130
7302.43 1073
7303.24 1117
7304.04 1111
7304.85 1107
7305.66 1075
7306.46 1103
7307.27 1171
7308.08 1183
7308.89 1155
7309.69 1121
7310.50 1110
7311.31 1143
7312.11 1140
7312.92 1137
7313.73 1138
7314.53 1175
7315.34 1216
7316.15 1231
7316.96 1340
7317.76 1495
7318.57 1549
7319.38 1602
7320.19 1505
7320.99 1410
7321.80 1398
7322.61 1302
7323.42 1314
7324.22 1284
7325.03 1247
7325.84 1144
7326.65 1101
7327.46 1155
7328.26 1158
7329.07 1092
7329.88 1095
7330.69 1081
7331.50 1115
7332.30 1098
7333.11 1108
7333.92 1132
7334.73 1093
7335.54 1080
7336.35 1075
7337.15 1120
7337.96 1134
7338.77 1118
7339.58 1077
7340.39 1057
7341.20 1035
7342.01 1042
7342.82 1058
7343.62 1070
7344.43 1063
7345.24 1050
7346.05 985
7346.86 1024
7347.67 1047
7348.48 998
7349.29 1028
7350.10 1023
7350.91 1036
7351.71 1060
7352.52 1022
7353.33 1021
7354.14 1029
7354.95 1015
7355.76 1011
7356.57 1015
7357.38 1014
7358.19 1033
7359.00 1004
7359.81 963
7360.62 987
7361.43 1025
7362.24 1020
7363.05 973
7363.86 1049
7364.67 1062
7365.48 996
7366.29 1042
7367.10 1074
7367.91 1037
7368.72 1025
7369.53 1029
7370.34 1027
7371.15 1059
7371.96 999
7372.77 997
7373.58 1008
7374.39 1047
7375.20 1059
7376.01 1035
7376.82 980
7377.63 1018
7378.45 1094
7379.26 1075
7380.07 1083
7380.88 1110
7381.69 1147
7382.50 1108
7383.31 1053
7384.12 1058
7384.93 1078
7385.74 1055
7386.56 1051
7387.37 1072
7388.18 1007
7388.99 914
7389.80 946
7390.61 996
7391.42 979
7392.24 936
7393.05 992
7393.86 987
7394.67 954
7395.48 981
7396.29 971
7397.10 971
7397.92 948
7398.73 947
7399.54 925
7400.35 935
7401.16 979
7401.98 979
7402.79 967
7403.60 947
7404.41 959
7405.23 980
7406.04 929
7406.85 945
7407.66 941
7408.47 912
7409.29 936
7410.10 938
7410.91 915
7411.72 933
7412.54 969
7413.35 933
7414.16 905
7414.98 905
7415.79 909
7416.60 908
7417.41 944
7418.23 937
7419.04 931
7419.85 906
7420.67 950
7421.48 967
7422.29 938
7423.11 961
7423.92 957
7424.73 970
7425.54 965
7426.36 900
7427.17 910
7427.99 934
7428.80 896
7429.61 850
7430.43 855
7431.24 897
7432.05 922
7432.87 938
7433.68 870
7434.49 875
7435.31 918
7436.12 920
7436.94 913
7437.75 941
7438.56 885
7439.38 895
7440.19 886
7441.01 924
7441.82 932
7442.64 929
7443.45 914
7444.26 923
7445.08 891
7445.89 882
7446.71 958
7447.52 896
7448.34 857
7449.15 880
7449.97 896
7450.78 887
7451.59 907
7452.41 868
7453.22 862
7454.04 899
7454.85 892
7455.67 855
7456.48 857
7457.30 899
7458.11 886
7458.93 864
7459.74 874
7460.56 935
7461.38 931
7462.19 878
7463.01 841
7463.82 866
7464.64 889
7465.45 861
7466.27 910
7467.08 903
7467.90 896
7468.72 909
7469.53 936
7470.35 920
7471.16 925
7471.98 910
7472.79 936
7473.61 931
7474.43 906
7475.24 938
7476.06 927
7476.87 908
7477.69 907
7478.51 919
7479.32 867
7480.14 887
7480.96 930
7481.77 886
7482.59 961
7483.41 930
7484.22 916
7485.04 911
7485.85 919
7486.67 907
7487.49 898
7488.31 892
7489.12 900
7489.94 942
7490.76 876
7491.57 866
7492.39 887
7493.21 917
7494.02 913
7494.84 889
7495.66 869
7496.48 938
7497.29 911
7498.11 877
7498.93 886
7499.74 916
7500.56 856
7501.38 952
7502.20 966
7503.01 960
7503.83 950
7504.65 932
7505.47 951
7506.29 938
7507.10 941
7507.92 979
7508.74 970
7509.56 962
7510.37 937
7511.19 914
7512.01 931
7512.83 947
7513.65 925
7514.47 907
7515.28 928
7516.10 978
7516.92 922
7517.74 955
7518.56 966
7519.38 948
7520.19 959
7521.01 945
7521.83 975
7522.65 948
7523.47 972
7524.29 997
7525.11 1017
7525.92 1026
7526.74 1077
7527.56 989
7528.38 965
7529.20 1026
7530.02 1048
7530.84 980
7531.66 1003
7532.48 1014
7533.30 988
7534.12 1001
7534.93 993
7535.75 969
7536.57 1015
7537.39 1014
7538.21 979
7539.03 978
7539.85 954
7540.67 955
7541.49 963
7542.31 942
7543.13 955
7543.95 927
7544.77 924
7545.59 940
7546.41 958
7547.23 927
7548.05 950
7548.87 948
7549.69 981
7550.51 967
7551.33 962
7552.15 932
7552.97 965
7553.79 941
7554.61 974
7555.43 999
7556.25 998
7557.07 974
7557.89 986
7558.71 969
7559.53 1047
7560.36 995
7561.18 968
7562.00 1007
7562.82 968
7563.64 974
7564.46 1026
7565.28 967
7566.10 930
7566.92 968
7567.74 1010
7568.56 971
7569.39 995
7570.21 1003
7571.03 998
7571.85 945
7572.67 973
7573.49 980
7574.31 967
7575.14 919
7575.96 962
7576.78 953
7577.60 993
7578.42 967
7579.24 1029
7580.06 1006
7580.89 970
7581.71 969
7582.53 1038
7583.35 1019
7584.17 1060
7585.00 1063
7585.82 1041
7586.64 1031
7587.46 1060
7588.29 1020
7589.11 1065
7589.93 1044
7590.75 1042
7591.57 1046
7592.40 995
7593.22 1033
7594.04 1049
7594.86 1111
7595.69 1136
7596.51 1093
7597.33 1095
7598.15 1125
7598.98 1153
7599.80 1108
7600.62 1055
7601.45 1085
7602.27 1145
7603.09 1139
7603.92 1136
7604.74 1151
7605.56 1134
7606.38 1106
7607.21 1094
7608.03 1112
7608.85 1130
7609.68 1083
7610.50 1074
7611.32 1117
7612.15 1100
7612.97 1074
7613.80 1125
7614.62 1139
7615.44 1222
7616.27 1282
7617.09 1290
7617.91 1319
7618.74 1241
7619.56 1253
7620.39 1320
7621.21 1267
7622.03 1268
7622.86 1254
7623.68 1188
7624.51 1217
7625.33 1172
7626.15 1177
7626.98 1190
7627.80 1158
7628.63 1189
7629.45 1229
7630.28 1181
7631.10 1133
7631.93 1222
7632.75 1192
7633.58 1163
7634.40 1175
7635.22 1169
7636.05 1128
7636.87 1098
7637.70 1045
7638.52 1108
7639.35 1122
7640.17 1052
7641.00 1054
7641.82 1108
7642.65 1114
7643.47 1106
7644.30 1134
7645.13 1171
7645.95 1189
7646.78 1148
7647.60 1164
7648.43 1144
7649.25 1116
7650.08 1100
7650.90 1113
7651.73 1092
7652.55 1111
7653.38 1063
7654.21 1063
7655.03 1034
7655.86 1002
7656.68 1002
7657.51 988
7658.34 990
7659.16 1054
7659.99 968
7660.81 981
7661.64 957
7662.47 1005
7663.29 996
7664.12 989
7664.95 1009
7665.77 1024
7666.60 1026
7667.42 1022
7668.25 986
7669.08 960
7669.90 967
7670.73 1007
7671.56 983
7672.38 979
7673.21 1000
7674.04 953
7674.87 969
7675.69 951
7676.52 945
7677.35 950
7678.17 956
7679.00 972
7679.83 966
7680.65 983
7681.48 968
7682.31 1011
7683.14 1022
7683.96 1023
7684.79 1041
7685.62 1050
7686.45 1026
7687.27 995
7688.10 996
7688.93 1011
7689.76 979
7690.58 988
7691.41 995
7692.24 957
7693.07 975
7693.90 1026
7694.72 1023
7695.55 1022
7696.38 1027
7697.21 1032
7698.04 1045
7698.86 1047
7699.69 1042
7700.52 1038
7701.35 1025
7702.18 965
7703.01 932
7703.83 954
7704.66 948
7705.49 938
7706.32 927
7707.15 941
7707.98 953
7708.81 990
7709.63 955
7710.46 1000
7711.29 949
7712.12 970
7712.95 1032
7713.78 995
7714.61 1005
7715.44 1006
7716.27 977
7717.10 1004
7717.93 944
7718.75 982
7719.58 954
7720.41 874
7721.24 914
7722.07 929
7722.90 905
7723.73 896
7724.56 876
7725.39 920
7726.22 984
7727.05 958
7727.88 939
7728.71 923
7729.54 925
7730.37 922
7731.20 919
7732.03 921
7732.86 900
7733.69 900
7734.52 918
7735.35 912
7736.18 936
7737.01 921
7737.84 886
7738.67 879
7739.50 905
7740.33 898
7741.16 927
7741.99 930
7742.82 936
7743.65 961
7744.48 915
7745.31 889
7746.14 938
7746.98 925
7747.81 954
7748.64 981
7749.47 960
7750.30 977
7751.13 953
7751.96 931
7752.79 952
7753.62 962
7754.45 920
7755.29 939
7756.12 937
7756.95 923
7757.78 902
7758.61 921
7759.44 920
7760.27 918
7761.11 942
7761.94 911
7762.77 889
7763.60 953
7764.43 986
7765.26 943
7766.10 954
7766.93 901
7767.76 988
7768.59 964
7769.42 974
7770.26 985
7771.09 969
7771.92 954
7772.75 940
7773.58 927
7774.42 919
7775.25 925
7776.08 957
7776.91 944
7777.75 895
7778.58 898
7779.41 901
7780.24 914
7781.08 919
7781.91 870
7782.74 878
7783.57 911
7784.41 899
7785.24 903
7786.07 921
7786.91 889
7787.74 900
7788.57 934
7789.40 888
7790.24 898
7791.07 911
7791.90 859
7792.74 903
7793.57 911
7794.40 920
7795.24 903
7796.07 904
7796.90 901
7797.74 958
7798.57 945
7799.40 908
7800.24 896
7801.07 930
7801.91 937
7802.74 927
7803.57 915
7804.41 947
7805.24 919
7806.07 917
7806.91 931
7807.74 910
7808.58 890
7809.41 934
7810.25 961
7811.08 939
7811.91 982
7812.75 1020
7813.58 1035
7814.42 1065
7815.25 1059
7816.09 1082
7816.92 1075
7817.75 1060
7818.59 1060
7819.42 1114
7820.26 1104
7821.09 1086
7821.93 1082
7822.76 1076
7823.60 1086
7824.43 1086
7825.27 1056
7826.10 1059
7826.94 1023
7827.77 951
7828.61 1009
7829.44 989
7830.28 983
7831.11 1024
7831.95 1002
7832.78 1074
7833.62 1097
7834.46 1088
7835.29 1066
7836.13 1025
7836.96 1040
7837.80 1029
7838.63 964
7839.47 976
7840.31 1018
7841.14 951
7841.98 905
7842.81 946
7843.65 970
7844.48 916
7845.32 925
7846.16 906
7846.99 939
7847.83 947
7848.67 934
7849.50 911
7850.34 923
7851.17 932
7852.01 932
7852.85 943
7853.68 956
7854.52 938
7855.36 905
7856.19 964
7857.03 936
7857.87 939
7858.70 960
7859.54 976
7860.38 950
7861.21 932
7862.05 932
7862.89 933
7863.72 892
7864.56 907
7865.40 919
7866.24 974
7867.07 929
7867.91 922
7868.75 950
7869.59 957
7870.42 979
7871.26 936
7872.10 933
7872.94 969
7873.77 995
7874.61 1049
7875.45 1049
7876.29 1111
7877.12 1137
7877.96 1121
7878.80 1090
7879.64 1096
7880.47 1143
7881.31 1122
7882.15 1152
7882.99 1105
7883.83 1123
7884.66 1133
7885.50 1042
7886.34 1004
7887.18 1008
7888.02 1018
7888.86 1022
7889.69 1020
7890.53 1014
7891.37 1048
7892.21 1034
7893.05 1046
7893.89 1074
7894.73 1062
7895.56 1040
7896.40 1039
7897.24 1016
7898.08 974
7898.92 957
7899.76 989
7900.60 988
7901.44 979
7902.28 1001
7903.12 981
7903.95 963
7904.79 989
7905.63 993
7906.47 969
7907.31 980
7908.15 947
7908.99 933
7909.83 972
7910.67 977
7911.51 987
7912.35 982
7913.19 1021
7914.03 1061
7914.87 1053
7915.71 1050
7916.55 1102
7917.39 1124
7918.23 1117
7919.07 1155
7919.91 1174
7920.75 1105
7921.59 1108
7922.43 1076
7923.27 1024
7924.11 992
7924.95 1009
7925.79 989
7926.63 995
7927.47 926
7928.31 908
7929.15 931
7929.99 924
7930.83 951
7931.67 915
7932.51 923
7933.35 921
7934.19 900
7935.04 930
7935.88 931
7936.72 861
7937.56 889
7938.40 962
7939.24 937
7940.08 935
7940.92 952
7941.76 931
7942.60 963
7943.45 927
7944.29 979
7945.13 1003
7945.97 988
7946.81 1010
7947.65 966
7948.49 968
7949.34 983
7950.18 948
7951.02 956
7951.86 944
7952.70 958
7953.54 978
7954.39 1016
7955.23 991
7956.07 1007
7956.91 1038
7957.75 1013
7958.60 1017
7959.44 977
7960.28 935
7961.12 994
7961.96 931
7962.81 964
7963.65 975
7964.49 990
7965.33 1016
7966.18 1072
7967.02 1074
7967.86 1099
7968.70 1083
7969.55 1088
7970.39 1060
7971.23 1041
7972.08 1039
7972.92 1024
7973.76 1025
7974.60 1024
7975.45 1062
7976.29 1039
7977.13 1015
7977.98 994
7978.82 964
7979.66 945
7980.51 949
7981.35 894
7982.19 866
7983.04 889
7983.88 904
7984.72 904
7985.57 879
7986.41 864
7987.25 888
7988.10 863
7988.94 867
7989.78 866
7990.63 889
7991.47 892
7992.32 853
7993.16 859
7994.00 826
7994.85 841
7995.69 853
7996.54 857
7997.38 839
7998.22 810
7999.07 825
7999.91 851
8000.76 824
8001.60 820
8002.45 808
8003.29 775
8004.13 811
8004.98 820
8005.82 838
8006.67 788
8007.51 794
8008.36 811
8009.20 809
8010.05 811
8010.89 803
8011.74 800
8012.58 782
8013.43 823
8014.27 802
8015.12 787
8015.96 815
8016.81 761
8017.65 770
8018.50 788
8019.34 765
8020.19 794
8021.03 774
8021.88 766
8022.72 763
8023.57 784
8024.41 750
8025.26 766
8026.11 749
8026.95 771
8027.80 819
8028.64 796
8029.49 779
8030.33 770
8031.18 768
8032.03 730
8032.87 732
8033.72 811
8034.56 794
8035.41 791
8036.26 770
8037.10 800
8037.95 798
8038.80 780
8039.64 778
8040.49 757
8041.34 772
8042.18 760
8043.03 748
8043.87 749
8044.72 760
8045.57 756
8046.41 774
8047.26 727
8048.11 761
8048.96 769
8049.80 756
8050.65 781
8051.50 755
8052.34 762
8053.19 759
8054.04 752
8054.88 773
8055.73 757
8056.58 757
8057.43 750
8058.27 721
8059.12 737
8059.97 699
8060.82 727
8061.66 681
8062.51 710
8063.36 707
8064.21 718
8065.05 707
8065.90 723
8066.75 711
8067.60 713
8068.44 702
8069.29 698
8070.14 718
8070.99 738
8071.84 713
8072.68 700
8073.53 710
8074.38 692
8075.23 734
8076.08 674
8076.93 662
8077.77 691
8078.62 718
8079.47 707
8080.32 733
8081.17 698
8082.02 724
8082.87 726
8083.71 729
8084.56 740
8085.41 716
8086.26 740
8087.11 713
8087.96 689
8088.81 703
8089.66 735
8090.51 751
8091.35 715
8092.20 723
8093.05 761
8093.90 780
8094.75 740
8095.60 717
8096.45 744
8097.30 740
8098.15 773
8099.00 717
8099.85 693
8100.70 724
8101.55 706
8102.40 693
8103.25 711
8104.10 699
8104.95 691
8105.80 723
8106.65 769
8107.50 725
8108.35 705
8109.20 665
8110.05 709
8110.90 712
8111.75 700
8112.60 704
8113.45 718
8114.30 718
8115.15 697
8116.00 707
8116.85 684
8117.70 704
8118.55 707
8119.40 701
8120.25 716
8121.10 731
8121.95 725
8122.80 704
8123.65 687
8124.50 761
8125.35 745
8126.20 706
8127.06 697
8127.91 707
8128.76 742
8129.61 729
8130.46 735
8131.31 743
8132.16 741
8133.01 725
8133.86 714
8134.72 690
8135.57 712
8136.42 713
8137.27 720
8138.12 703
8138.97 735
8139.83 741
8140.68 738
8141.53 735
8142.38 730
8143.23 695
8144.08 689
8144.94 717
8145.79 701
8146.64 693
8147.49 734
8148.34 715
8149.20 686
8150.05 722
8150.90 717
8151.75 694
8152.60 719
8153.46 759
8154.31 770
8155.16 753
8156.01 797
8156.87 769
8157.72 782
8158.57 792
8159.42 779
8160.28 701
8161.13 735
8161.98 738
8162.84 694
8163.69 706
8164.54 715
8165.39 713
8166.25 747
8167.10 760
8167.95 704
8168.81 673
8169.66 685
8170.51 721
8171.37 717
8172.22 697
8173.07 704
8173.93 694
8174.78 718
8175.63 699
8176.49 678
8177.34 709
8178.19 653
8179.05 660
8179.90 689
8180.76 686
8181.61 711
8182.46 690
8183.32 705
8184.17 673
8185.02 693
8185.88 698
8186.73 699
8187.59 702
8188.44 717
8189.30 700
8190.15 690
8191.00 676
8191.86 660
8192.71 690
8193.57 668
8194.42 683
8195.28 706
8196.13 686
8196.99 662
8197.84 679
8198.69 667
8199.55 661
8200.40 668
8201.26 683
8202.11 675
8202.97 662
8203.82 655
8204.68 684
8205.53 684
8206.39 662
8207.24 662
8208.10 687
8208.95 671
8209.81 680
8210.67 698
8211.52 725
8212.38 706
8213.23 641
8214.09 653
8214.94 659
8215.80 711
8216.65 658
8217.51 697
8218.37 673
8219.22 702
8220.08 681
8220.93 682
8221.79 665
8222.64 725
8223.50 717
8224.36 683
8225.21 730
8226.07 740
8226.92 674
8227.78 641
8228.64 654
8229.49 709
8230.35 678
8231.21 648
8232.06 676
8232.92 680
8233.78 679
8234.63 700
8235.49 708
8236.35 696
8237.20 706
8238.06 631
8238.92 638
8239.77 671
8240.63 664
8241.49 658
8242.34 692
8243.20 699
8244.06 697
8244.91 685
8245.77 690
8246.63 692
8247.49 690
8248.34 704
8249.20 707
8250.06 681
8250.92 672
8251.77 681
8252.63 661
8253.49 697
8254.35 678
8255.20 670
8256.06 699
8256.92 723
8257.78 667
8258.63 667
8259.49 713
8260.35 723
8261.21 733
8262.07 707
8262.92 730
8263.78 745
8264.64 728
8265.50 723
8266.36 767
8267.22 731
8268.07 757
8268.93 718
8269.79 749
8270.65 732
8271.51 714
8272.37 708
8273.22 724
8274.08 721
8274.94 747
8275.80 718
8276.66 718
8277.52 698
8278.38 722
8279.24 748
8280.09 745
8280.95 722
8281.81 742
8282.67 740
8283.53 724
8284.39 743
8285.25 715
8286.11 682
8286.97 674
8287.83 721
8288.69 756
8289.55 720
8290.41 707
8291.26 713
8292.12 732
8292.98 722
8293.84 736
8294.70 698
8295.56 716
8296.42 737
8297.28 716
8298.14 706
8299.00 732
8299.86 726
8300.72 706
8301.58 701
8302.44 749
8303.30 742
8304.16 718
8305.02 734
8305.88 736
8306.74 727
8307.60 705
8308.46 711
8309.33 716
8310.19 718
8311.05 716
8311.91 687
8312.77 696
8313.63 706
8314.49 720
8315.35 748
8316.21 734
8317.07 726
8317.93 703
8318.79 701
8319.65 709
8320.52 721
8321.38 705
8322.24 736
8323.10 733
8323.96 718
8324.82 677
8325.68 651
8326.54 720
8327.41 699
8328.27 694
8329.13 755
8329.99 770
8330.85 684
8331.71 750
8332.57 747
8333.44 721
8334.30 726
8335.16 726
8336.02 699
8336.88 742
8337.75 728
8338.61 714
8339.47 670
8340.33 722
8341.19 747
8342.06 715
8342.92 730
8343.78 742
8344.64 732
8345.50 777
8346.37 796
8347.23 787
8348.09 805
8348.95 829
8349.82 750
8350.68 752
8351.54 756
8352.40 748
8353.27 783
8354.13 748
8354.99 740
8355.86 720
8356.72 702
8357.58 749
8358.45 729
8359.31 722
8360.17 712
8361.03 752
8361.90 700
8362.76 672
8363.62 705
8364.49 719
8365.35 733
8366.21 760
8367.08 752
8367.94 741
8368.80 722
8369.67 746
8370.53 769
8371.40 736
8372.26 713
8373.12 752
8373.99 748
8374.85 751
8375.71 723
8376.58 753
8377.44 780
8378.31 770
8379.17 771
8380.03 745
8380.90 731
8381.76 720
8382.63 711
8383.49 722
8384.36 697
8385.22 709
8386.08 725
8386.95 773
8387.81 777
8388.68 771
8389.54 806
8390.41 809
8391.27 730
8392.14 693
8393.00 710
8393.87 786
8394.73 735
8395.60 723
8396.46 754
8397.33 740
8398.19 778
8399.06 784
8399.92 772
8400.79 774
8401.65 783
8402.52 693
8403.38 772
8404.25 752
8405.11 765
8405.98 755
8406.84 754
8407.71 736
8408.58 730
8409.44 747
8410.31 771
8411.17 768
8412.04 749
8412.90 770
8413.77 789
8414.64 843
8415.50 763
8416.37 798
8417.23 802
8418.10 797
8418.97 802
8419.83 793
8420.70 802
8421.56 833
8422.43 829
8423.30 834
8424.16 833
8425.03 814
8425.90 824
8426.76 821
8427.63 840
8428.50 847
8429.36 827
8430.23 829
8431.10 855
8431.96 847
8432.83 834
8433.70 839
8434.56 829
8435.43 847
8436.30 898
8437.16 864
8438.03 905
8438.90 886
8439.77 913
8440.63 910
8441.50 943
8442.37 958
8443.24 945
8444.10 975
8444.97 973
8445.84 971
8446.71 1007
8447.57 963
8448.44 968
8449.31 996
8450.18 975
8451.04 1002
8451.91 1065
8452.78 1123
8453.65 1223
8454.52 1315
8455.38 1419
8456.25 1463
8457.12 1446
8457.99 1433
8458.86 1408
8459.72 1322
8460.59 1222
8461.46 1128
8462.33 1094
8463.20 1061
8464.07 980
8464.93 972
8465.80 922
8466.67 921
8467.54 908
8468.41 865
8469.28 887
8470.15 891
8471.02 910
8471.88 898
8472.75 872
8473.62 866
8474.49 886
8475.36 907
8476.23 909
8477.10 897
8477.97 890
8478.84 908
8479.71 896
8480.58 918
8481.44 925
8482.31 952
8483.18 943
8484.05 910
8484.92 926
8485.79 929
8486.66 906
8487.53 901
8488.40 888
8489.27 844
8490.14 883
8491.01 865
8491.88 874
8492.75 862
8493.62 882
8494.49 917
8495.36 856
8496.23 887
8497.10 895
8497.97 877
8498.84 875
8499.71 912
8500.58 889
8501.45 875
8502.32 870
8503.19 890
8504.06 902
8504.93 900
8505.80 875
8506.67 927
8507.55 915
8508.42 897
8509.29 921
8510.16 924
8511.03 929
8511.90 925
8512.77 975
8513.64 973
8514.51 936
8515.38 962
8516.25 989
8517.13 985
8518.00 972
8518.87 986
8519.74 977
8520.61 1015
8521.48 1045
8522.35 1028
8523.23 1146
8524.10 1155
8524.97 1256
8525.84 1290
8526.71 1263
8527.58 1237
8528.46 1213
8529.33 1210
8530.20 1161
8531.07 1116
8531.94 1041
8532.81 1005
8533.69 949
8534.56 948
8535.43 951
8536.30 980
8537.18 921
8538.05 872
8538.92 904
8539.79 918
8540.66 901
8541.54 884
8542.41 874
8543.28 870
8544.15 895
8545.03 889
8545.90 909
8546.77 864
8547.64 866
8548.52 898
8549.39 946
8550.26 954
8551.14 976
8552.01 1030
8552.88 1042
8553.76 1063
8554.63 1078
8555.50 1104
8556.37 1083
8557.25 1060
8558.12 999
8558.99 948
8559.87 920
8560.74 915
8561.61 906
8562.49 914
8563.36 863
8564.24 852
8565.11 824
8565.98 813
8566.86 805
8567.73 793
8568.60 817
8569.48 855
8570.35 827
8571.23 814
8572.10 814
8572.97 814
8573.85 781
8574.72 808
8575.60 834
8576.47 857
8577.34 857
8578.22 814
8579.09 802
8579.97 833
8580.84 832
8581.72 829
8582.59 829
8583.47 854
8584.34 879
8585.21 837
8586.09 870
8586.96 880
8587.84 897
8588.71 880
8589.59 879
8590.46 892
8591.34 908
8592.21 916
8593.09 875
8593.96 869
8594.84 879
8595.71 908
8596.59 899
8597.46 923
8598.34 884
8599.22 892
8600.09 927
8600.97 969
8601.84 952
8602.72 911
8603.59 959
8604.47 917
8605.34 886
8606.22 926
8607.10 944
8607.97 924
8608.85 933
8609.72 938
8610.60 943
8611.47 974
8612.35 956
8613.23 994
8614.10 961
8614.98 969
8615.86 949
8616.73 967
8617.61 997
8618.48 974
8619.36 995
8620.24 1044
8621.11 1045
8621.99 1036
8622.87 1012
8623.74 1067
8624.62 1075
8625.50 1025
8626.37 1056
8627.25 1014
8628.13 1041
8629.00 1076
8629.88 1053
8630.76 1019
8631.64 1058
8632.51 1047
8633.39 1035
8634.27 1015
8635.14 1032
8636.02 1006
8636.90 1082
8637.78 1094
8638.65 1094
8639.53 1102
8640.41 1078
8641.29 1076
8642.16 1076
8643.04 1100
8643.92 1142
8644.80 1156
8645.67 1206
8646.55 1170
8647.43 1173
8648.31 1198
8649.18 1193
8650.06 1202
8650.94 1229
8651.82 1211
8652.70 1220
8653.58 1216
8654.45 1236
8655.33 1211
8656.21 1244
8657.09 1271
8657.97 1304
8658.84 1357
8659.72 1432
8660.60 1529
8661.48 1651
8662.36 1776
8663.24 1880
8664.12 1958
8664.99 2004
8665.87 2008
8666.75 1936
8667.63 1838
8668.51 1720
8669.39 1613
8670.27 1500
8671.15 1462
8672.03 1440
8672.91 1385
8673.78 1384
8674.66 1365
8675.54 1354
8676.42 1285
8677.30 1277
8678.18 1221
8679.06 1192
8679.94 1174
8680.82 1183
8681.70 1164
8682.58 1155
8683.46 1118
8684.34 1157
8685.22 1157
8686.10 1216
8686.98 1224
8687.86 1285
8688.74 1369
8689.62 1495
8690.50 1594
8691.38 1643
8692.26 1761
8693.14 1785
8694.02 1744
8694.90 1679
8695.78 1581
8696.66 1477
8697.54 1415
8698.42 1304
8699.30 1289
8700.18 1269
8701.06 1235
8701.94 1145
8702.82 1162
8703.70 1140
8704.58 1113
8705.46 1090
8706.34 1078
8707.23 1021
8708.11 982
8708.99 962
8709.87 951
8710.75 935
8711.63 927
8712.51 934
8713.39 928
8714.27 874
8715.16 908
8716.04 895
8716.92 889
8717.80 893
8718.68 927
8719.56 932
8720.44 903
8721.33 879
8722.21 891
8723.09 914
8723.97 909
8724.85 854
8725.73 875
8726.62 908
8727.50 945
8728.38 904
8729.26 904
8730.14 915
8731.03 925
8731.91 956
8732.79 887
8733.67 910
8734.55 937
8735.44 945
8736.32 911
8737.20 934
8738.08 903
8738.97 908
8739.85 925
8740.73 911
8741.61 893
8742.50 921
8743.38 920
8744.26 901
8745.14 896
8746.03 882
8746.91 917
8747.79 923
8748.68 894
8749.56 880
8750.44 842
8751.33 906
8752.21 912
8753.09 885
8753.97 877
8754.86 883
8755.74 896
8756.62 940
8757.51 888
8758.39 919
8759.28 920
8760.16 913
8761.04 913
8761.93 901
8762.81 857
8763.69 885
8764.58 917
8765.46 876
8766.34 868
8767.23 842
8768.11 837
8769.00 859
8769.88 848
8770.76 810
8771.65 866
8772.53 868
8773.42 865
8774.30 812
8775.19 822
8776.07 862
8776.95 837
8777.84 828
8778.72 845
8779.61 846
8780.49 869
8781.38 867
8782.26 875
8783.15 841
8784.03 835
8784.92 825
8785.80 854
8786.69 835
8787.57 827
8788.46 792
8789.34 863
8790.23 811
8791.11 826
8792.00 803
8792.88 789
8793.77 785
8794.65 792
8795.54 768
8796.42 742
8797.31 747
8798.19 761
8799.08 749
8799.96 752
8800.85 741
8801.74 736
8802.62 789
8803.51 771
8804.39 743
8805.28 736
8806.16 759
8807.05 784
8807.94 774
8808.82 755
8809.71 743
8810.59 743
8811.48 721
8812.37 732
8813.25 722
8814.14 745
8815.03 766
8815.91 726
8816.80 775
8817.68 757
8818.57 756
8819.46 770
8820.34 740
8821.23 764
8822.12 717
8823.00 742
8823.89 722
8824.78 737
8825.66 708
8826.55 718
8827.44 722
8828.33 712
8829.21 732
8830.10 708
8830.99 719
8831.87 717
8832.76 688
8833.65 719
8834.54 708
8835.42 698
8836.31 695
8837.20 724
8838.08 681
8838.97 677
8839.86 728
8840.75 680
8841.64 661
8842.52 708
8843.41 704
8844.30 643
8845.19 688
8846.07 661
8846.96 665
8847.85 663
8848.74 658
8849.63 672
8850.51 692
8851.40 682
8852.29 645
8853.18 669
8854.07 697
8854.96 725
8855.84 681
8856.73 677
8857.62 692
8858.51 652
8859.40 656
8860.29 631
8861.17 631
8862.06 664
8862.95 699
8863.84 670
8864.73 662
8865.62 649
8866.51 660
8867.40 654
8868.29 689
8869.17 662
8870.06 663
8870.95 641
8871.84 644
8872.73 640
8873.62 619
8874.51 645
8875.40 673
8876.29 643
8877.18 647
8878.07 645
8878.96 640
8879.85 669
8880.74 687
8881.63 637
8882.51 657
8883.40 634
8884.29 664
8885.18 665
8886.07 661
8886.96 687
8887.85 629
8888.74 655
8889.63 656
8890.52 666
8891.41 636
8892.30 628
8893.19 659
8894.09 647
8894.98 645
8895.87 621
8896.76 598
8897.65 619
8898.54 644
8899.43 645
8900.32 641
8901.21 618
8902.10 636
8902.99 656
8903.88 636
8904.77 609
8905.66 610
8906.55 582
8907.44 606
8908.34 604
8909.23 606
8910.12 597
8911.01 636
8911.90 646
8912.79 596
8913.68 613
8914.57 620
8915.47 629
8916.36 600
8917.25 607
8918.14 589
8919.03 548
8919.92 587
8920.81 599
8921.71 611
8922.60 575
8923.49 572
8924.38 614
8925.27 589
8926.16 590
8927.06 608
8927.95 618
8928.84 608
8929.73 620
8930.62 580
8931.52 588
8932.41 592
8933.30 603
8934.19 559
8935.09 569
8935.98 571
8936.87 586
8937.76 588
8938.66 575
8939.55 590
8940.44 592
8941.33 584
8942.23 595
8943.12 621
8944.01 603
8944.90 627
8945.80 619
8946.69 605
8947.58 605
8948.48 594
8949.37 604
8950.26 593
8951.16 598
8952.05 597
8952.94 604
8953.84 622
8954.73 614
8955.62 614
8956.52 597
8957.41 636
8958.30 582
8959.20 614
8960.09 603
8960.98 596
8961.88 633
8962.77 604
8963.66 591
8964.56 587
8965.45 600
8966.35 608
8967.24 621
8968.13 608
8969.03 596
8969.92 630
8970.82 621
8971.71 618
8972.60 616
8973.50 601
8974.39 572
8975.29 569
8976.18 589
8977.08 635
8977.97 620
8978.87 607
8979.76 585
8980.65 595
8981.55 605
8982.44 621
8983.34 592
8984.23 567
8985.13 607
8986.02 608
8986.92 615
8987.81 605
8988.71 611
8989.60 618
8990.50 611
8991.39 602
8992.29 596
8993.18 608
8994.08 556
8994.97 589
8995.87 568
8996.76 588
8997.66 558
8998.56 579
8999.45 574
9000.35 617
9001.24 624
9002.14 588
9003.03 601
9003.93 578
9004.83 588
9005.72 592
9006.62 561
9007.51 572
9008.41 559
9009.31 567
9010.20 613
9011.10 603
9011.99 573
9012.89 601
9013.79 624
9014.68 596
9015.58 593
9016.48 604
9017.37 602
9018.27 610
9019.16 606
9020.06 612
9020.96 613
9021.85 591
9022.75 616
9023.65 574
9024.54 567
9025.44 611
9026.34 595
9027.24 611
9028.13 641
9029.03 595
9029.93 580
9030.82 603
9031.72 588
9032.62 606
9033.52 589
9034.41 603
9035.31 593
9036.21 587
9037.10 604
9038.00 622
9038.90 590
9039.80 580
9040.69 598
9041.59 597
9042.49 603
9043.39 598
9044.29 601
9045.18 612
9046.08 603
9046.98 603
9047.88 607
9048.78 614
9049.67 596
9050.57 581
9051.47 596
9052.37 609
9053.27 609
9054.16 602
9055.06 627
9055.96 593
9056.86 621
9057.76 627
9058.66 619
9059.55 607
9060.45 606
9061.35 606
9062.25 641
9063.15 627
9064.05 659
9064.95 642
9065.85 659
9066.74 628
9067.64 620
9068.54 660
9069.44 653
9070.34 637
9071.24 650
9072.14 673
9073.04 660
9073.94 709
9074.84 686
9075.74 651
9076.64 617
9077.53 662
9078.43 635
9079.33 612
9080.23 621
9081.13 626
9082.03 631
9082.93 648
9083.83 628
9084.73 634
9085.63 639
9086.53 647
9087.43 642
9088.33 642
9089.23 628
9090.13 658
9091.03 627
9091.93 645
9092.83 611
9093.73 615
9094.63 627
9095.53 633
9096.43 626
9097.33 599
9098.23 594
9099.13 603
9100.04 617
9100.94 617
9101.84 636
9102.74 650
9103.64 608
9104.54 640
9105.44 597
9106.34 628
9107.24 600
9108.14 597
9109.04 629
9109.94 629
9110.85 595
9111.75 606
9112.65 590
9113.55 596
9114.45 603
9115.35 598
9116.25 605
9117.15 611
9118.06 600
9118.96 620
9119.86 629
9120.76 583
9121.66 638
9122.56 628
9123.46 584
9124.37 633
9125.27 604
9126.17 638
9127.07 649
9127.97 616
9128.88 612
9129.78 621
9130.68 607
9131.58 600
9132.48 627
9133.39 595
9134.29 616
9135.19 620
9136.09 605
9137.00 613
9137.90 618
9138.80 620
9139.70 591
9140.61 593
9141.51 620
9142.41 611
9143.31 621
9144.22 639
9145.12 649
9146.02 609
9146.92 634
9147.83 645
9148.73 613
9149.63 578
9150.54 603
9151.44 630
9152.34 611
9153.25 594
9154.15 576
9155.05 620
9155.96 602
9156.86 601
9157.76 632
9158.67 607
9159.57 635
9160.47 637
9161.38 623
9162.28 629
9163.18 615
9164.09 590
9164.99 594
9165.90 611
9166.80 614
9167.70 610
9168.61 614
9169.51 618
9170.42 607
9171.32 635
9172.22 596
9173.13 623
9174.03 638
9174.94 631
9175.84 619
9176.74 606
9177.65 613
9178.55 602
9179.46 606
9180.36 619
9181.27 609
9182.17 647
9183.08 634
9183.98 623
9184.89 652
9185.79 615
9186.70 608
9187.60 624
9188.51 588
9189.41 623
9190.32 634
9191.22 600
9192.13 597
9193.03 594
9193.94 630
9194.84 639
9195.75 607
9196.65 659
9197.56 643
9198.46 688
9199.37 689
9200.27 668
9201.18 690
9202.08 684
9202.99 663
9203.90 697
9204.80 666
9205.71 665
9206.61 676
9207.52 682
9208.42 660
9209.33 648
9210.24 645
9211.14 640
9212.05 654
9212.95 624
9213.86 611
9214.77 665
9215.67 656
9216.58 648
9217.49 647
9218.39 626
9219.30 669
9220.21 634
9221.11 664
9222.02 662
9222.93 662
9223.83 676
9224.74 671
9225.65 659
9226.55 605
9227.46 640
9228.37 650
9229.27 636
9230.18 643
9231.09 617
9231.99 616
9232.90 641
9233.81 603
9234.72 628
9235.62 603
9236.53 610
9237.44 619
9238.34 606
9239.25 631
9240.16 641
9241.07 616
9241.97 599
9242.88 627
9243.79 609
9244.70 630
9245.61 618
9246.51 627
9247.42 622
9248.33 607
9249.24 584
9250.14 591
9251.05 599
9251.96 605
9252.87 592
9253.78 589
9254.69 566
9255.59 602
9256.50 581
9257.41 568
9258.32 575
9259.23 621
9260.14 598
9261.04 592
9261.95 600
9262.86 609
9263.77 572
9264.68 592
9265.59 600
9266.50 591
9267.40 587
9268.31 627
9269.22 615
9270.13 619
9271.04 601
9271.95 583
9272.86 619
9273.77 646
9274.68 596
9275.59 622
9276.49 622
9277.40 612
9278.31 580
9279.22 591
9280.13 609
9281.04 602
9281.95 623
9282.86 589
9283.77 571
9284.68 607
9285.59 620
9286.50 607
9287.41 600
9288.32 629
9289.23 633
9290.14 590
9291.05 591
9291.96 566
9292.87 588
9293.78 613
9294.69 627
9295.60 630
9296.51 645
9297.42 622
9298.33 614
9299.24 611
9300.15 639
9301.06 656
9301.97 658
9302.88 651
9303.79 617
9304.70 619
9305.61 612
9306.53 643
9307.44 655
9308.35 641
9309.26 609
9310.17 628
9311.08 618
9311.99 624
9312.90 643
9313.81 636
9314.72 616
9315.63 620
9316.55 606
9317.46 620
9318.37 649
9319.28 655
9320.19 596
9321.10 629
9322.01 623
9322.93 618
9323.84 617
9324.75 639
9325.66 612
9326.57 638
9327.48 602
9328.40 597
9329.31 632
9330.22 622
9331.13 592
9332.04 613
9332.96 629
9333.87 602
9334.78 625
9335.69 620
9336.60 632
9337.52 628
9338.43 646
9339.34 641
9340.25 649
9341.17 625
9342.08 618
9342.99 622
9343.90 600
9344.82 623
9345.73 610
9346.64 597
9347.55 620
9348.47 606
9349.38 598
9350.29 582
9351.21 609
9352.12 626
9353.03 590
9353.94 595
9354.86 624
9355.77 608
9356.68 628
9357.60 662
9358.51 643
9359.42 624
9360.34 637
9361.25 588
9362.16 620
9363.08 638
9363.99 628
9364.90 649
9365.82 636
9366.73 632
9367.65 603
9368.56 639
9369.47 670
9370.39 645
9371.30 634
9372.21 627
9373.13 625
9374.04 641
9374.96 614
9375.87 628
9376.79 663
9377.70 638
9378.61 629
9379.53 630
9380.44 647
9381.36 667
9382.27 659
9383.19 651
9384.10 635
9385.01 648
9385.93 675
9386.84 679
9387.76 653
9388.67 655
9389.59 683
9390.50 657
9391.42 697
9392.33 657
9393.25 686
9394.16 684
9395.08 718
9395.99 718
9396.91 680
9397.82 724
9398.74 727
9399.65 710
9400.57 692
9401.48 666
9402.40 668
9403.32 678
9404.23 696
9405.15 661
9406.06 643
9406.98 664
9407.89 684
9408.81 661
9409.73 659
9410.64 641
9411.56 666
9412.47 660
9413.39 687
9414.30 664
9415.22 696
9416.14 681
9417.05 691
9417.97 684
9418.89 655
9419.80 662
9420.72 678
9421.63 684
9422.55 690
9423.47 710
9424.38 710
9425.30 713
9426.22 694
9427.13 684
9428.05 698
9428.97 685
9429.88 693
9430.80 721
9431.72 697
9432.63 701
9433.55 724
9434.47 738
9435.38 730
9436.30 740
9437.22 754
9438.14 744
9439.05 775
9439.97 764
9440.89 779
9441.81 812
9442.72 823
9443.64 815
9444.56 767
9445.47 798
9446.39 763
9447.31 755
9448.23 779
9449.15 778
9450.06 766
9450.98 802
9451.90 790
9452.82 815
9453.73 797
9454.65 836
9455.57 850
9456.49 819
9457.41 779
9458.32 790
9459.24 743
9460.16 717
9461.08 698
9462.00 718
9462.92 727
9463.83 717
9464.75 713
9465.67 707
9466.59 693
9467.51 724
9468.43 721
9469.35 709
9470.26 718
9471.18 677
9472.10 731
9473.02 717
9473.94 710
9474.86 682
9475.78 744
9476.70 746
9477.62 702
9478.54 693
9479.45 714
9480.37 750
9481.29 703
9482.21 724
9483.13 701
9484.05 743
9484.97 750
9485.89 733
9486.81 747
9487.73 694
9488.65 717
9489.57 734
9490.49 766
9491.41 674
9492.33 697
9493.25 722
9494.17 743
9495.09 745
9496.01 705
9496.93 696
9497.85 747
9498.77 773
9499.69 780
9500.61 737
9501.53 729
9502.45 736
9503.37 771
9504.29 735
9505.21 748
9506.13 776
9507.05 803
9507.97 725
9508.89 715
9509.81 751
9510.73 733
9511.65 751
9512.57 797
9513.49 766
9514.42 821
9515.34 797
9516.26 849
9517.18 838
9518.10 828
9519.02 874
9519.94 895
9520.86 903
9521.78 932
9522.71 955
9523.63 913
9524.55 901
9525.47 901
9526.39 886
9527.31 847
9528.23 852
9529.16 850
9530.08 856
9531.00 855
9531.92 836
9532.84 816
9533.76 863
9534.69 839
9535.61 820
9536.53 814
9537.45 826
9538.37 826
9539.30 778
9540.22 849
9541.14 805
9542.06 837
9542.98 794
9543.91 833
9544.83 825
9545.75 814
9546.67 809
9547.60 817
9548.52 820
9549.44 873
9550.36 836
9551.29 835
9552.21 832
9553.13 830
9554.06 815
9554.98 824
9555.90 838
9556.82 877
9557.75 858
9558.67 864
9559.59 877
9560.52 869
9561.44 835
9562.36 882
9563.29 879
9564.21 898
9565.13 881
9566.06 871
9566.98 892
9567.90 898
9568.83 908
9569.75 913
9570.67 899
9571.60 896
9572.52 952
9573.44 903
9574.37 949
9575.29 944
9576.22 950
9577.14 986
9578.06 993
9578.99 1011
9579.91 993
9580.84 968
9581.76 997
9582.68 958
9583.61 1003
9584.53 988
9585.46 995
9586.38 1008
9587.31 984
9588.23 926
9589.15 995
9590.08 1029
9591.00 1025
9591.93 1011
9592.85 1053
9593.78 1021
9594.70 1059
9595.63 1083
9596.55 1142
9597.48 1184
9598.40 1208
9599.33 1266
9600.25 1240
9601.18 1212
9602.10 1231
9603.03 1207
9603.95 1173
9604.88 1149
9605.80 1157
9606.73 1173
9607.65 1085
9608.58 1077
9609.50 1081
9610.43 1064
9611.35 1042
9612.28 1038
9613.21 1051
9614.13 1061
9615.06 1074
9615.98 1062
9616.91 1104
9617.84 1076
9618.76 1085
9619.69 1074
9620.61 1077
9621.54 1063
9622.47 1092
9623.39 1114
9624.32 1086
9625.24 1071
9626.17 1093
9627.10 1094
9628.02 1096
9628.95 1140
9629.88 1129
9630.80 1105
9631.73 1119
9632.65 1160
9633.58 1141
9634.51 1109
9635.43 1155
9636.36 1191
9637.29 1176
9638.22 1138
9639.14 1233
9640.07 1249
9641.00 1259
9641.92 1234
9642.85 1262
9643.78 1288
9644.70 1298
9645.63 1312
9646.56 1285
9647.49 1300
9648.41 1320
9649.34 1320
9650.27 1302
9651.20 1243
9652.12 1273
9653.05 1304
9653.98 1294
9654.91 1316
9655.83 1296
9656.76 1287
9657.69 1307
9658.62 1295
9659.55 1318
9660.47 1272
9661.40 1324
9662.33 1309
9663.26 1358
9664.19 1372
9665.11 1334
9666.04 1341
9666.97 1333
9667.90 1393
9668.83 1409
9669.75 1445
9670.68 1454
9671.61 1456
9672.54 1485
9673.47 1499
9674.40 1495
9675.33 1460
9676.25 1456
9677.18 1548
9678.11 1518
9679.04 1489
9679.97 1479
9680.90 1499
9681.83 1538
9682.76 1557
9683.69 1500
9684.61 1527
9685.54 1530
9686.47 1509
9687.40 1533
9688.33 1569
9689.26 1564
9690.19 1537
9691.12 1520
9692.05 1537
9692.98 1557
9693.91 1586
9694.84 1579
9695.77 1616
9696.70 1682
9697.63 1696
9698.56 1700
9699.49 1705
9700.42 1701
9701.35 1692
9702.28 1633
9703.21 1628
9704.14 1617
9705.07 1553
9706.00 1523
9706.93 1493
9707.86 1570
9708.79 1553
9709.72 1578
9710.65 1652
9711.58 1656
9712.51 1689
9713.44 1743
9714.37 1803
9715.30 1809
9716.23 1819
9717.16 1833
9718.09 1767
9719.02 1742
9719.95 1637
9720.88 1545
9721.81 1473
9722.75 1440
9723.68 1360
9724.61 1393
9725.54 1329
9726.47 1319
9727.40 1314
9728.33 1331
9729.26 1284
9730.19 1331
9731.13 1362
9732.06 1347
9732.99 1335
9733.92 1369
9734.85 1354
9735.78 1319
9736.71 1316
9737.65 1243
9738.58 1241
9739.51 1192
9740.44 1164
9741.37 1161
9742.30 1138
9743.24 1140
9744.17 1108
9745.10 1144
9746.03 1069
9746.96 1120
9747.90 1141
9748.83 1099
9749.76 1103
9750.69 1105
9751.63 1080
9752.56 1088
9753.49 1080
9754.42 1048
9755.36 1045
9756.29 1062
9757.22 1042
9758.15 1028
9759.09 1041
9760.02 1074
9760.95 1073
9761.88 1058
9762.82 1059
9763.75 1067
9764.68 1065
9765.62 1079
9766.55 1063
9767.48 1081
9768.41 1093
9769.35 1091
9770.28 1073
9771.21 1034
9772.15 1049
9773.08 1093
9774.01 1067
9774.95 1030
9775.88 998
9776.81 1016
9777.75 1032
9778.68 1058
9779.62 1034
9780.55 1087
9781.48 1060
9782.42 1093
9783.35 1080
9784.28 1089
9785.22 1039
9786.15 1052
9787.09 1073
9788.02 1074
9788.95 971
9789.89 1008
9790.82 1015
9791.76 1017
9792.69 1014
9793.63 988
9794.56 1016
9795.49 1021
9796.43 1011
9797.36 1013
9798.30 1050
9799.23 1015
9800.17 1018
9801.10 1017
9802.04 984
9802.97 1002
9803.91 957
9804.84 966
9805.78 945
9806.71 901
9807.65 891
9808.58 889
9809.52 902
9810.45 882
9811.39 909
9812.32 872
9813.26 861
9814.19 893
9815.13 868
9816.06 844
9817.00 889
9817.93 852
9818.87 832
9819.80 836
9820.74 852
9821.68 809
9822.61 858
9823.55 844
9824.48 828
9825.42 819
9826.35 855
9827.29 839
9828.23 812
9829.16 809
9830.10 834
9831.03 838
9831.97 803
9832.91 798
9833.84 762
9834.78 827
9835.72 798
9836.65 787
9837.59 801
9838.52 771
9839.46 792
9840.40 828
9841.33 782
9842.27 772
9843.21 781
9844.14 779
9845.08 792
9846.02 778
9846.95 795
9847.89 807
9848.83 793
9849.77 781
9850.70 789
9851.64 820
9852.58 791
9853.51 810
9854.45 797
9855.39 796
9856.33 789
9857.26 771
9858.20 762
9859.14 768
9860.08 779
9861.01 772
9861.95 800
9862.89 776
9863.83 766
9864.76 767
9865.70 786
9866.64 797
9867.58 763
9868.51 766
9869.45 759
9870.39 781
9871.33 792
9872.27 784
9873.20 773
9874.14 771
9875.08 795
9876.02 798
9876.96 747
9877.90 731
9878.83 751
9879.77 758
9880.71 761
9881.65 761
9882.59 742
9883.53 749
9884.47 774
9885.40 726
9886.34 730
9887.28 764
9888.22 767
9889.16 755
9890.10 764
9891.04 751
9891.98 713
9892.91 746
9893.85 742
9894.79 741
9895.73 750
9896.67 749
9897.61 733
9898.55 765
9899.49 789
9900.43 741
9901.37 757
9902.31 754
9903.25 760
9904.19 720
9905.13 725
9906.07 783
9907.01 724
9907.95 694
9908.89 734
9909.83 797
9910.77 762
9911.71 702
9912.65 725
9913.59 737
9914.53 771
9915.47 718
9916.41 700
9917.35 784
9918.29 756
9919.23 756
9920.17 755
9921.11 758
9922.05 816
9922.99 879
9923.93 885
9924.87 886
9925.81 902
9926.75 914
9927.69 940
9928.63 924
9929.57 923
9930.51 887
9931.45 842
9932.39 820
9933.34 796
9934.28 759
9935.22 745
9936.16 744
9937.10 756
9938.04 731
9938.98 712
9939.92 765
9940.87 740
9941.81 713
9942.75 759
9943.69 741
9944.63 780
9945.57 790
9946.51 808
9947.46 869
9948.40 891
9949.34 918
9950.28 872
9951.22 888
9952.16 843
9953.11 847
9954.05 805
9954.99 810
9955.93 770
9956.87 762
9957.82 751
9958.76 721
9959.70 699
9960.64 690
9961.59 652
9962.53 683
9963.47 674
9964.41 623
9965.35 662
9966.30 659
9967.24 688
9968.18 670
9969.13 676
9970.07 684
9971.01 638
9971.95 644
9972.90 646
9973.84 627
9974.78 609
9975.73 628
9976.67 637
9977.61 640
9978.55 655
9979.50 651
9980.44 626
9981.38 616
9982.33 648
9983.27 631
9984.21 618
9985.16 655
9986.10 631
9987.04 641
9987.99 630
9988.93 639
9989.88 634
9990.82 634
9991.76 617
9992.71 622
9993.65 670
9994.59 662
9995.54 650
9996.48 659
9997.43 665
9998.37 615
9999.31 647
10000.26 648
10001.20 649
10002.15 663
10003.09 598
10004.04 620
10004.98 669
10005.92 617
10006.87 631
10007.81 639
10008.76 638
10009.70 669
10010.65 604
10011.59 618
10012.54 649
10013.48 688
10014.43 642
10015.37 657
10016.32 624
10017.26 631
10018.21 638
10019.15 611
10020.10 597
10021.04 640
10021.99 635
10022.93 645
10023.88 646
10024.82 630
10025.77 653
10026.71 642
10027.66 625
10028.60 638
10029.55 623
10030.49 631
10031.44 649
10032.39 652
10033.33 612
10034.28 643
10035.22 622
10036.17 642
10037.11 622
10038.06 618
10039.01 618
10039.95 629
10040.90 643
10041.84 638
10042.79 630
10043.74 642
10044.68 654
10045.63 634
10046.58 633
10047.52 642
10048.47 592
10049.41 594
10050.36 613
10051.31 596
10052.25 590
10053.20 604
10054.15 643
10055.09 625
10056.04 602
10056.99 608
10057.93 598
10058.88 600
10059.83 569
10060.78 605
10061.72 621
10062.67 574
10063.62 618
10064.56 649
10065.51 587
10066.46 599
10067.41 619
10068.35 625
10069.30 605
10070.25 605
10071.20 573
10072.14 595
10073.09 604
10074.04 591
10074.99 618
10075.93 594
10076.88 598
10077.83 627
10078.78 645
10079.72 610
10080.67 620
10081.62 606
10082.57 622
10083.52 627
10084.46 604
10085.41 598
10086.36 616
10087.31 615
10088.26 567
10089.21 589
10090.15 628
10091.10 611
10092.05 626
10093.00 579
10093.95 573
10094.90 599
10095.85 625
10096.79 620
10097.74 599
10098.69 571
10099.64 585
10100.59 625
10101.54 608
10102.49 630
10103.44 585
10104.39 613
10105.33 598
10106.28 593
10107.23 580
10108.18 575
10109.13 604
10110.08 590
10111.03 577
10111.98 600
10112.93 576
10113.88 584
10114.83 595
10115.78 590
10116.73 619
10117.68 620
10118.63 584
10119.58 564
10120.53 565
10121.48 595
10122.43 583
10123.38 627
10124.33 608
10125.28 595
10126.23 623
10127.18 619
10128.13 585
10129.08 597
10130.03 583
10130.98 633
10131.93 601
10132.88 590
10133.83 620
10134.78 604
10135.73 657
10136.68 592
10137.63 631
10138.58 611
10139.53 634
10140.48 659
10141.43 669
10142.38 649
10143.33 664
10144.29 630
10145.24 650
10146.19 614
10147.14 625
10148.09 612
10149.04 627
10149.99 610
10150.94 609
10151.89 631
10152.85 612
10153.80 650
10154.75 637
10155.70 654
10156.65 649
10157.60 637
10158.55 638
10159.51 686
10160.46 633
10161.41 651
10162.36 651
10163.31 635
10164.26 639
10165.22 630
10166.17 623
10167.12 680
10168.07 686
10169.02 683
10169.98 660
10170.93 665
10171.88 643
10172.83 663
10173.79 656
10174.74 648
10175.69 687
10176.64 673
10177.60 645
10178.55 668
10179.50 686
10180.45 698
10181.41 685
10182.36 644
10183.31 637
10184.26 675
10185.22 696
10186.17 711
10187.12 683
10188.08 685
10189.03 674
10189.98 688
10190.93 682
10191.89 682
10192.84 708
10193.79 699
10194.75 675
10195.70 679
10196.65 709
10197.61 726
10198.56 738
10199.51 656
10200.47 690
10201.42 721
10202.38 713
10203.33 714
10204.28 749
10205.24 736
10206.19 776
10207.14 785
10208.10 764
10209.05 778
10210.01 760
10210.96 731
10211.91 751
10212.87 733
10213.82 709
10214.78 701
10215.73 715
10216.69 701
10217.64 685
10218.59 701
10219.55 714
10220.50 684
10221.46 714
10222.41 691
10223.37 664
10224.32 687
10225.28 697
10226.23 683
10227.19 709
10228.14 682
10229.10 703
10230.05 734
10231.01 758
10231.96 779
10232.92 803
10233.87 801
10234.83 844
10235.78 845
10236.74 845
10237.69 821
10238.65 791
10239.60 777
10240.56 767
10241.51 741
10242.47 733
10243.42 707
10244.38 681
10245.34 708
10246.29 703
10247.25 675
10248.20 667
10249.16 696
10250.11 672
10251.07 641
10252.03 659
10252.98 697
10253.94 664
10254.89 661
10255.85 644
10256.81 662
10257.76 673
10258.72 637
10259.68 644
10260.63 624
10261.59 638
10262.55 620
10263.50 631
10264.46 641
10265.41 649
10266.37 645
10267.33 654
10268.28 670
10269.24 654
10270.20 661
10271.16 649
10272.11 641
10273.07 624
10274.03 617
10274.98 626
10275.94 639
10276.90 601
10277.85 618
10278.81 607
10279.77 624
10280.73 603
10281.68 619
10282.64 573
10283.60 625
10284.56 624
10285.51 621
10286.47 601
10287.43 597
10288.39 602
10289.34 609
10290.30 599
10291.26 596
10292.22 599
10293.18 618
10294.13 621
10295.09 630
10296.05 608
10297.01 625
10297.97 607
10298.92 611
10299.88 569
10300.84 592
10301.80 605
10302.76 627
10303.72 635
10304.67 628
10305.63 611
10306.59 602
10307.55 625
10308.51 630
10309.47 643
10310.43 665
10311.38 618
10312.34 608
10313.30 602
10314.26 632
10315.22 612
10316.18 601
10317.14 611
10318.10 599
10319.06 604
10320.01 604
10320.97 636
10321.93 623
10322.89 647
10323.85 637
10324.81 648
10325.77 644
10326.73 623
10327.69 640
10328.65 648
10329.61 679
10330.57 630
10331.53 647
10332.49 632
10333.45 633
10334.41 606
10335.37 583
10336.33 610
10337.29 596
10338.25 595
10339.21 589
10340.17 584
10341.13 593
10342.09 601
10343.05 600
10344.01 591
10344.97 622
10345.93 571
10346.89 617
10347.85 575
10348.81 592
10349.77 570
10350.73 569
10351.69 573
10352.65 600
10353.61 601
10354.57 595
10355.53 594
10356.49 576
10357.46 633
10358.42 589
10359.38 558
10360.34 564
10361.30 543
10362.26 580
10363.22 605
10364.18 602
10365.14 577
10366.11 573
10367.07 579
10368.03 580
10368.99 586
10369.95 588
10370.91 559
10371.87 585
10372.84 546
10373.80 565
10374.76 582
10375.72 611
10376.68 613
10377.64 572
10378.61 544
10379.57 549
10380.53 573
10381.49 583
10382.45 573
10383.42 556
10384.38 574
10385.34 556
10386.30 567
10387.27 551
10388.23 554
10389.19 583
10390.15 558
10391.11 574
10392.08 556
10393.04 580
10394.00 567
10394.96 586
10395.93 573
10396.89 564
10397.85 565
10398.82 547
10399.78 574
10400.74 566
10401.70 550
10402.67 575
10403.63 559
10404.59 597
10405.56 583
10406.52 575
10407.48 565
10408.45 573
10409.41 570
10410.37 550
10411.34 552
10412.30 558
10413.26 547
10414.23 586
10415.19 601
10416.15 578
10417.12 581
10418.08 568
10419.04 572
10420.01 616
10420.97 587
10421.94 558
10422.90 593
10423.86 576
10424.83 577
10425.79 572
10426.76 558
10427.72 614
10428.68 627
10429.65 577
10430.61 563
10431.58 582
10432.54 543
10433.51 552
10434.47 551
10435.44 575
10436.40 562
10437.36 576
10438.33 560
10439.29 558
10440.26 541
10441.22 540
10442.19 587
10443.15 568
10444.12 579
10445.08 575
10446.05 572
10447.01 587
10447.98 551
10448.94 574
10449.91 556
10450.87 576
10451.84 596
10452.80 557
10453.77 569
10454.73 564
10455.70 567
10456.67 551
10457.63 578
10458.60 561
10459.56 551
10460.53 582
10461.49 576
10462.46 578
10463.43 579
10464.39 557
10465.36 567
10466.32 572
10467.29 550
10468.25 570
10469.22 547
10470.19 556
10471.15 582
10472.12 583
10473.09 563
10474.05 566
10475.02 621
10475.98 605
10476.95 581
10477.92 618
10478.88 642
10479.85 634
10480.82 594
10481.78 588
10482.75 628
10483.72 616
10484.68 587
10485.65 595
10486.62 559
10487.58 575
10488.55 609
10489.52 581
10490.49 550
10491.45 576
10492.42 576
10493.39 579
10494.35 583
10495.32 600
10496.29 554
10497.26 596
10498.22 596
10499.19 563
10500.16 588
10501.13 560
10502.09 541
10503.06 587
10504.03 575
10505.00 567
10505.96 571
10506.93 581
10507.90 583
10508.87 602
10509.84 562
10510.80 547
10511.77 565
10512.74 578
10513.71 557
10514.68 590
10515.64 587
10516.61 560
10517.58 533
10518.55 583
10519.52 537
10520.49 538
10521.45 561
10522.42 532
10523.39 525
10524.36 526
10525.33 527
10526.30 570
10527.27 573
10528.23 563
10529.20 567
10530.17 564
10531.14 553
10532.11 544
10533.08 559
10534.05 549
10535.02 537
10535.99 539
10536.96 551
10537.93 561
10538.89 553
10539.86 544
10540.83 524
10541.80 561
10542.77 571
10543.74 573
10544.71 542
10545.68 564
10546.65 564
10547.62 543
10548.59 524
10549.56 539
10550.53 566
10551.50 570
10552.47 586
10553.44 597
10554.41 581
10555.38 560
10556.35 569
10557.32 602
10558.29 586
10559.26 548
10560.23 568
10561.20 591
10562.17 610
10563.14 601
10564.11 550
10565.08 571
10566.05 600
10567.02 592
10567.99 563
10568.96 577
10569.93 542
10570.91 559
10571.88 580
10572.85 557
10573.82 555
10574.79 541
10575.76 565
10576.73 538
10577.70 576
10578.67 573
10579.64 566
10580.62 559
10581.59 547
10582.56 570
10583.53 554
10584.50 607
10585.47 595
10586.44 572
10587.42 591
10588.39 612
10589.36 611
10590.33 591
10591.30 597
10592.27 593
10593.25 551
10594.22 565
10595.19 596
10596.16 572
10597.13 624
10598.10 602
10599.08 586
10600.05 561
10601.02 599
10601.99 608
10602.97 625
10603.94 582
10604.91 631
10605.88 640
10606.85 645
10607.83 645
10608.80 658
10609.77 656
10610.74 649
10611.72 645
10612.69 629
10613.66 597
10614.64 600
10615.61 622
10616.58 570
10617.55 567
10618.53 552
10619.50 595
10620.47 613
10621.45 568
10622.42 560
10623.39 576
10624.37 589
10625.34 586
10626.31 537
10627.29 563
10628.26 561
10629.23 560
10630.21 570
10631.18 546
10632.15 529
10633.13 553
10634.10 575
10635.07 576
10636.05 537
10637.02 563
10638.00 605
10638.97 591
10639.94 580
10640.92 630
10641.89 567
10642.87 584
10643.84 569
10644.81 565
10645.79 550
10646.76 564
10647.74 577
10648.71 528
10649.68 542
10650.66 546
10651.63 559
10652.61 546
10653.58 516
10654.56 509
10655.53 529
10656.51 499
10657.48 523
10658.46 563
10659.43 560
10660.41 515
10661.38 536
10662.36 531
10663.33 517
10664.31 500
10665.28 503
10666.26 548
10667.23 552
10668.21 517
10669.18 503
10670.16 551
10671.13 517
10672.11 537
10673.08 536
10674.06 511
10675.03 505
10676.01 521
10676.99 544
10677.96 536
10678.94 534
10679.91 548
10680.89 542
10681.86 535
10682.84 533
10683.82 519
10684.79 522
10685.77 510
10686.74 521
10687.72 530
10688.70 520
10689.67 525
10690.65 550
10691.63 507
10692.60 506
10693.58 527
10694.55 515
10695.53 548
10696.51 519
10697.48 507
10698.46 540
10699.44 488
10700.41 524
10701.39 495
10702.37 549
10703.34 522
10704.32 513
10705.30 486
10706.27 525
10707.25 533
10708.23 544
10709.21 509
10710.18 495
10711.16 523
10712.14 510
10713.11 528
10714.09 503
10715.07 508
10716.05 533
10717.02 525
10718.00 487
10718.98 508
10719.96 542
10720.93 530
10721.91 544
10722.89 526
10723.87 533
10724.85 540
10725.82 539
10726.80 520
10727.78 507
10728.76 506
10729.74 523
10730.71 523
10731.69 505
10732.67 484
10733.65 508
10734.63 502
10735.60 547
10736.58 523
10737.56 522
10738.54 532
10739.52 534
10740.50 513
10741.48 526
10742.45 527
10743.43 547
10744.41 509
10745.39 529
10746.37 505
10747.35 479
10748.33 493
10749.31 532
10750.28 536
10751.26 505
10752.24 524
10753.22 523
10754.20 525
10755.18 504
10756.16 525
10757.14 507
10758.12 528
10759.10 500
10760.08 516
10761.06 515
10762.04 528
10763.01 531
10763.99 546
10764.97 527
10765.95 535
10766.93 533
10767.91 525
10768.89 505
10769.87 527
10770.85 512
10771.83 539
10772.81 542
10773.79 558
10774.77 533
10775.75 531
10776.73 547
10777.71 536
10778.69 560
10779.67 558
10780.65 536
10781.63 541
10782.62 544
10783.60 559
10784.58 563
10785.56 573
10786.54 569
10787.52 549
10788.50 557
10789.48 556
10790.46 517
10791.44 534
10792.42 564
10793.40 552
10794.38 553
10795.37 529
10796.35 550
10797.33 556
10798.31 522
10799.29 545
10800.27 559
10801.25 563
10802.23 546
10803.21 526
10804.20 566
10805.18 522
10806.16 541
10807.14 550
10808.12 571
10809.10 565
10810.09 564
10811.07 530
10812.05 566
10813.03 543
10814.01 555
10815.00 552
10815.98 551
10816.96 565
10817.94 570
10818.92 569
10819.91 567
10820.89 547
10821.87 564
10822.85 572
10823.83 582
10824.82 557
10825.80 593
10826.78 564
10827.76 595
10828.75 545
10829.73 586
10830.71 616
10831.69 574
10832.68 565
10833.66 570
10834.64 600
10835.63 600
10836.61 588
10837.59 571
10838.57 602
10839.56 601
10840.54 593
10841.52 576
10842.51 561
10843.49 578
10844.47 588
10845.46 613
10846.44 611
10847.42 615
10848.41 634
10849.39 619
10850.37 606
10851.36 597
10852.34 597
10853.32 621
10854.31 645
10855.29 615
10856.28 634
10857.26 621
10858.24 675
10859.23 651
10860.21 629
10861.20 616
10862.18 619
10863.16 637
10864.15 635
10865.13 638
10866.12 639
10867.10 645
10868.08 613
10869.07 628
10870.05 659
10871.04 643
10872.02 657
10873.01 642
10873.99 652
10874.98 655
10875.96 650
10876.95 661
10877.93 676
10878.92 676
10879.90 642
10880.89 677
10881.87 642
10882.86 688
10883.84 680
10884.83 678
10885.81 665
10886.80 669
10887.78 673
10888.77 673
10889.75 652
10890.74 721
10891.72 687
10892.71 699
10893.69 723
10894.68 717
10895.66 752
10896.65 712
10897.64 718
10898.62 726
10899.61 724
10900.59 737
10901.58 739
10902.56 744
10903.55 761
10904.54 763
10905.52 753
10906.51 733
10907.49 770
10908.48 728
10909.47 755
10910.45 767
10911.44 770
10912.43 790
10913.41 812
10914.40 819
10915.39 784
10916.37 772
10917.36 801
10918.35 816
10919.33 806
10920.32 827
10921.31 826
10922.29 829
10923.28 790
10924.27 838
10925.25 823
10926.24 843
10927.23 858
10928.21 826
10929.20 837
10930.19 861
10931.18 822
10932.16 857
10933.15 864
10934.14 827
10935.12 836
10936.11 881
10937.10 854
10938.09 850
10939.07 889
10940.06 886
10941.05 879
10942.04 902
10943.02 897
10944.01 908
10945.00 928
10945.99 934
10946.98 938
10947.96 954
10948.95 976
10949.94 970
10950.93 1016
10951.92 1044
10952.90 1081
10953.89 1085
10954.88 1122
10955.87 1165
10956.86 1200
10957.85 1227
10958.83 1274
10959.82 1204
10960.81 1206
10961.80 1220
10962.79 1193
10963.78 1199
10964.77 1118
10965.75 1108
10966.74 1061
10967.73 1050
10968.72 1002
10969.71 990
10970.70 945
10971.69 960
10972.68 936
10973.67 953
10974.66 982
10975.64 923
10976.63 961
10977.62 983
10978.61 937
10979.60 941
10980.59 960
10981.58 1018
10982.57 970
10983.56 953
10984.55 969
10985.54 978
10986.53 967
10987.52 998
10988.51 992
10989.50 1007
10990.49 1049
10991.48 1044
10992.47 1119
10993.46 1161
10994.45 1212
10995.44 1307
10996.43 1370
10997.42 1379
10998.41 1449
10999.40 1518
11000.39 1533
11001.38 1490
11002.37 1419
11003.36 1368
11004.35 1316
11005.34 1249
11006.33 1150
11007.32 1107
11008.31 1029
11009.30 971
11010.30 947
11011.29 889
11012.28 870
11013.27 847
11014.26 849
11015.25 848
11016.24 854
11017.23 852
11018.22 810
11019.21 783
11020.21 826
11021.20 820
11022.19 777
11023.18 768
11024.17 774
11025.16 777
11026.15 759
11027.14 772
11028.14 760
11029.13 740
11030.12 755
11031.11 758
11032.10 744
11033.09 745
11034.09 777
11035.08 772
11036.07 750
11037.06 794
11038.05 779
11039.05 743
11040.04 765
11041.03 807
11042.02 768
11043.02 783
11044.01 734
11045.00 736
11045.99 723
11046.98 732
11047.98 766
11048.97 735
11049.96 729
11050.95 732
11051.95 704
11052.94 705
11053.93 694
11054.93 711
11055.92 714
11056.91 716
11057.90 701
11058.90 697
11059.89 710
11060.88 712
11061.88 688
11062.87 692
11063.86 733
11064.86 762
11065.85 747
11066.84 733
11067.84 718
11068.83 702
11069.82 734
11070.82 760
11071.81 705
11072.80 731
11073.80 732
11074.79 753
11075.78 720
11076.78 733
11077.77 706
11078.77 748
11079.76 700
11080.75 704
11081.75 700
11082.74 697
11083.74 697
11084.73 709
11085.72 678
11086.72 687
11087.71 696
11088.71 723
11089.70 695
11090.70 631
11091.69 670
11092.68 660
11093.68 662
11094.67 659
11095.67 677
11096.66 654
11097.66 641
11098.65 629
11099.65 629
11100.64 688
11101.64 672
11102.63 689
11103.63 662
11104.62 653
11105.62 690
11106.61 668
11107.61 661
11108.60 652
11109.60 614
11110.59 670
11111.59 664
11112.58 660
11113.58 639
11114.57 639
11115.57 637
11116.56 597
11117.56 595
11118.56 620
11119.55 619
11120.55 633
11121.54 618
11122.54 642
11123.54 620
11124.53 669
11125.53 638
11126.52 635
11127.52 620
11128.51 622
11129.51 622
11130.51 600
11131.50 588
11132.50 610
11133.50 601
11134.49 622
11135.49 602
11136.49 575
11137.48 590
11138.48 587
11139.47 624
11140.47 586
11141.47 576
11142.46 562
11143.46 571
11144.46 585
11145.46 561
11146.45 567
11147.45 597
11148.45 575
11149.44 581
11150.44 582
11151.44 578
11152.43 565
11153.43 561
11154.43 548
11155.43 551
11156.42 594
11157.42 581
11158.42 577
11159.42 566
11160.41 530
11161.41 555
11162.41 587
11163.41 574
11164.40 576
11165.40 555
11166.40 576
11167.40 557
11168.39 564
11169.39 537
11170.39 542
11171.39 586
11172.39 551
11173.38 543
11174.38 557
11175.38 546
11176.38 569
11177.38 560
11178.38 555
11179.37 538
11180.37 558
11181.37 567
11182.37 582
11183.37 537
11184.37 576
11185.37 545
11186.36 564
11187.36 557
11188.36 571
11189.36 560
11190.36 576
11191.36 536
11192.36 553
11193.36 577
11194.36 562
11195.35 603
11196.35 560
11197.35 552
11198.35 575
11199.35 586
11200.35 563
11201.35 572
11202.35 571
11203.35 567
11204.35 613
11205.35 612
11206.35 604
11207.35 574
11208.35 577
11209.35 610
11210.35 594
11211.35 571
11212.35 600
11213.35 586
11214.35 588
11215.34 566
11216.35 585
11217.35 570
11218.35 567
11219.35 576
11220.35 591
11221.35 579
11222.35 577
11223.35 574
11224.35 602
11225.35 580
11226.35 589
11227.35 577
11228.35 551
11229.35 548
11230.35 560
11231.35 542
11232.35 555
11233.35 553
11234.35 550
11235.35 562
11236.35 553
11237.36 560
11238.36 539
11239.36 545
11240.36 574
11241.36 578
11242.36 550
11243.36 567
11244.36 562
11245.36 557
11246.37 554
11247.37 591
11248.37 583
11249.37 599
11250.37 588
11251.37 577
11252.38 584
11253.38 573
11254.38 556
11255.38 565
11256.38 597
11257.38 577
11258.39 575
11259.39 601
11260.39 577
11261.39 589
11262.39 520
11263.40 595
11264.40 590
11265.40 579
11266.40 592
11267.40 593
11268.41 595
11269.41 589
11270.41 606
11271.41 620
11272.42 591
11273.42 624
11274.42 623
11275.42 620
11276.43 613
11277.43 620
11278.43 622
11279.44 603
11280.44 618
11281.44 643
11282.44 626
11283.45 582
11284.45 592
11285.45 572
11286.46 562
11287.46 584
11288.46 562
11289.47 603
11290.47 579
11291.47 547
11292.48 565
11293.48 567
11294.48 599
11295.49 581
11296.49 584
11297.49 583
11298.50 574
11299.50 583
11300.51 543
11301.51 524
11302.51 544
11303.52 527
11304.52 561
11305.53 551
11306.53 553
11307.53 536
11308.54 580
11309.54 557
11310.55 541
11311.55 528
11312.55 562
11313.56 561
11314.56 569
11315.57 583
11316.57 594
11317.58 591
11318.58 576
11319.59 544
11320.59 570
11321.59 585
11322.60 600
11323.60 571
11324.61 549
11325.61 591
11326.62 610
11327.62 586
11328.63 566
11329.63 579
11330.64 567
11331.64 560
11332.65 578
11333.65 574
11334.66 580
11335.67 594
11336.67 599
11337.68 610
11338.68 603
11339.69 622
11340.69 613
11341.70 642
11342.70 611
11343.71 573
11344.72 595
11345.72 549
11346.73 559
11347.73 546
11348.74 515
11349.74 536
11350.75 560
11351.76 552
11352.76 530
11353.77 534
11354.78 556
11355.78 558
11356.79 563
11357.79 563
11358.80 545
11359.81 559
11360.81 548
11361.82 534
11362.83 539
11363.83 544
11364.84 533
11365.85 532
11366.85 537
11367.86 527
11368.87 534
11369.87 530
11370.88 545
11371.89 553
11372.89 532
11373.90 518
11374.91 486
11375.92 514
11376.92 527
11377.93 531
11378.94 491
11379.94 520
11380.95 540
11381.96 511
11382.97 528
11383.97 539
11384.98 522
11385.99 541
11387.00 517
11388.00 506
11389.01 515
11390.02 514
11391.03 500
11392.04 514
11393.04 521
11394.05 513
11395.06 493
11396.07 555
11397.08 532
11398.08 522
11399.09 495
11400.10 485
11401.11 495
11402.12 530
11403.12 521
11404.13 520
11405.14 534
11406.15 525
11407.16 534
11408.17 537
11409.18 500
11410.18 534
11411.19 509
11412.20 507
11413.21 502
11414.22 529
11415.23 527
11416.24 501
11417.25 531
11418.25 516
11419.26 517
11420.27 545
11421.28 550
11422.29 536
11423.30 476
11424.31 516
11425.32 531
11426.33 571
11427.34 546
11428.35 544
11429.36 512
11430.37 516
11431.38 520
11432.39 537
11433.39 514
11434.40 523
11435.41 534
11436.42 537
11437.43 517
11438.44 517
11439.45 482
11440.46 505
11441.47 504
11442.48 520
11443.49 531
11444.50 545
11445.51 523
11446.52 518
11447.53 526
11448.55 563
11449.56 559
11450.57 544
11451.58 514
11452.59 529
11453.60 542
11454.61 531
11455.62 526
11456.63 492
11457.64 527
11458.65 520
11459.66 512
11460.67 512
11461.68 529
11462.69 542
11463.71 539
11464.72 486
11465.73 534
11466.74 515
11467.75 535
11468.76 524
11469.77 535
11470.78 543
11471.80 543
11472.81 550
11473.82 530
11474.83 542
11475.84 527
11476.85 532
11477.86 536
11478.88 495
11479.89 512
11480.90 528
11481.91 492
11482.92 517
11483.93 541
11484.95 515
11485.96 558
11486.97 545
11487.98 540
11489.00 539
11490.01 536
11491.02 512
11492.03 531
11493.04 548
11494.06 533
11495.07 513
11496.08 548
11497.09 524
11498.11 559
11499.12 582
11500.13 556
11501.14 569
11502.16 558
11503.17 523
11504.18 512
11505.20 559
11506.21 538
11507.22 522
11508.23 553
11509.25 537
11510.26 563
11511.27 538
11512.29 550
11513.30 540
11514.31 558
11515.33 560
11516.34 580
11517.35 609
11518.37 604
11519.38 578
11520.39 603
11521.41 587
11522.42 591
11523.43 597
11524.45 609
11525.46 620
11526.47 649
11527.49 603
11528.50 624
11529.52 619
11530.53 667
11531.54 672
11532.56 661
11533.57 711
11534.59 725
11535.60 735
11536.62 774
11537.63 778
11538.64 793
11539.66 777
11540.67 813
11541.69 808
11542.70 792
11543.72 754
11544.73 706
11545.75 695
11546.76 642
11547.77 608
11548.79 632
11549.80 605
11550.82 579
11551.83 568
11552.85 562
11553.86 551
11554.88 553
11555.89 541
11556.91 543
11557.92 556
11558.94 517
11559.95 547
11560.97 534
11561.99 508
11563.00 522
11564.02 546
11565.03 509
11566.05 511
11567.06 531
11568.08 506
11569.09 508
11570.11 509
11571.13 517
11572.14 521
11573.16 526
11574.17 535
11575.19 525
11576.20 504
11577.22 504
11578.24 521
11579.25 488
11580.27 488
11581.29 521
11582.30 487
11583.32 507
11584.33 500
11585.35 484
11586.37 491
11587.38 495
11588.40 486
11589.42 504
11590.43 504
11591.45 493
11592.47 504
11593.48 497
11594.50 500
11595.52 539
11596.53 535
11597.55 508
11598.57 498
11599.58 509
11600.60 510
11601.62 498
11602.64 516
11603.65 528
11604.67 514
11605.69 526
11606.70 503
11607.72 494
11608.74 500
11609.76 508
11610.77 509
11611.79 503
11612.81 484
11613.83 488
11614.84 475
11615.86 490
11616.88 492
11617.90 509
11618.92 547
11619.93 510
11620.95 510
11621.97 509
11622.99 474
11624.01 500
11625.02 497
11626.04 526
11627.06 513
11628.08 510
11629.10 528
11630.11 523
11631.13 516
11632.15 540
11633.17 522
11634.19 488
11635.21 481
11636.23 517
11637.24 509
11638.26 518
11639.28 488
11640.30 468
11641.32 512
11642.34 508
11643.36 481
11644.38 458
11645.39 472
11646.41 491
11647.43 465
11648.45 483
11649.47 481
11650.49 494
11651.51 512
11652.53 463
11653.55 450
11654.57 448
11655.59 473
11656.61 465
11657.63 479
11658.65 485
11659.67 508
11660.69 498
11661.70 471
11662.72 487
11663.74 500
11664.76 477
11665.78 509
11666.80 472
11667.82 474
11668.84 491
11669.86 472
11670.88 483
11671.90 466
11672.92 466
11673.95 459
11674.97 479
11675.99 462
11677.01 478
11678.03 475
11679.05 471
11680.07 510
11681.09 467
11682.11 465
11683.13 458
11684.15 463
11685.17 462
11686.19 441
11687.21 469
11688.23 451
11689.25 472
11690.28 446
11691.30 476
11692.32 494
11693.34 453
11694.36 461
11695.38 453
11696.40 456
11697.42 470
11698.44 465
11699.47 441
11700.49 442
11701.51 464
11702.53 446
11703.55 461
11704.57 461
11705.60 472
11706.62 474
11707.64 464
11708.66 428
11709.68 455
11710.70 460
11711.73 455
11712.75 448
11713.77 460
11714.79 471
11715.81 459
11716.84 468
11717.86 472
11718.88 468
11719.90 499
11720.92 469
11721.95 463
11722.97 477
11723.99 470
11725.01 442
11726.04 464
11727.06 475
11728.08 495
11729.11 470
11730.13 469
11731.15 492
11732.17 457
11733.20 469
11734.22 471
11735.24 488
11736.26 471
11737.29 483
11738.31 467
11739.33 483
11740.36 483
11741.38 481
11742.40 481
11743.43 487
11744.45 486
11745.47 477
11746.50 480
11747.52 476
11748.54 482
11749.57 474
11750.59 485
11751.62 479
11752.64 478
11753.66 485
11754.69 450
11755.71 455
11756.73 462
11757.76 489
11758.78 468
11759.81 483
11760.83 487
11761.85 480
11762.88 496
11763.90 522
11764.93 479
11765.95 474
11766.98 481
11768.00 464
11769.02 481
11770.05 467
11771.07 490
11772.10 471
11773.12 470
11774.15 473
11775.17 460
11776.20 457
11777.22 479
11778.25 476
11779.27 495
11780.30 475
11781.32 485
11782.35 469
11783.37 462
11784.40 471
11785.42 449
11786.45 479
11787.47 495
11788.50 486
11789.52 502
11790.55 517
11791.57 479
11792.60 502
11793.62 508
11794.65 509
11795.67 473
11796.70 523
11797.73 505
11798.75 500
11799.78 509
11800.80 469
11801.83 502
11802.85 535
11803.88 535
11804.91 511
11805.93 493
11806.96 508
11807.98 506
11809.01 492
11810.04 498
11811.06 519
11812.09 542
11813.12 543
11814.14 543
11815.17 511
11816.19 549
11817.22 533
11818.25 527
11819.27 533
11820.30 517
11821.33 508
11822.35 528
11823.38 523
11824.41 509
11825.44 537
11826.46 537
11827.49 543
11828.52 539
11829.54 555
11830.57 516
11831.60 538
11832.62 545
11833.65 526
11834.68 528
11835.71 560
11836.73 564
11837.76 572
11838.79 543
11839.82 561
11840.84 565
11841.87 547
11842.90 566
11843.93 544
11844.95 550
11845.98 557
11847.01 584
11848.04 584
11849.07 559
11850.09 609
11851.12 581
11852.15 557
11853.18 601
11854.21 569
11855.23 556
11856.26 573
11857.29 588
11858.32 615
11859.35 582
11860.38 585
11861.40 589
11862.43 593
11863.46 597
11864.49 567
11865.52 606
11866.55 592
11867.58 597
11868.60 606
11869.63 625
11870.66 600
11871.69 605
11872.72 635
11873.75 611
11874.78 610
11875.81 618
11876.84 611
11877.86 634
11878.89 622
11879.92 676
11880.95 660
11881.98 642
11883.01 645
11884.04 652
11885.07 661
11886.10 642
11887.13 668
11888.16 675
11889.19 665
11890.22 696
11891.25 747
11892.28 709
11893.31 713
11894.34 684
11895.37 726
11896.40 737
11897.43 739
11898.46 745
11899.49 780
11900.52 827
11901.55 844
11902.58 852
11903.61 872
11904.64 886
11905.67 835
11906.70 867
11907.73 857
11908.76 826
11909.79 818
11910.82 759
11911.85 753
11912.88 697
11913.91 737
11914.94 745
11915.97 740
11917.01 709
11918.04 712
11919.07 707
11920.10 706
11921.13 736
11922.16 686
11923.19 728
11924.22 805
11925.25 810
11926.28 822
11927.32 841
11928.35 845
11929.38 845
11930.41 860
11931.44 867
11932.47 843
11933.50 825
11934.54 798
11935.57 808
11936.60 813
11937.63 790
11938.66 749
11939.70 715
11940.73 720
11941.76 696
11942.79 699
11943.82 689
11944.85 676
11945.89 638
11946.92 652
11947.95 648
11948.98 630
11950.02 651
11951.05 676
11952.08 650
11953.11 633
11954.15 649
11955.18 631
11956.21 627
11957.24 638
11958.28 650
11959.31 651
11960.34 631
11961.37 626
11962.41 658
11963.44 631
11964.47 655
11965.51 623
11966.54 648
11967.57 638
11968.60 621
11969.64 660
11970.67 643
11971.70 664
11972.74 664
11973.77 656
11974.80 648
11975.84 684
11976.87 684
11977.90 640
11978.94 616
11979.97 670
11981.00 636
11982.04 681
11983.07 685
11984.11 677
11985.14 684
11986.17 710
11987.21 681
11988.24 653
11989.28 649
11990.31 694
11991.34 663
11992.38 699
11993.41 683
11994.45 712
11995.48 693
11996.51 670
11997.55 671
11998.58 673
11999.62 696
12000.65 697
12001.69 701
12002.72 690
12003.76 708
12004.79 714
12005.82 717
12006.86 733
12007.89 725
12008.93 704
12009.96 689
12011.00 723
12012.03 710
12013.07 734
12014.10 795
12015.14 750
12016.17 769
12017.21 745
12018.24 725
12019.28 754
12020.32 735
12021.35 752
12022.39 762
12023.42 757
12024.46 736
12025.49 752
12026.53 744
12027.56 755
12028.60 754
12029.64 769
12030.67 782
12031.71 790
12032.74 730
12033.78 736
12034.81 738
12035.85 736
12036.89 746
12037.92 746
12038.96 747
12039.99 724
12041.03 741
12042.07 727
12043.10 730
12044.14 742
12045.18 784
12046.21 780
12047.25 774
12048.29 764
12049.32 819
12050.36 786
12051.40 795
12052.43 776
12053.47 827
12054.51 861
12055.54 903
12056.58 853
12057.62 847
12058.65 880
12059.69 859
12060.73 847
12061.76 849
12062.80 840
12063.84 801
12064.88 822
12065.91 775
12066.95 742
12067.99 721
12069.03 713
12070.06 702
12071.10 715
12072.14 721
12073.18 699
12074.21 730
12075.25 699
12076.29 680
12077.33 669
12078.36 684
12079.40 689
12080.44 703
12081.48 705
12082.52 685
12083.55 689
12084.59 662
12085.63 655
12086.67 686
12087.71 682
12088.74 690
12089.78 726
12090.82 696
12091.86 712
12092.90 698
12093.94 711
12094.98 741
12096.01 725
12097.05 740
12098.09 728
12099.13 713
12100.17 762
12101.21 775
12102.25 759
12103.28 798
12104.32 810
12105.36 776
12106.40 760
12107.44 745
12108.48 719
12109.52 682
12110.56 676
12111.60 695
12112.64 641
12113.68 653
12114.72 639
12115.76 641
12116.79 622
12117.83 620
12118.87 597
12119.91 594
12120.95 627
12121.99 591
12123.03 602
12124.07 623
12125.11 583
12126.15 623
12127.19 614
12128.23 549
12129.27 568
12130.31 598
12131.35 594
12132.39 566
12133.43 603
12134.47 606
12135.51 568
12136.55 573
12137.59 565
12138.63 557
12139.67 575
12140.71 555
12141.76 596
12142.80 568
12143.84 582
12144.88 580
12145.92 575
12146.96 571
12148.00 575
12149.04 572
12150.08 550
12151.12 566
12152.16 566
12153.20 556
12154.25 560
12155.29 545
12156.33 567
12157.37 545
12158.41 557
12159.45 548
12160.49 543
12161.53 567
12162.58 543
12163.62 565
12164.66 559
12165.70 563
12166.74 511
12167.78 519
12168.82 555
12169.87 542
12170.91 565
12171.95 553
12172.99 537
12174.03 524
12175.08 513
12176.12 531
12177.16 529
12178.20 503
12179.24 496
12180.29 516
12181.33 522
12182.37 532
12183.41 552
12184.46 536
12185.50 513
12186.54 504
12187.58 510
12188.63 540
12189.67 539
12190.71 507
12191.75 480
12192.80 515
12193.84 506
12194.88 538
12195.92 519
12196.97 516
12198.01 480
12199.05 488
12200.10 506
12201.14 506
12202.18 503
12203.23 518
12204.27 552
12205.31 520
12206.36 506
12207.40 506
12208.44 497
12209.49 485
12210.53 478
12211.57 500
12212.62 509
12213.66 506
12214.70 485
12215.75 493
12216.79 514
12217.84 501
12218.88 497
12219.92 482
12220.97 492
12222.01 494
12223.06 523
12224.10 466
12225.14 482
12226.19 476
12227.23 469
12228.28 518
12229.32 455
12230.36 478
12231.41 472
12232.45 456
12233.50 470
12234.54 483
12235.59 478
12236.63 479
12237.68 488
12238.72 485
12239.77 463
12240.81 492
12241.86 487
12242.90 519
12243.94 521
12244.99 479
12246.03 491
12247.08 466
12248.13 485
12249.17 467
12250.22 455
12251.26 443
12252.31 501
12253.35 474
12254.40 451
12255.44 484
12256.49 478
12257.53 470
12258.58 475
12259.62 497
12260.67 452
12261.72 452
12262.76 480
12263.81 458
12264.85 452
12265.90 423
12266.94 447
12267.99 465
12269.04 442
12270.08 463
12271.13 439
12272.17 440
12273.22 482
12274.27 452
12275.31 433
12276.36 452
12277.41 454
12278.45 444
12279.50 456
12280.55 463
12281.59 451
12282.64 447
12283.69 448
12284.73 457
12285.78 435
12286.83 451
12287.87 459
12288.92 489
12289.97 472
12291.01 472
12292.06 443
12293.11 465
12294.15 460
12295.20 441
12296.25 464
12297.30 473
12298.34 454
12299.39 449
12300.44 448
12301.48 449
12302.53 437
12303.58 441
12304.63 463
12305.67 450
12306.72 419
12307.77 442
12308.82 442
12309.87 475
12310.91 462
12311.96 417
12313.01 441
12314.06 454
12315.10 450
12316.15 458
12317.20 431
12318.25 433
12319.30 432
12320.34 433
12321.39 427
12322.44 423
12323.49 422
12324.54 423
12325.59 462
12326.63 429
12327.68 446
12328.73 425
12329.78 437
12330.83 443
12331.88 442
12332.93 430
12333.98 437
12335.02 421
12336.07 433
12337.12 455
12338.17 467
12339.22 433
12340.27 394
12341.32 418
12342.37 417
12343.42 439
12344.47 447
12345.51 446
12346.56 413
12347.61 441
12348.66 432
12349.71 431
12350.76 417
12351.81 431
12352.86 436
12353.91 451
12354.96 402
12356.01 417
12357.06 434
12358.11 443
12359.16 433
12360.21 426
12361.26 423
12362.31 450
12363.36 441
12364.41 414
12365.46 435
12366.51 412
12367.56 429
12368.61 434
12369.66 442
12370.71 455
12371.76 450
12372.81 463
12373.86 445
12374.91 444
12375.96 448
12377.01 432
12378.06 419
12379.11 453
12380.17 453
12381.22 445
12382.27 447
12383.32 432
12384.37 409
12385.42 411
12386.47 422
12387.52 416
12388.57 458
12389.62 417
12390.67 426
12391.73 459
12392.78 445
12393.83 392
12394.88 415
12395.93 440
12396.98 419
12398.03 410
12399.09 413
12400.14 429
12401.19 424
12402.24 462
12403.29 427
12404.34 433
12405.40 451
12406.45 453
12407.50 420
12408.55 420
12409.60 400
12410.66 431
12411.71 447
12412.76 427
12413.81 461
12414.86 432
12415.92 443
12416.97 468
12418.02 468
12419.07 434
12420.13 434
12421.18 451
12422.23 467
12423.28 435
12424.34 424
12425.39 445
12426.44 451
12427.49 437
12428.55 414
12429.60 429
12430.65 438
12431.71 457
12432.76 438
12433.81 443
12434.86 429
12435.92 424
12436.97 451
12438.02 470
12439.08 436
12440.13 424
12441.18 445
12442.24 461
12443.29 481
12444.34 447
12445.40 417
12446.45 424
12447.50 430
12448.56 436
12449.61 426
12450.67 407
12451.72 462
12452.77 429
12453.83 439
12454.88 453
12455.94 451
12456.99 463
12458.04 438
12459.10 437
12460.15 450
12461.21 424
12462.26 453
12463.31 477
12464.37 437
12465.42 448
12466.48 493
12467.53 512
12468.59 509
12469.64 500
12470.70 487
12471.75 509
12472.80 506
12473.86 551
12474.91 551
12475.97 562
12477.02 535
12478.08 570
12479.13 542
12480.19 555
12481.24 535
12482.30 524
12483.35 529
12484.41 505
12485.46 471
12486.52 482
12487.57 474
12488.63 459
12489.69 481
12490.74 472
12491.80 459
12492.85 430
12493.91 464
12494.96 477
12496.02 465
12497.07 466
12498.13 459
12499.19 445
12500.24 462
12501.30 464
12502.35 453
12503.41 463
12504.47 458
12505.52 459
12506.58 454
12507.63 469
12508.69 456
12509.75 477
12510.80 457
12511.86 461
12512.91 476
12513.97 463
12515.03 481
12516.08 472
12517.14 478
12518.20 472
12519.25 462
12520.31 482
12521.37 477
12522.42 476
12523.48 485
12524.54 461
12525.59 507
12526.65 489
12527.71 479
12528.77 448
12529.82 428
12530.88 461
12531.94 462
12532.99 462
12534.05 492
12535.11 488
12536.17 476
12537.22 480
12538.28 477
12539.34 477
12540.40 467
12541.45 487
12542.51 489
12543.57 498
12544.63 478
12545.68 485
12546.74 497
12547.80 524
12548.86 505
12549.92 474
12550.97 524
12552.03 489
12553.09 498
12554.15 530
12555.21 479
12556.26 508
12557.32 481
12558.38 481
12559.44 506
12560.50 508
12561.56 463
12562.61 478
12563.67 471
12564.73 490
12565.79 493
12566.85 498
12567.91 460
12568.97 438
12570.02 483
12571.08 471
12572.14 477
12573.20 469
12574.26 485
12575.32 483
12576.38 479
12577.44 493
12578.50 481
12579.56 496
12580.61 501
12581.67 517
12582.73 485
12583.79 462
12584.85 523
12585.91 489
12586.97 466
12588.03 479
12589.09 509
12590.15 459
12591.21 467
12592.27 477
12593.33 501
12594.39 500
12595.45 496
12596.51 500
12597.57 512
12598.63 476
12599.69 482
12600.75 473
12601.81 475
12602.87 467
12603.93 474
12604.99 502
12606.05 479
12607.11 501
12608.17 495
12609.23 488
12610.29 486
12611.35 514
12612.41 493
12613.47 480
12614.53 531
12615.59 500
12616.66 520
12617.72 502
12618.78 513
12619.84 522
12620.90 539
12621.96 507
12623.02 485
12624.08 511
12625.14 537
12626.20 526
12627.26 522
12628.33 531
12629.39 550
12630.45 567
12631.51 541
12632.57 519
12633.63 543
12634.69 533
12635.76 525
12636.82 533
12637.88 495
12638.94 493
12640.00 520
12641.06 492
12642.13 520
12643.19 518
12644.25 506
12645.31 495
12646.37 492
12647.44 483
12648.50 510
12649.56 513
12650.62 489
12651.68 477
12652.75 522
12653.81 509
12654.87 500
12655.93 518
12657.00 514
12658.06 517
12659.12 499
12660.18 507
12661.25 495
12662.31 506
12663.37 517
12664.43 503
12665.50 473
12666.56 483
12667.62 486
12668.69 522
12669.75 535
12670.81 521
12671.88 509
12672.94 495
12674.00 486
12675.06 552
12676.13 520
12677.19 520
12678.25 522
12679.32 531
12680.38 522
12681.44 524
12682.51 522
12683.57 558
12684.64 561
12685.70 533
12686.76 556
12687.83 534
12688.89 511
12689.95 538
12691.02 541
12692.08 584
12693.15 533
12694.21 535
12695.27 541
12696.34 554
12697.40 547
12698.47 534
12699.53 505
12700.59 570
12701.66 560
12702.72 540
12703.79 551
12704.85 555
12705.92 559
12706.98 556
12708.05 565
12709.11 588
12710.18 570
12711.24 609
12712.30 582
12713.37 576
12714.43 566
12715.50 575
12716.56 532
12717.63 579
12718.69 580
12719.76 578
12720.82 562
12721.89 587
12722.95 579
12724.02 626
12725.09 616
12726.15 623
12727.22 622
12728.28 633
12729.35 654
12730.41 693
12731.48 657
12732.54 674
12733.61 654
12734.68 652
12735.74 650
12736.81 652
12737.87 613
12738.94 642
12740.00 597
12741.07 605
12742.14 599
12743.20 588
12744.27 531
12745.33 550
12746.40 559
12747.47 535
12748.53 533
12749.60 544
12750.67 543
12751.73 494
12752.80 536
12753.87 532
12754.93 544
12756.00 538
12757.07 546
12758.13 545
12759.20 512
12760.27 518
12761.33 531
12762.40 516
12763.47 496
12764.53 516
12765.60 509
12766.67 513
12767.73 504
12768.80 497
12769.87 492
12770.94 485
12772.00 488
12773.07 489
12774.14 487
12775.21 463
12776.27 478
12777.34 527
12778.41 496
12779.48 464
12780.54 454
12781.61 453
12782.68 460
12783.75 472
12784.81 471
12785.88 469
12786.95 470
12788.02 466
12789.09 482
12790.15 487
12791.22 495
12792.29 475
12793.36 482
12794.43 489
12795.49 476
12796.56 461
12797.63 472
12798.70 500
12799.77 449
12800.84 486
12801.90 505
12802.97 475
12804.04 485
12805.11 480
12806.18 501
12807.25 483
12808.32 467
12809.39 487
12810.45 499
12811.52 520
12812.59 491
12813.66 492
12814.73 494
12815.80 501
12816.87 502
12817.94 491
12819.01 495
12820.08 512
12821.15 510
12822.21 501
12823.28 491
12824.35 505
12825.42 503
12826.49 520
12827.56 498
12828.63 446
12829.70 504
12830.77 489
12831.84 490
12832.91 484
12833.98 464
12835.05 455
12836.12 469
12837.19 479
12838.26 483
12839.33 449
12840.40 466
12841.47 478
12842.54 481
12843.61 476
12844.68 462
12845.75 502
12846.82 490
12847.89 481
12848.96 465
12850.03 477
12851.10 446
12852.18 454
12853.25 442
12854.32 451
12855.39 459
12856.46 486
12857.53 454
12858.60 477
12859.67 430
12860.74 472
12861.81 495
12862.88 456
12863.96 453
12865.03 444
12866.10 456
12867.17 452
12868.24 470
12869.31 430
12870.38 412
12871.45 469
12872.53 456
12873.60 453
12874.67 431
12875.74 444
12876.81 461
12877.88 406
12878.96 421
12880.03 428
12881.10 428
12882.17 435
12883.24 439
12884.31 436
12885.39 441
12886.46 414
12887.53 445
12888.60 416
12889.68 436
12890.75 421
12891.82 430
12892.89 437
12893.96 447
12895.04 442
12896.11 421
12897.18 418
12898.25 404
12899.33 417
12900.40 434
12901.47 420
12902.54 438
12903.62 431
12904.69 414
12905.76 422
12906.84 413
12907.91 377
12908.98 414
12910.06 404
12911.13 399
12912.20 412
12913.27 424
12914.35 396
12915.42 394
12916.49 413
12917.57 404
12918.64 390
12919.71 422
12920.79 419
12921.86 394
12922.94 396
12924.01 386
12925.08 380
12926.16 404
12927.23 409
12928.30 407
12929.38 376
12930.45 428
12931.53 398
12932.60 404
12933.67 427
12934.75 424
12935.82 397
12936.90 419
12937.97 400
12939.04 427
12940.12 436
12941.19 403
12942.27 409
12943.34 412
12944.42 425
12945.49 409
12946.56 396
12947.64 396
12948.71 387
12949.79 389
12950.86 394
12951.94 404
12953.01 386
12954.09 407
12955.16 420
12956.24 408
12957.31 407
12958.39 427
12959.46 420
12960.54 385
12961.61 396
12962.69 393
12963.76 415
12964.84 418
12965.91 437
12966.99 390
12968.07 384
12969.14 413
12970.22 417
12971.29 404
12972.37 374
12973.44 396
12974.52 416
12975.59 400
12976.67 388
12977.75 387
12978.82 400
12979.90 399
12980.97 391
12982.05 414
12983.13 407
12984.20 415
12985.28 424
12986.35 408
12987.43 396
12988.51 417
12989.58 388
12990.66 413
12991.74 408
12992.81 418
12993.89 407
12994.97 399
12996.04 406
12997.12 405
12998.20 426
12999.27 406
13000.35 411
13001.43 408
13002.50 390
13003.58 410
13004.66 407
13005.73 405
13006.81 411
13007.89 407
13008.97 386
13010.04 402
13011.12 401
13012.20 378
13013.27 402
13014.35 383
13015.43 387
13016.51 418
13017.58 412
13018.66 374
13019.74 396
13020.82 397
13021.89 394
13022.97 397
13024.05 389
13025.13 405
13026.21 417
13027.28 425
13028.36 387
13029.44 416
13030.52 431
13031.60 407
13032.67 398
13033.75 418
13034.83 423
13035.91 410
13036.99 418
13038.07 397
13039.14 396
13040.22 433
13041.30 419
13042.38 392
13043.46 388
13044.54 401
13045.62 383
13046.69 415
13047.77 404
13048.85 384
13049.93 383
13051.01 387
13052.09 400
13053.17 383
13054.25 409
13055.33 411
13056.40 430
13057.48 399
13058.56 396
13059.64 424
13060.72 407
13061.80 414
13062.88 383
13063.96 388
13065.04 410
13066.12 425
13067.20 419
13068.28 388
13069.36 399
13070.44 404
13071.52 394
13072.60 397
13073.68 402
13074.76 434
13075.84 400
13076.92 405
13078.00 376
13079.08 397
13080.16 412
13081.24 398
13082.32 399
13083.40 378
13084.48 411
13085.56 404
13086.64 396
13087.72 383
13088.80 377
13089.88 380
13090.96 398
13092.04 400
13093.12 389
13094.20 402
13095.28 401
13096.36 381
13097.44 395
13098.52 405
13099.61 420
13100.69 432
13101.77 411
13102.85 400
13103.93 433
13105.01 421
13106.09 404
13107.17 381
13108.25 366
13109.34 424
13110.42 419
13111.50 412
13112.58 397
13113.66 420
13114.74 434
13115.82 413
13116.91 431
13117.99 405
13119.07 431
13120.15 408
13121.23 429
13122.31 429
13123.40 423
13124.48 424
13125.56 421
13126.64 441
13127.72 423
13128.81 398
13129.89 407
13130.97 439
13132.05 422
13133.14 456
13134.22 435
13135.30 434
13136.38 456
13137.47 422
13138.55 395
13139.63 421
13140.71 433
13141.80 403
13142.88 385
13143.96 422
13145.04 420
13146.13 431
13147.21 425
13148.29 405
13149.38 400
13150.46 433
13151.54 426
13152.62 418
13153.71 455
13154.79 424
13155.87 449
13156.96 439
13158.04 420
13159.12 415
13160.21 440
13161.29 433
13162.37 430
13163.46 445
13164.54 427
13165.62 451
13166.71 414
13167.79 426
13168.88 424
13169.96 436
13171.04 434
13172.13 445
13173.21 446
13174.30 431
13175.38 432
13176.46 430
13177.55 406
13178.63 428
13179.72 423
13180.80 444
13181.88 457
13182.97 459
13184.05 447
13185.14 414
13186.22 435
13187.31 446
13188.39 449
13189.48 421
13190.56 457
13191.65 435
13192.73 442
13193.81 427
13194.90 435
13195.98 407
13197.07 425
13198.15 436
13199.24 448
13200.32 439
13201.41 438
13202.49 454
13203.58 405
13204.67 437
13205.75 432
13206.84 433
13207.92 450
13209.01 445
13210.09 416
13211.18 438
13212.26 449
13213.35 457
13214.43 447
13215.52 446
13216.61 445
13217.69 429
13218.78 456
13219.86 444
13220.95 446
13222.04 457
13223.12 447
13224.21 434
13225.29 444
13226.38 461
13227.47 453
13228.55 460
13229.64 461
13230.72 472
13231.81 482
13232.90 468
13233.98 454
13235.07 473
13236.16 478
13237.24 461
13238.33 463
13239.42 479
13240.50 458
13241.59 466
13242.68 491
13243.76 488
13244.85 489
13245.94 469
13247.02 494
13248.11 486
13249.20 471
13250.29 486
13251.37 473
13252.46 503
13253.55 479
13254.63 489
13255.72 489
13256.81 501
13257.90 517
13258.98 493
13260.07 463
13261.16 496
13262.25 486
13263.33 501
13264.42 491
13265.51 513
13266.60 498
13267.69 479
13268.77 503
13269.86 526
13270.95 512
13272.04 510
13273.13 546
13274.21 536
13275.30 549
13276.39 495
13277.48 529
13278.57 525
13279.65 535
13280.74 508
13281.83 559
13282.92 555
13284.01 581
13285.10 529
13286.19 523
13287.27 550
13288.36 546
13289.45 571
13290.54 525
13291.63 520
13292.72 568
13293.81 554
13294.90 563
13295.98 517
13297.07 550
13298.16 571
13299.25 598
13300.34 550
13301.43 556
13302.52 600
13303.61 573
13304.70 589
13305.79 579
13306.88 570
13307.97 611
13309.06 600
13310.15 603
13311.24 579
13312.32 587
13313.41 607
13314.50 593
13315.59 599
13316.68 582
13317.77 568
13318.86 585
13319.95 609
13321.04 592
13322.13 570
13323.22 592
13324.31 638
13325.40 624
13326.49 580
13327.58 588
13328.68 615
13329.77 627
13330.86 617
13331.95 604
13333.04 598
13334.13 632
13335.22 647
13336.31 644
13337.40 636
13338.49 646
13339.58 656
13340.67 670
13341.76 648
13342.85 654
13343.94 642
13345.04 650
13346.13 644
13347.22 628
13348.31 647
13349.40 647
13350.49 608
13351.58 642
13352.67 633
13353.77 639
13354.86 656
13355.95 642
13357.04 652
13358.13 675
13359.22 666
13360.31 658
13361.41 685
13362.50 704
13363.59 680
13364.68 689
13365.77 708
13366.87 738
13367.96 726
13369.05 730
13370.14 724
13371.23 696
13372.33 682
13373.42 689
13374.51 690
13375.60 670
13376.69 624
13377.79 615
13378.88 659
13379.97 629
13381.06 619
13382.16 583
13383.25 619
13384.34 602
13385.43 593
13386.53 543
13387.62 576
13388.71 576
13389.81 577
13390.90 578
13391.99 587
13393.08 582
13394.18 554
13395.27 557
13396.36 559
13397.46 560
13398.55 525
13399.64 551
13400.74 568
13401.83 557
13402.92 573
13404.02 567
13405.11 565
13406.20 562
13407.30 570
13408.39 539
13409.48 529
13410.58 565
13411.67 569
13412.77 539
13413.86 556
13414.95 574
13416.05 556
13417.14 560
13418.23 564
13419.33 576
13420.42 559
13421.52 545
13422.61 551
13423.71 557
13424.80 556
13425.89 567
13426.99 581
13428.08 543
13429.18 540
13430.27 593
13431.37 595
13432.46 595
13433.56 586
13434.65 599
13435.74 573
13436.84 565
13437.93 571
13439.03 560
13440.12 590
13441.22 601
13442.31 592
13443.41 579
13444.50 573
13445.60 563
13446.69 594
13447.79 597
13448.88 605
13449.98 589
13451.08 574
13452.17 602
13453.27 597
13454.36 602
13455.46 620
13456.55 607
13457.65 619
13458.74 616
13459.84 597
13460.94 599
13462.03 607
13463.13 587
13464.22 610
13465.32 634
13466.41 589
13467.51 600
13468.61 615
13469.70 621
13470.80 618
13471.90 606
13472.99 605
13474.09 651
13475.18 610
13476.28 614
13477.38 585
13478.47 583
13479.57 610
13480.67 609
13481.76 601
13482.86 666
13483.96 623
13485.05 642
13486.15 646
13487.25 639
13488.34 656
13489.44 657
13490.54 651
13491.63 677
13492.73 677
13493.83 651
13494.93 687
13496.02 732
13497.12 683
13498.22 689
13499.31 692
13500.41 722
13501.51 682
13502.61 717
13503.70 723
13504.80 726
13505.90 723
13507.00 717
13508.09 664
13509.19 674
13510.29 706
13511.39 701
13512.49 684
13513.58 658
13514.68 671
13515.78 684
13516.88 652
13517.98 625
13519.07 643
13520.17 615
13521.27 643
13522.37 638
13523.47 641
13524.57 629
13525.66 610
13526.76 620
13527.86 633
13528.96 590
13530.06 631
13531.16 620
13532.25 601
13533.35 633
13534.45 593
13535.55 622
13536.65 642
13537.75 592
13538.85 590
13539.95 601
13541.05 569
13542.14 602
13543.24 568
13544.34 547
13545.44 548
13546.54 529
13547.64 518
13548.74 552
13549.84 555
13550.94 534
13552.04 511
13553.14 519
13554.24 552
13555.34 515
13556.44 519
13557.54 544
13558.64 503
13559.74 506
13560.84 491
13561.94 526
13563.04 510
13564.13 523
13565.23 531
13566.34 527
13567.44 543
13568.54 538
13569.64 517
13570.74 514
13571.84 534
13572.94 528
13574.04 539
13575.14 527
13576.24 518
13577.34 530
13578.44 485
13579.54 491
13580.64 532
13581.74 559
13582.84 511
13583.94 504
13585.04 504
13586.14 538
13587.24 520
13588.35 503
13589.45 503
13590.55 545
13591.65 537
13592.75 535
13593.85 518
13594.95 511
13596.05 526
13597.15 502
13598.26 489
13599.36 520
13600.46 552
13601.56 566
13602.66 544
13603.76 504
13604.86 538
13605.97 550
13607.07 527
13608.17 521
13609.27 518
13610.37 512
13611.47 509
13612.58 528
13613.68 538
13614.78 493
13615.88 502
13616.98 512
13618.09 552
13619.19 511
13620.29 507
13621.39 520
13622.50 523
13623.60 519
13624.70 533
13625.80 552
13626.91 540
13628.01 515
13629.11 521
13630.21 530
13631.32 506
13632.42 512
13633.52 517
13634.62 525
13635.73 519
13636.83 507
13637.93 547
13639.04 543
13640.14 551
13641.24 531
13642.35 536
13643.45 517
13644.55 507
13645.65 543
13646.76 519
13647.86 528
13648.96 519
13650.07 509
13651.17 525
13652.28 538
13653.38 530
13654.48 534
13655.59 525
13656.69 527
13657.79 516
13658.90 523
13660.00 511
13661.11 540
13662.21 517
13663.31 494
13664.42 512
13665.52 512
13666.63 503
13667.73 525
13668.83 503
13669.94 523
13671.04 518
13672.15 518
13673.25 536
13674.36 531
13675.46 529
13676.56 534
13677.67 528
13678.77 531
13679.88 524
13680.98 509
13682.09 534
13683.19 519
13684.30 518
13685.40 522
13686.51 534
13687.61 529
13688.72 540
13689.82 515
13690.93 532
13692.03 552
13693.14 521
13694.24 540
13695.35 566
13696.45 550
13697.56 546
13698.66 552
13699.77 574
13700.87 565
13701.98 561
13703.09 542
13704.19 546
13705.30 554
13706.40 541
13707.51 556
13708.61 570
13709.72 560
13710.83 562
13711.93 569
13713.04 585
13714.14 595
13715.25 584
13716.36 603
13717.46 588
13718.57 568
13719.67 603
13720.78 609
13721.89 617
13722.99 604
13724.10 574
13725.21 590
13726.31 606
13727.42 602
13728.53 614
13729.63 571
13730.74 599
13731.85 622
13732.95 646
13734.06 623
13735.17 648
13736.27 657
13737.38 662
13738.49 646
13739.59 614
13740.70 632
13741.81 657
13742.92 638
13744.02 631
13745.13 645
13746.24 677
13747.35 697
13748.45 702
13749.56 670
13750.67 637
13751.78 676
13752.88 712
13753.99 711
13755.10 725
13756.21 749
13757.31 762
13758.42 740
13759.53 733
13760.64 717
13761.75 751
13762.85 792
13763.96 818
13765.07 797
13766.18 826
13767.29 866
13768.39 884
13769.50 901
13770.61 922
13771.72 918
13772.83 911
13773.94 903
13775.04 929
13776.15 905
13777.26 882
13778.37 863
13779.48 794
13780.59 802
13781.70 792
13782.80 767
13783.91 780
13785.02 761
13786.13 689
13787.24 673
13788.35 662
13789.46 657
13790.57 645
13791.68 649
13792.79 626
13793.90 636
13795.00 600
13796.11 612
13797.22 615
13798.33 633
13799.44 638
13800.55 573
13801.66 609
13802.77 591
13803.88 565
13804.99 596
13806.10 589
13807.21 593
13808.32 571
13809.43 610
13810.54 575
13811.65 555
13812.76 580
13813.87 582
13814.98 581
13816.09 557
13817.20 537
13818.31 556
13819.42 575
13820.53 542
13821.64 543
13822.75 575
13823.86 555
13824.97 565
13826.08 567
13827.19 557
13828.30 563
13829.41 547
13830.53 562
13831.64 557
13832.75 569
13833.86 569
13834.97 576
13836.08 575
13837.19 534
13838.30 563
13839.41 601
13840.52 551
13841.64 579
13842.75 577
13843.86 575
13844.97 546
13846.08 578
13847.19 594
13848.30 551
13849.41 608
13850.53 586
13851.64 614
13852.75 580
13853.86 552
13854.97 591
13856.08 591
13857.20 585
13858.31 596
13859.42 560
13860.53 612
13861.64 586
13862.76 583
13863.87 574
13864.98 597
13866.09 599
13867.20 591
13868.32 580
13869.43 588
13870.54 583
13871.65 600
13872.77 619
13873.88 597
13874.99 600
13876.10 592
13877.22 592
13878.33 607
13879.44 642
13880.55 596
13881.67 598
13882.78 609
13883.89 603
13885.01 632
13886.12 625
13887.23 601
13888.34 607
13889.46 635
13890.57 631
13891.68 640
13892.80 688
13893.91 634
13895.02 655
13896.14 635
13897.25 642
13898.36 644
13899.48 650
13900.59 647
13901.70 623
13902.82 627
13903.93 612
13905.05 580
13906.16 616
13907.27 562
13908.39 566
13909.50 564
13910.61 536
13911.73 548
13912.84 567
13913.96 557
13915.07 576
13916.19 544
13917.30 574
13918.41 574
13919.53 535
13920.64 522
13921.76 566
13922.87 562
13923.99 553
13925.10 530
13926.21 522
13927.33 539
13928.44 527
13929.56 498
13930.67 545
13931.79 560
13932.90 541
13934.02 567
13935.13 550
13936.25 529
13937.36 542
13938.48 531
13939.59 523
13940.71 514
13941.82 546
13942.94 545
13944.05 525
13945.17 516
13946.28 499
13947.40 490
13948.52 513
13949.63 480
13950.75 510
13951.86 528
13952.98 548
13954.09 510
13955.21 494
13956.32 507
13957.44 520
13958.56 494
13959.67 510
13960.79 513
13961.90 497
13963.02 536
13964.14 485
13965.25 497
13966.37 525
13967.48 496
13968.60 545
13969.72 501
13970.83 508
13971.95 493
13973.07 511
13974.18 486
13975.30 507
13976.42 495
13977.53 502
13978.65 516
13979.77 508
13980.88 487
13982.00 511
13983.12 534
13984.23 523
13985.35 517
13986.47 498
13987.58 523
13988.70 503
13989.82 497
13990.94 516
13992.05 478
13993.17 482
13994.29 504
13995.40 495
13996.52 522
13997.64 500
13998.76 502
13999.87 514
14000.99 527
14002.11 514
14003.23 507
14004.35 515
14005.46 484
14006.58 484
14007.70 515
14008.82 525
14009.93 518
14011.05 527
14012.17 512
14013.29 526
14014.41 513
14015.52 502
14016.64 484
14017.76 498
14018.88 505
14020.00 533
14021.12 508
14022.23 507
14023.35 510
14024.47 532
14025.59 540
14026.71 541
14027.83 523
14028.95 499
14030.06 505
14031.18 526
14032.30 526
14033.42 530
14034.54 504
14035.66 529
14036.78 555
14037.90 605
14039.02 557
14040.14 526
14041.25 553
14042.37 555
14043.49 525
14044.61 526
14045.73 518
14046.85 543
14047.97 526
14049.09 518
14050.21 530
14051.33 530
14052.45 533
14053.57 528
14054.69 573
14055.81 534
14056.93 566
14058.05 546
14059.17 560
14060.29 525
14061.41 525
14062.53 600
14063.65 616
14064.77 575
14065.89 546
14067.01 568
14068.13 612
14069.25 584
14070.37 542
14071.49 572
14072.61 605
14073.73 575
14074.85 560
14075.97 550
14077.09 572
14078.21 575
14079.33 604
14080.45 578
14081.57 577
14082.69 602
14083.82 602
14084.94 587
14086.06 578
14087.18 557
14088.30 577
14089.42 583
14090.54 598
14091.66 578
14092.78 587
14093.91 610
14095.03 576
14096.15 587
14097.27 568
14098.39 603
14099.51 572
14100.63 589
14101.76 566
14102.88 592
14104.00 579
14105.12 547
14106.24 569
14107.36 574
14108.49 564
14109.61 555
14110.73 558
14111.85 554
14112.97 560
14114.10 554
14115.22 548
14116.34 536
14117.46 557
14118.58 539
14119.71 512
14120.83 519
14121.95 544
14123.07 499
14124.20 513
14125.32 520
14126.44 521
14127.56 479
14128.69 489
14129.81 496
14130.93 473
14132.06 514
14133.18 486
14134.30 507
14135.42 507
14136.55 492
14137.67 503
14138.79 508
14139.92 479
14141.04 490
14142.16 497
14143.29 488
14144.41 505
14145.53 497
14146.66 506
14147.78 497
14148.90 461
14150.03 477
14151.15 469
14152.27 452
14153.40 470
14154.52 455
14155.64 458
14156.77 453
14157.89 490
14159.02 512
14160.14 476
14161.26 457
14162.39 490
14163.51 470
14164.64 463
14165.76 462
14166.88 455
14168.01 463
14169.13 476
14170.26 464
14171.38 474
14172.51 494
14173.63 495
14174.75 481
14175.88 446
14177.00 468
14178.13 464
14179.25 465
14180.38 450
14181.50 443
14182.63 445
14183.75 453
14184.88 459
14186.00 478
14187.13 461
14188.25 464
14189.38 444
14190.50 466
14191.63 453
14192.75 453
14193.88 458
14195.00 435
14196.13 439
14197.25 454
14198.38 450
14199.50 482
14200.63 482
14201.76 459
14202.88 470
14204.01 440
14205.13 422
14206.26 455
14207.38 466
14208.51 422
14209.64 420
14210.76 451
14211.89 435
14213.01 455
14214.14 440
14215.27 445
14216.39 467
14217.52 455
14218.64 421
14219.77 432
14220.90 444
14222.02 441
14223.15 429
14224.28 442
14225.40 450
14226.53 452
14227.66 437
14228.78 447
14229.91 440
14231.04 421
14232.16 415
14233.29 433
14234.42 446
14235.54 431
14236.67 445
14237.80 432
14238.92 414
14240.05 444
14241.18 459
14242.31 414
14243.43 408
14244.56 434
14245.69 403
14246.82 447
14247.94 447
14249.07 427
14250.20 415
14251.33 426
14252.45 441
14253.58 441
14254.71 411
14255.84 389
14256.96 429
14258.09 446
14259.22 410
14260.35 429
14261.47 410
14262.60 436
14263.73 419
14264.86 419
14265.99 419
14267.12 393
14268.24 414
14269.37 418
14270.50 413
14271.63 431
14272.76 413
14273.89 396
14275.01 400
14276.14 406
14277.27 411
14278.40 425
14279.53 420
14280.66 424
14281.79 378
14282.91 391
14284.04 417
14285.17 417
14286.30 414
14287.43 394
14288.56 422
14289.69 375
14290.82 378
14291.95 409
14293.08 411
14294.20 395
14295.33 374
14296.46 380
14297.59 407
14298.72 387
14299.85 394
14300.98 397
14302.11 399
14303.24 392
14304.37 424
14305.50 393
14306.63 416
14307.76 404
14308.89 392
14310.02 369
14311.15 405
14312.28 409
14313.41 388
14314.54 400
14315.67 381
14316.80 405
14317.93 416
14319.06 404
14320.19 416
14321.32 392
14322.45 381
14323.58 378
14324.71 388
14325.84 399
14326.97 430
14328.10 423
14329.23 400
14330.36 418
14331.49 407
14332.62 409
14333.76 381
14334.89 387
14336.02 389
14337.15 380
14338.28 379
14339.41 395
14340.54 396
14341.67 389
14342.80 397
14343.93 376
14345.07 386
14346.20 372
14347.33 389
14348.46 385
14349.59 385
14350.72 364
14351.85 370
14352.99 390
14354.12 368
14355.25 395
14356.38 361
14357.51 378
14358.64 388
14359.78 376
14360.91 380
14362.04 371
14363.17 352
14364.30 375
14365.44 402
14366.57 380
14367.70 368
14368.83 387
14369.96 379
14371.10 400
14372.23 365
14373.36 398
14374.49 369
14375.63 387
14376.76 377
14377.89 383
14379.02 375
14380.16 386
14381.29 379
14382.42 379
14383.55 383
14384.69 381
14385.82 387
14386.95 361
14388.09 371
14389.22 366
14390.35 359
14391.49 386
14392.62 397
14393.75 377
14394.89 402
14396.02 359
14397.15 376
14398.28 381
14399.42 385
14400.55 379
14401.69 385
14402.82 389
14403.95 370
14405.09 387
14406.22 373
14407.35 390
14408.49 382
14409.62 386
14410.75 392
14411.89 395
14413.02 368
14414.16 403
14415.29 418
14416.42 383
14417.56 378
14418.69 378
14419.83 366
14420.96 383
14422.10 370
14423.23 393
14424.36 403
14425.50 407
14426.63 394
14427.77 413
14428.90 382
14430.04 388
14431.17 407
14432.31 391
14433.44 398
14434.58 411
14435.71 393
14436.85 360
14437.98 397
14439.12 403
14440.25 393
14441.39 407
14442.52 403
14443.66 418
14444.79 403
14445.93 424
14447.06 408
14448.20 393
14449.33 388
14450.47 388
14451.60 421
14452.74 390
14453.87 374
14455.01 358
14456.14 384
14457.28 367
14458.42 382
14459.55 407
14460.69 394
14461.82 392
14462.96 373
14464.10 396
14465.23 385
14466.37 397
14467.50 369
14468.64 380
14469.78 415
14470.91 401
14472.05 372
14473.18 408
14474.32 416
14475.46 399
14476.59 401
14477.73 403
14478.87 392
14480.00 401
14481.14 371
14482.28 364
14483.41 384
14484.55 394
14485.69 398
14486.82 398
14487.96 401
14489.10 391
14490.23 368
14491.37 393
14492.51 389
14493.65 397
14494.78 377
14495.92 380
14497.06 386
14498.19 389
14499.33 383
14500.47 387
14501.61 385
14502.74 414
14503.88 391
14505.02 408
14506.16 391
14507.29 375
14508.43 383
14509.57 378
14510.71 381
14511.85 371
14512.98 382
14514.12 379
14515.26 396
14516.40 384
14517.54 384
14518.67 393
14519.81 375
14520.95 374
14522.09 382
14523.23 388
14524.36 380
14525.50 365
14526.64 380
14527.78 400
14528.92 394
14530.06 368
14531.19 380
14532.33 378
14533.47 389
14534.61 386
14535.75 396
14536.89 386
14538.03 372
14539.17 374
14540.31 387
14541.44 367
14542.58 392
14543.72 376
14544.86 384
14546.00 396
14547.14 391
14548.28 381
14549.42 379
14550.56 383
14551.70 370
14552.84 376
14553.98 395
14555.12 420
14556.25 422
14557.39 392
14558.53 401
14559.67 401
14560.81 412
14561.95 410
14563.09 411
14564.23 406
14565.37 413
14566.51 419
14567.65 408
14568.79 416
14569.93 405
14571.07 426
14572.21 433
14573.35 376
14574.49 390
14575.63 384
14576.77 420
14577.92 413
14579.06 397
14580.20 403
14581.34 421
14582.48 438
14583.62 425
14584.76 428
14585.90 398
14587.04 451
14588.18 431
14589.32 422
14590.46 427
14591.60 413
14592.74 410
14593.89 413
14595.03 415
14596.17 415
14597.31 425
14598.45 457
14599.59 449
14600.73 420
14601.87 435
14603.02 448
14604.16 418
14605.30 455
14606.44 431
14607.58 432
14608.72 451
14609.86 460
14611.01 455
14612.15 475
14613.29 434
14614.43 464
14615.57 452
14616.72 467
14617.86 459
14619.00 457
14620.14 464
14621.28 487
14622.43 451
14623.57 444
14624.71 509
14625.85 509
14627.00 514
14628.14 482
14629.28 483
14630.42 520
14631.56 492
14632.71 552
14633.85 534
14634.99 522
14636.14 519
14637.28 530
14638.42 533
14639.56 510
14640.71 511
14641.85 493
14642.99 485
14644.14 485
14645.28 475
14646.42 473
14647.56 476
14648.71 456
14649.85 420
14650.99 420
14652.14 431
14653.28 441
14654.42 435
14655.57 432
14656.71 422
14657.85 408
14659.00 379
14660.14 398
14661.29 420
14662.43 430
14663.57 406
14664.72 410
14665.86 412
14667.00 415
14668.15 394
14669.29 370
14670.44 382
14671.58 391
14672.73 390
14673.87 421
14675.01 376
14676.16 382
14677.30 377
14678.45 363
14679.59 393
14680.74 390
14681.88 393
14683.02 390
14684.17 368
14685.31 380
14686.46 340
14687.60 345
14688.75 352
14689.89 370
14691.04 334
14692.18 373
14693.33 350
14694.47 381
14695.62 390
14696.76 357
14697.91 350
14699.05 381
14700.20 390
14701.34 380
14702.49 365
14703.63 371
14704.78 355
14705.92 357
14707.07 362
14708.22 359
14709.36 352
14710.51 338
14711.65 351
14712.80 366
14713.94 333
14715.09 336
14716.23 354
14717.38 362
14718.53 363
14719.67 358
14720.82 367
14721.96 351
14723.11 363
14724.26 355
14725.40 351
14726.55 349
14727.70 362
14728.84 352
14729.99 343
14731.13 346
14732.28 356
14733.43 352
14734.57 373
14735.72 403
14736.87 384
14738.01 351
14739.16 359
14740.31 367
14741.45 360
14742.60 339
14743.75 373
14744.89 364
14746.04 340
14747.19 365
14748.34 374
14749.48 349
14750.63 343
14751.78 330
14752.92 357
14754.07 337
14755.22 371
14756.37 340
14757.51 353
14758.66 330
14759.81 343
14760.96 357
14762.10 352
14763.25 343
14764.40 351
14765.55 328
14766.70 353
14767.84 333
14768.99 340
14770.14 352
14771.29 362
14772.43 348
14773.58 357
14774.73 322
14775.88 350
14777.03 363
14778.18 345
14779.32 347
14780.47 324
14781.62 312
14782.77 323
14783.92 330
14785.07 347
14786.21 324
14787.36 338
14788.51 336
14789.66 321
14790.81 328
14791.96 310
14793.11 326
14794.26 315
14795.40 322
14796.55 347
14797.70 326
14798.85 330
14800.00 311
14801.15 304
14802.30 302
14803.45 308
14804.60 332
14805.75 334
14806.90 320
14808.05 349
14809.19 329
14810.34 299
14811.49 300
14812.64 320
14813.79 325
14814.94 314
14816.09 303
14817.24 358
14818.39 333
14819.54 327
14820.69 311
14821.84 304
14822.99 315
14824.14 302
14825.29 325
14826.44 323
14827.59 317
14828.74 323
14829.89 307
14831.04 307
14832.19 321
14833.34 308
14834.49 316
14835.64 318
14836.79 325
14837.95 293
14839.10 295
14840.25 291
14841.40 307
14842.55 297
14843.70 297
14844.85 309
14846.00 283
14847.15 315
14848.30 299
14849.45 297
14850.60 314
14851.76 325
14852.91 293
14854.06 311
14855.21 311
14856.36 315
14857.51 319
14858.66 301
14859.81 307
14860.97 310
14862.12 308
14863.27 303
14864.42 307
14865.57 298
14866.72 315
14867.88 307
14869.03 308
14870.18 316
14871.33 328
14872.48 322
14873.64 309
14874.79 294
14875.94 313
14877.09 288
14878.24 305
14879.40 314
14880.55 303
14881.70 302
14882.85 331
14884.00 304
14885.16 284
14886.31 333
14887.46 314
14888.61 324
14889.77 318
14890.92 300
14892.07 312
14893.23 312
14894.38 292
14895.53 321
14896.68 280
14897.84 279
14898.99 303
14900.14 298
14901.30 289
14902.45 285
14903.60 305
14904.75 280
14905.91 305
14907.06 324
14908.21 309
14909.37 313
14910.52 298
14911.67 313
14912.83 316
14913.98 306
14915.14 320
14916.29 310
14917.44 312
14918.60 300
14919.75 300
14920.90 309
14922.06 324
14923.21 314
14924.37 299
14925.52 304
14926.67 296
14927.83 325
14928.98 310
14930.14 301
14931.29 280
14932.44 295
14933.60 309
14934.75 313
14935.91 294
14937.06 297
14938.22 313
14939.37 301
14940.52 299
14941.68 289
14942.83 284
14943.99 292
14945.14 285
14946.30 309
14947.45 317
14948.61 277
14949.76 307
14950.92 295
14952.07 299
14953.23 284
14954.38 319
14955.54 303
14956.69 313
14957.85 306
14959.00 307
14960.16 316
14961.31 294
14962.47 310
14963.62 298
14964.78 314
14965.94 306
14967.09 286
14968.25 319
14969.40 317
14970.56 308
14971.71 277
14972.87 296
14974.03 295
14975.18 296
14976.34 282
14977.49 296
14978.65 290
14979.81 301
14980.96 272
14982.12 282
14983.27 282
14984.43 294
14985.59 271
14986.74 277
14987.90 287
14989.06 314
14990.21 294
14991.37 318
14992.53 294
14993.68 304
14994.84 279
14996.00 306
14997.15 279
14998.31 275
14999.47 290
15000.62 289
15001.78 300
15002.94 310
15004.09 283
15005.25 312
15006.41 291
15007.56 301
15008.72 272
15009.88 288
15011.04 293
15012.19 303
15013.35 310
15014.51 283
15015.67 272
15016.82 284
15017.98 285
15019.14 273
15020.30 295
15021.45 275
15022.61 277
15023.77 263
15024.93 261
15026.08 307
15027.24 297
15028.40 291
15029.56 262
15030.72 282
15031.87 292
15033.03 265
15034.19 293
15035.35 292
15036.51 298
15037.67 283
15038.82 282
15039.98 263
15041.14 280
15042.30 279
15043.46 294
15044.62 293
15045.78 293
15046.93 314
15048.09 283
15049.25 294
15050.41 305
15051.57 282
15052.73 261
15053.89 275
15055.05 299
15056.20 296
15057.36 278
15058.52 266
15059.68 288
15060.84 294
15062.00 297
15063.16 301
15064.32 301
15065.48 287
15066.64 292
15067.80 303
15068.96 287
15070.12 279
15071.28 289
15072.44 293
15073.60 299
15074.76 272
15075.91 293
15077.07 298
15078.23 325
15079.39 305
15080.55 305
15081.71 271
15082.87 313
15084.03 308
15085.19 305
15086.35 293
15087.51 282
15088.68 323
15089.84 296
15091.00 278
15092.16 272
15093.32 299
15094.48 304
15095.64 278
15096.80 270
15097.96 291
15099.12 278
15100.28 293
15101.44 293
15102.60 311
15103.76 281
15104.92 295
15106.08 298
15107.25 273
15108.41 281
15109.57 301
15110.73 293
15111.89 300
15113.05 301
15114.21 290
15115.37 306
15116.54 279
15117.70 276
15118.86 281
15120.02 295
15121.18 288
15122.34 269
15123.50 285
15124.67 310
15125.83 305
15126.99 299
15128.15 302
15129.31 281
15130.47 281
15131.64 313
15132.80 291
15133.96 289
15135.12 289
15136.28 311
15137.45 296
15138.61 321
15139.77 293
15140.93 312
15142.10 302
15143.26 300
15144.42 288
15145.58 289
15146.75 310
15147.91 326
15149.07 336
15150.23 311
15151.40 277
15152.56 308
15153.72 303
15154.88 296
15156.05 276
15157.21 309
15158.37 331
15159.54 307
15160.70 288
15161.86 305
15163.03 323
15164.19 318
15165.35 323
15166.52 315
15167.68 296
15168.84 305
15170.01 323
15171.17 317
15172.33 322
15173.50 329
15174.66 316
15175.82 308
15176.99 326
15178.15 311
15179.31 335
15180.48 327
15181.64 322
15182.81 330
15183.97 325
15185.13 336
15186.30 330
15187.46 325
15188.63 319
15189.79 327
15190.95 313
15192.12 311
15193.28 309
15194.45 335
15195.61 358
15196.78 341
15197.94 321
15199.10 307
15200.27 300
15201.43 329
15202.60 310
15203.76 333
15204.93 355
15206.09 329
15207.26 319
15208.42 292
15209.59 331
15210.75 337
15211.92 335
15213.08 321
15214.25 313
15215.41 312
15216.58 342
15217.74 328
15218.91 323
15220.07 326
15221.24 356
15222.40 354
15223.57 300
15224.74 335
15225.90 329
15227.07 345
15228.23 344
15229.40 367
15230.56 332
15231.73 367
15232.89 350
15234.06 349
15235.23 345
15236.39 346
15237.56 376
15238.72 352
15239.89 346
15241.06 332
15242.22 316
15243.39 342
15244.56 351
15245.72 330
15246.89 340
15248.05 330
15249.22 325
15250.39 356
15251.55 309
15252.72 320
15253.89 348
15255.05 331
15256.22 315
15257.39 326
15258.55 324
15259.72 352
15260.89 325
15262.05 342
15263.22 298
15264.39 336
15265.56 324
15266.72 297
15267.89 309
15269.06 319
15270.22 300
15271.39 304
15272.56 323
15273.73 332
15274.89 325
15276.06 345
15277.23 308
15278.40 317
15279.56 312
15280.73 307
15281.90 314
15283.07 319
15284.23 310
15285.40 328
15286.57 332
15287.74 323
15288.91 328
15290.07 294
15291.24 314
15292.41 320
15293.58 355
15294.75 311
15295.92 315
15297.08 311
15298.25 314
15299.42 312
15300.59 291
15301.76 307
15302.93 335
15304.09 314
15305.26 316
15306.43 321
15307.60 326
15308.77 328
15309.94 309
15311.11 304
15312.28 328
15313.44 336
15314.61 315
15315.78 323
15316.95 327
15318.12 337
15319.29 318
15320.46 309
15321.63 308
15322.80 327
15323.97 308
15325.14 312
15326.30 317
15327.47 315
15328.64 301
15329.81 323
15330.98 335
15332.15 318
15333.32 297
15334.49 322
15335.66 323
15336.83 322
15338.00 325
15339.17 294
15340.34 288
15341.51 306
15342.68 318
15343.85 296
15345.02 297
15346.19 311
15347.36 314
15348.53 331
15349.70 318
15350.87 300
15352.04 319
15353.21 331
15354.38 325
15355.55 317
15356.72 305
15357.90 322
15359.07 328
15360.24 317
15361.41 327
15362.58 327
15363.75 330
15364.92 322
15366.09 334
15367.26 337
15368.43 319
15369.60 317
15370.77 315
15371.95 320
15373.12 306
15374.29 303
15375.46 302
15376.63 293
15377.80 302
15378.97 333
15380.15 341
15381.32 302
15382.49 306
15383.66 341
15384.83 331
15386.00 334
15387.17 335
15388.35 310
15389.52 301
15390.69 319
15391.86 320
15393.03 313
15394.21 317
15395.38 320
15396.55 317
15397.72 326
15398.89 318
15400.07 308
15401.24 305
15402.41 338
15403.58 322
15404.76 306
15405.93 309
15407.10 303
15408.27 313
15409.45 276
15410.62 299
15411.79 333
15412.96 317
15414.14 322
15415.31 306
15416.48 293
15417.66 321
15418.83 332
15420.00 301
15421.17 289
15422.35 312
15423.52 317
15424.69 310
15425.87 287
15427.04 295
15428.21 300
15429.39 326
15430.56 335
15431.73 285
15432.91 297
15434.08 306
15435.25 312
15436.43 270
15437.60 297
15438.77 311
15439.95 331
15441.12 291
15442.30 309
15443.47 322
15444.64 282
15445.82 310
15446.99 301
15448.17 311
15449.34 306
15450.51 302
15451.69 312
15452.86 300
15454.04 286
15455.21 302
15456.39 332
15457.56 290
15458.73 298
15459.91 293
15461.08 302
15462.26 303
15463.43 313
15464.61 297
15465.78 286
15466.96 309
15468.13 322
15469.31 309
15470.48 299
15471.66 302
15472.83 296
15474.01 307
15475.18 322
15476.36 323
15477.53 321
15478.71 305
15479.88 316
15481.06 313
15482.23 303
15483.41 298
15484.58 303
15485.76 340
15486.93 296
15488.11 312
15489.29 309
15490.46 306
15491.64 322
15492.81 316
15493.99 320
15495.16 295
15496.34 294
15497.52 308
15498.69 288
15499.87 287
15501.04 280
15502.22 296
15503.40 288
15504.57 308
15505.75 323
15506.92 315
15508.10 316
15509.28 292
15510.45 320
15511.63 321
15512.81 324
15513.98 305
15515.16 300
15516.34 317
15517.51 318
15518.69 295
15519.87 308
15521.04 319
15522.22 325
15523.40 297
15524.57 297
15525.75 314
15526.93 312
15528.11 290
15529.28 288
15530.46 313
15531.64 313
15532.81 310
15533.99 321
15535.17 305
15536.35 329
15537.52 325
15538.70 332
15539.88 317
15541.06 329
15542.23 319
15543.41 328
15544.59 326
15545.77 319
15546.95 299
15548.12 304
15549.30 335
15550.48 305
15551.66 330
15552.83 307
15554.01 330
15555.19 323
15556.37 322
15557.55 309
15558.73 299
15559.90 337
15561.08 338
15562.26 314
15563.44 325
15564.62 332
15565.80 309
15566.97 305
15568.15 315
15569.33 320
15570.51 315
15571.69 340
15572.87 330
15574.05 325
15575.23 316
15576.40 320
15577.58 329
15578.76 330
15579.94 329
15581.12 333
15582.30 340
15583.48 318
15584.66 332
15585.84 312
15587.02 344
15588.20 345
15589.38 329
15590.56 340
15591.73 329
15592.91 340
15594.09 339
15595.27 334
15596.45 315
15597.63 332
15598.81 321
15599.99 349
15601.17 326
15602.35 327
15603.53 352
15604.71 345
15605.89 351
15607.07 351
15608.25 368
15609.43 377
15610.61 356
15611.79 335
15612.97 357
15614.15 334
15615.33 355
15616.51 369
15617.69 356
15618.88 354
15620.06 344
15621.24 373
15622.42 345
15623.60 369
15624.78 388
15625.96 369
15627.14 396
15628.32 372
15629.50 349
15630.68 354
15631.86 371
15633.05 389
15634.23 383
15635.41 359
15636.59 385
15637.77 421
15638.95 371
15640.13 370
15641.31 398
15642.50 381
15643.68 384
15644.86 390
15646.04 394
15647.22 381
15648.40 401
15649.58 411
15650.77 400
15651.95 395
15653.13 408
15654.31 404
15655.49 374
15656.68 411
15657.86 376
15659.04 414
15660.22 387
15661.40 386
15662.59 401
15663.77 384
15664.95 426
15666.13 407
15667.32 383
15668.50 400
15669.68 415
15670.86 390
15672.05 390
15673.23 370
15674.41 368
15675.59 383
15676.78 380
15677.96 396
15679.14 369
15680.32 404
15681.51 394
15682.69 393
15683.87 384
15685.06 360
15686.24 379
15687.42 380
15688.61 418
15689.79 390
15690.97 366
15692.16 383
15693.34 385
15694.52 415
15695.71 375
15696.89 359
15698.07 382
15699.26 370
15700.44 394
15701.62 372
15702.81 394
15703.99 380
15705.17 401
15706.36 387
15707.54 381
15708.73 400
15709.91 387
15711.09 383
15712.28 391
15713.46 386
15714.65 400
15715.83 392
15717.02 363
15718.20 381
15719.38 366
15720.57 380
15721.75 416
15722.94 421
15724.12 408
15725.31 410
15726.49 422
15727.68 406
15728.86 418
15730.04 412
15731.23 410
15732.41 407
15733.60 394
15734.78 394
15735.97 411
15737.15 393
15738.34 414
15739.52 413
15740.71 431
15741.89 460
15743.08 415
15744.27 417
15745.45 416
15746.64 418
15747.82 397
15749.01 412
15750.19 417
15751.38 442
15752.56 422
15753.75 439
15754.93 436
15756.12 444
15757.31 476
15758.49 460
15759.68 458
15760.86 451
15762.05 458
15763.24 435
15764.42 445
15765.61 445
15766.79 436
15767.98 463
15769.17 410
15770.35 413
15771.54 432
15772.72 422
15773.91 406
15775.10 394
15776.28 407
15777.47 428
15778.66 439
15779.84 402
15781.03 421
15782.22 388
15783.40 401
15784.59 396
15785.78 387
15786.96 399
15788.15 371
15789.34 393
15790.53 402
15791.71 377
15792.90 390
15794.09 406
15795.27 386
15796.46 382
15797.65 388
15798.84 366
15800.02 402
15801.21 383
15802.40 381
15803.59 376
15804.77 384
15805.96 400
15807.15 374
15808.34 382
15809.52 372
15810.71 391
15811.90 363
15813.09 357
15814.28 401
15815.46 385
15816.65 405
15817.84 403
15819.03 362
15820.22 363
15821.40 375
15822.59 361
15823.78 368
15824.97 359
15826.16 365
15827.35 363
15828.53 389
15829.72 363
15830.91 357
15832.10 368
15833.29 366
15834.48 372
15835.67 372
15836.85 363
15838.04 366
15839.23 344
15840.42 337
15841.61 350
15842.80 368
15843.99 357
15845.18 353
15846.37 364
15847.55 342
15848.74 335
15849.93 351
15851.12 347
15852.31 352
15853.50 359
15854.69 338
15855.88 359
15857.07 352
15858.26 364
15859.45 376
15860.64 371
15861.83 367
15863.02 378
15864.21 359
15865.40 379
15866.59 358
15867.78 364
15868.97 367
15870.16 398
15871.35 381
15872.54 365
15873.73 358
15874.92 360
15876.11 367
15877.30 375
15878.49 356
15879.68 362
15880.87 359
15882.06 358
15883.25 359
15884.44 346
15885.63 359
15886.82 375
15888.01 389
15889.20 351
15890.39 355
15891.59 413
15892.78 388
15893.97 372
15895.16 384
15896.35 363
15897.54 378
15898.73 364
15899.92 387
15901.11 387
15902.30 385
15903.50 389
15904.69 362
15905.88 351
15907.07 370
15908.26 401
15909.45 410
15910.64 386
15911.84 366
15913.03 363
15914.22 369
15915.41 413
15916.60 389
15917.79 383
15918.99 376
15920.18 389
15921.37 359
15922.56 376
15923.75 382
15924.95 433
15926.14 394
15927.33 372
15928.52 393
15929.71 391
15930.91 388
15932.10 389
15933.29 364
15934.48 386
15935.68 384
15936.87 398
15938.06 361
15939.25 359
15940.45 371
15941.64 369
15942.83 355
15944.03 357
15945.22 358
15946.41 336
15947.60 332
15948.80 327
15949.99 359
15951.18 341
15952.38 320
15953.57 346
15954.76 335
15955.96 331
15957.15 334
15958.34 328
15959.54 337
15960.73 326
15961.92 324
15963.12 323
15964.31 334
15965.50 343
15966.70 335
15967.89 324
15969.08 305
15970.28 310
15971.47 307
15972.67 296
15973.86 313
15975.05 308
15976.25 303
15977.44 300
15978.64 297
15979.83 311
15981.02 295
15982.22 311
15983.41 306
15984.61 301
15985.80 310
15987.00 303
15988.19 301
15989.38 287
15990.58 294
15991.77 301
15992.97 283
15994.16 308
15995.36 305
15996.55 296
15997.75 298
15998.94 294
16000.14 273
16001.33 294
16002.53 292
16003.72 285
16004.92 317
16006.11 298
16007.31 258
16008.50 289
16009.70 288
16010.89 264
16012.09 288
16013.28 291
16014.48 303
16015.67 306
16016.87 281
16018.07 291
16019.26 283
16020.46 304
16021.65 299
16022.85 310
16024.04 301
16025.24 277
16026.44 299
16027.63 295
16028.83 300
16030.02 318
16031.22 284
16032.42 304
16033.61 282
16034.81 272
16036.00 287
16037.20 306
16038.40 294
16039.59 288
16040.79 288
16041.99 297
16043.18 290
16044.38 263
16045.58 272
16046.77 297
16047.97 282
16049.17 303
16050.36 298
16051.56 266
16052.76 283
16053.95 276
16055.15 285
16056.35 282
16057.54 297
16058.74 292
16059.94 296
16061.14 291
16062.33 286
16063.53 263
16064.73 279
16065.92 292
16067.12 286
16068.32 280
16069.52 278
16070.71 276
16071.91 286
16073.11 309
16074.31 287
16075.50 283
16076.70 281
16077.90 290
16079.10 285
16080.30 257
16081.49 297
16082.69 308
16083.89 283
16085.09 275
16086.29 273
16087.48 286
16088.68 282
16089.88 270
16091.08 272
16092.28 267
16093.48 276
16094.67 266
16095.87 272
16097.07 267
16098.27 276
16099.47 273
16100.67 283
16101.87 277
16103.06 276
16104.26 295
16105.46 313
16106.66 285
16107.86 274
16109.06 264
16110.26 280
16111.46 299
16112.66 284
16113.86 292
16115.05 282
16116.25 264
16117.45 270
16118.65 298
16119.85 276
16121.05 264
16122.25 268
16123.45 271
16124.65 278
16125.85 282
16127.05 265
16128.25 283
16129.45 285
16130.65 269
16131.85 275
16133.05 258
16134.25 259
16135.45 274
16136.65 268
16137.85 266
16139.05 273
16140.25 268
16141.45 243
16142.65 264
16143.85 263
16145.05 265
16146.25 250
16147.45 268
16148.65 258
16149.85 259
16151.05 250
16152.25 272
16153.45 283
16154.65 298
16155.85 277
16157.05 278
16158.25 263
16159.46 258
16160.66 260
16161.86 280
16163.06 262
16164.26 251
16165.46 256
16166.66 267
16167.86 285
16169.06 288
16170.27 266
16171.47 258
16172.67 265
16173.87 280
16175.07 268
16176.27 268
16177.47 287
16178.67 274
16179.88 268
16181.08 291
16182.28 270
16183.48 253
16184.68 296
16185.89 295
16187.09 283
16188.29 273
16189.49 296
16190.69 301
16191.90 263
16193.10 271
16194.30 254
16195.50 283
16196.70 258
16197.91 271
16199.11 284
16200.31 299
16201.51 273
16202.72 273
16203.92 264
16205.12 279
16206.32 282
16207.53 269
16208.73 291
16209.93 294
16211.13 274
16212.34 296
16213.54 300
16214.74 261
16215.95 285
16217.15 252
16218.35 268
16219.55 291
16220.76 284
16221.96 280
16223.16 254
16224.37 286
16225.57 318
16226.77 290
16227.98 294
16229.18 288
16230.38 255
16231.59 281
16232.79 275
16233.99 288
16235.20 287
16236.40 275
16237.61 289
16238.81 281
16240.01 278
16241.22 280
16242.42 291
16243.63 279
16244.83 302
16246.03 270
16247.24 292
16248.44 292
16249.65 289
16250.85 279
16252.05 295
16253.26 295
16254.46 313
16255.67 290
16256.87 288
16258.08 311
16259.28 275
16260.49 280
16261.69 273
16262.89 279
16264.10 275
16265.30 265
16266.51 276
16267.71 283
16268.92 271
16270.12 281
16271.33 277
16272.53 286
16273.74 270
16274.94 262
16276.15 273
16277.35 292
16278.56 285
16279.77 312
16280.97 316
16282.18 283
16283.38 290
16284.59 299
16285.79 292
16287.00 300
16288.20 274
16289.41 275
16290.61 280
16291.82 273
16293.03 288
16294.23 274
16295.44 264
16296.64 279
16297.85 295
16299.06 287
16300.26 308
16301.47 289
16302.67 303
16303.88 284
16305.09 259
16306.29 271
16307.50 268
16308.71 284
16309.91 312
16311.12 298
16312.33 277
16313.53 271
16314.74 293
16315.95 298
16317.15 285
16318.36 296
16319.57 264
16320.77 277
16321.98 267
16323.19 291
16324.39 270
16325.60 297
16326.81 285
16328.01 297
16329.22 264
16330.43 291
16331.64 288
16332.84 284
16334.05 279
16335.26 254
16336.47 285
16337.67 278
16338.88 267
16340.09 266
16341.30 273
16342.50 282
16343.71 251
16344.92 283
16346.13 266
16347.33 266
16348.54 304
16349.75 289
16350.96 296
16352.17 276
16353.37 289
16354.58 299
16355.79 288
16357.00 283
16358.21 273
16359.41 255
16360.62 268
16361.83 281
16363.04 261
16364.25 277
16365.46 283
16366.67 266
16367.87 270
16369.08 281
16370.29 292
16371.50 300
16372.71 268
16373.92 260
16375.13 272
16376.34 293
16377.54 273
16378.75 270
16379.96 258
16381.17 273
16382.38 260
16383.59 276
16384.80 271
16386.01 252
16387.22 269
16388.43 276
16389.64 230
16390.85 251
16392.05 265
16393.26 267
16394.47 259
16395.68 260
16396.89 265
16398.10 254
16399.31 282
16400.52 262
16401.73 259
16402.94 297
16404.15 285
16405.36 273
16406.57 273
16407.78 259
16408.99 280
16410.20 287
16411.41 265
16412.62 276
16413.83 274
16415.04 264
16416.25 272
16417.46 265
16418.67 298
16419.88 271
16421.10 274
16422.31 260
16423.52 251
16424.73 264
16425.94 266
16427.15 274
16428.36 247
16429.57 269
16430.78 278
16431.99 278
16433.20 248
16434.41 278
16435.63 277
16436.84 277
16438.05 249
16439.26 267
16440.47 272
16441.68 261
16442.89 269
16444.10 247
16445.32 280
16446.53 283
16447.74 258
16448.95 258
16450.16 278
16451.37 292
16452.59 269
16453.80 261
16455.01 278
16456.22 283
16457.43 264
16458.64 263
16459.86 275
16461.07 277
16462.28 280
16463.49 264
16464.70 246
16465.92 236
16467.13 266
16468.34 283
16469.55 270
16470.77 278
16471.98 277
16473.19 271
16474.40 270
16475.62 249
16476.83 264
16478.04 278
16479.25 273
16480.47 275
16481.68 248
16482.89 246
16484.11 267
16485.32 277
16486.53 261
16487.74 269
16488.96 267
16490.17 247
16491.38 259
16492.60 270
16493.81 266
16495.02 272
16496.24 246
16497.45 284
16498.66 263
16499.88 261
16501.09 270
16502.30 279
16503.52 269
16504.73 266
16505.94 253
16507.16 268
16508.37 282
16509.59 271
16510.80 287
16512.01 269
16513.23 271
16514.44 258
16515.66 262
16516.87 236
16518.08 261
16519.30 267
16520.51 252
16521.73 254
16522.94 243
16524.16 265
16525.37 261
16526.58 269
16527.80 263
16529.01 284
16530.23 272
16531.44 267
16532.66 263
16533.87 284
16535.09 260
16536.30 271
16537.52 270
16538.73 270
16539.95 276
16541.16 259
16542.38 266
16543.59 286
16544.81 279
16546.02 270
16547.24 264
16548.45 285
16549.67 268
16550.88 265
16552.10 274
16553.31 268
16554.53 267
16555.74 289
16556.96 259
16558.18 248
16559.39 290
16560.61 295
16561.82 274
16563.04 261
16564.25 269
16565.47 242
16566.69 269
16567.90 289
16569.12 292
16570.33 276
16571.55 253
16572.77 268
16573.98 256
16575.20 280
16576.41 280
16577.63 261
16578.85 270
16580.06 271
16581.28 248
16582.50 291
16583.71 288
16584.93 265
16586.15 266
16587.36 263
16588.58 276
16589.80 275
16591.01 297
16592.23 283
16593.45 269
16594.66 256
16595.88 262
16597.10 269
16598.32 279
16599.53 269
16600.75 266
16601.97 277
16603.18 236
16604.40 258
16605.62 254
16606.84 265
16608.05 271
16609.27 267
16610.49 266
16611.71 278
16612.92 251
16614.14 276
16615.36 258
16616.58 278
16617.79 255
16619.01 279
16620.23 256
16621.45 259
16622.67 246
16623.88 250
16625.10 229
16626.32 247
16627.54 250
16628.76 242
16629.97 241
16631.19 244
16632.41 253
16633.63 258
16634.85 257
16636.07 264
16637.29 285
16638.50 278
16639.72 248
16640.94 249
16642.16 251
16643.38 256
16644.60 261
16645.82 244
16647.03 261
16648.25 268
16649.47 252
16650.69 260
16651.91 238
16653.13 229
16654.35 226
16655.57 248
16656.79 250
16658.01 241
16659.23 250
16660.45 261
16661.66 251
16662.88 256
16664.10 228
16665.32 230
16666.54 242
16667.76 257
16668.98 245
16670.20 231
16671.42 263
16672.64 233
16673.86 250
16675.08 227
16676.30 251
16677.52 252
16678.74 245
16679.96 238
16681.18 232
16682.40 266
16683.62 242
16684.84 249
16686.06 256
16687.28 256
16688.50 250
16689.72 237
16690.94 241
16692.16 247
16693.39 280
16694.61 261
16695.83 269
16697.05 258
16698.27 261
16699.49 242
16700.71 240
16701.93 238
16703.15 242
16704.37 246
16705.59 248
16706.81 260
16708.04 257
16709.26 252
16710.48 257
16711.70 254
16712.92 261
16714.14 256
16715.36 255
16716.58 239
16717.81 253
16719.03 241
16720.25 240
16721.47 246
16722.69 234
16723.91 238
16725.14 258
16726.36 234
16727.58 221
16728.80 234
16730.02 259
16731.24 250
16732.47 252
16733.69 251
16734.91 236
16736.13 250
16737.36 256
16738.58 260
16739.80 237
16741.02 240
16742.24 247
16743.47 251
16744.69 260
16745.91 234
16747.13 269
16748.36 268
16749.58 270
16750.80 243
16752.02 252
16753.25 252
16754.47 253
16755.69 244
16756.92 257
16758.14 240
16759.36 250
16760.59 273
16761.81 284
16763.03 275
16764.25 239
16765.48 243
16766.70 261
16767.92 234
16769.15 245
16770.37 233
16771.59 254
16772.82 276
16774.04 240
16775.27 242
16776.49 258
16777.71 243
16778.94 259
16780.16 243
16781.38 239
16782.61 274
16783.83 271
16785.06 247
16786.28 245
16787.50 247
16788.73 255
16789.95 256
16791.18 253
16792.40 254
16793.62 237
16794.85 250
16796.07 255
16797.30 271
16798.52 246
16799.75 245
16800.97 287
16802.19 267
16803.42 249
16804.64 263
16805.87 245
16807.09 269
16808.32 225
16809.54 248
16810.77 239
16811.99 254
16813.22 252
16814.44 278
16815.67 263
16816.89 265
16818.12 257
16819.34 240
16820.57 276
16821.79 273
16823.02 247
16824.24 232
16825.47 255
16826.70 252
16827.92 260
16829.15 248
16830.37 276
16831.60 254
16832.82 252
16834.05 256
16835.27 247
16836.50 271
16837.73 255
16838.95 263
16840.18 264
16841.40 247
16842.63 241
16843.86 278
16845.08 275
16846.31 264
16847.53 268
16848.76 263
16849.99 268
16851.21 284
16852.44 272
16853.67 265
16854.89 249
16856.12 254
16857.35 271
16858.57 263
16859.80 265
16861.03 284
16862.25 255
16863.48 273
16864.71 279
16865.93 276
16867.16 265
16868.39 276
16869.61 275
16870.84 266
16872.07 294
16873.30 303
16874.52 287
16875.75 256
16876.98 299
16878.20 293
16879.43 288
16880.66 281
16881.89 287
16883.11 296
16884.34 306
16885.57 283
16886.80 293
16888.02 303
16889.25 278
16890.48 278
16891.71 261
16892.94 275
16894.16 277
16895.39 289
16896.62 300
16897.85 271
16899.08 280
16900.30 296
16901.53 286
16902.76 273
16903.99 260
16905.22 283
16906.45 264
16907.67 274
16908.90 256
16910.13 277
16911.36 263
16912.59 274
16913.82 254
16915.04 249
16916.27 248
16917.50 280
16918.73 251
16919.96 275
16921.19 280
16922.42 261
16923.65 251
16924.88 275
16926.10 256
16927.33 266
16928.56 271
16929.79 252
16931.02 257
16932.25 277
16933.48 264
16934.71 274
16935.94 265
16937.17 267
16938.40 259
16939.63 266
16940.86 274
16942.09 260
16943.32 270
16944.55 245
16945.78 273
16947.01 282
16948.24 269
16949.47 279
16950.70 263
16951.93 268
16953.16 271
16954.39 279
16955.62 254
16956.85 279
16958.08 259
16959.31 269
16960.54 265
16961.77 259
16963.00 257
16964.23 271
16965.46 266
16966.69 268
16967.92 259
16969.15 263
16970.38 273
16971.61 252
16972.84 249
16974.07 253
16975.30 250
16976.54 283
16977.77 249
16979.00 226
16980.23 226
16981.46 269
16982.69 273
16983.92 266
16985.15 253
16986.38 262
16987.62 248
16988.85 253
16990.08 251
16991.31 243
16992.54 256
16993.77 240
16995.00 243
16996.24 256
16997.47 250
16998.70 258
16999.93 253
17001.16 235
17002.39 245
17003.63 249
17004.86 245
17006.09 230
17007.32 246
17008.55 252
17009.79 284
17011.02 254
17012.25 231
17013.48 243
17014.72 264
17015.95 258
17017.18 238
17018.41 220
17019.64 252
17020.88 244
17022.11 251
17023.34 257
17024.58 240
17025.81 232
17027.04 244
17028.27 257
17029.51 255
17030.74 250
17031.97 253
17033.21 243
17034.44 247
17035.67 244
17036.90 262
17038.14 241
17039.37 240
17040.60 237
17041.84 222
17043.07 239
17044.30 248
17045.54 236
17046.77 231
17048.00 231
17049.24 242
17050.47 219
17051.70 248
17052.94 224
17054.17 227
17055.41 238
17056.64 230
17057.87 223
17059.11 219
17060.34 227
17061.58 219
17062.81 219
17064.04 260
17065.28 225
17066.51 249
17067.75 219
17068.98 241
17070.21 233
17071.45 227
17072.68 232
17073.92 255
17075.15 245
17076.39 240
17077.62 246
17078.86 225
17080.09 234
17081.33 230
17082.56 245
17083.80 252
17085.03 233
17086.26 217
17087.50 262
17088.73 244
17089.97 219
17091.20 224
17092.44 236
17093.68 240
17094.91 258
17096.15 242
17097.38 227
17098.62 237
17099.85 232
17101.09 217
17102.32 227
17103.56 246
17104.79 235
17106.03 222
17107.26 237
17108.50 242
17109.74 198
17110.97 224
17112.21 227
17113.44 221
17114.68 219
17115.92 213
17117.15 221
17118.39 230
17119.62 229
17120.86 232
17122.10 223
17123.33 231
17124.57 238
17125.80 220
17127.04 235
17128.28 214
17129.51 253
17130.75 222
17131.99 227
17133.22 236
17134.46 250
17135.70 238
17136.93 242
17138.17 237
17139.41 257
17140.64 219
17141.88 214
17143.12 218
17144.35 238
17145.59 233
17146.83 263
17148.07 237
17149.30 254
17150.54 237
17151.78 233
17153.02 223
17154.25 235
17155.49 254
17156.73 247
17157.96 228
17159.20 231
17160.44 233
17161.68 218
17162.92 212
17164.15 212
17165.39 228
17166.63 222
17167.87 219
17169.10 244
17170.34 259
17171.58 245
17172.82 231
17174.06 235
17175.29 217
17176.53 206
17177.77 230
17179.01 228
17180.25 207
17181.49 212
17182.72 212
17183.96 258
17185.20 248
17186.44 221
17187.68 220
17188.92 223
17190.15 250
17191.39 232
17192.63 247
17193.87 217
17195.11 243
17196.35 249
17197.59 232
17198.83 224
17200.07 225
17201.30 227
17202.54 242
17203.78 229
17205.02 231
17206.26 227
17207.50 220
17208.74 218
17209.98 211
17211.22 226
17212.46 224
17213.70 230
17214.94 239
17216.18 229
17217.42 236
17218.66 228
17219.90 241
17221.14 223
17222.38 211
17223.62 198
17224.86 231
17226.10 252
17227.34 220
17228.58 220
17229.82 220
17231.06 210
17232.30 222
17233.54 233
17234.78 215
17236.02 187
17237.26 227
17238.50 202
17239.74 217
17240.98 213
17242.22 221
17243.46 212
17244.70 221
17245.94 207
17247.18 215
17248.42 234
17249.66 233
17250.90 223
17252.14 214
17253.39 202
17254.63 240
17255.87 226
17257.11 206
17258.35 214
17259.59 219
17260.83 210
17262.07 223
17263.31 247
17264.56 211
17265.80 235
17267.04 200
17268.28 217
17269.52 228
17270.76 217
17272.00 193
17273.25 207
17274.49 233
17275.73 225
17276.97 225
17278.21 222
17279.45 231
17280.70 244
17281.94 222
17283.18 211
17284.42 209
17285.66 245
17286.91 238
17288.15 226
17289.39 218
17290.63 223
17291.88 202
17293.12 213
17294.36 206
17295.60 226
17296.85 230
17298.09 239
17299.33 248
17300.57 224
17301.82 226
17303.06 224
17304.30 220
17305.54 233
17306.79 209
17308.03 212
17309.27 211
17310.52 214
17311.76 234
17313.00 216
17314.25 202
17315.49 205
17316.73 216
17317.97 212
17319.22 213
17320.46 214
17321.71 231
17322.95 245
17324.19 235
17325.44 219
17326.68 208
17327.92 228
17329.17 209
17330.41 227
17331.65 212
17332.90 209
17334.14 222
17335.39 217
17336.63 232
17337.87 213
17339.12 231
17340.36 233
17341.61 206
17342.85 200
17344.09 226
17345.34 238
17346.58 222
17347.83 211
17349.07 205
17350.32 229
17351.56 232
17352.80 225
17354.05 233
17355.29 242
17356.54 244
17357.78 213
17359.03 195
17360.27 229
17361.52 227
17362.76 208
17364.01 229
17365.25 203
17366.50 198
17367.74 244
17368.99 239
17370.23 223
17371.48 224
17372.72 223
17373.97 245
17375.21 229
17376.46 221
17377.70 216
17378.95 216
17380.19 247
17381.44 220
17382.69 209
17383.93 210
17385.18 230
17386.42 244
17387.67 224
17388.91 214
17390.16 243
17391.41 223
17392.65 218
17393.90 220
17395.14 216
17396.39 215
17397.64 212
17398.88 202
17400.13 226
17401.37 216
17402.62 216
17403.87 219
17405.11 241
17406.36 225
17407.61 219
17408.85 231
17410.10 219
17411.35 226
17412.59 211
17413.84 232
17415.09 212
17416.33 226
17417.58 220
17418.83 216
17420.07 240
17421.32 225
17422.57 221
17423.82 208
17425.06 215
17426.31 220
17427.56 214
17428.80 217
17430.05 232
17431.30 222
17432.55 224
17433.79 220
17435.04 215
17436.29 219
17437.54 202
17438.78 213
17440.03 227
17441.28 234
17442.53 220
17443.77 222
17445.02 214
17446.27 222
17447.52 218
17448.77 219
17450.01 224
17451.26 226
17452.51 227
17453.76 213
17455.01 227
17456.25 229
17457.50 224
17458.75 224
17460.00 196
17461.25 196
17462.50 229
17463.74 247
17464.99 223
17466.24 229
17467.49 230
17468.74 207
17469.99 207
17471.24 207
17472.49 211
17473.73 220
17474.98 235
17476.23 246
17477.48 205
17478.73 222
17479.98 239
17481.23 251
17482.48 232
17483.73 239
17484.98 239
17486.23 227
17487.47 214
17488.72 214
17489.97 248
17491.22 216
17492.47 211
17493.72 212
17494.97 226
17496.22 216
17497.47 217
17498.72 232
17499.97 243
17501.22 224
17502.47 228
17503.72 231
17504.97 235
17506.22 240
17507.47 219
17508.72 229
17509.97 206
17511.22 231
17512.47 244
17513.72 236
17514.97 202
17516.22 195
17517.47 225
17518.72 235
17519.97 223
17521.22 223
17522.47 233
17523.72 237
17524.98 235
17526.23 207
17527.48 230
17528.73 216
17529.98 209
17531.23 218
17532.48 218
17533.73 229
17534.98 236
17536.23 249
17537.48 221
17538.74 219
17539.99 215
17541.24 238
17542.49 247
17543.74 212
17544.99 232
17546.24 211
17547.50 226
17548.75 225
17550.00 216
17551.25 223
17552.50 239
17553.75 224
17555.01 228
17556.26 237
17557.51 238
17558.76 252
17560.01 254
17561.26 217
17562.52 205
17563.77 218
17565.02 238
17566.27 228
17567.53 228
17568.78 231
17570.03 217
17571.28 240
17572.53 243
17573.79 216
17575.04 213
17576.29 214
17577.54 245
17578.80 227
17580.05 246
17581.30 235
17582.56 247
17583.81 233
17585.06 226
17586.31 248
17587.57 223
17588.82 244
17590.07 229
17591.33 234
17592.58 246
17593.83 252
17595.08 279
17596.34 256
17597.59 228
17598.84 225
17600.10 233
17601.35 241
17602.61 242
17603.86 222
17605.11 243
17606.37 260
17607.62 267
17608.87 237
17610.13 250
17611.38 247
17612.63 242
17613.89 237
17615.14 238
17616.40 241
17617.65 272
17618.90 234
17620.16 249
17621.41 221
17622.67 251
17623.92 232
17625.17 224
17626.43 231
17627.68 215
17628.94 243
17630.19 228
17631.45 249
17632.70 246
17633.96 249
17635.21 237
17636.47 246
17637.72 235
17638.97 245
17640.23 233
17641.48 243
17642.74 234
17643.99 258
17645.25 237
17646.50 237
17647.76 240
17649.01 240
17650.27 243
17651.52 215
17652.78 225
17654.04 235
17655.29 204
17656.55 232
17657.80 220
17659.06 239
17660.31 220
17661.57 214
17662.82 244
17664.08 244
17665.33 241
17666.59 231
17667.85 238
17669.10 235
17670.36 236
17671.61 220
17672.87 212
17674.13 212
17675.38 200
17676.64 215
17677.89 230
17679.15 223
17680.41 220
17681.66 211
17682.92 226
17684.18 221
17685.43 244
17686.69 230
17687.95 243
17689.20 248
17690.46 230
17691.71 237
17692.97 239
17694.23 232
17695.49 229
17696.74 222
17698.00 217
17699.26 234
17700.51 218
17701.77 226
17703.03 235
17704.28 221
17705.54 205
17706.80 213
17708.06 205
17709.31 207
17710.57 230
17711.83 222
17713.08 228
17714.34 206
17715.60 216
17716.86 202
17718.11 222
17719.37 213
17720.63 209
17721.89 216
17723.15 203
17724.40 217
17725.66 229
17726.92 220
17728.18 214
17729.43 215
17730.69 217
17731.95 239
17733.21 237
17734.47 223
17735.73 210
17736.98 226
17738.24 202
17739.50 221
17740.76 219
17742.02 207
17743.28 220
17744.53 218
17745.79 215
17747.05 222
17748.31 224
17749.57 217
17750.83 222
17752.09 232
17753.34 228
17754.60 223
17755.86 233
17757.12 243
17758.38 228
17759.64 233
17760.90 213
17762.16 207
17763.42 214
17764.68 207
17765.94 209
17767.19 213
17768.45 221
17769.71 238
17770.97 210
17772.23 226
17773.49 203
17774.75 201
17776.01 219
17777.27 228
17778.53 214
17779.79 217
17781.05 216
17782.31 230
17783.57 230
17784.83 222
17786.09 215
17787.35 210
17788.61 230
17789.87 210
17791.13 192
17792.39 203
17793.65 211
17794.91 223
17796.17 234
17797.43 228
17798.69 204
17799.95 208
17801.21 196
17802.47 199
17803.73 211
17805.00 219
17806.26 225
17807.52 222
17808.78 208
17810.04 203
17811.30 209
17812.56 223
17813.82 212
17815.08 206
17816.34 205
17817.60 200
17818.87 201
17820.13 214
17821.39 192
17822.65 203
17823.91 215
17825.17 239
17826.43 211
17827.69 208
17828.96 212
17830.22 202
17831.48 212
17832.74 202
17834.00 202
17835.26 215
17836.53 216
17837.79 197
17839.05 208
17840.31 191
17841.57 213
17842.84 201
17844.10 214
17845.36 199
17846.62 192
17847.88 208
17849.15 195
17850.41 189
17851.67 211
17852.93 224
17854.20 215
17855.46 210
17856.72 219
17857.98 199
17859.25 198
17860.51 206
17861.77 209
17863.03 209
17864.30 213
17865.56 202
17866.82 199
17868.09 207
17869.35 220
17870.61 222
17871.87 196
17873.14 196
17874.40 214
17875.66 216
17876.93 198
17878.19 217
17879.45 205
17880.72 204
17881.98 190
17883.24 201
17884.51 182
17885.77 201
17887.03 191
17888.30 203
17889.56 203
17890.83 204
17892.09 202
17893.35 207
17894.62 206
17895.88 200
17897.14 209
17898.41 203
17899.67 216
17900.94 229
17902.20 211
17903.46 206
17904.73 218
17905.99 207
17907.26 196
17908.52 187
17909.79 201
17911.05 197
17912.32 199
17913.58 218
17914.84 231
17916.11 225
17917.37 211
17918.64 196
17919.90 180
17921.17 222
17922.43 210
17923.70 198
17924.96 198
17926.23 189
17927.49 212
17928.76 210
17930.02 218
17931.29 211
17932.55 212
17933.82 209
17935.08 220
17936.35 189
17937.61 209
17938.88 207
17940.14 210
17941.41 206
17942.68 203
17943.94 204
17945.21 207
17946.47 209
17947.74 211
17949.00 197
17950.27 210
17951.54 212
17952.80 215
17954.07 212
17955.33 208
17956.60 184
17957.87 192
17959.13 201
17960.40 196
17961.66 210
17962.93 207
17964.20 194
17965.46 206
17966.73 194
17968.00 198
17969.26 207
17970.53 207
17971.80 210
17973.06 225
17974.33 215
17975.60 211
17976.86 196
17978.13 195
17979.40 201
17980.66 199
17981.93 202
17983.20 215
17984.46 219
17985.73 198
17987.00 210
17988.26 214
17989.53 198
17990.80 206
17992.07 204
17993.33 226
17994.60 206
17995.87 202
17997.14 201
17998.40 209
17999.67 199
18000.94 193
18002.21 193
18003.47 211
18004.74 208
18006.01 206
18007.28 187
18008.55 208
18009.81 174
18011.08 191
18012.35 207
18013.62 198
18014.89 195
18016.15 178
18017.42 182
18018.69 196
18019.96 212
18021.23 219
18022.49 207
18023.76 201
18025.03 205
18026.30 205
18027.57 201
18028.84 204
18030.11 225
18031.37 218
18032.64 199
18033.91 195
18035.18 202
18036.45 196
18037.72 198
18038.99 202
18040.26 212
18041.53 195
18042.79 216
18044.06 202
18045.33 207
18046.60 196
18047.87 207
18049.14 230
18050.41 222
18051.68 204
18052.95 196
18054.22 193
18055.49 214
18056.76 195
18058.03 208
18059.30 200
18060.57 189
18061.84 217
18063.11 219
18064.38 192
18065.65 189
18066.92 183
18068.19 206
18069.46 216
18070.73 200
18072.00 198
18073.27 220
18074.54 216
18075.81 188
18077.08 189
18078.35 194
18079.62 210
18080.89 212
18082.16 205
18083.43 183
18084.70 204
18085.97 201
18087.24 199
18088.51 206
18089.78 201
18091.05 224
18092.32 202
18093.59 200
18094.87 190
18096.14 218
18097.41 209
18098.68 216
18099.95 206
18101.22 219
18102.49 189
18103.76 211
18105.03 197
18106.31 211
18107.58 218
18108.85 207
18110.12 209
18111.39 218
18112.66 199
18113.93 201
18115.21 223
18116.48 213
18117.75 195
18119.02 221
18120.29 201
18121.56 220
18122.84 218
18124.11 205
18125.38 204
18126.65 213
18127.92 229
18129.20 204
18130.47 201
18131.74 193
18133.01 201
18134.29 205
18135.56 197
18136.83 210
18138.10 195
18139.38 212
18140.65 238
18141.92 207
18143.19 193
18144.47 211
18145.74 193
18147.01 191
18148.28 201
18149.56 197
18150.83 198
18152.10 202
18153.38 196
18154.65 209
18155.92 200
18157.19 191
18158.47 200
18159.74 195
18161.01 210
18162.29 212
18163.56 198
18164.83 203
18166.11 199
18167.38 201
18168.65 196
18169.93 212
18171.20 214
18172.48 189
18173.75 176
18175.02 175
18176.30 204
18177.57 197
18178.84 208
18180.12 209
18181.39 193
18182.67 208
18183.94 195
18185.21 207
18186.49 213
18187.76 206
18189.04 220
18190.31 212
18191.59 212
18192.86 203
18194.13 200
18195.41 219
18196.68 203
18197.96 208
18199.23 187
18200.51 221
18201.78 208
18203.06 189
18204.33 185
18205.61 211
18206.88 208
18208.16 221
18209.43 202
18210.71 218
18211.98 209
18213.26 201
18214.53 197
18215.81 185
18217.08 194
18218.36 195
18219.63 191
18220.91 207
18222.18 212
18223.46 208
18224.73 204
18226.01 214
18227.28 196
18228.56 217
18229.84 204
18231.11 180
18232.39 221
18233.66 208
18234.94 194
18236.21 206
18237.49 199
18238.77 195
18240.04 184
18241.32 207
18242.59 223
18243.87 209
18245.15 200
18246.42 201
18247.70 204
18248.98 221
18250.25 210
18251.53 199
18252.81 205
18254.08 195
18255.36 195
18256.63 199
18257.91 217
18259.19 200
18260.46 204
18261.74 194
18263.02 197
18264.30 205
18265.57 207
18266.85 186
18268.13 200
18269.40 208
18270.68 209
18271.96 212
18273.23 213
18274.51 202
18275.79 196
18277.07 220
18278.34 219
18279.62 212
18280.90 192
18282.18 197
18283.45 200
18284.73 203
18286.01 198
18287.29 213
18288.56 208
18289.84 211
18291.12 218
18292.40 180
18293.68 190
18294.95 204
18296.23 221
18297.51 189
18298.79 225
18300.07 209
18301.34 204
18302.62 212
18303.90 203
18305.18 198
18306.46 208
18307.74 208
18309.01 197
18310.29 208
18311.57 214
18312.85 192
18314.13 210
18315.41 229
18316.69 225
18317.96 205
18319.24 226
18320.52 196
18321.80 223
18323.08 209
18324.36 173
18325.64 204
18326.92 195
18328.20 204
18329.47 209
18330.75 191
18332.03 207
18333.31 196
18334.59 193
18335.87 180
18337.15 236
18338.43 232
18339.71 224
18340.99 214
18342.27 177
18343.55 219
18344.83 227
18346.11 202
18347.39 220
18348.67 220
18349.95 195
18351.23 204
18352.51 205
18353.79 211
18355.07 218
18356.35 212
18357.63 225
18358.91 203
18360.19 195
18361.47 205
18362.75 211
18364.03 209
18365.31 214
18366.59 210
18367.87 219
18369.15 214
18370.43 193
18371.71 206
18372.99 201
18374.27 215
18375.55 203
18376.83 208
18378.12 217
18379.40 215
18380.68 200
18381.96 177
18383.24 203
18384.52 211
18385.80 206
18387.08 220
18388.36 193
18389.65 199
18390.93 204
18392.21 218
18393.49 211
18394.77 199
18396.05 193
18397.33 220
18398.62 222
18399.90 210
18401.18 217
18402.46 213
18403.74 216
18405.02 203
18406.31 214
18407.59 215
18408.87 204
18410.15 185
18411.43 190
18412.72 198
18414.00 205
18415.28 194
18416.56 197
18417.84 198
18419.13 197
18420.41 188
18421.69 194
18422.97 200
18424.26 194
18425.54 205
18426.82 179
18428.10 194
18429.39 206
18430.67 209
18431.95 211
18433.23 196
18434.52 215
18435.80 199
18437.08 203
18438.37 197
18439.65 214
18440.93 184
18442.22 218
18443.50 183
18444.78 200
18446.06 200
18447.35 200
18448.63 202
18449.91 204
18451.20 217
18452.48 190
18453.76 214
18455.05 203
18456.33 203
18457.62 188
18458.90 195
18460.18 197
18461.47 198
18462.75 207
18464.03 192
18465.32 203
18466.60 205
18467.89 204
18469.17 205
18470.45 190
18471.74 180
18473.02 187
18474.31 213
18475.59 201
18476.88 195
18478.16 206
18479.44 208
18480.73 206
18482.01 214
18483.30 216
18484.58 202
18485.87 200
18487.15 205
18488.44 207
18489.72 194
18491.01 198
18492.29 186
18493.58 188
18494.86 200
18496.15 198
18497.43 192
18498.72 189
18500.00 200
18501.29 198
18502.57 208
18503.86 190
18505.14 193
18506.43 205
18507.71 211
18509.00 190
18510.28 160
18511.57 179
18512.85 191
18514.14 189
18515.42 209
18516.71 194
18518.00 183
18519.28 213
18520.57 198
18521.85 210
18523.14 204
18524.43 211
18525.71 225
18527.00 219
18528.28 206
18529.57 189
18530.86 204
18532.14 201
18533.43 205
18534.71 224
18536.00 208
18537.29 201
18538.57 206
18539.86 207
18541.15 195
18542.43 202
18543.72 188
18545.01 196
18546.29 198
18547.58 213
18548.87 212
18550.15 205
18551.44 232
18552.73 226
18554.01 192
18555.30 226
18556.59 227
18557.88 229
18559.16 217
18560.45 199
18561.74 211
18563.02 212
18564.31 216
18565.60 204
18566.89 207
18568.17 198
18569.46 213
18570.75 210
18572.04 198
18573.32 203
18574.61 210
18575.90 213
18577.19 206
18578.48 207
18579.76 197
18581.05 201
18582.34 226
18583.63 225
18584.92 198
18586.20 200
18587.49 207
18588.78 206
18590.07 201
18591.36 194
18592.64 199
18593.93 221
18595.22 204
18596.51 205
18597.80 205
18599.09 209
18600.38 195
18601.66 216
18602.95 199
18604.24 187
18605.53 198
18606.82 185
18608.11 224
18609.40 200
18610.69 193
18611.98 193
18613.26 203
18614.55 210
18615.84 206
18617.13 194
18618.42 194
18619.71 212
18621.00 192
18622.29 191
18623.58 191
18624.87 205
18626.16 196
18627.45 210
18628.74 202
18630.03 205
18631.32 205
18632.61 185
18633.89 201
18635.18 215
18636.47 193
18637.76 187
18639.05 190
18640.34 203
18641.63 182
18642.92 198
18644.21 211
18645.50 209
18646.79 188
18648.09 200
18649.38 196
18650.67 189
18651.96 197
18653.25 202
18654.54 198
18655.83 201
18657.12 182
18658.41 200
18659.70 197
18660.99 201
18662.28 182
18663.57 190
18664.86 212
18666.15 199
18667.44 185
18668.74 197
18670.03 219
18671.32 216
18672.61 189
18673.90 184
18675.19 194
18676.48 200
18677.77 196
18679.06 176
18680.36 196
18681.65 199
18682.94 185
18684.23 198
18685.52 187
18686.81 176
18688.11 208
18689.40 177
18690.69 202
18691.98 176
18693.27 200
18694.56 205
18695.86 201
18697.15 189
18698.44 204
18699.73 187
18701.02 193
18702.32 182
18703.61 189
18704.90 195
18706.19 200
18707.48 227
18708.78 170
18710.07 197
18711.36 193
18712.65 176
18713.95 194
18715.24 199
18716.53 194
18717.83 190
18719.12 188
18720.41 205
18721.70 212
18723.00 215
18724.29 199
18725.58 184
18726.87 201
18728.17 193
18729.46 193
18730.75 199
18732.05 190
18733.34 188
18734.63 195
18735.93 182
18737.22 196
18738.51 194
18739.81 189
18741.10 199
18742.39 190
18743.69 182
18744.98 194
18746.27 206
18747.57 203
18748.86 198
18750.16 193
18751.45 185
18752.74 185
18754.04 208
18755.33 181
18756.63 195
18757.92 183
18759.21 197
18760.51 217
18761.80 200
18763.10 182
18764.39 195
18765.69 181
18766.98 198
18768.27 175
18769.57 207
18770.86 190
18772.16 178
18773.45 188
18774.75 203
18776.04 204
18777.34 188
18778.63 200
18779.93 202
18781.22 190
18782.52 188
18783.81 193
18785.11 178
18786.40 183
18787.70 200
18788.99 179
18790.29 185
18791.58 194
18792.88 211
18794.17 185
18795.47 197
18796.76 193
18798.06 190
18799.35 201
18800.65 193
18801.94 184
18803.24 196
18804.54 202
18805.83 197
18807.13 196
18808.42 185
18809.72 181
18811.01 176
18812.31 197
18813.61 205
18814.90 205
18816.20 196
18817.49 189
18818.79 193
18820.09 188
18821.38 195
18822.68 187
18823.98 187
18825.27 195
18826.57 198
18827.87 190
18829.16 199
18830.46 190
18831.75 192
18833.05 202
18834.35 196
18835.64 196
18836.94 185
18838.24 187
18839.54 198
18840.83 220
18842.13 201
18843.43 199
18844.72 191
18846.02 178
18847.32 201
18848.61 178
18849.91 176
18851.21 186
18852.51 170
18853.80 171
18855.10 192
18856.40 194
18857.70 183
18858.99 195
18860.29 196
18861.59 201
18862.89 185
18864.18 189
18865.48 181
18866.78 203
18868.08 210
18869.38 196
18870.67 189
18871.97 203
18873.27 204
18874.57 196
18875.87 174
18877.16 175
18878.46 188
18879.76 195
18881.06 197
18882.36 208
18883.66 187
18884.95 192
18886.25 193
18887.55 193
18888.85 184
18890.15 187
18891.45 203
18892.75 198
18894.04 190
18895.34 192
18896.64 205
18897.94 186
18899.24 196
18900.54 182
18901.84 207
18903.14 214
18904.44 193
18905.74 198
18907.03 194
18908.33 178
18909.63 191
18910.93 193
18912.23 202
18913.53 220
18914.83 204
18916.13 199
18917.43 190
18918.73 184
18920.03 176
18921.33 191
18922.63 194
18923.93 205
18925.23 195
18926.53 190
18927.83 186
18929.13 188
18930.43 181
18931.73 199
18933.03 179
18934.33 199
18935.63 186
18936.93 210
18938.23 187
18939.53 186
18940.83 199
18942.13 194
18943.43 187
18944.73 185
18946.03 204
18947.33 188
18948.63 177
18949.93 203
18951.23 180
18952.53 190
18953.84 181
18955.14 202
18956.44 191
18957.74 200
18959.04 174
18960.34 187
18961.64 185
18962.94 194
18964.24 184
18965.54 185
18966.85 180
18968.15 189
18969.45 181
18970.75 191
18972.05 187
18973.35 184
18974.65 196
18975.96 186
18977.26 175
18978.56 170
18979.86 189
18981.16 181
18982.46 197
18983.77 193
18985.07 180
18986.37 196
18987.67 191
18988.97 186
18990.28 182
18991.58 192
18992.88 199
18994.18 233
18995.49 192
18996.79 189
18998.09 175
18999.39 191
19000.69 181
19002.00 192
19003.30 180
19004.60 190
19005.90 194
19007.21 202
19008.51 179
19009.81 173
19011.12 178
19012.42 187
19013.72 192
19015.02 171
19016.33 178
19017.63 195
19018.93 209
19020.24 192
19021.54 181
19022.84 189
19024.15 200
19025.45 183
19026.75 162
19028.06 188
19029.36 178
19030.66 178
19031.97 186
19033.27 185
19034.57 167
19035.88 191
19037.18 205
19038.48 192
19039.79 186
19041.09 199
19042.40 188
19043.70 191
19045.00 179
19046.31 174
19047.61 190
19048.92 196
19050.22 187
19051.52 198
19052.83 176
19054.13 191
19055.44 200
19056.74 183
19058.05 193
19059.35 201
19060.65 209
19061.96 167
19063.26 174
19064.57 184
19065.87 191
19067.18 185
19068.48 188
19069.79 180
19071.09 206
19072.40 197
19073.70 193
19075.01 193
19076.31 186
19077.62 190
19078.92 193
19080.23 180
19081.53 181
19082.84 194
19084.14 185
19085.45 199
19086.75 187
19088.06 178
19089.36 196
19090.67 190
19091.98 179
19093.28 185
19094.59 193
19095.89 183
19097.20 180
19098.50 190
19099.81 175
19101.12 171
19102.42 215
19103.73 189
19105.03 174
19106.34 190
19107.65 192
19108.95 181
19110.26 191
19111.56 188
19112.87 185
19114.18 208
19115.48 211
19116.79 176
19118.10 171
19119.40 190
19120.71 203
19122.02 186
19123.32 175
19124.63 174
19125.94 187
19127.24 198
19128.55 204
19129.86 196
19131.16 193
19132.47 187
19133.78 186
19135.08 196
19136.39 187
19137.70 184
19139.01 200
19140.31 177
19141.62 175
19142.93 174
19144.23 181
19145.54 184
19146.85 186
19148.16 193
19149.46 173
19150.77 188
19152.08 186
19153.39 209
19154.69 182
19156.00 183
19157.31 189
19158.62 184
19159.93 169
19161.23 198
19162.54 186
19163.85 179
19165.16 190
19166.47 205
19167.77 165
19169.08 202
19170.39 198
19171.70 183
19173.01 180
19174.32 177
19175.62 174
19176.93 180
19178.24 200
19179.55 184
19180.86 196
19182.17 202
19183.48 200
19184.78 189
19186.09 188
19187.40 177
19188.71 204
19190.02 196
19191.33 207
19192.64 189
19193.95 171
19195.26 190
19196.56 203
19197.87 185
19199.18 194
19200.49 167
19201.80 182
19203.11 196
19204.42 185
19205.73 173
19207.04 184
19208.35 185
19209.66 197
19210.97 196
19212.28 171
19213.59 172
19214.90 191
19216.21 194
19217.52 195
19218.83 167
19220.14 197
19221.45 190
19222.76 202
19224.07 191
19225.38 169
19226.69 193
19228.00 220
19229.31 191
19230.62 178
19231.93 190
19233.24 182
19234.55 187
19235.86 175
19237.17 194
19238.48 184
19239.79 176
19241.10 189
19242.41 198
19243.72 198
19245.03 175
19246.35 217
19247.66 192
19248.97 168
19250.28 182
19251.59 180
19252.90 191
19254.21 170
19255.52 171
19256.83 174
19258.14 198
19259.46 188
19260.77 177
19262.08 169
19263.39 175
19264.70 176
19266.01 193
19267.32 185
19268.64 178
19269.95 199
19271.26 198
19272.57 163
19273.88 194
19275.20 190
19276.51 164
19277.82 187
19279.13 197
19280.44 185
19281.75 176
19283.07 174
19284.38 172
19285.69 190
19287.00 176
19288.32 181
19289.63 183
19290.94 206
19292.25 172
19293.57 186
19294.88 183
19296.19 180
19297.50 179
19298.82 165
19300.13 189
19301.44 183
19302.75 189
19304.07 174
19305.38 191
19306.69 183
19308.01 197
19309.32 194
19310.63 198
19311.94 190
19313.26 190
19314.57 181
19315.88 187
19317.20 169
19318.51 158
19319.82 159
19321.14 179
19322.45 192
19323.76 194
19325.08 197
19326.39 173
19327.70 165
19329.02 178
19330.33 182
19331.65 208
19332.96 209
19334.27 201
19335.59 202
19336.90 197
19338.22 196
19339.53 192
19340.84 192
19342.16 178
19343.47 165
19344.79 187
19346.10 200
19347.41 189
19348.73 201
19350.04 193
19351.36 173
19352.67 190
19353.99 178
19355.30 183
19356.62 172
19357.93 185
19359.25 180
19360.56 199
19361.87 183
19363.19 172
19364.50 182
19365.82 190
19367.13 200
19368.45 198
19369.76 199
19371.08 200
19372.39 190
19373.71 185
19375.02 175
19376.34 191
19377.66 194
19378.97 195
19380.29 177
19381.60 204
19382.92 188
19384.23 182
19385.55 161
19386.86 208
19388.18 192
19389.50 205
19390.81 182
19392.13 195
19393.44 199
19394.76 186
19396.07 189
19397.39 179
19398.71 200
19400.02 186
19401.34 175
19402.65 171
19403.97 165
19405.29 179
19406.60 181
19407.92 202
19409.24 180
19410.55 166
19411.87 195
19413.19 201
19414.50 179
19415.82 203
19417.14 197
19418.45 200
19419.77 183
19421.09 187
19422.40 177
19423.72 177
19425.04 203
19426.35 189
19427.67 192
19428.99 184
19430.30 183
19431.62 179
19432.94 208
19434.26 197
19435.57 206
19436.89 183
19438.21 185
19439.53 180
19440.84 202
19442.16 206
19443.48 183
19444.80 164
19446.11 165
19447.43 188
19448.75 197
19450.07 176
19451.38 179
19452.70 194
19454.02 172
19455.34 178
19456.66 160
19457.97 176
19459.29 185
19460.61 183
19461.93 207
19463.25 182
19464.57 176
19465.88 183
19467.20 181
19468.52 173
19469.84 179
19471.16 177
19472.48 173
19473.79 186
19475.11 186
19476.43 202
19477.75 206
19479.07 175
19480.39 157
19481.71 171
19483.03 179
19484.34 189
19485.66 181
19486.98 180
19488.30 178
19489.62 195
19490.94 194
19492.26 168
19493.58 178
19494.90 192
19496.22 190
19497.54 203
19498.86 178
19500.18 188
19501.50 185
19502.81 199
19504.13 190
19505.45 183
19506.77 193
19508.09 202
19509.41 187
19510.73 180
19512.05 164
19513.37 187
19514.69 191
19516.01 199
19517.33 196
19518.65 181
19519.97 189
19521.29 184
19522.61 166
19523.93 144
19525.25 181
19526.57 192
19527.89 192
19529.22 179
19530.54 181
19531.86 167
19533.18 191
19534.50 180
19535.82 183
19537.14 188
19538.46 172
19539.78 194
19541.10 173
19542.42 181
19543.74 185
19545.06 186
19546.39 210
19547.71 196
19549.03 181
19550.35 169
19551.67 182
19552.99 189
19554.31 182
19555.63 196
19556.96 173
19558.28 189
19559.60 189
19560.92 182
19562.24 190
19563.56 185
19564.88 199
19566.21 185
19567.53 194
19568.85 176
19570.17 191
19571.49 195
19572.82 186
19574.14 184
19575.46 190
19576.78 207
19578.10 178
19579.43 191
19580.75 166
19582.07 193
19583.39 160
19584.72 174
19586.04 173
19587.36 179
19588.68 185
19590.01 168
19591.33 174
19592.65 164
19593.97 185
19595.30 187
19596.62 172
19597.94 208
19599.26 188
19600.59 201
19601.91 180
19603.23 177
19604.56 186
19605.88 185
19607.20 195
19608.53 182
19609.85 195
19611.17 196
19612.49 192
19613.82 185
19615.14 167
19616.47 186
19617.79 189
19619.11 185
19620.44 214
19621.76 195
19623.08 186
19624.41 187
19625.73 165
19627.05 174
19628.38 166
19629.70 178
19631.03 165
19632.35 183
19633.67 179
19635.00 195
19636.32 190
19637.65 197
19638.97 181
19640.29 168
19641.62 171
19642.94 182
19644.27 180
19645.59 203
19646.92 186
19648.24 183
19649.57 172
19650.89 172
19652.21 181
19653.54 168
19654.86 183
19656.19 190
19657.51 181
19658.84 199
19660.16 181
19661.49 183
19662.81 181
19664.14 179
19665.46 178
19666.79 184
19668.11 193
19669.44 191
19670.76 187
19672.09 184
19673.41 198
19674.74 186
19676.07 175
19677.39 161
19678.72 198
19680.04 192
19681.37 177
19682.69 185
19684.02 183
19685.34 194
19686.67 184
19688.00 206
19689.32 183
19690.65 196
19691.97 181
19693.30 191
19694.63 182
19695.95 155
19697.28 186
19698.60 182
19699.93 191
19701.26 187
19702.58 176
19703.91 193
19705.24 194
19706.56 204
19707.89 183
19709.22 189
19710.54 187
19711.87 183
19713.20 174
19714.52 186
19715.85 170
19717.18 182
19718.50 191
19719.83 194
19721.16 171
19722.48 183
19723.81 195
19725.14 195
19726.47 183
19727.79 177
19729.12 188
19730.45 175
19731.77 173
19733.10 179
19734.43 194
19735.76 193
19737.08 177
19738.41 192
19739.74 190
19741.07 183
19742.39 200
19743.72 197
19745.05 161
19746.38 175
19747.71 160
19749.03 180
19750.36 161
19751.69 186
19753.02 180
19754.35 187
19755.67 189
19757.00 203
19758.33 178
19759.66 187
19760.99 192
19762.31 169
19763.64 192
19764.97 193
19766.30 185
19767.63 183
19768.96 176
19770.29 183
19771.61 166
19772.94 178
19774.27 183
19775.60 201
19776.93 171
19778.26 182
19779.59 164
19780.92 171
19782.25 178
19783.57 194
19784.90 186
19786.23 197
19787.56 184
19788.89 188
19790.22 187
19791.55 181
19792.88 196
19794.21 186
19795.54 194
19796.87 191
19798.20 174
19799.53 167
19800.86 173
19802.19 170
19803.52 180
19804.85 182
19806.18 182
19807.50 173
19808.83 180
19810.16 187
19811.49 146
19812.82 191
19814.15 178
19815.49 199
19816.82 185
19818.15 181
19819.48 163
19820.81 182
19822.14 184
19823.47 183
19824.80 179
19826.13 192
19827.46 191
19828.79 185
19830.12 205
19831.45 180
19832.78 172
19834.11 193
19835.44 190
19836.77 179
19838.10 184
19839.44 181
19840.77 208
19842.10 197
19843.43 161
19844.76 157
19846.09 185
19847.42 194
19848.75 162
19850.08 169
19851.42 202
19852.75 191
19854.08 186
19855.41 180
19856.74 183
19858.07 159
19859.40 170
19860.74 179
19862.07 181
19863.40 166
19864.73 191
19866.06 192
19867.40 158
19868.73 155
19870.06 154
19871.39 172
19872.72 166
19874.06 183
19875.39 177
19876.72 171
19878.05 184
19879.38 164
19880.72 171
19882.05 189
19883.38 165
19884.71 165
19886.05 189
19887.38 195
19888.71 159
19890.04 180
19891.38 167
19892.71 185
19894.04 182
19895.38 176
19896.71 180
19898.04 175
19899.37 195
19900.71 192
19902.04 168
19903.37 167
19904.71 196
19906.04 202
19907.37 175
19908.71 170
19910.04 187
19911.37 192
19912.71 176
19914.04 187
19915.37 176
19916.71 170
19918.04 190
19919.37 180
19920.71 187
19922.04 161
19923.37 185
19924.71 179
19926.04 190
19927.38 195
19928.71 188
19930.04 198
19931.38 179
19932.71 176
19934.05 174
19935.38 187
19936.71 202
19938.05 163
19939.38 156
19940.72 175
19942.05 191
19943.39 184
19944.72 189
19946.06 195
19947.39 191
19948.72 185
19950.06 185
19951.39 187
19952.73 190
19954.06 176
19955.40 182
19956.73 169
19958.07 185
19959.40 182
19960.74 183
19962.07 194
19963.41 184
19964.74 191
19966.08 173
19967.41 186
19968.75 190
19970.08 163
19971.42 174
19972.76 187
19974.09 172
19975.43 165
19976.76 177
19978.10 170
19979.43 170
19980.77 180
19982.10 187
19983.44 180
19984.78 165
19986.11 172
19987.45 191
19988.78 176
19990.12 194
19991.46 207
19992.79 185
19994.13 173
19995.46 161
19996.80 189
19998.14 183
19999.47 161
20000.81 181
20002.15 190
20003.48 189
20004.82 171
20006.16 176
20007.49 199
20008.83 193
20010.17 168
20011.50 179
20012.84 191
20014.18 205
20015.51 198
20016.85 195
20018.19 180
20019.52 173
20020.86 185
20022.20 187
20023.53 188
20024.87 183
20026.21 199
20027.55 173
20028.88 182
20030.22 192
20031.56 193
20032.90 182
20034.23 191
20035.57 186
20036.91 177
20038.25 198
20039.58 172
20040.92 170
20042.26 183
20043.60 200
20044.93 181
20046.27 199
20047.61 182
20048.95 200
20050.29 195
20051.62 192
20052.96 197
20054.30 199
20055.64 176
20056.98 192
20058.32 190
20059.65 176
20060.99 194
20062.33 192
20063.67 181
20065.01 199
20066.35 189
20067.68 179
20069.02 182
20070.36 199
20071.70 177
20073.04 194
20074.38 177
20075.72 185
20077.06 184
20078.40 177
20079.73 160
20081.07 198
20082.41 188
20083.75 188
20085.09 189
20086.43 168
20087.77 192
20089.11 168
20090.45 181
20091.79 174
20093.13 182
20094.47 190
20095.81 200
20097.15 182
20098.48 176
20099.82 177
20101.16 181
20102.50 180
20103.84 177
20105.18 167
20106.52 177
20107.86 171
20109.20 178
20110.54 194
20111.88 182
20113.22 195
20114.56 159
20115.90 183
20117.24 190
20118.58 184
20119.93 178
20121.27 186
20122.61 175
20123.95 171
20125.29 197
20126.63 196
20127.97 182
20129.31 165
20130.65 171
20131.99 201
20133.33 193
20134.67 195
20136.01 190
20137.35 194
20138.69 184
