# Supplementary material for: MALDI-TOF MS typing enables the classification of brewing yeasts of the genus Saccharomyces to major beer styles
Source: PLoS One. 2017 Aug 9;12(8):e0181694. doi: 10.1371/journal.pone.0181694 (PMC5549903; doi:10.1371/journal.pone.0181694)
Supplement: S6 File — The directory includes 90 raw files and was zipped to “.zip”; the folder has three strains with 30 spectra per strain; S1 Text explains the raw files with an example and Table 1 represents the yeast strains used within the experiment. (ZIP) [file pone.0181694.s009.zip › 16-18/30276-3478-Lag-Lag-Lag-YPG-18h-E-E_2016-09-20_2_0_A5_1.dat]

1999.90 867
2000.32 811
2000.75 863
2001.17 870
2001.59 882
2002.01 907
2002.43 885
2002.86 878
2003.28 843
2003.70 838
2004.12 875
2004.54 808
2004.97 804
2005.39 801
2005.81 802
2006.23 810
2006.66 782
2007.08 818
2007.50 801
2007.92 815
2008.35 810
2008.77 859
2009.19 859
2009.61 855
2010.04 877
2010.46 839
2010.88 815
2011.31 808
2011.73 809
2012.15 885
2012.57 853
2013.00 847
2013.42 844
2013.84 768
2014.27 745
2014.69 848
2015.11 803
2015.54 779
2015.96 804
2016.38 793
2016.81 806
2017.23 749
2017.65 806
2018.08 853
2018.50 853
2018.93 895
2019.35 862
2019.77 908
2020.20 881
2020.62 864
2021.04 853
2021.47 807
2021.89 863
2022.32 830
2022.74 818
2023.17 810
2023.59 851
2024.01 773
2024.44 788
2024.86 767
2025.29 777
2025.71 845
2026.14 777
2026.56 782
2026.98 757
2027.41 755
2027.83 752
2028.26 767
2028.68 770
2029.11 758
2029.53 728
2029.96 729
2030.38 744
2030.81 786
2031.23 813
2031.66 812
2032.08 787
2032.51 769
2032.93 815
2033.36 850
2033.78 805
2034.21 825
2034.63 808
2035.06 872
2035.49 822
2035.91 830
2036.34 794
2036.76 769
2037.19 786
2037.61 830
2038.04 816
2038.47 777
2038.89 845
2039.32 816
2039.74 842
2040.17 835
2040.59 770
2041.02 793
2041.45 801
2041.87 773
2042.30 804
2042.73 760
2043.15 817
2043.58 823
2044.00 817
2044.43 777
2044.86 845
2045.28 853
2045.71 855
2046.14 860
2046.56 779
2046.99 839
2047.42 810
2047.84 821
2048.27 792
2048.70 787
2049.12 744
2049.55 879
2049.98 806
2050.40 762
2050.83 795
2051.26 769
2051.69 762
2052.11 748
2052.54 801
2052.97 772
2053.40 802
2053.82 797
2054.25 766
2054.68 734
2055.10 799
2055.53 846
2055.96 808
2056.39 826
2056.82 869
2057.24 907
2057.67 978
2058.10 914
2058.53 924
2058.95 914
2059.38 918
2059.81 899
2060.24 880
2060.67 892
2061.09 911
2061.52 904
2061.95 881
2062.38 867
2062.81 876
2063.24 821
2063.66 899
2064.09 927
2064.52 871
2064.95 931
2065.38 1005
2065.81 991
2066.24 1000
2066.66 995
2067.09 1002
2067.52 921
2067.95 942
2068.38 971
2068.81 946
2069.24 871
2069.67 845
2070.10 826
2070.52 833
2070.95 867
2071.38 850
2071.81 870
2072.24 779
2072.67 821
2073.10 743
2073.53 769
2073.96 780
2074.39 824
2074.82 832
2075.25 830
2075.68 868
2076.11 882
2076.54 858
2076.97 861
2077.40 782
2077.83 814
2078.26 882
2078.69 856
2079.12 884
2079.55 830
2079.98 898
2080.41 924
2080.84 941
2081.27 943
2081.70 935
2082.13 906
2082.56 891
2082.99 880
2083.42 878
2083.85 842
2084.28 863
2084.71 793
2085.14 819
2085.57 810
2086.00 795
2086.43 791
2086.86 785
2087.29 809
2087.73 788
2088.16 835
2088.59 841
2089.02 781
2089.45 758
2089.88 737
2090.31 761
2090.74 747
2091.17 796
2091.61 772
2092.04 768
2092.47 806
2092.90 751
2093.33 827
2093.76 786
2094.19 789
2094.63 830
2095.06 745
2095.49 688
2095.92 756
2096.35 789
2096.78 786
2097.22 756
2097.65 771
2098.08 729
2098.51 748
2098.94 747
2099.38 729
2099.81 731
2100.24 764
2100.67 812
2101.11 785
2101.54 763
2101.97 799
2102.40 707
2102.83 725
2103.27 738
2103.70 731
2104.13 790
2104.56 769
2105.00 783
2105.43 770
2105.86 794
2106.30 790
2106.73 826
2107.16 869
2107.59 876
2108.03 814
2108.46 786
2108.89 778
2109.33 785
2109.76 794
2110.19 793
2110.63 852
2111.06 816
2111.49 750
2111.93 789
2112.36 801
2112.79 821
2113.23 819
2113.66 792
2114.09 823
2114.53 780
2114.96 791
2115.40 780
2115.83 832
2116.26 834
2116.70 775
2117.13 705
2117.56 743
2118.00 773
2118.43 754
2118.87 725
2119.30 729
2119.73 817
2120.17 810
2120.60 763
2121.04 793
2121.47 799
2121.91 808
2122.34 764
2122.78 767
2123.21 789
2123.64 825
2124.08 789
2124.51 800
2124.95 816
2125.38 801
2125.82 800
2126.25 804
2126.69 860
2127.12 757
2127.56 743
2127.99 785
2128.43 778
2128.86 822
2129.30 872
2129.73 926
2130.17 859
2130.60 877
2131.04 943
2131.47 927
2131.91 947
2132.35 861
2132.78 869
2133.22 915
2133.65 861
2134.09 788
2134.52 799
2134.96 869
2135.40 844
2135.83 840
2136.27 823
2136.70 804
2137.14 798
2137.57 817
2138.01 796
2138.45 783
2138.88 753
2139.32 763
2139.76 799
2140.19 801
2140.63 805
2141.06 743
2141.50 831
2141.94 748
2142.37 760
2142.81 788
2143.25 801
2143.68 797
2144.12 798
2144.56 727
2144.99 760
2145.43 734
2145.87 787
2146.30 774
2146.74 764
2147.18 763
2147.62 855
2148.05 846
2148.49 837
2148.93 895
2149.36 930
2149.80 986
2150.24 989
2150.68 979
2151.11 1054
2151.55 1051
2151.99 1028
2152.43 1023
2152.86 1038
2153.30 1001
2153.74 951
2154.18 870
2154.61 870
2155.05 834
2155.49 789
2155.93 793
2156.37 811
2156.80 817
2157.24 798
2157.68 789
2158.12 786
2158.56 832
2158.99 843
2159.43 870
2159.87 846
2160.31 812
2160.75 801
2161.19 845
2161.62 824
2162.06 832
2162.50 800
2162.94 836
2163.38 855
2163.82 860
2164.26 841
2164.69 878
2165.13 912
2165.57 1012
2166.01 976
2166.45 981
2166.89 958
2167.33 929
2167.77 973
2168.21 948
2168.65 950
2169.08 920
2169.52 910
2169.96 955
2170.40 974
2170.84 968
2171.28 938
2171.72 853
2172.16 934
2172.60 909
2173.04 879
2173.48 932
2173.92 1001
2174.36 941
2174.80 1000
2175.24 1060
2175.68 979
2176.12 994
2176.56 964
2177.00 1015
2177.44 1080
2177.88 1055
2178.32 986
2178.76 1020
2179.20 1002
2179.64 981
2180.08 980
2180.52 935
2180.96 876
2181.40 852
2181.84 893
2182.28 923
2182.72 852
2183.16 833
2183.60 843
2184.04 811
2184.48 797
2184.93 868
2185.37 827
2185.81 785
2186.25 847
2186.69 973
2187.13 900
2187.57 825
2188.01 905
2188.45 919
2188.89 886
2189.34 926
2189.78 867
2190.22 870
2190.66 828
2191.10 887
2191.54 857
2191.98 922
2192.43 890
2192.87 894
2193.31 896
2193.75 834
2194.19 861
2194.63 913
2195.08 942
2195.52 991
2195.96 988
2196.40 1007
2196.84 1021
2197.29 984
2197.73 956
2198.17 941
2198.61 886
2199.06 944
2199.50 845
2199.94 899
2200.38 840
2200.82 861
2201.27 864
2201.71 848
2202.15 840
2202.59 873
2203.04 899
2203.48 873
2203.92 843
2204.37 891
2204.81 908
2205.25 893
2205.69 910
2206.14 908
2206.58 919
2207.02 962
2207.47 980
2207.91 982
2208.35 913
2208.80 995
2209.24 955
2209.68 1044
2210.13 1051
2210.57 979
2211.01 923
2211.46 906
2211.90 934
2212.34 908
2212.79 957
2213.23 954
2213.67 873
2214.12 901
2214.56 899
2215.01 934
2215.45 954
2215.89 886
2216.34 870
2216.78 888
2217.23 857
2217.67 888
2218.11 913
2218.56 886
2219.00 817
2219.45 837
2219.89 833
2220.34 907
2220.78 919
2221.22 933
2221.67 892
2222.11 889
2222.56 859
2223.00 844
2223.45 912
2223.89 928
2224.34 943
2224.78 997
2225.23 1025
2225.67 1027
2226.12 960
2226.56 991
2227.01 990
2227.45 979
2227.90 1040
2228.34 942
2228.79 1028
2229.23 1033
2229.68 991
2230.12 994
2230.57 1034
2231.01 990
2231.46 1022
2231.90 1022
2232.35 1005
2232.80 1043
2233.24 1039
2233.69 1003
2234.13 1008
2234.58 967
2235.02 953
2235.47 961
2235.92 1029
2236.36 1016
2236.81 939
2237.25 902
2237.70 976
2238.15 953
2238.59 939
2239.04 967
2239.49 953
2239.93 905
2240.38 922
2240.82 911
2241.27 850
2241.72 826
2242.16 875
2242.61 903
2243.06 885
2243.50 835
2243.95 856
2244.40 848
2244.84 867
2245.29 796
2245.74 755
2246.19 780
2246.63 843
2247.08 826
2247.53 873
2247.97 815
2248.42 856
2248.87 874
2249.32 840
2249.76 883
2250.21 873
2250.66 863
2251.10 869
2251.55 943
2252.00 962
2252.45 955
2252.89 927
2253.34 868
2253.79 890
2254.24 960
2254.69 937
2255.13 891
2255.58 904
2256.03 859
2256.48 858
2256.93 909
2257.37 872
2257.82 840
2258.27 778
2258.72 802
2259.17 828
2259.61 886
2260.06 864
2260.51 872
2260.96 857
2261.41 898
2261.86 953
2262.31 1003
2262.75 962
2263.20 967
2263.65 1041
2264.10 969
2264.55 923
2265.00 984
2265.45 943
2265.90 978
2266.34 990
2266.79 960
2267.24 1021
2267.69 994
2268.14 934
2268.59 898
2269.04 952
2269.49 1021
2269.94 1061
2270.39 1043
2270.84 1116
2271.29 1107
2271.74 1076
2272.18 1083
2272.63 1163
2273.08 1153
2273.53 1132
2273.98 1085
2274.43 1137
2274.88 1140
2275.33 1127
2275.78 1180
2276.23 1224
2276.68 1336
2277.13 1358
2277.58 1293
2278.03 1288
2278.48 1292
2278.93 1181
2279.38 1148
2279.83 1174
2280.28 1101
2280.73 1007
2281.19 951
2281.64 936
2282.09 903
2282.54 899
2282.99 920
2283.44 979
2283.89 951
2284.34 933
2284.79 908
2285.24 919
2285.69 891
2286.14 919
2286.59 891
2287.04 871
2287.50 883
2287.95 888
2288.40 946
2288.85 993
2289.30 1054
2289.75 1050
2290.20 1125
2290.65 1139
2291.11 1263
2291.56 1255
2292.01 1188
2292.46 1283
2292.91 1314
2293.36 1317
2293.82 1268
2294.27 1201
2294.72 1242
2295.17 1139
2295.62 1098
2296.07 1119
2296.53 1054
2296.98 1069
2297.43 944
2297.88 1004
2298.33 1033
2298.79 986
2299.24 924
2299.69 896
2300.14 893
2300.60 920
2301.05 870
2301.50 842
2301.95 838
2302.41 910
2302.86 883
2303.31 912
2303.76 877
2304.22 874
2304.67 883
2305.12 815
2305.57 856
2306.03 850
2306.48 871
2306.93 852
2307.39 885
2307.84 894
2308.29 938
2308.75 974
2309.20 1005
2309.65 995
2310.11 1008
2310.56 1071
2311.01 1005
2311.47 1000
2311.92 993
2312.37 1025
2312.83 1024
2313.28 1000
2313.73 1008
2314.19 940
2314.64 983
2315.09 989
2315.55 945
2316.00 987
2316.46 984
2316.91 999
2317.36 992
2317.82 959
2318.27 1008
2318.73 959
2319.18 989
2319.63 982
2320.09 910
2320.54 953
2321.00 989
2321.45 1001
2321.91 1056
2322.36 1018
2322.82 1014
2323.27 1035
2323.72 1121
2324.18 1235
2324.63 1211
2325.09 1260
2325.54 1247
2326.00 1296
2326.45 1351
2326.91 1340
2327.36 1227
2327.82 1144
2328.27 1165
2328.73 1127
2329.18 1045
2329.64 1045
2330.09 1030
2330.55 1013
2331.00 994
2331.46 971
2331.92 975
2332.37 955
2332.83 884
2333.28 935
2333.74 984
2334.19 942
2334.65 915
2335.10 971
2335.56 945
2336.02 892
2336.47 864
2336.93 837
2337.38 878
2337.84 936
2338.30 949
2338.75 944
2339.21 924
2339.66 903
2340.12 920
2340.58 958
2341.03 973
2341.49 998
2341.95 989
2342.40 961
2342.86 1000
2343.32 995
2343.77 952
2344.23 951
2344.68 987
2345.14 969
2345.60 990
2346.06 1043
2346.51 1001
2346.97 997
2347.43 1084
2347.88 1083
2348.34 1083
2348.80 1103
2349.25 1049
2349.71 1031
2350.17 1026
2350.63 1006
2351.08 1010
2351.54 1091
2352.00 1024
2352.46 990
2352.91 933
2353.37 898
2353.83 878
2354.29 865
2354.74 864
2355.20 881
2355.66 831
2356.12 793
2356.57 839
2357.03 829
2357.49 848
2357.95 904
2358.41 944
2358.86 893
2359.32 954
2359.78 967
2360.24 968
2360.70 964
2361.15 970
2361.61 996
2362.07 963
2362.53 1019
2362.99 1033
2363.45 1046
2363.91 1012
2364.36 977
2364.82 1053
2365.28 996
2365.74 996
2366.20 1036
2366.66 1008
2367.12 1017
2367.57 1021
2368.03 995
2368.49 947
2368.95 946
2369.41 979
2369.87 1002
2370.33 977
2370.79 877
2371.25 927
2371.71 969
2372.17 936
2372.63 900
2373.09 877
2373.54 967
2374.00 988
2374.46 927
2374.92 944
2375.38 911
2375.84 948
2376.30 926
2376.76 919
2377.22 930
2377.68 911
2378.14 940
2378.60 851
2379.06 864
2379.52 897
2379.98 914
2380.44 909
2380.90 943
2381.36 916
2381.82 913
2382.28 885
2382.74 907
2383.20 919
2383.66 927
2384.12 933
2384.59 936
2385.05 1020
2385.51 928
2385.97 917
2386.43 961
2386.89 919
2387.35 916
2387.81 961
2388.27 952
2388.73 1012
2389.19 1003
2389.65 965
2390.12 936
2390.58 961
2391.04 945
2391.50 958
2391.96 938
2392.42 919
2392.88 913
2393.34 936
2393.81 996
2394.27 944
2394.73 868
2395.19 905
2395.65 894
2396.11 874
2396.57 909
2397.04 889
2397.50 918
2397.96 923
2398.42 926
2398.88 918
2399.35 913
2399.81 913
2400.27 990
2400.73 942
2401.19 920
2401.66 963
2402.12 988
2402.58 869
2403.04 890
2403.51 897
2403.97 882
2404.43 894
2404.89 943
2405.36 937
2405.82 910
2406.28 893
2406.74 911
2407.21 967
2407.67 920
2408.13 899
2408.59 914
2409.06 841
2409.52 848
2409.98 874
2410.45 861
2410.91 847
2411.37 849
2411.84 849
2412.30 818
2412.76 852
2413.23 894
2413.69 827
2414.15 832
2414.62 881
2415.08 818
2415.54 883
2416.01 934
2416.47 936
2416.93 933
2417.40 935
2417.86 937
2418.32 951
2418.79 950
2419.25 882
2419.72 950
2420.18 933
2420.64 957
2421.11 948
2421.57 952
2422.04 950
2422.50 978
2422.96 998
2423.43 1002
2423.89 973
2424.36 954
2424.82 1025
2425.29 1029
2425.75 1018
2426.22 971
2426.68 971
2427.15 994
2427.61 975
2428.07 986
2428.54 938
2429.00 927
2429.47 880
2429.93 873
2430.40 880
2430.86 878
2431.33 839
2431.79 841
2432.26 843
2432.72 835
2433.19 849
2433.65 847
2434.12 898
2434.59 940
2435.05 907
2435.52 911
2435.98 908
2436.45 911
2436.91 936
2437.38 993
2437.84 958
2438.31 997
2438.78 1019
2439.24 982
2439.71 1022
2440.17 1090
2440.64 967
2441.10 995
2441.57 1020
2442.04 1074
2442.50 1077
2442.97 1029
2443.44 1018
2443.90 1009
2444.37 993
2444.83 946
2445.30 890
2445.77 925
2446.23 909
2446.70 804
2447.17 862
2447.63 890
2448.10 834
2448.57 835
2449.03 865
2449.50 879
2449.97 844
2450.43 868
2450.90 855
2451.37 809
2451.83 885
2452.30 899
2452.77 867
2453.24 859
2453.70 824
2454.17 808
2454.64 808
2455.10 793
2455.57 858
2456.04 815
2456.51 824
2456.97 814
2457.44 787
2457.91 812
2458.38 839
2458.84 791
2459.31 772
2459.78 786
2460.25 806
2460.72 852
2461.18 839
2461.65 824
2462.12 815
2462.59 902
2463.06 918
2463.52 947
2463.99 900
2464.46 871
2464.93 838
2465.40 864
2465.86 885
2466.33 872
2466.80 879
2467.27 910
2467.74 934
2468.21 829
2468.68 938
2469.14 883
2469.61 872
2470.08 923
2470.55 864
2471.02 870
2471.49 863
2471.96 880
2472.43 861
2472.90 891
2473.36 837
2473.83 873
2474.30 907
2474.77 873
2475.24 868
2475.71 853
2476.18 862
2476.65 948
2477.12 923
2477.59 880
2478.06 876
2478.53 867
2479.00 931
2479.47 904
2479.94 906
2480.41 916
2480.87 908
2481.34 985
2481.81 895
2482.28 874
2482.75 898
2483.22 912
2483.69 904
2484.16 878
2484.63 898
2485.10 887
2485.57 882
2486.05 870
2486.52 876
2486.99 933
2487.46 969
2487.93 928
2488.40 953
2488.87 912
2489.34 910
2489.81 975
2490.28 986
2490.75 897
2491.22 853
2491.69 881
2492.16 884
2492.63 864
2493.10 874
2493.58 891
2494.05 882
2494.52 956
2494.99 939
2495.46 892
2495.93 894
2496.40 837
2496.87 847
2497.34 885
2497.82 941
2498.29 898
2498.76 900
2499.23 860
2499.70 887
2500.17 879
2500.64 868
2501.12 876
2501.59 861
2502.06 815
2502.53 876
2503.00 809
2503.48 857
2503.95 873
2504.42 800
2504.89 864
2505.36 895
2505.84 865
2506.31 921
2506.78 914
2507.25 942
2507.72 946
2508.20 950
2508.67 950
2509.14 961
2509.61 1024
2510.09 996
2510.56 1004
2511.03 1155
2511.50 1129
2511.98 1150
2512.45 1186
2512.92 1216
2513.40 1205
2513.87 1297
2514.34 1203
2514.81 1114
2515.29 1081
2515.76 1050
2516.23 1039
2516.71 1069
2517.18 1008
2517.65 1010
2518.13 991
2518.60 915
2519.07 932
2519.55 1019
2520.02 972
2520.49 981
2520.97 968
2521.44 959
2521.91 954
2522.39 930
2522.86 906
2523.34 946
2523.81 872
2524.28 889
2524.76 885
2525.23 855
2525.70 880
2526.18 879
2526.65 870
2527.13 894
2527.60 958
2528.08 1036
2528.55 985
2529.02 941
2529.50 923
2529.97 997
2530.45 887
2530.92 936
2531.40 937
2531.87 911
2532.34 963
2532.82 995
2533.29 1012
2533.77 969
2534.24 1024
2534.72 985
2535.19 974
2535.67 923
2536.14 857
2536.62 927
2537.09 987
2537.57 949
2538.04 971
2538.52 923
2538.99 927
2539.47 942
2539.94 1030
2540.42 958
2540.90 941
2541.37 964
2541.85 923
2542.32 934
2542.80 1010
2543.27 1051
2543.75 946
2544.22 933
2544.70 927
2545.18 991
2545.65 1006
2546.13 1011
2546.60 1034
2547.08 1042
2547.56 1081
2548.03 1055
2548.51 1066
2548.98 1062
2549.46 1078
2549.94 1085
2550.41 1066
2550.89 1081
2551.37 1121
2551.84 1097
2552.32 1074
2552.80 1113
2553.27 1056
2553.75 1015
2554.23 1016
2554.70 1088
2555.18 1056
2555.66 1054
2556.13 1025
2556.61 1094
2557.09 1088
2557.56 1037
2558.04 1012
2558.52 1026
2558.99 1015
2559.47 981
2559.95 1029
2560.43 1073
2560.90 1011
2561.38 948
2561.86 928
2562.33 931
2562.81 889
2563.29 821
2563.77 852
2564.25 910
2564.72 901
2565.20 889
2565.68 896
2566.16 864
2566.63 874
2567.11 854
2567.59 836
2568.07 825
2568.55 821
2569.02 871
2569.50 823
2569.98 827
2570.46 846
2570.94 825
2571.41 847
2571.89 859
2572.37 838
2572.85 831
2573.33 832
2573.81 832
2574.28 904
2574.76 912
2575.24 873
2575.72 882
2576.20 888
2576.68 909
2577.16 881
2577.64 874
2578.11 912
2578.59 808
2579.07 834
2579.55 839
2580.03 882
2580.51 851
2580.99 860
2581.47 852
2581.95 820
2582.43 798
2582.91 812
2583.39 801
2583.86 836
2584.34 897
2584.82 821
2585.30 815
2585.78 824
2586.26 847
2586.74 842
2587.22 830
2587.70 852
2588.18 894
2588.66 884
2589.14 870
2589.62 841
2590.10 838
2590.58 847
2591.06 836
2591.54 837
2592.02 910
2592.50 949
2592.98 903
2593.46 864
2593.94 827
2594.42 915
2594.90 848
2595.38 865
2595.86 817
2596.35 938
2596.83 907
2597.31 908
2597.79 902
2598.27 902
2598.75 832
2599.23 804
2599.71 832
2600.19 896
2600.67 909
2601.15 881
2601.63 881
2602.12 870
2602.60 841
2603.08 851
2603.56 858
2604.04 887
2604.52 894
2605.00 868
2605.48 869
2605.97 789
2606.45 823
2606.93 806
2607.41 810
2607.89 783
2608.37 873
2608.86 867
2609.34 901
2609.82 907
2610.30 891
2610.78 895
2611.26 878
2611.75 873
2612.23 941
2612.71 868
2613.19 820
2613.68 928
2614.16 945
2614.64 856
2615.12 851
2615.60 918
2616.09 862
2616.57 856
2617.05 856
2617.53 862
2618.02 798
2618.50 804
2618.98 834
2619.46 810
2619.95 804
2620.43 819
2620.91 827
2621.40 808
2621.88 860
2622.36 824
2622.85 804
2623.33 841
2623.81 835
2624.29 848
2624.78 830
2625.26 838
2625.74 842
2626.23 841
2626.71 841
2627.19 889
2627.68 909
2628.16 924
2628.64 875
2629.13 915
2629.61 891
2630.10 878
2630.58 860
2631.06 913
2631.55 961
2632.03 893
2632.51 904
2633.00 891
2633.48 935
2633.97 917
2634.45 885
2634.94 808
2635.42 826
2635.90 823
2636.39 829
2636.87 843
2637.36 869
2637.84 801
2638.33 800
2638.81 865
2639.29 889
2639.78 888
2640.26 865
2640.75 923
2641.23 799
2641.72 828
2642.20 808
2642.69 901
2643.17 898
2643.66 843
2644.14 819
2644.63 844
2645.11 858
2645.60 821
2646.08 803
2646.57 867
2647.05 833
2647.54 855
2648.02 850
2648.51 883
2648.99 903
2649.48 883
2649.97 905
2650.45 866
2650.94 875
2651.42 895
2651.91 909
2652.39 899
2652.88 904
2653.37 925
2653.85 900
2654.34 888
2654.82 876
2655.31 877
2655.80 883
2656.28 907
2656.77 892
2657.25 907
2657.74 881
2658.23 953
2658.71 897
2659.20 866
2659.69 855
2660.17 811
2660.66 829
2661.14 877
2661.63 838
2662.12 848
2662.60 842
2663.09 817
2663.58 896
2664.06 887
2664.55 885
2665.04 920
2665.53 886
2666.01 869
2666.50 912
2666.99 922
2667.47 918
2667.96 934
2668.45 916
2668.94 898
2669.42 896
2669.91 896
2670.40 880
2670.88 897
2671.37 890
2671.86 982
2672.35 977
2672.83 1006
2673.32 1032
2673.81 1026
2674.30 1162
2674.79 1187
2675.27 1066
2675.76 1056
2676.25 1109
2676.74 1118
2677.23 999
2677.71 1059
2678.20 990
2678.69 1000
2679.18 964
2679.67 917
2680.15 960
2680.64 951
2681.13 954
2681.62 905
2682.11 945
2682.60 926
2683.08 989
2683.57 985
2684.06 1095
2684.55 1016
2685.04 1029
2685.53 1024
2686.02 1008
2686.51 972
2686.99 959
2687.48 949
2687.97 939
2688.46 925
2688.95 871
2689.44 909
2689.93 934
2690.42 891
2690.91 934
2691.40 893
2691.89 953
2692.38 928
2692.87 905
2693.35 891
2693.84 931
2694.33 906
2694.82 901
2695.31 937
2695.80 916
2696.29 888
2696.78 954
2697.27 942
2697.76 967
2698.25 921
2698.74 942
2699.23 937
2699.72 897
2700.21 884
2700.70 931
2701.19 949
2701.68 957
2702.17 959
2702.66 929
2703.15 920
2703.64 987
2704.13 907
2704.62 916
2705.12 896
2705.61 904
2706.10 912
2706.59 888
2707.08 875
2707.57 879
2708.06 956
2708.55 868
2709.04 841
2709.53 869
2710.02 867
2710.51 872
2711.01 833
2711.50 870
2711.99 899
2712.48 885
2712.97 873
2713.46 868
2713.95 869
2714.44 892
2714.94 896
2715.43 897
2715.92 876
2716.41 871
2716.90 818
2717.39 859
2717.89 882
2718.38 868
2718.87 859
2719.36 867
2719.85 937
2720.34 894
2720.84 962
2721.33 1003
2721.82 963
2722.31 1054
2722.80 1063
2723.30 1023
2723.79 972
2724.28 947
2724.77 872
2725.27 944
2725.76 897
2726.25 879
2726.74 917
2727.24 912
2727.73 905
2728.22 862
2728.71 784
2729.21 797
2729.70 866
2730.19 873
2730.69 869
2731.18 898
2731.67 893
2732.16 977
2732.66 939
2733.15 940
2733.64 994
2734.14 916
2734.63 960
2735.12 962
2735.62 989
2736.11 1024
2736.60 1036
2737.10 1046
2737.59 985
2738.08 1015
2738.58 1031
2739.07 994
2739.56 931
2740.06 978
2740.55 1007
2741.05 971
2741.54 931
2742.03 895
2742.53 896
2743.02 893
2743.52 878
2744.01 914
2744.50 867
2745.00 834
2745.49 831
2745.99 883
2746.48 872
2746.97 898
2747.47 871
2747.96 903
2748.46 892
2748.95 951
2749.45 890
2749.94 946
2750.44 901
2750.93 829
2751.43 873
2751.92 844
2752.42 856
2752.91 875
2753.41 816
2753.90 853
2754.40 868
2754.89 882
2755.39 885
2755.88 865
2756.38 886
2756.87 849
2757.37 906
2757.86 909
2758.36 900
2758.85 897
2759.35 944
2759.84 934
2760.34 880
2760.83 914
2761.33 917
2761.83 986
2762.32 926
2762.82 938
2763.31 972
2763.81 955
2764.30 881
2764.80 937
2765.30 904
2765.79 855
2766.29 878
2766.78 902
2767.28 870
2767.78 849
2768.27 914
2768.77 915
2769.27 905
2769.76 897
2770.26 890
2770.76 849
2771.25 823
2771.75 858
2772.24 865
2772.74 899
2773.24 860
2773.73 898
2774.23 920
2774.73 923
2775.23 981
2775.72 966
2776.22 922
2776.72 1020
2777.21 973
2777.71 947
2778.21 849
2778.70 975
2779.20 1023
2779.70 932
2780.20 947
2780.69 976
2781.19 968
2781.69 972
2782.19 972
2782.68 904
2783.18 888
2783.68 910
2784.18 894
2784.67 889
2785.17 888
2785.67 902
2786.17 937
2786.67 836
2787.16 910
2787.66 862
2788.16 868
2788.66 921
2789.16 850
2789.65 873
2790.15 865
2790.65 847
2791.15 863
2791.65 852
2792.15 911
2792.64 896
2793.14 881
2793.64 921
2794.14 896
2794.64 890
2795.14 914
2795.64 944
2796.13 936
2796.63 1020
2797.13 994
2797.63 1000
2798.13 1025
2798.63 1033
2799.13 999
2799.63 976
2800.13 1002
2800.62 990
2801.12 943
2801.62 914
2802.12 933
2802.62 916
2803.12 949
2803.62 899
2804.12 881
2804.62 857
2805.12 894
2805.62 889
2806.12 942
2806.62 958
2807.12 955
2807.62 987
2808.12 1006
2808.62 1072
2809.12 1044
2809.62 1031
2810.12 1017
2810.62 1061
2811.12 1089
2811.62 1034
2812.12 1091
2812.62 1140
2813.12 1127
2813.62 1120
2814.12 1064
2814.62 1051
2815.12 1069
2815.62 1063
2816.12 1050
2816.62 1061
2817.12 1045
2817.62 1002
2818.12 990
2818.62 943
2819.12 876
2819.63 897
2820.13 927
2820.63 952
2821.13 925
2821.63 947
2822.13 973
2822.63 961
2823.13 901
2823.63 928
2824.13 927
2824.64 930
2825.14 897
2825.64 925
2826.14 896
2826.64 944
2827.14 917
2827.64 930
2828.15 918
2828.65 883
2829.15 916
2829.65 886
2830.15 911
2830.65 838
2831.16 866
2831.66 894
2832.16 850
2832.66 817
2833.16 767
2833.67 876
2834.17 848
2834.67 891
2835.17 910
2835.68 928
2836.18 899
2836.68 897
2837.18 903
2837.68 912
2838.19 888
2838.69 916
2839.19 999
2839.70 905
2840.20 917
2840.70 877
2841.20 919
2841.71 911
2842.21 938
2842.71 926
2843.21 962
2843.72 957
2844.22 987
2844.72 984
2845.23 916
2845.73 987
2846.23 979
2846.74 948
2847.24 1032
2847.74 985
2848.25 972
2848.75 1043
2849.25 1060
2849.76 1075
2850.26 1101
2850.76 1096
2851.27 1050
2851.77 1036
2852.28 962
2852.78 969
2853.28 960
2853.79 965
2854.29 974
2854.79 931
2855.30 997
2855.80 965
2856.31 898
2856.81 914
2857.31 1004
2857.82 965
2858.32 995
2858.83 943
2859.33 956
2859.84 1012
2860.34 1002
2860.85 974
2861.35 1001
2861.85 951
2862.36 1041
2862.86 971
2863.37 925
2863.87 864
2864.38 876
2864.88 921
2865.39 900
2865.89 894
2866.40 893
2866.90 859
2867.41 864
2867.91 900
2868.42 922
2868.92 940
2869.43 939
2869.93 905
2870.44 940
2870.94 982
2871.45 984
2871.96 1009
2872.46 1070
2872.97 1093
2873.47 1038
2873.98 1028
2874.48 1068
2874.99 1048
2875.49 1034
2876.00 966
2876.51 983
2877.01 979
2877.52 976
2878.02 996
2878.53 902
2879.04 935
2879.54 994
2880.05 994
2880.55 967
2881.06 1010
2881.57 1027
2882.07 1046
2882.58 1084
2883.09 1114
2883.59 1119
2884.10 1066
2884.61 1166
2885.11 1168
2885.62 1202
2886.13 1318
2886.63 1346
2887.14 1308
2887.65 1313
2888.15 1287
2888.66 1281
2889.17 1260
2889.67 1269
2890.18 1227
2890.69 1139
2891.20 1103
2891.70 1127
2892.21 1128
2892.72 1090
2893.22 1058
2893.73 1121
2894.24 1079
2894.75 1100
2895.25 1120
2895.76 1040
2896.27 1127
2896.78 1215
2897.29 1193
2897.79 1153
2898.30 1142
2898.81 1128
2899.32 1118
2899.82 1156
2900.33 1184
2900.84 1173
2901.35 1175
2901.86 1181
2902.36 1164
2902.87 1151
2903.38 1136
2903.89 1146
2904.40 1136
2904.91 1167
2905.41 1112
2905.92 1062
2906.43 1171
2906.94 1159
2907.45 1058
2907.96 1024
2908.47 1030
2908.97 1071
2909.48 992
2909.99 963
2910.50 941
2911.01 940
2911.52 945
2912.03 987
2912.54 1014
2913.05 992
2913.55 1048
2914.06 1020
2914.57 1052
2915.08 991
2915.59 970
2916.10 972
2916.61 1002
2917.12 1042
2917.63 1041
2918.14 988
2918.65 995
2919.16 1067
2919.67 1036
2920.18 1077
2920.69 1010
2921.20 1062
2921.71 1070
2922.22 1088
2922.73 1145
2923.24 1095
2923.75 1191
2924.26 1252
2924.77 1240
2925.28 1246
2925.79 1265
2926.30 1270
2926.81 1210
2927.32 1213
2927.83 1106
2928.34 1122
2928.85 1069
2929.36 1062
2929.87 1057
2930.38 1035
2930.89 985
2931.40 944
2931.91 949
2932.42 966
2932.93 938
2933.45 958
2933.96 982
2934.47 956
2934.98 963
2935.49 1006
2936.00 981
2936.51 1022
2937.02 1033
2937.53 1108
2938.04 1108
2938.56 1118
2939.07 1145
2939.58 1155
2940.09 1230
2940.60 1304
2941.11 1344
2941.62 1321
2942.14 1313
2942.65 1332
2943.16 1277
2943.67 1308
2944.18 1321
2944.70 1286
2945.21 1295
2945.72 1243
2946.23 1226
2946.74 1152
2947.26 1097
2947.77 1130
2948.28 1153
2948.79 1103
2949.30 1089
2949.82 1086
2950.33 1025
2950.84 999
2951.35 955
2951.87 892
2952.38 892
2952.89 912
2953.40 925
2953.92 961
2954.43 937
2954.94 896
2955.45 918
2955.97 918
2956.48 905
2956.99 901
2957.51 869
2958.02 894
2958.53 955
2959.04 967
2959.56 972
2960.07 970
2960.58 963
2961.10 989
2961.61 1002
2962.12 965
2962.64 1073
2963.15 1083
2963.66 1082
2964.18 1058
2964.69 1026
2965.21 1030
2965.72 983
2966.23 976
2966.75 994
2967.26 1034
2967.77 1019
2968.29 998
2968.80 978
2969.32 944
2969.83 1003
2970.34 1008
2970.86 1027
2971.37 985
2971.89 946
2972.40 902
2972.91 965
2973.43 948
2973.94 1065
2974.46 1109
2974.97 1037
2975.49 1049
2976.00 1019
2976.52 1053
2977.03 965
2977.55 938
2978.06 986
2978.57 1065
2979.09 1096
2979.60 1078
2980.12 1040
2980.63 1113
2981.15 1120
2981.66 1141
2982.18 1095
2982.69 1049
2983.21 1074
2983.73 1106
2984.24 1123
2984.76 1030
2985.27 1073
2985.79 1200
2986.30 1146
2986.82 1133
2987.33 1158
2987.85 1202
2988.36 1109
2988.88 1134
2989.40 1072
2989.91 1152
2990.43 1222
2990.94 1134
2991.46 1132
2991.97 1128
2992.49 1112
2993.01 1141
2993.52 1124
2994.04 1162
2994.55 1137
2995.07 1129
2995.59 1204
2996.10 1217
2996.62 1205
2997.14 1322
2997.65 1327
2998.17 1407
2998.69 1491
2999.20 1443
2999.72 1472
3000.24 1400
3000.75 1397
3001.27 1465
3001.79 1554
3002.30 1680
3002.82 1898
3003.34 2106
3003.85 2347
3004.37 2507
3004.89 2673
3005.40 2873
3005.92 2899
3006.44 2734
3006.96 2681
3007.47 2506
3007.99 2304
3008.51 2075
3009.03 1876
3009.54 1731
3010.06 1534
3010.58 1436
3011.10 1379
3011.61 1270
3012.13 1250
3012.65 1274
3013.17 1277
3013.68 1228
3014.20 1191
3014.72 1179
3015.24 1153
3015.76 1169
3016.27 1135
3016.79 1163
3017.31 1088
3017.83 1156
3018.35 1146
3018.86 1178
3019.38 1217
3019.90 1190
3020.42 1193
3020.94 1163
3021.46 1156
3021.97 1185
3022.49 1281
3023.01 1220
3023.53 1289
3024.05 1245
3024.57 1262
3025.09 1308
3025.61 1306
3026.12 1245
3026.64 1209
3027.16 1324
3027.68 1251
3028.20 1184
3028.72 1207
3029.24 1199
3029.76 1161
3030.28 1114
3030.80 1118
3031.32 1021
3031.84 1011
3032.35 1071
3032.87 1154
3033.39 1115
3033.91 1104
3034.43 1100
3034.95 1078
3035.47 1123
3035.99 1117
3036.51 1163
3037.03 1137
3037.55 1079
3038.07 1158
3038.59 1128
3039.11 1079
3039.63 1079
3040.15 1087
3040.67 1073
3041.19 1031
3041.71 1071
3042.23 1052
3042.75 1041
3043.27 1044
3043.79 1098
3044.31 1071
3044.83 1051
3045.35 1038
3045.87 1057
3046.40 1073
3046.92 1110
3047.44 1103
3047.96 1030
3048.48 999
3049.00 974
3049.52 1017
3050.04 1026
3050.56 1020
3051.08 1082
3051.60 982
3052.12 1013
3052.65 1047
3053.17 999
3053.69 968
3054.21 1012
3054.73 1076
3055.25 1032
3055.77 1083
3056.30 1078
3056.82 1082
3057.34 1042
3057.86 1068
3058.38 1028
3058.90 959
3059.42 1003
3059.95 1042
3060.47 1062
3060.99 1080
3061.51 1083
3062.03 1116
3062.56 1058
3063.08 1079
3063.60 1108
3064.12 1130
3064.64 1164
3065.17 1157
3065.69 1176
3066.21 1240
3066.73 1250
3067.26 1247
3067.78 1266
3068.30 1268
3068.82 1251
3069.35 1237
3069.87 1250
3070.39 1294
3070.91 1271
3071.44 1200
3071.96 1269
3072.48 1182
3073.01 1151
3073.53 1125
3074.05 1169
3074.57 1178
3075.10 1182
3075.62 1173
3076.14 1200
3076.67 1279
3077.19 1289
3077.71 1346
3078.24 1331
3078.76 1471
3079.28 1440
3079.81 1418
3080.33 1489
3080.85 1558
3081.38 1516
3081.90 1525
3082.42 1530
3082.95 1527
3083.47 1574
3084.00 1502
3084.52 1498
3085.04 1589
3085.57 1494
3086.09 1510
3086.62 1497
3087.14 1577
3087.66 1712
3088.19 1853
3088.71 1999
3089.24 2271
3089.76 2515
3090.29 2764
3090.81 3039
3091.33 3162
3091.86 2778
3092.38 2744
3092.91 2449
3093.43 2253
3093.96 2085
3094.48 1946
3095.01 1774
3095.53 1756
3096.06 1620
3096.58 1621
3097.11 1643
3097.63 1597
3098.16 1621
3098.68 1614
3099.21 1639
3099.73 1726
3100.26 1939
3100.78 2046
3101.31 2304
3101.83 2640
3102.36 3025
3102.88 3487
3103.41 3793
3103.93 3938
3104.46 3911
3104.99 3900
3105.51 3574
3106.04 3166
3106.56 2846
3107.09 2595
3107.61 2209
3108.14 2082
3108.67 1989
3109.19 1801
3109.72 1694
3110.24 1650
3110.77 1631
3111.30 1686
3111.82 1590
3112.35 1587
3112.87 1606
3113.40 1533
3113.93 1454
3114.45 1419
3114.98 1380
3115.51 1315
3116.03 1268
3116.56 1281
3117.09 1267
3117.61 1308
3118.14 1267
3118.67 1388
3119.19 1306
3119.72 1348
3120.25 1395
3120.77 1415
3121.30 1428
3121.83 1478
3122.35 1511
3122.88 1528
3123.41 1502
3123.94 1491
3124.46 1456
3124.99 1500
3125.52 1435
3126.05 1377
3126.57 1301
3127.10 1341
3127.63 1330
3128.16 1310
3128.68 1324
3129.21 1277
3129.74 1221
3130.27 1262
3130.79 1166
3131.32 1192
3131.85 1131
3132.38 1101
3132.91 1167
3133.43 1165
3133.96 1247
3134.49 1232
3135.02 1184
3135.55 1164
3136.07 1190
3136.60 1173
3137.13 1166
3137.66 1149
3138.19 1178
3138.72 1155
3139.24 1110
3139.77 1098
3140.30 1079
3140.83 1106
3141.36 1102
3141.89 1082
3142.42 1099
3142.95 1048
3143.47 1042
3144.00 1086
3144.53 1115
3145.06 1122
3145.59 1126
3146.12 1086
3146.65 1039
3147.18 1111
3147.71 1146
3148.24 1179
3148.76 1208
3149.29 1230
3149.82 1270
3150.35 1228
3150.88 1224
3151.41 1182
3151.94 1227
3152.47 1255
3153.00 1260
3153.53 1178
3154.06 1186
3154.59 1264
3155.12 1243
3155.65 1133
3156.18 1184
3156.71 1298
3157.24 1308
3157.77 1251
3158.30 1200
3158.83 1233
3159.36 1255
3159.89 1268
3160.42 1275
3160.95 1284
3161.48 1288
3162.01 1253
3162.54 1177
3163.07 1170
3163.60 1140
3164.13 1122
3164.66 1166
3165.20 1156
3165.73 1130
3166.26 1136
3166.79 1173
3167.32 1132
3167.85 1059
3168.38 1089
3168.91 1033
3169.44 971
3169.97 1034
3170.50 1014
3171.04 1099
3171.57 1046
3172.10 1067
3172.63 1078
3173.16 1108
3173.69 1120
3174.22 1188
3174.75 1266
3175.29 1187
3175.82 1157
3176.35 1216
3176.88 1205
3177.41 1211
3177.94 1158
3178.48 1126
3179.01 1169
3179.54 1097
3180.07 1065
3180.60 1063
3181.14 1001
3181.67 994
3182.20 1023
3182.73 1065
3183.26 1076
3183.80 990
3184.33 1018
3184.86 1075
3185.39 1007
3185.93 1011
3186.46 970
3186.99 991
3187.52 987
3188.06 991
3188.59 983
3189.12 1026
3189.65 1032
3190.19 983
3190.72 975
3191.25 1046
3191.79 1057
3192.32 1082
3192.85 1098
3193.38 1025
3193.92 1012
3194.45 1005
3194.98 1074
3195.52 979
3196.05 1036
3196.58 1059
3197.12 1104
3197.65 1076
3198.18 1086
3198.72 1063
3199.25 1114
3199.78 1088
3200.32 1043
3200.85 1047
3201.39 1113
3201.92 1126
3202.45 1062
3202.99 1031
3203.52 1044
3204.05 1010
3204.59 1040
3205.12 1127
3205.66 1138
3206.19 1183
3206.72 1178
3207.26 1190
3207.79 1204
3208.33 1303
3208.86 1373
3209.40 1358
3209.93 1474
3210.47 1534
3211.00 1567
3211.53 1565
3212.07 1544
3212.60 1564
3213.14 1554
3213.67 1509
3214.21 1368
3214.74 1304
3215.28 1306
3215.81 1195
3216.35 1227
3216.88 1183
3217.42 1127
3217.95 1088
3218.49 1024
3219.02 1019
3219.56 1038
3220.09 1031
3220.63 1005
3221.16 1079
3221.70 1066
3222.23 1083
3222.77 1118
3223.31 1173
3223.84 1226
3224.38 1280
3224.91 1304
3225.45 1270
3225.98 1341
3226.52 1289
3227.06 1365
3227.59 1288
3228.13 1230
3228.66 1224
3229.20 1199
3229.74 1198
3230.27 1192
3230.81 1156
3231.34 1210
3231.88 1190
3232.42 1160
3232.95 1144
3233.49 1149
3234.03 1208
3234.56 1227
3235.10 1183
3235.64 1287
3236.17 1351
3236.71 1302
3237.25 1361
3237.78 1401
3238.32 1361
3238.86 1297
3239.39 1333
3239.93 1391
3240.47 1370
3241.00 1333
3241.54 1314
3242.08 1319
3242.61 1280
3243.15 1346
3243.69 1315
3244.23 1300
3244.76 1366
3245.30 1321
3245.84 1322
3246.38 1297
3246.91 1360
3247.45 1401
3247.99 1429
3248.53 1433
3249.06 1457
3249.60 1510
3250.14 1595
3250.68 1823
3251.21 1979
3251.75 2194
3252.29 2381
3252.83 2783
3253.37 3082
3253.90 3203
3254.44 3184
3254.98 3054
3255.52 2843
3256.06 2697
3256.60 2418
3257.13 2102
3257.67 1931
3258.21 1801
3258.75 1716
3259.29 1700
3259.83 1666
3260.36 1734
3260.90 1754
3261.44 1781
3261.98 1856
3262.52 1925
3263.06 2038
3263.60 2092
3264.14 2163
3264.68 2146
3265.21 2189
3265.75 2286
3266.29 2298
3266.83 2459
3267.37 2625
3267.91 2588
3268.45 2618
3268.99 2594
3269.53 2458
3270.07 2222
3270.61 2063
3271.15 1937
3271.69 1757
3272.23 1641
3272.76 1655
3273.30 1623
3273.84 1571
3274.38 1491
3274.92 1465
3275.46 1516
3276.00 1431
3276.54 1467
3277.08 1518
3277.62 1526
3278.16 1451
3278.70 1512
3279.24 1495
3279.78 1476
3280.32 1512
3280.86 1552
3281.41 1492
3281.95 1498
3282.49 1493
3283.03 1463
3283.57 1417
3284.11 1470
3284.65 1476
3285.19 1510
3285.73 1508
3286.27 1549
3286.81 1604
3287.35 1586
3287.89 1550
3288.43 1623
3288.97 1589
3289.52 1564
3290.06 1644
3290.60 1632
3291.14 1617
3291.68 1652
3292.22 1699
3292.76 1822
3293.30 1904
3293.85 1947
3294.39 2072
3294.93 2166
3295.47 2358
3296.01 2408
3296.55 2466
3297.09 2401
3297.64 2386
3298.18 2345
3298.72 2263
3299.26 2180
3299.80 2083
3300.34 1896
3300.89 1882
3301.43 1858
3301.97 1773
3302.51 1735
3303.06 1753
3303.60 1749
3304.14 1763
3304.68 1750
3305.22 1671
3305.77 1715
3306.31 1697
3306.85 1718
3307.39 1709
3307.94 1683
3308.48 1728
3309.02 1846
3309.56 1939
3310.11 1927
3310.65 1964
3311.19 1965
3311.74 1963
3312.28 1889
3312.82 1829
3313.36 1765
3313.91 1748
3314.45 1827
3314.99 1851
3315.54 1842
3316.08 1949
3316.62 2069
3317.17 2199
3317.71 2386
3318.25 2444
3318.80 2568
3319.34 2692
3319.88 2782
3320.43 2884
3320.97 2837
3321.51 2877
3322.06 2732
3322.60 2737
3323.14 2662
3323.69 2480
3324.23 2359
3324.78 2335
3325.32 2192
3325.86 2113
3326.41 2130
3326.95 2068
3327.50 2123
3328.04 2090
3328.59 2041
3329.13 2014
3329.67 2068
3330.22 2069
3330.76 2110
3331.31 2339
3331.85 2579
3332.40 3097
3332.94 3822
3333.49 4870
3334.03 6359
3334.57 7939
3335.12 9648
3335.66 11082
3336.21 12185
3336.75 12765
3337.30 13158
3337.84 12851
3338.39 11936
3338.93 10500
3339.48 9278
3340.02 8113
3340.57 6755
3341.11 5602
3341.66 4614
3342.20 3797
3342.75 3279
3343.30 2778
3343.84 2373
3344.39 2185
3344.93 2110
3345.48 1899
3346.02 1875
3346.57 1948
3347.11 1940
3347.66 1899
3348.21 1857
3348.75 1883
3349.30 1903
3349.84 1794
3350.39 1781
3350.94 1904
3351.48 1826
3352.03 1852
3352.57 1909
3353.12 1894
3353.67 1871
3354.21 1769
3354.76 1837
3355.31 1749
3355.85 1725
3356.40 1672
3356.95 1729
3357.49 1674
3358.04 1616
3358.59 1653
3359.13 1660
3359.68 1597
3360.23 1505
3360.77 1582
3361.32 1636
3361.87 1643
3362.41 1538
3362.96 1584
3363.51 1625
3364.05 1623
3364.60 1614
3365.15 1657
3365.70 1650
3366.24 1668
3366.79 1542
3367.34 1596
3367.89 1622
3368.43 1559
3368.98 1643
3369.53 1675
3370.08 1616
3370.62 1759
3371.17 1897
3371.72 1986
3372.27 2141
3372.81 2356
3373.36 2584
3373.91 2612
3374.46 2864
3375.01 3011
3375.55 2989
3376.10 2988
3376.65 2865
3377.20 2535
3377.75 2315
3378.30 2173
3378.84 2061
3379.39 1851
3379.94 1829
3380.49 1676
3381.04 1655
3381.59 1544
3382.13 1457
3382.68 1448
3383.23 1469
3383.78 1515
3384.33 1481
3384.88 1379
3385.43 1349
3385.98 1395
3386.52 1350
3387.07 1320
3387.62 1248
3388.17 1324
3388.72 1344
3389.27 1292
3389.82 1346
3390.37 1430
3390.92 1395
3391.47 1359
3392.02 1379
3392.57 1280
3393.12 1264
3393.66 1343
3394.21 1394
3394.76 1295
3395.31 1275
3395.86 1308
3396.41 1361
3396.96 1367
3397.51 1324
3398.06 1397
3398.61 1453
3399.16 1419
3399.71 1472
3400.26 1387
3400.81 1361
3401.36 1356
3401.91 1361
3402.46 1322
3403.01 1307
3403.56 1251
3404.11 1230
3404.66 1229
3405.21 1180
3405.77 1240
3406.32 1196
3406.87 1229
3407.42 1242
3407.97 1217
3408.52 1266
3409.07 1290
3409.62 1379
3410.17 1440
3410.72 1511
3411.27 1645
3411.82 1691
3412.37 1664
3412.93 1675
3413.48 1740
3414.03 1691
3414.58 1681
3415.13 1657
3415.68 1567
3416.23 1601
3416.78 1570
3417.34 1572
3417.89 1451
3418.44 1544
3418.99 1578
3419.54 1508
3420.09 1504
3420.65 1476
3421.20 1433
3421.75 1382
3422.30 1281
3422.85 1252
3423.40 1302
3423.96 1283
3424.51 1287
3425.06 1317
3425.61 1233
3426.17 1287
3426.72 1275
3427.27 1263
3427.82 1221
3428.37 1266
3428.93 1198
3429.48 1118
3430.03 1161
3430.58 1224
3431.14 1142
3431.69 1105
3432.24 1146
3432.79 1129
3433.35 1058
3433.90 1066
3434.45 1094
3435.01 1100
3435.56 1089
3436.11 1082
3436.66 1185
3437.22 1248
3437.77 1221
3438.32 1250
3438.88 1252
3439.43 1225
3439.98 1206
3440.54 1241
3441.09 1215
3441.64 1170
3442.20 1241
3442.75 1228
3443.30 1228
3443.86 1199
3444.41 1129
3444.96 1123
3445.52 1084
3446.07 1091
3446.63 1115
3447.18 1109
3447.73 1136
3448.29 1129
3448.84 1109
3449.40 1064
3449.95 1091
3450.50 1087
3451.06 1015
3451.61 1005
3452.17 1059
3452.72 1047
3453.27 1097
3453.83 1012
3454.38 1004
3454.94 1056
3455.49 1071
3456.05 1028
3456.60 1052
3457.16 1041
3457.71 1079
3458.27 1014
3458.82 1055
3459.38 1092
3459.93 1064
3460.49 1048
3461.04 1120
3461.60 1091
3462.15 1081
3462.71 1062
3463.26 1155
3463.82 1103
3464.37 1114
3464.93 1128
3465.48 1117
3466.04 1138
3466.59 1123
3467.15 1191
3467.70 1144
3468.26 1231
3468.81 1242
3469.37 1172
3469.93 1244
3470.48 1233
3471.04 1296
3471.59 1390
3472.15 1328
3472.70 1307
3473.26 1329
3473.82 1356
3474.37 1341
3474.93 1311
3475.48 1282
3476.04 1246
3476.60 1270
3477.15 1379
3477.71 1302
3478.27 1369
3478.82 1345
3479.38 1344
3479.93 1424
3480.49 1441
3481.05 1451
3481.60 1499
3482.16 1576
3482.72 1614
3483.27 1526
3483.83 1562
3484.39 1568
3484.95 1556
3485.50 1505
3486.06 1547
3486.62 1570
3487.17 1561
3487.73 1576
3488.29 1769
3488.84 2038
3489.40 2350
3489.96 2654
3490.52 3225
3491.07 3926
3491.63 4596
3492.19 5516
3492.75 5911
3493.30 6205
3493.86 6091
3494.42 5708
3494.98 5138
3495.53 4320
3496.09 3604
3496.65 3073
3497.21 2786
3497.77 2349
3498.32 2196
3498.88 2138
3499.44 2055
3500.00 2063
3500.56 2028
3501.11 2059
3501.67 2098
3502.23 2085
3502.79 2102
3503.35 2354
3503.91 2383
3504.46 2519
3505.02 2621
3505.58 2708
3506.14 2735
3506.70 2688
3507.26 2559
3507.81 2452
3508.37 2274
3508.93 2158
3509.49 2107
3510.05 1982
3510.61 1986
3511.17 1918
3511.73 1911
3512.29 1902
3512.85 1788
3513.40 1722
3513.96 1629
3514.52 1619
3515.08 1546
3515.64 1412
3516.20 1351
3516.76 1336
3517.32 1317
3517.88 1297
3518.44 1260
3519.00 1280
3519.56 1315
3520.12 1249
3520.68 1291
3521.24 1259
3521.80 1303
3522.36 1261
3522.92 1308
3523.48 1340
3524.04 1439
3524.60 1373
3525.16 1377
3525.72 1378
3526.28 1351
3526.84 1295
3527.40 1288
3527.96 1362
3528.52 1385
3529.08 1401
3529.64 1355
3530.20 1317
3530.76 1417
3531.32 1379
3531.88 1333
3532.44 1334
3533.00 1306
3533.56 1282
3534.12 1323
3534.68 1339
3535.25 1246
3535.81 1256
3536.37 1213
3536.93 1220
3537.49 1267
3538.05 1254
3538.61 1226
3539.17 1219
3539.73 1278
3540.30 1268
3540.86 1266
3541.42 1316
3541.98 1307
3542.54 1295
3543.10 1373
3543.66 1464
3544.23 1466
3544.79 1413
3545.35 1335
3545.91 1391
3546.47 1321
3547.03 1376
3547.60 1341
3548.16 1289
3548.72 1267
3549.28 1178
3549.84 1218
3550.41 1210
3550.97 1158
3551.53 1101
3552.09 1197
3552.65 1175
3553.22 1117
3553.78 1165
3554.34 1127
3554.90 1050
3555.47 1045
3556.03 1127
3556.59 1092
3557.15 1076
3557.72 1114
3558.28 1052
3558.84 1039
3559.41 1082
3559.97 1084
3560.53 1099
3561.09 1109
3561.66 1081
3562.22 1060
3562.78 1087
3563.35 1094
3563.91 1132
3564.47 1098
3565.04 1105
3565.60 1145
3566.16 1084
3566.73 1118
3567.29 1126
3567.85 1104
3568.42 1136
3568.98 1140
3569.54 1104
3570.11 1053
3570.67 1011
3571.23 1074
3571.80 1114
3572.36 1104
3572.93 1071
3573.49 1117
3574.05 1151
3574.62 1171
3575.18 1213
3575.75 1272
3576.31 1346
3576.87 1400
3577.44 1494
3578.00 1523
3578.57 1474
3579.13 1474
3579.70 1461
3580.26 1374
3580.82 1406
3581.39 1337
3581.95 1336
3582.52 1219
3583.08 1165
3583.65 1168
3584.21 1173
3584.78 1149
3585.34 1133
3585.91 1107
3586.47 1059
3587.04 1063
3587.60 1011
3588.17 1007
3588.73 1005
3589.30 969
3589.86 1002
3590.43 984
3590.99 919
3591.56 1032
3592.12 1018
3592.69 985
3593.25 1004
3593.82 1033
3594.39 1008
3594.95 989
3595.52 887
3596.08 955
3596.65 1006
3597.21 990
3597.78 982
3598.35 950
3598.91 966
3599.48 1071
3600.04 1087
3600.61 1034
3601.18 985
3601.74 1005
3602.31 952
3602.87 928
3603.44 902
3604.01 929
3604.57 997
3605.14 994
3605.71 924
3606.27 892
3606.84 901
3607.41 946
3607.97 935
3608.54 854
3609.11 862
3609.67 892
3610.24 888
3610.81 890
3611.37 935
3611.94 991
3612.51 943
3613.07 925
3613.64 965
3614.21 986
3614.78 1101
3615.34 1160
3615.91 1269
3616.48 1286
3617.04 1463
3617.61 1577
3618.18 1729
3618.75 1689
3619.31 1705
3619.88 1774
3620.45 1737
3621.02 1666
3621.58 1559
3622.15 1396
3622.72 1335
3623.29 1213
3623.86 1103
3624.42 1056
3624.99 997
3625.56 945
3626.13 979
3626.70 901
3627.26 956
3627.83 925
3628.40 909
3628.97 903
3629.54 958
3630.11 964
3630.67 923
3631.24 879
3631.81 908
3632.38 930
3632.95 904
3633.52 874
3634.08 928
3634.65 924
3635.22 936
3635.79 868
3636.36 864
3636.93 943
3637.50 916
3638.07 913
3638.64 931
3639.20 985
3639.77 943
3640.34 1024
3640.91 1076
3641.48 1162
3642.05 1207
3642.62 1186
3643.19 1199
3643.76 1213
3644.33 1148
3644.90 1068
3645.47 1033
3646.04 1054
3646.61 1062
3647.18 1086
3647.75 1052
3648.32 1031
3648.89 1008
3649.46 1045
3650.03 1033
3650.60 1068
3651.17 1119
3651.74 1196
3652.31 1204
3652.88 1208
3653.45 1173
3654.02 1197
3654.59 1222
3655.16 1252
3655.73 1239
3656.30 1307
3656.87 1215
3657.44 1221
3658.01 1202
3658.58 1270
3659.15 1280
3659.72 1327
3660.29 1352
3660.86 1412
3661.43 1344
3662.00 1234
3662.58 1242
3663.15 1230
3663.72 1187
3664.29 1221
3664.86 1307
3665.43 1364
3666.00 1325
3666.57 1374
3667.14 1397
3667.72 1398
3668.29 1297
3668.86 1315
3669.43 1379
3670.00 1194
3670.57 1164
3671.14 1155
3671.72 1106
3672.29 1053
3672.86 1084
3673.43 1177
3674.00 1085
3674.57 1104
3675.15 1161
3675.72 1127
3676.29 1198
3676.86 1251
3677.43 1257
3678.01 1212
3678.58 1239
3679.15 1328
3679.72 1229
3680.30 1139
3680.87 1178
3681.44 1165
3682.01 1135
3682.58 1153
3683.16 1067
3683.73 1008
3684.30 967
3684.88 1000
3685.45 1040
3686.02 991
3686.59 973
3687.17 1023
3687.74 1115
3688.31 1087
3688.88 1119
3689.46 1138
3690.03 1204
3690.60 1231
3691.18 1269
3691.75 1267
3692.32 1230
3692.90 1135
3693.47 1073
3694.04 1124
3694.62 1128
3695.19 1087
3695.76 982
3696.34 961
3696.91 957
3697.48 942
3698.06 958
3698.63 971
3699.21 924
3699.78 980
3700.35 1000
3700.93 977
3701.50 940
3702.08 951
3702.65 987
3703.22 1034
3703.80 991
3704.37 973
3704.95 1017
3705.52 1038
3706.09 1018
3706.67 978
3707.24 1009
3707.82 1054
3708.39 1084
3708.97 1034
3709.54 977
3710.12 1045
3710.69 1072
3711.26 1074
3711.84 1003
3712.41 930
3712.99 927
3713.56 988
3714.14 967
3714.71 954
3715.29 965
3715.86 1011
3716.44 955
3717.01 907
3717.59 971
3718.16 998
3718.74 963
3719.32 911
3719.89 864
3720.47 939
3721.04 944
3721.62 858
3722.19 891
3722.77 970
3723.34 913
3723.92 866
3724.49 906
3725.07 866
3725.65 913
3726.22 916
3726.80 906
3727.37 909
3727.95 826
3728.53 856
3729.10 952
3729.68 1009
3730.25 1043
3730.83 1068
3731.41 1134
3731.98 1245
3732.56 1254
3733.14 1316
3733.71 1442
3734.29 1451
3734.87 1382
3735.44 1364
3736.02 1344
3736.60 1296
3737.17 1185
3737.75 1169
3738.33 1187
3738.90 1169
3739.48 1093
3740.06 1034
3740.63 990
3741.21 1025
3741.79 1035
3742.36 917
3742.94 853
3743.52 886
3744.10 936
3744.67 932
3745.25 869
3745.83 884
3746.40 954
3746.98 961
3747.56 942
3748.14 964
3748.71 968
3749.29 948
3749.87 919
3750.45 898
3751.03 863
3751.60 902
3752.18 905
3752.76 869
3753.34 920
3753.92 879
3754.49 873
3755.07 905
3755.65 932
3756.23 938
3756.81 913
3757.38 892
3757.96 912
3758.54 906
3759.12 918
3759.70 993
3760.28 992
3760.85 1041
3761.43 1011
3762.01 1033
3762.59 992
3763.17 1015
3763.75 1066
3764.33 1046
3764.91 971
3765.48 1004
3766.06 1021
3766.64 991
3767.22 951
3767.80 995
3768.38 916
3768.96 953
3769.54 931
3770.12 983
3770.70 1013
3771.28 952
3771.85 1018
3772.43 1056
3773.01 1033
3773.59 1005
3774.17 991
3774.75 934
3775.33 949
3775.91 990
3776.49 938
3777.07 938
3777.65 919
3778.23 959
3778.81 910
3779.39 941
3779.97 946
3780.55 945
3781.13 985
3781.71 951
3782.29 942
3782.87 901
3783.45 899
3784.03 869
3784.61 919
3785.19 931
3785.77 866
3786.35 935
3786.93 895
3787.51 958
3788.10 950
3788.68 966
3789.26 983
3789.84 958
3790.42 963
3791.00 931
3791.58 959
3792.16 988
3792.74 1039
3793.32 989
3793.90 1035
3794.48 948
3795.07 933
3795.65 932
3796.23 886
3796.81 888
3797.39 938
3797.97 942
3798.55 922
3799.14 998
3799.72 965
3800.30 930
3800.88 966
3801.46 1006
3802.04 1046
3802.62 1028
3803.21 1042
3803.79 1039
3804.37 990
3804.95 1110
3805.53 1039
3806.12 1129
3806.70 1217
3807.28 1237
3807.86 1311
3808.44 1309
3809.03 1389
3809.61 1391
3810.19 1349
3810.77 1420
3811.36 1434
3811.94 1313
3812.52 1343
3813.10 1274
3813.69 1314
3814.27 1327
3814.85 1264
3815.43 1305
3816.02 1275
3816.60 1258
3817.18 1299
3817.77 1255
3818.35 1177
3818.93 1153
3819.51 1205
3820.10 1141
3820.68 1097
3821.26 1251
3821.85 1209
3822.43 1129
3823.01 1104
3823.60 1160
3824.18 1169
3824.76 1128
3825.35 1209
3825.93 1148
3826.51 1093
3827.10 1086
3827.68 1108
3828.27 1001
3828.85 975
3829.43 998
3830.02 1066
3830.60 1043
3831.18 1049
3831.77 1028
3832.35 1058
3832.94 1121
3833.52 1118
3834.10 1090
3834.69 1076
3835.27 1033
3835.86 1066
3836.44 1043
3837.03 1013
3837.61 1020
3838.19 1082
3838.78 987
3839.36 986
3839.95 1048
3840.53 985
3841.12 1025
3841.70 1052
3842.29 989
3842.87 946
3843.46 978
3844.04 1055
3844.63 1135
3845.21 1184
3845.80 1166
3846.38 1199
3846.97 1202
3847.55 1216
3848.14 1191
3848.72 1160
3849.31 1071
3849.89 1066
3850.48 1083
3851.06 1042
3851.65 1048
3852.23 1045
3852.82 1037
3853.41 939
3853.99 982
3854.58 997
3855.16 1054
3855.75 1066
3856.33 1034
3856.92 1116
3857.51 1190
3858.09 1223
3858.68 1310
3859.26 1383
3859.85 1555
3860.44 1690
3861.02 2002
3861.61 2032
3862.20 2115
3862.78 2100
3863.37 2051
3863.95 2107
3864.54 1979
3865.13 1898
3865.71 1642
3866.30 1575
3866.89 1459
3867.47 1413
3868.06 1263
3868.65 1222
3869.23 1133
3869.82 1059
3870.41 1080
3870.99 1081
3871.58 1071
3872.17 1067
3872.76 1142
3873.34 1159
3873.93 1149
3874.52 1162
3875.10 1129
3875.69 1058
3876.28 1109
3876.87 1004
3877.45 975
3878.04 1033
3878.63 984
3879.22 948
3879.80 943
3880.39 974
3880.98 971
3881.57 958
3882.15 955
3882.74 988
3883.33 964
3883.92 978
3884.51 931
3885.09 915
3885.68 882
3886.27 991
3886.86 938
3887.45 923
3888.04 973
3888.62 1049
3889.21 1040
3889.80 994
3890.39 1056
3890.98 1102
3891.57 1054
3892.15 1025
3892.74 1049
3893.33 1086
3893.92 1036
3894.51 1009
3895.10 1063
3895.69 1054
3896.28 1042
3896.86 1060
3897.45 1064
3898.04 1037
3898.63 1028
3899.22 1029
3899.81 1023
3900.40 1074
3900.99 1092
3901.58 1052
3902.17 1068
3902.76 1108
3903.34 993
3903.93 1009
3904.52 995
3905.11 923
3905.70 998
3906.29 1029
3906.88 966
3907.47 944
3908.06 955
3908.65 945
3909.24 967
3909.83 972
3910.42 931
3911.01 939
3911.60 940
3912.19 929
3912.78 931
3913.37 885
3913.96 913
3914.55 899
3915.14 861
3915.73 860
3916.32 866
3916.91 914
3917.50 906
3918.09 924
3918.68 911
3919.28 853
3919.87 908
3920.46 903
3921.05 872
3921.64 938
3922.23 877
3922.82 873
3923.41 818
3924.00 909
3924.59 853
3925.18 797
3925.77 834
3926.37 903
3926.96 848
3927.55 832
3928.14 774
3928.73 819
3929.32 825
3929.91 822
3930.51 824
3931.10 787
3931.69 769
3932.28 798
3932.87 778
3933.46 777
3934.05 773
3934.65 791
3935.24 815
3935.83 811
3936.42 823
3937.01 795
3937.61 834
3938.20 886
3938.79 901
3939.38 928
3939.97 964
3940.57 928
3941.16 913
3941.75 936
3942.34 892
3942.94 984
3943.53 973
3944.12 944
3944.71 841
3945.31 882
3945.90 927
3946.49 801
3947.08 817
3947.68 810
3948.27 794
3948.86 771
3949.45 851
3950.05 843
3950.64 814
3951.23 836
3951.83 833
3952.42 815
3953.01 844
3953.61 802
3954.20 815
3954.79 843
3955.39 844
3955.98 842
3956.57 849
3957.17 921
3957.76 910
3958.35 890
3958.95 894
3959.54 903
3960.13 883
3960.73 933
3961.32 936
3961.92 927
3962.51 873
3963.10 899
3963.70 934
3964.29 931
3964.88 950
3965.48 1006
3966.07 1067
3966.67 1045
3967.26 1100
3967.86 1133
3968.45 1202
3969.04 1136
3969.64 1103
3970.23 1022
3970.83 1036
3971.42 1025
3972.02 990
3972.61 1007
3973.21 955
3973.80 994
3974.40 1013
3974.99 1092
3975.58 1066
3976.18 1105
3976.77 1163
3977.37 1175
3977.96 1304
3978.56 1293
3979.15 1166
3979.75 1152
3980.35 1098
3980.94 1044
3981.54 1055
3982.13 1032
3982.73 1030
3983.32 1051
3983.92 1100
3984.51 1054
3985.11 997
3985.70 1020
3986.30 1027
3986.90 1004
3987.49 969
3988.09 981
3988.68 948
3989.28 937
3989.87 960
3990.47 989
3991.07 1004
3991.66 1016
3992.26 985
3992.85 1034
3993.45 1027
3994.05 1028
3994.64 1045
3995.24 1027
3995.84 1024
3996.43 997
3997.03 1024
3997.62 1043
3998.22 1052
3998.82 997
3999.41 1019
4000.01 1067
4000.61 1022
4001.20 1031
4001.80 1024
4002.40 1009
4003.00 1011
4003.59 971
4004.19 999
4004.79 966
4005.38 994
4005.98 1009
4006.58 961
4007.17 997
4007.77 972
4008.37 933
4008.97 889
4009.56 944
4010.16 966
4010.76 952
4011.36 942
4011.95 964
4012.55 949
4013.15 1018
4013.75 936
4014.34 915
4014.94 959
4015.54 1020
4016.14 1061
4016.74 1088
4017.33 1092
4017.93 1152
4018.53 1141
4019.13 1159
4019.73 1093
4020.32 1070
4020.92 1040
4021.52 1037
4022.12 992
4022.72 944
4023.32 883
4023.91 938
4024.51 958
4025.11 958
4025.71 968
4026.31 948
4026.91 966
4027.51 929
4028.10 949
4028.70 976
4029.30 978
4029.90 997
4030.50 1023
4031.10 1029
4031.70 1020
4032.30 1012
4032.90 1013
4033.49 1056
4034.09 1002
4034.69 1033
4035.29 1006
4035.89 969
4036.49 888
4037.09 945
4037.69 958
4038.29 981
4038.89 852
4039.49 903
4040.09 925
4040.69 908
4041.29 845
4041.89 796
4042.49 842
4043.09 854
4043.69 809
4044.29 824
4044.89 871
4045.49 891
4046.09 861
4046.69 843
4047.29 825
4047.89 847
4048.49 862
4049.09 853
4049.69 849
4050.29 873
4050.89 899
4051.49 881
4052.09 857
4052.69 848
4053.29 851
4053.89 879
4054.49 843
4055.09 870
4055.69 856
4056.30 829
4056.90 812
4057.50 817
4058.10 791
4058.70 817
4059.30 823
4059.90 788
4060.50 821
4061.10 889
4061.71 897
4062.31 881
4062.91 881
4063.51 921
4064.11 948
4064.71 960
4065.31 954
4065.92 1032
4066.52 957
4067.12 973
4067.72 910
4068.32 902
4068.92 958
4069.53 964
4070.13 941
4070.73 929
4071.33 945
4071.93 913
4072.54 925
4073.14 815
4073.74 808
4074.34 850
4074.94 870
4075.55 851
4076.15 822
4076.75 796
4077.35 820
4077.96 820
4078.56 804
4079.16 792
4079.76 778
4080.37 768
4080.97 766
4081.57 762
4082.17 794
4082.78 792
4083.38 755
4083.98 790
4084.59 799
4085.19 762
4085.79 757
4086.39 816
4087.00 788
4087.60 809
4088.20 795
4088.81 827
4089.41 758
4090.01 737
4090.62 776
4091.22 790
4091.82 760
4092.43 790
4093.03 819
4093.63 798
4094.24 797
4094.84 816
4095.45 855
4096.05 808
4096.65 801
4097.26 801
4097.86 800
4098.47 852
4099.07 825
4099.67 835
4100.28 855
4100.88 795
4101.49 812
4102.09 777
4102.69 745
4103.30 777
4103.90 802
4104.51 779
4105.11 775
4105.72 814
4106.32 784
4106.93 796
4107.53 819
4108.13 772
4108.74 766
4109.34 776
4109.95 768
4110.55 767
4111.16 769
4111.76 760
4112.37 807
4112.97 759
4113.58 765
4114.18 785
4114.79 731
4115.39 758
4116.00 775
4116.60 740
4117.21 763
4117.82 785
4118.42 766
4119.03 775
4119.63 755
4120.24 745
4120.84 721
4121.45 779
4122.05 754
4122.66 770
4123.27 746
4123.87 728
4124.48 758
4125.08 756
4125.69 778
4126.30 763
4126.90 782
4127.51 734
4128.11 797
4128.72 774
4129.33 746
4129.93 740
4130.54 782
4131.15 792
4131.75 742
4132.36 742
4132.96 737
4133.57 817
4134.18 796
4134.78 793
4135.39 829
4136.00 844
4136.60 853
4137.21 845
4137.82 881
4138.43 908
4139.03 879
4139.64 878
4140.25 868
4140.85 812
4141.46 898
4142.07 910
4142.68 938
4143.28 902
4143.89 910
4144.50 911
4145.10 940
4145.71 946
4146.32 886
4146.93 901
4147.53 876
4148.14 861
4148.75 843
4149.36 809
4149.97 790
4150.57 787
4151.18 801
4151.79 797
4152.40 759
4153.00 796
4153.61 761
4154.22 715
4154.83 742
4155.44 744
4156.05 745
4156.65 764
4157.26 759
4157.87 758
4158.48 802
4159.09 791
4159.70 856
4160.30 861
4160.91 875
4161.52 853
4162.13 851
4162.74 840
4163.35 806
4163.96 808
4164.56 799
4165.17 815
4165.78 863
4166.39 860
4167.00 883
4167.61 877
4168.22 867
4168.83 877
4169.44 857
4170.05 872
4170.66 884
4171.26 939
4171.87 954
4172.48 930
4173.09 943
4173.70 905
4174.31 922
4174.92 920
4175.53 938
4176.14 884
4176.75 884
4177.36 902
4177.97 857
4178.58 883
4179.19 887
4179.80 846
4180.41 848
4181.02 800
4181.63 825
4182.24 827
4182.85 809
4183.46 861
4184.07 878
4184.68 831
4185.29 811
4185.90 848
4186.51 861
4187.12 808
4187.73 790
4188.34 793
4188.95 788
4189.56 786
4190.18 776
4190.79 823
4191.40 848
4192.01 836
4192.62 793
4193.23 890
4193.84 858
4194.45 842
4195.06 833
4195.67 877
4196.28 868
4196.90 858
4197.51 826
4198.12 887
4198.73 836
4199.34 771
4199.95 831
4200.56 812
4201.18 825
4201.79 815
4202.40 801
4203.01 821
4203.62 821
4204.23 830
4204.85 859
4205.46 845
4206.07 841
4206.68 823
4207.29 860
4207.90 887
4208.52 852
4209.13 903
4209.74 933
4210.35 856
4210.97 865
4211.58 943
4212.19 931
4212.80 951
4213.41 918
4214.03 924
4214.64 913
4215.25 922
4215.86 914
4216.48 907
4217.09 916
4217.70 1011
4218.32 1035
4218.93 1019
4219.54 1026
4220.15 1047
4220.77 1092
4221.38 1152
4221.99 1200
4222.61 1149
4223.22 1142
4223.83 1182
4224.44 1237
4225.06 1251
4225.67 1160
4226.28 1205
4226.90 1271
4227.51 1358
4228.13 1367
4228.74 1381
4229.35 1433
4229.97 1420
4230.58 1437
4231.19 1324
4231.81 1259
4232.42 1204
4233.03 1125
4233.65 1129
4234.26 1097
4234.88 1028
4235.49 1062
4236.10 1075
4236.72 1033
4237.33 999
4237.95 1039
4238.56 1003
4239.17 1038
4239.79 1028
4240.40 1030
4241.02 1039
4241.63 1011
4242.25 953
4242.86 940
4243.48 1018
4244.09 1050
4244.71 1069
4245.32 1016
4245.93 1012
4246.55 1017
4247.16 1003
4247.78 997
4248.39 954
4249.01 1008
4249.62 1028
4250.24 988
4250.85 957
4251.47 944
4252.08 952
4252.70 941
4253.32 1004
4253.93 984
4254.55 980
4255.16 984
4255.78 977
4256.39 981
4257.01 946
4257.62 983
4258.24 967
4258.85 1015
4259.47 1081
4260.09 1034
4260.70 1100
4261.32 1089
4261.93 1191
4262.55 1255
4263.17 1276
4263.78 1331
4264.40 1343
4265.01 1326
4265.63 1241
4266.25 1202
4266.86 1119
4267.48 1078
4268.10 1085
4268.71 1093
4269.33 1053
4269.94 976
4270.56 1037
4271.18 999
4271.79 969
4272.41 968
4273.03 999
4273.64 1031
4274.26 993
4274.88 1037
4275.49 1069
4276.11 1148
4276.73 1257
4277.35 1246
4277.96 1210
4278.58 1249
4279.20 1307
4279.81 1209
4280.43 1186
4281.05 1145
4281.67 1103
4282.28 1021
4282.90 980
4283.52 971
4284.14 1006
4284.75 929
4285.37 966
4285.99 986
4286.61 935
4287.22 859
4287.84 885
4288.46 964
4289.08 929
4289.70 853
4290.31 917
4290.93 880
4291.55 942
4292.17 927
4292.79 842
4293.40 864
4294.02 884
4294.64 912
4295.26 904
4295.88 894
4296.50 862
4297.11 941
4297.73 939
4298.35 862
4298.97 883
4299.59 862
4300.21 902
4300.83 885
4301.44 870
4302.06 913
4302.68 999
4303.30 954
4303.92 899
4304.54 917
4305.16 908
4305.78 950
4306.40 900
4307.02 849
4307.63 896
4308.25 878
4308.87 906
4309.49 951
4310.11 958
4310.73 934
4311.35 920
4311.97 939
4312.59 989
4313.21 1010
4313.83 1027
4314.45 1027
4315.07 1035
4315.69 1033
4316.31 1010
4316.93 1019
4317.55 959
4318.17 989
4318.79 984
4319.41 1008
4320.03 1000
4320.65 978
4321.27 955
4321.89 1025
4322.51 1043
4323.13 1105
4323.75 1082
4324.37 1136
4324.99 1120
4325.61 1149
4326.23 1249
4326.85 1249
4327.47 1220
4328.09 1345
4328.71 1393
4329.33 1413
4329.96 1534
4330.58 1718
4331.20 1892
4331.82 2192
4332.44 2460
4333.06 2700
4333.68 2863
4334.30 2888
4334.92 2789
4335.54 2597
4336.17 2491
4336.79 2286
4337.41 2125
4338.03 2014
4338.65 1942
4339.27 1862
4339.89 1770
4340.52 1681
4341.14 1631
4341.76 1500
4342.38 1512
4343.00 1504
4343.62 1594
4344.25 1719
4344.87 1816
4345.49 1977
4346.11 2260
4346.73 2374
4347.36 2510
4347.98 2548
4348.60 2511
4349.22 2459
4349.84 2342
4350.47 2473
4351.09 2190
4351.71 2072
4352.33 2167
4352.96 2042
4353.58 1974
4354.20 1814
4354.82 1614
4355.45 1530
4356.07 1436
4356.69 1425
4357.31 1387
4357.94 1399
4358.56 1287
4359.18 1290
4359.81 1218
4360.43 1285
4361.05 1243
4361.68 1278
4362.30 1244
4362.92 1202
4363.55 1198
4364.17 1253
4364.79 1258
4365.42 1224
4366.04 1201
4366.66 1234
4367.29 1242
4367.91 1172
4368.53 1171
4369.16 1186
4369.78 1198
4370.40 1131
4371.03 1169
4371.65 1070
4372.27 1026
4372.90 1060
4373.52 1043
4374.15 1028
4374.77 1003
4375.39 1071
4376.02 1034
4376.64 1039
4377.27 1035
4377.89 1035
4378.52 1100
4379.14 1083
4379.76 1006
4380.39 1049
4381.01 1036
4381.64 1080
4382.26 1086
4382.89 1082
4383.51 1115
4384.14 1076
4384.76 1077
4385.39 1088
4386.01 1127
4386.64 1143
4387.26 1086
4387.89 1092
4388.51 1135
4389.14 1107
4389.76 1216
4390.39 1216
4391.01 1296
4391.64 1340
4392.26 1294
4392.89 1345
4393.51 1272
4394.14 1261
4394.76 1176
4395.39 1160
4396.01 1144
4396.64 1087
4397.26 1039
4397.89 1046
4398.52 1109
4399.14 1109
4399.77 1097
4400.39 1134
4401.02 1128
4401.65 1074
4402.27 1056
4402.90 1107
4403.52 1070
4404.15 1065
4404.78 1103
4405.40 1042
4406.03 1075
4406.65 1088
4407.28 1040
4407.91 1019
4408.53 993
4409.16 1011
4409.79 1043
4410.41 1011
4411.04 1072
4411.67 1030
4412.29 1064
4412.92 1058
4413.55 1030
4414.17 1042
4414.80 985
4415.43 953
4416.05 966
4416.68 971
4417.31 981
4417.94 965
4418.56 918
4419.19 979
4419.82 986
4420.44 997
4421.07 919
4421.70 940
4422.33 917
4422.95 985
4423.58 934
4424.21 925
4424.84 935
4425.46 949
4426.09 910
4426.72 831
4427.35 800
4427.97 874
4428.60 925
4429.23 825
4429.86 863
4430.49 917
4431.11 898
4431.74 848
4432.37 867
4433.00 869
4433.63 895
4434.26 870
4434.88 891
4435.51 923
4436.14 852
4436.77 891
4437.40 892
4438.03 888
4438.65 859
4439.28 910
4439.91 877
4440.54 821
4441.17 835
4441.80 863
4442.43 845
4443.06 854
4443.68 907
4444.31 902
4444.94 856
4445.57 909
4446.20 963
4446.83 909
4447.46 945
4448.09 968
4448.72 957
4449.35 936
4449.98 913
4450.61 928
4451.24 928
4451.86 944
4452.49 915
4453.12 933
4453.75 869
4454.38 925
4455.01 967
4455.64 973
4456.27 1056
4456.90 1028
4457.53 1039
4458.16 1040
4458.79 924
4459.42 919
4460.05 917
4460.68 904
4461.31 852
4461.94 874
4462.57 836
4463.20 840
4463.83 847
4464.46 874
4465.09 802
4465.72 899
4466.36 851
4466.99 822
4467.62 815
4468.25 862
4468.88 830
4469.51 795
4470.14 880
4470.77 850
4471.40 824
4472.03 815
4472.66 843
4473.29 824
4473.93 813
4474.56 838
4475.19 828
4475.82 835
4476.45 833
4477.08 871
4477.71 863
4478.34 814
4478.98 759
4479.61 812
4480.24 874
4480.87 875
4481.50 827
4482.13 858
4482.76 828
4483.40 811
4484.03 855
4484.66 928
4485.29 941
4485.92 853
4486.56 910
4487.19 909
4487.82 879
4488.45 853
4489.08 870
4489.72 878
4490.35 881
4490.98 819
4491.61 891
4492.25 973
4492.88 956
4493.51 920
4494.14 895
4494.78 838
4495.41 876
4496.04 900
4496.67 897
4497.31 924
4497.94 928
4498.57 957
4499.20 981
4499.84 985
4500.47 1070
4501.10 1103
4501.74 1211
4502.37 1231
4503.00 1261
4503.64 1220
4504.27 1199
4504.90 1210
4505.53 1203
4506.17 1125
4506.80 1090
4507.43 1056
4508.07 1017
4508.70 1043
4509.34 995
4509.97 1017
4510.60 1047
4511.24 1020
4511.87 1023
4512.50 987
4513.14 1035
4513.77 958
4514.41 920
4515.04 895
4515.67 909
4516.31 958
4516.94 920
4517.58 931
4518.21 934
4518.84 856
4519.48 881
4520.11 886
4520.75 887
4521.38 875
4522.02 873
4522.65 874
4523.28 904
4523.92 908
4524.55 889
4525.19 935
4525.82 962
4526.46 933
4527.09 1014
4527.73 1092
4528.36 1164
4529.00 1250
4529.63 1390
4530.27 1522
4530.90 1805
4531.54 1978
4532.17 2071
4532.81 2093
4533.44 2033
4534.08 1909
4534.71 1790
4535.35 1741
4535.99 1592
4536.62 1382
4537.26 1200
4537.89 1074
4538.53 1038
4539.16 1042
4539.80 986
4540.43 943
4541.07 867
4541.71 882
4542.34 900
4542.98 871
4543.61 865
4544.25 862
4544.89 853
4545.52 856
4546.16 899
4546.79 848
4547.43 875
4548.07 862
4548.70 892
4549.34 949
4549.98 861
4550.61 872
4551.25 884
4551.89 910
4552.52 881
4553.16 857
4553.80 867
4554.43 854
4555.07 846
4555.71 869
4556.34 814
4556.98 822
4557.62 818
4558.25 877
4558.89 861
4559.53 838
4560.16 837
4560.80 835
4561.44 832
4562.08 852
4562.71 835
4563.35 876
4563.99 865
4564.63 882
4565.26 893
4565.90 890
4566.54 904
4567.18 986
4567.81 1007
4568.45 971
4569.09 955
4569.73 998
4570.36 977
4571.00 1013
4571.64 1016
4572.28 1022
4572.92 1016
4573.55 990
4574.19 941
4574.83 941
4575.47 903
4576.11 912
4576.75 909
4577.38 923
4578.02 910
4578.66 866
4579.30 888
4579.94 851
4580.58 825
4581.21 850
4581.85 873
4582.49 863
4583.13 903
4583.77 846
4584.41 912
4585.05 943
4585.69 1015
4586.32 1010
4586.96 1086
4587.60 1098
4588.24 1149
4588.88 1167
4589.52 1143
4590.16 1102
4590.80 1128
4591.44 1137
4592.08 1211
4592.72 1194
4593.36 1170
4594.00 1241
4594.63 1126
4595.27 1056
4595.91 1021
4596.55 973
4597.19 1001
4597.83 967
4598.47 922
4599.11 951
4599.75 931
4600.39 939
4601.03 912
4601.67 864
4602.31 888
4602.95 936
4603.59 897
4604.23 932
4604.87 952
4605.51 905
4606.15 883
4606.79 925
4607.43 945
4608.08 968
4608.72 938
4609.36 985
4610.00 999
4610.64 955
4611.28 938
4611.92 915
4612.56 923
4613.20 889
4613.84 871
4614.48 850
4615.12 826
4615.76 900
4616.41 876
4617.05 854
4617.69 868
4618.33 860
4618.97 849
4619.61 824
4620.25 799
4620.89 815
4621.54 801
4622.18 790
4622.82 841
4623.46 793
4624.10 775
4624.74 770
4625.38 777
4626.03 845
4626.67 878
4627.31 821
4627.95 809
4628.59 798
4629.24 819
4629.88 828
4630.52 854
4631.16 894
4631.80 897
4632.45 947
4633.09 1018
4633.73 922
4634.37 969
4635.02 918
4635.66 953
4636.30 930
4636.94 894
4637.58 953
4638.23 966
4638.87 1048
4639.51 1068
4640.16 1051
4640.80 1035
4641.44 1023
4642.08 1056
4642.73 967
4643.37 931
4644.01 936
4644.66 939
4645.30 907
4645.94 877
4646.58 880
4647.23 883
4647.87 863
4648.51 815
4649.16 804
4649.80 902
4650.44 872
4651.09 871
4651.73 858
4652.37 899
4653.02 930
4653.66 1032
4654.31 949
4654.95 968
4655.59 886
4656.24 883
4656.88 872
4657.52 887
4658.17 833
4658.81 834
4659.46 813
4660.10 799
4660.75 760
4661.39 813
4662.03 855
4662.68 826
4663.32 781
4663.97 740
4664.61 755
4665.26 740
4665.90 671
4666.54 725
4667.19 732
4667.83 731
4668.48 777
4669.12 754
4669.77 771
4670.41 760
4671.06 735
4671.70 739
4672.35 739
4672.99 764
4673.64 729
4674.28 750
4674.93 755
4675.57 825
4676.22 818
4676.86 780
4677.51 785
4678.15 838
4678.80 770
4679.44 799
4680.09 753
4680.73 828
4681.38 808
4682.03 793
4682.67 772
4683.32 836
4683.96 848
4684.61 836
4685.25 817
4685.90 821
4686.55 856
4687.19 876
4687.84 888
4688.48 894
4689.13 837
4689.78 824
4690.42 896
4691.07 923
4691.72 959
4692.36 945
4693.01 940
4693.65 1003
4694.30 1017
4694.95 943
4695.59 987
4696.24 1074
4696.89 980
4697.53 1008
4698.18 1062
4698.83 1139
4699.47 1097
4700.12 1130
4700.77 1181
4701.41 1125
4702.06 1138
4702.71 1065
4703.36 1035
4704.00 1064
4704.65 1004
4705.30 1004
4705.94 1008
4706.59 965
4707.24 1013
4707.89 999
4708.53 924
4709.18 865
4709.83 891
4710.48 960
4711.12 961
4711.77 894
4712.42 865
4713.07 903
4713.71 913
4714.36 982
4715.01 925
4715.66 926
4716.31 961
4716.95 954
4717.60 903
4718.25 911
4718.90 913
4719.55 920
4720.19 948
4720.84 969
4721.49 974
4722.14 923
4722.79 881
4723.44 848
4724.08 895
4724.73 926
4725.38 924
4726.03 881
4726.68 937
4727.33 973
4727.98 984
4728.63 967
4729.27 958
4729.92 964
4730.57 913
4731.22 902
4731.87 844
4732.52 804
4733.17 796
4733.82 819
4734.47 806
4735.12 810
4735.77 786
4736.41 845
4737.06 839
4737.71 867
4738.36 876
4739.01 904
4739.66 936
4740.31 909
4740.96 915
4741.61 963
4742.26 957
4742.91 862
4743.56 894
4744.21 867
4744.86 852
4745.51 846
4746.16 805
4746.81 846
4747.46 815
4748.11 821
4748.76 827
4749.41 855
4750.06 867
4750.71 882
4751.36 920
4752.01 913
4752.66 884
4753.31 924
4753.96 957
4754.61 921
4755.26 910
4755.92 938
4756.57 829
4757.22 854
4757.87 889
4758.52 936
4759.17 942
4759.82 879
4760.47 861
4761.12 972
4761.77 941
4762.42 990
4763.08 932
4763.73 960
4764.38 941
4765.03 890
4765.68 917
4766.33 884
4766.98 927
4767.64 937
4768.29 914
4768.94 858
4769.59 886
4770.24 894
4770.89 932
4771.54 867
4772.20 846
4772.85 884
4773.50 824
4774.15 790
4774.80 831
4775.46 825
4776.11 811
4776.76 791
4777.41 798
4778.06 830
4778.72 790
4779.37 841
4780.02 832
4780.67 846
4781.33 830
4781.98 843
4782.63 827
4783.28 799
4783.94 860
4784.59 834
4785.24 856
4785.89 789
4786.55 848
4787.20 861
4787.85 856
4788.51 890
4789.16 867
4789.81 866
4790.46 874
4791.12 866
4791.77 889
4792.42 909
4793.08 952
4793.73 911
4794.38 901
4795.04 936
4795.69 894
4796.34 893
4797.00 951
4797.65 1005
4798.30 975
4798.96 1039
4799.61 1041
4800.27 1089
4800.92 1085
4801.57 1118
4802.23 1178
4802.88 1146
4803.53 1133
4804.19 1103
4804.84 1048
4805.50 955
4806.15 956
4806.81 981
4807.46 985
4808.11 977
4808.77 954
4809.42 919
4810.08 921
4810.73 897
4811.39 891
4812.04 949
4812.69 989
4813.35 993
4814.00 976
4814.66 962
4815.31 965
4815.97 1007
4816.62 997
4817.28 970
4817.93 1058
4818.59 1056
4819.24 1047
4819.90 1050
4820.55 1083
4821.21 1154
4821.86 1233
4822.52 1289
4823.17 1287
4823.83 1301
4824.48 1293
4825.14 1280
4825.79 1238
4826.45 1185
4827.11 1191
4827.76 1099
4828.42 1151
4829.07 1111
4829.73 1085
4830.38 1093
4831.04 1078
4831.70 1192
4832.35 1119
4833.01 1122
4833.66 1148
4834.32 1163
4834.98 1196
4835.63 1255
4836.29 1332
4836.94 1263
4837.60 1274
4838.26 1338
4838.91 1271
4839.57 1359
4840.23 1339
4840.88 1301
4841.54 1290
4842.20 1334
4842.85 1328
4843.51 1295
4844.17 1269
4844.82 1289
4845.48 1316
4846.14 1309
4846.79 1375
4847.45 1353
4848.11 1411
4848.76 1455
4849.42 1531
4850.08 1557
4850.73 1678
4851.39 1742
4852.05 1703
4852.71 1636
4853.36 1441
4854.02 1475
4854.68 1495
4855.34 1529
4855.99 1526
4856.65 1707
4857.31 1822
4857.97 1874
4858.62 1944
4859.28 1964
4859.94 1948
4860.60 1874
4861.25 1856
4861.91 1729
4862.57 1614
4863.23 1528
4863.89 1540
4864.54 1621
4865.20 1607
4865.86 1589
4866.52 1597
4867.18 1630
4867.84 1559
4868.49 1563
4869.15 1620
4869.81 1550
4870.47 1480
4871.13 1436
4871.79 1444
4872.44 1373
4873.10 1415
4873.76 1402
4874.42 1428
4875.08 1412
4875.74 1381
4876.40 1357
4877.06 1404
4877.72 1465
4878.37 1430
4879.03 1575
4879.69 1604
4880.35 1597
4881.01 1539
4881.67 1345
4882.33 1341
4882.99 1369
4883.65 1351
4884.31 1308
4884.97 1310
4885.63 1310
4886.29 1351
4886.95 1362
4887.61 1302
4888.26 1294
4888.92 1325
4889.58 1285
4890.24 1249
4890.90 1264
4891.56 1244
4892.22 1281
4892.88 1371
4893.54 1390
4894.20 1322
4894.86 1208
4895.52 1201
4896.18 1243
4896.84 1186
4897.51 1199
4898.17 1215
4898.83 1251
4899.49 1244
4900.15 1241
4900.81 1284
4901.47 1276
4902.13 1227
4902.79 1148
4903.45 1171
4904.11 1192
4904.77 1145
4905.43 1153
4906.09 1096
4906.75 1064
4907.41 1041
4908.08 1021
4908.74 1060
4909.40 988
4910.06 989
4910.72 981
4911.38 977
4912.04 1013
4912.70 1033
4913.37 1037
4914.03 992
4914.69 967
4915.35 936
4916.01 979
4916.67 939
4917.33 916
4918.00 953
4918.66 962
4919.32 941
4919.98 959
4920.64 913
4921.31 939
4921.97 961
4922.63 941
4923.29 914
4923.95 940
4924.62 914
4925.28 916
4925.94 947
4926.60 845
4927.26 850
4927.93 879
4928.59 910
4929.25 912
4929.91 866
4930.58 917
4931.24 892
4931.90 923
4932.56 888
4933.23 866
4933.89 926
4934.55 912
4935.22 881
4935.88 940
4936.54 954
4937.20 940
4937.87 877
4938.53 943
4939.19 914
4939.86 830
4940.52 878
4941.18 858
4941.85 864
4942.51 920
4943.17 876
4943.84 883
4944.50 867
4945.16 830
4945.83 843
4946.49 864
4947.15 844
4947.82 820
4948.48 824
4949.15 830
4949.81 796
4950.47 770
4951.14 817
4951.80 823
4952.47 878
4953.13 891
4953.79 858
4954.46 832
4955.12 853
4955.79 911
4956.45 859
4957.11 803
4957.78 783
4958.44 816
4959.11 933
4959.77 883
4960.44 911
4961.10 914
4961.77 970
4962.43 1076
4963.10 1064
4963.76 1016
4964.42 1128
4965.09 1118
4965.75 1078
4966.42 975
4967.08 936
4967.75 901
4968.41 846
4969.08 794
4969.74 854
4970.41 846
4971.08 857
4971.74 821
4972.41 769
4973.07 789
4973.74 797
4974.40 797
4975.07 855
4975.73 828
4976.40 851
4977.06 874
4977.73 901
4978.40 845
4979.06 853
4979.73 844
4980.39 787
4981.06 784
4981.73 811
4982.39 802
4983.06 797
4983.72 807
4984.39 773
4985.06 782
4985.72 792
4986.39 803
4987.05 783
4987.72 822
4988.39 785
4989.05 749
4989.72 770
4990.39 768
4991.05 742
4991.72 776
4992.39 754
4993.05 818
4993.72 833
4994.39 768
4995.05 776
4995.72 800
4996.39 777
4997.05 753
4997.72 747
4998.39 718
4999.06 694
4999.72 766
5000.39 763
5001.06 795
5001.73 750
5002.39 739
5003.06 794
5003.73 740
5004.39 699
5005.06 707
5005.73 755
5006.40 711
5007.07 711
5007.73 736
5008.40 704
5009.07 714
5009.74 711
5010.40 711
5011.07 737
5011.74 801
5012.41 807
5013.08 807
5013.74 721
5014.41 701
5015.08 679
5015.75 716
5016.42 734
5017.09 707
5017.75 683
5018.42 700
5019.09 723
5019.76 669
5020.43 734
5021.10 777
5021.76 701
5022.43 774
5023.10 772
5023.77 773
5024.44 770
5025.11 746
5025.78 770
5026.45 739
5027.12 763
5027.78 723
5028.45 711
5029.12 689
5029.79 744
5030.46 667
5031.13 679
5031.80 740
5032.47 719
5033.14 711
5033.81 706
5034.48 722
5035.15 651
5035.82 694
5036.49 672
5037.16 666
5037.83 705
5038.50 675
5039.16 678
5039.83 747
5040.50 756
5041.17 737
5041.84 699
5042.51 720
5043.18 704
5043.85 725
5044.52 743
5045.20 751
5045.87 733
5046.54 729
5047.21 750
5047.88 725
5048.55 752
5049.22 706
5049.89 729
5050.56 719
5051.23 704
5051.90 642
5052.57 666
5053.24 688
5053.91 731
5054.58 708
5055.25 739
5055.92 768
5056.60 738
5057.27 691
5057.94 683
5058.61 700
5059.28 685
5059.95 718
5060.62 734
5061.29 693
5061.96 718
5062.64 784
5063.31 728
5063.98 719
5064.65 736
5065.32 739
5065.99 709
5066.66 690
5067.34 701
5068.01 717
5068.68 723
5069.35 720
5070.02 746
5070.70 769
5071.37 762
5072.04 728
5072.71 725
5073.38 744
5074.06 700
5074.73 685
5075.40 726
5076.07 748
5076.74 761
5077.42 828
5078.09 796
5078.76 813
5079.43 852
5080.11 844
5080.78 870
5081.45 823
5082.12 812
5082.80 894
5083.47 819
5084.14 829
5084.82 780
5085.49 809
5086.16 830
5086.83 817
5087.51 843
5088.18 826
5088.85 828
5089.53 889
5090.20 907
5090.87 879
5091.55 956
5092.22 929
5092.89 876
5093.57 865
5094.24 865
5094.91 841
5095.59 753
5096.26 779
5096.93 833
5097.61 777
5098.28 778
5098.96 825
5099.63 816
5100.30 783
5100.98 790
5101.65 778
5102.32 769
5103.00 781
5103.67 789
5104.35 785
5105.02 846
5105.70 825
5106.37 838
5107.04 819
5107.72 813
5108.39 811
5109.07 818
5109.74 805
5110.42 780
5111.09 795
5111.77 787
5112.44 752
5113.11 820
5113.79 788
5114.46 767
5115.14 788
5115.81 831
5116.49 785
5117.16 837
5117.84 832
5118.51 951
5119.19 964
5119.86 1004
5120.54 1015
5121.21 943
5121.89 955
5122.57 944
5123.24 1007
5123.92 1005
5124.59 869
5125.27 874
5125.94 874
5126.62 881
5127.29 839
5127.97 833
5128.64 761
5129.32 778
5130.00 793
5130.67 830
5131.35 802
5132.02 815
5132.70 839
5133.38 885
5134.05 865
5134.73 852
5135.40 800
5136.08 847
5136.76 815
5137.43 805
5138.11 749
5138.79 754
5139.46 790
5140.14 794
5140.82 839
5141.49 758
5142.17 775
5142.85 789
5143.52 778
5144.20 723
5144.88 728
5145.55 770
5146.23 745
5146.91 763
5147.58 741
5148.26 710
5148.94 699
5149.61 735
5150.29 700
5150.97 726
5151.65 735
5152.32 769
5153.00 746
5153.68 695
5154.36 717
5155.03 688
5155.71 709
5156.39 783
5157.07 798
5157.74 811
5158.42 741
5159.10 764
5159.78 760
5160.45 736
5161.13 740
5161.81 702
5162.49 721
5163.17 687
5163.84 705
5164.52 756
5165.20 758
5165.88 690
5166.56 730
5167.24 727
5167.91 761
5168.59 813
5169.27 803
5169.95 801
5170.63 718
5171.31 731
5171.98 679
5172.66 728
5173.34 713
5174.02 723
5174.70 655
5175.38 705
5176.06 693
5176.74 698
5177.41 693
5178.09 716
5178.77 679
5179.45 721
5180.13 689
5180.81 662
5181.49 714
5182.17 639
5182.85 667
5183.53 694
5184.21 674
5184.89 728
5185.57 667
5186.24 702
5186.92 677
5187.60 671
5188.28 636
5188.96 657
5189.64 611
5190.32 643
5191.00 630
5191.68 627
5192.36 631
5193.04 657
5193.72 604
5194.40 631
5195.08 680
5195.76 724
5196.44 683
5197.12 709
5197.80 679
5198.48 695
5199.16 658
5199.84 671
5200.52 716
5201.21 704
5201.89 671
5202.57 669
5203.25 679
5203.93 660
5204.61 705
5205.29 702
5205.97 717
5206.65 720
5207.33 696
5208.01 744
5208.69 742
5209.37 739
5210.06 734
5210.74 738
5211.42 782
5212.10 758
5212.78 782
5213.46 800
5214.14 746
5214.82 795
5215.51 871
5216.19 890
5216.87 842
5217.55 833
5218.23 815
5218.91 806
5219.60 878
5220.28 803
5220.96 819
5221.64 872
5222.32 909
5223.00 881
5223.69 856
5224.37 867
5225.05 849
5225.73 871
5226.41 855
5227.10 760
5227.78 754
5228.46 766
5229.14 778
5229.83 779
5230.51 763
5231.19 783
5231.87 785
5232.56 852
5233.24 826
5233.92 816
5234.60 786
5235.29 810
5235.97 793
5236.65 776
5237.34 792
5238.02 850
5238.70 880
5239.38 881
5240.07 834
5240.75 892
5241.43 914
5242.12 840
5242.80 855
5243.48 828
5244.17 783
5244.85 758
5245.53 724
5246.22 749
5246.90 764
5247.58 755
5248.27 813
5248.95 727
5249.63 730
5250.32 796
5251.00 775
5251.69 861
5252.37 897
5253.05 856
5253.74 848
5254.42 883
5255.11 826
5255.79 769
5256.47 813
5257.16 828
5257.84 762
5258.53 761
5259.21 834
5259.89 816
5260.58 816
5261.26 903
5261.95 896
5262.63 906
5263.32 900
5264.00 876
5264.69 867
5265.37 845
5266.06 857
5266.74 811
5267.43 839
5268.11 812
5268.79 783
5269.48 728
5270.16 815
5270.85 784
5271.53 775
5272.22 825
5272.91 774
5273.59 797
5274.28 801
5274.96 819
5275.65 766
5276.33 756
5277.02 805
5277.70 764
5278.39 766
5279.07 819
5279.76 818
5280.45 772
5281.13 789
5281.82 789
5282.50 829
5283.19 775
5283.87 824
5284.56 803
5285.25 794
5285.93 811
5286.62 775
5287.30 756
5287.99 735
5288.68 749
5289.36 779
5290.05 749
5290.74 777
5291.42 743
5292.11 776
5292.79 747
5293.48 739
5294.17 793
5294.85 795
5295.54 771
5296.23 739
5296.91 762
5297.60 769
5298.29 834
5298.98 833
5299.66 802
5300.35 841
5301.04 834
5301.72 847
5302.41 901
5303.10 987
5303.78 989
5304.47 1025
5305.16 1044
5305.85 1095
5306.53 1085
5307.22 1075
5307.91 1055
5308.60 998
5309.28 1078
5309.97 1065
5310.66 1051
5311.35 1034
5312.03 1118
5312.72 1152
5313.41 1164
5314.10 1166
5314.79 1100
5315.47 1104
5316.16 1088
5316.85 1082
5317.54 1146
5318.23 1115
5318.91 1095
5319.60 1040
5320.29 1081
5320.98 1114
5321.67 1076
5322.36 1052
5323.04 1042
5323.73 977
5324.42 964
5325.11 913
5325.80 887
5326.49 836
5327.18 813
5327.86 831
5328.55 832
5329.24 818
5329.93 805
5330.62 804
5331.31 802
5332.00 833
5332.69 853
5333.38 757
5334.06 789
5334.75 786
5335.44 801
5336.13 839
5336.82 815
5337.51 787
5338.20 850
5338.89 841
5339.58 824
5340.27 812
5340.96 834
5341.65 790
5342.34 805
5343.03 832
5343.72 834
5344.41 872
5345.10 860
5345.79 859
5346.48 918
5347.17 923
5347.86 917
5348.55 1028
5349.24 1103
5349.93 1169
5350.62 1207
5351.31 1277
5352.00 1306
5352.69 1235
5353.38 1189
5354.07 1082
5354.76 1046
5355.45 989
5356.14 942
5356.83 896
5357.52 871
5358.21 825
5358.90 851
5359.59 825
5360.29 783
5360.98 783
5361.67 833
5362.36 835
5363.05 811
5363.74 821
5364.43 806
5365.12 762
5365.81 774
5366.50 767
5367.20 735
5367.89 739
5368.58 746
5369.27 743
5369.96 719
5370.65 717
5371.34 699
5372.04 734
5372.73 710
5373.42 679
5374.11 777
5374.80 702
5375.49 691
5376.19 702
5376.88 721
5377.57 758
5378.26 719
5378.95 716
5379.65 725
5380.34 715
5381.03 672
5381.72 712
5382.42 720
5383.11 709
5383.80 701
5384.49 736
5385.19 730
5385.88 716
5386.57 644
5387.26 729
5387.96 747
5388.65 783
5389.34 759
5390.03 740
5390.73 796
5391.42 795
5392.11 781
5392.80 792
5393.50 786
5394.19 782
5394.88 820
5395.58 748
5396.27 782
5396.96 770
5397.66 752
5398.35 775
5399.04 742
5399.74 712
5400.43 721
5401.12 748
5401.82 753
5402.51 775
5403.20 754
5403.90 691
5404.59 684
5405.29 754
5405.98 800
5406.67 729
5407.37 690
5408.06 709
5408.75 755
5409.45 748
5410.14 746
5410.84 751
5411.53 726
5412.23 777
5412.92 723
5413.61 694
5414.31 693
5415.00 736
5415.70 749
5416.39 766
5417.09 743
5417.78 733
5418.47 750
5419.17 794
5419.86 779
5420.56 746
5421.25 782
5421.95 783
5422.64 796
5423.34 751
5424.03 730
5424.73 748
5425.42 800
5426.12 821
5426.81 794
5427.51 757
5428.20 747
5428.90 766
5429.59 770
5430.29 745
5430.99 720
5431.68 737
5432.38 722
5433.07 743
5433.77 811
5434.46 760
5435.16 741
5435.85 798
5436.55 797
5437.25 779
5437.94 792
5438.64 820
5439.33 830
5440.03 779
5440.73 840
5441.42 763
5442.12 800
5442.81 756
5443.51 837
5444.21 817
5444.90 861
5445.60 876
5446.29 967
5446.99 1006
5447.69 1059
5448.38 1097
5449.08 1105
5449.78 1126
5450.47 1111
5451.17 1072
5451.87 1016
5452.56 1018
5453.26 937
5453.96 926
5454.65 844
5455.35 893
5456.05 864
5456.75 880
5457.44 860
5458.14 807
5458.84 900
5459.53 881
5460.23 830
5460.93 839
5461.63 932
5462.32 957
5463.02 930
5463.72 964
5464.42 935
5465.11 934
5465.81 969
5466.51 926
5467.21 931
5467.90 885
5468.60 889
5469.30 981
5470.00 886
5470.70 863
5471.39 905
5472.09 944
5472.79 964
5473.49 975
5474.19 1003
5474.88 1018
5475.58 1012
5476.28 1071
5476.98 1049
5477.68 1146
5478.38 1197
5479.07 1291
5479.77 1461
5480.47 1609
5481.17 1682
5481.87 1700
5482.57 1697
5483.27 1485
5483.96 1432
5484.66 1378
5485.36 1283
5486.06 1252
5486.76 1273
5487.46 1211
5488.16 1234
5488.86 1172
5489.56 1189
5490.26 1242
5490.96 1232
5491.65 1177
5492.35 1212
5493.05 1273
5493.75 1296
5494.45 1420
5495.15 1414
5495.85 1313
5496.55 1328
5497.25 1446
5497.95 1501
5498.65 1676
5499.35 1855
5500.05 2172
5500.75 2519
5501.45 2804
5502.15 2998
5502.85 2905
5503.55 2651
5504.25 2281
5504.95 1925
5505.65 1727
5506.35 1561
5507.05 1400
5507.75 1401
5508.45 1315
5509.15 1248
5509.85 1212
5510.55 1209
5511.25 1149
5511.95 1187
5512.65 1194
5513.35 1160
5514.05 1185
5514.76 1134
5515.46 1197
5516.16 1151
5516.86 1163
5517.56 1142
5518.26 1179
5518.96 1214
5519.66 1170
5520.36 1186
5521.06 1219
5521.77 1170
5522.47 1134
5523.17 1072
5523.87 1064
5524.57 1041
5525.27 967
5525.97 949
5526.67 962
5527.38 1012
5528.08 1009
5528.78 975
5529.48 949
5530.18 947
5530.88 964
5531.59 1017
5532.29 945
5532.99 894
5533.69 879
5534.39 937
5535.10 931
5535.80 949
5536.50 942
5537.20 924
5537.90 982
5538.61 995
5539.31 1013
5540.01 923
5540.71 920
5541.42 939
5542.12 963
5542.82 922
5543.52 897
5544.23 926
5544.93 912
5545.63 894
5546.33 857
5547.04 910
5547.74 888
5548.44 894
5549.15 887
5549.85 876
5550.55 837
5551.26 840
5551.96 825
5552.66 870
5553.36 868
5554.07 833
5554.77 848
5555.47 813
5556.18 831
5556.88 819
5557.58 787
5558.29 808
5558.99 912
5559.70 845
5560.40 893
5561.10 869
5561.81 884
5562.51 909
5563.21 846
5563.92 899
5564.62 957
5565.33 907
5566.03 914
5566.73 896
5567.44 936
5568.14 887
5568.85 864
5569.55 882
5570.25 817
5570.96 812
5571.66 761
5572.37 783
5573.07 831
5573.78 820
5574.48 841
5575.19 831
5575.89 868
5576.59 917
5577.30 851
5578.00 852
5578.71 865
5579.41 810
5580.12 793
5580.82 781
5581.53 814
5582.23 768
5582.94 801
5583.64 784
5584.35 822
5585.05 835
5585.76 781
5586.46 815
5587.17 796
5587.88 788
5588.58 812
5589.29 800
5589.99 780
5590.70 778
5591.40 766
5592.11 802
5592.81 739
5593.52 757
5594.23 770
5594.93 761
5595.64 724
5596.34 762
5597.05 760
5597.76 733
5598.46 747
5599.17 750
5599.87 714
5600.58 744
5601.29 744
5601.99 719
5602.70 778
5603.41 769
5604.11 771
5604.82 750
5605.52 787
5606.23 824
5606.94 765
5607.64 729
5608.35 724
5609.06 710
5609.76 715
5610.47 765
5611.18 747
5611.88 761
5612.59 753
5613.30 776
5614.01 766
5614.71 774
5615.42 789
5616.13 758
5616.83 745
5617.54 710
5618.25 780
5618.96 791
5619.66 829
5620.37 845
5621.08 769
5621.79 772
5622.49 791
5623.20 766
5623.91 788
5624.62 800
5625.32 793
5626.03 816
5626.74 821
5627.45 844
5628.16 874
5628.86 847
5629.57 907
5630.28 887
5630.99 851
5631.70 861
5632.40 876
5633.11 865
5633.82 926
5634.53 902
5635.24 915
5635.95 941
5636.65 999
5637.36 964
5638.07 1017
5638.78 991
5639.49 1063
5640.20 1100
5640.91 1093
5641.61 1070
5642.32 1066
5643.03 1037
5643.74 1021
5644.45 1009
5645.16 892
5645.87 917
5646.58 875
5647.29 903
5648.00 893
5648.70 896
5649.41 877
5650.12 935
5650.83 934
5651.54 913
5652.25 927
5652.96 921
5653.67 929
5654.38 980
5655.09 953
5655.80 962
5656.51 868
5657.22 840
5657.93 909
5658.64 1008
5659.35 1064
5660.06 1011
5660.77 1023
5661.48 935
5662.19 981
5662.90 971
5663.61 957
5664.32 928
5665.03 927
5665.74 921
5666.45 935
5667.16 906
5667.87 927
5668.58 871
5669.29 890
5670.00 882
5670.71 937
5671.42 996
5672.13 1005
5672.84 1074
5673.56 1017
5674.27 982
5674.98 898
5675.69 893
5676.40 862
5677.11 850
5677.82 823
5678.53 858
5679.24 868
5679.95 923
5680.67 943
5681.38 929
5682.09 932
5682.80 919
5683.51 901
5684.22 900
5684.93 925
5685.65 829
5686.36 873
5687.07 842
5687.78 838
5688.49 834
5689.20 825
5689.92 824
5690.63 817
5691.34 822
5692.05 860
5692.76 809
5693.47 785
5694.19 811
5694.90 815
5695.61 854
5696.32 852
5697.04 777
5697.75 724
5698.46 758
5699.17 755
5699.89 783
5700.60 773
5701.31 793
5702.02 835
5702.74 814
5703.45 879
5704.16 850
5704.87 836
5705.59 782
5706.30 784
5707.01 824
5707.72 776
5708.44 756
5709.15 778
5709.86 778
5710.58 782
5711.29 767
5712.00 746
5712.72 795
5713.43 788
5714.14 760
5714.86 743
5715.57 796
5716.28 746
5717.00 747
5717.71 787
5718.42 776
5719.14 790
5719.85 815
5720.56 792
5721.28 763
5721.99 745
5722.71 796
5723.42 791
5724.13 769
5724.85 798
5725.56 805
5726.28 852
5726.99 901
5727.70 834
5728.42 870
5729.13 871
5729.85 857
5730.56 856
5731.28 813
5731.99 808
5732.70 784
5733.42 805
5734.13 814
5734.85 787
5735.56 789
5736.28 806
5736.99 747
5737.71 770
5738.42 841
5739.14 802
5739.85 784
5740.57 763
5741.28 761
5742.00 802
5742.71 804
5743.43 813
5744.14 805
5744.86 809
5745.57 806
5746.29 789
5747.00 820
5747.72 798
5748.43 808
5749.15 837
5749.87 815
5750.58 820
5751.30 862
5752.01 865
5752.73 860
5753.44 920
5754.16 967
5754.88 1012
5755.59 1031
5756.31 1014
5757.02 1067
5757.74 1116
5758.46 1114
5759.17 1066
5759.89 1081
5760.60 1120
5761.32 1034
5762.04 1036
5762.75 1055
5763.47 1067
5764.19 1059
5764.90 1069
5765.62 1125
5766.34 1070
5767.05 1106
5767.77 1211
5768.49 1411
5769.20 1606
5769.92 1871
5770.64 2069
5771.35 2242
5772.07 2330
5772.79 2191
5773.50 1988
5774.22 1636
5774.94 1504
5775.65 1346
5776.37 1316
5777.09 1173
5777.81 1113
5778.52 1184
5779.24 1241
5779.96 1193
5780.68 1171
5781.39 1189
5782.11 1215
5782.83 1185
5783.55 1151
5784.26 1176
5784.98 1186
5785.70 1214
5786.42 1226
5787.14 1118
5787.85 1159
5788.57 1153
5789.29 1180
5790.01 1194
5790.73 1101
5791.44 1115
5792.16 1106
5792.88 1143
5793.60 1140
5794.32 1008
5795.03 1043
5795.75 1026
5796.47 1001
5797.19 1002
5797.91 1049
5798.63 1090
5799.35 1121
5800.06 1240
5800.78 1349
5801.50 1360
5802.22 1460
5802.94 1435
5803.66 1305
5804.38 1180
5805.10 1058
5805.82 1059
5806.53 1098
5807.25 1041
5807.97 1023
5808.69 1039
5809.41 1015
5810.13 1046
5810.85 1022
5811.57 1010
5812.29 996
5813.01 937
5813.73 953
5814.45 929
5815.17 924
5815.89 951
5816.61 949
5817.33 938
5818.05 875
5818.77 898
5819.49 991
5820.20 940
5820.92 941
5821.64 907
5822.36 924
5823.09 882
5823.81 894
5824.53 875
5825.25 844
5825.97 825
5826.69 823
5827.41 864
5828.13 874
5828.85 911
5829.57 902
5830.29 875
5831.01 845
5831.73 840
5832.45 860
5833.17 841
5833.89 815
5834.61 806
5835.33 819
5836.05 804
5836.78 811
5837.50 812
5838.22 832
5838.94 856
5839.66 824
5840.38 783
5841.10 811
5841.82 792
5842.54 785
5843.27 791
5843.99 825
5844.71 798
5845.43 795
5846.15 796
5846.87 757
5847.59 805
5848.32 811
5849.04 819
5849.76 780
5850.48 781
5851.20 811
5851.93 789
5852.65 740
5853.37 745
5854.09 759
5854.81 757
5855.54 779
5856.26 781
5856.98 818
5857.70 803
5858.42 808
5859.15 802
5859.87 776
5860.59 791
5861.31 750
5862.04 772
5862.76 779
5863.48 764
5864.20 750
5864.93 743
5865.65 759
5866.37 738
5867.10 799
5867.82 771
5868.54 778
5869.26 776
5869.99 804
5870.71 771
5871.43 796
5872.16 790
5872.88 820
5873.60 827
5874.33 747
5875.05 721
5875.77 779
5876.50 766
5877.22 770
5877.94 818
5878.67 793
5879.39 776
5880.11 798
5880.84 782
5881.56 811
5882.28 814
5883.01 812
5883.73 830
5884.46 793
5885.18 781
5885.90 786
5886.63 784
5887.35 819
5888.08 805
5888.80 815
5889.52 821
5890.25 746
5890.97 811
5891.70 796
5892.42 813
5893.15 803
5893.87 771
5894.59 771
5895.32 799
5896.04 782
5896.77 776
5897.49 793
5898.22 757
5898.94 752
5899.67 759
5900.39 758
5901.12 799
5901.84 766
5902.57 752
5903.29 775
5904.02 828
5904.74 815
5905.47 801
5906.19 795
5906.92 796
5907.64 851
5908.37 814
5909.09 819
5909.82 819
5910.55 813
5911.27 849
5912.00 845
5912.72 833
5913.45 832
5914.17 824
5914.90 807
5915.63 829
5916.35 851
5917.08 874
5917.80 870
5918.53 924
5919.25 886
5919.98 917
5920.71 864
5921.43 894
5922.16 881
5922.89 930
5923.61 937
5924.34 942
5925.06 940
5925.79 945
5926.52 898
5927.24 946
5927.97 969
5928.70 935
5929.42 960
5930.15 1014
5930.88 972
5931.60 986
5932.33 1015
5933.06 991
5933.78 978
5934.51 983
5935.24 1045
5935.97 1038
5936.69 1060
5937.42 1112
5938.15 1113
5938.87 1081
5939.60 1206
5940.33 1129
5941.06 1149
5941.78 1185
5942.51 1163
5943.24 1224
5943.97 1204
5944.69 1243
5945.42 1339
5946.15 1367
5946.88 1369
5947.60 1394
5948.33 1365
5949.06 1364
5949.79 1431
5950.52 1559
5951.24 1621
5951.97 1719
5952.70 1859
5953.43 1962
5954.16 2134
5954.88 2137
5955.61 2077
5956.34 1982
5957.07 1920
5957.80 1836
5958.53 1789
5959.25 1750
5959.98 1791
5960.71 1736
5961.44 1742
5962.17 1704
5962.90 1687
5963.63 1778
5964.36 1933
5965.08 2162
5965.81 2441
5966.54 2673
5967.27 2965
5968.00 3080
5968.73 3085
5969.46 2935
5970.19 2770
5970.92 2598
5971.65 2392
5972.37 2188
5973.10 2080
5973.83 2135
5974.56 2051
5975.29 2005
5976.02 1925
5976.75 1924
5977.48 2021
5978.21 2050
5978.94 2066
5979.67 2130
5980.40 2106
5981.13 2144
5981.86 2174
5982.59 2203
5983.32 2308
5984.05 2350
5984.78 2344
5985.51 2330
5986.24 2324
5986.97 2359
5987.70 2347
5988.43 2374
5989.16 2380
5989.89 2375
5990.62 2302
5991.35 2275
5992.08 2286
5992.81 2249
5993.54 2326
5994.27 2385
5995.00 2323
5995.74 2369
5996.47 2393
5997.20 2325
5997.93 2399
5998.66 2515
5999.39 2453
6000.12 2420
6000.85 2307
6001.58 2387
6002.31 2353
6003.04 2250
6003.78 2290
6004.51 2284
6005.24 2284
6005.97 2230
6006.70 2281
6007.43 2398
6008.16 2586
6008.90 2990
6009.63 3392
6010.36 3972
6011.09 4490
6011.82 5162
6012.55 5811
6013.29 6061
6014.02 6366
6014.75 6510
6015.48 6321
6016.21 6021
6016.95 5581
6017.68 4926
6018.41 4420
6019.14 3863
6019.87 3583
6020.61 3191
6021.34 2916
6022.07 2690
6022.80 2529
6023.54 2408
6024.27 2309
6025.00 2324
6025.73 2174
6026.47 2155
6027.20 2127
6027.93 2195
6028.66 2268
6029.40 2235
6030.13 2309
6030.86 2294
6031.59 2307
6032.33 2173
6033.06 2112
6033.79 2052
6034.53 1990
6035.26 1889
6035.99 1841
6036.73 1816
6037.46 1856
6038.19 1834
6038.93 1862
6039.66 1842
6040.39 1868
6041.13 1914
6041.86 1941
6042.59 1920
6043.33 1923
6044.06 1919
6044.79 2002
6045.53 2029
6046.26 2053
6047.00 2128
6047.73 2078
6048.46 2065
6049.20 2198
6049.93 2175
6050.67 2273
6051.40 2425
6052.13 2490
6052.87 2629
6053.60 2680
6054.34 2602
6055.07 2506
6055.81 2487
6056.54 2410
6057.27 2240
6058.01 2157
6058.74 2058
6059.48 2012
6060.21 1956
6060.95 1962
6061.68 1916
6062.42 1855
6063.15 1830
6063.89 1815
6064.62 1835
6065.36 1795
6066.09 1787
6066.83 1781
6067.56 1806
6068.30 1808
6069.03 1796
6069.77 1744
6070.50 1736
6071.24 1745
6071.97 1811
6072.71 1750
6073.44 1661
6074.18 1687
6074.91 1651
6075.65 1620
6076.39 1534
6077.12 1578
6077.86 1583
6078.59 1623
6079.33 1583
6080.06 1606
6080.80 1522
6081.54 1487
6082.27 1537
6083.01 1485
6083.74 1511
6084.48 1483
6085.22 1466
6085.95 1474
6086.69 1529
6087.42 1450
6088.16 1563
6088.90 1534
6089.63 1532
6090.37 1523
6091.11 1580
6091.84 1586
6092.58 1550
6093.32 1594
6094.05 1628
6094.79 1597
6095.53 1549
6096.26 1499
6097.00 1452
6097.74 1488
6098.47 1467
6099.21 1445
6099.95 1379
6100.69 1473
6101.42 1402
6102.16 1385
6102.90 1361
6103.63 1422
6104.37 1409
6105.11 1445
6105.85 1421
6106.58 1406
6107.32 1417
6108.06 1460
6108.80 1448
6109.53 1392
6110.27 1393
6111.01 1419
6111.75 1481
6112.49 1498
6113.22 1539
6113.96 1494
6114.70 1528
6115.44 1521
6116.17 1488
6116.91 1540
6117.65 1545
6118.39 1524
6119.13 1585
6119.87 1572
6120.60 1529
6121.34 1476
6122.08 1511
6122.82 1534
6123.56 1525
6124.30 1571
6125.03 1537
6125.77 1551
6126.51 1612
6127.25 1562
6127.99 1518
6128.73 1543
6129.47 1546
6130.21 1567
6130.94 1521
6131.68 1565
6132.42 1548
6133.16 1512
6133.90 1650
6134.64 1579
6135.38 1587
6136.12 1654
6136.86 1709
6137.60 1733
6138.34 1775
6139.08 1906
6139.81 1982
6140.55 1885
6141.29 1937
6142.03 2013
6142.77 1928
6143.51 1938
6144.25 1938
6144.99 1904
6145.73 1830
6146.47 1841
6147.21 1800
6147.95 1769
6148.69 1749
6149.43 1751
6150.17 1716
6150.91 1744
6151.65 1734
6152.39 1777
6153.13 1791
6153.87 1793
6154.61 1805
6155.35 1859
6156.09 1876
6156.83 1825
6157.58 1863
6158.32 1867
6159.06 1892
6159.80 1837
6160.54 1911
6161.28 1940
6162.02 1955
6162.76 1943
6163.50 1984
6164.24 2077
6164.98 2186
6165.72 2259
6166.46 2369
6167.21 2439
6167.95 2491
6168.69 2527
6169.43 2578
6170.17 2521
6170.91 2417
6171.65 2466
6172.39 2438
6173.14 2441
6173.88 2388
6174.62 2384
6175.36 2540
6176.10 2485
6176.84 2402
6177.59 2499
6178.33 2619
6179.07 2743
6179.81 3083
6180.55 3681
6181.30 4352
6182.04 5105
6182.78 5789
6183.52 6443
6184.26 6756
6185.01 6658
6185.75 6501
6186.49 5915
6187.23 5308
6187.97 4714
6188.72 4221
6189.46 3763
6190.20 3371
6190.94 3096
6191.69 3013
6192.43 2903
6193.17 2780
6193.92 2722
6194.66 2739
6195.40 2612
6196.14 2644
6196.89 2681
6197.63 2627
6198.37 2608
6199.12 2577
6199.86 2632
6200.60 2616
6201.34 2593
6202.09 2598
6202.83 2533
6203.57 2545
6204.32 2681
6205.06 2973
6205.80 3493
6206.55 4146
6207.29 5146
6208.03 6315
6208.78 7608
6209.52 8460
6210.27 8972
6211.01 9154
6211.75 8984
6212.50 8137
6213.24 7132
6213.98 6143
6214.73 5294
6215.47 4462
6216.22 3857
6216.96 3341
6217.71 2956
6218.45 2733
6219.19 2724
6219.94 2571
6220.68 2546
6221.43 2541
6222.17 2557
6222.92 2607
6223.66 2552
6224.40 2446
6225.15 2489
6225.89 2423
6226.64 2322
6227.38 2261
6228.13 2131
6228.87 2050
6229.62 1964
6230.36 1897
6231.11 1859
6231.85 1798
6232.60 1851
6233.34 1832
6234.09 1798
6234.83 1753
6235.58 1750
6236.32 1806
6237.07 1857
6237.81 1925
6238.56 1969
6239.30 2133
6240.05 2314
6240.80 2459
6241.54 2484
6242.29 2491
6243.03 2378
6243.78 2262
6244.52 2244
6245.27 2257
6246.02 2326
6246.76 2263
6247.51 2248
6248.25 2393
6249.00 2370
6249.75 2330
6250.49 2245
6251.24 2050
6251.98 1966
6252.73 1984
6253.48 1957
6254.22 1872
6254.97 1874
6255.72 1867
6256.46 1835
6257.21 1869
6257.95 1834
6258.70 1874
6259.45 1799
6260.19 1840
6260.94 1829
6261.69 1830
6262.43 1743
6263.18 1709
6263.93 1750
6264.68 1778
6265.42 1741
6266.17 1664
6266.92 1636
6267.66 1609
6268.41 1639
6269.16 1656
6269.91 1603
6270.65 1606
6271.40 1557
6272.15 1601
6272.89 1602
6273.64 1619
6274.39 1631
6275.14 1608
6275.88 1652
6276.63 1692
6277.38 1733
6278.13 1747
6278.88 1789
6279.62 1773
6280.37 1755
6281.12 1732
6281.87 1669
6282.62 1642
6283.36 1529
6284.11 1537
6284.86 1502
6285.61 1476
6286.36 1445
6287.10 1473
6287.85 1457
6288.60 1484
6289.35 1433
6290.10 1399
6290.85 1380
6291.59 1431
6292.34 1452
6293.09 1395
6293.84 1369
6294.59 1409
6295.34 1387
6296.09 1396
6296.84 1390
6297.58 1398
6298.33 1401
6299.08 1375
6299.83 1384
6300.58 1404
6301.33 1392
6302.08 1337
6302.83 1377
6303.58 1408
6304.33 1388
6305.08 1306
6305.83 1307
6306.58 1357
6307.32 1340
6308.07 1378
6308.82 1371
6309.57 1396
6310.32 1398
6311.07 1413
6311.82 1489
6312.57 1482
6313.32 1559
6314.07 1515
6314.82 1560
6315.57 1598
6316.32 1705
6317.07 1717
6317.82 1705
6318.57 1646
6319.32 1582
6320.07 1533
6320.82 1462
6321.57 1410
6322.32 1357
6323.07 1363
6323.82 1348
6324.58 1284
6325.33 1268
6326.08 1270
6326.83 1265
6327.58 1223
6328.33 1262
6329.08 1355
6329.83 1228
6330.58 1230
6331.33 1243
6332.08 1166
6332.83 1155
6333.58 1176
6334.34 1195
6335.09 1155
6335.84 1222
6336.59 1232
6337.34 1240
6338.09 1215
6338.84 1222
6339.59 1232
6340.35 1224
6341.10 1208
6341.85 1245
6342.60 1188
6343.35 1188
6344.10 1178
6344.86 1175
6345.61 1161
6346.36 1211
6347.11 1221
6347.86 1190
6348.62 1163
6349.37 1154
6350.12 1201
6350.87 1273
6351.62 1251
6352.38 1312
6353.13 1289
6353.88 1379
6354.63 1427
6355.38 1363
6356.14 1395
6356.89 1412
6357.64 1430
6358.39 1405
6359.15 1392
6359.90 1367
6360.65 1253
6361.40 1269
6362.16 1268
6362.91 1328
6363.66 1305
6364.42 1285
6365.17 1295
6365.92 1361
6366.67 1406
6367.43 1321
6368.18 1382
6368.93 1469
6369.69 1508
6370.44 1416
6371.19 1313
6371.95 1311
6372.70 1285
6373.45 1322
6374.21 1290
6374.96 1296
6375.71 1328
6376.47 1329
6377.22 1255
6377.98 1237
6378.73 1264
6379.48 1340
6380.24 1297
6380.99 1342
6381.74 1359
6382.50 1274
6383.25 1289
6384.01 1303
6384.76 1261
6385.51 1225
6386.27 1278
6387.02 1286
6387.78 1220
6388.53 1268
6389.29 1216
6390.04 1256
6390.79 1300
6391.55 1282
6392.30 1210
6393.06 1185
6393.81 1204
6394.57 1216
6395.32 1196
6396.08 1231
6396.83 1239
6397.59 1217
6398.34 1158
6399.10 1198
6399.85 1188
6400.61 1185
6401.36 1181
6402.12 1122
6402.87 1183
6403.63 1193
6404.38 1155
6405.14 1151
6405.89 1118
6406.65 1149
6407.40 1134
6408.16 1234
6408.91 1201
6409.67 1233
6410.43 1261
6411.18 1227
6411.94 1248
6412.69 1227
6413.45 1219
6414.20 1204
6414.96 1227
6415.72 1263
6416.47 1268
6417.23 1286
6417.98 1266
6418.74 1282
6419.50 1193
6420.25 1210
6421.01 1116
6421.77 1137
6422.52 1113
6423.28 1075
6424.03 1040
6424.79 1077
6425.55 1073
6426.30 1097
6427.06 1086
6427.82 1083
6428.57 1082
6429.33 1110
6430.09 1127
6430.84 1026
6431.60 1092
6432.36 1085
6433.11 1126
6433.87 1078
6434.63 1098
6435.39 1102
6436.14 1117
6436.90 1101
6437.66 1173
6438.41 1099
6439.17 1127
6439.93 1142
6440.69 1173
6441.44 1151
6442.20 1126
6442.96 1147
6443.72 1161
6444.47 1155
6445.23 1124
6445.99 1149
6446.75 1185
6447.50 1233
6448.26 1152
6449.02 1233
6449.78 1153
6450.54 1208
6451.29 1189
6452.05 1136
6452.81 1194
6453.57 1203
6454.33 1202
6455.08 1127
6455.84 1155
6456.60 1174
6457.36 1197
6458.12 1200
6458.88 1177
6459.64 1142
6460.39 1182
6461.15 1197
6461.91 1219
6462.67 1250
6463.43 1216
6464.19 1240
6464.95 1325
6465.70 1316
6466.46 1346
6467.22 1299
6467.98 1380
6468.74 1411
6469.50 1292
6470.26 1275
6471.02 1279
6471.78 1343
6472.54 1338
6473.30 1357
6474.05 1349
6474.81 1359
6475.57 1353
6476.33 1300
6477.09 1319
6477.85 1352
6478.61 1414
6479.37 1422
6480.13 1421
6480.89 1477
6481.65 1462
6482.41 1486
6483.17 1517
6483.93 1499
6484.69 1544
6485.45 1548
6486.21 1590
6486.97 1620
6487.73 1555
6488.49 1553
6489.25 1548
6490.01 1555
6490.77 1664
6491.53 1713
6492.29 1714
6493.05 1818
6493.81 1738
6494.57 1752
6495.33 1831
6496.10 1783
6496.86 1787
6497.62 1816
6498.38 1833
6499.14 1805
6499.90 1805
6500.66 1758
6501.42 1840
6502.18 1790
6502.94 1823
6503.70 1937
6504.47 2152
6505.23 2383
6505.99 3006
6506.75 3932
6507.51 4937
6508.27 6070
6509.03 6747
6509.79 7154
6510.56 7039
6511.32 6637
6512.08 5961
6512.84 5336
6513.60 4527
6514.36 3848
6515.13 3337
6515.89 2927
6516.65 2555
6517.41 2412
6518.17 2277
6518.94 2255
6519.70 2135
6520.46 2133
6521.22 2115
6521.98 2113
6522.75 2105
6523.51 2116
6524.27 2184
6525.03 2303
6525.79 2385
6526.56 2423
6527.32 2554
6528.08 2581
6528.84 2574
6529.61 2525
6530.37 2553
6531.13 2410
6531.90 2396
6532.66 2454
6533.42 2622
6534.18 2939
6534.95 3404
6535.71 4143
6536.47 4607
6537.24 4959
6538.00 5113
6538.76 5076
6539.53 4548
6540.29 4110
6541.05 3628
6541.82 3277
6542.58 2913
6543.34 2639
6544.11 2471
6544.87 2346
6545.63 2407
6546.40 2495
6547.16 2479
6547.92 2469
6548.69 2398
6549.45 2296
6550.21 2279
6550.98 2135
6551.74 2090
6552.51 2032
6553.27 2015
6554.03 1966
6554.80 1889
6555.56 1908
6556.33 1851
6557.09 1835
6557.85 1821
6558.62 1802
6559.38 1883
6560.15 1815
6560.91 1799
6561.68 1899
6562.44 1950
6563.21 1923
6563.97 2023
6564.74 2037
6565.50 2010
6566.26 2020
6567.03 2052
6567.79 2031
6568.56 2002
6569.32 2058
6570.09 2048
6570.85 2002
6571.62 2117
6572.38 2081
6573.15 2111
6573.91 2189
6574.68 2246
6575.44 2218
6576.21 2303
6576.98 2278
6577.74 2285
6578.51 2251
6579.27 2253
6580.04 2215
6580.80 2216
6581.57 2314
6582.33 2280
6583.10 2355
6583.87 2362
6584.63 2423
6585.40 2438
6586.16 2409
6586.93 2342
6587.70 2270
6588.46 2263
6589.23 2318
6589.99 2263
6590.76 2284
6591.53 2491
6592.29 2580
6593.06 2767
6593.82 2948
6594.59 3030
6595.36 3188
6596.12 3228
6596.89 3262
6597.66 3213
6598.42 3101
6599.19 2934
6599.96 2783
6600.72 2654
6601.49 2521
6602.26 2388
6603.02 2239
6603.79 2155
6604.56 2117
6605.33 2027
6606.09 2081
6606.86 2077
6607.63 2061
6608.39 2063
6609.16 2141
6609.93 2136
6610.70 2111
6611.46 2139
6612.23 2120
6613.00 2080
6613.77 2077
6614.53 2068
6615.30 2063
6616.07 2029
6616.84 2026
6617.60 2064
6618.37 2088
6619.14 2191
6619.91 2203
6620.68 2341
6621.44 2458
6622.21 2574
6622.98 2594
6623.75 2680
6624.52 2649
6625.28 2569
6626.05 2536
6626.82 2565
6627.59 2421
6628.36 2322
6629.13 2221
6629.89 2114
6630.66 2210
6631.43 2175
6632.20 2293
6632.97 2348
6633.74 2448
6634.51 2605
6635.27 2679
6636.04 2713
6636.81 2848
6637.58 2858
6638.35 2888
6639.12 3015
6639.89 3063
6640.66 3224
6641.43 3337
6642.19 3360
6642.96 3257
6643.73 3372
6644.50 3134
6645.27 2925
6646.04 2800
6646.81 2570
6647.58 2484
6648.35 2340
6649.12 2192
6649.89 2109
6650.66 1940
6651.43 1969
6652.20 2003
6652.97 1905
6653.74 1887
6654.51 1949
6655.28 1940
6656.05 1936
6656.82 1902
6657.59 1808
6658.36 1832
6659.13 1871
6659.90 1794
6660.67 1780
6661.44 1783
6662.21 1825
6662.98 1809
6663.75 1801
6664.52 1793
6665.29 1818
6666.06 1775
6666.83 1708
6667.60 1764
6668.37 1852
6669.14 1894
6669.91 1929
6670.68 1937
6671.46 1930
6672.23 2059
6673.00 2050
6673.77 2022
6674.54 2017
6675.31 1957
6676.08 1919
6676.85 1960
6677.62 1898
6678.40 1973
6679.17 1938
6679.94 1979
6680.71 2069
6681.48 2066
6682.25 2074
6683.02 2163
6683.80 2137
6684.57 2319
6685.34 2390
6686.11 2355
6686.88 2361
6687.65 2368
6688.43 2291
6689.20 2168
6689.97 2032
6690.74 2057
6691.51 1981
6692.29 1858
6693.06 1848
6693.83 1795
6694.60 1772
6695.37 1803
6696.15 1755
6696.92 1740
6697.69 1735
6698.46 1747
6699.24 1764
6700.01 1699
6700.78 1702
6701.55 1719
6702.33 1711
6703.10 1688
6703.87 1624
6704.64 1606
6705.42 1668
6706.19 1617
6706.96 1583
6707.74 1579
6708.51 1611
6709.28 1628
6710.06 1627
6710.83 1652
6711.60 1627
6712.37 1559
6713.15 1563
6713.92 1559
6714.69 1572
6715.47 1572
6716.24 1575
6717.01 1581
6717.79 1483
6718.56 1481
6719.34 1516
6720.11 1581
6720.88 1551
6721.66 1549
6722.43 1578
6723.20 1501
6723.98 1501
6724.75 1506
6725.53 1482
6726.30 1545
6727.07 1492
6727.85 1497
6728.62 1437
6729.40 1477
6730.17 1494
6730.95 1471
6731.72 1505
6732.49 1485
6733.27 1457
6734.04 1544
6734.82 1547
6735.59 1567
6736.37 1531
6737.14 1552
6737.92 1584
6738.69 1600
6739.47 1559
6740.24 1527
6741.01 1593
6741.79 1596
6742.56 1594
6743.34 1641
6744.11 1527
6744.89 1603
6745.67 1682
6746.44 1723
6747.22 1737
6747.99 1710
6748.77 1732
6749.54 1733
6750.32 1730
6751.09 1882
6751.87 1961
6752.64 2019
6753.42 2117
6754.19 2119
6754.97 2123
6755.75 2058
6756.52 2011
6757.30 1961
6758.07 1947
6758.85 1859
6759.63 1844
6760.40 1751
6761.18 1784
6761.95 1857
6762.73 1850
6763.51 1809
6764.28 1735
6765.06 1734
6765.83 1771
6766.61 1866
6767.39 1817
6768.16 1853
6768.94 1865
6769.72 1820
6770.49 1771
6771.27 1742
6772.05 1766
6772.82 1669
6773.60 1648
6774.38 1634
6775.15 1584
6775.93 1569
6776.71 1596
6777.48 1576
6778.26 1525
6779.04 1580
6779.82 1569
6780.59 1544
6781.37 1551
6782.15 1515
6782.92 1441
6783.70 1495
6784.48 1526
6785.26 1517
6786.03 1559
6786.81 1568
6787.59 1514
6788.37 1456
6789.14 1437
6789.92 1437
6790.70 1424
6791.48 1419
6792.25 1375
6793.03 1384
6793.81 1322
6794.59 1315
6795.37 1333
6796.14 1408
6796.92 1408
6797.70 1395
6798.48 1333
6799.26 1350
6800.04 1454
6800.81 1406
6801.59 1387
6802.37 1396
6803.15 1445
6803.93 1509
6804.71 1491
6805.48 1497
6806.26 1538
6807.04 1550
6807.82 1556
6808.60 1513
6809.38 1494
6810.16 1377
6810.94 1436
6811.71 1385
6812.49 1480
6813.27 1477
6814.05 1409
6814.83 1454
6815.61 1398
6816.39 1482
6817.17 1402
6817.95 1394
6818.73 1413
6819.51 1402
6820.29 1388
6821.07 1402
6821.84 1468
6822.62 1432
6823.40 1380
6824.18 1445
6824.96 1422
6825.74 1400
6826.52 1374
6827.30 1402
6828.08 1332
6828.86 1408
6829.64 1356
6830.42 1343
6831.20 1360
6831.98 1361
6832.76 1350
6833.54 1390
6834.32 1370
6835.10 1391
6835.88 1599
6836.66 1640
6837.44 1846
6838.22 2028
6839.01 2154
6839.79 2428
6840.57 2370
6841.35 2247
6842.13 2199
6842.91 2080
6843.69 1941
6844.47 1850
6845.25 1748
6846.03 1654
6846.81 1575
6847.59 1532
6848.37 1541
6849.16 1580
6849.94 1687
6850.72 1768
6851.50 1800
6852.28 1788
6853.06 1861
6853.84 1775
6854.62 1674
6855.41 1631
6856.19 1618
6856.97 1558
6857.75 1556
6858.53 1453
6859.31 1467
6860.10 1383
6860.88 1336
6861.66 1399
6862.44 1440
6863.22 1393
6864.00 1352
6864.79 1332
6865.57 1324
6866.35 1392
6867.13 1438
6867.91 1484
6868.70 1388
6869.48 1423
6870.26 1473
6871.04 1449
6871.83 1463
6872.61 1489
6873.39 1508
6874.17 1460
6874.96 1489
6875.74 1558
6876.52 1543
6877.30 1633
6878.09 1738
6878.87 1719
6879.65 1777
6880.43 1950
6881.22 2096
6882.00 2225
6882.78 2361
6883.57 2379
6884.35 2370
6885.13 2324
6885.92 2260
6886.70 2326
6887.48 2372
6888.27 2547
6889.05 2584
6889.83 2641
6890.62 2638
6891.40 2488
6892.18 2313
6892.97 2263
6893.75 2044
6894.53 1928
6895.32 1962
6896.10 1897
6896.88 1758
6897.67 1749
6898.45 1721
6899.24 1746
6900.02 1822
6900.80 1775
6901.59 1751
6902.37 1761
6903.16 1779
6903.94 1733
6904.73 1685
6905.51 1691
6906.29 1740
6907.08 1705
6907.86 1691
6908.65 1608
6909.43 1615
6910.22 1619
6911.00 1628
6911.79 1555
6912.57 1528
6913.35 1641
6914.14 1578
6914.92 1564
6915.71 1581
6916.49 1549
6917.28 1570
6918.06 1612
6918.85 1536
6919.63 1558
6920.42 1595
6921.20 1589
6921.99 1517
6922.78 1516
6923.56 1625
6924.35 1597
6925.13 1607
6925.92 1572
6926.70 1632
6927.49 1667
6928.27 1612
6929.06 1630
6929.84 1652
6930.63 1678
6931.42 1584
6932.20 1625
6932.99 1617
6933.77 1618
6934.56 1620
6935.35 1647
6936.13 1626
6936.92 1670
6937.70 1655
6938.49 1714
6939.28 1791
6940.06 1851
6940.85 1976
6941.63 2087
6942.42 2106
6943.21 2328
6943.99 2340
6944.78 2260
6945.57 2299
6946.35 2362
6947.14 2469
6947.93 2509
6948.71 2515
6949.50 2600
6950.29 2623
6951.07 2581
6951.86 2590
6952.65 2372
6953.44 2229
6954.22 2213
6955.01 2159
6955.80 2078
6956.58 2089
6957.37 2130
6958.16 2174
6958.95 2097
6959.73 2127
6960.52 2213
6961.31 2197
6962.09 2150
6962.88 2230
6963.67 2231
6964.46 2270
6965.25 2254
6966.03 2321
6966.82 2492
6967.61 2622
6968.40 2719
6969.18 2821
6969.97 2867
6970.76 2958
6971.55 2979
6972.34 2938
6973.12 2899
6973.91 2926
6974.70 3022
6975.49 2871
6976.28 2801
6977.07 2916
6977.85 2983
6978.64 2972
6979.43 3094
6980.22 3209
6981.01 3524
6981.80 4007
6982.59 4832
6983.37 5963
6984.16 7609
6984.95 9436
6985.74 11082
6986.53 12209
6987.32 12542
6988.11 12269
6988.90 11344
6989.69 10190
6990.47 8768
6991.26 7378
6992.05 6192
6992.84 5258
6993.63 4417
6994.42 3820
6995.21 3267
6996.00 3058
6996.79 2856
6997.58 2719
6998.37 2630
6999.16 2500
6999.95 2458
7000.74 2431
7001.53 2445
7002.32 2411
7003.11 2370
7003.90 2304
7004.69 2253
7005.48 2156
7006.27 1990
7007.06 1970
7007.85 1979
7008.64 1914
7009.43 1865
7010.22 1909
7011.01 1924
7011.80 2015
7012.59 2172
7013.38 2240
7014.17 2265
7014.96 2227
7015.75 2225
7016.54 2220
7017.33 2110
7018.12 2085
7018.91 2005
7019.70 2000
7020.49 2090
7021.28 2190
7022.07 2309
7022.87 2424
7023.66 2616
7024.45 2689
7025.24 2752
7026.03 2731
7026.82 2640
7027.61 2650
7028.40 2539
7029.19 2396
7029.99 2340
7030.78 2249
7031.57 2177
7032.36 2115
7033.15 1994
7033.94 2032
7034.74 2022
7035.53 2124
7036.32 2125
7037.11 2081
7037.90 2055
7038.69 2114
7039.49 2150
7040.28 2232
7041.07 2173
7041.86 2260
7042.65 2273
7043.45 2224
7044.24 2240
7045.03 2299
7045.82 2295
7046.61 2381
7047.41 2363
7048.20 2379
7048.99 2491
7049.78 2586
7050.58 2751
7051.37 2917
7052.16 2992
7052.95 2763
7053.75 2739
7054.54 2642
7055.33 2491
7056.13 2422
7056.92 2368
7057.71 2438
7058.50 2442
7059.30 2512
7060.09 2475
7060.88 2365
7061.68 2332
7062.47 2362
7063.26 2320
7064.06 2279
7064.85 2180
7065.64 2139
7066.44 2187
7067.23 2134
7068.02 2026
7068.82 1966
7069.61 1995
7070.40 1987
7071.20 1991
7071.99 1908
7072.78 1929
7073.58 1933
7074.37 1841
7075.17 1817
7075.96 1792
7076.75 1750
7077.55 1712
7078.34 1720
7079.14 1766
7079.93 1785
7080.72 1745
7081.52 1713
7082.31 1697
7083.11 1782
7083.90 1790
7084.70 1762
7085.49 1795
7086.28 1911
7087.08 1886
7087.87 1961
7088.67 2003
7089.46 1907
7090.26 1940
7091.05 1971
7091.85 1884
7092.64 1806
7093.44 1728
7094.23 1654
7095.03 1618
7095.82 1618
7096.62 1563
7097.41 1508
7098.21 1559
7099.00 1503
7099.80 1477
7100.59 1441
7101.39 1501
7102.18 1495
7102.98 1516
7103.77 1452
7104.57 1399
7105.37 1355
7106.16 1415
7106.96 1388
7107.75 1341
7108.55 1267
7109.34 1342
7110.14 1307
7110.94 1320
7111.73 1318
7112.53 1245
7113.32 1255
7114.12 1291
7114.92 1307
7115.71 1366
7116.51 1313
7117.30 1307
7118.10 1225
7118.90 1208
7119.69 1265
7120.49 1247
7121.29 1227
7122.08 1285
7122.88 1276
7123.68 1254
7124.47 1274
7125.27 1269
7126.07 1265
7126.86 1262
7127.66 1335
7128.46 1316
7129.25 1368
7130.05 1350
7130.85 1327
7131.64 1347
7132.44 1304
7133.24 1250
7134.04 1266
7134.83 1253
7135.63 1228
7136.43 1210
7137.23 1213
7138.02 1174
7138.82 1224
7139.62 1156
7140.42 1217
7141.21 1181
7142.01 1177
7142.81 1101
7143.61 1095
7144.40 1131
7145.20 1091
7146.00 1193
7146.80 1072
7147.59 1059
7148.39 1091
7149.19 1065
7149.99 1078
7150.79 1060
7151.59 1090
7152.38 1064
7153.18 1094
7153.98 1085
7154.78 1101
7155.58 1084
7156.38 1065
7157.17 1104
7157.97 1061
7158.77 1052
7159.57 1083
7160.37 1067
7161.17 1056
7161.97 1048
7162.76 1078
7163.56 1031
7164.36 1068
7165.16 1049
7165.96 1062
7166.76 1071
7167.56 1089
7168.36 1074
7169.16 1099
7169.96 1114
7170.75 1064
7171.55 1004
7172.35 988
7173.15 1022
7173.95 959
7174.75 928
7175.55 970
7176.35 947
7177.15 949
7177.95 909
7178.75 963
7179.55 908
7180.35 921
7181.15 956
7181.95 956
7182.75 942
7183.55 955
7184.35 973
7185.15 972
7185.95 955
7186.75 961
7187.55 931
7188.35 939
7189.15 908
7189.95 914
7190.75 869
7191.55 857
7192.35 882
7193.15 872
7193.95 914
7194.75 853
7195.55 894
7196.35 896
7197.15 933
7197.95 886
7198.76 883
7199.56 885
7200.36 919
7201.16 900
7201.96 868
7202.76 886
7203.56 854
7204.36 923
7205.16 896
7205.96 908
7206.77 913
7207.57 893
7208.37 891
7209.17 876
7209.97 918
7210.77 943
7211.57 947
7212.38 975
7213.18 978
7213.98 1013
7214.78 909
7215.58 908
7216.38 895
7217.19 921
7217.99 980
7218.79 995
7219.59 960
7220.39 966
7221.20 1022
7222.00 963
7222.80 966
7223.60 951
7224.40 971
7225.21 984
7226.01 957
7226.81 975
7227.61 977
7228.42 901
7229.22 912
7230.02 966
7230.82 965
7231.63 975
7232.43 982
7233.23 1019
7234.03 1048
7234.84 1067
7235.64 1177
7236.44 1256
7237.25 1297
7238.05 1246
7238.85 1266
7239.65 1190
7240.46 1117
7241.26 1093
7242.06 1093
7242.87 1023
7243.67 1067
7244.47 1001
7245.28 966
7246.08 1001
7246.88 1009
7247.69 979
7248.49 1042
7249.30 1015
7250.10 1001
7250.90 987
7251.71 982
7252.51 995
7253.31 1019
7254.12 1059
7254.92 1118
7255.73 1115
7256.53 1079
7257.33 1121
7258.14 1034
7258.94 1013
7259.75 940
7260.55 956
7261.35 992
7262.16 942
7262.96 924
7263.77 1004
7264.57 949
7265.38 943
7266.18 976
7266.99 995
7267.79 973
7268.59 1003
7269.40 914
7270.20 994
7271.01 974
7271.81 965
7272.62 937
7273.42 922
7274.23 1003
7275.03 1001
7275.84 1036
7276.64 1042
7277.45 1041
7278.25 1032
7279.06 1020
7279.86 1035
7280.67 982
7281.48 1063
7282.28 1226
7283.09 1344
7283.89 1474
7284.70 1568
7285.50 1655
7286.31 1633
7287.11 1576
7287.92 1558
7288.73 1426
7289.53 1374
7290.34 1298
7291.14 1248
7291.95 1133
7292.76 1114
7293.56 1057
7294.37 1059
7295.17 1034
7295.98 1045
7296.79 1066
7297.59 1107
7298.40 1079
7299.21 1057
7300.01 1042
7300.82 1071
7301.62 1105
7302.43 1080
7303.24 1104
7304.04 1133
7304.85 1080
7305.66 1090
7306.46 1124
7307.27 1182
7308.08 1192
7308.89 1193
7309.69 1218
7310.50 1266
7311.31 1368
7312.11 1374
7312.92 1365
7313.73 1357
7314.53 1319
7315.34 1362
7316.15 1415
7316.96 1465
7317.76 1645
7318.57 1828
7319.38 1983
7320.19 2131
7320.99 2187
7321.80 2138
7322.61 2101
7323.42 1915
7324.22 1809
7325.03 1692
7325.84 1631
7326.65 1552
7327.46 1406
7328.26 1316
7329.07 1247
7329.88 1221
7330.69 1252
7331.50 1243
7332.30 1246
7333.11 1220
7333.92 1211
7334.73 1211
7335.54 1220
7336.35 1252
7337.15 1305
7337.96 1378
7338.77 1388
7339.58 1364
7340.39 1359
7341.20 1370
7342.01 1360
7342.82 1332
7343.62 1237
7344.43 1232
7345.24 1243
7346.05 1201
7346.86 1135
7347.67 1113
7348.48 1182
7349.29 1188
7350.10 1164
7350.91 1120
7351.71 1118
7352.52 1088
7353.33 1077
7354.14 1121
7354.95 1138
7355.76 1087
7356.57 1097
7357.38 1176
7358.19 1196
7359.00 1231
7359.81 1226
7360.62 1276
7361.43 1364
7362.24 1240
7363.05 1266
7363.86 1372
7364.67 1280
7365.48 1276
7366.29 1292
7367.10 1215
7367.91 1117
7368.72 1153
7369.53 1131
7370.34 1118
7371.15 1096
7371.96 1101
7372.77 1049
7373.58 1078
7374.39 1054
7375.20 1102
7376.01 1089
7376.82 1096
7377.63 1115
7378.45 1139
7379.26 1134
7380.07 1237
7380.88 1346
7381.69 1387
7382.50 1355
7383.31 1424
7384.12 1393
7384.93 1282
7385.74 1257
7386.56 1183
7387.37 1135
7388.18 1094
7388.99 1044
7389.80 1053
7390.61 1041
7391.42 960
7392.24 1013
7393.05 1017
7393.86 944
7394.67 952
7395.48 965
7396.29 969
7397.10 978
7397.92 985
7398.73 995
7399.54 1026
7400.35 1016
7401.16 1023
7401.98 1010
7402.79 1030
7403.60 1059
7404.41 1023
7405.23 1025
7406.04 1001
7406.85 1002
7407.66 986
7408.47 936
7409.29 906
7410.10 878
7410.91 889
7411.72 884
7412.54 869
7413.35 825
7414.16 860
7414.98 876
7415.79 848
7416.60 890
7417.41 855
7418.23 933
7419.04 869
7419.85 861
7420.67 864
7421.48 831
7422.29 845
7423.11 856
7423.92 830
7424.73 854
7425.54 830
7426.36 807
7427.17 790
7427.99 792
7428.80 800
7429.61 794
7430.43 780
7431.24 801
7432.05 780
7432.87 830
7433.68 789
7434.49 828
7435.31 808
7436.12 820
7436.94 812
7437.75 842
7438.56 839
7439.38 813
7440.19 789
7441.01 834
7441.82 785
7442.64 811
7443.45 796
7444.26 779
7445.08 789
7445.89 753
7446.71 818
7447.52 765
7448.34 798
7449.15 762
7449.97 767
7450.78 761
7451.59 787
7452.41 775
7453.22 793
7454.04 806
7454.85 754
7455.67 750
7456.48 794
7457.30 789
7458.11 755
7458.93 774
7459.74 808
7460.56 756
7461.38 723
7462.19 779
7463.01 780
7463.82 758
7464.64 751
7465.45 806
7466.27 741
7467.08 716
7467.90 776
7468.72 801
7469.53 766
7470.35 795
7471.16 797
7471.98 799
7472.79 818
7473.61 791
7474.43 841
7475.24 893
7476.06 834
7476.87 837
7477.69 805
7478.51 816
7479.32 809
7480.14 792
7480.96 777
7481.77 828
7482.59 802
7483.41 826
7484.22 803
7485.04 802
7485.85 825
7486.67 803
7487.49 814
7488.31 803
7489.12 801
7489.94 794
7490.76 772
7491.57 757
7492.39 792
7493.21 770
7494.02 752
7494.84 792
7495.66 759
7496.48 756
7497.29 786
7498.11 742
7498.93 739
7499.74 791
7500.56 852
7501.38 756
7502.20 771
7503.01 759
7503.83 779
7504.65 786
7505.47 764
7506.29 781
7507.10 766
7507.92 741
7508.74 703
7509.56 725
7510.37 759
7511.19 736
7512.01 747
7512.83 780
7513.65 797
7514.47 777
7515.28 727
7516.10 791
7516.92 718
7517.74 772
7518.56 773
7519.38 774
7520.19 773
7521.01 787
7521.83 740
7522.65 756
7523.47 798
7524.29 773
7525.11 766
7525.92 738
7526.74 786
7527.56 727
7528.38 734
7529.20 727
7530.02 714
7530.84 735
7531.66 755
7532.48 735
7533.30 741
7534.12 724
7534.93 755
7535.75 738
7536.57 738
7537.39 754
7538.21 760
7539.03 715
7539.85 728
7540.67 756
7541.49 749
7542.31 701
7543.13 738
7543.95 743
7544.77 689
7545.59 717
7546.41 713
7547.23 745
7548.05 719
7548.87 697
7549.69 783
7550.51 745
7551.33 740
7552.15 743
7552.97 720
7553.79 739
7554.61 738
7555.43 733
7556.25 747
7557.07 768
7557.89 762
7558.71 751
7559.53 765
7560.36 802
7561.18 769
7562.00 775
7562.82 804
7563.64 799
7564.46 764
7565.28 784
7566.10 756
7566.92 774
7567.74 786
7568.56 803
7569.39 784
7570.21 814
7571.03 808
7571.85 810
7572.67 791
7573.49 868
7574.31 873
7575.14 859
7575.96 865
7576.78 845
7577.60 795
7578.42 850
7579.24 829
7580.06 839
7580.89 840
7581.71 769
7582.53 824
7583.35 835
7584.17 863
7585.00 827
7585.82 821
7586.64 885
7587.46 900
7588.29 887
7589.11 945
7589.93 954
7590.75 929
7591.57 905
7592.40 908
7593.22 963
7594.04 955
7594.86 926
7595.69 939
7596.51 917
7597.33 975
7598.15 980
7598.98 1067
7599.80 1027
7600.62 1069
7601.45 1062
7602.27 1063
7603.09 1128
7603.92 1137
7604.74 1186
7605.56 1156
7606.38 1183
7607.21 1172
7608.03 1143
7608.85 1107
7609.68 1073
7610.50 1115
7611.32 1099
7612.15 1044
7612.97 1088
7613.80 1088
7614.62 1162
7615.44 1150
7616.27 1228
7617.09 1354
7617.91 1493
7618.74 1600
7619.56 1615
7620.39 1604
7621.21 1599
7622.03 1597
7622.86 1605
7623.68 1492
7624.51 1453
7625.33 1374
7626.15 1418
7626.98 1367
7627.80 1367
7628.63 1340
7629.45 1338
7630.28 1362
7631.10 1379
7631.93 1410
7632.75 1413
7633.58 1411
7634.40 1393
7635.22 1395
7636.05 1371
7636.87 1266
7637.70 1274
7638.52 1189
7639.35 1154
7640.17 1073
7641.00 1030
7641.82 1098
7642.65 1093
7643.47 1116
7644.30 1129
7645.13 1152
7645.95 1176
7646.78 1195
7647.60 1244
7648.43 1223
7649.25 1197
7650.08 1104
7650.90 1155
7651.73 1121
7652.55 1112
7653.38 1038
7654.21 1025
7655.03 995
7655.86 986
7656.68 1007
7657.51 975
7658.34 949
7659.16 897
7659.99 899
7660.81 898
7661.64 934
7662.47 958
7663.29 958
7664.12 932
7664.95 893
7665.77 926
7666.60 969
7667.42 946
7668.25 931
7669.08 916
7669.90 934
7670.73 867
7671.56 905
7672.38 877
7673.21 864
7674.04 837
7674.87 845
7675.69 839
7676.52 821
7677.35 886
7678.17 870
7679.00 877
7679.83 856
7680.65 879
7681.48 919
7682.31 916
7683.14 921
7683.96 981
7684.79 1017
7685.62 1079
7686.45 1001
7687.27 1017
7688.10 972
7688.93 990
7689.76 966
7690.58 1027
7691.41 943
7692.24 912
7693.07 933
7693.90 934
7694.72 913
7695.55 913
7696.38 945
7697.21 912
7698.04 982
7698.86 988
7699.69 979
7700.52 1002
7701.35 989
7702.18 926
7703.01 916
7703.83 926
7704.66 948
7705.49 874
7706.32 893
7707.15 901
7707.98 903
7708.81 913
7709.63 857
7710.46 874
7711.29 842
7712.12 874
7712.95 872
7713.78 888
7714.61 822
7715.44 846
7716.27 818
7717.10 834
7717.93 826
7718.75 826
7719.58 851
7720.41 827
7721.24 838
7722.07 785
7722.90 832
7723.73 792
7724.56 797
7725.39 846
7726.22 873
7727.05 809
7727.88 867
7728.71 845
7729.54 859
7730.37 840
7731.20 836
7732.03 865
7732.86 813
7733.69 836
7734.52 796
7735.35 841
7736.18 816
7737.01 780
7737.84 768
7738.67 874
7739.50 800
7740.33 774
7741.16 759
7741.99 775
7742.82 773
7743.65 783
7744.48 800
7745.31 868
7746.14 892
7746.98 1007
7747.81 1121
7748.64 1133
7749.47 1142
7750.30 1092
7751.13 1043
7751.96 997
7752.79 958
7753.62 897
7754.45 889
7755.29 856
7756.12 824
7756.95 832
7757.78 817
7758.61 760
7759.44 776
7760.27 749
7761.11 773
7761.94 764
7762.77 725
7763.60 766
7764.43 762
7765.26 803
7766.10 771
7766.93 764
7767.76 806
7768.59 790
7769.42 695
7770.26 748
7771.09 743
7771.92 704
7772.75 753
7773.58 751
7774.42 758
7775.25 763
7776.08 791
7776.91 741
7777.75 777
7778.58 739
7779.41 754
7780.24 756
7781.08 723
7781.91 763
7782.74 726
7783.57 768
7784.41 785
7785.24 796
7786.07 771
7786.91 784
7787.74 796
7788.57 843
7789.40 815
7790.24 826
7791.07 779
7791.90 754
7792.74 803
7793.57 817
7794.40 810
7795.24 822
7796.07 801
7796.90 873
7797.74 780
7798.57 821
7799.40 872
7800.24 818
7801.07 882
7801.91 825
7802.74 860
7803.57 837
7804.41 861
7805.24 911
7806.07 911
7806.91 868
7807.74 890
7808.58 909
7809.41 924
7810.25 902
7811.08 944
7811.91 968
7812.75 963
7813.58 996
7814.42 1040
7815.25 1062
7816.09 1060
7816.92 1036
7817.75 1045
7818.59 1058
7819.42 1091
7820.26 1109
7821.09 1116
7821.93 1160
7822.76 1221
7823.60 1275
7824.43 1285
7825.27 1206
7826.10 1182
7826.94 1167
7827.77 1204
7828.61 1141
7829.44 1082
7830.28 1073
7831.11 1136
7831.95 1122
7832.78 1209
7833.62 1265
7834.46 1274
7835.29 1264
7836.13 1218
7836.96 1286
7837.80 1256
7838.63 1260
7839.47 1176
7840.31 1130
7841.14 1096
7841.98 1090
7842.81 1038
7843.65 1047
7844.48 1016
7845.32 1039
7846.16 1023
7846.99 1000
7847.83 995
7848.67 992
7849.50 944
7850.34 999
7851.17 944
7852.01 910
7852.85 935
7853.68 916
7854.52 997
7855.36 969
7856.19 913
7857.03 937
7857.87 947
7858.70 970
7859.54 967
7860.38 962
7861.21 977
7862.05 957
7862.89 923
7863.72 900
7864.56 952
7865.40 983
7866.24 994
7867.07 929
7867.91 904
7868.75 938
7869.59 933
7870.42 987
7871.26 1003
7872.10 1032
7872.94 1004
7873.77 1010
7874.61 1028
7875.45 1065
7876.29 1117
7877.12 1180
7877.96 1231
7878.80 1279
7879.64 1306
7880.47 1338
7881.31 1357
7882.15 1304
7882.99 1323
7883.83 1252
7884.66 1222
7885.50 1194
7886.34 1219
7887.18 1146
7888.02 1156
7888.86 1167
7889.69 1142
7890.53 1178
7891.37 1186
7892.21 1252
7893.05 1280
7893.89 1313
7894.73 1208
7895.56 1192
7896.40 1151
7897.24 1177
7898.08 1126
7898.92 1093
7899.76 1039
7900.60 972
7901.44 993
7902.28 1023
7903.12 1044
7903.95 1008
7904.79 971
7905.63 1000
7906.47 978
7907.31 1018
7908.15 1035
7908.99 1011
7909.83 992
7910.67 936
7911.51 942
7912.35 922
7913.19 968
7914.03 1028
7914.87 1057
7915.71 1085
7916.55 1114
7917.39 1107
7918.23 1073
7919.07 1127
7919.91 1058
7920.75 1017
7921.59 972
7922.43 981
7923.27 962
7924.11 917
7924.95 900
7925.79 924
7926.63 893
7927.47 885
7928.31 913
7929.15 957
7929.99 917
7930.83 884
7931.67 843
7932.51 861
7933.35 865
7934.19 880
7935.04 854
7935.88 884
7936.72 827
7937.56 800
7938.40 825
7939.24 864
7940.08 883
7940.92 895
7941.76 847
7942.60 859
7943.45 909
7944.29 933
7945.13 893
7945.97 893
7946.81 877
7947.65 917
7948.49 888
7949.34 935
7950.18 941
7951.02 982
7951.86 949
7952.70 989
7953.54 1031
7954.39 1082
7955.23 1086
7956.07 1078
7956.91 1120
7957.75 1175
7958.60 1156
7959.44 1133
7960.28 1157
7961.12 1108
7961.96 1156
7962.81 1081
7963.65 1074
7964.49 1078
7965.33 1170
7966.18 1196
7967.02 1266
7967.86 1367
7968.70 1385
7969.55 1394
7970.39 1330
7971.23 1320
7972.08 1187
7972.92 1203
7973.76 1123
7974.60 1094
7975.45 1048
7976.29 1035
7977.13 1066
7977.98 990
7978.82 961
7979.66 984
7980.51 987
7981.35 929
7982.19 927
7983.04 898
7983.88 914
7984.72 875
7985.57 893
7986.41 885
7987.25 855
7988.10 853
7988.94 871
7989.78 879
7990.63 860
7991.47 790
7992.32 793
7993.16 792
7994.00 829
7994.85 799
7995.69 803
7996.54 774
7997.38 777
7998.22 787
7999.07 745
7999.91 704
8000.76 730
8001.60 740
8002.45 729
8003.29 680
8004.13 716
8004.98 702
8005.82 692
8006.67 692
8007.51 714
8008.36 691
8009.20 710
8010.05 640
8010.89 684
8011.74 661
8012.58 659
8013.43 639
8014.27 627
8015.12 678
8015.96 631
8016.81 639
8017.65 657
8018.50 675
8019.34 633
8020.19 618
8021.03 632
8021.88 638
8022.72 660
8023.57 647
8024.41 638
8025.26 689
8026.11 643
8026.95 683
8027.80 620
8028.64 600
8029.49 578
8030.33 642
8031.18 666
8032.03 628
8032.87 669
8033.72 638
8034.56 623
8035.41 659
8036.26 664
8037.10 635
8037.95 627
8038.80 646
8039.64 639
8040.49 612
8041.34 630
8042.18 666
8043.03 645
8043.87 620
8044.72 618
8045.57 638
8046.41 674
8047.26 681
8048.11 618
8048.96 628
8049.80 605
8050.65 622
8051.50 601
8052.34 613
8053.19 599
8054.04 623
8054.88 579
8055.73 623
8056.58 599
8057.43 567
8058.27 580
8059.12 568
8059.97 606
8060.82 587
8061.66 606
8062.51 578
8063.36 568
8064.21 586
8065.05 595
8065.90 579
8066.75 597
8067.60 580
8068.44 563
8069.29 565
8070.14 541
8070.99 556
8071.84 580
8072.68 569
8073.53 566
8074.38 567
8075.23 563
8076.08 577
8076.93 553
8077.77 561
8078.62 589
8079.47 538
8080.32 557
8081.17 553
8082.02 550
8082.87 556
8083.71 575
8084.56 547
8085.41 572
8086.26 534
8087.11 546
8087.96 529
8088.81 578
8089.66 547
8090.51 565
8091.35 553
8092.20 538
8093.05 563
8093.90 592
8094.75 593
8095.60 546
8096.45 563
8097.30 595
8098.15 598
8099.00 547
8099.85 540
8100.70 547
8101.55 569
8102.40 536
8103.25 543
8104.10 515
8104.95 562
8105.80 522
8106.65 541
8107.50 520
8108.35 545
8109.20 510
8110.05 562
8110.90 547
8111.75 522
8112.60 554
8113.45 554
8114.30 561
8115.15 553
8116.00 554
8116.85 554
8117.70 559
8118.55 565
8119.40 579
8120.25 590
8121.10 587
8121.95 569
8122.80 553
8123.65 587
8124.50 594
8125.35 586
8126.20 540
8127.06 501
8127.91 583
8128.76 576
8129.61 579
8130.46 553
8131.31 562
8132.16 675
8133.01 614
8133.86 634
8134.72 618
8135.57 595
8136.42 585
8137.27 589
8138.12 594
8138.97 588
8139.83 556
8140.68 570
8141.53 587
8142.38 587
8143.23 562
8144.08 580
8144.94 591
8145.79 594
8146.64 593
8147.49 555
8148.34 565
8149.20 617
8150.05 613
8150.90 586
8151.75 612
8152.60 605
8153.46 654
8154.31 656
8155.16 681
8156.01 705
8156.87 708
8157.72 690
8158.57 692
8159.42 659
8160.28 618
8161.13 601
8161.98 570
8162.84 574
8163.69 541
8164.54 576
8165.39 583
8166.25 570
8167.10 579
8167.95 569
8168.81 590
8169.66 568
8170.51 538
8171.37 553
8172.22 525
8173.07 579
8173.93 556
8174.78 557
8175.63 531
8176.49 531
8177.34 528
8178.19 555
8179.05 549
8179.90 492
8180.76 525
8181.61 511
8182.46 522
8183.32 488
8184.17 524
8185.02 476
8185.88 482
8186.73 515
8187.59 508
8188.44 549
8189.30 524
8190.15 526
8191.00 536
8191.86 498
8192.71 499
8193.57 495
8194.42 508
8195.28 537
8196.13 575
8196.99 517
8197.84 537
8198.69 536
8199.55 556
8200.40 564
8201.26 497
8202.11 474
8202.97 519
8203.82 508
8204.68 537
8205.53 519
8206.39 534
8207.24 541
8208.10 518
8208.95 507
8209.81 509
8210.67 498
8211.52 512
8212.38 516
8213.23 490
8214.09 532
8214.94 516
8215.80 537
8216.65 514
8217.51 506
8218.37 516
8219.22 513
8220.08 517
8220.93 535
8221.79 560
8222.64 568
8223.50 545
8224.36 522
8225.21 576
8226.07 545
8226.92 569
8227.78 512
8228.64 540
8229.49 551
8230.35 542
8231.21 549
8232.06 502
8232.92 498
8233.78 532
8234.63 526
8235.49 530
8236.35 500
8237.20 494
8238.06 512
8238.92 472
8239.77 473
8240.63 515
8241.49 532
8242.34 476
8243.20 509
8244.06 479
8244.91 486
8245.77 546
8246.63 501
8247.49 474
8248.34 490
8249.20 514
8250.06 483
8250.92 522
8251.77 486
8252.63 495
8253.49 504
8254.35 473
8255.20 490
8256.06 509
8256.92 497
8257.78 509
8258.63 514
8259.49 497
8260.35 510
8261.21 538
8262.07 518
8262.92 525
8263.78 500
8264.64 481
8265.50 525
8266.36 567
8267.22 534
8268.07 505
8268.93 521
8269.79 533
8270.65 538
8271.51 533
8272.37 526
8273.22 550
8274.08 575
8274.94 536
8275.80 529
8276.66 549
8277.52 547
8278.38 580
8279.24 628
8280.09 602
8280.95 619
8281.81 602
8282.67 598
8283.53 583
8284.39 620
8285.25 631
8286.11 581
8286.97 590
8287.83 561
8288.69 631
8289.55 588
8290.41 603
8291.26 603
8292.12 602
8292.98 670
8293.84 662
8294.70 642
8295.56 654
8296.42 648
8297.28 588
8298.14 639
8299.00 636
8299.86 642
8300.72 630
8301.58 593
8302.44 599
8303.30 589
8304.16 582
8305.02 576
8305.88 560
8306.74 612
8307.60 577
8308.46 568
8309.33 572
8310.19 558
8311.05 563
8311.91 575
8312.77 560
8313.63 563
8314.49 553
8315.35 532
8316.21 533
8317.07 534
8317.93 593
8318.79 526
8319.65 511
8320.52 491
8321.38 545
8322.24 532
8323.10 488
8323.96 517
8324.82 509
8325.68 509
8326.54 504
8327.41 525
8328.27 527
8329.13 521
8329.99 511
8330.85 523
8331.71 522
8332.57 533
8333.44 530
8334.30 530
8335.16 519
8336.02 504
8336.88 500
8337.75 499
8338.61 526
8339.47 516
8340.33 508
8341.19 522
8342.06 547
8342.92 546
8343.78 584
8344.64 533
8345.50 527
8346.37 536
8347.23 500
8348.09 503
8348.95 555
8349.82 546
8350.68 537
8351.54 541
8352.40 520
8353.27 527
8354.13 527
8354.99 544
8355.86 532
8356.72 553
8357.58 575
8358.45 541
8359.31 508
8360.17 525
8361.03 528
8361.90 560
8362.76 566
8363.62 549
8364.49 510
8365.35 494
8366.21 536
8367.08 537
8367.94 555
8368.80 542
8369.67 544
8370.53 530
8371.40 531
8372.26 494
8373.12 516
8373.99 550
8374.85 548
8375.71 572
8376.58 538
8377.44 554
8378.31 532
8379.17 571
8380.03 540
8380.90 524
8381.76 539
8382.63 579
8383.49 579
8384.36 544
8385.22 561
8386.08 539
8386.95 572
8387.81 565
8388.68 576
8389.54 552
8390.41 527
8391.27 582
8392.14 572
8393.00 543
8393.87 562
8394.73 565
8395.60 574
8396.46 570
8397.33 569
8398.19 590
8399.06 614
8399.92 633
8400.79 608
8401.65 622
8402.52 597
8403.38 605
8404.25 598
8405.11 573
8405.98 593
8406.84 586
8407.71 587
8408.58 619
8409.44 582
8410.31 607
8411.17 599
8412.04 638
8412.90 665
8413.77 667
8414.64 627
8415.50 624
8416.37 646
8417.23 632
8418.10 632
8418.97 602
8419.83 654
8420.70 658
8421.56 675
8422.43 667
8423.30 678
8424.16 652
8425.03 671
8425.90 703
8426.76 738
8427.63 733
8428.50 722
8429.36 716
8430.23 717
8431.10 718
8431.96 702
8432.83 757
8433.70 771
8434.56 798
8435.43 815
8436.30 812
8437.16 827
8438.03 876
8438.90 817
8439.77 883
8440.63 916
8441.50 924
8442.37 955
8443.24 969
8444.10 1054
8444.97 1043
8445.84 1019
8446.71 1005
8447.57 1086
8448.44 1098
8449.31 1128
8450.18 1068
8451.04 1084
8451.91 1114
8452.78 1201
8453.65 1294
8454.52 1445
8455.38 1625
8456.25 1760
8457.12 1825
8457.99 1869
8458.86 1866
8459.72 1769
8460.59 1663
8461.46 1554
8462.33 1434
8463.20 1329
8464.07 1278
8464.93 1189
8465.80 1146
8466.67 1102
8467.54 1038
8468.41 1009
8469.28 1026
8470.15 963
8471.02 942
8471.88 964
8472.75 943
8473.62 927
8474.49 956
8475.36 906
8476.23 925
8477.10 909
8477.97 918
8478.84 867
8479.71 1002
8480.58 1006
8481.44 1011
8482.31 1003
8483.18 1060
8484.05 1033
8484.92 1012
8485.79 1038
8486.66 1041
8487.53 922
8488.40 932
8489.27 946
8490.14 965
8491.01 986
8491.88 940
8492.75 974
8493.62 968
8494.49 948
8495.36 918
8496.23 981
8497.10 967
8497.97 918
8498.84 886
8499.71 917
8500.58 925
8501.45 902
8502.32 882
8503.19 869
8504.06 863
8504.93 868
8505.80 865
8506.67 869
8507.55 887
8508.42 871
8509.29 938
8510.16 879
8511.03 911
8511.90 900
8512.77 898
8513.64 891
8514.51 947
8515.38 930
8516.25 932
8517.13 944
8518.00 956
8518.87 961
8519.74 952
8520.61 943
8521.48 1004
8522.35 1024
8523.23 1141
8524.10 1297
8524.97 1354
8525.84 1544
8526.71 1537
8527.58 1582
8528.46 1598
8529.33 1565
8530.20 1502
8531.07 1422
8531.94 1364
8532.81 1275
8533.69 1210
8534.56 1139
8535.43 1081
8536.30 1031
8537.18 1077
8538.05 1051
8538.92 951
8539.79 936
8540.66 934
8541.54 936
8542.41 889
8543.28 876
8544.15 893
8545.03 877
8545.90 894
8546.77 838
8547.64 883
8548.52 857
8549.39 842
8550.26 888
8551.14 945
8552.01 1056
8552.88 1069
8553.76 1135
8554.63 1191
8555.50 1244
8556.37 1219
8557.25 1214
8558.12 1141
8558.99 1112
8559.87 1037
8560.74 974
8561.61 967
8562.49 934
8563.36 946
8564.24 933
8565.11 920
8565.98 868
8566.86 864
8567.73 904
8568.60 876
8569.48 849
8570.35 871
8571.23 815
8572.10 820
8572.97 841
8573.85 808
8574.72 836
8575.60 799
8576.47 759
8577.34 773
8578.22 802
8579.09 804
8579.97 782
8580.84 807
8581.72 787
8582.59 820
8583.47 824
8584.34 784
8585.21 816
8586.09 823
8586.96 784
8587.84 845
8588.71 821
8589.59 846
8590.46 848
8591.34 867
8592.21 868
8593.09 925
8593.96 885
8594.84 828
8595.71 875
8596.59 907
8597.46 895
8598.34 852
8599.22 856
8600.09 874
8600.97 867
8601.84 903
8602.72 940
8603.59 908
8604.47 897
8605.34 942
8606.22 946
8607.10 938
8607.97 958
8608.85 926
8609.72 920
8610.60 941
8611.47 981
8612.35 920
8613.23 934
8614.10 959
8614.98 970
8615.86 990
8616.73 1012
8617.61 1012
8618.48 1033
8619.36 1078
8620.24 1010
8621.11 1056
8621.99 1069
8622.87 1115
8623.74 1086
8624.62 1073
8625.50 1149
8626.37 1126
8627.25 1163
8628.13 1179
8629.00 1157
8629.88 1164
8630.76 1189
8631.64 1216
8632.51 1221
8633.39 1213
8634.27 1231
8635.14 1194
8636.02 1193
8636.90 1186
8637.78 1210
8638.65 1260
8639.53 1241
8640.41 1211
8641.29 1249
8642.16 1276
8643.04 1285
8643.92 1319
8644.80 1340
8645.67 1401
8646.55 1416
8647.43 1415
8648.31 1444
8649.18 1469
8650.06 1537
8650.94 1555
8651.82 1534
8652.70 1475
8653.58 1512
8654.45 1532
8655.33 1539
8656.21 1565
8657.09 1570
8657.97 1638
8658.84 1705
8659.72 1823
8660.60 1894
8661.48 2159
8662.36 2481
8663.24 2740
8664.12 3013
8664.99 3176
8665.87 3364
8666.75 3432
8667.63 3305
8668.51 3149
8669.39 2995
8670.27 2843
8671.15 2589
8672.03 2498
8672.91 2503
8673.78 2302
8674.66 2282
8675.54 2208
8676.42 2176
8677.30 2092
8678.18 2024
8679.06 1888
8679.94 1844
8680.82 1768
8681.70 1689
8682.58 1606
8683.46 1578
8684.34 1567
8685.22 1565
8686.10 1522
8686.98 1570
8687.86 1600
8688.74 1772
8689.62 1849
8690.50 2002
8691.38 2189
8692.26 2304
8693.14 2461
8694.02 2506
8694.90 2454
8695.78 2416
8696.66 2378
8697.54 2268
8698.42 2225
8699.30 2140
8700.18 2137
8701.06 2156
8701.94 2197
8702.82 2141
8703.70 2117
8704.58 2083
8705.46 1938
8706.34 1867
8707.23 1806
8708.11 1640
8708.99 1556
8709.87 1428
8710.75 1311
8711.63 1333
8712.51 1312
8713.39 1276
8714.27 1183
8715.16 1126
8716.04 1118
8716.92 1121
8717.80 1141
8718.68 1084
8719.56 1138
8720.44 1111
8721.33 1109
8722.21 1105
8723.09 1097
8723.97 1073
8724.85 1059
8725.73 1158
8726.62 1166
8727.50 1153
8728.38 1171
8729.26 1206
8730.14 1247
8731.03 1242
8731.91 1264
8732.79 1270
8733.67 1236
8734.55 1214
8735.44 1204
8736.32 1189
8737.20 1173
8738.08 1178
8738.97 1170
8739.85 1204
8740.73 1202
8741.61 1204
8742.50 1167
8743.38 1143
8744.26 1178
8745.14 1086
8746.03 1095
8746.91 1077
8747.79 1096
8748.68 1072
8749.56 1059
8750.44 1061
8751.33 1049
8752.21 1043
8753.09 1105
8753.97 1094
8754.86 1093
8755.74 1094
8756.62 1089
8757.51 1155
8758.39 1188
8759.28 1118
8760.16 1086
8761.04 1120
8761.93 1158
8762.81 1163
8763.69 1097
8764.58 1122
8765.46 1194
8766.34 1189
8767.23 1145
8768.11 1184
8769.00 1154
8769.88 1184
8770.76 1203
8771.65 1231
8772.53 1206
8773.42 1154
8774.30 1143
8775.19 1153
8776.07 1160
8776.95 1189
8777.84 1179
8778.72 1281
8779.61 1349
8780.49 1378
8781.38 1420
8782.26 1516
8783.15 1560
8784.03 1560
8784.92 1578
8785.80 1497
8786.69 1420
8787.57 1344
8788.46 1320
8789.34 1261
8790.23 1197
8791.11 1123
8792.00 1106
8792.88 1107
8793.77 1087
8794.65 1049
8795.54 1117
8796.42 1086
8797.31 1056
8798.19 1085
8799.08 1039
8799.96 1095
8800.85 1113
8801.74 1123
8802.62 1048
8803.51 1082
8804.39 998
8805.28 1007
8806.16 1017
8807.05 995
8807.94 963
8808.82 957
8809.71 950
8810.59 993
8811.48 980
8812.37 990
8813.25 924
8814.14 964
8815.03 951
8815.91 942
8816.80 1020
8817.68 998
8818.57 999
8819.46 1031
8820.34 1027
8821.23 1030
8822.12 992
8823.00 959
8823.89 941
8824.78 935
8825.66 909
8826.55 962
8827.44 992
8828.33 908
8829.21 916
8830.10 902
8830.99 917
8831.87 920
8832.76 883
8833.65 852
8834.54 881
8835.42 847
8836.31 857
8837.20 844
8838.08 885
8838.97 872
8839.86 824
8840.75 868
8841.64 852
8842.52 809
8843.41 860
8844.30 871
8845.19 830
8846.07 810
8846.96 835
8847.85 808
8848.74 815
8849.63 777
8850.51 811
8851.40 840
8852.29 808
8853.18 749
8854.07 805
8854.96 762
8855.84 790
8856.73 762
8857.62 748
8858.51 743
8859.40 771
8860.29 798
8861.17 786
8862.06 754
8862.95 712
8863.84 783
8864.73 767
8865.62 775
8866.51 759
8867.40 802
8868.29 789
8869.17 745
8870.06 706
8870.95 724
8871.84 698
8872.73 710
8873.62 718
8874.51 705
8875.40 686
8876.29 716
8877.18 701
8878.07 680
8878.96 710
8879.85 659
8880.74 659
8881.63 658
8882.51 641
8883.40 640
8884.29 690
8885.18 692
8886.07 725
8886.96 653
8887.85 696
8888.74 679
8889.63 648
8890.52 666
8891.41 622
8892.30 631
8893.19 631
8894.09 663
8894.98 621
8895.87 590
8896.76 661
8897.65 632
8898.54 563
8899.43 585
8900.32 629
8901.21 620
8902.10 623
8902.99 620
8903.88 591
8904.77 615
8905.66 596
8906.55 596
8907.44 584
8908.34 587
8909.23 575
8910.12 542
8911.01 583
8911.90 598
8912.79 574
8913.68 597
8914.57 638
8915.47 621
8916.36 581
8917.25 573
8918.14 590
8919.03 564
8919.92 548
8920.81 544
8921.71 564
8922.60 540
8923.49 570
8924.38 623
8925.27 569
8926.16 602
8927.06 591
8927.95 586
8928.84 573
8929.73 556
8930.62 559
8931.52 566
8932.41 575
8933.30 557
8934.19 560
8935.09 540
8935.98 534
8936.87 534
8937.76 527
8938.66 506
8939.55 505
8940.44 551
8941.33 556
8942.23 522
8943.12 487
8944.01 503
8944.90 532
8945.80 543
8946.69 543
8947.58 535
8948.48 542
8949.37 534
8950.26 519
8951.16 525
8952.05 491
8952.94 543
8953.84 551
8954.73 566
8955.62 504
8956.52 496
8957.41 539
8958.30 513
8959.20 529
8960.09 513
8960.98 503
8961.88 487
8962.77 521
8963.66 515
8964.56 519
8965.45 494
8966.35 513
8967.24 540
8968.13 498
8969.03 538
8969.92 524
8970.82 517
8971.71 511
8972.60 528
8973.50 529
8974.39 528
8975.29 501
8976.18 494
8977.08 502
8977.97 526
8978.87 500
8979.76 502
8980.65 501
8981.55 490
8982.44 494
8983.34 481
8984.23 494
8985.13 487
8986.02 476
8986.92 500
8987.81 502
8988.71 506
8989.60 485
8990.50 493
8991.39 503
8992.29 499
8993.18 464
8994.08 484
8994.97 502
8995.87 489
8996.76 504
8997.66 533
8998.56 508
8999.45 496
9000.35 483
9001.24 479
9002.14 477
9003.03 473
9003.93 491
9004.83 488
9005.72 468
9006.62 509
9007.51 495
9008.41 509
9009.31 497
9010.20 453
9011.10 485
9011.99 493
9012.89 476
9013.79 479
9014.68 470
9015.58 501
9016.48 476
9017.37 481
9018.27 510
9019.16 477
9020.06 465
9020.96 466
9021.85 501
9022.75 491
9023.65 464
9024.54 480
9025.44 490
9026.34 472
9027.24 472
9028.13 502
9029.03 429
9029.93 430
9030.82 473
9031.72 501
9032.62 468
9033.52 461
9034.41 494
9035.31 470
9036.21 464
9037.10 454
9038.00 455
9038.90 458
9039.80 452
9040.69 456
9041.59 453
9042.49 428
9043.39 456
9044.29 477
9045.18 456
9046.08 445
9046.98 448
9047.88 489
9048.78 461
9049.67 439
9050.57 451
9051.47 442
9052.37 478
9053.27 474
9054.16 491
9055.06 491
9055.96 453
9056.86 447
9057.76 478
9058.66 491
9059.55 477
9060.45 480
9061.35 476
9062.25 503
9063.15 513
9064.05 491
9064.95 470
9065.85 446
9066.74 439
9067.64 493
9068.54 467
9069.44 450
9070.34 452
9071.24 505
9072.14 513
9073.04 482
9073.94 498
9074.84 485
9075.74 458
9076.64 489
9077.53 459
9078.43 442
9079.33 476
9080.23 495
9081.13 460
9082.03 459
9082.93 476
9083.83 461
9084.73 483
9085.63 493
9086.53 452
9087.43 487
9088.33 481
9089.23 493
9090.13 461
9091.03 503
9091.93 526
9092.83 503
9093.73 493
9094.63 513
9095.53 510
9096.43 495
9097.33 485
9098.23 514
9099.13 497
9100.04 490
9100.94 502
9101.84 507
9102.74 492
9103.64 497
9104.54 508
9105.44 508
9106.34 474
9107.24 483
9108.14 477
9109.04 469
9109.94 469
9110.85 483
9111.75 474
9112.65 471
9113.55 482
9114.45 498
9115.35 472
9116.25 454
9117.15 467
9118.06 481
9118.96 467
9119.86 456
9120.76 475
9121.66 464
9122.56 433
9123.46 494
9124.37 488
9125.27 479
9126.17 474
9127.07 461
9127.97 479
9128.88 471
9129.78 477
9130.68 452
9131.58 428
9132.48 446
9133.39 433
9134.29 438
9135.19 473
9136.09 465
9137.00 444
9137.90 473
9138.80 450
9139.70 479
9140.61 454
9141.51 444
9142.41 467
9143.31 455
9144.22 478
9145.12 453
9146.02 443
9146.92 470
9147.83 459
9148.73 439
9149.63 422
9150.54 471
9151.44 452
9152.34 470
9153.25 450
9154.15 412
9155.05 428
9155.96 432
9156.86 471
9157.76 444
9158.67 452
9159.57 440
9160.47 492
9161.38 460
9162.28 458
9163.18 431
9164.09 452
9164.99 445
9165.90 459
9166.80 466
9167.70 494
9168.61 461
9169.51 472
9170.42 457
9171.32 457
9172.22 459
9173.13 469
9174.03 473
9174.94 460
9175.84 458
9176.74 445
9177.65 460
9178.55 467
9179.46 460
9180.36 463
9181.27 478
9182.17 466
9183.08 467
9183.98 466
9184.89 433
9185.79 454
9186.70 439
9187.60 444
9188.51 425
9189.41 464
9190.32 468
9191.22 449
9192.13 458
9193.03 449
9193.94 432
9194.84 422
9195.75 480
9196.65 491
9197.56 486
9198.46 473
9199.37 518
9200.27 524
9201.18 536
9202.08 486
9202.99 494
9203.90 501
9204.80 486
9205.71 501
9206.61 488
9207.52 490
9208.42 459
9209.33 429
9210.24 459
9211.14 463
9212.05 447
9212.95 448
9213.86 451
9214.77 437
9215.67 443
9216.58 449
9217.49 450
9218.39 446
9219.30 439
9220.21 435
9221.11 482
9222.02 457
9222.93 491
9223.83 442
9224.74 416
9225.65 422
9226.55 428
9227.46 435
9228.37 464
9229.27 451
9230.18 447
9231.09 430
9231.99 419
9232.90 439
9233.81 439
9234.72 438
9235.62 442
9236.53 424
9237.44 449
9238.34 440
9239.25 453
9240.16 459
9241.07 453
9241.97 423
9242.88 417
9243.79 464
9244.70 451
9245.61 445
9246.51 458
9247.42 436
9248.33 406
9249.24 417
9250.14 432
9251.05 412
9251.96 425
9252.87 402
9253.78 446
9254.69 429
9255.59 444
9256.50 412
9257.41 409
9258.32 440
9259.23 438
9260.14 452
9261.04 425
9261.95 446
9262.86 448
9263.77 431
9264.68 428
9265.59 405
9266.50 437
9267.40 420
9268.31 463
9269.22 422
9270.13 432
9271.04 424
9271.95 432
9272.86 419
9273.77 437
9274.68 436
9275.59 428
9276.49 435
9277.40 466
9278.31 450
9279.22 421
9280.13 431
9281.04 451
9281.95 424
9282.86 402
9283.77 418
9284.68 424
9285.59 425
9286.50 427
9287.41 435
9288.32 413
9289.23 454
9290.14 436
9291.05 455
9291.96 423
9292.87 436
9293.78 493
9294.69 519
9295.60 464
9296.51 439
9297.42 438
9298.33 445
9299.24 483
9300.15 472
9301.06 494
9301.97 452
9302.88 457
9303.79 500
9304.70 497
9305.61 461
9306.53 460
9307.44 463
9308.35 517
9309.26 513
9310.17 510
9311.08 477
9311.99 498
9312.90 465
9313.81 474
9314.72 490
9315.63 460
9316.55 463
9317.46 503
9318.37 537
9319.28 499
9320.19 462
9321.10 467
9322.01 499
9322.93 456
9323.84 482
9324.75 475
9325.66 457
9326.57 444
9327.48 421
9328.40 444
9329.31 429
9330.22 434
9331.13 465
9332.04 474
9332.96 455
9333.87 472
9334.78 458
9335.69 499
9336.60 483
9337.52 484
9338.43 500
9339.34 492
9340.25 467
9341.17 494
9342.08 486
9342.99 464
9343.90 427
9344.82 461
9345.73 486
9346.64 466
9347.55 451
9348.47 435
9349.38 471
9350.29 436
9351.21 464
9352.12 472
9353.03 491
9353.94 437
9354.86 472
9355.77 482
9356.68 465
9357.60 445
9358.51 445
9359.42 450
9360.34 445
9361.25 444
9362.16 418
9363.08 439
9363.99 421
9364.90 434
9365.82 443
9366.73 445
9367.65 419
9368.56 460
9369.47 462
9370.39 468
9371.30 415
9372.21 443
9373.13 448
9374.04 479
9374.96 453
9375.87 419
9376.79 454
9377.70 418
9378.61 449
9379.53 488
9380.44 491
9381.36 489
9382.27 475
9383.19 482
9384.10 422
9385.01 437
9385.93 495
9386.84 481
9387.76 450
9388.67 464
9389.59 473
9390.50 493
9391.42 461
9392.33 458
9393.25 491
9394.16 503
9395.08 501
9395.99 482
9396.91 486
9397.82 506
9398.74 463
9399.65 507
9400.57 524
9401.48 501
9402.40 499
9403.32 480
9404.23 499
9405.15 457
9406.06 480
9406.98 471
9407.89 475
9408.81 464
9409.73 459
9410.64 492
9411.56 473
9412.47 468
9413.39 493
9414.30 493
9415.22 447
9416.14 468
9417.05 445
9417.97 477
9418.89 434
9419.80 479
9420.72 502
9421.63 489
9422.55 480
9423.47 460
9424.38 461
9425.30 470
9426.22 447
9427.13 493
9428.05 479
9428.97 488
9429.88 486
9430.80 464
9431.72 482
9432.63 457
9433.55 518
9434.47 463
9435.38 486
9436.30 468
9437.22 488
9438.14 486
9439.05 486
9439.97 518
9440.89 524
9441.81 542
9442.72 515
9443.64 531
9444.56 528
9445.47 531
9446.39 488
9447.31 511
9448.23 527
9449.15 520
9450.06 533
9450.98 534
9451.90 506
9452.82 540
9453.73 556
9454.65 603
9455.57 561
9456.49 527
9457.41 553
9458.32 566
9459.24 542
9460.16 517
9461.08 505
9462.00 485
9462.92 495
9463.83 490
9464.75 498
9465.67 531
9466.59 508
9467.51 475
9468.43 516
9469.35 518
9470.26 514
9471.18 489
9472.10 491
9473.02 501
9473.94 498
9474.86 517
9475.78 512
9476.70 488
9477.62 480
9478.54 509
9479.45 502
9480.37 538
9481.29 512
9482.21 539
9483.13 535
9484.05 540
9484.97 530
9485.89 558
9486.81 523
9487.73 532
9488.65 539
9489.57 531
9490.49 510
9491.41 535
9492.33 518
9493.25 517
9494.17 507
9495.09 477
9496.01 509
9496.93 518
9497.85 517
9498.77 485
9499.69 471
9500.61 532
9501.53 466
9502.45 498
9503.37 533
9504.29 533
9505.21 522
9506.13 517
9507.05 509
9507.97 512
9508.89 507
9509.81 517
9510.73 556
9511.65 563
9512.57 548
9513.49 564
9514.42 575
9515.34 532
9516.26 607
9517.18 582
9518.10 614
9519.02 614
9519.94 608
9520.86 591
9521.78 623
9522.71 601
9523.63 658
9524.55 633
9525.47 656
9526.39 648
9527.31 621
9528.23 623
9529.16 632
9530.08 613
9531.00 614
9531.92 598
9532.84 595
9533.76 608
9534.69 603
9535.61 619
9536.53 584
9537.45 594
9538.37 599
9539.30 595
9540.22 570
9541.14 582
9542.06 555
9542.98 566
9543.91 571
9544.83 598
9545.75 608
9546.67 596
9547.60 590
9548.52 608
9549.44 615
9550.36 596
9551.29 607
9552.21 595
9553.13 632
9554.06 562
9554.98 597
9555.90 576
9556.82 623
9557.75 666
9558.67 621
9559.59 626
9560.52 601
9561.44 622
9562.36 623
9563.29 638
9564.21 623
9565.13 694
9566.06 627
9566.98 637
9567.90 653
9568.83 627
9569.75 665
9570.67 676
9571.60 655
9572.52 661
9573.44 662
9574.37 649
9575.29 698
9576.22 700
9577.14 691
9578.06 704
9578.99 668
9579.91 723
9580.84 707
9581.76 692
9582.68 695
9583.61 708
9584.53 716
9585.46 692
9586.38 715
9587.31 741
9588.23 710
9589.15 673
9590.08 672
9591.00 732
9591.93 687
9592.85 694
9593.78 731
9594.70 737
9595.63 736
9596.55 776
9597.48 804
9598.40 876
9599.33 850
9600.25 882
9601.18 892
9602.10 917
9603.03 883
9603.95 906
9604.88 897
9605.80 841
9606.73 813
9607.65 822
9608.58 822
9609.50 800
9610.43 785
9611.35 789
9612.28 763
9613.21 735
9614.13 753
9615.06 722
9615.98 716
9616.91 733
9617.84 759
9618.76 797
9619.69 770
9620.61 813
9621.54 776
9622.47 783
9623.39 776
9624.32 759
9625.24 778
9626.17 804
9627.10 773
9628.02 790
9628.95 829
9629.88 835
9630.80 841
9631.73 789
9632.65 813
9633.58 822
9634.51 806
9635.43 866
9636.36 885
9637.29 851
9638.22 894
9639.14 877
9640.07 913
9641.00 917
9641.92 954
9642.85 913
9643.78 974
9644.70 957
9645.63 975
9646.56 1019
9647.49 958
9648.41 1036
9649.34 982
9650.27 977
9651.20 985
9652.12 971
9653.05 936
9653.98 991
9654.91 980
9655.83 947
9656.76 977
9657.69 938
9658.62 939
9659.55 944
9660.47 957
9661.40 983
9662.33 1008
9663.26 962
9664.19 977
9665.11 1016
9666.04 1062
9666.97 1017
9667.90 1036
9668.83 996
9669.75 1065
9670.68 1064
9671.61 1059
9672.54 1096
9673.47 1087
9674.40 1077
9675.33 1084
9676.25 1102
9677.18 1131
9678.11 1123
9679.04 1086
9679.97 1120
9680.90 1130
9681.83 1137
9682.76 1176
9683.69 1216
9684.61 1141
9685.54 1165
9686.47 1213
9687.40 1201
9688.33 1161
9689.26 1159
9690.19 1171
9691.12 1204
9692.05 1228
9692.98 1235
9693.91 1216
9694.84 1258
9695.77 1300
9696.70 1319
9697.63 1346
9698.56 1312
9699.49 1347
9700.42 1366
9701.35 1434
9702.28 1361
9703.21 1350
9704.14 1296
9705.07 1331
9706.00 1372
9706.93 1294
9707.86 1230
9708.79 1226
9709.72 1301
9710.65 1317
9711.58 1292
9712.51 1310
9713.44 1382
9714.37 1458
9715.30 1341
9716.23 1406
9717.16 1324
9718.09 1363
9719.02 1380
9719.95 1364
9720.88 1284
9721.81 1255
9722.75 1211
9723.68 1134
9724.61 1083
9725.54 1082
9726.47 1075
9727.40 1064
9728.33 1055
9729.26 1104
9730.19 1034
9731.13 1056
9732.06 1053
9732.99 1100
9733.92 1051
9734.85 1071
9735.78 1104
9736.71 1103
9737.65 1082
9738.58 1021
9739.51 1011
9740.44 992
9741.37 954
9742.30 987
9743.24 1036
9744.17 989
9745.10 964
9746.03 954
9746.96 930
9747.90 897
9748.83 953
9749.76 911
9750.69 923
9751.63 944
9752.56 929
9753.49 950
9754.42 888
9755.36 911
9756.29 869
9757.22 897
9758.15 870
9759.09 885
9760.02 877
9760.95 905
9761.88 883
9762.82 888
9763.75 877
9764.68 879
9765.62 904
9766.55 887
9767.48 954
9768.41 920
9769.35 924
9770.28 913
9771.21 895
9772.15 945
9773.08 958
9774.01 947
9774.95 917
9775.88 947
9776.81 965
9777.75 920
9778.68 930
9779.62 907
9780.55 910
9781.48 922
9782.42 938
9783.35 943
9784.28 955
9785.22 936
9786.15 921
9787.09 901
9788.02 926
9788.95 913
9789.89 877
9790.82 901
9791.76 848
9792.69 876
9793.63 864
9794.56 864
9795.49 903
9796.43 922
9797.36 924
9798.30 905
9799.23 912
9800.17 882
9801.10 913
9802.04 899
9802.97 848
9803.91 845
9804.84 852
9805.78 850
9806.71 766
9807.65 782
9808.58 760
9809.52 786
9810.45 771
9811.39 765
9812.32 772
9813.26 745
9814.19 735
9815.13 738
9816.06 728
9817.00 765
9817.93 706
9818.87 725
9819.80 724
9820.74 700
9821.68 666
9822.61 707
9823.55 688
9824.48 692
9825.42 658
9826.35 709
9827.29 734
9828.23 706
9829.16 725
9830.10 685
9831.03 693
9831.97 708
9832.91 686
9833.84 670
9834.78 703
9835.72 691
9836.65 705
9837.59 679
9838.52 726
9839.46 724
9840.40 691
9841.33 691
9842.27 701
9843.21 718
9844.14 719
9845.08 676
9846.02 686
9846.95 666
9847.89 698
9848.83 717
9849.77 724
9850.70 708
9851.64 730
9852.58 679
9853.51 664
9854.45 697
9855.39 671
9856.33 673
9857.26 680
9858.20 694
9859.14 683
9860.08 671
9861.01 676
9861.95 668
9862.89 650
9863.83 652
9864.76 681
9865.70 659
9866.64 635
9867.58 653
9868.51 680
9869.45 648
9870.39 642
9871.33 712
9872.27 703
9873.20 692
9874.14 639
9875.08 631
9876.02 636
9876.96 638
9877.90 669
9878.83 661
9879.77 647
9880.71 644
9881.65 645
9882.59 642
9883.53 662
9884.47 656
9885.40 641
9886.34 625
9887.28 658
9888.22 630
9889.16 612
9890.10 601
9891.04 608
9891.98 616
9892.91 594
9893.85 601
9894.79 614
9895.73 614
9896.67 605
9897.61 636
9898.55 605
9899.49 625
9900.43 626
9901.37 623
9902.31 625
9903.25 655
9904.19 646
9905.13 605
9906.07 606
9907.01 616
9907.95 598
9908.89 600
9909.83 645
9910.77 634
9911.71 597
9912.65 617
9913.59 630
9914.53 640
9915.47 647
9916.41 626
9917.35 633
9918.29 613
9919.23 634
9920.17 685
9921.11 653
9922.05 655
9922.99 695
9923.93 731
9924.87 773
9925.81 769
9926.75 770
9927.69 809
9928.63 823
9929.57 777
9930.51 740
9931.45 762
9932.39 738
9933.34 729
9934.28 696
9935.22 677
9936.16 653
9937.10 619
9938.04 626
9938.98 617
9939.92 606
9940.87 586
9941.81 601
9942.75 605
9943.69 602
9944.63 616
9945.57 627
9946.51 604
9947.46 601
9948.40 629
9949.34 641
9950.28 628
9951.22 679
9952.16 645
9953.11 707
9954.05 666
9954.99 642
9955.93 680
9956.87 644
9957.82 610
9958.76 608
9959.70 617
9960.64 618
9961.59 602
9962.53 586
9963.47 586
9964.41 562
9965.35 550
9966.30 552
9967.24 556
9968.18 557
9969.13 552
9970.07 539
9971.01 543
9971.95 553
9972.90 549
9973.84 542
9974.78 556
9975.73 562
9976.67 545
9977.61 520
9978.55 507
9979.50 507
9980.44 539
9981.38 578
9982.33 521
9983.27 560
9984.21 573
9985.16 552
9986.10 534
9987.04 522
9987.99 521
9988.93 525
9989.88 562
9990.82 546
9991.76 543
9992.71 524
9993.65 526
9994.59 581
9995.54 535
9996.48 540
9997.43 582
9998.37 559
9999.31 534
10000.26 513
10001.20 504
10002.15 490
10003.09 528
10004.04 464
10004.98 529
10005.92 529
10006.87 528
10007.81 520
10008.76 513
10009.70 480
10010.65 490
10011.59 527
10012.54 499
10013.48 505
10014.43 514
10015.37 524
10016.32 527
10017.26 530
10018.21 500
10019.15 529
10020.10 481
10021.04 479
10021.99 495
10022.93 479
10023.88 507
10024.82 491
10025.77 502
10026.71 487
10027.66 469
10028.60 486
10029.55 507
10030.49 493
10031.44 508
10032.39 484
10033.33 493
10034.28 468
10035.22 459
10036.17 468
10037.11 488
10038.06 482
10039.01 461
10039.95 522
10040.90 499
10041.84 513
10042.79 494
10043.74 489
10044.68 504
10045.63 519
10046.58 516
10047.52 475
10048.47 449
10049.41 473
10050.36 470
10051.31 466
10052.25 463
10053.20 463
10054.15 472
10055.09 444
10056.04 426
10056.99 477
10057.93 510
10058.88 477
10059.83 536
10060.78 461
10061.72 480
10062.67 497
10063.62 471
10064.56 454
10065.51 437
10066.46 460
10067.41 440
10068.35 453
10069.30 456
10070.25 447
10071.20 414
10072.14 468
10073.09 467
10074.04 496
10074.99 466
10075.93 426
10076.88 449
10077.83 445
10078.78 489
10079.72 473
10080.67 430
10081.62 475
10082.57 473
10083.52 438
10084.46 409
10085.41 430
10086.36 447
10087.31 462
10088.26 462
10089.21 440
10090.15 483
10091.10 430
10092.05 440
10093.00 441
10093.95 458
10094.90 440
10095.85 469
10096.79 496
10097.74 464
10098.69 471
10099.64 458
10100.59 478
10101.54 440
10102.49 466
10103.44 478
10104.39 481
10105.33 462
10106.28 475
10107.23 470
10108.18 478
10109.13 464
10110.08 441
10111.03 473
10111.98 457
10112.93 470
10113.88 474
10114.83 476
10115.78 475
10116.73 492
10117.68 477
10118.63 445
10119.58 463
10120.53 469
10121.48 460
10122.43 475
10123.38 463
10124.33 475
10125.28 457
10126.23 443
10127.18 478
10128.13 472
10129.08 484
10130.03 481
10130.98 440
10131.93 471
10132.88 456
10133.83 490
10134.78 504
10135.73 477
10136.68 485
10137.63 508
10138.58 492
10139.53 511
10140.48 499
10141.43 525
10142.38 488
10143.33 506
10144.29 489
10145.24 523
10146.19 508
10147.14 489
10148.09 474
10149.04 512
10149.99 546
10150.94 543
10151.89 524
10152.85 519
10153.80 510
10154.75 539
10155.70 504
10156.65 501
10157.60 576
10158.55 555
10159.51 568
10160.46 521
10161.41 532
10162.36 563
10163.31 547
10164.26 529
10165.22 561
10166.17 567
10167.12 589
10168.07 558
10169.02 572
10169.98 570
10170.93 569
10171.88 571
10172.83 588
10173.79 637
10174.74 605
10175.69 591
10176.64 595
10177.60 634
10178.55 608
10179.50 623
10180.45 642
10181.41 700
10182.36 615
10183.31 640
10184.26 633
10185.22 644
10186.17 675
10187.12 664
10188.08 693
10189.03 690
10189.98 689
10190.93 663
10191.89 671
10192.84 617
10193.79 667
10194.75 674
10195.70 660
10196.65 687
10197.61 664
10198.56 708
10199.51 683
10200.47 708
10201.42 677
10202.38 726
10203.33 729
10204.28 725
10205.24 760
10206.19 798
10207.14 758
10208.10 804
10209.05 779
10210.01 785
10210.96 786
10211.91 799
10212.87 743
10213.82 719
10214.78 683
10215.73 706
10216.69 697
10217.64 693
10218.59 679
10219.55 679
10220.50 688
10221.46 654
10222.41 700
10223.37 685
10224.32 674
10225.28 655
10226.23 668
10227.19 660
10228.14 627
10229.10 638
10230.05 661
10231.01 673
10231.96 698
10232.92 702
10233.87 731
10234.83 749
10235.78 766
10236.74 791
10237.69 765
10238.65 767
10239.60 764
10240.56 746
10241.51 754
10242.47 700
10243.42 714
10244.38 693
10245.34 618
10246.29 637
10247.25 630
10248.20 628
10249.16 665
10250.11 625
10251.07 604
10252.03 618
10252.98 591
10253.94 595
10254.89 570
10255.85 609
10256.81 565
10257.76 603
10258.72 590
10259.68 568
10260.63 548
10261.59 577
10262.55 587
10263.50 575
10264.46 618
10265.41 550
10266.37 558
10267.33 518
10268.28 559
10269.24 564
10270.20 574
10271.16 576
10272.11 595
10273.07 573
10274.03 573
10274.98 576
10275.94 563
10276.90 563
10277.85 540
10278.81 543
10279.77 578
10280.73 535
10281.68 537
10282.64 514
10283.60 540
10284.56 495
10285.51 483
10286.47 504
10287.43 516
10288.39 518
10289.34 482
10290.30 483
10291.26 491
10292.22 539
10293.18 514
10294.13 524
10295.09 525
10296.05 503
10297.01 511
10297.97 506
10298.92 508
10299.88 494
10300.84 504
10301.80 531
10302.76 506
10303.72 500
10304.67 502
10305.63 500
10306.59 533
10307.55 496
10308.51 484
10309.47 506
10310.43 513
10311.38 494
10312.34 518
10313.30 506
10314.26 539
10315.22 529
10316.18 513
10317.14 485
10318.10 492
10319.06 502
10320.01 502
10320.97 516
10321.93 467
10322.89 482
10323.85 482
10324.81 462
10325.77 479
10326.73 481
10327.69 505
10328.65 470
10329.61 474
10330.57 517
10331.53 476
10332.49 453
10333.45 457
10334.41 458
10335.37 509
10336.33 445
10337.29 455
10338.25 437
10339.21 456
10340.17 461
10341.13 450
10342.09 429
10343.05 436
10344.01 450
10344.97 439
10345.93 432
10346.89 460
10347.85 443
10348.81 463
10349.77 472
10350.73 449
10351.69 425
10352.65 410
10353.61 425
10354.57 434
10355.53 441
10356.49 434
10357.46 415
10358.42 421
10359.38 432
10360.34 412
10361.30 424
10362.26 429
10363.22 415
10364.18 413
10365.14 407
10366.11 427
10367.07 454
10368.03 419
10368.99 440
10369.95 402
10370.91 437
10371.87 430
10372.84 420
10373.80 441
10374.76 410
10375.72 418
10376.68 433
10377.64 395
10378.61 440
10379.57 412
10380.53 449
10381.49 408
10382.45 414
10383.42 417
10384.38 423
10385.34 415
10386.30 400
10387.27 392
10388.23 427
10389.19 405
10390.15 401
10391.11 414
10392.08 402
10393.04 401
10394.00 435
10394.96 398
10395.93 372
10396.89 381
10397.85 391
10398.82 404
10399.78 403
10400.74 392
10401.70 419
10402.67 421
10403.63 394
10404.59 403
10405.56 410
10406.52 398
10407.48 401
10408.45 425
10409.41 411
10410.37 388
10411.34 432
10412.30 374
10413.26 401
10414.23 413
10415.19 402
10416.15 417
10417.12 397
10418.08 418
10419.04 422
10420.01 430
10420.97 393
10421.94 424
10422.90 395
10423.86 412
10424.83 434
10425.79 407
10426.76 418
10427.72 404
10428.68 366
10429.65 368
10430.61 391
10431.58 410
10432.54 397
10433.51 389
10434.47 401
10435.44 371
10436.40 389
10437.36 402
10438.33 379
10439.29 347
10440.26 396
10441.22 383
10442.19 389
10443.15 378
10444.12 386
10445.08 422
10446.05 407
10447.01 411
10447.98 394
10448.94 364
10449.91 369
10450.87 354
10451.84 378
10452.80 364
10453.77 347
10454.73 382
10455.70 388
10456.67 375
10457.63 347
10458.60 344
10459.56 374
10460.53 390
10461.49 385
10462.46 389
10463.43 400
10464.39 361
10465.36 356
10466.32 367
10467.29 380
10468.25 407
10469.22 401
10470.19 371
10471.15 362
10472.12 371
10473.09 392
10474.05 381
10475.02 367
10475.98 378
10476.95 384
10477.92 402
10478.88 375
10479.85 383
10480.82 405
10481.78 408
10482.75 383
10483.72 397
10484.68 376
10485.65 363
10486.62 375
10487.58 384
10488.55 381
10489.52 351
10490.49 395
10491.45 371
10492.42 385
10493.39 372
10494.35 382
10495.32 360
10496.29 362
10497.26 372
10498.22 377
10499.19 368
10500.16 347
10501.13 330
10502.09 356
10503.06 385
10504.03 375
10505.00 395
10505.96 384
10506.93 350
10507.90 366
10508.87 384
10509.84 380
10510.80 364
10511.77 376
10512.74 383
10513.71 358
10514.68 380
10515.64 363
10516.61 386
10517.58 384
10518.55 341
10519.52 350
10520.49 352
10521.45 379
10522.42 344
10523.39 361
10524.36 358
10525.33 394
10526.30 354
10527.27 376
10528.23 365
10529.20 357
10530.17 349
10531.14 354
10532.11 377
10533.08 356
10534.05 381
10535.02 391
10535.99 371
10536.96 360
10537.93 372
10538.89 388
10539.86 377
10540.83 426
10541.80 425
10542.77 383
10543.74 396
10544.71 384
10545.68 364
10546.65 384
10547.62 370
10548.59 373
10549.56 364
10550.53 388
10551.50 375
10552.47 397
10553.44 361
10554.41 382
10555.38 380
10556.35 384
10557.32 374
10558.29 386
10559.26 413
10560.23 438
10561.20 417
10562.17 419
10563.14 436
10564.11 435
10565.08 418
10566.05 430
10567.02 417
10567.99 412
10568.96 418
10569.93 417
10570.91 397
10571.88 406
10572.85 396
10573.82 388
10574.79 404
10575.76 385
10576.73 382
10577.70 381
10578.67 390
10579.64 400
10580.62 390
10581.59 401
10582.56 407
10583.53 390
10584.50 388
10585.47 401
10586.44 405
10587.42 394
10588.39 395
10589.36 400
10590.33 377
10591.30 370
10592.27 408
10593.25 422
10594.22 396
10595.19 405
10596.16 397
10597.13 404
10598.10 441
10599.08 483
10600.05 459
10601.02 434
10601.99 418
10602.97 424
10603.94 448
10604.91 437
10605.88 407
10606.85 441
10607.83 475
10608.80 470
10609.77 487
10610.74 456
10611.72 439
10612.69 458
10613.66 473
10614.64 445
10615.61 436
10616.58 448
10617.55 432
10618.53 435
10619.50 434
10620.47 424
10621.45 428
10622.42 416
10623.39 433
10624.37 443
10625.34 407
10626.31 412
10627.29 416
10628.26 377
10629.23 407
10630.21 397
10631.18 420
10632.15 421
10633.13 435
10634.10 412
10635.07 420
10636.05 435
10637.02 463
10638.00 429
10638.97 472
10639.94 451
10640.92 448
10641.89 470
10642.87 477
10643.84 463
10644.81 439
10645.79 424
10646.76 413
10647.74 432
10648.71 408
10649.68 422
10650.66 436
10651.63 404
10652.61 399
10653.58 386
10654.56 367
10655.53 380
10656.51 395
10657.48 388
10658.46 370
10659.43 374
10660.41 347
10661.38 365
10662.36 380
10663.33 358
10664.31 383
10665.28 368
10666.26 371
10667.23 364
10668.21 353
10669.18 363
10670.16 380
10671.13 383
10672.11 356
10673.08 373
10674.06 373
10675.03 365
10676.01 379
10676.99 388
10677.96 399
10678.94 377
10679.91 414
10680.89 375
10681.86 360
10682.84 381
10683.82 397
10684.79 392
10685.77 398
10686.74 377
10687.72 398
10688.70 348
10689.67 372
10690.65 381
10691.63 377
10692.60 392
10693.58 362
10694.55 382
10695.53 357
10696.51 367
10697.48 375
10698.46 350
10699.44 340
10700.41 326
10701.39 361
10702.37 371
10703.34 361
10704.32 406
10705.30 344
10706.27 360
10707.25 352
10708.23 346
10709.21 343
10710.18 380
10711.16 377
10712.14 378
10713.11 368
10714.09 347
10715.07 377
10716.05 383
10717.02 381
10718.00 376
10718.98 376
10719.96 379
10720.93 388
10721.91 375
10722.89 337
10723.87 345
10724.85 344
10725.82 346
10726.80 352
10727.78 347
10728.76 364
10729.74 371
10730.71 392
10731.69 363
10732.67 379
10733.65 347
10734.63 380
10735.60 364
10736.58 371
10737.56 383
10738.54 366
10739.52 369
10740.50 391
10741.48 394
10742.45 373
10743.43 360
10744.41 374
10745.39 361
10746.37 371
10747.35 376
10748.33 371
10749.31 342
10750.28 365
10751.26 360
10752.24 384
10753.22 415
10754.20 359
10755.18 360
10756.16 381
10757.14 377
10758.12 371
10759.10 395
10760.08 380
10761.06 390
10762.04 395
10763.01 362
10763.99 354
10764.97 377
10765.95 411
10766.93 379
10767.91 378
10768.89 401
10769.87 384
10770.85 387
10771.83 371
10772.81 380
10773.79 386
10774.77 390
10775.75 410
10776.73 390
10777.71 358
10778.69 375
10779.67 425
10780.65 407
10781.63 427
10782.62 390
10783.60 391
10784.58 406
10785.56 391
10786.54 370
10787.52 381
10788.50 414
10789.48 404
10790.46 403
10791.44 363
10792.42 378
10793.40 399
10794.38 397
10795.37 399
10796.35 398
10797.33 384
10798.31 393
10799.29 403
10800.27 432
10801.25 382
10802.23 381
10803.21 396
10804.20 405
10805.18 370
10806.16 378
10807.14 361
10808.12 378
10809.10 403
10810.09 389
10811.07 385
10812.05 393
10813.03 383
10814.01 388
10815.00 391
10815.98 365
10816.96 393
10817.94 398
10818.92 374
10819.91 354
10820.89 377
10821.87 387
10822.85 403
10823.83 392
10824.82 410
10825.80 378
10826.78 378
10827.76 363
10828.75 394
10829.73 381
10830.71 398
10831.69 346
10832.68 373
10833.66 377
10834.64 391
10835.63 393
10836.61 411
10837.59 388
10838.57 395
10839.56 426
10840.54 381
10841.52 395
10842.51 423
10843.49 405
10844.47 375
10845.46 382
10846.44 359
10847.42 417
10848.41 392
10849.39 410
10850.37 410
10851.36 388
10852.34 412
10853.32 417
10854.31 399
10855.29 408
10856.28 421
10857.26 425
10858.24 423
10859.23 381
10860.21 384
10861.20 390
10862.18 406
10863.16 406
10864.15 410
10865.13 398
10866.12 423
10867.10 410
10868.08 441
10869.07 443
10870.05 422
10871.04 400
10872.02 453
10873.01 415
10873.99 429
10874.98 423
10875.96 437
10876.95 424
10877.93 430
10878.92 414
10879.90 424
10880.89 447
10881.87 468
10882.86 452
10883.84 430
10884.83 452
10885.81 437
10886.80 476
10887.78 464
10888.77 467
10889.75 481
10890.74 465
10891.72 436
10892.71 437
10893.69 465
10894.68 459
10895.66 456
10896.65 486
10897.64 484
10898.62 462
10899.61 463
10900.59 506
10901.58 499
10902.56 510
10903.55 452
10904.54 485
10905.52 479
10906.51 491
10907.49 487
10908.48 476
10909.47 505
10910.45 541
10911.44 530
10912.43 510
10913.41 538
10914.40 536
10915.39 547
10916.37 540
10917.36 531
10918.35 545
10919.33 550
10920.32 560
10921.31 551
10922.29 544
10923.28 537
10924.27 565
10925.25 562
10926.24 575
10927.23 577
10928.21 593
10929.20 635
10930.19 622
10931.18 601
10932.16 576
10933.15 628
10934.14 638
10935.12 642
10936.11 603
10937.10 631
10938.09 603
10939.07 607
10940.06 621
10941.05 623
10942.04 606
10943.02 642
10944.01 656
10945.00 622
10945.99 689
10946.98 695
10947.96 705
10948.95 723
10949.94 715
10950.93 736
10951.92 774
10952.90 788
10953.89 828
10954.88 870
10955.87 856
10956.86 891
10957.85 925
10958.83 920
10959.82 898
10960.81 950
10961.80 959
10962.79 925
10963.78 948
10964.77 947
10965.75 896
10966.74 842
10967.73 839
10968.72 833
10969.71 829
10970.70 791
10971.69 803
10972.68 772
10973.67 799
10974.66 747
10975.64 775
10976.63 767
10977.62 771
10978.61 785
10979.60 793
10980.59 783
10981.58 750
10982.57 772
10983.56 774
10984.55 822
10985.54 850
10986.53 833
10987.52 811
10988.51 867
10989.50 829
10990.49 805
10991.48 899
10992.47 905
10993.46 937
10994.45 995
10995.44 1095
10996.43 1161
10997.42 1235
10998.41 1268
10999.40 1369
11000.39 1354
11001.38 1375
11002.37 1385
11003.36 1376
11004.35 1347
11005.34 1260
11006.33 1174
11007.32 1181
11008.31 1053
11009.30 966
11010.30 899
11011.29 877
11012.28 891
11013.27 829
11014.26 801
11015.25 753
11016.24 747
11017.23 737
11018.22 760
11019.21 754
11020.21 708
11021.20 679
11022.19 704
11023.18 693
11024.17 680
11025.16 692
11026.15 696
11027.14 651
11028.14 653
11029.13 672
11030.12 690
11031.11 680
11032.10 659
11033.09 685
11034.09 649
11035.08 680
11036.07 687
11037.06 686
11038.05 676
11039.05 671
11040.04 677
11041.03 647
11042.02 658
11043.02 629
11044.01 621
11045.00 627
11045.99 661
11046.98 635
11047.98 606
11048.97 600
11049.96 617
11050.95 608
11051.95 615
11052.94 580
11053.93 538
11054.93 585
11055.92 571
11056.91 553
11057.90 568
11058.90 555
11059.89 545
11060.88 568
11061.88 567
11062.87 573
11063.86 597
11064.86 597
11065.85 580
11066.84 594
11067.84 592
11068.83 596
11069.82 592
11070.82 579
11071.81 598
11072.80 604
11073.80 575
11074.79 579
11075.78 590
11076.78 608
11077.77 612
11078.77 610
11079.76 616
11080.75 586
11081.75 548
11082.74 570
11083.74 610
11084.73 575
11085.72 585
11086.72 578
11087.71 550
11088.71 574
11089.70 549
11090.70 550
11091.69 568
11092.68 539
11093.68 563
11094.67 537
11095.67 563
11096.66 541
11097.66 532
11098.65 532
11099.65 553
11100.64 587
11101.64 544
11102.63 542
11103.63 535
11104.62 554
11105.62 538
11106.61 538
11107.61 567
11108.60 558
11109.60 539
11110.59 528
11111.59 566
11112.58 542
11113.58 522
11114.57 541
11115.57 562
11116.56 515
11117.56 489
11118.56 525
11119.55 523
11120.55 562
11121.54 518
11122.54 597
11123.54 551
11124.53 559
11125.53 543
11126.52 557
11127.52 519
11128.51 519
11129.51 537
11130.51 553
11131.50 570
11132.50 580
11133.50 548
11134.49 524
11135.49 493
11136.49 525
11137.48 542
11138.48 542
11139.47 516
11140.47 524
11141.47 528
11142.46 519
11143.46 496
11144.46 517
11145.46 538
11146.45 520
11147.45 532
11148.45 513
11149.44 531
11150.44 524
11151.44 531
11152.43 536
11153.43 495
11154.43 533
11155.43 529
11156.42 506
11157.42 527
11158.42 512
11159.42 518
11160.41 509
11161.41 529
11162.41 499
11163.41 513
11164.40 515
11165.40 472
11166.40 475
11167.40 477
11168.39 510
11169.39 474
11170.39 496
11171.39 495
11172.39 513
11173.38 521
11174.38 525
11175.38 523
11176.38 515
11177.38 499
11178.38 498
11179.37 516
11180.37 520
11181.37 464
11182.37 479
11183.37 517
11184.37 511
11185.37 510
11186.36 501
11187.36 491
11188.36 507
11189.36 531
11190.36 533
11191.36 531
11192.36 530
11193.36 516
11194.36 522
11195.35 500
11196.35 504
11197.35 542
11198.35 524
11199.35 514
11200.35 537
11201.35 541
11202.35 518
11203.35 483
11204.35 533
11205.35 542
11206.35 560
11207.35 555
11208.35 526
11209.35 553
11210.35 546
11211.35 572
11212.35 565
11213.35 559
11214.35 532
11215.34 561
11216.35 569
11217.35 557
11218.35 529
11219.35 539
11220.35 503
11221.35 530
11222.35 557
11223.35 542
11224.35 513
11225.35 515
11226.35 525
11227.35 521
11228.35 546
11229.35 503
11230.35 527
11231.35 494
11232.35 497
11233.35 516
11234.35 538
11235.35 561
11236.35 552
11237.36 541
11238.36 516
11239.36 560
11240.36 531
11241.36 512
11242.36 545
11243.36 528
11244.36 551
11245.36 532
11246.37 522
11247.37 513
11248.37 518
11249.37 548
11250.37 547
11251.37 542
11252.38 532
11253.38 539
11254.38 562
11255.38 570
11256.38 532
11257.38 544
11258.39 574
11259.39 555
11260.39 557
11261.39 589
11262.39 581
11263.40 542
11264.40 584
11265.40 587
11266.40 577
11267.40 606
11268.41 597
11269.41 602
11270.41 596
11271.41 641
11272.42 642
11273.42 632
11274.42 644
11275.42 675
11276.43 673
11277.43 668
11278.43 657
11279.44 678
11280.44 648
11281.44 667
11282.44 650
11283.45 623
11284.45 570
11285.45 608
11286.46 621
11287.46 585
11288.46 561
11289.47 568
11290.47 556
11291.47 540
11292.48 524
11293.48 530
11294.48 524
11295.49 526
11296.49 530
11297.49 532
11298.50 545
11299.50 518
11300.51 508
11301.51 524
11302.51 559
11303.52 508
11304.52 519
11305.53 521
11306.53 539
11307.53 519
11308.54 478
11309.54 508
11310.55 489
11311.55 501
11312.55 557
11313.56 526
11314.56 517
11315.57 543
11316.57 486
11317.58 518
11318.58 555
11319.59 574
11320.59 578
11321.59 571
11322.60 556
11323.60 548
11324.61 554
11325.61 531
11326.62 537
11327.62 545
11328.63 523
11329.63 534
11330.64 515
11331.64 506
11332.65 509
11333.65 560
11334.66 530
11335.67 541
11336.67 548
11337.68 526
11338.68 515
11339.69 556
11340.69 521
11341.70 543
11342.70 583
11343.71 565
11344.72 524
11345.72 546
11346.73 584
11347.73 581
11348.74 548
11349.74 540
11350.75 527
11351.76 539
11352.76 514
11353.77 473
11354.78 501
11355.78 492
11356.79 507
11357.79 515
11358.80 536
11359.81 515
11360.81 497
11361.82 509
11362.83 495
11363.83 499
11364.84 494
11365.85 486
11366.85 484
11367.86 464
11368.87 468
11369.87 473
11370.88 449
11371.89 462
11372.89 486
11373.90 460
11374.91 451
11375.92 480
11376.92 468
11377.93 489
11378.94 479
11379.94 460
11380.95 488
11381.96 483
11382.97 476
11383.97 465
11384.98 479
11385.99 455
11387.00 460
11388.00 476
11389.01 459
11390.02 440
11391.03 474
11392.04 464
11393.04 465
11394.05 454
11395.06 466
11396.07 456
11397.08 436
11398.08 473
11399.09 443
11400.10 456
11401.11 452
11402.12 483
11403.12 488
11404.13 481
11405.14 476
11406.15 427
11407.16 444
11408.17 472
11409.18 468
11410.18 456
11411.19 443
11412.20 460
11413.21 476
11414.22 452
11415.23 474
11416.24 456
11417.25 447
11418.25 439
11419.26 423
11420.27 433
11421.28 448
11422.29 417
11423.30 455
11424.31 439
11425.32 472
11426.33 469
11427.34 421
11428.35 446
11429.36 463
11430.37 446
11431.38 412
11432.39 440
11433.39 426
11434.40 436
11435.41 430
11436.42 463
11437.43 493
11438.44 447
11439.45 459
11440.46 460
11441.47 446
11442.48 451
11443.49 462
11444.50 437
11445.51 423
11446.52 440
11447.53 438
11448.55 450
11449.56 438
11450.57 451
11451.58 465
11452.59 472
11453.60 442
11454.61 467
11455.62 465
11456.63 442
11457.64 463
11458.65 441
11459.66 474
11460.67 457
11461.68 449
11462.69 447
11463.71 443
11464.72 436
11465.73 479
11466.74 472
11467.75 450
11468.76 484
11469.77 449
11470.78 450
11471.80 455
11472.81 464
11473.82 498
11474.83 482
11475.84 442
11476.85 470
11477.86 451
11478.88 475
11479.89 468
11480.90 478
11481.91 482
11482.92 476
11483.93 446
11484.95 469
11485.96 473
11486.97 460
11487.98 467
11489.00 469
11490.01 466
11491.02 500
11492.03 501
11493.04 500
11494.06 467
11495.07 487
11496.08 508
11497.09 507
11498.11 521
11499.12 532
11500.13 496
11501.14 532
11502.16 534
11503.17 532
11504.18 504
11505.20 513
11506.21 561
11507.22 537
11508.23 555
11509.25 576
11510.26 573
11511.27 545
11512.29 581
11513.30 601
11514.31 608
11515.33 591
11516.34 579
11517.35 621
11518.37 652
11519.38 653
11520.39 641
11521.41 648
11522.42 677
11523.43 694
11524.45 736
11525.46 731
11526.47 741
11527.49 771
11528.50 798
11529.52 840
11530.53 840
11531.54 858
11532.56 934
11533.57 953
11534.59 994
11535.60 1057
11536.62 1125
11537.63 1176
11538.64 1137
11539.66 1206
11540.67 1222
11541.69 1228
11542.70 1223
11543.72 1171
11544.73 1114
11545.75 1088
11546.76 1027
11547.77 936
11548.79 933
11549.80 893
11550.82 830
11551.83 759
11552.85 702
11553.86 700
11554.88 696
11555.89 663
11556.91 654
11557.92 638
11558.94 636
11559.95 665
11560.97 618
11561.99 654
11563.00 616
11564.02 603
11565.03 611
11566.05 607
11567.06 606
11568.08 620
11569.09 616
11570.11 601
11571.13 618
11572.14 612
11573.16 580
11574.17 582
11575.19 603
11576.20 586
11577.22 598
11578.24 605
11579.25 625
11580.27 629
11581.29 645
11582.30 611
11583.32 587
11584.33 581
11585.35 574
11586.37 600
11587.38 621
11588.40 610
11589.42 593
11590.43 603
11591.45 590
11592.47 588
11593.48 640
11594.50 648
11595.52 677
11596.53 707
11597.55 722
11598.57 695
11599.58 767
11600.60 773
11601.62 816
11602.64 754
11603.65 739
11604.67 713
11605.69 708
11606.70 688
11607.72 662
11608.74 670
11609.76 638
11610.77 647
11611.79 637
11612.81 609
11613.83 618
11614.84 600
11615.86 613
11616.88 606
11617.90 566
11618.92 551
11619.93 594
11620.95 582
11621.97 548
11622.99 564
11624.01 544
11625.02 586
11626.04 563
11627.06 589
11628.08 560
11629.10 547
11630.11 540
11631.13 548
11632.15 548
11633.17 555
11634.19 520
11635.21 506
11636.23 531
11637.24 509
11638.26 490
11639.28 504
11640.30 493
11641.32 502
11642.34 530
11643.36 540
11644.38 500
11645.39 480
11646.41 486
11647.43 482
11648.45 472
11649.47 509
11650.49 484
11651.51 461
11652.53 482
11653.55 488
11654.57 463
11655.59 486
11656.61 492
11657.63 479
11658.65 455
11659.67 453
11660.69 449
11661.70 454
11662.72 464
11663.74 450
11664.76 442
11665.78 459
11666.80 469
11667.82 463
11668.84 477
11669.86 484
11670.88 492
11671.90 489
11672.92 476
11673.95 425
11674.97 455
11675.99 456
11677.01 462
11678.03 468
11679.05 447
11680.07 453
11681.09 475
11682.11 446
11683.13 434
11684.15 451
11685.17 452
11686.19 439
11687.21 404
11688.23 438
11689.25 445
11690.28 447
11691.30 444
11692.32 449
11693.34 443
11694.36 450
11695.38 411
11696.40 419
11697.42 415
11698.44 427
11699.47 437
11700.49 414
11701.51 432
11702.53 431
11703.55 438
11704.57 403
11705.60 415
11706.62 419
11707.64 410
11708.66 420
11709.68 397
11710.70 424
11711.73 432
11712.75 422
11713.77 388
11714.79 393
11715.81 417
11716.84 393
11717.86 381
11718.88 423
11719.90 395
11720.92 405
11721.95 408
11722.97 417
11723.99 408
11725.01 420
11726.04 396
11727.06 389
11728.08 409
11729.11 412
11730.13 398
11731.15 433
11732.17 398
11733.20 376
11734.22 396
11735.24 392
11736.26 396
11737.29 388
11738.31 397
11739.33 392
11740.36 365
11741.38 399
11742.40 409
11743.43 371
11744.45 408
11745.47 403
11746.50 379
11747.52 364
11748.54 371
11749.57 394
11750.59 363
11751.62 391
11752.64 373
11753.66 411
11754.69 388
11755.71 392
11756.73 409
11757.76 363
11758.78 380
11759.81 408
11760.83 405
11761.85 365
11762.88 396
11763.90 398
11764.93 416
11765.95 410
11766.98 403
11768.00 404
11769.02 421
11770.05 418
11771.07 393
11772.10 425
11773.12 421
11774.15 426
11775.17 426
11776.20 419
11777.22 420
11778.25 401
11779.27 395
11780.30 386
11781.32 370
11782.35 388
11783.37 411
11784.40 420
11785.42 425
11786.45 396
11787.47 405
11788.50 450
11789.52 439
11790.55 413
11791.57 403
11792.60 418
11793.62 409
11794.65 426
11795.67 398
11796.70 388
11797.73 379
11798.75 388
11799.78 408
11800.80 423
11801.83 439
11802.85 397
11803.88 404
11804.91 400
11805.93 397
11806.96 419
11807.98 409
11809.01 423
11810.04 427
11811.06 409
11812.09 437
11813.12 426
11814.14 413
11815.17 392
11816.19 430
11817.22 412
11818.25 392
11819.27 416
11820.30 414
11821.33 422
11822.35 414
11823.38 433
11824.41 448
11825.44 445
11826.46 449
11827.49 424
11828.52 443
11829.54 453
11830.57 465
11831.60 448
11832.62 462
11833.65 453
11834.68 448
11835.71 450
11836.73 452
11837.76 489
11838.79 468
11839.82 478
11840.84 461
11841.87 484
11842.90 430
11843.93 448
11844.95 463
11845.98 429
11847.01 464
11848.04 454
11849.07 455
11850.09 437
11851.12 469
11852.15 498
11853.18 495
11854.21 485
11855.23 493
11856.26 472
11857.29 503
11858.32 517
11859.35 498
11860.38 480
11861.40 493
11862.43 506
11863.46 524
11864.49 515
11865.52 550
11866.55 538
11867.58 543
11868.60 508
11869.63 535
11870.66 545
11871.69 527
11872.72 522
11873.75 516
11874.78 537
11875.81 537
11876.84 570
11877.86 542
11878.89 551
11879.92 576
11880.95 554
11881.98 550
11883.01 601
11884.04 586
11885.07 590
11886.10 584
11887.13 616
11888.16 579
11889.19 592
11890.22 601
11891.25 648
11892.28 651
11893.31 641
11894.34 659
11895.37 691
11896.40 680
11897.43 679
11898.46 760
11899.49 752
11900.52 784
11901.55 816
11902.58 823
11903.61 829
11904.64 829
11905.67 876
11906.70 860
11907.73 862
11908.76 840
11909.79 825
11910.82 784
11911.85 782
11912.88 809
11913.91 768
11914.94 834
11915.97 790
11917.01 765
11918.04 749
11919.07 777
11920.10 769
11921.13 761
11922.16 803
11923.19 803
11924.22 800
11925.25 861
11926.28 887
11927.32 955
11928.35 996
11929.38 1022
11930.41 1052
11931.44 1083
11932.47 1027
11933.50 1022
11934.54 1032
11935.57 1015
11936.60 1003
11937.63 953
11938.66 938
11939.70 894
11940.73 854
11941.76 821
11942.79 843
11943.82 788
11944.85 781
11945.89 768
11946.92 713
11947.95 727
11948.98 685
11950.02 654
11951.05 678
11952.08 661
11953.11 666
11954.15 649
11955.18 652
11956.21 656
11957.24 620
11958.28 650
11959.31 643
11960.34 627
11961.37 606
11962.41 638
11963.44 613
11964.47 607
11965.51 650
11966.54 621
11967.57 635
11968.60 616
11969.64 620
11970.67 632
11971.70 635
11972.74 614
11973.77 664
11974.80 633
11975.84 586
11976.87 616
11977.90 633
11978.94 644
11979.97 607
11981.00 587
11982.04 608
11983.07 627
11984.11 610
11985.14 579
11986.17 638
11987.21 626
11988.24 576
11989.28 628
11990.31 627
11991.34 657
11992.38 648
11993.41 623
11994.45 656
11995.48 661
11996.51 643
11997.55 647
11998.58 639
11999.62 631
12000.65 632
12001.69 623
12002.72 676
12003.76 635
12004.79 646
12005.82 659
12006.86 675
12007.89 714
12008.93 697
12009.96 661
12011.00 702
12012.03 712
12013.07 706
12014.10 704
12015.14 703
12016.17 754
12017.21 729
12018.24 747
12019.28 747
12020.32 789
12021.35 761
12022.39 817
12023.42 789
12024.46 765
12025.49 747
12026.53 748
12027.56 737
12028.60 760
12029.64 756
12030.67 718
12031.71 737
12032.74 767
12033.78 759
12034.81 752
12035.85 737
12036.89 751
12037.92 744
12038.96 725
12039.99 732
12041.03 727
12042.07 761
12043.10 736
12044.14 733
12045.18 740
12046.21 766
12047.25 816
12048.29 750
12049.32 756
12050.36 722
12051.40 794
12052.43 788
12053.47 803
12054.51 801
12055.54 808
12056.58 834
12057.62 858
12058.65 789
12059.69 753
12060.73 763
12061.76 794
12062.80 855
12063.84 778
12064.88 725
12065.91 757
12066.95 772
12067.99 733
12069.03 717
12070.06 726
12071.10 725
12072.14 717
12073.18 693
12074.21 699
12075.25 702
12076.29 683
12077.33 661
12078.36 677
12079.40 666
12080.44 656
12081.48 694
12082.52 656
12083.55 658
12084.59 632
12085.63 650
12086.67 633
12087.71 645
12088.74 713
12089.78 667
12090.82 713
12091.86 656
12092.90 693
12093.94 678
12094.98 662
12096.01 691
12097.05 687
12098.09 702
12099.13 719
12100.17 730
12101.21 711
12102.25 690
12103.28 682
12104.32 681
12105.36 756
12106.40 717
12107.44 692
12108.48 699
12109.52 683
12110.56 655
12111.60 640
12112.64 634
12113.68 647
12114.72 588
12115.76 583
12116.79 603
12117.83 583
12118.87 580
12119.91 574
12120.95 587
12121.99 595
12123.03 584
12124.07 608
12125.11 612
12126.15 572
12127.19 545
12128.23 550
12129.27 560
12130.31 554
12131.35 580
12132.39 567
12133.43 566
12134.47 527
12135.51 559
12136.55 545
12137.59 564
12138.63 566
12139.67 547
12140.71 556
12141.76 565
12142.80 533
12143.84 561
12144.88 539
12145.92 531
12146.96 546
12148.00 511
12149.04 510
12150.08 550
12151.12 542
12152.16 550
12153.20 511
12154.25 489
12155.29 517
12156.33 499
12157.37 503
12158.41 500
12159.45 505
12160.49 521
12161.53 512
12162.58 483
12163.62 532
12164.66 505
12165.70 494
12166.74 520
12167.78 499
12168.82 489
12169.87 474
12170.91 486
12171.95 490
12172.99 492
12174.03 521
12175.08 511
12176.12 496
12177.16 504
12178.20 501
12179.24 489
12180.29 505
12181.33 502
12182.37 502
12183.41 528
12184.46 498
12185.50 494
12186.54 450
12187.58 484
12188.63 498
12189.67 496
12190.71 518
12191.75 489
12192.80 500
12193.84 490
12194.88 499
12195.92 490
12196.97 494
12198.01 476
12199.05 458
12200.10 442
12201.14 488
12202.18 496
12203.23 477
12204.27 434
12205.31 415
12206.36 449
12207.40 467
12208.44 463
12209.49 459
12210.53 464
12211.57 466
12212.62 492
12213.66 480
12214.70 455
12215.75 456
12216.79 494
12217.84 437
12218.88 415
12219.92 465
12220.97 446
12222.01 432
12223.06 428
12224.10 457
12225.14 462
12226.19 467
12227.23 435
12228.28 432
12229.32 462
12230.36 461
12231.41 470
12232.45 444
12233.50 426
12234.54 431
12235.59 478
12236.63 442
12237.68 454
12238.72 441
12239.77 444
12240.81 458
12241.86 446
12242.90 428
12243.94 443
12244.99 449
12246.03 438
12247.08 438
12248.13 447
12249.17 459
12250.22 417
12251.26 427
12252.31 445
12253.35 426
12254.40 437
12255.44 438
12256.49 431
12257.53 408
12258.58 421
12259.62 423
12260.67 407
12261.72 401
12262.76 394
12263.81 396
12264.85 397
12265.90 375
12266.94 390
12267.99 399
12269.04 429
12270.08 376
12271.13 414
12272.17 417
12273.22 436
12274.27 379
12275.31 387
12276.36 370
12277.41 381
12278.45 377
12279.50 383
12280.55 370
12281.59 402
12282.64 381
12283.69 386
12284.73 422
12285.78 398
12286.83 392
12287.87 374
12288.92 409
12289.97 377
12291.01 387
12292.06 391
12293.11 410
12294.15 380
12295.20 402
12296.25 423
12297.30 383
12298.34 373
12299.39 356
12300.44 365
12301.48 396
12302.53 398
12303.58 374
12304.63 409
12305.67 379
12306.72 391
12307.77 392
12308.82 400
12309.87 386
12310.91 385
12311.96 403
12313.01 352
12314.06 377
12315.10 351
12316.15 381
12317.20 378
12318.25 396
12319.30 382
12320.34 403
12321.39 386
12322.44 406
12323.49 381
12324.54 374
12325.59 364
12326.63 377
12327.68 377
12328.73 382
12329.78 366
12330.83 381
12331.88 370
12332.93 356
12333.98 361
12335.02 368
12336.07 408
12337.12 363
12338.17 363
12339.22 350
12340.27 375
12341.32 363
12342.37 395
12343.42 392
12344.47 383
12345.51 398
12346.56 366
12347.61 375
12348.66 369
12349.71 363
12350.76 396
12351.81 375
12352.86 365
12353.91 342
12354.96 355
12356.01 383
12357.06 368
12358.11 391
12359.16 380
12360.21 357
12361.26 377
12362.31 345
12363.36 371
12364.41 345
12365.46 378
12366.51 364
12367.56 392
12368.61 370
12369.66 385
12370.71 365
12371.76 368
12372.81 373
12373.86 379
12374.91 362
12375.96 377
12377.01 395
12378.06 355
12379.11 378
12380.17 346
12381.22 366
12382.27 378
12383.32 375
12384.37 341
12385.42 366
12386.47 381
12387.52 392
12388.57 358
12389.62 396
12390.67 396
12391.73 382
12392.78 378
12393.83 367
12394.88 365
12395.93 378
12396.98 395
12398.03 354
12399.09 387
12400.14 369
12401.19 387
12402.24 399
12403.29 394
12404.34 369
12405.40 404
12406.45 392
12407.50 381
12408.55 384
12409.60 367
12410.66 402
12411.71 370
12412.76 410
12413.81 374
12414.86 394
12415.92 404
12416.97 385
12418.02 374
12419.07 350
12420.13 397
12421.18 393
12422.23 405
12423.28 404
12424.34 371
12425.39 380
12426.44 395
12427.49 377
12428.55 378
12429.60 385
12430.65 404
12431.71 406
12432.76 402
12433.81 392
12434.86 397
12435.92 384
12436.97 403
12438.02 405
12439.08 426
12440.13 415
12441.18 419
12442.24 416
12443.29 369
12444.34 410
12445.40 377
12446.45 408
12447.50 410
12448.56 423
12449.61 430
12450.67 455
12451.72 394
12452.77 406
12453.83 399
12454.88 418
12455.94 415
12456.99 426
12458.04 433
12459.10 444
12460.15 449
12461.21 478
12462.26 465
12463.31 481
12464.37 491
12465.42 507
12466.48 518
12467.53 503
12468.59 560
12469.64 594
12470.70 607
12471.75 629
12472.80 685
12473.86 699
12474.91 694
12475.97 759
12477.02 761
12478.08 741
12479.13 704
12480.19 715
12481.24 723
12482.30 693
12483.35 682
12484.41 663
12485.46 674
12486.52 649
12487.57 629
12488.63 579
12489.69 586
12490.74 562
12491.80 543
12492.85 510
12493.91 537
12494.96 475
12496.02 467
12497.07 467
12498.13 480
12499.19 477
12500.24 458
12501.30 445
12502.35 455
12503.41 460
12504.47 482
12505.52 480
12506.58 480
12507.63 469
12508.69 475
12509.75 470
12510.80 442
12511.86 472
12512.91 482
12513.97 493
12515.03 457
12516.08 458
12517.14 475
12518.20 452
12519.25 472
12520.31 484
12521.37 492
12522.42 464
12523.48 484
12524.54 497
12525.59 439
12526.65 425
12527.71 452
12528.77 459
12529.82 416
12530.88 440
12531.94 456
12532.99 435
12534.05 441
12535.11 478
12536.17 460
12537.22 478
12538.28 459
12539.34 472
12540.40 475
12541.45 439
12542.51 474
12543.57 505
12544.63 468
12545.68 463
12546.74 484
12547.80 500
12548.86 484
12549.92 497
12550.97 522
12552.03 510
12553.09 544
12554.15 515
12555.21 514
12556.26 528
12557.32 548
12558.38 534
12559.44 558
12560.50 529
12561.56 495
12562.61 527
12563.67 521
12564.73 496
12565.79 501
12566.85 495
12567.91 493
12568.97 490
12570.02 492
12571.08 471
12572.14 491
12573.20 500
12574.26 455
12575.32 487
12576.38 485
12577.44 483
12578.50 461
12579.56 472
12580.61 440
12581.67 478
12582.73 475
12583.79 484
12584.85 488
12585.91 470
12586.97 500
12588.03 452
12589.09 468
12590.15 440
12591.21 486
12592.27 460
12593.33 456
12594.39 472
12595.45 510
12596.51 481
12597.57 468
12598.63 453
12599.69 462
12600.75 494
12601.81 485
12602.87 499
12603.93 494
12604.99 461
12606.05 451
12607.11 474
12608.17 489
12609.23 478
12610.29 479
12611.35 482
12612.41 491
12613.47 500
12614.53 497
12615.59 506
12616.66 502
12617.72 505
12618.78 500
12619.84 505
12620.90 535
12621.96 513
12623.02 550
12624.08 542
12625.14 572
12626.20 573
12627.26 578
12628.33 595
12629.39 602
12630.45 546
12631.51 569
12632.57 613
12633.63 598
12634.69 581
12635.76 549
12636.82 557
12637.88 581
12638.94 599
12640.00 552
12641.06 538
12642.13 511
12643.19 544
12644.25 513
12645.31 454
12646.37 476
12647.44 495
12648.50 484
12649.56 472
12650.62 505
12651.68 501
12652.75 497
12653.81 500
12654.87 501
12655.93 490
12657.00 496
12658.06 468
12659.12 485
12660.18 463
12661.25 472
12662.31 476
12663.37 465
12664.43 486
12665.50 473
12666.56 472
12667.62 471
12668.69 462
12669.75 486
12670.81 474
12671.88 523
12672.94 516
12674.00 534
12675.06 502
12676.13 479
12677.19 494
12678.25 509
12679.32 489
12680.38 475
12681.44 496
12682.51 514
12683.57 497
12684.64 473
12685.70 490
12686.76 479
12687.83 509
12688.89 498
12689.95 492
12691.02 486
12692.08 490
12693.15 529
12694.21 515
12695.27 505
12696.34 528
12697.40 540
12698.47 532
12699.53 515
12700.59 528
12701.66 528
12702.72 567
12703.79 608
12704.85 560
12705.92 561
12706.98 529
12708.05 561
12709.11 558
12710.18 569
12711.24 592
12712.30 577
12713.37 611
12714.43 577
12715.50 590
12716.56 559
12717.63 573
12718.69 525
12719.76 575
12720.82 547
12721.89 559
12722.95 587
12724.02 571
12725.09 549
12726.15 603
12727.22 603
12728.28 611
12729.35 613
12730.41 553
12731.48 587
12732.54 608
12733.61 606
12734.68 587
12735.74 586
12736.81 617
12737.87 575
12738.94 587
12740.00 646
12741.07 621
12742.14 609
12743.20 575
12744.27 590
12745.33 582
12746.40 557
12747.47 580
12748.53 558
12749.60 568
12750.67 563
12751.73 567
12752.80 571
12753.87 528
12754.93 551
12756.00 545
12757.07 546
12758.13 549
12759.20 530
12760.27 537
12761.33 541
12762.40 544
12763.47 535
12764.53 559
12765.60 563
12766.67 551
12767.73 533
12768.80 521
12769.87 511
12770.94 526
12772.00 518
12773.07 506
12774.14 517
12775.21 538
12776.27 500
12777.34 482
12778.41 496
12779.48 487
12780.54 510
12781.61 500
12782.68 490
12783.75 501
12784.81 470
12785.88 482
12786.95 475
12788.02 460
12789.09 470
12790.15 472
12791.22 483
12792.29 450
12793.36 486
12794.43 460
12795.49 463
12796.56 441
12797.63 462
12798.70 469
12799.77 461
12800.84 454
12801.90 470
12802.97 476
12804.04 451
12805.11 470
12806.18 474
12807.25 483
12808.32 477
12809.39 464
12810.45 480
12811.52 497
12812.59 482
12813.66 483
12814.73 470
12815.80 460
12816.87 469
12817.94 486
12819.01 495
12820.08 504
12821.15 495
12822.21 492
12823.28 506
12824.35 528
12825.42 551
12826.49 514
12827.56 497
12828.63 466
12829.70 488
12830.77 503
12831.84 505
12832.91 460
12833.98 479
12835.05 512
12836.12 487
12837.19 458
12838.26 479
12839.33 450
12840.40 451
12841.47 448
12842.54 437
12843.61 449
12844.68 448
12845.75 441
12846.82 427
12847.89 423
12848.96 442
12850.03 432
12851.10 413
12852.18 388
12853.25 390
12854.32 417
12855.39 407
12856.46 426
12857.53 418
12858.60 406
12859.67 413
12860.74 432
12861.81 413
12862.88 404
12863.96 420
12865.03 417
12866.10 412
12867.17 412
12868.24 391
12869.31 380
12870.38 392
12871.45 400
12872.53 377
12873.60 402
12874.67 380
12875.74 376
12876.81 409
12877.88 397
12878.96 424
12880.03 381
12881.10 366
12882.17 369
12883.24 382
12884.31 364
12885.39 374
12886.46 399
12887.53 370
12888.60 388
12889.68 365
12890.75 382
12891.82 360
12892.89 378
12893.96 380
12895.04 363
12896.11 368
12897.18 361
12898.25 390
12899.33 367
12900.40 368
12901.47 372
12902.54 371
12903.62 383
12904.69 376
12905.76 346
12906.84 355
12907.91 362
12908.98 367
12910.06 356
12911.13 356
12912.20 341
12913.27 350
12914.35 337
12915.42 347
12916.49 348
12917.57 348
12918.64 350
12919.71 347
12920.79 344
12921.86 354
12922.94 366
12924.01 360
12925.08 353
12926.16 354
12927.23 345
12928.30 315
12929.38 333
12930.45 355
12931.53 333
12932.60 336
12933.67 341
12934.75 348
12935.82 358
12936.90 353
12937.97 361
12939.04 341
12940.12 339
12941.19 327
12942.27 343
12943.34 336
12944.42 308
12945.49 343
12946.56 330
12947.64 322
12948.71 331
12949.79 321
12950.86 334
12951.94 360
12953.01 343
12954.09 320
12955.16 294
12956.24 318
12957.31 324
12958.39 329
12959.46 327
12960.54 351
12961.61 329
12962.69 320
12963.76 328
12964.84 322
12965.91 305
12966.99 321
12968.07 316
12969.14 298
12970.22 306
12971.29 320
12972.37 328
12973.44 344
12974.52 333
12975.59 332
12976.67 306
12977.75 322
12978.82 319
12979.90 317
12980.97 320
12982.05 319
12983.13 328
12984.20 328
12985.28 295
12986.35 303
12987.43 335
12988.51 326
12989.58 318
12990.66 325
12991.74 328
12992.81 302
12993.89 315
12994.97 322
12996.04 312
12997.12 321
12998.20 308
12999.27 329
13000.35 279
13001.43 326
13002.50 330
13003.58 307
13004.66 317
13005.73 319
13006.81 310
13007.89 298
13008.97 305
13010.04 320
13011.12 304
13012.20 302
13013.27 287
13014.35 281
13015.43 289
13016.51 321
13017.58 326
13018.66 314
13019.74 305
13020.82 314
13021.89 308
13022.97 303
13024.05 308
13025.13 283
13026.21 314
13027.28 331
13028.36 331
13029.44 296
13030.52 296
13031.60 321
13032.67 301
13033.75 310
13034.83 302
13035.91 347
13036.99 326
13038.07 315
13039.14 321
13040.22 316
13041.30 320
13042.38 322
13043.46 330
13044.54 342
13045.62 314
13046.69 330
13047.77 315
13048.85 317
13049.93 298
13051.01 306
13052.09 308
13053.17 288
13054.25 290
13055.33 284
13056.40 306
13057.48 305
13058.56 326
13059.64 297
13060.72 325
13061.80 303
13062.88 321
13063.96 312
13065.04 284
13066.12 281
13067.20 312
13068.28 305
13069.36 289
13070.44 320
13071.52 287
13072.60 298
13073.68 305
13074.76 310
13075.84 291
13076.92 293
13078.00 305
13079.08 308
13080.16 290
13081.24 286
13082.32 301
13083.40 333
13084.48 329
13085.56 307
13086.64 283
13087.72 291
13088.80 292
13089.88 294
13090.96 302
13092.04 295
13093.12 319
13094.20 318
13095.28 314
13096.36 305
13097.44 327
13098.52 296
13099.61 309
13100.69 313
13101.77 302
13102.85 304
13103.93 309
13105.01 317
13106.09 325
13107.17 307
13108.25 314
13109.34 326
13110.42 322
13111.50 285
13112.58 306
13113.66 293
13114.74 308
13115.82 309
13116.91 325
13117.99 341
13119.07 319
13120.15 330
13121.23 310
13122.31 317
13123.40 313
13124.48 302
13125.56 322
13126.64 328
13127.72 307
13128.81 304
13129.89 332
13130.97 297
13132.05 312
13133.14 308
13134.22 311
13135.30 299
13136.38 294
13137.47 318
13138.55 314
13139.63 309
13140.71 322
13141.80 305
13142.88 309
13143.96 314
13145.04 311
13146.13 327
13147.21 322
13148.29 313
13149.38 310
13150.46 324
13151.54 332
13152.62 297
13153.71 332
13154.79 341
13155.87 308
13156.96 306
13158.04 328
13159.12 311
13160.21 320
13161.29 300
13162.37 292
13163.46 290
13164.54 311
13165.62 312
13166.71 316
13167.79 298
13168.88 308
13169.96 331
13171.04 326
13172.13 304
13173.21 324
13174.30 314
13175.38 319
13176.46 306
13177.55 318
13178.63 346
13179.72 301
13180.80 312
13181.88 310
13182.97 308
13184.05 309
13185.14 303
13186.22 284
13187.31 303
13188.39 320
13189.48 336
13190.56 322
13191.65 288
13192.73 306
13193.81 313
13194.90 317
13195.98 295
13197.07 311
13198.15 322
13199.24 330
13200.32 304
13201.41 326
13202.49 305
13203.58 302
13204.67 309
13205.75 327
13206.84 307
13207.92 301
13209.01 332
13210.09 325
13211.18 332
13212.26 318
13213.35 345
13214.43 335
13215.52 336
13216.61 320
13217.69 310
13218.78 328
13219.86 371
13220.95 327
13222.04 332
13223.12 334
13224.21 317
13225.29 321
13226.38 331
13227.47 313
13228.55 320
13229.64 351
13230.72 313
13231.81 334
13232.90 311
13233.98 319
13235.07 332
13236.16 332
13237.24 350
13238.33 336
13239.42 346
13240.50 342
13241.59 330
13242.68 328
13243.76 342
13244.85 346
13245.94 348
13247.02 339
13248.11 357
13249.20 353
13250.29 370
13251.37 360
13252.46 375
13253.55 361
13254.63 355
13255.72 372
13256.81 387
13257.90 351
13258.98 382
13260.07 336
13261.16 383
13262.25 389
13263.33 382
13264.42 388
13265.51 410
13266.60 374
13267.69 359
13268.77 369
13269.86 367
13270.95 391
13272.04 373
13273.13 374
13274.21 359
13275.30 392
13276.39 393
13277.48 364
13278.57 389
13279.65 354
13280.74 405
13281.83 402
13282.92 388
13284.01 398
13285.10 392
13286.19 381
13287.27 431
13288.36 418
13289.45 407
13290.54 389
13291.63 394
13292.72 413
13293.81 400
13294.90 407
13295.98 406
13297.07 459
13298.16 440
13299.25 421
13300.34 442
13301.43 413
13302.52 409
13303.61 437
13304.70 450
13305.79 454
13306.88 460
13307.97 447
13309.06 457
13310.15 463
13311.24 462
13312.32 471
13313.41 483
13314.50 477
13315.59 476
13316.68 439
13317.77 486
13318.86 479
13319.95 505
13321.04 492
13322.13 429
13323.22 449
13324.31 458
13325.40 478
13326.49 462
13327.58 505
13328.68 490
13329.77 496
13330.86 510
13331.95 503
13333.04 492
13334.13 501
13335.22 503
13336.31 493
13337.40 517
13338.49 548
13339.58 519
13340.67 523
13341.76 548
13342.85 509
13343.94 527
13345.04 504
13346.13 550
13347.22 512
13348.31 509
13349.40 527
13350.49 491
13351.58 504
13352.67 540
13353.77 499
13354.86 510
13355.95 533
13357.04 550
13358.13 518
13359.22 552
13360.31 577
13361.41 565
13362.50 568
13363.59 573
13364.68 564
13365.77 603
13366.87 584
13367.96 632
13369.05 622
13370.14 597
13371.23 586
13372.33 584
13373.42 557
13374.51 575
13375.60 566
13376.69 541
13377.79 532
13378.88 539
13379.97 573
13381.06 528
13382.16 516
13383.25 506
13384.34 541
13385.43 514
13386.53 507
13387.62 466
13388.71 453
13389.81 461
13390.90 465
13391.99 478
13393.08 474
13394.18 444
13395.27 470
13396.36 464
13397.46 485
13398.55 507
13399.64 458
13400.74 471
13401.83 466
13402.92 466
13404.02 479
13405.11 506
13406.20 469
13407.30 479
13408.39 486
13409.48 489
13410.58 476
13411.67 456
13412.77 425
13413.86 459
13414.95 470
13416.05 479
13417.14 440
13418.23 437
13419.33 451
13420.42 457
13421.52 493
13422.61 451
13423.71 465
13424.80 467
13425.89 461
13426.99 454
13428.08 487
13429.18 446
13430.27 473
13431.37 491
13432.46 485
13433.56 471
13434.65 470
13435.74 505
13436.84 479
13437.93 460
13439.03 485
13440.12 459
13441.22 507
13442.31 466
13443.41 508
13444.50 507
13445.60 502
13446.69 482
13447.79 474
13448.88 487
13449.98 510
13451.08 513
13452.17 499
13453.27 528
13454.36 544
13455.46 504
13456.55 544
13457.65 504
13458.74 542
13459.84 522
13460.94 526
13462.03 517
13463.13 536
13464.22 547
13465.32 524
13466.41 530
13467.51 563
13468.61 533
13469.70 548
13470.80 580
13471.90 550
13472.99 569
13474.09 562
13475.18 577
13476.28 557
13477.38 565
13478.47 596
13479.57 561
13480.67 574
13481.76 592
13482.86 578
13483.96 592
13485.05 596
13486.15 606
13487.25 592
13488.34 594
13489.44 601
13490.54 609
13491.63 637
13492.73 596
13493.83 617
13494.93 639
13496.02 658
13497.12 649
13498.22 653
13499.31 616
13500.41 641
13501.51 678
13502.61 682
13503.70 677
13504.80 668
13505.90 683
13507.00 651
13508.09 641
13509.19 638
13510.29 646
13511.39 671
13512.49 635
13513.58 625
13514.68 578
13515.78 630
13516.88 605
13517.98 627
13519.07 633
13520.17 598
13521.27 589
13522.37 591
13523.47 570
13524.57 608
13525.66 612
13526.76 584
13527.86 585
13528.96 583
13530.06 601
13531.16 573
13532.25 541
13533.35 562
13534.45 542
13535.55 577
13536.65 581
13537.75 531
13538.85 531
13539.95 484
13541.05 527
13542.14 555
13543.24 522
13544.34 491
13545.44 495
13546.54 506
13547.64 477
13548.74 498
13549.84 483
13550.94 484
13552.04 482
13553.14 485
13554.24 488
13555.34 486
13556.44 439
13557.54 453
13558.64 468
13559.74 459
13560.84 471
13561.94 467
13563.04 462
13564.13 454
13565.23 427
13566.34 472
13567.44 446
13568.54 490
13569.64 486
13570.74 457
13571.84 473
13572.94 480
13574.04 464
13575.14 476
13576.24 487
13577.34 447
13578.44 455
13579.54 453
13580.64 432
13581.74 451
13582.84 446
13583.94 455
13585.04 443
13586.14 451
13587.24 467
13588.35 446
13589.45 445
13590.55 476
13591.65 482
13592.75 423
13593.85 453
13594.95 467
13596.05 466
13597.15 461
13598.26 450
13599.36 482
13600.46 442
13601.56 474
13602.66 483
13603.76 506
13604.86 506
13605.97 451
13607.07 482
13608.17 479
13609.27 513
13610.37 469
13611.47 499
13612.58 484
13613.68 485
13614.78 473
13615.88 482
13616.98 502
13618.09 507
13619.19 488
13620.29 485
13621.39 478
13622.50 486
13623.60 491
13624.70 514
13625.80 498
13626.91 495
13628.01 492
13629.11 518
13630.21 498
13631.32 480
13632.42 480
13633.52 489
13634.62 517
13635.73 515
13636.83 501
13637.93 516
13639.04 504
13640.14 538
13641.24 489
13642.35 496
13643.45 497
13644.55 495
13645.65 492
13646.76 516
13647.86 478
13648.96 481
13650.07 485
13651.17 500
13652.28 507
13653.38 501
13654.48 474
13655.59 459
13656.69 492
13657.79 477
13658.90 491
13660.00 464
13661.11 479
13662.21 496
13663.31 484
13664.42 453
13665.52 495
13666.63 483
13667.73 502
13668.83 471
13669.94 436
13671.04 476
13672.15 459
13673.25 458
13674.36 451
13675.46 461
13676.56 451
13677.67 485
13678.77 458
13679.88 485
13680.98 466
13682.09 479
13683.19 478
13684.30 463
13685.40 478
13686.51 484
13687.61 442
13688.72 474
13689.82 475
13690.93 463
13692.03 443
13693.14 439
13694.24 488
13695.35 475
13696.45 476
13697.56 471
13698.66 491
13699.77 446
13700.87 474
13701.98 475
13703.09 526
13704.19 462
13705.30 451
13706.40 484
13707.51 500
13708.61 474
13709.72 471
13710.83 492
13711.93 471
13713.04 507
13714.14 487
13715.25 494
13716.36 498
13717.46 544
13718.57 540
13719.67 522
13720.78 552
13721.89 527
13722.99 520
13724.10 490
13725.21 537
13726.31 499
13727.42 547
13728.53 538
13729.63 545
13730.74 527
13731.85 566
13732.95 560
13734.06 546
13735.17 559
13736.27 553
13737.38 566
13738.49 563
13739.59 589
13740.70 593
13741.81 571
13742.92 572
13744.02 662
13745.13 604
13746.24 622
13747.35 651
13748.45 622
13749.56 626
13750.67 654
13751.78 653
13752.88 697
13753.99 692
13755.10 726
13756.21 737
13757.31 721
13758.42 752
13759.53 772
13760.64 808
13761.75 765
13762.85 827
13763.96 831
13765.07 807
13766.18 823
13767.29 896
13768.39 863
13769.50 865
13770.61 846
13771.72 857
13772.83 856
13773.94 814
13775.04 859
13776.15 810
13777.26 796
13778.37 798
13779.48 833
13780.59 816
13781.70 761
13782.80 693
13783.91 738
13785.02 729
13786.13 680
13787.24 665
13788.35 678
13789.46 670
13790.57 669
13791.68 649
13792.79 657
13793.90 661
13795.00 594
13796.11 600
13797.22 571
13798.33 582
13799.44 570
13800.55 600
13801.66 610
13802.77 591
13803.88 596
13804.99 566
13806.10 572
13807.21 527
13808.32 540
13809.43 538
13810.54 564
13811.65 520
13812.76 549
13813.87 528
13814.98 535
13816.09 536
13817.20 534
13818.31 508
13819.42 505
13820.53 504
13821.64 488
13822.75 529
13823.86 507
13824.97 522
13826.08 488
13827.19 501
13828.30 497
13829.41 511
13830.53 461
13831.64 499
13832.75 490
13833.86 516
13834.97 499
13836.08 474
13837.19 471
13838.30 496
13839.41 505
13840.52 503
13841.64 500
13842.75 506
13843.86 477
13844.97 479
13846.08 480
13847.19 499
13848.30 487
13849.41 505
13850.53 520
13851.64 492
13852.75 506
13853.86 526
13854.97 500
13856.08 489
13857.20 468
13858.31 510
13859.42 518
13860.53 514
13861.64 501
13862.76 546
13863.87 499
13864.98 494
13866.09 484
13867.20 525
13868.32 484
13869.43 483
13870.54 513
13871.65 512
13872.77 552
13873.88 498
13874.99 529
13876.10 536
13877.22 534
13878.33 519
13879.44 556
13880.55 555
13881.67 541
13882.78 506
13883.89 557
13885.01 553
13886.12 534
13887.23 563
13888.34 551
13889.46 561
13890.57 577
13891.68 577
13892.80 600
13893.91 583
13895.02 585
13896.14 621
13897.25 592
13898.36 576
13899.48 617
13900.59 593
13901.70 577
13902.82 584
13903.93 572
13905.05 602
13906.16 565
13907.27 565
13908.39 578
13909.50 531
13910.61 556
13911.73 519
13912.84 548
13913.96 494
13915.07 511
13916.19 509
13917.30 500
13918.41 505
13919.53 528
13920.64 524
13921.76 487
13922.87 481
13923.99 508
13925.10 503
13926.21 494
13927.33 502
13928.44 469
13929.56 517
13930.67 463
13931.79 493
13932.90 482
13934.02 503
13935.13 498
13936.25 506
13937.36 486
13938.48 481
13939.59 476
13940.71 449
13941.82 473
13942.94 486
13944.05 503
13945.17 470
13946.28 489
13947.40 512
13948.52 467
13949.63 452
13950.75 487
13951.86 501
13952.98 475
13954.09 478
13955.21 468
13956.32 473
13957.44 449
13958.56 470
13959.67 479
13960.79 450
13961.90 455
13963.02 464
13964.14 448
13965.25 443
13966.37 448
13967.48 467
13968.60 448
13969.72 459
13970.83 445
13971.95 455
13973.07 436
13974.18 438
13975.30 446
13976.42 481
13977.53 464
13978.65 471
13979.77 484
13980.88 433
13982.00 471
13983.12 480
13984.23 486
13985.35 449
13986.47 478
13987.58 477
13988.70 454
13989.82 453
13990.94 452
13992.05 461
13993.17 442
13994.29 471
13995.40 462
13996.52 465
13997.64 453
13998.76 462
13999.87 484
14000.99 457
14002.11 460
14003.23 486
14004.35 494
14005.46 475
14006.58 472
14007.70 496
14008.82 506
14009.93 465
14011.05 480
14012.17 487
14013.29 510
14014.41 477
14015.52 498
14016.64 489
14017.76 486
14018.88 469
14020.00 462
14021.12 485
14022.23 476
14023.35 463
14024.47 497
14025.59 495
14026.71 497
14027.83 485
14028.95 506
14030.06 484
14031.18 455
14032.30 501
14033.42 479
14034.54 527
14035.66 481
14036.78 500
14037.90 510
14039.02 489
14040.14 490
14041.25 502
14042.37 492
14043.49 496
14044.61 523
14045.73 518
14046.85 512
14047.97 481
14049.09 528
14050.21 521
14051.33 535
14052.45 533
14053.57 524
14054.69 557
14055.81 586
14056.93 542
14058.05 543
14059.17 587
14060.29 561
14061.41 569
14062.53 563
14063.65 598
14064.77 579
14065.89 617
14067.01 576
14068.13 602
14069.25 589
14070.37 601
14071.49 584
14072.61 585
14073.73 604
14074.85 640
14075.97 625
14077.09 665
14078.21 657
14079.33 656
14080.45 669
14081.57 695
14082.69 640
14083.82 705
14084.94 707
14086.06 695
14087.18 697
14088.30 688
14089.42 704
14090.54 732
14091.66 690
14092.78 700
14093.91 711
14095.03 726
14096.15 725
14097.27 757
14098.39 716
14099.51 711
14100.63 707
14101.76 736
14102.88 714
14104.00 710
14105.12 710
14106.24 728
14107.36 711
14108.49 740
14109.61 721
14110.73 686
14111.85 694
14112.97 665
14114.10 674
14115.22 644
14116.34 670
14117.46 661
14118.58 652
14119.71 659
14120.83 636
14121.95 612
14123.07 635
14124.20 618
14125.32 602
14126.44 597
14127.56 611
14128.69 600
14129.81 578
14130.93 567
14132.06 598
14133.18 626
14134.30 580
14135.42 617
14136.55 553
14137.67 532
14138.79 569
14139.92 537
14141.04 562
14142.16 549
14143.29 542
14144.41 576
14145.53 576
14146.66 545
14147.78 544
14148.90 563
14150.03 564
14151.15 516
14152.27 529
14153.40 512
14154.52 524
14155.64 556
14156.77 571
14157.89 542
14159.02 543
14160.14 551
14161.26 561
14162.39 531
14163.51 523
14164.64 506
14165.76 526
14166.88 513
14168.01 488
14169.13 517
14170.26 516
14171.38 492
14172.51 508
14173.63 521
14174.75 527
14175.88 508
14177.00 517
14178.13 529
14179.25 513
14180.38 504
14181.50 528
14182.63 493
14183.75 484
14184.88 510
14186.00 506
14187.13 494
14188.25 486
14189.38 473
14190.50 451
14191.63 465
14192.75 489
14193.88 474
14195.00 475
14196.13 515
14197.25 490
14198.38 506
14199.50 452
14200.63 453
14201.76 459
14202.88 474
14204.01 472
14205.13 483
14206.26 445
14207.38 430
14208.51 462
14209.64 456
14210.76 451
14211.89 455
14213.01 477
14214.14 461
14215.27 458
14216.39 427
14217.52 449
14218.64 451
14219.77 464
14220.90 485
14222.02 441
14223.15 434
14224.28 441
14225.40 442
14226.53 447
14227.66 462
14228.78 429
14229.91 444
14231.04 443
14232.16 419
14233.29 416
14234.42 455
14235.54 444
14236.67 430
14237.80 444
14238.92 429
14240.05 409
14241.18 461
14242.31 429
14243.43 442
14244.56 429
14245.69 443
14246.82 417
14247.94 414
14249.07 424
14250.20 418
14251.33 386
14252.45 413
14253.58 410
14254.71 447
14255.84 429
14256.96 412
14258.09 404
14259.22 415
14260.35 397
14261.47 447
14262.60 402
14263.73 426
14264.86 421
14265.99 425
14267.12 404
14268.24 377
14269.37 394
14270.50 402
14271.63 403
14272.76 396
14273.89 386
14275.01 401
14276.14 378
14277.27 396
14278.40 377
14279.53 397
14280.66 394
14281.79 359
14282.91 364
14284.04 392
14285.17 395
14286.30 372
14287.43 389
14288.56 367
14289.69 371
14290.82 388
14291.95 386
14293.08 398
14294.20 382
14295.33 379
14296.46 332
14297.59 362
14298.72 362
14299.85 350
14300.98 363
14302.11 364
14303.24 345
14304.37 357
14305.50 376
14306.63 353
14307.76 374
14308.89 367
14310.02 372
14311.15 350
14312.28 357
14313.41 357
14314.54 365
14315.67 355
14316.80 380
14317.93 357
14319.06 331
14320.19 321
14321.32 339
14322.45 337
14323.58 325
14324.71 337
14325.84 351
14326.97 363
14328.10 331
14329.23 354
14330.36 346
14331.49 316
14332.62 334
14333.76 350
14334.89 340
14336.02 341
14337.15 315
14338.28 319
14339.41 320
14340.54 327
14341.67 333
14342.80 348
14343.93 343
14345.07 325
14346.20 333
14347.33 316
14348.46 348
14349.59 336
14350.72 358
14351.85 336
14352.99 326
14354.12 330
14355.25 352
14356.38 306
14357.51 331
14358.64 310
14359.78 326
14360.91 326
14362.04 328
14363.17 345
14364.30 318
14365.44 301
14366.57 309
14367.70 315
14368.83 329
14369.96 316
14371.10 322
14372.23 329
14373.36 330
14374.49 315
14375.63 315
14376.76 334
14377.89 343
14379.02 327
14380.16 362
14381.29 316
14382.42 322
14383.55 318
14384.69 304
14385.82 317
14386.95 300
14388.09 319
14389.22 352
14390.35 325
14391.49 356
14392.62 345
14393.75 359
14394.89 347
14396.02 351
14397.15 331
14398.28 350
14399.42 335
14400.55 338
14401.69 360
14402.82 326
14403.95 322
14405.09 320
14406.22 335
14407.35 335
14408.49 337
14409.62 335
14410.75 352
14411.89 337
14413.02 356
14414.16 342
14415.29 331
14416.42 356
14417.56 342
14418.69 373
14419.83 348
14420.96 343
14422.10 375
14423.23 374
14424.36 350
14425.50 332
14426.63 359
14427.77 354
14428.90 332
14430.04 349
14431.17 372
14432.31 353
14433.44 344
14434.58 343
14435.71 349
14436.85 347
14437.98 364
14439.12 364
14440.25 388
14441.39 366
14442.52 366
14443.66 363
14444.79 360
14445.93 358
14447.06 380
14448.20 367
14449.33 360
14450.47 374
14451.60 366
14452.74 387
14453.87 395
14455.01 391
14456.14 368
14457.28 360
14458.42 372
14459.55 371
14460.69 379
14461.82 396
14462.96 400
14464.10 385
14465.23 401
14466.37 380
14467.50 367
14468.64 406
14469.78 403
14470.91 407
14472.05 363
14473.18 392
14474.32 388
14475.46 394
14476.59 402
14477.73 428
14478.87 418
14480.00 394
14481.14 385
14482.28 398
14483.41 402
14484.55 391
14485.69 375
14486.82 386
14487.96 393
14489.10 387
14490.23 396
14491.37 366
14492.51 362
14493.65 375
14494.78 392
14495.92 394
14497.06 385
14498.19 365
14499.33 399
14500.47 394
14501.61 393
14502.74 390
14503.88 375
14505.02 386
14506.16 386
14507.29 393
14508.43 367
14509.57 381
14510.71 390
14511.85 382
14512.98 376
14514.12 376
14515.26 389
14516.40 381
14517.54 377
14518.67 361
14519.81 369
14520.95 379
14522.09 348
14523.23 364
14524.36 354
14525.50 329
14526.64 344
14527.78 328
14528.92 355
14530.06 393
14531.19 364
14532.33 336
14533.47 337
14534.61 344
14535.75 353
14536.89 318
14538.03 336
14539.17 368
14540.31 330
14541.44 343
14542.58 323
14543.72 336
14544.86 339
14546.00 360
14547.14 336
14548.28 345
14549.42 331
14550.56 356
14551.70 336
14552.84 318
14553.98 345
14555.12 326
14556.25 329
14557.39 338
14558.53 318
14559.67 349
14560.81 335
14561.95 367
14563.09 342
14564.23 340
14565.37 344
14566.51 358
14567.65 327
14568.79 341
14569.93 348
14571.07 359
14572.21 374
14573.35 351
14574.49 376
14575.63 361
14576.77 360
14577.92 347
14579.06 376
14580.20 355
14581.34 384
14582.48 368
14583.62 355
14584.76 366
14585.90 370
14587.04 352
14588.18 390
14589.32 386
14590.46 390
14591.60 394
14592.74 403
14593.89 377
14595.03 360
14596.17 411
14597.31 408
14598.45 422
14599.59 372
14600.73 394
14601.87 387
14603.02 396
14604.16 388
14605.30 402
14606.44 387
14607.58 406
14608.72 410
14609.86 388
14611.01 411
14612.15 405
14613.29 410
14614.43 430
14615.57 414
14616.72 414
14617.86 459
14619.00 453
14620.14 464
14621.28 427
14622.43 435
14623.57 442
14624.71 463
14625.85 457
14627.00 504
14628.14 469
14629.28 482
14630.42 507
14631.56 481
14632.71 491
14633.85 526
14634.99 533
14636.14 509
14637.28 534
14638.42 500
14639.56 530
14640.71 479
14641.85 489
14642.99 489
14644.14 474
14645.28 462
14646.42 451
14647.56 438
14648.71 433
14649.85 430
14650.99 441
14652.14 436
14653.28 387
14654.42 443
14655.57 397
14656.71 399
14657.85 405
14659.00 380
14660.14 365
14661.29 374
14662.43 343
14663.57 375
14664.72 359
14665.86 370
14667.00 373
14668.15 337
14669.29 355
14670.44 362
14671.58 383
14672.73 331
14673.87 351
14675.01 349
14676.16 325
14677.30 294
14678.45 322
14679.59 337
14680.74 338
14681.88 335
14683.02 317
14684.17 305
14685.31 293
14686.46 355
14687.60 338
14688.75 336
14689.89 325
14691.04 318
14692.18 299
14693.33 310
14694.47 305
14695.62 321
14696.76 296
14697.91 325
14699.05 286
14700.20 324
14701.34 318
14702.49 324
14703.63 291
14704.78 329
14705.92 326
14707.07 295
14708.22 302
14709.36 274
14710.51 295
14711.65 307
14712.80 320
14713.94 294
14715.09 328
14716.23 299
14717.38 278
14718.53 317
14719.67 309
14720.82 318
14721.96 315
14723.11 289
14724.26 290
14725.40 306
14726.55 281
14727.70 302
14728.84 293
14729.99 280
14731.13 281
14732.28 294
14733.43 301
14734.57 317
14735.72 304
14736.87 283
14738.01 273
14739.16 279
14740.31 300
14741.45 298
14742.60 313
14743.75 282
14744.89 267
14746.04 290
14747.19 280
14748.34 259
14749.48 277
14750.63 277
14751.78 317
14752.92 320
14754.07 299
14755.22 287
14756.37 309
14757.51 305
14758.66 292
14759.81 274
14760.96 255
14762.10 267
14763.25 272
14764.40 274
14765.55 284
14766.70 332
14767.84 270
14768.99 267
14770.14 271
14771.29 315
14772.43 290
14773.58 270
14774.73 246
14775.88 256
14777.03 304
14778.18 264
14779.32 299
14780.47 254
14781.62 282
14782.77 285
14783.92 273
14785.07 269
14786.21 271
14787.36 296
14788.51 277
14789.66 288
14790.81 271
14791.96 273
14793.11 280
14794.26 275
14795.40 264
14796.55 271
14797.70 260
14798.85 301
14800.00 262
14801.15 267
14802.30 262
14803.45 270
14804.60 257
14805.75 270
14806.90 260
14808.05 276
14809.19 254
14810.34 259
14811.49 254
14812.64 261
14813.79 248
14814.94 236
14816.09 243
14817.24 234
14818.39 256
14819.54 239
14820.69 259
14821.84 252
14822.99 252
14824.14 247
14825.29 234
14826.44 252
14827.59 231
14828.74 248
14829.89 256
14831.04 229
14832.19 221
14833.34 237
14834.49 240
14835.64 249
14836.79 235
14837.95 249
14839.10 247
14840.25 243
14841.40 237
14842.55 232
14843.70 211
14844.85 251
14846.00 249
14847.15 240
14848.30 208
14849.45 238
14850.60 247
14851.76 220
14852.91 202
14854.06 223
14855.21 237
14856.36 239
14857.51 252
14858.66 208
14859.81 222
14860.97 231
14862.12 227
14863.27 233
14864.42 240
14865.57 228
14866.72 228
14867.88 226
14869.03 232
14870.18 224
14871.33 220
14872.48 248
14873.64 237
14874.79 264
14875.94 243
14877.09 244
14878.24 249
14879.40 235
14880.55 232
14881.70 225
14882.85 246
14884.00 226
14885.16 214
14886.31 223
14887.46 235
14888.61 222
14889.77 227
14890.92 241
14892.07 231
14893.23 207
14894.38 221
14895.53 236
14896.68 245
14897.84 232
14898.99 217
14900.14 239
14901.30 228
14902.45 268
14903.60 225
14904.75 237
14905.91 229
14907.06 240
14908.21 226
14909.37 221
14910.52 226
14911.67 230
14912.83 223
14913.98 221
14915.14 205
14916.29 223
14917.44 213
14918.60 214
14919.75 234
14920.90 223
14922.06 227
14923.21 244
14924.37 230
14925.52 217
14926.67 247
14927.83 232
14928.98 271
14930.14 220
14931.29 245
14932.44 238
14933.60 239
14934.75 231
14935.91 217
14937.06 218
14938.22 221
14939.37 238
14940.52 216
14941.68 232
14942.83 211
14943.99 235
14945.14 234
14946.30 226
14947.45 230
14948.61 239
14949.76 223
14950.92 230
14952.07 222
14953.23 222
14954.38 224
14955.54 223
14956.69 235
14957.85 216
14959.00 225
14960.16 210
14961.31 236
14962.47 237
14963.62 234
14964.78 210
14965.94 245
14967.09 232
14968.25 219
14969.40 235
14970.56 234
14971.71 232
14972.87 219
14974.03 218
14975.18 240
14976.34 231
14977.49 221
14978.65 215
14979.81 226
14980.96 251
14982.12 219
14983.27 244
14984.43 215
14985.59 203
14986.74 209
14987.90 242
14989.06 206
14990.21 225
14991.37 212
14992.53 221
14993.68 218
14994.84 211
14996.00 230
14997.15 224
14998.31 242
14999.47 212
15000.62 223
15001.78 232
15002.94 239
15004.09 206
15005.25 231
15006.41 255
15007.56 225
15008.72 202
15009.88 210
15011.04 208
15012.19 185
15013.35 213
15014.51 213
15015.67 212
15016.82 204
15017.98 203
15019.14 198
15020.30 209
15021.45 188
15022.61 231
15023.77 219
15024.93 227
15026.08 212
15027.24 213
15028.40 217
15029.56 219
15030.72 209
15031.87 215
15033.03 198
15034.19 211
15035.35 213
15036.51 193
15037.67 216
15038.82 187
15039.98 225
15041.14 218
15042.30 197
15043.46 203
15044.62 223
15045.78 209
15046.93 194
15048.09 225
15049.25 231
15050.41 217
15051.57 192
15052.73 198
15053.89 206
15055.05 201
15056.20 201
15057.36 200
15058.52 189
15059.68 186
15060.84 204
15062.00 208
15063.16 202
15064.32 201
15065.48 200
15066.64 227
15067.80 199
15068.96 201
15070.12 237
15071.28 191
15072.44 197
15073.60 204
15074.76 214
15075.91 208
15077.07 220
15078.23 210
15079.39 195
15080.55 206
15081.71 225
15082.87 211
15084.03 197
15085.19 210
15086.35 194
15087.51 216
15088.68 201
15089.84 210
15091.00 206
15092.16 225
15093.32 220
15094.48 204
15095.64 198
15096.80 193
15097.96 204
15099.12 225
15100.28 194
15101.44 220
15102.60 209
15103.76 207
15104.92 216
15106.08 215
15107.25 210
15108.41 202
15109.57 219
15110.73 210
15111.89 224
15113.05 213
15114.21 217
15115.37 208
15116.54 218
15117.70 215
15118.86 223
15120.02 233
15121.18 227
15122.34 221
15123.50 221
15124.67 209
15125.83 212
15126.99 211
15128.15 207
15129.31 201
15130.47 186
15131.64 206
15132.80 229
15133.96 242
15135.12 232
15136.28 248
15137.45 231
15138.61 211
15139.77 225
15140.93 227
15142.10 221
15143.26 219
15144.42 244
15145.58 219
15146.75 232
15147.91 205
15149.07 220
15150.23 223
15151.40 230
15152.56 230
15153.72 235
15154.88 224
15156.05 227
15157.21 229
15158.37 217
15159.54 238
15160.70 237
15161.86 245
15163.03 229
15164.19 231
15165.35 243
15166.52 268
15167.68 242
15168.84 259
15170.01 245
15171.17 246
15172.33 210
15173.50 227
15174.66 226
15175.82 230
15176.99 262
15178.15 238
15179.31 249
15180.48 248
15181.64 255
15182.81 248
15183.97 261
15185.13 249
15186.30 247
15187.46 266
15188.63 286
15189.79 240
15190.95 255
15192.12 265
15193.28 270
15194.45 273
15195.61 268
15196.78 277
15197.94 265
15199.10 275
15200.27 264
15201.43 286
15202.60 305
15203.76 271
15204.93 275
15206.09 283
15207.26 279
15208.42 282
15209.59 269
15210.75 252
15211.92 281
15213.08 320
15214.25 304
15215.41 253
15216.58 290
15217.74 265
15218.91 272
15220.07 284
15221.24 291
15222.40 287
15223.57 301
15224.74 292
15225.90 268
15227.07 293
15228.23 298
15229.40 309
15230.56 283
15231.73 301
15232.89 318
15234.06 319
15235.23 318
15236.39 333
15237.56 297
15238.72 342
15239.89 294
15241.06 304
15242.22 310
15243.39 301
15244.56 315
15245.72 303
15246.89 307
15248.05 320
15249.22 323
15250.39 303
15251.55 329
15252.72 293
15253.89 277
15255.05 289
15256.22 310
15257.39 282
15258.55 311
15259.72 304
15260.89 285
15262.05 269
15263.22 294
15264.39 276
15265.56 303
15266.72 284
15267.89 259
15269.06 274
15270.22 273
15271.39 290
15272.56 276
15273.73 270
15274.89 274
15276.06 278
15277.23 267
15278.40 264
15279.56 278
15280.73 279
15281.90 261
15283.07 253
15284.23 247
15285.40 257
15286.57 288
15287.74 256
15288.91 266
15290.07 240
15291.24 246
15292.41 271
15293.58 287
15294.75 259
15295.92 269
15297.08 282
15298.25 257
15299.42 275
15300.59 242
15301.76 267
15302.93 267
15304.09 262
15305.26 250
15306.43 259
15307.60 265
15308.77 274
15309.94 246
15311.11 257
15312.28 257
15313.44 279
15314.61 265
15315.78 267
15316.95 276
15318.12 252
15319.29 260
15320.46 269
15321.63 281
15322.80 257
15323.97 258
15325.14 275
15326.30 262
15327.47 256
15328.64 272
15329.81 261
15330.98 250
15332.15 251
15333.32 283
15334.49 260
15335.66 265
15336.83 293
15338.00 274
15339.17 274
15340.34 255
15341.51 260
15342.68 264
15343.85 263
15345.02 280
15346.19 266
15347.36 270
15348.53 279
15349.70 282
15350.87 273
15352.04 292
15353.21 271
15354.38 294
15355.55 290
15356.72 279
15357.90 308
15359.07 294
15360.24 297
15361.41 267
15362.58 309
15363.75 313
15364.92 310
15366.09 305
15367.26 322
15368.43 314
15369.60 312
15370.77 314
15371.95 299
15373.12 304
15374.29 281
15375.46 324
15376.63 327
15377.80 342
15378.97 315
15380.15 339
15381.32 318
15382.49 288
15383.66 305
15384.83 313
15386.00 295
15387.17 314
15388.35 291
15389.52 293
15390.69 281
15391.86 295
15393.03 278
15394.21 275
15395.38 282
15396.55 288
15397.72 273
15398.89 258
15400.07 301
15401.24 283
15402.41 288
15403.58 254
15404.76 269
15405.93 237
15407.10 261
15408.27 273
15409.45 239
15410.62 261
15411.79 258
15412.96 278
15414.14 240
15415.31 247
15416.48 239
15417.66 270
15418.83 262
15420.00 271
15421.17 248
15422.35 230
15423.52 258
15424.69 255
15425.87 255
15427.04 226
15428.21 253
15429.39 241
15430.56 258
15431.73 242
15432.91 247
15434.08 246
15435.25 260
15436.43 244
15437.60 254
15438.77 222
15439.95 241
15441.12 230
15442.30 242
15443.47 235
15444.64 255
15445.82 249
15446.99 240
15448.17 242
15449.34 237
15450.51 252
15451.69 240
15452.86 265
15454.04 239
15455.21 240
15456.39 223
15457.56 218
15458.73 229
15459.91 222
15461.08 222
15462.26 245
15463.43 237
15464.61 223
15465.78 240
15466.96 234
15468.13 222
15469.31 228
15470.48 242
15471.66 261
15472.83 239
15474.01 227
15475.18 229
15476.36 234
15477.53 241
15478.71 221
15479.88 249
15481.06 234
15482.23 226
15483.41 265
15484.58 232
15485.76 233
15486.93 227
15488.11 230
15489.29 260
15490.46 249
15491.64 216
15492.81 227
15493.99 238
15495.16 244
15496.34 230
15497.52 233
15498.69 229
15499.87 243
15501.04 254
15502.22 245
15503.40 229
15504.57 223
15505.75 225
15506.92 227
15508.10 259
15509.28 235
15510.45 248
15511.63 243
15512.81 233
15513.98 229
15515.16 237
15516.34 242
15517.51 234
15518.69 254
15519.87 251
15521.04 249
15522.22 230
15523.40 243
15524.57 238
15525.75 230
15526.93 206
15528.11 256
15529.28 238
15530.46 252
15531.64 241
15532.81 250
15533.99 255
15535.17 227
15536.35 236
15537.52 247
15538.70 254
15539.88 253
15541.06 278
15542.23 260
15543.41 241
15544.59 227
15545.77 252
15546.95 249
15548.12 254
15549.30 242
15550.48 256
15551.66 254
15552.83 246
15554.01 234
15555.19 239
15556.37 250
15557.55 259
15558.73 257
15559.90 269
15561.08 268
15562.26 268
15563.44 286
15564.62 265
15565.80 243
15566.97 246
15568.15 274
15569.33 277
15570.51 275
15571.69 262
15572.87 257
15574.05 277
15575.23 255
15576.40 256
15577.58 272
15578.76 277
15579.94 269
15581.12 278
15582.30 263
15583.48 265
15584.66 287
15585.84 281
15587.02 292
15588.20 297
15589.38 257
15590.56 280
15591.73 266
15592.91 290
15594.09 291
15595.27 302
15596.45 279
15597.63 282
15598.81 303
15599.99 284
15601.17 293
15602.35 305
15603.53 312
15604.71 290
15605.89 301
15607.07 320
15608.25 320
15609.43 321
15610.61 311
15611.79 352
15612.97 339
15614.15 300
15615.33 322
15616.51 343
15617.69 303
15618.88 316
15620.06 342
15621.24 331
15622.42 329
15623.60 348
15624.78 337
15625.96 355
15627.14 343
15628.32 353
15629.50 362
15630.68 367
15631.86 358
15633.05 346
15634.23 391
15635.41 355
15636.59 358
15637.77 363
15638.95 411
15640.13 390
15641.31 374
15642.50 368
15643.68 395
15644.86 394
15646.04 358
15647.22 386
15648.40 399
15649.58 397
15650.77 423
15651.95 409
15653.13 401
15654.31 380
15655.49 385
15656.68 398
15657.86 392
15659.04 374
15660.22 373
15661.40 376
15662.59 398
15663.77 396
15664.95 392
15666.13 412
15667.32 413
15668.50 392
15669.68 374
15670.86 388
15672.05 369
15673.23 373
15674.41 389
15675.59 377
15676.78 387
15677.96 358
15679.14 381
15680.32 391
15681.51 390
15682.69 366
15683.87 393
15685.06 376
15686.24 378
15687.42 382
15688.61 354
15689.79 350
15690.97 385
15692.16 368
15693.34 351
15694.52 385
15695.71 366
15696.89 366
15698.07 352
15699.26 388
15700.44 395
15701.62 389
15702.81 358
15703.99 382
15705.17 337
15706.36 358
15707.54 377
15708.73 396
15709.91 397
15711.09 383
15712.28 384
15713.46 394
15714.65 385
15715.83 368
15717.02 394
15718.20 392
15719.38 391
15720.57 343
15721.75 377
15722.94 380
15724.12 390
15725.31 403
15726.49 401
15727.68 400
15728.86 412
15730.04 395
15731.23 396
15732.41 414
15733.60 395
15734.78 401
15735.97 417
15737.15 411
15738.34 422
15739.52 443
15740.71 424
15741.89 422
15743.08 380
15744.27 422
15745.45 412
15746.64 420
15747.82 446
15749.01 458
15750.19 443
15751.38 442
15752.56 444
15753.75 498
15754.93 472
15756.12 481
15757.31 493
15758.49 484
15759.68 493
15760.86 468
15762.05 473
15763.24 518
15764.42 500
15765.61 512
15766.79 499
15767.98 480
15769.17 468
15770.35 468
15771.54 458
15772.72 493
15773.91 468
15775.10 469
15776.28 449
15777.47 449
15778.66 454
15779.84 442
15781.03 434
15782.22 474
15783.40 446
15784.59 445
15785.78 469
15786.96 438
15788.15 469
15789.34 407
15790.53 434
15791.71 448
15792.90 409
15794.09 403
15795.27 384
15796.46 394
15797.65 398
15798.84 423
15800.02 391
15801.21 400
15802.40 370
15803.59 379
15804.77 372
15805.96 389
15807.15 390
15808.34 391
15809.52 374
15810.71 381
15811.90 377
15813.09 372
15814.28 378
15815.46 396
15816.65 376
15817.84 360
15819.03 378
15820.22 383
15821.40 370
15822.59 364
15823.78 376
15824.97 367
15826.16 354
15827.35 367
15828.53 371
15829.72 363
15830.91 357
15832.10 354
15833.29 384
15834.48 345
15835.67 351
15836.85 365
15838.04 372
15839.23 374
15840.42 337
15841.61 365
15842.80 380
15843.99 345
15845.18 348
15846.37 363
15847.55 335
15848.74 344
15849.93 357
15851.12 370
15852.31 336
15853.50 358
15854.69 350
15855.88 355
15857.07 364
15858.26 334
15859.45 319
15860.64 328
15861.83 353
15863.02 339
15864.21 363
15865.40 356
15866.59 363
15867.78 354
15868.97 344
15870.16 342
15871.35 367
15872.54 389
15873.73 384
15874.92 377
15876.11 350
15877.30 368
15878.49 354
15879.68 356
15880.87 356
15882.06 372
15883.25 395
15884.44 381
15885.63 376
15886.82 370
15888.01 396
15889.20 406
15890.39 380
15891.59 408
15892.78 414
15893.97 383
15895.16 374
15896.35 390
15897.54 377
15898.73 372
15899.92 405
15901.11 410
15902.30 386
15903.50 381
15904.69 422
15905.88 423
15907.07 388
15908.26 417
15909.45 441
15910.64 425
15911.84 427
15913.03 440
15914.22 426
15915.41 424
15916.60 428
15917.79 426
15918.99 422
15920.18 434
15921.37 417
15922.56 419
15923.75 433
15924.95 434
15926.14 445
15927.33 437
15928.52 411
15929.71 438
15930.91 418
15932.10 446
15933.29 447
15934.48 421
15935.68 438
15936.87 416
15938.06 401
15939.25 432
15940.45 409
15941.64 413
15942.83 396
15944.03 413
15945.22 409
15946.41 424
15947.60 395
15948.80 365
15949.99 388
15951.18 373
15952.38 345
15953.57 385
15954.76 354
15955.96 340
15957.15 364
15958.34 352
15959.54 351
15960.73 340
15961.92 342
15963.12 339
15964.31 327
15965.50 323
15966.70 302
15967.89 323
15969.08 331
15970.28 301
15971.47 331
15972.67 305
15973.86 296
15975.05 304
15976.25 291
15977.44 293
15978.64 283
15979.83 327
15981.02 341
15982.22 271
15983.41 279
15984.61 299
15985.80 296
15987.00 283
15988.19 273
15989.38 290
15990.58 262
15991.77 276
15992.97 268
15994.16 277
15995.36 270
15996.55 256
15997.75 274
15998.94 256
16000.14 262
16001.33 259
16002.53 243
16003.72 247
16004.92 273
16006.11 281
16007.31 267
16008.50 268
16009.70 242
16010.89 262
16012.09 251
16013.28 278
16014.48 267
16015.67 248
16016.87 236
16018.07 249
16019.26 265
16020.46 231
16021.65 258
16022.85 237
16024.04 259
16025.24 274
16026.44 260
16027.63 258
16028.83 248
16030.02 257
16031.22 252
16032.42 251
16033.61 261
16034.81 238
16036.00 249
16037.20 245
16038.40 264
16039.59 237
16040.79 252
16041.99 256
16043.18 250
16044.38 256
16045.58 257
16046.77 252
16047.97 237
16049.17 248
16050.36 240
16051.56 217
16052.76 254
16053.95 248
16055.15 258
16056.35 253
16057.54 271
16058.74 246
16059.94 226
16061.14 233
16062.33 240
16063.53 217
16064.73 203
16065.92 210
16067.12 248
16068.32 252
16069.52 233
16070.71 236
16071.91 238
16073.11 238
16074.31 237
16075.50 215
16076.70 244
16077.90 233
16079.10 214
16080.30 237
16081.49 224
16082.69 224
16083.89 214
16085.09 187
16086.29 217
16087.48 214
16088.68 200
16089.88 228
16091.08 220
16092.28 200
16093.48 207
16094.67 209
16095.87 224
16097.07 249
16098.27 223
16099.47 223
16100.67 214
16101.87 221
16103.06 220
16104.26 218
16105.46 204
16106.66 219
16107.86 219
16109.06 213
16110.26 213
16111.46 195
16112.66 197
16113.86 196
16115.05 220
16116.25 229
16117.45 205
16118.65 217
16119.85 211
16121.05 213
16122.25 188
16123.45 223
16124.65 206
16125.85 206
16127.05 216
16128.25 198
16129.45 202
16130.65 218
16131.85 204
16133.05 205
16134.25 212
16135.45 197
16136.65 203
16137.85 204
16139.05 205
16140.25 196
16141.45 208
16142.65 227
16143.85 188
16145.05 195
16146.25 213
16147.45 222
16148.65 168
16149.85 191
16151.05 198
16152.25 194
16153.45 196
16154.65 209
16155.85 203
16157.05 199
16158.25 216
16159.46 202
16160.66 208
16161.86 212
16163.06 200
16164.26 210
16165.46 184
16166.66 197
16167.86 200
16169.06 205
16170.27 197
16171.47 211
16172.67 218
16173.87 230
16175.07 194
16176.27 192
16177.47 208
16178.67 192
16179.88 183
16181.08 188
16182.28 188
16183.48 195
16184.68 198
16185.89 195
16187.09 204
16188.29 203
16189.49 197
16190.69 194
16191.90 206
16193.10 198
16194.30 205
16195.50 232
16196.70 199
16197.91 198
16199.11 188
16200.31 196
16201.51 189
16202.72 211
16203.92 209
16205.12 200
16206.32 192
16207.53 204
16208.73 190
16209.93 205
16211.13 186
16212.34 217
16213.54 191
16214.74 199
16215.95 204
16217.15 199
16218.35 189
16219.55 204
16220.76 191
16221.96 199
16223.16 212
16224.37 226
16225.57 212
16226.77 177
16227.98 208
16229.18 193
16230.38 223
16231.59 187
16232.79 195
16233.99 201
16235.20 208
16236.40 193
16237.61 206
16238.81 227
16240.01 215
16241.22 236
16242.42 196
16243.63 210
16244.83 206
16246.03 224
16247.24 224
16248.44 217
16249.65 206
16250.85 216
16252.05 221
16253.26 217
16254.46 217
16255.67 222
16256.87 214
16258.08 223
16259.28 219
16260.49 214
16261.69 212
16262.89 210
16264.10 210
16265.30 189
16266.51 218
16267.71 201
16268.92 220
16270.12 208
16271.33 223
16272.53 198
16273.74 213
16274.94 230
16276.15 194
16277.35 224
16278.56 212
16279.77 218
16280.97 201
16282.18 208
16283.38 202
16284.59 215
16285.79 212
16287.00 223
16288.20 211
16289.41 230
16290.61 216
16291.82 216
16293.03 216
16294.23 210
16295.44 215
16296.64 213
16297.85 225
16299.06 207
16300.26 244
16301.47 241
16302.67 231
16303.88 201
16305.09 235
16306.29 221
16307.50 241
16308.71 204
16309.91 227
16311.12 225
16312.33 231
16313.53 224
16314.74 203
16315.95 219
16317.15 226
16318.36 220
16319.57 208
16320.77 222
16321.98 216
16323.19 203
16324.39 214
16325.60 206
16326.81 214
16328.01 215
16329.22 215
16330.43 212
16331.64 222
16332.84 192
16334.05 225
16335.26 235
16336.47 212
16337.67 193
16338.88 214
16340.09 194
16341.30 215
16342.50 211
16343.71 229
16344.92 186
16346.13 207
16347.33 203
16348.54 208
16349.75 193
16350.96 191
16352.17 201
16353.37 173
16354.58 197
16355.79 187
16357.00 182
16358.21 187
16359.41 206
16360.62 219
16361.83 190
16363.04 206
16364.25 204
16365.46 204
16366.67 215
16367.87 210
16369.08 192
16370.29 205
16371.50 200
16372.71 205
16373.92 214
16375.13 176
16376.34 191
16377.54 186
16378.75 194
16379.96 208
16381.17 191
16382.38 182
16383.59 198
16384.80 203
16386.01 207
16387.22 189
16388.43 194
16389.64 193
16390.85 193
16392.05 185
16393.26 191
16394.47 176
16395.68 216
16396.89 183
16398.10 196
16399.31 167
16400.52 203
16401.73 181
16402.94 186
16404.15 208
16405.36 201
16406.57 199
16407.78 190
16408.99 204
16410.20 196
16411.41 219
16412.62 206
16413.83 190
16415.04 185
16416.25 186
16417.46 189
16418.67 212
16419.88 203
16421.10 190
16422.31 157
16423.52 186
16424.73 195
16425.94 199
16427.15 192
16428.36 183
16429.57 201
16430.78 201
16431.99 167
16433.20 180
16434.41 176
16435.63 201
16436.84 197
16438.05 171
16439.26 168
16440.47 181
16441.68 220
16442.89 173
16444.10 170
16445.32 178
16446.53 210
16447.74 205
16448.95 199
16450.16 182
16451.37 167
16452.59 183
16453.80 184
16455.01 193
16456.22 185
16457.43 201
16458.64 214
16459.86 219
16461.07 156
16462.28 177
16463.49 161
16464.70 183
16465.92 203
16467.13 189
16468.34 183
16469.55 195
16470.77 189
16471.98 169
16473.19 174
16474.40 181
16475.62 197
16476.83 189
16478.04 192
16479.25 170
16480.47 178
16481.68 186
16482.89 176
16484.11 169
16485.32 180
16486.53 169
16487.74 183
16488.96 181
16490.17 185
16491.38 182
16492.60 184
16493.81 194
16495.02 189
16496.24 204
16497.45 201
16498.66 206
16499.88 193
16501.09 210
16502.30 204
16503.52 196
16504.73 176
16505.94 210
16507.16 190
16508.37 186
16509.59 174
16510.80 184
16512.01 189
16513.23 184
16514.44 216
16515.66 190
16516.87 190
16518.08 202
16519.30 192
16520.51 175
16521.73 213
16522.94 176
16524.16 179
16525.37 192
16526.58 183
16527.80 174
16529.01 197
16530.23 196
16531.44 192
16532.66 198
16533.87 166
16535.09 193
16536.30 193
16537.52 213
16538.73 182
16539.95 197
16541.16 194
16542.38 209
16543.59 195
16544.81 201
16546.02 199
16547.24 201
16548.45 226
16549.67 182
16550.88 213
16552.10 203
16553.31 201
16554.53 217
16555.74 220
16556.96 188
16558.18 217
16559.39 216
16560.61 226
16561.82 211
16563.04 221
16564.25 182
16565.47 209
16566.69 206
16567.90 219
16569.12 218
16570.33 195
16571.55 213
16572.77 223
16573.98 218
16575.20 188
16576.41 210
16577.63 235
16578.85 218
16580.06 208
16581.28 193
16582.50 214
16583.71 211
16584.93 229
16586.15 225
16587.36 209
16588.58 188
16589.80 221
16591.01 196
16592.23 195
16593.45 186
16594.66 206
16595.88 213
16597.10 203
16598.32 189
16599.53 191
16600.75 178
16601.97 210
16603.18 191
16604.40 191
16605.62 189
16606.84 179
16608.05 202
16609.27 200
16610.49 207
16611.71 169
16612.92 206
16614.14 166
16615.36 196
16616.58 200
16617.79 194
16619.01 187
16620.23 181
16621.45 189
16622.67 190
16623.88 186
16625.10 180
16626.32 180
16627.54 167
16628.76 186
16629.97 171
16631.19 202
16632.41 174
16633.63 180
16634.85 195
16636.07 194
16637.29 163
16638.50 163
16639.72 190
16640.94 181
16642.16 165
16643.38 187
16644.60 185
16645.82 191
16647.03 172
16648.25 185
16649.47 196
16650.69 180
16651.91 205
16653.13 168
16654.35 169
16655.57 164
16656.79 188
16658.01 169
16659.23 168
16660.45 186
16661.66 176
16662.88 186
16664.10 161
16665.32 194
16666.54 184
16667.76 191
16668.98 170
16670.20 169
16671.42 175
16672.64 183
16673.86 179
16675.08 182
16676.30 180
16677.52 176
16678.74 180
16679.96 176
16681.18 185
16682.40 201
16683.62 169
16684.84 186
16686.06 187
16687.28 165
16688.50 181
16689.72 163
16690.94 177
16692.16 152
16693.39 155
16694.61 187
16695.83 180
16697.05 160
16698.27 173
16699.49 174
16700.71 175
16701.93 189
16703.15 181
16704.37 167
16705.59 158
16706.81 178
16708.04 172
16709.26 185
16710.48 172
16711.70 179
16712.92 168
16714.14 179
16715.36 178
16716.58 183
16717.81 159
16719.03 171
16720.25 171
16721.47 160
16722.69 154
16723.91 161
16725.14 178
16726.36 166
16727.58 167
16728.80 160
16730.02 183
16731.24 175
16732.47 178
16733.69 191
16734.91 177
16736.13 177
16737.36 173
16738.58 152
16739.80 179
16741.02 174
16742.24 180
16743.47 165
16744.69 169
16745.91 167
16747.13 167
16748.36 184
16749.58 176
16750.80 179
16752.02 185
16753.25 170
16754.47 152
16755.69 164
16756.92 174
16758.14 176
16759.36 188
16760.59 169
16761.81 172
16763.03 174
16764.25 168
16765.48 140
16766.70 176
16767.92 155
16769.15 166
16770.37 145
16771.59 164
16772.82 147
16774.04 151
16775.27 167
16776.49 164
16777.71 164
16778.94 153
16780.16 173
16781.38 162
16782.61 174
16783.83 163
16785.06 197
16786.28 162
16787.50 181
16788.73 187
16789.95 176
16791.18 165
16792.40 166
16793.62 175
16794.85 194
16796.07 172
16797.30 179
16798.52 155
16799.75 183
16800.97 175
16802.19 177
16803.42 169
16804.64 160
16805.87 167
16807.09 178
16808.32 182
16809.54 178
16810.77 190
16811.99 166
16813.22 177
16814.44 164
16815.67 179
16816.89 172
16818.12 199
16819.34 198
16820.57 163
16821.79 172
16823.02 174
16824.24 182
16825.47 182
16826.70 182
16827.92 187
16829.15 177
16830.37 190
16831.60 188
16832.82 203
16834.05 174
16835.27 163
16836.50 163
16837.73 183
16838.95 189
16840.18 190
16841.40 192
16842.63 194
16843.86 191
16845.08 202
16846.31 216
16847.53 207
16848.76 189
16849.99 199
16851.21 201
16852.44 181
16853.67 207
16854.89 189
16856.12 205
16857.35 199
16858.57 193
16859.80 207
16861.03 231
16862.25 200
16863.48 221
16864.71 182
16865.93 222
16867.16 211
16868.39 236
16869.61 247
16870.84 202
16872.07 225
16873.30 233
16874.52 244
16875.75 223
16876.98 237
16878.20 235
16879.43 232
16880.66 217
16881.89 225
16883.11 230
16884.34 244
16885.57 230
16886.80 206
16888.02 247
16889.25 262
16890.48 224
16891.71 264
16892.94 227
16894.16 251
16895.39 235
16896.62 246
16897.85 241
16899.08 205
16900.30 250
16901.53 238
16902.76 257
16903.99 258
16905.22 213
16906.45 246
16907.67 231
16908.90 224
16910.13 232
16911.36 235
16912.59 221
16913.82 210
16915.04 222
16916.27 241
16917.50 234
16918.73 218
16919.96 227
16921.19 228
16922.42 211
16923.65 220
16924.88 215
16926.10 209
16927.33 225
16928.56 223
16929.79 190
16931.02 219
16932.25 210
16933.48 223
16934.71 214
16935.94 213
16937.17 219
16938.40 204
16939.63 239
16940.86 196
16942.09 216
16943.32 210
16944.55 204
16945.78 212
16947.01 186
16948.24 203
16949.47 198
16950.70 227
16951.93 220
16953.16 210
16954.39 181
16955.62 219
16956.85 192
16958.08 198
16959.31 206
16960.54 202
16961.77 206
16963.00 184
16964.23 182
16965.46 216
16966.69 204
16967.92 195
16969.15 220
16970.38 197
16971.61 203
16972.84 197
16974.07 216
16975.30 186
16976.54 202
16977.77 196
16979.00 224
16980.23 200
16981.46 202
16982.69 238
16983.92 219
16985.15 198
16986.38 184
16987.62 202
16988.85 186
16990.08 208
16991.31 197
16992.54 206
16993.77 193
16995.00 175
16996.24 154
16997.47 180
16998.70 196
16999.93 208
17001.16 190
17002.39 185
17003.63 184
17004.86 194
17006.09 207
17007.32 180
17008.55 186
17009.79 204
17011.02 199
17012.25 183
17013.48 170
17014.72 155
17015.95 195
17017.18 171
17018.41 176
17019.64 190
17020.88 190
17022.11 191
17023.34 187
17024.58 187
17025.81 176
17027.04 184
17028.27 203
17029.51 181
17030.74 159
17031.97 147
17033.21 170
17034.44 181
17035.67 183
17036.90 178
17038.14 168
17039.37 175
17040.60 170
17041.84 177
17043.07 166
17044.30 164
17045.54 170
17046.77 184
17048.00 180
17049.24 170
17050.47 175
17051.70 166
17052.94 175
17054.17 170
17055.41 162
17056.64 181
17057.87 169
17059.11 176
17060.34 168
17061.58 167
17062.81 146
17064.04 181
17065.28 166
17066.51 185
17067.75 171
17068.98 166
17070.21 167
17071.45 171
17072.68 161
17073.92 173
17075.15 178
17076.39 179
17077.62 186
17078.86 163
17080.09 176
17081.33 144
17082.56 159
17083.80 162
17085.03 194
17086.26 171
17087.50 157
17088.73 163
17089.97 174
17091.20 157
17092.44 154
17093.68 162
17094.91 168
17096.15 165
17097.38 148
17098.62 157
17099.85 158
17101.09 176
17102.32 177
17103.56 171
17104.79 152
17106.03 177
17107.26 159
17108.50 185
17109.74 166
17110.97 158
17112.21 135
17113.44 160
17114.68 170
17115.92 133
17117.15 163
17118.39 158
17119.62 151
17120.86 170
17122.10 150
17123.33 145
17124.57 155
17125.80 154
17127.04 150
17128.28 143
17129.51 166
17130.75 167
17131.99 161
17133.22 159
17134.46 177
17135.70 177
17136.93 164
17138.17 157
17139.41 141
17140.64 156
17141.88 163
17143.12 166
17144.35 136
17145.59 146
17146.83 149
17148.07 168
17149.30 189
17150.54 154
17151.78 155
17153.02 140
17154.25 152
17155.49 134
17156.73 165
17157.96 142
17159.20 160
17160.44 171
17161.68 165
17162.92 153
17164.15 166
17165.39 153
17166.63 134
17167.87 139
17169.10 136
17170.34 163
17171.58 150
17172.82 144
17174.06 150
17175.29 143
17176.53 163
17177.77 161
17179.01 150
17180.25 147
17181.49 137
17182.72 151
17183.96 145
17185.20 140
17186.44 150
17187.68 166
17188.92 153
17190.15 124
17191.39 153
17192.63 150
17193.87 133
17195.11 141
17196.35 141
17197.59 133
17198.83 155
17200.07 172
17201.30 149
17202.54 135
17203.78 150
17205.02 147
17206.26 129
17207.50 146
17208.74 135
17209.98 161
17211.22 160
17212.46 154
17213.70 140
17214.94 146
17216.18 138
17217.42 141
17218.66 142
17219.90 143
17221.14 159
17222.38 160
17223.62 161
17224.86 172
17226.10 153
17227.34 136
17228.58 147
17229.82 141
17231.06 157
17232.30 155
17233.54 148
17234.78 137
17236.02 145
17237.26 145
17238.50 137
17239.74 143
17240.98 141
17242.22 136
17243.46 154
17244.70 139
17245.94 135
17247.18 155
17248.42 124
17249.66 131
17250.90 141
17252.14 147
17253.39 152
17254.63 145
17255.87 139
17257.11 124
17258.35 134
17259.59 150
17260.83 151
17262.07 168
17263.31 149
17264.56 161
17265.80 157
17267.04 140
17268.28 151
17269.52 151
17270.76 157
17272.00 132
17273.25 146
17274.49 137
17275.73 141
17276.97 134
17278.21 142
17279.45 140
17280.70 140
17281.94 146
17283.18 138
17284.42 157
17285.66 130
17286.91 132
17288.15 158
17289.39 128
17290.63 123
17291.88 157
17293.12 129
17294.36 151
17295.60 136
17296.85 131
17298.09 130
17299.33 138
17300.57 139
17301.82 155
17303.06 132
17304.30 138
17305.54 125
17306.79 133
17308.03 122
17309.27 124
17310.52 125
17311.76 130
17313.00 147
17314.25 138
17315.49 144
17316.73 148
17317.97 147
17319.22 140
17320.46 127
17321.71 141
17322.95 125
17324.19 148
17325.44 130
17326.68 152
17327.92 131
17329.17 136
17330.41 131
17331.65 138
17332.90 141
17334.14 139
17335.39 135
17336.63 110
17337.87 138
17339.12 131
17340.36 130
17341.61 135
17342.85 150
17344.09 152
17345.34 122
17346.58 134
17347.83 142
17349.07 135
17350.32 129
17351.56 122
17352.80 140
17354.05 134
17355.29 128
17356.54 135
17357.78 149
17359.03 147
17360.27 125
17361.52 134
17362.76 136
17364.01 131
17365.25 136
17366.50 135
17367.74 120
17368.99 139
17370.23 148
17371.48 144
17372.72 133
17373.97 129
17375.21 144
17376.46 149
17377.70 142
17378.95 135
17380.19 128
17381.44 137
17382.69 131
17383.93 124
17385.18 138
17386.42 140
17387.67 146
17388.91 139
17390.16 147
17391.41 138
17392.65 151
17393.90 120
17395.14 136
17396.39 119
17397.64 140
17398.88 139
17400.13 146
17401.37 141
17402.62 138
17403.87 137
17405.11 114
17406.36 143
17407.61 148
17408.85 139
17410.10 130
17411.35 152
17412.59 145
17413.84 136
17415.09 142
17416.33 146
17417.58 143
17418.83 133
17420.07 127
17421.32 140
17422.57 143
17423.82 129
17425.06 144
17426.31 143
17427.56 156
17428.80 133
17430.05 123
17431.30 146
17432.55 127
17433.79 128
17435.04 134
17436.29 135
17437.54 132
17438.78 130
17440.03 135
17441.28 134
17442.53 136
17443.77 142
17445.02 122
17446.27 146
17447.52 136
17448.77 160
17450.01 117
17451.26 131
17452.51 138
17453.76 145
17455.01 151
17456.25 128
17457.50 142
17458.75 145
17460.00 145
17461.25 127
17462.50 155
17463.74 160
17464.99 146
17466.24 142
17467.49 152
17468.74 136
17469.99 141
17471.24 144
17472.49 145
17473.73 149
17474.98 151
17476.23 142
17477.48 147
17478.73 140
17479.98 133
17481.23 156
17482.48 147
17483.73 149
17484.98 141
17486.23 157
17487.47 153
17488.72 154
17489.97 144
17491.22 151
17492.47 147
17493.72 127
17494.97 137
17496.22 137
17497.47 150
17498.72 147
17499.97 155
17501.22 139
17502.47 146
17503.72 145
17504.97 146
17506.22 166
17507.47 145
17508.72 130
17509.97 136
17511.22 159
17512.47 151
17513.72 146
17514.97 129
17516.22 135
17517.47 143
17518.72 146
17519.97 131
17521.22 146
17522.47 171
17523.72 156
17524.98 148
17526.23 152
17527.48 148
17528.73 157
17529.98 160
17531.23 151
17532.48 135
17533.73 131
17534.98 119
17536.23 147
17537.48 147
17538.74 137
17539.99 151
17541.24 144
17542.49 161
17543.74 153
17544.99 140
17546.24 144
17547.50 144
17548.75 137
17550.00 131
17551.25 157
17552.50 157
17553.75 146
17555.01 147
17556.26 155
17557.51 154
17558.76 153
17560.01 156
17561.26 142
17562.52 162
17563.77 143
17565.02 135
17566.27 167
17567.53 163
17568.78 144
17570.03 150
17571.28 165
17572.53 149
17573.79 157
17575.04 171
17576.29 151
17577.54 150
17578.80 164
17580.05 156
17581.30 173
17582.56 149
17583.81 176
17585.06 151
17586.31 162
17587.57 151
17588.82 158
17590.07 165
17591.33 149
17592.58 141
17593.83 146
17595.08 147
17596.34 169
17597.59 186
17598.84 165
17600.10 161
17601.35 162
17602.61 165
17603.86 159
17605.11 174
17606.37 164
17607.62 160
17608.87 171
17610.13 152
17611.38 160
17612.63 165
17613.89 151
17615.14 167
17616.40 176
17617.65 169
17618.90 166
17620.16 153
17621.41 161
17622.67 141
17623.92 155
17625.17 170
17626.43 179
17627.68 178
17628.94 156
17630.19 154
17631.45 161
17632.70 171
17633.96 158
17635.21 168
17636.47 158
17637.72 173
17638.97 180
17640.23 172
17641.48 165
17642.74 173
17643.99 176
17645.25 153
17646.50 162
17647.76 149
17649.01 151
17650.27 154
17651.52 178
17652.78 163
17654.04 162
17655.29 162
17656.55 187
17657.80 161
17659.06 147
17660.31 155
17661.57 180
17662.82 163
17664.08 184
17665.33 185
17666.59 158
17667.85 143
17669.10 167
17670.36 176
17671.61 157
17672.87 161
17674.13 159
17675.38 167
17676.64 135
17677.89 155
17679.15 167
17680.41 159
17681.66 171
17682.92 167
17684.18 161
17685.43 151
17686.69 183
17687.95 148
17689.20 175
17690.46 168
17691.71 156
17692.97 136
17694.23 158
17695.49 137
17696.74 154
17698.00 173
17699.26 150
17700.51 147
17701.77 166
17703.03 162
17704.28 187
17705.54 145
17706.80 137
17708.06 147
17709.31 161
17710.57 161
17711.83 145
17713.08 149
17714.34 140
17715.60 155
17716.86 150
17718.11 163
17719.37 137
17720.63 164
17721.89 158
17723.15 143
17724.40 154
17725.66 154
17726.92 178
17728.18 137
17729.43 157
17730.69 145
17731.95 172
17733.21 140
17734.47 144
17735.73 129
17736.98 158
17738.24 155
17739.50 155
17740.76 137
17742.02 156
17743.28 160
17744.53 153
17745.79 134
17747.05 147
17748.31 157
17749.57 133
17750.83 150
17752.09 132
17753.34 159
17754.60 150
17755.86 151
17757.12 122
17758.38 152
17759.64 150
17760.90 134
17762.16 131
17763.42 129
17764.68 153
17765.94 135
17767.19 147
17768.45 133
17769.71 151
17770.97 150
17772.23 152
17773.49 141
17774.75 131
17776.01 141
17777.27 140
17778.53 138
17779.79 120
17781.05 135
17782.31 133
17783.57 139
17784.83 149
17786.09 163
17787.35 136
17788.61 141
17789.87 122
17791.13 142
17792.39 127
17793.65 134
17794.91 141
17796.17 125
17797.43 115
17798.69 142
17799.95 126
17801.21 141
17802.47 159
17803.73 130
17805.00 130
17806.26 106
17807.52 151
17808.78 130
17810.04 154
17811.30 149
17812.56 136
17813.82 137
17815.08 141
17816.34 133
17817.60 126
17818.87 146
17820.13 137
17821.39 144
17822.65 133
17823.91 143
17825.17 127
17826.43 131
17827.69 137
17828.96 124
17830.22 117
17831.48 133
17832.74 129
17834.00 130
17835.26 126
17836.53 133
17837.79 131
17839.05 140
17840.31 131
17841.57 135
17842.84 127
17844.10 112
17845.36 135
17846.62 114
17847.88 142
17849.15 124
17850.41 122
17851.67 118
17852.93 132
17854.20 119
17855.46 133
17856.72 123
17857.98 127
17859.25 132
17860.51 124
17861.77 133
17863.03 124
17864.30 116
17865.56 120
17866.82 132
17868.09 116
17869.35 135
17870.61 112
17871.87 136
17873.14 130
17874.40 142
17875.66 130
17876.93 128
17878.19 131
17879.45 131
17880.72 113
17881.98 117
17883.24 117
17884.51 114
17885.77 142
17887.03 119
17888.30 126
17889.56 126
17890.83 119
17892.09 114
17893.35 117
17894.62 127
17895.88 136
17897.14 132
17898.41 122
17899.67 138
17900.94 109
17902.20 134
17903.46 129
17904.73 126
17905.99 121
17907.26 129
17908.52 146
17909.79 119
17911.05 124
17912.32 117
17913.58 118
17914.84 124
17916.11 124
17917.37 119
17918.64 121
17919.90 137
17921.17 112
17922.43 128
17923.70 111
17924.96 126
17926.23 155
17927.49 135
17928.76 137
17930.02 143
17931.29 132
17932.55 113
17933.82 120
17935.08 127
17936.35 137
17937.61 120
17938.88 132
17940.14 135
17941.41 117
17942.68 118
17943.94 127
17945.21 111
17946.47 116
17947.74 143
17949.00 113
17950.27 111
17951.54 137
17952.80 130
17954.07 116
17955.33 116
17956.60 132
17957.87 127
17959.13 122
17960.40 131
17961.66 122
17962.93 125
17964.20 108
17965.46 131
17966.73 117
17968.00 133
17969.26 117
17970.53 116
17971.80 139
17973.06 126
17974.33 116
17975.60 113
17976.86 121
17978.13 119
17979.40 108
17980.66 110
17981.93 122
17983.20 117
17984.46 129
17985.73 116
17987.00 119
17988.26 109
17989.53 108
17990.80 153
17992.07 126
17993.33 131
17994.60 123
17995.87 130
17997.14 106
17998.40 116
17999.67 128
18000.94 121
18002.21 125
18003.47 110
18004.74 133
18006.01 122
18007.28 113
18008.55 103
18009.81 143
18011.08 120
18012.35 122
18013.62 136
18014.89 111
18016.15 114
18017.42 120
18018.69 112
18019.96 116
18021.23 126
18022.49 121
18023.76 128
18025.03 141
18026.30 125
18027.57 121
18028.84 133
18030.11 124
18031.37 114
18032.64 119
18033.91 111
18035.18 114
18036.45 116
18037.72 117
18038.99 126
18040.26 124
18041.53 123
18042.79 151
18044.06 121
18045.33 125
18046.60 118
18047.87 137
18049.14 113
18050.41 136
18051.68 142
18052.95 121
18054.22 115
18055.49 106
18056.76 129
18058.03 144
18059.30 141
18060.57 132
18061.84 132
18063.11 129
18064.38 119
18065.65 124
18066.92 122
18068.19 115
18069.46 132
18070.73 126
18072.00 121
18073.27 113
18074.54 111
18075.81 115
18077.08 123
18078.35 115
18079.62 126
18080.89 137
18082.16 115
18083.43 115
18084.70 125
18085.97 142
18087.24 126
18088.51 122
18089.78 127
18091.05 127
18092.32 108
18093.59 126
18094.87 124
18096.14 117
18097.41 118
18098.68 123
18099.95 125
18101.22 113
18102.49 123
18103.76 121
18105.03 122
18106.31 113
18107.58 131
18108.85 119
18110.12 108
18111.39 111
18112.66 128
18113.93 130
18115.21 125
18116.48 128
18117.75 132
18119.02 135
18120.29 110
18121.56 110
18122.84 133
18124.11 148
18125.38 132
18126.65 120
18127.92 127
18129.20 124
18130.47 112
18131.74 125
18133.01 126
18134.29 116
18135.56 126
18136.83 121
18138.10 132
18139.38 114
18140.65 122
18141.92 114
18143.19 128
18144.47 135
18145.74 108
18147.01 143
18148.28 105
18149.56 116
18150.83 116
18152.10 134
18153.38 122
18154.65 109
18155.92 124
18157.19 122
18158.47 99
18159.74 123
18161.01 124
18162.29 126
18163.56 121
18164.83 127
18166.11 126
18167.38 126
18168.65 126
18169.93 151
18171.20 139
18172.48 110
18173.75 134
18175.02 123
18176.30 113
18177.57 112
18178.84 114
18180.12 120
18181.39 124
18182.67 119
18183.94 127
18185.21 114
18186.49 124
18187.76 115
18189.04 130
18190.31 116
18191.59 123
18192.86 122
18194.13 150
18195.41 122
18196.68 106
18197.96 133
18199.23 139
18200.51 125
18201.78 117
18203.06 115
18204.33 123
18205.61 104
18206.88 108
18208.16 139
18209.43 125
18210.71 117
18211.98 125
18213.26 147
18214.53 132
18215.81 118
18217.08 128
18218.36 116
18219.63 125
18220.91 121
18222.18 125
18223.46 124
18224.73 119
18226.01 107
18227.28 133
18228.56 120
18229.84 124
18231.11 120
18232.39 140
18233.66 118
18234.94 101
18236.21 127
18237.49 125
18238.77 114
18240.04 120
18241.32 107
18242.59 129
18243.87 125
18245.15 124
18246.42 120
18247.70 136
18248.98 127
18250.25 115
18251.53 121
18252.81 113
18254.08 110
18255.36 109
18256.63 143
18257.91 123
18259.19 135
18260.46 142
18261.74 141
18263.02 118
18264.30 122
18265.57 118
18266.85 116
18268.13 133
18269.40 137
18270.68 115
18271.96 130
18273.23 120
18274.51 135
18275.79 120
18277.07 117
18278.34 102
18279.62 127
18280.90 121
18282.18 107
18283.45 119
18284.73 115
18286.01 136
18287.29 134
18288.56 135
18289.84 139
18291.12 121
18292.40 111
18293.68 115
18294.95 124
18296.23 117
18297.51 123
18298.79 115
18300.07 111
18301.34 128
18302.62 118
18303.90 127
18305.18 107
18306.46 122
18307.74 119
18309.01 117
18310.29 124
18311.57 121
18312.85 131
18314.13 104
18315.41 111
18316.69 136
18317.96 131
18319.24 124
18320.52 108
18321.80 130
18323.08 116
18324.36 126
18325.64 117
18326.92 138
18328.20 131
18329.47 129
18330.75 132
18332.03 143
18333.31 126
18334.59 115
18335.87 136
18337.15 141
18338.43 135
18339.71 132
18340.99 109
18342.27 125
18343.55 107
18344.83 107
18346.11 129
18347.39 116
18348.67 127
18349.95 118
18351.23 121
18352.51 113
18353.79 111
18355.07 135
18356.35 146
18357.63 113
18358.91 116
18360.19 132
18361.47 130
18362.75 125
18364.03 120
18365.31 132
18366.59 109
18367.87 134
18369.15 117
18370.43 113
18371.71 137
18372.99 130
18374.27 128
18375.55 134
18376.83 106
18378.12 116
18379.40 127
18380.68 116
18381.96 121
18383.24 129
18384.52 127
18385.80 130
18387.08 137
18388.36 127
18389.65 123
18390.93 131
18392.21 132
18393.49 134
18394.77 128
18396.05 117
18397.33 122
18398.62 125
18399.90 129
18401.18 119
18402.46 106
18403.74 124
18405.02 114
18406.31 114
18407.59 114
18408.87 122
18410.15 117
18411.43 119
18412.72 112
18414.00 129
18415.28 140
18416.56 112
18417.84 106
18419.13 112
18420.41 124
18421.69 118
18422.97 120
18424.26 112
18425.54 137
18426.82 148
18428.10 128
18429.39 108
18430.67 110
18431.95 133
18433.23 142
18434.52 124
18435.80 125
18437.08 119
18438.37 112
18439.65 105
18440.93 121
18442.22 128
18443.50 126
18444.78 130
18446.06 119
18447.35 113
18448.63 120
18449.91 115
18451.20 119
18452.48 135
18453.76 120
18455.05 120
18456.33 135
18457.62 129
18458.90 104
18460.18 122
18461.47 126
18462.75 127
18464.03 131
18465.32 102
18466.60 121
18467.89 122
18469.17 123
18470.45 121
18471.74 121
18473.02 98
18474.31 116
18475.59 119
18476.88 112
18478.16 105
18479.44 143
18480.73 110
18482.01 101
18483.30 125
18484.58 114
18485.87 111
18487.15 110
18488.44 108
18489.72 101
18491.01 115
18492.29 106
18493.58 122
18494.86 118
18496.15 121
18497.43 121
18498.72 126
18500.00 132
18501.29 126
18502.57 123
18503.86 113
18505.14 115
18506.43 131
18507.71 110
18509.00 109
18510.28 112
18511.57 114
18512.85 100
18514.14 114
18515.42 125
18516.71 111
18518.00 120
18519.28 117
18520.57 137
18521.85 118
18523.14 119
18524.43 120
18525.71 101
18527.00 118
18528.28 129
18529.57 133
18530.86 101
18532.14 110
18533.43 132
18534.71 124
18536.00 114
18537.29 133
18538.57 112
18539.86 104
18541.15 117
18542.43 118
18543.72 101
18545.01 119
18546.29 100
18547.58 106
18548.87 127
18550.15 110
18551.44 122
18552.73 130
18554.01 117
18555.30 121
18556.59 134
18557.88 132
18559.16 152
18560.45 111
18561.74 127
18563.02 107
18564.31 132
18565.60 124
18566.89 103
18568.17 140
18569.46 105
18570.75 117
18572.04 103
18573.32 116
18574.61 121
18575.90 114
18577.19 127
18578.48 114
18579.76 113
18581.05 118
18582.34 118
18583.63 129
18584.92 124
18586.20 124
18587.49 127
18588.78 123
18590.07 116
18591.36 107
18592.64 131
18593.93 116
18595.22 130
18596.51 125
18597.80 130
18599.09 132
18600.38 117
18601.66 111
18602.95 133
18604.24 132
18605.53 105
18606.82 124
18608.11 118
18609.40 126
18610.69 124
18611.98 117
18613.26 126
18614.55 128
18615.84 118
18617.13 107
18618.42 125
18619.71 136
18621.00 116
18622.29 116
18623.58 119
18624.87 118
18626.16 118
18627.45 102
18628.74 110
18630.03 119
18631.32 134
18632.61 109
18633.89 123
18635.18 116
18636.47 129
18637.76 119
18639.05 126
18640.34 100
18641.63 119
18642.92 105
18644.21 123
18645.50 126
18646.79 123
18648.09 129
18649.38 112
18650.67 135
18651.96 97
18653.25 137
18654.54 117
18655.83 114
18657.12 109
18658.41 127
18659.70 120
18660.99 117
18662.28 107
18663.57 103
18664.86 110
18666.15 124
18667.44 113
18668.74 98
18670.03 113
18671.32 118
18672.61 126
18673.90 122
18675.19 118
18676.48 104
18677.77 123
18679.06 125
18680.36 98
18681.65 114
18682.94 116
18684.23 122
18685.52 108
18686.81 102
18688.11 100
18689.40 115
18690.69 102
18691.98 104
18693.27 106
18694.56 118
18695.86 126
18697.15 112
18698.44 122
18699.73 106
18701.02 114
18702.32 145
18703.61 137
18704.90 105
18706.19 111
18707.48 98
18708.78 108
18710.07 112
18711.36 101
18712.65 105
18713.95 126
18715.24 103
18716.53 108
18717.83 116
18719.12 126
18720.41 115
18721.70 125
18723.00 130
18724.29 127
18725.58 100
18726.87 102
18728.17 109
18729.46 106
18730.75 107
18732.05 122
18733.34 130
18734.63 100
18735.93 129
18737.22 120
18738.51 133
18739.81 111
18741.10 120
18742.39 123
18743.69 117
18744.98 95
18746.27 103
18747.57 122
18748.86 104
18750.16 95
18751.45 109
18752.74 119
18754.04 129
18755.33 112
18756.63 118
18757.92 109
18759.21 109
18760.51 125
18761.80 113
18763.10 119
18764.39 115
18765.69 115
18766.98 128
18768.27 107
18769.57 110
18770.86 93
18772.16 109
18773.45 118
18774.75 114
18776.04 99
18777.34 110
18778.63 97
18779.93 109
18781.22 105
18782.52 136
18783.81 115
18785.11 111
18786.40 95
18787.70 110
18788.99 119
18790.29 120
18791.58 109
18792.88 115
18794.17 127
18795.47 84
18796.76 93
18798.06 108
18799.35 105
18800.65 113
18801.94 100
18803.24 103
18804.54 111
18805.83 91
18807.13 101
18808.42 106
18809.72 112
18811.01 100
18812.31 106
18813.61 107
18814.90 110
18816.20 109
18817.49 118
18818.79 121
18820.09 126
18821.38 111
18822.68 94
18823.98 125
18825.27 115
18826.57 110
18827.87 104
18829.16 124
18830.46 125
18831.75 127
18833.05 117
18834.35 118
18835.64 113
18836.94 108
18838.24 121
18839.54 121
18840.83 109
18842.13 124
18843.43 128
18844.72 106
18846.02 105
18847.32 103
18848.61 132
18849.91 127
18851.21 118
18852.51 110
18853.80 122
18855.10 113
18856.40 119
18857.70 117
18858.99 122
18860.29 130
18861.59 101
18862.89 119
18864.18 106
18865.48 120
18866.78 119
18868.08 112
18869.38 111
18870.67 99
18871.97 114
18873.27 126
18874.57 98
18875.87 113
18877.16 111
18878.46 102
18879.76 113
18881.06 113
18882.36 130
18883.66 106
18884.95 117
18886.25 101
18887.55 114
18888.85 111
18890.15 113
18891.45 100
18892.75 127
18894.04 108
18895.34 114
18896.64 96
18897.94 122
18899.24 121
18900.54 106
18901.84 119
18903.14 102
18904.44 107
18905.74 114
18907.03 111
18908.33 112
18909.63 118
18910.93 110
18912.23 118
18913.53 110
18914.83 112
18916.13 118
18917.43 105
18918.73 118
18920.03 120
18921.33 107
18922.63 119
18923.93 133
18925.23 105
18926.53 99
18927.83 98
18929.13 106
18930.43 129
18931.73 107
18933.03 113
18934.33 140
18935.63 118
18936.93 103
18938.23 125
18939.53 107
18940.83 126
18942.13 117
18943.43 107
18944.73 101
18946.03 114
18947.33 115
18948.63 99
18949.93 121
18951.23 116
18952.53 111
18953.84 142
18955.14 117
18956.44 112
18957.74 108
18959.04 105
18960.34 116
18961.64 103
18962.94 128
18964.24 105
18965.54 110
18966.85 116
18968.15 99
18969.45 88
18970.75 106
18972.05 105
18973.35 111
18974.65 114
18975.96 102
18977.26 102
18978.56 117
18979.86 128
18981.16 112
18982.46 111
18983.77 97
18985.07 120
18986.37 100
18987.67 104
18988.97 88
18990.28 108
18991.58 108
18992.88 120
18994.18 121
18995.49 108
18996.79 114
18998.09 120
18999.39 119
19000.69 95
19002.00 118
19003.30 113
19004.60 103
19005.90 99
19007.21 116
19008.51 106
19009.81 115
19011.12 95
19012.42 104
19013.72 96
19015.02 113
19016.33 88
19017.63 107
19018.93 116
19020.24 111
19021.54 110
19022.84 104
19024.15 107
19025.45 107
19026.75 124
19028.06 96
19029.36 136
19030.66 91
19031.97 102
19033.27 108
19034.57 92
19035.88 116
19037.18 121
19038.48 118
19039.79 109
19041.09 97
19042.40 95
19043.70 114
19045.00 109
19046.31 121
19047.61 112
19048.92 109
19050.22 113
19051.52 111
19052.83 93
19054.13 102
19055.44 102
19056.74 120
19058.05 113
19059.35 101
19060.65 99
19061.96 108
19063.26 113
19064.57 104
19065.87 106
19067.18 106
19068.48 117
19069.79 118
19071.09 104
19072.40 102
19073.70 98
19075.01 109
19076.31 130
19077.62 107
19078.92 104
19080.23 97
19081.53 117
19082.84 103
19084.14 123
19085.45 101
19086.75 108
19088.06 107
19089.36 116
19090.67 116
19091.98 101
19093.28 116
19094.59 113
19095.89 108
19097.20 96
19098.50 113
19099.81 108
19101.12 133
19102.42 122
19103.73 118
19105.03 116
19106.34 105
19107.65 93
19108.95 104
19110.26 121
19111.56 115
19112.87 98
19114.18 106
19115.48 101
19116.79 105
19118.10 105
19119.40 119
19120.71 97
19122.02 110
19123.32 121
19124.63 106
19125.94 94
19127.24 115
19128.55 125
19129.86 121
19131.16 106
19132.47 98
19133.78 98
19135.08 123
19136.39 124
19137.70 114
19139.01 104
19140.31 97
19141.62 104
19142.93 112
19144.23 99
19145.54 114
19146.85 100
19148.16 103
19149.46 105
19150.77 103
19152.08 108
19153.39 110
19154.69 121
19156.00 93
19157.31 108
19158.62 103
19159.93 110
19161.23 112
19162.54 110
19163.85 103
19165.16 119
19166.47 136
19167.77 103
19169.08 106
19170.39 105
19171.70 115
19173.01 102
19174.32 87
19175.62 100
19176.93 113
19178.24 93
19179.55 111
19180.86 97
19182.17 112
19183.48 115
19184.78 106
19186.09 104
19187.40 107
19188.71 98
19190.02 114
19191.33 116
19192.64 98
19193.95 96
19195.26 95
19196.56 97
19197.87 90
19199.18 100
19200.49 116
19201.80 101
19203.11 110
19204.42 102
19205.73 108
19207.04 111
19208.35 109
19209.66 103
19210.97 113
19212.28 92
19213.59 117
19214.90 98
19216.21 99
19217.52 107
19218.83 103
19220.14 110
19221.45 106
19222.76 115
19224.07 108
19225.38 94
19226.69 89
19228.00 108
19229.31 104
19230.62 120
19231.93 108
19233.24 97
19234.55 93
19235.86 101
19237.17 93
19238.48 98
19239.79 102
19241.10 108
19242.41 106
19243.72 106
19245.03 104
19246.35 120
19247.66 106
19248.97 95
19250.28 94
19251.59 82
19252.90 102
19254.21 97
19255.52 122
19256.83 87
19258.14 109
19259.46 110
19260.77 110
19262.08 104
19263.39 98
19264.70 98
19266.01 101
19267.32 101
19268.64 120
19269.95 119
19271.26 101
19272.57 126
19273.88 107
19275.20 98
19276.51 86
19277.82 93
19279.13 96
19280.44 113
19281.75 101
19283.07 100
19284.38 105
19285.69 113
19287.00 105
19288.32 100
19289.63 110
19290.94 92
19292.25 105
19293.57 104
19294.88 119
19296.19 88
19297.50 108
19298.82 98
19300.13 99
19301.44 103
19302.75 114
19304.07 118
19305.38 108
19306.69 97
19308.01 98
19309.32 109
19310.63 110
19311.94 112
19313.26 115
19314.57 108
19315.88 90
19317.20 108
19318.51 111
19319.82 109
19321.14 99
19322.45 109
19323.76 104
19325.08 98
19326.39 114
19327.70 96
19329.02 100
19330.33 103
19331.65 86
19332.96 89
19334.27 106
19335.59 100
19336.90 105
19338.22 111
19339.53 100
19340.84 99
19342.16 97
19343.47 96
19344.79 105
19346.10 121
19347.41 118
19348.73 95
19350.04 110
19351.36 96
19352.67 105
19353.99 110
19355.30 92
19356.62 105
19357.93 92
19359.25 109
19360.56 98
19361.87 106
19363.19 94
19364.50 99
19365.82 103
19367.13 110
19368.45 109
19369.76 106
19371.08 96
19372.39 106
19373.71 105
19375.02 87
19376.34 102
19377.66 102
19378.97 96
19380.29 89
19381.60 102
19382.92 113
19384.23 93
19385.55 108
19386.86 98
19388.18 114
19389.50 104
19390.81 114
19392.13 109
19393.44 108
19394.76 97
19396.07 103
19397.39 96
19398.71 92
19400.02 86
19401.34 92
19402.65 95
19403.97 111
19405.29 93
19406.60 123
19407.92 109
19409.24 97
19410.55 117
19411.87 101
19413.19 112
19414.50 97
19415.82 105
19417.14 115
19418.45 103
19419.77 104
19421.09 108
19422.40 100
19423.72 82
19425.04 104
19426.35 97
19427.67 106
19428.99 118
19430.30 96
19431.62 100
19432.94 102
19434.26 101
19435.57 99
19436.89 109
19438.21 102
19439.53 92
19440.84 88
19442.16 100
19443.48 98
19444.80 94
19446.11 118
19447.43 105
19448.75 106
19450.07 101
19451.38 118
19452.70 96
19454.02 101
19455.34 107
19456.66 98
19457.97 106
19459.29 98
19460.61 87
19461.93 94
19463.25 92
19464.57 95
19465.88 94
19467.20 116
19468.52 95
19469.84 113
19471.16 96
19472.48 93
19473.79 99
19475.11 106
19476.43 103
19477.75 95
19479.07 106
19480.39 110
19481.71 111
19483.03 100
19484.34 117
19485.66 104
19486.98 94
19488.30 97
19489.62 104
19490.94 121
19492.26 98
19493.58 107
19494.90 112
19496.22 102
19497.54 106
19498.86 108
19500.18 108
19501.50 103
19502.81 109
19504.13 115
19505.45 87
19506.77 117
19508.09 105
19509.41 112
19510.73 109
19512.05 95
19513.37 88
19514.69 113
19516.01 101
19517.33 103
19518.65 104
19519.97 102
19521.29 105
19522.61 113
19523.93 99
19525.25 89
19526.57 105
19527.89 97
19529.22 99
19530.54 90
19531.86 107
19533.18 97
19534.50 108
19535.82 116
19537.14 101
19538.46 94
19539.78 118
19541.10 107
19542.42 87
19543.74 109
19545.06 123
19546.39 97
19547.71 121
19549.03 117
19550.35 91
19551.67 97
19552.99 98
19554.31 88
19555.63 109
19556.96 114
19558.28 103
19559.60 110
19560.92 112
19562.24 85
19563.56 111
19564.88 107
19566.21 102
19567.53 93
19568.85 102
19570.17 105
19571.49 111
19572.82 108
19574.14 99
19575.46 95
19576.78 87
19578.10 102
19579.43 110
19580.75 117
19582.07 97
19583.39 104
19584.72 104
19586.04 110
19587.36 94
19588.68 89
19590.01 108
19591.33 103
19592.65 121
19593.97 118
19595.30 105
19596.62 87
19597.94 105
19599.26 113
19600.59 103
19601.91 90
19603.23 114
19604.56 100
19605.88 94
19607.20 95
19608.53 105
19609.85 109
19611.17 111
19612.49 115
19613.82 111
19615.14 101
19616.47 95
19617.79 105
19619.11 122
19620.44 108
19621.76 99
19623.08 104
19624.41 105
19625.73 116
19627.05 92
19628.38 91
19629.70 126
19631.03 111
19632.35 104
19633.67 98
19635.00 107
19636.32 103
19637.65 99
19638.97 123
19640.29 93
19641.62 96
19642.94 117
19644.27 99
19645.59 106
19646.92 98
19648.24 108
19649.57 107
19650.89 100
19652.21 89
19653.54 97
19654.86 95
19656.19 96
19657.51 105
19658.84 97
19660.16 98
19661.49 102
19662.81 120
19664.14 127
19665.46 95
19666.79 97
19668.11 98
19669.44 115
19670.76 110
19672.09 100
19673.41 115
19674.74 103
19676.07 108
19677.39 98
19678.72 122
19680.04 101
19681.37 91
19682.69 112
19684.02 122
19685.34 128
19686.67 94
19688.00 115
19689.32 104
19690.65 104
19691.97 89
19693.30 100
19694.63 108
19695.95 101
19697.28 101
19698.60 94
19699.93 94
19701.26 85
19702.58 120
19703.91 121
19705.24 89
19706.56 113
19707.89 111
19709.22 117
19710.54 101
19711.87 103
19713.20 108
19714.52 131
19715.85 116
19717.18 105
19718.50 106
19719.83 98
19721.16 115
19722.48 116
19723.81 118
19725.14 98
19726.47 86
19727.79 114
19729.12 101
19730.45 100
19731.77 93
19733.10 105
19734.43 112
19735.76 96
19737.08 97
19738.41 95
19739.74 103
19741.07 102
19742.39 115
19743.72 117
19745.05 97
19746.38 96
19747.71 93
19749.03 96
19750.36 114
19751.69 95
19753.02 88
19754.35 109
19755.67 105
19757.00 104
19758.33 94
19759.66 107
19760.99 103
19762.31 115
19763.64 108
19764.97 96
19766.30 114
19767.63 97
19768.96 110
19770.29 105
19771.61 96
19772.94 115
19774.27 99
19775.60 115
19776.93 106
19778.26 120
19779.59 92
19780.92 89
19782.25 96
19783.57 115
19784.90 90
19786.23 93
19787.56 95
19788.89 103
19790.22 107
19791.55 102
19792.88 93
19794.21 98
19795.54 109
19796.87 123
19798.20 105
19799.53 85
19800.86 99
19802.19 81
19803.52 102
19804.85 96
19806.18 110
19807.50 98
19808.83 132
19810.16 102
19811.49 94
19812.82 103
19814.15 95
19815.49 115
19816.82 97
19818.15 94
19819.48 93
19820.81 106
19822.14 103
19823.47 100
19824.80 110
19826.13 87
19827.46 112
19828.79 111
19830.12 106
19831.45 103
19832.78 97
19834.11 91
19835.44 112
19836.77 104
19838.10 93
19839.44 99
19840.77 102
19842.10 114
19843.43 105
19844.76 113
19846.09 92
19847.42 92
19848.75 102
19850.08 104
19851.42 109
19852.75 94
19854.08 91
19855.41 118
19856.74 99
19858.07 107
19859.40 90
19860.74 119
19862.07 104
19863.40 103
19864.73 103
19866.06 96
19867.40 104
19868.73 87
19870.06 110
19871.39 97
19872.72 122
19874.06 100
19875.39 108
19876.72 101
19878.05 102
19879.38 98
19880.72 101
19882.05 97
19883.38 97
19884.71 87
19886.05 94
19887.38 97
19888.71 113
19890.04 112
19891.38 97
19892.71 117
19894.04 93
19895.38 102
19896.71 87
19898.04 111
19899.37 114
19900.71 108
19902.04 115
19903.37 111
19904.71 110
19906.04 106
19907.37 113
19908.71 98
19910.04 99
19911.37 83
19912.71 104
19914.04 86
19915.37 115
19916.71 89
19918.04 93
19919.37 106
19920.71 106
19922.04 119
19923.37 125
19924.71 112
19926.04 105
19927.38 110
19928.71 120
19930.04 109
19931.38 94
19932.71 120
19934.05 97
19935.38 111
19936.71 98
19938.05 107
19939.38 99
19940.72 106
19942.05 91
19943.39 114
19944.72 104
19946.06 94
19947.39 114
19948.72 122
19950.06 104
19951.39 89
19952.73 112
19954.06 95
19955.40 114
19956.73 80
19958.07 113
19959.40 108
19960.74 118
19962.07 107
19963.41 95
19964.74 89
19966.08 95
19967.41 96
19968.75 108
19970.08 103
19971.42 90
19972.76 114
19974.09 106
19975.43 107
19976.76 100
19978.10 96
19979.43 115
19980.77 106
19982.10 95
19983.44 119
19984.78 116
19986.11 111
19987.45 98
19988.78 107
19990.12 99
19991.46 99
19992.79 101
19994.13 90
19995.46 122
19996.80 124
19998.14 103
19999.47 97
20000.81 94
20002.15 114
20003.48 118
20004.82 107
20006.16 89
20007.49 110
20008.83 105
20010.17 102
20011.50 104
20012.84 104
20014.18 102
20015.51 90
20016.85 106
20018.19 106
20019.52 96
20020.86 119
20022.20 110
20023.53 125
20024.87 116
20026.21 119
20027.55 122
20028.88 118
20030.22 106
20031.56 125
20032.90 118
20034.23 104
20035.57 105
20036.91 105
20038.25 106
20039.58 93
20040.92 91
20042.26 98
20043.60 115
20044.93 109
20046.27 99
20047.61 107
20048.95 107
20050.29 101
20051.62 100
20052.96 117
20054.30 114
20055.64 113
20056.98 111
20058.32 114
20059.65 110
20060.99 103
20062.33 104
20063.67 99
20065.01 117
20066.35 104
20067.68 109
20069.02 124
20070.36 122
20071.70 106
20073.04 112
20074.38 102
20075.72 113
20077.06 108
20078.40 106
20079.73 107
20081.07 102
20082.41 89
20083.75 105
20085.09 106
20086.43 94
20087.77 95
20089.11 101
20090.45 100
20091.79 95
20093.13 93
20094.47 99
20095.81 110
20097.15 109
20098.48 98
20099.82 103
20101.16 112
20102.50 101
20103.84 110
20105.18 111
20106.52 95
20107.86 93
20109.20 107
20110.54 105
20111.88 104
20113.22 101
20114.56 110
20115.90 111
20117.24 100
20118.58 113
20119.93 103
20121.27 120
20122.61 114
20123.95 124
20125.29 100
20126.63 100
20127.97 100
20129.31 120
20130.65 121
20131.99 90
20133.33 83
20134.67 92
20136.01 100
20137.35 117
20138.69 112
