# Supplementary material for: MALDI-TOF MS typing enables the classification of brewing yeasts of the genus Saccharomyces to major beer styles
Source: PLoS One. 2017 Aug 9;12(8):e0181694. doi: 10.1371/journal.pone.0181694 (PMC5549903; doi:10.1371/journal.pone.0181694)
Supplement: S6 File — The directory includes 90 raw files and was zipped to “.zip”; the folder has three strains with 30 spectra per strain; S1 Text explains the raw files with an example and Table 1 represents the yeast strains used within the experiment. (ZIP) [file pone.0181694.s009.zip › 16-18/30276-3478-Lag-Lag-Lag-YPG-18h-E-E_2016-09-27_9_0_A3_1.dat]

1999.34 1035
1999.77 994
2000.19 985
2000.61 1048
2001.03 1007
2001.45 1051
2001.88 974
2002.30 969
2002.72 948
2003.14 933
2003.56 902
2003.99 965
2004.41 1043
2004.83 1053
2005.25 1023
2005.68 1001
2006.10 1005
2006.52 1040
2006.94 1042
2007.37 979
2007.79 1071
2008.21 1025
2008.64 1058
2009.06 1018
2009.48 1009
2009.90 975
2010.33 1056
2010.75 994
2011.17 940
2011.60 978
2012.02 958
2012.44 958
2012.87 931
2013.29 937
2013.71 932
2014.14 947
2014.56 990
2014.98 966
2015.41 953
2015.83 953
2016.25 959
2016.68 961
2017.10 910
2017.53 931
2017.95 985
2018.37 993
2018.80 1074
2019.22 1042
2019.65 1040
2020.07 1048
2020.49 1054
2020.92 1078
2021.34 1009
2021.77 999
2022.19 1032
2022.61 1044
2023.04 962
2023.46 975
2023.89 1004
2024.31 968
2024.74 950
2025.16 1002
2025.59 980
2026.01 941
2026.44 992
2026.86 1026
2027.29 991
2027.71 1029
2028.14 1013
2028.56 1010
2028.98 966
2029.41 1026
2029.84 1042
2030.26 1077
2030.69 992
2031.11 995
2031.54 1064
2031.96 1053
2032.39 969
2032.81 1015
2033.24 1095
2033.66 1120
2034.09 1079
2034.51 983
2034.94 1005
2035.37 993
2035.79 1007
2036.22 1005
2036.64 1052
2037.07 1049
2037.49 1061
2037.92 1081
2038.35 1063
2038.77 1028
2039.20 1044
2039.62 1067
2040.05 1034
2040.48 1042
2040.90 1073
2041.33 1043
2041.76 1005
2042.18 987
2042.61 1013
2043.03 970
2043.46 902
2043.89 930
2044.31 982
2044.74 985
2045.17 959
2045.59 1002
2046.02 999
2046.45 1009
2046.87 1019
2047.30 1075
2047.73 1008
2048.16 985
2048.58 959
2049.01 1019
2049.44 1012
2049.86 947
2050.29 960
2050.72 973
2051.15 988
2051.57 973
2052.00 987
2052.43 996
2052.86 978
2053.28 947
2053.71 945
2054.14 860
2054.57 910
2054.99 973
2055.42 955
2055.85 1001
2056.28 1038
2056.70 1088
2057.13 1093
2057.56 1020
2057.99 1002
2058.42 1044
2058.84 1043
2059.27 980
2059.70 976
2060.13 983
2060.56 995
2060.99 1021
2061.41 1000
2061.84 985
2062.27 1009
2062.70 970
2063.13 976
2063.56 965
2063.99 1051
2064.41 1008
2064.84 951
2065.27 1034
2065.70 1007
2066.13 1102
2066.56 1107
2066.99 1061
2067.42 1000
2067.85 998
2068.27 968
2068.70 993
2069.13 990
2069.56 1040
2069.99 963
2070.42 1018
2070.85 981
2071.28 969
2071.71 929
2072.14 933
2072.57 955
2073.00 995
2073.43 1029
2073.86 1125
2074.29 1110
2074.72 1062
2075.15 1096
2075.58 1175
2076.01 1163
2076.44 1092
2076.87 1062
2077.30 1103
2077.73 1082
2078.16 1060
2078.59 1106
2079.02 1077
2079.45 1085
2079.88 1077
2080.31 1002
2080.74 1065
2081.17 1023
2081.60 920
2082.03 963
2082.46 928
2082.89 1001
2083.32 997
2083.75 1070
2084.18 1026
2084.61 1017
2085.04 1041
2085.47 1082
2085.90 1044
2086.34 978
2086.77 1041
2087.20 916
2087.63 929
2088.06 918
2088.49 919
2088.92 970
2089.35 927
2089.79 967
2090.22 1038
2090.65 977
2091.08 982
2091.51 1038
2091.94 1058
2092.37 972
2092.81 957
2093.24 951
2093.67 1054
2094.10 1055
2094.53 1063
2094.96 1044
2095.40 1018
2095.83 1011
2096.26 1032
2096.69 999
2097.12 936
2097.56 984
2097.99 960
2098.42 933
2098.85 913
2099.29 891
2099.72 897
2100.15 933
2100.58 909
2101.01 924
2101.45 900
2101.88 907
2102.31 926
2102.75 986
2103.18 975
2103.61 931
2104.04 936
2104.48 964
2104.91 957
2105.34 899
2105.77 971
2106.21 1026
2106.64 1011
2107.07 972
2107.51 959
2107.94 911
2108.37 987
2108.81 1017
2109.24 1030
2109.67 988
2110.11 973
2110.54 981
2110.97 954
2111.41 914
2111.84 959
2112.27 951
2112.71 902
2113.14 872
2113.58 980
2114.01 916
2114.44 908
2114.88 900
2115.31 874
2115.75 890
2116.18 896
2116.61 902
2117.05 900
2117.48 911
2117.92 887
2118.35 905
2118.78 999
2119.22 980
2119.65 938
2120.09 933
2120.52 976
2120.96 1056
2121.39 1049
2121.83 1090
2122.26 1060
2122.69 1024
2123.13 982
2123.56 983
2124.00 1026
2124.43 1013
2124.87 997
2125.30 1008
2125.74 1072
2126.17 1123
2126.61 1064
2127.04 1017
2127.48 1002
2127.91 987
2128.35 995
2128.79 1045
2129.22 1064
2129.66 1022
2130.09 1015
2130.53 1018
2130.96 1081
2131.40 1062
2131.83 1001
2132.27 1102
2132.70 1082
2133.14 1087
2133.58 1075
2134.01 1056
2134.45 1060
2134.88 1134
2135.32 1129
2135.76 1023
2136.19 1083
2136.63 1028
2137.06 1072
2137.50 1100
2137.94 1147
2138.37 1089
2138.81 1054
2139.25 1017
2139.68 1018
2140.12 1046
2140.56 1021
2140.99 977
2141.43 961
2141.87 1000
2142.30 1012
2142.74 952
2143.18 928
2143.61 954
2144.05 947
2144.49 1002
2144.92 1054
2145.36 1025
2145.80 1099
2146.23 1081
2146.67 1118
2147.11 1161
2147.55 1149
2147.98 1085
2148.42 1261
2148.86 1279
2149.30 1253
2149.73 1270
2150.17 1291
2150.61 1352
2151.05 1327
2151.48 1236
2151.92 1272
2152.36 1234
2152.80 1172
2153.23 1108
2153.67 1095
2154.11 1092
2154.55 1054
2154.99 1083
2155.42 1111
2155.86 1057
2156.30 1013
2156.74 981
2157.18 997
2157.61 986
2158.05 1033
2158.49 1111
2158.93 1040
2159.37 1058
2159.81 1078
2160.24 1077
2160.68 1062
2161.12 1108
2161.56 1092
2162.00 1072
2162.44 1050
2162.88 1037
2163.32 1070
2163.75 1078
2164.19 1049
2164.63 1131
2165.07 1116
2165.51 1081
2165.95 1019
2166.39 1016
2166.83 1096
2167.27 1078
2167.71 1058
2168.15 1059
2168.59 1062
2169.02 1055
2169.46 987
2169.90 1051
2170.34 1062
2170.78 1039
2171.22 1040
2171.66 1053
2172.10 1096
2172.54 1147
2172.98 1120
2173.42 1042
2173.86 1068
2174.30 1083
2174.74 1100
2175.18 1145
2175.62 1187
2176.06 1230
2176.50 1180
2176.94 1261
2177.38 1347
2177.82 1387
2178.26 1353
2178.70 1353
2179.14 1265
2179.58 1335
2180.02 1315
2180.47 1256
2180.91 1262
2181.35 1277
2181.79 1210
2182.23 1187
2182.67 1200
2183.11 1113
2183.55 1106
2183.99 1104
2184.43 1095
2184.87 1154
2185.31 1134
2185.76 1047
2186.20 1045
2186.64 1149
2187.08 1222
2187.52 1214
2187.96 1192
2188.40 1165
2188.84 1179
2189.29 1192
2189.73 1343
2190.17 1266
2190.61 1188
2191.05 1157
2191.49 1171
2191.94 1178
2192.38 1192
2192.82 1206
2193.26 1225
2193.70 1225
2194.14 1291
2194.59 1288
2195.03 1293
2195.47 1316
2195.91 1301
2196.36 1318
2196.80 1353
2197.24 1287
2197.68 1270
2198.12 1200
2198.57 1200
2199.01 1223
2199.45 1168
2199.89 1220
2200.34 1217
2200.78 1139
2201.22 1148
2201.66 1139
2202.11 1187
2202.55 1249
2202.99 1237
2203.44 1240
2203.88 1251
2204.32 1214
2204.76 1328
2205.21 1230
2205.65 1225
2206.09 1236
2206.54 1248
2206.98 1281
2207.42 1225
2207.87 1311
2208.31 1224
2208.75 1233
2209.20 1266
2209.64 1310
2210.08 1202
2210.53 1217
2210.97 1268
2211.42 1179
2211.86 1112
2212.30 1169
2212.75 1157
2213.19 1110
2213.63 1187
2214.08 1186
2214.52 1182
2214.97 1187
2215.41 1253
2215.85 1202
2216.30 1183
2216.74 1135
2217.19 1095
2217.63 1094
2218.08 1103
2218.52 1131
2218.97 1072
2219.41 1117
2219.85 1172
2220.30 1160
2220.74 1195
2221.19 1233
2221.63 1203
2222.08 1269
2222.52 1241
2222.97 1284
2223.41 1265
2223.86 1357
2224.30 1350
2224.75 1288
2225.19 1240
2225.64 1302
2226.08 1284
2226.53 1334
2226.97 1323
2227.42 1370
2227.86 1345
2228.31 1322
2228.75 1306
2229.20 1290
2229.65 1241
2230.09 1312
2230.54 1420
2230.98 1443
2231.43 1495
2231.87 1615
2232.32 1764
2232.76 1752
2233.21 1804
2233.66 1827
2234.10 1757
2234.55 1935
2234.99 1832
2235.44 1775
2235.89 1656
2236.33 1622
2236.78 1581
2237.23 1591
2237.67 1600
2238.12 1561
2238.56 1501
2239.01 1418
2239.46 1327
2239.90 1314
2240.35 1305
2240.80 1270
2241.24 1239
2241.69 1222
2242.14 1167
2242.58 1115
2243.03 1093
2243.48 1105
2243.93 1126
2244.37 1060
2244.82 1008
2245.27 1071
2245.71 1033
2246.16 1000
2246.61 1023
2247.05 1025
2247.50 1102
2247.95 1137
2248.40 1128
2248.84 1106
2249.29 1143
2249.74 1184
2250.19 1193
2250.63 1214
2251.08 1247
2251.53 1203
2251.98 1235
2252.43 1249
2252.87 1193
2253.32 1137
2253.77 1202
2254.22 1181
2254.66 1138
2255.11 1094
2255.56 1092
2256.01 1135
2256.46 1144
2256.91 1047
2257.35 1050
2257.80 1079
2258.25 1069
2258.70 1116
2259.15 1082
2259.60 1061
2260.04 1051
2260.49 1041
2260.94 1046
2261.39 1203
2261.84 1154
2262.29 1179
2262.74 1232
2263.19 1222
2263.63 1245
2264.08 1212
2264.53 1203
2264.98 1204
2265.43 1237
2265.88 1242
2266.33 1245
2266.78 1222
2267.23 1274
2267.68 1233
2268.13 1222
2268.58 1367
2269.02 1439
2269.47 1486
2269.92 1519
2270.37 1448
2270.82 1454
2271.27 1465
2271.72 1456
2272.17 1393
2272.62 1406
2273.07 1470
2273.52 1425
2273.97 1336
2274.42 1336
2274.87 1353
2275.32 1392
2275.77 1430
2276.22 1372
2276.67 1400
2277.12 1343
2277.57 1374
2278.02 1304
2278.47 1253
2278.92 1198
2279.37 1153
2279.82 1191
2280.27 1216
2280.73 1177
2281.18 1190
2281.63 1166
2282.08 1130
2282.53 1098
2282.98 1100
2283.43 1089
2283.88 1090
2284.33 1181
2284.78 1184
2285.23 1117
2285.68 1081
2286.14 1145
2286.59 1167
2287.04 1227
2287.49 1217
2287.94 1216
2288.39 1335
2288.84 1351
2289.30 1387
2289.75 1433
2290.20 1439
2290.65 1498
2291.10 1589
2291.55 1603
2292.00 1568
2292.46 1636
2292.91 1738
2293.36 1720
2293.81 1679
2294.26 1664
2294.72 1746
2295.17 1645
2295.62 1580
2296.07 1580
2296.52 1557
2296.98 1396
2297.43 1454
2297.88 1386
2298.33 1363
2298.79 1302
2299.24 1343
2299.69 1245
2300.14 1255
2300.60 1139
2301.05 1067
2301.50 1142
2301.95 1078
2302.41 1081
2302.86 1092
2303.31 1064
2303.76 1092
2304.22 1070
2304.67 1107
2305.12 1081
2305.58 1126
2306.03 1190
2306.48 1153
2306.94 1191
2307.39 1291
2307.84 1294
2308.30 1396
2308.75 1402
2309.20 1363
2309.66 1442
2310.11 1403
2310.56 1444
2311.02 1421
2311.47 1346
2311.92 1300
2312.38 1267
2312.83 1324
2313.28 1265
2313.74 1304
2314.19 1245
2314.65 1286
2315.10 1263
2315.55 1308
2316.01 1295
2316.46 1329
2316.92 1274
2317.37 1323
2317.83 1356
2318.28 1360
2318.73 1386
2319.19 1403
2319.64 1412
2320.10 1419
2320.55 1381
2321.01 1378
2321.46 1334
2321.92 1294
2322.37 1325
2322.82 1314
2323.28 1419
2323.73 1430
2324.19 1399
2324.64 1450
2325.10 1362
2325.55 1443
2326.01 1310
2326.46 1391
2326.92 1438
2327.37 1339
2327.83 1241
2328.29 1268
2328.74 1228
2329.20 1256
2329.65 1228
2330.11 1263
2330.56 1257
2331.02 1128
2331.47 1244
2331.93 1231
2332.38 1242
2332.84 1163
2333.30 1143
2333.75 1228
2334.21 1236
2334.66 1185
2335.12 1183
2335.58 1161
2336.03 1198
2336.49 1283
2336.94 1211
2337.40 1164
2337.86 1205
2338.31 1223
2338.77 1232
2339.22 1170
2339.68 1215
2340.14 1192
2340.59 1149
2341.05 1189
2341.51 1217
2341.96 1212
2342.42 1220
2342.88 1219
2343.33 1259
2343.79 1298
2344.25 1248
2344.70 1236
2345.16 1271
2345.62 1268
2346.08 1289
2346.53 1308
2346.99 1330
2347.45 1446
2347.90 1457
2348.36 1403
2348.82 1386
2349.28 1339
2349.73 1398
2350.19 1415
2350.65 1370
2351.11 1288
2351.56 1284
2352.02 1163
2352.48 1211
2352.94 1181
2353.39 1166
2353.85 1117
2354.31 1203
2354.77 1187
2355.22 1098
2355.68 1116
2356.14 1062
2356.60 1148
2357.06 1137
2357.51 1235
2357.97 1202
2358.43 1212
2358.89 1203
2359.35 1224
2359.81 1260
2360.26 1294
2360.72 1335
2361.18 1403
2361.64 1350
2362.10 1335
2362.56 1264
2363.02 1229
2363.47 1319
2363.93 1362
2364.39 1383
2364.85 1489
2365.31 1470
2365.77 1488
2366.23 1520
2366.69 1561
2367.15 1494
2367.60 1491
2368.06 1431
2368.52 1384
2368.98 1334
2369.44 1251
2369.90 1276
2370.36 1232
2370.82 1204
2371.28 1174
2371.74 1166
2372.20 1206
2372.66 1213
2373.12 1109
2373.58 1136
2374.04 1134
2374.50 1167
2374.96 1161
2375.42 1139
2375.88 1197
2376.34 1175
2376.80 1190
2377.26 1198
2377.72 1228
2378.18 1139
2378.64 1188
2379.10 1229
2379.56 1178
2380.02 1178
2380.48 1203
2380.94 1109
2381.40 1077
2381.86 1080
2382.32 1124
2382.78 1183
2383.24 1210
2383.70 1223
2384.16 1204
2384.62 1168
2385.08 1209
2385.54 1222
2386.00 1210
2386.47 1276
2386.93 1165
2387.39 1114
2387.85 1153
2388.31 1236
2388.77 1238
2389.23 1165
2389.69 1187
2390.15 1182
2390.62 1104
2391.08 1193
2391.54 1212
2392.00 1244
2392.46 1230
2392.92 1207
2393.38 1102
2393.85 1128
2394.31 1193
2394.77 1169
2395.23 1215
2395.69 1218
2396.16 1240
2396.62 1239
2397.08 1189
2397.54 1141
2398.00 1170
2398.47 1208
2398.93 1224
2399.39 1165
2399.85 1162
2400.31 1128
2400.78 1079
2401.24 1116
2401.70 1123
2402.16 1056
2402.63 1064
2403.09 1071
2403.55 1114
2404.01 1123
2404.48 1149
2404.94 1108
2405.40 1214
2405.86 1217
2406.33 1247
2406.79 1139
2407.25 1165
2407.72 1163
2408.18 1091
2408.64 1150
2409.11 1169
2409.57 1093
2410.03 1117
2410.49 1103
2410.96 1055
2411.42 1054
2411.88 1091
2412.35 1085
2412.81 1084
2413.28 1108
2413.74 1114
2414.20 1011
2414.67 1070
2415.13 1155
2415.59 1164
2416.06 1154
2416.52 1196
2416.98 1298
2417.45 1255
2417.91 1257
2418.38 1270
2418.84 1201
2419.30 1154
2419.77 1334
2420.23 1320
2420.70 1233
2421.16 1218
2421.63 1225
2422.09 1311
2422.55 1307
2423.02 1257
2423.48 1287
2423.95 1240
2424.41 1194
2424.88 1237
2425.34 1122
2425.81 1193
2426.27 1196
2426.74 1174
2427.20 1121
2427.67 1056
2428.13 1100
2428.60 1065
2429.06 1107
2429.53 1131
2429.99 1074
2430.46 1162
2430.92 1156
2431.39 1084
2431.85 1162
2432.32 1089
2432.78 1025
2433.25 1084
2433.71 1132
2434.18 1149
2434.64 1187
2435.11 1253
2435.58 1146
2436.04 1202
2436.51 1141
2436.97 1181
2437.44 1277
2437.90 1248
2438.37 1270
2438.84 1335
2439.30 1396
2439.77 1353
2440.23 1366
2440.70 1466
2441.17 1397
2441.63 1337
2442.10 1278
2442.57 1285
2443.03 1313
2443.50 1250
2443.96 1253
2444.43 1197
2444.90 1184
2445.36 1216
2445.83 1307
2446.30 1196
2446.76 1204
2447.23 1288
2447.70 1220
2448.16 1183
2448.63 1169
2449.10 1168
2449.57 1256
2450.03 1194
2450.50 1100
2450.97 1132
2451.43 1090
2451.90 1061
2452.37 1085
2452.84 1095
2453.30 1083
2453.77 1074
2454.24 1096
2454.71 1070
2455.17 1074
2455.64 1152
2456.11 1145
2456.58 1085
2457.04 1084
2457.51 1108
2457.98 1095
2458.45 1052
2458.91 1029
2459.38 1104
2459.85 1138
2460.32 1102
2460.79 1073
2461.25 1071
2461.72 1045
2462.19 1058
2462.66 1106
2463.13 1092
2463.60 1111
2464.06 1134
2464.53 1108
2465.00 1083
2465.47 1120
2465.94 1170
2466.41 1183
2466.87 1155
2467.34 1134
2467.81 1085
2468.28 1045
2468.75 1137
2469.22 1189
2469.69 1139
2470.16 1109
2470.63 1095
2471.09 1104
2471.56 1104
2472.03 1080
2472.50 1082
2472.97 1038
2473.44 1047
2473.91 1098
2474.38 1140
2474.85 1062
2475.32 1095
2475.79 1152
2476.26 1139
2476.73 1102
2477.20 1138
2477.67 1118
2478.14 1098
2478.60 1118
2479.07 1086
2479.54 1140
2480.01 1121
2480.48 1118
2480.95 1072
2481.42 1001
2481.89 1068
2482.36 1016
2482.83 1090
2483.30 1088
2483.77 1013
2484.25 1040
2484.72 1055
2485.19 1082
2485.66 1114
2486.13 1159
2486.60 1196
2487.07 1165
2487.54 1187
2488.01 1207
2488.48 1151
2488.95 1180
2489.42 1206
2489.89 1143
2490.36 1228
2490.83 1157
2491.30 1147
2491.78 1205
2492.25 1145
2492.72 1156
2493.19 1188
2493.66 1212
2494.13 1261
2494.60 1217
2495.07 1187
2495.55 1188
2496.02 1147
2496.49 1125
2496.96 1227
2497.43 1200
2497.90 1132
2498.37 1086
2498.85 1116
2499.32 1090
2499.79 1137
2500.26 1038
2500.73 1080
2501.20 1158
2501.68 1111
2502.15 1081
2502.62 1095
2503.09 1144
2503.56 1155
2504.04 1106
2504.51 1089
2504.98 1147
2505.45 1150
2505.93 1142
2506.40 1113
2506.87 1151
2507.34 1141
2507.82 1219
2508.29 1266
2508.76 1251
2509.23 1288
2509.71 1198
2510.18 1300
2510.65 1236
2511.12 1243
2511.60 1254
2512.07 1281
2512.54 1326
2513.02 1320
2513.49 1287
2513.96 1249
2514.44 1269
2514.91 1246
2515.38 1172
2515.85 1193
2516.33 1134
2516.80 1143
2517.27 1172
2517.75 1253
2518.22 1192
2518.70 1217
2519.17 1215
2519.64 1236
2520.12 1185
2520.59 1149
2521.06 1199
2521.54 1193
2522.01 1266
2522.49 1340
2522.96 1219
2523.43 1141
2523.91 1119
2524.38 1075
2524.86 1098
2525.33 1142
2525.80 1147
2526.28 1113
2526.75 1120
2527.23 1131
2527.70 1129
2528.18 1190
2528.65 1106
2529.12 1067
2529.60 1178
2530.07 1177
2530.55 1220
2531.02 1122
2531.50 1135
2531.97 1170
2532.45 1257
2532.92 1199
2533.40 1206
2533.87 1253
2534.35 1124
2534.82 1110
2535.30 1172
2535.77 1239
2536.25 1185
2536.72 1239
2537.20 1216
2537.67 1143
2538.15 1121
2538.62 1193
2539.10 1165
2539.57 1188
2540.05 1136
2540.53 1151
2541.00 1180
2541.48 1137
2541.95 1116
2542.43 1149
2542.90 1155
2543.38 1111
2543.86 1150
2544.33 1186
2544.81 1181
2545.28 1231
2545.76 1216
2546.24 1281
2546.71 1390
2547.19 1313
2547.66 1383
2548.14 1492
2548.62 1506
2549.09 1526
2549.57 1533
2550.05 1457
2550.52 1464
2551.00 1468
2551.48 1524
2551.95 1494
2552.43 1472
2552.91 1416
2553.38 1368
2553.86 1385
2554.34 1394
2554.81 1300
2555.29 1366
2555.77 1402
2556.24 1324
2556.72 1236
2557.20 1234
2557.68 1126
2558.15 1166
2558.63 1266
2559.11 1166
2559.58 1182
2560.06 1151
2560.54 1149
2561.02 1208
2561.49 1208
2561.97 1132
2562.45 1096
2562.93 1147
2563.41 1090
2563.88 1104
2564.36 1150
2564.84 1063
2565.32 1171
2565.79 1189
2566.27 1116
2566.75 1094
2567.23 1104
2567.71 1150
2568.18 1146
2568.66 1094
2569.14 1062
2569.62 1121
2570.10 1115
2570.58 1084
2571.05 1026
2571.53 1075
2572.01 1114
2572.49 1071
2572.97 1094
2573.45 1142
2573.93 1137
2574.40 1116
2574.88 1111
2575.36 1105
2575.84 1142
2576.32 1151
2576.80 1168
2577.28 1108
2577.76 1110
2578.24 1101
2578.72 1144
2579.19 1224
2579.67 1201
2580.15 1221
2580.63 1166
2581.11 1095
2581.59 1132
2582.07 1115
2582.55 1061
2583.03 1115
2583.51 1139
2583.99 1129
2584.47 1115
2584.95 1140
2585.43 1117
2585.91 1161
2586.39 1080
2586.87 1083
2587.35 1044
2587.83 1084
2588.31 1108
2588.79 1144
2589.27 1142
2589.75 1117
2590.23 1112
2590.71 1140
2591.19 1163
2591.67 1190
2592.15 1190
2592.63 1109
2593.11 1157
2593.59 1142
2594.07 1123
2594.55 1096
2595.03 1130
2595.51 1140
2595.99 1080
2596.47 1057
2596.96 1056
2597.44 1038
2597.92 1053
2598.40 1121
2598.88 1079
2599.36 1116
2599.84 1057
2600.32 993
2600.80 1048
2601.28 1138
2601.77 1097
2602.25 1128
2602.73 1101
2603.21 1120
2603.69 1188
2604.17 1102
2604.65 1112
2605.14 1151
2605.62 1186
2606.10 1210
2606.58 1173
2607.06 1260
2607.54 1243
2608.03 1261
2608.51 1213
2608.99 1256
2609.47 1318
2609.95 1218
2610.44 1195
2610.92 1239
2611.40 1204
2611.88 1178
2612.37 1126
2612.85 1110
2613.33 1170
2613.81 1159
2614.29 1118
2614.78 1158
2615.26 1111
2615.74 1127
2616.22 1132
2616.71 1106
2617.19 1113
2617.67 1051
2618.16 1059
2618.64 1050
2619.12 1112
2619.60 1122
2620.09 1092
2620.57 1151
2621.05 1220
2621.54 1132
2622.02 1080
2622.50 1122
2622.99 1174
2623.47 1201
2623.95 1182
2624.44 1126
2624.92 1146
2625.40 1077
2625.89 1138
2626.37 1135
2626.85 1143
2627.34 1160
2627.82 1134
2628.30 1148
2628.79 1144
2629.27 1051
2629.76 1077
2630.24 1162
2630.72 1145
2631.21 1139
2631.69 1157
2632.18 1071
2632.66 1086
2633.14 1108
2633.63 1051
2634.11 1112
2634.60 1097
2635.08 1089
2635.57 1053
2636.05 1180
2636.53 1161
2637.02 1082
2637.50 1049
2637.99 1071
2638.47 1077
2638.96 1196
2639.44 1141
2639.93 1172
2640.41 1193
2640.90 1167
2641.38 1165
2641.87 1170
2642.35 1123
2642.84 1073
2643.32 1105
2643.81 1112
2644.29 1090
2644.78 1086
2645.26 1100
2645.75 1104
2646.23 1095
2646.72 1082
2647.20 1098
2647.69 1078
2648.18 1120
2648.66 1142
2649.15 1150
2649.63 1090
2650.12 1187
2650.60 1157
2651.09 1156
2651.58 1086
2652.06 1108
2652.55 1149
2653.03 1104
2653.52 1167
2654.01 1160
2654.49 1184
2654.98 1158
2655.46 1210
2655.95 1244
2656.44 1248
2656.92 1152
2657.41 1251
2657.90 1274
2658.38 1235
2658.87 1268
2659.36 1221
2659.84 1210
2660.33 1181
2660.82 1161
2661.30 1094
2661.79 1115
2662.28 1154
2662.76 1141
2663.25 1168
2663.74 1155
2664.22 1161
2664.71 1215
2665.20 1155
2665.68 1220
2666.17 1202
2666.66 1242
2667.15 1181
2667.63 1169
2668.12 1224
2668.61 1203
2669.10 1187
2669.58 1165
2670.07 1130
2670.56 1191
2671.05 1185
2671.53 1242
2672.02 1273
2672.51 1263
2673.00 1267
2673.48 1317
2673.97 1338
2674.46 1332
2674.95 1337
2675.44 1433
2675.92 1427
2676.41 1374
2676.90 1325
2677.39 1252
2677.88 1330
2678.37 1303
2678.85 1263
2679.34 1239
2679.83 1219
2680.32 1203
2680.81 1221
2681.30 1195
2681.79 1269
2682.27 1254
2682.76 1222
2683.25 1259
2683.74 1263
2684.23 1202
2684.72 1178
2685.21 1240
2685.70 1253
2686.18 1176
2686.67 1281
2687.16 1142
2687.65 1153
2688.14 1093
2688.63 1145
2689.12 1126
2689.61 1155
2690.10 1184
2690.59 1137
2691.08 1199
2691.57 1196
2692.06 1257
2692.55 1220
2693.04 1242
2693.53 1304
2694.02 1254
2694.51 1288
2694.99 1277
2695.48 1274
2695.97 1271
2696.46 1269
2696.95 1233
2697.44 1282
2697.93 1283
2698.42 1294
2698.92 1241
2699.41 1193
2699.90 1221
2700.39 1252
2700.88 1338
2701.37 1316
2701.86 1261
2702.35 1300
2702.84 1263
2703.33 1339
2703.82 1323
2704.31 1354
2704.80 1408
2705.29 1325
2705.78 1279
2706.27 1255
2706.76 1210
2707.25 1265
2707.75 1242
2708.24 1232
2708.73 1211
2709.22 1146
2709.71 1154
2710.20 1144
2710.69 1139
2711.18 1128
2711.68 1174
2712.17 1217
2712.66 1167
2713.15 1188
2713.64 1202
2714.13 1185
2714.62 1128
2715.12 1160
2715.61 1188
2716.10 1166
2716.59 1186
2717.08 1188
2717.57 1173
2718.07 1193
2718.56 1142
2719.05 1110
2719.54 1112
2720.03 1229
2720.53 1219
2721.02 1317
2721.51 1295
2722.00 1296
2722.50 1342
2722.99 1207
2723.48 1200
2723.97 1228
2724.47 1186
2724.96 1196
2725.45 1203
2725.94 1169
2726.44 1195
2726.93 1224
2727.42 1214
2727.91 1214
2728.41 1253
2728.90 1248
2729.39 1185
2729.89 1267
2730.38 1323
2730.87 1272
2731.37 1283
2731.86 1352
2732.35 1397
2732.84 1292
2733.34 1279
2733.83 1397
2734.32 1382
2734.82 1403
2735.31 1326
2735.81 1402
2736.30 1375
2736.79 1338
2737.29 1288
2737.78 1334
2738.27 1340
2738.77 1297
2739.26 1238
2739.75 1243
2740.25 1263
2740.74 1196
2741.24 1174
2741.73 1189
2742.22 1191
2742.72 1103
2743.21 1114
2743.71 1133
2744.20 1034
2744.70 1101
2745.19 1208
2745.68 1159
2746.18 1110
2746.67 1109
2747.17 1066
2747.66 1044
2748.16 1121
2748.65 1179
2749.15 1166
2749.64 1198
2750.14 1211
2750.63 1141
2751.13 1096
2751.62 1096
2752.12 1036
2752.61 1070
2753.11 1100
2753.60 1186
2754.10 1130
2754.59 1160
2755.09 1180
2755.58 1165
2756.08 1165
2756.57 1155
2757.07 1172
2757.56 1155
2758.06 1137
2758.56 1170
2759.05 1143
2759.55 1246
2760.04 1212
2760.54 1166
2761.03 1169
2761.53 1258
2762.03 1244
2762.52 1277
2763.02 1221
2763.51 1259
2764.01 1275
2764.51 1259
2765.00 1182
2765.50 1217
2765.99 1155
2766.49 1165
2766.99 1124
2767.48 1110
2767.98 1169
2768.48 1080
2768.97 1114
2769.47 1121
2769.97 1175
2770.46 1143
2770.96 1224
2771.46 1289
2771.95 1130
2772.45 1203
2772.95 1233
2773.44 1191
2773.94 1147
2774.44 1128
2774.93 1154
2775.43 1164
2775.93 1180
2776.43 1180
2776.92 1249
2777.42 1207
2777.92 1221
2778.41 1216
2778.91 1272
2779.41 1337
2779.91 1351
2780.40 1382
2780.90 1296
2781.40 1298
2781.90 1205
2782.39 1319
2782.89 1268
2783.39 1237
2783.89 1242
2784.39 1322
2784.88 1329
2785.38 1329
2785.88 1297
2786.38 1374
2786.88 1254
2787.37 1239
2787.87 1290
2788.37 1260
2788.87 1282
2789.37 1337
2789.87 1315
2790.36 1263
2790.86 1217
2791.36 1219
2791.86 1176
2792.36 1207
2792.86 1258
2793.36 1269
2793.85 1273
2794.35 1247
2794.85 1193
2795.35 1278
2795.85 1404
2796.35 1365
2796.85 1403
2797.35 1352
2797.85 1352
2798.34 1432
2798.84 1465
2799.34 1408
2799.84 1428
2800.34 1330
2800.84 1368
2801.34 1370
2801.84 1312
2802.34 1276
2802.84 1230
2803.34 1202
2803.84 1166
2804.34 1274
2804.84 1337
2805.34 1302
2805.84 1260
2806.34 1254
2806.84 1319
2807.34 1369
2807.84 1411
2808.34 1441
2808.84 1409
2809.34 1441
2809.84 1489
2810.34 1433
2810.84 1453
2811.34 1377
2811.84 1422
2812.34 1368
2812.84 1294
2813.34 1383
2813.84 1283
2814.34 1296
2814.84 1260
2815.34 1311
2815.84 1379
2816.34 1292
2816.84 1236
2817.34 1232
2817.85 1253
2818.35 1263
2818.85 1223
2819.35 1233
2819.85 1284
2820.35 1277
2820.85 1247
2821.35 1265
2821.85 1282
2822.35 1244
2822.86 1167
2823.36 1204
2823.86 1178
2824.36 1222
2824.86 1203
2825.36 1152
2825.87 1129
2826.37 1171
2826.87 1186
2827.37 1188
2827.87 1186
2828.37 1131
2828.88 1166
2829.38 1117
2829.88 1138
2830.38 1155
2830.88 1170
2831.39 1090
2831.89 1039
2832.39 1179
2832.89 1196
2833.39 1178
2833.90 1190
2834.40 1214
2834.90 1231
2835.40 1209
2835.91 1279
2836.41 1275
2836.91 1268
2837.41 1086
2837.92 1138
2838.42 1118
2838.92 1209
2839.42 1222
2839.93 1186
2840.43 1208
2840.93 1225
2841.44 1202
2841.94 1161
2842.44 1204
2842.95 1168
2843.45 1196
2843.95 1251
2844.45 1265
2844.96 1257
2845.46 1197
2845.96 1131
2846.47 1224
2846.97 1277
2847.48 1280
2847.98 1252
2848.48 1307
2848.99 1296
2849.49 1223
2849.99 1169
2850.50 1207
2851.00 1295
2851.50 1220
2852.01 1212
2852.51 1257
2853.02 1213
2853.52 1165
2854.02 1175
2854.53 1197
2855.03 1212
2855.54 1210
2856.04 1164
2856.55 1247
2857.05 1277
2857.55 1186
2858.06 1226
2858.56 1283
2859.07 1277
2859.57 1314
2860.08 1370
2860.58 1330
2861.09 1308
2861.59 1269
2862.10 1251
2862.60 1236
2863.11 1353
2863.61 1391
2864.12 1380
2864.62 1356
2865.13 1391
2865.63 1432
2866.14 1306
2866.64 1292
2867.15 1340
2867.65 1289
2868.16 1240
2868.66 1200
2869.17 1278
2869.67 1236
2870.18 1245
2870.68 1293
2871.19 1238
2871.69 1255
2872.20 1293
2872.71 1228
2873.21 1346
2873.72 1294
2874.22 1223
2874.73 1285
2875.24 1290
2875.74 1226
2876.25 1173
2876.75 1194
2877.26 1173
2877.77 1188
2878.27 1247
2878.78 1248
2879.28 1191
2879.79 1183
2880.30 1209
2880.80 1277
2881.31 1254
2881.82 1313
2882.32 1229
2882.83 1220
2883.34 1290
2883.84 1329
2884.35 1335
2884.86 1379
2885.36 1452
2885.87 1498
2886.38 1464
2886.88 1537
2887.39 1566
2887.90 1566
2888.41 1529
2888.91 1570
2889.42 1492
2889.93 1402
2890.43 1443
2890.94 1374
2891.45 1436
2891.96 1467
2892.46 1444
2892.97 1440
2893.48 1490
2893.99 1509
2894.49 1513
2895.00 1447
2895.51 1445
2896.02 1491
2896.53 1457
2897.03 1460
2897.54 1461
2898.05 1409
2898.56 1402
2899.07 1382
2899.57 1374
2900.08 1415
2900.59 1420
2901.10 1337
2901.61 1475
2902.11 1581
2902.62 1588
2903.13 1651
2903.64 1674
2904.15 1645
2904.66 1580
2905.16 1654
2905.67 1708
2906.18 1715
2906.69 1695
2907.20 1607
2907.71 1561
2908.22 1553
2908.73 1524
2909.24 1500
2909.74 1464
2910.25 1328
2910.76 1324
2911.27 1300
2911.78 1366
2912.29 1345
2912.80 1281
2913.31 1286
2913.82 1338
2914.33 1423
2914.84 1379
2915.35 1367
2915.86 1398
2916.36 1321
2916.87 1369
2917.38 1392
2917.89 1402
2918.40 1447
2918.91 1448
2919.42 1508
2919.93 1437
2920.44 1432
2920.95 1449
2921.46 1559
2921.97 1527
2922.48 1586
2922.99 1594
2923.50 1684
2924.01 1609
2924.52 1659
2925.03 1524
2925.54 1586
2926.05 1560
2926.57 1486
2927.08 1461
2927.59 1474
2928.10 1441
2928.61 1406
2929.12 1407
2929.63 1354
2930.14 1305
2930.65 1295
2931.16 1269
2931.67 1282
2932.18 1290
2932.69 1292
2933.20 1262
2933.72 1291
2934.23 1276
2934.74 1333
2935.25 1328
2935.76 1326
2936.27 1297
2936.78 1357
2937.29 1440
2937.81 1369
2938.32 1394
2938.83 1457
2939.34 1478
2939.85 1503
2940.36 1518
2940.88 1538
2941.39 1522
2941.90 1578
2942.41 1516
2942.92 1604
2943.43 1659
2943.95 1651
2944.46 1616
2944.97 1624
2945.48 1515
2945.99 1488
2946.51 1488
2947.02 1483
2947.53 1440
2948.04 1406
2948.56 1442
2949.07 1448
2949.58 1375
2950.09 1361
2950.61 1305
2951.12 1313
2951.63 1339
2952.14 1302
2952.66 1301
2953.17 1274
2953.68 1249
2954.19 1143
2954.71 1196
2955.22 1308
2955.73 1206
2956.25 1250
2956.76 1328
2957.27 1301
2957.79 1355
2958.30 1301
2958.81 1260
2959.33 1238
2959.84 1234
2960.35 1245
2960.87 1281
2961.38 1377
2961.89 1416
2962.41 1447
2962.92 1388
2963.43 1445
2963.95 1487
2964.46 1420
2964.97 1428
2965.49 1391
2966.00 1330
2966.52 1381
2967.03 1352
2967.54 1427
2968.06 1421
2968.57 1487
2969.09 1521
2969.60 1491
2970.12 1483
2970.63 1469
2971.14 1481
2971.66 1457
2972.17 1486
2972.69 1449
2973.20 1465
2973.72 1390
2974.23 1398
2974.75 1419
2975.26 1404
2975.77 1513
2976.29 1575
2976.80 1486
2977.32 1480
2977.83 1482
2978.35 1576
2978.86 1604
2979.38 1549
2979.89 1667
2980.41 1667
2980.92 1543
2981.44 1589
2981.95 1637
2982.47 1577
2982.99 1575
2983.50 1646
2984.02 1666
2984.53 1694
2985.05 1644
2985.56 1633
2986.08 1640
2986.59 1612
2987.11 1611
2987.63 1668
2988.14 1613
2988.66 1672
2989.17 1699
2989.69 1670
2990.20 1667
2990.72 1690
2991.24 1672
2991.75 1660
2992.27 1697
2992.79 1593
2993.30 1610
2993.82 1629
2994.33 1645
2994.85 1773
2995.37 1906
2995.88 1974
2996.40 2058
2996.92 2127
2997.43 2192
2997.95 2201
2998.47 2298
2998.98 2302
2999.50 2264
3000.02 2273
3000.53 2311
3001.05 2398
3001.57 2368
3002.08 2605
3002.60 2802
3003.12 3045
3003.64 3375
3004.15 3704
3004.67 3830
3005.19 4147
3005.70 3996
3006.22 4095
3006.74 3966
3007.26 3610
3007.77 3242
3008.29 3029
3008.81 2845
3009.33 2516
3009.84 2256
3010.36 2133
3010.88 2019
3011.40 1916
3011.92 1789
3012.43 1769
3012.95 1856
3013.47 1753
3013.99 1769
3014.50 1757
3015.02 1730
3015.54 1699
3016.06 1675
3016.58 1669
3017.10 1645
3017.61 1647
3018.13 1658
3018.65 1686
3019.17 1739
3019.69 1733
3020.21 1709
3020.73 1707
3021.24 1728
3021.76 1705
3022.28 1739
3022.80 1716
3023.32 1724
3023.84 1781
3024.36 1755
3024.88 1740
3025.39 1705
3025.91 1782
3026.43 1786
3026.95 1783
3027.47 1675
3027.99 1675
3028.51 1597
3029.03 1581
3029.55 1601
3030.07 1564
3030.59 1539
3031.11 1512
3031.63 1495
3032.15 1504
3032.66 1480
3033.18 1463
3033.70 1481
3034.22 1524
3034.74 1539
3035.26 1518
3035.78 1565
3036.30 1575
3036.82 1551
3037.34 1561
3037.86 1555
3038.38 1534
3038.90 1552
3039.42 1608
3039.94 1586
3040.46 1594
3040.98 1462
3041.51 1501
3042.03 1531
3042.55 1522
3043.07 1536
3043.59 1499
3044.11 1499
3044.63 1543
3045.15 1496
3045.67 1528
3046.19 1507
3046.71 1485
3047.23 1477
3047.75 1471
3048.27 1475
3048.79 1550
3049.32 1538
3049.84 1432
3050.36 1413
3050.88 1460
3051.40 1520
3051.92 1470
3052.44 1499
3052.96 1444
3053.49 1462
3054.01 1571
3054.53 1530
3055.05 1516
3055.57 1540
3056.09 1467
3056.62 1424
3057.14 1494
3057.66 1471
3058.18 1431
3058.70 1488
3059.22 1523
3059.75 1537
3060.27 1516
3060.79 1539
3061.31 1574
3061.83 1569
3062.36 1547
3062.88 1607
3063.40 1639
3063.92 1659
3064.45 1672
3064.97 1786
3065.49 1846
3066.01 1854
3066.54 1917
3067.06 1909
3067.58 1919
3068.10 1888
3068.63 1932
3069.15 1908
3069.67 1914
3070.19 1880
3070.72 1838
3071.24 1818
3071.76 1834
3072.29 1878
3072.81 1827
3073.33 1832
3073.85 1805
3074.38 1846
3074.90 1814
3075.42 1843
3075.95 1959
3076.47 2086
3076.99 2161
3077.52 2301
3078.04 2361
3078.57 2370
3079.09 2437
3079.61 2608
3080.14 2513
3080.66 2483
3081.18 2506
3081.71 2527
3082.23 2386
3082.76 2232
3083.28 2252
3083.80 2121
3084.33 2165
3084.85 2156
3085.38 2160
3085.90 2025
3086.42 2222
3086.95 2384
3087.47 2518
3088.00 2838
3088.52 3050
3089.05 3136
3089.57 3417
3090.09 3535
3090.62 3791
3091.14 3766
3091.67 3603
3092.19 3481
3092.72 3315
3093.24 3160
3093.77 3112
3094.29 2985
3094.82 3005
3095.34 2971
3095.87 3062
3096.39 3149
3096.92 3149
3097.44 3291
3097.97 3254
3098.49 3238
3099.02 3168
3099.54 3199
3100.07 3305
3100.59 3597
3101.12 3819
3101.64 4126
3102.17 4171
3102.70 4435
3103.22 4654
3103.75 4732
3104.27 4623
3104.80 4370
3105.32 3985
3105.85 3632
3106.38 3210
3106.90 2939
3107.43 2702
3107.95 2480
3108.48 2346
3109.01 2200
3109.53 2160
3110.06 2014
3110.58 1982
3111.11 1890
3111.64 1927
3112.16 1818
3112.69 1829
3113.22 1772
3113.74 1778
3114.27 1747
3114.80 1722
3115.32 1692
3115.85 1686
3116.38 1647
3116.90 1638
3117.43 1691
3117.96 1694
3118.48 1690
3119.01 1689
3119.54 1758
3120.06 1851
3120.59 1882
3121.12 1919
3121.65 1879
3122.17 1885
3122.70 1926
3123.23 1941
3123.76 1889
3124.28 1826
3124.81 1791
3125.34 1792
3125.87 1864
3126.39 1852
3126.92 1790
3127.45 1717
3127.98 1717
3128.50 1720
3129.03 1630
3129.56 1596
3130.09 1567
3130.62 1533
3131.14 1553
3131.67 1503
3132.20 1514
3132.73 1501
3133.26 1514
3133.78 1525
3134.31 1488
3134.84 1527
3135.37 1558
3135.90 1595
3136.43 1539
3136.95 1466
3137.48 1464
3138.01 1519
3138.54 1551
3139.07 1404
3139.60 1451
3140.13 1472
3140.65 1500
3141.18 1440
3141.71 1412
3142.24 1374
3142.77 1389
3143.30 1330
3143.83 1295
3144.36 1346
3144.89 1489
3145.42 1485
3145.94 1477
3146.47 1488
3147.00 1497
3147.53 1467
3148.06 1567
3148.59 1610
3149.12 1546
3149.65 1509
3150.18 1632
3150.71 1563
3151.24 1594
3151.77 1496
3152.30 1544
3152.83 1511
3153.36 1462
3153.89 1479
3154.42 1515
3154.95 1527
3155.48 1459
3156.01 1535
3156.54 1554
3157.07 1495
3157.60 1542
3158.13 1434
3158.66 1402
3159.19 1372
3159.72 1406
3160.25 1473
3160.78 1414
3161.31 1424
3161.84 1488
3162.37 1470
3162.90 1435
3163.43 1457
3163.97 1431
3164.50 1382
3165.03 1404
3165.56 1369
3166.09 1369
3166.62 1377
3167.15 1374
3167.68 1315
3168.21 1324
3168.74 1326
3169.28 1391
3169.81 1377
3170.34 1385
3170.87 1385
3171.40 1373
3171.93 1352
3172.46 1298
3172.99 1409
3173.53 1498
3174.06 1400
3174.59 1408
3175.12 1386
3175.65 1387
3176.18 1314
3176.72 1394
3177.25 1388
3177.78 1343
3178.31 1307
3178.84 1348
3179.38 1270
3179.91 1250
3180.44 1239
3180.97 1283
3181.50 1324
3182.04 1238
3182.57 1191
3183.10 1303
3183.63 1308
3184.17 1243
3184.70 1251
3185.23 1263
3185.76 1225
3186.30 1339
3186.83 1326
3187.36 1315
3187.89 1277
3188.43 1294
3188.96 1316
3189.49 1278
3190.03 1339
3190.56 1309
3191.09 1269
3191.63 1271
3192.16 1309
3192.69 1328
3193.22 1295
3193.76 1350
3194.29 1395
3194.82 1425
3195.36 1364
3195.89 1334
3196.43 1374
3196.96 1407
3197.49 1416
3198.03 1386
3198.56 1348
3199.09 1403
3199.63 1306
3200.16 1396
3200.69 1410
3201.23 1355
3201.76 1402
3202.30 1395
3202.83 1427
3203.36 1453
3203.90 1398
3204.43 1420
3204.97 1504
3205.50 1481
3206.04 1531
3206.57 1623
3207.10 1719
3207.64 1837
3208.17 1845
3208.71 1961
3209.24 2112
3209.78 2142
3210.31 2236
3210.85 2205
3211.38 2208
3211.91 2156
3212.45 2103
3212.98 2137
3213.52 1965
3214.05 1877
3214.59 1808
3215.12 1685
3215.66 1674
3216.19 1592
3216.73 1496
3217.26 1512
3217.80 1445
3218.34 1326
3218.87 1381
3219.41 1408
3219.94 1387
3220.48 1386
3221.01 1430
3221.55 1491
3222.08 1491
3222.62 1473
3223.15 1589
3223.69 1696
3224.23 1756
3224.76 1879
3225.30 1875
3225.83 1883
3226.37 1840
3226.91 1810
3227.44 1783
3227.98 1771
3228.51 1771
3229.05 1692
3229.59 1710
3230.12 1587
3230.66 1579
3231.20 1609
3231.73 1634
3232.27 1725
3232.81 1677
3233.34 1671
3233.88 1763
3234.41 1735
3234.95 1764
3235.49 1783
3236.02 1919
3236.56 1920
3237.10 1948
3237.64 2012
3238.17 1986
3238.71 1969
3239.25 1842
3239.78 1846
3240.32 1990
3240.86 1879
3241.39 1845
3241.93 1752
3242.47 1731
3243.01 1765
3243.54 1729
3244.08 1716
3244.62 1732
3245.16 1752
3245.69 1756
3246.23 1746
3246.77 1798
3247.31 1798
3247.84 1761
3248.38 1915
3248.92 1982
3249.46 2109
3250.00 2248
3250.53 2371
3251.07 2623
3251.61 2939
3252.15 3156
3252.69 3436
3253.22 3625
3253.76 3546
3254.30 3635
3254.84 3470
3255.38 3430
3255.92 3220
3256.45 2889
3256.99 2655
3257.53 2499
3258.07 2369
3258.61 2258
3259.15 2247
3259.69 2304
3260.23 2341
3260.76 2318
3261.30 2381
3261.84 2402
3262.38 2481
3262.92 2460
3263.46 2550
3264.00 2712
3264.54 2841
3265.08 2885
3265.62 2938
3266.15 3125
3266.69 3211
3267.23 3214
3267.77 3176
3268.31 3081
3268.85 3064
3269.39 2878
3269.93 2527
3270.47 2424
3271.01 2201
3271.55 2062
3272.09 2077
3272.63 2024
3273.17 1977
3273.71 1964
3274.25 1971
3274.79 1968
3275.33 2048
3275.87 2003
3276.41 1990
3276.95 2092
3277.49 2102
3278.03 2110
3278.57 2093
3279.11 2059
3279.65 2092
3280.19 2115
3280.73 2189
3281.27 2152
3281.81 2094
3282.35 2047
3282.89 2058
3283.43 2038
3283.97 1995
3284.52 2079
3285.06 1994
3285.60 2031
3286.14 2063
3286.68 1960
3287.22 2055
3287.76 2085
3288.30 2000
3288.84 2103
3289.38 2096
3289.93 2158
3290.47 2196
3291.01 2255
3291.55 2343
3292.09 2539
3292.63 2645
3293.17 2726
3293.72 2836
3294.26 2953
3294.80 3117
3295.34 3165
3295.88 3286
3296.42 3474
3296.97 3372
3297.51 3357
3298.05 3222
3298.59 3077
3299.13 2965
3299.68 2783
3300.22 2686
3300.76 2674
3301.30 2626
3301.84 2345
3302.39 2335
3302.93 2368
3303.47 2303
3304.01 2312
3304.56 2335
3305.10 2299
3305.64 2237
3306.18 2280
3306.73 2274
3307.27 2348
3307.81 2306
3308.35 2401
3308.90 2421
3309.44 2358
3309.98 2469
3310.52 2338
3311.07 2399
3311.61 2305
3312.15 2499
3312.70 2480
3313.24 2383
3313.78 2525
3314.33 2601
3314.87 2623
3315.41 2611
3315.96 2825
3316.50 2864
3317.04 3015
3317.59 3254
3318.13 3378
3318.67 3589
3319.22 3727
3319.76 3718
3320.30 3740
3320.85 3810
3321.39 3813
3321.94 3770
3322.48 3601
3323.02 3666
3323.57 3656
3324.11 3400
3324.66 3293
3325.20 3200
3325.74 3087
3326.29 3173
3326.83 3085
3327.38 2982
3327.92 2867
3328.47 2938
3329.01 2971
3329.55 3030
3330.10 3149
3330.64 3419
3331.19 3677
3331.73 4362
3332.28 5233
3332.82 6459
3333.37 8055
3333.91 9444
3334.46 11580
3335.00 13047
3335.55 14495
3336.09 15048
3336.64 15594
3337.18 15474
3337.73 14924
3338.27 13643
3338.82 12155
3339.36 10730
3339.91 9083
3340.45 7621
3341.00 6398
3341.54 5287
3342.09 4594
3342.63 3861
3343.18 3349
3343.73 3038
3344.27 2757
3344.82 2624
3345.36 2534
3345.91 2315
3346.45 2300
3347.00 2360
3347.55 2259
3348.09 2302
3348.64 2239
3349.18 2192
3349.73 2094
3350.28 2070
3350.82 2021
3351.37 1977
3351.92 1892
3352.46 1793
3353.01 1800
3353.55 1795
3354.10 1927
3354.65 1921
3355.19 1835
3355.74 1880
3356.29 1948
3356.83 1899
3357.38 2012
3357.93 1996
3358.47 1942
3359.02 1966
3359.57 1936
3360.12 1988
3360.66 1996
3361.21 2008
3361.76 2062
3362.30 2120
3362.85 2080
3363.40 2126
3363.95 2130
3364.49 2155
3365.04 2141
3365.59 2186
3366.14 2100
3366.68 2122
3367.23 2069
3367.78 2021
3368.33 2017
3368.87 1956
3369.42 1921
3369.97 2031
3370.52 2083
3371.06 2080
3371.61 2218
3372.16 2278
3372.71 2328
3373.26 2403
3373.80 2457
3374.35 2495
3374.90 2481
3375.45 2510
3376.00 2386
3376.54 2295
3377.09 2231
3377.64 2134
3378.19 2078
3378.74 1988
3379.29 1839
3379.84 1838
3380.38 1735
3380.93 1741
3381.48 1698
3382.03 1623
3382.58 1597
3383.13 1616
3383.68 1641
3384.23 1653
3384.77 1570
3385.32 1540
3385.87 1562
3386.42 1586
3386.97 1559
3387.52 1575
3388.07 1561
3388.62 1517
3389.17 1615
3389.72 1633
3390.27 1630
3390.82 1598
3391.37 1519
3391.92 1492
3392.46 1503
3393.01 1557
3393.56 1614
3394.11 1554
3394.66 1538
3395.21 1654
3395.76 1656
3396.31 1696
3396.86 1679
3397.41 1747
3397.96 1742
3398.51 1642
3399.06 1681
3399.61 1746
3400.16 1759
3400.71 1654
3401.26 1512
3401.81 1600
3402.37 1500
3402.92 1559
3403.47 1467
3404.02 1468
3404.57 1443
3405.12 1460
3405.67 1413
3406.22 1436
3406.77 1453
3407.32 1473
3407.87 1441
3408.42 1424
3408.97 1480
3409.52 1485
3410.08 1453
3410.63 1510
3411.18 1549
3411.73 1596
3412.28 1655
3412.83 1719
3413.38 1660
3413.93 1699
3414.48 1690
3415.04 1723
3415.59 1582
3416.14 1661
3416.69 1794
3417.24 1694
3417.79 1745
3418.35 1715
3418.90 1880
3419.45 1781
3420.00 1693
3420.55 1628
3421.10 1588
3421.66 1577
3422.21 1595
3422.76 1579
3423.31 1505
3423.86 1502
3424.42 1523
3424.97 1466
3425.52 1473
3426.07 1458
3426.63 1502
3427.18 1392
3427.73 1408
3428.28 1366
3428.84 1427
3429.39 1382
3429.94 1372
3430.49 1306
3431.05 1376
3431.60 1379
3432.15 1419
3432.70 1370
3433.26 1417
3433.81 1387
3434.36 1397
3434.92 1468
3435.47 1422
3436.02 1544
3436.58 1465
3437.13 1484
3437.68 1602
3438.24 1583
3438.79 1512
3439.34 1506
3439.90 1440
3440.45 1454
3441.00 1505
3441.56 1535
3442.11 1453
3442.66 1419
3443.22 1409
3443.77 1437
3444.32 1388
3444.88 1358
3445.43 1361
3445.99 1354
3446.54 1327
3447.09 1367
3447.65 1379
3448.20 1365
3448.76 1360
3449.31 1290
3449.86 1394
3450.42 1392
3450.97 1360
3451.53 1307
3452.08 1324
3452.64 1399
3453.19 1286
3453.75 1303
3454.30 1334
3454.85 1341
3455.41 1336
3455.96 1305
3456.52 1351
3457.07 1349
3457.63 1278
3458.18 1383
3458.74 1450
3459.29 1464
3459.85 1346
3460.40 1390
3460.96 1418
3461.51 1413
3462.07 1431
3462.62 1441
3463.18 1401
3463.73 1437
3464.29 1485
3464.85 1486
3465.40 1491
3465.96 1430
3466.51 1528
3467.07 1562
3467.62 1540
3468.18 1602
3468.73 1575
3469.29 1575
3469.85 1594
3470.40 1722
3470.96 1643
3471.51 1739
3472.07 1719
3472.63 1717
3473.18 1762
3473.74 1727
3474.29 1719
3474.85 1734
3475.41 1723
3475.96 1684
3476.52 1720
3477.08 1725
3477.63 1735
3478.19 1857
3478.75 1869
3479.30 1999
3479.86 1970
3480.42 2060
3480.97 2094
3481.53 2027
3482.09 2021
3482.64 2008
3483.20 2051
3483.76 2189
3484.31 2088
3484.87 2163
3485.43 2206
3485.98 2233
3486.54 2165
3487.10 2131
3487.66 2172
3488.21 2488
3488.77 2781
3489.33 3244
3489.89 3631
3490.44 4290
3491.00 5172
3491.56 6136
3492.12 6548
3492.67 6570
3493.23 6576
3493.79 6449
3494.35 6083
3494.90 5371
3495.46 4843
3496.02 4064
3496.58 3685
3497.14 3410
3497.69 3107
3498.25 2688
3498.81 2588
3499.37 2545
3499.93 2547
3500.49 2476
3501.04 2426
3501.60 2483
3502.16 2634
3502.72 2764
3503.28 2944
3503.84 2941
3504.39 3004
3504.95 3120
3505.51 3139
3506.07 3214
3506.63 3124
3507.19 2915
3507.75 2783
3508.31 2665
3508.86 2546
3509.42 2405
3509.98 2217
3510.54 2132
3511.10 2115
3511.66 2048
3512.22 1868
3512.78 1838
3513.34 1842
3513.90 1764
3514.46 1687
3515.02 1634
3515.58 1584
3516.13 1663
3516.69 1658
3517.25 1562
3517.81 1610
3518.37 1526
3518.93 1518
3519.49 1619
3520.05 1620
3520.61 1661
3521.17 1674
3521.73 1685
3522.29 1713
3522.85 1731
3523.41 1783
3523.97 1826
3524.53 1732
3525.09 1747
3525.65 1682
3526.21 1694
3526.77 1701
3527.33 1759
3527.89 1663
3528.46 1701
3529.02 1662
3529.58 1647
3530.14 1632
3530.70 1673
3531.26 1642
3531.82 1634
3532.38 1616
3532.94 1609
3533.50 1583
3534.06 1608
3534.62 1521
3535.18 1654
3535.75 1604
3536.31 1499
3536.87 1531
3537.43 1518
3537.99 1486
3538.55 1434
3539.11 1520
3539.67 1460
3540.24 1479
3540.80 1496
3541.36 1451
3541.92 1462
3542.48 1544
3543.04 1513
3543.61 1481
3544.17 1500
3544.73 1422
3545.29 1468
3545.85 1495
3546.41 1515
3546.98 1435
3547.54 1467
3548.10 1394
3548.66 1448
3549.23 1433
3549.79 1413
3550.35 1365
3550.91 1392
3551.47 1348
3552.04 1369
3552.60 1430
3553.16 1312
3553.72 1347
3554.29 1277
3554.85 1348
3555.41 1318
3555.97 1315
3556.54 1299
3557.10 1242
3557.66 1236
3558.23 1337
3558.79 1344
3559.35 1316
3559.91 1386
3560.48 1317
3561.04 1320
3561.60 1320
3562.17 1378
3562.73 1373
3563.29 1377
3563.86 1420
3564.42 1355
3564.98 1380
3565.55 1385
3566.11 1353
3566.67 1365
3567.24 1317
3567.80 1335
3568.36 1337
3568.93 1302
3569.49 1282
3570.06 1257
3570.62 1310
3571.18 1308
3571.75 1343
3572.31 1299
3572.88 1335
3573.44 1415
3574.00 1356
3574.57 1381
3575.13 1468
3575.70 1538
3576.26 1576
3576.82 1708
3577.39 1601
3577.95 1651
3578.52 1644
3579.08 1608
3579.65 1612
3580.21 1627
3580.78 1467
3581.34 1444
3581.91 1479
3582.47 1402
3583.04 1416
3583.60 1344
3584.17 1363
3584.73 1320
3585.30 1240
3585.86 1221
3586.43 1200
3586.99 1219
3587.56 1190
3588.12 1192
3588.69 1197
3589.25 1188
3589.82 1191
3590.38 1272
3590.95 1259
3591.51 1263
3592.08 1313
3592.64 1290
3593.21 1209
3593.78 1272
3594.34 1316
3594.91 1265
3595.47 1300
3596.04 1428
3596.60 1357
3597.17 1362
3597.74 1309
3598.30 1329
3598.87 1411
3599.43 1357
3600.00 1352
3600.57 1381
3601.13 1244
3601.70 1204
3602.27 1231
3602.83 1224
3603.40 1243
3603.96 1193
3604.53 1172
3605.10 1214
3605.66 1135
3606.23 1185
3606.80 1144
3607.36 1139
3607.93 1071
3608.50 1077
3609.07 1066
3609.63 1095
3610.20 1072
3610.77 1061
3611.33 1049
3611.90 1084
3612.47 1106
3613.03 1144
3613.60 1104
3614.17 1189
3614.74 1187
3615.30 1299
3615.87 1424
3616.44 1346
3617.01 1446
3617.57 1505
3618.14 1541
3618.71 1607
3619.28 1670
3619.84 1622
3620.41 1555
3620.98 1494
3621.55 1409
3622.12 1383
3622.68 1349
3623.25 1355
3623.82 1284
3624.39 1197
3624.96 1159
3625.52 1092
3626.09 1119
3626.66 1171
3627.23 1096
3627.80 1108
3628.37 1074
3628.93 1085
3629.50 1144
3630.07 1148
3630.64 1115
3631.21 1179
3631.78 1170
3632.34 1191
3632.91 1203
3633.48 1168
3634.05 1127
3634.62 1128
3635.19 1132
3635.76 1114
3636.33 1076
3636.90 1140
3637.47 1119
3638.03 1074
3638.60 1161
3639.17 1184
3639.74 1207
3640.31 1199
3640.88 1310
3641.45 1322
3642.02 1364
3642.59 1363
3643.16 1341
3643.73 1392
3644.30 1307
3644.87 1287
3645.44 1278
3646.01 1215
3646.58 1242
3647.15 1215
3647.72 1204
3648.29 1234
3648.86 1230
3649.43 1164
3650.00 1266
3650.57 1289
3651.14 1263
3651.71 1275
3652.28 1257
3652.85 1293
3653.42 1384
3653.99 1406
3654.56 1333
3655.13 1372
3655.70 1362
3656.27 1310
3656.84 1406
3657.41 1371
3657.98 1399
3658.55 1432
3659.12 1421
3659.69 1431
3660.27 1479
3660.84 1478
3661.41 1412
3661.98 1383
3662.55 1353
3663.12 1318
3663.69 1323
3664.26 1348
3664.83 1349
3665.41 1402
3665.98 1450
3666.55 1407
3667.12 1439
3667.69 1419
3668.26 1384
3668.83 1301
3669.41 1286
3669.98 1229
3670.55 1277
3671.12 1385
3671.69 1365
3672.26 1360
3672.84 1396
3673.41 1329
3673.98 1396
3674.55 1358
3675.12 1388
3675.70 1418
3676.27 1476
3676.84 1511
3677.41 1523
3677.98 1557
3678.56 1532
3679.13 1513
3679.70 1457
3680.27 1467
3680.85 1437
3681.42 1386
3681.99 1385
3682.56 1319
3683.14 1287
3683.71 1341
3684.28 1289
3684.86 1239
3685.43 1246
3686.00 1252
3686.57 1265
3687.15 1285
3687.72 1302
3688.29 1433
3688.87 1488
3689.44 1492
3690.01 1508
3690.59 1522
3691.16 1644
3691.73 1689
3692.31 1624
3692.88 1430
3693.45 1417
3694.03 1403
3694.60 1370
3695.17 1311
3695.75 1297
3696.32 1294
3696.89 1243
3697.47 1158
3698.04 1189
3698.62 1186
3699.19 1168
3699.76 1161
3700.34 1127
3700.91 1217
3701.49 1159
3702.06 1232
3702.63 1197
3703.21 1216
3703.78 1196
3704.36 1243
3704.93 1258
3705.51 1269
3706.08 1250
3706.65 1232
3707.23 1240
3707.80 1262
3708.38 1234
3708.95 1234
3709.53 1291
3710.10 1362
3710.68 1278
3711.25 1251
3711.83 1214
3712.40 1217
3712.98 1177
3713.55 1176
3714.13 1175
3714.70 1150
3715.28 1091
3715.85 1097
3716.43 1136
3717.00 1134
3717.58 1164
3718.15 1159
3718.73 1125
3719.30 1181
3719.88 1143
3720.46 1117
3721.03 1119
3721.61 1152
3722.18 1103
3722.76 1063
3723.33 1119
3723.91 1100
3724.49 1113
3725.06 1097
3725.64 1074
3726.21 1111
3726.79 1207
3727.37 1107
3727.94 1187
3728.52 1209
3729.09 1207
3729.67 1270
3730.25 1419
3730.82 1384
3731.40 1328
3731.98 1457
3732.55 1488
3733.13 1423
3733.71 1428
3734.28 1514
3734.86 1476
3735.44 1529
3736.01 1459
3736.59 1402
3737.17 1270
3737.74 1277
3738.32 1331
3738.90 1263
3739.47 1237
3740.05 1191
3740.63 1094
3741.20 1154
3741.78 1180
3742.36 1123
3742.94 1126
3743.51 1113
3744.09 1098
3744.67 1115
3745.25 1182
3745.82 1209
3746.40 1228
3746.98 1199
3747.56 1178
3748.13 1131
3748.71 1061
3749.29 1100
3749.87 1076
3750.45 1103
3751.02 1053
3751.60 1054
3752.18 1155
3752.76 1162
3753.34 1083
3753.91 1044
3754.49 1075
3755.07 1021
3755.65 1088
3756.23 1124
3756.80 1106
3757.38 1199
3757.96 1205
3758.54 1163
3759.12 1149
3759.70 1171
3760.28 1212
3760.85 1152
3761.43 1221
3762.01 1191
3762.59 1171
3763.17 1164
3763.75 1249
3764.33 1179
3764.91 1145
3765.49 1153
3766.06 1183
3766.64 1124
3767.22 1143
3767.80 1079
3768.38 1114
3768.96 1103
3769.54 1114
3770.12 1163
3770.70 1117
3771.28 1102
3771.86 1116
3772.44 1097
3773.02 1101
3773.60 1103
3774.18 1067
3774.76 1116
3775.34 1063
3775.92 1063
3776.50 1057
3777.08 1056
3777.66 1069
3778.24 1037
3778.82 1116
3779.40 1108
3779.98 1084
3780.56 1038
3781.14 1012
3781.72 1020
3782.30 1078
3782.88 1020
3783.46 1029
3784.04 1054
3784.62 1046
3785.20 1022
3785.78 1044
3786.36 1029
3786.94 994
3787.52 972
3788.10 1058
3788.68 1019
3789.26 1058
3789.84 1078
3790.43 1061
3791.01 1024
3791.59 952
3792.17 1037
3792.75 1054
3793.33 1013
3793.91 1021
3794.49 1031
3795.07 1039
3795.66 963
3796.24 1011
3796.82 1019
3797.40 974
3797.98 958
3798.56 1007
3799.15 1043
3799.73 1055
3800.31 1006
3800.89 1007
3801.47 1067
3802.05 1080
3802.64 1097
3803.22 1114
3803.80 1118
3804.38 1085
3804.96 1052
3805.55 1161
3806.13 1102
3806.71 1168
3807.29 1145
3807.87 1202
3808.46 1196
3809.04 1249
3809.62 1225
3810.20 1256
3810.79 1268
3811.37 1216
3811.95 1207
3812.53 1180
3813.12 1122
3813.70 1111
3814.28 1103
3814.87 1135
3815.45 1116
3816.03 1151
3816.61 1128
3817.20 1197
3817.78 1155
3818.36 1110
3818.95 1074
3819.53 1047
3820.11 1017
3820.70 1021
3821.28 1103
3821.86 1102
3822.45 1054
3823.03 1078
3823.61 1038
3824.20 1091
3824.78 1090
3825.36 1022
3825.95 1071
3826.53 1108
3827.11 1092
3827.70 1088
3828.28 1077
3828.87 1161
3829.45 1140
3830.03 1111
3830.62 1115
3831.20 1139
3831.79 1109
3832.37 1142
3832.95 1196
3833.54 1184
3834.12 1229
3834.71 1189
3835.29 1202
3835.88 1153
3836.46 1146
3837.05 1136
3837.63 1111
3838.21 1141
3838.80 1123
3839.38 1137
3839.97 1106
3840.55 1099
3841.14 1121
3841.72 1084
3842.31 1051
3842.89 1154
3843.48 1170
3844.06 1184
3844.65 1264
3845.23 1211
3845.82 1150
3846.40 1218
3846.99 1206
3847.57 1221
3848.16 1174
3848.74 1125
3849.33 1169
3849.92 1111
3850.50 1113
3851.09 1150
3851.67 1168
3852.26 1111
3852.84 1068
3853.43 1132
3854.02 1145
3854.60 1138
3855.19 1148
3855.77 1186
3856.36 1170
3856.94 1160
3857.53 1230
3858.12 1342
3858.70 1324
3859.29 1362
3859.88 1492
3860.46 1525
3861.05 1630
3861.63 1720
3862.22 1733
3862.81 1739
3863.39 1682
3863.98 1580
3864.57 1588
3865.15 1592
3865.74 1442
3866.33 1414
3866.91 1350
3867.50 1315
3868.09 1307
3868.67 1194
3869.26 1121
3869.85 1121
3870.44 1225
3871.02 1174
3871.61 1168
3872.20 1189
3872.78 1212
3873.37 1215
3873.96 1254
3874.55 1263
3875.13 1260
3875.72 1256
3876.31 1165
3876.90 1227
3877.48 1196
3878.07 1204
3878.66 1166
3879.25 1171
3879.83 1157
3880.42 1166
3881.01 1143
3881.60 1151
3882.19 1089
3882.77 1115
3883.36 1094
3883.95 1057
3884.54 1132
3885.13 1193
3885.71 1131
3886.30 1095
3886.89 1181
3887.48 1225
3888.07 1246
3888.66 1217
3889.24 1225
3889.83 1269
3890.42 1247
3891.01 1237
3891.60 1275
3892.19 1268
3892.78 1285
3893.36 1241
3893.95 1155
3894.54 1235
3895.13 1185
3895.72 1144
3896.31 1133
3896.90 1152
3897.49 1166
3898.08 1134
3898.67 1082
3899.26 1084
3899.84 1163
3900.43 1136
3901.02 1165
3901.61 1122
3902.20 1076
3902.79 1060
3903.38 1092
3903.97 1172
3904.56 1088
3905.15 1107
3905.74 1209
3906.33 1199
3906.92 1140
3907.51 1141
3908.10 1183
3908.69 1078
3909.28 1147
3909.87 1116
3910.46 1101
3911.05 1078
3911.64 1078
3912.23 1125
3912.82 1073
3913.41 1034
3914.00 1037
3914.59 999
3915.18 1032
3915.77 1087
3916.36 1027
3916.95 1059
3917.54 1078
3918.13 1069
3918.72 1035
3919.32 1042
3919.91 1076
3920.50 1095
3921.09 1054
3921.68 1027
3922.27 1079
3922.86 1055
3923.45 986
3924.04 1023
3924.63 1020
3925.23 1030
3925.82 1040
3926.41 920
3927.00 956
3927.59 1023
3928.18 967
3928.77 978
3929.36 976
3929.96 993
3930.55 993
3931.14 927
3931.73 910
3932.32 971
3932.91 951
3933.51 943
3934.10 932
3934.69 919
3935.28 917
3935.87 971
3936.47 988
3937.06 975
3937.65 969
3938.24 1026
3938.83 1046
3939.43 1044
3940.02 1015
3940.61 992
3941.20 1075
3941.80 1078
3942.39 1099
3942.98 1053
3943.57 1063
3944.17 1065
3944.76 1068
3945.35 1023
3945.94 1006
3946.54 985
3947.13 976
3947.72 1027
3948.32 999
3948.91 1037
3949.50 983
3950.10 1029
3950.69 1046
3951.28 1007
3951.87 987
3952.47 1013
3953.06 1041
3953.65 1041
3954.25 1033
3954.84 990
3955.43 1006
3956.03 1087
3956.62 1071
3957.22 1069
3957.81 1088
3958.40 1157
3959.00 1207
3959.59 1122
3960.18 1136
3960.78 1152
3961.37 1190
3961.97 1121
3962.56 1107
3963.15 1097
3963.75 1105
3964.34 1154
3964.94 1173
3965.53 1184
3966.12 1228
3966.72 1233
3967.31 1238
3967.91 1248
3968.50 1262
3969.10 1209
3969.69 1258
3970.29 1220
3970.88 1175
3971.47 1206
3972.07 1095
3972.66 1066
3973.26 1073
3973.85 1073
3974.45 1123
3975.04 1220
3975.64 1244
3976.23 1193
3976.83 1202
3977.42 1153
3978.02 1202
3978.61 1241
3979.21 1193
3979.80 1200
3980.40 1248
3981.00 1156
3981.59 1153
3982.19 1173
3982.78 1143
3983.38 1148
3983.97 1106
3984.57 1124
3985.16 1103
3985.76 1129
3986.36 1144
3986.95 1151
3987.55 1194
3988.14 1221
3988.74 1166
3989.34 1221
3989.93 1181
3990.53 1181
3991.12 1136
3991.72 1216
3992.32 1190
3992.91 1174
3993.51 1223
3994.10 1308
3994.70 1299
3995.30 1328
3995.89 1283
3996.49 1315
3997.09 1318
3997.68 1268
3998.28 1320
3998.88 1308
3999.47 1326
4000.07 1284
4000.67 1330
4001.26 1319
4001.86 1255
4002.46 1210
4003.06 1211
4003.65 1210
4004.25 1163
4004.85 1210
4005.44 1177
4006.04 1151
4006.64 1153
4007.24 1118
4007.83 1057
4008.43 1098
4009.03 1158
4009.63 1088
4010.22 1136
4010.82 1125
4011.42 1108
4012.02 1140
4012.61 1065
4013.21 1059
4013.81 1174
4014.41 1140
4015.01 1192
4015.60 1182
4016.20 1226
4016.80 1206
4017.40 1261
4018.00 1251
4018.59 1278
4019.19 1248
4019.79 1297
4020.39 1192
4020.99 1189
4021.59 1118
4022.18 1138
4022.78 1161
4023.38 1134
4023.98 1160
4024.58 1177
4025.18 1134
4025.78 1167
4026.37 1186
4026.97 1144
4027.57 1052
4028.17 1112
4028.77 1171
4029.37 1198
4029.97 1198
4030.57 1189
4031.17 1156
4031.76 1198
4032.36 1197
4032.96 1164
4033.56 1139
4034.16 1123
4034.76 1181
4035.36 1171
4035.96 1073
4036.56 1091
4037.16 1132
4037.76 1135
4038.36 1137
4038.96 1085
4039.56 1021
4040.16 1021
4040.76 1062
4041.36 1062
4041.96 1012
4042.56 987
4043.16 998
4043.76 1061
4044.36 1054
4044.96 958
4045.56 978
4046.16 1017
4046.76 1019
4047.36 1042
4047.96 965
4048.56 981
4049.16 997
4049.76 1026
4050.36 1030
4050.96 1006
4051.56 994
4052.16 1072
4052.76 1058
4053.36 995
4053.97 994
4054.57 992
4055.17 992
4055.77 978
4056.37 974
4056.97 1032
4057.57 1013
4058.17 988
4058.77 1007
4059.37 1028
4059.98 1067
4060.58 1042
4061.18 1007
4061.78 1072
4062.38 1039
4062.98 1078
4063.58 1092
4064.19 1162
4064.79 1159
4065.39 1187
4065.99 1159
4066.59 1196
4067.19 1219
4067.80 1172
4068.40 1088
4069.00 1135
4069.60 1101
4070.20 979
4070.81 1053
4071.41 1044
4072.01 1041
4072.61 1023
4073.21 976
4073.82 976
4074.42 1000
4075.02 990
4075.62 962
4076.23 951
4076.83 972
4077.43 1000
4078.03 918
4078.64 907
4079.24 934
4079.84 902
4080.44 923
4081.05 942
4081.65 923
4082.25 915
4082.86 933
4083.46 924
4084.06 895
4084.67 878
4085.27 938
4085.87 967
4086.47 900
4087.08 929
4087.68 974
4088.28 1010
4088.89 973
4089.49 979
4090.09 982
4090.70 937
4091.30 937
4091.91 968
4092.51 911
4093.11 988
4093.72 983
4094.32 971
4094.92 984
4095.53 949
4096.13 923
4096.74 931
4097.34 1002
4097.94 1029
4098.55 1032
4099.15 1021
4099.76 998
4100.36 1007
4100.97 963
4101.57 1002
4102.17 971
4102.78 979
4103.38 943
4103.99 937
4104.59 922
4105.20 956
4105.80 1019
4106.41 957
4107.01 938
4107.62 947
4108.22 917
4108.82 924
4109.43 922
4110.03 933
4110.64 938
4111.24 906
4111.85 867
4112.45 905
4113.06 855
4113.67 904
4114.27 926
4114.88 904
4115.48 905
4116.09 939
4116.69 929
4117.30 912
4117.90 934
4118.51 933
4119.11 891
4119.72 946
4120.33 944
4120.93 910
4121.54 911
4122.14 919
4122.75 920
4123.35 881
4123.96 899
4124.57 978
4125.17 955
4125.78 901
4126.39 935
4126.99 947
4127.60 920
4128.20 944
4128.81 960
4129.42 962
4130.02 939
4130.63 928
4131.24 987
4131.84 949
4132.45 967
4133.06 1016
4133.66 980
4134.27 985
4134.88 1004
4135.48 1081
4136.09 969
4136.70 1010
4137.30 1010
4137.91 1006
4138.52 1028
4139.12 980
4139.73 958
4140.34 991
4140.95 999
4141.55 1032
4142.16 1035
4142.77 986
4143.38 994
4143.98 989
4144.59 1011
4145.20 1000
4145.81 1000
4146.41 1009
4147.02 1020
4147.63 991
4148.24 934
4148.84 950
4149.45 906
4150.06 870
4150.67 916
4151.28 876
4151.88 829
4152.49 896
4153.10 939
4153.71 910
4154.32 848
4154.92 885
4155.53 900
4156.14 863
4156.75 933
4157.36 907
4157.97 947
4158.57 908
4159.18 893
4159.79 906
4160.40 1019
4161.01 985
4161.62 947
4162.23 967
4162.84 959
4163.44 1021
4164.05 1008
4164.66 982
4165.27 1016
4165.88 1020
4166.49 1018
4167.10 969
4167.71 1012
4168.32 1119
4168.93 1100
4169.54 1112
4170.15 1102
4170.75 1081
4171.36 1108
4171.97 1113
4172.58 1072
4173.19 1058
4173.80 1046
4174.41 1104
4175.02 1093
4175.63 1038
4176.24 1031
4176.85 952
4177.46 939
4178.07 947
4178.68 942
4179.29 958
4179.90 962
4180.51 1003
4181.12 962
4181.73 976
4182.34 903
4182.95 940
4183.56 936
4184.17 931
4184.78 938
4185.39 924
4186.00 909
4186.61 922
4187.23 944
4187.84 955
4188.45 974
4189.06 943
4189.67 886
4190.28 905
4190.89 948
4191.50 996
4192.11 999
4192.72 987
4193.33 1006
4193.94 988
4194.56 988
4195.17 1036
4195.78 982
4196.39 953
4197.00 987
4197.61 959
4198.22 1002
4198.84 1000
4199.45 945
4200.06 945
4200.67 1027
4201.28 939
4201.89 946
4202.50 975
4203.12 933
4203.73 1013
4204.34 945
4204.95 915
4205.56 938
4206.18 971
4206.79 987
4207.40 1023
4208.01 1002
4208.62 1029
4209.24 965
4209.85 1012
4210.46 1006
4211.07 1038
4211.69 1049
4212.30 1043
4212.91 1054
4213.52 1060
4214.14 1068
4214.75 1104
4215.36 1096
4215.97 1058
4216.59 1052
4217.20 1055
4217.81 1099
4218.43 1080
4219.04 1112
4219.65 1097
4220.26 1147
4220.88 1203
4221.49 1247
4222.10 1303
4222.72 1301
4223.33 1271
4223.94 1267
4224.56 1357
4225.17 1390
4225.78 1294
4226.40 1412
4227.01 1466
4227.62 1433
4228.24 1475
4228.85 1470
4229.46 1501
4230.08 1466
4230.69 1404
4231.31 1340
4231.92 1325
4232.53 1236
4233.15 1232
4233.76 1113
4234.38 1152
4234.99 1203
4235.60 1213
4236.22 1138
4236.83 1155
4237.45 1099
4238.06 1088
4238.68 1131
4239.29 1153
4239.90 1085
4240.52 1166
4241.13 1144
4241.75 1123
4242.36 1136
4242.98 1145
4243.59 1136
4244.21 1108
4244.82 1080
4245.44 1107
4246.05 1101
4246.67 1053
4247.28 1081
4247.90 1164
4248.51 1120
4249.13 1077
4249.74 1032
4250.36 1081
4250.97 1030
4251.59 1084
4252.20 1194
4252.82 1182
4253.43 1130
4254.05 1107
4254.66 1153
4255.28 1095
4255.89 1110
4256.51 1111
4257.13 1111
4257.74 1119
4258.36 1115
4258.97 1074
4259.59 1093
4260.21 1075
4260.82 1189
4261.44 1259
4262.05 1316
4262.67 1349
4263.29 1355
4263.90 1354
4264.52 1359
4265.13 1352
4265.75 1269
4266.37 1281
4266.98 1290
4267.60 1198
4268.22 1245
4268.83 1237
4269.45 1110
4270.07 1154
4270.68 1104
4271.30 1074
4271.92 1076
4272.53 1144
4273.15 1131
4273.77 1109
4274.38 1089
4275.00 1117
4275.62 1220
4276.23 1215
4276.85 1219
4277.47 1225
4278.09 1196
4278.70 1133
4279.32 1167
4279.94 1158
4280.56 1100
4281.17 1045
4281.79 1019
4282.41 1034
4283.03 1040
4283.64 1077
4284.26 1036
4284.88 997
4285.50 974
4286.11 988
4286.73 1046
4287.35 1003
4287.97 997
4288.59 992
4289.20 1015
4289.82 995
4290.44 956
4291.06 1007
4291.68 978
4292.29 943
4292.91 965
4293.53 989
4294.15 1025
4294.77 983
4295.39 1012
4296.00 1011
4296.62 993
4297.24 987
4297.86 956
4298.48 953
4299.10 946
4299.72 993
4300.33 982
4300.95 1012
4301.57 1017
4302.19 1034
4302.81 1060
4303.43 1020
4304.05 1026
4304.67 1071
4305.29 1096
4305.91 1059
4306.53 1028
4307.14 1060
4307.76 1089
4308.38 1030
4309.00 1008
4309.62 1038
4310.24 992
4310.86 1045
4311.48 1081
4312.10 1105
4312.72 1155
4313.34 1158
4313.96 1096
4314.58 1143
4315.20 1056
4315.82 1040
4316.44 1094
4317.06 1139
4317.68 1133
4318.30 1127
4318.92 1129
4319.54 1113
4320.16 1030
4320.78 1136
4321.40 1145
4322.02 1106
4322.64 1169
4323.26 1131
4323.88 1191
4324.50 1175
4325.12 1188
4325.74 1328
4326.36 1239
4326.99 1273
4327.61 1283
4328.23 1237
4328.85 1357
4329.47 1424
4330.09 1508
4330.71 1616
4331.33 1875
4331.95 2007
4332.57 2076
4333.19 2103
4333.82 2119
4334.44 2055
4335.06 1984
4335.68 2075
4336.30 2084
4336.92 1855
4337.54 1710
4338.17 1702
4338.79 1619
4339.41 1615
4340.03 1602
4340.65 1566
4341.27 1532
4341.90 1518
4342.52 1541
4343.14 1534
4343.76 1628
4344.38 1658
4345.01 1660
4345.63 1753
4346.25 1898
4346.87 2027
4347.49 2130
4348.12 2059
4348.74 1976
4349.36 1970
4349.98 1926
4350.61 1819
4351.23 1826
4351.85 1762
4352.47 1682
4353.10 1704
4353.72 1594
4354.34 1498
4354.96 1502
4355.59 1459
4356.21 1449
4356.83 1364
4357.46 1272
4358.08 1259
4358.70 1196
4359.32 1255
4359.95 1292
4360.57 1240
4361.19 1193
4361.82 1215
4362.44 1276
4363.06 1243
4363.69 1174
4364.31 1204
4364.93 1279
4365.56 1243
4366.18 1156
4366.80 1205
4367.43 1194
4368.05 1213
4368.67 1190
4369.30 1202
4369.92 1127
4370.55 1104
4371.17 1096
4371.79 1124
4372.42 1139
4373.04 1095
4373.67 1174
4374.29 1160
4374.91 1113
4375.54 1132
4376.16 1132
4376.79 1181
4377.41 1140
4378.04 1233
4378.66 1228
4379.28 1199
4379.91 1219
4380.53 1228
4381.16 1182
4381.78 1213
4382.41 1262
4383.03 1229
4383.66 1266
4384.28 1290
4384.91 1256
4385.53 1213
4386.16 1230
4386.78 1262
4387.41 1264
4388.03 1304
4388.66 1261
4389.28 1288
4389.91 1380
4390.53 1453
4391.16 1449
4391.78 1457
4392.41 1552
4393.03 1499
4393.66 1387
4394.28 1391
4394.91 1365
4395.54 1330
4396.16 1240
4396.79 1196
4397.41 1207
4398.04 1196
4398.66 1168
4399.29 1216
4399.92 1180
4400.54 1127
4401.17 1151
4401.79 1179
4402.42 1156
4403.05 1125
4403.67 1117
4404.30 1151
4404.93 1176
4405.55 1162
4406.18 1140
4406.80 1154
4407.43 1126
4408.06 1108
4408.68 1128
4409.31 1121
4409.94 1098
4410.56 1097
4411.19 1129
4411.82 1078
4412.44 1070
4413.07 1039
4413.70 1044
4414.33 1026
4414.95 1086
4415.58 1074
4416.21 1063
4416.83 1058
4417.46 1049
4418.09 1047
4418.72 1032
4419.34 1018
4419.97 979
4420.60 1015
4421.22 1039
4421.85 1009
4422.48 998
4423.11 981
4423.73 977
4424.36 903
4424.99 955
4425.62 987
4426.25 960
4426.87 1007
4427.50 1003
4428.13 993
4428.76 972
4429.39 929
4430.01 977
4430.64 1023
4431.27 956
4431.90 973
4432.53 987
4433.15 1013
4433.78 987
4434.41 940
4435.04 918
4435.67 965
4436.30 927
4436.93 973
4437.55 940
4438.18 933
4438.81 945
4439.44 920
4440.07 945
4440.70 981
4441.33 951
4441.96 932
4442.58 936
4443.21 935
4443.84 966
4444.47 962
4445.10 976
4445.73 1031
4446.36 1024
4446.99 1046
4447.62 1090
4448.25 1103
4448.88 1039
4449.51 985
4450.14 992
4450.76 960
4451.39 938
4452.02 994
4452.65 969
4453.28 929
4453.91 1018
4454.54 972
4455.17 997
4455.80 1065
4456.43 1091
4457.06 1068
4457.69 1024
4458.32 1006
4458.95 999
4459.58 1038
4460.21 961
4460.84 964
4461.47 1012
4462.10 1010
4462.73 979
4463.36 979
4464.00 945
4464.63 932
4465.26 908
4465.89 898
4466.52 948
4467.15 908
4467.78 906
4468.41 927
4469.04 938
4469.67 907
4470.30 862
4470.93 908
4471.56 868
4472.20 931
4472.83 904
4473.46 942
4474.09 926
4474.72 919
4475.35 868
4475.98 932
4476.61 885
4477.25 929
4477.88 883
4478.51 885
4479.14 942
4479.77 953
4480.40 947
4481.03 939
4481.67 991
4482.30 995
4482.93 1028
4483.56 959
4484.19 1008
4484.83 1011
4485.46 1006
4486.09 995
4486.72 977
4487.35 1031
4487.99 994
4488.62 1012
4489.25 1031
4489.88 987
4490.52 1011
4491.15 946
4491.78 977
4492.41 963
4493.05 981
4493.68 988
4494.31 979
4494.94 997
4495.58 1003
4496.21 1006
4496.84 958
4497.47 975
4498.11 1004
4498.74 945
4499.37 1106
4500.01 1104
4500.64 1127
4501.27 1132
4501.91 1185
4502.54 1263
4503.17 1253
4503.80 1224
4504.44 1192
4505.07 1220
4505.71 1134
4506.34 1079
4506.97 1147
4507.61 1075
4508.24 1036
4508.87 1032
4509.51 1004
4510.14 1051
4510.77 1035
4511.41 1069
4512.04 1103
4512.68 952
4513.31 1023
4513.94 993
4514.58 1009
4515.21 994
4515.85 1016
4516.48 1065
4517.11 1052
4517.75 979
4518.38 962
4519.02 992
4519.65 1006
4520.29 986
4520.92 968
4521.55 971
4522.19 960
4522.82 955
4523.46 1028
4524.09 1028
4524.73 1018
4525.36 1010
4526.00 1015
4526.63 1028
4527.27 1007
4527.90 1069
4528.54 1147
4529.17 1180
4529.81 1273
4530.44 1381
4531.08 1469
4531.71 1600
4532.35 1628
4532.98 1636
4533.62 1559
4534.25 1504
4534.89 1377
4535.53 1259
4536.16 1218
4536.80 1205
4537.43 1164
4538.07 1067
4538.70 1077
4539.34 1075
4539.98 983
4540.61 1010
4541.25 1031
4541.88 986
4542.52 999
4543.16 983
4543.79 922
4544.43 925
4545.06 961
4545.70 947
4546.34 918
4546.97 974
4547.61 912
4548.25 890
4548.88 940
4549.52 992
4550.15 973
4550.79 978
4551.43 962
4552.06 992
4552.70 979
4553.34 960
4553.97 1013
4554.61 959
4555.25 936
4555.89 897
4556.52 904
4557.16 938
4557.80 1004
4558.43 1003
4559.07 917
4559.71 883
4560.35 943
4560.98 930
4561.62 912
4562.26 941
4562.89 901
4563.53 879
4564.17 891
4564.81 884
4565.44 959
4566.08 907
4566.72 936
4567.36 954
4568.00 977
4568.63 995
4569.27 1026
4569.91 1047
4570.55 1057
4571.19 1012
4571.82 986
4572.46 1001
4573.10 1033
4573.74 948
4574.38 931
4575.01 928
4575.65 884
4576.29 921
4576.93 968
4577.57 932
4578.21 938
4578.84 904
4579.48 960
4580.12 904
4580.76 929
4581.40 896
4582.04 900
4582.68 885
4583.32 932
4583.95 922
4584.59 1001
4585.23 1036
4585.87 971
4586.51 999
4587.15 1045
4587.79 1083
4588.43 1035
4589.07 1036
4589.71 1044
4590.35 1088
4590.99 1059
4591.62 1121
4592.26 1164
4592.90 1174
4593.54 1170
4594.18 1139
4594.82 1097
4595.46 1064
4596.10 1022
4596.74 1027
4597.38 1040
4598.02 1000
4598.66 1011
4599.30 997
4599.94 984
4600.58 983
4601.22 1016
4601.86 971
4602.50 950
4603.14 913
4603.78 951
4604.42 977
4605.06 954
4605.70 1001
4606.34 972
4606.98 952
4607.62 948
4608.27 946
4608.91 1022
4609.55 1019
4610.19 972
4610.83 972
4611.47 998
4612.11 1026
4612.75 1064
4613.39 953
4614.03 991
4614.67 964
4615.31 1027
4615.96 1009
4616.60 982
4617.24 936
4617.88 981
4618.52 985
4619.16 940
4619.80 977
4620.44 988
4621.09 946
4621.73 973
4622.37 950
4623.01 978
4623.65 974
4624.29 954
4624.94 958
4625.58 990
4626.22 1019
4626.86 1028
4627.50 980
4628.15 950
4628.79 937
4629.43 918
4630.07 970
4630.71 981
4631.36 1002
4632.00 981
4632.64 1075
4633.28 1066
4633.93 1077
4634.57 1148
4635.21 1097
4635.85 1124
4636.50 1150
4637.14 1173
4637.78 1238
4638.42 1223
4639.07 1240
4639.71 1267
4640.35 1284
4640.99 1173
4641.64 1127
4642.28 1179
4642.92 1123
4643.57 1092
4644.21 1021
4644.85 1035
4645.50 1040
4646.14 1002
4646.78 997
4647.43 984
4648.07 965
4648.71 970
4649.36 968
4650.00 1062
4650.64 1122
4651.29 1128
4651.93 1138
4652.57 1142
4653.22 1233
4653.86 1206
4654.50 1202
4655.15 1116
4655.79 1142
4656.44 1115
4657.08 1026
4657.72 989
4658.37 976
4659.01 976
4659.66 928
4660.30 941
4660.94 958
4661.59 916
4662.23 893
4662.88 896
4663.52 903
4664.17 889
4664.81 846
4665.46 903
4666.10 871
4666.74 867
4667.39 852
4668.03 851
4668.68 852
4669.32 864
4669.97 937
4670.61 873
4671.26 884
4671.90 885
4672.55 906
4673.19 925
4673.84 907
4674.48 897
4675.13 889
4675.77 908
4676.42 915
4677.07 879
4677.71 890
4678.36 888
4679.00 888
4679.65 951
4680.29 951
4680.94 985
4681.58 917
4682.23 969
4682.88 943
4683.52 951
4684.17 989
4684.81 977
4685.46 895
4686.10 876
4686.75 937
4687.40 970
4688.04 984
4688.69 952
4689.34 1005
4689.98 1014
4690.63 971
4691.27 993
4691.92 980
4692.57 985
4693.21 974
4693.86 959
4694.51 1028
4695.15 958
4695.80 970
4696.45 992
4697.09 993
4697.74 978
4698.39 1009
4699.03 1086
4699.68 1043
4700.33 1012
4700.97 1020
4701.62 1021
4702.27 1012
4702.92 1000
4703.56 1002
4704.21 1041
4704.86 982
4705.50 966
4706.15 912
4706.80 938
4707.45 955
4708.09 929
4708.74 988
4709.39 983
4710.04 976
4710.68 893
4711.33 981
4711.98 999
4712.63 1008
4713.28 999
4713.92 979
4714.57 999
4715.22 933
4715.87 930
4716.52 936
4717.16 984
4717.81 993
4718.46 991
4719.11 926
4719.76 980
4720.41 967
4721.05 999
4721.70 1004
4722.35 942
4723.00 948
4723.65 988
4724.30 1019
4724.94 948
4725.59 983
4726.24 1032
4726.89 1014
4727.54 995
4728.19 1021
4728.84 985
4729.49 995
4730.14 989
4730.78 1091
4731.43 989
4732.08 953
4732.73 951
4733.38 904
4734.03 920
4734.68 973
4735.33 965
4735.98 923
4736.63 917
4737.28 1013
4737.93 1021
4738.58 998
4739.23 1001
4739.88 1029
4740.53 1132
4741.18 1081
4741.83 1072
4742.47 1066
4743.12 1081
4743.77 1067
4744.42 1034
4745.07 946
4745.72 974
4746.37 1042
4747.03 1053
4747.68 940
4748.33 976
4748.98 1007
4749.63 1002
4750.28 1041
4750.93 1058
4751.58 1116
4752.23 1150
4752.88 1148
4753.53 1114
4754.18 1145
4754.83 1052
4755.48 1085
4756.13 1117
4756.78 1072
4757.43 1026
4758.08 1039
4758.74 1061
4759.39 1005
4760.04 1093
4760.69 1087
4761.34 1113
4761.99 1079
4762.64 1024
4763.29 1071
4763.94 1053
4764.60 1038
4765.25 1017
4765.90 1003
4766.55 1001
4767.20 1072
4767.85 1061
4768.51 1053
4769.16 1016
4769.81 1003
4770.46 995
4771.11 1073
4771.76 1102
4772.42 1010
4773.07 1066
4773.72 1097
4774.37 1053
4775.02 1032
4775.68 1017
4776.33 1027
4776.98 1002
4777.63 1042
4778.29 1072
4778.94 1102
4779.59 1059
4780.24 1018
4780.89 1014
4781.55 1074
4782.20 1050
4782.85 1033
4783.51 1043
4784.16 1037
4784.81 1020
4785.46 1056
4786.12 1061
4786.77 1118
4787.42 1116
4788.08 1158
4788.73 1048
4789.38 1020
4790.03 1080
4790.69 1094
4791.34 1123
4791.99 1139
4792.65 1112
4793.30 1096
4793.95 1189
4794.61 1184
4795.26 1112
4795.91 1173
4796.57 1126
4797.22 1199
4797.87 1225
4798.53 1264
4799.18 1275
4799.84 1299
4800.49 1375
4801.14 1390
4801.80 1473
4802.45 1397
4803.11 1332
4803.76 1346
4804.41 1372
4805.07 1286
4805.72 1253
4806.38 1299
4807.03 1214
4807.68 1188
4808.34 1131
4808.99 1132
4809.65 1177
4810.30 1171
4810.96 1161
4811.61 1177
4812.27 1227
4812.92 1241
4813.58 1297
4814.23 1301
4814.89 1295
4815.54 1322
4816.19 1241
4816.85 1253
4817.50 1371
4818.16 1349
4818.81 1353
4819.47 1335
4820.13 1388
4820.78 1420
4821.44 1425
4822.09 1464
4822.75 1532
4823.40 1576
4824.06 1575
4824.71 1579
4825.37 1560
4826.02 1573
4826.68 1439
4827.33 1453
4827.99 1413
4828.65 1409
4829.30 1414
4829.96 1380
4830.61 1405
4831.27 1400
4831.93 1397
4832.58 1379
4833.24 1434
4833.89 1454
4834.55 1477
4835.21 1503
4835.86 1619
4836.52 1498
4837.17 1556
4837.83 1637
4838.49 1699
4839.14 1685
4839.80 1625
4840.46 1712
4841.11 1718
4841.77 1661
4842.43 1697
4843.08 1656
4843.74 1679
4844.40 1742
4845.05 1718
4845.71 1670
4846.37 1719
4847.02 1750
4847.68 1735
4848.34 1778
4849.00 1892
4849.65 1962
4850.31 2024
4850.97 2028
4851.62 2107
4852.28 2063
4852.94 2009
4853.60 1926
4854.25 1836
4854.91 1803
4855.57 1916
4856.23 2017
4856.88 2130
4857.54 2339
4858.20 2411
4858.86 2368
4859.52 2437
4860.17 2322
4860.83 2259
4861.49 2169
4862.15 2119
4862.81 1994
4863.46 1898
4864.12 1835
4864.78 1748
4865.44 1871
4866.10 1841
4866.75 1838
4867.41 1912
4868.07 1861
4868.73 1888
4869.39 1808
4870.05 1795
4870.71 1756
4871.36 1691
4872.02 1678
4872.68 1584
4873.34 1535
4874.00 1573
4874.66 1571
4875.32 1522
4875.98 1470
4876.63 1448
4877.29 1416
4877.95 1508
4878.61 1496
4879.27 1505
4879.93 1419
4880.59 1470
4881.25 1476
4881.91 1417
4882.57 1411
4883.23 1349
4883.89 1322
4884.55 1337
4885.21 1311
4885.87 1312
4886.52 1306
4887.18 1285
4887.84 1284
4888.50 1298
4889.16 1289
4889.82 1261
4890.48 1262
4891.14 1284
4891.80 1266
4892.46 1277
4893.12 1303
4893.78 1278
4894.44 1215
4895.10 1197
4895.76 1142
4896.42 1199
4897.09 1179
4897.75 1218
4898.41 1193
4899.07 1236
4899.73 1231
4900.39 1255
4901.05 1170
4901.71 1233
4902.37 1205
4903.03 1151
4903.69 1143
4904.35 1199
4905.01 1094
4905.67 1059
4906.33 1044
4907.00 1126
4907.66 1106
4908.32 1111
4908.98 1095
4909.64 1080
4910.30 1038
4910.96 1041
4911.62 1097
4912.29 1059
4912.95 1012
4913.61 988
4914.27 996
4914.93 1048
4915.59 961
4916.26 960
4916.92 994
4917.58 1017
4918.24 988
4918.90 981
4919.56 991
4920.23 1007
4920.89 989
4921.55 982
4922.21 1010
4922.87 1024
4923.54 1082
4924.20 1020
4924.86 1021
4925.52 983
4926.19 981
4926.85 982
4927.51 955
4928.17 917
4928.84 975
4929.50 991
4930.16 960
4930.82 965
4931.49 992
4932.15 916
4932.81 984
4933.47 1017
4934.14 935
4934.80 939
4935.46 918
4936.13 979
4936.79 922
4937.45 916
4938.11 926
4938.78 1020
4939.44 962
4940.10 935
4940.77 910
4941.43 917
4942.09 897
4942.76 884
4943.42 898
4944.08 903
4944.75 911
4945.41 910
4946.08 891
4946.74 891
4947.40 853
4948.07 843
4948.73 877
4949.39 899
4950.06 893
4950.72 883
4951.39 864
4952.05 905
4952.71 906
4953.38 914
4954.04 876
4954.71 902
4955.37 847
4956.04 883
4956.70 868
4957.36 940
4958.03 881
4958.69 919
4959.36 934
4960.02 901
4960.69 1039
4961.35 1028
4962.02 1015
4962.68 1005
4963.35 1055
4964.01 1072
4964.68 1074
4965.34 1095
4966.01 1041
4966.67 1006
4967.34 965
4968.00 946
4968.67 941
4969.33 918
4970.00 905
4970.66 893
4971.33 963
4971.99 899
4972.66 888
4973.32 809
4973.99 856
4974.66 899
4975.32 889
4975.99 868
4976.65 931
4977.32 935
4977.98 889
4978.65 933
4979.32 877
4979.98 858
4980.65 881
4981.31 845
4981.98 846
4982.65 838
4983.31 872
4983.98 833
4984.64 855
4985.31 837
4985.98 884
4986.64 902
4987.31 861
4987.98 827
4988.64 826
4989.31 860
4989.98 797
4990.64 788
4991.31 862
4991.98 841
4992.64 887
4993.31 824
4993.98 821
4994.64 847
4995.31 845
4995.98 870
4996.64 824
4997.31 801
4997.98 845
4998.65 847
4999.31 857
4999.98 820
5000.65 846
5001.31 828
5001.98 779
5002.65 772
5003.32 794
5003.98 837
5004.65 833
5005.32 796
5005.99 820
5006.66 814
5007.32 850
5007.99 824
5008.66 792
5009.33 874
5009.99 819
5010.66 877
5011.33 889
5012.00 878
5012.67 814
5013.33 863
5014.00 844
5014.67 798
5015.34 856
5016.01 838
5016.68 828
5017.34 825
5018.01 843
5018.68 898
5019.35 872
5020.02 865
5020.69 920
5021.36 942
5022.02 924
5022.69 883
5023.36 970
5024.03 991
5024.70 955
5025.37 924
5026.04 870
5026.71 902
5027.38 937
5028.05 905
5028.71 838
5029.38 856
5030.05 858
5030.72 859
5031.39 866
5032.06 814
5032.73 807
5033.40 812
5034.07 839
5034.74 844
5035.41 812
5036.08 863
5036.75 827
5037.42 861
5038.09 850
5038.76 852
5039.43 797
5040.10 767
5040.77 824
5041.44 816
5042.11 854
5042.78 843
5043.45 779
5044.12 828
5044.79 911
5045.46 895
5046.13 934
5046.80 930
5047.47 890
5048.14 900
5048.81 816
5049.48 855
5050.15 835
5050.82 775
5051.49 850
5052.16 877
5052.83 860
5053.51 844
5054.18 877
5054.85 796
5055.52 797
5056.19 830
5056.86 826
5057.53 852
5058.20 828
5058.87 804
5059.55 840
5060.22 814
5060.89 788
5061.56 818
5062.23 806
5062.90 804
5063.57 854
5064.25 840
5064.92 879
5065.59 863
5066.26 817
5066.93 803
5067.60 756
5068.28 791
5068.95 807
5069.62 778
5070.29 780
5070.96 802
5071.64 816
5072.31 884
5072.98 813
5073.65 811
5074.32 837
5075.00 841
5075.67 833
5076.34 831
5077.01 859
5077.69 790
5078.36 759
5079.03 835
5079.70 832
5080.38 826
5081.05 805
5081.72 815
5082.39 858
5083.07 798
5083.74 843
5084.41 812
5085.09 830
5085.76 839
5086.43 834
5087.10 839
5087.78 882
5088.45 867
5089.12 911
5089.80 915
5090.47 925
5091.14 949
5091.82 990
5092.49 992
5093.16 981
5093.84 940
5094.51 910
5095.18 884
5095.86 903
5096.53 849
5097.21 880
5097.88 866
5098.55 826
5099.23 865
5099.90 881
5100.57 852
5101.25 863
5101.92 844
5102.60 829
5103.27 905
5103.95 914
5104.62 874
5105.29 868
5105.97 834
5106.64 876
5107.32 903
5107.99 905
5108.67 840
5109.34 890
5110.01 893
5110.69 849
5111.36 799
5112.04 858
5112.71 835
5113.39 789
5114.06 797
5114.74 815
5115.41 869
5116.09 848
5116.76 894
5117.44 964
5118.11 994
5118.79 989
5119.46 1033
5120.14 1022
5120.81 1007
5121.49 933
5122.16 979
5122.84 999
5123.52 953
5124.19 883
5124.87 870
5125.54 892
5126.22 873
5126.89 862
5127.57 834
5128.24 868
5128.92 857
5129.60 791
5130.27 814
5130.95 796
5131.62 847
5132.30 828
5132.98 895
5133.65 824
5134.33 826
5135.01 876
5135.68 945
5136.36 863
5137.03 876
5137.71 890
5138.39 843
5139.06 812
5139.74 834
5140.42 846
5141.09 807
5141.77 794
5142.45 784
5143.12 790
5143.80 809
5144.48 798
5145.15 798
5145.83 778
5146.51 747
5147.18 848
5147.86 815
5148.54 796
5149.22 821
5149.89 842
5150.57 775
5151.25 830
5151.93 820
5152.60 850
5153.28 813
5153.96 814
5154.63 802
5155.31 789
5155.99 835
5156.67 878
5157.35 863
5158.02 875
5158.70 903
5159.38 863
5160.06 863
5160.73 853
5161.41 866
5162.09 867
5162.77 857
5163.45 819
5164.12 812
5164.80 876
5165.48 860
5166.16 925
5166.84 865
5167.52 837
5168.19 862
5168.87 849
5169.55 831
5170.23 802
5170.91 799
5171.59 809
5172.27 803
5172.94 826
5173.62 776
5174.30 785
5174.98 841
5175.66 831
5176.34 782
5177.02 801
5177.70 775
5178.38 835
5179.06 854
5179.73 832
5180.41 846
5181.09 815
5181.77 788
5182.45 763
5183.13 792
5183.81 830
5184.49 876
5185.17 861
5185.85 839
5186.53 793
5187.21 774
5187.89 818
5188.57 790
5189.25 837
5189.93 851
5190.61 780
5191.29 771
5191.97 780
5192.65 793
5193.33 802
5194.01 787
5194.69 815
5195.37 790
5196.05 763
5196.73 771
5197.41 775
5198.09 785
5198.77 754
5199.45 761
5200.13 777
5200.81 764
5201.49 824
5202.17 828
5202.85 831
5203.53 783
5204.21 796
5204.89 779
5205.58 807
5206.26 813
5206.94 808
5207.62 858
5208.30 843
5208.98 826
5209.66 812
5210.34 803
5211.02 837
5211.71 830
5212.39 835
5213.07 844
5213.75 876
5214.43 855
5215.11 842
5215.79 847
5216.48 870
5217.16 852
5217.84 771
5218.52 798
5219.20 825
5219.88 887
5220.57 828
5221.25 857
5221.93 902
5222.61 899
5223.29 870
5223.98 895
5224.66 862
5225.34 841
5226.02 818
5226.70 820
5227.39 857
5228.07 865
5228.75 858
5229.43 803
5230.12 804
5230.80 848
5231.48 851
5232.16 873
5232.85 857
5233.53 792
5234.21 856
5234.89 855
5235.58 856
5236.26 869
5236.94 890
5237.63 953
5238.31 943
5238.99 906
5239.67 937
5240.36 943
5241.04 922
5241.72 987
5242.41 889
5243.09 897
5243.77 892
5244.46 855
5245.14 908
5245.82 912
5246.51 865
5247.19 846
5247.88 889
5248.56 847
5249.24 893
5249.93 876
5250.61 868
5251.29 917
5251.98 906
5252.66 879
5253.35 859
5254.03 876
5254.71 859
5255.40 825
5256.08 838
5256.77 833
5257.45 810
5258.14 781
5258.82 795
5259.50 888
5260.19 853
5260.87 874
5261.56 876
5262.24 914
5262.93 893
5263.61 876
5264.30 914
5264.98 897
5265.67 885
5266.35 933
5267.03 947
5267.72 920
5268.40 871
5269.09 875
5269.77 936
5270.46 903
5271.14 876
5271.83 882
5272.52 928
5273.20 880
5273.89 821
5274.57 854
5275.26 818
5275.94 863
5276.63 792
5277.31 827
5278.00 891
5278.68 869
5279.37 875
5280.06 893
5280.74 898
5281.43 912
5282.11 891
5282.80 986
5283.48 920
5284.17 893
5284.86 897
5285.54 914
5286.23 928
5286.92 925
5287.60 861
5288.29 959
5288.97 918
5289.66 862
5290.35 872
5291.03 889
5291.72 904
5292.41 902
5293.09 924
5293.78 837
5294.47 957
5295.15 938
5295.84 929
5296.53 989
5297.21 924
5297.90 947
5298.59 981
5299.27 964
5299.96 964
5300.65 969
5301.33 984
5302.02 942
5302.71 944
5303.40 993
5304.08 1009
5304.77 1050
5305.46 1082
5306.15 1102
5306.83 1132
5307.52 1104
5308.21 1057
5308.90 1053
5309.58 1100
5310.27 1116
5310.96 1085
5311.65 1086
5312.33 1161
5313.02 1104
5313.71 1121
5314.40 1153
5315.09 1234
5315.77 1225
5316.46 1157
5317.15 1215
5317.84 1106
5318.53 1129
5319.21 1139
5319.90 1176
5320.59 1135
5321.28 1092
5321.97 1119
5322.66 1082
5323.35 1064
5324.03 1005
5324.72 981
5325.41 1017
5326.10 935
5326.79 952
5327.48 930
5328.17 954
5328.86 925
5329.54 887
5330.23 920
5330.92 980
5331.61 968
5332.30 1000
5332.99 1014
5333.68 964
5334.37 947
5335.06 941
5335.75 927
5336.44 908
5337.12 929
5337.81 952
5338.50 919
5339.19 876
5339.88 933
5340.57 975
5341.26 944
5341.95 983
5342.64 987
5343.33 1002
5344.02 1001
5344.71 972
5345.40 981
5346.09 998
5346.78 1111
5347.47 1102
5348.16 1157
5348.85 1216
5349.54 1312
5350.23 1439
5350.92 1411
5351.61 1432
5352.30 1404
5352.99 1454
5353.68 1398
5354.37 1328
5355.07 1276
5355.76 1172
5356.45 1042
5357.14 1062
5357.83 1006
5358.52 1002
5359.21 997
5359.90 963
5360.59 1005
5361.28 1007
5361.97 1023
5362.66 1034
5363.36 967
5364.05 1014
5364.74 956
5365.43 929
5366.12 973
5366.81 890
5367.50 915
5368.19 884
5368.89 871
5369.58 818
5370.27 866
5370.96 856
5371.65 850
5372.34 882
5373.04 829
5373.73 788
5374.42 889
5375.11 910
5375.80 877
5376.49 901
5377.19 923
5377.88 886
5378.57 862
5379.26 852
5379.96 881
5380.65 870
5381.34 888
5382.03 876
5382.72 875
5383.42 884
5384.11 897
5384.80 910
5385.49 887
5386.19 865
5386.88 845
5387.57 897
5388.26 919
5388.96 882
5389.65 986
5390.34 964
5391.04 941
5391.73 990
5392.42 982
5393.12 989
5393.81 999
5394.50 963
5395.19 975
5395.89 927
5396.58 928
5397.27 922
5397.97 856
5398.66 935
5399.35 950
5400.05 887
5400.74 896
5401.43 967
5402.13 974
5402.82 944
5403.52 935
5404.21 980
5404.90 912
5405.60 904
5406.29 878
5406.98 928
5407.68 989
5408.37 982
5409.07 976
5409.76 973
5410.45 957
5411.15 983
5411.84 884
5412.54 913
5413.23 974
5413.93 977
5414.62 926
5415.32 962
5416.01 974
5416.70 986
5417.40 912
5418.09 926
5418.79 977
5419.48 960
5420.18 998
5420.87 975
5421.57 980
5422.26 1001
5422.96 995
5423.65 990
5424.35 991
5425.04 993
5425.74 1011
5426.43 1013
5427.13 996
5427.82 949
5428.52 973
5429.21 1020
5429.91 971
5430.60 917
5431.30 967
5432.00 1020
5432.69 989
5433.39 1019
5434.08 1006
5434.78 1009
5435.47 1093
5436.17 1035
5436.86 1036
5437.56 1058
5438.26 1057
5438.95 1152
5439.65 1087
5440.34 1061
5441.04 1031
5441.74 1040
5442.43 1067
5443.13 1119
5443.83 1126
5444.52 1206
5445.22 1285
5445.91 1453
5446.61 1523
5447.31 1660
5448.00 1737
5448.70 1789
5449.40 1848
5450.09 1711
5450.79 1642
5451.49 1654
5452.18 1478
5452.88 1395
5453.58 1325
5454.27 1231
5454.97 1204
5455.67 1221
5456.37 1152
5457.06 1134
5457.76 1139
5458.46 1121
5459.15 1149
5459.85 1085
5460.55 1132
5461.25 1166
5461.94 1220
5462.64 1298
5463.34 1298
5464.04 1194
5464.73 1232
5465.43 1205
5466.13 1227
5466.83 1217
5467.53 1238
5468.22 1240
5468.92 1228
5469.62 1190
5470.32 1174
5471.01 1168
5471.71 1207
5472.41 1212
5473.11 1229
5473.81 1264
5474.51 1279
5475.20 1256
5475.90 1267
5476.60 1344
5477.30 1371
5478.00 1420
5478.70 1532
5479.39 1611
5480.09 1753
5480.79 1889
5481.49 1893
5482.19 1934
5482.89 1881
5483.59 1698
5484.29 1680
5484.98 1614
5485.68 1568
5486.38 1486
5487.08 1587
5487.78 1540
5488.48 1455
5489.18 1408
5489.88 1506
5490.58 1453
5491.28 1417
5491.98 1463
5492.68 1530
5493.37 1534
5494.07 1592
5494.77 1563
5495.47 1588
5496.17 1568
5496.87 1613
5497.57 1777
5498.27 1828
5498.97 1947
5499.67 2297
5500.37 2512
5501.07 2738
5501.77 2819
5502.47 2867
5503.17 2789
5503.87 2488
5504.57 2289
5505.27 2024
5505.97 1814
5506.67 1591
5507.37 1561
5508.07 1566
5508.77 1528
5509.47 1423
5510.17 1374
5510.87 1338
5511.58 1361
5512.28 1347
5512.98 1363
5513.68 1362
5514.38 1341
5515.08 1360
5515.78 1372
5516.48 1315
5517.18 1413
5517.88 1324
5518.58 1326
5519.28 1341
5519.99 1351
5520.69 1351
5521.39 1321
5522.09 1302
5522.79 1288
5523.49 1295
5524.19 1258
5524.90 1193
5525.60 1198
5526.30 1155
5527.00 1102
5527.70 1142
5528.40 1110
5529.10 1110
5529.81 1106
5530.51 1115
5531.21 1124
5531.91 1118
5532.61 1058
5533.32 1110
5534.02 1075
5534.72 1109
5535.42 1108
5536.12 1135
5536.83 1138
5537.53 1101
5538.23 1080
5538.93 1120
5539.64 1153
5540.34 1190
5541.04 1187
5541.74 1132
5542.45 1135
5543.15 1061
5543.85 1159
5544.55 1149
5545.26 1090
5545.96 1120
5546.66 1136
5547.36 1087
5548.07 1052
5548.77 1065
5549.47 1047
5550.18 1106
5550.88 1087
5551.58 1029
5552.29 1052
5552.99 1000
5553.69 1051
5554.40 1021
5555.10 1025
5555.80 1009
5556.51 1048
5557.21 965
5557.91 1015
5558.62 1013
5559.32 1016
5560.02 1015
5560.73 1029
5561.43 1019
5562.14 1030
5562.84 1031
5563.54 1119
5564.25 1072
5564.95 1098
5565.65 1095
5566.36 1040
5567.06 1096
5567.77 1110
5568.47 1003
5569.18 1008
5569.88 1025
5570.58 1031
5571.29 1013
5571.99 955
5572.70 982
5573.40 963
5574.11 1011
5574.81 1035
5575.52 1011
5576.22 1045
5576.93 1038
5577.63 966
5578.33 1073
5579.04 998
5579.74 988
5580.45 1008
5581.15 1017
5581.86 950
5582.56 904
5583.27 920
5583.97 897
5584.68 925
5585.39 924
5586.09 945
5586.80 953
5587.50 944
5588.21 933
5588.91 927
5589.62 914
5590.32 940
5591.03 928
5591.73 933
5592.44 930
5593.15 913
5593.85 904
5594.56 923
5595.26 944
5595.97 913
5596.68 904
5597.38 922
5598.09 891
5598.79 876
5599.50 923
5600.21 884
5600.91 903
5601.62 891
5602.33 930
5603.03 946
5603.74 927
5604.44 906
5605.15 922
5605.86 891
5606.56 901
5607.27 890
5607.98 894
5608.68 884
5609.39 917
5610.10 932
5610.80 905
5611.51 928
5612.22 909
5612.93 902
5613.63 903
5614.34 929
5615.05 895
5615.75 945
5616.46 928
5617.17 929
5617.88 936
5618.58 944
5619.29 931
5620.00 950
5620.71 924
5621.41 937
5622.12 935
5622.83 950
5623.54 899
5624.24 895
5624.95 925
5625.66 876
5626.37 891
5627.08 947
5627.78 1001
5628.49 967
5629.20 954
5629.91 944
5630.62 982
5631.32 960
5632.03 918
5632.74 956
5633.45 974
5634.16 981
5634.86 1007
5635.57 977
5636.28 983
5636.99 1076
5637.70 1026
5638.41 1063
5639.12 1031
5639.82 998
5640.53 1105
5641.24 1016
5641.95 1032
5642.66 1022
5643.37 1023
5644.08 992
5644.79 1002
5645.50 962
5646.21 948
5646.91 955
5647.62 973
5648.33 1004
5649.04 932
5649.75 1010
5650.46 1025
5651.17 1005
5651.88 1021
5652.59 993
5653.30 1007
5654.01 972
5654.72 973
5655.43 946
5656.14 984
5656.85 968
5657.56 1013
5658.27 1051
5658.98 1008
5659.69 978
5660.40 1017
5661.11 1047
5661.82 1010
5662.53 967
5663.24 1006
5663.95 968
5664.66 1031
5665.37 974
5666.08 1008
5666.79 1013
5667.50 1001
5668.21 962
5668.92 1040
5669.63 1070
5670.34 1050
5671.05 1101
5671.76 1207
5672.47 1162
5673.18 1145
5673.89 1148
5674.61 1118
5675.32 1087
5676.03 1020
5676.74 1029
5677.45 1031
5678.16 990
5678.87 958
5679.58 959
5680.29 989
5681.01 1015
5681.72 1038
5682.43 1007
5683.14 923
5683.85 980
5684.56 955
5685.27 1034
5685.99 964
5686.70 986
5687.41 945
5688.12 972
5688.83 959
5689.54 945
5690.26 976
5690.97 989
5691.68 953
5692.39 986
5693.10 933
5693.82 954
5694.53 973
5695.24 971
5695.95 974
5696.67 956
5697.38 908
5698.09 926
5698.80 949
5699.51 953
5700.23 961
5700.94 922
5701.65 903
5702.36 915
5703.08 928
5703.79 964
5704.50 948
5705.22 954
5705.93 940
5706.64 937
5707.35 964
5708.07 993
5708.78 985
5709.49 952
5710.21 1010
5710.92 945
5711.63 949
5712.35 923
5713.06 943
5713.77 921
5714.49 945
5715.20 933
5715.91 902
5716.63 938
5717.34 911
5718.05 951
5718.77 934
5719.48 959
5720.19 911
5720.91 911
5721.62 947
5722.34 933
5723.05 917
5723.76 1014
5724.48 971
5725.19 966
5725.91 975
5726.62 964
5727.33 1060
5728.05 1049
5728.76 1052
5729.48 1131
5730.19 1138
5730.91 1062
5731.62 1043
5732.34 1009
5733.05 998
5733.76 975
5734.48 1021
5735.19 1028
5735.91 1007
5736.62 981
5737.34 1034
5738.05 999
5738.77 988
5739.48 980
5740.20 994
5740.91 959
5741.63 997
5742.34 1037
5743.06 1011
5743.77 1003
5744.49 1020
5745.20 1000
5745.92 1027
5746.63 1086
5747.35 1028
5748.07 1023
5748.78 1104
5749.50 1056
5750.21 1039
5750.93 1129
5751.64 1099
5752.36 1082
5753.07 1138
5753.79 1186
5754.51 1241
5755.22 1231
5755.94 1290
5756.65 1308
5757.37 1323
5758.09 1212
5758.80 1335
5759.52 1299
5760.24 1365
5760.95 1433
5761.67 1334
5762.38 1359
5763.10 1427
5763.82 1395
5764.53 1349
5765.25 1416
5765.97 1345
5766.68 1382
5767.40 1510
5768.12 1656
5768.83 1781
5769.55 1936
5770.27 2153
5770.98 2431
5771.70 2564
5772.42 2590
5773.13 2362
5773.85 2057
5774.57 1841
5775.29 1667
5776.00 1575
5776.72 1500
5777.44 1422
5778.16 1402
5778.87 1441
5779.59 1494
5780.31 1436
5781.03 1497
5781.74 1511
5782.46 1523
5783.18 1481
5783.90 1493
5784.61 1501
5785.33 1573
5786.05 1561
5786.77 1414
5787.48 1397
5788.20 1428
5788.92 1347
5789.64 1358
5790.36 1372
5791.08 1286
5791.79 1284
5792.51 1345
5793.23 1241
5793.95 1274
5794.67 1270
5795.38 1292
5796.10 1224
5796.82 1253
5797.54 1300
5798.26 1290
5798.98 1381
5799.70 1489
5800.41 1556
5801.13 1606
5801.85 1582
5802.57 1603
5803.29 1554
5804.01 1388
5804.73 1415
5805.45 1317
5806.17 1342
5806.89 1326
5807.60 1273
5808.32 1207
5809.04 1288
5809.76 1286
5810.48 1262
5811.20 1205
5811.92 1259
5812.64 1210
5813.36 1210
5814.08 1268
5814.80 1250
5815.52 1204
5816.24 1215
5816.96 1182
5817.68 1183
5818.40 1130
5819.12 1174
5819.84 1177
5820.56 1194
5821.28 1186
5822.00 1171
5822.72 1138
5823.44 1177
5824.16 1105
5824.88 1125
5825.60 1108
5826.32 1137
5827.04 1139
5827.76 1118
5828.48 1074
5829.20 1131
5829.92 1200
5830.64 1102
5831.36 1076
5832.08 1108
5832.80 1119
5833.52 1096
5834.25 1173
5834.97 1150
5835.69 1087
5836.41 1078
5837.13 1099
5837.85 1092
5838.57 1089
5839.29 1084
5840.01 1094
5840.73 1119
5841.46 1093
5842.18 1101
5842.90 1089
5843.62 1108
5844.34 1107
5845.06 1082
5845.78 1064
5846.51 1077
5847.23 1090
5847.95 1087
5848.67 1078
5849.39 1148
5850.11 1101
5850.84 1068
5851.56 1062
5852.28 1145
5853.00 1123
5853.72 1103
5854.45 1128
5855.17 1131
5855.89 1111
5856.61 1068
5857.33 1148
5858.06 1177
5858.78 1093
5859.50 1111
5860.22 1062
5860.95 1081
5861.67 1128
5862.39 1079
5863.11 1094
5863.84 1133
5864.56 1089
5865.28 1100
5866.01 1041
5866.73 1074
5867.45 1094
5868.17 1097
5868.90 1086
5869.62 1105
5870.34 1109
5871.07 1052
5871.79 1116
5872.51 1086
5873.24 1079
5873.96 1076
5874.68 1111
5875.41 1131
5876.13 1058
5876.85 1064
5877.58 1081
5878.30 1130
5879.02 1138
5879.75 1146
5880.47 1158
5881.19 1231
5881.92 1160
5882.64 1150
5883.37 1206
5884.09 1206
5884.81 1173
5885.54 1168
5886.26 1206
5886.99 1224
5887.71 1182
5888.43 1185
5889.16 1181
5889.88 1189
5890.61 1175
5891.33 1171
5892.05 1210
5892.78 1143
5893.50 1144
5894.23 1205
5894.95 1191
5895.68 1197
5896.40 1226
5897.13 1272
5897.85 1259
5898.58 1230
5899.30 1239
5900.03 1233
5900.75 1301
5901.48 1311
5902.20 1320
5902.93 1271
5903.65 1291
5904.38 1323
5905.10 1322
5905.83 1348
5906.55 1351
5907.28 1381
5908.00 1380
5908.73 1388
5909.45 1395
5910.18 1421
5910.90 1406
5911.63 1383
5912.36 1384
5913.08 1413
5913.81 1444
5914.53 1456
5915.26 1559
5915.98 1512
5916.71 1508
5917.44 1495
5918.16 1483
5918.89 1477
5919.61 1543
5920.34 1579
5921.07 1585
5921.79 1526
5922.52 1549
5923.25 1552
5923.97 1590
5924.70 1575
5925.42 1559
5926.15 1615
5926.88 1722
5927.60 1685
5928.33 1673
5929.06 1744
5929.78 1780
5930.51 1743
5931.24 1753
5931.96 1819
5932.69 1854
5933.42 1836
5934.15 1939
5934.87 1890
5935.60 1891
5936.33 1928
5937.05 1961
5937.78 2037
5938.51 2085
5939.24 2078
5939.96 2045
5940.69 2175
5941.42 2191
5942.14 2140
5942.87 2158
5943.60 2207
5944.33 2288
5945.06 2299
5945.78 2366
5946.51 2410
5947.24 2424
5947.97 2547
5948.69 2560
5949.42 2648
5950.15 2733
5950.88 2807
5951.61 2825
5952.33 2862
5953.06 3013
5953.79 3238
5954.52 3228
5955.25 3144
5955.98 3216
5956.70 3132
5957.43 3214
5958.16 3336
5958.89 3218
5959.62 3164
5960.35 3203
5961.07 3162
5961.80 3182
5962.53 3235
5963.26 3277
5963.99 3329
5964.72 3445
5965.45 3724
5966.18 3866
5966.90 4121
5967.63 4247
5968.36 4235
5969.09 4290
5969.82 4319
5970.55 4213
5971.28 4153
5972.01 4016
5972.74 4035
5973.47 4013
5974.20 3952
5974.93 3928
5975.66 3871
5976.39 3887
5977.12 3952
5977.84 3984
5978.57 4036
5979.30 4149
5980.03 4307
5980.76 4406
5981.49 4488
5982.22 4492
5982.95 4574
5983.68 4647
5984.41 4596
5985.14 4638
5985.87 4612
5986.60 4782
5987.33 4828
5988.06 4681
5988.79 4741
5989.53 4802
5990.26 4672
5990.99 4704
5991.72 4765
5992.45 4882
5993.18 4908
5993.91 5043
5994.64 5177
5995.37 5149
5996.10 5197
5996.83 5319
5997.56 5464
5998.29 5427
5999.02 5452
5999.75 5504
6000.49 5433
6001.22 5353
6001.95 5196
6002.68 5104
6003.41 5052
6004.14 4985
6004.87 4931
6005.60 4901
6006.34 4883
6007.07 5101
6007.80 5288
6008.53 5538
6009.26 6170
6009.99 6861
6010.72 7886
6011.46 9361
6012.19 10802
6012.92 12451
6013.65 13698
6014.38 14544
6015.12 14943
6015.85 14540
6016.58 13669
6017.31 12595
6018.04 11126
6018.78 9702
6019.51 8485
6020.24 7188
6020.97 6406
6021.70 5726
6022.44 5162
6023.17 4774
6023.90 4436
6024.63 4207
6025.37 4028
6026.10 3926
6026.83 3764
6027.56 3745
6028.30 3741
6029.03 3704
6029.76 3787
6030.50 3767
6031.23 3783
6031.96 3676
6032.69 3647
6033.43 3450
6034.16 3275
6034.89 3173
6035.63 3085
6036.36 3123
6037.09 3078
6037.83 3063
6038.56 3081
6039.29 3081
6040.03 3186
6040.76 3256
6041.49 3336
6042.23 3382
6042.96 3316
6043.69 3327
6044.43 3328
6045.16 3412
6045.90 3466
6046.63 3482
6047.36 3566
6048.10 3457
6048.83 3515
6049.57 3532
6050.30 3753
6051.03 3845
6051.77 3997
6052.50 4080
6053.24 4236
6053.97 4330
6054.70 4346
6055.44 4248
6056.17 4193
6056.91 4061
6057.64 3985
6058.38 3954
6059.11 3869
6059.85 3872
6060.58 3824
6061.32 3810
6062.05 3815
6062.79 3763
6063.52 3698
6064.26 3622
6064.99 3528
6065.72 3573
6066.46 3500
6067.20 3587
6067.93 3509
6068.67 3507
6069.40 3397
6070.14 3344
6070.87 3282
6071.61 3330
6072.34 3252
6073.08 3146
6073.81 3219
6074.55 3154
6075.28 3234
6076.02 3228
6076.76 3103
6077.49 3154
6078.23 3068
6078.96 3007
6079.70 2935
6080.43 2957
6081.17 2965
6081.91 2894
6082.64 2796
6083.38 2809
6084.11 2855
6084.85 2821
6085.59 2765
6086.32 2682
6087.06 2746
6087.80 2692
6088.53 2653
6089.27 2706
6090.00 2760
6090.74 2828
6091.48 2848
6092.21 2825
6092.95 2828
6093.69 2862
6094.42 2870
6095.16 2760
6095.90 2617
6096.63 2686
6097.37 2658
6098.11 2617
6098.85 2590
6099.58 2590
6100.32 2569
6101.06 2562
6101.79 2632
6102.53 2545
6103.27 2604
6104.01 2561
6104.74 2561
6105.48 2499
6106.22 2441
6106.96 2501
6107.69 2517
6108.43 2521
6109.17 2541
6109.91 2545
6110.64 2649
6111.38 2616
6112.12 2708
6112.86 2702
6113.59 2649
6114.33 2686
6115.07 2719
6115.81 2721
6116.55 2757
6117.28 2784
6118.02 2831
6118.76 2841
6119.50 2778
6120.24 2833
6120.98 2796
6121.71 2799
6122.45 2880
6123.19 2877
6123.93 2924
6124.67 2877
6125.41 2894
6126.15 2958
6126.88 2913
6127.62 2903
6128.36 2874
6129.10 2917
6129.84 3011
6130.58 2996
6131.32 2996
6132.06 3071
6132.80 3003
6133.53 3003
6134.27 3163
6135.01 3272
6135.75 3321
6136.49 3526
6137.23 3534
6137.97 3598
6138.71 3695
6139.45 3903
6140.19 4001
6140.93 3963
6141.67 4131
6142.41 4091
6143.15 4125
6143.89 4111
6144.63 3986
6145.37 3941
6146.11 3834
6146.85 3665
6147.59 3611
6148.33 3651
6149.07 3593
6149.81 3478
6150.55 3540
6151.29 3553
6152.03 3618
6152.77 3665
6153.51 3644
6154.25 3618
6154.99 3741
6155.73 3747
6156.47 3839
6157.21 3862
6157.95 3755
6158.69 3883
6159.43 3876
6160.17 3936
6160.91 3864
6161.65 4036
6162.39 4201
6163.13 4391
6163.88 4397
6164.62 4539
6165.36 4741
6166.10 4986
6166.84 5149
6167.58 5243
6168.32 5369
6169.06 5300
6169.80 5323
6170.55 5324
6171.29 5124
6172.03 5110
6172.77 5066
6173.51 5050
6174.25 5022
6174.99 5013
6175.74 4937
6176.48 5046
6177.22 5090
6177.96 5244
6178.70 5513
6179.44 6119
6180.19 6824
6180.93 7790
6181.67 9136
6182.41 10640
6183.15 11890
6183.90 12667
6184.64 12960
6185.38 12776
6186.12 12008
6186.87 11167
6187.61 10029
6188.35 9011
6189.09 8154
6189.84 7379
6190.58 6850
6191.32 6333
6192.06 5851
6192.81 5695
6193.55 5552
6194.29 5550
6195.03 5472
6195.78 5344
6196.52 5255
6197.26 5194
6198.01 5103
6198.75 4879
6199.49 4983
6200.23 4969
6200.98 4947
6201.72 4875
6202.46 4898
6203.21 4974
6203.95 5275
6204.69 5507
6205.44 6085
6206.18 7113
6206.92 8467
6207.67 10372
6208.41 12482
6209.15 14260
6209.90 15677
6210.64 16377
6211.39 16201
6212.13 15305
6212.87 13976
6213.62 12380
6214.36 10581
6215.11 8986
6215.85 7785
6216.59 6837
6217.34 5840
6218.08 5240
6218.83 4786
6219.57 4432
6220.31 4072
6221.06 4007
6221.80 4055
6222.55 3932
6223.29 3864
6224.04 3804
6224.78 3682
6225.53 3445
6226.27 3494
6227.02 3376
6227.76 3285
6228.50 3169
6229.25 3073
6229.99 3003
6230.74 2966
6231.48 2967
6232.23 2861
6232.97 2920
6233.72 2922
6234.46 2954
6235.21 2999
6235.96 3032
6236.70 3029
6237.45 3124
6238.19 3129
6238.94 3158
6239.68 3275
6240.43 3430
6241.17 3429
6241.92 3427
6242.66 3479
6243.41 3337
6244.16 3343
6244.90 3348
6245.65 3365
6246.39 3390
6247.14 3421
6247.88 3567
6248.63 3499
6249.38 3533
6250.12 3429
6250.87 3262
6251.62 3324
6252.36 3383
6253.11 3258
6253.85 3208
6254.60 3130
6255.35 3098
6256.09 3054
6256.84 3063
6257.59 3034
6258.33 3026
6259.08 3033
6259.83 2975
6260.57 3018
6261.32 3000
6262.07 2940
6262.81 3035
6263.56 2873
6264.31 2826
6265.05 2759
6265.80 2807
6266.55 2807
6267.30 2768
6268.04 2765
6268.79 2675
6269.54 2698
6270.28 2680
6271.03 2711
6271.78 2803
6272.53 2727
6273.27 2655
6274.02 2663
6274.77 2704
6275.52 2753
6276.26 2737
6277.01 2775
6277.76 2804
6278.51 2818
6279.25 2787
6280.00 2683
6280.75 2617
6281.50 2632
6282.25 2602
6282.99 2448
6283.74 2403
6284.49 2477
6285.24 2357
6285.99 2377
6286.74 2283
6287.48 2254
6288.23 2261
6288.98 2208
6289.73 2154
6290.48 2087
6291.23 1993
6291.97 2072
6292.72 1982
6293.47 2069
6294.22 2070
6294.97 2093
6295.72 2093
6296.47 2155
6297.22 2062
6297.96 2014
6298.71 1959
6299.46 2017
6300.21 2065
6300.96 1930
6301.71 1876
6302.46 1986
6303.21 1957
6303.96 1881
6304.71 1849
6305.46 1953
6306.21 1918
6306.96 1845
6307.71 1909
6308.45 1930
6309.20 1963
6309.95 1983
6310.70 1957
6311.45 2007
6312.20 1941
6312.95 1997
6313.70 2104
6314.45 2012
6315.20 2000
6315.95 2028
6316.70 2066
6317.45 2073
6318.20 1964
6318.95 2005
6319.70 2003
6320.45 2001
6321.20 1872
6321.95 1853
6322.70 1871
6323.46 1834
6324.21 1836
6324.96 1842
6325.71 1852
6326.46 1805
6327.21 1863
6327.96 1829
6328.71 1791
6329.46 1857
6330.21 1888
6330.96 1836
6331.71 1753
6332.46 1717
6333.21 1766
6333.97 1774
6334.72 1740
6335.47 1739
6336.22 1728
6336.97 1755
6337.72 1705
6338.47 1754
6339.22 1729
6339.98 1698
6340.73 1744
6341.48 1743
6342.23 1714
6342.98 1760
6343.73 1710
6344.49 1669
6345.24 1679
6345.99 1721
6346.74 1748
6347.49 1791
6348.24 1771
6349.00 1740
6349.75 1833
6350.50 1875
6351.25 1949
6352.01 1983
6352.76 2011
6353.51 2147
6354.26 2161
6355.01 2155
6355.77 2161
6356.52 2205
6357.27 2121
6358.02 1972
6358.78 1899
6359.53 1913
6360.28 1897
6361.03 1851
6361.79 1819
6362.54 1861
6363.29 1835
6364.05 1837
6364.80 1820
6365.55 1832
6366.30 1892
6367.06 1926
6367.81 2004
6368.56 2202
6369.32 2092
6370.07 2061
6370.82 2052
6371.58 2033
6372.33 1926
6373.08 1895
6373.84 1819
6374.59 1787
6375.34 1762
6376.10 1767
6376.85 1734
6377.60 1844
6378.36 1769
6379.11 1753
6379.87 1848
6380.62 1826
6381.37 1808
6382.13 1833
6382.88 1792
6383.64 1870
6384.39 1809
6385.14 1822
6385.90 1808
6386.65 1709
6387.41 1709
6388.16 1721
6388.91 1709
6389.67 1705
6390.42 1739
6391.18 1705
6391.93 1670
6392.69 1662
6393.44 1673
6394.20 1661
6394.95 1689
6395.71 1731
6396.46 1766
6397.21 1649
6397.97 1749
6398.72 1790
6399.48 1736
6400.23 1687
6400.99 1646
6401.74 1677
6402.50 1712
6403.26 1599
6404.01 1613
6404.77 1579
6405.52 1650
6406.28 1620
6407.03 1586
6407.79 1659
6408.54 1685
6409.30 1581
6410.05 1646
6410.81 1658
6411.56 1649
6412.32 1672
6413.08 1696
6413.83 1706
6414.59 1696
6415.34 1653
6416.10 1688
6416.86 1659
6417.61 1676
6418.37 1638
6419.12 1661
6419.88 1632
6420.64 1566
6421.39 1589
6422.15 1592
6422.91 1617
6423.66 1646
6424.42 1670
6425.17 1654
6425.93 1677
6426.69 1705
6427.44 1683
6428.20 1691
6428.96 1635
6429.71 1642
6430.47 1699
6431.23 1735
6431.98 1724
6432.74 1718
6433.50 1777
6434.26 1780
6435.01 1755
6435.77 1806
6436.53 1787
6437.28 1825
6438.04 1786
6438.80 1827
6439.56 1810
6440.31 1865
6441.07 1903
6441.83 1935
6442.59 1914
6443.34 1966
6444.10 1944
6444.86 1947
6445.62 1919
6446.37 1991
6447.13 2004
6447.89 2003
6448.65 2002
6449.40 2030
6450.16 2032
6450.92 2034
6451.68 2017
6452.44 2074
6453.19 2039
6453.95 2046
6454.71 2064
6455.47 2116
6456.23 2065
6456.99 2128
6457.74 2125
6458.50 2144
6459.26 2119
6460.02 2148
6460.78 2134
6461.54 2184
6462.30 2227
6463.05 2290
6463.81 2371
6464.57 2381
6465.33 2455
6466.09 2463
6466.85 2506
6467.61 2517
6468.37 2540
6469.13 2502
6469.88 2542
6470.64 2551
6471.40 2587
6472.16 2607
6472.92 2586
6473.68 2578
6474.44 2542
6475.20 2566
6475.96 2677
6476.72 2739
6477.48 2803
6478.24 2775
6479.00 2865
6479.76 2985
6480.52 3000
6481.28 2946
6482.04 2983
6482.80 3001
6483.56 3053
6484.32 3018
6485.08 3115
6485.84 3160
6486.60 3149
6487.36 3148
6488.12 3209
6488.88 3184
6489.64 3286
6490.40 3370
6491.16 3452
6491.92 3585
6492.68 3600
6493.44 3746
6494.20 3771
6494.96 3710
6495.72 3718
6496.48 3777
6497.24 3708
6498.00 3669
6498.76 3658
6499.52 3691
6500.28 3653
6501.05 3706
6501.81 3831
6502.57 3852
6503.33 3956
6504.09 4286
6504.85 4769
6505.61 5509
6506.37 6774
6507.13 8461
6507.90 10231
6508.66 12099
6509.42 13404
6510.18 13719
6510.94 13446
6511.70 12463
6512.46 11293
6513.23 9785
6513.99 8446
6514.75 7310
6515.51 6275
6516.27 5578
6517.03 5121
6517.80 4677
6518.56 4479
6519.32 4327
6520.08 4213
6520.84 4103
6521.61 4131
6522.37 4076
6523.13 4079
6523.89 4075
6524.66 4053
6525.42 4171
6526.18 4391
6526.94 4646
6527.71 4675
6528.47 4784
6529.23 4748
6529.99 4686
6530.76 4522
6531.52 4479
6532.28 4613
6533.04 4816
6533.81 5283
6534.57 5985
6535.33 6859
6536.10 7951
6536.86 8928
6537.62 9442
6538.38 9499
6539.15 9395
6539.91 8546
6540.67 7808
6541.44 7019
6542.20 6042
6542.96 5376
6543.73 4910
6544.49 4541
6545.25 4334
6546.02 4173
6546.78 4013
6547.55 4041
6548.31 4122
6549.07 3913
6549.84 3844
6550.60 3805
6551.36 3748
6552.13 3759
6552.89 3716
6553.66 3791
6554.42 3710
6555.18 3584
6555.95 3652
6556.71 3499
6557.48 3473
6558.24 3541
6559.01 3520
6559.77 3608
6560.53 3700
6561.30 3697
6562.06 3722
6562.83 3780
6563.59 3786
6564.36 3950
6565.12 3977
6565.89 3985
6566.65 3936
6567.42 3986
6568.18 3941
6568.95 3896
6569.71 3803
6570.48 3939
6571.24 3938
6572.01 4037
6572.77 4001
6573.54 3934
6574.30 4012
6575.07 4125
6575.83 4076
6576.60 4104
6577.36 4072
6578.13 4048
6578.89 4121
6579.66 4095
6580.42 4146
6581.19 4098
6581.96 4073
6582.72 4156
6583.49 4180
6584.25 4251
6585.02 4198
6585.78 4257
6586.55 4222
6587.32 4232
6588.08 4108
6588.85 4103
6589.61 4146
6590.38 4320
6591.15 4289
6591.91 4489
6592.68 4622
6593.45 4939
6594.21 5164
6594.98 5355
6595.74 5592
6596.51 5690
6597.28 5598
6598.04 5495
6598.81 5252
6599.58 5043
6600.34 4910
6601.11 4500
6601.88 4368
6602.64 4170
6603.41 4069
6604.18 3849
6604.95 3679
6605.71 3705
6606.48 3635
6607.25 3590
6608.01 3653
6608.78 3621
6609.55 3654
6610.32 3666
6611.08 3654
6611.85 3652
6612.62 3522
6613.38 3549
6614.15 3560
6614.92 3479
6615.69 3395
6616.46 3440
6617.22 3414
6617.99 3421
6618.76 3462
6619.53 3474
6620.29 3625
6621.06 3769
6621.83 3909
6622.60 4039
6623.37 4168
6624.13 4217
6624.90 4219
6625.67 4110
6626.44 4005
6627.21 3912
6627.98 3873
6628.74 3730
6629.51 3473
6630.28 3479
6631.05 3455
6631.82 3553
6632.59 3626
6633.35 3801
6634.12 3881
6634.89 4005
6635.66 4226
6636.43 4277
6637.20 4398
6637.97 4388
6638.74 4492
6639.51 4550
6640.27 4604
6641.04 4791
6641.81 4902
6642.58 4897
6643.35 5036
6644.12 4918
6644.89 4789
6645.66 4579
6646.43 4183
6647.20 4081
6647.97 3694
6648.74 3444
6649.51 3251
6650.28 3104
6651.05 3042
6651.82 3084
6652.58 2924
6653.35 2853
6654.12 2853
6654.89 2903
6655.66 2875
6656.43 2806
6657.20 2758
6657.97 2750
6658.74 2694
6659.51 2641
6660.28 2725
6661.05 2639
6661.83 2567
6662.60 2565
6663.37 2554
6664.14 2542
6664.91 2550
6665.68 2580
6666.45 2539
6667.22 2585
6667.99 2636
6668.76 2693
6669.53 2713
6670.30 2677
6671.07 2639
6671.84 2760
6672.61 2888
6673.38 2848
6674.16 2785
6674.93 2795
6675.70 2777
6676.47 2725
6677.24 2741
6678.01 2754
6678.78 2802
6679.55 2776
6680.33 2826
6681.10 2860
6681.87 2884
6682.64 2864
6683.41 2896
6684.18 3038
6684.95 3118
6685.73 3155
6686.50 3233
6687.27 3162
6688.04 3169
6688.81 3132
6689.58 2911
6690.36 2818
6691.13 2688
6691.90 2609
6692.67 2572
6693.44 2566
6694.22 2501
6694.99 2442
6695.76 2426
6696.53 2407
6697.31 2431
6698.08 2356
6698.85 2394
6699.62 2381
6700.40 2416
6701.17 2388
6701.94 2333
6702.71 2312
6703.49 2212
6704.26 2280
6705.03 2260
6705.80 2261
6706.58 2317
6707.35 2265
6708.12 2159
6708.90 2215
6709.67 2208
6710.44 2157
6711.22 2181
6711.99 2183
6712.76 2096
6713.54 2148
6714.31 2122
6715.08 2102
6715.86 2078
6716.63 2095
6717.40 2095
6718.18 2015
6718.95 2069
6719.72 2088
6720.50 2067
6721.27 2031
6722.04 2068
6722.82 2065
6723.59 2117
6724.37 2084
6725.14 2079
6725.91 2072
6726.69 2021
6727.46 1993
6728.24 2043
6729.01 1984
6729.78 1955
6730.56 1925
6731.33 1922
6732.11 1993
6732.88 2019
6733.66 1970
6734.43 2008
6735.20 1984
6735.98 2063
6736.75 2050
6737.53 2011
6738.30 2064
6739.08 2044
6739.85 2062
6740.63 2084
6741.40 2110
6742.18 2128
6742.95 2067
6743.73 2045
6744.50 2050
6745.28 2127
6746.05 2161
6746.83 2147
6747.60 2110
6748.38 2148
6749.15 2243
6749.93 2239
6750.70 2274
6751.48 2439
6752.25 2426
6753.03 2476
6753.81 2535
6754.58 2593
6755.36 2571
6756.13 2503
6756.91 2536
6757.68 2493
6758.46 2354
6759.24 2323
6760.01 2357
6760.79 2276
6761.56 2327
6762.34 2325
6763.12 2286
6763.89 2258
6764.67 2278
6765.44 2294
6766.22 2284
6767.00 2352
6767.77 2294
6768.55 2298
6769.33 2291
6770.10 2329
6770.88 2250
6771.66 2204
6772.43 2203
6773.21 2129
6773.99 2155
6774.76 2109
6775.54 2059
6776.32 2037
6777.09 2076
6777.87 1974
6778.65 1940
6779.42 1873
6780.20 1933
6780.98 1938
6781.76 1923
6782.53 1971
6783.31 1877
6784.09 1855
6784.87 1853
6785.64 1884
6786.42 1856
6787.20 1831
6787.98 1846
6788.75 1764
6789.53 1779
6790.31 1830
6791.09 1814
6791.86 1774
6792.64 1733
6793.42 1764
6794.20 1711
6794.98 1750
6795.75 1760
6796.53 1647
6797.31 1733
6798.09 1743
6798.87 1702
6799.64 1794
6800.42 1732
6801.20 1778
6801.98 1785
6802.76 1788
6803.54 1768
6804.31 1760
6805.09 1856
6805.87 1808
6806.65 1754
6807.43 1820
6808.21 1789
6808.99 1757
6809.76 1769
6810.54 1808
6811.32 1758
6812.10 1786
6812.88 1781
6813.66 1776
6814.44 1801
6815.22 1744
6816.00 1790
6816.78 1848
6817.55 1816
6818.33 1800
6819.11 1854
6819.89 1835
6820.67 1772
6821.45 1803
6822.23 1814
6823.01 1796
6823.79 1808
6824.57 1811
6825.35 1766
6826.13 1789
6826.91 1780
6827.69 1764
6828.47 1775
6829.25 1762
6830.03 1813
6830.81 1723
6831.59 1746
6832.37 1803
6833.15 1762
6833.93 1753
6834.71 1886
6835.49 1962
6836.27 2152
6837.05 2505
6837.83 2913
6838.61 3280
6839.39 3581
6840.17 3775
6840.95 3873
6841.73 3604
6842.51 3505
6843.29 3308
6844.08 2947
6844.86 2699
6845.64 2542
6846.42 2385
6847.20 2294
6847.98 2230
6848.76 2253
6849.54 2321
6850.32 2432
6851.10 2514
6851.89 2599
6852.67 2681
6853.45 2686
6854.23 2582
6855.01 2515
6855.79 2381
6856.57 2221
6857.35 2158
6858.14 2141
6858.92 2056
6859.70 1936
6860.48 1862
6861.26 1797
6862.04 1829
6862.83 1821
6863.61 1830
6864.39 1867
6865.17 1901
6865.95 1913
6866.74 1926
6867.52 1961
6868.30 1933
6869.08 1998
6869.86 1946
6870.65 1925
6871.43 1877
6872.21 1916
6872.99 1898
6873.78 1968
6874.56 1996
6875.34 2107
6876.12 2104
6876.91 2098
6877.69 2197
6878.47 2193
6879.25 2233
6880.04 2359
6880.82 2515
6881.60 2671
6882.39 2815
6883.17 2896
6883.95 2912
6884.74 2957
6885.52 2897
6886.30 2861
6887.08 2923
6887.87 3014
6888.65 3065
6889.43 3159
6890.22 3232
6891.00 3134
6891.78 3127
6892.57 2980
6893.35 2887
6894.14 2767
6894.92 2674
6895.70 2699
6896.49 2625
6897.27 2624
6898.05 2581
6898.84 2584
6899.62 2569
6900.41 2532
6901.19 2576
6901.97 2628
6902.76 2568
6903.54 2544
6904.33 2542
6905.11 2523
6905.89 2538
6906.68 2473
6907.46 2463
6908.25 2484
6909.03 2514
6909.82 2502
6910.60 2386
6911.39 2425
6912.17 2456
6912.96 2420
6913.74 2483
6914.52 2525
6915.31 2495
6916.09 2578
6916.88 2573
6917.66 2528
6918.45 2519
6919.23 2462
6920.02 2471
6920.80 2499
6921.59 2515
6922.37 2512
6923.16 2550
6923.95 2552
6924.73 2611
6925.52 2665
6926.30 2695
6927.09 2763
6927.87 2764
6928.66 2739
6929.44 2770
6930.23 2822
6931.01 2873
6931.80 2813
6932.59 2926
6933.37 2810
6934.16 2911
6934.94 2872
6935.73 2859
6936.52 2884
6937.30 2938
6938.09 3049
6938.87 3180
6939.66 3317
6940.45 3449
6941.23 3619
6942.02 3793
6942.81 4123
6943.59 4168
6944.38 4284
6945.16 4320
6945.95 4477
6946.74 4365
6947.52 4394
6948.31 4445
6949.10 4474
6949.88 4473
6950.67 4319
6951.46 4191
6952.25 4104
6953.03 4088
6953.82 4001
6954.61 3929
6955.39 3953
6956.18 3866
6956.97 3908
6957.75 3898
6958.54 4000
6959.33 4001
6960.12 3892
6960.90 3982
6961.69 4030
6962.48 3917
6963.27 4076
6964.05 4126
6964.84 4129
6965.63 4371
6966.42 4607
6967.20 4754
6967.99 5095
6968.78 5233
6969.57 5236
6970.36 5512
6971.14 5664
6971.93 5719
6972.72 5764
6973.51 5652
6974.30 5572
6975.08 5585
6975.87 5588
6976.66 5691
6977.45 5675
6978.24 5849
6979.03 6042
6979.81 6276
6980.60 6669
6981.39 7432
6982.18 8327
6982.97 9891
6983.76 12072
6984.55 14613
6985.34 17242
6986.12 19900
6986.91 21582
6987.70 21990
6988.49 21673
6989.28 20136
6990.07 17875
6990.86 15375
6991.65 12884
6992.44 10600
6993.23 8934
6994.01 7510
6994.80 6526
6995.59 5750
6996.38 5097
6997.17 4668
6997.96 4416
6998.75 4173
6999.54 3884
7000.33 3847
7001.12 3770
7001.91 3655
7002.70 3538
7003.49 3419
7004.28 3391
7005.07 3178
7005.86 3104
7006.65 2963
7007.44 2753
7008.23 2675
7009.02 2709
7009.81 2695
7010.60 2712
7011.39 2829
7012.18 3035
7012.97 3107
7013.76 3209
7014.55 3373
7015.34 3392
7016.13 3362
7016.92 3267
7017.71 3148
7018.50 3078
7019.29 2954
7020.08 3013
7020.88 3018
7021.67 2992
7022.46 3113
7023.25 3098
7024.04 3183
7024.83 3198
7025.62 3304
7026.41 3325
7027.20 3366
7027.99 3291
7028.79 3197
7029.58 3104
7030.37 2999
7031.16 3000
7031.95 2938
7032.74 2851
7033.53 2775
7034.33 2713
7035.12 2775
7035.91 2750
7036.70 2834
7037.49 2811
7038.28 2870
7039.08 2848
7039.87 2951
7040.66 3018
7041.45 2924
7042.24 2923
7043.04 2972
7043.83 3018
7044.62 2990
7045.41 3000
7046.20 2935
7047.00 2990
7047.79 2975
7048.58 3080
7049.37 3142
7050.17 3240
7050.96 3258
7051.75 3257
7052.54 3297
7053.34 3241
7054.13 3114
7054.92 3088
7055.71 2947
7056.51 2922
7057.30 2857
7058.09 2863
7058.89 2847
7059.68 2805
7060.47 2808
7061.26 2857
7062.06 2877
7062.85 2702
7063.64 2678
7064.44 2591
7065.23 2600
7066.02 2602
7066.82 2555
7067.61 2528
7068.40 2436
7069.20 2373
7069.99 2302
7070.78 2298
7071.58 2287
7072.37 2256
7073.17 2217
7073.96 2242
7074.75 2245
7075.55 2191
7076.34 2104
7077.13 2100
7077.93 2096
7078.72 2086
7079.52 2089
7080.31 2010
7081.10 1971
7081.90 1997
7082.69 2008
7083.49 2040
7084.28 2029
7085.08 1949
7085.87 1988
7086.67 2074
7087.46 2085
7088.25 2123
7089.05 2114
7089.84 2105
7090.64 2138
7091.43 2029
7092.23 1904
7093.02 1881
7093.82 1831
7094.61 1829
7095.41 1739
7096.20 1666
7097.00 1647
7097.79 1634
7098.59 1621
7099.38 1674
7100.18 1680
7100.97 1655
7101.77 1629
7102.56 1606
7103.36 1535
7104.15 1613
7104.95 1596
7105.75 1557
7106.54 1552
7107.34 1561
7108.13 1492
7108.93 1443
7109.72 1416
7110.52 1425
7111.32 1458
7112.11 1502
7112.91 1474
7113.70 1439
7114.50 1458
7115.30 1447
7116.09 1496
7116.89 1483
7117.68 1441
7118.48 1448
7119.28 1473
7120.07 1462
7120.87 1445
7121.67 1416
7122.46 1448
7123.26 1511
7124.06 1418
7124.85 1392
7125.65 1382
7126.45 1411
7127.24 1419
7128.04 1444
7128.84 1505
7129.63 1462
7130.43 1503
7131.23 1545
7132.02 1598
7132.82 1483
7133.62 1513
7134.41 1450
7135.21 1465
7136.01 1414
7136.81 1461
7137.60 1411
7138.40 1369
7139.20 1385
7140.00 1332
7140.79 1335
7141.59 1326
7142.39 1311
7143.19 1316
7143.98 1311
7144.78 1274
7145.58 1257
7146.38 1270
7147.18 1326
7147.97 1269
7148.77 1269
7149.57 1234
7150.37 1295
7151.17 1264
7151.96 1222
7152.76 1273
7153.56 1296
7154.36 1265
7155.16 1317
7155.95 1303
7156.75 1342
7157.55 1352
7158.35 1366
7159.15 1301
7159.95 1329
7160.75 1352
7161.54 1298
7162.34 1289
7163.14 1328
7163.94 1388
7164.74 1374
7165.54 1386
7166.34 1369
7167.14 1361
7167.93 1363
7168.73 1364
7169.53 1319
7170.33 1325
7171.13 1215
7171.93 1185
7172.73 1192
7173.53 1159
7174.33 1133
7175.13 1188
7175.93 1181
7176.73 1142
7177.53 1156
7178.33 1125
7179.13 1138
7179.93 1171
7180.73 1144
7181.53 1192
7182.32 1220
7183.12 1211
7183.92 1212
7184.72 1244
7185.52 1203
7186.32 1131
7187.12 1138
7187.92 1164
7188.72 1142
7189.53 1078
7190.33 1131
7191.13 1107
7191.93 1136
7192.73 1107
7193.53 1097
7194.33 1124
7195.13 1095
7195.93 1060
7196.73 1088
7197.53 1099
7198.33 1088
7199.13 1107
7199.93 1075
7200.73 1097
7201.53 1153
7202.33 1147
7203.14 1132
7203.94 1164
7204.74 1182
7205.54 1185
7206.34 1110
7207.14 1142
7207.94 1123
7208.74 1150
7209.55 1088
7210.35 1096
7211.15 1115
7211.95 1105
7212.75 1113
7213.55 1097
7214.35 1055
7215.16 1103
7215.96 1120
7216.76 1092
7217.56 1125
7218.36 1135
7219.16 1167
7219.97 1149
7220.77 1142
7221.57 1123
7222.37 1154
7223.17 1140
7223.98 1194
7224.78 1162
7225.58 1119
7226.38 1204
7227.19 1199
7227.99 1181
7228.79 1175
7229.59 1181
7230.40 1165
7231.20 1201
7232.00 1222
7232.80 1207
7233.61 1243
7234.41 1287
7235.21 1432
7236.01 1492
7236.82 1603
7237.62 1553
7238.42 1647
7239.23 1642
7240.03 1626
7240.83 1447
7241.63 1515
7242.44 1464
7243.24 1406
7244.04 1351
7244.85 1297
7245.65 1305
7246.45 1320
7247.26 1260
7248.06 1260
7248.86 1276
7249.67 1262
7250.47 1266
7251.28 1262
7252.08 1238
7252.88 1322
7253.69 1350
7254.49 1276
7255.29 1288
7256.10 1344
7256.90 1340
7257.71 1319
7258.51 1346
7259.31 1307
7260.12 1295
7260.92 1294
7261.73 1252
7262.53 1356
7263.34 1392
7264.14 1313
7264.94 1319
7265.75 1409
7266.55 1420
7267.36 1418
7268.16 1391
7268.97 1352
7269.77 1330
7270.58 1400
7271.38 1418
7272.19 1366
7272.99 1329
7273.80 1359
7274.60 1385
7275.41 1412
7276.21 1401
7277.02 1395
7277.82 1469
7278.63 1421
7279.43 1458
7280.24 1474
7281.04 1565
7281.85 1630
7282.65 1787
7283.46 2009
7284.26 2232
7285.07 2365
7285.87 2445
7286.68 2459
7287.49 2412
7288.29 2306
7289.10 2202
7289.90 2050
7290.71 1869
7291.52 1745
7292.32 1647
7293.13 1603
7293.93 1528
7294.74 1501
7295.55 1467
7296.35 1446
7297.16 1490
7297.96 1477
7298.77 1459
7299.58 1457
7300.38 1476
7301.19 1469
7302.00 1517
7302.80 1454
7303.61 1444
7304.42 1492
7305.22 1524
7306.03 1498
7306.84 1498
7307.64 1534
7308.45 1655
7309.26 1666
7310.06 1726
7310.87 1793
7311.68 1822
7312.48 1870
7313.29 1877
7314.10 1843
7314.90 1845
7315.71 1831
7316.52 1775
7317.33 1840
7318.13 1886
7318.94 2068
7319.75 2223
7320.56 2360
7321.36 2437
7322.17 2542
7322.98 2533
7323.79 2368
7324.59 2240
7325.40 2146
7326.21 1989
7327.02 1975
7327.83 1866
7328.63 1765
7329.44 1686
7330.25 1608
7331.06 1622
7331.87 1579
7332.67 1591
7333.48 1512
7334.29 1582
7335.10 1546
7335.91 1531
7336.72 1611
7337.52 1623
7338.33 1645
7339.14 1658
7339.95 1735
7340.76 1714
7341.57 1724
7342.38 1753
7343.18 1743
7343.99 1793
7344.80 1783
7345.61 1699
7346.42 1633
7347.23 1607
7348.04 1638
7348.85 1626
7349.66 1577
7350.46 1581
7351.27 1519
7352.08 1556
7352.89 1561
7353.70 1547
7354.51 1438
7355.32 1482
7356.13 1541
7356.94 1561
7357.75 1629
7358.56 1758
7359.37 1796
7360.18 1907
7360.99 1885
7361.80 2009
7362.61 2008
7363.42 1998
7364.23 1938
7365.04 1940
7365.85 1947
7366.66 1870
7367.47 1829
7368.28 1779
7369.09 1752
7369.90 1703
7370.71 1617
7371.52 1589
7372.33 1556
7373.14 1576
7373.95 1551
7374.76 1534
7375.57 1603
7376.38 1543
7377.19 1550
7378.00 1639
7378.81 1653
7379.62 1807
7380.43 1906
7381.24 1966
7382.06 2073
7382.87 2148
7383.68 2237
7384.49 2145
7385.30 2025
7386.11 1885
7386.92 1788
7387.73 1769
7388.54 1693
7389.36 1598
7390.17 1512
7390.98 1434
7391.79 1361
7392.60 1318
7393.41 1383
7394.22 1328
7395.04 1302
7395.85 1297
7396.66 1270
7397.47 1319
7398.28 1307
7399.09 1297
7399.91 1290
7400.72 1372
7401.53 1447
7402.34 1422
7403.15 1383
7403.97 1323
7404.78 1268
7405.59 1297
7406.40 1308
7407.21 1308
7408.03 1313
7408.84 1288
7409.65 1249
7410.46 1220
7411.28 1204
7412.09 1256
7412.90 1234
7413.71 1109
7414.53 1127
7415.34 1102
7416.15 1108
7416.96 1129
7417.78 1055
7418.59 1066
7419.40 1039
7420.22 1094
7421.03 1085
7421.84 1022
7422.66 1062
7423.47 1081
7424.28 1053
7425.09 1009
7425.91 1018
7426.72 1033
7427.53 1072
7428.35 1080
7429.16 1076
7429.98 1059
7430.79 1088
7431.60 1056
7432.42 1049
7433.23 1019
7434.04 996
7434.86 1022
7435.67 1041
7436.48 1037
7437.30 1045
7438.11 1005
7438.93 1047
7439.74 1079
7440.55 1025
7441.37 1030
7442.18 1006
7443.00 1021
7443.81 1067
7444.63 1009
7445.44 1028
7446.25 1012
7447.07 1006
7447.88 987
7448.70 976
7449.51 980
7450.33 990
7451.14 981
7451.96 969
7452.77 921
7453.59 941
7454.40 982
7455.22 1015
7456.03 998
7456.85 996
7457.66 971
7458.48 973
7459.29 967
7460.11 960
7460.92 983
7461.74 996
7462.55 949
7463.37 958
7464.18 948
7465.00 974
7465.81 977
7466.63 917
7467.44 937
7468.26 978
7469.08 1030
7469.89 1007
7470.71 1001
7471.52 964
7472.34 1014
7473.15 1026
7473.97 1036
7474.79 988
7475.60 963
7476.42 1000
7477.23 984
7478.05 982
7478.87 959
7479.68 948
7480.50 989
7481.32 961
7482.13 1014
7482.95 1067
7483.76 1058
7484.58 1031
7485.40 1046
7486.21 1052
7487.03 1015
7487.85 1008
7488.66 956
7489.48 950
7490.30 923
7491.11 932
7491.93 897
7492.75 885
7493.57 900
7494.38 884
7495.20 928
7496.02 948
7496.83 938
7497.65 907
7498.47 925
7499.29 931
7500.10 898
7500.92 882
7501.74 854
7502.55 840
7503.37 870
7504.19 849
7505.01 827
7505.83 802
7506.64 862
7507.46 841
7508.28 843
7509.10 785
7509.91 820
7510.73 786
7511.55 813
7512.37 830
7513.19 838
7514.00 830
7514.82 818
7515.64 846
7516.46 832
7517.28 818
7518.10 837
7518.91 777
7519.73 791
7520.55 804
7521.37 804
7522.19 827
7523.01 804
7523.82 812
7524.64 833
7525.46 813
7526.28 791
7527.10 811
7527.92 825
7528.74 814
7529.56 820
7530.38 784
7531.19 825
7532.01 844
7532.83 852
7533.65 806
7534.47 804
7535.29 825
7536.11 814
7536.93 799
7537.75 834
7538.57 823
7539.39 774
7540.21 846
7541.03 767
7541.85 807
7542.67 816
7543.48 791
7544.30 838
7545.12 847
7545.94 826
7546.76 802
7547.58 822
7548.40 809
7549.22 833
7550.04 852
7550.86 798
7551.68 764
7552.50 807
7553.32 803
7554.14 796
7554.97 800
7555.79 791
7556.61 805
7557.43 806
7558.25 849
7559.07 830
7559.89 791
7560.71 814
7561.53 766
7562.35 784
7563.17 811
7563.99 831
7564.81 772
7565.63 762
7566.45 802
7567.28 857
7568.10 836
7568.92 792
7569.74 756
7570.56 811
7571.38 862
7572.20 814
7573.02 774
7573.84 856
7574.67 796
7575.49 788
7576.31 806
7577.13 834
7577.95 825
7578.77 842
7579.60 816
7580.42 803
7581.24 754
7582.06 812
7582.88 834
7583.70 806
7584.53 810
7585.35 814
7586.17 826
7586.99 803
7587.81 781
7588.64 808
7589.46 816
7590.28 791
7591.10 820
7591.93 847
7592.75 809
7593.57 795
7594.39 828
7595.22 789
7596.04 855
7596.86 870
7597.68 892
7598.51 883
7599.33 877
7600.15 915
7600.97 871
7601.80 893
7602.62 937
7603.44 923
7604.27 938
7605.09 910
7605.91 966
7606.73 915
7607.56 916
7608.38 910
7609.20 928
7610.03 944
7610.85 935
7611.67 934
7612.50 890
7613.32 898
7614.15 929
7614.97 894
7615.79 915
7616.62 967
7617.44 1016
7618.26 965
7619.09 1028
7619.91 1088
7620.73 1103
7621.56 1128
7622.38 1075
7623.21 1074
7624.03 1024
7624.85 1016
7625.68 1018
7626.50 993
7627.33 999
7628.15 1007
7628.98 1063
7629.80 976
7630.62 971
7631.45 992
7632.27 1005
7633.10 963
7633.92 995
7634.75 975
7635.57 969
7636.40 971
7637.22 940
7638.05 879
7638.87 845
7639.70 896
7640.52 901
7641.35 888
7642.17 868
7643.00 843
7643.82 873
7644.65 918
7645.47 909
7646.30 962
7647.12 936
7647.95 951
7648.77 930
7649.60 976
7650.42 987
7651.25 933
7652.08 937
7652.90 953
7653.73 939
7654.55 954
7655.38 924
7656.20 919
7657.03 908
7657.86 893
7658.68 888
7659.51 852
7660.33 799
7661.16 844
7661.99 904
7662.81 877
7663.64 813
7664.46 783
7665.29 820
7666.12 849
7666.94 846
7667.77 894
7668.60 820
7669.42 834
7670.25 805
7671.08 789
7671.90 816
7672.73 790
7673.56 808
7674.38 838
7675.21 832
7676.04 842
7676.86 847
7677.69 813
7678.52 841
7679.34 829
7680.17 823
7681.00 801
7681.83 870
7682.65 798
7683.48 856
7684.31 859
7685.13 844
7685.96 836
7686.79 858
7687.62 879
7688.44 876
7689.27 867
7690.10 861
7690.93 860
7691.76 857
7692.58 878
7693.41 862
7694.24 846
7695.07 797
7695.89 863
7696.72 860
7697.55 907
7698.38 876
7699.21 875
7700.03 861
7700.86 887
7701.69 834
7702.52 873
7703.35 858
7704.18 797
7705.00 835
7705.83 810
7706.66 835
7707.49 820
7708.32 840
7709.15 863
7709.98 855
7710.80 832
7711.63 815
7712.46 858
7713.29 826
7714.12 820
7714.95 788
7715.78 801
7716.61 853
7717.44 872
7718.27 850
7719.09 852
7719.92 840
7720.75 821
7721.58 813
7722.41 867
7723.24 802
7724.07 763
7724.90 867
7725.73 822
7726.56 823
7727.39 862
7728.22 898
7729.05 910
7729.88 914
7730.71 977
7731.54 944
7732.37 986
7733.20 986
7734.03 902
7734.86 947
7735.69 881
7736.52 864
7737.35 809
7738.18 869
7739.01 864
7739.84 859
7740.67 896
7741.50 819
7742.33 823
7743.16 878
7743.99 888
7744.82 901
7745.65 952
7746.48 975
7747.31 1113
7748.14 1145
7748.98 1175
7749.81 1227
7750.64 1196
7751.47 1193
7752.30 1091
7753.13 1047
7753.96 999
7754.79 968
7755.62 940
7756.45 889
7757.29 890
7758.12 880
7758.95 823
7759.78 872
7760.61 851
7761.44 851
7762.27 825
7763.11 811
7763.94 761
7764.77 785
7765.60 804
7766.43 792
7767.26 748
7768.10 784
7768.93 826
7769.76 807
7770.59 797
7771.42 787
7772.26 773
7773.09 803
7773.92 749
7774.75 774
7775.58 849
7776.42 779
7777.25 759
7778.08 786
7778.91 833
7779.75 815
7780.58 851
7781.41 854
7782.24 806
7783.08 792
7783.91 803
7784.74 890
7785.57 851
7786.41 854
7787.24 823
7788.07 823
7788.91 823
7789.74 844
7790.57 840
7791.40 845
7792.24 833
7793.07 864
7793.90 823
7794.74 814
7795.57 800
7796.40 870
7797.24 876
7798.07 900
7798.90 891
7799.74 848
7800.57 878
7801.40 870
7802.24 861
7803.07 899
7803.91 902
7804.74 889
7805.57 869
7806.41 945
7807.24 931
7808.07 896
7808.91 890
7809.74 950
7810.58 891
7811.41 885
7812.25 942
7813.08 965
7813.91 952
7814.75 1013
7815.58 1060
7816.42 1094
7817.25 1102
7818.09 1124
7818.92 1138
7819.75 1107
7820.59 1108
7821.42 1088
7822.26 1081
7823.09 1128
7823.93 1176
7824.76 1197
7825.60 1157
7826.43 1125
7827.27 1131
7828.10 1073
7828.94 1063
7829.77 1039
7830.61 1007
7831.44 1047
7832.28 1016
7833.11 1003
7833.95 1070
7834.78 1104
7835.62 1114
7836.46 1136
7837.29 1148
7838.13 1112
7838.96 1072
7839.80 1062
7840.63 1113
7841.47 1050
7842.31 1016
7843.14 971
7843.98 940
7844.81 924
7845.65 921
7846.48 902
7847.32 904
7848.16 911
7848.99 872
7849.83 829
7850.67 881
7851.50 836
7852.34 836
7853.17 832
7854.01 865
7854.85 906
7855.68 876
7856.52 844
7857.36 817
7858.19 816
7859.03 881
7859.87 856
7860.70 828
7861.54 864
7862.38 829
7863.21 840
7864.05 876
7864.89 883
7865.73 817
7866.56 869
7867.40 888
7868.24 884
7869.07 846
7869.91 822
7870.75 859
7871.59 866
7872.42 937
7873.26 914
7874.10 943
7874.94 892
7875.77 877
7876.61 879
7877.45 941
7878.29 958
7879.12 1009
7879.96 1031
7880.80 1013
7881.64 1010
7882.47 1050
7883.31 1048
7884.15 1011
7884.99 1050
7885.83 1024
7886.67 988
7887.50 947
7888.34 921
7889.18 919
7890.02 994
7890.86 971
7891.69 994
7892.53 1012
7893.37 996
7894.21 1034
7895.05 940
7895.89 914
7896.73 971
7897.57 963
7898.40 945
7899.24 892
7900.08 915
7900.92 946
7901.76 912
7902.60 935
7903.44 957
7904.28 974
7905.12 889
7905.95 948
7906.79 911
7907.63 892
7908.47 904
7909.31 896
7910.15 923
7910.99 936
7911.83 973
7912.67 981
7913.51 968
7914.35 986
7915.19 1043
7916.03 1056
7916.87 1176
7917.71 1181
7918.55 1256
7919.39 1229
7920.23 1230
7921.07 1185
7921.91 1182
7922.75 1126
7923.59 1063
7924.43 1038
7925.27 1007
7926.11 944
7926.95 947
7927.79 963
7928.63 907
7929.47 903
7930.31 851
7931.15 848
7931.99 886
7932.83 835
7933.67 859
7934.51 860
7935.35 853
7936.19 810
7937.04 786
7937.88 796
7938.72 788
7939.56 788
7940.40 803
7941.24 798
7942.08 814
7942.92 760
7943.76 828
7944.60 857
7945.45 826
7946.29 779
7947.13 827
7947.97 840
7948.81 811
7949.65 844
7950.49 802
7951.34 810
7952.18 839
7953.02 833
7953.86 829
7954.70 869
7955.54 804
7956.39 810
7957.23 861
7958.07 922
7958.91 879
7959.75 864
7960.60 866
7961.44 858
7962.28 824
7963.12 859
7963.96 858
7964.81 837
7965.65 860
7966.49 868
7967.33 914
7968.18 901
7969.02 912
7969.86 920
7970.70 942
7971.55 922
7972.39 896
7973.23 843
7974.08 862
7974.92 809
7975.76 776
7976.60 812
7977.45 761
7978.29 782
7979.13 783
7979.98 761
7980.82 757
7981.66 761
7982.51 753
7983.35 760
7984.19 730
7985.04 709
7985.88 763
7986.72 761
7987.57 715
7988.41 729
7989.25 738
7990.10 703
7990.94 702
7991.78 702
7992.63 710
7993.47 687
7994.32 667
7995.16 687
7996.00 720
7996.85 692
7997.69 687
7998.53 717
7999.38 684
8000.22 690
8001.07 694
8001.91 703
8002.76 708
8003.60 698
8004.44 663
8005.29 671
8006.13 651
8006.98 649
8007.82 659
8008.67 680
8009.51 647
8010.36 621
8011.20 657
8012.05 632
8012.89 647
8013.74 642
8014.58 634
8015.43 642
8016.27 644
8017.12 619
8017.96 646
8018.81 651
8019.65 652
8020.50 614
8021.34 604
8022.19 611
8023.03 631
8023.88 655
8024.72 626
8025.57 622
8026.41 657
8027.26 641
8028.11 619
8028.95 657
8029.80 653
8030.64 664
8031.49 604
8032.33 616
8033.18 655
8034.03 679
8034.87 632
8035.72 656
8036.56 626
8037.41 688
8038.26 612
8039.10 645
8039.95 623
8040.80 650
8041.64 690
8042.49 673
8043.33 700
8044.18 682
8045.03 703
8045.87 681
8046.72 695
8047.57 644
8048.41 684
8049.26 710
8050.11 695
8050.95 694
8051.80 630
8052.65 619
8053.49 649
8054.34 660
8055.19 646
8056.04 614
8056.88 587
8057.73 590
8058.58 608
8059.42 588
8060.27 638
8061.12 596
8061.97 622
8062.81 626
8063.66 583
8064.51 587
8065.36 606
8066.20 605
8067.05 582
8067.90 574
8068.75 616
8069.60 555
8070.44 617
8071.29 559
8072.14 587
8072.99 607
8073.84 611
8074.68 592
8075.53 615
8076.38 556
8077.23 591
8078.08 586
8078.92 553
8079.77 583
8080.62 629
8081.47 590
8082.32 614
8083.17 542
8084.02 587
8084.86 584
8085.71 545
8086.56 550
8087.41 595
8088.26 587
8089.11 536
8089.96 576
8090.81 589
8091.65 575
8092.50 604
8093.35 591
8094.20 588
8095.05 605
8095.90 574
8096.75 560
8097.60 544
8098.45 506
8099.30 574
8100.15 572
8101.00 580
8101.85 556
8102.70 565
8103.54 570
8104.39 567
8105.24 599
8106.09 605
8106.94 553
8107.79 578
8108.64 612
8109.49 607
8110.34 594
8111.19 547
8112.04 592
8112.89 593
8113.74 576
8114.59 552
8115.44 572
8116.29 584
8117.14 626
8117.99 574
8118.84 572
8119.70 620
8120.55 605
8121.40 637
8122.25 587
8123.10 594
8123.95 617
8124.80 648
8125.65 635
8126.50 639
8127.35 637
8128.20 640
8129.05 592
8129.90 622
8130.76 607
8131.61 649
8132.46 674
8133.31 637
8134.16 669
8135.01 628
8135.86 632
8136.71 655
8137.56 632
8138.42 602
8139.27 611
8140.12 588
8140.97 601
8141.82 615
8142.67 595
8143.53 607
8144.38 599
8145.23 601
8146.08 629
8146.93 607
8147.78 584
8148.64 651
8149.49 636
8150.34 635
8151.19 636
8152.05 606
8152.90 615
8153.75 625
8154.60 633
8155.45 648
8156.31 655
8157.16 672
8158.01 642
8158.86 638
8159.72 616
8160.57 678
8161.42 658
8162.27 664
8163.13 636
8163.98 580
8164.83 613
8165.69 543
8166.54 617
8167.39 582
8168.24 593
8169.10 577
8169.95 583
8170.80 583
8171.66 553
8172.51 632
8173.36 606
8174.22 578
8175.07 583
8175.92 629
8176.78 568
8177.63 568
8178.48 562
8179.34 561
8180.19 560
8181.04 583
8181.90 560
8182.75 589
8183.61 611
8184.46 575
8185.31 547
8186.17 553
8187.02 556
8187.87 551
8188.73 548
8189.58 535
8190.44 546
8191.29 562
8192.15 558
8193.00 556
8193.85 533
8194.71 550
8195.56 551
8196.42 541
8197.27 564
8198.13 549
8198.98 607
8199.84 569
8200.69 570
8201.55 553
8202.40 554
8203.25 584
8204.11 548
8204.96 540
8205.82 553
8206.67 539
8207.53 556
8208.38 575
8209.24 553
8210.09 585
8210.95 548
8211.81 566
8212.66 544
8213.52 545
8214.37 573
8215.23 549
8216.08 569
8216.94 573
8217.79 542
8218.65 543
8219.50 607
8220.36 607
8221.22 605
8222.07 609
8222.93 626
8223.78 608
8224.64 594
8225.50 569
8226.35 565
8227.21 607
8228.06 601
8228.92 603
8229.78 576
8230.63 585
8231.49 545
8232.34 526
8233.20 533
8234.06 540
8234.91 518
8235.77 529
8236.63 521
8237.48 561
8238.34 540
8239.20 547
8240.05 572
8240.91 525
8241.77 563
8242.62 561
8243.48 602
8244.34 561
8245.19 549
8246.05 533
8246.91 539
8247.77 555
8248.62 569
8249.48 531
8250.34 551
8251.20 582
8252.05 563
8252.91 544
8253.77 558
8254.62 543
8255.48 524
8256.34 596
8257.20 546
8258.06 562
8258.91 568
8259.77 587
8260.63 580
8261.49 554
8262.34 558
8263.20 560
8264.06 553
8264.92 550
8265.78 524
8266.63 533
8267.49 608
8268.35 549
8269.21 599
8270.07 544
8270.93 589
8271.78 642
8272.64 574
8273.50 583
8274.36 576
8275.22 575
8276.08 591
8276.93 586
8277.79 580
8278.65 596
8279.51 622
8280.37 596
8281.23 586
8282.09 590
8282.95 600
8283.81 563
8284.66 566
8285.52 609
8286.38 587
8287.24 564
8288.10 582
8288.96 573
8289.82 569
8290.68 600
8291.54 617
8292.40 632
8293.26 616
8294.12 583
8294.98 636
8295.84 635
8296.70 612
8297.56 624
8298.42 654
8299.28 636
8300.13 616
8300.99 603
8301.85 608
8302.71 613
8303.57 614
8304.43 643
8305.29 635
8306.16 591
8307.02 603
8307.88 627
8308.74 602
8309.60 590
8310.46 589
8311.32 622
8312.18 634
8313.04 564
8313.90 602
8314.76 596
8315.62 625
8316.48 592
8317.34 646
8318.20 597
8319.06 632
8319.92 585
8320.78 557
8321.65 568
8322.51 607
8323.37 595
8324.23 586
8325.09 578
8325.95 607
8326.81 619
8327.67 597
8328.53 584
8329.40 606
8330.26 586
8331.12 572
8331.98 586
8332.84 600
8333.70 608
8334.57 615
8335.43 620
8336.29 594
8337.15 571
8338.01 554
8338.87 612
8339.74 612
8340.60 611
8341.46 544
8342.32 567
8343.18 611
8344.05 597
8344.91 610
8345.77 589
8346.63 586
8347.49 600
8348.36 620
8349.22 607
8350.08 604
8350.94 610
8351.81 610
8352.67 589
8353.53 603
8354.39 624
8355.26 590
8356.12 651
8356.98 622
8357.85 587
8358.71 611
8359.57 655
8360.43 646
8361.30 651
8362.16 597
8363.02 667
8363.89 655
8364.75 642
8365.61 643
8366.48 630
8367.34 639
8368.20 657
8369.07 670
8369.93 624
8370.79 649
8371.66 708
8372.52 652
8373.38 639
8374.25 694
8375.11 686
8375.98 672
8376.84 674
8377.70 652
8378.57 670
8379.43 653
8380.30 628
8381.16 670
8382.02 677
8382.89 666
8383.75 632
8384.62 692
8385.48 710
8386.34 649
8387.21 705
8388.07 680
8388.94 675
8389.80 683
8390.67 726
8391.53 721
8392.40 699
8393.26 663
8394.13 681
8394.99 662
8395.85 686
8396.72 685
8397.58 694
8398.45 695
8399.31 720
8400.18 731
8401.04 709
8401.91 708
8402.77 735
8403.64 718
8404.50 757
8405.37 764
8406.24 744
8407.10 747
8407.97 731
8408.83 749
8409.70 751
8410.56 758
8411.43 760
8412.29 756
8413.16 804
8414.03 842
8414.89 794
8415.76 790
8416.62 809
8417.49 813
8418.35 818
8419.22 838
8420.09 816
8420.95 827
8421.82 864
8422.69 849
8423.55 821
8424.42 869
8425.28 847
8426.15 862
8427.02 840
8427.88 900
8428.75 910
8429.62 960
8430.48 949
8431.35 980
8432.22 990
8433.08 975
8433.95 988
8434.82 1012
8435.68 989
8436.55 972
8437.42 1034
8438.28 1056
8439.15 1075
8440.02 1139
8440.89 1125
8441.75 1175
8442.62 1182
8443.49 1154
8444.35 1189
8445.22 1193
8446.09 1233
8446.96 1161
8447.82 1257
8448.69 1233
8449.56 1279
8450.43 1289
8451.29 1358
8452.16 1443
8453.03 1469
8453.90 1601
8454.76 1858
8455.63 2099
8456.50 2371
8457.37 2507
8458.24 2585
8459.10 2514
8459.97 2381
8460.84 2230
8461.71 2058
8462.58 1939
8463.45 1751
8464.31 1598
8465.18 1503
8466.05 1406
8466.92 1353
8467.79 1327
8468.66 1251
8469.52 1173
8470.39 1139
8471.26 1144
8472.13 1081
8473.00 1093
8473.87 1039
8474.74 1077
8475.61 1039
8476.47 1058
8477.34 1089
8478.21 1104
8479.08 1053
8479.95 1124
8480.82 1136
8481.69 1128
8482.56 1177
8483.43 1198
8484.30 1199
8485.17 1243
8486.04 1251
8486.91 1264
8487.78 1230
8488.64 1153
8489.51 1149
8490.38 1110
8491.25 1058
8492.12 1063
8492.99 1076
8493.86 1099
8494.73 1108
8495.60 1106
8496.47 1124
8497.34 1092
8498.21 1094
8499.08 1053
8499.95 1047
8500.82 1060
8501.69 1024
8502.56 1009
8503.43 1049
8504.30 1042
8505.17 1059
8506.05 1097
8506.92 1077
8507.79 1071
8508.66 1119
8509.53 1118
8510.40 1121
8511.27 1087
8512.14 1136
8513.01 1191
8513.88 1198
8514.75 1184
8515.62 1173
8516.49 1150
8517.37 1161
8518.24 1165
8519.11 1198
8519.98 1230
8520.85 1219
8521.72 1276
8522.59 1368
8523.46 1474
8524.33 1572
8525.21 1743
8526.08 1928
8526.95 2031
8527.82 2164
8528.69 2084
8529.56 2034
8530.44 1876
8531.31 1789
8532.18 1692
8533.05 1533
8533.92 1451
8534.80 1397
8535.67 1432
8536.54 1323
8537.41 1251
8538.28 1237
8539.16 1230
8540.03 1174
8540.90 1191
8541.77 1179
8542.64 1192
8543.52 1175
8544.39 1094
8545.26 1138
8546.13 1087
8547.01 1103
8547.88 1135
8548.75 1140
8549.62 1107
8550.50 1077
8551.37 1121
8552.24 1218
8553.12 1258
8553.99 1291
8554.86 1263
8555.73 1290
8556.61 1323
8557.48 1243
8558.35 1202
8559.23 1151
8560.10 1129
8560.97 1095
8561.85 1134
8562.72 1076
8563.59 1053
8564.47 1054
8565.34 1025
8566.21 990
8567.09 1047
8567.96 1043
8568.83 1047
8569.71 1061
8570.58 1054
8571.46 1062
8572.33 1019
8573.20 1036
8574.08 1018
8574.95 1020
8575.83 987
8576.70 960
8577.57 1013
8578.45 1029
8579.32 1014
8580.20 1033
8581.07 1049
8581.94 1086
8582.82 1041
8583.69 1042
8584.57 1046
8585.44 1041
8586.32 1065
8587.19 1052
8588.07 1056
8588.94 1092
8589.82 1058
8590.69 1050
8591.57 1087
8592.44 1114
8593.32 1147
8594.19 1173
8595.07 1132
8595.94 1138
8596.82 1097
8597.69 1113
8598.57 1096
8599.44 1137
8600.32 1143
8601.19 1176
8602.07 1181
8602.94 1183
8603.82 1181
8604.69 1226
8605.57 1196
8606.44 1239
8607.32 1230
8608.20 1264
8609.07 1179
8609.95 1182
8610.82 1207
8611.70 1206
8612.57 1234
8613.45 1244
8614.33 1261
8615.20 1285
8616.08 1257
8616.95 1307
8617.83 1299
8618.71 1362
8619.58 1351
8620.46 1414
8621.34 1398
8622.21 1435
8623.09 1431
8623.97 1467
8624.84 1460
8625.72 1474
8626.59 1477
8627.47 1467
8628.35 1478
8629.22 1478
8630.10 1502
8630.98 1537
8631.86 1497
8632.73 1519
8633.61 1538
8634.49 1530
8635.36 1506
8636.24 1523
8637.12 1551
8637.99 1556
8638.87 1612
8639.75 1619
8640.63 1606
8641.50 1627
8642.38 1648
8643.26 1639
8644.14 1655
8645.01 1713
8645.89 1766
8646.77 1828
8647.65 1813
8648.52 1802
8649.40 1826
8650.28 1895
8651.16 1922
8652.04 1899
8652.91 1894
8653.79 1945
8654.67 1934
8655.55 1934
8656.43 1989
8657.30 2052
8658.18 2070
8659.06 2118
8659.94 2254
8660.82 2338
8661.70 2511
8662.57 2762
8663.45 3034
8664.33 3287
8665.21 3581
8666.09 3771
8666.97 3802
8667.85 3699
8668.72 3504
8669.60 3269
8670.48 3150
8671.36 2967
8672.24 2890
8673.12 2780
8674.00 2673
8674.88 2674
8675.76 2621
8676.63 2642
8677.51 2512
8678.39 2393
8679.27 2250
8680.15 2181
8681.03 2084
8681.91 2006
8682.79 1895
8683.67 1879
8684.55 1892
8685.43 1899
8686.31 1841
8687.19 1763
8688.07 1854
8688.95 1990
8689.83 2041
8690.71 2175
8691.59 2334
8692.47 2503
8693.35 2613
8694.23 2664
8695.11 2715
8695.99 2563
8696.87 2436
8697.75 2447
8698.63 2373
8699.51 2319
8700.39 2258
8701.27 2261
8702.15 2275
8703.03 2264
8703.91 2219
8704.79 2233
8705.67 2231
8706.55 2025
8707.43 1974
8708.31 1850
8709.19 1798
8710.07 1665
8710.96 1574
8711.84 1578
8712.72 1512
8713.60 1456
8714.48 1467
8715.36 1445
8716.24 1412
8717.12 1379
8718.00 1360
8718.89 1314
8719.77 1299
8720.65 1344
8721.53 1356
8722.41 1354
8723.29 1371
8724.17 1436
8725.06 1392
8725.94 1372
8726.82 1329
8727.70 1320
8728.58 1429
8729.46 1370
8730.35 1395
8731.23 1400
8732.11 1453
8732.99 1415
8733.87 1376
8734.76 1470
8735.64 1461
8736.52 1423
8737.40 1445
8738.29 1419
8739.17 1438
8740.05 1441
8740.93 1451
8741.81 1463
8742.70 1391
8743.58 1441
8744.46 1483
8745.34 1432
8746.23 1370
8747.11 1394
8747.99 1432
8748.88 1453
8749.76 1451
8750.64 1395
8751.52 1405
8752.41 1408
8753.29 1443
8754.17 1498
8755.06 1477
8755.94 1507
8756.82 1510
8757.71 1531
8758.59 1582
8759.47 1541
8760.36 1511
8761.24 1509
8762.12 1510
8763.01 1548
8763.89 1516
8764.77 1573
8765.66 1588
8766.54 1583
8767.42 1587
8768.31 1619
8769.19 1622
8770.08 1626
8770.96 1570
8771.84 1585
8772.73 1538
8773.61 1560
8774.50 1521
8775.38 1501
8776.26 1540
8777.15 1554
8778.03 1544
8778.92 1699
8779.80 1846
8780.69 1942
8781.57 2094
8782.46 2199
8783.34 2341
8784.22 2393
8785.11 2433
8785.99 2287
8786.88 2145
8787.76 2130
8788.65 1885
8789.53 1817
8790.42 1715
8791.30 1573
8792.19 1456
8793.07 1424
8793.96 1312
8794.84 1289
8795.73 1287
8796.61 1237
8797.50 1192
8798.38 1177
8799.27 1217
8800.15 1149
8801.04 1150
8801.93 1119
8802.81 1140
8803.70 1116
8804.58 1076
8805.47 1060
8806.35 1056
8807.24 1058
8808.12 1097
8809.01 1028
8809.90 1005
8810.78 1046
8811.67 1040
8812.55 1025
8813.44 1015
8814.33 1012
8815.21 964
8816.10 990
8816.98 1034
8817.87 1067
8818.76 1044
8819.64 999
8820.53 1011
8821.42 998
8822.30 1019
8823.19 1020
8824.08 1012
8824.96 1001
8825.85 987
8826.74 982
8827.62 973
8828.51 968
8829.40 987
8830.28 924
8831.17 902
8832.06 954
8832.94 959
8833.83 967
8834.72 953
8835.61 963
8836.49 951
8837.38 892
8838.27 947
8839.16 947
8840.04 929
8840.93 905
8841.82 913
8842.70 923
8843.59 940
8844.48 943
8845.37 901
8846.26 904
8847.14 890
8848.03 903
8848.92 932
8849.81 886
8850.69 904
8851.58 892
8852.47 885
8853.36 874
8854.25 886
8855.13 921
8856.02 918
8856.91 865
8857.80 890
8858.69 879
8859.58 907
8860.46 892
8861.35 901
8862.24 852
8863.13 833
8864.02 864
8864.91 849
8865.80 825
8866.68 838
8867.57 802
8868.46 811
8869.35 831
8870.24 824
8871.13 801
8872.02 790
8872.91 751
8873.80 764
8874.69 778
8875.57 791
8876.46 749
8877.35 744
8878.24 720
8879.13 703
8880.02 714
8880.91 754
8881.80 745
8882.69 717
8883.58 750
8884.47 725
8885.36 697
8886.25 723
8887.14 697
8888.03 704
8888.92 718
8889.81 708
8890.70 652
8891.59 666
8892.48 677
8893.37 657
8894.26 635
8895.15 646
8896.04 630
8896.93 643
8897.82 620
8898.71 621
8899.60 644
8900.49 642
8901.38 618
8902.27 661
8903.16 659
8904.05 631
8904.94 655
8905.83 614
8906.72 634
8907.61 629
8908.50 617
8909.40 598
8910.29 569
8911.18 590
8912.07 630
8912.96 613
8913.85 566
8914.74 601
8915.63 601
8916.52 604
8917.42 593
8918.31 612
8919.20 634
8920.09 625
8920.98 594
8921.87 600
8922.76 582
8923.66 556
8924.55 617
8925.44 623
8926.33 603
8927.22 589
8928.11 598
8929.01 596
8929.90 592
8930.79 577
8931.68 588
8932.57 549
8933.47 571
8934.36 556
8935.25 579
8936.14 580
8937.03 537
8937.93 540
8938.82 577
8939.71 574
8940.60 565
8941.50 560
8942.39 531
8943.28 552
8944.17 508
8945.07 526
8945.96 541
8946.85 548
8947.75 553
8948.64 512
8949.53 536
8950.42 525
8951.32 525
8952.21 512
8953.10 524
8954.00 558
8954.89 535
8955.78 540
8956.68 546
8957.57 542
8958.46 554
8959.36 523
8960.25 534
8961.14 538
8962.04 547
8962.93 562
8963.82 546
8964.72 563
8965.61 552
8966.50 513
8967.40 547
8968.29 501
8969.19 503
8970.08 548
8970.97 567
8971.87 574
8972.76 522
8973.66 532
8974.55 546
8975.44 538
8976.34 559
8977.23 533
8978.13 516
8979.02 519
8979.91 520
8980.81 509
8981.70 546
8982.60 530
8983.49 528
8984.39 525
8985.28 503
8986.18 532
8987.07 511
8987.97 550
8988.86 543
8989.76 519
8990.65 530
8991.55 531
8992.44 506
8993.34 492
8994.23 519
8995.13 506
8996.02 529
8996.92 517
8997.81 506
8998.71 515
8999.60 490
9000.50 501
9001.39 527
9002.29 510
9003.18 502
9004.08 508
9004.98 495
9005.87 504
9006.77 481
9007.66 490
9008.56 506
9009.45 528
9010.35 544
9011.25 507
9012.14 534
9013.04 514
9013.93 523
9014.83 502
9015.73 506
9016.62 538
9017.52 486
9018.42 478
9019.31 496
9020.21 463
9021.10 486
9022.00 509
9022.90 461
9023.79 472
9024.69 468
9025.59 473
9026.48 503
9027.38 503
9028.28 507
9029.17 531
9030.07 494
9030.97 496
9031.87 485
9032.76 485
9033.66 470
9034.56 527
9035.45 504
9036.35 469
9037.25 492
9038.15 489
9039.04 489
9039.94 483
9040.84 499
9041.73 505
9042.63 484
9043.53 463
9044.43 468
9045.33 470
9046.22 469
9047.12 471
9048.02 453
9048.92 497
9049.81 508
9050.71 481
9051.61 462
9052.51 489
9053.41 498
9054.30 504
9055.20 470
9056.10 497
9057.00 521
9057.90 508
9058.80 469
9059.69 457
9060.59 469
9061.49 528
9062.39 509
9063.29 498
9064.19 516
9065.08 494
9065.98 525
9066.88 519
9067.78 506
9068.68 510
9069.58 517
9070.48 519
9071.38 505
9072.27 485
9073.17 457
9074.07 469
9074.97 487
9075.87 479
9076.77 507
9077.67 512
9078.57 481
9079.47 494
9080.37 452
9081.27 469
9082.17 473
9083.07 511
9083.97 484
9084.87 507
9085.76 491
9086.66 471
9087.56 516
9088.46 497
9089.36 474
9090.26 492
9091.16 483
9092.06 480
9092.96 481
9093.86 503
9094.76 511
9095.66 504
9096.56 497
9097.46 509
9098.36 497
9099.26 484
9100.17 481
9101.07 481
9101.97 492
9102.87 460
9103.77 501
9104.67 513
9105.57 500
9106.47 470
9107.37 500
9108.27 515
9109.17 501
9110.07 480
9110.97 493
9111.87 504
9112.77 464
9113.68 470
9114.58 478
9115.48 455
9116.38 498
9117.28 514
9118.18 498
9119.08 475
9119.98 459
9120.89 479
9121.79 521
9122.69 526
9123.59 478
9124.49 518
9125.39 515
9126.29 512
9127.20 496
9128.10 488
9129.00 466
9129.90 506
9130.80 489
9131.71 475
9132.61 469
9133.51 484
9134.41 502
9135.31 483
9136.22 501
9137.12 515
9138.02 453
9138.92 466
9139.83 486
9140.73 497
9141.63 466
9142.53 477
9143.43 493
9144.34 489
9145.24 483
9146.14 483
9147.05 497
9147.95 511
9148.85 497
9149.75 510
9150.66 519
9151.56 481
9152.46 488
9153.37 488
9154.27 470
9155.17 503
9156.07 509
9156.98 470
9157.88 496
9158.78 471
9159.69 467
9160.59 472
9161.49 474
9162.40 481
9163.30 483
9164.20 519
9165.11 478
9166.01 473
9166.92 498
9167.82 487
9168.72 513
9169.63 460
9170.53 452
9171.43 513
9172.34 492
9173.24 493
9174.15 467
9175.05 475
9175.95 484
9176.86 511
9177.76 526
9178.67 500
9179.57 517
9180.48 483
9181.38 523
9182.28 486
9183.19 511
9184.09 489
9185.00 504
9185.90 552
9186.81 503
9187.71 473
9188.62 505
9189.52 483
9190.43 467
9191.33 480
9192.24 505
9193.14 523
9194.05 527
9194.95 500
9195.86 500
9196.76 520
9197.67 535
9198.57 557
9199.48 574
9200.38 524
9201.29 542
9202.19 559
9203.10 583
9204.00 505
9204.91 516
9205.81 500
9206.72 499
9207.63 519
9208.53 508
9209.44 489
9210.34 488
9211.25 502
9212.15 517
9213.06 531
9213.97 508
9214.87 528
9215.78 528
9216.68 520
9217.59 524
9218.50 532
9219.40 593
9220.31 564
9221.22 498
9222.12 504
9223.03 525
9223.94 522
9224.84 556
9225.75 518
9226.65 517
9227.56 482
9228.47 504
9229.37 520
9230.28 525
9231.19 494
9232.10 534
9233.00 525
9233.91 524
9234.82 494
9235.72 482
9236.63 488
9237.54 474
9238.44 473
9239.35 488
9240.26 502
9241.17 507
9242.07 532
9242.98 487
9243.89 511
9244.80 557
9245.70 554
9246.61 499
9247.52 468
9248.43 494
9249.33 502
9250.24 484
9251.15 504
9252.06 495
9252.97 526
9253.87 504
9254.78 504
9255.69 516
9256.60 520
9257.51 506
9258.41 523
9259.32 524
9260.23 557
9261.14 509
9262.05 494
9262.96 507
9263.86 513
9264.77 506
9265.68 518
9266.59 541
9267.50 536
9268.41 480
9269.32 513
9270.22 506
9271.13 492
9272.04 506
9272.95 499
9273.86 525
9274.77 496
9275.68 466
9276.59 538
9277.50 534
9278.40 502
9279.31 513
9280.22 534
9281.13 516
9282.04 474
9282.95 509
9283.86 516
9284.77 530
9285.68 522
9286.59 544
9287.50 524
9288.41 493
9289.32 479
9290.23 536
9291.14 517
9292.05 522
9292.96 550
9293.87 573
9294.78 530
9295.69 559
9296.60 560
9297.51 523
9298.42 567
9299.33 540
9300.24 560
9301.15 548
9302.06 545
9302.97 545
9303.88 568
9304.79 540
9305.70 509
9306.61 532
9307.52 536
9308.43 530
9309.34 559
9310.25 547
9311.16 565
9312.07 562
9312.98 564
9313.90 572
9314.81 543
9315.72 539
9316.63 556
9317.54 572
9318.45 548
9319.36 564
9320.27 539
9321.18 538
9322.10 557
9323.01 530
9323.92 568
9324.83 497
9325.74 504
9326.65 528
9327.56 525
9328.48 510
9329.39 533
9330.30 550
9331.21 522
9332.12 515
9333.03 546
9333.95 547
9334.86 538
9335.77 538
9336.68 540
9337.59 527
9338.51 501
9339.42 515
9340.33 528
9341.24 527
9342.15 578
9343.07 579
9343.98 513
9344.89 542
9345.80 546
9346.72 563
9347.63 538
9348.54 530
9349.45 537
9350.37 527
9351.28 535
9352.19 538
9353.11 520
9354.02 492
9354.93 560
9355.84 548
9356.76 571
9357.67 594
9358.58 569
9359.50 528
9360.41 522
9361.32 555
9362.24 516
9363.15 554
9364.06 578
9364.98 537
9365.89 577
9366.80 535
9367.72 549
9368.63 551
9369.54 566
9370.46 572
9371.37 537
9372.28 570
9373.20 552
9374.11 566
9375.03 566
9375.94 570
9376.85 604
9377.77 576
9378.68 571
9379.60 579
9380.51 572
9381.42 578
9382.34 577
9383.25 585
9384.17 625
9385.08 584
9386.00 570
9386.91 589
9387.82 581
9388.74 563
9389.65 578
9390.57 618
9391.48 637
9392.40 606
9393.31 617
9394.23 598
9395.14 678
9396.06 625
9396.97 609
9397.89 635
9398.80 648
9399.72 610
9400.63 634
9401.55 594
9402.46 654
9403.38 634
9404.29 594
9405.21 605
9406.12 586
9407.04 605
9407.95 587
9408.87 604
9409.79 610
9410.70 615
9411.62 618
9412.53 622
9413.45 592
9414.36 584
9415.28 589
9416.20 626
9417.11 630
9418.03 580
9418.94 616
9419.86 624
9420.78 609
9421.69 632
9422.61 628
9423.52 617
9424.44 628
9425.36 616
9426.27 632
9427.19 643
9428.11 654
9429.02 681
9429.94 649
9430.86 638
9431.77 658
9432.69 669
9433.61 664
9434.52 665
9435.44 712
9436.36 627
9437.27 686
9438.19 708
9439.11 682
9440.02 629
9440.94 668
9441.86 708
9442.78 724
9443.69 682
9444.61 691
9445.53 755
9446.44 757
9447.36 744
9448.28 717
9449.20 768
9450.11 744
9451.03 781
9451.95 849
9452.87 790
9453.78 782
9454.70 840
9455.62 815
9456.54 828
9457.46 775
9458.37 780
9459.29 757
9460.21 791
9461.13 783
9462.05 733
9462.96 712
9463.88 725
9464.80 679
9465.72 686
9466.64 693
9467.56 724
9468.47 703
9469.39 698
9470.31 716
9471.23 709
9472.15 703
9473.07 692
9473.98 711
9474.90 721
9475.82 708
9476.74 716
9477.66 739
9478.58 727
9479.50 743
9480.42 780
9481.34 748
9482.26 774
9483.17 742
9484.09 763
9485.01 742
9485.93 733
9486.85 795
9487.77 808
9488.69 739
9489.61 728
9490.53 711
9491.45 727
9492.37 734
9493.29 764
9494.21 768
9495.13 771
9496.05 749
9496.97 747
9497.89 745
9498.81 741
9499.73 742
9500.65 763
9501.57 753
9502.49 768
9503.41 777
9504.33 762
9505.25 796
9506.17 739
9507.09 801
9508.01 811
9508.93 840
9509.85 845
9510.77 790
9511.69 781
9512.61 806
9513.53 826
9514.45 863
9515.37 873
9516.29 851
9517.21 840
9518.13 885
9519.05 910
9519.98 925
9520.90 967
9521.82 992
9522.74 987
9523.66 992
9524.58 1018
9525.50 980
9526.42 963
9527.34 983
9528.27 931
9529.19 941
9530.11 950
9531.03 935
9531.95 927
9532.87 918
9533.79 974
9534.72 961
9535.64 952
9536.56 957
9537.48 949
9538.40 907
9539.32 919
9540.25 953
9541.17 942
9542.09 941
9543.01 934
9543.93 920
9544.86 949
9545.78 934
9546.70 940
9547.62 970
9548.55 993
9549.47 975
9550.39 992
9551.31 943
9552.24 975
9553.16 984
9554.08 994
9555.00 1000
9555.93 991
9556.85 985
9557.77 1003
9558.69 989
9559.62 1042
9560.54 1005
9561.46 1025
9562.39 1063
9563.31 1116
9564.23 1063
9565.15 1032
9566.08 1052
9567.00 1102
9567.92 1079
9568.85 1091
9569.77 1105
9570.69 1086
9571.62 1124
9572.54 1113
9573.46 1057
9574.39 1097
9575.31 1136
9576.23 1150
9577.16 1171
9578.08 1157
9579.01 1201
9579.93 1247
9580.85 1230
9581.78 1198
9582.70 1239
9583.63 1208
9584.55 1202
9585.47 1163
9586.40 1164
9587.32 1201
9588.25 1254
9589.17 1247
9590.09 1235
9591.02 1214
9591.94 1251
9592.87 1258
9593.79 1288
9594.72 1289
9595.64 1329
9596.57 1388
9597.49 1492
9598.42 1513
9599.34 1574
9600.26 1597
9601.19 1627
9602.11 1679
9603.04 1603
9603.96 1640
9604.89 1616
9605.81 1547
9606.74 1468
9607.66 1462
9608.59 1430
9609.51 1438
9610.44 1375
9611.37 1401
9612.29 1325
9613.22 1345
9614.14 1370
9615.07 1364
9615.99 1345
9616.92 1330
9617.84 1375
9618.77 1374
9619.70 1341
9620.62 1379
9621.55 1429
9622.47 1438
9623.40 1458
9624.32 1418
9625.25 1405
9626.18 1457
9627.10 1477
9628.03 1442
9628.95 1453
9629.88 1491
9630.81 1499
9631.73 1506
9632.66 1492
9633.59 1482
9634.51 1528
9635.44 1513
9636.37 1531
9637.29 1580
9638.22 1601
9639.15 1637
9640.07 1670
9641.00 1732
9641.93 1637
9642.85 1648
9643.78 1778
9644.71 1854
9645.63 1890
9646.56 1887
9647.49 1839
9648.41 1784
9649.34 1845
9650.27 1799
9651.20 1870
9652.12 1793
9653.05 1863
9653.98 1788
9654.91 1768
9655.83 1781
9656.76 1738
9657.69 1725
9658.62 1758
9659.54 1771
9660.47 1749
9661.40 1750
9662.33 1803
9663.25 1745
9664.18 1810
9665.11 1795
9666.04 1855
9666.97 1877
9667.89 1864
9668.82 1857
9669.75 1876
9670.68 1879
9671.61 1890
9672.53 1991
9673.46 1997
9674.39 1981
9675.32 1940
9676.25 1996
9677.18 1967
9678.11 1948
9679.03 1972
9679.96 2066
9680.89 2017
9681.82 2046
9682.75 2116
9683.68 2117
9684.61 2101
9685.54 2108
9686.46 2064
9687.39 2078
9688.32 2138
9689.25 2153
9690.18 2046
9691.11 2065
9692.04 2047
9692.97 2091
9693.90 2100
9694.83 2155
9695.76 2154
9696.69 2221
9697.61 2273
9698.54 2448
9699.47 2389
9700.40 2431
9701.33 2385
9702.26 2473
9703.19 2377
9704.12 2328
9705.05 2278
9705.98 2239
9706.91 2228
9707.84 2161
9708.77 2116
9709.70 2104
9710.63 2149
9711.56 2184
9712.49 2290
9713.42 2346
9714.35 2388
9715.28 2468
9716.21 2373
9717.14 2368
9718.07 2398
9719.00 2407
9719.94 2300
9720.87 2196
9721.80 2158
9722.73 2079
9723.66 1972
9724.59 1910
9725.52 1798
9726.45 1752
9727.38 1759
9728.31 1765
9729.24 1750
9730.17 1744
9731.10 1674
9732.04 1720
9732.97 1698
9733.90 1631
9734.83 1660
9735.76 1644
9736.69 1693
9737.62 1640
9738.55 1563
9739.49 1554
9740.42 1491
9741.35 1459
9742.28 1471
9743.21 1413
9744.14 1391
9745.08 1363
9746.01 1352
9746.94 1434
9747.87 1389
9748.80 1335
9749.74 1315
9750.67 1357
9751.60 1301
9752.53 1285
9753.46 1238
9754.40 1278
9755.33 1259
9756.26 1281
9757.19 1263
9758.13 1256
9759.06 1239
9759.99 1248
9760.92 1238
9761.85 1206
9762.79 1221
9763.72 1201
9764.65 1227
9765.59 1234
9766.52 1268
9767.45 1286
9768.38 1257
9769.32 1252
9770.25 1237
9771.18 1210
9772.12 1239
9773.05 1263
9773.98 1250
9774.92 1241
9775.85 1210
9776.78 1227
9777.71 1198
9778.65 1259
9779.58 1270
9780.52 1208
9781.45 1276
9782.38 1218
9783.32 1203
9784.25 1200
9785.18 1189
9786.12 1253
9787.05 1245
9787.98 1181
9788.92 1191
9789.85 1186
9790.79 1182
9791.72 1147
9792.65 1090
9793.59 1110
9794.52 1156
9795.46 1140
9796.39 1150
9797.32 1151
9798.26 1095
9799.19 1138
9800.13 1181
9801.06 1156
9802.00 1115
9802.93 1106
9803.87 1055
9804.80 1062
9805.73 1041
9806.67 1044
9807.60 1046
9808.54 1045
9809.47 1015
9810.41 1015
9811.34 970
9812.28 957
9813.21 1012
9814.15 983
9815.08 1002
9816.02 984
9816.95 995
9817.89 938
9818.82 951
9819.76 962
9820.69 925
9821.63 913
9822.57 941
9823.50 937
9824.44 944
9825.37 899
9826.31 937
9827.24 899
9828.18 870
9829.11 898
9830.05 896
9830.99 882
9831.92 874
9832.86 909
9833.79 920
9834.73 892
9835.67 904
9836.60 895
9837.54 898
9838.47 917
9839.41 878
9840.35 921
9841.28 897
9842.22 867
9843.16 860
9844.09 884
9845.03 916
9845.97 904
9846.90 896
9847.84 830
9848.78 845
9849.71 834
9850.65 837
9851.59 795
9852.52 821
9853.46 811
9854.40 808
9855.33 849
9856.27 852
9857.21 835
9858.14 857
9859.08 817
9860.02 831
9860.96 836
9861.89 827
9862.83 807
9863.77 796
9864.71 790
9865.64 747
9866.58 784
9867.52 771
9868.46 760
9869.39 746
9870.33 750
9871.27 772
9872.21 740
9873.15 769
9874.08 754
9875.02 731
9875.96 792
9876.90 755
9877.83 738
9878.77 748
9879.71 750
9880.65 712
9881.59 718
9882.53 716
9883.46 761
9884.40 739
9885.34 689
9886.28 712
9887.22 740
9888.16 669
9889.10 701
9890.03 699
9890.97 719
9891.91 686
9892.85 691
9893.79 676
9894.73 690
9895.67 675
9896.61 692
9897.54 702
9898.48 697
9899.42 708
9900.36 714
9901.30 684
9902.24 677
9903.18 684
9904.12 679
9905.06 709
9906.00 683
9906.94 682
9907.88 707
9908.82 688
9909.76 736
9910.70 698
9911.63 698
9912.57 687
9913.51 677
9914.45 710
9915.39 660
9916.33 698
9917.27 699
9918.21 693
9919.15 705
9920.09 702
9921.03 712
9921.97 696
9922.91 750
9923.85 764
9924.79 812
9925.74 842
9926.68 862
9927.62 914
9928.56 906
9929.50 929
9930.44 876
9931.38 899
9932.32 844
9933.26 779
9934.20 796
9935.14 791
9936.08 724
9937.02 710
9937.96 690
9938.90 718
9939.85 700
9940.79 670
9941.73 650
9942.67 651
9943.61 647
9944.55 599
9945.49 662
9946.43 715
9947.38 639
9948.32 679
9949.26 698
9950.20 742
9951.14 680
9952.08 713
9953.02 741
9953.97 724
9954.91 722
9955.85 701
9956.79 654
9957.73 646
9958.68 634
9959.62 647
9960.56 626
9961.50 640
9962.44 610
9963.39 661
9964.33 639
9965.27 578
9966.21 606
9967.15 639
9968.10 603
9969.04 602
9969.98 592
9970.92 634
9971.87 597
9972.81 566
9973.75 561
9974.69 569
9975.64 590
9976.58 542
9977.52 606
9978.47 579
9979.41 545
9980.35 553
9981.29 571
9982.24 547
9983.18 540
9984.12 545
9985.07 529
9986.01 553
9986.95 581
9987.90 550
9988.84 555
9989.78 572
9990.73 574
9991.67 557
9992.61 587
9993.56 598
9994.50 569
9995.44 563
9996.39 577
9997.33 519
9998.27 535
9999.22 582
10000.16 560
10001.11 555
10002.05 589
10002.99 554
10003.94 554
10004.88 554
10005.83 587
10006.77 588
10007.72 529
10008.66 537
10009.60 546
10010.55 526
10011.49 549
10012.44 538
10013.38 543
10014.33 524
10015.27 519
10016.21 550
10017.16 543
10018.10 553
10019.05 591
10019.99 547
10020.94 583
10021.88 589
10022.83 569
10023.77 570
10024.72 551
10025.66 543
10026.61 550
10027.55 556
10028.50 557
10029.44 554
10030.39 548
10031.33 574
10032.28 565
10033.23 562
10034.17 548
10035.12 543
10036.06 543
10037.01 525
10037.95 529
10038.90 538
10039.84 561
10040.79 540
10041.74 548
10042.68 541
10043.63 535
10044.57 522
10045.52 515
10046.47 517
10047.41 524
10048.36 530
10049.30 513
10050.25 513
10051.20 518
10052.14 515
10053.09 525
10054.04 544
10054.98 532
10055.93 525
10056.88 516
10057.82 502
10058.77 527
10059.72 508
10060.66 507
10061.61 526
10062.56 479
10063.50 532
10064.45 510
10065.40 508
10066.34 510
10067.29 520
10068.24 503
10069.18 540
10070.13 514
10071.08 513
10072.03 515
10072.97 513
10073.92 471
10074.87 483
10075.82 523
10076.76 542
10077.71 513
10078.66 516
10079.61 511
10080.55 503
10081.50 548
10082.45 536
10083.40 548
10084.34 537
10085.29 548
10086.24 534
10087.19 491
10088.14 507
10089.08 497
10090.03 508
10090.98 503
10091.93 497
10092.88 516
10093.83 518
10094.77 527
10095.72 522
10096.67 491
10097.62 505
10098.57 521
10099.52 519
10100.46 536
10101.41 527
10102.36 520
10103.31 503
10104.26 537
10105.21 497
10106.16 523
10107.11 519
10108.05 531
10109.00 534
10109.95 504
10110.90 501
10111.85 469
10112.80 513
10113.75 515
10114.70 478
10115.65 527
10116.60 501
10117.55 496
10118.50 539
10119.45 494
10120.39 502
10121.34 516
10122.29 536
10123.24 493
10124.19 521
10125.14 536
10126.09 528
10127.04 510
10127.99 554
10128.94 513
10129.89 477
10130.84 528
10131.79 535
10132.74 532
10133.69 521
10134.64 510
10135.59 499
10136.54 565
10137.49 519
10138.44 531
10139.39 544
10140.34 544
10141.30 558
10142.25 567
10143.20 599
10144.15 552
10145.10 541
10146.05 556
10147.00 559
10147.95 555
10148.90 539
10149.85 562
10150.80 581
10151.75 558
10152.70 550
10153.66 571
10154.61 552
10155.56 561
10156.51 567
10157.46 573
10158.41 550
10159.36 581
10160.31 604
10161.27 582
10162.22 601
10163.17 587
10164.12 600
10165.07 581
10166.02 595
10166.98 587
10167.93 609
10168.88 600
10169.83 602
10170.78 602
10171.73 603
10172.69 599
10173.64 648
10174.59 648
10175.54 628
10176.50 624
10177.45 646
10178.40 654
10179.35 643
10180.30 679
10181.26 693
10182.21 705
10183.16 651
10184.11 652
10185.07 636
10186.02 645
10186.97 635
10187.92 633
10188.88 684
10189.83 661
10190.78 654
10191.74 687
10192.69 668
10193.64 678
10194.59 673
10195.55 634
10196.50 679
10197.45 679
10198.41 659
10199.36 683
10200.31 647
10201.27 669
10202.22 676
10203.17 681
10204.13 685
10205.08 698
10206.03 715
10206.99 743
10207.94 702
10208.89 716
10209.85 738
10210.80 717
10211.76 715
10212.71 744
10213.66 728
10214.62 713
10215.57 687
10216.53 679
10217.48 659
10218.43 650
10219.39 624
10220.34 661
10221.30 692
10222.25 635
10223.21 672
10224.16 659
10225.11 672
10226.07 667
10227.02 650
10227.98 633
10228.93 650
10229.89 665
10230.84 700
10231.80 696
10232.75 700
10233.71 747
10234.66 792
10235.62 780
10236.57 829
10237.53 850
10238.48 799
10239.44 821
10240.39 771
10241.35 826
10242.30 784
10243.26 724
10244.21 717
10245.17 692
10246.12 677
10247.08 660
10248.03 652
10248.99 650
10249.94 624
10250.90 597
10251.86 655
10252.81 633
10253.77 617
10254.72 651
10255.68 659
10256.63 696
10257.59 643
10258.55 626
10259.50 612
10260.46 605
10261.41 616
10262.37 595
10263.33 585
10264.28 591
10265.24 561
10266.20 575
10267.15 541
10268.11 553
10269.07 618
10270.02 646
10270.98 599
10271.94 559
10272.89 615
10273.85 632
10274.81 608
10275.76 609
10276.72 596
10277.68 585
10278.63 560
10279.59 569
10280.55 587
10281.50 561
10282.46 549
10283.42 519
10284.38 530
10285.33 574
10286.29 569
10287.25 582
10288.20 549
10289.16 573
10290.12 535
10291.08 575
10292.03 582
10292.99 577
10293.95 599
10294.91 544
10295.86 521
10296.82 520
10297.78 545
10298.74 578
10299.70 541
10300.65 550
10301.61 559
10302.57 557
10303.53 522
10304.49 544
10305.44 585
10306.40 584
10307.36 528
10308.32 567
10309.28 610
10310.24 573
10311.19 561
10312.15 572
10313.11 591
10314.07 580
10315.03 605
10315.99 629
10316.95 619
10317.90 601
10318.86 582
10319.82 562
10320.78 589
10321.74 575
10322.70 566
10323.66 571
10324.62 575
10325.58 566
10326.54 567
10327.49 596
10328.45 581
10329.41 593
10330.37 600
10331.33 590
10332.29 583
10333.25 601
10334.21 604
10335.17 619
10336.13 606
10337.09 560
10338.05 548
10339.01 532
10339.97 563
10340.93 553
10341.89 565
10342.85 516
10343.81 520
10344.77 534
10345.73 503
10346.69 561
10347.65 551
10348.61 551
10349.57 525
10350.53 537
10351.49 529
10352.45 515
10353.41 516
10354.37 505
10355.33 528
10356.29 517
10357.25 516
10358.21 506
10359.17 489
10360.13 492
10361.09 506
10362.06 518
10363.02 526
10363.98 515
10364.94 504
10365.90 518
10366.86 508
10367.82 482
10368.78 510
10369.74 463
10370.70 499
10371.67 506
10372.63 486
10373.59 471
10374.55 449
10375.51 499
10376.47 493
10377.43 484
10378.40 463
10379.36 475
10380.32 481
10381.28 518
10382.24 487
10383.20 504
10384.17 489
10385.13 486
10386.09 446
10387.05 487
10388.01 478
10388.98 465
10389.94 501
10390.90 455
10391.86 479
10392.82 438
10393.79 475
10394.75 502
10395.71 490
10396.67 480
10397.64 507
10398.60 470
10399.56 509
10400.52 472
10401.49 451
10402.45 451
10403.41 454
10404.37 488
10405.34 500
10406.30 459
10407.26 460
10408.23 473
10409.19 485
10410.15 487
10411.11 429
10412.08 441
10413.04 472
10414.00 444
10414.97 458
10415.93 461
10416.89 492
10417.86 462
10418.82 451
10419.78 477
10420.75 463
10421.71 504
10422.68 482
10423.64 477
10424.60 474
10425.57 488
10426.53 507
10427.49 471
10428.46 483
10429.42 454
10430.39 476
10431.35 463
10432.31 440
10433.28 439
10434.24 464
10435.21 454
10436.17 463
10437.13 447
10438.10 458
10439.06 428
10440.03 398
10440.99 463
10441.96 458
10442.92 438
10443.89 441
10444.85 440
10445.82 431
10446.78 460
10447.74 444
10448.71 449
10449.67 429
10450.64 453
10451.60 456
10452.57 439
10453.53 449
10454.50 450
10455.46 477
10456.43 440
10457.39 422
10458.36 432
10459.33 460
10460.29 452
10461.26 435
10462.22 425
10463.19 434
10464.15 450
10465.12 453
10466.08 504
10467.05 459
10468.01 432
10468.98 428
10469.95 472
10470.91 491
10471.88 482
10472.84 429
10473.81 464
10474.78 478
10475.74 458
10476.71 444
10477.67 443
10478.64 446
10479.61 435
10480.57 478
10481.54 465
10482.51 458
10483.47 435
10484.44 468
10485.41 488
10486.37 468
10487.34 481
10488.30 485
10489.27 446
10490.24 408
10491.20 450
10492.17 446
10493.14 415
10494.11 435
10495.07 438
10496.04 406
10497.01 436
10497.97 420
10498.94 436
10499.91 475
10500.88 457
10501.84 453
10502.81 460
10503.78 427
10504.74 478
10505.71 456
10506.68 487
10507.65 462
10508.61 445
10509.58 467
10510.55 452
10511.52 448
10512.49 442
10513.45 444
10514.42 420
10515.39 445
10516.36 437
10517.32 438
10518.29 436
10519.26 443
10520.23 439
10521.20 426
10522.17 465
10523.13 481
10524.10 500
10525.07 471
10526.04 441
10527.01 490
10527.98 460
10528.94 463
10529.91 474
10530.88 461
10531.85 455
10532.82 440
10533.79 440
10534.76 437
10535.72 466
10536.69 448
10537.66 493
10538.63 472
10539.60 456
10540.57 473
10541.54 508
10542.51 487
10543.48 475
10544.45 462
10545.42 472
10546.38 507
10547.35 479
10548.32 504
10549.29 501
10550.26 489
10551.23 499
10552.20 498
10553.17 474
10554.14 442
10555.11 472
10556.08 489
10557.05 461
10558.02 497
10558.99 496
10559.96 493
10560.93 536
10561.90 546
10562.87 546
10563.84 520
10564.81 544
10565.78 538
10566.75 545
10567.72 523
10568.69 511
10569.66 518
10570.63 492
10571.60 529
10572.57 499
10573.54 486
10574.51 438
10575.48 459
10576.46 507
10577.43 526
10578.40 480
10579.37 493
10580.34 464
10581.31 499
10582.28 491
10583.25 507
10584.22 495
10585.19 503
10586.16 504
10587.14 532
10588.11 518
10589.08 512
10590.05 508
10591.02 544
10591.99 546
10592.96 478
10593.94 474
10594.91 521
10595.88 562
10596.85 528
10597.82 515
10598.79 502
10599.77 545
10600.74 499
10601.71 516
10602.68 515
10603.65 531
10604.62 577
10605.60 580
10606.57 590
10607.54 518
10608.51 602
10609.49 615
10610.46 646
10611.43 612
10612.40 608
10613.37 587
10614.35 613
10615.32 595
10616.29 572
10617.26 586
10618.24 604
10619.21 556
10620.18 552
10621.16 526
10622.13 515
10623.10 557
10624.07 548
10625.05 539
10626.02 484
10626.99 528
10627.97 495
10628.94 499
10629.91 468
10630.89 494
10631.86 498
10632.83 499
10633.80 524
10634.78 537
10635.75 558
10636.73 552
10637.70 574
10638.67 615
10639.65 603
10640.62 573
10641.59 585
10642.57 597
10643.54 577
10644.51 560
10645.49 596
10646.46 584
10647.44 574
10648.41 517
10649.38 523
10650.36 508
10651.33 535
10652.31 573
10653.28 509
10654.25 530
10655.23 509
10656.20 502
10657.18 480
10658.15 498
10659.13 475
10660.10 472
10661.08 490
10662.05 498
10663.03 431
10664.00 485
10664.97 498
10665.95 501
10666.92 500
10667.90 455
10668.87 469
10669.85 476
10670.82 483
10671.80 422
10672.77 464
10673.75 470
10674.72 478
10675.70 451
10676.68 493
10677.65 472
10678.63 475
10679.60 496
10680.58 463
10681.55 476
10682.53 460
10683.50 482
10684.48 475
10685.45 455
10686.43 457
10687.41 488
10688.38 471
10689.36 480
10690.33 448
10691.31 446
10692.29 427
10693.26 441
10694.24 463
10695.21 439
10696.19 454
10697.17 445
10698.14 462
10699.12 439
10700.10 462
10701.07 490
10702.05 448
10703.02 420
10704.00 482
10704.98 450
10705.95 458
10706.93 460
10707.91 456
10708.88 417
10709.86 448
10710.84 453
10711.82 469
10712.79 489
10713.77 454
10714.75 467
10715.72 455
10716.70 485
10717.68 452
10718.65 473
10719.63 474
10720.61 472
10721.59 436
10722.56 457
10723.54 460
10724.52 456
10725.50 471
10726.47 477
10727.45 507
10728.43 469
10729.41 464
10730.38 483
10731.36 471
10732.34 448
10733.32 488
10734.30 439
10735.27 454
10736.25 448
10737.23 456
10738.21 464
10739.19 438
10740.16 454
10741.14 455
10742.12 469
10743.10 470
10744.08 470
10745.06 477
10746.03 488
10747.01 436
10747.99 476
10748.97 465
10749.95 473
10750.93 462
10751.91 467
10752.88 461
10753.86 484
10754.84 481
10755.82 447
10756.80 462
10757.78 469
10758.76 487
10759.74 445
10760.72 473
10761.70 454
10762.67 468
10763.65 463
10764.63 491
10765.61 456
10766.59 494
10767.57 492
10768.55 477
10769.53 481
10770.51 498
10771.49 458
10772.47 431
10773.45 481
10774.43 470
10775.41 486
10776.39 476
10777.37 487
10778.35 485
10779.33 459
10780.31 463
10781.29 525
10782.27 494
10783.25 475
10784.23 480
10785.21 515
10786.19 493
10787.17 475
10788.15 477
10789.13 491
10790.11 502
10791.09 485
10792.07 473
10793.05 483
10794.03 482
10795.01 485
10795.99 523
10796.97 483
10797.96 492
10798.94 497
10799.92 528
10800.90 485
10801.88 495
10802.86 502
10803.84 492
10804.82 500
10805.80 476
10806.79 513
10807.77 504
10808.75 498
10809.73 489
10810.71 478
10811.69 510
10812.67 487
10813.65 515
10814.64 522
10815.62 511
10816.60 513
10817.58 534
10818.56 536
10819.54 530
10820.53 544
10821.51 525
10822.49 495
10823.47 534
10824.45 532
10825.44 511
10826.42 532
10827.40 525
10828.38 539
10829.37 505
10830.35 532
10831.33 572
10832.31 507
10833.29 512
10834.28 528
10835.26 526
10836.24 574
10837.22 555
10838.21 541
10839.19 531
10840.17 591
10841.16 563
10842.14 547
10843.12 552
10844.10 576
10845.09 571
10846.07 577
10847.05 575
10848.04 553
10849.02 567
10850.00 616
10850.99 598
10851.97 592
10852.95 578
10853.94 622
10854.92 585
10855.90 602
10856.89 616
10857.87 571
10858.85 587
10859.84 604
10860.82 606
10861.80 636
10862.79 611
10863.77 612
10864.76 629
10865.74 618
10866.72 644
10867.71 652
10868.69 616
10869.68 637
10870.66 642
10871.64 626
10872.63 637
10873.61 649
10874.60 646
10875.58 633
10876.56 654
10877.55 628
10878.53 632
10879.52 651
10880.50 641
10881.49 663
10882.47 667
10883.46 675
10884.44 679
10885.43 694
10886.41 695
10887.40 651
10888.38 669
10889.37 691
10890.35 694
10891.34 689
10892.32 675
10893.31 702
10894.29 701
10895.28 689
10896.26 698
10897.25 740
10898.23 712
10899.22 759
10900.20 771
10901.19 733
10902.17 755
10903.16 787
10904.15 756
10905.13 778
10906.12 742
10907.10 736
10908.09 785
10909.07 760
10910.06 723
10911.05 819
10912.03 823
10913.02 825
10914.00 839
10914.99 846
10915.98 814
10916.96 829
10917.95 872
10918.94 851
10919.92 824
10920.91 834
10921.89 866
10922.88 877
10923.87 896
10924.85 880
10925.84 860
10926.83 880
10927.81 839
10928.80 921
10929.79 861
10930.77 871
10931.76 892
10932.75 900
10933.74 914
10934.72 921
10935.71 942
10936.70 937
10937.68 988
10938.67 982
10939.66 1004
10940.65 958
10941.63 994
10942.62 964
10943.61 1024
10944.59 1020
10945.58 1041
10946.57 1036
10947.56 1064
10948.54 1073
10949.53 1074
10950.52 1129
10951.51 1107
10952.50 1113
10953.48 1190
10954.47 1213
10955.46 1261
10956.45 1300
10957.44 1294
10958.42 1361
10959.41 1381
10960.40 1383
10961.39 1419
10962.38 1428
10963.36 1399
10964.35 1343
10965.34 1297
10966.33 1302
10967.32 1276
10968.31 1209
10969.30 1183
10970.28 1189
10971.27 1169
10972.26 1098
10973.25 1078
10974.24 1073
10975.23 1074
10976.22 1036
10977.21 1041
10978.19 1057
10979.18 1089
10980.17 1096
10981.16 1096
10982.15 1071
10983.14 1120
10984.13 1122
10985.12 1171
10986.11 1126
10987.10 1172
10988.09 1198
10989.08 1181
10990.07 1176
10991.06 1216
10992.04 1294
10993.03 1305
10994.02 1377
10995.01 1411
10996.00 1429
10996.99 1535
10997.98 1668
10998.97 1794
10999.96 1830
11000.95 1819
11001.94 1823
11002.93 1814
11003.92 1822
11004.91 1735
11005.90 1623
11006.89 1558
11007.88 1491
11008.87 1438
11009.87 1322
11010.86 1285
11011.85 1222
11012.84 1105
11013.83 1054
11014.82 998
11015.81 991
11016.80 958
11017.79 963
11018.78 976
11019.77 908
11020.76 933
11021.75 949
11022.74 905
11023.74 884
11024.73 862
11025.72 862
11026.71 847
11027.70 865
11028.69 837
11029.68 845
11030.67 853
11031.67 851
11032.66 862
11033.65 821
11034.64 813
11035.63 809
11036.62 867
11037.61 820
11038.61 803
11039.60 836
11040.59 814
11041.58 804
11042.57 775
11043.56 825
11044.56 808
11045.55 807
11046.54 772
11047.53 799
11048.53 748
11049.52 740
11050.51 743
11051.50 729
11052.49 772
11053.49 738
11054.48 746
11055.47 759
11056.46 717
11057.46 736
11058.45 775
11059.44 755
11060.43 733
11061.43 712
11062.42 767
11063.41 783
11064.41 754
11065.40 788
11066.39 808
11067.38 775
11068.38 761
11069.37 757
11070.36 776
11071.36 738
11072.35 723
11073.34 745
11074.34 751
11075.33 763
11076.32 773
11077.32 779
11078.31 765
11079.30 756
11080.30 762
11081.29 772
11082.28 767
11083.28 728
11084.27 696
11085.27 765
11086.26 743
11087.25 756
11088.25 736
11089.24 724
11090.24 762
11091.23 701
11092.22 716
11093.22 728
11094.21 702
11095.21 704
11096.20 717
11097.19 707
11098.19 744
11099.18 725
11100.18 691
11101.17 679
11102.17 670
11103.16 698
11104.16 679
11105.15 665
11106.15 660
11107.14 675
11108.13 680
11109.13 690
11110.12 657
11111.12 666
11112.11 655
11113.11 658
11114.10 651
11115.10 647
11116.09 669
11117.09 619
11118.09 649
11119.08 614
11120.08 617
11121.07 654
11122.07 633
11123.06 666
11124.06 633
11125.05 663
11126.05 658
11127.04 648
11128.04 661
11129.04 606
11130.03 652
11131.03 612
11132.02 621
11133.02 603
11134.02 620
11135.01 599
11136.01 576
11137.00 619
11138.00 586
11139.00 594
11139.99 592
11140.99 562
11141.98 607
11142.98 587
11143.98 574
11144.97 592
11145.97 615
11146.97 589
11147.96 586
11148.96 606
11149.96 581
11150.95 578
11151.95 566
11152.95 591
11153.94 625
11154.94 569
11155.94 567
11156.93 552
11157.93 544
11158.93 567
11159.93 548
11160.92 586
11161.92 574
11162.92 571
11163.92 561
11164.91 556
11165.91 548
11166.91 611
11167.90 573
11168.90 587
11169.90 558
11170.90 572
11171.90 574
11172.89 566
11173.89 524
11174.89 536
11175.89 532
11176.88 560
11177.88 535
11178.88 551
11179.88 577
11180.88 564
11181.87 551
11182.87 543
11183.87 548
11184.87 564
11185.87 578
11186.87 575
11187.86 565
11188.86 547
11189.86 568
11190.86 555
11191.86 559
11192.86 535
11193.86 561
11194.85 554
11195.85 558
11196.85 571
11197.85 550
11198.85 579
11199.85 554
11200.85 559
11201.85 557
11202.84 527
11203.84 547
11204.84 551
11205.84 558
11206.84 594
11207.84 575
11208.84 574
11209.84 550
11210.84 584
11211.84 533
11212.84 552
11213.84 544
11214.84 603
11215.84 558
11216.84 542
11217.84 564
11218.84 585
11219.84 589
11220.84 551
11221.84 540
11222.84 549
11223.84 571
11224.84 565
11225.84 547
11226.84 571
11227.84 557
11228.84 546
11229.84 588
11230.84 589
11231.84 545
11232.84 577
11233.84 546
11234.84 580
11235.84 599
11236.84 618
11237.84 583
11238.84 584
11239.84 567
11240.84 546
11241.84 582
11242.84 590
11243.84 546
11244.84 573
11245.85 568
11246.85 564
11247.85 552
11248.85 552
11249.85 576
11250.85 596
11251.85 536
11252.85 551
11253.86 555
11254.86 598
11255.86 596
11256.86 598
11257.86 583
11258.86 603
11259.86 603
11260.87 619
11261.87 632
11262.87 609
11263.87 597
11264.87 602
11265.87 570
11266.88 624
11267.88 653
11268.88 651
11269.88 680
11270.88 681
11271.89 643
11272.89 666
11273.89 664
11274.89 675
11275.90 690
11276.90 659
11277.90 656
11278.90 658
11279.90 639
11280.91 702
11281.91 668
11282.91 663
11283.92 701
11284.92 635
11285.92 656
11286.92 653
11287.93 621
11288.93 624
11289.93 614
11290.94 596
11291.94 558
11292.94 604
11293.94 566
11294.95 576
11295.95 605
11296.95 610
11297.96 626
11298.96 617
11299.96 620
11300.97 599
11301.97 589
11302.97 585
11303.98 558
11304.98 589
11305.98 627
11306.99 587
11307.99 557
11309.00 587
11310.00 583
11311.00 587
11312.01 606
11313.01 591
11314.02 566
11315.02 593
11316.02 618
11317.03 601
11318.03 568
11319.04 607
11320.04 617
11321.04 643
11322.05 592
11323.05 611
11324.06 621
11325.06 621
11326.07 613
11327.07 623
11328.08 615
11329.08 628
11330.09 628
11331.09 605
11332.10 593
11333.10 620
11334.10 638
11335.11 624
11336.11 597
11337.12 631
11338.12 638
11339.13 668
11340.14 674
11341.14 653
11342.15 711
11343.15 726
11344.16 705
11345.16 696
11346.17 689
11347.17 659
11348.18 662
11349.18 633
11350.19 637
11351.19 630
11352.20 600
11353.21 602
11354.21 604
11355.22 627
11356.22 598
11357.23 602
11358.24 589
11359.24 589
11360.25 560
11361.25 578
11362.26 592
11363.27 563
11364.27 598
11365.28 589
11366.28 585
11367.29 581
11368.30 590
11369.30 623
11370.31 602
11371.32 540
11372.32 580
11373.33 572
11374.34 574
11375.34 576
11376.35 556
11377.36 547
11378.36 561
11379.37 582
11380.38 599
11381.38 564
11382.39 575
11383.40 604
11384.41 560
11385.41 591
11386.42 591
11387.43 580
11388.43 583
11389.44 610
11390.45 581
11391.46 571
11392.46 579
11393.47 578
11394.48 582
11395.49 543
11396.49 552
11397.50 583
11398.51 596
11399.52 603
11400.53 565
11401.53 545
11402.54 572
11403.55 566
11404.56 583
11405.57 568
11406.57 572
11407.58 572
11408.59 616
11409.60 623
11410.61 606
11411.61 616
11412.62 605
11413.63 608
11414.64 574
11415.65 584
11416.66 585
11417.67 600
11418.67 629
11419.68 645
11420.69 619
11421.70 648
11422.71 588
11423.72 608
11424.73 595
11425.74 598
11426.74 627
11427.75 600
11428.76 653
11429.77 639
11430.78 590
11431.79 601
11432.80 631
11433.81 600
11434.82 611
11435.83 609
11436.84 622
11437.85 600
11438.86 618
11439.87 605
11440.88 591
11441.88 611
11442.89 631
11443.90 635
11444.91 646
11445.92 621
11446.93 613
11447.94 609
11448.95 618
11449.96 660
11450.97 619
11451.98 631
11452.99 640
11454.00 649
11455.01 653
11456.02 640
11457.04 680
11458.05 656
11459.06 629
11460.07 613
11461.08 619
11462.09 650
11463.10 670
11464.11 684
11465.12 649
11466.13 622
11467.14 646
11468.15 658
11469.16 675
11470.17 666
11471.18 647
11472.20 643
11473.21 669
11474.22 617
11475.23 648
11476.24 658
11477.25 635
11478.26 687
11479.27 659
11480.28 666
11481.30 682
11482.31 703
11483.32 706
11484.33 710
11485.34 708
11486.35 690
11487.37 721
11488.38 769
11489.39 721
11490.40 705
11491.41 702
11492.42 737
11493.44 758
11494.45 698
11495.46 725
11496.47 742
11497.48 792
11498.50 766
11499.51 777
11500.52 786
11501.53 826
11502.55 770
11503.56 768
11504.57 799
11505.58 807
11506.60 842
11507.61 856
11508.62 815
11509.63 792
11510.65 844
11511.66 850
11512.67 888
11513.68 896
11514.70 911
11515.71 910
11516.72 943
11517.74 934
11518.75 966
11519.76 1024
11520.78 1000
11521.79 995
11522.80 1012
11523.81 1065
11524.83 1101
11525.84 1141
11526.85 1145
11527.87 1161
11528.88 1185
11529.90 1189
11530.91 1260
11531.92 1298
11532.94 1300
11533.95 1443
11534.96 1530
11535.98 1611
11536.99 1685
11538.01 1800
11539.02 1933
11540.03 1954
11541.05 2013
11542.06 1947
11543.08 1930
11544.09 1876
11545.10 1768
11546.12 1659
11547.13 1644
11548.15 1551
11549.16 1398
11550.18 1262
11551.19 1219
11552.20 1146
11553.22 1082
11554.23 1041
11555.25 1004
11556.26 1007
11557.28 958
11558.29 953
11559.31 907
11560.32 914
11561.34 900
11562.35 871
11563.37 890
11564.38 892
11565.40 842
11566.41 861
11567.43 840
11568.44 874
11569.46 900
11570.47 846
11571.49 829
11572.50 820
11573.52 839
11574.53 861
11575.55 878
11576.57 809
11577.58 799
11578.60 804
11579.61 863
11580.63 840
11581.64 777
11582.66 791
11583.68 821
11584.69 825
11585.71 811
11586.72 792
11587.74 815
11588.76 798
11589.77 801
11590.79 851
11591.81 854
11592.82 871
11593.84 848
11594.85 920
11595.87 916
11596.89 956
11597.90 1001
11598.92 1028
11599.94 1050
11600.95 1053
11601.97 1034
11602.99 1041
11604.00 1017
11605.02 1015
11606.04 976
11607.05 981
11608.07 913
11609.09 904
11610.11 877
11611.12 849
11612.14 889
11613.16 862
11614.17 828
11615.19 847
11616.21 825
11617.23 831
11618.24 823
11619.26 848
11620.28 853
11621.30 839
11622.31 837
11623.33 823
11624.35 788
11625.37 846
11626.38 794
11627.40 780
11628.42 801
11629.44 769
11630.46 734
11631.47 753
11632.49 733
11633.51 758
11634.53 749
11635.55 757
11636.56 773
11637.58 724
11638.60 741
11639.62 712
11640.64 731
11641.66 708
11642.67 712
11643.69 684
11644.71 734
11645.73 714
11646.75 711
11647.77 727
11648.79 694
11649.80 689
11650.82 686
11651.84 677
11652.86 662
11653.88 673
11654.90 622
11655.92 664
11656.94 684
11657.96 649
11658.98 643
11660.00 664
11661.01 678
11662.03 640
11663.05 657
11664.07 654
11665.09 626
11666.11 675
11667.13 632
11668.15 672
11669.17 638
11670.19 628
11671.21 629
11672.23 599
11673.25 614
11674.27 653
11675.29 630
11676.31 613
11677.33 635
11678.35 642
11679.37 639
11680.39 643
11681.41 644
11682.43 615
11683.45 646
11684.47 627
11685.49 640
11686.51 638
11687.53 605
11688.55 620
11689.57 618
11690.59 605
11691.61 592
11692.63 563
11693.66 586
11694.68 610
11695.70 604
11696.72 566
11697.74 583
11698.76 593
11699.78 578
11700.80 542
11701.82 589
11702.84 554
11703.86 576
11704.89 598
11705.91 601
11706.93 580
11707.95 550
11708.97 554
11709.99 542
11711.01 563
11712.04 534
11713.06 522
11714.08 580
11715.10 567
11716.12 513
11717.14 536
11718.17 562
11719.19 545
11720.21 520
11721.23 543
11722.25 548
11723.28 537
11724.30 527
11725.32 556
11726.34 534
11727.36 547
11728.39 548
11729.41 558
11730.43 548
11731.45 540
11732.48 541
11733.50 546
11734.52 515
11735.54 514
11736.57 535
11737.59 556
11738.61 526
11739.63 500
11740.66 515
11741.68 522
11742.70 480
11743.72 558
11744.75 546
11745.77 563
11746.79 518
11747.82 501
11748.84 513
11749.86 547
11750.89 497
11751.91 524
11752.93 522
11753.96 531
11754.98 519
11756.00 511
11757.03 482
11758.05 519
11759.07 530
11760.10 526
11761.12 524
11762.14 511
11763.17 515
11764.19 512
11765.22 486
11766.24 524
11767.26 554
11768.29 545
11769.31 484
11770.34 499
11771.36 495
11772.38 515
11773.41 511
11774.43 511
11775.46 534
11776.48 512
11777.51 512
11778.53 540
11779.55 538
11780.58 508
11781.60 506
11782.63 494
11783.65 506
11784.68 507
11785.70 543
11786.73 533
11787.75 531
11788.78 506
11789.80 487
11790.83 493
11791.85 552
11792.88 516
11793.90 546
11794.93 513
11795.95 523
11796.98 506
11798.00 550
11799.03 557
11800.05 506
11801.08 537
11802.10 516
11803.13 504
11804.15 494
11805.18 543
11806.21 572
11807.23 530
11808.26 505
11809.28 511
11810.31 530
11811.33 542
11812.36 565
11813.39 544
11814.41 566
11815.44 564
11816.46 563
11817.49 539
11818.52 545
11819.54 565
11820.57 552
11821.59 561
11822.62 563
11823.65 554
11824.67 573
11825.70 567
11826.73 587
11827.75 557
11828.78 547
11829.81 565
11830.83 587
11831.86 570
11832.89 586
11833.91 593
11834.94 595
11835.97 564
11836.99 563
11838.02 588
11839.05 580
11840.08 573
11841.10 569
11842.13 612
11843.16 612
11844.18 618
11845.21 607
11846.24 593
11847.27 584
11848.29 621
11849.32 622
11850.35 610
11851.38 608
11852.40 625
11853.43 622
11854.46 607
11855.49 639
11856.51 626
11857.54 655
11858.57 649
11859.60 647
11860.63 657
11861.65 664
11862.68 668
11863.71 685
11864.74 635
11865.77 635
11866.80 698
11867.82 687
11868.85 696
11869.88 642
11870.91 653
11871.94 685
11872.97 650
11873.99 680
11875.02 672
11876.05 692
11877.08 713
11878.11 730
11879.14 754
11880.17 700
11881.20 721
11882.22 740
11883.25 725
11884.28 764
11885.31 759
11886.34 731
11887.37 739
11888.40 762
11889.43 777
11890.46 762
11891.49 774
11892.52 782
11893.55 784
11894.57 807
11895.60 822
11896.63 855
11897.66 895
11898.69 874
11899.72 887
11900.75 867
11901.78 951
11902.81 899
11903.84 956
11904.87 996
11905.90 1025
11906.93 1042
11907.96 982
11908.99 987
11910.02 988
11911.05 980
11912.08 984
11913.11 969
11914.14 948
11915.17 931
11916.20 958
11917.23 923
11918.26 877
11919.29 880
11920.33 918
11921.36 938
11922.39 936
11923.42 951
11924.45 980
11925.48 982
11926.51 1022
11927.54 1046
11928.57 1080
11929.60 1094
11930.63 1146
11931.66 1228
11932.70 1222
11933.73 1156
11934.76 1213
11935.79 1158
11936.82 1129
11937.85 1096
11938.88 1091
11939.91 1035
11940.95 1003
11941.98 980
11943.01 957
11944.04 958
11945.07 878
11946.10 905
11947.14 845
11948.17 846
11949.20 784
11950.23 784
11951.26 817
11952.29 787
11953.33 756
11954.36 746
11955.39 779
11956.42 754
11957.46 798
11958.49 781
11959.52 783
11960.55 747
11961.58 730
11962.62 762
11963.65 763
11964.68 746
11965.71 754
11966.75 791
11967.78 782
11968.81 752
11969.84 790
11970.88 759
11971.91 729
11972.94 754
11973.98 763
11975.01 792
11976.04 766
11977.07 788
11978.11 773
11979.14 743
11980.17 780
11981.21 767
11982.24 751
11983.27 739
11984.31 735
11985.34 818
11986.37 791
11987.41 779
11988.44 776
11989.47 811
11990.51 782
11991.54 793
11992.58 809
11993.61 814
11994.64 815
11995.68 809
11996.71 790
11997.74 804
11998.78 775
11999.81 798
12000.85 851
12001.88 834
12002.91 839
12003.95 860
12004.98 889
12006.02 905
12007.05 877
12008.09 852
12009.12 867
12010.15 900
12011.19 866
12012.22 892
12013.26 904
12014.29 881
12015.33 917
12016.36 924
12017.40 917
12018.43 926
12019.47 908
12020.50 958
12021.54 932
12022.57 904
12023.61 925
12024.64 917
12025.68 888
12026.71 874
12027.75 918
12028.78 930
12029.82 908
12030.85 925
12031.89 906
12032.92 919
12033.96 939
12034.99 942
12036.03 957
12037.07 962
12038.10 935
12039.14 932
12040.17 937
12041.21 932
12042.24 956
12043.28 964
12044.32 971
12045.35 989
12046.39 962
12047.42 999
12048.46 975
12049.50 999
12050.53 1009
12051.57 1002
12052.61 1048
12053.64 1094
12054.68 1090
12055.71 1082
12056.75 1087
12057.79 1094
12058.82 1058
12059.86 1062
12060.90 1051
12061.93 1063
12062.97 1046
12064.01 1015
12065.04 981
12066.08 962
12067.12 989
12068.15 925
12069.19 890
12070.23 900
12071.27 894
12072.30 867
12073.34 891
12074.38 874
12075.41 876
12076.45 844
12077.49 865
12078.53 849
12079.56 828
12080.60 871
12081.64 872
12082.68 860
12083.71 826
12084.75 831
12085.79 850
12086.83 874
12087.86 859
12088.90 851
12089.94 892
12090.98 868
12092.02 851
12093.05 870
12094.09 932
12095.13 885
12096.17 858
12097.21 919
12098.25 943
12099.28 906
12100.32 943
12101.36 930
12102.40 915
12103.44 945
12104.48 986
12105.51 976
12106.55 976
12107.59 910
12108.63 920
12109.67 895
12110.71 863
12111.75 848
12112.79 854
12113.82 839
12114.86 818
12115.90 826
12116.94 763
12117.98 746
12119.02 731
12120.06 733
12121.10 735
12122.14 716
12123.18 714
12124.22 715
12125.25 698
12126.29 673
12127.33 687
12128.37 711
12129.41 649
12130.45 704
12131.49 716
12132.53 685
12133.57 677
12134.61 637
12135.65 664
12136.69 659
12137.73 679
12138.77 683
12139.81 697
12140.85 681
12141.89 708
12142.93 707
12143.97 669
12145.01 700
12146.05 675
12147.09 671
12148.13 687
12149.17 644
12150.21 659
12151.25 659
12152.29 643
12153.34 640
12154.38 652
12155.42 629
12156.46 630
12157.50 641
12158.54 632
12159.58 653
12160.62 608
12161.66 678
12162.70 655
12163.74 663
12164.78 693
12165.83 647
12166.87 662
12167.91 626
12168.95 610
12169.99 640
12171.03 628
12172.07 657
12173.11 627
12174.16 617
12175.20 635
12176.24 580
12177.28 605
12178.32 605
12179.36 594
12180.41 607
12181.45 622
12182.49 599
12183.53 615
12184.57 619
12185.62 614
12186.66 628
12187.70 615
12188.74 611
12189.78 646
12190.83 608
12191.87 617
12192.91 591
12193.95 589
12195.00 578
12196.04 591
12197.08 593
12198.12 588
12199.17 608
12200.21 595
12201.25 561
12202.29 581
12203.34 590
12204.38 564
12205.42 591
12206.46 613
12207.51 581
12208.55 578
12209.59 569
12210.64 547
12211.68 579
12212.72 588
12213.77 573
12214.81 589
12215.85 572
12216.90 587
12217.94 568
12218.98 587
12220.03 570
12221.07 579
12222.11 575
12223.16 583
12224.20 565
12225.24 562
12226.29 564
12227.33 537
12228.37 548
12229.42 570
12230.46 545
12231.51 551
12232.55 553
12233.59 577
12234.64 563
12235.68 516
12236.73 534
12237.77 537
12238.82 534
12239.86 550
12240.90 539
12241.95 536
12242.99 563
12244.04 547
12245.08 541
12246.13 557
12247.17 557
12248.22 556
12249.26 535
12250.31 528
12251.35 514
12252.39 540
12253.44 553
12254.48 530
12255.53 512
12256.57 533
12257.62 505
12258.66 510
12259.71 506
12260.75 512
12261.80 530
12262.85 514
12263.89 495
12264.94 522
12265.98 524
12267.03 484
12268.07 497
12269.12 539
12270.16 512
12271.21 513
12272.25 519
12273.30 497
12274.35 488
12275.39 503
12276.44 519
12277.48 512
12278.53 493
12279.58 516
12280.62 499
12281.67 488
12282.71 520
12283.76 509
12284.81 526
12285.85 502
12286.90 478
12287.95 495
12288.99 503
12290.04 481
12291.08 483
12292.13 499
12293.18 492
12294.22 496
12295.27 459
12296.32 463
12297.36 512
12298.41 489
12299.46 485
12300.50 500
12301.55 466
12302.60 499
12303.65 487
12304.69 474
12305.74 472
12306.79 484
12307.83 479
12308.88 482
12309.93 462
12310.98 504
12312.02 495
12313.07 476
12314.12 495
12315.17 482
12316.21 464
12317.26 489
12318.31 464
12319.36 502
12320.40 487
12321.45 445
12322.50 436
12323.55 462
12324.60 482
12325.64 438
12326.69 452
12327.74 451
12328.79 464
12329.84 464
12330.88 489
12331.93 467
12332.98 453
12334.03 452
12335.08 456
12336.13 478
12337.17 482
12338.22 465
12339.27 454
12340.32 470
12341.37 451
12342.42 454
12343.47 458
12344.51 451
12345.56 482
12346.61 463
12347.66 443
12348.71 463
12349.76 444
12350.81 471
12351.86 476
12352.91 455
12353.95 483
12355.00 466
12356.05 455
12357.10 475
12358.15 478
12359.20 477
12360.25 461
12361.30 464
12362.35 470
12363.40 469
12364.45 490
12365.50 468
12366.55 461
12367.60 506
12368.65 505
12369.70 491
12370.75 475
12371.80 471
12372.85 461
12373.90 477
12374.95 461
12376.00 468
12377.05 475
12378.10 492
12379.15 495
12380.20 480
12381.25 480
12382.30 472
12383.35 510
12384.40 495
12385.45 467
12386.50 484
12387.55 508
12388.60 467
12389.65 463
12390.70 496
12391.75 495
12392.80 500
12393.86 473
12394.91 473
12395.96 483
12397.01 469
12398.06 481
12399.11 472
12400.16 488
12401.21 502
12402.26 491
12403.32 513
12404.37 490
12405.42 462
12406.47 493
12407.52 517
12408.57 463
12409.62 487
12410.68 486
12411.73 501
12412.78 509
12413.83 476
12414.88 493
12415.93 524
12416.99 522
12418.04 501
12419.09 494
12420.14 507
12421.19 512
12422.25 507
12423.30 479
12424.35 514
12425.40 516
12426.45 553
12427.51 546
12428.56 585
12429.61 531
12430.66 538
12431.72 555
12432.77 527
12433.82 560
12434.87 547
12435.93 540
12436.98 508
12438.03 529
12439.08 556
12440.14 558
12441.19 576
12442.24 540
12443.30 493
12444.35 505
12445.40 550
12446.45 569
12447.51 554
12448.56 553
12449.61 572
12450.67 580
12451.72 571
12452.77 563
12453.83 558
12454.88 596
12455.93 603
12456.99 593
12458.04 580
12459.10 609
12460.15 613
12461.20 637
12462.26 631
12463.31 654
12464.36 659
12465.42 678
12466.47 729
12467.53 722
12468.58 736
12469.63 784
12470.69 831
12471.74 887
12472.80 931
12473.85 943
12474.90 996
12475.96 1021
12477.01 1053
12478.07 1068
12479.12 1108
12480.18 1042
12481.23 1075
12482.29 1015
12483.34 999
12484.40 987
12485.45 955
12486.50 924
12487.56 885
12488.61 837
12489.67 844
12490.72 802
12491.78 754
12492.83 726
12493.89 730
12494.94 718
12496.00 665
12497.05 684
12498.11 672
12499.17 648
12500.22 651
12501.28 639
12502.33 641
12503.39 667
12504.44 663
12505.50 646
12506.55 631
12507.61 608
12508.67 664
12509.72 631
12510.78 644
12511.83 662
12512.89 604
12513.94 636
12515.00 624
12516.06 613
12517.11 612
12518.17 618
12519.22 642
12520.28 642
12521.34 618
12522.39 632
12523.45 597
12524.51 644
12525.56 626
12526.62 612
12527.68 625
12528.73 676
12529.79 657
12530.85 619
12531.90 617
12532.96 612
12534.02 628
12535.07 613
12536.13 622
12537.19 597
12538.24 594
12539.30 623
12540.36 639
12541.41 616
12542.47 619
12543.53 635
12544.59 638
12545.64 617
12546.70 643
12547.76 668
12548.82 665
12549.87 655
12550.93 664
12551.99 703
12553.05 709
12554.10 699
12555.16 730
12556.22 731
12557.28 697
12558.33 721
12559.39 724
12560.45 737
12561.51 729
12562.57 688
12563.62 694
12564.68 697
12565.74 678
12566.80 678
12567.86 663
12568.91 657
12569.97 676
12571.03 692
12572.09 688
12573.15 642
12574.21 675
12575.26 699
12576.32 648
12577.38 671
12578.44 666
12579.50 621
12580.56 647
12581.62 651
12582.68 647
12583.73 691
12584.79 699
12585.85 689
12586.91 650
12587.97 680
12589.03 641
12590.09 643
12591.15 657
12592.21 705
12593.27 699
12594.33 702
12595.38 664
12596.44 691
12597.50 676
12598.56 667
12599.62 625
12600.68 685
12601.74 653
12602.80 663
12603.86 703
12604.92 668
12605.98 682
12607.04 692
12608.10 723
12609.16 714
12610.22 723
12611.28 703
12612.34 699
12613.40 690
12614.46 698
12615.52 712
12616.58 720
12617.64 748
12618.70 678
12619.76 701
12620.82 731
12621.88 736
12622.94 741
12624.00 750
12625.07 742
12626.13 766
12627.19 735
12628.25 713
12629.31 733
12630.37 770
12631.43 756
12632.49 771
12633.55 798
12634.61 762
12635.67 742
12636.73 790
12637.80 797
12638.86 767
12639.92 729
12640.98 736
12642.04 737
12643.10 721
12644.16 724
12645.23 675
12646.29 693
12647.35 679
12648.41 701
12649.47 693
12650.53 694
12651.59 716
12652.66 683
12653.72 695
12654.78 685
12655.84 655
12656.90 732
12657.97 725
12659.03 699
12660.09 714
12661.15 689
12662.21 680
12663.28 670
12664.34 674
12665.40 689
12666.46 679
12667.53 699
12668.59 698
12669.65 709
12670.71 665
12671.78 709
12672.84 691
12673.90 704
12674.96 729
12676.03 712
12677.09 671
12678.15 692
12679.22 716
12680.28 742
12681.34 746
12682.40 718
12683.47 762
12684.53 768
12685.59 717
12686.66 745
12687.72 772
12688.78 743
12689.85 746
12690.91 744
12691.97 796
12693.04 811
12694.10 806
12695.16 795
12696.23 798
12697.29 821
12698.35 816
12699.42 815
12700.48 846
12701.55 822
12702.61 859
12703.67 859
12704.74 903
12705.80 892
12706.87 879
12707.93 897
12708.99 854
12710.06 849
12711.12 896
12712.19 896
12713.25 895
12714.32 879
12715.38 874
12716.44 850
12717.51 895
12718.57 870
12719.64 860
12720.70 839
12721.77 883
12722.83 894
12723.90 923
12724.96 864
12726.03 841
12727.09 895
12728.16 905
12729.22 937
12730.29 935
12731.35 951
12732.42 966
12733.48 956
12734.55 969
12735.61 935
12736.68 916
12737.74 919
12738.81 938
12739.87 897
12740.94 926
12742.00 876
12743.07 878
12744.14 872
12745.20 809
12746.27 825
12747.33 844
12748.40 834
12749.46 762
12750.53 774
12751.60 761
12752.66 731
12753.73 751
12754.79 740
12755.86 764
12756.93 696
12757.99 700
12759.06 726
12760.12 712
12761.19 705
12762.26 677
12763.32 724
12764.39 716
12765.46 683
12766.52 698
12767.59 705
12768.66 650
12769.72 664
12770.79 657
12771.86 636
12772.92 636
12773.99 611
12775.06 651
12776.12 623
12777.19 622
12778.26 619
12779.33 627
12780.39 628
12781.46 623
12782.53 615
12783.59 599
12784.66 621
12785.73 648
12786.80 629
12787.86 643
12788.93 589
12790.00 607
12791.07 593
12792.13 604
12793.20 599
12794.27 621
12795.34 604
12796.40 599
12797.47 607
12798.54 601
12799.61 622
12800.68 566
12801.74 590
12802.81 609
12803.88 613
12804.95 594
12806.02 581
12807.09 583
12808.15 580
12809.22 571
12810.29 588
12811.36 578
12812.43 597
12813.50 596
12814.56 583
12815.63 575
12816.70 575
12817.77 623
12818.84 603
12819.91 645
12820.98 610
12822.04 598
12823.11 601
12824.18 596
12825.25 593
12826.32 590
12827.39 573
12828.46 561
12829.53 566
12830.60 589
12831.67 579
12832.74 621
12833.81 605
12834.87 591
12835.94 577
12837.01 577
12838.08 572
12839.15 537
12840.22 550
12841.29 539
12842.36 547
12843.43 549
12844.50 570
12845.57 561
12846.64 548
12847.71 555
12848.78 543
12849.85 566
12850.92 521
12851.99 520
12853.06 542
12854.13 550
12855.20 537
12856.27 552
12857.34 545
12858.41 554
12859.48 510
12860.55 517
12861.62 528
12862.69 494
12863.77 507
12864.84 563
12865.91 522
12866.98 500
12868.05 509
12869.12 493
12870.19 493
12871.26 515
12872.33 497
12873.40 493
12874.47 511
12875.54 492
12876.62 501
12877.69 471
12878.76 473
12879.83 491
12880.90 453
12881.97 510
12883.04 480
12884.12 489
12885.19 489
12886.26 473
12887.33 470
12888.40 464
12889.47 476
12890.54 517
12891.62 486
12892.69 457
12893.76 455
12894.83 463
12895.90 417
12896.98 440
12898.05 461
12899.12 433
12900.19 457
12901.26 490
12902.34 510
12903.41 439
12904.48 457
12905.55 453
12906.63 423
12907.70 474
12908.77 447
12909.84 435
12910.92 455
12911.99 444
12913.06 439
12914.13 455
12915.21 432
12916.28 470
12917.35 469
12918.42 445
12919.50 427
12920.57 451
12921.64 423
12922.72 433
12923.79 418
12924.86 430
12925.94 449
12927.01 436
12928.08 429
12929.16 405
12930.23 402
12931.30 421
12932.38 438
12933.45 411
12934.52 403
12935.60 409
12936.67 422
12937.74 392
12938.82 416
12939.89 446
12940.97 436
12942.04 395
12943.11 376
12944.19 425
12945.26 403
12946.34 385
12947.41 403
12948.48 409
12949.56 395
12950.63 420
12951.71 415
12952.78 414
12953.85 395
12954.93 419
12956.00 414
12957.08 444
12958.15 426
12959.23 426
12960.30 410
12961.38 386
12962.45 373
12963.53 385
12964.60 387
12965.68 395
12966.75 379
12967.83 440
12968.90 412
12969.98 426
12971.05 413
12972.13 405
12973.20 415
12974.28 382
12975.35 387
12976.43 409
12977.50 423
12978.58 410
12979.65 401
12980.73 394
12981.80 410
12982.88 417
12983.95 391
12985.03 428
12986.11 423
12987.18 389
12988.26 419
12989.33 412
12990.41 420
12991.48 427
12992.56 437
12993.64 405
12994.71 424
12995.79 422
12996.86 416
12997.94 428
12999.02 401
13000.09 397
13001.17 400
13002.25 429
13003.32 431
13004.40 405
13005.48 399
13006.55 388
13007.63 408
13008.71 410
13009.78 408
13010.86 422
13011.94 413
13013.01 417
13014.09 401
13015.17 381
13016.24 376
13017.32 407
13018.40 399
13019.47 404
13020.55 378
13021.63 393
13022.71 415
13023.78 404
13024.86 409
13025.94 406
13027.01 376
13028.09 418
13029.17 429
13030.25 405
13031.32 390
13032.40 395
13033.48 423
13034.56 394
13035.64 395
13036.71 406
13037.79 408
13038.87 378
13039.95 396
13041.02 430
13042.10 431
13043.18 387
13044.26 417
13045.34 418
13046.41 413
13047.49 422
13048.57 413
13049.65 422
13050.73 395
13051.81 388
13052.88 391
13053.96 384
13055.04 392
13056.12 383
13057.20 419
13058.28 383
13059.36 393
13060.44 385
13061.51 366
13062.59 401
13063.67 383
13064.75 397
13065.83 376
13066.91 379
13067.99 406
13069.07 383
13070.15 394
13071.23 421
13072.30 395
13073.38 404
13074.46 405
13075.54 387
13076.62 399
13077.70 412
13078.78 387
13079.86 380
13080.94 392
13082.02 405
13083.10 392
13084.18 434
13085.26 431
13086.34 427
13087.42 387
13088.50 433
13089.58 419
13090.66 407
13091.74 385
13092.82 409
13093.90 428
13094.98 431
13096.06 374
13097.14 406
13098.22 408
13099.30 403
13100.38 433
13101.46 429
13102.54 419
13103.62 439
13104.70 444
13105.78 417
13106.86 391
13107.94 418
13109.03 420
13110.11 437
13111.19 409
13112.27 413
13113.35 399
13114.43 441
13115.51 392
13116.59 413
13117.67 439
13118.75 424
13119.84 464
13120.92 456
13122.00 456
13123.08 429
13124.16 432
13125.24 421
13126.32 444
13127.41 422
13128.49 438
13129.57 475
13130.65 464
13131.73 456
13132.81 459
13133.90 445
13134.98 423
13136.06 426
13137.14 452
13138.22 453
13139.30 424
13140.39 455
13141.47 460
13142.55 423
13143.63 408
13144.72 421
13145.80 429
13146.88 425
13147.96 435
13149.04 439
13150.13 442
13151.21 446
13152.29 439
13153.38 452
13154.46 413
13155.54 436
13156.62 460
13157.71 452
13158.79 462
13159.87 458
13160.95 449
13162.04 439
13163.12 421
13164.20 454
13165.29 467
13166.37 458
13167.45 444
13168.54 479
13169.62 453
13170.70 448
13171.79 452
13172.87 444
13173.95 478
13175.04 469
13176.12 446
13177.20 433
13178.29 433
13179.37 431
13180.45 419
13181.54 434
13182.62 446
13183.71 437
13184.79 455
13185.87 463
13186.96 417
13188.04 433
13189.13 477
13190.21 425
13191.29 431
13192.38 417
13193.46 437
13194.55 423
13195.63 446
13196.72 481
13197.80 466
13198.88 456
13199.97 440
13201.05 448
13202.14 480
13203.22 470
13204.31 444
13205.39 420
13206.48 443
13207.56 491
13208.65 469
13209.73 455
13210.82 512
13211.90 503
13212.99 469
13214.07 448
13215.16 458
13216.24 446
13217.33 463
13218.41 494
13219.50 471
13220.58 478
13221.67 521
13222.75 507
13223.84 485
13224.92 472
13226.01 480
13227.10 476
13228.18 489
13229.27 486
13230.35 475
13231.44 458
13232.52 483
13233.61 516
13234.70 494
13235.78 481
13236.87 501
13237.95 524
13239.04 514
13240.13 490
13241.21 518
13242.30 494
13243.39 509
13244.47 503
13245.56 512
13246.64 515
13247.73 522
13248.82 524
13249.90 515
13250.99 549
13252.08 549
13253.16 524
13254.25 524
13255.34 550
13256.42 558
13257.51 561
13258.60 551
13259.69 551
13260.77 532
13261.86 585
13262.95 560
13264.03 555
13265.12 558
13266.21 575
13267.30 545
13268.38 568
13269.47 558
13270.56 555
13271.64 566
13272.73 577
13273.82 585
13274.91 574
13275.99 542
13277.08 582
13278.17 576
13279.26 582
13280.35 582
13281.43 584
13282.52 610
13283.61 624
13284.70 590
13285.79 595
13286.87 628
13287.96 625
13289.05 607
13290.14 607
13291.23 613
13292.31 627
13293.40 630
13294.49 636
13295.58 646
13296.67 609
13297.76 626
13298.85 657
13299.93 665
13301.02 691
13302.11 701
13303.20 680
13304.29 682
13305.38 656
13306.47 688
13307.56 694
13308.64 685
13309.73 666
13310.82 706
13311.91 685
13313.00 698
13314.09 713
13315.18 730
13316.27 729
13317.36 684
13318.45 698
13319.54 739
13320.63 749
13321.72 718
13322.81 709
13323.89 742
13324.98 717
13326.07 737
13327.16 725
13328.25 720
13329.34 763
13330.43 743
13331.52 759
13332.61 725
13333.70 751
13334.79 781
13335.88 802
13336.97 794
13338.06 780
13339.15 808
13340.24 823
13341.33 792
13342.42 808
13343.52 804
13344.61 757
13345.70 784
13346.79 794
13347.88 806
13348.97 793
13350.06 806
13351.15 827
13352.24 780
13353.33 783
13354.42 784
13355.51 779
13356.60 780
13357.69 806
13358.79 805
13359.88 805
13360.97 786
13362.06 837
13363.15 862
13364.24 848
13365.33 829
13366.42 872
13367.51 886
13368.61 879
13369.70 868
13370.79 860
13371.88 847
13372.97 826
13374.06 820
13375.16 801
13376.25 856
13377.34 834
13378.43 806
13379.52 825
13380.61 825
13381.71 782
13382.80 790
13383.89 758
13384.98 756
13386.08 773
13387.17 769
13388.26 757
13389.35 760
13390.44 725
13391.54 729
13392.63 726
13393.72 684
13394.81 706
13395.91 706
13397.00 683
13398.09 678
13399.18 692
13400.28 673
13401.37 669
13402.46 655
13403.56 664
13404.65 645
13405.74 664
13406.83 639
13407.93 676
13409.02 652
13410.11 660
13411.21 702
13412.30 691
13413.39 683
13414.49 683
13415.58 692
13416.67 698
13417.77 689
13418.86 686
13419.95 709
13421.05 708
13422.14 688
13423.23 683
13424.33 693
13425.42 662
13426.52 670
13427.61 656
13428.70 682
13429.80 663
13430.89 713
13431.98 706
13433.08 707
13434.17 710
13435.27 692
13436.36 694
13437.46 706
13438.55 699
13439.64 723
13440.74 710
13441.83 720
13442.93 737
13444.02 742
13445.12 735
13446.21 731
13447.31 713
13448.40 754
13449.50 708
13450.59 731
13451.68 735
13452.78 735
13453.87 754
13454.97 766
13456.06 763
13457.16 767
13458.25 747
13459.35 749
13460.44 816
13461.54 814
13462.64 787
13463.73 800
13464.83 821
13465.92 759
13467.02 792
13468.11 799
13469.21 863
13470.30 824
13471.40 825
13472.49 839
13473.59 805
13474.69 788
13475.78 821
13476.88 825
13477.97 824
13479.07 803
13480.17 799
13481.26 815
13482.36 817
13483.45 805
13484.55 848
13485.65 859
13486.74 889
13487.84 854
13488.93 851
13490.03 872
13491.13 859
13492.22 875
13493.32 915
13494.42 936
13495.51 916
13496.61 904
13497.71 914
13498.80 967
13499.90 921
13501.00 942
13502.09 962
13503.19 989
13504.29 968
13505.38 938
13506.48 963
13507.58 973
13508.68 964
13509.77 943
13510.87 963
13511.97 927
13513.07 901
13514.16 890
13515.26 872
13516.36 870
13517.45 868
13518.55 898
13519.65 836
13520.75 846
13521.85 827
13522.94 819
13524.04 785
13525.14 824
13526.24 839
13527.33 857
13528.43 788
13529.53 782
13530.63 793
13531.73 759
13532.82 766
13533.92 760
13535.02 732
13536.12 758
13537.22 772
13538.32 748
13539.41 735
13540.51 730
13541.61 739
13542.71 738
13543.81 701
13544.91 709
13546.00 724
13547.10 683
13548.20 712
13549.30 675
13550.40 685
13551.50 716
13552.60 685
13553.70 664
13554.80 647
13555.89 620
13556.99 623
13558.09 669
13559.19 661
13560.29 679
13561.39 641
13562.49 659
13563.59 648
13564.69 685
13565.79 638
13566.89 638
13567.99 703
13569.09 655
13570.19 656
13571.29 621
13572.39 609
13573.49 630
13574.59 633
13575.69 580
13576.79 626
13577.88 621
13578.98 628
13580.08 631
13581.19 635
13582.29 632
13583.39 599
13584.49 611
13585.59 599
13586.69 628
13587.79 666
13588.89 642
13589.99 624
13591.09 634
13592.19 639
13593.29 635
13594.39 638
13595.49 618
13596.59 602
13597.69 642
13598.79 621
13599.89 650
13600.99 648
13602.09 640
13603.20 612
13604.30 598
13605.40 626
13606.50 620
13607.60 624
13608.70 594
13609.80 613
13610.90 607
13612.01 631
13613.11 641
13614.21 635
13615.31 633
13616.41 652
13617.51 639
13618.61 640
13619.72 654
13620.82 671
13621.92 644
13623.02 623
13624.12 611
13625.22 635
13626.33 623
13627.43 633
13628.53 653
13629.63 629
13630.73 609
13631.84 634
13632.94 667
13634.04 639
13635.14 644
13636.25 627
13637.35 629
13638.45 638
13639.55 654
13640.65 623
13641.76 583
13642.86 648
13643.96 616
13645.07 625
13646.17 610
13647.27 657
13648.37 628
13649.48 596
13650.58 632
13651.68 618
13652.79 608
13653.89 615
13654.99 629
13656.09 593
13657.20 620
13658.30 629
13659.40 618
13660.51 578
13661.61 613
13662.71 612
13663.82 612
13664.92 625
13666.02 636
13667.13 625
13668.23 593
13669.34 635
13670.44 616
13671.54 564
13672.65 584
13673.75 635
13674.85 624
13675.96 644
13677.06 597
13678.17 617
13679.27 614
13680.37 615
13681.48 630
13682.58 609
13683.69 615
13684.79 613
13685.89 631
13687.00 649
13688.10 655
13689.21 607
13690.31 635
13691.42 649
13692.52 653
13693.63 619
13694.73 661
13695.84 676
13696.94 641
13698.05 671
13699.15 636
13700.25 664
13701.36 671
13702.46 653
13703.57 646
13704.67 662
13705.78 658
13706.89 695
13707.99 673
13709.10 688
13710.20 685
13711.31 689
13712.41 668
13713.52 682
13714.62 675
13715.73 711
13716.83 719
13717.94 694
13719.04 718
13720.15 704
13721.26 703
13722.36 736
13723.47 751
13724.57 719
13725.68 747
13726.79 753
13727.89 736
13729.00 747
13730.10 745
13731.21 736
13732.32 743
13733.42 759
13734.53 774
13735.63 778
13736.74 755
13737.85 770
13738.95 759
13740.06 802
13741.17 776
13742.27 797
13743.38 801
13744.49 835
13745.59 839
13746.70 842
13747.81 807
13748.91 845
13750.02 870
13751.13 871
13752.23 869
13753.34 909
13754.45 932
13755.56 934
13756.66 971
13757.77 983
13758.88 1002
13759.98 1054
13761.09 1039
13762.20 1072
13763.31 1110
13764.41 1155
13765.52 1132
13766.63 1148
13767.74 1115
13768.84 1127
13769.95 1128
13771.06 1132
13772.17 1071
13773.28 1097
13774.38 1076
13775.49 1053
13776.60 1084
13777.71 1042
13778.82 1054
13779.92 1075
13781.03 1013
13782.14 975
13783.25 974
13784.36 951
13785.46 976
13786.57 887
13787.68 889
13788.79 830
13789.90 840
13791.01 826
13792.12 794
13793.22 774
13794.33 801
13795.44 752
13796.55 736
13797.66 733
13798.77 685
13799.88 735
13800.99 731
13802.10 726
13803.20 696
13804.31 689
13805.42 676
13806.53 713
13807.64 628
13808.75 672
13809.86 681
13810.97 682
13812.08 653
13813.19 594
13814.30 645
13815.41 664
13816.52 665
13817.63 637
13818.74 656
13819.84 589
13820.95 630
13822.06 625
13823.17 668
13824.28 634
13825.39 634
13826.50 614
13827.61 671
13828.72 617
13829.83 610
13830.94 635
13832.05 622
13833.16 608
13834.28 648
13835.39 647
13836.50 604
13837.61 607
13838.72 621
13839.83 625
13840.94 636
13842.05 613
13843.16 599
13844.27 643
13845.38 627
13846.49 607
13847.60 636
13848.71 641
13849.82 644
13850.93 650
13852.05 655
13853.16 654
13854.27 669
13855.38 630
13856.49 643
13857.60 650
13858.71 631
13859.82 650
13860.94 671
13862.05 655
13863.16 639
13864.27 622
13865.38 642
13866.49 659
13867.60 629
13868.72 646
13869.83 677
13870.94 678
13872.05 638
13873.16 641
13874.27 686
13875.39 649
13876.50 634
13877.61 663
13878.72 648
13879.83 646
13880.95 619
13882.06 675
13883.17 692
13884.28 690
13885.40 692
13886.51 652
13887.62 696
13888.73 685
13889.85 660
13890.96 694
13892.07 726
13893.18 719
13894.30 734
13895.41 761
13896.52 745
13897.63 727
13898.75 697
13899.86 707
13900.97 706
13902.09 729
13903.20 734
13904.31 723
13905.43 696
13906.54 691
13907.65 702
13908.77 694
13909.88 657
13910.99 638
13912.11 598
13913.22 632
13914.33 610
13915.45 618
13916.56 580
13917.67 590
13918.79 611
13919.90 598
13921.01 599
13922.13 601
13923.24 607
13924.36 578
13925.47 614
13926.58 583
13927.70 593
13928.81 610
13929.93 585
13931.04 563
13932.15 569
13933.27 548
13934.38 551
13935.50 579
13936.61 550
13937.73 559
13938.84 564
13939.95 572
13941.07 572
13942.18 547
13943.30 560
13944.41 550
13945.53 547
13946.64 517
13947.76 534
13948.87 550
13949.99 590
13951.10 531
13952.22 544
13953.33 564
13954.45 564
13955.56 553
13956.68 520
13957.79 522
13958.91 530
13960.02 530
13961.14 548
13962.25 549
13963.37 549
13964.49 519
13965.60 543
13966.72 505
13967.83 532
13968.95 553
13970.06 553
13971.18 546
13972.30 537
13973.41 563
13974.53 531
13975.64 504
13976.76 565
13977.88 545
13978.99 523
13980.11 538
13981.22 514
13982.34 522
13983.46 528
13984.57 513
13985.69 518
13986.80 539
13987.92 521
13989.04 498
13990.15 528
13991.27 506
13992.39 491
13993.50 493
13994.62 541
13995.74 525
13996.85 527
13997.97 511
13999.09 528
14000.21 525
14001.32 538
14002.44 539
14003.56 514
14004.67 536
14005.79 517
14006.91 530
14008.02 543
14009.14 520
14010.26 528
14011.38 538
14012.49 528
14013.61 548
14014.73 574
14015.85 534
14016.96 552
14018.08 517
14019.20 559
14020.32 553
14021.44 535
14022.55 533
14023.67 515
14024.79 527
14025.91 526
14027.02 536
14028.14 527
14029.26 552
14030.38 509
14031.50 517
14032.62 530
14033.73 511
14034.85 534
14035.97 546
14037.09 524
14038.21 553
14039.33 520
14040.44 548
14041.56 552
14042.68 545
14043.80 523
14044.92 524
14046.04 555
14047.16 571
14048.27 530
14049.39 569
14050.51 565
14051.63 543
14052.75 562
14053.87 541
14054.99 573
14056.11 577
14057.23 559
14058.35 554
14059.47 541
14060.59 574
14061.70 624
14062.82 632
14063.94 620
14065.06 628
14066.18 612
14067.30 653
14068.42 647
14069.54 623
14070.66 601
14071.78 604
14072.90 629
14074.02 642
14075.14 629
14076.26 626
14077.38 629
14078.50 638
14079.62 659
14080.74 675
14081.86 648
14082.98 651
14084.10 630
14085.22 670
14086.34 660
14087.46 691
14088.58 688
14089.70 653
14090.82 671
14091.94 683
14093.07 733
14094.19 696
14095.31 715
14096.43 687
14097.55 704
14098.67 685
14099.79 682
14100.91 656
14102.03 675
14103.15 673
14104.27 651
14105.39 660
14106.52 668
14107.64 665
14108.76 698
14109.88 662
14111.00 684
14112.12 644
14113.24 639
14114.37 635
14115.49 646
14116.61 655
14117.73 593
14118.85 613
14119.97 607
14121.10 629
14122.22 589
14123.34 590
14124.46 577
14125.58 587
14126.70 578
14127.83 545
14128.95 569
14130.07 550
14131.19 552
14132.32 550
14133.44 553
14134.56 549
14135.68 523
14136.80 549
14137.93 548
14139.05 476
14140.17 507
14141.29 529
14142.42 549
14143.54 511
14144.66 530
14145.78 531
14146.91 525
14148.03 492
14149.15 503
14150.28 490
14151.40 485
14152.52 505
14153.65 507
14154.77 486
14155.89 505
14157.01 515
14158.14 532
14159.26 503
14160.38 503
14161.51 498
14162.63 486
14163.75 490
14164.88 490
14166.00 512
14167.12 490
14168.25 491
14169.37 513
14170.50 538
14171.62 473
14172.74 492
14173.87 487
14174.99 472
14176.12 491
14177.24 478
14178.36 464
14179.49 490
14180.61 506
14181.74 498
14182.86 488
14183.98 484
14185.11 470
14186.23 458
14187.36 474
14188.48 476
14189.61 485
14190.73 467
14191.85 464
14192.98 454
14194.10 452
14195.23 423
14196.35 445
14197.48 464
14198.60 485
14199.73 475
14200.85 460
14201.98 450
14203.10 452
14204.23 462
14205.35 447
14206.48 445
14207.60 471
14208.73 447
14209.85 438
14210.98 425
14212.10 466
14213.23 426
14214.36 443
14215.48 452
14216.61 452
14217.73 415
14218.86 421
14219.98 428
14221.11 429
14222.23 460
14223.36 410
14224.49 426
14225.61 432
14226.74 421
14227.86 417
14228.99 422
14230.12 436
14231.24 417
14232.37 429
14233.49 415
14234.62 397
14235.75 409
14236.87 447
14238.00 455
14239.13 445
14240.25 428
14241.38 414
14242.51 419
14243.63 423
14244.76 417
14245.89 424
14247.01 420
14248.14 413
14249.27 413
14250.39 433
14251.52 414
14252.65 401
14253.77 423
14254.90 419
14256.03 384
14257.15 402
14258.28 392
14259.41 414
14260.54 402
14261.66 404
14262.79 386
14263.92 415
14265.05 402
14266.17 409
14267.30 406
14268.43 405
14269.56 402
14270.68 372
14271.81 392
14272.94 359
14274.07 374
14275.20 393
14276.32 422
14277.45 376
14278.58 387
14279.71 383
14280.83 362
14281.96 378
14283.09 368
14284.22 357
14285.35 349
14286.48 367
14287.60 388
14288.73 371
14289.86 367
14290.99 355
14292.12 352
14293.25 368
14294.38 374
14295.50 382
14296.63 371
14297.76 368
14298.89 356
14300.02 371
14301.15 340
14302.28 342
14303.41 338
14304.53 353
14305.66 359
14306.79 335
14307.92 351
14309.05 368
14310.18 388
14311.31 362
14312.44 351
14313.57 344
14314.70 376
14315.83 358
14316.96 370
14318.09 383
14319.22 346
14320.35 345
14321.48 350
14322.60 358
14323.73 351
14324.86 377
14325.99 356
14327.12 350
14328.25 341
14329.38 348
14330.51 339
14331.64 345
14332.77 340
14333.90 378
14335.03 339
14336.17 317
14337.30 328
14338.43 346
14339.56 352
14340.69 341
14341.82 365
14342.95 343
14344.08 354
14345.21 337
14346.34 336
14347.47 348
14348.60 358
14349.73 342
14350.86 342
14351.99 336
14353.12 353
14354.26 347
14355.39 344
14356.52 359
14357.65 332
14358.78 383
14359.91 359
14361.04 343
14362.17 354
14363.30 339
14364.44 337
14365.57 340
14366.70 358
14367.83 365
14368.96 312
14370.09 334
14371.23 334
14372.36 352
14373.49 336
14374.62 332
14375.75 333
14376.88 355
14378.02 344
14379.15 352
14380.28 321
14381.41 346
14382.54 336
14383.68 356
14384.81 376
14385.94 321
14387.07 345
14388.21 354
14389.34 339
14390.47 349
14391.60 352
14392.73 349
14393.87 350
14395.00 377
14396.13 356
14397.27 356
14398.40 346
14399.53 343
14400.66 336
14401.80 333
14402.93 378
14404.06 377
14405.19 370
14406.33 365
14407.46 369
14408.59 336
14409.73 370
14410.86 384
14411.99 368
14413.13 337
14414.26 359
14415.39 329
14416.53 349
14417.66 354
14418.79 375
14419.93 387
14421.06 399
14422.19 375
14423.33 378
14424.46 386
14425.60 367
14426.73 419
14427.86 373
14429.00 369
14430.13 395
14431.27 393
14432.40 372
14433.53 391
14434.67 394
14435.80 384
14436.94 385
14438.07 390
14439.21 397
14440.34 377
14441.47 380
14442.61 402
14443.74 419
14444.88 391
14446.01 436
14447.15 380
14448.28 410
14449.42 415
14450.55 441
14451.69 426
14452.82 431
14453.96 454
14455.09 440
14456.23 424
14457.36 446
14458.50 426
14459.63 424
14460.77 432
14461.90 446
14463.04 468
14464.17 439
14465.31 442
14466.44 457
14467.58 467
14468.71 448
14469.85 471
14470.98 487
14472.12 489
14473.26 475
14474.39 452
14475.53 478
14476.66 470
14477.80 497
14478.93 444
14480.07 468
14481.21 447
14482.34 504
14483.48 447
14484.61 463
14485.75 477
14486.89 461
14488.02 418
14489.16 443
14490.30 474
14491.43 456
14492.57 452
14493.70 440
14494.84 466
14495.98 459
14497.11 443
14498.25 448
14499.39 482
14500.52 426
14501.66 454
14502.80 459
14503.93 443
14505.07 449
14506.21 480
14507.35 455
14508.48 458
14509.62 458
14510.76 458
14511.89 465
14513.03 447
14514.17 459
14515.31 422
14516.44 442
14517.58 418
14518.72 424
14519.86 425
14520.99 422
14522.13 402
14523.27 400
14524.41 414
14525.54 411
14526.68 385
14527.82 365
14528.96 387
14530.09 391
14531.23 435
14532.37 409
14533.51 417
14534.65 370
14535.78 387
14536.92 364
14538.06 385
14539.20 379
14540.34 374
14541.48 374
14542.61 393
14543.75 408
14544.89 389
14546.03 365
14547.17 346
14548.31 406
14549.45 354
14550.58 376
14551.72 351
14552.86 393
14554.00 381
14555.14 360
14556.28 388
14557.42 400
14558.56 398
14559.70 361
14560.83 385
14561.97 346
14563.11 364
14564.25 342
14565.39 392
14566.53 383
14567.67 362
14568.81 371
14569.95 395
14571.09 395
14572.23 393
14573.37 412
14574.51 386
14575.65 377
14576.79 399
14577.93 390
14579.07 391
14580.21 376
14581.35 382
14582.49 417
14583.63 374
14584.77 391
14585.91 370
14587.05 404
14588.19 389
14589.33 400
14590.47 398
14591.61 382
14592.75 393
14593.89 371
14595.03 410
14596.17 391
14597.31 405
14598.45 408
14599.59 403
14600.73 411
14601.87 401
14603.01 376
14604.15 410
14605.29 422
14606.43 425
14607.58 445
14608.72 433
14609.86 449
14611.00 421
14612.14 445
14613.28 436
14614.42 446
14615.56 450
14616.70 457
14617.85 412
14618.99 444
14620.13 434
14621.27 450
14622.41 457
14623.55 430
14624.69 442
14625.84 454
14626.98 467
14628.12 436
14629.26 468
14630.40 458
14631.54 469
14632.69 456
14633.83 488
14634.97 503
14636.11 499
14637.25 476
14638.40 472
14639.54 455
14640.68 483
14641.82 486
14642.97 448
14644.11 437
14645.25 442
14646.39 451
14647.54 438
14648.68 450
14649.82 419
14650.96 450
14652.11 396
14653.25 434
14654.39 391
14655.53 386
14656.68 382
14657.82 412
14658.96 376
14660.11 372
14661.25 355
14662.39 382
14663.53 361
14664.68 347
14665.82 363
14666.96 341
14668.11 351
14669.25 341
14670.39 368
14671.54 332
14672.68 345
14673.82 362
14674.97 339
14676.11 328
14677.26 354
14678.40 313
14679.54 341
14680.69 328
14681.83 330
14682.97 342
14684.12 314
14685.26 326
14686.41 307
14687.55 332
14688.69 330
14689.84 326
14690.98 306
14692.13 319
14693.27 302
14694.42 308
14695.56 310
14696.70 309
14697.85 324
14698.99 310
14700.14 300
14701.28 309
14702.43 326
14703.57 305
14704.72 292
14705.86 302
14707.01 314
14708.15 292
14709.30 286
14710.44 291
14711.58 297
14712.73 314
14713.87 306
14715.02 285
14716.17 301
14717.31 287
14718.46 267
14719.60 328
14720.75 320
14721.89 305
14723.04 290
14724.18 302
14725.33 298
14726.47 322
14727.62 313
14728.76 302
14729.91 296
14731.06 305
14732.20 287
14733.35 323
14734.49 310
14735.64 277
14736.79 281
14737.93 282
14739.08 285
14740.22 274
14741.37 312
14742.52 300
14743.66 296
14744.81 293
14745.95 291
14747.10 304
14748.25 289
14749.39 268
14750.54 279
14751.69 294
14752.83 307
14753.98 288
14755.13 298
14756.27 294
14757.42 291
14758.57 270
14759.71 285
14760.86 311
14762.01 274
14763.15 267
14764.30 293
14765.45 277
14766.60 282
14767.74 289
14768.89 277
14770.04 295
14771.18 280
14772.33 273
14773.48 285
14774.63 279
14775.77 269
14776.92 289
14778.07 254
14779.22 267
14780.36 267
14781.51 274
14782.66 271
14783.81 261
14784.96 271
14786.10 256
14787.25 279
14788.40 277
14789.55 284
14790.70 294
14791.84 273
14792.99 270
14794.14 285
14795.29 291
14796.44 249
14797.58 249
14798.73 287
14799.88 261
14801.03 269
14802.18 271
14803.33 251
14804.48 252
14805.62 257
14806.77 246
14807.92 256
14809.07 289
14810.22 259
14811.37 255
14812.52 248
14813.67 261
14814.81 263
14815.96 248
14817.11 236
14818.26 240
14819.41 252
14820.56 243
14821.71 252
14822.86 245
14824.01 239
14825.16 232
14826.31 228
14827.46 214
14828.61 232
14829.76 242
14830.91 223
14832.06 245
14833.20 261
14834.35 233
14835.50 240
14836.65 231
14837.80 254
14838.95 235
14840.10 238
14841.25 235
14842.40 238
14843.55 247
14844.70 250
14845.85 233
14847.00 254
14848.15 245
14849.31 243
14850.46 231
14851.61 227
14852.76 227
14853.91 242
14855.06 251
14856.21 251
14857.36 236
14858.51 230
14859.66 265
14860.81 239
14861.96 261
14863.11 238
14864.26 223
14865.41 235
14866.57 209
14867.72 208
14868.87 242
14870.02 222
14871.17 254
14872.32 241
14873.47 220
14874.62 212
14875.77 229
14876.93 233
14878.08 220
14879.23 230
14880.38 215
14881.53 242
14882.68 236
14883.84 234
14884.99 235
14886.14 219
14887.29 209
14888.44 222
14889.59 225
14890.75 224
14891.90 218
14893.05 237
14894.20 218
14895.35 225
14896.51 247
14897.66 226
14898.81 210
14899.96 218
14901.12 212
14902.27 214
14903.42 221
14904.57 231
14905.73 213
14906.88 213
14908.03 222
14909.18 233
14910.34 220
14911.49 253
14912.64 218
14913.79 241
14914.95 224
14916.10 208
14917.25 216
14918.41 227
14919.56 225
14920.71 221
14921.87 217
14923.02 228
14924.17 217
14925.33 210
14926.48 220
14927.63 224
14928.79 224
14929.94 225
14931.09 193
14932.25 222
14933.40 245
14934.55 257
14935.71 242
14936.86 222
14938.01 245
14939.17 219
14940.32 235
14941.48 243
14942.63 228
14943.78 239
14944.94 213
14946.09 205
14947.25 221
14948.40 208
14949.55 209
14950.71 214
14951.86 223
14953.02 211
14954.17 194
14955.33 219
14956.48 230
14957.63 242
14958.79 197
14959.94 202
14961.10 203
14962.25 209
14963.41 192
14964.56 203
14965.72 217
14966.87 234
14968.03 220
14969.18 210
14970.34 235
14971.49 233
14972.65 244
14973.80 208
14974.96 213
14976.11 198
14977.27 212
14978.42 210
14979.58 204
14980.73 200
14981.89 210
14983.05 230
14984.20 215
14985.36 205
14986.51 226
14987.67 206
14988.82 211
14989.98 248
14991.13 217
14992.29 216
14993.45 209
14994.60 243
14995.76 216
14996.91 201
14998.07 195
14999.23 225
15000.38 221
15001.54 181
15002.70 204
15003.85 226
15005.01 227
15006.16 201
15007.32 214
15008.48 196
15009.63 191
15010.79 213
15011.95 190
15013.10 198
15014.26 209
15015.42 220
15016.57 218
15017.73 206
15018.89 213
15020.04 201
15021.20 208
15022.36 204
15023.52 199
15024.67 197
15025.83 198
15026.99 216
15028.14 214
15029.30 197
15030.46 212
15031.62 236
15032.77 222
15033.93 206
15035.09 198
15036.25 193
15037.40 226
15038.56 232
15039.72 210
15040.88 194
15042.03 199
15043.19 196
15044.35 204
15045.51 180
15046.67 198
15047.82 238
15048.98 207
15050.14 194
15051.30 199
15052.46 202
15053.61 215
15054.77 223
15055.93 230
15057.09 193
15058.25 202
15059.41 213
15060.56 203
15061.72 215
15062.88 196
15064.04 215
15065.20 205
15066.36 195
15067.52 185
15068.68 212
15069.83 180
15070.99 195
15072.15 193
15073.31 180
15074.47 200
15075.63 207
15076.79 215
15077.95 212
15079.11 210
15080.27 196
15081.43 206
15082.58 210
15083.74 199
15084.90 206
15086.06 208
15087.22 232
15088.38 220
15089.54 227
15090.70 217
15091.86 217
15093.02 215
15094.18 218
15095.34 212
15096.50 199
15097.66 210
15098.82 226
15099.98 224
15101.14 217
15102.30 210
15103.46 207
15104.62 209
15105.78 216
15106.94 207
15108.10 187
15109.26 200
15110.42 204
15111.58 235
15112.74 223
15113.90 188
15115.06 208
15116.22 213
15117.39 209
15118.55 205
15119.71 203
15120.87 211
15122.03 228
15123.19 184
15124.35 219
15125.51 204
15126.67 217
15127.83 213
15128.99 229
15130.16 250
15131.32 242
15132.48 207
15133.64 224
15134.80 224
15135.96 234
15137.12 208
15138.28 227
15139.45 229
15140.61 215
15141.77 227
15142.93 215
15144.09 212
15145.25 224
15146.42 231
15147.58 224
15148.74 205
15149.90 216
15151.06 228
15152.23 213
15153.39 219
15154.55 197
15155.71 205
15156.87 194
15158.04 213
15159.20 231
15160.36 242
15161.52 236
15162.69 199
15163.85 216
15165.01 220
15166.17 218
15167.34 210
15168.50 221
15169.66 220
15170.82 240
15171.99 224
15173.15 241
15174.31 258
15175.48 240
15176.64 264
15177.80 242
15178.96 220
15180.13 242
15181.29 236
15182.45 249
15183.62 234
15184.78 215
15185.94 225
15187.11 230
15188.27 224
15189.43 229
15190.60 225
15191.76 251
15192.92 249
15194.09 230
15195.25 233
15196.42 235
15197.58 243
15198.74 244
15199.91 234
15201.07 223
15202.23 233
15203.40 237
15204.56 226
15205.73 250
15206.89 244
15208.05 212
15209.22 246
15210.38 227
15211.55 220
15212.71 237
15213.88 247
15215.04 258
15216.21 238
15217.37 230
15218.53 258
15219.70 241
15220.86 236
15222.03 241
15223.19 245
15224.36 255
15225.52 236
15226.69 227
15227.85 249
15229.02 250
15230.18 271
15231.35 250
15232.51 263
15233.68 242
15234.84 237
15236.01 255
15237.17 269
15238.34 243
15239.50 248
15240.67 280
15241.83 251
15243.00 242
15244.17 276
15245.33 238
15246.50 277
15247.66 270
15248.83 251
15249.99 254
15251.16 241
15252.33 258
15253.49 255
15254.66 268
15255.82 244
15256.99 264
15258.16 265
15259.32 278
15260.49 276
15261.65 245
15262.82 240
15263.99 246
15265.15 242
15266.32 239
15267.49 242
15268.65 248
15269.82 256
15270.98 255
15272.15 264
15273.32 219
15274.48 230
15275.65 265
15276.82 234
15277.99 219
15279.15 243
15280.32 233
15281.49 244
15282.65 228
15283.82 226
15284.99 224
15286.15 241
15287.32 246
15288.49 223
15289.66 233
15290.82 226
15291.99 216
15293.16 268
15294.33 220
15295.49 221
15296.66 217
15297.83 220
15299.00 223
15300.16 227
15301.33 252
15302.50 244
15303.67 259
15304.83 227
15306.00 233
15307.17 223
15308.34 227
15309.51 275
15310.67 265
15311.84 236
15313.01 211
15314.18 244
15315.35 241
15316.52 232
15317.68 222
15318.85 231
15320.02 249
15321.19 229
15322.36 222
15323.53 225
15324.69 252
15325.86 236
15327.03 250
15328.20 250
15329.37 232
15330.54 242
15331.71 259
15332.88 246
15334.05 233
15335.21 217
15336.38 225
15337.55 247
15338.72 242
15339.89 238
15341.06 214
15342.23 251
15343.40 241
15344.57 264
15345.74 227
15346.91 218
15348.08 239
15349.25 247
15350.42 234
15351.58 239
15352.75 236
15353.92 235
15355.09 260
15356.26 266
15357.43 233
15358.60 252
15359.77 262
15360.94 238
15362.11 245
15363.28 244
15364.45 241
15365.62 243
15366.79 247
15367.96 254
15369.13 252
15370.31 256
15371.48 239
15372.65 234
15373.82 232
15374.99 258
15376.16 242
15377.33 232
15378.50 263
15379.67 273
15380.84 246
15382.01 238
15383.18 254
15384.35 254
15385.52 240
15386.69 248
15387.87 246
15389.04 229
15390.21 260
15391.38 243
15392.55 246
15393.72 239
15394.89 207
15396.06 246
15397.24 253
15398.41 242
15399.58 233
15400.75 247
15401.92 227
15403.09 232
15404.26 247
15405.44 217
15406.61 227
15407.78 231
15408.95 250
15410.12 207
15411.30 216
15412.47 216
15413.64 238
15414.81 237
15415.98 231
15417.16 233
15418.33 222
15419.50 231
15420.67 201
15421.84 214
15423.02 234
15424.19 234
15425.36 236
15426.53 250
15427.71 207
15428.88 227
15430.05 216
15431.22 237
15432.40 238
15433.57 219
15434.74 227
15435.92 217
15437.09 220
15438.26 203
15439.43 217
15440.61 217
15441.78 241
15442.95 207
15444.13 211
15445.30 228
15446.47 237
15447.65 214
15448.82 222
15449.99 259
15451.17 224
15452.34 211
15453.51 233
15454.69 223
15455.86 210
15457.03 210
15458.21 233
15459.38 225
15460.56 236
15461.73 234
15462.90 218
15464.08 216
15465.25 209
15466.43 225
15467.60 215
15468.77 230
15469.95 228
15471.12 216
15472.30 225
15473.47 229
15474.64 239
15475.82 234
15476.99 237
15478.17 231
15479.34 229
15480.52 224
15481.69 212
15482.87 225
15484.04 233
15485.22 207
15486.39 237
15487.56 229
15488.74 210
15489.91 210
15491.09 199
15492.26 228
15493.44 225
15494.61 252
15495.79 240
15496.96 225
15498.14 209
15499.32 213
15500.49 229
15501.67 250
15502.84 227
15504.02 224
15505.19 247
15506.37 247
15507.54 237
15508.72 226
15509.89 210
15511.07 213
15512.25 225
15513.42 230
15514.60 220
15515.77 222
15516.95 226
15518.13 234
15519.30 245
15520.48 211
15521.65 238
15522.83 235
15524.01 246
15525.18 231
15526.36 234
15527.53 228
15528.71 248
15529.89 234
15531.06 245
15532.24 221
15533.42 229
15534.59 232
15535.77 253
15536.95 231
15538.12 205
15539.30 222
15540.48 231
15541.65 238
15542.83 224
15544.01 225
15545.18 248
15546.36 233
15547.54 242
15548.72 228
15549.89 256
15551.07 257
15552.25 240
15553.42 228
15554.60 242
15555.78 239
15556.96 233
15558.13 245
15559.31 246
15560.49 255
15561.67 252
15562.84 234
15564.02 254
15565.20 254
15566.38 253
15567.56 254
15568.73 260
15569.91 262
15571.09 269
15572.27 260
15573.45 258
15574.62 279
15575.80 262
15576.98 267
15578.16 261
15579.34 262
15580.52 261
15581.69 284
15582.87 286
15584.05 265
15585.23 253
15586.41 278
15587.59 276
15588.76 284
15589.94 284
15591.12 273
15592.30 251
15593.48 279
15594.66 276
15595.84 297
15597.02 271
15598.20 303
15599.37 286
15600.55 273
15601.73 280
15602.91 268
15604.09 284
15605.27 276
15606.45 300
15607.63 283
15608.81 281
15609.99 283
15611.17 316
15612.35 320
15613.53 272
15614.71 303
15615.89 299
15617.07 306
15618.25 328
15619.43 300
15620.60 299
15621.78 310
15622.96 333
15624.14 337
15625.32 302
15626.50 353
15627.68 313
15628.87 326
15630.05 338
15631.23 331
15632.41 305
15633.59 307
15634.77 356
15635.95 328
15637.13 318
15638.31 316
15639.49 312
15640.67 327
15641.85 315
15643.03 369
15644.21 338
15645.39 318
15646.57 361
15647.75 341
15648.93 340
15650.12 337
15651.30 340
15652.48 356
15653.66 357
15654.84 361
15656.02 344
15657.20 351
15658.38 342
15659.56 344
15660.75 339
15661.93 338
15663.11 358
15664.29 378
15665.47 366
15666.65 337
15667.84 352
15669.02 359
15670.20 348
15671.38 368
15672.56 338
15673.74 346
15674.93 357
15676.11 361
15677.29 337
15678.47 355
15679.65 324
15680.84 313
15682.02 313
15683.20 329
15684.38 321
15685.56 316
15686.75 326
15687.93 292
15689.11 320
15690.29 348
15691.48 320
15692.66 326
15693.84 292
15695.02 291
15696.21 321
15697.39 303
15698.57 328
15699.76 318
15700.94 314
15702.12 277
15703.30 301
15704.49 295
15705.67 323
15706.85 301
15708.04 317
15709.22 296
15710.40 315
15711.59 329
15712.77 288
15713.95 330
15715.14 325
15716.32 331
15717.50 325
15718.69 331
15719.87 293
15721.05 333
15722.24 333
15723.42 307
15724.61 315
15725.79 311
15726.97 323
15728.16 322
15729.34 301
15730.53 330
15731.71 328
15732.89 338
15734.08 318
15735.26 338
15736.45 345
15737.63 344
15738.81 320
15740.00 336
15741.18 331
15742.37 328
15743.55 353
15744.74 350
15745.92 336
15747.11 334
15748.29 363
15749.48 381
15750.66 367
15751.84 356
15753.03 346
15754.21 349
15755.40 349
15756.58 370
15757.77 357
15758.95 355
15760.14 351
15761.32 354
15762.51 360
15763.70 362
15764.88 361
15766.07 363
15767.25 383
15768.44 371
15769.62 339
15770.81 373
15771.99 337
15773.18 368
15774.36 367
15775.55 357
15776.74 332
15777.92 360
15779.11 344
15780.29 329
15781.48 376
15782.67 358
15783.85 342
15785.04 360
15786.22 353
15787.41 312
15788.60 334
15789.78 354
15790.97 352
15792.15 312
15793.34 325
15794.53 332
15795.71 311
15796.90 342
15798.09 344
15799.27 330
15800.46 312
15801.65 320
15802.83 341
15804.02 317
15805.21 322
15806.39 315
15807.58 286
15808.77 309
15809.95 309
15811.14 283
15812.33 299
15813.52 283
15814.70 289
15815.89 326
15817.08 327
15818.26 306
15819.45 307
15820.64 299
15821.83 317
15823.01 308
15824.20 339
15825.39 318
15826.58 306
15827.76 302
15828.95 302
15830.14 297
15831.33 276
15832.52 303
15833.70 301
15834.89 313
15836.08 295
15837.27 293
15838.46 296
15839.64 283
15840.83 302
15842.02 297
15843.21 275
15844.40 285
15845.58 287
15846.77 301
15847.96 317
15849.15 279
15850.34 266
15851.53 290
15852.72 281
15853.90 292
15855.09 293
15856.28 294
15857.47 298
15858.66 268
15859.85 297
15861.04 303
15862.23 295
15863.41 278
15864.60 284
15865.79 286
15866.98 291
15868.17 278
15869.36 289
15870.55 271
15871.74 303
15872.93 317
15874.12 276
15875.31 272
15876.50 289
15877.69 305
15878.88 292
15880.06 292
15881.25 305
15882.44 310
15883.63 289
15884.82 272
15886.01 286
15887.20 285
15888.39 288
15889.58 294
15890.77 303
15891.96 305
15893.15 302
15894.34 293
15895.53 301
15896.72 301
15897.91 265
15899.10 289
15900.30 301
15901.49 305
15902.68 313
15903.87 298
15905.06 311
15906.25 305
15907.44 297
15908.63 312
15909.82 328
15911.01 300
15912.20 323
15913.39 312
15914.58 313
15915.77 296
15916.96 320
15918.16 313
15919.35 292
15920.54 319
15921.73 305
15922.92 299
15924.11 313
15925.30 312
15926.49 345
15927.69 338
15928.88 316
15930.07 323
15931.26 317
15932.45 308
15933.64 291
15934.84 318
15936.03 316
15937.22 296
15938.41 297
15939.60 314
15940.79 302
15941.99 305
15943.18 306
15944.37 294
15945.56 282
15946.75 295
15947.95 307
15949.14 302
15950.33 280
15951.52 252
15952.72 252
15953.91 255
15955.10 260
15956.29 256
15957.49 269
15958.68 278
15959.87 265
15961.06 267
15962.26 249
15963.45 258
15964.64 236
15965.83 255
15967.03 262
15968.22 243
15969.41 237
15970.61 255
15971.80 228
15972.99 215
15974.19 252
15975.38 265
15976.57 208
15977.76 217
15978.96 241
15980.15 227
15981.34 223
15982.54 211
15983.73 235
15984.93 255
15986.12 212
15987.31 199
15988.51 235
15989.70 252
15990.89 226
15992.09 216
15993.28 237
15994.48 231
15995.67 240
15996.86 248
15998.06 243
15999.25 227
16000.45 198
16001.64 196
16002.83 214
16004.03 203
16005.22 198
16006.42 224
16007.61 218
16008.81 216
16010.00 234
16011.19 207
16012.39 203
16013.58 219
16014.78 217
16015.97 213
16017.17 218
16018.36 207
16019.56 222
16020.75 219
16021.95 218
16023.14 225
16024.34 215
16025.53 212
16026.73 219
16027.92 209
16029.12 209
16030.31 215
16031.51 223
16032.70 238
16033.90 237
16035.09 232
16036.29 227
16037.48 221
16038.68 227
16039.88 188
16041.07 193
16042.27 232
16043.46 213
16044.66 220
16045.85 195
16047.05 225
16048.25 217
16049.44 209
16050.64 222
16051.83 204
16053.03 207
16054.23 200
16055.42 209
16056.62 201
16057.82 178
16059.01 195
16060.21 223
16061.40 233
16062.60 199
16063.80 219
16064.99 203
16066.19 216
16067.39 213
16068.58 232
16069.78 221
16070.98 206
16072.17 208
16073.37 219
16074.57 189
16075.76 223
16076.96 203
16078.16 219
16079.36 209
16080.55 208
16081.75 204
16082.95 205
16084.14 199
16085.34 192
16086.54 221
16087.74 184
16088.93 191
16090.13 198
16091.33 205
16092.53 186
16093.72 184
16094.92 187
16096.12 219
16097.32 190
16098.51 192
16099.71 176
16100.91 181
16102.11 202
16103.31 184
16104.50 209
16105.70 199
16106.90 199
16108.10 188
16109.30 194
16110.49 207
16111.69 178
16112.89 195
16114.09 196
16115.29 195
16116.49 204
16117.68 209
16118.88 208
16120.08 186
16121.28 212
16122.48 202
16123.68 186
16124.88 201
16126.08 206
16127.27 203
16128.47 188
16129.67 191
16130.87 212
16132.07 190
16133.27 173
16134.47 183
16135.67 201
16136.87 206
16138.07 196
16139.27 173
16140.46 206
16141.66 190
16142.86 191
16144.06 170
16145.26 183
16146.46 177
16147.66 195
16148.86 182
16150.06 196
16151.26 194
16152.46 196
16153.66 192
16154.86 200
16156.06 187
16157.26 186
16158.46 190
16159.66 186
16160.86 188
16162.06 200
16163.26 195
16164.46 190
16165.66 192
16166.86 171
16168.06 179
16169.26 202
16170.46 203
16171.66 196
16172.86 190
16174.06 189
16175.26 195
16176.47 197
16177.67 186
16178.87 202
16180.07 184
16181.27 189
16182.47 188
16183.67 187
16184.87 213
16186.07 194
16187.27 185
16188.47 209
16189.68 198
16190.88 203
16192.08 189
16193.28 207
16194.48 186
16195.68 190
16196.88 198
16198.08 201
16199.29 197
16200.49 190
16201.69 205
16202.89 186
16204.09 208
16205.29 182
16206.50 184
16207.70 187
16208.90 202
16210.10 192
16211.30 203
16212.51 174
16213.71 188
16214.91 199
16216.11 204
16217.31 207
16218.52 214
16219.72 215
16220.92 185
16222.12 216
16223.33 202
16224.53 217
16225.73 184
16226.93 218
16228.14 201
16229.34 226
16230.54 200
16231.74 198
16232.95 219
16234.15 211
16235.35 197
16236.56 202
16237.76 183
16238.96 194
16240.16 207
16241.37 208
16242.57 217
16243.77 210
16244.98 217
16246.18 226
16247.38 212
16248.59 208
16249.79 193
16250.99 204
16252.20 210
16253.40 225
16254.60 233
16255.81 222
16257.01 208
16258.22 201
16259.42 201
16260.62 208
16261.83 215
16263.03 210
16264.23 225
16265.44 207
16266.64 233
16267.85 229
16269.05 226
16270.25 213
16271.46 213
16272.66 220
16273.87 203
16275.07 223
16276.28 218
16277.48 209
16278.69 231
16279.89 228
16281.09 225
16282.30 213
16283.50 218
16284.71 207
16285.91 212
16287.12 214
16288.32 227
16289.53 210
16290.73 202
16291.94 231
16293.14 214
16294.35 235
16295.55 217
16296.76 228
16297.96 237
16299.17 232
16300.37 228
16301.58 218
16302.78 220
16303.99 212
16305.19 202
16306.40 198
16307.61 196
16308.81 238
16310.02 203
16311.22 188
16312.43 196
16313.63 186
16314.84 223
16316.05 208
16317.25 220
16318.46 212
16319.66 217
16320.87 228
16322.08 208
16323.28 193
16324.49 192
16325.69 195
16326.90 201
16328.11 193
16329.31 209
16330.52 207
16331.73 193
16332.93 184
16334.14 188
16335.35 195
16336.55 198
16337.76 205
16338.97 179
16340.17 207
16341.38 195
16342.59 203
16343.79 210
16345.00 188
16346.21 195
16347.41 172
16348.62 210
16349.83 196
16351.03 190
16352.24 196
16353.45 184
16354.66 189
16355.86 178
16357.07 190
16358.28 196
16359.49 205
16360.69 209
16361.90 190
16363.11 177
16364.32 198
16365.52 188
16366.73 180
16367.94 187
16369.15 192
16370.35 211
16371.56 191
16372.77 188
16373.98 195
16375.19 182
16376.39 199
16377.60 178
16378.81 178
16380.02 203
16381.23 182
16382.44 195
16383.64 194
16384.85 208
16386.06 175
16387.27 205
16388.48 186
16389.69 191
16390.90 176
16392.10 174
16393.31 188
16394.52 191
16395.73 196
16396.94 184
16398.15 192
16399.36 174
16400.57 194
16401.77 181
16402.98 171
16404.19 179
16405.40 181
16406.61 179
16407.82 187
16409.03 171
16410.24 197
16411.45 207
16412.66 189
16413.87 183
16415.08 186
16416.29 183
16417.50 185
16418.71 199
16419.92 206
16421.12 195
16422.33 188
16423.54 176
16424.75 196
16425.96 203
16427.17 205
16428.38 190
16429.59 182
16430.80 188
16432.01 197
16433.22 185
16434.43 175
16435.64 174
16436.86 212
16438.07 207
16439.28 173
16440.49 178
16441.70 205
16442.91 167
16444.12 172
16445.33 196
16446.54 196
16447.75 181
16448.96 207
16450.17 204
16451.38 187
16452.59 180
16453.80 168
16455.02 207
16456.23 199
16457.44 181
16458.65 161
16459.86 190
16461.07 196
16462.28 189
16463.49 167
16464.70 166
16465.92 177
16467.13 176
16468.34 198
16469.55 188
16470.76 181
16471.97 182
16473.19 180
16474.40 179
16475.61 173
16476.82 178
16478.03 172
16479.24 183
16480.46 173
16481.67 163
16482.88 195
16484.09 182
16485.30 173
16486.52 171
16487.73 204
16488.94 186
16490.15 179
16491.37 182
16492.58 182
16493.79 187
16495.00 174
16496.21 185
16497.43 178
16498.64 166
16499.85 171
16501.07 167
16502.28 175
16503.49 176
16504.70 168
16505.92 169
16507.13 174
16508.34 178
16509.56 181
16510.77 196
16511.98 178
16513.19 187
16514.41 185
16515.62 192
16516.83 182
16518.05 195
16519.26 176
16520.47 175
16521.69 176
16522.90 179
16524.11 173
16525.33 159
16526.54 166
16527.76 167
16528.97 169
16530.18 182
16531.40 176
16532.61 172
16533.82 166
16535.04 167
16536.25 207
16537.47 167
16538.68 160
16539.89 172
16541.11 185
16542.32 173
16543.54 184
16544.75 169
16545.97 175
16547.18 169
16548.39 173
16549.61 179
16550.82 159
16552.04 177
16553.25 194
16554.47 206
16555.68 169
16556.90 158
16558.11 180
16559.33 182
16560.54 196
16561.76 186
16562.97 183
16564.19 206
16565.40 165
16566.62 187
16567.83 201
16569.05 204
16570.26 184
16571.48 176
16572.69 196
16573.91 181
16575.12 164
16576.34 189
16577.55 194
16578.77 171
16579.98 186
16581.20 193
16582.42 201
16583.63 154
16584.85 174
16586.06 186
16587.28 173
16588.49 176
16589.71 178
16590.93 195
16592.14 201
16593.36 175
16594.57 189
16595.79 184
16597.01 181
16598.22 181
16599.44 171
16600.66 168
16601.87 167
16603.09 201
16604.30 187
16605.52 179
16606.74 170
16607.95 190
16609.17 200
16610.39 176
16611.60 174
16612.82 189
16614.04 181
16615.25 164
16616.47 170
16617.69 176
16618.91 178
16620.12 185
16621.34 178
16622.56 187
16623.77 164
16624.99 192
16626.21 159
16627.43 178
16628.64 172
16629.86 173
16631.08 184
16632.30 190
16633.51 178
16634.73 173
16635.95 183
16637.17 192
16638.38 159
16639.60 165
16640.82 184
16642.04 170
16643.26 193
16644.47 182
16645.69 157
16646.91 176
16648.13 168
16649.35 174
16650.56 166
16651.78 158
16653.00 161
16654.22 174
16655.44 169
16656.65 167
16657.87 170
16659.09 167
16660.31 165
16661.53 177
16662.75 171
16663.97 169
16665.18 170
16666.40 183
16667.62 188
16668.84 178
16670.06 155
16671.28 181
16672.50 172
16673.72 175
16674.94 169
16676.15 185
16677.37 177
16678.59 164
16679.81 150
16681.03 194
16682.25 172
16683.47 184
16684.69 154
16685.91 169
16687.13 185
16688.35 166
16689.57 163
16690.79 179
16692.01 171
16693.23 159
16694.45 173
16695.67 172
16696.89 169
16698.11 171
16699.33 153
16700.55 161
16701.77 175
16702.99 165
16704.21 158
16705.43 159
16706.65 150
16707.87 164
16709.09 170
16710.31 177
16711.53 170
16712.75 184
16713.97 165
16715.19 169
16716.41 178
16717.63 158
16718.85 162
16720.07 174
16721.29 161
16722.51 159
16723.73 156
16724.95 159
16726.18 168
16727.40 138
16728.62 190
16729.84 183
16731.06 183
16732.28 177
16733.50 166
16734.72 163
16735.94 174
16737.17 147
16738.39 169
16739.61 160
16740.83 180
16742.05 153
16743.27 159
16744.49 167
16745.72 171
16746.94 170
16748.16 169
16749.38 169
16750.60 148
16751.83 159
16753.05 177
16754.27 152
16755.49 159
16756.71 142
16757.94 160
16759.16 175
16760.38 174
16761.60 170
16762.82 171
16764.05 172
16765.27 176
16766.49 179
16767.71 157
16768.94 156
16770.16 156
16771.38 168
16772.60 164
16773.83 162
16775.05 144
16776.27 161
16777.49 167
16778.72 149
16779.94 168
16781.16 165
16782.39 168
16783.61 158
16784.83 158
16786.06 183
16787.28 184
16788.50 167
16789.73 166
16790.95 167
16792.17 171
16793.40 179
16794.62 148
16795.84 153
16797.07 144
16798.29 182
16799.51 169
16800.74 181
16801.96 186
16803.18 191
16804.41 183
16805.63 158
16806.86 155
16808.08 173
16809.30 181
16810.53 167
16811.75 167
16812.98 158
16814.20 157
16815.42 167
16816.65 186
16817.87 173
16819.10 156
16820.32 166
16821.54 181
16822.77 161
16823.99 173
16825.22 161
16826.44 163
16827.67 170
16828.89 190
16830.12 170
16831.34 179
16832.57 181
16833.79 173
16835.02 194
16836.24 183
16837.47 183
16838.69 187
16839.92 171
16841.14 183
16842.37 158
16843.59 177
16844.82 178
16846.04 149
16847.27 161
16848.49 183
16849.72 176
16850.94 191
16852.17 201
16853.39 199
16854.62 171
16855.85 161
16857.07 194
16858.30 198
16859.52 183
16860.75 172
16861.97 194
16863.20 175
16864.43 171
16865.65 164
16866.88 180
16868.10 189
16869.33 177
16870.56 183
16871.78 188
16873.01 192
16874.24 208
16875.46 198
16876.69 195
16877.92 192
16879.14 176
16880.37 203
16881.59 215
16882.82 178
16884.05 199
16885.27 222
16886.50 191
16887.73 221
16888.96 196
16890.18 218
16891.41 198
16892.64 199
16893.86 229
16895.09 213
16896.32 186
16897.54 178
16898.77 211
16900.00 188
16901.23 206
16902.45 214
16903.68 225
16904.91 176
16906.14 199
16907.36 203
16908.59 184
16909.82 194
16911.05 209
16912.27 196
16913.50 193
16914.73 184
16915.96 187
16917.19 200
16918.41 170
16919.64 191
16920.87 182
16922.10 203
16923.33 189
16924.55 170
16925.78 173
16927.01 191
16928.24 170
16929.47 192
16930.69 192
16931.92 169
16933.15 183
16934.38 174
16935.61 192
16936.84 179
16938.07 193
16939.29 171
16940.52 181
16941.75 173
16942.98 165
16944.21 176
16945.44 176
16946.67 157
16947.90 170
16949.13 189
16950.35 166
16951.58 185
16952.81 190
16954.04 175
16955.27 154
16956.50 170
16957.73 179
16958.96 189
16960.19 178
16961.42 182
16962.65 184
16963.88 167
16965.11 152
16966.34 184
16967.57 169
16968.80 163
16970.03 168
16971.26 176
16972.49 167
16973.72 177
16974.95 164
16976.18 186
16977.41 178
16978.64 164
16979.87 176
16981.10 178
16982.33 169
16983.56 154
16984.79 167
16986.02 175
16987.25 154
16988.48 178
16989.71 185
16990.94 153
16992.17 166
16993.40 173
16994.63 172
16995.86 166
16997.09 160
16998.32 182
16999.55 163
17000.79 175
17002.02 175
17003.25 188
17004.48 163
17005.71 162
17006.94 187
17008.17 174
17009.40 202
17010.63 162
17011.87 169
17013.10 173
17014.33 175
17015.56 193
17016.79 189
17018.02 183
17019.25 182
17020.49 164
17021.72 165
17022.95 165
17024.18 164
17025.41 166
17026.64 183
17027.88 168
17029.11 169
17030.34 151
17031.57 181
17032.80 172
17034.04 150
17035.27 163
17036.50 179
17037.73 182
17038.97 177
17040.20 175
17041.43 170
17042.66 169
17043.90 171
17045.13 169
17046.36 182
17047.59 183
17048.83 180
17050.06 171
17051.29 168
17052.52 162
17053.76 170
17054.99 170
17056.22 160
17057.46 161
17058.69 195
17059.92 168
17061.15 163
17062.39 164
17063.62 173
17064.85 182
17066.09 173
17067.32 189
17068.55 177
17069.79 172
17071.02 154
17072.25 159
17073.49 175
17074.72 153
17075.96 157
17077.19 172
17078.42 178
17079.66 152
17080.89 179
17082.12 174
17083.36 154
17084.59 159
17085.83 157
17087.06 163
17088.29 160
17089.53 146
17090.76 151
17092.00 147
17093.23 182
17094.46 149
17095.70 151
17096.93 149
17098.17 172
17099.40 171
17100.64 157
17101.87 160
17103.11 184
17104.34 152
17105.58 163
17106.81 155
17108.05 149
17109.28 163
17110.51 158
17111.75 170
17112.98 152
17114.22 161
17115.45 152
17116.69 156
17117.93 171
17119.16 169
17120.40 162
17121.63 168
17122.87 137
17124.10 172
17125.34 136
17126.57 165
17127.81 177
17129.04 155
17130.28 139
17131.51 168
17132.75 171
17133.99 160
17135.22 152
17136.46 140
17137.69 185
17138.93 157
17140.17 164
17141.40 142
17142.64 167
17143.87 159
17145.11 164
17146.35 154
17147.58 143
17148.82 158
17150.05 152
17151.29 155
17152.53 162
17153.76 159
17155.00 159
17156.24 152
17157.47 163
17158.71 153
17159.95 157
17161.18 148
17162.42 147
17163.66 150
17164.89 168
17166.13 140
17167.37 154
17168.60 165
17169.84 172
17171.08 151
17172.32 144
17173.55 160
17174.79 155
17176.03 145
17177.26 143
17178.50 138
17179.74 147
17180.98 177
17182.21 167
17183.45 145
17184.69 150
17185.93 154
17187.16 173
17188.40 154
17189.64 138
17190.88 143
17192.12 149
17193.35 170
17194.59 145
17195.83 145
17197.07 145
17198.31 172
17199.54 152
17200.78 139
17202.02 144
17203.26 141
17204.50 152
17205.73 154
17206.97 137
17208.21 142
17209.45 165
17210.69 164
17211.93 167
17213.17 158
17214.40 159
17215.64 163
17216.88 170
17218.12 131
17219.36 152
17220.60 130
17221.84 150
17223.08 140
17224.31 136
17225.55 126
17226.79 148
17228.03 152
17229.27 135
17230.51 141
17231.75 150
17232.99 150
17234.23 143
17235.47 147
17236.71 152
17237.95 135
17239.19 147
17240.43 134
17241.66 153
17242.90 147
17244.14 127
17245.38 146
17246.62 153
17247.86 140
17249.10 147
17250.34 148
17251.58 161
17252.82 148
17254.06 162
17255.30 134
17256.54 134
17257.78 142
17259.02 135
17260.26 134
17261.50 141
17262.74 139
17263.99 146
17265.23 141
17266.47 135
17267.71 130
17268.95 144
17270.19 146
17271.43 162
17272.67 157
17273.91 157
17275.15 140
17276.39 156
17277.63 137
17278.87 123
17280.11 143
17281.36 124
17282.60 138
17283.84 141
17285.08 157
17286.32 137
17287.56 134
17288.80 150
17290.04 146
17291.29 145
17292.53 151
17293.77 141
17295.01 129
17296.25 145
17297.49 154
17298.73 142
17299.98 123
17301.22 133
17302.46 145
17303.70 126
17304.94 149
17306.19 143
17307.43 140
17308.67 145
17309.91 133
17311.15 156
17312.40 141
17313.64 142
17314.88 137
17316.12 130
17317.37 141
17318.61 155
17319.85 164
17321.09 144
17322.33 151
17323.58 127
17324.82 144
17326.06 147
17327.31 146
17328.55 131
17329.79 151
17331.03 139
17332.28 145
17333.52 128
17334.76 137
17336.01 159
17337.25 138
17338.49 143
17339.73 147
17340.98 135
17342.22 154
17343.46 164
17344.71 151
17345.95 131
17347.19 132
17348.44 167
17349.68 146
17350.92 136
17352.17 153
17353.41 135
17354.66 137
17355.90 134
17357.14 135
17358.39 130
17359.63 130
17360.87 137
17362.12 137
17363.36 123
17364.61 118
17365.85 129
17367.09 123
17368.34 134
17369.58 142
17370.83 146
17372.07 133
17373.32 144
17374.56 155
17375.80 156
17377.05 133
17378.29 148
17379.54 116
17380.78 121
17382.03 132
17383.27 132
17384.52 148
17385.76 145
17387.01 137
17388.25 153
17389.50 126
17390.74 106
17391.99 144
17393.23 147
17394.48 139
17395.72 134
17396.97 139
17398.21 143
17399.46 153
17400.70 129
17401.95 129
17403.19 146
17404.44 136
17405.68 140
17406.93 152
17408.18 129
17409.42 140
17410.67 130
17411.91 143
17413.16 127
17414.40 122
17415.65 135
17416.90 127
17418.14 139
17419.39 130
17420.63 121
17421.88 125
17423.13 152
17424.37 145
17425.62 138
17426.86 128
17428.11 159
17429.36 130
17430.60 157
17431.85 135
17433.10 136
17434.34 136
17435.59 135
17436.84 134
17438.08 119
17439.33 132
17440.58 129
17441.82 169
17443.07 145
17444.32 148
17445.56 154
17446.81 137
17448.06 143
17449.30 158
17450.55 149
17451.80 145
17453.05 132
17454.29 133
17455.54 144
17456.79 149
17458.04 150
17459.28 124
17460.53 148
17461.78 158
17463.03 169
17464.27 170
17465.52 157
17466.77 140
17468.02 134
17469.26 164
17470.51 153
17471.76 152
17473.01 147
17474.25 146
17475.50 149
17476.75 147
17478.00 160
17479.25 158
17480.50 160
17481.74 157
17482.99 150
17484.24 148
17485.49 146
17486.74 150
17487.99 158
17489.23 136
17490.48 148
17491.73 135
17492.98 152
17494.23 152
17495.48 154
17496.73 165
17497.97 172
17499.22 155
17500.47 157
17501.72 149
17502.97 135
17504.22 152
17505.47 159
17506.72 143
17507.97 145
17509.22 142
17510.46 148
17511.71 154
17512.96 144
17514.21 153
17515.46 150
17516.71 151
17517.96 151
17519.21 146
17520.46 165
17521.71 146
17522.96 151
17524.21 139
17525.46 152
17526.71 148
17527.96 162
17529.21 166
17530.46 141
17531.71 136
17532.96 169
17534.21 160
17535.46 168
17536.71 122
17537.96 145
17539.21 157
17540.46 148
17541.71 162
17542.96 144
17544.21 156
17545.46 154
17546.71 153
17547.96 143
17549.21 145
17550.46 141
17551.71 167
17552.97 153
17554.22 163
17555.47 151
17556.72 155
17557.97 167
17559.22 145
17560.47 164
17561.72 165
17562.97 158
17564.22 159
17565.48 154
17566.73 153
17567.98 167
17569.23 175
17570.48 165
17571.73 172
17572.98 139
17574.24 149
17575.49 173
17576.74 150
17577.99 149
17579.24 150
17580.49 180
17581.75 162
17583.00 141
17584.25 155
17585.50 148
17586.75 147
17588.00 174
17589.26 150
17590.51 148
17591.76 155
17593.01 153
17594.27 169
17595.52 152
17596.77 141
17598.02 163
17599.27 169
17600.53 173
17601.78 184
17603.03 144
17604.28 165
17605.54 149
17606.79 175
17608.04 163
17609.30 142
17610.55 169
17611.80 166
17613.05 164
17614.31 161
17615.56 153
17616.81 163
17618.07 164
17619.32 159
17620.57 159
17621.83 177
17623.08 168
17624.33 184
17625.59 158
17626.84 166
17628.09 144
17629.35 151
17630.60 176
17631.85 173
17633.11 149
17634.36 147
17635.61 158
17636.87 154
17638.12 165
17639.38 155
17640.63 157
17641.88 155
17643.14 165
17644.39 148
17645.65 148
17646.90 152
17648.15 143
17649.41 162
17650.66 151
17651.92 153
17653.17 147
17654.42 154
17655.68 179
17656.93 150
17658.19 163
17659.44 163
17660.70 175
17661.95 146
17663.21 130
17664.46 164
17665.72 157
17666.97 148
17668.23 166
17669.48 163
17670.74 141
17671.99 133
17673.25 154
17674.50 169
17675.76 149
17677.01 146
17678.27 178
17679.52 162
17680.78 143
17682.03 139
17683.29 147
17684.54 156
17685.80 144
17687.05 139
17688.31 160
17689.57 145
17690.82 143
17692.08 148
17693.33 154
17694.59 120
17695.84 142
17697.10 147
17698.36 166
17699.61 143
17700.87 144
17702.12 132
17703.38 143
17704.64 138
17705.89 151
17707.15 152
17708.40 157
17709.66 147
17710.92 165
17712.17 161
17713.43 133
17714.69 141
17715.94 162
17717.20 170
17718.46 144
17719.71 164
17720.97 153
17722.23 135
17723.48 138
17724.74 142
17726.00 147
17727.25 131
17728.51 129
17729.77 161
17731.03 145
17732.28 144
17733.54 138
17734.80 157
17736.05 144
17737.31 147
17738.57 147
17739.83 144
17741.08 147
17742.34 144
17743.60 132
17744.86 162
17746.11 150
17747.37 157
17748.63 153
17749.89 151
17751.15 144
17752.40 151
17753.66 153
17754.92 134
17756.18 152
17757.43 133
17758.69 148
17759.95 152
17761.21 152
17762.47 123
17763.73 137
17764.98 127
17766.24 123
17767.50 127
17768.76 146
17770.02 138
17771.28 134
17772.53 150
17773.79 156
17775.05 150
17776.31 140
17777.57 131
17778.83 148
17780.09 144
17781.35 140
17782.60 149
17783.86 138
17785.12 155
17786.38 144
17787.64 153
17788.90 142
17790.16 129
17791.42 144
17792.68 148
17793.94 121
17795.20 138
17796.46 141
17797.72 129
17798.97 163
17800.23 154
17801.49 132
17802.75 126
17804.01 139
17805.27 123
17806.53 132
17807.79 135
17809.05 142
17810.31 155
17811.57 130
17812.83 140
17814.09 108
17815.35 127
17816.61 129
17817.87 149
17819.13 127
17820.39 118
17821.65 129
17822.91 140
17824.17 130
17825.43 140
17826.69 139
17827.96 130
17829.22 123
17830.48 123
17831.74 132
17833.00 123
17834.26 141
17835.52 137
17836.78 119
17838.04 155
17839.30 153
17840.56 138
17841.82 124
17843.09 138
17844.35 139
17845.61 143
17846.87 128
17848.13 126
17849.39 113
17850.65 126
17851.91 136
17853.18 144
17854.44 137
17855.70 123
17856.96 129
17858.22 139
17859.48 114
17860.74 124
17862.01 133
17863.27 127
17864.53 121
17865.79 119
17867.05 128
17868.32 125
17869.58 127
17870.84 115
17872.10 137
17873.36 125
17874.63 115
17875.89 137
17877.15 132
17878.41 130
17879.68 149
17880.94 150
17882.20 130
17883.46 147
17884.73 128
17885.99 130
17887.25 134
17888.51 138
17889.78 130
17891.04 132
17892.30 150
17893.56 149
17894.83 136
17896.09 115
17897.35 134
17898.62 120
17899.88 121
17901.14 121
17902.41 141
17903.67 132
17904.93 135
17906.20 126
17907.46 154
17908.72 139
17909.99 144
17911.25 151
17912.51 137
17913.78 115
17915.04 139
17916.30 132
17917.57 120
17918.83 116
17920.09 137
17921.36 136
17922.62 117
17923.89 116
17925.15 134
17926.41 139
17927.68 143
17928.94 140
17930.21 131
17931.47 113
17932.73 115
17934.00 145
17935.26 118
17936.53 131
17937.79 136
17939.06 120
17940.32 122
17941.59 128
17942.85 131
17944.11 133
17945.38 132
17946.64 125
17947.91 139
17949.17 116
17950.44 136
17951.70 137
17952.97 151
17954.23 147
17955.50 138
17956.76 126
17958.03 134
17959.29 142
17960.56 143
17961.82 122
17963.09 128
17964.35 133
17965.62 131
17966.89 134
17968.15 138
17969.42 136
17970.68 117
17971.95 135
17973.21 140
17974.48 145
17975.74 133
17977.01 125
17978.28 126
17979.54 115
17980.81 140
17982.07 158
17983.34 131
17984.61 136
17985.87 136
17987.14 134
17988.40 112
17989.67 130
17990.94 151
17992.20 123
17993.47 124
17994.74 120
17996.00 125
17997.27 132
17998.54 137
17999.80 129
18001.07 122
18002.34 124
18003.60 125
18004.87 138
18006.14 130
18007.40 136
18008.67 121
18009.94 150
18011.20 123
18012.47 143
18013.74 129
18015.00 147
18016.27 127
18017.54 126
18018.81 123
18020.07 132
18021.34 135
18022.61 114
18023.88 138
18025.14 124
18026.41 126
18027.68 127
18028.95 144
18030.21 140
18031.48 139
18032.75 133
18034.02 139
18035.28 136
18036.55 130
18037.82 130
18039.09 120
18040.36 137
18041.62 111
18042.89 150
18044.16 137
18045.43 144
18046.70 146
18047.97 142
18049.23 130
18050.50 128
18051.77 129
18053.04 131
18054.31 136
18055.58 140
18056.84 139
18058.11 131
18059.38 144
18060.65 130
18061.92 124
18063.19 127
18064.46 145
18065.73 124
18067.00 133
18068.26 138
18069.53 117
18070.80 138
18072.07 134
18073.34 150
18074.61 138
18075.88 155
18077.15 138
18078.42 125
18079.69 113
18080.96 137
18082.23 129
18083.50 137
18084.77 137
18086.03 136
18087.30 123
18088.57 140
18089.84 139
18091.11 140
18092.38 137
18093.65 124
18094.92 130
18096.19 140
18097.46 157
18098.73 149
18100.00 140
18101.27 130
18102.54 136
18103.81 132
18105.08 145
18106.35 129
18107.63 126
18108.90 135
18110.17 161
18111.44 157
18112.71 147
18113.98 145
18115.25 151
18116.52 136
18117.79 151
18119.06 142
18120.33 144
18121.60 127
18122.87 127
18124.14 146
18125.42 128
18126.69 128
18127.96 123
18129.23 144
18130.50 149
18131.77 130
18133.04 138
18134.31 144
18135.58 149
18136.86 142
18138.13 124
18139.40 124
18140.67 134
18141.94 135
18143.21 144
18144.49 142
18145.76 124
18147.03 125
18148.30 129
18149.57 129
18150.84 129
18152.12 123
18153.39 134
18154.66 124
18155.93 135
18157.20 135
18158.48 152
18159.75 137
18161.02 123
18162.29 141
18163.57 153
18164.84 144
18166.11 128
18167.38 141
18168.66 136
18169.93 122
18171.20 123
18172.47 128
18173.75 120
18175.02 137
18176.29 134
18177.56 142
18178.84 155
18180.11 143
18181.38 142
18182.66 145
18183.93 137
18185.20 131
18186.48 146
18187.75 147
18189.02 125
18190.30 129
18191.57 147
18192.84 149
18194.12 144
18195.39 129
18196.66 131
18197.94 136
18199.21 122
18200.48 151
18201.76 151
18203.03 149
18204.30 137
18205.58 146
18206.85 135
18208.13 131
18209.40 162
18210.67 147
18211.95 128
18213.22 123
18214.50 142
18215.77 147
18217.04 141
18218.32 124
18219.59 146
18220.87 141
18222.14 136
18223.42 137
18224.69 112
18225.97 133
18227.24 143
18228.51 138
18229.79 135
18231.06 132
18232.34 141
18233.61 140
18234.89 137
18236.16 130
18237.44 136
18238.71 151
18239.99 130
18241.26 147
18242.54 148
18243.81 152
18245.09 140
18246.36 122
18247.64 130
18248.91 144
18250.19 135
18251.47 124
18252.74 130
18254.02 142
18255.29 146
18256.57 133
18257.84 155
18259.12 152
18260.39 147
18261.67 153
18262.95 139
18264.22 153
18265.50 135
18266.77 137
18268.05 135
18269.33 151
18270.60 158
18271.88 129
18273.15 131
18274.43 144
18275.71 135
18276.98 157
18278.26 131
18279.54 139
18280.81 162
18282.09 134
18283.37 154
18284.64 139
18285.92 127
18287.20 132
18288.47 137
18289.75 136
18291.03 141
18292.30 136
18293.58 141
18294.86 145
18296.13 139
18297.41 133
18298.69 132
18299.96 136
18301.24 144
18302.52 125
18303.80 127
18305.07 132
18306.35 141
18307.63 150
18308.91 129
18310.18 123
18311.46 129
18312.74 156
18314.02 159
18315.29 136
18316.57 132
18317.85 146
18319.13 151
18320.40 159
18321.68 133
18322.96 128
18324.24 129
18325.52 147
18326.79 136
18328.07 140
18329.35 144
18330.63 132
18331.91 157
18333.19 146
18334.46 144
18335.74 115
18337.02 150
18338.30 144
18339.58 159
18340.86 131
18342.13 140
18343.41 134
18344.69 117
18345.97 117
18347.25 140
18348.53 114
18349.81 142
18351.09 145
18352.36 125
18353.64 137
18354.92 135
18356.20 144
18357.48 137
18358.76 129
18360.04 129
18361.32 132
18362.60 144
18363.88 132
18365.16 147
18366.44 148
18367.72 146
18369.00 155
18370.27 164
18371.55 134
18372.83 144
18374.11 132
18375.39 138
18376.67 147
18377.95 130
18379.23 127
18380.51 126
18381.79 143
18383.07 140
18384.35 143
18385.63 156
18386.91 121
18388.19 127
18389.47 141
18390.75 130
18392.03 134
18393.31 116
18394.60 135
18395.88 148
18397.16 137
18398.44 116
18399.72 139
18401.00 137
18402.28 150
18403.56 144
18404.84 142
18406.12 132
18407.40 128
18408.68 131
18409.96 131
18411.24 135
18412.53 132
18413.81 133
18415.09 145
18416.37 134
18417.65 144
18418.93 137
18420.21 127
18421.49 135
18422.78 143
18424.06 131
18425.34 129
18426.62 128
18427.90 139
18429.18 121
18430.46 136
18431.75 138
18433.03 137
18434.31 144
18435.59 119
18436.87 141
18438.16 134
18439.44 117
18440.72 145
18442.00 126
18443.28 132
18444.57 131
18445.85 127
18447.13 123
18448.41 124
18449.70 124
18450.98 114
18452.26 136
18453.54 135
18454.83 133
18456.11 111
18457.39 134
18458.67 148
18459.96 151
18461.24 129
18462.52 122
18463.80 125
18465.09 138
18466.37 135
18467.65 133
18468.94 129
18470.22 133
18471.50 122
18472.78 122
18474.07 116
18475.35 125
18476.63 148
18477.92 140
18479.20 142
18480.48 132
18481.77 137
18483.05 136
18484.34 130
18485.62 130
18486.90 129
18488.19 134
18489.47 132
18490.75 132
18492.04 124
18493.32 135
18494.61 149
18495.89 148
18497.17 143
18498.46 147
18499.74 138
18501.03 127
18502.31 138
18503.59 137
18504.88 134
18506.16 141
18507.45 130
18508.73 139
18510.02 124
18511.30 154
18512.58 138
18513.87 139
18515.15 156
18516.44 136
18517.72 139
18519.01 138
18520.29 156
18521.58 155
18522.86 121
18524.15 137
18525.43 130
18526.72 131
18528.00 137
18529.29 146
18530.57 157
18531.86 128
18533.14 128
18534.43 143
18535.71 152
18537.00 152
18538.28 135
18539.57 142
18540.86 127
18542.14 126
18543.43 143
18544.71 135
18546.00 141
18547.28 157
18548.57 141
18549.85 129
18551.14 124
18552.43 130
18553.71 136
18555.00 134
18556.28 141
18557.57 124
18558.86 137
18560.14 121
18561.43 135
18562.72 126
18564.00 122
18565.29 141
18566.57 133
18567.86 131
18569.15 115
18570.43 128
18571.72 133
18573.01 133
18574.29 130
18575.58 140
18576.87 131
18578.15 157
18579.44 138
18580.73 111
18582.01 125
18583.30 146
18584.59 142
18585.88 124
18587.16 130
18588.45 125
18589.74 129
18591.02 138
18592.31 165
18593.60 143
18594.89 139
18596.17 134
18597.46 156
18598.75 142
18600.04 163
18601.32 129
18602.61 131
18603.90 140
18605.19 153
18606.47 149
18607.76 148
18609.05 122
18610.34 129
18611.63 140
18612.91 140
18614.20 136
18615.49 138
18616.78 136
18618.07 142
18619.35 128
18620.64 136
18621.93 135
18623.22 149
18624.51 135
18625.80 139
18627.09 138
18628.37 143
18629.66 142
18630.95 124
18632.24 122
18633.53 147
18634.82 153
18636.11 146
18637.39 135
18638.68 146
18639.97 153
18641.26 134
18642.55 133
18643.84 135
18645.13 132
18646.42 146
18647.71 143
18649.00 148
18650.29 132
18651.58 137
18652.86 136
18654.15 134
18655.44 127
18656.73 124
18658.02 156
18659.31 152
18660.60 147
18661.89 132
18663.18 128
18664.47 131
18665.76 117
18667.05 134
18668.34 118
18669.63 132
18670.92 134
18672.21 134
18673.50 120
18674.79 129
18676.08 125
18677.37 118
18678.66 144
18679.95 142
18681.24 135
18682.53 109
18683.82 130
18685.11 120
18686.40 133
18687.69 132
18688.99 140
18690.28 134
18691.57 136
18692.86 121
18694.15 143
18695.44 124
18696.73 119
18698.02 133
18699.31 130
18700.60 139
18701.89 139
18703.19 124
18704.48 143
18705.77 121
18707.06 118
18708.35 127
18709.64 126
18710.93 126
18712.22 126
18713.52 129
18714.81 122
18716.10 134
18717.39 141
18718.68 151
18719.97 125
18721.27 121
18722.56 130
18723.85 123
18725.14 154
18726.43 143
18727.72 149
18729.02 170
18730.31 138
18731.60 131
18732.89 128
18734.19 130
18735.48 115
18736.77 140
18738.06 123
18739.35 110
18740.65 130
18741.94 120
18743.23 112
18744.52 121
18745.82 113
18747.11 114
18748.40 122
18749.70 134
18750.99 117
18752.28 118
18753.57 102
18754.87 122
18756.16 120
18757.45 119
18758.75 143
18760.04 132
18761.33 140
18762.63 131
18763.92 144
18765.21 120
18766.50 133
18767.80 115
18769.09 118
18770.38 88
18771.68 119
18772.97 110
18774.27 127
18775.56 123
18776.85 133
18778.15 127
18779.44 118
18780.73 139
18782.03 126
18783.32 137
18784.62 134
18785.91 124
18787.20 123
18788.50 115
18789.79 106
18791.09 127
18792.38 122
18793.67 133
18794.97 118
18796.26 112
18797.56 123
18798.85 126
18800.15 133
18801.44 144
18802.74 128
18804.03 105
18805.32 136
18806.62 130
18807.91 117
18809.21 115
18810.50 124
18811.80 111
18813.09 126
18814.39 117
18815.68 125
18816.98 127
18818.27 103
18819.57 118
18820.86 128
18822.16 120
18823.45 131
18824.75 137
18826.05 145
18827.34 137
18828.64 123
18829.93 134
18831.23 129
18832.52 134
18833.82 136
18835.11 137
18836.41 150
18837.71 139
18839.00 131
18840.30 113
18841.59 135
18842.89 120
18844.18 129
18845.48 118
18846.78 114
18848.07 123
18849.37 134
18850.67 130
18851.96 135
18853.26 126
18854.55 114
18855.85 141
18857.15 139
18858.44 104
18859.74 103
18861.04 119
18862.33 115
18863.63 116
18864.93 113
18866.22 114
18867.52 113
18868.82 127
18870.11 134
18871.41 115
18872.71 122
18874.00 123
18875.30 131
18876.60 117
18877.90 121
18879.19 128
18880.49 123
18881.79 137
18883.09 134
18884.38 113
18885.68 115
18886.98 132
18888.27 136
18889.57 122
18890.87 120
18892.17 123
18893.47 129
18894.76 136
18896.06 120
18897.36 132
18898.66 128
18899.95 135
18901.25 130
18902.55 132
18903.85 133
18905.15 126
18906.44 131
18907.74 132
18909.04 132
18910.34 131
18911.64 113
18912.94 112
18914.23 119
18915.53 117
18916.83 132
18918.13 131
18919.43 131
18920.73 133
18922.03 129
18923.32 120
18924.62 139
18925.92 131
18927.22 124
18928.52 133
18929.82 141
18931.12 132
18932.42 132
18933.72 129
18935.01 140
18936.31 117
18937.61 112
18938.91 131
18940.21 136
18941.51 121
18942.81 109
18944.11 125
18945.41 109
18946.71 122
18948.01 107
18949.31 141
18950.61 107
18951.91 123
18953.21 131
18954.51 117
18955.81 123
18957.11 131
18958.41 122
18959.71 111
18961.01 131
18962.31 117
18963.61 128
18964.91 132
18966.21 117
18967.51 107
18968.81 125
18970.11 112
18971.41 117
18972.71 120
18974.01 113
18975.31 106
18976.61 130
18977.91 135
18979.21 108
18980.51 119
18981.81 120
18983.11 132
18984.41 126
18985.71 126
18987.02 124
18988.32 122
18989.62 135
18990.92 124
18992.22 140
18993.52 124
18994.82 117
18996.12 127
18997.42 129
18998.73 108
19000.03 127
19001.33 122
19002.63 116
19003.93 108
19005.23 123
19006.53 135
19007.84 121
19009.14 123
19010.44 125
19011.74 118
19013.04 123
19014.34 125
19015.65 113
19016.95 134
19018.25 114
19019.55 143
19020.85 137
19022.16 131
19023.46 138
19024.76 134
19026.06 138
19027.37 123
19028.67 123
19029.97 108
19031.27 136
19032.57 125
19033.88 121
19035.18 137
19036.48 107
19037.79 129
19039.09 123
19040.39 117
19041.69 128
19043.00 120
19044.30 125
19045.60 135
19046.90 137
19048.21 118
19049.51 124
19050.81 137
19052.12 131
19053.42 128
19054.72 124
19056.03 104
19057.33 120
19058.63 133
19059.94 120
19061.24 124
19062.54 114
19063.85 124
19065.15 128
19066.45 121
19067.76 143
19069.06 140
19070.37 126
19071.67 120
19072.97 121
19074.28 116
19075.58 123
19076.88 124
19078.19 117
19079.49 123
19080.80 129
19082.10 130
19083.41 122
19084.71 129
19086.01 116
19087.32 124
19088.62 134
19089.93 134
19091.23 112
19092.54 125
19093.84 133
19095.14 131
19096.45 121
19097.75 120
19099.06 111
19100.36 117
19101.67 110
19102.97 127
19104.28 143
19105.58 122
19106.89 133
19108.19 139
19109.50 135
19110.80 120
19112.11 118
19113.41 135
19114.72 134
19116.02 136
19117.33 128
19118.64 129
19119.94 115
19121.25 121
19122.55 127
19123.86 135
19125.16 124
19126.47 125
19127.77 132
19129.08 123
19130.39 100
19131.69 114
19133.00 126
19134.30 114
19135.61 122
19136.92 140
19138.22 120
19139.53 120
19140.83 128
19142.14 117
19143.45 131
19144.75 130
19146.06 139
19147.37 139
19148.67 142
19149.98 129
19151.28 139
19152.59 130
19153.90 131
19155.20 138
19156.51 116
19157.82 128
19159.12 122
19160.43 120
19161.74 126
19163.05 137
19164.35 113
19165.66 132
19166.97 129
19168.27 128
19169.58 105
19170.89 112
19172.19 126
19173.50 119
19174.81 131
19176.12 117
19177.42 126
19178.73 112
19180.04 125
19181.35 138
19182.65 105
19183.96 123
19185.27 135
19186.58 134
19187.89 131
19189.19 119
19190.50 108
19191.81 126
19193.12 132
19194.42 131
19195.73 145
19197.04 147
19198.35 123
19199.66 115
19200.97 125
19202.27 128
19203.58 122
19204.89 133
19206.20 133
19207.51 113
19208.82 114
19210.12 116
19211.43 122
19212.74 118
19214.05 124
19215.36 121
19216.67 123
19217.98 121
19219.28 122
19220.59 131
19221.90 132
19223.21 123
19224.52 124
19225.83 121
19227.14 110
19228.45 122
19229.76 124
19231.07 122
19232.38 112
19233.68 122
19234.99 132
19236.30 130
19237.61 133
19238.92 119
19240.23 121
19241.54 118
19242.85 121
19244.16 122
19245.47 124
19246.78 116
19248.09 125
19249.40 153
19250.71 147
19252.02 120
19253.33 115
19254.64 128
19255.95 137
19257.26 131
19258.57 132
19259.88 124
19261.19 115
19262.50 130
19263.81 133
19265.12 152
19266.43 126
19267.74 131
19269.05 132
19270.36 125
19271.67 125
19272.99 122
19274.30 145
19275.61 116
19276.92 131
19278.23 131
19279.54 133
19280.85 111
19282.16 106
19283.47 109
19284.78 127
19286.09 132
19287.41 126
19288.72 126
19290.03 114
19291.34 125
19292.65 108
19293.96 130
19295.27 116
19296.58 124
19297.90 112
19299.21 140
19300.52 123
19301.83 94
19303.14 115
19304.45 111
19305.77 126
19307.08 146
19308.39 129
19309.70 118
19311.01 129
19312.33 131
19313.64 141
19314.95 108
19316.26 108
19317.57 112
19318.89 139
19320.20 117
19321.51 101
19322.82 111
19324.14 110
19325.45 123
19326.76 112
19328.07 133
19329.39 115
19330.70 119
19332.01 120
19333.32 132
19334.64 123
19335.95 128
19337.26 148
19338.58 153
19339.89 125
19341.20 110
19342.51 127
19343.83 150
19345.14 125
19346.45 125
19347.77 120
19349.08 111
19350.39 124
19351.71 109
19353.02 110
19354.33 124
19355.65 126
19356.96 143
19358.27 150
19359.59 115
19360.90 128
19362.21 142
19363.53 122
19364.84 116
19366.16 119
19367.47 127
19368.78 112
19370.10 128
19371.41 134
19372.73 128
19374.04 126
19375.35 136
19376.67 125
19377.98 117
19379.30 119
19380.61 119
19381.93 136
19383.24 113
19384.55 122
19385.87 109
19387.18 128
19388.50 116
19389.81 124
19391.13 108
19392.44 120
19393.76 113
19395.07 129
19396.39 122
19397.70 117
19399.02 111
19400.33 123
19401.65 116
19402.96 105
19404.28 116
19405.59 110
19406.91 132
19408.22 116
19409.54 123
19410.85 130
19412.17 127
19413.48 107
19414.80 121
19416.11 133
19417.43 128
19418.75 121
19420.06 136
19421.38 128
19422.69 118
19424.01 131
19425.32 117
19426.64 118
19427.96 129
19429.27 125
19430.59 130
19431.90 130
19433.22 119
19434.54 134
19435.85 111
19437.17 138
19438.49 115
19439.80 129
19441.12 111
19442.43 118
19443.75 103
19445.07 116
19446.38 122
19447.70 107
19449.02 121
19450.33 123
19451.65 143
19452.97 113
19454.28 129
19455.60 132
19456.92 117
19458.23 104
19459.55 127
19460.87 136
19462.19 129
19463.50 126
19464.82 125
19466.14 114
19467.45 113
19468.77 122
19470.09 124
19471.41 148
19472.72 120
19474.04 130
19475.36 137
19476.68 119
19477.99 114
19479.31 125
19480.63 115
19481.95 120
19483.27 126
19484.58 128
19485.90 124
19487.22 101
19488.54 112
19489.85 129
19491.17 115
19492.49 123
19493.81 110
19495.13 130
19496.45 119
19497.76 109
19499.08 121
19500.40 117
19501.72 125
19503.04 128
19504.36 132
19505.67 110
19506.99 115
19508.31 135
19509.63 126
19510.95 124
19512.27 131
19513.59 125
19514.91 127
19516.22 127
19517.54 107
19518.86 113
19520.18 114
19521.50 122
19522.82 136
19524.14 113
19525.46 124
19526.78 128
19528.10 120
19529.42 128
19530.74 127
19532.06 113
19533.37 114
19534.69 95
19536.01 129
19537.33 110
19538.65 120
19539.97 103
19541.29 112
19542.61 123
19543.93 129
19545.25 119
19546.57 124
19547.89 142
19549.21 120
19550.53 121
19551.85 133
19553.17 156
19554.49 121
19555.81 132
19557.13 124
19558.45 143
19559.77 134
19561.09 128
19562.41 113
19563.74 128
19565.06 115
19566.38 121
19567.70 127
19569.02 119
19570.34 101
19571.66 112
19572.98 141
19574.30 122
19575.62 129
19576.94 121
19578.26 116
19579.59 125
19580.91 113
19582.23 97
19583.55 121
19584.87 119
19586.19 106
19587.51 109
19588.83 120
19590.16 112
19591.48 120
19592.80 141
19594.12 124
19595.44 124
19596.76 117
19598.08 116
19599.41 105
19600.73 125
19602.05 127
19603.37 130
19604.69 116
19606.02 121
19607.34 109
19608.66 123
19609.98 138
19611.30 122
19612.63 137
19613.95 128
19615.27 117
19616.59 122
19617.91 111
19619.24 119
19620.56 128
19621.88 122
19623.20 123
19624.53 133
19625.85 136
19627.17 123
19628.50 117
19629.82 114
19631.14 130
19632.46 147
19633.79 107
19635.11 126
19636.43 126
19637.76 121
19639.08 128
19640.40 108
19641.72 106
19643.05 125
19644.37 125
19645.69 104
19647.02 127
19648.34 123
19649.66 134
19650.99 125
19652.31 144
19653.64 114
19654.96 124
19656.28 124
19657.61 128
19658.93 122
19660.25 132
19661.58 136
19662.90 136
19664.23 107
19665.55 112
19666.87 129
19668.20 145
19669.52 132
19670.85 124
19672.17 119
19673.49 125
19674.82 135
19676.14 140
19677.47 130
19678.79 124
19680.12 120
19681.44 132
19682.76 148
19684.09 146
19685.41 125
19686.74 124
19688.06 119
19689.39 132
19690.71 118
19692.04 129
19693.36 113
19694.69 117
19696.01 112
19697.34 126
19698.66 116
19699.99 129
19701.31 127
19702.64 122
19703.96 133
19705.29 140
19706.61 135
19707.94 125
19709.26 111
19710.59 124
19711.92 110
19713.24 119
19714.57 127
19715.89 124
19717.22 129
19718.54 123
19719.87 119
19721.20 118
19722.52 138
19723.85 118
19725.17 119
19726.50 120
19727.83 126
19729.15 141
19730.48 134
19731.80 141
19733.13 132
19734.46 149
19735.78 121
19737.11 127
19738.44 112
19739.76 109
19741.09 135
19742.41 140
19743.74 131
19745.07 112
19746.39 108
19747.72 113
19749.05 122
19750.37 134
19751.70 143
19753.03 126
19754.36 126
19755.68 109
19757.01 124
19758.34 106
19759.66 126
19760.99 117
19762.32 120
19763.65 120
19764.97 121
19766.30 129
19767.63 119
19768.95 106
19770.28 120
19771.61 135
19772.94 124
19774.27 134
19775.59 105
19776.92 113
19778.25 111
19779.58 125
19780.90 118
19782.23 124
19783.56 116
19784.89 110
19786.22 135
19787.54 114
19788.87 115
19790.20 117
19791.53 127
19792.86 121
19794.18 136
19795.51 112
19796.84 120
19798.17 116
19799.50 121
19800.83 125
19802.16 132
19803.48 115
19804.81 112
19806.14 94
19807.47 101
19808.80 104
19810.13 100
19811.46 122
19812.79 102
19814.11 117
19815.44 110
19816.77 111
19818.10 108
19819.43 119
19820.76 119
19822.09 126
19823.42 95
19824.75 96
19826.08 111
19827.41 104
19828.74 122
19830.07 130
19831.39 134
19832.72 99
19834.05 117
19835.38 113
19836.71 106
19838.04 117
19839.37 122
19840.70 130
19842.03 120
19843.36 117
19844.69 125
19846.02 144
19847.35 130
19848.68 130
19850.01 131
19851.34 125
19852.67 116
19854.00 133
19855.33 129
19856.66 135
19857.99 116
19859.33 130
19860.66 126
19861.99 115
19863.32 142
19864.65 103
19865.98 110
19867.31 124
19868.64 114
19869.97 113
19871.30 119
19872.63 111
19873.96 116
19875.29 111
19876.63 141
19877.96 118
19879.29 111
19880.62 120
19881.95 120
19883.28 105
19884.61 129
19885.94 134
19887.28 129
19888.61 115
19889.94 124
19891.27 116
19892.60 97
19893.93 121
19895.26 112
19896.60 130
19897.93 115
19899.26 147
19900.59 125
19901.92 106
19903.26 108
19904.59 103
19905.92 106
19907.25 132
19908.58 123
19909.92 118
19911.25 142
19912.58 105
19913.91 132
19915.24 123
19916.58 125
19917.91 120
19919.24 119
19920.57 113
19921.91 117
19923.24 117
19924.57 125
19925.91 113
19927.24 124
19928.57 129
19929.90 131
19931.24 129
19932.57 122
19933.90 112
19935.24 106
19936.57 116
19937.90 112
19939.23 127
19940.57 138
19941.90 112
19943.23 123
19944.57 136
19945.90 107
19947.23 121
19948.57 138
19949.90 136
19951.23 121
19952.57 126
19953.90 150
19955.24 126
19956.57 137
19957.90 117
19959.24 112
19960.57 119
19961.90 120
19963.24 118
19964.57 130
19965.91 110
19967.24 123
19968.58 141
19969.91 123
19971.24 132
19972.58 108
19973.91 125
19975.25 124
19976.58 132
19977.92 129
19979.25 120
19980.58 103
19981.92 111
19983.25 123
19984.59 125
19985.92 118
19987.26 127
19988.59 113
19989.93 145
19991.26 112
19992.60 94
19993.93 137
19995.27 117
19996.60 121
19997.94 131
19999.27 128
20000.61 124
20001.94 125
20003.28 122
20004.61 118
20005.95 113
20007.28 127
20008.62 120
20009.96 123
20011.29 125
20012.63 119
20013.96 126
20015.30 105
20016.63 100
20017.97 117
20019.30 123
20020.64 136
20021.98 128
20023.31 109
20024.65 131
20025.98 114
20027.32 117
20028.66 104
20029.99 117
20031.33 122
20032.67 126
20034.00 135
20035.34 121
20036.67 119
20038.01 118
20039.35 137
20040.68 135
20042.02 129
20043.36 115
20044.69 125
20046.03 120
20047.37 120
20048.70 114
20050.04 115
20051.38 120
20052.71 106
20054.05 131
20055.39 118
20056.73 114
20058.06 134
20059.40 127
20060.74 122
20062.07 130
20063.41 116
20064.75 125
20066.09 116
20067.42 133
20068.76 128
20070.10 135
20071.44 149
20072.77 118
20074.11 137
20075.45 111
20076.79 104
20078.13 116
20079.46 139
20080.80 114
20082.14 145
20083.48 124
20084.81 126
20086.15 119
20087.49 133
20088.83 124
20090.17 141
20091.51 146
20092.84 135
20094.18 125
20095.52 123
20096.86 120
20098.20 117
20099.54 161
20100.87 108
20102.21 125
20103.55 120
20104.89 138
20106.23 101
20107.57 136
20108.91 112
20110.25 132
20111.58 131
20112.92 130
20114.26 144
20115.60 122
20116.94 119
20118.28 147
20119.62 137
20120.96 133
20122.30 136
20123.64 127
20124.98 135
20126.31 120
20127.65 127
20128.99 125
