# Supplementary material for: MALDI-TOF MS typing enables the classification of brewing yeasts of the genus Saccharomyces to major beer styles
Source: PLoS One. 2017 Aug 9;12(8):e0181694. doi: 10.1371/journal.pone.0181694 (PMC5549903; doi:10.1371/journal.pone.0181694)
Supplement: S6 File — The directory includes 90 raw files and was zipped to “.zip”; the folder has three strains with 30 spectra per strain; S1 Text explains the raw files with an example and Table 1 represents the yeast strains used within the experiment. (ZIP) [file pone.0181694.s009.zip › 16-18/30277-59-Lag-Lag-Lag-YPG-18h-E-E_2016-09-20_1_0_A7_1.dat]

1999.90 1330
2000.32 1473
2000.75 1462
2001.17 1376
2001.59 1429
2002.01 1384
2002.43 1350
2002.86 1300
2003.28 1212
2003.70 1206
2004.12 1258
2004.54 1152
2004.97 1140
2005.39 1172
2005.81 1195
2006.23 1225
2006.66 1280
2007.08 1217
2007.50 1197
2007.92 1205
2008.35 1246
2008.77 1236
2009.19 1217
2009.61 1222
2010.04 1245
2010.46 1245
2010.88 1228
2011.31 1201
2011.73 1163
2012.15 1163
2012.57 1198
2013.00 1162
2013.42 1176
2013.84 1184
2014.27 1155
2014.69 1120
2015.11 1176
2015.54 1175
2015.96 1163
2016.38 1166
2016.81 1180
2017.23 1237
2017.65 1258
2018.08 1280
2018.50 1217
2018.93 1252
2019.35 1292
2019.77 1290
2020.20 1249
2020.62 1207
2021.04 1209
2021.47 1299
2021.89 1301
2022.32 1298
2022.74 1215
2023.17 1212
2023.59 1165
2024.01 1254
2024.44 1235
2024.86 1196
2025.29 1202
2025.71 1225
2026.14 1245
2026.56 1245
2026.98 1252
2027.41 1184
2027.83 1211
2028.26 1124
2028.68 1061
2029.11 1109
2029.53 1111
2029.96 1099
2030.38 1113
2030.81 1146
2031.23 1185
2031.66 1217
2032.08 1143
2032.51 1121
2032.93 1184
2033.36 1172
2033.78 1154
2034.21 1177
2034.63 1230
2035.06 1200
2035.49 1207
2035.91 1166
2036.34 1188
2036.76 1147
2037.19 1215
2037.61 1199
2038.04 1194
2038.47 1236
2038.89 1195
2039.32 1198
2039.74 1205
2040.17 1271
2040.59 1232
2041.02 1268
2041.45 1191
2041.87 1213
2042.30 1250
2042.73 1179
2043.15 1186
2043.58 1268
2044.00 1235
2044.43 1157
2044.86 1216
2045.28 1202
2045.71 1193
2046.14 1206
2046.56 1242
2046.99 1271
2047.42 1161
2047.84 1154
2048.27 1158
2048.70 1216
2049.12 1204
2049.55 1165
2049.98 1175
2050.40 1250
2050.83 1226
2051.26 1305
2051.69 1310
2052.11 1163
2052.54 1184
2052.97 1201
2053.40 1185
2053.82 1166
2054.25 1163
2054.68 1148
2055.10 1141
2055.53 1182
2055.96 1283
2056.39 1357
2056.82 1403
2057.24 1380
2057.67 1345
2058.10 1470
2058.53 1443
2058.95 1396
2059.38 1369
2059.81 1285
2060.24 1290
2060.67 1353
2061.09 1305
2061.52 1305
2061.95 1252
2062.38 1290
2062.81 1284
2063.24 1290
2063.66 1293
2064.09 1389
2064.52 1523
2064.95 1579
2065.38 1722
2065.81 1761
2066.24 1856
2066.66 1838
2067.09 1703
2067.52 1639
2067.95 1607
2068.38 1506
2068.81 1456
2069.24 1441
2069.67 1324
2070.10 1326
2070.52 1211
2070.95 1210
2071.38 1246
2071.81 1244
2072.24 1222
2072.67 1281
2073.10 1266
2073.53 1254
2073.96 1248
2074.39 1261
2074.82 1282
2075.25 1262
2075.68 1267
2076.11 1270
2076.54 1283
2076.97 1270
2077.40 1300
2077.83 1262
2078.26 1244
2078.69 1238
2079.12 1299
2079.55 1301
2079.98 1318
2080.41 1276
2080.84 1216
2081.27 1243
2081.70 1259
2082.13 1267
2082.56 1230
2082.99 1197
2083.42 1168
2083.85 1272
2084.28 1258
2084.71 1236
2085.14 1265
2085.57 1205
2086.00 1260
2086.43 1271
2086.86 1254
2087.29 1208
2087.73 1212
2088.16 1173
2088.59 1184
2089.02 1161
2089.45 1197
2089.88 1125
2090.31 1129
2090.74 1129
2091.17 1220
2091.61 1155
2092.04 1200
2092.47 1185
2092.90 1155
2093.33 1149
2093.76 1180
2094.19 1142
2094.63 1151
2095.06 1145
2095.49 1203
2095.92 1187
2096.35 1192
2096.78 1232
2097.22 1202
2097.65 1232
2098.08 1140
2098.51 1188
2098.94 1191
2099.38 1173
2099.81 1162
2100.24 1162
2100.67 1182
2101.11 1185
2101.54 1161
2101.97 1149
2102.40 1174
2102.83 1140
2103.27 1127
2103.70 1097
2104.13 1128
2104.56 1152
2105.00 1141
2105.43 1187
2105.86 1249
2106.30 1220
2106.73 1205
2107.16 1283
2107.59 1312
2108.03 1248
2108.46 1289
2108.89 1262
2109.33 1275
2109.76 1251
2110.19 1215
2110.63 1221
2111.06 1243
2111.49 1237
2111.93 1234
2112.36 1177
2112.79 1097
2113.23 1175
2113.66 1216
2114.09 1159
2114.53 1169
2114.96 1204
2115.40 1218
2115.83 1145
2116.26 1121
2116.70 1141
2117.13 1136
2117.56 1160
2118.00 1188
2118.43 1184
2118.87 1076
2119.30 1120
2119.73 1174
2120.17 1180
2120.60 1150
2121.04 1174
2121.47 1107
2121.91 1152
2122.34 1190
2122.78 1194
2123.21 1247
2123.64 1291
2124.08 1279
2124.51 1201
2124.95 1191
2125.38 1155
2125.82 1184
2126.25 1145
2126.69 1173
2127.12 1159
2127.56 1170
2127.99 1258
2128.43 1296
2128.86 1374
2129.30 1236
2129.73 1251
2130.17 1331
2130.60 1290
2131.04 1302
2131.47 1311
2131.91 1279
2132.35 1236
2132.78 1303
2133.22 1237
2133.65 1203
2134.09 1228
2134.52 1221
2134.96 1203
2135.40 1204
2135.83 1215
2136.27 1215
2136.70 1243
2137.14 1233
2137.57 1206
2138.01 1221
2138.45 1192
2138.88 1179
2139.32 1128
2139.76 1148
2140.19 1171
2140.63 1172
2141.06 1139
2141.50 1128
2141.94 1157
2142.37 1185
2142.81 1135
2143.25 1087
2143.68 1167
2144.12 1117
2144.56 1189
2144.99 1148
2145.43 1128
2145.87 1179
2146.30 1170
2146.74 1139
2147.18 1199
2147.62 1246
2148.05 1310
2148.49 1298
2148.93 1351
2149.36 1412
2149.80 1441
2150.24 1396
2150.68 1349
2151.11 1283
2151.55 1345
2151.99 1375
2152.43 1349
2152.86 1386
2153.30 1308
2153.74 1279
2154.18 1272
2154.61 1319
2155.05 1251
2155.49 1242
2155.93 1248
2156.37 1246
2156.80 1279
2157.24 1258
2157.68 1297
2158.12 1249
2158.56 1248
2158.99 1257
2159.43 1285
2159.87 1292
2160.31 1279
2160.75 1274
2161.19 1199
2161.62 1260
2162.06 1299
2162.50 1335
2162.94 1321
2163.38 1336
2163.82 1422
2164.26 1458
2164.69 1483
2165.13 1443
2165.57 1536
2166.01 1593
2166.45 1646
2166.89 1514
2167.33 1467
2167.77 1471
2168.21 1388
2168.65 1482
2169.08 1433
2169.52 1478
2169.96 1493
2170.40 1380
2170.84 1446
2171.28 1427
2171.72 1394
2172.16 1481
2172.60 1482
2173.04 1461
2173.48 1410
2173.92 1445
2174.36 1486
2174.80 1492
2175.24 1549
2175.68 1479
2176.12 1495
2176.56 1491
2177.00 1519
2177.44 1531
2177.88 1402
2178.32 1440
2178.76 1463
2179.20 1434
2179.64 1410
2180.08 1341
2180.52 1372
2180.96 1354
2181.40 1303
2181.84 1315
2182.28 1243
2182.72 1267
2183.16 1263
2183.60 1315
2184.04 1273
2184.48 1172
2184.93 1229
2185.37 1249
2185.81 1193
2186.25 1200
2186.69 1264
2187.13 1313
2187.57 1278
2188.01 1311
2188.45 1374
2188.89 1329
2189.34 1301
2189.78 1312
2190.22 1256
2190.66 1250
2191.10 1305
2191.54 1301
2191.98 1312
2192.43 1343
2192.87 1381
2193.31 1380
2193.75 1357
2194.19 1444
2194.63 1455
2195.08 1560
2195.52 1569
2195.96 1589
2196.40 1460
2196.84 1511
2197.29 1501
2197.73 1547
2198.17 1435
2198.61 1462
2199.06 1383
2199.50 1293
2199.94 1325
2200.38 1253
2200.82 1284
2201.27 1220
2201.71 1254
2202.15 1269
2202.59 1335
2203.04 1308
2203.48 1323
2203.92 1302
2204.37 1333
2204.81 1344
2205.25 1329
2205.69 1396
2206.14 1310
2206.58 1350
2207.02 1372
2207.47 1416
2207.91 1361
2208.35 1360
2208.80 1395
2209.24 1430
2209.68 1449
2210.13 1509
2210.57 1394
2211.01 1422
2211.46 1498
2211.90 1448
2212.34 1404
2212.79 1347
2213.23 1382
2213.67 1354
2214.12 1346
2214.56 1391
2215.01 1382
2215.45 1368
2215.89 1391
2216.34 1380
2216.78 1320
2217.23 1308
2217.67 1345
2218.11 1310
2218.56 1315
2219.00 1288
2219.45 1263
2219.89 1394
2220.34 1318
2220.78 1320
2221.22 1312
2221.67 1329
2222.11 1362
2222.56 1353
2223.00 1414
2223.45 1382
2223.89 1399
2224.34 1404
2224.78 1398
2225.23 1425
2225.67 1383
2226.12 1425
2226.56 1476
2227.01 1496
2227.45 1492
2227.90 1519
2228.34 1532
2228.79 1604
2229.23 1544
2229.68 1525
2230.12 1458
2230.57 1424
2231.01 1562
2231.46 1659
2231.90 1519
2232.35 1551
2232.80 1573
2233.24 1629
2233.69 1551
2234.13 1474
2234.58 1498
2235.02 1490
2235.47 1449
2235.92 1440
2236.36 1416
2236.81 1418
2237.25 1402
2237.70 1347
2238.15 1344
2238.59 1301
2239.04 1278
2239.49 1282
2239.93 1305
2240.38 1269
2240.82 1280
2241.27 1254
2241.72 1245
2242.16 1242
2242.61 1253
2243.06 1231
2243.50 1196
2243.95 1193
2244.40 1193
2244.84 1228
2245.29 1244
2245.74 1239
2246.19 1233
2246.63 1296
2247.08 1238
2247.53 1304
2247.97 1279
2248.42 1266
2248.87 1259
2249.32 1246
2249.76 1210
2250.21 1205
2250.66 1222
2251.10 1247
2251.55 1230
2252.00 1203
2252.45 1226
2252.89 1236
2253.34 1266
2253.79 1255
2254.24 1241
2254.69 1292
2255.13 1273
2255.58 1177
2256.03 1162
2256.48 1240
2256.93 1197
2257.37 1249
2257.82 1286
2258.27 1193
2258.72 1118
2259.17 1202
2259.61 1196
2260.06 1172
2260.51 1173
2260.96 1214
2261.41 1253
2261.86 1296
2262.31 1270
2262.75 1313
2263.20 1328
2263.65 1318
2264.10 1336
2264.55 1352
2265.00 1339
2265.45 1282
2265.90 1220
2266.34 1197
2266.79 1233
2267.24 1297
2267.69 1322
2268.14 1278
2268.59 1358
2269.04 1334
2269.49 1367
2269.94 1385
2270.39 1464
2270.84 1422
2271.29 1506
2271.74 1514
2272.18 1498
2272.63 1453
2273.08 1465
2273.53 1503
2273.98 1518
2274.43 1520
2274.88 1522
2275.33 1581
2275.78 1599
2276.23 1679
2276.68 1718
2277.13 1711
2277.58 1650
2278.03 1701
2278.48 1618
2278.93 1596
2279.38 1640
2279.83 1562
2280.28 1461
2280.73 1366
2281.19 1363
2281.64 1295
2282.09 1312
2282.54 1288
2282.99 1358
2283.44 1280
2283.89 1212
2284.34 1222
2284.79 1196
2285.24 1220
2285.69 1190
2286.14 1245
2286.59 1268
2287.04 1331
2287.50 1306
2287.95 1353
2288.40 1364
2288.85 1470
2289.30 1525
2289.75 1567
2290.20 1708
2290.65 1694
2291.11 1688
2291.56 1653
2292.01 1717
2292.46 1788
2292.91 1774
2293.36 1690
2293.82 1636
2294.27 1622
2294.72 1613
2295.17 1551
2295.62 1518
2296.07 1462
2296.53 1449
2296.98 1424
2297.43 1366
2297.88 1404
2298.33 1438
2298.79 1318
2299.24 1271
2299.69 1317
2300.14 1326
2300.60 1250
2301.05 1269
2301.50 1264
2301.95 1288
2302.41 1252
2302.86 1223
2303.31 1172
2303.76 1189
2304.22 1227
2304.67 1200
2305.12 1222
2305.57 1232
2306.03 1205
2306.48 1178
2306.93 1256
2307.39 1245
2307.84 1260
2308.29 1291
2308.75 1376
2309.20 1410
2309.65 1380
2310.11 1462
2310.56 1451
2311.01 1450
2311.47 1472
2311.92 1485
2312.37 1488
2312.83 1422
2313.28 1397
2313.73 1384
2314.19 1387
2314.64 1418
2315.09 1354
2315.55 1333
2316.00 1346
2316.46 1381
2316.91 1319
2317.36 1295
2317.82 1301
2318.27 1346
2318.73 1393
2319.18 1347
2319.63 1386
2320.09 1472
2320.54 1401
2321.00 1406
2321.45 1374
2321.91 1445
2322.36 1380
2322.82 1355
2323.27 1417
2323.72 1558
2324.18 1569
2324.63 1678
2325.09 1873
2325.54 1937
2326.00 2001
2326.45 2010
2326.91 2039
2327.36 1915
2327.82 1662
2328.27 1635
2328.73 1645
2329.18 1540
2329.64 1511
2330.09 1444
2330.55 1387
2331.00 1360
2331.46 1420
2331.92 1402
2332.37 1300
2332.83 1355
2333.28 1325
2333.74 1382
2334.19 1307
2334.65 1360
2335.10 1311
2335.56 1322
2336.02 1339
2336.47 1378
2336.93 1337
2337.38 1314
2337.84 1336
2338.30 1264
2338.75 1307
2339.21 1321
2339.66 1228
2340.12 1248
2340.58 1252
2341.03 1248
2341.49 1260
2341.95 1242
2342.40 1207
2342.86 1249
2343.32 1201
2343.77 1215
2344.23 1236
2344.68 1305
2345.14 1282
2345.60 1295
2346.06 1315
2346.51 1247
2346.97 1300
2347.43 1286
2347.88 1373
2348.34 1365
2348.80 1319
2349.25 1251
2349.71 1264
2350.17 1295
2350.63 1307
2351.08 1263
2351.54 1343
2352.00 1372
2352.46 1333
2352.91 1264
2353.37 1273
2353.83 1277
2354.29 1173
2354.74 1220
2355.20 1243
2355.66 1194
2356.12 1181
2356.57 1153
2357.03 1193
2357.49 1258
2357.95 1199
2358.41 1230
2358.86 1238
2359.32 1334
2359.78 1317
2360.24 1311
2360.70 1318
2361.15 1355
2361.61 1335
2362.07 1313
2362.53 1297
2362.99 1339
2363.45 1370
2363.91 1340
2364.36 1328
2364.82 1293
2365.28 1274
2365.74 1304
2366.20 1345
2366.66 1289
2367.12 1337
2367.57 1345
2368.03 1270
2368.49 1318
2368.95 1252
2369.41 1312
2369.87 1284
2370.33 1306
2370.79 1290
2371.25 1213
2371.71 1263
2372.17 1257
2372.63 1288
2373.09 1333
2373.54 1366
2374.00 1363
2374.46 1361
2374.92 1378
2375.38 1393
2375.84 1419
2376.30 1400
2376.76 1372
2377.22 1356
2377.68 1415
2378.14 1415
2378.60 1383
2379.06 1361
2379.52 1347
2379.98 1359
2380.44 1275
2380.90 1290
2381.36 1418
2381.82 1319
2382.28 1243
2382.74 1258
2383.20 1238
2383.66 1225
2384.12 1289
2384.59 1330
2385.05 1238
2385.51 1186
2385.97 1269
2386.43 1241
2386.89 1179
2387.35 1220
2387.81 1309
2388.27 1197
2388.73 1208
2389.19 1271
2389.65 1267
2390.12 1320
2390.58 1334
2391.04 1300
2391.50 1329
2391.96 1377
2392.42 1380
2392.88 1354
2393.34 1353
2393.81 1374
2394.27 1236
2394.73 1284
2395.19 1265
2395.65 1184
2396.11 1231
2396.57 1197
2397.04 1242
2397.50 1294
2397.96 1320
2398.42 1350
2398.88 1272
2399.35 1256
2399.81 1213
2400.27 1283
2400.73 1262
2401.19 1214
2401.66 1199
2402.12 1210
2402.58 1206
2403.04 1243
2403.51 1258
2403.97 1209
2404.43 1272
2404.89 1231
2405.36 1248
2405.82 1283
2406.28 1283
2406.74 1260
2407.21 1281
2407.67 1201
2408.13 1162
2408.59 1192
2409.06 1214
2409.52 1223
2409.98 1182
2410.45 1212
2410.91 1224
2411.37 1210
2411.84 1312
2412.30 1293
2412.76 1232
2413.23 1256
2413.69 1218
2414.15 1205
2414.62 1230
2415.08 1228
2415.54 1237
2416.01 1245
2416.47 1305
2416.93 1320
2417.40 1344
2417.86 1359
2418.32 1293
2418.79 1281
2419.25 1276
2419.72 1288
2420.18 1317
2420.64 1400
2421.11 1296
2421.57 1309
2422.04 1325
2422.50 1290
2422.96 1279
2423.43 1258
2423.89 1342
2424.36 1354
2424.82 1348
2425.29 1349
2425.75 1347
2426.22 1348
2426.68 1343
2427.15 1265
2427.61 1264
2428.07 1264
2428.54 1229
2429.00 1212
2429.47 1215
2429.93 1207
2430.40 1180
2430.86 1198
2431.33 1195
2431.79 1211
2432.26 1201
2432.72 1237
2433.19 1270
2433.65 1249
2434.12 1262
2434.59 1221
2435.05 1243
2435.52 1247
2435.98 1213
2436.45 1197
2436.91 1290
2437.38 1310
2437.84 1280
2438.31 1340
2438.78 1273
2439.24 1285
2439.71 1320
2440.17 1387
2440.64 1399
2441.10 1368
2441.57 1331
2442.04 1338
2442.50 1363
2442.97 1452
2443.44 1330
2443.90 1238
2444.37 1280
2444.83 1264
2445.30 1199
2445.77 1222
2446.23 1261
2446.70 1226
2447.17 1228
2447.63 1234
2448.10 1228
2448.57 1205
2449.03 1197
2449.50 1184
2449.97 1223
2450.43 1258
2450.90 1296
2451.37 1278
2451.83 1290
2452.30 1281
2452.77 1275
2453.24 1331
2453.70 1250
2454.17 1195
2454.64 1159
2455.10 1216
2455.57 1229
2456.04 1210
2456.51 1207
2456.97 1209
2457.44 1222
2457.91 1242
2458.38 1225
2458.84 1188
2459.31 1151
2459.78 1201
2460.25 1224
2460.72 1220
2461.18 1204
2461.65 1187
2462.12 1196
2462.59 1167
2463.06 1180
2463.52 1185
2463.99 1204
2464.46 1201
2464.93 1177
2465.40 1215
2465.86 1231
2466.33 1230
2466.80 1175
2467.27 1166
2467.74 1141
2468.21 1198
2468.68 1209
2469.14 1206
2469.61 1170
2470.08 1221
2470.55 1197
2471.02 1217
2471.49 1135
2471.96 1205
2472.43 1173
2472.90 1195
2473.36 1280
2473.83 1164
2474.30 1180
2474.77 1247
2475.24 1218
2475.71 1174
2476.18 1205
2476.65 1201
2477.12 1301
2477.59 1269
2478.06 1262
2478.53 1221
2479.00 1201
2479.47 1235
2479.94 1234
2480.41 1214
2480.87 1181
2481.34 1245
2481.81 1161
2482.28 1134
2482.75 1114
2483.22 1151
2483.69 1179
2484.16 1180
2484.63 1115
2485.10 1167
2485.57 1216
2486.05 1231
2486.52 1245
2486.99 1258
2487.46 1308
2487.93 1357
2488.40 1449
2488.87 1318
2489.34 1308
2489.81 1324
2490.28 1252
2490.75 1326
2491.22 1342
2491.69 1245
2492.16 1249
2492.63 1269
2493.10 1244
2493.58 1304
2494.05 1405
2494.52 1319
2494.99 1351
2495.46 1337
2495.93 1363
2496.40 1335
2496.87 1318
2497.34 1319
2497.82 1275
2498.29 1287
2498.76 1279
2499.23 1298
2499.70 1176
2500.17 1175
2500.64 1186
2501.12 1222
2501.59 1184
2502.06 1191
2502.53 1200
2503.00 1210
2503.48 1225
2503.95 1214
2504.42 1234
2504.89 1200
2505.36 1163
2505.84 1201
2506.31 1251
2506.78 1245
2507.25 1233
2507.72 1220
2508.20 1262
2508.67 1258
2509.14 1304
2509.61 1299
2510.09 1450
2510.56 1450
2511.03 1469
2511.50 1542
2511.98 1657
2512.45 1654
2512.92 1671
2513.40 1659
2513.87 1590
2514.34 1581
2514.81 1544
2515.29 1533
2515.76 1460
2516.23 1399
2516.71 1407
2517.18 1433
2517.65 1466
2518.13 1418
2518.60 1404
2519.07 1417
2519.55 1519
2520.02 1452
2520.49 1440
2520.97 1417
2521.44 1467
2521.91 1406
2522.39 1398
2522.86 1352
2523.34 1349
2523.81 1323
2524.28 1353
2524.76 1343
2525.23 1343
2525.70 1381
2526.18 1319
2526.65 1345
2527.13 1325
2527.60 1381
2528.08 1492
2528.55 1440
2529.02 1408
2529.50 1361
2529.97 1387
2530.45 1338
2530.92 1359
2531.40 1376
2531.87 1394
2532.34 1409
2532.82 1391
2533.29 1375
2533.77 1408
2534.24 1368
2534.72 1391
2535.19 1389
2535.67 1343
2536.14 1293
2536.62 1343
2537.09 1369
2537.57 1392
2538.04 1390
2538.52 1426
2538.99 1418
2539.47 1414
2539.94 1417
2540.42 1392
2540.90 1332
2541.37 1316
2541.85 1330
2542.32 1318
2542.80 1303
2543.27 1321
2543.75 1355
2544.22 1322
2544.70 1422
2545.18 1351
2545.65 1396
2546.13 1386
2546.60 1396
2547.08 1414
2547.56 1455
2548.03 1513
2548.51 1531
2548.98 1493
2549.46 1557
2549.94 1542
2550.41 1639
2550.89 1598
2551.37 1555
2551.84 1517
2552.32 1524
2552.80 1517
2553.27 1427
2553.75 1490
2554.23 1456
2554.70 1414
2555.18 1429
2555.66 1418
2556.13 1435
2556.61 1441
2557.09 1343
2557.56 1385
2558.04 1381
2558.52 1306
2558.99 1256
2559.47 1360
2559.95 1345
2560.43 1341
2560.90 1378
2561.38 1316
2561.86 1281
2562.33 1278
2562.81 1201
2563.29 1203
2563.77 1225
2564.25 1294
2564.72 1289
2565.20 1231
2565.68 1170
2566.16 1276
2566.63 1257
2567.11 1173
2567.59 1169
2568.07 1192
2568.55 1239
2569.02 1253
2569.50 1248
2569.98 1241
2570.46 1179
2570.94 1211
2571.41 1218
2571.89 1161
2572.37 1182
2572.85 1159
2573.33 1206
2573.81 1186
2574.28 1295
2574.76 1275
2575.24 1265
2575.72 1277
2576.20 1321
2576.68 1274
2577.16 1229
2577.64 1270
2578.11 1223
2578.59 1180
2579.07 1251
2579.55 1270
2580.03 1260
2580.51 1379
2580.99 1280
2581.47 1271
2581.95 1230
2582.43 1232
2582.91 1190
2583.39 1168
2583.86 1213
2584.34 1247
2584.82 1260
2585.30 1213
2585.78 1169
2586.26 1219
2586.74 1248
2587.22 1243
2587.70 1246
2588.18 1264
2588.66 1254
2589.14 1258
2589.62 1264
2590.10 1326
2590.58 1300
2591.06 1241
2591.54 1251
2592.02 1171
2592.50 1162
2592.98 1145
2593.46 1214
2593.94 1216
2594.42 1210
2594.90 1169
2595.38 1215
2595.86 1200
2596.35 1201
2596.83 1142
2597.31 1186
2597.79 1156
2598.27 1169
2598.75 1158
2599.23 1144
2599.71 1122
2600.19 1112
2600.67 1131
2601.15 1153
2601.63 1163
2602.12 1172
2602.60 1223
2603.08 1275
2603.56 1165
2604.04 1211
2604.52 1325
2605.00 1299
2605.48 1360
2605.97 1344
2606.45 1304
2606.93 1257
2607.41 1305
2607.89 1311
2608.37 1285
2608.86 1281
2609.34 1312
2609.82 1274
2610.30 1284
2610.78 1253
2611.26 1219
2611.75 1253
2612.23 1196
2612.71 1240
2613.19 1212
2613.68 1192
2614.16 1233
2614.64 1225
2615.12 1254
2615.60 1235
2616.09 1185
2616.57 1155
2617.05 1234
2617.53 1307
2618.02 1267
2618.50 1229
2618.98 1288
2619.46 1264
2619.95 1174
2620.43 1206
2620.91 1237
2621.40 1218
2621.88 1182
2622.36 1203
2622.85 1165
2623.33 1291
2623.81 1239
2624.29 1285
2624.78 1232
2625.26 1234
2625.74 1291
2626.23 1276
2626.71 1336
2627.19 1338
2627.68 1294
2628.16 1305
2628.64 1323
2629.13 1362
2629.61 1381
2630.10 1327
2630.58 1410
2631.06 1441
2631.55 1462
2632.03 1524
2632.51 1559
2633.00 1449
2633.48 1447
2633.97 1467
2634.45 1463
2634.94 1410
2635.42 1354
2635.90 1305
2636.39 1257
2636.87 1291
2637.36 1301
2637.84 1230
2638.33 1296
2638.81 1323
2639.29 1302
2639.78 1226
2640.26 1240
2640.75 1222
2641.23 1208
2641.72 1252
2642.20 1284
2642.69 1291
2643.17 1315
2643.66 1236
2644.14 1257
2644.63 1260
2645.11 1266
2645.60 1265
2646.08 1241
2646.57 1176
2647.05 1183
2647.54 1226
2648.02 1204
2648.51 1240
2648.99 1342
2649.48 1325
2649.97 1312
2650.45 1326
2650.94 1234
2651.42 1309
2651.91 1359
2652.39 1348
2652.88 1330
2653.37 1282
2653.85 1310
2654.34 1354
2654.82 1328
2655.31 1313
2655.80 1326
2656.28 1314
2656.77 1383
2657.25 1264
2657.74 1297
2658.23 1265
2658.71 1282
2659.20 1339
2659.69 1265
2660.17 1280
2660.66 1237
2661.14 1284
2661.63 1279
2662.12 1258
2662.60 1271
2663.09 1262
2663.58 1229
2664.06 1259
2664.55 1187
2665.04 1222
2665.53 1189
2666.01 1250
2666.50 1252
2666.99 1185
2667.47 1220
2667.96 1243
2668.45 1299
2668.94 1249
2669.42 1329
2669.91 1348
2670.40 1360
2670.88 1343
2671.37 1362
2671.86 1316
2672.35 1383
2672.83 1404
2673.32 1466
2673.81 1508
2674.30 1560
2674.79 1573
2675.27 1570
2675.76 1585
2676.25 1624
2676.74 1554
2677.23 1512
2677.71 1474
2678.20 1491
2678.69 1385
2679.18 1318
2679.67 1337
2680.15 1401
2680.64 1349
2681.13 1310
2681.62 1244
2682.11 1181
2682.60 1257
2683.08 1261
2683.57 1259
2684.06 1185
2684.55 1199
2685.04 1209
2685.53 1237
2686.02 1166
2686.51 1130
2686.99 1173
2687.48 1309
2687.97 1306
2688.46 1247
2688.95 1291
2689.44 1287
2689.93 1339
2690.42 1349
2690.91 1355
2691.40 1383
2691.89 1381
2692.38 1313
2692.87 1279
2693.35 1292
2693.84 1333
2694.33 1384
2694.82 1365
2695.31 1333
2695.80 1320
2696.29 1272
2696.78 1304
2697.27 1291
2697.76 1319
2698.25 1304
2698.74 1243
2699.23 1235
2699.72 1258
2700.21 1279
2700.70 1233
2701.19 1281
2701.68 1330
2702.17 1349
2702.66 1344
2703.15 1308
2703.64 1378
2704.13 1387
2704.62 1396
2705.12 1383
2705.61 1305
2706.10 1282
2706.59 1330
2707.08 1347
2707.57 1322
2708.06 1300
2708.55 1277
2709.04 1291
2709.53 1261
2710.02 1176
2710.51 1234
2711.01 1258
2711.50 1189
2711.99 1181
2712.48 1282
2712.97 1290
2713.46 1271
2713.95 1231
2714.44 1237
2714.94 1248
2715.43 1269
2715.92 1290
2716.41 1258
2716.90 1228
2717.39 1178
2717.89 1194
2718.38 1298
2718.87 1379
2719.36 1247
2719.85 1295
2720.34 1311
2720.84 1333
2721.33 1378
2721.82 1370
2722.31 1409
2722.80 1419
2723.30 1391
2723.79 1407
2724.28 1337
2724.77 1323
2725.27 1349
2725.76 1327
2726.25 1309
2726.74 1303
2727.24 1331
2727.73 1305
2728.22 1311
2728.71 1237
2729.21 1226
2729.70 1270
2730.19 1335
2730.69 1310
2731.18 1301
2731.67 1312
2732.16 1319
2732.66 1287
2733.15 1252
2733.64 1285
2734.14 1321
2734.63 1332
2735.12 1345
2735.62 1342
2736.11 1391
2736.60 1459
2737.10 1448
2737.59 1451
2738.08 1401
2738.58 1412
2739.07 1487
2739.56 1421
2740.06 1435
2740.55 1354
2741.05 1251
2741.54 1266
2742.03 1359
2742.53 1394
2743.02 1401
2743.52 1307
2744.01 1260
2744.50 1256
2745.00 1291
2745.49 1296
2745.99 1357
2746.48 1458
2746.97 1439
2747.47 1482
2747.96 1420
2748.46 1454
2748.95 1459
2749.45 1434
2749.94 1394
2750.44 1450
2750.93 1363
2751.43 1337
2751.92 1313
2752.42 1317
2752.91 1310
2753.41 1304
2753.90 1266
2754.40 1206
2754.89 1295
2755.39 1255
2755.88 1262
2756.38 1299
2756.87 1341
2757.37 1299
2757.86 1315
2758.36 1301
2758.85 1269
2759.35 1298
2759.84 1307
2760.34 1379
2760.83 1398
2761.33 1384
2761.83 1393
2762.32 1474
2762.82 1455
2763.31 1430
2763.81 1442
2764.30 1470
2764.80 1494
2765.30 1435
2765.79 1331
2766.29 1354
2766.78 1347
2767.28 1329
2767.78 1353
2768.27 1282
2768.77 1263
2769.27 1295
2769.76 1311
2770.26 1289
2770.76 1270
2771.25 1273
2771.75 1276
2772.24 1313
2772.74 1284
2773.24 1366
2773.73 1414
2774.23 1483
2774.73 1460
2775.23 1507
2775.72 1567
2776.22 1588
2776.72 1578
2777.21 1577
2777.71 1519
2778.21 1592
2778.70 1559
2779.20 1474
2779.70 1491
2780.20 1415
2780.69 1457
2781.19 1348
2781.69 1348
2782.19 1353
2782.68 1278
2783.18 1220
2783.68 1276
2784.18 1324
2784.67 1313
2785.17 1306
2785.67 1246
2786.17 1211
2786.67 1183
2787.16 1240
2787.66 1207
2788.16 1212
2788.66 1221
2789.16 1164
2789.65 1248
2790.15 1249
2790.65 1226
2791.15 1234
2791.65 1275
2792.15 1224
2792.64 1240
2793.14 1195
2793.64 1192
2794.14 1253
2794.64 1238
2795.14 1275
2795.64 1268
2796.13 1295
2796.63 1256
2797.13 1244
2797.63 1284
2798.13 1230
2798.63 1310
2799.13 1301
2799.63 1281
2800.13 1208
2800.62 1244
2801.12 1306
2801.62 1263
2802.12 1294
2802.62 1344
2803.12 1325
2803.62 1294
2804.12 1233
2804.62 1294
2805.12 1285
2805.62 1302
2806.12 1265
2806.62 1258
2807.12 1264
2807.62 1253
2808.12 1287
2808.62 1307
2809.12 1403
2809.62 1272
2810.12 1363
2810.62 1372
2811.12 1329
2811.62 1381
2812.12 1363
2812.62 1409
2813.12 1406
2813.62 1435
2814.12 1447
2814.62 1420
2815.12 1443
2815.62 1331
2816.12 1333
2816.62 1385
2817.12 1356
2817.62 1329
2818.12 1377
2818.62 1334
2819.12 1322
2819.63 1297
2820.13 1283
2820.63 1248
2821.13 1235
2821.63 1290
2822.13 1318
2822.63 1226
2823.13 1217
2823.63 1219
2824.13 1230
2824.64 1233
2825.14 1312
2825.64 1305
2826.14 1276
2826.64 1304
2827.14 1251
2827.64 1280
2828.15 1279
2828.65 1302
2829.15 1261
2829.65 1246
2830.15 1206
2830.65 1231
2831.16 1192
2831.66 1226
2832.16 1200
2832.66 1227
2833.16 1233
2833.67 1221
2834.17 1227
2834.67 1263
2835.17 1341
2835.68 1246
2836.18 1338
2836.68 1311
2837.18 1298
2837.68 1315
2838.19 1314
2838.69 1352
2839.19 1388
2839.70 1353
2840.20 1359
2840.70 1377
2841.20 1347
2841.71 1376
2842.21 1319
2842.71 1314
2843.21 1255
2843.72 1280
2844.22 1239
2844.72 1319
2845.23 1350
2845.73 1362
2846.23 1425
2846.74 1435
2847.24 1414
2847.74 1476
2848.25 1466
2848.75 1531
2849.25 1547
2849.76 1523
2850.26 1516
2850.76 1486
2851.27 1534
2851.77 1403
2852.28 1401
2852.78 1332
2853.28 1372
2853.79 1294
2854.29 1283
2854.79 1270
2855.30 1252
2855.80 1319
2856.31 1310
2856.81 1282
2857.31 1306
2857.82 1315
2858.32 1304
2858.83 1316
2859.33 1349
2859.84 1286
2860.34 1256
2860.85 1255
2861.35 1221
2861.85 1270
2862.36 1306
2862.86 1304
2863.37 1375
2863.87 1361
2864.38 1277
2864.88 1336
2865.39 1284
2865.89 1282
2866.40 1272
2866.90 1197
2867.41 1249
2867.91 1241
2868.42 1285
2868.92 1254
2869.43 1300
2869.93 1385
2870.44 1473
2870.94 1417
2871.45 1395
2871.96 1414
2872.46 1397
2872.97 1498
2873.47 1477
2873.98 1434
2874.48 1499
2874.99 1509
2875.49 1523
2876.00 1552
2876.51 1494
2877.01 1468
2877.52 1462
2878.02 1400
2878.53 1407
2879.04 1342
2879.54 1333
2880.05 1308
2880.55 1373
2881.06 1391
2881.57 1398
2882.07 1396
2882.58 1412
2883.09 1382
2883.59 1360
2884.10 1418
2884.61 1456
2885.11 1482
2885.62 1580
2886.13 1655
2886.63 1655
2887.14 1707
2887.65 1649
2888.15 1765
2888.66 1720
2889.17 1776
2889.67 1715
2890.18 1696
2890.69 1727
2891.20 1639
2891.70 1637
2892.21 1612
2892.72 1569
2893.22 1597
2893.73 1591
2894.24 1610
2894.75 1673
2895.25 1630
2895.76 1687
2896.27 1662
2896.78 1746
2897.29 1766
2897.79 1739
2898.30 1747
2898.81 1737
2899.32 1668
2899.82 1670
2900.33 1607
2900.84 1578
2901.35 1536
2901.86 1590
2902.36 1545
2902.87 1447
2903.38 1455
2903.89 1447
2904.40 1527
2904.91 1502
2905.41 1500
2905.92 1473
2906.43 1441
2906.94 1478
2907.45 1459
2907.96 1419
2908.47 1415
2908.97 1430
2909.48 1392
2909.99 1388
2910.50 1328
2911.01 1369
2911.52 1410
2912.03 1393
2912.54 1315
2913.05 1399
2913.55 1400
2914.06 1408
2914.57 1431
2915.08 1392
2915.59 1344
2916.10 1354
2916.61 1385
2917.12 1422
2917.63 1400
2918.14 1406
2918.65 1451
2919.16 1402
2919.67 1397
2920.18 1363
2920.69 1355
2921.20 1342
2921.71 1441
2922.22 1377
2922.73 1346
2923.24 1414
2923.75 1405
2924.26 1411
2924.77 1352
2925.28 1355
2925.79 1408
2926.30 1414
2926.81 1349
2927.32 1390
2927.83 1378
2928.34 1328
2928.85 1358
2929.36 1321
2929.87 1294
2930.38 1275
2930.89 1313
2931.40 1304
2931.91 1329
2932.42 1302
2932.93 1276
2933.45 1304
2933.96 1389
2934.47 1347
2934.98 1307
2935.49 1354
2936.00 1341
2936.51 1317
2937.02 1453
2937.53 1434
2938.04 1461
2938.56 1464
2939.07 1512
2939.58 1443
2940.09 1430
2940.60 1521
2941.11 1562
2941.62 1566
2942.14 1580
2942.65 1587
2943.16 1574
2943.67 1570
2944.18 1524
2944.70 1523
2945.21 1495
2945.72 1488
2946.23 1458
2946.74 1432
2947.26 1386
2947.77 1376
2948.28 1415
2948.79 1371
2949.30 1300
2949.82 1239
2950.33 1184
2950.84 1284
2951.35 1334
2951.87 1224
2952.38 1265
2952.89 1308
2953.40 1329
2953.92 1312
2954.43 1299
2954.94 1306
2955.45 1370
2955.97 1396
2956.48 1368
2956.99 1331
2957.51 1382
2958.02 1335
2958.53 1419
2959.04 1410
2959.56 1338
2960.07 1326
2960.58 1369
2961.10 1399
2961.61 1360
2962.12 1355
2962.64 1462
2963.15 1481
2963.66 1451
2964.18 1445
2964.69 1423
2965.21 1416
2965.72 1410
2966.23 1458
2966.75 1395
2967.26 1441
2967.77 1435
2968.29 1411
2968.80 1416
2969.32 1313
2969.83 1387
2970.34 1443
2970.86 1479
2971.37 1443
2971.89 1381
2972.40 1459
2972.91 1416
2973.43 1442
2973.94 1420
2974.46 1497
2974.97 1526
2975.49 1546
2976.00 1561
2976.52 1545
2977.03 1562
2977.55 1519
2978.06 1487
2978.57 1424
2979.09 1447
2979.60 1484
2980.12 1602
2980.63 1536
2981.15 1552
2981.66 1572
2982.18 1631
2982.69 1569
2983.21 1596
2983.73 1662
2984.24 1671
2984.76 1695
2985.27 1712
2985.79 1735
2986.30 1706
2986.82 1689
2987.33 1693
2987.85 1785
2988.36 1904
2988.88 1861
2989.40 1796
2989.91 1832
2990.43 1878
2990.94 1857
2991.46 1769
2991.97 1809
2992.49 1775
2993.01 1797
2993.52 1839
2994.04 1851
2994.55 1822
2995.07 1870
2995.59 1987
2996.10 2056
2996.62 2111
2997.14 2116
2997.65 2123
2998.17 2189
2998.69 2220
2999.20 2255
2999.72 2277
3000.24 2249
3000.75 2338
3001.27 2556
3001.79 2639
3002.30 2937
3002.82 3315
3003.34 3707
3003.85 4494
3004.37 4845
3004.89 5230
3005.40 5480
3005.92 5453
3006.44 5337
3006.96 5058
3007.47 4551
3007.99 4137
3008.51 3750
3009.03 3415
3009.54 3129
3010.06 2695
3010.58 2456
3011.10 2243
3011.61 2161
3012.13 2056
3012.65 2023
3013.17 1873
3013.68 1927
3014.20 1863
3014.72 1909
3015.24 1923
3015.76 1897
3016.27 1906
3016.79 1809
3017.31 1825
3017.83 1802
3018.35 1908
3018.86 1825
3019.38 1883
3019.90 1820
3020.42 1748
3020.94 1797
3021.46 1783
3021.97 1765
3022.49 1761
3023.01 1765
3023.53 1719
3024.05 1844
3024.57 1866
3025.09 1799
3025.61 1780
3026.12 1784
3026.64 1714
3027.16 1690
3027.68 1689
3028.20 1651
3028.72 1634
3029.24 1660
3029.76 1703
3030.28 1679
3030.80 1648
3031.32 1597
3031.84 1632
3032.35 1612
3032.87 1580
3033.39 1630
3033.91 1637
3034.43 1604
3034.95 1609
3035.47 1603
3035.99 1624
3036.51 1623
3037.03 1640
3037.55 1623
3038.07 1600
3038.59 1676
3039.11 1599
3039.63 1557
3040.15 1626
3040.67 1570
3041.19 1525
3041.71 1571
3042.23 1574
3042.75 1602
3043.27 1611
3043.79 1638
3044.31 1550
3044.83 1590
3045.35 1631
3045.87 1578
3046.40 1613
3046.92 1581
3047.44 1633
3047.96 1607
3048.48 1522
3049.00 1508
3049.52 1481
3050.04 1480
3050.56 1585
3051.08 1578
3051.60 1553
3052.12 1533
3052.65 1529
3053.17 1524
3053.69 1508
3054.21 1598
3054.73 1554
3055.25 1569
3055.77 1659
3056.30 1621
3056.82 1605
3057.34 1629
3057.86 1674
3058.38 1727
3058.90 1632
3059.42 1668
3059.95 1610
3060.47 1588
3060.99 1634
3061.51 1582
3062.03 1663
3062.56 1642
3063.08 1698
3063.60 1674
3064.12 1776
3064.64 1773
3065.17 1823
3065.69 1837
3066.21 1789
3066.73 1955
3067.26 2025
3067.78 2064
3068.30 2041
3068.82 2113
3069.35 2041
3069.87 2092
3070.39 2032
3070.91 2039
3071.44 1994
3071.96 1890
3072.48 1888
3073.01 1957
3073.53 1844
3074.05 1878
3074.57 1920
3075.10 1918
3075.62 1934
3076.14 1878
3076.67 1899
3077.19 1965
3077.71 2014
3078.24 2140
3078.76 2118
3079.28 2282
3079.81 2340
3080.33 2339
3080.85 2459
3081.38 2353
3081.90 2496
3082.42 2588
3082.95 2591
3083.47 2675
3084.00 2564
3084.52 2417
3085.04 2554
3085.57 2484
3086.09 2445
3086.62 2541
3087.14 2608
3087.66 2903
3088.19 3094
3088.71 3230
3089.24 3588
3089.76 3918
3090.29 4103
3090.81 4334
3091.33 4284
3091.86 4299
3092.38 4196
3092.91 3899
3093.43 3653
3093.96 3533
3094.48 3288
3095.01 3019
3095.53 2892
3096.06 2949
3096.58 2887
3097.11 2822
3097.63 2945
3098.16 3040
3098.68 2998
3099.21 3085
3099.73 3277
3100.26 3526
3100.78 4114
3101.31 4890
3101.83 5972
3102.36 7072
3102.88 7906
3103.41 9033
3103.93 9386
3104.46 9413
3104.99 8889
3105.51 8170
3106.04 7364
3106.56 6523
3107.09 5616
3107.61 4746
3108.14 4133
3108.67 3791
3109.19 3451
3109.72 3192
3110.24 3078
3110.77 2874
3111.30 2910
3111.82 2987
3112.35 2923
3112.87 2811
3113.40 2734
3113.93 2695
3114.45 2506
3114.98 2376
3115.51 2342
3116.03 2308
3116.56 2264
3117.09 2176
3117.61 1994
3118.14 2105
3118.67 2084
3119.19 2076
3119.72 2064
3120.25 2088
3120.77 2153
3121.30 2247
3121.83 2291
3122.35 2343
3122.88 2286
3123.41 2283
3123.94 2299
3124.46 2220
3124.99 2096
3125.52 2061
3126.05 1991
3126.57 1953
3127.10 2007
3127.63 1874
3128.16 1845
3128.68 1858
3129.21 1847
3129.74 1819
3130.27 1805
3130.79 1874
3131.32 1909
3131.85 1876
3132.38 1801
3132.91 1774
3133.43 1804
3133.96 1788
3134.49 1768
3135.02 1706
3135.55 1656
3136.07 1670
3136.60 1705
3137.13 1672
3137.66 1680
3138.19 1689
3138.72 1665
3139.24 1651
3139.77 1652
3140.30 1639
3140.83 1608
3141.36 1600
3141.89 1627
3142.42 1645
3142.95 1630
3143.47 1666
3144.00 1703
3144.53 1765
3145.06 1697
3145.59 1605
3146.12 1636
3146.65 1616
3147.18 1678
3147.71 1767
3148.24 1801
3148.76 1806
3149.29 1819
3149.82 1842
3150.35 1743
3150.88 1871
3151.41 1875
3151.94 1846
3152.47 1893
3153.00 1820
3153.53 1763
3154.06 1789
3154.59 1800
3155.12 1822
3155.65 1814
3156.18 1810
3156.71 1826
3157.24 1817
3157.77 1899
3158.30 1886
3158.83 1892
3159.36 1919
3159.89 1938
3160.42 1952
3160.95 1937
3161.48 1881
3162.01 1834
3162.54 1923
3163.07 1799
3163.60 1678
3164.13 1729
3164.66 1732
3165.20 1635
3165.73 1623
3166.26 1675
3166.79 1650
3167.32 1644
3167.85 1631
3168.38 1644
3168.91 1650
3169.44 1598
3169.97 1515
3170.50 1558
3171.04 1605
3171.57 1653
3172.10 1723
3172.63 1745
3173.16 1874
3173.69 1947
3174.22 1981
3174.75 1962
3175.29 1960
3175.82 2023
3176.35 1937
3176.88 1952
3177.41 1852
3177.94 1857
3178.48 1733
3179.01 1690
3179.54 1601
3180.07 1611
3180.60 1635
3181.14 1585
3181.67 1570
3182.20 1548
3182.73 1508
3183.26 1528
3183.80 1642
3184.33 1565
3184.86 1564
3185.39 1559
3185.93 1486
3186.46 1549
3186.99 1532
3187.52 1574
3188.06 1561
3188.59 1535
3189.12 1549
3189.65 1614
3190.19 1552
3190.72 1559
3191.25 1560
3191.79 1592
3192.32 1609
3192.85 1606
3193.38 1579
3193.92 1573
3194.45 1609
3194.98 1529
3195.52 1512
3196.05 1547
3196.58 1686
3197.12 1704
3197.65 1617
3198.18 1645
3198.72 1726
3199.25 1784
3199.78 1744
3200.32 1696
3200.85 1726
3201.39 1684
3201.92 1660
3202.45 1683
3202.99 1694
3203.52 1706
3204.05 1714
3204.59 1816
3205.12 1798
3205.66 1715
3206.19 1783
3206.72 1854
3207.26 1917
3207.79 2035
3208.33 2062
3208.86 2167
3209.40 2224
3209.93 2411
3210.47 2443
3211.00 2448
3211.53 2423
3212.07 2378
3212.60 2341
3213.14 2385
3213.67 2276
3214.21 2188
3214.74 2145
3215.28 2046
3215.81 1908
3216.35 1779
3216.88 1814
3217.42 1713
3217.95 1722
3218.49 1686
3219.02 1677
3219.56 1640
3220.09 1618
3220.63 1639
3221.16 1711
3221.70 1738
3222.23 1787
3222.77 1871
3223.31 1963
3223.84 2042
3224.38 2022
3224.91 2080
3225.45 2125
3225.98 2094
3226.52 2020
3227.06 2006
3227.59 2106
3228.13 1978
3228.66 1958
3229.20 1916
3229.74 1848
3230.27 1918
3230.81 1922
3231.34 1882
3231.88 1929
3232.42 1970
3232.95 2082
3233.49 2107
3234.03 2117
3234.56 2122
3235.10 2130
3235.64 2140
3236.17 2234
3236.71 2199
3237.25 2168
3237.78 2294
3238.32 2353
3238.86 2333
3239.39 2337
3239.93 2296
3240.47 2222
3241.00 2250
3241.54 2189
3242.08 2234
3242.61 2255
3243.15 2294
3243.69 2279
3244.23 2298
3244.76 2416
3245.30 2460
3245.84 2480
3246.38 2452
3246.91 2483
3247.45 2572
3247.99 2535
3248.53 2565
3249.06 2621
3249.60 2716
3250.14 3024
3250.68 3286
3251.21 3824
3251.75 4497
3252.29 5365
3252.83 5941
3253.37 6373
3253.90 6768
3254.44 6780
3254.98 6544
3255.52 6058
3256.06 5524
3256.60 5038
3257.13 4572
3257.67 4114
3258.21 3651
3258.75 3351
3259.29 3304
3259.83 3208
3260.36 3266
3260.90 3312
3261.44 3532
3261.98 3506
3262.52 3755
3263.06 3816
3263.60 3753
3264.14 3836
3264.68 3679
3265.21 3771
3265.75 3839
3266.29 3902
3266.83 4008
3267.37 3936
3267.91 4051
3268.45 3889
3268.99 3678
3269.53 3481
3270.07 3444
3270.61 3262
3271.15 3017
3271.69 2969
3272.23 2851
3272.76 2705
3273.30 2681
3273.84 2688
3274.38 2594
3274.92 2580
3275.46 2520
3276.00 2574
3276.54 2574
3277.08 2489
3277.62 2477
3278.16 2448
3278.70 2447
3279.24 2505
3279.78 2508
3280.32 2556
3280.86 2532
3281.41 2446
3281.95 2471
3282.49 2464
3283.03 2344
3283.57 2521
3284.11 2527
3284.65 2499
3285.19 2536
3285.73 2481
3286.27 2507
3286.81 2611
3287.35 2627
3287.89 2653
3288.43 2702
3288.97 2597
3289.52 2734
3290.06 2751
3290.60 2893
3291.14 2861
3291.68 2916
3292.22 3057
3292.76 3314
3293.30 3486
3293.85 3586
3294.39 3845
3294.93 4198
3295.47 4456
3296.01 4552
3296.55 4750
3297.09 4710
3297.64 4625
3298.18 4577
3298.72 4439
3299.26 4070
3299.80 3937
3300.34 3615
3300.89 3366
3301.43 3280
3301.97 3159
3302.51 2913
3303.06 2900
3303.60 2834
3304.14 2866
3304.68 2858
3305.22 2933
3305.77 2934
3306.31 2942
3306.85 2960
3307.39 2893
3307.94 2976
3308.48 2991
3309.02 3021
3309.56 3043
3310.11 3167
3310.65 3219
3311.19 3179
3311.74 3257
3312.28 3300
3312.82 3228
3313.36 3063
3313.91 3175
3314.45 3162
3314.99 3264
3315.54 3362
3316.08 3691
3316.62 3862
3317.17 3992
3317.71 4066
3318.25 4584
3318.80 4748
3319.34 4881
3319.88 5225
3320.43 5305
3320.97 5124
3321.51 5201
3322.06 5067
3322.60 4742
3323.14 4520
3323.69 4376
3324.23 4043
3324.78 3874
3325.32 3862
3325.86 3758
3326.41 3713
3326.95 3654
3327.50 3540
3328.04 3578
3328.59 3669
3329.13 3679
3329.67 3634
3330.22 3772
3330.76 3889
3331.31 4363
3331.85 5113
3332.40 6257
3332.94 7953
3333.49 10472
3334.03 13045
3334.57 15599
3335.12 18089
3335.66 20127
3336.21 21874
3336.75 22846
3337.30 22554
3337.84 21702
3338.39 19729
3338.93 17709
3339.48 15355
3340.02 13372
3340.57 11498
3341.11 9524
3341.66 7870
3342.20 6581
3342.75 5437
3343.30 4681
3343.84 4124
3344.39 3745
3344.93 3490
3345.48 3285
3346.02 3105
3346.57 3071
3347.11 2999
3347.66 3034
3348.21 3093
3348.75 3052
3349.30 2996
3349.84 3075
3350.39 3180
3350.94 3304
3351.48 3285
3352.03 3302
3352.57 3156
3353.12 3208
3353.67 3160
3354.21 3033
3354.76 2973
3355.31 2902
3355.85 2832
3356.40 2677
3356.95 2609
3357.49 2520
3358.04 2553
3358.59 2533
3359.13 2612
3359.68 2491
3360.23 2526
3360.77 2547
3361.32 2523
3361.87 2580
3362.41 2678
3362.96 2668
3363.51 2745
3364.05 2679
3364.60 2598
3365.15 2618
3365.70 2674
3366.24 2555
3366.79 2595
3367.34 2571
3367.89 2570
3368.43 2564
3368.98 2595
3369.53 2534
3370.08 2597
3370.62 2566
3371.17 2749
3371.72 2863
3372.27 2969
3372.81 3094
3373.36 3282
3373.91 3402
3374.46 3505
3375.01 3416
3375.55 3292
3376.10 3205
3376.65 3138
3377.20 2904
3377.75 2820
3378.30 2760
3378.84 2562
3379.39 2511
3379.94 2343
3380.49 2242
3381.04 2284
3381.59 2203
3382.13 2173
3382.68 2241
3383.23 2241
3383.78 2209
3384.33 2154
3384.88 2150
3385.43 2203
3385.98 2129
3386.52 2060
3387.07 2093
3387.62 2136
3388.17 2064
3388.72 2034
3389.27 2045
3389.82 2000
3390.37 1985
3390.92 2009
3391.47 1945
3392.02 2001
3392.57 1985
3393.12 1957
3393.66 1916
3394.21 1933
3394.76 1893
3395.31 1982
3395.86 2005
3396.41 2032
3396.96 1988
3397.51 2062
3398.06 2084
3398.61 2049
3399.16 2021
3399.71 2083
3400.26 2067
3400.81 2027
3401.36 1977
3401.91 1985
3402.46 1968
3403.01 1869
3403.56 1843
3404.11 1927
3404.66 1833
3405.21 1765
3405.77 1835
3406.32 1809
3406.87 1796
3407.42 1808
3407.97 1798
3408.52 1892
3409.07 1884
3409.62 1865
3410.17 1981
3410.72 2025
3411.27 1993
3411.82 2058
3412.37 2136
3412.93 2080
3413.48 2107
3414.03 2125
3414.58 2034
3415.13 2052
3415.68 2087
3416.23 2094
3416.78 2135
3417.34 2109
3417.89 2129
3418.44 2223
3418.99 2213
3419.54 2132
3420.09 2102
3420.65 2120
3421.20 2063
3421.75 2046
3422.30 2054
3422.85 2018
3423.40 2013
3423.96 1990
3424.51 2088
3425.06 2141
3425.61 2127
3426.17 2100
3426.72 1975
3427.27 1970
3427.82 2003
3428.37 1875
3428.93 1793
3429.48 1798
3430.03 1728
3430.58 1702
3431.14 1735
3431.69 1740
3432.24 1729
3432.79 1745
3433.35 1772
3433.90 1776
3434.45 1766
3435.01 1745
3435.56 1699
3436.11 1739
3436.66 1671
3437.22 1767
3437.77 1853
3438.32 1830
3438.88 1838
3439.43 1822
3439.98 1753
3440.54 1722
3441.09 1744
3441.64 1780
3442.20 1810
3442.75 1877
3443.30 1872
3443.86 1895
3444.41 1919
3444.96 1937
3445.52 1850
3446.07 1771
3446.63 1784
3447.18 1752
3447.73 1714
3448.29 1727
3448.84 1737
3449.40 1651
3449.95 1715
3450.50 1735
3451.06 1737
3451.61 1678
3452.17 1646
3452.72 1702
3453.27 1665
3453.83 1609
3454.38 1609
3454.94 1594
3455.49 1653
3456.05 1685
3456.60 1683
3457.16 1730
3457.71 1750
3458.27 1651
3458.82 1778
3459.38 1730
3459.93 1748
3460.49 1760
3461.04 1775
3461.60 1756
3462.15 1786
3462.71 1682
3463.26 1794
3463.82 1846
3464.37 1954
3464.93 1859
3465.48 1899
3466.04 1916
3466.59 1938
3467.15 1996
3467.70 2030
3468.26 2025
3468.81 1993
3469.37 2165
3469.93 2242
3470.48 2229
3471.04 2241
3471.59 2309
3472.15 2464
3472.70 2505
3473.26 2449
3473.82 2459
3474.37 2402
3474.93 2354
3475.48 2305
3476.04 2257
3476.60 2342
3477.15 2267
3477.71 2269
3478.27 2332
3478.82 2456
3479.38 2515
3479.93 2508
3480.49 2482
3481.05 2521
3481.60 2554
3482.16 2622
3482.72 2615
3483.27 2692
3483.83 2817
3484.39 2936
3484.95 3011
3485.50 3019
3486.06 3022
3486.62 2986
3487.17 3052
3487.73 3235
3488.29 3452
3488.84 3697
3489.40 4368
3489.96 5157
3490.52 6297
3491.07 8028
3491.63 9450
3492.19 10661
3492.75 11570
3493.30 11799
3493.86 11340
3494.42 10591
3494.98 9506
3495.53 8161
3496.09 7141
3496.65 6177
3497.21 5324
3497.77 4688
3498.32 4144
3498.88 3815
3499.44 3703
3500.00 3672
3500.56 3741
3501.11 3825
3501.67 3961
3502.23 4261
3502.79 4690
3503.35 5009
3503.91 5576
3504.46 6057
3505.02 6403
3505.58 6598
3506.14 6604
3506.70 6458
3507.26 6215
3507.81 5927
3508.37 5517
3508.93 4962
3509.49 4411
3510.05 4096
3510.61 3757
3511.17 3526
3511.73 3185
3512.29 2951
3512.85 2860
3513.40 2700
3513.96 2501
3514.52 2453
3515.08 2315
3515.64 2255
3516.20 2171
3516.76 2189
3517.32 2153
3517.88 2035
3518.44 2036
3519.00 2080
3519.56 2068
3520.12 2100
3520.68 2091
3521.24 2057
3521.80 2095
3522.36 2106
3522.92 2105
3523.48 2087
3524.04 2155
3524.60 2077
3525.16 2131
3525.72 2064
3526.28 2025
3526.84 2095
3527.40 1985
3527.96 2014
3528.52 1967
3529.08 1957
3529.64 2069
3530.20 2063
3530.76 2085
3531.32 2062
3531.88 1988
3532.44 2059
3533.00 2167
3533.56 2101
3534.12 2083
3534.68 2065
3535.25 2079
3535.81 2136
3536.37 2169
3536.93 2133
3537.49 2052
3538.05 2093
3538.61 2113
3539.17 1998
3539.73 1964
3540.30 1887
3540.86 1997
3541.42 1887
3541.98 1934
3542.54 1942
3543.10 2025
3543.66 2054
3544.23 2170
3544.79 2078
3545.35 2049
3545.91 2026
3546.47 2010
3547.03 2015
3547.60 1961
3548.16 1802
3548.72 1899
3549.28 1861
3549.84 1853
3550.41 1819
3550.97 1777
3551.53 1798
3552.09 1778
3552.65 1739
3553.22 1733
3553.78 1658
3554.34 1639
3554.90 1629
3555.47 1620
3556.03 1611
3556.59 1618
3557.15 1670
3557.72 1709
3558.28 1628
3558.84 1689
3559.41 1720
3559.97 1762
3560.53 1719
3561.09 1794
3561.66 1819
3562.22 1789
3562.78 1815
3563.35 1780
3563.91 1888
3564.47 1856
3565.04 1860
3565.60 1908
3566.16 1928
3566.73 1900
3567.29 1918
3567.85 1872
3568.42 1776
3568.98 1868
3569.54 1838
3570.11 1829
3570.67 1778
3571.23 1771
3571.80 1806
3572.36 1911
3572.93 1996
3573.49 2143
3574.05 2233
3574.62 2482
3575.18 2648
3575.75 2931
3576.31 3282
3576.87 3701
3577.44 3873
3578.00 3957
3578.57 4082
3579.13 3999
3579.70 3868
3580.26 3493
3580.82 3217
3581.39 2966
3581.95 2766
3582.52 2616
3583.08 2422
3583.65 2172
3584.21 2014
3584.78 1939
3585.34 1882
3585.91 1757
3586.47 1739
3587.04 1633
3587.60 1603
3588.17 1550
3588.73 1553
3589.30 1578
3589.86 1505
3590.43 1580
3590.99 1625
3591.56 1566
3592.12 1556
3592.69 1500
3593.25 1534
3593.82 1476
3594.39 1500
3594.95 1525
3595.52 1521
3596.08 1619
3596.65 1592
3597.21 1524
3597.78 1454
3598.35 1532
3598.91 1490
3599.48 1482
3600.04 1487
3600.61 1500
3601.18 1491
3601.74 1497
3602.31 1544
3602.87 1531
3603.44 1477
3604.01 1516
3604.57 1531
3605.14 1468
3605.71 1569
3606.27 1605
3606.84 1543
3607.41 1474
3607.97 1485
3608.54 1476
3609.11 1530
3609.67 1440
3610.24 1451
3610.81 1410
3611.37 1403
3611.94 1362
3612.51 1332
3613.07 1382
3613.64 1376
3614.21 1411
3614.78 1515
3615.34 1572
3615.91 1586
3616.48 1598
3617.04 1681
3617.61 1706
3618.18 1769
3618.75 1751
3619.31 1785
3619.88 1716
3620.45 1864
3621.02 1803
3621.58 1771
3622.15 1664
3622.72 1582
3623.29 1533
3623.86 1503
3624.42 1454
3624.99 1441
3625.56 1509
3626.13 1481
3626.70 1444
3627.26 1449
3627.83 1473
3628.40 1475
3628.97 1441
3629.54 1393
3630.11 1444
3630.67 1439
3631.24 1435
3631.81 1392
3632.38 1393
3632.95 1394
3633.52 1491
3634.08 1451
3634.65 1485
3635.22 1367
3635.79 1423
3636.36 1428
3636.93 1477
3637.50 1479
3638.07 1435
3638.64 1527
3639.20 1573
3639.77 1594
3640.34 1589
3640.91 1767
3641.48 1819
3642.05 1881
3642.62 1783
3643.19 1815
3643.76 1822
3644.33 1821
3644.90 1825
3645.47 1684
3646.04 1694
3646.61 1601
3647.18 1557
3647.75 1532
3648.32 1547
3648.89 1525
3649.46 1616
3650.03 1681
3650.60 1736
3651.17 1779
3651.74 1922
3652.31 1997
3652.88 2046
3653.45 2035
3654.02 2044
3654.59 2036
3655.16 1955
3655.73 1903
3656.30 1828
3656.87 1819
3657.44 1824
3658.01 1814
3658.58 1797
3659.15 1825
3659.72 1788
3660.29 1773
3660.86 1811
3661.43 1852
3662.00 1793
3662.58 1820
3663.15 1796
3663.72 1879
3664.29 1989
3664.86 2081
3665.43 2184
3666.00 2306
3666.57 2386
3667.14 2396
3667.72 2435
3668.29 2437
3668.86 2289
3669.43 2085
3670.00 1956
3670.57 1808
3671.14 1790
3671.72 1728
3672.29 1660
3672.86 1689
3673.43 1678
3674.00 1756
3674.57 1644
3675.15 1666
3675.72 1640
3676.29 1666
3676.86 1662
3677.43 1671
3678.01 1641
3678.58 1621
3679.15 1637
3679.72 1616
3680.30 1616
3680.87 1594
3681.44 1556
3682.01 1521
3682.58 1502
3683.16 1519
3683.73 1534
3684.30 1463
3684.88 1473
3685.45 1546
3686.02 1483
3686.59 1458
3687.17 1473
3687.74 1522
3688.31 1577
3688.88 1582
3689.46 1591
3690.03 1602
3690.60 1651
3691.18 1620
3691.75 1660
3692.32 1649
3692.90 1625
3693.47 1603
3694.04 1576
3694.62 1576
3695.19 1527
3695.76 1482
3696.34 1534
3696.91 1498
3697.48 1477
3698.06 1438
3698.63 1485
3699.21 1416
3699.78 1471
3700.35 1454
3700.93 1493
3701.50 1493
3702.08 1446
3702.65 1438
3703.22 1532
3703.80 1521
3704.37 1528
3704.95 1463
3705.52 1535
3706.09 1461
3706.67 1544
3707.24 1537
3707.82 1510
3708.39 1560
3708.97 1522
3709.54 1550
3710.12 1538
3710.69 1501
3711.26 1498
3711.84 1513
3712.41 1439
3712.99 1367
3713.56 1401
3714.14 1484
3714.71 1400
3715.29 1383
3715.86 1421
3716.44 1363
3717.01 1345
3717.59 1323
3718.16 1391
3718.74 1411
3719.32 1400
3719.89 1414
3720.47 1446
3721.04 1401
3721.62 1350
3722.19 1310
3722.77 1445
3723.34 1335
3723.92 1310
3724.49 1349
3725.07 1342
3725.65 1275
3726.22 1311
3726.80 1298
3727.37 1303
3727.95 1386
3728.53 1323
3729.10 1322
3729.68 1375
3730.25 1395
3730.83 1366
3731.41 1511
3731.98 1558
3732.56 1537
3733.14 1522
3733.71 1619
3734.29 1545
3734.87 1529
3735.44 1555
3736.02 1589
3736.60 1544
3737.17 1461
3737.75 1501
3738.33 1473
3738.90 1456
3739.48 1405
3740.06 1416
3740.63 1381
3741.21 1443
3741.79 1324
3742.36 1265
3742.94 1264
3743.52 1358
3744.10 1340
3744.67 1365
3745.25 1267
3745.83 1238
3746.40 1366
3746.98 1421
3747.56 1335
3748.14 1317
3748.71 1422
3749.29 1411
3749.87 1411
3750.45 1393
3751.03 1426
3751.60 1390
3752.18 1373
3752.76 1348
3753.34 1264
3753.92 1257
3754.49 1300
3755.07 1321
3755.65 1304
3756.23 1348
3756.81 1329
3757.38 1362
3757.96 1346
3758.54 1446
3759.12 1423
3759.70 1445
3760.28 1457
3760.85 1451
3761.43 1459
3762.01 1445
3762.59 1507
3763.17 1477
3763.75 1434
3764.33 1531
3764.91 1582
3765.48 1532
3766.06 1492
3766.64 1354
3767.22 1441
3767.80 1446
3768.38 1411
3768.96 1382
3769.54 1444
3770.12 1405
3770.70 1443
3771.28 1480
3771.85 1462
3772.43 1441
3773.01 1443
3773.59 1540
3774.17 1494
3774.75 1439
3775.33 1472
3775.91 1465
3776.49 1415
3777.07 1482
3777.65 1429
3778.23 1501
3778.81 1486
3779.39 1550
3779.97 1511
3780.55 1507
3781.13 1439
3781.71 1494
3782.29 1543
3782.87 1545
3783.45 1493
3784.03 1461
3784.61 1475
3785.19 1488
3785.77 1445
3786.35 1384
3786.93 1426
3787.51 1423
3788.10 1479
3788.68 1434
3789.26 1435
3789.84 1485
3790.42 1513
3791.00 1511
3791.58 1508
3792.16 1479
3792.74 1466
3793.32 1541
3793.90 1614
3794.48 1642
3795.07 1542
3795.65 1540
3796.23 1510
3796.81 1565
3797.39 1538
3797.97 1596
3798.55 1539
3799.14 1599
3799.72 1645
3800.30 1658
3800.88 1725
3801.46 1770
3802.04 1825
3802.62 1912
3803.21 1830
3803.79 1739
3804.37 1799
3804.95 1759
3805.53 1864
3806.12 1929
3806.70 1977
3807.28 2167
3807.86 2326
3808.44 2492
3809.03 2616
3809.61 2596
3810.19 2632
3810.77 2592
3811.36 2521
3811.94 2419
3812.52 2308
3813.10 2241
3813.69 2121
3814.27 2164
3814.85 2234
3815.43 2261
3816.02 2204
3816.60 2233
3817.18 2218
3817.77 2106
3818.35 1986
3818.93 1922
3819.51 1899
3820.10 1873
3820.68 1892
3821.26 1784
3821.85 1855
3822.43 1840
3823.01 1849
3823.60 1891
3824.18 1924
3824.76 1896
3825.35 1830
3825.93 1711
3826.51 1704
3827.10 1599
3827.68 1553
3828.27 1541
3828.85 1583
3829.43 1559
3830.02 1500
3830.60 1592
3831.18 1523
3831.77 1534
3832.35 1563
3832.94 1621
3833.52 1579
3834.10 1613
3834.69 1511
3835.27 1504
3835.86 1582
3836.44 1507
3837.03 1527
3837.61 1584
3838.19 1578
3838.78 1481
3839.36 1460
3839.95 1451
3840.53 1474
3841.12 1431
3841.70 1472
3842.29 1464
3842.87 1441
3843.46 1405
3844.04 1381
3844.63 1470
3845.21 1510
3845.80 1472
3846.38 1469
3846.97 1608
3847.55 1543
3848.14 1540
3848.72 1507
3849.31 1519
3849.89 1429
3850.48 1376
3851.06 1457
3851.65 1512
3852.23 1490
3852.82 1463
3853.41 1534
3853.99 1520
3854.58 1413
3855.16 1354
3855.75 1387
3856.33 1383
3856.92 1452
3857.51 1458
3858.09 1478
3858.68 1461
3859.26 1515
3859.85 1550
3860.44 1563
3861.02 1589
3861.61 1651
3862.20 1680
3862.78 1658
3863.37 1719
3863.95 1690
3864.54 1606
3865.13 1661
3865.71 1635
3866.30 1594
3866.89 1578
3867.47 1468
3868.06 1462
3868.65 1431
3869.23 1458
3869.82 1413
3870.41 1366
3870.99 1369
3871.58 1379
3872.17 1361
3872.76 1430
3873.34 1407
3873.93 1392
3874.52 1437
3875.10 1430
3875.69 1412
3876.28 1393
3876.87 1397
3877.45 1332
3878.04 1392
3878.63 1390
3879.22 1379
3879.80 1305
3880.39 1253
3880.98 1275
3881.57 1327
3882.15 1288
3882.74 1289
3883.33 1297
3883.92 1346
3884.51 1299
3885.09 1242
3885.68 1288
3886.27 1285
3886.86 1323
3887.45 1320
3888.04 1407
3888.62 1488
3889.21 1545
3889.80 1542
3890.39 1485
3890.98 1476
3891.57 1474
3892.15 1624
3892.74 1560
3893.33 1524
3893.92 1486
3894.51 1519
3895.10 1486
3895.69 1484
3896.28 1346
3896.86 1441
3897.45 1360
3898.04 1329
3898.63 1405
3899.22 1389
3899.81 1420
3900.40 1397
3900.99 1410
3901.58 1400
3902.17 1363
3902.76 1367
3903.34 1359
3903.93 1389
3904.52 1372
3905.11 1324
3905.70 1411
3906.29 1462
3906.88 1490
3907.47 1495
3908.06 1549
3908.65 1515
3909.24 1592
3909.83 1586
3910.42 1510
3911.01 1588
3911.60 1487
3912.19 1409
3912.78 1415
3913.37 1349
3913.96 1384
3914.55 1395
3915.14 1384
3915.73 1439
3916.32 1346
3916.91 1403
3917.50 1404
3918.09 1294
3918.68 1292
3919.28 1329
3919.87 1326
3920.46 1316
3921.05 1268
3921.64 1343
3922.23 1328
3922.82 1320
3923.41 1256
3924.00 1254
3924.59 1278
3925.18 1292
3925.77 1297
3926.37 1235
3926.96 1248
3927.55 1210
3928.14 1187
3928.73 1192
3929.32 1249
3929.91 1252
3930.51 1242
3931.10 1207
3931.69 1223
3932.28 1207
3932.87 1203
3933.46 1147
3934.05 1104
3934.65 1156
3935.24 1221
3935.83 1246
3936.42 1181
3937.01 1197
3937.61 1262
3938.20 1310
3938.79 1282
3939.38 1347
3939.97 1325
3940.57 1429
3941.16 1445
3941.75 1474
3942.34 1451
3942.94 1431
3943.53 1455
3944.12 1404
3944.71 1402
3945.31 1367
3945.90 1384
3946.49 1283
3947.08 1258
3947.68 1308
3948.27 1309
3948.86 1281
3949.45 1259
3950.05 1284
3950.64 1275
3951.23 1291
3951.83 1285
3952.42 1296
3953.01 1312
3953.61 1335
3954.20 1299
3954.79 1357
3955.39 1404
3955.98 1415
3956.57 1468
3957.17 1449
3957.76 1514
3958.35 1561
3958.95 1491
3959.54 1508
3960.13 1554
3960.73 1521
3961.32 1522
3961.92 1540
3962.51 1535
3963.10 1542
3963.70 1584
3964.29 1663
3964.88 1656
3965.48 1638
3966.07 1624
3966.67 1694
3967.26 1788
3967.86 1887
3968.45 1923
3969.04 1919
3969.64 1886
3970.23 1821
3970.83 1737
3971.42 1654
3972.02 1591
3972.61 1535
3973.21 1528
3973.80 1531
3974.40 1583
3974.99 1640
3975.58 1688
3976.18 1700
3976.77 1843
3977.37 1878
3977.96 1923
3978.56 1936
3979.15 1922
3979.75 1782
3980.35 1732
3980.94 1716
3981.54 1585
3982.13 1556
3982.73 1591
3983.32 1667
3983.92 1635
3984.51 1614
3985.11 1678
3985.70 1651
3986.30 1625
3986.90 1599
3987.49 1528
3988.09 1499
3988.68 1589
3989.28 1590
3989.87 1571
3990.47 1512
3991.07 1513
3991.66 1557
3992.26 1594
3992.85 1595
3993.45 1605
3994.05 1635
3994.64 1737
3995.24 1691
3995.84 1700
3996.43 1671
3997.03 1605
3997.62 1646
3998.22 1653
3998.82 1610
3999.41 1513
4000.01 1518
4000.61 1626
4001.20 1582
4001.80 1530
4002.40 1481
4003.00 1491
4003.59 1462
4004.19 1449
4004.79 1474
4005.38 1508
4005.98 1510
4006.58 1497
4007.17 1543
4007.77 1501
4008.37 1412
4008.97 1410
4009.56 1464
4010.16 1431
4010.76 1425
4011.36 1447
4011.95 1541
4012.55 1412
4013.15 1411
4013.75 1444
4014.34 1425
4014.94 1506
4015.54 1540
4016.14 1552
4016.74 1523
4017.33 1517
4017.93 1545
4018.53 1632
4019.13 1601
4019.73 1577
4020.32 1587
4020.92 1559
4021.52 1585
4022.12 1542
4022.72 1509
4023.32 1512
4023.91 1436
4024.51 1441
4025.11 1528
4025.71 1517
4026.31 1598
4026.91 1552
4027.51 1588
4028.10 1511
4028.70 1653
4029.30 1697
4029.90 1665
4030.50 1624
4031.10 1626
4031.70 1601
4032.30 1633
4032.90 1665
4033.49 1604
4034.09 1599
4034.69 1604
4035.29 1669
4035.89 1618
4036.49 1553
4037.09 1480
4037.69 1516
4038.29 1397
4038.89 1342
4039.49 1327
4040.09 1304
4040.69 1274
4041.29 1295
4041.89 1315
4042.49 1279
4043.09 1242
4043.69 1324
4044.29 1321
4044.89 1316
4045.49 1296
4046.09 1221
4046.69 1235
4047.29 1261
4047.89 1285
4048.49 1295
4049.09 1297
4049.69 1329
4050.29 1379
4050.89 1334
4051.49 1346
4052.09 1311
4052.69 1307
4053.29 1296
4053.89 1261
4054.49 1240
4055.09 1268
4055.69 1270
4056.30 1278
4056.90 1264
4057.50 1282
4058.10 1312
4058.70 1270
4059.30 1283
4059.90 1277
4060.50 1265
4061.10 1275
4061.71 1328
4062.31 1349
4062.91 1404
4063.51 1370
4064.11 1349
4064.71 1382
4065.31 1381
4065.92 1391
4066.52 1338
4067.12 1407
4067.72 1377
4068.32 1360
4068.92 1391
4069.53 1405
4070.13 1301
4070.73 1203
4071.33 1276
4071.93 1315
4072.54 1272
4073.14 1188
4073.74 1247
4074.34 1250
4074.94 1243
4075.55 1280
4076.15 1218
4076.75 1216
4077.35 1209
4077.96 1235
4078.56 1258
4079.16 1176
4079.76 1201
4080.37 1203
4080.97 1250
4081.57 1229
4082.17 1237
4082.78 1200
4083.38 1237
4083.98 1228
4084.59 1206
4085.19 1282
4085.79 1209
4086.39 1235
4087.00 1245
4087.60 1199
4088.20 1180
4088.81 1219
4089.41 1234
4090.01 1289
4090.62 1233
4091.22 1162
4091.82 1211
4092.43 1238
4093.03 1227
4093.63 1158
4094.24 1189
4094.84 1232
4095.45 1203
4096.05 1219
4096.65 1282
4097.26 1266
4097.86 1285
4098.47 1280
4099.07 1207
4099.67 1218
4100.28 1279
4100.88 1276
4101.49 1294
4102.09 1226
4102.69 1308
4103.30 1270
4103.90 1224
4104.51 1228
4105.11 1220
4105.72 1187
4106.32 1164
4106.93 1236
4107.53 1191
4108.13 1233
4108.74 1228
4109.34 1193
4109.95 1165
4110.55 1203
4111.16 1206
4111.76 1185
4112.37 1180
4112.97 1213
4113.58 1219
4114.18 1165
4114.79 1233
4115.39 1200
4116.00 1210
4116.60 1244
4117.21 1208
4117.82 1215
4118.42 1135
4119.03 1134
4119.63 1171
4120.24 1206
4120.84 1156
4121.45 1172
4122.05 1183
4122.66 1174
4123.27 1203
4123.87 1180
4124.48 1156
4125.08 1157
4125.69 1223
4126.30 1226
4126.90 1155
4127.51 1188
4128.11 1248
4128.72 1163
4129.33 1195
4129.93 1159
4130.54 1125
4131.15 1148
4131.75 1152
4132.36 1197
4132.96 1264
4133.57 1228
4134.18 1277
4134.78 1303
4135.39 1289
4136.00 1217
4136.60 1312
4137.21 1349
4137.82 1343
4138.43 1327
4139.03 1258
4139.64 1284
4140.25 1377
4140.85 1392
4141.46 1477
4142.07 1424
4142.68 1495
4143.28 1436
4143.89 1403
4144.50 1423
4145.10 1391
4145.71 1415
4146.32 1390
4146.93 1387
4147.53 1376
4148.14 1311
4148.75 1260
4149.36 1273
4149.97 1270
4150.57 1245
4151.18 1211
4151.79 1236
4152.40 1124
4153.00 1156
4153.61 1157
4154.22 1182
4154.83 1137
4155.44 1147
4156.05 1199
4156.65 1173
4157.26 1249
4157.87 1255
4158.48 1284
4159.09 1312
4159.70 1369
4160.30 1397
4160.91 1368
4161.52 1402
4162.13 1263
4162.74 1241
4163.35 1230
4163.96 1269
4164.56 1282
4165.17 1277
4165.78 1320
4166.39 1327
4167.00 1296
4167.61 1262
4168.22 1325
4168.83 1305
4169.44 1273
4170.05 1261
4170.66 1325
4171.26 1301
4171.87 1297
4172.48 1247
4173.09 1311
4173.70 1329
4174.31 1294
4174.92 1336
4175.53 1361
4176.14 1345
4176.75 1377
4177.36 1308
4177.97 1324
4178.58 1303
4179.19 1357
4179.80 1334
4180.41 1336
4181.02 1363
4181.63 1294
4182.24 1291
4182.85 1311
4183.46 1291
4184.07 1312
4184.68 1297
4185.29 1320
4185.90 1358
4186.51 1371
4187.12 1321
4187.73 1289
4188.34 1274
4188.95 1272
4189.56 1276
4190.18 1265
4190.79 1276
4191.40 1313
4192.01 1321
4192.62 1350
4193.23 1362
4193.84 1354
4194.45 1406
4195.06 1465
4195.67 1469
4196.28 1418
4196.90 1423
4197.51 1396
4198.12 1366
4198.73 1352
4199.34 1359
4199.95 1287
4200.56 1320
4201.18 1299
4201.79 1316
4202.40 1276
4203.01 1290
4203.62 1308
4204.23 1255
4204.85 1331
4205.46 1307
4206.07 1262
4206.68 1326
4207.29 1338
4207.90 1346
4208.52 1326
4209.13 1407
4209.74 1348
4210.35 1428
4210.97 1463
4211.58 1390
4212.19 1394
4212.80 1365
4213.41 1454
4214.03 1417
4214.64 1406
4215.25 1384
4215.86 1436
4216.48 1405
4217.09 1445
4217.70 1515
4218.32 1563
4218.93 1569
4219.54 1600
4220.15 1627
4220.77 1658
4221.38 1672
4221.99 1634
4222.61 1583
4223.22 1510
4223.83 1574
4224.44 1519
4225.06 1542
4225.67 1555
4226.28 1560
4226.90 1620
4227.51 1726
4228.13 1801
4228.74 1858
4229.35 2003
4229.97 1968
4230.58 1850
4231.19 1815
4231.81 1742
4232.42 1721
4233.03 1662
4233.65 1522
4234.26 1543
4234.88 1564
4235.49 1487
4236.10 1519
4236.72 1534
4237.33 1549
4237.95 1564
4238.56 1590
4239.17 1573
4239.79 1510
4240.40 1496
4241.02 1518
4241.63 1518
4242.25 1539
4242.86 1529
4243.48 1533
4244.09 1559
4244.71 1544
4245.32 1533
4245.93 1500
4246.55 1501
4247.16 1514
4247.78 1444
4248.39 1445
4249.01 1524
4249.62 1489
4250.24 1500
4250.85 1490
4251.47 1473
4252.08 1480
4252.70 1491
4253.32 1516
4253.93 1472
4254.55 1498
4255.16 1489
4255.78 1564
4256.39 1561
4257.01 1542
4257.62 1547
4258.24 1586
4258.85 1676
4259.47 1610
4260.09 1636
4260.70 1602
4261.32 1672
4261.93 1766
4262.55 1912
4263.17 1991
4263.78 1990
4264.40 2076
4265.01 2101
4265.63 2039
4266.25 2008
4266.86 1874
4267.48 1866
4268.10 1764
4268.71 1709
4269.33 1723
4269.94 1696
4270.56 1650
4271.18 1615
4271.79 1715
4272.41 1617
4273.03 1666
4273.64 1746
4274.26 1641
4274.88 1709
4275.49 1882
4276.11 1967
4276.73 2028
4277.35 2101
4277.96 2195
4278.58 2262
4279.20 2216
4279.81 2114
4280.43 1932
4281.05 1847
4281.67 1789
4282.28 1663
4282.90 1553
4283.52 1529
4284.14 1507
4284.75 1546
4285.37 1494
4285.99 1448
4286.61 1434
4287.22 1474
4287.84 1438
4288.46 1478
4289.08 1447
4289.70 1479
4290.31 1464
4290.93 1407
4291.55 1396
4292.17 1446
4292.79 1405
4293.40 1430
4294.02 1462
4294.64 1410
4295.26 1375
4295.88 1417
4296.50 1477
4297.11 1492
4297.73 1497
4298.35 1463
4298.97 1485
4299.59 1496
4300.21 1489
4300.83 1478
4301.44 1508
4302.06 1498
4302.68 1618
4303.30 1589
4303.92 1557
4304.54 1617
4305.16 1585
4305.78 1608
4306.40 1550
4307.02 1603
4307.63 1574
4308.25 1560
4308.87 1576
4309.49 1572
4310.11 1563
4310.73 1491
4311.35 1581
4311.97 1634
4312.59 1563
4313.21 1565
4313.83 1565
4314.45 1577
4315.07 1596
4315.69 1627
4316.31 1686
4316.93 1653
4317.55 1589
4318.17 1655
4318.79 1630
4319.41 1699
4320.03 1640
4320.65 1617
4321.27 1587
4321.89 1661
4322.51 1712
4323.13 1748
4323.75 1733
4324.37 1912
4324.99 1915
4325.61 1913
4326.23 2006
4326.85 2015
4327.47 2074
4328.09 2224
4328.71 2303
4329.33 2401
4329.96 2433
4330.58 2632
4331.20 2936
4331.82 3400
4332.44 3718
4333.06 4015
4333.68 4226
4334.30 4232
4334.92 4099
4335.54 4016
4336.17 3887
4336.79 3786
4337.41 3723
4338.03 3550
4338.65 3420
4339.27 3340
4339.89 3198
4340.52 3019
4341.14 2911
4341.76 2773
4342.38 2690
4343.00 2624
4343.62 2722
4344.25 2879
4344.87 3141
4345.49 3459
4346.11 3809
4346.73 3946
4347.36 4237
4347.98 4519
4348.60 4485
4349.22 4259
4349.84 4058
4350.47 3764
4351.09 3728
4351.71 3485
4352.33 3300
4352.96 3119
4353.58 2964
4354.20 2766
4354.82 2567
4355.45 2439
4356.07 2424
4356.69 2317
4357.31 2124
4357.94 2068
4358.56 2113
4359.18 2011
4359.81 1975
4360.43 2043
4361.05 2033
4361.68 1988
4362.30 1980
4362.92 1884
4363.55 1962
4364.17 1945
4364.79 1910
4365.42 1879
4366.04 1834
4366.66 1831
4367.29 1845
4367.91 1784
4368.53 1778
4369.16 1746
4369.78 1695
4370.40 1745
4371.03 1678
4371.65 1590
4372.27 1627
4372.90 1611
4373.52 1634
4374.15 1607
4374.77 1625
4375.39 1546
4376.02 1635
4376.64 1601
4377.27 1677
4377.89 1627
4378.52 1676
4379.14 1605
4379.76 1628
4380.39 1748
4381.01 1698
4381.64 1678
4382.26 1670
4382.89 1680
4383.51 1674
4384.14 1662
4384.76 1596
4385.39 1558
4386.01 1582
4386.64 1618
4387.26 1572
4387.89 1490
4388.51 1562
4389.14 1616
4389.76 1547
4390.39 1464
4391.01 1456
4391.64 1478
4392.26 1544
4392.89 1517
4393.51 1494
4394.14 1496
4394.76 1565
4395.39 1551
4396.01 1473
4396.64 1495
4397.26 1522
4397.89 1591
4398.52 1601
4399.14 1592
4399.77 1562
4400.39 1596
4401.02 1494
4401.65 1506
4402.27 1535
4402.90 1548
4403.52 1499
4404.15 1549
4404.78 1454
4405.40 1448
4406.03 1450
4406.65 1475
4407.28 1526
4407.91 1576
4408.53 1557
4409.16 1558
4409.79 1532
4410.41 1555
4411.04 1511
4411.67 1536
4412.29 1534
4412.92 1518
4413.55 1579
4414.17 1493
4414.80 1503
4415.43 1473
4416.05 1428
4416.68 1474
4417.31 1457
4417.94 1454
4418.56 1502
4419.19 1449
4419.82 1456
4420.44 1454
4421.07 1353
4421.70 1349
4422.33 1392
4422.95 1368
4423.58 1401
4424.21 1421
4424.84 1430
4425.46 1407
4426.09 1338
4426.72 1338
4427.35 1319
4427.97 1264
4428.60 1260
4429.23 1310
4429.86 1339
4430.49 1344
4431.11 1370
4431.74 1405
4432.37 1348
4433.00 1380
4433.63 1363
4434.26 1350
4434.88 1385
4435.51 1433
4436.14 1428
4436.77 1462
4437.40 1494
4438.03 1466
4438.65 1507
4439.28 1446
4439.91 1454
4440.54 1453
4441.17 1418
4441.80 1395
4442.43 1395
4443.06 1346
4443.68 1429
4444.31 1474
4444.94 1486
4445.57 1542
4446.20 1539
4446.83 1616
4447.46 1550
4448.09 1572
4448.72 1539
4449.35 1616
4449.98 1626
4450.61 1584
4451.24 1517
4451.86 1519
4452.49 1527
4453.12 1566
4453.75 1468
4454.38 1510
4455.01 1641
4455.64 1736
4456.27 1736
4456.90 1727
4457.53 1803
4458.16 1820
4458.79 1739
4459.42 1673
4460.05 1502
4460.68 1477
4461.31 1481
4461.94 1472
4462.57 1414
4463.20 1366
4463.83 1337
4464.46 1362
4465.09 1388
4465.72 1400
4466.36 1383
4466.99 1353
4467.62 1373
4468.25 1395
4468.88 1418
4469.51 1368
4470.14 1395
4470.77 1315
4471.40 1275
4472.03 1326
4472.66 1363
4473.29 1350
4473.93 1375
4474.56 1327
4475.19 1292
4475.82 1290
4476.45 1339
4477.08 1344
4477.71 1336
4478.34 1345
4478.98 1301
4479.61 1317
4480.24 1365
4480.87 1430
4481.50 1440
4482.13 1445
4482.76 1347
4483.40 1338
4484.03 1438
4484.66 1486
4485.29 1425
4485.92 1443
4486.56 1470
4487.19 1503
4487.82 1454
4488.45 1487
4489.08 1481
4489.72 1502
4490.35 1465
4490.98 1446
4491.61 1470
4492.25 1518
4492.88 1499
4493.51 1382
4494.14 1375
4494.78 1457
4495.41 1430
4496.04 1411
4496.67 1448
4497.31 1528
4497.94 1619
4498.57 1535
4499.20 1580
4499.84 1748
4500.47 1761
4501.10 1842
4501.74 2062
4502.37 2016
4503.00 1992
4503.64 1963
4504.27 1995
4504.90 1921
4505.53 1859
4506.17 1829
4506.80 1739
4507.43 1687
4508.07 1644
4508.70 1621
4509.34 1717
4509.97 1742
4510.60 1726
4511.24 1709
4511.87 1672
4512.50 1727
4513.14 1623
4513.77 1573
4514.41 1572
4515.04 1484
4515.67 1472
4516.31 1459
4516.94 1425
4517.58 1369
4518.21 1368
4518.84 1380
4519.48 1400
4520.11 1370
4520.75 1313
4521.38 1328
4522.02 1354
4522.65 1325
4523.28 1310
4523.92 1420
4524.55 1385
4525.19 1330
4525.82 1335
4526.46 1438
4527.09 1392
4527.73 1387
4528.36 1413
4529.00 1439
4529.63 1463
4530.27 1540
4530.90 1540
4531.54 1577
4532.17 1624
4532.81 1635
4533.44 1542
4534.08 1546
4534.71 1516
4535.35 1511
4535.99 1484
4536.62 1474
4537.26 1386
4537.89 1344
4538.53 1384
4539.16 1328
4539.80 1351
4540.43 1335
4541.07 1344
4541.71 1312
4542.34 1300
4542.98 1325
4543.61 1330
4544.25 1323
4544.89 1275
4545.52 1306
4546.16 1313
4546.79 1261
4547.43 1240
4548.07 1211
4548.70 1275
4549.34 1259
4549.98 1255
4550.61 1260
4551.25 1246
4551.89 1245
4552.52 1306
4553.16 1325
4553.80 1301
4554.43 1282
4555.07 1320
4555.71 1259
4556.34 1240
4556.98 1272
4557.62 1271
4558.25 1279
4558.89 1248
4559.53 1279
4560.16 1289
4560.80 1276
4561.44 1261
4562.08 1277
4562.71 1251
4563.35 1259
4563.99 1269
4564.63 1280
4565.26 1286
4565.90 1305
4566.54 1318
4567.18 1256
4567.81 1341
4568.45 1321
4569.09 1345
4569.73 1375
4570.36 1375
4571.00 1367
4571.64 1300
4572.28 1322
4572.92 1360
4573.55 1322
4574.19 1340
4574.83 1324
4575.47 1305
4576.11 1420
4576.75 1426
4577.38 1349
4578.02 1316
4578.66 1382
4579.30 1417
4579.94 1407
4580.58 1342
4581.21 1342
4581.85 1373
4582.49 1340
4583.13 1423
4583.77 1397
4584.41 1398
4585.05 1458
4585.69 1445
4586.32 1537
4586.96 1539
4587.60 1552
4588.24 1637
4588.88 1762
4589.52 1756
4590.16 1863
4590.80 2027
4591.44 2187
4592.08 2367
4592.72 2551
4593.36 2614
4594.00 2573
4594.63 2398
4595.27 2302
4595.91 2072
4596.55 1921
4597.19 1797
4597.83 1723
4598.47 1658
4599.11 1522
4599.75 1574
4600.39 1669
4601.03 1670
4601.67 1603
4602.31 1685
4602.95 1708
4603.59 1602
4604.23 1525
4604.87 1535
4605.51 1545
4606.15 1555
4606.79 1533
4607.43 1462
4608.08 1432
4608.72 1432
4609.36 1440
4610.00 1352
4610.64 1372
4611.28 1348
4611.92 1383
4612.56 1465
4613.20 1417
4613.84 1422
4614.48 1394
4615.12 1417
4615.76 1408
4616.41 1397
4617.05 1431
4617.69 1357
4618.33 1369
4618.97 1317
4619.61 1302
4620.25 1295
4620.89 1308
4621.54 1308
4622.18 1247
4622.82 1277
4623.46 1324
4624.10 1302
4624.74 1257
4625.38 1302
4626.03 1385
4626.67 1326
4627.31 1338
4627.95 1316
4628.59 1341
4629.24 1342
4629.88 1355
4630.52 1480
4631.16 1533
4631.80 1571
4632.45 1750
4633.09 1763
4633.73 1769
4634.37 1760
4635.02 1721
4635.66 1600
4636.30 1548
4636.94 1549
4637.58 1489
4638.23 1499
4638.87 1539
4639.51 1499
4640.16 1429
4640.80 1494
4641.44 1438
4642.08 1454
4642.73 1460
4643.37 1458
4644.01 1425
4644.66 1442
4645.30 1502
4645.94 1457
4646.58 1507
4647.23 1541
4647.87 1409
4648.51 1372
4649.16 1386
4649.80 1382
4650.44 1362
4651.09 1345
4651.73 1374
4652.37 1374
4653.02 1374
4653.66 1373
4654.31 1368
4654.95 1400
4655.59 1400
4656.24 1329
4656.88 1343
4657.52 1358
4658.17 1354
4658.81 1353
4659.46 1392
4660.10 1382
4660.75 1365
4661.39 1334
4662.03 1358
4662.68 1300
4663.32 1255
4663.97 1250
4664.61 1305
4665.26 1312
4665.90 1373
4666.54 1270
4667.19 1274
4667.83 1249
4668.48 1197
4669.12 1210
4669.77 1236
4670.41 1211
4671.06 1204
4671.70 1209
4672.35 1226
4672.99 1230
4673.64 1217
4674.28 1206
4674.93 1211
4675.57 1233
4676.22 1262
4676.86 1237
4677.51 1227
4678.15 1283
4678.80 1294
4679.44 1309
4680.09 1322
4680.73 1319
4681.38 1287
4682.03 1345
4682.67 1366
4683.32 1309
4683.96 1257
4684.61 1297
4685.25 1359
4685.90 1340
4686.55 1373
4687.19 1420
4687.84 1407
4688.48 1478
4689.13 1454
4689.78 1488
4690.42 1503
4691.07 1593
4691.72 1608
4692.36 1593
4693.01 1650
4693.65 1689
4694.30 1785
4694.95 1810
4695.59 1810
4696.24 1780
4696.89 1828
4697.53 1844
4698.18 1883
4698.83 1937
4699.47 1952
4700.12 2100
4700.77 2058
4701.41 1918
4702.06 1956
4702.71 1843
4703.36 1822
4704.00 1734
4704.65 1660
4705.30 1726
4705.94 1752
4706.59 1780
4707.24 1763
4707.89 1693
4708.53 1683
4709.18 1690
4709.83 1685
4710.48 1608
4711.12 1587
4711.77 1525
4712.42 1521
4713.07 1615
4713.71 1538
4714.36 1580
4715.01 1559
4715.66 1613
4716.31 1604
4716.95 1504
4717.60 1524
4718.25 1577
4718.90 1559
4719.55 1560
4720.19 1596
4720.84 1668
4721.49 1738
4722.14 1709
4722.79 1697
4723.44 1769
4724.08 1770
4724.73 1712
4725.38 1711
4726.03 1715
4726.68 1656
4727.33 1724
4727.98 1793
4728.63 1746
4729.27 1716
4729.92 1734
4730.57 1714
4731.22 1601
4731.87 1621
4732.52 1547
4733.17 1533
4733.82 1414
4734.47 1449
4735.12 1470
4735.77 1520
4736.41 1472
4737.06 1517
4737.71 1461
4738.36 1451
4739.01 1487
4739.66 1470
4740.31 1498
4740.96 1470
4741.61 1463
4742.26 1455
4742.91 1462
4743.56 1486
4744.21 1488
4744.86 1505
4745.51 1474
4746.16 1491
4746.81 1518
4747.46 1479
4748.11 1450
4748.76 1529
4749.41 1538
4750.06 1596
4750.71 1615
4751.36 1662
4752.01 1627
4752.66 1614
4753.31 1624
4753.96 1718
4754.61 1729
4755.26 1663
4755.92 1643
4756.57 1583
4757.22 1627
4757.87 1617
4758.52 1564
4759.17 1629
4759.82 1674
4760.47 1754
4761.12 1830
4761.77 1892
4762.42 1973
4763.08 2006
4763.73 1952
4764.38 1844
4765.03 1723
4765.68 1723
4766.33 1603
4766.98 1590
4767.64 1629
4768.29 1567
4768.94 1518
4769.59 1559
4770.24 1508
4770.89 1504
4771.54 1480
4772.20 1456
4772.85 1488
4773.50 1521
4774.15 1469
4774.80 1499
4775.46 1530
4776.11 1471
4776.76 1424
4777.41 1505
4778.06 1460
4778.72 1536
4779.37 1531
4780.02 1537
4780.67 1477
4781.33 1468
4781.98 1469
4782.63 1417
4783.28 1429
4783.94 1472
4784.59 1435
4785.24 1441
4785.89 1390
4786.55 1384
4787.20 1409
4787.85 1490
4788.51 1471
4789.16 1483
4789.81 1565
4790.46 1492
4791.12 1510
4791.77 1609
4792.42 1545
4793.08 1546
4793.73 1553
4794.38 1556
4795.04 1633
4795.69 1634
4796.34 1616
4797.00 1541
4797.65 1566
4798.30 1637
4798.96 1709
4799.61 1747
4800.27 1846
4800.92 1930
4801.57 1941
4802.23 1911
4802.88 1931
4803.53 1887
4804.19 1837
4804.84 1838
4805.50 1703
4806.15 1707
4806.81 1749
4807.46 1691
4808.11 1661
4808.77 1691
4809.42 1618
4810.08 1665
4810.73 1682
4811.39 1697
4812.04 1652
4812.69 1644
4813.35 1714
4814.00 1743
4814.66 1743
4815.31 1743
4815.97 1786
4816.62 1815
4817.28 1810
4817.93 1844
4818.59 1802
4819.24 1799
4819.90 1905
4820.55 1890
4821.21 1964
4821.86 1958
4822.52 2075
4823.17 2026
4823.83 2020
4824.48 2032
4825.14 2000
4825.79 2000
4826.45 1932
4827.11 1970
4827.76 1960
4828.42 1932
4829.07 1894
4829.73 1928
4830.38 1972
4831.04 1940
4831.70 1961
4832.35 1951
4833.01 1994
4833.66 2093
4834.32 2089
4834.98 2162
4835.63 2120
4836.29 2134
4836.94 2136
4837.60 2280
4838.26 2296
4838.91 2270
4839.57 2290
4840.23 2209
4840.88 2257
4841.54 2267
4842.20 2241
4842.85 2330
4843.51 2296
4844.17 2364
4844.82 2322
4845.48 2315
4846.14 2309
4846.79 2400
4847.45 2373
4848.11 2465
4848.76 2570
4849.42 2725
4850.08 2874
4850.73 2929
4851.39 3040
4852.05 3042
4852.71 2950
4853.36 2927
4854.02 2829
4854.68 2844
4855.34 2884
4855.99 2881
4856.65 3031
4857.31 3218
4857.97 3371
4858.62 3524
4859.28 3684
4859.94 3601
4860.60 3459
4861.25 3345
4861.91 3157
4862.57 3082
4863.23 2907
4863.89 2875
4864.54 2866
4865.20 2881
4865.86 2889
4866.52 2941
4867.18 2927
4867.84 2872
4868.49 2966
4869.15 2898
4869.81 2741
4870.47 2628
4871.13 2514
4871.79 2483
4872.44 2488
4873.10 2536
4873.76 2437
4874.42 2467
4875.08 2479
4875.74 2536
4876.40 2524
4877.06 2553
4877.72 2591
4878.37 2701
4879.03 2795
4879.69 2871
4880.35 2933
4881.01 2803
4881.67 2685
4882.33 2607
4882.99 2460
4883.65 2422
4884.31 2401
4884.97 2280
4885.63 2262
4886.29 2255
4886.95 2311
4887.61 2221
4888.26 2119
4888.92 2198
4889.58 2161
4890.24 2219
4890.90 2195
4891.56 2189
4892.22 2203
4892.88 2172
4893.54 2190
4894.20 2220
4894.86 2168
4895.52 2070
4896.18 2039
4896.84 2060
4897.51 2074
4898.17 2141
4898.83 2226
4899.49 2160
4900.15 2192
4900.81 2256
4901.47 2187
4902.13 2227
4902.79 2102
4903.45 2033
4904.11 1992
4904.77 1927
4905.43 1923
4906.09 1824
4906.75 1864
4907.41 1851
4908.08 1842
4908.74 1899
4909.40 1810
4910.06 1778
4910.72 1745
4911.38 1704
4912.04 1739
4912.70 1776
4913.37 1715
4914.03 1705
4914.69 1700
4915.35 1614
4916.01 1676
4916.67 1695
4917.33 1651
4918.00 1634
4918.66 1611
4919.32 1611
4919.98 1663
4920.64 1613
4921.31 1546
4921.97 1603
4922.63 1636
4923.29 1618
4923.95 1566
4924.62 1628
4925.28 1635
4925.94 1548
4926.60 1622
4927.26 1641
4927.93 1653
4928.59 1663
4929.25 1565
4929.91 1593
4930.58 1565
4931.24 1573
4931.90 1631
4932.56 1554
4933.23 1543
4933.89 1621
4934.55 1624
4935.22 1539
4935.88 1513
4936.54 1515
4937.20 1599
4937.87 1596
4938.53 1564
4939.19 1537
4939.86 1493
4940.52 1511
4941.18 1522
4941.85 1566
4942.51 1577
4943.17 1496
4943.84 1501
4944.50 1419
4945.16 1503
4945.83 1406
4946.49 1489
4947.15 1513
4947.82 1449
4948.48 1406
4949.15 1430
4949.81 1451
4950.47 1467
4951.14 1432
4951.80 1412
4952.47 1456
4953.13 1506
4953.79 1539
4954.46 1495
4955.12 1441
4955.79 1432
4956.45 1458
4957.11 1397
4957.78 1464
4958.44 1481
4959.11 1461
4959.77 1539
4960.44 1607
4961.10 1680
4961.77 1717
4962.43 1738
4963.10 1808
4963.76 1938
4964.42 2005
4965.09 1923
4965.75 1876
4966.42 1919
4967.08 1861
4967.75 1756
4968.41 1697
4969.08 1630
4969.74 1548
4970.41 1547
4971.08 1509
4971.74 1471
4972.41 1469
4973.07 1520
4973.74 1593
4974.40 1601
4975.07 1701
4975.73 1721
4976.40 1745
4977.06 1776
4977.73 1838
4978.40 1827
4979.06 1669
4979.73 1640
4980.39 1616
4981.06 1533
4981.73 1483
4982.39 1426
4983.06 1471
4983.72 1486
4984.39 1366
4985.06 1403
4985.72 1446
4986.39 1444
4987.05 1383
4987.72 1375
4988.39 1391
4989.05 1379
4989.72 1371
4990.39 1441
4991.05 1377
4991.72 1312
4992.39 1314
4993.05 1298
4993.72 1333
4994.39 1363
4995.05 1318
4995.72 1331
4996.39 1368
4997.05 1380
4997.72 1359
4998.39 1287
4999.06 1274
4999.72 1267
5000.39 1281
5001.06 1280
5001.73 1292
5002.39 1256
5003.06 1254
5003.73 1263
5004.39 1243
5005.06 1224
5005.73 1231
5006.40 1239
5007.07 1262
5007.73 1235
5008.40 1244
5009.07 1275
5009.74 1304
5010.40 1281
5011.07 1317
5011.74 1286
5012.41 1318
5013.08 1326
5013.74 1280
5014.41 1231
5015.08 1202
5015.75 1242
5016.42 1249
5017.09 1228
5017.75 1261
5018.42 1275
5019.09 1250
5019.76 1240
5020.43 1233
5021.10 1229
5021.76 1219
5022.43 1240
5023.10 1269
5023.77 1283
5024.44 1256
5025.11 1281
5025.78 1207
5026.45 1204
5027.12 1225
5027.78 1240
5028.45 1274
5029.12 1187
5029.79 1200
5030.46 1266
5031.13 1246
5031.80 1181
5032.47 1258
5033.14 1255
5033.81 1195
5034.48 1190
5035.15 1207
5035.82 1224
5036.49 1205
5037.16 1229
5037.83 1187
5038.50 1185
5039.16 1211
5039.83 1179
5040.50 1249
5041.17 1180
5041.84 1186
5042.51 1224
5043.18 1231
5043.85 1204
5044.52 1193
5045.20 1163
5045.87 1213
5046.54 1153
5047.21 1201
5047.88 1167
5048.55 1185
5049.22 1145
5049.89 1162
5050.56 1178
5051.23 1179
5051.90 1189
5052.57 1222
5053.24 1223
5053.91 1242
5054.58 1207
5055.25 1206
5055.92 1196
5056.60 1175
5057.27 1250
5057.94 1247
5058.61 1211
5059.28 1159
5059.95 1188
5060.62 1205
5061.29 1273
5061.96 1197
5062.64 1264
5063.31 1233
5063.98 1206
5064.65 1235
5065.32 1247
5065.99 1193
5066.66 1212
5067.34 1272
5068.01 1228
5068.68 1192
5069.35 1235
5070.02 1265
5070.70 1249
5071.37 1239
5072.04 1201
5072.71 1279
5073.38 1302
5074.06 1271
5074.73 1273
5075.40 1270
5076.07 1299
5076.74 1356
5077.42 1455
5078.09 1465
5078.76 1452
5079.43 1441
5080.11 1441
5080.78 1441
5081.45 1478
5082.12 1515
5082.80 1490
5083.47 1421
5084.14 1463
5084.82 1437
5085.49 1449
5086.16 1416
5086.83 1490
5087.51 1520
5088.18 1506
5088.85 1499
5089.53 1557
5090.20 1544
5090.87 1596
5091.55 1613
5092.22 1589
5092.89 1594
5093.57 1519
5094.24 1474
5094.91 1493
5095.59 1435
5096.26 1355
5096.93 1419
5097.61 1417
5098.28 1394
5098.96 1385
5099.63 1441
5100.30 1415
5100.98 1384
5101.65 1369
5102.32 1431
5103.00 1440
5103.67 1458
5104.35 1526
5105.02 1532
5105.70 1529
5106.37 1516
5107.04 1549
5107.72 1563
5108.39 1435
5109.07 1471
5109.74 1454
5110.42 1474
5111.09 1405
5111.77 1372
5112.44 1410
5113.11 1391
5113.79 1383
5114.46 1456
5115.14 1510
5115.81 1454
5116.49 1486
5117.16 1597
5117.84 1765
5118.51 1844
5119.19 1869
5119.86 1939
5120.54 1992
5121.21 1984
5121.89 1952
5122.57 1831
5123.24 1762
5123.92 1697
5124.59 1709
5125.27 1678
5125.94 1660
5126.62 1608
5127.29 1587
5127.97 1529
5128.64 1531
5129.32 1464
5130.00 1568
5130.67 1567
5131.35 1556
5132.02 1517
5132.70 1538
5133.38 1527
5134.05 1481
5134.73 1461
5135.40 1460
5136.08 1439
5136.76 1407
5137.43 1431
5138.11 1421
5138.79 1409
5139.46 1455
5140.14 1442
5140.82 1361
5141.49 1337
5142.17 1378
5142.85 1268
5143.52 1294
5144.20 1337
5144.88 1320
5145.55 1313
5146.23 1296
5146.91 1261
5147.58 1240
5148.26 1210
5148.94 1223
5149.61 1263
5150.29 1258
5150.97 1191
5151.65 1202
5152.32 1241
5153.00 1231
5153.68 1223
5154.36 1248
5155.03 1261
5155.71 1212
5156.39 1234
5157.07 1261
5157.74 1265
5158.42 1280
5159.10 1259
5159.78 1241
5160.45 1273
5161.13 1205
5161.81 1250
5162.49 1278
5163.17 1202
5163.84 1276
5164.52 1206
5165.20 1240
5165.88 1233
5166.56 1198
5167.24 1202
5167.91 1271
5168.59 1265
5169.27 1301
5169.95 1305
5170.63 1274
5171.31 1167
5171.98 1165
5172.66 1244
5173.34 1174
5174.02 1144
5174.70 1151
5175.38 1149
5176.06 1169
5176.74 1195
5177.41 1188
5178.09 1216
5178.77 1185
5179.45 1196
5180.13 1294
5180.81 1294
5181.49 1226
5182.17 1217
5182.85 1214
5183.53 1202
5184.21 1213
5184.89 1155
5185.57 1103
5186.24 1117
5186.92 1133
5187.60 1105
5188.28 1149
5188.96 1132
5189.64 1089
5190.32 1135
5191.00 1158
5191.68 1128
5192.36 1153
5193.04 1109
5193.72 1103
5194.40 1113
5195.08 1165
5195.76 1167
5196.44 1139
5197.12 1157
5197.80 1115
5198.48 1149
5199.16 1121
5199.84 1141
5200.52 1124
5201.21 1131
5201.89 1121
5202.57 1197
5203.25 1189
5203.93 1208
5204.61 1229
5205.29 1208
5205.97 1210
5206.65 1227
5207.33 1200
5208.01 1264
5208.69 1318
5209.37 1348
5210.06 1293
5210.74 1276
5211.42 1285
5212.10 1324
5212.78 1340
5213.46 1362
5214.14 1376
5214.82 1355
5215.51 1435
5216.19 1446
5216.87 1424
5217.55 1446
5218.23 1427
5218.91 1403
5219.60 1354
5220.28 1392
5220.96 1505
5221.64 1465
5222.32 1552
5223.00 1586
5223.69 1651
5224.37 1651
5225.05 1660
5225.73 1582
5226.41 1465
5227.10 1457
5227.78 1488
5228.46 1461
5229.14 1455
5229.83 1407
5230.51 1381
5231.19 1365
5231.87 1355
5232.56 1361
5233.24 1374
5233.92 1358
5234.60 1327
5235.29 1350
5235.97 1404
5236.65 1388
5237.34 1422
5238.02 1412
5238.70 1398
5239.38 1445
5240.07 1501
5240.75 1493
5241.43 1485
5242.12 1498
5242.80 1468
5243.48 1490
5244.17 1431
5244.85 1378
5245.53 1287
5246.22 1344
5246.90 1335
5247.58 1328
5248.27 1337
5248.95 1294
5249.63 1339
5250.32 1417
5251.00 1452
5251.69 1496
5252.37 1542
5253.05 1618
5253.74 1614
5254.42 1559
5255.11 1500
5255.79 1508
5256.47 1478
5257.16 1463
5257.84 1494
5258.53 1453
5259.21 1363
5259.89 1417
5260.58 1503
5261.26 1544
5261.95 1539
5262.63 1549
5263.32 1516
5264.00 1533
5264.69 1524
5265.37 1537
5266.06 1512
5266.74 1473
5267.43 1531
5268.11 1511
5268.79 1424
5269.48 1411
5270.16 1376
5270.85 1383
5271.53 1360
5272.22 1343
5272.91 1342
5273.59 1276
5274.28 1394
5274.96 1373
5275.65 1401
5276.33 1405
5277.02 1409
5277.70 1427
5278.39 1384
5279.07 1375
5279.76 1378
5280.45 1386
5281.13 1405
5281.82 1366
5282.50 1429
5283.19 1369
5283.87 1362
5284.56 1363
5285.25 1341
5285.93 1352
5286.62 1363
5287.30 1342
5287.99 1289
5288.68 1302
5289.36 1355
5290.05 1251
5290.74 1273
5291.42 1264
5292.11 1284
5292.79 1305
5293.48 1354
5294.17 1317
5294.85 1298
5295.54 1314
5296.23 1336
5296.91 1347
5297.60 1414
5298.29 1419
5298.98 1465
5299.66 1544
5300.35 1574
5301.04 1574
5301.72 1558
5302.41 1618
5303.10 1716
5303.78 1727
5304.47 1894
5305.16 1932
5305.85 1923
5306.53 1981
5307.22 1964
5307.91 1975
5308.60 1885
5309.28 1864
5309.97 1870
5310.66 1893
5311.35 1911
5312.03 1904
5312.72 1954
5313.41 1996
5314.10 1990
5314.79 1949
5315.47 1920
5316.16 1848
5316.85 1784
5317.54 1751
5318.23 1686
5318.91 1728
5319.60 1696
5320.29 1734
5320.98 1783
5321.67 1794
5322.36 1694
5323.04 1676
5323.73 1623
5324.42 1591
5325.11 1547
5325.80 1525
5326.49 1439
5327.18 1416
5327.86 1379
5328.55 1405
5329.24 1406
5329.93 1385
5330.62 1334
5331.31 1314
5332.00 1332
5332.69 1302
5333.38 1224
5334.06 1265
5334.75 1279
5335.44 1296
5336.13 1256
5336.82 1229
5337.51 1342
5338.20 1277
5338.89 1313
5339.58 1224
5340.27 1217
5340.96 1238
5341.65 1247
5342.34 1312
5343.03 1263
5343.72 1244
5344.41 1217
5345.10 1222
5345.79 1292
5346.48 1296
5347.17 1345
5347.86 1334
5348.55 1428
5349.24 1394
5349.93 1385
5350.62 1400
5351.31 1393
5352.00 1354
5352.69 1301
5353.38 1277
5354.07 1328
5354.76 1301
5355.45 1254
5356.14 1227
5356.83 1208
5357.52 1195
5358.21 1221
5358.90 1225
5359.59 1247
5360.29 1280
5360.98 1227
5361.67 1284
5362.36 1342
5363.05 1308
5363.74 1251
5364.43 1319
5365.12 1314
5365.81 1273
5366.50 1186
5367.20 1226
5367.89 1205
5368.58 1189
5369.27 1148
5369.96 1181
5370.65 1186
5371.34 1181
5372.04 1211
5372.73 1256
5373.42 1224
5374.11 1159
5374.80 1197
5375.49 1168
5376.19 1148
5376.88 1123
5377.57 1142
5378.26 1121
5378.95 1139
5379.65 1155
5380.34 1136
5381.03 1181
5381.72 1154
5382.42 1150
5383.11 1163
5383.80 1156
5384.49 1165
5385.19 1193
5385.88 1219
5386.57 1226
5387.26 1215
5387.96 1192
5388.65 1214
5389.34 1221
5390.03 1259
5390.73 1315
5391.42 1325
5392.11 1343
5392.80 1347
5393.50 1282
5394.19 1320
5394.88 1254
5395.58 1282
5396.27 1251
5396.96 1267
5397.66 1264
5398.35 1251
5399.04 1200
5399.74 1176
5400.43 1213
5401.12 1183
5401.82 1170
5402.51 1182
5403.20 1205
5403.90 1183
5404.59 1245
5405.29 1231
5405.98 1244
5406.67 1257
5407.37 1270
5408.06 1248
5408.75 1276
5409.45 1247
5410.14 1243
5410.84 1249
5411.53 1247
5412.23 1272
5412.92 1260
5413.61 1265
5414.31 1250
5415.00 1261
5415.70 1269
5416.39 1272
5417.09 1294
5417.78 1257
5418.47 1248
5419.17 1324
5419.86 1382
5420.56 1348
5421.25 1364
5421.95 1386
5422.64 1404
5423.34 1381
5424.03 1377
5424.73 1332
5425.42 1308
5426.12 1315
5426.81 1389
5427.51 1305
5428.20 1264
5428.90 1310
5429.59 1284
5430.29 1322
5430.99 1346
5431.68 1328
5432.38 1355
5433.07 1383
5433.77 1425
5434.46 1376
5435.16 1411
5435.85 1426
5436.55 1480
5437.25 1535
5437.94 1531
5438.64 1508
5439.33 1541
5440.03 1518
5440.73 1493
5441.42 1449
5442.12 1444
5442.81 1504
5443.51 1520
5444.21 1605
5444.90 1616
5445.60 1650
5446.29 1696
5446.99 1748
5447.69 1894
5448.38 1868
5449.08 1915
5449.78 1957
5450.47 1956
5451.17 1827
5451.87 1846
5452.56 1784
5453.26 1737
5453.96 1666
5454.65 1688
5455.35 1644
5456.05 1672
5456.75 1668
5457.44 1665
5458.14 1653
5458.84 1699
5459.53 1745
5460.23 1794
5460.93 1831
5461.63 1825
5462.32 1855
5463.02 1886
5463.72 1849
5464.42 1886
5465.11 1923
5465.81 1870
5466.51 1839
5467.21 1853
5467.90 1916
5468.60 1905
5469.30 1910
5470.00 1984
5470.70 1950
5471.39 1963
5472.09 2063
5472.79 2161
5473.49 2220
5474.19 2223
5474.88 2271
5475.58 2320
5476.28 2325
5476.98 2441
5477.68 2578
5478.38 2722
5479.07 2969
5479.77 3348
5480.47 3815
5481.17 4125
5481.87 4272
5482.57 4087
5483.27 3965
5483.96 3741
5484.66 3473
5485.36 3221
5486.06 2970
5486.76 2801
5487.46 2812
5488.16 2762
5488.86 2722
5489.56 2700
5490.26 2645
5490.96 2718
5491.65 2753
5492.35 2888
5493.05 2906
5493.75 3067
5494.45 3005
5495.15 3116
5495.85 3104
5496.55 3022
5497.25 3171
5497.95 3222
5498.65 3487
5499.35 3946
5500.05 4632
5500.75 5316
5501.45 6005
5502.15 6406
5502.85 6603
5503.55 6229
5504.25 5577
5504.95 4912
5505.65 4158
5506.35 3496
5507.05 3215
5507.75 2913
5508.45 2831
5509.15 2717
5509.85 2578
5510.55 2542
5511.25 2567
5511.95 2476
5512.65 2469
5513.35 2383
5514.05 2277
5514.76 2353
5515.46 2347
5516.16 2300
5516.86 2356
5517.56 2247
5518.26 2200
5518.96 2244
5519.66 2281
5520.36 2183
5521.06 2109
5521.77 2178
5522.47 2109
5523.17 2025
5523.87 1999
5524.57 1943
5525.27 1917
5525.97 1829
5526.67 1725
5527.38 1769
5528.08 1805
5528.78 1713
5529.48 1787
5530.18 1796
5530.88 1769
5531.59 1856
5532.29 1775
5532.99 1786
5533.69 1738
5534.39 1718
5535.10 1746
5535.80 1708
5536.50 1664
5537.20 1702
5537.90 1658
5538.61 1661
5539.31 1670
5540.01 1567
5540.71 1608
5541.42 1577
5542.12 1623
5542.82 1576
5543.52 1524
5544.23 1614
5544.93 1607
5545.63 1554
5546.33 1588
5547.04 1500
5547.74 1472
5548.44 1437
5549.15 1469
5549.85 1501
5550.55 1505
5551.26 1482
5551.96 1477
5552.66 1560
5553.36 1564
5554.07 1586
5554.77 1514
5555.47 1544
5556.18 1553
5556.88 1548
5557.58 1554
5558.29 1439
5558.99 1541
5559.70 1524
5560.40 1480
5561.10 1477
5561.81 1551
5562.51 1545
5563.21 1594
5563.92 1604
5564.62 1662
5565.33 1640
5566.03 1607
5566.73 1616
5567.44 1553
5568.14 1525
5568.85 1548
5569.55 1541
5570.25 1504
5570.96 1472
5571.66 1524
5572.37 1448
5573.07 1478
5573.78 1455
5574.48 1490
5575.19 1520
5575.89 1506
5576.59 1549
5577.30 1575
5578.00 1558
5578.71 1529
5579.41 1559
5580.12 1483
5580.82 1486
5581.53 1428
5582.23 1458
5582.94 1384
5583.64 1408
5584.35 1417
5585.05 1449
5585.76 1426
5586.46 1395
5587.17 1394
5587.88 1466
5588.58 1462
5589.29 1418
5589.99 1417
5590.70 1374
5591.40 1386
5592.11 1396
5592.81 1406
5593.52 1409
5594.23 1404
5594.93 1477
5595.64 1416
5596.34 1377
5597.05 1367
5597.76 1370
5598.46 1392
5599.17 1344
5599.87 1342
5600.58 1403
5601.29 1361
5601.99 1368
5602.70 1367
5603.41 1368
5604.11 1442
5604.82 1435
5605.52 1446
5606.23 1445
5606.94 1466
5607.64 1464
5608.35 1447
5609.06 1464
5609.76 1456
5610.47 1390
5611.18 1460
5611.88 1449
5612.59 1446
5613.30 1415
5614.01 1402
5614.71 1472
5615.42 1441
5616.13 1440
5616.83 1495
5617.54 1474
5618.25 1407
5618.96 1492
5619.66 1461
5620.37 1482
5621.08 1504
5621.79 1481
5622.49 1474
5623.20 1496
5623.91 1484
5624.62 1525
5625.32 1532
5626.03 1546
5626.74 1571
5627.45 1617
5628.16 1591
5628.86 1671
5629.57 1708
5630.28 1707
5630.99 1649
5631.70 1656
5632.40 1791
5633.11 1789
5633.82 1815
5634.53 1815
5635.24 1807
5635.95 1831
5636.65 1779
5637.36 1747
5638.07 1786
5638.78 1864
5639.49 1953
5640.20 2052
5640.91 2089
5641.61 2083
5642.32 2116
5643.03 2139
5643.74 2081
5644.45 1962
5645.16 1848
5645.87 1830
5646.58 1789
5647.29 1745
5648.00 1634
5648.70 1691
5649.41 1599
5650.12 1687
5650.83 1771
5651.54 1737
5652.25 1712
5652.96 1722
5653.67 1802
5654.38 1726
5655.09 1738
5655.80 1765
5656.51 1711
5657.22 1709
5657.93 1699
5658.64 1725
5659.35 1851
5660.06 1926
5660.77 1979
5661.48 1978
5662.19 1899
5662.90 1901
5663.61 1968
5664.32 1893
5665.03 1864
5665.74 1798
5666.45 1789
5667.16 1758
5667.87 1733
5668.58 1653
5669.29 1627
5670.00 1682
5670.71 1759
5671.42 1908
5672.13 1871
5672.84 1983
5673.56 1960
5674.27 1857
5674.98 1828
5675.69 1683
5676.40 1689
5677.11 1647
5677.82 1597
5678.53 1541
5679.24 1550
5679.95 1584
5680.67 1548
5681.38 1615
5682.09 1616
5682.80 1579
5683.51 1601
5684.22 1625
5684.93 1540
5685.65 1599
5686.36 1544
5687.07 1561
5687.78 1470
5688.49 1476
5689.20 1472
5689.92 1475
5690.63 1509
5691.34 1499
5692.05 1483
5692.76 1460
5693.47 1409
5694.19 1425
5694.90 1433
5695.61 1328
5696.32 1391
5697.04 1328
5697.75 1356
5698.46 1350
5699.17 1327
5699.89 1400
5700.60 1390
5701.31 1410
5702.02 1360
5702.74 1400
5703.45 1401
5704.16 1410
5704.87 1358
5705.59 1327
5706.30 1310
5707.01 1363
5707.72 1367
5708.44 1333
5709.15 1349
5709.86 1330
5710.58 1330
5711.29 1350
5712.00 1303
5712.72 1231
5713.43 1244
5714.14 1273
5714.86 1270
5715.57 1291
5716.28 1299
5717.00 1300
5717.71 1264
5718.42 1213
5719.14 1312
5719.85 1277
5720.56 1262
5721.28 1233
5721.99 1264
5722.71 1239
5723.42 1286
5724.13 1337
5724.85 1362
5725.56 1298
5726.28 1329
5726.99 1331
5727.70 1347
5728.42 1332
5729.13 1312
5729.85 1368
5730.56 1380
5731.28 1308
5731.99 1284
5732.70 1313
5733.42 1286
5734.13 1267
5734.85 1258
5735.56 1279
5736.28 1265
5736.99 1231
5737.71 1263
5738.42 1218
5739.14 1236
5739.85 1254
5740.57 1223
5741.28 1198
5742.00 1184
5742.71 1183
5743.43 1209
5744.14 1167
5744.86 1154
5745.57 1216
5746.29 1184
5747.00 1209
5747.72 1211
5748.43 1205
5749.15 1243
5749.87 1238
5750.58 1210
5751.30 1219
5752.01 1208
5752.73 1231
5753.44 1225
5754.16 1179
5754.88 1193
5755.59 1270
5756.31 1216
5757.02 1212
5757.74 1300
5758.46 1294
5759.17 1326
5759.89 1273
5760.60 1354
5761.32 1441
5762.04 1317
5762.75 1353
5763.47 1398
5764.19 1326
5764.90 1270
5765.62 1290
5766.34 1256
5767.05 1276
5767.77 1344
5768.49 1372
5769.20 1429
5769.92 1598
5770.64 1721
5771.35 1744
5772.07 1860
5772.79 1834
5773.50 1755
5774.22 1720
5774.94 1527
5775.65 1457
5776.37 1443
5777.09 1398
5777.81 1340
5778.52 1321
5779.24 1338
5779.96 1309
5780.68 1360
5781.39 1346
5782.11 1304
5782.83 1344
5783.55 1350
5784.26 1338
5784.98 1376
5785.70 1346
5786.42 1302
5787.14 1296
5787.85 1305
5788.57 1269
5789.29 1269
5790.01 1289
5790.73 1261
5791.44 1300
5792.16 1294
5792.88 1308
5793.60 1280
5794.32 1271
5795.03 1213
5795.75 1248
5796.47 1240
5797.19 1181
5797.91 1229
5798.63 1296
5799.35 1277
5800.06 1288
5800.78 1270
5801.50 1250
5802.22 1256
5802.94 1257
5803.66 1219
5804.38 1224
5805.10 1255
5805.82 1250
5806.53 1213
5807.25 1199
5807.97 1204
5808.69 1192
5809.41 1214
5810.13 1158
5810.85 1145
5811.57 1210
5812.29 1197
5813.01 1180
5813.73 1210
5814.45 1187
5815.17 1167
5815.89 1197
5816.61 1202
5817.33 1203
5818.05 1210
5818.77 1211
5819.49 1222
5820.20 1200
5820.92 1179
5821.64 1257
5822.36 1225
5823.09 1180
5823.81 1232
5824.53 1174
5825.25 1257
5825.97 1285
5826.69 1256
5827.41 1228
5828.13 1174
5828.85 1203
5829.57 1229
5830.29 1199
5831.01 1206
5831.73 1235
5832.45 1186
5833.17 1251
5833.89 1264
5834.61 1192
5835.33 1189
5836.05 1153
5836.78 1189
5837.50 1148
5838.22 1147
5838.94 1176
5839.66 1125
5840.38 1164
5841.10 1167
5841.82 1203
5842.54 1189
5843.27 1196
5843.99 1162
5844.71 1159
5845.43 1136
5846.15 1171
5846.87 1160
5847.59 1225
5848.32 1163
5849.04 1211
5849.76 1220
5850.48 1219
5851.20 1199
5851.93 1196
5852.65 1218
5853.37 1267
5854.09 1279
5854.81 1229
5855.54 1261
5856.26 1239
5856.98 1217
5857.70 1257
5858.42 1200
5859.15 1226
5859.87 1263
5860.59 1260
5861.31 1291
5862.04 1241
5862.76 1269
5863.48 1243
5864.20 1258
5864.93 1245
5865.65 1272
5866.37 1230
5867.10 1298
5867.82 1304
5868.54 1300
5869.26 1300
5869.99 1293
5870.71 1377
5871.43 1293
5872.16 1271
5872.88 1271
5873.60 1322
5874.33 1390
5875.05 1322
5875.77 1309
5876.50 1332
5877.22 1354
5877.94 1337
5878.67 1353
5879.39 1470
5880.11 1507
5880.84 1490
5881.56 1489
5882.28 1503
5883.01 1484
5883.73 1489
5884.46 1462
5885.18 1486
5885.90 1489
5886.63 1436
5887.35 1489
5888.08 1510
5888.80 1496
5889.52 1504
5890.25 1482
5890.97 1479
5891.70 1479
5892.42 1467
5893.15 1458
5893.87 1414
5894.59 1373
5895.32 1477
5896.04 1474
5896.77 1404
5897.49 1420
5898.22 1480
5898.94 1425
5899.67 1483
5900.39 1453
5901.12 1493
5901.84 1481
5902.57 1455
5903.29 1488
5904.02 1485
5904.74 1522
5905.47 1519
5906.19 1570
5906.92 1524
5907.64 1523
5908.37 1560
5909.09 1571
5909.82 1635
5910.55 1634
5911.27 1533
5912.00 1602
5912.72 1614
5913.45 1636
5914.17 1640
5914.90 1625
5915.63 1631
5916.35 1591
5917.08 1607
5917.80 1640
5918.53 1666
5919.25 1609
5919.98 1689
5920.71 1694
5921.43 1746
5922.16 1717
5922.89 1716
5923.61 1817
5924.34 1844
5925.06 1840
5925.79 1866
5926.52 1933
5927.24 1984
5927.97 1892
5928.70 1972
5929.42 1980
5930.15 1974
5930.88 2058
5931.60 2049
5932.33 2049
5933.06 2103
5933.78 2168
5934.51 2172
5935.24 2148
5935.97 2242
5936.69 2226
5937.42 2316
5938.15 2338
5938.87 2380
5939.60 2332
5940.33 2319
5941.06 2437
5941.78 2458
5942.51 2471
5943.24 2531
5943.97 2682
5944.69 2755
5945.42 2765
5946.15 2834
5946.88 2978
5947.60 2915
5948.33 2932
5949.06 3052
5949.79 3075
5950.52 3135
5951.24 3472
5951.97 3729
5952.70 4113
5953.43 4438
5954.16 4740
5954.88 4838
5955.61 4820
5956.34 4591
5957.07 4366
5957.80 4218
5958.53 3906
5959.25 3818
5959.98 3789
5960.71 3677
5961.44 3713
5962.17 3668
5962.90 3687
5963.63 3795
5964.36 3921
5965.08 4077
5965.81 4437
5966.54 4730
5967.27 5029
5968.00 5296
5968.73 5428
5969.46 5502
5970.19 5208
5970.92 5024
5971.65 4695
5972.37 4413
5973.10 4204
5973.83 4031
5974.56 4081
5975.29 4066
5976.02 4087
5976.75 4166
5977.48 4121
5978.21 4124
5978.94 4205
5979.67 4251
5980.40 4465
5981.13 4626
5981.86 4717
5982.59 4732
5983.32 4702
5984.05 4811
5984.78 4823
5985.51 4942
5986.24 4857
5986.97 4840
5987.70 4815
5988.43 4878
5989.16 4909
5989.89 4863
5990.62 4877
5991.35 4883
5992.08 4755
5992.81 4865
5993.54 5026
5994.27 5069
5995.00 5115
5995.74 5181
5996.47 5131
5997.20 5104
5997.93 5162
5998.66 5140
5999.39 5231
6000.12 5096
6000.85 5008
6001.58 4992
6002.31 5002
6003.04 4797
6003.78 4821
6004.51 4689
6005.24 4696
6005.97 4852
6006.70 4909
6007.43 5102
6008.16 5449
6008.90 5967
6009.63 6680
6010.36 7641
6011.09 8598
6011.82 9676
6012.55 10787
6013.29 11706
6014.02 12277
6014.75 12422
6015.48 12096
6016.21 11554
6016.95 10859
6017.68 10072
6018.41 9076
6019.14 8141
6019.87 7040
6020.61 6322
6021.34 5783
6022.07 5431
6022.80 4935
6023.54 4632
6024.27 4526
6025.00 4435
6025.73 4299
6026.47 4204
6027.20 4216
6027.93 4164
6028.66 4114
6029.40 4160
6030.13 4338
6030.86 4466
6031.59 4347
6032.33 4371
6033.06 4094
6033.79 4028
6034.53 3834
6035.26 3628
6035.99 3571
6036.73 3461
6037.46 3522
6038.19 3501
6038.93 3507
6039.66 3491
6040.39 3510
6041.13 3631
6041.86 3650
6042.59 3622
6043.33 3702
6044.06 3687
6044.79 3804
6045.53 3761
6046.26 3810
6047.00 3760
6047.73 3788
6048.46 3894
6049.20 3878
6049.93 3870
6050.67 4057
6051.40 4187
6052.13 4285
6052.87 4408
6053.60 4509
6054.34 4690
6055.07 4741
6055.81 4582
6056.54 4390
6057.27 4221
6058.01 4100
6058.74 4028
6059.48 3942
6060.21 3817
6060.95 3798
6061.68 3720
6062.42 3628
6063.15 3671
6063.89 3598
6064.62 3639
6065.36 3620
6066.09 3540
6066.83 3464
6067.56 3483
6068.30 3396
6069.03 3293
6069.77 3369
6070.50 3304
6071.24 3220
6071.97 3185
6072.71 3283
6073.44 3198
6074.18 3157
6074.91 3212
6075.65 3050
6076.39 3067
6077.12 3088
6077.86 3048
6078.59 3006
6079.33 2978
6080.06 2863
6080.80 2913
6081.54 2893
6082.27 2938
6083.01 2829
6083.74 2831
6084.48 2897
6085.22 2895
6085.95 2807
6086.69 2777
6087.42 2740
6088.16 2783
6088.90 2820
6089.63 2840
6090.37 2823
6091.11 2814
6091.84 2910
6092.58 2840
6093.32 2855
6094.05 2882
6094.79 2893
6095.53 2891
6096.26 2814
6097.00 2784
6097.74 2744
6098.47 2752
6099.21 2696
6099.95 2692
6100.69 2712
6101.42 2716
6102.16 2675
6102.90 2692
6103.63 2691
6104.37 2690
6105.11 2727
6105.85 2724
6106.58 2701
6107.32 2750
6108.06 2748
6108.80 2735
6109.53 2732
6110.27 2800
6111.01 2823
6111.75 2793
6112.49 2765
6113.22 2834
6113.96 2831
6114.70 2858
6115.44 2953
6116.17 3055
6116.91 3103
6117.65 3095
6118.39 3177
6119.13 3228
6119.87 3071
6120.60 3020
6121.34 3090
6122.08 3127
6122.82 3093
6123.56 3086
6124.30 3073
6125.03 3080
6125.77 3110
6126.51 3150
6127.25 3101
6127.99 3134
6128.73 3108
6129.47 2997
6130.21 3069
6130.94 3131
6131.68 3036
6132.42 3071
6133.16 3177
6133.90 3264
6134.64 3285
6135.38 3283
6136.12 3342
6136.86 3428
6137.60 3642
6138.34 3731
6139.08 3731
6139.81 3839
6140.55 3856
6141.29 3901
6142.03 3926
6142.77 3813
6143.51 3903
6144.25 3838
6144.99 3663
6145.73 3736
6146.47 3628
6147.21 3671
6147.95 3635
6148.69 3602
6149.43 3596
6150.17 3678
6150.91 3597
6151.65 3673
6152.39 3706
6153.13 3669
6153.87 3672
6154.61 3708
6155.35 3792
6156.09 3807
6156.83 3864
6157.58 3925
6158.32 3931
6159.06 3881
6159.80 3921
6160.54 3949
6161.28 3959
6162.02 4098
6162.76 4260
6163.50 4399
6164.24 4526
6164.98 4793
6165.72 5117
6166.46 5426
6167.21 5569
6167.95 5643
6168.69 5770
6169.43 5690
6170.17 5571
6170.91 5581
6171.65 5512
6172.39 5426
6173.14 5388
6173.88 5224
6174.62 5276
6175.36 5234
6176.10 5138
6176.84 5134
6177.59 5135
6178.33 5345
6179.07 5800
6179.81 6244
6180.55 6784
6181.30 7509
6182.04 8469
6182.78 9458
6183.52 10278
6184.26 10889
6185.01 10956
6185.75 10635
6186.49 9970
6187.23 9404
6187.97 8689
6188.72 8012
6189.46 7348
6190.20 6979
6190.94 6650
6191.69 6429
6192.43 6394
6193.17 6300
6193.92 6260
6194.66 6204
6195.40 6237
6196.14 6256
6196.89 6150
6197.63 6183
6198.37 6072
6199.12 6124
6199.86 6075
6200.60 5906
6201.34 5830
6202.09 6083
6202.83 6255
6203.57 6399
6204.32 6776
6205.06 7445
6205.80 8446
6206.55 10349
6207.29 12796
6208.03 15509
6208.78 18587
6209.52 21205
6210.27 22687
6211.01 23171
6211.75 22431
6212.50 21174
6213.24 18658
6213.98 16310
6214.73 13954
6215.47 11735
6216.22 9965
6216.96 8547
6217.71 7454
6218.45 6573
6219.19 5920
6219.94 5493
6220.68 5150
6221.43 5042
6222.17 4930
6222.92 4885
6223.66 4836
6224.40 4888
6225.15 4858
6225.89 4823
6226.64 4653
6227.38 4489
6228.13 4247
6228.87 4110
6229.62 3939
6230.36 3757
6231.11 3608
6231.85 3488
6232.60 3430
6233.34 3395
6234.09 3297
6234.83 3335
6235.58 3404
6236.32 3447
6237.07 3490
6237.81 3632
6238.56 3712
6239.30 3862
6240.05 4033
6240.80 4235
6241.54 4383
6242.29 4472
6243.03 4338
6243.78 4226
6244.52 4221
6245.27 4060
6246.02 3980
6246.76 4091
6247.51 4159
6248.25 4192
6249.00 4169
6249.75 4151
6250.49 4021
6251.24 3889
6251.98 3849
6252.73 3762
6253.48 3678
6254.22 3678
6254.97 3604
6255.72 3616
6256.46 3643
6257.21 3650
6257.95 3553
6258.70 3480
6259.45 3560
6260.19 3605
6260.94 3562
6261.69 3440
6262.43 3336
6263.18 3388
6263.93 3373
6264.68 3218
6265.42 3290
6266.17 3301
6266.92 3258
6267.66 3225
6268.41 3193
6269.16 3151
6269.91 3150
6270.65 3204
6271.40 3182
6272.15 3313
6272.89 3306
6273.64 3194
6274.39 3229
6275.14 3252
6275.88 3294
6276.63 3326
6277.38 3317
6278.13 3375
6278.88 3440
6279.62 3381
6280.37 3318
6281.12 3137
6281.87 3130
6282.62 3128
6283.36 3011
6284.11 2895
6284.86 2885
6285.61 2850
6286.36 2761
6287.10 2716
6287.85 2738
6288.60 2689
6289.35 2627
6290.10 2668
6290.85 2685
6291.59 2728
6292.34 2662
6293.09 2575
6293.84 2624
6294.59 2631
6295.34 2626
6296.09 2647
6296.84 2657
6297.58 2598
6298.33 2611
6299.08 2542
6299.83 2547
6300.58 2518
6301.33 2533
6302.08 2534
6302.83 2401
6303.58 2416
6304.33 2416
6305.08 2429
6305.83 2437
6306.58 2395
6307.32 2500
6308.07 2474
6308.82 2516
6309.57 2550
6310.32 2595
6311.07 2607
6311.82 2673
6312.57 2755
6313.32 2818
6314.07 2831
6314.82 2839
6315.57 2858
6316.32 2887
6317.07 3028
6317.82 3015
6318.57 2998
6319.32 2974
6320.07 2849
6320.82 2795
6321.57 2650
6322.32 2548
6323.07 2490
6323.82 2478
6324.58 2363
6325.33 2306
6326.08 2306
6326.83 2289
6327.58 2311
6328.33 2243
6329.08 2255
6329.83 2302
6330.58 2263
6331.33 2232
6332.08 2221
6332.83 2172
6333.58 2209
6334.34 2201
6335.09 2235
6335.84 2302
6336.59 2180
6337.34 2125
6338.09 2138
6338.84 2101
6339.59 2139
6340.35 2204
6341.10 2209
6341.85 2179
6342.60 2193
6343.35 2266
6344.10 2205
6344.86 2103
6345.61 2166
6346.36 2111
6347.11 2218
6347.86 2162
6348.62 2112
6349.37 2166
6350.12 2279
6350.87 2351
6351.62 2330
6352.38 2420
6353.13 2572
6353.88 2527
6354.63 2521
6355.38 2548
6356.14 2658
6356.89 2628
6357.64 2609
6358.39 2679
6359.15 2476
6359.90 2363
6360.65 2396
6361.40 2421
6362.16 2320
6362.91 2329
6363.66 2301
6364.42 2320
6365.17 2262
6365.92 2382
6366.67 2305
6367.43 2350
6368.18 2453
6368.93 2613
6369.69 2643
6370.44 2653
6371.19 2554
6371.95 2543
6372.70 2434
6373.45 2350
6374.21 2391
6374.96 2374
6375.71 2195
6376.47 2220
6377.22 2320
6377.98 2364
6378.73 2352
6379.48 2350
6380.24 2392
6380.99 2442
6381.74 2440
6382.50 2429
6383.25 2521
6384.01 2471
6384.76 2459
6385.51 2437
6386.27 2360
6387.02 2313
6387.78 2226
6388.53 2208
6389.29 2138
6390.04 2148
6390.79 2163
6391.55 2145
6392.30 2087
6393.06 2088
6393.81 2078
6394.57 2142
6395.32 2112
6396.08 2103
6396.83 2210
6397.59 2102
6398.34 2074
6399.10 2069
6399.85 2060
6400.61 2089
6401.36 2055
6402.12 2058
6402.87 2056
6403.63 2041
6404.38 2085
6405.14 2105
6405.89 2013
6406.65 2094
6407.40 2113
6408.16 2099
6408.91 2157
6409.67 2209
6410.43 2207
6411.18 2303
6411.94 2317
6412.69 2325
6413.45 2220
6414.20 2205
6414.96 2264
6415.72 2159
6416.47 2197
6417.23 2189
6417.98 2201
6418.74 2202
6419.50 2207
6420.25 2148
6421.01 2161
6421.77 2116
6422.52 2078
6423.28 2064
6424.03 2050
6424.79 2004
6425.55 2020
6426.30 2044
6427.06 2102
6427.82 2068
6428.57 2058
6429.33 2011
6430.09 1977
6430.84 2034
6431.60 1968
6432.36 1985
6433.11 2008
6433.87 2030
6434.63 2009
6435.39 2025
6436.14 2019
6436.90 2078
6437.66 2103
6438.41 2050
6439.17 2114
6439.93 2166
6440.69 2176
6441.44 2209
6442.20 2142
6442.96 2240
6443.72 2170
6444.47 2197
6445.23 2225
6445.99 2265
6446.75 2285
6447.50 2231
6448.26 2315
6449.02 2300
6449.78 2292
6450.54 2301
6451.29 2263
6452.05 2306
6452.81 2346
6453.57 2380
6454.33 2264
6455.08 2277
6455.84 2291
6456.60 2284
6457.36 2362
6458.12 2297
6458.88 2344
6459.64 2354
6460.39 2330
6461.15 2358
6461.91 2401
6462.67 2468
6463.43 2498
6464.19 2560
6464.95 2591
6465.70 2688
6466.46 2738
6467.22 2855
6467.98 2871
6468.74 2773
6469.50 2855
6470.26 2734
6471.02 2794
6471.78 2763
6472.54 2690
6473.30 2690
6474.05 2804
6474.81 2837
6475.57 2849
6476.33 2855
6477.09 2906
6477.85 2918
6478.61 2924
6479.37 3090
6480.13 3093
6480.89 3101
6481.65 3206
6482.41 3309
6483.17 3250
6483.93 3319
6484.69 3313
6485.45 3365
6486.21 3470
6486.97 3454
6487.73 3372
6488.49 3440
6489.25 3567
6490.01 3658
6490.77 3653
6491.53 3836
6492.29 3946
6493.05 3906
6493.81 3915
6494.57 3944
6495.33 4035
6496.10 3956
6496.86 4054
6497.62 4026
6498.38 3941
6499.14 3962
6499.90 3934
6500.66 3969
6501.42 3944
6502.18 4004
6502.94 4268
6503.70 4424
6504.47 4795
6505.23 5521
6505.99 6722
6506.75 8529
6507.51 10678
6508.27 13024
6509.03 14970
6509.79 16364
6510.56 16464
6511.32 15671
6512.08 14479
6512.84 12875
6513.60 11166
6514.36 9466
6515.13 7996
6515.89 7073
6516.65 6259
6517.41 5618
6518.17 5229
6518.94 4791
6519.70 4515
6520.46 4391
6521.22 4335
6521.98 4355
6522.75 4336
6523.51 4371
6524.27 4484
6525.03 4648
6525.79 4850
6526.56 4986
6527.32 5172
6528.08 5252
6528.84 5182
6529.61 5108
6530.37 5069
6531.13 4987
6531.90 4829
6532.66 4784
6533.42 4847
6534.18 5100
6534.95 5421
6535.71 6150
6536.47 6769
6537.24 7213
6538.00 7550
6538.76 7372
6539.53 7049
6540.29 6603
6541.05 6098
6541.82 5457
6542.58 5100
6543.34 4737
6544.11 4524
6544.87 4315
6545.63 4324
6546.40 4325
6547.16 4231
6547.92 4255
6548.69 4168
6549.45 4178
6550.21 4175
6550.98 4054
6551.74 4046
6552.51 3971
6553.27 3954
6554.03 3834
6554.80 3857
6555.56 3918
6556.33 3825
6557.09 3873
6557.85 3942
6558.62 3919
6559.38 3911
6560.15 3998
6560.91 4097
6561.68 4181
6562.44 4188
6563.21 4217
6563.97 4263
6564.74 4180
6565.50 4256
6566.26 4236
6567.03 4316
6567.79 4338
6568.56 4318
6569.32 4259
6570.09 4336
6570.85 4316
6571.62 4182
6572.38 4254
6573.15 4332
6573.91 4415
6574.68 4419
6575.44 4467
6576.21 4517
6576.98 4416
6577.74 4380
6578.51 4375
6579.27 4398
6580.04 4397
6580.80 4429
6581.57 4552
6582.33 4601
6583.10 4542
6583.87 4551
6584.63 4495
6585.40 4463
6586.16 4430
6586.93 4493
6587.70 4479
6588.46 4482
6589.23 4606
6589.99 4682
6590.76 4917
6591.53 5172
6592.29 5315
6593.06 5734
6593.82 6209
6594.59 6531
6595.36 6754
6596.12 6822
6596.89 6792
6597.66 6761
6598.42 6417
6599.19 6124
6599.96 5738
6600.72 5376
6601.49 4960
6602.26 4747
6603.02 4467
6603.79 4206
6604.56 4164
6605.33 4026
6606.09 3968
6606.86 3942
6607.63 3966
6608.39 3848
6609.16 3928
6609.93 3877
6610.70 3875
6611.46 3999
6612.23 3864
6613.00 3795
6613.77 3812
6614.53 3817
6615.30 3781
6616.07 3724
6616.84 3785
6617.60 3788
6618.37 3871
6619.14 3906
6619.91 3980
6620.68 4136
6621.44 4338
6622.21 4360
6622.98 4389
6623.75 4647
6624.52 4755
6625.28 4701
6626.05 4700
6626.82 4546
6627.59 4518
6628.36 4346
6629.13 4140
6629.89 4160
6630.66 4044
6631.43 3999
6632.20 4066
6632.97 4153
6633.74 4452
6634.51 4574
6635.27 4778
6636.04 4991
6636.81 5080
6637.58 5239
6638.35 5357
6639.12 5469
6639.89 5653
6640.66 5720
6641.43 5908
6642.19 5993
6642.96 6136
6643.73 6017
6644.50 5854
6645.27 5445
6646.04 5214
6646.81 4988
6647.58 4702
6648.35 4334
6649.12 4153
6649.89 3934
6650.66 3878
6651.43 3847
6652.20 3736
6652.97 3759
6653.74 3772
6654.51 3662
6655.28 3660
6656.05 3714
6656.82 3587
6657.59 3552
6658.36 3549
6659.13 3572
6659.90 3458
6660.67 3439
6661.44 3357
6662.21 3377
6662.98 3311
6663.75 3340
6664.52 3314
6665.29 3402
6666.06 3408
6666.83 3359
6667.60 3385
6668.37 3418
6669.14 3399
6669.91 3484
6670.68 3547
6671.46 3609
6672.23 3724
6673.00 3690
6673.77 3618
6674.54 3500
6675.31 3544
6676.08 3531
6676.85 3551
6677.62 3626
6678.40 3573
6679.17 3541
6679.94 3618
6680.71 3832
6681.48 3900
6682.25 3912
6683.02 3926
6683.80 4093
6684.57 4193
6685.34 4290
6686.11 4372
6686.88 4513
6687.65 4545
6688.43 4380
6689.20 4240
6689.97 4061
6690.74 3902
6691.51 3720
6692.29 3638
6693.06 3442
6693.83 3450
6694.60 3304
6695.37 3295
6696.15 3303
6696.92 3316
6697.69 3231
6698.46 3205
6699.24 3200
6700.01 3209
6700.78 3169
6701.55 3158
6702.33 3130
6703.10 3069
6703.87 3034
6704.64 2985
6705.42 3017
6706.19 3052
6706.96 3025
6707.74 2983
6708.51 2957
6709.28 2924
6710.06 2906
6710.83 2804
6711.60 2875
6712.37 2877
6713.15 2880
6713.92 2899
6714.69 2873
6715.47 2924
6716.24 2865
6717.01 2821
6717.79 2831
6718.56 2838
6719.34 2837
6720.11 2916
6720.88 2831
6721.66 2901
6722.43 2883
6723.20 2831
6723.98 2834
6724.75 2845
6725.53 2823
6726.30 2956
6727.07 2833
6727.85 2798
6728.62 2843
6729.40 2842
6730.17 2839
6730.95 2809
6731.72 2827
6732.49 2920
6733.27 2872
6734.04 2834
6734.82 2814
6735.59 2884
6736.37 2913
6737.14 2975
6737.92 3033
6738.69 3090
6739.47 3002
6740.24 3004
6741.01 2955
6741.79 3007
6742.56 3106
6743.34 3050
6744.11 3048
6744.89 3130
6745.67 3210
6746.44 3173
6747.22 3144
6747.99 3249
6748.77 3172
6749.54 3224
6750.32 3375
6751.09 3523
6751.87 3575
6752.64 3682
6753.42 3822
6754.19 3941
6754.97 3990
6755.75 3874
6756.52 3724
6757.30 3739
6758.07 3567
6758.85 3453
6759.63 3323
6760.40 3418
6761.18 3423
6761.95 3379
6762.73 3278
6763.51 3425
6764.28 3416
6765.06 3314
6765.83 3308
6766.61 3348
6767.39 3470
6768.16 3529
6768.94 3546
6769.72 3501
6770.49 3379
6771.27 3337
6772.05 3253
6772.82 3180
6773.60 3178
6774.38 3154
6775.15 2980
6775.93 2949
6776.71 2901
6777.48 2902
6778.26 2917
6779.04 2896
6779.82 2927
6780.59 2905
6781.37 2891
6782.15 2850
6782.92 2862
6783.70 2805
6784.48 2755
6785.26 2843
6786.03 2760
6786.81 2801
6787.59 2735
6788.37 2766
6789.14 2701
6789.92 2691
6790.70 2677
6791.48 2658
6792.25 2598
6793.03 2578
6793.81 2547
6794.59 2581
6795.37 2558
6796.14 2568
6796.92 2601
6797.70 2593
6798.48 2539
6799.26 2582
6800.04 2535
6800.81 2564
6801.59 2614
6802.37 2579
6803.15 2644
6803.93 2721
6804.71 2759
6805.48 2727
6806.26 2817
6807.04 2882
6807.82 2810
6808.60 2847
6809.38 2832
6810.16 2820
6810.94 2777
6811.71 2691
6812.49 2678
6813.27 2757
6814.05 2641
6814.83 2631
6815.61 2727
6816.39 2756
6817.17 2760
6817.95 2711
6818.73 2627
6819.51 2702
6820.29 2765
6821.07 2673
6821.84 2666
6822.62 2664
6823.40 2720
6824.18 2744
6824.96 2610
6825.74 2647
6826.52 2639
6827.30 2623
6828.08 2666
6828.86 2600
6829.64 2648
6830.42 2631
6831.20 2584
6831.98 2586
6832.76 2553
6833.54 2488
6834.32 2614
6835.10 2703
6835.88 2702
6836.66 2887
6837.44 3111
6838.22 3531
6839.01 3760
6839.79 3905
6840.57 4072
6841.35 4028
6842.13 3882
6842.91 3806
6843.69 3619
6844.47 3467
6845.25 3241
6846.03 2985
6846.81 2932
6847.59 2939
6848.37 2951
6849.16 3050
6849.94 3100
6850.72 3363
6851.50 3492
6852.28 3617
6853.06 3658
6853.84 3625
6854.62 3512
6855.41 3431
6856.19 3345
6856.97 3274
6857.75 3051
6858.53 2988
6859.31 2933
6860.10 2868
6860.88 2791
6861.66 2774
6862.44 2764
6863.22 2748
6864.00 2749
6864.79 2708
6865.57 2821
6866.35 2824
6867.13 2913
6867.91 3064
6868.70 3021
6869.48 3015
6870.26 3065
6871.04 3070
6871.83 3085
6872.61 2943
6873.39 3029
6874.17 3023
6874.96 3037
6875.74 3016
6876.52 3084
6877.30 3122
6878.09 3143
6878.87 3223
6879.65 3387
6880.43 3414
6881.22 3588
6882.00 3851
6882.78 3926
6883.57 4114
6884.35 4106
6885.13 4128
6885.92 4331
6886.70 4677
6887.48 5197
6888.27 5776
6889.05 6301
6889.83 6721
6890.62 6825
6891.40 6770
6892.18 6528
6892.97 5932
6893.75 5283
6894.53 4901
6895.32 4671
6896.10 4338
6896.88 4082
6897.67 3964
6898.45 3915
6899.24 3799
6900.02 3702
6900.80 3649
6901.59 3618
6902.37 3660
6903.16 3736
6903.94 3634
6904.73 3662
6905.51 3580
6906.29 3627
6907.08 3656
6907.86 3601
6908.65 3462
6909.43 3406
6910.22 3395
6911.00 3348
6911.79 3202
6912.57 3242
6913.35 3224
6914.14 3093
6914.92 3080
6915.71 3164
6916.49 3121
6917.28 3152
6918.06 3219
6918.85 3130
6919.63 3149
6920.42 3126
6921.20 3169
6921.99 3268
6922.78 3209
6923.56 3226
6924.35 3097
6925.13 3191
6925.92 3248
6926.70 3336
6927.49 3391
6928.27 3424
6929.06 3443
6929.84 3438
6930.63 3381
6931.42 3371
6932.20 3423
6932.99 3445
6933.77 3416
6934.56 3429
6935.35 3463
6936.13 3458
6936.92 3569
6937.70 3672
6938.49 3738
6939.28 3810
6940.06 4030
6940.85 4230
6941.63 4402
6942.42 4620
6943.21 4831
6943.99 5016
6944.78 5100
6945.57 5122
6946.35 5345
6947.14 5380
6947.93 5627
6948.71 5845
6949.50 6008
6950.29 6149
6951.07 6136
6951.86 5960
6952.65 5744
6953.44 5505
6954.22 5338
6955.01 5130
6955.80 4979
6956.58 4788
6957.37 4814
6958.16 4688
6958.95 4679
6959.73 4614
6960.52 4732
6961.31 4732
6962.09 4707
6962.88 4788
6963.67 4819
6964.46 4913
6965.25 5041
6966.03 5253
6966.82 5299
6967.61 5539
6968.40 5782
6969.18 6039
6969.97 6336
6970.76 6466
6971.55 6432
6972.34 6393
6973.12 6341
6973.91 6290
6974.70 6181
6975.49 6246
6976.28 6167
6977.07 6186
6977.85 6386
6978.64 6426
6979.43 6582
6980.22 7022
6981.01 7475
6981.80 8266
6982.59 9518
6983.37 11587
6984.16 14385
6984.95 16931
6985.74 19506
6986.53 21934
6987.32 23442
6988.11 23429
6988.90 22621
6989.69 20631
6990.47 18269
6991.26 15847
6992.05 13652
6992.84 11576
6993.63 9836
6994.42 8338
6995.21 7262
6996.00 6452
6996.79 5840
6997.58 5365
6998.37 5088
6999.16 4875
6999.95 4708
7000.74 4623
7001.53 4551
7002.32 4558
7003.11 4523
7003.90 4399
7004.69 4167
7005.48 4041
7006.27 3890
7007.06 3632
7007.85 3476
7008.64 3402
7009.43 3293
7010.22 3202
7011.01 3329
7011.80 3366
7012.59 3498
7013.38 3529
7014.17 3616
7014.96 3727
7015.75 3740
7016.54 3748
7017.33 3708
7018.12 3654
7018.91 3547
7019.70 3417
7020.49 3501
7021.28 3656
7022.07 3588
7022.87 3722
7023.66 3899
7024.45 3898
7025.24 3902
7026.03 4002
7026.82 4047
7027.61 3896
7028.40 3924
7029.19 3871
7029.99 3759
7030.78 3727
7031.57 3686
7032.36 3596
7033.15 3574
7033.94 3513
7034.74 3525
7035.53 3599
7036.32 3637
7037.11 3701
7037.90 3884
7038.69 3893
7039.49 4096
7040.28 4088
7041.07 4066
7041.86 4131
7042.65 4177
7043.45 4314
7044.24 4342
7045.03 4363
7045.82 4377
7046.61 4294
7047.41 4369
7048.20 4294
7048.99 4246
7049.78 4344
7050.58 4485
7051.37 4634
7052.16 4709
7052.95 4680
7053.75 4648
7054.54 4467
7055.33 4210
7056.13 4015
7056.92 3952
7057.71 3824
7058.50 3793
7059.30 3849
7060.09 3835
7060.88 3804
7061.68 3802
7062.47 3759
7063.26 3656
7064.06 3608
7064.85 3534
7065.64 3385
7066.44 3304
7067.23 3264
7068.02 3195
7068.82 3196
7069.61 3085
7070.40 3033
7071.20 3033
7071.99 2961
7072.78 3025
7073.58 2948
7074.37 2867
7075.17 2910
7075.96 2822
7076.75 2822
7077.55 2755
7078.34 2667
7079.14 2719
7079.93 2730
7080.72 2704
7081.52 2656
7082.31 2663
7083.11 2644
7083.90 2633
7084.70 2607
7085.49 2572
7086.28 2482
7087.08 2482
7087.87 2490
7088.67 2471
7089.46 2524
7090.26 2482
7091.05 2446
7091.85 2423
7092.64 2371
7093.44 2391
7094.23 2435
7095.03 2346
7095.82 2352
7096.62 2355
7097.41 2316
7098.21 2282
7099.00 2233
7099.80 2263
7100.59 2188
7101.39 2269
7102.18 2277
7102.98 2246
7103.77 2226
7104.57 2208
7105.37 2146
7106.16 2063
7106.96 1992
7107.75 2062
7108.55 2084
7109.34 2007
7110.14 2092
7110.94 2079
7111.73 2069
7112.53 2060
7113.32 2031
7114.12 2013
7114.92 2046
7115.71 2033
7116.51 2036
7117.30 2130
7118.10 2140
7118.90 2075
7119.69 2085
7120.49 2078
7121.29 2030
7122.08 2072
7122.88 2109
7123.68 2110
7124.47 2013
7125.27 2030
7126.07 2037
7126.86 2046
7127.66 2057
7128.46 2088
7129.25 2167
7130.05 2130
7130.85 2201
7131.64 2191
7132.44 2191
7133.24 2181
7134.04 2112
7134.83 2070
7135.63 2138
7136.43 2066
7137.23 1969
7138.02 1962
7138.82 1942
7139.62 1864
7140.42 1882
7141.21 1900
7142.01 1872
7142.81 1782
7143.61 1815
7144.40 1816
7145.20 1841
7146.00 1817
7146.80 1831
7147.59 1778
7148.39 1695
7149.19 1736
7149.99 1704
7150.79 1714
7151.59 1635
7152.38 1668
7153.18 1655
7153.98 1630
7154.78 1708
7155.58 1775
7156.38 1717
7157.17 1756
7157.97 1720
7158.77 1737
7159.57 1727
7160.37 1748
7161.17 1748
7161.97 1714
7162.76 1673
7163.56 1683
7164.36 1693
7165.16 1710
7165.96 1690
7166.76 1595
7167.56 1618
7168.36 1680
7169.16 1631
7169.96 1608
7170.75 1652
7171.55 1620
7172.35 1580
7173.15 1548
7173.95 1551
7174.75 1519
7175.55 1521
7176.35 1568
7177.15 1497
7177.95 1479
7178.75 1502
7179.55 1530
7180.35 1507
7181.15 1512
7181.95 1502
7182.75 1490
7183.55 1504
7184.35 1580
7185.15 1540
7185.95 1523
7186.75 1513
7187.55 1523
7188.35 1458
7189.15 1464
7189.95 1475
7190.75 1478
7191.55 1480
7192.35 1443
7193.15 1488
7193.95 1441
7194.75 1443
7195.55 1417
7196.35 1407
7197.15 1526
7197.95 1493
7198.76 1490
7199.56 1423
7200.36 1459
7201.16 1510
7201.96 1540
7202.76 1523
7203.56 1519
7204.36 1512
7205.16 1492
7205.96 1524
7206.77 1493
7207.57 1513
7208.37 1522
7209.17 1540
7209.97 1523
7210.77 1530
7211.57 1582
7212.38 1588
7213.18 1571
7213.98 1631
7214.78 1560
7215.58 1617
7216.38 1577
7217.19 1590
7217.99 1552
7218.79 1565
7219.59 1662
7220.39 1678
7221.20 1609
7222.00 1591
7222.80 1610
7223.60 1592
7224.40 1595
7225.21 1636
7226.01 1624
7226.81 1529
7227.61 1565
7228.42 1579
7229.22 1548
7230.02 1549
7230.82 1468
7231.63 1516
7232.43 1575
7233.23 1600
7234.03 1572
7234.84 1625
7235.64 1654
7236.44 1743
7237.25 1793
7238.05 1842
7238.85 1820
7239.65 1761
7240.46 1747
7241.26 1695
7242.06 1678
7242.87 1646
7243.67 1570
7244.47 1592
7245.28 1607
7246.08 1565
7246.88 1598
7247.69 1548
7248.49 1567
7249.30 1556
7250.10 1500
7250.90 1515
7251.71 1538
7252.51 1526
7253.31 1540
7254.12 1534
7254.92 1540
7255.73 1573
7256.53 1538
7257.33 1606
7258.14 1626
7258.94 1582
7259.75 1511
7260.55 1547
7261.35 1470
7262.16 1505
7262.96 1480
7263.77 1474
7264.57 1448
7265.38 1512
7266.18 1584
7266.99 1531
7267.79 1532
7268.59 1543
7269.40 1578
7270.20 1559
7271.01 1575
7271.81 1512
7272.62 1549
7273.42 1541
7274.23 1530
7275.03 1469
7275.84 1527
7276.64 1667
7277.45 1674
7278.25 1617
7279.06 1619
7279.86 1674
7280.67 1726
7281.48 1791
7282.28 1898
7283.09 2063
7283.89 2218
7284.70 2422
7285.50 2500
7286.31 2633
7287.11 2568
7287.92 2470
7288.73 2445
7289.53 2295
7290.34 2168
7291.14 1974
7291.95 1882
7292.76 1895
7293.56 1840
7294.37 1740
7295.17 1739
7295.98 1727
7296.79 1753
7297.59 1767
7298.40 1782
7299.21 1734
7300.01 1733
7300.82 1797
7301.62 1797
7302.43 1759
7303.24 1743
7304.04 1804
7304.85 1722
7305.66 1712
7306.46 1781
7307.27 1792
7308.08 1810
7308.89 1886
7309.69 1877
7310.50 1872
7311.31 1968
7312.11 2013
7312.92 1993
7313.73 2097
7314.53 2061
7315.34 2074
7316.15 2259
7316.96 2347
7317.76 2482
7318.57 2681
7319.38 3011
7320.19 3308
7320.99 3556
7321.80 3645
7322.61 3454
7323.42 3179
7324.22 3046
7325.03 2860
7325.84 2528
7326.65 2425
7327.46 2331
7328.26 2217
7329.07 2126
7329.88 2004
7330.69 2001
7331.50 2021
7332.30 2012
7333.11 2001
7333.92 1990
7334.73 1934
7335.54 1989
7336.35 1958
7337.15 1979
7337.96 1942
7338.77 1997
7339.58 1904
7340.39 1889
7341.20 1979
7342.01 1908
7342.82 1874
7343.62 1861
7344.43 1810
7345.24 1743
7346.05 1691
7346.86 1742
7347.67 1706
7348.48 1644
7349.29 1662
7350.10 1643
7350.91 1642
7351.71 1613
7352.52 1596
7353.33 1630
7354.14 1565
7354.95 1591
7355.76 1528
7356.57 1533
7357.38 1588
7358.19 1558
7359.00 1547
7359.81 1528
7360.62 1469
7361.43 1534
7362.24 1553
7363.05 1562
7363.86 1574
7364.67 1594
7365.48 1591
7366.29 1535
7367.10 1561
7367.91 1597
7368.72 1579
7369.53 1564
7370.34 1584
7371.15 1540
7371.96 1526
7372.77 1468
7373.58 1503
7374.39 1505
7375.20 1542
7376.01 1534
7376.82 1568
7377.63 1516
7378.45 1567
7379.26 1609
7380.07 1685
7380.88 1765
7381.69 1829
7382.50 1827
7383.31 1847
7384.12 1851
7384.93 1788
7385.74 1784
7386.56 1744
7387.37 1655
7388.18 1613
7388.99 1546
7389.80 1509
7390.61 1538
7391.42 1496
7392.24 1418
7393.05 1405
7393.86 1414
7394.67 1381
7395.48 1419
7396.29 1403
7397.10 1408
7397.92 1427
7398.73 1450
7399.54 1435
7400.35 1475
7401.16 1428
7401.98 1430
7402.79 1432
7403.60 1398
7404.41 1380
7405.23 1360
7406.04 1345
7406.85 1372
7407.66 1357
7408.47 1310
7409.29 1356
7410.10 1371
7410.91 1297
7411.72 1334
7412.54 1289
7413.35 1335
7414.16 1333
7414.98 1276
7415.79 1277
7416.60 1234
7417.41 1272
7418.23 1272
7419.04 1292
7419.85 1238
7420.67 1229
7421.48 1239
7422.29 1274
7423.11 1250
7423.92 1275
7424.73 1240
7425.54 1248
7426.36 1262
7427.17 1244
7427.99 1230
7428.80 1240
7429.61 1246
7430.43 1256
7431.24 1282
7432.05 1257
7432.87 1246
7433.68 1248
7434.49 1240
7435.31 1235
7436.12 1249
7436.94 1227
7437.75 1275
7438.56 1301
7439.38 1347
7440.19 1273
7441.01 1261
7441.82 1281
7442.64 1274
7443.45 1283
7444.26 1266
7445.08 1257
7445.89 1256
7446.71 1240
7447.52 1212
7448.34 1259
7449.15 1210
7449.97 1218
7450.78 1248
7451.59 1216
7452.41 1276
7453.22 1296
7454.04 1268
7454.85 1234
7455.67 1219
7456.48 1270
7457.30 1259
7458.11 1286
7458.93 1268
7459.74 1301
7460.56 1254
7461.38 1237
7462.19 1253
7463.01 1252
7463.82 1227
7464.64 1254
7465.45 1297
7466.27 1293
7467.08 1257
7467.90 1257
7468.72 1335
7469.53 1350
7470.35 1326
7471.16 1322
7471.98 1361
7472.79 1362
7473.61 1373
7474.43 1433
7475.24 1477
7476.06 1440
7476.87 1468
7477.69 1461
7478.51 1402
7479.32 1422
7480.14 1406
7480.96 1472
7481.77 1390
7482.59 1427
7483.41 1449
7484.22 1420
7485.04 1397
7485.85 1392
7486.67 1313
7487.49 1403
7488.31 1395
7489.12 1370
7489.94 1386
7490.76 1368
7491.57 1338
7492.39 1340
7493.21 1333
7494.02 1409
7494.84 1353
7495.66 1316
7496.48 1312
7497.29 1344
7498.11 1323
7498.93 1357
7499.74 1347
7500.56 1348
7501.38 1331
7502.20 1323
7503.01 1339
7503.83 1377
7504.65 1387
7505.47 1355
7506.29 1285
7507.10 1365
7507.92 1387
7508.74 1428
7509.56 1343
7510.37 1407
7511.19 1355
7512.01 1311
7512.83 1288
7513.65 1374
7514.47 1361
7515.28 1328
7516.10 1387
7516.92 1305
7517.74 1267
7518.56 1337
7519.38 1330
7520.19 1314
7521.01 1245
7521.83 1262
7522.65 1317
7523.47 1324
7524.29 1331
7525.11 1320
7525.92 1289
7526.74 1295
7527.56 1288
7528.38 1380
7529.20 1350
7530.02 1330
7530.84 1286
7531.66 1286
7532.48 1339
7533.30 1410
7534.12 1425
7534.93 1340
7535.75 1325
7536.57 1352
7537.39 1376
7538.21 1363
7539.03 1338
7539.85 1385
7540.67 1371
7541.49 1341
7542.31 1355
7543.13 1328
7543.95 1336
7544.77 1379
7545.59 1407
7546.41 1369
7547.23 1381
7548.05 1347
7548.87 1396
7549.69 1361
7550.51 1367
7551.33 1368
7552.15 1408
7552.97 1382
7553.79 1353
7554.61 1342
7555.43 1394
7556.25 1401
7557.07 1447
7557.89 1452
7558.71 1400
7559.53 1397
7560.36 1423
7561.18 1472
7562.00 1497
7562.82 1490
7563.64 1474
7564.46 1473
7565.28 1426
7566.10 1446
7566.92 1474
7567.74 1497
7568.56 1525
7569.39 1460
7570.21 1511
7571.03 1524
7571.85 1524
7572.67 1521
7573.49 1535
7574.31 1501
7575.14 1554
7575.96 1529
7576.78 1541
7577.60 1547
7578.42 1578
7579.24 1580
7580.06 1552
7580.89 1544
7581.71 1607
7582.53 1604
7583.35 1627
7584.17 1632
7585.00 1684
7585.82 1676
7586.64 1633
7587.46 1670
7588.29 1717
7589.11 1796
7589.93 1768
7590.75 1766
7591.57 1771
7592.40 1805
7593.22 1786
7594.04 1802
7594.86 1854
7595.69 1891
7596.51 1871
7597.33 1959
7598.15 2022
7598.98 1982
7599.80 2017
7600.62 2018
7601.45 2073
7602.27 2121
7603.09 2170
7603.92 2156
7604.74 2261
7605.56 2294
7606.38 2283
7607.21 2286
7608.03 2349
7608.85 2328
7609.68 2255
7610.50 2273
7611.32 2236
7612.15 2193
7612.97 2083
7613.80 2187
7614.62 2237
7615.44 2314
7616.27 2297
7617.09 2416
7617.91 2574
7618.74 2739
7619.56 2950
7620.39 3005
7621.21 3017
7622.03 2966
7622.86 2866
7623.68 2768
7624.51 2750
7625.33 2726
7626.15 2590
7626.98 2610
7627.80 2641
7628.63 2568
7629.45 2623
7630.28 2634
7631.10 2668
7631.93 2742
7632.75 2713
7633.58 2664
7634.40 2704
7635.22 2652
7636.05 2571
7636.87 2452
7637.70 2283
7638.52 2197
7639.35 2119
7640.17 2098
7641.00 2029
7641.82 2025
7642.65 1960
7643.47 1991
7644.30 2026
7645.13 2046
7645.95 2105
7646.78 2094
7647.60 2156
7648.43 2112
7649.25 2146
7650.08 2105
7650.90 2053
7651.73 1966
7652.55 1908
7653.38 1846
7654.21 1760
7655.03 1750
7655.86 1700
7656.68 1678
7657.51 1688
7658.34 1621
7659.16 1598
7659.99 1633
7660.81 1627
7661.64 1635
7662.47 1663
7663.29 1662
7664.12 1629
7664.95 1631
7665.77 1579
7666.60 1649
7667.42 1630
7668.25 1614
7669.08 1635
7669.90 1622
7670.73 1615
7671.56 1647
7672.38 1569
7673.21 1554
7674.04 1520
7674.87 1524
7675.69 1540
7676.52 1539
7677.35 1538
7678.17 1529
7679.00 1506
7679.83 1547
7680.65 1586
7681.48 1556
7682.31 1558
7683.14 1608
7683.96 1674
7684.79 1701
7685.62 1781
7686.45 1803
7687.27 1842
7688.10 1755
7688.93 1785
7689.76 1736
7690.58 1719
7691.41 1687
7692.24 1650
7693.07 1639
7693.90 1678
7694.72 1626
7695.55 1588
7696.38 1653
7697.21 1654
7698.04 1694
7698.86 1674
7699.69 1702
7700.52 1733
7701.35 1739
7702.18 1677
7703.01 1677
7703.83 1636
7704.66 1595
7705.49 1534
7706.32 1566
7707.15 1522
7707.98 1509
7708.81 1473
7709.63 1486
7710.46 1474
7711.29 1476
7712.12 1451
7712.95 1433
7713.78 1465
7714.61 1406
7715.44 1397
7716.27 1367
7717.10 1379
7717.93 1397
7718.75 1359
7719.58 1387
7720.41 1317
7721.24 1325
7722.07 1345
7722.90 1326
7723.73 1361
7724.56 1402
7725.39 1369
7726.22 1368
7727.05 1370
7727.88 1383
7728.71 1407
7729.54 1388
7730.37 1397
7731.20 1396
7732.03 1370
7732.86 1369
7733.69 1327
7734.52 1326
7735.35 1365
7736.18 1298
7737.01 1255
7737.84 1237
7738.67 1266
7739.50 1258
7740.33 1260
7741.16 1266
7741.99 1283
7742.82 1261
7743.65 1239
7744.48 1271
7745.31 1226
7746.14 1300
7746.98 1281
7747.81 1263
7748.64 1296
7749.47 1321
7750.30 1323
7751.13 1279
7751.96 1212
7752.79 1224
7753.62 1301
7754.45 1253
7755.29 1251
7756.12 1267
7756.95 1228
7757.78 1208
7758.61 1208
7759.44 1241
7760.27 1220
7761.11 1225
7761.94 1205
7762.77 1172
7763.60 1189
7764.43 1231
7765.26 1198
7766.10 1231
7766.93 1211
7767.76 1220
7768.59 1264
7769.42 1284
7770.26 1262
7771.09 1233
7771.92 1265
7772.75 1240
7773.58 1286
7774.42 1310
7775.25 1278
7776.08 1244
7776.91 1281
7777.75 1309
7778.58 1265
7779.41 1264
7780.24 1242
7781.08 1305
7781.91 1323
7782.74 1288
7783.57 1309
7784.41 1272
7785.24 1308
7786.07 1262
7786.91 1325
7787.74 1374
7788.57 1301
7789.40 1299
7790.24 1341
7791.07 1335
7791.90 1409
7792.74 1359
7793.57 1323
7794.40 1397
7795.24 1409
7796.07 1421
7796.90 1397
7797.74 1409
7798.57 1405
7799.40 1447
7800.24 1467
7801.07 1456
7801.91 1468
7802.74 1470
7803.57 1392
7804.41 1514
7805.24 1502
7806.07 1477
7806.91 1541
7807.74 1558
7808.58 1609
7809.41 1597
7810.25 1601
7811.08 1653
7811.91 1698
7812.75 1764
7813.58 1827
7814.42 1823
7815.25 1886
7816.09 1927
7816.92 2016
7817.75 2015
7818.59 2034
7819.42 2024
7820.26 2065
7821.09 2021
7821.93 2052
7822.76 2087
7823.60 2068
7824.43 2182
7825.27 2191
7826.10 2223
7826.94 2125
7827.77 2114
7828.61 2121
7829.44 2032
7830.28 1968
7831.11 1961
7831.95 2018
7832.78 2093
7833.62 2203
7834.46 2267
7835.29 2329
7836.13 2289
7836.96 2376
7837.80 2372
7838.63 2314
7839.47 2146
7840.31 2139
7841.14 2048
7841.98 1933
7842.81 1923
7843.65 1863
7844.48 1866
7845.32 1823
7846.16 1707
7846.99 1701
7847.83 1712
7848.67 1695
7849.50 1673
7850.34 1675
7851.17 1702
7852.01 1681
7852.85 1704
7853.68 1696
7854.52 1757
7855.36 1679
7856.19 1756
7857.03 1738
7857.87 1733
7858.70 1707
7859.54 1732
7860.38 1675
7861.21 1685
7862.05 1765
7862.89 1763
7863.72 1691
7864.56 1700
7865.40 1682
7866.24 1660
7867.07 1693
7867.91 1718
7868.75 1763
7869.59 1753
7870.42 1803
7871.26 1782
7872.10 1779
7872.94 1882
7873.77 1910
7874.61 1886
7875.45 1955
7876.29 2000
7877.12 2063
7877.96 2177
7878.80 2251
7879.64 2381
7880.47 2428
7881.31 2467
7882.15 2468
7882.99 2462
7883.83 2437
7884.66 2413
7885.50 2374
7886.34 2231
7887.18 2166
7888.02 2182
7888.86 2130
7889.69 2100
7890.53 2133
7891.37 2141
7892.21 2215
7893.05 2296
7893.89 2260
7894.73 2185
7895.56 2227
7896.40 2171
7897.24 2151
7898.08 2037
7898.92 1987
7899.76 1992
7900.60 1978
7901.44 1917
7902.28 1876
7903.12 1858
7903.95 1803
7904.79 1817
7905.63 1828
7906.47 1796
7907.31 1755
7908.15 1821
7908.99 1758
7909.83 1783
7910.67 1790
7911.51 1752
7912.35 1736
7913.19 1791
7914.03 1845
7914.87 1868
7915.71 2005
7916.55 2018
7917.39 2061
7918.23 2074
7919.07 2073
7919.91 2064
7920.75 2004
7921.59 1962
7922.43 1924
7923.27 1798
7924.11 1772
7924.95 1801
7925.79 1765
7926.63 1679
7927.47 1645
7928.31 1652
7929.15 1622
7929.99 1583
7930.83 1560
7931.67 1559
7932.51 1578
7933.35 1595
7934.19 1618
7935.04 1601
7935.88 1620
7936.72 1596
7937.56 1547
7938.40 1586
7939.24 1529
7940.08 1601
7940.92 1523
7941.76 1524
7942.60 1585
7943.45 1587
7944.29 1592
7945.13 1613
7945.97 1580
7946.81 1626
7947.65 1631
7948.49 1668
7949.34 1671
7950.18 1670
7951.02 1696
7951.86 1796
7952.70 1746
7953.54 1811
7954.39 1879
7955.23 1888
7956.07 2007
7956.91 2071
7957.75 2112
7958.60 2111
7959.44 2083
7960.28 2128
7961.12 2020
7961.96 2113
7962.81 2069
7963.65 2069
7964.49 2005
7965.33 2050
7966.18 2019
7967.02 2060
7967.86 2211
7968.70 2321
7969.55 2414
7970.39 2479
7971.23 2376
7972.08 2235
7972.92 2126
7973.76 2058
7974.60 1961
7975.45 1858
7976.29 1842
7977.13 1798
7977.98 1756
7978.82 1693
7979.66 1682
7980.51 1639
7981.35 1586
7982.19 1654
7983.04 1572
7983.88 1554
7984.72 1557
7985.57 1570
7986.41 1501
7987.25 1521
7988.10 1444
7988.94 1443
7989.78 1495
7990.63 1510
7991.47 1404
7992.32 1373
7993.16 1366
7994.00 1344
7994.85 1328
7995.69 1289
7996.54 1303
7997.38 1312
7998.22 1270
7999.07 1272
7999.91 1208
8000.76 1202
8001.60 1225
8002.45 1266
8003.29 1238
8004.13 1169
8004.98 1209
8005.82 1168
8006.67 1161
8007.51 1167
8008.36 1196
8009.20 1221
8010.05 1173
8010.89 1156
8011.74 1178
8012.58 1138
8013.43 1146
8014.27 1151
8015.12 1148
8015.96 1130
8016.81 1099
8017.65 1068
8018.50 1119
8019.34 1092
8020.19 1145
8021.03 1131
8021.88 1118
8022.72 1044
8023.57 1054
8024.41 1115
8025.26 1109
8026.11 1128
8026.95 1134
8027.80 1091
8028.64 1087
8029.49 1060
8030.33 1108
8031.18 1084
8032.03 1136
8032.87 1117
8033.72 1096
8034.56 1051
8035.41 1050
8036.26 1037
8037.10 1067
8037.95 1116
8038.80 1106
8039.64 1137
8040.49 1104
8041.34 1111
8042.18 1082
8043.03 1071
8043.87 1082
8044.72 1116
8045.57 1070
8046.41 1118
8047.26 1105
8048.11 1113
8048.96 1114
8049.80 1081
8050.65 1024
8051.50 1070
8052.34 1047
8053.19 1064
8054.04 1046
8054.88 1038
8055.73 993
8056.58 1002
8057.43 1002
8058.27 1036
8059.12 1025
8059.97 1009
8060.82 957
8061.66 975
8062.51 992
8063.36 1004
8064.21 995
8065.05 1025
8065.90 1013
8066.75 986
8067.60 965
8068.44 957
8069.29 993
8070.14 981
8070.99 972
8071.84 983
8072.68 978
8073.53 969
8074.38 969
8075.23 979
8076.08 1004
8076.93 935
8077.77 961
8078.62 1013
8079.47 953
8080.32 979
8081.17 993
8082.02 980
8082.87 959
8083.71 999
8084.56 1031
8085.41 983
8086.26 909
8087.11 970
8087.96 984
8088.81 982
8089.66 945
8090.51 990
8091.35 1034
8092.20 985
8093.05 954
8093.90 970
8094.75 958
8095.60 947
8096.45 927
8097.30 965
8098.15 955
8099.00 907
8099.85 923
8100.70 986
8101.55 1001
8102.40 962
8103.25 947
8104.10 948
8104.95 961
8105.80 940
8106.65 995
8107.50 944
8108.35 973
8109.20 983
8110.05 1007
8110.90 1009
8111.75 996
8112.60 1001
8113.45 954
8114.30 963
8115.15 960
8116.00 987
8116.85 978
8117.70 984
8118.55 992
8119.40 1002
8120.25 989
8121.10 1039
8121.95 1007
8122.80 998
8123.65 1043
8124.50 1046
8125.35 1058
8126.20 1031
8127.06 1013
8127.91 1054
8128.76 1073
8129.61 1081
8130.46 1019
8131.31 1100
8132.16 1137
8133.01 1139
8133.86 1152
8134.72 1193
8135.57 1199
8136.42 1129
8137.27 1136
8138.12 1114
8138.97 1121
8139.83 1134
8140.68 1101
8141.53 1058
8142.38 1091
8143.23 1087
8144.08 1083
8144.94 1088
8145.79 1060
8146.64 1138
8147.49 1075
8148.34 1064
8149.20 1098
8150.05 1101
8150.90 1099
8151.75 1120
8152.60 1147
8153.46 1126
8154.31 1159
8155.16 1220
8156.01 1238
8156.87 1322
8157.72 1390
8158.57 1279
8159.42 1220
8160.28 1250
8161.13 1183
8161.98 1126
8162.84 1174
8163.69 1150
8164.54 1086
8165.39 1107
8166.25 1054
8167.10 1047
8167.95 1010
8168.81 993
8169.66 1039
8170.51 1018
8171.37 951
8172.22 1003
8173.07 995
8173.93 976
8174.78 951
8175.63 951
8176.49 984
8177.34 949
8178.19 971
8179.05 918
8179.90 930
8180.76 941
8181.61 961
8182.46 964
8183.32 903
8184.17 860
8185.02 885
8185.88 902
8186.73 917
8187.59 876
8188.44 898
8189.30 913
8190.15 919
8191.00 914
8191.86 881
8192.71 901
8193.57 960
8194.42 897
8195.28 872
8196.13 902
8196.99 939
8197.84 889
8198.69 915
8199.55 919
8200.40 906
8201.26 881
8202.11 917
8202.97 898
8203.82 879
8204.68 889
8205.53 877
8206.39 908
8207.24 885
8208.10 867
8208.95 888
8209.81 893
8210.67 910
8211.52 926
8212.38 884
8213.23 913
8214.09 918
8214.94 983
8215.80 928
8216.65 895
8217.51 945
8218.37 992
8219.22 933
8220.08 946
8220.93 950
8221.79 941
8222.64 922
8223.50 964
8224.36 993
8225.21 968
8226.07 922
8226.92 960
8227.78 953
8228.64 995
8229.49 972
8230.35 907
8231.21 892
8232.06 895
8232.92 907
8233.78 935
8234.63 903
8235.49 896
8236.35 887
8237.20 879
8238.06 814
8238.92 872
8239.77 859
8240.63 881
8241.49 854
8242.34 845
8243.20 851
8244.06 852
8244.91 880
8245.77 882
8246.63 893
8247.49 883
8248.34 841
8249.20 861
8250.06 870
8250.92 880
8251.77 852
8252.63 845
8253.49 854
8254.35 837
8255.20 856
8256.06 906
8256.92 890
8257.78 865
8258.63 889
8259.49 861
8260.35 872
8261.21 857
8262.07 898
8262.92 899
8263.78 889
8264.64 896
8265.50 898
8266.36 915
8267.22 891
8268.07 878
8268.93 931
8269.79 954
8270.65 944
8271.51 934
8272.37 928
8273.22 940
8274.08 959
8274.94 972
8275.80 999
8276.66 986
8277.52 1029
8278.38 1046
8279.24 1078
8280.09 1116
8280.95 1083
8281.81 1083
8282.67 1146
8283.53 1130
8284.39 1092
8285.25 1056
8286.11 1077
8286.97 1054
8287.83 1035
8288.69 996
8289.55 977
8290.41 994
8291.26 1019
8292.12 1044
8292.98 1025
8293.84 1050
8294.70 1084
8295.56 1051
8296.42 1053
8297.28 1055
8298.14 1037
8299.00 981
8299.86 1006
8300.72 1006
8301.58 983
8302.44 981
8303.30 996
8304.16 985
8305.02 946
8305.88 950
8306.74 950
8307.60 948
8308.46 940
8309.33 920
8310.19 910
8311.05 930
8311.91 924
8312.77 931
8313.63 912
8314.49 928
8315.35 914
8316.21 917
8317.07 895
8317.93 894
8318.79 874
8319.65 929
8320.52 927
8321.38 917
8322.24 871
8323.10 899
8323.96 861
8324.82 929
8325.68 881
8326.54 905
8327.41 909
8328.27 940
8329.13 927
8329.99 898
8330.85 868
8331.71 877
8332.57 824
8333.44 833
8334.30 865
8335.16 894
8336.02 901
8336.88 852
8337.75 873
8338.61 854
8339.47 879
8340.33 862
8341.19 860
8342.06 893
8342.92 918
8343.78 891
8344.64 888
8345.50 912
8346.37 959
8347.23 907
8348.09 855
8348.95 928
8349.82 989
8350.68 921
8351.54 921
8352.40 904
8353.27 929
8354.13 907
8354.99 908
8355.86 919
8356.72 869
8357.58 905
8358.45 911
8359.31 923
8360.17 914
8361.03 914
8361.90 859
8362.76 888
8363.62 910
8364.49 829
8365.35 875
8366.21 893
8367.08 918
8367.94 916
8368.80 935
8369.67 912
8370.53 963
8371.40 894
8372.26 894
8373.12 898
8373.99 879
8374.85 915
8375.71 926
8376.58 922
8377.44 922
8378.31 899
8379.17 915
8380.03 923
8380.90 967
8381.76 939
8382.63 922
8383.49 941
8384.36 913
8385.22 956
8386.08 1005
8386.95 980
8387.81 929
8388.68 972
8389.54 958
8390.41 959
8391.27 955
8392.14 954
8393.00 942
8393.87 959
8394.73 972
8395.60 963
8396.46 970
8397.33 974
8398.19 994
8399.06 984
8399.92 965
8400.79 961
8401.65 1004
8402.52 966
8403.38 998
8404.25 984
8405.11 974
8405.98 1015
8406.84 977
8407.71 1026
8408.58 989
8409.44 1033
8410.31 998
8411.17 1011
8412.04 1058
8412.90 1077
8413.77 1034
8414.64 1064
8415.50 1064
8416.37 1082
8417.23 1057
8418.10 1096
8418.97 1096
8419.83 1112
8420.70 1145
8421.56 1126
8422.43 1158
8423.30 1143
8424.16 1152
8425.03 1189
8425.90 1182
8426.76 1188
8427.63 1174
8428.50 1226
8429.36 1219
8430.23 1267
8431.10 1281
8431.96 1260
8432.83 1303
8433.70 1319
8434.56 1351
8435.43 1359
8436.30 1326
8437.16 1350
8438.03 1360
8438.90 1440
8439.77 1486
8440.63 1513
8441.50 1550
8442.37 1590
8443.24 1686
8444.10 1740
8444.97 1768
8445.84 1746
8446.71 1775
8447.57 1843
8448.44 1919
8449.31 1909
8450.18 1924
8451.04 1850
8451.91 1924
8452.78 1885
8453.65 1970
8454.52 2068
8455.38 2252
8456.25 2306
8457.12 2416
8457.99 2543
8458.86 2524
8459.72 2459
8460.59 2399
8461.46 2309
8462.33 2164
8463.20 2101
8464.07 2006
8464.93 1811
8465.80 1771
8466.67 1794
8467.54 1712
8468.41 1623
8469.28 1618
8470.15 1520
8471.02 1511
8471.88 1498
8472.75 1497
8473.62 1494
8474.49 1462
8475.36 1477
8476.23 1436
8477.10 1487
8477.97 1566
8478.84 1511
8479.71 1508
8480.58 1548
8481.44 1569
8482.31 1602
8483.18 1609
8484.05 1608
8484.92 1576
8485.79 1571
8486.66 1540
8487.53 1564
8488.40 1516
8489.27 1455
8490.14 1450
8491.01 1414
8491.88 1421
8492.75 1403
8493.62 1460
8494.49 1475
8495.36 1416
8496.23 1405
8497.10 1451
8497.97 1407
8498.84 1447
8499.71 1434
8500.58 1419
8501.45 1400
8502.32 1432
8503.19 1429
8504.06 1408
8504.93 1382
8505.80 1434
8506.67 1429
8507.55 1459
8508.42 1425
8509.29 1463
8510.16 1488
8511.03 1481
8511.90 1475
8512.77 1536
8513.64 1558
8514.51 1531
8515.38 1557
8516.25 1608
8517.13 1570
8518.00 1556
8518.87 1600
8519.74 1612
8520.61 1592
8521.48 1673
8522.35 1762
8523.23 1810
8524.10 1851
8524.97 2051
8525.84 2207
8526.71 2323
8527.58 2403
8528.46 2369
8529.33 2416
8530.20 2338
8531.07 2242
8531.94 2125
8532.81 2064
8533.69 1981
8534.56 1873
8535.43 1824
8536.30 1742
8537.18 1682
8538.05 1683
8538.92 1650
8539.79 1639
8540.66 1654
8541.54 1645
8542.41 1545
8543.28 1486
8544.15 1442
8545.03 1443
8545.90 1485
8546.77 1494
8547.64 1479
8548.52 1449
8549.39 1511
8550.26 1524
8551.14 1606
8552.01 1736
8552.88 1813
8553.76 1930
8554.63 2104
8555.50 2144
8556.37 2185
8557.25 2200
8558.12 2180
8558.99 2067
8559.87 1970
8560.74 1923
8561.61 1772
8562.49 1734
8563.36 1639
8564.24 1597
8565.11 1518
8565.98 1476
8566.86 1468
8567.73 1444
8568.60 1425
8569.48 1374
8570.35 1365
8571.23 1353
8572.10 1343
8572.97 1359
8573.85 1342
8574.72 1304
8575.60 1331
8576.47 1320
8577.34 1332
8578.22 1314
8579.09 1306
8579.97 1318
8580.84 1325
8581.72 1322
8582.59 1324
8583.47 1307
8584.34 1348
8585.21 1339
8586.09 1352
8586.96 1387
8587.84 1372
8588.71 1373
8589.59 1378
8590.46 1404
8591.34 1461
8592.21 1427
8593.09 1405
8593.96 1455
8594.84 1439
8595.71 1472
8596.59 1478
8597.46 1516
8598.34 1471
8599.22 1470
8600.09 1443
8600.97 1488
8601.84 1512
8602.72 1513
8603.59 1575
8604.47 1536
8605.34 1529
8606.22 1549
8607.10 1576
8607.97 1552
8608.85 1618
8609.72 1587
8610.60 1634
8611.47 1614
8612.35 1630
8613.23 1608
8614.10 1640
8614.98 1692
8615.86 1699
8616.73 1665
8617.61 1746
8618.48 1747
8619.36 1778
8620.24 1785
8621.11 1839
8621.99 1875
8622.87 1880
8623.74 1880
8624.62 1894
8625.50 1909
8626.37 1932
8627.25 1963
8628.13 1917
8629.00 1927
8629.88 1988
8630.76 2004
8631.64 2020
8632.51 1971
8633.39 1994
8634.27 2050
8635.14 2071
8636.02 2069
8636.90 2059
8637.78 2038
8638.65 2098
8639.53 2112
8640.41 2098
8641.29 2166
8642.16 2166
8643.04 2214
8643.92 2237
8644.80 2252
8645.67 2284
8646.55 2312
8647.43 2364
8648.31 2460
8649.18 2535
8650.06 2521
8650.94 2483
8651.82 2543
8652.70 2639
8653.58 2620
8654.45 2527
8655.33 2535
8656.21 2699
8657.09 2738
8657.97 2726
8658.84 2891
8659.72 2976
8660.60 3078
8661.48 3275
8662.36 3539
8663.24 3860
8664.12 4096
8664.99 4381
8665.87 4538
8666.75 4714
8667.63 4742
8668.51 4727
8669.39 4676
8670.27 4451
8671.15 4299
8672.03 4199
8672.91 4094
8673.78 4076
8674.66 3930
8675.54 3943
8676.42 3907
8677.30 3775
8678.18 3604
8679.06 3532
8679.94 3353
8680.82 3165
8681.70 2978
8682.58 2924
8683.46 2852
8684.34 2709
8685.22 2696
8686.10 2670
8686.98 2644
8687.86 2724
8688.74 2838
8689.62 2969
8690.50 3173
8691.38 3394
8692.26 3691
8693.14 3976
8694.02 4086
8694.90 4126
8695.78 4103
8696.66 3955
8697.54 3821
8698.42 3736
8699.30 3688
8700.18 3459
8701.06 3333
8701.94 3246
8702.82 3121
8703.70 3048
8704.58 2919
8705.46 2863
8706.34 2809
8707.23 2607
8708.11 2431
8708.99 2377
8709.87 2245
8710.75 2159
8711.63 2088
8712.51 1923
8713.39 1910
8714.27 1860
8715.16 1791
8716.04 1763
8716.92 1705
8717.80 1665
8718.68 1710
8719.56 1687
8720.44 1708
8721.33 1694
8722.21 1717
8723.09 1685
8723.97 1674
8724.85 1669
8725.73 1737
8726.62 1664
8727.50 1681
8728.38 1623
8729.26 1737
8730.14 1698
8731.03 1736
8731.91 1710
8732.79 1712
8733.67 1698
8734.55 1727
8735.44 1705
8736.32 1737
8737.20 1680
8738.08 1676
8738.97 1661
8739.85 1717
8740.73 1701
8741.61 1702
8742.50 1724
8743.38 1668
8744.26 1659
8745.14 1631
8746.03 1616
8746.91 1596
8747.79 1639
8748.68 1591
8749.56 1611
8750.44 1544
8751.33 1653
8752.21 1593
8753.09 1628
8753.97 1668
8754.86 1705
8755.74 1648
8756.62 1687
8757.51 1724
8758.39 1757
8759.28 1761
8760.16 1784
8761.04 1722
8761.93 1746
8762.81 1739
8763.69 1779
8764.58 1741
8765.46 1728
8766.34 1658
8767.23 1694
8768.11 1733
8769.00 1686
8769.88 1652
8770.76 1661
8771.65 1648
8772.53 1654
8773.42 1655
8774.30 1590
8775.19 1603
8776.07 1534
8776.95 1566
8777.84 1544
8778.72 1536
8779.61 1525
8780.49 1495
8781.38 1463
8782.26 1484
8783.15 1470
8784.03 1479
8784.92 1511
8785.80 1478
8786.69 1543
8787.57 1557
8788.46 1545
8789.34 1593
8790.23 1578
8791.11 1582
8792.00 1593
8792.88 1578
8793.77 1594
8794.65 1609
8795.54 1528
8796.42 1556
8797.31 1517
8798.19 1479
8799.08 1486
8799.96 1425
8800.85 1440
8801.74 1434
8802.62 1474
8803.51 1446
8804.39 1422
8805.28 1414
8806.16 1435
8807.05 1459
8807.94 1454
8808.82 1419
8809.71 1397
8810.59 1411
8811.48 1368
8812.37 1395
8813.25 1432
8814.14 1376
8815.03 1317
8815.91 1393
8816.80 1427
8817.68 1449
8818.57 1450
8819.46 1483
8820.34 1463
8821.23 1471
8822.12 1498
8823.00 1450
8823.89 1516
8824.78 1466
8825.66 1428
8826.55 1389
8827.44 1385
8828.33 1376
8829.21 1355
8830.10 1379
8830.99 1315
8831.87 1351
8832.76 1323
8833.65 1288
8834.54 1308
8835.42 1300
8836.31 1275
8837.20 1241
8838.08 1250
8838.97 1228
8839.86 1202
8840.75 1255
8841.64 1227
8842.52 1237
8843.41 1183
8844.30 1145
8845.19 1190
8846.07 1135
8846.96 1203
8847.85 1154
8848.74 1083
8849.63 1129
8850.51 1120
8851.40 1074
8852.29 1077
8853.18 1111
8854.07 1112
8854.96 1070
8855.84 1044
8856.73 1084
8857.62 1065
8858.51 1077
8859.40 1014
8860.29 1048
8861.17 1099
8862.06 1062
8862.95 1058
8863.84 1052
8864.73 1015
8865.62 1085
8866.51 1046
8867.40 1040
8868.29 1057
8869.17 1019
8870.06 1037
8870.95 1007
8871.84 1016
8872.73 1039
8873.62 1016
8874.51 1041
8875.40 1006
8876.29 974
8877.18 1010
8878.07 956
8878.96 991
8879.85 977
8880.74 951
8881.63 980
8882.51 943
8883.40 982
8884.29 959
8885.18 959
8886.07 979
8886.96 1006
8887.85 995
8888.74 973
8889.63 973
8890.52 982
8891.41 960
8892.30 959
8893.19 938
8894.09 964
8894.98 911
8895.87 915
8896.76 944
8897.65 890
8898.54 912
8899.43 875
8900.32 903
8901.21 894
8902.10 935
8902.99 915
8903.88 885
8904.77 885
8905.66 946
8906.55 876
8907.44 866
8908.34 872
8909.23 894
8910.12 914
8911.01 883
8911.90 894
8912.79 892
8913.68 870
8914.57 870
8915.47 886
8916.36 869
8917.25 893
8918.14 827
8919.03 873
8919.92 830
8920.81 897
8921.71 847
8922.60 882
8923.49 879
8924.38 816
8925.27 835
8926.16 845
8927.06 846
8927.95 844
8928.84 850
8929.73 834
8930.62 837
8931.52 825
8932.41 819
8933.30 813
8934.19 824
8935.09 828
8935.98 795
8936.87 827
8937.76 819
8938.66 800
8939.55 813
8940.44 794
8941.33 829
8942.23 801
8943.12 806
8944.01 814
8944.90 787
8945.80 802
8946.69 807
8947.58 790
8948.48 797
8949.37 763
8950.26 780
8951.16 762
8952.05 778
8952.94 797
8953.84 814
8954.73 807
8955.62 816
8956.52 784
8957.41 766
8958.30 766
8959.20 828
8960.09 817
8960.98 793
8961.88 763
8962.77 785
8963.66 823
8964.56 789
8965.45 784
8966.35 849
8967.24 821
8968.13 839
8969.03 840
8969.92 849
8970.82 819
8971.71 784
8972.60 827
8973.50 795
8974.39 818
8975.29 794
8976.18 822
8977.08 814
8977.97 814
8978.87 789
8979.76 809
8980.65 865
8981.55 808
8982.44 865
8983.34 815
8984.23 767
8985.13 795
8986.02 841
8986.92 815
8987.81 788
8988.71 781
8989.60 800
8990.50 799
8991.39 820
8992.29 840
8993.18 822
8994.08 798
8994.97 839
8995.87 829
8996.76 807
8997.66 790
8998.56 827
8999.45 842
9000.35 821
9001.24 799
9002.14 797
9003.03 835
9003.93 833
9004.83 768
9005.72 778
9006.62 797
9007.51 781
9008.41 759
9009.31 802
9010.20 785
9011.10 771
9011.99 773
9012.89 786
9013.79 744
9014.68 764
9015.58 779
9016.48 750
9017.37 739
9018.27 729
9019.16 712
9020.06 712
9020.96 715
9021.85 705
9022.75 738
9023.65 711
9024.54 742
9025.44 735
9026.34 755
9027.24 704
9028.13 723
9029.03 767
9029.93 745
9030.82 734
9031.72 741
9032.62 739
9033.52 776
9034.41 741
9035.31 766
9036.21 766
9037.10 776
9038.00 763
9038.90 718
9039.80 730
9040.69 743
9041.59 749
9042.49 784
9043.39 729
9044.29 734
9045.18 752
9046.08 758
9046.98 764
9047.88 759
9048.78 775
9049.67 776
9050.57 759
9051.47 702
9052.37 726
9053.27 783
9054.16 762
9055.06 744
9055.96 797
9056.86 796
9057.76 820
9058.66 772
9059.55 780
9060.45 826
9061.35 789
9062.25 778
9063.15 783
9064.05 782
9064.95 776
9065.85 789
9066.74 786
9067.64 774
9068.54 785
9069.44 766
9070.34 757
9071.24 777
9072.14 794
9073.04 809
9073.94 781
9074.84 783
9075.74 793
9076.64 800
9077.53 792
9078.43 809
9079.33 820
9080.23 845
9081.13 777
9082.03 795
9082.93 788
9083.83 829
9084.73 833
9085.63 796
9086.53 797
9087.43 829
9088.33 844
9089.23 860
9090.13 914
9091.03 902
9091.93 905
9092.83 893
9093.73 891
9094.63 869
9095.53 872
9096.43 908
9097.33 870
9098.23 860
9099.13 893
9100.04 912
9100.94 861
9101.84 879
9102.74 891
9103.64 857
9104.54 859
9105.44 883
9106.34 833
9107.24 802
9108.14 833
9109.04 818
9109.94 798
9110.85 828
9111.75 841
9112.65 814
9113.55 779
9114.45 812
9115.35 810
9116.25 805
9117.15 824
9118.06 754
9118.96 768
9119.86 786
9120.76 764
9121.66 764
9122.56 765
9123.46 784
9124.37 798
9125.27 766
9126.17 755
9127.07 803
9127.97 777
9128.88 790
9129.78 753
9130.68 780
9131.58 750
9132.48 751
9133.39 776
9134.29 780
9135.19 730
9136.09 768
9137.00 771
9137.90 740
9138.80 783
9139.70 779
9140.61 727
9141.51 748
9142.41 747
9143.31 756
9144.22 788
9145.12 705
9146.02 722
9146.92 748
9147.83 758
9148.73 740
9149.63 735
9150.54 728
9151.44 777
9152.34 726
9153.25 756
9154.15 774
9155.05 742
9155.96 734
9156.86 759
9157.76 763
9158.67 747
9159.57 723
9160.47 759
9161.38 727
9162.28 749
9163.18 738
9164.09 781
9164.99 748
9165.90 725
9166.80 743
9167.70 759
9168.61 752
9169.51 782
9170.42 791
9171.32 801
9172.22 778
9173.13 768
9174.03 756
9174.94 781
9175.84 781
9176.74 818
9177.65 770
9178.55 741
9179.46 761
9180.36 754
9181.27 787
9182.17 765
9183.08 758
9183.98 714
9184.89 762
9185.79 768
9186.70 789
9187.60 750
9188.51 757
9189.41 728
9190.32 780
9191.22 727
9192.13 786
9193.03 762
9193.94 765
9194.84 776
9195.75 786
9196.65 816
9197.56 813
9198.46 819
9199.37 837
9200.27 804
9201.18 819
9202.08 821
9202.99 849
9203.90 838
9204.80 823
9205.71 856
9206.61 798
9207.52 790
9208.42 795
9209.33 775
9210.24 774
9211.14 758
9212.05 781
9212.95 738
9213.86 757
9214.77 759
9215.67 737
9216.58 721
9217.49 711
9218.39 742
9219.30 795
9220.21 772
9221.11 755
9222.02 772
9222.93 758
9223.83 768
9224.74 745
9225.65 770
9226.55 761
9227.46 736
9228.37 706
9229.27 724
9230.18 698
9231.09 717
9231.99 733
9232.90 749
9233.81 729
9234.72 741
9235.62 722
9236.53 709
9237.44 752
9238.34 720
9239.25 685
9240.16 701
9241.07 698
9241.97 678
9242.88 739
9243.79 694
9244.70 704
9245.61 710
9246.51 731
9247.42 700
9248.33 683
9249.24 701
9250.14 701
9251.05 721
9251.96 728
9252.87 732
9253.78 703
9254.69 717
9255.59 738
9256.50 672
9257.41 677
9258.32 666
9259.23 691
9260.14 711
9261.04 705
9261.95 687
9262.86 703
9263.77 733
9264.68 697
9265.59 696
9266.50 738
9267.40 754
9268.31 746
9269.22 718
9270.13 732
9271.04 697
9271.95 700
9272.86 770
9273.77 741
9274.68 730
9275.59 756
9276.49 775
9277.40 750
9278.31 725
9279.22 709
9280.13 723
9281.04 769
9281.95 722
9282.86 725
9283.77 709
9284.68 755
9285.59 735
9286.50 696
9287.41 715
9288.32 736
9289.23 740
9290.14 743
9291.05 739
9291.96 754
9292.87 765
9293.78 772
9294.69 777
9295.60 745
9296.51 725
9297.42 763
9298.33 757
9299.24 772
9300.15 754
9301.06 769
9301.97 742
9302.88 748
9303.79 784
9304.70 778
9305.61 763
9306.53 794
9307.44 815
9308.35 811
9309.26 841
9310.17 846
9311.08 832
9311.99 856
9312.90 890
9313.81 870
9314.72 827
9315.63 854
9316.55 838
9317.46 848
9318.37 836
9319.28 826
9320.19 801
9321.10 817
9322.01 784
9322.93 774
9323.84 800
9324.75 831
9325.66 802
9326.57 793
9327.48 779
9328.40 820
9329.31 791
9330.22 789
9331.13 754
9332.04 759
9332.96 796
9333.87 824
9334.78 820
9335.69 779
9336.60 783
9337.52 810
9338.43 832
9339.34 835
9340.25 804
9341.17 797
9342.08 852
9342.99 846
9343.90 853
9344.82 875
9345.73 831
9346.64 817
9347.55 795
9348.47 814
9349.38 818
9350.29 805
9351.21 815
9352.12 809
9353.03 807
9353.94 839
9354.86 817
9355.77 802
9356.68 809
9357.60 826
9358.51 778
9359.42 838
9360.34 790
9361.25 798
9362.16 796
9363.08 795
9363.99 821
9364.90 839
9365.82 831
9366.73 817
9367.65 830
9368.56 776
9369.47 815
9370.39 803
9371.30 799
9372.21 813
9373.13 805
9374.04 809
9374.96 841
9375.87 880
9376.79 869
9377.70 849
9378.61 863
9379.53 823
9380.44 827
9381.36 831
9382.27 831
9383.19 834
9384.10 825
9385.01 869
9385.93 844
9386.84 851
9387.76 883
9388.67 910
9389.59 892
9390.50 910
9391.42 922
9392.33 951
9393.25 953
9394.16 936
9395.08 972
9395.99 1007
9396.91 962
9397.82 996
9398.74 940
9399.65 961
9400.57 940
9401.48 897
9402.40 886
9403.32 905
9404.23 911
9405.15 929
9406.06 917
9406.98 876
9407.89 871
9408.81 904
9409.73 889
9410.64 878
9411.56 859
9412.47 877
9413.39 927
9414.30 933
9415.22 919
9416.14 968
9417.05 876
9417.97 888
9418.89 893
9419.80 907
9420.72 899
9421.63 920
9422.55 919
9423.47 930
9424.38 918
9425.30 939
9426.22 972
9427.13 993
9428.05 955
9428.97 942
9429.88 971
9430.80 980
9431.72 997
9432.63 1006
9433.55 1044
9434.47 999
9435.38 1038
9436.30 1028
9437.22 1028
9438.14 1043
9439.05 1098
9439.97 1162
9440.89 1092
9441.81 1099
9442.72 1153
9443.64 1159
9444.56 1161
9445.47 1175
9446.39 1191
9447.31 1224
9448.23 1172
9449.15 1192
9450.06 1134
9450.98 1128
9451.90 1197
9452.82 1193
9453.73 1229
9454.65 1248
9455.57 1240
9456.49 1200
9457.41 1206
9458.32 1205
9459.24 1194
9460.16 1136
9461.08 1090
9462.00 1052
9462.92 1096
9463.83 1047
9464.75 1017
9465.67 966
9466.59 998
9467.51 955
9468.43 990
9469.35 999
9470.26 970
9471.18 972
9472.10 962
9473.02 950
9473.94 936
9474.86 973
9475.78 970
9476.70 986
9477.62 1014
9478.54 1003
9479.45 1006
9480.37 1014
9481.29 989
9482.21 993
9483.13 964
9484.05 993
9484.97 992
9485.89 929
9486.81 981
9487.73 985
9488.65 1044
9489.57 987
9490.49 964
9491.41 988
9492.33 1002
9493.25 994
9494.17 1041
9495.09 1067
9496.01 1015
9496.93 1034
9497.85 1031
9498.77 1037
9499.69 1055
9500.61 1017
9501.53 1045
9502.45 1035
9503.37 1062
9504.29 1085
9505.21 1086
9506.13 1092
9507.05 1084
9507.97 1090
9508.89 1123
9509.81 1122
9510.73 1127
9511.65 1115
9512.57 1119
9513.49 1152
9514.42 1158
9515.34 1173
9516.26 1147
9517.18 1203
9518.10 1277
9519.02 1313
9519.94 1345
9520.86 1377
9521.78 1420
9522.71 1496
9523.63 1515
9524.55 1542
9525.47 1568
9526.39 1548
9527.31 1537
9528.23 1454
9529.16 1432
9530.08 1378
9531.00 1322
9531.92 1345
9532.84 1301
9533.76 1272
9534.69 1198
9535.61 1202
9536.53 1191
9537.45 1198
9538.37 1164
9539.30 1154
9540.22 1175
9541.14 1159
9542.06 1158
9542.98 1145
9543.91 1124
9544.83 1118
9545.75 1103
9546.67 1103
9547.60 1108
9548.52 1091
9549.44 1101
9550.36 1098
9551.29 1125
9552.21 1139
9553.13 1108
9554.06 1136
9554.98 1167
9555.90 1162
9556.82 1202
9557.75 1194
9558.67 1173
9559.59 1149
9560.52 1166
9561.44 1213
9562.36 1199
9563.29 1223
9564.21 1208
9565.13 1189
9566.06 1173
9566.98 1205
9567.90 1223
9568.83 1211
9569.75 1217
9570.67 1250
9571.60 1227
9572.52 1238
9573.44 1281
9574.37 1272
9575.29 1278
9576.22 1302
9577.14 1354
9578.06 1311
9578.99 1363
9579.91 1346
9580.84 1347
9581.76 1386
9582.68 1392
9583.61 1402
9584.53 1381
9585.46 1374
9586.38 1411
9587.31 1411
9588.23 1354
9589.15 1394
9590.08 1370
9591.00 1398
9591.93 1420
9592.85 1414
9593.78 1429
9594.70 1442
9595.63 1465
9596.55 1458
9597.48 1516
9598.40 1592
9599.33 1597
9600.25 1636
9601.18 1668
9602.10 1647
9603.03 1666
9603.95 1674
9604.88 1640
9605.80 1610
9606.73 1665
9607.65 1587
9608.58 1583
9609.50 1547
9610.43 1491
9611.35 1456
9612.28 1437
9613.21 1436
9614.13 1449
9615.06 1476
9615.98 1464
9616.91 1446
9617.84 1442
9618.76 1444
9619.69 1477
9620.61 1495
9621.54 1465
9622.47 1476
9623.39 1485
9624.32 1483
9625.24 1525
9626.17 1511
9627.10 1539
9628.02 1494
9628.95 1532
9629.88 1510
9630.80 1501
9631.73 1589
9632.65 1567
9633.58 1592
9634.51 1605
9635.43 1603
9636.36 1601
9637.29 1687
9638.22 1677
9639.14 1687
9640.07 1690
9641.00 1716
9641.92 1750
9642.85 1734
9643.78 1739
9644.70 1724
9645.63 1752
9646.56 1752
9647.49 1798
9648.41 1847
9649.34 1853
9650.27 1832
9651.20 1810
9652.12 1852
9653.05 1855
9653.98 1899
9654.91 1874
9655.83 1900
9656.76 1840
9657.69 1862
9658.62 1851
9659.55 1856
9660.47 1851
9661.40 1858
9662.33 1891
9663.26 1921
9664.19 1911
9665.11 1882
9666.04 1925
9666.97 2001
9667.90 2002
9668.83 1977
9669.75 1981
9670.68 2024
9671.61 2061
9672.54 2047
9673.47 2053
9674.40 2085
9675.33 2035
9676.25 2048
9677.18 2049
9678.11 2145
9679.04 2128
9679.97 2075
9680.90 2163
9681.83 2173
9682.76 2162
9683.69 2200
9684.61 2161
9685.54 2200
9686.47 2176
9687.40 2181
9688.33 2187
9689.26 2202
9690.19 2246
9691.12 2212
9692.05 2202
9692.98 2287
9693.91 2289
9694.84 2291
9695.77 2324
9696.70 2345
9697.63 2355
9698.56 2365
9699.49 2499
9700.42 2480
9701.35 2509
9702.28 2473
9703.21 2427
9704.14 2422
9705.07 2382
9706.00 2320
9706.93 2346
9707.86 2315
9708.79 2319
9709.72 2365
9710.65 2339
9711.58 2308
9712.51 2344
9713.44 2406
9714.37 2420
9715.30 2431
9716.23 2421
9717.16 2505
9718.09 2498
9719.02 2423
9719.95 2377
9720.88 2366
9721.81 2271
9722.75 2163
9723.68 2134
9724.61 2080
9725.54 2040
9726.47 2015
9727.40 1936
9728.33 1911
9729.26 1882
9730.19 1924
9731.13 1874
9732.06 1850
9732.99 1857
9733.92 1867
9734.85 1900
9735.78 1895
9736.71 1863
9737.65 1807
9738.58 1815
9739.51 1822
9740.44 1807
9741.37 1816
9742.30 1754
9743.24 1721
9744.17 1753
9745.10 1773
9746.03 1698
9746.96 1734
9747.90 1733
9748.83 1677
9749.76 1709
9750.69 1696
9751.63 1670
9752.56 1638
9753.49 1640
9754.42 1638
9755.36 1644
9756.29 1593
9757.22 1624
9758.15 1644
9759.09 1654
9760.02 1585
9760.95 1603
9761.88 1591
9762.82 1626
9763.75 1634
9764.68 1660
9765.62 1597
9766.55 1638
9767.48 1669
9768.41 1651
9769.35 1624
9770.28 1624
9771.21 1684
9772.15 1665
9773.08 1664
9774.01 1691
9774.95 1656
9775.88 1659
9776.81 1728
9777.75 1651
9778.68 1633
9779.62 1674
9780.55 1709
9781.48 1669
9782.42 1622
9783.35 1660
9784.28 1735
9785.22 1750
9786.15 1697
9787.09 1713
9788.02 1693
9788.95 1689
9789.89 1624
9790.82 1647
9791.76 1637
9792.69 1601
9793.63 1629
9794.56 1676
9795.49 1645
9796.43 1639
9797.36 1668
9798.30 1701
9799.23 1699
9800.17 1711
9801.10 1721
9802.04 1717
9802.97 1683
9803.91 1704
9804.84 1622
9805.78 1556
9806.71 1561
9807.65 1495
9808.58 1545
9809.52 1494
9810.45 1441
9811.39 1392
9812.32 1385
9813.26 1397
9814.19 1368
9815.13 1369
9816.06 1351
9817.00 1387
9817.93 1353
9818.87 1337
9819.80 1297
9820.74 1301
9821.68 1265
9822.61 1298
9823.55 1290
9824.48 1267
9825.42 1313
9826.35 1280
9827.29 1314
9828.23 1262
9829.16 1242
9830.10 1281
9831.03 1317
9831.97 1294
9832.91 1266
9833.84 1297
9834.78 1278
9835.72 1278
9836.65 1348
9837.59 1300
9838.52 1267
9839.46 1273
9840.40 1283
9841.33 1284
9842.27 1303
9843.21 1284
9844.14 1313
9845.08 1293
9846.02 1281
9846.95 1319
9847.89 1306
9848.83 1302
9849.77 1288
9850.70 1287
9851.64 1290
9852.58 1269
9853.51 1254
9854.45 1280
9855.39 1240
9856.33 1287
9857.26 1290
9858.20 1264
9859.14 1240
9860.08 1202
9861.01 1258
9861.95 1241
9862.89 1249
9863.83 1212
9864.76 1254
9865.70 1208
9866.64 1232
9867.58 1253
9868.51 1232
9869.45 1237
9870.39 1232
9871.33 1195
9872.27 1210
9873.20 1180
9874.14 1210
9875.08 1241
9876.02 1262
9876.96 1176
9877.90 1221
9878.83 1190
9879.77 1218
9880.71 1166
9881.65 1236
9882.59 1181
9883.53 1235
9884.47 1228
9885.40 1200
9886.34 1229
9887.28 1223
9888.22 1221
9889.16 1229
9890.10 1193
9891.04 1180
9891.98 1197
9892.91 1226
9893.85 1163
9894.79 1167
9895.73 1175
9896.67 1184
9897.61 1209
9898.55 1227
9899.49 1193
9900.43 1189
9901.37 1170
9902.31 1153
9903.25 1184
9904.19 1220
9905.13 1203
9906.07 1181
9907.01 1200
9907.95 1204
9908.89 1202
9909.83 1177
9910.77 1201
9911.71 1204
9912.65 1196
9913.59 1177
9914.53 1228
9915.47 1257
9916.41 1243
9917.35 1225
9918.29 1225
9919.23 1273
9920.17 1273
9921.11 1319
9922.05 1365
9922.99 1404
9923.93 1418
9924.87 1426
9925.81 1491
9926.75 1506
9927.69 1543
9928.63 1583
9929.57 1576
9930.51 1619
9931.45 1548
9932.39 1518
9933.34 1506
9934.28 1439
9935.22 1437
9936.16 1386
9937.10 1367
9938.04 1320
9938.98 1263
9939.92 1244
9940.87 1226
9941.81 1221
9942.75 1217
9943.69 1210
9944.63 1237
9945.57 1280
9946.51 1286
9947.46 1314
9948.40 1343
9949.34 1417
9950.28 1479
9951.22 1455
9952.16 1498
9953.11 1514
9954.05 1532
9954.99 1506
9955.93 1438
9956.87 1393
9957.82 1380
9958.76 1331
9959.70 1315
9960.64 1243
9961.59 1190
9962.53 1240
9963.47 1177
9964.41 1144
9965.35 1117
9966.30 1141
9967.24 1131
9968.18 1069
9969.13 1121
9970.07 1121
9971.01 1107
9971.95 1084
9972.90 1072
9973.84 1058
9974.78 1063
9975.73 1061
9976.67 1033
9977.61 1047
9978.55 1030
9979.50 1051
9980.44 1049
9981.38 1055
9982.33 1051
9983.27 1064
9984.21 1046
9985.16 1063
9986.10 1073
9987.04 1070
9987.99 1080
9988.93 1076
9989.88 1078
9990.82 1048
9991.76 1094
9992.71 1068
9993.65 1039
9994.59 1058
9995.54 1027
9996.48 1003
9997.43 1015
9998.37 1007
9999.31 1010
10000.26 1007
10001.20 1028
10002.15 1037
10003.09 1004
10004.04 998
10004.98 965
10005.92 974
10006.87 1044
10007.81 997
10008.76 994
10009.70 993
10010.65 994
10011.59 948
10012.54 985
10013.48 987
10014.43 958
10015.37 946
10016.32 989
10017.26 991
10018.21 954
10019.15 961
10020.10 988
10021.04 979
10021.99 928
10022.93 964
10023.88 952
10024.82 973
10025.77 941
10026.71 960
10027.66 991
10028.60 952
10029.55 1002
10030.49 980
10031.44 981
10032.39 947
10033.33 923
10034.28 965
10035.22 956
10036.17 930
10037.11 964
10038.06 968
10039.01 930
10039.95 888
10040.90 883
10041.84 915
10042.79 895
10043.74 893
10044.68 951
10045.63 919
10046.58 868
10047.52 885
10048.47 913
10049.41 899
10050.36 913
10051.31 891
10052.25 876
10053.20 899
10054.15 923
10055.09 889
10056.04 906
10056.99 926
10057.93 875
10058.88 877
10059.83 869
10060.78 866
10061.72 860
10062.67 842
10063.62 861
10064.56 847
10065.51 888
10066.46 890
10067.41 899
10068.35 852
10069.30 874
10070.25 880
10071.20 884
10072.14 866
10073.09 841
10074.04 845
10074.99 860
10075.93 816
10076.88 867
10077.83 843
10078.78 827
10079.72 841
10080.67 858
10081.62 826
10082.57 857
10083.52 840
10084.46 870
10085.41 860
10086.36 835
10087.31 821
10088.26 888
10089.21 876
10090.15 821
10091.10 850
10092.05 820
10093.00 867
10093.95 811
10094.90 851
10095.85 845
10096.79 822
10097.74 834
10098.69 859
10099.64 861
10100.59 859
10101.54 843
10102.49 829
10103.44 798
10104.39 842
10105.33 846
10106.28 827
10107.23 865
10108.18 843
10109.13 833
10110.08 816
10111.03 838
10111.98 856
10112.93 844
10113.88 870
10114.83 877
10115.78 892
10116.73 856
10117.68 853
10118.63 848
10119.58 876
10120.53 870
10121.48 867
10122.43 888
10123.38 876
10124.33 867
10125.28 877
10126.23 884
10127.18 876
10128.13 877
10129.08 863
10130.03 893
10130.98 850
10131.93 854
10132.88 895
10133.83 882
10134.78 896
10135.73 848
10136.68 916
10137.63 938
10138.58 956
10139.53 921
10140.48 918
10141.43 964
10142.38 965
10143.33 917
10144.29 960
10145.24 997
10146.19 984
10147.14 977
10148.09 1012
10149.04 974
10149.99 959
10150.94 999
10151.89 1014
10152.85 991
10153.80 1000
10154.75 1010
10155.70 1034
10156.65 1025
10157.60 1035
10158.55 1088
10159.51 1036
10160.46 1079
10161.41 1092
10162.36 1120
10163.31 1149
10164.26 1157
10165.22 1168
10166.17 1093
10167.12 1108
10168.07 1100
10169.02 1104
10169.98 1127
10170.93 1091
10171.88 1146
10172.83 1196
10173.79 1168
10174.74 1183
10175.69 1205
10176.64 1202
10177.60 1235
10178.55 1301
10179.50 1264
10180.45 1283
10181.41 1332
10182.36 1324
10183.31 1336
10184.26 1309
10185.22 1275
10186.17 1283
10187.12 1303
10188.08 1299
10189.03 1325
10189.98 1330
10190.93 1327
10191.89 1312
10192.84 1275
10193.79 1297
10194.75 1303
10195.70 1313
10196.65 1309
10197.61 1301
10198.56 1316
10199.51 1357
10200.47 1365
10201.42 1379
10202.38 1400
10203.33 1394
10204.28 1433
10205.24 1503
10206.19 1488
10207.14 1506
10208.10 1555
10209.05 1592
10210.01 1612
10210.96 1606
10211.91 1598
10212.87 1560
10213.82 1548
10214.78 1509
10215.73 1468
10216.69 1473
10217.64 1432
10218.59 1355
10219.55 1349
10220.50 1308
10221.46 1316
10222.41 1306
10223.37 1341
10224.32 1306
10225.28 1281
10226.23 1293
10227.19 1274
10228.14 1271
10229.10 1294
10230.05 1304
10231.01 1325
10231.96 1322
10232.92 1340
10233.87 1413
10234.83 1429
10235.78 1463
10236.74 1520
10237.69 1536
10238.65 1510
10239.60 1532
10240.56 1488
10241.51 1457
10242.47 1485
10243.42 1442
10244.38 1384
10245.34 1339
10246.29 1316
10247.25 1284
10248.20 1244
10249.16 1221
10250.11 1226
10251.07 1213
10252.03 1230
10252.98 1197
10253.94 1202
10254.89 1183
10255.85 1171
10256.81 1151
10257.76 1086
10258.72 1087
10259.68 1081
10260.63 1083
10261.59 1083
10262.55 1035
10263.50 1019
10264.46 1073
10265.41 1095
10266.37 1037
10267.33 1044
10268.28 1031
10269.24 1005
10270.20 990
10271.16 988
10272.11 985
10273.07 979
10274.03 978
10274.98 999
10275.94 994
10276.90 936
10277.85 961
10278.81 927
10279.77 940
10280.73 895
10281.68 967
10282.64 960
10283.60 958
10284.56 982
10285.51 905
10286.47 906
10287.43 936
10288.39 871
10289.34 886
10290.30 901
10291.26 937
10292.22 925
10293.18 830
10294.13 923
10295.09 881
10296.05 882
10297.01 874
10297.97 888
10298.92 867
10299.88 867
10300.84 872
10301.80 883
10302.76 876
10303.72 883
10304.67 893
10305.63 849
10306.59 857
10307.55 877
10308.51 886
10309.47 902
10310.43 889
10311.38 886
10312.34 857
10313.30 886
10314.26 876
10315.22 874
10316.18 855
10317.14 832
10318.10 850
10319.06 867
10320.01 878
10320.97 873
10321.93 864
10322.89 866
10323.85 872
10324.81 866
10325.77 856
10326.73 880
10327.69 856
10328.65 870
10329.61 863
10330.57 872
10331.53 844
10332.49 832
10333.45 825
10334.41 828
10335.37 823
10336.33 811
10337.29 806
10338.25 786
10339.21 812
10340.17 810
10341.13 815
10342.09 789
10343.05 741
10344.01 772
10344.97 759
10345.93 747
10346.89 790
10347.85 773
10348.81 736
10349.77 757
10350.73 725
10351.69 744
10352.65 753
10353.61 762
10354.57 729
10355.53 759
10356.49 740
10357.46 760
10358.42 755
10359.38 728
10360.34 716
10361.30 735
10362.26 719
10363.22 730
10364.18 698
10365.14 722
10366.11 746
10367.07 718
10368.03 706
10368.99 711
10369.95 733
10370.91 698
10371.87 685
10372.84 697
10373.80 727
10374.76 694
10375.72 730
10376.68 700
10377.64 704
10378.61 699
10379.57 697
10380.53 695
10381.49 706
10382.45 680
10383.42 698
10384.38 688
10385.34 693
10386.30 730
10387.27 714
10388.23 701
10389.19 686
10390.15 687
10391.11 696
10392.08 686
10393.04 685
10394.00 669
10394.96 674
10395.93 661
10396.89 707
10397.85 646
10398.82 674
10399.78 662
10400.74 698
10401.70 649
10402.67 671
10403.63 656
10404.59 664
10405.56 705
10406.52 659
10407.48 660
10408.45 662
10409.41 665
10410.37 664
10411.34 666
10412.30 665
10413.26 642
10414.23 641
10415.19 639
10416.15 646
10417.12 646
10418.08 674
10419.04 684
10420.01 659
10420.97 643
10421.94 645
10422.90 672
10423.86 677
10424.83 662
10425.79 672
10426.76 682
10427.72 680
10428.68 621
10429.65 645
10430.61 617
10431.58 634
10432.54 631
10433.51 678
10434.47 630
10435.44 613
10436.40 597
10437.36 630
10438.33 625
10439.29 657
10440.26 630
10441.22 609
10442.19 610
10443.15 623
10444.12 662
10445.08 603
10446.05 634
10447.01 646
10447.98 626
10448.94 649
10449.91 612
10450.87 612
10451.84 595
10452.80 617
10453.77 618
10454.73 636
10455.70 602
10456.67 624
10457.63 639
10458.60 629
10459.56 589
10460.53 618
10461.49 622
10462.46 611
10463.43 634
10464.39 635
10465.36 613
10466.32 617
10467.29 625
10468.25 636
10469.22 599
10470.19 590
10471.15 608
10472.12 610
10473.09 596
10474.05 600
10475.02 650
10475.98 641
10476.95 684
10477.92 680
10478.88 670
10479.85 656
10480.82 631
10481.78 655
10482.75 672
10483.72 672
10484.68 674
10485.65 655
10486.62 649
10487.58 645
10488.55 598
10489.52 661
10490.49 668
10491.45 615
10492.42 618
10493.39 616
10494.35 637
10495.32 603
10496.29 610
10497.26 600
10498.22 617
10499.19 608
10500.16 612
10501.13 635
10502.09 620
10503.06 584
10504.03 639
10505.00 611
10505.96 576
10506.93 607
10507.90 602
10508.87 592
10509.84 601
10510.80 641
10511.77 613
10512.74 609
10513.71 612
10514.68 606
10515.64 604
10516.61 592
10517.58 606
10518.55 615
10519.52 610
10520.49 602
10521.45 638
10522.42 607
10523.39 582
10524.36 612
10525.33 588
10526.30 624
10527.27 600
10528.23 590
10529.20 576
10530.17 594
10531.14 592
10532.11 608
10533.08 599
10534.05 610
10535.02 606
10535.99 573
10536.96 617
10537.93 590
10538.89 604
10539.86 634
10540.83 622
10541.80 618
10542.77 630
10543.74 623
10544.71 623
10545.68 621
10546.65 630
10547.62 619
10548.59 621
10549.56 646
10550.53 609
10551.50 617
10552.47 612
10553.44 641
10554.41 660
10555.38 622
10556.35 617
10557.32 632
10558.29 607
10559.26 594
10560.23 614
10561.20 653
10562.17 676
10563.14 622
10564.11 659
10565.08 657
10566.05 678
10567.02 653
10567.99 701
10568.96 660
10569.93 636
10570.91 641
10571.88 662
10572.85 654
10573.82 642
10574.79 636
10575.76 632
10576.73 652
10577.70 681
10578.67 659
10579.64 634
10580.62 676
10581.59 636
10582.56 620
10583.53 666
10584.50 662
10585.47 623
10586.44 657
10587.42 674
10588.39 650
10589.36 669
10590.33 669
10591.30 681
10592.27 685
10593.25 697
10594.22 662
10595.19 648
10596.16 692
10597.13 690
10598.10 705
10599.08 685
10600.05 744
10601.02 712
10601.99 717
10602.97 692
10603.94 706
10604.91 753
10605.88 773
10606.85 768
10607.83 786
10608.80 802
10609.77 825
10610.74 828
10611.72 817
10612.69 800
10613.66 765
10614.64 815
10615.61 852
10616.58 813
10617.55 787
10618.53 770
10619.50 767
10620.47 807
10621.45 779
10622.42 751
10623.39 734
10624.37 705
10625.34 707
10626.31 727
10627.29 730
10628.26 690
10629.23 706
10630.21 697
10631.18 717
10632.15 692
10633.13 714
10634.10 730
10635.07 725
10636.05 704
10637.02 728
10638.00 735
10638.97 741
10639.94 739
10640.92 704
10641.89 758
10642.87 718
10643.84 758
10644.81 715
10645.79 705
10646.76 713
10647.74 752
10648.71 692
10649.68 675
10650.66 679
10651.63 652
10652.61 657
10653.58 676
10654.56 648
10655.53 651
10656.51 657
10657.48 651
10658.46 621
10659.43 618
10660.41 626
10661.38 620
10662.36 623
10663.33 616
10664.31 631
10665.28 638
10666.26 610
10667.23 600
10668.21 630
10669.18 621
10670.16 615
10671.13 614
10672.11 610
10673.08 620
10674.06 621
10675.03 598
10676.01 599
10676.99 627
10677.96 606
10678.94 641
10679.91 634
10680.89 614
10681.86 616
10682.84 604
10683.82 602
10684.79 653
10685.77 639
10686.74 636
10687.72 618
10688.70 646
10689.67 635
10690.65 637
10691.63 645
10692.60 619
10693.58 621
10694.55 630
10695.53 636
10696.51 602
10697.48 647
10698.46 599
10699.44 594
10700.41 618
10701.39 612
10702.37 613
10703.34 645
10704.32 607
10705.30 607
10706.27 604
10707.25 634
10708.23 644
10709.21 646
10710.18 639
10711.16 622
10712.14 642
10713.11 640
10714.09 643
10715.07 612
10716.05 622
10717.02 610
10718.00 632
10718.98 653
10719.96 616
10720.93 580
10721.91 608
10722.89 620
10723.87 620
10724.85 619
10725.82 600
10726.80 640
10727.78 624
10728.76 620
10729.74 618
10730.71 631
10731.69 643
10732.67 649
10733.65 614
10734.63 645
10735.60 625
10736.58 649
10737.56 654
10738.54 657
10739.52 672
10740.50 617
10741.48 663
10742.45 666
10743.43 652
10744.41 648
10745.39 635
10746.37 636
10747.35 692
10748.33 647
10749.31 646
10750.28 660
10751.26 642
10752.24 631
10753.22 657
10754.20 669
10755.18 633
10756.16 663
10757.14 662
10758.12 650
10759.10 646
10760.08 674
10761.06 668
10762.04 671
10763.01 662
10763.99 679
10764.97 679
10765.95 668
10766.93 662
10767.91 675
10768.89 683
10769.87 692
10770.85 717
10771.83 664
10772.81 693
10773.79 681
10774.77 715
10775.75 679
10776.73 674
10777.71 707
10778.69 710
10779.67 699
10780.65 721
10781.63 710
10782.62 712
10783.60 737
10784.58 733
10785.56 701
10786.54 710
10787.52 727
10788.50 723
10789.48 748
10790.46 707
10791.44 752
10792.42 711
10793.40 725
10794.38 724
10795.37 721
10796.35 668
10797.33 678
10798.31 717
10799.29 701
10800.27 715
10801.25 684
10802.23 687
10803.21 715
10804.20 681
10805.18 708
10806.16 702
10807.14 709
10808.12 696
10809.10 738
10810.09 697
10811.07 673
10812.05 688
10813.03 706
10814.01 663
10815.00 701
10815.98 715
10816.96 763
10817.94 730
10818.92 727
10819.91 721
10820.89 740
10821.87 740
10822.85 721
10823.83 707
10824.82 730
10825.80 729
10826.78 719
10827.76 708
10828.75 708
10829.73 715
10830.71 716
10831.69 738
10832.68 717
10833.66 728
10834.64 737
10835.63 713
10836.61 742
10837.59 763
10838.57 761
10839.56 766
10840.54 754
10841.52 777
10842.51 794
10843.49 791
10844.47 760
10845.46 786
10846.44 776
10847.42 789
10848.41 816
10849.39 816
10850.37 815
10851.36 769
10852.34 792
10853.32 849
10854.31 802
10855.29 804
10856.28 841
10857.26 840
10858.24 843
10859.23 850
10860.21 855
10861.20 854
10862.18 847
10863.16 859
10864.15 863
10865.13 863
10866.12 878
10867.10 903
10868.08 959
10869.07 894
10870.05 846
10871.04 898
10872.02 910
10873.01 882
10873.99 924
10874.98 922
10875.96 905
10876.95 941
10877.93 923
10878.92 958
10879.90 947
10880.89 921
10881.87 957
10882.86 1000
10883.84 991
10884.83 980
10885.81 964
10886.80 995
10887.78 989
10888.77 1004
10889.75 986
10890.74 984
10891.72 1023
10892.71 1010
10893.69 1028
10894.68 1021
10895.66 1039
10896.65 1077
10897.64 1037
10898.62 1058
10899.61 1112
10900.59 1094
10901.58 1102
10902.56 1086
10903.55 1102
10904.54 1104
10905.52 1090
10906.51 1139
10907.49 1163
10908.48 1135
10909.47 1158
10910.45 1181
10911.44 1204
10912.43 1240
10913.41 1211
10914.40 1219
10915.39 1254
10916.37 1269
10917.36 1273
10918.35 1300
10919.33 1300
10920.32 1331
10921.31 1300
10922.29 1302
10923.28 1314
10924.27 1312
10925.25 1343
10926.24 1282
10927.23 1322
10928.21 1329
10929.20 1358
10930.19 1358
10931.18 1329
10932.16 1358
10933.15 1414
10934.14 1436
10935.12 1416
10936.11 1395
10937.10 1396
10938.09 1429
10939.07 1448
10940.06 1460
10941.05 1501
10942.04 1528
10943.02 1597
10944.01 1577
10945.00 1582
10945.99 1592
10946.98 1577
10947.96 1588
10948.95 1635
10949.94 1686
10950.93 1787
10951.92 1818
10952.90 1789
10953.89 1890
10954.88 1915
10955.87 1988
10956.86 2091
10957.85 2099
10958.83 2162
10959.82 2222
10960.81 2302
10961.80 2215
10962.79 2266
10963.78 2281
10964.77 2231
10965.75 2177
10966.74 2187
10967.73 2102
10968.72 1995
10969.71 1935
10970.70 1986
10971.69 1953
10972.68 1913
10973.67 1838
10974.66 1813
10975.64 1832
10976.63 1797
10977.62 1834
10978.61 1779
10979.60 1795
10980.59 1721
10981.58 1769
10982.57 1759
10983.56 1777
10984.55 1850
10985.54 1793
10986.53 1860
10987.52 1869
10988.51 1892
10989.50 1906
10990.49 1929
10991.48 1948
10992.47 2026
10993.46 2090
10994.45 2169
10995.44 2287
10996.43 2370
10997.42 2535
10998.41 2562
10999.40 2663
11000.39 2771
11001.38 2784
11002.37 2799
11003.36 2878
11004.35 2864
11005.34 2785
11006.33 2707
11007.32 2644
11008.31 2515
11009.30 2380
11010.30 2252
11011.29 2182
11012.28 2058
11013.27 1929
11014.26 1844
11015.25 1779
11016.24 1687
11017.23 1616
11018.22 1615
11019.21 1596
11020.21 1537
11021.20 1446
11022.19 1461
11023.18 1462
11024.17 1434
11025.16 1439
11026.15 1414
11027.14 1414
11028.14 1333
11029.13 1361
11030.12 1329
11031.11 1349
11032.10 1324
11033.09 1318
11034.09 1302
11035.08 1307
11036.07 1332
11037.06 1302
11038.05 1283
11039.05 1294
11040.04 1294
11041.03 1324
11042.02 1332
11043.02 1275
11044.01 1245
11045.00 1237
11045.99 1272
11046.98 1188
11047.98 1214
11048.97 1172
11049.96 1193
11050.95 1183
11051.95 1188
11052.94 1202
11053.93 1195
11054.93 1178
11055.92 1258
11056.91 1210
11057.90 1193
11058.90 1223
11059.89 1189
11060.88 1201
11061.88 1158
11062.87 1247
11063.86 1251
11064.86 1195
11065.85 1206
11066.84 1206
11067.84 1229
11068.83 1264
11069.82 1248
11070.82 1231
11071.81 1260
11072.80 1220
11073.80 1216
11074.79 1227
11075.78 1207
11076.78 1226
11077.77 1236
11078.77 1268
11079.76 1220
11080.75 1200
11081.75 1230
11082.74 1200
11083.74 1197
11084.73 1215
11085.72 1221
11086.72 1203
11087.71 1142
11088.71 1184
11089.70 1169
11090.70 1175
11091.69 1167
11092.68 1153
11093.68 1153
11094.67 1149
11095.67 1133
11096.66 1142
11097.66 1171
11098.65 1163
11099.65 1102
11100.64 1135
11101.64 1117
11102.63 1079
11103.63 1118
11104.62 1107
11105.62 1107
11106.61 1079
11107.61 1099
11108.60 1084
11109.60 1089
11110.59 1060
11111.59 1068
11112.58 1087
11113.58 1130
11114.57 1072
11115.57 1075
11116.56 1066
11117.56 1094
11118.56 1103
11119.55 1097
11120.55 1064
11121.54 1051
11122.54 1093
11123.54 1060
11124.53 1053
11125.53 1039
11126.52 1077
11127.52 1071
11128.51 1071
11129.51 1030
11130.51 1023
11131.50 1071
11132.50 1074
11133.50 1047
11134.49 1023
11135.49 1044
11136.49 1014
11137.48 1042
11138.48 995
11139.47 1015
11140.47 1005
11141.47 992
11142.46 969
11143.46 998
11144.46 1019
11145.46 1021
11146.45 981
11147.45 973
11148.45 967
11149.44 987
11150.44 977
11151.44 959
11152.43 1001
11153.43 982
11154.43 999
11155.43 985
11156.42 1013
11157.42 989
11158.42 962
11159.42 988
11160.41 980
11161.41 954
11162.41 981
11163.41 947
11164.40 961
11165.40 991
11166.40 936
11167.40 967
11168.39 971
11169.39 1020
11170.39 995
11171.39 1016
11172.39 988
11173.38 1000
11174.38 989
11175.38 985
11176.38 974
11177.38 998
11178.38 1012
11179.37 987
11180.37 992
11181.37 979
11182.37 1028
11183.37 1003
11184.37 964
11185.37 984
11186.36 994
11187.36 988
11188.36 995
11189.36 1014
11190.36 1042
11191.36 1005
11192.36 1013
11193.36 1014
11194.36 1017
11195.35 1015
11196.35 1022
11197.35 1054
11198.35 1040
11199.35 1050
11200.35 1065
11201.35 1093
11202.35 1032
11203.35 1001
11204.35 1068
11205.35 1126
11206.35 1140
11207.35 1108
11208.35 1159
11209.35 1149
11210.35 1149
11211.35 1177
11212.35 1148
11213.35 1171
11214.35 1175
11215.34 1204
11216.35 1146
11217.35 1104
11218.35 1123
11219.35 1119
11220.35 1164
11221.35 1108
11222.35 1119
11223.35 1118
11224.35 1137
11225.35 1104
11226.35 1121
11227.35 1069
11228.35 1067
11229.35 1070
11230.35 1075
11231.35 1097
11232.35 1126
11233.35 1052
11234.35 1038
11235.35 1034
11236.35 1045
11237.36 1066
11238.36 1056
11239.36 1089
11240.36 1058
11241.36 1055
11242.36 1070
11243.36 1065
11244.36 1085
11245.36 1066
11246.37 1065
11247.37 1064
11248.37 1086
11249.37 1091
11250.37 1136
11251.37 1135
11252.38 1110
11253.38 1144
11254.38 1155
11255.38 1142
11256.38 1135
11257.38 1144
11258.39 1121
11259.39 1101
11260.39 1133
11261.39 1183
11262.39 1161
11263.40 1127
11264.40 1086
11265.40 1131
11266.40 1157
11267.40 1162
11268.41 1150
11269.41 1121
11270.41 1142
11271.41 1140
11272.42 1194
11273.42 1223
11274.42 1207
11275.42 1171
11276.43 1234
11277.43 1217
11278.43 1204
11279.44 1202
11280.44 1195
11281.44 1170
11282.44 1163
11283.45 1216
11284.45 1220
11285.45 1182
11286.46 1166
11287.46 1174
11288.46 1118
11289.47 1132
11290.47 1056
11291.47 1077
11292.48 1049
11293.48 1008
11294.48 1013
11295.49 1005
11296.49 1013
11297.49 1007
11298.50 995
11299.50 1002
11300.51 980
11301.51 989
11302.51 948
11303.52 965
11304.52 956
11305.53 936
11306.53 992
11307.53 985
11308.54 1012
11309.54 984
11310.55 948
11311.55 974
11312.55 975
11313.56 974
11314.56 979
11315.57 1013
11316.57 1025
11317.58 995
11318.58 1041
11319.59 1048
11320.59 1053
11321.59 1015
11322.60 1012
11323.60 1041
11324.61 1053
11325.61 1045
11326.62 1009
11327.62 992
11328.63 1000
11329.63 965
11330.64 965
11331.64 975
11332.65 984
11333.65 973
11334.66 954
11335.67 968
11336.67 978
11337.68 986
11338.68 1006
11339.69 980
11340.69 981
11341.70 1025
11342.70 1068
11343.71 1020
11344.72 1005
11345.72 1030
11346.73 992
11347.73 969
11348.74 978
11349.74 976
11350.75 957
11351.76 953
11352.76 934
11353.77 920
11354.78 893
11355.78 904
11356.79 927
11357.79 899
11358.80 830
11359.81 875
11360.81 884
11361.82 864
11362.83 863
11363.83 903
11364.84 854
11365.85 837
11366.85 832
11367.86 792
11368.87 813
11369.87 814
11370.88 826
11371.89 824
11372.89 817
11373.90 805
11374.91 797
11375.92 780
11376.92 795
11377.93 744
11378.94 801
11379.94 759
11380.95 782
11381.96 752
11382.97 758
11383.97 785
11384.98 793
11385.99 760
11387.00 766
11388.00 761
11389.01 789
11390.02 776
11391.03 764
11392.04 785
11393.04 800
11394.05 764
11395.06 737
11396.07 749
11397.08 765
11398.08 733
11399.09 752
11400.10 762
11401.11 739
11402.12 755
11403.12 769
11404.13 746
11405.14 766
11406.15 757
11407.16 769
11408.17 790
11409.18 729
11410.18 744
11411.19 719
11412.20 751
11413.21 756
11414.22 742
11415.23 701
11416.24 716
11417.25 732
11418.25 735
11419.26 737
11420.27 721
11421.28 785
11422.29 765
11423.30 761
11424.31 724
11425.32 703
11426.33 680
11427.34 716
11428.35 732
11429.36 744
11430.37 701
11431.38 713
11432.39 744
11433.39 724
11434.40 708
11435.41 716
11436.42 708
11437.43 730
11438.44 725
11439.45 739
11440.46 711
11441.47 704
11442.48 744
11443.49 700
11444.50 696
11445.51 706
11446.52 752
11447.53 693
11448.55 699
11449.56 698
11450.57 676
11451.58 666
11452.59 707
11453.60 721
11454.61 664
11455.62 679
11456.63 678
11457.64 686
11458.65 639
11459.66 662
11460.67 658
11461.68 708
11462.69 668
11463.71 648
11464.72 617
11465.73 646
11466.74 662
11467.75 656
11468.76 645
11469.77 669
11470.78 657
11471.80 674
11472.81 675
11473.82 645
11474.83 682
11475.84 682
11476.85 681
11477.86 637
11478.88 652
11479.89 640
11480.90 656
11481.91 671
11482.92 645
11483.93 660
11484.95 653
11485.96 674
11486.97 664
11487.98 667
11489.00 662
11490.01 645
11491.02 655
11492.03 661
11493.04 643
11494.06 633
11495.07 646
11496.08 652
11497.09 684
11498.11 695
11499.12 666
11500.13 656
11501.14 663
11502.16 668
11503.17 692
11504.18 622
11505.20 627
11506.21 684
11507.22 709
11508.23 691
11509.25 684
11510.26 664
11511.27 662
11512.29 651
11513.30 684
11514.31 685
11515.33 685
11516.34 697
11517.35 709
11518.37 716
11519.38 717
11520.39 711
11521.41 713
11522.42 708
11523.43 718
11524.45 772
11525.46 754
11526.47 775
11527.49 736
11528.50 736
11529.52 761
11530.53 751
11531.54 780
11532.56 767
11533.57 811
11534.59 826
11535.60 856
11536.62 853
11537.63 893
11538.64 919
11539.66 926
11540.67 938
11541.69 956
11542.70 948
11543.72 948
11544.73 929
11545.75 927
11546.76 896
11547.77 870
11548.79 857
11549.80 802
11550.82 803
11551.83 789
11552.85 745
11553.86 750
11554.88 712
11555.89 730
11556.91 699
11557.92 674
11558.94 672
11559.95 642
11560.97 631
11561.99 659
11563.00 653
11564.02 657
11565.03 639
11566.05 671
11567.06 662
11568.08 670
11569.09 639
11570.11 643
11571.13 611
11572.14 627
11573.16 639
11574.17 592
11575.19 616
11576.20 632
11577.22 623
11578.24 610
11579.25 578
11580.27 588
11581.29 597
11582.30 616
11583.32 616
11584.33 614
11585.35 608
11586.37 587
11587.38 610
11588.40 604
11589.42 624
11590.43 608
11591.45 591
11592.47 590
11593.48 586
11594.50 584
11595.52 576
11596.53 591
11597.55 593
11598.57 601
11599.58 591
11600.60 571
11601.62 596
11602.64 584
11603.65 602
11604.67 587
11605.69 624
11606.70 638
11607.72 629
11608.74 585
11609.76 585
11610.77 593
11611.79 602
11612.81 616
11613.83 612
11614.84 579
11615.86 603
11616.88 575
11617.90 587
11618.92 587
11619.93 593
11620.95 595
11621.97 615
11622.99 603
11624.01 590
11625.02 583
11626.04 562
11627.06 566
11628.08 578
11629.10 607
11630.11 613
11631.13 603
11632.15 584
11633.17 571
11634.19 556
11635.21 595
11636.23 596
11637.24 615
11638.26 599
11639.28 606
11640.30 585
11641.32 582
11642.34 599
11643.36 584
11644.38 583
11645.39 584
11646.41 579
11647.43 559
11648.45 571
11649.47 560
11650.49 606
11651.51 591
11652.53 599
11653.55 588
11654.57 581
11655.59 580
11656.61 586
11657.63 579
11658.65 554
11659.67 558
11660.69 592
11661.70 578
11662.72 568
11663.74 558
11664.76 573
11665.78 582
11666.80 565
11667.82 570
11668.84 547
11669.86 566
11670.88 566
11671.90 567
11672.92 562
11673.95 566
11674.97 565
11675.99 552
11677.01 578
11678.03 566
11679.05 585
11680.07 553
11681.09 555
11682.11 547
11683.13 587
11684.15 573
11685.17 550
11686.19 578
11687.21 582
11688.23 562
11689.25 555
11690.28 562
11691.30 543
11692.32 549
11693.34 535
11694.36 562
11695.38 537
11696.40 566
11697.42 568
11698.44 573
11699.47 537
11700.49 552
11701.51 540
11702.53 560
11703.55 555
11704.57 534
11705.60 564
11706.62 539
11707.64 593
11708.66 574
11709.68 561
11710.70 569
11711.73 571
11712.75 571
11713.77 576
11714.79 554
11715.81 569
11716.84 561
11717.86 533
11718.88 538
11719.90 579
11720.92 590
11721.95 595
11722.97 582
11723.99 556
11725.01 585
11726.04 577
11727.06 572
11728.08 575
11729.11 598
11730.13 564
11731.15 588
11732.17 568
11733.20 567
11734.22 556
11735.24 582
11736.26 594
11737.29 588
11738.31 585
11739.33 588
11740.36 583
11741.38 594
11742.40 613
11743.43 605
11744.45 609
11745.47 638
11746.50 597
11747.52 575
11748.54 594
11749.57 575
11750.59 586
11751.62 602
11752.64 621
11753.66 574
11754.69 602
11755.71 608
11756.73 604
11757.76 635
11758.78 646
11759.81 613
11760.83 598
11761.85 621
11762.88 633
11763.90 661
11764.93 666
11765.95 646
11766.98 640
11768.00 615
11769.02 627
11770.05 655
11771.07 680
11772.10 641
11773.12 692
11774.15 673
11775.17 697
11776.20 662
11777.22 685
11778.25 712
11779.27 680
11780.30 628
11781.32 692
11782.35 716
11783.37 675
11784.40 678
11785.42 671
11786.45 713
11787.47 672
11788.50 712
11789.52 689
11790.55 709
11791.57 685
11792.60 707
11793.62 656
11794.65 715
11795.67 677
11796.70 700
11797.73 692
11798.75 714
11799.78 697
11800.80 722
11801.83 707
11802.85 711
11803.88 670
11804.91 688
11805.93 683
11806.96 715
11807.98 737
11809.01 707
11810.04 723
11811.06 716
11812.09 734
11813.12 740
11814.14 765
11815.17 736
11816.19 735
11817.22 746
11818.25 759
11819.27 774
11820.30 741
11821.33 723
11822.35 722
11823.38 753
11824.41 767
11825.44 785
11826.46 759
11827.49 779
11828.52 803
11829.54 792
11830.57 786
11831.60 804
11832.62 787
11833.65 827
11834.68 800
11835.71 852
11836.73 795
11837.76 816
11838.79 798
11839.82 801
11840.84 849
11841.87 838
11842.90 844
11843.93 806
11844.95 831
11845.98 861
11847.01 857
11848.04 855
11849.07 837
11850.09 883
11851.12 869
11852.15 917
11853.18 902
11854.21 907
11855.23 911
11856.26 914
11857.29 926
11858.32 990
11859.35 931
11860.38 913
11861.40 907
11862.43 945
11863.46 970
11864.49 982
11865.52 969
11866.55 964
11867.58 977
11868.60 958
11869.63 960
11870.66 974
11871.69 996
11872.72 1006
11873.75 1009
11874.78 1028
11875.81 1022
11876.84 1009
11877.86 1015
11878.89 1059
11879.92 1052
11880.95 1103
11881.98 1098
11883.01 1117
11884.04 1108
11885.07 1068
11886.10 1076
11887.13 1156
11888.16 1132
11889.19 1178
11890.22 1138
11891.25 1192
11892.28 1183
11893.31 1224
11894.34 1219
11895.37 1274
11896.40 1325
11897.43 1307
11898.46 1295
11899.49 1395
11900.52 1436
11901.55 1464
11902.58 1485
11903.61 1492
11904.64 1593
11905.67 1580
11906.70 1590
11907.73 1629
11908.76 1653
11909.79 1576
11910.82 1577
11911.85 1566
11912.88 1540
11913.91 1503
11914.94 1503
11915.97 1435
11917.01 1404
11918.04 1419
11919.07 1394
11920.10 1399
11921.13 1382
11922.16 1420
11923.19 1398
11924.22 1429
11925.25 1412
11926.28 1412
11927.32 1499
11928.35 1524
11929.38 1483
11930.41 1514
11931.44 1496
11932.47 1530
11933.50 1529
11934.54 1542
11935.57 1557
11936.60 1566
11937.63 1539
11938.66 1493
11939.70 1492
11940.73 1445
11941.76 1421
11942.79 1356
11943.82 1345
11944.85 1291
11945.89 1257
11946.92 1253
11947.95 1218
11948.98 1170
11950.02 1173
11951.05 1156
11952.08 1159
11953.11 1125
11954.15 1109
11955.18 1091
11956.21 1087
11957.24 1081
11958.28 1069
11959.31 1036
11960.34 1015
11961.37 1061
11962.41 1039
11963.44 1095
11964.47 1101
11965.51 1083
11966.54 1065
11967.57 1078
11968.60 1072
11969.64 1098
11970.67 1084
11971.70 1078
11972.74 1072
11973.77 1077
11974.80 1035
11975.84 1059
11976.87 1061
11977.90 1107
11978.94 1081
11979.97 1090
11981.00 1090
11982.04 1105
11983.07 1082
11984.11 1113
11985.14 1145
11986.17 1107
11987.21 1079
11988.24 1104
11989.28 1158
11990.31 1126
11991.34 1121
11992.38 1153
11993.41 1176
11994.45 1151
11995.48 1101
11996.51 1193
11997.55 1134
11998.58 1149
11999.62 1221
12000.65 1215
12001.69 1161
12002.72 1170
12003.76 1196
12004.79 1155
12005.82 1187
12006.86 1189
12007.89 1203
12008.93 1211
12009.96 1224
12011.00 1277
12012.03 1245
12013.07 1284
12014.10 1267
12015.14 1311
12016.17 1310
12017.21 1312
12018.24 1309
12019.28 1336
12020.32 1346
12021.35 1311
12022.39 1366
12023.42 1382
12024.46 1362
12025.49 1373
12026.53 1352
12027.56 1359
12028.60 1326
12029.64 1339
12030.67 1314
12031.71 1339
12032.74 1362
12033.78 1363
12034.81 1364
12035.85 1344
12036.89 1333
12037.92 1314
12038.96 1335
12039.99 1331
12041.03 1309
12042.07 1325
12043.10 1301
12044.14 1366
12045.18 1345
12046.21 1302
12047.25 1289
12048.29 1306
12049.32 1282
12050.36 1308
12051.40 1350
12052.43 1323
12053.47 1310
12054.51 1340
12055.54 1354
12056.58 1396
12057.62 1335
12058.65 1309
12059.69 1359
12060.73 1372
12061.76 1344
12062.80 1361
12063.84 1350
12064.88 1309
12065.91 1272
12066.95 1284
12067.99 1274
12069.03 1223
12070.06 1189
12071.10 1171
12072.14 1147
12073.18 1169
12074.21 1168
12075.25 1134
12076.29 1110
12077.33 1117
12078.36 1129
12079.40 1148
12080.44 1142
12081.48 1082
12082.52 1121
12083.55 1106
12084.59 1118
12085.63 1077
12086.67 1118
12087.71 1140
12088.74 1130
12089.78 1103
12090.82 1119
12091.86 1123
12092.90 1142
12093.94 1169
12094.98 1118
12096.01 1158
12097.05 1160
12098.09 1192
12099.13 1103
12100.17 1201
12101.21 1210
12102.25 1179
12103.28 1175
12104.32 1144
12105.36 1205
12106.40 1147
12107.44 1173
12108.48 1139
12109.52 1188
12110.56 1176
12111.60 1172
12112.64 1108
12113.68 1075
12114.72 1070
12115.76 1089
12116.79 1077
12117.83 1061
12118.87 1029
12119.91 978
12120.95 1020
12121.99 1011
12123.03 986
12124.07 962
12125.11 951
12126.15 938
12127.19 931
12128.23 897
12129.27 941
12130.31 933
12131.35 954
12132.39 939
12133.43 923
12134.47 895
12135.51 896
12136.55 915
12137.59 902
12138.63 889
12139.67 876
12140.71 883
12141.76 926
12142.80 944
12143.84 864
12144.88 906
12145.92 874
12146.96 901
12148.00 892
12149.04 887
12150.08 880
12151.12 880
12152.16 874
12153.20 838
12154.25 859
12155.29 868
12156.33 871
12157.37 834
12158.41 844
12159.45 831
12160.49 896
12161.53 837
12162.58 796
12163.62 827
12164.66 827
12165.70 832
12166.74 833
12167.78 851
12168.82 855
12169.87 840
12170.91 836
12171.95 824
12172.99 815
12174.03 854
12175.08 825
12176.12 837
12177.16 823
12178.20 783
12179.24 826
12180.29 841
12181.33 836
12182.37 815
12183.41 789
12184.46 801
12185.50 827
12186.54 835
12187.58 896
12188.63 838
12189.67 833
12190.71 798
12191.75 824
12192.80 764
12193.84 791
12194.88 775
12195.92 821
12196.97 802
12198.01 803
12199.05 804
12200.10 799
12201.14 805
12202.18 792
12203.23 819
12204.27 784
12205.31 799
12206.36 770
12207.40 769
12208.44 778
12209.49 783
12210.53 756
12211.57 790
12212.62 753
12213.66 762
12214.70 763
12215.75 783
12216.79 775
12217.84 782
12218.88 788
12219.92 768
12220.97 773
12222.01 766
12223.06 771
12224.10 733
12225.14 769
12226.19 739
12227.23 755
12228.28 750
12229.32 773
12230.36 755
12231.41 768
12232.45 763
12233.50 764
12234.54 742
12235.59 756
12236.63 747
12237.68 717
12238.72 750
12239.77 722
12240.81 748
12241.86 737
12242.90 741
12243.94 772
12244.99 742
12246.03 743
12247.08 729
12248.13 730
12249.17 723
12250.22 750
12251.26 717
12252.31 716
12253.35 670
12254.40 701
12255.44 736
12256.49 693
12257.53 684
12258.58 725
12259.62 687
12260.67 733
12261.72 667
12262.76 700
12263.81 700
12264.85 667
12265.90 705
12266.94 690
12267.99 681
12269.04 648
12270.08 643
12271.13 673
12272.17 683
12273.22 648
12274.27 672
12275.31 639
12276.36 677
12277.41 676
12278.45 680
12279.50 675
12280.55 675
12281.59 630
12282.64 643
12283.69 630
12284.73 635
12285.78 647
12286.83 627
12287.87 655
12288.92 633
12289.97 642
12291.01 663
12292.06 678
12293.11 652
12294.15 651
12295.20 602
12296.25 660
12297.30 653
12298.34 643
12299.39 639
12300.44 621
12301.48 652
12302.53 665
12303.58 660
12304.63 635
12305.67 661
12306.72 642
12307.77 664
12308.82 678
12309.87 660
12310.91 651
12311.96 638
12313.01 640
12314.06 654
12315.10 658
12316.15 660
12317.20 667
12318.25 625
12319.30 578
12320.34 620
12321.39 645
12322.44 639
12323.49 656
12324.54 634
12325.59 630
12326.63 624
12327.68 627
12328.73 609
12329.78 610
12330.83 611
12331.88 602
12332.93 646
12333.98 664
12335.02 686
12336.07 630
12337.12 620
12338.17 596
12339.22 640
12340.27 637
12341.32 630
12342.37 635
12343.42 610
12344.47 658
12345.51 657
12346.56 655
12347.61 608
12348.66 626
12349.71 627
12350.76 650
12351.81 628
12352.86 596
12353.91 602
12354.96 647
12356.01 638
12357.06 608
12358.11 610
12359.16 619
12360.21 653
12361.26 668
12362.31 625
12363.36 625
12364.41 640
12365.46 654
12366.51 625
12367.56 680
12368.61 658
12369.66 648
12370.71 649
12371.76 652
12372.81 682
12373.86 630
12374.91 639
12375.96 665
12377.01 667
12378.06 650
12379.11 648
12380.17 615
12381.22 657
12382.27 638
12383.32 673
12384.37 667
12385.42 655
12386.47 653
12387.52 633
12388.57 674
12389.62 605
12390.67 648
12391.73 663
12392.78 635
12393.83 640
12394.88 658
12395.93 637
12396.98 671
12398.03 639
12399.09 679
12400.14 677
12401.19 647
12402.24 677
12403.29 642
12404.34 663
12405.40 655
12406.45 665
12407.50 674
12408.55 687
12409.60 659
12410.66 683
12411.71 646
12412.76 663
12413.81 669
12414.86 669
12415.92 713
12416.97 728
12418.02 685
12419.07 680
12420.13 714
12421.18 675
12422.23 694
12423.28 696
12424.34 733
12425.39 692
12426.44 703
12427.49 677
12428.55 726
12429.60 713
12430.65 688
12431.71 711
12432.76 699
12433.81 737
12434.86 694
12435.92 711
12436.97 698
12438.02 726
12439.08 753
12440.13 722
12441.18 727
12442.24 739
12443.29 726
12444.34 721
12445.40 730
12446.45 737
12447.50 708
12448.56 727
12449.61 720
12450.67 723
12451.72 752
12452.77 731
12453.83 770
12454.88 742
12455.94 768
12456.99 740
12458.04 775
12459.10 797
12460.15 812
12461.21 812
12462.26 868
12463.31 816
12464.37 837
12465.42 870
12466.48 883
12467.53 930
12468.59 980
12469.64 958
12470.70 1009
12471.75 1049
12472.80 1082
12473.86 1076
12474.91 1095
12475.97 1144
12477.02 1142
12478.08 1201
12479.13 1185
12480.19 1190
12481.24 1246
12482.30 1241
12483.35 1235
12484.41 1188
12485.46 1173
12486.52 1174
12487.57 1141
12488.63 1139
12489.69 1088
12490.74 1040
12491.80 1030
12492.85 972
12493.91 959
12494.96 929
12496.02 923
12497.07 903
12498.13 921
12499.19 890
12500.24 853
12501.30 879
12502.35 857
12503.41 829
12504.47 840
12505.52 831
12506.58 852
12507.63 820
12508.69 846
12509.75 805
12510.80 834
12511.86 865
12512.91 833
12513.97 834
12515.03 806
12516.08 826
12517.14 808
12518.20 849
12519.25 841
12520.31 826
12521.37 842
12522.42 871
12523.48 819
12524.54 857
12525.59 860
12526.65 856
12527.71 841
12528.77 838
12529.82 868
12530.88 819
12531.94 830
12532.99 848
12534.05 857
12535.11 838
12536.17 884
12537.22 894
12538.28 865
12539.34 885
12540.40 862
12541.45 896
12542.51 932
12543.57 910
12544.63 929
12545.68 948
12546.74 950
12547.80 938
12548.86 995
12549.92 997
12550.97 1010
12552.03 997
12553.09 1037
12554.15 1052
12555.21 1061
12556.26 1079
12557.32 1115
12558.38 1066
12559.44 1036
12560.50 1001
12561.56 1039
12562.61 1029
12563.67 996
12564.73 983
12565.79 1025
12566.85 977
12567.91 969
12568.97 948
12570.02 915
12571.08 919
12572.14 871
12573.20 909
12574.26 913
12575.32 911
12576.38 908
12577.44 887
12578.50 870
12579.56 873
12580.61 852
12581.67 882
12582.73 862
12583.79 849
12584.85 882
12585.91 862
12586.97 864
12588.03 861
12589.09 882
12590.15 882
12591.21 848
12592.27 839
12593.33 870
12594.39 861
12595.45 858
12596.51 872
12597.57 906
12598.63 842
12599.69 856
12600.75 858
12601.81 861
12602.87 836
12603.93 890
12604.99 856
12606.05 878
12607.11 877
12608.17 917
12609.23 910
12610.29 885
12611.35 887
12612.41 920
12613.47 913
12614.53 939
12615.59 962
12616.66 963
12617.72 952
12618.78 950
12619.84 993
12620.90 1009
12621.96 1000
12623.02 1002
12624.08 990
12625.14 1017
12626.20 1034
12627.26 987
12628.33 1021
12629.39 1037
12630.45 1035
12631.51 1056
12632.57 1048
12633.63 1064
12634.69 1078
12635.76 1040
12636.82 1049
12637.88 1063
12638.94 1045
12640.00 1059
12641.06 1027
12642.13 974
12643.19 965
12644.25 925
12645.31 945
12646.37 910
12647.44 927
12648.50 893
12649.56 932
12650.62 885
12651.68 857
12652.75 842
12653.81 855
12654.87 889
12655.93 914
12657.00 863
12658.06 861
12659.12 880
12660.18 872
12661.25 821
12662.31 862
12663.37 838
12664.43 834
12665.50 841
12666.56 803
12667.62 800
12668.69 839
12669.75 854
12670.81 805
12671.88 838
12672.94 860
12674.00 853
12675.06 860
12676.13 834
12677.19 834
12678.25 846
12679.32 873
12680.38 863
12681.44 885
12682.51 862
12683.57 868
12684.64 853
12685.70 862
12686.76 844
12687.83 873
12688.89 865
12689.95 847
12691.02 887
12692.08 871
12693.15 900
12694.21 892
12695.27 919
12696.34 908
12697.40 900
12698.47 883
12699.53 892
12700.59 875
12701.66 941
12702.72 900
12703.79 876
12704.85 902
12705.92 885
12706.98 916
12708.05 944
12709.11 955
12710.18 933
12711.24 967
12712.30 956
12713.37 989
12714.43 948
12715.50 976
12716.56 973
12717.63 1006
12718.69 966
12719.76 979
12720.82 991
12721.89 1006
12722.95 986
12724.02 976
12725.09 986
12726.15 996
12727.22 1020
12728.28 974
12729.35 986
12730.41 975
12731.48 1010
12732.54 1022
12733.61 1024
12734.68 988
12735.74 1003
12736.81 1010
12737.87 1023
12738.94 1014
12740.00 1011
12741.07 1018
12742.14 1021
12743.20 1003
12744.27 1007
12745.33 968
12746.40 975
12747.47 989
12748.53 914
12749.60 957
12750.67 898
12751.73 918
12752.80 955
12753.87 933
12754.93 919
12756.00 915
12757.07 907
12758.13 914
12759.20 895
12760.27 869
12761.33 896
12762.40 878
12763.47 880
12764.53 897
12765.60 908
12766.67 873
12767.73 905
12768.80 873
12769.87 888
12770.94 830
12772.00 845
12773.07 847
12774.14 849
12775.21 855
12776.27 805
12777.34 805
12778.41 829
12779.48 864
12780.54 847
12781.61 838
12782.68 796
12783.75 798
12784.81 797
12785.88 776
12786.95 789
12788.02 782
12789.09 776
12790.15 768
12791.22 757
12792.29 775
12793.36 787
12794.43 771
12795.49 764
12796.56 777
12797.63 795
12798.70 753
12799.77 782
12800.84 763
12801.90 758
12802.97 739
12804.04 808
12805.11 795
12806.18 788
12807.25 804
12808.32 774
12809.39 796
12810.45 797
12811.52 817
12812.59 779
12813.66 802
12814.73 771
12815.80 830
12816.87 826
12817.94 829
12819.01 809
12820.08 876
12821.15 834
12822.21 844
12823.28 849
12824.35 819
12825.42 813
12826.49 826
12827.56 800
12828.63 819
12829.70 845
12830.77 824
12831.84 823
12832.91 791
12833.98 815
12835.05 773
12836.12 777
12837.19 785
12838.26 801
12839.33 767
12840.40 761
12841.47 785
12842.54 723
12843.61 754
12844.68 711
12845.75 728
12846.82 719
12847.89 727
12848.96 720
12850.03 699
12851.10 681
12852.18 690
12853.25 696
12854.32 695
12855.39 654
12856.46 646
12857.53 687
12858.60 658
12859.67 646
12860.74 632
12861.81 648
12862.88 636
12863.96 671
12865.03 647
12866.10 655
12867.17 648
12868.24 627
12869.31 642
12870.38 645
12871.45 664
12872.53 657
12873.60 635
12874.67 620
12875.74 636
12876.81 637
12877.88 620
12878.96 625
12880.03 631
12881.10 629
12882.17 635
12883.24 633
12884.31 642
12885.39 608
12886.46 640
12887.53 645
12888.60 621
12889.68 619
12890.75 605
12891.82 592
12892.89 643
12893.96 591
12895.04 594
12896.11 572
12897.18 603
12898.25 608
12899.33 578
12900.40 602
12901.47 590
12902.54 598
12903.62 608
12904.69 596
12905.76 573
12906.84 557
12907.91 550
12908.98 547
12910.06 605
12911.13 578
12912.20 563
12913.27 553
12914.35 552
12915.42 540
12916.49 591
12917.57 584
12918.64 568
12919.71 569
12920.79 564
12921.86 583
12922.94 536
12924.01 538
12925.08 582
12926.16 605
12927.23 566
12928.30 556
12929.38 533
12930.45 560
12931.53 547
12932.60 564
12933.67 552
12934.75 519
12935.82 550
12936.90 594
12937.97 582
12939.04 545
12940.12 547
12941.19 567
12942.27 551
12943.34 527
12944.42 513
12945.49 535
12946.56 526
12947.64 510
12948.71 516
12949.79 516
12950.86 544
12951.94 526
12953.01 526
12954.09 499
12955.16 538
12956.24 555
12957.31 533
12958.39 499
12959.46 478
12960.54 516
12961.61 538
12962.69 545
12963.76 508
12964.84 533
12965.91 546
12966.99 533
12968.07 503
12969.14 516
12970.22 508
12971.29 530
12972.37 522
12973.44 519
12974.52 497
12975.59 510
12976.67 525
12977.75 509
12978.82 518
12979.90 495
12980.97 511
12982.05 501
12983.13 545
12984.20 516
12985.28 508
12986.35 512
12987.43 523
12988.51 498
12989.58 518
12990.66 516
12991.74 515
12992.81 533
12993.89 494
12994.97 502
12996.04 509
12997.12 538
12998.20 545
12999.27 515
13000.35 499
13001.43 505
13002.50 517
13003.58 519
13004.66 520
13005.73 505
13006.81 522
13007.89 522
13008.97 525
13010.04 523
13011.12 527
13012.20 502
13013.27 520
13014.35 496
13015.43 492
13016.51 513
13017.58 533
13018.66 509
13019.74 494
13020.82 509
13021.89 526
13022.97 532
13024.05 508
13025.13 507
13026.21 516
13027.28 545
13028.36 520
13029.44 507
13030.52 538
13031.60 536
13032.67 512
13033.75 506
13034.83 506
13035.91 508
13036.99 522
13038.07 539
13039.14 533
13040.22 540
13041.30 549
13042.38 531
13043.46 511
13044.54 506
13045.62 538
13046.69 518
13047.77 516
13048.85 530
13049.93 532
13051.01 529
13052.09 545
13053.17 538
13054.25 515
13055.33 520
13056.40 498
13057.48 500
13058.56 542
13059.64 507
13060.72 505
13061.80 514
13062.88 526
13063.96 534
13065.04 505
13066.12 507
13067.20 502
13068.28 541
13069.36 511
13070.44 499
13071.52 538
13072.60 531
13073.68 528
13074.76 525
13075.84 560
13076.92 513
13078.00 547
13079.08 498
13080.16 521
13081.24 527
13082.32 543
13083.40 538
13084.48 541
13085.56 507
13086.64 509
13087.72 516
13088.80 510
13089.88 514
13090.96 514
13092.04 482
13093.12 487
13094.20 500
13095.28 489
13096.36 507
13097.44 495
13098.52 541
13099.61 509
13100.69 535
13101.77 511
13102.85 555
13103.93 516
13105.01 520
13106.09 517
13107.17 521
13108.25 527
13109.34 533
13110.42 539
13111.50 537
13112.58 557
13113.66 513
13114.74 527
13115.82 526
13116.91 555
13117.99 550
13119.07 548
13120.15 529
13121.23 513
13122.31 538
13123.40 567
13124.48 574
13125.56 544
13126.64 529
13127.72 555
13128.81 547
13129.89 509
13130.97 538
13132.05 556
13133.14 555
13134.22 545
13135.30 555
13136.38 556
13137.47 558
13138.55 561
13139.63 577
13140.71 564
13141.80 554
13142.88 569
13143.96 578
13145.04 544
13146.13 546
13147.21 552
13148.29 546
13149.38 582
13150.46 542
13151.54 560
13152.62 582
13153.71 606
13154.79 562
13155.87 571
13156.96 567
13158.04 576
13159.12 583
13160.21 562
13161.29 576
13162.37 558
13163.46 580
13164.54 601
13165.62 573
13166.71 536
13167.79 570
13168.88 566
13169.96 591
13171.04 562
13172.13 600
13173.21 587
13174.30 571
13175.38 566
13176.46 539
13177.55 548
13178.63 550
13179.72 566
13180.80 562
13181.88 571
13182.97 587
13184.05 606
13185.14 570
13186.22 599
13187.31 592
13188.39 585
13189.48 588
13190.56 569
13191.65 593
13192.73 575
13193.81 565
13194.90 583
13195.98 596
13197.07 607
13198.15 625
13199.24 595
13200.32 608
13201.41 580
13202.49 598
13203.58 573
13204.67 616
13205.75 567
13206.84 561
13207.92 546
13209.01 602
13210.09 596
13211.18 570
13212.26 609
13213.35 605
13214.43 613
13215.52 605
13216.61 640
13217.69 607
13218.78 620
13219.86 638
13220.95 623
13222.04 611
13223.12 608
13224.21 622
13225.29 601
13226.38 592
13227.47 599
13228.55 609
13229.64 628
13230.72 654
13231.81 602
13232.90 656
13233.98 637
13235.07 625
13236.16 630
13237.24 655
13238.33 634
13239.42 646
13240.50 643
13241.59 607
13242.68 622
13243.76 621
13244.85 635
13245.94 674
13247.02 637
13248.11 609
13249.20 657
13250.29 663
13251.37 674
13252.46 670
13253.55 705
13254.63 706
13255.72 702
13256.81 674
13257.90 694
13258.98 700
13260.07 702
13261.16 717
13262.25 685
13263.33 682
13264.42 709
13265.51 729
13266.60 726
13267.69 742
13268.77 740
13269.86 758
13270.95 747
13272.04 721
13273.13 733
13274.21 772
13275.30 731
13276.39 733
13277.48 773
13278.57 789
13279.65 741
13280.74 748
13281.83 775
13282.92 763
13284.01 789
13285.10 780
13286.19 820
13287.27 799
13288.36 805
13289.45 809
13290.54 807
13291.63 853
13292.72 807
13293.81 852
13294.90 875
13295.98 826
13297.07 819
13298.16 888
13299.25 837
13300.34 896
13301.43 889
13302.52 893
13303.61 899
13304.70 909
13305.79 898
13306.88 898
13307.97 870
13309.06 902
13310.15 894
13311.24 899
13312.32 885
13313.41 890
13314.50 915
13315.59 939
13316.68 978
13317.77 951
13318.86 937
13319.95 986
13321.04 943
13322.13 928
13323.22 939
13324.31 945
13325.40 958
13326.49 942
13327.58 969
13328.68 920
13329.77 937
13330.86 972
13331.95 984
13333.04 979
13334.13 991
13335.22 1004
13336.31 1027
13337.40 1013
13338.49 965
13339.58 977
13340.67 1000
13341.76 1033
13342.85 1064
13343.94 1031
13345.04 1062
13346.13 1052
13347.22 1071
13348.31 1054
13349.40 1047
13350.49 991
13351.58 1038
13352.67 1051
13353.77 1041
13354.86 1051
13355.95 1037
13357.04 1081
13358.13 1074
13359.22 1051
13360.31 1028
13361.41 1089
13362.50 1082
13363.59 1129
13364.68 1099
13365.77 1109
13366.87 1096
13367.96 1100
13369.05 1125
13370.14 1129
13371.23 1102
13372.33 1111
13373.42 1112
13374.51 1122
13375.60 1077
13376.69 1081
13377.79 1090
13378.88 1112
13379.97 1113
13381.06 1052
13382.16 1028
13383.25 1001
13384.34 1028
13385.43 1005
13386.53 983
13387.62 948
13388.71 979
13389.81 979
13390.90 952
13391.99 936
13393.08 941
13394.18 941
13395.27 942
13396.36 951
13397.46 923
13398.55 905
13399.64 899
13400.74 917
13401.83 897
13402.92 890
13404.02 904
13405.11 903
13406.20 950
13407.30 890
13408.39 880
13409.48 874
13410.58 879
13411.67 905
13412.77 905
13413.86 901
13414.95 899
13416.05 920
13417.14 917
13418.23 891
13419.33 891
13420.42 911
13421.52 888
13422.61 901
13423.71 892
13424.80 906
13425.89 906
13426.99 944
13428.08 877
13429.18 911
13430.27 939
13431.37 923
13432.46 955
13433.56 949
13434.65 946
13435.74 940
13436.84 913
13437.93 959
13439.03 969
13440.12 971
13441.22 941
13442.31 953
13443.41 971
13444.50 982
13445.60 985
13446.69 960
13447.79 981
13448.88 990
13449.98 1008
13451.08 962
13452.17 951
13453.27 998
13454.36 995
13455.46 1003
13456.55 1026
13457.65 990
13458.74 1019
13459.84 1073
13460.94 1046
13462.03 1026
13463.13 1053
13464.22 1065
13465.32 1055
13466.41 1063
13467.51 1071
13468.61 1078
13469.70 1130
13470.80 1134
13471.90 1110
13472.99 1097
13474.09 1056
13475.18 1087
13476.28 1081
13477.38 1067
13478.47 1072
13479.57 1126
13480.67 1147
13481.76 1077
13482.86 1086
13483.96 1134
13485.05 1163
13486.15 1192
13487.25 1146
13488.34 1154
13489.44 1123
13490.54 1147
13491.63 1164
13492.73 1187
13493.83 1158
13494.93 1179
13496.02 1184
13497.12 1209
13498.22 1177
13499.31 1208
13500.41 1223
13501.51 1239
13502.61 1231
13503.70 1232
13504.80 1242
13505.90 1246
13507.00 1200
13508.09 1260
13509.19 1244
13510.29 1202
13511.39 1240
13512.49 1227
13513.58 1202
13514.68 1213
13515.78 1204
13516.88 1147
13517.98 1163
13519.07 1169
13520.17 1156
13521.27 1098
13522.37 1133
13523.47 1103
13524.57 1069
13525.66 1111
13526.76 1091
13527.86 1089
13528.96 1091
13530.06 1068
13531.16 1078
13532.25 1078
13533.35 1033
13534.45 1008
13535.55 1043
13536.65 1035
13537.75 1022
13538.85 1035
13539.95 1033
13541.05 1028
13542.14 1017
13543.24 979
13544.34 985
13545.44 984
13546.54 972
13547.64 975
13548.74 965
13549.84 933
13550.94 965
13552.04 965
13553.14 929
13554.24 918
13555.34 924
13556.44 929
13557.54 907
13558.64 888
13559.74 953
13560.84 907
13561.94 902
13563.04 861
13564.13 874
13565.23 916
13566.34 918
13567.44 914
13568.54 916
13569.64 920
13570.74 896
13571.84 885
13572.94 915
13574.04 911
13575.14 887
13576.24 918
13577.34 892
13578.44 869
13579.54 877
13580.64 924
13581.74 903
13582.84 916
13583.94 921
13585.04 939
13586.14 905
13587.24 890
13588.35 884
13589.45 901
13590.55 908
13591.65 895
13592.75 896
13593.85 925
13594.95 903
13596.05 893
13597.15 932
13598.26 940
13599.36 940
13600.46 964
13601.56 989
13602.66 952
13603.76 954
13604.86 970
13605.97 982
13607.07 958
13608.17 897
13609.27 962
13610.37 963
13611.47 982
13612.58 955
13613.68 979
13614.78 994
13615.88 972
13616.98 970
13618.09 951
13619.19 975
13620.29 965
13621.39 983
13622.50 983
13623.60 987
13624.70 1030
13625.80 1024
13626.91 1008
13628.01 976
13629.11 988
13630.21 985
13631.32 1025
13632.42 1033
13633.52 1028
13634.62 1018
13635.73 1023
13636.83 1007
13637.93 1033
13639.04 976
13640.14 997
13641.24 1031
13642.35 1060
13643.45 1031
13644.55 968
13645.65 1024
13646.76 1018
13647.86 987
13648.96 988
13650.07 1000
13651.17 1012
13652.28 1042
13653.38 998
13654.48 995
13655.59 1018
13656.69 970
13657.79 981
13658.90 1017
13660.00 1056
13661.11 992
13662.21 1003
13663.31 1007
13664.42 982
13665.52 977
13666.63 1002
13667.73 987
13668.83 941
13669.94 931
13671.04 1002
13672.15 1013
13673.25 969
13674.36 958
13675.46 967
13676.56 969
13677.67 957
13678.77 955
13679.88 953
13680.98 932
13682.09 913
13683.19 968
13684.30 967
13685.40 957
13686.51 923
13687.61 1004
13688.72 974
13689.82 931
13690.93 950
13692.03 1000
13693.14 1009
13694.24 967
13695.35 966
13696.45 1012
13697.56 1028
13698.66 983
13699.77 1037
13700.87 1033
13701.98 1006
13703.09 990
13704.19 978
13705.30 1021
13706.40 1004
13707.51 1051
13708.61 1027
13709.72 1063
13710.83 1048
13711.93 1041
13713.04 1093
13714.14 1055
13715.25 1040
13716.36 1089
13717.46 1092
13718.57 1062
13719.67 1108
13720.78 1146
13721.89 1133
13722.99 1140
13724.10 1112
13725.21 1126
13726.31 1165
13727.42 1110
13728.53 1199
13729.63 1189
13730.74 1159
13731.85 1162
13732.95 1195
13734.06 1262
13735.17 1198
13736.27 1262
13737.38 1258
13738.49 1231
13739.59 1269
13740.70 1307
13741.81 1339
13742.92 1311
13744.02 1296
13745.13 1284
13746.24 1342
13747.35 1335
13748.45 1409
13749.56 1376
13750.67 1339
13751.78 1398
13752.88 1454
13753.99 1439
13755.10 1495
13756.21 1498
13757.31 1492
13758.42 1516
13759.53 1535
13760.64 1583
13761.75 1613
13762.85 1668
13763.96 1661
13765.07 1679
13766.18 1760
13767.29 1766
13768.39 1747
13769.50 1843
13770.61 1813
13771.72 1888
13772.83 1848
13773.94 1897
13775.04 1881
13776.15 1879
13777.26 1875
13778.37 1955
13779.48 1963
13780.59 1940
13781.70 1860
13782.80 1855
13783.91 1837
13785.02 1770
13786.13 1733
13787.24 1687
13788.35 1664
13789.46 1605
13790.57 1553
13791.68 1501
13792.79 1498
13793.90 1468
13795.00 1443
13796.11 1394
13797.22 1373
13798.33 1313
13799.44 1318
13800.55 1270
13801.66 1249
13802.77 1230
13803.88 1200
13804.99 1216
13806.10 1163
13807.21 1204
13808.32 1202
13809.43 1224
13810.54 1181
13811.65 1161
13812.76 1166
13813.87 1135
13814.98 1126
13816.09 1104
13817.20 1108
13818.31 1117
13819.42 1131
13820.53 1083
13821.64 1065
13822.75 1052
13823.86 1061
13824.97 1045
13826.08 1080
13827.19 1081
13828.30 1063
13829.41 1057
13830.53 1039
13831.64 1069
13832.75 1056
13833.86 1027
13834.97 1083
13836.08 1078
13837.19 1027
13838.30 1063
13839.41 1043
13840.52 1081
13841.64 1072
13842.75 1074
13843.86 1070
13844.97 1130
13846.08 1077
13847.19 1089
13848.30 1089
13849.41 1052
13850.53 1063
13851.64 1084
13852.75 1116
13853.86 1117
13854.97 1139
13856.08 1093
13857.20 1116
13858.31 1087
13859.42 1102
13860.53 1096
13861.64 1105
13862.76 1130
13863.87 1097
13864.98 1128
13866.09 1135
13867.20 1157
13868.32 1170
13869.43 1133
13870.54 1096
13871.65 1156
13872.77 1164
13873.88 1169
13874.99 1116
13876.10 1175
13877.22 1215
13878.33 1186
13879.44 1177
13880.55 1203
13881.67 1221
13882.78 1205
13883.89 1222
13885.01 1239
13886.12 1307
13887.23 1261
13888.34 1281
13889.46 1264
13890.57 1297
13891.68 1324
13892.80 1331
13893.91 1291
13895.02 1314
13896.14 1339
13897.25 1362
13898.36 1343
13899.48 1362
13900.59 1355
13901.70 1351
13902.82 1374
13903.93 1343
13905.05 1334
13906.16 1324
13907.27 1317
13908.39 1256
13909.50 1268
13910.61 1249
13911.73 1235
13912.84 1248
13913.96 1184
13915.07 1189
13916.19 1176
13917.30 1132
13918.41 1134
13919.53 1115
13920.64 1078
13921.76 1074
13922.87 1083
13923.99 1101
13925.10 1081
13926.21 1081
13927.33 1091
13928.44 1068
13929.56 1061
13930.67 1069
13931.79 1031
13932.90 1000
13934.02 1032
13935.13 988
13936.25 1021
13937.36 1003
13938.48 992
13939.59 1040
13940.71 1029
13941.82 997
13942.94 972
13944.05 978
13945.17 990
13946.28 969
13947.40 974
13948.52 1002
13949.63 961
13950.75 974
13951.86 958
13952.98 969
13954.09 969
13955.21 947
13956.32 962
13957.44 960
13958.56 978
13959.67 948
13960.79 936
13961.90 937
13963.02 923
13964.14 935
13965.25 943
13966.37 950
13967.48 924
13968.60 921
13969.72 946
13970.83 937
13971.95 951
13973.07 967
13974.18 977
13975.30 977
13976.42 942
13977.53 958
13978.65 966
13979.77 979
13980.88 979
13982.00 952
13983.12 962
13984.23 975
13985.35 982
13986.47 961
13987.58 946
13988.70 974
13989.82 950
13990.94 972
13992.05 935
13993.17 954
13994.29 969
13995.40 1020
13996.52 994
13997.64 956
13998.76 945
13999.87 991
14000.99 1011
14002.11 950
14003.23 960
14004.35 957
14005.46 1006
14006.58 968
14007.70 959
14008.82 951
14009.93 997
14011.05 1000
14012.17 989
14013.29 968
14014.41 1000
14015.52 973
14016.64 972
14017.76 998
14018.88 994
14020.00 990
14021.12 970
14022.23 976
14023.35 960
14024.47 975
14025.59 977
14026.71 986
14027.83 1003
14028.95 978
14030.06 981
14031.18 989
14032.30 979
14033.42 997
14034.54 990
14035.66 988
14036.78 998
14037.90 1000
14039.02 1050
14040.14 984
14041.25 984
14042.37 987
14043.49 1013
14044.61 1033
14045.73 1033
14046.85 1059
14047.97 995
14049.09 1032
14050.21 1041
14051.33 1023
14052.45 1021
14053.57 1075
14054.69 1063
14055.81 1099
14056.93 1053
14058.05 1071
14059.17 1106
14060.29 1107
14061.41 1155
14062.53 1123
14063.65 1124
14064.77 1104
14065.89 1165
14067.01 1152
14068.13 1170
14069.25 1194
14070.37 1184
14071.49 1148
14072.61 1173
14073.73 1218
14074.85 1186
14075.97 1214
14077.09 1195
14078.21 1188
14079.33 1193
14080.45 1242
14081.57 1218
14082.69 1245
14083.82 1237
14084.94 1256
14086.06 1276
14087.18 1327
14088.30 1229
14089.42 1275
14090.54 1287
14091.66 1313
14092.78 1297
14093.91 1293
14095.03 1269
14096.15 1305
14097.27 1264
14098.39 1249
14099.51 1282
14100.63 1256
14101.76 1219
14102.88 1233
14104.00 1255
14105.12 1260
14106.24 1279
14107.36 1205
14108.49 1204
14109.61 1217
14110.73 1181
14111.85 1181
14112.97 1210
14114.10 1140
14115.22 1139
14116.34 1133
14117.46 1119
14118.58 1140
14119.71 1082
14120.83 1065
14121.95 1063
14123.07 1058
14124.20 1048
14125.32 1024
14126.44 1023
14127.56 1020
14128.69 1020
14129.81 998
14130.93 976
14132.06 1004
14133.18 1003
14134.30 960
14135.42 964
14136.55 932
14137.67 972
14138.79 917
14139.92 940
14141.04 919
14142.16 915
14143.29 912
14144.41 889
14145.53 894
14146.66 917
14147.78 916
14148.90 908
14150.03 905
14151.15 889
14152.27 917
14153.40 873
14154.52 878
14155.64 902
14156.77 906
14157.89 890
14159.02 877
14160.14 858
14161.26 881
14162.39 881
14163.51 898
14164.64 902
14165.76 854
14166.88 865
14168.01 875
14169.13 833
14170.26 849
14171.38 872
14172.51 865
14173.63 867
14174.75 835
14175.88 796
14177.00 806
14178.13 844
14179.25 840
14180.38 838
14181.50 874
14182.63 844
14183.75 863
14184.88 834
14186.00 849
14187.13 803
14188.25 836
14189.38 824
14190.50 793
14191.63 840
14192.75 814
14193.88 827
14195.00 837
14196.13 828
14197.25 858
14198.38 845
14199.50 834
14200.63 811
14201.76 816
14202.88 814
14204.01 802
14205.13 792
14206.26 831
14207.38 781
14208.51 792
14209.64 833
14210.76 789
14211.89 821
14213.01 799
14214.14 822
14215.27 846
14216.39 826
14217.52 809
14218.64 810
14219.77 809
14220.90 768
14222.02 757
14223.15 758
14224.28 782
14225.40 768
14226.53 788
14227.66 762
14228.78 791
14229.91 797
14231.04 797
14232.16 792
14233.29 790
14234.42 762
14235.54 759
14236.67 791
14237.80 752
14238.92 788
14240.05 742
14241.18 749
14242.31 774
14243.43 765
14244.56 756
14245.69 758
14246.82 753
14247.94 782
14249.07 760
14250.20 760
14251.33 739
14252.45 726
14253.58 739
14254.71 742
14255.84 731
14256.96 724
14258.09 736
14259.22 724
14260.35 765
14261.47 704
14262.60 735
14263.73 733
14264.86 694
14265.99 681
14267.12 745
14268.24 760
14269.37 735
14270.50 720
14271.63 696
14272.76 690
14273.89 683
14275.01 731
14276.14 688
14277.27 682
14278.40 690
14279.53 693
14280.66 669
14281.79 686
14282.91 647
14284.04 687
14285.17 671
14286.30 717
14287.43 681
14288.56 638
14289.69 645
14290.82 670
14291.95 656
14293.08 660
14294.20 661
14295.33 659
14296.46 661
14297.59 646
14298.72 636
14299.85 652
14300.98 655
14302.11 610
14303.24 625
14304.37 613
14305.50 607
14306.63 657
14307.76 647
14308.89 652
14310.02 618
14311.15 621
14312.28 627
14313.41 610
14314.54 631
14315.67 654
14316.80 612
14317.93 624
14319.06 619
14320.19 646
14321.32 621
14322.45 591
14323.58 604
14324.71 609
14325.84 649
14326.97 622
14328.10 640
14329.23 596
14330.36 609
14331.49 607
14332.62 626
14333.76 595
14334.89 603
14336.02 620
14337.15 608
14338.28 593
14339.41 601
14340.54 618
14341.67 582
14342.80 585
14343.93 552
14345.07 606
14346.20 573
14347.33 607
14348.46 570
14349.59 557
14350.72 600
14351.85 581
14352.99 565
14354.12 603
14355.25 591
14356.38 604
14357.51 612
14358.64 608
14359.78 594
14360.91 575
14362.04 609
14363.17 589
14364.30 592
14365.44 565
14366.57 567
14367.70 591
14368.83 576
14369.96 596
14371.10 587
14372.23 575
14373.36 562
14374.49 593
14375.63 603
14376.76 581
14377.89 604
14379.02 608
14380.16 569
14381.29 629
14382.42 601
14383.55 593
14384.69 610
14385.82 623
14386.95 573
14388.09 580
14389.22 587
14390.35 587
14391.49 578
14392.62 609
14393.75 601
14394.89 574
14396.02 587
14397.15 592
14398.28 622
14399.42 587
14400.55 595
14401.69 596
14402.82 614
14403.95 589
14405.09 628
14406.22 597
14407.35 592
14408.49 619
14409.62 634
14410.75 575
14411.89 604
14413.02 608
14414.16 577
14415.29 629
14416.42 604
14417.56 644
14418.69 628
14419.83 632
14420.96 624
14422.10 635
14423.23 656
14424.36 639
14425.50 659
14426.63 660
14427.77 600
14428.90 627
14430.04 648
14431.17 641
14432.31 645
14433.44 618
14434.58 645
14435.71 653
14436.85 627
14437.98 618
14439.12 663
14440.25 647
14441.39 634
14442.52 656
14443.66 636
14444.79 609
14445.93 634
14447.06 651
14448.20 637
14449.33 637
14450.47 615
14451.60 637
14452.74 635
14453.87 621
14455.01 611
14456.14 622
14457.28 643
14458.42 644
14459.55 624
14460.69 613
14461.82 639
14462.96 637
14464.10 640
14465.23 632
14466.37 603
14467.50 631
14468.64 639
14469.78 648
14470.91 635
14472.05 601
14473.18 645
14474.32 632
14475.46 611
14476.59 614
14477.73 634
14478.87 649
14480.00 658
14481.14 635
14482.28 609
14483.41 604
14484.55 642
14485.69 627
14486.82 633
14487.96 626
14489.10 621
14490.23 607
14491.37 590
14492.51 605
14493.65 619
14494.78 581
14495.92 578
14497.06 575
14498.19 592
14499.33 595
14500.47 578
14501.61 568
14502.74 602
14503.88 622
14505.02 598
14506.16 590
14507.29 619
14508.43 602
14509.57 600
14510.71 615
14511.85 599
14512.98 621
14514.12 574
14515.26 626
14516.40 587
14517.54 608
14518.67 580
14519.81 634
14520.95 606
14522.09 579
14523.23 561
14524.36 598
14525.50 605
14526.64 605
14527.78 611
14528.92 591
14530.06 621
14531.19 568
14532.33 606
14533.47 596
14534.61 596
14535.75 605
14536.89 582
14538.03 604
14539.17 619
14540.31 597
14541.44 624
14542.58 606
14543.72 591
14544.86 627
14546.00 621
14547.14 621
14548.28 595
14549.42 605
14550.56 617
14551.70 611
14552.84 614
14553.98 623
14555.12 645
14556.25 661
14557.39 622
14558.53 603
14559.67 639
14560.81 631
14561.95 639
14563.09 645
14564.23 646
14565.37 628
14566.51 669
14567.65 644
14568.79 641
14569.93 651
14571.07 693
14572.21 676
14573.35 646
14574.49 658
14575.63 651
14576.77 668
14577.92 687
14579.06 664
14580.20 690
14581.34 662
14582.48 690
14583.62 694
14584.76 669
14585.90 662
14587.04 677
14588.18 741
14589.32 712
14590.46 706
14591.60 693
14592.74 716
14593.89 736
14595.03 742
14596.17 736
14597.31 733
14598.45 750
14599.59 747
14600.73 786
14601.87 791
14603.02 760
14604.16 747
14605.30 789
14606.44 793
14607.58 802
14608.72 762
14609.86 807
14611.01 785
14612.15 804
14613.29 811
14614.43 805
14615.57 812
14616.72 794
14617.86 818
14619.00 823
14620.14 833
14621.28 862
14622.43 889
14623.57 875
14624.71 873
14625.85 875
14627.00 903
14628.14 919
14629.28 889
14630.42 918
14631.56 907
14632.71 942
14633.85 963
14634.99 932
14636.14 929
14637.28 966
14638.42 935
14639.56 980
14640.71 921
14641.85 918
14642.99 954
14644.14 976
14645.28 955
14646.42 918
14647.56 921
14648.71 922
14649.85 864
14650.99 819
14652.14 857
14653.28 815
14654.42 812
14655.57 746
14656.71 760
14657.85 757
14659.00 732
14660.14 733
14661.29 710
14662.43 675
14663.57 670
14664.72 687
14665.86 678
14667.00 719
14668.15 684
14669.29 667
14670.44 659
14671.58 641
14672.73 609
14673.87 637
14675.01 631
14676.16 628
14677.30 609
14678.45 626
14679.59 629
14680.74 607
14681.88 585
14683.02 581
14684.17 584
14685.31 535
14686.46 561
14687.60 544
14688.75 535
14689.89 545
14691.04 542
14692.18 519
14693.33 549
14694.47 571
14695.62 549
14696.76 561
14697.91 537
14699.05 555
14700.20 549
14701.34 547
14702.49 566
14703.63 571
14704.78 542
14705.92 540
14707.07 553
14708.22 552
14709.36 532
14710.51 531
14711.65 531
14712.80 536
14713.94 534
14715.09 512
14716.23 551
14717.38 527
14718.53 531
14719.67 545
14720.82 543
14721.96 510
14723.11 524
14724.26 526
14725.40 540
14726.55 530
14727.70 551
14728.84 536
14729.99 535
14731.13 511
14732.28 513
14733.43 515
14734.57 524
14735.72 537
14736.87 516
14738.01 523
14739.16 497
14740.31 499
14741.45 492
14742.60 516
14743.75 507
14744.89 549
14746.04 508
14747.19 538
14748.34 498
14749.48 510
14750.63 523
14751.78 523
14752.92 486
14754.07 453
14755.22 493
14756.37 476
14757.51 524
14758.66 484
14759.81 516
14760.96 508
14762.10 478
14763.25 516
14764.40 505
14765.55 502
14766.70 479
14767.84 517
14768.99 511
14770.14 484
14771.29 478
14772.43 482
14773.58 482
14774.73 484
14775.88 465
14777.03 494
14778.18 480
14779.32 500
14780.47 458
14781.62 470
14782.77 463
14783.92 456
14785.07 493
14786.21 460
14787.36 447
14788.51 444
14789.66 444
14790.81 468
14791.96 446
14793.11 480
14794.26 477
14795.40 438
14796.55 472
14797.70 452
14798.85 451
14800.00 434
14801.15 426
14802.30 455
14803.45 454
14804.60 481
14805.75 459
14806.90 465
14808.05 440
14809.19 427
14810.34 417
14811.49 433
14812.64 441
14813.79 480
14814.94 451
14816.09 445
14817.24 408
14818.39 440
14819.54 435
14820.69 455
14821.84 428
14822.99 412
14824.14 431
14825.29 423
14826.44 419
14827.59 404
14828.74 422
14829.89 415
14831.04 439
14832.19 391
14833.34 432
14834.49 369
14835.64 402
14836.79 428
14837.95 408
14839.10 393
14840.25 411
14841.40 437
14842.55 420
14843.70 404
14844.85 401
14846.00 411
14847.15 420
14848.30 407
14849.45 419
14850.60 396
14851.76 390
14852.91 401
14854.06 405
14855.21 388
14856.36 381
14857.51 386
14858.66 402
14859.81 376
14860.97 385
14862.12 369
14863.27 415
14864.42 371
14865.57 409
14866.72 412
14867.88 422
14869.03 391
14870.18 387
14871.33 399
14872.48 400
14873.64 391
14874.79 386
14875.94 398
14877.09 385
14878.24 408
14879.40 360
14880.55 402
14881.70 393
14882.85 414
14884.00 404
14885.16 402
14886.31 387
14887.46 372
14888.61 413
14889.77 414
14890.92 371
14892.07 383
14893.23 416
14894.38 381
14895.53 371
14896.68 366
14897.84 408
14898.99 382
14900.14 402
14901.30 379
14902.45 390
14903.60 391
14904.75 398
14905.91 388
14907.06 391
14908.21 379
14909.37 389
14910.52 379
14911.67 396
14912.83 384
14913.98 397
14915.14 403
14916.29 387
14917.44 406
14918.60 400
14919.75 421
14920.90 391
14922.06 384
14923.21 387
14924.37 371
14925.52 398
14926.67 415
14927.83 398
14928.98 373
14930.14 396
14931.29 387
14932.44 393
14933.60 413
14934.75 406
14935.91 421
14937.06 414
14938.22 405
14939.37 394
14940.52 394
14941.68 421
14942.83 404
14943.99 395
14945.14 394
14946.30 384
14947.45 405
14948.61 389
14949.76 398
14950.92 421
14952.07 420
14953.23 414
14954.38 438
14955.54 431
14956.69 437
14957.85 420
14959.00 407
14960.16 410
14961.31 409
14962.47 409
14963.62 423
14964.78 425
14965.94 414
14967.09 405
14968.25 417
14969.40 434
14970.56 395
14971.71 432
14972.87 457
14974.03 444
14975.18 411
14976.34 402
14977.49 399
14978.65 402
14979.81 396
14980.96 407
14982.12 444
14983.27 415
14984.43 448
14985.59 399
14986.74 426
14987.90 420
14989.06 406
14990.21 396
14991.37 416
14992.53 375
14993.68 395
14994.84 393
14996.00 406
14997.15 413
14998.31 392
14999.47 372
15000.62 370
15001.78 392
15002.94 383
15004.09 380
15005.25 361
15006.41 370
15007.56 359
15008.72 396
15009.88 398
15011.04 379
15012.19 378
15013.35 373
15014.51 376
15015.67 382
15016.82 365
15017.98 353
15019.14 387
15020.30 358
15021.45 373
15022.61 375
15023.77 383
15024.93 387
15026.08 357
15027.24 334
15028.40 352
15029.56 362
15030.72 388
15031.87 361
15033.03 366
15034.19 357
15035.35 330
15036.51 367
15037.67 353
15038.82 366
15039.98 371
15041.14 370
15042.30 365
15043.46 341
15044.62 321
15045.78 367
15046.93 382
15048.09 346
15049.25 354
15050.41 351
15051.57 343
15052.73 369
15053.89 352
15055.05 348
15056.20 379
15057.36 377
15058.52 370
15059.68 350
15060.84 372
15062.00 342
15063.16 371
15064.32 359
15065.48 374
15066.64 370
15067.80 338
15068.96 352
15070.12 386
15071.28 348
15072.44 330
15073.60 371
15074.76 359
15075.91 356
15077.07 358
15078.23 356
15079.39 371
15080.55 385
15081.71 380
15082.87 381
15084.03 396
15085.19 393
15086.35 380
15087.51 344
15088.68 357
15089.84 377
15091.00 383
15092.16 363
15093.32 369
15094.48 378
15095.64 354
15096.80 365
15097.96 358
15099.12 362
15100.28 340
15101.44 358
15102.60 400
15103.76 352
15104.92 367
15106.08 397
15107.25 372
15108.41 403
15109.57 383
15110.73 357
15111.89 399
15113.05 367
15114.21 375
15115.37 394
15116.54 363
15117.70 398
15118.86 383
15120.02 376
15121.18 387
15122.34 372
15123.50 400
15124.67 381
15125.83 397
15126.99 383
15128.15 399
15129.31 392
15130.47 373
15131.64 362
15132.80 417
15133.96 412
15135.12 374
15136.28 400
15137.45 389
15138.61 415
15139.77 407
15140.93 415
15142.10 425
15143.26 422
15144.42 402
15145.58 427
15146.75 419
15147.91 410
15149.07 409
15150.23 404
15151.40 404
15152.56 411
15153.72 414
15154.88 408
15156.05 406
15157.21 415
15158.37 423
15159.54 390
15160.70 423
15161.86 425
15163.03 433
15164.19 434
15165.35 391
15166.52 421
15167.68 428
15168.84 413
15170.01 441
15171.17 445
15172.33 437
15173.50 443
15174.66 440
15175.82 453
15176.99 449
15178.15 453
15179.31 472
15180.48 468
15181.64 464
15182.81 455
15183.97 467
15185.13 493
15186.30 463
15187.46 500
15188.63 465
15189.79 472
15190.95 474
15192.12 505
15193.28 488
15194.45 496
15195.61 489
15196.78 477
15197.94 515
15199.10 497
15200.27 511
15201.43 493
15202.60 486
15203.76 501
15204.93 513
15206.09 526
15207.26 530
15208.42 508
15209.59 516
15210.75 529
15211.92 520
15213.08 531
15214.25 527
15215.41 516
15216.58 521
15217.74 562
15218.91 543
15220.07 565
15221.24 529
15222.40 544
15223.57 555
15224.74 555
15225.90 570
15227.07 562
15228.23 567
15229.40 562
15230.56 589
15231.73 557
15232.89 580
15234.06 609
15235.23 585
15236.39 581
15237.56 597
15238.72 603
15239.89 598
15241.06 619
15242.22 604
15243.39 613
15244.56 634
15245.72 603
15246.89 620
15248.05 585
15249.22 598
15250.39 598
15251.55 588
15252.72 569
15253.89 555
15255.05 583
15256.22 541
15257.39 576
15258.55 599
15259.72 528
15260.89 536
15262.05 548
15263.22 552
15264.39 539
15265.56 528
15266.72 510
15267.89 508
15269.06 494
15270.22 489
15271.39 516
15272.56 520
15273.73 522
15274.89 522
15276.06 510
15277.23 502
15278.40 494
15279.56 488
15280.73 488
15281.90 475
15283.07 500
15284.23 453
15285.40 487
15286.57 477
15287.74 479
15288.91 493
15290.07 487
15291.24 487
15292.41 517
15293.58 506
15294.75 466
15295.92 462
15297.08 474
15298.25 491
15299.42 507
15300.59 501
15301.76 470
15302.93 489
15304.09 459
15305.26 482
15306.43 467
15307.60 470
15308.77 455
15309.94 472
15311.11 458
15312.28 506
15313.44 469
15314.61 487
15315.78 510
15316.95 490
15318.12 494
15319.29 487
15320.46 491
15321.63 476
15322.80 474
15323.97 503
15325.14 523
15326.30 500
15327.47 490
15328.64 505
15329.81 473
15330.98 499
15332.15 493
15333.32 501
15334.49 509
15335.66 511
15336.83 504
15338.00 532
15339.17 484
15340.34 506
15341.51 509
15342.68 508
15343.85 535
15345.02 533
15346.19 531
15347.36 520
15348.53 507
15349.70 545
15350.87 529
15352.04 497
15353.21 527
15354.38 554
15355.55 549
15356.72 521
15357.90 522
15359.07 560
15360.24 562
15361.41 543
15362.58 538
15363.75 543
15364.92 567
15366.09 590
15367.26 587
15368.43 563
15369.60 547
15370.77 546
15371.95 594
15373.12 575
15374.29 549
15375.46 592
15376.63 553
15377.80 562
15378.97 580
15380.15 555
15381.32 596
15382.49 569
15383.66 569
15384.83 543
15386.00 571
15387.17 573
15388.35 581
15389.52 529
15390.69 573
15391.86 556
15393.03 576
15394.21 557
15395.38 551
15396.55 537
15397.72 570
15398.89 540
15400.07 518
15401.24 531
15402.41 525
15403.58 545
15404.76 485
15405.93 508
15407.10 506
15408.27 509
15409.45 469
15410.62 514
15411.79 502
15412.96 471
15414.14 488
15415.31 526
15416.48 484
15417.66 460
15418.83 468
15420.00 463
15421.17 449
15422.35 458
15423.52 443
15424.69 469
15425.87 466
15427.04 438
15428.21 460
15429.39 440
15430.56 423
15431.73 437
15432.91 447
15434.08 443
15435.25 406
15436.43 407
15437.60 438
15438.77 441
15439.95 429
15441.12 436
15442.30 423
15443.47 398
15444.64 400
15445.82 441
15446.99 437
15448.17 443
15449.34 439
15450.51 427
15451.69 425
15452.86 401
15454.04 431
15455.21 410
15456.39 424
15457.56 404
15458.73 405
15459.91 401
15461.08 422
15462.26 409
15463.43 430
15464.61 425
15465.78 425
15466.96 414
15468.13 443
15469.31 439
15470.48 443
15471.66 412
15472.83 410
15474.01 419
15475.18 426
15476.36 454
15477.53 412
15478.71 406
15479.88 408
15481.06 435
15482.23 438
15483.41 440
15484.58 420
15485.76 414
15486.93 405
15488.11 414
15489.29 422
15490.46 432
15491.64 433
15492.81 431
15493.99 453
15495.16 445
15496.34 440
15497.52 439
15498.69 432
15499.87 406
15501.04 421
15502.22 440
15503.40 445
15504.57 436
15505.75 464
15506.92 428
15508.10 422
15509.28 411
15510.45 434
15511.63 443
15512.81 426
15513.98 433
15515.16 435
15516.34 458
15517.51 419
15518.69 445
15519.87 468
15521.04 476
15522.22 460
15523.40 435
15524.57 427
15525.75 441
15526.93 433
15528.11 429
15529.28 425
15530.46 460
15531.64 465
15532.81 459
15533.99 447
15535.17 433
15536.35 454
15537.52 476
15538.70 468
15539.88 460
15541.06 437
15542.23 456
15543.41 463
15544.59 489
15545.77 443
15546.95 469
15548.12 474
15549.30 454
15550.48 467
15551.66 493
15552.83 499
15554.01 496
15555.19 485
15556.37 478
15557.55 474
15558.73 499
15559.90 482
15561.08 508
15562.26 521
15563.44 501
15564.62 506
15565.80 501
15566.97 500
15568.15 495
15569.33 506
15570.51 523
15571.69 517
15572.87 488
15574.05 532
15575.23 498
15576.40 500
15577.58 495
15578.76 532
15579.94 537
15581.12 522
15582.30 533
15583.48 551
15584.66 561
15585.84 539
15587.02 534
15588.20 583
15589.38 583
15590.56 531
15591.73 502
15592.91 562
15594.09 580
15595.27 584
15596.45 559
15597.63 573
15598.81 580
15599.99 597
15601.17 582
15602.35 585
15603.53 594
15604.71 601
15605.89 592
15607.07 617
15608.25 595
15609.43 631
15610.61 639
15611.79 606
15612.97 590
15614.15 614
15615.33 624
15616.51 637
15617.69 654
15618.88 650
15620.06 636
15621.24 649
15622.42 656
15623.60 643
15624.78 650
15625.96 674
15627.14 676
15628.32 645
15629.50 655
15630.68 678
15631.86 705
15633.05 721
15634.23 709
15635.41 699
15636.59 725
15637.77 715
15638.95 713
15640.13 685
15641.31 719
15642.50 736
15643.68 726
15644.86 749
15646.04 744
15647.22 724
15648.40 723
15649.58 739
15650.77 736
15651.95 734
15653.13 718
15654.31 748
15655.49 717
15656.68 741
15657.86 773
15659.04 765
15660.22 792
15661.40 743
15662.59 735
15663.77 772
15664.95 733
15666.13 751
15667.32 773
15668.50 740
15669.68 763
15670.86 787
15672.05 770
15673.23 778
15674.41 745
15675.59 739
15676.78 732
15677.96 765
15679.14 727
15680.32 736
15681.51 729
15682.69 718
15683.87 718
15685.06 725
15686.24 747
15687.42 696
15688.61 737
15689.79 738
15690.97 728
15692.16 688
15693.34 712
15694.52 708
15695.71 686
15696.89 670
15698.07 718
15699.26 712
15700.44 707
15701.62 678
15702.81 693
15703.99 716
15705.17 690
15706.36 686
15707.54 704
15708.73 697
15709.91 701
15711.09 740
15712.28 718
15713.46 731
15714.65 737
15715.83 713
15717.02 702
15718.20 739
15719.38 717
15720.57 752
15721.75 723
15722.94 744
15724.12 755
15725.31 769
15726.49 767
15727.68 764
15728.86 739
15730.04 747
15731.23 785
15732.41 747
15733.60 775
15734.78 740
15735.97 769
15737.15 778
15738.34 840
15739.52 813
15740.71 813
15741.89 831
15743.08 833
15744.27 819
15745.45 810
15746.64 830
15747.82 810
15749.01 833
15750.19 838
15751.38 859
15752.56 871
15753.75 875
15754.93 883
15756.12 886
15757.31 881
15758.49 922
15759.68 916
15760.86 949
15762.05 890
15763.24 934
15764.42 897
15765.61 919
15766.79 882
15767.98 877
15769.17 900
15770.35 909
15771.54 914
15772.72 877
15773.91 853
15775.10 848
15776.28 897
15777.47 869
15778.66 881
15779.84 871
15781.03 857
15782.22 887
15783.40 824
15784.59 815
15785.78 833
15786.96 834
15788.15 811
15789.34 819
15790.53 819
15791.71 813
15792.90 815
15794.09 802
15795.27 812
15796.46 795
15797.65 781
15798.84 755
15800.02 782
15801.21 754
15802.40 732
15803.59 778
15804.77 778
15805.96 742
15807.15 728
15808.34 686
15809.52 712
15810.71 715
15811.90 730
15813.09 720
15814.28 685
15815.46 706
15816.65 687
15817.84 720
15819.03 716
15820.22 681
15821.40 694
15822.59 723
15823.78 706
15824.97 676
15826.16 664
15827.35 675
15828.53 674
15829.72 721
15830.91 684
15832.10 692
15833.29 680
15834.48 717
15835.67 725
15836.85 699
15838.04 700
15839.23 670
15840.42 696
15841.61 664
15842.80 678
15843.99 695
15845.18 698
15846.37 684
15847.55 700
15848.74 660
15849.93 664
15851.12 699
15852.31 695
15853.50 664
15854.69 678
15855.88 698
15857.07 683
15858.26 635
15859.45 630
15860.64 656
15861.83 660
15863.02 683
15864.21 722
15865.40 685
15866.59 660
15867.78 679
15868.97 718
15870.16 681
15871.35 703
15872.54 669
15873.73 685
15874.92 693
15876.11 694
15877.30 704
15878.49 685
15879.68 710
15880.87 699
15882.06 716
15883.25 667
15884.44 694
15885.63 686
15886.82 680
15888.01 688
15889.20 718
15890.39 708
15891.59 745
15892.78 749
15893.97 724
15895.16 716
15896.35 750
15897.54 741
15898.73 754
15899.92 744
15901.11 724
15902.30 739
15903.50 745
15904.69 743
15905.88 733
15907.07 746
15908.26 779
15909.45 769
15910.64 798
15911.84 801
15913.03 771
15914.22 813
15915.41 798
15916.60 781
15917.79 768
15918.99 771
15920.18 787
15921.37 793
15922.56 769
15923.75 783
15924.95 752
15926.14 772
15927.33 738
15928.52 768
15929.71 759
15930.91 756
15932.10 763
15933.29 759
15934.48 761
15935.68 742
15936.87 761
15938.06 730
15939.25 745
15940.45 762
15941.64 742
15942.83 723
15944.03 693
15945.22 702
15946.41 674
15947.60 663
15948.80 698
15949.99 701
15951.18 649
15952.38 657
15953.57 648
15954.76 630
15955.96 591
15957.15 626
15958.34 607
15959.54 590
15960.73 592
15961.92 560
15963.12 558
15964.31 561
15965.50 558
15966.70 586
15967.89 521
15969.08 542
15970.28 544
15971.47 508
15972.67 521
15973.86 509
15975.05 531
15976.25 543
15977.44 504
15978.64 497
15979.83 515
15981.02 539
15982.22 522
15983.41 494
15984.61 478
15985.80 463
15987.00 454
15988.19 484
15989.38 450
15990.58 469
15991.77 475
15992.97 485
15994.16 454
15995.36 431
15996.55 456
15997.75 450
15998.94 468
16000.14 459
16001.33 449
16002.53 443
16003.72 433
16004.92 438
16006.11 423
16007.31 438
16008.50 447
16009.70 410
16010.89 429
16012.09 422
16013.28 452
16014.48 439
16015.67 460
16016.87 430
16018.07 445
16019.26 426
16020.46 450
16021.65 431
16022.85 397
16024.04 431
16025.24 428
16026.44 429
16027.63 418
16028.83 430
16030.02 442
16031.22 425
16032.42 423
16033.61 441
16034.81 448
16036.00 465
16037.20 440
16038.40 439
16039.59 407
16040.79 445
16041.99 425
16043.18 410
16044.38 431
16045.58 453
16046.77 445
16047.97 425
16049.17 423
16050.36 414
16051.56 412
16052.76 411
16053.95 419
16055.15 431
16056.35 410
16057.54 402
16058.74 420
16059.94 426
16061.14 428
16062.33 407
16063.53 416
16064.73 436
16065.92 390
16067.12 395
16068.32 400
16069.52 399
16070.71 402
16071.91 399
16073.11 402
16074.31 388
16075.50 379
16076.70 398
16077.90 392
16079.10 395
16080.30 410
16081.49 386
16082.69 425
16083.89 396
16085.09 408
16086.29 396
16087.48 419
16088.68 380
16089.88 359
16091.08 369
16092.28 374
16093.48 379
16094.67 386
16095.87 388
16097.07 375
16098.27 363
16099.47 376
16100.67 365
16101.87 369
16103.06 368
16104.26 375
16105.46 369
16106.66 348
16107.86 352
16109.06 355
16110.26 356
16111.46 364
16112.66 343
16113.86 336
16115.05 324
16116.25 377
16117.45 392
16118.65 357
16119.85 364
16121.05 313
16122.25 349
16123.45 364
16124.65 336
16125.85 348
16127.05 363
16128.25 360
16129.45 333
16130.65 332
16131.85 344
16133.05 321
16134.25 338
16135.45 357
16136.65 334
16137.85 359
16139.05 348
16140.25 344
16141.45 343
16142.65 329
16143.85 349
16145.05 344
16146.25 327
16147.45 340
16148.65 323
16149.85 334
16151.05 336
16152.25 321
16153.45 349
16154.65 350
16155.85 312
16157.05 329
16158.25 343
16159.46 363
16160.66 322
16161.86 346
16163.06 342
16164.26 335
16165.46 328
16166.66 362
16167.86 346
16169.06 340
16170.27 357
16171.47 336
16172.67 337
16173.87 327
16175.07 354
16176.27 356
16177.47 334
16178.67 336
16179.88 350
16181.08 365
16182.28 336
16183.48 328
16184.68 338
16185.89 348
16187.09 344
16188.29 328
16189.49 352
16190.69 325
16191.90 345
16193.10 346
16194.30 330
16195.50 332
16196.70 339
16197.91 373
16199.11 364
16200.31 337
16201.51 351
16202.72 392
16203.92 370
16205.12 373
16206.32 395
16207.53 360
16208.73 370
16209.93 361
16211.13 365
16212.34 362
16213.54 349
16214.74 361
16215.95 355
16217.15 368
16218.35 371
16219.55 361
16220.76 371
16221.96 349
16223.16 345
16224.37 355
16225.57 370
16226.77 355
16227.98 345
16229.18 355
16230.38 372
16231.59 382
16232.79 379
16233.99 385
16235.20 383
16236.40 350
16237.61 360
16238.81 373
16240.01 368
16241.22 384
16242.42 374
16243.63 393
16244.83 373
16246.03 366
16247.24 391
16248.44 380
16249.65 393
16250.85 394
16252.05 436
16253.26 401
16254.46 372
16255.67 376
16256.87 397
16258.08 378
16259.28 389
16260.49 405
16261.69 410
16262.89 404
16264.10 410
16265.30 436
16266.51 394
16267.71 362
16268.92 419
16270.12 415
16271.33 391
16272.53 406
16273.74 395
16274.94 422
16276.15 386
16277.35 411
16278.56 409
16279.77 401
16280.97 386
16282.18 385
16283.38 398
16284.59 433
16285.79 413
16287.00 398
16288.20 430
16289.41 405
16290.61 401
16291.82 425
16293.03 404
16294.23 382
16295.44 400
16296.64 392
16297.85 425
16299.06 401
16300.26 410
16301.47 418
16302.67 417
16303.88 412
16305.09 393
16306.29 412
16307.50 417
16308.71 431
16309.91 411
16311.12 406
16312.33 379
16313.53 376
16314.74 383
16315.95 399
16317.15 388
16318.36 396
16319.57 395
16320.77 391
16321.98 379
16323.19 407
16324.39 417
16325.60 393
16326.81 369
16328.01 406
16329.22 385
16330.43 348
16331.64 377
16332.84 365
16334.05 351
16335.26 356
16336.47 380
16337.67 349
16338.88 359
16340.09 361
16341.30 349
16342.50 347
16343.71 342
16344.92 375
16346.13 379
16347.33 356
16348.54 340
16349.75 342
16350.96 369
16352.17 356
16353.37 351
16354.58 357
16355.79 357
16357.00 326
16358.21 330
16359.41 355
16360.62 352
16361.83 363
16363.04 331
16364.25 338
16365.46 360
16366.67 331
16367.87 326
16369.08 322
16370.29 340
16371.50 372
16372.71 332
16373.92 344
16375.13 341
16376.34 342
16377.54 355
16378.75 330
16379.96 325
16381.17 333
16382.38 332
16383.59 332
16384.80 308
16386.01 317
16387.22 310
16388.43 292
16389.64 312
16390.85 344
16392.05 328
16393.26 340
16394.47 319
16395.68 340
16396.89 341
16398.10 315
16399.31 349
16400.52 345
16401.73 340
16402.94 315
16404.15 343
16405.36 315
16406.57 348
16407.78 336
16408.99 337
16410.20 343
16411.41 324
16412.62 335
16413.83 341
16415.04 320
16416.25 299
16417.46 317
16418.67 332
16419.88 340
16421.10 324
16422.31 332
16423.52 330
16424.73 321
16425.94 342
16427.15 330
16428.36 305
16429.57 368
16430.78 351
16431.99 325
16433.20 295
16434.41 308
16435.63 329
16436.84 351
16438.05 333
16439.26 302
16440.47 335
16441.68 312
16442.89 313
16444.10 290
16445.32 323
16446.53 314
16447.74 322
16448.95 340
16450.16 319
16451.37 317
16452.59 337
16453.80 337
16455.01 364
16456.22 323
16457.43 315
16458.64 313
16459.86 301
16461.07 293
16462.28 315
16463.49 330
16464.70 299
16465.92 323
16467.13 304
16468.34 344
16469.55 307
16470.77 319
16471.98 332
16473.19 305
16474.40 323
16475.62 318
16476.83 348
16478.04 312
16479.25 322
16480.47 336
16481.68 332
16482.89 303
16484.11 302
16485.32 303
16486.53 309
16487.74 321
16488.96 310
16490.17 320
16491.38 325
16492.60 323
16493.81 318
16495.02 319
16496.24 316
16497.45 327
16498.66 311
16499.88 325
16501.09 298
16502.30 323
16503.52 312
16504.73 284
16505.94 289
16507.16 298
16508.37 314
16509.59 310
16510.80 324
16512.01 304
16513.23 320
16514.44 327
16515.66 331
16516.87 312
16518.08 333
16519.30 331
16520.51 329
16521.73 306
16522.94 331
16524.16 341
16525.37 336
16526.58 331
16527.80 337
16529.01 330
16530.23 328
16531.44 329
16532.66 315
16533.87 341
16535.09 340
16536.30 317
16537.52 320
16538.73 333
16539.95 315
16541.16 345
16542.38 340
16543.59 364
16544.81 348
16546.02 333
16547.24 350
16548.45 372
16549.67 351
16550.88 352
16552.10 345
16553.31 371
16554.53 368
16555.74 323
16556.96 361
16558.18 342
16559.39 355
16560.61 337
16561.82 351
16563.04 352
16564.25 349
16565.47 347
16566.69 340
16567.90 367
16569.12 360
16570.33 363
16571.55 351
16572.77 366
16573.98 361
16575.20 334
16576.41 356
16577.63 335
16578.85 342
16580.06 368
16581.28 348
16582.50 330
16583.71 355
16584.93 365
16586.15 367
16587.36 331
16588.58 333
16589.80 328
16591.01 340
16592.23 322
16593.45 330
16594.66 313
16595.88 343
16597.10 347
16598.32 326
16599.53 314
16600.75 318
16601.97 343
16603.18 305
16604.40 307
16605.62 308
16606.84 352
16608.05 320
16609.27 331
16610.49 306
16611.71 317
16612.92 313
16614.14 328
16615.36 306
16616.58 289
16617.79 285
16619.01 311
16620.23 317
16621.45 308
16622.67 276
16623.88 306
16625.10 298
16626.32 290
16627.54 324
16628.76 292
16629.97 299
16631.19 299
16632.41 300
16633.63 299
16634.85 304
16636.07 291
16637.29 321
16638.50 307
16639.72 297
16640.94 307
16642.16 282
16643.38 287
16644.60 292
16645.82 316
16647.03 280
16648.25 258
16649.47 279
16650.69 302
16651.91 272
16653.13 302
16654.35 277
16655.57 300
16656.79 302
16658.01 296
16659.23 282
16660.45 286
16661.66 295
16662.88 305
16664.10 299
16665.32 282
16666.54 292
16667.76 300
16668.98 308
16670.20 289
16671.42 297
16672.64 283
16673.86 290
16675.08 287
16676.30 290
16677.52 301
16678.74 297
16679.96 275
16681.18 275
16682.40 296
16683.62 290
16684.84 283
16686.06 289
16687.28 308
16688.50 292
16689.72 292
16690.94 274
16692.16 275
16693.39 289
16694.61 302
16695.83 296
16697.05 307
16698.27 282
16699.49 275
16700.71 285
16701.93 265
16703.15 278
16704.37 273
16705.59 290
16706.81 270
16708.04 284
16709.26 269
16710.48 275
16711.70 273
16712.92 281
16714.14 288
16715.36 281
16716.58 281
16717.81 274
16719.03 275
16720.25 266
16721.47 282
16722.69 262
16723.91 263
16725.14 285
16726.36 293
16727.58 287
16728.80 291
16730.02 270
16731.24 285
16732.47 291
16733.69 271
16734.91 279
16736.13 266
16737.36 277
16738.58 287
16739.80 279
16741.02 271
16742.24 281
16743.47 272
16744.69 298
16745.91 269
16747.13 276
16748.36 256
16749.58 262
16750.80 283
16752.02 239
16753.25 277
16754.47 249
16755.69 277
16756.92 279
16758.14 288
16759.36 274
16760.59 296
16761.81 287
16763.03 278
16764.25 265
16765.48 279
16766.70 267
16767.92 262
16769.15 281
16770.37 266
16771.59 265
16772.82 265
16774.04 307
16775.27 284
16776.49 280
16777.71 271
16778.94 298
16780.16 284
16781.38 289
16782.61 274
16783.83 294
16785.06 281
16786.28 292
16787.50 271
16788.73 272
16789.95 273
16791.18 291
16792.40 283
16793.62 261
16794.85 286
16796.07 289
16797.30 291
16798.52 280
16799.75 277
16800.97 262
16802.19 296
16803.42 303
16804.64 297
16805.87 298
16807.09 309
16808.32 300
16809.54 289
16810.77 284
16811.99 271
16813.22 300
16814.44 303
16815.67 274
16816.89 293
16818.12 324
16819.34 285
16820.57 315
16821.79 315
16823.02 298
16824.24 296
16825.47 313
16826.70 308
16827.92 293
16829.15 316
16830.37 318
16831.60 324
16832.82 338
16834.05 320
16835.27 312
16836.50 320
16837.73 327
16838.95 345
16840.18 317
16841.40 330
16842.63 346
16843.86 353
16845.08 353
16846.31 333
16847.53 335
16848.76 361
16849.99 339
16851.21 368
16852.44 349
16853.67 320
16854.89 336
16856.12 355
16857.35 396
16858.57 367
16859.80 377
16861.03 369
16862.25 374
16863.48 383
16864.71 357
16865.93 385
16867.16 419
16868.39 396
16869.61 402
16870.84 393
16872.07 396
16873.30 413
16874.52 404
16875.75 412
16876.98 394
16878.20 409
16879.43 412
16880.66 435
16881.89 471
16883.11 453
16884.34 440
16885.57 475
16886.80 438
16888.02 431
16889.25 424
16890.48 449
16891.71 489
16892.94 451
16894.16 450
16895.39 450
16896.62 441
16897.85 440
16899.08 426
16900.30 433
16901.53 466
16902.76 434
16903.99 451
16905.22 459
16906.45 448
16907.67 428
16908.90 432
16910.13 432
16911.36 431
16912.59 420
16913.82 418
16915.04 390
16916.27 391
16917.50 401
16918.73 415
16919.96 404
16921.19 392
16922.42 382
16923.65 389
16924.88 400
16926.10 385
16927.33 396
16928.56 381
16929.79 386
16931.02 391
16932.25 377
16933.48 373
16934.71 383
16935.94 389
16937.17 368
16938.40 391
16939.63 367
16940.86 365
16942.09 369
16943.32 375
16944.55 395
16945.78 396
16947.01 386
16948.24 395
16949.47 377
16950.70 368
16951.93 375
16953.16 353
16954.39 363
16955.62 410
16956.85 396
16958.08 367
16959.31 396
16960.54 378
16961.77 385
16963.00 378
16964.23 371
16965.46 375
16966.69 333
16967.92 388
16969.15 368
16970.38 364
16971.61 376
16972.84 411
16974.07 378
16975.30 369
16976.54 343
16977.77 376
16979.00 355
16980.23 337
16981.46 347
16982.69 344
16983.92 355
16985.15 371
16986.38 363
16987.62 336
16988.85 326
16990.08 314
16991.31 346
16992.54 340
16993.77 315
16995.00 329
16996.24 309
16997.47 313
16998.70 307
16999.93 311
17001.16 318
17002.39 330
17003.63 310
17004.86 314
17006.09 298
17007.32 315
17008.55 303
17009.79 304
17011.02 323
17012.25 323
17013.48 300
17014.72 311
17015.95 285
17017.18 314
17018.41 334
17019.64 305
17020.88 293
17022.11 304
17023.34 312
17024.58 298
17025.81 326
17027.04 305
17028.27 303
17029.51 306
17030.74 308
17031.97 289
17033.21 311
17034.44 261
17035.67 297
17036.90 298
17038.14 289
17039.37 306
17040.60 297
17041.84 292
17043.07 294
17044.30 304
17045.54 282
17046.77 285
17048.00 275
17049.24 317
17050.47 295
17051.70 287
17052.94 280
17054.17 279
17055.41 286
17056.64 276
17057.87 275
17059.11 292
17060.34 302
17061.58 278
17062.81 260
17064.04 285
17065.28 276
17066.51 298
17067.75 296
17068.98 265
17070.21 282
17071.45 265
17072.68 277
17073.92 246
17075.15 279
17076.39 291
17077.62 280
17078.86 257
17080.09 267
17081.33 274
17082.56 255
17083.80 275
17085.03 258
17086.26 276
17087.50 247
17088.73 243
17089.97 252
17091.20 270
17092.44 251
17093.68 257
17094.91 264
17096.15 252
17097.38 255
17098.62 257
17099.85 273
17101.09 249
17102.32 272
17103.56 235
17104.79 260
17106.03 244
17107.26 251
17108.50 231
17109.74 261
17110.97 277
17112.21 270
17113.44 264
17114.68 255
17115.92 260
17117.15 246
17118.39 274
17119.62 259
17120.86 255
17122.10 247
17123.33 247
17124.57 258
17125.80 264
17127.04 247
17128.28 247
17129.51 227
17130.75 247
17131.99 232
17133.22 257
17134.46 253
17135.70 240
17136.93 242
17138.17 252
17139.41 262
17140.64 242
17141.88 250
17143.12 227
17144.35 237
17145.59 224
17146.83 247
17148.07 235
17149.30 228
17150.54 252
17151.78 234
17153.02 236
17154.25 235
17155.49 246
17156.73 252
17157.96 240
17159.20 243
17160.44 241
17161.68 222
17162.92 227
17164.15 218
17165.39 239
17166.63 234
17167.87 222
17169.10 227
17170.34 249
17171.58 245
17172.82 228
17174.06 233
17175.29 239
17176.53 242
17177.77 231
17179.01 240
17180.25 201
17181.49 218
17182.72 216
17183.96 219
17185.20 234
17186.44 228
17187.68 220
17188.92 234
17190.15 230
17191.39 214
17192.63 235
17193.87 244
17195.11 225
17196.35 208
17197.59 228
17198.83 219
17200.07 232
17201.30 215
17202.54 215
17203.78 204
17205.02 213
17206.26 239
17207.50 219
17208.74 214
17209.98 199
17211.22 215
17212.46 211
17213.70 224
17214.94 193
17216.18 225
17217.42 203
17218.66 206
17219.90 215
17221.14 215
17222.38 223
17223.62 230
17224.86 228
17226.10 210
17227.34 221
17228.58 214
17229.82 197
17231.06 193
17232.30 199
17233.54 194
17234.78 233
17236.02 225
17237.26 197
17238.50 201
17239.74 212
17240.98 217
17242.22 203
17243.46 211
17244.70 202
17245.94 203
17247.18 192
17248.42 216
17249.66 191
17250.90 221
17252.14 201
17253.39 202
17254.63 191
17255.87 202
17257.11 195
17258.35 203
17259.59 194
17260.83 205
17262.07 206
17263.31 219
17264.56 201
17265.80 193
17267.04 199
17268.28 200
17269.52 205
17270.76 197
17272.00 206
17273.25 192
17274.49 200
17275.73 199
17276.97 217
17278.21 213
17279.45 211
17280.70 231
17281.94 193
17283.18 180
17284.42 188
17285.66 191
17286.91 201
17288.15 224
17289.39 201
17290.63 200
17291.88 192
17293.12 217
17294.36 202
17295.60 209
17296.85 202
17298.09 189
17299.33 194
17300.57 195
17301.82 196
17303.06 188
17304.30 206
17305.54 180
17306.79 168
17308.03 206
17309.27 214
17310.52 212
17311.76 194
17313.00 200
17314.25 185
17315.49 191
17316.73 192
17317.97 203
17319.22 216
17320.46 201
17321.71 212
17322.95 205
17324.19 209
17325.44 213
17326.68 179
17327.92 202
17329.17 192
17330.41 197
17331.65 183
17332.90 186
17334.14 201
17335.39 195
17336.63 212
17337.87 176
17339.12 175
17340.36 196
17341.61 197
17342.85 185
17344.09 206
17345.34 197
17346.58 186
17347.83 184
17349.07 197
17350.32 195
17351.56 190
17352.80 202
17354.05 205
17355.29 186
17356.54 211
17357.78 213
17359.03 196
17360.27 186
17361.52 180
17362.76 179
17364.01 204
17365.25 194
17366.50 197
17367.74 200
17368.99 186
17370.23 199
17371.48 199
17372.72 195
17373.97 182
17375.21 193
17376.46 181
17377.70 185
17378.95 178
17380.19 183
17381.44 200
17382.69 192
17383.93 191
17385.18 202
17386.42 210
17387.67 198
17388.91 197
17390.16 199
17391.41 213
17392.65 199
17393.90 192
17395.14 194
17396.39 198
17397.64 195
17398.88 185
17400.13 195
17401.37 198
17402.62 193
17403.87 198
17405.11 196
17406.36 174
17407.61 197
17408.85 183
17410.10 217
17411.35 188
17412.59 200
17413.84 214
17415.09 199
17416.33 188
17417.58 194
17418.83 185
17420.07 198
17421.32 216
17422.57 210
17423.82 198
17425.06 191
17426.31 194
17427.56 205
17428.80 217
17430.05 206
17431.30 193
17432.55 187
17433.79 187
17435.04 198
17436.29 188
17437.54 212
17438.78 202
17440.03 208
17441.28 184
17442.53 212
17443.77 183
17445.02 207
17446.27 185
17447.52 204
17448.77 202
17450.01 206
17451.26 190
17452.51 190
17453.76 189
17455.01 214
17456.25 188
17457.50 190
17458.75 201
17460.00 225
17461.25 204
17462.50 182
17463.74 197
17464.99 203
17466.24 195
17467.49 212
17468.74 206
17469.99 205
17471.24 189
17472.49 181
17473.73 200
17474.98 210
17476.23 226
17477.48 211
17478.73 232
17479.98 218
17481.23 215
17482.48 224
17483.73 213
17484.98 218
17486.23 226
17487.47 216
17488.72 234
17489.97 209
17491.22 196
17492.47 209
17493.72 214
17494.97 209
17496.22 218
17497.47 218
17498.72 205
17499.97 217
17501.22 202
17502.47 207
17503.72 216
17504.97 220
17506.22 214
17507.47 232
17508.72 223
17509.97 208
17511.22 222
17512.47 209
17513.72 220
17514.97 198
17516.22 203
17517.47 201
17518.72 211
17519.97 228
17521.22 199
17522.47 228
17523.72 214
17524.98 246
17526.23 259
17527.48 237
17528.73 200
17529.98 237
17531.23 239
17532.48 212
17533.73 229
17534.98 220
17536.23 212
17537.48 233
17538.74 226
17539.99 226
17541.24 210
17542.49 245
17543.74 247
17544.99 233
17546.24 232
17547.50 241
17548.75 253
17550.00 238
17551.25 222
17552.50 215
17553.75 231
17555.01 229
17556.26 239
17557.51 238
17558.76 243
17560.01 242
17561.26 218
17562.52 248
17563.77 245
17565.02 230
17566.27 239
17567.53 249
17568.78 253
17570.03 222
17571.28 232
17572.53 233
17573.79 227
17575.04 253
17576.29 247
17577.54 224
17578.80 246
17580.05 234
17581.30 251
17582.56 238
17583.81 248
17585.06 251
17586.31 243
17587.57 255
17588.82 247
17590.07 242
17591.33 245
17592.58 237
17593.83 243
17595.08 250
17596.34 249
17597.59 258
17598.84 263
17600.10 268
17601.35 265
17602.61 246
17603.86 263
17605.11 249
17606.37 272
17607.62 259
17608.87 276
17610.13 291
17611.38 255
17612.63 261
17613.89 281
17615.14 259
17616.40 254
17617.65 259
17618.90 266
17620.16 262
17621.41 270
17622.67 280
17623.92 250
17625.17 273
17626.43 264
17627.68 261
17628.94 277
17630.19 238
17631.45 274
17632.70 273
17633.96 267
17635.21 274
17636.47 282
17637.72 267
17638.97 263
17640.23 258
17641.48 282
17642.74 279
17643.99 261
17645.25 255
17646.50 265
17647.76 254
17649.01 259
17650.27 266
17651.52 273
17652.78 263
17654.04 235
17655.29 287
17656.55 253
17657.80 260
17659.06 246
17660.31 280
17661.57 253
17662.82 251
17664.08 257
17665.33 215
17666.59 246
17667.85 236
17669.10 262
17670.36 291
17671.61 238
17672.87 230
17674.13 243
17675.38 223
17676.64 259
17677.89 247
17679.15 241
17680.41 256
17681.66 238
17682.92 228
17684.18 235
17685.43 231
17686.69 213
17687.95 217
17689.20 246
17690.46 228
17691.71 220
17692.97 230
17694.23 219
17695.49 219
17696.74 224
17698.00 234
17699.26 231
17700.51 219
17701.77 219
17703.03 231
17704.28 207
17705.54 212
17706.80 216
17708.06 236
17709.31 231
17710.57 233
17711.83 238
17713.08 224
17714.34 236
17715.60 226
17716.86 233
17718.11 212
17719.37 208
17720.63 236
17721.89 243
17723.15 226
17724.40 221
17725.66 233
17726.92 244
17728.18 221
17729.43 221
17730.69 224
17731.95 223
17733.21 219
17734.47 221
17735.73 221
17736.98 227
17738.24 219
17739.50 204
17740.76 222
17742.02 207
17743.28 210
17744.53 209
17745.79 219
17747.05 218
17748.31 214
17749.57 222
17750.83 235
17752.09 191
17753.34 230
17754.60 210
17755.86 212
17757.12 212
17758.38 204
17759.64 206
17760.90 209
17762.16 211
17763.42 226
17764.68 207
17765.94 201
17767.19 202
17768.45 223
17769.71 204
17770.97 208
17772.23 208
17773.49 231
17774.75 189
17776.01 203
17777.27 193
17778.53 203
17779.79 208
17781.05 206
17782.31 205
17783.57 197
17784.83 196
17786.09 213
17787.35 212
17788.61 190
17789.87 209
17791.13 238
17792.39 183
17793.65 213
17794.91 175
17796.17 210
17797.43 199
17798.69 209
17799.95 191
17801.21 210
17802.47 199
17803.73 184
17805.00 193
17806.26 186
17807.52 176
17808.78 196
17810.04 189
17811.30 191
17812.56 164
17813.82 181
17815.08 191
17816.34 192
17817.60 193
17818.87 206
17820.13 184
17821.39 176
17822.65 167
17823.91 178
17825.17 185
17826.43 188
17827.69 180
17828.96 202
17830.22 183
17831.48 189
17832.74 186
17834.00 193
17835.26 202
17836.53 181
17837.79 201
17839.05 185
17840.31 197
17841.57 178
17842.84 168
17844.10 180
17845.36 168
17846.62 185
17847.88 197
17849.15 178
17850.41 186
17851.67 184
17852.93 186
17854.20 178
17855.46 180
17856.72 195
17857.98 183
17859.25 159
17860.51 147
17861.77 196
17863.03 174
17864.30 184
17865.56 183
17866.82 180
17868.09 165
17869.35 185
17870.61 181
17871.87 177
17873.14 169
17874.40 174
17875.66 194
17876.93 181
17878.19 177
17879.45 182
17880.72 177
17881.98 179
17883.24 180
17884.51 169
17885.77 187
17887.03 166
17888.30 176
17889.56 183
17890.83 174
17892.09 190
17893.35 165
17894.62 166
17895.88 173
17897.14 163
17898.41 180
17899.67 195
17900.94 181
17902.20 181
17903.46 185
17904.73 185
17905.99 182
17907.26 193
17908.52 184
17909.79 181
17911.05 168
17912.32 171
17913.58 180
17914.84 171
17916.11 167
17917.37 174
17918.64 165
17919.90 180
17921.17 179
17922.43 164
17923.70 189
17924.96 182
17926.23 196
17927.49 158
17928.76 178
17930.02 167
17931.29 174
17932.55 184
17933.82 171
17935.08 161
17936.35 161
17937.61 179
17938.88 174
17940.14 181
17941.41 164
17942.68 157
17943.94 182
17945.21 158
17946.47 164
17947.74 183
17949.00 166
17950.27 194
17951.54 200
17952.80 175
17954.07 167
17955.33 170
17956.60 146
17957.87 163
17959.13 174
17960.40 169
17961.66 167
17962.93 158
17964.20 183
17965.46 177
17966.73 158
17968.00 161
17969.26 182
17970.53 175
17971.80 175
17973.06 183
17974.33 178
17975.60 171
17976.86 168
17978.13 170
17979.40 167
17980.66 177
17981.93 172
17983.20 166
17984.46 163
17985.73 172
17987.00 158
17988.26 169
17989.53 162
17990.80 156
17992.07 154
17993.33 154
17994.60 161
17995.87 156
17997.14 180
17998.40 185
17999.67 161
18000.94 166
18002.21 181
18003.47 168
18004.74 164
18006.01 163
18007.28 160
18008.55 164
18009.81 174
18011.08 163
18012.35 162
18013.62 164
18014.89 173
18016.15 158
18017.42 171
18018.69 186
18019.96 162
18021.23 161
18022.49 165
18023.76 181
18025.03 153
18026.30 167
18027.57 148
18028.84 169
18030.11 169
18031.37 164
18032.64 154
18033.91 161
18035.18 168
18036.45 169
18037.72 174
18038.99 152
18040.26 164
18041.53 150
18042.79 156
18044.06 168
18045.33 154
18046.60 169
18047.87 163
18049.14 166
18050.41 169
18051.68 153
18052.95 175
18054.22 171
18055.49 159
18056.76 185
18058.03 143
18059.30 169
18060.57 162
18061.84 171
18063.11 157
18064.38 175
18065.65 174
18066.92 167
18068.19 171
18069.46 176
18070.73 185
18072.00 179
18073.27 171
18074.54 172
18075.81 186
18077.08 168
18078.35 169
18079.62 170
18080.89 170
18082.16 156
18083.43 161
18084.70 171
18085.97 158
18087.24 169
18088.51 171
18089.78 175
18091.05 173
18092.32 180
18093.59 170
18094.87 165
18096.14 167
18097.41 174
18098.68 167
18099.95 162
18101.22 162
18102.49 178
18103.76 175
18105.03 170
18106.31 182
18107.58 172
18108.85 167
18110.12 151
18111.39 196
18112.66 162
18113.93 189
18115.21 175
18116.48 160
18117.75 170
18119.02 186
18120.29 178
18121.56 185
18122.84 162
18124.11 182
18125.38 180
18126.65 158
18127.92 162
18129.20 174
18130.47 200
18131.74 179
18133.01 155
18134.29 146
18135.56 152
18136.83 161
18138.10 189
18139.38 174
18140.65 170
18141.92 154
18143.19 184
18144.47 164
18145.74 177
18147.01 162
18148.28 170
18149.56 169
18150.83 135
18152.10 163
18153.38 169
18154.65 164
18155.92 158
18157.19 190
18158.47 175
18159.74 162
18161.01 177
18162.29 177
18163.56 170
18164.83 174
18166.11 181
18167.38 166
18168.65 167
18169.93 143
18171.20 172
18172.48 172
18173.75 176
18175.02 165
18176.30 151
18177.57 147
18178.84 174
18180.12 167
18181.39 169
18182.67 156
18183.94 157
18185.21 160
18186.49 200
18187.76 172
18189.04 161
18190.31 172
18191.59 179
18192.86 164
18194.13 162
18195.41 162
18196.68 159
18197.96 171
18199.23 171
18200.51 155
18201.78 167
18203.06 172
18204.33 156
18205.61 182
18206.88 157
18208.16 165
18209.43 175
18210.71 164
18211.98 161
18213.26 159
18214.53 157
18215.81 161
18217.08 155
18218.36 175
18219.63 161
18220.91 180
18222.18 169
18223.46 162
18224.73 163
18226.01 175
18227.28 162
18228.56 161
18229.84 161
18231.11 158
18232.39 160
18233.66 148
18234.94 178
18236.21 179
18237.49 169
18238.77 175
18240.04 172
18241.32 175
18242.59 154
18243.87 165
18245.15 150
18246.42 146
18247.70 161
18248.98 183
18250.25 159
18251.53 161
18252.81 173
18254.08 164
18255.36 170
18256.63 182
18257.91 163
18259.19 165
18260.46 178
18261.74 166
18263.02 158
18264.30 170
18265.57 161
18266.85 168
18268.13 170
18269.40 157
18270.68 171
18271.96 155
18273.23 167
18274.51 169
18275.79 167
18277.07 172
18278.34 168
18279.62 169
18280.90 166
18282.18 168
18283.45 175
18284.73 171
18286.01 176
18287.29 199
18288.56 187
18289.84 183
18291.12 165
18292.40 168
18293.68 173
18294.95 181
18296.23 178
18297.51 138
18298.79 160
18300.07 154
18301.34 168
18302.62 169
18303.90 165
18305.18 159
18306.46 174
18307.74 178
18309.01 165
18310.29 174
18311.57 192
18312.85 165
18314.13 166
18315.41 198
18316.69 194
18317.96 177
18319.24 163
18320.52 174
18321.80 159
18323.08 168
18324.36 178
18325.64 183
18326.92 183
18328.20 186
18329.47 197
18330.75 179
18332.03 159
18333.31 190
18334.59 167
18335.87 176
18337.15 182
18338.43 187
18339.71 159
18340.99 149
18342.27 181
18343.55 179
18344.83 187
18346.11 171
18347.39 178
18348.67 170
18349.95 181
18351.23 154
18352.51 184
18353.79 170
18355.07 185
18356.35 168
18357.63 176
18358.91 172
18360.19 144
18361.47 156
18362.75 182
18364.03 176
18365.31 161
18366.59 149
18367.87 162
18369.15 165
18370.43 143
18371.71 141
18372.99 158
18374.27 159
18375.55 158
18376.83 176
18378.12 166
18379.40 150
18380.68 166
18381.96 156
18383.24 167
18384.52 144
18385.80 165
18387.08 175
18388.36 185
18389.65 167
18390.93 156
18392.21 185
18393.49 162
18394.77 169
18396.05 174
18397.33 169
18398.62 169
18399.90 155
18401.18 167
18402.46 164
18403.74 156
18405.02 156
18406.31 153
18407.59 150
18408.87 146
18410.15 173
18411.43 173
18412.72 161
18414.00 174
18415.28 160
18416.56 152
18417.84 178
18419.13 164
18420.41 157
18421.69 154
18422.97 127
18424.26 162
18425.54 187
18426.82 147
18428.10 156
18429.39 161
18430.67 177
18431.95 152
18433.23 162
18434.52 164
18435.80 182
18437.08 147
18438.37 167
18439.65 167
18440.93 157
18442.22 151
18443.50 179
18444.78 168
18446.06 157
18447.35 156
18448.63 177
18449.91 165
18451.20 170
18452.48 162
18453.76 165
18455.05 142
18456.33 154
18457.62 167
18458.90 165
18460.18 164
18461.47 150
18462.75 135
18464.03 159
18465.32 153
18466.60 159
18467.89 182
18469.17 177
18470.45 166
18471.74 154
18473.02 155
18474.31 150
18475.59 148
18476.88 168
18478.16 164
18479.44 152
18480.73 145
18482.01 170
18483.30 151
18484.58 149
18485.87 149
18487.15 172
18488.44 161
18489.72 159
18491.01 140
18492.29 145
18493.58 172
18494.86 147
18496.15 163
18497.43 170
18498.72 156
18500.00 139
18501.29 145
18502.57 164
18503.86 149
18505.14 155
18506.43 162
18507.71 167
18509.00 164
18510.28 181
18511.57 200
18512.85 177
18514.14 158
18515.42 185
18516.71 164
18518.00 155
18519.28 158
18520.57 181
18521.85 166
18523.14 161
18524.43 137
18525.71 180
18527.00 177
18528.28 146
18529.57 172
18530.86 139
18532.14 141
18533.43 143
18534.71 175
18536.00 165
18537.29 151
18538.57 160
18539.86 167
18541.15 164
18542.43 174
18543.72 163
18545.01 167
18546.29 179
18547.58 149
18548.87 157
18550.15 152
18551.44 164
18552.73 158
18554.01 168
18555.30 163
18556.59 164
18557.88 162
18559.16 168
18560.45 174
18561.74 164
18563.02 167
18564.31 186
18565.60 163
18566.89 151
18568.17 161
18569.46 147
18570.75 147
18572.04 153
18573.32 187
18574.61 153
18575.90 159
18577.19 169
18578.48 168
18579.76 149
18581.05 171
18582.34 167
18583.63 182
18584.92 161
18586.20 155
18587.49 179
18588.78 173
18590.07 155
18591.36 161
18592.64 167
18593.93 176
18595.22 168
18596.51 146
18597.80 156
18599.09 161
18600.38 152
18601.66 171
18602.95 179
18604.24 149
18605.53 168
18606.82 169
18608.11 164
18609.40 177
18610.69 182
18611.98 163
18613.26 169
18614.55 154
18615.84 164
18617.13 172
18618.42 174
18619.71 161
18621.00 182
18622.29 173
18623.58 164
18624.87 162
18626.16 165
18627.45 176
18628.74 165
18630.03 171
18631.32 197
18632.61 190
18633.89 182
18635.18 179
18636.47 165
18637.76 159
18639.05 173
18640.34 175
18641.63 184
18642.92 146
18644.21 169
18645.50 163
18646.79 162
18648.09 146
18649.38 163
18650.67 177
18651.96 172
18653.25 169
18654.54 147
18655.83 149
18657.12 150
18658.41 159
18659.70 170
18660.99 168
18662.28 156
18663.57 151
18664.86 163
18666.15 153
18667.44 150
18668.74 146
18670.03 162
18671.32 150
18672.61 151
18673.90 174
18675.19 163
18676.48 151
18677.77 165
18679.06 147
18680.36 164
18681.65 158
18682.94 152
18684.23 152
18685.52 152
18686.81 152
18688.11 158
18689.40 144
18690.69 145
18691.98 135
18693.27 144
18694.56 152
18695.86 135
18697.15 145
18698.44 137
18699.73 148
18701.02 148
18702.32 135
18703.61 141
18704.90 168
18706.19 148
18707.48 145
18708.78 149
18710.07 142
18711.36 163
18712.65 165
18713.95 165
18715.24 141
18716.53 138
18717.83 171
18719.12 157
18720.41 163
18721.70 153
18723.00 148
18724.29 148
18725.58 131
18726.87 160
18728.17 146
18729.46 138
18730.75 151
18732.05 157
18733.34 145
18734.63 145
18735.93 161
18737.22 162
18738.51 164
18739.81 147
18741.10 164
18742.39 151
18743.69 165
18744.98 150
18746.27 143
18747.57 155
18748.86 143
18750.16 149
18751.45 144
18752.74 146
18754.04 145
18755.33 167
18756.63 158
18757.92 149
18759.21 144
18760.51 151
18761.80 152
18763.10 155
18764.39 164
18765.69 147
18766.98 134
18768.27 135
18769.57 142
18770.86 137
18772.16 161
18773.45 146
18774.75 156
18776.04 142
18777.34 146
18778.63 147
18779.93 140
18781.22 153
18782.52 156
18783.81 142
18785.11 142
18786.40 137
18787.70 141
18788.99 134
18790.29 144
18791.58 142
18792.88 135
18794.17 140
18795.47 151
18796.76 157
18798.06 141
18799.35 157
18800.65 138
18801.94 153
18803.24 148
18804.54 150
18805.83 147
18807.13 145
18808.42 165
18809.72 150
18811.01 145
18812.31 154
18813.61 166
18814.90 153
18816.20 151
18817.49 151
18818.79 140
18820.09 151
18821.38 165
18822.68 147
18823.98 147
18825.27 149
18826.57 136
18827.87 151
18829.16 140
18830.46 157
18831.75 152
18833.05 146
18834.35 137
18835.64 163
18836.94 152
18838.24 142
18839.54 143
18840.83 147
18842.13 128
18843.43 158
18844.72 157
18846.02 140
18847.32 139
18848.61 146
18849.91 148
18851.21 143
18852.51 158
18853.80 156
18855.10 141
18856.40 137
18857.70 162
18858.99 141
18860.29 147
18861.59 116
18862.89 138
18864.18 166
18865.48 172
18866.78 139
18868.08 141
18869.38 142
18870.67 128
18871.97 144
18873.27 129
18874.57 162
18875.87 157
18877.16 141
18878.46 130
18879.76 136
18881.06 142
18882.36 146
18883.66 152
18884.95 150
18886.25 136
18887.55 133
18888.85 141
18890.15 149
18891.45 129
18892.75 149
18894.04 167
18895.34 154
18896.64 139
18897.94 134
18899.24 135
18900.54 130
18901.84 136
18903.14 136
18904.44 154
18905.74 137
18907.03 160
18908.33 138
18909.63 151
18910.93 151
18912.23 138
18913.53 160
18914.83 147
18916.13 142
18917.43 154
18918.73 135
18920.03 141
18921.33 139
18922.63 148
18923.93 142
18925.23 129
18926.53 130
18927.83 133
18929.13 149
18930.43 139
18931.73 118
18933.03 157
18934.33 136
18935.63 157
18936.93 129
18938.23 147
18939.53 128
18940.83 129
18942.13 152
18943.43 157
18944.73 134
18946.03 132
18947.33 134
18948.63 123
18949.93 145
18951.23 141
18952.53 143
18953.84 134
18955.14 146
18956.44 149
18957.74 129
18959.04 134
18960.34 134
18961.64 143
18962.94 137
18964.24 123
18965.54 148
18966.85 137
18968.15 122
18969.45 149
18970.75 120
18972.05 139
18973.35 160
18974.65 142
18975.96 148
18977.26 122
18978.56 145
18979.86 132
18981.16 139
18982.46 142
18983.77 130
18985.07 136
18986.37 155
18987.67 120
18988.97 113
18990.28 129
18991.58 146
18992.88 119
18994.18 138
18995.49 136
18996.79 121
18998.09 129
18999.39 141
19000.69 131
19002.00 141
19003.30 127
19004.60 143
19005.90 128
19007.21 130
19008.51 135
19009.81 141
19011.12 144
19012.42 133
19013.72 149
19015.02 134
19016.33 142
19017.63 127
19018.93 143
19020.24 156
19021.54 153
19022.84 147
19024.15 141
19025.45 144
19026.75 136
19028.06 117
19029.36 124
19030.66 139
19031.97 127
19033.27 132
19034.57 133
19035.88 132
19037.18 129
19038.48 138
19039.79 150
19041.09 145
19042.40 141
19043.70 131
19045.00 139
19046.31 123
19047.61 135
19048.92 153
19050.22 138
19051.52 134
19052.83 138
19054.13 122
19055.44 130
19056.74 147
19058.05 134
19059.35 132
19060.65 124
19061.96 128
19063.26 139
19064.57 137
19065.87 121
19067.18 135
19068.48 137
19069.79 141
19071.09 131
19072.40 125
19073.70 133
19075.01 114
19076.31 161
19077.62 132
19078.92 136
19080.23 153
19081.53 135
19082.84 122
19084.14 126
19085.45 135
19086.75 148
19088.06 148
19089.36 148
19090.67 131
19091.98 137
19093.28 158
19094.59 141
19095.89 145
19097.20 131
19098.50 126
19099.81 147
19101.12 139
19102.42 140
19103.73 158
19105.03 153
19106.34 133
19107.65 157
19108.95 135
19110.26 143
19111.56 153
19112.87 128
19114.18 136
19115.48 118
19116.79 134
19118.10 149
19119.40 153
19120.71 137
19122.02 144
19123.32 169
19124.63 154
19125.94 145
19127.24 153
19128.55 144
19129.86 129
19131.16 143
19132.47 133
19133.78 111
19135.08 145
19136.39 172
19137.70 140
19139.01 144
19140.31 148
19141.62 138
19142.93 139
19144.23 142
19145.54 148
19146.85 135
19148.16 136
19149.46 137
19150.77 135
19152.08 151
19153.39 133
19154.69 140
19156.00 142
19157.31 154
19158.62 144
19159.93 148
19161.23 147
19162.54 162
19163.85 132
19165.16 149
19166.47 168
19167.77 156
19169.08 134
19170.39 139
19171.70 151
19173.01 132
19174.32 140
19175.62 148
19176.93 129
19178.24 138
19179.55 120
19180.86 120
19182.17 145
19183.48 146
19184.78 141
19186.09 145
19187.40 155
19188.71 144
19190.02 134
19191.33 135
19192.64 144
19193.95 128
19195.26 154
19196.56 141
19197.87 136
19199.18 153
19200.49 122
19201.80 144
19203.11 128
19204.42 144
19205.73 149
19207.04 114
19208.35 131
19209.66 157
19210.97 164
19212.28 136
19213.59 134
19214.90 141
19216.21 144
19217.52 151
19218.83 145
19220.14 137
19221.45 128
19222.76 130
19224.07 169
19225.38 135
19226.69 155
19228.00 144
19229.31 145
19230.62 141
19231.93 147
19233.24 133
19234.55 132
19235.86 141
19237.17 145
19238.48 145
19239.79 131
19241.10 156
19242.41 130
19243.72 150
19245.03 130
19246.35 120
19247.66 139
19248.97 143
19250.28 142
19251.59 120
19252.90 151
19254.21 128
19255.52 148
19256.83 137
19258.14 158
19259.46 139
19260.77 143
19262.08 130
19263.39 128
19264.70 149
19266.01 130
19267.32 126
19268.64 139
19269.95 131
19271.26 138
19272.57 133
19273.88 117
19275.20 121
19276.51 127
19277.82 122
19279.13 140
19280.44 132
19281.75 127
19283.07 118
19284.38 131
19285.69 123
19287.00 144
19288.32 120
19289.63 138
19290.94 125
19292.25 144
19293.57 142
19294.88 139
19296.19 147
19297.50 137
19298.82 158
19300.13 146
19301.44 126
19302.75 140
19304.07 130
19305.38 129
19306.69 129
19308.01 139
19309.32 129
19310.63 118
19311.94 142
19313.26 137
19314.57 122
19315.88 122
19317.20 144
19318.51 151
19319.82 125
19321.14 128
19322.45 134
19323.76 123
19325.08 132
19326.39 127
19327.70 117
19329.02 127
19330.33 112
19331.65 142
19332.96 124
19334.27 111
19335.59 140
19336.90 134
19338.22 149
19339.53 129
19340.84 129
19342.16 137
19343.47 123
19344.79 121
19346.10 137
19347.41 138
19348.73 135
19350.04 133
19351.36 130
19352.67 133
19353.99 118
19355.30 124
19356.62 128
19357.93 122
19359.25 125
19360.56 123
19361.87 127
19363.19 134
19364.50 117
19365.82 119
19367.13 130
19368.45 141
19369.76 138
19371.08 142
19372.39 126
19373.71 125
19375.02 131
19376.34 137
19377.66 137
19378.97 131
19380.29 127
19381.60 133
19382.92 123
19384.23 134
19385.55 120
19386.86 131
19388.18 143
19389.50 139
19390.81 145
19392.13 117
19393.44 132
19394.76 146
19396.07 146
19397.39 136
19398.71 128
19400.02 138
19401.34 135
19402.65 132
19403.97 126
19405.29 126
19406.60 133
19407.92 121
19409.24 125
19410.55 131
19411.87 138
19413.19 122
19414.50 138
19415.82 137
19417.14 114
19418.45 130
19419.77 120
19421.09 137
19422.40 115
19423.72 130
19425.04 120
19426.35 115
19427.67 118
19428.99 137
19430.30 140
19431.62 140
19432.94 135
19434.26 149
19435.57 132
19436.89 127
19438.21 125
19439.53 128
19440.84 140
19442.16 138
19443.48 135
19444.80 138
19446.11 127
19447.43 125
19448.75 112
19450.07 120
19451.38 131
19452.70 98
19454.02 140
19455.34 127
19456.66 122
19457.97 133
19459.29 146
19460.61 140
19461.93 133
19463.25 125
19464.57 150
19465.88 146
19467.20 121
19468.52 128
19469.84 126
19471.16 130
19472.48 141
19473.79 159
19475.11 122
19476.43 134
19477.75 121
19479.07 140
19480.39 131
19481.71 146
19483.03 144
19484.34 135
19485.66 137
19486.98 152
19488.30 138
19489.62 144
19490.94 129
19492.26 127
19493.58 126
19494.90 123
19496.22 137
19497.54 132
19498.86 134
19500.18 124
19501.50 124
19502.81 126
19504.13 139
19505.45 118
19506.77 120
19508.09 135
19509.41 138
19510.73 136
19512.05 124
19513.37 149
19514.69 132
19516.01 141
19517.33 122
19518.65 124
19519.97 129
19521.29 132
19522.61 134
19523.93 124
19525.25 138
19526.57 129
19527.89 130
19529.22 133
19530.54 119
19531.86 138
19533.18 129
19534.50 125
19535.82 103
19537.14 142
19538.46 126
19539.78 104
19541.10 128
19542.42 132
19543.74 118
19545.06 135
19546.39 128
19547.71 125
19549.03 129
19550.35 138
19551.67 131
19552.99 127
19554.31 119
19555.63 138
19556.96 139
19558.28 144
19559.60 146
19560.92 122
19562.24 124
19563.56 133
19564.88 122
19566.21 143
19567.53 140
19568.85 137
19570.17 146
19571.49 119
19572.82 129
19574.14 118
19575.46 135
19576.78 143
19578.10 122
19579.43 112
19580.75 133
19582.07 140
19583.39 125
19584.72 132
19586.04 110
19587.36 145
19588.68 121
19590.01 142
19591.33 127
19592.65 128
19593.97 126
19595.30 142
19596.62 134
19597.94 136
19599.26 131
19600.59 130
19601.91 112
19603.23 140
19604.56 125
19605.88 138
19607.20 145
19608.53 107
19609.85 136
19611.17 122
19612.49 134
19613.82 135
19615.14 127
19616.47 125
19617.79 123
19619.11 142
19620.44 128
19621.76 114
19623.08 130
19624.41 129
19625.73 135
19627.05 145
19628.38 120
19629.70 125
19631.03 119
19632.35 135
19633.67 132
19635.00 153
19636.32 133
19637.65 106
19638.97 133
19640.29 144
19641.62 141
19642.94 119
19644.27 118
19645.59 127
19646.92 133
19648.24 117
19649.57 131
19650.89 133
19652.21 142
19653.54 126
19654.86 121
19656.19 118
19657.51 124
19658.84 126
19660.16 138
19661.49 131
19662.81 115
19664.14 126
19665.46 128
19666.79 134
19668.11 118
19669.44 137
19670.76 139
19672.09 126
19673.41 135
19674.74 126
19676.07 131
19677.39 130
19678.72 135
19680.04 128
19681.37 119
19682.69 132
19684.02 132
19685.34 134
19686.67 127
19688.00 134
19689.32 144
19690.65 139
19691.97 126
19693.30 164
19694.63 128
19695.95 123
19697.28 132
19698.60 133
19699.93 141
19701.26 123
19702.58 129
19703.91 132
19705.24 127
19706.56 149
19707.89 124
19709.22 151
19710.54 132
19711.87 157
19713.20 129
19714.52 142
19715.85 125
19717.18 143
19718.50 138
19719.83 145
19721.16 135
19722.48 138
19723.81 114
19725.14 124
19726.47 136
19727.79 134
19729.12 136
19730.45 142
19731.77 145
19733.10 147
19734.43 129
19735.76 131
19737.08 144
19738.41 141
19739.74 127
19741.07 139
19742.39 117
19743.72 139
19745.05 132
19746.38 131
19747.71 122
19749.03 146
19750.36 129
19751.69 130
19753.02 134
19754.35 138
19755.67 145
19757.00 135
19758.33 111
19759.66 133
19760.99 132
19762.31 138
19763.64 112
19764.97 131
19766.30 134
19767.63 145
19768.96 149
19770.29 121
19771.61 135
19772.94 134
19774.27 124
19775.60 142
19776.93 133
19778.26 129
19779.59 129
19780.92 122
19782.25 114
19783.57 127
19784.90 123
19786.23 124
19787.56 123
19788.89 145
19790.22 118
19791.55 118
19792.88 141
19794.21 133
19795.54 107
19796.87 132
19798.20 128
19799.53 147
19800.86 123
19802.19 114
19803.52 106
19804.85 134
19806.18 135
19807.50 124
19808.83 150
19810.16 129
19811.49 137
19812.82 125
19814.15 131
19815.49 130
19816.82 119
19818.15 123
19819.48 130
19820.81 141
19822.14 124
19823.47 126
19824.80 128
19826.13 134
19827.46 137
19828.79 138
19830.12 128
19831.45 142
19832.78 154
19834.11 122
19835.44 132
19836.77 140
19838.10 128
19839.44 142
19840.77 131
19842.10 128
19843.43 115
19844.76 140
19846.09 124
19847.42 144
19848.75 137
19850.08 125
19851.42 141
19852.75 143
19854.08 128
19855.41 116
19856.74 137
19858.07 126
19859.40 136
19860.74 135
19862.07 134
19863.40 122
19864.73 136
19866.06 131
19867.40 144
19868.73 127
19870.06 131
19871.39 140
19872.72 125
19874.06 146
19875.39 125
19876.72 139
19878.05 133
19879.38 135
19880.72 143
19882.05 122
19883.38 129
19884.71 156
19886.05 130
19887.38 128
19888.71 144
19890.04 143
19891.38 136
19892.71 119
19894.04 136
19895.38 137
19896.71 145
19898.04 114
19899.37 121
19900.71 135
19902.04 133
19903.37 143
19904.71 146
19906.04 128
19907.37 131
19908.71 127
19910.04 116
19911.37 148
19912.71 136
19914.04 149
19915.37 136
19916.71 130
19918.04 123
19919.37 133
19920.71 135
19922.04 130
19923.37 120
19924.71 145
19926.04 122
19927.38 137
19928.71 146
19930.04 153
19931.38 135
19932.71 124
19934.05 147
19935.38 142
19936.71 136
19938.05 140
19939.38 137
19940.72 135
19942.05 148
19943.39 141
19944.72 130
19946.06 136
19947.39 149
19948.72 128
19950.06 135
19951.39 143
19952.73 153
19954.06 157
19955.40 142
19956.73 128
19958.07 147
19959.40 150
19960.74 141
19962.07 136
19963.41 142
19964.74 148
19966.08 143
19967.41 137
19968.75 141
19970.08 151
19971.42 148
19972.76 127
19974.09 155
19975.43 147
19976.76 123
19978.10 124
19979.43 134
19980.77 133
19982.10 133
19983.44 126
19984.78 141
19986.11 134
19987.45 170
19988.78 141
19990.12 147
19991.46 141
19992.79 126
19994.13 152
19995.46 136
19996.80 143
19998.14 142
19999.47 160
20000.81 158
20002.15 133
20003.48 150
20004.82 142
20006.16 139
20007.49 146
20008.83 140
20010.17 134
20011.50 128
20012.84 142
20014.18 159
20015.51 145
20016.85 153
20018.19 143
20019.52 148
20020.86 154
20022.20 141
20023.53 132
20024.87 147
20026.21 143
20027.55 140
20028.88 149
20030.22 153
20031.56 156
20032.90 158
20034.23 160
20035.57 154
20036.91 133
20038.25 142
20039.58 142
20040.92 147
20042.26 147
20043.60 130
20044.93 140
20046.27 126
20047.61 133
20048.95 145
20050.29 133
20051.62 136
20052.96 140
20054.30 152
20055.64 160
20056.98 139
20058.32 137
20059.65 143
20060.99 144
20062.33 146
20063.67 120
20065.01 140
20066.35 160
20067.68 160
20069.02 146
20070.36 144
20071.70 150
20073.04 124
20074.38 159
20075.72 131
20077.06 139
20078.40 148
20079.73 155
20081.07 153
20082.41 140
20083.75 142
20085.09 144
20086.43 151
20087.77 151
20089.11 137
20090.45 142
20091.79 153
20093.13 147
20094.47 157
20095.81 144
20097.15 135
20098.48 164
20099.82 170
20101.16 144
20102.50 130
20103.84 144
20105.18 142
20106.52 143
20107.86 139
20109.20 152
20110.54 163
20111.88 141
20113.22 136
20114.56 144
20115.90 140
20117.24 138
20118.58 126
20119.93 158
20121.27 160
20122.61 140
20123.95 158
20125.29 133
20126.63 143
20127.97 150
20129.31 147
20130.65 143
20131.99 130
20133.33 147
20134.67 144
20136.01 141
20137.35 149
20138.69 144
