# Supplementary material for: MALDI-TOF MS typing enables the classification of brewing yeasts of the genus Saccharomyces to major beer styles
Source: PLoS One. 2017 Aug 9;12(8):e0181694. doi: 10.1371/journal.pone.0181694 (PMC5549903; doi:10.1371/journal.pone.0181694)
Supplement: S6 File — The directory includes 90 raw files and was zipped to “.zip”; the folder has three strains with 30 spectra per strain; S1 Text explains the raw files with an example and Table 1 represents the yeast strains used within the experiment. (ZIP) [file pone.0181694.s009.zip › 16-18/30277-59-Lag-Lag-Lag-YPG-18h-E-E_2016-09-22_6_0_A11_1.dat]

1999.90 2689
2000.32 2679
2000.75 2772
2001.17 2747
2001.59 2663
2002.01 2737
2002.43 2781
2002.86 2714
2003.28 2579
2003.70 2673
2004.12 2716
2004.54 2580
2004.97 2537
2005.39 2615
2005.81 2655
2006.23 2680
2006.66 2649
2007.08 2690
2007.50 2580
2007.92 2660
2008.35 2681
2008.77 2661
2009.19 2722
2009.61 2793
2010.04 2701
2010.46 2689
2010.88 2691
2011.31 2647
2011.73 2620
2012.15 2527
2012.57 2533
2013.00 2577
2013.42 2627
2013.84 2397
2014.27 2439
2014.69 2542
2015.11 2594
2015.54 2604
2015.96 2762
2016.38 2830
2016.81 2885
2017.23 2915
2017.65 2894
2018.08 2981
2018.50 3042
2018.93 3032
2019.35 2966
2019.77 3001
2020.20 2968
2020.62 2975
2021.04 3029
2021.47 3124
2021.89 2913
2022.32 2933
2022.74 2956
2023.17 2867
2023.59 2803
2024.01 2773
2024.44 2668
2024.86 2700
2025.29 2713
2025.71 2611
2026.14 2700
2026.56 2597
2026.98 2587
2027.41 2587
2027.83 2486
2028.26 2531
2028.68 2525
2029.11 2513
2029.53 2513
2029.96 2537
2030.38 2402
2030.81 2301
2031.23 2443
2031.66 2369
2032.08 2382
2032.51 2436
2032.93 2488
2033.36 2501
2033.78 2490
2034.21 2499
2034.63 2497
2035.06 2632
2035.49 2663
2035.91 2686
2036.34 2742
2036.76 2810
2037.19 2785
2037.61 2759
2038.04 2785
2038.47 2736
2038.89 2781
2039.32 2720
2039.74 2818
2040.17 2702
2040.59 2739
2041.02 2651
2041.45 2690
2041.87 2675
2042.30 2489
2042.73 2538
2043.15 2508
2043.58 2501
2044.00 2486
2044.43 2550
2044.86 2550
2045.28 2467
2045.71 2587
2046.14 2758
2046.56 2578
2046.99 2535
2047.42 2508
2047.84 2537
2048.27 2563
2048.70 2663
2049.12 2666
2049.55 2614
2049.98 2622
2050.40 2617
2050.83 2556
2051.26 2643
2051.69 2654
2052.11 2544
2052.54 2576
2052.97 2556
2053.40 2525
2053.82 2615
2054.25 2545
2054.68 2484
2055.10 2513
2055.53 2616
2055.96 2661
2056.39 2553
2056.82 2606
2057.24 2652
2057.67 2527
2058.10 2521
2058.53 2516
2058.95 2495
2059.38 2530
2059.81 2556
2060.24 2651
2060.67 2613
2061.09 2685
2061.52 2656
2061.95 2664
2062.38 2722
2062.81 2661
2063.24 2767
2063.66 2715
2064.09 2653
2064.52 2699
2064.95 2805
2065.38 2895
2065.81 2908
2066.24 2930
2066.66 2847
2067.09 2811
2067.52 2793
2067.95 2695
2068.38 2568
2068.81 2602
2069.24 2582
2069.67 2578
2070.10 2513
2070.52 2432
2070.95 2443
2071.38 2463
2071.81 2533
2072.24 2495
2072.67 2495
2073.10 2524
2073.53 2646
2073.96 2767
2074.39 2736
2074.82 2802
2075.25 2893
2075.68 2852
2076.11 2889
2076.54 2893
2076.97 2951
2077.40 2935
2077.83 2895
2078.26 2890
2078.69 2914
2079.12 2941
2079.55 2939
2079.98 2965
2080.41 3072
2080.84 3053
2081.27 3018
2081.70 3124
2082.13 3120
2082.56 3061
2082.99 3148
2083.42 3185
2083.85 3051
2084.28 2938
2084.71 2943
2085.14 3144
2085.57 3012
2086.00 3045
2086.43 3088
2086.86 2925
2087.29 3012
2087.73 3030
2088.16 3011
2088.59 3040
2089.02 3001
2089.45 2958
2089.88 2858
2090.31 2888
2090.74 2832
2091.17 2750
2091.61 2694
2092.04 2717
2092.47 2638
2092.90 2716
2093.33 2672
2093.76 2632
2094.19 2801
2094.63 2748
2095.06 2636
2095.49 2832
2095.92 2796
2096.35 2780
2096.78 2682
2097.22 2683
2097.65 2613
2098.08 2605
2098.51 2610
2098.94 2668
2099.38 2699
2099.81 2512
2100.24 2554
2100.67 2492
2101.11 2555
2101.54 2556
2101.97 2528
2102.40 2491
2102.83 2541
2103.27 2592
2103.70 2540
2104.13 2487
2104.56 2544
2105.00 2642
2105.43 2780
2105.86 2761
2106.30 2754
2106.73 2782
2107.16 2935
2107.59 2991
2108.03 3071
2108.46 3230
2108.89 3162
2109.33 3190
2109.76 3251
2110.19 3198
2110.63 3197
2111.06 3011
2111.49 3048
2111.93 2974
2112.36 2890
2112.79 2993
2113.23 2844
2113.66 2883
2114.09 2799
2114.53 2762
2114.96 2624
2115.40 2516
2115.83 2550
2116.26 2584
2116.70 2551
2117.13 2506
2117.56 2495
2118.00 2558
2118.43 2496
2118.87 2562
2119.30 2661
2119.73 2687
2120.17 2669
2120.60 2738
2121.04 2843
2121.47 2942
2121.91 2843
2122.34 2787
2122.78 2825
2123.21 2727
2123.64 2789
2124.08 2796
2124.51 2884
2124.95 2839
2125.38 2759
2125.82 2878
2126.25 2898
2126.69 2807
2127.12 2937
2127.56 2944
2127.99 3118
2128.43 3259
2128.86 3474
2129.30 3601
2129.73 3764
2130.17 3816
2130.60 3771
2131.04 3872
2131.47 3796
2131.91 3778
2132.35 3700
2132.78 3473
2133.22 3351
2133.65 3227
2134.09 3082
2134.52 3000
2134.96 2916
2135.40 2879
2135.83 3010
2136.27 2945
2136.70 2821
2137.14 2803
2137.57 2798
2138.01 2861
2138.45 2861
2138.88 2797
2139.32 2739
2139.76 2642
2140.19 2713
2140.63 2670
2141.06 2649
2141.50 2644
2141.94 2642
2142.37 2555
2142.81 2606
2143.25 2665
2143.68 2642
2144.12 2689
2144.56 2610
2144.99 2613
2145.43 2661
2145.87 2786
2146.30 2760
2146.74 2782
2147.18 2867
2147.62 2985
2148.05 3069
2148.49 3169
2148.93 3277
2149.36 3334
2149.80 3476
2150.24 3539
2150.68 3502
2151.11 3573
2151.55 3636
2151.99 3582
2152.43 3719
2152.86 3689
2153.30 3555
2153.74 3496
2154.18 3510
2154.61 3320
2155.05 3216
2155.49 3197
2155.93 3171
2156.37 3070
2156.80 3061
2157.24 3076
2157.68 3120
2158.12 3286
2158.56 3271
2158.99 3307
2159.43 3357
2159.87 3426
2160.31 3359
2160.75 3470
2161.19 3512
2161.62 3475
2162.06 3616
2162.50 3594
2162.94 3503
2163.38 3583
2163.82 3450
2164.26 3514
2164.69 3521
2165.13 3549
2165.57 3413
2166.01 3363
2166.45 3282
2166.89 3302
2167.33 3246
2167.77 3181
2168.21 3182
2168.65 3159
2169.08 3245
2169.52 3261
2169.96 3483
2170.40 3537
2170.84 3490
2171.28 3577
2171.72 3668
2172.16 3620
2172.60 3536
2173.04 3415
2173.48 3453
2173.92 3433
2174.36 3403
2174.80 3470
2175.24 3502
2175.68 3605
2176.12 3550
2176.56 3590
2177.00 3607
2177.44 3557
2177.88 3543
2178.32 3633
2178.76 3701
2179.20 3655
2179.64 3681
2180.08 3763
2180.52 3674
2180.96 3682
2181.40 3540
2181.84 3576
2182.28 3434
2182.72 3293
2183.16 3185
2183.60 3092
2184.04 2943
2184.48 2978
2184.93 2919
2185.37 2820
2185.81 2877
2186.25 2949
2186.69 3096
2187.13 3135
2187.57 3294
2188.01 3473
2188.45 3581
2188.89 3635
2189.34 3743
2189.78 3605
2190.22 3800
2190.66 3669
2191.10 3605
2191.54 3596
2191.98 3319
2192.43 3259
2192.87 3236
2193.31 3233
2193.75 3289
2194.19 3362
2194.63 3517
2195.08 3449
2195.52 3572
2195.96 3741
2196.40 3867
2196.84 3847
2197.29 3887
2197.73 3741
2198.17 3701
2198.61 3511
2199.06 3352
2199.50 3283
2199.94 3227
2200.38 3130
2200.82 3182
2201.27 3118
2201.71 3091
2202.15 3001
2202.59 2946
2203.04 2973
2203.48 3116
2203.92 3125
2204.37 3058
2204.81 3096
2205.25 3228
2205.69 3303
2206.14 3393
2206.58 3475
2207.02 3534
2207.47 3509
2207.91 3622
2208.35 3660
2208.80 3717
2209.24 3568
2209.68 3556
2210.13 3651
2210.57 3531
2211.01 3483
2211.46 3407
2211.90 3412
2212.34 3481
2212.79 3475
2213.23 3381
2213.67 3411
2214.12 3466
2214.56 3404
2215.01 3376
2215.45 3271
2215.89 3201
2216.34 3085
2216.78 3072
2217.23 3045
2217.67 3037
2218.11 3006
2218.56 3004
2219.00 2952
2219.45 3017
2219.89 3069
2220.34 3127
2220.78 3288
2221.22 3271
2221.67 3274
2222.11 3485
2222.56 3565
2223.00 3594
2223.45 3583
2223.89 3821
2224.34 3898
2224.78 4133
2225.23 4166
2225.67 4311
2226.12 4380
2226.56 4438
2227.01 4575
2227.45 4480
2227.90 4356
2228.34 4321
2228.79 4240
2229.23 4310
2229.68 4333
2230.12 4352
2230.57 4295
2231.01 4325
2231.46 4432
2231.90 4413
2232.35 4426
2232.80 4358
2233.24 4336
2233.69 4346
2234.13 4189
2234.58 4121
2235.02 4096
2235.47 3882
2235.92 3788
2236.36 3573
2236.81 3502
2237.25 3505
2237.70 3508
2238.15 3542
2238.59 3557
2239.04 3406
2239.49 3318
2239.93 3227
2240.38 3278
2240.82 3136
2241.27 3088
2241.72 3138
2242.16 3096
2242.61 3082
2243.06 3091
2243.50 3030
2243.95 2957
2244.40 3014
2244.84 3001
2245.29 3082
2245.74 3055
2246.19 2959
2246.63 3023
2247.08 2966
2247.53 2972
2247.97 2983
2248.42 3104
2248.87 3141
2249.32 3193
2249.76 3171
2250.21 3188
2250.66 3179
2251.10 3265
2251.55 3282
2252.00 3152
2252.45 3245
2252.89 3346
2253.34 3284
2253.79 3180
2254.24 3170
2254.69 3357
2255.13 3270
2255.58 3092
2256.03 3206
2256.48 3220
2256.93 3235
2257.37 3011
2257.82 3084
2258.27 3020
2258.72 3024
2259.17 3026
2259.61 3026
2260.06 3072
2260.51 3156
2260.96 3206
2261.41 3077
2261.86 3201
2262.31 3220
2262.75 3255
2263.20 3416
2263.65 3420
2264.10 3482
2264.55 3367
2265.00 3376
2265.45 3346
2265.90 3330
2266.34 3281
2266.79 3333
2267.24 3458
2267.69 3489
2268.14 3628
2268.59 3774
2269.04 3958
2269.49 4088
2269.94 4225
2270.39 4435
2270.84 4474
2271.29 4616
2271.74 4828
2272.18 4791
2272.63 5006
2273.08 5057
2273.53 5029
2273.98 5294
2274.43 5550
2274.88 5889
2275.33 6431
2275.78 6814
2276.23 7165
2276.68 7444
2277.13 7557
2277.58 7267
2278.03 6853
2278.48 6674
2278.93 6126
2279.38 5672
2279.83 5195
2280.28 4862
2280.73 4370
2281.19 3945
2281.64 3948
2282.09 3779
2282.54 3488
2282.99 3361
2283.44 3320
2283.89 3433
2284.34 3299
2284.79 3250
2285.24 3183
2285.69 3215
2286.14 3117
2286.59 3104
2287.04 3238
2287.50 3420
2287.95 3537
2288.40 3741
2288.85 3965
2289.30 4512
2289.75 5047
2290.20 5384
2290.65 5893
2291.11 6173
2291.56 6200
2292.01 6193
2292.46 6013
2292.91 5790
2293.36 5449
2293.82 5224
2294.27 4896
2294.72 4708
2295.17 4345
2295.62 4025
2296.07 3939
2296.53 3849
2296.98 3760
2297.43 3626
2297.88 3513
2298.33 3412
2298.79 3537
2299.24 3378
2299.69 3320
2300.14 3352
2300.60 3390
2301.05 3288
2301.50 3345
2301.95 3340
2302.41 3263
2302.86 3210
2303.31 3288
2303.76 3289
2304.22 3100
2304.67 3093
2305.12 3113
2305.57 3178
2306.03 3290
2306.48 3349
2306.93 3229
2307.39 3247
2307.84 3328
2308.29 3409
2308.75 3462
2309.20 3697
2309.65 3684
2310.11 3751
2310.56 3824
2311.01 3893
2311.47 3968
2311.92 3977
2312.37 3945
2312.83 3867
2313.28 3834
2313.73 3831
2314.19 3789
2314.64 3642
2315.09 3519
2315.55 3583
2316.00 3568
2316.46 3586
2316.91 3536
2317.36 3503
2317.82 3499
2318.27 3537
2318.73 3655
2319.18 3742
2319.63 3666
2320.09 3685
2320.54 3776
2321.00 3774
2321.45 3801
2321.91 3793
2322.36 3701
2322.82 3620
2323.27 3549
2323.72 3489
2324.18 3423
2324.63 3409
2325.09 3424
2325.54 3439
2326.00 3417
2326.45 3487
2326.91 3515
2327.36 3376
2327.82 3322
2328.27 3311
2328.73 3305
2329.18 3293
2329.64 3320
2330.09 3290
2330.55 3266
2331.00 3287
2331.46 3218
2331.92 3207
2332.37 3207
2332.83 3111
2333.28 3048
2333.74 3082
2334.19 3158
2334.65 3192
2335.10 3187
2335.56 3100
2336.02 3147
2336.47 3093
2336.93 3232
2337.38 3152
2337.84 3169
2338.30 3089
2338.75 3236
2339.21 3241
2339.66 3168
2340.12 3122
2340.58 3219
2341.03 3270
2341.49 3171
2341.95 3187
2342.40 3195
2342.86 3189
2343.32 3219
2343.77 3078
2344.23 2986
2344.68 3041
2345.14 2975
2345.60 2923
2346.06 2974
2346.51 2913
2346.97 2963
2347.43 3100
2347.88 3066
2348.34 3066
2348.80 3183
2349.25 3158
2349.71 3181
2350.17 3294
2350.63 3252
2351.08 3325
2351.54 3295
2352.00 3311
2352.46 3260
2352.91 3361
2353.37 3491
2353.83 3350
2354.29 3263
2354.74 3326
2355.20 3387
2355.66 3355
2356.12 3241
2356.57 3433
2357.03 3476
2357.49 3329
2357.95 3271
2358.41 3191
2358.86 3326
2359.32 3421
2359.78 3573
2360.24 3555
2360.70 3606
2361.15 3553
2361.61 3644
2362.07 3695
2362.53 3621
2362.99 3667
2363.45 3501
2363.91 3591
2364.36 3641
2364.82 3472
2365.28 3637
2365.74 3771
2366.20 3736
2366.66 3678
2367.12 3698
2367.57 3700
2368.03 3670
2368.49 3671
2368.95 3659
2369.41 3602
2369.87 3823
2370.33 3918
2370.79 4049
2371.25 4111
2371.71 4179
2372.17 4475
2372.63 4674
2373.09 4767
2373.54 4906
2374.00 5257
2374.46 5654
2374.92 5593
2375.38 5540
2375.84 5485
2376.30 5243
2376.76 4975
2377.22 4896
2377.68 4560
2378.14 4409
2378.60 4288
2379.06 4024
2379.52 3795
2379.98 3793
2380.44 3723
2380.90 3723
2381.36 3594
2381.82 3524
2382.28 3452
2382.74 3304
2383.20 3215
2383.66 3148
2384.12 3162
2384.59 3167
2385.05 3135
2385.51 3108
2385.97 3044
2386.43 3116
2386.89 3123
2387.35 3178
2387.81 3196
2388.27 3258
2388.73 3283
2389.19 3447
2389.65 3550
2390.12 3641
2390.58 3711
2391.04 3737
2391.50 3857
2391.96 3983
2392.42 3996
2392.88 3968
2393.34 3887
2393.81 3811
2394.27 3803
2394.73 3696
2395.19 3619
2395.65 3716
2396.11 3609
2396.57 3617
2397.04 3685
2397.50 3719
2397.96 3824
2398.42 4008
2398.88 4050
2399.35 4038
2399.81 4032
2400.27 4084
2400.73 3954
2401.19 3850
2401.66 3811
2402.12 3652
2402.58 3691
2403.04 3618
2403.51 3584
2403.97 3568
2404.43 3549
2404.89 3650
2405.36 3863
2405.82 3760
2406.28 3789
2406.74 3681
2407.21 3730
2407.67 3707
2408.13 3677
2408.59 3608
2409.06 3637
2409.52 3545
2409.98 3358
2410.45 3248
2410.91 3219
2411.37 3215
2411.84 3280
2412.30 3322
2412.76 3497
2413.23 3428
2413.69 3548
2414.15 3521
2414.62 3526
2415.08 3522
2415.54 3400
2416.01 3370
2416.47 3471
2416.93 3474
2417.40 3443
2417.86 3386
2418.32 3318
2418.79 3512
2419.25 3483
2419.72 3601
2420.18 3524
2420.64 3529
2421.11 3630
2421.57 3734
2422.04 3753
2422.50 3613
2422.96 3572
2423.43 3532
2423.89 3511
2424.36 3520
2424.82 3402
2425.29 3219
2425.75 3273
2426.22 3254
2426.68 3194
2427.15 3227
2427.61 3293
2428.07 3121
2428.54 3074
2429.00 3042
2429.47 2920
2429.93 2949
2430.40 2981
2430.86 2870
2431.33 2947
2431.79 2997
2432.26 3066
2432.72 3146
2433.19 3252
2433.65 3267
2434.12 3297
2434.59 3315
2435.05 3387
2435.52 3510
2435.98 3388
2436.45 3504
2436.91 3490
2437.38 3415
2437.84 3453
2438.31 3345
2438.78 3517
2439.24 3503
2439.71 3452
2440.17 3428
2440.64 3498
2441.10 3557
2441.57 3493
2442.04 3421
2442.50 3386
2442.97 3480
2443.44 3389
2443.90 3388
2444.37 3301
2444.83 3177
2445.30 3143
2445.77 3307
2446.23 3183
2446.70 3161
2447.17 3135
2447.63 3262
2448.10 3169
2448.57 3115
2449.03 3099
2449.50 3134
2449.97 3174
2450.43 3226
2450.90 3250
2451.37 3298
2451.83 3339
2452.30 3367
2452.77 3334
2453.24 3436
2453.70 3324
2454.17 3302
2454.64 3225
2455.10 3213
2455.57 3230
2456.04 3184
2456.51 3106
2456.97 3108
2457.44 3174
2457.91 3102
2458.38 3208
2458.84 3239
2459.31 3169
2459.78 3287
2460.25 3221
2460.72 3299
2461.18 3218
2461.65 3154
2462.12 3160
2462.59 3194
2463.06 3195
2463.52 3191
2463.99 3098
2464.46 3079
2464.93 3178
2465.40 3177
2465.86 3161
2466.33 3216
2466.80 3246
2467.27 3322
2467.74 3335
2468.21 3399
2468.68 3456
2469.14 3541
2469.61 3485
2470.08 3383
2470.55 3337
2471.02 3398
2471.49 3414
2471.96 3321
2472.43 3263
2472.90 3339
2473.36 3393
2473.83 3375
2474.30 3451
2474.77 3501
2475.24 3619
2475.71 3883
2476.18 3928
2476.65 3869
2477.12 3799
2477.59 3752
2478.06 3757
2478.53 3702
2479.00 3643
2479.47 3531
2479.94 3348
2480.41 3413
2480.87 3279
2481.34 3134
2481.81 3129
2482.28 2997
2482.75 3009
2483.22 2892
2483.69 2832
2484.16 2914
2484.63 2856
2485.10 2868
2485.57 2947
2486.05 3079
2486.52 3180
2486.99 3239
2487.46 3172
2487.93 3299
2488.40 3339
2488.87 3126
2489.34 3196
2489.81 3298
2490.28 3375
2490.75 3409
2491.22 3414
2491.69 3386
2492.16 3394
2492.63 3472
2493.10 3526
2493.58 3499
2494.05 3500
2494.52 3595
2494.99 3665
2495.46 3779
2495.93 3805
2496.40 3885
2496.87 3972
2497.34 3830
2497.82 3849
2498.29 3780
2498.76 3634
2499.23 3595
2499.70 3538
2500.17 3435
2500.64 3319
2501.12 3200
2501.59 3080
2502.06 3128
2502.53 3012
2503.00 3031
2503.48 3053
2503.95 3003
2504.42 3060
2504.89 3010
2505.36 3101
2505.84 3108
2506.31 3293
2506.78 3327
2507.25 3389
2507.72 3454
2508.20 3596
2508.67 3679
2509.14 3897
2509.61 4020
2510.09 4265
2510.56 4638
2511.03 5096
2511.50 5328
2511.98 5706
2512.45 6187
2512.92 6133
2513.40 6234
2513.87 6160
2514.34 5751
2514.81 5467
2515.29 5242
2515.76 4696
2516.23 4498
2516.71 4347
2517.18 4176
2517.65 3948
2518.13 3797
2518.60 3623
2519.07 3575
2519.55 3590
2520.02 3456
2520.49 3429
2520.97 3406
2521.44 3426
2521.91 3276
2522.39 3357
2522.86 3373
2523.34 3266
2523.81 3217
2524.28 3206
2524.76 3198
2525.23 3129
2525.70 3207
2526.18 3215
2526.65 3154
2527.13 3266
2527.60 3304
2528.08 3231
2528.55 3158
2529.02 3154
2529.50 3282
2529.97 3305
2530.45 3310
2530.92 3377
2531.40 3375
2531.87 3386
2532.34 3371
2532.82 3436
2533.29 3398
2533.77 3505
2534.24 3558
2534.72 3666
2535.19 3595
2535.67 3403
2536.14 3419
2536.62 3456
2537.09 3458
2537.57 3487
2538.04 3391
2538.52 3478
2538.99 3478
2539.47 3427
2539.94 3382
2540.42 3435
2540.90 3419
2541.37 3440
2541.85 3468
2542.32 3509
2542.80 3494
2543.27 3572
2543.75 3580
2544.22 3606
2544.70 3778
2545.18 3861
2545.65 3955
2546.13 4075
2546.60 4470
2547.08 4789
2547.56 4832
2548.03 5055
2548.51 5151
2548.98 5289
2549.46 5208
2549.94 5154
2550.41 5092
2550.89 4889
2551.37 4689
2551.84 4571
2552.32 4593
2552.80 4505
2553.27 4400
2553.75 4359
2554.23 4331
2554.70 4304
2555.18 4086
2555.66 4119
2556.13 4096
2556.61 4037
2557.09 4006
2557.56 3874
2558.04 3859
2558.52 3810
2558.99 3729
2559.47 3658
2559.95 3660
2560.43 3612
2560.90 3667
2561.38 3625
2561.86 3554
2562.33 3403
2562.81 3425
2563.29 3371
2563.77 3290
2564.25 3250
2564.72 3212
2565.20 3223
2565.68 3167
2566.16 3190
2566.63 3304
2567.11 3210
2567.59 3279
2568.07 3272
2568.55 3190
2569.02 3240
2569.50 3247
2569.98 3183
2570.46 3211
2570.94 3132
2571.41 3203
2571.89 3227
2572.37 3225
2572.85 3211
2573.33 3165
2573.81 3175
2574.28 3200
2574.76 3177
2575.24 3290
2575.72 3321
2576.20 3286
2576.68 3236
2577.16 3130
2577.64 3130
2578.11 3272
2578.59 3261
2579.07 3242
2579.55 3301
2580.03 3288
2580.51 3334
2580.99 3353
2581.47 3344
2581.95 3390
2582.43 3262
2582.91 3231
2583.39 3254
2583.86 3323
2584.34 3236
2584.82 3172
2585.30 3168
2585.78 3274
2586.26 3232
2586.74 3352
2587.22 3300
2587.70 3197
2588.18 3297
2588.66 3317
2589.14 3259
2589.62 3230
2590.10 3152
2590.58 3146
2591.06 3037
2591.54 3062
2592.02 3127
2592.50 3115
2592.98 3161
2593.46 3130
2593.94 3080
2594.42 3111
2594.90 3207
2595.38 3170
2595.86 3133
2596.35 3082
2596.83 3134
2597.31 3117
2597.79 3067
2598.27 3090
2598.75 3232
2599.23 3253
2599.71 3121
2600.19 3109
2600.67 3169
2601.15 3135
2601.63 3048
2602.12 3118
2602.60 3145
2603.08 3197
2603.56 3205
2604.04 3125
2604.52 3291
2605.00 3346
2605.48 3378
2605.97 3453
2606.45 3472
2606.93 3341
2607.41 3432
2607.89 3351
2608.37 3357
2608.86 3331
2609.34 3308
2609.82 3286
2610.30 3342
2610.78 3357
2611.26 3363
2611.75 3287
2612.23 3139
2612.71 2954
2613.19 3023
2613.68 2951
2614.16 2994
2614.64 3094
2615.12 3024
2615.60 2956
2616.09 3100
2616.57 3152
2617.05 3287
2617.53 3335
2618.02 3330
2618.50 3353
2618.98 3450
2619.46 3391
2619.95 3420
2620.43 3363
2620.91 3516
2621.40 3472
2621.88 3388
2622.36 3473
2622.85 3563
2623.33 3564
2623.81 3596
2624.29 3557
2624.78 3454
2625.26 3416
2625.74 3474
2626.23 3320
2626.71 3298
2627.19 3265
2627.68 3399
2628.16 3320
2628.64 3335
2629.13 3518
2629.61 3585
2630.10 3620
2630.58 3671
2631.06 3846
2631.55 4096
2632.03 4037
2632.51 4175
2633.00 4096
2633.48 4104
2633.97 4014
2634.45 3907
2634.94 3743
2635.42 3889
2635.90 3854
2636.39 3606
2636.87 3537
2637.36 3642
2637.84 3589
2638.33 3484
2638.81 3515
2639.29 3520
2639.78 3434
2640.26 3310
2640.75 3330
2641.23 3429
2641.72 3330
2642.20 3349
2642.69 3370
2643.17 3333
2643.66 3336
2644.14 3107
2644.63 3206
2645.11 3222
2645.60 3284
2646.08 3190
2646.57 3296
2647.05 3431
2647.54 3374
2648.02 3426
2648.51 3491
2648.99 3477
2649.48 3447
2649.97 3463
2650.45 3574
2650.94 3576
2651.42 3559
2651.91 3595
2652.39 3644
2652.88 3621
2653.37 3702
2653.85 3662
2654.34 3674
2654.82 3794
2655.31 3837
2655.80 3862
2656.28 3818
2656.77 3883
2657.25 3795
2657.74 3712
2658.23 3815
2658.71 3754
2659.20 3690
2659.69 3697
2660.17 3801
2660.66 3834
2661.14 3881
2661.63 4036
2662.12 4092
2662.60 4025
2663.09 4010
2663.58 4243
2664.06 4086
2664.55 4155
2665.04 4033
2665.53 3981
2666.01 4001
2666.50 4020
2666.99 3854
2667.47 3733
2667.96 3629
2668.45 3583
2668.94 3556
2669.42 3490
2669.91 3383
2670.40 3376
2670.88 3351
2671.37 3311
2671.86 3316
2672.35 3308
2672.83 3429
2673.32 3461
2673.81 3544
2674.30 3733
2674.79 3765
2675.27 3902
2675.76 3964
2676.25 3960
2676.74 3891
2677.23 3793
2677.71 3833
2678.20 3638
2678.69 3615
2679.18 3563
2679.67 3510
2680.15 3560
2680.64 3614
2681.13 3554
2681.62 3607
2682.11 3651
2682.60 3624
2683.08 3679
2683.57 3628
2684.06 3634
2684.55 3631
2685.04 3651
2685.53 3565
2686.02 3530
2686.51 3524
2686.99 3574
2687.48 3547
2687.97 3572
2688.46 3631
2688.95 3561
2689.44 3761
2689.93 3765
2690.42 3727
2690.91 3799
2691.40 3888
2691.89 3838
2692.38 3934
2692.87 4114
2693.35 4271
2693.84 4459
2694.33 4500
2694.82 4648
2695.31 4731
2695.80 4967
2696.29 4982
2696.78 4976
2697.27 4811
2697.76 4627
2698.25 4568
2698.74 4302
2699.23 4207
2699.72 4070
2700.21 4000
2700.70 3913
2701.19 3818
2701.68 3737
2702.17 3738
2702.66 3602
2703.15 3573
2703.64 3598
2704.13 3588
2704.62 3606
2705.12 3562
2705.61 3388
2706.10 3313
2706.59 3285
2707.08 3287
2707.57 3199
2708.06 3148
2708.55 3203
2709.04 3264
2709.53 3234
2710.02 3288
2710.51 3202
2711.01 3286
2711.50 3426
2711.99 3540
2712.48 3537
2712.97 3555
2713.46 3599
2713.95 3825
2714.44 3738
2714.94 3731
2715.43 3727
2715.92 3643
2716.41 3528
2716.90 3597
2717.39 3501
2717.89 3462
2718.38 3298
2718.87 3330
2719.36 3345
2719.85 3474
2720.34 3517
2720.84 3610
2721.33 3842
2721.82 4221
2722.31 4593
2722.80 4763
2723.30 4890
2723.79 4966
2724.28 4904
2724.77 4953
2725.27 4724
2725.76 4584
2726.25 4483
2726.74 4236
2727.24 4085
2727.73 4072
2728.22 4007
2728.71 3854
2729.21 3749
2729.70 3893
2730.19 3939
2730.69 4101
2731.18 4126
2731.67 4239
2732.16 4400
2732.66 4490
2733.15 4676
2733.64 4853
2734.14 4871
2734.63 4816
2735.12 4641
2735.62 4844
2736.11 4871
2736.60 4994
2737.10 5097
2737.59 5128
2738.08 5247
2738.58 5181
2739.07 5301
2739.56 5171
2740.06 5006
2740.55 4755
2741.05 4643
2741.54 4429
2742.03 4305
2742.53 4233
2743.02 3975
2743.52 3797
2744.01 3785
2744.50 3679
2745.00 3686
2745.49 3782
2745.99 3675
2746.48 3721
2746.97 3765
2747.47 3773
2747.96 3757
2748.46 3586
2748.95 3644
2749.45 3548
2749.94 3529
2750.44 3458
2750.93 3401
2751.43 3500
2751.92 3537
2752.42 3509
2752.91 3484
2753.41 3524
2753.90 3479
2754.40 3589
2754.89 3618
2755.39 3575
2755.88 3629
2756.38 3677
2756.87 3757
2757.37 3810
2757.86 3856
2758.36 3725
2758.85 3539
2759.35 3660
2759.84 3798
2760.34 3958
2760.83 4075
2761.33 4069
2761.83 4170
2762.32 4226
2762.82 4210
2763.31 4396
2763.81 4324
2764.30 4366
2764.80 4268
2765.30 4272
2765.79 4220
2766.29 4274
2766.78 4121
2767.28 3923
2767.78 3955
2768.27 3940
2768.77 3796
2769.27 3717
2769.76 3600
2770.26 3661
2770.76 3692
2771.25 3603
2771.75 3592
2772.24 3731
2772.74 3765
2773.24 3742
2773.73 3819
2774.23 4050
2774.73 3998
2775.23 4131
2775.72 4347
2776.22 4425
2776.72 4421
2777.21 4414
2777.71 4350
2778.21 4334
2778.70 4224
2779.20 4108
2779.70 4009
2780.20 4029
2780.69 3889
2781.19 3785
2781.69 3787
2782.19 3789
2782.68 3707
2783.18 3740
2783.68 3920
2784.18 3865
2784.67 3840
2785.17 3762
2785.67 3831
2786.17 3689
2786.67 3683
2787.16 3530
2787.66 3520
2788.16 3434
2788.66 3321
2789.16 3383
2789.65 3413
2790.15 3426
2790.65 3337
2791.15 3259
2791.65 3315
2792.15 3255
2792.64 3299
2793.14 3237
2793.64 3212
2794.14 3349
2794.64 3277
2795.14 3251
2795.64 3436
2796.13 3508
2796.63 3542
2797.13 3673
2797.63 3819
2798.13 3835
2798.63 3780
2799.13 3732
2799.63 3689
2800.13 3595
2800.62 3613
2801.12 3567
2801.62 3579
2802.12 3614
2802.62 3564
2803.12 3571
2803.62 3563
2804.12 3788
2804.62 3831
2805.12 3967
2805.62 4095
2806.12 4046
2806.62 4233
2807.12 4186
2807.62 4047
2808.12 4132
2808.62 4118
2809.12 4012
2809.62 3976
2810.12 4077
2810.62 4036
2811.12 3947
2811.62 4063
2812.12 4070
2812.62 4176
2813.12 4171
2813.62 4122
2814.12 3994
2814.62 3905
2815.12 3879
2815.62 3827
2816.12 3747
2816.62 3749
2817.12 3634
2817.62 3614
2818.12 3573
2818.62 3520
2819.12 3484
2819.63 3471
2820.13 3409
2820.63 3358
2821.13 3374
2821.63 3237
2822.13 3284
2822.63 3348
2823.13 3279
2823.63 3217
2824.13 3199
2824.64 3257
2825.14 3413
2825.64 3414
2826.14 3338
2826.64 3387
2827.14 3406
2827.64 3411
2828.15 3402
2828.65 3327
2829.15 3218
2829.65 3278
2830.15 3252
2830.65 3125
2831.16 3077
2831.66 3125
2832.16 3121
2832.66 3016
2833.16 2995
2833.67 2994
2834.17 3186
2834.67 3195
2835.17 3224
2835.68 3326
2836.18 3371
2836.68 3387
2837.18 3242
2837.68 3348
2838.19 3451
2838.69 3404
2839.19 3418
2839.70 3431
2840.20 3417
2840.70 3352
2841.20 3357
2841.71 3376
2842.21 3305
2842.71 3322
2843.21 3358
2843.72 3357
2844.22 3309
2844.72 3411
2845.23 3427
2845.73 3494
2846.23 3493
2846.74 3510
2847.24 3498
2847.74 3573
2848.25 3610
2848.75 3603
2849.25 3615
2849.76 3681
2850.26 3666
2850.76 3594
2851.27 3520
2851.77 3429
2852.28 3362
2852.78 3397
2853.28 3347
2853.79 3298
2854.29 3235
2854.79 3354
2855.30 3397
2855.80 3379
2856.31 3476
2856.81 3441
2857.31 3523
2857.82 3542
2858.32 3547
2858.83 3598
2859.33 3596
2859.84 3511
2860.34 3451
2860.85 3477
2861.35 3361
2861.85 3324
2862.36 3329
2862.86 3289
2863.37 3245
2863.87 3170
2864.38 3150
2864.88 3129
2865.39 3152
2865.89 3228
2866.40 3195
2866.90 3301
2867.41 3468
2867.91 3605
2868.42 3887
2868.92 4058
2869.43 4210
2869.93 4240
2870.44 4274
2870.94 4268
2871.45 4290
2871.96 4314
2872.46 4240
2872.97 4088
2873.47 4005
2873.98 3989
2874.48 3810
2874.99 3732
2875.49 3724
2876.00 3776
2876.51 3761
2877.01 3728
2877.52 3640
2878.02 3500
2878.53 3597
2879.04 3481
2879.54 3541
2880.05 3568
2880.55 3519
2881.06 3450
2881.57 3557
2882.07 3553
2882.58 3415
2883.09 3340
2883.59 3287
2884.10 3269
2884.61 3288
2885.11 3365
2885.62 3251
2886.13 3291
2886.63 3332
2887.14 3321
2887.65 3385
2888.15 3290
2888.66 3434
2889.17 3433
2889.67 3510
2890.18 3527
2890.69 3551
2891.20 3558
2891.70 3522
2892.21 3395
2892.72 3468
2893.22 3327
2893.73 3306
2894.24 3384
2894.75 3459
2895.25 3562
2895.76 3663
2896.27 3570
2896.78 3627
2897.29 3705
2897.79 3670
2898.30 3724
2898.81 3743
2899.32 3693
2899.82 3773
2900.33 3732
2900.84 3620
2901.35 3604
2901.86 3571
2902.36 3660
2902.87 3455
2903.38 3486
2903.89 3535
2904.40 3601
2904.91 3661
2905.41 3638
2905.92 3693
2906.43 3675
2906.94 3728
2907.45 3671
2907.96 3686
2908.47 3697
2908.97 3477
2909.48 3477
2909.99 3448
2910.50 3413
2911.01 3358
2911.52 3374
2912.03 3375
2912.54 3348
2913.05 3430
2913.55 3470
2914.06 3513
2914.57 3455
2915.08 3443
2915.59 3507
2916.10 3545
2916.61 3579
2917.12 3579
2917.63 3756
2918.14 3843
2918.65 3895
2919.16 4049
2919.67 4076
2920.18 4049
2920.69 4076
2921.20 4173
2921.71 4104
2922.22 4127
2922.73 4066
2923.24 4070
2923.75 4005
2924.26 3978
2924.77 3918
2925.28 3802
2925.79 3640
2926.30 3626
2926.81 3581
2927.32 3539
2927.83 3635
2928.34 3571
2928.85 3649
2929.36 3768
2929.87 3725
2930.38 3703
2930.89 3696
2931.40 3724
2931.91 3744
2932.42 3567
2932.93 3553
2933.45 3491
2933.96 3598
2934.47 3574
2934.98 3680
2935.49 3736
2936.00 3789
2936.51 3824
2937.02 3846
2937.53 4001
2938.04 4205
2938.56 4235
2939.07 4365
2939.58 4591
2940.09 4778
2940.60 4878
2941.11 5038
2941.62 5145
2942.14 5206
2942.65 4997
2943.16 4939
2943.67 4758
2944.18 4668
2944.70 4500
2945.21 4203
2945.72 4208
2946.23 4076
2946.74 3854
2947.26 3747
2947.77 3692
2948.28 3628
2948.79 3645
2949.30 3467
2949.82 3340
2950.33 3384
2950.84 3330
2951.35 3326
2951.87 3284
2952.38 3141
2952.89 3107
2953.40 3139
2953.92 3136
2954.43 3210
2954.94 3115
2955.45 3150
2955.97 3174
2956.48 3240
2956.99 3296
2957.51 3256
2958.02 3325
2958.53 3467
2959.04 3426
2959.56 3456
2960.07 3460
2960.58 3457
2961.10 3474
2961.61 3487
2962.12 3573
2962.64 3636
2963.15 3599
2963.66 3695
2964.18 3744
2964.69 3681
2965.21 3621
2965.72 3695
2966.23 3517
2966.75 3498
2967.26 3567
2967.77 3348
2968.29 3399
2968.80 3326
2969.32 3411
2969.83 3405
2970.34 3510
2970.86 3404
2971.37 3414
2971.89 3449
2972.40 3535
2972.91 3449
2973.43 3501
2973.94 3491
2974.46 3674
2974.97 3731
2975.49 3713
2976.00 3727
2976.52 3659
2977.03 3639
2977.55 3731
2978.06 3749
2978.57 3586
2979.09 3586
2979.60 3552
2980.12 3481
2980.63 3476
2981.15 3467
2981.66 3366
2982.18 3554
2982.69 3621
2983.21 3587
2983.73 3471
2984.24 3472
2984.76 3529
2985.27 3543
2985.79 3638
2986.30 3718
2986.82 3787
2987.33 3792
2987.85 3809
2988.36 3840
2988.88 3788
2989.40 3965
2989.91 4172
2990.43 4187
2990.94 4221
2991.46 4322
2991.97 4368
2992.49 4302
2993.01 4297
2993.52 4235
2994.04 4381
2994.55 4409
2995.07 4249
2995.59 4305
2996.10 4395
2996.62 4437
2997.14 4365
2997.65 4483
2998.17 4621
2998.69 4586
2999.20 4566
2999.72 4573
3000.24 4430
3000.75 4316
3001.27 4327
3001.79 4430
3002.30 4467
3002.82 4544
3003.34 5035
3003.85 5443
3004.37 5799
3004.89 6481
3005.40 7060
3005.92 7302
3006.44 7334
3006.96 7153
3007.47 6791
3007.99 6318
3008.51 5817
3009.03 5377
3009.54 4882
3010.06 4556
3010.58 4230
3011.10 3991
3011.61 3881
3012.13 3779
3012.65 3821
3013.17 3676
3013.68 3707
3014.20 3645
3014.72 3649
3015.24 3622
3015.76 3664
3016.27 3722
3016.79 3779
3017.31 3845
3017.83 3788
3018.35 3835
3018.86 3907
3019.38 3878
3019.90 3869
3020.42 3860
3020.94 3780
3021.46 3732
3021.97 3680
3022.49 3716
3023.01 3725
3023.53 3762
3024.05 3861
3024.57 3945
3025.09 3964
3025.61 3955
3026.12 3888
3026.64 3917
3027.16 3919
3027.68 3935
3028.20 3802
3028.72 3766
3029.24 3663
3029.76 3487
3030.28 3640
3030.80 3662
3031.32 3765
3031.84 3811
3032.35 3767
3032.87 3852
3033.39 3937
3033.91 4056
3034.43 4143
3034.95 4138
3035.47 4302
3035.99 4215
3036.51 4157
3037.03 4107
3037.55 3961
3038.07 3874
3038.59 3885
3039.11 3820
3039.63 3798
3040.15 3805
3040.67 3716
3041.19 3580
3041.71 3553
3042.23 3545
3042.75 3528
3043.27 3546
3043.79 3570
3044.31 3676
3044.83 3677
3045.35 3627
3045.87 3786
3046.40 3693
3046.92 3829
3047.44 3843
3047.96 3922
3048.48 4087
3049.00 4106
3049.52 3962
3050.04 4068
3050.56 3980
3051.08 3986
3051.60 3832
3052.12 3870
3052.65 3867
3053.17 3743
3053.69 3726
3054.21 3725
3054.73 3815
3055.25 3683
3055.77 3690
3056.30 3705
3056.82 3696
3057.34 3625
3057.86 3578
3058.38 3623
3058.90 3645
3059.42 3577
3059.95 3555
3060.47 3436
3060.99 3471
3061.51 3550
3062.03 3750
3062.56 3728
3063.08 3728
3063.60 3780
3064.12 3739
3064.64 3898
3065.17 3779
3065.69 3911
3066.21 3954
3066.73 3969
3067.26 3964
3067.78 3958
3068.30 3949
3068.82 3886
3069.35 3848
3069.87 3815
3070.39 3819
3070.91 3753
3071.44 3887
3071.96 3805
3072.48 3758
3073.01 3840
3073.53 3940
3074.05 3985
3074.57 4097
3075.10 4091
3075.62 4140
3076.14 4133
3076.67 4218
3077.19 4299
3077.71 4331
3078.24 4350
3078.76 4379
3079.28 4426
3079.81 4485
3080.33 4582
3080.85 4606
3081.38 4532
3081.90 4466
3082.42 4597
3082.95 4575
3083.47 4519
3084.00 4373
3084.52 4397
3085.04 4375
3085.57 4419
3086.09 4370
3086.62 4347
3087.14 4407
3087.66 4496
3088.19 4691
3088.71 4801
3089.24 5007
3089.76 5610
3090.29 5909
3090.81 6249
3091.33 6155
3091.86 6009
3092.38 5737
3092.91 5498
3093.43 5059
3093.96 4939
3094.48 4789
3095.01 4559
3095.53 4389
3096.06 4370
3096.58 4342
3097.11 4227
3097.63 4230
3098.16 4164
3098.68 4028
3099.21 4051
3099.73 4110
3100.26 4220
3100.78 4441
3101.31 4826
3101.83 5176
3102.36 5689
3102.88 6400
3103.41 6911
3103.93 7012
3104.46 7052
3104.99 6913
3105.51 6569
3106.04 6116
3106.56 5387
3107.09 5056
3107.61 4579
3108.14 4411
3108.67 4190
3109.19 4078
3109.72 3870
3110.24 3839
3110.77 3900
3111.30 3836
3111.82 3788
3112.35 3728
3112.87 3732
3113.40 3666
3113.93 3635
3114.45 3627
3114.98 3620
3115.51 3721
3116.03 3750
3116.56 3797
3117.09 3832
3117.61 3918
3118.14 3979
3118.67 3957
3119.19 4024
3119.72 4175
3120.25 4341
3120.77 4397
3121.30 4527
3121.83 4599
3122.35 4527
3122.88 4665
3123.41 4668
3123.94 4404
3124.46 4484
3124.99 4427
3125.52 4439
3126.05 4274
3126.57 4387
3127.10 4346
3127.63 4395
3128.16 4292
3128.68 4165
3129.21 4148
3129.74 4190
3130.27 3974
3130.79 3833
3131.32 3787
3131.85 3762
3132.38 3661
3132.91 3630
3133.43 3670
3133.96 3647
3134.49 3634
3135.02 3607
3135.55 3606
3136.07 3556
3136.60 3560
3137.13 3568
3137.66 3436
3138.19 3502
3138.72 3413
3139.24 3410
3139.77 3546
3140.30 3496
3140.83 3390
3141.36 3414
3141.89 3390
3142.42 3475
3142.95 3460
3143.47 3438
3144.00 3496
3144.53 3641
3145.06 3559
3145.59 3563
3146.12 3790
3146.65 3825
3147.18 4033
3147.71 4245
3148.24 4264
3148.76 4378
3149.29 4535
3149.82 4803
3150.35 4651
3150.88 4662
3151.41 4702
3151.94 4784
3152.47 4494
3153.00 4403
3153.53 4456
3154.06 4270
3154.59 4178
3155.12 4111
3155.65 4150
3156.18 4110
3156.71 4111
3157.24 4253
3157.77 4460
3158.30 4531
3158.83 4744
3159.36 5012
3159.89 5219
3160.42 5306
3160.95 5486
3161.48 5493
3162.01 5160
3162.54 5213
3163.07 5104
3163.60 4958
3164.13 4734
3164.66 4691
3165.20 4492
3165.73 4269
3166.26 4028
3166.79 3857
3167.32 3821
3167.85 3694
3168.38 3518
3168.91 3454
3169.44 3510
3169.97 3550
3170.50 3576
3171.04 3647
3171.57 3778
3172.10 4021
3172.63 4218
3173.16 4426
3173.69 4694
3174.22 4886
3174.75 4962
3175.29 5006
3175.82 4836
3176.35 4600
3176.88 4402
3177.41 4319
3177.94 4244
3178.48 3881
3179.01 3787
3179.54 3667
3180.07 3530
3180.60 3547
3181.14 3630
3181.67 3602
3182.20 3445
3182.73 3438
3183.26 3439
3183.80 3572
3184.33 3506
3184.86 3542
3185.39 3639
3185.93 3635
3186.46 3621
3186.99 3615
3187.52 3661
3188.06 3608
3188.59 3691
3189.12 3607
3189.65 3616
3190.19 3774
3190.72 3684
3191.25 3609
3191.79 3747
3192.32 3786
3192.85 3832
3193.38 3812
3193.92 3892
3194.45 3783
3194.98 3836
3195.52 3796
3196.05 3920
3196.58 3705
3197.12 3822
3197.65 3978
3198.18 3967
3198.72 4087
3199.25 4152
3199.78 4034
3200.32 3954
3200.85 4064
3201.39 3902
3201.92 4048
3202.45 4027
3202.99 3933
3203.52 3886
3204.05 3779
3204.59 3705
3205.12 3634
3205.66 3677
3206.19 3756
3206.72 3828
3207.26 3830
3207.79 3949
3208.33 4061
3208.86 4228
3209.40 4599
3209.93 4908
3210.47 5157
3211.00 5254
3211.53 5363
3212.07 5505
3212.60 5468
3213.14 5355
3213.67 5201
3214.21 5157
3214.74 4958
3215.28 4664
3215.81 4339
3216.35 4339
3216.88 4329
3217.42 4185
3217.95 4203
3218.49 4179
3219.02 4221
3219.56 4236
3220.09 4078
3220.63 4196
3221.16 4320
3221.70 4348
3222.23 4611
3222.77 5155
3223.31 5545
3223.84 5884
3224.38 6250
3224.91 6478
3225.45 6630
3225.98 6661
3226.52 6219
3227.06 6032
3227.59 5737
3228.13 5223
3228.66 4853
3229.20 4577
3229.74 4351
3230.27 4197
3230.81 3956
3231.34 3904
3231.88 3926
3232.42 3955
3232.95 3984
3233.49 3989
3234.03 4034
3234.56 3965
3235.10 4126
3235.64 4129
3236.17 4206
3236.71 4305
3237.25 4191
3237.78 4165
3238.32 4034
3238.86 4146
3239.39 4334
3239.93 4147
3240.47 4035
3241.00 4085
3241.54 3996
3242.08 3918
3242.61 3837
3243.15 3726
3243.69 3799
3244.23 3848
3244.76 3846
3245.30 3851
3245.84 3901
3246.38 3916
3246.91 3792
3247.45 3887
3247.99 4060
3248.53 4171
3249.06 4175
3249.60 4093
3250.14 4282
3250.68 4509
3251.21 4860
3251.75 5154
3252.29 5740
3252.83 6268
3253.37 6791
3253.90 7009
3254.44 7109
3254.98 6939
3255.52 6578
3256.06 6196
3256.60 5745
3257.13 5353
3257.67 5062
3258.21 4976
3258.75 4663
3259.29 4472
3259.83 4595
3260.36 4756
3260.90 5112
3261.44 5177
3261.98 5565
3262.52 5842
3263.06 5960
3263.60 6150
3264.14 6358
3264.68 6282
3265.21 6087
3265.75 5981
3266.29 5833
3266.83 5655
3267.37 5642
3267.91 5451
3268.45 5297
3268.99 5061
3269.53 4765
3270.07 4503
3270.61 4346
3271.15 4131
3271.69 4156
3272.23 4012
3272.76 3886
3273.30 3973
3273.84 4140
3274.38 4187
3274.92 4327
3275.46 4296
3276.00 4324
3276.54 4491
3277.08 4469
3277.62 4493
3278.16 4423
3278.70 4507
3279.24 4593
3279.78 4584
3280.32 4510
3280.86 4415
3281.41 4346
3281.95 4254
3282.49 4100
3283.03 4105
3283.57 4183
3284.11 4234
3284.65 4422
3285.19 4446
3285.73 4414
3286.27 4529
3286.81 4663
3287.35 4815
3287.89 4759
3288.43 4705
3288.97 4712
3289.52 4697
3290.06 4609
3290.60 4595
3291.14 4593
3291.68 4736
3292.22 4913
3292.76 4817
3293.30 4881
3293.85 4897
3294.39 5145
3294.93 5460
3295.47 5757
3296.01 5787
3296.55 5995
3297.09 6030
3297.64 5976
3298.18 5895
3298.72 5805
3299.26 5570
3299.80 5290
3300.34 5109
3300.89 5009
3301.43 4923
3301.97 4849
3302.51 4773
3303.06 4740
3303.60 4553
3304.14 4499
3304.68 4420
3305.22 4361
3305.77 4208
3306.31 4079
3306.85 4115
3307.39 3981
3307.94 3880
3308.48 4006
3309.02 4014
3309.56 4047
3310.11 4057
3310.65 4012
3311.19 4298
3311.74 4218
3312.28 4243
3312.82 4262
3313.36 4154
3313.91 4190
3314.45 4250
3314.99 4395
3315.54 4429
3316.08 4458
3316.62 4536
3317.17 4617
3317.71 4855
3318.25 5133
3318.80 5180
3319.34 5121
3319.88 5369
3320.43 5494
3320.97 5723
3321.51 5553
3322.06 5351
3322.60 5159
3323.14 5080
3323.69 5006
3324.23 4912
3324.78 4756
3325.32 4805
3325.86 4655
3326.41 4474
3326.95 4466
3327.50 4405
3328.04 4294
3328.59 4170
3329.13 4332
3329.67 4331
3330.22 4252
3330.76 4489
3331.31 4694
3331.85 5019
3332.40 5487
3332.94 6467
3333.49 7811
3334.03 9507
3334.57 11637
3335.12 13598
3335.66 15305
3336.21 16576
3336.75 17039
3337.30 16904
3337.84 16215
3338.39 14989
3338.93 13520
3339.48 11808
3340.02 10436
3340.57 9063
3341.11 7755
3341.66 6824
3342.20 6056
3342.75 5495
3343.30 4998
3343.84 4668
3344.39 4344
3344.93 4301
3345.48 4379
3346.02 4317
3346.57 4359
3347.11 4459
3347.66 4645
3348.21 4715
3348.75 4710
3349.30 4668
3349.84 4637
3350.39 4617
3350.94 4539
3351.48 4345
3352.03 4248
3352.57 4106
3353.12 4061
3353.67 3895
3354.21 3836
3354.76 3808
3355.31 3631
3355.85 3623
3356.40 3666
3356.95 3625
3357.49 3507
3358.04 3652
3358.59 3717
3359.13 3614
3359.68 3616
3360.23 3610
3360.77 3621
3361.32 3605
3361.87 3605
3362.41 3651
3362.96 3643
3363.51 3745
3364.05 3750
3364.60 3748
3365.15 3654
3365.70 3589
3366.24 3503
3366.79 3554
3367.34 3465
3367.89 3485
3368.43 3449
3368.98 3480
3369.53 3558
3370.08 3516
3370.62 3450
3371.17 3497
3371.72 3681
3372.27 3791
3372.81 4059
3373.36 4107
3373.91 4167
3374.46 4293
3375.01 4223
3375.55 4274
3376.10 4205
3376.65 3971
3377.20 3811
3377.75 3767
3378.30 3600
3378.84 3465
3379.39 3438
3379.94 3416
3380.49 3412
3381.04 3267
3381.59 3285
3382.13 3369
3382.68 3233
3383.23 3226
3383.78 3307
3384.33 3322
3384.88 3248
3385.43 3260
3385.98 3320
3386.52 3309
3387.07 3312
3387.62 3357
3388.17 3312
3388.72 3377
3389.27 3447
3389.82 3510
3390.37 3444
3390.92 3478
3391.47 3427
3392.02 3387
3392.57 3424
3393.12 3264
3393.66 3395
3394.21 3412
3394.76 3298
3395.31 3408
3395.86 3337
3396.41 3433
3396.96 3510
3397.51 3405
3398.06 3531
3398.61 3562
3399.16 3504
3399.71 3561
3400.26 3431
3400.81 3474
3401.36 3489
3401.91 3380
3402.46 3409
3403.01 3346
3403.56 3286
3404.11 3278
3404.66 3195
3405.21 3214
3405.77 3197
3406.32 3172
3406.87 3152
3407.42 3165
3407.97 3146
3408.52 2990
3409.07 3196
3409.62 3291
3410.17 3316
3410.72 3334
3411.27 3400
3411.82 3449
3412.37 3450
3412.93 3406
3413.48 3412
3414.03 3319
3414.58 3358
3415.13 3364
3415.68 3371
3416.23 3396
3416.78 3321
3417.34 3436
3417.89 3415
3418.44 3440
3418.99 3341
3419.54 3298
3420.09 3309
3420.65 3239
3421.20 3203
3421.75 3202
3422.30 3195
3422.85 3132
3423.40 3160
3423.96 3131
3424.51 3056
3425.06 3073
3425.61 3097
3426.17 3048
3426.72 3030
3427.27 3042
3427.82 2992
3428.37 3042
3428.93 2994
3429.48 3006
3430.03 3010
3430.58 3020
3431.14 3022
3431.69 2953
3432.24 2985
3432.79 3068
3433.35 3012
3433.90 3061
3434.45 3121
3435.01 3139
3435.56 3200
3436.11 3162
3436.66 3261
3437.22 3314
3437.77 3272
3438.32 3247
3438.88 3276
3439.43 3180
3439.98 3139
3440.54 3273
3441.09 3258
3441.64 3268
3442.20 3308
3442.75 3217
3443.30 3178
3443.86 3204
3444.41 3124
3444.96 3139
3445.52 3123
3446.07 3027
3446.63 2951
3447.18 3010
3447.73 3036
3448.29 3092
3448.84 3097
3449.40 3010
3449.95 3013
3450.50 2936
3451.06 2910
3451.61 2910
3452.17 3037
3452.72 3082
3453.27 3108
3453.83 3174
3454.38 3126
3454.94 3064
3455.49 3123
3456.05 3227
3456.60 3333
3457.16 3501
3457.71 3393
3458.27 3500
3458.82 3553
3459.38 3571
3459.93 3513
3460.49 3423
3461.04 3470
3461.60 3431
3462.15 3266
3462.71 3312
3463.26 3229
3463.82 3302
3464.37 3307
3464.93 3243
3465.48 3218
3466.04 3236
3466.59 3202
3467.15 3244
3467.70 3366
3468.26 3450
3468.81 3475
3469.37 3434
3469.93 3493
3470.48 3603
3471.04 3801
3471.59 3868
3472.15 3939
3472.70 4044
3473.26 3840
3473.82 3786
3474.37 3844
3474.93 3719
3475.48 3679
3476.04 3701
3476.60 3768
3477.15 3836
3477.71 3979
3478.27 4016
3478.82 4223
3479.38 4318
3479.93 4512
3480.49 4643
3481.05 4617
3481.60 4502
3482.16 4496
3482.72 4395
3483.27 4291
3483.83 4151
3484.39 4312
3484.95 4318
3485.50 4270
3486.06 4280
3486.62 4237
3487.17 4117
3487.73 4161
3488.29 4169
3488.84 4430
3489.40 4740
3489.96 5260
3490.52 5989
3491.07 6963
3491.63 8321
3492.19 9487
3492.75 10262
3493.30 10681
3493.86 10582
3494.42 9907
3494.98 9184
3495.53 8264
3496.09 7332
3496.65 6557
3497.21 6138
3497.77 6119
3498.32 5996
3498.88 6084
3499.44 6269
3500.00 6287
3500.56 6264
3501.11 6219
3501.67 6010
3502.23 5956
3502.79 5993
3503.35 5716
3503.91 5814
3504.46 5707
3505.02 5848
3505.58 5777
3506.14 5592
3506.70 5525
3507.26 5445
3507.81 5167
3508.37 5078
3508.93 4812
3509.49 4649
3510.05 4353
3510.61 4390
3511.17 4386
3511.73 4275
3512.29 4281
3512.85 4234
3513.40 4094
3513.96 3994
3514.52 3855
3515.08 3802
3515.64 3723
3516.20 3684
3516.76 3652
3517.32 3677
3517.88 3737
3518.44 3745
3519.00 3811
3519.56 3777
3520.12 3770
3520.68 3767
3521.24 3752
3521.80 3726
3522.36 3659
3522.92 3750
3523.48 3803
3524.04 3896
3524.60 3936
3525.16 3997
3525.72 4052
3526.28 4248
3526.84 4344
3527.40 4527
3527.96 4525
3528.52 4405
3529.08 4500
3529.64 4397
3530.20 4263
3530.76 4172
3531.32 3980
3531.88 3856
3532.44 3726
3533.00 3678
3533.56 3660
3534.12 3656
3534.68 3882
3535.25 4003
3535.81 3972
3536.37 4040
3536.93 4158
3537.49 4190
3538.05 4252
3538.61 4260
3539.17 4182
3539.73 4155
3540.30 4137
3540.86 3993
3541.42 3854
3541.98 3834
3542.54 3812
3543.10 3808
3543.66 3792
3544.23 3788
3544.79 3770
3545.35 3865
3545.91 3912
3546.47 3986
3547.03 3921
3547.60 4039
3548.16 3953
3548.72 4013
3549.28 4175
3549.84 3984
3550.41 3917
3550.97 3847
3551.53 3783
3552.09 3818
3552.65 3792
3553.22 3679
3553.78 3561
3554.34 3448
3554.90 3411
3555.47 3404
3556.03 3432
3556.59 3436
3557.15 3429
3557.72 3394
3558.28 3433
3558.84 3504
3559.41 3499
3559.97 3500
3560.53 3475
3561.09 3574
3561.66 3633
3562.22 3660
3562.78 3583
3563.35 3667
3563.91 3737
3564.47 3732
3565.04 3666
3565.60 3680
3566.16 3659
3566.73 3776
3567.29 3873
3567.85 3934
3568.42 3956
3568.98 3994
3569.54 4056
3570.11 4097
3570.67 4037
3571.23 3963
3571.80 3944
3572.36 3851
3572.93 3808
3573.49 3729
3574.05 3815
3574.62 3927
3575.18 4082
3575.75 4035
3576.31 4153
3576.87 4353
3577.44 4400
3578.00 4455
3578.57 4388
3579.13 4346
3579.70 4228
3580.26 4073
3580.82 3971
3581.39 3900
3581.95 3798
3582.52 3809
3583.08 3746
3583.65 3726
3584.21 3661
3584.78 3548
3585.34 3505
3585.91 3517
3586.47 3575
3587.04 3545
3587.60 3497
3588.17 3460
3588.73 3390
3589.30 3389
3589.86 3385
3590.43 3344
3590.99 3351
3591.56 3387
3592.12 3340
3592.69 3435
3593.25 3463
3593.82 3524
3594.39 3721
3594.95 3918
3595.52 4115
3596.08 4391
3596.65 4545
3597.21 4597
3597.78 4647
3598.35 4627
3598.91 4498
3599.48 4468
3600.04 4336
3600.61 4169
3601.18 4014
3601.74 3856
3602.31 3721
3602.87 3800
3603.44 3805
3604.01 3676
3604.57 3695
3605.14 3742
3605.71 3734
3606.27 3751
3606.84 3816
3607.41 3734
3607.97 3619
3608.54 3615
3609.11 3594
3609.67 3451
3610.24 3344
3610.81 3257
3611.37 3219
3611.94 3174
3612.51 3278
3613.07 3186
3613.64 3192
3614.21 3191
3614.78 3518
3615.34 3722
3615.91 3884
3616.48 4341
3617.04 4764
3617.61 5332
3618.18 5636
3618.75 5878
3619.31 6000
3619.88 5851
3620.45 5644
3621.02 5341
3621.58 4924
3622.15 4621
3622.72 4283
3623.29 3979
3623.86 3622
3624.42 3486
3624.99 3520
3625.56 3257
3626.13 3195
3626.70 3114
3627.26 3126
3627.83 3012
3628.40 3036
3628.97 3048
3629.54 2953
3630.11 3014
3630.67 3044
3631.24 3086
3631.81 3036
3632.38 3058
3632.95 3012
3633.52 3037
3634.08 3098
3634.65 3113
3635.22 3072
3635.79 3139
3636.36 3094
3636.93 3006
3637.50 2941
3638.07 3010
3638.64 3059
3639.20 3030
3639.77 3047
3640.34 3083
3640.91 3128
3641.48 3172
3642.05 3203
3642.62 3217
3643.19 3186
3643.76 3188
3644.33 3148
3644.90 3238
3645.47 3377
3646.04 3325
3646.61 3272
3647.18 3355
3647.75 3380
3648.32 3314
3648.89 3315
3649.46 3275
3650.03 3177
3650.60 3201
3651.17 3191
3651.74 3218
3652.31 3157
3652.88 3102
3653.45 3253
3654.02 3144
3654.59 3093
3655.16 3051
3655.73 3161
3656.30 3170
3656.87 3093
3657.44 2973
3658.01 3124
3658.58 3248
3659.15 3219
3659.72 3218
3660.29 3181
3660.86 3196
3661.43 3216
3662.00 3247
3662.58 3243
3663.15 3204
3663.72 3150
3664.29 3258
3664.86 3235
3665.43 3277
3666.00 3300
3666.57 3361
3667.14 3367
3667.72 3303
3668.29 3240
3668.86 3100
3669.43 3030
3670.00 3030
3670.57 3052
3671.14 3027
3671.72 2983
3672.29 3097
3672.86 3313
3673.43 3473
3674.00 3601
3674.57 3781
3675.15 3972
3675.72 4005
3676.29 4120
3676.86 4152
3677.43 4081
3678.01 3924
3678.58 3841
3679.15 3899
3679.72 3741
3680.30 3631
3680.87 3465
3681.44 3327
3682.01 3343
3682.58 3308
3683.16 3231
3683.73 3288
3684.30 3279
3684.88 3261
3685.45 3202
3686.02 3278
3686.59 3229
3687.17 3270
3687.74 3268
3688.31 3214
3688.88 3326
3689.46 3291
3690.03 3240
3690.60 3253
3691.18 3243
3691.75 3283
3692.32 3310
3692.90 3168
3693.47 3284
3694.04 3322
3694.62 3301
3695.19 3247
3695.76 3309
3696.34 3296
3696.91 3348
3697.48 3287
3698.06 3217
3698.63 3067
3699.21 3073
3699.78 3100
3700.35 3031
3700.93 2979
3701.50 3012
3702.08 3093
3702.65 3147
3703.22 3154
3703.80 3149
3704.37 3205
3704.95 3226
3705.52 3253
3706.09 3203
3706.67 3233
3707.24 3228
3707.82 3256
3708.39 3242
3708.97 3257
3709.54 3252
3710.12 3323
3710.69 3287
3711.26 3310
3711.84 3330
3712.41 3247
3712.99 3186
3713.56 3099
3714.14 3060
3714.71 3126
3715.29 3024
3715.86 2974
3716.44 2986
3717.01 2964
3717.59 2929
3718.16 2835
3718.74 2905
3719.32 2960
3719.89 2866
3720.47 2857
3721.04 2909
3721.62 2898
3722.19 2882
3722.77 2863
3723.34 2935
3723.92 2875
3724.49 2795
3725.07 2760
3725.65 2835
3726.22 2840
3726.80 2869
3727.37 2817
3727.95 2792
3728.53 2857
3729.10 2864
3729.68 3076
3730.25 3238
3730.83 3549
3731.41 3700
3731.98 4077
3732.56 4383
3733.14 4583
3733.71 4805
3734.29 4946
3734.87 4828
3735.44 4690
3736.02 4462
3736.60 4276
3737.17 4012
3737.75 3771
3738.33 3543
3738.90 3411
3739.48 3312
3740.06 3246
3740.63 3076
3741.21 3017
3741.79 2949
3742.36 2865
3742.94 2915
3743.52 2865
3744.10 2808
3744.67 2836
3745.25 2862
3745.83 2768
3746.40 2838
3746.98 2925
3747.56 2903
3748.14 2936
3748.71 2895
3749.29 2929
3749.87 3049
3750.45 3016
3751.03 3093
3751.60 3209
3752.18 3227
3752.76 3266
3753.34 3214
3753.92 3216
3754.49 3283
3755.07 3182
3755.65 3101
3756.23 3048
3756.81 2997
3757.38 2953
3757.96 3033
3758.54 3062
3759.12 3057
3759.70 3201
3760.28 3328
3760.85 3371
3761.43 3469
3762.01 3667
3762.59 3651
3763.17 3742
3763.75 3734
3764.33 3685
3764.91 3670
3765.48 3530
3766.06 3424
3766.64 3437
3767.22 3453
3767.80 3242
3768.38 3159
3768.96 3087
3769.54 3010
3770.12 3048
3770.70 2987
3771.28 3172
3771.85 3161
3772.43 3017
3773.01 2958
3773.59 3003
3774.17 2954
3774.75 2864
3775.33 2981
3775.91 2938
3776.49 2998
3777.07 3119
3777.65 3137
3778.23 3035
3778.81 3144
3779.39 3149
3779.97 3100
3780.55 3092
3781.13 3023
3781.71 3057
3782.29 2979
3782.87 2941
3783.45 2975
3784.03 2772
3784.61 2762
3785.19 2788
3785.77 2826
3786.35 2840
3786.93 2837
3787.51 2938
3788.10 2997
3788.68 2855
3789.26 2931
3789.84 2953
3790.42 3020
3791.00 2989
3791.58 3008
3792.16 3011
3792.74 2985
3793.32 2961
3793.90 2983
3794.48 2935
3795.07 2877
3795.65 2860
3796.23 2834
3796.81 2722
3797.39 2747
3797.97 2741
3798.55 2803
3799.14 2742
3799.72 2796
3800.30 2784
3800.88 2831
3801.46 2838
3802.04 2834
3802.62 2777
3803.21 2878
3803.79 2932
3804.37 2956
3804.95 3020
3805.53 3100
3806.12 3086
3806.70 3129
3807.28 3284
3807.86 3398
3808.44 3540
3809.03 3678
3809.61 3644
3810.19 3634
3810.77 3661
3811.36 3563
3811.94 3491
3812.52 3343
3813.10 3309
3813.69 3299
3814.27 3193
3814.85 3195
3815.43 3265
3816.02 3387
3816.60 3300
3817.18 3376
3817.77 3414
3818.35 3353
3818.93 3199
3819.51 3180
3820.10 3075
3820.68 3042
3821.26 3062
3821.85 3042
3822.43 2936
3823.01 2897
3823.60 2973
3824.18 3021
3824.76 3014
3825.35 2969
3825.93 2905
3826.51 2908
3827.10 2866
3827.68 2854
3828.27 2863
3828.85 2905
3829.43 2802
3830.02 2800
3830.60 2906
3831.18 2815
3831.77 2838
3832.35 2851
3832.94 2910
3833.52 3025
3834.10 3016
3834.69 3176
3835.27 3180
3835.86 3203
3836.44 3345
3837.03 3407
3837.61 3314
3838.19 3317
3838.78 3319
3839.36 3276
3839.95 3221
3840.53 3100
3841.12 3081
3841.70 3071
3842.29 3006
3842.87 2930
3843.46 2935
3844.04 2947
3844.63 2979
3845.21 2994
3845.80 2992
3846.38 2939
3846.97 2997
3847.55 3153
3848.14 3087
3848.72 3136
3849.31 3070
3849.89 3049
3850.48 3126
3851.06 3208
3851.65 3250
3852.23 3217
3852.82 3259
3853.41 3314
3853.99 3265
3854.58 3175
3855.16 3277
3855.75 3184
3856.33 3261
3856.92 3380
3857.51 3367
3858.09 3506
3858.68 3721
3859.26 4169
3859.85 4513
3860.44 4938
3861.02 5591
3861.61 5844
3862.20 6001
3862.78 6138
3863.37 6114
3863.95 5922
3864.54 5388
3865.13 5162
3865.71 4730
3866.30 4247
3866.89 3986
3867.47 3806
3868.06 3569
3868.65 3297
3869.23 3159
3869.82 3036
3870.41 3007
3870.99 2965
3871.58 2997
3872.17 3029
3872.76 3024
3873.34 3094
3873.93 3095
3874.52 3104
3875.10 3121
3875.69 3134
3876.28 3165
3876.87 3125
3877.45 3086
3878.04 3104
3878.63 3097
3879.22 3039
3879.80 2983
3880.39 2892
3880.98 2862
3881.57 2877
3882.15 2834
3882.74 2805
3883.33 2752
3883.92 2736
3884.51 2791
3885.09 2748
3885.68 2781
3886.27 2800
3886.86 2791
3887.45 2878
3888.04 2910
3888.62 2956
3889.21 2935
3889.80 3030
3890.39 3099
3890.98 3138
3891.57 3245
3892.15 3300
3892.74 3205
3893.33 3207
3893.92 3276
3894.51 3249
3895.10 3302
3895.69 3208
3896.28 3169
3896.86 3123
3897.45 3216
3898.04 3155
3898.63 3136
3899.22 3273
3899.81 3341
3900.40 3413
3900.99 3279
3901.58 3247
3902.17 3252
3902.76 3229
3903.34 3206
3903.93 3134
3904.52 3065
3905.11 3009
3905.70 2882
3906.29 2922
3906.88 2911
3907.47 2904
3908.06 2991
3908.65 2901
3909.24 2944
3909.83 3009
3910.42 2843
3911.01 2741
3911.60 2839
3912.19 2883
3912.78 2837
3913.37 2825
3913.96 2817
3914.55 2903
3915.14 2999
3915.73 2983
3916.32 3005
3916.91 2994
3917.50 2916
3918.09 2979
3918.68 3002
3919.28 2818
3919.87 2859
3920.46 2893
3921.05 2830
3921.64 2791
3922.23 2779
3922.82 2916
3923.41 2948
3924.00 2866
3924.59 2905
3925.18 2810
3925.77 2877
3926.37 2833
3926.96 2838
3927.55 2930
3928.14 2835
3928.73 2786
3929.32 2764
3929.91 2637
3930.51 2689
3931.10 2677
3931.69 2700
3932.28 2693
3932.87 2641
3933.46 2608
3934.05 2568
3934.65 2659
3935.24 2637
3935.83 2599
3936.42 2689
3937.01 2720
3937.61 2732
3938.20 2743
3938.79 2809
3939.38 2868
3939.97 2996
3940.57 3176
3941.16 3370
3941.75 3625
3942.34 3615
3942.94 3652
3943.53 3751
3944.12 3852
3944.71 3598
3945.31 3581
3945.90 3587
3946.49 3493
3947.08 3296
3947.68 3196
3948.27 3169
3948.86 3044
3949.45 2898
3950.05 2787
3950.64 2792
3951.23 2822
3951.83 2754
3952.42 2743
3953.01 2723
3953.61 2831
3954.20 2839
3954.79 2768
3955.39 2831
3955.98 2995
3956.57 3113
3957.17 3205
3957.76 3229
3958.35 3189
3958.95 3226
3959.54 3271
3960.13 3111
3960.73 3128
3961.32 3084
3961.92 3058
3962.51 3063
3963.10 3098
3963.70 3005
3964.29 2954
3964.88 2893
3965.48 2899
3966.07 3022
3966.67 3063
3967.26 3138
3967.86 3180
3968.45 3109
3969.04 3176
3969.64 3244
3970.23 3179
3970.83 3121
3971.42 3097
3972.02 3034
3972.61 2944
3973.21 2947
3973.80 2934
3974.40 2896
3974.99 2950
3975.58 2965
3976.18 3017
3976.77 3036
3977.37 2977
3977.96 3100
3978.56 3078
3979.15 3101
3979.75 3073
3980.35 3052
3980.94 3028
3981.54 3005
3982.13 3036
3982.73 3004
3983.32 3040
3983.92 3084
3984.51 3042
3985.11 3125
3985.70 3173
3986.30 3223
3986.90 3149
3987.49 3159
3988.09 3253
3988.68 3184
3989.28 3061
3989.87 3158
3990.47 3212
3991.07 3240
3991.66 3263
3992.26 3286
3992.85 3386
3993.45 3334
3994.05 3478
3994.64 3468
3995.24 3508
3995.84 3559
3996.43 3581
3997.03 3539
3997.62 3555
3998.22 3588
3998.82 3588
3999.41 3526
4000.01 3453
4000.61 3346
4001.20 3267
4001.80 3259
4002.40 3211
4003.00 3093
4003.59 3156
4004.19 3035
4004.79 3060
4005.38 3182
4005.98 3213
4006.58 3122
4007.17 3201
4007.77 3181
4008.37 3194
4008.97 3038
4009.56 2951
4010.16 2971
4010.76 2902
4011.36 2893
4011.95 2843
4012.55 2815
4013.15 2916
4013.75 2976
4014.34 2918
4014.94 2980
4015.54 2918
4016.14 2950
4016.74 3032
4017.33 3063
4017.93 3043
4018.53 2990
4019.13 3121
4019.73 3208
4020.32 3150
4020.92 3194
4021.52 3181
4022.12 3178
4022.72 3119
4023.32 3121
4023.91 3215
4024.51 3256
4025.11 3351
4025.71 3556
4026.31 3832
4026.91 4266
4027.51 4630
4028.10 4903
4028.70 5152
4029.30 5330
4029.90 5401
4030.50 5343
4031.10 5176
4031.70 4902
4032.30 4620
4032.90 4404
4033.49 4261
4034.09 4156
4034.69 4060
4035.29 4099
4035.89 3952
4036.49 3669
4037.09 3627
4037.69 3491
4038.29 3447
4038.89 3365
4039.49 3191
4040.09 3074
4040.69 2982
4041.29 2997
4041.89 2957
4042.49 2870
4043.09 2880
4043.69 2874
4044.29 2844
4044.89 2893
4045.49 2954
4046.09 2936
4046.69 2911
4047.29 2926
4047.89 3048
4048.49 3087
4049.09 3253
4049.69 3485
4050.29 3457
4050.89 3477
4051.49 3534
4052.09 3507
4052.69 3434
4053.29 3408
4053.89 3362
4054.49 3318
4055.09 3187
4055.69 3254
4056.30 3149
4056.90 3204
4057.50 3119
4058.10 3078
4058.70 3109
4059.30 3236
4059.90 3264
4060.50 3345
4061.10 3378
4061.71 3586
4062.31 3658
4062.91 3712
4063.51 3922
4064.11 3969
4064.71 4079
4065.31 4327
4065.92 4292
4066.52 4292
4067.12 4268
4067.72 4159
4068.32 3918
4068.92 3763
4069.53 3636
4070.13 3524
4070.73 3456
4071.33 3205
4071.93 3083
4072.54 2892
4073.14 2803
4073.74 2763
4074.34 2684
4074.94 2727
4075.55 2622
4076.15 2727
4076.75 2689
4077.35 2611
4077.96 2728
4078.56 2702
4079.16 2740
4079.76 2791
4080.37 2777
4080.97 2862
4081.57 2854
4082.17 2774
4082.78 2791
4083.38 2829
4083.98 2760
4084.59 2770
4085.19 2753
4085.79 2749
4086.39 2693
4087.00 2647
4087.60 2851
4088.20 2972
4088.81 2950
4089.41 2809
4090.01 2878
4090.62 2959
4091.22 3016
4091.82 2881
4092.43 2876
4093.03 2907
4093.63 2792
4094.24 2739
4094.84 2859
4095.45 2843
4096.05 2688
4096.65 2780
4097.26 2820
4097.86 2835
4098.47 2877
4099.07 2862
4099.67 2814
4100.28 2817
4100.88 2768
4101.49 2710
4102.09 2733
4102.69 2708
4103.30 2637
4103.90 2724
4104.51 2657
4105.11 2693
4105.72 2617
4106.32 2667
4106.93 2630
4107.53 2714
4108.13 2721
4108.74 2667
4109.34 2680
4109.95 2613
4110.55 2698
4111.16 2649
4111.76 2642
4112.37 2607
4112.97 2529
4113.58 2574
4114.18 2578
4114.79 2539
4115.39 2578
4116.00 2597
4116.60 2685
4117.21 2673
4117.82 2678
4118.42 2716
4119.03 2732
4119.63 2642
4120.24 2687
4120.84 2627
4121.45 2623
4122.05 2599
4122.66 2624
4123.27 2611
4123.87 2499
4124.48 2512
4125.08 2556
4125.69 2548
4126.30 2496
4126.90 2586
4127.51 2588
4128.11 2595
4128.72 2575
4129.33 2500
4129.93 2635
4130.54 2609
4131.15 2618
4131.75 2577
4132.36 2597
4132.96 2691
4133.57 2729
4134.18 2757
4134.78 2731
4135.39 2818
4136.00 2828
4136.60 2873
4137.21 2888
4137.82 2912
4138.43 2901
4139.03 2845
4139.64 2860
4140.25 3008
4140.85 3041
4141.46 3111
4142.07 3268
4142.68 3197
4143.28 3366
4143.89 3491
4144.50 3426
4145.10 3394
4145.71 3242
4146.32 3202
4146.93 3173
4147.53 3017
4148.14 2991
4148.75 2819
4149.36 2725
4149.97 2694
4150.57 2659
4151.18 2638
4151.79 2656
4152.40 2629
4153.00 2564
4153.61 2537
4154.22 2495
4154.83 2372
4155.44 2363
4156.05 2341
4156.65 2397
4157.26 2387
4157.87 2322
4158.48 2290
4159.09 2381
4159.70 2398
4160.30 2473
4160.91 2503
4161.52 2475
4162.13 2498
4162.74 2524
4163.35 2591
4163.96 2639
4164.56 2710
4165.17 2708
4165.78 2781
4166.39 2697
4167.00 2668
4167.61 2745
4168.22 2750
4168.83 2683
4169.44 2705
4170.05 2694
4170.66 2653
4171.26 2631
4171.87 2690
4172.48 2740
4173.09 2756
4173.70 2784
4174.31 2899
4174.92 2907
4175.53 2914
4176.14 2961
4176.75 2936
4177.36 2947
4177.97 2995
4178.58 2931
4179.19 2899
4179.80 2848
4180.41 2846
4181.02 2743
4181.63 2772
4182.24 2763
4182.85 2654
4183.46 2658
4184.07 2680
4184.68 2593
4185.29 2598
4185.90 2592
4186.51 2547
4187.12 2562
4187.73 2568
4188.34 2562
4188.95 2570
4189.56 2508
4190.18 2534
4190.79 2581
4191.40 2647
4192.01 2622
4192.62 2642
4193.23 2649
4193.84 2747
4194.45 2728
4195.06 2727
4195.67 2818
4196.28 2739
4196.90 2630
4197.51 2636
4198.12 2481
4198.73 2480
4199.34 2467
4199.95 2505
4200.56 2453
4201.18 2480
4201.79 2447
4202.40 2417
4203.01 2510
4203.62 2425
4204.23 2475
4204.85 2522
4205.46 2535
4206.07 2564
4206.68 2604
4207.29 2668
4207.90 2614
4208.52 2607
4209.13 2566
4209.74 2593
4210.35 2611
4210.97 2604
4211.58 2618
4212.19 2579
4212.80 2564
4213.41 2623
4214.03 2667
4214.64 2585
4215.25 2611
4215.86 2629
4216.48 2656
4217.09 2620
4217.70 2759
4218.32 2750
4218.93 2754
4219.54 2903
4220.15 3027
4220.77 2932
4221.38 2848
4221.99 2935
4222.61 2851
4223.22 2834
4223.83 2833
4224.44 2806
4225.06 2788
4225.67 2727
4226.28 2766
4226.90 2782
4227.51 2904
4228.13 2967
4228.74 3183
4229.35 3126
4229.97 3086
4230.58 3109
4231.19 3133
4231.81 3137
4232.42 3135
4233.03 3051
4233.65 2985
4234.26 3082
4234.88 3176
4235.49 3125
4236.10 3106
4236.72 3266
4237.33 3342
4237.95 3192
4238.56 3086
4239.17 3057
4239.79 2996
4240.40 2963
4241.02 2842
4241.63 2719
4242.25 2666
4242.86 2665
4243.48 2790
4244.09 2811
4244.71 2718
4245.32 2799
4245.93 2720
4246.55 2731
4247.16 2818
4247.78 2822
4248.39 2857
4249.01 2980
4249.62 2902
4250.24 2947
4250.85 3013
4251.47 2992
4252.08 2988
4252.70 3014
4253.32 2998
4253.93 2920
4254.55 2906
4255.16 2863
4255.78 2861
4256.39 2793
4257.01 2796
4257.62 2863
4258.24 2746
4258.85 2804
4259.47 2995
4260.09 2948
4260.70 2992
4261.32 3032
4261.93 3169
4262.55 3395
4263.17 3488
4263.78 3526
4264.40 3628
4265.01 3723
4265.63 3739
4266.25 3746
4266.86 3713
4267.48 3683
4268.10 3587
4268.71 3441
4269.33 3297
4269.94 3221
4270.56 3103
4271.18 2933
4271.79 2938
4272.41 2923
4273.03 2903
4273.64 2872
4274.26 2856
4274.88 2835
4275.49 2852
4276.11 2918
4276.73 2955
4277.35 3102
4277.96 3286
4278.58 3309
4279.20 3341
4279.81 3248
4280.43 3328
4281.05 3272
4281.67 3184
4282.28 3122
4282.90 2885
4283.52 2825
4284.14 2730
4284.75 2656
4285.37 2652
4285.99 2562
4286.61 2530
4287.22 2524
4287.84 2409
4288.46 2497
4289.08 2605
4289.70 2572
4290.31 2555
4290.93 2651
4291.55 2668
4292.17 2682
4292.79 2782
4293.40 2686
4294.02 2654
4294.64 2790
4295.26 2732
4295.88 2539
4296.50 2645
4297.11 2643
4297.73 2657
4298.35 2695
4298.97 2632
4299.59 2707
4300.21 2792
4300.83 2762
4301.44 2833
4302.06 2948
4302.68 3017
4303.30 3080
4303.92 3058
4304.54 3055
4305.16 3114
4305.78 3072
4306.40 3044
4307.02 2864
4307.63 2800
4308.25 2660
4308.87 2634
4309.49 2592
4310.11 2605
4310.73 2508
4311.35 2512
4311.97 2481
4312.59 2496
4313.21 2549
4313.83 2444
4314.45 2406
4315.07 2459
4315.69 2498
4316.31 2552
4316.93 2553
4317.55 2532
4318.17 2548
4318.79 2607
4319.41 2479
4320.03 2500
4320.65 2514
4321.27 2508
4321.89 2513
4322.51 2501
4323.13 2499
4323.75 2545
4324.37 2690
4324.99 2626
4325.61 2759
4326.23 2843
4326.85 2772
4327.47 2902
4328.09 2876
4328.71 2916
4329.33 2844
4329.96 2927
4330.58 3218
4331.20 3305
4331.82 3537
4332.44 3819
4333.06 4042
4333.68 4135
4334.30 4273
4334.92 4284
4335.54 3987
4336.17 3797
4336.79 3708
4337.41 3755
4338.03 3695
4338.65 3694
4339.27 3558
4339.89 3630
4340.52 3441
4341.14 3397
4341.76 3380
4342.38 3210
4343.00 3234
4343.62 3359
4344.25 3450
4344.87 3562
4345.49 3811
4346.11 3882
4346.73 4078
4347.36 4286
4347.98 4469
4348.60 4442
4349.22 4224
4349.84 3989
4350.47 3891
4351.09 3664
4351.71 3654
4352.33 3622
4352.96 3494
4353.58 3419
4354.20 3397
4354.82 3291
4355.45 3222
4356.07 3104
4356.69 2951
4357.31 3041
4357.94 2954
4358.56 2941
4359.18 2886
4359.81 2872
4360.43 2816
4361.05 2835
4361.68 2776
4362.30 2762
4362.92 2734
4363.55 2715
4364.17 2741
4364.79 2755
4365.42 2761
4366.04 2682
4366.66 2662
4367.29 2680
4367.91 2658
4368.53 2688
4369.16 2603
4369.78 2605
4370.40 2643
4371.03 2655
4371.65 2537
4372.27 2590
4372.90 2614
4373.52 2643
4374.15 2606
4374.77 2622
4375.39 2651
4376.02 2587
4376.64 2652
4377.27 2609
4377.89 2681
4378.52 2605
4379.14 2517
4379.76 2543
4380.39 2485
4381.01 2585
4381.64 2541
4382.26 2564
4382.89 2468
4383.51 2500
4384.14 2433
4384.76 2476
4385.39 2424
4386.01 2462
4386.64 2421
4387.26 2404
4387.89 2423
4388.51 2390
4389.14 2436
4389.76 2417
4390.39 2292
4391.01 2306
4391.64 2348
4392.26 2342
4392.89 2334
4393.51 2317
4394.14 2258
4394.76 2280
4395.39 2244
4396.01 2285
4396.64 2236
4397.26 2238
4397.89 2252
4398.52 2196
4399.14 2198
4399.77 2201
4400.39 2205
4401.02 2224
4401.65 2304
4402.27 2337
4402.90 2316
4403.52 2354
4404.15 2370
4404.78 2392
4405.40 2410
4406.03 2420
4406.65 2435
4407.28 2483
4407.91 2492
4408.53 2499
4409.16 2561
4409.79 2520
4410.41 2553
4411.04 2635
4411.67 2683
4412.29 2678
4412.92 2647
4413.55 2846
4414.17 2900
4414.80 2922
4415.43 2921
4416.05 2985
4416.68 2944
4417.31 2726
4417.94 2581
4418.56 2621
4419.19 2562
4419.82 2483
4420.44 2370
4421.07 2427
4421.70 2396
4422.33 2345
4422.95 2335
4423.58 2330
4424.21 2346
4424.84 2308
4425.46 2331
4426.09 2284
4426.72 2284
4427.35 2301
4427.97 2177
4428.60 2228
4429.23 2240
4429.86 2169
4430.49 2209
4431.11 2233
4431.74 2214
4432.37 2192
4433.00 2212
4433.63 2297
4434.26 2300
4434.88 2274
4435.51 2239
4436.14 2313
4436.77 2242
4437.40 2260
4438.03 2249
4438.65 2321
4439.28 2229
4439.91 2248
4440.54 2209
4441.17 2197
4441.80 2225
4442.43 2339
4443.06 2209
4443.68 2203
4444.31 2291
4444.94 2276
4445.57 2300
4446.20 2459
4446.83 2445
4447.46 2471
4448.09 2389
4448.72 2457
4449.35 2426
4449.98 2409
4450.61 2437
4451.24 2410
4451.86 2387
4452.49 2326
4453.12 2348
4453.75 2402
4454.38 2431
4455.01 2399
4455.64 2384
4456.27 2453
4456.90 2453
4457.53 2568
4458.16 2638
4458.79 2606
4459.42 2450
4460.05 2478
4460.68 2324
4461.31 2321
4461.94 2307
4462.57 2178
4463.20 2228
4463.83 2288
4464.46 2225
4465.09 2225
4465.72 2195
4466.36 2205
4466.99 2191
4467.62 2248
4468.25 2247
4468.88 2404
4469.51 2381
4470.14 2452
4470.77 2430
4471.40 2430
4472.03 2452
4472.66 2433
4473.29 2392
4473.93 2362
4474.56 2347
4475.19 2301
4475.82 2269
4476.45 2270
4477.08 2265
4477.71 2303
4478.34 2371
4478.98 2259
4479.61 2318
4480.24 2312
4480.87 2253
4481.50 2367
4482.13 2278
4482.76 2294
4483.40 2287
4484.03 2331
4484.66 2364
4485.29 2423
4485.92 2430
4486.56 2477
4487.19 2495
4487.82 2519
4488.45 2585
4489.08 2517
4489.72 2554
4490.35 2603
4490.98 2515
4491.61 2501
4492.25 2558
4492.88 2641
4493.51 2562
4494.14 2540
4494.78 2465
4495.41 2498
4496.04 2531
4496.67 2458
4497.31 2505
4497.94 2587
4498.57 2683
4499.20 2707
4499.84 2996
4500.47 3315
4501.10 3876
4501.74 4562
4502.37 5075
4503.00 5462
4503.64 5728
4504.27 5728
4504.90 5604
4505.53 5299
4506.17 4912
4506.80 4534
4507.43 4131
4508.07 3718
4508.70 3414
4509.34 3218
4509.97 3194
4510.60 3033
4511.24 2898
4511.87 2923
4512.50 2803
4513.14 2792
4513.77 2737
4514.41 2563
4515.04 2452
4515.67 2445
4516.31 2477
4516.94 2396
4517.58 2402
4518.21 2416
4518.84 2305
4519.48 2327
4520.11 2335
4520.75 2377
4521.38 2412
4522.02 2407
4522.65 2375
4523.28 2457
4523.92 2468
4524.55 2510
4525.19 2477
4525.82 2657
4526.46 2640
4527.09 2619
4527.73 2564
4528.36 2622
4529.00 2842
4529.63 2974
4530.27 3145
4530.90 3405
4531.54 3465
4532.17 3599
4532.81 3637
4533.44 3581
4534.08 3512
4534.71 3374
4535.35 3319
4535.99 3143
4536.62 3036
4537.26 2940
4537.89 2973
4538.53 2962
4539.16 2964
4539.80 2863
4540.43 2859
4541.07 2891
4541.71 2909
4542.34 2819
4542.98 2772
4543.61 2763
4544.25 2734
4544.89 2654
4545.52 2557
4546.16 2494
4546.79 2434
4547.43 2398
4548.07 2489
4548.70 2435
4549.34 2440
4549.98 2344
4550.61 2382
4551.25 2301
4551.89 2332
4552.52 2361
4553.16 2286
4553.80 2256
4554.43 2235
4555.07 2251
4555.71 2283
4556.34 2240
4556.98 2159
4557.62 2207
4558.25 2195
4558.89 2271
4559.53 2346
4560.16 2367
4560.80 2309
4561.44 2347
4562.08 2365
4562.71 2416
4563.35 2401
4563.99 2417
4564.63 2423
4565.26 2402
4565.90 2434
4566.54 2466
4567.18 2387
4567.81 2387
4568.45 2452
4569.09 2462
4569.73 2505
4570.36 2508
4571.00 2506
4571.64 2560
4572.28 2472
4572.92 2541
4573.55 2655
4574.19 2602
4574.83 2589
4575.47 2583
4576.11 2592
4576.75 2623
4577.38 2537
4578.02 2495
4578.66 2474
4579.30 2452
4579.94 2419
4580.58 2401
4581.21 2337
4581.85 2325
4582.49 2257
4583.13 2253
4583.77 2242
4584.41 2320
4585.05 2338
4585.69 2277
4586.32 2237
4586.96 2257
4587.60 2305
4588.24 2319
4588.88 2224
4589.52 2354
4590.16 2354
4590.80 2375
4591.44 2511
4592.08 2611
4592.72 2629
4593.36 2603
4594.00 2598
4594.63 2537
4595.27 2471
4595.91 2393
4596.55 2291
4597.19 2311
4597.83 2313
4598.47 2170
4599.11 2249
4599.75 2272
4600.39 2347
4601.03 2459
4601.67 2477
4602.31 2571
4602.95 2642
4603.59 2777
4604.23 2863
4604.87 2971
4605.51 2960
4606.15 2847
4606.79 2780
4607.43 2832
4608.08 2742
4608.72 2674
4609.36 2566
4610.00 2585
4610.64 2553
4611.28 2505
4611.92 2546
4612.56 2531
4613.20 2502
4613.84 2560
4614.48 2627
4615.12 2666
4615.76 2617
4616.41 2740
4617.05 2756
4617.69 2725
4618.33 2673
4618.97 2518
4619.61 2490
4620.25 2404
4620.89 2310
4621.54 2208
4622.18 2187
4622.82 2126
4623.46 2084
4624.10 2091
4624.74 2115
4625.38 2144
4626.03 2052
4626.67 2108
4627.31 2142
4627.95 2165
4628.59 2174
4629.24 2220
4629.88 2193
4630.52 2167
4631.16 2227
4631.80 2236
4632.45 2252
4633.09 2267
4633.73 2292
4634.37 2283
4635.02 2209
4635.66 2215
4636.30 2142
4636.94 2182
4637.58 2242
4638.23 2237
4638.87 2279
4639.51 2257
4640.16 2281
4640.80 2261
4641.44 2307
4642.08 2324
4642.73 2299
4643.37 2300
4644.01 2322
4644.66 2323
4645.30 2297
4645.94 2352
4646.58 2312
4647.23 2367
4647.87 2414
4648.51 2318
4649.16 2305
4649.80 2303
4650.44 2369
4651.09 2313
4651.73 2350
4652.37 2280
4653.02 2293
4653.66 2289
4654.31 2378
4654.95 2380
4655.59 2283
4656.24 2144
4656.88 2317
4657.52 2273
4658.17 2206
4658.81 2137
4659.46 2074
4660.10 2138
4660.75 2131
4661.39 2097
4662.03 2114
4662.68 2101
4663.32 2155
4663.97 2097
4664.61 2160
4665.26 2117
4665.90 2118
4666.54 2019
4667.19 2015
4667.83 2008
4668.48 2044
4669.12 2062
4669.77 2033
4670.41 2014
4671.06 2051
4671.70 2085
4672.35 2153
4672.99 2136
4673.64 2203
4674.28 2143
4674.93 2159
4675.57 2142
4676.22 2166
4676.86 2157
4677.51 2146
4678.15 2126
4678.80 2187
4679.44 2246
4680.09 2211
4680.73 2177
4681.38 2202
4682.03 2265
4682.67 2277
4683.32 2266
4683.96 2204
4684.61 2229
4685.25 2236
4685.90 2223
4686.55 2244
4687.19 2262
4687.84 2242
4688.48 2217
4689.13 2203
4689.78 2255
4690.42 2181
4691.07 2224
4691.72 2291
4692.36 2324
4693.01 2301
4693.65 2352
4694.30 2357
4694.95 2385
4695.59 2442
4696.24 2431
4696.89 2367
4697.53 2338
4698.18 2336
4698.83 2467
4699.47 2427
4700.12 2464
4700.77 2467
4701.41 2520
4702.06 2471
4702.71 2509
4703.36 2478
4704.00 2444
4704.65 2402
4705.30 2443
4705.94 2378
4706.59 2357
4707.24 2474
4707.89 2422
4708.53 2461
4709.18 2344
4709.83 2282
4710.48 2301
4711.12 2336
4711.77 2326
4712.42 2310
4713.07 2291
4713.71 2327
4714.36 2198
4715.01 2253
4715.66 2332
4716.31 2271
4716.95 2246
4717.60 2231
4718.25 2263
4718.90 2303
4719.55 2329
4720.19 2345
4720.84 2374
4721.49 2360
4722.14 2450
4722.79 2537
4723.44 2575
4724.08 2514
4724.73 2548
4725.38 2416
4726.03 2364
4726.68 2396
4727.33 2493
4727.98 2535
4728.63 2456
4729.27 2461
4729.92 2427
4730.57 2383
4731.22 2355
4731.87 2313
4732.52 2310
4733.17 2258
4733.82 2204
4734.47 2203
4735.12 2236
4735.77 2274
4736.41 2283
4737.06 2269
4737.71 2282
4738.36 2275
4739.01 2279
4739.66 2271
4740.31 2296
4740.96 2312
4741.61 2320
4742.26 2341
4742.91 2302
4743.56 2314
4744.21 2307
4744.86 2263
4745.51 2245
4746.16 2273
4746.81 2275
4747.46 2326
4748.11 2374
4748.76 2432
4749.41 2615
4750.06 2833
4750.71 3028
4751.36 3205
4752.01 3396
4752.66 3587
4753.31 3552
4753.96 3567
4754.61 3461
4755.26 3235
4755.92 3074
4756.57 2971
4757.22 2837
4757.87 2753
4758.52 2671
4759.17 2497
4759.82 2512
4760.47 2545
4761.12 2572
4761.77 2524
4762.42 2428
4763.08 2358
4763.73 2389
4764.38 2366
4765.03 2374
4765.68 2407
4766.33 2416
4766.98 2397
4767.64 2480
4768.29 2634
4768.94 2674
4769.59 2749
4770.24 2758
4770.89 2838
4771.54 2942
4772.20 2914
4772.85 2812
4773.50 2691
4774.15 2609
4774.80 2512
4775.46 2430
4776.11 2294
4776.76 2268
4777.41 2371
4778.06 2314
4778.72 2275
4779.37 2259
4780.02 2263
4780.67 2219
4781.33 2309
4781.98 2359
4782.63 2367
4783.28 2311
4783.94 2293
4784.59 2295
4785.24 2307
4785.89 2335
4786.55 2319
4787.20 2433
4787.85 2485
4788.51 2544
4789.16 2550
4789.81 2538
4790.46 2508
4791.12 2525
4791.77 2530
4792.42 2607
4793.08 2602
4793.73 2597
4794.38 2476
4795.04 2516
4795.69 2516
4796.34 2453
4797.00 2498
4797.65 2467
4798.30 2514
4798.96 2559
4799.61 2530
4800.27 2622
4800.92 2775
4801.57 2783
4802.23 2746
4802.88 2735
4803.53 2785
4804.19 2791
4804.84 2706
4805.50 2664
4806.15 2658
4806.81 2602
4807.46 2613
4808.11 2616
4808.77 2608
4809.42 2614
4810.08 2569
4810.73 2571
4811.39 2486
4812.04 2517
4812.69 2527
4813.35 2603
4814.00 2580
4814.66 2652
4815.31 2730
4815.97 2809
4816.62 2856
4817.28 2812
4817.93 2711
4818.59 2797
4819.24 2871
4819.90 2788
4820.55 2775
4821.21 2684
4821.86 2758
4822.52 2758
4823.17 2727
4823.83 2798
4824.48 2754
4825.14 2774
4825.79 2716
4826.45 2751
4827.11 2681
4827.76 2652
4828.42 2621
4829.07 2575
4829.73 2620
4830.38 2633
4831.04 2602
4831.70 2730
4832.35 2813
4833.01 2897
4833.66 2841
4834.32 2966
4834.98 3054
4835.63 3069
4836.29 3113
4836.94 3210
4837.60 3187
4838.26 3245
4838.91 3250
4839.57 3246
4840.23 3193
4840.88 3188
4841.54 3234
4842.20 3222
4842.85 3097
4843.51 3065
4844.17 3067
4844.82 3137
4845.48 3108
4846.14 3072
4846.79 3110
4847.45 3072
4848.11 3137
4848.76 3200
4849.42 3300
4850.08 3400
4850.73 3558
4851.39 3599
4852.05 3574
4852.71 3539
4853.36 3488
4854.02 3445
4854.68 3489
4855.34 3513
4855.99 3587
4856.65 3706
4857.31 3961
4857.97 4069
4858.62 4257
4859.28 4486
4859.94 4477
4860.60 4403
4861.25 4246
4861.91 4044
4862.57 3905
4863.23 3764
4863.89 3642
4864.54 3683
4865.20 3743
4865.86 3732
4866.52 3651
4867.18 3672
4867.84 3749
4868.49 3653
4869.15 3620
4869.81 3508
4870.47 3502
4871.13 3540
4871.79 3523
4872.44 3557
4873.10 3595
4873.76 3653
4874.42 3656
4875.08 3681
4875.74 3598
4876.40 3546
4877.06 3370
4877.72 3348
4878.37 3376
4879.03 3366
4879.69 3412
4880.35 3438
4881.01 3400
4881.67 3415
4882.33 3343
4882.99 3284
4883.65 3243
4884.31 3140
4884.97 3198
4885.63 3161
4886.29 2972
4886.95 2903
4887.61 3045
4888.26 2909
4888.92 2819
4889.58 2790
4890.24 2720
4890.90 2703
4891.56 2653
4892.22 2665
4892.88 2638
4893.54 2585
4894.20 2597
4894.86 2678
4895.52 2584
4896.18 2488
4896.84 2407
4897.51 2382
4898.17 2455
4898.83 2525
4899.49 2606
4900.15 2696
4900.81 2853
4901.47 2939
4902.13 3014
4902.79 2956
4903.45 2873
4904.11 2778
4904.77 2736
4905.43 2669
4906.09 2638
4906.75 2573
4907.41 2464
4908.08 2501
4908.74 2465
4909.40 2529
4910.06 2655
4910.72 2632
4911.38 2635
4912.04 2621
4912.70 2548
4913.37 2462
4914.03 2482
4914.69 2428
4915.35 2392
4916.01 2278
4916.67 2210
4917.33 2272
4918.00 2285
4918.66 2201
4919.32 2154
4919.98 2135
4920.64 2138
4921.31 2227
4921.97 2173
4922.63 2176
4923.29 2137
4923.95 2207
4924.62 2150
4925.28 2143
4925.94 2149
4926.60 2089
4927.26 2161
4927.93 2099
4928.59 2130
4929.25 2109
4929.91 2157
4930.58 2096
4931.24 2093
4931.90 2147
4932.56 2158
4933.23 2216
4933.89 2236
4934.55 2272
4935.22 2247
4935.88 2330
4936.54 2410
4937.20 2410
4937.87 2365
4938.53 2337
4939.19 2311
4939.86 2251
4940.52 2261
4941.18 2263
4941.85 2263
4942.51 2184
4943.17 2123
4943.84 2072
4944.50 2118
4945.16 2185
4945.83 2156
4946.49 2123
4947.15 2084
4947.82 2132
4948.48 2120
4949.15 2156
4949.81 2094
4950.47 2017
4951.14 2066
4951.80 2022
4952.47 1976
4953.13 2010
4953.79 1957
4954.46 1993
4955.12 2015
4955.79 2044
4956.45 2049
4957.11 2092
4957.78 2134
4958.44 2099
4959.11 2235
4959.77 2272
4960.44 2342
4961.10 2394
4961.77 2294
4962.43 2341
4963.10 2419
4963.76 2381
4964.42 2542
4965.09 2524
4965.75 2403
4966.42 2357
4967.08 2333
4967.75 2296
4968.41 2217
4969.08 2141
4969.74 2130
4970.41 2143
4971.08 2192
4971.74 2256
4972.41 2145
4973.07 2148
4973.74 2114
4974.40 2205
4975.07 2283
4975.73 2353
4976.40 2333
4977.06 2291
4977.73 2404
4978.40 2316
4979.06 2225
4979.73 2152
4980.39 2093
4981.06 2112
4981.73 2066
4982.39 2072
4983.06 2054
4983.72 2036
4984.39 1994
4985.06 2001
4985.72 1987
4986.39 2065
4987.05 2018
4987.72 2037
4988.39 1992
4989.05 1993
4989.72 2072
4990.39 2059
4991.05 2005
4991.72 2134
4992.39 2055
4993.05 2063
4993.72 2057
4994.39 2154
4995.05 2180
4995.72 2200
4996.39 2187
4997.05 2284
4997.72 2335
4998.39 2295
4999.06 2265
4999.72 2159
5000.39 2154
5001.06 2219
5001.73 2181
5002.39 2179
5003.06 2068
5003.73 2027
5004.39 2023
5005.06 2023
5005.73 1957
5006.40 1927
5007.07 1951
5007.73 2000
5008.40 1956
5009.07 1991
5009.74 2026
5010.40 2027
5011.07 2099
5011.74 2062
5012.41 2146
5013.08 2119
5013.74 2092
5014.41 2121
5015.08 2092
5015.75 2022
5016.42 2032
5017.09 2011
5017.75 2094
5018.42 2077
5019.09 2005
5019.76 2064
5020.43 2100
5021.10 2105
5021.76 2211
5022.43 2331
5023.10 2364
5023.77 2451
5024.44 2477
5025.11 2442
5025.78 2543
5026.45 2459
5027.12 2385
5027.78 2250
5028.45 2261
5029.12 2185
5029.79 2164
5030.46 2180
5031.13 2157
5031.80 2135
5032.47 2138
5033.14 2099
5033.81 2081
5034.48 2108
5035.15 2078
5035.82 2042
5036.49 2024
5037.16 2026
5037.83 2070
5038.50 2067
5039.16 2081
5039.83 2024
5040.50 2008
5041.17 2007
5041.84 2029
5042.51 2015
5043.18 2023
5043.85 2045
5044.52 2061
5045.20 2093
5045.87 2063
5046.54 2063
5047.21 2076
5047.88 2163
5048.55 2170
5049.22 2183
5049.89 2204
5050.56 2316
5051.23 2329
5051.90 2368
5052.57 2301
5053.24 2306
5053.91 2303
5054.58 2347
5055.25 2359
5055.92 2424
5056.60 2368
5057.27 2308
5057.94 2331
5058.61 2367
5059.28 2315
5059.95 2258
5060.62 2275
5061.29 2318
5061.96 2323
5062.64 2307
5063.31 2270
5063.98 2287
5064.65 2298
5065.32 2259
5065.99 2192
5066.66 2224
5067.34 2173
5068.01 2157
5068.68 2173
5069.35 2155
5070.02 2174
5070.70 2202
5071.37 2221
5072.04 2198
5072.71 2208
5073.38 2320
5074.06 2353
5074.73 2270
5075.40 2355
5076.07 2414
5076.74 2371
5077.42 2459
5078.09 2455
5078.76 2371
5079.43 2513
5080.11 2530
5080.78 2559
5081.45 2609
5082.12 2557
5082.80 2568
5083.47 2580
5084.14 2473
5084.82 2466
5085.49 2421
5086.16 2415
5086.83 2561
5087.51 2687
5088.18 2830
5088.85 3165
5089.53 3535
5090.20 4009
5090.87 4399
5091.55 4624
5092.22 4806
5092.89 4858
5093.57 4784
5094.24 4471
5094.91 4245
5095.59 3928
5096.26 3658
5096.93 3451
5097.61 3190
5098.28 2965
5098.96 2820
5099.63 2766
5100.30 2652
5100.98 2645
5101.65 2559
5102.32 2577
5103.00 2680
5103.67 2615
5104.35 2645
5105.02 2770
5105.70 2747
5106.37 2629
5107.04 2557
5107.72 2530
5108.39 2432
5109.07 2359
5109.74 2234
5110.42 2261
5111.09 2368
5111.77 2332
5112.44 2283
5113.11 2320
5113.79 2438
5114.46 2481
5115.14 2493
5115.81 2516
5116.49 2574
5117.16 2714
5117.84 2925
5118.51 3207
5119.19 3583
5119.86 3732
5120.54 3787
5121.21 3813
5121.89 3781
5122.57 3561
5123.24 3444
5123.92 3203
5124.59 3081
5125.27 2836
5125.94 2675
5126.62 2535
5127.29 2466
5127.97 2523
5128.64 2566
5129.32 2519
5130.00 2552
5130.67 2557
5131.35 2512
5132.02 2540
5132.70 2516
5133.38 2415
5134.05 2409
5134.73 2386
5135.40 2359
5136.08 2327
5136.76 2331
5137.43 2427
5138.11 2410
5138.79 2474
5139.46 2520
5140.14 2630
5140.82 2639
5141.49 2605
5142.17 2591
5142.85 2602
5143.52 2546
5144.20 2372
5144.88 2483
5145.55 2440
5146.23 2318
5146.91 2301
5147.58 2244
5148.26 2239
5148.94 2211
5149.61 2166
5150.29 2191
5150.97 2154
5151.65 2127
5152.32 2256
5153.00 2105
5153.68 2147
5154.36 2108
5155.03 2113
5155.71 2161
5156.39 2248
5157.07 2277
5157.74 2305
5158.42 2342
5159.10 2369
5159.78 2293
5160.45 2268
5161.13 2210
5161.81 2159
5162.49 2183
5163.17 2192
5163.84 2130
5164.52 2094
5165.20 2113
5165.88 2138
5166.56 2151
5167.24 2131
5167.91 2133
5168.59 2185
5169.27 2162
5169.95 2095
5170.63 2133
5171.31 2058
5171.98 2003
5172.66 1980
5173.34 1986
5174.02 2041
5174.70 1988
5175.38 2006
5176.06 2054
5176.74 2060
5177.41 2130
5178.09 2150
5178.77 2139
5179.45 2185
5180.13 2169
5180.81 2126
5181.49 2120
5182.17 2119
5182.85 2109
5183.53 2214
5184.21 2158
5184.89 2116
5185.57 2109
5186.24 2011
5186.92 1997
5187.60 2056
5188.28 2027
5188.96 1994
5189.64 1993
5190.32 1939
5191.00 1904
5191.68 2002
5192.36 1913
5193.04 1976
5193.72 1885
5194.40 1847
5195.08 1863
5195.76 1870
5196.44 1909
5197.12 1901
5197.80 1901
5198.48 1947
5199.16 1916
5199.84 1906
5200.52 1963
5201.21 1990
5201.89 1992
5202.57 2042
5203.25 1960
5203.93 1965
5204.61 1963
5205.29 2001
5205.97 1965
5206.65 1973
5207.33 2013
5208.01 2033
5208.69 1962
5209.37 1987
5210.06 1999
5210.74 1968
5211.42 1997
5212.10 1937
5212.78 1945
5213.46 1932
5214.14 1927
5214.82 1875
5215.51 1952
5216.19 1915
5216.87 1887
5217.55 1849
5218.23 1965
5218.91 1973
5219.60 1956
5220.28 1924
5220.96 1946
5221.64 1973
5222.32 2013
5223.00 2000
5223.69 2028
5224.37 2053
5225.05 1995
5225.73 1929
5226.41 1942
5227.10 1936
5227.78 1957
5228.46 1858
5229.14 1886
5229.83 1887
5230.51 1892
5231.19 1893
5231.87 1861
5232.56 1901
5233.24 1918
5233.92 1965
5234.60 1926
5235.29 1951
5235.97 2028
5236.65 2035
5237.34 2064
5238.02 2088
5238.70 2106
5239.38 2161
5240.07 2192
5240.75 2143
5241.43 2187
5242.12 2202
5242.80 2230
5243.48 2240
5244.17 2204
5244.85 2165
5245.53 2170
5246.22 2119
5246.90 2149
5247.58 2139
5248.27 2216
5248.95 2231
5249.63 2194
5250.32 2203
5251.00 2244
5251.69 2152
5252.37 2155
5253.05 2083
5253.74 2089
5254.42 2068
5255.11 2080
5255.79 1996
5256.47 1962
5257.16 1941
5257.84 1967
5258.53 1967
5259.21 1909
5259.89 1945
5260.58 1985
5261.26 2090
5261.95 2081
5262.63 2121
5263.32 2091
5264.00 2056
5264.69 2078
5265.37 2145
5266.06 2085
5266.74 1975
5267.43 2027
5268.11 2026
5268.79 1961
5269.48 2038
5270.16 2061
5270.85 2049
5271.53 2026
5272.22 2036
5272.91 2049
5273.59 1989
5274.28 2027
5274.96 2067
5275.65 1972
5276.33 2010
5277.02 1999
5277.70 2070
5278.39 2096
5279.07 2118
5279.76 2168
5280.45 2243
5281.13 2356
5281.82 2398
5282.50 2440
5283.19 2407
5283.87 2426
5284.56 2349
5285.25 2382
5285.93 2300
5286.62 2315
5287.30 2175
5287.99 2155
5288.68 2109
5289.36 2043
5290.05 2051
5290.74 2022
5291.42 2097
5292.11 1989
5292.79 2029
5293.48 1966
5294.17 2060
5294.85 2039
5295.54 2119
5296.23 2195
5296.91 2243
5297.60 2348
5298.29 2471
5298.98 2550
5299.66 2694
5300.35 2758
5301.04 2698
5301.72 2674
5302.41 2618
5303.10 2597
5303.78 2626
5304.47 2673
5305.16 2626
5305.85 2594
5306.53 2579
5307.22 2548
5307.91 2435
5308.60 2434
5309.28 2344
5309.97 2385
5310.66 2420
5311.35 2391
5312.03 2444
5312.72 2622
5313.41 2626
5314.10 2779
5314.79 2815
5315.47 2874
5316.16 2982
5316.85 2909
5317.54 2820
5318.23 2817
5318.91 2714
5319.60 2682
5320.29 2693
5320.98 2591
5321.67 2464
5322.36 2461
5323.04 2376
5323.73 2276
5324.42 2197
5325.11 2141
5325.80 2064
5326.49 2030
5327.18 2004
5327.86 2103
5328.55 2087
5329.24 2067
5329.93 2188
5330.62 2101
5331.31 2085
5332.00 2058
5332.69 2070
5333.38 2011
5334.06 2026
5334.75 1991
5335.44 2036
5336.13 2050
5336.82 2063
5337.51 2055
5338.20 2069
5338.89 2070
5339.58 2110
5340.27 2072
5340.96 2013
5341.65 1971
5342.34 1972
5343.03 1952
5343.72 1964
5344.41 2071
5345.10 2108
5345.79 2119
5346.48 2106
5347.17 2235
5347.86 2342
5348.55 2400
5349.24 2470
5349.93 2586
5350.62 2627
5351.31 2703
5352.00 2654
5352.69 2632
5353.38 2525
5354.07 2409
5354.76 2280
5355.45 2213
5356.14 2171
5356.83 2030
5357.52 1977
5358.21 1981
5358.90 2006
5359.59 2057
5360.29 2098
5360.98 2229
5361.67 2240
5362.36 2393
5363.05 2451
5363.74 2386
5364.43 2362
5365.12 2299
5365.81 2295
5366.50 2191
5367.20 2055
5367.89 2025
5368.58 2028
5369.27 1927
5369.96 1950
5370.65 1949
5371.34 1916
5372.04 1887
5372.73 1885
5373.42 1958
5374.11 1967
5374.80 1910
5375.49 1896
5376.19 1922
5376.88 1985
5377.57 1967
5378.26 1985
5378.95 1926
5379.65 1854
5380.34 1833
5381.03 1825
5381.72 1830
5382.42 1881
5383.11 1879
5383.80 1880
5384.49 1846
5385.19 1824
5385.88 1846
5386.57 1924
5387.26 1930
5387.96 1970
5388.65 2047
5389.34 2063
5390.03 2182
5390.73 2178
5391.42 2124
5392.11 2127
5392.80 2089
5393.50 2067
5394.19 2076
5394.88 2070
5395.58 2034
5396.27 1972
5396.96 1985
5397.66 1935
5398.35 1932
5399.04 1952
5399.74 1862
5400.43 1896
5401.12 1882
5401.82 1865
5402.51 1850
5403.20 1807
5403.90 1859
5404.59 1940
5405.29 1912
5405.98 1863
5406.67 1875
5407.37 1824
5408.06 1963
5408.75 1949
5409.45 2021
5410.14 1969
5410.84 1944
5411.53 2001
5412.23 1980
5412.92 1994
5413.61 1918
5414.31 1914
5415.00 1931
5415.70 1999
5416.39 1965
5417.09 1918
5417.78 1988
5418.47 1972
5419.17 1980
5419.86 1998
5420.56 1967
5421.25 2020
5421.95 2012
5422.64 2029
5423.34 2002
5424.03 2013
5424.73 1959
5425.42 1932
5426.12 1878
5426.81 1913
5427.51 1953
5428.20 1895
5428.90 1924
5429.59 2054
5430.29 1965
5430.99 1894
5431.68 1961
5432.38 1890
5433.07 1893
5433.77 1915
5434.46 1924
5435.16 1911
5435.85 1940
5436.55 1935
5437.25 1939
5437.94 1897
5438.64 1923
5439.33 2002
5440.03 1987
5440.73 2019
5441.42 2059
5442.12 1894
5442.81 1970
5443.51 2001
5444.21 2038
5444.90 2151
5445.60 2118
5446.29 2126
5446.99 2179
5447.69 2350
5448.38 2335
5449.08 2373
5449.78 2388
5450.47 2446
5451.17 2451
5451.87 2364
5452.56 2326
5453.26 2241
5453.96 2273
5454.65 2264
5455.35 2228
5456.05 2181
5456.75 2146
5457.44 2126
5458.14 2045
5458.84 2037
5459.53 2135
5460.23 2208
5460.93 2306
5461.63 2349
5462.32 2345
5463.02 2460
5463.72 2575
5464.42 2750
5465.11 2676
5465.81 2635
5466.51 2571
5467.21 2559
5467.90 2507
5468.60 2420
5469.30 2280
5470.00 2202
5470.70 2236
5471.39 2185
5472.09 2152
5472.79 2151
5473.49 2200
5474.19 2198
5474.88 2208
5475.58 2169
5476.28 2305
5476.98 2284
5477.68 2340
5478.38 2537
5479.07 2648
5479.77 2697
5480.47 2891
5481.17 3114
5481.87 3301
5482.57 3307
5483.27 3118
5483.96 3079
5484.66 2780
5485.36 2642
5486.06 2718
5486.76 2611
5487.46 2496
5488.16 2492
5488.86 2509
5489.56 2469
5490.26 2470
5490.96 2443
5491.65 2463
5492.35 2528
5493.05 2616
5493.75 2562
5494.45 2633
5495.15 2675
5495.85 2724
5496.55 2680
5497.25 2822
5497.95 2878
5498.65 3006
5499.35 3251
5500.05 3478
5500.75 3853
5501.45 4299
5502.15 4635
5502.85 4724
5503.55 4553
5504.25 4009
5504.95 3593
5505.65 3224
5506.35 3020
5507.05 2883
5507.75 2769
5508.45 2602
5509.15 2559
5509.85 2472
5510.55 2399
5511.25 2351
5511.95 2406
5512.65 2371
5513.35 2404
5514.05 2372
5514.76 2420
5515.46 2359
5516.16 2273
5516.86 2347
5517.56 2348
5518.26 2383
5518.96 2329
5519.66 2328
5520.36 2365
5521.06 2382
5521.77 2401
5522.47 2363
5523.17 2269
5523.87 2231
5524.57 2157
5525.27 2035
5525.97 2082
5526.67 2098
5527.38 2072
5528.08 2055
5528.78 2002
5529.48 1938
5530.18 1944
5530.88 1986
5531.59 2026
5532.29 2011
5532.99 1945
5533.69 1934
5534.39 1993
5535.10 2018
5535.80 2083
5536.50 2023
5537.20 1990
5537.90 2054
5538.61 2062
5539.31 2092
5540.01 2083
5540.71 2059
5541.42 2028
5542.12 1916
5542.82 1918
5543.52 1878
5544.23 1880
5544.93 1882
5545.63 1880
5546.33 1908
5547.04 1904
5547.74 1876
5548.44 1878
5549.15 1840
5549.85 1859
5550.55 1928
5551.26 1925
5551.96 2017
5552.66 1981
5553.36 1977
5554.07 1967
5554.77 1908
5555.47 1866
5556.18 1894
5556.88 1895
5557.58 1923
5558.29 1891
5558.99 1910
5559.70 1965
5560.40 1923
5561.10 1958
5561.81 1951
5562.51 2008
5563.21 2032
5563.92 2099
5564.62 2125
5565.33 2069
5566.03 2109
5566.73 2075
5567.44 1990
5568.14 1979
5568.85 1919
5569.55 1936
5570.25 1935
5570.96 1895
5571.66 1903
5572.37 1857
5573.07 1875
5573.78 1910
5574.48 1978
5575.19 2003
5575.89 2012
5576.59 2006
5577.30 2033
5578.00 2004
5578.71 2001
5579.41 2008
5580.12 1968
5580.82 1925
5581.53 1869
5582.23 1853
5582.94 1808
5583.64 1947
5584.35 1901
5585.05 1943
5585.76 1978
5586.46 1992
5587.17 2045
5587.88 2052
5588.58 2065
5589.29 2048
5589.99 2021
5590.70 1934
5591.40 1964
5592.11 1937
5592.81 1961
5593.52 1914
5594.23 1906
5594.93 1872
5595.64 1852
5596.34 1839
5597.05 1805
5597.76 1852
5598.46 1835
5599.17 1755
5599.87 1746
5600.58 1763
5601.29 1710
5601.99 1671
5602.70 1720
5603.41 1765
5604.11 1780
5604.82 1782
5605.52 1851
5606.23 1858
5606.94 1798
5607.64 1781
5608.35 1700
5609.06 1752
5609.76 1814
5610.47 1818
5611.18 1829
5611.88 1895
5612.59 1908
5613.30 1878
5614.01 1818
5614.71 1847
5615.42 1880
5616.13 1777
5616.83 1762
5617.54 1733
5618.25 1791
5618.96 1775
5619.66 1700
5620.37 1670
5621.08 1744
5621.79 1708
5622.49 1724
5623.20 1706
5623.91 1761
5624.62 1782
5625.32 1790
5626.03 1751
5626.74 1756
5627.45 1865
5628.16 1828
5628.86 1850
5629.57 1786
5630.28 1845
5630.99 1860
5631.70 1867
5632.40 1817
5633.11 1753
5633.82 1781
5634.53 1817
5635.24 1838
5635.95 1783
5636.65 1786
5637.36 1923
5638.07 1963
5638.78 1969
5639.49 1922
5640.20 1975
5640.91 2028
5641.61 1948
5642.32 2063
5643.03 2050
5643.74 1994
5644.45 1947
5645.16 1832
5645.87 1811
5646.58 1867
5647.29 1886
5648.00 1842
5648.70 1842
5649.41 1867
5650.12 1857
5650.83 1955
5651.54 1909
5652.25 1886
5652.96 1889
5653.67 1920
5654.38 1881
5655.09 1951
5655.80 1988
5656.51 2027
5657.22 2081
5657.93 2164
5658.64 2292
5659.35 2269
5660.06 2298
5660.77 2267
5661.48 2177
5662.19 2106
5662.90 2086
5663.61 2023
5664.32 2061
5665.03 2045
5665.74 1988
5666.45 1984
5667.16 1908
5667.87 1949
5668.58 1979
5669.29 1998
5670.00 2022
5670.71 2087
5671.42 2131
5672.13 2164
5672.84 2168
5673.56 2155
5674.27 2011
5674.98 1982
5675.69 1936
5676.40 1867
5677.11 1822
5677.82 1807
5678.53 1757
5679.24 1871
5679.95 1889
5680.67 1896
5681.38 1910
5682.09 1910
5682.80 1895
5683.51 1893
5684.22 1941
5684.93 1921
5685.65 1850
5686.36 1908
5687.07 1844
5687.78 1764
5688.49 1808
5689.20 1822
5689.92 1818
5690.63 1820
5691.34 1830
5692.05 1877
5692.76 1886
5693.47 1988
5694.19 1982
5694.90 1951
5695.61 1894
5696.32 1877
5697.04 1819
5697.75 1786
5698.46 1772
5699.17 1756
5699.89 1761
5700.60 1757
5701.31 1687
5702.02 1701
5702.74 1733
5703.45 1818
5704.16 1777
5704.87 1749
5705.59 1851
5706.30 1874
5707.01 1841
5707.72 1868
5708.44 1806
5709.15 1829
5709.86 1844
5710.58 1737
5711.29 1780
5712.00 1704
5712.72 1715
5713.43 1710
5714.14 1709
5714.86 1722
5715.57 1728
5716.28 1725
5717.00 1675
5717.71 1619
5718.42 1636
5719.14 1716
5719.85 1730
5720.56 1678
5721.28 1780
5721.99 1796
5722.71 1766
5723.42 1777
5724.13 1798
5724.85 1820
5725.56 1848
5726.28 1879
5726.99 1829
5727.70 1852
5728.42 1871
5729.13 1872
5729.85 1772
5730.56 1810
5731.28 1803
5731.99 1763
5732.70 1746
5733.42 1798
5734.13 1864
5734.85 1810
5735.56 1835
5736.28 1919
5736.99 1893
5737.71 1851
5738.42 1878
5739.14 1887
5739.85 1910
5740.57 1901
5741.28 1797
5742.00 1798
5742.71 1772
5743.43 1778
5744.14 1758
5744.86 1748
5745.57 1736
5746.29 1756
5747.00 1816
5747.72 1797
5748.43 1781
5749.15 1798
5749.87 1788
5750.58 1814
5751.30 1836
5752.01 1867
5752.73 1875
5753.44 1792
5754.16 1827
5754.88 1950
5755.59 2052
5756.31 2042
5757.02 2051
5757.74 2067
5758.46 2034
5759.17 2041
5759.89 2029
5760.60 2027
5761.32 1953
5762.04 1938
5762.75 2046
5763.47 2064
5764.19 2107
5764.90 2149
5765.62 2111
5766.34 2096
5767.05 2116
5767.77 2164
5768.49 2210
5769.20 2291
5769.92 2512
5770.64 2767
5771.35 2953
5772.07 3079
5772.79 3145
5773.50 3091
5774.22 2947
5774.94 2718
5775.65 2640
5776.37 2409
5777.09 2280
5777.81 2369
5778.52 2406
5779.24 2498
5779.96 2496
5780.68 2560
5781.39 2504
5782.11 2487
5782.83 2317
5783.55 2235
5784.26 2217
5784.98 2185
5785.70 2114
5786.42 2127
5787.14 2113
5787.85 2025
5788.57 2007
5789.29 1929
5790.01 1962
5790.73 1971
5791.44 1974
5792.16 1998
5792.88 1974
5793.60 1918
5794.32 1925
5795.03 1938
5795.75 1963
5796.47 1923
5797.19 1937
5797.91 1973
5798.63 2019
5799.35 2016
5800.06 2090
5800.78 1988
5801.50 1970
5802.22 1992
5802.94 2007
5803.66 2012
5804.38 1969
5805.10 1947
5805.82 2016
5806.53 2126
5807.25 2157
5807.97 2144
5808.69 2180
5809.41 2251
5810.13 2269
5810.85 2235
5811.57 2286
5812.29 2195
5813.01 2049
5813.73 1988
5814.45 2033
5815.17 1949
5815.89 1992
5816.61 1987
5817.33 1969
5818.05 1929
5818.77 1965
5819.49 1928
5820.20 1972
5820.92 2017
5821.64 2066
5822.36 2115
5823.09 2127
5823.81 2210
5824.53 2126
5825.25 2117
5825.97 2045
5826.69 2042
5827.41 2075
5828.13 1977
5828.85 1900
5829.57 1856
5830.29 1919
5831.01 1859
5831.73 1837
5832.45 1824
5833.17 1831
5833.89 1816
5834.61 1831
5835.33 1811
5836.05 1834
5836.78 1859
5837.50 1826
5838.22 1839
5838.94 1826
5839.66 1771
5840.38 1792
5841.10 1818
5841.82 1868
5842.54 1801
5843.27 1875
5843.99 1813
5844.71 1801
5845.43 1764
5846.15 1713
5846.87 1717
5847.59 1781
5848.32 1794
5849.04 1739
5849.76 1793
5850.48 1791
5851.20 1755
5851.93 1823
5852.65 1810
5853.37 1863
5854.09 1870
5854.81 1841
5855.54 1896
5856.26 1804
5856.98 1827
5857.70 1764
5858.42 1744
5859.15 1771
5859.87 1796
5860.59 1821
5861.31 1832
5862.04 1778
5862.76 1762
5863.48 1827
5864.20 1789
5864.93 1825
5865.65 1804
5866.37 1785
5867.10 1826
5867.82 1800
5868.54 1776
5869.26 1785
5869.99 1834
5870.71 1866
5871.43 1902
5872.16 1888
5872.88 1867
5873.60 1801
5874.33 1876
5875.05 1868
5875.77 1833
5876.50 1865
5877.22 1833
5877.94 1801
5878.67 1833
5879.39 1904
5880.11 1899
5880.84 1916
5881.56 1831
5882.28 1890
5883.01 1864
5883.73 1815
5884.46 1834
5885.18 1845
5885.90 1882
5886.63 1885
5887.35 1865
5888.08 1908
5888.80 1974
5889.52 1952
5890.25 1838
5890.97 1801
5891.70 1858
5892.42 1883
5893.15 1876
5893.87 1835
5894.59 1821
5895.32 1789
5896.04 1865
5896.77 1839
5897.49 1896
5898.22 1915
5898.94 1883
5899.67 1843
5900.39 1822
5901.12 1827
5901.84 1857
5902.57 1801
5903.29 1808
5904.02 1833
5904.74 1858
5905.47 1913
5906.19 1886
5906.92 1828
5907.64 1884
5908.37 1901
5909.09 1910
5909.82 1943
5910.55 1935
5911.27 1985
5912.00 1934
5912.72 1995
5913.45 1980
5914.17 1988
5914.90 2019
5915.63 1983
5916.35 1973
5917.08 2000
5917.80 1961
5918.53 2044
5919.25 2113
5919.98 2067
5920.71 2074
5921.43 2079
5922.16 2010
5922.89 2030
5923.61 2106
5924.34 2229
5925.06 2188
5925.79 2226
5926.52 2256
5927.24 2286
5927.97 2277
5928.70 2243
5929.42 2314
5930.15 2300
5930.88 2345
5931.60 2346
5932.33 2305
5933.06 2376
5933.78 2412
5934.51 2396
5935.24 2515
5935.97 2526
5936.69 2627
5937.42 2532
5938.15 2615
5938.87 2642
5939.60 2678
5940.33 2662
5941.06 2683
5941.78 2705
5942.51 2785
5943.24 2838
5943.97 2910
5944.69 2912
5945.42 3043
5946.15 3041
5946.88 3057
5947.60 3023
5948.33 3135
5949.06 3156
5949.79 3265
5950.52 3345
5951.24 3406
5951.97 3689
5952.70 3991
5953.43 4093
5954.16 4292
5954.88 4488
5955.61 4452
5956.34 4431
5957.07 4315
5957.80 4127
5958.53 4057
5959.25 3914
5959.98 3874
5960.71 3797
5961.44 3824
5962.17 3834
5962.90 3828
5963.63 3920
5964.36 3912
5965.08 4025
5965.81 4255
5966.54 4451
5967.27 4674
5968.00 4866
5968.73 5028
5969.46 5077
5970.19 5060
5970.92 4782
5971.65 4770
5972.37 4700
5973.10 4561
5973.83 4529
5974.56 4540
5975.29 4558
5976.02 4414
5976.75 4532
5977.48 4504
5978.21 4574
5978.94 4631
5979.67 4730
5980.40 4817
5981.13 5000
5981.86 5065
5982.59 5244
5983.32 5287
5984.05 5332
5984.78 5392
5985.51 5420
5986.24 5381
5986.97 5338
5987.70 5287
5988.43 5346
5989.16 5397
5989.89 5470
5990.62 5594
5991.35 5805
5992.08 5815
5992.81 6108
5993.54 6049
5994.27 6120
5995.00 6062
5995.74 6090
5996.47 6211
5997.20 6319
5997.93 6386
5998.66 6446
5999.39 6417
6000.12 6235
6000.85 6200
6001.58 6117
6002.31 5999
6003.04 5841
6003.78 5764
6004.51 5744
6005.24 5563
6005.97 5459
6006.70 5433
6007.43 5370
6008.16 5598
6008.90 5879
6009.63 6271
6010.36 7031
6011.09 8313
6011.82 9849
6012.55 11837
6013.29 13769
6014.02 15530
6014.75 17018
6015.48 17615
6016.21 17608
6016.95 16700
6017.68 15485
6018.41 13811
6019.14 12316
6019.87 10616
6020.61 9086
6021.34 7918
6022.07 6963
6022.80 6192
6023.54 5654
6024.27 5255
6025.00 5033
6025.73 4792
6026.47 4607
6027.20 4545
6027.93 4549
6028.66 4460
6029.40 4594
6030.13 4741
6030.86 4796
6031.59 4783
6032.33 4754
6033.06 4639
6033.79 4513
6034.53 4236
6035.26 4024
6035.99 3926
6036.73 3811
6037.46 3858
6038.19 3801
6038.93 3804
6039.66 3829
6040.39 3868
6041.13 3844
6041.86 3851
6042.59 3961
6043.33 3998
6044.06 3992
6044.79 4015
6045.53 3998
6046.26 4077
6047.00 4082
6047.73 4164
6048.46 4181
6049.20 4247
6049.93 4301
6050.67 4461
6051.40 4635
6052.13 4849
6052.87 5178
6053.60 5590
6054.34 5724
6055.07 5900
6055.81 5683
6056.54 5398
6057.27 5068
6058.01 4855
6058.74 4698
6059.48 4517
6060.21 4427
6060.95 4330
6061.68 4272
6062.42 4178
6063.15 4205
6063.89 4114
6064.62 3895
6065.36 3950
6066.09 3887
6066.83 3891
6067.56 3793
6068.30 3714
6069.03 3664
6069.77 3605
6070.50 3599
6071.24 3535
6071.97 3529
6072.71 3475
6073.44 3530
6074.18 3565
6074.91 3547
6075.65 3540
6076.39 3558
6077.12 3632
6077.86 3543
6078.59 3512
6079.33 3395
6080.06 3387
6080.80 3423
6081.54 3332
6082.27 3276
6083.01 3222
6083.74 3234
6084.48 3259
6085.22 3156
6085.95 3179
6086.69 3113
6087.42 3147
6088.16 3164
6088.90 3265
6089.63 3327
6090.37 3466
6091.11 3586
6091.84 3752
6092.58 3695
6093.32 3700
6094.05 3659
6094.79 3557
6095.53 3426
6096.26 3334
6097.00 3156
6097.74 3146
6098.47 3001
6099.21 2967
6099.95 2899
6100.69 2876
6101.42 2918
6102.16 2920
6102.90 2859
6103.63 2938
6104.37 2903
6105.11 2835
6105.85 2851
6106.58 2848
6107.32 2898
6108.06 2847
6108.80 2745
6109.53 2783
6110.27 2743
6111.01 2693
6111.75 2714
6112.49 2796
6113.22 2873
6113.96 2876
6114.70 2970
6115.44 3060
6116.17 3152
6116.91 3252
6117.65 3348
6118.39 3387
6119.13 3323
6119.87 3292
6120.60 3187
6121.34 3075
6122.08 3165
6122.82 3057
6123.56 3041
6124.30 3045
6125.03 3060
6125.77 3110
6126.51 3043
6127.25 3053
6127.99 3069
6128.73 3184
6129.47 3097
6130.21 3227
6130.94 3214
6131.68 3210
6132.42 3189
6133.16 3199
6133.90 3190
6134.64 3193
6135.38 3269
6136.12 3310
6136.86 3349
6137.60 3411
6138.34 3480
6139.08 3603
6139.81 3736
6140.55 3877
6141.29 3899
6142.03 3931
6142.77 3835
6143.51 3820
6144.25 3875
6144.99 3772
6145.73 3653
6146.47 3573
6147.21 3583
6147.95 3547
6148.69 3468
6149.43 3464
6150.17 3547
6150.91 3565
6151.65 3597
6152.39 3590
6153.13 3598
6153.87 3622
6154.61 3607
6155.35 3667
6156.09 3754
6156.83 3753
6157.58 3806
6158.32 3911
6159.06 3998
6159.80 3949
6160.54 4007
6161.28 3998
6162.02 3972
6162.76 4088
6163.50 4221
6164.24 4349
6164.98 4554
6165.72 4681
6166.46 4962
6167.21 5070
6167.95 5163
6168.69 5348
6169.43 5354
6170.17 5412
6170.91 5297
6171.65 5139
6172.39 5055
6173.14 5031
6173.88 4882
6174.62 4924
6175.36 4900
6176.10 4927
6176.84 4856
6177.59 4883
6178.33 5088
6179.07 5273
6179.81 5760
6180.55 6497
6181.30 7527
6182.04 8696
6182.78 10060
6183.52 11173
6184.26 12137
6185.01 12367
6185.75 11957
6186.49 11239
6187.23 10429
6187.97 9329
6188.72 8385
6189.46 7578
6190.20 6870
6190.94 6447
6191.69 5937
6192.43 5720
6193.17 5558
6193.92 5242
6194.66 5229
6195.40 5131
6196.14 5144
6196.89 4992
6197.63 4898
6198.37 4857
6199.12 4738
6199.86 4747
6200.60 4634
6201.34 4766
6202.09 4752
6202.83 4760
6203.57 4789
6204.32 5033
6205.06 5454
6205.80 6061
6206.55 7016
6207.29 8595
6208.03 10615
6208.78 12793
6209.52 14739
6210.27 16092
6211.01 16610
6211.75 16405
6212.50 15425
6213.24 14121
6213.98 12256
6214.73 10431
6215.47 8885
6216.22 7789
6216.96 6742
6217.71 5905
6218.45 5346
6219.19 4924
6219.94 4579
6220.68 4458
6221.43 4428
6222.17 4314
6222.92 4289
6223.66 4207
6224.40 4097
6225.15 3996
6225.89 3859
6226.64 3743
6227.38 3602
6228.13 3469
6228.87 3370
6229.62 3183
6230.36 3151
6231.11 3101
6231.85 3088
6232.60 3062
6233.34 3052
6234.09 3049
6234.83 3111
6235.58 3115
6236.32 3135
6237.07 3085
6237.81 3121
6238.56 3101
6239.30 3164
6240.05 3162
6240.80 3185
6241.54 3218
6242.29 3279
6243.03 3326
6243.78 3340
6244.52 3426
6245.27 3455
6246.02 3592
6246.76 3655
6247.51 3802
6248.25 3818
6249.00 3886
6249.75 3817
6250.49 3784
6251.24 3663
6251.98 3649
6252.73 3561
6253.48 3496
6254.22 3479
6254.97 3364
6255.72 3302
6256.46 3166
6257.21 3113
6257.95 3142
6258.70 3082
6259.45 3026
6260.19 3034
6260.94 2999
6261.69 2990
6262.43 2956
6263.18 2959
6263.93 2933
6264.68 2883
6265.42 2894
6266.17 2826
6266.92 2794
6267.66 2816
6268.41 2817
6269.16 2800
6269.91 2858
6270.65 2800
6271.40 2753
6272.15 2852
6272.89 2864
6273.64 2824
6274.39 2803
6275.14 2857
6275.88 2861
6276.63 2798
6277.38 2783
6278.13 2893
6278.88 2872
6279.62 2835
6280.37 2786
6281.12 2742
6281.87 2674
6282.62 2663
6283.36 2687
6284.11 2603
6284.86 2530
6285.61 2502
6286.36 2549
6287.10 2462
6287.85 2483
6288.60 2418
6289.35 2479
6290.10 2456
6290.85 2420
6291.59 2442
6292.34 2371
6293.09 2355
6293.84 2357
6294.59 2307
6295.34 2355
6296.09 2380
6296.84 2346
6297.58 2364
6298.33 2271
6299.08 2312
6299.83 2291
6300.58 2244
6301.33 2259
6302.08 2160
6302.83 2151
6303.58 2262
6304.33 2322
6305.08 2385
6305.83 2267
6306.58 2285
6307.32 2323
6308.07 2332
6308.82 2301
6309.57 2348
6310.32 2364
6311.07 2350
6311.82 2328
6312.57 2345
6313.32 2305
6314.07 2397
6314.82 2380
6315.57 2358
6316.32 2443
6317.07 2444
6317.82 2421
6318.57 2439
6319.32 2465
6320.07 2433
6320.82 2341
6321.57 2313
6322.32 2255
6323.07 2229
6323.82 2095
6324.58 2116
6325.33 2100
6326.08 2140
6326.83 2133
6327.58 2167
6328.33 2145
6329.08 2220
6329.83 2139
6330.58 2169
6331.33 2202
6332.08 2173
6332.83 2153
6333.58 2238
6334.34 2108
6335.09 2166
6335.84 2126
6336.59 2034
6337.34 2120
6338.09 2161
6338.84 2152
6339.59 2105
6340.35 2177
6341.10 2163
6341.85 2145
6342.60 2183
6343.35 2095
6344.10 2141
6344.86 2095
6345.61 2152
6346.36 2213
6347.11 2311
6347.86 2309
6348.62 2449
6349.37 2436
6350.12 2425
6350.87 2484
6351.62 2495
6352.38 2562
6353.13 2556
6353.88 2573
6354.63 2509
6355.38 2599
6356.14 2595
6356.89 2572
6357.64 2527
6358.39 2448
6359.15 2355
6359.90 2331
6360.65 2181
6361.40 2196
6362.16 2233
6362.91 2196
6363.66 2231
6364.42 2183
6365.17 2202
6365.92 2225
6366.67 2314
6367.43 2405
6368.18 2503
6368.93 2551
6369.69 2626
6370.44 2589
6371.19 2533
6371.95 2471
6372.70 2453
6373.45 2336
6374.21 2236
6374.96 2242
6375.71 2215
6376.47 2210
6377.22 2284
6377.98 2187
6378.73 2229
6379.48 2229
6380.24 2251
6380.99 2237
6381.74 2211
6382.50 2268
6383.25 2236
6384.01 2303
6384.76 2311
6385.51 2270
6386.27 2255
6387.02 2230
6387.78 2222
6388.53 2215
6389.29 2181
6390.04 2175
6390.79 2193
6391.55 2175
6392.30 2160
6393.06 2138
6393.81 2116
6394.57 2117
6395.32 2195
6396.08 2214
6396.83 2237
6397.59 2231
6398.34 2233
6399.10 2294
6399.85 2279
6400.61 2310
6401.36 2290
6402.12 2213
6402.87 2148
6403.63 2111
6404.38 2135
6405.14 2158
6405.89 2185
6406.65 2248
6407.40 2126
6408.16 2092
6408.91 2083
6409.67 2135
6410.43 2205
6411.18 2191
6411.94 2128
6412.69 2165
6413.45 2133
6414.20 2163
6414.96 2118
6415.72 2171
6416.47 2208
6417.23 2149
6417.98 2081
6418.74 2123
6419.50 2125
6420.25 2071
6421.01 2103
6421.77 2145
6422.52 2093
6423.28 2088
6424.03 2085
6424.79 2067
6425.55 2038
6426.30 2085
6427.06 2054
6427.82 2054
6428.57 2060
6429.33 2057
6430.09 2084
6430.84 2084
6431.60 2084
6432.36 2146
6433.11 2127
6433.87 2163
6434.63 2186
6435.39 2190
6436.14 2222
6436.90 2226
6437.66 2195
6438.41 2237
6439.17 2257
6439.93 2341
6440.69 2361
6441.44 2286
6442.20 2348
6442.96 2293
6443.72 2299
6444.47 2341
6445.23 2377
6445.99 2342
6446.75 2324
6447.50 2332
6448.26 2390
6449.02 2433
6449.78 2439
6450.54 2480
6451.29 2412
6452.05 2484
6452.81 2492
6453.57 2447
6454.33 2481
6455.08 2566
6455.84 2528
6456.60 2553
6457.36 2563
6458.12 2581
6458.88 2585
6459.64 2541
6460.39 2540
6461.15 2623
6461.91 2588
6462.67 2610
6463.43 2677
6464.19 2702
6464.95 2747
6465.70 2841
6466.46 2876
6467.22 2855
6467.98 2950
6468.74 2933
6469.50 2947
6470.26 2893
6471.02 2970
6471.78 2994
6472.54 2887
6473.30 2983
6474.05 3009
6474.81 2962
6475.57 2981
6476.33 3045
6477.09 3062
6477.85 3104
6478.61 3173
6479.37 3249
6480.13 3265
6480.89 3367
6481.65 3419
6482.41 3419
6483.17 3503
6483.93 3552
6484.69 3633
6485.45 3661
6486.21 3837
6486.97 3900
6487.73 3914
6488.49 3894
6489.25 3876
6490.01 3919
6490.77 3957
6491.53 3969
6492.29 3988
6493.05 3998
6493.81 4054
6494.57 4083
6495.33 4087
6496.10 4057
6496.86 3925
6497.62 3954
6498.38 3906
6499.14 3892
6499.90 3840
6500.66 3981
6501.42 4015
6502.18 4007
6502.94 4150
6503.70 4273
6504.47 4481
6505.23 5064
6505.99 6245
6506.75 7908
6507.51 9957
6508.27 12231
6509.03 14029
6509.79 15592
6510.56 15911
6511.32 15555
6512.08 14457
6512.84 12908
6513.60 11236
6514.36 9641
6515.13 8278
6515.89 7282
6516.65 6358
6517.41 5737
6518.17 5216
6518.94 4872
6519.70 4690
6520.46 4538
6521.22 4312
6521.98 4305
6522.75 4286
6523.51 4266
6524.27 4369
6525.03 4416
6525.79 4583
6526.56 4742
6527.32 4938
6528.08 5204
6528.84 5301
6529.61 5325
6530.37 5311
6531.13 5180
6531.90 5079
6532.66 4966
6533.42 5113
6534.18 5207
6534.95 5639
6535.71 6130
6536.47 6679
6537.24 7212
6538.00 7571
6538.76 7520
6539.53 7326
6540.29 6882
6541.05 6178
6541.82 5657
6542.58 5272
6543.34 4887
6544.11 4612
6544.87 4476
6545.63 4383
6546.40 4446
6547.16 4497
6547.92 4484
6548.69 4519
6549.45 4381
6550.21 4380
6550.98 4290
6551.74 4170
6552.51 4145
6553.27 3969
6554.03 4033
6554.80 4049
6555.56 3890
6556.33 3897
6557.09 3965
6557.85 4027
6558.62 3973
6559.38 3940
6560.15 3920
6560.91 3984
6561.68 4138
6562.44 4107
6563.21 4123
6563.97 4263
6564.74 4284
6565.50 4290
6566.26 4189
6567.03 4207
6567.79 4315
6568.56 4335
6569.32 4192
6570.09 4162
6570.85 4208
6571.62 4293
6572.38 4263
6573.15 4336
6573.91 4368
6574.68 4417
6575.44 4412
6576.21 4408
6576.98 4405
6577.74 4434
6578.51 4481
6579.27 4468
6580.04 4356
6580.80 4369
6581.57 4398
6582.33 4311
6583.10 4320
6583.87 4417
6584.63 4559
6585.40 4617
6586.16 4592
6586.93 4541
6587.70 4415
6588.46 4379
6589.23 4451
6589.99 4435
6590.76 4545
6591.53 4719
6592.29 5055
6593.06 5361
6593.82 5761
6594.59 6230
6595.36 6708
6596.12 7188
6596.89 7271
6597.66 7161
6598.42 6954
6599.19 6508
6599.96 6097
6600.72 5845
6601.49 5405
6602.26 4927
6603.02 4711
6603.79 4392
6604.56 4154
6605.33 3993
6606.09 3963
6606.86 3908
6607.63 3805
6608.39 3757
6609.16 3767
6609.93 3774
6610.70 3704
6611.46 3654
6612.23 3643
6613.00 3665
6613.77 3652
6614.53 3550
6615.30 3521
6616.07 3578
6616.84 3556
6617.60 3565
6618.37 3508
6619.14 3573
6619.91 3727
6620.68 3930
6621.44 4018
6622.21 4129
6622.98 4266
6623.75 4413
6624.52 4402
6625.28 4536
6626.05 4538
6626.82 4361
6627.59 4219
6628.36 4059
6629.13 3982
6629.89 3888
6630.66 3733
6631.43 3745
6632.20 3752
6632.97 3849
6633.74 4037
6634.51 4210
6635.27 4482
6636.04 4598
6636.81 4611
6637.58 4659
6638.35 4765
6639.12 4873
6639.89 4948
6640.66 4919
6641.43 5008
6642.19 5235
6642.96 5450
6643.73 5503
6644.50 5423
6645.27 5288
6646.04 5041
6646.81 4817
6647.58 4485
6648.35 4207
6649.12 4006
6649.89 3755
6650.66 3525
6651.43 3474
6652.20 3397
6652.97 3303
6653.74 3257
6654.51 3146
6655.28 3181
6656.05 3188
6656.82 3215
6657.59 3210
6658.36 3186
6659.13 3162
6659.90 3253
6660.67 3122
6661.44 3153
6662.21 3135
6662.98 3131
6663.75 3134
6664.52 3130
6665.29 3117
6666.06 3072
6666.83 3000
6667.60 2980
6668.37 3051
6669.14 3026
6669.91 3083
6670.68 3152
6671.46 3200
6672.23 3224
6673.00 3257
6673.77 3205
6674.54 3256
6675.31 3262
6676.08 3112
6676.85 3126
6677.62 3194
6678.40 3192
6679.17 3275
6679.94 3222
6680.71 3247
6681.48 3332
6682.25 3353
6683.02 3266
6683.80 3378
6684.57 3541
6685.34 3622
6686.11 3813
6686.88 3883
6687.65 3917
6688.43 3850
6689.20 3644
6689.97 3457
6690.74 3352
6691.51 3219
6692.29 3046
6693.06 3010
6693.83 2922
6694.60 2927
6695.37 2852
6696.15 2798
6696.92 2815
6697.69 2831
6698.46 2810
6699.24 2761
6700.01 2730
6700.78 2709
6701.55 2803
6702.33 2673
6703.10 2684
6703.87 2696
6704.64 2647
6705.42 2617
6706.19 2646
6706.96 2680
6707.74 2640
6708.51 2615
6709.28 2546
6710.06 2576
6710.83 2501
6711.60 2499
6712.37 2497
6713.15 2512
6713.92 2483
6714.69 2404
6715.47 2369
6716.24 2359
6717.01 2411
6717.79 2347
6718.56 2322
6719.34 2332
6720.11 2394
6720.88 2330
6721.66 2332
6722.43 2304
6723.20 2379
6723.98 2353
6724.75 2417
6725.53 2353
6726.30 2301
6727.07 2330
6727.85 2325
6728.62 2322
6729.40 2309
6730.17 2369
6730.95 2288
6731.72 2348
6732.49 2352
6733.27 2368
6734.04 2379
6734.82 2385
6735.59 2487
6736.37 2403
6737.14 2473
6737.92 2465
6738.69 2439
6739.47 2429
6740.24 2455
6741.01 2484
6741.79 2472
6742.56 2480
6743.34 2463
6744.11 2438
6744.89 2564
6745.67 2582
6746.44 2669
6747.22 2677
6747.99 2747
6748.77 2761
6749.54 2767
6750.32 2756
6751.09 2864
6751.87 2873
6752.64 2952
6753.42 3111
6754.19 3290
6754.97 3369
6755.75 3283
6756.52 3213
6757.30 3068
6758.07 2981
6758.85 3022
6759.63 2809
6760.40 2671
6761.18 2785
6761.95 2773
6762.73 2757
6763.51 2725
6764.28 2655
6765.06 2699
6765.83 2694
6766.61 2629
6767.39 2705
6768.16 2746
6768.94 2801
6769.72 2797
6770.49 2836
6771.27 2762
6772.05 2742
6772.82 2713
6773.60 2615
6774.38 2526
6775.15 2501
6775.93 2436
6776.71 2443
6777.48 2465
6778.26 2373
6779.04 2338
6779.82 2386
6780.59 2419
6781.37 2375
6782.15 2359
6782.92 2352
6783.70 2321
6784.48 2311
6785.26 2335
6786.03 2343
6786.81 2273
6787.59 2320
6788.37 2208
6789.14 2285
6789.92 2154
6790.70 2129
6791.48 2141
6792.25 2111
6793.03 2124
6793.81 2089
6794.59 2053
6795.37 2023
6796.14 2034
6796.92 2072
6797.70 2114
6798.48 2068
6799.26 2072
6800.04 2106
6800.81 2102
6801.59 2092
6802.37 2079
6803.15 2043
6803.93 2041
6804.71 2089
6805.48 2115
6806.26 2087
6807.04 2178
6807.82 2135
6808.60 2029
6809.38 2121
6810.16 2145
6810.94 2074
6811.71 2019
6812.49 1981
6813.27 2086
6814.05 2102
6814.83 2086
6815.61 2105
6816.39 2172
6817.17 2119
6817.95 2062
6818.73 2043
6819.51 2049
6820.29 2022
6821.07 2098
6821.84 2089
6822.62 2074
6823.40 2068
6824.18 2058
6824.96 1982
6825.74 2017
6826.52 2094
6827.30 2026
6828.08 2048
6828.86 2006
6829.64 1965
6830.42 2021
6831.20 2024
6831.98 1930
6832.76 1957
6833.54 2006
6834.32 2042
6835.10 2118
6835.88 2227
6836.66 2310
6837.44 2510
6838.22 2683
6839.01 2936
6839.79 3054
6840.57 3126
6841.35 3221
6842.13 3103
6842.91 2986
6843.69 2827
6844.47 2694
6845.25 2653
6846.03 2503
6846.81 2427
6847.59 2317
6848.37 2344
6849.16 2458
6849.94 2569
6850.72 2673
6851.50 2808
6852.28 2908
6853.06 2832
6853.84 2856
6854.62 2872
6855.41 2763
6856.19 2660
6856.97 2484
6857.75 2442
6858.53 2447
6859.31 2292
6860.10 2288
6860.88 2197
6861.66 2225
6862.44 2248
6863.22 2231
6864.00 2216
6864.79 2245
6865.57 2301
6866.35 2317
6867.13 2229
6867.91 2262
6868.70 2378
6869.48 2406
6870.26 2544
6871.04 2578
6871.83 2498
6872.61 2595
6873.39 2561
6874.17 2395
6874.96 2392
6875.74 2432
6876.52 2474
6877.30 2533
6878.09 2514
6878.87 2562
6879.65 2655
6880.43 2671
6881.22 2749
6882.00 2741
6882.78 2849
6883.57 2988
6884.35 2922
6885.13 2935
6885.92 3096
6886.70 3257
6887.48 3581
6888.27 3858
6889.05 4067
6889.83 4423
6890.62 4613
6891.40 4542
6892.18 4390
6892.97 4070
6893.75 3842
6894.53 3581
6895.32 3387
6896.10 3150
6896.88 2997
6897.67 2908
6898.45 2917
6899.24 2904
6900.02 2880
6900.80 2735
6901.59 2837
6902.37 2844
6903.16 2812
6903.94 2787
6904.73 2843
6905.51 2794
6906.29 2736
6907.08 2734
6907.86 2752
6908.65 2802
6909.43 2733
6910.22 2718
6911.00 2706
6911.79 2720
6912.57 2610
6913.35 2632
6914.14 2657
6914.92 2618
6915.71 2640
6916.49 2734
6917.28 2693
6918.06 2677
6918.85 2720
6919.63 2707
6920.42 2749
6921.20 2797
6921.99 2825
6922.78 2830
6923.56 2698
6924.35 2810
6925.13 2752
6925.92 2845
6926.70 2909
6927.49 2980
6928.27 3024
6929.06 2971
6929.84 3002
6930.63 2977
6931.42 3078
6932.20 3032
6932.99 3122
6933.77 3087
6934.56 3015
6935.35 3069
6936.13 3144
6936.92 3158
6937.70 3135
6938.49 3347
6939.28 3450
6940.06 3682
6940.85 3734
6941.63 3906
6942.42 4139
6943.21 4283
6943.99 4419
6944.78 4631
6945.57 4710
6946.35 4833
6947.14 4847
6947.93 4794
6948.71 4811
6949.50 4780
6950.29 4773
6951.07 4671
6951.86 4616
6952.65 4498
6953.44 4379
6954.22 4243
6955.01 4270
6955.80 4122
6956.58 4059
6957.37 3993
6958.16 4094
6958.95 4162
6959.73 4178
6960.52 4150
6961.31 4152
6962.09 4200
6962.88 4250
6963.67 4278
6964.46 4361
6965.25 4537
6966.03 4596
6966.82 4746
6967.61 4885
6968.40 5131
6969.18 5483
6969.97 5658
6970.76 5728
6971.55 5892
6972.34 5926
6973.12 5915
6973.91 5834
6974.70 5734
6975.49 5644
6976.28 5682
6977.07 5717
6977.85 5773
6978.64 5826
6979.43 6124
6980.22 6344
6981.01 6850
6981.80 7602
6982.59 8866
6983.37 10537
6984.16 12786
6984.95 15789
6985.74 18558
6986.53 20886
6987.32 22416
6988.11 22887
6988.90 21974
6989.69 20418
6990.47 18350
6991.26 16057
6992.05 13817
6992.84 11745
6993.63 9918
6994.42 8405
6995.21 7079
6996.00 6252
6996.79 5538
6997.58 5091
6998.37 4634
6999.16 4365
6999.95 4117
7000.74 4071
7001.53 3964
7002.32 3854
7003.11 3678
7003.90 3613
7004.69 3560
7005.48 3415
7006.27 3318
7007.06 3245
7007.85 3048
7008.64 3082
7009.43 3093
7010.22 3062
7011.01 3182
7011.80 3155
7012.59 3362
7013.38 3446
7014.17 3581
7014.96 3569
7015.75 3583
7016.54 3582
7017.33 3625
7018.12 3613
7018.91 3474
7019.70 3508
7020.49 3534
7021.28 3591
7022.07 3535
7022.87 3675
7023.66 3859
7024.45 3983
7025.24 4107
7026.03 4284
7026.82 4321
7027.61 4316
7028.40 4345
7029.19 4344
7029.99 4270
7030.78 4215
7031.57 4111
7032.36 4009
7033.15 3822
7033.94 3667
7034.74 3560
7035.53 3522
7036.32 3494
7037.11 3521
7037.90 3561
7038.69 3557
7039.49 3549
7040.28 3545
7041.07 3478
7041.86 3522
7042.65 3625
7043.45 3690
7044.24 3715
7045.03 3712
7045.82 3753
7046.61 3760
7047.41 3797
7048.20 3793
7048.99 3895
7049.78 3923
7050.58 4007
7051.37 4093
7052.16 4101
7052.95 4103
7053.75 3986
7054.54 3818
7055.33 3747
7056.13 3626
7056.92 3563
7057.71 3525
7058.50 3588
7059.30 3564
7060.09 3537
7060.88 3517
7061.68 3520
7062.47 3410
7063.26 3377
7064.06 3397
7064.85 3358
7065.64 3365
7066.44 3255
7067.23 3185
7068.02 3141
7068.82 3101
7069.61 3075
7070.40 3062
7071.20 3074
7071.99 3097
7072.78 3068
7073.58 3050
7074.37 3005
7075.17 3051
7075.96 3036
7076.75 2978
7077.55 2985
7078.34 2944
7079.14 2896
7079.93 2885
7080.72 2971
7081.52 2931
7082.31 2922
7083.11 2870
7083.90 2774
7084.70 2762
7085.49 2810
7086.28 2735
7087.08 2718
7087.87 2728
7088.67 2709
7089.46 2768
7090.26 2730
7091.05 2766
7091.85 2757
7092.64 2666
7093.44 2733
7094.23 2731
7095.03 2878
7095.82 2898
7096.62 2893
7097.41 2999
7098.21 2960
7099.00 2903
7099.80 2799
7100.59 2771
7101.39 2707
7102.18 2575
7102.98 2561
7103.77 2504
7104.57 2539
7105.37 2361
7106.16 2310
7106.96 2307
7107.75 2237
7108.55 2247
7109.34 2254
7110.14 2231
7110.94 2158
7111.73 2131
7112.53 2176
7113.32 2122
7114.12 2140
7114.92 2164
7115.71 2148
7116.51 2140
7117.30 2168
7118.10 2157
7118.90 2185
7119.69 2165
7120.49 2191
7121.29 2124
7122.08 2065
7122.88 2161
7123.68 2205
7124.47 2195
7125.27 2117
7126.07 2103
7126.86 2168
7127.66 2117
7128.46 2081
7129.25 2087
7130.05 2073
7130.85 2076
7131.64 2116
7132.44 2219
7133.24 2173
7134.04 2102
7134.83 2102
7135.63 2062
7136.43 2059
7137.23 2091
7138.02 2006
7138.82 1952
7139.62 1984
7140.42 1922
7141.21 1896
7142.01 1902
7142.81 1892
7143.61 1873
7144.40 1883
7145.20 1886
7146.00 1890
7146.80 1841
7147.59 1815
7148.39 1843
7149.19 1847
7149.99 1878
7150.79 1840
7151.59 1764
7152.38 1788
7153.18 1827
7153.98 1805
7154.78 1830
7155.58 1927
7156.38 1875
7157.17 1851
7157.97 1920
7158.77 1924
7159.57 1896
7160.37 1893
7161.17 1877
7161.97 1828
7162.76 1769
7163.56 1765
7164.36 1742
7165.16 1776
7165.96 1820
7166.76 1750
7167.56 1675
7168.36 1695
7169.16 1706
7169.96 1685
7170.75 1652
7171.55 1604
7172.35 1660
7173.15 1669
7173.95 1652
7174.75 1633
7175.55 1579
7176.35 1575
7177.15 1625
7177.95 1586
7178.75 1550
7179.55 1602
7180.35 1596
7181.15 1564
7181.95 1631
7182.75 1567
7183.55 1571
7184.35 1588
7185.15 1618
7185.95 1658
7186.75 1576
7187.55 1543
7188.35 1489
7189.15 1567
7189.95 1575
7190.75 1568
7191.55 1538
7192.35 1544
7193.15 1522
7193.95 1517
7194.75 1527
7195.55 1517
7196.35 1525
7197.15 1497
7197.95 1523
7198.76 1519
7199.56 1532
7200.36 1546
7201.16 1532
7201.96 1532
7202.76 1558
7203.56 1546
7204.36 1549
7205.16 1572
7205.96 1550
7206.77 1477
7207.57 1515
7208.37 1461
7209.17 1471
7209.97 1448
7210.77 1552
7211.57 1538
7212.38 1501
7213.18 1510
7213.98 1508
7214.78 1499
7215.58 1507
7216.38 1510
7217.19 1452
7217.99 1533
7218.79 1535
7219.59 1508
7220.39 1505
7221.20 1503
7222.00 1527
7222.80 1507
7223.60 1554
7224.40 1604
7225.21 1602
7226.01 1548
7226.81 1516
7227.61 1517
7228.42 1559
7229.22 1530
7230.02 1497
7230.82 1518
7231.63 1484
7232.43 1507
7233.23 1544
7234.03 1556
7234.84 1562
7235.64 1528
7236.44 1589
7237.25 1655
7238.05 1620
7238.85 1623
7239.65 1629
7240.46 1618
7241.26 1594
7242.06 1630
7242.87 1554
7243.67 1508
7244.47 1570
7245.28 1524
7246.08 1491
7246.88 1455
7247.69 1515
7248.49 1529
7249.30 1448
7250.10 1457
7250.90 1475
7251.71 1455
7252.51 1431
7253.31 1457
7254.12 1458
7254.92 1463
7255.73 1472
7256.53 1465
7257.33 1467
7258.14 1468
7258.94 1469
7259.75 1466
7260.55 1516
7261.35 1505
7262.16 1502
7262.96 1582
7263.77 1506
7264.57 1489
7265.38 1477
7266.18 1502
7266.99 1421
7267.79 1428
7268.59 1387
7269.40 1367
7270.20 1401
7271.01 1386
7271.81 1409
7272.62 1415
7273.42 1439
7274.23 1365
7275.03 1431
7275.84 1483
7276.64 1504
7277.45 1442
7278.25 1483
7279.06 1505
7279.86 1533
7280.67 1553
7281.48 1517
7282.28 1506
7283.09 1643
7283.89 1744
7284.70 1767
7285.50 1792
7286.31 1835
7287.11 1770
7287.92 1711
7288.73 1713
7289.53 1656
7290.34 1617
7291.14 1610
7291.95 1584
7292.76 1553
7293.56 1502
7294.37 1476
7295.17 1464
7295.98 1499
7296.79 1503
7297.59 1521
7298.40 1543
7299.21 1475
7300.01 1416
7300.82 1447
7301.62 1473
7302.43 1491
7303.24 1506
7304.04 1492
7304.85 1535
7305.66 1530
7306.46 1498
7307.27 1489
7308.08 1494
7308.89 1532
7309.69 1549
7310.50 1599
7311.31 1567
7312.11 1632
7312.92 1623
7313.73 1645
7314.53 1649
7315.34 1646
7316.15 1715
7316.96 1765
7317.76 1843
7318.57 2062
7319.38 2292
7320.19 2467
7320.99 2546
7321.80 2584
7322.61 2533
7323.42 2418
7324.22 2147
7325.03 2043
7325.84 1920
7326.65 1881
7327.46 1792
7328.26 1780
7329.07 1742
7329.88 1691
7330.69 1613
7331.50 1627
7332.30 1591
7333.11 1663
7333.92 1659
7334.73 1645
7335.54 1644
7336.35 1631
7337.15 1642
7337.96 1581
7338.77 1620
7339.58 1624
7340.39 1590
7341.20 1561
7342.01 1567
7342.82 1490
7343.62 1478
7344.43 1519
7345.24 1540
7346.05 1498
7346.86 1449
7347.67 1486
7348.48 1435
7349.29 1453
7350.10 1424
7350.91 1436
7351.71 1394
7352.52 1405
7353.33 1443
7354.14 1379
7354.95 1400
7355.76 1378
7356.57 1418
7357.38 1418
7358.19 1365
7359.00 1366
7359.81 1340
7360.62 1372
7361.43 1395
7362.24 1362
7363.05 1451
7363.86 1443
7364.67 1434
7365.48 1421
7366.29 1395
7367.10 1344
7367.91 1406
7368.72 1392
7369.53 1435
7370.34 1404
7371.15 1398
7371.96 1358
7372.77 1366
7373.58 1323
7374.39 1309
7375.20 1375
7376.01 1426
7376.82 1390
7377.63 1355
7378.45 1372
7379.26 1387
7380.07 1413
7380.88 1470
7381.69 1480
7382.50 1543
7383.31 1533
7384.12 1535
7384.93 1548
7385.74 1513
7386.56 1447
7387.37 1433
7388.18 1410
7388.99 1424
7389.80 1360
7390.61 1326
7391.42 1336
7392.24 1353
7393.05 1289
7393.86 1277
7394.67 1293
7395.48 1301
7396.29 1341
7397.10 1361
7397.92 1283
7398.73 1279
7399.54 1278
7400.35 1272
7401.16 1272
7401.98 1326
7402.79 1336
7403.60 1294
7404.41 1297
7405.23 1294
7406.04 1303
7406.85 1329
7407.66 1335
7408.47 1360
7409.29 1283
7410.10 1248
7410.91 1285
7411.72 1306
7412.54 1297
7413.35 1236
7414.16 1229
7414.98 1288
7415.79 1263
7416.60 1253
7417.41 1249
7418.23 1207
7419.04 1232
7419.85 1230
7420.67 1257
7421.48 1253
7422.29 1243
7423.11 1239
7423.92 1276
7424.73 1294
7425.54 1244
7426.36 1256
7427.17 1239
7427.99 1241
7428.80 1254
7429.61 1226
7430.43 1228
7431.24 1223
7432.05 1221
7432.87 1250
7433.68 1248
7434.49 1258
7435.31 1213
7436.12 1184
7436.94 1242
7437.75 1244
7438.56 1278
7439.38 1252
7440.19 1250
7441.01 1273
7441.82 1284
7442.64 1263
7443.45 1293
7444.26 1246
7445.08 1286
7445.89 1285
7446.71 1281
7447.52 1273
7448.34 1272
7449.15 1260
7449.97 1250
7450.78 1206
7451.59 1226
7452.41 1187
7453.22 1225
7454.04 1264
7454.85 1265
7455.67 1230
7456.48 1243
7457.30 1254
7458.11 1258
7458.93 1162
7459.74 1204
7460.56 1249
7461.38 1270
7462.19 1246
7463.01 1227
7463.82 1219
7464.64 1237
7465.45 1257
7466.27 1233
7467.08 1232
7467.90 1250
7468.72 1262
7469.53 1279
7470.35 1282
7471.16 1310
7471.98 1332
7472.79 1370
7473.61 1345
7474.43 1434
7475.24 1356
7476.06 1327
7476.87 1312
7477.69 1341
7478.51 1378
7479.32 1308
7480.14 1363
7480.96 1408
7481.77 1365
7482.59 1391
7483.41 1380
7484.22 1357
7485.04 1352
7485.85 1336
7486.67 1346
7487.49 1340
7488.31 1321
7489.12 1333
7489.94 1317
7490.76 1307
7491.57 1289
7492.39 1296
7493.21 1293
7494.02 1251
7494.84 1294
7495.66 1339
7496.48 1303
7497.29 1304
7498.11 1304
7498.93 1327
7499.74 1322
7500.56 1278
7501.38 1353
7502.20 1329
7503.01 1346
7503.83 1375
7504.65 1364
7505.47 1354
7506.29 1340
7507.10 1311
7507.92 1327
7508.74 1340
7509.56 1298
7510.37 1385
7511.19 1359
7512.01 1346
7512.83 1345
7513.65 1340
7514.47 1339
7515.28 1290
7516.10 1229
7516.92 1252
7517.74 1319
7518.56 1287
7519.38 1276
7520.19 1222
7521.01 1241
7521.83 1224
7522.65 1223
7523.47 1231
7524.29 1241
7525.11 1267
7525.92 1282
7526.74 1267
7527.56 1270
7528.38 1332
7529.20 1365
7530.02 1347
7530.84 1305
7531.66 1304
7532.48 1288
7533.30 1340
7534.12 1342
7534.93 1369
7535.75 1370
7536.57 1324
7537.39 1351
7538.21 1310
7539.03 1337
7539.85 1401
7540.67 1329
7541.49 1361
7542.31 1343
7543.13 1293
7543.95 1298
7544.77 1304
7545.59 1335
7546.41 1334
7547.23 1283
7548.05 1360
7548.87 1301
7549.69 1267
7550.51 1280
7551.33 1338
7552.15 1380
7552.97 1330
7553.79 1325
7554.61 1346
7555.43 1362
7556.25 1288
7557.07 1383
7557.89 1375
7558.71 1470
7559.53 1464
7560.36 1472
7561.18 1464
7562.00 1466
7562.82 1457
7563.64 1425
7564.46 1438
7565.28 1440
7566.10 1407
7566.92 1405
7567.74 1364
7568.56 1380
7569.39 1412
7570.21 1407
7571.03 1405
7571.85 1432
7572.67 1346
7573.49 1390
7574.31 1374
7575.14 1362
7575.96 1383
7576.78 1413
7577.60 1434
7578.42 1412
7579.24 1434
7580.06 1403
7580.89 1432
7581.71 1436
7582.53 1474
7583.35 1482
7584.17 1405
7585.00 1465
7585.82 1516
7586.64 1517
7587.46 1498
7588.29 1450
7589.11 1558
7589.93 1519
7590.75 1480
7591.57 1543
7592.40 1510
7593.22 1487
7594.04 1530
7594.86 1556
7595.69 1530
7596.51 1499
7597.33 1559
7598.15 1569
7598.98 1590
7599.80 1615
7600.62 1626
7601.45 1681
7602.27 1663
7603.09 1655
7603.92 1714
7604.74 1746
7605.56 1779
7606.38 1809
7607.21 1784
7608.03 1792
7608.85 1710
7609.68 1750
7610.50 1740
7611.32 1734
7612.15 1723
7612.97 1703
7613.80 1754
7614.62 1756
7615.44 1872
7616.27 1910
7617.09 1907
7617.91 1930
7618.74 2057
7619.56 2107
7620.39 2103
7621.21 2110
7622.03 2112
7622.86 2138
7623.68 2085
7624.51 2062
7625.33 1966
7626.15 1943
7626.98 1907
7627.80 1874
7628.63 1853
7629.45 1824
7630.28 1911
7631.10 1952
7631.93 1996
7632.75 2065
7633.58 2034
7634.40 1969
7635.22 1961
7636.05 1894
7636.87 1850
7637.70 1834
7638.52 1791
7639.35 1741
7640.17 1662
7641.00 1624
7641.82 1587
7642.65 1625
7643.47 1621
7644.30 1600
7645.13 1660
7645.95 1682
7646.78 1705
7647.60 1707
7648.43 1748
7649.25 1701
7650.08 1629
7650.90 1586
7651.73 1533
7652.55 1610
7653.38 1608
7654.21 1530
7655.03 1576
7655.86 1498
7656.68 1508
7657.51 1461
7658.34 1404
7659.16 1429
7659.99 1407
7660.81 1458
7661.64 1412
7662.47 1349
7663.29 1352
7664.12 1381
7664.95 1398
7665.77 1372
7666.60 1382
7667.42 1401
7668.25 1433
7669.08 1340
7669.90 1386
7670.73 1452
7671.56 1436
7672.38 1439
7673.21 1438
7674.04 1372
7674.87 1304
7675.69 1334
7676.52 1361
7677.35 1333
7678.17 1348
7679.00 1285
7679.83 1318
7680.65 1268
7681.48 1318
7682.31 1334
7683.14 1359
7683.96 1421
7684.79 1431
7685.62 1426
7686.45 1417
7687.27 1452
7688.10 1440
7688.93 1443
7689.76 1460
7690.58 1386
7691.41 1365
7692.24 1425
7693.07 1408
7693.90 1417
7694.72 1394
7695.55 1382
7696.38 1383
7697.21 1401
7698.04 1477
7698.86 1470
7699.69 1542
7700.52 1526
7701.35 1499
7702.18 1509
7703.01 1485
7703.83 1463
7704.66 1500
7705.49 1397
7706.32 1409
7707.15 1384
7707.98 1373
7708.81 1353
7709.63 1276
7710.46 1279
7711.29 1299
7712.12 1301
7712.95 1309
7713.78 1347
7714.61 1317
7715.44 1325
7716.27 1334
7717.10 1280
7717.93 1316
7718.75 1288
7719.58 1269
7720.41 1277
7721.24 1232
7722.07 1263
7722.90 1228
7723.73 1235
7724.56 1217
7725.39 1205
7726.22 1251
7727.05 1291
7727.88 1248
7728.71 1212
7729.54 1271
7730.37 1273
7731.20 1231
7732.03 1308
7732.86 1330
7733.69 1286
7734.52 1290
7735.35 1272
7736.18 1221
7737.01 1263
7737.84 1210
7738.67 1249
7739.50 1188
7740.33 1216
7741.16 1222
7741.99 1233
7742.82 1237
7743.65 1180
7744.48 1156
7745.31 1231
7746.14 1239
7746.98 1247
7747.81 1283
7748.64 1342
7749.47 1296
7750.30 1339
7751.13 1377
7751.96 1380
7752.79 1245
7753.62 1255
7754.45 1282
7755.29 1280
7756.12 1226
7756.95 1193
7757.78 1186
7758.61 1243
7759.44 1170
7760.27 1154
7761.11 1146
7761.94 1144
7762.77 1181
7763.60 1229
7764.43 1181
7765.26 1204
7766.10 1237
7766.93 1262
7767.76 1253
7768.59 1273
7769.42 1281
7770.26 1233
7771.09 1297
7771.92 1275
7772.75 1272
7773.58 1234
7774.42 1218
7775.25 1272
7776.08 1263
7776.91 1218
7777.75 1236
7778.58 1204
7779.41 1179
7780.24 1208
7781.08 1197
7781.91 1171
7782.74 1174
7783.57 1197
7784.41 1228
7785.24 1177
7786.07 1216
7786.91 1214
7787.74 1183
7788.57 1201
7789.40 1191
7790.24 1262
7791.07 1219
7791.90 1214
7792.74 1199
7793.57 1240
7794.40 1248
7795.24 1220
7796.07 1252
7796.90 1280
7797.74 1274
7798.57 1220
7799.40 1252
7800.24 1245
7801.07 1202
7801.91 1241
7802.74 1284
7803.57 1260
7804.41 1282
7805.24 1323
7806.07 1290
7806.91 1328
7807.74 1367
7808.58 1352
7809.41 1330
7810.25 1345
7811.08 1346
7811.91 1351
7812.75 1436
7813.58 1443
7814.42 1469
7815.25 1560
7816.09 1533
7816.92 1572
7817.75 1524
7818.59 1630
7819.42 1650
7820.26 1607
7821.09 1596
7821.93 1602
7822.76 1554
7823.60 1562
7824.43 1649
7825.27 1664
7826.10 1720
7826.94 1666
7827.77 1646
7828.61 1662
7829.44 1582
7830.28 1598
7831.11 1531
7831.95 1517
7832.78 1570
7833.62 1632
7834.46 1582
7835.29 1642
7836.13 1641
7836.96 1677
7837.80 1665
7838.63 1633
7839.47 1634
7840.31 1583
7841.14 1528
7841.98 1531
7842.81 1461
7843.65 1404
7844.48 1402
7845.32 1396
7846.16 1423
7846.99 1434
7847.83 1405
7848.67 1374
7849.50 1416
7850.34 1392
7851.17 1384
7852.01 1362
7852.85 1390
7853.68 1418
7854.52 1385
7855.36 1367
7856.19 1433
7857.03 1472
7857.87 1384
7858.70 1359
7859.54 1383
7860.38 1404
7861.21 1447
7862.05 1447
7862.89 1432
7863.72 1429
7864.56 1418
7865.40 1429
7866.24 1431
7867.07 1457
7867.91 1478
7868.75 1483
7869.59 1480
7870.42 1470
7871.26 1433
7872.10 1511
7872.94 1505
7873.77 1479
7874.61 1519
7875.45 1565
7876.29 1560
7877.12 1614
7877.96 1718
7878.80 1724
7879.64 1854
7880.47 1972
7881.31 1992
7882.15 2040
7882.99 2113
7883.83 2181
7884.66 2161
7885.50 2139
7886.34 2101
7887.18 2010
7888.02 1917
7888.86 1820
7889.69 1844
7890.53 1751
7891.37 1683
7892.21 1739
7893.05 1743
7893.89 1793
7894.73 1732
7895.56 1774
7896.40 1787
7897.24 1661
7898.08 1611
7898.92 1569
7899.76 1589
7900.60 1572
7901.44 1564
7902.28 1466
7903.12 1453
7903.95 1536
7904.79 1428
7905.63 1478
7906.47 1434
7907.31 1488
7908.15 1496
7908.99 1448
7909.83 1436
7910.67 1427
7911.51 1462
7912.35 1466
7913.19 1511
7914.03 1505
7914.87 1546
7915.71 1596
7916.55 1660
7917.39 1682
7918.23 1701
7919.07 1731
7919.91 1756
7920.75 1696
7921.59 1745
7922.43 1771
7923.27 1658
7924.11 1665
7924.95 1605
7925.79 1561
7926.63 1508
7927.47 1462
7928.31 1456
7929.15 1419
7929.99 1381
7930.83 1430
7931.67 1363
7932.51 1379
7933.35 1410
7934.19 1420
7935.04 1427
7935.88 1414
7936.72 1365
7937.56 1360
7938.40 1372
7939.24 1342
7940.08 1374
7940.92 1350
7941.76 1352
7942.60 1332
7943.45 1390
7944.29 1382
7945.13 1400
7945.97 1427
7946.81 1458
7947.65 1550
7948.49 1499
7949.34 1467
7950.18 1497
7951.02 1481
7951.86 1454
7952.70 1490
7953.54 1505
7954.39 1556
7955.23 1546
7956.07 1565
7956.91 1656
7957.75 1712
7958.60 1720
7959.44 1722
7960.28 1686
7961.12 1680
7961.96 1708
7962.81 1699
7963.65 1703
7964.49 1725
7965.33 1667
7966.18 1667
7967.02 1784
7967.86 1824
7968.70 1962
7969.55 1989
7970.39 1972
7971.23 1983
7972.08 1884
7972.92 1893
7973.76 1884
7974.60 1835
7975.45 1800
7976.29 1840
7977.13 1857
7977.98 1808
7978.82 1747
7979.66 1724
7980.51 1692
7981.35 1613
7982.19 1561
7983.04 1496
7983.88 1475
7984.72 1485
7985.57 1413
7986.41 1390
7987.25 1435
7988.10 1439
7988.94 1381
7989.78 1384
7990.63 1379
7991.47 1354
7992.32 1326
7993.16 1329
7994.00 1314
7994.85 1294
7995.69 1263
7996.54 1293
7997.38 1290
7998.22 1306
7999.07 1316
7999.91 1284
8000.76 1239
8001.60 1221
8002.45 1248
8003.29 1270
8004.13 1249
8004.98 1244
8005.82 1259
8006.67 1202
8007.51 1213
8008.36 1218
8009.20 1214
8010.05 1148
8010.89 1226
8011.74 1185
8012.58 1249
8013.43 1219
8014.27 1239
8015.12 1303
8015.96 1286
8016.81 1248
8017.65 1247
8018.50 1216
8019.34 1195
8020.19 1175
8021.03 1199
8021.88 1192
8022.72 1211
8023.57 1170
8024.41 1121
8025.26 1154
8026.11 1212
8026.95 1150
8027.80 1090
8028.64 1096
8029.49 1112
8030.33 1140
8031.18 1199
8032.03 1188
8032.87 1176
8033.72 1151
8034.56 1138
8035.41 1133
8036.26 1156
8037.10 1138
8037.95 1187
8038.80 1161
8039.64 1141
8040.49 1160
8041.34 1195
8042.18 1152
8043.03 1170
8043.87 1154
8044.72 1137
8045.57 1116
8046.41 1085
8047.26 1113
8048.11 1117
8048.96 1080
8049.80 1091
8050.65 1137
8051.50 1088
8052.34 1096
8053.19 1087
8054.04 1100
8054.88 1114
8055.73 1079
8056.58 1064
8057.43 1052
8058.27 1055
8059.12 1069
8059.97 1056
8060.82 1044
8061.66 1036
8062.51 1012
8063.36 1057
8064.21 1062
8065.05 1022
8065.90 1007
8066.75 1065
8067.60 1031
8068.44 1029
8069.29 1045
8070.14 1006
8070.99 1018
8071.84 968
8072.68 1059
8073.53 1068
8074.38 1069
8075.23 1019
8076.08 1039
8076.93 1049
8077.77 1040
8078.62 1033
8079.47 1025
8080.32 1034
8081.17 1018
8082.02 1026
8082.87 1001
8083.71 985
8084.56 985
8085.41 1079
8086.26 1072
8087.11 1027
8087.96 1033
8088.81 1014
8089.66 1050
8090.51 1069
8091.35 1035
8092.20 1019
8093.05 1040
8093.90 1018
8094.75 1054
8095.60 1037
8096.45 1042
8097.30 1020
8098.15 1038
8099.00 1050
8099.85 1047
8100.70 1031
8101.55 1032
8102.40 1009
8103.25 1016
8104.10 1051
8104.95 1062
8105.80 1049
8106.65 1006
8107.50 981
8108.35 1022
8109.20 1010
8110.05 1025
8110.90 1052
8111.75 1047
8112.60 1026
8113.45 1038
8114.30 1047
8115.15 989
8116.00 981
8116.85 1003
8117.70 1004
8118.55 995
8119.40 1012
8120.25 1025
8121.10 1030
8121.95 1057
8122.80 1024
8123.65 1098
8124.50 1082
8125.35 1016
8126.20 1013
8127.06 1010
8127.91 1013
8128.76 1035
8129.61 1030
8130.46 1082
8131.31 1053
8132.16 1048
8133.01 1054
8133.86 1076
8134.72 1078
8135.57 1119
8136.42 1088
8137.27 1051
8138.12 1078
8138.97 1056
8139.83 1054
8140.68 1080
8141.53 1067
8142.38 1034
8143.23 1011
8144.08 1081
8144.94 1081
8145.79 1048
8146.64 1000
8147.49 1044
8148.34 1055
8149.20 1105
8150.05 1076
8150.90 1068
8151.75 1089
8152.60 1053
8153.46 1065
8154.31 1112
8155.16 1089
8156.01 1152
8156.87 1150
8157.72 1193
8158.57 1208
8159.42 1195
8160.28 1172
8161.13 1155
8161.98 1150
8162.84 1088
8163.69 1043
8164.54 1023
8165.39 1088
8166.25 1048
8167.10 976
8167.95 1022
8168.81 1042
8169.66 1037
8170.51 994
8171.37 976
8172.22 1041
8173.07 1018
8173.93 1038
8174.78 954
8175.63 933
8176.49 988
8177.34 1009
8178.19 958
8179.05 944
8179.90 972
8180.76 996
8181.61 948
8182.46 1043
8183.32 997
8184.17 1020
8185.02 1016
8185.88 991
8186.73 973
8187.59 1011
8188.44 1026
8189.30 965
8190.15 966
8191.00 1007
8191.86 992
8192.71 959
8193.57 922
8194.42 933
8195.28 999
8196.13 986
8196.99 938
8197.84 989
8198.69 997
8199.55 1006
8200.40 1010
8201.26 958
8202.11 922
8202.97 933
8203.82 928
8204.68 971
8205.53 950
8206.39 973
8207.24 941
8208.10 962
8208.95 935
8209.81 921
8210.67 941
8211.52 939
8212.38 953
8213.23 926
8214.09 963
8214.94 948
8215.80 966
8216.65 1009
8217.51 1030
8218.37 977
8219.22 1047
8220.08 1003
8220.93 1005
8221.79 1003
8222.64 999
8223.50 974
8224.36 985
8225.21 1011
8226.07 988
8226.92 981
8227.78 963
8228.64 931
8229.49 965
8230.35 982
8231.21 972
8232.06 992
8232.92 973
8233.78 1003
8234.63 1010
8235.49 959
8236.35 944
8237.20 990
8238.06 962
8238.92 925
8239.77 922
8240.63 931
8241.49 924
8242.34 941
8243.20 982
8244.06 940
8244.91 933
8245.77 968
8246.63 969
8247.49 951
8248.34 943
8249.20 969
8250.06 1003
8250.92 971
8251.77 988
8252.63 993
8253.49 997
8254.35 988
8255.20 988
8256.06 996
8256.92 985
8257.78 991
8258.63 1001
8259.49 1003
8260.35 977
8261.21 971
8262.07 1012
8262.92 1059
8263.78 1020
8264.64 1033
8265.50 993
8266.36 1014
8267.22 1062
8268.07 1066
8268.93 1071
8269.79 1046
8270.65 1095
8271.51 1080
8272.37 1117
8273.22 1077
8274.08 1082
8274.94 1076
8275.80 1072
8276.66 1073
8277.52 1110
8278.38 1111
8279.24 1070
8280.09 1108
8280.95 1150
8281.81 1191
8282.67 1166
8283.53 1112
8284.39 1122
8285.25 1146
8286.11 1146
8286.97 1110
8287.83 1095
8288.69 1112
8289.55 1110
8290.41 1105
8291.26 1055
8292.12 1091
8292.98 1129
8293.84 1129
8294.70 1139
8295.56 1137
8296.42 1167
8297.28 1150
8298.14 1160
8299.00 1204
8299.86 1196
8300.72 1116
8301.58 1124
8302.44 1103
8303.30 1053
8304.16 1056
8305.02 1135
8305.88 1113
8306.74 1093
8307.60 1071
8308.46 1076
8309.33 1045
8310.19 1072
8311.05 1062
8311.91 1010
8312.77 1076
8313.63 1108
8314.49 1093
8315.35 1100
8316.21 1097
8317.07 1062
8317.93 1064
8318.79 1082
8319.65 1061
8320.52 1075
8321.38 1071
8322.24 1072
8323.10 1058
8323.96 1025
8324.82 1048
8325.68 1054
8326.54 1054
8327.41 1062
8328.27 1067
8329.13 1087
8329.99 1070
8330.85 1056
8331.71 1051
8332.57 1104
8333.44 1094
8334.30 1087
8335.16 1100
8336.02 1062
8336.88 1083
8337.75 1063
8338.61 1087
8339.47 1119
8340.33 1090
8341.19 1072
8342.06 1126
8342.92 1139
8343.78 1114
8344.64 1135
8345.50 1165
8346.37 1205
8347.23 1207
8348.09 1272
8348.95 1358
8349.82 1345
8350.68 1368
8351.54 1400
8352.40 1468
8353.27 1369
8354.13 1367
8354.99 1354
8355.86 1325
8356.72 1237
8357.58 1241
8358.45 1211
8359.31 1154
8360.17 1150
8361.03 1150
8361.90 1159
8362.76 1117
8363.62 1137
8364.49 1130
8365.35 1114
8366.21 1090
8367.08 1093
8367.94 1117
8368.80 1121
8369.67 1136
8370.53 1126
8371.40 1099
8372.26 1146
8373.12 1104
8373.99 1082
8374.85 1102
8375.71 1171
8376.58 1161
8377.44 1134
8378.31 1138
8379.17 1139
8380.03 1111
8380.90 1172
8381.76 1154
8382.63 1167
8383.49 1197
8384.36 1184
8385.22 1193
8386.08 1267
8386.95 1329
8387.81 1339
8388.68 1334
8389.54 1347
8390.41 1293
8391.27 1274
8392.14 1293
8393.00 1252
8393.87 1244
8394.73 1203
8395.60 1172
8396.46 1147
8397.33 1105
8398.19 1180
8399.06 1207
8399.92 1220
8400.79 1202
8401.65 1161
8402.52 1233
8403.38 1250
8404.25 1215
8405.11 1196
8405.98 1236
8406.84 1206
8407.71 1229
8408.58 1247
8409.44 1226
8410.31 1203
8411.17 1275
8412.04 1243
8412.90 1246
8413.77 1260
8414.64 1237
8415.50 1266
8416.37 1218
8417.23 1245
8418.10 1305
8418.97 1272
8419.83 1301
8420.70 1316
8421.56 1318
8422.43 1330
8423.30 1352
8424.16 1364
8425.03 1357
8425.90 1364
8426.76 1367
8427.63 1395
8428.50 1444
8429.36 1416
8430.23 1413
8431.10 1475
8431.96 1403
8432.83 1414
8433.70 1399
8434.56 1418
8435.43 1393
8436.30 1352
8437.16 1444
8438.03 1474
8438.90 1550
8439.77 1508
8440.63 1518
8441.50 1555
8442.37 1556
8443.24 1552
8444.10 1596
8444.97 1595
8445.84 1605
8446.71 1571
8447.57 1624
8448.44 1674
8449.31 1647
8450.18 1653
8451.04 1682
8451.91 1646
8452.78 1728
8453.65 1820
8454.52 1910
8455.38 2171
8456.25 2270
8457.12 2421
8457.99 2536
8458.86 2555
8459.72 2549
8460.59 2480
8461.46 2438
8462.33 2286
8463.20 2125
8464.07 2035
8464.93 1904
8465.80 1808
8466.67 1725
8467.54 1659
8468.41 1551
8469.28 1651
8470.15 1584
8471.02 1574
8471.88 1525
8472.75 1568
8473.62 1606
8474.49 1539
8475.36 1484
8476.23 1495
8477.10 1466
8477.97 1520
8478.84 1493
8479.71 1479
8480.58 1478
8481.44 1522
8482.31 1559
8483.18 1589
8484.05 1555
8484.92 1582
8485.79 1566
8486.66 1519
8487.53 1502
8488.40 1492
8489.27 1480
8490.14 1488
8491.01 1463
8491.88 1414
8492.75 1428
8493.62 1503
8494.49 1497
8495.36 1465
8496.23 1446
8497.10 1499
8497.97 1486
8498.84 1470
8499.71 1484
8500.58 1485
8501.45 1516
8502.32 1479
8503.19 1453
8504.06 1406
8504.93 1443
8505.80 1442
8506.67 1449
8507.55 1498
8508.42 1495
8509.29 1516
8510.16 1498
8511.03 1509
8511.90 1511
8512.77 1600
8513.64 1541
8514.51 1544
8515.38 1598
8516.25 1664
8517.13 1630
8518.00 1602
8518.87 1692
8519.74 1731
8520.61 1761
8521.48 1775
8522.35 1781
8523.23 1782
8524.10 1892
8524.97 1973
8525.84 2068
8526.71 2233
8527.58 2232
8528.46 2335
8529.33 2348
8530.20 2252
8531.07 2179
8531.94 2125
8532.81 1993
8533.69 1858
8534.56 1766
8535.43 1751
8536.30 1720
8537.18 1663
8538.05 1610
8538.92 1560
8539.79 1545
8540.66 1518
8541.54 1479
8542.41 1443
8543.28 1425
8544.15 1434
8545.03 1391
8545.90 1430
8546.77 1451
8547.64 1415
8548.52 1438
8549.39 1428
8550.26 1451
8551.14 1451
8552.01 1493
8552.88 1521
8553.76 1605
8554.63 1694
8555.50 1776
8556.37 1786
8557.25 1809
8558.12 1790
8558.99 1805
8559.87 1711
8560.74 1616
8561.61 1553
8562.49 1586
8563.36 1540
8564.24 1449
8565.11 1444
8565.98 1427
8566.86 1426
8567.73 1407
8568.60 1335
8569.48 1335
8570.35 1337
8571.23 1306
8572.10 1308
8572.97 1328
8573.85 1332
8574.72 1298
8575.60 1317
8576.47 1337
8577.34 1288
8578.22 1333
8579.09 1351
8579.97 1343
8580.84 1362
8581.72 1334
8582.59 1325
8583.47 1364
8584.34 1351
8585.21 1353
8586.09 1363
8586.96 1383
8587.84 1380
8588.71 1417
8589.59 1454
8590.46 1456
8591.34 1454
8592.21 1423
8593.09 1445
8593.96 1452
8594.84 1451
8595.71 1432
8596.59 1487
8597.46 1458
8598.34 1460
8599.22 1515
8600.09 1621
8600.97 1580
8601.84 1498
8602.72 1579
8603.59 1604
8604.47 1598
8605.34 1591
8606.22 1604
8607.10 1622
8607.97 1645
8608.85 1585
8609.72 1576
8610.60 1611
8611.47 1591
8612.35 1555
8613.23 1607
8614.10 1605
8614.98 1608
8615.86 1635
8616.73 1622
8617.61 1640
8618.48 1683
8619.36 1718
8620.24 1737
8621.11 1688
8621.99 1709
8622.87 1774
8623.74 1778
8624.62 1775
8625.50 1868
8626.37 1836
8627.25 1792
8628.13 1796
8629.00 1841
8629.88 1863
8630.76 1901
8631.64 1878
8632.51 1849
8633.39 1905
8634.27 1957
8635.14 1940
8636.02 1904
8636.90 1894
8637.78 1932
8638.65 1965
8639.53 2022
8640.41 2025
8641.29 2003
8642.16 2011
8643.04 2111
8643.92 2068
8644.80 2118
8645.67 2231
8646.55 2247
8647.43 2244
8648.31 2252
8649.18 2305
8650.06 2304
8650.94 2360
8651.82 2306
8652.70 2291
8653.58 2304
8654.45 2391
8655.33 2412
8656.21 2439
8657.09 2445
8657.97 2490
8658.84 2606
8659.72 2701
8660.60 2825
8661.48 3047
8662.36 3154
8663.24 3439
8664.12 3717
8664.99 4040
8665.87 4182
8666.75 4295
8667.63 4310
8668.51 4182
8669.39 4146
8670.27 4026
8671.15 3954
8672.03 3750
8672.91 3666
8673.78 3653
8674.66 3605
8675.54 3582
8676.42 3584
8677.30 3461
8678.18 3388
8679.06 3318
8679.94 3263
8680.82 3081
8681.70 2905
8682.58 2854
8683.46 2706
8684.34 2632
8685.22 2609
8686.10 2514
8686.98 2560
8687.86 2577
8688.74 2565
8689.62 2651
8690.50 2788
8691.38 3075
8692.26 3303
8693.14 3445
8694.02 3525
8694.90 3611
8695.78 3646
8696.66 3604
8697.54 3514
8698.42 3353
8699.30 3225
8700.18 3124
8701.06 3001
8701.94 3031
8702.82 2985
8703.70 2995
8704.58 2971
8705.46 2905
8706.34 2779
8707.23 2652
8708.11 2519
8708.99 2430
8709.87 2274
8710.75 2146
8711.63 2053
8712.51 1951
8713.39 1931
8714.27 1844
8715.16 1791
8716.04 1712
8716.92 1701
8717.80 1734
8718.68 1639
8719.56 1646
8720.44 1656
8721.33 1620
8722.21 1633
8723.09 1635
8723.97 1632
8724.85 1663
8725.73 1656
8726.62 1623
8727.50 1644
8728.38 1687
8729.26 1657
8730.14 1687
8731.03 1660
8731.91 1709
8732.79 1725
8733.67 1712
8734.55 1717
8735.44 1689
8736.32 1666
8737.20 1687
8738.08 1658
8738.97 1649
8739.85 1620
8740.73 1580
8741.61 1658
8742.50 1665
8743.38 1645
8744.26 1628
8745.14 1623
8746.03 1630
8746.91 1594
8747.79 1518
8748.68 1549
8749.56 1557
8750.44 1583
8751.33 1548
8752.21 1577
8753.09 1513
8753.97 1572
8754.86 1611
8755.74 1622
8756.62 1661
8757.51 1604
8758.39 1694
8759.28 1674
8760.16 1643
8761.04 1611
8761.93 1601
8762.81 1625
8763.69 1676
8764.58 1620
8765.46 1559
8766.34 1596
8767.23 1522
8768.11 1522
8769.00 1502
8769.88 1526
8770.76 1473
8771.65 1466
8772.53 1480
8773.42 1509
8774.30 1481
8775.19 1429
8776.07 1462
8776.95 1463
8777.84 1452
8778.72 1475
8779.61 1440
8780.49 1434
8781.38 1483
8782.26 1468
8783.15 1423
8784.03 1437
8784.92 1432
8785.80 1498
8786.69 1481
8787.57 1430
8788.46 1403
8789.34 1426
8790.23 1433
8791.11 1388
8792.00 1428
8792.88 1410
8793.77 1390
8794.65 1424
8795.54 1409
8796.42 1397
8797.31 1378
8798.19 1364
8799.08 1382
8799.96 1345
8800.85 1323
8801.74 1270
8802.62 1270
8803.51 1295
8804.39 1317
8805.28 1309
8806.16 1314
8807.05 1337
8807.94 1330
8808.82 1325
8809.71 1293
8810.59 1319
8811.48 1301
8812.37 1318
8813.25 1291
8814.14 1286
8815.03 1297
8815.91 1245
8816.80 1275
8817.68 1363
8818.57 1352
8819.46 1323
8820.34 1341
8821.23 1384
8822.12 1330
8823.00 1284
8823.89 1297
8824.78 1279
8825.66 1252
8826.55 1280
8827.44 1254
8828.33 1200
8829.21 1247
8830.10 1290
8830.99 1246
8831.87 1215
8832.76 1222
8833.65 1220
8834.54 1233
8835.42 1169
8836.31 1158
8837.20 1159
8838.08 1102
8838.97 1133
8839.86 1135
8840.75 1102
8841.64 1144
8842.52 1152
8843.41 1095
8844.30 1110
8845.19 1114
8846.07 1092
8846.96 1072
8847.85 1108
8848.74 1083
8849.63 1099
8850.51 1113
8851.40 1037
8852.29 1048
8853.18 987
8854.07 999
8854.96 1024
8855.84 1044
8856.73 1037
8857.62 1019
8858.51 1090
8859.40 1060
8860.29 1064
8861.17 1024
8862.06 1037
8862.95 1028
8863.84 1013
8864.73 1013
8865.62 972
8866.51 1022
8867.40 1019
8868.29 1046
8869.17 1043
8870.06 1019
8870.95 996
8871.84 1024
8872.73 974
8873.62 1008
8874.51 985
8875.40 964
8876.29 931
8877.18 929
8878.07 931
8878.96 980
8879.85 948
8880.74 948
8881.63 953
8882.51 977
8883.40 989
8884.29 958
8885.18 948
8886.07 943
8886.96 977
8887.85 939
8888.74 942
8889.63 944
8890.52 962
8891.41 975
8892.30 941
8893.19 919
8894.09 981
8894.98 933
8895.87 960
8896.76 922
8897.65 921
8898.54 907
8899.43 965
8900.32 921
8901.21 964
8902.10 913
8902.99 901
8903.88 889
8904.77 881
8905.66 873
8906.55 897
8907.44 897
8908.34 873
8909.23 900
8910.12 882
8911.01 873
8911.90 887
8912.79 903
8913.68 890
8914.57 886
8915.47 877
8916.36 900
8917.25 894
8918.14 927
8919.03 873
8919.92 803
8920.81 845
8921.71 863
8922.60 876
8923.49 858
8924.38 871
8925.27 916
8926.16 897
8927.06 869
8927.95 846
8928.84 903
8929.73 864
8930.62 846
8931.52 859
8932.41 832
8933.30 861
8934.19 853
8935.09 877
8935.98 816
8936.87 851
8937.76 849
8938.66 831
8939.55 867
8940.44 891
8941.33 849
8942.23 871
8943.12 859
8944.01 827
8944.90 827
8945.80 821
8946.69 854
8947.58 881
8948.48 900
8949.37 825
8950.26 833
8951.16 855
8952.05 859
8952.94 874
8953.84 871
8954.73 850
8955.62 849
8956.52 872
8957.41 848
8958.30 858
8959.20 894
8960.09 867
8960.98 846
8961.88 840
8962.77 906
8963.66 862
8964.56 852
8965.45 835
8966.35 857
8967.24 855
8968.13 850
8969.03 878
8969.92 846
8970.82 877
8971.71 875
8972.60 869
8973.50 876
8974.39 835
8975.29 864
8976.18 847
8977.08 853
8977.97 818
8978.87 823
8979.76 861
8980.65 863
8981.55 817
8982.44 831
8983.34 849
8984.23 848
8985.13 873
8986.02 857
8986.92 828
8987.81 839
8988.71 848
8989.60 854
8990.50 892
8991.39 885
8992.29 863
8993.18 860
8994.08 852
8994.97 822
8995.87 855
8996.76 821
8997.66 854
8998.56 841
8999.45 863
9000.35 869
9001.24 837
9002.14 808
9003.03 818
9003.93 823
9004.83 809
9005.72 822
9006.62 806
9007.51 810
9008.41 776
9009.31 800
9010.20 814
9011.10 826
9011.99 797
9012.89 765
9013.79 794
9014.68 814
9015.58 841
9016.48 808
9017.37 809
9018.27 793
9019.16 777
9020.06 829
9020.96 801
9021.85 800
9022.75 828
9023.65 844
9024.54 843
9025.44 840
9026.34 822
9027.24 808
9028.13 801
9029.03 851
9029.93 852
9030.82 841
9031.72 811
9032.62 841
9033.52 840
9034.41 835
9035.31 827
9036.21 807
9037.10 876
9038.00 843
9038.90 826
9039.80 832
9040.69 828
9041.59 800
9042.49 843
9043.39 841
9044.29 821
9045.18 840
9046.08 819
9046.98 816
9047.88 859
9048.78 896
9049.67 860
9050.57 815
9051.47 828
9052.37 836
9053.27 845
9054.16 825
9055.06 858
9055.96 866
9056.86 910
9057.76 855
9058.66 848
9059.55 859
9060.45 827
9061.35 862
9062.25 907
9063.15 844
9064.05 865
9064.95 879
9065.85 883
9066.74 877
9067.64 866
9068.54 873
9069.44 852
9070.34 845
9071.24 872
9072.14 834
9073.04 837
9073.94 856
9074.84 897
9075.74 865
9076.64 851
9077.53 889
9078.43 844
9079.33 849
9080.23 837
9081.13 892
9082.03 875
9082.93 830
9083.83 884
9084.73 876
9085.63 870
9086.53 888
9087.43 914
9088.33 883
9089.23 880
9090.13 853
9091.03 876
9091.93 897
9092.83 872
9093.73 884
9094.63 840
9095.53 853
9096.43 898
9097.33 893
9098.23 877
9099.13 852
9100.04 884
9100.94 896
9101.84 873
9102.74 852
9103.64 873
9104.54 881
9105.44 861
9106.34 848
9107.24 852
9108.14 832
9109.04 828
9109.94 841
9110.85 824
9111.75 825
9112.65 838
9113.55 842
9114.45 808
9115.35 832
9116.25 782
9117.15 859
9118.06 876
9118.96 835
9119.86 807
9120.76 838
9121.66 872
9122.56 864
9123.46 840
9124.37 843
9125.27 816
9126.17 796
9127.07 832
9127.97 808
9128.88 871
9129.78 853
9130.68 792
9131.58 831
9132.48 833
9133.39 817
9134.29 823
9135.19 810
9136.09 805
9137.00 863
9137.90 863
9138.80 832
9139.70 824
9140.61 858
9141.51 873
9142.41 835
9143.31 826
9144.22 809
9145.12 808
9146.02 863
9146.92 866
9147.83 847
9148.73 826
9149.63 846
9150.54 849
9151.44 816
9152.34 862
9153.25 850
9154.15 876
9155.05 832
9155.96 831
9156.86 825
9157.76 874
9158.67 867
9159.57 880
9160.47 858
9161.38 833
9162.28 854
9163.18 860
9164.09 816
9164.99 815
9165.90 830
9166.80 805
9167.70 815
9168.61 814
9169.51 824
9170.42 823
9171.32 827
9172.22 837
9173.13 838
9174.03 852
9174.94 815
9175.84 801
9176.74 830
9177.65 842
9178.55 806
9179.46 803
9180.36 889
9181.27 792
9182.17 794
9183.08 847
9183.98 837
9184.89 838
9185.79 825
9186.70 836
9187.60 827
9188.51 785
9189.41 825
9190.32 824
9191.22 857
9192.13 832
9193.03 872
9193.94 843
9194.84 849
9195.75 853
9196.65 875
9197.56 893
9198.46 858
9199.37 832
9200.27 864
9201.18 884
9202.08 846
9202.99 883
9203.90 898
9204.80 866
9205.71 850
9206.61 815
9207.52 830
9208.42 857
9209.33 852
9210.24 861
9211.14 825
9212.05 838
9212.95 858
9213.86 840
9214.77 821
9215.67 801
9216.58 839
9217.49 824
9218.39 812
9219.30 842
9220.21 857
9221.11 876
9222.02 821
9222.93 810
9223.83 834
9224.74 841
9225.65 842
9226.55 856
9227.46 838
9228.37 878
9229.27 842
9230.18 836
9231.09 816
9231.99 795
9232.90 860
9233.81 799
9234.72 815
9235.62 797
9236.53 799
9237.44 829
9238.34 834
9239.25 784
9240.16 782
9241.07 795
9241.97 800
9242.88 829
9243.79 821
9244.70 797
9245.61 797
9246.51 804
9247.42 802
9248.33 798
9249.24 770
9250.14 795
9251.05 804
9251.96 781
9252.87 769
9253.78 781
9254.69 767
9255.59 788
9256.50 809
9257.41 797
9258.32 806
9259.23 807
9260.14 832
9261.04 809
9261.95 815
9262.86 795
9263.77 749
9264.68 753
9265.59 758
9266.50 803
9267.40 796
9268.31 775
9269.22 804
9270.13 789
9271.04 778
9271.95 798
9272.86 791
9273.77 808
9274.68 808
9275.59 796
9276.49 801
9277.40 780
9278.31 783
9279.22 809
9280.13 817
9281.04 792
9281.95 822
9282.86 810
9283.77 822
9284.68 785
9285.59 757
9286.50 796
9287.41 800
9288.32 803
9289.23 776
9290.14 795
9291.05 803
9291.96 799
9292.87 815
9293.78 784
9294.69 802
9295.60 825
9296.51 876
9297.42 846
9298.33 833
9299.24 869
9300.15 850
9301.06 909
9301.97 871
9302.88 901
9303.79 865
9304.70 868
9305.61 888
9306.53 807
9307.44 848
9308.35 858
9309.26 840
9310.17 858
9311.08 861
9311.99 873
9312.90 893
9313.81 869
9314.72 853
9315.63 871
9316.55 843
9317.46 861
9318.37 861
9319.28 822
9320.19 834
9321.10 867
9322.01 808
9322.93 842
9323.84 800
9324.75 822
9325.66 828
9326.57 837
9327.48 803
9328.40 796
9329.31 801
9330.22 829
9331.13 777
9332.04 821
9332.96 837
9333.87 808
9334.78 801
9335.69 810
9336.60 789
9337.52 825
9338.43 830
9339.34 804
9340.25 838
9341.17 805
9342.08 839
9342.99 808
9343.90 841
9344.82 859
9345.73 837
9346.64 847
9347.55 859
9348.47 858
9349.38 839
9350.29 870
9351.21 831
9352.12 860
9353.03 832
9353.94 824
9354.86 862
9355.77 823
9356.68 806
9357.60 842
9358.51 832
9359.42 802
9360.34 850
9361.25 809
9362.16 813
9363.08 804
9363.99 857
9364.90 820
9365.82 792
9366.73 802
9367.65 841
9368.56 822
9369.47 832
9370.39 838
9371.30 792
9372.21 815
9373.13 832
9374.04 817
9374.96 811
9375.87 809
9376.79 798
9377.70 811
9378.61 832
9379.53 804
9380.44 824
9381.36 841
9382.27 847
9383.19 866
9384.10 843
9385.01 839
9385.93 874
9386.84 886
9387.76 896
9388.67 881
9389.59 895
9390.50 890
9391.42 902
9392.33 923
9393.25 877
9394.16 903
9395.08 900
9395.99 931
9396.91 929
9397.82 911
9398.74 897
9399.65 939
9400.57 916
9401.48 916
9402.40 889
9403.32 899
9404.23 898
9405.15 900
9406.06 919
9406.98 885
9407.89 903
9408.81 898
9409.73 895
9410.64 885
9411.56 887
9412.47 900
9413.39 861
9414.30 864
9415.22 912
9416.14 932
9417.05 877
9417.97 858
9418.89 933
9419.80 920
9420.72 917
9421.63 894
9422.55 864
9423.47 890
9424.38 935
9425.30 924
9426.22 919
9427.13 891
9428.05 933
9428.97 974
9429.88 963
9430.80 925
9431.72 908
9432.63 929
9433.55 964
9434.47 974
9435.38 949
9436.30 975
9437.22 967
9438.14 1005
9439.05 1034
9439.97 1004
9440.89 1014
9441.81 1044
9442.72 1087
9443.64 1097
9444.56 1097
9445.47 1122
9446.39 1108
9447.31 1114
9448.23 1099
9449.15 1117
9450.06 1132
9450.98 1108
9451.90 1064
9452.82 1087
9453.73 1096
9454.65 1120
9455.57 1132
9456.49 1159
9457.41 1154
9458.32 1120
9459.24 1082
9460.16 1062
9461.08 1055
9462.00 1060
9462.92 985
9463.83 997
9464.75 958
9465.67 949
9466.59 947
9467.51 936
9468.43 914
9469.35 908
9470.26 892
9471.18 910
9472.10 931
9473.02 947
9473.94 921
9474.86 948
9475.78 918
9476.70 904
9477.62 950
9478.54 908
9479.45 940
9480.37 933
9481.29 957
9482.21 960
9483.13 936
9484.05 937
9484.97 921
9485.89 910
9486.81 935
9487.73 926
9488.65 974
9489.57 950
9490.49 959
9491.41 962
9492.33 935
9493.25 929
9494.17 966
9495.09 952
9496.01 926
9496.93 945
9497.85 981
9498.77 947
9499.69 960
9500.61 997
9501.53 937
9502.45 981
9503.37 968
9504.29 1001
9505.21 965
9506.13 943
9507.05 991
9507.97 1042
9508.89 1028
9509.81 1011
9510.73 1004
9511.65 998
9512.57 1007
9513.49 976
9514.42 996
9515.34 1001
9516.26 1014
9517.18 1034
9518.10 1052
9519.02 1026
9519.94 1029
9520.86 1095
9521.78 1110
9522.71 1146
9523.63 1200
9524.55 1190
9525.47 1181
9526.39 1226
9527.31 1190
9528.23 1165
9529.16 1169
9530.08 1145
9531.00 1132
9531.92 1135
9532.84 1117
9533.76 1112
9534.69 1109
9535.61 1093
9536.53 1084
9537.45 1082
9538.37 1092
9539.30 1090
9540.22 1126
9541.14 1099
9542.06 1093
9542.98 1057
9543.91 1056
9544.83 1059
9545.75 1066
9546.67 1071
9547.60 1068
9548.52 1117
9549.44 1119
9550.36 1125
9551.29 1121
9552.21 1069
9553.13 1124
9554.06 1089
9554.98 1096
9555.90 1106
9556.82 1123
9557.75 1191
9558.67 1163
9559.59 1176
9560.52 1162
9561.44 1104
9562.36 1157
9563.29 1153
9564.21 1168
9565.13 1144
9566.06 1170
9566.98 1180
9567.90 1138
9568.83 1169
9569.75 1182
9570.67 1154
9571.60 1229
9572.52 1211
9573.44 1222
9574.37 1239
9575.29 1237
9576.22 1271
9577.14 1291
9578.06 1297
9578.99 1304
9579.91 1309
9580.84 1326
9581.76 1356
9582.68 1381
9583.61 1362
9584.53 1337
9585.46 1337
9586.38 1326
9587.31 1332
9588.23 1408
9589.15 1381
9590.08 1371
9591.00 1375
9591.93 1352
9592.85 1378
9593.78 1367
9594.70 1415
9595.63 1412
9596.55 1438
9597.48 1469
9598.40 1541
9599.33 1588
9600.25 1617
9601.18 1646
9602.10 1670
9603.03 1678
9603.95 1699
9604.88 1661
9605.80 1585
9606.73 1564
9607.65 1561
9608.58 1504
9609.50 1503
9610.43 1526
9611.35 1544
9612.28 1520
9613.21 1537
9614.13 1503
9615.06 1438
9615.98 1472
9616.91 1520
9617.84 1522
9618.76 1433
9619.69 1463
9620.61 1485
9621.54 1496
9622.47 1469
9623.39 1528
9624.32 1549
9625.24 1532
9626.17 1512
9627.10 1545
9628.02 1561
9628.95 1578
9629.88 1554
9630.80 1521
9631.73 1593
9632.65 1656
9633.58 1609
9634.51 1580
9635.43 1602
9636.36 1632
9637.29 1651
9638.22 1700
9639.14 1680
9640.07 1694
9641.00 1721
9641.92 1709
9642.85 1761
9643.78 1771
9644.70 1798
9645.63 1868
9646.56 1872
9647.49 1865
9648.41 1863
9649.34 1855
9650.27 1843
9651.20 1871
9652.12 1846
9653.05 1863
9653.98 1865
9654.91 1900
9655.83 1904
9656.76 1832
9657.69 1847
9658.62 1929
9659.55 1896
9660.47 1943
9661.40 1981
9662.33 1974
9663.26 1985
9664.19 2009
9665.11 1934
9666.04 1960
9666.97 1989
9667.90 2089
9668.83 2094
9669.75 2079
9670.68 2095
9671.61 2134
9672.54 2194
9673.47 2140
9674.40 2173
9675.33 2186
9676.25 2202
9677.18 2160
9678.11 2239
9679.04 2267
9679.97 2221
9680.90 2158
9681.83 2246
9682.76 2305
9683.69 2275
9684.61 2216
9685.54 2314
9686.47 2272
9687.40 2266
9688.33 2308
9689.26 2271
9690.19 2290
9691.12 2263
9692.05 2266
9692.98 2325
9693.91 2340
9694.84 2377
9695.77 2428
9696.70 2438
9697.63 2522
9698.56 2548
9699.49 2597
9700.42 2657
9701.35 2662
9702.28 2686
9703.21 2737
9704.14 2744
9705.07 2678
9706.00 2627
9706.93 2551
9707.86 2541
9708.79 2506
9709.72 2509
9710.65 2530
9711.58 2585
9712.51 2545
9713.44 2544
9714.37 2671
9715.30 2741
9716.23 2840
9717.16 2874
9718.09 2833
9719.02 2784
9719.95 2778
9720.88 2707
9721.81 2708
9722.75 2608
9723.68 2479
9724.61 2358
9725.54 2297
9726.47 2199
9727.40 2175
9728.33 2104
9729.26 2110
9730.19 1986
9731.13 2040
9732.06 2087
9732.99 2067
9733.92 2109
9734.85 2044
9735.78 2044
9736.71 1989
9737.65 1993
9738.58 2029
9739.51 1996
9740.44 1913
9741.37 1895
9742.30 1847
9743.24 1804
9744.17 1776
9745.10 1789
9746.03 1739
9746.96 1680
9747.90 1684
9748.83 1662
9749.76 1689
9750.69 1565
9751.63 1591
9752.56 1632
9753.49 1639
9754.42 1573
9755.36 1599
9756.29 1577
9757.22 1569
9758.15 1572
9759.09 1561
9760.02 1577
9760.95 1568
9761.88 1503
9762.82 1611
9763.75 1589
9764.68 1555
9765.62 1588
9766.55 1584
9767.48 1600
9768.41 1553
9769.35 1603
9770.28 1601
9771.21 1561
9772.15 1591
9773.08 1605
9774.01 1589
9774.95 1555
9775.88 1596
9776.81 1554
9777.75 1575
9778.68 1524
9779.62 1573
9780.55 1521
9781.48 1558
9782.42 1574
9783.35 1538
9784.28 1556
9785.22 1566
9786.15 1561
9787.09 1505
9788.02 1518
9788.95 1509
9789.89 1502
9790.82 1513
9791.76 1481
9792.69 1484
9793.63 1476
9794.56 1464
9795.49 1449
9796.43 1418
9797.36 1441
9798.30 1471
9799.23 1487
9800.17 1394
9801.10 1461
9802.04 1452
9802.97 1462
9803.91 1496
9804.84 1447
9805.78 1369
9806.71 1358
9807.65 1374
9808.58 1351
9809.52 1335
9810.45 1316
9811.39 1338
9812.32 1267
9813.26 1234
9814.19 1236
9815.13 1285
9816.06 1228
9817.00 1249
9817.93 1199
9818.87 1194
9819.80 1221
9820.74 1224
9821.68 1214
9822.61 1184
9823.55 1181
9824.48 1185
9825.42 1195
9826.35 1147
9827.29 1138
9828.23 1160
9829.16 1167
9830.10 1171
9831.03 1129
9831.97 1161
9832.91 1157
9833.84 1160
9834.78 1154
9835.72 1169
9836.65 1185
9837.59 1164
9838.52 1137
9839.46 1156
9840.40 1166
9841.33 1140
9842.27 1139
9843.21 1205
9844.14 1131
9845.08 1137
9846.02 1139
9846.95 1151
9847.89 1137
9848.83 1105
9849.77 1106
9850.70 1148
9851.64 1158
9852.58 1169
9853.51 1175
9854.45 1110
9855.39 1134
9856.33 1151
9857.26 1122
9858.20 1189
9859.14 1208
9860.08 1115
9861.01 1105
9861.95 1091
9862.89 1171
9863.83 1101
9864.76 1136
9865.70 1165
9866.64 1125
9867.58 1102
9868.51 1121
9869.45 1101
9870.39 1087
9871.33 1074
9872.27 1121
9873.20 1139
9874.14 1105
9875.08 1092
9876.02 1107
9876.96 1096
9877.90 1096
9878.83 1127
9879.77 1061
9880.71 1091
9881.65 1084
9882.59 1108
9883.53 1084
9884.47 1088
9885.40 1066
9886.34 1036
9887.28 1069
9888.22 1019
9889.16 1056
9890.10 1042
9891.04 1026
9891.98 1040
9892.91 1006
9893.85 1025
9894.79 1057
9895.73 1033
9896.67 1008
9897.61 1040
9898.55 1036
9899.49 1041
9900.43 1000
9901.37 1036
9902.31 1022
9903.25 1049
9904.19 1030
9905.13 1042
9906.07 1066
9907.01 1052
9907.95 1025
9908.89 988
9909.83 1023
9910.77 1042
9911.71 1056
9912.65 1044
9913.59 1008
9914.53 1016
9915.47 1044
9916.41 1044
9917.35 1087
9918.29 1086
9919.23 1060
9920.17 1047
9921.11 1095
9922.05 1081
9922.99 1096
9923.93 1124
9924.87 1167
9925.81 1172
9926.75 1250
9927.69 1253
9928.63 1292
9929.57 1317
9930.51 1298
9931.45 1296
9932.39 1278
9933.34 1226
9934.28 1207
9935.22 1174
9936.16 1111
9937.10 1135
9938.04 1065
9938.98 1056
9939.92 1094
9940.87 1066
9941.81 1023
9942.75 1006
9943.69 1041
9944.63 1054
9945.57 1007
9946.51 1026
9947.46 1094
9948.40 1064
9949.34 1129
9950.28 1100
9951.22 1144
9952.16 1152
9953.11 1157
9954.05 1218
9954.99 1184
9955.93 1135
9956.87 1101
9957.82 1100
9958.76 1079
9959.70 1043
9960.64 1076
9961.59 1057
9962.53 960
9963.47 982
9964.41 959
9965.35 948
9966.30 957
9967.24 939
9968.18 908
9969.13 908
9970.07 875
9971.01 895
9971.95 912
9972.90 915
9973.84 893
9974.78 904
9975.73 906
9976.67 883
9977.61 845
9978.55 867
9979.50 873
9980.44 854
9981.38 870
9982.33 858
9983.27 896
9984.21 917
9985.16 905
9986.10 899
9987.04 898
9987.99 889
9988.93 902
9989.88 931
9990.82 917
9991.76 898
9992.71 878
9993.65 874
9994.59 892
9995.54 894
9996.48 889
9997.43 873
9998.37 843
9999.31 874
10000.26 866
10001.20 877
10002.15 910
10003.09 908
10004.04 912
10004.98 888
10005.92 882
10006.87 907
10007.81 861
10008.76 867
10009.70 832
10010.65 855
10011.59 867
10012.54 850
10013.48 846
10014.43 851
10015.37 840
10016.32 853
10017.26 868
10018.21 853
10019.15 822
10020.10 827
10021.04 877
10021.99 878
10022.93 858
10023.88 855
10024.82 864
10025.77 876
10026.71 876
10027.66 849
10028.60 847
10029.55 845
10030.49 807
10031.44 795
10032.39 848
10033.33 880
10034.28 839
10035.22 845
10036.17 815
10037.11 821
10038.06 839
10039.01 853
10039.95 828
10040.90 821
10041.84 836
10042.79 833
10043.74 837
10044.68 824
10045.63 802
10046.58 817
10047.52 795
10048.47 811
10049.41 816
10050.36 810
10051.31 794
10052.25 769
10053.20 786
10054.15 809
10055.09 823
10056.04 814
10056.99 811
10057.93 804
10058.88 812
10059.83 799
10060.78 787
10061.72 782
10062.67 763
10063.62 788
10064.56 798
10065.51 763
10066.46 797
10067.41 766
10068.35 767
10069.30 781
10070.25 784
10071.20 804
10072.14 819
10073.09 793
10074.04 808
10074.99 805
10075.93 795
10076.88 799
10077.83 819
10078.78 834
10079.72 806
10080.67 746
10081.62 791
10082.57 826
10083.52 817
10084.46 794
10085.41 795
10086.36 837
10087.31 812
10088.26 774
10089.21 800
10090.15 784
10091.10 816
10092.05 802
10093.00 764
10093.95 782
10094.90 792
10095.85 747
10096.79 789
10097.74 821
10098.69 776
10099.64 783
10100.59 801
10101.54 759
10102.49 796
10103.44 767
10104.39 785
10105.33 801
10106.28 817
10107.23 796
10108.18 808
10109.13 785
10110.08 801
10111.03 812
10111.98 778
10112.93 783
10113.88 781
10114.83 804
10115.78 818
10116.73 779
10117.68 762
10118.63 786
10119.58 789
10120.53 764
10121.48 774
10122.43 798
10123.38 807
10124.33 740
10125.28 788
10126.23 810
10127.18 817
10128.13 782
10129.08 818
10130.03 830
10130.98 822
10131.93 811
10132.88 845
10133.83 822
10134.78 828
10135.73 835
10136.68 815
10137.63 816
10138.58 831
10139.53 817
10140.48 823
10141.43 862
10142.38 815
10143.33 851
10144.29 854
10145.24 877
10146.19 843
10147.14 789
10148.09 825
10149.04 834
10149.99 826
10150.94 857
10151.89 863
10152.85 886
10153.80 904
10154.75 858
10155.70 913
10156.65 816
10157.60 826
10158.55 846
10159.51 884
10160.46 877
10161.41 887
10162.36 871
10163.31 877
10164.26 895
10165.22 886
10166.17 909
10167.12 888
10168.07 888
10169.02 917
10169.98 937
10170.93 923
10171.88 906
10172.83 914
10173.79 918
10174.74 928
10175.69 953
10176.64 920
10177.60 893
10178.55 910
10179.50 922
10180.45 971
10181.41 947
10182.36 965
10183.31 955
10184.26 949
10185.22 929
10186.17 950
10187.12 954
10188.08 939
10189.03 933
10189.98 916
10190.93 992
10191.89 993
10192.84 960
10193.79 979
10194.75 970
10195.70 961
10196.65 926
10197.61 930
10198.56 919
10199.51 946
10200.47 996
10201.42 950
10202.38 1000
10203.33 1050
10204.28 1016
10205.24 991
10206.19 978
10207.14 1003
10208.10 1048
10209.05 1062
10210.01 1039
10210.96 1065
10211.91 1075
10212.87 1053
10213.82 1041
10214.78 1035
10215.73 1022
10216.69 993
10217.64 960
10218.59 995
10219.55 963
10220.50 923
10221.46 920
10222.41 890
10223.37 918
10224.32 937
10225.28 939
10226.23 911
10227.19 949
10228.14 920
10229.10 920
10230.05 907
10231.01 891
10231.96 938
10232.92 936
10233.87 945
10234.83 992
10235.78 970
10236.74 1000
10237.69 1038
10238.65 1029
10239.60 1012
10240.56 1016
10241.51 1010
10242.47 1042
10243.42 970
10244.38 965
10245.34 939
10246.29 976
10247.25 933
10248.20 915
10249.16 886
10250.11 875
10251.07 856
10252.03 894
10252.98 853
10253.94 836
10254.89 793
10255.85 841
10256.81 845
10257.76 876
10258.72 815
10259.68 832
10260.63 824
10261.59 822
10262.55 794
10263.50 823
10264.46 834
10265.41 795
10266.37 781
10267.33 823
10268.28 837
10269.24 857
10270.20 843
10271.16 814
10272.11 800
10273.07 784
10274.03 815
10274.98 799
10275.94 791
10276.90 779
10277.85 814
10278.81 772
10279.77 774
10280.73 799
10281.68 814
10282.64 786
10283.60 751
10284.56 736
10285.51 783
10286.47 787
10287.43 786
10288.39 774
10289.34 774
10290.30 785
10291.26 826
10292.22 775
10293.18 847
10294.13 806
10295.09 802
10296.05 809
10297.01 835
10297.97 805
10298.92 854
10299.88 833
10300.84 809
10301.80 784
10302.76 755
10303.72 752
10304.67 743
10305.63 766
10306.59 751
10307.55 749
10308.51 755
10309.47 780
10310.43 771
10311.38 793
10312.34 770
10313.30 798
10314.26 793
10315.22 764
10316.18 757
10317.14 750
10318.10 775
10319.06 766
10320.01 755
10320.97 762
10321.93 761
10322.89 755
10323.85 735
10324.81 739
10325.77 764
10326.73 810
10327.69 782
10328.65 778
10329.61 805
10330.57 752
10331.53 783
10332.49 783
10333.45 773
10334.41 764
10335.37 785
10336.33 805
10337.29 785
10338.25 736
10339.21 740
10340.17 723
10341.13 734
10342.09 734
10343.05 726
10344.01 720
10344.97 728
10345.93 738
10346.89 750
10347.85 729
10348.81 778
10349.77 749
10350.73 698
10351.69 718
10352.65 698
10353.61 699
10354.57 724
10355.53 733
10356.49 742
10357.46 710
10358.42 751
10359.38 761
10360.34 753
10361.30 723
10362.26 717
10363.22 734
10364.18 678
10365.14 730
10366.11 710
10367.07 675
10368.03 707
10368.99 710
10369.95 684
10370.91 704
10371.87 710
10372.84 691
10373.80 688
10374.76 694
10375.72 691
10376.68 733
10377.64 674
10378.61 689
10379.57 684
10380.53 658
10381.49 662
10382.45 642
10383.42 679
10384.38 703
10385.34 708
10386.30 680
10387.27 713
10388.23 677
10389.19 700
10390.15 683
10391.11 698
10392.08 673
10393.04 680
10394.00 676
10394.96 722
10395.93 720
10396.89 650
10397.85 689
10398.82 674
10399.78 696
10400.74 700
10401.70 712
10402.67 686
10403.63 681
10404.59 661
10405.56 695
10406.52 732
10407.48 707
10408.45 684
10409.41 676
10410.37 676
10411.34 689
10412.30 693
10413.26 685
10414.23 741
10415.19 719
10416.15 702
10417.12 687
10418.08 706
10419.04 697
10420.01 678
10420.97 701
10421.94 736
10422.90 733
10423.86 733
10424.83 742
10425.79 717
10426.76 714
10427.72 705
10428.68 695
10429.65 706
10430.61 687
10431.58 667
10432.54 667
10433.51 650
10434.47 663
10435.44 645
10436.40 690
10437.36 683
10438.33 677
10439.29 683
10440.26 702
10441.22 699
10442.19 675
10443.15 691
10444.12 703
10445.08 697
10446.05 695
10447.01 735
10447.98 699
10448.94 682
10449.91 707
10450.87 698
10451.84 721
10452.80 699
10453.77 704
10454.73 705
10455.70 682
10456.67 743
10457.63 736
10458.60 685
10459.56 738
10460.53 686
10461.49 716
10462.46 702
10463.43 711
10464.39 710
10465.36 678
10466.32 709
10467.29 712
10468.25 660
10469.22 693
10470.19 690
10471.15 701
10472.12 701
10473.09 723
10474.05 737
10475.02 707
10475.98 728
10476.95 713
10477.92 773
10478.88 744
10479.85 759
10480.82 748
10481.78 751
10482.75 763
10483.72 754
10484.68 739
10485.65 752
10486.62 751
10487.58 745
10488.55 726
10489.52 710
10490.49 722
10491.45 684
10492.42 696
10493.39 718
10494.35 723
10495.32 709
10496.29 679
10497.26 668
10498.22 695
10499.19 705
10500.16 707
10501.13 707
10502.09 708
10503.06 716
10504.03 718
10505.00 737
10505.96 727
10506.93 743
10507.90 717
10508.87 729
10509.84 746
10510.80 730
10511.77 688
10512.74 702
10513.71 690
10514.68 674
10515.64 696
10516.61 706
10517.58 704
10518.55 684
10519.52 673
10520.49 664
10521.45 680
10522.42 707
10523.39 703
10524.36 694
10525.33 671
10526.30 653
10527.27 676
10528.23 648
10529.20 610
10530.17 692
10531.14 679
10532.11 686
10533.08 699
10534.05 679
10535.02 637
10535.99 696
10536.96 690
10537.93 677
10538.89 665
10539.86 685
10540.83 686
10541.80 722
10542.77 716
10543.74 716
10544.71 712
10545.68 699
10546.65 718
10547.62 723
10548.59 732
10549.56 740
10550.53 722
10551.50 736
10552.47 707
10553.44 725
10554.41 700
10555.38 700
10556.35 725
10557.32 750
10558.29 738
10559.26 722
10560.23 772
10561.20 750
10562.17 729
10563.14 709
10564.11 721
10565.08 728
10566.05 758
10567.02 788
10567.99 747
10568.96 742
10569.93 710
10570.91 758
10571.88 756
10572.85 745
10573.82 730
10574.79 738
10575.76 737
10576.73 692
10577.70 758
10578.67 717
10579.64 738
10580.62 752
10581.59 741
10582.56 741
10583.53 763
10584.50 751
10585.47 742
10586.44 742
10587.42 727
10588.39 752
10589.36 765
10590.33 806
10591.30 765
10592.27 742
10593.25 770
10594.22 790
10595.19 765
10596.16 766
10597.13 764
10598.10 794
10599.08 777
10600.05 796
10601.02 788
10601.99 797
10602.97 775
10603.94 825
10604.91 844
10605.88 873
10606.85 839
10607.83 825
10608.80 883
10609.77 877
10610.74 891
10611.72 870
10612.69 884
10613.66 889
10614.64 875
10615.61 890
10616.58 824
10617.55 812
10618.53 850
10619.50 823
10620.47 771
10621.45 773
10622.42 799
10623.39 792
10624.37 767
10625.34 743
10626.31 764
10627.29 776
10628.26 730
10629.23 749
10630.21 732
10631.18 710
10632.15 719
10633.13 719
10634.10 679
10635.07 715
10636.05 737
10637.02 736
10638.00 773
10638.97 744
10639.94 763
10640.92 774
10641.89 772
10642.87 742
10643.84 754
10644.81 761
10645.79 752
10646.76 703
10647.74 715
10648.71 714
10649.68 711
10650.66 711
10651.63 720
10652.61 720
10653.58 680
10654.56 699
10655.53 679
10656.51 685
10657.48 670
10658.46 675
10659.43 710
10660.41 666
10661.38 664
10662.36 686
10663.33 669
10664.31 696
10665.28 637
10666.26 657
10667.23 651
10668.21 679
10669.18 681
10670.16 684
10671.13 654
10672.11 682
10673.08 683
10674.06 659
10675.03 670
10676.01 678
10676.99 642
10677.96 670
10678.94 661
10679.91 667
10680.89 664
10681.86 665
10682.84 704
10683.82 690
10684.79 669
10685.77 675
10686.74 676
10687.72 698
10688.70 707
10689.67 676
10690.65 651
10691.63 695
10692.60 708
10693.58 653
10694.55 621
10695.53 666
10696.51 639
10697.48 655
10698.46 605
10699.44 642
10700.41 667
10701.39 663
10702.37 669
10703.34 636
10704.32 615
10705.30 649
10706.27 670
10707.25 662
10708.23 622
10709.21 655
10710.18 701
10711.16 668
10712.14 668
10713.11 655
10714.09 639
10715.07 631
10716.05 623
10717.02 622
10718.00 657
10718.98 672
10719.96 656
10720.93 624
10721.91 649
10722.89 633
10723.87 645
10724.85 630
10725.82 610
10726.80 655
10727.78 630
10728.76 665
10729.74 636
10730.71 639
10731.69 661
10732.67 646
10733.65 640
10734.63 675
10735.60 636
10736.58 661
10737.56 632
10738.54 639
10739.52 642
10740.50 631
10741.48 640
10742.45 637
10743.43 629
10744.41 633
10745.39 651
10746.37 641
10747.35 656
10748.33 624
10749.31 643
10750.28 663
10751.26 662
10752.24 670
10753.22 697
10754.20 691
10755.18 672
10756.16 667
10757.14 635
10758.12 676
10759.10 669
10760.08 655
10761.06 666
10762.04 622
10763.01 628
10763.99 670
10764.97 681
10765.95 709
10766.93 635
10767.91 656
10768.89 713
10769.87 676
10770.85 677
10771.83 659
10772.81 668
10773.79 695
10774.77 690
10775.75 666
10776.73 670
10777.71 669
10778.69 707
10779.67 690
10780.65 692
10781.63 668
10782.62 674
10783.60 717
10784.58 684
10785.56 692
10786.54 733
10787.52 675
10788.50 686
10789.48 691
10790.46 660
10791.44 685
10792.42 679
10793.40 695
10794.38 699
10795.37 716
10796.35 693
10797.33 650
10798.31 691
10799.29 705
10800.27 676
10801.25 692
10802.23 687
10803.21 673
10804.20 679
10805.18 655
10806.16 675
10807.14 689
10808.12 688
10809.10 692
10810.09 697
10811.07 696
10812.05 685
10813.03 733
10814.01 703
10815.00 701
10815.98 718
10816.96 687
10817.94 710
10818.92 659
10819.91 708
10820.89 713
10821.87 700
10822.85 693
10823.83 683
10824.82 701
10825.80 697
10826.78 690
10827.76 722
10828.75 734
10829.73 726
10830.71 691
10831.69 701
10832.68 746
10833.66 740
10834.64 736
10835.63 717
10836.61 718
10837.59 761
10838.57 737
10839.56 746
10840.54 697
10841.52 738
10842.51 730
10843.49 724
10844.47 721
10845.46 739
10846.44 790
10847.42 778
10848.41 772
10849.39 768
10850.37 781
10851.36 777
10852.34 749
10853.32 772
10854.31 790
10855.29 801
10856.28 806
10857.26 820
10858.24 787
10859.23 790
10860.21 809
10861.20 812
10862.18 800
10863.16 795
10864.15 766
10865.13 809
10866.12 803
10867.10 799
10868.08 836
10869.07 815
10870.05 801
10871.04 801
10872.02 803
10873.01 794
10873.99 802
10874.98 843
10875.96 830
10876.95 874
10877.93 832
10878.92 818
10879.90 814
10880.89 841
10881.87 818
10882.86 798
10883.84 826
10884.83 843
10885.81 848
10886.80 857
10887.78 853
10888.77 857
10889.75 873
10890.74 872
10891.72 875
10892.71 900
10893.69 894
10894.68 895
10895.66 895
10896.65 861
10897.64 866
10898.62 897
10899.61 913
10900.59 950
10901.58 953
10902.56 906
10903.55 923
10904.54 986
10905.52 928
10906.51 940
10907.49 937
10908.48 1010
10909.47 945
10910.45 924
10911.44 960
10912.43 985
10913.41 972
10914.40 1006
10915.39 1043
10916.37 1051
10917.36 1011
10918.35 1049
10919.33 1055
10920.32 1059
10921.31 1068
10922.29 1083
10923.28 1083
10924.27 1069
10925.25 1026
10926.24 1068
10927.23 1080
10928.21 1096
10929.20 1101
10930.19 1100
10931.18 1097
10932.16 1081
10933.15 1119
10934.14 1147
10935.12 1140
10936.11 1118
10937.10 1157
10938.09 1133
10939.07 1188
10940.06 1120
10941.05 1112
10942.04 1195
10943.02 1197
10944.01 1179
10945.00 1195
10945.99 1214
10946.98 1218
10947.96 1245
10948.95 1245
10949.94 1300
10950.93 1301
10951.92 1324
10952.90 1361
10953.89 1426
10954.88 1487
10955.87 1482
10956.86 1540
10957.85 1565
10958.83 1612
10959.82 1702
10960.81 1733
10961.80 1738
10962.79 1708
10963.78 1629
10964.77 1646
10965.75 1704
10966.74 1646
10967.73 1574
10968.72 1552
10969.71 1541
10970.70 1528
10971.69 1486
10972.68 1450
10973.67 1437
10974.66 1429
10975.64 1376
10976.63 1337
10977.62 1340
10978.61 1312
10979.60 1278
10980.59 1338
10981.58 1370
10982.57 1332
10983.56 1345
10984.55 1303
10985.54 1346
10986.53 1373
10987.52 1346
10988.51 1367
10989.50 1401
10990.49 1428
10991.48 1424
10992.47 1466
10993.46 1511
10994.45 1595
10995.44 1648
10996.43 1745
10997.42 1781
10998.41 1880
10999.40 1911
11000.39 1990
11001.38 2003
11002.37 2066
11003.36 2104
11004.35 2096
11005.34 1973
11006.33 1968
11007.32 1969
11008.31 1916
11009.30 1769
11010.30 1698
11011.29 1603
11012.28 1521
11013.27 1454
11014.26 1403
11015.25 1381
11016.24 1276
11017.23 1239
11018.22 1233
11019.21 1194
11020.21 1149
11021.20 1128
11022.19 1112
11023.18 1110
11024.17 1102
11025.16 1096
11026.15 1028
11027.14 1022
11028.14 1027
11029.13 1053
11030.12 1071
11031.11 1022
11032.10 1028
11033.09 1049
11034.09 1035
11035.08 1019
11036.07 997
11037.06 1010
11038.05 991
11039.05 1014
11040.04 1027
11041.03 1002
11042.02 1015
11043.02 1012
11044.01 1011
11045.00 1018
11045.99 1035
11046.98 993
11047.98 988
11048.97 967
11049.96 984
11050.95 961
11051.95 931
11052.94 952
11053.93 932
11054.93 951
11055.92 919
11056.91 927
11057.90 976
11058.90 919
11059.89 930
11060.88 956
11061.88 945
11062.87 963
11063.86 933
11064.86 943
11065.85 941
11066.84 929
11067.84 933
11068.83 939
11069.82 954
11070.82 955
11071.81 944
11072.80 937
11073.80 955
11074.79 967
11075.78 949
11076.78 972
11077.77 948
11078.77 913
11079.76 925
11080.75 914
11081.75 902
11082.74 922
11083.74 924
11084.73 953
11085.72 918
11086.72 885
11087.71 927
11088.71 915
11089.70 889
11090.70 900
11091.69 887
11092.68 886
11093.68 885
11094.67 868
11095.67 868
11096.66 873
11097.66 870
11098.65 889
11099.65 872
11100.64 856
11101.64 874
11102.63 868
11103.63 856
11104.62 845
11105.62 809
11106.61 808
11107.61 843
11108.60 862
11109.60 818
11110.59 839
11111.59 812
11112.58 836
11113.58 856
11114.57 875
11115.57 830
11116.56 797
11117.56 817
11118.56 814
11119.55 802
11120.55 820
11121.54 830
11122.54 831
11123.54 805
11124.53 814
11125.53 823
11126.52 791
11127.52 850
11128.51 792
11129.51 802
11130.51 794
11131.50 827
11132.50 780
11133.50 775
11134.49 797
11135.49 803
11136.49 799
11137.48 782
11138.48 769
11139.47 762
11140.47 788
11141.47 729
11142.46 787
11143.46 762
11144.46 805
11145.46 771
11146.45 804
11147.45 793
11148.45 790
11149.44 786
11150.44 791
11151.44 799
11152.43 768
11153.43 764
11154.43 727
11155.43 767
11156.42 762
11157.42 763
11158.42 772
11159.42 771
11160.41 753
11161.41 772
11162.41 796
11163.41 747
11164.40 765
11165.40 791
11166.40 760
11167.40 785
11168.39 765
11169.39 749
11170.39 735
11171.39 733
11172.39 759
11173.38 729
11174.38 745
11175.38 792
11176.38 748
11177.38 765
11178.38 749
11179.37 761
11180.37 767
11181.37 772
11182.37 789
11183.37 763
11184.37 793
11185.37 775
11186.36 745
11187.36 727
11188.36 750
11189.36 773
11190.36 781
11191.36 767
11192.36 760
11193.36 808
11194.36 789
11195.35 809
11196.35 785
11197.35 787
11198.35 769
11199.35 770
11200.35 798
11201.35 770
11202.35 798
11203.35 806
11204.35 779
11205.35 788
11206.35 786
11207.35 808
11208.35 842
11209.35 849
11210.35 806
11211.35 825
11212.35 848
11213.35 860
11214.35 849
11215.34 798
11216.35 793
11217.35 830
11218.35 826
11219.35 842
11220.35 808
11221.35 813
11222.35 825
11223.35 779
11224.35 776
11225.35 778
11226.35 737
11227.35 798
11228.35 800
11229.35 808
11230.35 788
11231.35 809
11232.35 788
11233.35 816
11234.35 777
11235.35 753
11236.35 787
11237.36 790
11238.36 789
11239.36 782
11240.36 777
11241.36 776
11242.36 844
11243.36 785
11244.36 825
11245.36 784
11246.37 795
11247.37 812
11248.37 819
11249.37 792
11250.37 775
11251.37 795
11252.38 814
11253.38 766
11254.38 822
11255.38 844
11256.38 843
11257.38 849
11258.39 831
11259.39 827
11260.39 846
11261.39 798
11262.39 779
11263.40 834
11264.40 820
11265.40 818
11266.40 825
11267.40 892
11268.41 843
11269.41 866
11270.41 831
11271.41 826
11272.42 815
11273.42 841
11274.42 848
11275.42 869
11276.43 878
11277.43 865
11278.43 928
11279.44 909
11280.44 862
11281.44 875
11282.44 882
11283.45 872
11284.45 861
11285.45 863
11286.46 837
11287.46 834
11288.46 862
11289.47 859
11290.47 834
11291.47 808
11292.48 802
11293.48 827
11294.48 803
11295.49 797
11296.49 790
11297.49 753
11298.50 768
11299.50 747
11300.51 783
11301.51 795
11302.51 795
11303.52 775
11304.52 788
11305.53 761
11306.53 781
11307.53 801
11308.54 789
11309.54 812
11310.55 792
11311.55 775
11312.55 798
11313.56 811
11314.56 801
11315.57 798
11316.57 829
11317.58 859
11318.58 834
11319.59 842
11320.59 808
11321.59 811
11322.60 856
11323.60 805
11324.61 794
11325.61 790
11326.62 830
11327.62 838
11328.63 810
11329.63 806
11330.64 819
11331.64 783
11332.65 832
11333.65 822
11334.66 838
11335.67 808
11336.67 804
11337.68 818
11338.68 865
11339.69 851
11340.69 900
11341.70 869
11342.70 892
11343.71 880
11344.72 930
11345.72 911
11346.73 855
11347.73 854
11348.74 879
11349.74 840
11350.75 866
11351.76 869
11352.76 849
11353.77 814
11354.78 785
11355.78 823
11356.79 803
11357.79 796
11358.80 779
11359.81 754
11360.81 773
11361.82 781
11362.83 793
11363.83 767
11364.84 800
11365.85 764
11366.85 766
11367.86 746
11368.87 748
11369.87 752
11370.88 750
11371.89 741
11372.89 734
11373.90 732
11374.91 739
11375.92 707
11376.92 732
11377.93 736
11378.94 720
11379.94 722
11380.95 707
11381.96 753
11382.97 726
11383.97 721
11384.98 720
11385.99 744
11387.00 749
11388.00 710
11389.01 725
11390.02 688
11391.03 713
11392.04 714
11393.04 734
11394.05 703
11395.06 710
11396.07 722
11397.08 716
11398.08 719
11399.09 722
11400.10 725
11401.11 738
11402.12 737
11403.12 711
11404.13 723
11405.14 732
11406.15 729
11407.16 704
11408.17 730
11409.18 719
11410.18 748
11411.19 719
11412.20 682
11413.21 708
11414.22 726
11415.23 720
11416.24 739
11417.25 750
11418.25 737
11419.26 730
11420.27 691
11421.28 718
11422.29 711
11423.30 733
11424.31 747
11425.32 727
11426.33 706
11427.34 718
11428.35 722
11429.36 739
11430.37 689
11431.38 707
11432.39 696
11433.39 724
11434.40 781
11435.41 772
11436.42 723
11437.43 739
11438.44 704
11439.45 713
11440.46 733
11441.47 725
11442.48 732
11443.49 735
11444.50 741
11445.51 740
11446.52 733
11447.53 767
11448.55 753
11449.56 736
11450.57 747
11451.58 768
11452.59 768
11453.60 746
11454.61 767
11455.62 770
11456.63 742
11457.64 708
11458.65 718
11459.66 733
11460.67 718
11461.68 734
11462.69 745
11463.71 729
11464.72 724
11465.73 750
11466.74 712
11467.75 708
11468.76 798
11469.77 781
11470.78 754
11471.80 749
11472.81 775
11473.82 767
11474.83 764
11475.84 751
11476.85 774
11477.86 754
11478.88 796
11479.89 798
11480.90 757
11481.91 740
11482.92 784
11483.93 776
11484.95 751
11485.96 759
11486.97 782
11487.98 746
11489.00 752
11490.01 752
11491.02 733
11492.03 765
11493.04 736
11494.06 750
11495.07 744
11496.08 767
11497.09 796
11498.11 763
11499.12 756
11500.13 743
11501.14 778
11502.16 761
11503.17 782
11504.18 801
11505.20 796
11506.21 765
11507.22 793
11508.23 789
11509.25 794
11510.26 814
11511.27 823
11512.29 833
11513.30 833
11514.31 822
11515.33 853
11516.34 850
11517.35 857
11518.37 868
11519.38 922
11520.39 926
11521.41 899
11522.42 939
11523.43 926
11524.45 938
11525.46 936
11526.47 973
11527.49 953
11528.50 1012
11529.52 1010
11530.53 1006
11531.54 1033
11532.56 1060
11533.57 1099
11534.59 1098
11535.60 1194
11536.62 1220
11537.63 1259
11538.64 1273
11539.66 1313
11540.67 1327
11541.69 1385
11542.70 1358
11543.72 1370
11544.73 1301
11545.75 1310
11546.76 1305
11547.77 1219
11548.79 1218
11549.80 1213
11550.82 1201
11551.83 1126
11552.85 1084
11553.86 1043
11554.88 980
11555.89 930
11556.91 955
11557.92 917
11558.94 843
11559.95 819
11560.97 804
11561.99 832
11563.00 795
11564.02 769
11565.03 778
11566.05 780
11567.06 802
11568.08 774
11569.09 777
11570.11 785
11571.13 745
11572.14 801
11573.16 795
11574.17 761
11575.19 764
11576.20 742
11577.22 756
11578.24 754
11579.25 729
11580.27 725
11581.29 752
11582.30 737
11583.32 760
11584.33 743
11585.35 731
11586.37 754
11587.38 731
11588.40 704
11589.42 699
11590.43 741
11591.45 752
11592.47 726
11593.48 715
11594.50 734
11595.52 715
11596.53 722
11597.55 740
11598.57 742
11599.58 728
11600.60 767
11601.62 736
11602.64 718
11603.65 760
11604.67 772
11605.69 729
11606.70 758
11607.72 726
11608.74 735
11609.76 734
11610.77 710
11611.79 746
11612.81 720
11613.83 736
11614.84 777
11615.86 749
11616.88 716
11617.90 734
11618.92 730
11619.93 738
11620.95 723
11621.97 730
11622.99 702
11624.01 725
11625.02 712
11626.04 696
11627.06 710
11628.08 742
11629.10 773
11630.11 726
11631.13 695
11632.15 713
11633.17 721
11634.19 695
11635.21 736
11636.23 706
11637.24 704
11638.26 685
11639.28 700
11640.30 691
11641.32 666
11642.34 647
11643.36 671
11644.38 687
11645.39 681
11646.41 698
11647.43 664
11648.45 683
11649.47 671
11650.49 664
11651.51 634
11652.53 657
11653.55 667
11654.57 681
11655.59 688
11656.61 675
11657.63 669
11658.65 611
11659.67 631
11660.69 646
11661.70 660
11662.72 661
11663.74 643
11664.76 638
11665.78 655
11666.80 652
11667.82 634
11668.84 635
11669.86 655
11670.88 665
11671.90 627
11672.92 615
11673.95 641
11674.97 657
11675.99 647
11677.01 627
11678.03 636
11679.05 617
11680.07 619
11681.09 618
11682.11 612
11683.13 626
11684.15 588
11685.17 606
11686.19 623
11687.21 630
11688.23 609
11689.25 630
11690.28 623
11691.30 607
11692.32 628
11693.34 648
11694.36 632
11695.38 588
11696.40 610
11697.42 588
11698.44 623
11699.47 609
11700.49 613
11701.51 609
11702.53 609
11703.55 591
11704.57 620
11705.60 605
11706.62 604
11707.64 584
11708.66 600
11709.68 587
11710.70 612
11711.73 610
11712.75 598
11713.77 591
11714.79 608
11715.81 615
11716.84 590
11717.86 595
11718.88 604
11719.90 577
11720.92 592
11721.95 620
11722.97 585
11723.99 599
11725.01 613
11726.04 596
11727.06 623
11728.08 620
11729.11 625
11730.13 590
11731.15 613
11732.17 603
11733.20 615
11734.22 606
11735.24 625
11736.26 657
11737.29 640
11738.31 621
11739.33 610
11740.36 631
11741.38 609
11742.40 601
11743.43 595
11744.45 597
11745.47 608
11746.50 621
11747.52 613
11748.54 606
11749.57 597
11750.59 626
11751.62 623
11752.64 600
11753.66 603
11754.69 591
11755.71 590
11756.73 595
11757.76 605
11758.78 614
11759.81 635
11760.83 635
11761.85 606
11762.88 617
11763.90 636
11764.93 624
11765.95 640
11766.98 625
11768.00 586
11769.02 610
11770.05 666
11771.07 650
11772.10 644
11773.12 621
11774.15 681
11775.17 621
11776.20 627
11777.22 653
11778.25 670
11779.27 668
11780.30 673
11781.32 638
11782.35 630
11783.37 644
11784.40 669
11785.42 637
11786.45 660
11787.47 682
11788.50 667
11789.52 680
11790.55 696
11791.57 664
11792.60 665
11793.62 665
11794.65 666
11795.67 667
11796.70 656
11797.73 674
11798.75 655
11799.78 693
11800.80 669
11801.83 648
11802.85 660
11803.88 678
11804.91 659
11805.93 656
11806.96 660
11807.98 670
11809.01 657
11810.04 680
11811.06 683
11812.09 679
11813.12 657
11814.14 663
11815.17 665
11816.19 679
11817.22 694
11818.25 697
11819.27 680
11820.30 672
11821.33 686
11822.35 752
11823.38 719
11824.41 724
11825.44 704
11826.46 694
11827.49 687
11828.52 728
11829.54 740
11830.57 721
11831.60 736
11832.62 765
11833.65 748
11834.68 748
11835.71 791
11836.73 750
11837.76 745
11838.79 797
11839.82 750
11840.84 753
11841.87 743
11842.90 773
11843.93 810
11844.95 764
11845.98 764
11847.01 775
11848.04 785
11849.07 826
11850.09 815
11851.12 801
11852.15 827
11853.18 795
11854.21 810
11855.23 839
11856.26 813
11857.29 815
11858.32 845
11859.35 837
11860.38 868
11861.40 854
11862.43 883
11863.46 872
11864.49 892
11865.52 857
11866.55 861
11867.58 841
11868.60 847
11869.63 874
11870.66 888
11871.69 863
11872.72 860
11873.75 933
11874.78 895
11875.81 920
11876.84 894
11877.86 930
11878.89 907
11879.92 939
11880.95 924
11881.98 956
11883.01 949
11884.04 980
11885.07 986
11886.10 981
11887.13 990
11888.16 993
11889.19 1007
11890.22 1046
11891.25 1049
11892.28 1047
11893.31 1061
11894.34 1093
11895.37 1095
11896.40 1088
11897.43 1134
11898.46 1148
11899.49 1193
11900.52 1232
11901.55 1259
11902.58 1259
11903.61 1277
11904.64 1307
11905.67 1289
11906.70 1309
11907.73 1345
11908.76 1353
11909.79 1319
11910.82 1396
11911.85 1334
11912.88 1397
11913.91 1315
11914.94 1337
11915.97 1310
11917.01 1253
11918.04 1217
11919.07 1196
11920.10 1194
11921.13 1233
11922.16 1190
11923.19 1185
11924.22 1156
11925.25 1163
11926.28 1178
11927.32 1285
11928.35 1251
11929.38 1278
11930.41 1297
11931.44 1314
11932.47 1310
11933.50 1343
11934.54 1318
11935.57 1336
11936.60 1290
11937.63 1289
11938.66 1334
11939.70 1324
11940.73 1250
11941.76 1192
11942.79 1213
11943.82 1139
11944.85 1111
11945.89 1101
11946.92 1119
11947.95 1029
11948.98 1015
11950.02 1019
11951.05 1015
11952.08 1019
11953.11 1001
11954.15 999
11955.18 947
11956.21 943
11957.24 960
11958.28 948
11959.31 1006
11960.34 947
11961.37 951
11962.41 948
11963.44 932
11964.47 969
11965.51 945
11966.54 974
11967.57 978
11968.60 955
11969.64 949
11970.67 954
11971.70 970
11972.74 977
11973.77 1001
11974.80 998
11975.84 982
11976.87 1003
11977.90 1012
11978.94 1016
11979.97 1008
11981.00 1031
11982.04 1017
11983.07 1013
11984.11 1017
11985.14 1057
11986.17 1066
11987.21 1041
11988.24 1029
11989.28 1059
11990.31 1063
11991.34 1038
11992.38 1045
11993.41 1054
11994.45 1084
11995.48 1047
11996.51 1057
11997.55 1088
11998.58 1096
11999.62 1081
12000.65 1076
12001.69 1092
12002.72 1070
12003.76 1097
12004.79 1053
12005.82 1103
12006.86 1105
12007.89 1126
12008.93 1151
12009.96 1132
12011.00 1118
12012.03 1109
12013.07 1163
12014.10 1176
12015.14 1181
12016.17 1184
12017.21 1219
12018.24 1250
12019.28 1223
12020.32 1227
12021.35 1177
12022.39 1179
12023.42 1231
12024.46 1229
12025.49 1286
12026.53 1266
12027.56 1260
12028.60 1268
12029.64 1238
12030.67 1202
12031.71 1195
12032.74 1249
12033.78 1209
12034.81 1253
12035.85 1226
12036.89 1248
12037.92 1232
12038.96 1261
12039.99 1237
12041.03 1273
12042.07 1282
12043.10 1262
12044.14 1264
12045.18 1269
12046.21 1264
12047.25 1264
12048.29 1277
12049.32 1282
12050.36 1334
12051.40 1330
12052.43 1380
12053.47 1356
12054.51 1380
12055.54 1417
12056.58 1460
12057.62 1477
12058.65 1446
12059.69 1473
12060.73 1457
12061.76 1430
12062.80 1447
12063.84 1451
12064.88 1435
12065.91 1408
12066.95 1373
12067.99 1351
12069.03 1290
12070.06 1269
12071.10 1271
12072.14 1248
12073.18 1204
12074.21 1199
12075.25 1198
12076.29 1189
12077.33 1175
12078.36 1102
12079.40 1137
12080.44 1114
12081.48 1130
12082.52 1113
12083.55 1117
12084.59 1100
12085.63 1111
12086.67 1080
12087.71 1095
12088.74 1141
12089.78 1159
12090.82 1110
12091.86 1129
12092.90 1121
12093.94 1120
12094.98 1140
12096.01 1141
12097.05 1148
12098.09 1193
12099.13 1224
12100.17 1237
12101.21 1225
12102.25 1246
12103.28 1239
12104.32 1247
12105.36 1296
12106.40 1315
12107.44 1279
12108.48 1309
12109.52 1299
12110.56 1237
12111.60 1226
12112.64 1197
12113.68 1169
12114.72 1156
12115.76 1142
12116.79 1140
12117.83 1127
12118.87 1059
12119.91 1009
12120.95 1033
12121.99 1011
12123.03 988
12124.07 933
12125.11 967
12126.15 931
12127.19 913
12128.23 936
12129.27 913
12130.31 878
12131.35 935
12132.39 932
12133.43 857
12134.47 851
12135.51 862
12136.55 887
12137.59 884
12138.63 842
12139.67 832
12140.71 823
12141.76 849
12142.80 853
12143.84 850
12144.88 855
12145.92 873
12146.96 867
12148.00 829
12149.04 853
12150.08 849
12151.12 805
12152.16 825
12153.20 829
12154.25 810
12155.29 820
12156.33 815
12157.37 807
12158.41 825
12159.45 813
12160.49 790
12161.53 779
12162.58 788
12163.62 778
12164.66 772
12165.70 779
12166.74 793
12167.78 815
12168.82 792
12169.87 757
12170.91 782
12171.95 801
12172.99 822
12174.03 766
12175.08 752
12176.12 773
12177.16 786
12178.20 789
12179.24 759
12180.29 763
12181.33 788
12182.37 792
12183.41 795
12184.46 753
12185.50 751
12186.54 775
12187.58 780
12188.63 735
12189.67 738
12190.71 733
12191.75 741
12192.80 738
12193.84 732
12194.88 740
12195.92 734
12196.97 764
12198.01 753
12199.05 734
12200.10 758
12201.14 699
12202.18 763
12203.23 749
12204.27 742
12205.31 741
12206.36 731
12207.40 711
12208.44 710
12209.49 708
12210.53 690
12211.57 706
12212.62 677
12213.66 703
12214.70 714
12215.75 708
12216.79 707
12217.84 718
12218.88 668
12219.92 681
12220.97 686
12222.01 739
12223.06 676
12224.10 686
12225.14 654
12226.19 675
12227.23 655
12228.28 652
12229.32 695
12230.36 698
12231.41 715
12232.45 721
12233.50 661
12234.54 666
12235.59 649
12236.63 649
12237.68 607
12238.72 644
12239.77 627
12240.81 635
12241.86 676
12242.90 649
12243.94 647
12244.99 641
12246.03 635
12247.08 651
12248.13 632
12249.17 620
12250.22 617
12251.26 684
12252.31 663
12253.35 618
12254.40 607
12255.44 641
12256.49 640
12257.53 645
12258.58 620
12259.62 647
12260.67 626
12261.72 600
12262.76 599
12263.81 595
12264.85 603
12265.90 607
12266.94 658
12267.99 609
12269.04 578
12270.08 599
12271.13 615
12272.17 589
12273.22 576
12274.27 560
12275.31 600
12276.36 583
12277.41 595
12278.45 584
12279.50 587
12280.55 588
12281.59 585
12282.64 570
12283.69 613
12284.73 600
12285.78 616
12286.83 639
12287.87 560
12288.92 571
12289.97 540
12291.01 575
12292.06 597
12293.11 592
12294.15 582
12295.20 567
12296.25 584
12297.30 557
12298.34 583
12299.39 613
12300.44 586
12301.48 584
12302.53 564
12303.58 559
12304.63 576
12305.67 522
12306.72 561
12307.77 537
12308.82 576
12309.87 581
12310.91 576
12311.96 594
12313.01 555
12314.06 555
12315.10 577
12316.15 558
12317.20 571
12318.25 552
12319.30 565
12320.34 563
12321.39 584
12322.44 554
12323.49 571
12324.54 566
12325.59 558
12326.63 527
12327.68 515
12328.73 523
12329.78 558
12330.83 572
12331.88 549
12332.93 556
12333.98 535
12335.02 545
12336.07 544
12337.12 571
12338.17 569
12339.22 549
12340.27 561
12341.32 536
12342.37 555
12343.42 548
12344.47 511
12345.51 538
12346.56 536
12347.61 528
12348.66 534
12349.71 514
12350.76 545
12351.81 531
12352.86 539
12353.91 551
12354.96 541
12356.01 531
12357.06 569
12358.11 545
12359.16 532
12360.21 564
12361.26 510
12362.31 523
12363.36 530
12364.41 531
12365.46 538
12366.51 558
12367.56 545
12368.61 541
12369.66 538
12370.71 488
12371.76 528
12372.81 535
12373.86 566
12374.91 551
12375.96 542
12377.01 546
12378.06 545
12379.11 538
12380.17 512
12381.22 543
12382.27 539
12383.32 541
12384.37 550
12385.42 552
12386.47 525
12387.52 523
12388.57 517
12389.62 519
12390.67 561
12391.73 539
12392.78 548
12393.83 560
12394.88 548
12395.93 556
12396.98 577
12398.03 538
12399.09 543
12400.14 566
12401.19 559
12402.24 561
12403.29 525
12404.34 545
12405.40 530
12406.45 558
12407.50 539
12408.55 537
12409.60 556
12410.66 571
12411.71 561
12412.76 562
12413.81 561
12414.86 558
12415.92 573
12416.97 556
12418.02 565
12419.07 576
12420.13 542
12421.18 569
12422.23 530
12423.28 554
12424.34 552
12425.39 572
12426.44 555
12427.49 550
12428.55 554
12429.60 535
12430.65 587
12431.71 578
12432.76 578
12433.81 573
12434.86 613
12435.92 609
12436.97 594
12438.02 595
12439.08 604
12440.13 579
12441.18 572
12442.24 577
12443.29 592
12444.34 556
12445.40 570
12446.45 557
12447.50 577
12448.56 575
12449.61 584
12450.67 594
12451.72 576
12452.77 565
12453.83 585
12454.88 562
12455.94 602
12456.99 632
12458.04 584
12459.10 584
12460.15 565
12461.21 571
12462.26 583
12463.31 583
12464.37 628
12465.42 583
12466.48 582
12467.53 598
12468.59 571
12469.64 576
12470.70 590
12471.75 593
12472.80 621
12473.86 598
12474.91 635
12475.97 627
12477.02 650
12478.08 643
12479.13 648
12480.19 683
12481.24 671
12482.30 648
12483.35 639
12484.41 629
12485.46 647
12486.52 673
12487.57 649
12488.63 653
12489.69 625
12490.74 655
12491.80 632
12492.85 651
12493.91 645
12494.96 646
12496.02 625
12497.07 638
12498.13 659
12499.19 630
12500.24 622
12501.30 590
12502.35 593
12503.41 623
12504.47 616
12505.52 626
12506.58 640
12507.63 647
12508.69 645
12509.75 610
12510.80 602
12511.86 637
12512.91 631
12513.97 643
12515.03 621
12516.08 593
12517.14 637
12518.20 652
12519.25 644
12520.31 639
12521.37 616
12522.42 637
12523.48 640
12524.54 650
12525.59 624
12526.65 643
12527.71 667
12528.77 640
12529.82 643
12530.88 658
12531.94 650
12532.99 624
12534.05 649
12535.11 650
12536.17 654
12537.22 657
12538.28 631
12539.34 616
12540.40 651
12541.45 644
12542.51 659
12543.57 674
12544.63 682
12545.68 701
12546.74 680
12547.80 672
12548.86 690
12549.92 694
12550.97 694
12552.03 727
12553.09 731
12554.15 703
12555.21 685
12556.26 728
12557.32 709
12558.38 690
12559.44 701
12560.50 703
12561.56 712
12562.61 698
12563.67 707
12564.73 704
12565.79 699
12566.85 676
12567.91 705
12568.97 646
12570.02 660
12571.08 672
12572.14 687
12573.20 660
12574.26 651
12575.32 643
12576.38 628
12577.44 631
12578.50 629
12579.56 644
12580.61 667
12581.67 644
12582.73 627
12583.79 621
12584.85 641
12585.91 651
12586.97 633
12588.03 660
12589.09 644
12590.15 668
12591.21 673
12592.27 644
12593.33 671
12594.39 667
12595.45 644
12596.51 660
12597.57 649
12598.63 660
12599.69 698
12600.75 675
12601.81 717
12602.87 681
12603.93 715
12604.99 672
12606.05 676
12607.11 678
12608.17 711
12609.23 685
12610.29 697
12611.35 703
12612.41 710
12613.47 743
12614.53 700
12615.59 706
12616.66 720
12617.72 712
12618.78 704
12619.84 683
12620.90 737
12621.96 746
12623.02 718
12624.08 739
12625.14 751
12626.20 787
12627.26 833
12628.33 791
12629.39 837
12630.45 764
12631.51 828
12632.57 821
12633.63 827
12634.69 834
12635.76 829
12636.82 833
12637.88 865
12638.94 815
12640.00 811
12641.06 802
12642.13 816
12643.19 820
12644.25 787
12645.31 787
12646.37 742
12647.44 760
12648.50 729
12649.56 700
12650.62 765
12651.68 742
12652.75 748
12653.81 733
12654.87 737
12655.93 733
12657.00 715
12658.06 701
12659.12 719
12660.18 715
12661.25 730
12662.31 703
12663.37 710
12664.43 722
12665.50 738
12666.56 716
12667.62 701
12668.69 702
12669.75 740
12670.81 751
12671.88 732
12672.94 725
12674.00 720
12675.06 714
12676.13 732
12677.19 754
12678.25 747
12679.32 766
12680.38 726
12681.44 775
12682.51 768
12683.57 769
12684.64 750
12685.70 763
12686.76 777
12687.83 769
12688.89 733
12689.95 803
12691.02 764
12692.08 781
12693.15 784
12694.21 741
12695.27 783
12696.34 800
12697.40 791
12698.47 833
12699.53 819
12700.59 812
12701.66 794
12702.72 844
12703.79 834
12704.85 855
12705.92 895
12706.98 836
12708.05 826
12709.11 874
12710.18 856
12711.24 871
12712.30 889
12713.37 885
12714.43 914
12715.50 884
12716.56 878
12717.63 873
12718.69 893
12719.76 866
12720.82 864
12721.89 881
12722.95 934
12724.02 927
12725.09 940
12726.15 909
12727.22 896
12728.28 909
12729.35 960
12730.41 959
12731.48 963
12732.54 941
12733.61 995
12734.68 996
12735.74 980
12736.81 1037
12737.87 1013
12738.94 977
12740.00 1001
12741.07 961
12742.14 987
12743.20 959
12744.27 932
12745.33 932
12746.40 932
12747.47 900
12748.53 901
12749.60 882
12750.67 849
12751.73 809
12752.80 796
12753.87 792
12754.93 809
12756.00 817
12757.07 776
12758.13 773
12759.20 757
12760.27 742
12761.33 781
12762.40 749
12763.47 752
12764.53 761
12765.60 745
12766.67 736
12767.73 749
12768.80 775
12769.87 754
12770.94 733
12772.00 731
12773.07 743
12774.14 733
12775.21 708
12776.27 736
12777.34 716
12778.41 709
12779.48 693
12780.54 685
12781.61 692
12782.68 727
12783.75 739
12784.81 727
12785.88 722
12786.95 714
12788.02 702
12789.09 703
12790.15 679
12791.22 665
12792.29 664
12793.36 669
12794.43 676
12795.49 648
12796.56 683
12797.63 689
12798.70 662
12799.77 669
12800.84 661
12801.90 689
12802.97 671
12804.04 684
12805.11 663
12806.18 659
12807.25 663
12808.32 702
12809.39 662
12810.45 660
12811.52 671
12812.59 682
12813.66 695
12814.73 720
12815.80 697
12816.87 688
12817.94 690
12819.01 715
12820.08 677
12821.15 693
12822.21 698
12823.28 689
12824.35 690
12825.42 725
12826.49 728
12827.56 668
12828.63 689
12829.70 654
12830.77 718
12831.84 706
12832.91 678
12833.98 683
12835.05 667
12836.12 669
12837.19 653
12838.26 655
12839.33 664
12840.40 660
12841.47 642
12842.54 620
12843.61 622
12844.68 584
12845.75 613
12846.82 629
12847.89 641
12848.96 610
12850.03 604
12851.10 641
12852.18 639
12853.25 607
12854.32 603
12855.39 617
12856.46 587
12857.53 590
12858.60 599
12859.67 582
12860.74 624
12861.81 576
12862.88 582
12863.96 585
12865.03 563
12866.10 550
12867.17 553
12868.24 586
12869.31 593
12870.38 562
12871.45 575
12872.53 566
12873.60 574
12874.67 544
12875.74 553
12876.81 529
12877.88 526
12878.96 536
12880.03 563
12881.10 549
12882.17 548
12883.24 587
12884.31 581
12885.39 594
12886.46 586
12887.53 573
12888.60 525
12889.68 576
12890.75 567
12891.82 542
12892.89 540
12893.96 543
12895.04 562
12896.11 560
12897.18 537
12898.25 541
12899.33 528
12900.40 517
12901.47 523
12902.54 527
12903.62 525
12904.69 512
12905.76 519
12906.84 542
12907.91 524
12908.98 517
12910.06 516
12911.13 541
12912.20 513
12913.27 533
12914.35 525
12915.42 516
12916.49 531
12917.57 517
12918.64 516
12919.71 502
12920.79 506
12921.86 536
12922.94 513
12924.01 498
12925.08 524
12926.16 501
12927.23 516
12928.30 512
12929.38 492
12930.45 515
12931.53 517
12932.60 510
12933.67 490
12934.75 485
12935.82 476
12936.90 506
12937.97 472
12939.04 507
12940.12 516
12941.19 506
12942.27 473
12943.34 480
12944.42 483
12945.49 463
12946.56 498
12947.64 482
12948.71 497
12949.79 496
12950.86 489
12951.94 482
12953.01 496
12954.09 519
12955.16 499
12956.24 458
12957.31 469
12958.39 479
12959.46 505
12960.54 474
12961.61 489
12962.69 477
12963.76 477
12964.84 469
12965.91 463
12966.99 470
12968.07 464
12969.14 504
12970.22 481
12971.29 483
12972.37 472
12973.44 464
12974.52 468
12975.59 497
12976.67 479
12977.75 460
12978.82 490
12979.90 469
12980.97 495
12982.05 516
12983.13 512
12984.20 479
12985.28 486
12986.35 515
12987.43 481
12988.51 478
12989.58 466
12990.66 514
12991.74 513
12992.81 504
12993.89 479
12994.97 500
12996.04 495
12997.12 491
12998.20 481
12999.27 519
13000.35 500
13001.43 504
13002.50 476
13003.58 473
13004.66 497
13005.73 494
13006.81 511
13007.89 485
13008.97 477
13010.04 470
13011.12 498
13012.20 498
13013.27 494
13014.35 491
13015.43 476
13016.51 515
13017.58 477
13018.66 479
13019.74 492
13020.82 479
13021.89 490
13022.97 491
13024.05 498
13025.13 496
13026.21 462
13027.28 456
13028.36 483
13029.44 492
13030.52 491
13031.60 502
13032.67 484
13033.75 486
13034.83 464
13035.91 491
13036.99 485
13038.07 509
13039.14 473
13040.22 531
13041.30 502
13042.38 538
13043.46 508
13044.54 512
13045.62 515
13046.69 494
13047.77 508
13048.85 491
13049.93 508
13051.01 485
13052.09 486
13053.17 494
13054.25 487
13055.33 497
13056.40 516
13057.48 482
13058.56 510
13059.64 496
13060.72 503
13061.80 481
13062.88 472
13063.96 492
13065.04 488
13066.12 485
13067.20 502
13068.28 481
13069.36 502
13070.44 502
13071.52 494
13072.60 474
13073.68 479
13074.76 472
13075.84 517
13076.92 472
13078.00 481
13079.08 497
13080.16 492
13081.24 486
13082.32 470
13083.40 465
13084.48 512
13085.56 492
13086.64 516
13087.72 472
13088.80 477
13089.88 482
13090.96 477
13092.04 490
13093.12 461
13094.20 466
13095.28 481
13096.36 494
13097.44 491
13098.52 476
13099.61 477
13100.69 493
13101.77 510
13102.85 490
13103.93 502
13105.01 518
13106.09 519
13107.17 499
13108.25 481
13109.34 485
13110.42 501
13111.50 510
13112.58 498
13113.66 509
13114.74 510
13115.82 516
13116.91 514
13117.99 534
13119.07 498
13120.15 497
13121.23 534
13122.31 529
13123.40 514
13124.48 492
13125.56 535
13126.64 524
13127.72 526
13128.81 543
13129.89 501
13130.97 545
13132.05 533
13133.14 518
13134.22 518
13135.30 518
13136.38 522
13137.47 517
13138.55 519
13139.63 520
13140.71 498
13141.80 534
13142.88 523
13143.96 516
13145.04 500
13146.13 527
13147.21 523
13148.29 510
13149.38 546
13150.46 531
13151.54 530
13152.62 495
13153.71 497
13154.79 504
13155.87 524
13156.96 514
13158.04 506
13159.12 506
13160.21 539
13161.29 527
13162.37 509
13163.46 517
13164.54 526
13165.62 521
13166.71 537
13167.79 533
13168.88 522
13169.96 532
13171.04 534
13172.13 535
13173.21 539
13174.30 525
13175.38 536
13176.46 554
13177.55 538
13178.63 517
13179.72 525
13180.80 548
13181.88 570
13182.97 539
13184.05 551
13185.14 529
13186.22 534
13187.31 540
13188.39 528
13189.48 515
13190.56 526
13191.65 521
13192.73 555
13193.81 546
13194.90 542
13195.98 587
13197.07 566
13198.15 558
13199.24 556
13200.32 549
13201.41 577
13202.49 573
13203.58 562
13204.67 530
13205.75 577
13206.84 570
13207.92 582
13209.01 543
13210.09 562
13211.18 550
13212.26 561
13213.35 566
13214.43 564
13215.52 546
13216.61 520
13217.69 544
13218.78 572
13219.86 572
13220.95 545
13222.04 549
13223.12 538
13224.21 564
13225.29 540
13226.38 539
13227.47 558
13228.55 547
13229.64 586
13230.72 590
13231.81 576
13232.90 570
13233.98 575
13235.07 591
13236.16 583
13237.24 576
13238.33 585
13239.42 578
13240.50 588
13241.59 585
13242.68 602
13243.76 602
13244.85 587
13245.94 575
13247.02 596
13248.11 598
13249.20 611
13250.29 589
13251.37 592
13252.46 606
13253.55 590
13254.63 622
13255.72 636
13256.81 629
13257.90 611
13258.98 616
13260.07 655
13261.16 650
13262.25 639
13263.33 656
13264.42 660
13265.51 665
13266.60 628
13267.69 622
13268.77 639
13269.86 666
13270.95 646
13272.04 642
13273.13 680
13274.21 673
13275.30 683
13276.39 661
13277.48 674
13278.57 689
13279.65 686
13280.74 719
13281.83 700
13282.92 695
13284.01 731
13285.10 723
13286.19 715
13287.27 712
13288.36 705
13289.45 759
13290.54 725
13291.63 738
13292.72 702
13293.81 692
13294.90 739
13295.98 759
13297.07 754
13298.16 766
13299.25 719
13300.34 757
13301.43 743
13302.52 736
13303.61 771
13304.70 753
13305.79 758
13306.88 792
13307.97 814
13309.06 806
13310.15 782
13311.24 819
13312.32 795
13313.41 800
13314.50 810
13315.59 847
13316.68 839
13317.77 845
13318.86 849
13319.95 856
13321.04 814
13322.13 835
13323.22 863
13324.31 869
13325.40 867
13326.49 849
13327.58 871
13328.68 855
13329.77 891
13330.86 865
13331.95 846
13333.04 847
13334.13 875
13335.22 857
13336.31 857
13337.40 880
13338.49 899
13339.58 940
13340.67 916
13341.76 911
13342.85 926
13343.94 894
13345.04 909
13346.13 934
13347.22 920
13348.31 901
13349.40 909
13350.49 931
13351.58 953
13352.67 914
13353.77 913
13354.86 930
13355.95 912
13357.04 931
13358.13 967
13359.22 964
13360.31 961
13361.41 962
13362.50 965
13363.59 998
13364.68 1003
13365.77 989
13366.87 1032
13367.96 1009
13369.05 1043
13370.14 1041
13371.23 1042
13372.33 1043
13373.42 1036
13374.51 1045
13375.60 1035
13376.69 1023
13377.79 1038
13378.88 1014
13379.97 988
13381.06 1012
13382.16 963
13383.25 962
13384.34 944
13385.43 909
13386.53 925
13387.62 915
13388.71 875
13389.81 881
13390.90 854
13391.99 883
13393.08 839
13394.18 830
13395.27 826
13396.36 841
13397.46 852
13398.55 790
13399.64 823
13400.74 793
13401.83 787
13402.92 794
13404.02 785
13405.11 789
13406.20 784
13407.30 787
13408.39 814
13409.48 816
13410.58 823
13411.67 779
13412.77 789
13413.86 806
13414.95 794
13416.05 773
13417.14 782
13418.23 814
13419.33 819
13420.42 793
13421.52 802
13422.61 791
13423.71 801
13424.80 792
13425.89 788
13426.99 842
13428.08 839
13429.18 805
13430.27 789
13431.37 798
13432.46 825
13433.56 807
13434.65 833
13435.74 824
13436.84 803
13437.93 834
13439.03 848
13440.12 848
13441.22 842
13442.31 866
13443.41 838
13444.50 837
13445.60 878
13446.69 857
13447.79 852
13448.88 845
13449.98 870
13451.08 861
13452.17 838
13453.27 868
13454.36 876
13455.46 887
13456.55 891
13457.65 887
13458.74 904
13459.84 895
13460.94 901
13462.03 932
13463.13 926
13464.22 926
13465.32 938
13466.41 930
13467.51 929
13468.61 926
13469.70 866
13470.80 918
13471.90 930
13472.99 951
13474.09 927
13475.18 929
13476.28 995
13477.38 975
13478.47 993
13479.57 1009
13480.67 986
13481.76 995
13482.86 994
13483.96 1011
13485.05 970
13486.15 972
13487.25 993
13488.34 1009
13489.44 1003
13490.54 995
13491.63 984
13492.73 1027
13493.83 1000
13494.93 1060
13496.02 1096
13497.12 1051
13498.22 1062
13499.31 1077
13500.41 1075
13501.51 1073
13502.61 1078
13503.70 1129
13504.80 1099
13505.90 1106
13507.00 1122
13508.09 1069
13509.19 1112
13510.29 1087
13511.39 1114
13512.49 1099
13513.58 1094
13514.68 1123
13515.78 1107
13516.88 1072
13517.98 1037
13519.07 1028
13520.17 1038
13521.27 1029
13522.37 1024
13523.47 1029
13524.57 983
13525.66 965
13526.76 952
13527.86 983
13528.96 964
13530.06 964
13531.16 967
13532.25 985
13533.35 976
13534.45 944
13535.55 950
13536.65 942
13537.75 958
13538.85 928
13539.95 898
13541.05 899
13542.14 889
13543.24 886
13544.34 850
13545.44 862
13546.54 880
13547.64 840
13548.74 865
13549.84 840
13550.94 843
13552.04 825
13553.14 835
13554.24 802
13555.34 825
13556.44 815
13557.54 778
13558.64 782
13559.74 791
13560.84 809
13561.94 779
13563.04 781
13564.13 767
13565.23 767
13566.34 772
13567.44 743
13568.54 755
13569.64 763
13570.74 730
13571.84 723
13572.94 738
13574.04 724
13575.14 784
13576.24 716
13577.34 747
13578.44 776
13579.54 716
13580.64 722
13581.74 707
13582.84 771
13583.94 772
13585.04 750
13586.14 740
13587.24 704
13588.35 713
13589.45 751
13590.55 736
13591.65 712
13592.75 726
13593.85 755
13594.95 759
13596.05 777
13597.15 763
13598.26 791
13599.36 785
13600.46 753
13601.56 717
13602.66 730
13603.76 733
13604.86 752
13605.97 739
13607.07 722
13608.17 744
13609.27 724
13610.37 739
13611.47 739
13612.58 753
13613.68 744
13614.78 743
13615.88 750
13616.98 706
13618.09 735
13619.19 744
13620.29 739
13621.39 743
13622.50 744
13623.60 747
13624.70 745
13625.80 725
13626.91 763
13628.01 750
13629.11 709
13630.21 722
13631.32 731
13632.42 747
13633.52 760
13634.62 736
13635.73 737
13636.83 751
13637.93 715
13639.04 741
13640.14 744
13641.24 776
13642.35 722
13643.45 715
13644.55 729
13645.65 748
13646.76 768
13647.86 715
13648.96 732
13650.07 753
13651.17 750
13652.28 755
13653.38 732
13654.48 737
13655.59 722
13656.69 722
13657.79 709
13658.90 702
13660.00 742
13661.11 723
13662.21 717
13663.31 700
13664.42 712
13665.52 717
13666.63 759
13667.73 742
13668.83 705
13669.94 686
13671.04 740
13672.15 724
13673.25 714
13674.36 710
13675.46 662
13676.56 733
13677.67 711
13678.77 720
13679.88 719
13680.98 736
13682.09 725
13683.19 758
13684.30 743
13685.40 733
13686.51 720
13687.61 733
13688.72 757
13689.82 710
13690.93 708
13692.03 726
13693.14 745
13694.24 721
13695.35 714
13696.45 728
13697.56 743
13698.66 729
13699.77 767
13700.87 766
13701.98 783
13703.09 725
13704.19 748
13705.30 719
13706.40 771
13707.51 778
13708.61 747
13709.72 805
13710.83 777
13711.93 764
13713.04 791
13714.14 822
13715.25 777
13716.36 805
13717.46 776
13718.57 803
13719.67 833
13720.78 810
13721.89 791
13722.99 821
13724.10 851
13725.21 856
13726.31 843
13727.42 851
13728.53 853
13729.63 850
13730.74 865
13731.85 853
13732.95 866
13734.06 935
13735.17 905
13736.27 895
13737.38 880
13738.49 900
13739.59 930
13740.70 935
13741.81 944
13742.92 962
13744.02 963
13745.13 969
13746.24 977
13747.35 969
13748.45 991
13749.56 989
13750.67 1008
13751.78 982
13752.88 1008
13753.99 1030
13755.10 1041
13756.21 1053
13757.31 1057
13758.42 1065
13759.53 1086
13760.64 1145
13761.75 1144
13762.85 1148
13763.96 1161
13765.07 1174
13766.18 1222
13767.29 1249
13768.39 1247
13769.50 1254
13770.61 1309
13771.72 1356
13772.83 1335
13773.94 1329
13775.04 1353
13776.15 1396
13777.26 1391
13778.37 1361
13779.48 1363
13780.59 1364
13781.70 1380
13782.80 1293
13783.91 1329
13785.02 1328
13786.13 1238
13787.24 1237
13788.35 1215
13789.46 1163
13790.57 1122
13791.68 1082
13792.79 1092
13793.90 1079
13795.00 1006
13796.11 983
13797.22 968
13798.33 896
13799.44 910
13800.55 953
13801.66 947
13802.77 900
13803.88 856
13804.99 882
13806.10 863
13807.21 841
13808.32 847
13809.43 834
13810.54 836
13811.65 793
13812.76 834
13813.87 811
13814.98 823
13816.09 800
13817.20 818
13818.31 811
13819.42 792
13820.53 810
13821.64 790
13822.75 770
13823.86 774
13824.97 787
13826.08 794
13827.19 771
13828.30 784
13829.41 748
13830.53 786
13831.64 778
13832.75 758
13833.86 764
13834.97 758
13836.08 799
13837.19 780
13838.30 742
13839.41 767
13840.52 772
13841.64 751
13842.75 773
13843.86 757
13844.97 784
13846.08 809
13847.19 780
13848.30 778
13849.41 749
13850.53 761
13851.64 776
13852.75 774
13853.86 787
13854.97 798
13856.08 790
13857.20 810
13858.31 824
13859.42 817
13860.53 776
13861.64 794
13862.76 796
13863.87 798
13864.98 775
13866.09 781
13867.20 777
13868.32 845
13869.43 803
13870.54 798
13871.65 820
13872.77 789
13873.88 806
13874.99 824
13876.10 828
13877.22 810
13878.33 779
13879.44 767
13880.55 805
13881.67 824
13882.78 833
13883.89 884
13885.01 821
13886.12 838
13887.23 854
13888.34 882
13889.46 867
13890.57 861
13891.68 869
13892.80 862
13893.91 864
13895.02 874
13896.14 899
13897.25 908
13898.36 914
13899.48 886
13900.59 899
13901.70 866
13902.82 908
13903.93 896
13905.05 879
13906.16 866
13907.27 881
13908.39 875
13909.50 847
13910.61 828
13911.73 799
13912.84 814
13913.96 825
13915.07 803
13916.19 798
13917.30 793
13918.41 808
13919.53 795
13920.64 770
13921.76 777
13922.87 786
13923.99 763
13925.10 758
13926.21 729
13927.33 741
13928.44 739
13929.56 744
13930.67 775
13931.79 743
13932.90 741
13934.02 728
13935.13 772
13936.25 752
13937.36 732
13938.48 721
13939.59 747
13940.71 712
13941.82 737
13942.94 719
13944.05 677
13945.17 692
13946.28 714
13947.40 699
13948.52 708
13949.63 697
13950.75 695
13951.86 729
13952.98 714
13954.09 679
13955.21 716
13956.32 718
13957.44 732
13958.56 690
13959.67 655
13960.79 703
13961.90 703
13963.02 669
13964.14 715
13965.25 742
13966.37 710
13967.48 689
13968.60 725
13969.72 724
13970.83 714
13971.95 671
13973.07 697
13974.18 670
13975.30 696
13976.42 709
13977.53 683
13978.65 685
13979.77 708
13980.88 687
13982.00 690
13983.12 715
13984.23 749
13985.35 725
13986.47 691
13987.58 732
13988.70 727
13989.82 702
13990.94 733
13992.05 733
13993.17 704
13994.29 697
13995.40 711
13996.52 713
13997.64 736
13998.76 697
13999.87 695
14000.99 733
14002.11 745
14003.23 726
14004.35 690
14005.46 701
14006.58 696
14007.70 713
14008.82 727
14009.93 738
14011.05 715
14012.17 733
14013.29 709
14014.41 729
14015.52 754
14016.64 730
14017.76 720
14018.88 740
14020.00 746
14021.12 737
14022.23 722
14023.35 748
14024.47 735
14025.59 734
14026.71 754
14027.83 738
14028.95 739
14030.06 723
14031.18 743
14032.30 740
14033.42 725
14034.54 717
14035.66 735
14036.78 736
14037.90 758
14039.02 750
14040.14 734
14041.25 750
14042.37 768
14043.49 785
14044.61 815
14045.73 802
14046.85 774
14047.97 801
14049.09 797
14050.21 801
14051.33 761
14052.45 792
14053.57 829
14054.69 832
14055.81 817
14056.93 801
14058.05 815
14059.17 828
14060.29 844
14061.41 840
14062.53 819
14063.65 848
14064.77 862
14065.89 855
14067.01 867
14068.13 875
14069.25 886
14070.37 853
14071.49 887
14072.61 902
14073.73 921
14074.85 923
14075.97 948
14077.09 962
14078.21 961
14079.33 968
14080.45 967
14081.57 925
14082.69 951
14083.82 979
14084.94 1018
14086.06 974
14087.18 891
14088.30 971
14089.42 956
14090.54 966
14091.66 972
14092.78 963
14093.91 999
14095.03 1001
14096.15 1007
14097.27 995
14098.39 985
14099.51 964
14100.63 966
14101.76 999
14102.88 963
14104.00 904
14105.12 958
14106.24 954
14107.36 960
14108.49 953
14109.61 956
14110.73 945
14111.85 939
14112.97 960
14114.10 932
14115.22 913
14116.34 929
14117.46 919
14118.58 895
14119.71 897
14120.83 872
14121.95 877
14123.07 847
14124.20 811
14125.32 847
14126.44 843
14127.56 838
14128.69 827
14129.81 826
14130.93 814
14132.06 792
14133.18 801
14134.30 831
14135.42 792
14136.55 794
14137.67 837
14138.79 840
14139.92 809
14141.04 826
14142.16 795
14143.29 764
14144.41 784
14145.53 789
14146.66 793
14147.78 767
14148.90 771
14150.03 802
14151.15 760
14152.27 766
14153.40 747
14154.52 748
14155.64 759
14156.77 770
14157.89 782
14159.02 767
14160.14 772
14161.26 759
14162.39 796
14163.51 782
14164.64 742
14165.76 735
14166.88 773
14168.01 754
14169.13 722
14170.26 758
14171.38 768
14172.51 771
14173.63 744
14174.75 739
14175.88 706
14177.00 713
14178.13 709
14179.25 725
14180.38 752
14181.50 725
14182.63 759
14183.75 742
14184.88 696
14186.00 692
14187.13 710
14188.25 739
14189.38 723
14190.50 670
14191.63 700
14192.75 702
14193.88 727
14195.00 717
14196.13 665
14197.25 704
14198.38 696
14199.50 708
14200.63 718
14201.76 709
14202.88 702
14204.01 684
14205.13 727
14206.26 728
14207.38 690
14208.51 683
14209.64 696
14210.76 708
14211.89 679
14213.01 691
14214.14 690
14215.27 633
14216.39 690
14217.52 696
14218.64 711
14219.77 693
14220.90 651
14222.02 658
14223.15 687
14224.28 667
14225.40 689
14226.53 693
14227.66 661
14228.78 646
14229.91 658
14231.04 656
14232.16 648
14233.29 675
14234.42 671
14235.54 655
14236.67 644
14237.80 622
14238.92 587
14240.05 639
14241.18 656
14242.31 652
14243.43 626
14244.56 599
14245.69 619
14246.82 638
14247.94 634
14249.07 630
14250.20 614
14251.33 626
14252.45 607
14253.58 613
14254.71 630
14255.84 646
14256.96 642
14258.09 636
14259.22 625
14260.35 631
14261.47 614
14262.60 611
14263.73 603
14264.86 613
14265.99 605
14267.12 608
14268.24 611
14269.37 587
14270.50 597
14271.63 605
14272.76 608
14273.89 612
14275.01 603
14276.14 579
14277.27 579
14278.40 598
14279.53 589
14280.66 583
14281.79 608
14282.91 569
14284.04 573
14285.17 570
14286.30 575
14287.43 601
14288.56 576
14289.69 567
14290.82 593
14291.95 561
14293.08 540
14294.20 547
14295.33 567
14296.46 573
14297.59 553
14298.72 534
14299.85 547
14300.98 572
14302.11 552
14303.24 544
14304.37 533
14305.50 572
14306.63 563
14307.76 553
14308.89 543
14310.02 546
14311.15 533
14312.28 577
14313.41 540
14314.54 527
14315.67 526
14316.80 511
14317.93 510
14319.06 531
14320.19 545
14321.32 550
14322.45 542
14323.58 543
14324.71 538
14325.84 527
14326.97 524
14328.10 551
14329.23 510
14330.36 523
14331.49 543
14332.62 529
14333.76 529
14334.89 529
14336.02 528
14337.15 492
14338.28 513
14339.41 503
14340.54 513
14341.67 503
14342.80 519
14343.93 513
14345.07 502
14346.20 493
14347.33 467
14348.46 521
14349.59 523
14350.72 509
14351.85 487
14352.99 497
14354.12 477
14355.25 503
14356.38 508
14357.51 514
14358.64 497
14359.78 466
14360.91 520
14362.04 498
14363.17 515
14364.30 485
14365.44 500
14366.57 513
14367.70 507
14368.83 473
14369.96 509
14371.10 523
14372.23 501
14373.36 533
14374.49 506
14375.63 512
14376.76 498
14377.89 500
14379.02 483
14380.16 483
14381.29 510
14382.42 549
14383.55 482
14384.69 504
14385.82 495
14386.95 510
14388.09 491
14389.22 482
14390.35 493
14391.49 520
14392.62 481
14393.75 507
14394.89 518
14396.02 504
14397.15 495
14398.28 494
14399.42 510
14400.55 511
14401.69 499
14402.82 500
14403.95 515
14405.09 500
14406.22 472
14407.35 522
14408.49 510
14409.62 502
14410.75 500
14411.89 491
14413.02 511
14414.16 500
14415.29 491
14416.42 523
14417.56 496
14418.69 475
14419.83 478
14420.96 504
14422.10 508
14423.23 499
14424.36 518
14425.50 535
14426.63 505
14427.77 539
14428.90 528
14430.04 545
14431.17 530
14432.31 513
14433.44 519
14434.58 512
14435.71 530
14436.85 526
14437.98 525
14439.12 552
14440.25 561
14441.39 505
14442.52 516
14443.66 517
14444.79 518
14445.93 550
14447.06 535
14448.20 539
14449.33 555
14450.47 531
14451.60 557
14452.74 545
14453.87 532
14455.01 526
14456.14 539
14457.28 533
14458.42 521
14459.55 505
14460.69 545
14461.82 555
14462.96 547
14464.10 534
14465.23 543
14466.37 545
14467.50 558
14468.64 549
14469.78 586
14470.91 543
14472.05 569
14473.18 547
14474.32 596
14475.46 575
14476.59 539
14477.73 569
14478.87 562
14480.00 577
14481.14 563
14482.28 544
14483.41 542
14484.55 567
14485.69 574
14486.82 533
14487.96 558
14489.10 549
14490.23 540
14491.37 524
14492.51 525
14493.65 523
14494.78 521
14495.92 533
14497.06 567
14498.19 538
14499.33 536
14500.47 516
14501.61 531
14502.74 541
14503.88 544
14505.02 503
14506.16 524
14507.29 521
14508.43 520
14509.57 532
14510.71 557
14511.85 529
14512.98 531
14514.12 550
14515.26 514
14516.40 516
14517.54 534
14518.67 533
14519.81 534
14520.95 542
14522.09 511
14523.23 518
14524.36 516
14525.50 510
14526.64 525
14527.78 506
14528.92 499
14530.06 513
14531.19 507
14532.33 539
14533.47 518
14534.61 519
14535.75 535
14536.89 539
14538.03 517
14539.17 489
14540.31 507
14541.44 518
14542.58 512
14543.72 509
14544.86 516
14546.00 507
14547.14 528
14548.28 517
14549.42 521
14550.56 535
14551.70 520
14552.84 540
14553.98 557
14555.12 551
14556.25 517
14557.39 517
14558.53 545
14559.67 518
14560.81 543
14561.95 556
14563.09 555
14564.23 570
14565.37 538
14566.51 560
14567.65 568
14568.79 541
14569.93 534
14571.07 533
14572.21 590
14573.35 588
14574.49 557
14575.63 531
14576.77 564
14577.92 550
14579.06 565
14580.20 588
14581.34 562
14582.48 554
14583.62 583
14584.76 579
14585.90 577
14587.04 601
14588.18 572
14589.32 599
14590.46 613
14591.60 608
14592.74 586
14593.89 570
14595.03 608
14596.17 602
14597.31 588
14598.45 569
14599.59 605
14600.73 642
14601.87 642
14603.02 618
14604.16 612
14605.30 620
14606.44 628
14607.58 662
14608.72 675
14609.86 642
14611.01 656
14612.15 634
14613.29 652
14614.43 669
14615.57 662
14616.72 650
14617.86 666
14619.00 691
14620.14 674
14621.28 653
14622.43 676
14623.57 701
14624.71 744
14625.85 715
14627.00 744
14628.14 727
14629.28 717
14630.42 746
14631.56 744
14632.71 754
14633.85 743
14634.99 772
14636.14 800
14637.28 799
14638.42 821
14639.56 791
14640.71 760
14641.85 790
14642.99 819
14644.14 775
14645.28 789
14646.42 750
14647.56 768
14648.71 748
14649.85 742
14650.99 744
14652.14 704
14653.28 651
14654.42 684
14655.57 696
14656.71 656
14657.85 630
14659.00 613
14660.14 623
14661.29 603
14662.43 590
14663.57 560
14664.72 559
14665.86 545
14667.00 558
14668.15 545
14669.29 536
14670.44 556
14671.58 543
14672.73 543
14673.87 539
14675.01 537
14676.16 514
14677.30 520
14678.45 520
14679.59 519
14680.74 496
14681.88 541
14683.02 539
14684.17 547
14685.31 515
14686.46 526
14687.60 547
14688.75 475
14689.89 459
14691.04 448
14692.18 476
14693.33 465
14694.47 505
14695.62 478
14696.76 477
14697.91 470
14699.05 479
14700.20 468
14701.34 486
14702.49 470
14703.63 477
14704.78 487
14705.92 479
14707.07 426
14708.22 459
14709.36 499
14710.51 484
14711.65 508
14712.80 481
14713.94 483
14715.09 471
14716.23 452
14717.38 468
14718.53 482
14719.67 449
14720.82 465
14721.96 495
14723.11 486
14724.26 494
14725.40 480
14726.55 495
14727.70 470
14728.84 500
14729.99 463
14731.13 444
14732.28 439
14733.43 493
14734.57 468
14735.72 440
14736.87 447
14738.01 464
14739.16 449
14740.31 428
14741.45 475
14742.60 464
14743.75 452
14744.89 430
14746.04 456
14747.19 461
14748.34 458
14749.48 461
14750.63 456
14751.78 454
14752.92 442
14754.07 432
14755.22 442
14756.37 430
14757.51 452
14758.66 443
14759.81 439
14760.96 446
14762.10 442
14763.25 436
14764.40 430
14765.55 441
14766.70 430
14767.84 450
14768.99 421
14770.14 426
14771.29 411
14772.43 427
14773.58 435
14774.73 428
14775.88 418
14777.03 421
14778.18 423
14779.32 432
14780.47 414
14781.62 416
14782.77 399
14783.92 408
14785.07 405
14786.21 416
14787.36 402
14788.51 404
14789.66 409
14790.81 398
14791.96 387
14793.11 392
14794.26 395
14795.40 398
14796.55 406
14797.70 419
14798.85 394
14800.00 393
14801.15 402
14802.30 399
14803.45 397
14804.60 381
14805.75 387
14806.90 393
14808.05 393
14809.19 384
14810.34 409
14811.49 408
14812.64 414
14813.79 400
14814.94 365
14816.09 381
14817.24 378
14818.39 394
14819.54 379
14820.69 390
14821.84 388
14822.99 379
14824.14 393
14825.29 390
14826.44 362
14827.59 371
14828.74 400
14829.89 394
14831.04 389
14832.19 382
14833.34 382
14834.49 378
14835.64 373
14836.79 377
14837.95 376
14839.10 380
14840.25 365
14841.40 391
14842.55 365
14843.70 355
14844.85 361
14846.00 386
14847.15 373
14848.30 362
14849.45 350
14850.60 372
14851.76 385
14852.91 381
14854.06 371
14855.21 351
14856.36 372
14857.51 367
14858.66 358
14859.81 346
14860.97 342
14862.12 351
14863.27 352
14864.42 353
14865.57 340
14866.72 369
14867.88 368
14869.03 335
14870.18 359
14871.33 343
14872.48 353
14873.64 369
14874.79 352
14875.94 362
14877.09 367
14878.24 348
14879.40 321
14880.55 362
14881.70 347
14882.85 354
14884.00 350
14885.16 352
14886.31 329
14887.46 375
14888.61 350
14889.77 356
14890.92 349
14892.07 373
14893.23 366
14894.38 357
14895.53 374
14896.68 373
14897.84 369
14898.99 350
14900.14 361
14901.30 366
14902.45 374
14903.60 361
14904.75 325
14905.91 358
14907.06 336
14908.21 348
14909.37 377
14910.52 359
14911.67 389
14912.83 357
14913.98 339
14915.14 376
14916.29 340
14917.44 340
14918.60 365
14919.75 353
14920.90 358
14922.06 357
14923.21 355
14924.37 361
14925.52 365
14926.67 344
14927.83 374
14928.98 343
14930.14 339
14931.29 350
14932.44 353
14933.60 359
14934.75 374
14935.91 363
14937.06 357
14938.22 360
14939.37 339
14940.52 365
14941.68 332
14942.83 337
14943.99 337
14945.14 381
14946.30 379
14947.45 369
14948.61 349
14949.76 359
14950.92 336
14952.07 348
14953.23 360
14954.38 380
14955.54 382
14956.69 369
14957.85 362
14959.00 355
14960.16 366
14961.31 365
14962.47 372
14963.62 385
14964.78 386
14965.94 366
14967.09 340
14968.25 349
14969.40 357
14970.56 373
14971.71 388
14972.87 385
14974.03 366
14975.18 361
14976.34 365
14977.49 360
14978.65 367
14979.81 363
14980.96 382
14982.12 355
14983.27 355
14984.43 369
14985.59 355
14986.74 382
14987.90 386
14989.06 392
14990.21 351
14991.37 369
14992.53 373
14993.68 358
14994.84 349
14996.00 359
14997.15 356
14998.31 373
14999.47 346
15000.62 354
15001.78 354
15002.94 345
15004.09 318
15005.25 362
15006.41 352
15007.56 367
15008.72 341
15009.88 342
15011.04 343
15012.19 378
15013.35 346
15014.51 337
15015.67 350
15016.82 341
15017.98 334
15019.14 342
15020.30 350
15021.45 369
15022.61 329
15023.77 339
15024.93 344
15026.08 348
15027.24 322
15028.40 354
15029.56 336
15030.72 334
15031.87 365
15033.03 375
15034.19 363
15035.35 331
15036.51 327
15037.67 329
15038.82 330
15039.98 352
15041.14 321
15042.30 318
15043.46 335
15044.62 358
15045.78 351
15046.93 340
15048.09 336
15049.25 319
15050.41 322
15051.57 349
15052.73 357
15053.89 339
15055.05 318
15056.20 343
15057.36 342
15058.52 360
15059.68 325
15060.84 348
15062.00 334
15063.16 354
15064.32 340
15065.48 348
15066.64 341
15067.80 351
15068.96 350
15070.12 351
15071.28 298
15072.44 351
15073.60 348
15074.76 349
15075.91 338
15077.07 350
15078.23 336
15079.39 352
15080.55 351
15081.71 343
15082.87 338
15084.03 366
15085.19 368
15086.35 346
15087.51 355
15088.68 376
15089.84 365
15091.00 341
15092.16 343
15093.32 332
15094.48 358
15095.64 336
15096.80 367
15097.96 369
15099.12 365
15100.28 366
15101.44 357
15102.60 362
15103.76 356
15104.92 363
15106.08 362
15107.25 355
15108.41 366
15109.57 355
15110.73 359
15111.89 371
15113.05 354
15114.21 367
15115.37 334
15116.54 356
15117.70 347
15118.86 357
15120.02 379
15121.18 368
15122.34 373
15123.50 382
15124.67 376
15125.83 361
15126.99 372
15128.15 373
15129.31 340
15130.47 352
15131.64 358
15132.80 361
15133.96 362
15135.12 375
15136.28 354
15137.45 371
15138.61 353
15139.77 363
15140.93 366
15142.10 369
15143.26 378
15144.42 341
15145.58 389
15146.75 388
15147.91 388
15149.07 391
15150.23 402
15151.40 399
15152.56 388
15153.72 359
15154.88 359
15156.05 362
15157.21 364
15158.37 366
15159.54 385
15160.70 419
15161.86 386
15163.03 390
15164.19 405
15165.35 373
15166.52 383
15167.68 392
15168.84 386
15170.01 380
15171.17 381
15172.33 400
15173.50 414
15174.66 422
15175.82 384
15176.99 381
15178.15 426
15179.31 416
15180.48 410
15181.64 412
15182.81 389
15183.97 372
15185.13 401
15186.30 421
15187.46 423
15188.63 402
15189.79 415
15190.95 441
15192.12 444
15193.28 417
15194.45 411
15195.61 430
15196.78 427
15197.94 394
15199.10 382
15200.27 390
15201.43 422
15202.60 439
15203.76 425
15204.93 438
15206.09 402
15207.26 412
15208.42 423
15209.59 437
15210.75 440
15211.92 443
15213.08 442
15214.25 438
15215.41 425
15216.58 431
15217.74 457
15218.91 425
15220.07 466
15221.24 427
15222.40 440
15223.57 440
15224.74 436
15225.90 437
15227.07 460
15228.23 465
15229.40 443
15230.56 465
15231.73 455
15232.89 463
15234.06 470
15235.23 478
15236.39 446
15237.56 481
15238.72 456
15239.89 483
15241.06 460
15242.22 479
15243.39 479
15244.56 481
15245.72 475
15246.89 481
15248.05 467
15249.22 445
15250.39 454
15251.55 470
15252.72 458
15253.89 479
15255.05 467
15256.22 453
15257.39 485
15258.55 448
15259.72 434
15260.89 417
15262.05 450
15263.22 438
15264.39 426
15265.56 442
15266.72 416
15267.89 407
15269.06 407
15270.22 418
15271.39 409
15272.56 390
15273.73 419
15274.89 410
15276.06 431
15277.23 407
15278.40 378
15279.56 376
15280.73 411
15281.90 388
15283.07 400
15284.23 420
15285.40 396
15286.57 394
15287.74 385
15288.91 396
15290.07 416
15291.24 372
15292.41 381
15293.58 393
15294.75 373
15295.92 409
15297.08 422
15298.25 399
15299.42 409
15300.59 389
15301.76 383
15302.93 424
15304.09 379
15305.26 399
15306.43 405
15307.60 416
15308.77 389
15309.94 400
15311.11 398
15312.28 396
15313.44 383
15314.61 395
15315.78 381
15316.95 399
15318.12 403
15319.29 386
15320.46 371
15321.63 389
15322.80 409
15323.97 422
15325.14 407
15326.30 380
15327.47 370
15328.64 391
15329.81 390
15330.98 415
15332.15 409
15333.32 418
15334.49 414
15335.66 418
15336.83 418
15338.00 417
15339.17 431
15340.34 396
15341.51 394
15342.68 390
15343.85 375
15345.02 409
15346.19 440
15347.36 416
15348.53 404
15349.70 434
15350.87 445
15352.04 433
15353.21 399
15354.38 423
15355.55 409
15356.72 422
15357.90 427
15359.07 419
15360.24 430
15361.41 430
15362.58 421
15363.75 411
15364.92 420
15366.09 443
15367.26 424
15368.43 414
15369.60 427
15370.77 415
15371.95 411
15373.12 423
15374.29 410
15375.46 419
15376.63 453
15377.80 423
15378.97 432
15380.15 409
15381.32 420
15382.49 446
15383.66 436
15384.83 421
15386.00 417
15387.17 426
15388.35 434
15389.52 433
15390.69 422
15391.86 389
15393.03 411
15394.21 406
15395.38 391
15396.55 409
15397.72 407
15398.89 419
15400.07 424
15401.24 427
15402.41 399
15403.58 391
15404.76 390
15405.93 412
15407.10 395
15408.27 388
15409.45 385
15410.62 412
15411.79 408
15412.96 393
15414.14 388
15415.31 386
15416.48 379
15417.66 375
15418.83 373
15420.00 402
15421.17 367
15422.35 356
15423.52 352
15424.69 362
15425.87 370
15427.04 381
15428.21 383
15429.39 373
15430.56 387
15431.73 370
15432.91 371
15434.08 376
15435.25 377
15436.43 380
15437.60 377
15438.77 369
15439.95 381
15441.12 365
15442.30 375
15443.47 373
15444.64 359
15445.82 346
15446.99 390
15448.17 378
15449.34 367
15450.51 368
15451.69 351
15452.86 354
15454.04 353
15455.21 368
15456.39 369
15457.56 364
15458.73 358
15459.91 360
15461.08 368
15462.26 379
15463.43 383
15464.61 350
15465.78 368
15466.96 360
15468.13 384
15469.31 382
15470.48 352
15471.66 354
15472.83 363
15474.01 366
15475.18 378
15476.36 355
15477.53 367
15478.71 366
15479.88 339
15481.06 365
15482.23 353
15483.41 367
15484.58 357
15485.76 374
15486.93 374
15488.11 355
15489.29 370
15490.46 372
15491.64 361
15492.81 392
15493.99 363
15495.16 376
15496.34 341
15497.52 353
15498.69 374
15499.87 370
15501.04 379
15502.22 363
15503.40 365
15504.57 370
15505.75 371
15506.92 347
15508.10 389
15509.28 384
15510.45 368
15511.63 368
15512.81 378
15513.98 360
15515.16 390
15516.34 374
15517.51 360
15518.69 357
15519.87 386
15521.04 398
15522.22 375
15523.40 385
15524.57 382
15525.75 379
15526.93 362
15528.11 362
15529.28 369
15530.46 369
15531.64 367
15532.81 387
15533.99 366
15535.17 388
15536.35 405
15537.52 396
15538.70 402
15539.88 384
15541.06 382
15542.23 402
15543.41 433
15544.59 419
15545.77 403
15546.95 378
15548.12 395
15549.30 384
15550.48 390
15551.66 444
15552.83 421
15554.01 394
15555.19 402
15556.37 390
15557.55 407
15558.73 415
15559.90 405
15561.08 409
15562.26 383
15563.44 389
15564.62 388
15565.80 408
15566.97 381
15568.15 423
15569.33 422
15570.51 427
15571.69 447
15572.87 437
15574.05 420
15575.23 405
15576.40 416
15577.58 418
15578.76 418
15579.94 401
15581.12 423
15582.30 406
15583.48 402
15584.66 443
15585.84 420
15587.02 454
15588.20 438
15589.38 441
15590.56 464
15591.73 459
15592.91 435
15594.09 445
15595.27 456
15596.45 437
15597.63 439
15598.81 438
15599.99 476
15601.17 451
15602.35 479
15603.53 443
15604.71 460
15605.89 476
15607.07 461
15608.25 470
15609.43 460
15610.61 472
15611.79 471
15612.97 489
15614.15 506
15615.33 485
15616.51 479
15617.69 463
15618.88 462
15620.06 496
15621.24 502
15622.42 506
15623.60 498
15624.78 497
15625.96 490
15627.14 520
15628.32 508
15629.50 535
15630.68 506
15631.86 541
15633.05 529
15634.23 554
15635.41 538
15636.59 512
15637.77 520
15638.95 524
15640.13 544
15641.31 522
15642.50 526
15643.68 544
15644.86 515
15646.04 543
15647.22 578
15648.40 555
15649.58 532
15650.77 552
15651.95 576
15653.13 570
15654.31 547
15655.49 566
15656.68 571
15657.86 542
15659.04 557
15660.22 552
15661.40 555
15662.59 573
15663.77 546
15664.95 565
15666.13 582
15667.32 560
15668.50 553
15669.68 563
15670.86 569
15672.05 563
15673.23 568
15674.41 568
15675.59 571
15676.78 534
15677.96 529
15679.14 551
15680.32 567
15681.51 557
15682.69 543
15683.87 558
15685.06 547
15686.24 544
15687.42 554
15688.61 563
15689.79 555
15690.97 542
15692.16 548
15693.34 551
15694.52 538
15695.71 559
15696.89 572
15698.07 552
15699.26 562
15700.44 547
15701.62 553
15702.81 531
15703.99 533
15705.17 549
15706.36 525
15707.54 538
15708.73 512
15709.91 527
15711.09 548
15712.28 535
15713.46 533
15714.65 532
15715.83 566
15717.02 549
15718.20 560
15719.38 579
15720.57 569
15721.75 587
15722.94 586
15724.12 596
15725.31 565
15726.49 567
15727.68 556
15728.86 575
15730.04 600
15731.23 580
15732.41 579
15733.60 586
15734.78 612
15735.97 602
15737.15 582
15738.34 607
15739.52 606
15740.71 640
15741.89 630
15743.08 609
15744.27 577
15745.45 635
15746.64 628
15747.82 617
15749.01 644
15750.19 646
15751.38 662
15752.56 631
15753.75 660
15754.93 623
15756.12 649
15757.31 647
15758.49 641
15759.68 680
15760.86 675
15762.05 680
15763.24 667
15764.42 644
15765.61 672
15766.79 660
15767.98 670
15769.17 667
15770.35 672
15771.54 676
15772.72 658
15773.91 669
15775.10 664
15776.28 640
15777.47 630
15778.66 647
15779.84 664
15781.03 610
15782.22 639
15783.40 638
15784.59 621
15785.78 656
15786.96 642
15788.15 638
15789.34 615
15790.53 587
15791.71 599
15792.90 601
15794.09 616
15795.27 574
15796.46 569
15797.65 597
15798.84 595
15800.02 594
15801.21 561
15802.40 571
15803.59 561
15804.77 556
15805.96 566
15807.15 541
15808.34 568
15809.52 563
15810.71 537
15811.90 543
15813.09 531
15814.28 488
15815.46 508
15816.65 502
15817.84 517
15819.03 503
15820.22 528
15821.40 512
15822.59 524
15823.78 528
15824.97 506
15826.16 512
15827.35 521
15828.53 518
15829.72 522
15830.91 503
15832.10 500
15833.29 511
15834.48 510
15835.67 535
15836.85 510
15838.04 500
15839.23 509
15840.42 516
15841.61 506
15842.80 500
15843.99 497
15845.18 524
15846.37 542
15847.55 503
15848.74 527
15849.93 514
15851.12 491
15852.31 519
15853.50 504
15854.69 501
15855.88 479
15857.07 480
15858.26 489
15859.45 520
15860.64 515
15861.83 485
15863.02 487
15864.21 481
15865.40 480
15866.59 492
15867.78 495
15868.97 513
15870.16 496
15871.35 495
15872.54 526
15873.73 503
15874.92 514
15876.11 523
15877.30 507
15878.49 512
15879.68 530
15880.87 519
15882.06 530
15883.25 539
15884.44 537
15885.63 574
15886.82 548
15888.01 527
15889.20 535
15890.39 549
15891.59 569
15892.78 540
15893.97 547
15895.16 564
15896.35 532
15897.54 527
15898.73 534
15899.92 550
15901.11 561
15902.30 548
15903.50 549
15904.69 553
15905.88 589
15907.07 543
15908.26 540
15909.45 565
15910.64 565
15911.84 572
15913.03 530
15914.22 557
15915.41 594
15916.60 598
15917.79 526
15918.99 580
15920.18 585
15921.37 596
15922.56 579
15923.75 589
15924.95 553
15926.14 575
15927.33 583
15928.52 580
15929.71 555
15930.91 589
15932.10 614
15933.29 603
15934.48 576
15935.68 540
15936.87 535
15938.06 588
15939.25 573
15940.45 544
15941.64 561
15942.83 555
15944.03 533
15945.22 521
15946.41 542
15947.60 533
15948.80 519
15949.99 516
15951.18 504
15952.38 496
15953.57 453
15954.76 502
15955.96 474
15957.15 475
15958.34 476
15959.54 453
15960.73 443
15961.92 441
15963.12 447
15964.31 424
15965.50 454
15966.70 406
15967.89 437
15969.08 420
15970.28 411
15971.47 410
15972.67 425
15973.86 410
15975.05 410
15976.25 422
15977.44 417
15978.64 410
15979.83 413
15981.02 422
15982.22 402
15983.41 379
15984.61 379
15985.80 387
15987.00 411
15988.19 402
15989.38 402
15990.58 369
15991.77 396
15992.97 405
15994.16 381
15995.36 376
15996.55 386
15997.75 396
15998.94 400
16000.14 397
16001.33 377
16002.53 374
16003.72 388
16004.92 370
16006.11 369
16007.31 381
16008.50 400
16009.70 392
16010.89 367
16012.09 381
16013.28 374
16014.48 385
16015.67 406
16016.87 367
16018.07 327
16019.26 356
16020.46 380
16021.65 370
16022.85 357
16024.04 364
16025.24 353
16026.44 373
16027.63 394
16028.83 370
16030.02 377
16031.22 383
16032.42 358
16033.61 353
16034.81 352
16036.00 362
16037.20 353
16038.40 335
16039.59 359
16040.79 357
16041.99 317
16043.18 349
16044.38 357
16045.58 363
16046.77 332
16047.97 350
16049.17 352
16050.36 337
16051.56 330
16052.76 337
16053.95 328
16055.15 357
16056.35 331
16057.54 339
16058.74 362
16059.94 340
16061.14 356
16062.33 339
16063.53 362
16064.73 353
16065.92 338
16067.12 373
16068.32 346
16069.52 342
16070.71 337
16071.91 348
16073.11 343
16074.31 345
16075.50 341
16076.70 352
16077.90 336
16079.10 322
16080.30 331
16081.49 352
16082.69 333
16083.89 343
16085.09 324
16086.29 351
16087.48 334
16088.68 328
16089.88 341
16091.08 341
16092.28 346
16093.48 327
16094.67 332
16095.87 337
16097.07 356
16098.27 332
16099.47 338
16100.67 337
16101.87 320
16103.06 320
16104.26 305
16105.46 301
16106.66 310
16107.86 320
16109.06 309
16110.26 309
16111.46 308
16112.66 328
16113.86 313
16115.05 334
16116.25 328
16117.45 302
16118.65 327
16119.85 331
16121.05 342
16122.25 293
16123.45 310
16124.65 343
16125.85 349
16127.05 309
16128.25 353
16129.45 335
16130.65 317
16131.85 326
16133.05 312
16134.25 335
16135.45 319
16136.65 324
16137.85 316
16139.05 293
16140.25 305
16141.45 337
16142.65 334
16143.85 314
16145.05 306
16146.25 286
16147.45 294
16148.65 306
16149.85 288
16151.05 301
16152.25 304
16153.45 300
16154.65 303
16155.85 327
16157.05 332
16158.25 312
16159.46 284
16160.66 297
16161.86 329
16163.06 318
16164.26 306
16165.46 306
16166.66 321
16167.86 302
16169.06 318
16170.27 315
16171.47 327
16172.67 320
16173.87 320
16175.07 333
16176.27 358
16177.47 304
16178.67 306
16179.88 289
16181.08 292
16182.28 308
16183.48 325
16184.68 316
16185.89 325
16187.09 317
16188.29 323
16189.49 312
16190.69 326
16191.90 332
16193.10 318
16194.30 337
16195.50 322
16196.70 333
16197.91 347
16199.11 311
16200.31 306
16201.51 311
16202.72 319
16203.92 305
16205.12 314
16206.32 333
16207.53 300
16208.73 331
16209.93 330
16211.13 326
16212.34 347
16213.54 304
16214.74 313
16215.95 334
16217.15 317
16218.35 349
16219.55 315
16220.76 316
16221.96 319
16223.16 325
16224.37 350
16225.57 346
16226.77 321
16227.98 328
16229.18 342
16230.38 340
16231.59 305
16232.79 319
16233.99 343
16235.20 346
16236.40 331
16237.61 337
16238.81 332
16240.01 361
16241.22 342
16242.42 343
16243.63 348
16244.83 359
16246.03 359
16247.24 359
16248.44 345
16249.65 349
16250.85 333
16252.05 364
16253.26 355
16254.46 344
16255.67 349
16256.87 356
16258.08 363
16259.28 331
16260.49 363
16261.69 343
16262.89 353
16264.10 361
16265.30 364
16266.51 377
16267.71 365
16268.92 351
16270.12 369
16271.33 351
16272.53 360
16273.74 370
16274.94 345
16276.15 367
16277.35 331
16278.56 354
16279.77 370
16280.97 356
16282.18 348
16283.38 344
16284.59 323
16285.79 358
16287.00 334
16288.20 340
16289.41 376
16290.61 392
16291.82 352
16293.03 368
16294.23 376
16295.44 378
16296.64 354
16297.85 373
16299.06 346
16300.26 358
16301.47 361
16302.67 352
16303.88 347
16305.09 359
16306.29 372
16307.50 372
16308.71 374
16309.91 354
16311.12 346
16312.33 357
16313.53 377
16314.74 365
16315.95 359
16317.15 319
16318.36 350
16319.57 357
16320.77 360
16321.98 350
16323.19 353
16324.39 363
16325.60 357
16326.81 351
16328.01 342
16329.22 345
16330.43 308
16331.64 338
16332.84 330
16334.05 340
16335.26 332
16336.47 331
16337.67 346
16338.88 329
16340.09 309
16341.30 315
16342.50 345
16343.71 314
16344.92 342
16346.13 344
16347.33 335
16348.54 329
16349.75 342
16350.96 308
16352.17 330
16353.37 337
16354.58 289
16355.79 302
16357.00 337
16358.21 309
16359.41 322
16360.62 312
16361.83 312
16363.04 319
16364.25 306
16365.46 320
16366.67 315
16367.87 323
16369.08 301
16370.29 315
16371.50 313
16372.71 325
16373.92 302
16375.13 329
16376.34 287
16377.54 303
16378.75 314
16379.96 307
16381.17 319
16382.38 295
16383.59 309
16384.80 336
16386.01 306
16387.22 316
16388.43 312
16389.64 314
16390.85 308
16392.05 288
16393.26 304
16394.47 324
16395.68 314
16396.89 318
16398.10 324
16399.31 318
16400.52 320
16401.73 346
16402.94 333
16404.15 327
16405.36 330
16406.57 298
16407.78 308
16408.99 307
16410.20 315
16411.41 314
16412.62 323
16413.83 318
16415.04 323
16416.25 311
16417.46 308
16418.67 314
16419.88 297
16421.10 322
16422.31 323
16423.52 303
16424.73 318
16425.94 309
16427.15 314
16428.36 318
16429.57 319
16430.78 308
16431.99 314
16433.20 331
16434.41 300
16435.63 316
16436.84 304
16438.05 316
16439.26 316
16440.47 316
16441.68 301
16442.89 316
16444.10 300
16445.32 325
16446.53 305
16447.74 325
16448.95 314
16450.16 313
16451.37 303
16452.59 315
16453.80 284
16455.01 316
16456.22 313
16457.43 304
16458.64 319
16459.86 322
16461.07 313
16462.28 313
16463.49 305
16464.70 306
16465.92 328
16467.13 318
16468.34 296
16469.55 317
16470.77 314
16471.98 317
16473.19 301
16474.40 300
16475.62 289
16476.83 302
16478.04 298
16479.25 291
16480.47 289
16481.68 310
16482.89 311
16484.11 318
16485.32 291
16486.53 297
16487.74 312
16488.96 304
16490.17 294
16491.38 305
16492.60 326
16493.81 343
16495.02 297
16496.24 308
16497.45 317
16498.66 277
16499.88 319
16501.09 304
16502.30 316
16503.52 289
16504.73 301
16505.94 310
16507.16 294
16508.37 293
16509.59 300
16510.80 322
16512.01 304
16513.23 323
16514.44 305
16515.66 296
16516.87 324
16518.08 284
16519.30 278
16520.51 290
16521.73 301
16522.94 307
16524.16 315
16525.37 340
16526.58 344
16527.80 339
16529.01 321
16530.23 346
16531.44 332
16532.66 335
16533.87 312
16535.09 286
16536.30 293
16537.52 288
16538.73 306
16539.95 317
16541.16 323
16542.38 362
16543.59 339
16544.81 326
16546.02 326
16547.24 348
16548.45 317
16549.67 343
16550.88 343
16552.10 343
16553.31 338
16554.53 319
16555.74 344
16556.96 332
16558.18 355
16559.39 355
16560.61 344
16561.82 355
16563.04 349
16564.25 345
16565.47 344
16566.69 344
16567.90 340
16569.12 334
16570.33 364
16571.55 358
16572.77 352
16573.98 346
16575.20 362
16576.41 332
16577.63 354
16578.85 329
16580.06 349
16581.28 332
16582.50 335
16583.71 333
16584.93 348
16586.15 345
16587.36 328
16588.58 307
16589.80 333
16591.01 336
16592.23 343
16593.45 333
16594.66 324
16595.88 326
16597.10 326
16598.32 309
16599.53 309
16600.75 317
16601.97 316
16603.18 325
16604.40 295
16605.62 301
16606.84 316
16608.05 309
16609.27 332
16610.49 304
16611.71 305
16612.92 320
16614.14 307
16615.36 313
16616.58 320
16617.79 301
16619.01 304
16620.23 292
16621.45 293
16622.67 278
16623.88 295
16625.10 303
16626.32 304
16627.54 297
16628.76 287
16629.97 322
16631.19 289
16632.41 281
16633.63 285
16634.85 277
16636.07 276
16637.29 293
16638.50 289
16639.72 302
16640.94 287
16642.16 293
16643.38 278
16644.60 277
16645.82 313
16647.03 285
16648.25 302
16649.47 295
16650.69 302
16651.91 309
16653.13 307
16654.35 280
16655.57 294
16656.79 278
16658.01 303
16659.23 280
16660.45 304
16661.66 267
16662.88 284
16664.10 299
16665.32 296
16666.54 291
16667.76 293
16668.98 273
16670.20 286
16671.42 300
16672.64 281
16673.86 285
16675.08 298
16676.30 286
16677.52 268
16678.74 276
16679.96 278
16681.18 289
16682.40 279
16683.62 263
16684.84 276
16686.06 303
16687.28 270
16688.50 269
16689.72 286
16690.94 264
16692.16 271
16693.39 280
16694.61 294
16695.83 281
16697.05 293
16698.27 284
16699.49 278
16700.71 289
16701.93 299
16703.15 287
16704.37 291
16705.59 281
16706.81 294
16708.04 297
16709.26 264
16710.48 275
16711.70 279
16712.92 290
16714.14 289
16715.36 264
16716.58 294
16717.81 280
16719.03 293
16720.25 282
16721.47 252
16722.69 285
16723.91 281
16725.14 290
16726.36 276
16727.58 283
16728.80 273
16730.02 272
16731.24 292
16732.47 271
16733.69 247
16734.91 254
16736.13 282
16737.36 275
16738.58 262
16739.80 286
16741.02 270
16742.24 290
16743.47 264
16744.69 263
16745.91 271
16747.13 273
16748.36 266
16749.58 263
16750.80 279
16752.02 286
16753.25 260
16754.47 264
16755.69 252
16756.92 249
16758.14 275
16759.36 266
16760.59 265
16761.81 257
16763.03 252
16764.25 271
16765.48 269
16766.70 286
16767.92 268
16769.15 257
16770.37 279
16771.59 265
16772.82 268
16774.04 266
16775.27 278
16776.49 266
16777.71 269
16778.94 292
16780.16 278
16781.38 269
16782.61 248
16783.83 260
16785.06 266
16786.28 268
16787.50 242
16788.73 277
16789.95 276
16791.18 270
16792.40 291
16793.62 241
16794.85 284
16796.07 283
16797.30 295
16798.52 273
16799.75 263
16800.97 260
16802.19 285
16803.42 297
16804.64 294
16805.87 284
16807.09 297
16808.32 262
16809.54 254
16810.77 278
16811.99 286
16813.22 283
16814.44 264
16815.67 276
16816.89 281
16818.12 280
16819.34 260
16820.57 278
16821.79 285
16823.02 286
16824.24 264
16825.47 267
16826.70 292
16827.92 250
16829.15 276
16830.37 290
16831.60 270
16832.82 288
16834.05 289
16835.27 277
16836.50 278
16837.73 284
16838.95 307
16840.18 281
16841.40 296
16842.63 309
16843.86 273
16845.08 311
16846.31 283
16847.53 302
16848.76 310
16849.99 308
16851.21 313
16852.44 290
16853.67 269
16854.89 291
16856.12 299
16857.35 329
16858.57 312
16859.80 317
16861.03 280
16862.25 302
16863.48 296
16864.71 348
16865.93 312
16867.16 301
16868.39 322
16869.61 341
16870.84 323
16872.07 319
16873.30 333
16874.52 308
16875.75 316
16876.98 300
16878.20 333
16879.43 326
16880.66 336
16881.89 336
16883.11 323
16884.34 334
16885.57 327
16886.80 351
16888.02 334
16889.25 346
16890.48 347
16891.71 330
16892.94 348
16894.16 332
16895.39 340
16896.62 335
16897.85 345
16899.08 337
16900.30 316
16901.53 337
16902.76 330
16903.99 323
16905.22 337
16906.45 335
16907.67 341
16908.90 327
16910.13 332
16911.36 304
16912.59 312
16913.82 336
16915.04 356
16916.27 351
16917.50 335
16918.73 319
16919.96 310
16921.19 301
16922.42 318
16923.65 330
16924.88 324
16926.10 296
16927.33 311
16928.56 326
16929.79 321
16931.02 301
16932.25 294
16933.48 303
16934.71 330
16935.94 301
16937.17 281
16938.40 294
16939.63 306
16940.86 306
16942.09 325
16943.32 291
16944.55 310
16945.78 309
16947.01 315
16948.24 333
16949.47 326
16950.70 312
16951.93 317
16953.16 302
16954.39 318
16955.62 310
16956.85 296
16958.08 294
16959.31 294
16960.54 319
16961.77 329
16963.00 330
16964.23 287
16965.46 320
16966.69 311
16967.92 318
16969.15 321
16970.38 335
16971.61 322
16972.84 305
16974.07 290
16975.30 286
16976.54 314
16977.77 307
16979.00 309
16980.23 287
16981.46 296
16982.69 301
16983.92 278
16985.15 271
16986.38 298
16987.62 313
16988.85 297
16990.08 293
16991.31 291
16992.54 309
16993.77 315
16995.00 288
16996.24 294
16997.47 290
16998.70 284
16999.93 289
17001.16 279
17002.39 285
17003.63 269
17004.86 279
17006.09 281
17007.32 285
17008.55 287
17009.79 282
17011.02 279
17012.25 264
17013.48 276
17014.72 279
17015.95 288
17017.18 279
17018.41 289
17019.64 285
17020.88 272
17022.11 271
17023.34 282
17024.58 283
17025.81 292
17027.04 278
17028.27 286
17029.51 281
17030.74 277
17031.97 274
17033.21 275
17034.44 288
17035.67 250
17036.90 272
17038.14 289
17039.37 271
17040.60 253
17041.84 277
17043.07 270
17044.30 274
17045.54 289
17046.77 278
17048.00 264
17049.24 247
17050.47 250
17051.70 290
17052.94 285
17054.17 268
17055.41 271
17056.64 276
17057.87 276
17059.11 251
17060.34 295
17061.58 253
17062.81 272
17064.04 264
17065.28 290
17066.51 273
17067.75 281
17068.98 271
17070.21 283
17071.45 264
17072.68 258
17073.92 278
17075.15 257
17076.39 269
17077.62 251
17078.86 246
17080.09 278
17081.33 274
17082.56 256
17083.80 274
17085.03 269
17086.26 254
17087.50 240
17088.73 255
17089.97 261
17091.20 279
17092.44 263
17093.68 247
17094.91 262
17096.15 271
17097.38 261
17098.62 245
17099.85 245
17101.09 263
17102.32 262
17103.56 247
17104.79 268
17106.03 244
17107.26 257
17108.50 227
17109.74 262
17110.97 248
17112.21 247
17113.44 254
17114.68 246
17115.92 247
17117.15 239
17118.39 247
17119.62 241
17120.86 258
17122.10 259
17123.33 238
17124.57 261
17125.80 242
17127.04 269
17128.28 250
17129.51 234
17130.75 238
17131.99 247
17133.22 244
17134.46 236
17135.70 260
17136.93 258
17138.17 267
17139.41 217
17140.64 222
17141.88 247
17143.12 269
17144.35 276
17145.59 255
17146.83 244
17148.07 228
17149.30 238
17150.54 241
17151.78 240
17153.02 245
17154.25 232
17155.49 220
17156.73 235
17157.96 245
17159.20 243
17160.44 237
17161.68 275
17162.92 264
17164.15 260
17165.39 250
17166.63 252
17167.87 248
17169.10 251
17170.34 261
17171.58 253
17172.82 249
17174.06 235
17175.29 248
17176.53 242
17177.77 231
17179.01 211
17180.25 226
17181.49 249
17182.72 238
17183.96 240
17185.20 222
17186.44 226
17187.68 225
17188.92 242
17190.15 242
17191.39 223
17192.63 237
17193.87 266
17195.11 244
17196.35 245
17197.59 245
17198.83 245
17200.07 257
17201.30 256
17202.54 245
17203.78 236
17205.02 234
17206.26 246
17207.50 248
17208.74 243
17209.98 239
17211.22 205
17212.46 231
17213.70 232
17214.94 240
17216.18 231
17217.42 264
17218.66 246
17219.90 249
17221.14 240
17222.38 236
17223.62 231
17224.86 232
17226.10 238
17227.34 226
17228.58 224
17229.82 223
17231.06 242
17232.30 221
17233.54 217
17234.78 227
17236.02 227
17237.26 219
17238.50 226
17239.74 233
17240.98 232
17242.22 240
17243.46 246
17244.70 218
17245.94 233
17247.18 218
17248.42 207
17249.66 240
17250.90 230
17252.14 227
17253.39 215
17254.63 234
17255.87 204
17257.11 215
17258.35 194
17259.59 215
17260.83 231
17262.07 234
17263.31 219
17264.56 233
17265.80 234
17267.04 223
17268.28 242
17269.52 203
17270.76 224
17272.00 205
17273.25 215
17274.49 243
17275.73 218
17276.97 228
17278.21 242
17279.45 220
17280.70 239
17281.94 227
17283.18 231
17284.42 243
17285.66 232
17286.91 243
17288.15 199
17289.39 225
17290.63 230
17291.88 215
17293.12 217
17294.36 230
17295.60 234
17296.85 214
17298.09 226
17299.33 213
17300.57 229
17301.82 227
17303.06 212
17304.30 224
17305.54 225
17306.79 223
17308.03 228
17309.27 245
17310.52 200
17311.76 231
17313.00 229
17314.25 223
17315.49 242
17316.73 228
17317.97 199
17319.22 214
17320.46 243
17321.71 225
17322.95 215
17324.19 222
17325.44 227
17326.68 239
17327.92 227
17329.17 220
17330.41 223
17331.65 243
17332.90 233
17334.14 205
17335.39 237
17336.63 225
17337.87 217
17339.12 213
17340.36 227
17341.61 223
17342.85 220
17344.09 223
17345.34 229
17346.58 241
17347.83 237
17349.07 233
17350.32 235
17351.56 223
17352.80 228
17354.05 218
17355.29 224
17356.54 244
17357.78 226
17359.03 223
17360.27 249
17361.52 229
17362.76 227
17364.01 222
17365.25 229
17366.50 227
17367.74 217
17368.99 219
17370.23 210
17371.48 235
17372.72 223
17373.97 226
17375.21 245
17376.46 210
17377.70 218
17378.95 223
17380.19 231
17381.44 236
17382.69 209
17383.93 222
17385.18 221
17386.42 220
17387.67 225
17388.91 222
17390.16 238
17391.41 214
17392.65 236
17393.90 224
17395.14 224
17396.39 235
17397.64 224
17398.88 252
17400.13 235
17401.37 218
17402.62 244
17403.87 223
17405.11 236
17406.36 229
17407.61 218
17408.85 233
17410.10 244
17411.35 247
17412.59 222
17413.84 224
17415.09 218
17416.33 221
17417.58 243
17418.83 213
17420.07 237
17421.32 243
17422.57 227
17423.82 223
17425.06 235
17426.31 241
17427.56 234
17428.80 213
17430.05 208
17431.30 223
17432.55 236
17433.79 225
17435.04 224
17436.29 218
17437.54 214
17438.78 235
17440.03 229
17441.28 226
17442.53 225
17443.77 230
17445.02 236
17446.27 243
17447.52 223
17448.77 232
17450.01 242
17451.26 236
17452.51 223
17453.76 219
17455.01 252
17456.25 230
17457.50 231
17458.75 203
17460.00 250
17461.25 237
17462.50 221
17463.74 224
17464.99 214
17466.24 237
17467.49 234
17468.74 244
17469.99 224
17471.24 234
17472.49 223
17473.73 234
17474.98 244
17476.23 242
17477.48 220
17478.73 241
17479.98 216
17481.23 204
17482.48 251
17483.73 254
17484.98 233
17486.23 206
17487.47 216
17488.72 240
17489.97 257
17491.22 260
17492.47 220
17493.72 253
17494.97 248
17496.22 258
17497.47 238
17498.72 247
17499.97 249
17501.22 262
17502.47 268
17503.72 240
17504.97 224
17506.22 224
17507.47 250
17508.72 212
17509.97 219
17511.22 267
17512.47 268
17513.72 262
17514.97 233
17516.22 252
17517.47 240
17518.72 289
17519.97 269
17521.22 261
17522.47 256
17523.72 245
17524.98 233
17526.23 242
17527.48 245
17528.73 254
17529.98 255
17531.23 264
17532.48 247
17533.73 248
17534.98 245
17536.23 260
17537.48 294
17538.74 252
17539.99 248
17541.24 240
17542.49 278
17543.74 239
17544.99 268
17546.24 277
17547.50 256
17548.75 248
17550.00 263
17551.25 263
17552.50 250
17553.75 263
17555.01 275
17556.26 264
17557.51 265
17558.76 275
17560.01 257
17561.26 280
17562.52 273
17563.77 285
17565.02 265
17566.27 236
17567.53 259
17568.78 296
17570.03 266
17571.28 262
17572.53 279
17573.79 257
17575.04 287
17576.29 266
17577.54 270
17578.80 255
17580.05 278
17581.30 283
17582.56 299
17583.81 270
17585.06 258
17586.31 282
17587.57 292
17588.82 279
17590.07 263
17591.33 284
17592.58 281
17593.83 282
17595.08 274
17596.34 304
17597.59 292
17598.84 313
17600.10 306
17601.35 289
17602.61 278
17603.86 284
17605.11 293
17606.37 292
17607.62 284
17608.87 285
17610.13 287
17611.38 297
17612.63 294
17613.89 271
17615.14 284
17616.40 279
17617.65 290
17618.90 256
17620.16 255
17621.41 306
17622.67 312
17623.92 295
17625.17 295
17626.43 288
17627.68 283
17628.94 289
17630.19 317
17631.45 303
17632.70 279
17633.96 298
17635.21 272
17636.47 287
17637.72 304
17638.97 307
17640.23 300
17641.48 295
17642.74 303
17643.99 313
17645.25 294
17646.50 292
17647.76 304
17649.01 288
17650.27 305
17651.52 301
17652.78 281
17654.04 283
17655.29 295
17656.55 289
17657.80 294
17659.06 281
17660.31 287
17661.57 281
17662.82 259
17664.08 247
17665.33 267
17666.59 276
17667.85 271
17669.10 291
17670.36 256
17671.61 260
17672.87 257
17674.13 260
17675.38 250
17676.64 256
17677.89 262
17679.15 255
17680.41 256
17681.66 256
17682.92 273
17684.18 263
17685.43 237
17686.69 244
17687.95 246
17689.20 251
17690.46 267
17691.71 265
17692.97 257
17694.23 244
17695.49 218
17696.74 222
17698.00 255
17699.26 257
17700.51 220
17701.77 245
17703.03 242
17704.28 248
17705.54 246
17706.80 241
17708.06 240
17709.31 249
17710.57 238
17711.83 242
17713.08 228
17714.34 235
17715.60 233
17716.86 246
17718.11 238
17719.37 237
17720.63 242
17721.89 257
17723.15 252
17724.40 229
17725.66 241
17726.92 236
17728.18 239
17729.43 216
17730.69 209
17731.95 232
17733.21 237
17734.47 234
17735.73 219
17736.98 229
17738.24 216
17739.50 225
17740.76 244
17742.02 229
17743.28 242
17744.53 237
17745.79 230
17747.05 241
17748.31 257
17749.57 248
17750.83 258
17752.09 255
17753.34 239
17754.60 235
17755.86 240
17757.12 230
17758.38 231
17759.64 238
17760.90 242
17762.16 258
17763.42 242
17764.68 226
17765.94 236
17767.19 231
17768.45 228
17769.71 230
17770.97 222
17772.23 208
17773.49 259
17774.75 219
17776.01 221
17777.27 226
17778.53 243
17779.79 247
17781.05 224
17782.31 241
17783.57 243
17784.83 233
17786.09 233
17787.35 235
17788.61 231
17789.87 212
17791.13 226
17792.39 228
17793.65 228
17794.91 224
17796.17 221
17797.43 208
17798.69 199
17799.95 220
17801.21 229
17802.47 221
17803.73 215
17805.00 224
17806.26 210
17807.52 227
17808.78 221
17810.04 225
17811.30 213
17812.56 213
17813.82 195
17815.08 231
17816.34 225
17817.60 212
17818.87 201
17820.13 210
17821.39 224
17822.65 201
17823.91 210
17825.17 203
17826.43 210
17827.69 212
17828.96 225
17830.22 240
17831.48 213
17832.74 230
17834.00 212
17835.26 212
17836.53 206
17837.79 208
17839.05 233
17840.31 221
17841.57 229
17842.84 218
17844.10 205
17845.36 224
17846.62 193
17847.88 207
17849.15 223
17850.41 207
17851.67 191
17852.93 210
17854.20 204
17855.46 204
17856.72 199
17857.98 196
17859.25 196
17860.51 212
17861.77 198
17863.03 214
17864.30 216
17865.56 184
17866.82 185
17868.09 189
17869.35 197
17870.61 220
17871.87 192
17873.14 195
17874.40 215
17875.66 203
17876.93 220
17878.19 209
17879.45 190
17880.72 200
17881.98 195
17883.24 206
17884.51 207
17885.77 182
17887.03 218
17888.30 212
17889.56 205
17890.83 215
17892.09 187
17893.35 213
17894.62 201
17895.88 210
17897.14 211
17898.41 209
17899.67 220
17900.94 191
17902.20 179
17903.46 197
17904.73 207
17905.99 207
17907.26 213
17908.52 219
17909.79 189
17911.05 199
17912.32 206
17913.58 233
17914.84 218
17916.11 201
17917.37 203
17918.64 191
17919.90 200
17921.17 211
17922.43 199
17923.70 186
17924.96 198
17926.23 212
17927.49 204
17928.76 208
17930.02 194
17931.29 192
17932.55 199
17933.82 214
17935.08 207
17936.35 209
17937.61 211
17938.88 226
17940.14 216
17941.41 187
17942.68 197
17943.94 227
17945.21 215
17946.47 204
17947.74 198
17949.00 199
17950.27 199
17951.54 198
17952.80 200
17954.07 196
17955.33 201
17956.60 198
17957.87 202
17959.13 198
17960.40 187
17961.66 190
17962.93 209
17964.20 223
17965.46 222
17966.73 210
17968.00 201
17969.26 190
17970.53 190
17971.80 206
17973.06 209
17974.33 193
17975.60 188
17976.86 195
17978.13 201
17979.40 188
17980.66 213
17981.93 208
17983.20 199
17984.46 214
17985.73 198
17987.00 207
17988.26 201
17989.53 209
17990.80 213
17992.07 202
17993.33 208
17994.60 181
17995.87 186
17997.14 198
17998.40 189
17999.67 183
18000.94 206
18002.21 202
18003.47 187
18004.74 197
18006.01 211
18007.28 219
18008.55 210
18009.81 187
18011.08 193
18012.35 199
18013.62 186
18014.89 217
18016.15 194
18017.42 199
18018.69 203
18019.96 212
18021.23 196
18022.49 194
18023.76 205
18025.03 200
18026.30 196
18027.57 185
18028.84 203
18030.11 209
18031.37 195
18032.64 203
18033.91 203
18035.18 190
18036.45 202
18037.72 214
18038.99 221
18040.26 186
18041.53 195
18042.79 195
18044.06 190
18045.33 190
18046.60 177
18047.87 189
18049.14 210
18050.41 210
18051.68 195
18052.95 204
18054.22 175
18055.49 202
18056.76 187
18058.03 193
18059.30 195
18060.57 175
18061.84 206
18063.11 195
18064.38 182
18065.65 176
18066.92 180
18068.19 186
18069.46 201
18070.73 183
18072.00 182
18073.27 199
18074.54 201
18075.81 198
18077.08 213
18078.35 208
18079.62 172
18080.89 198
18082.16 191
18083.43 200
18084.70 181
18085.97 200
18087.24 184
18088.51 178
18089.78 197
18091.05 199
18092.32 208
18093.59 201
18094.87 206
18096.14 194
18097.41 187
18098.68 203
18099.95 220
18101.22 204
18102.49 201
18103.76 196
18105.03 208
18106.31 235
18107.58 202
18108.85 197
18110.12 185
18111.39 206
18112.66 213
18113.93 196
18115.21 184
18116.48 204
18117.75 206
18119.02 209
18120.29 225
18121.56 212
18122.84 207
18124.11 204
18125.38 179
18126.65 215
18127.92 211
18129.20 214
18130.47 207
18131.74 207
18133.01 209
18134.29 201
18135.56 221
18136.83 209
18138.10 197
18139.38 210
18140.65 207
18141.92 201
18143.19 205
18144.47 224
18145.74 187
18147.01 212
18148.28 209
18149.56 197
18150.83 201
18152.10 192
18153.38 219
18154.65 218
18155.92 207
18157.19 206
18158.47 198
18159.74 195
18161.01 183
18162.29 213
18163.56 226
18164.83 200
18166.11 217
18167.38 216
18168.65 218
18169.93 189
18171.20 199
18172.48 197
18173.75 207
18175.02 213
18176.30 205
18177.57 193
18178.84 198
18180.12 216
18181.39 204
18182.67 207
18183.94 208
18185.21 184
18186.49 185
18187.76 201
18189.04 196
18190.31 185
18191.59 194
18192.86 180
18194.13 203
18195.41 193
18196.68 184
18197.96 202
18199.23 219
18200.51 203
18201.78 183
18203.06 208
18204.33 189
18205.61 208
18206.88 190
18208.16 189
18209.43 183
18210.71 182
18211.98 187
18213.26 202
18214.53 189
18215.81 187
18217.08 197
18218.36 188
18219.63 184
18220.91 204
18222.18 181
18223.46 184
18224.73 203
18226.01 200
18227.28 215
18228.56 202
18229.84 206
18231.11 214
18232.39 236
18233.66 199
18234.94 209
18236.21 195
18237.49 185
18238.77 215
18240.04 196
18241.32 195
18242.59 203
18243.87 208
18245.15 184
18246.42 199
18247.70 207
18248.98 194
18250.25 202
18251.53 201
18252.81 221
18254.08 201
18255.36 204
18256.63 200
18257.91 204
18259.19 215
18260.46 218
18261.74 199
18263.02 201
18264.30 180
18265.57 201
18266.85 217
18268.13 202
18269.40 194
18270.68 194
18271.96 217
18273.23 213
18274.51 199
18275.79 196
18277.07 192
18278.34 204
18279.62 193
18280.90 198
18282.18 193
18283.45 212
18284.73 201
18286.01 204
18287.29 204
18288.56 192
18289.84 205
18291.12 183
18292.40 194
18293.68 215
18294.95 199
18296.23 201
18297.51 207
18298.79 193
18300.07 200
18301.34 201
18302.62 193
18303.90 207
18305.18 205
18306.46 208
18307.74 224
18309.01 200
18310.29 211
18311.57 205
18312.85 205
18314.13 212
18315.41 178
18316.69 193
18317.96 203
18319.24 206
18320.52 199
18321.80 199
18323.08 182
18324.36 212
18325.64 200
18326.92 202
18328.20 219
18329.47 219
18330.75 203
18332.03 191
18333.31 219
18334.59 195
18335.87 232
18337.15 201
18338.43 220
18339.71 198
18340.99 191
18342.27 207
18343.55 200
18344.83 196
18346.11 205
18347.39 212
18348.67 226
18349.95 214
18351.23 216
18352.51 207
18353.79 209
18355.07 204
18356.35 191
18357.63 199
18358.91 213
18360.19 209
18361.47 190
18362.75 188
18364.03 218
18365.31 198
18366.59 199
18367.87 203
18369.15 202
18370.43 204
18371.71 196
18372.99 196
18374.27 198
18375.55 210
18376.83 196
18378.12 190
18379.40 186
18380.68 192
18381.96 209
18383.24 195
18384.52 206
18385.80 198
18387.08 200
18388.36 184
18389.65 185
18390.93 193
18392.21 190
18393.49 195
18394.77 211
18396.05 214
18397.33 195
18398.62 199
18399.90 208
18401.18 209
18402.46 202
18403.74 209
18405.02 184
18406.31 194
18407.59 222
18408.87 211
18410.15 209
18411.43 172
18412.72 182
18414.00 181
18415.28 187
18416.56 207
18417.84 188
18419.13 168
18420.41 187
18421.69 202
18422.97 204
18424.26 177
18425.54 187
18426.82 208
18428.10 195
18429.39 206
18430.67 173
18431.95 186
18433.23 196
18434.52 214
18435.80 193
18437.08 184
18438.37 197
18439.65 181
18440.93 192
18442.22 204
18443.50 196
18444.78 180
18446.06 213
18447.35 211
18448.63 207
18449.91 188
18451.20 198
18452.48 201
18453.76 181
18455.05 194
18456.33 211
18457.62 219
18458.90 215
18460.18 196
18461.47 169
18462.75 191
18464.03 175
18465.32 191
18466.60 195
18467.89 192
18469.17 197
18470.45 204
18471.74 192
18473.02 195
18474.31 189
18475.59 199
18476.88 206
18478.16 194
18479.44 193
18480.73 196
18482.01 181
18483.30 175
18484.58 194
18485.87 173
18487.15 180
18488.44 199
18489.72 206
18491.01 189
18492.29 177
18493.58 208
18494.86 196
18496.15 195
18497.43 176
18498.72 184
18500.00 195
18501.29 211
18502.57 192
18503.86 188
18505.14 187
18506.43 180
18507.71 188
18509.00 170
18510.28 179
18511.57 202
18512.85 191
18514.14 196
18515.42 173
18516.71 195
18518.00 197
18519.28 195
18520.57 190
18521.85 217
18523.14 190
18524.43 205
18525.71 198
18527.00 187
18528.28 197
18529.57 192
18530.86 214
18532.14 221
18533.43 209
18534.71 199
18536.00 195
18537.29 211
18538.57 190
18539.86 196
18541.15 177
18542.43 176
18543.72 203
18545.01 191
18546.29 209
18547.58 182
18548.87 226
18550.15 212
18551.44 204
18552.73 216
18554.01 185
18555.30 172
18556.59 192
18557.88 181
18559.16 187
18560.45 202
18561.74 206
18563.02 196
18564.31 210
18565.60 208
18566.89 223
18568.17 184
18569.46 208
18570.75 184
18572.04 200
18573.32 202
18574.61 203
18575.90 184
18577.19 215
18578.48 189
18579.76 207
18581.05 213
18582.34 214
18583.63 167
18584.92 188
18586.20 204
18587.49 182
18588.78 213
18590.07 199
18591.36 188
18592.64 197
18593.93 198
18595.22 199
18596.51 210
18597.80 213
18599.09 177
18600.38 190
18601.66 199
18602.95 199
18604.24 203
18605.53 195
18606.82 197
18608.11 209
18609.40 210
18610.69 193
18611.98 196
18613.26 191
18614.55 196
18615.84 192
18617.13 181
18618.42 202
18619.71 209
18621.00 207
18622.29 200
18623.58 209
18624.87 201
18626.16 218
18627.45 197
18628.74 186
18630.03 213
18631.32 185
18632.61 182
18633.89 199
18635.18 192
18636.47 182
18637.76 186
18639.05 185
18640.34 203
18641.63 185
18642.92 188
18644.21 201
18645.50 184
18646.79 189
18648.09 180
18649.38 205
18650.67 205
18651.96 197
18653.25 190
18654.54 191
18655.83 195
18657.12 195
18658.41 187
18659.70 193
18660.99 195
18662.28 205
18663.57 194
18664.86 187
18666.15 182
18667.44 195
18668.74 204
18670.03 193
18671.32 166
18672.61 178
18673.90 186
18675.19 184
18676.48 176
18677.77 189
18679.06 185
18680.36 177
18681.65 185
18682.94 188
18684.23 175
18685.52 171
18686.81 166
18688.11 159
18689.40 195
18690.69 175
18691.98 164
18693.27 179
18694.56 191
18695.86 182
18697.15 189
18698.44 166
18699.73 189
18701.02 177
18702.32 190
18703.61 171
18704.90 186
18706.19 186
18707.48 196
18708.78 186
18710.07 175
18711.36 180
18712.65 197
18713.95 183
18715.24 185
18716.53 186
18717.83 179
18719.12 178
18720.41 187
18721.70 177
18723.00 191
18724.29 181
18725.58 191
18726.87 185
18728.17 182
18729.46 182
18730.75 200
18732.05 185
18733.34 166
18734.63 165
18735.93 190
18737.22 178
18738.51 180
18739.81 188
18741.10 186
18742.39 197
18743.69 175
18744.98 183
18746.27 173
18747.57 176
18748.86 187
18750.16 179
18751.45 181
18752.74 186
18754.04 171
18755.33 171
18756.63 173
18757.92 185
18759.21 173
18760.51 173
18761.80 202
18763.10 189
18764.39 162
18765.69 162
18766.98 192
18768.27 186
18769.57 187
18770.86 180
18772.16 202
18773.45 176
18774.75 173
18776.04 167
18777.34 191
18778.63 171
18779.93 181
18781.22 194
18782.52 185
18783.81 183
18785.11 173
18786.40 187
18787.70 171
18788.99 186
18790.29 193
18791.58 179
18792.88 182
18794.17 170
18795.47 162
18796.76 160
18798.06 186
18799.35 182
18800.65 168
18801.94 170
18803.24 189
18804.54 196
18805.83 177
18807.13 188
18808.42 185
18809.72 192
18811.01 200
18812.31 194
18813.61 167
18814.90 169
18816.20 167
18817.49 189
18818.79 203
18820.09 186
18821.38 168
18822.68 174
18823.98 184
18825.27 185
18826.57 185
18827.87 156
18829.16 181
18830.46 170
18831.75 181
18833.05 172
18834.35 171
18835.64 204
18836.94 180
18838.24 181
18839.54 166
18840.83 170
18842.13 172
18843.43 177
18844.72 169
18846.02 191
18847.32 192
18848.61 205
18849.91 188
18851.21 172
18852.51 181
18853.80 188
18855.10 179
18856.40 186
18857.70 174
18858.99 195
18860.29 203
18861.59 198
18862.89 190
18864.18 178
18865.48 199
18866.78 172
18868.08 188
18869.38 176
18870.67 193
18871.97 193
18873.27 170
18874.57 179
18875.87 187
18877.16 186
18878.46 185
18879.76 175
18881.06 169
18882.36 179
18883.66 202
18884.95 182
18886.25 183
18887.55 193
18888.85 189
18890.15 199
18891.45 169
18892.75 158
18894.04 168
18895.34 174
18896.64 160
18897.94 170
18899.24 172
18900.54 171
18901.84 184
18903.14 169
18904.44 175
18905.74 186
18907.03 187
18908.33 187
18909.63 185
18910.93 173
18912.23 182
18913.53 180
18914.83 187
18916.13 194
18917.43 174
18918.73 165
18920.03 165
18921.33 180
18922.63 173
18923.93 169
18925.23 152
18926.53 180
18927.83 184
18929.13 196
18930.43 192
18931.73 168
18933.03 169
18934.33 167
18935.63 175
18936.93 164
18938.23 166
18939.53 169
18940.83 157
18942.13 170
18943.43 154
18944.73 164
18946.03 180
18947.33 176
18948.63 187
18949.93 158
18951.23 183
18952.53 181
18953.84 181
18955.14 181
18956.44 191
18957.74 181
18959.04 167
18960.34 187
18961.64 193
18962.94 173
18964.24 175
18965.54 170
18966.85 174
18968.15 169
18969.45 176
18970.75 166
18972.05 174
18973.35 174
18974.65 168
18975.96 187
18977.26 181
18978.56 180
18979.86 170
18981.16 160
18982.46 173
18983.77 159
18985.07 165
18986.37 153
18987.67 165
18988.97 187
18990.28 170
18991.58 169
18992.88 167
18994.18 168
18995.49 176
18996.79 179
18998.09 159
18999.39 170
19000.69 149
19002.00 164
19003.30 173
19004.60 166
19005.90 167
19007.21 148
19008.51 162
19009.81 157
19011.12 155
19012.42 175
19013.72 181
19015.02 168
19016.33 164
19017.63 166
19018.93 183
19020.24 187
19021.54 175
19022.84 168
19024.15 168
19025.45 181
19026.75 171
19028.06 152
19029.36 164
19030.66 176
19031.97 163
19033.27 171
19034.57 171
19035.88 148
19037.18 153
19038.48 169
19039.79 167
19041.09 161
19042.40 167
19043.70 176
19045.00 197
19046.31 156
19047.61 165
19048.92 151
19050.22 169
19051.52 163
19052.83 157
19054.13 171
19055.44 177
19056.74 170
19058.05 179
19059.35 170
19060.65 160
19061.96 191
19063.26 160
19064.57 172
19065.87 169
19067.18 181
19068.48 195
19069.79 176
19071.09 172
19072.40 175
19073.70 184
19075.01 176
19076.31 184
19077.62 172
19078.92 172
19080.23 188
19081.53 175
19082.84 173
19084.14 174
19085.45 170
19086.75 188
19088.06 183
19089.36 173
19090.67 165
19091.98 172
19093.28 181
19094.59 193
19095.89 198
19097.20 175
19098.50 182
19099.81 190
19101.12 185
19102.42 171
19103.73 158
19105.03 175
19106.34 181
19107.65 174
19108.95 167
19110.26 158
19111.56 184
19112.87 194
19114.18 169
19115.48 152
19116.79 167
19118.10 184
19119.40 188
19120.71 171
19122.02 157
19123.32 185
19124.63 177
19125.94 184
19127.24 178
19128.55 155
19129.86 174
19131.16 186
19132.47 180
19133.78 172
19135.08 165
19136.39 195
19137.70 181
19139.01 201
19140.31 187
19141.62 179
19142.93 200
19144.23 181
19145.54 169
19146.85 163
19148.16 175
19149.46 181
19150.77 185
19152.08 178
19153.39 162
19154.69 178
19156.00 191
19157.31 181
19158.62 164
19159.93 166
19161.23 175
19162.54 155
19163.85 168
19165.16 183
19166.47 172
19167.77 180
19169.08 178
19170.39 175
19171.70 177
19173.01 187
19174.32 173
19175.62 168
19176.93 177
19178.24 195
19179.55 202
19180.86 157
19182.17 184
19183.48 181
19184.78 195
19186.09 182
19187.40 177
19188.71 169
19190.02 171
19191.33 177
19192.64 154
19193.95 163
19195.26 179
19196.56 156
19197.87 172
19199.18 193
19200.49 161
19201.80 174
19203.11 179
19204.42 183
19205.73 165
19207.04 151
19208.35 167
19209.66 171
19210.97 187
19212.28 179
19213.59 171
19214.90 182
19216.21 165
19217.52 179
19218.83 186
19220.14 172
19221.45 181
19222.76 172
19224.07 182
19225.38 176
19226.69 174
19228.00 185
19229.31 167
19230.62 164
19231.93 173
19233.24 150
19234.55 151
19235.86 154
19237.17 168
19238.48 160
19239.79 170
19241.10 156
19242.41 154
19243.72 171
19245.03 147
19246.35 160
19247.66 164
19248.97 167
19250.28 160
19251.59 165
19252.90 157
19254.21 146
19255.52 171
19256.83 172
19258.14 172
19259.46 166
19260.77 171
19262.08 175
19263.39 163
19264.70 171
19266.01 171
19267.32 166
19268.64 161
19269.95 156
19271.26 170
19272.57 166
19273.88 164
19275.20 154
19276.51 174
19277.82 173
19279.13 162
19280.44 167
19281.75 159
19283.07 168
19284.38 170
19285.69 169
19287.00 165
19288.32 155
19289.63 164
19290.94 179
19292.25 185
19293.57 162
19294.88 174
19296.19 175
19297.50 163
19298.82 150
19300.13 171
19301.44 174
19302.75 177
19304.07 175
19305.38 173
19306.69 155
19308.01 167
19309.32 159
19310.63 161
19311.94 164
19313.26 171
19314.57 163
19315.88 174
19317.20 157
19318.51 161
19319.82 204
19321.14 174
19322.45 174
19323.76 181
19325.08 164
19326.39 153
19327.70 163
19329.02 171
19330.33 178
19331.65 181
19332.96 172
19334.27 164
19335.59 169
19336.90 172
19338.22 171
19339.53 180
19340.84 168
19342.16 163
19343.47 157
19344.79 169
19346.10 171
19347.41 173
19348.73 180
19350.04 161
19351.36 164
19352.67 169
19353.99 156
19355.30 158
19356.62 166
19357.93 174
19359.25 185
19360.56 174
19361.87 174
19363.19 181
19364.50 177
19365.82 169
19367.13 180
19368.45 153
19369.76 172
19371.08 166
19372.39 162
19373.71 156
19375.02 179
19376.34 169
19377.66 152
19378.97 142
19380.29 159
19381.60 175
19382.92 161
19384.23 173
19385.55 188
19386.86 165
19388.18 179
19389.50 166
19390.81 163
19392.13 173
19393.44 180
19394.76 187
19396.07 168
19397.39 148
19398.71 159
19400.02 167
19401.34 183
19402.65 178
19403.97 174
19405.29 159
19406.60 189
19407.92 156
19409.24 153
19410.55 169
19411.87 173
19413.19 167
19414.50 158
19415.82 144
19417.14 162
19418.45 173
19419.77 183
19421.09 172
19422.40 162
19423.72 180
19425.04 186
19426.35 177
19427.67 178
19428.99 173
19430.30 149
19431.62 179
19432.94 178
19434.26 175
19435.57 160
19436.89 173
19438.21 170
19439.53 158
19440.84 170
19442.16 148
19443.48 158
19444.80 177
19446.11 169
19447.43 154
19448.75 163
19450.07 186
19451.38 157
19452.70 155
19454.02 175
19455.34 152
19456.66 163
19457.97 169
19459.29 167
19460.61 160
19461.93 160
19463.25 160
19464.57 173
19465.88 178
19467.20 162
19468.52 184
19469.84 159
19471.16 178
19472.48 168
19473.79 167
19475.11 174
19476.43 176
19477.75 168
19479.07 186
19480.39 167
19481.71 175
19483.03 162
19484.34 148
19485.66 150
19486.98 169
19488.30 170
19489.62 167
19490.94 156
19492.26 177
19493.58 166
19494.90 162
19496.22 151
19497.54 161
19498.86 149
19500.18 158
19501.50 150
19502.81 184
19504.13 162
19505.45 166
19506.77 171
19508.09 173
19509.41 158
19510.73 172
19512.05 179
19513.37 179
19514.69 180
19516.01 150
19517.33 163
19518.65 150
19519.97 157
19521.29 159
19522.61 166
19523.93 149
19525.25 168
19526.57 181
19527.89 158
19529.22 172
19530.54 168
19531.86 157
19533.18 158
19534.50 170
19535.82 155
19537.14 166
19538.46 156
19539.78 146
19541.10 173
19542.42 162
19543.74 175
19545.06 158
19546.39 150
19547.71 162
19549.03 152
19550.35 170
19551.67 172
19552.99 170
19554.31 172
19555.63 167
19556.96 169
19558.28 165
19559.60 188
19560.92 168
19562.24 167
19563.56 180
19564.88 178
19566.21 185
19567.53 172
19568.85 155
19570.17 181
19571.49 156
19572.82 159
19574.14 163
19575.46 166
19576.78 160
19578.10 155
19579.43 155
19580.75 160
19582.07 151
19583.39 149
19584.72 150
19586.04 164
19587.36 155
19588.68 164
19590.01 172
19591.33 159
19592.65 159
19593.97 161
19595.30 176
19596.62 155
19597.94 149
19599.26 175
19600.59 157
19601.91 150
19603.23 155
19604.56 169
19605.88 172
19607.20 178
19608.53 183
19609.85 170
19611.17 177
19612.49 167
19613.82 157
19615.14 154
19616.47 168
19617.79 175
19619.11 167
19620.44 175
19621.76 164
19623.08 160
19624.41 179
19625.73 161
19627.05 171
19628.38 153
19629.70 174
19631.03 151
19632.35 164
19633.67 166
19635.00 154
19636.32 158
19637.65 170
19638.97 181
19640.29 172
19641.62 161
19642.94 177
19644.27 149
19645.59 168
19646.92 165
19648.24 152
19649.57 148
19650.89 146
19652.21 177
19653.54 163
19654.86 163
19656.19 163
19657.51 145
19658.84 170
19660.16 186
19661.49 166
19662.81 151
19664.14 150
19665.46 160
19666.79 166
19668.11 168
19669.44 187
19670.76 160
19672.09 168
19673.41 152
19674.74 170
19676.07 159
19677.39 181
19678.72 175
19680.04 166
19681.37 144
19682.69 171
19684.02 158
19685.34 176
19686.67 179
19688.00 171
19689.32 174
19690.65 161
19691.97 182
19693.30 158
19694.63 173
19695.95 191
19697.28 174
19698.60 170
19699.93 166
19701.26 174
19702.58 162
19703.91 174
19705.24 170
19706.56 159
19707.89 169
19709.22 185
19710.54 172
19711.87 166
19713.20 188
19714.52 169
19715.85 181
19717.18 178
19718.50 141
19719.83 172
19721.16 153
19722.48 172
19723.81 177
19725.14 167
19726.47 158
19727.79 155
19729.12 174
19730.45 151
19731.77 155
19733.10 160
19734.43 159
19735.76 175
19737.08 155
19738.41 169
19739.74 154
19741.07 162
19742.39 154
19743.72 169
19745.05 165
19746.38 165
19747.71 168
19749.03 166
19750.36 152
19751.69 163
19753.02 163
19754.35 162
19755.67 168
19757.00 162
19758.33 156
19759.66 167
19760.99 173
19762.31 164
19763.64 163
19764.97 175
19766.30 152
19767.63 161
19768.96 155
19770.29 170
19771.61 165
19772.94 174
19774.27 179
19775.60 162
19776.93 168
19778.26 168
19779.59 166
19780.92 167
19782.25 154
19783.57 167
19784.90 171
19786.23 176
19787.56 159
19788.89 163
19790.22 155
19791.55 165
19792.88 171
19794.21 171
19795.54 175
19796.87 179
19798.20 166
19799.53 164
19800.86 156
19802.19 159
19803.52 161
19804.85 173
19806.18 169
19807.50 162
19808.83 185
19810.16 178
19811.49 165
19812.82 159
19814.15 158
19815.49 187
19816.82 170
19818.15 159
19819.48 166
19820.81 165
19822.14 147
19823.47 148
19824.80 160
19826.13 147
19827.46 163
19828.79 159
19830.12 151
19831.45 154
19832.78 155
19834.11 156
19835.44 175
19836.77 170
19838.10 189
19839.44 154
19840.77 164
19842.10 179
19843.43 174
19844.76 165
19846.09 187
19847.42 160
19848.75 162
19850.08 150
19851.42 146
19852.75 160
19854.08 184
19855.41 186
19856.74 167
19858.07 162
19859.40 178
19860.74 167
19862.07 167
19863.40 166
19864.73 164
19866.06 145
19867.40 162
19868.73 162
19870.06 161
19871.39 160
19872.72 161
19874.06 150
19875.39 193
19876.72 175
19878.05 167
19879.38 148
19880.72 150
19882.05 162
19883.38 174
19884.71 164
19886.05 158
19887.38 151
19888.71 154
19890.04 158
19891.38 157
19892.71 169
19894.04 177
19895.38 177
19896.71 158
19898.04 132
19899.37 157
19900.71 166
19902.04 167
19903.37 149
19904.71 161
19906.04 161
19907.37 180
19908.71 178
19910.04 164
19911.37 161
19912.71 177
19914.04 161
19915.37 174
19916.71 170
19918.04 162
19919.37 163
19920.71 159
19922.04 168
19923.37 148
19924.71 157
19926.04 181
19927.38 174
19928.71 166
19930.04 171
19931.38 163
19932.71 151
19934.05 159
19935.38 179
19936.71 176
19938.05 163
19939.38 161
19940.72 161
19942.05 164
19943.39 170
19944.72 178
19946.06 164
19947.39 162
19948.72 178
19950.06 168
19951.39 153
19952.73 152
19954.06 186
19955.40 173
19956.73 166
19958.07 157
19959.40 171
19960.74 171
19962.07 168
19963.41 164
19964.74 169
19966.08 168
19967.41 172
19968.75 194
19970.08 148
19971.42 148
19972.76 170
19974.09 161
19975.43 166
19976.76 152
19978.10 170
19979.43 175
19980.77 164
19982.10 155
19983.44 166
19984.78 156
19986.11 167
19987.45 164
19988.78 161
19990.12 174
19991.46 190
19992.79 169
19994.13 178
19995.46 162
19996.80 165
19998.14 176
19999.47 165
20000.81 165
20002.15 160
20003.48 167
20004.82 175
20006.16 160
20007.49 157
20008.83 179
20010.17 170
20011.50 165
20012.84 158
20014.18 164
20015.51 177
20016.85 168
20018.19 154
20019.52 148
20020.86 151
20022.20 151
20023.53 172
20024.87 152
20026.21 167
20027.55 163
20028.88 165
20030.22 154
20031.56 153
20032.90 152
20034.23 172
20035.57 160
20036.91 170
20038.25 181
20039.58 163
20040.92 162
20042.26 172
20043.60 162
20044.93 146
20046.27 165
20047.61 166
20048.95 188
20050.29 169
20051.62 166
20052.96 175
20054.30 173
20055.64 178
20056.98 163
20058.32 169
20059.65 159
20060.99 166
20062.33 166
20063.67 177
20065.01 177
20066.35 166
20067.68 165
20069.02 153
20070.36 140
20071.70 181
20073.04 169
20074.38 182
20075.72 169
20077.06 157
20078.40 156
20079.73 169
20081.07 167
20082.41 171
20083.75 169
20085.09 170
20086.43 165
20087.77 155
20089.11 177
20090.45 158
20091.79 154
20093.13 170
20094.47 178
20095.81 179
20097.15 178
20098.48 167
20099.82 158
20101.16 166
20102.50 167
20103.84 180
20105.18 183
20106.52 163
20107.86 179
20109.20 194
20110.54 175
20111.88 183
20113.22 162
20114.56 162
20115.90 162
20117.24 174
20118.58 183
20119.93 177
20121.27 155
20122.61 178
20123.95 199
20125.29 175
20126.63 161
20127.97 181
20129.31 158
20130.65 171
20131.99 158
20133.33 182
20134.67 189
20136.01 162
