# Supplementary material for: MALDI-TOF MS typing enables the classification of brewing yeasts of the genus Saccharomyces to major beer styles
Source: PLoS One. 2017 Aug 9;12(8):e0181694. doi: 10.1371/journal.pone.0181694 (PMC5549903; doi:10.1371/journal.pone.0181694)
Supplement: S6 File — The directory includes 90 raw files and was zipped to “.zip”; the folder has three strains with 30 spectra per strain; S1 Text explains the raw files with an example and Table 1 represents the yeast strains used within the experiment. (ZIP) [file pone.0181694.s009.zip › 16-18/30276-3478-Lag-Lag-Lag-YPG-18h-E-E_2016-09-23_7_0_A2_1.dat]

1999.90 1405
2000.32 1429
2000.75 1329
2001.17 1421
2001.59 1408
2002.01 1356
2002.43 1454
2002.86 1356
2003.28 1321
2003.70 1377
2004.12 1369
2004.54 1308
2004.97 1329
2005.39 1327
2005.81 1349
2006.23 1419
2006.66 1372
2007.08 1342
2007.50 1293
2007.92 1344
2008.35 1320
2008.77 1332
2009.19 1360
2009.61 1325
2010.04 1318
2010.46 1296
2010.88 1303
2011.31 1241
2011.73 1242
2012.15 1249
2012.57 1314
2013.00 1306
2013.42 1278
2013.84 1350
2014.27 1383
2014.69 1412
2015.11 1389
2015.54 1401
2015.96 1347
2016.38 1392
2016.81 1449
2017.23 1456
2017.65 1488
2018.08 1419
2018.50 1438
2018.93 1446
2019.35 1448
2019.77 1447
2020.20 1461
2020.62 1425
2021.04 1374
2021.47 1323
2021.89 1351
2022.32 1330
2022.74 1303
2023.17 1313
2023.59 1326
2024.01 1377
2024.44 1307
2024.86 1282
2025.29 1325
2025.71 1303
2026.14 1274
2026.56 1314
2026.98 1266
2027.41 1224
2027.83 1257
2028.26 1301
2028.68 1276
2029.11 1211
2029.53 1231
2029.96 1207
2030.38 1252
2030.81 1231
2031.23 1215
2031.66 1260
2032.08 1279
2032.51 1278
2032.93 1275
2033.36 1234
2033.78 1280
2034.21 1289
2034.63 1284
2035.06 1235
2035.49 1225
2035.91 1295
2036.34 1217
2036.76 1195
2037.19 1295
2037.61 1263
2038.04 1231
2038.47 1272
2038.89 1267
2039.32 1235
2039.74 1215
2040.17 1246
2040.59 1291
2041.02 1313
2041.45 1282
2041.87 1292
2042.30 1266
2042.73 1332
2043.15 1297
2043.58 1219
2044.00 1388
2044.43 1294
2044.86 1257
2045.28 1198
2045.71 1214
2046.14 1194
2046.56 1259
2046.99 1203
2047.42 1251
2047.84 1228
2048.27 1255
2048.70 1348
2049.12 1300
2049.55 1261
2049.98 1277
2050.40 1231
2050.83 1253
2051.26 1301
2051.69 1280
2052.11 1221
2052.54 1214
2052.97 1206
2053.40 1254
2053.82 1295
2054.25 1253
2054.68 1308
2055.10 1318
2055.53 1313
2055.96 1341
2056.39 1384
2056.82 1385
2057.24 1448
2057.67 1430
2058.10 1310
2058.53 1292
2058.95 1261
2059.38 1300
2059.81 1342
2060.24 1319
2060.67 1270
2061.09 1305
2061.52 1351
2061.95 1399
2062.38 1281
2062.81 1220
2063.24 1298
2063.66 1355
2064.09 1389
2064.52 1348
2064.95 1334
2065.38 1377
2065.81 1261
2066.24 1362
2066.66 1319
2067.09 1281
2067.52 1317
2067.95 1352
2068.38 1335
2068.81 1308
2069.24 1312
2069.67 1298
2070.10 1217
2070.52 1234
2070.95 1279
2071.38 1295
2071.81 1270
2072.24 1269
2072.67 1337
2073.10 1284
2073.53 1271
2073.96 1257
2074.39 1357
2074.82 1367
2075.25 1279
2075.68 1333
2076.11 1359
2076.54 1336
2076.97 1333
2077.40 1386
2077.83 1416
2078.26 1412
2078.69 1343
2079.12 1392
2079.55 1425
2079.98 1381
2080.41 1378
2080.84 1406
2081.27 1409
2081.70 1349
2082.13 1330
2082.56 1370
2082.99 1460
2083.42 1402
2083.85 1330
2084.28 1375
2084.71 1341
2085.14 1392
2085.57 1421
2086.00 1366
2086.43 1345
2086.86 1272
2087.29 1302
2087.73 1311
2088.16 1246
2088.59 1235
2089.02 1235
2089.45 1160
2089.88 1161
2090.31 1228
2090.74 1264
2091.17 1300
2091.61 1264
2092.04 1252
2092.47 1267
2092.90 1290
2093.33 1282
2093.76 1376
2094.19 1317
2094.63 1217
2095.06 1264
2095.49 1342
2095.92 1295
2096.35 1245
2096.78 1323
2097.22 1255
2097.65 1201
2098.08 1249
2098.51 1241
2098.94 1262
2099.38 1332
2099.81 1326
2100.24 1259
2100.67 1256
2101.11 1218
2101.54 1235
2101.97 1275
2102.40 1234
2102.83 1280
2103.27 1251
2103.70 1247
2104.13 1247
2104.56 1310
2105.00 1209
2105.43 1211
2105.86 1305
2106.30 1304
2106.73 1198
2107.16 1271
2107.59 1288
2108.03 1323
2108.46 1318
2108.89 1274
2109.33 1304
2109.76 1255
2110.19 1296
2110.63 1316
2111.06 1281
2111.49 1334
2111.93 1301
2112.36 1294
2112.79 1307
2113.23 1286
2113.66 1282
2114.09 1269
2114.53 1280
2114.96 1325
2115.40 1289
2115.83 1262
2116.26 1235
2116.70 1344
2117.13 1244
2117.56 1290
2118.00 1270
2118.43 1204
2118.87 1310
2119.30 1301
2119.73 1273
2120.17 1250
2120.60 1290
2121.04 1334
2121.47 1380
2121.91 1329
2122.34 1350
2122.78 1336
2123.21 1309
2123.64 1302
2124.08 1336
2124.51 1312
2124.95 1209
2125.38 1257
2125.82 1285
2126.25 1281
2126.69 1226
2127.12 1257
2127.56 1300
2127.99 1274
2128.43 1357
2128.86 1339
2129.30 1403
2129.73 1379
2130.17 1359
2130.60 1456
2131.04 1416
2131.47 1418
2131.91 1450
2132.35 1453
2132.78 1395
2133.22 1336
2133.65 1281
2134.09 1282
2134.52 1264
2134.96 1271
2135.40 1254
2135.83 1291
2136.27 1335
2136.70 1227
2137.14 1302
2137.57 1229
2138.01 1191
2138.45 1248
2138.88 1317
2139.32 1305
2139.76 1326
2140.19 1258
2140.63 1241
2141.06 1213
2141.50 1248
2141.94 1228
2142.37 1303
2142.81 1261
2143.25 1198
2143.68 1264
2144.12 1293
2144.56 1257
2144.99 1246
2145.43 1258
2145.87 1280
2146.30 1317
2146.74 1354
2147.18 1346
2147.62 1345
2148.05 1491
2148.49 1466
2148.93 1560
2149.36 1552
2149.80 1606
2150.24 1612
2150.68 1655
2151.11 1536
2151.55 1658
2151.99 1507
2152.43 1540
2152.86 1449
2153.30 1379
2153.74 1420
2154.18 1423
2154.61 1376
2155.05 1363
2155.49 1406
2155.93 1375
2156.37 1424
2156.80 1341
2157.24 1353
2157.68 1432
2158.12 1339
2158.56 1317
2158.99 1338
2159.43 1313
2159.87 1340
2160.31 1354
2160.75 1302
2161.19 1268
2161.62 1197
2162.06 1331
2162.50 1267
2162.94 1276
2163.38 1309
2163.82 1319
2164.26 1334
2164.69 1322
2165.13 1248
2165.57 1306
2166.01 1383
2166.45 1398
2166.89 1396
2167.33 1306
2167.77 1349
2168.21 1380
2168.65 1467
2169.08 1459
2169.52 1447
2169.96 1428
2170.40 1489
2170.84 1458
2171.28 1379
2171.72 1375
2172.16 1328
2172.60 1427
2173.04 1414
2173.48 1391
2173.92 1436
2174.36 1432
2174.80 1415
2175.24 1392
2175.68 1437
2176.12 1494
2176.56 1490
2177.00 1411
2177.44 1448
2177.88 1442
2178.32 1450
2178.76 1392
2179.20 1469
2179.64 1443
2180.08 1421
2180.52 1399
2180.96 1337
2181.40 1418
2181.84 1416
2182.28 1307
2182.72 1298
2183.16 1301
2183.60 1369
2184.04 1324
2184.48 1295
2184.93 1289
2185.37 1304
2185.81 1243
2186.25 1302
2186.69 1331
2187.13 1349
2187.57 1414
2188.01 1419
2188.45 1408
2188.89 1343
2189.34 1363
2189.78 1450
2190.22 1359
2190.66 1400
2191.10 1472
2191.54 1449
2191.98 1466
2192.43 1400
2192.87 1324
2193.31 1292
2193.75 1400
2194.19 1405
2194.63 1377
2195.08 1403
2195.52 1416
2195.96 1408
2196.40 1407
2196.84 1397
2197.29 1396
2197.73 1380
2198.17 1341
2198.61 1329
2199.06 1286
2199.50 1315
2199.94 1293
2200.38 1330
2200.82 1339
2201.27 1365
2201.71 1317
2202.15 1375
2202.59 1400
2203.04 1289
2203.48 1340
2203.92 1321
2204.37 1344
2204.81 1277
2205.25 1312
2205.69 1388
2206.14 1344
2206.58 1386
2207.02 1424
2207.47 1407
2207.91 1467
2208.35 1438
2208.80 1327
2209.24 1311
2209.68 1391
2210.13 1519
2210.57 1498
2211.01 1461
2211.46 1429
2211.90 1472
2212.34 1424
2212.79 1418
2213.23 1518
2213.67 1504
2214.12 1514
2214.56 1555
2215.01 1497
2215.45 1456
2215.89 1457
2216.34 1410
2216.78 1382
2217.23 1342
2217.67 1317
2218.11 1350
2218.56 1367
2219.00 1407
2219.45 1391
2219.89 1367
2220.34 1385
2220.78 1359
2221.22 1437
2221.67 1414
2222.11 1393
2222.56 1498
2223.00 1503
2223.45 1516
2223.89 1542
2224.34 1646
2224.78 1639
2225.23 1651
2225.67 1640
2226.12 1670
2226.56 1660
2227.01 1584
2227.45 1520
2227.90 1540
2228.34 1566
2228.79 1593
2229.23 1574
2229.68 1580
2230.12 1607
2230.57 1631
2231.01 1594
2231.46 1566
2231.90 1598
2232.35 1612
2232.80 1494
2233.24 1590
2233.69 1554
2234.13 1610
2234.58 1579
2235.02 1518
2235.47 1503
2235.92 1477
2236.36 1475
2236.81 1409
2237.25 1411
2237.70 1459
2238.15 1398
2238.59 1468
2239.04 1461
2239.49 1431
2239.93 1460
2240.38 1416
2240.82 1334
2241.27 1370
2241.72 1372
2242.16 1318
2242.61 1335
2243.06 1329
2243.50 1334
2243.95 1365
2244.40 1390
2244.84 1349
2245.29 1324
2245.74 1285
2246.19 1368
2246.63 1364
2247.08 1383
2247.53 1344
2247.97 1439
2248.42 1390
2248.87 1416
2249.32 1385
2249.76 1433
2250.21 1431
2250.66 1365
2251.10 1433
2251.55 1494
2252.00 1466
2252.45 1547
2252.89 1453
2253.34 1594
2253.79 1515
2254.24 1452
2254.69 1440
2255.13 1437
2255.58 1471
2256.03 1376
2256.48 1409
2256.93 1392
2257.37 1471
2257.82 1357
2258.27 1360
2258.72 1377
2259.17 1410
2259.61 1414
2260.06 1394
2260.51 1469
2260.96 1453
2261.41 1478
2261.86 1518
2262.31 1530
2262.75 1522
2263.20 1543
2263.65 1589
2264.10 1539
2264.55 1520
2265.00 1542
2265.45 1494
2265.90 1525
2266.34 1496
2266.79 1524
2267.24 1506
2267.69 1516
2268.14 1641
2268.59 1686
2269.04 1626
2269.49 1597
2269.94 1697
2270.39 1753
2270.84 1684
2271.29 1670
2271.74 1729
2272.18 1694
2272.63 1694
2273.08 1659
2273.53 1643
2273.98 1664
2274.43 1664
2274.88 1687
2275.33 1735
2275.78 1834
2276.23 1847
2276.68 1898
2277.13 1862
2277.58 1774
2278.03 1743
2278.48 1731
2278.93 1681
2279.38 1624
2279.83 1580
2280.28 1517
2280.73 1449
2281.19 1409
2281.64 1460
2282.09 1449
2282.54 1474
2282.99 1451
2283.44 1451
2283.89 1374
2284.34 1406
2284.79 1393
2285.24 1420
2285.69 1414
2286.14 1444
2286.59 1459
2287.04 1483
2287.50 1529
2287.95 1432
2288.40 1505
2288.85 1567
2289.30 1641
2289.75 1764
2290.20 1865
2290.65 1904
2291.11 1765
2291.56 1750
2292.01 1801
2292.46 1750
2292.91 1744
2293.36 1764
2293.82 1650
2294.27 1585
2294.72 1624
2295.17 1669
2295.62 1596
2296.07 1548
2296.53 1455
2296.98 1440
2297.43 1443
2297.88 1452
2298.33 1418
2298.79 1412
2299.24 1435
2299.69 1494
2300.14 1487
2300.60 1515
2301.05 1458
2301.50 1399
2301.95 1362
2302.41 1362
2302.86 1429
2303.31 1434
2303.76 1392
2304.22 1363
2304.67 1350
2305.12 1413
2305.57 1429
2306.03 1414
2306.48 1430
2306.93 1456
2307.39 1453
2307.84 1487
2308.29 1590
2308.75 1555
2309.20 1612
2309.65 1600
2310.11 1542
2310.56 1579
2311.01 1581
2311.47 1588
2311.92 1578
2312.37 1537
2312.83 1504
2313.28 1613
2313.73 1510
2314.19 1522
2314.64 1530
2315.09 1540
2315.55 1565
2316.00 1546
2316.46 1532
2316.91 1478
2317.36 1442
2317.82 1463
2318.27 1486
2318.73 1430
2319.18 1465
2319.63 1463
2320.09 1499
2320.54 1476
2321.00 1428
2321.45 1494
2321.91 1478
2322.36 1403
2322.82 1405
2323.27 1481
2323.72 1467
2324.18 1568
2324.63 1593
2325.09 1579
2325.54 1541
2326.00 1497
2326.45 1546
2326.91 1536
2327.36 1587
2327.82 1518
2328.27 1535
2328.73 1548
2329.18 1531
2329.64 1544
2330.09 1584
2330.55 1543
2331.00 1481
2331.46 1496
2331.92 1534
2332.37 1475
2332.83 1468
2333.28 1494
2333.74 1491
2334.19 1458
2334.65 1448
2335.10 1437
2335.56 1467
2336.02 1408
2336.47 1478
2336.93 1417
2337.38 1485
2337.84 1512
2338.30 1532
2338.75 1566
2339.21 1591
2339.66 1580
2340.12 1566
2340.58 1573
2341.03 1589
2341.49 1586
2341.95 1531
2342.40 1577
2342.86 1490
2343.32 1495
2343.77 1568
2344.23 1544
2344.68 1569
2345.14 1579
2345.60 1570
2346.06 1625
2346.51 1633
2346.97 1708
2347.43 1734
2347.88 1671
2348.34 1627
2348.80 1602
2349.25 1613
2349.71 1587
2350.17 1635
2350.63 1588
2351.08 1556
2351.54 1484
2352.00 1553
2352.46 1548
2352.91 1458
2353.37 1411
2353.83 1418
2354.29 1375
2354.74 1377
2355.20 1399
2355.66 1468
2356.12 1432
2356.57 1369
2357.03 1377
2357.49 1392
2357.95 1355
2358.41 1406
2358.86 1417
2359.32 1544
2359.78 1536
2360.24 1583
2360.70 1506
2361.15 1538
2361.61 1641
2362.07 1592
2362.53 1504
2362.99 1552
2363.45 1598
2363.91 1631
2364.36 1580
2364.82 1458
2365.28 1494
2365.74 1555
2366.20 1602
2366.66 1507
2367.12 1532
2367.57 1625
2368.03 1563
2368.49 1518
2368.95 1456
2369.41 1470
2369.87 1482
2370.33 1437
2370.79 1462
2371.25 1453
2371.71 1424
2372.17 1492
2372.63 1454
2373.09 1371
2373.54 1384
2374.00 1376
2374.46 1486
2374.92 1457
2375.38 1308
2375.84 1330
2376.30 1390
2376.76 1434
2377.22 1383
2377.68 1519
2378.14 1517
2378.60 1477
2379.06 1497
2379.52 1429
2379.98 1493
2380.44 1440
2380.90 1483
2381.36 1454
2381.82 1413
2382.28 1406
2382.74 1404
2383.20 1444
2383.66 1479
2384.12 1448
2384.59 1511
2385.05 1496
2385.51 1521
2385.97 1517
2386.43 1555
2386.89 1471
2387.35 1495
2387.81 1492
2388.27 1506
2388.73 1509
2389.19 1533
2389.65 1547
2390.12 1557
2390.58 1591
2391.04 1496
2391.50 1548
2391.96 1513
2392.42 1468
2392.88 1487
2393.34 1456
2393.81 1431
2394.27 1388
2394.73 1414
2395.19 1415
2395.65 1346
2396.11 1416
2396.57 1469
2397.04 1469
2397.50 1478
2397.96 1511
2398.42 1449
2398.88 1479
2399.35 1472
2399.81 1440
2400.27 1459
2400.73 1502
2401.19 1461
2401.66 1461
2402.12 1435
2402.58 1529
2403.04 1417
2403.51 1444
2403.97 1502
2404.43 1442
2404.89 1396
2405.36 1458
2405.82 1500
2406.28 1454
2406.74 1471
2407.21 1422
2407.67 1415
2408.13 1388
2408.59 1373
2409.06 1384
2409.52 1325
2409.98 1322
2410.45 1311
2410.91 1280
2411.37 1324
2411.84 1312
2412.30 1381
2412.76 1317
2413.23 1342
2413.69 1424
2414.15 1358
2414.62 1326
2415.08 1390
2415.54 1453
2416.01 1481
2416.47 1405
2416.93 1434
2417.40 1414
2417.86 1467
2418.32 1432
2418.79 1447
2419.25 1500
2419.72 1465
2420.18 1478
2420.64 1511
2421.11 1497
2421.57 1533
2422.04 1441
2422.50 1468
2422.96 1494
2423.43 1499
2423.89 1548
2424.36 1444
2424.82 1466
2425.29 1442
2425.75 1408
2426.22 1407
2426.68 1433
2427.15 1466
2427.61 1444
2428.07 1425
2428.54 1355
2429.00 1428
2429.47 1418
2429.93 1333
2430.40 1343
2430.86 1329
2431.33 1365
2431.79 1345
2432.26 1355
2432.72 1408
2433.19 1416
2433.65 1386
2434.12 1433
2434.59 1438
2435.05 1456
2435.52 1446
2435.98 1421
2436.45 1392
2436.91 1369
2437.38 1449
2437.84 1529
2438.31 1560
2438.78 1520
2439.24 1485
2439.71 1567
2440.17 1594
2440.64 1528
2441.10 1574
2441.57 1630
2442.04 1597
2442.50 1547
2442.97 1551
2443.44 1575
2443.90 1516
2444.37 1503
2444.83 1538
2445.30 1455
2445.77 1436
2446.23 1441
2446.70 1397
2447.17 1443
2447.63 1350
2448.10 1343
2448.57 1300
2449.03 1277
2449.50 1325
2449.97 1374
2450.43 1311
2450.90 1300
2451.37 1376
2451.83 1418
2452.30 1372
2452.77 1334
2453.24 1384
2453.70 1412
2454.17 1363
2454.64 1385
2455.10 1387
2455.57 1389
2456.04 1384
2456.51 1381
2456.97 1377
2457.44 1378
2457.91 1374
2458.38 1359
2458.84 1363
2459.31 1369
2459.78 1397
2460.25 1340
2460.72 1376
2461.18 1436
2461.65 1420
2462.12 1457
2462.59 1454
2463.06 1474
2463.52 1329
2463.99 1369
2464.46 1351
2464.93 1304
2465.40 1376
2465.86 1323
2466.33 1298
2466.80 1328
2467.27 1333
2467.74 1359
2468.21 1351
2468.68 1421
2469.14 1472
2469.61 1436
2470.08 1395
2470.55 1424
2471.02 1433
2471.49 1413
2471.96 1372
2472.43 1377
2472.90 1414
2473.36 1394
2473.83 1387
2474.30 1398
2474.77 1418
2475.24 1380
2475.71 1387
2476.18 1409
2476.65 1362
2477.12 1325
2477.59 1412
2478.06 1451
2478.53 1493
2479.00 1525
2479.47 1500
2479.94 1544
2480.41 1622
2480.87 1531
2481.34 1515
2481.81 1479
2482.28 1461
2482.75 1416
2483.22 1427
2483.69 1369
2484.16 1362
2484.63 1413
2485.10 1398
2485.57 1431
2486.05 1467
2486.52 1451
2486.99 1439
2487.46 1479
2487.93 1414
2488.40 1402
2488.87 1439
2489.34 1483
2489.81 1405
2490.28 1443
2490.75 1408
2491.22 1388
2491.69 1370
2492.16 1381
2492.63 1383
2493.10 1315
2493.58 1318
2494.05 1367
2494.52 1413
2494.99 1349
2495.46 1288
2495.93 1366
2496.40 1414
2496.87 1432
2497.34 1464
2497.82 1370
2498.29 1317
2498.76 1338
2499.23 1351
2499.70 1325
2500.17 1314
2500.64 1427
2501.12 1375
2501.59 1367
2502.06 1385
2502.53 1334
2503.00 1264
2503.48 1245
2503.95 1291
2504.42 1370
2504.89 1384
2505.36 1373
2505.84 1346
2506.31 1433
2506.78 1443
2507.25 1464
2507.72 1441
2508.20 1532
2508.67 1506
2509.14 1587
2509.61 1616
2510.09 1581
2510.56 1715
2511.03 1774
2511.50 1776
2511.98 1847
2512.45 1870
2512.92 1850
2513.40 1856
2513.87 1882
2514.34 1766
2514.81 1685
2515.29 1636
2515.76 1619
2516.23 1556
2516.71 1590
2517.18 1598
2517.65 1510
2518.13 1545
2518.60 1608
2519.07 1575
2519.55 1552
2520.02 1586
2520.49 1613
2520.97 1475
2521.44 1542
2521.91 1508
2522.39 1429
2522.86 1447
2523.34 1374
2523.81 1382
2524.28 1363
2524.76 1353
2525.23 1408
2525.70 1362
2526.18 1332
2526.65 1431
2527.13 1476
2527.60 1459
2528.08 1417
2528.55 1341
2529.02 1424
2529.50 1378
2529.97 1359
2530.45 1378
2530.92 1508
2531.40 1541
2531.87 1438
2532.34 1432
2532.82 1435
2533.29 1466
2533.77 1498
2534.24 1469
2534.72 1469
2535.19 1459
2535.67 1417
2536.14 1375
2536.62 1384
2537.09 1399
2537.57 1417
2538.04 1460
2538.52 1479
2538.99 1394
2539.47 1390
2539.94 1441
2540.42 1405
2540.90 1365
2541.37 1370
2541.85 1469
2542.32 1465
2542.80 1427
2543.27 1372
2543.75 1369
2544.22 1404
2544.70 1422
2545.18 1509
2545.65 1469
2546.13 1537
2546.60 1580
2547.08 1639
2547.56 1648
2548.03 1641
2548.51 1667
2548.98 1685
2549.46 1782
2549.94 1765
2550.41 1696
2550.89 1703
2551.37 1706
2551.84 1693
2552.32 1710
2552.80 1685
2553.27 1657
2553.75 1617
2554.23 1665
2554.70 1750
2555.18 1695
2555.66 1717
2556.13 1757
2556.61 1710
2557.09 1710
2557.56 1664
2558.04 1632
2558.52 1610
2558.99 1561
2559.47 1571
2559.95 1623
2560.43 1621
2560.90 1535
2561.38 1521
2561.86 1432
2562.33 1461
2562.81 1382
2563.29 1365
2563.77 1381
2564.25 1367
2564.72 1423
2565.20 1365
2565.68 1351
2566.16 1327
2566.63 1391
2567.11 1334
2567.59 1289
2568.07 1315
2568.55 1351
2569.02 1385
2569.50 1299
2569.98 1354
2570.46 1372
2570.94 1375
2571.41 1389
2571.89 1394
2572.37 1439
2572.85 1369
2573.33 1384
2573.81 1354
2574.28 1342
2574.76 1396
2575.24 1427
2575.72 1389
2576.20 1392
2576.68 1419
2577.16 1368
2577.64 1397
2578.11 1396
2578.59 1389
2579.07 1426
2579.55 1349
2580.03 1368
2580.51 1312
2580.99 1358
2581.47 1419
2581.95 1330
2582.43 1369
2582.91 1365
2583.39 1360
2583.86 1442
2584.34 1393
2584.82 1378
2585.30 1370
2585.78 1426
2586.26 1439
2586.74 1435
2587.22 1439
2587.70 1404
2588.18 1410
2588.66 1502
2589.14 1418
2589.62 1404
2590.10 1431
2590.58 1443
2591.06 1456
2591.54 1385
2592.02 1464
2592.50 1468
2592.98 1510
2593.46 1490
2593.94 1493
2594.42 1549
2594.90 1487
2595.38 1492
2595.86 1508
2596.35 1487
2596.83 1470
2597.31 1377
2597.79 1409
2598.27 1414
2598.75 1412
2599.23 1433
2599.71 1425
2600.19 1387
2600.67 1360
2601.15 1383
2601.63 1290
2602.12 1314
2602.60 1326
2603.08 1365
2603.56 1271
2604.04 1338
2604.52 1289
2605.00 1274
2605.48 1246
2605.97 1308
2606.45 1295
2606.93 1310
2607.41 1297
2607.89 1295
2608.37 1289
2608.86 1291
2609.34 1375
2609.82 1388
2610.30 1374
2610.78 1339
2611.26 1340
2611.75 1395
2612.23 1376
2612.71 1417
2613.19 1427
2613.68 1400
2614.16 1321
2614.64 1336
2615.12 1303
2615.60 1411
2616.09 1331
2616.57 1344
2617.05 1296
2617.53 1320
2618.02 1248
2618.50 1332
2618.98 1268
2619.46 1311
2619.95 1342
2620.43 1313
2620.91 1349
2621.40 1293
2621.88 1317
2622.36 1311
2622.85 1367
2623.33 1288
2623.81 1255
2624.29 1316
2624.78 1348
2625.26 1368
2625.74 1353
2626.23 1312
2626.71 1338
2627.19 1325
2627.68 1351
2628.16 1368
2628.64 1360
2629.13 1369
2629.61 1379
2630.10 1367
2630.58 1385
2631.06 1365
2631.55 1403
2632.03 1435
2632.51 1397
2633.00 1476
2633.48 1407
2633.97 1396
2634.45 1434
2634.94 1430
2635.42 1448
2635.90 1415
2636.39 1333
2636.87 1369
2637.36 1363
2637.84 1353
2638.33 1362
2638.81 1318
2639.29 1319
2639.78 1362
2640.26 1385
2640.75 1363
2641.23 1357
2641.72 1330
2642.20 1345
2642.69 1350
2643.17 1262
2643.66 1278
2644.14 1272
2644.63 1284
2645.11 1279
2645.60 1282
2646.08 1289
2646.57 1294
2647.05 1278
2647.54 1295
2648.02 1366
2648.51 1388
2648.99 1347
2649.48 1364
2649.97 1361
2650.45 1368
2650.94 1396
2651.42 1428
2651.91 1435
2652.39 1357
2652.88 1377
2653.37 1319
2653.85 1413
2654.34 1417
2654.82 1432
2655.31 1397
2655.80 1474
2656.28 1393
2656.77 1360
2657.25 1348
2657.74 1380
2658.23 1386
2658.71 1378
2659.20 1367
2659.69 1330
2660.17 1276
2660.66 1313
2661.14 1297
2661.63 1336
2662.12 1376
2662.60 1327
2663.09 1342
2663.58 1386
2664.06 1379
2664.55 1410
2665.04 1430
2665.53 1397
2666.01 1409
2666.50 1406
2666.99 1380
2667.47 1372
2667.96 1427
2668.45 1355
2668.94 1382
2669.42 1458
2669.91 1484
2670.40 1466
2670.88 1434
2671.37 1426
2671.86 1421
2672.35 1478
2672.83 1656
2673.32 1616
2673.81 1514
2674.30 1585
2674.79 1679
2675.27 1657
2675.76 1594
2676.25 1569
2676.74 1583
2677.23 1459
2677.71 1454
2678.20 1481
2678.69 1482
2679.18 1443
2679.67 1445
2680.15 1403
2680.64 1411
2681.13 1416
2681.62 1411
2682.11 1455
2682.60 1537
2683.08 1514
2683.57 1544
2684.06 1619
2684.55 1544
2685.04 1607
2685.53 1569
2686.02 1536
2686.51 1501
2686.99 1548
2687.48 1438
2687.97 1433
2688.46 1362
2688.95 1374
2689.44 1437
2689.93 1390
2690.42 1357
2690.91 1449
2691.40 1471
2691.89 1412
2692.38 1436
2692.87 1418
2693.35 1368
2693.84 1353
2694.33 1416
2694.82 1459
2695.31 1434
2695.80 1443
2696.29 1410
2696.78 1360
2697.27 1379
2697.76 1436
2698.25 1440
2698.74 1422
2699.23 1334
2699.72 1341
2700.21 1243
2700.70 1405
2701.19 1378
2701.68 1446
2702.17 1424
2702.66 1400
2703.15 1464
2703.64 1401
2704.13 1452
2704.62 1383
2705.12 1444
2705.61 1382
2706.10 1326
2706.59 1351
2707.08 1374
2707.57 1425
2708.06 1344
2708.55 1394
2709.04 1344
2709.53 1286
2710.02 1278
2710.51 1329
2711.01 1348
2711.50 1337
2711.99 1332
2712.48 1390
2712.97 1386
2713.46 1365
2713.95 1471
2714.44 1426
2714.94 1368
2715.43 1365
2715.92 1369
2716.41 1390
2716.90 1394
2717.39 1398
2717.89 1345
2718.38 1384
2718.87 1394
2719.36 1417
2719.85 1480
2720.34 1418
2720.84 1487
2721.33 1498
2721.82 1455
2722.31 1467
2722.80 1496
2723.30 1505
2723.79 1430
2724.28 1391
2724.77 1402
2725.27 1420
2725.76 1430
2726.25 1408
2726.74 1360
2727.24 1398
2727.73 1339
2728.22 1341
2728.71 1394
2729.21 1393
2729.70 1383
2730.19 1426
2730.69 1454
2731.18 1432
2731.67 1397
2732.16 1407
2732.66 1355
2733.15 1358
2733.64 1491
2734.14 1475
2734.63 1437
2735.12 1443
2735.62 1479
2736.11 1452
2736.60 1444
2737.10 1422
2737.59 1384
2738.08 1432
2738.58 1437
2739.07 1302
2739.56 1407
2740.06 1457
2740.55 1383
2741.05 1394
2741.54 1355
2742.03 1387
2742.53 1360
2743.02 1387
2743.52 1305
2744.01 1279
2744.50 1383
2745.00 1432
2745.49 1339
2745.99 1312
2746.48 1318
2746.97 1430
2747.47 1437
2747.96 1337
2748.46 1350
2748.95 1331
2749.45 1339
2749.94 1334
2750.44 1321
2750.93 1307
2751.43 1335
2751.92 1345
2752.42 1331
2752.91 1274
2753.41 1357
2753.90 1415
2754.40 1351
2754.89 1367
2755.39 1376
2755.88 1336
2756.38 1416
2756.87 1430
2757.37 1433
2757.86 1411
2758.36 1470
2758.85 1341
2759.35 1308
2759.84 1351
2760.34 1328
2760.83 1347
2761.33 1398
2761.83 1441
2762.32 1370
2762.82 1374
2763.31 1350
2763.81 1330
2764.30 1354
2764.80 1347
2765.30 1318
2765.79 1319
2766.29 1324
2766.78 1320
2767.28 1344
2767.78 1382
2768.27 1371
2768.77 1274
2769.27 1332
2769.76 1378
2770.26 1359
2770.76 1396
2771.25 1388
2771.75 1377
2772.24 1333
2772.74 1387
2773.24 1413
2773.73 1407
2774.23 1427
2774.73 1399
2775.23 1415
2775.72 1507
2776.22 1494
2776.72 1477
2777.21 1433
2777.71 1375
2778.21 1436
2778.70 1449
2779.20 1430
2779.70 1399
2780.20 1400
2780.69 1380
2781.19 1406
2781.69 1417
2782.19 1385
2782.68 1318
2783.18 1373
2783.68 1379
2784.18 1406
2784.67 1296
2785.17 1313
2785.67 1337
2786.17 1311
2786.67 1350
2787.16 1365
2787.66 1416
2788.16 1411
2788.66 1385
2789.16 1362
2789.65 1396
2790.15 1299
2790.65 1383
2791.15 1479
2791.65 1383
2792.15 1381
2792.64 1397
2793.14 1419
2793.64 1397
2794.14 1386
2794.64 1458
2795.14 1554
2795.64 1587
2796.13 1583
2796.63 1594
2797.13 1657
2797.63 1551
2798.13 1577
2798.63 1566
2799.13 1606
2799.63 1546
2800.13 1506
2800.62 1491
2801.12 1453
2801.62 1403
2802.12 1406
2802.62 1421
2803.12 1401
2803.62 1471
2804.12 1439
2804.62 1386
2805.12 1444
2805.62 1452
2806.12 1453
2806.62 1471
2807.12 1515
2807.62 1588
2808.12 1633
2808.62 1556
2809.12 1638
2809.62 1612
2810.12 1683
2810.62 1660
2811.12 1676
2811.62 1812
2812.12 1676
2812.62 1665
2813.12 1798
2813.62 1747
2814.12 1745
2814.62 1608
2815.12 1657
2815.62 1600
2816.12 1540
2816.62 1525
2817.12 1484
2817.62 1441
2818.12 1431
2818.62 1471
2819.12 1400
2819.63 1415
2820.13 1363
2820.63 1428
2821.13 1418
2821.63 1384
2822.13 1299
2822.63 1395
2823.13 1378
2823.63 1392
2824.13 1373
2824.64 1379
2825.14 1377
2825.64 1373
2826.14 1373
2826.64 1414
2827.14 1410
2827.64 1414
2828.15 1386
2828.65 1372
2829.15 1435
2829.65 1337
2830.15 1344
2830.65 1297
2831.16 1321
2831.66 1342
2832.16 1402
2832.66 1384
2833.16 1359
2833.67 1405
2834.17 1431
2834.67 1441
2835.17 1428
2835.68 1456
2836.18 1443
2836.68 1474
2837.18 1432
2837.68 1478
2838.19 1472
2838.69 1450
2839.19 1442
2839.70 1369
2840.20 1410
2840.70 1414
2841.20 1446
2841.71 1426
2842.21 1437
2842.71 1451
2843.21 1445
2843.72 1443
2844.22 1434
2844.72 1428
2845.23 1467
2845.73 1521
2846.23 1491
2846.74 1536
2847.24 1546
2847.74 1552
2848.25 1516
2848.75 1600
2849.25 1650
2849.76 1640
2850.26 1529
2850.76 1527
2851.27 1493
2851.77 1420
2852.28 1403
2852.78 1404
2853.28 1442
2853.79 1399
2854.29 1388
2854.79 1420
2855.30 1443
2855.80 1411
2856.31 1416
2856.81 1510
2857.31 1459
2857.82 1462
2858.32 1508
2858.83 1466
2859.33 1460
2859.84 1465
2860.34 1452
2860.85 1490
2861.35 1464
2861.85 1480
2862.36 1472
2862.86 1407
2863.37 1451
2863.87 1445
2864.38 1393
2864.88 1333
2865.39 1367
2865.89 1342
2866.40 1372
2866.90 1403
2867.41 1435
2867.91 1451
2868.42 1409
2868.92 1399
2869.43 1354
2869.93 1456
2870.44 1503
2870.94 1366
2871.45 1460
2871.96 1504
2872.46 1466
2872.97 1422
2873.47 1477
2873.98 1512
2874.48 1501
2874.99 1494
2875.49 1439
2876.00 1430
2876.51 1431
2877.01 1439
2877.52 1408
2878.02 1407
2878.53 1423
2879.04 1448
2879.54 1498
2880.05 1515
2880.55 1583
2881.06 1556
2881.57 1539
2882.07 1574
2882.58 1527
2883.09 1567
2883.59 1586
2884.10 1581
2884.61 1615
2885.11 1575
2885.62 1583
2886.13 1619
2886.63 1643
2887.14 1622
2887.65 1585
2888.15 1633
2888.66 1638
2889.17 1549
2889.67 1537
2890.18 1476
2890.69 1495
2891.20 1466
2891.70 1435
2892.21 1464
2892.72 1435
2893.22 1479
2893.73 1430
2894.24 1398
2894.75 1452
2895.25 1420
2895.76 1477
2896.27 1560
2896.78 1490
2897.29 1547
2897.79 1531
2898.30 1543
2898.81 1548
2899.32 1562
2899.82 1528
2900.33 1530
2900.84 1505
2901.35 1494
2901.86 1490
2902.36 1446
2902.87 1530
2903.38 1515
2903.89 1513
2904.40 1550
2904.91 1581
2905.41 1610
2905.92 1499
2906.43 1521
2906.94 1509
2907.45 1513
2907.96 1504
2908.47 1532
2908.97 1511
2909.48 1558
2909.99 1488
2910.50 1523
2911.01 1512
2911.52 1530
2912.03 1556
2912.54 1511
2913.05 1489
2913.55 1539
2914.06 1534
2914.57 1497
2915.08 1519
2915.59 1467
2916.10 1435
2916.61 1485
2917.12 1378
2917.63 1498
2918.14 1487
2918.65 1555
2919.16 1567
2919.67 1541
2920.18 1649
2920.69 1617
2921.20 1697
2921.71 1763
2922.22 1767
2922.73 1768
2923.24 1786
2923.75 1805
2924.26 1898
2924.77 1983
2925.28 1928
2925.79 1833
2926.30 1884
2926.81 1845
2927.32 1760
2927.83 1717
2928.34 1638
2928.85 1610
2929.36 1558
2929.87 1531
2930.38 1507
2930.89 1452
2931.40 1452
2931.91 1521
2932.42 1485
2932.93 1441
2933.45 1416
2933.96 1441
2934.47 1522
2934.98 1475
2935.49 1460
2936.00 1498
2936.51 1520
2937.02 1502
2937.53 1573
2938.04 1658
2938.56 1749
2939.07 1805
2939.58 1886
2940.09 2090
2940.60 2086
2941.11 2112
2941.62 2097
2942.14 1975
2942.65 1974
2943.16 2030
2943.67 2006
2944.18 1949
2944.70 1779
2945.21 1801
2945.72 1786
2946.23 1723
2946.74 1602
2947.26 1703
2947.77 1672
2948.28 1587
2948.79 1638
2949.30 1621
2949.82 1529
2950.33 1501
2950.84 1572
2951.35 1533
2951.87 1461
2952.38 1499
2952.89 1432
2953.40 1487
2953.92 1524
2954.43 1488
2954.94 1463
2955.45 1486
2955.97 1503
2956.48 1443
2956.99 1442
2957.51 1521
2958.02 1494
2958.53 1494
2959.04 1524
2959.56 1558
2960.07 1496
2960.58 1547
2961.10 1589
2961.61 1674
2962.12 1633
2962.64 1621
2963.15 1642
2963.66 1661
2964.18 1665
2964.69 1631
2965.21 1687
2965.72 1633
2966.23 1566
2966.75 1548
2967.26 1597
2967.77 1586
2968.29 1580
2968.80 1517
2969.32 1506
2969.83 1474
2970.34 1432
2970.86 1544
2971.37 1517
2971.89 1550
2972.40 1513
2972.91 1596
2973.43 1539
2973.94 1514
2974.46 1504
2974.97 1554
2975.49 1586
2976.00 1512
2976.52 1608
2977.03 1597
2977.55 1571
2978.06 1641
2978.57 1694
2979.09 1672
2979.60 1702
2980.12 1689
2980.63 1655
2981.15 1635
2981.66 1661
2982.18 1637
2982.69 1676
2983.21 1713
2983.73 1684
2984.24 1712
2984.76 1651
2985.27 1635
2985.79 1675
2986.30 1766
2986.82 1698
2987.33 1719
2987.85 1727
2988.36 1787
2988.88 1655
2989.40 1620
2989.91 1586
2990.43 1678
2990.94 1662
2991.46 1630
2991.97 1603
2992.49 1605
2993.01 1588
2993.52 1652
2994.04 1662
2994.55 1675
2995.07 1684
2995.59 1755
2996.10 1854
2996.62 1900
2997.14 1893
2997.65 1986
2998.17 1952
2998.69 1951
2999.20 2053
2999.72 2054
3000.24 2035
3000.75 2021
3001.27 2113
3001.79 2158
3002.30 2224
3002.82 2340
3003.34 2512
3003.85 2697
3004.37 2865
3004.89 3053
3005.40 3105
3005.92 2965
3006.44 2931
3006.96 2676
3007.47 2471
3007.99 2236
3008.51 2132
3009.03 2098
3009.54 1904
3010.06 1711
3010.58 1702
3011.10 1654
3011.61 1650
3012.13 1579
3012.65 1493
3013.17 1566
3013.68 1574
3014.20 1610
3014.72 1631
3015.24 1735
3015.76 1710
3016.27 1723
3016.79 1713
3017.31 1784
3017.83 1689
3018.35 1626
3018.86 1746
3019.38 1689
3019.90 1771
3020.42 1772
3020.94 1741
3021.46 1779
3021.97 1845
3022.49 1925
3023.01 1990
3023.53 1944
3024.05 1986
3024.57 1938
3025.09 1875
3025.61 1917
3026.12 1918
3026.64 1801
3027.16 1754
3027.68 1694
3028.20 1720
3028.72 1776
3029.24 1685
3029.76 1600
3030.28 1554
3030.80 1643
3031.32 1563
3031.84 1601
3032.35 1700
3032.87 1672
3033.39 1652
3033.91 1640
3034.43 1695
3034.95 1731
3035.47 1706
3035.99 1678
3036.51 1730
3037.03 1701
3037.55 1649
3038.07 1682
3038.59 1678
3039.11 1596
3039.63 1642
3040.15 1557
3040.67 1636
3041.19 1557
3041.71 1558
3042.23 1622
3042.75 1612
3043.27 1596
3043.79 1543
3044.31 1548
3044.83 1575
3045.35 1507
3045.87 1508
3046.40 1507
3046.92 1510
3047.44 1552
3047.96 1562
3048.48 1559
3049.00 1501
3049.52 1497
3050.04 1492
3050.56 1526
3051.08 1498
3051.60 1477
3052.12 1490
3052.65 1460
3053.17 1452
3053.69 1533
3054.21 1470
3054.73 1559
3055.25 1606
3055.77 1595
3056.30 1629
3056.82 1606
3057.34 1557
3057.86 1600
3058.38 1619
3058.90 1589
3059.42 1603
3059.95 1516
3060.47 1558
3060.99 1612
3061.51 1593
3062.03 1577
3062.56 1661
3063.08 1626
3063.60 1649
3064.12 1641
3064.64 1697
3065.17 1719
3065.69 1669
3066.21 1646
3066.73 1607
3067.26 1582
3067.78 1666
3068.30 1648
3068.82 1619
3069.35 1647
3069.87 1623
3070.39 1609
3070.91 1675
3071.44 1708
3071.96 1686
3072.48 1737
3073.01 1760
3073.53 1711
3074.05 1675
3074.57 1770
3075.10 1780
3075.62 1769
3076.14 1804
3076.67 1755
3077.19 1883
3077.71 1741
3078.24 1843
3078.76 1800
3079.28 1798
3079.81 1839
3080.33 1806
3080.85 1828
3081.38 1937
3081.90 1903
3082.42 1845
3082.95 1817
3083.47 1837
3084.00 1877
3084.52 1787
3085.04 1805
3085.57 1743
3086.09 1793
3086.62 1883
3087.14 1992
3087.66 2144
3088.19 2322
3088.71 2452
3089.24 2477
3089.76 2616
3090.29 2612
3090.81 2632
3091.33 2514
3091.86 2366
3092.38 2297
3092.91 2224
3093.43 2115
3093.96 1952
3094.48 1922
3095.01 1982
3095.53 1967
3096.06 1886
3096.58 1837
3097.11 1979
3097.63 1923
3098.16 1878
3098.68 2018
3099.21 2051
3099.73 2184
3100.26 2263
3100.78 2518
3101.31 2786
3101.83 2995
3102.36 3160
3102.88 3338
3103.41 3378
3103.93 3167
3104.46 3081
3104.99 2904
3105.51 2618
3106.04 2427
3106.56 2277
3107.09 2207
3107.61 2134
3108.14 2011
3108.67 1987
3109.19 1926
3109.72 1955
3110.24 1950
3110.77 1977
3111.30 1940
3111.82 1912
3112.35 1781
3112.87 1876
3113.40 1827
3113.93 1777
3114.45 1734
3114.98 1701
3115.51 1759
3116.03 1738
3116.56 1811
3117.09 1728
3117.61 1761
3118.14 1861
3118.67 1760
3119.19 1851
3119.72 1903
3120.25 2015
3120.77 1928
3121.30 1912
3121.83 1974
3122.35 1988
3122.88 1950
3123.41 1943
3123.94 1990
3124.46 1891
3124.99 1797
3125.52 1849
3126.05 1861
3126.57 1841
3127.10 1814
3127.63 1842
3128.16 1770
3128.68 1748
3129.21 1676
3129.74 1735
3130.27 1746
3130.79 1633
3131.32 1642
3131.85 1632
3132.38 1692
3132.91 1590
3133.43 1727
3133.96 1729
3134.49 1696
3135.02 1668
3135.55 1648
3136.07 1599
3136.60 1645
3137.13 1624
3137.66 1513
3138.19 1542
3138.72 1581
3139.24 1575
3139.77 1551
3140.30 1551
3140.83 1576
3141.36 1558
3141.89 1545
3142.42 1445
3142.95 1517
3143.47 1460
3144.00 1517
3144.53 1561
3145.06 1522
3145.59 1529
3146.12 1611
3146.65 1629
3147.18 1665
3147.71 1665
3148.24 1683
3148.76 1596
3149.29 1668
3149.82 1696
3150.35 1710
3150.88 1665
3151.41 1644
3151.94 1611
3152.47 1595
3153.00 1625
3153.53 1612
3154.06 1582
3154.59 1558
3155.12 1610
3155.65 1635
3156.18 1562
3156.71 1577
3157.24 1593
3157.77 1568
3158.30 1627
3158.83 1641
3159.36 1657
3159.89 1554
3160.42 1617
3160.95 1670
3161.48 1636
3162.01 1604
3162.54 1582
3163.07 1613
3163.60 1659
3164.13 1573
3164.66 1560
3165.20 1578
3165.73 1594
3166.26 1565
3166.79 1469
3167.32 1467
3167.85 1466
3168.38 1478
3168.91 1431
3169.44 1490
3169.97 1511
3170.50 1505
3171.04 1522
3171.57 1534
3172.10 1559
3172.63 1572
3173.16 1661
3173.69 1666
3174.22 1660
3174.75 1576
3175.29 1534
3175.82 1497
3176.35 1529
3176.88 1545
3177.41 1545
3177.94 1459
3178.48 1474
3179.01 1464
3179.54 1539
3180.07 1438
3180.60 1411
3181.14 1408
3181.67 1432
3182.20 1357
3182.73 1376
3183.26 1408
3183.80 1427
3184.33 1468
3184.86 1486
3185.39 1406
3185.93 1408
3186.46 1481
3186.99 1475
3187.52 1465
3188.06 1517
3188.59 1500
3189.12 1405
3189.65 1457
3190.19 1492
3190.72 1533
3191.25 1584
3191.79 1487
3192.32 1469
3192.85 1453
3193.38 1509
3193.92 1568
3194.45 1454
3194.98 1461
3195.52 1537
3196.05 1552
3196.58 1532
3197.12 1613
3197.65 1612
3198.18 1534
3198.72 1465
3199.25 1550
3199.78 1565
3200.32 1560
3200.85 1532
3201.39 1545
3201.92 1587
3202.45 1587
3202.99 1534
3203.52 1536
3204.05 1537
3204.59 1600
3205.12 1656
3205.66 1705
3206.19 1755
3206.72 1858
3207.26 1859
3207.79 1906
3208.33 1963
3208.86 1999
3209.40 1998
3209.93 2117
3210.47 2174
3211.00 1978
3211.53 1929
3212.07 1960
3212.60 1911
3213.14 1776
3213.67 1791
3214.21 1766
3214.74 1609
3215.28 1542
3215.81 1537
3216.35 1614
3216.88 1530
3217.42 1577
3217.95 1531
3218.49 1501
3219.02 1453
3219.56 1439
3220.09 1428
3220.63 1490
3221.16 1579
3221.70 1559
3222.23 1581
3222.77 1608
3223.31 1651
3223.84 1675
3224.38 1716
3224.91 1818
3225.45 1771
3225.98 1679
3226.52 1716
3227.06 1717
3227.59 1754
3228.13 1654
3228.66 1676
3229.20 1664
3229.74 1659
3230.27 1695
3230.81 1670
3231.34 1620
3231.88 1693
3232.42 1759
3232.95 1761
3233.49 1780
3234.03 1741
3234.56 1788
3235.10 1684
3235.64 1776
3236.17 1696
3236.71 1779
3237.25 1755
3237.78 1849
3238.32 1782
3238.86 1788
3239.39 1750
3239.93 1696
3240.47 1693
3241.00 1711
3241.54 1740
3242.08 1704
3242.61 1792
3243.15 1725
3243.69 1747
3244.23 1826
3244.76 1886
3245.30 1846
3245.84 1907
3246.38 1893
3246.91 1965
3247.45 1980
3247.99 2063
3248.53 2072
3249.06 2169
3249.60 2333
3250.14 2463
3250.68 2626
3251.21 2664
3251.75 2914
3252.29 2979
3252.83 3070
3253.37 3260
3253.90 3108
3254.44 3027
3254.98 2927
3255.52 2769
3256.06 2532
3256.60 2324
3257.13 2293
3257.67 2145
3258.21 2109
3258.75 2200
3259.29 2202
3259.83 2242
3260.36 2251
3260.90 2267
3261.44 2334
3261.98 2331
3262.52 2398
3263.06 2433
3263.60 2510
3264.14 2532
3264.68 2508
3265.21 2619
3265.75 2678
3266.29 2734
3266.83 2876
3267.37 2737
3267.91 2673
3268.45 2620
3268.99 2567
3269.53 2426
3270.07 2355
3270.61 2258
3271.15 2183
3271.69 2320
3272.23 2216
3272.76 2228
3273.30 2121
3273.84 2188
3274.38 2171
3274.92 2155
3275.46 2097
3276.00 2094
3276.54 2025
3277.08 2068
3277.62 2157
3278.16 2105
3278.70 2207
3279.24 2256
3279.78 2140
3280.32 2135
3280.86 2100
3281.41 2065
3281.95 2127
3282.49 2079
3283.03 2132
3283.57 2196
3284.11 2302
3284.65 2275
3285.19 2228
3285.73 2357
3286.27 2367
3286.81 2209
3287.35 2251
3287.89 2246
3288.43 2244
3288.97 2338
3289.52 2311
3290.06 2335
3290.60 2413
3291.14 2453
3291.68 2591
3292.22 2703
3292.76 2867
3293.30 3034
3293.85 3122
3294.39 3295
3294.93 3292
3295.47 3288
3296.01 3339
3296.55 3339
3297.09 3243
3297.64 3109
3298.18 2977
3298.72 2940
3299.26 2804
3299.80 2645
3300.34 2659
3300.89 2670
3301.43 2653
3301.97 2574
3302.51 2568
3303.06 2652
3303.60 2560
3304.14 2531
3304.68 2427
3305.22 2425
3305.77 2448
3306.31 2458
3306.85 2506
3307.39 2520
3307.94 2472
3308.48 2525
3309.02 2497
3309.56 2560
3310.11 2565
3310.65 2539
3311.19 2559
3311.74 2532
3312.28 2615
3312.82 2526
3313.36 2598
3313.91 2634
3314.45 2670
3314.99 2728
3315.54 2833
3316.08 2985
3316.62 3048
3317.17 3292
3317.71 3439
3318.25 3547
3318.80 3734
3319.34 3794
3319.88 3903
3320.43 4040
3320.97 3899
3321.51 3970
3322.06 3901
3322.60 3726
3323.14 3618
3323.69 3569
3324.23 3513
3324.78 3428
3325.32 3418
3325.86 3352
3326.41 3322
3326.95 3429
3327.50 3239
3328.04 3283
3328.59 3369
3329.13 3481
3329.67 3675
3330.22 3936
3330.76 4578
3331.31 5327
3331.85 6382
3332.40 7883
3332.94 9670
3333.49 11969
3334.03 14424
3334.57 16601
3335.12 18300
3335.66 19372
3336.21 19569
3336.75 19042
3337.30 18067
3337.84 16417
3338.39 14435
3338.93 12316
3339.48 10428
3340.02 8697
3340.57 7275
3341.11 5914
3341.66 4999
3342.20 4313
3342.75 3841
3343.30 3476
3343.84 3295
3344.39 3032
3344.93 2958
3345.48 2959
3346.02 2840
3346.57 2804
3347.11 2843
3347.66 2878
3348.21 2806
3348.75 2900
3349.30 2896
3349.84 2883
3350.39 2803
3350.94 2768
3351.48 2901
3352.03 2826
3352.57 2775
3353.12 2816
3353.67 2864
3354.21 2831
3354.76 2797
3355.31 2834
3355.85 2847
3356.40 2870
3356.95 2873
3357.49 2909
3358.04 2917
3358.59 2993
3359.13 2823
3359.68 2774
3360.23 2706
3360.77 2840
3361.32 2880
3361.87 2818
3362.41 2716
3362.96 2851
3363.51 2963
3364.05 2912
3364.60 2929
3365.15 2840
3365.70 2835
3366.24 2861
3366.79 2861
3367.34 2868
3367.89 2984
3368.43 3090
3368.98 3138
3369.53 3343
3370.08 3560
3370.62 3947
3371.17 4344
3371.72 4875
3372.27 5582
3372.81 5908
3373.36 6377
3373.91 6448
3374.46 6431
3375.01 6414
3375.55 6059
3376.10 5528
3376.65 5088
3377.20 4720
3377.75 4144
3378.30 3727
3378.84 3251
3379.39 3128
3379.94 2834
3380.49 2673
3381.04 2591
3381.59 2452
3382.13 2395
3382.68 2284
3383.23 2259
3383.78 2225
3384.33 2163
3384.88 2164
3385.43 2102
3385.98 2133
3386.52 2122
3387.07 2130
3387.62 2165
3388.17 2173
3388.72 2199
3389.27 2096
3389.82 2090
3390.37 2068
3390.92 2163
3391.47 2120
3392.02 2189
3392.57 2250
3393.12 2242
3393.66 2240
3394.21 2318
3394.76 2298
3395.31 2362
3395.86 2347
3396.41 2328
3396.96 2343
3397.51 2341
3398.06 2315
3398.61 2319
3399.16 2304
3399.71 2236
3400.26 2258
3400.81 2228
3401.36 2160
3401.91 2149
3402.46 2071
3403.01 2102
3403.56 2073
3404.11 2099
3404.66 2114
3405.21 2049
3405.77 2070
3406.32 2085
3406.87 2081
3407.42 2232
3407.97 2365
3408.52 2502
3409.07 2705
3409.62 2918
3410.17 3047
3410.72 3293
3411.27 3424
3411.82 3525
3412.37 3569
3412.93 3415
3413.48 3376
3414.03 3220
3414.58 3033
3415.13 2834
3415.68 2665
3416.23 2663
3416.78 2454
3417.34 2371
3417.89 2282
3418.44 2164
3418.99 2074
3419.54 2045
3420.09 2024
3420.65 1953
3421.20 1881
3421.75 1828
3422.30 1817
3422.85 1752
3423.40 1793
3423.96 1822
3424.51 1808
3425.06 1814
3425.61 1781
3426.17 1705
3426.72 1737
3427.27 1751
3427.82 1708
3428.37 1729
3428.93 1666
3429.48 1634
3430.03 1594
3430.58 1615
3431.14 1610
3431.69 1577
3432.24 1652
3432.79 1639
3433.35 1631
3433.90 1678
3434.45 1829
3435.01 1829
3435.56 1707
3436.11 1695
3436.66 1789
3437.22 1785
3437.77 1727
3438.32 1794
3438.88 1738
3439.43 1802
3439.98 1736
3440.54 1771
3441.09 1718
3441.64 1677
3442.20 1691
3442.75 1615
3443.30 1658
3443.86 1665
3444.41 1666
3444.96 1686
3445.52 1652
3446.07 1592
3446.63 1643
3447.18 1609
3447.73 1558
3448.29 1594
3448.84 1561
3449.40 1472
3449.95 1536
3450.50 1641
3451.06 1606
3451.61 1471
3452.17 1487
3452.72 1583
3453.27 1518
3453.83 1516
3454.38 1569
3454.94 1545
3455.49 1538
3456.05 1509
3456.60 1510
3457.16 1520
3457.71 1576
3458.27 1571
3458.82 1498
3459.38 1516
3459.93 1454
3460.49 1517
3461.04 1596
3461.60 1645
3462.15 1599
3462.71 1573
3463.26 1562
3463.82 1524
3464.37 1631
3464.93 1564
3465.48 1514
3466.04 1521
3466.59 1592
3467.15 1573
3467.70 1602
3468.26 1566
3468.81 1601
3469.37 1711
3469.93 1691
3470.48 1691
3471.04 1699
3471.59 1685
3472.15 1638
3472.70 1742
3473.26 1640
3473.82 1714
3474.37 1648
3474.93 1605
3475.48 1686
3476.04 1707
3476.60 1698
3477.15 1660
3477.71 1812
3478.27 1836
3478.82 1826
3479.38 1899
3479.93 1871
3480.49 1838
3481.05 1831
3481.60 1878
3482.16 1922
3482.72 1855
3483.27 1900
3483.83 1880
3484.39 1868
3484.95 1821
3485.50 1870
3486.06 1903
3486.62 1920
3487.17 1871
3487.73 2131
3488.29 2232
3488.84 2377
3489.40 2751
3489.96 3093
3490.52 3381
3491.07 3726
3491.63 3940
3492.19 4253
3492.75 4213
3493.30 4076
3493.86 3787
3494.42 3494
3494.98 2977
3495.53 2764
3496.09 2577
3496.65 2374
3497.21 2260
3497.77 2177
3498.32 2163
3498.88 2164
3499.44 2146
3500.00 2189
3500.56 2130
3501.11 2215
3501.67 2249
3502.23 2355
3502.79 2510
3503.35 2684
3503.91 2721
3504.46 2695
3505.02 2833
3505.58 2773
3506.14 2627
3506.70 2652
3507.26 2624
3507.81 2504
3508.37 2407
3508.93 2446
3509.49 2439
3510.05 2452
3510.61 2376
3511.17 2277
3511.73 2224
3512.29 2218
3512.85 2182
3513.40 2069
3513.96 1956
3514.52 1882
3515.08 1911
3515.64 1780
3516.20 1733
3516.76 1717
3517.32 1714
3517.88 1678
3518.44 1699
3519.00 1773
3519.56 1750
3520.12 1653
3520.68 1673
3521.24 1718
3521.80 1735
3522.36 1751
3522.92 1686
3523.48 1706
3524.04 1732
3524.60 1675
3525.16 1747
3525.72 1697
3526.28 1693
3526.84 1693
3527.40 1730
3527.96 1718
3528.52 1756
3529.08 1759
3529.64 1708
3530.20 1722
3530.76 1769
3531.32 1714
3531.88 1754
3532.44 1669
3533.00 1658
3533.56 1672
3534.12 1615
3534.68 1661
3535.25 1688
3535.81 1716
3536.37 1693
3536.93 1651
3537.49 1647
3538.05 1640
3538.61 1690
3539.17 1733
3539.73 1685
3540.30 1688
3540.86 1737
3541.42 1749
3541.98 1869
3542.54 1867
3543.10 1862
3543.66 1810
3544.23 1874
3544.79 1833
3545.35 1769
3545.91 1728
3546.47 1726
3547.03 1682
3547.60 1664
3548.16 1647
3548.72 1626
3549.28 1581
3549.84 1645
3550.41 1688
3550.97 1610
3551.53 1541
3552.09 1562
3552.65 1550
3553.22 1526
3553.78 1505
3554.34 1443
3554.90 1498
3555.47 1447
3556.03 1511
3556.59 1487
3557.15 1475
3557.72 1448
3558.28 1477
3558.84 1506
3559.41 1523
3559.97 1504
3560.53 1471
3561.09 1532
3561.66 1560
3562.22 1521
3562.78 1521
3563.35 1507
3563.91 1549
3564.47 1584
3565.04 1634
3565.60 1499
3566.16 1519
3566.73 1554
3567.29 1531
3567.85 1434
3568.42 1523
3568.98 1532
3569.54 1538
3570.11 1416
3570.67 1431
3571.23 1450
3571.80 1524
3572.36 1482
3572.93 1500
3573.49 1524
3574.05 1590
3574.62 1656
3575.18 1715
3575.75 1706
3576.31 1783
3576.87 1833
3577.44 1839
3578.00 1763
3578.57 1767
3579.13 1753
3579.70 1750
3580.26 1715
3580.82 1729
3581.39 1633
3581.95 1568
3582.52 1578
3583.08 1613
3583.65 1564
3584.21 1474
3584.78 1471
3585.34 1521
3585.91 1391
3586.47 1361
3587.04 1422
3587.60 1430
3588.17 1441
3588.73 1435
3589.30 1396
3589.86 1365
3590.43 1372
3590.99 1351
3591.56 1356
3592.12 1375
3592.69 1364
3593.25 1369
3593.82 1337
3594.39 1406
3594.95 1410
3595.52 1395
3596.08 1398
3596.65 1381
3597.21 1421
3597.78 1387
3598.35 1361
3598.91 1412
3599.48 1446
3600.04 1430
3600.61 1408
3601.18 1426
3601.74 1366
3602.31 1388
3602.87 1452
3603.44 1431
3604.01 1384
3604.57 1419
3605.14 1378
3605.71 1298
3606.27 1370
3606.84 1424
3607.41 1340
3607.97 1364
3608.54 1259
3609.11 1328
3609.67 1246
3610.24 1296
3610.81 1342
3611.37 1362
3611.94 1375
3612.51 1447
3613.07 1490
3613.64 1517
3614.21 1622
3614.78 1770
3615.34 1937
3615.91 2104
3616.48 2102
3617.04 2234
3617.61 2317
3618.18 2330
3618.75 2372
3619.31 2337
3619.88 2204
3620.45 2060
3621.02 1944
3621.58 1813
3622.15 1702
3622.72 1632
3623.29 1612
3623.86 1495
3624.42 1457
3624.99 1424
3625.56 1361
3626.13 1352
3626.70 1321
3627.26 1339
3627.83 1265
3628.40 1305
3628.97 1307
3629.54 1324
3630.11 1314
3630.67 1350
3631.24 1304
3631.81 1316
3632.38 1372
3632.95 1364
3633.52 1374
3634.08 1350
3634.65 1301
3635.22 1291
3635.79 1310
3636.36 1390
3636.93 1404
3637.50 1355
3638.07 1335
3638.64 1400
3639.20 1373
3639.77 1413
3640.34 1441
3640.91 1434
3641.48 1413
3642.05 1503
3642.62 1562
3643.19 1506
3643.76 1473
3644.33 1449
3644.90 1449
3645.47 1459
3646.04 1468
3646.61 1496
3647.18 1459
3647.75 1448
3648.32 1430
3648.89 1488
3649.46 1497
3650.03 1467
3650.60 1566
3651.17 1552
3651.74 1544
3652.31 1619
3652.88 1549
3653.45 1513
3654.02 1665
3654.59 1708
3655.16 1653
3655.73 1663
3656.30 1693
3656.87 1723
3657.44 1698
3658.01 1777
3658.58 1715
3659.15 1673
3659.72 1640
3660.29 1628
3660.86 1534
3661.43 1602
3662.00 1503
3662.58 1497
3663.15 1468
3663.72 1419
3664.29 1501
3664.86 1514
3665.43 1471
3666.00 1522
3666.57 1543
3667.14 1539
3667.72 1495
3668.29 1420
3668.86 1391
3669.43 1395
3670.00 1445
3670.57 1431
3671.14 1510
3671.72 1461
3672.29 1438
3672.86 1454
3673.43 1538
3674.00 1542
3674.57 1495
3675.15 1519
3675.72 1491
3676.29 1529
3676.86 1592
3677.43 1599
3678.01 1567
3678.58 1602
3679.15 1579
3679.72 1586
3680.30 1510
3680.87 1526
3681.44 1505
3682.01 1440
3682.58 1439
3683.16 1434
3683.73 1391
3684.30 1386
3684.88 1382
3685.45 1416
3686.02 1391
3686.59 1426
3687.17 1449
3687.74 1496
3688.31 1491
3688.88 1515
3689.46 1616
3690.03 1699
3690.60 1719
3691.18 1581
3691.75 1561
3692.32 1630
3692.90 1613
3693.47 1510
3694.04 1438
3694.62 1420
3695.19 1475
3695.76 1491
3696.34 1391
3696.91 1438
3697.48 1436
3698.06 1422
3698.63 1390
3699.21 1400
3699.78 1409
3700.35 1379
3700.93 1389
3701.50 1347
3702.08 1336
3702.65 1414
3703.22 1402
3703.80 1338
3704.37 1389
3704.95 1436
3705.52 1412
3706.09 1434
3706.67 1401
3707.24 1342
3707.82 1354
3708.39 1385
3708.97 1437
3709.54 1409
3710.12 1443
3710.69 1416
3711.26 1345
3711.84 1460
3712.41 1411
3712.99 1370
3713.56 1326
3714.14 1300
3714.71 1356
3715.29 1354
3715.86 1363
3716.44 1379
3717.01 1440
3717.59 1430
3718.16 1453
3718.74 1397
3719.32 1370
3719.89 1405
3720.47 1345
3721.04 1207
3721.62 1241
3722.19 1257
3722.77 1281
3723.34 1246
3723.92 1265
3724.49 1249
3725.07 1293
3725.65 1289
3726.22 1328
3726.80 1451
3727.37 1347
3727.95 1382
3728.53 1496
3729.10 1544
3729.68 1615
3730.25 1592
3730.83 1777
3731.41 1843
3731.98 1956
3732.56 1927
3733.14 1970
3733.71 1999
3734.29 1966
3734.87 1873
3735.44 1860
3736.02 1799
3736.60 1696
3737.17 1579
3737.75 1534
3738.33 1461
3738.90 1414
3739.48 1401
3740.06 1397
3740.63 1321
3741.21 1336
3741.79 1340
3742.36 1393
3742.94 1265
3743.52 1290
3744.10 1274
3744.67 1317
3745.25 1325
3745.83 1296
3746.40 1341
3746.98 1337
3747.56 1402
3748.14 1368
3748.71 1326
3749.29 1354
3749.87 1324
3750.45 1331
3751.03 1308
3751.60 1322
3752.18 1296
3752.76 1435
3753.34 1306
3753.92 1242
3754.49 1323
3755.07 1287
3755.65 1272
3756.23 1368
3756.81 1421
3757.38 1371
3757.96 1394
3758.54 1375
3759.12 1464
3759.70 1467
3760.28 1424
3760.85 1466
3761.43 1484
3762.01 1487
3762.59 1511
3763.17 1482
3763.75 1505
3764.33 1457
3764.91 1418
3765.48 1446
3766.06 1451
3766.64 1432
3767.22 1436
3767.80 1351
3768.38 1404
3768.96 1469
3769.54 1519
3770.12 1559
3770.70 1575
3771.28 1507
3771.85 1515
3772.43 1516
3773.01 1492
3773.59 1447
3774.17 1417
3774.75 1447
3775.33 1443
3775.91 1354
3776.49 1334
3777.07 1365
3777.65 1324
3778.23 1290
3778.81 1239
3779.39 1333
3779.97 1300
3780.55 1305
3781.13 1260
3781.71 1255
3782.29 1324
3782.87 1327
3783.45 1274
3784.03 1301
3784.61 1331
3785.19 1408
3785.77 1326
3786.35 1355
3786.93 1349
3787.51 1307
3788.10 1369
3788.68 1337
3789.26 1297
3789.84 1355
3790.42 1385
3791.00 1358
3791.58 1376
3792.16 1317
3792.74 1305
3793.32 1376
3793.90 1323
3794.48 1306
3795.07 1320
3795.65 1408
3796.23 1419
3796.81 1316
3797.39 1343
3797.97 1383
3798.55 1357
3799.14 1356
3799.72 1420
3800.30 1410
3800.88 1457
3801.46 1470
3802.04 1480
3802.62 1435
3803.21 1481
3803.79 1451
3804.37 1484
3804.95 1512
3805.53 1544
3806.12 1624
3806.70 1619
3807.28 1699
3807.86 1819
3808.44 1838
3809.03 1841
3809.61 1865
3810.19 1783
3810.77 1796
3811.36 1714
3811.94 1671
3812.52 1589
3813.10 1522
3813.69 1584
3814.27 1615
3814.85 1538
3815.43 1575
3816.02 1538
3816.60 1531
3817.18 1498
3817.77 1449
3818.35 1417
3818.93 1439
3819.51 1417
3820.10 1441
3820.68 1439
3821.26 1416
3821.85 1447
3822.43 1537
3823.01 1450
3823.60 1437
3824.18 1498
3824.76 1436
3825.35 1418
3825.93 1437
3826.51 1398
3827.10 1413
3827.68 1450
3828.27 1460
3828.85 1411
3829.43 1391
3830.02 1384
3830.60 1469
3831.18 1455
3831.77 1457
3832.35 1477
3832.94 1444
3833.52 1465
3834.10 1462
3834.69 1388
3835.27 1399
3835.86 1395
3836.44 1400
3837.03 1438
3837.61 1439
3838.19 1411
3838.78 1405
3839.36 1419
3839.95 1412
3840.53 1415
3841.12 1407
3841.70 1447
3842.29 1441
3842.87 1420
3843.46 1452
3844.04 1433
3844.63 1514
3845.21 1532
3845.80 1573
3846.38 1581
3846.97 1605
3847.55 1588
3848.14 1587
3848.72 1504
3849.31 1489
3849.89 1499
3850.48 1493
3851.06 1469
3851.65 1402
3852.23 1482
3852.82 1550
3853.41 1546
3853.99 1532
3854.58 1460
3855.16 1499
3855.75 1519
3856.33 1655
3856.92 1701
3857.51 1874
3858.09 2071
3858.68 2391
3859.26 2516
3859.85 2868
3860.44 3073
3861.02 3142
3861.61 3223
3862.20 3169
3862.78 3071
3863.37 2927
3863.95 2682
3864.54 2364
3865.13 2224
3865.71 2048
3866.30 1919
3866.89 1812
3867.47 1714
3868.06 1571
3868.65 1539
3869.23 1501
3869.82 1534
3870.41 1526
3870.99 1532
3871.58 1510
3872.17 1495
3872.76 1496
3873.34 1540
3873.93 1502
3874.52 1518
3875.10 1465
3875.69 1468
3876.28 1429
3876.87 1394
3877.45 1388
3878.04 1407
3878.63 1445
3879.22 1426
3879.80 1374
3880.39 1308
3880.98 1318
3881.57 1330
3882.15 1438
3882.74 1438
3883.33 1393
3883.92 1375
3884.51 1405
3885.09 1472
3885.68 1477
3886.27 1471
3886.86 1533
3887.45 1533
3888.04 1526
3888.62 1530
3889.21 1611
3889.80 1582
3890.39 1611
3890.98 1597
3891.57 1655
3892.15 1541
3892.74 1588
3893.33 1579
3893.92 1619
3894.51 1610
3895.10 1558
3895.69 1551
3896.28 1581
3896.86 1747
3897.45 1741
3898.04 1844
3898.63 1861
3899.22 1837
3899.81 1860
3900.40 1880
3900.99 1808
3901.58 1731
3902.17 1675
3902.76 1587
3903.34 1591
3903.93 1558
3904.52 1475
3905.11 1473
3905.70 1491
3906.29 1439
3906.88 1418
3907.47 1410
3908.06 1416
3908.65 1399
3909.24 1345
3909.83 1312
3910.42 1312
3911.01 1341
3911.60 1337
3912.19 1305
3912.78 1316
3913.37 1382
3913.96 1344
3914.55 1275
3915.14 1295
3915.73 1256
3916.32 1296
3916.91 1358
3917.50 1321
3918.09 1372
3918.68 1284
3919.28 1321
3919.87 1324
3920.46 1321
3921.05 1270
3921.64 1251
3922.23 1327
3922.82 1315
3923.41 1338
3924.00 1292
3924.59 1269
3925.18 1259
3925.77 1279
3926.37 1327
3926.96 1299
3927.55 1242
3928.14 1308
3928.73 1314
3929.32 1251
3929.91 1230
3930.51 1282
3931.10 1255
3931.69 1269
3932.28 1223
3932.87 1232
3933.46 1285
3934.05 1344
3934.65 1321
3935.24 1374
3935.83 1385
3936.42 1335
3937.01 1409
3937.61 1430
3938.20 1484
3938.79 1342
3939.38 1421
3939.97 1412
3940.57 1428
3941.16 1368
3941.75 1333
3942.34 1301
3942.94 1280
3943.53 1356
3944.12 1290
3944.71 1291
3945.31 1317
3945.90 1280
3946.49 1213
3947.08 1226
3947.68 1199
3948.27 1209
3948.86 1258
3949.45 1214
3950.05 1150
3950.64 1234
3951.23 1252
3951.83 1218
3952.42 1220
3953.01 1200
3953.61 1208
3954.20 1211
3954.79 1212
3955.39 1171
3955.98 1211
3956.57 1217
3957.17 1260
3957.76 1269
3958.35 1306
3958.95 1349
3959.54 1340
3960.13 1315
3960.73 1220
3961.32 1248
3961.92 1340
3962.51 1319
3963.10 1274
3963.70 1284
3964.29 1351
3964.88 1342
3965.48 1394
3966.07 1359
3966.67 1299
3967.26 1348
3967.86 1421
3968.45 1346
3969.04 1288
3969.64 1284
3970.23 1306
3970.83 1325
3971.42 1230
3972.02 1249
3972.61 1297
3973.21 1306
3973.80 1275
3974.40 1331
3974.99 1341
3975.58 1420
3976.18 1468
3976.77 1418
3977.37 1361
3977.96 1414
3978.56 1463
3979.15 1302
3979.75 1371
3980.35 1316
3980.94 1276
3981.54 1280
3982.13 1273
3982.73 1354
3983.32 1292
3983.92 1254
3984.51 1287
3985.11 1281
3985.70 1294
3986.30 1336
3986.90 1257
3987.49 1263
3988.09 1261
3988.68 1280
3989.28 1303
3989.87 1276
3990.47 1294
3991.07 1352
3991.66 1367
3992.26 1365
3992.85 1358
3993.45 1289
3994.05 1415
3994.64 1391
3995.24 1370
3995.84 1428
3996.43 1421
3997.03 1415
3997.62 1417
3998.22 1427
3998.82 1433
3999.41 1386
4000.01 1367
4000.61 1396
4001.20 1340
4001.80 1367
4002.40 1374
4003.00 1367
4003.59 1327
4004.19 1305
4004.79 1294
4005.38 1296
4005.98 1263
4006.58 1332
4007.17 1336
4007.77 1277
4008.37 1280
4008.97 1326
4009.56 1259
4010.16 1347
4010.76 1297
4011.36 1232
4011.95 1305
4012.55 1311
4013.15 1331
4013.75 1321
4014.34 1318
4014.94 1357
4015.54 1360
4016.14 1408
4016.74 1407
4017.33 1446
4017.93 1411
4018.53 1367
4019.13 1413
4019.73 1377
4020.32 1334
4020.92 1290
4021.52 1335
4022.12 1254
4022.72 1234
4023.32 1228
4023.91 1304
4024.51 1306
4025.11 1311
4025.71 1300
4026.31 1229
4026.91 1248
4027.51 1272
4028.10 1336
4028.70 1301
4029.30 1286
4029.90 1262
4030.50 1256
4031.10 1280
4031.70 1246
4032.30 1295
4032.90 1322
4033.49 1361
4034.09 1297
4034.69 1284
4035.29 1368
4035.89 1275
4036.49 1262
4037.09 1310
4037.69 1255
4038.29 1168
4038.89 1183
4039.49 1210
4040.09 1174
4040.69 1182
4041.29 1185
4041.89 1190
4042.49 1146
4043.09 1137
4043.69 1212
4044.29 1238
4044.89 1234
4045.49 1223
4046.09 1170
4046.69 1191
4047.29 1233
4047.89 1201
4048.49 1214
4049.09 1211
4049.69 1207
4050.29 1223
4050.89 1251
4051.49 1254
4052.09 1272
4052.69 1215
4053.29 1212
4053.89 1265
4054.49 1235
4055.09 1256
4055.69 1224
4056.30 1181
4056.90 1167
4057.50 1232
4058.10 1255
4058.70 1189
4059.30 1151
4059.90 1149
4060.50 1226
4061.10 1232
4061.71 1208
4062.31 1230
4062.91 1233
4063.51 1253
4064.11 1308
4064.71 1273
4065.31 1310
4065.92 1401
4066.52 1364
4067.12 1346
4067.72 1256
4068.32 1231
4068.92 1265
4069.53 1211
4070.13 1176
4070.73 1148
4071.33 1151
4071.93 1194
4072.54 1183
4073.14 1173
4073.74 1150
4074.34 1160
4074.94 1192
4075.55 1172
4076.15 1119
4076.75 1124
4077.35 1086
4077.96 1036
4078.56 1086
4079.16 1094
4079.76 1127
4080.37 1100
4080.97 1130
4081.57 1119
4082.17 1112
4082.78 1124
4083.38 1072
4083.98 1077
4084.59 1072
4085.19 1112
4085.79 1059
4086.39 1059
4087.00 1085
4087.60 1126
4088.20 1167
4088.81 1124
4089.41 1122
4090.01 1125
4090.62 1089
4091.22 1124
4091.82 1197
4092.43 1179
4093.03 1174
4093.63 1151
4094.24 1165
4094.84 1206
4095.45 1169
4096.05 1125
4096.65 1123
4097.26 1122
4097.86 1097
4098.47 1084
4099.07 1119
4099.67 1160
4100.28 1116
4100.88 1047
4101.49 1086
4102.09 1112
4102.69 1183
4103.30 1146
4103.90 1137
4104.51 1139
4105.11 1106
4105.72 1146
4106.32 1166
4106.93 1152
4107.53 1110
4108.13 1085
4108.74 1107
4109.34 1141
4109.95 1159
4110.55 1045
4111.16 1056
4111.76 1082
4112.37 1083
4112.97 1089
4113.58 1071
4114.18 1067
4114.79 1095
4115.39 1019
4116.00 1040
4116.60 1119
4117.21 1097
4117.82 1121
4118.42 1106
4119.03 1090
4119.63 1115
4120.24 1103
4120.84 1109
4121.45 1113
4122.05 1111
4122.66 1120
4123.27 1112
4123.87 1120
4124.48 1029
4125.08 1048
4125.69 1059
4126.30 1124
4126.90 1076
4127.51 1075
4128.11 1103
4128.72 1113
4129.33 1098
4129.93 1103
4130.54 1086
4131.15 1153
4131.75 1110
4132.36 1112
4132.96 1133
4133.57 1163
4134.18 1138
4134.78 1187
4135.39 1210
4136.00 1228
4136.60 1189
4137.21 1210
4137.82 1190
4138.43 1239
4139.03 1247
4139.64 1238
4140.25 1209
4140.85 1212
4141.46 1259
4142.07 1274
4142.68 1290
4143.28 1319
4143.89 1264
4144.50 1288
4145.10 1297
4145.71 1184
4146.32 1223
4146.93 1202
4147.53 1195
4148.14 1130
4148.75 1107
4149.36 1104
4149.97 1091
4150.57 1131
4151.18 1089
4151.79 1105
4152.40 1023
4153.00 1059
4153.61 1041
4154.22 1073
4154.83 1038
4155.44 1041
4156.05 1058
4156.65 1049
4157.26 1094
4157.87 1058
4158.48 1088
4159.09 1064
4159.70 1132
4160.30 1041
4160.91 1108
4161.52 1152
4162.13 1166
4162.74 1126
4163.35 1104
4163.96 1172
4164.56 1114
4165.17 1157
4165.78 1148
4166.39 1173
4167.00 1099
4167.61 1125
4168.22 1181
4168.83 1227
4169.44 1300
4170.05 1283
4170.66 1239
4171.26 1269
4171.87 1256
4172.48 1252
4173.09 1298
4173.70 1326
4174.31 1306
4174.92 1216
4175.53 1186
4176.14 1201
4176.75 1187
4177.36 1162
4177.97 1184
4178.58 1157
4179.19 1194
4179.80 1156
4180.41 1152
4181.02 1167
4181.63 1119
4182.24 1119
4182.85 1129
4183.46 1173
4184.07 1154
4184.68 1156
4185.29 1093
4185.90 1116
4186.51 1088
4187.12 1088
4187.73 1119
4188.34 1103
4188.95 1110
4189.56 1114
4190.18 1088
4190.79 1054
4191.40 1088
4192.01 1147
4192.62 1129
4193.23 1248
4193.84 1130
4194.45 1117
4195.06 1105
4195.67 1173
4196.28 1160
4196.90 1159
4197.51 1124
4198.12 1126
4198.73 1169
4199.34 1096
4199.95 1078
4200.56 1138
4201.18 1124
4201.79 1097
4202.40 1064
4203.01 1100
4203.62 1176
4204.23 1148
4204.85 1188
4205.46 1195
4206.07 1177
4206.68 1137
4207.29 1186
4207.90 1189
4208.52 1214
4209.13 1159
4209.74 1241
4210.35 1251
4210.97 1233
4211.58 1193
4212.19 1158
4212.80 1217
4213.41 1219
4214.03 1277
4214.64 1284
4215.25 1204
4215.86 1273
4216.48 1352
4217.09 1362
4217.70 1319
4218.32 1374
4218.93 1360
4219.54 1415
4220.15 1414
4220.77 1438
4221.38 1431
4221.99 1454
4222.61 1488
4223.22 1457
4223.83 1402
4224.44 1429
4225.06 1476
4225.67 1435
4226.28 1437
4226.90 1429
4227.51 1463
4228.13 1522
4228.74 1422
4229.35 1432
4229.97 1390
4230.58 1333
4231.19 1294
4231.81 1377
4232.42 1341
4233.03 1389
4233.65 1328
4234.26 1265
4234.88 1327
4235.49 1261
4236.10 1317
4236.72 1275
4237.33 1300
4237.95 1265
4238.56 1184
4239.17 1210
4239.79 1222
4240.40 1228
4241.02 1220
4241.63 1242
4242.25 1262
4242.86 1281
4243.48 1238
4244.09 1249
4244.71 1289
4245.32 1284
4245.93 1194
4246.55 1209
4247.16 1197
4247.78 1211
4248.39 1275
4249.01 1285
4249.62 1272
4250.24 1270
4250.85 1284
4251.47 1227
4252.08 1246
4252.70 1261
4253.32 1261
4253.93 1285
4254.55 1217
4255.16 1270
4255.78 1301
4256.39 1281
4257.01 1273
4257.62 1299
4258.24 1342
4258.85 1405
4259.47 1304
4260.09 1331
4260.70 1437
4261.32 1373
4261.93 1465
4262.55 1443
4263.17 1422
4263.78 1423
4264.40 1453
4265.01 1430
4265.63 1376
4266.25 1364
4266.86 1322
4267.48 1372
4268.10 1321
4268.71 1222
4269.33 1256
4269.94 1268
4270.56 1264
4271.18 1260
4271.79 1294
4272.41 1311
4273.03 1249
4273.64 1228
4274.26 1286
4274.88 1303
4275.49 1370
4276.11 1387
4276.73 1430
4277.35 1466
4277.96 1425
4278.58 1399
4279.20 1362
4279.81 1355
4280.43 1297
4281.05 1301
4281.67 1266
4282.28 1251
4282.90 1264
4283.52 1294
4284.14 1263
4284.75 1190
4285.37 1172
4285.99 1203
4286.61 1189
4287.22 1122
4287.84 1128
4288.46 1153
4289.08 1201
4289.70 1136
4290.31 1214
4290.93 1174
4291.55 1193
4292.17 1182
4292.79 1162
4293.40 1185
4294.02 1177
4294.64 1217
4295.26 1225
4295.88 1160
4296.50 1139
4297.11 1205
4297.73 1229
4298.35 1236
4298.97 1191
4299.59 1237
4300.21 1216
4300.83 1209
4301.44 1206
4302.06 1251
4302.68 1203
4303.30 1234
4303.92 1181
4304.54 1197
4305.16 1200
4305.78 1190
4306.40 1274
4307.02 1228
4307.63 1201
4308.25 1265
4308.87 1248
4309.49 1185
4310.11 1176
4310.73 1228
4311.35 1214
4311.97 1236
4312.59 1272
4313.21 1268
4313.83 1265
4314.45 1237
4315.07 1253
4315.69 1240
4316.31 1183
4316.93 1176
4317.55 1233
4318.17 1221
4318.79 1223
4319.41 1290
4320.03 1272
4320.65 1213
4321.27 1261
4321.89 1285
4322.51 1274
4323.13 1290
4323.75 1320
4324.37 1324
4324.99 1337
4325.61 1438
4326.23 1410
4326.85 1410
4327.47 1427
4328.09 1475
4328.71 1625
4329.33 1683
4329.96 1775
4330.58 1783
4331.20 1959
4331.82 2040
4332.44 2133
4333.06 2192
4333.68 2109
4334.30 2039
4334.92 1925
4335.54 1927
4336.17 1877
4336.79 1763
4337.41 1657
4338.03 1688
4338.65 1648
4339.27 1648
4339.89 1646
4340.52 1597
4341.14 1568
4341.76 1604
4342.38 1648
4343.00 1710
4343.62 1731
4344.25 1887
4344.87 1995
4345.49 2079
4346.11 2080
4346.73 2070
4347.36 2001
4347.98 2018
4348.60 1980
4349.22 1926
4349.84 1898
4350.47 1949
4351.09 1976
4351.71 1909
4352.33 1827
4352.96 1814
4353.58 1833
4354.20 1688
4354.82 1636
4355.45 1589
4356.07 1574
4356.69 1510
4357.31 1496
4357.94 1496
4358.56 1569
4359.18 1484
4359.81 1447
4360.43 1488
4361.05 1457
4361.68 1509
4362.30 1481
4362.92 1448
4363.55 1463
4364.17 1508
4364.79 1517
4365.42 1546
4366.04 1497
4366.66 1464
4367.29 1467
4367.91 1472
4368.53 1442
4369.16 1438
4369.78 1535
4370.40 1381
4371.03 1375
4371.65 1376
4372.27 1383
4372.90 1364
4373.52 1353
4374.15 1347
4374.77 1304
4375.39 1341
4376.02 1308
4376.64 1323
4377.27 1322
4377.89 1361
4378.52 1380
4379.14 1391
4379.76 1313
4380.39 1346
4381.01 1406
4381.64 1376
4382.26 1344
4382.89 1390
4383.51 1394
4384.14 1345
4384.76 1355
4385.39 1348
4386.01 1386
4386.64 1397
4387.26 1374
4387.89 1380
4388.51 1384
4389.14 1454
4389.76 1500
4390.39 1519
4391.01 1534
4391.64 1464
4392.26 1467
4392.89 1431
4393.51 1352
4394.14 1313
4394.76 1292
4395.39 1367
4396.01 1327
4396.64 1299
4397.26 1312
4397.89 1327
4398.52 1319
4399.14 1329
4399.77 1271
4400.39 1275
4401.02 1240
4401.65 1221
4402.27 1317
4402.90 1235
4403.52 1230
4404.15 1244
4404.78 1241
4405.40 1280
4406.03 1260
4406.65 1319
4407.28 1274
4407.91 1234
4408.53 1276
4409.16 1253
4409.79 1251
4410.41 1257
4411.04 1186
4411.67 1189
4412.29 1243
4412.92 1210
4413.55 1252
4414.17 1222
4414.80 1184
4415.43 1169
4416.05 1205
4416.68 1245
4417.31 1266
4417.94 1245
4418.56 1257
4419.19 1234
4419.82 1238
4420.44 1219
4421.07 1175
4421.70 1151
4422.33 1130
4422.95 1180
4423.58 1162
4424.21 1139
4424.84 1087
4425.46 1160
4426.09 1157
4426.72 1160
4427.35 1119
4427.97 1165
4428.60 1118
4429.23 1151
4429.86 1131
4430.49 1138
4431.11 1149
4431.74 1106
4432.37 1081
4433.00 1114
4433.63 1091
4434.26 1154
4434.88 1096
4435.51 1172
4436.14 1143
4436.77 1137
4437.40 1167
4438.03 1144
4438.65 1163
4439.28 1133
4439.91 1155
4440.54 1112
4441.17 1125
4441.80 1081
4442.43 1137
4443.06 1148
4443.68 1165
4444.31 1204
4444.94 1227
4445.57 1246
4446.20 1250
4446.83 1252
4447.46 1223
4448.09 1219
4448.72 1163
4449.35 1170
4449.98 1162
4450.61 1104
4451.24 1158
4451.86 1115
4452.49 1172
4453.12 1131
4453.75 1140
4454.38 1110
4455.01 1169
4455.64 1178
4456.27 1205
4456.90 1237
4457.53 1210
4458.16 1136
4458.79 1158
4459.42 1184
4460.05 1150
4460.68 1132
4461.31 1145
4461.94 1103
4462.57 1093
4463.20 1046
4463.83 1099
4464.46 1107
4465.09 1054
4465.72 1064
4466.36 1056
4466.99 1098
4467.62 1141
4468.25 1135
4468.88 1072
4469.51 1094
4470.14 1113
4470.77 1153
4471.40 1139
4472.03 1066
4472.66 1135
4473.29 1149
4473.93 1108
4474.56 1046
4475.19 1064
4475.82 1027
4476.45 1112
4477.08 1037
4477.71 1062
4478.34 1130
4478.98 1106
4479.61 1087
4480.24 1102
4480.87 1096
4481.50 1137
4482.13 1112
4482.76 1124
4483.40 1121
4484.03 1063
4484.66 1091
4485.29 1096
4485.92 1140
4486.56 1140
4487.19 1096
4487.82 1094
4488.45 1131
4489.08 1107
4489.72 1141
4490.35 1211
4490.98 1082
4491.61 1107
4492.25 1122
4492.88 1134
4493.51 1142
4494.14 1089
4494.78 1096
4495.41 1120
4496.04 1156
4496.67 1112
4497.31 1113
4497.94 1145
4498.57 1156
4499.20 1256
4499.84 1218
4500.47 1304
4501.10 1283
4501.74 1393
4502.37 1312
4503.00 1303
4503.64 1353
4504.27 1279
4504.90 1263
4505.53 1207
4506.17 1277
4506.80 1190
4507.43 1190
4508.07 1161
4508.70 1213
4509.34 1153
4509.97 1158
4510.60 1165
4511.24 1213
4511.87 1198
4512.50 1249
4513.14 1227
4513.77 1189
4514.41 1240
4515.04 1206
4515.67 1158
4516.31 1142
4516.94 1179
4517.58 1210
4518.21 1167
4518.84 1211
4519.48 1206
4520.11 1185
4520.75 1215
4521.38 1221
4522.02 1240
4522.65 1266
4523.28 1316
4523.92 1323
4524.55 1391
4525.19 1336
4525.82 1364
4526.46 1547
4527.09 1639
4527.73 1774
4528.36 2102
4529.00 2435
4529.63 2708
4530.27 2892
4530.90 3009
4531.54 3042
4532.17 3026
4532.81 2830
4533.44 2607
4534.08 2281
4534.71 2057
4535.35 1747
4535.99 1718
4536.62 1569
4537.26 1454
4537.89 1364
4538.53 1307
4539.16 1294
4539.80 1247
4540.43 1206
4541.07 1169
4541.71 1276
4542.34 1266
4542.98 1200
4543.61 1152
4544.25 1209
4544.89 1150
4545.52 1188
4546.16 1253
4546.79 1259
4547.43 1223
4548.07 1291
4548.70 1262
4549.34 1290
4549.98 1243
4550.61 1236
4551.25 1236
4551.89 1206
4552.52 1172
4553.16 1169
4553.80 1190
4554.43 1156
4555.07 1212
4555.71 1169
4556.34 1213
4556.98 1208
4557.62 1214
4558.25 1196
4558.89 1241
4559.53 1319
4560.16 1295
4560.80 1301
4561.44 1315
4562.08 1257
4562.71 1309
4563.35 1358
4563.99 1234
4564.63 1302
4565.26 1334
4565.90 1441
4566.54 1578
4567.18 1563
4567.81 1610
4568.45 1664
4569.09 1726
4569.73 1672
4570.36 1748
4571.00 1730
4571.64 1629
4572.28 1588
4572.92 1517
4573.55 1438
4574.19 1415
4574.83 1388
4575.47 1285
4576.11 1264
4576.75 1256
4577.38 1166
4578.02 1191
4578.66 1170
4579.30 1222
4579.94 1195
4580.58 1208
4581.21 1265
4581.85 1180
4582.49 1192
4583.13 1188
4583.77 1263
4584.41 1275
4585.05 1290
4585.69 1237
4586.32 1274
4586.96 1272
4587.60 1255
4588.24 1282
4588.88 1304
4589.52 1325
4590.16 1334
4590.80 1369
4591.44 1320
4592.08 1313
4592.72 1286
4593.36 1271
4594.00 1231
4594.63 1290
4595.27 1184
4595.91 1225
4596.55 1201
4597.19 1222
4597.83 1180
4598.47 1218
4599.11 1297
4599.75 1229
4600.39 1222
4601.03 1217
4601.67 1288
4602.31 1254
4602.95 1256
4603.59 1264
4604.23 1327
4604.87 1275
4605.51 1344
4606.15 1345
4606.79 1325
4607.43 1334
4608.08 1326
4608.72 1281
4609.36 1314
4610.00 1294
4610.64 1352
4611.28 1275
4611.92 1197
4612.56 1250
4613.20 1186
4613.84 1215
4614.48 1207
4615.12 1173
4615.76 1150
4616.41 1152
4617.05 1079
4617.69 1079
4618.33 1078
4618.97 1097
4619.61 1113
4620.25 1065
4620.89 1076
4621.54 1105
4622.18 1104
4622.82 1103
4623.46 1175
4624.10 1095
4624.74 1121
4625.38 1094
4626.03 1098
4626.67 1119
4627.31 1058
4627.95 1087
4628.59 1113
4629.24 1116
4629.88 1145
4630.52 1120
4631.16 1183
4631.80 1186
4632.45 1081
4633.09 1210
4633.73 1218
4634.37 1182
4635.02 1111
4635.66 1114
4636.30 1091
4636.94 1120
4637.58 1185
4638.23 1232
4638.87 1263
4639.51 1244
4640.16 1168
4640.80 1206
4641.44 1205
4642.08 1174
4642.73 1148
4643.37 1181
4644.01 1159
4644.66 1204
4645.30 1172
4645.94 1182
4646.58 1161
4647.23 1164
4647.87 1123
4648.51 1073
4649.16 1116
4649.80 1154
4650.44 1106
4651.09 1161
4651.73 1198
4652.37 1196
4653.02 1165
4653.66 1187
4654.31 1129
4654.95 1134
4655.59 1110
4656.24 1104
4656.88 1087
4657.52 1134
4658.17 1132
4658.81 1124
4659.46 1057
4660.10 1071
4660.75 1071
4661.39 1050
4662.03 1011
4662.68 999
4663.32 1001
4663.97 982
4664.61 1024
4665.26 1029
4665.90 1081
4666.54 1034
4667.19 1018
4667.83 995
4668.48 998
4669.12 1031
4669.77 1060
4670.41 1066
4671.06 1064
4671.70 1034
4672.35 1055
4672.99 1066
4673.64 1026
4674.28 1067
4674.93 1100
4675.57 1112
4676.22 1070
4676.86 1095
4677.51 1134
4678.15 1093
4678.80 1070
4679.44 1140
4680.09 1110
4680.73 1095
4681.38 1127
4682.03 1102
4682.67 1091
4683.32 1186
4683.96 1123
4684.61 1144
4685.25 1134
4685.90 1136
4686.55 1139
4687.19 1132
4687.84 1130
4688.48 1126
4689.13 1059
4689.78 1062
4690.42 1086
4691.07 1160
4691.72 1109
4692.36 1112
4693.01 1180
4693.65 1125
4694.30 1122
4694.95 1101
4695.59 1163
4696.24 1165
4696.89 1186
4697.53 1191
4698.18 1161
4698.83 1236
4699.47 1159
4700.12 1193
4700.77 1191
4701.41 1143
4702.06 1125
4702.71 1129
4703.36 1173
4704.00 1155
4704.65 1107
4705.30 1054
4705.94 1083
4706.59 1114
4707.24 1126
4707.89 1086
4708.53 1101
4709.18 1087
4709.83 1037
4710.48 1096
4711.12 1143
4711.77 1076
4712.42 1051
4713.07 1095
4713.71 1167
4714.36 1173
4715.01 1094
4715.66 1081
4716.31 1162
4716.95 1179
4717.60 1206
4718.25 1197
4718.90 1154
4719.55 1132
4720.19 1133
4720.84 1166
4721.49 1152
4722.14 1146
4722.79 1188
4723.44 1146
4724.08 1104
4724.73 1091
4725.38 1121
4726.03 1111
4726.68 1111
4727.33 1130
4727.98 1149
4728.63 1099
4729.27 1109
4729.92 1113
4730.57 1112
4731.22 1048
4731.87 1076
4732.52 1095
4733.17 1086
4733.82 1038
4734.47 1088
4735.12 1139
4735.77 1082
4736.41 1100
4737.06 1142
4737.71 1117
4738.36 1103
4739.01 1094
4739.66 1093
4740.31 1131
4740.96 1103
4741.61 1161
4742.26 1126
4742.91 1064
4743.56 1092
4744.21 1079
4744.86 1039
4745.51 1118
4746.16 1059
4746.81 1067
4747.46 1127
4748.11 1103
4748.76 1058
4749.41 1057
4750.06 1061
4750.71 1156
4751.36 1149
4752.01 1065
4752.66 1109
4753.31 1119
4753.96 1154
4754.61 1160
4755.26 1184
4755.92 1091
4756.57 1093
4757.22 1089
4757.87 1147
4758.52 1138
4759.17 1124
4759.82 1134
4760.47 1184
4761.12 1165
4761.77 1130
4762.42 1150
4763.08 1149
4763.73 1146
4764.38 1159
4765.03 1145
4765.68 1092
4766.33 1142
4766.98 1115
4767.64 1114
4768.29 1126
4768.94 1091
4769.59 1102
4770.24 1092
4770.89 1080
4771.54 1072
4772.20 1062
4772.85 1061
4773.50 1088
4774.15 1132
4774.80 1181
4775.46 1087
4776.11 1060
4776.76 1078
4777.41 1057
4778.06 1060
4778.72 1064
4779.37 1082
4780.02 1120
4780.67 1165
4781.33 1186
4781.98 1097
4782.63 1055
4783.28 1074
4783.94 1098
4784.59 1095
4785.24 1043
4785.89 1097
4786.55 1117
4787.20 1181
4787.85 1166
4788.51 1187
4789.16 1183
4789.81 1190
4790.46 1204
4791.12 1154
4791.77 1161
4792.42 1163
4793.08 1169
4793.73 1155
4794.38 1140
4795.04 1137
4795.69 1200
4796.34 1163
4797.00 1193
4797.65 1244
4798.30 1333
4798.96 1365
4799.61 1402
4800.27 1388
4800.92 1334
4801.57 1311
4802.23 1337
4802.88 1319
4803.53 1277
4804.19 1163
4804.84 1199
4805.50 1242
4806.15 1247
4806.81 1254
4807.46 1212
4808.11 1220
4808.77 1199
4809.42 1248
4810.08 1208
4810.73 1201
4811.39 1257
4812.04 1172
4812.69 1193
4813.35 1200
4814.00 1196
4814.66 1213
4815.31 1202
4815.97 1253
4816.62 1312
4817.28 1285
4817.93 1258
4818.59 1248
4819.24 1290
4819.90 1328
4820.55 1390
4821.21 1407
4821.86 1372
4822.52 1383
4823.17 1367
4823.83 1327
4824.48 1327
4825.14 1365
4825.79 1403
4826.45 1387
4827.11 1386
4827.76 1372
4828.42 1345
4829.07 1317
4829.73 1342
4830.38 1357
4831.04 1330
4831.70 1333
4832.35 1409
4833.01 1407
4833.66 1420
4834.32 1389
4834.98 1418
4835.63 1446
4836.29 1495
4836.94 1557
4837.60 1606
4838.26 1496
4838.91 1507
4839.57 1498
4840.23 1468
4840.88 1553
4841.54 1545
4842.20 1471
4842.85 1430
4843.51 1519
4844.17 1482
4844.82 1577
4845.48 1483
4846.14 1462
4846.79 1467
4847.45 1526
4848.11 1610
4848.76 1655
4849.42 1643
4850.08 1678
4850.73 1598
4851.39 1543
4852.05 1554
4852.71 1595
4853.36 1586
4854.02 1568
4854.68 1638
4855.34 1719
4855.99 1775
4856.65 1898
4857.31 1926
4857.97 1942
4858.62 1927
4859.28 1817
4859.94 1714
4860.60 1718
4861.25 1599
4861.91 1642
4862.57 1572
4863.23 1576
4863.89 1543
4864.54 1588
4865.20 1638
4865.86 1633
4866.52 1626
4867.18 1655
4867.84 1606
4868.49 1572
4869.15 1572
4869.81 1620
4870.47 1590
4871.13 1486
4871.79 1503
4872.44 1561
4873.10 1493
4873.76 1536
4874.42 1512
4875.08 1464
4875.74 1530
4876.40 1535
4877.06 1521
4877.72 1577
4878.37 1598
4879.03 1499
4879.69 1545
4880.35 1443
4881.01 1419
4881.67 1391
4882.33 1397
4882.99 1451
4883.65 1455
4884.31 1351
4884.97 1372
4885.63 1407
4886.29 1436
4886.95 1291
4887.61 1350
4888.26 1383
4888.92 1452
4889.58 1459
4890.24 1434
4890.90 1366
4891.56 1430
4892.22 1416
4892.88 1445
4893.54 1432
4894.20 1381
4894.86 1374
4895.52 1368
4896.18 1349
4896.84 1372
4897.51 1387
4898.17 1353
4898.83 1404
4899.49 1330
4900.15 1341
4900.81 1395
4901.47 1352
4902.13 1375
4902.79 1307
4903.45 1241
4904.11 1284
4904.77 1269
4905.43 1274
4906.09 1280
4906.75 1239
4907.41 1250
4908.08 1294
4908.74 1247
4909.40 1264
4910.06 1245
4910.72 1148
4911.38 1215
4912.04 1169
4912.70 1196
4913.37 1188
4914.03 1240
4914.69 1158
4915.35 1152
4916.01 1151
4916.67 1161
4917.33 1122
4918.00 1178
4918.66 1137
4919.32 1103
4919.98 1122
4920.64 1103
4921.31 1193
4921.97 1127
4922.63 1074
4923.29 1122
4923.95 1099
4924.62 1065
4925.28 1063
4925.94 1111
4926.60 1101
4927.26 1096
4927.93 1094
4928.59 1090
4929.25 1055
4929.91 1034
4930.58 1087
4931.24 1094
4931.90 1020
4932.56 1077
4933.23 1034
4933.89 1067
4934.55 1049
4935.22 1104
4935.88 1094
4936.54 1061
4937.20 1095
4937.87 1070
4938.53 1105
4939.19 1089
4939.86 1067
4940.52 1030
4941.18 1045
4941.85 1034
4942.51 1092
4943.17 1045
4943.84 1030
4944.50 1049
4945.16 1099
4945.83 1070
4946.49 1056
4947.15 1010
4947.82 1064
4948.48 1020
4949.15 1009
4949.81 989
4950.47 1034
4951.14 1033
4951.80 1015
4952.47 1043
4953.13 1059
4953.79 1022
4954.46 987
4955.12 1054
4955.79 1062
4956.45 1015
4957.11 981
4957.78 1029
4958.44 1100
4959.11 1164
4959.77 1157
4960.44 1168
4961.10 1211
4961.77 1165
4962.43 1164
4963.10 1184
4963.76 1198
4964.42 1163
4965.09 1180
4965.75 1101
4966.42 1072
4967.08 1047
4967.75 963
4968.41 1029
4969.08 962
4969.74 974
4970.41 1017
4971.08 1093
4971.74 994
4972.41 1001
4973.07 1056
4973.74 1028
4974.40 990
4975.07 1074
4975.73 1002
4976.40 1044
4977.06 1027
4977.73 983
4978.40 1064
4979.06 988
4979.73 977
4980.39 961
4981.06 940
4981.73 916
4982.39 1000
4983.06 1039
4983.72 1037
4984.39 978
4985.06 1016
4985.72 1009
4986.39 964
4987.05 994
4987.72 992
4988.39 1010
4989.05 988
4989.72 951
4990.39 958
4991.05 983
4991.72 952
4992.39 988
4993.05 992
4993.72 983
4994.39 935
4995.05 969
4995.72 949
4996.39 970
4997.05 976
4997.72 990
4998.39 965
4999.06 1018
4999.72 983
5000.39 922
5001.06 931
5001.73 932
5002.39 947
5003.06 894
5003.73 918
5004.39 938
5005.06 1002
5005.73 916
5006.40 907
5007.07 916
5007.73 937
5008.40 959
5009.07 902
5009.74 943
5010.40 945
5011.07 986
5011.74 913
5012.41 904
5013.08 947
5013.74 913
5014.41 924
5015.08 948
5015.75 926
5016.42 875
5017.09 914
5017.75 898
5018.42 879
5019.09 942
5019.76 943
5020.43 945
5021.10 989
5021.76 980
5022.43 967
5023.10 963
5023.77 994
5024.44 979
5025.11 1031
5025.78 938
5026.45 934
5027.12 898
5027.78 930
5028.45 973
5029.12 951
5029.79 938
5030.46 903
5031.13 914
5031.80 894
5032.47 850
5033.14 904
5033.81 913
5034.48 903
5035.15 952
5035.82 914
5036.49 960
5037.16 973
5037.83 933
5038.50 887
5039.16 909
5039.83 896
5040.50 920
5041.17 943
5041.84 924
5042.51 944
5043.18 964
5043.85 954
5044.52 933
5045.20 917
5045.87 863
5046.54 865
5047.21 859
5047.88 884
5048.55 919
5049.22 942
5049.89 880
5050.56 860
5051.23 918
5051.90 896
5052.57 888
5053.24 913
5053.91 899
5054.58 920
5055.25 904
5055.92 879
5056.60 879
5057.27 851
5057.94 882
5058.61 901
5059.28 840
5059.95 867
5060.62 942
5061.29 915
5061.96 914
5062.64 915
5063.31 907
5063.98 922
5064.65 926
5065.32 947
5065.99 923
5066.66 877
5067.34 919
5068.01 888
5068.68 872
5069.35 867
5070.02 896
5070.70 895
5071.37 906
5072.04 883
5072.71 927
5073.38 919
5074.06 966
5074.73 923
5075.40 908
5076.07 955
5076.74 989
5077.42 931
5078.09 980
5078.76 997
5079.43 938
5080.11 984
5080.78 950
5081.45 896
5082.12 956
5082.80 935
5083.47 981
5084.14 931
5084.82 943
5085.49 961
5086.16 923
5086.83 976
5087.51 977
5088.18 1042
5088.85 1003
5089.53 1027
5090.20 1013
5090.87 1046
5091.55 1030
5092.22 999
5092.89 1040
5093.57 1014
5094.24 956
5094.91 1008
5095.59 1005
5096.26 961
5096.93 944
5097.61 938
5098.28 1019
5098.96 944
5099.63 895
5100.30 898
5100.98 939
5101.65 936
5102.32 912
5103.00 934
5103.67 947
5104.35 975
5105.02 964
5105.70 960
5106.37 931
5107.04 926
5107.72 877
5108.39 892
5109.07 942
5109.74 959
5110.42 965
5111.09 932
5111.77 931
5112.44 918
5113.11 968
5113.79 938
5114.46 1024
5115.14 1031
5115.81 1084
5116.49 996
5117.16 1040
5117.84 1054
5118.51 1087
5119.19 1127
5119.86 1086
5120.54 1018
5121.21 1034
5121.89 1039
5122.57 991
5123.24 1027
5123.92 961
5124.59 947
5125.27 1028
5125.94 1039
5126.62 1025
5127.29 960
5127.97 957
5128.64 968
5129.32 925
5130.00 968
5130.67 998
5131.35 1070
5132.02 1008
5132.70 965
5133.38 935
5134.05 967
5134.73 1002
5135.40 979
5136.08 989
5136.76 939
5137.43 1017
5138.11 1017
5138.79 1002
5139.46 943
5140.14 954
5140.82 955
5141.49 958
5142.17 983
5142.85 910
5143.52 949
5144.20 946
5144.88 913
5145.55 953
5146.23 888
5146.91 944
5147.58 893
5148.26 926
5148.94 863
5149.61 910
5150.29 963
5150.97 896
5151.65 940
5152.32 914
5153.00 908
5153.68 902
5154.36 920
5155.03 868
5155.71 936
5156.39 952
5157.07 904
5157.74 951
5158.42 926
5159.10 919
5159.78 900
5160.45 931
5161.13 905
5161.81 906
5162.49 894
5163.17 988
5163.84 945
5164.52 938
5165.20 953
5165.88 994
5166.56 977
5167.24 976
5167.91 937
5168.59 908
5169.27 872
5169.95 901
5170.63 911
5171.31 933
5171.98 927
5172.66 901
5173.34 870
5174.02 912
5174.70 965
5175.38 917
5176.06 888
5176.74 876
5177.41 883
5178.09 879
5178.77 953
5179.45 894
5180.13 872
5180.81 887
5181.49 874
5182.17 904
5182.85 892
5183.53 915
5184.21 865
5184.89 900
5185.57 850
5186.24 835
5186.92 868
5187.60 911
5188.28 854
5188.96 840
5189.64 823
5190.32 886
5191.00 873
5191.68 868
5192.36 876
5193.04 923
5193.72 952
5194.40 885
5195.08 909
5195.76 895
5196.44 910
5197.12 904
5197.80 874
5198.48 878
5199.16 867
5199.84 879
5200.52 854
5201.21 888
5201.89 884
5202.57 905
5203.25 871
5203.93 900
5204.61 877
5205.29 886
5205.97 890
5206.65 874
5207.33 898
5208.01 924
5208.69 959
5209.37 915
5210.06 896
5210.74 889
5211.42 918
5212.10 956
5212.78 911
5213.46 944
5214.14 949
5214.82 947
5215.51 935
5216.19 938
5216.87 935
5217.55 938
5218.23 916
5218.91 925
5219.60 935
5220.28 983
5220.96 1070
5221.64 1005
5222.32 981
5223.00 959
5223.69 924
5224.37 957
5225.05 957
5225.73 940
5226.41 961
5227.10 957
5227.78 942
5228.46 923
5229.14 889
5229.83 933
5230.51 965
5231.19 955
5231.87 957
5232.56 950
5233.24 966
5233.92 978
5234.60 926
5235.29 925
5235.97 982
5236.65 1040
5237.34 1031
5238.02 968
5238.70 1022
5239.38 987
5240.07 938
5240.75 910
5241.43 983
5242.12 1005
5242.80 928
5243.48 926
5244.17 953
5244.85 920
5245.53 905
5246.22 908
5246.90 905
5247.58 926
5248.27 983
5248.95 958
5249.63 978
5250.32 953
5251.00 950
5251.69 952
5252.37 971
5253.05 948
5253.74 963
5254.42 971
5255.11 886
5255.79 886
5256.47 886
5257.16 919
5257.84 924
5258.53 990
5259.21 947
5259.89 924
5260.58 932
5261.26 952
5261.95 969
5262.63 934
5263.32 973
5264.00 1003
5264.69 922
5265.37 938
5266.06 960
5266.74 939
5267.43 941
5268.11 926
5268.79 939
5269.48 969
5270.16 968
5270.85 962
5271.53 973
5272.22 1014
5272.91 1023
5273.59 969
5274.28 950
5274.96 928
5275.65 927
5276.33 932
5277.02 953
5277.70 977
5278.39 937
5279.07 960
5279.76 965
5280.45 941
5281.13 943
5281.82 972
5282.50 1003
5283.19 976
5283.87 941
5284.56 924
5285.25 959
5285.93 945
5286.62 937
5287.30 951
5287.99 928
5288.68 973
5289.36 918
5290.05 962
5290.74 954
5291.42 942
5292.11 950
5292.79 975
5293.48 968
5294.17 979
5294.85 982
5295.54 947
5296.23 946
5296.91 986
5297.60 1013
5298.29 1024
5298.98 1049
5299.66 1046
5300.35 1048
5301.04 1116
5301.72 1060
5302.41 1109
5303.10 1066
5303.78 1074
5304.47 1092
5305.16 1126
5305.85 1105
5306.53 1094
5307.22 1111
5307.91 1091
5308.60 1126
5309.28 1122
5309.97 1122
5310.66 1205
5311.35 1222
5312.03 1207
5312.72 1222
5313.41 1253
5314.10 1231
5314.79 1233
5315.47 1258
5316.16 1217
5316.85 1262
5317.54 1211
5318.23 1223
5318.91 1181
5319.60 1086
5320.29 1104
5320.98 1079
5321.67 1097
5322.36 1074
5323.04 1036
5323.73 1081
5324.42 1074
5325.11 1075
5325.80 1074
5326.49 1074
5327.18 994
5327.86 1016
5328.55 986
5329.24 981
5329.93 994
5330.62 982
5331.31 1006
5332.00 961
5332.69 1012
5333.38 1012
5334.06 1045
5334.75 980
5335.44 995
5336.13 1034
5336.82 1042
5337.51 1030
5338.20 989
5338.89 1029
5339.58 1016
5340.27 1009
5340.96 1000
5341.65 960
5342.34 1043
5343.03 1056
5343.72 1088
5344.41 1086
5345.10 1136
5345.79 1141
5346.48 1238
5347.17 1266
5347.86 1316
5348.55 1432
5349.24 1575
5349.93 1639
5350.62 1581
5351.31 1548
5352.00 1474
5352.69 1443
5353.38 1384
5354.07 1274
5354.76 1171
5355.45 1158
5356.14 1111
5356.83 1075
5357.52 1026
5358.21 1055
5358.90 1005
5359.59 988
5360.29 1032
5360.98 1016
5361.67 1027
5362.36 1041
5363.05 1059
5363.74 1031
5364.43 1017
5365.12 965
5365.81 972
5366.50 929
5367.20 973
5367.89 942
5368.58 905
5369.27 897
5369.96 949
5370.65 969
5371.34 968
5372.04 967
5372.73 936
5373.42 956
5374.11 893
5374.80 902
5375.49 920
5376.19 917
5376.88 988
5377.57 937
5378.26 939
5378.95 1002
5379.65 1018
5380.34 962
5381.03 918
5381.72 907
5382.42 1001
5383.11 993
5383.80 953
5384.49 1011
5385.19 976
5385.88 1007
5386.57 1032
5387.26 1030
5387.96 1140
5388.65 1090
5389.34 1098
5390.03 1116
5390.73 1084
5391.42 1071
5392.11 1033
5392.80 1032
5393.50 1025
5394.19 1036
5394.88 1003
5395.58 979
5396.27 978
5396.96 934
5397.66 960
5398.35 884
5399.04 924
5399.74 992
5400.43 953
5401.12 952
5401.82 948
5402.51 1043
5403.20 999
5403.90 965
5404.59 924
5405.29 937
5405.98 966
5406.67 943
5407.37 1008
5408.06 966
5408.75 985
5409.45 962
5410.14 986
5410.84 950
5411.53 946
5412.23 951
5412.92 959
5413.61 971
5414.31 948
5415.00 945
5415.70 952
5416.39 958
5417.09 917
5417.78 1008
5418.47 994
5419.17 963
5419.86 992
5420.56 988
5421.25 991
5421.95 958
5422.64 981
5423.34 1017
5424.03 1023
5424.73 1038
5425.42 1010
5426.12 1047
5426.81 1027
5427.51 977
5428.20 1051
5428.90 1060
5429.59 1035
5430.29 1038
5430.99 1008
5431.68 981
5432.38 1018
5433.07 1034
5433.77 1019
5434.46 1034
5435.16 986
5435.85 1000
5436.55 1026
5437.25 1040
5437.94 1000
5438.64 1025
5439.33 1024
5440.03 1008
5440.73 975
5441.42 1050
5442.12 1092
5442.81 1050
5443.51 1142
5444.21 1213
5444.90 1285
5445.60 1280
5446.29 1319
5446.99 1341
5447.69 1412
5448.38 1348
5449.08 1272
5449.78 1270
5450.47 1237
5451.17 1236
5451.87 1121
5452.56 1048
5453.26 1087
5453.96 1115
5454.65 1102
5455.35 1067
5456.05 1054
5456.75 1089
5457.44 1104
5458.14 1139
5458.84 1099
5459.53 1128
5460.23 1168
5460.93 1135
5461.63 1135
5462.32 1178
5463.02 1146
5463.72 1157
5464.42 1101
5465.11 1179
5465.81 1154
5466.51 1101
5467.21 1163
5467.90 1139
5468.60 1168
5469.30 1161
5470.00 1168
5470.70 1207
5471.39 1149
5472.09 1169
5472.79 1214
5473.49 1183
5474.19 1209
5474.88 1211
5475.58 1260
5476.28 1256
5476.98 1310
5477.68 1417
5478.38 1482
5479.07 1539
5479.77 1538
5480.47 1576
5481.17 1484
5481.87 1442
5482.57 1385
5483.27 1410
5483.96 1412
5484.66 1357
5485.36 1347
5486.06 1379
5486.76 1355
5487.46 1276
5488.16 1285
5488.86 1322
5489.56 1338
5490.26 1292
5490.96 1391
5491.65 1355
5492.35 1355
5493.05 1415
5493.75 1432
5494.45 1458
5495.15 1477
5495.85 1533
5496.55 1595
5497.25 1632
5497.95 1785
5498.65 1973
5499.35 2128
5500.05 2200
5500.75 2246
5501.45 2146
5502.15 1890
5502.85 1758
5503.55 1619
5504.25 1540
5504.95 1442
5505.65 1391
5506.35 1381
5507.05 1375
5507.75 1271
5508.45 1284
5509.15 1323
5509.85 1291
5510.55 1287
5511.25 1295
5511.95 1366
5512.65 1331
5513.35 1331
5514.05 1353
5514.76 1318
5515.46 1315
5516.16 1302
5516.86 1312
5517.56 1351
5518.26 1405
5518.96 1390
5519.66 1379
5520.36 1417
5521.06 1389
5521.77 1315
5522.47 1321
5523.17 1299
5523.87 1215
5524.57 1196
5525.27 1206
5525.97 1167
5526.67 1249
5527.38 1186
5528.08 1156
5528.78 1118
5529.48 1128
5530.18 1139
5530.88 1160
5531.59 1103
5532.29 1078
5532.99 1118
5533.69 1185
5534.39 1099
5535.10 1124
5535.80 1130
5536.50 1164
5537.20 1168
5537.90 1156
5538.61 1175
5539.31 1184
5540.01 1207
5540.71 1120
5541.42 1101
5542.12 1126
5542.82 1097
5543.52 1082
5544.23 1100
5544.93 1076
5545.63 1107
5546.33 1137
5547.04 1082
5547.74 1101
5548.44 1147
5549.15 1121
5549.85 1089
5550.55 1086
5551.26 1077
5551.96 1096
5552.66 1120
5553.36 1022
5554.07 1072
5554.77 1096
5555.47 1118
5556.18 1106
5556.88 1079
5557.58 1073
5558.29 1110
5558.99 1148
5559.70 1182
5560.40 1127
5561.10 1148
5561.81 1148
5562.51 1126
5563.21 1159
5563.92 1172
5564.62 1159
5565.33 1155
5566.03 1097
5566.73 1054
5567.44 1086
5568.14 1016
5568.85 1054
5569.55 1096
5570.25 1088
5570.96 1085
5571.66 1027
5572.37 986
5573.07 1039
5573.78 1016
5574.48 1032
5575.19 1044
5575.89 1053
5576.59 1120
5577.30 1123
5578.00 1100
5578.71 1028
5579.41 994
5580.12 1018
5580.82 998
5581.53 975
5582.23 973
5582.94 1007
5583.64 1012
5584.35 959
5585.05 1001
5585.76 1003
5586.46 1019
5587.17 1029
5587.88 963
5588.58 1022
5589.29 997
5589.99 1017
5590.70 986
5591.40 998
5592.11 1023
5592.81 1076
5593.52 950
5594.23 1032
5594.93 1011
5595.64 983
5596.34 957
5597.05 1012
5597.76 1055
5598.46 946
5599.17 964
5599.87 1016
5600.58 982
5601.29 928
5601.99 1000
5602.70 1003
5603.41 1012
5604.11 1015
5604.82 995
5605.52 997
5606.23 990
5606.94 938
5607.64 948
5608.35 968
5609.06 998
5609.76 925
5610.47 971
5611.18 941
5611.88 956
5612.59 939
5613.30 951
5614.01 952
5614.71 966
5615.42 928
5616.13 997
5616.83 1011
5617.54 992
5618.25 1016
5618.96 991
5619.66 988
5620.37 985
5621.08 988
5621.79 986
5622.49 986
5623.20 1002
5623.91 1001
5624.62 985
5625.32 925
5626.03 991
5626.74 952
5627.45 954
5628.16 993
5628.86 1016
5629.57 1069
5630.28 1000
5630.99 998
5631.70 993
5632.40 1023
5633.11 1070
5633.82 1014
5634.53 1040
5635.24 1004
5635.95 1003
5636.65 1028
5637.36 1114
5638.07 1105
5638.78 1054
5639.49 1057
5640.20 1098
5640.91 1069
5641.61 1058
5642.32 1079
5643.03 1052
5643.74 1053
5644.45 1011
5645.16 971
5645.87 998
5646.58 978
5647.29 992
5648.00 1038
5648.70 1017
5649.41 1002
5650.12 966
5650.83 1006
5651.54 1029
5652.25 1066
5652.96 1022
5653.67 1037
5654.38 1030
5655.09 1061
5655.80 1039
5656.51 1037
5657.22 1071
5657.93 1070
5658.64 1085
5659.35 1106
5660.06 1114
5660.77 1089
5661.48 1061
5662.19 1057
5662.90 1008
5663.61 985
5664.32 975
5665.03 1012
5665.74 1077
5666.45 996
5667.16 1025
5667.87 996
5668.58 1045
5669.29 979
5670.00 1077
5670.71 1064
5671.42 1038
5672.13 1091
5672.84 1040
5673.56 1018
5674.27 1005
5674.98 980
5675.69 968
5676.40 1003
5677.11 1004
5677.82 1043
5678.53 1068
5679.24 1040
5679.95 1053
5680.67 1046
5681.38 1078
5682.09 1014
5682.80 1050
5683.51 1048
5684.22 980
5684.93 988
5685.65 936
5686.36 982
5687.07 992
5687.78 973
5688.49 998
5689.20 1003
5689.92 1002
5690.63 979
5691.34 940
5692.05 954
5692.76 1040
5693.47 1000
5694.19 960
5694.90 990
5695.61 930
5696.32 999
5697.04 984
5697.75 994
5698.46 924
5699.17 969
5699.89 1004
5700.60 966
5701.31 994
5702.02 936
5702.74 1000
5703.45 969
5704.16 1027
5704.87 1037
5705.59 966
5706.30 939
5707.01 999
5707.72 986
5708.44 956
5709.15 997
5709.86 1012
5710.58 977
5711.29 958
5712.00 990
5712.72 948
5713.43 967
5714.14 1001
5714.86 916
5715.57 1004
5716.28 991
5717.00 972
5717.71 998
5718.42 933
5719.14 977
5719.85 1005
5720.56 985
5721.28 1008
5721.99 1008
5722.71 1053
5723.42 1033
5724.13 1048
5724.85 1034
5725.56 1053
5726.28 1114
5726.99 1142
5727.70 1145
5728.42 1105
5729.13 1091
5729.85 1062
5730.56 1037
5731.28 1019
5731.99 1066
5732.70 1033
5733.42 1032
5734.13 985
5734.85 1014
5735.56 979
5736.28 1025
5736.99 1043
5737.71 1026
5738.42 1002
5739.14 991
5739.85 1019
5740.57 1017
5741.28 1060
5742.00 1068
5742.71 1079
5743.43 1083
5744.14 1033
5744.86 1026
5745.57 1073
5746.29 1047
5747.00 1062
5747.72 1017
5748.43 1039
5749.15 1069
5749.87 1120
5750.58 1134
5751.30 1131
5752.01 1178
5752.73 1239
5753.44 1303
5754.16 1267
5754.88 1298
5755.59 1338
5756.31 1296
5757.02 1297
5757.74 1314
5758.46 1326
5759.17 1236
5759.89 1282
5760.60 1294
5761.32 1230
5762.04 1234
5762.75 1271
5763.47 1292
5764.19 1285
5764.90 1321
5765.62 1348
5766.34 1318
5767.05 1450
5767.77 1567
5768.49 1703
5769.20 1831
5769.92 1879
5770.64 1801
5771.35 1716
5772.07 1619
5772.79 1529
5773.50 1411
5774.22 1353
5774.94 1365
5775.65 1322
5776.37 1296
5777.09 1332
5777.81 1350
5778.52 1337
5779.24 1354
5779.96 1374
5780.68 1391
5781.39 1360
5782.11 1317
5782.83 1403
5783.55 1389
5784.26 1399
5784.98 1417
5785.70 1360
5786.42 1366
5787.14 1358
5787.85 1385
5788.57 1405
5789.29 1369
5790.01 1380
5790.73 1392
5791.44 1399
5792.16 1394
5792.88 1323
5793.60 1272
5794.32 1283
5795.03 1314
5795.75 1387
5796.47 1338
5797.19 1329
5797.91 1389
5798.63 1338
5799.35 1427
5800.06 1515
5800.78 1518
5801.50 1450
5802.22 1386
5802.94 1383
5803.66 1317
5804.38 1282
5805.10 1274
5805.82 1228
5806.53 1315
5807.25 1321
5807.97 1314
5808.69 1286
5809.41 1289
5810.13 1196
5810.85 1193
5811.57 1189
5812.29 1203
5813.01 1198
5813.73 1230
5814.45 1217
5815.17 1198
5815.89 1185
5816.61 1189
5817.33 1269
5818.05 1267
5818.77 1281
5819.49 1210
5820.20 1227
5820.92 1257
5821.64 1208
5822.36 1140
5823.09 1145
5823.81 1154
5824.53 1147
5825.25 1169
5825.97 1215
5826.69 1178
5827.41 1144
5828.13 1137
5828.85 1160
5829.57 1200
5830.29 1200
5831.01 1105
5831.73 1117
5832.45 1111
5833.17 1139
5833.89 1200
5834.61 1108
5835.33 1090
5836.05 1071
5836.78 1076
5837.50 1076
5838.22 1129
5838.94 1112
5839.66 1090
5840.38 1090
5841.10 1085
5841.82 1113
5842.54 1108
5843.27 1144
5843.99 1159
5844.71 1065
5845.43 1076
5846.15 1097
5846.87 1104
5847.59 1102
5848.32 1100
5849.04 1065
5849.76 1088
5850.48 1058
5851.20 1092
5851.93 1061
5852.65 1081
5853.37 1069
5854.09 1044
5854.81 1062
5855.54 1068
5856.26 1076
5856.98 1076
5857.70 1071
5858.42 1066
5859.15 1060
5859.87 1034
5860.59 1009
5861.31 1100
5862.04 1082
5862.76 1094
5863.48 1086
5864.20 1075
5864.93 1116
5865.65 1033
5866.37 1031
5867.10 1036
5867.82 1037
5868.54 1100
5869.26 1102
5869.99 1127
5870.71 1068
5871.43 1099
5872.16 1068
5872.88 1066
5873.60 1096
5874.33 1066
5875.05 1056
5875.77 1035
5876.50 1087
5877.22 1141
5877.94 1119
5878.67 1105
5879.39 1107
5880.11 1108
5880.84 1117
5881.56 1106
5882.28 1073
5883.01 1101
5883.73 1126
5884.46 1165
5885.18 1167
5885.90 1113
5886.63 1101
5887.35 1123
5888.08 1204
5888.80 1175
5889.52 1073
5890.25 1095
5890.97 1117
5891.70 1041
5892.42 1034
5893.15 1123
5893.87 1118
5894.59 1092
5895.32 1138
5896.04 1087
5896.77 1085
5897.49 1036
5898.22 1103
5898.94 1140
5899.67 1135
5900.39 1134
5901.12 1123
5901.84 1122
5902.57 1145
5903.29 1170
5904.02 1167
5904.74 1161
5905.47 1158
5906.19 1179
5906.92 1261
5907.64 1187
5908.37 1199
5909.09 1167
5909.82 1205
5910.55 1201
5911.27 1185
5912.00 1210
5912.72 1225
5913.45 1250
5914.17 1170
5914.90 1206
5915.63 1251
5916.35 1220
5917.08 1290
5917.80 1302
5918.53 1279
5919.25 1256
5919.98 1266
5920.71 1330
5921.43 1283
5922.16 1247
5922.89 1299
5923.61 1320
5924.34 1320
5925.06 1265
5925.79 1342
5926.52 1281
5927.24 1356
5927.97 1352
5928.70 1367
5929.42 1371
5930.15 1351
5930.88 1348
5931.60 1404
5932.33 1426
5933.06 1469
5933.78 1431
5934.51 1489
5935.24 1483
5935.97 1460
5936.69 1542
5937.42 1537
5938.15 1549
5938.87 1561
5939.60 1634
5940.33 1620
5941.06 1596
5941.78 1651
5942.51 1713
5943.24 1630
5943.97 1705
5944.69 1807
5945.42 1777
5946.15 1787
5946.88 1738
5947.60 1826
5948.33 1856
5949.06 1923
5949.79 1991
5950.52 2099
5951.24 2138
5951.97 2191
5952.70 2275
5953.43 2302
5954.16 2269
5954.88 2246
5955.61 2155
5956.34 2186
5957.07 2135
5957.80 2176
5958.53 2187
5959.25 2190
5959.98 2246
5960.71 2269
5961.44 2314
5962.17 2319
5962.90 2379
5963.63 2522
5964.36 2643
5965.08 2789
5965.81 2907
5966.54 3014
5967.27 2961
5968.00 2969
5968.73 2753
5969.46 2762
5970.19 2820
5970.92 2679
5971.65 2627
5972.37 2647
5973.10 2664
5973.83 2737
5974.56 2570
5975.29 2637
5976.02 2633
5976.75 2602
5977.48 2637
5978.21 2706
5978.94 2732
5979.67 2818
5980.40 2887
5981.13 2956
5981.86 2978
5982.59 2987
5983.32 2957
5984.05 3029
5984.78 3067
5985.51 3081
5986.24 3063
5986.97 3042
5987.70 3105
5988.43 3062
5989.16 3046
5989.89 3114
5990.62 3125
5991.35 3176
5992.08 3237
5992.81 3222
5993.54 3217
5994.27 3225
5995.00 3263
5995.74 3406
5996.47 3492
5997.20 3431
5997.93 3422
5998.66 3362
5999.39 3372
6000.12 3345
6000.85 3260
6001.58 3240
6002.31 3243
6003.04 3259
6003.78 3210
6004.51 3205
6005.24 3324
6005.97 3315
6006.70 3455
6007.43 3728
6008.16 4114
6008.90 4671
6009.63 5329
6010.36 6108
6011.09 6905
6011.82 7551
6012.55 8138
6013.29 8365
6014.02 8244
6014.75 7962
6015.48 7366
6016.21 6867
6016.95 5957
6017.68 5298
6018.41 4920
6019.14 4328
6019.87 3954
6020.61 3726
6021.34 3443
6022.07 3240
6022.80 3179
6023.54 3053
6024.27 2999
6025.00 2960
6025.73 2878
6026.47 2941
6027.20 2931
6027.93 2923
6028.66 2945
6029.40 3077
6030.13 3009
6030.86 2855
6031.59 2837
6032.33 2720
6033.06 2657
6033.79 2564
6034.53 2566
6035.26 2605
6035.99 2550
6036.73 2655
6037.46 2734
6038.19 2721
6038.93 2664
6039.66 2698
6040.39 2749
6041.13 2679
6041.86 2693
6042.59 2722
6043.33 2771
6044.06 2707
6044.79 2796
6045.53 2809
6046.26 2855
6047.00 2916
6047.73 3051
6048.46 3290
6049.20 3409
6049.93 3522
6050.67 3674
6051.40 3773
6052.13 3679
6052.87 3649
6053.60 3607
6054.34 3428
6055.07 3263
6055.81 3218
6056.54 3033
6057.27 2991
6058.01 2994
6058.74 2939
6059.48 2849
6060.21 2852
6060.95 2771
6061.68 2815
6062.42 2767
6063.15 2722
6063.89 2691
6064.62 2723
6065.36 2657
6066.09 2647
6066.83 2595
6067.56 2574
6068.30 2596
6069.03 2521
6069.77 2594
6070.50 2492
6071.24 2568
6071.97 2570
6072.71 2508
6073.44 2494
6074.18 2452
6074.91 2436
6075.65 2371
6076.39 2328
6077.12 2404
6077.86 2419
6078.59 2409
6079.33 2392
6080.06 2284
6080.80 2260
6081.54 2290
6082.27 2282
6083.01 2269
6083.74 2317
6084.48 2216
6085.22 2209
6085.95 2284
6086.69 2334
6087.42 2335
6088.16 2367
6088.90 2417
6089.63 2491
6090.37 2445
6091.11 2373
6091.84 2398
6092.58 2338
6093.32 2232
6094.05 2219
6094.79 2254
6095.53 2217
6096.26 2123
6097.00 2149
6097.74 2151
6098.47 2092
6099.21 2050
6099.95 2153
6100.69 2115
6101.42 2037
6102.16 2072
6102.90 2086
6103.63 2048
6104.37 2014
6105.11 2031
6105.85 2058
6106.58 2068
6107.32 2042
6108.06 2055
6108.80 2103
6109.53 2038
6110.27 2041
6111.01 2047
6111.75 2084
6112.49 2072
6113.22 2102
6113.96 2104
6114.70 2131
6115.44 2157
6116.17 2182
6116.91 2140
6117.65 2113
6118.39 2123
6119.13 2116
6119.87 2106
6120.60 2108
6121.34 2112
6122.08 2142
6122.82 2156
6123.56 2177
6124.30 2183
6125.03 2133
6125.77 2170
6126.51 2241
6127.25 2287
6127.99 2184
6128.73 2235
6129.47 2170
6130.21 2176
6130.94 2233
6131.68 2162
6132.42 2203
6133.16 2205
6133.90 2229
6134.64 2199
6135.38 2289
6136.12 2287
6136.86 2358
6137.60 2438
6138.34 2469
6139.08 2500
6139.81 2468
6140.55 2487
6141.29 2455
6142.03 2518
6142.77 2526
6143.51 2511
6144.25 2427
6144.99 2457
6145.73 2396
6146.47 2385
6147.21 2381
6147.95 2420
6148.69 2465
6149.43 2496
6150.17 2471
6150.91 2411
6151.65 2395
6152.39 2434
6153.13 2484
6153.87 2549
6154.61 2550
6155.35 2590
6156.09 2628
6156.83 2554
6157.58 2567
6158.32 2703
6159.06 2611
6159.80 2633
6160.54 2659
6161.28 2785
6162.02 2850
6162.76 3020
6163.50 3088
6164.24 3124
6164.98 3186
6165.72 3323
6166.46 3325
6167.21 3330
6167.95 3337
6168.69 3338
6169.43 3191
6170.17 3209
6170.91 3204
6171.65 3204
6172.39 3119
6173.14 3170
6173.88 3184
6174.62 3189
6175.36 3217
6176.10 3330
6176.84 3434
6177.59 3753
6178.33 4054
6179.07 4610
6179.81 5235
6180.55 5788
6181.30 6414
6182.04 6692
6182.78 6847
6183.52 6765
6184.26 6398
6185.01 5914
6185.75 5277
6186.49 4757
6187.23 4440
6187.97 4170
6188.72 3905
6189.46 3771
6190.20 3613
6190.94 3451
6191.69 3447
6192.43 3407
6193.17 3474
6193.92 3408
6194.66 3335
6195.40 3282
6196.14 3328
6196.89 3383
6197.63 3263
6198.37 3379
6199.12 3373
6199.86 3323
6200.60 3377
6201.34 3374
6202.09 3454
6202.83 3650
6203.57 4000
6204.32 4497
6205.06 5287
6205.80 6264
6206.55 7308
6207.29 8242
6208.03 8826
6208.78 9088
6209.52 8776
6210.27 8384
6211.01 7572
6211.75 6813
6212.50 5994
6213.24 5337
6213.98 4676
6214.73 4100
6215.47 3815
6216.22 3513
6216.96 3408
6217.71 3324
6218.45 3328
6219.19 3378
6219.94 3364
6220.68 3364
6221.43 3281
6222.17 3283
6222.92 3177
6223.66 3098
6224.40 2950
6225.15 2804
6225.89 2722
6226.64 2659
6227.38 2615
6228.13 2508
6228.87 2455
6229.62 2443
6230.36 2458
6231.11 2459
6231.85 2453
6232.60 2439
6233.34 2421
6234.09 2436
6234.83 2415
6235.58 2430
6236.32 2489
6237.07 2487
6237.81 2628
6238.56 2697
6239.30 2735
6240.05 2729
6240.80 2738
6241.54 2831
6242.29 2775
6243.03 2829
6243.78 3005
6244.52 3182
6245.27 3201
6246.02 3321
6246.76 3401
6247.51 3278
6248.25 3131
6249.00 3142
6249.75 3051
6250.49 2925
6251.24 2744
6251.98 2627
6252.73 2620
6253.48 2514
6254.22 2423
6254.97 2419
6255.72 2441
6256.46 2467
6257.21 2479
6257.95 2406
6258.70 2411
6259.45 2363
6260.19 2407
6260.94 2366
6261.69 2350
6262.43 2279
6263.18 2280
6263.93 2221
6264.68 2234
6265.42 2185
6266.17 2145
6266.92 2206
6267.66 2186
6268.41 2191
6269.16 2137
6269.91 2127
6270.65 2063
6271.40 2117
6272.15 2099
6272.89 2064
6273.64 2157
6274.39 2149
6275.14 2111
6275.88 2136
6276.63 2113
6277.38 2079
6278.13 2079
6278.88 2056
6279.62 2044
6280.37 2022
6281.12 2067
6281.87 2039
6282.62 2050
6283.36 2090
6284.11 2076
6284.86 2013
6285.61 1961
6286.36 1951
6287.10 1922
6287.85 1888
6288.60 1939
6289.35 1929
6290.10 1870
6290.85 1877
6291.59 1827
6292.34 1795
6293.09 1844
6293.84 1837
6294.59 1863
6295.34 1850
6296.09 1740
6296.84 1763
6297.58 1753
6298.33 1753
6299.08 1778
6299.83 1693
6300.58 1690
6301.33 1725
6302.08 1683
6302.83 1708
6303.58 1679
6304.33 1670
6305.08 1703
6305.83 1641
6306.58 1687
6307.32 1691
6308.07 1682
6308.82 1697
6309.57 1684
6310.32 1695
6311.07 1670
6311.82 1691
6312.57 1679
6313.32 1688
6314.07 1674
6314.82 1696
6315.57 1700
6316.32 1686
6317.07 1663
6317.82 1612
6318.57 1643
6319.32 1671
6320.07 1618
6320.82 1593
6321.57 1547
6322.32 1582
6323.07 1582
6323.82 1562
6324.58 1584
6325.33 1592
6326.08 1593
6326.83 1582
6327.58 1568
6328.33 1624
6329.08 1580
6329.83 1661
6330.58 1560
6331.33 1595
6332.08 1535
6332.83 1514
6333.58 1593
6334.34 1624
6335.09 1558
6335.84 1544
6336.59 1492
6337.34 1517
6338.09 1544
6338.84 1548
6339.59 1548
6340.35 1557
6341.10 1549
6341.85 1544
6342.60 1469
6343.35 1468
6344.10 1562
6344.86 1508
6345.61 1496
6346.36 1543
6347.11 1538
6347.86 1513
6348.62 1597
6349.37 1581
6350.12 1585
6350.87 1704
6351.62 1767
6352.38 1758
6353.13 1763
6353.88 1718
6354.63 1776
6355.38 1762
6356.14 1678
6356.89 1640
6357.64 1655
6358.39 1609
6359.15 1576
6359.90 1551
6360.65 1534
6361.40 1602
6362.16 1606
6362.91 1577
6363.66 1579
6364.42 1626
6365.17 1631
6365.92 1699
6366.67 1706
6367.43 1700
6368.18 1693
6368.93 1734
6369.69 1736
6370.44 1630
6371.19 1654
6371.95 1649
6372.70 1613
6373.45 1659
6374.21 1621
6374.96 1601
6375.71 1591
6376.47 1591
6377.22 1606
6377.98 1570
6378.73 1575
6379.48 1611
6380.24 1545
6380.99 1565
6381.74 1590
6382.50 1551
6383.25 1607
6384.01 1581
6384.76 1617
6385.51 1623
6386.27 1586
6387.02 1618
6387.78 1524
6388.53 1598
6389.29 1608
6390.04 1623
6390.79 1587
6391.55 1560
6392.30 1546
6393.06 1604
6393.81 1548
6394.57 1516
6395.32 1536
6396.08 1502
6396.83 1481
6397.59 1518
6398.34 1516
6399.10 1506
6399.85 1480
6400.61 1499
6401.36 1515
6402.12 1501
6402.87 1479
6403.63 1497
6404.38 1528
6405.14 1551
6405.89 1569
6406.65 1524
6407.40 1501
6408.16 1487
6408.91 1509
6409.67 1536
6410.43 1530
6411.18 1583
6411.94 1572
6412.69 1478
6413.45 1514
6414.20 1551
6414.96 1500
6415.72 1565
6416.47 1562
6417.23 1561
6417.98 1539
6418.74 1539
6419.50 1495
6420.25 1588
6421.01 1529
6421.77 1497
6422.52 1447
6423.28 1536
6424.03 1552
6424.79 1521
6425.55 1503
6426.30 1513
6427.06 1506
6427.82 1572
6428.57 1551
6429.33 1524
6430.09 1600
6430.84 1595
6431.60 1657
6432.36 1626
6433.11 1608
6433.87 1669
6434.63 1583
6435.39 1524
6436.14 1595
6436.90 1576
6437.66 1550
6438.41 1618
6439.17 1586
6439.93 1596
6440.69 1617
6441.44 1609
6442.20 1620
6442.96 1681
6443.72 1667
6444.47 1674
6445.23 1675
6445.99 1714
6446.75 1704
6447.50 1722
6448.26 1691
6449.02 1696
6449.78 1725
6450.54 1734
6451.29 1754
6452.05 1721
6452.81 1708
6453.57 1702
6454.33 1763
6455.08 1807
6455.84 1766
6456.60 1707
6457.36 1791
6458.12 1795
6458.88 1755
6459.64 1722
6460.39 1797
6461.15 1801
6461.91 1842
6462.67 1876
6463.43 1933
6464.19 1935
6464.95 1940
6465.70 1954
6466.46 1965
6467.22 1932
6467.98 1973
6468.74 1951
6469.50 1934
6470.26 2006
6471.02 2008
6471.78 1959
6472.54 1939
6473.30 2052
6474.05 2076
6474.81 2058
6475.57 2094
6476.33 2127
6477.09 2093
6477.85 2153
6478.61 2127
6479.37 2195
6480.13 2261
6480.89 2289
6481.65 2284
6482.41 2353
6483.17 2418
6483.93 2292
6484.69 2328
6485.45 2370
6486.21 2328
6486.97 2450
6487.73 2479
6488.49 2471
6489.25 2459
6490.01 2516
6490.77 2664
6491.53 2601
6492.29 2692
6493.05 2704
6493.81 2656
6494.57 2735
6495.33 2666
6496.10 2661
6496.86 2729
6497.62 2677
6498.38 2678
6499.14 2669
6499.90 2693
6500.66 2837
6501.42 2918
6502.18 3068
6502.94 3411
6503.70 3849
6504.47 4788
6505.23 6028
6505.99 7028
6506.75 8184
6507.51 8787
6508.27 8874
6509.03 8608
6509.79 8159
6510.56 7261
6511.32 6305
6512.08 5540
6512.84 4821
6513.60 4246
6514.36 3930
6515.13 3616
6515.89 3482
6516.65 3316
6517.41 3215
6518.17 3212
6518.94 3071
6519.70 3065
6520.46 3035
6521.22 3055
6521.98 2994
6522.75 3125
6523.51 3192
6524.27 3288
6525.03 3320
6525.79 3375
6526.56 3486
6527.32 3449
6528.08 3415
6528.84 3449
6529.61 3508
6530.37 3469
6531.13 3575
6531.90 3899
6532.66 4488
6533.42 5074
6534.18 5682
6534.95 6181
6535.71 6360
6536.47 6533
6537.24 6329
6538.00 5685
6538.76 5151
6539.53 4800
6540.29 4356
6541.05 4046
6541.82 3888
6542.58 3858
6543.34 3887
6544.11 4025
6544.87 4124
6545.63 4167
6546.40 4089
6547.16 4053
6547.92 3805
6548.69 3683
6549.45 3591
6550.21 3382
6550.98 3268
6551.74 3240
6552.51 3175
6553.27 3160
6554.03 3122
6554.80 2991
6555.56 2939
6556.33 2973
6557.09 3004
6557.85 2999
6558.62 2972
6559.38 2989
6560.15 3064
6560.91 3079
6561.68 3121
6562.44 3229
6563.21 3177
6563.97 3151
6564.74 3154
6565.50 3167
6566.26 3151
6567.03 3203
6567.79 3193
6568.56 3205
6569.32 3232
6570.09 3329
6570.85 3471
6571.62 3563
6572.38 3628
6573.15 3743
6573.91 3786
6574.68 3774
6575.44 3687
6576.21 3674
6576.98 3610
6577.74 3510
6578.51 3508
6579.27 3552
6580.04 3664
6580.80 3603
6581.57 3687
6582.33 3627
6583.10 3649
6583.87 3695
6584.63 3592
6585.40 3483
6586.16 3477
6586.93 3494
6587.70 3329
6588.46 3410
6589.23 3352
6589.99 3429
6590.76 3521
6591.53 3673
6592.29 3882
6593.06 4043
6593.82 4076
6594.59 4117
6595.36 4133
6596.12 4038
6596.89 4004
6597.66 3802
6598.42 3691
6599.19 3593
6599.96 3387
6600.72 3322
6601.49 3247
6602.26 3217
6603.02 3130
6603.79 3097
6604.56 3034
6605.33 3079
6606.09 3085
6606.86 3093
6607.63 3106
6608.39 3173
6609.16 3262
6609.93 3133
6610.70 3149
6611.46 3058
6612.23 3061
6613.00 3089
6613.77 3056
6614.53 3079
6615.30 3065
6616.07 3075
6616.84 3077
6617.60 3082
6618.37 3162
6619.14 3250
6619.91 3294
6620.68 3384
6621.44 3447
6622.21 3573
6622.98 3578
6623.75 3455
6624.52 3349
6625.28 3301
6626.05 3218
6626.82 3138
6627.59 3014
6628.36 3031
6629.13 3001
6629.89 2980
6630.66 3101
6631.43 3243
6632.20 3323
6632.97 3410
6633.74 3527
6634.51 3481
6635.27 3501
6636.04 3573
6636.81 3577
6637.58 3606
6638.35 3641
6639.12 3752
6639.89 3845
6640.66 3896
6641.43 3947
6642.19 3856
6642.96 3689
6643.73 3561
6644.50 3339
6645.27 3205
6646.04 3056
6646.81 2960
6647.58 2851
6648.35 2851
6649.12 2694
6649.89 2704
6650.66 2680
6651.43 2636
6652.20 2549
6652.97 2611
6653.74 2624
6654.51 2604
6655.28 2557
6656.05 2542
6656.82 2544
6657.59 2483
6658.36 2495
6659.13 2512
6659.90 2469
6660.67 2447
6661.44 2501
6662.21 2495
6662.98 2522
6663.75 2479
6664.52 2439
6665.29 2408
6666.06 2451
6666.83 2455
6667.60 2398
6668.37 2451
6669.14 2514
6669.91 2595
6670.68 2617
6671.46 2636
6672.23 2662
6673.00 2598
6673.77 2663
6674.54 2604
6675.31 2661
6676.08 2572
6676.85 2624
6677.62 2776
6678.40 2739
6679.17 2728
6679.94 2713
6680.71 2785
6681.48 2805
6682.25 2843
6683.02 2828
6683.80 2867
6684.57 2928
6685.34 2790
6686.11 2780
6686.88 2742
6687.65 2607
6688.43 2598
6689.20 2475
6689.97 2392
6690.74 2359
6691.51 2365
6692.29 2349
6693.06 2307
6693.83 2217
6694.60 2247
6695.37 2327
6696.15 2221
6696.92 2201
6697.69 2204
6698.46 2180
6699.24 2242
6700.01 2190
6700.78 2288
6701.55 2170
6702.33 2129
6703.10 2173
6703.87 2172
6704.64 2136
6705.42 2131
6706.19 2210
6706.96 2174
6707.74 2154
6708.51 2091
6709.28 2139
6710.06 2162
6710.83 2097
6711.60 2148
6712.37 2095
6713.15 2010
6713.92 2002
6714.69 2088
6715.47 2041
6716.24 2069
6717.01 2089
6717.79 2045
6718.56 2010
6719.34 1959
6720.11 1991
6720.88 1996
6721.66 1999
6722.43 2003
6723.20 1907
6723.98 1938
6724.75 1956
6725.53 1936
6726.30 1925
6727.07 1845
6727.85 1892
6728.62 1917
6729.40 1864
6730.17 1847
6730.95 1859
6731.72 1885
6732.49 1945
6733.27 1901
6734.04 1910
6734.82 1928
6735.59 1968
6736.37 1918
6737.14 1881
6737.92 1920
6738.69 1955
6739.47 1978
6740.24 1917
6741.01 1974
6741.79 1938
6742.56 1990
6743.34 1913
6744.11 1913
6744.89 1953
6745.67 1931
6746.44 2002
6747.22 1932
6747.99 1902
6748.77 1968
6749.54 2100
6750.32 2152
6751.09 2193
6751.87 2249
6752.64 2244
6753.42 2184
6754.19 2185
6754.97 2207
6755.75 2144
6756.52 2058
6757.30 2095
6758.07 2018
6758.85 2025
6759.63 2095
6760.40 2047
6761.18 2006
6761.95 2014
6762.73 2001
6763.51 1963
6764.28 1935
6765.06 2012
6765.83 2035
6766.61 2024
6767.39 2002
6768.16 2000
6768.94 1952
6769.72 1965
6770.49 1932
6771.27 1877
6772.05 1925
6772.82 1938
6773.60 1899
6774.38 1882
6775.15 1818
6775.93 1883
6776.71 1894
6777.48 1907
6778.26 1887
6779.04 1888
6779.82 1801
6780.59 1802
6781.37 1786
6782.15 1801
6782.92 1837
6783.70 1809
6784.48 1750
6785.26 1790
6786.03 1798
6786.81 1745
6787.59 1742
6788.37 1798
6789.14 1760
6789.92 1690
6790.70 1708
6791.48 1685
6792.25 1692
6793.03 1724
6793.81 1710
6794.59 1677
6795.37 1641
6796.14 1686
6796.92 1717
6797.70 1708
6798.48 1626
6799.26 1677
6800.04 1690
6800.81 1693
6801.59 1791
6802.37 1763
6803.15 1722
6803.93 1724
6804.71 1720
6805.48 1723
6806.26 1720
6807.04 1708
6807.82 1754
6808.60 1726
6809.38 1639
6810.16 1687
6810.94 1730
6811.71 1735
6812.49 1648
6813.27 1599
6814.05 1686
6814.83 1670
6815.61 1673
6816.39 1682
6817.17 1685
6817.95 1637
6818.73 1675
6819.51 1711
6820.29 1741
6821.07 1671
6821.84 1636
6822.62 1636
6823.40 1656
6824.18 1687
6824.96 1640
6825.74 1641
6826.52 1621
6827.30 1608
6828.08 1661
6828.86 1728
6829.64 1696
6830.42 1635
6831.20 1628
6831.98 1654
6832.76 1695
6833.54 1752
6834.32 1860
6835.10 2107
6835.88 2330
6836.66 2475
6837.44 2622
6838.22 2784
6839.01 2734
6839.79 2662
6840.57 2509
6841.35 2330
6842.13 2187
6842.91 2088
6843.69 1984
6844.47 1935
6845.25 1873
6846.03 1862
6846.81 1878
6847.59 1934
6848.37 2033
6849.16 2055
6849.94 2174
6850.72 2153
6851.50 2060
6852.28 2064
6853.06 2036
6853.84 1952
6854.62 1938
6855.41 1852
6856.19 1769
6856.97 1754
6857.75 1809
6858.53 1741
6859.31 1729
6860.10 1727
6860.88 1735
6861.66 1720
6862.44 1744
6863.22 1676
6864.00 1749
6864.79 1708
6865.57 1770
6866.35 1823
6867.13 1759
6867.91 1770
6868.70 1743
6869.48 1747
6870.26 1783
6871.04 1844
6871.83 1817
6872.61 1895
6873.39 1948
6874.17 2012
6874.96 2075
6875.74 2114
6876.52 2124
6877.30 2147
6878.09 2217
6878.87 2248
6879.65 2343
6880.43 2361
6881.22 2499
6882.00 2442
6882.78 2341
6883.57 2339
6884.35 2363
6885.13 2417
6885.92 2494
6886.70 2526
6887.48 2557
6888.27 2647
6889.05 2599
6889.83 2554
6890.62 2457
6891.40 2392
6892.18 2379
6892.97 2251
6893.75 2253
6894.53 2127
6895.32 2135
6896.10 2108
6896.88 2112
6897.67 2098
6898.45 2094
6899.24 2162
6900.02 2173
6900.80 2195
6901.59 2139
6902.37 2151
6903.16 2088
6903.94 2067
6904.73 2083
6905.51 2117
6906.29 2142
6907.08 2163
6907.86 2133
6908.65 2120
6909.43 2087
6910.22 2100
6911.00 2072
6911.79 2074
6912.57 2106
6913.35 2088
6914.14 2045
6914.92 2161
6915.71 2127
6916.49 2125
6917.28 2076
6918.06 2117
6918.85 2095
6919.63 2083
6920.42 2083
6921.20 2013
6921.99 2136
6922.78 2148
6923.56 2138
6924.35 2190
6925.13 2273
6925.92 2259
6926.70 2202
6927.49 2235
6928.27 2227
6929.06 2218
6929.84 2218
6930.63 2268
6931.42 2232
6932.20 2185
6932.99 2175
6933.77 2187
6934.56 2225
6935.35 2244
6936.13 2261
6936.92 2282
6937.70 2416
6938.49 2442
6939.28 2584
6940.06 2607
6940.85 2740
6941.63 2846
6942.42 2891
6943.21 2789
6943.99 2880
6944.78 2864
6945.57 2917
6946.35 2937
6947.14 2989
6947.93 2916
6948.71 2903
6949.50 2892
6950.29 2871
6951.07 2894
6951.86 2800
6952.65 2765
6953.44 2681
6954.22 2735
6955.01 2731
6955.80 2738
6956.58 2693
6957.37 2728
6958.16 2733
6958.95 2785
6959.73 2830
6960.52 2769
6961.31 2872
6962.09 2958
6962.88 2935
6963.67 2972
6964.46 3064
6965.25 3191
6966.03 3371
6966.82 3369
6967.61 3429
6968.40 3436
6969.18 3578
6969.97 3619
6970.76 3610
6971.55 3569
6972.34 3616
6973.12 3526
6973.91 3615
6974.70 3593
6975.49 3633
6976.28 3872
6977.07 3874
6977.85 4010
6978.64 4199
6979.43 4567
6980.22 5138
6981.01 6090
6981.80 7131
6982.59 8463
6983.37 9781
6984.16 10788
6984.95 11308
6985.74 11164
6986.53 10688
6987.32 9767
6988.11 8685
6988.90 7677
6989.69 6601
6990.47 5660
6991.26 4975
6992.05 4408
6992.84 4008
6993.63 3703
6994.42 3407
6995.21 3220
6996.00 3151
6996.79 3003
6997.58 2996
6998.37 2913
6999.16 2948
6999.95 2917
7000.74 2904
7001.53 2816
7002.32 2798
7003.11 2669
7003.90 2651
7004.69 2613
7005.48 2609
7006.27 2647
7007.06 2615
7007.85 2673
7008.64 2642
7009.43 2717
7010.22 2815
7011.01 2863
7011.80 2878
7012.59 2871
7013.38 2901
7014.17 2867
7014.96 2884
7015.75 2848
7016.54 2865
7017.33 2965
7018.12 2999
7018.91 3084
7019.70 3245
7020.49 3525
7021.28 3696
7022.07 3906
7022.87 4026
7023.66 3953
7024.45 3890
7025.24 3782
7026.03 3656
7026.82 3472
7027.61 3314
7028.40 3158
7029.19 2960
7029.99 2884
7030.78 2789
7031.57 2653
7032.36 2612
7033.15 2646
7033.94 2556
7034.74 2581
7035.53 2599
7036.32 2584
7037.11 2587
7037.90 2659
7038.69 2680
7039.49 2615
7040.28 2659
7041.07 2646
7041.86 2711
7042.65 2724
7043.45 2704
7044.24 2699
7045.03 2700
7045.82 2746
7046.61 2776
7047.41 2904
7048.20 2976
7048.99 3001
7049.78 2981
7050.58 2911
7051.37 2866
7052.16 2808
7052.95 2714
7053.75 2711
7054.54 2676
7055.33 2760
7056.13 2785
7056.92 2872
7057.71 2884
7058.50 2867
7059.30 2957
7060.09 2866
7060.88 2937
7061.68 2852
7062.47 2846
7063.26 2814
7064.06 2709
7064.85 2640
7065.64 2641
7066.44 2577
7067.23 2484
7068.02 2486
7068.82 2411
7069.61 2375
7070.40 2330
7071.20 2341
7071.99 2297
7072.78 2311
7073.58 2354
7074.37 2243
7075.17 2219
7075.96 2211
7076.75 2207
7077.55 2167
7078.34 2161
7079.14 2254
7079.93 2238
7080.72 2175
7081.52 2092
7082.31 2119
7083.11 2181
7083.90 2248
7084.70 2248
7085.49 2416
7086.28 2465
7087.08 2506
7087.87 2570
7088.67 2460
7089.46 2417
7090.26 2292
7091.05 2252
7091.85 2158
7092.64 2107
7093.44 2091
7094.23 2036
7095.03 2040
7095.82 2027
7096.62 1918
7097.41 1911
7098.21 1937
7099.00 1926
7099.80 1900
7100.59 1880
7101.39 1846
7102.18 1865
7102.98 1809
7103.77 1794
7104.57 1749
7105.37 1787
7106.16 1799
7106.96 1766
7107.75 1726
7108.55 1697
7109.34 1658
7110.14 1711
7110.94 1694
7111.73 1652
7112.53 1589
7113.32 1677
7114.12 1652
7114.92 1652
7115.71 1636
7116.51 1707
7117.30 1684
7118.10 1660
7118.90 1652
7119.69 1669
7120.49 1664
7121.29 1681
7122.08 1655
7122.88 1657
7123.68 1674
7124.47 1675
7125.27 1722
7126.07 1711
7126.86 1747
7127.66 1786
7128.46 1704
7129.25 1734
7130.05 1724
7130.85 1668
7131.64 1655
7132.44 1631
7133.24 1585
7134.04 1554
7134.83 1537
7135.63 1557
7136.43 1561
7137.23 1516
7138.02 1524
7138.82 1519
7139.62 1473
7140.42 1463
7141.21 1475
7142.01 1461
7142.81 1465
7143.61 1510
7144.40 1511
7145.20 1472
7146.00 1478
7146.80 1391
7147.59 1373
7148.39 1363
7149.19 1406
7149.99 1386
7150.79 1411
7151.59 1387
7152.38 1398
7153.18 1362
7153.98 1408
7154.78 1385
7155.58 1379
7156.38 1421
7157.17 1394
7157.97 1406
7158.77 1417
7159.57 1421
7160.37 1380
7161.17 1404
7161.97 1365
7162.76 1364
7163.56 1424
7164.36 1431
7165.16 1410
7165.96 1425
7166.76 1331
7167.56 1386
7168.36 1381
7169.16 1353
7169.96 1342
7170.75 1344
7171.55 1316
7172.35 1271
7173.15 1265
7173.95 1253
7174.75 1248
7175.55 1203
7176.35 1241
7177.15 1227
7177.95 1220
7178.75 1215
7179.55 1213
7180.35 1309
7181.15 1320
7181.95 1298
7182.75 1295
7183.55 1277
7184.35 1282
7185.15 1265
7185.95 1210
7186.75 1214
7187.55 1278
7188.35 1251
7189.15 1219
7189.95 1206
7190.75 1187
7191.55 1207
7192.35 1208
7193.15 1190
7193.95 1189
7194.75 1185
7195.55 1199
7196.35 1213
7197.15 1219
7197.95 1184
7198.76 1192
7199.56 1206
7200.36 1225
7201.16 1231
7201.96 1181
7202.76 1157
7203.56 1192
7204.36 1160
7205.16 1186
7205.96 1186
7206.77 1142
7207.57 1198
7208.37 1227
7209.17 1244
7209.97 1265
7210.77 1236
7211.57 1251
7212.38 1197
7213.18 1200
7213.98 1179
7214.78 1182
7215.58 1244
7216.38 1256
7217.19 1198
7217.99 1203
7218.79 1209
7219.59 1224
7220.39 1276
7221.20 1254
7222.00 1169
7222.80 1209
7223.60 1187
7224.40 1225
7225.21 1188
7226.01 1222
7226.81 1194
7227.61 1195
7228.42 1263
7229.22 1234
7230.02 1234
7230.82 1202
7231.63 1339
7232.43 1308
7233.23 1336
7234.03 1465
7234.84 1495
7235.64 1480
7236.44 1441
7237.25 1426
7238.05 1455
7238.85 1425
7239.65 1330
7240.46 1373
7241.26 1344
7242.06 1295
7242.87 1239
7243.67 1321
7244.47 1282
7245.28 1297
7246.08 1236
7246.88 1258
7247.69 1314
7248.49 1285
7249.30 1259
7250.10 1278
7250.90 1275
7251.71 1295
7252.51 1272
7253.31 1321
7254.12 1304
7254.92 1242
7255.73 1301
7256.53 1331
7257.33 1273
7258.14 1300
7258.94 1242
7259.75 1312
7260.55 1303
7261.35 1316
7262.16 1338
7262.96 1355
7263.77 1319
7264.57 1354
7265.38 1383
7266.18 1303
7266.99 1346
7267.79 1360
7268.59 1343
7269.40 1324
7270.20 1364
7271.01 1389
7271.81 1337
7272.62 1414
7273.42 1314
7274.23 1363
7275.03 1389
7275.84 1421
7276.64 1398
7277.45 1347
7278.25 1381
7279.06 1495
7279.86 1530
7280.67 1581
7281.48 1681
7282.28 1821
7283.09 1978
7283.89 1954
7284.70 1985
7285.50 1920
7286.31 1744
7287.11 1694
7287.92 1591
7288.73 1541
7289.53 1518
7290.34 1532
7291.14 1419
7291.95 1364
7292.76 1397
7293.56 1383
7294.37 1405
7295.17 1345
7295.98 1350
7296.79 1391
7297.59 1411
7298.40 1447
7299.21 1411
7300.01 1389
7300.82 1408
7301.62 1405
7302.43 1463
7303.24 1450
7304.04 1458
7304.85 1496
7305.66 1540
7306.46 1524
7307.27 1587
7308.08 1597
7308.89 1623
7309.69 1665
7310.50 1643
7311.31 1646
7312.11 1635
7312.92 1620
7313.73 1586
7314.53 1637
7315.34 1710
7316.15 1762
7316.96 1928
7317.76 2042
7318.57 2034
7319.38 2114
7320.19 2220
7320.99 2084
7321.80 2022
7322.61 1964
7323.42 1897
7324.22 1806
7325.03 1701
7325.84 1675
7326.65 1617
7327.46 1560
7328.26 1484
7329.07 1539
7329.88 1475
7330.69 1471
7331.50 1464
7332.30 1501
7333.11 1457
7333.92 1507
7334.73 1550
7335.54 1526
7336.35 1571
7337.15 1619
7337.96 1643
7338.77 1627
7339.58 1613
7340.39 1631
7341.20 1638
7342.01 1544
7342.82 1539
7343.62 1568
7344.43 1560
7345.24 1483
7346.05 1486
7346.86 1508
7347.67 1484
7348.48 1455
7349.29 1471
7350.10 1481
7350.91 1469
7351.71 1448
7352.52 1478
7353.33 1491
7354.14 1505
7354.95 1531
7355.76 1562
7356.57 1576
7357.38 1659
7358.19 1711
7359.00 1736
7359.81 1755
7360.62 1704
7361.43 1659
7362.24 1649
7363.05 1655
7363.86 1591
7364.67 1511
7365.48 1541
7366.29 1501
7367.10 1472
7367.91 1469
7368.72 1435
7369.53 1378
7370.34 1438
7371.15 1395
7371.96 1399
7372.77 1401
7373.58 1423
7374.39 1447
7375.20 1451
7376.01 1461
7376.82 1538
7377.63 1543
7378.45 1581
7379.26 1648
7380.07 1662
7380.88 1690
7381.69 1686
7382.50 1618
7383.31 1585
7384.12 1553
7384.93 1529
7385.74 1479
7386.56 1451
7387.37 1385
7388.18 1386
7388.99 1413
7389.80 1373
7390.61 1322
7391.42 1292
7392.24 1292
7393.05 1315
7393.86 1287
7394.67 1334
7395.48 1370
7396.29 1386
7397.10 1395
7397.92 1466
7398.73 1459
7399.54 1408
7400.35 1396
7401.16 1422
7401.98 1390
7402.79 1374
7403.60 1336
7404.41 1314
7405.23 1304
7406.04 1317
7406.85 1306
7407.66 1299
7408.47 1279
7409.29 1232
7410.10 1222
7410.91 1243
7411.72 1236
7412.54 1218
7413.35 1222
7414.16 1184
7414.98 1215
7415.79 1187
7416.60 1180
7417.41 1204
7418.23 1244
7419.04 1189
7419.85 1184
7420.67 1186
7421.48 1164
7422.29 1225
7423.11 1203
7423.92 1170
7424.73 1154
7425.54 1144
7426.36 1149
7427.17 1069
7427.99 1090
7428.80 1121
7429.61 1156
7430.43 1139
7431.24 1134
7432.05 1135
7432.87 1170
7433.68 1153
7434.49 1142
7435.31 1121
7436.12 1160
7436.94 1203
7437.75 1203
7438.56 1200
7439.38 1145
7440.19 1123
7441.01 1167
7441.82 1149
7442.64 1132
7443.45 1103
7444.26 1116
7445.08 1089
7445.89 1100
7446.71 1109
7447.52 1106
7448.34 1081
7449.15 1052
7449.97 1040
7450.78 1088
7451.59 1079
7452.41 1070
7453.22 1049
7454.04 1082
7454.85 1041
7455.67 1101
7456.48 1105
7457.30 1079
7458.11 1059
7458.93 1092
7459.74 1067
7460.56 1022
7461.38 1070
7462.19 1036
7463.01 1064
7463.82 1068
7464.64 1104
7465.45 1046
7466.27 1026
7467.08 1048
7467.90 1091
7468.72 1067
7469.53 1077
7470.35 1094
7471.16 1051
7471.98 1088
7472.79 1114
7473.61 1110
7474.43 1098
7475.24 1103
7476.06 1053
7476.87 1107
7477.69 1054
7478.51 1108
7479.32 1096
7480.14 1092
7480.96 1035
7481.77 1067
7482.59 1097
7483.41 1077
7484.22 1051
7485.04 1064
7485.85 1096
7486.67 1060
7487.49 1044
7488.31 1030
7489.12 1015
7489.94 1027
7490.76 1035
7491.57 1042
7492.39 1025
7493.21 1074
7494.02 1048
7494.84 1043
7495.66 1097
7496.48 1079
7497.29 1072
7498.11 1080
7498.93 1013
7499.74 1025
7500.56 1026
7501.38 1042
7502.20 1075
7503.01 1068
7503.83 1066
7504.65 1033
7505.47 1008
7506.29 1026
7507.10 1041
7507.92 1018
7508.74 1021
7509.56 1025
7510.37 1053
7511.19 1003
7512.01 979
7512.83 982
7513.65 1024
7514.47 1034
7515.28 1007
7516.10 989
7516.92 966
7517.74 990
7518.56 1014
7519.38 1012
7520.19 999
7521.01 1040
7521.83 1027
7522.65 1054
7523.47 1030
7524.29 1021
7525.11 1032
7525.92 993
7526.74 1045
7527.56 1039
7528.38 979
7529.20 998
7530.02 993
7530.84 1055
7531.66 1038
7532.48 1036
7533.30 1069
7534.12 1053
7534.93 1047
7535.75 1047
7536.57 1047
7537.39 1035
7538.21 1066
7539.03 1011
7539.85 1052
7540.67 1015
7541.49 1039
7542.31 1060
7543.13 1006
7543.95 1023
7544.77 1046
7545.59 1059
7546.41 1020
7547.23 1017
7548.05 1029
7548.87 1013
7549.69 1056
7550.51 1065
7551.33 1032
7552.15 1079
7552.97 1068
7553.79 1073
7554.61 1063
7555.43 1035
7556.25 1098
7557.07 1117
7557.89 1101
7558.71 1108
7559.53 1140
7560.36 1123
7561.18 1089
7562.00 1099
7562.82 1066
7563.64 1074
7564.46 1115
7565.28 1067
7566.10 1111
7566.92 1117
7567.74 1078
7568.56 1091
7569.39 1108
7570.21 1062
7571.03 1130
7571.85 1141
7572.67 1167
7573.49 1167
7574.31 1130
7575.14 1189
7575.96 1182
7576.78 1192
7577.60 1163
7578.42 1144
7579.24 1180
7580.06 1186
7580.89 1119
7581.71 1131
7582.53 1192
7583.35 1183
7584.17 1201
7585.00 1222
7585.82 1213
7586.64 1202
7587.46 1223
7588.29 1224
7589.11 1239
7589.93 1231
7590.75 1239
7591.57 1219
7592.40 1296
7593.22 1318
7594.04 1336
7594.86 1267
7595.69 1295
7596.51 1279
7597.33 1346
7598.15 1325
7598.98 1315
7599.80 1390
7600.62 1387
7601.45 1466
7602.27 1447
7603.09 1430
7603.92 1502
7604.74 1438
7605.56 1455
7606.38 1481
7607.21 1421
7608.03 1405
7608.85 1418
7609.68 1370
7610.50 1367
7611.32 1444
7612.15 1479
7612.97 1462
7613.80 1561
7614.62 1536
7615.44 1627
7616.27 1700
7617.09 1737
7617.91 1749
7618.74 1777
7619.56 1745
7620.39 1683
7621.21 1647
7622.03 1659
7622.86 1611
7623.68 1541
7624.51 1526
7625.33 1521
7626.15 1546
7626.98 1529
7627.80 1586
7628.63 1612
7629.45 1613
7630.28 1622
7631.10 1619
7631.93 1651
7632.75 1606
7633.58 1575
7634.40 1578
7635.22 1528
7636.05 1487
7636.87 1449
7637.70 1343
7638.52 1387
7639.35 1418
7640.17 1396
7641.00 1384
7641.82 1412
7642.65 1436
7643.47 1449
7644.30 1501
7645.13 1480
7645.95 1498
7646.78 1493
7647.60 1437
7648.43 1415
7649.25 1394
7650.08 1404
7650.90 1384
7651.73 1365
7652.55 1331
7653.38 1313
7654.21 1357
7655.03 1359
7655.86 1334
7656.68 1257
7657.51 1267
7658.34 1262
7659.16 1259
7659.99 1215
7660.81 1234
7661.64 1232
7662.47 1238
7663.29 1231
7664.12 1243
7664.95 1273
7665.77 1267
7666.60 1269
7667.42 1263
7668.25 1244
7669.08 1252
7669.90 1239
7670.73 1228
7671.56 1280
7672.38 1255
7673.21 1231
7674.04 1237
7674.87 1195
7675.69 1164
7676.52 1192
7677.35 1230
7678.17 1229
7679.00 1227
7679.83 1257
7680.65 1253
7681.48 1259
7682.31 1295
7683.14 1339
7683.96 1328
7684.79 1290
7685.62 1257
7686.45 1312
7687.27 1280
7688.10 1251
7688.93 1234
7689.76 1248
7690.58 1241
7691.41 1249
7692.24 1219
7693.07 1242
7693.90 1236
7694.72 1245
7695.55 1282
7696.38 1346
7697.21 1303
7698.04 1310
7698.86 1272
7699.69 1238
7700.52 1262
7701.35 1271
7702.18 1306
7703.01 1270
7703.83 1224
7704.66 1216
7705.49 1263
7706.32 1196
7707.15 1192
7707.98 1136
7708.81 1174
7709.63 1221
7710.46 1178
7711.29 1155
7712.12 1127
7712.95 1136
7713.78 1131
7714.61 1176
7715.44 1163
7716.27 1156
7717.10 1106
7717.93 1177
7718.75 1137
7719.58 1134
7720.41 1148
7721.24 1156
7722.07 1143
7722.90 1163
7723.73 1167
7724.56 1161
7725.39 1125
7726.22 1169
7727.05 1182
7727.88 1145
7728.71 1178
7729.54 1215
7730.37 1157
7731.20 1092
7732.03 1136
7732.86 1105
7733.69 1154
7734.52 1090
7735.35 1065
7736.18 1087
7737.01 1079
7737.84 1043
7738.67 1048
7739.50 1097
7740.33 1081
7741.16 1117
7741.99 1152
7742.82 1183
7743.65 1228
7744.48 1232
7745.31 1317
7746.14 1375
7746.98 1457
7747.81 1353
7748.64 1331
7749.47 1308
7750.30 1224
7751.13 1139
7751.96 1165
7752.79 1153
7753.62 1138
7754.45 1087
7755.29 1090
7756.12 1078
7756.95 1064
7757.78 1019
7758.61 1062
7759.44 1051
7760.27 1008
7761.11 997
7761.94 1020
7762.77 1018
7763.60 1013
7764.43 1059
7765.26 1013
7766.10 1024
7766.93 1034
7767.76 1087
7768.59 1006
7769.42 1000
7770.26 990
7771.09 1046
7771.92 987
7772.75 1001
7773.58 1004
7774.42 1035
7775.25 1043
7776.08 1006
7776.91 1020
7777.75 1043
7778.58 990
7779.41 985
7780.24 1020
7781.08 976
7781.91 1044
7782.74 1057
7783.57 1098
7784.41 1075
7785.24 1080
7786.07 1079
7786.91 1123
7787.74 1071
7788.57 1061
7789.40 1134
7790.24 1069
7791.07 1084
7791.90 1092
7792.74 1086
7793.57 1033
7794.40 1076
7795.24 1069
7796.07 1084
7796.90 1088
7797.74 1051
7798.57 1065
7799.40 1078
7800.24 1100
7801.07 1067
7801.91 1050
7802.74 1082
7803.57 1081
7804.41 1130
7805.24 1101
7806.07 1088
7806.91 1104
7807.74 1101
7808.58 1115
7809.41 1152
7810.25 1172
7811.08 1197
7811.91 1195
7812.75 1206
7813.58 1226
7814.42 1204
7815.25 1301
7816.09 1258
7816.92 1251
7817.75 1240
7818.59 1259
7819.42 1292
7820.26 1275
7821.09 1334
7821.93 1372
7822.76 1403
7823.60 1350
7824.43 1286
7825.27 1350
7826.10 1306
7826.94 1231
7827.77 1267
7828.61 1268
7829.44 1271
7830.28 1248
7831.11 1295
7831.95 1266
7832.78 1327
7833.62 1351
7834.46 1283
7835.29 1285
7836.13 1325
7836.96 1316
7837.80 1312
7838.63 1280
7839.47 1258
7840.31 1227
7841.14 1216
7841.98 1197
7842.81 1213
7843.65 1189
7844.48 1178
7845.32 1202
7846.16 1148
7846.99 1106
7847.83 1087
7848.67 1152
7849.50 1142
7850.34 1125
7851.17 1136
7852.01 1166
7852.85 1181
7853.68 1174
7854.52 1139
7855.36 1135
7856.19 1164
7857.03 1154
7857.87 1201
7858.70 1193
7859.54 1160
7860.38 1156
7861.21 1154
7862.05 1102
7862.89 1080
7863.72 1102
7864.56 1125
7865.40 1144
7866.24 1169
7867.07 1172
7867.91 1125
7868.75 1119
7869.59 1140
7870.42 1121
7871.26 1139
7872.10 1149
7872.94 1128
7873.77 1222
7874.61 1219
7875.45 1252
7876.29 1231
7877.12 1274
7877.96 1324
7878.80 1291
7879.64 1305
7880.47 1311
7881.31 1276
7882.15 1264
7882.99 1247
7883.83 1187
7884.66 1208
7885.50 1184
7886.34 1187
7887.18 1196
7888.02 1228
7888.86 1303
7889.69 1334
7890.53 1297
7891.37 1272
7892.21 1325
7893.05 1278
7893.89 1235
7894.73 1236
7895.56 1309
7896.40 1256
7897.24 1191
7898.08 1225
7898.92 1245
7899.76 1139
7900.60 1161
7901.44 1234
7902.28 1175
7903.12 1134
7903.95 1154
7904.79 1172
7905.63 1197
7906.47 1169
7907.31 1148
7908.15 1149
7908.99 1130
7909.83 1139
7910.67 1148
7911.51 1207
7912.35 1216
7913.19 1234
7914.03 1247
7914.87 1299
7915.71 1325
7916.55 1367
7917.39 1410
7918.23 1390
7919.07 1354
7919.91 1307
7920.75 1345
7921.59 1276
7922.43 1242
7923.27 1182
7924.11 1142
7924.95 1151
7925.79 1115
7926.63 1142
7927.47 1140
7928.31 1129
7929.15 1100
7929.99 1129
7930.83 1157
7931.67 1118
7932.51 1145
7933.35 1110
7934.19 1120
7935.04 1148
7935.88 1074
7936.72 1078
7937.56 1070
7938.40 1106
7939.24 1068
7940.08 1115
7940.92 1029
7941.76 1080
7942.60 1102
7943.45 1071
7944.29 1087
7945.13 1142
7945.97 1136
7946.81 1096
7947.65 1146
7948.49 1171
7949.34 1134
7950.18 1131
7951.02 1171
7951.86 1173
7952.70 1152
7953.54 1188
7954.39 1226
7955.23 1222
7956.07 1246
7956.91 1275
7957.75 1250
7958.60 1204
7959.44 1186
7960.28 1128
7961.12 1149
7961.96 1128
7962.81 1147
7963.65 1190
7964.49 1184
7965.33 1269
7966.18 1274
7967.02 1281
7967.86 1242
7968.70 1228
7969.55 1173
7970.39 1127
7971.23 1147
7972.08 1141
7972.92 1126
7973.76 1087
7974.60 1074
7975.45 1046
7976.29 1092
7977.13 1089
7977.98 1023
7978.82 1022
7979.66 1023
7980.51 1087
7981.35 1073
7982.19 1031
7983.04 1020
7983.88 1053
7984.72 1067
7985.57 1026
7986.41 1046
7987.25 1039
7988.10 1011
7988.94 964
7989.78 965
7990.63 971
7991.47 931
7992.32 953
7993.16 917
7994.00 920
7994.85 953
7995.69 957
7996.54 950
7997.38 909
7998.22 905
7999.07 894
7999.91 935
8000.76 922
8001.60 955
8002.45 915
8003.29 888
8004.13 914
8004.98 883
8005.82 898
8006.67 851
8007.51 866
8008.36 845
8009.20 857
8010.05 914
8010.89 813
8011.74 798
8012.58 855
8013.43 866
8014.27 817
8015.12 824
8015.96 833
8016.81 823
8017.65 811
8018.50 820
8019.34 865
8020.19 858
8021.03 824
8021.88 844
8022.72 847
8023.57 819
8024.41 824
8025.26 821
8026.11 780
8026.95 826
8027.80 800
8028.64 782
8029.49 822
8030.33 825
8031.18 794
8032.03 821
8032.87 803
8033.72 817
8034.56 779
8035.41 749
8036.26 787
8037.10 822
8037.95 822
8038.80 835
8039.64 797
8040.49 767
8041.34 777
8042.18 779
8043.03 788
8043.87 803
8044.72 764
8045.57 800
8046.41 766
8047.26 806
8048.11 852
8048.96 809
8049.80 815
8050.65 793
8051.50 773
8052.34 774
8053.19 804
8054.04 770
8054.88 797
8055.73 781
8056.58 751
8057.43 770
8058.27 788
8059.12 769
8059.97 733
8060.82 747
8061.66 767
8062.51 743
8063.36 757
8064.21 717
8065.05 765
8065.90 781
8066.75 740
8067.60 741
8068.44 729
8069.29 763
8070.14 752
8070.99 724
8071.84 770
8072.68 788
8073.53 774
8074.38 743
8075.23 749
8076.08 720
8076.93 756
8077.77 722
8078.62 781
8079.47 787
8080.32 742
8081.17 741
8082.02 735
8082.87 726
8083.71 717
8084.56 740
8085.41 733
8086.26 719
8087.11 756
8087.96 746
8088.81 750
8089.66 699
8090.51 686
8091.35 721
8092.20 713
8093.05 689
8093.90 704
8094.75 740
8095.60 720
8096.45 690
8097.30 680
8098.15 696
8099.00 637
8099.85 708
8100.70 744
8101.55 711
8102.40 680
8103.25 690
8104.10 682
8104.95 686
8105.80 704
8106.65 704
8107.50 727
8108.35 694
8109.20 684
8110.05 688
8110.90 675
8111.75 723
8112.60 701
8113.45 693
8114.30 743
8115.15 765
8116.00 746
8116.85 724
8117.70 674
8118.55 706
8119.40 677
8120.25 743
8121.10 705
8121.95 701
8122.80 717
8123.65 724
8124.50 714
8125.35 746
8126.20 733
8127.06 715
8127.91 715
8128.76 709
8129.61 719
8130.46 738
8131.31 721
8132.16 726
8133.01 769
8133.86 734
8134.72 741
8135.57 745
8136.42 755
8137.27 743
8138.12 704
8138.97 679
8139.83 701
8140.68 712
8141.53 698
8142.38 714
8143.23 724
8144.08 705
8144.94 697
8145.79 705
8146.64 756
8147.49 734
8148.34 703
8149.20 720
8150.05 699
8150.90 753
8151.75 729
8152.60 753
8153.46 762
8154.31 751
8155.16 735
8156.01 700
8156.87 737
8157.72 732
8158.57 737
8159.42 703
8160.28 688
8161.13 684
8161.98 731
8162.84 697
8163.69 715
8164.54 695
8165.39 731
8166.25 700
8167.10 698
8167.95 693
8168.81 681
8169.66 699
8170.51 720
8171.37 687
8172.22 692
8173.07 671
8173.93 678
8174.78 699
8175.63 678
8176.49 654
8177.34 654
8178.19 664
8179.05 675
8179.90 663
8180.76 666
8181.61 620
8182.46 638
8183.32 656
8184.17 677
8185.02 634
8185.88 649
8186.73 640
8187.59 655
8188.44 645
8189.30 671
8190.15 664
8191.00 653
8191.86 652
8192.71 654
8193.57 659
8194.42 708
8195.28 641
8196.13 625
8196.99 665
8197.84 693
8198.69 659
8199.55 670
8200.40 635
8201.26 606
8202.11 635
8202.97 676
8203.82 678
8204.68 643
8205.53 620
8206.39 610
8207.24 676
8208.10 621
8208.95 643
8209.81 664
8210.67 649
8211.52 670
8212.38 623
8213.23 652
8214.09 620
8214.94 651
8215.80 676
8216.65 660
8217.51 629
8218.37 664
8219.22 680
8220.08 625
8220.93 635
8221.79 621
8222.64 687
8223.50 645
8224.36 644
8225.21 672
8226.07 633
8226.92 616
8227.78 647
8228.64 633
8229.49 654
8230.35 641
8231.21 699
8232.06 639
8232.92 618
8233.78 604
8234.63 620
8235.49 656
8236.35 654
8237.20 653
8238.06 632
8238.92 663
8239.77 686
8240.63 611
8241.49 621
8242.34 647
8243.20 640
8244.06 654
8244.91 647
8245.77 659
8246.63 647
8247.49 613
8248.34 628
8249.20 631
8250.06 663
8250.92 648
8251.77 624
8252.63 639
8253.49 636
8254.35 626
8255.20 615
8256.06 647
8256.92 647
8257.78 638
8258.63 633
8259.49 643
8260.35 656
8261.21 654
8262.07 664
8262.92 617
8263.78 681
8264.64 655
8265.50 646
8266.36 658
8267.22 669
8268.07 677
8268.93 644
8269.79 652
8270.65 664
8271.51 670
8272.37 634
8273.22 668
8274.08 672
8274.94 663
8275.80 672
8276.66 711
8277.52 682
8278.38 699
8279.24 673
8280.09 701
8280.95 697
8281.81 660
8282.67 639
8283.53 667
8284.39 684
8285.25 680
8286.11 675
8286.97 661
8287.83 664
8288.69 668
8289.55 689
8290.41 706
8291.26 673
8292.12 689
8292.98 677
8293.84 702
8294.70 674
8295.56 721
8296.42 694
8297.28 701
8298.14 669
8299.00 685
8299.86 672
8300.72 677
8301.58 683
8302.44 666
8303.30 685
8304.16 712
8305.02 679
8305.88 678
8306.74 650
8307.60 656
8308.46 662
8309.33 641
8310.19 656
8311.05 669
8311.91 715
8312.77 700
8313.63 658
8314.49 665
8315.35 709
8316.21 688
8317.07 677
8317.93 661
8318.79 667
8319.65 690
8320.52 627
8321.38 662
8322.24 652
8323.10 652
8323.96 664
8324.82 613
8325.68 641
8326.54 671
8327.41 660
8328.27 651
8329.13 660
8329.99 647
8330.85 661
8331.71 708
8332.57 696
8333.44 666
8334.30 690
8335.16 644
8336.02 666
8336.88 677
8337.75 675
8338.61 662
8339.47 703
8340.33 678
8341.19 686
8342.06 704
8342.92 674
8343.78 695
8344.64 692
8345.50 683
8346.37 684
8347.23 666
8348.09 682
8348.95 703
8349.82 654
8350.68 699
8351.54 712
8352.40 712
8353.27 697
8354.13 665
8354.99 666
8355.86 662
8356.72 685
8357.58 683
8358.45 666
8359.31 661
8360.17 695
8361.03 666
8361.90 631
8362.76 717
8363.62 685
8364.49 668
8365.35 677
8366.21 729
8367.08 727
8367.94 693
8368.80 701
8369.67 690
8370.53 710
8371.40 694
8372.26 719
8373.12 705
8373.99 695
8374.85 706
8375.71 715
8376.58 726
8377.44 712
8378.31 719
8379.17 688
8380.03 756
8380.90 683
8381.76 678
8382.63 752
8383.49 765
8384.36 768
8385.22 728
8386.08 715
8386.95 707
8387.81 735
8388.68 708
8389.54 727
8390.41 748
8391.27 766
8392.14 751
8393.00 737
8393.87 732
8394.73 721
8395.60 738
8396.46 772
8397.33 706
8398.19 756
8399.06 775
8399.92 763
8400.79 763
8401.65 731
8402.52 786
8403.38 762
8404.25 796
8405.11 762
8405.98 758
8406.84 735
8407.71 790
8408.58 763
8409.44 761
8410.31 762
8411.17 780
8412.04 796
8412.90 809
8413.77 806
8414.64 752
8415.50 794
8416.37 811
8417.23 831
8418.10 850
8418.97 875
8419.83 849
8420.70 860
8421.56 858
8422.43 853
8423.30 877
8424.16 901
8425.03 918
8425.90 930
8426.76 914
8427.63 937
8428.50 926
8429.36 948
8430.23 911
8431.10 909
8431.96 939
8432.83 935
8433.70 956
8434.56 936
8435.43 997
8436.30 1040
8437.16 1011
8438.03 1059
8438.90 1072
8439.77 1053
8440.63 1065
8441.50 1085
8442.37 1116
8443.24 1143
8444.10 1121
8444.97 1089
8445.84 1159
8446.71 1189
8447.57 1149
8448.44 1196
8449.31 1160
8450.18 1225
8451.04 1305
8451.91 1431
8452.78 1578
8453.65 1709
8454.52 1750
8455.38 1838
8456.25 1800
8457.12 1793
8457.99 1737
8458.86 1677
8459.72 1551
8460.59 1403
8461.46 1378
8462.33 1344
8463.20 1289
8464.07 1276
8464.93 1249
8465.80 1192
8466.67 1192
8467.54 1156
8468.41 1138
8469.28 1092
8470.15 1134
8471.02 1101
8471.88 1058
8472.75 1082
8473.62 1118
8474.49 1085
8475.36 1070
8476.23 1071
8477.10 1133
8477.97 1178
8478.84 1219
8479.71 1276
8480.58 1278
8481.44 1307
8482.31 1264
8483.18 1286
8484.05 1289
8484.92 1240
8485.79 1215
8486.66 1218
8487.53 1223
8488.40 1187
8489.27 1219
8490.14 1203
8491.01 1222
8491.88 1215
8492.75 1256
8493.62 1309
8494.49 1305
8495.36 1244
8496.23 1265
8497.10 1214
8497.97 1213
8498.84 1187
8499.71 1164
8500.58 1126
8501.45 1167
8502.32 1140
8503.19 1139
8504.06 1100
8504.93 1105
8505.80 1128
8506.67 1133
8507.55 1147
8508.42 1220
8509.29 1186
8510.16 1167
8511.03 1197
8511.90 1219
8512.77 1212
8513.64 1180
8514.51 1165
8515.38 1217
8516.25 1196
8517.13 1219
8518.00 1245
8518.87 1319
8519.74 1315
8520.61 1333
8521.48 1460
8522.35 1570
8523.23 1617
8524.10 1693
8524.97 1736
8525.84 1789
8526.71 1768
8527.58 1681
8528.46 1628
8529.33 1575
8530.20 1539
8531.07 1499
8531.94 1451
8532.81 1394
8533.69 1338
8534.56 1292
8535.43 1293
8536.30 1245
8537.18 1190
8538.05 1221
8538.92 1177
8539.79 1146
8540.66 1140
8541.54 1161
8542.41 1161
8543.28 1149
8544.15 1146
8545.03 1136
8545.90 1135
8546.77 1129
8547.64 1207
8548.52 1178
8549.39 1309
8550.26 1343
8551.14 1356
8552.01 1364
8552.88 1410
8553.76 1443
8554.63 1420
8555.50 1364
8556.37 1318
8557.25 1273
8558.12 1270
8558.99 1263
8559.87 1252
8560.74 1253
8561.61 1270
8562.49 1245
8563.36 1239
8564.24 1226
8565.11 1282
8565.98 1261
8566.86 1217
8567.73 1210
8568.60 1160
8569.48 1154
8570.35 1120
8571.23 1121
8572.10 1075
8572.97 1106
8573.85 1142
8574.72 1107
8575.60 1177
8576.47 1158
8577.34 1151
8578.22 1132
8579.09 1114
8579.97 1091
8580.84 1103
8581.72 1104
8582.59 1161
8583.47 1130
8584.34 1160
8585.21 1141
8586.09 1146
8586.96 1155
8587.84 1195
8588.71 1266
8589.59 1205
8590.46 1220
8591.34 1215
8592.21 1214
8593.09 1215
8593.96 1209
8594.84 1253
8595.71 1254
8596.59 1227
8597.46 1221
8598.34 1209
8599.22 1266
8600.09 1265
8600.97 1257
8601.84 1264
8602.72 1271
8603.59 1256
8604.47 1281
8605.34 1298
8606.22 1278
8607.10 1251
8607.97 1282
8608.85 1273
8609.72 1233
8610.60 1302
8611.47 1334
8612.35 1272
8613.23 1307
8614.10 1284
8614.98 1312
8615.86 1318
8616.73 1346
8617.61 1392
8618.48 1361
8619.36 1386
8620.24 1416
8621.11 1429
8621.99 1466
8622.87 1441
8623.74 1502
8624.62 1484
8625.50 1443
8626.37 1453
8627.25 1495
8628.13 1494
8629.00 1493
8629.88 1523
8630.76 1501
8631.64 1510
8632.51 1508
8633.39 1478
8634.27 1558
8635.14 1525
8636.02 1533
8636.90 1573
8637.78 1592
8638.65 1599
8639.53 1622
8640.41 1655
8641.29 1610
8642.16 1598
8643.04 1704
8643.92 1745
8644.80 1717
8645.67 1748
8646.55 1768
8647.43 1779
8648.31 1795
8649.18 1785
8650.06 1824
8650.94 1800
8651.82 1824
8652.70 1803
8653.58 1819
8654.45 1885
8655.33 1922
8656.21 1936
8657.09 2022
8657.97 2151
8658.84 2294
8659.72 2417
8660.60 2553
8661.48 2759
8662.36 2912
8663.24 3143
8664.12 3120
8664.99 3085
8665.87 3023
8666.75 2864
8667.63 2762
8668.51 2624
8669.39 2563
8670.27 2532
8671.15 2438
8672.03 2421
8672.91 2441
8673.78 2397
8674.66 2350
8675.54 2265
8676.42 2161
8677.30 2122
8678.18 2033
8679.06 2008
8679.94 1919
8680.82 1853
8681.70 1894
8682.58 1902
8683.46 1875
8684.34 1854
8685.22 1922
8686.10 1924
8686.98 2032
8687.86 2179
8688.74 2177
8689.62 2355
8690.50 2389
8691.38 2517
8692.26 2590
8693.14 2532
8694.02 2540
8694.90 2407
8695.78 2333
8696.66 2287
8697.54 2248
8698.42 2277
8699.30 2339
8700.18 2389
8701.06 2357
8701.94 2271
8702.82 2310
8703.70 2210
8704.58 2141
8705.46 2068
8706.34 2016
8707.23 1890
8708.11 1837
8708.99 1764
8709.87 1724
8710.75 1664
8711.63 1639
8712.51 1604
8713.39 1622
8714.27 1571
8715.16 1514
8716.04 1565
8716.92 1517
8717.80 1489
8718.68 1495
8719.56 1488
8720.44 1473
8721.33 1500
8722.21 1497
8723.09 1511
8723.97 1532
8724.85 1603
8725.73 1601
8726.62 1594
8727.50 1676
8728.38 1638
8729.26 1611
8730.14 1663
8731.03 1700
8731.91 1684
8732.79 1627
8733.67 1586
8734.55 1573
8735.44 1603
8736.32 1571
8737.20 1616
8738.08 1607
8738.97 1636
8739.85 1633
8740.73 1620
8741.61 1584
8742.50 1611
8743.38 1582
8744.26 1593
8745.14 1501
8746.03 1514
8746.91 1548
8747.79 1546
8748.68 1452
8749.56 1402
8750.44 1483
8751.33 1465
8752.21 1469
8753.09 1476
8753.97 1546
8754.86 1455
8755.74 1479
8756.62 1452
8757.51 1470
8758.39 1473
8759.28 1469
8760.16 1485
8761.04 1545
8761.93 1493
8762.81 1525
8763.69 1541
8764.58 1570
8765.46 1567
8766.34 1537
8767.23 1498
8768.11 1564
8769.00 1584
8769.88 1527
8770.76 1528
8771.65 1540
8772.53 1509
8773.42 1532
8774.30 1528
8775.19 1505
8776.07 1606
8776.95 1612
8777.84 1695
8778.72 1776
8779.61 1852
8780.49 1896
8781.38 1845
8782.26 1866
8783.15 1822
8784.03 1791
8784.92 1669
8785.80 1655
8786.69 1561
8787.57 1511
8788.46 1465
8789.34 1414
8790.23 1451
8791.11 1375
8792.00 1292
8792.88 1307
8793.77 1318
8794.65 1250
8795.54 1318
8796.42 1281
8797.31 1265
8798.19 1259
8799.08 1259
8799.96 1215
8800.85 1267
8801.74 1219
8802.62 1227
8803.51 1229
8804.39 1222
8805.28 1253
8806.16 1282
8807.05 1283
8807.94 1221
8808.82 1185
8809.71 1209
8810.59 1211
8811.48 1221
8812.37 1249
8813.25 1175
8814.14 1235
8815.03 1238
8815.91 1241
8816.80 1222
8817.68 1251
8818.57 1288
8819.46 1225
8820.34 1233
8821.23 1148
8822.12 1187
8823.00 1181
8823.89 1151
8824.78 1131
8825.66 1113
8826.55 1176
8827.44 1146
8828.33 1129
8829.21 1072
8830.10 1069
8830.99 1109
8831.87 1093
8832.76 1141
8833.65 1080
8834.54 1050
8835.42 1096
8836.31 1079
8837.20 1101
8838.08 1099
8838.97 1060
8839.86 1062
8840.75 1081
8841.64 1117
8842.52 1118
8843.41 1108
8844.30 1070
8845.19 1073
8846.07 1040
8846.96 1068
8847.85 1006
8848.74 1044
8849.63 1067
8850.51 986
8851.40 1015
8852.29 1035
8853.18 1048
8854.07 999
8854.96 1017
8855.84 1059
8856.73 1028
8857.62 1009
8858.51 1023
8859.40 1038
8860.29 1016
8861.17 991
8862.06 935
8862.95 979
8863.84 993
8864.73 958
8865.62 914
8866.51 959
8867.40 952
8868.29 935
8869.17 930
8870.06 869
8870.95 852
8871.84 898
8872.73 938
8873.62 876
8874.51 891
8875.40 921
8876.29 879
8877.18 889
8878.07 881
8878.96 851
8879.85 883
8880.74 861
8881.63 878
8882.51 832
8883.40 836
8884.29 832
8885.18 855
8886.07 894
8886.96 848
8887.85 815
8888.74 860
8889.63 874
8890.52 832
8891.41 814
8892.30 827
8893.19 828
8894.09 826
8894.98 837
8895.87 802
8896.76 839
8897.65 856
8898.54 853
8899.43 830
8900.32 821
8901.21 782
8902.10 838
8902.99 814
8903.88 742
8904.77 716
8905.66 716
8906.55 777
8907.44 734
8908.34 781
8909.23 761
8910.12 770
8911.01 751
8911.90 805
8912.79 817
8913.68 770
8914.57 762
8915.47 778
8916.36 744
8917.25 711
8918.14 730
8919.03 767
8919.92 760
8920.81 748
8921.71 729
8922.60 742
8923.49 760
8924.38 726
8925.27 759
8926.16 724
8927.06 725
8927.95 683
8928.84 690
8929.73 683
8930.62 719
8931.52 680
8932.41 688
8933.30 693
8934.19 713
8935.09 703
8935.98 729
8936.87 716
8937.76 737
8938.66 708
8939.55 658
8940.44 692
8941.33 674
8942.23 640
8943.12 660
8944.01 713
8944.90 686
8945.80 705
8946.69 698
8947.58 678
8948.48 663
8949.37 663
8950.26 652
8951.16 629
8952.05 658
8952.94 642
8953.84 632
8954.73 676
8955.62 688
8956.52 643
8957.41 624
8958.30 623
8959.20 633
8960.09 688
8960.98 673
8961.88 646
8962.77 618
8963.66 644
8964.56 667
8965.45 668
8966.35 655
8967.24 621
8968.13 611
8969.03 628
8969.92 610
8970.82 626
8971.71 618
8972.60 647
8973.50 621
8974.39 571
8975.29 645
8976.18 631
8977.08 655
8977.97 605
8978.87 591
8979.76 612
8980.65 609
8981.55 640
8982.44 618
8983.34 597
8984.23 639
8985.13 603
8986.02 633
8986.92 630
8987.81 639
8988.71 617
8989.60 583
8990.50 601
8991.39 594
8992.29 635
8993.18 580
8994.08 598
8994.97 599
8995.87 615
8996.76 603
8997.66 596
8998.56 579
8999.45 550
9000.35 575
9001.24 632
9002.14 604
9003.03 575
9003.93 577
9004.83 558
9005.72 604
9006.62 581
9007.51 594
9008.41 569
9009.31 579
9010.20 598
9011.10 576
9011.99 554
9012.89 578
9013.79 582
9014.68 561
9015.58 571
9016.48 582
9017.37 578
9018.27 596
9019.16 564
9020.06 591
9020.96 572
9021.85 567
9022.75 562
9023.65 563
9024.54 534
9025.44 536
9026.34 577
9027.24 592
9028.13 593
9029.03 554
9029.93 534
9030.82 596
9031.72 530
9032.62 544
9033.52 570
9034.41 561
9035.31 601
9036.21 556
9037.10 541
9038.00 516
9038.90 548
9039.80 563
9040.69 564
9041.59 571
9042.49 586
9043.39 591
9044.29 557
9045.18 579
9046.08 570
9046.98 554
9047.88 593
9048.78 578
9049.67 573
9050.57 556
9051.47 567
9052.37 576
9053.27 559
9054.16 592
9055.06 590
9055.96 552
9056.86 544
9057.76 600
9058.66 582
9059.55 569
9060.45 574
9061.35 561
9062.25 540
9063.15 556
9064.05 556
9064.95 584
9065.85 584
9066.74 559
9067.64 528
9068.54 560
9069.44 585
9070.34 584
9071.24 585
9072.14 561
9073.04 572
9073.94 579
9074.84 584
9075.74 594
9076.64 580
9077.53 545
9078.43 572
9079.33 565
9080.23 555
9081.13 555
9082.03 579
9082.93 567
9083.83 588
9084.73 542
9085.63 546
9086.53 564
9087.43 582
9088.33 570
9089.23 565
9090.13 616
9091.03 578
9091.93 588
9092.83 558
9093.73 575
9094.63 599
9095.53 563
9096.43 581
9097.33 566
9098.23 571
9099.13 543
9100.04 570
9100.94 588
9101.84 556
9102.74 551
9103.64 621
9104.54 576
9105.44 577
9106.34 579
9107.24 561
9108.14 553
9109.04 563
9109.94 589
9110.85 574
9111.75 552
9112.65 572
9113.55 569
9114.45 584
9115.35 590
9116.25 556
9117.15 603
9118.06 572
9118.96 594
9119.86 565
9120.76 565
9121.66 540
9122.56 555
9123.46 547
9124.37 544
9125.27 549
9126.17 538
9127.07 539
9127.97 555
9128.88 542
9129.78 568
9130.68 539
9131.58 525
9132.48 574
9133.39 571
9134.29 581
9135.19 597
9136.09 550
9137.00 555
9137.90 572
9138.80 532
9139.70 541
9140.61 543
9141.51 579
9142.41 588
9143.31 591
9144.22 598
9145.12 538
9146.02 560
9146.92 529
9147.83 549
9148.73 507
9149.63 555
9150.54 552
9151.44 557
9152.34 536
9153.25 545
9154.15 607
9155.05 570
9155.96 529
9156.86 549
9157.76 584
9158.67 582
9159.57 565
9160.47 551
9161.38 567
9162.28 538
9163.18 558
9164.09 580
9164.99 557
9165.90 577
9166.80 553
9167.70 583
9168.61 596
9169.51 540
9170.42 567
9171.32 570
9172.22 548
9173.13 550
9174.03 570
9174.94 582
9175.84 563
9176.74 563
9177.65 547
9178.55 555
9179.46 553
9180.36 571
9181.27 565
9182.17 582
9183.08 626
9183.98 565
9184.89 551
9185.79 554
9186.70 614
9187.60 570
9188.51 556
9189.41 567
9190.32 587
9191.22 569
9192.13 583
9193.03 546
9193.94 563
9194.84 623
9195.75 602
9196.65 599
9197.56 622
9198.46 629
9199.37 616
9200.27 603
9201.18 580
9202.08 580
9202.99 558
9203.90 614
9204.80 591
9205.71 578
9206.61 576
9207.52 572
9208.42 579
9209.33 574
9210.24 549
9211.14 556
9212.05 568
9212.95 551
9213.86 581
9214.77 575
9215.67 605
9216.58 598
9217.49 591
9218.39 584
9219.30 593
9220.21 579
9221.11 585
9222.02 574
9222.93 521
9223.83 563
9224.74 547
9225.65 521
9226.55 551
9227.46 523
9228.37 516
9229.27 571
9230.18 536
9231.09 551
9231.99 546
9232.90 536
9233.81 534
9234.72 552
9235.62 522
9236.53 588
9237.44 553
9238.34 559
9239.25 542
9240.16 512
9241.07 536
9241.97 566
9242.88 584
9243.79 546
9244.70 529
9245.61 560
9246.51 513
9247.42 529
9248.33 559
9249.24 556
9250.14 569
9251.05 564
9251.96 532
9252.87 557
9253.78 550
9254.69 549
9255.59 563
9256.50 537
9257.41 542
9258.32 552
9259.23 550
9260.14 564
9261.04 566
9261.95 541
9262.86 562
9263.77 544
9264.68 521
9265.59 527
9266.50 548
9267.40 537
9268.31 575
9269.22 552
9270.13 576
9271.04 545
9271.95 543
9272.86 528
9273.77 552
9274.68 563
9275.59 561
9276.49 571
9277.40 593
9278.31 578
9279.22 556
9280.13 547
9281.04 596
9281.95 549
9282.86 542
9283.77 586
9284.68 589
9285.59 580
9286.50 588
9287.41 586
9288.32 568
9289.23 563
9290.14 518
9291.05 586
9291.96 548
9292.87 531
9293.78 542
9294.69 565
9295.60 595
9296.51 595
9297.42 567
9298.33 569
9299.24 559
9300.15 559
9301.06 591
9301.97 598
9302.88 584
9303.79 564
9304.70 593
9305.61 557
9306.53 562
9307.44 582
9308.35 595
9309.26 581
9310.17 599
9311.08 578
9311.99 614
9312.90 588
9313.81 556
9314.72 600
9315.63 608
9316.55 594
9317.46 572
9318.37 612
9319.28 581
9320.19 583
9321.10 575
9322.01 592
9322.93 572
9323.84 577
9324.75 620
9325.66 599
9326.57 583
9327.48 590
9328.40 572
9329.31 552
9330.22 552
9331.13 561
9332.04 576
9332.96 563
9333.87 569
9334.78 568
9335.69 576
9336.60 599
9337.52 544
9338.43 542
9339.34 584
9340.25 593
9341.17 616
9342.08 586
9342.99 589
9343.90 572
9344.82 580
9345.73 569
9346.64 560
9347.55 587
9348.47 598
9349.38 599
9350.29 594
9351.21 576
9352.12 576
9353.03 584
9353.94 559
9354.86 565
9355.77 582
9356.68 590
9357.60 597
9358.51 580
9359.42 574
9360.34 554
9361.25 571
9362.16 562
9363.08 521
9363.99 569
9364.90 594
9365.82 591
9366.73 612
9367.65 551
9368.56 594
9369.47 589
9370.39 553
9371.30 576
9372.21 575
9373.13 580
9374.04 590
9374.96 638
9375.87 615
9376.79 620
9377.70 586
9378.61 597
9379.53 597
9380.44 558
9381.36 545
9382.27 580
9383.19 595
9384.10 594
9385.01 578
9385.93 585
9386.84 644
9387.76 598
9388.67 609
9389.59 589
9390.50 630
9391.42 612
9392.33 638
9393.25 683
9394.16 678
9395.08 633
9395.99 662
9396.91 611
9397.82 612
9398.74 632
9399.65 647
9400.57 600
9401.48 633
9402.40 611
9403.32 606
9404.23 586
9405.15 590
9406.06 606
9406.98 608
9407.89 654
9408.81 632
9409.73 605
9410.64 606
9411.56 614
9412.47 618
9413.39 655
9414.30 643
9415.22 624
9416.14 633
9417.05 610
9417.97 626
9418.89 632
9419.80 603
9420.72 626
9421.63 634
9422.55 692
9423.47 649
9424.38 629
9425.30 656
9426.22 627
9427.13 645
9428.05 619
9428.97 643
9429.88 699
9430.80 689
9431.72 650
9432.63 625
9433.55 660
9434.47 636
9435.38 661
9436.30 645
9437.22 668
9438.14 701
9439.05 699
9439.97 682
9440.89 694
9441.81 687
9442.72 707
9443.64 725
9444.56 696
9445.47 668
9446.39 677
9447.31 684
9448.23 706
9449.15 721
9450.06 704
9450.98 762
9451.90 773
9452.82 759
9453.73 779
9454.65 736
9455.57 724
9456.49 750
9457.41 724
9458.32 724
9459.24 710
9460.16 691
9461.08 711
9462.00 734
9462.92 705
9463.83 692
9464.75 713
9465.67 694
9466.59 692
9467.51 666
9468.43 680
9469.35 648
9470.26 698
9471.18 682
9472.10 682
9473.02 714
9473.94 698
9474.86 738
9475.78 717
9476.70 699
9477.62 706
9478.54 727
9479.45 717
9480.37 725
9481.29 696
9482.21 730
9483.13 723
9484.05 706
9484.97 756
9485.89 749
9486.81 706
9487.73 754
9488.65 743
9489.57 720
9490.49 677
9491.41 717
9492.33 756
9493.25 698
9494.17 711
9495.09 701
9496.01 706
9496.93 679
9497.85 690
9498.77 717
9499.69 696
9500.61 734
9501.53 717
9502.45 761
9503.37 712
9504.29 724
9505.21 731
9506.13 735
9507.05 720
9507.97 752
9508.89 799
9509.81 745
9510.73 710
9511.65 721
9512.57 755
9513.49 764
9514.42 740
9515.34 777
9516.26 787
9517.18 779
9518.10 812
9519.02 851
9519.94 860
9520.86 846
9521.78 863
9522.71 851
9523.63 847
9524.55 804
9525.47 828
9526.39 820
9527.31 826
9528.23 817
9529.16 804
9530.08 792
9531.00 768
9531.92 812
9532.84 807
9533.76 803
9534.69 782
9535.61 801
9536.53 789
9537.45 787
9538.37 812
9539.30 793
9540.22 826
9541.14 829
9542.06 840
9542.98 814
9543.91 812
9544.83 787
9545.75 840
9546.67 840
9547.60 862
9548.52 833
9549.44 850
9550.36 904
9551.29 869
9552.21 829
9553.13 882
9554.06 877
9554.98 876
9555.90 885
9556.82 917
9557.75 873
9558.67 893
9559.59 901
9560.52 874
9561.44 879
9562.36 877
9563.29 884
9564.21 902
9565.13 887
9566.06 898
9566.98 902
9567.90 904
9568.83 897
9569.75 884
9570.67 938
9571.60 942
9572.52 960
9573.44 991
9574.37 908
9575.29 951
9576.22 958
9577.14 1039
9578.06 1011
9578.99 972
9579.91 984
9580.84 1011
9581.76 990
9582.68 1003
9583.61 984
9584.53 967
9585.46 989
9586.38 994
9587.31 1000
9588.23 974
9589.15 939
9590.08 972
9591.00 1037
9591.93 1018
9592.85 1087
9593.78 1056
9594.70 1114
9595.63 1150
9596.55 1169
9597.48 1215
9598.40 1234
9599.33 1195
9600.25 1221
9601.18 1171
9602.10 1139
9603.03 1123
9603.95 1100
9604.88 1087
9605.80 1071
9606.73 1081
9607.65 1110
9608.58 1107
9609.50 1052
9610.43 1037
9611.35 1033
9612.28 1028
9613.21 1039
9614.13 1029
9615.06 1078
9615.98 1077
9616.91 1056
9617.84 1078
9618.76 1075
9619.69 1082
9620.61 1105
9621.54 1068
9622.47 1116
9623.39 1098
9624.32 1173
9625.24 1124
9626.17 1121
9627.10 1094
9628.02 1106
9628.95 1139
9629.88 1128
9630.80 1159
9631.73 1151
9632.65 1160
9633.58 1176
9634.51 1207
9635.43 1163
9636.36 1206
9637.29 1271
9638.22 1225
9639.14 1282
9640.07 1251
9641.00 1294
9641.92 1341
9642.85 1334
9643.78 1308
9644.70 1392
9645.63 1365
9646.56 1372
9647.49 1345
9648.41 1292
9649.34 1312
9650.27 1275
9651.20 1303
9652.12 1344
9653.05 1312
9653.98 1275
9654.91 1310
9655.83 1330
9656.76 1295
9657.69 1322
9658.62 1318
9659.55 1320
9660.47 1303
9661.40 1290
9662.33 1313
9663.26 1303
9664.19 1327
9665.11 1343
9666.04 1414
9666.97 1392
9667.90 1357
9668.83 1374
9669.75 1378
9670.68 1413
9671.61 1489
9672.54 1394
9673.47 1393
9674.40 1437
9675.33 1417
9676.25 1416
9677.18 1416
9678.11 1411
9679.04 1429
9679.97 1418
9680.90 1456
9681.83 1496
9682.76 1490
9683.69 1526
9684.61 1502
9685.54 1488
9686.47 1514
9687.40 1470
9688.33 1510
9689.26 1515
9690.19 1488
9691.12 1483
9692.05 1527
9692.98 1554
9693.91 1577
9694.84 1589
9695.77 1635
9696.70 1660
9697.63 1659
9698.56 1694
9699.49 1682
9700.42 1621
9701.35 1649
9702.28 1583
9703.21 1524
9704.14 1562
9705.07 1487
9706.00 1500
9706.93 1504
9707.86 1481
9708.79 1544
9709.72 1567
9710.65 1536
9711.58 1570
9712.51 1661
9713.44 1620
9714.37 1639
9715.30 1639
9716.23 1558
9717.16 1557
9718.09 1564
9719.02 1503
9719.95 1484
9720.88 1420
9721.81 1464
9722.75 1370
9723.68 1399
9724.61 1388
9725.54 1386
9726.47 1353
9727.40 1375
9728.33 1361
9729.26 1346
9730.19 1394
9731.13 1373
9732.06 1338
9732.99 1362
9733.92 1395
9734.85 1396
9735.78 1363
9736.71 1318
9737.65 1317
9738.58 1259
9739.51 1315
9740.44 1248
9741.37 1272
9742.30 1255
9743.24 1248
9744.17 1250
9745.10 1230
9746.03 1260
9746.96 1230
9747.90 1265
9748.83 1221
9749.76 1241
9750.69 1281
9751.63 1262
9752.56 1222
9753.49 1216
9754.42 1229
9755.36 1218
9756.29 1132
9757.22 1157
9758.15 1203
9759.09 1181
9760.02 1221
9760.95 1226
9761.88 1244
9762.82 1208
9763.75 1174
9764.68 1176
9765.62 1213
9766.55 1188
9767.48 1268
9768.41 1245
9769.35 1224
9770.28 1203
9771.21 1221
9772.15 1200
9773.08 1190
9774.01 1191
9774.95 1166
9775.88 1176
9776.81 1167
9777.75 1185
9778.68 1152
9779.62 1208
9780.55 1210
9781.48 1238
9782.42 1210
9783.35 1210
9784.28 1170
9785.22 1175
9786.15 1211
9787.09 1145
9788.02 1133
9788.95 1093
9789.89 1163
9790.82 1158
9791.76 1174
9792.69 1122
9793.63 1152
9794.56 1170
9795.49 1164
9796.43 1167
9797.36 1119
9798.30 1111
9799.23 1120
9800.17 1118
9801.10 1117
9802.04 1104
9802.97 1066
9803.91 1042
9804.84 1026
9805.78 996
9806.71 1001
9807.65 999
9808.58 990
9809.52 1040
9810.45 972
9811.39 997
9812.32 984
9813.26 976
9814.19 983
9815.13 977
9816.06 940
9817.00 938
9817.93 943
9818.87 903
9819.80 923
9820.74 944
9821.68 937
9822.61 929
9823.55 924
9824.48 928
9825.42 925
9826.35 938
9827.29 916
9828.23 934
9829.16 947
9830.10 898
9831.03 854
9831.97 897
9832.91 941
9833.84 901
9834.78 897
9835.72 909
9836.65 907
9837.59 911
9838.52 900
9839.46 917
9840.40 860
9841.33 885
9842.27 936
9843.21 916
9844.14 893
9845.08 877
9846.02 885
9846.95 848
9847.89 849
9848.83 838
9849.77 869
9850.70 842
9851.64 828
9852.58 838
9853.51 857
9854.45 863
9855.39 886
9856.33 865
9857.26 835
9858.20 841
9859.14 853
9860.08 822
9861.01 830
9861.95 849
9862.89 868
9863.83 821
9864.76 847
9865.70 844
9866.64 825
9867.58 845
9868.51 804
9869.45 825
9870.39 841
9871.33 807
9872.27 818
9873.20 811
9874.14 820
9875.08 824
9876.02 815
9876.96 813
9877.90 843
9878.83 808
9879.77 800
9880.71 840
9881.65 788
9882.59 782
9883.53 790
9884.47 764
9885.40 797
9886.34 816
9887.28 784
9888.22 769
9889.16 787
9890.10 767
9891.04 775
9891.98 787
9892.91 766
9893.85 798
9894.79 787
9895.73 754
9896.67 781
9897.61 748
9898.55 761
9899.49 782
9900.43 788
9901.37 731
9902.31 777
9903.25 785
9904.19 765
9905.13 748
9906.07 782
9907.01 776
9907.95 753
9908.89 746
9909.83 765
9910.77 795
9911.71 783
9912.65 801
9913.59 801
9914.53 747
9915.47 785
9916.41 768
9917.35 735
9918.29 794
9919.23 745
9920.17 798
9921.11 843
9922.05 835
9922.99 840
9923.93 891
9924.87 884
9925.81 973
9926.75 936
9927.69 897
9928.63 876
9929.57 850
9930.51 841
9931.45 849
9932.39 867
9933.34 771
9934.28 761
9935.22 733
9936.16 761
9937.10 743
9938.04 768
9938.98 752
9939.92 751
9940.87 716
9941.81 758
9942.75 812
9943.69 751
9944.63 759
9945.57 765
9946.51 790
9947.46 772
9948.40 799
9949.34 811
9950.28 820
9951.22 787
9952.16 750
9953.11 785
9954.05 766
9954.99 755
9955.93 754
9956.87 785
9957.82 743
9958.76 759
9959.70 732
9960.64 709
9961.59 715
9962.53 706
9963.47 711
9964.41 747
9965.35 709
9966.30 725
9967.24 712
9968.18 694
9969.13 696
9970.07 694
9971.01 665
9971.95 677
9972.90 662
9973.84 653
9974.78 646
9975.73 649
9976.67 668
9977.61 685
9978.55 658
9979.50 645
9980.44 637
9981.38 662
9982.33 697
9983.27 635
9984.21 660
9985.16 673
9986.10 658
9987.04 682
9987.99 668
9988.93 631
9989.88 670
9990.82 671
9991.76 660
9992.71 633
9993.65 634
9994.59 649
9995.54 635
9996.48 672
9997.43 654
9998.37 644
9999.31 634
10000.26 657
10001.20 663
10002.15 644
10003.09 626
10004.04 646
10004.98 678
10005.92 646
10006.87 616
10007.81 655
10008.76 645
10009.70 629
10010.65 614
10011.59 618
10012.54 619
10013.48 583
10014.43 595
10015.37 620
10016.32 604
10017.26 585
10018.21 613
10019.15 610
10020.10 595
10021.04 610
10021.99 637
10022.93 617
10023.88 602
10024.82 629
10025.77 586
10026.71 643
10027.66 641
10028.60 647
10029.55 622
10030.49 620
10031.44 598
10032.39 593
10033.33 656
10034.28 615
10035.22 564
10036.17 594
10037.11 615
10038.06 601
10039.01 609
10039.95 609
10040.90 576
10041.84 589
10042.79 581
10043.74 584
10044.68 586
10045.63 537
10046.58 569
10047.52 562
10048.47 592
10049.41 580
10050.36 607
10051.31 595
10052.25 598
10053.20 574
10054.15 562
10055.09 592
10056.04 591
10056.99 594
10057.93 603
10058.88 587
10059.83 591
10060.78 551
10061.72 586
10062.67 587
10063.62 543
10064.56 577
10065.51 578
10066.46 559
10067.41 565
10068.35 542
10069.30 552
10070.25 554
10071.20 581
10072.14 586
10073.09 574
10074.04 578
10074.99 564
10075.93 607
10076.88 623
10077.83 597
10078.78 594
10079.72 584
10080.67 598
10081.62 566
10082.57 556
10083.52 584
10084.46 574
10085.41 563
10086.36 538
10087.31 547
10088.26 578
10089.21 567
10090.15 561
10091.10 565
10092.05 575
10093.00 590
10093.95 563
10094.90 576
10095.85 560
10096.79 562
10097.74 551
10098.69 587
10099.64 575
10100.59 584
10101.54 561
10102.49 606
10103.44 576
10104.39 545
10105.33 586
10106.28 549
10107.23 572
10108.18 583
10109.13 556
10110.08 583
10111.03 589
10111.98 571
10112.93 586
10113.88 589
10114.83 560
10115.78 586
10116.73 627
10117.68 602
10118.63 581
10119.58 596
10120.53 586
10121.48 588
10122.43 609
10123.38 606
10124.33 577
10125.28 587
10126.23 585
10127.18 584
10128.13 562
10129.08 561
10130.03 601
10130.98 602
10131.93 584
10132.88 612
10133.83 622
10134.78 621
10135.73 594
10136.68 602
10137.63 617
10138.58 566
10139.53 601
10140.48 592
10141.43 592
10142.38 617
10143.33 609
10144.29 598
10145.24 610
10146.19 611
10147.14 559
10148.09 632
10149.04 601
10149.99 599
10150.94 606
10151.89 639
10152.85 638
10153.80 646
10154.75 623
10155.70 587
10156.65 611
10157.60 627
10158.55 644
10159.51 617
10160.46 649
10161.41 675
10162.36 636
10163.31 623
10164.26 647
10165.22 665
10166.17 669
10167.12 689
10168.07 632
10169.02 679
10169.98 699
10170.93 675
10171.88 701
10172.83 655
10173.79 683
10174.74 661
10175.69 689
10176.64 708
10177.60 701
10178.55 712
10179.50 717
10180.45 671
10181.41 686
10182.36 712
10183.31 723
10184.26 690
10185.22 735
10186.17 703
10187.12 732
10188.08 693
10189.03 708
10189.98 690
10190.93 737
10191.89 708
10192.84 723
10193.79 737
10194.75 733
10195.70 791
10196.65 768
10197.61 789
10198.56 723
10199.51 758
10200.47 794
10201.42 778
10202.38 773
10203.33 776
10204.28 817
10205.24 820
10206.19 798
10207.14 829
10208.10 840
10209.05 779
10210.01 805
10210.96 773
10211.91 790
10212.87 804
10213.82 742
10214.78 788
10215.73 768
10216.69 708
10217.64 761
10218.59 680
10219.55 730
10220.50 727
10221.46 704
10222.41 729
10223.37 755
10224.32 747
10225.28 692
10226.23 746
10227.19 702
10228.14 747
10229.10 758
10230.05 739
10231.01 812
10231.96 748
10232.92 780
10233.87 829
10234.83 824
10235.78 815
10236.74 814
10237.69 805
10238.65 789
10239.60 782
10240.56 722
10241.51 712
10242.47 757
10243.42 704
10244.38 712
10245.34 669
10246.29 703
10247.25 715
10248.20 704
10249.16 703
10250.11 708
10251.07 721
10252.03 679
10252.98 695
10253.94 657
10254.89 675
10255.85 666
10256.81 668
10257.76 686
10258.72 683
10259.68 643
10260.63 659
10261.59 640
10262.55 624
10263.50 672
10264.46 628
10265.41 635
10266.37 634
10267.33 674
10268.28 696
10269.24 668
10270.20 693
10271.16 666
10272.11 671
10273.07 689
10274.03 649
10274.98 625
10275.94 640
10276.90 660
10277.85 620
10278.81 633
10279.77 616
10280.73 645
10281.68 643
10282.64 627
10283.60 615
10284.56 601
10285.51 611
10286.47 589
10287.43 574
10288.39 639
10289.34 660
10290.30 643
10291.26 638
10292.22 675
10293.18 602
10294.13 596
10295.09 661
10296.05 643
10297.01 578
10297.97 608
10298.92 640
10299.88 604
10300.84 552
10301.80 579
10302.76 592
10303.72 612
10304.67 633
10305.63 666
10306.59 616
10307.55 639
10308.51 585
10309.47 603
10310.43 602
10311.38 630
10312.34 620
10313.30 637
10314.26 603
10315.22 607
10316.18 641
10317.14 633
10318.10 660
10319.06 640
10320.01 598
10320.97 600
10321.93 604
10322.89 619
10323.85 617
10324.81 642
10325.77 635
10326.73 619
10327.69 606
10328.65 604
10329.61 602
10330.57 559
10331.53 589
10332.49 606
10333.45 595
10334.41 567
10335.37 554
10336.33 558
10337.29 552
10338.25 569
10339.21 558
10340.17 555
10341.13 555
10342.09 540
10343.05 565
10344.01 611
10344.97 579
10345.93 532
10346.89 563
10347.85 555
10348.81 559
10349.77 541
10350.73 555
10351.69 585
10352.65 574
10353.61 570
10354.57 540
10355.53 537
10356.49 529
10357.46 539
10358.42 546
10359.38 556
10360.34 529
10361.30 545
10362.26 537
10363.22 550
10364.18 562
10365.14 558
10366.11 524
10367.07 519
10368.03 534
10368.99 550
10369.95 566
10370.91 552
10371.87 515
10372.84 527
10373.80 520
10374.76 529
10375.72 525
10376.68 509
10377.64 528
10378.61 497
10379.57 509
10380.53 520
10381.49 504
10382.45 515
10383.42 527
10384.38 530
10385.34 538
10386.30 533
10387.27 509
10388.23 512
10389.19 518
10390.15 492
10391.11 517
10392.08 523
10393.04 491
10394.00 502
10394.96 502
10395.93 519
10396.89 489
10397.85 524
10398.82 522
10399.78 527
10400.74 473
10401.70 539
10402.67 535
10403.63 514
10404.59 535
10405.56 515
10406.52 499
10407.48 489
10408.45 506
10409.41 496
10410.37 525
10411.34 517
10412.30 498
10413.26 523
10414.23 501
10415.19 504
10416.15 527
10417.12 524
10418.08 505
10419.04 522
10420.01 508
10420.97 509
10421.94 503
10422.90 530
10423.86 515
10424.83 535
10425.79 523
10426.76 512
10427.72 532
10428.68 531
10429.65 493
10430.61 520
10431.58 517
10432.54 505
10433.51 472
10434.47 511
10435.44 494
10436.40 461
10437.36 466
10438.33 477
10439.29 493
10440.26 485
10441.22 501
10442.19 472
10443.15 467
10444.12 488
10445.08 490
10446.05 510
10447.01 459
10447.98 463
10448.94 473
10449.91 473
10450.87 485
10451.84 479
10452.80 497
10453.77 491
10454.73 487
10455.70 509
10456.67 470
10457.63 470
10458.60 460
10459.56 486
10460.53 494
10461.49 485
10462.46 450
10463.43 475
10464.39 487
10465.36 521
10466.32 476
10467.29 497
10468.25 496
10469.22 446
10470.19 477
10471.15 469
10472.12 469
10473.09 464
10474.05 485
10475.02 487
10475.98 466
10476.95 499
10477.92 540
10478.88 480
10479.85 479
10480.82 496
10481.78 519
10482.75 521
10483.72 482
10484.68 484
10485.65 516
10486.62 485
10487.58 499
10488.55 492
10489.52 488
10490.49 478
10491.45 498
10492.42 467
10493.39 465
10494.35 471
10495.32 502
10496.29 503
10497.26 508
10498.22 466
10499.19 461
10500.16 488
10501.13 470
10502.09 462
10503.06 496
10504.03 476
10505.00 478
10505.96 488
10506.93 488
10507.90 479
10508.87 488
10509.84 475
10510.80 448
10511.77 488
10512.74 478
10513.71 491
10514.68 457
10515.64 484
10516.61 473
10517.58 472
10518.55 511
10519.52 473
10520.49 492
10521.45 509
10522.42 502
10523.39 495
10524.36 498
10525.33 508
10526.30 458
10527.27 460
10528.23 448
10529.20 470
10530.17 507
10531.14 495
10532.11 512
10533.08 499
10534.05 531
10535.02 527
10535.99 522
10536.96 479
10537.93 507
10538.89 513
10539.86 560
10540.83 514
10541.80 509
10542.77 493
10543.74 496
10544.71 455
10545.68 482
10546.65 453
10547.62 471
10548.59 463
10549.56 490
10550.53 469
10551.50 471
10552.47 512
10553.44 499
10554.41 494
10555.38 533
10556.35 509
10557.32 532
10558.29 500
10559.26 529
10560.23 541
10561.20 555
10562.17 513
10563.14 516
10564.11 486
10565.08 506
10566.05 501
10567.02 506
10567.99 474
10568.96 506
10569.93 536
10570.91 478
10571.88 480
10572.85 471
10573.82 473
10574.79 515
10575.76 546
10576.73 508
10577.70 470
10578.67 511
10579.64 497
10580.62 489
10581.59 480
10582.56 473
10583.53 472
10584.50 507
10585.47 469
10586.44 472
10587.42 497
10588.39 495
10589.36 519
10590.33 527
10591.30 486
10592.27 521
10593.25 520
10594.22 526
10595.19 475
10596.16 486
10597.13 507
10598.10 517
10599.08 520
10600.05 503
10601.02 501
10601.99 531
10602.97 534
10603.94 503
10604.91 529
10605.88 529
10606.85 559
10607.83 546
10608.80 563
10609.77 558
10610.74 531
10611.72 532
10612.69 525
10613.66 523
10614.64 535
10615.61 513
10616.58 533
10617.55 508
10618.53 507
10619.50 515
10620.47 497
10621.45 540
10622.42 517
10623.39 543
10624.37 525
10625.34 549
10626.31 527
10627.29 523
10628.26 502
10629.23 512
10630.21 528
10631.18 551
10632.15 540
10633.13 561
10634.10 547
10635.07 554
10636.05 562
10637.02 550
10638.00 528
10638.97 551
10639.94 572
10640.92 565
10641.89 537
10642.87 530
10643.84 542
10644.81 509
10645.79 539
10646.76 500
10647.74 517
10648.71 515
10649.68 486
10650.66 493
10651.63 496
10652.61 461
10653.58 485
10654.56 515
10655.53 461
10656.51 496
10657.48 464
10658.46 483
10659.43 498
10660.41 519
10661.38 514
10662.36 510
10663.33 507
10664.31 507
10665.28 490
10666.26 469
10667.23 478
10668.21 467
10669.18 500
10670.16 514
10671.13 486
10672.11 478
10673.08 458
10674.06 464
10675.03 505
10676.01 499
10676.99 468
10677.96 473
10678.94 492
10679.91 502
10680.89 495
10681.86 482
10682.84 496
10683.82 518
10684.79 490
10685.77 487
10686.74 484
10687.72 508
10688.70 473
10689.67 498
10690.65 483
10691.63 490
10692.60 466
10693.58 462
10694.55 482
10695.53 465
10696.51 466
10697.48 453
10698.46 456
10699.44 458
10700.41 478
10701.39 491
10702.37 518
10703.34 459
10704.32 448
10705.30 475
10706.27 492
10707.25 475
10708.23 485
10709.21 497
10710.18 518
10711.16 490
10712.14 505
10713.11 467
10714.09 495
10715.07 500
10716.05 488
10717.02 505
10718.00 475
10718.98 457
10719.96 478
10720.93 516
10721.91 472
10722.89 472
10723.87 461
10724.85 479
10725.82 470
10726.80 489
10727.78 485
10728.76 443
10729.74 465
10730.71 459
10731.69 473
10732.67 469
10733.65 454
10734.63 473
10735.60 478
10736.58 485
10737.56 480
10738.54 461
10739.52 469
10740.50 495
10741.48 486
10742.45 477
10743.43 470
10744.41 474
10745.39 463
10746.37 475
10747.35 478
10748.33 485
10749.31 487
10750.28 509
10751.26 504
10752.24 512
10753.22 503
10754.20 506
10755.18 465
10756.16 483
10757.14 523
10758.12 487
10759.10 479
10760.08 492
10761.06 482
10762.04 469
10763.01 506
10763.99 493
10764.97 495
10765.95 468
10766.93 488
10767.91 489
10768.89 483
10769.87 500
10770.85 513
10771.83 477
10772.81 496
10773.79 517
10774.77 504
10775.75 497
10776.73 505
10777.71 505
10778.69 507
10779.67 513
10780.65 491
10781.63 509
10782.62 507
10783.60 513
10784.58 517
10785.56 529
10786.54 525
10787.52 533
10788.50 525
10789.48 534
10790.46 504
10791.44 485
10792.42 511
10793.40 486
10794.38 492
10795.37 482
10796.35 518
10797.33 490
10798.31 502
10799.29 486
10800.27 471
10801.25 521
10802.23 488
10803.21 483
10804.20 504
10805.18 474
10806.16 521
10807.14 501
10808.12 482
10809.10 505
10810.09 487
10811.07 485
10812.05 502
10813.03 484
10814.01 500
10815.00 502
10815.98 528
10816.96 497
10817.94 521
10818.92 507
10819.91 501
10820.89 492
10821.87 509
10822.85 508
10823.83 527
10824.82 525
10825.80 544
10826.78 529
10827.76 524
10828.75 522
10829.73 517
10830.71 506
10831.69 536
10832.68 523
10833.66 513
10834.64 528
10835.63 525
10836.61 546
10837.59 537
10838.57 544
10839.56 530
10840.54 512
10841.52 514
10842.51 542
10843.49 572
10844.47 566
10845.46 551
10846.44 541
10847.42 526
10848.41 569
10849.39 561
10850.37 596
10851.36 569
10852.34 534
10853.32 543
10854.31 559
10855.29 568
10856.28 550
10857.26 566
10858.24 569
10859.23 539
10860.21 575
10861.20 582
10862.18 597
10863.16 597
10864.15 596
10865.13 595
10866.12 570
10867.10 601
10868.08 559
10869.07 593
10870.05 578
10871.04 600
10872.02 604
10873.01 615
10873.99 602
10874.98 559
10875.96 592
10876.95 608
10877.93 609
10878.92 618
10879.90 594
10880.89 613
10881.87 610
10882.86 615
10883.84 620
10884.83 638
10885.81 608
10886.80 629
10887.78 654
10888.77 628
10889.75 635
10890.74 614
10891.72 632
10892.71 633
10893.69 619
10894.68 678
10895.66 642
10896.65 631
10897.64 638
10898.62 687
10899.61 695
10900.59 653
10901.58 644
10902.56 715
10903.55 686
10904.54 638
10905.52 683
10906.51 680
10907.49 686
10908.48 662
10909.47 684
10910.45 701
10911.44 722
10912.43 672
10913.41 692
10914.40 701
10915.39 709
10916.37 747
10917.36 728
10918.35 729
10919.33 735
10920.32 725
10921.31 693
10922.29 726
10923.28 736
10924.27 772
10925.25 760
10926.24 701
10927.23 720
10928.21 742
10929.20 764
10930.19 767
10931.18 756
10932.16 738
10933.15 735
10934.14 757
10935.12 764
10936.11 811
10937.10 785
10938.09 835
10939.07 805
10940.06 826
10941.05 823
10942.04 835
10943.02 832
10944.01 852
10945.00 829
10945.99 798
10946.98 842
10947.96 902
10948.95 915
10949.94 932
10950.93 931
10951.92 931
10952.90 972
10953.89 1005
10954.88 1044
10955.87 999
10956.86 1011
10957.85 1018
10958.83 1054
10959.82 1019
10960.81 1001
10961.80 1014
10962.79 960
10963.78 979
10964.77 962
10965.75 897
10966.74 926
10967.73 928
10968.72 927
10969.71 928
10970.70 917
10971.69 919
10972.68 950
10973.67 944
10974.66 903
10975.64 889
10976.63 925
10977.62 924
10978.61 890
10979.60 920
10980.59 956
10981.58 932
10982.57 961
10983.56 943
10984.55 943
10985.54 965
10986.53 996
10987.52 1019
10988.51 1021
10989.50 1029
10990.49 1062
10991.48 1087
10992.47 1106
10993.46 1148
10994.45 1206
10995.44 1286
10996.43 1340
10997.42 1333
10998.41 1332
10999.40 1351
11000.39 1338
11001.38 1268
11002.37 1278
11003.36 1239
11004.35 1231
11005.34 1113
11006.33 1047
11007.32 1005
11008.31 987
11009.30 941
11010.30 957
11011.29 934
11012.28 896
11013.27 898
11014.26 894
11015.25 817
11016.24 864
11017.23 810
11018.22 826
11019.21 815
11020.21 840
11021.20 850
11022.19 843
11023.18 824
11024.17 813
11025.16 805
11026.15 799
11027.14 825
11028.14 833
11029.13 836
11030.12 825
11031.11 839
11032.10 868
11033.09 836
11034.09 860
11035.08 804
11036.07 869
11037.06 857
11038.05 874
11039.05 851
11040.04 839
11041.03 903
11042.02 826
11043.02 786
11044.01 771
11045.00 788
11045.99 825
11046.98 797
11047.98 747
11048.97 738
11049.96 813
11050.95 750
11051.95 745
11052.94 745
11053.93 728
11054.93 725
11055.92 735
11056.91 749
11057.90 784
11058.90 777
11059.89 759
11060.88 754
11061.88 778
11062.87 757
11063.86 742
11064.86 751
11065.85 769
11066.84 755
11067.84 733
11068.83 753
11069.82 794
11070.82 741
11071.81 740
11072.80 757
11073.80 786
11074.79 788
11075.78 775
11076.78 767
11077.77 758
11078.77 772
11079.76 738
11080.75 703
11081.75 732
11082.74 744
11083.74 738
11084.73 713
11085.72 706
11086.72 712
11087.71 675
11088.71 709
11089.70 723
11090.70 687
11091.69 716
11092.68 730
11093.68 712
11094.67 725
11095.67 664
11096.66 661
11097.66 703
11098.65 701
11099.65 710
11100.64 705
11101.64 713
11102.63 703
11103.63 665
11104.62 686
11105.62 695
11106.61 680
11107.61 699
11108.60 728
11109.60 689
11110.59 673
11111.59 690
11112.58 700
11113.58 694
11114.57 675
11115.57 684
11116.56 671
11117.56 658
11118.56 685
11119.55 639
11120.55 658
11121.54 675
11122.54 673
11123.54 671
11124.53 701
11125.53 628
11126.52 680
11127.52 665
11128.51 683
11129.51 680
11130.51 621
11131.50 651
11132.50 605
11133.50 632
11134.49 615
11135.49 626
11136.49 639
11137.48 634
11138.48 630
11139.47 664
11140.47 668
11141.47 652
11142.46 644
11143.46 683
11144.46 626
11145.46 662
11146.45 648
11147.45 654
11148.45 676
11149.44 633
11150.44 608
11151.44 625
11152.43 668
11153.43 635
11154.43 658
11155.43 629
11156.42 613
11157.42 589
11158.42 611
11159.42 607
11160.41 606
11161.41 626
11162.41 591
11163.41 611
11164.40 577
11165.40 575
11166.40 615
11167.40 645
11168.39 655
11169.39 677
11170.39 652
11171.39 599
11172.39 624
11173.38 631
11174.38 640
11175.38 611
11176.38 600
11177.38 587
11178.38 624
11179.37 610
11180.37 589
11181.37 616
11182.37 621
11183.37 608
11184.37 652
11185.37 607
11186.36 628
11187.36 603
11188.36 590
11189.36 599
11190.36 632
11191.36 633
11192.36 630
11193.36 615
11194.36 613
11195.35 617
11196.35 612
11197.35 616
11198.35 585
11199.35 643
11200.35 613
11201.35 603
11202.35 600
11203.35 604
11204.35 626
11205.35 608
11206.35 631
11207.35 607
11208.35 638
11209.35 607
11210.35 622
11211.35 653
11212.35 624
11213.35 619
11214.35 592
11215.34 606
11216.35 632
11217.35 593
11218.35 606
11219.35 620
11220.35 619
11221.35 611
11222.35 605
11223.35 575
11224.35 590
11225.35 614
11226.35 585
11227.35 596
11228.35 613
11229.35 623
11230.35 630
11231.35 594
11232.35 603
11233.35 668
11234.35 656
11235.35 613
11236.35 663
11237.36 641
11238.36 620
11239.36 595
11240.36 596
11241.36 644
11242.36 641
11243.36 608
11244.36 649
11245.36 638
11246.37 643
11247.37 589
11248.37 650
11249.37 636
11250.37 581
11251.37 657
11252.38 661
11253.38 631
11254.38 587
11255.38 649
11256.38 655
11257.38 643
11258.39 666
11259.39 649
11260.39 600
11261.39 649
11262.39 622
11263.40 646
11264.40 617
11265.40 645
11266.40 684
11267.40 688
11268.41 667
11269.41 670
11270.41 682
11271.41 698
11272.42 670
11273.42 659
11274.42 677
11275.42 669
11276.43 738
11277.43 693
11278.43 661
11279.44 615
11280.44 667
11281.44 681
11282.44 654
11283.45 653
11284.45 668
11285.45 674
11286.46 687
11287.46 638
11288.46 594
11289.47 590
11290.47 616
11291.47 647
11292.48 607
11293.48 601
11294.48 613
11295.49 607
11296.49 643
11297.49 605
11298.50 594
11299.50 633
11300.51 618
11301.51 634
11302.51 607
11303.52 580
11304.52 636
11305.53 604
11306.53 578
11307.53 591
11308.54 598
11309.54 605
11310.55 669
11311.55 617
11312.55 628
11313.56 640
11314.56 644
11315.57 673
11316.57 698
11317.58 664
11318.58 641
11319.59 635
11320.59 625
11321.59 655
11322.60 655
11323.60 645
11324.61 609
11325.61 593
11326.62 625
11327.62 620
11328.63 590
11329.63 601
11330.64 634
11331.64 621
11332.65 642
11333.65 614
11334.66 622
11335.67 638
11336.67 628
11337.68 665
11338.68 649
11339.69 646
11340.69 634
11341.70 665
11342.70 640
11343.71 639
11344.72 637
11345.72 645
11346.73 609
11347.73 611
11348.74 633
11349.74 631
11350.75 563
11351.76 602
11352.76 606
11353.77 608
11354.78 651
11355.78 636
11356.79 602
11357.79 612
11358.80 605
11359.81 604
11360.81 607
11361.82 634
11362.83 574
11363.83 572
11364.84 591
11365.85 618
11366.85 590
11367.86 581
11368.87 595
11369.87 578
11370.88 606
11371.89 588
11372.89 571
11373.90 605
11374.91 590
11375.92 617
11376.92 599
11377.93 580
11378.94 585
11379.94 551
11380.95 599
11381.96 630
11382.97 582
11383.97 555
11384.98 564
11385.99 569
11387.00 544
11388.00 569
11389.01 575
11390.02 569
11391.03 574
11392.04 572
11393.04 583
11394.05 589
11395.06 597
11396.07 563
11397.08 557
11398.08 581
11399.09 590
11400.10 600
11401.11 583
11402.12 551
11403.12 544
11404.13 562
11405.14 567
11406.15 583
11407.16 593
11408.17 577
11409.18 594
11410.18 593
11411.19 593
11412.20 570
11413.21 566
11414.22 554
11415.23 610
11416.24 592
11417.25 569
11418.25 574
11419.26 593
11420.27 586
11421.28 598
11422.29 589
11423.30 595
11424.31 603
11425.32 609
11426.33 611
11427.34 592
11428.35 561
11429.36 579
11430.37 621
11431.38 579
11432.39 571
11433.39 601
11434.40 608
11435.41 592
11436.42 590
11437.43 632
11438.44 606
11439.45 580
11440.46 606
11441.47 606
11442.48 600
11443.49 590
11444.50 570
11445.51 581
11446.52 596
11447.53 594
11448.55 646
11449.56 578
11450.57 607
11451.58 575
11452.59 616
11453.60 603
11454.61 603
11455.62 593
11456.63 639
11457.64 618
11458.65 650
11459.66 640
11460.67 635
11461.68 624
11462.69 604
11463.71 616
11464.72 644
11465.73 622
11466.74 642
11467.75 615
11468.76 625
11469.77 581
11470.78 614
11471.80 665
11472.81 622
11473.82 628
11474.83 631
11475.84 638
11476.85 607
11477.86 642
11478.88 625
11479.89 616
11480.90 626
11481.91 658
11482.92 654
11483.93 646
11484.95 676
11485.96 653
11486.97 678
11487.98 686
11489.00 629
11490.01 634
11491.02 695
11492.03 712
11493.04 674
11494.06 682
11495.07 690
11496.08 727
11497.09 703
11498.11 674
11499.12 709
11500.13 690
11501.14 701
11502.16 709
11503.17 714
11504.18 705
11505.20 737
11506.21 733
11507.22 741
11508.23 716
11509.25 743
11510.26 743
11511.27 744
11512.29 720
11513.30 755
11514.31 774
11515.33 811
11516.34 803
11517.35 833
11518.37 810
11519.38 819
11520.39 870
11521.41 895
11522.42 885
11523.43 911
11524.45 957
11525.46 912
11526.47 909
11527.49 964
11528.50 950
11529.52 1015
11530.53 1045
11531.54 1092
11532.56 1132
11533.57 1142
11534.59 1214
11535.60 1302
11536.62 1318
11537.63 1355
11538.64 1360
11539.66 1384
11540.67 1311
11541.69 1251
11542.70 1229
11543.72 1204
11544.73 1118
11545.75 1101
11546.76 1053
11547.77 1014
11548.79 961
11549.80 916
11550.82 915
11551.83 862
11552.85 833
11553.86 840
11554.88 856
11555.89 821
11556.91 806
11557.92 814
11558.94 805
11559.95 790
11560.97 760
11561.99 797
11563.00 841
11564.02 794
11565.03 798
11566.05 832
11567.06 801
11568.08 796
11569.09 822
11570.11 834
11571.13 855
11572.14 853
11573.16 886
11574.17 867
11575.19 862
11576.20 883
11577.22 882
11578.24 849
11579.25 846
11580.27 862
11581.29 836
11582.30 811
11583.32 829
11584.33 833
11585.35 832
11586.37 825
11587.38 814
11588.40 826
11589.42 858
11590.43 841
11591.45 820
11592.47 841
11593.48 857
11594.50 884
11595.52 898
11596.53 943
11597.55 914
11598.57 930
11599.58 943
11600.60 923
11601.62 953
11602.64 943
11603.65 971
11604.67 891
11605.69 865
11606.70 854
11607.72 874
11608.74 845
11609.76 819
11610.77 805
11611.79 782
11612.81 818
11613.83 789
11614.84 829
11615.86 800
11616.88 833
11617.90 803
11618.92 812
11619.93 799
11620.95 758
11621.97 763
11622.99 786
11624.01 780
11625.02 770
11626.04 766
11627.06 730
11628.08 756
11629.10 753
11630.11 745
11631.13 737
11632.15 733
11633.17 722
11634.19 756
11635.21 740
11636.23 715
11637.24 749
11638.26 787
11639.28 752
11640.30 736
11641.32 733
11642.34 732
11643.36 709
11644.38 716
11645.39 738
11646.41 732
11647.43 720
11648.45 727
11649.47 703
11650.49 694
11651.51 694
11652.53 715
11653.55 709
11654.57 677
11655.59 681
11656.61 690
11657.63 668
11658.65 664
11659.67 692
11660.69 703
11661.70 656
11662.72 645
11663.74 647
11664.76 692
11665.78 630
11666.80 672
11667.82 664
11668.84 667
11669.86 660
11670.88 649
11671.90 654
11672.92 678
11673.95 669
11674.97 663
11675.99 681
11677.01 634
11678.03 661
11679.05 649
11680.07 640
11681.09 618
11682.11 671
11683.13 658
11684.15 657
11685.17 625
11686.19 638
11687.21 613
11688.23 660
11689.25 669
11690.28 629
11691.30 617
11692.32 626
11693.34 600
11694.36 613
11695.38 620
11696.40 628
11697.42 584
11698.44 593
11699.47 659
11700.49 611
11701.51 632
11702.53 603
11703.55 618
11704.57 618
11705.60 610
11706.62 645
11707.64 568
11708.66 587
11709.68 592
11710.70 581
11711.73 577
11712.75 627
11713.77 607
11714.79 606
11715.81 615
11716.84 597
11717.86 599
11718.88 559
11719.90 574
11720.92 590
11721.95 594
11722.97 575
11723.99 566
11725.01 570
11726.04 568
11727.06 603
11728.08 584
11729.11 597
11730.13 598
11731.15 589
11732.17 554
11733.20 553
11734.22 575
11735.24 553
11736.26 600
11737.29 580
11738.31 594
11739.33 577
11740.36 577
11741.38 587
11742.40 582
11743.43 581
11744.45 591
11745.47 561
11746.50 586
11747.52 583
11748.54 578
11749.57 586
11750.59 602
11751.62 590
11752.64 591
11753.66 542
11754.69 584
11755.71 564
11756.73 569
11757.76 587
11758.78 572
11759.81 614
11760.83 570
11761.85 582
11762.88 585
11763.90 546
11764.93 594
11765.95 548
11766.98 542
11768.00 587
11769.02 558
11770.05 589
11771.07 570
11772.10 558
11773.12 575
11774.15 586
11775.17 565
11776.20 565
11777.22 565
11778.25 565
11779.27 570
11780.30 566
11781.32 570
11782.35 602
11783.37 594
11784.40 578
11785.42 570
11786.45 584
11787.47 579
11788.50 612
11789.52 589
11790.55 587
11791.57 574
11792.60 606
11793.62 576
11794.65 577
11795.67 572
11796.70 602
11797.73 573
11798.75 580
11799.78 601
11800.80 593
11801.83 568
11802.85 560
11803.88 592
11804.91 569
11805.93 604
11806.96 572
11807.98 567
11809.01 611
11810.04 615
11811.06 603
11812.09 585
11813.12 605
11814.14 624
11815.17 606
11816.19 595
11817.22 567
11818.25 628
11819.27 584
11820.30 605
11821.33 619
11822.35 616
11823.38 606
11824.41 642
11825.44 624
11826.46 606
11827.49 616
11828.52 610
11829.54 620
11830.57 646
11831.60 602
11832.62 602
11833.65 604
11834.68 646
11835.71 661
11836.73 607
11837.76 601
11838.79 617
11839.82 598
11840.84 607
11841.87 615
11842.90 622
11843.93 619
11844.95 615
11845.98 647
11847.01 647
11848.04 657
11849.07 690
11850.09 657
11851.12 677
11852.15 668
11853.18 647
11854.21 712
11855.23 667
11856.26 692
11857.29 681
11858.32 700
11859.35 680
11860.38 672
11861.40 679
11862.43 700
11863.46 730
11864.49 663
11865.52 717
11866.55 701
11867.58 687
11868.60 701
11869.63 718
11870.66 729
11871.69 736
11872.72 714
11873.75 708
11874.78 717
11875.81 730
11876.84 736
11877.86 739
11878.89 749
11879.92 766
11880.95 751
11881.98 752
11883.01 743
11884.04 741
11885.07 765
11886.10 752
11887.13 754
11888.16 766
11889.19 772
11890.22 803
11891.25 791
11892.28 800
11893.31 778
11894.34 802
11895.37 789
11896.40 808
11897.43 800
11898.46 867
11899.49 928
11900.52 955
11901.55 895
11902.58 925
11903.61 949
11904.64 963
11905.67 918
11906.70 933
11907.73 938
11908.76 896
11909.79 872
11910.82 905
11911.85 866
11912.88 839
11913.91 862
11914.94 839
11915.97 902
11917.01 894
11918.04 909
11919.07 905
11920.10 895
11921.13 954
11922.16 929
11923.19 927
11924.22 956
11925.25 970
11926.28 993
11927.32 1029
11928.35 1060
11929.38 1081
11930.41 1080
11931.44 1084
11932.47 1038
11933.50 1040
11934.54 1037
11935.57 1026
11936.60 1016
11937.63 956
11938.66 977
11939.70 918
11940.73 895
11941.76 894
11942.79 922
11943.82 853
11944.85 875
11945.89 873
11946.92 863
11947.95 863
11948.98 847
11950.02 825
11951.05 808
11952.08 851
11953.11 845
11954.15 852
11955.18 837
11956.21 786
11957.24 835
11958.28 819
11959.31 821
11960.34 886
11961.37 849
11962.41 871
11963.44 833
11964.47 844
11965.51 856
11966.54 846
11967.57 860
11968.60 895
11969.64 857
11970.67 832
11971.70 884
11972.74 835
11973.77 858
11974.80 838
11975.84 863
11976.87 877
11977.90 877
11978.94 860
11979.97 882
11981.00 854
11982.04 881
11983.07 898
11984.11 858
11985.14 874
11986.17 865
11987.21 856
11988.24 861
11989.28 873
11990.31 856
11991.34 861
11992.38 904
11993.41 871
11994.45 875
11995.48 901
11996.51 859
11997.55 919
11998.58 898
11999.62 869
12000.65 914
12001.69 875
12002.72 893
12003.76 899
12004.79 891
12005.82 951
12006.86 954
12007.89 962
12008.93 987
12009.96 957
12011.00 948
12012.03 967
12013.07 953
12014.10 981
12015.14 958
12016.17 992
12017.21 961
12018.24 978
12019.28 966
12020.32 990
12021.35 967
12022.39 948
12023.42 1001
12024.46 982
12025.49 969
12026.53 979
12027.56 996
12028.60 960
12029.64 996
12030.67 1014
12031.71 978
12032.74 975
12033.78 958
12034.81 993
12035.85 985
12036.89 954
12037.92 1026
12038.96 983
12039.99 973
12041.03 983
12042.07 955
12043.10 1024
12044.14 1027
12045.18 1009
12046.21 947
12047.25 951
12048.29 979
12049.32 994
12050.36 1003
12051.40 990
12052.43 943
12053.47 1003
12054.51 1041
12055.54 995
12056.58 1000
12057.62 993
12058.65 1004
12059.69 1017
12060.73 987
12061.76 988
12062.80 962
12063.84 945
12064.88 907
12065.91 923
12066.95 931
12067.99 925
12069.03 925
12070.06 887
12071.10 890
12072.14 873
12073.18 861
12074.21 860
12075.25 882
12076.29 877
12077.33 871
12078.36 897
12079.40 859
12080.44 846
12081.48 895
12082.52 886
12083.55 853
12084.59 886
12085.63 909
12086.67 846
12087.71 898
12088.74 893
12089.78 872
12090.82 874
12091.86 911
12092.90 920
12093.94 915
12094.98 917
12096.01 899
12097.05 934
12098.09 880
12099.13 911
12100.17 919
12101.21 955
12102.25 941
12103.28 939
12104.32 926
12105.36 926
12106.40 937
12107.44 868
12108.48 856
12109.52 872
12110.56 870
12111.60 830
12112.64 811
12113.68 791
12114.72 820
12115.76 826
12116.79 821
12117.83 767
12118.87 741
12119.91 795
12120.95 804
12121.99 788
12123.03 774
12124.07 772
12125.11 746
12126.15 794
12127.19 796
12128.23 767
12129.27 771
12130.31 770
12131.35 750
12132.39 763
12133.43 745
12134.47 756
12135.51 750
12136.55 736
12137.59 762
12138.63 753
12139.67 702
12140.71 763
12141.76 735
12142.80 728
12143.84 736
12144.88 763
12145.92 740
12146.96 738
12148.00 720
12149.04 719
12150.08 704
12151.12 744
12152.16 726
12153.20 710
12154.25 683
12155.29 671
12156.33 728
12157.37 686
12158.41 670
12159.45 689
12160.49 688
12161.53 696
12162.58 678
12163.62 685
12164.66 704
12165.70 669
12166.74 701
12167.78 741
12168.82 682
12169.87 642
12170.91 676
12171.95 676
12172.99 680
12174.03 675
12175.08 675
12176.12 684
12177.16 640
12178.20 610
12179.24 598
12180.29 633
12181.33 654
12182.37 667
12183.41 647
12184.46 677
12185.50 662
12186.54 646
12187.58 644
12188.63 646
12189.67 653
12190.71 634
12191.75 645
12192.80 621
12193.84 598
12194.88 612
12195.92 645
12196.97 646
12198.01 610
12199.05 621
12200.10 629
12201.14 623
12202.18 634
12203.23 566
12204.27 589
12205.31 617
12206.36 628
12207.40 619
12208.44 605
12209.49 616
12210.53 600
12211.57 623
12212.62 578
12213.66 596
12214.70 605
12215.75 590
12216.79 571
12217.84 590
12218.88 566
12219.92 611
12220.97 603
12222.01 606
12223.06 587
12224.10 581
12225.14 604
12226.19 570
12227.23 584
12228.28 556
12229.32 585
12230.36 560
12231.41 580
12232.45 549
12233.50 559
12234.54 590
12235.59 566
12236.63 531
12237.68 539
12238.72 558
12239.77 525
12240.81 561
12241.86 576
12242.90 532
12243.94 544
12244.99 539
12246.03 550
12247.08 555
12248.13 532
12249.17 564
12250.22 553
12251.26 576
12252.31 555
12253.35 550
12254.40 529
12255.44 556
12256.49 537
12257.53 513
12258.58 538
12259.62 532
12260.67 546
12261.72 544
12262.76 527
12263.81 514
12264.85 531
12265.90 505
12266.94 508
12267.99 492
12269.04 507
12270.08 526
12271.13 524
12272.17 495
12273.22 517
12274.27 497
12275.31 514
12276.36 542
12277.41 530
12278.45 507
12279.50 485
12280.55 528
12281.59 519
12282.64 497
12283.69 486
12284.73 528
12285.78 517
12286.83 508
12287.87 504
12288.92 492
12289.97 492
12291.01 496
12292.06 509
12293.11 487
12294.15 510
12295.20 479
12296.25 508
12297.30 484
12298.34 488
12299.39 509
12300.44 476
12301.48 492
12302.53 472
12303.58 495
12304.63 486
12305.67 495
12306.72 482
12307.77 499
12308.82 499
12309.87 490
12310.91 443
12311.96 502
12313.01 529
12314.06 470
12315.10 450
12316.15 502
12317.20 508
12318.25 459
12319.30 469
12320.34 476
12321.39 480
12322.44 441
12323.49 505
12324.54 474
12325.59 487
12326.63 435
12327.68 496
12328.73 467
12329.78 476
12330.83 460
12331.88 475
12332.93 509
12333.98 460
12335.02 466
12336.07 466
12337.12 477
12338.17 479
12339.22 488
12340.27 482
12341.32 448
12342.37 445
12343.42 491
12344.47 456
12345.51 465
12346.56 459
12347.61 456
12348.66 458
12349.71 476
12350.76 492
12351.81 459
12352.86 465
12353.91 473
12354.96 459
12356.01 450
12357.06 474
12358.11 464
12359.16 478
12360.21 455
12361.26 450
12362.31 447
12363.36 452
12364.41 454
12365.46 456
12366.51 456
12367.56 492
12368.61 467
12369.66 465
12370.71 471
12371.76 488
12372.81 461
12373.86 438
12374.91 515
12375.96 467
12377.01 469
12378.06 446
12379.11 490
12380.17 441
12381.22 471
12382.27 487
12383.32 466
12384.37 462
12385.42 419
12386.47 466
12387.52 465
12388.57 460
12389.62 468
12390.67 497
12391.73 487
12392.78 477
12393.83 443
12394.88 468
12395.93 469
12396.98 459
12398.03 500
12399.09 478
12400.14 451
12401.19 446
12402.24 462
12403.29 449
12404.34 496
12405.40 494
12406.45 469
12407.50 457
12408.55 448
12409.60 469
12410.66 482
12411.71 471
12412.76 478
12413.81 482
12414.86 467
12415.92 453
12416.97 476
12418.02 522
12419.07 508
12420.13 475
12421.18 492
12422.23 526
12423.28 528
12424.34 479
12425.39 491
12426.44 493
12427.49 494
12428.55 500
12429.60 509
12430.65 522
12431.71 513
12432.76 498
12433.81 488
12434.86 487
12435.92 486
12436.97 501
12438.02 540
12439.08 511
12440.13 542
12441.18 529
12442.24 498
12443.29 501
12444.34 540
12445.40 488
12446.45 499
12447.50 537
12448.56 541
12449.61 507
12450.67 510
12451.72 537
12452.77 550
12453.83 552
12454.88 517
12455.94 524
12456.99 527
12458.04 578
12459.10 563
12460.15 581
12461.21 571
12462.26 570
12463.31 582
12464.37 585
12465.42 624
12466.48 616
12467.53 620
12468.59 659
12469.64 686
12470.70 725
12471.75 727
12472.80 735
12473.86 793
12474.91 801
12475.97 814
12477.02 799
12478.08 801
12479.13 780
12480.19 750
12481.24 736
12482.30 710
12483.35 690
12484.41 669
12485.46 671
12486.52 620
12487.57 649
12488.63 603
12489.69 631
12490.74 591
12491.80 631
12492.85 604
12493.91 605
12494.96 583
12496.02 591
12497.07 606
12498.13 612
12499.19 590
12500.24 598
12501.30 602
12502.35 601
12503.41 577
12504.47 569
12505.52 556
12506.58 579
12507.63 591
12508.69 583
12509.75 593
12510.80 607
12511.86 613
12512.91 585
12513.97 622
12515.03 628
12516.08 607
12517.14 601
12518.20 600
12519.25 623
12520.31 606
12521.37 625
12522.42 595
12523.48 628
12524.54 596
12525.59 620
12526.65 548
12527.71 538
12528.77 560
12529.82 560
12530.88 568
12531.94 563
12532.99 549
12534.05 560
12535.11 569
12536.17 530
12537.22 550
12538.28 550
12539.34 590
12540.40 576
12541.45 583
12542.51 581
12543.57 644
12544.63 648
12545.68 603
12546.74 559
12547.80 619
12548.86 607
12549.92 609
12550.97 630
12552.03 603
12553.09 637
12554.15 628
12555.21 662
12556.26 616
12557.32 651
12558.38 630
12559.44 653
12560.50 620
12561.56 653
12562.61 598
12563.67 614
12564.73 607
12565.79 621
12566.85 616
12567.91 567
12568.97 614
12570.02 599
12571.08 604
12572.14 621
12573.20 617
12574.26 596
12575.32 603
12576.38 588
12577.44 601
12578.50 617
12579.56 614
12580.61 620
12581.67 593
12582.73 599
12583.79 617
12584.85 617
12585.91 650
12586.97 629
12588.03 634
12589.09 629
12590.15 589
12591.21 641
12592.27 648
12593.33 623
12594.39 588
12595.45 611
12596.51 599
12597.57 651
12598.63 638
12599.69 613
12600.75 602
12601.81 599
12602.87 622
12603.93 593
12604.99 628
12606.05 602
12607.11 622
12608.17 651
12609.23 655
12610.29 614
12611.35 608
12612.41 631
12613.47 674
12614.53 670
12615.59 631
12616.66 620
12617.72 651
12618.78 682
12619.84 657
12620.90 660
12621.96 672
12623.02 695
12624.08 642
12625.14 671
12626.20 670
12627.26 640
12628.33 657
12629.39 703
12630.45 717
12631.51 651
12632.57 664
12633.63 692
12634.69 718
12635.76 626
12636.82 658
12637.88 670
12638.94 671
12640.00 652
12641.06 653
12642.13 653
12643.19 642
12644.25 665
12645.31 609
12646.37 639
12647.44 611
12648.50 661
12649.56 630
12650.62 620
12651.68 650
12652.75 683
12653.81 700
12654.87 650
12655.93 652
12657.00 642
12658.06 660
12659.12 628
12660.18 661
12661.25 686
12662.31 674
12663.37 653
12664.43 678
12665.50 655
12666.56 653
12667.62 642
12668.69 680
12669.75 652
12670.81 663
12671.88 657
12672.94 709
12674.00 711
12675.06 676
12676.13 670
12677.19 685
12678.25 677
12679.32 655
12680.38 680
12681.44 700
12682.51 683
12683.57 660
12684.64 701
12685.70 688
12686.76 665
12687.83 665
12688.89 676
12689.95 688
12691.02 700
12692.08 700
12693.15 693
12694.21 692
12695.27 730
12696.34 743
12697.40 749
12698.47 739
12699.53 737
12700.59 762
12701.66 755
12702.72 764
12703.79 726
12704.85 778
12705.92 749
12706.98 749
12708.05 790
12709.11 768
12710.18 782
12711.24 733
12712.30 763
12713.37 785
12714.43 783
12715.50 746
12716.56 779
12717.63 727
12718.69 741
12719.76 750
12720.82 758
12721.89 756
12722.95 758
12724.02 780
12725.09 797
12726.15 795
12727.22 772
12728.28 803
12729.35 802
12730.41 808
12731.48 831
12732.54 834
12733.61 808
12734.68 807
12735.74 806
12736.81 819
12737.87 814
12738.94 829
12740.00 799
12741.07 808
12742.14 806
12743.20 797
12744.27 790
12745.33 756
12746.40 728
12747.47 724
12748.53 801
12749.60 762
12750.67 687
12751.73 755
12752.80 764
12753.87 717
12754.93 734
12756.00 757
12757.07 717
12758.13 726
12759.20 738
12760.27 732
12761.33 739
12762.40 694
12763.47 726
12764.53 703
12765.60 684
12766.67 685
12767.73 687
12768.80 684
12769.87 693
12770.94 668
12772.00 682
12773.07 690
12774.14 656
12775.21 663
12776.27 667
12777.34 636
12778.41 681
12779.48 663
12780.54 688
12781.61 694
12782.68 651
12783.75 660
12784.81 670
12785.88 699
12786.95 629
12788.02 654
12789.09 650
12790.15 640
12791.22 644
12792.29 653
12793.36 652
12794.43 620
12795.49 647
12796.56 624
12797.63 589
12798.70 635
12799.77 677
12800.84 647
12801.90 655
12802.97 665
12804.04 686
12805.11 637
12806.18 605
12807.25 650
12808.32 679
12809.39 679
12810.45 641
12811.52 631
12812.59 663
12813.66 634
12814.73 656
12815.80 665
12816.87 661
12817.94 651
12819.01 639
12820.08 666
12821.15 613
12822.21 658
12823.28 662
12824.35 673
12825.42 652
12826.49 660
12827.56 656
12828.63 647
12829.70 636
12830.77 645
12831.84 612
12832.91 624
12833.98 612
12835.05 584
12836.12 611
12837.19 618
12838.26 612
12839.33 624
12840.40 611
12841.47 605
12842.54 584
12843.61 586
12844.68 602
12845.75 586
12846.82 576
12847.89 598
12848.96 569
12850.03 591
12851.10 589
12852.18 606
12853.25 547
12854.32 606
12855.39 572
12856.46 610
12857.53 577
12858.60 569
12859.67 570
12860.74 603
12861.81 577
12862.88 529
12863.96 562
12865.03 555
12866.10 552
12867.17 521
12868.24 537
12869.31 530
12870.38 536
12871.45 568
12872.53 561
12873.60 543
12874.67 513
12875.74 525
12876.81 532
12877.88 521
12878.96 497
12880.03 534
12881.10 544
12882.17 514
12883.24 521
12884.31 529
12885.39 497
12886.46 521
12887.53 506
12888.60 531
12889.68 517
12890.75 531
12891.82 535
12892.89 521
12893.96 524
12895.04 504
12896.11 496
12897.18 506
12898.25 523
12899.33 503
12900.40 484
12901.47 463
12902.54 499
12903.62 504
12904.69 503
12905.76 480
12906.84 467
12907.91 492
12908.98 496
12910.06 472
12911.13 431
12912.20 483
12913.27 474
12914.35 463
12915.42 488
12916.49 526
12917.57 479
12918.64 506
12919.71 476
12920.79 502
12921.86 476
12922.94 448
12924.01 483
12925.08 501
12926.16 462
12927.23 455
12928.30 478
12929.38 494
12930.45 479
12931.53 471
12932.60 504
12933.67 471
12934.75 464
12935.82 452
12936.90 424
12937.97 442
12939.04 464
12940.12 454
12941.19 434
12942.27 461
12943.34 460
12944.42 469
12945.49 429
12946.56 462
12947.64 438
12948.71 453
12949.79 454
12950.86 445
12951.94 452
12953.01 447
12954.09 448
12955.16 413
12956.24 438
12957.31 443
12958.39 434
12959.46 437
12960.54 442
12961.61 454
12962.69 433
12963.76 456
12964.84 438
12965.91 406
12966.99 441
12968.07 466
12969.14 418
12970.22 426
12971.29 435
12972.37 426
12973.44 439
12974.52 420
12975.59 409
12976.67 433
12977.75 462
12978.82 409
12979.90 379
12980.97 395
12982.05 414
12983.13 445
12984.20 417
12985.28 404
12986.35 417
12987.43 403
12988.51 420
12989.58 428
12990.66 401
12991.74 422
12992.81 438
12993.89 418
12994.97 399
12996.04 423
12997.12 412
12998.20 423
12999.27 420
13000.35 393
13001.43 429
13002.50 429
13003.58 417
13004.66 393
13005.73 418
13006.81 388
13007.89 410
13008.97 408
13010.04 389
13011.12 400
13012.20 419
13013.27 401
13014.35 400
13015.43 384
13016.51 403
13017.58 424
13018.66 401
13019.74 419
13020.82 432
13021.89 414
13022.97 421
13024.05 399
13025.13 418
13026.21 394
13027.28 415
13028.36 438
13029.44 426
13030.52 395
13031.60 402
13032.67 426
13033.75 404
13034.83 394
13035.91 428
13036.99 405
13038.07 413
13039.14 411
13040.22 417
13041.30 421
13042.38 408
13043.46 432
13044.54 426
13045.62 426
13046.69 404
13047.77 409
13048.85 408
13049.93 420
13051.01 384
13052.09 388
13053.17 403
13054.25 407
13055.33 394
13056.40 386
13057.48 394
13058.56 404
13059.64 404
13060.72 421
13061.80 407
13062.88 390
13063.96 384
13065.04 399
13066.12 394
13067.20 410
13068.28 401
13069.36 370
13070.44 413
13071.52 395
13072.60 423
13073.68 396
13074.76 393
13075.84 386
13076.92 394
13078.00 375
13079.08 393
13080.16 407
13081.24 418
13082.32 397
13083.40 392
13084.48 403
13085.56 398
13086.64 381
13087.72 414
13088.80 396
13089.88 418
13090.96 422
13092.04 435
13093.12 431
13094.20 429
13095.28 408
13096.36 400
13097.44 413
13098.52 413
13099.61 419
13100.69 429
13101.77 404
13102.85 393
13103.93 395
13105.01 406
13106.09 413
13107.17 430
13108.25 416
13109.34 393
13110.42 390
13111.50 400
13112.58 404
13113.66 400
13114.74 412
13115.82 405
13116.91 417
13117.99 466
13119.07 418
13120.15 390
13121.23 426
13122.31 427
13123.40 406
13124.48 454
13125.56 437
13126.64 435
13127.72 444
13128.81 435
13129.89 397
13130.97 390
13132.05 390
13133.14 401
13134.22 439
13135.30 425
13136.38 398
13137.47 429
13138.55 403
13139.63 416
13140.71 405
13141.80 404
13142.88 415
13143.96 412
13145.04 419
13146.13 436
13147.21 427
13148.29 427
13149.38 414
13150.46 398
13151.54 438
13152.62 407
13153.71 428
13154.79 429
13155.87 444
13156.96 419
13158.04 440
13159.12 444
13160.21 430
13161.29 435
13162.37 435
13163.46 438
13164.54 424
13165.62 435
13166.71 434
13167.79 426
13168.88 408
13169.96 418
13171.04 413
13172.13 434
13173.21 419
13174.30 425
13175.38 436
13176.46 431
13177.55 443
13178.63 432
13179.72 424
13180.80 431
13181.88 432
13182.97 419
13184.05 444
13185.14 442
13186.22 418
13187.31 411
13188.39 431
13189.48 469
13190.56 445
13191.65 448
13192.73 405
13193.81 408
13194.90 390
13195.98 432
13197.07 434
13198.15 415
13199.24 419
13200.32 432
13201.41 430
13202.49 422
13203.58 435
13204.67 418
13205.75 432
13206.84 419
13207.92 464
13209.01 436
13210.09 435
13211.18 461
13212.26 446
13213.35 459
13214.43 453
13215.52 433
13216.61 466
13217.69 424
13218.78 446
13219.86 459
13220.95 458
13222.04 413
13223.12 454
13224.21 478
13225.29 452
13226.38 457
13227.47 451
13228.55 457
13229.64 415
13230.72 450
13231.81 467
13232.90 515
13233.98 497
13235.07 471
13236.16 453
13237.24 460
13238.33 476
13239.42 459
13240.50 502
13241.59 454
13242.68 470
13243.76 514
13244.85 477
13245.94 459
13247.02 487
13248.11 445
13249.20 499
13250.29 448
13251.37 475
13252.46 457
13253.55 495
13254.63 483
13255.72 468
13256.81 477
13257.90 492
13258.98 496
13260.07 498
13261.16 523
13262.25 478
13263.33 525
13264.42 496
13265.51 528
13266.60 503
13267.69 505
13268.77 488
13269.86 463
13270.95 525
13272.04 513
13273.13 563
13274.21 542
13275.30 531
13276.39 554
13277.48 535
13278.57 495
13279.65 528
13280.74 546
13281.83 532
13282.92 507
13284.01 559
13285.10 527
13286.19 568
13287.27 545
13288.36 561
13289.45 566
13290.54 542
13291.63 555
13292.72 570
13293.81 544
13294.90 536
13295.98 565
13297.07 575
13298.16 606
13299.25 592
13300.34 576
13301.43 572
13302.52 578
13303.61 554
13304.70 583
13305.79 584
13306.88 589
13307.97 595
13309.06 595
13310.15 623
13311.24 601
13312.32 613
13313.41 579
13314.50 576
13315.59 625
13316.68 595
13317.77 616
13318.86 588
13319.95 614
13321.04 642
13322.13 635
13323.22 611
13324.31 620
13325.40 674
13326.49 621
13327.58 637
13328.68 661
13329.77 642
13330.86 684
13331.95 643
13333.04 646
13334.13 596
13335.22 684
13336.31 684
13337.40 668
13338.49 671
13339.58 660
13340.67 685
13341.76 686
13342.85 656
13343.94 663
13345.04 710
13346.13 657
13347.22 707
13348.31 682
13349.40 665
13350.49 658
13351.58 656
13352.67 667
13353.77 673
13354.86 694
13355.95 684
13357.04 731
13358.13 708
13359.22 726
13360.31 717
13361.41 763
13362.50 743
13363.59 742
13364.68 739
13365.77 727
13366.87 741
13367.96 761
13369.05 759
13370.14 780
13371.23 751
13372.33 743
13373.42 728
13374.51 719
13375.60 711
13376.69 708
13377.79 728
13378.88 689
13379.97 689
13381.06 693
13382.16 690
13383.25 671
13384.34 668
13385.43 685
13386.53 632
13387.62 660
13388.71 650
13389.81 637
13390.90 657
13391.99 629
13393.08 630
13394.18 636
13395.27 632
13396.36 618
13397.46 628
13398.55 643
13399.64 654
13400.74 611
13401.83 623
13402.92 664
13404.02 645
13405.11 628
13406.20 611
13407.30 630
13408.39 647
13409.48 662
13410.58 653
13411.67 613
13412.77 631
13413.86 647
13414.95 643
13416.05 636
13417.14 632
13418.23 615
13419.33 612
13420.42 594
13421.52 602
13422.61 630
13423.71 635
13424.80 642
13425.89 633
13426.99 601
13428.08 596
13429.18 649
13430.27 676
13431.37 650
13432.46 625
13433.56 625
13434.65 628
13435.74 651
13436.84 654
13437.93 658
13439.03 617
13440.12 612
13441.22 677
13442.31 662
13443.41 635
13444.50 636
13445.60 651
13446.69 634
13447.79 628
13448.88 658
13449.98 653
13451.08 678
13452.17 661
13453.27 671
13454.36 664
13455.46 690
13456.55 696
13457.65 672
13458.74 677
13459.84 667
13460.94 663
13462.03 692
13463.13 701
13464.22 652
13465.32 657
13466.41 694
13467.51 719
13468.61 643
13469.70 694
13470.80 676
13471.90 697
13472.99 720
13474.09 699
13475.18 736
13476.28 727
13477.38 706
13478.47 740
13479.57 743
13480.67 701
13481.76 732
13482.86 701
13483.96 725
13485.05 712
13486.15 712
13487.25 725
13488.34 715
13489.44 738
13490.54 751
13491.63 728
13492.73 740
13493.83 746
13494.93 774
13496.02 779
13497.12 772
13498.22 797
13499.31 809
13500.41 823
13501.51 779
13502.61 793
13503.70 788
13504.80 783
13505.90 791
13507.00 756
13508.09 796
13509.19 780
13510.29 793
13511.39 770
13512.49 757
13513.58 752
13514.68 734
13515.78 756
13516.88 733
13517.98 741
13519.07 728
13520.17 734
13521.27 732
13522.37 736
13523.47 754
13524.57 739
13525.66 712
13526.76 675
13527.86 715
13528.96 697
13530.06 683
13531.16 685
13532.25 708
13533.35 675
13534.45 689
13535.55 709
13536.65 685
13537.75 669
13538.85 676
13539.95 663
13541.05 688
13542.14 639
13543.24 668
13544.34 672
13545.44 668
13546.54 676
13547.64 661
13548.74 656
13549.84 642
13550.94 674
13552.04 648
13553.14 646
13554.24 611
13555.34 648
13556.44 652
13557.54 651
13558.64 618
13559.74 624
13560.84 670
13561.94 642
13563.04 634
13564.13 658
13565.23 679
13566.34 650
13567.44 596
13568.54 635
13569.64 610
13570.74 605
13571.84 595
13572.94 625
13574.04 618
13575.14 624
13576.24 636
13577.34 658
13578.44 635
13579.54 614
13580.64 607
13581.74 659
13582.84 610
13583.94 647
13585.04 658
13586.14 658
13587.24 616
13588.35 624
13589.45 622
13590.55 595
13591.65 577
13592.75 613
13593.85 626
13594.95 621
13596.05 647
13597.15 577
13598.26 646
13599.36 626
13600.46 607
13601.56 630
13602.66 598
13603.76 640
13604.86 643
13605.97 631
13607.07 613
13608.17 591
13609.27 637
13610.37 639
13611.47 647
13612.58 652
13613.68 633
13614.78 588
13615.88 605
13616.98 614
13618.09 644
13619.19 660
13620.29 644
13621.39 611
13622.50 603
13623.60 615
13624.70 642
13625.80 661
13626.91 675
13628.01 601
13629.11 606
13630.21 632
13631.32 663
13632.42 606
13633.52 669
13634.62 664
13635.73 647
13636.83 658
13637.93 628
13639.04 616
13640.14 618
13641.24 661
13642.35 662
13643.45 638
13644.55 637
13645.65 642
13646.76 652
13647.86 642
13648.96 637
13650.07 609
13651.17 633
13652.28 632
13653.38 623
13654.48 629
13655.59 635
13656.69 610
13657.79 615
13658.90 592
13660.00 619
13661.11 618
13662.21 613
13663.31 631
13664.42 618
13665.52 587
13666.63 626
13667.73 618
13668.83 618
13669.94 601
13671.04 610
13672.15 633
13673.25 629
13674.36 637
13675.46 622
13676.56 643
13677.67 642
13678.77 638
13679.88 634
13680.98 624
13682.09 615
13683.19 650
13684.30 659
13685.40 598
13686.51 611
13687.61 637
13688.72 613
13689.82 655
13690.93 626
13692.03 648
13693.14 632
13694.24 600
13695.35 641
13696.45 635
13697.56 620
13698.66 640
13699.77 673
13700.87 666
13701.98 666
13703.09 622
13704.19 657
13705.30 686
13706.40 642
13707.51 664
13708.61 680
13709.72 673
13710.83 665
13711.93 690
13713.04 716
13714.14 670
13715.25 691
13716.36 712
13717.46 691
13718.57 730
13719.67 703
13720.78 658
13721.89 703
13722.99 701
13724.10 677
13725.21 677
13726.31 690
13727.42 675
13728.53 696
13729.63 703
13730.74 695
13731.85 700
13732.95 700
13734.06 707
13735.17 748
13736.27 763
13737.38 785
13738.49 775
13739.59 757
13740.70 771
13741.81 730
13742.92 727
13744.02 776
13745.13 779
13746.24 770
13747.35 813
13748.45 768
13749.56 813
13750.67 815
13751.78 869
13752.88 873
13753.99 859
13755.10 907
13756.21 914
13757.31 890
13758.42 926
13759.53 935
13760.64 933
13761.75 925
13762.85 961
13763.96 930
13765.07 971
13766.18 959
13767.29 978
13768.39 953
13769.50 933
13770.61 954
13771.72 925
13772.83 937
13773.94 910
13775.04 910
13776.15 938
13777.26 936
13778.37 924
13779.48 885
13780.59 897
13781.70 843
13782.80 843
13783.91 855
13785.02 860
13786.13 801
13787.24 783
13788.35 828
13789.46 796
13790.57 791
13791.68 806
13792.79 783
13793.90 791
13795.00 759
13796.11 770
13797.22 740
13798.33 786
13799.44 766
13800.55 786
13801.66 749
13802.77 734
13803.88 716
13804.99 788
13806.10 753
13807.21 760
13808.32 717
13809.43 720
13810.54 728
13811.65 745
13812.76 733
13813.87 710
13814.98 727
13816.09 692
13817.20 679
13818.31 692
13819.42 691
13820.53 698
13821.64 712
13822.75 700
13823.86 704
13824.97 683
13826.08 717
13827.19 698
13828.30 694
13829.41 668
13830.53 635
13831.64 697
13832.75 671
13833.86 648
13834.97 649
13836.08 690
13837.19 682
13838.30 670
13839.41 671
13840.52 670
13841.64 687
13842.75 679
13843.86 662
13844.97 664
13846.08 709
13847.19 686
13848.30 649
13849.41 683
13850.53 718
13851.64 715
13852.75 695
13853.86 685
13854.97 661
13856.08 666
13857.20 706
13858.31 680
13859.42 705
13860.53 677
13861.64 698
13862.76 678
13863.87 673
13864.98 680
13866.09 716
13867.20 682
13868.32 713
13869.43 691
13870.54 671
13871.65 697
13872.77 683
13873.88 702
13874.99 690
13876.10 713
13877.22 686
13878.33 711
13879.44 714
13880.55 719
13881.67 703
13882.78 719
13883.89 745
13885.01 767
13886.12 716
13887.23 702
13888.34 743
13889.46 741
13890.57 745
13891.68 770
13892.80 754
13893.91 744
13895.02 745
13896.14 758
13897.25 750
13898.36 718
13899.48 771
13900.59 731
13901.70 732
13902.82 746
13903.93 723
13905.05 736
13906.16 675
13907.27 691
13908.39 668
13909.50 715
13910.61 670
13911.73 686
13912.84 696
13913.96 669
13915.07 655
13916.19 659
13917.30 661
13918.41 679
13919.53 683
13920.64 676
13921.76 648
13922.87 632
13923.99 632
13925.10 682
13926.21 660
13927.33 652
13928.44 668
13929.56 674
13930.67 677
13931.79 645
13932.90 663
13934.02 627
13935.13 695
13936.25 685
13937.36 641
13938.48 681
13939.59 641
13940.71 630
13941.82 597
13942.94 606
13944.05 626
13945.17 652
13946.28 589
13947.40 580
13948.52 610
13949.63 621
13950.75 646
13951.86 638
13952.98 590
13954.09 573
13955.21 590
13956.32 614
13957.44 589
13958.56 621
13959.67 607
13960.79 605
13961.90 592
13963.02 595
13964.14 615
13965.25 613
13966.37 644
13967.48 611
13968.60 627
13969.72 624
13970.83 625
13971.95 643
13973.07 621
13974.18 620
13975.30 597
13976.42 609
13977.53 616
13978.65 641
13979.77 598
13980.88 612
13982.00 587
13983.12 558
13984.23 608
13985.35 561
13986.47 603
13987.58 577
13988.70 604
13989.82 570
13990.94 598
13992.05 588
13993.17 596
13994.29 612
13995.40 616
13996.52 610
13997.64 617
13998.76 614
13999.87 599
14000.99 606
14002.11 623
14003.23 616
14004.35 610
14005.46 594
14006.58 616
14007.70 607
14008.82 620
14009.93 589
14011.05 591
14012.17 635
14013.29 619
14014.41 638
14015.52 617
14016.64 633
14017.76 623
14018.88 647
14020.00 627
14021.12 618
14022.23 630
14023.35 598
14024.47 599
14025.59 600
14026.71 613
14027.83 636
14028.95 649
14030.06 604
14031.18 584
14032.30 582
14033.42 592
14034.54 610
14035.66 639
14036.78 644
14037.90 609
14039.02 644
14040.14 688
14041.25 631
14042.37 614
14043.49 657
14044.61 667
14045.73 633
14046.85 648
14047.97 648
14049.09 650
14050.21 661
14051.33 622
14052.45 619
14053.57 634
14054.69 670
14055.81 646
14056.93 635
14058.05 659
14059.17 658
14060.29 647
14061.41 677
14062.53 702
14063.65 686
14064.77 685
14065.89 680
14067.01 718
14068.13 664
14069.25 663
14070.37 704
14071.49 669
14072.61 689
14073.73 703
14074.85 712
14075.97 716
14077.09 718
14078.21 729
14079.33 723
14080.45 699
14081.57 743
14082.69 688
14083.82 732
14084.94 722
14086.06 752
14087.18 727
14088.30 725
14089.42 758
14090.54 788
14091.66 766
14092.78 734
14093.91 777
14095.03 773
14096.15 757
14097.27 770
14098.39 795
14099.51 773
14100.63 766
14101.76 746
14102.88 783
14104.00 745
14105.12 757
14106.24 738
14107.36 741
14108.49 732
14109.61 766
14110.73 733
14111.85 751
14112.97 709
14114.10 689
14115.22 725
14116.34 698
14117.46 683
14118.58 704
14119.71 694
14120.83 702
14121.95 702
14123.07 702
14124.20 702
14125.32 712
14126.44 684
14127.56 701
14128.69 695
14129.81 696
14130.93 678
14132.06 717
14133.18 705
14134.30 677
14135.42 696
14136.55 673
14137.67 675
14138.79 661
14139.92 697
14141.04 645
14142.16 660
14143.29 663
14144.41 675
14145.53 674
14146.66 682
14147.78 660
14148.90 658
14150.03 639
14151.15 627
14152.27 628
14153.40 695
14154.52 648
14155.64 649
14156.77 629
14157.89 645
14159.02 629
14160.14 629
14161.26 630
14162.39 675
14163.51 652
14164.64 592
14165.76 605
14166.88 624
14168.01 627
14169.13 607
14170.26 616
14171.38 643
14172.51 590
14173.63 611
14174.75 608
14175.88 590
14177.00 587
14178.13 624
14179.25 597
14180.38 623
14181.50 619
14182.63 608
14183.75 583
14184.88 583
14186.00 605
14187.13 594
14188.25 583
14189.38 589
14190.50 589
14191.63 578
14192.75 583
14193.88 559
14195.00 593
14196.13 590
14197.25 595
14198.38 563
14199.50 601
14200.63 563
14201.76 564
14202.88 562
14204.01 604
14205.13 584
14206.26 603
14207.38 553
14208.51 546
14209.64 547
14210.76 565
14211.89 577
14213.01 551
14214.14 546
14215.27 535
14216.39 560
14217.52 539
14218.64 540
14219.77 550
14220.90 544
14222.02 538
14223.15 545
14224.28 528
14225.40 574
14226.53 547
14227.66 549
14228.78 528
14229.91 541
14231.04 538
14232.16 528
14233.29 531
14234.42 542
14235.54 569
14236.67 503
14237.80 522
14238.92 539
14240.05 536
14241.18 514
14242.31 525
14243.43 533
14244.56 523
14245.69 552
14246.82 539
14247.94 511
14249.07 485
14250.20 507
14251.33 529
14252.45 540
14253.58 550
14254.71 529
14255.84 514
14256.96 474
14258.09 480
14259.22 507
14260.35 516
14261.47 499
14262.60 499
14263.73 516
14264.86 482
14265.99 473
14267.12 496
14268.24 486
14269.37 492
14270.50 474
14271.63 495
14272.76 479
14273.89 485
14275.01 469
14276.14 479
14277.27 514
14278.40 474
14279.53 453
14280.66 469
14281.79 501
14282.91 464
14284.04 485
14285.17 476
14286.30 468
14287.43 479
14288.56 445
14289.69 453
14290.82 487
14291.95 453
14293.08 461
14294.20 465
14295.33 483
14296.46 470
14297.59 462
14298.72 440
14299.85 457
14300.98 451
14302.11 483
14303.24 466
14304.37 454
14305.50 459
14306.63 465
14307.76 459
14308.89 431
14310.02 472
14311.15 452
14312.28 457
14313.41 474
14314.54 435
14315.67 473
14316.80 469
14317.93 434
14319.06 427
14320.19 398
14321.32 449
14322.45 454
14323.58 435
14324.71 442
14325.84 418
14326.97 449
14328.10 481
14329.23 410
14330.36 430
14331.49 436
14332.62 432
14333.76 448
14334.89 412
14336.02 413
14337.15 424
14338.28 416
14339.41 398
14340.54 431
14341.67 429
14342.80 402
14343.93 442
14345.07 411
14346.20 437
14347.33 422
14348.46 437
14349.59 439
14350.72 425
14351.85 428
14352.99 440
14354.12 429
14355.25 420
14356.38 440
14357.51 412
14358.64 437
14359.78 422
14360.91 426
14362.04 429
14363.17 405
14364.30 397
14365.44 409
14366.57 413
14367.70 408
14368.83 418
14369.96 410
14371.10 400
14372.23 414
14373.36 428
14374.49 419
14375.63 444
14376.76 402
14377.89 404
14379.02 433
14380.16 406
14381.29 415
14382.42 409
14383.55 445
14384.69 438
14385.82 413
14386.95 436
14388.09 418
14389.22 433
14390.35 414
14391.49 405
14392.62 424
14393.75 442
14394.89 426
14396.02 446
14397.15 428
14398.28 434
14399.42 432
14400.55 441
14401.69 424
14402.82 407
14403.95 421
14405.09 440
14406.22 444
14407.35 416
14408.49 448
14409.62 454
14410.75 442
14411.89 405
14413.02 419
14414.16 414
14415.29 399
14416.42 439
14417.56 427
14418.69 426
14419.83 437
14420.96 434
14422.10 440
14423.23 434
14424.36 434
14425.50 429
14426.63 449
14427.77 448
14428.90 423
14430.04 443
14431.17 450
14432.31 444
14433.44 452
14434.58 474
14435.71 417
14436.85 440
14437.98 418
14439.12 477
14440.25 453
14441.39 439
14442.52 455
14443.66 443
14444.79 470
14445.93 443
14447.06 454
14448.20 429
14449.33 452
14450.47 456
14451.60 474
14452.74 450
14453.87 470
14455.01 480
14456.14 472
14457.28 465
14458.42 470
14459.55 464
14460.69 476
14461.82 469
14462.96 479
14464.10 467
14465.23 471
14466.37 488
14467.50 481
14468.64 499
14469.78 450
14470.91 494
14472.05 489
14473.18 489
14474.32 481
14475.46 501
14476.59 478
14477.73 474
14478.87 491
14480.00 462
14481.14 446
14482.28 478
14483.41 481
14484.55 451
14485.69 465
14486.82 458
14487.96 434
14489.10 477
14490.23 502
14491.37 486
14492.51 484
14493.65 491
14494.78 495
14495.92 449
14497.06 464
14498.19 496
14499.33 511
14500.47 502
14501.61 455
14502.74 458
14503.88 468
14505.02 486
14506.16 480
14507.29 467
14508.43 472
14509.57 486
14510.71 520
14511.85 478
14512.98 483
14514.12 457
14515.26 457
14516.40 449
14517.54 459
14518.67 428
14519.81 451
14520.95 476
14522.09 450
14523.23 479
14524.36 425
14525.50 438
14526.64 464
14527.78 427
14528.92 427
14530.06 442
14531.19 441
14532.33 448
14533.47 456
14534.61 468
14535.75 453
14536.89 435
14538.03 432
14539.17 435
14540.31 431
14541.44 421
14542.58 412
14543.72 445
14544.86 447
14546.00 465
14547.14 404
14548.28 456
14549.42 457
14550.56 427
14551.70 441
14552.84 428
14553.98 451
14555.12 466
14556.25 460
14557.39 411
14558.53 415
14559.67 443
14560.81 454
14561.95 472
14563.09 432
14564.23 401
14565.37 412
14566.51 431
14567.65 448
14568.79 465
14569.93 396
14571.07 429
14572.21 437
14573.35 429
14574.49 412
14575.63 419
14576.77 412
14577.92 427
14579.06 448
14580.20 459
14581.34 439
14582.48 432
14583.62 437
14584.76 461
14585.90 475
14587.04 456
14588.18 460
14589.32 444
14590.46 459
14591.60 453
14592.74 472
14593.89 472
14595.03 476
14596.17 469
14597.31 449
14598.45 474
14599.59 454
14600.73 485
14601.87 469
14603.02 457
14604.16 466
14605.30 456
14606.44 482
14607.58 482
14608.72 442
14609.86 474
14611.01 462
14612.15 460
14613.29 489
14614.43 473
14615.57 463
14616.72 481
14617.86 484
14619.00 503
14620.14 479
14621.28 508
14622.43 498
14623.57 511
14624.71 509
14625.85 498
14627.00 517
14628.14 509
14629.28 519
14630.42 500
14631.56 510
14632.71 515
14633.85 509
14634.99 559
14636.14 522
14637.28 533
14638.42 515
14639.56 522
14640.71 509
14641.85 511
14642.99 506
14644.14 469
14645.28 468
14646.42 486
14647.56 484
14648.71 473
14649.85 472
14650.99 477
14652.14 446
14653.28 448
14654.42 450
14655.57 439
14656.71 431
14657.85 416
14659.00 418
14660.14 416
14661.29 426
14662.43 424
14663.57 425
14664.72 449
14665.86 440
14667.00 440
14668.15 406
14669.29 419
14670.44 384
14671.58 445
14672.73 406
14673.87 429
14675.01 398
14676.16 429
14677.30 407
14678.45 419
14679.59 383
14680.74 384
14681.88 386
14683.02 384
14684.17 394
14685.31 387
14686.46 418
14687.60 395
14688.75 372
14689.89 385
14691.04 377
14692.18 383
14693.33 378
14694.47 394
14695.62 381
14696.76 383
14697.91 399
14699.05 398
14700.20 374
14701.34 352
14702.49 401
14703.63 380
14704.78 347
14705.92 380
14707.07 362
14708.22 388
14709.36 368
14710.51 363
14711.65 357
14712.80 362
14713.94 352
14715.09 356
14716.23 386
14717.38 353
14718.53 375
14719.67 378
14720.82 394
14721.96 363
14723.11 372
14724.26 353
14725.40 366
14726.55 346
14727.70 373
14728.84 391
14729.99 354
14731.13 347
14732.28 355
14733.43 349
14734.57 346
14735.72 348
14736.87 362
14738.01 345
14739.16 362
14740.31 362
14741.45 372
14742.60 351
14743.75 330
14744.89 337
14746.04 311
14747.19 330
14748.34 349
14749.48 336
14750.63 357
14751.78 331
14752.92 346
14754.07 347
14755.22 353
14756.37 323
14757.51 342
14758.66 334
14759.81 353
14760.96 341
14762.10 351
14763.25 331
14764.40 326
14765.55 340
14766.70 333
14767.84 350
14768.99 337
14770.14 325
14771.29 303
14772.43 325
14773.58 342
14774.73 341
14775.88 323
14777.03 337
14778.18 305
14779.32 323
14780.47 306
14781.62 311
14782.77 326
14783.92 330
14785.07 328
14786.21 328
14787.36 315
14788.51 287
14789.66 328
14790.81 331
14791.96 328
14793.11 323
14794.26 332
14795.40 325
14796.55 338
14797.70 282
14798.85 300
14800.00 323
14801.15 324
14802.30 335
14803.45 321
14804.60 315
14805.75 301
14806.90 324
14808.05 324
14809.19 313
14810.34 297
14811.49 306
14812.64 316
14813.79 283
14814.94 295
14816.09 302
14817.24 325
14818.39 290
14819.54 302
14820.69 298
14821.84 286
14822.99 293
14824.14 313
14825.29 306
14826.44 305
14827.59 295
14828.74 335
14829.89 320
14831.04 295
14832.19 280
14833.34 294
14834.49 283
14835.64 295
14836.79 280
14837.95 265
14839.10 306
14840.25 291
14841.40 251
14842.55 270
14843.70 282
14844.85 304
14846.00 304
14847.15 288
14848.30 300
14849.45 283
14850.60 293
14851.76 299
14852.91 294
14854.06 289
14855.21 259
14856.36 289
14857.51 307
14858.66 277
14859.81 276
14860.97 294
14862.12 291
14863.27 290
14864.42 279
14865.57 288
14866.72 290
14867.88 314
14869.03 265
14870.18 282
14871.33 287
14872.48 280
14873.64 276
14874.79 284
14875.94 268
14877.09 270
14878.24 302
14879.40 272
14880.55 263
14881.70 258
14882.85 281
14884.00 289
14885.16 299
14886.31 288
14887.46 268
14888.61 287
14889.77 275
14890.92 271
14892.07 254
14893.23 259
14894.38 276
14895.53 283
14896.68 278
14897.84 260
14898.99 294
14900.14 293
14901.30 281
14902.45 270
14903.60 286
14904.75 279
14905.91 266
14907.06 255
14908.21 267
14909.37 283
14910.52 257
14911.67 258
14912.83 281
14913.98 252
14915.14 276
14916.29 265
14917.44 267
14918.60 267
14919.75 265
14920.90 274
14922.06 260
14923.21 277
14924.37 259
14925.52 272
14926.67 272
14927.83 286
14928.98 257
14930.14 268
14931.29 262
14932.44 261
14933.60 262
14934.75 270
14935.91 269
14937.06 252
14938.22 248
14939.37 259
14940.52 247
14941.68 257
14942.83 259
14943.99 268
14945.14 260
14946.30 264
14947.45 246
14948.61 242
14949.76 264
14950.92 273
14952.07 272
14953.23 250
14954.38 262
14955.54 266
14956.69 276
14957.85 267
14959.00 260
14960.16 227
14961.31 267
14962.47 270
14963.62 273
14964.78 278
14965.94 266
14967.09 281
14968.25 269
14969.40 246
14970.56 249
14971.71 280
14972.87 253
14974.03 249
14975.18 256
14976.34 262
14977.49 278
14978.65 248
14979.81 256
14980.96 277
14982.12 256
14983.27 242
14984.43 235
14985.59 226
14986.74 262
14987.90 261
14989.06 247
14990.21 263
14991.37 268
14992.53 264
14993.68 249
14994.84 255
14996.00 272
14997.15 247
14998.31 270
14999.47 284
15000.62 268
15001.78 255
15002.94 266
15004.09 234
15005.25 253
15006.41 245
15007.56 249
15008.72 254
15009.88 240
15011.04 240
15012.19 261
15013.35 259
15014.51 245
15015.67 269
15016.82 244
15017.98 230
15019.14 242
15020.30 273
15021.45 259
15022.61 271
15023.77 261
15024.93 277
15026.08 264
15027.24 254
15028.40 256
15029.56 247
15030.72 260
15031.87 264
15033.03 259
15034.19 252
15035.35 275
15036.51 244
15037.67 268
15038.82 232
15039.98 244
15041.14 259
15042.30 243
15043.46 269
15044.62 291
15045.78 284
15046.93 265
15048.09 281
15049.25 252
15050.41 243
15051.57 253
15052.73 280
15053.89 230
15055.05 268
15056.20 256
15057.36 251
15058.52 245
15059.68 243
15060.84 265
15062.00 274
15063.16 273
15064.32 237
15065.48 238
15066.64 246
15067.80 266
15068.96 265
15070.12 264
15071.28 248
15072.44 250
15073.60 271
15074.76 237
15075.91 256
15077.07 275
15078.23 258
15079.39 273
15080.55 255
15081.71 239
15082.87 267
15084.03 263
15085.19 270
15086.35 250
15087.51 245
15088.68 276
15089.84 253
15091.00 253
15092.16 243
15093.32 248
15094.48 267
15095.64 269
15096.80 273
15097.96 284
15099.12 269
15100.28 275
15101.44 267
15102.60 252
15103.76 277
15104.92 278
15106.08 270
15107.25 247
15108.41 280
15109.57 276
15110.73 264
15111.89 267
15113.05 303
15114.21 281
15115.37 265
15116.54 273
15117.70 245
15118.86 242
15120.02 288
15121.18 273
15122.34 278
15123.50 278
15124.67 286
15125.83 280
15126.99 292
15128.15 283
15129.31 259
15130.47 291
15131.64 287
15132.80 271
15133.96 280
15135.12 286
15136.28 275
15137.45 301
15138.61 304
15139.77 292
15140.93 276
15142.10 296
15143.26 278
15144.42 280
15145.58 267
15146.75 260
15147.91 268
15149.07 300
15150.23 302
15151.40 289
15152.56 277
15153.72 278
15154.88 293
15156.05 305
15157.21 305
15158.37 279
15159.54 276
15160.70 287
15161.86 285
15163.03 281
15164.19 250
15165.35 266
15166.52 298
15167.68 291
15168.84 309
15170.01 309
15171.17 290
15172.33 300
15173.50 297
15174.66 330
15175.82 277
15176.99 304
15178.15 332
15179.31 299
15180.48 304
15181.64 311
15182.81 316
15183.97 325
15185.13 331
15186.30 325
15187.46 356
15188.63 321
15189.79 293
15190.95 345
15192.12 343
15193.28 332
15194.45 345
15195.61 327
15196.78 317
15197.94 303
15199.10 302
15200.27 317
15201.43 318
15202.60 287
15203.76 313
15204.93 339
15206.09 339
15207.26 350
15208.42 339
15209.59 342
15210.75 336
15211.92 345
15213.08 350
15214.25 317
15215.41 342
15216.58 332
15217.74 351
15218.91 356
15220.07 369
15221.24 357
15222.40 359
15223.57 358
15224.74 341
15225.90 360
15227.07 382
15228.23 363
15229.40 354
15230.56 363
15231.73 350
15232.89 374
15234.06 367
15235.23 352
15236.39 374
15237.56 402
15238.72 359
15239.89 348
15241.06 368
15242.22 378
15243.39 347
15244.56 373
15245.72 373
15246.89 365
15248.05 335
15249.22 366
15250.39 374
15251.55 357
15252.72 376
15253.89 348
15255.05 371
15256.22 336
15257.39 345
15258.55 333
15259.72 333
15260.89 359
15262.05 340
15263.22 349
15264.39 339
15265.56 338
15266.72 356
15267.89 342
15269.06 317
15270.22 347
15271.39 333
15272.56 347
15273.73 355
15274.89 342
15276.06 363
15277.23 327
15278.40 321
15279.56 321
15280.73 331
15281.90 343
15283.07 311
15284.23 322
15285.40 340
15286.57 373
15287.74 346
15288.91 370
15290.07 351
15291.24 309
15292.41 343
15293.58 337
15294.75 338
15295.92 329
15297.08 351
15298.25 323
15299.42 328
15300.59 322
15301.76 323
15302.93 334
15304.09 337
15305.26 344
15306.43 328
15307.60 354
15308.77 332
15309.94 340
15311.11 335
15312.28 336
15313.44 336
15314.61 361
15315.78 350
15316.95 333
15318.12 319
15319.29 331
15320.46 325
15321.63 332
15322.80 317
15323.97 335
15325.14 338
15326.30 332
15327.47 346
15328.64 338
15329.81 349
15330.98 324
15332.15 331
15333.32 322
15334.49 365
15335.66 344
15336.83 323
15338.00 314
15339.17 332
15340.34 360
15341.51 374
15342.68 357
15343.85 326
15345.02 363
15346.19 370
15347.36 323
15348.53 331
15349.70 351
15350.87 336
15352.04 336
15353.21 355
15354.38 357
15355.55 344
15356.72 336
15357.90 345
15359.07 368
15360.24 349
15361.41 373
15362.58 373
15363.75 367
15364.92 379
15366.09 374
15367.26 379
15368.43 345
15369.60 369
15370.77 355
15371.95 361
15373.12 361
15374.29 385
15375.46 357
15376.63 379
15377.80 363
15378.97 355
15380.15 344
15381.32 342
15382.49 376
15383.66 355
15384.83 359
15386.00 350
15387.17 340
15388.35 376
15389.52 360
15390.69 369
15391.86 373
15393.03 371
15394.21 362
15395.38 364
15396.55 337
15397.72 362
15398.89 367
15400.07 331
15401.24 338
15402.41 357
15403.58 356
15404.76 368
15405.93 369
15407.10 366
15408.27 343
15409.45 371
15410.62 353
15411.79 320
15412.96 326
15414.14 335
15415.31 359
15416.48 324
15417.66 315
15418.83 351
15420.00 331
15421.17 342
15422.35 335
15423.52 328
15424.69 323
15425.87 338
15427.04 312
15428.21 310
15429.39 320
15430.56 311
15431.73 327
15432.91 322
15434.08 318
15435.25 330
15436.43 343
15437.60 335
15438.77 323
15439.95 333
15441.12 321
15442.30 315
15443.47 296
15444.64 308
15445.82 322
15446.99 323
15448.17 301
15449.34 314
15450.51 319
15451.69 319
15452.86 293
15454.04 342
15455.21 331
15456.39 321
15457.56 315
15458.73 328
15459.91 331
15461.08 317
15462.26 278
15463.43 302
15464.61 335
15465.78 320
15466.96 337
15468.13 311
15469.31 314
15470.48 301
15471.66 333
15472.83 325
15474.01 300
15475.18 323
15476.36 340
15477.53 316
15478.71 292
15479.88 327
15481.06 286
15482.23 325
15483.41 313
15484.58 315
15485.76 297
15486.93 316
15488.11 334
15489.29 338
15490.46 314
15491.64 319
15492.81 301
15493.99 329
15495.16 326
15496.34 322
15497.52 320
15498.69 307
15499.87 311
15501.04 300
15502.22 309
15503.40 314
15504.57 336
15505.75 320
15506.92 314
15508.10 319
15509.28 330
15510.45 334
15511.63 329
15512.81 300
15513.98 296
15515.16 297
15516.34 309
15517.51 316
15518.69 319
15519.87 338
15521.04 304
15522.22 292
15523.40 302
15524.57 313
15525.75 328
15526.93 322
15528.11 304
15529.28 312
15530.46 285
15531.64 313
15532.81 308
15533.99 304
15535.17 341
15536.35 334
15537.52 352
15538.70 328
15539.88 326
15541.06 315
15542.23 278
15543.41 320
15544.59 335
15545.77 310
15546.95 308
15548.12 312
15549.30 332
15550.48 348
15551.66 317
15552.83 319
15554.01 329
15555.19 324
15556.37 336
15557.55 335
15558.73 320
15559.90 343
15561.08 332
15562.26 329
15563.44 340
15564.62 343
15565.80 323
15566.97 334
15568.15 356
15569.33 345
15570.51 345
15571.69 346
15572.87 330
15574.05 339
15575.23 363
15576.40 365
15577.58 340
15578.76 346
15579.94 334
15581.12 354
15582.30 368
15583.48 353
15584.66 361
15585.84 342
15587.02 359
15588.20 373
15589.38 343
15590.56 366
15591.73 352
15592.91 359
15594.09 356
15595.27 379
15596.45 376
15597.63 369
15598.81 372
15599.99 333
15601.17 366
15602.35 372
15603.53 375
15604.71 385
15605.89 391
15607.07 409
15608.25 402
15609.43 389
15610.61 395
15611.79 405
15612.97 399
15614.15 400
15615.33 420
15616.51 399
15617.69 411
15618.88 409
15620.06 407
15621.24 408
15622.42 428
15623.60 431
15624.78 431
15625.96 466
15627.14 461
15628.32 431
15629.50 429
15630.68 407
15631.86 434
15633.05 441
15634.23 483
15635.41 449
15636.59 424
15637.77 445
15638.95 458
15640.13 444
15641.31 468
15642.50 462
15643.68 449
15644.86 450
15646.04 439
15647.22 481
15648.40 434
15649.58 444
15650.77 477
15651.95 455
15653.13 443
15654.31 452
15655.49 464
15656.68 433
15657.86 465
15659.04 495
15660.22 462
15661.40 465
15662.59 446
15663.77 456
15664.95 438
15666.13 467
15667.32 476
15668.50 459
15669.68 438
15670.86 478
15672.05 456
15673.23 470
15674.41 444
15675.59 443
15676.78 451
15677.96 479
15679.14 464
15680.32 457
15681.51 465
15682.69 457
15683.87 468
15685.06 427
15686.24 455
15687.42 458
15688.61 435
15689.79 451
15690.97 438
15692.16 449
15693.34 440
15694.52 441
15695.71 498
15696.89 466
15698.07 476
15699.26 480
15700.44 490
15701.62 468
15702.81 465
15703.99 466
15705.17 439
15706.36 484
15707.54 479
15708.73 474
15709.91 438
15711.09 457
15712.28 475
15713.46 464
15714.65 440
15715.83 452
15717.02 469
15718.20 480
15719.38 474
15720.57 442
15721.75 500
15722.94 455
15724.12 463
15725.31 456
15726.49 481
15727.68 485
15728.86 459
15730.04 482
15731.23 431
15732.41 500
15733.60 477
15734.78 469
15735.97 515
15737.15 504
15738.34 480
15739.52 488
15740.71 489
15741.89 484
15743.08 496
15744.27 511
15745.45 494
15746.64 509
15747.82 500
15749.01 518
15750.19 501
15751.38 510
15752.56 517
15753.75 520
15754.93 560
15756.12 532
15757.31 549
15758.49 518
15759.68 518
15760.86 529
15762.05 536
15763.24 538
15764.42 547
15765.61 539
15766.79 533
15767.98 554
15769.17 517
15770.35 537
15771.54 530
15772.72 520
15773.91 493
15775.10 540
15776.28 523
15777.47 506
15778.66 515
15779.84 493
15781.03 491
15782.22 520
15783.40 506
15784.59 530
15785.78 532
15786.96 513
15788.15 523
15789.34 527
15790.53 511
15791.71 497
15792.90 537
15794.09 476
15795.27 476
15796.46 503
15797.65 500
15798.84 479
15800.02 466
15801.21 481
15802.40 476
15803.59 508
15804.77 470
15805.96 446
15807.15 455
15808.34 501
15809.52 473
15810.71 465
15811.90 455
15813.09 480
15814.28 442
15815.46 460
15816.65 441
15817.84 442
15819.03 464
15820.22 429
15821.40 455
15822.59 449
15823.78 443
15824.97 454
15826.16 459
15827.35 444
15828.53 429
15829.72 422
15830.91 453
15832.10 447
15833.29 460
15834.48 437
15835.67 487
15836.85 457
15838.04 463
15839.23 461
15840.42 421
15841.61 468
15842.80 481
15843.99 486
15845.18 448
15846.37 451
15847.55 458
15848.74 428
15849.93 472
15851.12 439
15852.31 437
15853.50 468
15854.69 461
15855.88 475
15857.07 448
15858.26 421
15859.45 424
15860.64 458
15861.83 465
15863.02 443
15864.21 468
15865.40 437
15866.59 473
15867.78 482
15868.97 467
15870.16 462
15871.35 419
15872.54 450
15873.73 452
15874.92 441
15876.11 427
15877.30 450
15878.49 434
15879.68 455
15880.87 463
15882.06 460
15883.25 451
15884.44 428
15885.63 453
15886.82 472
15888.01 438
15889.20 445
15890.39 473
15891.59 491
15892.78 478
15893.97 467
15895.16 472
15896.35 456
15897.54 486
15898.73 491
15899.92 479
15901.11 473
15902.30 470
15903.50 469
15904.69 464
15905.88 488
15907.07 510
15908.26 487
15909.45 519
15910.64 496
15911.84 488
15913.03 493
15914.22 482
15915.41 502
15916.60 512
15917.79 496
15918.99 478
15920.18 491
15921.37 468
15922.56 484
15923.75 494
15924.95 462
15926.14 483
15927.33 497
15928.52 460
15929.71 474
15930.91 467
15932.10 495
15933.29 483
15934.48 446
15935.68 459
15936.87 476
15938.06 459
15939.25 452
15940.45 463
15941.64 434
15942.83 441
15944.03 441
15945.22 474
15946.41 449
15947.60 445
15948.80 424
15949.99 407
15951.18 423
15952.38 420
15953.57 429
15954.76 411
15955.96 397
15957.15 391
15958.34 420
15959.54 399
15960.73 400
15961.92 416
15963.12 420
15964.31 398
15965.50 384
15966.70 386
15967.89 387
15969.08 384
15970.28 370
15971.47 394
15972.67 378
15973.86 386
15975.05 369
15976.25 372
15977.44 365
15978.64 354
15979.83 363
15981.02 390
15982.22 375
15983.41 374
15984.61 365
15985.80 351
15987.00 345
15988.19 366
15989.38 345
15990.58 356
15991.77 363
15992.97 357
15994.16 352
15995.36 326
15996.55 345
15997.75 338
15998.94 351
16000.14 330
16001.33 345
16002.53 340
16003.72 355
16004.92 349
16006.11 335
16007.31 345
16008.50 350
16009.70 336
16010.89 319
16012.09 326
16013.28 339
16014.48 326
16015.67 335
16016.87 328
16018.07 315
16019.26 350
16020.46 324
16021.65 363
16022.85 303
16024.04 307
16025.24 320
16026.44 348
16027.63 343
16028.83 298
16030.02 311
16031.22 325
16032.42 323
16033.61 291
16034.81 341
16036.00 329
16037.20 344
16038.40 306
16039.59 329
16040.79 308
16041.99 302
16043.18 312
16044.38 322
16045.58 315
16046.77 299
16047.97 315
16049.17 309
16050.36 313
16051.56 308
16052.76 303
16053.95 329
16055.15 304
16056.35 293
16057.54 302
16058.74 312
16059.94 298
16061.14 301
16062.33 296
16063.53 279
16064.73 295
16065.92 298
16067.12 295
16068.32 302
16069.52 298
16070.71 304
16071.91 293
16073.11 309
16074.31 291
16075.50 282
16076.70 296
16077.90 269
16079.10 278
16080.30 310
16081.49 326
16082.69 287
16083.89 269
16085.09 279
16086.29 283
16087.48 290
16088.68 283
16089.88 270
16091.08 295
16092.28 285
16093.48 265
16094.67 281
16095.87 279
16097.07 282
16098.27 264
16099.47 265
16100.67 303
16101.87 287
16103.06 264
16104.26 267
16105.46 258
16106.66 276
16107.86 287
16109.06 299
16110.26 269
16111.46 255
16112.66 282
16113.86 267
16115.05 264
16116.25 268
16117.45 268
16118.65 248
16119.85 276
16121.05 281
16122.25 263
16123.45 257
16124.65 250
16125.85 244
16127.05 260
16128.25 260
16129.45 251
16130.65 259
16131.85 257
16133.05 287
16134.25 265
16135.45 254
16136.65 277
16137.85 267
16139.05 265
16140.25 241
16141.45 266
16142.65 261
16143.85 247
16145.05 270
16146.25 275
16147.45 272
16148.65 261
16149.85 248
16151.05 279
16152.25 264
16153.45 246
16154.65 256
16155.85 269
16157.05 248
16158.25 247
16159.46 254
16160.66 258
16161.86 263
16163.06 269
16164.26 251
16165.46 237
16166.66 270
16167.86 231
16169.06 258
16170.27 237
16171.47 232
16172.67 245
16173.87 231
16175.07 225
16176.27 251
16177.47 288
16178.67 278
16179.88 261
16181.08 260
16182.28 223
16183.48 248
16184.68 249
16185.89 249
16187.09 239
16188.29 241
16189.49 233
16190.69 237
16191.90 250
16193.10 249
16194.30 257
16195.50 229
16196.70 234
16197.91 225
16199.11 234
16200.31 259
16201.51 225
16202.72 244
16203.92 228
16205.12 241
16206.32 264
16207.53 240
16208.73 240
16209.93 242
16211.13 227
16212.34 220
16213.54 215
16214.74 211
16215.95 229
16217.15 264
16218.35 244
16219.55 244
16220.76 238
16221.96 244
16223.16 250
16224.37 249
16225.57 239
16226.77 255
16227.98 255
16229.18 234
16230.38 238
16231.59 234
16232.79 234
16233.99 248
16235.20 239
16236.40 236
16237.61 216
16238.81 252
16240.01 241
16241.22 237
16242.42 245
16243.63 229
16244.83 243
16246.03 255
16247.24 258
16248.44 240
16249.65 255
16250.85 250
16252.05 237
16253.26 244
16254.46 242
16255.67 224
16256.87 251
16258.08 259
16259.28 250
16260.49 257
16261.69 255
16262.89 239
16264.10 231
16265.30 244
16266.51 244
16267.71 248
16268.92 240
16270.12 232
16271.33 257
16272.53 243
16273.74 251
16274.94 244
16276.15 257
16277.35 250
16278.56 237
16279.77 246
16280.97 266
16282.18 253
16283.38 237
16284.59 249
16285.79 247
16287.00 250
16288.20 248
16289.41 266
16290.61 271
16291.82 244
16293.03 262
16294.23 248
16295.44 241
16296.64 249
16297.85 229
16299.06 230
16300.26 240
16301.47 252
16302.67 222
16303.88 258
16305.09 238
16306.29 246
16307.50 247
16308.71 255
16309.91 250
16311.12 230
16312.33 264
16313.53 256
16314.74 248
16315.95 244
16317.15 276
16318.36 232
16319.57 249
16320.77 245
16321.98 223
16323.19 225
16324.39 241
16325.60 236
16326.81 233
16328.01 240
16329.22 253
16330.43 265
16331.64 252
16332.84 247
16334.05 247
16335.26 235
16336.47 240
16337.67 223
16338.88 209
16340.09 210
16341.30 231
16342.50 247
16343.71 238
16344.92 240
16346.13 233
16347.33 221
16348.54 220
16349.75 241
16350.96 226
16352.17 253
16353.37 218
16354.58 207
16355.79 226
16357.00 229
16358.21 235
16359.41 222
16360.62 238
16361.83 247
16363.04 238
16364.25 217
16365.46 215
16366.67 238
16367.87 233
16369.08 210
16370.29 207
16371.50 232
16372.71 219
16373.92 226
16375.13 215
16376.34 233
16377.54 215
16378.75 215
16379.96 218
16381.17 223
16382.38 231
16383.59 226
16384.80 225
16386.01 210
16387.22 234
16388.43 234
16389.64 220
16390.85 206
16392.05 218
16393.26 228
16394.47 205
16395.68 234
16396.89 227
16398.10 236
16399.31 210
16400.52 207
16401.73 211
16402.94 228
16404.15 215
16405.36 217
16406.57 247
16407.78 223
16408.99 226
16410.20 227
16411.41 227
16412.62 205
16413.83 217
16415.04 238
16416.25 218
16417.46 238
16418.67 210
16419.88 217
16421.10 192
16422.31 207
16423.52 224
16424.73 204
16425.94 213
16427.15 215
16428.36 224
16429.57 230
16430.78 220
16431.99 210
16433.20 224
16434.41 221
16435.63 229
16436.84 205
16438.05 218
16439.26 230
16440.47 213
16441.68 207
16442.89 220
16444.10 221
16445.32 220
16446.53 197
16447.74 217
16448.95 223
16450.16 217
16451.37 216
16452.59 206
16453.80 224
16455.01 231
16456.22 203
16457.43 187
16458.64 202
16459.86 220
16461.07 222
16462.28 207
16463.49 195
16464.70 207
16465.92 198
16467.13 197
16468.34 219
16469.55 226
16470.77 236
16471.98 232
16473.19 216
16474.40 215
16475.62 213
16476.83 224
16478.04 203
16479.25 193
16480.47 210
16481.68 221
16482.89 211
16484.11 209
16485.32 213
16486.53 213
16487.74 210
16488.96 198
16490.17 212
16491.38 216
16492.60 237
16493.81 200
16495.02 196
16496.24 209
16497.45 214
16498.66 201
16499.88 220
16501.09 229
16502.30 208
16503.52 208
16504.73 198
16505.94 216
16507.16 224
16508.37 206
16509.59 218
16510.80 217
16512.01 222
16513.23 190
16514.44 208
16515.66 219
16516.87 210
16518.08 195
16519.30 190
16520.51 215
16521.73 215
16522.94 221
16524.16 227
16525.37 218
16526.58 214
16527.80 202
16529.01 209
16530.23 212
16531.44 192
16532.66 222
16533.87 193
16535.09 212
16536.30 229
16537.52 227
16538.73 212
16539.95 223
16541.16 201
16542.38 219
16543.59 197
16544.81 217
16546.02 223
16547.24 221
16548.45 233
16549.67 212
16550.88 227
16552.10 232
16553.31 211
16554.53 207
16555.74 217
16556.96 216
16558.18 212
16559.39 232
16560.61 222
16561.82 231
16563.04 211
16564.25 227
16565.47 237
16566.69 224
16567.90 218
16569.12 213
16570.33 224
16571.55 241
16572.77 234
16573.98 220
16575.20 223
16576.41 201
16577.63 215
16578.85 235
16580.06 239
16581.28 242
16582.50 222
16583.71 213
16584.93 229
16586.15 224
16587.36 224
16588.58 218
16589.80 231
16591.01 225
16592.23 232
16593.45 243
16594.66 218
16595.88 239
16597.10 202
16598.32 210
16599.53 206
16600.75 216
16601.97 206
16603.18 213
16604.40 214
16605.62 217
16606.84 196
16608.05 199
16609.27 206
16610.49 217
16611.71 207
16612.92 228
16614.14 228
16615.36 229
16616.58 184
16617.79 183
16619.01 196
16620.23 203
16621.45 215
16622.67 218
16623.88 222
16625.10 219
16626.32 195
16627.54 212
16628.76 200
16629.97 224
16631.19 217
16632.41 226
16633.63 188
16634.85 220
16636.07 190
16637.29 225
16638.50 225
16639.72 214
16640.94 203
16642.16 197
16643.38 199
16644.60 222
16645.82 194
16647.03 227
16648.25 206
16649.47 214
16650.69 213
16651.91 200
16653.13 204
16654.35 212
16655.57 204
16656.79 208
16658.01 211
16659.23 210
16660.45 204
16661.66 205
16662.88 189
16664.10 215
16665.32 229
16666.54 195
16667.76 208
16668.98 214
16670.20 208
16671.42 189
16672.64 179
16673.86 193
16675.08 202
16676.30 192
16677.52 185
16678.74 203
16679.96 219
16681.18 201
16682.40 192
16683.62 188
16684.84 202
16686.06 204
16687.28 193
16688.50 195
16689.72 203
16690.94 209
16692.16 200
16693.39 197
16694.61 177
16695.83 209
16697.05 205
16698.27 223
16699.49 192
16700.71 183
16701.93 183
16703.15 205
16704.37 181
16705.59 223
16706.81 205
16708.04 197
16709.26 205
16710.48 196
16711.70 204
16712.92 195
16714.14 186
16715.36 201
16716.58 183
16717.81 197
16719.03 187
16720.25 205
16721.47 201
16722.69 181
16723.91 195
16725.14 196
16726.36 192
16727.58 200
16728.80 207
16730.02 210
16731.24 193
16732.47 174
16733.69 194
16734.91 202
16736.13 174
16737.36 188
16738.58 186
16739.80 189
16741.02 202
16742.24 193
16743.47 194
16744.69 192
16745.91 197
16747.13 184
16748.36 183
16749.58 177
16750.80 207
16752.02 205
16753.25 202
16754.47 180
16755.69 196
16756.92 208
16758.14 196
16759.36 203
16760.59 189
16761.81 186
16763.03 176
16764.25 191
16765.48 196
16766.70 196
16767.92 192
16769.15 211
16770.37 193
16771.59 174
16772.82 171
16774.04 180
16775.27 197
16776.49 200
16777.71 193
16778.94 173
16780.16 198
16781.38 189
16782.61 176
16783.83 173
16785.06 179
16786.28 203
16787.50 182
16788.73 186
16789.95 200
16791.18 188
16792.40 187
16793.62 171
16794.85 194
16796.07 185
16797.30 161
16798.52 163
16799.75 173
16800.97 184
16802.19 173
16803.42 199
16804.64 188
16805.87 202
16807.09 180
16808.32 186
16809.54 177
16810.77 202
16811.99 158
16813.22 183
16814.44 172
16815.67 201
16816.89 177
16818.12 192
16819.34 179
16820.57 171
16821.79 175
16823.02 185
16824.24 176
16825.47 201
16826.70 188
16827.92 187
16829.15 202
16830.37 196
16831.60 183
16832.82 173
16834.05 197
16835.27 198
16836.50 201
16837.73 204
16838.95 215
16840.18 221
16841.40 211
16842.63 206
16843.86 204
16845.08 195
16846.31 197
16847.53 206
16848.76 221
16849.99 201
16851.21 209
16852.44 202
16853.67 211
16854.89 212
16856.12 200
16857.35 186
16858.57 205
16859.80 244
16861.03 223
16862.25 230
16863.48 222
16864.71 224
16865.93 233
16867.16 209
16868.39 221
16869.61 231
16870.84 215
16872.07 205
16873.30 210
16874.52 233
16875.75 242
16876.98 218
16878.20 218
16879.43 239
16880.66 229
16881.89 237
16883.11 213
16884.34 223
16885.57 226
16886.80 237
16888.02 241
16889.25 227
16890.48 238
16891.71 247
16892.94 243
16894.16 242
16895.39 245
16896.62 228
16897.85 253
16899.08 251
16900.30 234
16901.53 227
16902.76 228
16903.99 219
16905.22 238
16906.45 220
16907.67 220
16908.90 222
16910.13 233
16911.36 226
16912.59 209
16913.82 252
16915.04 219
16916.27 242
16917.50 231
16918.73 226
16919.96 232
16921.19 218
16922.42 205
16923.65 226
16924.88 222
16926.10 206
16927.33 223
16928.56 216
16929.79 217
16931.02 211
16932.25 215
16933.48 226
16934.71 237
16935.94 225
16937.17 210
16938.40 215
16939.63 227
16940.86 213
16942.09 246
16943.32 215
16944.55 230
16945.78 209
16947.01 221
16948.24 234
16949.47 223
16950.70 219
16951.93 223
16953.16 209
16954.39 234
16955.62 241
16956.85 215
16958.08 207
16959.31 206
16960.54 225
16961.77 247
16963.00 229
16964.23 207
16965.46 221
16966.69 215
16967.92 210
16969.15 225
16970.38 212
16971.61 219
16972.84 232
16974.07 205
16975.30 224
16976.54 198
16977.77 213
16979.00 195
16980.23 199
16981.46 207
16982.69 202
16983.92 254
16985.15 213
16986.38 192
16987.62 196
16988.85 191
16990.08 211
16991.31 166
16992.54 206
16993.77 191
16995.00 199
16996.24 206
16997.47 212
16998.70 199
16999.93 201
17001.16 209
17002.39 209
17003.63 181
17004.86 187
17006.09 203
17007.32 218
17008.55 212
17009.79 193
17011.02 212
17012.25 199
17013.48 205
17014.72 187
17015.95 183
17017.18 184
17018.41 198
17019.64 210
17020.88 215
17022.11 191
17023.34 198
17024.58 200
17025.81 203
17027.04 187
17028.27 174
17029.51 197
17030.74 182
17031.97 193
17033.21 188
17034.44 199
17035.67 195
17036.90 184
17038.14 195
17039.37 179
17040.60 194
17041.84 180
17043.07 195
17044.30 197
17045.54 215
17046.77 202
17048.00 179
17049.24 209
17050.47 192
17051.70 199
17052.94 205
17054.17 191
17055.41 210
17056.64 204
17057.87 206
17059.11 176
17060.34 171
17061.58 195
17062.81 178
17064.04 199
17065.28 172
17066.51 183
17067.75 172
17068.98 192
17070.21 172
17071.45 183
17072.68 188
17073.92 196
17075.15 196
17076.39 180
17077.62 182
17078.86 172
17080.09 186
17081.33 196
17082.56 190
17083.80 203
17085.03 187
17086.26 185
17087.50 170
17088.73 192
17089.97 177
17091.20 193
17092.44 174
17093.68 174
17094.91 182
17096.15 163
17097.38 162
17098.62 194
17099.85 185
17101.09 183
17102.32 172
17103.56 166
17104.79 184
17106.03 180
17107.26 178
17108.50 188
17109.74 185
17110.97 191
17112.21 177
17113.44 171
17114.68 161
17115.92 164
17117.15 159
17118.39 170
17119.62 198
17120.86 158
17122.10 180
17123.33 179
17124.57 173
17125.80 183
17127.04 179
17128.28 162
17129.51 149
17130.75 173
17131.99 179
17133.22 185
17134.46 174
17135.70 185
17136.93 161
17138.17 153
17139.41 172
17140.64 178
17141.88 190
17143.12 158
17144.35 156
17145.59 164
17146.83 176
17148.07 176
17149.30 164
17150.54 175
17151.78 160
17153.02 174
17154.25 165
17155.49 160
17156.73 157
17157.96 160
17159.20 168
17160.44 164
17161.68 160
17162.92 159
17164.15 181
17165.39 167
17166.63 157
17167.87 175
17169.10 172
17170.34 173
17171.58 170
17172.82 171
17174.06 156
17175.29 164
17176.53 171
17177.77 163
17179.01 183
17180.25 179
17181.49 157
17182.72 147
17183.96 159
17185.20 154
17186.44 172
17187.68 157
17188.92 153
17190.15 152
17191.39 144
17192.63 156
17193.87 158
17195.11 150
17196.35 146
17197.59 174
17198.83 169
17200.07 131
17201.30 154
17202.54 146
17203.78 152
17205.02 141
17206.26 180
17207.50 148
17208.74 139
17209.98 147
17211.22 164
17212.46 154
17213.70 151
17214.94 150
17216.18 155
17217.42 156
17218.66 145
17219.90 163
17221.14 155
17222.38 164
17223.62 144
17224.86 169
17226.10 155
17227.34 155
17228.58 161
17229.82 148
17231.06 135
17232.30 145
17233.54 163
17234.78 167
17236.02 148
17237.26 157
17238.50 150
17239.74 147
17240.98 177
17242.22 158
17243.46 148
17244.70 127
17245.94 133
17247.18 166
17248.42 166
17249.66 171
17250.90 137
17252.14 153
17253.39 155
17254.63 137
17255.87 151
17257.11 154
17258.35 136
17259.59 147
17260.83 129
17262.07 147
17263.31 167
17264.56 144
17265.80 160
17267.04 152
17268.28 139
17269.52 151
17270.76 143
17272.00 155
17273.25 146
17274.49 136
17275.73 154
17276.97 159
17278.21 141
17279.45 148
17280.70 150
17281.94 134
17283.18 141
17284.42 131
17285.66 141
17286.91 143
17288.15 143
17289.39 143
17290.63 140
17291.88 147
17293.12 160
17294.36 159
17295.60 147
17296.85 121
17298.09 140
17299.33 142
17300.57 159
17301.82 137
17303.06 146
17304.30 132
17305.54 153
17306.79 164
17308.03 141
17309.27 133
17310.52 125
17311.76 128
17313.00 142
17314.25 144
17315.49 147
17316.73 155
17317.97 161
17319.22 155
17320.46 147
17321.71 146
17322.95 146
17324.19 160
17325.44 148
17326.68 150
17327.92 151
17329.17 158
17330.41 149
17331.65 148
17332.90 147
17334.14 141
17335.39 146
17336.63 167
17337.87 163
17339.12 148
17340.36 167
17341.61 151
17342.85 145
17344.09 152
17345.34 159
17346.58 154
17347.83 130
17349.07 129
17350.32 146
17351.56 151
17352.80 142
17354.05 158
17355.29 145
17356.54 146
17357.78 144
17359.03 143
17360.27 123
17361.52 141
17362.76 145
17364.01 153
17365.25 138
17366.50 154
17367.74 149
17368.99 159
17370.23 135
17371.48 150
17372.72 152
17373.97 152
17375.21 160
17376.46 138
17377.70 133
17378.95 148
17380.19 132
17381.44 140
17382.69 143
17383.93 146
17385.18 142
17386.42 147
17387.67 139
17388.91 147
17390.16 132
17391.41 148
17392.65 156
17393.90 152
17395.14 135
17396.39 141
17397.64 123
17398.88 144
17400.13 126
17401.37 139
17402.62 147
17403.87 142
17405.11 138
17406.36 147
17407.61 142
17408.85 148
17410.10 137
17411.35 138
17412.59 148
17413.84 145
17415.09 134
17416.33 131
17417.58 137
17418.83 130
17420.07 152
17421.32 151
17422.57 146
17423.82 121
17425.06 130
17426.31 146
17427.56 142
17428.80 144
17430.05 133
17431.30 143
17432.55 135
17433.79 135
17435.04 142
17436.29 133
17437.54 132
17438.78 144
17440.03 150
17441.28 147
17442.53 159
17443.77 128
17445.02 128
17446.27 136
17447.52 134
17448.77 150
17450.01 142
17451.26 157
17452.51 141
17453.76 141
17455.01 132
17456.25 147
17457.50 142
17458.75 137
17460.00 157
17461.25 131
17462.50 161
17463.74 151
17464.99 135
17466.24 146
17467.49 152
17468.74 157
17469.99 127
17471.24 133
17472.49 149
17473.73 149
17474.98 145
17476.23 154
17477.48 147
17478.73 144
17479.98 139
17481.23 147
17482.48 117
17483.73 151
17484.98 155
17486.23 139
17487.47 133
17488.72 155
17489.97 143
17491.22 142
17492.47 136
17493.72 142
17494.97 135
17496.22 153
17497.47 142
17498.72 128
17499.97 150
17501.22 163
17502.47 167
17503.72 161
17504.97 151
17506.22 143
17507.47 158
17508.72 146
17509.97 144
17511.22 153
17512.47 140
17513.72 155
17514.97 148
17516.22 151
17517.47 161
17518.72 164
17519.97 155
17521.22 150
17522.47 167
17523.72 152
17524.98 156
17526.23 140
17527.48 153
17528.73 165
17529.98 163
17531.23 181
17532.48 166
17533.73 138
17534.98 180
17536.23 160
17537.48 180
17538.74 173
17539.99 180
17541.24 159
17542.49 164
17543.74 158
17544.99 150
17546.24 156
17547.50 166
17548.75 166
17550.00 152
17551.25 161
17552.50 157
17553.75 149
17555.01 169
17556.26 164
17557.51 150
17558.76 173
17560.01 154
17561.26 155
17562.52 144
17563.77 136
17565.02 152
17566.27 153
17567.53 143
17568.78 164
17570.03 151
17571.28 163
17572.53 170
17573.79 155
17575.04 156
17576.29 145
17577.54 165
17578.80 160
17580.05 169
17581.30 162
17582.56 171
17583.81 153
17585.06 162
17586.31 165
17587.57 174
17588.82 166
17590.07 135
17591.33 180
17592.58 140
17593.83 170
17595.08 164
17596.34 171
17597.59 163
17598.84 159
17600.10 156
17601.35 179
17602.61 163
17603.86 157
17605.11 154
17606.37 178
17607.62 165
17608.87 160
17610.13 143
17611.38 190
17612.63 161
17613.89 168
17615.14 187
17616.40 174
17617.65 183
17618.90 178
17620.16 179
17621.41 166
17622.67 164
17623.92 170
17625.17 175
17626.43 177
17627.68 166
17628.94 179
17630.19 182
17631.45 177
17632.70 175
17633.96 185
17635.21 181
17636.47 193
17637.72 178
17638.97 191
17640.23 156
17641.48 183
17642.74 184
17643.99 181
17645.25 171
17646.50 196
17647.76 174
17649.01 190
17650.27 175
17651.52 177
17652.78 175
17654.04 183
17655.29 198
17656.55 161
17657.80 201
17659.06 180
17660.31 182
17661.57 157
17662.82 175
17664.08 172
17665.33 176
17666.59 191
17667.85 168
17669.10 168
17670.36 166
17671.61 183
17672.87 173
17674.13 187
17675.38 180
17676.64 184
17677.89 188
17679.15 189
17680.41 181
17681.66 171
17682.92 174
17684.18 185
17685.43 172
17686.69 174
17687.95 174
17689.20 178
17690.46 171
17691.71 149
17692.97 151
17694.23 177
17695.49 180
17696.74 146
17698.00 164
17699.26 187
17700.51 172
17701.77 156
17703.03 148
17704.28 156
17705.54 171
17706.80 150
17708.06 143
17709.31 150
17710.57 166
17711.83 176
17713.08 164
17714.34 158
17715.60 165
17716.86 178
17718.11 162
17719.37 179
17720.63 172
17721.89 166
17723.15 163
17724.40 149
17725.66 151
17726.92 137
17728.18 150
17729.43 191
17730.69 180
17731.95 161
17733.21 169
17734.47 164
17735.73 161
17736.98 145
17738.24 155
17739.50 149
17740.76 155
17742.02 157
17743.28 167
17744.53 175
17745.79 156
17747.05 153
17748.31 147
17749.57 182
17750.83 160
17752.09 161
17753.34 130
17754.60 150
17755.86 142
17757.12 158
17758.38 167
17759.64 133
17760.90 149
17762.16 146
17763.42 151
17764.68 151
17765.94 172
17767.19 151
17768.45 175
17769.71 159
17770.97 134
17772.23 137
17773.49 172
17774.75 150
17776.01 165
17777.27 127
17778.53 143
17779.79 141
17781.05 140
17782.31 147
17783.57 142
17784.83 165
17786.09 138
17787.35 178
17788.61 148
17789.87 151
17791.13 162
17792.39 150
17793.65 144
17794.91 137
17796.17 142
17797.43 149
17798.69 144
17799.95 146
17801.21 155
17802.47 139
17803.73 155
17805.00 134
17806.26 141
17807.52 135
17808.78 129
17810.04 155
17811.30 134
17812.56 125
17813.82 158
17815.08 151
17816.34 140
17817.60 136
17818.87 136
17820.13 146
17821.39 131
17822.65 145
17823.91 133
17825.17 145
17826.43 129
17827.69 125
17828.96 133
17830.22 134
17831.48 132
17832.74 136
17834.00 139
17835.26 126
17836.53 153
17837.79 144
17839.05 139
17840.31 129
17841.57 156
17842.84 144
17844.10 155
17845.36 135
17846.62 130
17847.88 141
17849.15 139
17850.41 127
17851.67 123
17852.93 151
17854.20 148
17855.46 131
17856.72 116
17857.98 133
17859.25 135
17860.51 142
17861.77 120
17863.03 132
17864.30 129
17865.56 131
17866.82 127
17868.09 127
17869.35 116
17870.61 141
17871.87 139
17873.14 138
17874.40 123
17875.66 134
17876.93 139
17878.19 126
17879.45 132
17880.72 131
17881.98 142
17883.24 127
17884.51 135
17885.77 122
17887.03 122
17888.30 102
17889.56 149
17890.83 137
17892.09 127
17893.35 130
17894.62 153
17895.88 140
17897.14 144
17898.41 139
17899.67 140
17900.94 130
17902.20 130
17903.46 126
17904.73 121
17905.99 120
17907.26 100
17908.52 124
17909.79 128
17911.05 119
17912.32 116
17913.58 137
17914.84 152
17916.11 106
17917.37 134
17918.64 132
17919.90 135
17921.17 107
17922.43 124
17923.70 133
17924.96 136
17926.23 115
17927.49 136
17928.76 149
17930.02 130
17931.29 120
17932.55 121
17933.82 119
17935.08 121
17936.35 135
17937.61 124
17938.88 120
17940.14 117
17941.41 128
17942.68 134
17943.94 125
17945.21 106
17946.47 123
17947.74 118
17949.00 130
17950.27 124
17951.54 139
17952.80 106
17954.07 108
17955.33 131
17956.60 139
17957.87 156
17959.13 139
17960.40 146
17961.66 151
17962.93 133
17964.20 104
17965.46 142
17966.73 123
17968.00 107
17969.26 112
17970.53 130
17971.80 117
17973.06 108
17974.33 120
17975.60 107
17976.86 121
17978.13 120
17979.40 140
17980.66 128
17981.93 126
17983.20 121
17984.46 130
17985.73 125
17987.00 117
17988.26 131
17989.53 116
17990.80 129
17992.07 125
17993.33 136
17994.60 120
17995.87 139
17997.14 130
17998.40 139
17999.67 132
18000.94 120
18002.21 115
18003.47 123
18004.74 119
18006.01 120
18007.28 124
18008.55 121
18009.81 127
18011.08 126
18012.35 130
18013.62 121
18014.89 117
18016.15 126
18017.42 131
18018.69 103
18019.96 122
18021.23 126
18022.49 129
18023.76 108
18025.03 99
18026.30 107
18027.57 109
18028.84 112
18030.11 130
18031.37 135
18032.64 136
18033.91 116
18035.18 130
18036.45 138
18037.72 136
18038.99 146
18040.26 110
18041.53 129
18042.79 129
18044.06 126
18045.33 120
18046.60 112
18047.87 124
18049.14 126
18050.41 119
18051.68 125
18052.95 136
18054.22 126
18055.49 120
18056.76 128
18058.03 110
18059.30 122
18060.57 138
18061.84 115
18063.11 128
18064.38 119
18065.65 117
18066.92 121
18068.19 125
18069.46 138
18070.73 134
18072.00 148
18073.27 140
18074.54 140
18075.81 134
18077.08 143
18078.35 124
18079.62 135
18080.89 129
18082.16 128
18083.43 128
18084.70 133
18085.97 133
18087.24 123
18088.51 145
18089.78 134
18091.05 119
18092.32 124
18093.59 124
18094.87 113
18096.14 119
18097.41 127
18098.68 137
18099.95 105
18101.22 121
18102.49 127
18103.76 118
18105.03 131
18106.31 100
18107.58 137
18108.85 145
18110.12 127
18111.39 132
18112.66 114
18113.93 123
18115.21 127
18116.48 132
18117.75 146
18119.02 134
18120.29 134
18121.56 137
18122.84 135
18124.11 113
18125.38 135
18126.65 119
18127.92 111
18129.20 111
18130.47 129
18131.74 128
18133.01 117
18134.29 119
18135.56 119
18136.83 122
18138.10 116
18139.38 131
18140.65 124
18141.92 129
18143.19 145
18144.47 121
18145.74 116
18147.01 108
18148.28 131
18149.56 145
18150.83 116
18152.10 123
18153.38 129
18154.65 130
18155.92 113
18157.19 135
18158.47 121
18159.74 120
18161.01 120
18162.29 119
18163.56 126
18164.83 110
18166.11 118
18167.38 144
18168.65 124
18169.93 122
18171.20 129
18172.48 132
18173.75 115
18175.02 153
18176.30 93
18177.57 130
18178.84 131
18180.12 147
18181.39 124
18182.67 133
18183.94 127
18185.21 115
18186.49 155
18187.76 124
18189.04 105
18190.31 108
18191.59 128
18192.86 139
18194.13 141
18195.41 124
18196.68 131
18197.96 126
18199.23 105
18200.51 114
18201.78 116
18203.06 129
18204.33 137
18205.61 128
18206.88 131
18208.16 134
18209.43 134
18210.71 133
18211.98 118
18213.26 136
18214.53 132
18215.81 139
18217.08 145
18218.36 111
18219.63 115
18220.91 142
18222.18 136
18223.46 132
18224.73 136
18226.01 140
18227.28 123
18228.56 131
18229.84 136
18231.11 136
18232.39 137
18233.66 102
18234.94 125
18236.21 124
18237.49 138
18238.77 109
18240.04 126
18241.32 126
18242.59 138
18243.87 131
18245.15 126
18246.42 121
18247.70 105
18248.98 130
18250.25 130
18251.53 125
18252.81 139
18254.08 117
18255.36 124
18256.63 134
18257.91 117
18259.19 120
18260.46 114
18261.74 131
18263.02 127
18264.30 122
18265.57 109
18266.85 119
18268.13 123
18269.40 119
18270.68 118
18271.96 136
18273.23 113
18274.51 107
18275.79 119
18277.07 120
18278.34 110
18279.62 123
18280.90 112
18282.18 110
18283.45 122
18284.73 113
18286.01 120
18287.29 126
18288.56 120
18289.84 126
18291.12 119
18292.40 122
18293.68 123
18294.95 109
18296.23 120
18297.51 135
18298.79 116
18300.07 117
18301.34 140
18302.62 121
18303.90 112
18305.18 127
18306.46 133
18307.74 137
18309.01 140
18310.29 121
18311.57 129
18312.85 116
18314.13 125
18315.41 118
18316.69 132
18317.96 139
18319.24 128
18320.52 125
18321.80 125
18323.08 121
18324.36 115
18325.64 124
18326.92 147
18328.20 134
18329.47 156
18330.75 142
18332.03 141
18333.31 150
18334.59 125
18335.87 133
18337.15 126
18338.43 134
18339.71 144
18340.99 136
18342.27 129
18343.55 135
18344.83 135
18346.11 129
18347.39 130
18348.67 127
18349.95 133
18351.23 134
18352.51 120
18353.79 125
18355.07 118
18356.35 121
18357.63 137
18358.91 127
18360.19 118
18361.47 130
18362.75 123
18364.03 112
18365.31 126
18366.59 140
18367.87 133
18369.15 126
18370.43 106
18371.71 122
18372.99 125
18374.27 117
18375.55 128
18376.83 122
18378.12 124
18379.40 119
18380.68 102
18381.96 127
18383.24 126
18384.52 122
18385.80 124
18387.08 109
18388.36 135
18389.65 126
18390.93 129
18392.21 121
18393.49 125
18394.77 116
18396.05 130
18397.33 116
18398.62 106
18399.90 124
18401.18 107
18402.46 129
18403.74 133
18405.02 125
18406.31 127
18407.59 114
18408.87 116
18410.15 103
18411.43 121
18412.72 129
18414.00 128
18415.28 120
18416.56 119
18417.84 139
18419.13 123
18420.41 126
18421.69 109
18422.97 128
18424.26 119
18425.54 128
18426.82 148
18428.10 139
18429.39 126
18430.67 114
18431.95 128
18433.23 112
18434.52 139
18435.80 141
18437.08 109
18438.37 128
18439.65 122
18440.93 121
18442.22 119
18443.50 131
18444.78 119
18446.06 137
18447.35 109
18448.63 113
18449.91 137
18451.20 134
18452.48 111
18453.76 120
18455.05 108
18456.33 129
18457.62 117
18458.90 137
18460.18 130
18461.47 123
18462.75 131
18464.03 126
18465.32 140
18466.60 130
18467.89 134
18469.17 112
18470.45 112
18471.74 131
18473.02 121
18474.31 125
18475.59 122
18476.88 116
18478.16 119
18479.44 117
18480.73 123
18482.01 121
18483.30 96
18484.58 133
18485.87 125
18487.15 129
18488.44 109
18489.72 118
18491.01 136
18492.29 122
18493.58 138
18494.86 123
18496.15 128
18497.43 135
18498.72 131
18500.00 135
18501.29 129
18502.57 115
18503.86 147
18505.14 116
18506.43 139
18507.71 121
18509.00 130
18510.28 126
18511.57 133
18512.85 133
18514.14 121
18515.42 132
18516.71 137
18518.00 139
18519.28 113
18520.57 111
18521.85 106
18523.14 138
18524.43 139
18525.71 116
18527.00 106
18528.28 107
18529.57 110
18530.86 100
18532.14 126
18533.43 113
18534.71 124
18536.00 120
18537.29 115
18538.57 103
18539.86 130
18541.15 105
18542.43 145
18543.72 113
18545.01 134
18546.29 137
18547.58 125
18548.87 122
18550.15 104
18551.44 110
18552.73 126
18554.01 130
18555.30 141
18556.59 118
18557.88 117
18559.16 128
18560.45 114
18561.74 131
18563.02 115
18564.31 126
18565.60 122
18566.89 137
18568.17 123
18569.46 125
18570.75 143
18572.04 107
18573.32 121
18574.61 107
18575.90 120
18577.19 120
18578.48 115
18579.76 117
18581.05 124
18582.34 111
18583.63 121
18584.92 103
18586.20 106
18587.49 108
18588.78 126
18590.07 102
18591.36 130
18592.64 112
18593.93 115
18595.22 131
18596.51 131
18597.80 119
18599.09 127
18600.38 136
18601.66 99
18602.95 125
18604.24 123
18605.53 116
18606.82 124
18608.11 137
18609.40 147
18610.69 120
18611.98 121
18613.26 131
18614.55 129
18615.84 122
18617.13 129
18618.42 113
18619.71 144
18621.00 118
18622.29 113
18623.58 113
18624.87 136
18626.16 124
18627.45 113
18628.74 113
18630.03 135
18631.32 113
18632.61 125
18633.89 114
18635.18 112
18636.47 118
18637.76 112
18639.05 146
18640.34 122
18641.63 129
18642.92 122
18644.21 129
18645.50 110
18646.79 136
18648.09 125
18649.38 120
18650.67 115
18651.96 120
18653.25 118
18654.54 104
18655.83 117
18657.12 107
18658.41 137
18659.70 109
18660.99 122
18662.28 119
18663.57 144
18664.86 119
18666.15 117
18667.44 108
18668.74 113
18670.03 107
18671.32 123
18672.61 95
18673.90 120
18675.19 115
18676.48 106
18677.77 135
18679.06 109
18680.36 119
18681.65 115
18682.94 130
18684.23 105
18685.52 110
18686.81 119
18688.11 130
18689.40 115
18690.69 122
18691.98 98
18693.27 120
18694.56 109
18695.86 104
18697.15 112
18698.44 102
18699.73 122
18701.02 110
18702.32 146
18703.61 118
18704.90 110
18706.19 127
18707.48 122
18708.78 113
18710.07 107
18711.36 106
18712.65 100
18713.95 121
18715.24 117
18716.53 121
18717.83 108
18719.12 128
18720.41 115
18721.70 106
18723.00 109
18724.29 97
18725.58 106
18726.87 129
18728.17 121
18729.46 123
18730.75 116
18732.05 116
18733.34 105
18734.63 104
18735.93 104
18737.22 103
18738.51 120
18739.81 116
18741.10 115
18742.39 117
18743.69 124
18744.98 107
18746.27 117
18747.57 119
18748.86 112
18750.16 123
18751.45 107
18752.74 107
18754.04 114
18755.33 129
18756.63 109
18757.92 119
18759.21 100
18760.51 123
18761.80 100
18763.10 105
18764.39 123
18765.69 111
18766.98 109
18768.27 114
18769.57 109
18770.86 108
18772.16 101
18773.45 107
18774.75 119
18776.04 109
18777.34 112
18778.63 97
18779.93 121
18781.22 113
18782.52 123
18783.81 115
18785.11 120
18786.40 94
18787.70 102
18788.99 114
18790.29 106
18791.58 116
18792.88 107
18794.17 117
18795.47 109
18796.76 114
18798.06 99
18799.35 113
18800.65 115
18801.94 116
18803.24 102
18804.54 104
18805.83 118
18807.13 124
18808.42 108
18809.72 119
18811.01 131
18812.31 122
18813.61 109
18814.90 95
18816.20 116
18817.49 115
18818.79 123
18820.09 103
18821.38 109
18822.68 111
18823.98 112
18825.27 96
18826.57 113
18827.87 111
18829.16 127
18830.46 98
18831.75 103
18833.05 110
18834.35 97
18835.64 117
18836.94 107
18838.24 119
18839.54 103
18840.83 104
18842.13 107
18843.43 108
18844.72 122
18846.02 120
18847.32 112
18848.61 111
18849.91 141
18851.21 113
18852.51 111
18853.80 106
18855.10 107
18856.40 116
18857.70 129
18858.99 120
18860.29 114
18861.59 116
18862.89 119
18864.18 96
18865.48 102
18866.78 102
18868.08 121
18869.38 121
18870.67 124
18871.97 99
18873.27 97
18874.57 118
18875.87 112
18877.16 102
18878.46 88
18879.76 117
18881.06 115
18882.36 108
18883.66 124
18884.95 109
18886.25 99
18887.55 106
18888.85 120
18890.15 114
18891.45 117
18892.75 109
18894.04 118
18895.34 100
18896.64 103
18897.94 111
18899.24 112
18900.54 111
18901.84 126
18903.14 114
18904.44 116
18905.74 103
18907.03 122
18908.33 109
18909.63 122
18910.93 118
18912.23 121
18913.53 110
18914.83 100
18916.13 110
18917.43 86
18918.73 116
18920.03 127
18921.33 102
18922.63 101
18923.93 117
18925.23 104
18926.53 103
18927.83 117
18929.13 105
18930.43 105
18931.73 87
18933.03 112
18934.33 115
18935.63 116
18936.93 119
18938.23 97
18939.53 103
18940.83 112
18942.13 110
18943.43 98
18944.73 102
18946.03 108
18947.33 116
18948.63 106
18949.93 113
18951.23 104
18952.53 110
18953.84 106
18955.14 113
18956.44 110
18957.74 114
18959.04 122
18960.34 103
18961.64 103
18962.94 127
18964.24 98
18965.54 100
18966.85 103
18968.15 113
18969.45 91
18970.75 115
18972.05 117
18973.35 110
18974.65 117
18975.96 108
18977.26 96
18978.56 104
18979.86 124
18981.16 121
18982.46 117
18983.77 96
18985.07 99
18986.37 89
18987.67 110
18988.97 98
18990.28 108
18991.58 106
18992.88 108
18994.18 114
18995.49 107
18996.79 109
18998.09 100
18999.39 114
19000.69 86
19002.00 118
19003.30 112
19004.60 112
19005.90 109
19007.21 118
19008.51 87
19009.81 106
19011.12 116
19012.42 111
19013.72 106
19015.02 114
19016.33 101
19017.63 116
19018.93 113
19020.24 110
19021.54 120
19022.84 107
19024.15 93
19025.45 111
19026.75 108
19028.06 93
19029.36 113
19030.66 108
19031.97 108
19033.27 103
19034.57 121
19035.88 109
19037.18 95
19038.48 120
19039.79 104
19041.09 121
19042.40 108
19043.70 111
19045.00 99
19046.31 128
19047.61 111
19048.92 118
19050.22 109
19051.52 115
19052.83 116
19054.13 123
19055.44 120
19056.74 104
19058.05 98
19059.35 113
19060.65 115
19061.96 113
19063.26 118
19064.57 121
19065.87 112
19067.18 104
19068.48 122
19069.79 111
19071.09 114
19072.40 87
19073.70 110
19075.01 91
19076.31 107
19077.62 92
19078.92 116
19080.23 131
19081.53 104
19082.84 109
19084.14 110
19085.45 114
19086.75 106
19088.06 113
19089.36 113
19090.67 116
19091.98 103
19093.28 129
19094.59 121
19095.89 123
19097.20 96
19098.50 107
19099.81 120
19101.12 126
19102.42 105
19103.73 96
19105.03 108
19106.34 105
19107.65 125
19108.95 115
19110.26 112
19111.56 91
19112.87 117
19114.18 103
19115.48 113
19116.79 108
19118.10 112
19119.40 113
19120.71 106
19122.02 104
19123.32 115
19124.63 116
19125.94 110
19127.24 121
19128.55 125
19129.86 113
19131.16 102
19132.47 107
19133.78 76
19135.08 101
19136.39 106
19137.70 117
19139.01 115
19140.31 98
19141.62 105
19142.93 124
19144.23 121
19145.54 93
19146.85 101
19148.16 127
19149.46 118
19150.77 108
19152.08 113
19153.39 109
19154.69 115
19156.00 110
19157.31 127
19158.62 120
19159.93 109
19161.23 118
19162.54 126
19163.85 101
19165.16 90
19166.47 102
19167.77 103
19169.08 99
19170.39 117
19171.70 113
19173.01 108
19174.32 108
19175.62 106
19176.93 108
19178.24 107
19179.55 104
19180.86 111
19182.17 113
19183.48 111
19184.78 111
19186.09 89
19187.40 116
19188.71 97
19190.02 99
19191.33 108
19192.64 112
19193.95 109
19195.26 108
19196.56 105
19197.87 112
19199.18 97
19200.49 108
19201.80 115
19203.11 110
19204.42 98
19205.73 104
19207.04 92
19208.35 113
19209.66 95
19210.97 107
19212.28 94
19213.59 94
19214.90 107
19216.21 97
19217.52 117
19218.83 104
19220.14 109
19221.45 105
19222.76 110
19224.07 100
19225.38 114
19226.69 103
19228.00 90
19229.31 108
19230.62 100
19231.93 117
19233.24 100
19234.55 109
19235.86 108
19237.17 95
19238.48 93
19239.79 118
19241.10 114
19242.41 85
19243.72 99
19245.03 116
19246.35 116
19247.66 105
19248.97 106
19250.28 100
19251.59 106
19252.90 114
19254.21 121
19255.52 109
19256.83 112
19258.14 96
19259.46 100
19260.77 115
19262.08 117
19263.39 107
19264.70 104
19266.01 127
19267.32 125
19268.64 114
19269.95 116
19271.26 105
19272.57 103
19273.88 111
19275.20 118
19276.51 112
19277.82 107
19279.13 114
19280.44 115
19281.75 106
19283.07 113
19284.38 112
19285.69 114
19287.00 123
19288.32 98
19289.63 111
19290.94 110
19292.25 116
19293.57 111
19294.88 117
19296.19 96
19297.50 93
19298.82 118
19300.13 98
19301.44 103
19302.75 106
19304.07 115
19305.38 121
19306.69 93
19308.01 103
19309.32 113
19310.63 115
19311.94 114
19313.26 105
19314.57 83
19315.88 105
19317.20 119
19318.51 99
19319.82 87
19321.14 103
19322.45 113
19323.76 99
19325.08 92
19326.39 102
19327.70 102
19329.02 98
19330.33 106
19331.65 101
19332.96 106
19334.27 113
19335.59 97
19336.90 94
19338.22 95
19339.53 111
19340.84 101
19342.16 98
19343.47 104
19344.79 99
19346.10 104
19347.41 100
19348.73 117
19350.04 102
19351.36 98
19352.67 111
19353.99 90
19355.30 102
19356.62 104
19357.93 108
19359.25 123
19360.56 104
19361.87 104
19363.19 87
19364.50 107
19365.82 96
19367.13 106
19368.45 117
19369.76 107
19371.08 121
19372.39 98
19373.71 112
19375.02 99
19376.34 117
19377.66 84
19378.97 114
19380.29 114
19381.60 103
19382.92 122
19384.23 112
19385.55 101
19386.86 94
19388.18 107
19389.50 95
19390.81 101
19392.13 101
19393.44 91
19394.76 96
19396.07 100
19397.39 108
19398.71 94
19400.02 103
19401.34 109
19402.65 104
19403.97 106
19405.29 100
19406.60 90
19407.92 100
19409.24 109
19410.55 93
19411.87 98
19413.19 108
19414.50 101
19415.82 126
19417.14 95
19418.45 92
19419.77 108
19421.09 126
19422.40 112
19423.72 103
19425.04 110
19426.35 94
19427.67 92
19428.99 114
19430.30 109
19431.62 91
19432.94 115
19434.26 94
19435.57 105
19436.89 111
19438.21 94
19439.53 108
19440.84 111
19442.16 120
19443.48 107
19444.80 95
19446.11 96
19447.43 94
19448.75 129
19450.07 117
19451.38 109
19452.70 109
19454.02 102
19455.34 120
19456.66 93
19457.97 104
19459.29 117
19460.61 132
19461.93 110
19463.25 99
19464.57 106
19465.88 108
19467.20 95
19468.52 106
19469.84 102
19471.16 99
19472.48 92
19473.79 81
19475.11 98
19476.43 100
19477.75 95
19479.07 96
19480.39 101
19481.71 100
19483.03 101
19484.34 102
19485.66 116
19486.98 125
19488.30 106
19489.62 103
19490.94 87
19492.26 116
19493.58 94
19494.90 96
19496.22 100
19497.54 116
19498.86 99
19500.18 87
19501.50 100
19502.81 102
19504.13 115
19505.45 124
19506.77 101
19508.09 113
19509.41 95
19510.73 106
19512.05 124
19513.37 98
19514.69 101
19516.01 104
19517.33 114
19518.65 103
19519.97 89
19521.29 104
19522.61 106
19523.93 114
19525.25 107
19526.57 128
19527.89 111
19529.22 98
19530.54 92
19531.86 118
19533.18 100
19534.50 110
19535.82 110
19537.14 101
19538.46 114
19539.78 85
19541.10 119
19542.42 105
19543.74 88
19545.06 87
19546.39 112
19547.71 109
19549.03 101
19550.35 96
19551.67 112
19552.99 103
19554.31 103
19555.63 102
19556.96 110
19558.28 98
19559.60 94
19560.92 105
19562.24 99
19563.56 103
19564.88 94
19566.21 95
19567.53 96
19568.85 98
19570.17 111
19571.49 112
19572.82 118
19574.14 92
19575.46 125
19576.78 95
19578.10 110
19579.43 104
19580.75 113
19582.07 101
19583.39 111
19584.72 120
19586.04 110
19587.36 109
19588.68 91
19590.01 120
19591.33 100
19592.65 99
19593.97 104
19595.30 97
19596.62 96
19597.94 99
19599.26 93
19600.59 106
19601.91 123
19603.23 107
19604.56 108
19605.88 107
19607.20 108
19608.53 100
19609.85 105
19611.17 105
19612.49 95
19613.82 97
19615.14 108
19616.47 96
19617.79 121
19619.11 103
19620.44 111
19621.76 104
19623.08 107
19624.41 110
19625.73 111
19627.05 90
19628.38 93
19629.70 117
19631.03 96
19632.35 110
19633.67 90
19635.00 104
19636.32 113
19637.65 113
19638.97 111
19640.29 106
19641.62 118
19642.94 92
19644.27 122
19645.59 105
19646.92 109
19648.24 103
19649.57 115
19650.89 116
19652.21 88
19653.54 91
19654.86 106
19656.19 94
19657.51 95
19658.84 88
19660.16 110
19661.49 114
19662.81 96
19664.14 88
19665.46 101
19666.79 109
19668.11 105
19669.44 104
19670.76 98
19672.09 98
19673.41 110
19674.74 134
19676.07 104
19677.39 109
19678.72 118
19680.04 107
19681.37 108
19682.69 102
19684.02 108
19685.34 120
19686.67 113
19688.00 110
19689.32 127
19690.65 107
19691.97 107
19693.30 109
19694.63 108
19695.95 103
19697.28 101
19698.60 111
19699.93 111
19701.26 111
19702.58 95
19703.91 123
19705.24 118
19706.56 97
19707.89 108
19709.22 99
19710.54 106
19711.87 104
19713.20 101
19714.52 108
19715.85 90
19717.18 110
19718.50 106
19719.83 97
19721.16 105
19722.48 97
19723.81 102
19725.14 100
19726.47 110
19727.79 88
19729.12 92
19730.45 115
19731.77 98
19733.10 110
19734.43 105
19735.76 97
19737.08 120
19738.41 92
19739.74 102
19741.07 112
19742.39 114
19743.72 100
19745.05 107
19746.38 125
19747.71 101
19749.03 107
19750.36 105
19751.69 93
19753.02 103
19754.35 107
19755.67 111
19757.00 110
19758.33 105
19759.66 121
19760.99 102
19762.31 96
19763.64 119
19764.97 105
19766.30 118
19767.63 105
19768.96 116
19770.29 92
19771.61 99
19772.94 123
19774.27 98
19775.60 90
19776.93 90
19778.26 113
19779.59 117
19780.92 96
19782.25 103
19783.57 117
19784.90 101
19786.23 91
19787.56 100
19788.89 112
19790.22 106
19791.55 104
19792.88 104
19794.21 128
19795.54 100
19796.87 98
19798.20 104
19799.53 134
19800.86 104
19802.19 125
19803.52 110
19804.85 111
19806.18 110
19807.50 102
19808.83 114
19810.16 95
19811.49 98
19812.82 113
19814.15 106
19815.49 82
19816.82 113
19818.15 106
19819.48 116
19820.81 111
19822.14 96
19823.47 115
19824.80 101
19826.13 98
19827.46 103
19828.79 95
19830.12 91
19831.45 112
19832.78 114
19834.11 129
19835.44 102
19836.77 102
19838.10 106
19839.44 97
19840.77 101
19842.10 113
19843.43 99
19844.76 103
19846.09 109
19847.42 108
19848.75 111
19850.08 108
19851.42 105
19852.75 105
19854.08 116
19855.41 119
19856.74 109
19858.07 123
19859.40 112
19860.74 101
19862.07 102
19863.40 113
19864.73 117
19866.06 105
19867.40 95
19868.73 109
19870.06 96
19871.39 99
19872.72 96
19874.06 117
19875.39 105
19876.72 121
19878.05 98
19879.38 94
19880.72 103
19882.05 112
19883.38 114
19884.71 107
19886.05 100
19887.38 107
19888.71 128
19890.04 114
19891.38 118
19892.71 102
19894.04 123
19895.38 125
19896.71 108
19898.04 87
19899.37 92
19900.71 104
19902.04 118
19903.37 124
19904.71 114
19906.04 110
19907.37 113
19908.71 117
19910.04 94
19911.37 94
19912.71 113
19914.04 116
19915.37 102
19916.71 92
19918.04 116
19919.37 106
19920.71 105
19922.04 107
19923.37 114
19924.71 105
19926.04 95
19927.38 118
19928.71 128
19930.04 112
19931.38 101
19932.71 111
19934.05 127
19935.38 100
19936.71 111
19938.05 107
19939.38 94
19940.72 100
19942.05 101
19943.39 113
19944.72 109
19946.06 89
19947.39 94
19948.72 107
19950.06 106
19951.39 104
19952.73 109
19954.06 89
19955.40 89
19956.73 102
19958.07 124
19959.40 108
19960.74 117
19962.07 119
19963.41 106
19964.74 119
19966.08 118
19967.41 130
19968.75 112
19970.08 106
19971.42 111
19972.76 106
19974.09 126
19975.43 110
19976.76 105
19978.10 111
19979.43 117
19980.77 107
19982.10 101
19983.44 103
19984.78 111
19986.11 120
19987.45 125
19988.78 102
19990.12 111
19991.46 103
19992.79 112
19994.13 120
19995.46 96
19996.80 107
19998.14 121
19999.47 125
20000.81 107
20002.15 110
20003.48 115
20004.82 108
20006.16 106
20007.49 102
20008.83 105
20010.17 124
20011.50 110
20012.84 119
20014.18 108
20015.51 115
20016.85 108
20018.19 108
20019.52 107
20020.86 97
20022.20 99
20023.53 108
20024.87 101
20026.21 110
20027.55 111
20028.88 111
20030.22 104
20031.56 102
20032.90 112
20034.23 125
20035.57 103
20036.91 118
20038.25 98
20039.58 110
20040.92 107
20042.26 101
20043.60 105
20044.93 101
20046.27 107
20047.61 107
20048.95 121
20050.29 108
20051.62 105
20052.96 95
20054.30 109
20055.64 87
20056.98 108
20058.32 121
20059.65 109
20060.99 115
20062.33 112
20063.67 101
20065.01 105
20066.35 112
20067.68 105
20069.02 114
20070.36 105
20071.70 102
20073.04 92
20074.38 108
20075.72 122
20077.06 91
20078.40 117
20079.73 113
20081.07 110
20082.41 120
20083.75 105
20085.09 111
20086.43 121
20087.77 110
20089.11 103
20090.45 95
20091.79 94
20093.13 125
20094.47 107
20095.81 104
20097.15 110
20098.48 123
20099.82 122
20101.16 97
20102.50 114
20103.84 105
20105.18 106
20106.52 92
20107.86 126
20109.20 113
20110.54 125
20111.88 94
20113.22 125
20114.56 111
20115.90 109
20117.24 83
20118.58 106
20119.93 129
20121.27 111
20122.61 106
20123.95 105
20125.29 118
20126.63 106
20127.97 102
20129.31 109
20130.65 113
20131.99 112
20133.33 121
20134.67 117
20136.01 91
