# Supplementary material for: MALDI-TOF MS typing enables the classification of brewing yeasts of the genus Saccharomyces to major beer styles
Source: PLoS One. 2017 Aug 9;12(8):e0181694. doi: 10.1371/journal.pone.0181694 (PMC5549903; doi:10.1371/journal.pone.0181694)
Supplement: S6 File — The directory includes 90 raw files and was zipped to “.zip”; the folder has three strains with 30 spectra per strain; S1 Text explains the raw files with an example and Table 1 represents the yeast strains used within the experiment. (ZIP) [file pone.0181694.s009.zip › 16-18/30275-3470-Lag-Lag-Lag-YPG-18h-E-E_2015-07-21__0_B11_1.dat]

2000.14 656
2000.56 667
2000.98 732
2001.40 762
2001.83 697
2002.25 706
2002.67 691
2003.09 741
2003.51 743
2003.93 737
2004.36 750
2004.78 761
2005.20 722
2005.62 778
2006.05 696
2006.47 657
2006.89 599
2007.31 637
2007.73 684
2008.16 652
2008.58 652
2009.00 635
2009.42 710
2009.85 749
2010.27 792
2010.69 652
2011.12 694
2011.54 680
2011.96 662
2012.38 635
2012.81 634
2013.23 719
2013.65 695
2014.08 704
2014.50 662
2014.92 792
2015.35 645
2015.77 640
2016.19 662
2016.62 716
2017.04 665
2017.46 734
2017.89 814
2018.31 807
2018.73 841
2019.16 781
2019.58 733
2020.00 659
2020.43 691
2020.85 694
2021.27 799
2021.70 800
2022.12 632
2022.55 691
2022.97 619
2023.39 708
2023.82 693
2024.24 706
2024.67 729
2025.09 692
2025.52 582
2025.94 614
2026.36 705
2026.79 719
2027.21 658
2027.64 673
2028.06 703
2028.49 690
2028.91 747
2029.34 663
2029.76 666
2030.19 648
2030.61 696
2031.03 815
2031.46 915
2031.88 786
2032.31 689
2032.73 713
2033.16 756
2033.58 771
2034.01 718
2034.44 800
2034.86 696
2035.29 631
2035.71 762
2036.14 714
2036.56 705
2036.99 708
2037.41 712
2037.84 720
2038.26 632
2038.69 568
2039.12 700
2039.54 702
2039.97 738
2040.39 747
2040.82 675
2041.24 675
2041.67 736
2042.10 759
2042.52 690
2042.95 709
2043.37 746
2043.80 621
2044.23 663
2044.65 843
2045.08 730
2045.51 738
2045.93 676
2046.36 656
2046.79 694
2047.21 759
2047.64 668
2048.07 634
2048.49 656
2048.92 687
2049.35 786
2049.77 783
2050.20 712
2050.63 650
2051.05 681
2051.48 659
2051.91 645
2052.33 707
2052.76 759
2053.19 713
2053.62 667
2054.04 662
2054.47 681
2054.90 781
2055.32 879
2055.75 838
2056.18 698
2056.61 816
2057.03 900
2057.46 1018
2057.89 914
2058.32 719
2058.75 726
2059.17 792
2059.60 749
2060.03 768
2060.46 757
2060.88 749
2061.31 659
2061.74 735
2062.17 671
2062.60 592
2063.02 654
2063.45 748
2063.88 741
2064.31 691
2064.74 639
2065.17 791
2065.59 937
2066.02 928
2066.45 844
2066.88 851
2067.31 826
2067.74 781
2068.17 747
2068.60 703
2069.02 687
2069.45 678
2069.88 773
2070.31 720
2070.74 651
2071.17 653
2071.60 723
2072.03 827
2072.46 792
2072.89 828
2073.31 738
2073.74 688
2074.17 658
2074.60 737
2075.03 676
2075.46 692
2075.89 745
2076.32 684
2076.75 774
2077.18 769
2077.61 796
2078.04 811
2078.47 758
2078.90 704
2079.33 710
2079.76 768
2080.19 606
2080.62 606
2081.05 609
2081.48 723
2081.91 779
2082.34 825
2082.77 745
2083.20 742
2083.63 812
2084.06 697
2084.49 674
2084.92 683
2085.35 639
2085.78 730
2086.21 688
2086.64 589
2087.07 583
2087.50 662
2087.94 699
2088.37 729
2088.80 668
2089.23 692
2089.66 625
2090.09 693
2090.52 732
2090.95 591
2091.38 622
2091.81 652
2092.25 635
2092.68 706
2093.11 606
2093.54 702
2093.97 662
2094.40 726
2094.83 701
2095.27 604
2095.70 710
2096.13 720
2096.56 647
2096.99 677
2097.42 717
2097.86 658
2098.29 600
2098.72 653
2099.15 704
2099.58 620
2100.01 593
2100.45 685
2100.88 707
2101.31 623
2101.74 616
2102.18 611
2102.61 534
2103.04 640
2103.47 639
2103.90 656
2104.34 692
2104.77 707
2105.20 616
2105.63 664
2106.07 694
2106.50 637
2106.93 605
2107.37 692
2107.80 792
2108.23 694
2108.66 756
2109.10 756
2109.53 627
2109.96 743
2110.40 756
2110.83 656
2111.26 587
2111.70 633
2112.13 668
2112.56 807
2113.00 704
2113.43 710
2113.86 623
2114.30 611
2114.73 707
2115.16 687
2115.60 671
2116.03 628
2116.46 561
2116.90 580
2117.33 586
2117.77 670
2118.20 672
2118.63 731
2119.07 588
2119.50 634
2119.94 666
2120.37 628
2120.80 747
2121.24 711
2121.67 682
2122.11 628
2122.54 586
2122.97 575
2123.41 618
2123.84 582
2124.28 658
2124.71 752
2125.15 613
2125.58 617
2126.02 708
2126.45 713
2126.89 785
2127.32 704
2127.76 709
2128.19 736
2128.63 653
2129.06 731
2129.50 830
2129.93 837
2130.37 819
2130.80 711
2131.24 865
2131.67 755
2132.11 732
2132.54 693
2132.98 740
2133.41 765
2133.85 796
2134.28 670
2134.72 680
2135.16 757
2135.59 667
2136.03 590
2136.46 637
2136.90 588
2137.33 631
2137.77 631
2138.21 639
2138.64 612
2139.08 635
2139.51 624
2139.95 574
2140.39 588
2140.82 677
2141.26 670
2141.69 711
2142.13 724
2142.57 557
2143.00 629
2143.44 643
2143.88 685
2144.31 596
2144.75 645
2145.19 634
2145.62 857
2146.06 720
2146.50 746
2146.93 762
2147.37 757
2147.81 663
2148.24 708
2148.68 826
2149.12 935
2149.56 809
2149.99 859
2150.43 795
2150.87 852
2151.30 777
2151.74 873
2152.18 795
2152.62 780
2153.05 726
2153.49 821
2153.93 820
2154.37 865
2154.80 757
2155.24 718
2155.68 717
2156.12 821
2156.55 755
2156.99 709
2157.43 763
2157.87 599
2158.31 780
2158.74 763
2159.18 897
2159.62 867
2160.06 754
2160.50 635
2160.93 698
2161.37 701
2161.81 776
2162.25 855
2162.69 776
2163.13 744
2163.57 807
2164.00 997
2164.44 1035
2164.88 844
2165.32 872
2165.76 784
2166.20 768
2166.64 801
2167.07 786
2167.51 813
2167.95 803
2168.39 892
2168.83 905
2169.27 756
2169.71 835
2170.15 827
2170.59 810
2171.03 768
2171.47 851
2171.91 801
2172.34 813
2172.78 915
2173.22 854
2173.66 836
2174.10 815
2174.54 868
2174.98 950
2175.42 921
2175.86 920
2176.30 969
2176.74 914
2177.18 967
2177.62 884
2178.06 896
2178.50 871
2178.94 652
2179.38 832
2179.82 816
2180.26 802
2180.70 805
2181.14 831
2181.58 687
2182.02 791
2182.46 801
2182.90 667
2183.34 658
2183.78 580
2184.22 639
2184.67 695
2185.11 591
2185.55 587
2185.99 655
2186.43 783
2186.87 756
2187.31 795
2187.75 730
2188.19 776
2188.63 816
2189.07 741
2189.52 792
2189.96 757
2190.40 872
2190.84 780
2191.28 619
2191.72 665
2192.16 585
2192.60 764
2193.05 709
2193.49 742
2193.93 837
2194.37 876
2194.81 715
2195.25 806
2195.70 816
2196.14 880
2196.58 801
2197.02 853
2197.46 930
2197.91 790
2198.35 736
2198.79 811
2199.23 708
2199.67 720
2200.12 653
2200.56 707
2201.00 732
2201.44 719
2201.89 709
2202.33 677
2202.77 837
2203.21 794
2203.66 727
2204.10 712
2204.54 592
2204.98 692
2205.43 701
2205.87 703
2206.31 896
2206.75 910
2207.20 874
2207.64 794
2208.08 805
2208.53 849
2208.97 749
2209.41 716
2209.86 816
2210.30 808
2210.74 692
2211.19 803
2211.63 740
2212.07 694
2212.52 761
2212.96 723
2213.40 772
2213.85 717
2214.29 696
2214.73 775
2215.18 694
2215.62 686
2216.06 732
2216.51 721
2216.95 707
2217.40 755
2217.84 745
2218.28 826
2218.73 744
2219.17 707
2219.62 821
2220.06 864
2220.51 713
2220.95 851
2221.39 911
2221.84 828
2222.28 850
2222.73 938
2223.17 905
2223.62 879
2224.06 803
2224.51 790
2224.95 777
2225.39 880
2225.84 817
2226.28 889
2226.73 948
2227.17 845
2227.62 895
2228.06 926
2228.51 843
2228.95 721
2229.40 790
2229.84 870
2230.29 960
2230.73 991
2231.18 901
2231.63 861
2232.07 1061
2232.52 957
2232.96 970
2233.41 821
2233.85 735
2234.30 767
2234.74 680
2235.19 724
2235.64 790
2236.08 732
2236.53 788
2236.97 774
2237.42 713
2237.87 659
2238.31 744
2238.76 853
2239.20 777
2239.65 651
2240.10 783
2240.54 740
2240.99 692
2241.43 743
2241.88 802
2242.33 685
2242.77 683
2243.22 673
2243.67 796
2244.11 747
2244.56 633
2245.01 578
2245.45 652
2245.90 712
2246.35 679
2246.79 670
2247.24 741
2247.69 839
2248.13 882
2248.58 694
2249.03 729
2249.48 760
2249.92 619
2250.37 665
2250.82 701
2251.27 723
2251.71 702
2252.16 747
2252.61 719
2253.05 725
2253.50 742
2253.95 647
2254.40 653
2254.85 783
2255.29 765
2255.74 645
2256.19 820
2256.64 733
2257.08 899
2257.53 836
2257.98 706
2258.43 724
2258.88 645
2259.32 634
2259.77 661
2260.22 725
2260.67 680
2261.12 739
2261.57 818
2262.01 796
2262.46 724
2262.91 822
2263.36 884
2263.81 878
2264.26 796
2264.71 872
2265.15 765
2265.60 747
2266.05 734
2266.50 840
2266.95 889
2267.40 883
2267.85 828
2268.30 783
2268.75 870
2269.19 977
2269.64 932
2270.09 922
2270.54 825
2270.99 821
2271.44 867
2271.89 976
2272.34 893
2272.79 869
2273.24 907
2273.69 859
2274.14 907
2274.59 921
2275.04 821
2275.49 942
2275.94 947
2276.39 912
2276.84 947
2277.29 996
2277.74 943
2278.19 777
2278.64 835
2279.09 750
2279.54 736
2279.99 815
2280.44 757
2280.89 773
2281.34 702
2281.79 759
2282.24 731
2282.69 721
2283.14 856
2283.59 878
2284.04 772
2284.49 685
2284.94 649
2285.39 687
2285.84 755
2286.29 740
2286.74 674
2287.19 814
2287.65 754
2288.10 834
2288.55 874
2289.00 911
2289.45 905
2289.90 1058
2290.35 1263
2290.80 1288
2291.25 1076
2291.71 997
2292.16 945
2292.61 1003
2293.06 1106
2293.51 945
2293.96 1030
2294.41 803
2294.87 791
2295.32 919
2295.77 895
2296.22 765
2296.67 767
2297.12 769
2297.58 853
2298.03 838
2298.48 734
2298.93 703
2299.38 781
2299.84 664
2300.29 709
2300.74 670
2301.19 603
2301.65 711
2302.10 779
2302.55 756
2303.00 708
2303.46 642
2303.91 683
2304.36 655
2304.81 644
2305.27 708
2305.72 660
2306.17 670
2306.62 660
2307.08 694
2307.53 672
2307.98 608
2308.44 665
2308.89 821
2309.34 846
2309.79 728
2310.25 849
2310.70 805
2311.15 748
2311.61 748
2312.06 862
2312.51 871
2312.97 666
2313.42 748
2313.87 754
2314.33 777
2314.78 736
2315.24 725
2315.69 689
2316.14 685
2316.60 769
2317.05 690
2317.50 788
2317.96 836
2318.41 862
2318.87 943
2319.32 789
2319.77 800
2320.23 835
2320.68 749
2321.14 730
2321.59 949
2322.05 914
2322.50 787
2322.95 787
2323.41 834
2323.86 823
2324.32 973
2324.77 1033
2325.23 1027
2325.68 1124
2326.14 1158
2326.59 925
2327.05 1020
2327.50 947
2327.96 1072
2328.41 968
2328.86 844
2329.32 796
2329.78 696
2330.23 809
2330.69 836
2331.14 785
2331.60 686
2332.05 734
2332.51 684
2332.96 787
2333.42 769
2333.87 691
2334.33 758
2334.78 761
2335.24 699
2335.69 772
2336.15 747
2336.61 739
2337.06 758
2337.52 775
2337.97 757
2338.43 710
2338.89 714
2339.34 787
2339.80 733
2340.25 810
2340.71 903
2341.17 765
2341.62 705
2342.08 705
2342.53 760
2342.99 814
2343.45 804
2343.90 777
2344.36 786
2344.82 760
2345.27 715
2345.73 751
2346.19 796
2346.64 667
2347.10 823
2347.56 814
2348.01 686
2348.47 672
2348.93 674
2349.38 722
2349.84 727
2350.30 765
2350.76 802
2351.21 698
2351.67 663
2352.13 705
2352.58 682
2353.04 717
2353.50 758
2353.96 776
2354.41 740
2354.87 814
2355.33 713
2355.79 609
2356.24 613
2356.70 705
2357.16 633
2357.62 693
2358.08 748
2358.53 727
2358.99 772
2359.45 705
2359.91 850
2360.37 867
2360.82 812
2361.28 821
2361.74 822
2362.20 853
2362.66 825
2363.11 820
2363.57 781
2364.03 770
2364.49 782
2364.95 843
2365.41 829
2365.86 709
2366.32 816
2366.78 852
2367.24 746
2367.70 767
2368.16 731
2368.62 819
2369.08 780
2369.54 681
2369.99 711
2370.45 777
2370.91 701
2371.37 793
2371.83 851
2372.29 682
2372.75 727
2373.21 685
2373.67 740
2374.13 928
2374.59 887
2375.05 841
2375.51 797
2375.96 828
2376.42 759
2376.88 735
2377.34 784
2377.80 824
2378.26 779
2378.72 738
2379.18 784
2379.64 675
2380.10 661
2380.56 733
2381.02 828
2381.48 698
2381.94 632
2382.40 772
2382.86 736
2383.32 711
2383.78 632
2384.24 647
2384.70 658
2385.17 771
2385.63 818
2386.09 806
2386.55 808
2387.01 686
2387.47 695
2387.93 756
2388.39 724
2388.85 830
2389.31 692
2389.77 655
2390.23 703
2390.69 674
2391.15 782
2391.62 793
2392.08 810
2392.54 859
2393.00 740
2393.46 799
2393.92 778
2394.38 729
2394.84 816
2395.31 799
2395.77 739
2396.23 711
2396.69 689
2397.15 695
2397.61 685
2398.08 765
2398.54 788
2399.00 791
2399.46 707
2399.92 711
2400.38 700
2400.85 642
2401.31 767
2401.77 687
2402.23 699
2402.69 694
2403.16 747
2403.62 865
2404.08 777
2404.54 630
2405.01 711
2405.47 685
2405.93 723
2406.39 744
2406.86 656
2407.32 694
2407.78 764
2408.24 813
2408.71 712
2409.17 762
2409.63 695
2410.09 698
2410.56 674
2411.02 701
2411.48 764
2411.95 682
2412.41 636
2412.87 633
2413.34 643
2413.80 678
2414.26 665
2414.73 664
2415.19 781
2415.65 828
2416.12 736
2416.58 693
2417.04 647
2417.51 699
2417.97 861
2418.43 774
2418.90 781
2419.36 797
2419.82 745
2420.29 747
2420.75 713
2421.22 745
2421.68 812
2422.14 899
2422.61 702
2423.07 759
2423.54 787
2424.00 893
2424.47 811
2424.93 727
2425.39 727
2425.86 837
2426.32 831
2426.79 769
2427.25 786
2427.72 930
2428.18 765
2428.65 628
2429.11 728
2429.57 687
2430.04 734
2430.50 608
2430.97 750
2431.43 768
2431.90 718
2432.36 803
2432.83 813
2433.29 810
2433.76 772
2434.22 729
2434.69 673
2435.15 707
2435.62 658
2436.09 663
2436.55 732
2437.02 814
2437.48 704
2437.95 784
2438.41 621
2438.88 873
2439.34 814
2439.81 793
2440.28 787
2440.74 690
2441.21 816
2441.67 878
2442.14 886
2442.60 884
2443.07 819
2443.54 777
2444.00 718
2444.47 783
2444.94 713
2445.40 737
2445.87 683
2446.33 797
2446.80 785
2447.27 632
2447.73 696
2448.20 631
2448.67 616
2449.13 714
2449.60 656
2450.07 763
2450.53 801
2451.00 720
2451.47 670
2451.93 606
2452.40 767
2452.87 704
2453.33 751
2453.80 692
2454.27 752
2454.74 711
2455.20 668
2455.67 611
2456.14 677
2456.60 742
2457.07 695
2457.54 691
2458.01 770
2458.47 732
2458.94 702
2459.41 706
2459.88 721
2460.34 750
2460.81 617
2461.28 686
2461.75 640
2462.21 677
2462.68 717
2463.15 684
2463.62 672
2464.09 586
2464.55 647
2465.02 703
2465.49 659
2465.96 720
2466.43 697
2466.90 796
2467.36 778
2467.83 762
2468.30 792
2468.77 650
2469.24 749
2469.71 782
2470.17 843
2470.64 763
2471.11 792
2471.58 787
2472.05 771
2472.52 761
2472.99 739
2473.46 833
2473.93 779
2474.39 730
2474.86 780
2475.33 865
2475.80 783
2476.27 728
2476.74 775
2477.21 717
2477.68 700
2478.15 714
2478.62 758
2479.09 836
2479.56 764
2480.03 737
2480.49 765
2480.96 662
2481.43 733
2481.90 761
2482.37 744
2482.84 661
2483.31 703
2483.78 796
2484.25 749
2484.72 686
2485.19 704
2485.66 716
2486.13 761
2486.60 789
2487.07 772
2487.54 777
2488.01 845
2488.48 764
2488.95 840
2489.43 828
2489.90 887
2490.37 850
2490.84 831
2491.31 791
2491.78 718
2492.25 714
2492.72 735
2493.19 670
2493.66 680
2494.13 836
2494.60 791
2495.07 829
2495.54 778
2496.02 723
2496.49 777
2496.96 831
2497.43 849
2497.90 780
2498.37 744
2498.84 832
2499.31 776
2499.79 762
2500.26 572
2500.73 634
2501.20 691
2501.67 667
2502.14 673
2502.61 656
2503.09 741
2503.56 747
2504.03 617
2504.50 673
2504.97 839
2505.45 815
2505.92 765
2506.39 633
2506.86 706
2507.33 598
2507.81 633
2508.28 747
2508.75 766
2509.22 940
2509.69 962
2510.17 968
2510.64 852
2511.11 953
2511.58 1136
2512.06 1142
2512.53 1093
2513.00 1034
2513.47 1068
2513.95 957
2514.42 1005
2514.89 890
2515.37 809
2515.84 901
2516.31 819
2516.78 824
2517.26 718
2517.73 699
2518.20 851
2518.68 837
2519.15 789
2519.62 733
2520.10 786
2520.57 768
2521.04 810
2521.52 844
2521.99 818
2522.46 847
2522.94 757
2523.41 869
2523.89 725
2524.36 721
2524.83 898
2525.31 671
2525.78 661
2526.25 856
2526.73 920
2527.20 913
2527.68 828
2528.15 923
2528.62 974
2529.10 952
2529.57 921
2530.05 885
2530.52 787
2531.00 838
2531.47 859
2531.94 916
2532.42 913
2532.89 743
2533.37 700
2533.84 827
2534.32 871
2534.79 768
2535.27 829
2535.74 807
2536.22 730
2536.69 743
2537.17 725
2537.64 814
2538.12 796
2538.59 796
2539.07 765
2539.54 789
2540.02 754
2540.49 853
2540.97 731
2541.44 733
2541.92 830
2542.39 745
2542.87 715
2543.34 782
2543.82 755
2544.29 792
2544.77 886
2545.25 899
2545.72 892
2546.20 759
2546.67 881
2547.15 898
2547.62 933
2548.10 973
2548.58 992
2549.05 1013
2549.53 928
2550.00 927
2550.48 897
2550.96 988
2551.43 980
2551.91 1008
2552.39 918
2552.86 736
2553.34 839
2553.82 887
2554.29 951
2554.77 908
2555.24 853
2555.72 843
2556.20 891
2556.67 822
2557.15 930
2557.63 1012
2558.11 923
2558.58 819
2559.06 852
2559.54 863
2560.01 783
2560.49 694
2560.97 810
2561.44 792
2561.92 662
2562.40 810
2562.88 846
2563.35 709
2563.83 841
2564.31 819
2564.79 697
2565.26 719
2565.74 734
2566.22 744
2566.70 789
2567.17 795
2567.65 647
2568.13 642
2568.61 787
2569.09 760
2569.56 710
2570.04 686
2570.52 689
2571.00 675
2571.48 654
2571.95 686
2572.43 719
2572.91 673
2573.39 695
2573.87 767
2574.35 783
2574.82 789
2575.30 838
2575.78 749
2576.26 718
2576.74 645
2577.22 758
2577.70 803
2578.17 831
2578.65 741
2579.13 762
2579.61 780
2580.09 674
2580.57 770
2581.05 700
2581.53 703
2582.01 698
2582.48 817
2582.96 660
2583.44 708
2583.92 696
2584.40 714
2584.88 708
2585.36 724
2585.84 813
2586.32 720
2586.80 699
2587.28 630
2587.76 665
2588.24 711
2588.72 673
2589.20 693
2589.68 675
2590.16 604
2590.64 548
2591.12 719
2591.60 658
2592.08 628
2592.56 610
2593.04 715
2593.52 752
2594.00 814
2594.48 796
2594.96 714
2595.44 780
2595.92 687
2596.40 687
2596.88 767
2597.36 656
2597.84 671
2598.32 726
2598.80 820
2599.28 748
2599.76 668
2600.24 629
2600.72 652
2601.21 634
2601.69 760
2602.17 763
2602.65 744
2603.13 822
2603.61 754
2604.09 669
2604.57 811
2605.05 709
2605.54 819
2606.02 741
2606.50 646
2606.98 680
2607.46 693
2607.94 769
2608.42 654
2608.91 682
2609.39 702
2609.87 732
2610.35 788
2610.83 638
2611.31 737
2611.80 757
2612.28 745
2612.76 728
2613.24 733
2613.72 743
2614.21 721
2614.69 765
2615.17 669
2615.65 690
2616.13 744
2616.62 725
2617.10 854
2617.58 669
2618.06 684
2618.55 781
2619.03 826
2619.51 725
2619.99 668
2620.48 630
2620.96 742
2621.44 847
2621.92 666
2622.41 668
2622.89 763
2623.37 754
2623.86 751
2624.34 694
2624.82 637
2625.31 672
2625.79 687
2626.27 647
2626.75 676
2627.24 707
2627.72 732
2628.20 701
2628.69 779
2629.17 782
2629.66 762
2630.14 830
2630.62 849
2631.11 703
2631.59 739
2632.07 783
2632.56 729
2633.04 824
2633.52 759
2634.01 801
2634.49 823
2634.98 801
2635.46 723
2635.94 666
2636.43 725
2636.91 717
2637.40 732
2637.88 664
2638.37 610
2638.85 563
2639.33 672
2639.82 772
2640.30 787
2640.79 684
2641.27 783
2641.76 829
2642.24 647
2642.73 699
2643.21 759
2643.70 685
2644.18 796
2644.67 662
2645.15 620
2645.64 626
2646.12 753
2646.61 920
2647.09 789
2647.58 797
2648.06 653
2648.55 621
2649.03 657
2649.52 789
2650.00 715
2650.49 709
2650.97 710
2651.46 718
2651.94 637
2652.43 734
2652.92 792
2653.40 780
2653.89 683
2654.37 776
2654.86 702
2655.34 649
2655.83 737
2656.32 778
2656.80 726
2657.29 810
2657.77 827
2658.26 743
2658.75 713
2659.23 820
2659.72 701
2660.21 647
2660.69 695
2661.18 619
2661.66 654
2662.15 716
2662.64 659
2663.12 786
2663.61 754
2664.10 728
2664.58 752
2665.07 748
2665.56 756
2666.04 720
2666.53 632
2667.02 754
2667.50 877
2667.99 913
2668.48 780
2668.97 818
2669.45 778
2669.94 800
2670.43 883
2670.91 792
2671.40 828
2671.89 738
2672.38 844
2672.86 830
2673.35 828
2673.84 832
2674.33 862
2674.81 789
2675.30 938
2675.79 1030
2676.28 1034
2676.77 879
2677.25 821
2677.74 862
2678.23 765
2678.72 762
2679.21 855
2679.69 695
2680.18 697
2680.67 712
2681.16 684
2681.65 836
2682.13 866
2682.62 813
2683.11 709
2683.60 744
2684.09 846
2684.58 903
2685.07 815
2685.55 797
2686.04 697
2686.53 751
2687.02 800
2687.51 730
2688.00 751
2688.49 713
2688.98 663
2689.46 678
2689.95 742
2690.44 694
2690.93 752
2691.42 787
2691.91 756
2692.40 775
2692.89 755
2693.38 752
2693.87 777
2694.36 779
2694.85 943
2695.34 795
2695.83 672
2696.31 760
2696.80 900
2697.29 782
2697.78 679
2698.27 761
2698.76 725
2699.25 693
2699.74 821
2700.23 753
2700.72 805
2701.21 828
2701.70 688
2702.19 747
2702.68 719
2703.17 707
2703.66 709
2704.15 800
2704.64 760
2705.13 710
2705.63 637
2706.12 605
2706.61 697
2707.10 858
2707.59 791
2708.08 735
2708.57 736
2709.06 724
2709.55 746
2710.04 667
2710.53 747
2711.02 676
2711.51 550
2712.01 648
2712.50 681
2712.99 651
2713.48 718
2713.97 811
2714.46 785
2714.95 721
2715.44 693
2715.93 799
2716.43 794
2716.92 721
2717.41 765
2717.90 665
2718.39 779
2718.88 798
2719.38 782
2719.87 746
2720.36 834
2720.85 826
2721.34 831
2721.83 775
2722.33 751
2722.82 777
2723.31 801
2723.80 812
2724.30 692
2724.79 795
2725.28 811
2725.77 680
2726.26 766
2726.76 827
2727.25 745
2727.74 686
2728.23 680
2728.73 714
2729.22 793
2729.71 617
2730.20 754
2730.70 796
2731.19 739
2731.68 828
2732.18 772
2732.67 802
2733.16 820
2733.65 878
2734.15 777
2734.64 821
2735.13 807
2735.63 924
2736.12 907
2736.61 797
2737.11 814
2737.60 775
2738.09 835
2738.59 804
2739.08 725
2739.57 818
2740.07 864
2740.56 867
2741.05 779
2741.55 757
2742.04 679
2742.54 776
2743.03 812
2743.52 722
2744.02 810
2744.51 708
2745.00 688
2745.50 742
2745.99 844
2746.49 836
2746.98 751
2747.48 801
2747.97 824
2748.46 759
2748.96 753
2749.45 684
2749.95 722
2750.44 838
2750.94 760
2751.43 671
2751.93 680
2752.42 768
2752.91 746
2753.41 680
2753.90 807
2754.40 768
2754.89 705
2755.39 702
2755.88 717
2756.38 771
2756.87 771
2757.37 706
2757.86 702
2758.36 681
2758.85 669
2759.35 767
2759.85 787
2760.34 821
2760.84 660
2761.33 686
2761.83 756
2762.32 728
2762.82 803
2763.31 748
2763.81 756
2764.31 765
2764.80 774
2765.30 865
2765.79 766
2766.29 655
2766.78 692
2767.28 699
2767.78 754
2768.27 611
2768.77 593
2769.27 637
2769.76 644
2770.26 715
2770.75 732
2771.25 644
2771.75 654
2772.24 693
2772.74 698
2773.24 696
2773.73 690
2774.23 616
2774.73 632
2775.22 782
2775.72 766
2776.22 758
2776.71 704
2777.21 896
2777.71 815
2778.20 688
2778.70 828
2779.20 773
2779.70 603
2780.19 671
2780.69 872
2781.19 788
2781.68 799
2782.18 719
2782.68 624
2783.18 613
2783.67 648
2784.17 597
2784.67 749
2785.17 739
2785.66 654
2786.16 725
2786.66 742
2787.16 775
2787.66 720
2788.15 825
2788.65 876
2789.15 785
2789.65 714
2790.14 695
2790.64 575
2791.14 760
2791.64 748
2792.14 703
2792.64 783
2793.13 793
2793.63 766
2794.13 815
2794.63 796
2795.13 627
2795.63 768
2796.12 867
2796.62 814
2797.12 935
2797.62 995
2798.12 859
2798.62 775
2799.12 836
2799.62 788
2800.12 759
2800.61 755
2801.11 744
2801.61 663
2802.11 641
2802.61 656
2803.11 745
2803.61 753
2804.11 767
2804.61 811
2805.11 743
2805.61 770
2806.11 798
2806.61 777
2807.11 747
2807.60 825
2808.10 742
2808.60 808
2809.10 875
2809.60 974
2810.10 925
2810.60 804
2811.10 874
2811.60 942
2812.10 980
2812.60 821
2813.10 907
2813.60 894
2814.10 891
2814.60 847
2815.10 1008
2815.60 864
2816.10 895
2816.61 881
2817.11 825
2817.61 773
2818.11 733
2818.61 775
2819.11 773
2819.61 737
2820.11 788
2820.61 740
2821.11 822
2821.61 725
2822.11 698
2822.61 660
2823.11 789
2823.62 687
2824.12 717
2824.62 775
2825.12 762
2825.62 659
2826.12 670
2826.62 757
2827.12 711
2827.63 554
2828.13 627
2828.63 704
2829.13 756
2829.63 693
2830.13 745
2830.63 692
2831.14 608
2831.64 546
2832.14 669
2832.64 848
2833.14 802
2833.65 779
2834.15 840
2834.65 785
2835.15 855
2835.65 816
2836.16 690
2836.66 698
2837.16 744
2837.66 738
2838.16 732
2838.67 771
2839.17 745
2839.67 721
2840.17 737
2840.68 724
2841.18 743
2841.68 711
2842.19 657
2842.69 671
2843.19 633
2843.69 736
2844.20 768
2844.70 832
2845.20 748
2845.71 790
2846.21 719
2846.71 894
2847.21 762
2847.72 618
2848.22 806
2848.72 865
2849.23 1012
2849.73 815
2850.23 789
2850.74 766
2851.24 680
2851.74 840
2852.25 758
2852.75 739
2853.26 712
2853.76 759
2854.26 750
2854.77 774
2855.27 754
2855.77 789
2856.28 714
2856.78 691
2857.29 813
2857.79 778
2858.29 877
2858.80 740
2859.30 716
2859.81 743
2860.31 849
2860.82 893
2861.32 738
2861.82 841
2862.33 832
2862.83 686
2863.34 709
2863.84 735
2864.35 726
2864.85 841
2865.36 689
2865.86 659
2866.37 719
2866.87 781
2867.38 692
2867.88 736
2868.39 835
2868.89 858
2869.40 773
2869.90 715
2870.41 849
2870.91 905
2871.42 861
2871.92 888
2872.43 713
2872.93 851
2873.44 827
2873.94 869
2874.45 796
2874.95 841
2875.46 768
2875.97 920
2876.47 829
2876.98 802
2877.48 900
2877.99 939
2878.49 801
2879.00 748
2879.51 765
2880.01 780
2880.52 853
2881.03 819
2881.53 884
2882.04 865
2882.54 849
2883.05 879
2883.56 769
2884.06 874
2884.57 894
2885.08 854
2885.58 939
2886.09 845
2886.60 860
2887.10 970
2887.61 989
2888.12 927
2888.62 1131
2889.13 1000
2889.64 962
2890.14 830
2890.65 821
2891.16 917
2891.66 937
2892.17 826
2892.68 885
2893.18 953
2893.69 865
2894.20 907
2894.71 789
2895.21 860
2895.72 850
2896.23 786
2896.74 970
2897.24 1010
2897.75 841
2898.26 876
2898.77 813
2899.27 763
2899.78 715
2900.29 817
2900.80 858
2901.31 825
2901.81 847
2902.32 874
2902.83 872
2903.34 719
2903.85 757
2904.35 833
2904.86 713
2905.37 845
2905.88 850
2906.39 714
2906.90 862
2907.40 774
2907.91 776
2908.42 821
2908.93 798
2909.44 802
2909.95 881
2910.46 829
2910.96 813
2911.47 813
2911.98 783
2912.49 788
2913.00 707
2913.51 727
2914.02 822
2914.53 790
2915.04 838
2915.54 799
2916.05 752
2916.56 747
2917.07 805
2917.58 782
2918.09 747
2918.60 751
2919.11 766
2919.62 768
2920.13 848
2920.64 805
2921.15 938
2921.66 827
2922.17 846
2922.68 795
2923.19 911
2923.70 815
2924.21 995
2924.72 978
2925.23 860
2925.74 785
2926.25 880
2926.76 925
2927.27 973
2927.78 849
2928.29 789
2928.80 814
2929.31 816
2929.82 823
2930.33 872
2930.84 781
2931.35 660
2931.86 653
2932.37 669
2932.88 647
2933.39 764
2933.90 664
2934.41 720
2934.92 766
2935.44 773
2935.95 812
2936.46 843
2936.97 762
2937.48 762
2937.99 813
2938.50 931
2939.01 975
2939.52 962
2940.04 961
2940.55 1109
2941.06 1164
2941.57 1066
2942.08 1086
2942.59 1125
2943.10 1071
2943.62 936
2944.13 981
2944.64 902
2945.15 1006
2945.66 875
2946.17 927
2946.69 911
2947.20 761
2947.71 734
2948.22 775
2948.73 809
2949.25 776
2949.76 843
2950.27 697
2950.78 738
2951.29 793
2951.81 813
2952.32 736
2952.83 669
2953.34 701
2953.86 699
2954.37 677
2954.88 732
2955.39 732
2955.91 680
2956.42 701
2956.93 626
2957.45 644
2957.96 731
2958.47 724
2958.98 649
2959.50 699
2960.01 680
2960.52 663
2961.04 887
2961.55 873
2962.06 783
2962.58 845
2963.09 748
2963.60 804
2964.12 802
2964.63 751
2965.14 772
2965.66 789
2966.17 730
2966.68 875
2967.20 894
2967.71 838
2968.22 891
2968.74 777
2969.25 846
2969.77 851
2970.28 820
2970.79 878
2971.31 890
2971.82 743
2972.34 848
2972.85 821
2973.36 870
2973.88 898
2974.39 847
2974.91 917
2975.42 804
2975.94 744
2976.45 988
2976.96 928
2977.48 869
2977.99 848
2978.51 779
2979.02 758
2979.54 809
2980.05 801
2980.57 710
2981.08 757
2981.60 823
2982.11 881
2982.63 803
2983.14 883
2983.66 758
2984.17 904
2984.69 942
2985.20 1025
2985.72 1050
2986.23 963
2986.75 888
2987.26 804
2987.78 899
2988.29 991
2988.81 899
2989.32 986
2989.84 987
2990.36 1001
2990.87 950
2991.39 879
2991.90 920
2992.42 992
2992.94 935
2993.45 844
2993.97 869
2994.48 966
2995.00 1150
2995.51 1110
2996.03 1065
2996.55 935
2997.06 1016
2997.58 1043
2998.10 1086
2998.61 1193
2999.13 1180
2999.65 1087
3000.16 1191
3000.68 1250
3001.19 1228
3001.71 1352
3002.23 1695
3002.74 1697
3003.26 1804
3003.78 1919
3004.30 1996
3004.81 2141
3005.33 2009
3005.85 1862
3006.36 1873
3006.88 1772
3007.40 1764
3007.91 1724
3008.43 1383
3008.95 1268
3009.47 1165
3009.98 1127
3010.50 1090
3011.02 1098
3011.54 1113
3012.05 1064
3012.57 882
3013.09 978
3013.61 988
3014.12 979
3014.64 890
3015.16 880
3015.68 955
3016.19 812
3016.71 849
3017.23 837
3017.75 1024
3018.27 991
3018.78 968
3019.30 901
3019.82 932
3020.34 994
3020.86 904
3021.38 1023
3021.89 1032
3022.41 895
3022.93 909
3023.45 962
3023.97 926
3024.49 973
3025.01 948
3025.52 1004
3026.04 847
3026.56 807
3027.08 838
3027.60 979
3028.12 1020
3028.64 793
3029.16 765
3029.67 847
3030.19 899
3030.71 823
3031.23 849
3031.75 865
3032.27 797
3032.79 768
3033.31 839
3033.83 861
3034.35 883
3034.87 889
3035.39 790
3035.91 858
3036.43 956
3036.95 884
3037.47 861
3037.99 840
3038.50 802
3039.02 868
3039.54 870
3040.06 989
3040.58 812
3041.10 809
3041.62 816
3042.14 746
3042.66 819
3043.18 904
3043.70 907
3044.23 925
3044.75 934
3045.27 871
3045.79 790
3046.31 786
3046.83 810
3047.35 664
3047.87 895
3048.39 836
3048.91 703
3049.43 785
3049.95 815
3050.47 955
3050.99 934
3051.51 868
3052.03 843
3052.56 827
3053.08 809
3053.60 784
3054.12 777
3054.64 785
3055.16 834
3055.68 863
3056.20 740
3056.72 733
3057.25 798
3057.77 872
3058.29 822
3058.81 841
3059.33 740
3059.85 886
3060.38 1071
3060.90 883
3061.42 913
3061.94 929
3062.46 893
3062.98 845
3063.51 867
3064.03 1018
3064.55 903
3065.07 837
3065.59 954
3066.12 949
3066.64 935
3067.16 1131
3067.68 1002
3068.21 974
3068.73 1067
3069.25 954
3069.77 932
3070.30 983
3070.82 1091
3071.34 979
3071.86 887
3072.39 837
3072.91 928
3073.43 1098
3073.95 1265
3074.48 1033
3075.00 1123
3075.52 1206
3076.05 1105
3076.57 1125
3077.09 1096
3077.61 1195
3078.14 1233
3078.66 1182
3079.18 1167
3079.71 1191
3080.23 1179
3080.75 1293
3081.28 1350
3081.80 1452
3082.32 1372
3082.85 1212
3083.37 1195
3083.90 1185
3084.42 1168
3084.94 1227
3085.47 1285
3085.99 1449
3086.51 1486
3087.04 1553
3087.56 1703
3088.09 2084
3088.61 1984
3089.13 2084
3089.66 2270
3090.18 2281
3090.71 2481
3091.23 2089
3091.76 2114
3092.28 1764
3092.80 1710
3093.33 1733
3093.85 1641
3094.38 1648
3094.90 1681
3095.43 1504
3095.95 1455
3096.48 1358
3097.00 1370
3097.53 1360
3098.05 1446
3098.58 1496
3099.10 1776
3099.63 2173
3100.15 2203
3100.68 2176
3101.20 2387
3101.73 2385
3102.25 2899
3102.78 2868
3103.30 2614
3103.83 2646
3104.35 2869
3104.88 2987
3105.40 2463
3105.93 2413
3106.45 2214
3106.98 1957
3107.51 1682
3108.03 1697
3108.56 1590
3109.08 1508
3109.61 1336
3110.13 1341
3110.66 1398
3111.19 1378
3111.71 1418
3112.24 1384
3112.76 1362
3113.29 1296
3113.82 1466
3114.34 1385
3114.87 1269
3115.40 1178
3115.92 1002
3116.45 1093
3116.98 1163
3117.50 1144
3118.03 1173
3118.55 1252
3119.08 1194
3119.61 1134
3120.13 1031
3120.66 1033
3121.19 1129
3121.72 1112
3122.24 1171
3122.77 1217
3123.30 1165
3123.82 1231
3124.35 1089
3124.88 1018
3125.40 1114
3125.93 1100
3126.46 1136
3126.99 1199
3127.51 1077
3128.04 1005
3128.57 1029
3129.10 996
3129.62 1103
3130.15 1078
3130.68 1161
3131.21 1072
3131.73 891
3132.26 840
3132.79 973
3133.32 927
3133.85 833
3134.37 830
3134.90 909
3135.43 1009
3135.96 1000
3136.49 939
3137.01 919
3137.54 1020
3138.07 964
3138.60 773
3139.13 763
3139.65 813
3140.18 728
3140.71 822
3141.24 894
3141.77 841
3142.30 787
3142.83 961
3143.35 870
3143.88 912
3144.41 779
3144.94 849
3145.47 828
3146.00 934
3146.53 983
3147.06 998
3147.59 1060
3148.11 955
3148.64 977
3149.17 1109
3149.70 1112
3150.23 1097
3150.76 1226
3151.29 1038
3151.82 964
3152.35 901
3152.88 871
3153.41 912
3153.94 879
3154.47 828
3155.00 1031
3155.53 940
3156.06 1069
3156.59 974
3157.12 966
3157.65 864
3158.18 874
3158.71 972
3159.24 1020
3159.77 892
3160.30 879
3160.83 962
3161.36 973
3161.89 912
3162.42 873
3162.95 930
3163.48 863
3164.01 953
3164.54 938
3165.07 822
3165.60 909
3166.13 888
3166.66 781
3167.19 817
3167.72 915
3168.25 842
3168.78 876
3169.31 910
3169.85 854
3170.38 831
3170.91 860
3171.44 926
3171.97 884
3172.50 949
3173.03 967
3173.56 1034
3174.09 1029
3174.63 986
3175.16 994
3175.69 993
3176.22 1096
3176.75 1027
3177.28 962
3177.81 969
3178.35 928
3178.88 960
3179.41 922
3179.94 1045
3180.47 991
3181.00 922
3181.54 847
3182.07 879
3182.60 771
3183.13 744
3183.66 844
3184.20 957
3184.73 897
3185.26 850
3185.79 883
3186.33 960
3186.86 924
3187.39 1020
3187.92 900
3188.46 894
3188.99 843
3189.52 809
3190.05 792
3190.59 846
3191.12 897
3191.65 950
3192.18 1041
3192.72 1033
3193.25 890
3193.78 891
3194.32 945
3194.85 885
3195.38 963
3195.91 896
3196.45 983
3196.98 838
3197.51 937
3198.05 932
3198.58 1062
3199.11 963
3199.65 933
3200.18 942
3200.71 1018
3201.25 1012
3201.78 1080
3202.32 1042
3202.85 1015
3203.38 1009
3203.92 984
3204.45 1015
3204.98 1039
3205.52 965
3206.05 1093
3206.59 1144
3207.12 1223
3207.65 1257
3208.19 1337
3208.72 1204
3209.26 1142
3209.79 1258
3210.32 1281
3210.86 1320
3211.39 1409
3211.93 1246
3212.46 1180
3213.00 1263
3213.53 1237
3214.07 1211
3214.60 1044
3215.14 1065
3215.67 1023
3216.20 1049
3216.74 962
3217.27 885
3217.81 1014
3218.34 966
3218.88 1066
3219.41 857
3219.95 960
3220.48 951
3221.02 920
3221.56 996
3222.09 1240
3222.63 1221
3223.16 1157
3223.70 1130
3224.23 1220
3224.77 1208
3225.30 1069
3225.84 1231
3226.37 1239
3226.91 1168
3227.45 1086
3227.98 1042
3228.52 1074
3229.05 1077
3229.59 1048
3230.12 1093
3230.66 1335
3231.20 1364
3231.73 1232
3232.27 1116
3232.81 1143
3233.34 1010
3233.88 1201
3234.41 1365
3234.95 1287
3235.49 1262
3236.02 1211
3236.56 1315
3237.10 1228
3237.63 1083
3238.17 1112
3238.71 1131
3239.24 1083
3239.78 1093
3240.32 1043
3240.85 1180
3241.39 1280
3241.93 1202
3242.46 1291
3243.00 1402
3243.54 1359
3244.07 1333
3244.61 1369
3245.15 1336
3245.69 1388
3246.22 1405
3246.76 1516
3247.30 1649
3247.84 1655
3248.37 1437
3248.91 1625
3249.45 1870
3249.99 2036
3250.52 2277
3251.06 2677
3251.60 2721
3252.14 2624
3252.67 3065
3253.21 3225
3253.75 2983
3254.29 3215
3254.83 3228
3255.36 2811
3255.90 2629
3256.44 2474
3256.98 2144
3257.52 2183
3258.05 1916
3258.59 2044
3259.13 1974
3259.67 1701
3260.21 1775
3260.75 1848
3261.29 1828
3261.82 1959
3262.36 2138
3262.90 2198
3263.44 2362
3263.98 2234
3264.52 2493
3265.06 2529
3265.60 2612
3266.13 2550
3266.67 2411
3267.21 2491
3267.75 2466
3268.29 2550
3268.83 2487
3269.37 2359
3269.91 1970
3270.45 1929
3270.99 1767
3271.53 1813
3272.07 1637
3272.60 1708
3273.14 1660
3273.68 1683
3274.22 1724
3274.76 1692
3275.30 1661
3275.84 1587
3276.38 1591
3276.92 1630
3277.46 1705
3278.00 1603
3278.54 1483
3279.08 1408
3279.62 1454
3280.16 1556
3280.70 1660
3281.24 1653
3281.78 1525
3282.32 1523
3282.86 1530
3283.40 1772
3283.94 1800
3284.48 1708
3285.02 1726
3285.56 1643
3286.11 1756
3286.65 1815
3287.19 1794
3287.73 1884
3288.27 1768
3288.81 1905
3289.35 1941
3289.89 1925
3290.43 1980
3290.97 2099
3291.51 2130
3292.05 2136
3292.60 2548
3293.14 2513
3293.68 2584
3294.22 2675
3294.76 2707
3295.30 2741
3295.84 2698
3296.38 2863
3296.93 2814
3297.47 2627
3298.01 2701
3298.55 2428
3299.09 2313
3299.63 2275
3300.18 2291
3300.72 2075
3301.26 2231
3301.80 2095
3302.34 2059
3302.89 1900
3303.43 1852
3303.97 1889
3304.51 1868
3305.05 1998
3305.60 1735
3306.14 1869
3306.68 1878
3307.22 1819
3307.76 2035
3308.31 1879
3308.85 2052
3309.39 2053
3309.93 1953
3310.48 1903
3311.02 2084
3311.56 2096
3312.11 1994
3312.65 1951
3313.19 1945
3313.73 1915
3314.28 2085
3314.82 2295
3315.36 2484
3315.91 2629
3316.45 2448
3316.99 2727
3317.53 2945
3318.08 3062
3318.62 3274
3319.16 3350
3319.71 3333
3320.25 3467
3320.79 3531
3321.34 3182
3321.88 3078
3322.43 3085
3322.97 3343
3323.51 3488
3324.06 2955
3324.60 3228
3325.14 2888
3325.69 3034
3326.23 2953
3326.78 2902
3327.32 2911
3327.86 3013
3328.41 2921
3328.95 2984
3329.50 3029
3330.04 3424
3330.58 3993
3331.13 4921
3331.67 6173
3332.22 7281
3332.76 8933
3333.31 10762
3333.85 12464
3334.39 13940
3334.94 15734
3335.48 17491
3336.03 18579
3336.57 19287
3337.12 19788
3337.66 18784
3338.21 17209
3338.75 15533
3339.30 13691
3339.84 11735
3340.39 10173
3340.93 8337
3341.48 6684
3342.02 5492
3342.57 4728
3343.11 3952
3343.66 3364
3344.20 3077
3344.75 2785
3345.29 2653
3345.84 2452
3346.39 2452
3346.93 2420
3347.48 2546
3348.02 2325
3348.57 2393
3349.11 2570
3349.66 2511
3350.21 2418
3350.75 2531
3351.30 2416
3351.84 2427
3352.39 2492
3352.94 2501
3353.48 2362
3354.03 2342
3354.57 2293
3355.12 2192
3355.67 2141
3356.21 2153
3356.76 1867
3357.31 1839
3357.85 1996
3358.40 1898
3358.94 1798
3359.49 1734
3360.04 1874
3360.58 1810
3361.13 1779
3361.68 1775
3362.22 1928
3362.77 1955
3363.32 1836
3363.87 1868
3364.41 1906
3364.96 2026
3365.51 2046
3366.05 2136
3366.60 2054
3367.15 1903
3367.70 1963
3368.24 2019
3368.79 2129
3369.34 1956
3369.88 2139
3370.43 2222
3370.98 2208
3371.53 2461
3372.07 2526
3372.62 2573
3373.17 2674
3373.72 2704
3374.27 2658
3374.81 2736
3375.36 2915
3375.91 2584
3376.46 2466
3377.01 2438
3377.55 2347
3378.10 2337
3378.65 2166
3379.20 1858
3379.75 1833
3380.29 1742
3380.84 1859
3381.39 1697
3381.94 1653
3382.49 1610
3383.04 1726
3383.58 1764
3384.13 1734
3384.68 1689
3385.23 1625
3385.78 1418
3386.33 1430
3386.88 1469
3387.43 1407
3387.97 1321
3388.52 1312
3389.07 1216
3389.62 1200
3390.17 1291
3390.72 1367
3391.27 1357
3391.82 1273
3392.37 1295
3392.92 1277
3393.47 1288
3394.02 1206
3394.56 1146
3395.11 1136
3395.66 1081
3396.21 1045
3396.76 1237
3397.31 1175
3397.86 1100
3398.41 1177
3398.96 1184
3399.51 1103
3400.06 1184
3400.61 1092
3401.16 1143
3401.71 1068
3402.26 1015
3402.81 1043
3403.36 1185
3403.91 1205
3404.46 1137
3405.01 1167
3405.56 1040
3406.11 1117
3406.66 1073
3407.21 1102
3407.76 1208
3408.32 1211
3408.87 1268
3409.42 1187
3409.97 1221
3410.52 1477
3411.07 1441
3411.62 1362
3412.17 1353
3412.72 1373
3413.27 1481
3413.82 1341
3414.37 1310
3414.93 1430
3415.48 1404
3416.03 1457
3416.58 1479
3417.13 1320
3417.68 1179
3418.23 1170
3418.78 1198
3419.34 1315
3419.89 1105
3420.44 1193
3420.99 1080
3421.54 1119
3422.09 1134
3422.65 1083
3423.20 1301
3423.75 1254
3424.30 1188
3424.85 1242
3425.40 1089
3425.96 1108
3426.51 1092
3427.06 1080
3427.61 1111
3428.16 1117
3428.72 1104
3429.27 1023
3429.82 1043
3430.37 1072
3430.93 1080
3431.48 964
3432.03 882
3432.58 917
3433.14 927
3433.69 880
3434.24 904
3434.79 1056
3435.35 924
3435.90 879
3436.45 966
3437.00 1067
3437.56 1095
3438.11 916
3438.66 981
3439.22 1027
3439.77 1009
3440.32 1002
3440.88 969
3441.43 1016
3441.98 1106
3442.54 1149
3443.09 1084
3443.64 925
3444.20 1017
3444.75 1041
3445.30 1061
3445.86 1115
3446.41 1040
3446.96 908
3447.52 934
3448.07 979
3448.63 1003
3449.18 998
3449.73 1119
3450.29 961
3450.84 899
3451.39 934
3451.95 865
3452.50 869
3453.06 795
3453.61 1036
3454.17 954
3454.72 938
3455.27 923
3455.83 951
3456.38 991
3456.94 907
3457.49 916
3458.05 888
3458.60 981
3459.16 929
3459.71 881
3460.27 908
3460.82 976
3461.37 1133
3461.93 1101
3462.48 1066
3463.04 1097
3463.59 1074
3464.15 1028
3464.70 987
3465.26 1098
3465.82 1137
3466.37 1040
3466.93 1124
3467.48 1105
3468.04 1006
3468.59 1061
3469.15 1207
3469.70 1370
3470.26 1313
3470.81 1340
3471.37 1333
3471.92 1232
3472.48 1342
3473.04 1395
3473.59 1271
3474.15 1358
3474.70 1278
3475.26 1231
3475.82 1248
3476.37 1222
3476.93 1330
3477.48 1284
3478.04 1237
3478.60 1317
3479.15 1335
3479.71 1165
3480.27 1466
3480.82 1441
3481.38 1401
3481.93 1487
3482.49 1545
3483.05 1590
3483.60 1434
3484.16 1537
3484.72 1471
3485.27 1481
3485.83 1665
3486.39 1643
3486.94 1681
3487.50 1731
3488.06 1992
3488.62 2245
3489.17 2698
3489.73 2928
3490.29 3433
3490.84 4077
3491.40 4484
3491.96 4698
3492.52 4882
3493.07 4785
3493.63 4730
3494.19 4330
3494.75 3611
3495.30 3243
3495.86 3023
3496.42 2600
3496.98 2323
3497.53 2129
3498.09 2038
3498.65 1991
3499.21 2008
3499.76 1920
3500.32 1852
3500.88 1920
3501.44 1985
3502.00 2239
3502.56 2302
3503.11 2250
3503.67 2514
3504.23 2511
3504.79 2541
3505.35 2614
3505.90 2737
3506.46 2773
3507.02 2649
3507.58 2432
3508.14 2175
3508.70 2215
3509.26 2214
3509.81 1784
3510.37 1769
3510.93 1745
3511.49 1459
3512.05 1419
3512.61 1414
3513.17 1179
3513.73 1207
3514.29 1120
3514.84 1089
3515.40 1035
3515.96 1028
3516.52 1064
3517.08 1065
3517.64 1072
3518.20 1094
3518.76 1090
3519.32 1161
3519.88 1140
3520.44 1104
3521.00 1080
3521.56 1047
3522.12 1233
3522.68 1177
3523.24 1040
3523.80 1071
3524.36 1067
3524.92 1170
3525.48 1121
3526.04 1099
3526.60 1079
3527.16 1134
3527.72 1075
3528.28 1201
3528.84 1173
3529.40 1117
3529.96 1098
3530.52 914
3531.08 1081
3531.64 1035
3532.20 1052
3532.76 1283
3533.32 1108
3533.88 953
3534.44 1176
3535.00 1189
3535.56 1120
3536.12 1124
3536.68 1106
3537.25 1032
3537.81 976
3538.37 1012
3538.93 1039
3539.49 1010
3540.05 1048
3540.61 1020
3541.17 1028
3541.73 1126
3542.30 1112
3542.86 1062
3543.42 1027
3543.98 1098
3544.54 1243
3545.10 1158
3545.66 1124
3546.23 1079
3546.79 1084
3547.35 1100
3547.91 1088
3548.47 956
3549.03 970
3549.60 989
3550.16 880
3550.72 945
3551.28 964
3551.84 1091
3552.41 1019
3552.97 896
3553.53 832
3554.09 810
3554.65 867
3555.22 841
3555.78 845
3556.34 855
3556.90 875
3557.47 914
3558.03 914
3558.59 904
3559.15 946
3559.72 888
3560.28 872
3560.84 972
3561.41 951
3561.97 865
3562.53 849
3563.09 833
3563.66 886
3564.22 985
3564.78 998
3565.35 926
3565.91 930
3566.47 963
3567.04 990
3567.60 913
3568.16 850
3568.73 999
3569.29 1093
3569.85 974
3570.42 971
3570.98 994
3571.54 928
3572.11 897
3572.67 1021
3573.23 1033
3573.80 914
3574.36 965
3574.93 1013
3575.49 1159
3576.05 1143
3576.62 1260
3577.18 1370
3577.75 1406
3578.31 1277
3578.87 1239
3579.44 1240
3580.00 1408
3580.57 1221
3581.13 1114
3581.70 1075
3582.26 1064
3582.82 990
3583.39 950
3583.95 937
3584.52 909
3585.08 937
3585.65 934
3586.21 853
3586.78 796
3587.34 840
3587.91 869
3588.47 809
3589.04 754
3589.60 834
3590.17 780
3590.73 893
3591.30 762
3591.86 738
3592.43 777
3592.99 739
3593.56 805
3594.12 735
3594.69 650
3595.25 809
3595.82 765
3596.39 714
3596.95 800
3597.52 799
3598.08 929
3598.65 864
3599.21 706
3599.78 718
3600.35 755
3600.91 875
3601.48 963
3602.04 1026
3602.61 813
3603.18 795
3603.74 867
3604.31 827
3604.87 783
3605.44 699
3606.01 861
3606.57 879
3607.14 811
3607.71 758
3608.27 801
3608.84 810
3609.41 811
3609.97 762
3610.54 677
3611.11 781
3611.67 811
3612.24 848
3612.81 816
3613.37 926
3613.94 969
3614.51 1006
3615.07 1111
3615.64 1143
3616.21 1160
3616.77 1238
3617.34 1257
3617.91 1311
3618.48 1386
3619.04 1420
3619.61 1532
3620.18 1428
3620.75 1373
3621.31 1344
3621.88 1073
3622.45 1054
3623.02 1124
3623.58 1063
3624.15 971
3624.72 939
3625.29 777
3625.86 797
3626.42 889
3626.99 861
3627.56 862
3628.13 864
3628.70 910
3629.26 894
3629.83 773
3630.40 764
3630.97 754
3631.54 792
3632.10 858
3632.67 706
3633.24 763
3633.81 748
3634.38 709
3634.95 716
3635.52 740
3636.08 805
3636.65 858
3637.22 785
3637.79 869
3638.36 917
3638.93 866
3639.50 930
3640.07 897
3640.64 1087
3641.20 1016
3641.77 991
3642.34 1038
3642.91 1119
3643.48 1171
3644.05 1009
3644.62 973
3645.19 910
3645.76 811
3646.33 952
3646.90 891
3647.47 750
3648.04 878
3648.61 931
3649.18 988
3649.75 1058
3650.32 991
3650.89 955
3651.46 997
3652.03 927
3652.60 929
3653.17 963
3653.74 957
3654.31 981
3654.88 907
3655.45 908
3656.02 883
3656.59 838
3657.16 853
3657.73 922
3658.30 981
3658.87 1017
3659.44 1070
3660.01 1009
3660.58 985
3661.15 970
3661.72 987
3662.29 937
3662.86 894
3663.43 898
3664.00 925
3664.58 999
3665.15 1093
3665.72 1049
3666.29 1018
3666.86 1094
3667.43 1043
3668.00 1051
3668.57 823
3669.14 722
3669.72 767
3670.29 842
3670.86 846
3671.43 761
3672.00 774
3672.57 853
3673.14 894
3673.72 886
3674.29 783
3674.86 822
3675.43 827
3676.00 814
3676.57 793
3677.15 830
3677.72 901
3678.29 919
3678.86 831
3679.43 832
3680.01 816
3680.58 787
3681.15 811
3681.72 720
3682.29 790
3682.87 809
3683.44 778
3684.01 814
3684.58 759
3685.16 713
3685.73 794
3686.30 854
3686.87 819
3687.45 787
3688.02 930
3688.59 911
3689.17 953
3689.74 962
3690.31 991
3690.88 953
3691.46 1016
3692.03 878
3692.60 841
3693.18 824
3693.75 826
3694.32 860
3694.90 777
3695.47 789
3696.04 836
3696.62 810
3697.19 684
3697.76 749
3698.34 780
3698.91 693
3699.48 719
3700.06 630
3700.63 735
3701.21 811
3701.78 757
3702.35 896
3702.93 877
3703.50 870
3704.07 680
3704.65 733
3705.22 773
3705.80 773
3706.37 712
3706.95 846
3707.52 901
3708.09 878
3708.67 929
3709.24 789
3709.82 748
3710.39 777
3710.97 757
3711.54 844
3712.11 804
3712.69 835
3713.26 779
3713.84 734
3714.41 766
3714.99 706
3715.56 800
3716.14 776
3716.71 735
3717.29 717
3717.86 693
3718.44 743
3719.01 769
3719.59 812
3720.16 798
3720.74 671
3721.31 698
3721.89 658
3722.47 676
3723.04 767
3723.62 859
3724.19 791
3724.77 772
3725.34 751
3725.92 828
3726.49 702
3727.07 754
3727.65 731
3728.22 821
3728.80 881
3729.37 970
3729.95 1015
3730.53 962
3731.10 978
3731.68 1069
3732.25 1059
3732.83 981
3733.41 1052
3733.98 1117
3734.56 970
3735.14 1013
3735.71 1063
3736.29 954
3736.86 867
3737.44 801
3738.02 832
3738.59 763
3739.17 849
3739.75 831
3740.32 752
3740.90 776
3741.48 811
3742.06 652
3742.63 630
3743.21 758
3743.79 724
3744.36 790
3744.94 781
3745.52 720
3746.09 679
3746.67 748
3747.25 751
3747.83 743
3748.40 733
3748.98 780
3749.56 831
3750.14 822
3750.71 721
3751.29 697
3751.87 634
3752.45 693
3753.03 677
3753.60 700
3754.18 692
3754.76 675
3755.34 691
3755.91 689
3756.49 707
3757.07 675
3757.65 679
3758.23 628
3758.81 661
3759.38 631
3759.96 696
3760.54 700
3761.12 661
3761.70 772
3762.28 804
3762.85 751
3763.43 849
3764.01 708
3764.59 866
3765.17 841
3765.75 753
3766.33 779
3766.90 734
3767.48 825
3768.06 747
3768.64 734
3769.22 809
3769.80 829
3770.38 670
3770.96 733
3771.54 791
3772.12 768
3772.70 822
3773.27 809
3773.85 742
3774.43 754
3775.01 691
3775.59 751
3776.17 687
3776.75 647
3777.33 700
3777.91 695
3778.49 685
3779.07 884
3779.65 682
3780.23 665
3780.81 670
3781.39 626
3781.97 680
3782.55 709
3783.13 683
3783.71 651
3784.29 734
3784.87 724
3785.45 674
3786.03 731
3786.61 733
3787.19 639
3787.77 663
3788.35 791
3788.93 763
3789.51 689
3790.09 662
3790.67 724
3791.26 703
3791.84 662
3792.42 708
3793.00 748
3793.58 823
3794.16 727
3794.74 707
3795.32 679
3795.90 714
3796.48 664
3797.07 652
3797.65 704
3798.23 707
3798.81 713
3799.39 592
3799.97 626
3800.55 676
3801.13 697
3801.72 641
3802.30 689
3802.88 719
3803.46 723
3804.04 609
3804.62 664
3805.21 744
3805.79 746
3806.37 743
3806.95 787
3807.53 785
3808.12 811
3808.70 799
3809.28 806
3809.86 990
3810.44 852
3811.03 779
3811.61 865
3812.19 838
3812.77 873
3813.36 853
3813.94 849
3814.52 829
3815.10 834
3815.69 789
3816.27 702
3816.85 715
3817.43 822
3818.02 834
3818.60 715
3819.18 752
3819.76 683
3820.35 702
3820.93 770
3821.51 688
3822.10 762
3822.68 723
3823.26 803
3823.85 774
3824.43 706
3825.01 770
3825.60 696
3826.18 673
3826.76 740
3827.35 721
3827.93 623
3828.51 774
3829.10 763
3829.68 701
3830.26 685
3830.85 755
3831.43 727
3832.02 798
3832.60 791
3833.18 726
3833.77 730
3834.35 719
3834.93 830
3835.52 716
3836.10 710
3836.69 718
3837.27 750
3837.86 706
3838.44 688
3839.02 741
3839.61 762
3840.19 787
3840.78 719
3841.36 749
3841.95 701
3842.53 791
3843.12 820
3843.70 833
3844.29 817
3844.87 957
3845.46 894
3846.04 732
3846.63 811
3847.21 845
3847.80 837
3848.38 839
3848.97 837
3849.55 837
3850.14 767
3850.72 730
3851.31 737
3851.89 751
3852.48 749
3853.06 706
3853.65 728
3854.23 729
3854.82 754
3855.40 858
3855.99 1011
3856.58 972
3857.16 1060
3857.75 1019
3858.33 1222
3858.92 1333
3859.50 1349
3860.09 1371
3860.68 1479
3861.26 1466
3861.85 1549
3862.43 1726
3863.02 1687
3863.61 1745
3864.19 1510
3864.78 1291
3865.37 1424
3865.95 1326
3866.54 1210
3867.13 1069
3867.71 962
3868.30 947
3868.89 896
3869.47 849
3870.06 708
3870.65 854
3871.23 811
3871.82 791
3872.41 790
3872.99 798
3873.58 820
3874.17 709
3874.75 725
3875.34 735
3875.93 701
3876.52 763
3877.10 799
3877.69 766
3878.28 723
3878.86 799
3879.45 779
3880.04 679
3880.63 646
3881.21 717
3881.80 602
3882.39 631
3882.98 813
3883.57 698
3884.15 660
3884.74 709
3885.33 679
3885.92 712
3886.50 740
3887.09 745
3887.68 773
3888.27 792
3888.86 848
3889.45 784
3890.03 741
3890.62 779
3891.21 812
3891.80 791
3892.39 832
3892.98 816
3893.56 822
3894.15 824
3894.74 758
3895.33 783
3895.92 773
3896.51 839
3897.10 754
3897.68 781
3898.27 821
3898.86 820
3899.45 778
3900.04 785
3900.63 759
3901.22 695
3901.81 717
3902.40 753
3902.99 769
3903.57 714
3904.16 639
3904.75 816
3905.34 739
3905.93 755
3906.52 661
3907.11 685
3907.70 723
3908.29 779
3908.88 784
3909.47 689
3910.06 669
3910.65 724
3911.24 722
3911.83 720
3912.42 660
3913.01 709
3913.60 785
3914.19 727
3914.78 732
3915.37 695
3915.96 632
3916.55 619
3917.14 652
3917.73 624
3918.32 656
3918.91 634
3919.50 673
3920.09 730
3920.68 723
3921.27 752
3921.86 628
3922.45 613
3923.05 533
3923.64 618
3924.23 546
3924.82 642
3925.41 585
3926.00 565
3926.59 692
3927.18 653
3927.77 672
3928.36 612
3928.95 637
3929.55 645
3930.14 613
3930.73 581
3931.32 636
3931.91 713
3932.50 617
3933.09 599
3933.69 665
3934.28 658
3934.87 547
3935.46 665
3936.05 687
3936.64 456
3937.24 625
3937.83 622
3938.42 687
3939.01 727
3939.60 730
3940.20 651
3940.79 687
3941.38 755
3941.97 680
3942.56 713
3943.16 732
3943.75 655
3944.34 624
3944.93 670
3945.53 653
3946.12 710
3946.71 718
3947.30 599
3947.90 590
3948.49 591
3949.08 617
3949.67 623
3950.27 573
3950.86 638
3951.45 613
3952.05 692
3952.64 592
3953.23 638
3953.82 738
3954.42 692
3955.01 662
3955.60 650
3956.20 613
3956.79 699
3957.38 773
3957.98 727
3958.57 652
3959.16 732
3959.76 754
3960.35 657
3960.94 643
3961.54 755
3962.13 714
3962.73 750
3963.32 791
3963.91 730
3964.51 677
3965.10 743
3965.69 753
3966.29 808
3966.88 844
3967.48 820
3968.07 811
3968.66 774
3969.26 814
3969.85 732
3970.45 750
3971.04 769
3971.64 802
3972.23 803
3972.82 668
3973.42 825
3974.01 819
3974.61 739
3975.20 675
3975.80 898
3976.39 920
3976.99 833
3977.58 997
3978.18 944
3978.77 858
3979.37 848
3979.96 877
3980.56 835
3981.15 799
3981.75 712
3982.34 755
3982.94 722
3983.53 718
3984.13 730
3984.72 656
3985.32 636
3985.91 744
3986.51 708
3987.11 733
3987.70 710
3988.30 765
3988.89 707
3989.49 758
3990.08 784
3990.68 764
3991.28 761
3991.87 739
3992.47 804
3993.06 955
3993.66 756
3994.26 691
3994.85 775
3995.45 737
3996.04 838
3996.64 820
3997.24 813
3997.83 892
3998.43 928
3999.03 880
3999.62 785
4000.22 740
4000.81 837
4001.41 748
4002.01 781
4002.60 734
4003.20 702
4003.80 716
4004.40 687
4004.99 711
4005.59 705
4006.19 727
4006.78 703
4007.38 781
4007.98 691
4008.57 714
4009.17 763
4009.77 716
4010.37 832
4010.96 668
4011.56 677
4012.16 751
4012.76 741
4013.35 660
4013.95 646
4014.55 698
4015.15 763
4015.74 847
4016.34 773
4016.94 787
4017.54 750
4018.13 676
4018.73 677
4019.33 785
4019.93 813
4020.53 810
4021.12 781
4021.72 758
4022.32 757
4022.92 781
4023.52 777
4024.12 762
4024.71 724
4025.31 688
4025.91 774
4026.51 771
4027.11 751
4027.71 911
4028.30 934
4028.90 942
4029.50 905
4030.10 738
4030.70 819
4031.30 965
4031.90 924
4032.50 960
4033.10 945
4033.69 773
4034.29 723
4034.89 734
4035.49 731
4036.09 821
4036.69 753
4037.29 811
4037.89 694
4038.49 637
4039.09 642
4039.69 694
4040.29 646
4040.89 629
4041.49 677
4042.08 726
4042.68 675
4043.28 642
4043.88 717
4044.48 698
4045.08 624
4045.68 671
4046.28 763
4046.88 659
4047.48 626
4048.08 679
4048.68 665
4049.28 614
4049.88 684
4050.48 699
4051.08 559
4051.69 653
4052.29 546
4052.89 586
4053.49 634
4054.09 577
4054.69 551
4055.29 711
4055.89 765
4056.49 683
4057.09 631
4057.69 558
4058.29 551
4058.89 620
4059.49 664
4060.09 610
4060.70 606
4061.30 654
4061.90 632
4062.50 673
4063.10 589
4063.70 651
4064.30 752
4064.90 739
4065.51 710
4066.11 815
4066.71 786
4067.31 764
4067.91 805
4068.51 766
4069.11 758
4069.72 776
4070.32 649
4070.92 646
4071.52 656
4072.12 668
4072.73 645
4073.33 621
4073.93 642
4074.53 618
4075.13 557
4075.74 618
4076.34 606
4076.94 675
4077.54 625
4078.14 665
4078.75 651
4079.35 615
4079.95 627
4080.55 574
4081.16 532
4081.76 524
4082.36 612
4082.96 634
4083.57 657
4084.17 614
4084.77 624
4085.38 666
4085.98 620
4086.58 669
4087.18 624
4087.79 667
4088.39 645
4088.99 618
4089.60 542
4090.20 582
4090.80 573
4091.41 544
4092.01 560
4092.61 602
4093.22 596
4093.82 600
4094.42 566
4095.03 623
4095.63 695
4096.23 614
4096.84 627
4097.44 643
4098.05 604
4098.65 567
4099.25 502
4099.86 588
4100.46 635
4101.06 629
4101.67 618
4102.27 637
4102.88 598
4103.48 715
4104.09 613
4104.69 669
4105.29 611
4105.90 593
4106.50 582
4107.11 666
4107.71 604
4108.32 591
4108.92 565
4109.53 591
4110.13 482
4110.74 539
4111.34 613
4111.94 601
4112.55 599
4113.15 603
4113.76 552
4114.36 483
4114.97 491
4115.57 609
4116.18 538
4116.78 509
4117.39 529
4118.00 625
4118.60 568
4119.21 489
4119.81 536
4120.42 647
4121.02 633
4121.63 601
4122.23 547
4122.84 591
4123.44 611
4124.05 633
4124.66 560
4125.26 687
4125.87 659
4126.47 494
4127.08 534
4127.68 628
4128.29 626
4128.90 641
4129.50 614
4130.11 571
4130.72 547
4131.32 603
4131.93 638
4132.53 623
4133.14 606
4133.75 615
4134.35 693
4134.96 594
4135.57 537
4136.17 650
4136.78 612
4137.39 636
4137.99 610
4138.60 718
4139.21 687
4139.81 761
4140.42 648
4141.03 702
4141.63 655
4142.24 587
4142.85 627
4143.46 615
4144.06 602
4144.67 566
4145.28 587
4145.88 563
4146.49 542
4147.10 644
4147.71 579
4148.31 534
4148.92 539
4149.53 652
4150.14 660
4150.74 532
4151.35 586
4151.96 529
4152.57 595
4153.18 608
4153.78 616
4154.39 596
4155.00 628
4155.61 637
4156.22 621
4156.82 583
4157.43 568
4158.04 576
4158.65 657
4159.26 622
4159.86 557
4160.47 561
4161.08 600
4161.69 602
4162.30 582
4162.91 550
4163.52 554
4164.12 560
4164.73 527
4165.34 542
4165.95 545
4166.56 579
4167.17 633
4167.78 644
4168.39 592
4168.99 590
4169.60 546
4170.21 665
4170.82 687
4171.43 717
4172.04 672
4172.65 595
4173.26 626
4173.87 735
4174.48 651
4175.09 706
4175.70 624
4176.31 647
4176.92 656
4177.53 601
4178.13 650
4178.74 655
4179.35 562
4179.96 649
4180.57 651
4181.18 593
4181.79 632
4182.40 657
4183.01 622
4183.62 677
4184.23 686
4184.84 648
4185.45 687
4186.06 678
4186.67 606
4187.29 607
4187.90 645
4188.51 668
4189.12 608
4189.73 647
4190.34 636
4190.95 594
4191.56 562
4192.17 617
4192.78 610
4193.39 659
4194.00 587
4194.61 649
4195.22 621
4195.83 668
4196.45 553
4197.06 613
4197.67 649
4198.28 615
4198.89 686
4199.50 570
4200.11 625
4200.72 604
4201.33 650
4201.95 644
4202.56 600
4203.17 616
4203.78 577
4204.39 598
4205.00 612
4205.62 573
4206.23 633
4206.84 566
4207.45 646
4208.06 672
4208.67 629
4209.29 601
4209.90 597
4210.51 611
4211.12 679
4211.73 620
4212.35 679
4212.96 683
4213.57 709
4214.18 631
4214.80 736
4215.41 726
4216.02 701
4216.63 679
4217.25 669
4217.86 695
4218.47 731
4219.08 864
4219.70 808
4220.31 741
4220.92 750
4221.53 767
4222.15 795
4222.76 588
4223.37 736
4223.99 810
4224.60 790
4225.21 827
4225.83 989
4226.44 977
4227.05 922
4227.66 844
4228.28 1018
4228.89 913
4229.51 837
4230.12 934
4230.73 877
4231.35 766
4231.96 771
4232.57 711
4233.19 792
4233.80 789
4234.41 667
4235.03 751
4235.64 661
4236.26 680
4236.87 750
4237.48 716
4238.10 704
4238.71 751
4239.33 719
4239.94 735
4240.55 672
4241.17 684
4241.78 712
4242.40 683
4243.01 677
4243.63 723
4244.24 768
4244.85 697
4245.47 603
4246.08 672
4246.70 664
4247.31 656
4247.93 662
4248.54 728
4249.16 764
4249.77 683
4250.39 653
4251.00 596
4251.62 669
4252.23 703
4252.85 603
4253.46 657
4254.08 663
4254.69 660
4255.31 728
4255.92 666
4256.54 653
4257.15 689
4257.77 621
4258.39 690
4259.00 805
4259.62 662
4260.23 682
4260.85 779
4261.46 819
4262.08 771
4262.69 704
4263.31 732
4263.93 795
4264.54 754
4265.16 681
4265.77 750
4266.39 755
4267.01 710
4267.62 642
4268.24 732
4268.86 780
4269.47 726
4270.09 803
4270.70 715
4271.32 755
4271.94 699
4272.55 720
4273.17 767
4273.79 782
4274.40 846
4275.02 884
4275.64 871
4276.25 869
4276.87 779
4277.49 696
4278.10 684
4278.72 848
4279.34 909
4279.96 787
4280.57 775
4281.19 785
4281.81 701
4282.42 699
4283.04 673
4283.66 671
4284.28 731
4284.89 766
4285.51 773
4286.13 635
4286.75 610
4287.36 725
4287.98 572
4288.60 585
4289.22 608
4289.83 602
4290.45 657
4291.07 597
4291.69 613
4292.31 644
4292.92 619
4293.54 654
4294.16 701
4294.78 661
4295.40 664
4296.01 706
4296.63 642
4297.25 645
4297.87 650
4298.49 565
4299.11 681
4299.72 671
4300.34 639
4300.96 674
4301.58 614
4302.20 625
4302.82 664
4303.44 639
4304.06 609
4304.67 708
4305.29 616
4305.91 609
4306.53 648
4307.15 645
4307.77 839
4308.39 629
4309.01 667
4309.63 690
4310.25 710
4310.86 593
4311.48 716
4312.10 646
4312.72 647
4313.34 722
4313.96 691
4314.58 706
4315.20 679
4315.82 754
4316.44 842
4317.06 718
4317.68 674
4318.30 698
4318.92 718
4319.54 681
4320.16 678
4320.78 698
4321.40 764
4322.02 740
4322.64 722
4323.26 694
4323.88 670
4324.50 661
4325.12 782
4325.74 741
4326.36 791
4326.98 832
4327.60 752
4328.22 880
4328.84 888
4329.46 865
4330.08 1036
4330.71 1187
4331.33 1156
4331.95 1143
4332.57 1122
4333.19 1173
4333.81 1340
4334.43 1485
4335.05 1298
4335.67 1205
4336.29 1303
4336.91 1279
4337.54 1188
4338.16 1110
4338.78 1078
4339.40 1160
4340.02 1079
4340.64 1039
4341.26 1105
4341.89 1104
4342.51 1084
4343.13 1222
4343.75 1167
4344.37 1256
4344.99 1359
4345.62 1386
4346.24 1448
4346.86 1500
4347.48 1537
4348.10 1462
4348.73 1392
4349.35 1361
4349.97 1346
4350.59 1289
4351.21 1412
4351.84 1203
4352.46 1042
4353.08 1140
4353.70 1034
4354.33 951
4354.95 1024
4355.57 943
4356.19 870
4356.82 882
4357.44 818
4358.06 806
4358.68 771
4359.31 659
4359.93 844
4360.55 798
4361.17 646
4361.80 672
4362.42 784
4363.04 793
4363.67 757
4364.29 751
4364.91 806
4365.54 863
4366.16 808
4366.78 845
4367.41 881
4368.03 741
4368.65 704
4369.28 676
4369.90 727
4370.52 717
4371.15 694
4371.77 662
4372.39 685
4373.02 836
4373.64 744
4374.27 642
4374.89 631
4375.51 717
4376.14 740
4376.76 655
4377.39 560
4378.01 689
4378.63 662
4379.26 755
4379.88 724
4380.51 687
4381.13 713
4381.75 665
4382.38 735
4383.00 659
4383.63 644
4384.25 698
4384.88 789
4385.50 668
4386.13 656
4386.75 689
4387.38 660
4388.00 709
4388.63 674
4389.25 676
4389.88 745
4390.50 640
4391.13 664
4391.75 681
4392.38 642
4393.00 635
4393.63 587
4394.25 654
4394.88 651
4395.50 595
4396.13 672
4396.75 672
4397.38 730
4398.00 643
4398.63 637
4399.26 617
4399.88 696
4400.51 665
4401.13 671
4401.76 663
4402.38 587
4403.01 525
4403.64 606
4404.26 629
4404.89 576
4405.51 687
4406.14 697
4406.77 656
4407.39 653
4408.02 698
4408.64 682
4409.27 668
4409.90 639
4410.52 668
4411.15 641
4411.78 642
4412.40 616
4413.03 770
4413.66 706
4414.28 673
4414.91 719
4415.54 657
4416.16 680
4416.79 662
4417.42 611
4418.04 586
4418.67 685
4419.30 636
4419.93 623
4420.55 751
4421.18 625
4421.81 611
4422.43 575
4423.06 512
4423.69 519
4424.32 607
4424.94 581
4425.57 659
4426.20 590
4426.83 562
4427.45 605
4428.08 652
4428.71 524
4429.34 603
4429.96 586
4430.59 647
4431.22 676
4431.85 605
4432.48 678
4433.10 617
4433.73 551
4434.36 625
4434.99 605
4435.62 584
4436.24 673
4436.87 678
4437.50 721
4438.13 718
4438.76 564
4439.39 573
4440.02 616
4440.64 604
4441.27 570
4441.90 574
4442.53 596
4443.16 636
4443.79 606
4444.42 619
4445.04 542
4445.67 597
4446.30 591
4446.93 663
4447.56 645
4448.19 698
4448.82 700
4449.45 717
4450.08 644
4450.71 619
4451.34 631
4451.97 697
4452.59 655
4453.22 700
4453.85 730
4454.48 758
4455.11 786
4455.74 788
4456.37 666
4457.00 634
4457.63 765
4458.26 716
4458.89 690
4459.52 707
4460.15 729
4460.78 631
4461.41 647
4462.04 724
4462.67 679
4463.30 698
4463.93 665
4464.56 625
4465.19 659
4465.82 550
4466.45 613
4467.08 648
4467.71 756
4468.34 625
4468.97 718
4469.61 667
4470.24 651
4470.87 624
4471.50 659
4472.13 597
4472.76 652
4473.39 621
4474.02 584
4474.65 574
4475.28 576
4475.91 538
4476.54 645
4477.18 644
4477.81 590
4478.44 624
4479.07 633
4479.70 657
4480.33 661
4480.96 610
4481.59 634
4482.23 572
4482.86 544
4483.49 568
4484.12 676
4484.75 679
4485.38 629
4486.02 629
4486.65 613
4487.28 661
4487.91 742
4488.54 652
4489.18 584
4489.81 650
4490.44 640
4491.07 654
4491.70 663
4492.34 692
4492.97 590
4493.60 649
4494.23 595
4494.87 589
4495.50 634
4496.13 689
4496.76 641
4497.40 698
4498.03 671
4498.66 787
4499.29 932
4499.93 830
4500.56 867
4501.19 922
4501.82 983
4502.46 869
4503.09 851
4503.72 923
4504.36 1005
4504.99 827
4505.62 838
4506.26 907
4506.89 792
4507.52 801
4508.16 791
4508.79 729
4509.42 811
4510.06 741
4510.69 754
4511.32 830
4511.96 681
4512.59 628
4513.22 666
4513.86 689
4514.49 749
4515.13 749
4515.76 633
4516.39 638
4517.03 591
4517.66 586
4518.30 599
4518.93 726
4519.56 791
4520.20 715
4520.83 738
4521.47 691
4522.10 725
4522.73 780
4523.37 706
4524.00 721
4524.64 689
4525.27 675
4525.91 765
4526.54 785
4527.18 801
4527.81 922
4528.45 949
4529.08 1093
4529.72 1098
4530.35 1335
4530.99 1324
4531.62 1352
4532.26 1482
4532.89 1650
4533.53 1418
4534.16 1418
4534.80 1353
4535.43 1133
4536.07 1080
4536.70 972
4537.34 824
4537.97 809
4538.61 765
4539.24 792
4539.88 738
4540.51 647
4541.15 644
4541.79 666
4542.42 632
4543.06 719
4543.69 567
4544.33 569
4544.96 676
4545.60 624
4546.24 634
4546.87 608
4547.51 672
4548.14 744
4548.78 670
4549.42 673
4550.05 683
4550.69 739
4551.33 659
4551.96 659
4552.60 614
4553.24 565
4553.87 559
4554.51 682
4555.15 580
4555.78 605
4556.42 578
4557.06 569
4557.69 651
4558.33 561
4558.97 608
4559.60 545
4560.24 605
4560.88 635
4561.51 655
4562.15 634
4562.79 710
4563.43 801
4564.06 713
4564.70 692
4565.34 598
4565.97 656
4566.61 712
4567.25 719
4567.89 741
4568.52 801
4569.16 817
4569.80 691
4570.44 816
4571.07 789
4571.71 779
4572.35 760
4572.99 698
4573.63 707
4574.26 758
4574.90 717
4575.54 639
4576.18 694
4576.82 708
4577.45 590
4578.09 606
4578.73 641
4579.37 578
4580.01 660
4580.65 627
4581.28 707
4581.92 709
4582.56 677
4583.20 646
4583.84 683
4584.48 638
4585.12 691
4585.76 737
4586.39 662
4587.03 625
4587.67 719
4588.31 705
4588.95 771
4589.59 800
4590.23 885
4590.87 915
4591.51 876
4592.15 841
4592.78 988
4593.42 884
4594.06 856
4594.70 843
4595.34 815
4595.98 687
4596.62 692
4597.26 776
4597.90 685
4598.54 596
4599.18 617
4599.82 691
4600.46 638
4601.10 674
4601.74 712
4602.38 719
4603.02 777
4603.66 707
4604.30 659
4604.94 699
4605.58 730
4606.22 620
4606.86 614
4607.50 653
4608.14 587
4608.78 640
4609.42 612
4610.06 664
4610.70 639
4611.34 665
4611.98 584
4612.62 604
4613.26 647
4613.90 602
4614.55 509
4615.19 588
4615.83 578
4616.47 612
4617.11 578
4617.75 600
4618.39 591
4619.03 569
4619.67 553
4620.31 565
4620.96 508
4621.60 588
4622.24 624
4622.88 558
4623.52 523
4624.16 497
4624.80 559
4625.44 541
4626.09 617
4626.73 559
4627.37 588
4628.01 556
4628.65 596
4629.29 628
4629.94 598
4630.58 646
4631.22 638
4631.86 610
4632.50 598
4633.15 561
4633.79 609
4634.43 706
4635.07 684
4635.72 572
4636.36 590
4637.00 548
4637.64 594
4638.28 589
4638.93 588
4639.57 657
4640.21 703
4640.85 642
4641.50 651
4642.14 651
4642.78 656
4643.43 721
4644.07 666
4644.71 548
4645.35 631
4646.00 592
4646.64 660
4647.28 619
4647.93 667
4648.57 588
4649.21 568
4649.86 629
4650.50 631
4651.14 598
4651.79 621
4652.43 690
4653.07 651
4653.72 673
4654.36 694
4655.00 623
4655.65 558
4656.29 551
4656.93 566
4657.58 568
4658.22 561
4658.87 578
4659.51 523
4660.15 506
4660.80 600
4661.44 551
4662.09 589
4662.73 646
4663.37 591
4664.02 525
4664.66 498
4665.31 505
4665.95 605
4666.59 585
4667.24 501
4667.88 512
4668.53 578
4669.17 573
4669.82 529
4670.46 565
4671.11 583
4671.75 464
4672.40 536
4673.04 469
4673.69 518
4674.33 500
4674.98 558
4675.62 620
4676.27 617
4676.91 536
4677.56 553
4678.20 580
4678.85 554
4679.49 468
4680.14 641
4680.78 589
4681.43 564
4682.07 538
4682.72 608
4683.36 639
4684.01 543
4684.66 492
4685.30 554
4685.95 630
4686.59 538
4687.24 616
4687.88 593
4688.53 655
4689.18 722
4689.82 669
4690.47 591
4691.11 539
4691.76 628
4692.41 663
4693.05 613
4693.70 641
4694.34 613
4694.99 676
4695.64 632
4696.28 791
4696.93 804
4697.58 685
4698.22 704
4698.87 779
4699.52 720
4700.16 783
4700.81 730
4701.46 686
4702.10 664
4702.75 676
4703.40 739
4704.04 673
4704.69 690
4705.34 656
4705.99 641
4706.63 565
4707.28 610
4707.93 719
4708.57 619
4709.22 648
4709.87 646
4710.52 627
4711.16 603
4711.81 611
4712.46 630
4713.11 624
4713.75 724
4714.40 670
4715.05 623
4715.70 624
4716.35 676
4716.99 627
4717.64 591
4718.29 565
4718.94 587
4719.58 604
4720.23 588
4720.88 714
4721.53 581
4722.18 612
4722.83 728
4723.47 740
4724.12 724
4724.77 703
4725.42 726
4726.07 727
4726.72 729
4727.36 690
4728.01 654
4728.66 741
4729.31 702
4729.96 655
4730.61 563
4731.26 606
4731.91 531
4732.55 566
4733.20 644
4733.85 579
4734.50 617
4735.15 589
4735.80 556
4736.45 589
4737.10 611
4737.75 581
4738.40 570
4739.05 615
4739.70 620
4740.35 619
4740.99 696
4741.64 686
4742.29 605
4742.94 575
4743.59 525
4744.24 566
4744.89 532
4745.54 659
4746.19 671
4746.84 541
4747.49 630
4748.14 629
4748.79 601
4749.44 611
4750.09 632
4750.74 711
4751.39 699
4752.04 664
4752.69 678
4753.34 769
4753.99 672
4754.64 633
4755.29 713
4755.95 702
4756.60 773
4757.25 674
4757.90 722
4758.55 708
4759.20 761
4759.85 779
4760.50 721
4761.15 720
4761.80 771
4762.45 669
4763.10 759
4763.75 697
4764.41 574
4765.06 643
4765.71 751
4766.36 732
4767.01 740
4767.66 732
4768.31 652
4768.97 716
4769.62 598
4770.27 594
4770.92 703
4771.57 717
4772.22 707
4772.87 632
4773.53 662
4774.18 676
4774.83 625
4775.48 621
4776.13 601
4776.79 609
4777.44 701
4778.09 640
4778.74 607
4779.39 582
4780.05 663
4780.70 666
4781.35 629
4782.00 652
4782.65 664
4783.31 681
4783.96 650
4784.61 600
4785.26 627
4785.92 685
4786.57 686
4787.22 647
4787.88 617
4788.53 588
4789.18 614
4789.83 703
4790.49 717
4791.14 687
4791.79 646
4792.45 669
4793.10 661
4793.75 692
4794.40 624
4795.06 667
4795.71 732
4796.36 699
4797.02 709
4797.67 692
4798.32 656
4798.98 743
4799.63 753
4800.29 700
4800.94 776
4801.59 803
4802.25 832
4802.90 868
4803.55 674
4804.21 668
4804.86 635
4805.52 711
4806.17 769
4806.82 739
4807.48 711
4808.13 664
4808.79 681
4809.44 747
4810.09 763
4810.75 766
4811.40 698
4812.06 761
4812.71 758
4813.37 754
4814.02 755
4814.67 733
4815.33 716
4815.98 685
4816.64 764
4817.29 836
4817.95 786
4818.60 765
4819.26 684
4819.91 727
4820.57 908
4821.22 873
4821.88 800
4822.53 812
4823.19 897
4823.84 879
4824.50 949
4825.15 976
4825.81 955
4826.46 867
4827.12 845
4827.77 833
4828.43 752
4829.09 816
4829.74 825
4830.40 914
4831.05 807
4831.71 898
4832.36 872
4833.02 822
4833.68 862
4834.33 854
4834.99 908
4835.64 885
4836.30 899
4836.96 996
4837.61 1014
4838.27 918
4838.92 969
4839.58 1048
4840.24 1001
4840.89 861
4841.55 892
4842.21 978
4842.86 1033
4843.52 916
4844.17 895
4844.83 925
4845.49 1015
4846.14 992
4846.80 1036
4847.46 1022
4848.11 1132
4848.77 1113
4849.43 1194
4850.09 1166
4850.74 1216
4851.40 1142
4852.06 1141
4852.71 1253
4853.37 1144
4854.03 1232
4854.69 1053
4855.34 1418
4856.00 1323
4856.66 1332
4857.31 1268
4857.97 1348
4858.63 1289
4859.29 1204
4859.94 1323
4860.60 1247
4861.26 1374
4861.92 1278
4862.58 1123
4863.23 1105
4863.89 1147
4864.55 1075
4865.21 1018
4865.87 1024
4866.52 1032
4867.18 1171
4867.84 1189
4868.50 1189
4869.16 1134
4869.81 1046
4870.47 1048
4871.13 1048
4871.79 1096
4872.45 1083
4873.11 964
4873.77 974
4874.42 938
4875.08 835
4875.74 1023
4876.40 901
4877.06 945
4877.72 966
4878.38 895
4879.03 885
4879.69 835
4880.35 866
4881.01 833
4881.67 924
4882.33 836
4882.99 914
4883.65 800
4884.31 704
4884.97 863
4885.63 826
4886.29 840
4886.95 832
4887.60 813
4888.26 788
4888.92 672
4889.58 769
4890.24 823
4890.90 879
4891.56 905
4892.22 979
4892.88 748
4893.54 742
4894.20 672
4894.86 820
4895.52 778
4896.18 712
4896.84 732
4897.50 777
4898.16 759
4898.82 640
4899.48 738
4900.14 800
4900.80 678
4901.46 666
4902.12 682
4902.79 708
4903.45 789
4904.11 777
4904.77 720
4905.43 669
4906.09 689
4906.75 651
4907.41 576
4908.07 679
4908.73 716
4909.39 704
4910.05 644
4910.71 700
4911.38 689
4912.04 727
4912.70 769
4913.36 691
4914.02 598
4914.68 583
4915.34 583
4916.00 643
4916.67 632
4917.33 590
4917.99 656
4918.65 558
4919.31 623
4919.97 592
4920.64 631
4921.30 569
4921.96 658
4922.62 618
4923.28 553
4923.94 618
4924.61 617
4925.27 493
4925.93 541
4926.59 665
4927.26 698
4927.92 615
4928.58 666
4929.24 604
4929.90 635
4930.57 606
4931.23 637
4931.89 685
4932.55 637
4933.22 566
4933.88 612
4934.54 590
4935.20 609
4935.87 628
4936.53 658
4937.19 572
4937.86 572
4938.52 550
4939.18 604
4939.84 633
4940.51 604
4941.17 596
4941.83 598
4942.50 618
4943.16 606
4943.82 632
4944.49 585
4945.15 634
4945.81 645
4946.48 667
4947.14 579
4947.80 627
4948.47 647
4949.13 575
4949.79 555
4950.46 670
4951.12 629
4951.79 510
4952.45 503
4953.11 528
4953.78 548
4954.44 496
4955.11 584
4955.77 564
4956.43 571
4957.10 596
4957.76 579
4958.43 620
4959.09 642
4959.76 683
4960.42 637
4961.08 606
4961.75 605
4962.41 737
4963.08 673
4963.74 750
4964.41 825
4965.07 769
4965.74 702
4966.40 610
4967.07 676
4967.73 637
4968.40 692
4969.06 605
4969.73 610
4970.39 602
4971.06 535
4971.72 474
4972.39 566
4973.05 588
4973.72 521
4974.38 499
4975.05 527
4975.71 608
4976.38 657
4977.04 621
4977.71 656
4978.37 529
4979.04 523
4979.71 566
4980.37 518
4981.04 477
4981.70 517
4982.37 531
4983.04 543
4983.70 597
4984.37 552
4985.03 596
4985.70 579
4986.37 533
4987.03 483
4987.70 505
4988.36 584
4989.03 600
4989.70 601
4990.36 601
4991.03 584
4991.70 626
4992.36 529
4993.03 477
4993.70 481
4994.36 502
4995.03 596
4995.70 517
4996.36 449
4997.03 562
4997.70 591
4998.36 658
4999.03 617
4999.70 460
5000.36 454
5001.03 495
5001.70 519
5002.37 591
5003.03 522
5003.70 525
5004.37 494
5005.03 522
5005.70 526
5006.37 489
5007.04 476
5007.70 543
5008.37 597
5009.04 540
5009.71 545
5010.38 581
5011.04 605
5011.71 664
5012.38 573
5013.05 516
5013.71 527
5014.38 611
5015.05 545
5015.72 518
5016.39 513
5017.06 591
5017.72 532
5018.39 526
5019.06 525
5019.73 451
5020.40 528
5021.07 509
5021.73 538
5022.40 510
5023.07 507
5023.74 569
5024.41 581
5025.08 568
5025.75 583
5026.41 461
5027.08 474
5027.75 505
5028.42 514
5029.09 470
5029.76 489
5030.43 517
5031.10 572
5031.77 488
5032.44 444
5033.10 492
5033.77 485
5034.44 470
5035.11 517
5035.78 567
5036.45 515
5037.12 497
5037.79 475
5038.46 556
5039.13 543
5039.80 524
5040.47 535
5041.14 515
5041.81 520
5042.48 447
5043.15 470
5043.82 481
5044.49 482
5045.16 535
5045.83 553
5046.50 546
5047.17 536
5047.84 539
5048.51 547
5049.18 546
5049.85 489
5050.52 515
5051.19 500
5051.86 490
5052.53 581
5053.20 585
5053.87 526
5054.54 494
5055.21 445
5055.89 509
5056.56 510
5057.23 519
5057.90 461
5058.57 468
5059.24 458
5059.91 549
5060.58 534
5061.25 518
5061.92 599
5062.60 620
5063.27 522
5063.94 570
5064.61 582
5065.28 517
5065.95 530
5066.62 564
5067.30 559
5067.97 509
5068.64 522
5069.31 537
5069.98 447
5070.65 436
5071.33 485
5072.00 451
5072.67 514
5073.34 490
5074.01 457
5074.68 462
5075.36 630
5076.03 638
5076.70 543
5077.37 493
5078.05 608
5078.72 631
5079.39 521
5080.06 523
5080.73 631
5081.41 599
5082.08 536
5082.75 529
5083.42 515
5084.10 483
5084.77 515
5085.44 556
5086.12 516
5086.79 525
5087.46 582
5088.13 587
5088.81 616
5089.48 603
5090.15 616
5090.83 604
5091.50 554
5092.17 575
5092.85 591
5093.52 652
5094.19 674
5094.87 604
5095.54 589
5096.21 635
5096.89 568
5097.56 535
5098.23 510
5098.91 596
5099.58 573
5100.25 574
5100.93 567
5101.60 689
5102.28 562
5102.95 477
5103.62 591
5104.30 571
5104.97 554
5105.65 618
5106.32 594
5106.99 604
5107.67 513
5108.34 501
5109.02 537
5109.69 586
5110.36 650
5111.04 571
5111.71 543
5112.39 597
5113.06 645
5113.74 648
5114.41 606
5115.09 558
5115.76 658
5116.44 628
5117.11 614
5117.79 486
5118.46 637
5119.14 632
5119.81 662
5120.49 630
5121.16 650
5121.84 692
5122.51 635
5123.19 670
5123.86 579
5124.54 643
5125.21 619
5125.89 594
5126.56 535
5127.24 688
5127.91 649
5128.59 494
5129.27 590
5129.94 506
5130.62 568
5131.29 557
5131.97 625
5132.64 574
5133.32 628
5134.00 663
5134.67 496
5135.35 516
5136.02 566
5136.70 528
5137.38 619
5138.05 580
5138.73 521
5139.40 545
5140.08 564
5140.76 476
5141.43 493
5142.11 482
5142.79 552
5143.46 562
5144.14 541
5144.82 494
5145.49 572
5146.17 560
5146.85 473
5147.52 472
5148.20 527
5148.88 488
5149.55 526
5150.23 507
5150.91 549
5151.59 480
5152.26 550
5152.94 478
5153.62 479
5154.29 517
5154.97 478
5155.65 600
5156.33 564
5157.00 520
5157.68 533
5158.36 508
5159.04 571
5159.71 511
5160.39 551
5161.07 585
5161.75 613
5162.42 595
5163.10 619
5163.78 604
5164.46 608
5165.14 585
5165.81 569
5166.49 558
5167.17 538
5167.85 418
5168.53 472
5169.21 477
5169.88 456
5170.56 444
5171.24 512
5171.92 508
5172.60 474
5173.28 462
5173.95 510
5174.63 607
5175.31 491
5175.99 427
5176.67 453
5177.35 574
5178.03 563
5178.71 484
5179.38 413
5180.06 403
5180.74 473
5181.42 504
5182.10 439
5182.78 454
5183.46 467
5184.14 462
5184.82 438
5185.50 506
5186.18 519
5186.86 428
5187.53 439
5188.21 500
5188.89 499
5189.57 423
5190.25 467
5190.93 507
5191.61 439
5192.29 504
5192.97 511
5193.65 447
5194.33 519
5195.01 496
5195.69 423
5196.37 418
5197.05 467
5197.73 466
5198.41 464
5199.09 457
5199.77 499
5200.45 546
5201.13 553
5201.81 533
5202.49 531
5203.17 592
5203.86 580
5204.54 546
5205.22 468
5205.90 458
5206.58 510
5207.26 579
5207.94 443
5208.62 469
5209.30 442
5209.98 499
5210.66 508
5211.34 521
5212.02 515
5212.71 482
5213.39 482
5214.07 554
5214.75 569
5215.43 547
5216.11 459
5216.79 414
5217.47 491
5218.16 535
5218.84 446
5219.52 415
5220.20 487
5220.88 565
5221.56 523
5222.25 508
5222.93 564
5223.61 560
5224.29 449
5224.97 484
5225.66 493
5226.34 466
5227.02 496
5227.70 503
5228.38 498
5229.07 484
5229.75 439
5230.43 469
5231.11 466
5231.79 415
5232.48 493
5233.16 498
5233.84 471
5234.52 488
5235.21 440
5235.89 511
5236.57 551
5237.26 483
5237.94 523
5238.62 548
5239.30 537
5239.99 504
5240.67 527
5241.35 553
5242.04 544
5242.72 464
5243.40 509
5244.08 535
5244.77 504
5245.45 550
5246.13 495
5246.82 540
5247.50 500
5248.18 480
5248.87 542
5249.55 508
5250.24 549
5250.92 507
5251.60 484
5252.29 501
5252.97 473
5253.65 525
5254.34 532
5255.02 551
5255.71 504
5256.39 501
5257.07 558
5257.76 545
5258.44 542
5259.13 487
5259.81 592
5260.49 598
5261.18 658
5261.86 533
5262.55 470
5263.23 567
5263.92 535
5264.60 441
5265.28 567
5265.97 537
5266.65 531
5267.34 530
5268.02 538
5268.71 607
5269.39 541
5270.08 482
5270.76 589
5271.45 545
5272.13 544
5272.82 556
5273.50 506
5274.19 411
5274.87 427
5275.56 434
5276.24 482
5276.93 476
5277.61 542
5278.30 582
5278.98 535
5279.67 519
5280.36 541
5281.04 600
5281.73 539
5282.41 502
5283.10 538
5283.78 578
5284.47 556
5285.16 613
5285.84 439
5286.53 453
5287.21 455
5287.90 433
5288.59 463
5289.27 507
5289.96 529
5290.64 506
5291.33 516
5292.02 511
5292.70 471
5293.39 622
5294.08 498
5294.76 521
5295.45 563
5296.13 584
5296.82 559
5297.51 560
5298.19 595
5298.88 567
5299.57 501
5300.25 544
5300.94 560
5301.63 658
5302.32 699
5303.00 714
5303.69 710
5304.38 603
5305.06 625
5305.75 625
5306.44 660
5307.13 680
5307.81 589
5308.50 681
5309.19 634
5309.87 629
5310.56 726
5311.25 686
5311.94 654
5312.62 733
5313.31 828
5314.00 746
5314.69 793
5315.38 717
5316.06 709
5316.75 749
5317.44 761
5318.13 741
5318.82 723
5319.50 711
5320.19 814
5320.88 739
5321.57 645
5322.26 582
5322.94 686
5323.63 665
5324.32 580
5325.01 620
5325.70 694
5326.39 619
5327.07 578
5327.76 670
5328.45 694
5329.14 575
5329.83 631
5330.52 611
5331.21 668
5331.90 567
5332.58 533
5333.27 527
5333.96 598
5334.65 600
5335.34 621
5336.03 596
5336.72 568
5337.41 503
5338.10 553
5338.79 638
5339.48 578
5340.17 538
5340.86 557
5341.54 496
5342.23 570
5342.92 623
5343.61 663
5344.30 580
5344.99 584
5345.68 657
5346.37 630
5347.06 734
5347.75 787
5348.44 678
5349.13 728
5349.82 794
5350.51 805
5351.20 751
5351.89 876
5352.58 840
5353.27 738
5353.96 726
5354.65 698
5355.34 618
5356.03 659
5356.72 645
5357.42 571
5358.11 525
5358.80 572
5359.49 609
5360.18 614
5360.87 556
5361.56 559
5362.25 582
5362.94 600
5363.63 552
5364.32 588
5365.01 628
5365.70 529
5366.40 510
5367.09 590
5367.78 544
5368.47 569
5369.16 509
5369.85 525
5370.54 548
5371.23 505
5371.93 544
5372.62 488
5373.31 510
5374.00 447
5374.69 482
5375.38 514
5376.08 552
5376.77 497
5377.46 493
5378.15 485
5378.84 565
5379.53 511
5380.23 536
5380.92 484
5381.61 537
5382.30 582
5383.00 532
5383.69 539
5384.38 561
5385.07 574
5385.76 615
5386.46 564
5387.15 510
5387.84 492
5388.53 631
5389.23 520
5389.92 515
5390.61 553
5391.30 584
5392.00 619
5392.69 611
5393.38 608
5394.08 552
5394.77 559
5395.46 513
5396.15 569
5396.85 507
5397.54 501
5398.23 570
5398.93 490
5399.62 551
5400.31 602
5401.01 459
5401.70 495
5402.39 512
5403.09 540
5403.78 496
5404.47 548
5405.17 533
5405.86 570
5406.56 509
5407.25 599
5407.94 582
5408.64 554
5409.33 516
5410.02 545
5410.72 523
5411.41 515
5412.11 495
5412.80 600
5413.49 580
5414.19 551
5414.88 544
5415.58 548
5416.27 558
5416.97 641
5417.66 578
5418.35 511
5419.05 552
5419.74 599
5420.44 595
5421.13 569
5421.83 581
5422.52 607
5423.22 661
5423.91 658
5424.61 631
5425.30 634
5426.00 611
5426.69 544
5427.39 551
5428.08 579
5428.78 650
5429.47 532
5430.17 478
5430.86 542
5431.56 586
5432.25 584
5432.95 638
5433.64 589
5434.34 573
5435.03 625
5435.73 626
5436.43 651
5437.12 689
5437.82 572
5438.51 645
5439.21 662
5439.90 662
5440.60 597
5441.30 555
5441.99 594
5442.69 678
5443.38 666
5444.08 698
5444.78 678
5445.47 651
5446.17 692
5446.86 607
5447.56 701
5448.26 712
5448.95 745
5449.65 713
5450.35 741
5451.04 840
5451.74 774
5452.44 784
5453.13 663
5453.83 639
5454.53 709
5455.22 746
5455.92 682
5456.62 657
5457.31 630
5458.01 662
5458.71 670
5459.40 755
5460.10 717
5460.80 696
5461.50 735
5462.19 814
5462.89 671
5463.59 713
5464.29 813
5464.98 789
5465.68 735
5466.38 764
5467.08 852
5467.77 752
5468.47 797
5469.17 818
5469.87 798
5470.56 660
5471.26 672
5471.96 827
5472.66 808
5473.36 872
5474.05 841
5474.75 732
5475.45 775
5476.15 921
5476.85 884
5477.54 824
5478.24 984
5478.94 1065
5479.64 1161
5480.34 1247
5481.04 1218
5481.73 1164
5482.43 1124
5483.13 1187
5483.83 1039
5484.53 948
5485.23 983
5485.93 998
5486.62 971
5487.32 895
5488.02 951
5488.72 903
5489.42 812
5490.12 960
5490.82 948
5491.52 895
5492.22 1004
5492.92 956
5493.62 1052
5494.31 1089
5495.01 1018
5495.71 1099
5496.41 1169
5497.11 1154
5497.81 1171
5498.51 1294
5499.21 1466
5499.91 1623
5500.61 1685
5501.31 1876
5502.01 1856
5502.71 1818
5503.41 1828
5504.11 1695
5504.81 1462
5505.51 1088
5506.21 1154
5506.91 1124
5507.61 1055
5508.31 903
5509.01 896
5509.71 989
5510.41 845
5511.11 851
5511.81 916
5512.51 930
5513.21 882
5513.91 833
5514.61 713
5515.31 832
5516.01 914
5516.72 832
5517.42 753
5518.12 843
5518.82 777
5519.52 785
5520.22 727
5520.92 684
5521.62 684
5522.32 689
5523.02 752
5523.73 688
5524.43 709
5525.13 700
5525.83 663
5526.53 738
5527.23 700
5527.93 549
5528.63 686
5529.34 665
5530.04 629
5530.74 602
5531.44 600
5532.14 649
5532.84 649
5533.55 667
5534.25 617
5534.95 722
5535.65 717
5536.35 689
5537.06 613
5537.76 678
5538.46 580
5539.16 590
5539.86 615
5540.57 550
5541.27 575
5541.97 646
5542.67 620
5543.38 502
5544.08 477
5544.78 562
5545.48 551
5546.19 589
5546.89 603
5547.59 515
5548.29 543
5549.00 593
5549.70 576
5550.40 570
5551.11 583
5551.81 575
5552.51 625
5553.21 623
5553.92 519
5554.62 516
5555.32 582
5556.03 534
5556.73 578
5557.43 567
5558.14 626
5558.84 543
5559.54 474
5560.25 588
5560.95 636
5561.65 585
5562.36 570
5563.06 536
5563.77 573
5564.47 618
5565.17 689
5565.88 635
5566.58 641
5567.28 593
5567.99 597
5568.69 576
5569.40 572
5570.10 538
5570.80 542
5571.51 538
5572.21 573
5572.92 566
5573.62 541
5574.33 527
5575.03 604
5575.73 546
5576.44 516
5577.14 624
5577.85 535
5578.55 522
5579.26 602
5579.96 627
5580.67 610
5581.37 517
5582.08 583
5582.78 577
5583.49 553
5584.19 593
5584.90 511
5585.60 441
5586.31 481
5587.01 569
5587.72 540
5588.42 522
5589.13 526
5589.83 542
5590.54 488
5591.24 548
5591.95 546
5592.66 541
5593.36 629
5594.07 486
5594.77 460
5595.48 495
5596.18 492
5596.89 515
5597.60 476
5598.30 477
5599.01 523
5599.71 578
5600.42 551
5601.13 514
5601.83 510
5602.54 466
5603.24 484
5603.95 431
5604.66 516
5605.36 435
5606.07 508
5606.78 459
5607.48 483
5608.19 457
5608.89 537
5609.60 530
5610.31 480
5611.01 484
5611.72 421
5612.43 458
5613.14 496
5613.84 511
5614.55 535
5615.26 549
5615.96 542
5616.67 560
5617.38 561
5618.08 532
5618.79 493
5619.50 512
5620.21 464
5620.91 458
5621.62 534
5622.33 560
5623.04 518
5623.74 539
5624.45 463
5625.16 534
5625.87 594
5626.57 544
5627.28 575
5627.99 594
5628.70 536
5629.40 582
5630.11 578
5630.82 518
5631.53 555
5632.24 626
5632.94 626
5633.65 538
5634.36 568
5635.07 595
5635.78 581
5636.49 670
5637.19 549
5637.90 511
5638.61 593
5639.32 581
5640.03 645
5640.74 631
5641.44 587
5642.15 557
5642.86 541
5643.57 547
5644.28 588
5644.99 600
5645.70 554
5646.41 532
5647.12 550
5647.82 538
5648.53 558
5649.24 505
5649.95 542
5650.66 495
5651.37 535
5652.08 500
5652.79 530
5653.50 528
5654.21 501
5654.92 514
5655.63 491
5656.34 523
5657.05 512
5657.76 533
5658.46 513
5659.17 484
5659.88 496
5660.59 616
5661.30 591
5662.01 563
5662.72 554
5663.43 599
5664.14 591
5664.85 578
5665.56 556
5666.27 549
5666.98 552
5667.69 623
5668.40 633
5669.12 582
5669.83 672
5670.54 634
5671.25 648
5671.96 658
5672.67 592
5673.38 621
5674.09 640
5674.80 569
5675.51 525
5676.22 577
5676.93 532
5677.64 520
5678.35 572
5679.06 637
5679.78 589
5680.49 553
5681.20 528
5681.91 566
5682.62 511
5683.33 544
5684.04 535
5684.75 558
5685.47 529
5686.18 646
5686.89 538
5687.60 510
5688.31 488
5689.02 592
5689.73 606
5690.45 522
5691.16 490
5691.87 471
5692.58 485
5693.29 501
5694.01 413
5694.72 420
5695.43 469
5696.14 578
5696.85 581
5697.57 459
5698.28 453
5698.99 513
5699.70 506
5700.41 495
5701.13 510
5701.84 556
5702.55 511
5703.26 442
5703.98 462
5704.69 523
5705.40 540
5706.11 527
5706.83 570
5707.54 527
5708.25 508
5708.97 526
5709.68 519
5710.39 538
5711.10 484
5711.82 508
5712.53 477
5713.24 465
5713.96 444
5714.67 488
5715.38 538
5716.10 570
5716.81 533
5717.52 456
5718.24 441
5718.95 494
5719.66 477
5720.38 542
5721.09 506
5721.80 561
5722.52 558
5723.23 564
5723.95 515
5724.66 538
5725.37 479
5726.09 545
5726.80 527
5727.52 593
5728.23 552
5728.94 575
5729.66 543
5730.37 579
5731.09 536
5731.80 567
5732.51 614
5733.23 582
5733.94 507
5734.66 446
5735.37 576
5736.09 532
5736.80 539
5737.52 567
5738.23 634
5738.95 577
5739.66 581
5740.38 608
5741.09 587
5741.81 586
5742.52 558
5743.24 620
5743.95 589
5744.67 563
5745.38 566
5746.10 628
5746.81 490
5747.53 581
5748.24 561
5748.96 573
5749.67 571
5750.39 565
5751.10 618
5751.82 584
5752.53 662
5753.25 612
5753.97 643
5754.68 614
5755.40 711
5756.11 669
5756.83 721
5757.54 762
5758.26 629
5758.98 651
5759.69 709
5760.41 632
5761.12 590
5761.84 571
5762.56 627
5763.27 627
5763.99 697
5764.71 679
5765.42 776
5766.14 757
5766.85 769
5767.57 924
5768.29 976
5769.00 932
5769.72 969
5770.44 1040
5771.15 1115
5771.87 1286
5772.59 1216
5773.30 1102
5774.02 1009
5774.74 952
5775.46 844
5776.17 805
5776.89 804
5777.61 832
5778.32 776
5779.04 753
5779.76 651
5780.48 729
5781.19 799
5781.91 788
5782.63 806
5783.35 719
5784.06 653
5784.78 699
5785.50 762
5786.22 755
5786.93 725
5787.65 728
5788.37 687
5789.09 711
5789.80 691
5790.52 641
5791.24 669
5791.96 693
5792.68 683
5793.39 643
5794.11 572
5794.83 670
5795.55 732
5796.27 588
5796.99 595
5797.70 710
5798.42 752
5799.14 707
5799.86 740
5800.58 788
5801.30 780
5802.02 690
5802.73 646
5803.45 707
5804.17 678
5804.89 683
5805.61 641
5806.33 626
5807.05 612
5807.77 528
5808.49 555
5809.20 617
5809.92 606
5810.64 594
5811.36 579
5812.08 652
5812.80 684
5813.52 571
5814.24 564
5814.96 606
5815.68 641
5816.40 594
5817.12 603
5817.84 553
5818.56 602
5819.28 650
5820.00 663
5820.72 591
5821.44 596
5822.16 644
5822.88 531
5823.60 650
5824.32 601
5825.04 619
5825.76 643
5826.48 645
5827.20 590
5827.92 545
5828.64 555
5829.36 504
5830.08 548
5830.80 572
5831.52 505
5832.24 497
5832.96 535
5833.68 470
5834.40 538
5835.12 552
5835.84 570
5836.56 501
5837.28 544
5838.00 604
5838.73 610
5839.45 588
5840.17 586
5840.89 504
5841.61 534
5842.33 556
5843.05 511
5843.77 553
5844.49 592
5845.22 578
5845.94 607
5846.66 566
5847.38 552
5848.10 583
5848.82 574
5849.54 545
5850.27 583
5850.99 494
5851.71 578
5852.43 562
5853.15 516
5853.88 576
5854.60 514
5855.32 528
5856.04 654
5856.76 577
5857.49 527
5858.21 576
5858.93 527
5859.65 554
5860.37 538
5861.10 565
5861.82 521
5862.54 583
5863.26 510
5863.99 483
5864.71 511
5865.43 509
5866.15 527
5866.88 650
5867.60 547
5868.32 568
5869.04 561
5869.77 664
5870.49 695
5871.21 621
5871.94 518
5872.66 515
5873.38 610
5874.11 610
5874.83 627
5875.55 631
5876.27 598
5877.00 596
5877.72 558
5878.44 561
5879.17 605
5879.89 532
5880.62 500
5881.34 514
5882.06 608
5882.79 619
5883.51 562
5884.23 562
5884.96 671
5885.68 600
5886.40 624
5887.13 598
5887.85 536
5888.58 589
5889.30 624
5890.02 629
5890.75 648
5891.47 642
5892.20 578
5892.92 570
5893.65 589
5894.37 595
5895.09 554
5895.82 568
5896.54 638
5897.27 608
5897.99 589
5898.72 649
5899.44 578
5900.17 643
5900.89 674
5901.62 660
5902.34 630
5903.07 603
5903.79 692
5904.52 734
5905.24 693
5905.97 706
5906.69 704
5907.42 643
5908.14 640
5908.87 685
5909.59 728
5910.32 716
5911.04 674
5911.77 672
5912.49 726
5913.22 675
5913.94 726
5914.67 639
5915.40 724
5916.12 630
5916.85 699
5917.57 658
5918.30 691
5919.02 681
5919.75 645
5920.48 689
5921.20 721
5921.93 767
5922.65 746
5923.38 784
5924.11 825
5924.83 736
5925.56 784
5926.29 764
5927.01 801
5927.74 775
5928.47 809
5929.19 846
5929.92 787
5930.64 794
5931.37 739
5932.10 834
5932.82 798
5933.55 868
5934.28 902
5935.01 799
5935.73 903
5936.46 913
5937.19 836
5937.91 981
5938.64 976
5939.37 999
5940.09 1048
5940.82 976
5941.55 986
5942.28 1035
5943.00 1091
5943.73 1082
5944.46 1033
5945.19 1060
5945.91 1103
5946.64 1103
5947.37 1061
5948.10 1096
5948.82 1156
5949.55 1303
5950.28 1361
5951.01 1244
5951.73 1509
5952.46 1475
5953.19 1418
5953.92 1483
5954.65 1442
5955.38 1495
5956.10 1601
5956.83 1673
5957.56 1528
5958.29 1375
5959.02 1465
5959.74 1417
5960.47 1360
5961.20 1423
5961.93 1486
5962.66 1579
5963.39 1634
5964.12 1594
5964.84 1551
5965.57 1635
5966.30 1770
5967.03 1903
5967.76 2003
5968.49 1941
5969.22 1922
5969.95 1972
5970.68 1936
5971.40 1790
5972.13 1769
5972.86 1789
5973.59 1659
5974.32 1583
5975.05 1615
5975.78 1611
5976.51 1755
5977.24 1658
5977.97 1601
5978.70 1654
5979.43 1637
5980.16 1674
5980.89 1499
5981.62 1573
5982.35 1726
5983.08 1810
5983.81 1733
5984.54 1676
5985.27 1782
5986.00 1744
5986.73 1705
5987.46 1672
5988.19 1704
5988.92 1748
5989.65 1807
5990.38 1898
5991.11 1891
5991.84 1868
5992.57 1795
5993.30 1956
5994.03 1941
5994.76 1781
5995.49 1866
5996.22 1932
5996.95 1891
5997.68 1907
5998.41 1999
5999.14 2018
5999.87 1909
6000.60 1876
6001.34 1991
6002.07 1998
6002.80 1774
6003.53 1683
6004.26 1733
6004.99 1843
6005.72 1818
6006.45 1890
6007.18 1906
6007.92 2084
6008.65 2268
6009.38 2635
6010.11 2800
6010.84 3101
6011.57 3339
6012.30 3668
6013.04 3701
6013.77 3992
6014.50 4046
6015.23 3857
6015.96 3877
6016.69 3530
6017.43 3312
6018.16 2921
6018.89 2742
6019.62 2506
6020.35 2097
6021.09 1928
6021.82 1802
6022.55 1820
6023.28 1600
6024.02 1481
6024.75 1562
6025.48 1584
6026.21 1468
6026.94 1502
6027.68 1578
6028.41 1612
6029.14 1523
6029.88 1401
6030.61 1489
6031.34 1520
6032.07 1507
6032.81 1455
6033.54 1473
6034.27 1429
6035.01 1350
6035.74 1375
6036.47 1551
6037.20 1515
6037.94 1474
6038.67 1293
6039.40 1418
6040.14 1350
6040.87 1531
6041.60 1545
6042.34 1498
6043.07 1462
6043.80 1439
6044.54 1478
6045.27 1463
6046.00 1469
6046.74 1521
6047.47 1642
6048.21 1472
6048.94 1546
6049.67 1676
6050.41 1655
6051.14 1712
6051.88 1779
6052.61 1763
6053.34 1887
6054.08 1906
6054.81 1765
6055.55 1787
6056.28 1618
6057.01 1645
6057.75 1717
6058.48 1510
6059.22 1511
6059.95 1472
6060.69 1429
6061.42 1415
6062.16 1465
6062.89 1448
6063.63 1367
6064.36 1419
6065.09 1472
6065.83 1392
6066.56 1344
6067.30 1305
6068.03 1282
6068.77 1310
6069.50 1320
6070.24 1281
6070.97 1301
6071.71 1298
6072.45 1298
6073.18 1344
6073.92 1307
6074.65 1228
6075.39 1353
6076.12 1223
6076.86 1167
6077.59 1287
6078.33 1162
6079.06 1203
6079.80 1163
6080.54 1145
6081.27 1260
6082.01 1219
6082.74 1099
6083.48 1072
6084.21 1133
6084.95 1060
6085.69 1154
6086.42 1135
6087.16 1152
6087.90 1117
6088.63 1149
6089.37 1142
6090.10 1170
6090.84 1169
6091.58 1194
6092.31 1125
6093.05 1200
6093.79 1127
6094.52 1169
6095.26 1179
6096.00 1175
6096.73 1058
6097.47 1097
6098.21 1167
6098.94 1194
6099.68 1109
6100.42 1159
6101.15 1146
6101.89 1128
6102.63 1102
6103.37 1043
6104.10 1110
6104.84 1103
6105.58 1021
6106.31 1139
6107.05 1165
6107.79 1113
6108.53 1058
6109.26 1079
6110.00 1185
6110.74 1191
6111.48 1150
6112.21 1147
6112.95 1110
6113.69 1170
6114.43 1121
6115.17 1246
6115.90 1204
6116.64 1076
6117.38 1064
6118.12 1226
6118.85 1168
6119.59 1239
6120.33 1232
6121.07 1255
6121.81 1343
6122.55 1340
6123.28 1329
6124.02 1324
6124.76 1312
6125.50 1301
6126.24 1280
6126.98 1248
6127.71 1280
6128.45 1330
6129.19 1241
6129.93 1269
6130.67 1280
6131.41 1157
6132.15 1301
6132.89 1356
6133.63 1377
6134.36 1360
6135.10 1358
6135.84 1423
6136.58 1426
6137.32 1403
6138.06 1410
6138.80 1527
6139.54 1513
6140.28 1453
6141.02 1505
6141.76 1553
6142.50 1506
6143.24 1692
6143.97 1701
6144.71 1667
6145.45 1671
6146.19 1649
6146.93 1507
6147.67 1671
6148.41 1749
6149.15 1624
6149.89 1554
6150.63 1490
6151.37 1546
6152.11 1637
6152.85 1681
6153.59 1621
6154.33 1673
6155.07 1706
6155.81 1707
6156.55 1611
6157.29 1780
6158.03 1854
6158.78 1759
6159.52 1702
6160.26 1811
6161.00 1866
6161.74 1893
6162.48 1901
6163.22 1863
6163.96 1901
6164.70 2133
6165.44 2158
6166.18 2317
6166.92 2299
6167.66 2241
6168.41 2366
6169.15 2415
6169.89 2354
6170.63 2343
6171.37 2347
6172.11 2366
6172.85 2316
6173.59 2183
6174.34 2239
6175.08 2205
6175.82 2257
6176.56 2357
6177.30 2298
6178.04 2478
6178.78 2571
6179.53 2874
6180.27 3253
6181.01 3667
6181.75 4094
6182.49 4392
6183.24 4733
6183.98 5007
6184.72 5015
6185.46 5080
6186.20 4797
6186.95 4491
6187.69 3994
6188.43 3598
6189.17 3337
6189.91 3180
6190.66 2890
6191.40 2580
6192.14 2570
6192.88 2489
6193.63 2530
6194.37 2454
6195.11 2408
6195.85 2602
6196.60 2634
6197.34 2474
6198.08 2578
6198.83 2485
6199.57 2465
6200.31 2502
6201.05 2500
6201.80 2432
6202.54 2483
6203.28 2419
6204.03 2790
6204.77 2921
6205.51 3259
6206.26 3525
6207.00 4033
6207.74 4703
6208.49 5165
6209.23 5764
6209.97 6205
6210.72 6389
6211.46 6211
6212.21 6294
6212.95 5868
6213.69 5142
6214.44 4564
6215.18 3881
6215.92 3473
6216.67 3009
6217.41 2447
6218.16 2363
6218.90 2261
6219.64 2027
6220.39 1925
6221.13 1925
6221.88 1974
6222.62 2118
6223.37 2030
6224.11 2087
6224.85 2001
6225.60 1982
6226.34 2038
6227.09 1944
6227.83 1919
6228.58 1841
6229.32 1814
6230.07 1720
6230.81 1795
6231.56 1657
6232.30 1667
6233.05 1582
6233.79 1530
6234.54 1546
6235.28 1480
6236.03 1513
6236.77 1683
6237.52 1655
6238.26 1537
6239.01 1727
6239.75 1697
6240.50 1748
6241.24 1705
6241.99 1813
6242.73 1817
6243.48 1746
6244.22 1708
6244.97 1597
6245.72 1592
6246.46 1553
6247.21 1741
6247.95 1750
6248.70 1642
6249.45 1675
6250.19 1527
6250.94 1509
6251.68 1572
6252.43 1592
6253.18 1536
6253.92 1517
6254.67 1561
6255.41 1487
6256.16 1485
6256.91 1492
6257.65 1493
6258.40 1542
6259.15 1384
6259.89 1420
6260.64 1454
6261.39 1428
6262.13 1347
6262.88 1367
6263.63 1358
6264.37 1363
6265.12 1474
6265.87 1318
6266.61 1273
6267.36 1351
6268.11 1347
6268.85 1175
6269.60 1326
6270.35 1372
6271.10 1275
6271.84 1222
6272.59 1313
6273.34 1215
6274.08 1235
6274.83 1225
6275.58 1235
6276.33 1264
6277.07 1198
6277.82 1215
6278.57 1383
6279.32 1349
6280.07 1357
6280.81 1296
6281.56 1318
6282.31 1283
6283.06 1136
6283.80 1207
6284.55 1153
6285.30 1012
6286.05 1007
6286.80 1094
6287.54 1091
6288.29 991
6289.04 1007
6289.79 1065
6290.54 1077
6291.29 1079
6292.03 1076
6292.78 1004
6293.53 1022
6294.28 1081
6295.03 955
6295.78 1020
6296.53 1092
6297.28 1019
6298.02 1019
6298.77 978
6299.52 997
6300.27 993
6301.02 1011
6301.77 973
6302.52 959
6303.27 960
6304.02 945
6304.77 1007
6305.51 1005
6306.26 985
6307.01 1006
6307.76 981
6308.51 981
6309.26 977
6310.01 952
6310.76 977
6311.51 1007
6312.26 989
6313.01 988
6313.76 1036
6314.51 1083
6315.26 1014
6316.01 1159
6316.76 1066
6317.51 1105
6318.26 1139
6319.01 1058
6319.76 1013
6320.51 1005
6321.26 1027
6322.01 967
6322.76 936
6323.51 997
6324.26 1005
6325.01 907
6325.76 916
6326.51 886
6327.26 893
6328.01 878
6328.76 908
6329.51 915
6330.26 900
6331.02 946
6331.77 936
6332.52 916
6333.27 909
6334.02 870
6334.77 922
6335.52 940
6336.27 856
6337.02 857
6337.77 795
6338.53 833
6339.28 874
6340.03 833
6340.78 870
6341.53 787
6342.28 917
6343.03 922
6343.78 887
6344.54 838
6345.29 817
6346.04 818
6346.79 867
6347.54 868
6348.29 878
6349.05 911
6349.80 928
6350.55 870
6351.30 930
6352.05 1009
6352.81 1040
6353.56 996
6354.31 1005
6355.06 999
6355.82 983
6356.57 937
6357.32 940
6358.07 1009
6358.82 948
6359.58 924
6360.33 870
6361.08 797
6361.83 827
6362.59 787
6363.34 809
6364.09 905
6364.85 976
6365.60 871
6366.35 839
6367.10 847
6367.86 826
6368.61 846
6369.36 912
6370.12 948
6370.87 834
6371.62 935
6372.38 835
6373.13 864
6373.88 873
6374.64 909
6375.39 957
6376.14 843
6376.90 867
6377.65 899
6378.40 899
6379.16 722
6379.91 798
6380.66 852
6381.42 891
6382.17 875
6382.92 829
6383.68 791
6384.43 810
6385.19 844
6385.94 945
6386.69 827
6387.45 749
6388.20 774
6388.96 803
6389.71 865
6390.47 789
6391.22 782
6391.97 828
6392.73 800
6393.48 826
6394.24 798
6394.99 812
6395.75 880
6396.50 873
6397.26 807
6398.01 778
6398.77 850
6399.52 746
6400.28 769
6401.03 763
6401.79 739
6402.54 859
6403.30 846
6404.05 847
6404.81 807
6405.56 812
6406.32 817
6407.07 849
6407.83 841
6408.58 839
6409.34 823
6410.09 800
6410.85 827
6411.60 769
6412.36 855
6413.11 851
6413.87 755
6414.63 815
6415.38 867
6416.14 806
6416.89 822
6417.65 837
6418.41 892
6419.16 800
6419.92 762
6420.67 756
6421.43 768
6422.19 788
6422.94 846
6423.70 782
6424.45 865
6425.21 874
6425.97 863
6426.72 895
6427.48 830
6428.24 858
6428.99 869
6429.75 894
6430.51 840
6431.26 884
6432.02 796
6432.78 816
6433.53 917
6434.29 937
6435.05 958
6435.80 887
6436.56 958
6437.32 979
6438.08 1040
6438.83 905
6439.59 915
6440.35 994
6441.10 1017
6441.86 1017
6442.62 932
6443.38 935
6444.13 1002
6444.89 975
6445.65 949
6446.41 1022
6447.16 1067
6447.92 1029
6448.68 962
6449.44 1013
6450.19 1020
6450.95 1121
6451.71 1016
6452.47 1018
6453.23 1072
6453.98 1054
6454.74 1084
6455.50 1022
6456.26 1069
6457.02 1082
6457.78 1040
6458.53 1076
6459.29 1130
6460.05 1035
6460.81 1145
6461.57 1158
6462.33 1107
6463.08 1060
6463.84 1310
6464.60 1386
6465.36 1216
6466.12 1179
6466.88 1252
6467.64 1327
6468.40 1390
6469.15 1374
6469.91 1383
6470.67 1394
6471.43 1486
6472.19 1446
6472.95 1319
6473.71 1333
6474.47 1359
6475.23 1302
6475.99 1308
6476.75 1318
6477.51 1457
6478.26 1502
6479.02 1465
6479.78 1509
6480.54 1532
6481.30 1577
6482.06 1589
6482.82 1592
6483.58 1581
6484.34 1565
6485.10 1686
6485.86 1680
6486.62 1743
6487.38 1831
6488.14 1919
6488.90 1810
6489.66 1728
6490.42 1938
6491.18 1872
6491.94 1941
6492.70 1935
6493.46 2085
6494.22 2080
6494.98 2005
6495.74 2093
6496.51 2078
6497.27 2170
6498.03 2143
6498.79 1991
6499.55 1929
6500.31 2022
6501.07 2060
6501.83 1901
6502.59 2010
6503.35 2301
6504.11 2651
6504.87 3139
6505.64 3471
6506.40 4020
6507.16 4993
6507.92 5730
6508.68 6182
6509.44 6832
6510.20 7069
6510.96 6861
6511.73 6418
6512.49 6036
6513.25 5624
6514.01 4685
6514.77 4078
6515.53 3510
6516.29 3111
6517.06 2679
6517.82 2379
6518.58 2297
6519.34 2307
6520.10 2218
6520.87 2291
6521.63 2174
6522.39 2171
6523.15 2180
6523.91 2208
6524.68 2383
6525.44 2380
6526.20 2540
6526.96 2475
6527.73 2411
6528.49 2434
6529.25 2507
6530.01 2539
6530.78 2402
6531.54 2462
6532.30 2520
6533.06 2792
6533.83 3121
6534.59 3439
6535.35 3873
6536.11 4374
6536.88 4638
6537.64 4887
6538.40 4963
6539.17 4811
6539.93 4486
6540.69 4177
6541.46 3762
6542.22 3300
6542.98 2785
6543.74 2541
6544.51 2468
6545.27 2422
6546.04 2183
6546.80 2080
6547.56 2132
6548.33 2181
6549.09 2112
6549.85 2007
6550.62 2061
6551.38 1973
6552.14 1853
6552.91 1771
6553.67 1868
6554.44 1889
6555.20 1847
6555.96 1953
6556.73 1869
6557.49 1811
6558.26 1799
6559.02 1869
6559.78 1804
6560.55 1747
6561.31 1884
6562.08 1919
6562.84 1911
6563.61 1901
6564.37 1868
6565.14 1978
6565.90 1963
6566.66 1946
6567.43 2024
6568.19 1944
6568.96 1888
6569.72 1938
6570.49 1941
6571.25 1805
6572.02 1999
6572.78 1989
6573.55 1920
6574.31 1973
6575.08 2021
6575.84 2070
6576.61 2038
6577.37 2093
6578.14 2027
6578.90 2042
6579.67 2095
6580.44 1998
6581.20 1861
6581.97 2018
6582.73 2036
6583.50 1974
6584.26 1862
6585.03 1897
6585.79 1956
6586.56 1952
6587.33 1831
6588.09 1771
6588.86 1847
6589.62 1971
6590.39 1871
6591.16 1816
6591.92 2003
6592.69 2196
6593.45 2249
6594.22 2154
6594.99 2186
6595.75 2252
6596.52 2188
6597.29 2303
6598.05 2250
6598.82 2079
6599.59 2042
6600.35 1939
6601.12 1864
6601.89 1785
6602.65 1624
6603.42 1656
6604.19 1629
6604.95 1646
6605.72 1559
6606.49 1418
6607.25 1469
6608.02 1553
6608.79 1500
6609.55 1397
6610.32 1401
6611.09 1487
6611.86 1574
6612.62 1477
6613.39 1491
6614.16 1588
6614.93 1548
6615.69 1425
6616.46 1530
6617.23 1524
6618.00 1479
6618.76 1477
6619.53 1571
6620.30 1607
6621.07 1681
6621.83 1603
6622.60 1602
6623.37 1683
6624.14 1733
6624.91 1726
6625.67 1768
6626.44 1625
6627.21 1623
6627.98 1560
6628.75 1597
6629.52 1459
6630.28 1456
6631.05 1584
6631.82 1555
6632.59 1560
6633.36 1606
6634.13 1675
6634.90 1748
6635.66 1744
6636.43 1718
6637.20 1724
6637.97 1808
6638.74 1731
6639.51 1792
6640.28 1905
6641.05 1869
6641.81 1794
6642.58 1644
6643.35 1733
6644.12 1759
6644.89 1632
6645.66 1564
6646.43 1551
6647.20 1435
6647.97 1367
6648.74 1305
6649.51 1361
6650.28 1279
6651.05 1372
6651.82 1232
6652.59 1291
6653.35 1265
6654.12 1267
6654.89 1347
6655.66 1267
6656.43 1262
6657.20 1281
6657.97 1167
6658.74 1215
6659.51 1256
6660.28 1277
6661.05 1232
6661.82 1137
6662.59 1167
6663.36 1203
6664.13 1235
6664.91 1283
6665.68 1105
6666.45 1184
6667.22 1367
6667.99 1281
6668.76 1250
6669.53 1295
6670.30 1365
6671.07 1388
6671.84 1370
6672.61 1238
6673.38 1143
6674.15 1239
6674.92 1251
6675.69 1325
6676.47 1254
6677.24 1240
6678.01 1219
6678.78 1223
6679.55 1282
6680.32 1230
6681.09 1284
6681.86 1425
6682.64 1428
6683.41 1301
6684.18 1356
6684.95 1461
6685.72 1456
6686.49 1584
6687.26 1566
6688.04 1436
6688.81 1401
6689.58 1370
6690.35 1225
6691.12 1181
6691.90 1141
6692.67 1159
6693.44 1131
6694.21 1209
6694.98 1124
6695.76 1049
6696.53 1047
6697.30 1040
6698.07 1128
6698.84 1183
6699.62 1195
6700.39 1118
6701.16 1036
6701.93 1061
6702.71 1056
6703.48 1060
6704.25 1126
6705.02 1058
6705.80 1045
6706.57 1048
6707.34 997
6708.12 987
6708.89 1048
6709.66 957
6710.43 1039
6711.21 951
6711.98 948
6712.75 980
6713.53 963
6714.30 967
6715.07 1054
6715.85 895
6716.62 893
6717.39 987
6718.17 938
6718.94 934
6719.71 919
6720.49 959
6721.26 922
6722.03 1002
6722.81 972
6723.58 913
6724.36 837
6725.13 768
6725.90 804
6726.68 855
6727.45 972
6728.23 958
6729.00 921
6729.77 924
6730.55 945
6731.32 963
6732.10 1002
6732.87 934
6733.64 930
6734.42 894
6735.19 970
6735.97 1000
6736.74 1014
6737.52 956
6738.29 956
6739.07 990
6739.84 963
6740.62 921
6741.39 987
6742.16 1019
6742.94 1062
6743.71 980
6744.49 926
6745.26 937
6746.04 876
6746.81 979
6747.59 969
6748.36 962
6749.14 1130
6749.92 1143
6750.69 1195
6751.47 1131
6752.24 1159
6753.02 1205
6753.79 1255
6754.57 1177
6755.34 1148
6756.12 1232
6756.89 1178
6757.67 1029
6758.45 1046
6759.22 1013
6760.00 970
6760.77 1036
6761.55 1179
6762.33 1059
6763.10 1032
6763.88 1027
6764.65 988
6765.43 971
6766.21 990
6766.98 953
6767.76 868
6768.53 990
6769.31 1002
6770.09 1023
6770.86 1007
6771.64 963
6772.42 982
6773.19 1040
6773.97 1019
6774.75 905
6775.52 923
6776.30 927
6777.08 881
6777.85 873
6778.63 877
6779.41 891
6780.18 925
6780.96 928
6781.74 915
6782.52 881
6783.29 901
6784.07 901
6784.85 857
6785.62 834
6786.40 829
6787.18 921
6787.96 887
6788.73 847
6789.51 878
6790.29 860
6791.07 832
6791.84 823
6792.62 843
6793.40 937
6794.18 963
6794.96 815
6795.73 791
6796.51 827
6797.29 863
6798.07 853
6798.85 835
6799.62 882
6800.40 929
6801.18 883
6801.96 930
6802.74 875
6803.51 844
6804.29 822
6805.07 886
6805.85 953
6806.63 901
6807.41 836
6808.19 838
6808.96 828
6809.74 768
6810.52 866
6811.30 884
6812.08 918
6812.86 860
6813.64 824
6814.42 952
6815.20 924
6815.97 943
6816.75 872
6817.53 881
6818.31 867
6819.09 891
6819.87 880
6820.65 928
6821.43 885
6822.21 900
6822.99 968
6823.77 915
6824.55 947
6825.33 888
6826.11 818
6826.89 953
6827.67 1000
6828.44 894
6829.22 907
6830.00 929
6830.78 864
6831.56 784
6832.34 831
6833.12 895
6833.90 937
6834.68 989
6835.46 978
6836.24 1022
6837.03 1181
6837.81 1228
6838.59 1227
6839.37 1363
6840.15 1362
6840.93 1445
6841.71 1349
6842.49 1488
6843.27 1343
6844.05 1160
6844.83 1181
6845.61 1097
6846.39 1127
6847.17 1100
6847.95 1176
6848.73 1186
6849.52 1358
6850.30 1401
6851.08 1533
6851.86 1582
6852.64 1609
6853.42 1655
6854.20 1550
6854.98 1567
6855.76 1464
6856.55 1446
6857.33 1227
6858.11 1061
6858.89 1110
6859.67 1035
6860.45 1027
6861.23 1096
6862.02 1139
6862.80 1085
6863.58 1102
6864.36 1064
6865.14 1053
6865.93 1078
6866.71 1174
6867.49 1165
6868.27 1153
6869.05 1127
6869.84 1128
6870.62 1161
6871.40 1166
6872.18 1211
6872.96 1169
6873.75 1067
6874.53 1056
6875.31 1068
6876.09 1094
6876.88 1150
6877.66 1123
6878.44 1173
6879.22 1339
6880.01 1325
6880.79 1180
6881.57 1205
6882.36 1474
6883.14 1474
6883.92 1368
6884.70 1484
6885.49 1622
6886.27 1566
6887.05 1628
6887.84 1901
6888.62 2077
6889.40 2018
6890.19 2098
6890.97 2176
6891.75 1895
6892.54 1887
6893.32 1684
6894.10 1686
6894.89 1597
6895.67 1497
6896.45 1400
6897.24 1439
6898.02 1439
6898.81 1385
6899.59 1414
6900.37 1346
6901.16 1401
6901.94 1425
6902.73 1293
6903.51 1364
6904.29 1382
6905.08 1357
6905.86 1295
6906.65 1329
6907.43 1295
6908.21 1298
6909.00 1298
6909.78 1328
6910.57 1222
6911.35 1256
6912.14 1294
6912.92 1264
6913.71 1270
6914.49 1322
6915.27 1200
6916.06 1313
6916.84 1381
6917.63 1303
6918.41 1162
6919.20 1122
6919.98 1173
6920.77 1203
6921.55 1214
6922.34 1181
6923.12 1201
6923.91 1216
6924.69 1331
6925.48 1365
6926.27 1338
6927.05 1304
6927.84 1323
6928.62 1454
6929.41 1344
6930.19 1272
6930.98 1410
6931.76 1413
6932.55 1325
6933.34 1519
6934.12 1438
6934.91 1431
6935.69 1557
6936.48 1488
6937.26 1478
6938.05 1488
6938.84 1627
6939.62 1671
6940.41 1659
6941.20 1785
6941.98 1811
6942.77 1915
6943.55 2015
6944.34 1999
6945.13 2031
6945.91 2113
6946.70 1968
6947.49 2119
6948.27 2138
6949.06 2115
6949.85 2150
6950.63 2109
6951.42 2069
6952.21 2042
6952.99 1908
6953.78 1786
6954.57 1804
6955.35 1920
6956.14 1835
6956.93 1743
6957.72 1834
6958.50 1778
6959.29 1733
6960.08 1916
6960.86 1904
6961.65 1970
6962.44 1835
6963.23 1952
6964.01 1932
6964.80 2093
6965.59 2095
6966.38 2128
6967.16 2201
6967.95 2201
6968.74 2278
6969.53 2326
6970.32 2625
6971.10 2598
6971.89 2591
6972.68 2505
6973.47 2572
6974.26 2724
6975.04 2613
6975.83 2616
6976.62 2528
6977.41 2519
6978.20 2700
6978.98 2938
6979.77 2919
6980.56 3121
6981.35 3639
6982.14 4092
6982.93 4888
6983.72 5676
6984.50 6524
6985.29 7568
6986.08 8560
6986.87 9264
6987.66 9214
6988.45 9198
6989.24 8744
6990.03 7664
6990.81 6847
6991.60 5554
6992.39 4574
6993.18 3749
6993.97 3185
6994.76 2641
6995.55 2384
6996.34 2274
6997.13 2082
6997.92 1949
6998.71 1854
6999.50 1842
7000.29 1853
7001.08 1757
7001.87 1849
7002.65 1887
7003.44 1921
7004.23 1832
7005.02 1729
7005.81 1623
7006.60 1580
7007.39 1463
7008.18 1337
7008.97 1323
7009.76 1339
7010.55 1309
7011.34 1374
7012.13 1447
7012.92 1476
7013.71 1497
7014.50 1540
7015.30 1448
7016.09 1454
7016.88 1472
7017.67 1489
7018.46 1484
7019.25 1531
7020.04 1428
7020.83 1548
7021.62 1600
7022.41 1553
7023.20 1708
7023.99 1648
7024.78 1749
7025.57 1727
7026.37 1599
7027.16 1693
7027.95 1698
7028.74 1629
7029.53 1497
7030.32 1500
7031.11 1498
7031.90 1501
7032.69 1420
7033.49 1406
7034.28 1494
7035.07 1364
7035.86 1351
7036.65 1378
7037.44 1452
7038.24 1453
7039.03 1497
7039.82 1482
7040.61 1426
7041.40 1475
7042.19 1598
7042.99 1500
7043.78 1496
7044.57 1502
7045.36 1379
7046.15 1390
7046.95 1545
7047.74 1549
7048.53 1466
7049.32 1628
7050.12 1576
7050.91 1713
7051.70 1710
7052.49 1575
7053.29 1631
7054.08 1576
7054.87 1412
7055.66 1394
7056.46 1343
7057.25 1448
7058.04 1530
7058.83 1488
7059.63 1456
7060.42 1402
7061.21 1278
7062.01 1409
7062.80 1384
7063.59 1281
7064.39 1250
7065.18 1301
7065.97 1252
7066.77 1209
7067.56 1114
7068.35 1149
7069.15 1258
7069.94 1142
7070.73 1209
7071.53 1138
7072.32 1032
7073.11 1024
7073.91 1014
7074.70 1022
7075.49 977
7076.29 898
7077.08 909
7077.88 999
7078.67 961
7079.46 927
7080.26 939
7081.05 990
7081.85 987
7082.64 1009
7083.43 987
7084.23 1008
7085.02 1075
7085.82 1026
7086.61 1044
7087.41 965
7088.20 970
7089.00 1066
7089.79 1023
7090.58 1069
7091.38 998
7092.17 931
7092.97 906
7093.76 923
7094.56 873
7095.35 801
7096.15 853
7096.94 832
7097.74 786
7098.53 810
7099.33 853
7100.12 845
7100.92 838
7101.71 832
7102.51 819
7103.30 820
7104.10 760
7104.89 723
7105.69 781
7106.49 735
7107.28 810
7108.08 796
7108.87 752
7109.67 800
7110.46 766
7111.26 689
7112.06 674
7112.85 756
7113.65 748
7114.44 766
7115.24 711
7116.04 741
7116.83 771
7117.63 727
7118.42 717
7119.22 746
7120.02 747
7120.81 762
7121.61 724
7122.41 695
7123.20 695
7124.00 710
7124.79 700
7125.59 719
7126.39 726
7127.18 710
7127.98 740
7128.78 746
7129.57 756
7130.37 709
7131.17 719
7131.97 737
7132.76 732
7133.56 688
7134.36 759
7135.15 783
7135.95 754
7136.75 759
7137.55 705
7138.34 662
7139.14 666
7139.94 678
7140.73 578
7141.53 625
7142.33 638
7143.13 592
7143.92 637
7144.72 667
7145.52 680
7146.32 666
7147.12 626
7147.91 672
7148.71 655
7149.51 575
7150.31 644
7151.11 611
7151.90 525
7152.70 582
7153.50 643
7154.30 647
7155.10 629
7155.89 630
7156.69 620
7157.49 638
7158.29 594
7159.09 626
7159.89 703
7160.68 659
7161.48 670
7162.28 611
7163.08 588
7163.88 599
7164.68 589
7165.48 614
7166.28 535
7167.07 584
7167.87 601
7168.67 679
7169.47 663
7170.27 671
7171.07 616
7171.87 608
7172.67 617
7173.47 525
7174.27 466
7175.07 541
7175.87 568
7176.67 574
7177.46 479
7178.26 525
7179.06 541
7179.86 530
7180.66 550
7181.46 554
7182.26 543
7183.06 623
7183.86 603
7184.66 576
7185.46 569
7186.26 489
7187.06 551
7187.86 533
7188.66 538
7189.46 546
7190.26 519
7191.06 567
7191.86 591
7192.66 540
7193.46 535
7194.26 536
7195.06 496
7195.86 476
7196.67 506
7197.47 510
7198.27 560
7199.07 527
7199.87 514
7200.67 544
7201.47 579
7202.27 515
7203.07 554
7203.87 527
7204.67 517
7205.47 480
7206.28 549
7207.08 540
7207.88 507
7208.68 482
7209.48 569
7210.28 517
7211.08 497
7211.88 506
7212.69 532
7213.49 499
7214.29 513
7215.09 507
7215.89 441
7216.69 440
7217.50 464
7218.30 508
7219.10 508
7219.90 494
7220.70 502
7221.50 532
7222.31 521
7223.11 585
7223.91 535
7224.71 548
7225.51 549
7226.32 456
7227.12 496
7227.92 489
7228.72 554
7229.53 520
7230.33 579
7231.13 553
7231.93 579
7232.74 586
7233.54 550
7234.34 483
7235.14 540
7235.95 536
7236.75 610
7237.55 647
7238.36 614
7239.16 646
7239.96 616
7240.76 596
7241.57 577
7242.37 566
7243.17 528
7243.98 494
7244.78 562
7245.58 505
7246.39 550
7247.19 540
7247.99 591
7248.80 568
7249.60 596
7250.40 512
7251.21 534
7252.01 661
7252.81 586
7253.62 585
7254.42 524
7255.23 563
7256.03 633
7256.83 585
7257.64 556
7258.44 614
7259.25 540
7260.05 530
7260.85 512
7261.66 471
7262.46 526
7263.27 578
7264.07 534
7264.87 528
7265.68 528
7266.48 530
7267.29 588
7268.09 608
7268.90 592
7269.70 654
7270.51 638
7271.31 576
7272.12 603
7272.92 608
7273.73 603
7274.53 626
7275.34 657
7276.14 590
7276.95 639
7277.75 656
7278.56 647
7279.36 629
7280.17 630
7280.97 664
7281.78 741
7282.58 863
7283.39 901
7284.19 985
7285.00 1173
7285.80 1124
7286.61 1174
7287.41 1121
7288.22 1059
7289.03 894
7289.83 917
7290.64 786
7291.44 790
7292.25 674
7293.06 628
7293.86 666
7294.67 668
7295.47 656
7296.28 603
7297.09 650
7297.89 632
7298.70 610
7299.50 648
7300.31 717
7301.12 673
7301.92 655
7302.73 621
7303.54 609
7304.34 581
7305.15 540
7305.96 670
7306.76 712
7307.57 656
7308.38 693
7309.18 588
7309.99 771
7310.80 744
7311.60 680
7312.41 748
7313.22 676
7314.02 678
7314.83 673
7315.64 815
7316.45 775
7317.25 835
7318.06 874
7318.87 1022
7319.67 1047
7320.48 1069
7321.29 1080
7322.10 1047
7322.90 979
7323.71 932
7324.52 915
7325.33 915
7326.14 837
7326.94 755
7327.75 763
7328.56 739
7329.37 780
7330.17 697
7330.98 723
7331.79 704
7332.60 696
7333.41 705
7334.22 735
7335.02 718
7335.83 689
7336.64 696
7337.45 711
7338.26 746
7339.07 785
7339.87 801
7340.68 753
7341.49 770
7342.30 734
7343.11 727
7343.92 700
7344.73 709
7345.53 660
7346.34 676
7347.15 682
7347.96 573
7348.77 614
7349.58 663
7350.39 594
7351.20 591
7352.01 625
7352.82 623
7353.62 598
7354.43 635
7355.24 658
7356.05 670
7356.86 684
7357.67 617
7358.48 639
7359.29 643
7360.10 622
7360.91 656
7361.72 675
7362.53 644
7363.34 623
7364.15 646
7364.96 600
7365.77 588
7366.58 591
7367.39 587
7368.20 583
7369.01 535
7369.82 540
7370.63 530
7371.44 527
7372.25 557
7373.06 592
7373.87 578
7374.68 603
7375.49 623
7376.30 570
7377.11 585
7377.92 601
7378.73 647
7379.54 667
7380.36 737
7381.17 712
7381.98 721
7382.79 762
7383.60 715
7384.41 639
7385.22 716
7386.03 715
7386.84 694
7387.65 615
7388.46 563
7389.28 613
7390.09 556
7390.90 515
7391.71 511
7392.52 525
7393.33 463
7394.14 504
7394.96 477
7395.77 511
7396.58 487
7397.39 485
7398.20 509
7399.01 480
7399.83 557
7400.64 509
7401.45 480
7402.26 548
7403.07 537
7403.89 538
7404.70 503
7405.51 549
7406.32 461
7407.13 439
7407.95 442
7408.76 484
7409.57 482
7410.38 479
7411.20 488
7412.01 388
7412.82 428
7413.63 479
7414.45 508
7415.26 470
7416.07 488
7416.88 480
7417.70 477
7418.51 516
7419.32 488
7420.14 555
7420.95 482
7421.76 487
7422.57 495
7423.39 442
7424.20 439
7425.01 445
7425.83 441
7426.64 482
7427.45 476
7428.27 444
7429.08 449
7429.89 446
7430.71 429
7431.52 387
7432.33 401
7433.15 436
7433.96 504
7434.78 428
7435.59 442
7436.40 444
7437.22 389
7438.03 411
7438.84 438
7439.66 433
7440.47 425
7441.29 462
7442.10 485
7442.91 506
7443.73 501
7444.54 431
7445.36 471
7446.17 508
7446.99 459
7447.80 441
7448.62 478
7449.43 417
7450.24 412
7451.06 432
7451.87 431
7452.69 444
7453.50 496
7454.32 448
7455.13 400
7455.95 421
7456.76 373
7457.58 436
7458.39 450
7459.21 427
7460.02 406
7460.84 403
7461.65 407
7462.47 422
7463.28 428
7464.10 460
7464.91 417
7465.73 320
7466.54 327
7467.36 383
7468.18 366
7468.99 395
7469.81 442
7470.62 413
7471.44 430
7472.25 403
7473.07 427
7473.89 414
7474.70 423
7475.52 421
7476.33 431
7477.15 453
7477.97 450
7478.78 443
7479.60 443
7480.41 446
7481.23 433
7482.05 438
7482.86 435
7483.68 424
7484.50 509
7485.31 416
7486.13 431
7486.95 437
7487.76 438
7488.58 485
7489.40 443
7490.21 414
7491.03 340
7491.85 402
7492.66 449
7493.48 443
7494.30 419
7495.11 414
7495.93 421
7496.75 413
7497.57 439
7498.38 451
7499.20 394
7500.02 437
7500.83 424
7501.65 394
7502.47 448
7503.29 419
7504.10 397
7504.92 427
7505.74 474
7506.56 439
7507.37 370
7508.19 417
7509.01 437
7509.83 443
7510.65 479
7511.46 434
7512.28 428
7513.10 444
7513.92 407
7514.74 398
7515.55 366
7516.37 385
7517.19 431
7518.01 449
7518.83 441
7519.64 407
7520.46 394
7521.28 343
7522.10 357
7522.92 387
7523.74 421
7524.56 420
7525.37 425
7526.19 407
7527.01 398
7527.83 448
7528.65 376
7529.47 407
7530.29 408
7531.11 386
7531.93 408
7532.74 411
7533.56 423
7534.38 402
7535.20 364
7536.02 398
7536.84 383
7537.66 352
7538.48 368
7539.30 369
7540.12 403
7540.94 327
7541.76 366
7542.58 416
7543.40 360
7544.22 413
7545.04 418
7545.86 433
7546.68 443
7547.50 362
7548.32 404
7549.14 398
7549.96 412
7550.78 402
7551.60 423
7552.42 376
7553.24 394
7554.06 376
7554.88 355
7555.70 414
7556.52 391
7557.34 345
7558.16 366
7558.98 412
7559.80 419
7560.62 492
7561.44 421
7562.26 414
7563.08 427
7563.90 416
7564.72 410
7565.54 428
7566.36 419
7567.19 461
7568.01 433
7568.83 414
7569.65 433
7570.47 445
7571.29 395
7572.11 465
7572.93 459
7573.76 452
7574.58 440
7575.40 432
7576.22 445
7577.04 417
7577.86 383
7578.68 418
7579.51 396
7580.33 434
7581.15 416
7581.97 416
7582.79 413
7583.61 366
7584.44 381
7585.26 433
7586.08 423
7586.90 418
7587.72 365
7588.55 387
7589.37 420
7590.19 383
7591.01 407
7591.83 444
7592.66 494
7593.48 456
7594.30 423
7595.12 456
7595.95 480
7596.77 408
7597.59 455
7598.41 475
7599.24 504
7600.06 453
7600.88 486
7601.71 455
7602.53 503
7603.35 521
7604.17 474
7605.00 414
7605.82 414
7606.64 471
7607.47 490
7608.29 479
7609.11 467
7609.94 506
7610.76 513
7611.58 534
7612.41 506
7613.23 520
7614.05 541
7614.88 460
7615.70 391
7616.52 472
7617.35 528
7618.17 536
7619.00 551
7619.82 525
7620.64 533
7621.47 563
7622.29 502
7623.11 511
7623.94 548
7624.76 493
7625.59 543
7626.41 536
7627.24 484
7628.06 490
7628.88 508
7629.71 511
7630.53 500
7631.36 448
7632.18 435
7633.01 513
7633.83 519
7634.66 567
7635.48 486
7636.30 520
7637.13 467
7637.95 468
7638.78 425
7639.60 467
7640.43 445
7641.25 462
7642.08 452
7642.90 423
7643.73 471
7644.55 508
7645.38 469
7646.20 514
7647.03 478
7647.85 481
7648.68 494
7649.51 498
7650.33 478
7651.16 439
7651.98 499
7652.81 509
7653.63 472
7654.46 508
7655.28 472
7656.11 398
7656.94 413
7657.76 460
7658.59 405
7659.41 478
7660.24 519
7661.07 484
7661.89 438
7662.72 441
7663.54 446
7664.37 405
7665.20 415
7666.02 423
7666.85 385
7667.68 426
7668.50 343
7669.33 387
7670.16 379
7670.98 400
7671.81 426
7672.64 426
7673.46 489
7674.29 404
7675.12 410
7675.94 439
7676.77 399
7677.60 381
7678.42 436
7679.25 416
7680.08 358
7680.90 330
7681.73 414
7682.56 421
7683.39 371
7684.21 441
7685.04 397
7685.87 424
7686.69 459
7687.52 451
7688.35 477
7689.18 478
7690.01 452
7690.83 465
7691.66 433
7692.49 442
7693.32 482
7694.14 418
7694.97 398
7695.80 416
7696.63 383
7697.46 432
7698.28 520
7699.11 481
7699.94 485
7700.77 500
7701.60 418
7702.42 417
7703.25 466
7704.08 389
7704.91 429
7705.74 436
7706.57 426
7707.39 407
7708.22 417
7709.05 447
7709.88 423
7710.71 423
7711.54 381
7712.37 370
7713.20 357
7714.02 358
7714.85 459
7715.68 394
7716.51 393
7717.34 412
7718.17 437
7719.00 374
7719.83 390
7720.66 403
7721.49 464
7722.32 436
7723.15 402
7723.97 415
7724.80 378
7725.63 400
7726.46 442
7727.29 467
7728.12 419
7728.95 427
7729.78 436
7730.61 454
7731.44 440
7732.27 393
7733.10 415
7733.93 422
7734.76 425
7735.59 458
7736.42 413
7737.25 438
7738.08 415
7738.91 375
7739.74 390
7740.57 440
7741.40 399
7742.23 391
7743.06 434
7743.89 422
7744.72 331
7745.56 423
7746.39 492
7747.22 507
7748.05 487
7748.88 505
7749.71 503
7750.54 526
7751.37 506
7752.20 466
7753.03 459
7753.86 476
7754.69 417
7755.53 416
7756.36 437
7757.19 443
7758.02 414
7758.85 406
7759.68 345
7760.51 377
7761.35 381
7762.18 419
7763.01 436
7763.84 395
7764.67 443
7765.50 412
7766.33 355
7767.17 437
7768.00 375
7768.83 414
7769.66 359
7770.49 370
7771.33 343
7772.16 385
7772.99 380
7773.82 401
7774.65 407
7775.49 367
7776.32 393
7777.15 372
7777.98 405
7778.82 460
7779.65 356
7780.48 398
7781.31 381
7782.15 426
7782.98 415
7783.81 414
7784.64 379
7785.48 400
7786.31 397
7787.14 388
7787.97 415
7788.81 365
7789.64 386
7790.47 385
7791.31 422
7792.14 419
7792.97 420
7793.81 308
7794.64 377
7795.47 362
7796.31 364
7797.14 357
7797.97 387
7798.81 375
7799.64 371
7800.47 445
7801.31 424
7802.14 411
7802.97 365
7803.81 427
7804.64 420
7805.47 419
7806.31 465
7807.14 432
7807.98 406
7808.81 464
7809.64 478
7810.48 395
7811.31 442
7812.15 495
7812.98 483
7813.82 476
7814.65 532
7815.48 495
7816.32 478
7817.15 552
7817.99 512
7818.82 514
7819.66 499
7820.49 495
7821.33 505
7822.16 489
7822.99 506
7823.83 509
7824.66 528
7825.50 473
7826.33 551
7827.17 479
7828.00 453
7828.84 427
7829.67 519
7830.51 482
7831.34 490
7832.18 469
7833.02 468
7833.85 517
7834.69 449
7835.52 472
7836.36 505
7837.19 469
7838.03 465
7838.86 516
7839.70 550
7840.53 475
7841.37 457
7842.21 458
7843.04 488
7843.88 417
7844.71 456
7845.55 454
7846.39 405
7847.22 429
7848.06 443
7848.89 386
7849.73 446
7850.57 418
7851.40 406
7852.24 438
7853.08 418
7853.91 401
7854.75 419
7855.58 453
7856.42 446
7857.26 447
7858.09 445
7858.93 441
7859.77 493
7860.60 448
7861.44 447
7862.28 382
7863.11 401
7863.95 463
7864.79 457
7865.63 463
7866.46 411
7867.30 348
7868.14 420
7868.97 466
7869.81 400
7870.65 418
7871.49 402
7872.32 402
7873.16 435
7874.00 460
7874.84 486
7875.67 487
7876.51 459
7877.35 488
7878.19 580
7879.02 464
7879.86 489
7880.70 613
7881.54 582
7882.38 557
7883.21 559
7884.05 539
7884.89 501
7885.73 504
7886.57 567
7887.40 502
7888.24 473
7889.08 515
7889.92 483
7890.76 468
7891.59 492
7892.43 546
7893.27 491
7894.11 454
7894.95 471
7895.79 477
7896.63 477
7897.47 479
7898.30 474
7899.14 439
7899.98 499
7900.82 477
7901.66 471
7902.50 474
7903.34 465
7904.18 426
7905.02 385
7905.85 389
7906.69 397
7907.53 445
7908.37 425
7909.21 396
7910.05 397
7910.89 378
7911.73 424
7912.57 464
7913.41 467
7914.25 488
7915.09 530
7915.93 557
7916.77 538
7917.61 488
7918.45 551
7919.29 524
7920.13 645
7920.97 511
7921.81 568
7922.65 503
7923.49 558
7924.33 506
7925.17 489
7926.01 455
7926.85 398
7927.69 365
7928.53 402
7929.37 404
7930.21 370
7931.05 426
7931.89 389
7932.73 372
7933.57 397
7934.41 363
7935.25 407
7936.09 391
7936.93 443
7937.78 424
7938.62 392
7939.46 390
7940.30 425
7941.14 392
7941.98 401
7942.82 402
7943.66 406
7944.50 394
7945.35 412
7946.19 431
7947.03 430
7947.87 405
7948.71 428
7949.55 440
7950.39 442
7951.24 467
7952.08 446
7952.92 437
7953.76 451
7954.60 472
7955.44 462
7956.29 448
7957.13 434
7957.97 465
7958.81 457
7959.65 424
7960.50 463
7961.34 499
7962.18 443
7963.02 466
7963.86 476
7964.71 473
7965.55 408
7966.39 396
7967.23 455
7968.08 490
7968.92 518
7969.76 518
7970.60 444
7971.45 436
7972.29 396
7973.13 392
7973.97 414
7974.82 395
7975.66 424
7976.50 390
7977.35 460
7978.19 426
7979.03 457
7979.87 400
7980.72 410
7981.56 431
7982.40 436
7983.25 386
7984.09 406
7984.93 392
7985.78 383
7986.62 418
7987.46 370
7988.31 396
7989.15 395
7990.00 331
7990.84 388
7991.68 377
7992.53 379
7993.37 336
7994.21 423
7995.06 394
7995.90 390
7996.75 341
7997.59 309
7998.43 357
7999.28 353
8000.12 333
8000.97 358
8001.81 338
8002.65 369
8003.50 344
8004.34 335
8005.19 392
8006.03 338
8006.88 360
8007.72 357
8008.57 347
8009.41 313
8010.26 333
8011.10 308
8011.95 323
8012.79 300
8013.63 279
8014.48 354
8015.32 347
8016.17 327
8017.01 342
8017.86 337
8018.70 335
8019.55 319
8020.40 321
8021.24 318
8022.09 305
8022.93 336
8023.78 326
8024.62 337
8025.47 315
8026.31 329
8027.16 317
8028.00 335
8028.85 321
8029.70 350
8030.54 316
8031.39 351
8032.23 305
8033.08 285
8033.92 306
8034.77 315
8035.62 372
8036.46 356
8037.31 333
8038.16 334
8039.00 293
8039.85 360
8040.69 349
8041.54 333
8042.39 309
8043.23 307
8044.08 323
8044.93 340
8045.77 360
8046.62 371
8047.47 319
8048.31 346
8049.16 357
8050.01 326
8050.85 281
8051.70 316
8052.55 375
8053.39 302
8054.24 305
8055.09 305
8055.94 349
8056.78 344
8057.63 317
8058.48 296
8059.32 303
8060.17 302
8061.02 314
8061.87 283
8062.71 313
8063.56 306
8064.41 347
8065.26 307
8066.10 306
8066.95 299
8067.80 329
8068.65 304
8069.49 356
8070.34 333
8071.19 300
8072.04 322
8072.89 354
8073.73 273
8074.58 295
8075.43 304
8076.28 299
8077.13 291
8077.98 288
8078.82 316
8079.67 314
8080.52 269
8081.37 319
8082.22 303
8083.07 285
8083.91 293
8084.76 286
8085.61 267
8086.46 260
8087.31 302
8088.16 324
8089.01 316
8089.86 327
8090.70 331
8091.55 250
8092.40 296
8093.25 306
8094.10 298
8094.95 291
8095.80 293
8096.65 329
8097.50 302
8098.35 312
8099.20 348
8100.05 328
8100.90 336
8101.74 333
8102.59 316
8103.44 288
8104.29 312
8105.14 321
8105.99 296
8106.84 270
8107.69 282
8108.54 319
8109.39 289
8110.24 302
8111.09 272
8111.94 305
8112.79 279
8113.64 347
8114.49 343
8115.34 341
8116.19 319
8117.04 323
8117.89 293
8118.74 315
8119.59 294
8120.45 304
8121.30 293
8122.15 267
8123.00 299
8123.85 331
8124.70 333
8125.55 325
8126.40 312
8127.25 307
8128.10 330
8128.95 316
8129.80 354
8130.65 378
8131.51 342
8132.36 376
8133.21 362
8134.06 399
8134.91 343
8135.76 320
8136.61 300
8137.46 332
8138.32 340
8139.17 322
8140.02 364
8140.87 318
8141.72 301
8142.57 354
8143.43 337
8144.28 363
8145.13 376
8145.98 368
8146.83 283
8147.68 348
8148.54 341
8149.39 389
8150.24 348
8151.09 329
8151.94 310
8152.80 295
8153.65 338
8154.50 354
8155.35 393
8156.21 442
8157.06 368
8157.91 330
8158.76 383
8159.62 320
8160.47 350
8161.32 330
8162.17 309
8163.03 308
8163.88 277
8164.73 252
8165.59 338
8166.44 329
8167.29 222
8168.14 282
8169.00 310
8169.85 274
8170.70 307
8171.56 319
8172.41 270
8173.26 322
8174.12 324
8174.97 278
8175.82 312
8176.68 356
8177.53 349
8178.38 306
8179.24 299
8180.09 263
8180.94 275
8181.80 270
8182.65 292
8183.51 264
8184.36 267
8185.21 305
8186.07 318
8186.92 329
8187.78 310
8188.63 274
8189.48 271
8190.34 278
8191.19 322
8192.05 319
8192.90 326
8193.75 366
8194.61 291
8195.46 272
8196.32 305
8197.17 255
8198.03 289
8198.88 317
8199.74 331
8200.59 305
8201.45 244
8202.30 258
8203.16 290
8204.01 259
8204.87 299
8205.72 334
8206.57 321
8207.43 310
8208.29 280
8209.14 247
8210.00 253
8210.85 245
8211.71 290
8212.56 316
8213.42 325
8214.27 314
8215.13 292
8215.98 286
8216.84 310
8217.69 351
8218.55 296
8219.41 290
8220.26 264
8221.12 311
8221.97 352
8222.83 301
8223.68 298
8224.54 261
8225.40 322
8226.25 404
8227.11 282
8227.96 316
8228.82 295
8229.68 268
8230.53 231
8231.39 276
8232.25 289
8233.10 292
8233.96 319
8234.82 290
8235.67 280
8236.53 298
8237.38 280
8238.24 310
8239.10 287
8239.95 289
8240.81 324
8241.67 282
8242.53 230
8243.38 254
8244.24 247
8245.10 263
8245.95 241
8246.81 294
8247.67 284
8248.52 249
8249.38 309
8250.24 300
8251.10 269
8251.95 268
8252.81 280
8253.67 280
8254.53 313
8255.38 361
8256.24 247
8257.10 243
8257.96 314
8258.81 330
8259.67 292
8260.53 292
8261.39 249
8262.25 308
8263.10 302
8263.96 269
8264.82 290
8265.68 295
8266.54 277
8267.39 264
8268.25 287
8269.11 317
8269.97 311
8270.83 310
8271.69 326
8272.54 300
8273.40 303
8274.26 309
8275.12 257
8275.98 289
8276.84 289
8277.70 273
8278.55 281
8279.41 288
8280.27 314
8281.13 278
8281.99 288
8282.85 297
8283.71 279
8284.57 272
8285.43 287
8286.29 294
8287.14 289
8288.00 307
8288.86 292
8289.72 335
8290.58 322
8291.44 310
8292.30 320
8293.16 305
8294.02 236
8294.88 258
8295.74 308
8296.60 320
8297.46 363
8298.32 276
8299.18 268
8300.04 271
8300.90 303
8301.76 301
8302.62 288
8303.48 257
8304.34 261
8305.20 256
8306.06 249
8306.92 301
8307.78 304
8308.64 337
8309.50 299
8310.36 221
8311.22 233
8312.08 250
8312.94 253
8313.80 271
8314.66 285
8315.52 319
8316.38 303
8317.24 284
8318.11 267
8318.97 305
8319.83 265
8320.69 255
8321.55 267
8322.41 268
8323.27 282
8324.13 268
8324.99 286
8325.85 276
8326.72 268
8327.58 318
8328.44 290
8329.30 296
8330.16 302
8331.02 286
8331.88 319
8332.75 332
8333.61 324
8334.47 315
8335.33 285
8336.19 263
8337.05 290
8337.92 301
8338.78 252
8339.64 296
8340.50 294
8341.36 290
8342.23 270
8343.09 282
8343.95 267
8344.81 306
8345.67 319
8346.54 335
8347.40 315
8348.26 298
8349.12 293
8349.99 338
8350.85 331
8351.71 309
8352.57 263
8353.44 340
8354.30 300
8355.16 267
8356.03 311
8356.89 292
8357.75 306
8358.61 323
8359.48 263
8360.34 302
8361.20 281
8362.07 256
8362.93 272
8363.79 322
8364.66 379
8365.52 295
8366.38 335
8367.25 318
8368.11 331
8368.97 324
8369.84 354
8370.70 334
8371.56 296
8372.43 300
8373.29 306
8374.15 302
8375.02 300
8375.88 366
8376.74 311
8377.61 298
8378.47 272
8379.34 310
8380.20 339
8381.06 319
8381.93 308
8382.79 359
8383.66 314
8384.52 314
8385.39 338
8386.25 326
8387.11 288
8387.98 334
8388.84 325
8389.71 304
8390.57 322
8391.44 369
8392.30 321
8393.17 342
8394.03 286
8394.90 303
8395.76 311
8396.63 320
8397.49 318
8398.36 332
8399.22 363
8400.09 330
8400.95 356
8401.82 316
8402.68 321
8403.55 338
8404.41 374
8405.28 342
8406.14 384
8407.01 363
8407.87 319
8408.74 316
8409.60 310
8410.47 334
8411.34 311
8412.20 327
8413.07 308
8413.93 318
8414.80 324
8415.66 380
8416.53 354
8417.40 367
8418.26 367
8419.13 335
8419.99 351
8420.86 331
8421.73 322
8422.59 345
8423.46 374
8424.32 403
8425.19 390
8426.06 381
8426.92 385
8427.79 378
8428.66 418
8429.52 455
8430.39 427
8431.26 396
8432.12 351
8432.99 396
8433.86 431
8434.72 418
8435.59 376
8436.46 444
8437.32 430
8438.19 440
8439.06 469
8439.93 431
8440.79 431
8441.66 497
8442.53 503
8443.39 470
8444.26 464
8445.13 530
8446.00 535
8446.86 488
8447.73 552
8448.60 505
8449.47 527
8450.33 539
8451.20 518
8452.07 557
8452.94 587
8453.81 663
8454.67 727
8455.54 782
8456.41 808
8457.28 903
8458.15 976
8459.01 945
8459.88 917
8460.75 890
8461.62 881
8462.49 735
8463.35 666
8464.22 616
8465.09 539
8465.96 514
8466.83 529
8467.70 545
8468.57 533
8469.43 600
8470.30 473
8471.17 485
8472.04 418
8472.91 448
8473.78 468
8474.65 521
8475.52 442
8476.38 426
8477.25 470
8478.12 441
8478.99 430
8479.86 449
8480.73 433
8481.60 500
8482.47 501
8483.34 477
8484.21 500
8485.08 447
8485.95 463
8486.82 462
8487.69 441
8488.55 424
8489.42 453
8490.29 462
8491.16 437
8492.03 495
8492.90 468
8493.77 448
8494.64 494
8495.51 494
8496.38 481
8497.25 466
8498.12 476
8498.99 442
8499.86 484
8500.73 427
8501.60 429
8502.47 450
8503.34 442
8504.22 449
8505.09 477
8505.96 489
8506.83 501
8507.70 469
8508.57 462
8509.44 490
8510.31 480
8511.18 501
8512.05 468
8512.92 529
8513.79 507
8514.66 525
8515.53 474
8516.41 521
8517.28 507
8518.15 540
8519.02 516
8519.89 498
8520.76 572
8521.63 520
8522.50 544
8523.38 581
8524.25 548
8525.12 618
8525.99 671
8526.86 671
8527.73 684
8528.60 654
8529.48 660
8530.35 629
8531.22 698
8532.09 616
8532.96 603
8533.84 639
8534.71 612
8535.58 498
8536.45 544
8537.32 512
8538.20 516
8539.07 480
8539.94 486
8540.81 519
8541.68 494
8542.56 443
8543.43 464
8544.30 494
8545.17 474
8546.05 428
8546.92 417
8547.79 451
8548.67 439
8549.54 421
8550.41 467
8551.28 514
8552.16 513
8553.03 542
8553.90 537
8554.78 657
8555.65 683
8556.52 722
8557.39 675
8558.27 675
8559.14 566
8560.01 619
8560.89 560
8561.76 501
8562.63 501
8563.51 493
8564.38 463
8565.25 474
8566.13 458
8567.00 400
8567.88 458
8568.75 448
8569.62 451
8570.50 443
8571.37 465
8572.24 440
8573.12 465
8573.99 429
8574.87 457
8575.74 389
8576.61 437
8577.49 425
8578.36 433
8579.24 429
8580.11 411
8580.99 429
8581.86 447
8582.73 463
8583.61 490
8584.48 432
8585.36 439
8586.23 466
8587.11 447
8587.98 457
8588.86 461
8589.73 430
8590.61 477
8591.48 493
8592.36 408
8593.23 469
8594.11 479
8594.98 478
8595.86 450
8596.73 454
8597.61 537
8598.48 542
8599.36 492
8600.23 470
8601.11 435
8601.98 530
8602.86 563
8603.73 535
8604.61 503
8605.49 536
8606.36 523
8607.24 525
8608.11 537
8608.99 522
8609.86 513
8610.74 491
8611.62 560
8612.49 505
8613.37 511
8614.24 548
8615.12 544
8616.00 540
8616.87 553
8617.75 566
8618.62 489
8619.50 621
8620.38 607
8621.25 617
8622.13 618
8623.01 663
8623.88 654
8624.76 578
8625.64 564
8626.51 629
8627.39 625
8628.27 630
8629.14 676
8630.02 659
8630.90 624
8631.77 613
8632.65 698
8633.53 627
8634.40 698
8635.28 626
8636.16 633
8637.04 632
8637.91 604
8638.79 607
8639.67 611
8640.55 554
8641.42 627
8642.30 684
8643.18 691
8644.06 734
8644.93 745
8645.81 701
8646.69 698
8647.57 706
8648.44 697
8649.32 738
8650.20 732
8651.08 720
8651.96 744
8652.83 807
8653.71 807
8654.59 814
8655.47 742
8656.35 727
8657.22 786
8658.10 761
8658.98 781
8659.86 839
8660.74 830
8661.62 921
8662.49 923
8663.37 986
8664.25 1128
8665.13 1181
8666.01 1210
8666.89 1311
8667.77 1282
8668.64 1206
8669.52 1107
8670.40 1088
8671.28 1177
8672.16 1059
8673.04 1082
8673.92 1109
8674.80 1067
8675.68 1074
8676.56 1103
8677.44 1022
8678.31 924
8679.19 861
8680.07 937
8680.95 874
8681.83 904
8682.71 803
8683.59 768
8684.47 767
8685.35 703
8686.23 727
8687.11 619
8687.99 683
8688.87 792
8689.75 871
8690.63 1024
8691.51 995
8692.39 1077
8693.27 1305
8694.15 1421
8695.03 1360
8695.91 1318
8696.79 1229
8697.67 1166
8698.55 1028
8699.43 910
8700.31 876
8701.19 849
8702.07 783
8702.95 797
8703.83 783
8704.71 755
8705.59 816
8706.48 764
8707.36 743
8708.24 642
8709.12 636
8710.00 623
8710.88 596
8711.76 609
8712.64 578
8713.52 512
8714.40 576
8715.28 572
8716.17 531
8717.05 508
8717.93 482
8718.81 536
8719.69 535
8720.57 481
8721.45 516
8722.34 587
8723.22 555
8724.10 471
8724.98 506
8725.86 558
8726.74 542
8727.63 578
8728.51 583
8729.39 560
8730.27 516
8731.15 567
8732.04 589
8732.92 582
8733.80 580
8734.68 607
8735.56 616
8736.45 558
8737.33 541
8738.21 566
8739.09 476
8739.98 513
8740.86 563
8741.74 547
8742.62 539
8743.51 511
8744.39 478
8745.27 510
8746.15 551
8747.04 549
8747.92 479
8748.80 531
8749.69 535
8750.57 474
8751.45 493
8752.33 520
8753.22 536
8754.10 503
8754.98 491
8755.87 490
8756.75 499
8757.63 516
8758.52 540
8759.40 582
8760.28 552
8761.17 539
8762.05 561
8762.93 498
8763.82 554
8764.70 497
8765.59 536
8766.47 563
8767.35 492
8768.24 498
8769.12 536
8770.00 536
8770.89 534
8771.77 540
8772.66 551
8773.54 522
8774.42 475
8775.31 488
8776.19 460
8777.08 483
8777.96 498
8778.85 461
8779.73 512
8780.62 516
8781.50 524
8782.38 533
8783.27 533
8784.15 569
8785.04 503
8785.92 538
8786.81 484
8787.69 448
8788.58 444
8789.46 426
8790.35 422
8791.23 438
8792.12 410
8793.00 384
8793.89 405
8794.77 472
8795.66 441
8796.54 442
8797.43 432
8798.31 411
8799.20 384
8800.08 484
8800.97 491
8801.86 461
8802.74 446
8803.63 428
8804.51 430
8805.40 416
8806.28 429
8807.17 461
8808.06 391
8808.94 435
8809.83 443
8810.71 402
8811.60 351
8812.49 330
8813.37 356
8814.26 379
8815.14 389
8816.03 373
8816.92 376
8817.80 382
8818.69 377
8819.58 441
8820.46 458
8821.35 395
8822.24 372
8823.12 383
8824.01 422
8824.90 378
8825.78 346
8826.67 314
8827.56 380
8828.44 432
8829.33 388
8830.22 328
8831.10 345
8831.99 323
8832.88 406
8833.77 440
8834.65 389
8835.54 366
8836.43 321
8837.31 361
8838.20 380
8839.09 378
8839.98 402
8840.86 348
8841.75 374
8842.64 345
8843.53 359
8844.41 353
8845.30 317
8846.19 292
8847.08 318
8847.97 348
8848.85 367
8849.74 315
8850.63 291
8851.52 269
8852.41 291
8853.29 314
8854.18 343
8855.07 320
8855.96 325
8856.85 312
8857.74 352
8858.62 300
8859.51 302
8860.40 337
8861.29 374
8862.18 342
8863.07 366
8863.95 325
8864.84 307
8865.73 316
8866.62 269
8867.51 319
8868.40 303
8869.29 342
8870.18 322
8871.07 319
8871.95 314
8872.84 310
8873.73 293
8874.62 288
8875.51 328
8876.40 313
8877.29 310
8878.18 308
8879.07 316
8879.96 304
8880.85 259
8881.74 298
8882.63 324
8883.52 329
8884.41 285
8885.30 288
8886.19 281
8887.08 261
8887.97 299
8888.86 308
8889.75 298
8890.64 272
8891.53 283
8892.42 292
8893.31 298
8894.20 293
8895.09 236
8895.98 278
8896.87 323
8897.76 288
8898.65 244
8899.54 240
8900.43 296
8901.32 321
8902.21 294
8903.10 255
8903.99 259
8904.88 262
8905.77 272
8906.66 300
8907.55 250
8908.45 238
8909.34 285
8910.23 261
8911.12 253
8912.01 263
8912.90 276
8913.79 304
8914.68 343
8915.57 282
8916.47 311
8917.36 263
8918.25 244
8919.14 293
8920.03 275
8920.92 227
8921.81 236
8922.71 242
8923.60 262
8924.49 270
8925.38 232
8926.27 232
8927.16 262
8928.06 278
8928.95 270
8929.84 272
8930.73 257
8931.62 234
8932.52 250
8933.41 241
8934.30 298
8935.19 259
8936.09 242
8936.98 235
8937.87 267
8938.76 243
8939.65 268
8940.55 253
8941.44 239
8942.33 276
8943.23 247
8944.12 247
8945.01 269
8945.90 309
8946.80 283
8947.69 260
8948.58 264
8949.47 236
8950.37 264
8951.26 266
8952.15 213
8953.05 212
8953.94 239
8954.83 258
8955.73 264
8956.62 287
8957.51 273
8958.41 228
8959.30 249
8960.19 321
8961.09 295
8961.98 244
8962.87 271
8963.77 238
8964.66 295
8965.56 261
8966.45 275
8967.34 239
8968.24 243
8969.13 274
8970.03 241
8970.92 260
8971.81 235
8972.71 246
8973.60 261
8974.50 250
8975.39 251
8976.28 294
8977.18 276
8978.07 244
8978.97 212
8979.86 220
8980.76 210
8981.65 315
8982.55 299
8983.44 240
8984.33 201
8985.23 211
8986.12 273
8987.02 240
8987.91 247
8988.81 242
8989.70 237
8990.60 241
8991.49 233
8992.39 299
8993.28 258
8994.18 271
8995.07 265
8995.97 303
8996.87 224
8997.76 247
8998.66 227
8999.55 267
9000.45 277
9001.34 240
9002.24 286
9003.13 287
9004.03 306
9004.93 203
9005.82 214
9006.72 203
9007.61 232
9008.51 234
9009.40 183
9010.30 228
9011.20 232
9012.09 242
9012.99 226
9013.88 257
9014.78 250
9015.68 280
9016.57 226
9017.47 226
9018.37 255
9019.26 254
9020.16 260
9021.06 245
9021.95 255
9022.85 261
9023.75 240
9024.64 229
9025.54 259
9026.44 230
9027.33 236
9028.23 244
9029.13 285
9030.02 284
9030.92 226
9031.82 236
9032.71 229
9033.61 241
9034.51 291
9035.41 249
9036.30 242
9037.20 265
9038.10 289
9039.00 238
9039.89 212
9040.79 231
9041.69 205
9042.59 233
9043.48 262
9044.38 267
9045.28 254
9046.18 268
9047.07 243
9047.97 255
9048.87 209
9049.77 250
9050.67 238
9051.56 276
9052.46 241
9053.36 263
9054.26 286
9055.16 293
9056.06 287
9056.95 261
9057.85 245
9058.75 229
9059.65 249
9060.55 233
9061.45 263
9062.34 235
9063.24 275
9064.14 304
9065.04 320
9065.94 277
9066.84 247
9067.74 309
9068.64 223
9069.53 283
9070.43 288
9071.33 227
9072.23 253
9073.13 240
9074.03 252
9074.93 277
9075.83 273
9076.73 270
9077.63 243
9078.53 222
9079.43 238
9080.33 269
9081.23 240
9082.12 247
9083.02 233
9083.92 230
9084.82 226
9085.72 206
9086.62 280
9087.52 238
9088.42 246
9089.32 263
9090.22 214
9091.12 182
9092.02 244
9092.92 233
9093.82 218
9094.72 235
9095.62 215
9096.52 238
9097.42 293
9098.32 243
9099.22 280
9100.13 276
9101.03 238
9101.93 268
9102.83 241
9103.73 240
9104.63 232
9105.53 247
9106.43 239
9107.33 213
9108.23 218
9109.13 245
9110.03 241
9110.93 263
9111.84 247
9112.74 254
9113.64 225
9114.54 214
9115.44 245
9116.34 229
9117.24 259
9118.14 250
9119.05 212
9119.95 218
9120.85 256
9121.75 236
9122.65 207
9123.55 223
9124.45 241
9125.36 239
9126.26 254
9127.16 256
9128.06 258
9128.96 239
9129.87 200
9130.77 223
9131.67 231
9132.57 198
9133.47 221
9134.38 262
9135.28 261
9136.18 220
9137.08 227
9137.98 261
9138.89 270
9139.79 255
9140.69 213
9141.59 216
9142.50 282
9143.40 236
9144.30 167
9145.21 233
9146.11 260
9147.01 238
9147.91 207
9148.82 212
9149.72 256
9150.62 262
9151.53 235
9152.43 221
9153.33 294
9154.23 275
9155.14 245
9156.04 301
9156.94 278
9157.85 284
9158.75 224
9159.65 253
9160.56 242
9161.46 215
9162.36 275
9163.27 281
9164.17 252
9165.08 222
9165.98 224
9166.88 226
9167.79 263
9168.69 241
9169.59 257
9170.50 243
9171.40 233
9172.31 240
9173.21 232
9174.11 227
9175.02 235
9175.92 230
9176.83 209
9177.73 244
9178.64 212
9179.54 219
9180.44 219
9181.35 228
9182.25 240
9183.16 211
9184.06 215
9184.97 217
9185.87 242
9186.78 235
9187.68 210
9188.59 232
9189.49 241
9190.40 222
9191.30 238
9192.21 211
9193.11 260
9194.02 208
9194.92 216
9195.83 209
9196.73 272
9197.64 263
9198.54 244
9199.45 283
9200.35 278
9201.26 277
9202.16 266
9203.07 215
9203.98 229
9204.88 271
9205.79 263
9206.69 262
9207.60 213
9208.50 259
9209.41 278
9210.32 284
9211.22 220
9212.13 183
9213.03 232
9213.94 240
9214.85 222
9215.75 204
9216.66 222
9217.57 222
9218.47 262
9219.38 261
9220.28 229
9221.19 255
9222.10 262
9223.00 244
9223.91 236
9224.82 217
9225.72 255
9226.63 300
9227.54 263
9228.44 258
9229.35 205
9230.26 230
9231.16 291
9232.07 236
9232.98 214
9233.89 222
9234.79 254
9235.70 206
9236.61 176
9237.51 202
9238.42 253
9239.33 235
9240.24 214
9241.14 226
9242.05 219
9242.96 188
9243.87 207
9244.77 254
9245.68 227
9246.59 245
9247.50 240
9248.40 228
9249.31 213
9250.22 245
9251.13 212
9252.04 283
9252.94 257
9253.85 232
9254.76 253
9255.67 240
9256.58 209
9257.48 219
9258.39 240
9259.30 208
9260.21 215
9261.12 230
9262.03 190
9262.94 210
9263.84 190
9264.75 195
9265.66 218
9266.57 198
9267.48 254
9268.39 219
9269.30 239
9270.20 228
9271.11 276
9272.02 251
9272.93 234
9273.84 202
9274.75 209
9275.66 262
9276.57 258
9277.48 241
9278.39 260
9279.30 241
9280.21 239
9281.11 261
9282.02 207
9282.93 242
9283.84 250
9284.75 274
9285.66 212
9286.57 219
9287.48 235
9288.39 250
9289.30 236
9290.21 204
9291.12 203
9292.03 198
9292.94 274
9293.85 250
9294.76 231
9295.67 232
9296.58 237
9297.49 249
9298.40 238
9299.31 259
9300.22 272
9301.13 232
9302.04 254
9302.95 243
9303.86 243
9304.77 205
9305.69 245
9306.60 242
9307.51 228
9308.42 248
9309.33 202
9310.24 222
9311.15 226
9312.06 258
9312.97 202
9313.88 241
9314.79 224
9315.70 233
9316.62 314
9317.53 321
9318.44 226
9319.35 252
9320.26 280
9321.17 195
9322.08 220
9322.99 251
9323.91 225
9324.82 222
9325.73 222
9326.64 240
9327.55 250
9328.46 256
9329.38 245
9330.29 242
9331.20 212
9332.11 245
9333.02 273
9333.94 256
9334.85 180
9335.76 242
9336.67 251
9337.58 225
9338.50 246
9339.41 275
9340.32 273
9341.23 250
9342.15 244
9343.06 270
9343.97 220
9344.88 241
9345.80 291
9346.71 243
9347.62 209
9348.53 246
9349.45 261
9350.36 267
9351.27 224
9352.18 237
9353.10 260
9354.01 220
9354.92 241
9355.84 239
9356.75 233
9357.66 242
9358.58 239
9359.49 283
9360.40 284
9361.32 229
9362.23 245
9363.14 255
9364.06 264
9364.97 240
9365.88 265
9366.80 276
9367.71 271
9368.62 255
9369.54 237
9370.45 280
9371.37 233
9372.28 247
9373.19 252
9374.11 278
9375.02 276
9375.94 269
9376.85 284
9377.76 226
9378.68 247
9379.59 240
9380.51 253
9381.42 262
9382.33 279
9383.25 288
9384.16 293
9385.08 294
9385.99 276
9386.91 231
9387.82 250
9388.74 252
9389.65 306
9390.57 299
9391.48 284
9392.40 244
9393.31 275
9394.23 329
9395.14 291
9396.06 273
9396.97 255
9397.89 271
9398.80 295
9399.72 297
9400.63 281
9401.55 330
9402.46 291
9403.38 257
9404.29 292
9405.21 315
9406.12 282
9407.04 265
9407.95 266
9408.87 235
9409.79 266
9410.70 266
9411.62 261
9412.53 280
9413.45 286
9414.36 268
9415.28 296
9416.20 281
9417.11 269
9418.03 267
9418.95 243
9419.86 242
9420.78 320
9421.69 349
9422.61 279
9423.53 296
9424.44 292
9425.36 302
9426.28 373
9427.19 348
9428.11 338
9429.03 329
9429.94 282
9430.86 309
9431.78 293
9432.69 298
9433.61 299
9434.53 315
9435.44 310
9436.36 288
9437.28 275
9438.19 294
9439.11 383
9440.03 377
9440.95 324
9441.86 308
9442.78 363
9443.70 343
9444.62 322
9445.53 332
9446.45 389
9447.37 363
9448.29 377
9449.20 366
9450.12 332
9451.04 334
9451.96 378
9452.87 410
9453.79 385
9454.71 357
9455.63 349
9456.55 407
9457.46 388
9458.38 386
9459.30 391
9460.22 355
9461.14 333
9462.05 300
9462.97 310
9463.89 287
9464.81 284
9465.73 299
9466.65 304
9467.56 313
9468.48 322
9469.40 273
9470.32 344
9471.24 333
9472.16 293
9473.08 318
9473.99 321
9474.91 316
9475.83 323
9476.75 352
9477.67 346
9478.59 357
9479.51 356
9480.43 324
9481.35 343
9482.27 365
9483.19 347
9484.10 376
9485.02 384
9485.94 339
9486.86 323
9487.78 319
9488.70 285
9489.62 313
9490.54 340
9491.46 409
9492.38 336
9493.30 325
9494.22 306
9495.14 339
9496.06 366
9496.98 366
9497.90 347
9498.82 325
9499.74 388
9500.66 307
9501.58 299
9502.50 283
9503.42 309
9504.34 381
9505.26 378
9506.18 392
9507.10 387
9508.02 381
9508.94 350
9509.86 311
9510.78 343
9511.70 358
9512.63 321
9513.55 336
9514.47 357
9515.39 372
9516.31 408
9517.23 396
9518.15 384
9519.07 420
9519.99 411
9520.91 447
9521.83 458
9522.76 465
9523.68 436
9524.60 405
9525.52 496
9526.44 519
9527.36 436
9528.28 425
9529.21 441
9530.13 445
9531.05 436
9531.97 446
9532.89 422
9533.81 396
9534.74 360
9535.66 401
9536.58 410
9537.50 350
9538.42 327
9539.35 379
9540.27 400
9541.19 369
9542.11 387
9543.03 428
9543.96 370
9544.88 436
9545.80 397
9546.72 392
9547.64 407
9548.57 380
9549.49 428
9550.41 408
9551.33 395
9552.26 418
9553.18 393
9554.10 378
9555.03 368
9555.95 369
9556.87 391
9557.79 398
9558.72 433
9559.64 448
9560.56 396
9561.49 436
9562.41 393
9563.33 365
9564.26 411
9565.18 396
9566.10 397
9567.03 363
9567.95 388
9568.87 414
9569.80 426
9570.72 410
9571.64 423
9572.57 426
9573.49 403
9574.41 418
9575.34 428
9576.26 444
9577.18 443
9578.11 493
9579.03 441
9579.96 501
9580.88 506
9581.80 459
9582.73 459
9583.65 488
9584.58 504
9585.50 475
9586.43 442
9587.35 462
9588.27 438
9589.20 434
9590.12 473
9591.05 447
9591.97 496
9592.90 472
9593.82 468
9594.75 503
9595.67 461
9596.60 487
9597.52 490
9598.45 567
9599.37 544
9600.29 575
9601.22 543
9602.14 587
9603.07 599
9604.00 542
9604.92 575
9605.85 522
9606.77 516
9607.70 527
9608.62 528
9609.55 490
9610.47 465
9611.40 442
9612.32 425
9613.25 499
9614.17 501
9615.10 545
9616.03 532
9616.95 556
9617.88 505
9618.80 510
9619.73 509
9620.65 564
9621.58 514
9622.51 515
9623.43 490
9624.36 556
9625.29 504
9626.21 528
9627.14 571
9628.06 542
9628.99 580
9629.92 524
9630.84 590
9631.77 611
9632.70 590
9633.62 603
9634.55 595
9635.48 602
9636.40 578
9637.33 549
9638.26 502
9639.18 529
9640.11 560
9641.04 589
9641.96 578
9642.89 587
9643.82 627
9644.74 635
9645.67 625
9646.60 726
9647.53 701
9648.45 633
9649.38 630
9650.31 635
9651.24 675
9652.16 659
9653.09 673
9654.02 710
9654.95 651
9655.87 669
9656.80 634
9657.73 622
9658.66 633
9659.58 617
9660.51 567
9661.44 610
9662.37 643
9663.30 700
9664.22 672
9665.15 670
9666.08 684
9667.01 645
9667.94 635
9668.86 663
9669.79 643
9670.72 696
9671.65 678
9672.58 675
9673.51 722
9674.43 704
9675.36 696
9676.29 719
9677.22 657
9678.15 713
9679.08 713
9680.01 705
9680.94 651
9681.86 694
9682.79 758
9683.72 792
9684.65 741
9685.58 669
9686.51 680
9687.44 739
9688.37 739
9689.30 773
9690.23 792
9691.16 832
9692.08 838
9693.01 726
9693.94 735
9694.87 773
9695.80 801
9696.73 821
9697.66 833
9698.59 918
9699.52 911
9700.45 895
9701.38 885
9702.31 936
9703.24 908
9704.17 895
9705.10 834
9706.03 834
9706.96 723
9707.89 718
9708.82 659
9709.75 722
9710.68 672
9711.61 748
9712.54 762
9713.47 741
9714.40 776
9715.33 765
9716.26 799
9717.19 837
9718.12 796
9719.06 815
9719.99 845
9720.92 753
9721.85 692
9722.78 682
9723.71 668
9724.64 632
9725.57 614
9726.50 609
9727.43 612
9728.36 616
9729.30 616
9730.23 606
9731.16 559
9732.09 599
9733.02 549
9733.95 631
9734.88 613
9735.81 615
9736.75 557
9737.68 643
9738.61 637
9739.54 601
9740.47 583
9741.40 557
9742.34 557
9743.27 525
9744.20 534
9745.13 519
9746.06 476
9747.00 483
9747.93 458
9748.86 484
9749.79 509
9750.72 498
9751.66 466
9752.59 492
9753.52 498
9754.45 558
9755.39 520
9756.32 481
9757.25 484
9758.18 508
9759.12 527
9760.05 491
9760.98 459
9761.91 494
9762.85 477
9763.78 482
9764.71 480
9765.64 523
9766.58 497
9767.51 520
9768.44 507
9769.38 548
9770.31 520
9771.24 464
9772.18 502
9773.11 495
9774.04 449
9774.98 441
9775.91 461
9776.84 419
9777.78 425
9778.71 492
9779.64 540
9780.58 455
9781.51 477
9782.44 480
9783.38 476
9784.31 501
9785.25 519
9786.18 503
9787.11 518
9788.05 502
9788.98 418
9789.92 446
9790.85 465
9791.78 423
9792.72 443
9793.65 492
9794.59 464
9795.52 428
9796.46 457
9797.39 450
9798.32 474
9799.26 503
9800.19 452
9801.13 434
9802.06 463
9803.00 403
9803.93 432
9804.87 406
9805.80 390
9806.74 397
9807.67 377
9808.61 409
9809.54 382
9810.48 386
9811.41 379
9812.35 360
9813.28 376
9814.22 392
9815.15 371
9816.09 342
9817.02 374
9817.96 392
9818.89 419
9819.83 389
9820.76 412
9821.70 411
9822.64 387
9823.57 327
9824.51 343
9825.44 387
9826.38 412
9827.31 376
9828.25 325
9829.19 332
9830.12 363
9831.06 343
9831.99 344
9832.93 328
9833.87 359
9834.80 351
9835.74 362
9836.68 387
9837.61 391
9838.55 358
9839.48 353
9840.42 407
9841.36 351
9842.29 334
9843.23 371
9844.17 354
9845.10 360
9846.04 373
9846.98 385
9847.91 369
9848.85 327
9849.79 369
9850.72 402
9851.66 344
9852.60 360
9853.54 326
9854.47 312
9855.41 365
9856.35 351
9857.28 362
9858.22 380
9859.16 343
9860.10 343
9861.03 343
9861.97 322
9862.91 347
9863.85 343
9864.78 346
9865.72 351
9866.66 359
9867.60 329
9868.54 339
9869.47 339
9870.41 330
9871.35 346
9872.29 320
9873.22 285
9874.16 310
9875.10 332
9876.04 337
9876.98 354
9877.92 324
9878.85 273
9879.79 296
9880.73 328
9881.67 367
9882.61 385
9883.55 321
9884.48 344
9885.42 359
9886.36 340
9887.30 341
9888.24 285
9889.18 342
9890.12 320
9891.06 323
9891.99 328
9892.93 286
9893.87 316
9894.81 312
9895.75 334
9896.69 287
9897.63 324
9898.57 356
9899.51 316
9900.45 300
9901.39 290
9902.33 314
9903.27 368
9904.20 299
9905.14 328
9906.08 295
9907.02 291
9907.96 356
9908.90 294
9909.84 265
9910.78 312
9911.72 340
9912.66 287
9913.60 282
9914.54 310
9915.48 313
9916.42 287
9917.36 309
9918.30 295
9919.24 320
9920.18 350
9921.12 352
9922.06 338
9923.00 349
9923.94 381
9924.88 413
9925.83 375
9926.77 337
9927.71 405
9928.65 438
9929.59 412
9930.53 428
9931.47 404
9932.41 413
9933.35 398
9934.29 337
9935.23 344
9936.17 370
9937.12 350
9938.06 302
9939.00 299
9939.94 298
9940.88 304
9941.82 296
9942.76 241
9943.70 280
9944.65 323
9945.59 333
9946.53 276
9947.47 294
9948.41 357
9949.35 338
9950.29 318
9951.24 317
9952.18 327
9953.12 339
9954.06 332
9955.00 273
9955.95 275
9956.89 305
9957.83 330
9958.77 272
9959.71 298
9960.66 283
9961.60 320
9962.54 304
9963.48 284
9964.43 289
9965.37 305
9966.31 288
9967.25 301
9968.20 336
9969.14 266
9970.08 300
9971.02 311
9971.97 316
9972.91 283
9973.85 295
9974.79 301
9975.74 258
9976.68 253
9977.62 297
9978.57 272
9979.51 220
9980.45 280
9981.40 279
9982.34 283
9983.28 228
9984.23 290
9985.17 299
9986.11 268
9987.06 254
9988.00 243
9988.94 278
9989.89 288
9990.83 283
9991.77 277
9992.72 300
9993.66 252
9994.60 285
9995.55 297
9996.49 289
9997.44 262
9998.38 313
9999.32 351
10000.27 315
10001.21 295
10002.16 234
10003.10 281
10004.04 243
10004.99 265
10005.93 322
10006.88 274
10007.82 290
10008.77 255
10009.71 277
10010.66 309
10011.60 289
10012.54 303
10013.49 299
10014.43 293
10015.38 282
10016.32 292
10017.27 310
10018.21 281
10019.16 301
10020.10 282
10021.05 277
10021.99 261
10022.94 239
10023.88 244
10024.83 251
10025.77 242
10026.72 278
10027.67 267
10028.61 274
10029.56 252
10030.50 259
10031.45 220
10032.39 216
10033.34 237
10034.28 244
10035.23 267
10036.18 278
10037.12 230
10038.07 249
10039.01 269
10039.96 214
10040.90 269
10041.85 264
10042.80 259
10043.74 273
10044.69 260
10045.64 229
10046.58 272
10047.53 263
10048.47 229
10049.42 279
10050.37 242
10051.31 248
10052.26 251
10053.21 263
10054.15 239
10055.10 248
10056.05 200
10056.99 235
10057.94 237
10058.89 226
10059.83 235
10060.78 270
10061.73 249
10062.67 250
10063.62 257
10064.57 239
10065.52 261
10066.46 233
10067.41 211
10068.36 206
10069.30 294
10070.25 276
10071.20 262
10072.15 261
10073.09 264
10074.04 211
10074.99 229
10075.94 230
10076.88 247
10077.83 259
10078.78 274
10079.73 234
10080.68 257
10081.62 278
10082.57 271
10083.52 277
10084.47 245
10085.42 255
10086.36 234
10087.31 277
10088.26 268
10089.21 229
10090.16 261
10091.11 257
10092.05 240
10093.00 221
10093.95 248
10094.90 292
10095.85 253
10096.80 273
10097.75 253
10098.69 215
10099.64 210
10100.59 238
10101.54 258
10102.49 265
10103.44 201
10104.39 239
10105.34 221
10106.28 232
10107.23 247
10108.18 243
10109.13 209
10110.08 229
10111.03 250
10111.98 273
10112.93 239
10113.88 208
10114.83 187
10115.78 205
10116.73 251
10117.68 224
10118.63 216
10119.58 241
10120.53 255
10121.48 270
10122.43 248
10123.38 263
10124.33 257
10125.28 284
10126.23 258
10127.18 248
10128.13 267
10129.08 221
10130.03 224
10130.98 222
10131.93 279
10132.88 244
10133.83 276
10134.78 252
10135.73 237
10136.68 247
10137.63 231
10138.58 266
10139.53 286
10140.48 280
10141.43 230
10142.38 257
10143.33 278
10144.28 257
10145.23 255
10146.19 252
10147.14 249
10148.09 228
10149.04 276
10149.99 239
10150.94 257
10151.89 294
10152.84 278
10153.79 290
10154.75 241
10155.70 251
10156.65 264
10157.60 262
10158.55 254
10159.50 235
10160.46 265
10161.41 249
10162.36 249
10163.31 232
10164.26 217
10165.21 236
10166.17 239
10167.12 259
10168.07 290
10169.02 297
10169.97 250
10170.93 270
10171.88 240
10172.83 238
10173.78 220
10174.73 266
10175.69 296
10176.64 329
10177.59 313
10178.54 274
10179.50 286
10180.45 288
10181.40 287
10182.35 276
10183.31 296
10184.26 284
10185.21 291
10186.17 257
10187.12 267
10188.07 288
10189.02 235
10189.98 259
10190.93 265
10191.88 240
10192.84 240
10193.79 277
10194.74 324
10195.70 323
10196.65 298
10197.60 304
10198.56 282
10199.51 339
10200.46 301
10201.42 316
10202.37 272
10203.32 271
10204.28 302
10205.23 336
10206.18 337
10207.14 298
10208.09 316
10209.05 338
10210.00 295
10210.95 298
10211.91 327
10212.86 281
10213.82 271
10214.77 269
10215.72 291
10216.68 367
10217.63 343
10218.59 303
10219.54 247
10220.50 276
10221.45 282
10222.41 295
10223.36 320
10224.31 311
10225.27 298
10226.22 269
10227.18 298
10228.13 273
10229.09 257
10230.04 268
10231.00 270
10231.95 258
10232.91 249
10233.86 288
10234.82 336
10235.77 313
10236.73 343
10237.68 356
10238.64 329
10239.59 347
10240.55 325
10241.50 339
10242.46 303
10243.42 283
10244.37 279
10245.33 285
10246.28 279
10247.24 247
10248.19 231
10249.15 265
10250.11 273
10251.06 296
10252.02 251
10252.97 245
10253.93 275
10254.89 266
10255.84 293
10256.80 303
10257.75 272
10258.71 310
10259.67 265
10260.62 268
10261.58 284
10262.54 293
10263.49 222
10264.45 250
10265.40 227
10266.36 240
10267.32 277
10268.27 242
10269.23 259
10270.19 234
10271.14 259
10272.10 263
10273.06 249
10274.02 283
10274.97 269
10275.93 258
10276.89 230
10277.84 235
10278.80 263
10279.76 265
10280.71 251
10281.67 274
10282.63 242
10283.59 230
10284.54 256
10285.50 255
10286.46 240
10287.42 234
10288.37 203
10289.33 229
10290.29 239
10291.25 243
10292.21 262
10293.16 221
10294.12 214
10295.08 256
10296.04 259
10296.99 271
10297.95 232
10298.91 240
10299.87 239
10300.83 271
10301.79 253
10302.74 229
10303.70 226
10304.66 253
10305.62 205
10306.58 226
10307.54 290
10308.49 239
10309.45 258
10310.41 263
10311.37 252
10312.33 216
10313.29 226
10314.25 219
10315.21 252
10316.16 235
10317.12 266
10318.08 226
10319.04 264
10320.00 186
10320.96 214
10321.92 234
10322.88 240
10323.84 230
10324.80 265
10325.76 206
10326.71 248
10327.67 263
10328.63 255
10329.59 251
10330.55 249
10331.51 212
10332.47 255
10333.43 247
10334.39 196
10335.35 206
10336.31 264
10337.27 278
10338.23 237
10339.19 231
10340.15 241
10341.11 185
10342.07 213
10343.03 209
10343.99 173
10344.95 186
10345.91 236
10346.87 230
10347.83 196
10348.79 182
10349.75 197
10350.71 175
10351.67 194
10352.63 216
10353.60 215
10354.56 213
10355.52 176
10356.48 177
10357.44 174
10358.40 204
10359.36 190
10360.32 251
10361.28 193
10362.24 217
10363.20 212
10364.17 231
10365.13 220
10366.09 196
10367.05 195
10368.01 220
10368.97 183
10369.93 228
10370.89 224
10371.86 209
10372.82 203
10373.78 178
10374.74 199
10375.70 204
10376.66 224
10377.63 209
10378.59 212
10379.55 202
10380.51 197
10381.47 194
10382.44 215
10383.40 196
10384.36 175
10385.32 205
10386.28 180
10387.25 190
10388.21 223
10389.17 209
10390.13 211
10391.10 189
10392.06 228
10393.02 201
10393.98 188
10394.94 232
10395.91 189
10396.87 183
10397.83 214
10398.80 207
10399.76 198
10400.72 202
10401.68 184
10402.65 194
10403.61 226
10404.57 237
10405.54 212
10406.50 211
10407.46 209
10408.43 206
10409.39 179
10410.35 187
10411.32 177
10412.28 197
10413.24 207
10414.21 192
10415.17 150
10416.13 196
10417.10 197
10418.06 167
10419.02 186
10419.99 196
10420.95 217
10421.91 237
10422.88 228
10423.84 219
10424.81 208
10425.77 186
10426.73 211
10427.70 223
10428.66 226
10429.63 207
10430.59 198
10431.56 192
10432.52 201
10433.48 185
10434.45 162
10435.41 166
10436.38 193
10437.34 180
10438.31 192
10439.27 222
10440.24 212
10441.20 163
10442.16 164
10443.13 197
10444.09 184
10445.06 168
10446.02 163
10446.99 189
10447.95 184
10448.92 164
10449.88 176
10450.85 183
10451.81 151
10452.78 138
10453.75 172
10454.71 173
10455.68 171
10456.64 147
10457.61 160
10458.57 179
10459.54 150
10460.50 170
10461.47 187
10462.43 161
10463.40 162
10464.37 198
10465.33 207
10466.30 183
10467.26 167
10468.23 185
10469.20 180
10470.16 194
10471.13 147
10472.09 138
10473.06 191
10474.03 190
10474.99 198
10475.96 203
10476.93 215
10477.89 170
10478.86 185
10479.82 204
10480.79 231
10481.76 185
10482.72 192
10483.69 226
10484.66 200
10485.62 183
10486.59 171
10487.56 153
10488.52 195
10489.49 241
10490.46 235
10491.43 182
10492.39 190
10493.36 211
10494.33 193
10495.29 216
10496.26 199
10497.23 223
10498.20 196
10499.16 202
10500.13 223
10501.10 182
10502.07 162
10503.03 175
10504.00 202
10504.97 197
10505.94 255
10506.90 178
10507.87 183
10508.84 160
10509.81 181
10510.78 174
10511.74 175
10512.71 199
10513.68 186
10514.65 193
10515.62 189
10516.58 148
10517.55 151
10518.52 167
10519.49 184
10520.46 198
10521.43 194
10522.39 181
10523.36 186
10524.33 190
10525.30 153
10526.27 149
10527.24 184
10528.21 200
10529.17 208
10530.14 242
10531.11 160
10532.08 179
10533.05 182
10534.02 180
10534.99 163
10535.96 157
10536.93 159
10537.90 195
10538.86 191
10539.83 193
10540.80 168
10541.77 172
10542.74 208
10543.71 199
10544.68 186
10545.65 159
10546.62 182
10547.59 176
10548.56 164
10549.53 178
10550.50 181
10551.47 177
10552.44 226
10553.41 179
10554.38 214
10555.35 215
10556.32 189
10557.29 221
10558.26 199
10559.23 218
10560.20 216
10561.17 212
10562.14 186
10563.11 215
10564.08 226
10565.05 220
10566.02 195
10566.99 215
10567.96 176
10568.93 217
10569.90 229
10570.87 247
10571.84 232
10572.82 173
10573.79 183
10574.76 209
10575.73 205
10576.70 183
10577.67 205
10578.64 214
10579.61 205
10580.58 155
10581.55 172
10582.53 197
10583.50 222
10584.47 182
10585.44 198
10586.41 204
10587.38 194
10588.35 214
10589.33 175
10590.30 211
10591.27 201
10592.24 190
10593.21 250
10594.18 219
10595.16 195
10596.13 202
10597.10 211
10598.07 234
10599.04 218
10600.01 212
10600.99 225
10601.96 211
10602.93 199
10603.90 256
10604.88 234
10605.85 281
10606.82 236
10607.79 218
10608.77 221
10609.74 213
10610.71 268
10611.68 274
10612.66 299
10613.63 277
10614.60 246
10615.57 246
10616.55 252
10617.52 227
10618.49 195
10619.46 228
10620.44 221
10621.41 231
10622.38 235
10623.36 233
10624.33 263
10625.30 243
10626.28 201
10627.25 203
10628.22 229
10629.20 194
10630.17 221
10631.14 221
10632.12 242
10633.09 259
10634.06 240
10635.04 195
10636.01 242
10636.99 196
10637.96 243
10638.93 227
10639.91 251
10640.88 258
10641.85 245
10642.83 254
10643.80 224
10644.78 253
10645.75 221
10646.72 265
10647.70 230
10648.67 209
10649.65 211
10650.62 261
10651.60 229
10652.57 215
10653.55 208
10654.52 223
10655.49 196
10656.47 178
10657.44 182
10658.42 169
10659.39 193
10660.37 196
10661.34 219
10662.32 183
10663.29 145
10664.27 189
10665.24 215
10666.22 191
10667.19 199
10668.17 204
10669.14 214
10670.12 204
10671.09 207
10672.07 201
10673.04 175
10674.02 177
10675.00 160
10675.97 162
10676.95 200
10677.92 181
10678.90 197
10679.87 177
10680.85 183
10681.82 217
10682.80 184
10683.78 181
10684.75 204
10685.73 201
10686.70 223
10687.68 176
10688.66 182
10689.63 209
10690.61 179
10691.58 186
10692.56 208
10693.54 172
10694.51 196
10695.49 170
10696.47 188
10697.44 183
10698.42 195
10699.40 183
10700.37 188
10701.35 198
10702.33 192
10703.30 214
10704.28 223
10705.26 214
10706.23 202
10707.21 228
10708.19 183
10709.16 188
10710.14 194
10711.12 194
10712.10 156
10713.07 214
10714.05 200
10715.03 200
10716.01 192
10716.98 166
10717.96 182
10718.94 212
10719.91 190
10720.89 182
10721.87 197
10722.85 199
10723.83 209
10724.80 188
10725.78 192
10726.76 195
10727.74 192
10728.71 198
10729.69 165
10730.67 154
10731.65 174
10732.63 214
10733.60 215
10734.58 198
10735.56 199
10736.54 188
10737.52 236
10738.50 219
10739.47 210
10740.45 183
10741.43 204
10742.41 209
10743.39 186
10744.37 200
10745.35 190
10746.32 166
10747.30 196
10748.28 213
10749.26 216
10750.24 184
10751.22 179
10752.20 197
10753.18 186
10754.16 173
10755.14 266
10756.11 189
10757.09 196
10758.07 165
10759.05 168
10760.03 202
10761.01 213
10761.99 197
10762.97 187
10763.95 166
10764.93 185
10765.91 196
10766.89 221
10767.87 211
10768.85 163
10769.83 213
10770.81 197
10771.79 190
10772.77 177
10773.75 222
10774.73 225
10775.71 232
10776.69 225
10777.67 273
10778.65 244
10779.63 224
10780.61 181
10781.59 212
10782.57 161
10783.55 181
10784.53 199
10785.51 190
10786.49 218
10787.47 202
10788.45 213
10789.43 215
10790.41 234
10791.39 229
10792.38 211
10793.36 214
10794.34 197
10795.32 178
10796.30 191
10797.28 205
10798.26 175
10799.24 192
10800.22 205
10801.21 198
10802.19 192
10803.17 239
10804.15 188
10805.13 193
10806.11 198
10807.09 248
10808.07 220
10809.06 241
10810.04 211
10811.02 206
10812.00 211
10812.98 256
10813.97 187
10814.95 202
10815.93 199
10816.91 193
10817.89 244
10818.87 213
10819.86 214
10820.84 221
10821.82 218
10822.80 191
10823.79 186
10824.77 214
10825.75 218
10826.73 219
10827.72 232
10828.70 205
10829.68 222
10830.66 186
10831.65 238
10832.63 237
10833.61 227
10834.59 233
10835.58 228
10836.56 215
10837.54 231
10838.52 255
10839.51 232
10840.49 255
10841.47 275
10842.46 253
10843.44 254
10844.42 210
10845.41 251
10846.39 248
10847.37 202
10848.36 261
10849.34 272
10850.32 241
10851.31 255
10852.29 227
10853.27 210
10854.26 272
10855.24 254
10856.23 234
10857.21 260
10858.19 233
10859.18 250
10860.16 236
10861.14 244
10862.13 267
10863.11 287
10864.10 234
10865.08 302
10866.07 265
10867.05 256
10868.03 282
10869.02 289
10870.00 259
10870.99 257
10871.97 290
10872.96 290
10873.94 238
10874.92 255
10875.91 288
10876.89 301
10877.88 272
10878.86 262
10879.85 273
10880.83 298
10881.82 283
10882.80 290
10883.79 257
10884.77 281
10885.76 326
10886.74 291
10887.73 283
10888.71 298
10889.70 317
10890.68 320
10891.67 310
10892.65 287
10893.64 320
10894.63 316
10895.61 351
10896.60 273
10897.58 316
10898.57 312
10899.55 306
10900.54 311
10901.53 303
10902.51 314
10903.50 333
10904.48 321
10905.47 300
10906.46 337
10907.44 299
10908.43 303
10909.41 288
10910.40 298
10911.39 337
10912.37 329
10913.36 375
10914.34 364
10915.33 346
10916.32 411
10917.30 411
10918.29 374
10919.28 376
10920.26 401
10921.25 367
10922.24 339
10923.22 342
10924.21 344
10925.20 345
10926.18 355
10927.17 385
10928.16 378
10929.15 391
10930.13 419
10931.12 399
10932.11 385
10933.09 415
10934.08 418
10935.07 378
10936.06 409
10937.04 417
10938.03 363
10939.02 382
10940.01 401
10940.99 425
10941.98 445
10942.97 455
10943.96 465
10944.94 424
10945.93 440
10946.92 447
10947.91 431
10948.90 411
10949.88 458
10950.87 412
10951.86 410
10952.85 466
10953.84 505
10954.82 456
10955.81 496
10956.80 525
10957.79 627
10958.78 614
10959.77 661
10960.75 651
10961.74 627
10962.73 661
10963.72 623
10964.71 575
10965.70 556
10966.69 572
10967.68 519
10968.66 499
10969.65 484
10970.64 489
10971.63 438
10972.62 472
10973.61 466
10974.60 476
10975.59 448
10976.58 416
10977.57 472
10978.55 450
10979.54 475
10980.53 478
10981.52 483
10982.51 478
10983.50 492
10984.49 476
10985.48 507
10986.47 485
10987.46 473
10988.45 511
10989.44 547
10990.43 519
10991.42 458
10992.41 490
10993.40 525
10994.39 603
10995.38 616
10996.37 608
10997.36 617
10998.35 726
10999.34 775
11000.33 822
11001.32 834
11002.31 872
11003.30 861
11004.29 788
11005.28 673
11006.27 682
11007.26 632
11008.25 576
11009.24 561
11010.24 550
11011.23 446
11012.22 401
11013.21 449
11014.20 429
11015.19 441
11016.18 449
11017.17 431
11018.16 408
11019.15 428
11020.14 407
11021.14 374
11022.13 391
11023.12 377
11024.11 366
11025.10 329
11026.09 321
11027.08 352
11028.08 356
11029.07 375
11030.06 381
11031.05 319
11032.04 368
11033.03 342
11034.03 358
11035.02 345
11036.01 375
11037.00 356
11037.99 328
11038.99 327
11039.98 356
11040.97 391
11041.96 344
11042.95 354
11043.95 311
11044.94 305
11045.93 315
11046.92 315
11047.92 321
11048.91 317
11049.90 296
11050.89 308
11051.89 365
11052.88 349
11053.87 289
11054.86 331
11055.86 318
11056.85 331
11057.84 348
11058.83 301
11059.83 302
11060.82 322
11061.81 322
11062.81 289
11063.80 343
11064.79 347
11065.79 335
11066.78 292
11067.77 355
11068.77 329
11069.76 356
11070.75 330
11071.75 314
11072.74 289
11073.73 270
11074.73 311
11075.72 349
11076.71 328
11077.71 260
11078.70 316
11079.70 310
11080.69 359
11081.68 325
11082.68 305
11083.67 333
11084.67 317
11085.66 282
11086.65 298
11087.65 309
11088.64 310
11089.64 335
11090.63 299
11091.63 290
11092.62 261
11093.61 276
11094.61 262
11095.60 236
11096.60 248
11097.59 270
11098.59 244
11099.58 281
11100.58 270
11101.57 250
11102.57 288
11103.56 248
11104.56 294
11105.55 268
11106.55 262
11107.54 264
11108.54 270
11109.53 319
11110.53 276
11111.52 266
11112.52 263
11113.51 295
11114.51 248
11115.50 213
11116.50 244
11117.49 246
11118.49 247
11119.49 249
11120.48 240
11121.48 235
11122.47 236
11123.47 214
11124.46 238
11125.46 236
11126.46 236
11127.45 290
11128.45 251
11129.44 265
11130.44 260
11131.44 260
11132.43 272
11133.43 262
11134.43 227
11135.42 227
11136.42 217
11137.41 241
11138.41 229
11139.41 289
11140.40 278
11141.40 228
11142.40 233
11143.39 207
11144.39 245
11145.39 247
11146.38 236
11147.38 253
11148.38 255
11149.38 220
11150.37 223
11151.37 249
11152.37 273
11153.36 270
11154.36 240
11155.36 251
11156.36 211
11157.35 223
11158.35 215
11159.35 217
11160.34 246
11161.34 240
11162.34 276
11163.34 235
11164.33 231
11165.33 187
11166.33 189
11167.33 189
11168.33 218
11169.32 241
11170.32 244
11171.32 233
11172.32 219
11173.32 251
11174.31 230
11175.31 211
11176.31 193
11177.31 219
11178.31 219
11179.30 209
11180.30 194
11181.30 211
11182.30 215
11183.30 218
11184.30 221
11185.30 226
11186.29 231
11187.29 245
11188.29 247
11189.29 234
11190.29 223
11191.29 238
11192.29 251
11193.29 207
11194.28 185
11195.28 211
11196.28 198
11197.28 234
11198.28 224
11199.28 192
11200.28 223
11201.28 230
11202.28 200
11203.28 206
11204.28 222
11205.28 229
11206.28 241
11207.28 206
11208.28 209
11209.27 238
11210.27 223
11211.27 241
11212.27 224
11213.27 208
11214.27 213
11215.27 205
11216.27 214
11217.27 220
11218.27 211
11219.27 248
11220.27 253
11221.27 218
11222.27 250
11223.27 181
11224.27 201
11225.28 219
11226.28 201
11227.28 201
11228.28 240
11229.28 246
11230.28 224
11231.28 251
11232.28 240
11233.28 225
11234.28 234
11235.28 280
11236.28 223
11237.28 209
11238.28 218
11239.28 187
11240.29 200
11241.29 216
11242.29 228
11243.29 220
11244.29 183
11245.29 251
11246.29 234
11247.29 222
11248.30 201
11249.30 238
11250.30 222
11251.30 216
11252.30 208
11253.30 230
11254.31 221
11255.31 210
11256.31 208
11257.31 229
11258.31 239
11259.31 249
11260.32 207
11261.32 217
11262.32 260
11263.32 248
11264.32 231
11265.33 252
11266.33 209
11267.33 218
11268.33 224
11269.34 203
11270.34 232
11271.34 187
11272.34 228
11273.35 246
11274.35 245
11275.35 197
11276.35 249
11277.36 263
11278.36 240
11279.36 244
11280.36 228
11281.37 256
11282.37 221
11283.37 213
11284.38 211
11285.38 216
11286.38 225
11287.38 244
11288.39 224
11289.39 229
11290.39 225
11291.40 207
11292.40 209
11293.40 205
11294.41 232
11295.41 255
11296.41 176
11297.42 205
11298.42 204
11299.43 223
11300.43 228
11301.43 208
11302.44 203
11303.44 243
11304.44 197
11305.45 205
11306.45 220
11307.46 240
11308.46 213
11309.47 206
11310.47 186
11311.47 187
11312.48 208
11313.48 242
11314.49 219
11315.49 234
11316.50 244
11317.50 204
11318.50 200
11319.51 212
11320.51 195
11321.52 215
11322.52 230
11323.53 258
11324.53 230
11325.54 230
11326.54 232
11327.55 165
11328.55 199
11329.56 211
11330.56 227
11331.57 194
11332.57 201
11333.58 196
11334.58 207
11335.59 193
11336.59 219
11337.60 212
11338.60 202
11339.61 225
11340.61 251
11341.62 267
11342.63 293
11343.63 266
11344.64 280
11345.64 280
11346.65 291
11347.65 266
11348.66 253
11349.67 202
11350.67 185
11351.68 172
11352.68 180
11353.69 217
11354.70 220
11355.70 197
11356.71 214
11357.72 231
11358.72 236
11359.73 194
11360.73 188
11361.74 189
11362.75 209
11363.75 199
11364.76 201
11365.77 202
11366.77 222
11367.78 216
11368.79 208
11369.79 219
11370.80 199
11371.81 208
11372.81 188
11373.82 217
11374.83 183
11375.84 197
11376.84 174
11377.85 204
11378.86 222
11379.86 214
11380.87 234
11381.88 210
11382.89 168
11383.89 208
11384.90 191
11385.91 206
11386.92 239
11387.92 191
11388.93 239
11389.94 185
11390.95 210
11391.95 208
11392.96 202
11393.97 213
11394.98 207
11395.99 214
11396.99 172
11398.00 200
11399.01 240
11400.02 220
11401.03 189
11402.03 218
11403.04 200
11404.05 225
11405.06 170
11406.07 199
11407.08 231
11408.09 224
11409.09 238
11410.10 208
11411.11 258
11412.12 235
11413.13 237
11414.14 245
11415.15 208
11416.15 236
11417.16 229
11418.17 226
11419.18 226
11420.19 209
11421.20 226
11422.21 204
11423.22 203
11424.23 218
11425.24 225
11426.25 249
11427.26 207
11428.26 193
11429.27 232
11430.28 246
11431.29 247
11432.30 224
11433.31 175
11434.32 204
11435.33 206
11436.34 240
11437.35 262
11438.36 219
11439.37 256
11440.38 242
11441.39 229
11442.40 240
11443.41 219
11444.42 212
11445.43 227
11446.44 225
11447.45 224
11448.46 196
11449.47 212
11450.48 205
11451.49 242
11452.50 233
11453.51 221
11454.52 240
11455.53 232
11456.55 223
11457.56 210
11458.57 201
11459.58 211
11460.59 232
11461.60 263
11462.61 236
11463.62 233
11464.63 254
11465.64 260
11466.65 253
11467.67 236
11468.68 222
11469.69 200
11470.70 197
11471.71 207
11472.72 246
11473.73 237
11474.74 265
11475.76 224
11476.77 196
11477.78 204
11478.79 208
11479.80 216
11480.81 200
11481.83 219
11482.84 192
11483.85 231
11484.86 257
11485.87 230
11486.89 253
11487.90 292
11488.91 289
11489.92 277
11490.93 243
11491.95 262
11492.96 237
11493.97 231
11494.98 260
11496.00 279
11497.01 252
11498.02 249
11499.03 272
11500.05 255
11501.06 232
11502.07 243
11503.08 275
11504.10 243
11505.11 241
11506.12 238
11507.13 281
11508.15 314
11509.16 276
11510.17 268
11511.19 244
11512.20 257
11513.21 267
11514.23 278
11515.24 266
11516.25 261
11517.27 226
11518.28 269
11519.29 314
11520.31 324
11521.32 303
11522.33 345
11523.35 352
11524.36 253
11525.37 305
11526.39 362
11527.40 334
11528.42 317
11529.43 360
11530.44 340
11531.46 322
11532.47 382
11533.48 399
11534.50 385
11535.51 381
11536.53 455
11537.54 477
11538.56 523
11539.57 600
11540.58 616
11541.60 614
11542.61 638
11543.63 606
11544.64 575
11545.66 533
11546.67 487
11547.69 451
11548.70 390
11549.72 330
11550.73 344
11551.75 319
11552.76 291
11553.78 327
11554.79 302
11555.81 317
11556.82 297
11557.84 280
11558.85 238
11559.87 223
11560.88 294
11561.90 326
11562.91 283
11563.93 308
11564.94 278
11565.96 302
11566.97 297
11567.99 284
11569.00 285
11570.02 265
11571.04 252
11572.05 256
11573.07 273
11574.08 261
11575.10 292
11576.11 312
11577.13 289
11578.15 291
11579.16 269
11580.18 273
11581.20 265
11582.21 234
11583.23 240
11584.24 270
11585.26 262
11586.28 276
11587.29 234
11588.31 243
11589.33 269
11590.34 251
11591.36 255
11592.38 228
11593.39 257
11594.41 294
11595.43 290
11596.44 268
11597.46 285
11598.48 291
11599.49 315
11600.51 347
11601.53 328
11602.54 332
11603.56 330
11604.58 314
11605.60 290
11606.61 276
11607.63 251
11608.65 250
11609.67 241
11610.68 276
11611.70 253
11612.72 251
11613.74 230
11614.75 257
11615.77 251
11616.79 258
11617.81 244
11618.82 259
11619.84 238
11620.86 207
11621.88 230
11622.90 260
11623.91 237
11624.93 247
11625.95 241
11626.97 242
11627.99 269
11629.00 304
11630.02 231
11631.04 254
11632.06 315
11633.08 300
11634.10 267
11635.11 235
11636.13 282
11637.15 261
11638.17 257
11639.19 303
11640.21 238
11641.23 206
11642.25 247
11643.26 254
11644.28 239
11645.30 216
11646.32 242
11647.34 238
11648.36 228
11649.38 229
11650.40 232
11651.42 219
11652.44 208
11653.46 230
11654.47 229
11655.49 218
11656.51 248
11657.53 218
11658.55 213
11659.57 208
11660.59 201
11661.61 205
11662.63 210
11663.65 207
11664.67 217
11665.69 209
11666.71 225
11667.73 235
11668.75 227
11669.77 242
11670.79 221
11671.81 218
11672.83 222
11673.85 204
11674.87 202
11675.89 210
11676.91 239
11677.93 201
11678.95 190
11679.97 183
11680.99 184
11682.01 178
11683.03 193
11684.06 213
11685.08 213
11686.10 249
11687.12 218
11688.14 218
11689.16 168
11690.18 195
11691.20 166
11692.22 168
11693.24 189
11694.26 194
11695.29 193
11696.31 197
11697.33 194
11698.35 184
11699.37 204
11700.39 201
11701.41 185
11702.43 190
11703.46 230
11704.48 190
11705.50 196
11706.52 179
11707.54 163
11708.56 177
11709.59 188
11710.61 197
11711.63 179
11712.65 218
11713.67 193
11714.70 220
11715.72 196
11716.74 194
11717.76 180
11718.78 186
11719.81 220
11720.83 217
11721.85 176
11722.87 199
11723.90 180
11724.92 168
11725.94 176
11726.96 190
11727.99 175
11729.01 174
11730.03 174
11731.05 206
11732.08 186
11733.10 185
11734.12 192
11735.15 190
11736.17 174
11737.19 200
11738.21 208
11739.24 179
11740.26 228
11741.28 191
11742.31 202
11743.33 198
11744.35 182
11745.38 194
11746.40 166
11747.42 169
11748.45 180
11749.47 195
11750.49 206
11751.52 177
11752.54 191
11753.56 149
11754.59 182
11755.61 211
11756.64 209
11757.66 195
11758.68 181
11759.71 181
11760.73 205
11761.76 180
11762.78 179
11763.80 208
11764.83 186
11765.85 195
11766.88 218
11767.90 201
11768.93 230
11769.95 198
11770.97 218
11772.00 198
11773.02 181
11774.05 181
11775.07 208
11776.10 205
11777.12 212
11778.15 214
11779.17 216
11780.20 246
11781.22 229
11782.25 245
11783.27 262
11784.30 242
11785.32 222
11786.35 185
11787.37 199
11788.40 210
11789.42 214
11790.45 216
11791.47 220
11792.50 208
11793.52 189
11794.55 177
11795.57 218
11796.60 230
11797.63 202
11798.65 202
11799.68 189
11800.70 202
11801.73 222
11802.75 182
11803.78 168
11804.81 195
11805.83 235
11806.86 206
11807.88 246
11808.91 229
11809.94 244
11810.96 248
11811.99 232
11813.02 231
11814.04 232
11815.07 202
11816.09 212
11817.12 218
11818.15 216
11819.17 199
11820.20 207
11821.23 181
11822.25 192
11823.28 220
11824.31 252
11825.33 230
11826.36 237
11827.39 238
11828.42 199
11829.44 256
11830.47 238
11831.50 239
11832.52 220
11833.55 226
11834.58 246
11835.61 212
11836.63 196
11837.66 231
11838.69 223
11839.71 203
11840.74 246
11841.77 210
11842.80 216
11843.83 241
11844.85 272
11845.88 239
11846.91 226
11847.94 300
11848.96 238
11849.99 243
11851.02 267
11852.05 241
11853.08 269
11854.10 278
11855.13 279
11856.16 297
11857.19 279
11858.22 263
11859.24 287
11860.27 304
11861.30 258
11862.33 253
11863.36 286
11864.39 282
11865.42 249
11866.44 273
11867.47 285
11868.50 275
11869.53 304
11870.56 310
11871.59 307
11872.62 308
11873.65 315
11874.67 327
11875.70 305
11876.73 274
11877.76 302
11878.79 296
11879.82 318
11880.85 299
11881.88 267
11882.91 297
11883.94 300
11884.97 331
11886.00 385
11887.03 337
11888.06 310
11889.09 343
11890.11 335
11891.14 341
11892.17 291
11893.20 332
11894.23 346
11895.26 336
11896.29 305
11897.32 367
11898.35 409
11899.38 383
11900.41 403
11901.44 363
11902.47 387
11903.50 400
11904.53 402
11905.56 456
11906.59 528
11907.63 487
11908.66 432
11909.69 409
11910.72 429
11911.75 402
11912.78 335
11913.81 360
11914.84 338
11915.87 363
11916.90 392
11917.93 351
11918.96 391
11919.99 385
11921.02 328
11922.06 328
11923.09 329
11924.12 316
11925.15 356
11926.18 396
11927.21 397
11928.24 421
11929.27 411
11930.31 497
11931.34 561
11932.37 572
11933.40 505
11934.43 476
11935.46 472
11936.49 512
11937.53 442
11938.56 381
11939.59 427
11940.62 417
11941.65 370
11942.69 330
11943.72 343
11944.75 305
11945.78 285
11946.81 332
11947.85 310
11948.88 301
11949.91 284
11950.94 314
11951.97 321
11953.01 310
11954.04 276
11955.07 282
11956.10 343
11957.14 279
11958.17 276
11959.20 282
11960.24 285
11961.27 322
11962.30 277
11963.33 271
11964.37 284
11965.40 305
11966.43 345
11967.47 315
11968.50 315
11969.53 306
11970.56 273
11971.60 312
11972.63 293
11973.66 278
11974.70 305
11975.73 333
11976.76 280
11977.80 312
11978.83 268
11979.86 275
11980.90 308
11981.93 306
11982.97 281
11984.00 298
11985.03 333
11986.07 284
11987.10 323
11988.13 304
11989.17 299
11990.20 324
11991.24 298
11992.27 304
11993.30 312
11994.34 284
11995.37 342
11996.41 322
11997.44 268
11998.48 305
11999.51 332
12000.54 331
12001.58 300
12002.61 329
12003.65 329
12004.68 312
12005.72 307
12006.75 320
12007.79 292
12008.82 305
12009.86 360
12010.89 353
12011.93 384
12012.96 298
12014.00 275
12015.03 338
12016.07 357
12017.10 305
12018.14 331
12019.17 343
12020.21 313
12021.24 338
12022.28 348
12023.31 348
12024.35 360
12025.38 344
12026.42 337
12027.46 339
12028.49 325
12029.53 381
12030.56 330
12031.60 291
12032.63 358
12033.67 366
12034.71 337
12035.74 316
12036.78 304
12037.81 325
12038.85 331
12039.89 272
12040.92 299
12041.96 344
12042.99 307
12044.03 320
12045.07 341
12046.10 329
12047.14 343
12048.18 305
12049.21 334
12050.25 335
12051.29 376
12052.32 440
12053.36 331
12054.40 338
12055.43 352
12056.47 382
12057.51 389
12058.54 378
12059.58 321
12060.62 348
12061.65 373
12062.69 365
12063.73 352
12064.77 384
12065.80 338
12066.84 360
12067.88 347
12068.92 362
12069.95 354
12070.99 283
12072.03 266
12073.07 299
12074.10 291
12075.14 325
12076.18 312
12077.22 300
12078.25 299
12079.29 268
12080.33 322
12081.37 311
12082.41 336
12083.44 296
12084.48 292
12085.52 293
12086.56 321
12087.60 332
12088.63 352
12089.67 336
12090.71 331
12091.75 342
12092.79 329
12093.83 284
12094.86 308
12095.90 310
12096.94 305
12097.98 329
12099.02 289
12100.06 310
12101.10 303
12102.13 362
12103.17 374
12104.21 394
12105.25 380
12106.29 332
12107.33 341
12108.37 347
12109.41 312
12110.45 304
12111.49 273
12112.53 309
12113.56 291
12114.60 290
12115.64 274
12116.68 280
12117.72 278
12118.76 262
12119.80 275
12120.84 257
12121.88 260
12122.92 269
12123.96 248
12125.00 300
12126.04 277
12127.08 273
12128.12 250
12129.16 232
12130.20 231
12131.24 258
12132.28 252
12133.32 245
12134.36 279
12135.40 250
12136.44 205
12137.48 256
12138.52 258
12139.56 228
12140.60 235
12141.64 260
12142.68 240
12143.72 246
12144.76 232
12145.81 257
12146.85 236
12147.89 245
12148.93 218
12149.97 195
12151.01 243
12152.05 272
12153.09 233
12154.13 267
12155.17 225
12156.21 233
12157.26 260
12158.30 281
12159.34 201
12160.38 228
12161.42 215
12162.46 242
12163.50 206
12164.55 239
12165.59 275
12166.63 253
12167.67 208
12168.71 200
12169.75 254
12170.80 250
12171.84 193
12172.88 232
12173.92 254
12174.96 260
12176.00 218
12177.05 209
12178.09 224
12179.13 254
12180.17 253
12181.22 306
12182.26 253
12183.30 233
12184.34 259
12185.38 238
12186.43 216
12187.47 195
12188.51 226
12189.55 215
12190.60 193
12191.64 194
12192.68 204
12193.72 208
12194.77 225
12195.81 226
12196.85 235
12197.90 262
12198.94 215
12199.98 211
12201.03 269
12202.07 189
12203.11 196
12204.15 207
12205.20 205
12206.24 218
12207.28 213
12208.33 183
12209.37 217
12210.41 238
12211.46 212
12212.50 207
12213.55 202
12214.59 216
12215.63 201
12216.68 194
12217.72 201
12218.76 222
12219.81 207
12220.85 202
12221.90 177
12222.94 176
12223.98 178
12225.03 192
12226.07 178
12227.12 198
12228.16 184
12229.20 208
12230.25 236
12231.29 217
12232.34 206
12233.38 232
12234.43 248
12235.47 200
12236.52 183
12237.56 154
12238.61 216
12239.65 205
12240.69 213
12241.74 216
12242.78 213
12243.83 244
12244.87 252
12245.92 209
12246.96 222
12248.01 206
12249.05 213
12250.10 207
12251.14 185
12252.19 224
12253.24 233
12254.28 218
12255.33 195
12256.37 195
12257.42 161
12258.46 200
12259.51 206
12260.55 197
12261.60 207
12262.64 154
12263.69 162
12264.74 191
12265.78 207
12266.83 173
12267.87 215
12268.92 182
12269.97 200
12271.01 179
12272.06 143
12273.10 168
12274.15 203
12275.20 230
12276.24 204
12277.29 179
12278.34 209
12279.38 188
12280.43 220
12281.47 223
12282.52 196
12283.57 204
12284.61 193
12285.66 180
12286.71 173
12287.75 173
12288.80 165
12289.85 177
12290.90 188
12291.94 150
12292.99 174
12294.04 168
12295.08 161
12296.13 147
12297.18 197
12298.22 173
12299.27 200
12300.32 190
12301.37 234
12302.41 208
12303.46 178
12304.51 172
12305.56 169
12306.60 138
12307.65 196
12308.70 166
12309.75 175
12310.79 213
12311.84 186
12312.89 177
12313.94 202
12314.99 198
12316.03 175
12317.08 179
12318.13 174
12319.18 164
12320.23 182
12321.27 121
12322.32 175
12323.37 180
12324.42 216
12325.47 182
12326.52 193
12327.56 135
12328.61 194
12329.66 174
12330.71 166
12331.76 187
12332.81 180
12333.86 174
12334.91 171
12335.95 173
12337.00 153
12338.05 167
12339.10 172
12340.15 161
12341.20 157
12342.25 169
12343.30 180
12344.35 172
12345.40 165
12346.44 183
12347.49 160
12348.54 178
12349.59 159
12350.64 200
12351.69 131
12352.74 184
12353.79 185
12354.84 190
12355.89 175
12356.94 163
12357.99 179
12359.04 178
12360.09 162
12361.14 185
12362.19 209
12363.24 197
12364.29 189
12365.34 172
12366.39 189
12367.44 172
12368.49 158
12369.54 162
12370.59 166
12371.64 179
12372.69 187
12373.74 193
12374.79 170
12375.84 164
12376.89 191
12377.94 206
12378.99 204
12380.05 177
12381.10 187
12382.15 214
12383.20 163
12384.25 166
12385.30 227
12386.35 237
12387.40 200
12388.45 199
12389.50 193
12390.55 213
12391.61 213
12392.66 172
12393.71 182
12394.76 192
12395.81 180
12396.86 190
12397.91 182
12398.97 182
12400.02 206
12401.07 199
12402.12 193
12403.17 220
12404.22 181
12405.28 213
12406.33 208
12407.38 170
12408.43 181
12409.48 168
12410.53 192
12411.59 171
12412.64 200
12413.69 182
12414.74 199
12415.80 193
12416.85 199
12417.90 208
12418.95 160
12420.00 175
12421.06 192
12422.11 186
12423.16 195
12424.21 169
12425.27 148
12426.32 165
12427.37 187
12428.43 185
12429.48 197
12430.53 199
12431.58 201
12432.64 197
12433.69 211
12434.74 188
12435.80 209
12436.85 221
12437.90 221
12438.96 190
12440.01 152
12441.06 166
12442.12 184
12443.17 202
12444.22 188
12445.28 178
12446.33 145
12447.38 217
12448.44 209
12449.49 208
12450.54 194
12451.60 190
12452.65 159
12453.71 182
12454.76 200
12455.81 161
12456.87 184
12457.92 204
12458.98 208
12460.03 201
12461.08 227
12462.14 249
12463.19 227
12464.25 214
12465.30 239
12466.35 253
12467.41 223
12468.46 237
12469.52 246
12470.57 227
12471.63 231
12472.68 271
12473.74 272
12474.79 274
12475.85 311
12476.90 356
12477.96 394
12479.01 409
12480.07 384
12481.12 367
12482.18 322
12483.23 318
12484.29 338
12485.34 323
12486.40 301
12487.45 263
12488.51 233
12489.56 234
12490.62 264
12491.67 212
12492.73 243
12493.78 238
12494.84 202
12495.90 238
12496.95 242
12498.01 197
12499.06 205
12500.12 244
12501.17 249
12502.23 227
12503.29 203
12504.34 198
12505.40 224
12506.45 224
12507.51 226
12508.57 212
12509.62 215
12510.68 212
12511.73 206
12512.79 221
12513.85 245
12514.90 259
12515.96 234
12517.02 198
12518.07 204
12519.13 241
12520.19 200
12521.24 209
12522.30 214
12523.36 212
12524.41 166
12525.47 181
12526.53 228
12527.58 234
12528.64 191
12529.70 164
12530.76 202
12531.81 232
12532.87 193
12533.93 165
12534.98 217
12536.04 202
12537.10 199
12538.16 218
12539.21 266
12540.27 274
12541.33 239
12542.39 200
12543.44 216
12544.50 228
12545.56 192
12546.62 238
12547.68 241
12548.73 228
12549.79 256
12550.85 264
12551.91 269
12552.96 285
12554.02 241
12555.08 262
12556.14 293
12557.20 250
12558.26 257
12559.31 285
12560.37 241
12561.43 279
12562.49 263
12563.55 278
12564.61 245
12565.66 218
12566.72 216
12567.78 202
12568.84 219
12569.90 215
12570.96 228
12572.02 212
12573.08 193
12574.13 230
12575.19 205
12576.25 206
12577.31 195
12578.37 194
12579.43 180
12580.49 207
12581.55 226
12582.61 222
12583.67 224
12584.73 229
12585.79 257
12586.85 204
12587.91 227
12588.96 214
12590.02 195
12591.08 244
12592.14 214
12593.20 219
12594.26 215
12595.32 207
12596.38 198
12597.44 204
12598.50 235
12599.56 259
12600.62 216
12601.68 183
12602.74 251
12603.80 249
12604.86 203
12605.92 226
12606.98 228
12608.04 196
12609.10 201
12610.17 225
12611.23 217
12612.29 226
12613.35 251
12614.41 238
12615.47 230
12616.53 201
12617.59 224
12618.65 196
12619.71 214
12620.77 226
12621.83 224
12622.89 207
12623.95 225
12625.02 223
12626.08 212
12627.14 222
12628.20 220
12629.26 268
12630.32 297
12631.38 223
12632.44 237
12633.51 281
12634.57 285
12635.63 251
12636.69 246
12637.75 269
12638.81 250
12639.88 237
12640.94 263
12642.00 215
12643.06 187
12644.12 216
12645.18 208
12646.25 257
12647.31 222
12648.37 196
12649.43 235
12650.50 242
12651.56 234
12652.62 234
12653.68 218
12654.74 189
12655.81 189
12656.87 224
12657.93 217
12658.99 174
12660.06 212
12661.12 231
12662.18 207
12663.24 213
12664.31 269
12665.37 207
12666.43 195
12667.50 216
12668.56 212
12669.62 200
12670.68 215
12671.75 219
12672.81 212
12673.87 217
12674.94 209
12676.00 188
12677.06 198
12678.13 206
12679.19 189
12680.25 200
12681.32 224
12682.38 259
12683.44 208
12684.51 225
12685.57 201
12686.63 227
12687.70 176
12688.76 172
12689.83 163
12690.89 215
12691.95 215
12693.02 183
12694.08 198
12695.15 253
12696.21 211
12697.27 169
12698.34 186
12699.40 197
12700.47 225
12701.53 200
12702.60 205
12703.66 225
12704.72 222
12705.79 196
12706.85 225
12707.92 222
12708.98 196
12710.05 235
12711.11 260
12712.18 258
12713.24 220
12714.31 266
12715.37 271
12716.44 266
12717.50 241
12718.57 228
12719.63 201
12720.70 218
12721.76 207
12722.83 224
12723.89 220
12724.96 220
12726.02 233
12727.09 229
12728.15 200
12729.22 218
12730.28 211
12731.35 248
12732.41 237
12733.48 217
12734.55 245
12735.61 212
12736.68 196
12737.74 218
12738.81 181
12739.88 198
12740.94 232
12742.01 195
12743.07 170
12744.14 149
12745.21 156
12746.27 204
12747.34 183
12748.40 165
12749.47 165
12750.54 200
12751.60 203
12752.67 167
12753.74 174
12754.80 192
12755.87 208
12756.94 194
12758.00 180
12759.07 217
12760.14 188
12761.20 179
12762.27 175
12763.34 191
12764.40 207
12765.47 178
12766.54 193
12767.60 173
12768.67 172
12769.74 218
12770.81 192
12771.87 162
12772.94 181
12774.01 202
12775.08 208
12776.14 179
12777.21 172
12778.28 161
12779.35 201
12780.41 192
12781.48 216
12782.55 181
12783.62 184
12784.68 163
12785.75 183
12786.82 195
12787.89 216
12788.96 214
12790.02 217
12791.09 181
12792.16 189
12793.23 183
12794.30 180
12795.36 179
12796.43 163
12797.50 173
12798.57 144
12799.64 168
12800.71 154
12801.77 132
12802.84 144
12803.91 139
12804.98 163
12806.05 178
12807.12 195
12808.19 174
12809.25 180
12810.32 191
12811.39 216
12812.46 168
12813.53 155
12814.60 174
12815.67 172
12816.74 155
12817.81 154
12818.88 152
12819.95 155
12821.01 178
12822.08 183
12823.15 155
12824.22 139
12825.29 188
12826.36 185
12827.43 190
12828.50 200
12829.57 136
12830.64 160
12831.71 188
12832.78 170
12833.85 148
12834.92 181
12835.99 204
12837.06 177
12838.13 192
12839.20 168
12840.27 156
12841.34 135
12842.41 174
12843.48 195
12844.55 203
12845.62 177
12846.69 201
12847.76 175
12848.83 175
12849.90 153
12850.97 151
12852.04 148
12853.11 125
12854.19 140
12855.26 131
12856.33 164
12857.40 171
12858.47 140
12859.54 173
12860.61 176
12861.68 147
12862.75 132
12863.82 122
12864.89 140
12865.97 193
12867.04 164
12868.11 158
12869.18 188
12870.25 120
12871.32 168
12872.39 157
12873.47 183
12874.54 172
12875.61 153
12876.68 130
12877.75 142
12878.82 171
12879.90 131
12880.97 135
12882.04 121
12883.11 129
12884.18 149
12885.25 153
12886.33 146
12887.40 151
12888.47 144
12889.54 121
12890.62 179
12891.69 196
12892.76 174
12893.83 184
12894.90 136
12895.98 125
12897.05 112
12898.12 130
12899.19 168
12900.27 154
12901.34 158
12902.41 145
12903.49 148
12904.56 117
12905.63 140
12906.70 142
12907.78 190
12908.85 183
12909.92 148
12911.00 138
12912.07 123
12913.14 128
12914.22 124
12915.29 129
12916.36 140
12917.44 154
12918.51 160
12919.58 152
12920.66 145
12921.73 167
12922.80 178
12923.88 141
12924.95 122
12926.02 119
12927.10 110
12928.17 111
12929.24 125
12930.32 149
12931.39 152
12932.47 139
12933.54 139
12934.61 148
12935.69 149
12936.76 148
12937.84 150
12938.91 142
12939.99 160
12941.06 160
12942.13 146
12943.21 134
12944.28 121
12945.36 142
12946.43 129
12947.51 124
12948.58 130
12949.66 109
12950.73 112
12951.81 145
12952.88 151
12953.95 157
12955.03 126
12956.10 159
12957.18 147
12958.25 170
12959.33 154
12960.40 142
12961.48 151
12962.56 134
12963.63 129
12964.71 132
12965.78 125
12966.86 134
12967.93 142
12969.01 164
12970.08 176
12971.16 146
12972.23 162
12973.31 149
12974.39 127
12975.46 122
12976.54 140
12977.61 185
12978.69 146
12979.76 158
12980.84 127
12981.92 150
12982.99 136
12984.07 130
12985.14 155
12986.22 149
12987.30 144
12988.37 147
12989.45 115
12990.53 150
12991.60 156
12992.68 123
12993.76 110
12994.83 138
12995.91 142
12996.99 145
12998.06 128
12999.14 136
13000.22 142
13001.29 138
13002.37 168
13003.45 132
13004.52 147
13005.60 168
13006.68 133
13007.75 127
13008.83 168
13009.91 151
13010.99 145
13012.06 158
13013.14 141
13014.22 139
13015.30 147
13016.37 170
13017.45 142
13018.53 160
13019.61 186
13020.68 211
13021.76 157
13022.84 137
13023.92 179
13024.99 143
13026.07 149
13027.15 165
13028.23 151
13029.31 134
13030.38 144
13031.46 143
13032.54 151
13033.62 131
13034.70 132
13035.77 138
13036.85 152
13037.93 156
13039.01 143
13040.09 146
13041.17 185
13042.24 148
13043.32 133
13044.40 153
13045.48 153
13046.56 153
13047.64 196
13048.72 148
13049.80 165
13050.87 170
13051.95 150
13053.03 157
13054.11 123
13055.19 128
13056.27 166
13057.35 162
13058.43 142
13059.51 125
13060.59 139
13061.67 156
13062.74 146
13063.82 126
13064.90 158
13065.98 153
13067.06 145
13068.14 119
13069.22 177
13070.30 150
13071.38 149
13072.46 147
13073.54 150
13074.62 132
13075.70 179
13076.78 129
13077.86 118
13078.94 151
13080.02 174
13081.10 165
13082.18 161
13083.26 122
13084.34 135
13085.42 169
13086.50 156
13087.58 150
13088.66 145
13089.74 159
13090.82 134
13091.90 170
13092.99 152
13094.07 152
13095.15 132
13096.23 140
13097.31 125
13098.39 146
13099.47 148
13100.55 148
13101.63 144
13102.71 157
13103.79 176
13104.88 152
13105.96 145
13107.04 164
13108.12 170
13109.20 141
13110.28 163
13111.36 164
13112.44 144
13113.53 163
13114.61 143
13115.69 181
13116.77 146
13117.85 142
13118.93 160
13120.02 175
13121.10 164
13122.18 156
13123.26 130
13124.34 147
13125.42 158
13126.51 145
13127.59 139
13128.67 133
13129.75 147
13130.84 144
13131.92 161
13133.00 165
13134.08 140
13135.16 179
13136.25 183
13137.33 127
13138.41 120
13139.49 150
13140.58 157
13141.66 148
13142.74 179
13143.82 120
13144.91 149
13145.99 138
13147.07 138
13148.16 148
13149.24 209
13150.32 191
13151.41 126
13152.49 165
13153.57 177
13154.65 140
13155.74 149
13156.82 140
13157.90 160
13158.99 190
13160.07 171
13161.15 139
13162.24 156
13163.32 158
13164.40 146
13165.49 147
13166.57 180
13167.66 183
13168.74 147
13169.82 148
13170.91 159
13171.99 159
13173.08 146
13174.16 148
13175.24 149
13176.33 168
13177.41 180
13178.50 204
13179.58 163
13180.66 177
13181.75 165
13182.83 156
13183.92 141
13185.00 178
13186.09 170
13187.17 147
13188.25 146
13189.34 164
13190.42 159
13191.51 167
13192.59 158
13193.68 172
13194.76 206
13195.85 166
13196.93 153
13198.02 144
13199.10 170
13200.19 182
13201.27 148
13202.36 177
13203.44 154
13204.53 210
13205.61 165
13206.70 142
13207.78 149
13208.87 165
13209.96 177
13211.04 167
13212.13 181
13213.21 193
13214.30 154
13215.38 166
13216.47 175
13217.55 176
13218.64 161
13219.73 160
13220.81 166
13221.90 161
13222.98 165
13224.07 196
13225.16 158
13226.24 170
13227.33 177
13228.41 166
13229.50 150
13230.59 159
13231.67 149
13232.76 125
13233.85 155
13234.93 156
13236.02 181
13237.11 188
13238.19 159
13239.28 152
13240.37 171
13241.45 188
13242.54 179
13243.63 193
13244.71 163
13245.80 194
13246.89 174
13247.97 152
13249.06 150
13250.15 170
13251.24 162
13252.32 170
13253.41 164
13254.50 197
13255.58 157
13256.67 159
13257.76 193
13258.85 192
13259.93 203
13261.02 195
13262.11 200
13263.20 181
13264.28 161
13265.37 202
13266.46 205
13267.55 214
13268.64 205
13269.72 195
13270.81 233
13271.90 194
13272.99 181
13274.08 228
13275.16 229
13276.25 164
13277.34 180
13278.43 163
13279.52 212
13280.61 187
13281.69 204
13282.78 220
13283.87 189
13284.96 171
13286.05 203
13287.14 203
13288.23 209
13289.31 243
13290.40 238
13291.49 213
13292.58 244
13293.67 198
13294.76 202
13295.85 173
13296.94 181
13298.03 224
13299.11 200
13300.20 208
13301.29 202
13302.38 182
13303.47 191
13304.56 177
13305.65 185
13306.74 256
13307.83 264
13308.92 253
13310.01 242
13311.10 258
13312.19 243
13313.28 233
13314.37 212
13315.46 229
13316.55 185
13317.64 204
13318.73 230
13319.82 212
13320.91 208
13322.00 239
13323.09 238
13324.18 217
13325.27 233
13326.36 234
13327.45 256
13328.54 255
13329.63 236
13330.72 252
13331.81 211
13332.90 268
13333.99 265
13335.08 254
13336.17 252
13337.26 258
13338.35 237
13339.44 306
13340.53 277
13341.62 292
13342.72 250
13343.81 252
13344.90 285
13345.99 215
13347.08 232
13348.17 265
13349.26 238
13350.35 256
13351.44 207
13352.54 247
13353.63 246
13354.72 271
13355.81 300
13356.90 288
13357.99 259
13359.08 299
13360.18 269
13361.27 222
13362.36 225
13363.45 246
13364.54 238
13365.63 284
13366.73 263
13367.82 245
13368.91 297
13370.00 307
13371.09 309
13372.19 300
13373.28 271
13374.37 235
13375.46 304
13376.56 269
13377.65 251
13378.74 266
13379.83 229
13380.93 212
13382.02 222
13383.11 260
13384.20 237
13385.30 230
13386.39 244
13387.48 247
13388.57 224
13389.67 226
13390.76 243
13391.85 234
13392.95 233
13394.04 224
13395.13 222
13396.22 230
13397.32 188
13398.41 208
13399.50 211
13400.60 196
13401.69 211
13402.78 196
13403.88 205
13404.97 212
13406.06 224
13407.16 220
13408.25 200
13409.35 208
13410.44 216
13411.53 204
13412.63 200
13413.72 181
13414.81 209
13415.91 225
13417.00 216
13418.10 228
13419.19 216
13420.28 217
13421.38 226
13422.47 217
13423.57 248
13424.66 211
13425.76 205
13426.85 201
13427.94 216
13429.04 233
13430.13 224
13431.23 204
13432.32 222
13433.42 223
13434.51 222
13435.61 251
13436.70 226
13437.80 202
13438.89 214
13439.99 228
13441.08 239
13442.18 245
13443.27 232
13444.37 254
13445.46 235
13446.56 210
13447.65 200
13448.75 239
13449.84 192
13450.94 230
13452.03 235
13453.13 250
13454.22 243
13455.32 267
13456.41 223
13457.51 218
13458.61 205
13459.70 253
13460.80 236
13461.89 251
13462.99 278
13464.08 256
13465.18 244
13466.28 247
13467.37 276
13468.47 270
13469.56 267
13470.66 231
13471.76 272
13472.85 265
13473.95 223
13475.05 229
13476.14 245
13477.24 259
13478.33 257
13479.43 241
13480.53 254
13481.62 249
13482.72 236
13483.82 248
13484.91 256
13486.01 261
13487.11 273
13488.20 282
13489.30 277
13490.40 283
13491.50 284
13492.59 297
13493.69 273
13494.79 268
13495.88 274
13496.98 261
13498.08 285
13499.18 290
13500.27 304
13501.37 278
13502.47 284
13503.57 268
13504.66 290
13505.76 301
13506.86 263
13507.96 251
13509.05 279
13510.15 262
13511.25 277
13512.35 256
13513.44 287
13514.54 269
13515.64 272
13516.74 256
13517.84 278
13518.93 254
13520.03 252
13521.13 274
13522.23 293
13523.33 247
13524.43 238
13525.52 246
13526.62 230
13527.72 223
13528.82 244
13529.92 236
13531.02 212
13532.12 222
13533.21 224
13534.31 220
13535.41 210
13536.51 226
13537.61 213
13538.71 215
13539.81 188
13540.91 219
13542.01 235
13543.10 202
13544.20 221
13545.30 220
13546.40 229
13547.50 225
13548.60 213
13549.70 216
13550.80 213
13551.90 216
13553.00 182
13554.10 211
13555.20 238
13556.30 207
13557.40 222
13558.50 231
13559.60 218
13560.70 215
13561.80 199
13562.90 216
13564.00 198
13565.10 245
13566.20 210
13567.30 175
13568.40 184
13569.50 206
13570.60 180
13571.70 200
13572.80 244
13573.90 202
13575.00 206
13576.10 212
13577.20 213
13578.30 213
13579.40 216
13580.50 215
13581.60 211
13582.70 211
13583.80 241
13584.90 168
13586.00 218
13587.10 186
13588.21 236
13589.31 208
13590.41 204
13591.51 200
13592.61 192
13593.71 221
13594.81 233
13595.91 210
13597.01 194
13598.12 193
13599.22 226
13600.32 223
13601.42 233
13602.52 229
13603.62 248
13604.72 248
13605.83 245
13606.93 216
13608.03 195
13609.13 207
13610.23 219
13611.34 213
13612.44 203
13613.54 229
13614.64 257
13615.74 203
13616.85 207
13617.95 213
13619.05 207
13620.15 204
13621.25 187
13622.36 226
13623.46 187
13624.56 241
13625.66 219
13626.77 208
13627.87 244
13628.97 223
13630.07 185
13631.18 239
13632.28 236
13633.38 186
13634.48 196
13635.59 228
13636.69 244
13637.79 218
13638.90 207
13640.00 204
13641.10 193
13642.21 182
13643.31 203
13644.41 225
13645.52 259
13646.62 241
13647.72 198
13648.83 200
13649.93 216
13651.03 207
13652.14 201
13653.24 217
13654.34 202
13655.45 247
13656.55 224
13657.65 242
13658.76 233
13659.86 204
13660.97 218
13662.07 227
13663.17 206
13664.28 205
13665.38 213
13666.49 229
13667.59 198
13668.69 230
13669.80 225
13670.90 211
13672.01 202
13673.11 210
13674.22 214
13675.32 186
13676.42 244
13677.53 247
13678.63 208
13679.74 216
13680.84 233
13681.95 264
13683.05 253
13684.16 216
13685.26 271
13686.37 238
13687.47 238
13688.58 231
13689.68 232
13690.79 217
13691.89 192
13693.00 210
13694.10 236
13695.21 254
13696.31 237
13697.42 233
13698.52 253
13699.63 268
13700.73 245
13701.84 215
13702.95 228
13704.05 235
13705.16 215
13706.26 223
13707.37 277
13708.47 251
13709.58 234
13710.69 269
13711.79 261
13712.90 284
13714.00 223
13715.11 246
13716.22 257
13717.32 224
13718.43 262
13719.53 261
13720.64 248
13721.75 268
13722.85 268
13723.96 263
13725.07 307
13726.17 328
13727.28 279
13728.39 298
13729.49 277
13730.60 277
13731.71 317
13732.81 286
13733.92 292
13735.03 322
13736.13 301
13737.24 332
13738.35 298
13739.46 310
13740.56 284
13741.67 284
13742.78 297
13743.88 324
13744.99 262
13746.10 263
13747.21 274
13748.31 325
13749.42 315
13750.53 330
13751.64 309
13752.74 318
13753.85 320
13754.96 342
13756.07 364
13757.17 331
13758.28 359
13759.39 357
13760.50 341
13761.61 368
13762.71 383
13763.82 383
13764.93 332
13766.04 358
13767.15 335
13768.25 396
13769.36 486
13770.47 476
13771.58 456
13772.69 448
13773.80 506
13774.90 555
13776.01 498
13777.12 534
13778.23 563
13779.34 519
13780.45 507
13781.56 454
13782.67 457
13783.77 392
13784.88 399
13785.99 356
13787.10 308
13788.21 273
13789.32 293
13790.43 325
13791.54 322
13792.65 303
13793.76 257
13794.86 291
13795.97 321
13797.08 323
13798.19 299
13799.30 258
13800.41 287
13801.52 276
13802.63 249
13803.74 300
13804.85 278
13805.96 251
13807.07 234
13808.18 253
13809.29 254
13810.40 291
13811.51 276
13812.62 241
13813.73 240
13814.84 258
13815.95 247
13817.06 248
13818.17 305
13819.28 273
13820.39 236
13821.50 241
13822.61 267
13823.72 244
13824.83 229
13825.94 254
13827.05 239
13828.16 230
13829.27 242
13830.39 222
13831.50 227
13832.61 200
13833.72 219
13834.83 223
13835.94 265
13837.05 270
13838.16 239
13839.27 243
13840.38 232
13841.50 221
13842.61 235
13843.72 201
13844.83 201
13845.94 197
13847.05 224
13848.16 219
13849.27 221
13850.39 221
13851.50 225
13852.61 250
13853.72 255
13854.83 270
13855.94 259
13857.06 211
13858.17 232
13859.28 258
13860.39 253
13861.50 258
13862.62 272
13863.73 238
13864.84 240
13865.95 196
13867.06 227
13868.18 219
13869.29 253
13870.40 255
13871.51 241
13872.63 227
13873.74 247
13874.85 264
13875.96 207
13877.08 200
13878.19 225
13879.30 296
13880.41 236
13881.53 228
13882.64 220
13883.75 256
13884.87 237
13885.98 266
13887.09 298
13888.20 264
13889.32 255
13890.43 251
13891.54 241
13892.66 273
13893.77 263
13894.88 275
13896.00 317
13897.11 304
13898.22 275
13899.34 278
13900.45 273
13901.56 266
13902.68 244
13903.79 240
13904.91 225
13906.02 253
13907.13 244
13908.25 236
13909.36 212
13910.48 223
13911.59 200
13912.70 217
13913.82 199
13914.93 221
13916.05 204
13917.16 232
13918.27 212
13919.39 232
13920.50 247
13921.62 237
13922.73 242
13923.85 236
13924.96 225
13926.08 202
13927.19 226
13928.30 230
13929.42 240
13930.53 207
13931.65 201
13932.76 202
13933.88 204
13934.99 216
13936.11 195
13937.22 174
13938.34 238
13939.45 235
13940.57 205
13941.68 209
13942.80 188
13943.91 183
13945.03 179
13946.15 185
13947.26 193
13948.38 170
13949.49 198
13950.61 185
13951.72 216
13952.84 226
13953.95 189
13955.07 188
13956.19 196
13957.30 187
13958.42 196
13959.53 235
13960.65 183
13961.77 170
13962.88 199
13964.00 190
13965.11 190
13966.23 196
13967.35 196
13968.46 216
13969.58 227
13970.69 197
13971.81 189
13972.93 195
13974.04 195
13975.16 187
13976.28 181
13977.39 179
13978.51 210
13979.63 235
13980.74 193
13981.86 170
13982.98 207
13984.09 194
13985.21 189
13986.33 226
13987.45 197
13988.56 181
13989.68 162
13990.80 210
13991.91 180
13993.03 176
13994.15 203
13995.27 198
13996.38 230
13997.50 184
13998.62 189
13999.74 193
14000.85 183
14001.97 185
14003.09 185
14004.21 179
14005.32 214
14006.44 210
14007.56 185
14008.68 175
14009.80 191
14010.91 185
14012.03 184
14013.15 217
14014.27 198
14015.39 173
14016.50 220
14017.62 193
14018.74 189
14019.86 197
14020.98 186
14022.10 190
14023.21 210
14024.33 219
14025.45 200
14026.57 207
14027.69 197
14028.81 173
14029.93 196
14031.04 191
14032.16 197
14033.28 202
14034.40 220
14035.52 213
14036.64 191
14037.76 203
14038.88 198
14040.00 220
14041.12 203
14042.23 210
14043.35 242
14044.47 199
14045.59 177
14046.71 176
14047.83 231
14048.95 212
14050.07 176
14051.19 209
14052.31 195
14053.43 221
14054.55 184
14055.67 183
14056.79 231
14057.91 190
14059.03 265
14060.15 220
14061.27 221
14062.39 258
14063.51 253
14064.63 252
14065.75 211
14066.87 206
14067.99 224
14069.11 251
14070.23 236
14071.35 223
14072.47 206
14073.59 249
14074.71 262
14075.83 231
14076.95 224
14078.07 250
14079.19 220
14080.31 218
14081.44 230
14082.56 230
14083.68 216
14084.80 217
14085.92 238
14087.04 250
14088.16 224
14089.28 240
14090.40 255
14091.52 257
14092.65 231
14093.77 229
14094.89 254
14096.01 252
14097.13 250
14098.25 288
14099.37 263
14100.50 237
14101.62 272
14102.74 290
14103.86 246
14104.98 261
14106.10 250
14107.23 233
14108.35 253
14109.47 215
14110.59 191
14111.71 254
14112.84 242
14113.96 234
14115.08 236
14116.20 237
14117.32 204
14118.45 201
14119.57 204
14120.69 222
14121.81 206
14122.94 216
14124.06 230
14125.18 197
14126.30 191
14127.43 201
14128.55 203
14129.67 222
14130.79 173
14131.92 207
14133.04 196
14134.16 182
14135.29 171
14136.41 160
14137.53 184
14138.66 195
14139.78 203
14140.90 209
14142.02 183
14143.15 187
14144.27 201
14145.39 192
14146.52 175
14147.64 183
14148.76 214
14149.89 211
14151.01 171
14152.14 204
14153.26 181
14154.38 203
14155.51 205
14156.63 216
14157.75 160
14158.88 172
14160.00 194
14161.13 199
14162.25 178
14163.37 191
14164.50 187
14165.62 194
14166.75 160
14167.87 171
14168.99 179
14170.12 186
14171.24 168
14172.37 195
14173.49 168
14174.62 162
14175.74 171
14176.87 181
14177.99 194
14179.12 176
14180.24 162
14181.36 161
14182.49 159
14183.61 210
14184.74 179
14185.86 159
14186.99 181
14188.11 180
14189.24 160
14190.36 135
14191.49 145
14192.62 166
14193.74 171
14194.87 157
14195.99 158
14197.12 212
14198.24 197
14199.37 174
14200.49 198
14201.62 209
14202.74 203
14203.87 146
14205.00 159
14206.12 194
14207.25 198
14208.37 147
14209.50 150
14210.62 205
14211.75 176
14212.88 171
14214.00 175
14215.13 191
14216.26 185
14217.38 180
14218.51 175
14219.63 161
14220.76 191
14221.89 179
14223.01 134
14224.14 133
14225.27 140
14226.39 150
14227.52 145
14228.65 162
14229.77 154
14230.90 170
14232.03 165
14233.15 178
14234.28 150
14235.41 160
14236.53 155
14237.66 164
14238.79 149
14239.91 120
14241.04 171
14242.17 160
14243.30 158
14244.42 177
14245.55 169
14246.68 152
14247.81 157
14248.93 165
14250.06 149
14251.19 136
14252.32 149
14253.44 162
14254.57 135
14255.70 116
14256.83 188
14257.95 201
14259.08 177
14260.21 139
14261.34 156
14262.47 158
14263.59 162
14264.72 157
14265.85 142
14266.98 142
14268.11 148
14269.23 134
14270.36 174
14271.49 134
14272.62 133
14273.75 151
14274.88 140
14276.01 118
14277.13 121
14278.26 153
14279.39 144
14280.52 142
14281.65 131
14282.78 161
14283.91 196
14285.04 178
14286.16 120
14287.29 127
14288.42 137
14289.55 113
14290.68 139
14291.81 153
14292.94 145
14294.07 147
14295.20 129
14296.33 131
14297.46 150
14298.59 145
14299.71 141
14300.84 137
14301.97 124
14303.10 134
14304.23 121
14305.36 121
14306.49 111
14307.62 139
14308.75 137
14309.88 158
14311.01 139
14312.14 140
14313.27 139
14314.40 137
14315.53 123
14316.66 145
14317.79 149
14318.92 128
14320.05 139
14321.18 146
14322.31 131
14323.44 117
14324.57 147
14325.70 148
14326.84 121
14327.97 98
14329.10 112
14330.23 114
14331.36 141
14332.49 117
14333.62 133
14334.75 145
14335.88 128
14337.01 130
14338.14 126
14339.27 129
14340.41 124
14341.54 119
14342.67 121
14343.80 130
14344.93 124
14346.06 116
14347.19 135
14348.32 123
14349.46 115
14350.59 165
14351.72 127
14352.85 125
14353.98 126
14355.11 138
14356.25 132
14357.38 148
14358.51 140
14359.64 130
14360.77 132
14361.90 114
14363.04 117
14364.17 135
14365.30 130
14366.43 116
14367.56 124
14368.70 126
14369.83 141
14370.96 122
14372.09 120
14373.23 130
14374.36 114
14375.49 114
14376.62 129
14377.76 143
14378.89 97
14380.02 119
14381.15 127
14382.29 141
14383.42 104
14384.55 129
14385.69 105
14386.82 101
14387.95 130
14389.08 92
14390.22 118
14391.35 99
14392.48 129
14393.62 115
14394.75 123
14395.88 137
14397.02 148
14398.15 142
14399.28 118
14400.42 119
14401.55 146
14402.68 147
14403.82 115
14404.95 141
14406.08 125
14407.22 115
14408.35 109
14409.49 132
14410.62 125
14411.75 140
14412.89 106
14414.02 133
14415.16 122
14416.29 126
14417.42 138
14418.56 130
14419.69 136
14420.83 113
14421.96 124
14423.10 123
14424.23 126
14425.36 140
14426.50 132
14427.63 136
14428.77 153
14429.90 143
14431.04 152
14432.17 128
14433.31 126
14434.44 134
14435.58 141
14436.71 172
14437.85 115
14438.98 132
14440.12 131
14441.25 137
14442.39 124
14443.52 145
14444.66 149
14445.79 140
14446.93 133
14448.06 157
14449.20 115
14450.33 128
14451.47 132
14452.60 152
14453.74 131
14454.87 124
14456.01 144
14457.15 166
14458.28 152
14459.42 134
14460.55 119
14461.69 143
14462.83 169
14463.96 161
14465.10 157
14466.23 115
14467.37 156
14468.51 174
14469.64 150
14470.78 122
14471.91 157
14473.05 154
14474.19 115
14475.32 150
14476.46 158
14477.60 134
14478.73 146
14479.87 141
14481.01 142
14482.14 134
14483.28 161
14484.42 180
14485.55 145
14486.69 118
14487.83 120
14488.96 132
14490.10 167
14491.24 148
14492.37 115
14493.51 118
14494.65 105
14495.79 113
14496.92 148
14498.06 135
14499.20 151
14500.34 135
14501.47 125
14502.61 142
14503.75 146
14504.89 119
14506.02 136
14507.16 148
14508.30 149
14509.44 139
14510.57 139
14511.71 116
14512.85 146
14513.99 130
14515.13 128
14516.26 129
14517.40 127
14518.54 211
14519.68 138
14520.82 141
14521.95 129
14523.09 129
14524.23 133
14525.37 140
14526.51 129
14527.65 171
14528.78 140
14529.92 114
14531.06 111
14532.20 115
14533.34 91
14534.48 133
14535.62 141
14536.76 148
14537.89 166
14539.03 136
14540.17 140
14541.31 116
14542.45 135
14543.59 107
14544.73 120
14545.87 134
14547.01 144
14548.15 146
14549.29 137
14550.42 131
14551.56 143
14552.70 123
14553.84 147
14554.98 147
14556.12 134
14557.26 98
14558.40 126
14559.54 132
14560.68 139
14561.82 128
14562.96 136
14564.10 141
14565.24 152
14566.38 128
14567.52 133
14568.66 139
14569.80 133
14570.94 187
14572.08 160
14573.22 121
14574.36 118
14575.50 150
14576.64 152
14577.78 135
14578.92 146
14580.06 144
14581.20 165
14582.35 143
14583.49 157
14584.63 127
14585.77 120
14586.91 116
14588.05 154
14589.19 152
14590.33 153
14591.47 143
14592.61 173
14593.75 186
14594.89 174
14596.04 164
14597.18 142
14598.32 134
14599.46 147
14600.60 154
14601.74 150
14602.88 162
14604.03 164
14605.17 163
14606.31 171
14607.45 195
14608.59 145
14609.73 156
14610.87 157
14612.02 181
14613.16 194
14614.30 183
14615.44 171
14616.58 168
14617.73 166
14618.87 149
14620.01 143
14621.15 160
14622.29 187
14623.44 171
14624.58 174
14625.72 212
14626.86 174
14628.01 185
14629.15 188
14630.29 185
14631.43 184
14632.58 175
14633.72 192
14634.86 163
14636.00 186
14637.15 214
14638.29 186
14639.43 189
14640.58 202
14641.72 200
14642.86 168
14644.00 164
14645.15 176
14646.29 181
14647.43 197
14648.58 159
14649.72 160
14650.86 154
14652.01 142
14653.15 179
14654.29 165
14655.44 157
14656.58 142
14657.72 104
14658.87 114
14660.01 146
14661.16 119
14662.30 162
14663.44 133
14664.59 112
14665.73 133
14666.87 135
14668.02 145
14669.16 110
14670.31 141
14671.45 136
14672.59 105
14673.74 131
14674.88 138
14676.03 122
14677.17 104
14678.32 122
14679.46 145
14680.60 118
14681.75 113
14682.89 113
14684.04 104
14685.18 129
14686.33 99
14687.47 98
14688.62 105
14689.76 122
14690.91 94
14692.05 97
14693.20 107
14694.34 124
14695.49 126
14696.63 122
14697.78 120
14698.92 105
14700.07 116
14701.21 105
14702.36 124
14703.50 121
14704.65 101
14705.79 135
14706.94 137
14708.09 123
14709.23 115
14710.38 98
14711.52 125
14712.67 114
14713.81 113
14714.96 119
14716.11 115
14717.25 108
14718.40 92
14719.54 112
14720.69 155
14721.84 115
14722.98 116
14724.13 108
14725.27 114
14726.42 119
14727.57 112
14728.71 112
14729.86 122
14731.01 125
14732.15 101
14733.30 124
14734.45 151
14735.59 103
14736.74 109
14737.88 113
14739.03 115
14740.18 119
14741.33 113
14742.47 140
14743.62 107
14744.77 125
14745.91 108
14747.06 123
14748.21 126
14749.35 100
14750.50 116
14751.65 116
14752.80 111
14753.94 110
14755.09 109
14756.24 138
14757.39 106
14758.53 115
14759.68 104
14760.83 92
14761.98 100
14763.12 90
14764.27 105
14765.42 97
14766.57 78
14767.71 100
14768.86 103
14770.01 118
14771.16 119
14772.31 83
14773.45 109
14774.60 119
14775.75 110
14776.90 88
14778.05 116
14779.20 80
14780.34 106
14781.49 123
14782.64 105
14783.79 107
14784.94 98
14786.09 94
14787.24 92
14788.38 100
14789.53 88
14790.68 94
14791.83 92
14792.98 109
14794.13 104
14795.28 100
14796.43 91
14797.57 107
14798.72 85
14799.87 89
14801.02 93
14802.17 101
14803.32 83
14804.47 99
14805.62 91
14806.77 108
14807.92 119
14809.07 118
14810.22 110
14811.37 101
14812.52 68
14813.67 101
14814.82 80
14815.97 84
14817.12 102
14818.26 106
14819.41 148
14820.56 117
14821.71 102
14822.86 119
14824.01 111
14825.16 91
14826.31 106
14827.47 102
14828.62 102
14829.77 98
14830.92 101
14832.07 99
14833.22 89
14834.37 99
14835.52 103
14836.67 118
14837.82 133
14838.97 103
14840.12 92
14841.27 87
14842.42 91
14843.57 93
14844.72 96
14845.87 108
14847.03 102
14848.18 112
14849.33 85
14850.48 106
14851.63 114
14852.78 87
14853.93 104
14855.08 108
14856.23 79
14857.39 88
14858.54 89
14859.69 70
14860.84 83
14861.99 87
14863.14 97
14864.29 74
14865.45 86
14866.60 67
14867.75 71
14868.90 91
14870.05 97
14871.21 100
14872.36 82
14873.51 78
14874.66 74
14875.81 92
14876.97 80
14878.12 85
14879.27 90
14880.42 102
14881.57 77
14882.73 87
14883.88 81
14885.03 83
14886.18 106
14887.34 73
14888.49 74
14889.64 81
14890.79 79
14891.95 93
14893.10 88
14894.25 78
14895.41 90
14896.56 102
14897.71 113
14898.86 79
14900.02 85
14901.17 81
14902.32 68
14903.48 76
14904.63 87
14905.78 90
14906.94 103
14908.09 105
14909.24 68
14910.40 82
14911.55 96
14912.70 82
14913.86 82
14915.01 79
14916.16 75
14917.32 78
14918.47 70
14919.63 75
14920.78 78
14921.93 82
14923.09 106
14924.24 84
14925.39 77
14926.55 101
14927.70 82
14928.86 89
14930.01 86
14931.17 94
14932.32 75
14933.47 76
14934.63 74
14935.78 86
14936.94 90
14938.09 78
14939.25 87
14940.40 85
14941.56 105
14942.71 113
14943.86 107
14945.02 86
14946.17 83
14947.33 103
14948.48 82
14949.64 79
14950.79 100
14951.95 84
14953.10 107
14954.26 97
14955.41 102
14956.57 103
14957.72 103
14958.88 81
14960.04 86
14961.19 75
14962.35 81
14963.50 81
14964.66 103
14965.81 103
14966.97 99
14968.12 109
14969.28 87
14970.44 89
14971.59 82
14972.75 108
14973.90 86
14975.06 89
14976.21 76
14977.37 93
14978.53 95
14979.68 85
14980.84 82
14981.99 84
14983.15 86
14984.31 94
14985.46 70
14986.62 79
14987.78 77
14988.93 84
14990.09 93
14991.25 77
14992.40 82
14993.56 93
14994.72 86
14995.87 93
14997.03 96
14998.19 79
14999.34 97
15000.50 85
15001.66 83
15002.81 72
15003.97 73
15005.13 83
15006.29 72
15007.44 71
15008.60 86
15009.76 70
15010.91 100
15012.07 107
15013.23 110
15014.39 90
15015.54 86
15016.70 72
15017.86 81
15019.02 106
15020.17 92
15021.33 84
15022.49 86
15023.65 102
15024.81 96
15025.96 99
15027.12 96
15028.28 88
15029.44 76
15030.59 75
15031.75 76
15032.91 87
15034.07 77
15035.23 88
15036.39 90
15037.54 89
15038.70 88
15039.86 82
15041.02 81
15042.18 90
15043.34 95
15044.50 105
15045.65 96
15046.81 78
15047.97 80
15049.13 95
15050.29 68
15051.45 93
15052.61 72
15053.77 74
15054.92 74
15056.08 73
15057.24 82
15058.40 75
15059.56 90
15060.72 84
15061.88 74
15063.04 69
15064.20 67
15065.36 67
15066.52 103
15067.68 60
15068.84 71
15070.00 79
15071.16 69
15072.32 71
15073.47 72
15074.63 75
15075.79 87
15076.95 85
15078.11 86
15079.27 98
15080.43 84
15081.59 88
15082.75 79
15083.91 74
15085.07 87
15086.23 93
15087.39 81
15088.56 78
15089.72 74
15090.88 63
15092.04 78
15093.20 90
15094.36 84
15095.52 75
15096.68 72
15097.84 81
15099.00 84
15100.16 67
15101.32 87
15102.48 92
15103.64 111
15104.80 85
15105.97 89
15107.13 97
15108.29 97
15109.45 105
15110.61 80
15111.77 75
15112.93 72
15114.09 77
15115.25 95
15116.42 99
15117.58 89
15118.74 74
15119.90 78
15121.06 78
15122.22 87
15123.39 83
15124.55 76
15125.71 68
15126.87 61
15128.03 73
15129.19 72
15130.36 94
15131.52 85
15132.68 71
15133.84 77
15135.00 73
15136.17 80
15137.33 94
15138.49 111
15139.65 70
15140.82 89
15141.98 94
15143.14 103
15144.30 77
15145.46 89
15146.63 88
15147.79 110
15148.95 83
15150.12 96
15151.28 95
15152.44 86
15153.60 127
15154.77 75
15155.93 65
15157.09 69
15158.26 72
15159.42 100
15160.58 83
15161.74 82
15162.91 104
15164.07 65
15165.23 64
15166.40 62
15167.56 78
15168.72 83
15169.89 82
15171.05 102
15172.21 91
15173.38 105
15174.54 94
15175.71 91
15176.87 84
15178.03 94
15179.20 83
15180.36 96
15181.52 85
15182.69 106
15183.85 113
15185.02 103
15186.18 99
15187.34 82
15188.51 92
15189.67 86
15190.84 80
15192.00 82
15193.17 94
15194.33 98
15195.49 74
15196.66 93
15197.82 82
15198.99 65
15200.15 84
15201.32 79
15202.48 97
15203.65 92
15204.81 68
15205.98 82
15207.14 87
15208.31 76
15209.47 105
15210.64 89
15211.80 81
15212.97 82
15214.13 94
15215.30 85
15216.46 81
15217.63 87
15218.79 102
15219.96 67
15221.12 83
15222.29 72
15223.45 85
15224.62 80
15225.78 51
15226.95 65
15228.12 91
15229.28 81
15230.45 92
15231.61 91
15232.78 75
15233.95 72
15235.11 112
15236.28 144
15237.44 104
15238.61 93
15239.78 95
15240.94 94
15242.11 92
15243.27 83
15244.44 96
15245.61 82
15246.77 66
15247.94 73
15249.11 92
15250.27 109
15251.44 80
15252.61 84
15253.77 80
15254.94 102
15256.11 115
15257.27 83
15258.44 63
15259.61 89
15260.77 113
15261.94 105
15263.11 76
15264.27 86
15265.44 90
15266.61 89
15267.78 126
15268.94 84
15270.11 83
15271.28 83
15272.44 97
15273.61 110
15274.78 72
15275.95 86
15277.11 101
15278.28 93
15279.45 80
15280.62 100
15281.79 95
15282.95 92
15284.12 83
15285.29 83
15286.46 107
15287.62 127
15288.79 104
15289.96 98
15291.13 78
15292.30 90
15293.47 80
15294.63 80
15295.80 56
15296.97 91
15298.14 91
15299.31 60
15300.48 71
15301.64 100
15302.81 101
15303.98 106
15305.15 71
15306.32 95
15307.49 113
15308.66 93
15309.82 91
15310.99 75
15312.16 78
15313.33 111
15314.50 101
15315.67 84
15316.84 80
15318.01 73
15319.18 87
15320.35 85
15321.51 76
15322.68 83
15323.85 113
15325.02 70
15326.19 75
15327.36 87
15328.53 111
15329.70 84
15330.87 80
15332.04 97
15333.21 85
15334.38 65
15335.55 94
15336.72 93
15337.89 82
15339.06 89
15340.23 80
15341.40 85
15342.57 97
15343.74 117
15344.91 90
15346.08 84
15347.25 82
15348.42 113
15349.59 80
15350.76 97
15351.93 94
15353.10 97
15354.27 96
15355.44 88
15356.61 85
15357.78 78
15358.95 86
15360.13 81
15361.30 106
15362.47 100
15363.64 95
15364.81 88
15365.98 83
15367.15 117
15368.32 110
15369.49 85
15370.66 88
15371.84 65
15373.01 80
15374.18 77
15375.35 111
15376.52 96
15377.69 111
15378.86 105
15380.03 101
15381.21 90
15382.38 95
15383.55 91
15384.72 78
15385.89 81
15387.06 83
15388.24 78
15389.41 88
15390.58 89
15391.75 89
15392.92 105
15394.10 103
15395.27 81
15396.44 89
15397.61 83
15398.78 131
15399.96 92
15401.13 87
15402.30 74
15403.47 66
15404.65 92
15405.82 89
15406.99 84
15408.16 89
15409.34 98
15410.51 73
15411.68 77
15412.85 94
15414.03 94
15415.20 76
15416.37 95
15417.55 78
15418.72 100
15419.89 105
15421.06 110
15422.24 119
15423.41 77
15424.58 81
15425.76 82
15426.93 91
15428.10 79
15429.28 94
15430.45 99
15431.62 84
15432.80 76
15433.97 79
15435.15 91
15436.32 92
15437.49 95
15438.67 90
15439.84 83
15441.01 65
15442.19 71
15443.36 78
15444.54 72
15445.71 85
15446.88 74
15448.06 77
15449.23 87
15450.41 80
15451.58 76
15452.75 76
15453.93 87
15455.10 107
15456.28 106
15457.45 101
15458.63 75
15459.80 92
15460.98 63
15462.15 99
15463.32 87
15464.50 88
15465.67 86
15466.85 71
15468.02 86
15469.20 61
15470.37 77
15471.55 104
15472.72 77
15473.90 76
15475.07 107
15476.25 99
15477.42 84
15478.60 73
15479.77 98
15480.95 87
15482.13 82
15483.30 83
15484.48 92
15485.65 75
15486.83 84
15488.00 77
15489.18 65
15490.35 68
15491.53 84
15492.71 81
15493.88 91
15495.06 72
15496.23 76
15497.41 86
15498.59 63
15499.76 87
15500.94 65
15502.11 85
15503.29 97
15504.47 77
15505.64 83
15506.82 102
15508.00 69
15509.17 74
15510.35 79
15511.52 79
15512.70 76
15513.88 82
15515.05 93
15516.23 91
15517.41 95
15518.58 87
15519.76 97
15520.94 103
15522.12 73
15523.29 86
15524.47 76
15525.65 69
15526.82 75
15528.00 90
15529.18 87
15530.35 76
15531.53 76
15532.71 79
15533.89 94
15535.06 119
15536.24 105
15537.42 92
15538.60 80
15539.77 102
15540.95 83
15542.13 79
15543.31 89
15544.48 73
15545.66 85
15546.84 78
15548.02 68
15549.20 80
15550.37 85
15551.55 102
15552.73 83
15553.91 94
15555.09 77
15556.26 81
15557.44 94
15558.62 82
15559.80 81
15560.98 93
15562.16 101
15563.34 110
15564.51 88
15565.69 96
15566.87 103
15568.05 67
15569.23 76
15570.41 73
15571.59 107
15572.76 115
15573.94 121
15575.12 79
15576.30 72
15577.48 78
15578.66 96
15579.84 104
15581.02 120
15582.20 110
15583.38 102
15584.56 90
15585.73 76
15586.91 67
15588.09 91
15589.27 104
15590.45 95
15591.63 88
15592.81 91
15593.99 106
15595.17 92
15596.35 82
15597.53 94
15598.71 99
15599.89 107
15601.07 82
15602.25 94
15603.43 85
15604.61 91
15605.79 114
15606.97 126
15608.15 89
15609.33 98
15610.51 111
15611.69 105
15612.87 100
15614.05 101
15615.23 100
15616.41 113
15617.59 104
15618.77 80
15619.95 94
15621.14 117
15622.32 126
15623.50 113
15624.68 93
15625.86 83
15627.04 115
15628.22 108
15629.40 138
15630.58 125
15631.76 90
15632.94 89
15634.13 107
15635.31 100
15636.49 122
15637.67 99
15638.85 124
15640.03 133
15641.21 137
15642.39 122
15643.58 112
15644.76 103
15645.94 119
15647.12 104
15648.30 130
15649.48 116
15650.67 119
15651.85 110
15653.03 111
15654.21 111
15655.39 126
15656.58 121
15657.76 110
15658.94 113
15660.12 109
15661.30 134
15662.49 117
15663.67 154
15664.85 114
15666.03 128
15667.22 118
15668.40 115
15669.58 114
15670.76 110
15671.95 130
15673.13 123
15674.31 120
15675.49 97
15676.68 106
15677.86 126
15679.04 101
15680.23 110
15681.41 98
15682.59 112
15683.77 134
15684.96 134
15686.14 112
15687.32 118
15688.51 104
15689.69 93
15690.87 112
15692.06 109
15693.24 114
15694.42 116
15695.61 98
15696.79 130
15697.97 124
15699.16 112
15700.34 111
15701.53 99
15702.71 103
15703.89 123
15705.08 107
15706.26 143
15707.44 117
15708.63 135
15709.81 132
15711.00 107
15712.18 126
15713.36 123
15714.55 142
15715.73 118
15716.92 122
15718.10 111
15719.29 131
15720.47 130
15721.66 139
15722.84 118
15724.02 114
15725.21 111
15726.39 132
15727.58 103
15728.76 106
15729.95 136
15731.13 127
15732.32 107
15733.50 106
15734.69 116
15735.87 115
15737.06 100
15738.24 115
15739.43 110
15740.61 141
15741.80 146
15742.98 130
15744.17 119
15745.35 156
15746.54 147
15747.72 125
15748.91 130
15750.10 123
15751.28 133
15752.47 150
15753.65 122
15754.84 129
15756.02 114
15757.21 141
15758.40 149
15759.58 121
15760.77 149
15761.95 107
15763.14 133
15764.33 155
15765.51 178
15766.70 124
15767.88 121
15769.07 125
15770.26 117
15771.44 120
15772.63 111
15773.82 148
15775.00 107
15776.19 95
15777.38 97
15778.56 131
15779.75 148
15780.94 140
15782.12 113
15783.31 108
15784.50 106
15785.68 122
15786.87 135
15788.06 116
15789.24 91
15790.43 110
15791.62 95
15792.81 114
15793.99 114
15795.18 105
15796.37 119
15797.55 119
15798.74 121
15799.93 123
15801.12 113
15802.30 137
15803.49 120
15804.68 129
15805.87 92
15807.05 102
15808.24 106
15809.43 98
15810.62 109
15811.81 119
15812.99 110
15814.18 104
15815.37 85
15816.56 99
15817.75 105
15818.93 102
15820.12 84
15821.31 101
15822.50 108
15823.69 85
15824.88 100
15826.06 111
15827.25 87
15828.44 127
15829.63 103
15830.82 93
15832.01 78
15833.20 110
15834.38 123
15835.57 93
15836.76 123
15837.95 125
15839.14 127
15840.33 96
15841.52 114
15842.71 92
15843.90 102
15845.08 100
15846.27 89
15847.46 109
15848.65 95
15849.84 132
15851.03 104
15852.22 115
15853.41 88
15854.60 117
15855.79 104
15856.98 117
15858.17 108
15859.36 106
15860.55 88
15861.74 80
15862.93 115
15864.12 137
15865.31 82
15866.50 106
15867.69 122
15868.88 108
15870.07 82
15871.26 83
15872.45 90
15873.64 86
15874.83 106
15876.02 93
15877.21 83
15878.40 95
15879.59 90
15880.78 114
15881.97 130
15883.16 103
15884.35 124
15885.54 106
15886.73 107
15887.92 106
15889.11 105
15890.30 106
15891.50 87
15892.69 110
15893.88 109
15895.07 98
15896.26 102
15897.45 123
15898.64 129
15899.83 103
15901.02 115
15902.22 110
15903.41 104
15904.60 100
15905.79 92
15906.98 99
15908.17 113
15909.36 121
15910.56 121
15911.75 96
15912.94 99
15914.13 103
15915.32 111
15916.51 113
15917.71 121
15918.90 107
15920.09 109
15921.28 88
15922.47 98
15923.67 118
15924.86 134
15926.05 135
15927.24 110
15928.43 110
15929.63 115
15930.82 96
15932.01 117
15933.20 133
15934.40 99
15935.59 124
15936.78 117
15937.97 110
15939.17 126
15940.36 122
15941.55 121
15942.75 87
15943.94 102
15945.13 91
15946.32 93
15947.52 84
15948.71 96
15949.90 87
15951.10 83
15952.29 105
15953.48 118
15954.68 100
15955.87 104
15957.06 83
15958.26 105
15959.45 82
15960.64 101
15961.84 114
15963.03 108
15964.22 106
15965.42 116
15966.61 93
15967.80 79
15969.00 72
15970.19 102
15971.39 88
15972.58 92
15973.77 98
15974.97 78
15976.16 72
15977.36 70
15978.55 74
15979.74 99
15980.94 120
15982.13 89
15983.33 93
15984.52 92
15985.72 95
15986.91 94
15988.10 72
15989.30 83
15990.49 104
15991.69 93
15992.88 66
15994.08 78
15995.27 91
15996.47 71
15997.66 64
15998.86 89
16000.05 102
16001.25 86
16002.44 100
16003.64 73
16004.83 82
16006.03 97
16007.22 65
16008.42 81
16009.61 68
16010.81 76
16012.00 86
16013.20 90
16014.40 90
16015.59 102
16016.79 104
16017.98 96
16019.18 77
16020.37 61
16021.57 85
16022.76 77
16023.96 69
16025.16 77
16026.35 89
16027.55 76
16028.74 76
16029.94 85
16031.14 69
16032.33 66
16033.53 73
16034.73 79
16035.92 76
16037.12 91
16038.31 74
16039.51 91
16040.71 106
16041.90 77
16043.10 59
16044.30 79
16045.49 70
16046.69 61
16047.89 66
16049.08 66
16050.28 79
16051.48 78
16052.67 75
16053.87 65
16055.07 82
16056.27 86
16057.46 81
16058.66 76
16059.86 73
16061.05 89
16062.25 114
16063.45 76
16064.65 68
16065.84 58
16067.04 66
16068.24 87
16069.44 82
16070.63 85
16071.83 67
16073.03 66
16074.23 83
16075.42 106
16076.62 78
16077.82 64
16079.02 61
16080.22 87
16081.41 57
16082.61 54
16083.81 74
16085.01 85
16086.21 89
16087.40 65
16088.60 94
16089.80 83
16091.00 93
16092.20 87
16093.40 64
16094.59 75
16095.79 85
16096.99 78
16098.19 70
16099.39 74
16100.59 65
16101.79 81
16102.99 87
16104.18 86
16105.38 101
16106.58 74
16107.78 82
16108.98 83
16110.18 62
16111.38 72
16112.58 72
16113.78 86
16114.98 73
16116.17 91
16117.37 105
16118.57 83
16119.77 86
16120.97 78
16122.17 67
16123.37 68
16124.57 75
16125.77 78
16126.97 72
16128.17 76
16129.37 52
16130.57 71
16131.77 72
16132.97 80
16134.17 58
16135.37 83
16136.57 81
16137.77 79
16138.97 79
16140.17 64
16141.37 80
16142.57 74
16143.77 60
16144.97 54
16146.17 63
16147.37 88
16148.57 95
16149.77 88
16150.97 65
16152.17 75
16153.37 96
16154.58 77
16155.78 82
16156.98 59
16158.18 48
16159.38 59
16160.58 88
16161.78 64
16162.98 79
16164.18 69
16165.38 73
16166.59 65
16167.79 87
16168.99 90
16170.19 89
16171.39 108
16172.59 73
16173.79 70
16174.99 113
16176.20 121
16177.40 94
16178.60 73
16179.80 78
16181.00 66
16182.20 91
16183.41 62
16184.61 70
16185.81 64
16187.01 91
16188.21 90
16189.42 67
16190.62 55
16191.82 78
16193.02 81
16194.22 79
16195.43 78
16196.63 85
16197.83 92
16199.03 81
16200.24 87
16201.44 112
16202.64 84
16203.84 76
16205.05 75
16206.25 72
16207.45 93
16208.65 74
16209.86 93
16211.06 74
16212.26 70
16213.47 72
16214.67 68
16215.87 80
16217.07 70
16218.28 77
16219.48 77
16220.68 87
16221.89 75
16223.09 75
16224.29 80
16225.50 60
16226.70 91
16227.90 97
16229.11 65
16230.31 74
16231.51 82
16232.72 66
16233.92 64
16235.13 95
16236.33 117
16237.53 68
16238.74 62
16239.94 98
16241.15 78
16242.35 68
16243.55 78
16244.76 75
16245.96 72
16247.17 90
16248.37 102
16249.57 96
16250.78 71
16251.98 83
16253.19 68
16254.39 91
16255.60 81
16256.80 62
16258.01 76
16259.21 75
16260.41 72
16261.62 81
16262.82 73
16264.03 85
16265.23 95
16266.44 88
16267.64 76
16268.85 87
16270.05 80
16271.26 75
16272.46 93
16273.67 96
16274.87 81
16276.08 76
16277.28 68
16278.49 87
16279.70 76
16280.90 80
16282.11 86
16283.31 77
16284.52 63
16285.72 69
16286.93 89
16288.13 79
16289.34 81
16290.55 92
16291.75 71
16292.96 71
16294.16 87
16295.37 71
16296.58 48
16297.78 58
16298.99 67
16300.19 64
16301.40 67
16302.61 70
16303.81 65
16305.02 72
16306.22 89
16307.43 71
16308.64 89
16309.84 89
16311.05 87
16312.26 102
16313.46 73
16314.67 54
16315.88 91
16317.08 105
16318.29 77
16319.50 69
16320.70 69
16321.91 75
16323.12 81
16324.33 71
16325.53 74
16326.74 73
16327.95 63
16329.15 76
16330.36 91
16331.57 77
16332.78 62
16333.98 80
16335.19 91
16336.40 73
16337.61 61
16338.81 70
16340.02 78
16341.23 58
16342.44 72
16343.64 60
16344.85 79
16346.06 69
16347.27 74
16348.48 84
16349.68 81
16350.89 118
16352.10 63
16353.31 63
16354.52 62
16355.72 65
16356.93 65
16358.14 78
16359.35 69
16360.56 74
16361.77 85
16362.97 82
16364.18 77
16365.39 70
16366.60 66
16367.81 87
16369.02 69
16370.23 83
16371.43 80
16372.64 60
16373.85 60
16375.06 68
16376.27 43
16377.48 64
16378.69 93
16379.90 97
16381.11 62
16382.32 60
16383.52 64
16384.73 70
16385.94 85
16387.15 73
16388.36 72
16389.57 75
16390.78 61
16391.99 69
16393.20 82
16394.41 74
16395.62 57
16396.83 82
16398.04 66
16399.25 74
16400.46 69
16401.67 66
16402.88 82
16404.09 86
16405.30 53
16406.51 61
16407.72 72
16408.93 81
16410.14 57
16411.35 49
16412.56 58
16413.77 61
16414.98 88
16416.19 70
16417.40 57
16418.61 75
16419.82 77
16421.03 62
16422.24 53
16423.45 59
16424.67 75
16425.88 77
16427.09 75
16428.30 95
16429.51 59
16430.72 65
16431.93 71
16433.14 79
16434.35 76
16435.56 61
16436.78 64
16437.99 77
16439.20 81
16440.41 74
16441.62 73
16442.83 77
16444.04 63
16445.25 75
16446.47 49
16447.68 46
16448.89 70
16450.10 71
16451.31 72
16452.52 73
16453.74 55
16454.95 65
16456.16 56
16457.37 78
16458.58 69
16459.80 70
16461.01 76
16462.22 72
16463.43 84
16464.65 89
16465.86 74
16467.07 74
16468.28 72
16469.49 78
16470.71 75
16471.92 82
16473.13 75
16474.34 59
16475.56 93
16476.77 60
16477.98 50
16479.20 79
16480.41 45
16481.62 59
16482.83 62
16484.05 51
16485.26 66
16486.47 48
16487.69 62
16488.90 78
16490.11 60
16491.33 42
16492.54 76
16493.75 58
16494.97 51
16496.18 53
16497.39 53
16498.61 50
16499.82 59
16501.03 70
16502.25 57
16503.46 63
16504.67 60
16505.89 80
16507.10 65
16508.32 68
16509.53 61
16510.74 66
16511.96 72
16513.17 47
16514.39 49
16515.60 57
16516.81 66
16518.03 72
16519.24 55
16520.46 51
16521.67 51
16522.88 62
16524.10 76
16525.31 76
16526.53 70
16527.74 58
16528.96 74
16530.17 56
16531.39 63
16532.60 57
16533.82 43
16535.03 61
16536.25 69
16537.46 62
16538.68 55
16539.89 52
16541.11 67
16542.32 66
16543.54 76
16544.75 85
16545.97 66
16547.18 52
16548.40 52
16549.61 54
16550.83 56
16552.04 84
16553.26 69
16554.47 68
16555.69 75
16556.91 59
16558.12 55
16559.34 61
16560.55 61
16561.77 56
16562.98 72
16564.20 55
16565.42 58
16566.63 53
16567.85 59
16569.06 66
16570.28 65
16571.50 60
16572.71 85
16573.93 57
16575.15 59
16576.36 66
16577.58 89
16578.79 82
16580.01 76
16581.23 54
16582.44 53
16583.66 64
16584.88 53
16586.09 47
16587.31 56
16588.53 65
16589.74 72
16590.96 66
16592.18 57
16593.40 61
16594.61 72
16595.83 76
16597.05 72
16598.26 69
16599.48 67
16600.70 72
16601.92 62
16603.13 64
16604.35 55
16605.57 53
16606.78 61
16608.00 56
16609.22 61
16610.44 64
16611.66 68
16612.87 66
16614.09 85
16615.31 65
16616.53 64
16617.74 67
16618.96 65
16620.18 79
16621.40 60
16622.62 53
16623.83 59
16625.05 61
16626.27 51
16627.49 57
16628.71 56
16629.93 60
16631.14 42
16632.36 49
16633.58 65
16634.80 71
16636.02 70
16637.24 73
16638.45 73
16639.67 88
16640.89 65
16642.11 59
16643.33 69
16644.55 60
16645.77 68
16646.99 75
16648.21 62
16649.42 73
16650.64 50
16651.86 54
16653.08 56
16654.30 47
16655.52 66
16656.74 63
16657.96 55
16659.18 73
16660.40 53
16661.62 60
16662.84 61
16664.06 59
16665.28 53
16666.50 69
16667.72 71
16668.93 66
16670.15 62
16671.37 46
16672.59 58
16673.81 57
16675.03 55
16676.25 66
16677.47 50
16678.69 60
16679.91 50
16681.13 64
16682.36 49
16683.58 56
16684.80 61
16686.02 59
16687.24 61
16688.46 51
16689.68 53
16690.90 44
16692.12 51
16693.34 66
16694.56 79
16695.78 60
16697.00 41
16698.22 43
16699.44 57
16700.66 58
16701.89 65
16703.11 54
16704.33 69
16705.55 65
16706.77 69
16707.99 58
16709.21 57
16710.43 69
16711.65 64
16712.88 56
16714.10 41
16715.32 83
16716.54 58
16717.76 62
16718.98 69
16720.20 63
16721.43 80
16722.65 84
16723.87 63
16725.09 55
16726.31 78
16727.54 51
16728.76 71
16729.98 55
16731.20 59
16732.42 62
16733.65 56
16734.87 70
16736.09 51
16737.31 49
16738.53 54
16739.76 57
16740.98 63
16742.20 80
16743.42 50
16744.65 53
16745.87 57
16747.09 53
16748.31 40
16749.54 63
16750.76 53
16751.98 56
16753.21 46
16754.43 49
16755.65 48
16756.87 52
16758.10 51
16759.32 62
16760.54 47
16761.77 59
16762.99 51
16764.21 48
16765.44 61
16766.66 48
16767.88 55
16769.11 63
16770.33 57
16771.55 58
16772.78 70
16774.00 65
16775.22 66
16776.45 55
16777.67 52
16778.90 72
16780.12 66
16781.34 49
16782.57 49
16783.79 76
16785.02 57
16786.24 51
16787.46 68
16788.69 54
16789.91 59
16791.14 70
16792.36 61
16793.58 47
16794.81 52
16796.03 49
16797.26 62
16798.48 66
16799.71 57
16800.93 52
16802.16 56
16803.38 64
16804.61 53
16805.83 66
16807.06 68
16808.28 60
16809.50 57
16810.73 74
16811.95 57
16813.18 50
16814.40 53
16815.63 66
16816.86 57
16818.08 48
16819.31 65
16820.53 53
16821.76 53
16822.98 77
16824.21 39
16825.43 45
16826.66 69
16827.88 47
16829.11 65
16830.33 54
16831.56 46
16832.79 61
16834.01 74
16835.24 61
16836.46 66
16837.69 44
16838.92 68
16840.14 52
16841.37 66
16842.59 50
16843.82 62
16845.05 85
16846.27 73
16847.50 61
16848.73 73
16849.95 74
16851.18 67
16852.40 82
16853.63 65
16854.86 63
16856.08 70
16857.31 79
16858.54 82
16859.76 96
16860.99 68
16862.22 59
16863.44 65
16864.67 55
16865.90 61
16867.13 65
16868.35 62
16869.58 67
16870.81 68
16872.03 69
16873.26 77
16874.49 65
16875.72 72
16876.94 53
16878.17 68
16879.40 67
16880.63 72
16881.85 66
16883.08 68
16884.31 43
16885.54 62
16886.76 38
16887.99 63
16889.22 108
16890.45 66
16891.68 70
16892.90 96
16894.13 92
16895.36 77
16896.59 70
16897.82 55
16899.04 64
16900.27 93
16901.50 53
16902.73 69
16903.96 66
16905.18 72
16906.41 67
16907.64 49
16908.87 65
16910.10 78
16911.33 77
16912.56 62
16913.78 69
16915.01 92
16916.24 60
16917.47 65
16918.70 68
16919.93 65
16921.16 79
16922.39 67
16923.62 74
16924.85 56
16926.07 80
16927.30 66
16928.53 86
16929.76 79
16930.99 58
16932.22 69
16933.45 61
16934.68 58
16935.91 86
16937.14 83
16938.37 90
16939.60 62
16940.83 61
16942.06 69
16943.29 59
16944.52 79
16945.75 80
16946.98 73
16948.21 60
16949.44 49
16950.67 69
16951.90 77
16953.13 53
16954.36 69
16955.59 71
16956.82 67
16958.05 79
16959.28 53
16960.51 47
16961.74 73
16962.97 66
16964.20 62
16965.43 58
16966.66 69
16967.89 56
16969.12 42
16970.35 58
16971.58 64
16972.82 55
16974.05 76
16975.28 73
16976.51 73
16977.74 60
16978.97 58
16980.20 71
16981.43 80
16982.66 55
16983.90 62
16985.13 73
16986.36 73
16987.59 52
16988.82 69
16990.05 62
16991.28 63
16992.52 51
16993.75 53
16994.98 66
16996.21 47
16997.44 53
16998.67 53
16999.91 57
17001.14 63
17002.37 56
17003.60 49
17004.83 68
17006.07 74
17007.30 71
17008.53 67
17009.76 55
17010.99 66
17012.23 67
17013.46 56
17014.69 53
17015.92 69
17017.16 58
17018.39 43
17019.62 52
17020.85 38
17022.09 63
17023.32 80
17024.55 68
17025.78 63
17027.02 67
17028.25 57
17029.48 47
17030.72 48
17031.95 63
17033.18 81
17034.42 80
17035.65 68
17036.88 64
17038.11 67
17039.35 51
17040.58 66
17041.81 51
17043.05 42
17044.28 45
17045.52 57
17046.75 40
17047.98 51
17049.22 55
17050.45 64
17051.68 77
17052.92 63
17054.15 73
17055.38 61
17056.62 77
17057.85 70
17059.09 47
17060.32 47
17061.55 39
17062.79 49
17064.02 55
17065.26 44
17066.49 65
17067.73 47
17068.96 53
17070.19 60
17071.43 79
17072.66 68
17073.90 68
17075.13 57
17076.37 44
17077.60 60
17078.84 65
17080.07 49
17081.31 57
17082.54 59
17083.78 47
17085.01 56
17086.25 51
17087.48 59
17088.72 67
17089.95 48
17091.19 53
17092.42 60
17093.66 98
17094.89 60
17096.13 48
17097.36 47
17098.60 44
17099.83 74
17101.07 60
17102.30 51
17103.54 51
17104.78 63
17106.01 62
17107.25 57
17108.48 53
17109.72 80
17110.95 63
17112.19 63
17113.43 35
17114.66 67
17115.90 73
17117.13 65
17118.37 64
17119.61 62
17120.84 45
17122.08 45
17123.32 58
17124.55 62
17125.79 58
17127.02 57
17128.26 74
17129.50 45
17130.73 42
17131.97 48
17133.21 44
17134.44 57
17135.68 50
17136.92 52
17138.15 51
17139.39 46
17140.63 70
17141.87 49
17143.10 58
17144.34 47
17145.58 61
17146.81 52
17148.05 39
17149.29 57
17150.53 43
17151.76 49
17153.00 48
17154.24 44
17155.48 54
17156.71 58
17157.95 48
17159.19 41
17160.43 66
17161.66 52
17162.90 61
17164.14 50
17165.38 53
17166.62 46
17167.85 46
17169.09 50
17170.33 50
17171.57 52
17172.81 83
17174.04 72
17175.28 55
17176.52 52
17177.76 45
17179.00 51
17180.23 71
17181.47 54
17182.71 47
17183.95 60
17185.19 77
17186.43 77
17187.67 88
17188.90 87
17190.14 54
17191.38 54
17192.62 62
17193.86 46
17195.10 65
17196.34 58
17197.58 48
17198.82 49
17200.05 55
17201.29 61
17202.53 68
17203.77 38
17205.01 50
17206.25 45
17207.49 52
17208.73 71
17209.97 56
17211.21 49
17212.45 52
17213.69 63
17214.93 71
17216.17 55
17217.41 40
17218.65 51
17219.89 46
17221.13 45
17222.37 40
17223.61 53
17224.85 46
17226.09 72
17227.33 66
17228.57 82
17229.81 63
17231.05 48
17232.29 49
17233.53 60
17234.77 46
17236.01 38
17237.25 53
17238.49 56
17239.73 60
17240.97 46
17242.21 67
17243.45 49
17244.69 62
17245.93 69
17247.17 59
17248.41 45
17249.66 43
17250.90 66
17252.14 70
17253.38 39
17254.62 47
17255.86 44
17257.10 63
17258.34 65
17259.58 27
17260.83 36
17262.07 51
17263.31 42
17264.55 56
17265.79 32
17267.03 39
17268.27 39
17269.52 30
17270.76 41
17272.00 35
17273.24 42
17274.48 67
17275.72 70
17276.97 43
17278.21 43
17279.45 49
17280.69 28
17281.93 56
17283.18 44
17284.42 50
17285.66 42
17286.90 50
17288.15 49
17289.39 28
17290.63 64
17291.87 43
17293.11 58
17294.36 41
17295.60 47
17296.84 37
17298.08 57
17299.33 47
17300.57 52
17301.81 54
17303.06 51
17304.30 44
17305.54 44
17306.78 60
17308.03 58
17309.27 49
17310.51 52
17311.76 42
17313.00 60
17314.24 76
17315.49 60
17316.73 39
17317.97 56
17319.22 44
17320.46 51
17321.70 36
17322.95 39
17324.19 38
17325.43 39
17326.68 64
17327.92 73
17329.17 52
17330.41 52
17331.65 47
17332.90 31
17334.14 48
17335.38 59
17336.63 41
17337.87 47
17339.12 53
17340.36 58
17341.61 48
17342.85 38
17344.09 53
17345.34 53
17346.58 52
17347.83 31
17349.07 54
17350.32 48
17351.56 47
17352.80 48
17354.05 43
17355.29 38
17356.54 58
17357.78 69
17359.03 72
17360.27 64
17361.52 42
17362.76 38
17364.01 52
17365.25 31
17366.50 35
17367.74 49
17368.99 62
17370.23 63
17371.48 52
17372.72 48
17373.97 44
17375.22 71
17376.46 69
17377.71 44
17378.95 47
17380.20 40
17381.44 50
17382.69 49
17383.93 37
17385.18 40
17386.43 52
17387.67 43
17388.92 61
17390.16 58
17391.41 55
17392.66 44
17393.90 47
17395.15 54
17396.39 47
17397.64 32
17398.89 34
17400.13 50
17401.38 42
17402.63 33
17403.87 57
17405.12 36
17406.37 51
17407.61 74
17408.86 56
17410.11 68
17411.35 66
17412.60 48
17413.85 48
17415.09 45
17416.34 67
17417.59 41
17418.83 40
17420.08 65
17421.33 65
17422.57 51
17423.82 62
17425.07 57
17426.32 52
17427.56 53
17428.81 48
17430.06 62
17431.31 50
17432.55 53
17433.80 47
17435.05 33
17436.30 38
17437.54 44
17438.79 57
17440.04 64
17441.29 64
17442.53 54
17443.78 59
17445.03 52
17446.28 50
17447.53 50
17448.77 37
17450.02 60
17451.27 48
17452.52 56
17453.77 71
17455.01 34
17456.26 53
17457.51 62
17458.76 61
17460.01 48
17461.26 58
17462.51 53
17463.75 49
17465.00 55
17466.25 52
17467.50 64
17468.75 48
17470.00 66
17471.25 67
17472.50 26
17473.74 45
17474.99 57
17476.24 74
17477.49 48
17478.74 53
17479.99 44
17481.24 42
17482.49 64
17483.74 45
17484.99 35
17486.24 52
17487.49 52
17488.74 56
17489.98 40
17491.23 48
17492.48 55
17493.73 51
17494.98 46
17496.23 43
17497.48 51
17498.73 43
17499.98 53
17501.23 56
17502.48 73
17503.73 42
17504.98 39
17506.23 49
17507.48 64
17508.73 37
17509.98 66
17511.23 43
17512.48 57
17513.73 49
17514.98 51
17516.24 42
17517.49 61
17518.74 59
17519.99 40
17521.24 68
17522.49 60
17523.74 49
17524.99 36
17526.24 54
17527.49 59
17528.74 74
17529.99 67
17531.24 37
17532.50 60
17533.75 52
17535.00 51
17536.25 36
17537.50 44
17538.75 47
17540.00 61
17541.25 55
17542.51 58
17543.76 52
17545.01 43
17546.26 49
17547.51 47
17548.76 56
17550.01 56
17551.27 43
17552.52 59
17553.77 49
17555.02 38
17556.27 49
17557.53 47
17558.78 61
17560.03 56
17561.28 40
17562.53 39
17563.79 57
17565.04 53
17566.29 74
17567.54 56
17568.80 47
17570.05 54
17571.30 62
17572.55 58
17573.81 67
17575.06 61
17576.31 39
17577.56 82
17578.82 49
17580.07 41
17581.32 54
17582.57 53
17583.83 62
17585.08 46
17586.33 61
17587.59 55
17588.84 44
17590.09 56
17591.35 75
17592.60 71
17593.85 63
17595.11 53
17596.36 52
17597.61 44
17598.87 69
17600.12 60
17601.37 74
17602.63 54
17603.88 63
17605.13 53
17606.39 46
17607.64 56
17608.89 42
17610.15 47
17611.40 46
17612.66 37
17613.91 57
17615.16 54
17616.42 38
17617.67 53
17618.93 63
17620.18 61
17621.43 51
17622.69 63
17623.94 70
17625.20 73
17626.45 54
17627.71 67
17628.96 60
17630.22 45
17631.47 43
17632.72 61
17633.98 69
17635.23 59
17636.49 49
17637.74 48
17639.00 61
17640.25 58
17641.51 67
17642.76 68
17644.02 67
17645.27 60
17646.53 53
17647.78 47
17649.04 39
17650.29 61
17651.55 57
17652.80 45
17654.06 43
17655.32 61
17656.57 54
17657.83 50
17659.08 43
17660.34 46
17661.59 38
17662.85 65
17664.11 64
17665.36 47
17666.62 62
17667.87 52
17669.13 42
17670.38 34
17671.64 37
17672.90 37
17674.15 56
17675.41 60
17676.67 53
17677.92 47
17679.18 62
17680.43 40
17681.69 38
17682.95 45
17684.20 63
17685.46 38
17686.72 38
17687.97 42
17689.23 52
17690.49 41
17691.74 47
17693.00 45
17694.26 52
17695.51 62
17696.77 48
17698.03 51
17699.28 42
17700.54 44
17701.80 50
17703.06 50
17704.31 49
17705.57 45
17706.83 51
17708.08 42
17709.34 41
17710.60 46
17711.86 33
17713.11 62
17714.37 50
17715.63 56
17716.89 47
17718.14 53
17719.40 68
17720.66 50
17721.92 47
17723.18 56
17724.43 66
17725.69 40
17726.95 48
17728.21 43
17729.47 49
17730.72 54
17731.98 49
17733.24 66
17734.50 58
17735.76 58
17737.02 57
17738.27 64
17739.53 54
17740.79 58
17742.05 65
17743.31 56
17744.57 47
17745.83 66
17747.08 54
17748.34 44
17749.60 50
17750.86 60
17752.12 64
17753.38 55
17754.64 62
17755.90 61
17757.16 69
17758.41 44
17759.67 67
17760.93 37
17762.19 52
17763.45 55
17764.71 50
17765.97 40
17767.23 48
17768.49 58
17769.75 59
17771.01 54
17772.27 70
17773.53 48
17774.79 41
17776.05 45
17777.31 48
17778.57 47
17779.83 39
17781.09 43
17782.35 55
17783.61 58
17784.87 40
17786.13 45
17787.39 55
17788.65 50
17789.91 46
17791.17 47
17792.43 67
17793.69 67
17794.95 60
17796.21 63
17797.47 46
17798.73 40
17799.99 39
17801.25 39
17802.51 39
17803.77 36
17805.03 40
17806.29 28
17807.55 50
17808.82 54
17810.08 50
17811.34 81
17812.60 45
17813.86 44
17815.12 31
17816.38 47
17817.64 50
17818.90 44
17820.17 39
17821.43 38
17822.69 32
17823.95 43
17825.21 42
17826.47 46
17827.73 38
17829.00 49
17830.26 32
17831.52 42
17832.78 55
17834.04 51
17835.31 54
17836.57 46
17837.83 51
17839.09 43
17840.35 59
17841.61 41
17842.88 41
17844.14 35
17845.40 49
17846.66 42
17847.93 37
17849.19 46
17850.45 32
17851.71 58
17852.98 51
17854.24 57
17855.50 56
17856.76 52
17858.03 52
17859.29 77
17860.55 59
17861.81 37
17863.08 45
17864.34 60
17865.60 50
17866.87 58
17868.13 46
17869.39 62
17870.65 57
17871.92 41
17873.18 41
17874.44 42
17875.71 40
17876.97 43
17878.23 71
17879.50 45
17880.76 53
17882.02 42
17883.29 32
17884.55 28
17885.82 52
17887.08 53
17888.34 41
17889.61 43
17890.87 43
17892.13 37
17893.40 47
17894.66 51
17895.93 35
17897.19 32
17898.45 40
17899.72 43
17900.98 45
17902.25 47
17903.51 40
17904.78 61
17906.04 38
17907.30 50
17908.57 51
17909.83 45
17911.10 48
17912.36 47
17913.63 40
17914.89 38
17916.16 59
17917.42 57
17918.69 50
17919.95 38
17921.22 42
17922.48 41
17923.75 53
17925.01 50
17926.28 52
17927.54 42
17928.81 57
17930.07 41
17931.34 28
17932.60 43
17933.87 40
17935.13 67
17936.40 35
17937.66 49
17938.93 41
17940.19 38
17941.46 39
17942.73 23
17943.99 49
17945.26 57
17946.52 59
17947.79 57
17949.05 27
17950.32 51
17951.59 40
17952.85 41
17954.12 29
17955.38 40
17956.65 65
17957.92 47
17959.18 61
17960.45 54
17961.72 64
17962.98 41
17964.25 41
17965.52 64
17966.78 67
17968.05 40
17969.31 41
17970.58 44
17971.85 47
17973.11 40
17974.38 46
17975.65 34
17976.92 55
17978.18 51
17979.45 43
17980.72 52
17981.98 57
17983.25 65
17984.52 49
17985.78 40
17987.05 29
17988.32 43
17989.59 47
17990.85 48
17992.12 42
17993.39 55
17994.66 47
17995.92 49
17997.19 43
17998.46 31
17999.73 44
18000.99 40
18002.26 45
18003.53 45
18004.80 33
18006.07 49
18007.33 53
18008.60 51
18009.87 42
18011.14 44
18012.41 53
18013.67 44
18014.94 48
18016.21 61
18017.48 44
18018.75 53
18020.02 49
18021.28 62
18022.55 55
18023.82 35
18025.09 38
18026.36 49
18027.63 50
18028.90 37
18030.16 43
18031.43 58
18032.70 72
18033.97 60
18035.24 48
18036.51 41
18037.78 51
18039.05 61
18040.32 42
18041.58 40
18042.85 42
18044.12 62
18045.39 50
18046.66 59
18047.93 67
18049.20 42
18050.47 54
18051.74 45
18053.01 58
18054.28 33
18055.55 38
18056.82 36
18058.09 50
18059.36 49
18060.63 46
18061.90 48
18063.17 41
18064.44 32
18065.71 55
18066.98 48
18068.25 58
18069.52 46
18070.79 58
18072.06 41
18073.33 50
18074.60 60
18075.87 47
18077.14 51
18078.41 42
18079.68 49
18080.95 53
18082.22 42
18083.49 52
18084.76 61
18086.03 49
18087.30 52
18088.57 50
18089.85 46
18091.12 61
18092.39 37
18093.66 47
18094.93 47
18096.20 52
18097.47 56
18098.74 55
18100.01 60
18101.29 51
18102.56 49
18103.83 67
18105.10 39
18106.37 47
18107.64 48
18108.91 50
18110.19 48
18111.46 42
18112.73 49
18114.00 60
18115.27 44
18116.54 40
18117.82 48
18119.09 36
18120.36 59
18121.63 32
18122.90 39
18124.18 34
18125.45 48
18126.72 48
18127.99 38
18129.26 55
18130.54 47
18131.81 47
18133.08 41
18134.35 36
18135.63 38
18136.90 46
18138.17 47
18139.44 57
18140.72 49
18141.99 50
18143.26 33
18144.53 46
18145.81 36
18147.08 27
18148.35 54
18149.63 53
18150.90 75
18152.17 43
18153.45 32
18154.72 52
18155.99 50
18157.26 53
18158.54 54
18159.81 57
18161.08 59
18162.36 60
18163.63 48
18164.91 39
18166.18 44
18167.45 46
18168.73 56
18170.00 51
18171.27 44
18172.55 30
18173.82 48
18175.09 54
18176.37 42
18177.64 33
18178.92 42
18180.19 48
18181.46 52
18182.74 46
18184.01 45
18185.29 42
18186.56 48
18187.84 37
18189.11 35
18190.38 47
18191.66 38
18192.93 40
18194.21 32
18195.48 39
18196.76 43
18198.03 62
18199.31 48
18200.58 43
18201.86 46
18203.13 63
18204.41 48
18205.68 54
18206.96 48
18208.23 49
18209.51 49
18210.78 33
18212.06 47
18213.33 45
18214.61 49
18215.88 39
18217.16 49
18218.43 50
18219.71 39
18220.98 44
18222.26 37
18223.53 33
18224.81 35
18226.09 48
18227.36 59
18228.64 42
18229.91 52
18231.19 47
18232.46 39
18233.74 34
18235.02 30
18236.29 36
18237.57 37
18238.84 41
18240.12 42
18241.40 36
18242.67 36
18243.95 36
18245.23 43
18246.50 49
18247.78 55
18249.05 63
18250.33 47
18251.61 33
18252.88 45
18254.16 58
18255.44 39
18256.71 39
18257.99 37
18259.27 33
18260.54 53
18261.82 47
18263.10 35
18264.38 40
18265.65 47
18266.93 41
18268.21 45
18269.48 41
18270.76 49
18272.04 43
18273.32 53
18274.59 40
18275.87 50
18277.15 51
18278.43 47
18279.70 43
18280.98 51
18282.26 43
18283.54 63
18284.81 63
18286.09 66
18287.37 67
18288.65 43
18289.92 48
18291.20 51
18292.48 43
18293.76 49
18295.04 47
18296.31 54
18297.59 45
18298.87 32
18300.15 58
18301.43 65
18302.71 50
18303.98 63
18305.26 54
18306.54 55
18307.82 67
18309.10 54
18310.38 46
18311.66 32
18312.93 42
18314.21 40
18315.49 39
18316.77 41
18318.05 49
18319.33 48
18320.61 50
18321.89 52
18323.17 39
18324.44 38
18325.72 59
18327.00 43
18328.28 48
18329.56 54
18330.84 33
18332.12 57
18333.40 66
18334.68 55
18335.96 49
18337.24 42
18338.52 53
18339.80 63
18341.08 44
18342.36 48
18343.64 60
18344.92 40
18346.20 38
18347.48 46
18348.76 39
18350.04 51
18351.32 51
18352.60 56
18353.88 61
18355.16 47
18356.44 41
18357.72 32
18359.00 39
18360.28 34
18361.56 36
18362.84 45
18364.12 32
18365.40 30
18366.68 33
18367.96 49
18369.24 50
18370.52 31
18371.80 41
18373.08 47
18374.36 45
18375.64 46
18376.93 55
18378.21 58
18379.49 61
18380.77 45
18382.05 46
18383.33 41
18384.61 47
18385.89 41
18387.17 41
18388.46 34
18389.74 55
18391.02 45
18392.30 49
18393.58 46
18394.86 48
18396.15 41
18397.43 35
18398.71 37
18399.99 42
18401.27 54
18402.55 47
18403.84 36
18405.12 53
18406.40 38
18407.68 38
18408.96 37
18410.25 33
18411.53 41
18412.81 34
18414.09 29
18415.37 41
18416.66 44
18417.94 45
18419.22 53
18420.50 50
18421.79 47
18423.07 40
18424.35 42
18425.63 38
18426.92 52
18428.20 55
18429.48 34
18430.77 48
18432.05 52
18433.33 45
18434.61 48
18435.90 46
18437.18 41
18438.46 67
18439.75 46
18441.03 52
18442.31 47
18443.60 47
18444.88 43
18446.16 49
18447.45 41
18448.73 49
18450.01 45
18451.30 45
18452.58 30
18453.86 42
18455.15 45
18456.43 35
18457.71 37
18459.00 55
18460.28 44
18461.57 41
18462.85 50
18464.13 47
18465.42 49
18466.70 45
18467.99 41
18469.27 51
18470.55 41
18471.84 32
18473.12 41
18474.41 46
18475.69 48
18476.98 53
18478.26 42
18479.55 57
18480.83 43
18482.11 55
18483.40 51
18484.68 56
18485.97 37
18487.25 45
18488.54 47
18489.82 55
18491.11 43
18492.39 45
18493.68 37
18494.96 54
18496.25 60
18497.53 42
18498.82 44
18500.10 60
18501.39 52
18502.67 38
18503.96 39
18505.24 41
18506.53 39
18507.82 45
18509.10 62
18510.39 54
18511.67 43
18512.96 52
18514.24 44
18515.53 31
18516.82 53
18518.10 45
18519.39 38
18520.67 42
18521.96 38
18523.25 39
18524.53 61
18525.82 35
18527.10 40
18528.39 46
18529.68 48
18530.96 38
18532.25 46
18533.54 32
18534.82 51
18536.11 57
18537.39 33
18538.68 47
18539.97 22
18541.25 50
18542.54 40
18543.83 57
18545.11 42
18546.40 45
18547.69 47
18548.98 42
18550.26 36
18551.55 49
18552.84 48
18554.12 48
18555.41 41
18556.70 46
18557.99 52
18559.27 49
18560.56 35
18561.85 56
18563.13 49
18564.42 46
18565.71 39
18567.00 48
18568.28 43
18569.57 32
18570.86 34
18572.15 71
18573.44 52
18574.72 47
18576.01 52
18577.30 44
18578.59 46
18579.88 47
18581.16 37
18582.45 44
18583.74 43
18585.03 51
18586.32 36
18587.60 46
18588.89 40
18590.18 32
18591.47 44
18592.76 34
18594.05 47
18595.33 39
18596.62 19
18597.91 36
18599.20 49
18600.49 44
18601.78 55
18603.07 70
18604.36 40
18605.64 42
18606.93 56
18608.22 53
18609.51 51
18610.80 65
18612.09 45
18613.38 56
18614.67 36
18615.96 45
18617.25 44
18618.54 37
18619.83 31
18621.12 52
18622.40 34
18623.69 50
18624.98 44
18626.27 45
18627.56 53
18628.85 22
18630.14 25
18631.43 38
18632.72 54
18634.01 49
18635.30 46
18636.59 31
18637.88 53
18639.17 66
18640.46 44
18641.75 38
18643.04 30
18644.33 39
18645.62 39
18646.91 54
18648.20 39
18649.49 53
18650.78 56
18652.08 55
18653.37 57
18654.66 47
18655.95 36
18657.24 52
18658.53 42
18659.82 34
18661.11 46
18662.40 56
18663.69 44
18664.98 73
18666.27 46
18667.56 37
18668.86 47
18670.15 41
18671.44 48
18672.73 27
18674.02 35
18675.31 46
18676.60 39
18677.90 39
18679.19 50
18680.48 36
18681.77 38
18683.06 34
18684.35 48
18685.64 39
18686.94 59
18688.23 49
18689.52 46
18690.81 63
18692.10 39
18693.40 41
18694.69 51
18695.98 52
18697.27 50
18698.56 37
18699.86 67
18701.15 50
18702.44 43
18703.73 49
18705.03 44
18706.32 51
18707.61 54
18708.90 47
18710.19 44
18711.49 44
18712.78 37
18714.07 30
18715.37 45
18716.66 52
18717.95 54
18719.24 42
18720.54 31
18721.83 46
18723.12 45
18724.42 22
18725.71 44
18727.00 32
18728.30 52
18729.59 38
18730.88 41
18732.17 29
18733.47 38
18734.76 40
18736.05 44
18737.35 52
18738.64 61
18739.94 48
18741.23 42
18742.52 39
18743.82 27
18745.11 38
18746.40 32
18747.70 49
18748.99 38
18750.29 38
18751.58 44
18752.87 40
18754.17 52
18755.46 36
18756.76 50
18758.05 39
18759.34 43
18760.64 38
18761.93 25
18763.23 37
18764.52 65
18765.82 39
18767.11 43
18768.41 32
18769.70 29
18770.99 42
18772.29 33
18773.58 39
18774.88 47
18776.17 36
18777.47 39
18778.76 36
18780.06 31
18781.35 46
18782.65 36
18783.94 55
18785.24 61
18786.53 34
18787.83 49
18789.12 45
18790.42 35
18791.71 46
18793.01 44
18794.31 59
18795.60 66
18796.90 32
18798.19 30
18799.49 38
18800.78 34
18802.08 24
18803.37 55
18804.67 52
18805.97 43
18807.26 30
18808.56 38
18809.85 28
18811.15 21
18812.45 38
18813.74 48
18815.04 47
18816.34 29
18817.63 32
18818.93 39
18820.22 38
18821.52 35
18822.82 46
18824.11 38
18825.41 39
18826.71 44
18828.00 42
18829.30 52
18830.60 30
18831.89 53
18833.19 44
18834.49 39
18835.78 40
18837.08 39
18838.38 47
18839.67 52
18840.97 44
18842.27 39
18843.57 34
18844.86 37
18846.16 38
18847.46 38
18848.75 33
18850.05 37
18851.35 60
18852.65 34
18853.94 40
18855.24 40
18856.54 31
18857.84 41
18859.13 62
18860.43 36
18861.73 35
18863.03 41
18864.33 38
18865.62 55
18866.92 36
18868.22 45
18869.52 44
18870.82 51
18872.11 43
18873.41 35
18874.71 37
18876.01 26
18877.31 37
18878.61 50
18879.90 40
18881.20 37
18882.50 44
18883.80 43
18885.10 38
18886.40 47
18887.70 39
18888.99 35
18890.29 53
18891.59 53
18892.89 63
18894.19 54
18895.49 38
18896.79 47
18898.09 41
18899.39 33
18900.68 53
18901.98 49
18903.28 31
18904.58 41
18905.88 34
18907.18 26
18908.48 42
18909.78 43
18911.08 53
18912.38 45
18913.68 49
18914.98 51
18916.28 44
18917.58 46
18918.88 54
18920.18 41
18921.48 61
18922.78 60
18924.08 34
18925.38 57
18926.68 44
18927.98 48
18929.28 45
18930.58 35
18931.88 51
18933.18 48
18934.48 41
18935.78 46
18937.08 47
18938.38 39
18939.68 49
18940.98 51
18942.28 37
18943.58 32
18944.88 55
18946.18 45
18947.48 42
18948.78 51
18950.08 47
18951.39 37
18952.69 34
18953.99 36
18955.29 38
18956.59 32
18957.89 49
18959.19 35
18960.49 42
18961.79 42
18963.09 48
18964.40 46
18965.70 27
18967.00 38
18968.30 44
18969.60 44
18970.90 37
18972.21 39
18973.51 43
18974.81 28
18976.11 32
18977.41 36
18978.71 41
18980.02 40
18981.32 40
18982.62 41
18983.92 45
18985.22 55
18986.53 40
18987.83 34
18989.13 34
18990.43 38
18991.73 35
18993.04 57
18994.34 59
18995.64 39
18996.94 40
18998.25 56
18999.55 47
19000.85 24
19002.15 31
19003.46 47
19004.76 44
19006.06 43
19007.36 35
19008.67 33
19009.97 43
19011.27 37
19012.58 31
19013.88 34
19015.18 28
19016.49 44
19017.79 40
19019.09 37
19020.40 42
19021.70 37
19023.00 27
19024.31 30
19025.61 43
19026.91 34
19028.22 47
19029.52 23
19030.82 25
19032.13 31
19033.43 30
19034.73 46
19036.04 36
19037.34 27
19038.65 45
19039.95 41
19041.25 37
19042.56 27
19043.86 38
19045.17 33
19046.47 31
19047.77 37
19049.08 49
19050.38 35
19051.69 43
19052.99 41
19054.30 37
19055.60 37
19056.90 49
19058.21 45
19059.51 32
19060.82 42
19062.12 58
19063.43 36
19064.73 40
19066.04 48
19067.34 42
19068.65 36
19069.95 46
19071.26 42
19072.56 48
19073.87 51
19075.17 31
19076.48 29
19077.78 41
19079.09 48
19080.39 68
19081.70 53
19083.00 51
19084.31 43
19085.61 57
19086.92 40
19088.23 42
19089.53 33
19090.84 40
19092.14 57
19093.45 39
19094.75 40
19096.06 38
19097.37 40
19098.67 41
19099.98 42
19101.28 43
19102.59 30
19103.90 40
19105.20 62
19106.51 43
19107.81 34
19109.12 35
19110.43 35
19111.73 32
19113.04 36
19114.35 30
19115.65 38
19116.96 41
19118.27 35
19119.57 29
19120.88 41
19122.19 49
19123.49 53
19124.80 34
19126.11 32
19127.41 41
19128.72 43
19130.03 49
19131.33 37
19132.64 32
19133.95 43
19135.26 53
19136.56 62
19137.87 51
19139.18 43
19140.49 33
19141.79 53
19143.10 61
19144.41 57
19145.71 59
19147.02 39
19148.33 45
19149.64 49
19150.95 26
19152.25 47
19153.56 36
19154.87 47
19156.18 45
19157.48 43
19158.79 39
19160.10 54
19161.41 56
19162.72 69
19164.03 54
19165.33 49
19166.64 48
19167.95 54
19169.26 51
19170.57 60
19171.88 48
19173.18 29
19174.49 39
19175.80 30
19177.11 52
19178.42 48
19179.73 69
19181.04 72
19182.34 48
19183.65 39
19184.96 53
19186.27 53
19187.58 59
19188.89 54
19190.20 51
19191.51 34
19192.82 30
19194.13 52
19195.43 32
19196.74 41
19198.05 52
19199.36 52
19200.67 64
19201.98 56
19203.29 47
19204.60 52
19205.91 37
19207.22 37
19208.53 38
19209.84 49
19211.15 55
19212.46 41
19213.77 42
19215.08 38
19216.39 56
19217.70 80
19219.01 58
19220.32 62
19221.63 55
19222.94 49
19224.25 42
19225.56 46
19226.87 37
19228.18 42
19229.49 51
19230.80 54
19232.11 34
19233.42 39
19234.73 62
19236.04 50
19237.35 39
19238.67 36
19239.98 36
19241.29 45
19242.60 39
19243.91 46
19245.22 33
19246.53 36
19247.84 33
19249.15 47
19250.46 37
19251.77 42
19253.09 37
19254.40 30
19255.71 36
19257.02 47
19258.33 22
19259.64 36
19260.95 42
19262.27 31
19263.58 33
19264.89 34
19266.20 44
19267.51 34
19268.82 29
19270.14 45
19271.45 49
19272.76 39
19274.07 24
19275.38 48
19276.70 28
19278.01 25
19279.32 42
19280.63 39
19281.94 24
19283.26 41
19284.57 37
19285.88 33
19287.19 41
19288.51 39
19289.82 37
19291.13 41
19292.44 37
19293.76 41
19295.07 44
19296.38 22
19297.69 30
19299.01 37
19300.32 30
19301.63 40
19302.95 47
19304.26 32
19305.57 35
19306.88 29
19308.20 49
19309.51 67
19310.82 41
19312.14 56
19313.45 71
19314.76 25
19316.08 47
19317.39 57
19318.70 47
19320.02 45
19321.33 43
19322.64 29
19323.96 31
19325.27 28
19326.59 33
19327.90 34
19329.21 55
19330.53 36
19331.84 24
19333.15 40
19334.47 37
19335.78 47
19337.10 46
19338.41 48
19339.73 31
19341.04 35
19342.35 43
19343.67 44
19344.98 36
19346.30 37
19347.61 28
19348.93 37
19350.24 30
19351.55 40
19352.87 43
19354.18 48
19355.50 32
19356.81 41
19358.13 40
19359.44 37
19360.76 42
19362.07 39
19363.39 31
19364.70 48
19366.02 52
19367.33 30
19368.65 44
19369.96 43
19371.28 33
19372.59 34
19373.91 48
19375.22 56
19376.54 41
19377.86 41
19379.17 47
19380.49 38
19381.80 57
19383.12 29
19384.43 28
19385.75 37
19387.07 36
19388.38 28
19389.70 45
19391.01 33
19392.33 53
19393.65 38
19394.96 35
19396.28 40
19397.59 36
19398.91 40
19400.23 37
19401.54 35
19402.86 23
19404.17 40
19405.49 45
19406.81 50
19408.12 52
19409.44 42
19410.76 42
19412.07 44
19413.39 36
19414.71 35
19416.02 24
19417.34 33
19418.66 37
19419.97 48
19421.29 40
19422.61 36
19423.93 42
19425.24 49
19426.56 40
19427.88 41
19429.19 25
19430.51 47
19431.83 41
19433.15 27
19434.46 32
19435.78 37
19437.10 71
19438.42 62
19439.73 49
19441.05 38
19442.37 43
19443.69 58
19445.00 48
19446.32 34
19447.64 35
19448.96 45
19450.28 41
19451.59 41
19452.91 39
19454.23 26
19455.55 50
19456.87 41
19458.18 32
19459.50 37
19460.82 58
19462.14 75
19463.46 44
19464.78 37
19466.09 37
19467.41 42
19468.73 50
19470.05 59
19471.37 42
19472.69 63
19474.01 32
19475.33 35
19476.64 46
19477.96 46
19479.28 35
19480.60 49
19481.92 47
19483.24 35
19484.56 32
19485.88 60
19487.20 46
19488.52 53
19489.83 38
19491.15 44
19492.47 52
19493.79 38
19495.11 26
19496.43 44
19497.75 47
19499.07 47
19500.39 26
19501.71 22
19503.03 43
19504.35 36
19505.67 33
19506.99 46
19508.31 49
19509.63 36
19510.95 46
19512.27 57
19513.59 40
19514.91 39
19516.23 50
19517.55 48
19518.87 44
19520.19 32
19521.51 46
19522.83 48
19524.15 43
19525.47 49
19526.79 46
19528.11 47
19529.43 54
19530.75 36
19532.08 41
19533.40 52
19534.72 49
19536.04 36
19537.36 41
19538.68 56
19540.00 52
19541.32 59
19542.64 67
19543.96 50
19545.29 39
19546.61 48
19547.93 48
19549.25 48
19550.57 49
19551.89 44
19553.21 40
19554.53 51
19555.86 37
19557.18 46
19558.50 43
19559.82 48
19561.14 50
19562.46 54
19563.79 32
19565.11 31
19566.43 41
19567.75 32
19569.07 31
19570.40 50
19571.72 38
19573.04 33
19574.36 29
19575.68 52
19577.01 35
19578.33 46
19579.65 40
19580.97 43
19582.30 33
19583.62 26
19584.94 38
19586.26 51
19587.59 52
19588.91 41
19590.23 44
19591.55 43
19592.88 30
19594.20 25
19595.52 36
19596.85 48
19598.17 42
19599.49 42
19600.81 40
19602.14 33
19603.46 52
19604.78 35
19606.11 60
19607.43 37
19608.75 46
19610.08 43
19611.40 50
19612.72 40
19614.05 41
19615.37 45
19616.69 25
19618.02 46
19619.34 51
19620.67 48
19621.99 54
19623.31 53
19624.64 48
19625.96 33
19627.29 47
19628.61 42
19629.93 64
19631.26 44
19632.58 42
19633.91 50
19635.23 42
19636.55 35
19637.88 31
19639.20 52
19640.53 51
19641.85 43
19643.18 41
19644.50 41
19645.82 45
19647.15 38
19648.47 44
19649.80 28
19651.12 33
19652.45 26
19653.77 43
19655.10 24
19656.42 40
19657.75 40
19659.07 55
19660.40 40
19661.72 37
19663.05 34
19664.37 38
19665.70 58
19667.02 49
19668.35 31
19669.67 35
19671.00 63
19672.33 47
19673.65 61
19674.98 42
19676.30 45
19677.63 58
19678.95 50
19680.28 48
19681.61 35
19682.93 42
19684.26 34
19685.58 27
19686.91 42
19688.23 31
19689.56 38
19690.89 51
19692.21 50
19693.54 39
19694.87 54
19696.19 41
19697.52 38
19698.84 46
19700.17 37
19701.50 45
19702.82 37
19704.15 46
19705.48 26
19706.80 33
19708.13 46
19709.46 49
19710.78 33
19712.11 52
19713.44 40
19714.76 50
19716.09 40
19717.42 28
19718.75 36
19720.07 41
19721.40 40
19722.73 46
19724.05 27
19725.38 34
19726.71 37
19728.04 54
19729.36 49
19730.69 40
19732.02 42
19733.35 35
19734.67 35
19736.00 41
19737.33 29
19738.66 60
19739.98 41
19741.31 35
19742.64 13
19743.97 35
19745.30 34
19746.62 33
19747.95 43
19749.28 36
19750.61 39
19751.94 45
19753.26 31
19754.59 46
19755.92 34
19757.25 45
19758.58 48
19759.91 51
19761.23 33
19762.56 33
19763.89 39
19765.22 43
19766.55 42
19767.88 23
19769.21 38
19770.53 49
19771.86 52
19773.19 45
19774.52 35
19775.85 29
19777.18 32
19778.51 32
19779.84 46
19781.17 35
19782.50 33
19783.83 41
19785.15 36
19786.48 36
19787.81 53
19789.14 32
19790.47 38
19791.80 45
19793.13 42
19794.46 33
19795.79 43
19797.12 48
19798.45 44
19799.78 43
19801.11 38
19802.44 51
19803.77 34
19805.10 35
19806.43 33
19807.76 38
19809.09 57
19810.42 64
19811.75 36
19813.08 40
19814.41 62
19815.74 40
19817.07 43
19818.40 41
19819.73 43
19821.06 34
19822.39 52
19823.72 51
19825.05 50
19826.38 51
19827.71 51
19829.05 50
19830.38 31
19831.71 37
19833.04 42
19834.37 26
19835.70 40
19837.03 39
19838.36 33
19839.69 28
19841.02 32
19842.36 53
19843.69 51
19845.02 33
19846.35 30
19847.68 21
19849.01 27
19850.34 50
19851.68 32
19853.01 42
19854.34 42
19855.67 41
19857.00 50
19858.33 38
19859.67 34
19861.00 55
19862.33 46
19863.66 35
19864.99 40
19866.32 36
19867.66 39
19868.99 29
19870.32 49
19871.65 36
19872.99 47
19874.32 47
19875.65 37
19876.98 41
19878.32 32
19879.65 35
19880.98 44
19882.31 30
19883.65 33
19884.98 26
19886.31 35
19887.64 42
19888.98 35
19890.31 20
19891.64 48
19892.97 41
19894.31 54
19895.64 35
19896.97 35
19898.31 35
19899.64 45
19900.97 22
19902.31 36
19903.64 48
19904.97 43
19906.31 38
19907.64 38
19908.97 36
19910.31 35
19911.64 32
19912.97 35
19914.31 34
19915.64 39
19916.97 37
19918.31 52
19919.64 46
19920.98 43
19922.31 36
19923.64 49
19924.98 40
19926.31 29
19927.65 39
19928.98 40
19930.31 42
19931.65 47
19932.98 30
19934.32 42
19935.65 39
19936.99 46
19938.32 50
19939.65 57
19940.99 48
19942.32 40
19943.66 41
19944.99 35
19946.33 43
19947.66 42
19949.00 58
19950.33 42
19951.67 50
19953.00 44
19954.34 41
19955.67 47
19957.01 35
19958.34 41
19959.68 42
19961.01 44
19962.35 48
19963.68 32
19965.02 33
19966.35 40
19967.69 32
19969.02 43
19970.36 34
19971.70 40
19973.03 44
19974.37 54
19975.70 31
19977.04 46
19978.37 35
19979.71 32
19981.05 30
19982.38 36
19983.72 45
19985.05 44
19986.39 49
19987.73 32
19989.06 39
19990.40 37
19991.73 41
19993.07 39
19994.41 34
19995.74 38
19997.08 38
19998.42 37
19999.75 35
20001.09 44
20002.43 52
20003.76 36
20005.10 36
20006.44 41
20007.77 25
20009.11 34
20010.45 38
20011.78 40
20013.12 75
20014.46 57
20015.79 41
20017.13 45
20018.47 30
20019.81 46
20021.14 48
20022.48 44
20023.82 42
20025.15 36
20026.49 56
20027.83 30
20029.17 35
20030.50 45
20031.84 35
20033.18 43
20034.52 51
20035.85 48
20037.19 80
20038.53 34
20039.87 26
20041.21 28
20042.54 26
20043.88 36
20045.22 46
20046.56 39
20047.90 33
20049.23 30
20050.57 31
20051.91 56
20053.25 57
20054.59 37
20055.93 28
20057.26 38
20058.60 46
20059.94 34
20061.28 32
20062.62 40
20063.96 39
20065.30 42
20066.63 41
20067.97 29
20069.31 30
20070.65 52
20071.99 39
20073.33 38
20074.67 57
20076.01 49
20077.35 42
20078.68 40
20080.02 33
20081.36 39
20082.70 46
20084.04 53
20085.38 55
20086.72 49
20088.06 33
20089.40 30
20090.74 34
20092.08 62
20093.42 42
20094.76 42
20096.10 48
20097.44 50
20098.78 48
20100.12 56
20101.46 43
20102.80 45
20104.14 40
20105.48 51
20106.82 34
20108.16 34
20109.50 45
20110.84 43
20112.18 31
20113.52 39
20114.86 43
20116.20 43
20117.54 44
20118.88 40
20120.22 45
20121.56 45
20122.90 44
20124.24 40
20125.58 58
20126.92 34
20128.26 50
20129.61 39
20130.95 36
20132.29 25
20133.63 35
20134.97 33
20136.31 37
20137.65 36
20138.99 34
20140.33 33
20141.67 31
20143.02 47
