# Supplementary material for: MALDI-TOF MS typing enables the classification of brewing yeasts of the genus Saccharomyces to major beer styles
Source: PLoS One. 2017 Aug 9;12(8):e0181694. doi: 10.1371/journal.pone.0181694 (PMC5549903; doi:10.1371/journal.pone.0181694)
Supplement: S7 File — The directory includes 90 raw files and was zipped to “.zip”; the folder has three strains with 30 spectra per strain; S1 Text explains the raw files with an example and Table 1 represents the yeast strains used within the experiment. (ZIP) [file pone.0181694.s010.zip]

Archive with 91 entries (90 files):
- 19-21/
- 19-21/30279-120-Lag-Lag-Lag-YPG-18h-E-E_2016-09-20_2_0_B10_1.dat
- 19-21/30280-128-Lag-Lag-Lag-YPG-18h-E-E_2016-09-21_3_0_C3_1.dat
- 19-21/30278-69-Lag-Lag-Lag-YPG-18h-E-E_2016-09-21_4_0_B4_1.dat
- 19-21/30279-120-Lag-Lag-Lag-YPG-18h-E-E_2016-09-21_3_0_B8_1.dat
- 19-21/30278-69-Lag-Lag-Lag-YPG-18h-E-E_2016-09-21_4_0_B5_1.dat
- 19-21/30280-128-Lag-Lag-Lag-YPG-18h-E-E_2016-09-22_6_0_C4_1.dat
- 19-21/30279-120-Lag-Lag-Lag-YPG-18h-E-E_2016-09-23_7_0_B7_1.dat
- 19-21/30279-120-Lag-Lag-Lag-YPG-18h-E-E_2016-09-27_9_0_B9_1.dat
- 19-21/30278-69-Lag-Lag-Lag-YPG-18h-E-E_2016-09-23_8_0_B6_1.dat
- 19-21/30278-69-Lag-Lag-Lag-YPG-18h-E-E_2016-09-27_10_0_B6_1.dat
- 19-21/30280-128-Lag-Lag-Lag-YPG-18h-E-E_2016-09-20_2_0_C6_1.dat
- 19-21/30280-128-Lag-Lag-Lag-YPG-18h-E-E_2016-09-20_1_0_C1_1.dat
- 19-21/30279-120-Lag-Lag-Lag-YPG-18h-E-E_2016-09-21_4_0_B10_1.dat
- 19-21/30278-69-Lag-Lag-Lag-YPG-18h-E-E_2016-09-20_1_0_B2_1.dat
- 19-21/30278-69-Lag-Lag-Lag-YPG-18h-E-E_2016-09-27_10_0_B5_1.dat
- 19-21/30278-69-Lag-Lag-Lag-YPG-18h-E-E_2016-10-03_5_0_H2_1.dat
- 19-21/30278-69-Lag-Lag-Lag-YPG-18h-E-E_2016-09-27_9_0_B1_1.dat
- 19-21/30280-128-Lag-Lag-Lag-YPG-18h-E-E_2016-09-23_7_0_C3_1.dat
- 19-21/30280-128-Lag-Lag-Lag-YPG-18h-E-E_2016-09-27_10_0_C5_1.dat
- 19-21/30279-120-Lag-Lag-Lag-YPG-18h-E-E_2016-09-23_8_0_B10_1.dat
- 19-21/30279-120-Lag-Lag-Lag-YPG-18h-E-E_2016-09-21_4_0_B12_1.dat
- 19-21/30279-120-Lag-Lag-Lag-YPG-18h-E-E_2016-09-21_3_0_B7_1.dat
- 19-21/30280-128-Lag-Lag-Lag-YPG-18h-E-E_2016-09-27_9_0_C2_1.dat
- 19-21/30280-128-Lag-Lag-Lag-YPG-18h-E-E_2016-09-22_6_0_C5_1.dat
- 19-21/30280-128-Lag-Lag-Lag-YPG-18h-E-E_2016-09-27_10_0_C4_1.dat
- 19-21/30279-120-Lag-Lag-Lag-YPG-18h-E-E_2016-09-22_6_0_B10_1.dat
- 19-21/30279-120-Lag-Lag-Lag-YPG-18h-E-E_2016-09-20_1_0_B9_1.dat
- 19-21/30279-120-Lag-Lag-Lag-YPG-18h-E-E_2016-09-27_10_0_B12_1.dat
- 19-21/30280-128-Lag-Lag-Lag-YPG-18h-E-E_2016-09-22_5_0_C3_1.dat
- 19-21/30278-69-Lag-Lag-Lag-YPG-18h-E-E_2016-09-22_6_0_B6_1.dat
- 19-21/30278-69-Lag-Lag-Lag-YPG-18h-E-E_2016-09-27_10_0_B4_1.dat
- 19-21/30280-128-Lag-Lag-Lag-YPG-18h-E-E_2016-09-22_6_0_C6_1.dat
- 19-21/30279-120-Lag-Lag-Lag-YPG-18h-E-E_2016-09-22_5_0_B9_1.dat
- 19-21/30279-120-Lag-Lag-Lag-YPG-18h-E-E_2016-09-23_7_0_B9_1.dat
- 19-21/30280-128-Lag-Lag-Lag-YPG-18h-E-E_2016-09-27_9_0_C1_1.dat
- 19-21/30280-128-Lag-Lag-Lag-YPG-18h-E-E_2016-09-21_4_0_C4_1.dat
- 19-21/30280-128-Lag-Lag-Lag-YPG-18h-E-E_2016-09-22_5_0_C1_1.dat
- 19-21/30278-69-Lag-Lag-Lag-YPG-18h-E-E_2016-09-21_3_0_B2_1.dat
- 19-21/30280-128-Lag-Lag-Lag-YPG-18h-E-E_2016-09-20_2_0_C4_1.dat
- 19-21/30279-120-Lag-Lag-Lag-YPG-18h-E-E_2016-09-23_8_0_B12_1.dat
- 19-21/30278-69-Lag-Lag-Lag-YPG-18h-E-E_2016-09-27_9_0_B2_1.dat
- 19-21/30278-69-Lag-Lag-Lag-YPG-18h-E-E_2016-09-21_3_0_B1_1.dat
- 19-21/30279-120-Lag-Lag-Lag-YPG-18h-E-E_2016-09-23_8_0_B11_1.dat
- 19-21/30280-128-Lag-Lag-Lag-YPG-18h-E-E_2016-09-23_8_0_C4_1.dat
- 19-21/30279-120-Lag-Lag-Lag-YPG-18h-E-E_2016-09-20_1_0_B7_1.dat
- 19-21/30278-69-Lag-Lag-Lag-YPG-18h-E-E_2016-09-20_2_0_B4_1.dat
- 19-21/30278-69-Lag-Lag-Lag-YPG-18h-E-E_2016-09-23_7_0_B1_1.dat
- 19-21/30279-120-Lag-Lag-Lag-YPG-18h-E-E_2016-09-22_6_0_B11_1.dat
- 19-21/30280-128-Lag-Lag-Lag-YPG-18h-E-E_2016-09-21_4_0_C6_1.dat
- 19-21/30278-69-Lag-Lag-Lag-YPG-18h-E-E_2016-09-23_8_0_B4_1.dat
- 19-21/30278-69-Lag-Lag-Lag-YPG-18h-E-E_2016-09-20_1_0_B1_1.dat
- 19-21/30280-128-Lag-Lag-Lag-YPG-18h-E-E_2016-09-21_3_0_C1_1.dat
- 19-21/30280-128-Lag-Lag-Lag-YPG-18h-E-E_2016-09-20_2_0_C5_1.dat
- 19-21/30278-69-Lag-Lag-Lag-YPG-18h-E-E_2016-09-20_1_0_B3_1.dat
- 19-21/30278-69-Lag-Lag-Lag-YPG-18h-E-E_2016-09-20_2_0_B6_1.dat
- 19-21/30280-128-Lag-Lag-Lag-YPG-18h-E-E_2016-09-21_4_0_C5_1.dat
- 19-21/30279-120-Lag-Lag-Lag-YPG-18h-E-E_2016-09-20_2_0_B11_1.dat
- 19-21/30279-120-Lag-Lag-Lag-YPG-18h-E-E_2016-09-22_5_0_B7_1.dat
- 19-21/30279-120-Lag-Lag-Lag-YPG-18h-E-E_2016-09-20_1_0_B8_1.dat
- 19-21/30279-120-Lag-Lag-Lag-YPG-18h-E-E_2016-09-27_9_0_B8_1.dat
- 19-21/30279-120-Lag-Lag-Lag-YPG-18h-E-E_2016-09-23_7_0_B8_1.dat
- 19-21/30280-128-Lag-Lag-Lag-YPG-18h-E-E_2016-09-20_1_0_C2_1.dat
- 19-21/30279-120-Lag-Lag-Lag-YPG-18h-E-E_2016-09-22_6_0_B12_1.dat
- 19-21/30278-69-Lag-Lag-Lag-YPG-18h-E-E_2016-10-03_5_0_H1_1.dat
- 19-21/30280-128-Lag-Lag-Lag-YPG-18h-E-E_2016-09-21_3_0_C2_1.dat
- 19-21/30279-120-Lag-Lag-Lag-YPG-18h-E-E_2016-09-20_2_0_B12_1.dat
- 19-21/30280-128-Lag-Lag-Lag-YPG-18h-E-E_2016-09-22_5_0_C2_1.dat
- 19-21/30278-69-Lag-Lag-Lag-YPG-18h-E-E_2016-09-21_3_0_B3_1.dat
- 19-21/30280-128-Lag-Lag-Lag-YPG-18h-E-E_2016-09-23_8_0_C5_1.dat
- 19-21/30279-120-Lag-Lag-Lag-YPG-18h-E-E_2016-09-21_3_0_B9_1.dat
- 19-21/30278-69-Lag-Lag-Lag-YPG-18h-E-E_2016-09-23_7_0_B3_1.dat
- 19-21/30278-69-Lag-Lag-Lag-YPG-18h-E-E_2016-09-23_7_0_B2_1.dat
- 19-21/30279-120-Lag-Lag-Lag-YPG-18h-E-E_2016-09-27_10_0_B10_1.dat
- 19-21/30279-120-Lag-Lag-Lag-YPG-18h-E-E_2016-09-27_9_0_B7_1.dat
- 19-21/30278-69-Lag-Lag-Lag-YPG-18h-E-E_2016-09-21_4_0_B6_1.dat
- 19-21/30278-69-Lag-Lag-Lag-YPG-18h-E-E_2016-09-23_8_0_B5_1.dat
- 19-21/30280-128-Lag-Lag-Lag-YPG-18h-E-E_2016-09-23_7_0_C1_1.dat
- 19-21/30279-120-Lag-Lag-Lag-YPG-18h-E-E_2016-09-22_5_0_B8_1.dat
- 19-21/30280-128-Lag-Lag-Lag-YPG-18h-E-E_2016-09-23_8_0_C6_1.dat
- 19-21/30278-69-Lag-Lag-Lag-YPG-18h-E-E_2016-09-20_2_0_B5_1.dat
- 19-21/30278-69-Lag-Lag-Lag-YPG-18h-E-E_2016-10-03_5_0_H3_1.dat
- 19-21/30280-128-Lag-Lag-Lag-YPG-18h-E-E_2016-09-27_10_0_C6_1.dat
- 19-21/30278-69-Lag-Lag-Lag-YPG-18h-E-E_2016-09-22_6_0_B4_1.dat
- 19-21/30280-128-Lag-Lag-Lag-YPG-18h-E-E_2016-09-20_1_0_C3_1.dat
- 19-21/30279-120-Lag-Lag-Lag-YPG-18h-E-E_2016-09-21_4_0_B11_1.dat
- 19-21/30280-128-Lag-Lag-Lag-YPG-18h-E-E_2016-09-23_7_0_C2_1.dat
- 19-21/30279-120-Lag-Lag-Lag-YPG-18h-E-E_2016-09-27_10_0_B11_1.dat
- 19-21/30278-69-Lag-Lag-Lag-YPG-18h-E-E_2016-09-22_6_0_B5_1.dat
- 19-21/30280-128-Lag-Lag-Lag-YPG-18h-E-E_2016-09-27_9_0_C3_1.dat
- 19-21/30278-69-Lag-Lag-Lag-YPG-18h-E-E_2016-09-27_9_0_B3_1.dat
