# Supplementary material for: MALDI-TOF MS typing enables the classification of brewing yeasts of the genus Saccharomyces to major beer styles
Source: PLoS One. 2017 Aug 9;12(8):e0181694. doi: 10.1371/journal.pone.0181694 (PMC5549903; doi:10.1371/journal.pone.0181694)
Supplement: S7 File — The directory includes 90 raw files and was zipped to “.zip”; the folder has three strains with 30 spectra per strain; S1 Text explains the raw files with an example and Table 1 represents the yeast strains used within the experiment. (ZIP) [file pone.0181694.s010.zip › 19-21/30279-120-Lag-Lag-Lag-YPG-18h-E-E_2016-09-20_2_0_B10_1.dat]

1999.90 1812
2000.32 1892
2000.75 1928
2001.17 1966
2001.59 1874
2002.01 1744
2002.43 1775
2002.86 1808
2003.28 1787
2003.70 1642
2004.12 1519
2004.54 1546
2004.97 1571
2005.39 1613
2005.81 1563
2006.23 1474
2006.66 1548
2007.08 1615
2007.50 1609
2007.92 1694
2008.35 1560
2008.77 1564
2009.19 1672
2009.61 1707
2010.04 1613
2010.46 1617
2010.88 1682
2011.31 1632
2011.73 1570
2012.15 1545
2012.57 1555
2013.00 1541
2013.42 1556
2013.84 1560
2014.27 1445
2014.69 1531
2015.11 1552
2015.54 1543
2015.96 1562
2016.38 1561
2016.81 1570
2017.23 1496
2017.65 1504
2018.08 1579
2018.50 1625
2018.93 1645
2019.35 1616
2019.77 1609
2020.20 1602
2020.62 1595
2021.04 1652
2021.47 1669
2021.89 1640
2022.32 1645
2022.74 1690
2023.17 1712
2023.59 1633
2024.01 1667
2024.44 1643
2024.86 1595
2025.29 1582
2025.71 1613
2026.14 1623
2026.56 1560
2026.98 1573
2027.41 1535
2027.83 1525
2028.26 1507
2028.68 1481
2029.11 1546
2029.53 1501
2029.96 1561
2030.38 1497
2030.81 1457
2031.23 1440
2031.66 1469
2032.08 1535
2032.51 1546
2032.93 1530
2033.36 1476
2033.78 1496
2034.21 1565
2034.63 1549
2035.06 1528
2035.49 1553
2035.91 1551
2036.34 1544
2036.76 1540
2037.19 1490
2037.61 1551
2038.04 1561
2038.47 1596
2038.89 1615
2039.32 1627
2039.74 1581
2040.17 1638
2040.59 1570
2041.02 1488
2041.45 1584
2041.87 1551
2042.30 1598
2042.73 1656
2043.15 1651
2043.58 1677
2044.00 1677
2044.43 1660
2044.86 1620
2045.28 1593
2045.71 1642
2046.14 1649
2046.56 1654
2046.99 1663
2047.42 1652
2047.84 1643
2048.27 1622
2048.70 1667
2049.12 1706
2049.55 1701
2049.98 1671
2050.40 1633
2050.83 1671
2051.26 1609
2051.69 1581
2052.11 1604
2052.54 1610
2052.97 1548
2053.40 1655
2053.82 1670
2054.25 1586
2054.68 1636
2055.10 1673
2055.53 1678
2055.96 1669
2056.39 1858
2056.82 1903
2057.24 2019
2057.67 1969
2058.10 2024
2058.53 2106
2058.95 2040
2059.38 1864
2059.81 1910
2060.24 1868
2060.67 1779
2061.09 1794
2061.52 1803
2061.95 1741
2062.38 1770
2062.81 1747
2063.24 1706
2063.66 1793
2064.09 1852
2064.52 1943
2064.95 2097
2065.38 2308
2065.81 2437
2066.24 2527
2066.66 2545
2067.09 2493
2067.52 2372
2067.95 2147
2068.38 2067
2068.81 1938
2069.24 1818
2069.67 1683
2070.10 1686
2070.52 1677
2070.95 1680
2071.38 1679
2071.81 1610
2072.24 1582
2072.67 1635
2073.10 1570
2073.53 1687
2073.96 1740
2074.39 1708
2074.82 1720
2075.25 1703
2075.68 1690
2076.11 1745
2076.54 1722
2076.97 1657
2077.40 1685
2077.83 1681
2078.26 1686
2078.69 1720
2079.12 1677
2079.55 1639
2079.98 1682
2080.41 1684
2080.84 1708
2081.27 1707
2081.70 1604
2082.13 1625
2082.56 1601
2082.99 1579
2083.42 1599
2083.85 1546
2084.28 1623
2084.71 1664
2085.14 1664
2085.57 1644
2086.00 1633
2086.43 1679
2086.86 1605
2087.29 1643
2087.73 1570
2088.16 1620
2088.59 1596
2089.02 1567
2089.45 1598
2089.88 1609
2090.31 1546
2090.74 1555
2091.17 1551
2091.61 1537
2092.04 1553
2092.47 1520
2092.90 1554
2093.33 1540
2093.76 1510
2094.19 1561
2094.63 1537
2095.06 1552
2095.49 1529
2095.92 1505
2096.35 1604
2096.78 1538
2097.22 1610
2097.65 1623
2098.08 1596
2098.51 1517
2098.94 1507
2099.38 1567
2099.81 1555
2100.24 1504
2100.67 1507
2101.11 1543
2101.54 1573
2101.97 1603
2102.40 1603
2102.83 1519
2103.27 1524
2103.70 1535
2104.13 1528
2104.56 1596
2105.00 1535
2105.43 1565
2105.86 1582
2106.30 1587
2106.73 1592
2107.16 1619
2107.59 1590
2108.03 1630
2108.46 1594
2108.89 1559
2109.33 1547
2109.76 1558
2110.19 1583
2110.63 1560
2111.06 1493
2111.49 1528
2111.93 1555
2112.36 1584
2112.79 1595
2113.23 1577
2113.66 1632
2114.09 1671
2114.53 1534
2114.96 1520
2115.40 1512
2115.83 1386
2116.26 1391
2116.70 1476
2117.13 1520
2117.56 1448
2118.00 1435
2118.43 1436
2118.87 1430
2119.30 1460
2119.73 1411
2120.17 1457
2120.60 1557
2121.04 1574
2121.47 1592
2121.91 1559
2122.34 1565
2122.78 1574
2123.21 1591
2123.64 1596
2124.08 1591
2124.51 1662
2124.95 1568
2125.38 1526
2125.82 1488
2126.25 1468
2126.69 1490
2127.12 1526
2127.56 1455
2127.99 1560
2128.43 1625
2128.86 1620
2129.30 1629
2129.73 1669
2130.17 1612
2130.60 1707
2131.04 1743
2131.47 1808
2131.91 1785
2132.35 1760
2132.78 1701
2133.22 1649
2133.65 1628
2134.09 1552
2134.52 1592
2134.96 1641
2135.40 1627
2135.83 1601
2136.27 1530
2136.70 1532
2137.14 1576
2137.57 1577
2138.01 1589
2138.45 1558
2138.88 1499
2139.32 1528
2139.76 1499
2140.19 1557
2140.63 1514
2141.06 1521
2141.50 1483
2141.94 1514
2142.37 1516
2142.81 1485
2143.25 1463
2143.68 1467
2144.12 1462
2144.56 1509
2144.99 1541
2145.43 1488
2145.87 1554
2146.30 1560
2146.74 1554
2147.18 1584
2147.62 1569
2148.05 1594
2148.49 1631
2148.93 1615
2149.36 1720
2149.80 1824
2150.24 1819
2150.68 1940
2151.11 1859
2151.55 1840
2151.99 1829
2152.43 1787
2152.86 1794
2153.30 1741
2153.74 1761
2154.18 1763
2154.61 1635
2155.05 1678
2155.49 1650
2155.93 1655
2156.37 1632
2156.80 1503
2157.24 1583
2157.68 1633
2158.12 1613
2158.56 1680
2158.99 1717
2159.43 1658
2159.87 1640
2160.31 1654
2160.75 1652
2161.19 1671
2161.62 1616
2162.06 1688
2162.50 1699
2162.94 1723
2163.38 1779
2163.82 1829
2164.26 1804
2164.69 1855
2165.13 1936
2165.57 2094
2166.01 2124
2166.45 2074
2166.89 2099
2167.33 1983
2167.77 2010
2168.21 2027
2168.65 1945
2169.08 1847
2169.52 1856
2169.96 1906
2170.40 1911
2170.84 1921
2171.28 1883
2171.72 1881
2172.16 1899
2172.60 2009
2173.04 2030
2173.48 1977
2173.92 2001
2174.36 2084
2174.80 2053
2175.24 2089
2175.68 2176
2176.12 2247
2176.56 2203
2177.00 2089
2177.44 2057
2177.88 2017
2178.32 2014
2178.76 1882
2179.20 1876
2179.64 1801
2180.08 1751
2180.52 1795
2180.96 1741
2181.40 1640
2181.84 1736
2182.28 1724
2182.72 1703
2183.16 1652
2183.60 1563
2184.04 1652
2184.48 1627
2184.93 1581
2185.37 1577
2185.81 1595
2186.25 1581
2186.69 1629
2187.13 1571
2187.57 1577
2188.01 1674
2188.45 1786
2188.89 1776
2189.34 1702
2189.78 1787
2190.22 1819
2190.66 1726
2191.10 1711
2191.54 1639
2191.98 1683
2192.43 1745
2192.87 1747
2193.31 1778
2193.75 1884
2194.19 1865
2194.63 1904
2195.08 1957
2195.52 2022
2195.96 2008
2196.40 1976
2196.84 1880
2197.29 1903
2197.73 1749
2198.17 1655
2198.61 1754
2199.06 1731
2199.50 1734
2199.94 1691
2200.38 1656
2200.82 1685
2201.27 1604
2201.71 1650
2202.15 1656
2202.59 1698
2203.04 1696
2203.48 1735
2203.92 1757
2204.37 1761
2204.81 1708
2205.25 1680
2205.69 1722
2206.14 1778
2206.58 1727
2207.02 1757
2207.47 1731
2207.91 1762
2208.35 1785
2208.80 1858
2209.24 1868
2209.68 1799
2210.13 1904
2210.57 1869
2211.01 1851
2211.46 1811
2211.90 1793
2212.34 1794
2212.79 1821
2213.23 1781
2213.67 1687
2214.12 1711
2214.56 1739
2215.01 1789
2215.45 1726
2215.89 1702
2216.34 1657
2216.78 1664
2217.23 1640
2217.67 1610
2218.11 1605
2218.56 1660
2219.00 1603
2219.45 1613
2219.89 1655
2220.34 1633
2220.78 1632
2221.22 1709
2221.67 1685
2222.11 1687
2222.56 1800
2223.00 1810
2223.45 1750
2223.89 1709
2224.34 1751
2224.78 1746
2225.23 1761
2225.67 1785
2226.12 1783
2226.56 1816
2227.01 1821
2227.45 1761
2227.90 1726
2228.34 1716
2228.79 1738
2229.23 1739
2229.68 1764
2230.12 1798
2230.57 1770
2231.01 1754
2231.46 1758
2231.90 1743
2232.35 1793
2232.80 1761
2233.24 1739
2233.69 1754
2234.13 1711
2234.58 1684
2235.02 1742
2235.47 1719
2235.92 1709
2236.36 1644
2236.81 1629
2237.25 1645
2237.70 1595
2238.15 1599
2238.59 1599
2239.04 1594
2239.49 1626
2239.93 1609
2240.38 1571
2240.82 1585
2241.27 1606
2241.72 1582
2242.16 1511
2242.61 1459
2243.06 1461
2243.50 1564
2243.95 1546
2244.40 1465
2244.84 1510
2245.29 1560
2245.74 1557
2246.19 1551
2246.63 1535
2247.08 1514
2247.53 1570
2247.97 1558
2248.42 1607
2248.87 1512
2249.32 1540
2249.76 1632
2250.21 1596
2250.66 1550
2251.10 1526
2251.55 1525
2252.00 1538
2252.45 1524
2252.89 1450
2253.34 1484
2253.79 1486
2254.24 1586
2254.69 1600
2255.13 1463
2255.58 1452
2256.03 1474
2256.48 1570
2256.93 1562
2257.37 1478
2257.82 1519
2258.27 1627
2258.72 1572
2259.17 1523
2259.61 1521
2260.06 1440
2260.51 1524
2260.96 1561
2261.41 1557
2261.86 1572
2262.31 1504
2262.75 1609
2263.20 1656
2263.65 1677
2264.10 1609
2264.55 1598
2265.00 1672
2265.45 1564
2265.90 1574
2266.34 1619
2266.79 1607
2267.24 1585
2267.69 1695
2268.14 1675
2268.59 1698
2269.04 1701
2269.49 1690
2269.94 1692
2270.39 1771
2270.84 1838
2271.29 1834
2271.74 1874
2272.18 1862
2272.63 1843
2273.08 1771
2273.53 1859
2273.98 1887
2274.43 1850
2274.88 1934
2275.33 1970
2275.78 1976
2276.23 2023
2276.68 2125
2277.13 2150
2277.58 2087
2278.03 2027
2278.48 2040
2278.93 2020
2279.38 1926
2279.83 1867
2280.28 1822
2280.73 1773
2281.19 1752
2281.64 1680
2282.09 1701
2282.54 1644
2282.99 1686
2283.44 1621
2283.89 1544
2284.34 1603
2284.79 1641
2285.24 1630
2285.69 1600
2286.14 1547
2286.59 1595
2287.04 1650
2287.50 1629
2287.95 1701
2288.40 1728
2288.85 1795
2289.30 1884
2289.75 2005
2290.20 2124
2290.65 2145
2291.11 2256
2291.56 2252
2292.01 2180
2292.46 2221
2292.91 2259
2293.36 2202
2293.82 2141
2294.27 2061
2294.72 2054
2295.17 1990
2295.62 1922
2296.07 1921
2296.53 1785
2296.98 1717
2297.43 1749
2297.88 1721
2298.33 1692
2298.79 1682
2299.24 1610
2299.69 1603
2300.14 1631
2300.60 1579
2301.05 1631
2301.50 1623
2301.95 1509
2302.41 1570
2302.86 1567
2303.31 1506
2303.76 1530
2304.22 1466
2304.67 1509
2305.12 1528
2305.57 1567
2306.03 1543
2306.48 1509
2306.93 1548
2307.39 1552
2307.84 1621
2308.29 1611
2308.75 1710
2309.20 1693
2309.65 1699
2310.11 1788
2310.56 1816
2311.01 1711
2311.47 1807
2311.92 1776
2312.37 1690
2312.83 1691
2313.28 1785
2313.73 1799
2314.19 1839
2314.64 1869
2315.09 1773
2315.55 1711
2316.00 1741
2316.46 1779
2316.91 1780
2317.36 1737
2317.82 1714
2318.27 1740
2318.73 1775
2319.18 1790
2319.63 1774
2320.09 1837
2320.54 1759
2321.00 1814
2321.45 1836
2321.91 1764
2322.36 1815
2322.82 1780
2323.27 1937
2323.72 1975
2324.18 2116
2324.63 2365
2325.09 2734
2325.54 2927
2326.00 2879
2326.45 2923
2326.91 2873
2327.36 2798
2327.82 2609
2328.27 2392
2328.73 2204
2329.18 1995
2329.64 1912
2330.09 1860
2330.55 1871
2331.00 1814
2331.46 1710
2331.92 1600
2332.37 1715
2332.83 1771
2333.28 1707
2333.74 1736
2334.19 1716
2334.65 1786
2335.10 1743
2335.56 1658
2336.02 1742
2336.47 1716
2336.93 1617
2337.38 1631
2337.84 1677
2338.30 1757
2338.75 1620
2339.21 1679
2339.66 1654
2340.12 1638
2340.58 1671
2341.03 1582
2341.49 1590
2341.95 1616
2342.40 1588
2342.86 1573
2343.32 1636
2343.77 1581
2344.23 1539
2344.68 1540
2345.14 1544
2345.60 1623
2346.06 1588
2346.51 1613
2346.97 1689
2347.43 1655
2347.88 1665
2348.34 1766
2348.80 1732
2349.25 1634
2349.71 1682
2350.17 1688
2350.63 1679
2351.08 1673
2351.54 1621
2352.00 1718
2352.46 1595
2352.91 1570
2353.37 1636
2353.83 1631
2354.29 1579
2354.74 1554
2355.20 1551
2355.66 1532
2356.12 1517
2356.57 1571
2357.03 1548
2357.49 1595
2357.95 1596
2358.41 1528
2358.86 1577
2359.32 1644
2359.78 1576
2360.24 1579
2360.70 1575
2361.15 1597
2361.61 1585
2362.07 1604
2362.53 1580
2362.99 1572
2363.45 1588
2363.91 1603
2364.36 1639
2364.82 1581
2365.28 1619
2365.74 1646
2366.20 1623
2366.66 1623
2367.12 1649
2367.57 1719
2368.03 1683
2368.49 1670
2368.95 1722
2369.41 1625
2369.87 1557
2370.33 1597
2370.79 1651
2371.25 1614
2371.71 1613
2372.17 1674
2372.63 1670
2373.09 1758
2373.54 1688
2374.00 1780
2374.46 1871
2374.92 1841
2375.38 1705
2375.84 1728
2376.30 1803
2376.76 1871
2377.22 1785
2377.68 1799
2378.14 1731
2378.60 1673
2379.06 1698
2379.52 1654
2379.98 1648
2380.44 1670
2380.90 1715
2381.36 1661
2381.82 1615
2382.28 1628
2382.74 1669
2383.20 1640
2383.66 1669
2384.12 1606
2384.59 1609
2385.05 1584
2385.51 1591
2385.97 1604
2386.43 1699
2386.89 1626
2387.35 1603
2387.81 1631
2388.27 1627
2388.73 1649
2389.19 1632
2389.65 1615
2390.12 1639
2390.58 1640
2391.04 1647
2391.50 1643
2391.96 1669
2392.42 1709
2392.88 1716
2393.34 1712
2393.81 1643
2394.27 1612
2394.73 1671
2395.19 1599
2395.65 1556
2396.11 1579
2396.57 1597
2397.04 1583
2397.50 1566
2397.96 1555
2398.42 1572
2398.88 1609
2399.35 1625
2399.81 1572
2400.27 1657
2400.73 1616
2401.19 1555
2401.66 1522
2402.12 1514
2402.58 1511
2403.04 1487
2403.51 1515
2403.97 1507
2404.43 1535
2404.89 1580
2405.36 1581
2405.82 1576
2406.28 1566
2406.74 1528
2407.21 1552
2407.67 1504
2408.13 1511
2408.59 1487
2409.06 1537
2409.52 1535
2409.98 1550
2410.45 1491
2410.91 1478
2411.37 1533
2411.84 1499
2412.30 1553
2412.76 1493
2413.23 1547
2413.69 1554
2414.15 1663
2414.62 1539
2415.08 1563
2415.54 1629
2416.01 1628
2416.47 1570
2416.93 1584
2417.40 1597
2417.86 1581
2418.32 1626
2418.79 1601
2419.25 1678
2419.72 1659
2420.18 1667
2420.64 1645
2421.11 1586
2421.57 1580
2422.04 1583
2422.50 1541
2422.96 1514
2423.43 1611
2423.89 1611
2424.36 1629
2424.82 1651
2425.29 1704
2425.75 1672
2426.22 1583
2426.68 1635
2427.15 1604
2427.61 1594
2428.07 1526
2428.54 1474
2429.00 1471
2429.47 1487
2429.93 1498
2430.40 1480
2430.86 1505
2431.33 1516
2431.79 1503
2432.26 1522
2432.72 1508
2433.19 1468
2433.65 1530
2434.12 1588
2434.59 1567
2435.05 1493
2435.52 1531
2435.98 1567
2436.45 1608
2436.91 1548
2437.38 1477
2437.84 1479
2438.31 1577
2438.78 1614
2439.24 1577
2439.71 1600
2440.17 1658
2440.64 1722
2441.10 1599
2441.57 1665
2442.04 1733
2442.50 1743
2442.97 1637
2443.44 1623
2443.90 1598
2444.37 1526
2444.83 1611
2445.30 1635
2445.77 1604
2446.23 1517
2446.70 1541
2447.17 1562
2447.63 1544
2448.10 1523
2448.57 1498
2449.03 1518
2449.50 1461
2449.97 1465
2450.43 1548
2450.90 1445
2451.37 1456
2451.83 1546
2452.30 1592
2452.77 1507
2453.24 1535
2453.70 1557
2454.17 1574
2454.64 1561
2455.10 1483
2455.57 1555
2456.04 1468
2456.51 1468
2456.97 1495
2457.44 1503
2457.91 1496
2458.38 1460
2458.84 1531
2459.31 1534
2459.78 1507
2460.25 1506
2460.72 1552
2461.18 1478
2461.65 1432
2462.12 1533
2462.59 1548
2463.06 1471
2463.52 1498
2463.99 1475
2464.46 1493
2464.93 1572
2465.40 1485
2465.86 1474
2466.33 1532
2466.80 1511
2467.27 1489
2467.74 1510
2468.21 1499
2468.68 1486
2469.14 1505
2469.61 1507
2470.08 1492
2470.55 1453
2471.02 1517
2471.49 1487
2471.96 1452
2472.43 1452
2472.90 1420
2473.36 1426
2473.83 1458
2474.30 1455
2474.77 1493
2475.24 1502
2475.71 1502
2476.18 1548
2476.65 1544
2477.12 1539
2477.59 1506
2478.06 1536
2478.53 1520
2479.00 1499
2479.47 1469
2479.94 1479
2480.41 1470
2480.87 1457
2481.34 1499
2481.81 1503
2482.28 1470
2482.75 1490
2483.22 1428
2483.69 1474
2484.16 1407
2484.63 1441
2485.10 1529
2485.57 1488
2486.05 1468
2486.52 1468
2486.99 1626
2487.46 1650
2487.93 1650
2488.40 1726
2488.87 1683
2489.34 1652
2489.81 1670
2490.28 1590
2490.75 1556
2491.22 1600
2491.69 1594
2492.16 1592
2492.63 1524
2493.10 1595
2493.58 1530
2494.05 1621
2494.52 1569
2494.99 1585
2495.46 1618
2495.93 1522
2496.40 1574
2496.87 1584
2497.34 1544
2497.82 1619
2498.29 1612
2498.76 1502
2499.23 1478
2499.70 1510
2500.17 1512
2500.64 1495
2501.12 1515
2501.59 1440
2502.06 1410
2502.53 1461
2503.00 1486
2503.48 1461
2503.95 1504
2504.42 1487
2504.89 1460
2505.36 1488
2505.84 1511
2506.31 1510
2506.78 1515
2507.25 1532
2507.72 1606
2508.20 1644
2508.67 1630
2509.14 1569
2509.61 1614
2510.09 1661
2510.56 1650
2511.03 1786
2511.50 1940
2511.98 1997
2512.45 1995
2512.92 2073
2513.40 2110
2513.87 2141
2514.34 2085
2514.81 1959
2515.29 1974
2515.76 1904
2516.23 1770
2516.71 1832
2517.18 1747
2517.65 1679
2518.13 1685
2518.60 1676
2519.07 1771
2519.55 1758
2520.02 1787
2520.49 1765
2520.97 1724
2521.44 1696
2521.91 1641
2522.39 1722
2522.86 1800
2523.34 1700
2523.81 1642
2524.28 1668
2524.76 1587
2525.23 1524
2525.70 1600
2526.18 1637
2526.65 1718
2527.13 1680
2527.60 1686
2528.08 1729
2528.55 1685
2529.02 1742
2529.50 1699
2529.97 1684
2530.45 1713
2530.92 1662
2531.40 1657
2531.87 1715
2532.34 1747
2532.82 1834
2533.29 1828
2533.77 1662
2534.24 1750
2534.72 1719
2535.19 1738
2535.67 1690
2536.14 1704
2536.62 1740
2537.09 1781
2537.57 1704
2538.04 1668
2538.52 1685
2538.99 1711
2539.47 1725
2539.94 1772
2540.42 1775
2540.90 1817
2541.37 1818
2541.85 1817
2542.32 1806
2542.80 1751
2543.27 1675
2543.75 1729
2544.22 1665
2544.70 1659
2545.18 1654
2545.65 1754
2546.13 1801
2546.60 1820
2547.08 1853
2547.56 1968
2548.03 1939
2548.51 1951
2548.98 2011
2549.46 1942
2549.94 1994
2550.41 1991
2550.89 1956
2551.37 1919
2551.84 1979
2552.32 1908
2552.80 1852
2553.27 1755
2553.75 1793
2554.23 1707
2554.70 1675
2555.18 1634
2555.66 1615
2556.13 1620
2556.61 1646
2557.09 1626
2557.56 1636
2558.04 1632
2558.52 1594
2558.99 1551
2559.47 1533
2559.95 1561
2560.43 1513
2560.90 1491
2561.38 1500
2561.86 1527
2562.33 1576
2562.81 1647
2563.29 1543
2563.77 1482
2564.25 1520
2564.72 1506
2565.20 1494
2565.68 1504
2566.16 1494
2566.63 1440
2567.11 1443
2567.59 1408
2568.07 1487
2568.55 1434
2569.02 1464
2569.50 1485
2569.98 1537
2570.46 1532
2570.94 1501
2571.41 1502
2571.89 1563
2572.37 1439
2572.85 1333
2573.33 1474
2573.81 1490
2574.28 1488
2574.76 1525
2575.24 1528
2575.72 1495
2576.20 1609
2576.68 1608
2577.16 1533
2577.64 1573
2578.11 1524
2578.59 1569
2579.07 1588
2579.55 1481
2580.03 1437
2580.51 1473
2580.99 1526
2581.47 1420
2581.95 1454
2582.43 1497
2582.91 1447
2583.39 1460
2583.86 1393
2584.34 1491
2584.82 1465
2585.30 1441
2585.78 1507
2586.26 1491
2586.74 1474
2587.22 1476
2587.70 1453
2588.18 1529
2588.66 1529
2589.14 1529
2589.62 1491
2590.10 1453
2590.58 1477
2591.06 1477
2591.54 1444
2592.02 1554
2592.50 1517
2592.98 1513
2593.46 1474
2593.94 1435
2594.42 1482
2594.90 1416
2595.38 1460
2595.86 1463
2596.35 1447
2596.83 1428
2597.31 1422
2597.79 1432
2598.27 1406
2598.75 1403
2599.23 1426
2599.71 1463
2600.19 1418
2600.67 1468
2601.15 1434
2601.63 1412
2602.12 1437
2602.60 1481
2603.08 1430
2603.56 1428
2604.04 1388
2604.52 1456
2605.00 1500
2605.48 1563
2605.97 1508
2606.45 1478
2606.93 1578
2607.41 1506
2607.89 1504
2608.37 1461
2608.86 1399
2609.34 1456
2609.82 1505
2610.30 1524
2610.78 1552
2611.26 1586
2611.75 1522
2612.23 1498
2612.71 1480
2613.19 1429
2613.68 1487
2614.16 1451
2614.64 1514
2615.12 1489
2615.60 1460
2616.09 1475
2616.57 1520
2617.05 1483
2617.53 1514
2618.02 1446
2618.50 1467
2618.98 1464
2619.46 1451
2619.95 1489
2620.43 1458
2620.91 1484
2621.40 1495
2621.88 1472
2622.36 1429
2622.85 1458
2623.33 1442
2623.81 1426
2624.29 1473
2624.78 1540
2625.26 1483
2625.74 1477
2626.23 1522
2626.71 1549
2627.19 1456
2627.68 1554
2628.16 1542
2628.64 1558
2629.13 1589
2629.61 1601
2630.10 1626
2630.58 1576
2631.06 1617
2631.55 1635
2632.03 1673
2632.51 1663
2633.00 1645
2633.48 1703
2633.97 1615
2634.45 1580
2634.94 1561
2635.42 1604
2635.90 1568
2636.39 1578
2636.87 1480
2637.36 1467
2637.84 1453
2638.33 1423
2638.81 1441
2639.29 1482
2639.78 1451
2640.26 1456
2640.75 1482
2641.23 1469
2641.72 1406
2642.20 1379
2642.69 1508
2643.17 1479
2643.66 1420
2644.14 1460
2644.63 1468
2645.11 1466
2645.60 1410
2646.08 1423
2646.57 1462
2647.05 1541
2647.54 1439
2648.02 1460
2648.51 1532
2648.99 1572
2649.48 1591
2649.97 1560
2650.45 1559
2650.94 1609
2651.42 1600
2651.91 1594
2652.39 1541
2652.88 1501
2653.37 1533
2653.85 1571
2654.34 1573
2654.82 1516
2655.31 1533
2655.80 1558
2656.28 1459
2656.77 1572
2657.25 1508
2657.74 1567
2658.23 1599
2658.71 1524
2659.20 1550
2659.69 1495
2660.17 1449
2660.66 1516
2661.14 1515
2661.63 1435
2662.12 1528
2662.60 1497
2663.09 1484
2663.58 1452
2664.06 1502
2664.55 1489
2665.04 1537
2665.53 1529
2666.01 1553
2666.50 1571
2666.99 1489
2667.47 1525
2667.96 1412
2668.45 1497
2668.94 1507
2669.42 1457
2669.91 1436
2670.40 1542
2670.88 1515
2671.37 1555
2671.86 1561
2672.35 1628
2672.83 1651
2673.32 1717
2673.81 1725
2674.30 1739
2674.79 1842
2675.27 1772
2675.76 1898
2676.25 1917
2676.74 1902
2677.23 1792
2677.71 1772
2678.20 1665
2678.69 1565
2679.18 1596
2679.67 1608
2680.15 1567
2680.64 1477
2681.13 1540
2681.62 1456
2682.11 1473
2682.60 1555
2683.08 1498
2683.57 1441
2684.06 1501
2684.55 1502
2685.04 1462
2685.53 1457
2686.02 1493
2686.51 1456
2686.99 1479
2687.48 1417
2687.97 1483
2688.46 1502
2688.95 1502
2689.44 1525
2689.93 1538
2690.42 1561
2690.91 1616
2691.40 1653
2691.89 1748
2692.38 1660
2692.87 1652
2693.35 1707
2693.84 1633
2694.33 1592
2694.82 1606
2695.31 1615
2695.80 1619
2696.29 1618
2696.78 1592
2697.27 1595
2697.76 1516
2698.25 1539
2698.74 1575
2699.23 1532
2699.72 1547
2700.21 1539
2700.70 1495
2701.19 1523
2701.68 1556
2702.17 1568
2702.66 1573
2703.15 1586
2703.64 1554
2704.13 1594
2704.62 1563
2705.12 1604
2705.61 1624
2706.10 1544
2706.59 1523
2707.08 1552
2707.57 1539
2708.06 1562
2708.55 1509
2709.04 1500
2709.53 1517
2710.02 1501
2710.51 1431
2711.01 1452
2711.50 1496
2711.99 1530
2712.48 1531
2712.97 1488
2713.46 1548
2713.95 1588
2714.44 1530
2714.94 1511
2715.43 1610
2715.92 1558
2716.41 1542
2716.90 1517
2717.39 1457
2717.89 1467
2718.38 1441
2718.87 1432
2719.36 1481
2719.85 1472
2720.34 1556
2720.84 1534
2721.33 1599
2721.82 1669
2722.31 1720
2722.80 1745
2723.30 1678
2723.79 1708
2724.28 1692
2724.77 1631
2725.27 1629
2725.76 1598
2726.25 1682
2726.74 1589
2727.24 1537
2727.73 1557
2728.22 1495
2728.71 1525
2729.21 1518
2729.70 1535
2730.19 1579
2730.69 1574
2731.18 1599
2731.67 1564
2732.16 1497
2732.66 1493
2733.15 1526
2733.64 1548
2734.14 1482
2734.63 1547
2735.12 1613
2735.62 1601
2736.11 1611
2736.60 1695
2737.10 1685
2737.59 1729
2738.08 1805
2738.58 1740
2739.07 1752
2739.56 1803
2740.06 1793
2740.55 1852
2741.05 1806
2741.54 1739
2742.03 1656
2742.53 1654
2743.02 1643
2743.52 1642
2744.01 1644
2744.50 1640
2745.00 1636
2745.49 1614
2745.99 1639
2746.48 1646
2746.97 1691
2747.47 1793
2747.96 1721
2748.46 1732
2748.95 1733
2749.45 1717
2749.94 1641
2750.44 1648
2750.93 1659
2751.43 1632
2751.92 1654
2752.42 1577
2752.91 1517
2753.41 1503
2753.90 1500
2754.40 1519
2754.89 1468
2755.39 1555
2755.88 1537
2756.38 1563
2756.87 1581
2757.37 1557
2757.86 1541
2758.36 1615
2758.85 1578
2759.35 1536
2759.84 1507
2760.34 1499
2760.83 1512
2761.33 1626
2761.83 1581
2762.32 1620
2762.82 1651
2763.31 1586
2763.81 1594
2764.30 1658
2764.80 1622
2765.30 1536
2765.79 1568
2766.29 1573
2766.78 1585
2767.28 1555
2767.78 1556
2768.27 1539
2768.77 1549
2769.27 1460
2769.76 1492
2770.26 1534
2770.76 1549
2771.25 1491
2771.75 1500
2772.24 1587
2772.74 1555
2773.24 1501
2773.73 1475
2774.23 1495
2774.73 1607
2775.23 1622
2775.72 1630
2776.22 1645
2776.72 1640
2777.21 1703
2777.71 1735
2778.21 1680
2778.70 1727
2779.20 1712
2779.70 1684
2780.20 1627
2780.69 1570
2781.19 1611
2781.69 1505
2782.19 1407
2782.68 1430
2783.18 1481
2783.68 1491
2784.18 1428
2784.67 1412
2785.17 1502
2785.67 1516
2786.17 1461
2786.67 1418
2787.16 1461
2787.66 1489
2788.16 1492
2788.66 1506
2789.16 1507
2789.65 1460
2790.15 1483
2790.65 1539
2791.15 1539
2791.65 1520
2792.15 1496
2792.64 1481
2793.14 1592
2793.64 1458
2794.14 1527
2794.64 1502
2795.14 1497
2795.64 1503
2796.13 1454
2796.63 1520
2797.13 1569
2797.63 1557
2798.13 1511
2798.63 1447
2799.13 1512
2799.63 1531
2800.13 1578
2800.62 1514
2801.12 1560
2801.62 1572
2802.12 1511
2802.62 1574
2803.12 1526
2803.62 1490
2804.12 1387
2804.62 1568
2805.12 1551
2805.62 1555
2806.12 1541
2806.62 1535
2807.12 1568
2807.62 1622
2808.12 1646
2808.62 1642
2809.12 1653
2809.62 1658
2810.12 1694
2810.62 1795
2811.12 1796
2811.62 1778
2812.12 1778
2812.62 1808
2813.12 1776
2813.62 1775
2814.12 1648
2814.62 1735
2815.12 1667
2815.62 1694
2816.12 1706
2816.62 1642
2817.12 1655
2817.62 1669
2818.12 1697
2818.62 1674
2819.12 1578
2819.63 1621
2820.13 1644
2820.63 1669
2821.13 1593
2821.63 1551
2822.13 1627
2822.63 1610
2823.13 1590
2823.63 1505
2824.13 1473
2824.64 1494
2825.14 1543
2825.64 1515
2826.14 1503
2826.64 1511
2827.14 1500
2827.64 1532
2828.15 1497
2828.65 1533
2829.15 1526
2829.65 1527
2830.15 1489
2830.65 1490
2831.16 1502
2831.66 1476
2832.16 1495
2832.66 1465
2833.16 1418
2833.67 1503
2834.17 1495
2834.67 1483
2835.17 1563
2835.68 1562
2836.18 1567
2836.68 1562
2837.18 1574
2837.68 1593
2838.19 1551
2838.69 1552
2839.19 1524
2839.70 1576
2840.20 1533
2840.70 1605
2841.20 1653
2841.71 1575
2842.21 1581
2842.71 1530
2843.21 1552
2843.72 1533
2844.22 1616
2844.72 1597
2845.23 1630
2845.73 1569
2846.23 1636
2846.74 1665
2847.24 1667
2847.74 1691
2848.25 1744
2848.75 1763
2849.25 1795
2849.76 1811
2850.26 1774
2850.76 1746
2851.27 1764
2851.77 1702
2852.28 1594
2852.78 1622
2853.28 1597
2853.79 1569
2854.29 1535
2854.79 1480
2855.30 1506
2855.80 1529
2856.31 1597
2856.81 1512
2857.31 1501
2857.82 1549
2858.32 1574
2858.83 1531
2859.33 1484
2859.84 1559
2860.34 1534
2860.85 1521
2861.35 1520
2861.85 1530
2862.36 1527
2862.86 1436
2863.37 1429
2863.87 1495
2864.38 1489
2864.88 1517
2865.39 1510
2865.89 1502
2866.40 1460
2866.90 1448
2867.41 1493
2867.91 1534
2868.42 1528
2868.92 1639
2869.43 1558
2869.93 1514
2870.44 1589
2870.94 1615
2871.45 1664
2871.96 1647
2872.46 1679
2872.97 1655
2873.47 1635
2873.98 1748
2874.48 1783
2874.99 1719
2875.49 1676
2876.00 1698
2876.51 1656
2877.01 1690
2877.52 1653
2878.02 1630
2878.53 1636
2879.04 1584
2879.54 1583
2880.05 1612
2880.55 1593
2881.06 1571
2881.57 1639
2882.07 1640
2882.58 1605
2883.09 1659
2883.59 1645
2884.10 1670
2884.61 1663
2885.11 1726
2885.62 1807
2886.13 1935
2886.63 2004
2887.14 2011
2887.65 2062
2888.15 2078
2888.66 2044
2889.17 2051
2889.67 2065
2890.18 2119
2890.69 2114
2891.20 2009
2891.70 2084
2892.21 2016
2892.72 1913
2893.22 1964
2893.73 1961
2894.24 2031
2894.75 2159
2895.25 2254
2895.76 2416
2896.27 2533
2896.78 2697
2897.29 2618
2897.79 2493
2898.30 2458
2898.81 2271
2899.32 2219
2899.82 2157
2900.33 1927
2900.84 1902
2901.35 1966
2901.86 1856
2902.36 1784
2902.87 1798
2903.38 1803
2903.89 1756
2904.40 1721
2904.91 1793
2905.41 1803
2905.92 1799
2906.43 1729
2906.94 1692
2907.45 1743
2907.96 1700
2908.47 1701
2908.97 1678
2909.48 1643
2909.99 1673
2910.50 1661
2911.01 1661
2911.52 1626
2912.03 1611
2912.54 1719
2913.05 1722
2913.55 1676
2914.06 1677
2914.57 1643
2915.08 1628
2915.59 1691
2916.10 1684
2916.61 1625
2917.12 1597
2917.63 1617
2918.14 1624
2918.65 1631
2919.16 1625
2919.67 1654
2920.18 1586
2920.69 1562
2921.20 1615
2921.71 1663
2922.22 1662
2922.73 1677
2923.24 1595
2923.75 1638
2924.26 1701
2924.77 1690
2925.28 1647
2925.79 1589
2926.30 1570
2926.81 1652
2927.32 1699
2927.83 1617
2928.34 1526
2928.85 1608
2929.36 1667
2929.87 1645
2930.38 1571
2930.89 1580
2931.40 1571
2931.91 1548
2932.42 1559
2932.93 1573
2933.45 1607
2933.96 1602
2934.47 1599
2934.98 1530
2935.49 1661
2936.00 1578
2936.51 1668
2937.02 1685
2937.53 1696
2938.04 1647
2938.56 1702
2939.07 1674
2939.58 1721
2940.09 1718
2940.60 1691
2941.11 1776
2941.62 1777
2942.14 1774
2942.65 1845
2943.16 1721
2943.67 1729
2944.18 1726
2944.70 1610
2945.21 1707
2945.72 1659
2946.23 1568
2946.74 1549
2947.26 1595
2947.77 1631
2948.28 1557
2948.79 1592
2949.30 1534
2949.82 1472
2950.33 1567
2950.84 1487
2951.35 1467
2951.87 1458
2952.38 1502
2952.89 1591
2953.40 1500
2953.92 1547
2954.43 1542
2954.94 1528
2955.45 1559
2955.97 1605
2956.48 1593
2956.99 1524
2957.51 1556
2958.02 1649
2958.53 1623
2959.04 1588
2959.56 1628
2960.07 1627
2960.58 1602
2961.10 1564
2961.61 1625
2962.12 1656
2962.64 1649
2963.15 1652
2963.66 1680
2964.18 1693
2964.69 1759
2965.21 1657
2965.72 1590
2966.23 1668
2966.75 1623
2967.26 1668
2967.77 1663
2968.29 1642
2968.80 1595
2969.32 1571
2969.83 1632
2970.34 1619
2970.86 1578
2971.37 1610
2971.89 1660
2972.40 1623
2972.91 1593
2973.43 1680
2973.94 1732
2974.46 1754
2974.97 1777
2975.49 1767
2976.00 1767
2976.52 1780
2977.03 1828
2977.55 1762
2978.06 1782
2978.57 1698
2979.09 1809
2979.60 1916
2980.12 1812
2980.63 1774
2981.15 1917
2981.66 1966
2982.18 1958
2982.69 1864
2983.21 1888
2983.73 1925
2984.24 1958
2984.76 1914
2985.27 1903
2985.79 1881
2986.30 1976
2986.82 2041
2987.33 2038
2987.85 2041
2988.36 2041
2988.88 2175
2989.40 2142
2989.91 2149
2990.43 2198
2990.94 2270
2991.46 2270
2991.97 2180
2992.49 2168
2993.01 2209
2993.52 2207
2994.04 2178
2994.55 2189
2995.07 2275
2995.59 2313
2996.10 2363
2996.62 2507
2997.14 2606
2997.65 2568
2998.17 2679
2998.69 2670
2999.20 2722
2999.72 2641
3000.24 2639
3000.75 2666
3001.27 2863
3001.79 3026
3002.30 3429
3002.82 3909
3003.34 4345
3003.85 4938
3004.37 5863
3004.89 6356
3005.40 6603
3005.92 6776
3006.44 6640
3006.96 6227
3007.47 5666
3007.99 5282
3008.51 4521
3009.03 4053
3009.54 3465
3010.06 3069
3010.58 2881
3011.10 2686
3011.61 2539
3012.13 2513
3012.65 2362
3013.17 2238
3013.68 2225
3014.20 2328
3014.72 2262
3015.24 2260
3015.76 2277
3016.27 2232
3016.79 2254
3017.31 2222
3017.83 2141
3018.35 2108
3018.86 2130
3019.38 2075
3019.90 2120
3020.42 2022
3020.94 2108
3021.46 2141
3021.97 2133
3022.49 2095
3023.01 2126
3023.53 2177
3024.05 2146
3024.57 2161
3025.09 2136
3025.61 2255
3026.12 2159
3026.64 2135
3027.16 2005
3027.68 2011
3028.20 2023
3028.72 2060
3029.24 1960
3029.76 2041
3030.28 1960
3030.80 1872
3031.32 1884
3031.84 1899
3032.35 1911
3032.87 1927
3033.39 1920
3033.91 1915
3034.43 1876
3034.95 1812
3035.47 1812
3035.99 1869
3036.51 1998
3037.03 1869
3037.55 1869
3038.07 1901
3038.59 1840
3039.11 1883
3039.63 1869
3040.15 1887
3040.67 1801
3041.19 1831
3041.71 1797
3042.23 1904
3042.75 1922
3043.27 1891
3043.79 1776
3044.31 1827
3044.83 1888
3045.35 1907
3045.87 1889
3046.40 1890
3046.92 1928
3047.44 1912
3047.96 1855
3048.48 1769
3049.00 1809
3049.52 1837
3050.04 1867
3050.56 1778
3051.08 1762
3051.60 1790
3052.12 1877
3052.65 1857
3053.17 1853
3053.69 1774
3054.21 1841
3054.73 1864
3055.25 1834
3055.77 1936
3056.30 1919
3056.82 1924
3057.34 1875
3057.86 1904
3058.38 1936
3058.90 1955
3059.42 1933
3059.95 1987
3060.47 1933
3060.99 1963
3061.51 1907
3062.03 1970
3062.56 1994
3063.08 2035
3063.60 2058
3064.12 2136
3064.64 2159
3065.17 2093
3065.69 2190
3066.21 2264
3066.73 2360
3067.26 2488
3067.78 2453
3068.30 2499
3068.82 2529
3069.35 2607
3069.87 2593
3070.39 2485
3070.91 2331
3071.44 2265
3071.96 2351
3072.48 2302
3073.01 2200
3073.53 2210
3074.05 2138
3074.57 2187
3075.10 2241
3075.62 2207
3076.14 2340
3076.67 2314
3077.19 2379
3077.71 2465
3078.24 2535
3078.76 2658
3079.28 2691
3079.81 2859
3080.33 2937
3080.85 2930
3081.38 3003
3081.90 3057
3082.42 3099
3082.95 3243
3083.47 3146
3084.00 3158
3084.52 3090
3085.04 3039
3085.57 2947
3086.09 3007
3086.62 2992
3087.14 2912
3087.66 3080
3088.19 3249
3088.71 3569
3089.24 4082
3089.76 4674
3090.29 5180
3090.81 5488
3091.33 5613
3091.86 5547
3092.38 5326
3092.91 4997
3093.43 4595
3093.96 4252
3094.48 3860
3095.01 3594
3095.53 3483
3096.06 3524
3096.58 3465
3097.11 3555
3097.63 3496
3098.16 3537
3098.68 3550
3099.21 3588
3099.73 3774
3100.26 4133
3100.78 4669
3101.31 5585
3101.83 6657
3102.36 8219
3102.88 9693
3103.41 11158
3103.93 12145
3104.46 12168
3104.99 11871
3105.51 10986
3106.04 9762
3106.56 8281
3107.09 6894
3107.61 5812
3108.14 4879
3108.67 4267
3109.19 3942
3109.72 3863
3110.24 3660
3110.77 3478
3111.30 3480
3111.82 3503
3112.35 3376
3112.87 3239
3113.40 3259
3113.93 3106
3114.45 2919
3114.98 2896
3115.51 2732
3116.03 2650
3116.56 2542
3117.09 2516
3117.61 2482
3118.14 2447
3118.67 2381
3119.19 2413
3119.72 2393
3120.25 2545
3120.77 2616
3121.30 2714
3121.83 2729
3122.35 2746
3122.88 2929
3123.41 2878
3123.94 2705
3124.46 2637
3124.99 2644
3125.52 2548
3126.05 2416
3126.57 2263
3127.10 2208
3127.63 2221
3128.16 2236
3128.68 2269
3129.21 2265
3129.74 2219
3130.27 2248
3130.79 2127
3131.32 2153
3131.85 2129
3132.38 2127
3132.91 2121
3133.43 2118
3133.96 2057
3134.49 2092
3135.02 2139
3135.55 2015
3136.07 2052
3136.60 2040
3137.13 2034
3137.66 1962
3138.19 1909
3138.72 1989
3139.24 1964
3139.77 1919
3140.30 1977
3140.83 2007
3141.36 2068
3141.89 2016
3142.42 1950
3142.95 1995
3143.47 1969
3144.00 1940
3144.53 1913
3145.06 1858
3145.59 1863
3146.12 1927
3146.65 1934
3147.18 1928
3147.71 1915
3148.24 1985
3148.76 2037
3149.29 2029
3149.82 2037
3150.35 2050
3150.88 2056
3151.41 2117
3151.94 2134
3152.47 2091
3153.00 2121
3153.53 2061
3154.06 2034
3154.59 2074
3155.12 2088
3155.65 2106
3156.18 2168
3156.71 2234
3157.24 2236
3157.77 2307
3158.30 2296
3158.83 2231
3159.36 2218
3159.89 2242
3160.42 2255
3160.95 2206
3161.48 2098
3162.01 2097
3162.54 2081
3163.07 1988
3163.60 2020
3164.13 1950
3164.66 1932
3165.20 1940
3165.73 1928
3166.26 1888
3166.79 1917
3167.32 1871
3167.85 1894
3168.38 1876
3168.91 1834
3169.44 1815
3169.97 1800
3170.50 1799
3171.04 1809
3171.57 1933
3172.10 1974
3172.63 1940
3173.16 1999
3173.69 2153
3174.22 2163
3174.75 2225
3175.29 2294
3175.82 2252
3176.35 2251
3176.88 2322
3177.41 2156
3177.94 2174
3178.48 2050
3179.01 1944
3179.54 1887
3180.07 1895
3180.60 1896
3181.14 1779
3181.67 1750
3182.20 1742
3182.73 1708
3183.26 1773
3183.80 1736
3184.33 1689
3184.86 1726
3185.39 1669
3185.93 1752
3186.46 1851
3186.99 1796
3187.52 1769
3188.06 1752
3188.59 1810
3189.12 1784
3189.65 1821
3190.19 1819
3190.72 1844
3191.25 1875
3191.79 1885
3192.32 1870
3192.85 1867
3193.38 1866
3193.92 1824
3194.45 1734
3194.98 1825
3195.52 1801
3196.05 1877
3196.58 1792
3197.12 1784
3197.65 1807
3198.18 1773
3198.72 1787
3199.25 1791
3199.78 1791
3200.32 1834
3200.85 1825
3201.39 1829
3201.92 1846
3202.45 1928
3202.99 2001
3203.52 1910
3204.05 1947
3204.59 1879
3205.12 1889
3205.66 1956
3206.19 1950
3206.72 2010
3207.26 2198
3207.79 2251
3208.33 2291
3208.86 2335
3209.40 2498
3209.93 2580
3210.47 2763
3211.00 2726
3211.53 2807
3212.07 2819
3212.60 2818
3213.14 2825
3213.67 2730
3214.21 2599
3214.74 2479
3215.28 2427
3215.81 2276
3216.35 2153
3216.88 2066
3217.42 2109
3217.95 2089
3218.49 1976
3219.02 1956
3219.56 1983
3220.09 1978
3220.63 1938
3221.16 2017
3221.70 2032
3222.23 2091
3222.77 2121
3223.31 2251
3223.84 2205
3224.38 2255
3224.91 2503
3225.45 2426
3225.98 2448
3226.52 2421
3227.06 2306
3227.59 2276
3228.13 2290
3228.66 2175
3229.20 2139
3229.74 2198
3230.27 2227
3230.81 2141
3231.34 2074
3231.88 2090
3232.42 2115
3232.95 2175
3233.49 2206
3234.03 2279
3234.56 2342
3235.10 2322
3235.64 2426
3236.17 2498
3236.71 2464
3237.25 2507
3237.78 2613
3238.32 2672
3238.86 2542
3239.39 2503
3239.93 2457
3240.47 2448
3241.00 2529
3241.54 2517
3242.08 2524
3242.61 2610
3243.15 2643
3243.69 2675
3244.23 2785
3244.76 2761
3245.30 2752
3245.84 2866
3246.38 2923
3246.91 2963
3247.45 2872
3247.99 2964
3248.53 3020
3249.06 3038
3249.60 3064
3250.14 3331
3250.68 3670
3251.21 4159
3251.75 4739
3252.29 5640
3252.83 6315
3253.37 6988
3253.90 7536
3254.44 7709
3254.98 7449
3255.52 7113
3256.06 6533
3256.60 5811
3257.13 5325
3257.67 4648
3258.21 4203
3258.75 3956
3259.29 3810
3259.83 3884
3260.36 4092
3260.90 4243
3261.44 4587
3261.98 4954
3262.52 5282
3263.06 5412
3263.60 5597
3264.14 5629
3264.68 5531
3265.21 5688
3265.75 5867
3266.29 6034
3266.83 6184
3267.37 6451
3267.91 6548
3268.45 6428
3268.99 6069
3269.53 5631
3270.07 5166
3270.61 4718
3271.15 4301
3271.69 3949
3272.23 3676
3272.76 3506
3273.30 3491
3273.84 3370
3274.38 3316
3274.92 3300
3275.46 3192
3276.00 3205
3276.54 3082
3277.08 2942
3277.62 3127
3278.16 3054
3278.70 2969
3279.24 3016
3279.78 3129
3280.32 3174
3280.86 3133
3281.41 3036
3281.95 2969
3282.49 3050
3283.03 3007
3283.57 2976
3284.11 2934
3284.65 3002
3285.19 3036
3285.73 3111
3286.27 3202
3286.81 3249
3287.35 3265
3287.89 3320
3288.43 3276
3288.97 3223
3289.52 3361
3290.06 3408
3290.60 3359
3291.14 3341
3291.68 3493
3292.22 3660
3292.76 3722
3293.30 3985
3293.85 4193
3294.39 4328
3294.93 4879
3295.47 5288
3296.01 5441
3296.55 5602
3297.09 5723
3297.64 5654
3298.18 5332
3298.72 5258
3299.26 4765
3299.80 4487
3300.34 4202
3300.89 3972
3301.43 3720
3301.97 3584
3302.51 3524
3303.06 3484
3303.60 3408
3304.14 3303
3304.68 3241
3305.22 3289
3305.77 3289
3306.31 3255
3306.85 3227
3307.39 3240
3307.94 3358
3308.48 3308
3309.02 3361
3309.56 3604
3310.11 3673
3310.65 3802
3311.19 3734
3311.74 3618
3312.28 3685
3312.82 3607
3313.36 3545
3313.91 3503
3314.45 3556
3314.99 3551
3315.54 3918
3316.08 4065
3316.62 4200
3317.17 4207
3317.71 4514
3318.25 4816
3318.80 5008
3319.34 5038
3319.88 4986
3320.43 5105
3320.97 5086
3321.51 4946
3322.06 4781
3322.60 4650
3323.14 4569
3323.69 4440
3324.23 4338
3324.78 4164
3325.32 4042
3325.86 4010
3326.41 3895
3326.95 3832
3327.50 3927
3328.04 3894
3328.59 3817
3329.13 3801
3329.67 3682
3330.22 3778
3330.76 3920
3331.31 4125
3331.85 4850
3332.40 5764
3332.94 7218
3333.49 9270
3334.03 11716
3334.57 14529
3335.12 17334
3335.66 19834
3336.21 21715
3336.75 22499
3337.30 22435
3337.84 21640
3338.39 20258
3338.93 18596
3339.48 16102
3340.02 13426
3340.57 11473
3341.11 9709
3341.66 8127
3342.20 6627
3342.75 5564
3343.30 4758
3343.84 4249
3344.39 3823
3344.93 3579
3345.48 3458
3346.02 3422
3346.57 3247
3347.11 3293
3347.66 3399
3348.21 3362
3348.75 3399
3349.30 3394
3349.84 3433
3350.39 3474
3350.94 3476
3351.48 3505
3352.03 3574
3352.57 3628
3353.12 3556
3353.67 3327
3354.21 3383
3354.76 3342
3355.31 3208
3355.85 3100
3356.40 2929
3356.95 2911
3357.49 2842
3358.04 2769
3358.59 2684
3359.13 2712
3359.68 2801
3360.23 2716
3360.77 2789
3361.32 2844
3361.87 2775
3362.41 2889
3362.96 2828
3363.51 3016
3364.05 3102
3364.60 2958
3365.15 2911
3365.70 3032
3366.24 3013
3366.79 2880
3367.34 2788
3367.89 2742
3368.43 2774
3368.98 2675
3369.53 2650
3370.08 2670
3370.62 2653
3371.17 2863
3371.72 3031
3372.27 3234
3372.81 3267
3373.36 3395
3373.91 3601
3374.46 3635
3375.01 3608
3375.55 3710
3376.10 3615
3376.65 3455
3377.20 3262
3377.75 3106
3378.30 2926
3378.84 2761
3379.39 2672
3379.94 2564
3380.49 2557
3381.04 2474
3381.59 2538
3382.13 2443
3382.68 2477
3383.23 2396
3383.78 2386
3384.33 2323
3384.88 2322
3385.43 2281
3385.98 2193
3386.52 2124
3387.07 2137
3387.62 2154
3388.17 2128
3388.72 2080
3389.27 2091
3389.82 2183
3390.37 2069
3390.92 2056
3391.47 2126
3392.02 2095
3392.57 2069
3393.12 2131
3393.66 2130
3394.21 2085
3394.76 2028
3395.31 2127
3395.86 2088
3396.41 2131
3396.96 2170
3397.51 2231
3398.06 2226
3398.61 2224
3399.16 2247
3399.71 2304
3400.26 2201
3400.81 2312
3401.36 2242
3401.91 2191
3402.46 2174
3403.01 2144
3403.56 2101
3404.11 2045
3404.66 2058
3405.21 2052
3405.77 2044
3406.32 1964
3406.87 2005
3407.42 2087
3407.97 2055
3408.52 2044
3409.07 2070
3409.62 2110
3410.17 2182
3410.72 2137
3411.27 2279
3411.82 2396
3412.37 2419
3412.93 2457
3413.48 2421
3414.03 2366
3414.58 2384
3415.13 2226
3415.68 2287
3416.23 2279
3416.78 2280
3417.34 2260
3417.89 2236
3418.44 2376
3418.99 2487
3419.54 2450
3420.09 2321
3420.65 2327
3421.20 2243
3421.75 2223
3422.30 2186
3422.85 2252
3423.40 2386
3423.96 2501
3424.51 2542
3425.06 2509
3425.61 2591
3426.17 2617
3426.72 2622
3427.27 2524
3427.82 2364
3428.37 2305
3428.93 2200
3429.48 2134
3430.03 2064
3430.58 2104
3431.14 2071
3431.69 2071
3432.24 2022
3432.79 2018
3433.35 2082
3433.90 2055
3434.45 1986
3435.01 1937
3435.56 1988
3436.11 2069
3436.66 2039
3437.22 2060
3437.77 2037
3438.32 2031
3438.88 2112
3439.43 2100
3439.98 2088
3440.54 2041
3441.09 2092
3441.64 2121
3442.20 2142
3442.75 2167
3443.30 2114
3443.86 2251
3444.41 2227
3444.96 2227
3445.52 2153
3446.07 2141
3446.63 2013
3447.18 2066
3447.73 2002
3448.29 2027
3448.84 1982
3449.40 2011
3449.95 2020
3450.50 1995
3451.06 1942
3451.61 1946
3452.17 1955
3452.72 1934
3453.27 1922
3453.83 1897
3454.38 1930
3454.94 1919
3455.49 1935
3456.05 1938
3456.60 1917
3457.16 1992
3457.71 1923
3458.27 1880
3458.82 1938
3459.38 1899
3459.93 1939
3460.49 1903
3461.04 1924
3461.60 1988
3462.15 1977
3462.71 2035
3463.26 2002
3463.82 2159
3464.37 2215
3464.93 2176
3465.48 2191
3466.04 2112
3466.59 2198
3467.15 2211
3467.70 2274
3468.26 2165
3468.81 2322
3469.37 2369
3469.93 2493
3470.48 2612
3471.04 2666
3471.59 2636
3472.15 2779
3472.70 2906
3473.26 2923
3473.82 2777
3474.37 2687
3474.93 2655
3475.48 2719
3476.04 2732
3476.60 2658
3477.15 2720
3477.71 2700
3478.27 2780
3478.82 2749
3479.38 2794
3479.93 2902
3480.49 2944
3481.05 2935
3481.60 2959
3482.16 3056
3482.72 3157
3483.27 3236
3483.83 3216
3484.39 3325
3484.95 3416
3485.50 3471
3486.06 3362
3486.62 3484
3487.17 3527
3487.73 3613
3488.29 3698
3488.84 4176
3489.40 4757
3489.96 5651
3490.52 7098
3491.07 9141
3491.63 11333
3492.19 13210
3492.75 15137
3493.30 15912
3493.86 15715
3494.42 14785
3494.98 13176
3495.53 11389
3496.09 9588
3496.65 7667
3497.21 6367
3497.77 5413
3498.32 4707
3498.88 4505
3499.44 4356
3500.00 4249
3500.56 4272
3501.11 4268
3501.67 4476
3502.23 4461
3502.79 4538
3503.35 4657
3503.91 4840
3504.46 5132
3505.02 5365
3505.58 5508
3506.14 5581
3506.70 5575
3507.26 5273
3507.81 4997
3508.37 4564
3508.93 4338
3509.49 4210
3510.05 3840
3510.61 3683
3511.17 3439
3511.73 3405
3512.29 3381
3512.85 3220
3513.40 2975
3513.96 2789
3514.52 2732
3515.08 2621
3515.64 2532
3516.20 2361
3516.76 2361
3517.32 2379
3517.88 2384
3518.44 2337
3519.00 2439
3519.56 2406
3520.12 2259
3520.68 2295
3521.24 2282
3521.80 2370
3522.36 2323
3522.92 2411
3523.48 2473
3524.04 2398
3524.60 2399
3525.16 2396
3525.72 2386
3526.28 2365
3526.84 2435
3527.40 2355
3527.96 2318
3528.52 2314
3529.08 2270
3529.64 2354
3530.20 2294
3530.76 2257
3531.32 2281
3531.88 2280
3532.44 2198
3533.00 2164
3533.56 2114
3534.12 2230
3534.68 2126
3535.25 2150
3535.81 2246
3536.37 2227
3536.93 2247
3537.49 2221
3538.05 2202
3538.61 2208
3539.17 2250
3539.73 2148
3540.30 2161
3540.86 2228
3541.42 2191
3541.98 2139
3542.54 2147
3543.10 2255
3543.66 2290
3544.23 2272
3544.79 2242
3545.35 2157
3545.91 2214
3546.47 2186
3547.03 2180
3547.60 2133
3548.16 2163
3548.72 2140
3549.28 2029
3549.84 2025
3550.41 2039
3550.97 2011
3551.53 1885
3552.09 1950
3552.65 1936
3553.22 1849
3553.78 1787
3554.34 1839
3554.90 1856
3555.47 1782
3556.03 1818
3556.59 1869
3557.15 1925
3557.72 1916
3558.28 1877
3558.84 1883
3559.41 1929
3559.97 1969
3560.53 2022
3561.09 1985
3561.66 1959
3562.22 1958
3562.78 1914
3563.35 1934
3563.91 1962
3564.47 1950
3565.04 2017
3565.60 2014
3566.16 1992
3566.73 2017
3567.29 1965
3567.85 1992
3568.42 1959
3568.98 2012
3569.54 1955
3570.11 1882
3570.67 1931
3571.23 1914
3571.80 1879
3572.36 1912
3572.93 1933
3573.49 1984
3574.05 2099
3574.62 2329
3575.18 2474
3575.75 2732
3576.31 2988
3576.87 3158
3577.44 3301
3578.00 3294
3578.57 3414
3579.13 3442
3579.70 3221
3580.26 3105
3580.82 2957
3581.39 2782
3581.95 2621
3582.52 2408
3583.08 2321
3583.65 2166
3584.21 2064
3584.78 1999
3585.34 1921
3585.91 1945
3586.47 1902
3587.04 1820
3587.60 1781
3588.17 1820
3588.73 1796
3589.30 1769
3589.86 1736
3590.43 1688
3590.99 1692
3591.56 1687
3592.12 1670
3592.69 1718
3593.25 1685
3593.82 1683
3594.39 1712
3594.95 1736
3595.52 1728
3596.08 1686
3596.65 1720
3597.21 1776
3597.78 1705
3598.35 1715
3598.91 1706
3599.48 1720
3600.04 1701
3600.61 1720
3601.18 1658
3601.74 1734
3602.31 1667
3602.87 1694
3603.44 1657
3604.01 1539
3604.57 1541
3605.14 1536
3605.71 1602
3606.27 1630
3606.84 1594
3607.41 1620
3607.97 1562
3608.54 1450
3609.11 1541
3609.67 1569
3610.24 1501
3610.81 1556
3611.37 1597
3611.94 1574
3612.51 1500
3613.07 1560
3613.64 1609
3614.21 1564
3614.78 1606
3615.34 1605
3615.91 1641
3616.48 1664
3617.04 1644
3617.61 1761
3618.18 1702
3618.75 1754
3619.31 1800
3619.88 1789
3620.45 1817
3621.02 1825
3621.58 1820
3622.15 1744
3622.72 1680
3623.29 1617
3623.86 1661
3624.42 1654
3624.99 1607
3625.56 1586
3626.13 1610
3626.70 1589
3627.26 1570
3627.83 1578
3628.40 1521
3628.97 1568
3629.54 1522
3630.11 1562
3630.67 1574
3631.24 1508
3631.81 1508
3632.38 1457
3632.95 1551
3633.52 1602
3634.08 1588
3634.65 1563
3635.22 1583
3635.79 1572
3636.36 1554
3636.93 1595
3637.50 1605
3638.07 1618
3638.64 1593
3639.20 1614
3639.77 1651
3640.34 1656
3640.91 1671
3641.48 1745
3642.05 1799
3642.62 1753
3643.19 1866
3643.76 1903
3644.33 1776
3644.90 1759
3645.47 1733
3646.04 1723
3646.61 1714
3647.18 1683
3647.75 1608
3648.32 1609
3648.89 1756
3649.46 1759
3650.03 1832
3650.60 1811
3651.17 1906
3651.74 2013
3652.31 2097
3652.88 2240
3653.45 2352
3654.02 2422
3654.59 2325
3655.16 2203
3655.73 2198
3656.30 2045
3656.87 2048
3657.44 1959
3658.01 2029
3658.58 2052
3659.15 2055
3659.72 2098
3660.29 2078
3660.86 2057
3661.43 2023
3662.00 2004
3662.58 1934
3663.15 1923
3663.72 2032
3664.29 2087
3664.86 2270
3665.43 2441
3666.00 2735
3666.57 3041
3667.14 3151
3667.72 3157
3668.29 2910
3668.86 2748
3669.43 2583
3670.00 2338
3670.57 2245
3671.14 2034
3671.72 1942
3672.29 1942
3672.86 1994
3673.43 1941
3674.00 1874
3674.57 1902
3675.15 1888
3675.72 1877
3676.29 1914
3676.86 1958
3677.43 1994
3678.01 1909
3678.58 1846
3679.15 1948
3679.72 1978
3680.30 1966
3680.87 1785
3681.44 1871
3682.01 1803
3682.58 1783
3683.16 1730
3683.73 1631
3684.30 1588
3684.88 1614
3685.45 1655
3686.02 1650
3686.59 1570
3687.17 1573
3687.74 1631
3688.31 1631
3688.88 1638
3689.46 1714
3690.03 1744
3690.60 1712
3691.18 1759
3691.75 1799
3692.32 1826
3692.90 1769
3693.47 1638
3694.04 1641
3694.62 1639
3695.19 1628
3695.76 1602
3696.34 1592
3696.91 1615
3697.48 1630
3698.06 1553
3698.63 1558
3699.21 1579
3699.78 1585
3700.35 1585
3700.93 1565
3701.50 1572
3702.08 1602
3702.65 1612
3703.22 1655
3703.80 1634
3704.37 1713
3704.95 1735
3705.52 1709
3706.09 1675
3706.67 1699
3707.24 1751
3707.82 1740
3708.39 1733
3708.97 1689
3709.54 1694
3710.12 1721
3710.69 1710
3711.26 1644
3711.84 1661
3712.41 1611
3712.99 1600
3713.56 1590
3714.14 1572
3714.71 1507
3715.29 1552
3715.86 1554
3716.44 1488
3717.01 1472
3717.59 1489
3718.16 1542
3718.74 1552
3719.32 1545
3719.89 1469
3720.47 1508
3721.04 1503
3721.62 1515
3722.19 1544
3722.77 1483
3723.34 1461
3723.92 1520
3724.49 1474
3725.07 1490
3725.65 1489
3726.22 1472
3726.80 1480
3727.37 1570
3727.95 1505
3728.53 1478
3729.10 1470
3729.68 1578
3730.25 1599
3730.83 1621
3731.41 1619
3731.98 1684
3732.56 1718
3733.14 1760
3733.71 1744
3734.29 1676
3734.87 1658
3735.44 1678
3736.02 1673
3736.60 1628
3737.17 1699
3737.75 1619
3738.33 1689
3738.90 1613
3739.48 1562
3740.06 1572
3740.63 1640
3741.21 1635
3741.79 1589
3742.36 1489
3742.94 1521
3743.52 1541
3744.10 1506
3744.67 1520
3745.25 1553
3745.83 1486
3746.40 1666
3746.98 1685
3747.56 1617
3748.14 1631
3748.71 1677
3749.29 1632
3749.87 1623
3750.45 1651
3751.03 1562
3751.60 1649
3752.18 1636
3752.76 1608
3753.34 1528
3753.92 1550
3754.49 1571
3755.07 1554
3755.65 1518
3756.23 1559
3756.81 1561
3757.38 1574
3757.96 1641
3758.54 1643
3759.12 1683
3759.70 1793
3760.28 1714
3760.85 1666
3761.43 1712
3762.01 1665
3762.59 1688
3763.17 1690
3763.75 1692
3764.33 1770
3764.91 1747
3765.48 1762
3766.06 1684
3766.64 1734
3767.22 1681
3767.80 1720
3768.38 1684
3768.96 1707
3769.54 1663
3770.12 1658
3770.70 1684
3771.28 1689
3771.85 1726
3772.43 1683
3773.01 1686
3773.59 1737
3774.17 1810
3774.75 1731
3775.33 1768
3775.91 1702
3776.49 1709
3777.07 1623
3777.65 1636
3778.23 1654
3778.81 1767
3779.39 1656
3779.97 1744
3780.55 1763
3781.13 1808
3781.71 1779
3782.29 1725
3782.87 1706
3783.45 1703
3784.03 1711
3784.61 1713
3785.19 1689
3785.77 1672
3786.35 1714
3786.93 1757
3787.51 1781
3788.10 1676
3788.68 1642
3789.26 1709
3789.84 1697
3790.42 1696
3791.00 1666
3791.58 1704
3792.16 1737
3792.74 1806
3793.32 1893
3793.90 1771
3794.48 1811
3795.07 1924
3795.65 1920
3796.23 1904
3796.81 1828
3797.39 1849
3797.97 1834
3798.55 1902
3799.14 1929
3799.72 1961
3800.30 2090
3800.88 2166
3801.46 2174
3802.04 2390
3802.62 2462
3803.21 2457
3803.79 2479
3804.37 2402
3804.95 2324
3805.53 2191
3806.12 2338
3806.70 2400
3807.28 2452
3807.86 2436
3808.44 2720
3809.03 2808
3809.61 2859
3810.19 2846
3810.77 2821
3811.36 2727
3811.94 2692
3812.52 2675
3813.10 2637
3813.69 2740
3814.27 2689
3814.85 2749
3815.43 2925
3816.02 2980
3816.60 2960
3817.18 3043
3817.77 2908
3818.35 2700
3818.93 2571
3819.51 2470
3820.10 2380
3820.68 2205
3821.26 2209
3821.85 2279
3822.43 2334
3823.01 2352
3823.60 2406
3824.18 2365
3824.76 2351
3825.35 2324
3825.93 2148
3826.51 2067
3827.10 2048
3827.68 1972
3828.27 1924
3828.85 1897
3829.43 1901
3830.02 1890
3830.60 1866
3831.18 1957
3831.77 1986
3832.35 1938
3832.94 1879
3833.52 1904
3834.10 1861
3834.69 1908
3835.27 1867
3835.86 1833
3836.44 1804
3837.03 1814
3837.61 1800
3838.19 1810
3838.78 1752
3839.36 1678
3839.95 1739
3840.53 1728
3841.12 1748
3841.70 1706
3842.29 1635
3842.87 1668
3843.46 1654
3844.04 1665
3844.63 1670
3845.21 1635
3845.80 1661
3846.38 1667
3846.97 1681
3847.55 1790
3848.14 1718
3848.72 1647
3849.31 1695
3849.89 1622
3850.48 1636
3851.06 1587
3851.65 1619
3852.23 1683
3852.82 1695
3853.41 1718
3853.99 1729
3854.58 1706
3855.16 1764
3855.75 1745
3856.33 1677
3856.92 1616
3857.51 1623
3858.09 1670
3858.68 1637
3859.26 1624
3859.85 1642
3860.44 1696
3861.02 1772
3861.61 1752
3862.20 1707
3862.78 1746
3863.37 1709
3863.95 1778
3864.54 1793
3865.13 1771
3865.71 1694
3866.30 1647
3866.89 1618
3867.47 1659
3868.06 1587
3868.65 1528
3869.23 1551
3869.82 1519
3870.41 1597
3870.99 1598
3871.58 1565
3872.17 1584
3872.76 1537
3873.34 1551
3873.93 1630
3874.52 1580
3875.10 1610
3875.69 1539
3876.28 1534
3876.87 1555
3877.45 1620
3878.04 1519
3878.63 1568
3879.22 1548
3879.80 1553
3880.39 1549
3880.98 1501
3881.57 1464
3882.15 1438
3882.74 1419
3883.33 1431
3883.92 1421
3884.51 1429
3885.09 1457
3885.68 1464
3886.27 1479
3886.86 1467
3887.45 1512
3888.04 1562
3888.62 1544
3889.21 1623
3889.80 1619
3890.39 1609
3890.98 1610
3891.57 1635
3892.15 1622
3892.74 1681
3893.33 1573
3893.92 1554
3894.51 1577
3895.10 1601
3895.69 1498
3896.28 1496
3896.86 1520
3897.45 1565
3898.04 1513
3898.63 1551
3899.22 1531
3899.81 1519
3900.40 1559
3900.99 1612
3901.58 1575
3902.17 1569
3902.76 1649
3903.34 1664
3903.93 1569
3904.52 1580
3905.11 1564
3905.70 1576
3906.29 1660
3906.88 1673
3907.47 1725
3908.06 1813
3908.65 1793
3909.24 1742
3909.83 1719
3910.42 1716
3911.01 1736
3911.60 1719
3912.19 1686
3912.78 1655
3913.37 1592
3913.96 1631
3914.55 1598
3915.14 1616
3915.73 1615
3916.32 1617
3916.91 1616
3917.50 1604
3918.09 1615
3918.68 1632
3919.28 1641
3919.87 1624
3920.46 1608
3921.05 1600
3921.64 1563
3922.23 1522
3922.82 1561
3923.41 1525
3924.00 1529
3924.59 1493
3925.18 1466
3925.77 1506
3926.37 1529
3926.96 1484
3927.55 1426
3928.14 1410
3928.73 1398
3929.32 1397
3929.91 1333
3930.51 1364
3931.10 1412
3931.69 1442
3932.28 1422
3932.87 1413
3933.46 1409
3934.05 1432
3934.65 1352
3935.24 1353
3935.83 1370
3936.42 1416
3937.01 1475
3937.61 1517
3938.20 1565
3938.79 1563
3939.38 1589
3939.97 1606
3940.57 1632
3941.16 1660
3941.75 1639
3942.34 1698
3942.94 1750
3943.53 1743
3944.12 1676
3944.71 1630
3945.31 1649
3945.90 1613
3946.49 1570
3947.08 1629
3947.68 1626
3948.27 1557
3948.86 1468
3949.45 1489
3950.05 1500
3950.64 1538
3951.23 1516
3951.83 1563
3952.42 1513
3953.01 1493
3953.61 1507
3954.20 1653
3954.79 1531
3955.39 1549
3955.98 1513
3956.57 1579
3957.17 1687
3957.76 1729
3958.35 1745
3958.95 1714
3959.54 1788
3960.13 1726
3960.73 1688
3961.32 1620
3961.92 1687
3962.51 1690
3963.10 1666
3963.70 1745
3964.29 1831
3964.88 1821
3965.48 1867
3966.07 1967
3966.67 2061
3967.26 2223
3967.86 2297
3968.45 2511
3969.04 2566
3969.64 2451
3970.23 2321
3970.83 2295
3971.42 2111
3972.02 1996
3972.61 1915
3973.21 1891
3973.80 1887
3974.40 1913
3974.99 1962
3975.58 1920
3976.18 2099
3976.77 2203
3977.37 2397
3977.96 2487
3978.56 2377
3979.15 2392
3979.75 2353
3980.35 2201
3980.94 2099
3981.54 2013
3982.13 1948
3982.73 1903
3983.32 1894
3983.92 1913
3984.51 1875
3985.11 1891
3985.70 1932
3986.30 1881
3986.90 1843
3987.49 1803
3988.09 1779
3988.68 1750
3989.28 1839
3989.87 1747
3990.47 1886
3991.07 1903
3991.66 1809
3992.26 1755
3992.85 1749
3993.45 1831
3994.05 1840
3994.64 1831
3995.24 1832
3995.84 1838
3996.43 1850
3997.03 1818
3997.62 1791
3998.22 1848
3998.82 1864
3999.41 1791
4000.01 1794
4000.61 1793
4001.20 1752
4001.80 1740
4002.40 1770
4003.00 1711
4003.59 1667
4004.19 1688
4004.79 1659
4005.38 1733
4005.98 1700
4006.58 1755
4007.17 1792
4007.77 1747
4008.37 1758
4008.97 1775
4009.56 1662
4010.16 1672
4010.76 1671
4011.36 1740
4011.95 1752
4012.55 1694
4013.15 1651
4013.75 1672
4014.34 1644
4014.94 1609
4015.54 1634
4016.14 1624
4016.74 1741
4017.33 1683
4017.93 1756
4018.53 1791
4019.13 1846
4019.73 1829
4020.32 1954
4020.92 1918
4021.52 1827
4022.12 1852
4022.72 1801
4023.32 1741
4023.91 1721
4024.51 1696
4025.11 1736
4025.71 1760
4026.31 1750
4026.91 1806
4027.51 1849
4028.10 1871
4028.70 1995
4029.30 2073
4029.90 2073
4030.50 2133
4031.10 2060
4031.70 1998
4032.30 1964
4032.90 1932
4033.49 1849
4034.09 1831
4034.69 1918
4035.29 1948
4035.89 1861
4036.49 1857
4037.09 1837
4037.69 1766
4038.29 1581
4038.89 1520
4039.49 1570
4040.09 1557
4040.69 1556
4041.29 1491
4041.89 1427
4042.49 1464
4043.09 1477
4043.69 1495
4044.29 1466
4044.89 1504
4045.49 1458
4046.09 1524
4046.69 1504
4047.29 1429
4047.89 1444
4048.49 1406
4049.09 1500
4049.69 1450
4050.29 1423
4050.89 1470
4051.49 1411
4052.09 1426
4052.69 1439
4053.29 1391
4053.89 1425
4054.49 1475
4055.09 1410
4055.69 1410
4056.30 1402
4056.90 1346
4057.50 1417
4058.10 1424
4058.70 1439
4059.30 1374
4059.90 1449
4060.50 1450
4061.10 1425
4061.71 1443
4062.31 1510
4062.91 1507
4063.51 1498
4064.11 1558
4064.71 1502
4065.31 1534
4065.92 1555
4066.52 1599
4067.12 1498
4067.72 1572
4068.32 1546
4068.92 1579
4069.53 1511
4070.13 1424
4070.73 1440
4071.33 1433
4071.93 1416
4072.54 1461
4073.14 1411
4073.74 1372
4074.34 1442
4074.94 1424
4075.55 1449
4076.15 1476
4076.75 1449
4077.35 1493
4077.96 1468
4078.56 1443
4079.16 1479
4079.76 1391
4080.37 1446
4080.97 1469
4081.57 1412
4082.17 1444
4082.78 1491
4083.38 1503
4083.98 1450
4084.59 1407
4085.19 1379
4085.79 1428
4086.39 1426
4087.00 1475
4087.60 1472
4088.20 1509
4088.81 1465
4089.41 1432
4090.01 1394
4090.62 1372
4091.22 1398
4091.82 1412
4092.43 1435
4093.03 1371
4093.63 1380
4094.24 1375
4094.84 1399
4095.45 1398
4096.05 1424
4096.65 1439
4097.26 1467
4097.86 1430
4098.47 1475
4099.07 1489
4099.67 1490
4100.28 1461
4100.88 1433
4101.49 1424
4102.09 1399
4102.69 1438
4103.30 1420
4103.90 1369
4104.51 1313
4105.11 1390
4105.72 1407
4106.32 1349
4106.93 1385
4107.53 1301
4108.13 1352
4108.74 1379
4109.34 1400
4109.95 1383
4110.55 1357
4111.16 1361
4111.76 1401
4112.37 1397
4112.97 1342
4113.58 1383
4114.18 1355
4114.79 1342
4115.39 1386
4116.00 1323
4116.60 1381
4117.21 1331
4117.82 1381
4118.42 1400
4119.03 1382
4119.63 1353
4120.24 1338
4120.84 1343
4121.45 1379
4122.05 1377
4122.66 1296
4123.27 1405
4123.87 1356
4124.48 1384
4125.08 1307
4125.69 1302
4126.30 1335
4126.90 1328
4127.51 1378
4128.11 1310
4128.72 1313
4129.33 1344
4129.93 1308
4130.54 1325
4131.15 1330
4131.75 1325
4132.36 1353
4132.96 1374
4133.57 1381
4134.18 1383
4134.78 1418
4135.39 1510
4136.00 1483
4136.60 1438
4137.21 1423
4137.82 1506
4138.43 1541
4139.03 1482
4139.64 1439
4140.25 1492
4140.85 1484
4141.46 1550
4142.07 1540
4142.68 1539
4143.28 1535
4143.89 1543
4144.50 1600
4145.10 1648
4145.71 1572
4146.32 1513
4146.93 1585
4147.53 1483
4148.14 1427
4148.75 1483
4149.36 1412
4149.97 1458
4150.57 1410
4151.18 1435
4151.79 1395
4152.40 1392
4153.00 1405
4153.61 1350
4154.22 1322
4154.83 1348
4155.44 1388
4156.05 1360
4156.65 1379
4157.26 1419
4157.87 1380
4158.48 1502
4159.09 1583
4159.70 1639
4160.30 1696
4160.91 1706
4161.52 1693
4162.13 1631
4162.74 1560
4163.35 1514
4163.96 1562
4164.56 1491
4165.17 1463
4165.78 1420
4166.39 1418
4167.00 1406
4167.61 1448
4168.22 1422
4168.83 1418
4169.44 1543
4170.05 1482
4170.66 1456
4171.26 1468
4171.87 1457
4172.48 1454
4173.09 1467
4173.70 1468
4174.31 1461
4174.92 1430
4175.53 1413
4176.14 1507
4176.75 1421
4177.36 1493
4177.97 1509
4178.58 1465
4179.19 1509
4179.80 1554
4180.41 1515
4181.02 1458
4181.63 1436
4182.24 1461
4182.85 1515
4183.46 1519
4184.07 1523
4184.68 1520
4185.29 1489
4185.90 1565
4186.51 1515
4187.12 1488
4187.73 1451
4188.34 1486
4188.95 1456
4189.56 1385
4190.18 1367
4190.79 1401
4191.40 1467
4192.01 1510
4192.62 1499
4193.23 1497
4193.84 1525
4194.45 1592
4195.06 1568
4195.67 1652
4196.28 1662
4196.90 1621
4197.51 1569
4198.12 1558
4198.73 1527
4199.34 1489
4199.95 1496
4200.56 1473
4201.18 1439
4201.79 1423
4202.40 1476
4203.01 1452
4203.62 1377
4204.23 1411
4204.85 1447
4205.46 1440
4206.07 1465
4206.68 1516
4207.29 1553
4207.90 1541
4208.52 1509
4209.13 1504
4209.74 1644
4210.35 1759
4210.97 1605
4211.58 1611
4212.19 1683
4212.80 1704
4213.41 1696
4214.03 1579
4214.64 1625
4215.25 1569
4215.86 1586
4216.48 1648
4217.09 1681
4217.70 1715
4218.32 1803
4218.93 1777
4219.54 1792
4220.15 1707
4220.77 1811
4221.38 1895
4221.99 1925
4222.61 1813
4223.22 1813
4223.83 1789
4224.44 1768
4225.06 1739
4225.67 1740
4226.28 1734
4226.90 1877
4227.51 1980
4228.13 2029
4228.74 2175
4229.35 2246
4229.97 2232
4230.58 2116
4231.19 2036
4231.81 2030
4232.42 1888
4233.03 1903
4233.65 1890
4234.26 1881
4234.88 1732
4235.49 1823
4236.10 1872
4236.72 1833
4237.33 1806
4237.95 1825
4238.56 1806
4239.17 1743
4239.79 1654
4240.40 1615
4241.02 1744
4241.63 1721
4242.25 1690
4242.86 1851
4243.48 1830
4244.09 1829
4244.71 1854
4245.32 1812
4245.93 1789
4246.55 1863
4247.16 1756
4247.78 1772
4248.39 1726
4249.01 1817
4249.62 1816
4250.24 1766
4250.85 1752
4251.47 1662
4252.08 1735
4252.70 1771
4253.32 1810
4253.93 1732
4254.55 1760
4255.16 1862
4255.78 1819
4256.39 1852
4257.01 1838
4257.62 1847
4258.24 1809
4258.85 1795
4259.47 1838
4260.09 1865
4260.70 1841
4261.32 1904
4261.93 2041
4262.55 2206
4263.17 2222
4263.78 2374
4264.40 2339
4265.01 2395
4265.63 2329
4266.25 2299
4266.86 2243
4267.48 2148
4268.10 2057
4268.71 2123
4269.33 2016
4269.94 1931
4270.56 1940
4271.18 1933
4271.79 1901
4272.41 1891
4273.03 1967
4273.64 1898
4274.26 1917
4274.88 1998
4275.49 2110
4276.11 2236
4276.73 2489
4277.35 2720
4277.96 2787
4278.58 2929
4279.20 2954
4279.81 2822
4280.43 2566
4281.05 2443
4281.67 2270
4282.28 2124
4282.90 2026
4283.52 1922
4284.14 1868
4284.75 1804
4285.37 1823
4285.99 1767
4286.61 1745
4287.22 1777
4287.84 1729
4288.46 1727
4289.08 1751
4289.70 1730
4290.31 1693
4290.93 1636
4291.55 1665
4292.17 1732
4292.79 1757
4293.40 1789
4294.02 1721
4294.64 1678
4295.26 1693
4295.88 1710
4296.50 1692
4297.11 1714
4297.73 1685
4298.35 1692
4298.97 1703
4299.59 1681
4300.21 1699
4300.83 1685
4301.44 1673
4302.06 1672
4302.68 1743
4303.30 1722
4303.92 1778
4304.54 1764
4305.16 1758
4305.78 1745
4306.40 1783
4307.02 1767
4307.63 1800
4308.25 1780
4308.87 1731
4309.49 1745
4310.11 1691
4310.73 1776
4311.35 1820
4311.97 1802
4312.59 1815
4313.21 1848
4313.83 1771
4314.45 1773
4315.07 1816
4315.69 1839
4316.31 1805
4316.93 1874
4317.55 1909
4318.17 1811
4318.79 1784
4319.41 1903
4320.03 1888
4320.65 1879
4321.27 1919
4321.89 1941
4322.51 2007
4323.13 2029
4323.75 2062
4324.37 2190
4324.99 2212
4325.61 2372
4326.23 2407
4326.85 2428
4327.47 2584
4328.09 2650
4328.71 2641
4329.33 2639
4329.96 2858
4330.58 2933
4331.20 3044
4331.82 3255
4332.44 3749
4333.06 4109
4333.68 4504
4334.30 4494
4334.92 4500
4335.54 4485
4336.17 4363
4336.79 4346
4337.41 4341
4338.03 4347
4338.65 4370
4339.27 4378
4339.89 4231
4340.52 4061
4341.14 3915
4341.76 3649
4342.38 3386
4343.00 3539
4343.62 3569
4344.25 3889
4344.87 4427
4345.49 5390
4346.11 6426
4346.73 7270
4347.36 8071
4347.98 8577
4348.60 8606
4349.22 8169
4349.84 7161
4350.47 6252
4351.09 5604
4351.71 4894
4352.33 4300
4352.96 3900
4353.58 3584
4354.20 3410
4354.82 3067
4355.45 2916
4356.07 2880
4356.69 2836
4357.31 2687
4357.94 2736
4358.56 2672
4359.18 2581
4359.81 2612
4360.43 2712
4361.05 2666
4361.68 2718
4362.30 2586
4362.92 2564
4363.55 2567
4364.17 2477
4364.79 2304
4365.42 2274
4366.04 2382
4366.66 2455
4367.29 2426
4367.91 2338
4368.53 2341
4369.16 2172
4369.78 2101
4370.40 2073
4371.03 2001
4371.65 1992
4372.27 1991
4372.90 1954
4373.52 1922
4374.15 1850
4374.77 1876
4375.39 1847
4376.02 1827
4376.64 1879
4377.27 1887
4377.89 1865
4378.52 1892
4379.14 1973
4379.76 2039
4380.39 1992
4381.01 2013
4381.64 2104
4382.26 1995
4382.89 1916
4383.51 1990
4384.14 1944
4384.76 1967
4385.39 1921
4386.01 1978
4386.64 1958
4387.26 1911
4387.89 1945
4388.51 1858
4389.14 1834
4389.76 1785
4390.39 1753
4391.01 1719
4391.64 1637
4392.26 1714
4392.89 1725
4393.51 1745
4394.14 1806
4394.76 1820
4395.39 1848
4396.01 1880
4396.64 1868
4397.26 1867
4397.89 1897
4398.52 1887
4399.14 1874
4399.77 1848
4400.39 1849
4401.02 1835
4401.65 1839
4402.27 1751
4402.90 1793
4403.52 1799
4404.15 1823
4404.78 1755
4405.40 1720
4406.03 1671
4406.65 1670
4407.28 1695
4407.91 1713
4408.53 1732
4409.16 1769
4409.79 1814
4410.41 1753
4411.04 1833
4411.67 1858
4412.29 1806
4412.92 1706
4413.55 1722
4414.17 1697
4414.80 1646
4415.43 1686
4416.05 1701
4416.68 1717
4417.31 1666
4417.94 1699
4418.56 1668
4419.19 1713
4419.82 1661
4420.44 1637
4421.07 1664
4421.70 1612
4422.33 1654
4422.95 1652
4423.58 1575
4424.21 1660
4424.84 1571
4425.46 1626
4426.09 1642
4426.72 1649
4427.35 1563
4427.97 1538
4428.60 1541
4429.23 1500
4429.86 1561
4430.49 1627
4431.11 1558
4431.74 1488
4432.37 1551
4433.00 1573
4433.63 1598
4434.26 1630
4434.88 1659
4435.51 1627
4436.14 1580
4436.77 1556
4437.40 1624
4438.03 1624
4438.65 1606
4439.28 1550
4439.91 1548
4440.54 1636
4441.17 1622
4441.80 1602
4442.43 1615
4443.06 1543
4443.68 1613
4444.31 1647
4444.94 1609
4445.57 1660
4446.20 1663
4446.83 1720
4447.46 1705
4448.09 1695
4448.72 1704
4449.35 1703
4449.98 1769
4450.61 1775
4451.24 1686
4451.86 1661
4452.49 1745
4453.12 1764
4453.75 1784
4454.38 1832
4455.01 1923
4455.64 2000
4456.27 2105
4456.90 2199
4457.53 2194
4458.16 2187
4458.79 2119
4459.42 2056
4460.05 2030
4460.68 1960
4461.31 1814
4461.94 1688
4462.57 1706
4463.20 1644
4463.83 1646
4464.46 1653
4465.09 1593
4465.72 1583
4466.36 1535
4466.99 1645
4467.62 1596
4468.25 1603
4468.88 1623
4469.51 1582
4470.14 1567
4470.77 1581
4471.40 1605
4472.03 1579
4472.66 1514
4473.29 1564
4473.93 1568
4474.56 1546
4475.19 1466
4475.82 1507
4476.45 1511
4477.08 1555
4477.71 1485
4478.34 1537
4478.98 1510
4479.61 1584
4480.24 1587
4480.87 1589
4481.50 1517
4482.13 1571
4482.76 1571
4483.40 1578
4484.03 1565
4484.66 1630
4485.29 1635
4485.92 1618
4486.56 1674
4487.19 1639
4487.82 1621
4488.45 1659
4489.08 1678
4489.72 1713
4490.35 1758
4490.98 1703
4491.61 1709
4492.25 1756
4492.88 1735
4493.51 1725
4494.14 1774
4494.78 1774
4495.41 1747
4496.04 1711
4496.67 1697
4497.31 1724
4497.94 1763
4498.57 1873
4499.20 1919
4499.84 1947
4500.47 2046
4501.10 2217
4501.74 2299
4502.37 2337
4503.00 2445
4503.64 2475
4504.27 2429
4504.90 2360
4505.53 2267
4506.17 2208
4506.80 2199
4507.43 2153
4508.07 2214
4508.70 2092
4509.34 2020
4509.97 1997
4510.60 1969
4511.24 1929
4511.87 1959
4512.50 1883
4513.14 1869
4513.77 1854
4514.41 1774
4515.04 1727
4515.67 1706
4516.31 1698
4516.94 1668
4517.58 1596
4518.21 1599
4518.84 1604
4519.48 1601
4520.11 1647
4520.75 1580
4521.38 1539
4522.02 1617
4522.65 1622
4523.28 1594
4523.92 1574
4524.55 1513
4525.19 1554
4525.82 1501
4526.46 1528
4527.09 1531
4527.73 1491
4528.36 1605
4529.00 1539
4529.63 1533
4530.27 1596
4530.90 1688
4531.54 1689
4532.17 1714
4532.81 1622
4533.44 1658
4534.08 1676
4534.71 1670
4535.35 1674
4535.99 1629
4536.62 1536
4537.26 1636
4537.89 1560
4538.53 1477
4539.16 1445
4539.80 1407
4540.43 1514
4541.07 1506
4541.71 1426
4542.34 1457
4542.98 1432
4543.61 1459
4544.25 1495
4544.89 1530
4545.52 1468
4546.16 1474
4546.79 1429
4547.43 1450
4548.07 1474
4548.70 1482
4549.34 1447
4549.98 1536
4550.61 1459
4551.25 1552
4551.89 1528
4552.52 1496
4553.16 1450
4553.80 1402
4554.43 1425
4555.07 1422
4555.71 1490
4556.34 1470
4556.98 1443
4557.62 1426
4558.25 1466
4558.89 1422
4559.53 1436
4560.16 1421
4560.80 1400
4561.44 1427
4562.08 1416
4562.71 1433
4563.35 1492
4563.99 1527
4564.63 1441
4565.26 1525
4565.90 1535
4566.54 1464
4567.18 1465
4567.81 1502
4568.45 1510
4569.09 1491
4569.73 1513
4570.36 1539
4571.00 1475
4571.64 1506
4572.28 1501
4572.92 1511
4573.55 1490
4574.19 1475
4574.83 1498
4575.47 1495
4576.11 1483
4576.75 1535
4577.38 1530
4578.02 1490
4578.66 1585
4579.30 1574
4579.94 1625
4580.58 1607
4581.21 1597
4581.85 1596
4582.49 1660
4583.13 1647
4583.77 1631
4584.41 1698
4585.05 1656
4585.69 1676
4586.32 1803
4586.96 1909
4587.60 1954
4588.24 2008
4588.88 2195
4589.52 2312
4590.16 2413
4590.80 2387
4591.44 2466
4592.08 2653
4592.72 2888
4593.36 3008
4594.00 2947
4594.63 2858
4595.27 2624
4595.91 2387
4596.55 2198
4597.19 2109
4597.83 1944
4598.47 1828
4599.11 1861
4599.75 1866
4600.39 1831
4601.03 1847
4601.67 1839
4602.31 1825
4602.95 1850
4603.59 1897
4604.23 1866
4604.87 1791
4605.51 1772
4606.15 1714
4606.79 1736
4607.43 1636
4608.08 1640
4608.72 1668
4609.36 1625
4610.00 1564
4610.64 1645
4611.28 1619
4611.92 1605
4612.56 1647
4613.20 1619
4613.84 1550
4614.48 1618
4615.12 1670
4615.76 1587
4616.41 1579
4617.05 1619
4617.69 1591
4618.33 1630
4618.97 1610
4619.61 1534
4620.25 1516
4620.89 1603
4621.54 1549
4622.18 1544
4622.82 1576
4623.46 1491
4624.10 1553
4624.74 1530
4625.38 1513
4626.03 1566
4626.67 1558
4627.31 1589
4627.95 1581
4628.59 1547
4629.24 1561
4629.88 1674
4630.52 1736
4631.16 1816
4631.80 1964
4632.45 2173
4633.09 2363
4633.73 2252
4634.37 2240
4635.02 2192
4635.66 2093
4636.30 1954
4636.94 1903
4637.58 1958
4638.23 1950
4638.87 1990
4639.51 1917
4640.16 1978
4640.80 1907
4641.44 1931
4642.08 1867
4642.73 1827
4643.37 1833
4644.01 1848
4644.66 1807
4645.30 1805
4645.94 1805
4646.58 1893
4647.23 1816
4647.87 1717
4648.51 1740
4649.16 1705
4649.80 1664
4650.44 1622
4651.09 1630
4651.73 1662
4652.37 1644
4653.02 1596
4653.66 1570
4654.31 1609
4654.95 1590
4655.59 1603
4656.24 1560
4656.88 1600
4657.52 1517
4658.17 1608
4658.81 1585
4659.46 1518
4660.10 1505
4660.75 1531
4661.39 1589
4662.03 1610
4662.68 1498
4663.32 1481
4663.97 1516
4664.61 1430
4665.26 1433
4665.90 1443
4666.54 1452
4667.19 1470
4667.83 1506
4668.48 1477
4669.12 1451
4669.77 1416
4670.41 1385
4671.06 1381
4671.70 1460
4672.35 1444
4672.99 1449
4673.64 1420
4674.28 1460
4674.93 1536
4675.57 1528
4676.22 1534
4676.86 1511
4677.51 1522
4678.15 1477
4678.80 1566
4679.44 1583
4680.09 1522
4680.73 1543
4681.38 1529
4682.03 1589
4682.67 1624
4683.32 1579
4683.96 1557
4684.61 1597
4685.25 1668
4685.90 1648
4686.55 1654
4687.19 1745
4687.84 1750
4688.48 1805
4689.13 1801
4689.78 1914
4690.42 1976
4691.07 2024
4691.72 2234
4692.36 2383
4693.01 2332
4693.65 2304
4694.30 2225
4694.95 2165
4695.59 2173
4696.24 2251
4696.89 2306
4697.53 2199
4698.18 2217
4698.83 2330
4699.47 2392
4700.12 2685
4700.77 2862
4701.41 2843
4702.06 2803
4702.71 2679
4703.36 2422
4704.00 2325
4704.65 2163
4705.30 2141
4705.94 2113
4706.59 2110
4707.24 2109
4707.89 1996
4708.53 1878
4709.18 1903
4709.83 1856
4710.48 1964
4711.12 1918
4711.77 1895
4712.42 1936
4713.07 1943
4713.71 1875
4714.36 1866
4715.01 1896
4715.66 1871
4716.31 1860
4716.95 1905
4717.60 1808
4718.25 1783
4718.90 1776
4719.55 1783
4720.19 1797
4720.84 1766
4721.49 1842
4722.14 1722
4722.79 1690
4723.44 1774
4724.08 1747
4724.73 1707
4725.38 1743
4726.03 1750
4726.68 1703
4727.33 1634
4727.98 1654
4728.63 1643
4729.27 1586
4729.92 1575
4730.57 1593
4731.22 1568
4731.87 1589
4732.52 1565
4733.17 1590
4733.82 1536
4734.47 1588
4735.12 1597
4735.77 1537
4736.41 1535
4737.06 1513
4737.71 1602
4738.36 1509
4739.01 1563
4739.66 1625
4740.31 1517
4740.96 1492
4741.61 1550
4742.26 1527
4742.91 1597
4743.56 1643
4744.21 1583
4744.86 1516
4745.51 1537
4746.16 1530
4746.81 1513
4747.46 1500
4748.11 1522
4748.76 1590
4749.41 1572
4750.06 1556
4750.71 1677
4751.36 1679
4752.01 1733
4752.66 1714
4753.31 1663
4753.96 1757
4754.61 1703
4755.26 1623
4755.92 1684
4756.57 1665
4757.22 1600
4757.87 1552
4758.52 1537
4759.17 1630
4759.82 1544
4760.47 1550
4761.12 1560
4761.77 1640
4762.42 1617
4763.08 1666
4763.73 1589
4764.38 1547
4765.03 1572
4765.68 1527
4766.33 1481
4766.98 1517
4767.64 1517
4768.29 1486
4768.94 1525
4769.59 1485
4770.24 1494
4770.89 1574
4771.54 1550
4772.20 1493
4772.85 1471
4773.50 1462
4774.15 1454
4774.80 1504
4775.46 1480
4776.11 1425
4776.76 1440
4777.41 1478
4778.06 1449
4778.72 1469
4779.37 1461
4780.02 1479
4780.67 1507
4781.33 1514
4781.98 1488
4782.63 1479
4783.28 1495
4783.94 1501
4784.59 1478
4785.24 1492
4785.89 1490
4786.55 1484
4787.20 1527
4787.85 1563
4788.51 1538
4789.16 1546
4789.81 1561
4790.46 1644
4791.12 1700
4791.77 1666
4792.42 1662
4793.08 1695
4793.73 1721
4794.38 1683
4795.04 1647
4795.69 1641
4796.34 1639
4797.00 1591
4797.65 1569
4798.30 1562
4798.96 1586
4799.61 1570
4800.27 1598
4800.92 1633
4801.57 1654
4802.23 1687
4802.88 1662
4803.53 1720
4804.19 1618
4804.84 1698
4805.50 1671
4806.15 1712
4806.81 1758
4807.46 1776
4808.11 1757
4808.77 1730
4809.42 1688
4810.08 1676
4810.73 1710
4811.39 1776
4812.04 1777
4812.69 1872
4813.35 1959
4814.00 1820
4814.66 1870
4815.31 1868
4815.97 1871
4816.62 1850
4817.28 1876
4817.93 1848
4818.59 1911
4819.24 1830
4819.90 1960
4820.55 1994
4821.21 2022
4821.86 2100
4822.52 2207
4823.17 2301
4823.83 2262
4824.48 2316
4825.14 2348
4825.79 2338
4826.45 2258
4827.11 2160
4827.76 2109
4828.42 2183
4829.07 2064
4829.73 1986
4830.38 2054
4831.04 2065
4831.70 2040
4832.35 1994
4833.01 2204
4833.66 2262
4834.32 2249
4834.98 2234
4835.63 2263
4836.29 2253
4836.94 2340
4837.60 2365
4838.26 2404
4838.91 2432
4839.57 2379
4840.23 2324
4840.88 2343
4841.54 2399
4842.20 2307
4842.85 2235
4843.51 2264
4844.17 2334
4844.82 2359
4845.48 2340
4846.14 2440
4846.79 2453
4847.45 2420
4848.11 2445
4848.76 2517
4849.42 2498
4850.08 2495
4850.73 2442
4851.39 2500
4852.05 2531
4852.71 2568
4853.36 2536
4854.02 2545
4854.68 2569
4855.34 2711
4855.99 2793
4856.65 3053
4857.31 3177
4857.97 3445
4858.62 3619
4859.28 3728
4859.94 3664
4860.60 3670
4861.25 3493
4861.91 3291
4862.57 3127
4863.23 2966
4863.89 2930
4864.54 2994
4865.20 2868
4865.86 2923
4866.52 3013
4867.18 3024
4867.84 3036
4868.49 3048
4869.15 3034
4869.81 2923
4870.47 2844
4871.13 2879
4871.79 2774
4872.44 2688
4873.10 2701
4873.76 2818
4874.42 2736
4875.08 2744
4875.74 2698
4876.40 2689
4877.06 2721
4877.72 2774
4878.37 2956
4879.03 3041
4879.69 3232
4880.35 3242
4881.01 3320
4881.67 3197
4882.33 3053
4882.99 2848
4883.65 2797
4884.31 2719
4884.97 2595
4885.63 2628
4886.29 2598
4886.95 2606
4887.61 2636
4888.26 2485
4888.92 2520
4889.58 2447
4890.24 2411
4890.90 2485
4891.56 2521
4892.22 2542
4892.88 2601
4893.54 2622
4894.20 2488
4894.86 2539
4895.52 2528
4896.18 2451
4896.84 2441
4897.51 2427
4898.17 2364
4898.83 2450
4899.49 2578
4900.15 2628
4900.81 2684
4901.47 2710
4902.13 2652
4902.79 2597
4903.45 2427
4904.11 2313
4904.77 2266
4905.43 2207
4906.09 2097
4906.75 2141
4907.41 2153
4908.08 2112
4908.74 2126
4909.40 2107
4910.06 2082
4910.72 2019
4911.38 2042
4912.04 1993
4912.70 1994
4913.37 1981
4914.03 1900
4914.69 1907
4915.35 1944
4916.01 1917
4916.67 1828
4917.33 1861
4918.00 1859
4918.66 1902
4919.32 1856
4919.98 1839
4920.64 1868
4921.31 1799
4921.97 1871
4922.63 1782
4923.29 1837
4923.95 1773
4924.62 1725
4925.28 1810
4925.94 1827
4926.60 1751
4927.26 1710
4927.93 1785
4928.59 1869
4929.25 1816
4929.91 1794
4930.58 1792
4931.24 1761
4931.90 1749
4932.56 1746
4933.23 1766
4933.89 1783
4934.55 1731
4935.22 1747
4935.88 1764
4936.54 1757
4937.20 1730
4937.87 1793
4938.53 1744
4939.19 1709
4939.86 1769
4940.52 1693
4941.18 1698
4941.85 1677
4942.51 1793
4943.17 1746
4943.84 1644
4944.50 1655
4945.16 1658
4945.83 1716
4946.49 1733
4947.15 1733
4947.82 1671
4948.48 1649
4949.15 1652
4949.81 1616
4950.47 1602
4951.14 1618
4951.80 1664
4952.47 1607
4953.13 1565
4953.79 1602
4954.46 1662
4955.12 1686
4955.79 1562
4956.45 1643
4957.11 1619
4957.78 1669
4958.44 1684
4959.11 1733
4959.77 1745
4960.44 1782
4961.10 1736
4961.77 1834
4962.43 1962
4963.10 2110
4963.76 2189
4964.42 2218
4965.09 2247
4965.75 2330
4966.42 2311
4967.08 2263
4967.75 2111
4968.41 1969
4969.08 1911
4969.74 1858
4970.41 1828
4971.08 1812
4971.74 1756
4972.41 1773
4973.07 1835
4973.74 1885
4974.40 1862
4975.07 1963
4975.73 2029
4976.40 2130
4977.06 2270
4977.73 2260
4978.40 2177
4979.06 2139
4979.73 2070
4980.39 2004
4981.06 1929
4981.73 1831
4982.39 1841
4983.06 1774
4983.72 1716
4984.39 1661
4985.06 1650
4985.72 1608
4986.39 1689
4987.05 1647
4987.72 1611
4988.39 1661
4989.05 1621
4989.72 1631
4990.39 1520
4991.05 1533
4991.72 1587
4992.39 1551
4993.05 1523
4993.72 1519
4994.39 1486
4995.05 1517
4995.72 1565
4996.39 1554
4997.05 1540
4997.72 1546
4998.39 1529
4999.06 1493
4999.72 1478
5000.39 1448
5001.06 1392
5001.73 1414
5002.39 1476
5003.06 1481
5003.73 1500
5004.39 1456
5005.06 1441
5005.73 1412
5006.40 1368
5007.07 1445
5007.73 1399
5008.40 1402
5009.07 1416
5009.74 1437
5010.40 1481
5011.07 1507
5011.74 1466
5012.41 1407
5013.08 1411
5013.74 1360
5014.41 1451
5015.08 1416
5015.75 1373
5016.42 1343
5017.09 1374
5017.75 1416
5018.42 1390
5019.09 1319
5019.76 1336
5020.43 1406
5021.10 1425
5021.76 1428
5022.43 1367
5023.10 1386
5023.77 1430
5024.44 1481
5025.11 1430
5025.78 1415
5026.45 1413
5027.12 1448
5027.78 1413
5028.45 1419
5029.12 1374
5029.79 1397
5030.46 1387
5031.13 1335
5031.80 1295
5032.47 1351
5033.14 1366
5033.81 1364
5034.48 1359
5035.15 1443
5035.82 1422
5036.49 1397
5037.16 1330
5037.83 1340
5038.50 1337
5039.16 1363
5039.83 1342
5040.50 1378
5041.17 1408
5041.84 1415
5042.51 1396
5043.18 1380
5043.85 1373
5044.52 1441
5045.20 1453
5045.87 1445
5046.54 1370
5047.21 1358
5047.88 1366
5048.55 1394
5049.22 1377
5049.89 1345
5050.56 1351
5051.23 1425
5051.90 1416
5052.57 1318
5053.24 1396
5053.91 1405
5054.58 1451
5055.25 1401
5055.92 1342
5056.60 1329
5057.27 1350
5057.94 1414
5058.61 1422
5059.28 1441
5059.95 1386
5060.62 1366
5061.29 1303
5061.96 1369
5062.64 1410
5063.31 1492
5063.98 1466
5064.65 1454
5065.32 1487
5065.99 1461
5066.66 1399
5067.34 1451
5068.01 1400
5068.68 1374
5069.35 1366
5070.02 1426
5070.70 1310
5071.37 1373
5072.04 1417
5072.71 1509
5073.38 1400
5074.06 1373
5074.73 1422
5075.40 1479
5076.07 1507
5076.74 1537
5077.42 1506
5078.09 1584
5078.76 1670
5079.43 1751
5080.11 1790
5080.78 1771
5081.45 1745
5082.12 1689
5082.80 1606
5083.47 1590
5084.14 1723
5084.82 1731
5085.49 1641
5086.16 1701
5086.83 1715
5087.51 1655
5088.18 1622
5088.85 1721
5089.53 1742
5090.20 1709
5090.87 1802
5091.55 1875
5092.22 1855
5092.89 1807
5093.57 1777
5094.24 1824
5094.91 1793
5095.59 1717
5096.26 1600
5096.93 1614
5097.61 1648
5098.28 1626
5098.96 1560
5099.63 1595
5100.30 1591
5100.98 1480
5101.65 1625
5102.32 1607
5103.00 1652
5103.67 1724
5104.35 1783
5105.02 1816
5105.70 1832
5106.37 1870
5107.04 1741
5107.72 1712
5108.39 1768
5109.07 1722
5109.74 1633
5110.42 1585
5111.09 1635
5111.77 1662
5112.44 1630
5113.11 1656
5113.79 1680
5114.46 1633
5115.14 1625
5115.81 1682
5116.49 1793
5117.16 1828
5117.84 1887
5118.51 2011
5119.19 2176
5119.86 2305
5120.54 2463
5121.21 2435
5121.89 2307
5122.57 2309
5123.24 2201
5123.92 2052
5124.59 1947
5125.27 1932
5125.94 1880
5126.62 1822
5127.29 1800
5127.97 1821
5128.64 1810
5129.32 1748
5130.00 1772
5130.67 1736
5131.35 1723
5132.02 1699
5132.70 1729
5133.38 1775
5134.05 1734
5134.73 1711
5135.40 1648
5136.08 1685
5136.76 1628
5137.43 1579
5138.11 1607
5138.79 1580
5139.46 1602
5140.14 1556
5140.82 1520
5141.49 1546
5142.17 1506
5142.85 1426
5143.52 1425
5144.20 1457
5144.88 1447
5145.55 1520
5146.23 1486
5146.91 1456
5147.58 1365
5148.26 1373
5148.94 1405
5149.61 1431
5150.29 1475
5150.97 1425
5151.65 1443
5152.32 1300
5153.00 1350
5153.68 1389
5154.36 1416
5155.03 1322
5155.71 1390
5156.39 1442
5157.07 1382
5157.74 1366
5158.42 1339
5159.10 1367
5159.78 1426
5160.45 1407
5161.13 1357
5161.81 1336
5162.49 1286
5163.17 1358
5163.84 1350
5164.52 1373
5165.20 1292
5165.88 1324
5166.56 1399
5167.24 1396
5167.91 1379
5168.59 1344
5169.27 1339
5169.95 1360
5170.63 1359
5171.31 1316
5171.98 1298
5172.66 1267
5173.34 1263
5174.02 1313
5174.70 1314
5175.38 1296
5176.06 1348
5176.74 1300
5177.41 1357
5178.09 1306
5178.77 1384
5179.45 1397
5180.13 1308
5180.81 1305
5181.49 1420
5182.17 1360
5182.85 1322
5183.53 1344
5184.21 1323
5184.89 1338
5185.57 1280
5186.24 1259
5186.92 1297
5187.60 1313
5188.28 1224
5188.96 1279
5189.64 1297
5190.32 1283
5191.00 1288
5191.68 1305
5192.36 1260
5193.04 1254
5193.72 1254
5194.40 1228
5195.08 1262
5195.76 1310
5196.44 1269
5197.12 1275
5197.80 1352
5198.48 1375
5199.16 1358
5199.84 1338
5200.52 1379
5201.21 1350
5201.89 1363
5202.57 1397
5203.25 1348
5203.93 1361
5204.61 1403
5205.29 1425
5205.97 1421
5206.65 1397
5207.33 1483
5208.01 1526
5208.69 1570
5209.37 1587
5210.06 1480
5210.74 1612
5211.42 1588
5212.10 1597
5212.78 1685
5213.46 1623
5214.14 1667
5214.82 1707
5215.51 1770
5216.19 1824
5216.87 1847
5217.55 1802
5218.23 1774
5218.91 1723
5219.60 1645
5220.28 1682
5220.96 1735
5221.64 1707
5222.32 1728
5223.00 1888
5223.69 1965
5224.37 1902
5225.05 1955
5225.73 1978
5226.41 1807
5227.10 1778
5227.78 1680
5228.46 1599
5229.14 1609
5229.83 1665
5230.51 1594
5231.19 1588
5231.87 1630
5232.56 1545
5233.24 1584
5233.92 1544
5234.60 1596
5235.29 1601
5235.97 1626
5236.65 1643
5237.34 1561
5238.02 1528
5238.70 1589
5239.38 1573
5240.07 1588
5240.75 1642
5241.43 1659
5242.12 1609
5242.80 1667
5243.48 1581
5244.17 1543
5244.85 1558
5245.53 1519
5246.22 1548
5246.90 1518
5247.58 1537
5248.27 1576
5248.95 1536
5249.63 1598
5250.32 1668
5251.00 1721
5251.69 1791
5252.37 1937
5253.05 2059
5253.74 2117
5254.42 2120
5255.11 2007
5255.79 1916
5256.47 1822
5257.16 1882
5257.84 1821
5258.53 1739
5259.21 1744
5259.89 1697
5260.58 1865
5261.26 1899
5261.95 2052
5262.63 2079
5263.32 2112
5264.00 2049
5264.69 2080
5265.37 1882
5266.06 1830
5266.74 1866
5267.43 1761
5268.11 1717
5268.79 1715
5269.48 1677
5270.16 1658
5270.85 1682
5271.53 1603
5272.22 1651
5272.91 1652
5273.59 1592
5274.28 1623
5274.96 1713
5275.65 1726
5276.33 1678
5277.02 1673
5277.70 1666
5278.39 1614
5279.07 1620
5279.76 1594
5280.45 1564
5281.13 1499
5281.82 1525
5282.50 1560
5283.19 1515
5283.87 1547
5284.56 1491
5285.25 1572
5285.93 1560
5286.62 1496
5287.30 1494
5287.99 1472
5288.68 1500
5289.36 1446
5290.05 1504
5290.74 1463
5291.42 1555
5292.11 1542
5292.79 1451
5293.48 1535
5294.17 1567
5294.85 1517
5295.54 1539
5296.23 1595
5296.91 1507
5297.60 1587
5298.29 1650
5298.98 1671
5299.66 1719
5300.35 1726
5301.04 1735
5301.72 1788
5302.41 1862
5303.10 1861
5303.78 2000
5304.47 2156
5305.16 2136
5305.85 2217
5306.53 2270
5307.22 2205
5307.91 2116
5308.60 2120
5309.28 2091
5309.97 2022
5310.66 2116
5311.35 2160
5312.03 2303
5312.72 2413
5313.41 2331
5314.10 2408
5314.79 2362
5315.47 2327
5316.16 2164
5316.85 1993
5317.54 2003
5318.23 2023
5318.91 1993
5319.60 2104
5320.29 2183
5320.98 2180
5321.67 2240
5322.36 2316
5323.04 2317
5323.73 2234
5324.42 1961
5325.11 1948
5325.80 1872
5326.49 1715
5327.18 1714
5327.86 1631
5328.55 1696
5329.24 1642
5329.93 1598
5330.62 1587
5331.31 1627
5332.00 1649
5332.69 1645
5333.38 1552
5334.06 1536
5334.75 1547
5335.44 1533
5336.13 1542
5336.82 1520
5337.51 1519
5338.20 1508
5338.89 1509
5339.58 1456
5340.27 1441
5340.96 1408
5341.65 1465
5342.34 1488
5343.03 1480
5343.72 1481
5344.41 1443
5345.10 1444
5345.79 1463
5346.48 1455
5347.17 1554
5347.86 1560
5348.55 1490
5349.24 1579
5349.93 1559
5350.62 1545
5351.31 1517
5352.00 1510
5352.69 1506
5353.38 1554
5354.07 1472
5354.76 1413
5355.45 1362
5356.14 1426
5356.83 1385
5357.52 1354
5358.21 1343
5358.90 1390
5359.59 1375
5360.29 1376
5360.98 1500
5361.67 1541
5362.36 1573
5363.05 1526
5363.74 1538
5364.43 1501
5365.12 1425
5365.81 1434
5366.50 1399
5367.20 1328
5367.89 1379
5368.58 1319
5369.27 1292
5369.96 1356
5370.65 1327
5371.34 1266
5372.04 1312
5372.73 1360
5373.42 1384
5374.11 1370
5374.80 1362
5375.49 1327
5376.19 1364
5376.88 1273
5377.57 1324
5378.26 1336
5378.95 1224
5379.65 1284
5380.34 1314
5381.03 1259
5381.72 1287
5382.42 1260
5383.11 1294
5383.80 1252
5384.49 1308
5385.19 1379
5385.88 1328
5386.57 1279
5387.26 1290
5387.96 1361
5388.65 1373
5389.34 1340
5390.03 1364
5390.73 1418
5391.42 1506
5392.11 1458
5392.80 1420
5393.50 1409
5394.19 1379
5394.88 1339
5395.58 1312
5396.27 1319
5396.96 1355
5397.66 1389
5398.35 1303
5399.04 1319
5399.74 1318
5400.43 1350
5401.12 1302
5401.82 1300
5402.51 1296
5403.20 1328
5403.90 1305
5404.59 1332
5405.29 1406
5405.98 1346
5406.67 1358
5407.37 1406
5408.06 1398
5408.75 1406
5409.45 1456
5410.14 1459
5410.84 1475
5411.53 1415
5412.23 1340
5412.92 1371
5413.61 1374
5414.31 1350
5415.00 1370
5415.70 1375
5416.39 1384
5417.09 1421
5417.78 1402
5418.47 1455
5419.17 1470
5419.86 1435
5420.56 1430
5421.25 1510
5421.95 1496
5422.64 1564
5423.34 1591
5424.03 1603
5424.73 1603
5425.42 1535
5426.12 1563
5426.81 1551
5427.51 1486
5428.20 1452
5428.90 1500
5429.59 1446
5430.29 1457
5430.99 1436
5431.68 1531
5432.38 1596
5433.07 1562
5433.77 1513
5434.46 1523
5435.16 1619
5435.85 1574
5436.55 1600
5437.25 1653
5437.94 1693
5438.64 1681
5439.33 1698
5440.03 1685
5440.73 1681
5441.42 1604
5442.12 1630
5442.81 1706
5443.51 1715
5444.21 1731
5444.90 1796
5445.60 1791
5446.29 1892
5446.99 2036
5447.69 2096
5448.38 2122
5449.08 2142
5449.78 2196
5450.47 2195
5451.17 2110
5451.87 2041
5452.56 2056
5453.26 1967
5453.96 1875
5454.65 1893
5455.35 1956
5456.05 1871
5456.75 1836
5457.44 1882
5458.14 1855
5458.84 1921
5459.53 1940
5460.23 1930
5460.93 2001
5461.63 1979
5462.32 2058
5463.02 2065
5463.72 2074
5464.42 2127
5465.11 2000
5465.81 2097
5466.51 2009
5467.21 2091
5467.90 2042
5468.60 2103
5469.30 2165
5470.00 2150
5470.70 2148
5471.39 2163
5472.09 2329
5472.79 2370
5473.49 2392
5474.19 2489
5474.88 2474
5475.58 2535
5476.28 2476
5476.98 2572
5477.68 2689
5478.38 2829
5479.07 3206
5479.77 3639
5480.47 4105
5481.17 4559
5481.87 4859
5482.57 4812
5483.27 4599
5483.96 4341
5484.66 3956
5485.36 3729
5486.06 3552
5486.76 3311
5487.46 3100
5488.16 3021
5488.86 3050
5489.56 3095
5490.26 3030
5490.96 3038
5491.65 3141
5492.35 3172
5493.05 3196
5493.75 3295
5494.45 3375
5495.15 3454
5495.85 3438
5496.55 3416
5497.25 3438
5497.95 3619
5498.65 3880
5499.35 4203
5500.05 4967
5500.75 5837
5501.45 6969
5502.15 7551
5502.85 7580
5503.55 7413
5504.25 6792
5504.95 5987
5505.65 5046
5506.35 4291
5507.05 3902
5507.75 3510
5508.45 3174
5509.15 3074
5509.85 2893
5510.55 2821
5511.25 2838
5511.95 2767
5512.65 2703
5513.35 2586
5514.05 2592
5514.76 2694
5515.46 2732
5516.16 2628
5516.86 2602
5517.56 2617
5518.26 2611
5518.96 2546
5519.66 2507
5520.36 2472
5521.06 2426
5521.77 2507
5522.47 2390
5523.17 2247
5523.87 2181
5524.57 2096
5525.27 2055
5525.97 1947
5526.67 1985
5527.38 1945
5528.08 1876
5528.78 1964
5529.48 1930
5530.18 1966
5530.88 1985
5531.59 1974
5532.29 2016
5532.99 1955
5533.69 1955
5534.39 1967
5535.10 1945
5535.80 1984
5536.50 1892
5537.20 1825
5537.90 1870
5538.61 1918
5539.31 1875
5540.01 1861
5540.71 1886
5541.42 1823
5542.12 1846
5542.82 1822
5543.52 1792
5544.23 1713
5544.93 1787
5545.63 1752
5546.33 1692
5547.04 1727
5547.74 1648
5548.44 1694
5549.15 1642
5549.85 1679
5550.55 1705
5551.26 1718
5551.96 1701
5552.66 1718
5553.36 1783
5554.07 1739
5554.77 1775
5555.47 1765
5556.18 1730
5556.88 1747
5557.58 1738
5558.29 1715
5558.99 1753
5559.70 1702
5560.40 1718
5561.10 1765
5561.81 1786
5562.51 1747
5563.21 1816
5563.92 1888
5564.62 1938
5565.33 1874
5566.03 1845
5566.73 1876
5567.44 1873
5568.14 1816
5568.85 1755
5569.55 1736
5570.25 1733
5570.96 1713
5571.66 1645
5572.37 1716
5573.07 1781
5573.78 1770
5574.48 1790
5575.19 1757
5575.89 1791
5576.59 1800
5577.30 1802
5578.00 1833
5578.71 1854
5579.41 1890
5580.12 1810
5580.82 1771
5581.53 1702
5582.23 1694
5582.94 1758
5583.64 1668
5584.35 1650
5585.05 1638
5585.76 1639
5586.46 1669
5587.17 1648
5587.88 1650
5588.58 1695
5589.29 1739
5589.99 1584
5590.70 1647
5591.40 1603
5592.11 1599
5592.81 1616
5593.52 1602
5594.23 1567
5594.93 1578
5595.64 1576
5596.34 1601
5597.05 1586
5597.76 1564
5598.46 1633
5599.17 1632
5599.87 1632
5600.58 1623
5601.29 1561
5601.99 1564
5602.70 1638
5603.41 1568
5604.11 1649
5604.82 1681
5605.52 1772
5606.23 1690
5606.94 1618
5607.64 1612
5608.35 1607
5609.06 1600
5609.76 1563
5610.47 1587
5611.18 1557
5611.88 1571
5612.59 1589
5613.30 1590
5614.01 1604
5614.71 1639
5615.42 1553
5616.13 1574
5616.83 1548
5617.54 1655
5618.25 1576
5618.96 1665
5619.66 1690
5620.37 1680
5621.08 1654
5621.79 1679
5622.49 1663
5623.20 1664
5623.91 1685
5624.62 1669
5625.32 1659
5626.03 1679
5626.74 1793
5627.45 1812
5628.16 1868
5628.86 1920
5629.57 1940
5630.28 2039
5630.99 1982
5631.70 1944
5632.40 2070
5633.11 2078
5633.82 2070
5634.53 2081
5635.24 2053
5635.95 2080
5636.65 2086
5637.36 2104
5638.07 2151
5638.78 2196
5639.49 2340
5640.20 2450
5640.91 2596
5641.61 2611
5642.32 2688
5643.03 2598
5643.74 2439
5644.45 2373
5645.16 2264
5645.87 2101
5646.58 2020
5647.29 1971
5648.00 2010
5648.70 1937
5649.41 1919
5650.12 1899
5650.83 1982
5651.54 1974
5652.25 1934
5652.96 1898
5653.67 1885
5654.38 1957
5655.09 1934
5655.80 1986
5656.51 2019
5657.22 2064
5657.93 2080
5658.64 2101
5659.35 2158
5660.06 2249
5660.77 2348
5661.48 2307
5662.19 2303
5662.90 2313
5663.61 2347
5664.32 2364
5665.03 2262
5665.74 2178
5666.45 2145
5667.16 1998
5667.87 1931
5668.58 1951
5669.29 1922
5670.00 1991
5670.71 2027
5671.42 2112
5672.13 2240
5672.84 2317
5673.56 2246
5674.27 2271
5674.98 2133
5675.69 1987
5676.40 1974
5677.11 1917
5677.82 1865
5678.53 1921
5679.24 1848
5679.95 1923
5680.67 1951
5681.38 1977
5682.09 1991
5682.80 1988
5683.51 1854
5684.22 1837
5684.93 1794
5685.65 1777
5686.36 1771
5687.07 1709
5687.78 1630
5688.49 1672
5689.20 1628
5689.92 1697
5690.63 1648
5691.34 1653
5692.05 1661
5692.76 1587
5693.47 1576
5694.19 1606
5694.90 1604
5695.61 1593
5696.32 1551
5697.04 1519
5697.75 1557
5698.46 1558
5699.17 1481
5699.89 1495
5700.60 1524
5701.31 1533
5702.02 1570
5702.74 1564
5703.45 1481
5704.16 1511
5704.87 1565
5705.59 1586
5706.30 1521
5707.01 1488
5707.72 1470
5708.44 1481
5709.15 1460
5709.86 1412
5710.58 1435
5711.29 1448
5712.00 1449
5712.72 1396
5713.43 1382
5714.14 1409
5714.86 1441
5715.57 1391
5716.28 1339
5717.00 1384
5717.71 1360
5718.42 1422
5719.14 1375
5719.85 1349
5720.56 1318
5721.28 1364
5721.99 1342
5722.71 1338
5723.42 1382
5724.13 1445
5724.85 1334
5725.56 1379
5726.28 1418
5726.99 1434
5727.70 1409
5728.42 1440
5729.13 1460
5729.85 1461
5730.56 1398
5731.28 1440
5731.99 1373
5732.70 1384
5733.42 1354
5734.13 1345
5734.85 1291
5735.56 1324
5736.28 1368
5736.99 1375
5737.71 1351
5738.42 1319
5739.14 1308
5739.85 1328
5740.57 1300
5741.28 1306
5742.00 1257
5742.71 1304
5743.43 1315
5744.14 1305
5744.86 1253
5745.57 1262
5746.29 1278
5747.00 1312
5747.72 1298
5748.43 1264
5749.15 1312
5749.87 1304
5750.58 1263
5751.30 1269
5752.01 1280
5752.73 1289
5753.44 1311
5754.16 1262
5754.88 1311
5755.59 1294
5756.31 1229
5757.02 1244
5757.74 1270
5758.46 1285
5759.17 1295
5759.89 1277
5760.60 1253
5761.32 1277
5762.04 1295
5762.75 1215
5763.47 1298
5764.19 1249
5764.90 1236
5765.62 1255
5766.34 1291
5767.05 1246
5767.77 1214
5768.49 1244
5769.20 1307
5769.92 1365
5770.64 1432
5771.35 1436
5772.07 1460
5772.79 1440
5773.50 1452
5774.22 1398
5774.94 1328
5775.65 1280
5776.37 1287
5777.09 1333
5777.81 1315
5778.52 1289
5779.24 1349
5779.96 1372
5780.68 1359
5781.39 1333
5782.11 1335
5782.83 1260
5783.55 1271
5784.26 1266
5784.98 1285
5785.70 1271
5786.42 1251
5787.14 1242
5787.85 1266
5788.57 1257
5789.29 1233
5790.01 1279
5790.73 1242
5791.44 1210
5792.16 1246
5792.88 1298
5793.60 1259
5794.32 1238
5795.03 1222
5795.75 1273
5796.47 1208
5797.19 1260
5797.91 1279
5798.63 1270
5799.35 1287
5800.06 1285
5800.78 1290
5801.50 1256
5802.22 1239
5802.94 1293
5803.66 1269
5804.38 1249
5805.10 1261
5805.82 1248
5806.53 1247
5807.25 1239
5807.97 1253
5808.69 1240
5809.41 1240
5810.13 1226
5810.85 1244
5811.57 1187
5812.29 1201
5813.01 1233
5813.73 1257
5814.45 1218
5815.17 1221
5815.89 1254
5816.61 1228
5817.33 1182
5818.05 1231
5818.77 1263
5819.49 1311
5820.20 1229
5820.92 1250
5821.64 1297
5822.36 1287
5823.09 1265
5823.81 1231
5824.53 1235
5825.25 1261
5825.97 1279
5826.69 1237
5827.41 1241
5828.13 1254
5828.85 1242
5829.57 1227
5830.29 1272
5831.01 1260
5831.73 1232
5832.45 1277
5833.17 1259
5833.89 1272
5834.61 1224
5835.33 1200
5836.05 1267
5836.78 1261
5837.50 1251
5838.22 1239
5838.94 1206
5839.66 1246
5840.38 1195
5841.10 1192
5841.82 1266
5842.54 1251
5843.27 1225
5843.99 1180
5844.71 1177
5845.43 1179
5846.15 1214
5846.87 1206
5847.59 1223
5848.32 1241
5849.04 1248
5849.76 1273
5850.48 1264
5851.20 1277
5851.93 1288
5852.65 1281
5853.37 1247
5854.09 1300
5854.81 1344
5855.54 1291
5856.26 1284
5856.98 1279
5857.70 1307
5858.42 1337
5859.15 1358
5859.87 1297
5860.59 1247
5861.31 1295
5862.04 1320
5862.76 1287
5863.48 1309
5864.20 1338
5864.93 1288
5865.65 1324
5866.37 1304
5867.10 1368
5867.82 1430
5868.54 1397
5869.26 1380
5869.99 1398
5870.71 1318
5871.43 1373
5872.16 1339
5872.88 1394
5873.60 1417
5874.33 1401
5875.05 1426
5875.77 1400
5876.50 1389
5877.22 1311
5877.94 1363
5878.67 1394
5879.39 1478
5880.11 1499
5880.84 1539
5881.56 1555
5882.28 1553
5883.01 1508
5883.73 1440
5884.46 1453
5885.18 1533
5885.90 1573
5886.63 1522
5887.35 1502
5888.08 1563
5888.80 1512
5889.52 1481
5890.25 1457
5890.97 1540
5891.70 1531
5892.42 1512
5893.15 1453
5893.87 1470
5894.59 1496
5895.32 1503
5896.04 1444
5896.77 1466
5897.49 1497
5898.22 1569
5898.94 1530
5899.67 1524
5900.39 1558
5901.12 1543
5901.84 1502
5902.57 1560
5903.29 1633
5904.02 1618
5904.74 1518
5905.47 1558
5906.19 1623
5906.92 1613
5907.64 1642
5908.37 1583
5909.09 1595
5909.82 1574
5910.55 1668
5911.27 1708
5912.00 1679
5912.72 1804
5913.45 1751
5914.17 1733
5914.90 1769
5915.63 1705
5916.35 1732
5917.08 1743
5917.80 1803
5918.53 1785
5919.25 1802
5919.98 1798
5920.71 1844
5921.43 1861
5922.16 1888
5922.89 1900
5923.61 1912
5924.34 1986
5925.06 1994
5925.79 2012
5926.52 2019
5927.24 2047
5927.97 2043
5928.70 2046
5929.42 2078
5930.15 2067
5930.88 2008
5931.60 2087
5932.33 2144
5933.06 2228
5933.78 2253
5934.51 2249
5935.24 2294
5935.97 2327
5936.69 2402
5937.42 2455
5938.15 2411
5938.87 2489
5939.60 2552
5940.33 2567
5941.06 2540
5941.78 2608
5942.51 2622
5943.24 2756
5943.97 2796
5944.69 2833
5945.42 2992
5946.15 3094
5946.88 3222
5947.60 3270
5948.33 3268
5949.06 3323
5949.79 3429
5950.52 3425
5951.24 3794
5951.97 4178
5952.70 4667
5953.43 5248
5954.16 5645
5954.88 5837
5955.61 5856
5956.34 5698
5957.07 5350
5957.80 4971
5958.53 4631
5959.25 4190
5959.98 4029
5960.71 3957
5961.44 4009
5962.17 4054
5962.90 3969
5963.63 3972
5964.36 4071
5965.08 4144
5965.81 4458
5966.54 4992
5967.27 5392
5968.00 5885
5968.73 6094
5969.46 6032
5970.19 5788
5970.92 5633
5971.65 5306
5972.37 4965
5973.10 4609
5973.83 4478
5974.56 4407
5975.29 4306
5976.02 4258
5976.75 4307
5977.48 4417
5978.21 4327
5978.94 4325
5979.67 4466
5980.40 4540
5981.13 4623
5981.86 4646
5982.59 4753
5983.32 4895
5984.05 4943
5984.78 4944
5985.51 4936
5986.24 5024
5986.97 5121
5987.70 5049
5988.43 5017
5989.16 4980
5989.89 4986
5990.62 4961
5991.35 4919
5992.08 4935
5992.81 4957
5993.54 5029
5994.27 5079
5995.00 4914
5995.74 4958
5996.47 5125
5997.20 5216
5997.93 5275
5998.66 5084
5999.39 5125
6000.12 5151
6000.85 5164
6001.58 5163
6002.31 4979
6003.04 5004
6003.78 4819
6004.51 4782
6005.24 4797
6005.97 4830
6006.70 4947
6007.43 5153
6008.16 5605
6008.90 6128
6009.63 6872
6010.36 7744
6011.09 8884
6011.82 10093
6012.55 11043
6013.29 11693
6014.02 12304
6014.75 12506
6015.48 12338
6016.21 11853
6016.95 11040
6017.68 10150
6018.41 9143
6019.14 8238
6019.87 7403
6020.61 6670
6021.34 5963
6022.07 5467
6022.80 5192
6023.54 4924
6024.27 4627
6025.00 4555
6025.73 4412
6026.47 4259
6027.20 4304
6027.93 4213
6028.66 4282
6029.40 4317
6030.13 4412
6030.86 4473
6031.59 4431
6032.33 4433
6033.06 4309
6033.79 4069
6034.53 3877
6035.26 3827
6035.99 3610
6036.73 3665
6037.46 3594
6038.19 3561
6038.93 3527
6039.66 3617
6040.39 3674
6041.13 3725
6041.86 3670
6042.59 3706
6043.33 3745
6044.06 3834
6044.79 3794
6045.53 3832
6046.26 3930
6047.00 4028
6047.73 4062
6048.46 4161
6049.20 4119
6049.93 4131
6050.67 4276
6051.40 4337
6052.13 4449
6052.87 4622
6053.60 4773
6054.34 4961
6055.07 4860
6055.81 4703
6056.54 4611
6057.27 4356
6058.01 4271
6058.74 4062
6059.48 3878
6060.21 3930
6060.95 3851
6061.68 3854
6062.42 3741
6063.15 3722
6063.89 3584
6064.62 3584
6065.36 3473
6066.09 3550
6066.83 3562
6067.56 3510
6068.30 3423
6069.03 3321
6069.77 3347
6070.50 3348
6071.24 3366
6071.97 3388
6072.71 3270
6073.44 3320
6074.18 3269
6074.91 3233
6075.65 3245
6076.39 3185
6077.12 3136
6077.86 3185
6078.59 3139
6079.33 3120
6080.06 3061
6080.80 3045
6081.54 3013
6082.27 3053
6083.01 2921
6083.74 2931
6084.48 2949
6085.22 2936
6085.95 2827
6086.69 2850
6087.42 2877
6088.16 2974
6088.90 2860
6089.63 2923
6090.37 2981
6091.11 3033
6091.84 3090
6092.58 3002
6093.32 3089
6094.05 3114
6094.79 3143
6095.53 3066
6096.26 3063
6097.00 3090
6097.74 2990
6098.47 2961
6099.21 2915
6099.95 2840
6100.69 2828
6101.42 2888
6102.16 2840
6102.90 2871
6103.63 2918
6104.37 2897
6105.11 2863
6105.85 2792
6106.58 2713
6107.32 2814
6108.06 2862
6108.80 2797
6109.53 2839
6110.27 2921
6111.01 2918
6111.75 2933
6112.49 3013
6113.22 2994
6113.96 3044
6114.70 3048
6115.44 3190
6116.17 3235
6116.91 3194
6117.65 3289
6118.39 3362
6119.13 3251
6119.87 3251
6120.60 3274
6121.34 3103
6122.08 3187
6122.82 3206
6123.56 3186
6124.30 3246
6125.03 3275
6125.77 3240
6126.51 3301
6127.25 3209
6127.99 3256
6128.73 3207
6129.47 3232
6130.21 3165
6130.94 3161
6131.68 3223
6132.42 3177
6133.16 3235
6133.90 3305
6134.64 3275
6135.38 3412
6136.12 3363
6136.86 3535
6137.60 3675
6138.34 3690
6139.08 3961
6139.81 3969
6140.55 3939
6141.29 3959
6142.03 4089
6142.77 4158
6143.51 4082
6144.25 3994
6144.99 3988
6145.73 3864
6146.47 3832
6147.21 3793
6147.95 3714
6148.69 3654
6149.43 3608
6150.17 3741
6150.91 3681
6151.65 3510
6152.39 3593
6153.13 3688
6153.87 3802
6154.61 3959
6155.35 3917
6156.09 3982
6156.83 3965
6157.58 3985
6158.32 3982
6159.06 3982
6159.80 3971
6160.54 3996
6161.28 4037
6162.02 3970
6162.76 4218
6163.50 4402
6164.24 4609
6164.98 4808
6165.72 5013
6166.46 5332
6167.21 5604
6167.95 5754
6168.69 5834
6169.43 5853
6170.17 5775
6170.91 5685
6171.65 5599
6172.39 5455
6173.14 5450
6173.88 5229
6174.62 5247
6175.36 5245
6176.10 5258
6176.84 5228
6177.59 5307
6178.33 5510
6179.07 5629
6179.81 6080
6180.55 6687
6181.30 7464
6182.04 8518
6182.78 9719
6183.52 10763
6184.26 11271
6185.01 11346
6185.75 11248
6186.49 10649
6187.23 10020
6187.97 9179
6188.72 8541
6189.46 7988
6190.20 7407
6190.94 6884
6191.69 6765
6192.43 6598
6193.17 6450
6193.92 6454
6194.66 6335
6195.40 6377
6196.14 6328
6196.89 6171
6197.63 6129
6198.37 6035
6199.12 6138
6199.86 6125
6200.60 6142
6201.34 6158
6202.09 6106
6202.83 6097
6203.57 6276
6204.32 6617
6205.06 7202
6205.80 8159
6206.55 9799
6207.29 12202
6208.03 15060
6208.78 18304
6209.52 21195
6210.27 23025
6211.01 24090
6211.75 23857
6212.50 22319
6213.24 20232
6213.98 17846
6214.73 15414
6215.47 12986
6216.22 10875
6216.96 9321
6217.71 8104
6218.45 7068
6219.19 6310
6219.94 5967
6220.68 5512
6221.43 5340
6222.17 5154
6222.92 5058
6223.66 4949
6224.40 4936
6225.15 5025
6225.89 5044
6226.64 4924
6227.38 4800
6228.13 4572
6228.87 4328
6229.62 4172
6230.36 4005
6231.11 3827
6231.85 3681
6232.60 3660
6233.34 3617
6234.09 3562
6234.83 3586
6235.58 3676
6236.32 3647
6237.07 3716
6237.81 3912
6238.56 4053
6239.30 4265
6240.05 4671
6240.80 4984
6241.54 5312
6242.29 5415
6243.03 5268
6243.78 5117
6244.52 4826
6245.27 4707
6246.02 4582
6246.76 4518
6247.51 4481
6248.25 4475
6249.00 4434
6249.75 4433
6250.49 4438
6251.24 4294
6251.98 4180
6252.73 4002
6253.48 4018
6254.22 3952
6254.97 3911
6255.72 3923
6256.46 3920
6257.21 3922
6257.95 3927
6258.70 3800
6259.45 3836
6260.19 3840
6260.94 3774
6261.69 3627
6262.43 3626
6263.18 3650
6263.93 3494
6264.68 3393
6265.42 3400
6266.17 3466
6266.92 3407
6267.66 3417
6268.41 3405
6269.16 3517
6269.91 3513
6270.65 3427
6271.40 3512
6272.15 3507
6272.89 3414
6273.64 3464
6274.39 3442
6275.14 3429
6275.88 3449
6276.63 3564
6277.38 3656
6278.13 3737
6278.88 3775
6279.62 3738
6280.37 3641
6281.12 3438
6281.87 3341
6282.62 3330
6283.36 3261
6284.11 3130
6284.86 3079
6285.61 3024
6286.36 3018
6287.10 3025
6287.85 2981
6288.60 2856
6289.35 2925
6290.10 2946
6290.85 2856
6291.59 2860
6292.34 2809
6293.09 2802
6293.84 2752
6294.59 2809
6295.34 2889
6296.09 2844
6296.84 2757
6297.58 2774
6298.33 2700
6299.08 2676
6299.83 2664
6300.58 2695
6301.33 2668
6302.08 2566
6302.83 2555
6303.58 2518
6304.33 2570
6305.08 2551
6305.83 2592
6306.58 2633
6307.32 2678
6308.07 2700
6308.82 2715
6309.57 2743
6310.32 2759
6311.07 2823
6311.82 2914
6312.57 2965
6313.32 2945
6314.07 3026
6314.82 3089
6315.57 3159
6316.32 3267
6317.07 3392
6317.82 3429
6318.57 3460
6319.32 3334
6320.07 3196
6320.82 2991
6321.57 2958
6322.32 2774
6323.07 2660
6323.82 2586
6324.58 2539
6325.33 2533
6326.08 2566
6326.83 2495
6327.58 2493
6328.33 2517
6329.08 2527
6329.83 2433
6330.58 2462
6331.33 2487
6332.08 2426
6332.83 2410
6333.58 2414
6334.34 2329
6335.09 2373
6335.84 2386
6336.59 2410
6337.34 2317
6338.09 2307
6338.84 2313
6339.59 2303
6340.35 2343
6341.10 2364
6341.85 2404
6342.60 2404
6343.35 2435
6344.10 2333
6344.86 2267
6345.61 2302
6346.36 2315
6347.11 2328
6347.86 2324
6348.62 2329
6349.37 2386
6350.12 2438
6350.87 2440
6351.62 2517
6352.38 2591
6353.13 2641
6353.88 2672
6354.63 2692
6355.38 2721
6356.14 2689
6356.89 2791
6357.64 2796
6358.39 2742
6359.15 2638
6359.90 2576
6360.65 2602
6361.40 2550
6362.16 2472
6362.91 2474
6363.66 2449
6364.42 2482
6365.17 2432
6365.92 2493
6366.67 2581
6367.43 2691
6368.18 2725
6368.93 2842
6369.69 2945
6370.44 2990
6371.19 2988
6371.95 2837
6372.70 2778
6373.45 2661
6374.21 2572
6374.96 2543
6375.71 2545
6376.47 2595
6377.22 2574
6377.98 2609
6378.73 2672
6379.48 2639
6380.24 2705
6380.99 2687
6381.74 2754
6382.50 2796
6383.25 2799
6384.01 2801
6384.76 2724
6385.51 2664
6386.27 2653
6387.02 2590
6387.78 2461
6388.53 2462
6389.29 2403
6390.04 2343
6390.79 2371
6391.55 2334
6392.30 2251
6393.06 2265
6393.81 2251
6394.57 2258
6395.32 2264
6396.08 2189
6396.83 2273
6397.59 2324
6398.34 2219
6399.10 2306
6399.85 2214
6400.61 2182
6401.36 2212
6402.12 2183
6402.87 2233
6403.63 2249
6404.38 2214
6405.14 2151
6405.89 2156
6406.65 2211
6407.40 2273
6408.16 2271
6408.91 2332
6409.67 2414
6410.43 2473
6411.18 2553
6411.94 2576
6412.69 2596
6413.45 2539
6414.20 2493
6414.96 2423
6415.72 2431
6416.47 2414
6417.23 2372
6417.98 2511
6418.74 2558
6419.50 2475
6420.25 2428
6421.01 2349
6421.77 2334
6422.52 2310
6423.28 2241
6424.03 2241
6424.79 2255
6425.55 2181
6426.30 2162
6427.06 2210
6427.82 2263
6428.57 2146
6429.33 2150
6430.09 2131
6430.84 2156
6431.60 2154
6432.36 2156
6433.11 2162
6433.87 2210
6434.63 2187
6435.39 2260
6436.14 2218
6436.90 2254
6437.66 2249
6438.41 2268
6439.17 2218
6439.93 2240
6440.69 2361
6441.44 2390
6442.20 2283
6442.96 2324
6443.72 2326
6444.47 2358
6445.23 2323
6445.99 2413
6446.75 2377
6447.50 2349
6448.26 2339
6449.02 2352
6449.78 2360
6450.54 2418
6451.29 2434
6452.05 2436
6452.81 2337
6453.57 2390
6454.33 2418
6455.08 2393
6455.84 2418
6456.60 2420
6457.36 2356
6458.12 2466
6458.88 2473
6459.64 2404
6460.39 2454
6461.15 2491
6461.91 2476
6462.67 2546
6463.43 2644
6464.19 2723
6464.95 2779
6465.70 2786
6466.46 2821
6467.22 2840
6467.98 2944
6468.74 2857
6469.50 2953
6470.26 2887
6471.02 2828
6471.78 2792
6472.54 2780
6473.30 2868
6474.05 2865
6474.81 2897
6475.57 2885
6476.33 2943
6477.09 3018
6477.85 2978
6478.61 3047
6479.37 3065
6480.13 3068
6480.89 3138
6481.65 3196
6482.41 3319
6483.17 3360
6483.93 3309
6484.69 3343
6485.45 3464
6486.21 3506
6486.97 3545
6487.73 3539
6488.49 3524
6489.25 3563
6490.01 3694
6490.77 3716
6491.53 3772
6492.29 3952
6493.05 4074
6493.81 4147
6494.57 4149
6495.33 4132
6496.10 4248
6496.86 4330
6497.62 4195
6498.38 4219
6499.14 4161
6499.90 4204
6500.66 4159
6501.42 4297
6502.18 4357
6502.94 4370
6503.70 4559
6504.47 4747
6505.23 5206
6505.99 6129
6506.75 7641
6507.51 9383
6508.27 11419
6509.03 13161
6509.79 14420
6510.56 14928
6511.32 14430
6512.08 13601
6512.84 12254
6513.60 10823
6514.36 9553
6515.13 8286
6515.89 7325
6516.65 6529
6517.41 5942
6518.17 5584
6518.94 5305
6519.70 5207
6520.46 5036
6521.22 5046
6521.98 4999
6522.75 5052
6523.51 5172
6524.27 5315
6525.03 5708
6525.79 6025
6526.56 6335
6527.32 6641
6528.08 6880
6528.84 7088
6529.61 7006
6530.37 7018
6531.13 6801
6531.90 6547
6532.66 6293
6533.42 6346
6534.18 6704
6534.95 7321
6535.71 8175
6536.47 9263
6537.24 10064
6538.00 10476
6538.76 10460
6539.53 10030
6540.29 9382
6541.05 8567
6541.82 7582
6542.58 6756
6543.34 6209
6544.11 5541
6544.87 5136
6545.63 4841
6546.40 4759
6547.16 4633
6547.92 4502
6548.69 4449
6549.45 4379
6550.21 4327
6550.98 4227
6551.74 4166
6552.51 4181
6553.27 4137
6554.03 4022
6554.80 4042
6555.56 4001
6556.33 3986
6557.09 3952
6557.85 3964
6558.62 3951
6559.38 3994
6560.15 4015
6560.91 4040
6561.68 4164
6562.44 4277
6563.21 4248
6563.97 4269
6564.74 4331
6565.50 4446
6566.26 4407
6567.03 4475
6567.79 4443
6568.56 4442
6569.32 4433
6570.09 4427
6570.85 4459
6571.62 4429
6572.38 4494
6573.15 4584
6573.91 4695
6574.68 4733
6575.44 4681
6576.21 4691
6576.98 4842
6577.74 4770
6578.51 4848
6579.27 4720
6580.04 4710
6580.80 4804
6581.57 4702
6582.33 4700
6583.10 4817
6583.87 4816
6584.63 4770
6585.40 4885
6586.16 4793
6586.93 4806
6587.70 4687
6588.46 4818
6589.23 4810
6589.99 4922
6590.76 5085
6591.53 5334
6592.29 5545
6593.06 5952
6593.82 6442
6594.59 6725
6595.36 7133
6596.12 7359
6596.89 7361
6597.66 7258
6598.42 6968
6599.19 6508
6599.96 6161
6600.72 5664
6601.49 5275
6602.26 5000
6603.02 4678
6603.79 4504
6604.56 4337
6605.33 4199
6606.09 3999
6606.86 3977
6607.63 3921
6608.39 3949
6609.16 3862
6609.93 3949
6610.70 3960
6611.46 3924
6612.23 3857
6613.00 3791
6613.77 3802
6614.53 3762
6615.30 3737
6616.07 3775
6616.84 3687
6617.60 3799
6618.37 3804
6619.14 3840
6619.91 3928
6620.68 4068
6621.44 4290
6622.21 4316
6622.98 4410
6623.75 4573
6624.52 4594
6625.28 4586
6626.05 4521
6626.82 4504
6627.59 4332
6628.36 4239
6629.13 4130
6629.89 3939
6630.66 3918
6631.43 3995
6632.20 4037
6632.97 4114
6633.74 4229
6634.51 4549
6635.27 4757
6636.04 4905
6636.81 4985
6637.58 5098
6638.35 5190
6639.12 5173
6639.89 5134
6640.66 5189
6641.43 5165
6642.19 5120
6642.96 5070
6643.73 5025
6644.50 4893
6645.27 4676
6646.04 4614
6646.81 4361
6647.58 4131
6648.35 3974
6649.12 3832
6649.89 3761
6650.66 3686
6651.43 3726
6652.20 3752
6652.97 3685
6653.74 3680
6654.51 3597
6655.28 3623
6656.05 3618
6656.82 3619
6657.59 3604
6658.36 3585
6659.13 3590
6659.90 3526
6660.67 3412
6661.44 3370
6662.21 3416
6662.98 3445
6663.75 3452
6664.52 3431
6665.29 3538
6666.06 3535
6666.83 3501
6667.60 3421
6668.37 3511
6669.14 3536
6669.91 3584
6670.68 3647
6671.46 3773
6672.23 3775
6673.00 3812
6673.77 3863
6674.54 3963
6675.31 3778
6676.08 3706
6676.85 3636
6677.62 3694
6678.40 3706
6679.17 3731
6679.94 3759
6680.71 3838
6681.48 3902
6682.25 4000
6683.02 4068
6683.80 4288
6684.57 4386
6685.34 4580
6686.11 4816
6686.88 4773
6687.65 4871
6688.43 4756
6689.20 4605
6689.97 4350
6690.74 4070
6691.51 3950
6692.29 3858
6693.06 3661
6693.83 3619
6694.60 3662
6695.37 3535
6696.15 3505
6696.92 3442
6697.69 3355
6698.46 3351
6699.24 3332
6700.01 3320
6700.78 3434
6701.55 3412
6702.33 3324
6703.10 3247
6703.87 3296
6704.64 3294
6705.42 3255
6706.19 3202
6706.96 3138
6707.74 3079
6708.51 3066
6709.28 3128
6710.06 3161
6710.83 3031
6711.60 3028
6712.37 2979
6713.15 3027
6713.92 3039
6714.69 3002
6715.47 3038
6716.24 2990
6717.01 3088
6717.79 3025
6718.56 2954
6719.34 2990
6720.11 3028
6720.88 3065
6721.66 3034
6722.43 3030
6723.20 2971
6723.98 3023
6724.75 2920
6725.53 3004
6726.30 2989
6727.07 3003
6727.85 2921
6728.62 2931
6729.40 2880
6730.17 2855
6730.95 2954
6731.72 3019
6732.49 3032
6733.27 3053
6734.04 3007
6734.82 2993
6735.59 3096
6736.37 3093
6737.14 3031
6737.92 3116
6738.69 3144
6739.47 3156
6740.24 3195
6741.01 3260
6741.79 3349
6742.56 3312
6743.34 3227
6744.11 3233
6744.89 3272
6745.67 3279
6746.44 3341
6747.22 3384
6747.99 3388
6748.77 3456
6749.54 3501
6750.32 3603
6751.09 3667
6751.87 3854
6752.64 3978
6753.42 4147
6754.19 4308
6754.97 4401
6755.75 4247
6756.52 4152
6757.30 3966
6758.07 3858
6758.85 3944
6759.63 3844
6760.40 3896
6761.18 3816
6761.95 3759
6762.73 3629
6763.51 3587
6764.28 3602
6765.06 3567
6765.83 3569
6766.61 3450
6767.39 3547
6768.16 3650
6768.94 3507
6769.72 3502
6770.49 3519
6771.27 3406
6772.05 3376
6772.82 3383
6773.60 3305
6774.38 3314
6775.15 3178
6775.93 3095
6776.71 3110
6777.48 2983
6778.26 3020
6779.04 3012
6779.82 3021
6780.59 2956
6781.37 2939
6782.15 2932
6782.92 2893
6783.70 2959
6784.48 3025
6785.26 2968
6786.03 2901
6786.81 2866
6787.59 2968
6788.37 2983
6789.14 2989
6789.92 2862
6790.70 2812
6791.48 2863
6792.25 2914
6793.03 2838
6793.81 2828
6794.59 2756
6795.37 2835
6796.14 2755
6796.92 2780
6797.70 2810
6798.48 2726
6799.26 2781
6800.04 2802
6800.81 2740
6801.59 2773
6802.37 2794
6803.15 2870
6803.93 2875
6804.71 2796
6805.48 3042
6806.26 3167
6807.04 3229
6807.82 3268
6808.60 3229
6809.38 3185
6810.16 3099
6810.94 2994
6811.71 2913
6812.49 2913
6813.27 2929
6814.05 2894
6814.83 2860
6815.61 2895
6816.39 2900
6817.17 2925
6817.95 2960
6818.73 2981
6819.51 3039
6820.29 3042
6821.07 3017
6821.84 3004
6822.62 2995
6823.40 2955
6824.18 2888
6824.96 2925
6825.74 2931
6826.52 2896
6827.30 2821
6828.08 2820
6828.86 2802
6829.64 2807
6830.42 2813
6831.20 2787
6831.98 2735
6832.76 2700
6833.54 2641
6834.32 2748
6835.10 2707
6835.88 2754
6836.66 2816
6837.44 3000
6838.22 3088
6839.01 3205
6839.79 3332
6840.57 3485
6841.35 3460
6842.13 3389
6842.91 3345
6843.69 3219
6844.47 3064
6845.25 3070
6846.03 3053
6846.81 2946
6847.59 2945
6848.37 3092
6849.16 3292
6849.94 3584
6850.72 3893
6851.50 4221
6852.28 4308
6853.06 4431
6853.84 4446
6854.62 4266
6855.41 4088
6856.19 3901
6856.97 3642
6857.75 3489
6858.53 3379
6859.31 3299
6860.10 3036
6860.88 2998
6861.66 3045
6862.44 3014
6863.22 2950
6864.00 2965
6864.79 2994
6865.57 2961
6866.35 3100
6867.13 3130
6867.91 3211
6868.70 3220
6869.48 3257
6870.26 3245
6871.04 3214
6871.83 3208
6872.61 3173
6873.39 3185
6874.17 3166
6874.96 3203
6875.74 3168
6876.52 3191
6877.30 3308
6878.09 3301
6878.87 3410
6879.65 3561
6880.43 3775
6881.22 3943
6882.00 4193
6882.78 4511
6883.57 4790
6884.35 4856
6885.13 4862
6885.92 4857
6886.70 4966
6887.48 5078
6888.27 5537
6889.05 6046
6889.83 6359
6890.62 6538
6891.40 6550
6892.18 6358
6892.97 6117
6893.75 5573
6894.53 5075
6895.32 4798
6896.10 4498
6896.88 4195
6897.67 4127
6898.45 3903
6899.24 3940
6900.02 3836
6900.80 3793
6901.59 3812
6902.37 3857
6903.16 3815
6903.94 3841
6904.73 3816
6905.51 3763
6906.29 3705
6907.08 3743
6907.86 3659
6908.65 3599
6909.43 3637
6910.22 3553
6911.00 3502
6911.79 3343
6912.57 3319
6913.35 3416
6914.14 3264
6914.92 3255
6915.71 3232
6916.49 3230
6917.28 3225
6918.06 3223
6918.85 3252
6919.63 3276
6920.42 3269
6921.20 3187
6921.99 3219
6922.78 3263
6923.56 3213
6924.35 3248
6925.13 3343
6925.92 3323
6926.70 3389
6927.49 3422
6928.27 3484
6929.06 3508
6929.84 3538
6930.63 3554
6931.42 3573
6932.20 3605
6932.99 3599
6933.77 3726
6934.56 3516
6935.35 3630
6936.13 3629
6936.92 3675
6937.70 3714
6938.49 3865
6939.28 3937
6940.06 4109
6940.85 4362
6941.63 4600
6942.42 4878
6943.21 5143
6943.99 5173
6944.78 5456
6945.57 5542
6946.35 5507
6947.14 5680
6947.93 5838
6948.71 5978
6949.50 6244
6950.29 6561
6951.07 6521
6951.86 6472
6952.65 6311
6953.44 6056
6954.22 5746
6955.01 5526
6955.80 5371
6956.58 5189
6957.37 5078
6958.16 4959
6958.95 4949
6959.73 4901
6960.52 4887
6961.31 4766
6962.09 4959
6962.88 5035
6963.67 5094
6964.46 5233
6965.25 5291
6966.03 5373
6966.82 5587
6967.61 5736
6968.40 6094
6969.18 6239
6969.97 6617
6970.76 6865
6971.55 6961
6972.34 6923
6973.12 6886
6973.91 6782
6974.70 6748
6975.49 6631
6976.28 6554
6977.07 6584
6977.85 6730
6978.64 6831
6979.43 6811
6980.22 7245
6981.01 7727
6981.80 8342
6982.59 9687
6983.37 11671
6984.16 14241
6984.95 17153
6985.74 20323
6986.53 23137
6987.32 24753
6988.11 25317
6988.90 24742
6989.69 23311
6990.47 20994
6991.26 18177
6992.05 15780
6992.84 13551
6993.63 11535
6994.42 9791
6995.21 8405
6996.00 7469
6996.79 6726
6997.58 6050
6998.37 5769
6999.16 5400
6999.95 5167
7000.74 5205
7001.53 5144
7002.32 4982
7003.11 4901
7003.90 4893
7004.69 4795
7005.48 4564
7006.27 4309
7007.06 4139
7007.85 3871
7008.64 3777
7009.43 3628
7010.22 3674
7011.01 3645
7011.80 3689
7012.59 3750
7013.38 3909
7014.17 4076
7014.96 4240
7015.75 4243
7016.54 4309
7017.33 4142
7018.12 4136
7018.91 4132
7019.70 4028
7020.49 4061
7021.28 4161
7022.07 4208
7022.87 4304
7023.66 4466
7024.45 4550
7025.24 4748
7026.03 4601
7026.82 4676
7027.61 4648
7028.40 4611
7029.19 4557
7029.99 4542
7030.78 4487
7031.57 4579
7032.36 4543
7033.15 4433
7033.94 4428
7034.74 4359
7035.53 4442
7036.32 4639
7037.11 4783
7037.90 4984
7038.69 5230
7039.49 5298
7040.28 5260
7041.07 5275
7041.86 5191
7042.65 5103
7043.45 5106
7044.24 5075
7045.03 4946
7045.82 4925
7046.61 4774
7047.41 4876
7048.20 5022
7048.99 5009
7049.78 5237
7050.58 5471
7051.37 5769
7052.16 6071
7052.95 6040
7053.75 6117
7054.54 5795
7055.33 5584
7056.13 5362
7056.92 5056
7057.71 4698
7058.50 4563
7059.30 4536
7060.09 4509
7060.88 4443
7061.68 4367
7062.47 4382
7063.26 4263
7064.06 4051
7064.85 4128
7065.64 4135
7066.44 4043
7067.23 4041
7068.02 3956
7068.82 3853
7069.61 3698
7070.40 3768
7071.20 3706
7071.99 3682
7072.78 3599
7073.58 3603
7074.37 3597
7075.17 3495
7075.96 3446
7076.75 3457
7077.55 3334
7078.34 3268
7079.14 3254
7079.93 3157
7080.72 3147
7081.52 3223
7082.31 3176
7083.11 3170
7083.90 3150
7084.70 3088
7085.49 3089
7086.28 3078
7087.08 3067
7087.87 3044
7088.67 3089
7089.46 3150
7090.26 3091
7091.05 3089
7091.85 3020
7092.64 2938
7093.44 2923
7094.23 2919
7095.03 2903
7095.82 2834
7096.62 2748
7097.41 2818
7098.21 2727
7099.00 2758
7099.80 2700
7100.59 2745
7101.39 2746
7102.18 2738
7102.98 2733
7103.77 2610
7104.57 2612
7105.37 2614
7106.16 2629
7106.96 2565
7107.75 2605
7108.55 2523
7109.34 2515
7110.14 2542
7110.94 2468
7111.73 2533
7112.53 2535
7113.32 2520
7114.12 2579
7114.92 2513
7115.71 2526
7116.51 2451
7117.30 2503
7118.10 2491
7118.90 2449
7119.69 2418
7120.49 2495
7121.29 2500
7122.08 2494
7122.88 2431
7123.68 2452
7124.47 2425
7125.27 2394
7126.07 2369
7126.86 2473
7127.66 2418
7128.46 2443
7129.25 2470
7130.05 2436
7130.85 2581
7131.64 2574
7132.44 2588
7133.24 2551
7134.04 2523
7134.83 2487
7135.63 2484
7136.43 2368
7137.23 2335
7138.02 2309
7138.82 2280
7139.62 2260
7140.42 2230
7141.21 2244
7142.01 2189
7142.81 2176
7143.61 2203
7144.40 2166
7145.20 2121
7146.00 2176
7146.80 2123
7147.59 2090
7148.39 2033
7149.19 2067
7149.99 2027
7150.79 2036
7151.59 2031
7152.38 2030
7153.18 1986
7153.98 2039
7154.78 2034
7155.58 2034
7156.38 2017
7157.17 2062
7157.97 2063
7158.77 2085
7159.57 2118
7160.37 2095
7161.17 1997
7161.97 1956
7162.76 1971
7163.56 1992
7164.36 1957
7165.16 1962
7165.96 1931
7166.76 1906
7167.56 1951
7168.36 1884
7169.16 1887
7169.96 1855
7170.75 1821
7171.55 1883
7172.35 1880
7173.15 1847
7173.95 1799
7174.75 1830
7175.55 1791
7176.35 1776
7177.15 1782
7177.95 1778
7178.75 1795
7179.55 1763
7180.35 1753
7181.15 1731
7181.95 1716
7182.75 1791
7183.55 1848
7184.35 1801
7185.15 1737
7185.95 1762
7186.75 1797
7187.55 1720
7188.35 1751
7189.15 1730
7189.95 1688
7190.75 1668
7191.55 1674
7192.35 1665
7193.15 1641
7193.95 1683
7194.75 1620
7195.55 1671
7196.35 1607
7197.15 1586
7197.95 1633
7198.76 1585
7199.56 1637
7200.36 1625
7201.16 1654
7201.96 1613
7202.76 1622
7203.56 1649
7204.36 1639
7205.16 1659
7205.96 1638
7206.77 1624
7207.57 1655
7208.37 1601
7209.17 1683
7209.97 1707
7210.77 1717
7211.57 1765
7212.38 1798
7213.18 1822
7213.98 1828
7214.78 1854
7215.58 1771
7216.38 1766
7217.19 1741
7217.99 1757
7218.79 1844
7219.59 1801
7220.39 1875
7221.20 1826
7222.00 1855
7222.80 1768
7223.60 1768
7224.40 1767
7225.21 1710
7226.01 1725
7226.81 1766
7227.61 1743
7228.42 1760
7229.22 1722
7230.02 1765
7230.82 1710
7231.63 1708
7232.43 1662
7233.23 1760
7234.03 1731
7234.84 1676
7235.64 1686
7236.44 1744
7237.25 1808
7238.05 1800
7238.85 1808
7239.65 1860
7240.46 1809
7241.26 1800
7242.06 1738
7242.87 1635
7243.67 1668
7244.47 1634
7245.28 1606
7246.08 1627
7246.88 1691
7247.69 1681
7248.49 1599
7249.30 1672
7250.10 1682
7250.90 1660
7251.71 1683
7252.51 1643
7253.31 1700
7254.12 1643
7254.92 1625
7255.73 1679
7256.53 1686
7257.33 1696
7258.14 1748
7258.94 1706
7259.75 1637
7260.55 1582
7261.35 1573
7262.16 1544
7262.96 1541
7263.77 1517
7264.57 1537
7265.38 1469
7266.18 1500
7266.99 1513
7267.79 1515
7268.59 1514
7269.40 1528
7270.20 1536
7271.01 1575
7271.81 1533
7272.62 1538
7273.42 1515
7274.23 1506
7275.03 1514
7275.84 1562
7276.64 1498
7277.45 1511
7278.25 1562
7279.06 1610
7279.86 1635
7280.67 1605
7281.48 1642
7282.28 1602
7283.09 1734
7283.89 1794
7284.70 1859
7285.50 1954
7286.31 2017
7287.11 1981
7287.92 1966
7288.73 1914
7289.53 1876
7290.34 1890
7291.14 1891
7291.95 1781
7292.76 1699
7293.56 1667
7294.37 1625
7295.17 1641
7295.98 1621
7296.79 1667
7297.59 1645
7298.40 1697
7299.21 1751
7300.01 1768
7300.82 1769
7301.62 1763
7302.43 1844
7303.24 1776
7304.04 1794
7304.85 1736
7305.66 1768
7306.46 1739
7307.27 1810
7308.08 1805
7308.89 1798
7309.69 1812
7310.50 1958
7311.31 1955
7312.11 1929
7312.92 1958
7313.73 2069
7314.53 2087
7315.34 2079
7316.15 2128
7316.96 2145
7317.76 2331
7318.57 2559
7319.38 2852
7320.19 3135
7320.99 3375
7321.80 3412
7322.61 3325
7323.42 3165
7324.22 3067
7325.03 2792
7325.84 2515
7326.65 2359
7327.46 2307
7328.26 2209
7329.07 2140
7329.88 2080
7330.69 2041
7331.50 1980
7332.30 1996
7333.11 1974
7333.92 1990
7334.73 2022
7335.54 1920
7336.35 1985
7337.15 1972
7337.96 1981
7338.77 1898
7339.58 1882
7340.39 2013
7341.20 1931
7342.01 1857
7342.82 1853
7343.62 1768
7344.43 1814
7345.24 1793
7346.05 1726
7346.86 1731
7347.67 1717
7348.48 1728
7349.29 1688
7350.10 1647
7350.91 1627
7351.71 1636
7352.52 1560
7353.33 1623
7354.14 1675
7354.95 1631
7355.76 1576
7356.57 1545
7357.38 1625
7358.19 1554
7359.00 1537
7359.81 1568
7360.62 1586
7361.43 1559
7362.24 1550
7363.05 1597
7363.86 1580
7364.67 1595
7365.48 1637
7366.29 1568
7367.10 1522
7367.91 1534
7368.72 1488
7369.53 1489
7370.34 1469
7371.15 1510
7371.96 1536
7372.77 1462
7373.58 1492
7374.39 1523
7375.20 1555
7376.01 1522
7376.82 1503
7377.63 1535
7378.45 1529
7379.26 1570
7380.07 1556
7380.88 1558
7381.69 1588
7382.50 1658
7383.31 1682
7384.12 1677
7384.93 1663
7385.74 1623
7386.56 1573
7387.37 1549
7388.18 1524
7388.99 1479
7389.80 1484
7390.61 1465
7391.42 1472
7392.24 1528
7393.05 1448
7393.86 1407
7394.67 1434
7395.48 1419
7396.29 1436
7397.10 1430
7397.92 1402
7398.73 1424
7399.54 1418
7400.35 1404
7401.16 1414
7401.98 1440
7402.79 1458
7403.60 1526
7404.41 1465
7405.23 1416
7406.04 1424
7406.85 1390
7407.66 1386
7408.47 1350
7409.29 1315
7410.10 1351
7410.91 1349
7411.72 1317
7412.54 1352
7413.35 1352
7414.16 1342
7414.98 1301
7415.79 1338
7416.60 1273
7417.41 1314
7418.23 1271
7419.04 1287
7419.85 1255
7420.67 1298
7421.48 1309
7422.29 1298
7423.11 1272
7423.92 1288
7424.73 1287
7425.54 1275
7426.36 1239
7427.17 1227
7427.99 1230
7428.80 1279
7429.61 1315
7430.43 1263
7431.24 1249
7432.05 1249
7432.87 1264
7433.68 1302
7434.49 1291
7435.31 1309
7436.12 1276
7436.94 1258
7437.75 1310
7438.56 1308
7439.38 1269
7440.19 1294
7441.01 1299
7441.82 1275
7442.64 1276
7443.45 1341
7444.26 1253
7445.08 1261
7445.89 1255
7446.71 1306
7447.52 1276
7448.34 1238
7449.15 1240
7449.97 1271
7450.78 1311
7451.59 1298
7452.41 1304
7453.22 1309
7454.04 1279
7454.85 1297
7455.67 1264
7456.48 1360
7457.30 1327
7458.11 1307
7458.93 1311
7459.74 1287
7460.56 1307
7461.38 1349
7462.19 1330
7463.01 1316
7463.82 1322
7464.64 1349
7465.45 1328
7466.27 1363
7467.08 1400
7467.90 1388
7468.72 1392
7469.53 1425
7470.35 1363
7471.16 1368
7471.98 1373
7472.79 1380
7473.61 1473
7474.43 1491
7475.24 1473
7476.06 1509
7476.87 1552
7477.69 1532
7478.51 1508
7479.32 1464
7480.14 1472
7480.96 1448
7481.77 1454
7482.59 1443
7483.41 1412
7484.22 1413
7485.04 1428
7485.85 1457
7486.67 1441
7487.49 1408
7488.31 1444
7489.12 1444
7489.94 1507
7490.76 1440
7491.57 1429
7492.39 1424
7493.21 1320
7494.02 1335
7494.84 1378
7495.66 1361
7496.48 1430
7497.29 1487
7498.11 1420
7498.93 1401
7499.74 1384
7500.56 1399
7501.38 1401
7502.20 1370
7503.01 1412
7503.83 1435
7504.65 1394
7505.47 1423
7506.29 1422
7507.10 1435
7507.92 1476
7508.74 1412
7509.56 1362
7510.37 1393
7511.19 1462
7512.01 1427
7512.83 1420
7513.65 1390
7514.47 1410
7515.28 1394
7516.10 1404
7516.92 1382
7517.74 1430
7518.56 1435
7519.38 1408
7520.19 1360
7521.01 1345
7521.83 1342
7522.65 1351
7523.47 1381
7524.29 1377
7525.11 1359
7525.92 1338
7526.74 1376
7527.56 1358
7528.38 1407
7529.20 1396
7530.02 1395
7530.84 1419
7531.66 1397
7532.48 1421
7533.30 1406
7534.12 1450
7534.93 1473
7535.75 1470
7536.57 1485
7537.39 1454
7538.21 1428
7539.03 1428
7539.85 1438
7540.67 1459
7541.49 1381
7542.31 1390
7543.13 1419
7543.95 1407
7544.77 1450
7545.59 1401
7546.41 1435
7547.23 1454
7548.05 1460
7548.87 1445
7549.69 1450
7550.51 1418
7551.33 1441
7552.15 1474
7552.97 1450
7553.79 1400
7554.61 1443
7555.43 1476
7556.25 1467
7557.07 1440
7557.89 1491
7558.71 1564
7559.53 1556
7560.36 1516
7561.18 1554
7562.00 1588
7562.82 1540
7563.64 1595
7564.46 1566
7565.28 1615
7566.10 1639
7566.92 1598
7567.74 1621
7568.56 1636
7569.39 1615
7570.21 1608
7571.03 1611
7571.85 1653
7572.67 1656
7573.49 1679
7574.31 1690
7575.14 1667
7575.96 1637
7576.78 1649
7577.60 1744
7578.42 1751
7579.24 1744
7580.06 1756
7580.89 1685
7581.71 1728
7582.53 1820
7583.35 1834
7584.17 1797
7585.00 1813
7585.82 1893
7586.64 1947
7587.46 1941
7588.29 1900
7589.11 1916
7589.93 1998
7590.75 2021
7591.57 2012
7592.40 2050
7593.22 2040
7594.04 2055
7594.86 2087
7595.69 2119
7596.51 2214
7597.33 2270
7598.15 2286
7598.98 2332
7599.80 2306
7600.62 2415
7601.45 2460
7602.27 2378
7603.09 2494
7603.92 2532
7604.74 2641
7605.56 2726
7606.38 2816
7607.21 2754
7608.03 2752
7608.85 2777
7609.68 2664
7610.50 2670
7611.32 2635
7612.15 2523
7612.97 2428
7613.80 2423
7614.62 2519
7615.44 2483
7616.27 2540
7617.09 2605
7617.91 2772
7618.74 2899
7619.56 2976
7620.39 2923
7621.21 3037
7622.03 3055
7622.86 3002
7623.68 3010
7624.51 2925
7625.33 2915
7626.15 2931
7626.98 2948
7627.80 2926
7628.63 2987
7629.45 2930
7630.28 2988
7631.10 3081
7631.93 3225
7632.75 3204
7633.58 3177
7634.40 3142
7635.22 3186
7636.05 3079
7636.87 2945
7637.70 2883
7638.52 2702
7639.35 2633
7640.17 2484
7641.00 2370
7641.82 2342
7642.65 2325
7643.47 2283
7644.30 2246
7645.13 2304
7645.95 2345
7646.78 2460
7647.60 2414
7648.43 2511
7649.25 2473
7650.08 2423
7650.90 2395
7651.73 2327
7652.55 2170
7653.38 2093
7654.21 1998
7655.03 1968
7655.86 1842
7656.68 1868
7657.51 1867
7658.34 1810
7659.16 1744
7659.99 1759
7660.81 1797
7661.64 1781
7662.47 1808
7663.29 1706
7664.12 1813
7664.95 1772
7665.77 1813
7666.60 1776
7667.42 1827
7668.25 1843
7669.08 1784
7669.90 1772
7670.73 1757
7671.56 1757
7672.38 1692
7673.21 1739
7674.04 1738
7674.87 1694
7675.69 1742
7676.52 1755
7677.35 1706
7678.17 1752
7679.00 1699
7679.83 1712
7680.65 1683
7681.48 1696
7682.31 1722
7683.14 1769
7683.96 1867
7684.79 1915
7685.62 2052
7686.45 2067
7687.27 2160
7688.10 2193
7688.93 2074
7689.76 2048
7690.58 1921
7691.41 1897
7692.24 1878
7693.07 1847
7693.90 1780
7694.72 1735
7695.55 1754
7696.38 1713
7697.21 1752
7698.04 1817
7698.86 1818
7699.69 1891
7700.52 1872
7701.35 1963
7702.18 1875
7703.01 1841
7703.83 1800
7704.66 1738
7705.49 1757
7706.32 1690
7707.15 1711
7707.98 1649
7708.81 1605
7709.63 1577
7710.46 1577
7711.29 1546
7712.12 1593
7712.95 1543
7713.78 1574
7714.61 1544
7715.44 1502
7716.27 1471
7717.10 1492
7717.93 1522
7718.75 1562
7719.58 1506
7720.41 1472
7721.24 1431
7722.07 1461
7722.90 1473
7723.73 1419
7724.56 1460
7725.39 1411
7726.22 1472
7727.05 1387
7727.88 1360
7728.71 1432
7729.54 1509
7730.37 1539
7731.20 1488
7732.03 1482
7732.86 1470
7733.69 1378
7734.52 1426
7735.35 1405
7736.18 1366
7737.01 1387
7737.84 1395
7738.67 1350
7739.50 1331
7740.33 1345
7741.16 1401
7741.99 1358
7742.82 1335
7743.65 1335
7744.48 1379
7745.31 1376
7746.14 1325
7746.98 1263
7747.81 1324
7748.64 1339
7749.47 1332
7750.30 1351
7751.13 1376
7751.96 1387
7752.79 1355
7753.62 1319
7754.45 1304
7755.29 1341
7756.12 1332
7756.95 1300
7757.78 1288
7758.61 1303
7759.44 1319
7760.27 1366
7761.11 1352
7761.94 1320
7762.77 1327
7763.60 1348
7764.43 1364
7765.26 1345
7766.10 1372
7766.93 1344
7767.76 1328
7768.59 1356
7769.42 1310
7770.26 1351
7771.09 1382
7771.92 1415
7772.75 1381
7773.58 1406
7774.42 1366
7775.25 1361
7776.08 1395
7776.91 1355
7777.75 1372
7778.58 1393
7779.41 1360
7780.24 1348
7781.08 1404
7781.91 1414
7782.74 1427
7783.57 1411
7784.41 1384
7785.24 1426
7786.07 1395
7786.91 1444
7787.74 1435
7788.57 1489
7789.40 1540
7790.24 1482
7791.07 1457
7791.90 1494
7792.74 1517
7793.57 1535
7794.40 1546
7795.24 1540
7796.07 1583
7796.90 1530
7797.74 1578
7798.57 1583
7799.40 1566
7800.24 1662
7801.07 1659
7801.91 1723
7802.74 1679
7803.57 1705
7804.41 1721
7805.24 1745
7806.07 1772
7806.91 1689
7807.74 1762
7808.58 1793
7809.41 1816
7810.25 1846
7811.08 1848
7811.91 1955
7812.75 1934
7813.58 1991
7814.42 2130
7815.25 2154
7816.09 2206
7816.92 2232
7817.75 2305
7818.59 2288
7819.42 2216
7820.26 2225
7821.09 2262
7821.93 2406
7822.76 2436
7823.60 2501
7824.43 2508
7825.27 2570
7826.10 2610
7826.94 2566
7827.77 2428
7828.61 2422
7829.44 2440
7830.28 2313
7831.11 2308
7831.95 2274
7832.78 2295
7833.62 2363
7834.46 2445
7835.29 2515
7836.13 2630
7836.96 2688
7837.80 2647
7838.63 2632
7839.47 2572
7840.31 2453
7841.14 2340
7841.98 2253
7842.81 2217
7843.65 2129
7844.48 2125
7845.32 2016
7846.16 2052
7846.99 2105
7847.83 2030
7848.67 2051
7849.50 2033
7850.34 1959
7851.17 2002
7852.01 1968
7852.85 1957
7853.68 1981
7854.52 1919
7855.36 1891
7856.19 1914
7857.03 2001
7857.87 2016
7858.70 1970
7859.54 1995
7860.38 1998
7861.21 2100
7862.05 2076
7862.89 1987
7863.72 2008
7864.56 2008
7865.40 1988
7866.24 2028
7867.07 2032
7867.91 1974
7868.75 2024
7869.59 2017
7870.42 1971
7871.26 1998
7872.10 2083
7872.94 2100
7873.77 2151
7874.61 2250
7875.45 2265
7876.29 2306
7877.12 2464
7877.96 2652
7878.80 2803
7879.64 2923
7880.47 3136
7881.31 3260
7882.15 3236
7882.99 3130
7883.83 3090
7884.66 3129
7885.50 3121
7886.34 2963
7887.18 2789
7888.02 2720
7888.86 2647
7889.69 2641
7890.53 2646
7891.37 2665
7892.21 2732
7893.05 2731
7893.89 2841
7894.73 2884
7895.56 2849
7896.40 2808
7897.24 2794
7898.08 2670
7898.92 2540
7899.76 2410
7900.60 2296
7901.44 2308
7902.28 2273
7903.12 2205
7903.95 2201
7904.79 2198
7905.63 2152
7906.47 2117
7907.31 2134
7908.15 2071
7908.99 2049
7909.83 2031
7910.67 2067
7911.51 2054
7912.35 2071
7913.19 2029
7914.03 2037
7914.87 2085
7915.71 2150
7916.55 2246
7917.39 2262
7918.23 2350
7919.07 2299
7919.91 2221
7920.75 2196
7921.59 2176
7922.43 2149
7923.27 2049
7924.11 1998
7924.95 2000
7925.79 1948
7926.63 1900
7927.47 1842
7928.31 1778
7929.15 1827
7929.99 1852
7930.83 1752
7931.67 1754
7932.51 1746
7933.35 1724
7934.19 1826
7935.04 1773
7935.88 1729
7936.72 1741
7937.56 1759
7938.40 1808
7939.24 1752
7940.08 1723
7940.92 1720
7941.76 1778
7942.60 1776
7943.45 1758
7944.29 1775
7945.13 1847
7945.97 1844
7946.81 1831
7947.65 1849
7948.49 1870
7949.34 1890
7950.18 1946
7951.02 1921
7951.86 1988
7952.70 2039
7953.54 2138
7954.39 2205
7955.23 2263
7956.07 2323
7956.91 2354
7957.75 2403
7958.60 2438
7959.44 2380
7960.28 2362
7961.12 2387
7961.96 2376
7962.81 2363
7963.65 2338
7964.49 2297
7965.33 2302
7966.18 2361
7967.02 2480
7967.86 2652
7968.70 2712
7969.55 2757
7970.39 2849
7971.23 2804
7972.08 2683
7972.92 2601
7973.76 2566
7974.60 2367
7975.45 2222
7976.29 2142
7977.13 2081
7977.98 1973
7978.82 1899
7979.66 1821
7980.51 1840
7981.35 1882
7982.19 1891
7983.04 1790
7983.88 1753
7984.72 1758
7985.57 1774
7986.41 1771
7987.25 1734
7988.10 1716
7988.94 1669
7989.78 1665
7990.63 1621
7991.47 1579
7992.32 1546
7993.16 1525
7994.00 1479
7994.85 1472
7995.69 1491
7996.54 1473
7997.38 1477
7998.22 1446
7999.07 1404
7999.91 1413
8000.76 1394
8001.60 1395
8002.45 1361
8003.29 1299
8004.13 1344
8004.98 1357
8005.82 1386
8006.67 1359
8007.51 1327
8008.36 1304
8009.20 1303
8010.05 1276
8010.89 1265
8011.74 1270
8012.58 1285
8013.43 1223
8014.27 1228
8015.12 1238
8015.96 1196
8016.81 1272
8017.65 1254
8018.50 1248
8019.34 1186
8020.19 1205
8021.03 1233
8021.88 1202
8022.72 1239
8023.57 1198
8024.41 1212
8025.26 1227
8026.11 1180
8026.95 1260
8027.80 1247
8028.64 1211
8029.49 1202
8030.33 1201
8031.18 1186
8032.03 1198
8032.87 1244
8033.72 1169
8034.56 1192
8035.41 1197
8036.26 1205
8037.10 1193
8037.95 1246
8038.80 1253
8039.64 1228
8040.49 1211
8041.34 1234
8042.18 1223
8043.03 1198
8043.87 1216
8044.72 1174
8045.57 1180
8046.41 1140
8047.26 1165
8048.11 1194
8048.96 1194
8049.80 1176
8050.65 1147
8051.50 1160
8052.34 1140
8053.19 1106
8054.04 1168
8054.88 1135
8055.73 1113
8056.58 1090
8057.43 1121
8058.27 1147
8059.12 1107
8059.97 1077
8060.82 1096
8061.66 1116
8062.51 1117
8063.36 1109
8064.21 1112
8065.05 1075
8065.90 1081
8066.75 1082
8067.60 1078
8068.44 1029
8069.29 1026
8070.14 1013
8070.99 1000
8071.84 1059
8072.68 1015
8073.53 982
8074.38 964
8075.23 1001
8076.08 1039
8076.93 1029
8077.77 1029
8078.62 1011
8079.47 1007
8080.32 1044
8081.17 1059
8082.02 1046
8082.87 1039
8083.71 1040
8084.56 1043
8085.41 1046
8086.26 1025
8087.11 1014
8087.96 1063
8088.81 984
8089.66 1022
8090.51 991
8091.35 1009
8092.20 1013
8093.05 1047
8093.90 1011
8094.75 1006
8095.60 1013
8096.45 1005
8097.30 1036
8098.15 1018
8099.00 972
8099.85 1061
8100.70 1043
8101.55 1039
8102.40 1018
8103.25 1018
8104.10 1025
8104.95 1034
8105.80 1003
8106.65 1048
8107.50 981
8108.35 1003
8109.20 1071
8110.05 989
8110.90 1013
8111.75 1075
8112.60 1069
8113.45 1034
8114.30 1005
8115.15 989
8116.00 997
8116.85 1015
8117.70 1023
8118.55 1005
8119.40 1015
8120.25 992
8121.10 1059
8121.95 1057
8122.80 1082
8123.65 1111
8124.50 1077
8125.35 1088
8126.20 1091
8127.06 1055
8127.91 1121
8128.76 1075
8129.61 1143
8130.46 1137
8131.31 1142
8132.16 1110
8133.01 1168
8133.86 1255
8134.72 1226
8135.57 1264
8136.42 1242
8137.27 1216
8138.12 1209
8138.97 1214
8139.83 1169
8140.68 1184
8141.53 1149
8142.38 1185
8143.23 1150
8144.08 1152
8144.94 1136
8145.79 1096
8146.64 1170
8147.49 1137
8148.34 1179
8149.20 1143
8150.05 1159
8150.90 1133
8151.75 1158
8152.60 1195
8153.46 1211
8154.31 1213
8155.16 1190
8156.01 1254
8156.87 1302
8157.72 1295
8158.57 1274
8159.42 1314
8160.28 1282
8161.13 1239
8161.98 1205
8162.84 1170
8163.69 1171
8164.54 1176
8165.39 1080
8166.25 1075
8167.10 1071
8167.95 1100
8168.81 1078
8169.66 1079
8170.51 1054
8171.37 1045
8172.22 1059
8173.07 1042
8173.93 1034
8174.78 996
8175.63 1014
8176.49 988
8177.34 990
8178.19 942
8179.05 985
8179.90 977
8180.76 978
8181.61 945
8182.46 953
8183.32 925
8184.17 979
8185.02 933
8185.88 979
8186.73 911
8187.59 953
8188.44 951
8189.30 946
8190.15 958
8191.00 935
8191.86 942
8192.71 953
8193.57 964
8194.42 968
8195.28 980
8196.13 1018
8196.99 933
8197.84 957
8198.69 975
8199.55 1017
8200.40 944
8201.26 988
8202.11 975
8202.97 951
8203.82 943
8204.68 927
8205.53 916
8206.39 959
8207.24 974
8208.10 951
8208.95 955
8209.81 952
8210.67 963
8211.52 968
8212.38 949
8213.23 933
8214.09 952
8214.94 918
8215.80 935
8216.65 937
8217.51 981
8218.37 970
8219.22 981
8220.08 1012
8220.93 1009
8221.79 969
8222.64 1011
8223.50 977
8224.36 959
8225.21 1012
8226.07 1014
8226.92 1046
8227.78 994
8228.64 998
8229.49 1028
8230.35 999
8231.21 959
8232.06 951
8232.92 961
8233.78 961
8234.63 985
8235.49 920
8236.35 940
8237.20 926
8238.06 899
8238.92 927
8239.77 923
8240.63 901
8241.49 911
8242.34 949
8243.20 909
8244.06 878
8244.91 956
8245.77 959
8246.63 910
8247.49 931
8248.34 874
8249.20 902
8250.06 883
8250.92 905
8251.77 888
8252.63 905
8253.49 924
8254.35 905
8255.20 959
8256.06 918
8256.92 889
8257.78 907
8258.63 937
8259.49 931
8260.35 894
8261.21 888
8262.07 911
8262.92 950
8263.78 883
8264.64 896
8265.50 933
8266.36 903
8267.22 945
8268.07 993
8268.93 954
8269.79 973
8270.65 1014
8271.51 1043
8272.37 1013
8273.22 986
8274.08 1035
8274.94 1015
8275.80 1045
8276.66 1048
8277.52 1063
8278.38 1038
8279.24 1105
8280.09 1138
8280.95 1128
8281.81 1174
8282.67 1169
8283.53 1161
8284.39 1126
8285.25 1079
8286.11 1096
8286.97 1089
8287.83 1055
8288.69 1066
8289.55 1078
8290.41 1033
8291.26 1035
8292.12 1039
8292.98 1076
8293.84 1072
8294.70 1131
8295.56 1158
8296.42 1109
8297.28 1069
8298.14 1061
8299.00 1041
8299.86 1096
8300.72 1055
8301.58 1037
8302.44 1035
8303.30 1070
8304.16 1055
8305.02 987
8305.88 987
8306.74 982
8307.60 997
8308.46 971
8309.33 935
8310.19 952
8311.05 946
8311.91 953
8312.77 952
8313.63 940
8314.49 939
8315.35 928
8316.21 927
8317.07 906
8317.93 914
8318.79 921
8319.65 923
8320.52 895
8321.38 892
8322.24 890
8323.10 920
8323.96 916
8324.82 913
8325.68 893
8326.54 899
8327.41 932
8328.27 922
8329.13 886
8329.99 873
8330.85 920
8331.71 961
8332.57 946
8333.44 954
8334.30 857
8335.16 890
8336.02 936
8336.88 951
8337.75 956
8338.61 932
8339.47 911
8340.33 944
8341.19 903
8342.06 920
8342.92 928
8343.78 928
8344.64 916
8345.50 929
8346.37 940
8347.23 941
8348.09 957
8348.95 921
8349.82 925
8350.68 964
8351.54 978
8352.40 938
8353.27 972
8354.13 951
8354.99 949
8355.86 955
8356.72 938
8357.58 955
8358.45 923
8359.31 881
8360.17 962
8361.03 921
8361.90 915
8362.76 919
8363.62 905
8364.49 920
8365.35 905
8366.21 880
8367.08 874
8367.94 915
8368.80 940
8369.67 946
8370.53 926
8371.40 919
8372.26 936
8373.12 901
8373.99 952
8374.85 974
8375.71 934
8376.58 922
8377.44 932
8378.31 971
8379.17 932
8380.03 935
8380.90 906
8381.76 983
8382.63 965
8383.49 940
8384.36 964
8385.22 903
8386.08 948
8386.95 983
8387.81 988
8388.68 942
8389.54 943
8390.41 963
8391.27 1020
8392.14 971
8393.00 971
8393.87 981
8394.73 942
8395.60 959
8396.46 941
8397.33 959
8398.19 961
8399.06 1022
8399.92 1017
8400.79 1024
8401.65 972
8402.52 995
8403.38 973
8404.25 983
8405.11 1037
8405.98 1041
8406.84 1011
8407.71 1038
8408.58 1050
8409.44 1027
8410.31 1034
8411.17 1019
8412.04 1051
8412.90 1048
8413.77 1056
8414.64 1065
8415.50 1069
8416.37 1140
8417.23 1091
8418.10 1151
8418.97 1104
8419.83 1101
8420.70 1141
8421.56 1148
8422.43 1142
8423.30 1136
8424.16 1207
8425.03 1232
8425.90 1188
8426.76 1166
8427.63 1197
8428.50 1254
8429.36 1287
8430.23 1259
8431.10 1240
8431.96 1248
8432.83 1307
8433.70 1332
8434.56 1311
8435.43 1398
8436.30 1409
8437.16 1399
8438.03 1410
8438.90 1460
8439.77 1507
8440.63 1557
8441.50 1615
8442.37 1676
8443.24 1734
8444.10 1843
8444.97 1849
8445.84 1921
8446.71 2002
8447.57 1978
8448.44 1968
8449.31 1960
8450.18 2000
8451.04 1960
8451.91 1918
8452.78 1936
8453.65 1963
8454.52 2012
8455.38 2053
8456.25 2141
8457.12 2265
8457.99 2335
8458.86 2275
8459.72 2362
8460.59 2317
8461.46 2262
8462.33 2190
8463.20 2098
8464.07 2049
8464.93 1950
8465.80 1852
8466.67 1827
8467.54 1817
8468.41 1812
8469.28 1754
8470.15 1751
8471.02 1668
8471.88 1703
8472.75 1682
8473.62 1655
8474.49 1654
8475.36 1595
8476.23 1593
8477.10 1527
8477.97 1553
8478.84 1578
8479.71 1555
8480.58 1548
8481.44 1643
8482.31 1609
8483.18 1560
8484.05 1598
8484.92 1597
8485.79 1572
8486.66 1568
8487.53 1545
8488.40 1556
8489.27 1492
8490.14 1474
8491.01 1522
8491.88 1519
8492.75 1532
8493.62 1470
8494.49 1483
8495.36 1521
8496.23 1454
8497.10 1473
8497.97 1489
8498.84 1526
8499.71 1483
8500.58 1478
8501.45 1491
8502.32 1509
8503.19 1481
8504.06 1496
8504.93 1471
8505.80 1527
8506.67 1534
8507.55 1516
8508.42 1524
8509.29 1568
8510.16 1527
8511.03 1588
8511.90 1698
8512.77 1623
8513.64 1612
8514.51 1625
8515.38 1627
8516.25 1608
8517.13 1619
8518.00 1630
8518.87 1608
8519.74 1610
8520.61 1718
8521.48 1770
8522.35 1787
8523.23 1892
8524.10 2006
8524.97 2108
8525.84 2193
8526.71 2355
8527.58 2431
8528.46 2500
8529.33 2484
8530.20 2497
8531.07 2422
8531.94 2405
8532.81 2201
8533.69 2187
8534.56 2119
8535.43 2020
8536.30 1926
8537.18 1805
8538.05 1803
8538.92 1774
8539.79 1764
8540.66 1696
8541.54 1739
8542.41 1684
8543.28 1657
8544.15 1591
8545.03 1577
8545.90 1546
8546.77 1522
8547.64 1519
8548.52 1531
8549.39 1602
8550.26 1620
8551.14 1734
8552.01 1845
8552.88 1944
8553.76 2114
8554.63 2224
8555.50 2381
8556.37 2426
8557.25 2444
8558.12 2479
8558.99 2438
8559.87 2359
8560.74 2218
8561.61 2088
8562.49 1894
8563.36 1886
8564.24 1785
8565.11 1700
8565.98 1644
8566.86 1611
8567.73 1576
8568.60 1525
8569.48 1502
8570.35 1474
8571.23 1474
8572.10 1428
8572.97 1449
8573.85 1374
8574.72 1405
8575.60 1400
8576.47 1384
8577.34 1371
8578.22 1352
8579.09 1364
8579.97 1365
8580.84 1345
8581.72 1341
8582.59 1375
8583.47 1426
8584.34 1390
8585.21 1396
8586.09 1432
8586.96 1466
8587.84 1397
8588.71 1395
8589.59 1450
8590.46 1451
8591.34 1451
8592.21 1524
8593.09 1504
8593.96 1531
8594.84 1545
8595.71 1503
8596.59 1521
8597.46 1530
8598.34 1509
8599.22 1587
8600.09 1575
8600.97 1565
8601.84 1582
8602.72 1591
8603.59 1592
8604.47 1562
8605.34 1575
8606.22 1550
8607.10 1584
8607.97 1586
8608.85 1616
8609.72 1609
8610.60 1676
8611.47 1658
8612.35 1699
8613.23 1670
8614.10 1634
8614.98 1718
8615.86 1714
8616.73 1759
8617.61 1755
8618.48 1814
8619.36 1805
8620.24 1802
8621.11 1834
8621.99 1860
8622.87 1893
8623.74 1951
8624.62 1949
8625.50 2001
8626.37 1973
8627.25 1924
8628.13 1966
8629.00 2021
8629.88 2030
8630.76 2073
8631.64 2117
8632.51 2156
8633.39 2160
8634.27 2157
8635.14 2191
8636.02 2159
8636.90 2201
8637.78 2188
8638.65 2207
8639.53 2180
8640.41 2231
8641.29 2195
8642.16 2286
8643.04 2296
8643.92 2287
8644.80 2361
8645.67 2380
8646.55 2389
8647.43 2540
8648.31 2604
8649.18 2636
8650.06 2671
8650.94 2686
8651.82 2732
8652.70 2785
8653.58 2767
8654.45 2791
8655.33 2836
8656.21 2849
8657.09 2925
8657.97 2917
8658.84 2923
8659.72 3002
8660.60 3158
8661.48 3326
8662.36 3370
8663.24 3552
8664.12 3790
8664.99 4104
8665.87 4256
8666.75 4391
8667.63 4422
8668.51 4438
8669.39 4414
8670.27 4474
8671.15 4458
8672.03 4400
8672.91 4522
8673.78 4494
8674.66 4526
8675.54 4406
8676.42 4545
8677.30 4504
8678.18 4403
8679.06 4295
8679.94 4105
8680.82 3978
8681.70 3768
8682.58 3638
8683.46 3537
8684.34 3479
8685.22 3463
8686.10 3466
8686.98 3498
8687.86 3651
8688.74 3784
8689.62 4072
8690.50 4543
8691.38 4986
8692.26 5483
8693.14 6030
8694.02 6383
8694.90 6686
8695.78 6638
8696.66 6472
8697.54 6334
8698.42 5959
8699.30 5586
8700.18 5080
8701.06 4703
8701.94 4364
8702.82 4035
8703.70 3630
8704.58 3398
8705.46 3199
8706.34 3002
8707.23 2866
8708.11 2694
8708.99 2523
8709.87 2418
8710.75 2301
8711.63 2265
8712.51 2159
8713.39 2103
8714.27 2095
8715.16 2101
8716.04 1977
8716.92 1881
8717.80 1886
8718.68 1892
8719.56 1861
8720.44 1848
8721.33 1850
8722.21 1874
8723.09 1899
8723.97 1878
8724.85 1841
8725.73 1886
8726.62 1915
8727.50 1900
8728.38 1920
8729.26 1936
8730.14 1943
8731.03 1941
8731.91 1954
8732.79 1976
8733.67 1985
8734.55 1984
8735.44 1909
8736.32 1913
8737.20 1904
8738.08 1909
8738.97 1905
8739.85 1845
8740.73 1853
8741.61 1843
8742.50 1837
8743.38 1821
8744.26 1758
8745.14 1754
8746.03 1780
8746.91 1796
8747.79 1782
8748.68 1770
8749.56 1754
8750.44 1788
8751.33 1756
8752.21 1798
8753.09 1822
8753.97 1851
8754.86 1867
8755.74 1812
8756.62 1832
8757.51 1869
8758.39 1878
8759.28 1896
8760.16 1938
8761.04 1876
8761.93 1866
8762.81 1925
8763.69 1881
8764.58 1893
8765.46 1921
8766.34 1881
8767.23 1823
8768.11 1840
8769.00 1851
8769.88 1888
8770.76 1894
8771.65 1843
8772.53 1863
8773.42 1887
8774.30 1803
8775.19 1719
8776.07 1755
8776.95 1780
8777.84 1752
8778.72 1691
8779.61 1599
8780.49 1653
8781.38 1685
8782.26 1667
8783.15 1600
8784.03 1590
8784.92 1616
8785.80 1628
8786.69 1591
8787.57 1606
8788.46 1601
8789.34 1624
8790.23 1701
8791.11 1710
8792.00 1700
8792.88 1684
8793.77 1675
8794.65 1683
8795.54 1650
8796.42 1596
8797.31 1597
8798.19 1644
8799.08 1609
8799.96 1546
8800.85 1537
8801.74 1516
8802.62 1580
8803.51 1542
8804.39 1503
8805.28 1493
8806.16 1522
8807.05 1580
8807.94 1535
8808.82 1508
8809.71 1423
8810.59 1472
8811.48 1490
8812.37 1489
8813.25 1463
8814.14 1478
8815.03 1482
8815.91 1466
8816.80 1430
8817.68 1422
8818.57 1500
8819.46 1522
8820.34 1462
8821.23 1450
8822.12 1482
8823.00 1456
8823.89 1488
8824.78 1472
8825.66 1410
8826.55 1384
8827.44 1421
8828.33 1432
8829.21 1383
8830.10 1366
8830.99 1350
8831.87 1342
8832.76 1317
8833.65 1300
8834.54 1377
8835.42 1343
8836.31 1348
8837.20 1327
8838.08 1350
8838.97 1298
8839.86 1284
8840.75 1253
8841.64 1278
8842.52 1271
8843.41 1245
8844.30 1248
8845.19 1254
8846.07 1257
8846.96 1238
8847.85 1232
8848.74 1270
8849.63 1239
8850.51 1182
8851.40 1151
8852.29 1182
8853.18 1124
8854.07 1137
8854.96 1185
8855.84 1154
8856.73 1117
8857.62 1128
8858.51 1101
8859.40 1129
8860.29 1116
8861.17 1108
8862.06 1163
8862.95 1183
8863.84 1171
8864.73 1130
8865.62 1131
8866.51 1193
8867.40 1190
8868.29 1156
8869.17 1150
8870.06 1129
8870.95 1106
8871.84 1108
8872.73 1055
8873.62 1043
8874.51 1073
8875.40 1046
8876.29 1069
8877.18 1024
8878.07 1046
8878.96 1055
8879.85 1048
8880.74 1027
8881.63 1062
8882.51 1014
8883.40 1018
8884.29 1030
8885.18 1083
8886.07 1026
8886.96 1014
8887.85 1038
8888.74 1079
8889.63 1108
8890.52 1015
8891.41 1058
8892.30 1033
8893.19 1036
8894.09 1041
8894.98 999
8895.87 981
8896.76 995
8897.65 981
8898.54 976
8899.43 1001
8900.32 975
8901.21 924
8902.10 958
8902.99 948
8903.88 928
8904.77 933
8905.66 937
8906.55 912
8907.44 927
8908.34 896
8909.23 913
8910.12 943
8911.01 938
8911.90 977
8912.79 962
8913.68 887
8914.57 942
8915.47 887
8916.36 915
8917.25 892
8918.14 905
8919.03 896
8919.92 906
8920.81 914
8921.71 907
8922.60 853
8923.49 867
8924.38 882
8925.27 849
8926.16 859
8927.06 885
8927.95 913
8928.84 897
8929.73 886
8930.62 896
8931.52 892
8932.41 851
8933.30 851
8934.19 835
8935.09 868
8935.98 847
8936.87 889
8937.76 772
8938.66 851
8939.55 804
8940.44 810
8941.33 839
8942.23 815
8943.12 799
8944.01 854
8944.90 812
8945.80 823
8946.69 801
8947.58 830
8948.48 828
8949.37 815
8950.26 839
8951.16 844
8952.05 831
8952.94 805
8953.84 826
8954.73 859
8955.62 883
8956.52 855
8957.41 846
8958.30 819
8959.20 803
8960.09 804
8960.98 789
8961.88 821
8962.77 904
8963.66 871
8964.56 825
8965.45 816
8966.35 848
8967.24 843
8968.13 813
8969.03 827
8969.92 831
8970.82 850
8971.71 824
8972.60 837
8973.50 845
8974.39 846
8975.29 884
8976.18 837
8977.08 814
8977.97 862
8978.87 878
8979.76 832
8980.65 846
8981.55 871
8982.44 860
8983.34 841
8984.23 863
8985.13 846
8986.02 855
8986.92 870
8987.81 821
8988.71 843
8989.60 854
8990.50 835
8991.39 820
8992.29 802
8993.18 823
8994.08 805
8994.97 808
8995.87 819
8996.76 818
8997.66 799
8998.56 790
8999.45 773
9000.35 764
9001.24 830
9002.14 822
9003.03 805
9003.93 797
9004.83 802
9005.72 807
9006.62 826
9007.51 796
9008.41 773
9009.31 758
9010.20 739
9011.10 782
9011.99 768
9012.89 796
9013.79 763
9014.68 769
9015.58 782
9016.48 799
9017.37 767
9018.27 749
9019.16 751
9020.06 791
9020.96 776
9021.85 769
9022.75 752
9023.65 788
9024.54 821
9025.44 773
9026.34 767
9027.24 797
9028.13 795
9029.03 732
9029.93 728
9030.82 787
9031.72 791
9032.62 796
9033.52 781
9034.41 799
9035.31 745
9036.21 785
9037.10 760
9038.00 780
9038.90 766
9039.80 789
9040.69 780
9041.59 785
9042.49 778
9043.39 758
9044.29 774
9045.18 806
9046.08 766
9046.98 774
9047.88 819
9048.78 796
9049.67 799
9050.57 808
9051.47 797
9052.37 764
9053.27 826
9054.16 808
9055.06 804
9055.96 774
9056.86 815
9057.76 811
9058.66 825
9059.55 818
9060.45 823
9061.35 820
9062.25 842
9063.15 864
9064.05 803
9064.95 831
9065.85 819
9066.74 804
9067.64 826
9068.54 842
9069.44 802
9070.34 796
9071.24 810
9072.14 828
9073.04 794
9073.94 835
9074.84 857
9075.74 808
9076.64 801
9077.53 818
9078.43 832
9079.33 827
9080.23 815
9081.13 816
9082.03 861
9082.93 843
9083.83 893
9084.73 884
9085.63 868
9086.53 870
9087.43 900
9088.33 895
9089.23 893
9090.13 883
9091.03 918
9091.93 958
9092.83 902
9093.73 960
9094.63 997
9095.53 976
9096.43 937
9097.33 945
9098.23 975
9099.13 949
9100.04 909
9100.94 934
9101.84 907
9102.74 921
9103.64 917
9104.54 890
9105.44 906
9106.34 883
9107.24 871
9108.14 896
9109.04 891
9109.94 852
9110.85 826
9111.75 832
9112.65 822
9113.55 867
9114.45 812
9115.35 806
9116.25 818
9117.15 843
9118.06 827
9118.96 843
9119.86 793
9120.76 838
9121.66 825
9122.56 782
9123.46 783
9124.37 821
9125.27 831
9126.17 826
9127.07 815
9127.97 847
9128.88 835
9129.78 808
9130.68 810
9131.58 780
9132.48 808
9133.39 790
9134.29 782
9135.19 774
9136.09 812
9137.00 760
9137.90 738
9138.80 729
9139.70 736
9140.61 747
9141.51 789
9142.41 761
9143.31 728
9144.22 786
9145.12 785
9146.02 792
9146.92 784
9147.83 788
9148.73 759
9149.63 759
9150.54 753
9151.44 780
9152.34 784
9153.25 777
9154.15 766
9155.05 791
9155.96 761
9156.86 775
9157.76 780
9158.67 783
9159.57 767
9160.47 765
9161.38 774
9162.28 744
9163.18 791
9164.09 780
9164.99 747
9165.90 754
9166.80 816
9167.70 772
9168.61 804
9169.51 745
9170.42 786
9171.32 835
9172.22 799
9173.13 798
9174.03 848
9174.94 781
9175.84 765
9176.74 780
9177.65 767
9178.55 786
9179.46 759
9180.36 750
9181.27 756
9182.17 770
9183.08 762
9183.98 738
9184.89 748
9185.79 754
9186.70 776
9187.60 796
9188.51 818
9189.41 836
9190.32 822
9191.22 803
9192.13 767
9193.03 770
9193.94 786
9194.84 794
9195.75 830
9196.65 792
9197.56 825
9198.46 838
9199.37 837
9200.27 850
9201.18 823
9202.08 874
9202.99 908
9203.90 890
9204.80 829
9205.71 864
9206.61 846
9207.52 855
9208.42 823
9209.33 813
9210.24 764
9211.14 835
9212.05 802
9212.95 778
9213.86 772
9214.77 774
9215.67 770
9216.58 745
9217.49 764
9218.39 767
9219.30 760
9220.21 753
9221.11 775
9222.02 741
9222.93 757
9223.83 730
9224.74 722
9225.65 735
9226.55 764
9227.46 754
9228.37 744
9229.27 735
9230.18 780
9231.09 737
9231.99 770
9232.90 762
9233.81 752
9234.72 750
9235.62 733
9236.53 732
9237.44 728
9238.34 717
9239.25 752
9240.16 756
9241.07 754
9241.97 737
9242.88 740
9243.79 734
9244.70 736
9245.61 768
9246.51 738
9247.42 717
9248.33 750
9249.24 719
9250.14 689
9251.05 724
9251.96 719
9252.87 703
9253.78 735
9254.69 736
9255.59 746
9256.50 724
9257.41 756
9258.32 719
9259.23 719
9260.14 726
9261.04 727
9261.95 732
9262.86 728
9263.77 739
9264.68 715
9265.59 748
9266.50 742
9267.40 700
9268.31 714
9269.22 735
9270.13 732
9271.04 758
9271.95 751
9272.86 795
9273.77 765
9274.68 796
9275.59 793
9276.49 775
9277.40 767
9278.31 778
9279.22 780
9280.13 739
9281.04 760
9281.95 761
9282.86 764
9283.77 716
9284.68 730
9285.59 711
9286.50 725
9287.41 752
9288.32 762
9289.23 736
9290.14 702
9291.05 733
9291.96 744
9292.87 780
9293.78 750
9294.69 755
9295.60 784
9296.51 801
9297.42 793
9298.33 757
9299.24 746
9300.15 799
9301.06 752
9301.97 728
9302.88 821
9303.79 797
9304.70 799
9305.61 795
9306.53 809
9307.44 818
9308.35 812
9309.26 818
9310.17 856
9311.08 843
9311.99 869
9312.90 857
9313.81 895
9314.72 883
9315.63 866
9316.55 858
9317.46 813
9318.37 806
9319.28 835
9320.19 871
9321.10 805
9322.01 765
9322.93 793
9323.84 783
9324.75 789
9325.66 805
9326.57 744
9327.48 758
9328.40 800
9329.31 777
9330.22 734
9331.13 751
9332.04 762
9332.96 772
9333.87 811
9334.78 753
9335.69 794
9336.60 811
9337.52 786
9338.43 815
9339.34 847
9340.25 825
9341.17 838
9342.08 804
9342.99 786
9343.90 832
9344.82 786
9345.73 810
9346.64 768
9347.55 769
9348.47 745
9349.38 794
9350.29 795
9351.21 786
9352.12 748
9353.03 772
9353.94 811
9354.86 785
9355.77 783
9356.68 729
9357.60 754
9358.51 717
9359.42 739
9360.34 764
9361.25 732
9362.16 733
9363.08 731
9363.99 743
9364.90 758
9365.82 717
9366.73 712
9367.65 745
9368.56 755
9369.47 740
9370.39 749
9371.30 738
9372.21 772
9373.13 747
9374.04 719
9374.96 759
9375.87 776
9376.79 759
9377.70 716
9378.61 735
9379.53 701
9380.44 753
9381.36 758
9382.27 773
9383.19 769
9384.10 769
9385.01 761
9385.93 758
9386.84 768
9387.76 786
9388.67 830
9389.59 837
9390.50 803
9391.42 732
9392.33 799
9393.25 768
9394.16 806
9395.08 832
9395.99 798
9396.91 830
9397.82 858
9398.74 842
9399.65 807
9400.57 825
9401.48 790
9402.40 779
9403.32 770
9404.23 763
9405.15 755
9406.06 741
9406.98 738
9407.89 731
9408.81 706
9409.73 722
9410.64 737
9411.56 716
9412.47 693
9413.39 731
9414.30 730
9415.22 701
9416.14 696
9417.05 707
9417.97 729
9418.89 735
9419.80 748
9420.72 726
9421.63 733
9422.55 725
9423.47 738
9424.38 730
9425.30 739
9426.22 751
9427.13 708
9428.05 707
9428.97 718
9429.88 718
9430.80 742
9431.72 743
9432.63 722
9433.55 724
9434.47 727
9435.38 699
9436.30 713
9437.22 765
9438.14 719
9439.05 733
9439.97 715
9440.89 729
9441.81 715
9442.72 746
9443.64 736
9444.56 784
9445.47 730
9446.39 710
9447.31 740
9448.23 708
9449.15 760
9450.06 733
9450.98 737
9451.90 729
9452.82 712
9453.73 745
9454.65 751
9455.57 741
9456.49 748
9457.41 721
9458.32 733
9459.24 727
9460.16 697
9461.08 706
9462.00 747
9462.92 761
9463.83 725
9464.75 735
9465.67 749
9466.59 724
9467.51 747
9468.43 707
9469.35 715
9470.26 734
9471.18 744
9472.10 717
9473.02 735
9473.94 702
9474.86 776
9475.78 773
9476.70 767
9477.62 766
9478.54 734
9479.45 688
9480.37 722
9481.29 758
9482.21 749
9483.13 730
9484.05 777
9484.97 771
9485.89 763
9486.81 765
9487.73 774
9488.65 802
9489.57 742
9490.49 706
9491.41 711
9492.33 722
9493.25 751
9494.17 762
9495.09 733
9496.01 738
9496.93 731
9497.85 727
9498.77 714
9499.69 772
9500.61 749
9501.53 784
9502.45 752
9503.37 756
9504.29 743
9505.21 730
9506.13 746
9507.05 760
9507.97 745
9508.89 769
9509.81 761
9510.73 746
9511.65 781
9512.57 760
9513.49 757
9514.42 753
9515.34 789
9516.26 762
9517.18 773
9518.10 789
9519.02 814
9519.94 811
9520.86 839
9521.78 812
9522.71 825
9523.63 868
9524.55 880
9525.47 879
9526.39 866
9527.31 880
9528.23 869
9529.16 877
9530.08 864
9531.00 813
9531.92 834
9532.84 836
9533.76 842
9534.69 843
9535.61 871
9536.53 831
9537.45 806
9538.37 826
9539.30 832
9540.22 819
9541.14 824
9542.06 818
9542.98 846
9543.91 830
9544.83 828
9545.75 834
9546.67 845
9547.60 814
9548.52 841
9549.44 855
9550.36 832
9551.29 866
9552.21 876
9553.13 862
9554.06 867
9554.98 884
9555.90 853
9556.82 881
9557.75 898
9558.67 909
9559.59 919
9560.52 939
9561.44 950
9562.36 944
9563.29 997
9564.21 952
9565.13 977
9566.06 923
9566.98 963
9567.90 988
9568.83 1006
9569.75 981
9570.67 977
9571.60 988
9572.52 990
9573.44 1035
9574.37 1063
9575.29 1091
9576.22 1086
9577.14 1062
9578.06 1031
9578.99 1050
9579.91 1098
9580.84 1142
9581.76 1124
9582.68 1130
9583.61 1057
9584.53 1087
9585.46 1073
9586.38 1111
9587.31 1109
9588.23 1104
9589.15 1052
9590.08 1110
9591.00 1081
9591.93 1132
9592.85 1084
9593.78 1114
9594.70 1080
9595.63 1059
9596.55 1131
9597.48 1073
9598.40 1076
9599.33 1062
9600.25 1107
9601.18 1106
9602.10 1159
9603.03 1116
9603.95 1106
9604.88 1145
9605.80 1176
9606.73 1150
9607.65 1178
9608.58 1194
9609.50 1189
9610.43 1176
9611.35 1119
9612.28 1179
9613.21 1232
9614.13 1198
9615.06 1194
9615.98 1193
9616.91 1216
9617.84 1196
9618.76 1237
9619.69 1177
9620.61 1222
9621.54 1285
9622.47 1220
9623.39 1203
9624.32 1255
9625.24 1248
9626.17 1250
9627.10 1241
9628.02 1307
9628.95 1309
9629.88 1336
9630.80 1344
9631.73 1314
9632.65 1352
9633.58 1356
9634.51 1338
9635.43 1310
9636.36 1337
9637.29 1402
9638.22 1392
9639.14 1414
9640.07 1438
9641.00 1408
9641.92 1475
9642.85 1525
9643.78 1482
9644.70 1543
9645.63 1566
9646.56 1554
9647.49 1574
9648.41 1589
9649.34 1539
9650.27 1599
9651.20 1591
9652.12 1614
9653.05 1620
9653.98 1594
9654.91 1619
9655.83 1595
9656.76 1607
9657.69 1606
9658.62 1581
9659.55 1515
9660.47 1543
9661.40 1541
9662.33 1579
9663.26 1562
9664.19 1568
9665.11 1640
9666.04 1609
9666.97 1629
9667.90 1614
9668.83 1584
9669.75 1651
9670.68 1690
9671.61 1677
9672.54 1745
9673.47 1749
9674.40 1700
9675.33 1720
9676.25 1663
9677.18 1715
9678.11 1657
9679.04 1680
9679.97 1718
9680.90 1769
9681.83 1763
9682.76 1744
9683.69 1763
9684.61 1749
9685.54 1802
9686.47 1843
9687.40 1759
9688.33 1762
9689.26 1844
9690.19 1830
9691.12 1786
9692.05 1871
9692.98 1852
9693.91 1871
9694.84 1831
9695.77 1863
9696.70 1835
9697.63 1836
9698.56 1853
9699.49 1872
9700.42 1845
9701.35 1811
9702.28 1829
9703.21 1862
9704.14 1777
9705.07 1794
9706.00 1831
9706.93 1875
9707.86 1826
9708.79 1875
9709.72 1880
9710.65 1949
9711.58 1937
9712.51 1998
9713.44 2056
9714.37 2054
9715.30 2060
9716.23 2090
9717.16 2125
9718.09 2123
9719.02 2149
9719.95 2084
9720.88 2013
9721.81 1981
9722.75 1976
9723.68 1925
9724.61 1879
9725.54 1839
9726.47 1842
9727.40 1774
9728.33 1763
9729.26 1766
9730.19 1751
9731.13 1706
9732.06 1697
9732.99 1758
9733.92 1744
9734.85 1741
9735.78 1697
9736.71 1666
9737.65 1675
9738.58 1697
9739.51 1682
9740.44 1627
9741.37 1591
9742.30 1583
9743.24 1595
9744.17 1545
9745.10 1585
9746.03 1619
9746.96 1599
9747.90 1582
9748.83 1604
9749.76 1593
9750.69 1560
9751.63 1581
9752.56 1552
9753.49 1531
9754.42 1576
9755.36 1554
9756.29 1602
9757.22 1536
9758.15 1529
9759.09 1515
9760.02 1475
9760.95 1528
9761.88 1519
9762.82 1526
9763.75 1517
9764.68 1449
9765.62 1516
9766.55 1542
9767.48 1558
9768.41 1566
9769.35 1573
9770.28 1544
9771.21 1536
9772.15 1569
9773.08 1646
9774.01 1643
9774.95 1653
9775.88 1581
9776.81 1559
9777.75 1575
9778.68 1573
9779.62 1601
9780.55 1662
9781.48 1603
9782.42 1654
9783.35 1693
9784.28 1683
9785.22 1651
9786.15 1634
9787.09 1650
9788.02 1675
9788.95 1685
9789.89 1632
9790.82 1607
9791.76 1578
9792.69 1610
9793.63 1613
9794.56 1652
9795.49 1617
9796.43 1650
9797.36 1632
9798.30 1641
9799.23 1691
9800.17 1713
9801.10 1692
9802.04 1707
9802.97 1658
9803.91 1636
9804.84 1657
9805.78 1606
9806.71 1551
9807.65 1485
9808.58 1474
9809.52 1424
9810.45 1438
9811.39 1407
9812.32 1373
9813.26 1356
9814.19 1374
9815.13 1340
9816.06 1323
9817.00 1278
9817.93 1276
9818.87 1313
9819.80 1280
9820.74 1271
9821.68 1282
9822.61 1251
9823.55 1251
9824.48 1252
9825.42 1225
9826.35 1252
9827.29 1241
9828.23 1238
9829.16 1240
9830.10 1238
9831.03 1227
9831.97 1236
9832.91 1226
9833.84 1210
9834.78 1232
9835.72 1201
9836.65 1238
9837.59 1228
9838.52 1230
9839.46 1249
9840.40 1224
9841.33 1225
9842.27 1195
9843.21 1216
9844.14 1269
9845.08 1208
9846.02 1208
9846.95 1279
9847.89 1267
9848.83 1222
9849.77 1221
9850.70 1237
9851.64 1219
9852.58 1253
9853.51 1225
9854.45 1272
9855.39 1256
9856.33 1240
9857.26 1217
9858.20 1250
9859.14 1247
9860.08 1226
9861.01 1239
9861.95 1223
9862.89 1241
9863.83 1185
9864.76 1258
9865.70 1211
9866.64 1189
9867.58 1263
9868.51 1243
9869.45 1193
9870.39 1198
9871.33 1220
9872.27 1195
9873.20 1191
9874.14 1194
9875.08 1214
9876.02 1143
9876.96 1146
9877.90 1197
9878.83 1218
9879.77 1195
9880.71 1161
9881.65 1198
9882.59 1168
9883.53 1214
9884.47 1210
9885.40 1231
9886.34 1223
9887.28 1216
9888.22 1157
9889.16 1213
9890.10 1186
9891.04 1198
9891.98 1127
9892.91 1165
9893.85 1156
9894.79 1198
9895.73 1209
9896.67 1139
9897.61 1163
9898.55 1188
9899.49 1159
9900.43 1214
9901.37 1198
9902.31 1220
9903.25 1203
9904.19 1191
9905.13 1204
9906.07 1195
9907.01 1210
9907.95 1198
9908.89 1188
9909.83 1190
9910.77 1204
9911.71 1209
9912.65 1214
9913.59 1229
9914.53 1208
9915.47 1209
9916.41 1241
9917.35 1260
9918.29 1258
9919.23 1275
9920.17 1280
9921.11 1324
9922.05 1338
9922.99 1331
9923.93 1403
9924.87 1423
9925.81 1453
9926.75 1512
9927.69 1608
9928.63 1644
9929.57 1577
9930.51 1605
9931.45 1614
9932.39 1607
9933.34 1603
9934.28 1566
9935.22 1491
9936.16 1433
9937.10 1390
9938.04 1316
9938.98 1318
9939.92 1248
9940.87 1260
9941.81 1266
9942.75 1271
9943.69 1239
9944.63 1273
9945.57 1282
9946.51 1339
9947.46 1342
9948.40 1350
9949.34 1392
9950.28 1429
9951.22 1537
9952.16 1543
9953.11 1511
9954.05 1585
9954.99 1591
9955.93 1531
9956.87 1515
9957.82 1469
9958.76 1451
9959.70 1373
9960.64 1402
9961.59 1320
9962.53 1259
9963.47 1218
9964.41 1188
9965.35 1149
9966.30 1148
9967.24 1158
9968.18 1122
9969.13 1111
9970.07 1096
9971.01 1130
9971.95 1118
9972.90 1114
9973.84 1037
9974.78 1060
9975.73 1041
9976.67 1028
9977.61 1051
9978.55 1009
9979.50 1033
9980.44 1080
9981.38 1037
9982.33 1034
9983.27 1081
9984.21 1009
9985.16 986
9986.10 1022
9987.04 1071
9987.99 1077
9988.93 1110
9989.88 1074
9990.82 1064
9991.76 1072
9992.71 1027
9993.65 1051
9994.59 1060
9995.54 1025
9996.48 1045
9997.43 1049
9998.37 1048
9999.31 1018
10000.26 1020
10001.20 1017
10002.15 1008
10003.09 999
10004.04 991
10004.98 997
10005.92 923
10006.87 1007
10007.81 1019
10008.76 1019
10009.70 935
10010.65 980
10011.59 993
10012.54 980
10013.48 975
10014.43 954
10015.37 950
10016.32 959
10017.26 1029
10018.21 987
10019.15 1013
10020.10 951
10021.04 982
10021.99 992
10022.93 948
10023.88 944
10024.82 930
10025.77 955
10026.71 926
10027.66 971
10028.60 934
10029.55 955
10030.49 921
10031.44 927
10032.39 958
10033.33 937
10034.28 927
10035.22 918
10036.17 951
10037.11 945
10038.06 915
10039.01 903
10039.95 929
10040.90 910
10041.84 911
10042.79 901
10043.74 881
10044.68 886
10045.63 925
10046.58 905
10047.52 877
10048.47 889
10049.41 893
10050.36 910
10051.31 897
10052.25 882
10053.20 899
10054.15 896
10055.09 858
10056.04 892
10056.99 908
10057.93 906
10058.88 913
10059.83 887
10060.78 848
10061.72 886
10062.67 842
10063.62 837
10064.56 852
10065.51 882
10066.46 869
10067.41 845
10068.35 849
10069.30 835
10070.25 859
10071.20 850
10072.14 839
10073.09 857
10074.04 900
10074.99 899
10075.93 864
10076.88 820
10077.83 870
10078.78 828
10079.72 803
10080.67 830
10081.62 829
10082.57 877
10083.52 852
10084.46 810
10085.41 848
10086.36 862
10087.31 866
10088.26 876
10089.21 855
10090.15 877
10091.10 841
10092.05 840
10093.00 848
10093.95 866
10094.90 854
10095.85 861
10096.79 859
10097.74 802
10098.69 869
10099.64 889
10100.59 846
10101.54 803
10102.49 859
10103.44 858
10104.39 887
10105.33 876
10106.28 875
10107.23 896
10108.18 879
10109.13 879
10110.08 858
10111.03 833
10111.98 818
10112.93 833
10113.88 872
10114.83 855
10115.78 813
10116.73 857
10117.68 876
10118.63 859
10119.58 799
10120.53 842
10121.48 865
10122.43 886
10123.38 887
10124.33 920
10125.28 854
10126.23 838
10127.18 876
10128.13 833
10129.08 870
10130.03 910
10130.98 900
10131.93 889
10132.88 869
10133.83 902
10134.78 889
10135.73 886
10136.68 908
10137.63 886
10138.58 922
10139.53 902
10140.48 944
10141.43 931
10142.38 918
10143.33 926
10144.29 943
10145.24 999
10146.19 941
10147.14 981
10148.09 956
10149.04 963
10149.99 990
10150.94 1017
10151.89 1001
10152.85 1047
10153.80 1037
10154.75 1008
10155.70 1057
10156.65 1058
10157.60 1044
10158.55 1058
10159.51 1105
10160.46 1086
10161.41 1088
10162.36 1127
10163.31 1149
10164.26 1153
10165.22 1144
10166.17 1150
10167.12 1207
10168.07 1162
10169.02 1148
10169.98 1169
10170.93 1177
10171.88 1163
10172.83 1211
10173.79 1246
10174.74 1266
10175.69 1220
10176.64 1246
10177.60 1331
10178.55 1362
10179.50 1347
10180.45 1378
10181.41 1395
10182.36 1422
10183.31 1366
10184.26 1391
10185.22 1375
10186.17 1409
10187.12 1411
10188.08 1384
10189.03 1420
10189.98 1408
10190.93 1394
10191.89 1442
10192.84 1413
10193.79 1392
10194.75 1422
10195.70 1446
10196.65 1480
10197.61 1461
10198.56 1430
10199.51 1519
10200.47 1531
10201.42 1508
10202.38 1498
10203.33 1500
10204.28 1548
10205.24 1594
10206.19 1662
10207.14 1705
10208.10 1668
10209.05 1708
10210.01 1680
10210.96 1737
10211.91 1761
10212.87 1740
10213.82 1676
10214.78 1589
10215.73 1629
10216.69 1636
10217.64 1585
10218.59 1438
10219.55 1493
10220.50 1409
10221.46 1416
10222.41 1401
10223.37 1399
10224.32 1382
10225.28 1360
10226.23 1345
10227.19 1338
10228.14 1378
10229.10 1353
10230.05 1343
10231.01 1371
10231.96 1354
10232.92 1385
10233.87 1415
10234.83 1477
10235.78 1520
10236.74 1576
10237.69 1529
10238.65 1568
10239.60 1528
10240.56 1556
10241.51 1560
10242.47 1600
10243.42 1548
10244.38 1485
10245.34 1447
10246.29 1409
10247.25 1356
10248.20 1349
10249.16 1341
10250.11 1290
10251.07 1279
10252.03 1256
10252.98 1283
10253.94 1231
10254.89 1312
10255.85 1226
10256.81 1210
10257.76 1192
10258.72 1191
10259.68 1164
10260.63 1130
10261.59 1099
10262.55 1120
10263.50 1098
10264.46 1065
10265.41 1057
10266.37 1090
10267.33 1037
10268.28 1039
10269.24 1029
10270.20 1037
10271.16 1019
10272.11 1037
10273.07 989
10274.03 961
10274.98 966
10275.94 990
10276.90 996
10277.85 1024
10278.81 998
10279.77 985
10280.73 981
10281.68 971
10282.64 944
10283.60 968
10284.56 944
10285.51 980
10286.47 963
10287.43 934
10288.39 911
10289.34 919
10290.30 916
10291.26 912
10292.22 921
10293.18 902
10294.13 911
10295.09 907
10296.05 913
10297.01 921
10297.97 896
10298.92 882
10299.88 868
10300.84 939
10301.80 922
10302.76 908
10303.72 888
10304.67 847
10305.63 849
10306.59 852
10307.55 883
10308.51 895
10309.47 892
10310.43 889
10311.38 879
10312.34 889
10313.30 895
10314.26 875
10315.22 863
10316.18 871
10317.14 884
10318.10 868
10319.06 848
10320.01 874
10320.97 857
10321.93 871
10322.89 838
10323.85 863
10324.81 849
10325.77 790
10326.73 829
10327.69 821
10328.65 837
10329.61 768
10330.57 801
10331.53 839
10332.49 819
10333.45 837
10334.41 810
10335.37 812
10336.33 805
10337.29 779
10338.25 809
10339.21 819
10340.17 800
10341.13 775
10342.09 763
10343.05 792
10344.01 772
10344.97 781
10345.93 774
10346.89 756
10347.85 739
10348.81 750
10349.77 751
10350.73 748
10351.69 757
10352.65 761
10353.61 749
10354.57 744
10355.53 768
10356.49 729
10357.46 749
10358.42 707
10359.38 710
10360.34 718
10361.30 722
10362.26 731
10363.22 732
10364.18 740
10365.14 733
10366.11 703
10367.07 731
10368.03 722
10368.99 684
10369.95 697
10370.91 692
10371.87 696
10372.84 734
10373.80 697
10374.76 707
10375.72 716
10376.68 725
10377.64 711
10378.61 678
10379.57 704
10380.53 706
10381.49 689
10382.45 684
10383.42 654
10384.38 716
10385.34 704
10386.30 692
10387.27 682
10388.23 729
10389.19 665
10390.15 691
10391.11 681
10392.08 657
10393.04 703
10394.00 683
10394.96 668
10395.93 682
10396.89 655
10397.85 648
10398.82 674
10399.78 704
10400.74 706
10401.70 713
10402.67 706
10403.63 675
10404.59 698
10405.56 669
10406.52 672
10407.48 679
10408.45 673
10409.41 691
10410.37 689
10411.34 659
10412.30 670
10413.26 663
10414.23 670
10415.19 654
10416.15 669
10417.12 685
10418.08 694
10419.04 713
10420.01 737
10420.97 708
10421.94 722
10422.90 710
10423.86 708
10424.83 708
10425.79 692
10426.76 670
10427.72 720
10428.68 652
10429.65 676
10430.61 660
10431.58 652
10432.54 641
10433.51 645
10434.47 639
10435.44 659
10436.40 667
10437.36 655
10438.33 646
10439.29 654
10440.26 636
10441.22 634
10442.19 645
10443.15 635
10444.12 640
10445.08 641
10446.05 642
10447.01 633
10447.98 602
10448.94 582
10449.91 619
10450.87 614
10451.84 623
10452.80 622
10453.77 637
10454.73 641
10455.70 599
10456.67 614
10457.63 592
10458.60 607
10459.56 609
10460.53 618
10461.49 621
10462.46 596
10463.43 598
10464.39 619
10465.36 583
10466.32 591
10467.29 620
10468.25 611
10469.22 614
10470.19 637
10471.15 608
10472.12 620
10473.09 607
10474.05 587
10475.02 602
10475.98 593
10476.95 653
10477.92 596
10478.88 614
10479.85 614
10480.82 638
10481.78 641
10482.75 649
10483.72 659
10484.68 656
10485.65 639
10486.62 625
10487.58 626
10488.55 607
10489.52 655
10490.49 608
10491.45 642
10492.42 582
10493.39 618
10494.35 602
10495.32 614
10496.29 607
10497.26 587
10498.22 606
10499.19 611
10500.16 596
10501.13 626
10502.09 618
10503.06 617
10504.03 638
10505.00 633
10505.96 639
10506.93 607
10507.90 602
10508.87 604
10509.84 627
10510.80 613
10511.77 584
10512.74 606
10513.71 553
10514.68 579
10515.64 568
10516.61 616
10517.58 618
10518.55 606
10519.52 605
10520.49 599
10521.45 585
10522.42 593
10523.39 583
10524.36 617
10525.33 599
10526.30 616
10527.27 599
10528.23 588
10529.20 648
10530.17 613
10531.14 599
10532.11 609
10533.08 642
10534.05 642
10535.02 601
10535.99 594
10536.96 610
10537.93 617
10538.89 592
10539.86 609
10540.83 612
10541.80 624
10542.77 586
10543.74 612
10544.71 616
10545.68 604
10546.65 608
10547.62 575
10548.59 623
10549.56 635
10550.53 617
10551.50 631
10552.47 602
10553.44 631
10554.41 633
10555.38 619
10556.35 617
10557.32 657
10558.29 611
10559.26 628
10560.23 640
10561.20 634
10562.17 669
10563.14 640
10564.11 670
10565.08 632
10566.05 644
10567.02 671
10567.99 708
10568.96 662
10569.93 661
10570.91 671
10571.88 658
10572.85 631
10573.82 663
10574.79 677
10575.76 671
10576.73 667
10577.70 641
10578.67 656
10579.64 625
10580.62 645
10581.59 617
10582.56 648
10583.53 658
10584.50 653
10585.47 675
10586.44 630
10587.42 642
10588.39 662
10589.36 652
10590.33 652
10591.30 694
10592.27 677
10593.25 675
10594.22 690
10595.19 676
10596.16 714
10597.13 717
10598.10 660
10599.08 687
10600.05 687
10601.02 661
10601.99 707
10602.97 698
10603.94 681
10604.91 687
10605.88 725
10606.85 728
10607.83 731
10608.80 712
10609.77 774
10610.74 779
10611.72 766
10612.69 720
10613.66 789
10614.64 778
10615.61 788
10616.58 796
10617.55 760
10618.53 807
10619.50 767
10620.47 779
10621.45 773
10622.42 750
10623.39 714
10624.37 715
10625.34 748
10626.31 727
10627.29 729
10628.26 751
10629.23 755
10630.21 736
10631.18 745
10632.15 754
10633.13 758
10634.10 765
10635.07 793
10636.05 804
10637.02 820
10638.00 835
10638.97 824
10639.94 815
10640.92 839
10641.89 816
10642.87 828
10643.84 856
10644.81 828
10645.79 821
10646.76 803
10647.74 816
10648.71 812
10649.68 812
10650.66 748
10651.63 739
10652.61 709
10653.58 701
10654.56 694
10655.53 688
10656.51 675
10657.48 664
10658.46 647
10659.43 630
10660.41 645
10661.38 637
10662.36 652
10663.33 649
10664.31 662
10665.28 637
10666.26 612
10667.23 629
10668.21 642
10669.18 594
10670.16 614
10671.13 627
10672.11 648
10673.08 659
10674.06 622
10675.03 652
10676.01 610
10676.99 631
10677.96 639
10678.94 635
10679.91 662
10680.89 643
10681.86 671
10682.84 712
10683.82 636
10684.79 623
10685.77 665
10686.74 674
10687.72 658
10688.70 660
10689.67 645
10690.65 652
10691.63 659
10692.60 625
10693.58 628
10694.55 630
10695.53 609
10696.51 627
10697.48 639
10698.46 653
10699.44 657
10700.41 642
10701.39 631
10702.37 618
10703.34 647
10704.32 610
10705.30 622
10706.27 611
10707.25 611
10708.23 630
10709.21 651
10710.18 674
10711.16 648
10712.14 651
10713.11 619
10714.09 616
10715.07 609
10716.05 615
10717.02 629
10718.00 639
10718.98 642
10719.96 660
10720.93 646
10721.91 607
10722.89 660
10723.87 644
10724.85 634
10725.82 653
10726.80 652
10727.78 604
10728.76 634
10729.74 635
10730.71 652
10731.69 619
10732.67 635
10733.65 617
10734.63 620
10735.60 630
10736.58 613
10737.56 604
10738.54 621
10739.52 636
10740.50 634
10741.48 652
10742.45 669
10743.43 658
10744.41 670
10745.39 649
10746.37 634
10747.35 636
10748.33 652
10749.31 653
10750.28 656
10751.26 629
10752.24 647
10753.22 646
10754.20 629
10755.18 617
10756.16 675
10757.14 611
10758.12 622
10759.10 610
10760.08 621
10761.06 664
10762.04 657
10763.01 646
10763.99 650
10764.97 637
10765.95 687
10766.93 636
10767.91 650
10768.89 672
10769.87 657
10770.85 654
10771.83 623
10772.81 652
10773.79 650
10774.77 656
10775.75 624
10776.73 627
10777.71 650
10778.69 683
10779.67 676
10780.65 671
10781.63 670
10782.62 683
10783.60 711
10784.58 658
10785.56 679
10786.54 664
10787.52 696
10788.50 696
10789.48 688
10790.46 645
10791.44 654
10792.42 643
10793.40 665
10794.38 661
10795.37 613
10796.35 658
10797.33 679
10798.31 688
10799.29 668
10800.27 659
10801.25 669
10802.23 682
10803.21 655
10804.20 692
10805.18 664
10806.16 646
10807.14 703
10808.12 678
10809.10 659
10810.09 654
10811.07 665
10812.05 667
10813.03 652
10814.01 695
10815.00 714
10815.98 705
10816.96 675
10817.94 678
10818.92 707
10819.91 699
10820.89 722
10821.87 700
10822.85 691
10823.83 700
10824.82 726
10825.80 732
10826.78 710
10827.76 698
10828.75 694
10829.73 729
10830.71 744
10831.69 701
10832.68 702
10833.66 730
10834.64 742
10835.63 740
10836.61 744
10837.59 717
10838.57 683
10839.56 713
10840.54 747
10841.52 707
10842.51 732
10843.49 729
10844.47 751
10845.46 754
10846.44 736
10847.42 724
10848.41 742
10849.39 773
10850.37 822
10851.36 766
10852.34 782
10853.32 759
10854.31 746
10855.29 784
10856.28 803
10857.26 792
10858.24 786
10859.23 798
10860.21 777
10861.20 805
10862.18 812
10863.16 819
10864.15 829
10865.13 815
10866.12 828
10867.10 823
10868.08 828
10869.07 860
10870.05 829
10871.04 907
10872.02 836
10873.01 846
10873.99 869
10874.98 876
10875.96 906
10876.95 885
10877.93 870
10878.92 866
10879.90 916
10880.89 893
10881.87 892
10882.86 880
10883.84 906
10884.83 871
10885.81 864
10886.80 890
10887.78 900
10888.77 929
10889.75 949
10890.74 936
10891.72 935
10892.71 960
10893.69 950
10894.68 1004
10895.66 951
10896.65 960
10897.64 991
10898.62 1002
10899.61 945
10900.59 971
10901.58 1010
10902.56 1013
10903.55 1083
10904.54 1028
10905.52 1086
10906.51 1073
10907.49 1081
10908.48 1083
10909.47 1125
10910.45 1081
10911.44 1116
10912.43 1168
10913.41 1170
10914.40 1183
10915.39 1164
10916.37 1163
10917.36 1203
10918.35 1174
10919.33 1163
10920.32 1213
10921.31 1184
10922.29 1253
10923.28 1246
10924.27 1222
10925.25 1256
10926.24 1277
10927.23 1285
10928.21 1281
10929.20 1297
10930.19 1290
10931.18 1310
10932.16 1283
10933.15 1295
10934.14 1305
10935.12 1338
10936.11 1339
10937.10 1351
10938.09 1337
10939.07 1387
10940.06 1379
10941.05 1392
10942.04 1444
10943.02 1459
10944.01 1471
10945.00 1535
10945.99 1502
10946.98 1539
10947.96 1616
10948.95 1569
10949.94 1600
10950.93 1589
10951.92 1654
10952.90 1703
10953.89 1757
10954.88 1831
10955.87 1890
10956.86 1912
10957.85 2027
10958.83 2040
10959.82 2086
10960.81 2110
10961.80 2135
10962.79 2163
10963.78 2226
10964.77 2139
10965.75 2105
10966.74 2098
10967.73 2046
10968.72 2021
10969.71 1930
10970.70 1900
10971.69 1891
10972.68 1863
10973.67 1803
10974.66 1777
10975.64 1788
10976.63 1699
10977.62 1696
10978.61 1674
10979.60 1752
10980.59 1684
10981.58 1711
10982.57 1742
10983.56 1726
10984.55 1745
10985.54 1776
10986.53 1751
10987.52 1757
10988.51 1783
10989.50 1849
10990.49 1914
10991.48 1927
10992.47 1981
10993.46 2023
10994.45 2079
10995.44 2181
10996.43 2267
10997.42 2345
10998.41 2441
10999.40 2532
11000.39 2556
11001.38 2716
11002.37 2755
11003.36 2733
11004.35 2731
11005.34 2768
11006.33 2683
11007.32 2670
11008.31 2532
11009.30 2516
11010.30 2322
11011.29 2200
11012.28 2025
11013.27 1969
11014.26 1871
11015.25 1799
11016.24 1702
11017.23 1666
11018.22 1622
11019.21 1562
11020.21 1518
11021.20 1425
11022.19 1474
11023.18 1436
11024.17 1408
11025.16 1386
11026.15 1386
11027.14 1350
11028.14 1331
11029.13 1293
11030.12 1325
11031.11 1314
11032.10 1330
11033.09 1282
11034.09 1326
11035.08 1306
11036.07 1285
11037.06 1273
11038.05 1244
11039.05 1280
11040.04 1267
11041.03 1294
11042.02 1261
11043.02 1246
11044.01 1247
11045.00 1223
11045.99 1210
11046.98 1215
11047.98 1208
11048.97 1242
11049.96 1220
11050.95 1190
11051.95 1213
11052.94 1182
11053.93 1154
11054.93 1190
11055.92 1171
11056.91 1185
11057.90 1171
11058.90 1144
11059.89 1171
11060.88 1215
11061.88 1212
11062.87 1206
11063.86 1205
11064.86 1161
11065.85 1198
11066.84 1200
11067.84 1206
11068.83 1169
11069.82 1170
11070.82 1243
11071.81 1203
11072.80 1210
11073.80 1190
11074.79 1235
11075.78 1188
11076.78 1196
11077.77 1206
11078.77 1181
11079.76 1207
11080.75 1220
11081.75 1237
11082.74 1209
11083.74 1180
11084.73 1199
11085.72 1204
11086.72 1174
11087.71 1155
11088.71 1176
11089.70 1142
11090.70 1113
11091.69 1183
11092.68 1118
11093.68 1122
11094.67 1112
11095.67 1098
11096.66 1089
11097.66 1062
11098.65 1097
11099.65 1113
11100.64 1140
11101.64 1096
11102.63 1113
11103.63 1116
11104.62 1075
11105.62 1096
11106.61 1102
11107.61 1082
11108.60 1099
11109.60 1102
11110.59 1074
11111.59 1059
11112.58 1056
11113.58 1103
11114.57 1086
11115.57 1070
11116.56 1082
11117.56 1082
11118.56 1110
11119.55 1094
11120.55 1061
11121.54 1099
11122.54 1110
11123.54 1116
11124.53 1135
11125.53 1096
11126.52 1150
11127.52 1125
11128.51 1113
11129.51 1145
11130.51 1134
11131.50 1163
11132.50 1148
11133.50 1171
11134.49 1133
11135.49 1111
11136.49 1131
11137.48 1118
11138.48 1100
11139.47 1056
11140.47 1057
11141.47 1072
11142.46 1085
11143.46 1079
11144.46 1054
11145.46 1055
11146.45 1056
11147.45 1119
11148.45 1114
11149.44 1082
11150.44 1106
11151.44 1097
11152.43 1126
11153.43 1099
11154.43 1069
11155.43 1078
11156.42 1100
11157.42 1074
11158.42 1101
11159.42 1127
11160.41 1097
11161.41 1091
11162.41 1073
11163.41 1069
11164.40 1079
11165.40 1085
11166.40 1029
11167.40 1015
11168.39 1059
11169.39 1059
11170.39 1052
11171.39 1053
11172.39 1031
11173.38 1060
11174.38 1062
11175.38 1048
11176.38 1022
11177.38 1062
11178.38 1009
11179.37 1058
11180.37 1021
11181.37 1023
11182.37 1015
11183.37 1031
11184.37 1024
11185.37 1053
11186.36 1044
11187.36 1066
11188.36 1079
11189.36 1073
11190.36 1019
11191.36 1027
11192.36 1095
11193.36 1072
11194.36 1066
11195.35 1071
11196.35 1089
11197.35 1124
11198.35 1111
11199.35 1082
11200.35 1094
11201.35 1099
11202.35 1117
11203.35 1141
11204.35 1104
11205.35 1075
11206.35 1134
11207.35 1129
11208.35 1128
11209.35 1122
11210.35 1095
11211.35 1124
11212.35 1098
11213.35 1120
11214.35 1096
11215.34 1123
11216.35 1135
11217.35 1125
11218.35 1153
11219.35 1092
11220.35 1096
11221.35 1103
11222.35 1090
11223.35 1079
11224.35 1071
11225.35 1085
11226.35 1081
11227.35 1091
11228.35 1077
11229.35 1069
11230.35 1053
11231.35 1099
11232.35 1066
11233.35 1079
11234.35 1100
11235.35 1104
11236.35 1116
11237.36 1102
11238.36 1069
11239.36 1092
11240.36 1113
11241.36 1058
11242.36 1088
11243.36 1075
11244.36 1061
11245.36 1087
11246.37 1100
11247.37 1095
11248.37 1073
11249.37 1085
11250.37 1111
11251.37 1143
11252.38 1140
11253.38 1114
11254.38 1134
11255.38 1123
11256.38 1127
11257.38 1169
11258.39 1185
11259.39 1173
11260.39 1158
11261.39 1163
11262.39 1151
11263.40 1189
11264.40 1134
11265.40 1204
11266.40 1215
11267.40 1233
11268.41 1173
11269.41 1189
11270.41 1198
11271.41 1221
11272.42 1248
11273.42 1266
11274.42 1252
11275.42 1245
11276.43 1278
11277.43 1242
11278.43 1249
11279.44 1298
11280.44 1318
11281.44 1294
11282.44 1281
11283.45 1282
11284.45 1328
11285.45 1295
11286.46 1285
11287.46 1267
11288.46 1218
11289.47 1241
11290.47 1182
11291.47 1103
11292.48 1091
11293.48 1123
11294.48 1089
11295.49 1041
11296.49 1079
11297.49 1058
11298.50 1043
11299.50 1028
11300.51 996
11301.51 1006
11302.51 980
11303.52 1024
11304.52 1018
11305.53 1026
11306.53 1016
11307.53 1012
11308.54 1007
11309.54 984
11310.55 1019
11311.55 1012
11312.55 1021
11313.56 1011
11314.56 1018
11315.57 1056
11316.57 1088
11317.58 1066
11318.58 1042
11319.59 1094
11320.59 1075
11321.59 1059
11322.60 1101
11323.60 1095
11324.61 1107
11325.61 1101
11326.62 1125
11327.62 1126
11328.63 1073
11329.63 1056
11330.64 1090
11331.64 1064
11332.65 1067
11333.65 1037
11334.66 1029
11335.67 1015
11336.67 1068
11337.68 1031
11338.68 1058
11339.69 1017
11340.69 1062
11341.70 1047
11342.70 1021
11343.71 1043
11344.72 1026
11345.72 1026
11346.73 1026
11347.73 1027
11348.74 988
11349.74 990
11350.75 1008
11351.76 983
11352.76 941
11353.77 928
11354.78 944
11355.78 910
11356.79 954
11357.79 919
11358.80 881
11359.81 909
11360.81 899
11361.82 884
11362.83 869
11363.83 860
11364.84 910
11365.85 874
11366.85 898
11367.86 849
11368.87 848
11369.87 848
11370.88 858
11371.89 835
11372.89 817
11373.90 822
11374.91 841
11375.92 822
11376.92 802
11377.93 774
11378.94 803
11379.94 817
11380.95 791
11381.96 785
11382.97 780
11383.97 827
11384.98 786
11385.99 761
11387.00 785
11388.00 770
11389.01 799
11390.02 784
11391.03 783
11392.04 758
11393.04 761
11394.05 786
11395.06 741
11396.07 754
11397.08 763
11398.08 761
11399.09 741
11400.10 736
11401.11 755
11402.12 791
11403.12 790
11404.13 796
11405.14 760
11406.15 764
11407.16 743
11408.17 731
11409.18 782
11410.18 735
11411.19 758
11412.20 746
11413.21 758
11414.22 742
11415.23 722
11416.24 751
11417.25 728
11418.25 710
11419.26 736
11420.27 741
11421.28 725
11422.29 725
11423.30 730
11424.31 707
11425.32 689
11426.33 729
11427.34 701
11428.35 726
11429.36 708
11430.37 742
11431.38 725
11432.39 723
11433.39 681
11434.40 686
11435.41 723
11436.42 696
11437.43 741
11438.44 715
11439.45 687
11440.46 686
11441.47 689
11442.48 700
11443.49 684
11444.50 677
11445.51 682
11446.52 701
11447.53 660
11448.55 663
11449.56 689
11450.57 683
11451.58 675
11452.59 698
11453.60 681
11454.61 638
11455.62 623
11456.63 653
11457.64 644
11458.65 663
11459.66 648
11460.67 640
11461.68 623
11462.69 631
11463.71 616
11464.72 667
11465.73 635
11466.74 654
11467.75 612
11468.76 629
11469.77 582
11470.78 626
11471.80 628
11472.81 611
11473.82 605
11474.83 622
11475.84 641
11476.85 626
11477.86 621
11478.88 622
11479.89 632
11480.90 622
11481.91 581
11482.92 586
11483.93 615
11484.95 602
11485.96 576
11486.97 580
11487.98 567
11489.00 575
11490.01 570
11491.02 607
11492.03 570
11493.04 583
11494.06 575
11495.07 609
11496.08 583
11497.09 589
11498.11 594
11499.12 613
11500.13 579
11501.14 606
11502.16 627
11503.17 609
11504.18 592
11505.20 572
11506.21 613
11507.22 611
11508.23 600
11509.25 598
11510.26 625
11511.27 609
11512.29 576
11513.30 561
11514.31 584
11515.33 579
11516.34 598
11517.35 632
11518.37 608
11519.38 587
11520.39 609
11521.41 577
11522.42 599
11523.43 598
11524.45 643
11525.46 618
11526.47 604
11527.49 591
11528.50 633
11529.52 618
11530.53 586
11531.54 612
11532.56 608
11533.57 599
11534.59 605
11535.60 623
11536.62 652
11537.63 629
11538.64 619
11539.66 676
11540.67 653
11541.69 640
11542.70 643
11543.72 646
11544.73 615
11545.75 629
11546.76 634
11547.77 619
11548.79 629
11549.80 602
11550.82 613
11551.83 636
11552.85 577
11553.86 577
11554.88 577
11555.89 600
11556.91 571
11557.92 586
11558.94 542
11559.95 563
11560.97 548
11561.99 548
11563.00 556
11564.02 549
11565.03 545
11566.05 566
11567.06 585
11568.08 528
11569.09 508
11570.11 533
11571.13 543
11572.14 531
11573.16 525
11574.17 568
11575.19 576
11576.20 569
11577.22 554
11578.24 566
11579.25 554
11580.27 544
11581.29 552
11582.30 518
11583.32 551
11584.33 529
11585.35 545
11586.37 525
11587.38 527
11588.40 525
11589.42 541
11590.43 526
11591.45 517
11592.47 519
11593.48 537
11594.50 549
11595.52 522
11596.53 555
11597.55 555
11598.57 570
11599.58 540
11600.60 578
11601.62 527
11602.64 542
11603.65 529
11604.67 576
11605.69 538
11606.70 543
11607.72 578
11608.74 559
11609.76 511
11610.77 536
11611.79 516
11612.81 536
11613.83 492
11614.84 558
11615.86 521
11616.88 522
11617.90 545
11618.92 565
11619.93 529
11620.95 519
11621.97 532
11622.99 568
11624.01 562
11625.02 563
11626.04 545
11627.06 524
11628.08 514
11629.10 518
11630.11 536
11631.13 527
11632.15 526
11633.17 544
11634.19 551
11635.21 547
11636.23 514
11637.24 522
11638.26 537
11639.28 524
11640.30 533
11641.32 501
11642.34 528
11643.36 556
11644.38 506
11645.39 515
11646.41 524
11647.43 552
11648.45 534
11649.47 529
11650.49 530
11651.51 508
11652.53 527
11653.55 544
11654.57 526
11655.59 513
11656.61 524
11657.63 554
11658.65 550
11659.67 549
11660.69 545
11661.70 514
11662.72 521
11663.74 563
11664.76 536
11665.78 520
11666.80 512
11667.82 535
11668.84 532
11669.86 548
11670.88 532
11671.90 535
11672.92 532
11673.95 540
11674.97 541
11675.99 547
11677.01 526
11678.03 508
11679.05 521
11680.07 539
11681.09 530
11682.11 510
11683.13 510
11684.15 527
11685.17 537
11686.19 529
11687.21 530
11688.23 526
11689.25 542
11690.28 527
11691.30 535
11692.32 543
11693.34 522
11694.36 524
11695.38 519
11696.40 531
11697.42 524
11698.44 522
11699.47 526
11700.49 533
11701.51 520
11702.53 529
11703.55 543
11704.57 525
11705.60 533
11706.62 531
11707.64 558
11708.66 540
11709.68 545
11710.70 541
11711.73 504
11712.75 541
11713.77 544
11714.79 555
11715.81 525
11716.84 543
11717.86 542
11718.88 550
11719.90 524
11720.92 531
11721.95 510
11722.97 522
11723.99 535
11725.01 521
11726.04 553
11727.06 557
11728.08 549
11729.11 544
11730.13 536
11731.15 573
11732.17 557
11733.20 556
11734.22 568
11735.24 579
11736.26 570
11737.29 557
11738.31 559
11739.33 561
11740.36 576
11741.38 578
11742.40 562
11743.43 575
11744.45 567
11745.47 598
11746.50 564
11747.52 570
11748.54 580
11749.57 576
11750.59 561
11751.62 559
11752.64 645
11753.66 605
11754.69 612
11755.71 599
11756.73 599
11757.76 631
11758.78 605
11759.81 649
11760.83 605
11761.85 639
11762.88 640
11763.90 659
11764.93 640
11765.95 643
11766.98 646
11768.00 623
11769.02 633
11770.05 683
11771.07 670
11772.10 647
11773.12 644
11774.15 668
11775.17 680
11776.20 666
11777.22 645
11778.25 687
11779.27 664
11780.30 683
11781.32 678
11782.35 658
11783.37 661
11784.40 651
11785.42 678
11786.45 665
11787.47 701
11788.50 680
11789.52 683
11790.55 659
11791.57 680
11792.60 693
11793.62 679
11794.65 686
11795.67 690
11796.70 690
11797.73 706
11798.75 716
11799.78 687
11800.80 683
11801.83 688
11802.85 706
11803.88 694
11804.91 713
11805.93 698
11806.96 695
11807.98 710
11809.01 680
11810.04 688
11811.06 710
11812.09 708
11813.12 720
11814.14 721
11815.17 711
11816.19 709
11817.22 719
11818.25 749
11819.27 727
11820.30 738
11821.33 707
11822.35 752
11823.38 744
11824.41 767
11825.44 783
11826.46 784
11827.49 780
11828.52 792
11829.54 781
11830.57 779
11831.60 791
11832.62 804
11833.65 824
11834.68 818
11835.71 800
11836.73 806
11837.76 823
11838.79 791
11839.82 829
11840.84 840
11841.87 846
11842.90 837
11843.93 863
11844.95 862
11845.98 804
11847.01 815
11848.04 871
11849.07 847
11850.09 850
11851.12 869
11852.15 867
11853.18 898
11854.21 857
11855.23 885
11856.26 942
11857.29 923
11858.32 945
11859.35 943
11860.38 957
11861.40 951
11862.43 968
11863.46 986
11864.49 1014
11865.52 982
11866.55 1009
11867.58 1020
11868.60 982
11869.63 960
11870.66 1009
11871.69 983
11872.72 1047
11873.75 1050
11874.78 1050
11875.81 1019
11876.84 1071
11877.86 1127
11878.89 1097
11879.92 1127
11880.95 1084
11881.98 1067
11883.01 1110
11884.04 1090
11885.07 1098
11886.10 1181
11887.13 1186
11888.16 1181
11889.19 1223
11890.22 1202
11891.25 1239
11892.28 1248
11893.31 1298
11894.34 1329
11895.37 1368
11896.40 1431
11897.43 1464
11898.46 1496
11899.49 1505
11900.52 1511
11901.55 1545
11902.58 1596
11903.61 1667
11904.64 1648
11905.67 1678
11906.70 1705
11907.73 1712
11908.76 1697
11909.79 1747
11910.82 1756
11911.85 1695
11912.88 1686
11913.91 1650
11914.94 1674
11915.97 1614
11917.01 1549
11918.04 1528
11919.07 1494
11920.10 1492
11921.13 1476
11922.16 1433
11923.19 1376
11924.22 1447
11925.25 1422
11926.28 1442
11927.32 1470
11928.35 1492
11929.38 1489
11930.41 1467
11931.44 1570
11932.47 1591
11933.50 1551
11934.54 1568
11935.57 1547
11936.60 1643
11937.63 1605
11938.66 1562
11939.70 1540
11940.73 1525
11941.76 1471
11942.79 1437
11943.82 1407
11944.85 1378
11945.89 1316
11946.92 1268
11947.95 1262
11948.98 1247
11950.02 1179
11951.05 1178
11952.08 1154
11953.11 1091
11954.15 1123
11955.18 1115
11956.21 1099
11957.24 1075
11958.28 1041
11959.31 1083
11960.34 1092
11961.37 1050
11962.41 1054
11963.44 1088
11964.47 1097
11965.51 1083
11966.54 1076
11967.57 1100
11968.60 1068
11969.64 1056
11970.67 1067
11971.70 1077
11972.74 1084
11973.77 1098
11974.80 1082
11975.84 1064
11976.87 1063
11977.90 1100
11978.94 1116
11979.97 1080
11981.00 1062
11982.04 1088
11983.07 1112
11984.11 1091
11985.14 1104
11986.17 1101
11987.21 1091
11988.24 1113
11989.28 1161
11990.31 1139
11991.34 1101
11992.38 1137
11993.41 1166
11994.45 1155
11995.48 1123
11996.51 1159
11997.55 1148
11998.58 1143
11999.62 1146
12000.65 1175
12001.69 1199
12002.72 1195
12003.76 1178
12004.79 1207
12005.82 1188
12006.86 1191
12007.89 1231
12008.93 1255
12009.96 1245
12011.00 1266
12012.03 1268
12013.07 1250
12014.10 1295
12015.14 1273
12016.17 1274
12017.21 1331
12018.24 1301
12019.28 1334
12020.32 1335
12021.35 1366
12022.39 1360
12023.42 1323
12024.46 1362
12025.49 1378
12026.53 1415
12027.56 1403
12028.60 1347
12029.64 1340
12030.67 1313
12031.71 1347
12032.74 1340
12033.78 1350
12034.81 1312
12035.85 1309
12036.89 1326
12037.92 1275
12038.96 1295
12039.99 1316
12041.03 1277
12042.07 1286
12043.10 1261
12044.14 1211
12045.18 1247
12046.21 1207
12047.25 1281
12048.29 1244
12049.32 1296
12050.36 1276
12051.40 1302
12052.43 1267
12053.47 1341
12054.51 1323
12055.54 1295
12056.58 1292
12057.62 1322
12058.65 1299
12059.69 1286
12060.73 1278
12061.76 1304
12062.80 1294
12063.84 1279
12064.88 1278
12065.91 1249
12066.95 1212
12067.99 1228
12069.03 1205
12070.06 1172
12071.10 1170
12072.14 1134
12073.18 1142
12074.21 1136
12075.25 1129
12076.29 1117
12077.33 1093
12078.36 1069
12079.40 1086
12080.44 1079
12081.48 1072
12082.52 1060
12083.55 1085
12084.59 1086
12085.63 1087
12086.67 1108
12087.71 1094
12088.74 1039
12089.78 1087
12090.82 1092
12091.86 1088
12092.90 1084
12093.94 1079
12094.98 1119
12096.01 1076
12097.05 1081
12098.09 1117
12099.13 1117
12100.17 1113
12101.21 1117
12102.25 1126
12103.28 1106
12104.32 1128
12105.36 1129
12106.40 1103
12107.44 1084
12108.48 1069
12109.52 1114
12110.56 1089
12111.60 1081
12112.64 1052
12113.68 1036
12114.72 1075
12115.76 1025
12116.79 990
12117.83 1000
12118.87 951
12119.91 927
12120.95 910
12121.99 915
12123.03 925
12124.07 904
12125.11 872
12126.15 878
12127.19 868
12128.23 855
12129.27 876
12130.31 883
12131.35 860
12132.39 892
12133.43 912
12134.47 893
12135.51 885
12136.55 889
12137.59 858
12138.63 854
12139.67 836
12140.71 867
12141.76 887
12142.80 878
12143.84 860
12144.88 882
12145.92 839
12146.96 834
12148.00 852
12149.04 858
12150.08 857
12151.12 852
12152.16 855
12153.20 851
12154.25 815
12155.29 829
12156.33 859
12157.37 833
12158.41 823
12159.45 825
12160.49 821
12161.53 820
12162.58 809
12163.62 816
12164.66 805
12165.70 807
12166.74 828
12167.78 799
12168.82 778
12169.87 795
12170.91 803
12171.95 785
12172.99 800
12174.03 753
12175.08 793
12176.12 809
12177.16 812
12178.20 865
12179.24 836
12180.29 817
12181.33 763
12182.37 788
12183.41 810
12184.46 812
12185.50 795
12186.54 795
12187.58 805
12188.63 798
12189.67 784
12190.71 760
12191.75 817
12192.80 834
12193.84 765
12194.88 782
12195.92 799
12196.97 803
12198.01 813
12199.05 825
12200.10 784
12201.14 758
12202.18 755
12203.23 775
12204.27 803
12205.31 758
12206.36 751
12207.40 761
12208.44 794
12209.49 755
12210.53 773
12211.57 743
12212.62 751
12213.66 736
12214.70 755
12215.75 791
12216.79 792
12217.84 746
12218.88 753
12219.92 762
12220.97 735
12222.01 743
12223.06 727
12224.10 752
12225.14 760
12226.19 761
12227.23 776
12228.28 764
12229.32 755
12230.36 762
12231.41 769
12232.45 757
12233.50 761
12234.54 719
12235.59 726
12236.63 729
12237.68 750
12238.72 744
12239.77 741
12240.81 745
12241.86 715
12242.90 686
12243.94 708
12244.99 761
12246.03 736
12247.08 735
12248.13 761
12249.17 769
12250.22 692
12251.26 764
12252.31 744
12253.35 765
12254.40 713
12255.44 726
12256.49 734
12257.53 705
12258.58 710
12259.62 727
12260.67 686
12261.72 696
12262.76 675
12263.81 703
12264.85 687
12265.90 653
12266.94 704
12267.99 651
12269.04 688
12270.08 630
12271.13 659
12272.17 626
12273.22 654
12274.27 647
12275.31 648
12276.36 641
12277.41 651
12278.45 633
12279.50 637
12280.55 637
12281.59 644
12282.64 618
12283.69 617
12284.73 677
12285.78 656
12286.83 630
12287.87 662
12288.92 641
12289.97 620
12291.01 615
12292.06 664
12293.11 647
12294.15 669
12295.20 654
12296.25 659
12297.30 640
12298.34 644
12299.39 621
12300.44 625
12301.48 634
12302.53 683
12303.58 646
12304.63 665
12305.67 623
12306.72 635
12307.77 621
12308.82 617
12309.87 613
12310.91 628
12311.96 620
12313.01 609
12314.06 652
12315.10 619
12316.15 612
12317.20 625
12318.25 620
12319.30 603
12320.34 615
12321.39 639
12322.44 607
12323.49 590
12324.54 622
12325.59 610
12326.63 637
12327.68 617
12328.73 621
12329.78 659
12330.83 628
12331.88 587
12332.93 590
12333.98 599
12335.02 605
12336.07 634
12337.12 613
12338.17 628
12339.22 610
12340.27 636
12341.32 620
12342.37 638
12343.42 650
12344.47 639
12345.51 618
12346.56 632
12347.61 623
12348.66 605
12349.71 612
12350.76 634
12351.81 655
12352.86 613
12353.91 616
12354.96 627
12356.01 627
12357.06 655
12358.11 640
12359.16 633
12360.21 645
12361.26 636
12362.31 659
12363.36 672
12364.41 657
12365.46 662
12366.51 635
12367.56 671
12368.61 638
12369.66 645
12370.71 615
12371.76 613
12372.81 621
12373.86 663
12374.91 662
12375.96 623
12377.01 619
12378.06 652
12379.11 599
12380.17 629
12381.22 653
12382.27 619
12383.32 627
12384.37 628
12385.42 645
12386.47 643
12387.52 614
12388.57 646
12389.62 655
12390.67 665
12391.73 615
12392.78 646
12393.83 634
12394.88 650
12395.93 648
12396.98 679
12398.03 668
12399.09 702
12400.14 652
12401.19 698
12402.24 707
12403.29 687
12404.34 658
12405.40 689
12406.45 656
12407.50 695
12408.55 700
12409.60 691
12410.66 693
12411.71 692
12412.76 700
12413.81 703
12414.86 681
12415.92 668
12416.97 692
12418.02 725
12419.07 690
12420.13 659
12421.18 711
12422.23 720
12423.28 710
12424.34 745
12425.39 742
12426.44 737
12427.49 714
12428.55 721
12429.60 731
12430.65 742
12431.71 731
12432.76 726
12433.81 737
12434.86 742
12435.92 739
12436.97 751
12438.02 738
12439.08 751
12440.13 720
12441.18 750
12442.24 746
12443.29 720
12444.34 725
12445.40 755
12446.45 777
12447.50 757
12448.56 775
12449.61 770
12450.67 787
12451.72 781
12452.77 805
12453.83 799
12454.88 817
12455.94 811
12456.99 826
12458.04 860
12459.10 855
12460.15 858
12461.21 867
12462.26 885
12463.31 901
12464.37 912
12465.42 970
12466.48 1023
12467.53 1044
12468.59 1080
12469.64 1093
12470.70 1156
12471.75 1198
12472.80 1228
12473.86 1251
12474.91 1342
12475.97 1374
12477.02 1368
12478.08 1402
12479.13 1426
12480.19 1508
12481.24 1464
12482.30 1466
12483.35 1442
12484.41 1455
12485.46 1475
12486.52 1408
12487.57 1398
12488.63 1360
12489.69 1332
12490.74 1252
12491.80 1207
12492.85 1170
12493.91 1137
12494.96 1085
12496.02 1071
12497.07 1000
12498.13 975
12499.19 960
12500.24 985
12501.30 957
12502.35 946
12503.41 935
12504.47 898
12505.52 918
12506.58 924
12507.63 910
12508.69 928
12509.75 932
12510.80 901
12511.86 932
12512.91 959
12513.97 915
12515.03 933
12516.08 866
12517.14 906
12518.20 888
12519.25 896
12520.31 896
12521.37 881
12522.42 892
12523.48 856
12524.54 883
12525.59 888
12526.65 888
12527.71 880
12528.77 909
12529.82 877
12530.88 874
12531.94 885
12532.99 892
12534.05 906
12535.11 887
12536.17 869
12537.22 891
12538.28 929
12539.34 936
12540.40 944
12541.45 951
12542.51 943
12543.57 991
12544.63 986
12545.68 1026
12546.74 1006
12547.80 1080
12548.86 1086
12549.92 1098
12550.97 1086
12552.03 1150
12553.09 1136
12554.15 1105
12555.21 1123
12556.26 1150
12557.32 1169
12558.38 1139
12559.44 1119
12560.50 1129
12561.56 1124
12562.61 1077
12563.67 1045
12564.73 1076
12565.79 1061
12566.85 1030
12567.91 1020
12568.97 973
12570.02 956
12571.08 972
12572.14 989
12573.20 947
12574.26 908
12575.32 926
12576.38 912
12577.44 929
12578.50 906
12579.56 928
12580.61 901
12581.67 902
12582.73 853
12583.79 884
12584.85 907
12585.91 899
12586.97 869
12588.03 879
12589.09 914
12590.15 908
12591.21 893
12592.27 886
12593.33 877
12594.39 854
12595.45 874
12596.51 855
12597.57 864
12598.63 887
12599.69 905
12600.75 874
12601.81 884
12602.87 881
12603.93 866
12604.99 890
12606.05 892
12607.11 904
12608.17 916
12609.23 901
12610.29 926
12611.35 920
12612.41 899
12613.47 899
12614.53 910
12615.59 936
12616.66 914
12617.72 931
12618.78 955
12619.84 964
12620.90 987
12621.96 967
12623.02 1013
12624.08 1002
12625.14 1000
12626.20 1007
12627.26 1009
12628.33 1064
12629.39 1012
12630.45 1034
12631.51 1017
12632.57 1051
12633.63 1074
12634.69 1060
12635.76 1077
12636.82 1082
12637.88 1042
12638.94 1062
12640.00 1099
12641.06 1031
12642.13 994
12643.19 983
12644.25 966
12645.31 945
12646.37 964
12647.44 892
12648.50 889
12649.56 897
12650.62 892
12651.68 898
12652.75 916
12653.81 898
12654.87 861
12655.93 864
12657.00 863
12658.06 872
12659.12 823
12660.18 857
12661.25 876
12662.31 856
12663.37 878
12664.43 845
12665.50 839
12666.56 844
12667.62 837
12668.69 829
12669.75 802
12670.81 804
12671.88 848
12672.94 852
12674.00 832
12675.06 835
12676.13 853
12677.19 849
12678.25 845
12679.32 849
12680.38 836
12681.44 878
12682.51 886
12683.57 854
12684.64 878
12685.70 837
12686.76 891
12687.83 903
12688.89 886
12689.95 832
12691.02 837
12692.08 871
12693.15 902
12694.21 862
12695.27 856
12696.34 847
12697.40 911
12698.47 890
12699.53 867
12700.59 917
12701.66 894
12702.72 892
12703.79 849
12704.85 871
12705.92 915
12706.98 885
12708.05 929
12709.11 940
12710.18 923
12711.24 923
12712.30 943
12713.37 959
12714.43 918
12715.50 940
12716.56 958
12717.63 929
12718.69 981
12719.76 984
12720.82 948
12721.89 970
12722.95 1006
12724.02 1022
12725.09 982
12726.15 984
12727.22 960
12728.28 981
12729.35 998
12730.41 1008
12731.48 1005
12732.54 994
12733.61 1019
12734.68 1075
12735.74 1098
12736.81 1057
12737.87 1037
12738.94 1036
12740.00 1054
12741.07 1070
12742.14 1057
12743.20 998
12744.27 1041
12745.33 1045
12746.40 1044
12747.47 1028
12748.53 1006
12749.60 972
12750.67 968
12751.73 962
12752.80 967
12753.87 951
12754.93 954
12756.00 949
12757.07 950
12758.13 963
12759.20 950
12760.27 967
12761.33 915
12762.40 957
12763.47 959
12764.53 956
12765.60 923
12766.67 935
12767.73 942
12768.80 903
12769.87 895
12770.94 876
12772.00 860
12773.07 865
12774.14 889
12775.21 842
12776.27 845
12777.34 877
12778.41 847
12779.48 830
12780.54 844
12781.61 799
12782.68 820
12783.75 827
12784.81 777
12785.88 769
12786.95 813
12788.02 786
12789.09 795
12790.15 812
12791.22 766
12792.29 746
12793.36 765
12794.43 788
12795.49 791
12796.56 772
12797.63 792
12798.70 789
12799.77 764
12800.84 786
12801.90 760
12802.97 742
12804.04 774
12805.11 773
12806.18 769
12807.25 759
12808.32 760
12809.39 807
12810.45 831
12811.52 794
12812.59 765
12813.66 791
12814.73 831
12815.80 799
12816.87 819
12817.94 808
12819.01 826
12820.08 827
12821.15 822
12822.21 833
12823.28 816
12824.35 836
12825.42 806
12826.49 872
12827.56 844
12828.63 786
12829.70 817
12830.77 825
12831.84 814
12832.91 803
12833.98 802
12835.05 844
12836.12 820
12837.19 791
12838.26 766
12839.33 754
12840.40 758
12841.47 789
12842.54 774
12843.61 730
12844.68 727
12845.75 726
12846.82 711
12847.89 702
12848.96 711
12850.03 712
12851.10 700
12852.18 683
12853.25 702
12854.32 694
12855.39 695
12856.46 685
12857.53 631
12858.60 634
12859.67 666
12860.74 654
12861.81 651
12862.88 646
12863.96 639
12865.03 678
12866.10 637
12867.17 679
12868.24 624
12869.31 662
12870.38 625
12871.45 626
12872.53 615
12873.60 598
12874.67 614
12875.74 649
12876.81 633
12877.88 624
12878.96 652
12880.03 634
12881.10 647
12882.17 602
12883.24 635
12884.31 615
12885.39 604
12886.46 646
12887.53 620
12888.60 633
12889.68 623
12890.75 587
12891.82 636
12892.89 596
12893.96 593
12895.04 603
12896.11 611
12897.18 591
12898.25 574
12899.33 601
12900.40 591
12901.47 585
12902.54 560
12903.62 553
12904.69 589
12905.76 582
12906.84 552
12907.91 573
12908.98 574
12910.06 565
12911.13 544
12912.20 560
12913.27 565
12914.35 554
12915.42 570
12916.49 536
12917.57 567
12918.64 544
12919.71 597
12920.79 577
12921.86 567
12922.94 542
12924.01 554
12925.08 551
12926.16 559
12927.23 532
12928.30 543
12929.38 549
12930.45 550
12931.53 529
12932.60 508
12933.67 530
12934.75 529
12935.82 550
12936.90 553
12937.97 517
12939.04 529
12940.12 509
12941.19 493
12942.27 512
12943.34 525
12944.42 513
12945.49 523
12946.56 513
12947.64 517
12948.71 545
12949.79 527
12950.86 493
12951.94 537
12953.01 521
12954.09 504
12955.16 501
12956.24 510
12957.31 510
12958.39 500
12959.46 519
12960.54 516
12961.61 505
12962.69 468
12963.76 508
12964.84 510
12965.91 516
12966.99 507
12968.07 516
12969.14 519
12970.22 512
12971.29 496
12972.37 489
12973.44 456
12974.52 484
12975.59 497
12976.67 492
12977.75 509
12978.82 472
12979.90 510
12980.97 506
12982.05 505
12983.13 487
12984.20 497
12985.28 485
12986.35 502
12987.43 517
12988.51 497
12989.58 446
12990.66 482
12991.74 500
12992.81 495
12993.89 494
12994.97 501
12996.04 486
12997.12 514
12998.20 497
12999.27 480
13000.35 510
13001.43 472
13002.50 501
13003.58 486
13004.66 486
13005.73 493
13006.81 524
13007.89 497
13008.97 480
13010.04 514
13011.12 497
13012.20 490
13013.27 488
13014.35 498
13015.43 511
13016.51 521
13017.58 487
13018.66 478
13019.74 448
13020.82 469
13021.89 473
13022.97 502
13024.05 494
13025.13 486
13026.21 510
13027.28 503
13028.36 493
13029.44 481
13030.52 475
13031.60 467
13032.67 512
13033.75 489
13034.83 486
13035.91 502
13036.99 501
13038.07 479
13039.14 502
13040.22 517
13041.30 531
13042.38 497
13043.46 479
13044.54 474
13045.62 481
13046.69 499
13047.77 488
13048.85 515
13049.93 497
13051.01 501
13052.09 482
13053.17 504
13054.25 467
13055.33 513
13056.40 503
13057.48 488
13058.56 485
13059.64 499
13060.72 469
13061.80 490
13062.88 461
13063.96 476
13065.04 473
13066.12 464
13067.20 495
13068.28 469
13069.36 474
13070.44 488
13071.52 492
13072.60 500
13073.68 441
13074.76 453
13075.84 487
13076.92 475
13078.00 472
13079.08 464
13080.16 472
13081.24 501
13082.32 450
13083.40 482
13084.48 479
13085.56 479
13086.64 460
13087.72 498
13088.80 479
13089.88 472
13090.96 475
13092.04 476
13093.12 498
13094.20 468
13095.28 455
13096.36 453
13097.44 463
13098.52 486
13099.61 499
13100.69 486
13101.77 474
13102.85 482
13103.93 492
13105.01 471
13106.09 473
13107.17 453
13108.25 493
13109.34 493
13110.42 481
13111.50 498
13112.58 468
13113.66 507
13114.74 471
13115.82 506
13116.91 488
13117.99 471
13119.07 491
13120.15 502
13121.23 496
13122.31 496
13123.40 491
13124.48 503
13125.56 484
13126.64 483
13127.72 484
13128.81 480
13129.89 496
13130.97 508
13132.05 492
13133.14 513
13134.22 478
13135.30 517
13136.38 523
13137.47 525
13138.55 525
13139.63 534
13140.71 535
13141.80 487
13142.88 495
13143.96 505
13145.04 525
13146.13 496
13147.21 464
13148.29 496
13149.38 521
13150.46 531
13151.54 526
13152.62 546
13153.71 507
13154.79 527
13155.87 524
13156.96 511
13158.04 498
13159.12 535
13160.21 505
13161.29 526
13162.37 519
13163.46 518
13164.54 497
13165.62 507
13166.71 523
13167.79 548
13168.88 520
13169.96 538
13171.04 525
13172.13 530
13173.21 507
13174.30 474
13175.38 501
13176.46 536
13177.55 520
13178.63 564
13179.72 505
13180.80 506
13181.88 482
13182.97 521
13184.05 526
13185.14 530
13186.22 558
13187.31 529
13188.39 539
13189.48 552
13190.56 496
13191.65 505
13192.73 499
13193.81 513
13194.90 527
13195.98 517
13197.07 522
13198.15 540
13199.24 522
13200.32 508
13201.41 530
13202.49 523
13203.58 521
13204.67 536
13205.75 558
13206.84 538
13207.92 558
13209.01 550
13210.09 519
13211.18 528
13212.26 518
13213.35 546
13214.43 527
13215.52 517
13216.61 545
13217.69 578
13218.78 555
13219.86 549
13220.95 542
13222.04 559
13223.12 520
13224.21 531
13225.29 543
13226.38 574
13227.47 555
13228.55 545
13229.64 545
13230.72 558
13231.81 558
13232.90 591
13233.98 571
13235.07 597
13236.16 578
13237.24 607
13238.33 577
13239.42 552
13240.50 563
13241.59 571
13242.68 561
13243.76 581
13244.85 593
13245.94 599
13247.02 600
13248.11 574
13249.20 601
13250.29 618
13251.37 615
13252.46 592
13253.55 589
13254.63 631
13255.72 637
13256.81 610
13257.90 629
13258.98 610
13260.07 661
13261.16 638
13262.25 649
13263.33 643
13264.42 651
13265.51 677
13266.60 647
13267.69 662
13268.77 650
13269.86 628
13270.95 626
13272.04 672
13273.13 683
13274.21 655
13275.30 694
13276.39 694
13277.48 701
13278.57 737
13279.65 706
13280.74 690
13281.83 736
13282.92 738
13284.01 727
13285.10 699
13286.19 740
13287.27 739
13288.36 742
13289.45 736
13290.54 709
13291.63 723
13292.72 758
13293.81 765
13294.90 767
13295.98 743
13297.07 723
13298.16 752
13299.25 777
13300.34 741
13301.43 769
13302.52 773
13303.61 769
13304.70 773
13305.79 794
13306.88 774
13307.97 807
13309.06 852
13310.15 855
13311.24 820
13312.32 834
13313.41 830
13314.50 821
13315.59 829
13316.68 855
13317.77 857
13318.86 879
13319.95 870
13321.04 850
13322.13 834
13323.22 866
13324.31 859
13325.40 844
13326.49 889
13327.58 916
13328.68 909
13329.77 882
13330.86 909
13331.95 902
13333.04 920
13334.13 931
13335.22 913
13336.31 946
13337.40 938
13338.49 923
13339.58 951
13340.67 953
13341.76 971
13342.85 959
13343.94 977
13345.04 1005
13346.13 970
13347.22 947
13348.31 992
13349.40 991
13350.49 946
13351.58 1009
13352.67 997
13353.77 983
13354.86 1021
13355.95 1038
13357.04 985
13358.13 1007
13359.22 1034
13360.31 1023
13361.41 1037
13362.50 1045
13363.59 1065
13364.68 1072
13365.77 1060
13366.87 1036
13367.96 1082
13369.05 1074
13370.14 1066
13371.23 1094
13372.33 1071
13373.42 1045
13374.51 1083
13375.60 1073
13376.69 1052
13377.79 1049
13378.88 1004
13379.97 1031
13381.06 1010
13382.16 1021
13383.25 984
13384.34 947
13385.43 947
13386.53 913
13387.62 889
13388.71 899
13389.81 876
13390.90 901
13391.99 869
13393.08 910
13394.18 861
13395.27 853
13396.36 848
13397.46 869
13398.55 831
13399.64 847
13400.74 833
13401.83 843
13402.92 833
13404.02 843
13405.11 851
13406.20 839
13407.30 830
13408.39 836
13409.48 845
13410.58 811
13411.67 798
13412.77 831
13413.86 839
13414.95 849
13416.05 833
13417.14 813
13418.23 858
13419.33 828
13420.42 847
13421.52 829
13422.61 829
13423.71 843
13424.80 865
13425.89 857
13426.99 849
13428.08 854
13429.18 853
13430.27 884
13431.37 843
13432.46 860
13433.56 896
13434.65 912
13435.74 889
13436.84 849
13437.93 895
13439.03 900
13440.12 886
13441.22 899
13442.31 898
13443.41 867
13444.50 915
13445.60 916
13446.69 901
13447.79 942
13448.88 958
13449.98 922
13451.08 952
13452.17 925
13453.27 953
13454.36 948
13455.46 959
13456.55 971
13457.65 1002
13458.74 1012
13459.84 965
13460.94 958
13462.03 968
13463.13 984
13464.22 1028
13465.32 1026
13466.41 1020
13467.51 1021
13468.61 1042
13469.70 1041
13470.80 1018
13471.90 992
13472.99 1027
13474.09 1037
13475.18 1060
13476.28 1053
13477.38 1060
13478.47 1064
13479.57 1106
13480.67 1057
13481.76 1073
13482.86 1076
13483.96 1077
13485.05 1086
13486.15 1072
13487.25 1072
13488.34 1065
13489.44 1113
13490.54 1123
13491.63 1136
13492.73 1138
13493.83 1133
13494.93 1117
13496.02 1117
13497.12 1141
13498.22 1163
13499.31 1211
13500.41 1212
13501.51 1161
13502.61 1193
13503.70 1203
13504.80 1211
13505.90 1222
13507.00 1197
13508.09 1201
13509.19 1187
13510.29 1176
13511.39 1188
13512.49 1210
13513.58 1193
13514.68 1140
13515.78 1140
13516.88 1185
13517.98 1123
13519.07 1077
13520.17 1121
13521.27 1090
13522.37 1108
13523.47 1102
13524.57 1103
13525.66 1046
13526.76 1037
13527.86 1051
13528.96 1029
13530.06 1039
13531.16 1035
13532.25 1005
13533.35 1039
13534.45 999
13535.55 1009
13536.65 962
13537.75 969
13538.85 985
13539.95 959
13541.05 956
13542.14 925
13543.24 919
13544.34 918
13545.44 901
13546.54 898
13547.64 892
13548.74 906
13549.84 919
13550.94 884
13552.04 874
13553.14 897
13554.24 901
13555.34 888
13556.44 880
13557.54 869
13558.64 864
13559.74 857
13560.84 876
13561.94 880
13563.04 891
13564.13 885
13565.23 876
13566.34 836
13567.44 834
13568.54 832
13569.64 850
13570.74 869
13571.84 839
13572.94 876
13574.04 840
13575.14 866
13576.24 876
13577.34 858
13578.44 863
13579.54 875
13580.64 912
13581.74 907
13582.84 896
13583.94 862
13585.04 888
13586.14 896
13587.24 883
13588.35 875
13589.45 852
13590.55 879
13591.65 917
13592.75 908
13593.85 890
13594.95 867
13596.05 897
13597.15 917
13598.26 885
13599.36 885
13600.46 907
13601.56 949
13602.66 905
13603.76 912
13604.86 915
13605.97 902
13607.07 885
13608.17 916
13609.27 919
13610.37 887
13611.47 909
13612.58 882
13613.68 926
13614.78 907
13615.88 872
13616.98 886
13618.09 926
13619.19 934
13620.29 911
13621.39 946
13622.50 976
13623.60 971
13624.70 907
13625.80 922
13626.91 983
13628.01 943
13629.11 928
13630.21 947
13631.32 968
13632.42 995
13633.52 971
13634.62 966
13635.73 967
13636.83 943
13637.93 987
13639.04 964
13640.14 984
13641.24 959
13642.35 962
13643.45 995
13644.55 993
13645.65 968
13646.76 968
13647.86 919
13648.96 954
13650.07 977
13651.17 967
13652.28 952
13653.38 966
13654.48 962
13655.59 967
13656.69 954
13657.79 908
13658.90 926
13660.00 888
13661.11 922
13662.21 928
13663.31 885
13664.42 905
13665.52 911
13666.63 934
13667.73 912
13668.83 909
13669.94 910
13671.04 883
13672.15 905
13673.25 889
13674.36 880
13675.46 928
13676.56 912
13677.67 905
13678.77 925
13679.88 920
13680.98 928
13682.09 931
13683.19 905
13684.30 918
13685.40 880
13686.51 919
13687.61 903
13688.72 899
13689.82 905
13690.93 907
13692.03 905
13693.14 918
13694.24 954
13695.35 925
13696.45 940
13697.56 929
13698.66 935
13699.77 941
13700.87 920
13701.98 940
13703.09 951
13704.19 969
13705.30 995
13706.40 966
13707.51 938
13708.61 943
13709.72 988
13710.83 995
13711.93 985
13713.04 979
13714.14 975
13715.25 1010
13716.36 1019
13717.46 1015
13718.57 1011
13719.67 1003
13720.78 1018
13721.89 1076
13722.99 1065
13724.10 1072
13725.21 1035
13726.31 1087
13727.42 1086
13728.53 1082
13729.63 1102
13730.74 1109
13731.85 1120
13732.95 1166
13734.06 1141
13735.17 1108
13736.27 1131
13737.38 1187
13738.49 1209
13739.59 1219
13740.70 1197
13741.81 1226
13742.92 1209
13744.02 1229
13745.13 1216
13746.24 1252
13747.35 1244
13748.45 1320
13749.56 1320
13750.67 1326
13751.78 1351
13752.88 1354
13753.99 1367
13755.10 1392
13756.21 1453
13757.31 1402
13758.42 1503
13759.53 1497
13760.64 1457
13761.75 1529
13762.85 1574
13763.96 1591
13765.07 1659
13766.18 1647
13767.29 1682
13768.39 1648
13769.50 1679
13770.61 1735
13771.72 1670
13772.83 1669
13773.94 1691
13775.04 1730
13776.15 1752
13777.26 1712
13778.37 1681
13779.48 1734
13780.59 1688
13781.70 1689
13782.80 1675
13783.91 1615
13785.02 1551
13786.13 1576
13787.24 1568
13788.35 1502
13789.46 1466
13790.57 1457
13791.68 1369
13792.79 1349
13793.90 1305
13795.00 1295
13796.11 1306
13797.22 1221
13798.33 1220
13799.44 1188
13800.55 1140
13801.66 1126
13802.77 1124
13803.88 1167
13804.99 1143
13806.10 1132
13807.21 1123
13808.32 1103
13809.43 1073
13810.54 1090
13811.65 1075
13812.76 1097
13813.87 1082
13814.98 1064
13816.09 1030
13817.20 1033
13818.31 1033
13819.42 1043
13820.53 1046
13821.64 1026
13822.75 1020
13823.86 1055
13824.97 1034
13826.08 1044
13827.19 997
13828.30 991
13829.41 1039
13830.53 994
13831.64 1005
13832.75 993
13833.86 1040
13834.97 1044
13836.08 1010
13837.19 988
13838.30 1049
13839.41 1030
13840.52 993
13841.64 1005
13842.75 1025
13843.86 999
13844.97 1000
13846.08 1033
13847.19 1011
13848.30 1032
13849.41 1068
13850.53 1039
13851.64 1053
13852.75 1029
13853.86 1047
13854.97 1086
13856.08 1034
13857.20 1056
13858.31 1071
13859.42 1071
13860.53 1048
13861.64 1078
13862.76 1084
13863.87 1090
13864.98 1046
13866.09 1070
13867.20 1104
13868.32 1098
13869.43 1095
13870.54 1055
13871.65 1058
13872.77 1102
13873.88 1113
13874.99 1126
13876.10 1086
13877.22 1083
13878.33 1152
13879.44 1171
13880.55 1163
13881.67 1191
13882.78 1194
13883.89 1178
13885.01 1163
13886.12 1201
13887.23 1206
13888.34 1234
13889.46 1236
13890.57 1252
13891.68 1295
13892.80 1305
13893.91 1289
13895.02 1330
13896.14 1340
13897.25 1328
13898.36 1321
13899.48 1296
13900.59 1317
13901.70 1351
13902.82 1297
13903.93 1298
13905.05 1306
13906.16 1304
13907.27 1320
13908.39 1271
13909.50 1266
13910.61 1256
13911.73 1228
13912.84 1198
13913.96 1223
13915.07 1200
13916.19 1184
13917.30 1160
13918.41 1132
13919.53 1124
13920.64 1106
13921.76 1076
13922.87 1089
13923.99 1065
13925.10 1116
13926.21 1086
13927.33 1062
13928.44 1058
13929.56 1015
13930.67 1025
13931.79 1061
13932.90 1056
13934.02 1033
13935.13 1024
13936.25 1050
13937.36 1032
13938.48 1031
13939.59 1005
13940.71 1044
13941.82 1078
13942.94 1103
13944.05 1026
13945.17 1045
13946.28 1023
13947.40 1027
13948.52 1008
13949.63 1018
13950.75 1003
13951.86 1005
13952.98 999
13954.09 977
13955.21 1002
13956.32 987
13957.44 967
13958.56 956
13959.67 973
13960.79 954
13961.90 946
13963.02 959
13964.14 956
13965.25 936
13966.37 967
13967.48 957
13968.60 958
13969.72 941
13970.83 971
13971.95 990
13973.07 962
13974.18 984
13975.30 1004
13976.42 997
13977.53 1009
13978.65 1026
13979.77 1012
13980.88 974
13982.00 1019
13983.12 994
13984.23 1029
13985.35 1001
13986.47 1012
13987.58 999
13988.70 991
13989.82 1027
13990.94 1041
13992.05 1023
13993.17 994
13994.29 1019
13995.40 1021
13996.52 1010
13997.64 1016
13998.76 1042
13999.87 1029
14000.99 1032
14002.11 1013
14003.23 1038
14004.35 1025
14005.46 1077
14006.58 1051
14007.70 1088
14008.82 1087
14009.93 1061
14011.05 1057
14012.17 1055
14013.29 1099
14014.41 1023
14015.52 1081
14016.64 1070
14017.76 1095
14018.88 1060
14020.00 1087
14021.12 1069
14022.23 1069
14023.35 1045
14024.47 1076
14025.59 1084
14026.71 1103
14027.83 1110
14028.95 1077
14030.06 1104
14031.18 1063
14032.30 1095
14033.42 1074
14034.54 1080
14035.66 1091
14036.78 1092
14037.90 1117
14039.02 1129
14040.14 1119
14041.25 1094
14042.37 1155
14043.49 1182
14044.61 1159
14045.73 1174
14046.85 1177
14047.97 1161
14049.09 1204
14050.21 1224
14051.33 1256
14052.45 1232
14053.57 1216
14054.69 1225
14055.81 1272
14056.93 1233
14058.05 1223
14059.17 1277
14060.29 1299
14061.41 1307
14062.53 1328
14063.65 1326
14064.77 1326
14065.89 1376
14067.01 1378
14068.13 1381
14069.25 1373
14070.37 1397
14071.49 1380
14072.61 1396
14073.73 1441
14074.85 1451
14075.97 1475
14077.09 1455
14078.21 1495
14079.33 1464
14080.45 1431
14081.57 1467
14082.69 1512
14083.82 1491
14084.94 1491
14086.06 1495
14087.18 1515
14088.30 1503
14089.42 1516
14090.54 1485
14091.66 1458
14092.78 1461
14093.91 1457
14095.03 1480
14096.15 1457
14097.27 1460
14098.39 1490
14099.51 1473
14100.63 1444
14101.76 1449
14102.88 1447
14104.00 1449
14105.12 1435
14106.24 1424
14107.36 1439
14108.49 1425
14109.61 1399
14110.73 1371
14111.85 1391
14112.97 1352
14114.10 1342
14115.22 1372
14116.34 1360
14117.46 1293
14118.58 1273
14119.71 1264
14120.83 1245
14121.95 1207
14123.07 1239
14124.20 1175
14125.32 1169
14126.44 1167
14127.56 1202
14128.69 1187
14129.81 1181
14130.93 1139
14132.06 1179
14133.18 1140
14134.30 1145
14135.42 1121
14136.55 1171
14137.67 1163
14138.79 1111
14139.92 1116
14141.04 1118
14142.16 1130
14143.29 1099
14144.41 1098
14145.53 1084
14146.66 1078
14147.78 1091
14148.90 1082
14150.03 1055
14151.15 1107
14152.27 1087
14153.40 1090
14154.52 1072
14155.64 1067
14156.77 1112
14157.89 1051
14159.02 1075
14160.14 1072
14161.26 1039
14162.39 1055
14163.51 1047
14164.64 1030
14165.76 1046
14166.88 1051
14168.01 1044
14169.13 1015
14170.26 1056
14171.38 1058
14172.51 1025
14173.63 1034
14174.75 1058
14175.88 1060
14177.00 1038
14178.13 1071
14179.25 1009
14180.38 1026
14181.50 1023
14182.63 1021
14183.75 1029
14184.88 1005
14186.00 1010
14187.13 1024
14188.25 1029
14189.38 1006
14190.50 993
14191.63 985
14192.75 989
14193.88 956
14195.00 1010
14196.13 976
14197.25 966
14198.38 956
14199.50 952
14200.63 940
14201.76 942
14202.88 913
14204.01 930
14205.13 957
14206.26 946
14207.38 965
14208.51 958
14209.64 951
14210.76 916
14211.89 917
14213.01 916
14214.14 933
14215.27 963
14216.39 923
14217.52 904
14218.64 897
14219.77 910
14220.90 922
14222.02 905
14223.15 905
14224.28 936
14225.40 898
14226.53 934
14227.66 892
14228.78 891
14229.91 906
14231.04 898
14232.16 905
14233.29 915
14234.42 916
14235.54 889
14236.67 896
14237.80 886
14238.92 862
14240.05 862
14241.18 872
14242.31 814
14243.43 846
14244.56 841
14245.69 855
14246.82 866
14247.94 850
14249.07 815
14250.20 875
14251.33 836
14252.45 837
14253.58 859
14254.71 827
14255.84 827
14256.96 818
14258.09 865
14259.22 844
14260.35 823
14261.47 839
14262.60 833
14263.73 791
14264.86 804
14265.99 815
14267.12 777
14268.24 816
14269.37 822
14270.50 790
14271.63 773
14272.76 787
14273.89 829
14275.01 778
14276.14 746
14277.27 760
14278.40 790
14279.53 736
14280.66 773
14281.79 760
14282.91 732
14284.04 752
14285.17 748
14286.30 747
14287.43 704
14288.56 726
14289.69 743
14290.82 753
14291.95 732
14293.08 748
14294.20 755
14295.33 708
14296.46 724
14297.59 707
14298.72 750
14299.85 730
14300.98 745
14302.11 716
14303.24 718
14304.37 712
14305.50 701
14306.63 687
14307.76 668
14308.89 672
14310.02 685
14311.15 687
14312.28 646
14313.41 670
14314.54 651
14315.67 683
14316.80 672
14317.93 667
14319.06 623
14320.19 656
14321.32 649
14322.45 650
14323.58 638
14324.71 662
14325.84 682
14326.97 690
14328.10 680
14329.23 634
14330.36 672
14331.49 652
14332.62 664
14333.76 667
14334.89 672
14336.02 656
14337.15 641
14338.28 659
14339.41 659
14340.54 625
14341.67 664
14342.80 643
14343.93 643
14345.07 638
14346.20 641
14347.33 668
14348.46 648
14349.59 650
14350.72 658
14351.85 653
14352.99 605
14354.12 646
14355.25 632
14356.38 650
14357.51 594
14358.64 610
14359.78 641
14360.91 614
14362.04 650
14363.17 633
14364.30 619
14365.44 640
14366.57 648
14367.70 653
14368.83 639
14369.96 634
14371.10 674
14372.23 654
14373.36 622
14374.49 621
14375.63 635
14376.76 627
14377.89 644
14379.02 648
14380.16 653
14381.29 643
14382.42 652
14383.55 652
14384.69 646
14385.82 640
14386.95 641
14388.09 644
14389.22 670
14390.35 635
14391.49 622
14392.62 633
14393.75 646
14394.89 657
14396.02 632
14397.15 627
14398.28 637
14399.42 643
14400.55 644
14401.69 618
14402.82 640
14403.95 654
14405.09 681
14406.22 643
14407.35 632
14408.49 653
14409.62 642
14410.75 660
14411.89 683
14413.02 640
14414.16 625
14415.29 680
14416.42 645
14417.56 651
14418.69 662
14419.83 650
14420.96 655
14422.10 671
14423.23 645
14424.36 630
14425.50 641
14426.63 711
14427.77 707
14428.90 670
14430.04 659
14431.17 676
14432.31 694
14433.44 682
14434.58 690
14435.71 676
14436.85 689
14437.98 683
14439.12 681
14440.25 665
14441.39 661
14442.52 651
14443.66 662
14444.79 689
14445.93 672
14447.06 668
14448.20 631
14449.33 656
14450.47 639
14451.60 625
14452.74 644
14453.87 643
14455.01 674
14456.14 685
14457.28 703
14458.42 678
14459.55 638
14460.69 683
14461.82 666
14462.96 662
14464.10 646
14465.23 680
14466.37 654
14467.50 624
14468.64 650
14469.78 636
14470.91 672
14472.05 674
14473.18 659
14474.32 662
14475.46 673
14476.59 650
14477.73 655
14478.87 637
14480.00 598
14481.14 655
14482.28 661
14483.41 650
14484.55 622
14485.69 657
14486.82 631
14487.96 650
14489.10 656
14490.23 666
14491.37 623
14492.51 619
14493.65 620
14494.78 631
14495.92 646
14497.06 625
14498.19 635
14499.33 615
14500.47 592
14501.61 631
14502.74 656
14503.88 664
14505.02 650
14506.16 629
14507.29 619
14508.43 613
14509.57 632
14510.71 599
14511.85 618
14512.98 607
14514.12 617
14515.26 602
14516.40 614
14517.54 631
14518.67 632
14519.81 650
14520.95 608
14522.09 621
14523.23 608
14524.36 633
14525.50 591
14526.64 594
14527.78 573
14528.92 617
14530.06 588
14531.19 584
14532.33 589
14533.47 579
14534.61 608
14535.75 593
14536.89 592
14538.03 599
14539.17 593
14540.31 610
14541.44 608
14542.58 599
14543.72 623
14544.86 582
14546.00 613
14547.14 572
14548.28 600
14549.42 607
14550.56 592
14551.70 560
14552.84 576
14553.98 603
14555.12 602
14556.25 649
14557.39 611
14558.53 610
14559.67 613
14560.81 631
14561.95 611
14563.09 616
14564.23 581
14565.37 622
14566.51 620
14567.65 636
14568.79 597
14569.93 588
14571.07 615
14572.21 637
14573.35 623
14574.49 636
14575.63 643
14576.77 621
14577.92 650
14579.06 644
14580.20 675
14581.34 627
14582.48 689
14583.62 674
14584.76 651
14585.90 654
14587.04 685
14588.18 659
14589.32 679
14590.46 699
14591.60 677
14592.74 671
14593.89 666
14595.03 674
14596.17 727
14597.31 710
14598.45 682
14599.59 701
14600.73 692
14601.87 704
14603.02 719
14604.16 719
14605.30 749
14606.44 736
14607.58 753
14608.72 747
14609.86 747
14611.01 751
14612.15 771
14613.29 773
14614.43 745
14615.57 753
14616.72 795
14617.86 795
14619.00 790
14620.14 772
14621.28 797
14622.43 801
14623.57 792
14624.71 846
14625.85 826
14627.00 838
14628.14 812
14629.28 815
14630.42 883
14631.56 876
14632.71 821
14633.85 873
14634.99 872
14636.14 922
14637.28 882
14638.42 905
14639.56 911
14640.71 876
14641.85 887
14642.99 863
14644.14 856
14645.28 862
14646.42 859
14647.56 834
14648.71 854
14649.85 854
14650.99 826
14652.14 769
14653.28 811
14654.42 730
14655.57 738
14656.71 731
14657.85 724
14659.00 721
14660.14 725
14661.29 710
14662.43 674
14663.57 675
14664.72 668
14665.86 651
14667.00 633
14668.15 625
14669.29 632
14670.44 598
14671.58 606
14672.73 607
14673.87 575
14675.01 561
14676.16 597
14677.30 587
14678.45 578
14679.59 586
14680.74 568
14681.88 571
14683.02 568
14684.17 522
14685.31 537
14686.46 539
14687.60 539
14688.75 537
14689.89 545
14691.04 525
14692.18 536
14693.33 521
14694.47 545
14695.62 538
14696.76 515
14697.91 538
14699.05 525
14700.20 529
14701.34 521
14702.49 496
14703.63 531
14704.78 524
14705.92 523
14707.07 556
14708.22 531
14709.36 507
14710.51 537
14711.65 499
14712.80 543
14713.94 506
14715.09 510
14716.23 504
14717.38 524
14718.53 518
14719.67 514
14720.82 522
14721.96 522
14723.11 497
14724.26 519
14725.40 525
14726.55 532
14727.70 524
14728.84 538
14729.99 512
14731.13 507
14732.28 517
14733.43 526
14734.57 548
14735.72 526
14736.87 520
14738.01 537
14739.16 517
14740.31 531
14741.45 509
14742.60 499
14743.75 502
14744.89 490
14746.04 492
14747.19 502
14748.34 483
14749.48 500
14750.63 477
14751.78 498
14752.92 490
14754.07 487
14755.22 500
14756.37 487
14757.51 505
14758.66 492
14759.81 484
14760.96 503
14762.10 503
14763.25 516
14764.40 479
14765.55 483
14766.70 461
14767.84 488
14768.99 478
14770.14 457
14771.29 469
14772.43 495
14773.58 493
14774.73 468
14775.88 446
14777.03 494
14778.18 466
14779.32 484
14780.47 453
14781.62 456
14782.77 472
14783.92 433
14785.07 455
14786.21 443
14787.36 441
14788.51 471
14789.66 465
14790.81 439
14791.96 454
14793.11 460
14794.26 470
14795.40 450
14796.55 465
14797.70 449
14798.85 453
14800.00 454
14801.15 435
14802.30 454
14803.45 434
14804.60 447
14805.75 397
14806.90 421
14808.05 421
14809.19 437
14810.34 420
14811.49 434
14812.64 419
14813.79 424
14814.94 417
14816.09 399
14817.24 390
14818.39 394
14819.54 407
14820.69 384
14821.84 407
14822.99 413
14824.14 447
14825.29 427
14826.44 414
14827.59 407
14828.74 415
14829.89 418
14831.04 390
14832.19 412
14833.34 414
14834.49 418
14835.64 419
14836.79 418
14837.95 394
14839.10 433
14840.25 368
14841.40 395
14842.55 393
14843.70 371
14844.85 426
14846.00 384
14847.15 379
14848.30 407
14849.45 391
14850.60 385
14851.76 399
14852.91 407
14854.06 382
14855.21 376
14856.36 400
14857.51 398
14858.66 385
14859.81 376
14860.97 385
14862.12 376
14863.27 376
14864.42 380
14865.57 399
14866.72 383
14867.88 374
14869.03 389
14870.18 380
14871.33 400
14872.48 357
14873.64 379
14874.79 370
14875.94 389
14877.09 372
14878.24 399
14879.40 407
14880.55 399
14881.70 368
14882.85 402
14884.00 392
14885.16 375
14886.31 372
14887.46 382
14888.61 397
14889.77 375
14890.92 371
14892.07 378
14893.23 386
14894.38 376
14895.53 387
14896.68 380
14897.84 378
14898.99 378
14900.14 390
14901.30 394
14902.45 357
14903.60 336
14904.75 375
14905.91 384
14907.06 368
14908.21 397
14909.37 390
14910.52 381
14911.67 366
14912.83 360
14913.98 372
14915.14 395
14916.29 385
14917.44 408
14918.60 383
14919.75 404
14920.90 417
14922.06 387
14923.21 396
14924.37 399
14925.52 377
14926.67 395
14927.83 385
14928.98 359
14930.14 369
14931.29 374
14932.44 411
14933.60 384
14934.75 417
14935.91 413
14937.06 391
14938.22 402
14939.37 393
14940.52 393
14941.68 386
14942.83 400
14943.99 395
14945.14 384
14946.30 387
14947.45 397
14948.61 380
14949.76 397
14950.92 416
14952.07 384
14953.23 384
14954.38 397
14955.54 420
14956.69 404
14957.85 418
14959.00 429
14960.16 428
14961.31 408
14962.47 396
14963.62 392
14964.78 410
14965.94 417
14967.09 411
14968.25 401
14969.40 418
14970.56 399
14971.71 399
14972.87 428
14974.03 399
14975.18 406
14976.34 430
14977.49 419
14978.65 387
14979.81 403
14980.96 404
14982.12 403
14983.27 405
14984.43 389
14985.59 380
14986.74 392
14987.90 366
14989.06 397
14990.21 380
14991.37 370
14992.53 381
14993.68 388
14994.84 382
14996.00 384
14997.15 388
14998.31 376
14999.47 375
15000.62 380
15001.78 339
15002.94 346
15004.09 371
15005.25 381
15006.41 357
15007.56 357
15008.72 372
15009.88 340
15011.04 340
15012.19 360
15013.35 371
15014.51 363
15015.67 336
15016.82 381
15017.98 353
15019.14 357
15020.30 390
15021.45 377
15022.61 353
15023.77 373
15024.93 342
15026.08 365
15027.24 355
15028.40 362
15029.56 351
15030.72 350
15031.87 353
15033.03 343
15034.19 369
15035.35 337
15036.51 339
15037.67 343
15038.82 367
15039.98 336
15041.14 356
15042.30 367
15043.46 360
15044.62 346
15045.78 360
15046.93 335
15048.09 352
15049.25 370
15050.41 351
15051.57 357
15052.73 356
15053.89 330
15055.05 348
15056.20 359
15057.36 378
15058.52 370
15059.68 318
15060.84 359
15062.00 354
15063.16 356
15064.32 340
15065.48 342
15066.64 323
15067.80 360
15068.96 344
15070.12 335
15071.28 349
15072.44 348
15073.60 361
15074.76 361
15075.91 354
15077.07 327
15078.23 336
15079.39 323
15080.55 362
15081.71 360
15082.87 348
15084.03 332
15085.19 345
15086.35 362
15087.51 352
15088.68 347
15089.84 344
15091.00 371
15092.16 359
15093.32 350
15094.48 365
15095.64 361
15096.80 341
15097.96 375
15099.12 373
15100.28 364
15101.44 344
15102.60 376
15103.76 383
15104.92 349
15106.08 370
15107.25 386
15108.41 386
15109.57 322
15110.73 385
15111.89 366
15113.05 371
15114.21 356
15115.37 358
15116.54 371
15117.70 393
15118.86 387
15120.02 367
15121.18 367
15122.34 359
15123.50 379
15124.67 373
15125.83 351
15126.99 355
15128.15 367
15129.31 375
15130.47 399
15131.64 361
15132.80 370
15133.96 359
15135.12 366
15136.28 358
15137.45 395
15138.61 410
15139.77 358
15140.93 371
15142.10 369
15143.26 375
15144.42 377
15145.58 394
15146.75 409
15147.91 409
15149.07 370
15150.23 433
15151.40 427
15152.56 403
15153.72 394
15154.88 395
15156.05 405
15157.21 392
15158.37 428
15159.54 411
15160.70 413
15161.86 406
15163.03 426
15164.19 384
15165.35 421
15166.52 395
15167.68 416
15168.84 416
15170.01 424
15171.17 399
15172.33 439
15173.50 424
15174.66 432
15175.82 419
15176.99 414
15178.15 401
15179.31 432
15180.48 467
15181.64 440
15182.81 460
15183.97 442
15185.13 475
15186.30 467
15187.46 465
15188.63 447
15189.79 479
15190.95 463
15192.12 485
15193.28 482
15194.45 461
15195.61 472
15196.78 478
15197.94 483
15199.10 487
15200.27 504
15201.43 496
15202.60 512
15203.76 504
15204.93 488
15206.09 469
15207.26 527
15208.42 542
15209.59 492
15210.75 471
15211.92 496
15213.08 515
15214.25 517
15215.41 516
15216.58 513
15217.74 535
15218.91 494
15220.07 497
15221.24 503
15222.40 539
15223.57 516
15224.74 502
15225.90 529
15227.07 517
15228.23 528
15229.40 534
15230.56 517
15231.73 536
15232.89 539
15234.06 514
15235.23 553
15236.39 553
15237.56 557
15238.72 557
15239.89 549
15241.06 540
15242.22 544
15243.39 569
15244.56 577
15245.72 544
15246.89 577
15248.05 548
15249.22 574
15250.39 593
15251.55 585
15252.72 558
15253.89 547
15255.05 546
15256.22 532
15257.39 521
15258.55 547
15259.72 506
15260.89 543
15262.05 545
15263.22 534
15264.39 499
15265.56 490
15266.72 485
15267.89 488
15269.06 498
15270.22 495
15271.39 486
15272.56 458
15273.73 451
15274.89 450
15276.06 438
15277.23 465
15278.40 448
15279.56 486
15280.73 428
15281.90 452
15283.07 443
15284.23 443
15285.40 445
15286.57 448
15287.74 473
15288.91 468
15290.07 454
15291.24 439
15292.41 441
15293.58 432
15294.75 441
15295.92 434
15297.08 469
15298.25 446
15299.42 466
15300.59 456
15301.76 461
15302.93 443
15304.09 459
15305.26 458
15306.43 463
15307.60 453
15308.77 438
15309.94 458
15311.11 478
15312.28 466
15313.44 452
15314.61 455
15315.78 449
15316.95 462
15318.12 471
15319.29 462
15320.46 445
15321.63 456
15322.80 476
15323.97 479
15325.14 493
15326.30 470
15327.47 486
15328.64 474
15329.81 479
15330.98 445
15332.15 479
15333.32 478
15334.49 496
15335.66 470
15336.83 504
15338.00 491
15339.17 496
15340.34 501
15341.51 464
15342.68 489
15343.85 510
15345.02 518
15346.19 510
15347.36 498
15348.53 483
15349.70 520
15350.87 531
15352.04 515
15353.21 505
15354.38 541
15355.55 541
15356.72 537
15357.90 552
15359.07 559
15360.24 513
15361.41 568
15362.58 551
15363.75 540
15364.92 557
15366.09 550
15367.26 579
15368.43 572
15369.60 569
15370.77 576
15371.95 596
15373.12 571
15374.29 592
15375.46 583
15376.63 565
15377.80 569
15378.97 570
15380.15 585
15381.32 541
15382.49 543
15383.66 583
15384.83 567
15386.00 555
15387.17 551
15388.35 555
15389.52 543
15390.69 515
15391.86 553
15393.03 526
15394.21 515
15395.38 484
15396.55 543
15397.72 492
15398.89 482
15400.07 488
15401.24 497
15402.41 512
15403.58 464
15404.76 499
15405.93 501
15407.10 471
15408.27 487
15409.45 485
15410.62 467
15411.79 459
15412.96 456
15414.14 469
15415.31 479
15416.48 486
15417.66 456
15418.83 433
15420.00 431
15421.17 438
15422.35 423
15423.52 450
15424.69 414
15425.87 395
15427.04 412
15428.21 423
15429.39 419
15430.56 401
15431.73 428
15432.91 447
15434.08 414
15435.25 404
15436.43 403
15437.60 420
15438.77 391
15439.95 407
15441.12 419
15442.30 429
15443.47 412
15444.64 408
15445.82 423
15446.99 401
15448.17 366
15449.34 415
15450.51 415
15451.69 411
15452.86 423
15454.04 434
15455.21 435
15456.39 405
15457.56 404
15458.73 419
15459.91 446
15461.08 417
15462.26 391
15463.43 410
15464.61 430
15465.78 396
15466.96 429
15468.13 415
15469.31 377
15470.48 445
15471.66 409
15472.83 414
15474.01 400
15475.18 418
15476.36 450
15477.53 426
15478.71 414
15479.88 425
15481.06 446
15482.23 434
15483.41 409
15484.58 424
15485.76 401
15486.93 419
15488.11 421
15489.29 422
15490.46 405
15491.64 394
15492.81 453
15493.99 436
15495.16 392
15496.34 400
15497.52 451
15498.69 437
15499.87 429
15501.04 399
15502.22 435
15503.40 424
15504.57 388
15505.75 411
15506.92 448
15508.10 441
15509.28 415
15510.45 402
15511.63 443
15512.81 409
15513.98 441
15515.16 479
15516.34 422
15517.51 425
15518.69 437
15519.87 471
15521.04 423
15522.22 428
15523.40 466
15524.57 435
15525.75 449
15526.93 426
15528.11 434
15529.28 441
15530.46 465
15531.64 464
15532.81 466
15533.99 453
15535.17 440
15536.35 464
15537.52 473
15538.70 442
15539.88 443
15541.06 453
15542.23 453
15543.41 447
15544.59 446
15545.77 452
15546.95 469
15548.12 441
15549.30 470
15550.48 454
15551.66 435
15552.83 482
15554.01 495
15555.19 475
15556.37 488
15557.55 490
15558.73 489
15559.90 473
15561.08 444
15562.26 476
15563.44 476
15564.62 473
15565.80 481
15566.97 497
15568.15 480
15569.33 484
15570.51 488
15571.69 511
15572.87 502
15574.05 477
15575.23 508
15576.40 539
15577.58 542
15578.76 518
15579.94 534
15581.12 518
15582.30 545
15583.48 551
15584.66 538
15585.84 547
15587.02 549
15588.20 558
15589.38 527
15590.56 570
15591.73 559
15592.91 542
15594.09 569
15595.27 584
15596.45 590
15597.63 587
15598.81 575
15599.99 588
15601.17 598
15602.35 592
15603.53 603
15604.71 622
15605.89 614
15607.07 640
15608.25 651
15609.43 612
15610.61 624
15611.79 646
15612.97 664
15614.15 629
15615.33 643
15616.51 656
15617.69 691
15618.88 682
15620.06 664
15621.24 679
15622.42 658
15623.60 684
15624.78 685
15625.96 703
15627.14 709
15628.32 693
15629.50 690
15630.68 716
15631.86 724
15633.05 731
15634.23 736
15635.41 731
15636.59 741
15637.77 742
15638.95 752
15640.13 762
15641.31 785
15642.50 754
15643.68 741
15644.86 768
15646.04 775
15647.22 757
15648.40 767
15649.58 750
15650.77 762
15651.95 764
15653.13 766
15654.31 754
15655.49 769
15656.68 797
15657.86 782
15659.04 748
15660.22 770
15661.40 774
15662.59 788
15663.77 780
15664.95 794
15666.13 785
15667.32 766
15668.50 752
15669.68 736
15670.86 769
15672.05 748
15673.23 800
15674.41 794
15675.59 741
15676.78 767
15677.96 776
15679.14 768
15680.32 736
15681.51 733
15682.69 763
15683.87 745
15685.06 740
15686.24 738
15687.42 724
15688.61 744
15689.79 756
15690.97 745
15692.16 689
15693.34 715
15694.52 751
15695.71 718
15696.89 721
15698.07 734
15699.26 775
15700.44 778
15701.62 766
15702.81 726
15703.99 725
15705.17 730
15706.36 741
15707.54 760
15708.73 760
15709.91 734
15711.09 731
15712.28 755
15713.46 768
15714.65 770
15715.83 783
15717.02 781
15718.20 802
15719.38 778
15720.57 798
15721.75 817
15722.94 796
15724.12 820
15725.31 799
15726.49 871
15727.68 851
15728.86 841
15730.04 815
15731.23 872
15732.41 871
15733.60 872
15734.78 856
15735.97 879
15737.15 849
15738.34 898
15739.52 878
15740.71 878
15741.89 853
15743.08 918
15744.27 913
15745.45 929
15746.64 949
15747.82 925
15749.01 958
15750.19 949
15751.38 954
15752.56 986
15753.75 990
15754.93 1001
15756.12 1017
15757.31 1049
15758.49 1029
15759.68 1009
15760.86 1015
15762.05 1014
15763.24 1044
15764.42 1016
15765.61 1004
15766.79 1031
15767.98 1017
15769.17 1028
15770.35 996
15771.54 1038
15772.72 962
15773.91 1016
15775.10 1015
15776.28 1003
15777.47 965
15778.66 985
15779.84 959
15781.03 971
15782.22 932
15783.40 937
15784.59 921
15785.78 919
15786.96 901
15788.15 855
15789.34 899
15790.53 875
15791.71 879
15792.90 872
15794.09 890
15795.27 828
15796.46 844
15797.65 852
15798.84 835
15800.02 813
15801.21 834
15802.40 848
15803.59 806
15804.77 812
15805.96 783
15807.15 792
15808.34 764
15809.52 759
15810.71 740
15811.90 764
15813.09 750
15814.28 784
15815.46 734
15816.65 754
15817.84 746
15819.03 750
15820.22 711
15821.40 729
15822.59 700
15823.78 720
15824.97 717
15826.16 730
15827.35 701
15828.53 716
15829.72 715
15830.91 683
15832.10 720
15833.29 736
15834.48 721
15835.67 705
15836.85 711
15838.04 700
15839.23 677
15840.42 695
15841.61 686
15842.80 736
15843.99 724
15845.18 714
15846.37 706
15847.55 709
15848.74 681
15849.93 687
15851.12 703
15852.31 690
15853.50 687
15854.69 721
15855.88 692
15857.07 703
15858.26 681
15859.45 693
15860.64 693
15861.83 683
15863.02 689
15864.21 716
15865.40 723
15866.59 709
15867.78 687
15868.97 690
15870.16 722
15871.35 716
15872.54 746
15873.73 750
15874.92 702
15876.11 741
15877.30 742
15878.49 735
15879.68 686
15880.87 703
15882.06 749
15883.25 761
15884.44 756
15885.63 755
15886.82 726
15888.01 736
15889.20 745
15890.39 746
15891.59 755
15892.78 752
15893.97 773
15895.16 768
15896.35 775
15897.54 765
15898.73 782
15899.92 815
15901.11 785
15902.30 756
15903.50 788
15904.69 792
15905.88 793
15907.07 838
15908.26 812
15909.45 856
15910.64 847
15911.84 835
15913.03 798
15914.22 842
15915.41 850
15916.60 874
15917.79 871
15918.99 857
15920.18 824
15921.37 835
15922.56 845
15923.75 845
15924.95 862
15926.14 837
15927.33 832
15928.52 806
15929.71 797
15930.91 800
15932.10 806
15933.29 812
15934.48 814
15935.68 848
15936.87 808
15938.06 825
15939.25 784
15940.45 752
15941.64 790
15942.83 788
15944.03 759
15945.22 790
15946.41 740
15947.60 740
15948.80 708
15949.99 716
15951.18 704
15952.38 698
15953.57 694
15954.76 692
15955.96 646
15957.15 626
15958.34 641
15959.54 615
15960.73 573
15961.92 606
15963.12 581
15964.31 556
15965.50 559
15966.70 577
15967.89 523
15969.08 554
15970.28 521
15971.47 551
15972.67 516
15973.86 526
15975.05 531
15976.25 507
15977.44 499
15978.64 503
15979.83 504
15981.02 509
15982.22 499
15983.41 491
15984.61 485
15985.80 480
15987.00 482
15988.19 479
15989.38 475
15990.58 489
15991.77 473
15992.97 448
15994.16 453
15995.36 455
15996.55 449
15997.75 458
15998.94 457
16000.14 442
16001.33 413
16002.53 480
16003.72 456
16004.92 425
16006.11 430
16007.31 457
16008.50 429
16009.70 449
16010.89 460
16012.09 461
16013.28 444
16014.48 460
16015.67 438
16016.87 421
16018.07 438
16019.26 418
16020.46 446
16021.65 442
16022.85 428
16024.04 448
16025.24 451
16026.44 451
16027.63 412
16028.83 439
16030.02 463
16031.22 440
16032.42 432
16033.61 421
16034.81 467
16036.00 455
16037.20 424
16038.40 425
16039.59 417
16040.79 422
16041.99 428
16043.18 445
16044.38 424
16045.58 428
16046.77 429
16047.97 438
16049.17 422
16050.36 417
16051.56 422
16052.76 396
16053.95 410
16055.15 431
16056.35 401
16057.54 387
16058.74 384
16059.94 414
16061.14 427
16062.33 409
16063.53 411
16064.73 384
16065.92 392
16067.12 383
16068.32 443
16069.52 391
16070.71 369
16071.91 401
16073.11 371
16074.31 412
16075.50 391
16076.70 394
16077.90 393
16079.10 404
16080.30 361
16081.49 382
16082.69 377
16083.89 399
16085.09 355
16086.29 401
16087.48 404
16088.68 373
16089.88 373
16091.08 376
16092.28 365
16093.48 351
16094.67 356
16095.87 358
16097.07 378
16098.27 364
16099.47 371
16100.67 371
16101.87 351
16103.06 338
16104.26 372
16105.46 365
16106.66 343
16107.86 361
16109.06 350
16110.26 352
16111.46 350
16112.66 376
16113.86 364
16115.05 358
16116.25 330
16117.45 352
16118.65 352
16119.85 355
16121.05 340
16122.25 345
16123.45 345
16124.65 331
16125.85 344
16127.05 327
16128.25 366
16129.45 351
16130.65 331
16131.85 326
16133.05 323
16134.25 347
16135.45 346
16136.65 349
16137.85 326
16139.05 319
16140.25 354
16141.45 336
16142.65 330
16143.85 311
16145.05 338
16146.25 356
16147.45 339
16148.65 332
16149.85 319
16151.05 359
16152.25 327
16153.45 374
16154.65 331
16155.85 347
16157.05 342
16158.25 343
16159.46 340
16160.66 331
16161.86 323
16163.06 318
16164.26 377
16165.46 326
16166.66 342
16167.86 329
16169.06 338
16170.27 313
16171.47 339
16172.67 331
16173.87 341
16175.07 340
16176.27 336
16177.47 331
16178.67 338
16179.88 343
16181.08 373
16182.28 347
16183.48 356
16184.68 338
16185.89 342
16187.09 340
16188.29 315
16189.49 376
16190.69 311
16191.90 355
16193.10 340
16194.30 334
16195.50 317
16196.70 325
16197.91 315
16199.11 329
16200.31 339
16201.51 348
16202.72 363
16203.92 354
16205.12 345
16206.32 325
16207.53 352
16208.73 343
16209.93 336
16211.13 319
16212.34 343
16213.54 333
16214.74 344
16215.95 336
16217.15 316
16218.35 339
16219.55 348
16220.76 360
16221.96 349
16223.16 322
16224.37 321
16225.57 359
16226.77 361
16227.98 350
16229.18 329
16230.38 379
16231.59 365
16232.79 360
16233.99 361
16235.20 358
16236.40 339
16237.61 348
16238.81 359
16240.01 356
16241.22 358
16242.42 354
16243.63 373
16244.83 372
16246.03 385
16247.24 360
16248.44 371
16249.65 384
16250.85 383
16252.05 355
16253.26 346
16254.46 384
16255.67 390
16256.87 400
16258.08 379
16259.28 352
16260.49 357
16261.69 409
16262.89 392
16264.10 393
16265.30 354
16266.51 406
16267.71 381
16268.92 370
16270.12 353
16271.33 385
16272.53 360
16273.74 382
16274.94 387
16276.15 358
16277.35 387
16278.56 363
16279.77 392
16280.97 393
16282.18 405
16283.38 401
16284.59 384
16285.79 349
16287.00 377
16288.20 373
16289.41 377
16290.61 396
16291.82 414
16293.03 412
16294.23 378
16295.44 376
16296.64 362
16297.85 394
16299.06 397
16300.26 383
16301.47 369
16302.67 393
16303.88 370
16305.09 381
16306.29 373
16307.50 386
16308.71 347
16309.91 382
16311.12 397
16312.33 385
16313.53 354
16314.74 366
16315.95 362
16317.15 391
16318.36 402
16319.57 365
16320.77 397
16321.98 380
16323.19 351
16324.39 341
16325.60 350
16326.81 346
16328.01 351
16329.22 369
16330.43 381
16331.64 350
16332.84 372
16334.05 343
16335.26 325
16336.47 316
16337.67 367
16338.88 366
16340.09 327
16341.30 334
16342.50 337
16343.71 352
16344.92 324
16346.13 351
16347.33 349
16348.54 355
16349.75 321
16350.96 317
16352.17 344
16353.37 335
16354.58 333
16355.79 345
16357.00 348
16358.21 329
16359.41 355
16360.62 352
16361.83 332
16363.04 305
16364.25 338
16365.46 325
16366.67 322
16367.87 304
16369.08 303
16370.29 330
16371.50 342
16372.71 337
16373.92 333
16375.13 310
16376.34 315
16377.54 313
16378.75 328
16379.96 329
16381.17 333
16382.38 321
16383.59 318
16384.80 321
16386.01 314
16387.22 306
16388.43 285
16389.64 314
16390.85 326
16392.05 301
16393.26 325
16394.47 330
16395.68 325
16396.89 310
16398.10 323
16399.31 314
16400.52 322
16401.73 302
16402.94 320
16404.15 339
16405.36 330
16406.57 330
16407.78 310
16408.99 299
16410.20 323
16411.41 324
16412.62 306
16413.83 309
16415.04 327
16416.25 324
16417.46 298
16418.67 317
16419.88 314
16421.10 303
16422.31 314
16423.52 333
16424.73 322
16425.94 308
16427.15 318
16428.36 332
16429.57 338
16430.78 300
16431.99 313
16433.20 299
16434.41 300
16435.63 303
16436.84 318
16438.05 308
16439.26 316
16440.47 305
16441.68 303
16442.89 320
16444.10 312
16445.32 316
16446.53 304
16447.74 277
16448.95 313
16450.16 327
16451.37 290
16452.59 319
16453.80 301
16455.01 310
16456.22 319
16457.43 283
16458.64 309
16459.86 322
16461.07 305
16462.28 311
16463.49 287
16464.70 330
16465.92 313
16467.13 310
16468.34 309
16469.55 313
16470.77 301
16471.98 299
16473.19 282
16474.40 287
16475.62 322
16476.83 297
16478.04 292
16479.25 310
16480.47 293
16481.68 304
16482.89 314
16484.11 313
16485.32 285
16486.53 294
16487.74 306
16488.96 293
16490.17 293
16491.38 295
16492.60 279
16493.81 315
16495.02 317
16496.24 304
16497.45 295
16498.66 285
16499.88 292
16501.09 305
16502.30 282
16503.52 285
16504.73 289
16505.94 297
16507.16 298
16508.37 279
16509.59 299
16510.80 306
16512.01 293
16513.23 315
16514.44 284
16515.66 285
16516.87 292
16518.08 300
16519.30 319
16520.51 316
16521.73 311
16522.94 317
16524.16 278
16525.37 281
16526.58 294
16527.80 326
16529.01 291
16530.23 303
16531.44 305
16532.66 300
16533.87 323
16535.09 318
16536.30 305
16537.52 320
16538.73 307
16539.95 306
16541.16 297
16542.38 311
16543.59 297
16544.81 316
16546.02 304
16547.24 317
16548.45 317
16549.67 324
16550.88 326
16552.10 324
16553.31 337
16554.53 324
16555.74 318
16556.96 316
16558.18 344
16559.39 345
16560.61 314
16561.82 336
16563.04 315
16564.25 330
16565.47 297
16566.69 313
16567.90 323
16569.12 319
16570.33 313
16571.55 326
16572.77 348
16573.98 312
16575.20 333
16576.41 341
16577.63 306
16578.85 313
16580.06 312
16581.28 333
16582.50 329
16583.71 323
16584.93 321
16586.15 324
16587.36 307
16588.58 307
16589.80 325
16591.01 341
16592.23 308
16593.45 283
16594.66 300
16595.88 299
16597.10 294
16598.32 293
16599.53 300
16600.75 306
16601.97 305
16603.18 275
16604.40 292
16605.62 273
16606.84 279
16608.05 283
16609.27 262
16610.49 292
16611.71 288
16612.92 277
16614.14 257
16615.36 264
16616.58 275
16617.79 288
16619.01 294
16620.23 279
16621.45 272
16622.67 291
16623.88 276
16625.10 277
16626.32 295
16627.54 283
16628.76 270
16629.97 274
16631.19 274
16632.41 272
16633.63 301
16634.85 265
16636.07 282
16637.29 267
16638.50 257
16639.72 270
16640.94 279
16642.16 272
16643.38 250
16644.60 285
16645.82 277
16647.03 244
16648.25 282
16649.47 277
16650.69 279
16651.91 260
16653.13 264
16654.35 282
16655.57 279
16656.79 272
16658.01 264
16659.23 264
16660.45 233
16661.66 266
16662.88 263
16664.10 250
16665.32 264
16666.54 286
16667.76 279
16668.98 294
16670.20 236
16671.42 249
16672.64 278
16673.86 271
16675.08 254
16676.30 269
16677.52 256
16678.74 272
16679.96 270
16681.18 269
16682.40 240
16683.62 220
16684.84 283
16686.06 253
16687.28 242
16688.50 232
16689.72 261
16690.94 273
16692.16 253
16693.39 266
16694.61 254
16695.83 254
16697.05 244
16698.27 244
16699.49 252
16700.71 254
16701.93 250
16703.15 275
16704.37 274
16705.59 246
16706.81 240
16708.04 269
16709.26 255
16710.48 243
16711.70 238
16712.92 274
16714.14 277
16715.36 236
16716.58 262
16717.81 249
16719.03 279
16720.25 260
16721.47 262
16722.69 270
16723.91 225
16725.14 246
16726.36 274
16727.58 272
16728.80 253
16730.02 278
16731.24 246
16732.47 252
16733.69 243
16734.91 271
16736.13 242
16737.36 250
16738.58 246
16739.80 281
16741.02 251
16742.24 268
16743.47 264
16744.69 242
16745.91 248
16747.13 239
16748.36 246
16749.58 260
16750.80 272
16752.02 240
16753.25 238
16754.47 252
16755.69 233
16756.92 259
16758.14 272
16759.36 265
16760.59 244
16761.81 259
16763.03 269
16764.25 262
16765.48 252
16766.70 279
16767.92 289
16769.15 258
16770.37 257
16771.59 245
16772.82 269
16774.04 258
16775.27 244
16776.49 260
16777.71 232
16778.94 245
16780.16 252
16781.38 257
16782.61 246
16783.83 264
16785.06 264
16786.28 249
16787.50 263
16788.73 243
16789.95 269
16791.18 247
16792.40 267
16793.62 256
16794.85 266
16796.07 261
16797.30 263
16798.52 245
16799.75 267
16800.97 296
16802.19 274
16803.42 269
16804.64 267
16805.87 262
16807.09 267
16808.32 284
16809.54 252
16810.77 268
16811.99 265
16813.22 276
16814.44 256
16815.67 269
16816.89 259
16818.12 293
16819.34 291
16820.57 265
16821.79 295
16823.02 289
16824.24 298
16825.47 305
16826.70 316
16827.92 291
16829.15 274
16830.37 303
16831.60 316
16832.82 299
16834.05 287
16835.27 308
16836.50 283
16837.73 267
16838.95 294
16840.18 310
16841.40 343
16842.63 328
16843.86 326
16845.08 319
16846.31 325
16847.53 329
16848.76 339
16849.99 324
16851.21 342
16852.44 330
16853.67 315
16854.89 340
16856.12 362
16857.35 357
16858.57 357
16859.80 385
16861.03 392
16862.25 363
16863.48 390
16864.71 393
16865.93 386
16867.16 380
16868.39 373
16869.61 390
16870.84 409
16872.07 400
16873.30 387
16874.52 412
16875.75 411
16876.98 414
16878.20 431
16879.43 431
16880.66 441
16881.89 424
16883.11 411
16884.34 410
16885.57 445
16886.80 453
16888.02 460
16889.25 453
16890.48 447
16891.71 436
16892.94 449
16894.16 465
16895.39 446
16896.62 450
16897.85 462
16899.08 465
16900.30 462
16901.53 459
16902.76 430
16903.99 434
16905.22 444
16906.45 433
16907.67 424
16908.90 425
16910.13 387
16911.36 402
16912.59 402
16913.82 388
16915.04 403
16916.27 397
16917.50 399
16918.73 420
16919.96 394
16921.19 372
16922.42 393
16923.65 382
16924.88 371
16926.10 398
16927.33 394
16928.56 406
16929.79 369
16931.02 375
16932.25 370
16933.48 362
16934.71 371
16935.94 389
16937.17 359
16938.40 318
16939.63 350
16940.86 355
16942.09 357
16943.32 371
16944.55 353
16945.78 350
16947.01 375
16948.24 361
16949.47 369
16950.70 361
16951.93 357
16953.16 344
16954.39 312
16955.62 350
16956.85 331
16958.08 330
16959.31 338
16960.54 339
16961.77 352
16963.00 364
16964.23 328
16965.46 352
16966.69 327
16967.92 320
16969.15 323
16970.38 344
16971.61 335
16972.84 322
16974.07 337
16975.30 309
16976.54 323
16977.77 366
16979.00 320
16980.23 309
16981.46 306
16982.69 330
16983.92 341
16985.15 319
16986.38 336
16987.62 330
16988.85 312
16990.08 293
16991.31 278
16992.54 336
16993.77 323
16995.00 318
16996.24 297
16997.47 297
16998.70 308
16999.93 291
17001.16 291
17002.39 300
17003.63 289
17004.86 268
17006.09 292
17007.32 305
17008.55 314
17009.79 312
17011.02 314
17012.25 303
17013.48 280
17014.72 277
17015.95 295
17017.18 299
17018.41 282
17019.64 291
17020.88 294
17022.11 290
17023.34 301
17024.58 292
17025.81 303
17027.04 312
17028.27 270
17029.51 285
17030.74 270
17031.97 305
17033.21 277
17034.44 302
17035.67 313
17036.90 265
17038.14 287
17039.37 284
17040.60 282
17041.84 264
17043.07 281
17044.30 259
17045.54 265
17046.77 265
17048.00 275
17049.24 268
17050.47 284
17051.70 287
17052.94 271
17054.17 255
17055.41 284
17056.64 284
17057.87 265
17059.11 285
17060.34 277
17061.58 264
17062.81 284
17064.04 260
17065.28 258
17066.51 254
17067.75 283
17068.98 269
17070.21 252
17071.45 248
17072.68 240
17073.92 264
17075.15 259
17076.39 263
17077.62 259
17078.86 253
17080.09 250
17081.33 239
17082.56 277
17083.80 236
17085.03 252
17086.26 271
17087.50 261
17088.73 248
17089.97 248
17091.20 250
17092.44 252
17093.68 249
17094.91 249
17096.15 215
17097.38 225
17098.62 244
17099.85 253
17101.09 224
17102.32 231
17103.56 236
17104.79 236
17106.03 239
17107.26 233
17108.50 212
17109.74 221
17110.97 250
17112.21 227
17113.44 233
17114.68 218
17115.92 234
17117.15 253
17118.39 228
17119.62 241
17120.86 236
17122.10 226
17123.33 248
17124.57 247
17125.80 244
17127.04 217
17128.28 242
17129.51 243
17130.75 235
17131.99 226
17133.22 234
17134.46 223
17135.70 229
17136.93 237
17138.17 206
17139.41 224
17140.64 230
17141.88 244
17143.12 224
17144.35 217
17145.59 253
17146.83 243
17148.07 235
17149.30 215
17150.54 229
17151.78 222
17153.02 235
17154.25 233
17155.49 203
17156.73 213
17157.96 225
17159.20 211
17160.44 231
17161.68 234
17162.92 245
17164.15 230
17165.39 197
17166.63 197
17167.87 203
17169.10 230
17170.34 217
17171.58 203
17172.82 217
17174.06 218
17175.29 233
17176.53 229
17177.77 214
17179.01 218
17180.25 225
17181.49 228
17182.72 211
17183.96 207
17185.20 206
17186.44 214
17187.68 219
17188.92 218
17190.15 203
17191.39 196
17192.63 238
17193.87 219
17195.11 225
17196.35 201
17197.59 222
17198.83 222
17200.07 224
17201.30 205
17202.54 184
17203.78 195
17205.02 208
17206.26 210
17207.50 186
17208.74 190
17209.98 199
17211.22 213
17212.46 222
17213.70 213
17214.94 197
17216.18 194
17217.42 199
17218.66 224
17219.90 212
17221.14 208
17222.38 189
17223.62 201
17224.86 213
17226.10 211
17227.34 235
17228.58 215
17229.82 210
17231.06 196
17232.30 208
17233.54 205
17234.78 226
17236.02 193
17237.26 185
17238.50 206
17239.74 204
17240.98 210
17242.22 208
17243.46 193
17244.70 191
17245.94 197
17247.18 209
17248.42 201
17249.66 183
17250.90 209
17252.14 194
17253.39 209
17254.63 185
17255.87 185
17257.11 203
17258.35 200
17259.59 223
17260.83 196
17262.07 197
17263.31 193
17264.56 227
17265.80 200
17267.04 200
17268.28 185
17269.52 194
17270.76 189
17272.00 203
17273.25 203
17274.49 196
17275.73 184
17276.97 198
17278.21 204
17279.45 178
17280.70 174
17281.94 187
17283.18 208
17284.42 201
17285.66 187
17286.91 207
17288.15 219
17289.39 203
17290.63 165
17291.88 198
17293.12 217
17294.36 189
17295.60 197
17296.85 203
17298.09 191
17299.33 193
17300.57 210
17301.82 214
17303.06 201
17304.30 196
17305.54 184
17306.79 192
17308.03 181
17309.27 171
17310.52 174
17311.76 204
17313.00 174
17314.25 194
17315.49 203
17316.73 177
17317.97 184
17319.22 184
17320.46 177
17321.71 163
17322.95 191
17324.19 208
17325.44 206
17326.68 178
17327.92 200
17329.17 188
17330.41 174
17331.65 177
17332.90 179
17334.14 167
17335.39 203
17336.63 216
17337.87 176
17339.12 201
17340.36 185
17341.61 189
17342.85 186
17344.09 212
17345.34 181
17346.58 175
17347.83 203
17349.07 187
17350.32 158
17351.56 185
17352.80 222
17354.05 179
17355.29 180
17356.54 197
17357.78 179
17359.03 183
17360.27 181
17361.52 193
17362.76 208
17364.01 182
17365.25 209
17366.50 181
17367.74 197
17368.99 193
17370.23 191
17371.48 186
17372.72 177
17373.97 174
17375.21 196
17376.46 176
17377.70 180
17378.95 183
17380.19 200
17381.44 188
17382.69 183
17383.93 194
17385.18 193
17386.42 192
17387.67 184
17388.91 187
17390.16 182
17391.41 194
17392.65 174
17393.90 185
17395.14 171
17396.39 210
17397.64 188
17398.88 196
17400.13 180
17401.37 175
17402.62 199
17403.87 196
17405.11 223
17406.36 183
17407.61 202
17408.85 192
17410.10 190
17411.35 196
17412.59 215
17413.84 194
17415.09 174
17416.33 184
17417.58 197
17418.83 206
17420.07 182
17421.32 214
17422.57 188
17423.82 220
17425.06 182
17426.31 206
17427.56 184
17428.80 187
17430.05 176
17431.30 197
17432.55 178
17433.79 172
17435.04 175
17436.29 177
17437.54 194
17438.78 198
17440.03 193
17441.28 186
17442.53 211
17443.77 194
17445.02 197
17446.27 208
17447.52 199
17448.77 200
17450.01 202
17451.26 194
17452.51 174
17453.76 186
17455.01 216
17456.25 217
17457.50 191
17458.75 229
17460.00 191
17461.25 203
17462.50 192
17463.74 210
17464.99 173
17466.24 188
17467.49 190
17468.74 209
17469.99 181
17471.24 205
17472.49 175
17473.73 207
17474.98 186
17476.23 179
17477.48 177
17478.73 192
17479.98 195
17481.23 189
17482.48 210
17483.73 184
17484.98 201
17486.23 216
17487.47 206
17488.72 193
17489.97 210
17491.22 178
17492.47 187
17493.72 182
17494.97 192
17496.22 202
17497.47 200
17498.72 211
17499.97 181
17501.22 188
17502.47 189
17503.72 187
17504.97 204
17506.22 216
17507.47 208
17508.72 205
17509.97 190
17511.22 200
17512.47 193
17513.72 213
17514.97 208
17516.22 180
17517.47 196
17518.72 204
17519.97 190
17521.22 207
17522.47 207
17523.72 206
17524.98 225
17526.23 204
17527.48 212
17528.73 190
17529.98 238
17531.23 194
17532.48 214
17533.73 223
17534.98 183
17536.23 215
17537.48 211
17538.74 229
17539.99 209
17541.24 208
17542.49 201
17543.74 223
17544.99 189
17546.24 198
17547.50 193
17548.75 231
17550.00 189
17551.25 216
17552.50 204
17553.75 219
17555.01 225
17556.26 218
17557.51 238
17558.76 207
17560.01 210
17561.26 211
17562.52 230
17563.77 211
17565.02 219
17566.27 190
17567.53 234
17568.78 231
17570.03 210
17571.28 231
17572.53 230
17573.79 221
17575.04 221
17576.29 206
17577.54 214
17578.80 234
17580.05 221
17581.30 244
17582.56 219
17583.81 247
17585.06 214
17586.31 229
17587.57 223
17588.82 238
17590.07 219
17591.33 230
17592.58 201
17593.83 208
17595.08 235
17596.34 226
17597.59 239
17598.84 238
17600.10 250
17601.35 226
17602.61 224
17603.86 196
17605.11 242
17606.37 241
17607.62 228
17608.87 243
17610.13 228
17611.38 224
17612.63 251
17613.89 225
17615.14 238
17616.40 252
17617.65 237
17618.90 223
17620.16 219
17621.41 248
17622.67 241
17623.92 250
17625.17 215
17626.43 215
17627.68 233
17628.94 225
17630.19 238
17631.45 227
17632.70 228
17633.96 259
17635.21 232
17636.47 236
17637.72 240
17638.97 227
17640.23 246
17641.48 256
17642.74 261
17643.99 222
17645.25 239
17646.50 241
17647.76 239
17649.01 231
17650.27 243
17651.52 227
17652.78 240
17654.04 216
17655.29 227
17656.55 237
17657.80 222
17659.06 253
17660.31 224
17661.57 248
17662.82 205
17664.08 220
17665.33 240
17666.59 238
17667.85 220
17669.10 234
17670.36 244
17671.61 221
17672.87 218
17674.13 238
17675.38 246
17676.64 201
17677.89 236
17679.15 225
17680.41 225
17681.66 204
17682.92 232
17684.18 221
17685.43 222
17686.69 192
17687.95 212
17689.20 222
17690.46 219
17691.71 222
17692.97 183
17694.23 228
17695.49 181
17696.74 216
17698.00 200
17699.26 230
17700.51 196
17701.77 211
17703.03 183
17704.28 216
17705.54 210
17706.80 234
17708.06 210
17709.31 220
17710.57 203
17711.83 201
17713.08 209
17714.34 203
17715.60 210
17716.86 188
17718.11 227
17719.37 207
17720.63 208
17721.89 189
17723.15 187
17724.40 198
17725.66 220
17726.92 190
17728.18 208
17729.43 193
17730.69 179
17731.95 204
17733.21 214
17734.47 221
17735.73 198
17736.98 222
17738.24 205
17739.50 224
17740.76 199
17742.02 205
17743.28 182
17744.53 216
17745.79 185
17747.05 211
17748.31 193
17749.57 197
17750.83 215
17752.09 189
17753.34 196
17754.60 193
17755.86 215
17757.12 167
17758.38 202
17759.64 189
17760.90 191
17762.16 192
17763.42 234
17764.68 207
17765.94 194
17767.19 204
17768.45 210
17769.71 196
17770.97 185
17772.23 205
17773.49 200
17774.75 218
17776.01 166
17777.27 223
17778.53 195
17779.79 191
17781.05 195
17782.31 226
17783.57 208
17784.83 212
17786.09 176
17787.35 197
17788.61 202
17789.87 191
17791.13 180
17792.39 176
17793.65 216
17794.91 182
17796.17 204
17797.43 176
17798.69 183
17799.95 165
17801.21 197
17802.47 164
17803.73 165
17805.00 181
17806.26 196
17807.52 191
17808.78 180
17810.04 196
17811.30 185
17812.56 204
17813.82 188
17815.08 164
17816.34 193
17817.60 185
17818.87 166
17820.13 185
17821.39 165
17822.65 163
17823.91 175
17825.17 189
17826.43 174
17827.69 156
17828.96 177
17830.22 170
17831.48 186
17832.74 170
17834.00 191
17835.26 170
17836.53 172
17837.79 170
17839.05 185
17840.31 161
17841.57 161
17842.84 155
17844.10 192
17845.36 177
17846.62 179
17847.88 192
17849.15 178
17850.41 154
17851.67 158
17852.93 173
17854.20 176
17855.46 182
17856.72 166
17857.98 185
17859.25 156
17860.51 166
17861.77 159
17863.03 166
17864.30 171
17865.56 149
17866.82 169
17868.09 180
17869.35 181
17870.61 171
17871.87 165
17873.14 164
17874.40 171
17875.66 163
17876.93 183
17878.19 184
17879.45 191
17880.72 158
17881.98 180
17883.24 169
17884.51 164
17885.77 183
17887.03 161
17888.30 179
17889.56 177
17890.83 175
17892.09 156
17893.35 172
17894.62 170
17895.88 175
17897.14 149
17898.41 158
17899.67 178
17900.94 179
17902.20 163
17903.46 177
17904.73 168
17905.99 170
17907.26 155
17908.52 157
17909.79 172
17911.05 174
17912.32 159
17913.58 158
17914.84 176
17916.11 162
17917.37 171
17918.64 166
17919.90 171
17921.17 158
17922.43 148
17923.70 166
17924.96 162
17926.23 161
17927.49 148
17928.76 165
17930.02 153
17931.29 171
17932.55 160
17933.82 167
17935.08 149
17936.35 176
17937.61 154
17938.88 159
17940.14 152
17941.41 174
17942.68 172
17943.94 177
17945.21 171
17946.47 153
17947.74 162
17949.00 188
17950.27 150
17951.54 150
17952.80 166
17954.07 150
17955.33 156
17956.60 167
17957.87 160
17959.13 151
17960.40 156
17961.66 165
17962.93 145
17964.20 160
17965.46 157
17966.73 159
17968.00 166
17969.26 166
17970.53 151
17971.80 177
17973.06 152
17974.33 159
17975.60 172
17976.86 173
17978.13 140
17979.40 151
17980.66 162
17981.93 169
17983.20 170
17984.46 172
17985.73 168
17987.00 182
17988.26 179
17989.53 172
17990.80 172
17992.07 153
17993.33 162
17994.60 158
17995.87 177
17997.14 161
17998.40 165
17999.67 163
18000.94 150
18002.21 140
18003.47 148
18004.74 166
18006.01 175
18007.28 168
18008.55 164
18009.81 190
18011.08 151
18012.35 168
18013.62 138
18014.89 167
18016.15 150
18017.42 166
18018.69 156
18019.96 154
18021.23 152
18022.49 166
18023.76 177
18025.03 180
18026.30 148
18027.57 177
18028.84 180
18030.11 151
18031.37 139
18032.64 162
18033.91 159
18035.18 157
18036.45 139
18037.72 155
18038.99 153
18040.26 165
18041.53 172
18042.79 154
18044.06 159
18045.33 148
18046.60 154
18047.87 165
18049.14 154
18050.41 167
18051.68 156
18052.95 169
18054.22 137
18055.49 154
18056.76 158
18058.03 152
18059.30 168
18060.57 165
18061.84 173
18063.11 174
18064.38 145
18065.65 169
18066.92 149
18068.19 155
18069.46 185
18070.73 166
18072.00 148
18073.27 161
18074.54 164
18075.81 168
18077.08 153
18078.35 153
18079.62 156
18080.89 163
18082.16 164
18083.43 167
18084.70 162
18085.97 165
18087.24 167
18088.51 177
18089.78 159
18091.05 164
18092.32 146
18093.59 146
18094.87 157
18096.14 164
18097.41 151
18098.68 160
18099.95 174
18101.22 180
18102.49 136
18103.76 166
18105.03 166
18106.31 165
18107.58 165
18108.85 147
18110.12 167
18111.39 155
18112.66 142
18113.93 153
18115.21 151
18116.48 157
18117.75 169
18119.02 160
18120.29 158
18121.56 150
18122.84 163
18124.11 165
18125.38 147
18126.65 138
18127.92 151
18129.20 170
18130.47 157
18131.74 165
18133.01 164
18134.29 155
18135.56 162
18136.83 175
18138.10 148
18139.38 167
18140.65 147
18141.92 133
18143.19 154
18144.47 151
18145.74 141
18147.01 157
18148.28 169
18149.56 154
18150.83 152
18152.10 153
18153.38 180
18154.65 152
18155.92 161
18157.19 155
18158.47 152
18159.74 156
18161.01 155
18162.29 154
18163.56 138
18164.83 138
18166.11 155
18167.38 183
18168.65 133
18169.93 140
18171.20 140
18172.48 149
18173.75 142
18175.02 137
18176.30 144
18177.57 174
18178.84 157
18180.12 149
18181.39 143
18182.67 154
18183.94 155
18185.21 147
18186.49 148
18187.76 145
18189.04 157
18190.31 155
18191.59 175
18192.86 142
18194.13 146
18195.41 161
18196.68 158
18197.96 152
18199.23 151
18200.51 162
18201.78 140
18203.06 159
18204.33 153
18205.61 167
18206.88 165
18208.16 158
18209.43 147
18210.71 139
18211.98 136
18213.26 134
18214.53 149
18215.81 161
18217.08 146
18218.36 155
18219.63 168
18220.91 164
18222.18 165
18223.46 154
18224.73 148
18226.01 147
18227.28 156
18228.56 146
18229.84 147
18231.11 151
18232.39 157
18233.66 158
18234.94 144
18236.21 163
18237.49 150
18238.77 165
18240.04 146
18241.32 164
18242.59 162
18243.87 157
18245.15 140
18246.42 148
18247.70 159
18248.98 177
18250.25 162
18251.53 165
18252.81 164
18254.08 165
18255.36 147
18256.63 141
18257.91 169
18259.19 148
18260.46 175
18261.74 157
18263.02 166
18264.30 148
18265.57 151
18266.85 157
18268.13 155
18269.40 166
18270.68 164
18271.96 175
18273.23 155
18274.51 140
18275.79 150
18277.07 174
18278.34 172
18279.62 166
18280.90 155
18282.18 161
18283.45 173
18284.73 169
18286.01 148
18287.29 152
18288.56 166
18289.84 173
18291.12 149
18292.40 144
18293.68 145
18294.95 149
18296.23 165
18297.51 155
18298.79 166
18300.07 146
18301.34 162
18302.62 148
18303.90 167
18305.18 152
18306.46 172
18307.74 150
18309.01 159
18310.29 153
18311.57 168
18312.85 160
18314.13 178
18315.41 155
18316.69 150
18317.96 167
18319.24 166
18320.52 185
18321.80 170
18323.08 173
18324.36 172
18325.64 170
18326.92 155
18328.20 177
18329.47 169
18330.75 177
18332.03 165
18333.31 176
18334.59 167
18335.87 164
18337.15 165
18338.43 161
18339.71 177
18340.99 130
18342.27 144
18343.55 173
18344.83 171
18346.11 138
18347.39 164
18348.67 190
18349.95 169
18351.23 160
18352.51 157
18353.79 182
18355.07 163
18356.35 177
18357.63 165
18358.91 177
18360.19 159
18361.47 168
18362.75 172
18364.03 155
18365.31 151
18366.59 173
18367.87 165
18369.15 168
18370.43 157
18371.71 168
18372.99 162
18374.27 151
18375.55 142
18376.83 159
18378.12 155
18379.40 160
18380.68 159
18381.96 160
18383.24 168
18384.52 157
18385.80 157
18387.08 156
18388.36 159
18389.65 160
18390.93 152
18392.21 141
18393.49 125
18394.77 157
18396.05 156
18397.33 135
18398.62 146
18399.90 155
18401.18 144
18402.46 130
18403.74 153
18405.02 144
18406.31 142
18407.59 154
18408.87 146
18410.15 160
18411.43 145
18412.72 143
18414.00 134
18415.28 157
18416.56 159
18417.84 165
18419.13 167
18420.41 149
18421.69 162
18422.97 157
18424.26 162
18425.54 158
18426.82 146
18428.10 135
18429.39 143
18430.67 139
18431.95 158
18433.23 147
18434.52 160
18435.80 138
18437.08 162
18438.37 164
18439.65 156
18440.93 139
18442.22 130
18443.50 178
18444.78 159
18446.06 160
18447.35 158
18448.63 134
18449.91 156
18451.20 159
18452.48 155
18453.76 144
18455.05 153
18456.33 167
18457.62 160
18458.90 151
18460.18 137
18461.47 142
18462.75 171
18464.03 152
18465.32 149
18466.60 153
18467.89 153
18469.17 161
18470.45 151
18471.74 136
18473.02 151
18474.31 148
18475.59 160
18476.88 147
18478.16 128
18479.44 131
18480.73 153
18482.01 163
18483.30 149
18484.58 132
18485.87 144
18487.15 139
18488.44 138
18489.72 142
18491.01 158
18492.29 149
18493.58 156
18494.86 158
18496.15 119
18497.43 130
18498.72 150
18500.00 149
18501.29 148
18502.57 157
18503.86 156
18505.14 151
18506.43 142
18507.71 150
18509.00 140
18510.28 132
18511.57 174
18512.85 150
18514.14 164
18515.42 164
18516.71 172
18518.00 145
18519.28 155
18520.57 165
18521.85 149
18523.14 154
18524.43 165
18525.71 140
18527.00 166
18528.28 158
18529.57 149
18530.86 147
18532.14 161
18533.43 171
18534.71 150
18536.00 144
18537.29 152
18538.57 145
18539.86 163
18541.15 159
18542.43 154
18543.72 159
18545.01 180
18546.29 167
18547.58 173
18548.87 167
18550.15 170
18551.44 183
18552.73 182
18554.01 155
18555.30 171
18556.59 162
18557.88 175
18559.16 178
18560.45 160
18561.74 171
18563.02 145
18564.31 164
18565.60 144
18566.89 149
18568.17 172
18569.46 161
18570.75 144
18572.04 163
18573.32 160
18574.61 136
18575.90 163
18577.19 181
18578.48 168
18579.76 164
18581.05 162
18582.34 162
18583.63 164
18584.92 164
18586.20 168
18587.49 140
18588.78 165
18590.07 172
18591.36 165
18592.64 152
18593.93 148
18595.22 154
18596.51 143
18597.80 158
18599.09 148
18600.38 151
18601.66 156
18602.95 160
18604.24 147
18605.53 168
18606.82 177
18608.11 174
18609.40 148
18610.69 177
18611.98 175
18613.26 174
18614.55 175
18615.84 145
18617.13 164
18618.42 159
18619.71 171
18621.00 159
18622.29 154
18623.58 176
18624.87 167
18626.16 169
18627.45 151
18628.74 150
18630.03 146
18631.32 166
18632.61 156
18633.89 169
18635.18 167
18636.47 158
18637.76 154
18639.05 148
18640.34 150
18641.63 143
18642.92 169
18644.21 173
18645.50 132
18646.79 138
18648.09 140
18649.38 169
18650.67 148
18651.96 158
18653.25 135
18654.54 152
18655.83 144
18657.12 125
18658.41 125
18659.70 124
18660.99 151
18662.28 151
18663.57 131
18664.86 148
18666.15 141
18667.44 149
18668.74 149
18670.03 130
18671.32 153
18672.61 160
18673.90 155
18675.19 147
18676.48 146
18677.77 141
18679.06 152
18680.36 132
18681.65 146
18682.94 140
18684.23 158
18685.52 146
18686.81 153
18688.11 143
18689.40 139
18690.69 157
18691.98 161
18693.27 147
18694.56 135
18695.86 145
18697.15 148
18698.44 153
18699.73 126
18701.02 139
18702.32 150
18703.61 140
18704.90 151
18706.19 137
18707.48 127
18708.78 141
18710.07 158
18711.36 169
18712.65 161
18713.95 140
18715.24 128
18716.53 143
18717.83 148
18719.12 143
18720.41 140
18721.70 132
18723.00 138
18724.29 148
18725.58 142
18726.87 140
18728.17 128
18729.46 146
18730.75 137
18732.05 135
18733.34 148
18734.63 148
18735.93 140
18737.22 137
18738.51 131
18739.81 147
18741.10 124
18742.39 145
18743.69 143
18744.98 132
18746.27 128
18747.57 153
18748.86 144
18750.16 132
18751.45 138
18752.74 143
18754.04 128
18755.33 123
18756.63 148
18757.92 121
18759.21 161
18760.51 122
18761.80 147
18763.10 129
18764.39 154
18765.69 127
18766.98 150
18768.27 139
18769.57 117
18770.86 126
18772.16 122
18773.45 144
18774.75 130
18776.04 139
18777.34 132
18778.63 151
18779.93 130
18781.22 136
18782.52 128
18783.81 143
18785.11 110
18786.40 141
18787.70 143
18788.99 128
18790.29 126
18791.58 135
18792.88 140
18794.17 150
18795.47 133
18796.76 118
18798.06 133
18799.35 119
18800.65 147
18801.94 139
18803.24 146
18804.54 102
18805.83 139
18807.13 128
18808.42 124
18809.72 111
18811.01 131
18812.31 152
18813.61 114
18814.90 145
18816.20 131
18817.49 161
18818.79 137
18820.09 136
18821.38 133
18822.68 155
18823.98 139
18825.27 149
18826.57 129
18827.87 122
18829.16 126
18830.46 160
18831.75 129
18833.05 138
18834.35 129
18835.64 117
18836.94 141
18838.24 129
18839.54 142
18840.83 131
18842.13 140
18843.43 116
18844.72 148
18846.02 117
18847.32 124
18848.61 114
18849.91 140
18851.21 150
18852.51 124
18853.80 147
18855.10 133
18856.40 115
18857.70 119
18858.99 145
18860.29 126
18861.59 138
18862.89 113
18864.18 145
18865.48 121
18866.78 109
18868.08 129
18869.38 133
18870.67 128
18871.97 153
18873.27 138
18874.57 132
18875.87 127
18877.16 118
18878.46 158
18879.76 133
18881.06 127
18882.36 117
18883.66 138
18884.95 130
18886.25 140
18887.55 123
18888.85 120
18890.15 136
18891.45 134
18892.75 143
18894.04 145
18895.34 119
18896.64 128
18897.94 144
18899.24 137
18900.54 144
18901.84 110
18903.14 135
18904.44 128
18905.74 124
18907.03 127
18908.33 133
18909.63 133
18910.93 142
18912.23 124
18913.53 117
18914.83 126
18916.13 136
18917.43 136
18918.73 129
18920.03 142
18921.33 121
18922.63 150
18923.93 141
18925.23 124
18926.53 123
18927.83 133
18929.13 130
18930.43 143
18931.73 125
18933.03 114
18934.33 140
18935.63 135
18936.93 138
18938.23 135
18939.53 141
18940.83 133
18942.13 139
18943.43 118
18944.73 130
18946.03 122
18947.33 143
18948.63 133
18949.93 124
18951.23 141
18952.53 140
18953.84 132
18955.14 116
18956.44 137
18957.74 120
18959.04 137
18960.34 129
18961.64 137
18962.94 122
18964.24 116
18965.54 120
18966.85 121
18968.15 114
18969.45 134
18970.75 124
18972.05 125
18973.35 120
18974.65 126
18975.96 130
18977.26 116
18978.56 135
18979.86 133
18981.16 126
18982.46 120
18983.77 115
18985.07 101
18986.37 124
18987.67 146
18988.97 128
18990.28 116
18991.58 109
18992.88 128
18994.18 131
18995.49 111
18996.79 127
18998.09 129
18999.39 114
19000.69 127
19002.00 114
19003.30 110
19004.60 117
19005.90 138
19007.21 136
19008.51 130
19009.81 118
19011.12 120
19012.42 130
19013.72 154
19015.02 131
19016.33 122
19017.63 145
19018.93 145
19020.24 132
19021.54 123
19022.84 120
19024.15 107
19025.45 146
19026.75 111
19028.06 125
19029.36 108
19030.66 136
19031.97 114
19033.27 136
19034.57 126
19035.88 111
19037.18 119
19038.48 120
19039.79 119
19041.09 116
19042.40 128
19043.70 125
19045.00 122
19046.31 109
19047.61 135
19048.92 116
19050.22 128
19051.52 131
19052.83 126
19054.13 121
19055.44 132
19056.74 134
19058.05 128
19059.35 113
19060.65 114
19061.96 144
19063.26 133
19064.57 153
19065.87 121
19067.18 142
19068.48 117
19069.79 128
19071.09 146
19072.40 140
19073.70 140
19075.01 124
19076.31 140
19077.62 116
19078.92 132
19080.23 118
19081.53 145
19082.84 126
19084.14 149
19085.45 120
19086.75 129
19088.06 115
19089.36 136
19090.67 133
19091.98 147
19093.28 140
19094.59 123
19095.89 131
19097.20 116
19098.50 133
19099.81 136
19101.12 138
19102.42 123
19103.73 139
19105.03 133
19106.34 127
19107.65 109
19108.95 133
19110.26 130
19111.56 147
19112.87 135
19114.18 127
19115.48 146
19116.79 146
19118.10 133
19119.40 137
19120.71 142
19122.02 143
19123.32 136
19124.63 135
19125.94 148
19127.24 119
19128.55 114
19129.86 133
19131.16 150
19132.47 140
19133.78 134
19135.08 157
19136.39 160
19137.70 125
19139.01 149
19140.31 137
19141.62 140
19142.93 144
19144.23 135
19145.54 131
19146.85 136
19148.16 149
19149.46 131
19150.77 143
19152.08 129
19153.39 141
19154.69 145
19156.00 128
19157.31 144
19158.62 143
19159.93 147
19161.23 136
19162.54 133
19163.85 134
19165.16 139
19166.47 148
19167.77 137
19169.08 125
19170.39 132
19171.70 142
19173.01 136
19174.32 129
19175.62 121
19176.93 112
19178.24 150
19179.55 134
19180.86 128
19182.17 140
19183.48 148
19184.78 129
19186.09 114
19187.40 132
19188.71 126
19190.02 129
19191.33 131
19192.64 121
19193.95 142
19195.26 129
19196.56 141
19197.87 139
19199.18 119
19200.49 117
19201.80 117
19203.11 148
19204.42 134
19205.73 128
19207.04 112
19208.35 126
19209.66 138
19210.97 136
19212.28 131
19213.59 127
19214.90 123
19216.21 139
19217.52 141
19218.83 146
19220.14 133
19221.45 136
19222.76 118
19224.07 120
19225.38 122
19226.69 129
19228.00 125
19229.31 124
19230.62 119
19231.93 129
19233.24 141
19234.55 128
19235.86 114
19237.17 119
19238.48 115
19239.79 112
19241.10 128
19242.41 127
19243.72 119
19245.03 126
19246.35 121
19247.66 141
19248.97 145
19250.28 114
19251.59 114
19252.90 124
19254.21 132
19255.52 117
19256.83 112
19258.14 130
19259.46 115
19260.77 118
19262.08 131
19263.39 122
19264.70 111
19266.01 115
19267.32 124
19268.64 132
19269.95 110
19271.26 114
19272.57 128
19273.88 137
19275.20 109
19276.51 127
19277.82 126
19279.13 121
19280.44 134
19281.75 125
19283.07 118
19284.38 107
19285.69 141
19287.00 114
19288.32 137
19289.63 120
19290.94 139
19292.25 128
19293.57 143
19294.88 112
19296.19 129
19297.50 128
19298.82 124
19300.13 119
19301.44 129
19302.75 141
19304.07 118
19305.38 111
19306.69 101
19308.01 139
19309.32 126
19310.63 133
19311.94 132
19313.26 137
19314.57 115
19315.88 116
19317.20 127
19318.51 125
19319.82 134
19321.14 132
19322.45 129
19323.76 145
19325.08 125
19326.39 120
19327.70 137
19329.02 118
19330.33 126
19331.65 128
19332.96 135
19334.27 109
19335.59 126
19336.90 118
19338.22 142
19339.53 137
19340.84 116
19342.16 131
19343.47 108
19344.79 109
19346.10 136
19347.41 110
19348.73 114
19350.04 131
19351.36 134
19352.67 118
19353.99 122
19355.30 124
19356.62 121
19357.93 109
19359.25 124
19360.56 103
19361.87 139
19363.19 129
19364.50 124
19365.82 126
19367.13 127
19368.45 123
19369.76 123
19371.08 124
19372.39 130
19373.71 134
19375.02 111
19376.34 136
19377.66 122
19378.97 127
19380.29 111
19381.60 113
19382.92 123
19384.23 112
19385.55 107
19386.86 126
19388.18 115
19389.50 132
19390.81 115
19392.13 128
19393.44 132
19394.76 123
19396.07 109
19397.39 122
19398.71 118
19400.02 118
19401.34 107
19402.65 111
19403.97 119
19405.29 108
19406.60 129
19407.92 114
19409.24 127
19410.55 119
19411.87 118
19413.19 113
19414.50 127
19415.82 121
19417.14 111
19418.45 125
19419.77 143
19421.09 121
19422.40 114
19423.72 115
19425.04 113
19426.35 133
19427.67 116
19428.99 105
19430.30 105
19431.62 133
19432.94 127
19434.26 132
19435.57 125
19436.89 122
19438.21 121
19439.53 120
19440.84 128
19442.16 137
19443.48 133
19444.80 127
19446.11 120
19447.43 106
19448.75 114
19450.07 108
19451.38 120
19452.70 103
19454.02 115
19455.34 131
19456.66 128
19457.97 126
19459.29 127
19460.61 129
19461.93 125
19463.25 126
19464.57 121
19465.88 132
19467.20 132
19468.52 124
19469.84 126
19471.16 118
19472.48 119
19473.79 134
19475.11 125
19476.43 121
19477.75 118
19479.07 111
19480.39 128
19481.71 113
19483.03 116
19484.34 123
19485.66 135
19486.98 121
19488.30 123
19489.62 131
19490.94 130
19492.26 123
19493.58 130
19494.90 114
19496.22 111
19497.54 111
19498.86 134
19500.18 133
19501.50 121
19502.81 141
19504.13 107
19505.45 116
19506.77 110
19508.09 131
19509.41 137
19510.73 124
19512.05 122
19513.37 127
19514.69 126
19516.01 130
19517.33 129
19518.65 145
19519.97 127
19521.29 124
19522.61 120
19523.93 110
19525.25 123
19526.57 124
19527.89 138
19529.22 109
19530.54 113
19531.86 118
19533.18 127
19534.50 128
19535.82 130
19537.14 120
19538.46 124
19539.78 117
19541.10 103
19542.42 111
19543.74 125
19545.06 115
19546.39 112
19547.71 138
19549.03 132
19550.35 114
19551.67 122
19552.99 115
19554.31 116
19555.63 126
19556.96 119
19558.28 123
19559.60 116
19560.92 147
19562.24 128
19563.56 109
19564.88 132
19566.21 134
19567.53 131
19568.85 104
19570.17 132
19571.49 133
19572.82 137
19574.14 120
19575.46 115
19576.78 114
19578.10 140
19579.43 126
19580.75 135
19582.07 120
19583.39 124
19584.72 126
19586.04 129
19587.36 116
19588.68 109
19590.01 120
19591.33 153
19592.65 137
19593.97 123
19595.30 121
19596.62 113
19597.94 105
19599.26 135
19600.59 123
19601.91 129
19603.23 128
19604.56 122
19605.88 121
19607.20 112
19608.53 131
19609.85 132
19611.17 114
19612.49 123
19613.82 126
19615.14 124
19616.47 123
19617.79 134
19619.11 112
19620.44 110
19621.76 129
19623.08 128
19624.41 142
19625.73 131
19627.05 118
19628.38 115
19629.70 136
19631.03 121
19632.35 124
19633.67 130
19635.00 109
19636.32 106
19637.65 123
19638.97 140
19640.29 141
19641.62 130
19642.94 101
19644.27 144
19645.59 135
19646.92 128
19648.24 131
19649.57 108
19650.89 114
19652.21 139
19653.54 99
19654.86 138
19656.19 120
19657.51 135
19658.84 113
19660.16 138
19661.49 107
19662.81 130
19664.14 118
19665.46 116
19666.79 116
19668.11 133
19669.44 130
19670.76 120
19672.09 116
19673.41 127
19674.74 115
19676.07 125
19677.39 144
19678.72 114
19680.04 109
19681.37 121
19682.69 125
19684.02 139
19685.34 120
19686.67 130
19688.00 121
19689.32 117
19690.65 126
19691.97 122
19693.30 128
19694.63 112
19695.95 109
19697.28 137
19698.60 131
19699.93 121
19701.26 100
19702.58 126
19703.91 121
19705.24 144
19706.56 124
19707.89 132
19709.22 126
19710.54 123
19711.87 143
19713.20 108
19714.52 127
19715.85 101
19717.18 135
19718.50 126
19719.83 130
19721.16 110
19722.48 121
19723.81 134
19725.14 119
19726.47 120
19727.79 125
19729.12 123
19730.45 129
19731.77 122
19733.10 123
19734.43 123
19735.76 128
19737.08 133
19738.41 131
19739.74 120
19741.07 115
19742.39 118
19743.72 127
19745.05 123
19746.38 108
19747.71 124
19749.03 121
19750.36 136
19751.69 109
19753.02 111
19754.35 132
19755.67 112
19757.00 132
19758.33 125
19759.66 122
19760.99 122
19762.31 118
19763.64 134
19764.97 100
19766.30 129
19767.63 128
19768.96 111
19770.29 126
19771.61 141
19772.94 139
19774.27 131
19775.60 131
19776.93 129
19778.26 131
19779.59 112
19780.92 136
19782.25 116
19783.57 123
19784.90 120
19786.23 121
19787.56 112
19788.89 124
19790.22 128
19791.55 110
19792.88 131
19794.21 137
19795.54 117
19796.87 136
19798.20 121
19799.53 136
19800.86 134
19802.19 126
19803.52 121
19804.85 100
19806.18 129
19807.50 118
19808.83 118
19810.16 134
19811.49 128
19812.82 130
19814.15 138
19815.49 111
19816.82 127
19818.15 130
19819.48 119
19820.81 124
19822.14 120
19823.47 131
19824.80 117
19826.13 117
19827.46 127
19828.79 124
19830.12 136
19831.45 140
19832.78 120
19834.11 128
19835.44 138
19836.77 135
19838.10 133
19839.44 116
19840.77 127
19842.10 118
19843.43 152
19844.76 115
19846.09 122
19847.42 106
19848.75 114
19850.08 149
19851.42 133
19852.75 122
19854.08 124
19855.41 129
19856.74 149
19858.07 132
19859.40 119
19860.74 133
19862.07 153
19863.40 145
19864.73 111
19866.06 121
19867.40 127
19868.73 135
19870.06 125
19871.39 131
19872.72 126
19874.06 119
19875.39 126
19876.72 133
19878.05 120
19879.38 143
19880.72 128
19882.05 140
19883.38 120
19884.71 117
19886.05 133
19887.38 138
19888.71 126
19890.04 124
19891.38 142
19892.71 128
19894.04 154
19895.38 140
19896.71 136
19898.04 122
19899.37 135
19900.71 128
19902.04 131
19903.37 118
19904.71 137
19906.04 157
19907.37 136
19908.71 131
19910.04 140
19911.37 135
19912.71 108
19914.04 131
19915.37 121
19916.71 123
19918.04 118
19919.37 135
19920.71 139
19922.04 133
19923.37 136
19924.71 136
19926.04 146
19927.38 123
19928.71 131
19930.04 132
19931.38 137
19932.71 129
19934.05 122
19935.38 123
19936.71 122
19938.05 125
19939.38 119
19940.72 114
19942.05 117
19943.39 140
19944.72 150
19946.06 121
19947.39 93
19948.72 139
19950.06 115
19951.39 155
19952.73 122
19954.06 142
19955.40 129
19956.73 130
19958.07 131
19959.40 118
19960.74 123
19962.07 126
19963.41 130
19964.74 114
19966.08 152
19967.41 127
19968.75 129
19970.08 123
19971.42 132
19972.76 140
19974.09 128
19975.43 128
19976.76 117
19978.10 109
19979.43 114
19980.77 125
19982.10 124
19983.44 128
19984.78 126
19986.11 137
19987.45 140
19988.78 134
19990.12 124
19991.46 129
19992.79 109
19994.13 127
19995.46 130
19996.80 133
19998.14 128
19999.47 146
20000.81 151
20002.15 137
20003.48 135
20004.82 130
20006.16 148
20007.49 135
20008.83 133
20010.17 132
20011.50 132
20012.84 124
20014.18 129
20015.51 115
20016.85 118
20018.19 125
20019.52 123
20020.86 130
20022.20 132
20023.53 136
20024.87 130
20026.21 133
20027.55 121
20028.88 121
20030.22 120
20031.56 142
20032.90 130
20034.23 134
20035.57 126
20036.91 136
20038.25 128
20039.58 139
20040.92 128
20042.26 128
20043.60 151
20044.93 129
20046.27 123
20047.61 141
20048.95 140
20050.29 124
20051.62 141
20052.96 121
20054.30 142
20055.64 157
20056.98 140
20058.32 119
20059.65 134
20060.99 139
20062.33 113
20063.67 139
20065.01 130
20066.35 139
20067.68 140
20069.02 134
20070.36 112
20071.70 138
20073.04 118
20074.38 154
20075.72 119
20077.06 129
20078.40 128
20079.73 136
20081.07 136
20082.41 140
20083.75 145
20085.09 139
20086.43 158
20087.77 155
20089.11 138
20090.45 113
20091.79 151
20093.13 136
20094.47 126
20095.81 125
20097.15 140
20098.48 131
20099.82 136
20101.16 134
20102.50 122
20103.84 153
20105.18 146
20106.52 139
20107.86 116
20109.20 133
20110.54 140
20111.88 124
20113.22 117
20114.56 147
20115.90 138
20117.24 139
20118.58 147
20119.93 139
20121.27 140
20122.61 128
20123.95 143
20125.29 127
20126.63 145
20127.97 137
20129.31 143
20130.65 126
20131.99 156
20133.33 120
20134.67 159
20136.01 148
20137.35 149
20138.69 142
