# Supplementary material for: MALDI-TOF MS typing enables the classification of brewing yeasts of the genus Saccharomyces to major beer styles
Source: PLoS One. 2017 Aug 9;12(8):e0181694. doi: 10.1371/journal.pone.0181694 (PMC5549903; doi:10.1371/journal.pone.0181694)
Supplement: S7 File — The directory includes 90 raw files and was zipped to “.zip”; the folder has three strains with 30 spectra per strain; S1 Text explains the raw files with an example and Table 1 represents the yeast strains used within the experiment. (ZIP) [file pone.0181694.s010.zip › 19-21/30280-128-Lag-Lag-Lag-YPG-18h-E-E_2016-09-21_3_0_C3_1.dat]

1999.90 1307
2000.32 1322
2000.75 1387
2001.17 1345
2001.59 1294
2002.01 1335
2002.43 1291
2002.86 1200
2003.28 1209
2003.70 1169
2004.12 1127
2004.54 1136
2004.97 1106
2005.39 1116
2005.81 1145
2006.23 1181
2006.66 1213
2007.08 1254
2007.50 1220
2007.92 1145
2008.35 1182
2008.77 1233
2009.19 1224
2009.61 1184
2010.04 1189
2010.46 1231
2010.88 1154
2011.31 1178
2011.73 1187
2012.15 1127
2012.57 1114
2013.00 1156
2013.42 1126
2013.84 1093
2014.27 1124
2014.69 1144
2015.11 1187
2015.54 1184
2015.96 1230
2016.38 1219
2016.81 1232
2017.23 1211
2017.65 1213
2018.08 1251
2018.50 1252
2018.93 1307
2019.35 1288
2019.77 1270
2020.20 1249
2020.62 1269
2021.04 1242
2021.47 1218
2021.89 1227
2022.32 1276
2022.74 1209
2023.17 1155
2023.59 1200
2024.01 1177
2024.44 1154
2024.86 1188
2025.29 1166
2025.71 1138
2026.14 1177
2026.56 1109
2026.98 1110
2027.41 1150
2027.83 1134
2028.26 1120
2028.68 1153
2029.11 1160
2029.53 1145
2029.96 1153
2030.38 1139
2030.81 1112
2031.23 1142
2031.66 1141
2032.08 1143
2032.51 1120
2032.93 1090
2033.36 1175
2033.78 1161
2034.21 1202
2034.63 1172
2035.06 1164
2035.49 1140
2035.91 1153
2036.34 1202
2036.76 1132
2037.19 1163
2037.61 1160
2038.04 1192
2038.47 1176
2038.89 1184
2039.32 1269
2039.74 1215
2040.17 1159
2040.59 1221
2041.02 1214
2041.45 1168
2041.87 1198
2042.30 1226
2042.73 1178
2043.15 1172
2043.58 1137
2044.00 1199
2044.43 1199
2044.86 1253
2045.28 1272
2045.71 1216
2046.14 1220
2046.56 1135
2046.99 1176
2047.42 1247
2047.84 1154
2048.27 1143
2048.70 1140
2049.12 1134
2049.55 1102
2049.98 1200
2050.40 1175
2050.83 1175
2051.26 1171
2051.69 1186
2052.11 1152
2052.54 1159
2052.97 1253
2053.40 1089
2053.82 1115
2054.25 1130
2054.68 1138
2055.10 1166
2055.53 1180
2055.96 1199
2056.39 1199
2056.82 1299
2057.24 1309
2057.67 1247
2058.10 1346
2058.53 1247
2058.95 1219
2059.38 1195
2059.81 1179
2060.24 1224
2060.67 1233
2061.09 1150
2061.52 1145
2061.95 1181
2062.38 1185
2062.81 1207
2063.24 1198
2063.66 1226
2064.09 1272
2064.52 1331
2064.95 1328
2065.38 1348
2065.81 1331
2066.24 1314
2066.66 1391
2067.09 1370
2067.52 1323
2067.95 1322
2068.38 1338
2068.81 1287
2069.24 1176
2069.67 1157
2070.10 1134
2070.52 1116
2070.95 1117
2071.38 1122
2071.81 1232
2072.24 1101
2072.67 1045
2073.10 1168
2073.53 1169
2073.96 1185
2074.39 1151
2074.82 1156
2075.25 1230
2075.68 1217
2076.11 1193
2076.54 1164
2076.97 1213
2077.40 1242
2077.83 1232
2078.26 1207
2078.69 1183
2079.12 1310
2079.55 1318
2079.98 1236
2080.41 1253
2080.84 1273
2081.27 1269
2081.70 1209
2082.13 1231
2082.56 1206
2082.99 1209
2083.42 1293
2083.85 1248
2084.28 1283
2084.71 1272
2085.14 1266
2085.57 1223
2086.00 1206
2086.43 1160
2086.86 1200
2087.29 1181
2087.73 1208
2088.16 1233
2088.59 1153
2089.02 1133
2089.45 1144
2089.88 1183
2090.31 1136
2090.74 1126
2091.17 1156
2091.61 1156
2092.04 1149
2092.47 1163
2092.90 1196
2093.33 1214
2093.76 1214
2094.19 1185
2094.63 1177
2095.06 1206
2095.49 1206
2095.92 1218
2096.35 1114
2096.78 1144
2097.22 1125
2097.65 1096
2098.08 1120
2098.51 1090
2098.94 1111
2099.38 1108
2099.81 1138
2100.24 1149
2100.67 1104
2101.11 1104
2101.54 1139
2101.97 1140
2102.40 1058
2102.83 1054
2103.27 1118
2103.70 1142
2104.13 1179
2104.56 1147
2105.00 1118
2105.43 1173
2105.86 1192
2106.30 1190
2106.73 1173
2107.16 1194
2107.59 1188
2108.03 1144
2108.46 1167
2108.89 1145
2109.33 1122
2109.76 1121
2110.19 1133
2110.63 1096
2111.06 1076
2111.49 1099
2111.93 1172
2112.36 1136
2112.79 1095
2113.23 1041
2113.66 1077
2114.09 1104
2114.53 1103
2114.96 1062
2115.40 1018
2115.83 1051
2116.26 1137
2116.70 1087
2117.13 1097
2117.56 1079
2118.00 1099
2118.43 1102
2118.87 1144
2119.30 1233
2119.73 1160
2120.17 1119
2120.60 1171
2121.04 1159
2121.47 1163
2121.91 1232
2122.34 1132
2122.78 1172
2123.21 1211
2123.64 1178
2124.08 1188
2124.51 1205
2124.95 1184
2125.38 1194
2125.82 1138
2126.25 1151
2126.69 1178
2127.12 1169
2127.56 1187
2127.99 1202
2128.43 1241
2128.86 1203
2129.30 1224
2129.73 1201
2130.17 1200
2130.60 1289
2131.04 1252
2131.47 1234
2131.91 1225
2132.35 1300
2132.78 1237
2133.22 1281
2133.65 1249
2134.09 1226
2134.52 1281
2134.96 1287
2135.40 1245
2135.83 1227
2136.27 1327
2136.70 1275
2137.14 1336
2137.57 1307
2138.01 1230
2138.45 1247
2138.88 1162
2139.32 1182
2139.76 1129
2140.19 1169
2140.63 1118
2141.06 1108
2141.50 1159
2141.94 1145
2142.37 1149
2142.81 1151
2143.25 1192
2143.68 1157
2144.12 1181
2144.56 1191
2144.99 1149
2145.43 1196
2145.87 1213
2146.30 1218
2146.74 1190
2147.18 1141
2147.62 1238
2148.05 1257
2148.49 1250
2148.93 1311
2149.36 1359
2149.80 1393
2150.24 1435
2150.68 1376
2151.11 1356
2151.55 1347
2151.99 1301
2152.43 1246
2152.86 1269
2153.30 1289
2153.74 1274
2154.18 1236
2154.61 1251
2155.05 1300
2155.49 1265
2155.93 1232
2156.37 1231
2156.80 1220
2157.24 1166
2157.68 1122
2158.12 1189
2158.56 1184
2158.99 1146
2159.43 1181
2159.87 1219
2160.31 1256
2160.75 1296
2161.19 1251
2161.62 1246
2162.06 1256
2162.50 1216
2162.94 1261
2163.38 1233
2163.82 1321
2164.26 1303
2164.69 1372
2165.13 1377
2165.57 1432
2166.01 1411
2166.45 1437
2166.89 1435
2167.33 1397
2167.77 1367
2168.21 1309
2168.65 1311
2169.08 1240
2169.52 1258
2169.96 1258
2170.40 1361
2170.84 1279
2171.28 1281
2171.72 1365
2172.16 1349
2172.60 1351
2173.04 1317
2173.48 1274
2173.92 1258
2174.36 1309
2174.80 1303
2175.24 1315
2175.68 1319
2176.12 1320
2176.56 1307
2177.00 1308
2177.44 1305
2177.88 1384
2178.32 1322
2178.76 1339
2179.20 1330
2179.64 1301
2180.08 1359
2180.52 1295
2180.96 1255
2181.40 1240
2181.84 1255
2182.28 1217
2182.72 1260
2183.16 1202
2183.60 1223
2184.04 1194
2184.48 1206
2184.93 1212
2185.37 1223
2185.81 1245
2186.25 1230
2186.69 1265
2187.13 1233
2187.57 1289
2188.01 1243
2188.45 1295
2188.89 1358
2189.34 1282
2189.78 1236
2190.22 1289
2190.66 1315
2191.10 1339
2191.54 1391
2191.98 1359
2192.43 1304
2192.87 1311
2193.31 1324
2193.75 1321
2194.19 1368
2194.63 1440
2195.08 1489
2195.52 1461
2195.96 1477
2196.40 1533
2196.84 1487
2197.29 1470
2197.73 1407
2198.17 1301
2198.61 1292
2199.06 1283
2199.50 1281
2199.94 1226
2200.38 1236
2200.82 1284
2201.27 1290
2201.71 1248
2202.15 1220
2202.59 1269
2203.04 1223
2203.48 1225
2203.92 1205
2204.37 1289
2204.81 1319
2205.25 1324
2205.69 1276
2206.14 1318
2206.58 1338
2207.02 1360
2207.47 1381
2207.91 1313
2208.35 1400
2208.80 1417
2209.24 1447
2209.68 1399
2210.13 1415
2210.57 1468
2211.01 1377
2211.46 1289
2211.90 1303
2212.34 1329
2212.79 1283
2213.23 1290
2213.67 1395
2214.12 1402
2214.56 1326
2215.01 1410
2215.45 1370
2215.89 1315
2216.34 1333
2216.78 1349
2217.23 1395
2217.67 1310
2218.11 1316
2218.56 1281
2219.00 1239
2219.45 1247
2219.89 1259
2220.34 1231
2220.78 1338
2221.22 1326
2221.67 1361
2222.11 1354
2222.56 1351
2223.00 1383
2223.45 1269
2223.89 1390
2224.34 1479
2224.78 1479
2225.23 1397
2225.67 1402
2226.12 1388
2226.56 1436
2227.01 1498
2227.45 1560
2227.90 1515
2228.34 1471
2228.79 1459
2229.23 1515
2229.68 1542
2230.12 1463
2230.57 1489
2231.01 1501
2231.46 1518
2231.90 1548
2232.35 1555
2232.80 1589
2233.24 1567
2233.69 1565
2234.13 1522
2234.58 1508
2235.02 1468
2235.47 1448
2235.92 1415
2236.36 1397
2236.81 1415
2237.25 1398
2237.70 1412
2238.15 1400
2238.59 1366
2239.04 1357
2239.49 1264
2239.93 1340
2240.38 1326
2240.82 1375
2241.27 1341
2241.72 1346
2242.16 1320
2242.61 1260
2243.06 1362
2243.50 1275
2243.95 1235
2244.40 1273
2244.84 1233
2245.29 1213
2245.74 1218
2246.19 1197
2246.63 1213
2247.08 1215
2247.53 1199
2247.97 1224
2248.42 1216
2248.87 1259
2249.32 1246
2249.76 1247
2250.21 1354
2250.66 1340
2251.10 1403
2251.55 1367
2252.00 1366
2252.45 1329
2252.89 1474
2253.34 1404
2253.79 1451
2254.24 1401
2254.69 1366
2255.13 1378
2255.58 1386
2256.03 1463
2256.48 1454
2256.93 1371
2257.37 1298
2257.82 1305
2258.27 1331
2258.72 1321
2259.17 1352
2259.61 1351
2260.06 1319
2260.51 1301
2260.96 1385
2261.41 1369
2261.86 1405
2262.31 1461
2262.75 1420
2263.20 1379
2263.65 1354
2264.10 1424
2264.55 1368
2265.00 1341
2265.45 1332
2265.90 1319
2266.34 1289
2266.79 1300
2267.24 1291
2267.69 1316
2268.14 1353
2268.59 1389
2269.04 1465
2269.49 1426
2269.94 1471
2270.39 1490
2270.84 1524
2271.29 1578
2271.74 1560
2272.18 1492
2272.63 1555
2273.08 1584
2273.53 1670
2273.98 1750
2274.43 1792
2274.88 1812
2275.33 1856
2275.78 1917
2276.23 1984
2276.68 2002
2277.13 2029
2277.58 2006
2278.03 1955
2278.48 1819
2278.93 1761
2279.38 1739
2279.83 1620
2280.28 1488
2280.73 1483
2281.19 1415
2281.64 1438
2282.09 1402
2282.54 1380
2282.99 1325
2283.44 1297
2283.89 1290
2284.34 1308
2284.79 1299
2285.24 1340
2285.69 1300
2286.14 1241
2286.59 1257
2287.04 1305
2287.50 1364
2287.95 1447
2288.40 1476
2288.85 1458
2289.30 1550
2289.75 1572
2290.20 1768
2290.65 1843
2291.11 1845
2291.56 1775
2292.01 1842
2292.46 1872
2292.91 1868
2293.36 1774
2293.82 1701
2294.27 1691
2294.72 1663
2295.17 1645
2295.62 1553
2296.07 1524
2296.53 1572
2296.98 1530
2297.43 1482
2297.88 1489
2298.33 1469
2298.79 1402
2299.24 1379
2299.69 1415
2300.14 1381
2300.60 1373
2301.05 1353
2301.50 1289
2301.95 1355
2302.41 1358
2302.86 1255
2303.31 1266
2303.76 1227
2304.22 1239
2304.67 1317
2305.12 1276
2305.57 1309
2306.03 1241
2306.48 1316
2306.93 1322
2307.39 1337
2307.84 1368
2308.29 1440
2308.75 1494
2309.20 1467
2309.65 1498
2310.11 1483
2310.56 1471
2311.01 1515
2311.47 1484
2311.92 1493
2312.37 1402
2312.83 1403
2313.28 1483
2313.73 1477
2314.19 1407
2314.64 1371
2315.09 1408
2315.55 1405
2316.00 1404
2316.46 1394
2316.91 1383
2317.36 1407
2317.82 1401
2318.27 1391
2318.73 1399
2319.18 1454
2319.63 1458
2320.09 1462
2320.54 1433
2321.00 1453
2321.45 1504
2321.91 1446
2322.36 1425
2322.82 1425
2323.27 1441
2323.72 1497
2324.18 1457
2324.63 1563
2325.09 1568
2325.54 1605
2326.00 1660
2326.45 1608
2326.91 1473
2327.36 1495
2327.82 1482
2328.27 1473
2328.73 1383
2329.18 1381
2329.64 1336
2330.09 1264
2330.55 1282
2331.00 1258
2331.46 1289
2331.92 1296
2332.37 1316
2332.83 1321
2333.28 1341
2333.74 1267
2334.19 1222
2334.65 1254
2335.10 1365
2335.56 1350
2336.02 1320
2336.47 1277
2336.93 1276
2337.38 1295
2337.84 1293
2338.30 1258
2338.75 1272
2339.21 1304
2339.66 1325
2340.12 1302
2340.58 1297
2341.03 1291
2341.49 1258
2341.95 1236
2342.40 1393
2342.86 1303
2343.32 1355
2343.77 1394
2344.23 1360
2344.68 1400
2345.14 1368
2345.60 1363
2346.06 1398
2346.51 1381
2346.97 1470
2347.43 1494
2347.88 1434
2348.34 1440
2348.80 1449
2349.25 1402
2349.71 1489
2350.17 1449
2350.63 1427
2351.08 1457
2351.54 1466
2352.00 1371
2352.46 1393
2352.91 1407
2353.37 1368
2353.83 1393
2354.29 1387
2354.74 1309
2355.20 1294
2355.66 1275
2356.12 1274
2356.57 1323
2357.03 1248
2357.49 1328
2357.95 1343
2358.41 1419
2358.86 1399
2359.32 1510
2359.78 1562
2360.24 1550
2360.70 1552
2361.15 1608
2361.61 1645
2362.07 1645
2362.53 1630
2362.99 1584
2363.45 1515
2363.91 1560
2364.36 1608
2364.82 1547
2365.28 1539
2365.74 1472
2366.20 1479
2366.66 1485
2367.12 1444
2367.57 1485
2368.03 1410
2368.49 1379
2368.95 1343
2369.41 1321
2369.87 1370
2370.33 1278
2370.79 1305
2371.25 1274
2371.71 1335
2372.17 1345
2372.63 1314
2373.09 1295
2373.54 1398
2374.00 1429
2374.46 1364
2374.92 1388
2375.38 1451
2375.84 1490
2376.30 1396
2376.76 1411
2377.22 1421
2377.68 1443
2378.14 1385
2378.60 1363
2379.06 1424
2379.52 1411
2379.98 1412
2380.44 1361
2380.90 1449
2381.36 1459
2381.82 1361
2382.28 1351
2382.74 1377
2383.20 1368
2383.66 1378
2384.12 1353
2384.59 1349
2385.05 1371
2385.51 1326
2385.97 1324
2386.43 1290
2386.89 1278
2387.35 1317
2387.81 1346
2388.27 1379
2388.73 1376
2389.19 1444
2389.65 1441
2390.12 1441
2390.58 1470
2391.04 1467
2391.50 1490
2391.96 1494
2392.42 1414
2392.88 1419
2393.34 1505
2393.81 1430
2394.27 1326
2394.73 1390
2395.19 1349
2395.65 1348
2396.11 1288
2396.57 1396
2397.04 1356
2397.50 1373
2397.96 1509
2398.42 1506
2398.88 1503
2399.35 1453
2399.81 1446
2400.27 1438
2400.73 1454
2401.19 1424
2401.66 1466
2402.12 1449
2402.58 1394
2403.04 1442
2403.51 1319
2403.97 1345
2404.43 1409
2404.89 1399
2405.36 1446
2405.82 1420
2406.28 1403
2406.74 1363
2407.21 1336
2407.67 1382
2408.13 1331
2408.59 1320
2409.06 1345
2409.52 1235
2409.98 1243
2410.45 1308
2410.91 1222
2411.37 1251
2411.84 1239
2412.30 1312
2412.76 1239
2413.23 1316
2413.69 1390
2414.15 1394
2414.62 1321
2415.08 1306
2415.54 1407
2416.01 1435
2416.47 1430
2416.93 1379
2417.40 1436
2417.86 1384
2418.32 1443
2418.79 1395
2419.25 1463
2419.72 1475
2420.18 1446
2420.64 1443
2421.11 1479
2421.57 1452
2422.04 1392
2422.50 1479
2422.96 1477
2423.43 1487
2423.89 1519
2424.36 1504
2424.82 1521
2425.29 1443
2425.75 1418
2426.22 1402
2426.68 1382
2427.15 1395
2427.61 1373
2428.07 1363
2428.54 1340
2429.00 1311
2429.47 1277
2429.93 1245
2430.40 1252
2430.86 1266
2431.33 1297
2431.79 1311
2432.26 1248
2432.72 1202
2433.19 1286
2433.65 1350
2434.12 1353
2434.59 1365
2435.05 1369
2435.52 1380
2435.98 1403
2436.45 1343
2436.91 1368
2437.38 1375
2437.84 1429
2438.31 1528
2438.78 1514
2439.24 1567
2439.71 1570
2440.17 1613
2440.64 1579
2441.10 1524
2441.57 1556
2442.04 1476
2442.50 1482
2442.97 1560
2443.44 1480
2443.90 1517
2444.37 1429
2444.83 1410
2445.30 1389
2445.77 1358
2446.23 1323
2446.70 1328
2447.17 1248
2447.63 1299
2448.10 1274
2448.57 1239
2449.03 1248
2449.50 1290
2449.97 1289
2450.43 1292
2450.90 1394
2451.37 1329
2451.83 1369
2452.30 1276
2452.77 1276
2453.24 1309
2453.70 1289
2454.17 1305
2454.64 1310
2455.10 1260
2455.57 1248
2456.04 1269
2456.51 1306
2456.97 1295
2457.44 1388
2457.91 1317
2458.38 1311
2458.84 1277
2459.31 1312
2459.78 1328
2460.25 1315
2460.72 1274
2461.18 1298
2461.65 1305
2462.12 1285
2462.59 1326
2463.06 1307
2463.52 1306
2463.99 1288
2464.46 1343
2464.93 1380
2465.40 1407
2465.86 1381
2466.33 1317
2466.80 1325
2467.27 1364
2467.74 1386
2468.21 1316
2468.68 1352
2469.14 1344
2469.61 1353
2470.08 1391
2470.55 1406
2471.02 1424
2471.49 1349
2471.96 1315
2472.43 1351
2472.90 1348
2473.36 1360
2473.83 1336
2474.30 1290
2474.77 1343
2475.24 1342
2475.71 1387
2476.18 1311
2476.65 1285
2477.12 1402
2477.59 1366
2478.06 1360
2478.53 1341
2479.00 1364
2479.47 1306
2479.94 1345
2480.41 1340
2480.87 1353
2481.34 1305
2481.81 1337
2482.28 1319
2482.75 1330
2483.22 1291
2483.69 1270
2484.16 1306
2484.63 1302
2485.10 1355
2485.57 1364
2486.05 1368
2486.52 1359
2486.99 1412
2487.46 1464
2487.93 1502
2488.40 1471
2488.87 1468
2489.34 1397
2489.81 1402
2490.28 1450
2490.75 1421
2491.22 1401
2491.69 1406
2492.16 1335
2492.63 1376
2493.10 1416
2493.58 1354
2494.05 1322
2494.52 1382
2494.99 1395
2495.46 1417
2495.93 1452
2496.40 1415
2496.87 1476
2497.34 1375
2497.82 1429
2498.29 1419
2498.76 1356
2499.23 1386
2499.70 1311
2500.17 1305
2500.64 1290
2501.12 1270
2501.59 1287
2502.06 1271
2502.53 1303
2503.00 1261
2503.48 1235
2503.95 1303
2504.42 1340
2504.89 1353
2505.36 1349
2505.84 1309
2506.31 1342
2506.78 1396
2507.25 1444
2507.72 1399
2508.20 1445
2508.67 1413
2509.14 1508
2509.61 1540
2510.09 1601
2510.56 1640
2511.03 1794
2511.50 1843
2511.98 1815
2512.45 1877
2512.92 1902
2513.40 1870
2513.87 1813
2514.34 1855
2514.81 1734
2515.29 1715
2515.76 1695
2516.23 1537
2516.71 1550
2517.18 1508
2517.65 1502
2518.13 1494
2518.60 1489
2519.07 1466
2519.55 1485
2520.02 1546
2520.49 1451
2520.97 1337
2521.44 1400
2521.91 1484
2522.39 1327
2522.86 1373
2523.34 1359
2523.81 1364
2524.28 1393
2524.76 1442
2525.23 1518
2525.70 1453
2526.18 1534
2526.65 1568
2527.13 1535
2527.60 1590
2528.08 1586
2528.55 1557
2529.02 1535
2529.50 1506
2529.97 1521
2530.45 1519
2530.92 1564
2531.40 1527
2531.87 1499
2532.34 1590
2532.82 1506
2533.29 1443
2533.77 1504
2534.24 1433
2534.72 1421
2535.19 1494
2535.67 1525
2536.14 1491
2536.62 1475
2537.09 1437
2537.57 1443
2538.04 1455
2538.52 1487
2538.99 1485
2539.47 1450
2539.94 1490
2540.42 1487
2540.90 1526
2541.37 1480
2541.85 1487
2542.32 1482
2542.80 1513
2543.27 1464
2543.75 1463
2544.22 1462
2544.70 1520
2545.18 1433
2545.65 1513
2546.13 1602
2546.60 1704
2547.08 1797
2547.56 1774
2548.03 1766
2548.51 1821
2548.98 1856
2549.46 1871
2549.94 1885
2550.41 1889
2550.89 1853
2551.37 1782
2551.84 1752
2552.32 1736
2552.80 1737
2553.27 1711
2553.75 1657
2554.23 1630
2554.70 1590
2555.18 1551
2555.66 1476
2556.13 1453
2556.61 1490
2557.09 1558
2557.56 1467
2558.04 1375
2558.52 1433
2558.99 1497
2559.47 1458
2559.95 1409
2560.43 1417
2560.90 1403
2561.38 1421
2561.86 1407
2562.33 1441
2562.81 1359
2563.29 1327
2563.77 1302
2564.25 1355
2564.72 1370
2565.20 1405
2565.68 1376
2566.16 1329
2566.63 1334
2567.11 1451
2567.59 1402
2568.07 1373
2568.55 1320
2569.02 1312
2569.50 1362
2569.98 1343
2570.46 1334
2570.94 1289
2571.41 1308
2571.89 1263
2572.37 1314
2572.85 1333
2573.33 1343
2573.81 1280
2574.28 1307
2574.76 1339
2575.24 1358
2575.72 1310
2576.20 1363
2576.68 1322
2577.16 1343
2577.64 1346
2578.11 1400
2578.59 1447
2579.07 1451
2579.55 1385
2580.03 1341
2580.51 1322
2580.99 1357
2581.47 1329
2581.95 1353
2582.43 1301
2582.91 1284
2583.39 1314
2583.86 1334
2584.34 1283
2584.82 1267
2585.30 1248
2585.78 1335
2586.26 1426
2586.74 1369
2587.22 1309
2587.70 1343
2588.18 1398
2588.66 1388
2589.14 1348
2589.62 1406
2590.10 1392
2590.58 1326
2591.06 1271
2591.54 1314
2592.02 1355
2592.50 1317
2592.98 1337
2593.46 1354
2593.94 1360
2594.42 1319
2594.90 1318
2595.38 1344
2595.86 1280
2596.35 1309
2596.83 1289
2597.31 1324
2597.79 1328
2598.27 1294
2598.75 1333
2599.23 1310
2599.71 1365
2600.19 1389
2600.67 1377
2601.15 1386
2601.63 1401
2602.12 1333
2602.60 1386
2603.08 1416
2603.56 1352
2604.04 1403
2604.52 1385
2605.00 1386
2605.48 1336
2605.97 1344
2606.45 1437
2606.93 1435
2607.41 1410
2607.89 1358
2608.37 1373
2608.86 1352
2609.34 1343
2609.82 1346
2610.30 1390
2610.78 1397
2611.26 1431
2611.75 1451
2612.23 1444
2612.71 1457
2613.19 1431
2613.68 1427
2614.16 1404
2614.64 1453
2615.12 1420
2615.60 1397
2616.09 1327
2616.57 1378
2617.05 1345
2617.53 1366
2618.02 1360
2618.50 1366
2618.98 1392
2619.46 1399
2619.95 1388
2620.43 1369
2620.91 1323
2621.40 1308
2621.88 1328
2622.36 1340
2622.85 1333
2623.33 1318
2623.81 1298
2624.29 1382
2624.78 1379
2625.26 1385
2625.74 1432
2626.23 1398
2626.71 1449
2627.19 1484
2627.68 1455
2628.16 1435
2628.64 1441
2629.13 1456
2629.61 1556
2630.10 1515
2630.58 1529
2631.06 1636
2631.55 1623
2632.03 1593
2632.51 1557
2633.00 1466
2633.48 1504
2633.97 1593
2634.45 1521
2634.94 1456
2635.42 1491
2635.90 1446
2636.39 1477
2636.87 1373
2637.36 1426
2637.84 1491
2638.33 1434
2638.81 1482
2639.29 1436
2639.78 1410
2640.26 1453
2640.75 1416
2641.23 1478
2641.72 1441
2642.20 1518
2642.69 1465
2643.17 1510
2643.66 1489
2644.14 1395
2644.63 1391
2645.11 1390
2645.60 1460
2646.08 1407
2646.57 1425
2647.05 1444
2647.54 1375
2648.02 1374
2648.51 1455
2648.99 1403
2649.48 1451
2649.97 1391
2650.45 1418
2650.94 1474
2651.42 1398
2651.91 1458
2652.39 1515
2652.88 1630
2653.37 1607
2653.85 1691
2654.34 1654
2654.82 1690
2655.31 1732
2655.80 1786
2656.28 1841
2656.77 1717
2657.25 1740
2657.74 1751
2658.23 1706
2658.71 1686
2659.20 1593
2659.69 1555
2660.17 1557
2660.66 1528
2661.14 1492
2661.63 1508
2662.12 1463
2662.60 1473
2663.09 1490
2663.58 1431
2664.06 1454
2664.55 1495
2665.04 1511
2665.53 1445
2666.01 1397
2666.50 1385
2666.99 1464
2667.47 1476
2667.96 1496
2668.45 1469
2668.94 1525
2669.42 1553
2669.91 1494
2670.40 1510
2670.88 1533
2671.37 1552
2671.86 1590
2672.35 1529
2672.83 1599
2673.32 1742
2673.81 1727
2674.30 1790
2674.79 1823
2675.27 1842
2675.76 1827
2676.25 1809
2676.74 1808
2677.23 1761
2677.71 1713
2678.20 1628
2678.69 1558
2679.18 1565
2679.67 1511
2680.15 1524
2680.64 1456
2681.13 1415
2681.62 1456
2682.11 1465
2682.60 1467
2683.08 1445
2683.57 1482
2684.06 1452
2684.55 1460
2685.04 1468
2685.53 1417
2686.02 1350
2686.51 1335
2686.99 1342
2687.48 1318
2687.97 1342
2688.46 1348
2688.95 1400
2689.44 1412
2689.93 1345
2690.42 1386
2690.91 1379
2691.40 1430
2691.89 1454
2692.38 1403
2692.87 1397
2693.35 1451
2693.84 1497
2694.33 1559
2694.82 1566
2695.31 1489
2695.80 1547
2696.29 1606
2696.78 1514
2697.27 1493
2697.76 1481
2698.25 1460
2698.74 1437
2699.23 1443
2699.72 1415
2700.21 1378
2700.70 1376
2701.19 1424
2701.68 1446
2702.17 1416
2702.66 1370
2703.15 1430
2703.64 1385
2704.13 1420
2704.62 1445
2705.12 1413
2705.61 1383
2706.10 1417
2706.59 1378
2707.08 1416
2707.57 1418
2708.06 1431
2708.55 1370
2709.04 1374
2709.53 1377
2710.02 1321
2710.51 1340
2711.01 1361
2711.50 1328
2711.99 1304
2712.48 1346
2712.97 1393
2713.46 1401
2713.95 1437
2714.44 1383
2714.94 1391
2715.43 1386
2715.92 1373
2716.41 1356
2716.90 1359
2717.39 1357
2717.89 1338
2718.38 1327
2718.87 1351
2719.36 1342
2719.85 1360
2720.34 1368
2720.84 1484
2721.33 1456
2721.82 1379
2722.31 1469
2722.80 1485
2723.30 1506
2723.79 1512
2724.28 1431
2724.77 1452
2725.27 1364
2725.76 1432
2726.25 1425
2726.74 1389
2727.24 1392
2727.73 1448
2728.22 1454
2728.71 1458
2729.21 1568
2729.70 1539
2730.19 1515
2730.69 1528
2731.18 1448
2731.67 1553
2732.16 1514
2732.66 1557
2733.15 1564
2733.64 1590
2734.14 1604
2734.63 1664
2735.12 1654
2735.62 1692
2736.11 1682
2736.60 1750
2737.10 1621
2737.59 1644
2738.08 1563
2738.58 1567
2739.07 1536
2739.56 1515
2740.06 1520
2740.55 1503
2741.05 1427
2741.54 1446
2742.03 1409
2742.53 1506
2743.02 1460
2743.52 1367
2744.01 1389
2744.50 1353
2745.00 1396
2745.49 1438
2745.99 1383
2746.48 1429
2746.97 1457
2747.47 1501
2747.96 1472
2748.46 1580
2748.95 1497
2749.45 1467
2749.94 1418
2750.44 1374
2750.93 1394
2751.43 1403
2751.92 1460
2752.42 1423
2752.91 1372
2753.41 1333
2753.90 1422
2754.40 1447
2754.89 1489
2755.39 1425
2755.88 1456
2756.38 1418
2756.87 1410
2757.37 1380
2757.86 1434
2758.36 1488
2758.85 1490
2759.35 1466
2759.84 1523
2760.34 1561
2760.83 1575
2761.33 1580
2761.83 1621
2762.32 1587
2762.82 1598
2763.31 1694
2763.81 1596
2764.30 1515
2764.80 1546
2765.30 1572
2765.79 1531
2766.29 1493
2766.78 1439
2767.28 1465
2767.78 1494
2768.27 1488
2768.77 1444
2769.27 1459
2769.76 1463
2770.26 1395
2770.76 1384
2771.25 1428
2771.75 1485
2772.24 1457
2772.74 1552
2773.24 1537
2773.73 1531
2774.23 1544
2774.73 1566
2775.23 1674
2775.72 1756
2776.22 1607
2776.72 1667
2777.21 1701
2777.71 1727
2778.21 1740
2778.70 1706
2779.20 1755
2779.70 1615
2780.20 1592
2780.69 1527
2781.19 1476
2781.69 1451
2782.19 1452
2782.68 1429
2783.18 1469
2783.68 1461
2784.18 1446
2784.67 1454
2785.17 1479
2785.67 1446
2786.17 1447
2786.67 1457
2787.16 1436
2787.66 1463
2788.16 1501
2788.66 1437
2789.16 1395
2789.65 1437
2790.15 1442
2790.65 1401
2791.15 1429
2791.65 1392
2792.15 1393
2792.64 1442
2793.14 1479
2793.64 1448
2794.14 1497
2794.64 1487
2795.14 1447
2795.64 1481
2796.13 1483
2796.63 1476
2797.13 1430
2797.63 1439
2798.13 1448
2798.63 1506
2799.13 1528
2799.63 1515
2800.13 1486
2800.62 1500
2801.12 1447
2801.62 1423
2802.12 1375
2802.62 1395
2803.12 1413
2803.62 1453
2804.12 1456
2804.62 1465
2805.12 1524
2805.62 1457
2806.12 1523
2806.62 1493
2807.12 1583
2807.62 1587
2808.12 1550
2808.62 1564
2809.12 1609
2809.62 1698
2810.12 1799
2810.62 1879
2811.12 1920
2811.62 2000
2812.12 2149
2812.62 2256
2813.12 2181
2813.62 2259
2814.12 2269
2814.62 2233
2815.12 2090
2815.62 2087
2816.12 1997
2816.62 1900
2817.12 1910
2817.62 1891
2818.12 1794
2818.62 1634
2819.12 1580
2819.63 1579
2820.13 1518
2820.63 1540
2821.13 1494
2821.63 1539
2822.13 1573
2822.63 1454
2823.13 1453
2823.63 1470
2824.13 1400
2824.64 1458
2825.14 1467
2825.64 1405
2826.14 1436
2826.64 1484
2827.14 1436
2827.64 1428
2828.15 1385
2828.65 1419
2829.15 1382
2829.65 1386
2830.15 1414
2830.65 1396
2831.16 1356
2831.66 1397
2832.16 1394
2832.66 1420
2833.16 1469
2833.67 1417
2834.17 1426
2834.67 1498
2835.17 1584
2835.68 1671
2836.18 1604
2836.68 1629
2837.18 1596
2837.68 1586
2838.19 1599
2838.69 1583
2839.19 1576
2839.70 1627
2840.20 1628
2840.70 1585
2841.20 1649
2841.71 1639
2842.21 1542
2842.71 1530
2843.21 1567
2843.72 1567
2844.22 1614
2844.72 1659
2845.23 1586
2845.73 1593
2846.23 1664
2846.74 1634
2847.24 1656
2847.74 1687
2848.25 1671
2848.75 1684
2849.25 1646
2849.76 1637
2850.26 1653
2850.76 1671
2851.27 1728
2851.77 1611
2852.28 1561
2852.78 1615
2853.28 1532
2853.79 1562
2854.29 1581
2854.79 1553
2855.30 1619
2855.80 1672
2856.31 1656
2856.81 1650
2857.31 1764
2857.82 1812
2858.32 1794
2858.83 1810
2859.33 1819
2859.84 1737
2860.34 1746
2860.85 1721
2861.35 1626
2861.85 1597
2862.36 1586
2862.86 1594
2863.37 1581
2863.87 1573
2864.38 1533
2864.88 1462
2865.39 1525
2865.89 1464
2866.40 1365
2866.90 1418
2867.41 1477
2867.91 1520
2868.42 1468
2868.92 1524
2869.43 1624
2869.93 1572
2870.44 1601
2870.94 1578
2871.45 1607
2871.96 1659
2872.46 1723
2872.97 1733
2873.47 1713
2873.98 1751
2874.48 1781
2874.99 1772
2875.49 1762
2876.00 1703
2876.51 1638
2877.01 1650
2877.52 1589
2878.02 1607
2878.53 1611
2879.04 1646
2879.54 1584
2880.05 1557
2880.55 1579
2881.06 1559
2881.57 1630
2882.07 1558
2882.58 1624
2883.09 1598
2883.59 1575
2884.10 1614
2884.61 1624
2885.11 1615
2885.62 1639
2886.13 1739
2886.63 1696
2887.14 1680
2887.65 1663
2888.15 1667
2888.66 1677
2889.17 1669
2889.67 1724
2890.18 1653
2890.69 1631
2891.20 1563
2891.70 1602
2892.21 1652
2892.72 1650
2893.22 1625
2893.73 1623
2894.24 1659
2894.75 1640
2895.25 1647
2895.76 1672
2896.27 1727
2896.78 1727
2897.29 1697
2897.79 1709
2898.30 1763
2898.81 1755
2899.32 1789
2899.82 1700
2900.33 1716
2900.84 1834
2901.35 1782
2901.86 1763
2902.36 1769
2902.87 1773
2903.38 1869
2903.89 1924
2904.40 1925
2904.91 1946
2905.41 1784
2905.92 1805
2906.43 1909
2906.94 1858
2907.45 1785
2907.96 1814
2908.47 1718
2908.97 1669
2909.48 1684
2909.99 1679
2910.50 1596
2911.01 1621
2911.52 1581
2912.03 1551
2912.54 1615
2913.05 1621
2913.55 1568
2914.06 1462
2914.57 1604
2915.08 1585
2915.59 1683
2916.10 1702
2916.61 1626
2917.12 1622
2917.63 1734
2918.14 1592
2918.65 1718
2919.16 1768
2919.67 1850
2920.18 1852
2920.69 1904
2921.20 1875
2921.71 1923
2922.22 1939
2922.73 1979
2923.24 1911
2923.75 1917
2924.26 1845
2924.77 1874
2925.28 1815
2925.79 1788
2926.30 1732
2926.81 1703
2927.32 1694
2927.83 1623
2928.34 1596
2928.85 1630
2929.36 1635
2929.87 1618
2930.38 1658
2930.89 1623
2931.40 1672
2931.91 1661
2932.42 1642
2932.93 1604
2933.45 1601
2933.96 1570
2934.47 1607
2934.98 1627
2935.49 1649
2936.00 1753
2936.51 1814
2937.02 1817
2937.53 1942
2938.04 2147
2938.56 2332
2939.07 2535
2939.58 2872
2940.09 3228
2940.60 3428
2941.11 3552
2941.62 3625
2942.14 3749
2942.65 3771
2943.16 3508
2943.67 3321
2944.18 3102
2944.70 2877
2945.21 2696
2945.72 2531
2946.23 2393
2946.74 2272
2947.26 2157
2947.77 2028
2948.28 1851
2948.79 1845
2949.30 1810
2949.82 1742
2950.33 1737
2950.84 1621
2951.35 1587
2951.87 1623
2952.38 1608
2952.89 1662
2953.40 1573
2953.92 1570
2954.43 1532
2954.94 1577
2955.45 1558
2955.97 1507
2956.48 1549
2956.99 1561
2957.51 1491
2958.02 1510
2958.53 1521
2959.04 1588
2959.56 1625
2960.07 1645
2960.58 1674
2961.10 1620
2961.61 1613
2962.12 1646
2962.64 1732
2963.15 1724
2963.66 1745
2964.18 1663
2964.69 1705
2965.21 1774
2965.72 1800
2966.23 1764
2966.75 1685
2967.26 1788
2967.77 1794
2968.29 1810
2968.80 1763
2969.32 1760
2969.83 1731
2970.34 1740
2970.86 1734
2971.37 1748
2971.89 1749
2972.40 1826
2972.91 1764
2973.43 1759
2973.94 1746
2974.46 1775
2974.97 1761
2975.49 1714
2976.00 1737
2976.52 1747
2977.03 1770
2977.55 1737
2978.06 1825
2978.57 1790
2979.09 1823
2979.60 1816
2980.12 1853
2980.63 1852
2981.15 1965
2981.66 1933
2982.18 1875
2982.69 1879
2983.21 1805
2983.73 1868
2984.24 1813
2984.76 1860
2985.27 1891
2985.79 1876
2986.30 1857
2986.82 1914
2987.33 1958
2987.85 1900
2988.36 1904
2988.88 1870
2989.40 1948
2989.91 2008
2990.43 2028
2990.94 1976
2991.46 2072
2991.97 2033
2992.49 1974
2993.01 2055
2993.52 2005
2994.04 1996
2994.55 2144
2995.07 2154
2995.59 2148
2996.10 2296
2996.62 2355
2997.14 2367
2997.65 2461
2998.17 2512
2998.69 2491
2999.20 2381
2999.72 2409
3000.24 2477
3000.75 2513
3001.27 2560
3001.79 2757
3002.30 3076
3002.82 3250
3003.34 3641
3003.85 4050
3004.37 4273
3004.89 4775
3005.40 4970
3005.92 4928
3006.44 4781
3006.96 4538
3007.47 4313
3007.99 3760
3008.51 3278
3009.03 3041
3009.54 2727
3010.06 2440
3010.58 2283
3011.10 2176
3011.61 2082
3012.13 1993
3012.65 1988
3013.17 1956
3013.68 1966
3014.20 1930
3014.72 1929
3015.24 1942
3015.76 1891
3016.27 1862
3016.79 1941
3017.31 2041
3017.83 2024
3018.35 2010
3018.86 1994
3019.38 1986
3019.90 1968
3020.42 1929
3020.94 1926
3021.46 1900
3021.97 1862
3022.49 1852
3023.01 1893
3023.53 1872
3024.05 1918
3024.57 1910
3025.09 1912
3025.61 1873
3026.12 1837
3026.64 1874
3027.16 1946
3027.68 1816
3028.20 1778
3028.72 1735
3029.24 1831
3029.76 1773
3030.28 1823
3030.80 1772
3031.32 1799
3031.84 1686
3032.35 1743
3032.87 1750
3033.39 1705
3033.91 1692
3034.43 1786
3034.95 1794
3035.47 1810
3035.99 1841
3036.51 1812
3037.03 1793
3037.55 1817
3038.07 1818
3038.59 1833
3039.11 1746
3039.63 1737
3040.15 1764
3040.67 1722
3041.19 1715
3041.71 1713
3042.23 1725
3042.75 1703
3043.27 1669
3043.79 1701
3044.31 1705
3044.83 1732
3045.35 1723
3045.87 1747
3046.40 1721
3046.92 1707
3047.44 1677
3047.96 1645
3048.48 1707
3049.00 1748
3049.52 1691
3050.04 1723
3050.56 1739
3051.08 1722
3051.60 1687
3052.12 1771
3052.65 1674
3053.17 1663
3053.69 1705
3054.21 1705
3054.73 1717
3055.25 1657
3055.77 1634
3056.30 1707
3056.82 1694
3057.34 1701
3057.86 1740
3058.38 1718
3058.90 1676
3059.42 1716
3059.95 1724
3060.47 1780
3060.99 1817
3061.51 1819
3062.03 1791
3062.56 1747
3063.08 1838
3063.60 1808
3064.12 1748
3064.64 1810
3065.17 1832
3065.69 1877
3066.21 1962
3066.73 1948
3067.26 1950
3067.78 1934
3068.30 1897
3068.82 1874
3069.35 1882
3069.87 1863
3070.39 1850
3070.91 1940
3071.44 2054
3071.96 1944
3072.48 1889
3073.01 2002
3073.53 2032
3074.05 2014
3074.57 2089
3075.10 2046
3075.62 2055
3076.14 2118
3076.67 2194
3077.19 2151
3077.71 2183
3078.24 2265
3078.76 2375
3079.28 2279
3079.81 2285
3080.33 2409
3080.85 2391
3081.38 2400
3081.90 2471
3082.42 2378
3082.95 2423
3083.47 2500
3084.00 2417
3084.52 2356
3085.04 2330
3085.57 2328
3086.09 2349
3086.62 2461
3087.14 2666
3087.66 2830
3088.19 2913
3088.71 3170
3089.24 3568
3089.76 3879
3090.29 4090
3090.81 4018
3091.33 3977
3091.86 3835
3092.38 3600
3092.91 3414
3093.43 3230
3093.96 3010
3094.48 2871
3095.01 2744
3095.53 2676
3096.06 2670
3096.58 2572
3097.11 2567
3097.63 2541
3098.16 2555
3098.68 2500
3099.21 2589
3099.73 2844
3100.26 3255
3100.78 3651
3101.31 4188
3101.83 4902
3102.36 5533
3102.88 5887
3103.41 6134
3103.93 6019
3104.46 5990
3104.99 5513
3105.51 5076
3106.04 4411
3106.56 4019
3107.09 3522
3107.61 3041
3108.14 2763
3108.67 2627
3109.19 2517
3109.72 2454
3110.24 2386
3110.77 2243
3111.30 2133
3111.82 2217
3112.35 2240
3112.87 2133
3113.40 2080
3113.93 2133
3114.45 2042
3114.98 2079
3115.51 2010
3116.03 1918
3116.56 1948
3117.09 1883
3117.61 1962
3118.14 1907
3118.67 1847
3119.19 2011
3119.72 2132
3120.25 2087
3120.77 2245
3121.30 2196
3121.83 2188
3122.35 2224
3122.88 2239
3123.41 2224
3123.94 2250
3124.46 2298
3124.99 2333
3125.52 2374
3126.05 2364
3126.57 2429
3127.10 2393
3127.63 2349
3128.16 2356
3128.68 2279
3129.21 2249
3129.74 2200
3130.27 2108
3130.79 2026
3131.32 2044
3131.85 2022
3132.38 1949
3132.91 2000
3133.43 2010
3133.96 2006
3134.49 1961
3135.02 2006
3135.55 2051
3136.07 2022
3136.60 2021
3137.13 2032
3137.66 1951
3138.19 1924
3138.72 1779
3139.24 1771
3139.77 1778
3140.30 1772
3140.83 1714
3141.36 1662
3141.89 1667
3142.42 1664
3142.95 1662
3143.47 1666
3144.00 1695
3144.53 1609
3145.06 1691
3145.59 1736
3146.12 1766
3146.65 1868
3147.18 2021
3147.71 1956
3148.24 1952
3148.76 1939
3149.29 1954
3149.82 2023
3150.35 1977
3150.88 1867
3151.41 1865
3151.94 1887
3152.47 1903
3153.00 1757
3153.53 1818
3154.06 1805
3154.59 1855
3155.12 1822
3155.65 1869
3156.18 1872
3156.71 1892
3157.24 1880
3157.77 1967
3158.30 1896
3158.83 1864
3159.36 1851
3159.89 1946
3160.42 1896
3160.95 1925
3161.48 1876
3162.01 1954
3162.54 1980
3163.07 2026
3163.60 1978
3164.13 1878
3164.66 1841
3165.20 1848
3165.73 1801
3166.26 1741
3166.79 1755
3167.32 1738
3167.85 1687
3168.38 1718
3168.91 1737
3169.44 1739
3169.97 1751
3170.50 1777
3171.04 1764
3171.57 1736
3172.10 1789
3172.63 1930
3173.16 1975
3173.69 2010
3174.22 2065
3174.75 1985
3175.29 2113
3175.82 1976
3176.35 1992
3176.88 1953
3177.41 1928
3177.94 1822
3178.48 1768
3179.01 1798
3179.54 1759
3180.07 1736
3180.60 1715
3181.14 1635
3181.67 1674
3182.20 1673
3182.73 1611
3183.26 1639
3183.80 1673
3184.33 1699
3184.86 1663
3185.39 1634
3185.93 1676
3186.46 1717
3186.99 1671
3187.52 1634
3188.06 1689
3188.59 1656
3189.12 1666
3189.65 1670
3190.19 1611
3190.72 1671
3191.25 1669
3191.79 1640
3192.32 1662
3192.85 1728
3193.38 1751
3193.92 1730
3194.45 1664
3194.98 1688
3195.52 1710
3196.05 1748
3196.58 1685
3197.12 1691
3197.65 1735
3198.18 1706
3198.72 1683
3199.25 1732
3199.78 1762
3200.32 1738
3200.85 1715
3201.39 1763
3201.92 1714
3202.45 1708
3202.99 1742
3203.52 1732
3204.05 1758
3204.59 1806
3205.12 1788
3205.66 1762
3206.19 1887
3206.72 1881
3207.26 1935
3207.79 2019
3208.33 2215
3208.86 2178
3209.40 2288
3209.93 2398
3210.47 2409
3211.00 2493
3211.53 2540
3212.07 2493
3212.60 2294
3213.14 2234
3213.67 2200
3214.21 2120
3214.74 1984
3215.28 1930
3215.81 1912
3216.35 1746
3216.88 1749
3217.42 1744
3217.95 1699
3218.49 1685
3219.02 1689
3219.56 1610
3220.09 1732
3220.63 1732
3221.16 1765
3221.70 1879
3222.23 2004
3222.77 2103
3223.31 2103
3223.84 2130
3224.38 2158
3224.91 2202
3225.45 2243
3225.98 2195
3226.52 2139
3227.06 2020
3227.59 1954
3228.13 1946
3228.66 2065
3229.20 1975
3229.74 1945
3230.27 1909
3230.81 1857
3231.34 1813
3231.88 1839
3232.42 1848
3232.95 1791
3233.49 1840
3234.03 1798
3234.56 1781
3235.10 1887
3235.64 1939
3236.17 1967
3236.71 1999
3237.25 2039
3237.78 2098
3238.32 2153
3238.86 2171
3239.39 2065
3239.93 2016
3240.47 2074
3241.00 2024
3241.54 1976
3242.08 1995
3242.61 2051
3243.15 1961
3243.69 1940
3244.23 1989
3244.76 1969
3245.30 2053
3245.84 2042
3246.38 2056
3246.91 1991
3247.45 2037
3247.99 2113
3248.53 2301
3249.06 2325
3249.60 2483
3250.14 2780
3250.68 3081
3251.21 3505
3251.75 3918
3252.29 4179
3252.83 4429
3253.37 4741
3253.90 4880
3254.44 4681
3254.98 4520
3255.52 4130
3256.06 3791
3256.60 3309
3257.13 3094
3257.67 2839
3258.21 2597
3258.75 2502
3259.29 2432
3259.83 2468
3260.36 2491
3260.90 2511
3261.44 2513
3261.98 2486
3262.52 2625
3263.06 2788
3263.60 2706
3264.14 2668
3264.68 2558
3265.21 2568
3265.75 2451
3266.29 2271
3266.83 2255
3267.37 2241
3267.91 2160
3268.45 2084
3268.99 2041
3269.53 2059
3270.07 2088
3270.61 1953
3271.15 2041
3271.69 2040
3272.23 2015
3272.76 2118
3273.30 2102
3273.84 2067
3274.38 2126
3274.92 2073
3275.46 2106
3276.00 2126
3276.54 2167
3277.08 2174
3277.62 2150
3278.16 2118
3278.70 2127
3279.24 2194
3279.78 2222
3280.32 2186
3280.86 2241
3281.41 2189
3281.95 2185
3282.49 2244
3283.03 2252
3283.57 2224
3284.11 2180
3284.65 2278
3285.19 2345
3285.73 2361
3286.27 2274
3286.81 2345
3287.35 2376
3287.89 2360
3288.43 2354
3288.97 2374
3289.52 2348
3290.06 2355
3290.60 2488
3291.14 2524
3291.68 2591
3292.22 2669
3292.76 2772
3293.30 2955
3293.85 3140
3294.39 3229
3294.93 3450
3295.47 3580
3296.01 3742
3296.55 3843
3297.09 3804
3297.64 3659
3298.18 3572
3298.72 3310
3299.26 3071
3299.80 3020
3300.34 2891
3300.89 2718
3301.43 2684
3301.97 2618
3302.51 2589
3303.06 2528
3303.60 2451
3304.14 2517
3304.68 2398
3305.22 2477
3305.77 2461
3306.31 2487
3306.85 2384
3307.39 2487
3307.94 2506
3308.48 2645
3309.02 2644
3309.56 2610
3310.11 2581
3310.65 2642
3311.19 2681
3311.74 2670
3312.28 2681
3312.82 2607
3313.36 2731
3313.91 2618
3314.45 2721
3314.99 2747
3315.54 2764
3316.08 2839
3316.62 3115
3317.17 3348
3317.71 3363
3318.25 3595
3318.80 3838
3319.34 3977
3319.88 4152
3320.43 4235
3320.97 4057
3321.51 3970
3322.06 3849
3322.60 3615
3323.14 3376
3323.69 3269
3324.23 3164
3324.78 3014
3325.32 2919
3325.86 2876
3326.41 2705
3326.95 2638
3327.50 2793
3328.04 2680
3328.59 2619
3329.13 2630
3329.67 2603
3330.22 2672
3330.76 2797
3331.31 3102
3331.85 3371
3332.40 4065
3332.94 4821
3333.49 5833
3334.03 6998
3334.57 7945
3335.12 8829
3335.66 9418
3336.21 9829
3336.75 10056
3337.30 9762
3337.84 9169
3338.39 8236
3338.93 7383
3339.48 6473
3340.02 5741
3340.57 4948
3341.11 4272
3341.66 3682
3342.20 3191
3342.75 2915
3343.30 2640
3343.84 2449
3344.39 2367
3344.93 2264
3345.48 2206
3346.02 2174
3346.57 2205
3347.11 2165
3347.66 2165
3348.21 2118
3348.75 2078
3349.30 2142
3349.84 2164
3350.39 2144
3350.94 2147
3351.48 2104
3352.03 2037
3352.57 2004
3353.12 2018
3353.67 1951
3354.21 1984
3354.76 1954
3355.31 1930
3355.85 1961
3356.40 1886
3356.95 1914
3357.49 1836
3358.04 1885
3358.59 1936
3359.13 1898
3359.68 1820
3360.23 1879
3360.77 1893
3361.32 1964
3361.87 1946
3362.41 1987
3362.96 1995
3363.51 1984
3364.05 1994
3364.60 2059
3365.15 2031
3365.70 1968
3366.24 1920
3366.79 1928
3367.34 1981
3367.89 1856
3368.43 1945
3368.98 1941
3369.53 1823
3370.08 1954
3370.62 1955
3371.17 2045
3371.72 2079
3372.27 2134
3372.81 2212
3373.36 2242
3373.91 2272
3374.46 2339
3375.01 2385
3375.55 2365
3376.10 2221
3376.65 2148
3377.20 2071
3377.75 1934
3378.30 1923
3378.84 1838
3379.39 1816
3379.94 1805
3380.49 1761
3381.04 1733
3381.59 1738
3382.13 1755
3382.68 1688
3383.23 1647
3383.78 1724
3384.33 1676
3384.88 1625
3385.43 1611
3385.98 1708
3386.52 1699
3387.07 1684
3387.62 1647
3388.17 1646
3388.72 1655
3389.27 1669
3389.82 1709
3390.37 1734
3390.92 1712
3391.47 1730
3392.02 1739
3392.57 1726
3393.12 1749
3393.66 1664
3394.21 1754
3394.76 1706
3395.31 1661
3395.86 1730
3396.41 1782
3396.96 1782
3397.51 1783
3398.06 1817
3398.61 1845
3399.16 1856
3399.71 1838
3400.26 1788
3400.81 1717
3401.36 1769
3401.91 1832
3402.46 1782
3403.01 1753
3403.56 1741
3404.11 1691
3404.66 1676
3405.21 1730
3405.77 1733
3406.32 1678
3406.87 1721
3407.42 1694
3407.97 1667
3408.52 1669
3409.07 1679
3409.62 1731
3410.17 1779
3410.72 1747
3411.27 1754
3411.82 1830
3412.37 1819
3412.93 1798
3413.48 1777
3414.03 1873
3414.58 1822
3415.13 1856
3415.68 1891
3416.23 1941
3416.78 2012
3417.34 2038
3417.89 2067
3418.44 2111
3418.99 2140
3419.54 2164
3420.09 2073
3420.65 2029
3421.20 1941
3421.75 1925
3422.30 1886
3422.85 1841
3423.40 1890
3423.96 1860
3424.51 1838
3425.06 1871
3425.61 1875
3426.17 1855
3426.72 1747
3427.27 1631
3427.82 1649
3428.37 1638
3428.93 1571
3429.48 1690
3430.03 1641
3430.58 1613
3431.14 1673
3431.69 1643
3432.24 1712
3432.79 1685
3433.35 1660
3433.90 1761
3434.45 1759
3435.01 1765
3435.56 1809
3436.11 1799
3436.66 1858
3437.22 1881
3437.77 1826
3438.32 1840
3438.88 1826
3439.43 1799
3439.98 1861
3440.54 1809
3441.09 1823
3441.64 1789
3442.20 1756
3442.75 1690
3443.30 1694
3443.86 1697
3444.41 1685
3444.96 1635
3445.52 1674
3446.07 1653
3446.63 1631
3447.18 1599
3447.73 1647
3448.29 1681
3448.84 1724
3449.40 1728
3449.95 1648
3450.50 1602
3451.06 1670
3451.61 1683
3452.17 1674
3452.72 1606
3453.27 1643
3453.83 1611
3454.38 1658
3454.94 1708
3455.49 1630
3456.05 1717
3456.60 1691
3457.16 1739
3457.71 1795
3458.27 1717
3458.82 1765
3459.38 1776
3459.93 1773
3460.49 1809
3461.04 1805
3461.60 1755
3462.15 1858
3462.71 1901
3463.26 1876
3463.82 1882
3464.37 1874
3464.93 1918
3465.48 1908
3466.04 1945
3466.59 1912
3467.15 1998
3467.70 2034
3468.26 2083
3468.81 2111
3469.37 2063
3469.93 2105
3470.48 2207
3471.04 2154
3471.59 2133
3472.15 2174
3472.70 2170
3473.26 2182
3473.82 2181
3474.37 2123
3474.93 2088
3475.48 2139
3476.04 2203
3476.60 2223
3477.15 2263
3477.71 2192
3478.27 2306
3478.82 2357
3479.38 2371
3479.93 2436
3480.49 2424
3481.05 2479
3481.60 2567
3482.16 2458
3482.72 2488
3483.27 2561
3483.83 2569
3484.39 2518
3484.95 2664
3485.50 2818
3486.06 2782
3486.62 2724
3487.17 2880
3487.73 3064
3488.29 3373
3488.84 3781
3489.40 4410
3489.96 5292
3490.52 6116
3491.07 7191
3491.63 7718
3492.19 8339
3492.75 8355
3493.30 8181
3493.86 7595
3494.42 6974
3494.98 6125
3495.53 5545
3496.09 4782
3496.65 4205
3497.21 3868
3497.77 3565
3498.32 3465
3498.88 3334
3499.44 3393
3500.00 3506
3500.56 3616
3501.11 3987
3501.67 4433
3502.23 4980
3502.79 5815
3503.35 6612
3503.91 7454
3504.46 8050
3505.02 8365
3505.58 8775
3506.14 8666
3506.70 8172
3507.26 7742
3507.81 7178
3508.37 6320
3508.93 5641
3509.49 5022
3510.05 4482
3510.61 3970
3511.17 3677
3511.73 3444
3512.29 3173
3512.85 2999
3513.40 2873
3513.96 2698
3514.52 2521
3515.08 2588
3515.64 2429
3516.20 2359
3516.76 2230
3517.32 2256
3517.88 2195
3518.44 2213
3519.00 2213
3519.56 2156
3520.12 2084
3520.68 1991
3521.24 2074
3521.80 2001
3522.36 1998
3522.92 1977
3523.48 2033
3524.04 1972
3524.60 1983
3525.16 1969
3525.72 1998
3526.28 2036
3526.84 2048
3527.40 2065
3527.96 1959
3528.52 2112
3529.08 2156
3529.64 2190
3530.20 2205
3530.76 2143
3531.32 2227
3531.88 2229
3532.44 2239
3533.00 2204
3533.56 2218
3534.12 2189
3534.68 2178
3535.25 2235
3535.81 2229
3536.37 2206
3536.93 2177
3537.49 2150
3538.05 2239
3538.61 2117
3539.17 2085
3539.73 2119
3540.30 2234
3540.86 2206
3541.42 2226
3541.98 2318
3542.54 2386
3543.10 2252
3543.66 2305
3544.23 2328
3544.79 2247
3545.35 2234
3545.91 2137
3546.47 2170
3547.03 2196
3547.60 2071
3548.16 2138
3548.72 2081
3549.28 2080
3549.84 1953
3550.41 1960
3550.97 2082
3551.53 2030
3552.09 1988
3552.65 1954
3553.22 1898
3553.78 1885
3554.34 1866
3554.90 1888
3555.47 1922
3556.03 1832
3556.59 1813
3557.15 1806
3557.72 1794
3558.28 1742
3558.84 1762
3559.41 1848
3559.97 1862
3560.53 1845
3561.09 1834
3561.66 1884
3562.22 1952
3562.78 2003
3563.35 2043
3563.91 2080
3564.47 2126
3565.04 2148
3565.60 2144
3566.16 2135
3566.73 2131
3567.29 2116
3567.85 2155
3568.42 2130
3568.98 2096
3569.54 2066
3570.11 1955
3570.67 1851
3571.23 1793
3571.80 1813
3572.36 1850
3572.93 1850
3573.49 1836
3574.05 1842
3574.62 1936
3575.18 1987
3575.75 2021
3576.31 2100
3576.87 2215
3577.44 2193
3578.00 2223
3578.57 2229
3579.13 2154
3579.70 2095
3580.26 2221
3580.82 2052
3581.39 2044
3581.95 2088
3582.52 2040
3583.08 2012
3583.65 1908
3584.21 1860
3584.78 1872
3585.34 1850
3585.91 1889
3586.47 1787
3587.04 1785
3587.60 1737
3588.17 1726
3588.73 1719
3589.30 1729
3589.86 1689
3590.43 1748
3590.99 1699
3591.56 1742
3592.12 1686
3592.69 1737
3593.25 1762
3593.82 1749
3594.39 1741
3594.95 1785
3595.52 1808
3596.08 1802
3596.65 1811
3597.21 1855
3597.78 1861
3598.35 1853
3598.91 1855
3599.48 1818
3600.04 1749
3600.61 1780
3601.18 1856
3601.74 1809
3602.31 1828
3602.87 1688
3603.44 1750
3604.01 1824
3604.57 1797
3605.14 1806
3605.71 1763
3606.27 1757
3606.84 1744
3607.41 1778
3607.97 1775
3608.54 1681
3609.11 1676
3609.67 1599
3610.24 1629
3610.81 1646
3611.37 1656
3611.94 1580
3612.51 1679
3613.07 1745
3613.64 1803
3614.21 1955
3614.78 2135
3615.34 2443
3615.91 2728
3616.48 3026
3617.04 3326
3617.61 3618
3618.18 3708
3618.75 3746
3619.31 3684
3619.88 3597
3620.45 3351
3621.02 3152
3621.58 2929
3622.15 2633
3622.72 2554
3623.29 2256
3623.86 2047
3624.42 1989
3624.99 1882
3625.56 1826
3626.13 1720
3626.70 1636
3627.26 1621
3627.83 1619
3628.40 1579
3628.97 1557
3629.54 1720
3630.11 1741
3630.67 1770
3631.24 1724
3631.81 1717
3632.38 1805
3632.95 1880
3633.52 1890
3634.08 1977
3634.65 1849
3635.22 1837
3635.79 1844
3636.36 1868
3636.93 1838
3637.50 1708
3638.07 1717
3638.64 1767
3639.20 1829
3639.77 1900
3640.34 1956
3640.91 2024
3641.48 2079
3642.05 2086
3642.62 2144
3643.19 2076
3643.76 2053
3644.33 2008
3644.90 2046
3645.47 2042
3646.04 1958
3646.61 1998
3647.18 2028
3647.75 1936
3648.32 1976
3648.89 2017
3649.46 1979
3650.03 1902
3650.60 1924
3651.17 2072
3651.74 2140
3652.31 2115
3652.88 2059
3653.45 2026
3654.02 2022
3654.59 1970
3655.16 2004
3655.73 2039
3656.30 2103
3656.87 2079
3657.44 1988
3658.01 2055
3658.58 2127
3659.15 2187
3659.72 2212
3660.29 2157
3660.86 2175
3661.43 2139
3662.00 2093
3662.58 2057
3663.15 2020
3663.72 1997
3664.29 1953
3664.86 1939
3665.43 2002
3666.00 2006
3666.57 1966
3667.14 2034
3667.72 2044
3668.29 1957
3668.86 1946
3669.43 1973
3670.00 1894
3670.57 1808
3671.14 1872
3671.72 1898
3672.29 1809
3672.86 1753
3673.43 1842
3674.00 1970
3674.57 1962
3675.15 1913
3675.72 1971
3676.29 2083
3676.86 2032
3677.43 1997
3678.01 1985
3678.58 2056
3679.15 2032
3679.72 1940
3680.30 1894
3680.87 1915
3681.44 1808
3682.01 1737
3682.58 1700
3683.16 1696
3683.73 1667
3684.30 1642
3684.88 1724
3685.45 1659
3686.02 1744
3686.59 1727
3687.17 1829
3687.74 1821
3688.31 1869
3688.88 1906
3689.46 1950
3690.03 2018
3690.60 2040
3691.18 2069
3691.75 2087
3692.32 1920
3692.90 1880
3693.47 1878
3694.04 1830
3694.62 1826
3695.19 1705
3695.76 1787
3696.34 1785
3696.91 1780
3697.48 1756
3698.06 1757
3698.63 1710
3699.21 1727
3699.78 1789
3700.35 1788
3700.93 1713
3701.50 1755
3702.08 1815
3702.65 1822
3703.22 1806
3703.80 1835
3704.37 1859
3704.95 1895
3705.52 1846
3706.09 1781
3706.67 1764
3707.24 1804
3707.82 1771
3708.39 1714
3708.97 1687
3709.54 1666
3710.12 1667
3710.69 1644
3711.26 1695
3711.84 1691
3712.41 1689
3712.99 1705
3713.56 1680
3714.14 1698
3714.71 1710
3715.29 1693
3715.86 1760
3716.44 1780
3717.01 1695
3717.59 1700
3718.16 1701
3718.74 1741
3719.32 1718
3719.89 1780
3720.47 1775
3721.04 1722
3721.62 1722
3722.19 1616
3722.77 1604
3723.34 1670
3723.92 1591
3724.49 1530
3725.07 1622
3725.65 1596
3726.22 1591
3726.80 1663
3727.37 1649
3727.95 1668
3728.53 1816
3729.10 1938
3729.68 1984
3730.25 2188
3730.83 2473
3731.41 2610
3731.98 2848
3732.56 3122
3733.14 3246
3733.71 3314
3734.29 3303
3734.87 3316
3735.44 3059
3736.02 2953
3736.60 2793
3737.17 2585
3737.75 2299
3738.33 2194
3738.90 2019
3739.48 1818
3740.06 1773
3740.63 1754
3741.21 1743
3741.79 1655
3742.36 1590
3742.94 1507
3743.52 1592
3744.10 1633
3744.67 1583
3745.25 1628
3745.83 1588
3746.40 1604
3746.98 1605
3747.56 1584
3748.14 1567
3748.71 1565
3749.29 1639
3749.87 1617
3750.45 1581
3751.03 1575
3751.60 1627
3752.18 1579
3752.76 1576
3753.34 1503
3753.92 1581
3754.49 1602
3755.07 1598
3755.65 1596
3756.23 1559
3756.81 1636
3757.38 1719
3757.96 1763
3758.54 1753
3759.12 1843
3759.70 1902
3760.28 2017
3760.85 2020
3761.43 2012
3762.01 1973
3762.59 2011
3763.17 2098
3763.75 2046
3764.33 2039
3764.91 2036
3765.48 1945
3766.06 1989
3766.64 1927
3767.22 1950
3767.80 1944
3768.38 1923
3768.96 1863
3769.54 1881
3770.12 1864
3770.70 1951
3771.28 1887
3771.85 1805
3772.43 1821
3773.01 1784
3773.59 1686
3774.17 1739
3774.75 1760
3775.33 1721
3775.91 1712
3776.49 1681
3777.07 1710
3777.65 1608
3778.23 1602
3778.81 1621
3779.39 1615
3779.97 1634
3780.55 1583
3781.13 1559
3781.71 1563
3782.29 1623
3782.87 1527
3783.45 1554
3784.03 1576
3784.61 1636
3785.19 1564
3785.77 1569
3786.35 1639
3786.93 1621
3787.51 1680
3788.10 1643
3788.68 1642
3789.26 1711
3789.84 1685
3790.42 1697
3791.00 1689
3791.58 1688
3792.16 1697
3792.74 1643
3793.32 1702
3793.90 1656
3794.48 1711
3795.07 1734
3795.65 1741
3796.23 1696
3796.81 1714
3797.39 1719
3797.97 1709
3798.55 1683
3799.14 1693
3799.72 1697
3800.30 1783
3800.88 1852
3801.46 1767
3802.04 1771
3802.62 1819
3803.21 1768
3803.79 1741
3804.37 1826
3804.95 1975
3805.53 1915
3806.12 2122
3806.70 2317
3807.28 2412
3807.86 2505
3808.44 2687
3809.03 2813
3809.61 2743
3810.19 2649
3810.77 2629
3811.36 2479
3811.94 2397
3812.52 2354
3813.10 2368
3813.69 2414
3814.27 2328
3814.85 2422
3815.43 2399
3816.02 2360
3816.60 2269
3817.18 2105
3817.77 2109
3818.35 2026
3818.93 1972
3819.51 1954
3820.10 1962
3820.68 1903
3821.26 1878
3821.85 1913
3822.43 1863
3823.01 1875
3823.60 1919
3824.18 1936
3824.76 1913
3825.35 1886
3825.93 1878
3826.51 1910
3827.10 1798
3827.68 1821
3828.27 1793
3828.85 1791
3829.43 1786
3830.02 1768
3830.60 1698
3831.18 1705
3831.77 1775
3832.35 1777
3832.94 1792
3833.52 1798
3834.10 1782
3834.69 1846
3835.27 1928
3835.86 1950
3836.44 1955
3837.03 1928
3837.61 2013
3838.19 2018
3838.78 1952
3839.36 1978
3839.95 1884
3840.53 1967
3841.12 1933
3841.70 1918
3842.29 2045
3842.87 2111
3843.46 2281
3844.04 2398
3844.63 2660
3845.21 2901
3845.80 2879
3846.38 3066
3846.97 2979
3847.55 2891
3848.14 2708
3848.72 2558
3849.31 2395
3849.89 2316
3850.48 2345
3851.06 2223
3851.65 2037
3852.23 2042
3852.82 2147
3853.41 2083
3853.99 2082
3854.58 2103
3855.16 2125
3855.75 2184
3856.33 2186
3856.92 2301
3857.51 2369
3858.09 2571
3858.68 2964
3859.26 3300
3859.85 3717
3860.44 4122
3861.02 4398
3861.61 4647
3862.20 4694
3862.78 4613
3863.37 4402
3863.95 4178
3864.54 3825
3865.13 3531
3865.71 3166
3866.30 2895
3866.89 2594
3867.47 2372
3868.06 2232
3868.65 2132
3869.23 2010
3869.82 1988
3870.41 1971
3870.99 1906
3871.58 1923
3872.17 2052
3872.76 2073
3873.34 2012
3873.93 1938
3874.52 1906
3875.10 1871
3875.69 1869
3876.28 1847
3876.87 1864
3877.45 1805
3878.04 1784
3878.63 1832
3879.22 1830
3879.80 1823
3880.39 1773
3880.98 1798
3881.57 1778
3882.15 1793
3882.74 1777
3883.33 1756
3883.92 1727
3884.51 1740
3885.09 1713
3885.68 1801
3886.27 1793
3886.86 1897
3887.45 1965
3888.04 2002
3888.62 2087
3889.21 2218
3889.80 2194
3890.39 2212
3890.98 2208
3891.57 2187
3892.15 2130
3892.74 2162
3893.33 2206
3893.92 2100
3894.51 2055
3895.10 1991
3895.69 2041
3896.28 1959
3896.86 1950
3897.45 1946
3898.04 1995
3898.63 1965
3899.22 2015
3899.81 2037
3900.40 1938
3900.99 1997
3901.58 1927
3902.17 1871
3902.76 1837
3903.34 1856
3903.93 1778
3904.52 1759
3905.11 1770
3905.70 1753
3906.29 1765
3906.88 1772
3907.47 1738
3908.06 1807
3908.65 1803
3909.24 1708
3909.83 1641
3910.42 1662
3911.01 1706
3911.60 1656
3912.19 1657
3912.78 1625
3913.37 1611
3913.96 1523
3914.55 1526
3915.14 1565
3915.73 1576
3916.32 1591
3916.91 1576
3917.50 1528
3918.09 1553
3918.68 1566
3919.28 1484
3919.87 1492
3920.46 1547
3921.05 1532
3921.64 1557
3922.23 1544
3922.82 1508
3923.41 1497
3924.00 1476
3924.59 1496
3925.18 1498
3925.77 1490
3926.37 1456
3926.96 1465
3927.55 1511
3928.14 1484
3928.73 1462
3929.32 1510
3929.91 1464
3930.51 1408
3931.10 1416
3931.69 1433
3932.28 1410
3932.87 1354
3933.46 1373
3934.05 1402
3934.65 1439
3935.24 1462
3935.83 1421
3936.42 1499
3937.01 1497
3937.61 1557
3938.20 1537
3938.79 1561
3939.38 1605
3939.97 1599
3940.57 1652
3941.16 1614
3941.75 1654
3942.34 1708
3942.94 1667
3943.53 1703
3944.12 1648
3944.71 1610
3945.31 1585
3945.90 1608
3946.49 1534
3947.08 1534
3947.68 1465
3948.27 1441
3948.86 1494
3949.45 1450
3950.05 1448
3950.64 1461
3951.23 1452
3951.83 1488
3952.42 1482
3953.01 1473
3953.61 1469
3954.20 1498
3954.79 1466
3955.39 1563
3955.98 1558
3956.57 1522
3957.17 1531
3957.76 1521
3958.35 1606
3958.95 1617
3959.54 1631
3960.13 1664
3960.73 1654
3961.32 1540
3961.92 1588
3962.51 1535
3963.10 1650
3963.70 1696
3964.29 1602
3964.88 1652
3965.48 1705
3966.07 1683
3966.67 1714
3967.26 1749
3967.86 1687
3968.45 1670
3969.04 1741
3969.64 1687
3970.23 1686
3970.83 1599
3971.42 1569
3972.02 1574
3972.61 1553
3973.21 1541
3973.80 1559
3974.40 1622
3974.99 1650
3975.58 1742
3976.18 1780
3976.77 1803
3977.37 1855
3977.96 1904
3978.56 1926
3979.15 1868
3979.75 1819
3980.35 1799
3980.94 1789
3981.54 1785
3982.13 1763
3982.73 1698
3983.32 1667
3983.92 1677
3984.51 1679
3985.11 1745
3985.70 1786
3986.30 1750
3986.90 1773
3987.49 1741
3988.09 1756
3988.68 1780
3989.28 1712
3989.87 1674
3990.47 1661
3991.07 1711
3991.66 1663
3992.26 1750
3992.85 1776
3993.45 1839
3994.05 1877
3994.64 1861
3995.24 1973
3995.84 1958
3996.43 1918
3997.03 1851
3997.62 1851
3998.22 1856
3998.82 1848
3999.41 1803
4000.01 1802
4000.61 1793
4001.20 1679
4001.80 1681
4002.40 1621
4003.00 1670
4003.59 1621
4004.19 1582
4004.79 1546
4005.38 1590
4005.98 1558
4006.58 1595
4007.17 1558
4007.77 1634
4008.37 1678
4008.97 1633
4009.56 1584
4010.16 1565
4010.76 1509
4011.36 1581
4011.95 1557
4012.55 1583
4013.15 1539
4013.75 1578
4014.34 1515
4014.94 1509
4015.54 1489
4016.14 1505
4016.74 1594
4017.33 1585
4017.93 1591
4018.53 1588
4019.13 1543
4019.73 1560
4020.32 1612
4020.92 1609
4021.52 1564
4022.12 1589
4022.72 1527
4023.32 1548
4023.91 1587
4024.51 1616
4025.11 1631
4025.71 1698
4026.31 1815
4026.91 1810
4027.51 1844
4028.10 1926
4028.70 1944
4029.30 1954
4029.90 1884
4030.50 1858
4031.10 1823
4031.70 1745
4032.30 1768
4032.90 1712
4033.49 1664
4034.09 1611
4034.69 1613
4035.29 1561
4035.89 1551
4036.49 1491
4037.09 1496
4037.69 1495
4038.29 1436
4038.89 1431
4039.49 1391
4040.09 1405
4040.69 1475
4041.29 1460
4041.89 1371
4042.49 1418
4043.09 1458
4043.69 1424
4044.29 1391
4044.89 1452
4045.49 1417
4046.09 1497
4046.69 1477
4047.29 1420
4047.89 1400
4048.49 1424
4049.09 1512
4049.69 1514
4050.29 1506
4050.89 1506
4051.49 1538
4052.09 1524
4052.69 1468
4053.29 1465
4053.89 1518
4054.49 1488
4055.09 1480
4055.69 1474
4056.30 1492
4056.90 1457
4057.50 1455
4058.10 1409
4058.70 1477
4059.30 1526
4059.90 1575
4060.50 1517
4061.10 1604
4061.71 1651
4062.31 1708
4062.91 1829
4063.51 2025
4064.11 2138
4064.71 2211
4065.31 2246
4065.92 2345
4066.52 2375
4067.12 2375
4067.72 2280
4068.32 2174
4068.92 2042
4069.53 1911
4070.13 1788
4070.73 1741
4071.33 1667
4071.93 1568
4072.54 1585
4073.14 1472
4073.74 1515
4074.34 1495
4074.94 1413
4075.55 1421
4076.15 1388
4076.75 1364
4077.35 1370
4077.96 1377
4078.56 1367
4079.16 1378
4079.76 1393
4080.37 1398
4080.97 1432
4081.57 1363
4082.17 1336
4082.78 1345
4083.38 1316
4083.98 1314
4084.59 1318
4085.19 1378
4085.79 1384
4086.39 1329
4087.00 1308
4087.60 1390
4088.20 1354
4088.81 1385
4089.41 1386
4090.01 1391
4090.62 1417
4091.22 1429
4091.82 1478
4092.43 1410
4093.03 1410
4093.63 1417
4094.24 1423
4094.84 1460
4095.45 1454
4096.05 1455
4096.65 1484
4097.26 1492
4097.86 1451
4098.47 1405
4099.07 1451
4099.67 1484
4100.28 1427
4100.88 1495
4101.49 1451
4102.09 1511
4102.69 1518
4103.30 1515
4103.90 1506
4104.51 1553
4105.11 1465
4105.72 1403
4106.32 1438
4106.93 1491
4107.53 1490
4108.13 1422
4108.74 1416
4109.34 1417
4109.95 1394
4110.55 1421
4111.16 1363
4111.76 1345
4112.37 1367
4112.97 1389
4113.58 1372
4114.18 1351
4114.79 1377
4115.39 1399
4116.00 1394
4116.60 1388
4117.21 1340
4117.82 1337
4118.42 1351
4119.03 1363
4119.63 1378
4120.24 1348
4120.84 1306
4121.45 1288
4122.05 1361
4122.66 1416
4123.27 1371
4123.87 1451
4124.48 1450
4125.08 1431
4125.69 1366
4126.30 1386
4126.90 1387
4127.51 1420
4128.11 1391
4128.72 1424
4129.33 1434
4129.93 1416
4130.54 1401
4131.15 1362
4131.75 1430
4132.36 1445
4132.96 1401
4133.57 1494
4134.18 1505
4134.78 1479
4135.39 1457
4136.00 1637
4136.60 1616
4137.21 1603
4137.82 1616
4138.43 1565
4139.03 1599
4139.64 1693
4140.25 1731
4140.85 1817
4141.46 1893
4142.07 1954
4142.68 1893
4143.28 1939
4143.89 1954
4144.50 1978
4145.10 2009
4145.71 1815
4146.32 1803
4146.93 1782
4147.53 1688
4148.14 1609
4148.75 1561
4149.36 1452
4149.97 1458
4150.57 1433
4151.18 1418
4151.79 1439
4152.40 1454
4153.00 1445
4153.61 1418
4154.22 1412
4154.83 1381
4155.44 1359
4156.05 1392
4156.65 1417
4157.26 1418
4157.87 1439
4158.48 1465
4159.09 1556
4159.70 1480
4160.30 1495
4160.91 1538
4161.52 1550
4162.13 1505
4162.74 1469
4163.35 1498
4163.96 1500
4164.56 1465
4165.17 1536
4165.78 1605
4166.39 1569
4167.00 1600
4167.61 1652
4168.22 1663
4168.83 1757
4169.44 1773
4170.05 1980
4170.66 2145
4171.26 2295
4171.87 2217
4172.48 2246
4173.09 2233
4173.70 2189
4174.31 2102
4174.92 2013
4175.53 2000
4176.14 1943
4176.75 1859
4177.36 1777
4177.97 1754
4178.58 1754
4179.19 1668
4179.80 1580
4180.41 1595
4181.02 1566
4181.63 1507
4182.24 1503
4182.85 1536
4183.46 1499
4184.07 1504
4184.68 1492
4185.29 1470
4185.90 1447
4186.51 1462
4187.12 1513
4187.73 1449
4188.34 1456
4188.95 1413
4189.56 1367
4190.18 1440
4190.79 1506
4191.40 1518
4192.01 1622
4192.62 1744
4193.23 1741
4193.84 1836
4194.45 1820
4195.06 1857
4195.67 1869
4196.28 1858
4196.90 1850
4197.51 1736
4198.12 1733
4198.73 1662
4199.34 1666
4199.95 1562
4200.56 1540
4201.18 1557
4201.79 1575
4202.40 1503
4203.01 1461
4203.62 1511
4204.23 1488
4204.85 1556
4205.46 1620
4206.07 1655
4206.68 1662
4207.29 1604
4207.90 1632
4208.52 1610
4209.13 1652
4209.74 1661
4210.35 1667
4210.97 1673
4211.58 1661
4212.19 1626
4212.80 1689
4213.41 1678
4214.03 1655
4214.64 1677
4215.25 1670
4215.86 1589
4216.48 1740
4217.09 1767
4217.70 1737
4218.32 1831
4218.93 1885
4219.54 1911
4220.15 1880
4220.77 1902
4221.38 1889
4221.99 1819
4222.61 1776
4223.22 1770
4223.83 1780
4224.44 1783
4225.06 1805
4225.67 1933
4226.28 2065
4226.90 2192
4227.51 2314
4228.13 2507
4228.74 2520
4229.35 2502
4229.97 2347
4230.58 2198
4231.19 2146
4231.81 1983
4232.42 1898
4233.03 1884
4233.65 1818
4234.26 1799
4234.88 1795
4235.49 1757
4236.10 1685
4236.72 1692
4237.33 1696
4237.95 1671
4238.56 1635
4239.17 1631
4239.79 1608
4240.40 1595
4241.02 1640
4241.63 1679
4242.25 1680
4242.86 1644
4243.48 1753
4244.09 1776
4244.71 1698
4245.32 1710
4245.93 1680
4246.55 1663
4247.16 1728
4247.78 1694
4248.39 1606
4249.01 1684
4249.62 1620
4250.24 1596
4250.85 1640
4251.47 1629
4252.08 1581
4252.70 1538
4253.32 1547
4253.93 1610
4254.55 1640
4255.16 1549
4255.78 1643
4256.39 1559
4257.01 1579
4257.62 1644
4258.24 1632
4258.85 1634
4259.47 1653
4260.09 1726
4260.70 1743
4261.32 1819
4261.93 1837
4262.55 1950
4263.17 1934
4263.78 1954
4264.40 1905
4265.01 1908
4265.63 1898
4266.25 1747
4266.86 1754
4267.48 1776
4268.10 1723
4268.71 1662
4269.33 1687
4269.94 1701
4270.56 1681
4271.18 1597
4271.79 1640
4272.41 1644
4273.03 1695
4273.64 1742
4274.26 1793
4274.88 1798
4275.49 1842
4276.11 1903
4276.73 1998
4277.35 2094
4277.96 2071
4278.58 2143
4279.20 2042
4279.81 1987
4280.43 1926
4281.05 1900
4281.67 1752
4282.28 1657
4282.90 1624
4283.52 1666
4284.14 1696
4284.75 1582
4285.37 1558
4285.99 1520
4286.61 1441
4287.22 1467
4287.84 1447
4288.46 1497
4289.08 1468
4289.70 1417
4290.31 1409
4290.93 1409
4291.55 1382
4292.17 1423
4292.79 1484
4293.40 1379
4294.02 1428
4294.64 1494
4295.26 1451
4295.88 1456
4296.50 1405
4297.11 1409
4297.73 1412
4298.35 1453
4298.97 1463
4299.59 1482
4300.21 1516
4300.83 1550
4301.44 1525
4302.06 1590
4302.68 1545
4303.30 1537
4303.92 1592
4304.54 1616
4305.16 1646
4305.78 1629
4306.40 1620
4307.02 1575
4307.63 1656
4308.25 1587
4308.87 1513
4309.49 1511
4310.11 1490
4310.73 1543
4311.35 1529
4311.97 1484
4312.59 1556
4313.21 1588
4313.83 1562
4314.45 1558
4315.07 1528
4315.69 1618
4316.31 1724
4316.93 1667
4317.55 1622
4318.17 1566
4318.79 1563
4319.41 1579
4320.03 1626
4320.65 1609
4321.27 1593
4321.89 1573
4322.51 1579
4323.13 1641
4323.75 1716
4324.37 1714
4324.99 1768
4325.61 1738
4326.23 1740
4326.85 1841
4327.47 1830
4328.09 1848
4328.71 1893
4329.33 2032
4329.96 2247
4330.58 2507
4331.20 2873
4331.82 2908
4332.44 3139
4333.06 3245
4333.68 3205
4334.30 3204
4334.92 2971
4335.54 2743
4336.17 2563
4336.79 2361
4337.41 2236
4338.03 2144
4338.65 2046
4339.27 1957
4339.89 1947
4340.52 1962
4341.14 1975
4341.76 1983
4342.38 1971
4343.00 2022
4343.62 2174
4344.25 2355
4344.87 2483
4345.49 2692
4346.11 2778
4346.73 2892
4347.36 2811
4347.98 2745
4348.60 2707
4349.22 2626
4349.84 2481
4350.47 2280
4351.09 2303
4351.71 2239
4352.33 2181
4352.96 2057
4353.58 1980
4354.20 2001
4354.82 1909
4355.45 1817
4356.07 1799
4356.69 1765
4357.31 1731
4357.94 1777
4358.56 1751
4359.18 1703
4359.81 1712
4360.43 1734
4361.05 1752
4361.68 1720
4362.30 1683
4362.92 1715
4363.55 1609
4364.17 1710
4364.79 1661
4365.42 1612
4366.04 1615
4366.66 1608
4367.29 1648
4367.91 1596
4368.53 1568
4369.16 1613
4369.78 1551
4370.40 1552
4371.03 1543
4371.65 1546
4372.27 1585
4372.90 1570
4373.52 1555
4374.15 1520
4374.77 1519
4375.39 1521
4376.02 1568
4376.64 1469
4377.27 1538
4377.89 1556
4378.52 1568
4379.14 1537
4379.76 1564
4380.39 1591
4381.01 1655
4381.64 1670
4382.26 1541
4382.89 1680
4383.51 1670
4384.14 1661
4384.76 1654
4385.39 1607
4386.01 1647
4386.64 1739
4387.26 1765
4387.89 1778
4388.51 1737
4389.14 1756
4389.76 1871
4390.39 1908
4391.01 1926
4391.64 1897
4392.26 1897
4392.89 1881
4393.51 1796
4394.14 1783
4394.76 1725
4395.39 1678
4396.01 1608
4396.64 1581
4397.26 1600
4397.89 1612
4398.52 1527
4399.14 1517
4399.77 1506
4400.39 1520
4401.02 1484
4401.65 1498
4402.27 1504
4402.90 1493
4403.52 1464
4404.15 1543
4404.78 1497
4405.40 1485
4406.03 1418
4406.65 1534
4407.28 1464
4407.91 1453
4408.53 1403
4409.16 1375
4409.79 1450
4410.41 1430
4411.04 1453
4411.67 1464
4412.29 1458
4412.92 1466
4413.55 1512
4414.17 1434
4414.80 1428
4415.43 1521
4416.05 1486
4416.68 1513
4417.31 1436
4417.94 1415
4418.56 1444
4419.19 1440
4419.82 1418
4420.44 1371
4421.07 1369
4421.70 1410
4422.33 1376
4422.95 1360
4423.58 1321
4424.21 1304
4424.84 1317
4425.46 1399
4426.09 1341
4426.72 1289
4427.35 1340
4427.97 1345
4428.60 1284
4429.23 1294
4429.86 1301
4430.49 1331
4431.11 1297
4431.74 1328
4432.37 1323
4433.00 1329
4433.63 1301
4434.26 1361
4434.88 1355
4435.51 1278
4436.14 1311
4436.77 1298
4437.40 1312
4438.03 1331
4438.65 1385
4439.28 1338
4439.91 1312
4440.54 1341
4441.17 1324
4441.80 1330
4442.43 1275
4443.06 1305
4443.68 1331
4444.31 1355
4444.94 1336
4445.57 1343
4446.20 1463
4446.83 1457
4447.46 1411
4448.09 1452
4448.72 1424
4449.35 1411
4449.98 1420
4450.61 1390
4451.24 1364
4451.86 1339
4452.49 1405
4453.12 1320
4453.75 1358
4454.38 1454
4455.01 1450
4455.64 1521
4456.27 1541
4456.90 1543
4457.53 1498
4458.16 1454
4458.79 1414
4459.42 1333
4460.05 1331
4460.68 1284
4461.31 1193
4461.94 1236
4462.57 1263
4463.20 1262
4463.83 1210
4464.46 1251
4465.09 1277
4465.72 1204
4466.36 1231
4466.99 1248
4467.62 1259
4468.25 1230
4468.88 1287
4469.51 1382
4470.14 1296
4470.77 1259
4471.40 1238
4472.03 1268
4472.66 1254
4473.29 1276
4473.93 1274
4474.56 1245
4475.19 1211
4475.82 1221
4476.45 1240
4477.08 1299
4477.71 1266
4478.34 1258
4478.98 1297
4479.61 1285
4480.24 1284
4480.87 1315
4481.50 1346
4482.13 1257
4482.76 1337
4483.40 1373
4484.03 1370
4484.66 1347
4485.29 1376
4485.92 1374
4486.56 1397
4487.19 1413
4487.82 1363
4488.45 1392
4489.08 1313
4489.72 1347
4490.35 1349
4490.98 1342
4491.61 1354
4492.25 1307
4492.88 1352
4493.51 1315
4494.14 1267
4494.78 1287
4495.41 1314
4496.04 1351
4496.67 1303
4497.31 1344
4497.94 1324
4498.57 1407
4499.20 1457
4499.84 1507
4500.47 1521
4501.10 1587
4501.74 1635
4502.37 1666
4503.00 1752
4503.64 1721
4504.27 1698
4504.90 1696
4505.53 1640
4506.17 1559
4506.80 1553
4507.43 1504
4508.07 1507
4508.70 1492
4509.34 1434
4509.97 1432
4510.60 1480
4511.24 1454
4511.87 1438
4512.50 1429
4513.14 1445
4513.77 1410
4514.41 1429
4515.04 1450
4515.67 1421
4516.31 1352
4516.94 1357
4517.58 1377
4518.21 1343
4518.84 1388
4519.48 1335
4520.11 1356
4520.75 1345
4521.38 1406
4522.02 1461
4522.65 1421
4523.28 1461
4523.92 1488
4524.55 1480
4525.19 1524
4525.82 1602
4526.46 1687
4527.09 1720
4527.73 1875
4528.36 2055
4529.00 2365
4529.63 2689
4530.27 2911
4530.90 3059
4531.54 3221
4532.17 3243
4532.81 3094
4533.44 3047
4534.08 2826
4534.71 2564
4535.35 2397
4535.99 2085
4536.62 1823
4537.26 1742
4537.89 1646
4538.53 1540
4539.16 1503
4539.80 1413
4540.43 1389
4541.07 1391
4541.71 1363
4542.34 1316
4542.98 1355
4543.61 1341
4544.25 1320
4544.89 1344
4545.52 1298
4546.16 1279
4546.79 1307
4547.43 1271
4548.07 1224
4548.70 1225
4549.34 1277
4549.98 1254
4550.61 1183
4551.25 1242
4551.89 1226
4552.52 1274
4553.16 1307
4553.80 1314
4554.43 1315
4555.07 1268
4555.71 1280
4556.34 1335
4556.98 1348
4557.62 1356
4558.25 1395
4558.89 1368
4559.53 1372
4560.16 1433
4560.80 1403
4561.44 1416
4562.08 1413
4562.71 1400
4563.35 1413
4563.99 1466
4564.63 1497
4565.26 1486
4565.90 1401
4566.54 1445
4567.18 1550
4567.81 1499
4568.45 1528
4569.09 1646
4569.73 1601
4570.36 1621
4571.00 1681
4571.64 1665
4572.28 1634
4572.92 1562
4573.55 1585
4574.19 1590
4574.83 1633
4575.47 1521
4576.11 1484
4576.75 1399
4577.38 1397
4578.02 1363
4578.66 1414
4579.30 1329
4579.94 1277
4580.58 1298
4581.21 1309
4581.85 1304
4582.49 1417
4583.13 1402
4583.77 1376
4584.41 1376
4585.05 1371
4585.69 1407
4586.32 1398
4586.96 1437
4587.60 1387
4588.24 1512
4588.88 1544
4589.52 1532
4590.16 1523
4590.80 1516
4591.44 1577
4592.08 1666
4592.72 1638
4593.36 1547
4594.00 1454
4594.63 1465
4595.27 1442
4595.91 1399
4596.55 1394
4597.19 1372
4597.83 1349
4598.47 1340
4599.11 1362
4599.75 1413
4600.39 1406
4601.03 1396
4601.67 1424
4602.31 1419
4602.95 1390
4603.59 1449
4604.23 1438
4604.87 1426
4605.51 1405
4606.15 1369
4606.79 1377
4607.43 1351
4608.08 1439
4608.72 1386
4609.36 1312
4610.00 1343
4610.64 1424
4611.28 1380
4611.92 1415
4612.56 1415
4613.20 1345
4613.84 1318
4614.48 1317
4615.12 1324
4615.76 1322
4616.41 1305
4617.05 1349
4617.69 1280
4618.33 1214
4618.97 1298
4619.61 1231
4620.25 1274
4620.89 1313
4621.54 1182
4622.18 1211
4622.82 1202
4623.46 1201
4624.10 1199
4624.74 1223
4625.38 1181
4626.03 1183
4626.67 1202
4627.31 1173
4627.95 1214
4628.59 1219
4629.24 1278
4629.88 1288
4630.52 1320
4631.16 1348
4631.80 1475
4632.45 1447
4633.09 1408
4633.73 1408
4634.37 1364
4635.02 1381
4635.66 1357
4636.30 1350
4636.94 1303
4637.58 1276
4638.23 1334
4638.87 1407
4639.51 1371
4640.16 1295
4640.80 1293
4641.44 1308
4642.08 1307
4642.73 1327
4643.37 1288
4644.01 1318
4644.66 1280
4645.30 1326
4645.94 1294
4646.58 1290
4647.23 1302
4647.87 1272
4648.51 1344
4649.16 1308
4649.80 1294
4650.44 1383
4651.09 1390
4651.73 1355
4652.37 1327
4653.02 1400
4653.66 1453
4654.31 1370
4654.95 1359
4655.59 1342
4656.24 1398
4656.88 1343
4657.52 1307
4658.17 1235
4658.81 1258
4659.46 1339
4660.10 1330
4660.75 1240
4661.39 1307
4662.03 1280
4662.68 1248
4663.32 1300
4663.97 1264
4664.61 1257
4665.26 1243
4665.90 1259
4666.54 1226
4667.19 1201
4667.83 1206
4668.48 1196
4669.12 1224
4669.77 1195
4670.41 1160
4671.06 1166
4671.70 1185
4672.35 1196
4672.99 1221
4673.64 1192
4674.28 1257
4674.93 1157
4675.57 1233
4676.22 1241
4676.86 1243
4677.51 1192
4678.15 1249
4678.80 1294
4679.44 1256
4680.09 1264
4680.73 1300
4681.38 1318
4682.03 1234
4682.67 1250
4683.32 1309
4683.96 1323
4684.61 1362
4685.25 1353
4685.90 1348
4686.55 1373
4687.19 1304
4687.84 1370
4688.48 1355
4689.13 1367
4689.78 1398
4690.42 1398
4691.07 1398
4691.72 1447
4692.36 1446
4693.01 1369
4693.65 1354
4694.30 1348
4694.95 1401
4695.59 1442
4696.24 1462
4696.89 1418
4697.53 1439
4698.18 1557
4698.83 1596
4699.47 1647
4700.12 1569
4700.77 1557
4701.41 1520
4702.06 1508
4702.71 1441
4703.36 1420
4704.00 1416
4704.65 1432
4705.30 1445
4705.94 1448
4706.59 1366
4707.24 1382
4707.89 1427
4708.53 1396
4709.18 1397
4709.83 1327
4710.48 1318
4711.12 1341
4711.77 1307
4712.42 1363
4713.07 1438
4713.71 1378
4714.36 1353
4715.01 1360
4715.66 1442
4716.31 1414
4716.95 1397
4717.60 1385
4718.25 1452
4718.90 1401
4719.55 1440
4720.19 1451
4720.84 1450
4721.49 1379
4722.14 1436
4722.79 1487
4723.44 1496
4724.08 1533
4724.73 1592
4725.38 1665
4726.03 1673
4726.68 1717
4727.33 1708
4727.98 1738
4728.63 1767
4729.27 1714
4729.92 1692
4730.57 1524
4731.22 1529
4731.87 1450
4732.52 1414
4733.17 1440
4733.82 1436
4734.47 1382
4735.12 1345
4735.77 1393
4736.41 1349
4737.06 1370
4737.71 1348
4738.36 1393
4739.01 1300
4739.66 1391
4740.31 1404
4740.96 1392
4741.61 1394
4742.26 1384
4742.91 1407
4743.56 1417
4744.21 1405
4744.86 1485
4745.51 1420
4746.16 1423
4746.81 1439
4747.46 1410
4748.11 1429
4748.76 1496
4749.41 1543
4750.06 1550
4750.71 1658
4751.36 1717
4752.01 1641
4752.66 1686
4753.31 1623
4753.96 1653
4754.61 1676
4755.26 1615
4755.92 1608
4756.57 1532
4757.22 1542
4757.87 1586
4758.52 1620
4759.17 1615
4759.82 1666
4760.47 1690
4761.12 1677
4761.77 1638
4762.42 1592
4763.08 1594
4763.73 1654
4764.38 1559
4765.03 1447
4765.68 1388
4766.33 1445
4766.98 1464
4767.64 1506
4768.29 1451
4768.94 1416
4769.59 1352
4770.24 1397
4770.89 1375
4771.54 1419
4772.20 1373
4772.85 1328
4773.50 1404
4774.15 1398
4774.80 1355
4775.46 1409
4776.11 1437
4776.76 1442
4777.41 1367
4778.06 1391
4778.72 1387
4779.37 1432
4780.02 1395
4780.67 1400
4781.33 1455
4781.98 1394
4782.63 1415
4783.28 1447
4783.94 1571
4784.59 1548
4785.24 1508
4785.89 1520
4786.55 1559
4787.20 1627
4787.85 1620
4788.51 1615
4789.16 1730
4789.81 1744
4790.46 1691
4791.12 1648
4791.77 1594
4792.42 1665
4793.08 1662
4793.73 1620
4794.38 1608
4795.04 1605
4795.69 1592
4796.34 1654
4797.00 1725
4797.65 1769
4798.30 1830
4798.96 2112
4799.61 2136
4800.27 2198
4800.92 2251
4801.57 2282
4802.23 2342
4802.88 2362
4803.53 2252
4804.19 2112
4804.84 1986
4805.50 1927
4806.15 1786
4806.81 1803
4807.46 1702
4808.11 1587
4808.77 1659
4809.42 1580
4810.08 1491
4810.73 1514
4811.39 1550
4812.04 1613
4812.69 1673
4813.35 1668
4814.00 1624
4814.66 1637
4815.31 1670
4815.97 1676
4816.62 1688
4817.28 1611
4817.93 1634
4818.59 1743
4819.24 1740
4819.90 1824
4820.55 1854
4821.21 1947
4821.86 1990
4822.52 2023
4823.17 1902
4823.83 1904
4824.48 1894
4825.14 1844
4825.79 1776
4826.45 1771
4827.11 1712
4827.76 1716
4828.42 1735
4829.07 1740
4829.73 1674
4830.38 1737
4831.04 1732
4831.70 1805
4832.35 1802
4833.01 1782
4833.66 1776
4834.32 1891
4834.98 1947
4835.63 2014
4836.29 1952
4836.94 1988
4837.60 1974
4838.26 1979
4838.91 1914
4839.57 1843
4840.23 1879
4840.88 1851
4841.54 1946
4842.20 1921
4842.85 1999
4843.51 1936
4844.17 2012
4844.82 1989
4845.48 2047
4846.14 2008
4846.79 1977
4847.45 2000
4848.11 2040
4848.76 2060
4849.42 2175
4850.08 2162
4850.73 2223
4851.39 2135
4852.05 2035
4852.71 2018
4853.36 2023
4854.02 2035
4854.68 2045
4855.34 2018
4855.99 2162
4856.65 2244
4857.31 2391
4857.97 2531
4858.62 2642
4859.28 2604
4859.94 2437
4860.60 2399
4861.25 2353
4861.91 2245
4862.57 2147
4863.23 2093
4863.89 2093
4864.54 2098
4865.20 2082
4865.86 2140
4866.52 2154
4867.18 2094
4867.84 2021
4868.49 2052
4869.15 1983
4869.81 1967
4870.47 1957
4871.13 1922
4871.79 1948
4872.44 1960
4873.10 1935
4873.76 1932
4874.42 1868
4875.08 1859
4875.74 1734
4876.40 1761
4877.06 1831
4877.72 1871
4878.37 1917
4879.03 1912
4879.69 1928
4880.35 1916
4881.01 1868
4881.67 1837
4882.33 1837
4882.99 1795
4883.65 1765
4884.31 1744
4884.97 1776
4885.63 1743
4886.29 1732
4886.95 1741
4887.61 1725
4888.26 1685
4888.92 1683
4889.58 1700
4890.24 1673
4890.90 1670
4891.56 1701
4892.22 1804
4892.88 1813
4893.54 1718
4894.20 1764
4894.86 1691
4895.52 1686
4896.18 1766
4896.84 1812
4897.51 1838
4898.17 1877
4898.83 1904
4899.49 1897
4900.15 1967
4900.81 1943
4901.47 1892
4902.13 1790
4902.79 1727
4903.45 1660
4904.11 1628
4904.77 1621
4905.43 1564
4906.09 1582
4906.75 1591
4907.41 1624
4908.08 1511
4908.74 1448
4909.40 1563
4910.06 1588
4910.72 1549
4911.38 1513
4912.04 1501
4912.70 1437
4913.37 1445
4914.03 1488
4914.69 1451
4915.35 1385
4916.01 1416
4916.67 1417
4917.33 1364
4918.00 1369
4918.66 1353
4919.32 1350
4919.98 1350
4920.64 1324
4921.31 1300
4921.97 1357
4922.63 1308
4923.29 1353
4923.95 1415
4924.62 1345
4925.28 1344
4925.94 1361
4926.60 1329
4927.26 1349
4927.93 1372
4928.59 1332
4929.25 1278
4929.91 1290
4930.58 1347
4931.24 1350
4931.90 1290
4932.56 1373
4933.23 1296
4933.89 1360
4934.55 1404
4935.22 1385
4935.88 1317
4936.54 1322
4937.20 1347
4937.87 1361
4938.53 1334
4939.19 1320
4939.86 1332
4940.52 1321
4941.18 1350
4941.85 1298
4942.51 1295
4943.17 1340
4943.84 1388
4944.50 1345
4945.16 1345
4945.83 1363
4946.49 1283
4947.15 1339
4947.82 1316
4948.48 1287
4949.15 1312
4949.81 1285
4950.47 1307
4951.14 1321
4951.80 1332
4952.47 1384
4953.13 1323
4953.79 1292
4954.46 1295
4955.12 1315
4955.79 1340
4956.45 1435
4957.11 1476
4957.78 1573
4958.44 1679
4959.11 1830
4959.77 1941
4960.44 2108
4961.10 2145
4961.77 2239
4962.43 2193
4963.10 2279
4963.76 2204
4964.42 2062
4965.09 1945
4965.75 1853
4966.42 1763
4967.08 1679
4967.75 1582
4968.41 1509
4969.08 1450
4969.74 1412
4970.41 1416
4971.08 1414
4971.74 1299
4972.41 1344
4973.07 1411
4973.74 1425
4974.40 1402
4975.07 1394
4975.73 1456
4976.40 1437
4977.06 1429
4977.73 1346
4978.40 1377
4979.06 1391
4979.73 1410
4980.39 1372
4981.06 1316
4981.73 1226
4982.39 1229
4983.06 1292
4983.72 1275
4984.39 1236
4985.06 1264
4985.72 1264
4986.39 1245
4987.05 1317
4987.72 1323
4988.39 1322
4989.05 1353
4989.72 1377
4990.39 1345
4991.05 1351
4991.72 1362
4992.39 1307
4993.05 1328
4993.72 1341
4994.39 1271
4995.05 1358
4995.72 1330
4996.39 1247
4997.05 1261
4997.72 1249
4998.39 1325
4999.06 1269
4999.72 1301
5000.39 1252
5001.06 1258
5001.73 1233
5002.39 1201
5003.06 1212
5003.73 1235
5004.39 1226
5005.06 1276
5005.73 1210
5006.40 1256
5007.07 1190
5007.73 1174
5008.40 1193
5009.07 1207
5009.74 1217
5010.40 1221
5011.07 1178
5011.74 1208
5012.41 1216
5013.08 1188
5013.74 1238
5014.41 1200
5015.08 1171
5015.75 1137
5016.42 1179
5017.09 1170
5017.75 1218
5018.42 1197
5019.09 1122
5019.76 1124
5020.43 1171
5021.10 1255
5021.76 1202
5022.43 1176
5023.10 1160
5023.77 1171
5024.44 1235
5025.11 1202
5025.78 1196
5026.45 1170
5027.12 1209
5027.78 1185
5028.45 1163
5029.12 1155
5029.79 1219
5030.46 1203
5031.13 1172
5031.80 1171
5032.47 1209
5033.14 1224
5033.81 1212
5034.48 1157
5035.15 1160
5035.82 1190
5036.49 1150
5037.16 1155
5037.83 1204
5038.50 1278
5039.16 1179
5039.83 1208
5040.50 1208
5041.17 1185
5041.84 1217
5042.51 1224
5043.18 1186
5043.85 1247
5044.52 1241
5045.20 1211
5045.87 1182
5046.54 1213
5047.21 1238
5047.88 1181
5048.55 1226
5049.22 1185
5049.89 1148
5050.56 1191
5051.23 1201
5051.90 1214
5052.57 1201
5053.24 1172
5053.91 1213
5054.58 1233
5055.25 1180
5055.92 1161
5056.60 1184
5057.27 1170
5057.94 1207
5058.61 1190
5059.28 1204
5059.95 1236
5060.62 1187
5061.29 1216
5061.96 1178
5062.64 1143
5063.31 1208
5063.98 1199
5064.65 1145
5065.32 1164
5065.99 1117
5066.66 1129
5067.34 1183
5068.01 1160
5068.68 1154
5069.35 1168
5070.02 1202
5070.70 1174
5071.37 1147
5072.04 1165
5072.71 1202
5073.38 1203
5074.06 1221
5074.73 1234
5075.40 1247
5076.07 1255
5076.74 1261
5077.42 1247
5078.09 1262
5078.76 1267
5079.43 1289
5080.11 1310
5080.78 1246
5081.45 1281
5082.12 1291
5082.80 1278
5083.47 1227
5084.14 1187
5084.82 1206
5085.49 1193
5086.16 1265
5086.83 1235
5087.51 1278
5088.18 1326
5088.85 1348
5089.53 1349
5090.20 1443
5090.87 1471
5091.55 1397
5092.22 1404
5092.89 1376
5093.57 1333
5094.24 1281
5094.91 1239
5095.59 1288
5096.26 1317
5096.93 1292
5097.61 1214
5098.28 1263
5098.96 1236
5099.63 1191
5100.30 1260
5100.98 1272
5101.65 1266
5102.32 1305
5103.00 1299
5103.67 1355
5104.35 1371
5105.02 1351
5105.70 1309
5106.37 1288
5107.04 1330
5107.72 1241
5108.39 1237
5109.07 1224
5109.74 1277
5110.42 1243
5111.09 1275
5111.77 1273
5112.44 1287
5113.11 1329
5113.79 1285
5114.46 1293
5115.14 1370
5115.81 1397
5116.49 1546
5117.16 1618
5117.84 1627
5118.51 1750
5119.19 1811
5119.86 1803
5120.54 1827
5121.21 1746
5121.89 1595
5122.57 1536
5123.24 1511
5123.92 1427
5124.59 1329
5125.27 1305
5125.94 1345
5126.62 1297
5127.29 1299
5127.97 1311
5128.64 1248
5129.32 1278
5130.00 1337
5130.67 1347
5131.35 1314
5132.02 1311
5132.70 1343
5133.38 1363
5134.05 1434
5134.73 1350
5135.40 1327
5136.08 1375
5136.76 1375
5137.43 1373
5138.11 1343
5138.79 1381
5139.46 1369
5140.14 1393
5140.82 1414
5141.49 1399
5142.17 1337
5142.85 1303
5143.52 1277
5144.20 1216
5144.88 1253
5145.55 1241
5146.23 1192
5146.91 1265
5147.58 1189
5148.26 1217
5148.94 1249
5149.61 1198
5150.29 1151
5150.97 1180
5151.65 1192
5152.32 1190
5153.00 1193
5153.68 1229
5154.36 1231
5155.03 1252
5155.71 1284
5156.39 1284
5157.07 1240
5157.74 1290
5158.42 1257
5159.10 1246
5159.78 1274
5160.45 1290
5161.13 1247
5161.81 1216
5162.49 1232
5163.17 1228
5163.84 1215
5164.52 1239
5165.20 1278
5165.88 1278
5166.56 1228
5167.24 1244
5167.91 1208
5168.59 1272
5169.27 1238
5169.95 1141
5170.63 1119
5171.31 1142
5171.98 1150
5172.66 1181
5173.34 1162
5174.02 1201
5174.70 1269
5175.38 1183
5176.06 1162
5176.74 1151
5177.41 1196
5178.09 1213
5178.77 1170
5179.45 1228
5180.13 1252
5180.81 1200
5181.49 1241
5182.17 1236
5182.85 1231
5183.53 1201
5184.21 1184
5184.89 1147
5185.57 1140
5186.24 1165
5186.92 1166
5187.60 1167
5188.28 1139
5188.96 1157
5189.64 1119
5190.32 1170
5191.00 1160
5191.68 1177
5192.36 1221
5193.04 1150
5193.72 1158
5194.40 1138
5195.08 1124
5195.76 1141
5196.44 1159
5197.12 1094
5197.80 1111
5198.48 1162
5199.16 1171
5199.84 1185
5200.52 1142
5201.21 1131
5201.89 1124
5202.57 1157
5203.25 1165
5203.93 1173
5204.61 1149
5205.29 1146
5205.97 1172
5206.65 1206
5207.33 1170
5208.01 1193
5208.69 1225
5209.37 1209
5210.06 1201
5210.74 1192
5211.42 1257
5212.10 1217
5212.78 1262
5213.46 1257
5214.14 1258
5214.82 1243
5215.51 1223
5216.19 1248
5216.87 1307
5217.55 1254
5218.23 1234
5218.91 1264
5219.60 1191
5220.28 1236
5220.96 1242
5221.64 1266
5222.32 1289
5223.00 1282
5223.69 1300
5224.37 1305
5225.05 1273
5225.73 1259
5226.41 1209
5227.10 1239
5227.78 1220
5228.46 1234
5229.14 1204
5229.83 1220
5230.51 1270
5231.19 1219
5231.87 1207
5232.56 1247
5233.24 1218
5233.92 1235
5234.60 1268
5235.29 1308
5235.97 1288
5236.65 1354
5237.34 1377
5238.02 1346
5238.70 1365
5239.38 1408
5240.07 1403
5240.75 1425
5241.43 1367
5242.12 1356
5242.80 1360
5243.48 1363
5244.17 1334
5244.85 1331
5245.53 1349
5246.22 1292
5246.90 1283
5247.58 1339
5248.27 1331
5248.95 1298
5249.63 1352
5250.32 1329
5251.00 1340
5251.69 1344
5252.37 1412
5253.05 1375
5253.74 1411
5254.42 1377
5255.11 1338
5255.79 1257
5256.47 1338
5257.16 1259
5257.84 1178
5258.53 1225
5259.21 1281
5259.89 1297
5260.58 1395
5261.26 1434
5261.95 1368
5262.63 1435
5263.32 1467
5264.00 1424
5264.69 1398
5265.37 1409
5266.06 1375
5266.74 1403
5267.43 1377
5268.11 1348
5268.79 1320
5269.48 1354
5270.16 1407
5270.85 1349
5271.53 1309
5272.22 1339
5272.91 1355
5273.59 1293
5274.28 1300
5274.96 1268
5275.65 1293
5276.33 1308
5277.02 1308
5277.70 1337
5278.39 1355
5279.07 1354
5279.76 1426
5280.45 1423
5281.13 1400
5281.82 1467
5282.50 1410
5283.19 1412
5283.87 1400
5284.56 1334
5285.25 1321
5285.93 1309
5286.62 1389
5287.30 1375
5287.99 1311
5288.68 1326
5289.36 1325
5290.05 1317
5290.74 1342
5291.42 1306
5292.11 1348
5292.79 1379
5293.48 1410
5294.17 1418
5294.85 1420
5295.54 1444
5296.23 1420
5296.91 1392
5297.60 1466
5298.29 1481
5298.98 1507
5299.66 1536
5300.35 1558
5301.04 1567
5301.72 1616
5302.41 1701
5303.10 1773
5303.78 1735
5304.47 1780
5305.16 1832
5305.85 1850
5306.53 1832
5307.22 1846
5307.91 1835
5308.60 1784
5309.28 1893
5309.97 1876
5310.66 1998
5311.35 2089
5312.03 2258
5312.72 2433
5313.41 2670
5314.10 2875
5314.79 2963
5315.47 3058
5316.16 2912
5316.85 2788
5317.54 2619
5318.23 2512
5318.91 2318
5319.60 2079
5320.29 1936
5320.98 1865
5321.67 1727
5322.36 1637
5323.04 1575
5323.73 1498
5324.42 1454
5325.11 1400
5325.80 1387
5326.49 1315
5327.18 1354
5327.86 1421
5328.55 1347
5329.24 1339
5329.93 1246
5330.62 1250
5331.31 1234
5332.00 1315
5332.69 1339
5333.38 1276
5334.06 1248
5334.75 1243
5335.44 1242
5336.13 1228
5336.82 1263
5337.51 1205
5338.20 1240
5338.89 1251
5339.58 1259
5340.27 1306
5340.96 1341
5341.65 1371
5342.34 1386
5343.03 1382
5343.72 1405
5344.41 1404
5345.10 1348
5345.79 1415
5346.48 1476
5347.17 1530
5347.86 1588
5348.55 1653
5349.24 1664
5349.93 1731
5350.62 1800
5351.31 1831
5352.00 1774
5352.69 1697
5353.38 1596
5354.07 1598
5354.76 1550
5355.45 1456
5356.14 1448
5356.83 1416
5357.52 1386
5358.21 1381
5358.90 1379
5359.59 1351
5360.29 1377
5360.98 1375
5361.67 1345
5362.36 1350
5363.05 1367
5363.74 1337
5364.43 1329
5365.12 1290
5365.81 1300
5366.50 1268
5367.20 1219
5367.89 1288
5368.58 1277
5369.27 1272
5369.96 1233
5370.65 1264
5371.34 1254
5372.04 1217
5372.73 1212
5373.42 1239
5374.11 1243
5374.80 1239
5375.49 1231
5376.19 1258
5376.88 1265
5377.57 1252
5378.26 1293
5378.95 1267
5379.65 1219
5380.34 1246
5381.03 1229
5381.72 1255
5382.42 1235
5383.11 1220
5383.80 1218
5384.49 1253
5385.19 1243
5385.88 1239
5386.57 1296
5387.26 1336
5387.96 1408
5388.65 1407
5389.34 1375
5390.03 1417
5390.73 1431
5391.42 1432
5392.11 1385
5392.80 1451
5393.50 1465
5394.19 1413
5394.88 1395
5395.58 1378
5396.27 1314
5396.96 1270
5397.66 1243
5398.35 1323
5399.04 1264
5399.74 1253
5400.43 1248
5401.12 1234
5401.82 1242
5402.51 1209
5403.20 1256
5403.90 1294
5404.59 1277
5405.29 1301
5405.98 1314
5406.67 1246
5407.37 1271
5408.06 1287
5408.75 1286
5409.45 1303
5410.14 1266
5410.84 1185
5411.53 1208
5412.23 1252
5412.92 1261
5413.61 1216
5414.31 1299
5415.00 1244
5415.70 1279
5416.39 1280
5417.09 1283
5417.78 1285
5418.47 1254
5419.17 1306
5419.86 1308
5420.56 1296
5421.25 1365
5421.95 1365
5422.64 1357
5423.34 1353
5424.03 1306
5424.73 1312
5425.42 1363
5426.12 1334
5426.81 1449
5427.51 1383
5428.20 1378
5428.90 1362
5429.59 1354
5430.29 1325
5430.99 1343
5431.68 1280
5432.38 1304
5433.07 1352
5433.77 1332
5434.46 1302
5435.16 1291
5435.85 1444
5436.55 1403
5437.25 1382
5437.94 1403
5438.64 1336
5439.33 1415
5440.03 1434
5440.73 1351
5441.42 1385
5442.12 1427
5442.81 1468
5443.51 1482
5444.21 1506
5444.90 1540
5445.60 1575
5446.29 1616
5446.99 1691
5447.69 1697
5448.38 1771
5449.08 1812
5449.78 1744
5450.47 1717
5451.17 1658
5451.87 1575
5452.56 1596
5453.26 1523
5453.96 1498
5454.65 1453
5455.35 1450
5456.05 1482
5456.75 1465
5457.44 1478
5458.14 1481
5458.84 1558
5459.53 1590
5460.23 1589
5460.93 1539
5461.63 1527
5462.32 1577
5463.02 1604
5463.72 1670
5464.42 1678
5465.11 1694
5465.81 1650
5466.51 1649
5467.21 1565
5467.90 1646
5468.60 1652
5469.30 1598
5470.00 1617
5470.70 1630
5471.39 1649
5472.09 1698
5472.79 1728
5473.49 1715
5474.19 1728
5474.88 1716
5475.58 1740
5476.28 1843
5476.98 1970
5477.68 2125
5478.38 2322
5479.07 2508
5479.77 2648
5480.47 2754
5481.17 2770
5481.87 2695
5482.57 2605
5483.27 2455
5483.96 2300
5484.66 2240
5485.36 2116
5486.06 2056
5486.76 1972
5487.46 1954
5488.16 1911
5488.86 1867
5489.56 1948
5490.26 1969
5490.96 2041
5491.65 2064
5492.35 2126
5493.05 2080
5493.75 2161
5494.45 2148
5495.15 2150
5495.85 2150
5496.55 2233
5497.25 2365
5497.95 2457
5498.65 2778
5499.35 3129
5500.05 3498
5500.75 3827
5501.45 4005
5502.15 3843
5502.85 3590
5503.55 3175
5504.25 2936
5504.95 2581
5505.65 2274
5506.35 2125
5507.05 2114
5507.75 1985
5508.45 1861
5509.15 1854
5509.85 1858
5510.55 1841
5511.25 1742
5511.95 1732
5512.65 1695
5513.35 1743
5514.05 1748
5514.76 1831
5515.46 1777
5516.16 1790
5516.86 1743
5517.56 1787
5518.26 1695
5518.96 1730
5519.66 1795
5520.36 1806
5521.06 1771
5521.77 1752
5522.47 1738
5523.17 1698
5523.87 1665
5524.57 1583
5525.27 1529
5525.97 1497
5526.67 1478
5527.38 1497
5528.08 1496
5528.78 1474
5529.48 1467
5530.18 1471
5530.88 1510
5531.59 1528
5532.29 1523
5532.99 1470
5533.69 1439
5534.39 1479
5535.10 1488
5535.80 1531
5536.50 1474
5537.20 1517
5537.90 1533
5538.61 1514
5539.31 1577
5540.01 1593
5540.71 1500
5541.42 1485
5542.12 1506
5542.82 1496
5543.52 1440
5544.23 1442
5544.93 1443
5545.63 1422
5546.33 1460
5547.04 1507
5547.74 1420
5548.44 1406
5549.15 1431
5549.85 1448
5550.55 1480
5551.26 1521
5551.96 1464
5552.66 1451
5553.36 1438
5554.07 1424
5554.77 1401
5555.47 1445
5556.18 1415
5556.88 1375
5557.58 1407
5558.29 1427
5558.99 1476
5559.70 1495
5560.40 1438
5561.10 1540
5561.81 1631
5562.51 1619
5563.21 1635
5563.92 1560
5564.62 1588
5565.33 1530
5566.03 1489
5566.73 1541
5567.44 1503
5568.14 1429
5568.85 1398
5569.55 1376
5570.25 1350
5570.96 1371
5571.66 1365
5572.37 1402
5573.07 1413
5573.78 1440
5574.48 1460
5575.19 1453
5575.89 1458
5576.59 1552
5577.30 1424
5578.00 1435
5578.71 1410
5579.41 1374
5580.12 1359
5580.82 1334
5581.53 1305
5582.23 1293
5582.94 1343
5583.64 1361
5584.35 1358
5585.05 1332
5585.76 1326
5586.46 1328
5587.17 1333
5587.88 1355
5588.58 1302
5589.29 1278
5589.99 1285
5590.70 1323
5591.40 1330
5592.11 1325
5592.81 1354
5593.52 1349
5594.23 1356
5594.93 1327
5595.64 1248
5596.34 1238
5597.05 1284
5597.76 1272
5598.46 1276
5599.17 1261
5599.87 1268
5600.58 1265
5601.29 1247
5601.99 1244
5602.70 1238
5603.41 1227
5604.11 1241
5604.82 1297
5605.52 1338
5606.23 1265
5606.94 1250
5607.64 1230
5608.35 1244
5609.06 1256
5609.76 1273
5610.47 1313
5611.18 1315
5611.88 1281
5612.59 1253
5613.30 1268
5614.01 1274
5614.71 1223
5615.42 1258
5616.13 1274
5616.83 1314
5617.54 1283
5618.25 1337
5618.96 1276
5619.66 1256
5620.37 1277
5621.08 1241
5621.79 1295
5622.49 1324
5623.20 1269
5623.91 1240
5624.62 1293
5625.32 1298
5626.03 1315
5626.74 1345
5627.45 1309
5628.16 1292
5628.86 1289
5629.57 1305
5630.28 1390
5630.99 1382
5631.70 1368
5632.40 1375
5633.11 1420
5633.82 1370
5634.53 1388
5635.24 1419
5635.95 1426
5636.65 1499
5637.36 1538
5638.07 1618
5638.78 1653
5639.49 1665
5640.20 1728
5640.91 1699
5641.61 1677
5642.32 1646
5643.03 1666
5643.74 1579
5644.45 1467
5645.16 1473
5645.87 1401
5646.58 1397
5647.29 1348
5648.00 1360
5648.70 1418
5649.41 1409
5650.12 1455
5650.83 1477
5651.54 1479
5652.25 1494
5652.96 1442
5653.67 1410
5654.38 1469
5655.09 1409
5655.80 1422
5656.51 1383
5657.22 1434
5657.93 1477
5658.64 1508
5659.35 1544
5660.06 1541
5660.77 1555
5661.48 1537
5662.19 1540
5662.90 1497
5663.61 1482
5664.32 1456
5665.03 1472
5665.74 1485
5666.45 1431
5667.16 1458
5667.87 1458
5668.58 1470
5669.29 1478
5670.00 1558
5670.71 1604
5671.42 1565
5672.13 1601
5672.84 1584
5673.56 1596
5674.27 1490
5674.98 1501
5675.69 1429
5676.40 1355
5677.11 1429
5677.82 1437
5678.53 1394
5679.24 1431
5679.95 1417
5680.67 1377
5681.38 1414
5682.09 1475
5682.80 1456
5683.51 1420
5684.22 1412
5684.93 1339
5685.65 1365
5686.36 1397
5687.07 1430
5687.78 1398
5688.49 1393
5689.20 1369
5689.92 1382
5690.63 1374
5691.34 1448
5692.05 1429
5692.76 1382
5693.47 1407
5694.19 1377
5694.90 1423
5695.61 1359
5696.32 1376
5697.04 1387
5697.75 1372
5698.46 1384
5699.17 1384
5699.89 1399
5700.60 1400
5701.31 1393
5702.02 1418
5702.74 1483
5703.45 1359
5704.16 1433
5704.87 1492
5705.59 1544
5706.30 1486
5707.01 1539
5707.72 1490
5708.44 1514
5709.15 1475
5709.86 1494
5710.58 1446
5711.29 1464
5712.00 1458
5712.72 1450
5713.43 1478
5714.14 1433
5714.86 1454
5715.57 1449
5716.28 1511
5717.00 1469
5717.71 1478
5718.42 1502
5719.14 1516
5719.85 1514
5720.56 1465
5721.28 1531
5721.99 1531
5722.71 1506
5723.42 1494
5724.13 1558
5724.85 1551
5725.56 1630
5726.28 1624
5726.99 1602
5727.70 1628
5728.42 1654
5729.13 1602
5729.85 1588
5730.56 1618
5731.28 1648
5731.99 1643
5732.70 1621
5733.42 1631
5734.13 1650
5734.85 1629
5735.56 1716
5736.28 1714
5736.99 1716
5737.71 1733
5738.42 1705
5739.14 1731
5739.85 1759
5740.57 1850
5741.28 1820
5742.00 1772
5742.71 1804
5743.43 1791
5744.14 1811
5744.86 1794
5745.57 1816
5746.29 1878
5747.00 1997
5747.72 1948
5748.43 2040
5749.15 2119
5749.87 2054
5750.58 2070
5751.30 2110
5752.01 2138
5752.73 2185
5753.44 2266
5754.16 2347
5754.88 2333
5755.59 2369
5756.31 2425
5757.02 2454
5757.74 2507
5758.46 2597
5759.17 2755
5759.89 2717
5760.60 2821
5761.32 2960
5762.04 3122
5762.75 3237
5763.47 3272
5764.19 3361
5764.90 3392
5765.62 3581
5766.34 3923
5767.05 4650
5767.77 5572
5768.49 6805
5769.20 8283
5769.92 9683
5770.64 10607
5771.35 10675
5772.07 9973
5772.79 8616
5773.50 7304
5774.22 6222
5774.94 5223
5775.65 4622
5776.37 4185
5777.09 3879
5777.81 3651
5778.52 3650
5779.24 3780
5779.96 3598
5780.68 3645
5781.39 3635
5782.11 3640
5782.83 3626
5783.55 3705
5784.26 3849
5784.98 3775
5785.70 3774
5786.42 3664
5787.14 3601
5787.85 3438
5788.57 3337
5789.29 3336
5790.01 3070
5790.73 2927
5791.44 2924
5792.16 2903
5792.88 2767
5793.60 2636
5794.32 2591
5795.03 2536
5795.75 2493
5796.47 2540
5797.19 2430
5797.91 2399
5798.63 2399
5799.35 2364
5800.06 2401
5800.78 2365
5801.50 2369
5802.22 2400
5802.94 2330
5803.66 2309
5804.38 2259
5805.10 2310
5805.82 2333
5806.53 2264
5807.25 2404
5807.97 2422
5808.69 2496
5809.41 2557
5810.13 2674
5810.85 2665
5811.57 2619
5812.29 2581
5813.01 2375
5813.73 2348
5814.45 2196
5815.17 2105
5815.89 2049
5816.61 1975
5817.33 1992
5818.05 2011
5818.77 1975
5819.49 2020
5820.20 1972
5820.92 1949
5821.64 1922
5822.36 2002
5823.09 2017
5823.81 1907
5824.53 1924
5825.25 1896
5825.97 1925
5826.69 1998
5827.41 1940
5828.13 1915
5828.85 1917
5829.57 1911
5830.29 1886
5831.01 1943
5831.73 1832
5832.45 1811
5833.17 1829
5833.89 1841
5834.61 1767
5835.33 1727
5836.05 1711
5836.78 1777
5837.50 1720
5838.22 1708
5838.94 1703
5839.66 1737
5840.38 1677
5841.10 1666
5841.82 1693
5842.54 1782
5843.27 1745
5843.99 1731
5844.71 1750
5845.43 1707
5846.15 1714
5846.87 1722
5847.59 1724
5848.32 1742
5849.04 1709
5849.76 1748
5850.48 1713
5851.20 1757
5851.93 1750
5852.65 1720
5853.37 1730
5854.09 1706
5854.81 1747
5855.54 1684
5856.26 1687
5856.98 1638
5857.70 1623
5858.42 1631
5859.15 1661
5859.87 1613
5860.59 1571
5861.31 1612
5862.04 1533
5862.76 1576
5863.48 1609
5864.20 1593
5864.93 1614
5865.65 1613
5866.37 1572
5867.10 1612
5867.82 1547
5868.54 1558
5869.26 1552
5869.99 1523
5870.71 1522
5871.43 1503
5872.16 1478
5872.88 1424
5873.60 1412
5874.33 1419
5875.05 1456
5875.77 1503
5876.50 1430
5877.22 1429
5877.94 1410
5878.67 1411
5879.39 1414
5880.11 1434
5880.84 1428
5881.56 1393
5882.28 1450
5883.01 1465
5883.73 1506
5884.46 1478
5885.18 1493
5885.90 1474
5886.63 1457
5887.35 1462
5888.08 1496
5888.80 1515
5889.52 1453
5890.25 1476
5890.97 1462
5891.70 1482
5892.42 1539
5893.15 1518
5893.87 1498
5894.59 1454
5895.32 1490
5896.04 1478
5896.77 1484
5897.49 1491
5898.22 1474
5898.94 1476
5899.67 1457
5900.39 1476
5901.12 1516
5901.84 1526
5902.57 1521
5903.29 1539
5904.02 1583
5904.74 1599
5905.47 1559
5906.19 1519
5906.92 1588
5907.64 1611
5908.37 1552
5909.09 1599
5909.82 1577
5910.55 1623
5911.27 1621
5912.00 1561
5912.72 1547
5913.45 1592
5914.17 1636
5914.90 1568
5915.63 1644
5916.35 1671
5917.08 1672
5917.80 1683
5918.53 1691
5919.25 1671
5919.98 1648
5920.71 1700
5921.43 1714
5922.16 1660
5922.89 1773
5923.61 1682
5924.34 1755
5925.06 1867
5925.79 1821
5926.52 1739
5927.24 1774
5927.97 1798
5928.70 1839
5929.42 1835
5930.15 1888
5930.88 1902
5931.60 1863
5932.33 1897
5933.06 1894
5933.78 1988
5934.51 1980
5935.24 1970
5935.97 2044
5936.69 2088
5937.42 2117
5938.15 2146
5938.87 2116
5939.60 2211
5940.33 2196
5941.06 2200
5941.78 2228
5942.51 2241
5943.24 2334
5943.97 2321
5944.69 2316
5945.42 2412
5946.15 2457
5946.88 2394
5947.60 2399
5948.33 2473
5949.06 2615
5949.79 2685
5950.52 2735
5951.24 2850
5951.97 2977
5952.70 3166
5953.43 3220
5954.16 3275
5954.88 3275
5955.61 3267
5956.34 3207
5957.07 3020
5957.80 3119
5958.53 3080
5959.25 3109
5959.98 3167
5960.71 3073
5961.44 3091
5962.17 3146
5962.90 3209
5963.63 3389
5964.36 3589
5965.08 3843
5965.81 4072
5966.54 4352
5967.27 4475
5968.00 4422
5968.73 4427
5969.46 4169
5970.19 4069
5970.92 3988
5971.65 3938
5972.37 3904
5973.10 3822
5973.83 3846
5974.56 3770
5975.29 3735
5976.02 3820
5976.75 3857
5977.48 3876
5978.21 4048
5978.94 4198
5979.67 4246
5980.40 4358
5981.13 4469
5981.86 4581
5982.59 4547
5983.32 4534
5984.05 4666
5984.78 4667
5985.51 4658
5986.24 4596
5986.97 4534
5987.70 4583
5988.43 4680
5989.16 4698
5989.89 4684
5990.62 4751
5991.35 4835
5992.08 4864
5992.81 4929
5993.54 5036
5994.27 5046
5995.00 4991
5995.74 5168
5996.47 5248
5997.20 5178
5997.93 5318
5998.66 5303
5999.39 5272
6000.12 5251
6000.85 5207
6001.58 5115
6002.31 4987
6003.04 4862
6003.78 4779
6004.51 4753
6005.24 4712
6005.97 4688
6006.70 4699
6007.43 5035
6008.16 5447
6008.90 6044
6009.63 7044
6010.36 8464
6011.09 10173
6011.82 11813
6012.55 13483
6013.29 14713
6014.02 15473
6014.75 15686
6015.48 14779
6016.21 13703
6016.95 12423
6017.68 10901
6018.41 9528
6019.14 8358
6019.87 7233
6020.61 6258
6021.34 5486
6022.07 4910
6022.80 4495
6023.54 4226
6024.27 3987
6025.00 3885
6025.73 3739
6026.47 3693
6027.20 3701
6027.93 3649
6028.66 3575
6029.40 3538
6030.13 3419
6030.86 3433
6031.59 3276
6032.33 3171
6033.06 3087
6033.79 2953
6034.53 2979
6035.26 2897
6035.99 2889
6036.73 2902
6037.46 2921
6038.19 2945
6038.93 3028
6039.66 3127
6040.39 3128
6041.13 3114
6041.86 3195
6042.59 3180
6043.33 3225
6044.06 3241
6044.79 3176
6045.53 3292
6046.26 3270
6047.00 3266
6047.73 3306
6048.46 3382
6049.20 3486
6049.93 3688
6050.67 3816
6051.40 3970
6052.13 3987
6052.87 4065
6053.60 4085
6054.34 4099
6055.07 3937
6055.81 3744
6056.54 3663
6057.27 3596
6058.01 3684
6058.74 3571
6059.48 3478
6060.21 3537
6060.95 3487
6061.68 3409
6062.42 3388
6063.15 3336
6063.89 3291
6064.62 3352
6065.36 3287
6066.09 3202
6066.83 3199
6067.56 3165
6068.30 3098
6069.03 3088
6069.77 3089
6070.50 2972
6071.24 3056
6071.97 2987
6072.71 3044
6073.44 3030
6074.18 2928
6074.91 2997
6075.65 3000
6076.39 2888
6077.12 2855
6077.86 2825
6078.59 2924
6079.33 2889
6080.06 2843
6080.80 2809
6081.54 2782
6082.27 2755
6083.01 2666
6083.74 2642
6084.48 2620
6085.22 2618
6085.95 2544
6086.69 2649
6087.42 2610
6088.16 2685
6088.90 2707
6089.63 2681
6090.37 2731
6091.11 2823
6091.84 2753
6092.58 2724
6093.32 2719
6094.05 2622
6094.79 2626
6095.53 2605
6096.26 2556
6097.00 2510
6097.74 2538
6098.47 2470
6099.21 2445
6099.95 2505
6100.69 2428
6101.42 2399
6102.16 2447
6102.90 2390
6103.63 2463
6104.37 2439
6105.11 2329
6105.85 2378
6106.58 2388
6107.32 2316
6108.06 2294
6108.80 2330
6109.53 2423
6110.27 2470
6111.01 2486
6111.75 2437
6112.49 2510
6113.22 2501
6113.96 2544
6114.70 2540
6115.44 2590
6116.17 2649
6116.91 2714
6117.65 2676
6118.39 2682
6119.13 2607
6119.87 2547
6120.60 2614
6121.34 2671
6122.08 2653
6122.82 2705
6123.56 2733
6124.30 2678
6125.03 2748
6125.77 2760
6126.51 2866
6127.25 2821
6127.99 2879
6128.73 2866
6129.47 2810
6130.21 2749
6130.94 2795
6131.68 2771
6132.42 2816
6133.16 2787
6133.90 2910
6134.64 2973
6135.38 3015
6136.12 3094
6136.86 3191
6137.60 3292
6138.34 3391
6139.08 3521
6139.81 3560
6140.55 3523
6141.29 3552
6142.03 3561
6142.77 3540
6143.51 3535
6144.25 3482
6144.99 3541
6145.73 3562
6146.47 3495
6147.21 3419
6147.95 3440
6148.69 3396
6149.43 3391
6150.17 3463
6150.91 3501
6151.65 3482
6152.39 3577
6153.13 3545
6153.87 3588
6154.61 3537
6155.35 3588
6156.09 3723
6156.83 3719
6157.58 3694
6158.32 3804
6159.06 3807
6159.80 3802
6160.54 3865
6161.28 3952
6162.02 4072
6162.76 4210
6163.50 4378
6164.24 4632
6164.98 4852
6165.72 5013
6166.46 5249
6167.21 5502
6167.95 5539
6168.69 5513
6169.43 5387
6170.17 5304
6170.91 5275
6171.65 5205
6172.39 5100
6173.14 5015
6173.88 4867
6174.62 4915
6175.36 4970
6176.10 5069
6176.84 5172
6177.59 5326
6178.33 5769
6179.07 6348
6179.81 7282
6180.55 8327
6181.30 9670
6182.04 10893
6182.78 11746
6183.52 12032
6184.26 12095
6185.01 11468
6185.75 10655
6186.49 9817
6187.23 8810
6187.97 7913
6188.72 7253
6189.46 6643
6190.20 6211
6190.94 6014
6191.69 5820
6192.43 5706
6193.17 5707
6193.92 5584
6194.66 5470
6195.40 5463
6196.14 5441
6196.89 5346
6197.63 5390
6198.37 5354
6199.12 5225
6199.86 5156
6200.60 5146
6201.34 5245
6202.09 5235
6202.83 5441
6203.57 5981
6204.32 6535
6205.06 7649
6205.80 9496
6206.55 11787
6207.29 14458
6208.03 16939
6208.78 18935
6209.52 20088
6210.27 20232
6211.01 19267
6211.75 17424
6212.50 15248
6213.24 13377
6213.98 11221
6214.73 9273
6215.47 7934
6216.22 6799
6216.96 6001
6217.71 5382
6218.45 4837
6219.19 4628
6219.94 4471
6220.68 4310
6221.43 4289
6222.17 4140
6222.92 4044
6223.66 3953
6224.40 3952
6225.15 3840
6225.89 3697
6226.64 3573
6227.38 3441
6228.13 3205
6228.87 3148
6229.62 3025
6230.36 3062
6231.11 3023
6231.85 3053
6232.60 3012
6233.34 3012
6234.09 3193
6234.83 3157
6235.58 3124
6236.32 3303
6237.07 3465
6237.81 3685
6238.56 3840
6239.30 4029
6240.05 4276
6240.80 4410
6241.54 4523
6242.29 4307
6243.03 4332
6243.78 4172
6244.52 4167
6245.27 4112
6246.02 4115
6246.76 4187
6247.51 4200
6248.25 4099
6249.00 3991
6249.75 3887
6250.49 3787
6251.24 3672
6251.98 3589
6252.73 3528
6253.48 3481
6254.22 3374
6254.97 3361
6255.72 3343
6256.46 3318
6257.21 3268
6257.95 3301
6258.70 3281
6259.45 3228
6260.19 3205
6260.94 3175
6261.69 3167
6262.43 3166
6263.18 3054
6263.93 3000
6264.68 2879
6265.42 2961
6266.17 2874
6266.92 2853
6267.66 2805
6268.41 2834
6269.16 2857
6269.91 2976
6270.65 2984
6271.40 2922
6272.15 2916
6272.89 3021
6273.64 2971
6274.39 2972
6275.14 3041
6275.88 3144
6276.63 3164
6277.38 3134
6278.13 3174
6278.88 3218
6279.62 3150
6280.37 3069
6281.12 3035
6281.87 2895
6282.62 2824
6283.36 2720
6284.11 2678
6284.86 2616
6285.61 2588
6286.36 2638
6287.10 2630
6287.85 2512
6288.60 2495
6289.35 2432
6290.10 2453
6290.85 2394
6291.59 2380
6292.34 2418
6293.09 2368
6293.84 2361
6294.59 2400
6295.34 2369
6296.09 2398
6296.84 2375
6297.58 2335
6298.33 2334
6299.08 2292
6299.83 2238
6300.58 2186
6301.33 2208
6302.08 2150
6302.83 2121
6303.58 2125
6304.33 2187
6305.08 2161
6305.83 2175
6306.58 2143
6307.32 2190
6308.07 2116
6308.82 2132
6309.57 2128
6310.32 2211
6311.07 2250
6311.82 2278
6312.57 2259
6313.32 2311
6314.07 2341
6314.82 2260
6315.57 2335
6316.32 2300
6317.07 2358
6317.82 2331
6318.57 2267
6319.32 2261
6320.07 2215
6320.82 2121
6321.57 2025
6322.32 2029
6323.07 2076
6323.82 1953
6324.58 1981
6325.33 1977
6326.08 1983
6326.83 1959
6327.58 1989
6328.33 2016
6329.08 1980
6329.83 2047
6330.58 2033
6331.33 2015
6332.08 1966
6332.83 1973
6333.58 1933
6334.34 1957
6335.09 1971
6335.84 1894
6336.59 1909
6337.34 1928
6338.09 1982
6338.84 2009
6339.59 1965
6340.35 1982
6341.10 1939
6341.85 1867
6342.60 1920
6343.35 1968
6344.10 1922
6344.86 1958
6345.61 2069
6346.36 2009
6347.11 2044
6347.86 2040
6348.62 2079
6349.37 2075
6350.12 2103
6350.87 2231
6351.62 2325
6352.38 2394
6353.13 2353
6353.88 2389
6354.63 2421
6355.38 2352
6356.14 2317
6356.89 2222
6357.64 2257
6358.39 2145
6359.15 2084
6359.90 2057
6360.65 2080
6361.40 2014
6362.16 2020
6362.91 2039
6363.66 2075
6364.42 2129
6365.17 2145
6365.92 2240
6366.67 2395
6367.43 2417
6368.18 2495
6368.93 2455
6369.69 2470
6370.44 2294
6371.19 2171
6371.95 2164
6372.70 2152
6373.45 2020
6374.21 2058
6374.96 2033
6375.71 1983
6376.47 1992
6377.22 2006
6377.98 2044
6378.73 2012
6379.48 1980
6380.24 1953
6380.99 2044
6381.74 2062
6382.50 2065
6383.25 2003
6384.01 1996
6384.76 1962
6385.51 1922
6386.27 1929
6387.02 1880
6387.78 1916
6388.53 1891
6389.29 1824
6390.04 1818
6390.79 1810
6391.55 1807
6392.30 1757
6393.06 1751
6393.81 1787
6394.57 1797
6395.32 1781
6396.08 1819
6396.83 1835
6397.59 1841
6398.34 1794
6399.10 1782
6399.85 1762
6400.61 1748
6401.36 1774
6402.12 1769
6402.87 1751
6403.63 1771
6404.38 1759
6405.14 1739
6405.89 1737
6406.65 1718
6407.40 1752
6408.16 1797
6408.91 1786
6409.67 1819
6410.43 1843
6411.18 1851
6411.94 1827
6412.69 1818
6413.45 1761
6414.20 1761
6414.96 1812
6415.72 1763
6416.47 1728
6417.23 1770
6417.98 1823
6418.74 1793
6419.50 1757
6420.25 1739
6421.01 1769
6421.77 1731
6422.52 1728
6423.28 1775
6424.03 1762
6424.79 1707
6425.55 1767
6426.30 1808
6427.06 1788
6427.82 1780
6428.57 1772
6429.33 1753
6430.09 1840
6430.84 1815
6431.60 1799
6432.36 1845
6433.11 1784
6433.87 1835
6434.63 1863
6435.39 1847
6436.14 1924
6436.90 1902
6437.66 1913
6438.41 1975
6439.17 1965
6439.93 2022
6440.69 2012
6441.44 1971
6442.20 1954
6442.96 1933
6443.72 2032
6444.47 2057
6445.23 2090
6445.99 2076
6446.75 2047
6447.50 2015
6448.26 2092
6449.02 2124
6449.78 2139
6450.54 2106
6451.29 2083
6452.05 2077
6452.81 2102
6453.57 2151
6454.33 2229
6455.08 2318
6455.84 2260
6456.60 2295
6457.36 2278
6458.12 2267
6458.88 2259
6459.64 2214
6460.39 2240
6461.15 2217
6461.91 2289
6462.67 2327
6463.43 2294
6464.19 2363
6464.95 2458
6465.70 2444
6466.46 2434
6467.22 2528
6467.98 2438
6468.74 2441
6469.50 2488
6470.26 2506
6471.02 2531
6471.78 2460
6472.54 2452
6473.30 2521
6474.05 2559
6474.81 2583
6475.57 2526
6476.33 2536
6477.09 2581
6477.85 2574
6478.61 2573
6479.37 2693
6480.13 2820
6480.89 2860
6481.65 2861
6482.41 2910
6483.17 2918
6483.93 2987
6484.69 3063
6485.45 3093
6486.21 3084
6486.97 3075
6487.73 3124
6488.49 3139
6489.25 3156
6490.01 3233
6490.77 3288
6491.53 3332
6492.29 3357
6493.05 3361
6493.81 3391
6494.57 3437
6495.33 3368
6496.10 3314
6496.86 3293
6497.62 3346
6498.38 3330
6499.14 3259
6499.90 3212
6500.66 3322
6501.42 3423
6502.18 3509
6502.94 3797
6503.70 4259
6504.47 5068
6505.23 6529
6505.99 8519
6506.75 10725
6507.51 12801
6508.27 14437
6509.03 15236
6509.79 14972
6510.56 14069
6511.32 12522
6512.08 10945
6512.84 9281
6513.60 7832
6514.36 6639
6515.13 5672
6515.89 4892
6516.65 4327
6517.41 4008
6518.17 3718
6518.94 3466
6519.70 3474
6520.46 3358
6521.22 3352
6521.98 3401
6522.75 3483
6523.51 3524
6524.27 3585
6525.03 3701
6525.79 3831
6526.56 3979
6527.32 4055
6528.08 4026
6528.84 4111
6529.61 3991
6530.37 3830
6531.13 3604
6531.90 3456
6532.66 3420
6533.42 3360
6534.18 3244
6534.95 3290
6535.71 3355
6536.47 3383
6537.24 3295
6538.00 3232
6538.76 3224
6539.53 3133
6540.29 3122
6541.05 3119
6541.82 3134
6542.58 3129
6543.34 3167
6544.11 3257
6544.87 3433
6545.63 3546
6546.40 3651
6547.16 3745
6547.92 3750
6548.69 3774
6549.45 3717
6550.21 3617
6550.98 3500
6551.74 3484
6552.51 3463
6553.27 3496
6554.03 3560
6554.80 3467
6555.56 3547
6556.33 3700
6557.09 3654
6557.85 3664
6558.62 3684
6559.38 3727
6560.15 3670
6560.91 3703
6561.68 3713
6562.44 3753
6563.21 3763
6563.97 3837
6564.74 3838
6565.50 3776
6566.26 3805
6567.03 3866
6567.79 3888
6568.56 3843
6569.32 3710
6570.09 3802
6570.85 3843
6571.62 3847
6572.38 3834
6573.15 3784
6573.91 3831
6574.68 3836
6575.44 3905
6576.21 3930
6576.98 3932
6577.74 3986
6578.51 3969
6579.27 4009
6580.04 4062
6580.80 4154
6581.57 4195
6582.33 4321
6583.10 4404
6583.87 4435
6584.63 4439
6585.40 4375
6586.16 4332
6586.93 4334
6587.70 4230
6588.46 4220
6589.23 4250
6589.99 4377
6590.76 4524
6591.53 4833
6592.29 5217
6593.06 5686
6593.82 6132
6594.59 6408
6595.36 6631
6596.12 6675
6596.89 6644
6597.66 6579
6598.42 6332
6599.19 6005
6599.96 5618
6600.72 5278
6601.49 4921
6602.26 4663
6603.02 4427
6603.79 4131
6604.56 3994
6605.33 3899
6606.09 3775
6606.86 3805
6607.63 3848
6608.39 3895
6609.16 3813
6609.93 3824
6610.70 3900
6611.46 3846
6612.23 3836
6613.00 3689
6613.77 3635
6614.53 3662
6615.30 3668
6616.07 3691
6616.84 3662
6617.60 3690
6618.37 3758
6619.14 3916
6619.91 4111
6620.68 4319
6621.44 4465
6622.21 4703
6622.98 4777
6623.75 4912
6624.52 4835
6625.28 4748
6626.05 4673
6626.82 4554
6627.59 4414
6628.36 4234
6629.13 4164
6629.89 4035
6630.66 3952
6631.43 4042
6632.20 4248
6632.97 4447
6633.74 4617
6634.51 4720
6635.27 4855
6636.04 4963
6636.81 5098
6637.58 5277
6638.35 5468
6639.12 5753
6639.89 6134
6640.66 6598
6641.43 6855
6642.19 6922
6642.96 6998
6643.73 6734
6644.50 6299
6645.27 5888
6646.04 5383
6646.81 4974
6647.58 4482
6648.35 4032
6649.12 3793
6649.89 3708
6650.66 3485
6651.43 3340
6652.20 3282
6652.97 3181
6653.74 3126
6654.51 3127
6655.28 3012
6656.05 2932
6656.82 2874
6657.59 2912
6658.36 2926
6659.13 2886
6659.90 2905
6660.67 2836
6661.44 2786
6662.21 2838
6662.98 2851
6663.75 2841
6664.52 2866
6665.29 2803
6666.06 2797
6666.83 2811
6667.60 2836
6668.37 2826
6669.14 3021
6669.91 3075
6670.68 3030
6671.46 3032
6672.23 3117
6673.00 3082
6673.77 3116
6674.54 3113
6675.31 3067
6676.08 3017
6676.85 2998
6677.62 3103
6678.40 3136
6679.17 3113
6679.94 3186
6680.71 3201
6681.48 3216
6682.25 3192
6683.02 3215
6683.80 3334
6684.57 3387
6685.34 3450
6686.11 3388
6686.88 3455
6687.65 3391
6688.43 3202
6689.20 3115
6689.97 3024
6690.74 2914
6691.51 2811
6692.29 2767
6693.06 2723
6693.83 2653
6694.60 2588
6695.37 2641
6696.15 2597
6696.92 2575
6697.69 2611
6698.46 2558
6699.24 2556
6700.01 2570
6700.78 2513
6701.55 2492
6702.33 2501
6703.10 2490
6703.87 2454
6704.64 2408
6705.42 2415
6706.19 2428
6706.96 2364
6707.74 2246
6708.51 2265
6709.28 2284
6710.06 2226
6710.83 2297
6711.60 2266
6712.37 2250
6713.15 2210
6713.92 2153
6714.69 2201
6715.47 2173
6716.24 2189
6717.01 2211
6717.79 2195
6718.56 2154
6719.34 2164
6720.11 2233
6720.88 2176
6721.66 2152
6722.43 2130
6723.20 2160
6723.98 2160
6724.75 2064
6725.53 2059
6726.30 2053
6727.07 2049
6727.85 1970
6728.62 2045
6729.40 2049
6730.17 2068
6730.95 2088
6731.72 2112
6732.49 2109
6733.27 2087
6734.04 2145
6734.82 2150
6735.59 2103
6736.37 2155
6737.14 2160
6737.92 2114
6738.69 2131
6739.47 2179
6740.24 2184
6741.01 2268
6741.79 2174
6742.56 2152
6743.34 2214
6744.11 2194
6744.89 2253
6745.67 2256
6746.44 2320
6747.22 2282
6747.99 2275
6748.77 2329
6749.54 2379
6750.32 2410
6751.09 2441
6751.87 2496
6752.64 2604
6753.42 2616
6754.19 2644
6754.97 2634
6755.75 2571
6756.52 2542
6757.30 2476
6758.07 2445
6758.85 2470
6759.63 2493
6760.40 2449
6761.18 2402
6761.95 2383
6762.73 2398
6763.51 2328
6764.28 2353
6765.06 2390
6765.83 2449
6766.61 2520
6767.39 2460
6768.16 2477
6768.94 2493
6769.72 2438
6770.49 2409
6771.27 2431
6772.05 2318
6772.82 2303
6773.60 2210
6774.38 2209
6775.15 2149
6775.93 2191
6776.71 2150
6777.48 2259
6778.26 2246
6779.04 2242
6779.82 2228
6780.59 2227
6781.37 2261
6782.15 2271
6782.92 2264
6783.70 2128
6784.48 2102
6785.26 2108
6786.03 2118
6786.81 2113
6787.59 2135
6788.37 2059
6789.14 2011
6789.92 1981
6790.70 1948
6791.48 1862
6792.25 1938
6793.03 1910
6793.81 1909
6794.59 1880
6795.37 1907
6796.14 1914
6796.92 1924
6797.70 2007
6798.48 2003
6799.26 2062
6800.04 2054
6800.81 2031
6801.59 2047
6802.37 2033
6803.15 2050
6803.93 2009
6804.71 2022
6805.48 2030
6806.26 1999
6807.04 1976
6807.82 1958
6808.60 2046
6809.38 2040
6810.16 1904
6810.94 1972
6811.71 2011
6812.49 2041
6813.27 2026
6814.05 1961
6814.83 1921
6815.61 1956
6816.39 1911
6817.17 1946
6817.95 1988
6818.73 1998
6819.51 2035
6820.29 1955
6821.07 1918
6821.84 1981
6822.62 2007
6823.40 1964
6824.18 1898
6824.96 1915
6825.74 1964
6826.52 1929
6827.30 1857
6828.08 1922
6828.86 1939
6829.64 1917
6830.42 1894
6831.20 1898
6831.98 1936
6832.76 1994
6833.54 2092
6834.32 2216
6835.10 2438
6835.88 2763
6836.66 3191
6837.44 3600
6838.22 3967
6839.01 4273
6839.79 4371
6840.57 4284
6841.35 3945
6842.13 3721
6842.91 3374
6843.69 3091
6844.47 2797
6845.25 2613
6846.03 2407
6846.81 2375
6847.59 2414
6848.37 2448
6849.16 2620
6849.94 2677
6850.72 2746
6851.50 2769
6852.28 2766
6853.06 2706
6853.84 2583
6854.62 2532
6855.41 2424
6856.19 2313
6856.97 2221
6857.75 2168
6858.53 2096
6859.31 2044
6860.10 2045
6860.88 2072
6861.66 2041
6862.44 2030
6863.22 2025
6864.00 2031
6864.79 2098
6865.57 2145
6866.35 2167
6867.13 2140
6867.91 2172
6868.70 2117
6869.48 2125
6870.26 2130
6871.04 2193
6871.83 2173
6872.61 2235
6873.39 2296
6874.17 2277
6874.96 2354
6875.74 2401
6876.52 2429
6877.30 2519
6878.09 2599
6878.87 2719
6879.65 2776
6880.43 2807
6881.22 2948
6882.00 3045
6882.78 3090
6883.57 3232
6884.35 3179
6885.13 3150
6885.92 3274
6886.70 3378
6887.48 3499
6888.27 3725
6889.05 3893
6889.83 3827
6890.62 3513
6891.40 3419
6892.18 3419
6892.97 3223
6893.75 3029
6894.53 2909
6895.32 2827
6896.10 2706
6896.88 2682
6897.67 2670
6898.45 2607
6899.24 2709
6900.02 2595
6900.80 2557
6901.59 2591
6902.37 2664
6903.16 2658
6903.94 2569
6904.73 2533
6905.51 2558
6906.29 2546
6907.08 2476
6907.86 2439
6908.65 2426
6909.43 2471
6910.22 2396
6911.00 2381
6911.79 2421
6912.57 2427
6913.35 2373
6914.14 2488
6914.92 2519
6915.71 2530
6916.49 2539
6917.28 2408
6918.06 2485
6918.85 2518
6919.63 2563
6920.42 2512
6921.20 2527
6921.99 2533
6922.78 2584
6923.56 2574
6924.35 2622
6925.13 2616
6925.92 2710
6926.70 2702
6927.49 2789
6928.27 2757
6929.06 2901
6929.84 2774
6930.63 2837
6931.42 2827
6932.20 2796
6932.99 2772
6933.77 2762
6934.56 2836
6935.35 2818
6936.13 2823
6936.92 2891
6937.70 3124
6938.49 3142
6939.28 3328
6940.06 3551
6940.85 3702
6941.63 3865
6942.42 4100
6943.21 4255
6943.99 4303
6944.78 4256
6945.57 4324
6946.35 4342
6947.14 4308
6947.93 4372
6948.71 4317
6949.50 4363
6950.29 4224
6951.07 4140
6951.86 4022
6952.65 3927
6953.44 3891
6954.22 3772
6955.01 3757
6955.80 3732
6956.58 3751
6957.37 3650
6958.16 3700
6958.95 3760
6959.73 3743
6960.52 3764
6961.31 3831
6962.09 3836
6962.88 3868
6963.67 3977
6964.46 4171
6965.25 4362
6966.03 4526
6966.82 4776
6967.61 4956
6968.40 5128
6969.18 5277
6969.97 5372
6970.76 5490
6971.55 5471
6972.34 5381
6973.12 5369
6973.91 5278
6974.70 5326
6975.49 5208
6976.28 5284
6977.07 5445
6977.85 5530
6978.64 5855
6979.43 6225
6980.22 6785
6981.01 7914
6981.80 9468
6982.59 11448
6983.37 14121
6984.16 16893
6984.95 19504
6985.74 21025
6986.53 21654
6987.32 21148
6988.11 19601
6988.90 17233
6989.69 15052
6990.47 12795
6991.26 10684
6992.05 8921
6992.84 7552
6993.63 6432
6994.42 5597
6995.21 5002
6996.00 4630
6996.79 4338
6997.58 4041
6998.37 3724
6999.16 3675
6999.95 3561
7000.74 3557
7001.53 3478
7002.32 3400
7003.11 3296
7003.90 3095
7004.69 3028
7005.48 2890
7006.27 2825
7007.06 2755
7007.85 2711
7008.64 2823
7009.43 2855
7010.22 2835
7011.01 2967
7011.80 3214
7012.59 3303
7013.38 3355
7014.17 3406
7014.96 3362
7015.75 3391
7016.54 3321
7017.33 3236
7018.12 3127
7018.91 3103
7019.70 3198
7020.49 3302
7021.28 3391
7022.07 3451
7022.87 3634
7023.66 3879
7024.45 3983
7025.24 4135
7026.03 4179
7026.82 4199
7027.61 4082
7028.40 4260
7029.19 4164
7029.99 3989
7030.78 3871
7031.57 3638
7032.36 3406
7033.15 3269
7033.94 3155
7034.74 3121
7035.53 3072
7036.32 3149
7037.11 3112
7037.90 3111
7038.69 3195
7039.49 3114
7040.28 3069
7041.07 3067
7041.86 3052
7042.65 3128
7043.45 3033
7044.24 3083
7045.03 3061
7045.82 3103
7046.61 3140
7047.41 3211
7048.20 3275
7048.99 3383
7049.78 3508
7050.58 3548
7051.37 3698
7052.16 3607
7052.95 3532
7053.75 3353
7054.54 3248
7055.33 3213
7056.13 3096
7056.92 3106
7057.71 3086
7058.50 3110
7059.30 3095
7060.09 3092
7060.88 3094
7061.68 3081
7062.47 2940
7063.26 2894
7064.06 2878
7064.85 2839
7065.64 2734
7066.44 2795
7067.23 2651
7068.02 2613
7068.82 2530
7069.61 2451
7070.40 2461
7071.20 2406
7071.99 2383
7072.78 2384
7073.58 2409
7074.37 2356
7075.17 2321
7075.96 2320
7076.75 2226
7077.55 2144
7078.34 2184
7079.14 2113
7079.93 2137
7080.72 2117
7081.52 2183
7082.31 2135
7083.11 2094
7083.90 2085
7084.70 2058
7085.49 2107
7086.28 2094
7087.08 2165
7087.87 2111
7088.67 2020
7089.46 2021
7090.26 1989
7091.05 1927
7091.85 1927
7092.64 1966
7093.44 1865
7094.23 1838
7095.03 1835
7095.82 1864
7096.62 1822
7097.41 1857
7098.21 1783
7099.00 1818
7099.80 1823
7100.59 1830
7101.39 1858
7102.18 1782
7102.98 1793
7103.77 1792
7104.57 1852
7105.37 1784
7106.16 1749
7106.96 1745
7107.75 1731
7108.55 1706
7109.34 1732
7110.14 1670
7110.94 1698
7111.73 1645
7112.53 1677
7113.32 1626
7114.12 1645
7114.92 1675
7115.71 1711
7116.51 1644
7117.30 1644
7118.10 1634
7118.90 1624
7119.69 1644
7120.49 1674
7121.29 1650
7122.08 1583
7122.88 1595
7123.68 1666
7124.47 1636
7125.27 1617
7126.07 1598
7126.86 1615
7127.66 1686
7128.46 1728
7129.25 1750
7130.05 1733
7130.85 1732
7131.64 1739
7132.44 1702
7133.24 1677
7134.04 1596
7134.83 1614
7135.63 1599
7136.43 1569
7137.23 1566
7138.02 1570
7138.82 1485
7139.62 1494
7140.42 1517
7141.21 1496
7142.01 1467
7142.81 1483
7143.61 1430
7144.40 1469
7145.20 1472
7146.00 1446
7146.80 1453
7147.59 1380
7148.39 1418
7149.19 1449
7149.99 1386
7150.79 1389
7151.59 1390
7152.38 1443
7153.18 1472
7153.98 1434
7154.78 1428
7155.58 1511
7156.38 1542
7157.17 1472
7157.97 1502
7158.77 1525
7159.57 1508
7160.37 1470
7161.17 1459
7161.97 1428
7162.76 1454
7163.56 1383
7164.36 1402
7165.16 1445
7165.96 1382
7166.76 1403
7167.56 1384
7168.36 1341
7169.16 1371
7169.96 1405
7170.75 1362
7171.55 1336
7172.35 1347
7173.15 1349
7173.95 1348
7174.75 1293
7175.55 1265
7176.35 1308
7177.15 1322
7177.95 1300
7178.75 1347
7179.55 1333
7180.35 1266
7181.15 1320
7181.95 1350
7182.75 1374
7183.55 1396
7184.35 1404
7185.15 1402
7185.95 1379
7186.75 1333
7187.55 1363
7188.35 1308
7189.15 1335
7189.95 1325
7190.75 1337
7191.55 1308
7192.35 1292
7193.15 1290
7193.95 1282
7194.75 1233
7195.55 1284
7196.35 1278
7197.15 1264
7197.95 1259
7198.76 1303
7199.56 1318
7200.36 1312
7201.16 1278
7201.96 1314
7202.76 1306
7203.56 1298
7204.36 1350
7205.16 1319
7205.96 1304
7206.77 1288
7207.57 1251
7208.37 1296
7209.17 1303
7209.97 1319
7210.77 1390
7211.57 1390
7212.38 1409
7213.18 1411
7213.98 1397
7214.78 1396
7215.58 1428
7216.38 1354
7217.19 1350
7217.99 1394
7218.79 1337
7219.59 1418
7220.39 1373
7221.20 1430
7222.00 1396
7222.80 1379
7223.60 1409
7224.40 1378
7225.21 1430
7226.01 1419
7226.81 1385
7227.61 1331
7228.42 1403
7229.22 1431
7230.02 1479
7230.82 1478
7231.63 1450
7232.43 1522
7233.23 1569
7234.03 1604
7234.84 1693
7235.64 1757
7236.44 1811
7237.25 1926
7238.05 1871
7238.85 1858
7239.65 1806
7240.46 1731
7241.26 1607
7242.06 1583
7242.87 1517
7243.67 1517
7244.47 1497
7245.28 1462
7246.08 1414
7246.88 1421
7247.69 1441
7248.49 1392
7249.30 1405
7250.10 1431
7250.90 1409
7251.71 1405
7252.51 1346
7253.31 1367
7254.12 1372
7254.92 1359
7255.73 1385
7256.53 1413
7257.33 1347
7258.14 1368
7258.94 1394
7259.75 1392
7260.55 1408
7261.35 1410
7262.16 1432
7262.96 1429
7263.77 1448
7264.57 1414
7265.38 1448
7266.18 1499
7266.99 1574
7267.79 1504
7268.59 1509
7269.40 1516
7270.20 1522
7271.01 1530
7271.81 1580
7272.62 1573
7273.42 1542
7274.23 1551
7275.03 1575
7275.84 1572
7276.64 1598
7277.45 1634
7278.25 1648
7279.06 1713
7279.86 1756
7280.67 1886
7281.48 2134
7282.28 2357
7283.09 2646
7283.89 2865
7284.70 2922
7285.50 3029
7286.31 2940
7287.11 2783
7287.92 2610
7288.73 2395
7289.53 2197
7290.34 2015
7291.14 1883
7291.95 1705
7292.76 1659
7293.56 1684
7294.37 1598
7295.17 1592
7295.98 1629
7296.79 1593
7297.59 1602
7298.40 1620
7299.21 1561
7300.01 1609
7300.82 1644
7301.62 1656
7302.43 1631
7303.24 1638
7304.04 1671
7304.85 1682
7305.66 1692
7306.46 1661
7307.27 1704
7308.08 1697
7308.89 1687
7309.69 1719
7310.50 1754
7311.31 1832
7312.11 1893
7312.92 1906
7313.73 1833
7314.53 1862
7315.34 1872
7316.15 1961
7316.96 2033
7317.76 2202
7318.57 2437
7319.38 2640
7320.19 2681
7320.99 2926
7321.80 2874
7322.61 2835
7323.42 2660
7324.22 2566
7325.03 2377
7325.84 2250
7326.65 2060
7327.46 1908
7328.26 1915
7329.07 1807
7329.88 1738
7330.69 1760
7331.50 1736
7332.30 1733
7333.11 1692
7333.92 1644
7334.73 1633
7335.54 1722
7336.35 1758
7337.15 1758
7337.96 1741
7338.77 1882
7339.58 1953
7340.39 1915
7341.20 1902
7342.01 1890
7342.82 1854
7343.62 1790
7344.43 1766
7345.24 1743
7346.05 1705
7346.86 1693
7347.67 1675
7348.48 1648
7349.29 1651
7350.10 1617
7350.91 1581
7351.71 1600
7352.52 1559
7353.33 1524
7354.14 1584
7354.95 1590
7355.76 1597
7356.57 1631
7357.38 1685
7358.19 1743
7359.00 1765
7359.81 1836
7360.62 1842
7361.43 1900
7362.24 1882
7363.05 1850
7363.86 1889
7364.67 1852
7365.48 1831
7366.29 1779
7367.10 1723
7367.91 1698
7368.72 1641
7369.53 1627
7370.34 1603
7371.15 1601
7371.96 1516
7372.77 1530
7373.58 1569
7374.39 1556
7375.20 1589
7376.01 1634
7376.82 1638
7377.63 1722
7378.45 1767
7379.26 1942
7380.07 2036
7380.88 2119
7381.69 2133
7382.50 2120
7383.31 2057
7384.12 2004
7384.93 1971
7385.74 1909
7386.56 1811
7387.37 1685
7388.18 1667
7388.99 1648
7389.80 1569
7390.61 1498
7391.42 1464
7392.24 1455
7393.05 1411
7393.86 1391
7394.67 1417
7395.48 1422
7396.29 1399
7397.10 1444
7397.92 1425
7398.73 1385
7399.54 1372
7400.35 1393
7401.16 1347
7401.98 1402
7402.79 1378
7403.60 1351
7404.41 1334
7405.23 1349
7406.04 1362
7406.85 1295
7407.66 1307
7408.47 1306
7409.29 1319
7410.10 1311
7410.91 1264
7411.72 1286
7412.54 1310
7413.35 1274
7414.16 1274
7414.98 1252
7415.79 1272
7416.60 1271
7417.41 1241
7418.23 1214
7419.04 1198
7419.85 1239
7420.67 1232
7421.48 1237
7422.29 1227
7423.11 1226
7423.92 1233
7424.73 1199
7425.54 1241
7426.36 1238
7427.17 1206
7427.99 1206
7428.80 1217
7429.61 1215
7430.43 1231
7431.24 1178
7432.05 1198
7432.87 1188
7433.68 1196
7434.49 1243
7435.31 1236
7436.12 1225
7436.94 1154
7437.75 1205
7438.56 1210
7439.38 1150
7440.19 1206
7441.01 1244
7441.82 1212
7442.64 1209
7443.45 1216
7444.26 1187
7445.08 1211
7445.89 1183
7446.71 1170
7447.52 1184
7448.34 1172
7449.15 1139
7449.97 1145
7450.78 1159
7451.59 1088
7452.41 1108
7453.22 1138
7454.04 1088
7454.85 1108
7455.67 1158
7456.48 1108
7457.30 1133
7458.11 1123
7458.93 1088
7459.74 1127
7460.56 1124
7461.38 1120
7462.19 1113
7463.01 1081
7463.82 1142
7464.64 1126
7465.45 1103
7466.27 1129
7467.08 1140
7467.90 1167
7468.72 1114
7469.53 1123
7470.35 1159
7471.16 1115
7471.98 1140
7472.79 1154
7473.61 1147
7474.43 1153
7475.24 1132
7476.06 1106
7476.87 1088
7477.69 1120
7478.51 1152
7479.32 1116
7480.14 1138
7480.96 1136
7481.77 1135
7482.59 1167
7483.41 1162
7484.22 1197
7485.04 1214
7485.85 1188
7486.67 1153
7487.49 1144
7488.31 1117
7489.12 1151
7489.94 1163
7490.76 1138
7491.57 1145
7492.39 1129
7493.21 1162
7494.02 1101
7494.84 1115
7495.66 1130
7496.48 1118
7497.29 1117
7498.11 1126
7498.93 1106
7499.74 1088
7500.56 1119
7501.38 1124
7502.20 1130
7503.01 1126
7503.83 1134
7504.65 1132
7505.47 1150
7506.29 1164
7507.10 1184
7507.92 1153
7508.74 1132
7509.56 1139
7510.37 1172
7511.19 1109
7512.01 1083
7512.83 1139
7513.65 1182
7514.47 1171
7515.28 1141
7516.10 1181
7516.92 1158
7517.74 1149
7518.56 1136
7519.38 1160
7520.19 1167
7521.01 1216
7521.83 1174
7522.65 1168
7523.47 1195
7524.29 1213
7525.11 1206
7525.92 1158
7526.74 1177
7527.56 1185
7528.38 1169
7529.20 1181
7530.02 1166
7530.84 1204
7531.66 1206
7532.48 1183
7533.30 1238
7534.12 1263
7534.93 1235
7535.75 1194
7536.57 1272
7537.39 1213
7538.21 1176
7539.03 1189
7539.85 1182
7540.67 1179
7541.49 1252
7542.31 1216
7543.13 1195
7543.95 1225
7544.77 1211
7545.59 1212
7546.41 1214
7547.23 1197
7548.05 1158
7548.87 1151
7549.69 1208
7550.51 1278
7551.33 1260
7552.15 1260
7552.97 1213
7553.79 1235
7554.61 1200
7555.43 1277
7556.25 1356
7557.07 1284
7557.89 1275
7558.71 1270
7559.53 1267
7560.36 1280
7561.18 1323
7562.00 1275
7562.82 1317
7563.64 1358
7564.46 1342
7565.28 1313
7566.10 1320
7566.92 1338
7567.74 1382
7568.56 1342
7569.39 1359
7570.21 1373
7571.03 1427
7571.85 1423
7572.67 1379
7573.49 1424
7574.31 1449
7575.14 1399
7575.96 1433
7576.78 1437
7577.60 1493
7578.42 1447
7579.24 1425
7580.06 1398
7580.89 1405
7581.71 1421
7582.53 1454
7583.35 1461
7584.17 1453
7585.00 1473
7585.82 1500
7586.64 1542
7587.46 1568
7588.29 1563
7589.11 1535
7589.93 1540
7590.75 1531
7591.57 1613
7592.40 1580
7593.22 1594
7594.04 1572
7594.86 1622
7595.69 1633
7596.51 1660
7597.33 1608
7598.15 1670
7598.98 1712
7599.80 1659
7600.62 1686
7601.45 1740
7602.27 1750
7603.09 1767
7603.92 1781
7604.74 1846
7605.56 1836
7606.38 1822
7607.21 1813
7608.03 1847
7608.85 1799
7609.68 1794
7610.50 1764
7611.32 1820
7612.15 1856
7612.97 1828
7613.80 1936
7614.62 1982
7615.44 2000
7616.27 2131
7617.09 2192
7617.91 2297
7618.74 2276
7619.56 2393
7620.39 2319
7621.21 2300
7622.03 2283
7622.86 2184
7623.68 2184
7624.51 2170
7625.33 2167
7626.15 2139
7626.98 2167
7627.80 2190
7628.63 2253
7629.45 2323
7630.28 2475
7631.10 2575
7631.93 2571
7632.75 2634
7633.58 2593
7634.40 2435
7635.22 2316
7636.05 2225
7636.87 2105
7637.70 1969
7638.52 1870
7639.35 1767
7640.17 1712
7641.00 1700
7641.82 1608
7642.65 1650
7643.47 1686
7644.30 1815
7645.13 1845
7645.95 1813
7646.78 1838
7647.60 1915
7648.43 1962
7649.25 1971
7650.08 2066
7650.90 2024
7651.73 2072
7652.55 1971
7653.38 1875
7654.21 1830
7655.03 1721
7655.86 1629
7656.68 1580
7657.51 1529
7658.34 1477
7659.16 1508
7659.99 1549
7660.81 1448
7661.64 1411
7662.47 1439
7663.29 1483
7664.12 1436
7664.95 1391
7665.77 1361
7666.60 1445
7667.42 1420
7668.25 1419
7669.08 1359
7669.90 1355
7670.73 1360
7671.56 1418
7672.38 1391
7673.21 1325
7674.04 1323
7674.87 1367
7675.69 1390
7676.52 1338
7677.35 1326
7678.17 1416
7679.00 1437
7679.83 1350
7680.65 1366
7681.48 1394
7682.31 1377
7683.14 1420
7683.96 1429
7684.79 1463
7685.62 1470
7686.45 1481
7687.27 1449
7688.10 1497
7688.93 1448
7689.76 1401
7690.58 1454
7691.41 1512
7692.24 1494
7693.07 1487
7693.90 1503
7694.72 1533
7695.55 1581
7696.38 1651
7697.21 1669
7698.04 1657
7698.86 1671
7699.69 1645
7700.52 1640
7701.35 1592
7702.18 1541
7703.01 1524
7703.83 1475
7704.66 1417
7705.49 1401
7706.32 1467
7707.15 1438
7707.98 1376
7708.81 1378
7709.63 1353
7710.46 1417
7711.29 1352
7712.12 1307
7712.95 1344
7713.78 1300
7714.61 1354
7715.44 1347
7716.27 1297
7717.10 1325
7717.93 1337
7718.75 1301
7719.58 1273
7720.41 1259
7721.24 1272
7722.07 1287
7722.90 1305
7723.73 1272
7724.56 1288
7725.39 1284
7726.22 1293
7727.05 1361
7727.88 1343
7728.71 1356
7729.54 1384
7730.37 1385
7731.20 1383
7732.03 1360
7732.86 1331
7733.69 1294
7734.52 1265
7735.35 1293
7736.18 1243
7737.01 1226
7737.84 1217
7738.67 1280
7739.50 1212
7740.33 1196
7741.16 1200
7741.99 1249
7742.82 1257
7743.65 1339
7744.48 1461
7745.31 1526
7746.14 1653
7746.98 1801
7747.81 1843
7748.64 1859
7749.47 1805
7750.30 1748
7751.13 1667
7751.96 1585
7752.79 1467
7753.62 1419
7754.45 1344
7755.29 1291
7756.12 1285
7756.95 1221
7757.78 1181
7758.61 1212
7759.44 1175
7760.27 1171
7761.11 1146
7761.94 1153
7762.77 1174
7763.60 1200
7764.43 1156
7765.26 1129
7766.10 1140
7766.93 1183
7767.76 1143
7768.59 1104
7769.42 1133
7770.26 1088
7771.09 1116
7771.92 1085
7772.75 1123
7773.58 1160
7774.42 1157
7775.25 1185
7776.08 1170
7776.91 1145
7777.75 1179
7778.58 1147
7779.41 1112
7780.24 1122
7781.08 1153
7781.91 1120
7782.74 1142
7783.57 1187
7784.41 1216
7785.24 1154
7786.07 1159
7786.91 1213
7787.74 1204
7788.57 1214
7789.40 1194
7790.24 1223
7791.07 1208
7791.90 1233
7792.74 1226
7793.57 1179
7794.40 1266
7795.24 1211
7796.07 1227
7796.90 1237
7797.74 1198
7798.57 1218
7799.40 1253
7800.24 1288
7801.07 1310
7801.91 1311
7802.74 1305
7803.57 1294
7804.41 1333
7805.24 1308
7806.07 1289
7806.91 1346
7807.74 1337
7808.58 1356
7809.41 1396
7810.25 1406
7811.08 1387
7811.91 1451
7812.75 1455
7813.58 1514
7814.42 1526
7815.25 1592
7816.09 1596
7816.92 1581
7817.75 1603
7818.59 1591
7819.42 1651
7820.26 1706
7821.09 1619
7821.93 1657
7822.76 1684
7823.60 1716
7824.43 1782
7825.27 1667
7826.10 1690
7826.94 1641
7827.77 1547
7828.61 1490
7829.44 1515
7830.28 1496
7831.11 1552
7831.95 1609
7832.78 1547
7833.62 1503
7834.46 1594
7835.29 1569
7836.13 1587
7836.96 1566
7837.80 1538
7838.63 1480
7839.47 1426
7840.31 1363
7841.14 1339
7841.98 1377
7842.81 1356
7843.65 1309
7844.48 1297
7845.32 1293
7846.16 1286
7846.99 1259
7847.83 1293
7848.67 1290
7849.50 1274
7850.34 1291
7851.17 1291
7852.01 1264
7852.85 1274
7853.68 1312
7854.52 1335
7855.36 1288
7856.19 1290
7857.03 1329
7857.87 1281
7858.70 1329
7859.54 1337
7860.38 1309
7861.21 1316
7862.05 1325
7862.89 1338
7863.72 1313
7864.56 1296
7865.40 1331
7866.24 1265
7867.07 1326
7867.91 1314
7868.75 1319
7869.59 1347
7870.42 1357
7871.26 1383
7872.10 1371
7872.94 1411
7873.77 1396
7874.61 1434
7875.45 1504
7876.29 1559
7877.12 1662
7877.96 1699
7878.80 1756
7879.64 1788
7880.47 1829
7881.31 1869
7882.15 1882
7882.99 1890
7883.83 1854
7884.66 1753
7885.50 1753
7886.34 1661
7887.18 1613
7888.02 1582
7888.86 1517
7889.69 1533
7890.53 1569
7891.37 1631
7892.21 1696
7893.05 1650
7893.89 1593
7894.73 1580
7895.56 1490
7896.40 1507
7897.24 1454
7898.08 1382
7898.92 1370
7899.76 1384
7900.60 1312
7901.44 1342
7902.28 1293
7903.12 1314
7903.95 1289
7904.79 1308
7905.63 1330
7906.47 1250
7907.31 1240
7908.15 1226
7908.99 1222
7909.83 1266
7910.67 1271
7911.51 1289
7912.35 1301
7913.19 1319
7914.03 1311
7914.87 1354
7915.71 1439
7916.55 1484
7917.39 1479
7918.23 1471
7919.07 1461
7919.91 1489
7920.75 1474
7921.59 1468
7922.43 1412
7923.27 1366
7924.11 1334
7924.95 1291
7925.79 1230
7926.63 1260
7927.47 1198
7928.31 1225
7929.15 1201
7929.99 1206
7930.83 1170
7931.67 1179
7932.51 1178
7933.35 1143
7934.19 1173
7935.04 1181
7935.88 1119
7936.72 1085
7937.56 1166
7938.40 1137
7939.24 1203
7940.08 1191
7940.92 1183
7941.76 1240
7942.60 1220
7943.45 1197
7944.29 1170
7945.13 1197
7945.97 1206
7946.81 1246
7947.65 1255
7948.49 1209
7949.34 1236
7950.18 1252
7951.02 1238
7951.86 1211
7952.70 1283
7953.54 1334
7954.39 1296
7955.23 1342
7956.07 1374
7956.91 1392
7957.75 1360
7958.60 1345
7959.44 1339
7960.28 1331
7961.12 1295
7961.96 1263
7962.81 1236
7963.65 1285
7964.49 1261
7965.33 1337
7966.18 1391
7967.02 1440
7967.86 1448
7968.70 1373
7969.55 1366
7970.39 1320
7971.23 1301
7972.08 1287
7972.92 1241
7973.76 1220
7974.60 1197
7975.45 1170
7976.29 1161
7977.13 1169
7977.98 1188
7978.82 1155
7979.66 1081
7980.51 1114
7981.35 1113
7982.19 1040
7983.04 1063
7983.88 1053
7984.72 1040
7985.57 1054
7986.41 1065
7987.25 1027
7988.10 1052
7988.94 1044
7989.78 963
7990.63 999
7991.47 1008
7992.32 1010
7993.16 1037
7994.00 1006
7994.85 1001
7995.69 997
7996.54 976
7997.38 948
7998.22 928
7999.07 958
7999.91 974
8000.76 969
8001.60 963
8002.45 980
8003.29 939
8004.13 928
8004.98 946
8005.82 943
8006.67 945
8007.51 945
8008.36 934
8009.20 891
8010.05 854
8010.89 912
8011.74 870
8012.58 887
8013.43 901
8014.27 897
8015.12 928
8015.96 892
8016.81 890
8017.65 861
8018.50 892
8019.34 899
8020.19 884
8021.03 937
8021.88 920
8022.72 889
8023.57 899
8024.41 873
8025.26 899
8026.11 891
8026.95 893
8027.80 900
8028.64 889
8029.49 884
8030.33 837
8031.18 832
8032.03 909
8032.87 872
8033.72 877
8034.56 886
8035.41 930
8036.26 906
8037.10 906
8037.95 896
8038.80 909
8039.64 877
8040.49 879
8041.34 914
8042.18 915
8043.03 870
8043.87 889
8044.72 871
8045.57 881
8046.41 877
8047.26 881
8048.11 881
8048.96 867
8049.80 846
8050.65 859
8051.50 857
8052.34 871
8053.19 861
8054.04 871
8054.88 836
8055.73 827
8056.58 832
8057.43 837
8058.27 847
8059.12 846
8059.97 828
8060.82 833
8061.66 860
8062.51 843
8063.36 772
8064.21 792
8065.05 803
8065.90 831
8066.75 832
8067.60 808
8068.44 816
8069.29 819
8070.14 827
8070.99 837
8071.84 830
8072.68 887
8073.53 851
8074.38 829
8075.23 838
8076.08 803
8076.93 841
8077.77 867
8078.62 807
8079.47 829
8080.32 829
8081.17 812
8082.02 825
8082.87 841
8083.71 820
8084.56 846
8085.41 810
8086.26 824
8087.11 828
8087.96 785
8088.81 814
8089.66 824
8090.51 825
8091.35 824
8092.20 818
8093.05 839
8093.90 841
8094.75 800
8095.60 825
8096.45 794
8097.30 792
8098.15 843
8099.00 790
8099.85 791
8100.70 774
8101.55 778
8102.40 820
8103.25 791
8104.10 778
8104.95 832
8105.80 808
8106.65 809
8107.50 810
8108.35 813
8109.20 788
8110.05 845
8110.90 881
8111.75 849
8112.60 850
8113.45 850
8114.30 815
8115.15 816
8116.00 825
8116.85 804
8117.70 854
8118.55 858
8119.40 849
8120.25 878
8121.10 880
8121.95 857
8122.80 856
8123.65 870
8124.50 852
8125.35 891
8126.20 839
8127.06 855
8127.91 865
8128.76 885
8129.61 873
8130.46 889
8131.31 932
8132.16 966
8133.01 930
8133.86 897
8134.72 879
8135.57 908
8136.42 936
8137.27 929
8138.12 883
8138.97 889
8139.83 877
8140.68 871
8141.53 885
8142.38 862
8143.23 848
8144.08 894
8144.94 944
8145.79 943
8146.64 911
8147.49 927
8148.34 913
8149.20 944
8150.05 941
8150.90 945
8151.75 958
8152.60 995
8153.46 1007
8154.31 1016
8155.16 1074
8156.01 1078
8156.87 1071
8157.72 1088
8158.57 1071
8159.42 1039
8160.28 988
8161.13 938
8161.98 936
8162.84 942
8163.69 860
8164.54 882
8165.39 860
8166.25 880
8167.10 890
8167.95 852
8168.81 866
8169.66 849
8170.51 866
8171.37 871
8172.22 880
8173.07 836
8173.93 825
8174.78 822
8175.63 807
8176.49 810
8177.34 829
8178.19 821
8179.05 796
8179.90 775
8180.76 786
8181.61 791
8182.46 770
8183.32 792
8184.17 792
8185.02 778
8185.88 759
8186.73 795
8187.59 808
8188.44 792
8189.30 806
8190.15 790
8191.00 785
8191.86 859
8192.71 780
8193.57 804
8194.42 801
8195.28 777
8196.13 837
8196.99 851
8197.84 846
8198.69 761
8199.55 766
8200.40 795
8201.26 810
8202.11 811
8202.97 804
8203.82 766
8204.68 816
8205.53 802
8206.39 794
8207.24 818
8208.10 794
8208.95 816
8209.81 813
8210.67 799
8211.52 809
8212.38 808
8213.23 765
8214.09 787
8214.94 799
8215.80 856
8216.65 817
8217.51 819
8218.37 833
8219.22 826
8220.08 798
8220.93 815
8221.79 834
8222.64 800
8223.50 847
8224.36 871
8225.21 864
8226.07 837
8226.92 833
8227.78 812
8228.64 821
8229.49 820
8230.35 804
8231.21 806
8232.06 781
8232.92 807
8233.78 794
8234.63 762
8235.49 759
8236.35 746
8237.20 767
8238.06 744
8238.92 763
8239.77 738
8240.63 761
8241.49 749
8242.34 747
8243.20 788
8244.06 788
8244.91 769
8245.77 745
8246.63 726
8247.49 685
8248.34 713
8249.20 738
8250.06 754
8250.92 801
8251.77 790
8252.63 803
8253.49 778
8254.35 750
8255.20 759
8256.06 786
8256.92 747
8257.78 758
8258.63 765
8259.49 765
8260.35 758
8261.21 806
8262.07 768
8262.92 760
8263.78 782
8264.64 815
8265.50 790
8266.36 796
8267.22 777
8268.07 775
8268.93 802
8269.79 772
8270.65 801
8271.51 787
8272.37 764
8273.22 792
8274.08 816
8274.94 757
8275.80 798
8276.66 808
8277.52 815
8278.38 831
8279.24 835
8280.09 798
8280.95 801
8281.81 800
8282.67 810
8283.53 802
8284.39 793
8285.25 783
8286.11 803
8286.97 797
8287.83 815
8288.69 809
8289.55 821
8290.41 789
8291.26 786
8292.12 827
8292.98 786
8293.84 786
8294.70 803
8295.56 832
8296.42 855
8297.28 837
8298.14 823
8299.00 826
8299.86 836
8300.72 856
8301.58 851
8302.44 852
8303.30 840
8304.16 827
8305.02 806
8305.88 812
8306.74 809
8307.60 841
8308.46 800
8309.33 836
8310.19 816
8311.05 822
8311.91 857
8312.77 835
8313.63 793
8314.49 794
8315.35 780
8316.21 811
8317.07 810
8317.93 805
8318.79 774
8319.65 752
8320.52 750
8321.38 787
8322.24 785
8323.10 820
8323.96 784
8324.82 805
8325.68 816
8326.54 796
8327.41 807
8328.27 840
8329.13 808
8329.99 801
8330.85 793
8331.71 805
8332.57 788
8333.44 805
8334.30 833
8335.16 822
8336.02 815
8336.88 847
8337.75 836
8338.61 835
8339.47 831
8340.33 825
8341.19 804
8342.06 844
8342.92 889
8343.78 888
8344.64 858
8345.50 846
8346.37 869
8347.23 840
8348.09 859
8348.95 894
8349.82 891
8350.68 898
8351.54 902
8352.40 851
8353.27 845
8354.13 865
8354.99 846
8355.86 850
8356.72 828
8357.58 875
8358.45 875
8359.31 867
8360.17 882
8361.03 882
8361.90 857
8362.76 879
8363.62 904
8364.49 891
8365.35 865
8366.21 874
8367.08 877
8367.94 870
8368.80 855
8369.67 867
8370.53 862
8371.40 875
8372.26 913
8373.12 908
8373.99 931
8374.85 876
8375.71 906
8376.58 903
8377.44 907
8378.31 874
8379.17 928
8380.03 926
8380.90 945
8381.76 959
8382.63 987
8383.49 981
8384.36 983
8385.22 974
8386.08 1004
8386.95 1022
8387.81 982
8388.68 1009
8389.54 980
8390.41 1006
8391.27 1038
8392.14 1035
8393.00 977
8393.87 965
8394.73 937
8395.60 971
8396.46 967
8397.33 1004
8398.19 1020
8399.06 1040
8399.92 1035
8400.79 1049
8401.65 1053
8402.52 1038
8403.38 1062
8404.25 1060
8405.11 1059
8405.98 1062
8406.84 1096
8407.71 1108
8408.58 1134
8409.44 1114
8410.31 1125
8411.17 1136
8412.04 1144
8412.90 1150
8413.77 1162
8414.64 1145
8415.50 1126
8416.37 1152
8417.23 1130
8418.10 1174
8418.97 1170
8419.83 1213
8420.70 1206
8421.56 1296
8422.43 1277
8423.30 1232
8424.16 1265
8425.03 1334
8425.90 1345
8426.76 1308
8427.63 1350
8428.50 1352
8429.36 1381
8430.23 1415
8431.10 1394
8431.96 1372
8432.83 1363
8433.70 1394
8434.56 1418
8435.43 1404
8436.30 1476
8437.16 1547
8438.03 1540
8438.90 1582
8439.77 1613
8440.63 1644
8441.50 1664
8442.37 1652
8443.24 1639
8444.10 1672
8444.97 1641
8445.84 1685
8446.71 1694
8447.57 1706
8448.44 1749
8449.31 1797
8450.18 1887
8451.04 2017
8451.91 2222
8452.78 2559
8453.65 2982
8454.52 3418
8455.38 3748
8456.25 3993
8457.12 4057
8457.99 3903
8458.86 3654
8459.72 3546
8460.59 3163
8461.46 2849
8462.33 2603
8463.20 2341
8464.07 2119
8464.93 1958
8465.80 1894
8466.67 1777
8467.54 1821
8468.41 1633
8469.28 1602
8470.15 1529
8471.02 1523
8471.88 1526
8472.75 1474
8473.62 1436
8474.49 1393
8475.36 1385
8476.23 1375
8477.10 1418
8477.97 1406
8478.84 1473
8479.71 1485
8480.58 1502
8481.44 1541
8482.31 1599
8483.18 1569
8484.05 1555
8484.92 1538
8485.79 1600
8486.66 1529
8487.53 1497
8488.40 1442
8489.27 1451
8490.14 1450
8491.01 1435
8491.88 1425
8492.75 1475
8493.62 1426
8494.49 1476
8495.36 1474
8496.23 1501
8497.10 1506
8497.97 1432
8498.84 1430
8499.71 1395
8500.58 1349
8501.45 1388
8502.32 1362
8503.19 1347
8504.06 1395
8504.93 1373
8505.80 1365
8506.67 1421
8507.55 1400
8508.42 1399
8509.29 1410
8510.16 1437
8511.03 1478
8511.90 1460
8512.77 1437
8513.64 1498
8514.51 1501
8515.38 1465
8516.25 1494
8517.13 1519
8518.00 1514
8518.87 1546
8519.74 1554
8520.61 1557
8521.48 1665
8522.35 1816
8523.23 1945
8524.10 2058
8524.97 2193
8525.84 2218
8526.71 2285
8527.58 2274
8528.46 2233
8529.33 2151
8530.20 2050
8531.07 2005
8531.94 1869
8532.81 1784
8533.69 1754
8534.56 1752
8535.43 1642
8536.30 1624
8537.18 1607
8538.05 1561
8538.92 1575
8539.79 1505
8540.66 1465
8541.54 1400
8542.41 1364
8543.28 1411
8544.15 1394
8545.03 1393
8545.90 1408
8546.77 1388
8547.64 1364
8548.52 1427
8549.39 1432
8550.26 1433
8551.14 1533
8552.01 1549
8552.88 1610
8553.76 1645
8554.63 1703
8555.50 1706
8556.37 1643
8557.25 1664
8558.12 1553
8558.99 1580
8559.87 1529
8560.74 1461
8561.61 1418
8562.49 1388
8563.36 1379
8564.24 1323
8565.11 1287
8565.98 1292
8566.86 1310
8567.73 1317
8568.60 1304
8569.48 1285
8570.35 1246
8571.23 1215
8572.10 1246
8572.97 1238
8573.85 1254
8574.72 1239
8575.60 1235
8576.47 1246
8577.34 1248
8578.22 1174
8579.09 1225
8579.97 1241
8580.84 1303
8581.72 1231
8582.59 1252
8583.47 1293
8584.34 1289
8585.21 1265
8586.09 1296
8586.96 1299
8587.84 1286
8588.71 1314
8589.59 1273
8590.46 1282
8591.34 1274
8592.21 1316
8593.09 1330
8593.96 1315
8594.84 1371
8595.71 1315
8596.59 1356
8597.46 1349
8598.34 1376
8599.22 1376
8600.09 1370
8600.97 1367
8601.84 1369
8602.72 1381
8603.59 1407
8604.47 1396
8605.34 1393
8606.22 1441
8607.10 1473
8607.97 1472
8608.85 1462
8609.72 1502
8610.60 1461
8611.47 1458
8612.35 1480
8613.23 1479
8614.10 1511
8614.98 1474
8615.86 1541
8616.73 1555
8617.61 1583
8618.48 1654
8619.36 1663
8620.24 1700
8621.11 1694
8621.99 1667
8622.87 1684
8623.74 1666
8624.62 1670
8625.50 1661
8626.37 1708
8627.25 1675
8628.13 1698
8629.00 1655
8629.88 1695
8630.76 1699
8631.64 1667
8632.51 1681
8633.39 1701
8634.27 1733
8635.14 1706
8636.02 1733
8636.90 1724
8637.78 1708
8638.65 1752
8639.53 1767
8640.41 1850
8641.29 1902
8642.16 1871
8643.04 1887
8643.92 1933
8644.80 2013
8645.67 2031
8646.55 2028
8647.43 2115
8648.31 2087
8649.18 2083
8650.06 2127
8650.94 2143
8651.82 2122
8652.70 2089
8653.58 2111
8654.45 2137
8655.33 2164
8656.21 2188
8657.09 2283
8657.97 2397
8658.84 2595
8659.72 2783
8660.60 3038
8661.48 3389
8662.36 3799
8663.24 4111
8664.12 4394
8664.99 4658
8665.87 4572
8666.75 4402
8667.63 4215
8668.51 3931
8669.39 3725
8670.27 3387
8671.15 3086
8672.03 2935
8672.91 2762
8673.78 2649
8674.66 2565
8675.54 2523
8676.42 2371
8677.30 2322
8678.18 2233
8679.06 2137
8679.94 2064
8680.82 1998
8681.70 1961
8682.58 1984
8683.46 1933
8684.34 1882
8685.22 1943
8686.10 1948
8686.98 2013
8687.86 2091
8688.74 2217
8689.62 2378
8690.50 2501
8691.38 2671
8692.26 2829
8693.14 2942
8694.02 2948
8694.90 2791
8695.78 2719
8696.66 2571
8697.54 2538
8698.42 2420
8699.30 2340
8700.18 2216
8701.06 2231
8701.94 2186
8702.82 2196
8703.70 2150
8704.58 2081
8705.46 2050
8706.34 1940
8707.23 1863
8708.11 1744
8708.99 1702
8709.87 1640
8710.75 1608
8711.63 1597
8712.51 1512
8713.39 1467
8714.27 1447
8715.16 1448
8716.04 1416
8716.92 1430
8717.80 1475
8718.68 1482
8719.56 1464
8720.44 1462
8721.33 1510
8722.21 1439
8723.09 1495
8723.97 1503
8724.85 1470
8725.73 1503
8726.62 1537
8727.50 1540
8728.38 1594
8729.26 1535
8730.14 1544
8731.03 1592
8731.91 1563
8732.79 1551
8733.67 1572
8734.55 1589
8735.44 1546
8736.32 1534
8737.20 1556
8738.08 1542
8738.97 1530
8739.85 1559
8740.73 1590
8741.61 1582
8742.50 1556
8743.38 1544
8744.26 1548
8745.14 1505
8746.03 1523
8746.91 1484
8747.79 1517
8748.68 1474
8749.56 1452
8750.44 1477
8751.33 1469
8752.21 1493
8753.09 1501
8753.97 1505
8754.86 1513
8755.74 1549
8756.62 1580
8757.51 1584
8758.39 1576
8759.28 1612
8760.16 1587
8761.04 1671
8761.93 1655
8762.81 1650
8763.69 1626
8764.58 1597
8765.46 1635
8766.34 1655
8767.23 1632
8768.11 1630
8769.00 1633
8769.88 1613
8770.76 1599
8771.65 1567
8772.53 1563
8773.42 1541
8774.30 1551
8775.19 1530
8776.07 1601
8776.95 1628
8777.84 1696
8778.72 1803
8779.61 1884
8780.49 2030
8781.38 2125
8782.26 2143
8783.15 2122
8784.03 2120
8784.92 2130
8785.80 1995
8786.69 1878
8787.57 1810
8788.46 1710
8789.34 1588
8790.23 1558
8791.11 1490
8792.00 1436
8792.88 1407
8793.77 1367
8794.65 1379
8795.54 1347
8796.42 1300
8797.31 1268
8798.19 1271
8799.08 1186
8799.96 1220
8800.85 1196
8801.74 1154
8802.62 1161
8803.51 1138
8804.39 1173
8805.28 1154
8806.16 1076
8807.05 1119
8807.94 1153
8808.82 1101
8809.71 1140
8810.59 1126
8811.48 1172
8812.37 1105
8813.25 1119
8814.14 1123
8815.03 1122
8815.91 1143
8816.80 1176
8817.68 1160
8818.57 1118
8819.46 1143
8820.34 1102
8821.23 1111
8822.12 1108
8823.00 1073
8823.89 1074
8824.78 1072
8825.66 1068
8826.55 1115
8827.44 1071
8828.33 1061
8829.21 1055
8830.10 1049
8830.99 1041
8831.87 1029
8832.76 1036
8833.65 1040
8834.54 1038
8835.42 1088
8836.31 1067
8837.20 1074
8838.08 1026
8838.97 1004
8839.86 1049
8840.75 1090
8841.64 1062
8842.52 1073
8843.41 1073
8844.30 1022
8845.19 1033
8846.07 1067
8846.96 1045
8847.85 1060
8848.74 1039
8849.63 1028
8850.51 1028
8851.40 1037
8852.29 1017
8853.18 1008
8854.07 987
8854.96 979
8855.84 948
8856.73 992
8857.62 991
8858.51 1034
8859.40 995
8860.29 1061
8861.17 1030
8862.06 990
8862.95 982
8863.84 1021
8864.73 1004
8865.62 991
8866.51 970
8867.40 911
8868.29 931
8869.17 951
8870.06 937
8870.95 946
8871.84 975
8872.73 947
8873.62 929
8874.51 908
8875.40 933
8876.29 906
8877.18 888
8878.07 902
8878.96 889
8879.85 894
8880.74 884
8881.63 894
8882.51 905
8883.40 874
8884.29 864
8885.18 839
8886.07 845
8886.96 891
8887.85 866
8888.74 821
8889.63 827
8890.52 850
8891.41 851
8892.30 831
8893.19 859
8894.09 826
8894.98 843
8895.87 842
8896.76 829
8897.65 810
8898.54 771
8899.43 793
8900.32 834
8901.21 827
8902.10 829
8902.99 824
8903.88 794
8904.77 800
8905.66 819
8906.55 807
8907.44 747
8908.34 778
8909.23 813
8910.12 800
8911.01 806
8911.90 758
8912.79 831
8913.68 833
8914.57 764
8915.47 792
8916.36 768
8917.25 783
8918.14 799
8919.03 812
8919.92 786
8920.81 775
8921.71 763
8922.60 776
8923.49 789
8924.38 742
8925.27 742
8926.16 757
8927.06 786
8927.95 766
8928.84 784
8929.73 801
8930.62 796
8931.52 767
8932.41 769
8933.30 724
8934.19 752
8935.09 744
8935.98 723
8936.87 732
8937.76 742
8938.66 735
8939.55 715
8940.44 725
8941.33 713
8942.23 759
8943.12 770
8944.01 701
8944.90 708
8945.80 722
8946.69 747
8947.58 722
8948.48 723
8949.37 699
8950.26 698
8951.16 731
8952.05 727
8952.94 732
8953.84 739
8954.73 739
8955.62 735
8956.52 753
8957.41 762
8958.30 750
8959.20 749
8960.09 729
8960.98 719
8961.88 732
8962.77 745
8963.66 739
8964.56 711
8965.45 750
8966.35 766
8967.24 792
8968.13 791
8969.03 785
8969.92 797
8970.82 740
8971.71 757
8972.60 733
8973.50 758
8974.39 716
8975.29 737
8976.18 698
8977.08 659
8977.97 698
8978.87 734
8979.76 694
8980.65 714
8981.55 707
8982.44 708
8983.34 691
8984.23 700
8985.13 696
8986.02 659
8986.92 732
8987.81 701
8988.71 691
8989.60 662
8990.50 693
8991.39 695
8992.29 696
8993.18 671
8994.08 675
8994.97 695
8995.87 715
8996.76 666
8997.66 716
8998.56 690
8999.45 695
9000.35 677
9001.24 701
9002.14 710
9003.03 697
9003.93 678
9004.83 750
9005.72 692
9006.62 669
9007.51 728
9008.41 721
9009.31 707
9010.20 639
9011.10 673
9011.99 687
9012.89 660
9013.79 695
9014.68 667
9015.58 666
9016.48 665
9017.37 677
9018.27 700
9019.16 685
9020.06 699
9020.96 691
9021.85 708
9022.75 727
9023.65 721
9024.54 664
9025.44 670
9026.34 687
9027.24 685
9028.13 670
9029.03 672
9029.93 667
9030.82 675
9031.72 686
9032.62 662
9033.52 669
9034.41 692
9035.31 708
9036.21 698
9037.10 686
9038.00 674
9038.90 668
9039.80 658
9040.69 671
9041.59 670
9042.49 674
9043.39 701
9044.29 668
9045.18 676
9046.08 647
9046.98 665
9047.88 642
9048.78 684
9049.67 667
9050.57 703
9051.47 691
9052.37 712
9053.27 684
9054.16 714
9055.06 701
9055.96 704
9056.86 681
9057.76 708
9058.66 683
9059.55 699
9060.45 703
9061.35 723
9062.25 721
9063.15 721
9064.05 706
9064.95 711
9065.85 731
9066.74 696
9067.64 687
9068.54 710
9069.44 741
9070.34 707
9071.24 743
9072.14 716
9073.04 723
9073.94 752
9074.84 723
9075.74 702
9076.64 707
9077.53 705
9078.43 694
9079.33 715
9080.23 734
9081.13 704
9082.03 726
9082.93 699
9083.83 727
9084.73 715
9085.63 743
9086.53 778
9087.43 744
9088.33 704
9089.23 746
9090.13 765
9091.03 742
9091.93 725
9092.83 736
9093.73 740
9094.63 714
9095.53 729
9096.43 731
9097.33 729
9098.23 708
9099.13 708
9100.04 743
9100.94 771
9101.84 739
9102.74 719
9103.64 711
9104.54 725
9105.44 703
9106.34 728
9107.24 700
9108.14 723
9109.04 717
9109.94 732
9110.85 716
9111.75 705
9112.65 699
9113.55 735
9114.45 724
9115.35 728
9116.25 722
9117.15 689
9118.06 718
9118.96 709
9119.86 731
9120.76 754
9121.66 738
9122.56 746
9123.46 715
9124.37 716
9125.27 744
9126.17 721
9127.07 711
9127.97 728
9128.88 699
9129.78 706
9130.68 673
9131.58 707
9132.48 686
9133.39 710
9134.29 700
9135.19 662
9136.09 702
9137.00 697
9137.90 699
9138.80 706
9139.70 691
9140.61 669
9141.51 700
9142.41 694
9143.31 648
9144.22 705
9145.12 690
9146.02 696
9146.92 676
9147.83 675
9148.73 699
9149.63 718
9150.54 711
9151.44 713
9152.34 694
9153.25 707
9154.15 705
9155.05 680
9155.96 682
9156.86 673
9157.76 678
9158.67 688
9159.57 688
9160.47 753
9161.38 724
9162.28 708
9163.18 697
9164.09 703
9164.99 706
9165.90 728
9166.80 734
9167.70 735
9168.61 764
9169.51 744
9170.42 760
9171.32 776
9172.22 753
9173.13 717
9174.03 733
9174.94 699
9175.84 710
9176.74 736
9177.65 730
9178.55 702
9179.46 698
9180.36 714
9181.27 750
9182.17 747
9183.08 755
9183.98 727
9184.89 702
9185.79 724
9186.70 704
9187.60 755
9188.51 746
9189.41 753
9190.32 737
9191.22 752
9192.13 733
9193.03 751
9193.94 723
9194.84 727
9195.75 748
9196.65 807
9197.56 792
9198.46 790
9199.37 813
9200.27 807
9201.18 807
9202.08 799
9202.99 784
9203.90 809
9204.80 769
9205.71 758
9206.61 743
9207.52 768
9208.42 749
9209.33 705
9210.24 714
9211.14 714
9212.05 705
9212.95 697
9213.86 740
9214.77 739
9215.67 737
9216.58 709
9217.49 714
9218.39 725
9219.30 731
9220.21 770
9221.11 743
9222.02 764
9222.93 756
9223.83 730
9224.74 734
9225.65 740
9226.55 706
9227.46 678
9228.37 719
9229.27 714
9230.18 704
9231.09 710
9231.99 664
9232.90 725
9233.81 695
9234.72 695
9235.62 712
9236.53 765
9237.44 700
9238.34 694
9239.25 718
9240.16 713
9241.07 742
9241.97 724
9242.88 720
9243.79 700
9244.70 726
9245.61 735
9246.51 703
9247.42 717
9248.33 703
9249.24 720
9250.14 693
9251.05 744
9251.96 704
9252.87 712
9253.78 700
9254.69 712
9255.59 710
9256.50 708
9257.41 760
9258.32 706
9259.23 716
9260.14 754
9261.04 733
9261.95 761
9262.86 760
9263.77 758
9264.68 742
9265.59 740
9266.50 747
9267.40 764
9268.31 746
9269.22 738
9270.13 711
9271.04 726
9271.95 736
9272.86 734
9273.77 711
9274.68 712
9275.59 703
9276.49 693
9277.40 734
9278.31 713
9279.22 736
9280.13 748
9281.04 738
9281.95 754
9282.86 711
9283.77 707
9284.68 686
9285.59 722
9286.50 737
9287.41 746
9288.32 715
9289.23 774
9290.14 712
9291.05 748
9291.96 771
9292.87 783
9293.78 767
9294.69 748
9295.60 806
9296.51 771
9297.42 774
9298.33 813
9299.24 769
9300.15 811
9301.06 774
9301.97 790
9302.88 798
9303.79 818
9304.70 822
9305.61 821
9306.53 786
9307.44 816
9308.35 816
9309.26 821
9310.17 815
9311.08 826
9311.99 845
9312.90 826
9313.81 806
9314.72 798
9315.63 832
9316.55 849
9317.46 809
9318.37 790
9319.28 799
9320.19 749
9321.10 744
9322.01 774
9322.93 759
9323.84 807
9324.75 756
9325.66 750
9326.57 730
9327.48 771
9328.40 755
9329.31 763
9330.22 778
9331.13 777
9332.04 736
9332.96 785
9333.87 763
9334.78 753
9335.69 784
9336.60 746
9337.52 792
9338.43 789
9339.34 770
9340.25 799
9341.17 794
9342.08 757
9342.99 814
9343.90 805
9344.82 798
9345.73 779
9346.64 767
9347.55 825
9348.47 800
9349.38 820
9350.29 810
9351.21 796
9352.12 795
9353.03 744
9353.94 734
9354.86 782
9355.77 771
9356.68 781
9357.60 780
9358.51 786
9359.42 815
9360.34 792
9361.25 803
9362.16 805
9363.08 779
9363.99 768
9364.90 764
9365.82 791
9366.73 813
9367.65 791
9368.56 830
9369.47 830
9370.39 838
9371.30 804
9372.21 827
9373.13 839
9374.04 841
9374.96 823
9375.87 814
9376.79 818
9377.70 828
9378.61 878
9379.53 865
9380.44 858
9381.36 875
9382.27 880
9383.19 865
9384.10 853
9385.01 910
9385.93 915
9386.84 889
9387.76 939
9388.67 982
9389.59 956
9390.50 945
9391.42 971
9392.33 995
9393.25 944
9394.16 936
9395.08 938
9395.99 980
9396.91 961
9397.82 974
9398.74 973
9399.65 951
9400.57 946
9401.48 925
9402.40 918
9403.32 941
9404.23 904
9405.15 879
9406.06 924
9406.98 929
9407.89 932
9408.81 940
9409.73 890
9410.64 916
9411.56 933
9412.47 862
9413.39 923
9414.30 920
9415.22 908
9416.14 889
9417.05 900
9417.97 940
9418.89 923
9419.80 937
9420.72 940
9421.63 939
9422.55 977
9423.47 943
9424.38 983
9425.30 952
9426.22 978
9427.13 1015
9428.05 1013
9428.97 972
9429.88 974
9430.80 1025
9431.72 1029
9432.63 1037
9433.55 1016
9434.47 1044
9435.38 1056
9436.30 1088
9437.22 1119
9438.14 1065
9439.05 1115
9439.97 1093
9440.89 1119
9441.81 1155
9442.72 1116
9443.64 1107
9444.56 1187
9445.47 1177
9446.39 1186
9447.31 1224
9448.23 1228
9449.15 1311
9450.06 1366
9450.98 1405
9451.90 1500
9452.82 1540
9453.73 1526
9454.65 1529
9455.57 1574
9456.49 1505
9457.41 1407
9458.32 1351
9459.24 1335
9460.16 1229
9461.08 1142
9462.00 1109
9462.92 1089
9463.83 1065
9464.75 1052
9465.67 1010
9466.59 1015
9467.51 995
9468.43 1005
9469.35 988
9470.26 1012
9471.18 1046
9472.10 1026
9473.02 1021
9473.94 1032
9474.86 986
9475.78 961
9476.70 927
9477.62 958
9478.54 961
9479.45 966
9480.37 993
9481.29 978
9482.21 1040
9483.13 1004
9484.05 1033
9484.97 1004
9485.89 1022
9486.81 1027
9487.73 1031
9488.65 1036
9489.57 998
9490.49 1017
9491.41 1004
9492.33 1008
9493.25 998
9494.17 985
9495.09 1006
9496.01 1004
9496.93 1029
9497.85 1022
9498.77 995
9499.69 986
9500.61 1014
9501.53 1037
9502.45 1043
9503.37 1039
9504.29 1045
9505.21 1017
9506.13 999
9507.05 1049
9507.97 1081
9508.89 1090
9509.81 1108
9510.73 1079
9511.65 1090
9512.57 1095
9513.49 1109
9514.42 1178
9515.34 1140
9516.26 1175
9517.18 1207
9518.10 1212
9519.02 1263
9519.94 1294
9520.86 1284
9521.78 1270
9522.71 1299
9523.63 1328
9524.55 1304
9525.47 1308
9526.39 1323
9527.31 1310
9528.23 1333
9529.16 1291
9530.08 1273
9531.00 1310
9531.92 1281
9532.84 1316
9533.76 1299
9534.69 1314
9535.61 1287
9536.53 1265
9537.45 1233
9538.37 1266
9539.30 1247
9540.22 1245
9541.14 1227
9542.06 1191
9542.98 1195
9543.91 1135
9544.83 1135
9545.75 1160
9546.67 1166
9547.60 1162
9548.52 1132
9549.44 1150
9550.36 1184
9551.29 1194
9552.21 1179
9553.13 1207
9554.06 1230
9554.98 1209
9555.90 1212
9556.82 1169
9557.75 1205
9558.67 1203
9559.59 1257
9560.52 1230
9561.44 1216
9562.36 1195
9563.29 1215
9564.21 1242
9565.13 1230
9566.06 1259
9566.98 1275
9567.90 1290
9568.83 1253
9569.75 1253
9570.67 1315
9571.60 1313
9572.52 1334
9573.44 1352
9574.37 1366
9575.29 1372
9576.22 1381
9577.14 1399
9578.06 1381
9578.99 1413
9579.91 1375
9580.84 1429
9581.76 1421
9582.68 1396
9583.61 1371
9584.53 1412
9585.46 1443
9586.38 1381
9587.31 1403
9588.23 1362
9589.15 1371
9590.08 1396
9591.00 1403
9591.93 1436
9592.85 1426
9593.78 1504
9594.70 1548
9595.63 1622
9596.55 1662
9597.48 1698
9598.40 1755
9599.33 1801
9600.25 1807
9601.18 1840
9602.10 1794
9603.03 1743
9603.95 1777
9604.88 1685
9605.80 1614
9606.73 1565
9607.65 1555
9608.58 1500
9609.50 1484
9610.43 1501
9611.35 1439
9612.28 1380
9613.21 1437
9614.13 1439
9615.06 1374
9615.98 1418
9616.91 1431
9617.84 1431
9618.76 1460
9619.69 1405
9620.61 1457
9621.54 1458
9622.47 1469
9623.39 1496
9624.32 1446
9625.24 1475
9626.17 1445
9627.10 1448
9628.02 1498
9628.95 1490
9629.88 1483
9630.80 1528
9631.73 1550
9632.65 1543
9633.58 1606
9634.51 1640
9635.43 1560
9636.36 1599
9637.29 1626
9638.22 1662
9639.14 1732
9640.07 1768
9641.00 1777
9641.92 1785
9642.85 1837
9643.78 1857
9644.70 1880
9645.63 1850
9646.56 1809
9647.49 1830
9648.41 1847
9649.34 1811
9650.27 1795
9651.20 1776
9652.12 1798
9653.05 1781
9653.98 1742
9654.91 1736
9655.83 1722
9656.76 1665
9657.69 1701
9658.62 1736
9659.55 1720
9660.47 1719
9661.40 1732
9662.33 1739
9663.26 1771
9664.19 1743
9665.11 1776
9666.04 1768
9666.97 1864
9667.90 1864
9668.83 1816
9669.75 1841
9670.68 1835
9671.61 1822
9672.54 1904
9673.47 1883
9674.40 1904
9675.33 1896
9676.25 1920
9677.18 1923
9678.11 1966
9679.04 2003
9679.97 1950
9680.90 1990
9681.83 1958
9682.76 1966
9683.69 2049
9684.61 2034
9685.54 2032
9686.47 2112
9687.40 2060
9688.33 2054
9689.26 2032
9690.19 2048
9691.12 2046
9692.05 2025
9692.98 2016
9693.91 2018
9694.84 2030
9695.77 2070
9696.70 2093
9697.63 2104
9698.56 2169
9699.49 2149
9700.42 2150
9701.35 2128
9702.28 2081
9703.21 2089
9704.14 2024
9705.07 2036
9706.00 1957
9706.93 1949
9707.86 1974
9708.79 1981
9709.72 1963
9710.65 1997
9711.58 2027
9712.51 2056
9713.44 2150
9714.37 2215
9715.30 2257
9716.23 2245
9717.16 2204
9718.09 2115
9719.02 2100
9719.95 2075
9720.88 1998
9721.81 1913
9722.75 1832
9723.68 1795
9724.61 1805
9725.54 1741
9726.47 1716
9727.40 1713
9728.33 1698
9729.26 1733
9730.19 1722
9731.13 1737
9732.06 1684
9732.99 1668
9733.92 1722
9734.85 1699
9735.78 1687
9736.71 1659
9737.65 1671
9738.58 1608
9739.51 1624
9740.44 1584
9741.37 1567
9742.30 1586
9743.24 1585
9744.17 1559
9745.10 1539
9746.03 1584
9746.96 1541
9747.90 1589
9748.83 1505
9749.76 1465
9750.69 1493
9751.63 1495
9752.56 1458
9753.49 1489
9754.42 1450
9755.36 1488
9756.29 1482
9757.22 1438
9758.15 1446
9759.09 1426
9760.02 1438
9760.95 1426
9761.88 1442
9762.82 1484
9763.75 1480
9764.68 1451
9765.62 1537
9766.55 1553
9767.48 1540
9768.41 1543
9769.35 1547
9770.28 1579
9771.21 1558
9772.15 1481
9773.08 1547
9774.01 1549
9774.95 1518
9775.88 1485
9776.81 1516
9777.75 1521
9778.68 1496
9779.62 1538
9780.55 1533
9781.48 1497
9782.42 1495
9783.35 1521
9784.28 1542
9785.22 1538
9786.15 1503
9787.09 1486
9788.02 1468
9788.95 1494
9789.89 1476
9790.82 1452
9791.76 1456
9792.69 1435
9793.63 1456
9794.56 1447
9795.49 1467
9796.43 1490
9797.36 1546
9798.30 1573
9799.23 1626
9800.17 1547
9801.10 1541
9802.04 1519
9802.97 1483
9803.91 1388
9804.84 1363
9805.78 1362
9806.71 1350
9807.65 1310
9808.58 1275
9809.52 1236
9810.45 1196
9811.39 1221
9812.32 1211
9813.26 1188
9814.19 1149
9815.13 1172
9816.06 1144
9817.00 1142
9817.93 1163
9818.87 1140
9819.80 1104
9820.74 1130
9821.68 1136
9822.61 1114
9823.55 1105
9824.48 1119
9825.42 1124
9826.35 1122
9827.29 1118
9828.23 1130
9829.16 1104
9830.10 1097
9831.03 1112
9831.97 1092
9832.91 1074
9833.84 1104
9834.78 1110
9835.72 1104
9836.65 1089
9837.59 1080
9838.52 1113
9839.46 1101
9840.40 1096
9841.33 1091
9842.27 1069
9843.21 1069
9844.14 1106
9845.08 1065
9846.02 1031
9846.95 1097
9847.89 1140
9848.83 1108
9849.77 1085
9850.70 1117
9851.64 1130
9852.58 1126
9853.51 1131
9854.45 1096
9855.39 1147
9856.33 1127
9857.26 1135
9858.20 1107
9859.14 1101
9860.08 1096
9861.01 1095
9861.95 1091
9862.89 1056
9863.83 1041
9864.76 1056
9865.70 1053
9866.64 1065
9867.58 1058
9868.51 1032
9869.45 1059
9870.39 1094
9871.33 1057
9872.27 1097
9873.20 1081
9874.14 1087
9875.08 1099
9876.02 1082
9876.96 1095
9877.90 1125
9878.83 1094
9879.77 1072
9880.71 1042
9881.65 1060
9882.59 1047
9883.53 1022
9884.47 1049
9885.40 1040
9886.34 1071
9887.28 1056
9888.22 1066
9889.16 1061
9890.10 1031
9891.04 971
9891.98 976
9892.91 1008
9893.85 1027
9894.79 1100
9895.73 1044
9896.67 1073
9897.61 1027
9898.55 1069
9899.49 1065
9900.43 1050
9901.37 1059
9902.31 1049
9903.25 1055
9904.19 1078
9905.13 1054
9906.07 1028
9907.01 1059
9907.95 1063
9908.89 1105
9909.83 1048
9910.77 1068
9911.71 1047
9912.65 1084
9913.59 1104
9914.53 1093
9915.47 1099
9916.41 1051
9917.35 1079
9918.29 1057
9919.23 1083
9920.17 1183
9921.11 1251
9922.05 1288
9922.99 1299
9923.93 1426
9924.87 1491
9925.81 1542
9926.75 1561
9927.69 1597
9928.63 1580
9929.57 1590
9930.51 1540
9931.45 1473
9932.39 1360
9933.34 1296
9934.28 1259
9935.22 1242
9936.16 1188
9937.10 1087
9938.04 1076
9938.98 1067
9939.92 1085
9940.87 1055
9941.81 987
9942.75 1008
9943.69 1043
9944.63 1038
9945.57 1021
9946.51 1060
9947.46 1101
9948.40 1045
9949.34 1078
9950.28 1119
9951.22 1147
9952.16 1121
9953.11 1149
9954.05 1142
9954.99 1074
9955.93 1064
9956.87 1038
9957.82 1041
9958.76 1036
9959.70 1043
9960.64 962
9961.59 938
9962.53 942
9963.47 902
9964.41 914
9965.35 860
9966.30 911
9967.24 901
9968.18 894
9969.13 890
9970.07 868
9971.01 883
9971.95 876
9972.90 846
9973.84 844
9974.78 862
9975.73 874
9976.67 847
9977.61 843
9978.55 860
9979.50 868
9980.44 833
9981.38 813
9982.33 854
9983.27 858
9984.21 880
9985.16 873
9986.10 886
9987.04 834
9987.99 857
9988.93 848
9989.88 886
9990.82 842
9991.76 872
9992.71 842
9993.65 879
9994.59 876
9995.54 847
9996.48 862
9997.43 863
9998.37 854
9999.31 859
10000.26 818
10001.20 821
10002.15 890
10003.09 870
10004.04 876
10004.98 867
10005.92 839
10006.87 829
10007.81 855
10008.76 900
10009.70 870
10010.65 855
10011.59 864
10012.54 826
10013.48 830
10014.43 831
10015.37 817
10016.32 828
10017.26 851
10018.21 816
10019.15 818
10020.10 815
10021.04 865
10021.99 839
10022.93 842
10023.88 853
10024.82 804
10025.77 816
10026.71 836
10027.66 838
10028.60 814
10029.55 833
10030.49 816
10031.44 829
10032.39 803
10033.33 837
10034.28 837
10035.22 839
10036.17 806
10037.11 805
10038.06 763
10039.01 784
10039.95 800
10040.90 827
10041.84 804
10042.79 747
10043.74 760
10044.68 770
10045.63 763
10046.58 810
10047.52 773
10048.47 805
10049.41 740
10050.36 778
10051.31 764
10052.25 759
10053.20 786
10054.15 807
10055.09 808
10056.04 808
10056.99 756
10057.93 797
10058.88 764
10059.83 771
10060.78 759
10061.72 757
10062.67 786
10063.62 807
10064.56 728
10065.51 777
10066.46 799
10067.41 762
10068.35 747
10069.30 745
10070.25 781
10071.20 805
10072.14 761
10073.09 780
10074.04 760
10074.99 738
10075.93 754
10076.88 762
10077.83 758
10078.78 751
10079.72 755
10080.67 762
10081.62 786
10082.57 767
10083.52 737
10084.46 745
10085.41 771
10086.36 761
10087.31 775
10088.26 791
10089.21 750
10090.15 754
10091.10 725
10092.05 766
10093.00 746
10093.95 755
10094.90 768
10095.85 756
10096.79 749
10097.74 766
10098.69 732
10099.64 756
10100.59 745
10101.54 796
10102.49 795
10103.44 784
10104.39 727
10105.33 785
10106.28 750
10107.23 760
10108.18 756
10109.13 805
10110.08 778
10111.03 791
10111.98 797
10112.93 776
10113.88 748
10114.83 760
10115.78 767
10116.73 773
10117.68 748
10118.63 777
10119.58 755
10120.53 772
10121.48 788
10122.43 768
10123.38 775
10124.33 768
10125.28 784
10126.23 792
10127.18 821
10128.13 770
10129.08 802
10130.03 828
10130.98 807
10131.93 767
10132.88 801
10133.83 770
10134.78 827
10135.73 823
10136.68 809
10137.63 833
10138.58 837
10139.53 841
10140.48 800
10141.43 818
10142.38 845
10143.33 873
10144.29 854
10145.24 889
10146.19 855
10147.14 875
10148.09 846
10149.04 854
10149.99 873
10150.94 859
10151.89 866
10152.85 872
10153.80 881
10154.75 851
10155.70 877
10156.65 901
10157.60 895
10158.55 885
10159.51 914
10160.46 903
10161.41 904
10162.36 908
10163.31 864
10164.26 919
10165.22 928
10166.17 929
10167.12 938
10168.07 957
10169.02 968
10169.98 924
10170.93 916
10171.88 927
10172.83 950
10173.79 966
10174.74 983
10175.69 1004
10176.64 1000
10177.60 1001
10178.55 991
10179.50 1008
10180.45 992
10181.41 1025
10182.36 1005
10183.31 979
10184.26 1016
10185.22 1019
10186.17 1032
10187.12 1045
10188.08 993
10189.03 981
10189.98 1006
10190.93 985
10191.89 988
10192.84 959
10193.79 995
10194.75 991
10195.70 986
10196.65 987
10197.61 1017
10198.56 1018
10199.51 1048
10200.47 1015
10201.42 1098
10202.38 1107
10203.33 1105
10204.28 1144
10205.24 1131
10206.19 1178
10207.14 1175
10208.10 1185
10209.05 1189
10210.01 1181
10210.96 1140
10211.91 1173
10212.87 1141
10213.82 1096
10214.78 1112
10215.73 1087
10216.69 1102
10217.64 1091
10218.59 1048
10219.55 1044
10220.50 1002
10221.46 1045
10222.41 1046
10223.37 1033
10224.32 1066
10225.28 1026
10226.23 1045
10227.19 1047
10228.14 1023
10229.10 1083
10230.05 1122
10231.01 1154
10231.96 1232
10232.92 1284
10233.87 1342
10234.83 1358
10235.78 1386
10236.74 1398
10237.69 1385
10238.65 1366
10239.60 1380
10240.56 1364
10241.51 1299
10242.47 1214
10243.42 1159
10244.38 1119
10245.34 1088
10246.29 1064
10247.25 1051
10248.20 1012
10249.16 1017
10250.11 1023
10251.07 1016
10252.03 979
10252.98 986
10253.94 958
10254.89 930
10255.85 891
10256.81 887
10257.76 913
10258.72 851
10259.68 893
10260.63 886
10261.59 900
10262.55 880
10263.50 872
10264.46 860
10265.41 843
10266.37 865
10267.33 885
10268.28 875
10269.24 866
10270.20 899
10271.16 897
10272.11 891
10273.07 915
10274.03 896
10274.98 879
10275.94 873
10276.90 851
10277.85 858
10278.81 872
10279.77 809
10280.73 828
10281.68 837
10282.64 834
10283.60 819
10284.56 791
10285.51 853
10286.47 854
10287.43 783
10288.39 838
10289.34 803
10290.30 845
10291.26 854
10292.22 832
10293.18 839
10294.13 880
10295.09 864
10296.05 852
10297.01 870
10297.97 879
10298.92 888
10299.88 833
10300.84 829
10301.80 870
10302.76 844
10303.72 830
10304.67 807
10305.63 833
10306.59 827
10307.55 835
10308.51 829
10309.47 818
10310.43 825
10311.38 853
10312.34 854
10313.30 828
10314.26 828
10315.22 880
10316.18 877
10317.14 851
10318.10 803
10319.06 817
10320.01 842
10320.97 806
10321.93 803
10322.89 771
10323.85 786
10324.81 795
10325.77 827
10326.73 790
10327.69 800
10328.65 811
10329.61 815
10330.57 799
10331.53 782
10332.49 793
10333.45 790
10334.41 780
10335.37 767
10336.33 753
10337.29 711
10338.25 760
10339.21 753
10340.17 745
10341.13 746
10342.09 706
10343.05 690
10344.01 742
10344.97 738
10345.93 739
10346.89 740
10347.85 744
10348.81 744
10349.77 722
10350.73 732
10351.69 729
10352.65 731
10353.61 751
10354.57 724
10355.53 704
10356.49 723
10357.46 733
10358.42 743
10359.38 712
10360.34 701
10361.30 678
10362.26 690
10363.22 692
10364.18 689
10365.14 667
10366.11 670
10367.07 682
10368.03 715
10368.99 706
10369.95 695
10370.91 675
10371.87 651
10372.84 681
10373.80 681
10374.76 679
10375.72 695
10376.68 706
10377.64 686
10378.61 682
10379.57 674
10380.53 699
10381.49 706
10382.45 670
10383.42 653
10384.38 682
10385.34 679
10386.30 665
10387.27 656
10388.23 663
10389.19 686
10390.15 662
10391.11 660
10392.08 630
10393.04 650
10394.00 642
10394.96 643
10395.93 655
10396.89 638
10397.85 684
10398.82 639
10399.78 639
10400.74 629
10401.70 630
10402.67 651
10403.63 646
10404.59 641
10405.56 647
10406.52 661
10407.48 636
10408.45 673
10409.41 646
10410.37 639
10411.34 652
10412.30 687
10413.26 629
10414.23 622
10415.19 637
10416.15 663
10417.12 656
10418.08 642
10419.04 625
10420.01 651
10420.97 683
10421.94 693
10422.90 649
10423.86 647
10424.83 653
10425.79 652
10426.76 644
10427.72 620
10428.68 639
10429.65 646
10430.61 622
10431.58 611
10432.54 628
10433.51 614
10434.47 641
10435.44 656
10436.40 633
10437.36 640
10438.33 582
10439.29 629
10440.26 622
10441.22 641
10442.19 599
10443.15 629
10444.12 598
10445.08 623
10446.05 638
10447.01 622
10447.98 625
10448.94 628
10449.91 618
10450.87 604
10451.84 608
10452.80 591
10453.77 626
10454.73 628
10455.70 636
10456.67 627
10457.63 636
10458.60 636
10459.56 661
10460.53 567
10461.49 632
10462.46 608
10463.43 657
10464.39 649
10465.36 633
10466.32 648
10467.29 631
10468.25 628
10469.22 603
10470.19 606
10471.15 633
10472.12 615
10473.09 609
10474.05 631
10475.02 615
10475.98 638
10476.95 640
10477.92 646
10478.88 650
10479.85 624
10480.82 614
10481.78 627
10482.75 620
10483.72 627
10484.68 615
10485.65 588
10486.62 614
10487.58 642
10488.55 628
10489.52 624
10490.49 647
10491.45 652
10492.42 685
10493.39 667
10494.35 667
10495.32 681
10496.29 685
10497.26 675
10498.22 686
10499.19 655
10500.16 664
10501.13 677
10502.09 704
10503.06 689
10504.03 690
10505.00 668
10505.96 676
10506.93 682
10507.90 707
10508.87 686
10509.84 653
10510.80 619
10511.77 635
10512.74 646
10513.71 648
10514.68 659
10515.64 632
10516.61 609
10517.58 640
10518.55 618
10519.52 635
10520.49 651
10521.45 662
10522.42 640
10523.39 629
10524.36 658
10525.33 681
10526.30 637
10527.27 663
10528.23 632
10529.20 665
10530.17 654
10531.14 640
10532.11 652
10533.08 651
10534.05 656
10535.02 634
10535.99 654
10536.96 669
10537.93 676
10538.89 645
10539.86 663
10540.83 660
10541.80 644
10542.77 643
10543.74 671
10544.71 676
10545.68 678
10546.65 693
10547.62 676
10548.59 655
10549.56 633
10550.53 650
10551.50 657
10552.47 666
10553.44 649
10554.41 665
10555.38 660
10556.35 704
10557.32 704
10558.29 688
10559.26 698
10560.23 682
10561.20 693
10562.17 669
10563.14 667
10564.11 689
10565.08 698
10566.05 722
10567.02 717
10567.99 703
10568.96 708
10569.93 703
10570.91 690
10571.88 676
10572.85 699
10573.82 677
10574.79 678
10575.76 675
10576.73 680
10577.70 679
10578.67 710
10579.64 714
10580.62 697
10581.59 693
10582.56 744
10583.53 719
10584.50 690
10585.47 740
10586.44 729
10587.42 733
10588.39 744
10589.36 701
10590.33 725
10591.30 757
10592.27 769
10593.25 726
10594.22 757
10595.19 712
10596.16 749
10597.13 762
10598.10 745
10599.08 759
10600.05 745
10601.02 783
10601.99 811
10602.97 807
10603.94 789
10604.91 801
10605.88 843
10606.85 856
10607.83 887
10608.80 921
10609.77 939
10610.74 943
10611.72 890
10612.69 906
10613.66 865
10614.64 897
10615.61 867
10616.58 867
10617.55 823
10618.53 813
10619.50 773
10620.47 763
10621.45 745
10622.42 749
10623.39 781
10624.37 720
10625.34 734
10626.31 719
10627.29 726
10628.26 713
10629.23 754
10630.21 726
10631.18 716
10632.15 721
10633.13 737
10634.10 740
10635.07 713
10636.05 694
10637.02 749
10638.00 764
10638.97 760
10639.94 736
10640.92 725
10641.89 710
10642.87 730
10643.84 742
10644.81 727
10645.79 752
10646.76 731
10647.74 712
10648.71 722
10649.68 684
10650.66 668
10651.63 707
10652.61 706
10653.58 692
10654.56 662
10655.53 657
10656.51 664
10657.48 654
10658.46 643
10659.43 632
10660.41 622
10661.38 645
10662.36 659
10663.33 642
10664.31 646
10665.28 649
10666.26 676
10667.23 647
10668.21 662
10669.18 662
10670.16 658
10671.13 649
10672.11 641
10673.08 675
10674.06 669
10675.03 687
10676.01 688
10676.99 686
10677.96 662
10678.94 667
10679.91 687
10680.89 670
10681.86 652
10682.84 662
10683.82 682
10684.79 675
10685.77 661
10686.74 683
10687.72 690
10688.70 668
10689.67 645
10690.65 666
10691.63 644
10692.60 658
10693.58 620
10694.55 666
10695.53 655
10696.51 654
10697.48 653
10698.46 663
10699.44 648
10700.41 633
10701.39 648
10702.37 618
10703.34 651
10704.32 662
10705.30 652
10706.27 684
10707.25 674
10708.23 665
10709.21 679
10710.18 669
10711.16 627
10712.14 646
10713.11 637
10714.09 629
10715.07 641
10716.05 663
10717.02 648
10718.00 645
10718.98 678
10719.96 633
10720.93 670
10721.91 653
10722.89 660
10723.87 637
10724.85 638
10725.82 654
10726.80 640
10727.78 654
10728.76 639
10729.74 647
10730.71 653
10731.69 686
10732.67 650
10733.65 630
10734.63 630
10735.60 672
10736.58 664
10737.56 655
10738.54 651
10739.52 674
10740.50 660
10741.48 638
10742.45 664
10743.43 647
10744.41 680
10745.39 658
10746.37 670
10747.35 652
10748.33 684
10749.31 666
10750.28 668
10751.26 672
10752.24 653
10753.22 681
10754.20 697
10755.18 705
10756.16 727
10757.14 661
10758.12 671
10759.10 679
10760.08 663
10761.06 683
10762.04 674
10763.01 682
10763.99 672
10764.97 670
10765.95 663
10766.93 677
10767.91 687
10768.89 687
10769.87 710
10770.85 677
10771.83 700
10772.81 679
10773.79 712
10774.77 716
10775.75 699
10776.73 697
10777.71 723
10778.69 723
10779.67 718
10780.65 727
10781.63 694
10782.62 706
10783.60 772
10784.58 786
10785.56 751
10786.54 704
10787.52 706
10788.50 737
10789.48 743
10790.46 718
10791.44 698
10792.42 711
10793.40 733
10794.38 697
10795.37 674
10796.35 709
10797.33 699
10798.31 698
10799.29 710
10800.27 704
10801.25 685
10802.23 701
10803.21 710
10804.20 686
10805.18 713
10806.16 711
10807.14 710
10808.12 726
10809.10 709
10810.09 694
10811.07 730
10812.05 732
10813.03 732
10814.01 706
10815.00 726
10815.98 711
10816.96 708
10817.94 691
10818.92 718
10819.91 738
10820.89 757
10821.87 766
10822.85 772
10823.83 765
10824.82 799
10825.80 770
10826.78 782
10827.76 735
10828.75 730
10829.73 766
10830.71 749
10831.69 771
10832.68 770
10833.66 784
10834.64 810
10835.63 782
10836.61 797
10837.59 773
10838.57 761
10839.56 823
10840.54 813
10841.52 807
10842.51 828
10843.49 824
10844.47 787
10845.46 814
10846.44 840
10847.42 845
10848.41 839
10849.39 894
10850.37 900
10851.36 877
10852.34 901
10853.32 886
10854.31 911
10855.29 938
10856.28 898
10857.26 893
10858.24 878
10859.23 886
10860.21 921
10861.20 951
10862.18 899
10863.16 905
10864.15 859
10865.13 880
10866.12 885
10867.10 870
10868.08 874
10869.07 884
10870.05 860
10871.04 871
10872.02 851
10873.01 894
10873.99 892
10874.98 910
10875.96 943
10876.95 885
10877.93 880
10878.92 899
10879.90 883
10880.89 915
10881.87 900
10882.86 909
10883.84 928
10884.83 944
10885.81 957
10886.80 961
10887.78 971
10888.77 953
10889.75 972
10890.74 986
10891.72 970
10892.71 948
10893.69 958
10894.68 933
10895.66 977
10896.65 994
10897.64 989
10898.62 1026
10899.61 1028
10900.59 1029
10901.58 1007
10902.56 1040
10903.55 1055
10904.54 1066
10905.52 1047
10906.51 1034
10907.49 1046
10908.48 1085
10909.47 1100
10910.45 1088
10911.44 1100
10912.43 1110
10913.41 1133
10914.40 1124
10915.39 1154
10916.37 1088
10917.36 1156
10918.35 1168
10919.33 1189
10920.32 1160
10921.31 1174
10922.29 1177
10923.28 1173
10924.27 1179
10925.25 1174
10926.24 1236
10927.23 1203
10928.21 1224
10929.20 1231
10930.19 1215
10931.18 1242
10932.16 1232
10933.15 1293
10934.14 1282
10935.12 1276
10936.11 1289
10937.10 1310
10938.09 1271
10939.07 1332
10940.06 1310
10941.05 1359
10942.04 1380
10943.02 1374
10944.01 1351
10945.00 1376
10945.99 1425
10946.98 1450
10947.96 1408
10948.95 1478
10949.94 1540
10950.93 1545
10951.92 1577
10952.90 1662
10953.89 1729
10954.88 1771
10955.87 1811
10956.86 1859
10957.85 1875
10958.83 1923
10959.82 1909
10960.81 1926
10961.80 1892
10962.79 1854
10963.78 1811
10964.77 1750
10965.75 1729
10966.74 1673
10967.73 1660
10968.72 1592
10969.71 1557
10970.70 1468
10971.69 1480
10972.68 1508
10973.67 1422
10974.66 1443
10975.64 1434
10976.63 1436
10977.62 1494
10978.61 1467
10979.60 1523
10980.59 1502
10981.58 1446
10982.57 1463
10983.56 1545
10984.55 1526
10985.54 1521
10986.53 1516
10987.52 1599
10988.51 1586
10989.50 1594
10990.49 1632
10991.48 1715
10992.47 1715
10993.46 1791
10994.45 1883
10995.44 2008
10996.43 2078
10997.42 2165
10998.41 2242
10999.40 2335
11000.39 2344
11001.38 2306
11002.37 2272
11003.36 2219
11004.35 2142
11005.34 2045
11006.33 1954
11007.32 1856
11008.31 1769
11009.30 1707
11010.30 1605
11011.29 1564
11012.28 1516
11013.27 1458
11014.26 1371
11015.25 1338
11016.24 1324
11017.23 1277
11018.22 1261
11019.21 1261
11020.21 1259
11021.20 1219
11022.19 1203
11023.18 1198
11024.17 1186
11025.16 1147
11026.15 1184
11027.14 1148
11028.14 1182
11029.13 1144
11030.12 1119
11031.11 1177
11032.10 1166
11033.09 1149
11034.09 1160
11035.08 1162
11036.07 1220
11037.06 1183
11038.05 1151
11039.05 1105
11040.04 1129
11041.03 1112
11042.02 1152
11043.02 1139
11044.01 1128
11045.00 1133
11045.99 1098
11046.98 1104
11047.98 1116
11048.97 1123
11049.96 1071
11050.95 1087
11051.95 1072
11052.94 1048
11053.93 1055
11054.93 1066
11055.92 1090
11056.91 1077
11057.90 1082
11058.90 1098
11059.89 1045
11060.88 1083
11061.88 1095
11062.87 1107
11063.86 1094
11064.86 1124
11065.85 1126
11066.84 1120
11067.84 1101
11068.83 1142
11069.82 1143
11070.82 1118
11071.81 1113
11072.80 1102
11073.80 1124
11074.79 1129
11075.78 1138
11076.78 1130
11077.77 1081
11078.77 1130
11079.76 1151
11080.75 1141
11081.75 1080
11082.74 1121
11083.74 1106
11084.73 1075
11085.72 1016
11086.72 1068
11087.71 1066
11088.71 1087
11089.70 1044
11090.70 1050
11091.69 992
11092.68 1022
11093.68 1028
11094.67 1003
11095.67 1010
11096.66 1019
11097.66 1033
11098.65 1024
11099.65 1000
11100.64 1021
11101.64 1008
11102.63 1006
11103.63 995
11104.62 990
11105.62 1010
11106.61 989
11107.61 977
11108.60 963
11109.60 971
11110.59 983
11111.59 991
11112.58 973
11113.58 947
11114.57 960
11115.57 980
11116.56 991
11117.56 989
11118.56 976
11119.55 944
11120.55 998
11121.54 945
11122.54 994
11123.54 929
11124.53 972
11125.53 959
11126.52 989
11127.52 967
11128.51 985
11129.51 967
11130.51 939
11131.50 975
11132.50 942
11133.50 950
11134.49 927
11135.49 934
11136.49 922
11137.48 904
11138.48 919
11139.47 943
11140.47 983
11141.47 952
11142.46 971
11143.46 949
11144.46 937
11145.46 965
11146.45 958
11147.45 978
11148.45 970
11149.44 962
11150.44 975
11151.44 955
11152.43 926
11153.43 938
11154.43 924
11155.43 904
11156.42 906
11157.42 881
11158.42 901
11159.42 935
11160.41 901
11161.41 910
11162.41 877
11163.41 885
11164.40 862
11165.40 897
11166.40 926
11167.40 905
11168.39 875
11169.39 883
11170.39 871
11171.39 887
11172.39 873
11173.38 878
11174.38 864
11175.38 862
11176.38 862
11177.38 881
11178.38 874
11179.37 847
11180.37 873
11181.37 886
11182.37 878
11183.37 887
11184.37 880
11185.37 877
11186.36 876
11187.36 883
11188.36 888
11189.36 880
11190.36 853
11191.36 880
11192.36 889
11193.36 876
11194.36 874
11195.35 873
11196.35 909
11197.35 884
11198.35 871
11199.35 856
11200.35 874
11201.35 916
11202.35 889
11203.35 893
11204.35 913
11205.35 877
11206.35 867
11207.35 899
11208.35 902
11209.35 912
11210.35 899
11211.35 911
11212.35 931
11213.35 928
11214.35 929
11215.34 931
11216.35 941
11217.35 929
11218.35 930
11219.35 920
11220.35 890
11221.35 915
11222.35 887
11223.35 932
11224.35 916
11225.35 884
11226.35 899
11227.35 915
11228.35 927
11229.35 884
11230.35 898
11231.35 898
11232.35 887
11233.35 921
11234.35 915
11235.35 960
11236.35 919
11237.36 937
11238.36 984
11239.36 926
11240.36 970
11241.36 941
11242.36 970
11243.36 935
11244.36 965
11245.36 976
11246.37 974
11247.37 959
11248.37 1010
11249.37 1003
11250.37 1032
11251.37 999
11252.38 1007
11253.38 1012
11254.38 984
11255.38 956
11256.38 1032
11257.38 1022
11258.39 1041
11259.39 1019
11260.39 1059
11261.39 1042
11262.39 1052
11263.40 1044
11264.40 1040
11265.40 1108
11266.40 1120
11267.40 1094
11268.41 1111
11269.41 1083
11270.41 1137
11271.41 1155
11272.42 1136
11273.42 1169
11274.42 1230
11275.42 1203
11276.43 1195
11277.43 1237
11278.43 1244
11279.44 1253
11280.44 1244
11281.44 1209
11282.44 1172
11283.45 1207
11284.45 1176
11285.45 1136
11286.46 1107
11287.46 1118
11288.46 1079
11289.47 1054
11290.47 1042
11291.47 1034
11292.48 1057
11293.48 1025
11294.48 1033
11295.49 999
11296.49 964
11297.49 979
11298.50 971
11299.50 989
11300.51 997
11301.51 997
11302.51 987
11303.52 986
11304.52 1007
11305.53 990
11306.53 977
11307.53 995
11308.54 989
11309.54 1007
11310.55 1039
11311.55 1067
11312.55 1023
11313.56 1036
11314.56 999
11315.57 1028
11316.57 1021
11317.58 1072
11318.58 1066
11319.59 1048
11320.59 1052
11321.59 1049
11322.60 1091
11323.60 1090
11324.61 1063
11325.61 1058
11326.62 1131
11327.62 1110
11328.63 1034
11329.63 1047
11330.64 1043
11331.64 1100
11332.65 1071
11333.65 1072
11334.66 1101
11335.67 1108
11336.67 1153
11337.68 1150
11338.68 1125
11339.69 1126
11340.69 1155
11341.70 1168
11342.70 1142
11343.71 1165
11344.72 1163
11345.72 1117
11346.73 1108
11347.73 1122
11348.74 1093
11349.74 1087
11350.75 1086
11351.76 1103
11352.76 1071
11353.77 1072
11354.78 1124
11355.78 1107
11356.79 1115
11357.79 1088
11358.80 1125
11359.81 1142
11360.81 1140
11361.82 1157
11362.83 1131
11363.83 1143
11364.84 1135
11365.85 1112
11366.85 1113
11367.86 1131
11368.87 1133
11369.87 1142
11370.88 1114
11371.89 1130
11372.89 1128
11373.90 1123
11374.91 1139
11375.92 1170
11376.92 1164
11377.93 1111
11378.94 1139
11379.94 1150
11380.95 1185
11381.96 1147
11382.97 1137
11383.97 1179
11384.98 1188
11385.99 1190
11387.00 1161
11388.00 1190
11389.01 1188
11390.02 1164
11391.03 1197
11392.04 1206
11393.04 1181
11394.05 1187
11395.06 1206
11396.07 1188
11397.08 1220
11398.08 1211
11399.09 1210
11400.10 1216
11401.11 1274
11402.12 1304
11403.12 1205
11404.13 1255
11405.14 1283
11406.15 1290
11407.16 1222
11408.17 1268
11409.18 1299
11410.18 1250
11411.19 1273
11412.20 1280
11413.21 1273
11414.22 1327
11415.23 1316
11416.24 1274
11417.25 1300
11418.25 1294
11419.26 1283
11420.27 1291
11421.28 1313
11422.29 1344
11423.30 1380
11424.31 1336
11425.32 1322
11426.33 1339
11427.34 1358
11428.35 1349
11429.36 1389
11430.37 1358
11431.38 1337
11432.39 1366
11433.39 1365
11434.40 1334
11435.41 1341
11436.42 1366
11437.43 1410
11438.44 1437
11439.45 1403
11440.46 1400
11441.47 1416
11442.48 1424
11443.49 1402
11444.50 1397
11445.51 1427
11446.52 1454
11447.53 1422
11448.55 1397
11449.56 1452
11450.57 1474
11451.58 1488
11452.59 1497
11453.60 1509
11454.61 1471
11455.62 1465
11456.63 1499
11457.64 1523
11458.65 1469
11459.66 1575
11460.67 1532
11461.68 1603
11462.69 1571
11463.71 1564
11464.72 1595
11465.73 1590
11466.74 1577
11467.75 1616
11468.76 1656
11469.77 1713
11470.78 1708
11471.80 1636
11472.81 1679
11473.82 1710
11474.83 1788
11475.84 1745
11476.85 1768
11477.86 1773
11478.88 1829
11479.89 1793
11480.90 1824
11481.91 1861
11482.92 1892
11483.93 1936
11484.95 1900
11485.96 1961
11486.97 1980
11487.98 1972
11489.00 2021
11490.01 2079
11491.02 2061
11492.03 2101
11493.04 2153
11494.06 2188
11495.07 2128
11496.08 2163
11497.09 2241
11498.11 2266
11499.12 2301
11500.13 2303
11501.14 2394
11502.16 2404
11503.17 2411
11504.18 2443
11505.20 2514
11506.21 2587
11507.22 2591
11508.23 2642
11509.25 2698
11510.26 2714
11511.27 2783
11512.29 2816
11513.30 2921
11514.31 2982
11515.33 3141
11516.34 3292
11517.35 3351
11518.37 3457
11519.38 3566
11520.39 3686
11521.41 3833
11522.42 3816
11523.43 3927
11524.45 4058
11525.46 4140
11526.47 4352
11527.49 4426
11528.50 4643
11529.52 4859
11530.53 5037
11531.54 5404
11532.56 5708
11533.57 6076
11534.59 6485
11535.60 7001
11536.62 7365
11537.63 7669
11538.64 7942
11539.66 8066
11540.67 8112
11541.69 8034
11542.70 7736
11543.72 7463
11544.73 7186
11545.75 6784
11546.76 6300
11547.77 5760
11548.79 5378
11549.80 4992
11550.82 4593
11551.83 4221
11552.85 3855
11553.86 3572
11554.88 3338
11555.89 3119
11556.91 3070
11557.92 2986
11558.94 2816
11559.95 2765
11560.97 2711
11561.99 2640
11563.00 2607
11564.02 2593
11565.03 2542
11566.05 2502
11567.06 2504
11568.08 2490
11569.09 2511
11570.11 2533
11571.13 2453
11572.14 2377
11573.16 2357
11574.17 2345
11575.19 2315
11576.20 2269
11577.22 2251
11578.24 2267
11579.25 2218
11580.27 2224
11581.29 2229
11582.30 2179
11583.32 2166
11584.33 2109
11585.35 2067
11586.37 1989
11587.38 1946
11588.40 1944
11589.42 1956
11590.43 1905
11591.45 1956
11592.47 1895
11593.48 1981
11594.50 1943
11595.52 1936
11596.53 1976
11597.55 2023
11598.57 2061
11599.58 2063
11600.60 2019
11601.62 2048
11602.64 2102
11603.65 2088
11604.67 2131
11605.69 2124
11606.70 2146
11607.72 2206
11608.74 2225
11609.76 2254
11610.77 2262
11611.79 2251
11612.81 2300
11613.83 2370
11614.84 2413
11615.86 2461
11616.88 2409
11617.90 2474
11618.92 2443
11619.93 2449
11620.95 2497
11621.97 2504
11622.99 2487
11624.01 2446
11625.02 2410
11626.04 2355
11627.06 2385
11628.08 2287
11629.10 2299
11630.11 2220
11631.13 2143
11632.15 2131
11633.17 2087
11634.19 1996
11635.21 2050
11636.23 2020
11637.24 1997
11638.26 1959
11639.28 1929
11640.30 1931
11641.32 1905
11642.34 1924
11643.36 1906
11644.38 1845
11645.39 1824
11646.41 1806
11647.43 1811
11648.45 1805
11649.47 1771
11650.49 1781
11651.51 1709
11652.53 1716
11653.55 1710
11654.57 1674
11655.59 1664
11656.61 1610
11657.63 1618
11658.65 1612
11659.67 1569
11660.69 1611
11661.70 1536
11662.72 1556
11663.74 1517
11664.76 1452
11665.78 1464
11666.80 1456
11667.82 1450
11668.84 1417
11669.86 1480
11670.88 1391
11671.90 1401
11672.92 1379
11673.95 1352
11674.97 1356
11675.99 1378
11677.01 1299
11678.03 1308
11679.05 1333
11680.07 1322
11681.09 1343
11682.11 1311
11683.13 1287
11684.15 1310
11685.17 1326
11686.19 1300
11687.21 1343
11688.23 1342
11689.25 1316
11690.28 1326
11691.30 1275
11692.32 1232
11693.34 1239
11694.36 1243
11695.38 1221
11696.40 1245
11697.42 1266
11698.44 1233
11699.47 1204
11700.49 1212
11701.51 1206
11702.53 1216
11703.55 1225
11704.57 1134
11705.60 1153
11706.62 1167
11707.64 1147
11708.66 1150
11709.68 1151
11710.70 1150
11711.73 1131
11712.75 1146
11713.77 1109
11714.79 1096
11715.81 1077
11716.84 1057
11717.86 1089
11718.88 1036
11719.90 1021
11720.92 1071
11721.95 1075
11722.97 1023
11723.99 1015
11725.01 1014
11726.04 1052
11727.06 1039
11728.08 989
11729.11 985
11730.13 1014
11731.15 1049
11732.17 987
11733.20 989
11734.22 980
11735.24 992
11736.26 965
11737.29 968
11738.31 965
11739.33 922
11740.36 946
11741.38 913
11742.40 960
11743.43 932
11744.45 916
11745.47 916
11746.50 916
11747.52 883
11748.54 893
11749.57 900
11750.59 866
11751.62 870
11752.64 857
11753.66 868
11754.69 877
11755.71 857
11756.73 859
11757.76 874
11758.78 879
11759.81 866
11760.83 827
11761.85 831
11762.88 854
11763.90 872
11764.93 854
11765.95 862
11766.98 861
11768.00 887
11769.02 875
11770.05 855
11771.07 833
11772.10 845
11773.12 886
11774.15 876
11775.17 832
11776.20 836
11777.22 831
11778.25 852
11779.27 835
11780.30 834
11781.32 807
11782.35 831
11783.37 815
11784.40 807
11785.42 823
11786.45 812
11787.47 829
11788.50 815
11789.52 815
11790.55 812
11791.57 835
11792.60 848
11793.62 847
11794.65 809
11795.67 796
11796.70 817
11797.73 804
11798.75 819
11799.78 787
11800.80 811
11801.83 822
11802.85 837
11803.88 765
11804.91 766
11805.93 780
11806.96 801
11807.98 814
11809.01 805
11810.04 817
11811.06 802
11812.09 810
11813.12 809
11814.14 808
11815.17 790
11816.19 759
11817.22 816
11818.25 811
11819.27 796
11820.30 797
11821.33 809
11822.35 815
11823.38 822
11824.41 820
11825.44 776
11826.46 842
11827.49 815
11828.52 845
11829.54 833
11830.57 799
11831.60 819
11832.62 809
11833.65 819
11834.68 834
11835.71 804
11836.73 802
11837.76 800
11838.79 809
11839.82 803
11840.84 802
11841.87 813
11842.90 815
11843.93 825
11844.95 835
11845.98 852
11847.01 817
11848.04 825
11849.07 816
11850.09 802
11851.12 789
11852.15 826
11853.18 832
11854.21 832
11855.23 862
11856.26 846
11857.29 830
11858.32 854
11859.35 829
11860.38 858
11861.40 891
11862.43 874
11863.46 864
11864.49 853
11865.52 850
11866.55 870
11867.58 875
11868.60 893
11869.63 882
11870.66 883
11871.69 877
11872.72 856
11873.75 877
11874.78 864
11875.81 904
11876.84 866
11877.86 894
11878.89 890
11879.92 915
11880.95 897
11881.98 907
11883.01 917
11884.04 942
11885.07 937
11886.10 929
11887.13 910
11888.16 941
11889.19 954
11890.22 980
11891.25 981
11892.28 976
11893.31 1015
11894.34 979
11895.37 1016
11896.40 1030
11897.43 999
11898.46 1062
11899.49 1109
11900.52 1061
11901.55 1103
11902.58 1146
11903.61 1120
11904.64 1110
11905.67 1107
11906.70 1109
11907.73 1107
11908.76 1123
11909.79 1092
11910.82 1085
11911.85 1104
11912.88 1074
11913.91 1069
11914.94 1077
11915.97 1116
11917.01 1077
11918.04 1106
11919.07 1090
11920.10 1116
11921.13 1157
11922.16 1159
11923.19 1173
11924.22 1213
11925.25 1280
11926.28 1245
11927.32 1318
11928.35 1338
11929.38 1330
11930.41 1377
11931.44 1365
11932.47 1385
11933.50 1364
11934.54 1398
11935.57 1344
11936.60 1341
11937.63 1284
11938.66 1246
11939.70 1256
11940.73 1171
11941.76 1178
11942.79 1106
11943.82 1121
11944.85 1108
11945.89 1073
11946.92 1037
11947.95 999
11948.98 982
11950.02 958
11951.05 982
11952.08 984
11953.11 950
11954.15 943
11955.18 935
11956.21 905
11957.24 932
11958.28 917
11959.31 895
11960.34 946
11961.37 943
11962.41 901
11963.44 917
11964.47 906
11965.51 935
11966.54 933
11967.57 937
11968.60 926
11969.64 939
11970.67 929
11971.70 915
11972.74 922
11973.77 946
11974.80 911
11975.84 942
11976.87 945
11977.90 947
11978.94 931
11979.97 915
11981.00 926
11982.04 910
11983.07 915
11984.11 943
11985.14 940
11986.17 955
11987.21 954
11988.24 991
11989.28 960
11990.31 954
11991.34 983
11992.38 999
11993.41 995
11994.45 971
11995.48 977
11996.51 958
11997.55 1002
11998.58 976
11999.62 997
12000.65 1004
12001.69 1004
12002.72 1008
12003.76 1013
12004.79 1018
12005.82 1009
12006.86 1008
12007.89 1001
12008.93 1033
12009.96 1008
12011.00 1007
12012.03 1047
12013.07 1049
12014.10 1039
12015.14 1071
12016.17 1084
12017.21 1020
12018.24 1043
12019.28 1065
12020.32 1055
12021.35 1083
12022.39 1091
12023.42 1106
12024.46 1099
12025.49 1102
12026.53 1066
12027.56 1098
12028.60 1099
12029.64 1128
12030.67 1134
12031.71 1127
12032.74 1133
12033.78 1085
12034.81 1126
12035.85 1119
12036.89 1097
12037.92 1094
12038.96 1052
12039.99 1081
12041.03 1076
12042.07 1068
12043.10 1051
12044.14 1021
12045.18 1047
12046.21 1037
12047.25 1039
12048.29 1024
12049.32 1007
12050.36 1009
12051.40 1044
12052.43 1011
12053.47 1024
12054.51 984
12055.54 997
12056.58 1031
12057.62 1040
12058.65 1036
12059.69 1016
12060.73 1031
12061.76 1064
12062.80 1021
12063.84 964
12064.88 993
12065.91 994
12066.95 985
12067.99 976
12069.03 952
12070.06 964
12071.10 947
12072.14 986
12073.18 974
12074.21 920
12075.25 931
12076.29 931
12077.33 958
12078.36 954
12079.40 920
12080.44 937
12081.48 943
12082.52 959
12083.55 967
12084.59 952
12085.63 950
12086.67 943
12087.71 929
12088.74 946
12089.78 933
12090.82 951
12091.86 942
12092.90 950
12093.94 972
12094.98 951
12096.01 949
12097.05 1019
12098.09 1001
12099.13 966
12100.17 961
12101.21 1049
12102.25 997
12103.28 1045
12104.32 1067
12105.36 1031
12106.40 1006
12107.44 993
12108.48 999
12109.52 984
12110.56 947
12111.60 961
12112.64 969
12113.68 938
12114.72 936
12115.76 926
12116.79 882
12117.83 883
12118.87 900
12119.91 889
12120.95 827
12121.99 848
12123.03 849
12124.07 863
12125.11 861
12126.15 826
12127.19 834
12128.23 846
12129.27 804
12130.31 848
12131.35 828
12132.39 840
12133.43 845
12134.47 800
12135.51 811
12136.55 837
12137.59 819
12138.63 811
12139.67 847
12140.71 855
12141.76 847
12142.80 829
12143.84 828
12144.88 823
12145.92 814
12146.96 812
12148.00 796
12149.04 830
12150.08 828
12151.12 777
12152.16 777
12153.20 778
12154.25 792
12155.29 813
12156.33 791
12157.37 752
12158.41 796
12159.45 805
12160.49 800
12161.53 773
12162.58 747
12163.62 769
12164.66 756
12165.70 776
12166.74 762
12167.78 739
12168.82 758
12169.87 744
12170.91 732
12171.95 714
12172.99 732
12174.03 756
12175.08 754
12176.12 772
12177.16 737
12178.20 759
12179.24 804
12180.29 744
12181.33 758
12182.37 752
12183.41 767
12184.46 740
12185.50 773
12186.54 779
12187.58 731
12188.63 734
12189.67 711
12190.71 758
12191.75 722
12192.80 720
12193.84 737
12194.88 743
12195.92 737
12196.97 741
12198.01 732
12199.05 737
12200.10 727
12201.14 753
12202.18 732
12203.23 735
12204.27 735
12205.31 745
12206.36 709
12207.40 709
12208.44 730
12209.49 737
12210.53 707
12211.57 743
12212.62 693
12213.66 710
12214.70 747
12215.75 733
12216.79 729
12217.84 704
12218.88 710
12219.92 728
12220.97 715
12222.01 720
12223.06 752
12224.10 711
12225.14 700
12226.19 703
12227.23 717
12228.28 717
12229.32 727
12230.36 682
12231.41 720
12232.45 689
12233.50 706
12234.54 722
12235.59 685
12236.63 716
12237.68 740
12238.72 685
12239.77 712
12240.81 702
12241.86 732
12242.90 737
12243.94 722
12244.99 730
12246.03 717
12247.08 702
12248.13 701
12249.17 743
12250.22 736
12251.26 732
12252.31 738
12253.35 711
12254.40 726
12255.44 719
12256.49 715
12257.53 685
12258.58 690
12259.62 671
12260.67 646
12261.72 652
12262.76 690
12263.81 675
12264.85 672
12265.90 678
12266.94 656
12267.99 661
12269.04 649
12270.08 652
12271.13 646
12272.17 646
12273.22 644
12274.27 635
12275.31 657
12276.36 663
12277.41 637
12278.45 669
12279.50 673
12280.55 654
12281.59 602
12282.64 622
12283.69 666
12284.73 680
12285.78 655
12286.83 674
12287.87 674
12288.92 651
12289.97 650
12291.01 646
12292.06 670
12293.11 641
12294.15 649
12295.20 637
12296.25 615
12297.30 628
12298.34 633
12299.39 644
12300.44 628
12301.48 650
12302.53 609
12303.58 664
12304.63 666
12305.67 676
12306.72 625
12307.77 658
12308.82 627
12309.87 627
12310.91 626
12311.96 629
12313.01 646
12314.06 643
12315.10 644
12316.15 608
12317.20 604
12318.25 625
12319.30 633
12320.34 614
12321.39 607
12322.44 649
12323.49 628
12324.54 594
12325.59 642
12326.63 609
12327.68 606
12328.73 619
12329.78 618
12330.83 623
12331.88 605
12332.93 608
12333.98 646
12335.02 626
12336.07 613
12337.12 602
12338.17 619
12339.22 610
12340.27 638
12341.32 618
12342.37 589
12343.42 621
12344.47 624
12345.51 625
12346.56 623
12347.61 634
12348.66 632
12349.71 604
12350.76 607
12351.81 631
12352.86 612
12353.91 636
12354.96 657
12356.01 644
12357.06 650
12358.11 660
12359.16 649
12360.21 641
12361.26 645
12362.31 646
12363.36 648
12364.41 642
12365.46 646
12366.51 633
12367.56 629
12368.61 616
12369.66 653
12370.71 659
12371.76 645
12372.81 658
12373.86 651
12374.91 646
12375.96 656
12377.01 626
12378.06 618
12379.11 617
12380.17 649
12381.22 645
12382.27 664
12383.32 665
12384.37 625
12385.42 628
12386.47 651
12387.52 659
12388.57 663
12389.62 653
12390.67 663
12391.73 669
12392.78 681
12393.83 640
12394.88 643
12395.93 672
12396.98 651
12398.03 685
12399.09 635
12400.14 652
12401.19 648
12402.24 640
12403.29 664
12404.34 658
12405.40 675
12406.45 673
12407.50 680
12408.55 689
12409.60 678
12410.66 664
12411.71 694
12412.76 699
12413.81 642
12414.86 646
12415.92 657
12416.97 686
12418.02 686
12419.07 701
12420.13 693
12421.18 676
12422.23 688
12423.28 688
12424.34 693
12425.39 686
12426.44 707
12427.49 718
12428.55 721
12429.60 704
12430.65 740
12431.71 761
12432.76 746
12433.81 726
12434.86 736
12435.92 756
12436.97 723
12438.02 739
12439.08 774
12440.13 709
12441.18 731
12442.24 771
12443.29 757
12444.34 747
12445.40 761
12446.45 775
12447.50 780
12448.56 800
12449.61 784
12450.67 801
12451.72 816
12452.77 812
12453.83 845
12454.88 898
12455.94 872
12456.99 871
12458.04 911
12459.10 880
12460.15 916
12461.21 935
12462.26 947
12463.31 973
12464.37 988
12465.42 1017
12466.48 1059
12467.53 1101
12468.59 1188
12469.64 1177
12470.70 1293
12471.75 1335
12472.80 1407
12473.86 1443
12474.91 1520
12475.97 1517
12477.02 1532
12478.08 1539
12479.13 1575
12480.19 1523
12481.24 1506
12482.30 1466
12483.35 1451
12484.41 1400
12485.46 1308
12486.52 1267
12487.57 1217
12488.63 1191
12489.69 1112
12490.74 1097
12491.80 1031
12492.85 1013
12493.91 984
12494.96 958
12496.02 969
12497.07 928
12498.13 910
12499.19 921
12500.24 889
12501.30 868
12502.35 842
12503.41 841
12504.47 845
12505.52 832
12506.58 854
12507.63 847
12508.69 843
12509.75 856
12510.80 831
12511.86 879
12512.91 850
12513.97 830
12515.03 824
12516.08 831
12517.14 836
12518.20 864
12519.25 809
12520.31 827
12521.37 805
12522.42 821
12523.48 837
12524.54 825
12525.59 826
12526.65 845
12527.71 843
12528.77 812
12529.82 846
12530.88 834
12531.94 835
12532.99 824
12534.05 816
12535.11 833
12536.17 800
12537.22 836
12538.28 849
12539.34 864
12540.40 835
12541.45 886
12542.51 868
12543.57 887
12544.63 926
12545.68 913
12546.74 881
12547.80 921
12548.86 967
12549.92 945
12550.97 981
12552.03 993
12553.09 997
12554.15 1053
12555.21 1045
12556.26 1056
12557.32 1075
12558.38 1088
12559.44 1046
12560.50 1038
12561.56 1018
12562.61 1013
12563.67 1020
12564.73 1008
12565.79 932
12566.85 972
12567.91 946
12568.97 946
12570.02 894
12571.08 881
12572.14 926
12573.20 885
12574.26 870
12575.32 883
12576.38 868
12577.44 859
12578.50 918
12579.56 887
12580.61 862
12581.67 838
12582.73 819
12583.79 820
12584.85 821
12585.91 857
12586.97 864
12588.03 849
12589.09 848
12590.15 851
12591.21 862
12592.27 821
12593.33 831
12594.39 804
12595.45 830
12596.51 819
12597.57 846
12598.63 817
12599.69 825
12600.75 822
12601.81 833
12602.87 817
12603.93 803
12604.99 803
12606.05 784
12607.11 826
12608.17 826
12609.23 848
12610.29 833
12611.35 819
12612.41 810
12613.47 844
12614.53 828
12615.59 822
12616.66 809
12617.72 855
12618.78 860
12619.84 842
12620.90 858
12621.96 852
12623.02 847
12624.08 873
12625.14 838
12626.20 863
12627.26 916
12628.33 891
12629.39 902
12630.45 911
12631.51 903
12632.57 907
12633.63 867
12634.69 896
12635.76 881
12636.82 890
12637.88 862
12638.94 803
12640.00 863
12641.06 840
12642.13 826
12643.19 809
12644.25 823
12645.31 805
12646.37 783
12647.44 800
12648.50 808
12649.56 814
12650.62 801
12651.68 814
12652.75 803
12653.81 819
12654.87 792
12655.93 781
12657.00 780
12658.06 814
12659.12 799
12660.18 804
12661.25 800
12662.31 794
12663.37 781
12664.43 768
12665.50 804
12666.56 816
12667.62 824
12668.69 757
12669.75 809
12670.81 813
12671.88 820
12672.94 795
12674.00 815
12675.06 803
12676.13 860
12677.19 801
12678.25 809
12679.32 802
12680.38 840
12681.44 805
12682.51 811
12683.57 823
12684.64 814
12685.70 839
12686.76 824
12687.83 838
12688.89 824
12689.95 849
12691.02 870
12692.08 856
12693.15 856
12694.21 847
12695.27 872
12696.34 910
12697.40 881
12698.47 880
12699.53 891
12700.59 889
12701.66 904
12702.72 914
12703.79 946
12704.85 912
12705.92 915
12706.98 1000
12708.05 984
12709.11 958
12710.18 962
12711.24 939
12712.30 957
12713.37 961
12714.43 936
12715.50 999
12716.56 989
12717.63 935
12718.69 967
12719.76 1009
12720.82 1014
12721.89 1013
12722.95 986
12724.02 965
12725.09 998
12726.15 1044
12727.22 1042
12728.28 1044
12729.35 1029
12730.41 1077
12731.48 1056
12732.54 1056
12733.61 1081
12734.68 1035
12735.74 1078
12736.81 1070
12737.87 1065
12738.94 1033
12740.00 1030
12741.07 973
12742.14 992
12743.20 967
12744.27 996
12745.33 953
12746.40 928
12747.47 913
12748.53 895
12749.60 913
12750.67 870
12751.73 852
12752.80 874
12753.87 860
12754.93 817
12756.00 818
12757.07 826
12758.13 836
12759.20 817
12760.27 812
12761.33 794
12762.40 814
12763.47 796
12764.53 768
12765.60 787
12766.67 759
12767.73 773
12768.80 727
12769.87 760
12770.94 768
12772.00 740
12773.07 758
12774.14 763
12775.21 738
12776.27 728
12777.34 738
12778.41 722
12779.48 747
12780.54 733
12781.61 740
12782.68 726
12783.75 701
12784.81 692
12785.88 690
12786.95 682
12788.02 664
12789.09 683
12790.15 696
12791.22 701
12792.29 688
12793.36 671
12794.43 713
12795.49 698
12796.56 668
12797.63 698
12798.70 691
12799.77 704
12800.84 681
12801.90 698
12802.97 702
12804.04 689
12805.11 686
12806.18 716
12807.25 702
12808.32 708
12809.39 693
12810.45 672
12811.52 699
12812.59 732
12813.66 711
12814.73 708
12815.80 711
12816.87 702
12817.94 716
12819.01 709
12820.08 713
12821.15 698
12822.21 741
12823.28 719
12824.35 730
12825.42 727
12826.49 724
12827.56 721
12828.63 698
12829.70 690
12830.77 706
12831.84 711
12832.91 708
12833.98 709
12835.05 670
12836.12 680
12837.19 718
12838.26 641
12839.33 653
12840.40 649
12841.47 640
12842.54 630
12843.61 649
12844.68 623
12845.75 629
12846.82 636
12847.89 652
12848.96 664
12850.03 649
12851.10 643
12852.18 623
12853.25 616
12854.32 596
12855.39 603
12856.46 617
12857.53 622
12858.60 620
12859.67 613
12860.74 607
12861.81 611
12862.88 626
12863.96 622
12865.03 594
12866.10 602
12867.17 594
12868.24 579
12869.31 586
12870.38 618
12871.45 587
12872.53 598
12873.60 582
12874.67 584
12875.74 604
12876.81 617
12877.88 567
12878.96 588
12880.03 587
12881.10 582
12882.17 560
12883.24 585
12884.31 542
12885.39 526
12886.46 555
12887.53 540
12888.60 546
12889.68 562
12890.75 554
12891.82 548
12892.89 531
12893.96 557
12895.04 568
12896.11 555
12897.18 532
12898.25 555
12899.33 520
12900.40 517
12901.47 547
12902.54 521
12903.62 507
12904.69 528
12905.76 529
12906.84 527
12907.91 521
12908.98 509
12910.06 530
12911.13 515
12912.20 537
12913.27 535
12914.35 529
12915.42 506
12916.49 526
12917.57 520
12918.64 497
12919.71 513
12920.79 540
12921.86 510
12922.94 516
12924.01 507
12925.08 515
12926.16 508
12927.23 530
12928.30 509
12929.38 485
12930.45 478
12931.53 486
12932.60 505
12933.67 529
12934.75 492
12935.82 514
12936.90 511
12937.97 489
12939.04 507
12940.12 509
12941.19 478
12942.27 497
12943.34 494
12944.42 486
12945.49 474
12946.56 501
12947.64 483
12948.71 498
12949.79 496
12950.86 475
12951.94 491
12953.01 476
12954.09 476
12955.16 481
12956.24 500
12957.31 504
12958.39 497
12959.46 494
12960.54 480
12961.61 496
12962.69 504
12963.76 512
12964.84 473
12965.91 506
12966.99 483
12968.07 494
12969.14 472
12970.22 496
12971.29 484
12972.37 492
12973.44 504
12974.52 507
12975.59 511
12976.67 503
12977.75 530
12978.82 483
12979.90 473
12980.97 480
12982.05 469
12983.13 489
12984.20 480
12985.28 478
12986.35 493
12987.43 471
12988.51 481
12989.58 496
12990.66 495
12991.74 498
12992.81 496
12993.89 466
12994.97 488
12996.04 464
12997.12 488
12998.20 495
12999.27 484
13000.35 492
13001.43 465
13002.50 497
13003.58 508
13004.66 490
13005.73 491
13006.81 492
13007.89 492
13008.97 473
13010.04 490
13011.12 493
13012.20 507
13013.27 487
13014.35 487
13015.43 510
13016.51 470
13017.58 525
13018.66 490
13019.74 489
13020.82 497
13021.89 477
13022.97 493
13024.05 487
13025.13 493
13026.21 491
13027.28 498
13028.36 490
13029.44 494
13030.52 466
13031.60 467
13032.67 452
13033.75 464
13034.83 471
13035.91 491
13036.99 473
13038.07 510
13039.14 492
13040.22 511
13041.30 505
13042.38 503
13043.46 498
13044.54 505
13045.62 480
13046.69 516
13047.77 523
13048.85 498
13049.93 490
13051.01 499
13052.09 471
13053.17 484
13054.25 511
13055.33 481
13056.40 487
13057.48 488
13058.56 491
13059.64 479
13060.72 520
13061.80 481
13062.88 502
13063.96 479
13065.04 505
13066.12 479
13067.20 498
13068.28 487
13069.36 510
13070.44 501
13071.52 483
13072.60 476
13073.68 486
13074.76 481
13075.84 485
13076.92 471
13078.00 469
13079.08 492
13080.16 504
13081.24 472
13082.32 487
13083.40 488
13084.48 479
13085.56 499
13086.64 497
13087.72 489
13088.80 476
13089.88 500
13090.96 458
13092.04 479
13093.12 481
13094.20 499
13095.28 510
13096.36 518
13097.44 483
13098.52 502
13099.61 487
13100.69 499
13101.77 506
13102.85 505
13103.93 477
13105.01 488
13106.09 493
13107.17 504
13108.25 521
13109.34 500
13110.42 539
13111.50 530
13112.58 508
13113.66 506
13114.74 539
13115.82 525
13116.91 539
13117.99 538
13119.07 517
13120.15 519
13121.23 529
13122.31 540
13123.40 540
13124.48 557
13125.56 540
13126.64 526
13127.72 521
13128.81 536
13129.89 537
13130.97 502
13132.05 536
13133.14 537
13134.22 527
13135.30 527
13136.38 527
13137.47 558
13138.55 536
13139.63 517
13140.71 530
13141.80 500
13142.88 511
13143.96 509
13145.04 537
13146.13 492
13147.21 506
13148.29 513
13149.38 519
13150.46 502
13151.54 543
13152.62 491
13153.71 540
13154.79 520
13155.87 534
13156.96 524
13158.04 506
13159.12 538
13160.21 513
13161.29 507
13162.37 543
13163.46 532
13164.54 510
13165.62 519
13166.71 531
13167.79 517
13168.88 503
13169.96 541
13171.04 497
13172.13 507
13173.21 526
13174.30 499
13175.38 522
13176.46 514
13177.55 494
13178.63 516
13179.72 494
13180.80 515
13181.88 527
13182.97 551
13184.05 519
13185.14 560
13186.22 544
13187.31 522
13188.39 508
13189.48 510
13190.56 528
13191.65 541
13192.73 518
13193.81 506
13194.90 508
13195.98 513
13197.07 533
13198.15 540
13199.24 539
13200.32 510
13201.41 485
13202.49 495
13203.58 503
13204.67 522
13205.75 516
13206.84 512
13207.92 552
13209.01 528
13210.09 517
13211.18 517
13212.26 499
13213.35 511
13214.43 527
13215.52 539
13216.61 519
13217.69 542
13218.78 527
13219.86 499
13220.95 539
13222.04 516
13223.12 548
13224.21 536
13225.29 546
13226.38 502
13227.47 556
13228.55 536
13229.64 565
13230.72 543
13231.81 558
13232.90 546
13233.98 529
13235.07 524
13236.16 522
13237.24 560
13238.33 558
13239.42 521
13240.50 551
13241.59 521
13242.68 541
13243.76 549
13244.85 553
13245.94 565
13247.02 565
13248.11 559
13249.20 553
13250.29 548
13251.37 589
13252.46 582
13253.55 559
13254.63 590
13255.72 576
13256.81 583
13257.90 583
13258.98 588
13260.07 576
13261.16 593
13262.25 607
13263.33 562
13264.42 601
13265.51 593
13266.60 580
13267.69 600
13268.77 608
13269.86 558
13270.95 611
13272.04 615
13273.13 579
13274.21 590
13275.30 599
13276.39 604
13277.48 598
13278.57 622
13279.65 655
13280.74 605
13281.83 619
13282.92 636
13284.01 645
13285.10 642
13286.19 626
13287.27 629
13288.36 643
13289.45 632
13290.54 637
13291.63 600
13292.72 647
13293.81 646
13294.90 655
13295.98 636
13297.07 663
13298.16 671
13299.25 690
13300.34 699
13301.43 659
13302.52 654
13303.61 661
13304.70 674
13305.79 672
13306.88 687
13307.97 690
13309.06 685
13310.15 698
13311.24 685
13312.32 660
13313.41 691
13314.50 695
13315.59 715
13316.68 705
13317.77 693
13318.86 724
13319.95 697
13321.04 724
13322.13 751
13323.22 719
13324.31 713
13325.40 739
13326.49 757
13327.58 755
13328.68 765
13329.77 751
13330.86 758
13331.95 749
13333.04 765
13334.13 795
13335.22 777
13336.31 811
13337.40 816
13338.49 807
13339.58 799
13340.67 802
13341.76 795
13342.85 802
13343.94 808
13345.04 811
13346.13 850
13347.22 802
13348.31 809
13349.40 832
13350.49 827
13351.58 799
13352.67 808
13353.77 804
13354.86 820
13355.95 816
13357.04 806
13358.13 819
13359.22 826
13360.31 836
13361.41 851
13362.50 843
13363.59 849
13364.68 864
13365.77 878
13366.87 902
13367.96 857
13369.05 853
13370.14 855
13371.23 884
13372.33 860
13373.42 860
13374.51 833
13375.60 848
13376.69 831
13377.79 801
13378.88 817
13379.97 819
13381.06 780
13382.16 777
13383.25 731
13384.34 707
13385.43 749
13386.53 739
13387.62 704
13388.71 668
13389.81 702
13390.90 678
13391.99 698
13393.08 723
13394.18 670
13395.27 672
13396.36 662
13397.46 678
13398.55 664
13399.64 666
13400.74 658
13401.83 667
13402.92 672
13404.02 673
13405.11 670
13406.20 660
13407.30 695
13408.39 656
13409.48 640
13410.58 667
13411.67 699
13412.77 680
13413.86 682
13414.95 640
13416.05 657
13417.14 683
13418.23 671
13419.33 683
13420.42 654
13421.52 643
13422.61 666
13423.71 683
13424.80 684
13425.89 676
13426.99 669
13428.08 690
13429.18 644
13430.27 630
13431.37 656
13432.46 703
13433.56 686
13434.65 658
13435.74 664
13436.84 696
13437.93 691
13439.03 693
13440.12 718
13441.22 686
13442.31 698
13443.41 696
13444.50 704
13445.60 687
13446.69 674
13447.79 675
13448.88 696
13449.98 717
13451.08 699
13452.17 668
13453.27 681
13454.36 725
13455.46 715
13456.55 705
13457.65 717
13458.74 729
13459.84 746
13460.94 712
13462.03 736
13463.13 739
13464.22 762
13465.32 757
13466.41 772
13467.51 734
13468.61 742
13469.70 754
13470.80 754
13471.90 747
13472.99 802
13474.09 785
13475.18 781
13476.28 789
13477.38 761
13478.47 767
13479.57 773
13480.67 777
13481.76 770
13482.86 763
13483.96 779
13485.05 761
13486.15 760
13487.25 792
13488.34 801
13489.44 776
13490.54 771
13491.63 791
13492.73 823
13493.83 838
13494.93 811
13496.02 841
13497.12 807
13498.22 815
13499.31 829
13500.41 853
13501.51 850
13502.61 875
13503.70 842
13504.80 844
13505.90 863
13507.00 875
13508.09 865
13509.19 857
13510.29 847
13511.39 833
13512.49 834
13513.58 830
13514.68 827
13515.78 833
13516.88 850
13517.98 846
13519.07 822
13520.17 793
13521.27 766
13522.37 795
13523.47 772
13524.57 779
13525.66 774
13526.76 767
13527.86 805
13528.96 833
13530.06 794
13531.16 762
13532.25 768
13533.35 779
13534.45 782
13535.55 757
13536.65 720
13537.75 752
13538.85 755
13539.95 769
13541.05 762
13542.14 720
13543.24 715
13544.34 682
13545.44 685
13546.54 659
13547.64 672
13548.74 649
13549.84 676
13550.94 663
13552.04 672
13553.14 645
13554.24 663
13555.34 648
13556.44 644
13557.54 650
13558.64 652
13559.74 617
13560.84 640
13561.94 606
13563.04 638
13564.13 638
13565.23 641
13566.34 647
13567.44 627
13568.54 649
13569.64 637
13570.74 639
13571.84 620
13572.94 641
13574.04 654
13575.14 645
13576.24 628
13577.34 633
13578.44 663
13579.54 655
13580.64 657
13581.74 628
13582.84 636
13583.94 623
13585.04 643
13586.14 637
13587.24 644
13588.35 641
13589.45 650
13590.55 641
13591.65 672
13592.75 658
13593.85 642
13594.95 667
13596.05 653
13597.15 655
13598.26 620
13599.36 640
13600.46 661
13601.56 647
13602.66 645
13603.76 626
13604.86 649
13605.97 653
13607.07 623
13608.17 686
13609.27 653
13610.37 672
13611.47 687
13612.58 665
13613.68 637
13614.78 655
13615.88 660
13616.98 674
13618.09 670
13619.19 631
13620.29 638
13621.39 672
13622.50 623
13623.60 631
13624.70 637
13625.80 666
13626.91 658
13628.01 667
13629.11 664
13630.21 674
13631.32 689
13632.42 662
13633.52 675
13634.62 721
13635.73 653
13636.83 642
13637.93 686
13639.04 679
13640.14 635
13641.24 645
13642.35 678
13643.45 699
13644.55 677
13645.65 672
13646.76 670
13647.86 679
13648.96 694
13650.07 678
13651.17 659
13652.28 667
13653.38 665
13654.48 662
13655.59 644
13656.69 676
13657.79 668
13658.90 664
13660.00 642
13661.11 647
13662.21 676
13663.31 676
13664.42 690
13665.52 689
13666.63 675
13667.73 691
13668.83 667
13669.94 673
13671.04 672
13672.15 674
13673.25 683
13674.36 680
13675.46 688
13676.56 661
13677.67 699
13678.77 692
13679.88 685
13680.98 703
13682.09 716
13683.19 709
13684.30 705
13685.40 703
13686.51 690
13687.61 706
13688.72 674
13689.82 681
13690.93 710
13692.03 705
13693.14 702
13694.24 713
13695.35 695
13696.45 685
13697.56 736
13698.66 739
13699.77 697
13700.87 744
13701.98 741
13703.09 769
13704.19 730
13705.30 726
13706.40 714
13707.51 761
13708.61 764
13709.72 743
13710.83 724
13711.93 758
13713.04 749
13714.14 757
13715.25 793
13716.36 749
13717.46 773
13718.57 785
13719.67 793
13720.78 819
13721.89 814
13722.99 817
13724.10 826
13725.21 852
13726.31 835
13727.42 813
13728.53 828
13729.63 828
13730.74 837
13731.85 878
13732.95 855
13734.06 910
13735.17 873
13736.27 875
13737.38 857
13738.49 888
13739.59 906
13740.70 899
13741.81 915
13742.92 893
13744.02 907
13745.13 970
13746.24 947
13747.35 953
13748.45 994
13749.56 981
13750.67 985
13751.78 984
13752.88 1019
13753.99 1025
13755.10 1073
13756.21 1101
13757.31 1134
13758.42 1142
13759.53 1148
13760.64 1180
13761.75 1211
13762.85 1198
13763.96 1231
13765.07 1217
13766.18 1219
13767.29 1233
13768.39 1244
13769.50 1214
13770.61 1272
13771.72 1309
13772.83 1251
13773.94 1239
13775.04 1253
13776.15 1252
13777.26 1214
13778.37 1205
13779.48 1208
13780.59 1177
13781.70 1172
13782.80 1101
13783.91 1118
13785.02 1073
13786.13 1006
13787.24 976
13788.35 1003
13789.46 987
13790.57 938
13791.68 948
13792.79 940
13793.90 882
13795.00 859
13796.11 897
13797.22 877
13798.33 833
13799.44 837
13800.55 793
13801.66 771
13802.77 792
13803.88 809
13804.99 795
13806.10 778
13807.21 785
13808.32 811
13809.43 767
13810.54 764
13811.65 802
13812.76 789
13813.87 780
13814.98 747
13816.09 746
13817.20 762
13818.31 753
13819.42 752
13820.53 744
13821.64 733
13822.75 742
13823.86 763
13824.97 741
13826.08 720
13827.19 698
13828.30 718
13829.41 741
13830.53 759
13831.64 731
13832.75 741
13833.86 748
13834.97 769
13836.08 749
13837.19 734
13838.30 730
13839.41 762
13840.52 742
13841.64 755
13842.75 747
13843.86 748
13844.97 778
13846.08 738
13847.19 758
13848.30 730
13849.41 765
13850.53 764
13851.64 771
13852.75 762
13853.86 795
13854.97 786
13856.08 772
13857.20 763
13858.31 785
13859.42 784
13860.53 794
13861.64 757
13862.76 771
13863.87 772
13864.98 777
13866.09 791
13867.20 775
13868.32 801
13869.43 765
13870.54 733
13871.65 802
13872.77 795
13873.88 795
13874.99 770
13876.10 809
13877.22 774
13878.33 813
13879.44 834
13880.55 830
13881.67 823
13882.78 791
13883.89 824
13885.01 851
13886.12 848
13887.23 828
13888.34 862
13889.46 885
13890.57 891
13891.68 904
13892.80 890
13893.91 914
13895.02 941
13896.14 904
13897.25 940
13898.36 956
13899.48 934
13900.59 933
13901.70 903
13902.82 896
13903.93 903
13905.05 866
13906.16 874
13907.27 842
13908.39 823
13909.50 842
13910.61 829
13911.73 805
13912.84 800
13913.96 758
13915.07 753
13916.19 776
13917.30 725
13918.41 734
13919.53 744
13920.64 727
13921.76 694
13922.87 713
13923.99 731
13925.10 723
13926.21 738
13927.33 740
13928.44 717
13929.56 709
13930.67 747
13931.79 687
13932.90 714
13934.02 711
13935.13 690
13936.25 705
13937.36 711
13938.48 729
13939.59 724
13940.71 715
13941.82 680
13942.94 723
13944.05 701
13945.17 708
13946.28 685
13947.40 653
13948.52 690
13949.63 715
13950.75 673
13951.86 684
13952.98 673
13954.09 671
13955.21 681
13956.32 634
13957.44 689
13958.56 649
13959.67 681
13960.79 699
13961.90 683
13963.02 671
13964.14 676
13965.25 664
13966.37 679
13967.48 697
13968.60 697
13969.72 689
13970.83 708
13971.95 724
13973.07 698
13974.18 679
13975.30 692
13976.42 669
13977.53 680
13978.65 671
13979.77 698
13980.88 704
13982.00 664
13983.12 664
13984.23 682
13985.35 667
13986.47 680
13987.58 668
13988.70 670
13989.82 656
13990.94 633
13992.05 674
13993.17 670
13994.29 657
13995.40 683
13996.52 668
13997.64 671
13998.76 672
13999.87 655
14000.99 650
14002.11 709
14003.23 746
14004.35 729
14005.46 674
14006.58 632
14007.70 677
14008.82 690
14009.93 673
14011.05 661
14012.17 658
14013.29 685
14014.41 705
14015.52 698
14016.64 658
14017.76 671
14018.88 663
14020.00 698
14021.12 690
14022.23 691
14023.35 708
14024.47 691
14025.59 705
14026.71 701
14027.83 699
14028.95 670
14030.06 692
14031.18 696
14032.30 677
14033.42 716
14034.54 712
14035.66 684
14036.78 704
14037.90 700
14039.02 696
14040.14 695
14041.25 693
14042.37 700
14043.49 732
14044.61 728
14045.73 748
14046.85 723
14047.97 749
14049.09 733
14050.21 725
14051.33 745
14052.45 732
14053.57 745
14054.69 765
14055.81 772
14056.93 789
14058.05 757
14059.17 732
14060.29 758
14061.41 755
14062.53 781
14063.65 803
14064.77 831
14065.89 832
14067.01 821
14068.13 823
14069.25 849
14070.37 878
14071.49 862
14072.61 855
14073.73 840
14074.85 851
14075.97 873
14077.09 856
14078.21 843
14079.33 855
14080.45 860
14081.57 871
14082.69 866
14083.82 875
14084.94 842
14086.06 856
14087.18 863
14088.30 892
14089.42 895
14090.54 870
14091.66 883
14092.78 904
14093.91 888
14095.03 919
14096.15 947
14097.27 942
14098.39 921
14099.51 956
14100.63 946
14101.76 935
14102.88 890
14104.00 908
14105.12 891
14106.24 920
14107.36 872
14108.49 877
14109.61 872
14110.73 818
14111.85 835
14112.97 839
14114.10 829
14115.22 826
14116.34 767
14117.46 806
14118.58 794
14119.71 779
14120.83 796
14121.95 753
14123.07 783
14124.20 754
14125.32 728
14126.44 750
14127.56 772
14128.69 724
14129.81 708
14130.93 701
14132.06 697
14133.18 745
14134.30 714
14135.42 701
14136.55 697
14137.67 688
14138.79 685
14139.92 664
14141.04 649
14142.16 645
14143.29 689
14144.41 659
14145.53 654
14146.66 684
14147.78 657
14148.90 662
14150.03 646
14151.15 668
14152.27 655
14153.40 648
14154.52 652
14155.64 625
14156.77 635
14157.89 643
14159.02 665
14160.14 673
14161.26 666
14162.39 668
14163.51 664
14164.64 648
14165.76 613
14166.88 666
14168.01 666
14169.13 632
14170.26 624
14171.38 632
14172.51 614
14173.63 664
14174.75 656
14175.88 639
14177.00 599
14178.13 615
14179.25 631
14180.38 624
14181.50 628
14182.63 633
14183.75 631
14184.88 650
14186.00 620
14187.13 613
14188.25 605
14189.38 617
14190.50 611
14191.63 590
14192.75 593
14193.88 588
14195.00 596
14196.13 574
14197.25 594
14198.38 579
14199.50 591
14200.63 601
14201.76 601
14202.88 586
14204.01 581
14205.13 587
14206.26 579
14207.38 565
14208.51 588
14209.64 597
14210.76 552
14211.89 540
14213.01 577
14214.14 550
14215.27 566
14216.39 567
14217.52 584
14218.64 582
14219.77 577
14220.90 576
14222.02 549
14223.15 532
14224.28 553
14225.40 533
14226.53 543
14227.66 573
14228.78 559
14229.91 530
14231.04 581
14232.16 557
14233.29 546
14234.42 549
14235.54 564
14236.67 558
14237.80 562
14238.92 579
14240.05 537
14241.18 557
14242.31 528
14243.43 546
14244.56 541
14245.69 538
14246.82 526
14247.94 508
14249.07 560
14250.20 513
14251.33 495
14252.45 522
14253.58 536
14254.71 523
14255.84 522
14256.96 505
14258.09 540
14259.22 528
14260.35 516
14261.47 540
14262.60 517
14263.73 519
14264.86 499
14265.99 508
14267.12 500
14268.24 485
14269.37 503
14270.50 502
14271.63 525
14272.76 536
14273.89 502
14275.01 494
14276.14 491
14277.27 493
14278.40 491
14279.53 505
14280.66 494
14281.79 516
14282.91 479
14284.04 492
14285.17 501
14286.30 492
14287.43 479
14288.56 485
14289.69 477
14290.82 463
14291.95 487
14293.08 508
14294.20 477
14295.33 476
14296.46 473
14297.59 484
14298.72 477
14299.85 483
14300.98 483
14302.11 481
14303.24 482
14304.37 478
14305.50 452
14306.63 492
14307.76 479
14308.89 442
14310.02 444
14311.15 462
14312.28 441
14313.41 473
14314.54 450
14315.67 483
14316.80 482
14317.93 469
14319.06 485
14320.19 482
14321.32 467
14322.45 442
14323.58 454
14324.71 453
14325.84 468
14326.97 439
14328.10 454
14329.23 467
14330.36 447
14331.49 456
14332.62 478
14333.76 429
14334.89 445
14336.02 455
14337.15 434
14338.28 459
14339.41 471
14340.54 472
14341.67 442
14342.80 434
14343.93 448
14345.07 463
14346.20 475
14347.33 465
14348.46 440
14349.59 457
14350.72 442
14351.85 443
14352.99 437
14354.12 444
14355.25 458
14356.38 452
14357.51 456
14358.64 467
14359.78 457
14360.91 450
14362.04 454
14363.17 459
14364.30 464
14365.44 480
14366.57 464
14367.70 460
14368.83 504
14369.96 472
14371.10 475
14372.23 455
14373.36 453
14374.49 446
14375.63 463
14376.76 464
14377.89 464
14379.02 480
14380.16 499
14381.29 503
14382.42 481
14383.55 486
14384.69 462
14385.82 456
14386.95 457
14388.09 467
14389.22 438
14390.35 478
14391.49 479
14392.62 474
14393.75 480
14394.89 467
14396.02 450
14397.15 481
14398.28 467
14399.42 469
14400.55 486
14401.69 462
14402.82 479
14403.95 467
14405.09 483
14406.22 458
14407.35 483
14408.49 491
14409.62 479
14410.75 487
14411.89 476
14413.02 505
14414.16 486
14415.29 490
14416.42 509
14417.56 489
14418.69 491
14419.83 516
14420.96 523
14422.10 508
14423.23 514
14424.36 513
14425.50 541
14426.63 524
14427.77 521
14428.90 486
14430.04 511
14431.17 523
14432.31 508
14433.44 506
14434.58 505
14435.71 508
14436.85 510
14437.98 547
14439.12 521
14440.25 537
14441.39 549
14442.52 514
14443.66 523
14444.79 524
14445.93 526
14447.06 542
14448.20 563
14449.33 531
14450.47 528
14451.60 536
14452.74 546
14453.87 553
14455.01 537
14456.14 564
14457.28 557
14458.42 543
14459.55 551
14460.69 555
14461.82 536
14462.96 557
14464.10 589
14465.23 564
14466.37 586
14467.50 613
14468.64 608
14469.78 595
14470.91 582
14472.05 583
14473.18 585
14474.32 555
14475.46 590
14476.59 552
14477.73 552
14478.87 587
14480.00 575
14481.14 521
14482.28 536
14483.41 557
14484.55 515
14485.69 524
14486.82 501
14487.96 516
14489.10 512
14490.23 512
14491.37 484
14492.51 497
14493.65 467
14494.78 489
14495.92 457
14497.06 453
14498.19 442
14499.33 456
14500.47 451
14501.61 448
14502.74 467
14503.88 448
14505.02 466
14506.16 464
14507.29 463
14508.43 460
14509.57 457
14510.71 445
14511.85 450
14512.98 428
14514.12 458
14515.26 424
14516.40 458
14517.54 420
14518.67 436
14519.81 437
14520.95 424
14522.09 419
14523.23 429
14524.36 446
14525.50 460
14526.64 443
14527.78 449
14528.92 452
14530.06 449
14531.19 442
14532.33 441
14533.47 426
14534.61 413
14535.75 441
14536.89 459
14538.03 447
14539.17 470
14540.31 446
14541.44 439
14542.58 468
14543.72 447
14544.86 429
14546.00 430
14547.14 467
14548.28 477
14549.42 467
14550.56 448
14551.70 455
14552.84 451
14553.98 465
14555.12 448
14556.25 456
14557.39 436
14558.53 477
14559.67 486
14560.81 456
14561.95 461
14563.09 487
14564.23 461
14565.37 453
14566.51 473
14567.65 462
14568.79 469
14569.93 457
14571.07 439
14572.21 457
14573.35 466
14574.49 448
14575.63 476
14576.77 463
14577.92 461
14579.06 471
14580.20 461
14581.34 472
14582.48 462
14583.62 461
14584.76 472
14585.90 459
14587.04 463
14588.18 486
14589.32 488
14590.46 466
14591.60 475
14592.74 481
14593.89 463
14595.03 465
14596.17 507
14597.31 473
14598.45 474
14599.59 490
14600.73 470
14601.87 479
14603.02 497
14604.16 514
14605.30 469
14606.44 480
14607.58 464
14608.72 489
14609.86 506
14611.01 501
14612.15 508
14613.29 478
14614.43 499
14615.57 480
14616.72 509
14617.86 491
14619.00 514
14620.14 507
14621.28 504
14622.43 518
14623.57 509
14624.71 515
14625.85 506
14627.00 513
14628.14 504
14629.28 521
14630.42 542
14631.56 533
14632.71 520
14633.85 533
14634.99 528
14636.14 540
14637.28 561
14638.42 559
14639.56 535
14640.71 545
14641.85 529
14642.99 539
14644.14 505
14645.28 500
14646.42 497
14647.56 505
14648.71 511
14649.85 482
14650.99 471
14652.14 465
14653.28 483
14654.42 469
14655.57 444
14656.71 467
14657.85 463
14659.00 449
14660.14 449
14661.29 457
14662.43 460
14663.57 459
14664.72 429
14665.86 453
14667.00 455
14668.15 458
14669.29 439
14670.44 428
14671.58 422
14672.73 440
14673.87 429
14675.01 399
14676.16 418
14677.30 397
14678.45 426
14679.59 402
14680.74 413
14681.88 418
14683.02 416
14684.17 394
14685.31 410
14686.46 398
14687.60 390
14688.75 378
14689.89 402
14691.04 410
14692.18 386
14693.33 386
14694.47 394
14695.62 400
14696.76 395
14697.91 421
14699.05 395
14700.20 387
14701.34 385
14702.49 385
14703.63 388
14704.78 407
14705.92 376
14707.07 389
14708.22 393
14709.36 390
14710.51 373
14711.65 372
14712.80 388
14713.94 378
14715.09 380
14716.23 403
14717.38 404
14718.53 408
14719.67 381
14720.82 379
14721.96 393
14723.11 382
14724.26 382
14725.40 387
14726.55 385
14727.70 393
14728.84 384
14729.99 381
14731.13 391
14732.28 388
14733.43 389
14734.57 411
14735.72 391
14736.87 423
14738.01 411
14739.16 390
14740.31 397
14741.45 400
14742.60 408
14743.75 395
14744.89 389
14746.04 387
14747.19 380
14748.34 384
14749.48 384
14750.63 380
14751.78 381
14752.92 406
14754.07 384
14755.22 383
14756.37 379
14757.51 380
14758.66 378
14759.81 357
14760.96 367
14762.10 381
14763.25 406
14764.40 386
14765.55 368
14766.70 370
14767.84 367
14768.99 374
14770.14 365
14771.29 368
14772.43 366
14773.58 382
14774.73 395
14775.88 354
14777.03 378
14778.18 360
14779.32 357
14780.47 374
14781.62 358
14782.77 338
14783.92 362
14785.07 355
14786.21 345
14787.36 365
14788.51 351
14789.66 352
14790.81 367
14791.96 346
14793.11 354
14794.26 365
14795.40 376
14796.55 344
14797.70 330
14798.85 346
14800.00 361
14801.15 367
14802.30 330
14803.45 361
14804.60 337
14805.75 336
14806.90 329
14808.05 361
14809.19 361
14810.34 361
14811.49 359
14812.64 372
14813.79 360
14814.94 351
14816.09 327
14817.24 370
14818.39 357
14819.54 351
14820.69 337
14821.84 362
14822.99 358
14824.14 355
14825.29 334
14826.44 343
14827.59 344
14828.74 334
14829.89 343
14831.04 354
14832.19 338
14833.34 341
14834.49 319
14835.64 328
14836.79 347
14837.95 351
14839.10 331
14840.25 334
14841.40 336
14842.55 345
14843.70 340
14844.85 346
14846.00 327
14847.15 338
14848.30 320
14849.45 360
14850.60 333
14851.76 336
14852.91 331
14854.06 330
14855.21 340
14856.36 314
14857.51 313
14858.66 333
14859.81 346
14860.97 339
14862.12 336
14863.27 344
14864.42 340
14865.57 332
14866.72 337
14867.88 331
14869.03 302
14870.18 346
14871.33 336
14872.48 337
14873.64 329
14874.79 326
14875.94 339
14877.09 325
14878.24 337
14879.40 341
14880.55 305
14881.70 341
14882.85 351
14884.00 324
14885.16 331
14886.31 332
14887.46 342
14888.61 324
14889.77 318
14890.92 319
14892.07 340
14893.23 303
14894.38 315
14895.53 336
14896.68 344
14897.84 337
14898.99 339
14900.14 337
14901.30 318
14902.45 317
14903.60 336
14904.75 318
14905.91 320
14907.06 343
14908.21 329
14909.37 316
14910.52 320
14911.67 339
14912.83 330
14913.98 325
14915.14 330
14916.29 336
14917.44 336
14918.60 313
14919.75 333
14920.90 314
14922.06 333
14923.21 348
14924.37 332
14925.52 309
14926.67 315
14927.83 291
14928.98 306
14930.14 306
14931.29 328
14932.44 329
14933.60 316
14934.75 325
14935.91 339
14937.06 320
14938.22 334
14939.37 341
14940.52 337
14941.68 315
14942.83 303
14943.99 321
14945.14 325
14946.30 339
14947.45 323
14948.61 314
14949.76 344
14950.92 308
14952.07 300
14953.23 338
14954.38 308
14955.54 322
14956.69 330
14957.85 335
14959.00 328
14960.16 326
14961.31 331
14962.47 332
14963.62 332
14964.78 323
14965.94 340
14967.09 353
14968.25 341
14969.40 326
14970.56 325
14971.71 314
14972.87 346
14974.03 333
14975.18 329
14976.34 335
14977.49 314
14978.65 324
14979.81 303
14980.96 316
14982.12 306
14983.27 318
14984.43 305
14985.59 309
14986.74 334
14987.90 310
14989.06 302
14990.21 314
14991.37 309
14992.53 309
14993.68 323
14994.84 308
14996.00 316
14997.15 300
14998.31 311
14999.47 301
15000.62 303
15001.78 324
15002.94 332
15004.09 338
15005.25 303
15006.41 297
15007.56 322
15008.72 314
15009.88 283
15011.04 308
15012.19 310
15013.35 300
15014.51 307
15015.67 319
15016.82 322
15017.98 320
15019.14 323
15020.30 317
15021.45 310
15022.61 307
15023.77 315
15024.93 310
15026.08 325
15027.24 324
15028.40 320
15029.56 325
15030.72 312
15031.87 308
15033.03 327
15034.19 309
15035.35 314
15036.51 312
15037.67 304
15038.82 336
15039.98 316
15041.14 339
15042.30 349
15043.46 333
15044.62 314
15045.78 331
15046.93 316
15048.09 316
15049.25 316
15050.41 313
15051.57 328
15052.73 333
15053.89 323
15055.05 294
15056.20 301
15057.36 304
15058.52 321
15059.68 339
15060.84 339
15062.00 324
15063.16 309
15064.32 312
15065.48 303
15066.64 316
15067.80 302
15068.96 306
15070.12 306
15071.28 317
15072.44 311
15073.60 325
15074.76 299
15075.91 328
15077.07 307
15078.23 326
15079.39 310
15080.55 339
15081.71 338
15082.87 321
15084.03 341
15085.19 328
15086.35 316
15087.51 341
15088.68 318
15089.84 314
15091.00 321
15092.16 312
15093.32 316
15094.48 309
15095.64 305
15096.80 328
15097.96 331
15099.12 315
15100.28 297
15101.44 318
15102.60 332
15103.76 350
15104.92 316
15106.08 306
15107.25 304
15108.41 338
15109.57 336
15110.73 324
15111.89 324
15113.05 317
15114.21 337
15115.37 350
15116.54 308
15117.70 328
15118.86 343
15120.02 360
15121.18 333
15122.34 325
15123.50 346
15124.67 320
15125.83 322
15126.99 325
15128.15 326
15129.31 321
15130.47 332
15131.64 326
15132.80 336
15133.96 336
15135.12 315
15136.28 324
15137.45 346
15138.61 317
15139.77 330
15140.93 362
15142.10 334
15143.26 323
15144.42 314
15145.58 340
15146.75 321
15147.91 353
15149.07 344
15150.23 377
15151.40 343
15152.56 303
15153.72 329
15154.88 372
15156.05 376
15157.21 368
15158.37 332
15159.54 330
15160.70 343
15161.86 336
15163.03 351
15164.19 341
15165.35 354
15166.52 350
15167.68 341
15168.84 348
15170.01 360
15171.17 357
15172.33 363
15173.50 359
15174.66 366
15175.82 366
15176.99 344
15178.15 389
15179.31 363
15180.48 354
15181.64 367
15182.81 353
15183.97 372
15185.13 367
15186.30 356
15187.46 363
15188.63 363
15189.79 362
15190.95 360
15192.12 363
15193.28 382
15194.45 353
15195.61 373
15196.78 365
15197.94 388
15199.10 361
15200.27 375
15201.43 391
15202.60 367
15203.76 393
15204.93 368
15206.09 374
15207.26 383
15208.42 390
15209.59 396
15210.75 380
15211.92 371
15213.08 379
15214.25 384
15215.41 368
15216.58 354
15217.74 388
15218.91 346
15220.07 379
15221.24 391
15222.40 386
15223.57 386
15224.74 396
15225.90 390
15227.07 382
15228.23 396
15229.40 404
15230.56 394
15231.73 415
15232.89 428
15234.06 414
15235.23 433
15236.39 407
15237.56 434
15238.72 418
15239.89 423
15241.06 405
15242.22 430
15243.39 438
15244.56 427
15245.72 421
15246.89 410
15248.05 402
15249.22 421
15250.39 401
15251.55 433
15252.72 424
15253.89 416
15255.05 422
15256.22 405
15257.39 398
15258.55 394
15259.72 396
15260.89 393
15262.05 394
15263.22 397
15264.39 397
15265.56 384
15266.72 389
15267.89 384
15269.06 382
15270.22 380
15271.39 373
15272.56 372
15273.73 378
15274.89 380
15276.06 364
15277.23 370
15278.40 364
15279.56 374
15280.73 366
15281.90 374
15283.07 370
15284.23 353
15285.40 363
15286.57 351
15287.74 365
15288.91 372
15290.07 375
15291.24 371
15292.41 365
15293.58 374
15294.75 380
15295.92 350
15297.08 376
15298.25 354
15299.42 354
15300.59 385
15301.76 373
15302.93 369
15304.09 357
15305.26 370
15306.43 360
15307.60 383
15308.77 384
15309.94 358
15311.11 372
15312.28 365
15313.44 356
15314.61 373
15315.78 370
15316.95 364
15318.12 361
15319.29 346
15320.46 340
15321.63 327
15322.80 372
15323.97 368
15325.14 346
15326.30 356
15327.47 367
15328.64 367
15329.81 368
15330.98 366
15332.15 384
15333.32 375
15334.49 354
15335.66 382
15336.83 387
15338.00 377
15339.17 389
15340.34 376
15341.51 368
15342.68 385
15343.85 384
15345.02 379
15346.19 386
15347.36 374
15348.53 378
15349.70 382
15350.87 387
15352.04 363
15353.21 386
15354.38 381
15355.55 384
15356.72 365
15357.90 390
15359.07 390
15360.24 408
15361.41 417
15362.58 391
15363.75 394
15364.92 403
15366.09 392
15367.26 395
15368.43 400
15369.60 408
15370.77 410
15371.95 408
15373.12 390
15374.29 370
15375.46 385
15376.63 398
15377.80 412
15378.97 419
15380.15 386
15381.32 368
15382.49 412
15383.66 402
15384.83 396
15386.00 404
15387.17 375
15388.35 381
15389.52 395
15390.69 405
15391.86 395
15393.03 393
15394.21 383
15395.38 393
15396.55 376
15397.72 364
15398.89 386
15400.07 401
15401.24 387
15402.41 378
15403.58 405
15404.76 355
15405.93 364
15407.10 387
15408.27 380
15409.45 363
15410.62 360
15411.79 380
15412.96 364
15414.14 369
15415.31 382
15416.48 366
15417.66 380
15418.83 359
15420.00 381
15421.17 358
15422.35 353
15423.52 377
15424.69 346
15425.87 344
15427.04 368
15428.21 364
15429.39 369
15430.56 390
15431.73 360
15432.91 365
15434.08 367
15435.25 374
15436.43 336
15437.60 367
15438.77 371
15439.95 372
15441.12 380
15442.30 357
15443.47 355
15444.64 354
15445.82 367
15446.99 351
15448.17 348
15449.34 372
15450.51 380
15451.69 339
15452.86 347
15454.04 352
15455.21 365
15456.39 349
15457.56 352
15458.73 368
15459.91 360
15461.08 355
15462.26 348
15463.43 360
15464.61 361
15465.78 380
15466.96 351
15468.13 341
15469.31 360
15470.48 371
15471.66 390
15472.83 372
15474.01 345
15475.18 362
15476.36 354
15477.53 386
15478.71 370
15479.88 354
15481.06 347
15482.23 387
15483.41 367
15484.58 361
15485.76 352
15486.93 348
15488.11 356
15489.29 369
15490.46 354
15491.64 365
15492.81 376
15493.99 379
15495.16 354
15496.34 352
15497.52 366
15498.69 354
15499.87 373
15501.04 359
15502.22 347
15503.40 382
15504.57 391
15505.75 373
15506.92 347
15508.10 355
15509.28 378
15510.45 366
15511.63 366
15512.81 403
15513.98 388
15515.16 392
15516.34 372
15517.51 358
15518.69 356
15519.87 368
15521.04 366
15522.22 389
15523.40 375
15524.57 383
15525.75 390
15526.93 405
15528.11 393
15529.28 370
15530.46 385
15531.64 378
15532.81 382
15533.99 395
15535.17 382
15536.35 383
15537.52 371
15538.70 384
15539.88 374
15541.06 395
15542.23 404
15543.41 377
15544.59 383
15545.77 413
15546.95 403
15548.12 386
15549.30 388
15550.48 402
15551.66 405
15552.83 390
15554.01 399
15555.19 430
15556.37 399
15557.55 402
15558.73 401
15559.90 413
15561.08 411
15562.26 412
15563.44 401
15564.62 426
15565.80 439
15566.97 438
15568.15 391
15569.33 408
15570.51 434
15571.69 427
15572.87 447
15574.05 424
15575.23 429
15576.40 442
15577.58 454
15578.76 441
15579.94 432
15581.12 425
15582.30 436
15583.48 436
15584.66 455
15585.84 475
15587.02 438
15588.20 435
15589.38 444
15590.56 451
15591.73 458
15592.91 428
15594.09 454
15595.27 471
15596.45 470
15597.63 450
15598.81 481
15599.99 491
15601.17 492
15602.35 486
15603.53 493
15604.71 499
15605.89 495
15607.07 477
15608.25 495
15609.43 477
15610.61 507
15611.79 515
15612.97 525
15614.15 523
15615.33 506
15616.51 517
15617.69 527
15618.88 515
15620.06 525
15621.24 537
15622.42 522
15623.60 518
15624.78 519
15625.96 555
15627.14 567
15628.32 521
15629.50 543
15630.68 569
15631.86 559
15633.05 559
15634.23 563
15635.41 585
15636.59 577
15637.77 589
15638.95 567
15640.13 580
15641.31 596
15642.50 585
15643.68 595
15644.86 601
15646.04 587
15647.22 609
15648.40 573
15649.58 552
15650.77 576
15651.95 585
15653.13 591
15654.31 585
15655.49 579
15656.68 622
15657.86 594
15659.04 609
15660.22 600
15661.40 576
15662.59 585
15663.77 628
15664.95 597
15666.13 569
15667.32 583
15668.50 637
15669.68 589
15670.86 593
15672.05 589
15673.23 584
15674.41 580
15675.59 566
15676.78 561
15677.96 564
15679.14 581
15680.32 604
15681.51 561
15682.69 542
15683.87 559
15685.06 580
15686.24 584
15687.42 563
15688.61 551
15689.79 560
15690.97 573
15692.16 525
15693.34 538
15694.52 574
15695.71 555
15696.89 541
15698.07 561
15699.26 572
15700.44 591
15701.62 539
15702.81 566
15703.99 558
15705.17 553
15706.36 567
15707.54 563
15708.73 603
15709.91 602
15711.09 588
15712.28 570
15713.46 561
15714.65 586
15715.83 591
15717.02 606
15718.20 610
15719.38 624
15720.57 625
15721.75 609
15722.94 630
15724.12 615
15725.31 590
15726.49 612
15727.68 632
15728.86 640
15730.04 607
15731.23 627
15732.41 647
15733.60 628
15734.78 653
15735.97 634
15737.15 651
15738.34 649
15739.52 630
15740.71 632
15741.89 692
15743.08 696
15744.27 687
15745.45 663
15746.64 693
15747.82 675
15749.01 680
15750.19 692
15751.38 700
15752.56 724
15753.75 726
15754.93 707
15756.12 708
15757.31 743
15758.49 737
15759.68 740
15760.86 740
15762.05 718
15763.24 725
15764.42 721
15765.61 717
15766.79 698
15767.98 699
15769.17 726
15770.35 717
15771.54 712
15772.72 685
15773.91 701
15775.10 719
15776.28 686
15777.47 650
15778.66 653
15779.84 670
15781.03 662
15782.22 666
15783.40 654
15784.59 661
15785.78 646
15786.96 632
15788.15 632
15789.34 621
15790.53 620
15791.71 623
15792.90 636
15794.09 615
15795.27 595
15796.46 593
15797.65 574
15798.84 584
15800.02 601
15801.21 589
15802.40 535
15803.59 550
15804.77 565
15805.96 542
15807.15 551
15808.34 507
15809.52 526
15810.71 519
15811.90 505
15813.09 521
15814.28 518
15815.46 540
15816.65 514
15817.84 523
15819.03 529
15820.22 539
15821.40 519
15822.59 509
15823.78 525
15824.97 538
15826.16 539
15827.35 516
15828.53 517
15829.72 492
15830.91 508
15832.10 531
15833.29 520
15834.48 507
15835.67 504
15836.85 516
15838.04 489
15839.23 469
15840.42 523
15841.61 496
15842.80 507
15843.99 485
15845.18 506
15846.37 495
15847.55 506
15848.74 502
15849.93 525
15851.12 514
15852.31 509
15853.50 514
15854.69 508
15855.88 504
15857.07 485
15858.26 501
15859.45 498
15860.64 526
15861.83 515
15863.02 489
15864.21 521
15865.40 516
15866.59 540
15867.78 494
15868.97 510
15870.16 509
15871.35 519
15872.54 512
15873.73 521
15874.92 526
15876.11 518
15877.30 527
15878.49 531
15879.68 517
15880.87 540
15882.06 528
15883.25 517
15884.44 519
15885.63 532
15886.82 514
15888.01 529
15889.20 514
15890.39 525
15891.59 543
15892.78 535
15893.97 540
15895.16 525
15896.35 548
15897.54 558
15898.73 547
15899.92 540
15901.11 531
15902.30 535
15903.50 557
15904.69 556
15905.88 545
15907.07 577
15908.26 574
15909.45 532
15910.64 562
15911.84 562
15913.03 566
15914.22 531
15915.41 547
15916.60 578
15917.79 559
15918.99 558
15920.18 550
15921.37 545
15922.56 582
15923.75 567
15924.95 547
15926.14 600
15927.33 560
15928.52 523
15929.71 525
15930.91 547
15932.10 555
15933.29 567
15934.48 562
15935.68 547
15936.87 554
15938.06 535
15939.25 507
15940.45 505
15941.64 492
15942.83 498
15944.03 501
15945.22 451
15946.41 500
15947.60 470
15948.80 466
15949.99 486
15951.18 464
15952.38 459
15953.57 457
15954.76 439
15955.96 453
15957.15 445
15958.34 433
15959.54 451
15960.73 425
15961.92 404
15963.12 418
15964.31 435
15965.50 410
15966.70 421
15967.89 410
15969.08 415
15970.28 395
15971.47 409
15972.67 410
15973.86 395
15975.05 416
15976.25 406
15977.44 380
15978.64 411
15979.83 385
15981.02 386
15982.22 379
15983.41 366
15984.61 405
15985.80 417
15987.00 367
15988.19 377
15989.38 381
15990.58 386
15991.77 382
15992.97 376
15994.16 404
15995.36 380
15996.55 364
15997.75 380
15998.94 365
16000.14 354
16001.33 356
16002.53 370
16003.72 395
16004.92 411
16006.11 385
16007.31 360
16008.50 360
16009.70 370
16010.89 366
16012.09 368
16013.28 383
16014.48 365
16015.67 336
16016.87 363
16018.07 375
16019.26 347
16020.46 340
16021.65 351
16022.85 345
16024.04 378
16025.24 358
16026.44 361
16027.63 347
16028.83 336
16030.02 354
16031.22 350
16032.42 333
16033.61 376
16034.81 360
16036.00 363
16037.20 352
16038.40 367
16039.59 381
16040.79 366
16041.99 352
16043.18 363
16044.38 359
16045.58 351
16046.77 347
16047.97 361
16049.17 367
16050.36 363
16051.56 356
16052.76 332
16053.95 335
16055.15 325
16056.35 347
16057.54 340
16058.74 342
16059.94 345
16061.14 342
16062.33 339
16063.53 360
16064.73 329
16065.92 344
16067.12 336
16068.32 340
16069.52 352
16070.71 352
16071.91 341
16073.11 335
16074.31 355
16075.50 350
16076.70 326
16077.90 341
16079.10 320
16080.30 344
16081.49 332
16082.69 318
16083.89 328
16085.09 338
16086.29 353
16087.48 335
16088.68 333
16089.88 337
16091.08 319
16092.28 328
16093.48 324
16094.67 320
16095.87 312
16097.07 303
16098.27 337
16099.47 334
16100.67 332
16101.87 353
16103.06 320
16104.26 324
16105.46 320
16106.66 342
16107.86 328
16109.06 330
16110.26 326
16111.46 340
16112.66 319
16113.86 323
16115.05 354
16116.25 322
16117.45 316
16118.65 316
16119.85 339
16121.05 326
16122.25 342
16123.45 334
16124.65 334
16125.85 335
16127.05 325
16128.25 319
16129.45 311
16130.65 319
16131.85 310
16133.05 312
16134.25 317
16135.45 337
16136.65 349
16137.85 332
16139.05 306
16140.25 332
16141.45 317
16142.65 320
16143.85 332
16145.05 328
16146.25 318
16147.45 334
16148.65 319
16149.85 333
16151.05 307
16152.25 300
16153.45 318
16154.65 315
16155.85 316
16157.05 311
16158.25 334
16159.46 299
16160.66 309
16161.86 310
16163.06 325
16164.26 314
16165.46 333
16166.66 321
16167.86 305
16169.06 302
16170.27 311
16171.47 319
16172.67 314
16173.87 312
16175.07 323
16176.27 304
16177.47 305
16178.67 302
16179.88 323
16181.08 301
16182.28 313
16183.48 321
16184.68 310
16185.89 319
16187.09 334
16188.29 322
16189.49 325
16190.69 314
16191.90 308
16193.10 314
16194.30 331
16195.50 302
16196.70 335
16197.91 319
16199.11 330
16200.31 318
16201.51 343
16202.72 324
16203.92 321
16205.12 322
16206.32 331
16207.53 342
16208.73 332
16209.93 318
16211.13 332
16212.34 351
16213.54 334
16214.74 338
16215.95 322
16217.15 315
16218.35 325
16219.55 334
16220.76 335
16221.96 332
16223.16 335
16224.37 339
16225.57 347
16226.77 332
16227.98 342
16229.18 338
16230.38 338
16231.59 345
16232.79 340
16233.99 341
16235.20 339
16236.40 350
16237.61 378
16238.81 344
16240.01 353
16241.22 345
16242.42 356
16243.63 367
16244.83 355
16246.03 362
16247.24 377
16248.44 382
16249.65 352
16250.85 357
16252.05 350
16253.26 360
16254.46 388
16255.67 361
16256.87 360
16258.08 375
16259.28 381
16260.49 375
16261.69 372
16262.89 362
16264.10 367
16265.30 371
16266.51 390
16267.71 416
16268.92 388
16270.12 379
16271.33 393
16272.53 369
16273.74 360
16274.94 347
16276.15 367
16277.35 378
16278.56 387
16279.77 371
16280.97 366
16282.18 365
16283.38 361
16284.59 357
16285.79 380
16287.00 349
16288.20 375
16289.41 396
16290.61 404
16291.82 378
16293.03 389
16294.23 390
16295.44 384
16296.64 381
16297.85 410
16299.06 369
16300.26 378
16301.47 389
16302.67 398
16303.88 404
16305.09 370
16306.29 388
16307.50 369
16308.71 385
16309.91 402
16311.12 393
16312.33 392
16313.53 392
16314.74 401
16315.95 370
16317.15 370
16318.36 385
16319.57 394
16320.77 390
16321.98 360
16323.19 375
16324.39 376
16325.60 384
16326.81 369
16328.01 378
16329.22 357
16330.43 379
16331.64 397
16332.84 347
16334.05 353
16335.26 338
16336.47 358
16337.67 325
16338.88 363
16340.09 346
16341.30 324
16342.50 364
16343.71 337
16344.92 340
16346.13 342
16347.33 328
16348.54 353
16349.75 353
16350.96 336
16352.17 342
16353.37 335
16354.58 365
16355.79 342
16357.00 324
16358.21 337
16359.41 342
16360.62 351
16361.83 334
16363.04 307
16364.25 317
16365.46 308
16366.67 338
16367.87 335
16369.08 320
16370.29 317
16371.50 331
16372.71 323
16373.92 316
16375.13 316
16376.34 323
16377.54 340
16378.75 338
16379.96 325
16381.17 316
16382.38 321
16383.59 316
16384.80 316
16386.01 358
16387.22 337
16388.43 342
16389.64 313
16390.85 315
16392.05 312
16393.26 288
16394.47 311
16395.68 324
16396.89 301
16398.10 314
16399.31 326
16400.52 310
16401.73 320
16402.94 323
16404.15 330
16405.36 315
16406.57 296
16407.78 303
16408.99 319
16410.20 326
16411.41 324
16412.62 335
16413.83 313
16415.04 311
16416.25 330
16417.46 297
16418.67 302
16419.88 312
16421.10 319
16422.31 315
16423.52 282
16424.73 314
16425.94 329
16427.15 323
16428.36 302
16429.57 326
16430.78 323
16431.99 318
16433.20 305
16434.41 300
16435.63 317
16436.84 321
16438.05 327
16439.26 316
16440.47 324
16441.68 298
16442.89 301
16444.10 326
16445.32 279
16446.53 297
16447.74 315
16448.95 303
16450.16 300
16451.37 303
16452.59 292
16453.80 283
16455.01 297
16456.22 288
16457.43 285
16458.64 285
16459.86 268
16461.07 321
16462.28 324
16463.49 297
16464.70 286
16465.92 286
16467.13 283
16468.34 313
16469.55 305
16470.77 287
16471.98 282
16473.19 301
16474.40 296
16475.62 302
16476.83 286
16478.04 291
16479.25 300
16480.47 297
16481.68 310
16482.89 281
16484.11 306
16485.32 307
16486.53 284
16487.74 286
16488.96 285
16490.17 276
16491.38 285
16492.60 301
16493.81 305
16495.02 288
16496.24 291
16497.45 296
16498.66 313
16499.88 303
16501.09 290
16502.30 283
16503.52 290
16504.73 310
16505.94 288
16507.16 293
16508.37 286
16509.59 299
16510.80 297
16512.01 279
16513.23 284
16514.44 264
16515.66 285
16516.87 297
16518.08 295
16519.30 284
16520.51 268
16521.73 274
16522.94 281
16524.16 286
16525.37 277
16526.58 273
16527.80 274
16529.01 290
16530.23 276
16531.44 274
16532.66 286
16533.87 307
16535.09 299
16536.30 305
16537.52 305
16538.73 302
16539.95 278
16541.16 296
16542.38 295
16543.59 294
16544.81 298
16546.02 289
16547.24 292
16548.45 301
16549.67 299
16550.88 295
16552.10 294
16553.31 316
16554.53 287
16555.74 282
16556.96 284
16558.18 299
16559.39 290
16560.61 286
16561.82 292
16563.04 282
16564.25 280
16565.47 291
16566.69 318
16567.90 285
16569.12 277
16570.33 296
16571.55 284
16572.77 280
16573.98 283
16575.20 293
16576.41 299
16577.63 284
16578.85 268
16580.06 285
16581.28 276
16582.50 303
16583.71 293
16584.93 287
16586.15 295
16587.36 278
16588.58 278
16589.80 291
16591.01 287
16592.23 286
16593.45 282
16594.66 281
16595.88 284
16597.10 290
16598.32 282
16599.53 304
16600.75 279
16601.97 282
16603.18 291
16604.40 293
16605.62 301
16606.84 285
16608.05 298
16609.27 293
16610.49 279
16611.71 286
16612.92 284
16614.14 288
16615.36 266
16616.58 304
16617.79 270
16619.01 294
16620.23 296
16621.45 270
16622.67 263
16623.88 263
16625.10 275
16626.32 278
16627.54 270
16628.76 279
16629.97 274
16631.19 283
16632.41 265
16633.63 276
16634.85 260
16636.07 267
16637.29 267
16638.50 316
16639.72 267
16640.94 267
16642.16 273
16643.38 271
16644.60 276
16645.82 277
16647.03 268
16648.25 262
16649.47 271
16650.69 274
16651.91 280
16653.13 269
16654.35 281
16655.57 295
16656.79 258
16658.01 260
16659.23 278
16660.45 273
16661.66 274
16662.88 275
16664.10 282
16665.32 253
16666.54 269
16667.76 260
16668.98 257
16670.20 282
16671.42 274
16672.64 292
16673.86 284
16675.08 268
16676.30 250
16677.52 261
16678.74 261
16679.96 253
16681.18 255
16682.40 251
16683.62 281
16684.84 272
16686.06 253
16687.28 252
16688.50 261
16689.72 252
16690.94 271
16692.16 281
16693.39 266
16694.61 242
16695.83 257
16697.05 280
16698.27 257
16699.49 271
16700.71 257
16701.93 277
16703.15 270
16704.37 246
16705.59 244
16706.81 268
16708.04 260
16709.26 281
16710.48 251
16711.70 256
16712.92 267
16714.14 274
16715.36 274
16716.58 237
16717.81 274
16719.03 278
16720.25 261
16721.47 241
16722.69 253
16723.91 261
16725.14 260
16726.36 271
16727.58 263
16728.80 252
16730.02 251
16731.24 266
16732.47 247
16733.69 262
16734.91 238
16736.13 255
16737.36 273
16738.58 256
16739.80 270
16741.02 278
16742.24 264
16743.47 264
16744.69 255
16745.91 261
16747.13 258
16748.36 269
16749.58 236
16750.80 254
16752.02 258
16753.25 243
16754.47 256
16755.69 274
16756.92 272
16758.14 278
16759.36 253
16760.59 240
16761.81 241
16763.03 237
16764.25 265
16765.48 269
16766.70 264
16767.92 259
16769.15 258
16770.37 242
16771.59 256
16772.82 246
16774.04 256
16775.27 287
16776.49 257
16777.71 263
16778.94 280
16780.16 260
16781.38 288
16782.61 263
16783.83 240
16785.06 257
16786.28 257
16787.50 250
16788.73 254
16789.95 242
16791.18 260
16792.40 252
16793.62 252
16794.85 242
16796.07 275
16797.30 256
16798.52 261
16799.75 265
16800.97 259
16802.19 272
16803.42 262
16804.64 267
16805.87 265
16807.09 261
16808.32 267
16809.54 265
16810.77 258
16811.99 252
16813.22 262
16814.44 262
16815.67 253
16816.89 254
16818.12 270
16819.34 276
16820.57 264
16821.79 250
16823.02 263
16824.24 276
16825.47 293
16826.70 290
16827.92 276
16829.15 268
16830.37 282
16831.60 288
16832.82 282
16834.05 276
16835.27 258
16836.50 281
16837.73 251
16838.95 261
16840.18 272
16841.40 292
16842.63 285
16843.86 299
16845.08 272
16846.31 286
16847.53 291
16848.76 286
16849.99 265
16851.21 263
16852.44 292
16853.67 271
16854.89 286
16856.12 280
16857.35 292
16858.57 299
16859.80 287
16861.03 288
16862.25 303
16863.48 281
16864.71 306
16865.93 318
16867.16 310
16868.39 295
16869.61 303
16870.84 318
16872.07 296
16873.30 300
16874.52 291
16875.75 294
16876.98 308
16878.20 318
16879.43 294
16880.66 289
16881.89 281
16883.11 288
16884.34 287
16885.57 319
16886.80 305
16888.02 313
16889.25 305
16890.48 304
16891.71 305
16892.94 308
16894.16 338
16895.39 334
16896.62 326
16897.85 319
16899.08 321
16900.30 307
16901.53 286
16902.76 310
16903.99 303
16905.22 288
16906.45 313
16907.67 312
16908.90 293
16910.13 312
16911.36 295
16912.59 294
16913.82 298
16915.04 309
16916.27 304
16917.50 308
16918.73 310
16919.96 306
16921.19 311
16922.42 317
16923.65 316
16924.88 289
16926.10 281
16927.33 312
16928.56 322
16929.79 279
16931.02 308
16932.25 314
16933.48 313
16934.71 295
16935.94 290
16937.17 295
16938.40 324
16939.63 334
16940.86 303
16942.09 307
16943.32 305
16944.55 277
16945.78 317
16947.01 316
16948.24 316
16949.47 303
16950.70 313
16951.93 310
16953.16 319
16954.39 305
16955.62 305
16956.85 307
16958.08 304
16959.31 305
16960.54 276
16961.77 307
16963.00 299
16964.23 322
16965.46 296
16966.69 288
16967.92 279
16969.15 294
16970.38 292
16971.61 285
16972.84 279
16974.07 280
16975.30 278
16976.54 286
16977.77 284
16979.00 280
16980.23 286
16981.46 280
16982.69 310
16983.92 273
16985.15 260
16986.38 275
16987.62 265
16988.85 287
16990.08 270
16991.31 280
16992.54 275
16993.77 271
16995.00 273
16996.24 258
16997.47 277
16998.70 271
16999.93 271
17001.16 280
17002.39 272
17003.63 250
17004.86 262
17006.09 260
17007.32 276
17008.55 267
17009.79 269
17011.02 302
17012.25 277
17013.48 286
17014.72 247
17015.95 278
17017.18 252
17018.41 281
17019.64 265
17020.88 251
17022.11 275
17023.34 274
17024.58 259
17025.81 262
17027.04 257
17028.27 261
17029.51 263
17030.74 262
17031.97 276
17033.21 253
17034.44 247
17035.67 256
17036.90 252
17038.14 232
17039.37 274
17040.60 275
17041.84 266
17043.07 254
17044.30 251
17045.54 264
17046.77 255
17048.00 257
17049.24 265
17050.47 267
17051.70 253
17052.94 244
17054.17 275
17055.41 271
17056.64 279
17057.87 272
17059.11 263
17060.34 261
17061.58 262
17062.81 253
17064.04 255
17065.28 260
17066.51 239
17067.75 237
17068.98 236
17070.21 248
17071.45 248
17072.68 264
17073.92 238
17075.15 264
17076.39 249
17077.62 249
17078.86 270
17080.09 264
17081.33 245
17082.56 263
17083.80 250
17085.03 243
17086.26 252
17087.50 235
17088.73 243
17089.97 249
17091.20 248
17092.44 251
17093.68 249
17094.91 263
17096.15 254
17097.38 228
17098.62 250
17099.85 243
17101.09 249
17102.32 233
17103.56 254
17104.79 243
17106.03 261
17107.26 262
17108.50 262
17109.74 235
17110.97 250
17112.21 254
17113.44 267
17114.68 240
17115.92 245
17117.15 254
17118.39 246
17119.62 264
17120.86 261
17122.10 260
17123.33 266
17124.57 260
17125.80 256
17127.04 242
17128.28 235
17129.51 255
17130.75 233
17131.99 249
17133.22 228
17134.46 235
17135.70 246
17136.93 241
17138.17 252
17139.41 248
17140.64 265
17141.88 243
17143.12 247
17144.35 230
17145.59 230
17146.83 232
17148.07 222
17149.30 233
17150.54 231
17151.78 220
17153.02 255
17154.25 252
17155.49 246
17156.73 233
17157.96 248
17159.20 248
17160.44 256
17161.68 229
17162.92 244
17164.15 241
17165.39 253
17166.63 245
17167.87 231
17169.10 219
17170.34 222
17171.58 231
17172.82 215
17174.06 239
17175.29 242
17176.53 228
17177.77 255
17179.01 230
17180.25 257
17181.49 223
17182.72 234
17183.96 222
17185.20 219
17186.44 232
17187.68 247
17188.92 239
17190.15 240
17191.39 249
17192.63 236
17193.87 240
17195.11 229
17196.35 233
17197.59 246
17198.83 225
17200.07 228
17201.30 240
17202.54 241
17203.78 238
17205.02 227
17206.26 220
17207.50 232
17208.74 233
17209.98 247
17211.22 252
17212.46 220
17213.70 218
17214.94 233
17216.18 248
17217.42 240
17218.66 235
17219.90 252
17221.14 222
17222.38 224
17223.62 238
17224.86 243
17226.10 251
17227.34 240
17228.58 230
17229.82 231
17231.06 224
17232.30 217
17233.54 229
17234.78 230
17236.02 222
17237.26 207
17238.50 226
17239.74 227
17240.98 231
17242.22 219
17243.46 222
17244.70 241
17245.94 236
17247.18 229
17248.42 220
17249.66 216
17250.90 239
17252.14 211
17253.39 219
17254.63 227
17255.87 214
17257.11 234
17258.35 230
17259.59 238
17260.83 219
17262.07 221
17263.31 233
17264.56 227
17265.80 226
17267.04 239
17268.28 232
17269.52 230
17270.76 218
17272.00 220
17273.25 233
17274.49 240
17275.73 227
17276.97 227
17278.21 209
17279.45 209
17280.70 234
17281.94 215
17283.18 210
17284.42 217
17285.66 226
17286.91 227
17288.15 237
17289.39 236
17290.63 236
17291.88 211
17293.12 233
17294.36 220
17295.60 217
17296.85 220
17298.09 219
17299.33 223
17300.57 233
17301.82 226
17303.06 222
17304.30 219
17305.54 228
17306.79 230
17308.03 221
17309.27 230
17310.52 225
17311.76 232
17313.00 237
17314.25 199
17315.49 204
17316.73 214
17317.97 229
17319.22 193
17320.46 186
17321.71 191
17322.95 229
17324.19 241
17325.44 212
17326.68 217
17327.92 239
17329.17 216
17330.41 219
17331.65 235
17332.90 220
17334.14 237
17335.39 215
17336.63 223
17337.87 213
17339.12 219
17340.36 245
17341.61 241
17342.85 233
17344.09 233
17345.34 205
17346.58 217
17347.83 219
17349.07 198
17350.32 205
17351.56 214
17352.80 223
17354.05 227
17355.29 216
17356.54 202
17357.78 228
17359.03 210
17360.27 204
17361.52 218
17362.76 197
17364.01 215
17365.25 221
17366.50 222
17367.74 213
17368.99 223
17370.23 218
17371.48 218
17372.72 207
17373.97 210
17375.21 229
17376.46 218
17377.70 232
17378.95 215
17380.19 201
17381.44 221
17382.69 233
17383.93 207
17385.18 231
17386.42 217
17387.67 230
17388.91 196
17390.16 196
17391.41 236
17392.65 230
17393.90 209
17395.14 224
17396.39 192
17397.64 220
17398.88 213
17400.13 207
17401.37 204
17402.62 220
17403.87 211
17405.11 226
17406.36 227
17407.61 211
17408.85 235
17410.10 214
17411.35 212
17412.59 192
17413.84 233
17415.09 220
17416.33 219
17417.58 200
17418.83 234
17420.07 212
17421.32 219
17422.57 209
17423.82 211
17425.06 207
17426.31 200
17427.56 209
17428.80 214
17430.05 242
17431.30 239
17432.55 248
17433.79 246
17435.04 207
17436.29 244
17437.54 221
17438.78 223
17440.03 217
17441.28 207
17442.53 222
17443.77 221
17445.02 243
17446.27 214
17447.52 227
17448.77 219
17450.01 206
17451.26 221
17452.51 216
17453.76 228
17455.01 229
17456.25 237
17457.50 248
17458.75 228
17460.00 232
17461.25 223
17462.50 221
17463.74 237
17464.99 217
17466.24 227
17467.49 225
17468.74 226
17469.99 210
17471.24 239
17472.49 217
17473.73 230
17474.98 227
17476.23 226
17477.48 225
17478.73 237
17479.98 214
17481.23 231
17482.48 229
17483.73 209
17484.98 209
17486.23 216
17487.47 241
17488.72 227
17489.97 226
17491.22 215
17492.47 218
17493.72 242
17494.97 231
17496.22 245
17497.47 205
17498.72 221
17499.97 236
17501.22 249
17502.47 229
17503.72 219
17504.97 235
17506.22 250
17507.47 227
17508.72 243
17509.97 242
17511.22 245
17512.47 248
17513.72 238
17514.97 237
17516.22 215
17517.47 238
17518.72 243
17519.97 229
17521.22 233
17522.47 236
17523.72 242
17524.98 226
17526.23 230
17527.48 230
17528.73 255
17529.98 257
17531.23 230
17532.48 242
17533.73 242
17534.98 237
17536.23 231
17537.48 228
17538.74 234
17539.99 233
17541.24 240
17542.49 226
17543.74 245
17544.99 246
17546.24 231
17547.50 241
17548.75 249
17550.00 238
17551.25 228
17552.50 250
17553.75 240
17555.01 242
17556.26 240
17557.51 254
17558.76 244
17560.01 225
17561.26 239
17562.52 237
17563.77 237
17565.02 224
17566.27 232
17567.53 228
17568.78 241
17570.03 235
17571.28 242
17572.53 240
17573.79 248
17575.04 220
17576.29 244
17577.54 237
17578.80 233
17580.05 265
17581.30 257
17582.56 229
17583.81 240
17585.06 237
17586.31 236
17587.57 241
17588.82 221
17590.07 250
17591.33 219
17592.58 227
17593.83 240
17595.08 241
17596.34 238
17597.59 245
17598.84 226
17600.10 261
17601.35 227
17602.61 239
17603.86 247
17605.11 235
17606.37 246
17607.62 246
17608.87 247
17610.13 248
17611.38 255
17612.63 238
17613.89 243
17615.14 259
17616.40 245
17617.65 251
17618.90 247
17620.16 240
17621.41 234
17622.67 253
17623.92 254
17625.17 247
17626.43 245
17627.68 245
17628.94 233
17630.19 244
17631.45 279
17632.70 243
17633.96 233
17635.21 248
17636.47 239
17637.72 249
17638.97 259
17640.23 247
17641.48 236
17642.74 244
17643.99 232
17645.25 242
17646.50 253
17647.76 239
17649.01 246
17650.27 232
17651.52 230
17652.78 243
17654.04 221
17655.29 243
17656.55 250
17657.80 238
17659.06 259
17660.31 232
17661.57 237
17662.82 238
17664.08 253
17665.33 261
17666.59 238
17667.85 243
17669.10 246
17670.36 237
17671.61 236
17672.87 226
17674.13 238
17675.38 249
17676.64 225
17677.89 247
17679.15 258
17680.41 237
17681.66 231
17682.92 258
17684.18 243
17685.43 246
17686.69 234
17687.95 229
17689.20 239
17690.46 249
17691.71 260
17692.97 271
17694.23 255
17695.49 238
17696.74 235
17698.00 238
17699.26 221
17700.51 237
17701.77 238
17703.03 236
17704.28 232
17705.54 252
17706.80 237
17708.06 246
17709.31 248
17710.57 250
17711.83 250
17713.08 245
17714.34 256
17715.60 259
17716.86 244
17718.11 235
17719.37 223
17720.63 262
17721.89 264
17723.15 250
17724.40 238
17725.66 259
17726.92 251
17728.18 234
17729.43 251
17730.69 261
17731.95 247
17733.21 247
17734.47 254
17735.73 253
17736.98 262
17738.24 228
17739.50 241
17740.76 237
17742.02 244
17743.28 269
17744.53 237
17745.79 238
17747.05 234
17748.31 224
17749.57 243
17750.83 242
17752.09 252
17753.34 233
17754.60 213
17755.86 243
17757.12 239
17758.38 255
17759.64 260
17760.90 228
17762.16 238
17763.42 246
17764.68 253
17765.94 254
17767.19 229
17768.45 237
17769.71 243
17770.97 228
17772.23 237
17773.49 240
17774.75 230
17776.01 222
17777.27 218
17778.53 228
17779.79 213
17781.05 246
17782.31 219
17783.57 241
17784.83 248
17786.09 230
17787.35 230
17788.61 244
17789.87 233
17791.13 211
17792.39 226
17793.65 220
17794.91 247
17796.17 237
17797.43 237
17798.69 223
17799.95 200
17801.21 233
17802.47 224
17803.73 219
17805.00 223
17806.26 225
17807.52 224
17808.78 235
17810.04 214
17811.30 206
17812.56 209
17813.82 225
17815.08 249
17816.34 219
17817.60 222
17818.87 217
17820.13 216
17821.39 217
17822.65 227
17823.91 210
17825.17 208
17826.43 212
17827.69 222
17828.96 222
17830.22 224
17831.48 239
17832.74 256
17834.00 230
17835.26 234
17836.53 203
17837.79 205
17839.05 209
17840.31 223
17841.57 218
17842.84 235
17844.10 229
17845.36 226
17846.62 222
17847.88 228
17849.15 231
17850.41 209
17851.67 204
17852.93 210
17854.20 212
17855.46 209
17856.72 223
17857.98 230
17859.25 218
17860.51 220
17861.77 207
17863.03 209
17864.30 209
17865.56 202
17866.82 226
17868.09 230
17869.35 223
17870.61 230
17871.87 216
17873.14 202
17874.40 213
17875.66 216
17876.93 211
17878.19 210
17879.45 228
17880.72 238
17881.98 223
17883.24 215
17884.51 211
17885.77 226
17887.03 213
17888.30 225
17889.56 222
17890.83 216
17892.09 201
17893.35 213
17894.62 227
17895.88 215
17897.14 223
17898.41 214
17899.67 211
17900.94 225
17902.20 212
17903.46 226
17904.73 218
17905.99 208
17907.26 215
17908.52 207
17909.79 222
17911.05 207
17912.32 210
17913.58 237
17914.84 230
17916.11 205
17917.37 205
17918.64 210
17919.90 205
17921.17 217
17922.43 211
17923.70 211
17924.96 231
17926.23 199
17927.49 199
17928.76 216
17930.02 201
17931.29 208
17932.55 226
17933.82 203
17935.08 201
17936.35 199
17937.61 228
17938.88 226
17940.14 192
17941.41 194
17942.68 195
17943.94 221
17945.21 236
17946.47 222
17947.74 219
17949.00 221
17950.27 215
17951.54 202
17952.80 191
17954.07 202
17955.33 237
17956.60 220
17957.87 227
17959.13 210
17960.40 212
17961.66 212
17962.93 221
17964.20 212
17965.46 226
17966.73 227
17968.00 211
17969.26 213
17970.53 217
17971.80 199
17973.06 225
17974.33 234
17975.60 217
17976.86 219
17978.13 231
17979.40 225
17980.66 230
17981.93 221
17983.20 221
17984.46 225
17985.73 240
17987.00 214
17988.26 229
17989.53 213
17990.80 224
17992.07 212
17993.33 208
17994.60 220
17995.87 209
17997.14 221
17998.40 230
17999.67 229
18000.94 202
18002.21 212
18003.47 200
18004.74 233
18006.01 222
18007.28 215
18008.55 218
18009.81 211
18011.08 193
18012.35 206
18013.62 204
18014.89 239
18016.15 245
18017.42 226
18018.69 207
18019.96 183
18021.23 213
18022.49 213
18023.76 220
18025.03 233
18026.30 218
18027.57 235
18028.84 227
18030.11 218
18031.37 232
18032.64 238
18033.91 213
18035.18 208
18036.45 223
18037.72 205
18038.99 208
18040.26 237
18041.53 226
18042.79 238
18044.06 221
18045.33 221
18046.60 211
18047.87 223
18049.14 229
18050.41 233
18051.68 220
18052.95 232
18054.22 224
18055.49 226
18056.76 238
18058.03 232
18059.30 210
18060.57 195
18061.84 218
18063.11 192
18064.38 217
18065.65 233
18066.92 239
18068.19 202
18069.46 206
18070.73 226
18072.00 212
18073.27 217
18074.54 215
18075.81 217
18077.08 242
18078.35 220
18079.62 224
18080.89 226
18082.16 241
18083.43 235
18084.70 233
18085.97 229
18087.24 232
18088.51 236
18089.78 223
18091.05 208
18092.32 211
18093.59 222
18094.87 236
18096.14 224
18097.41 234
18098.68 219
18099.95 246
18101.22 235
18102.49 230
18103.76 226
18105.03 230
18106.31 227
18107.58 220
18108.85 229
18110.12 230
18111.39 241
18112.66 227
18113.93 251
18115.21 212
18116.48 233
18117.75 214
18119.02 219
18120.29 231
18121.56 219
18122.84 207
18124.11 239
18125.38 242
18126.65 237
18127.92 237
18129.20 232
18130.47 239
18131.74 243
18133.01 232
18134.29 231
18135.56 223
18136.83 253
18138.10 221
18139.38 224
18140.65 227
18141.92 230
18143.19 231
18144.47 234
18145.74 247
18147.01 237
18148.28 231
18149.56 240
18150.83 213
18152.10 226
18153.38 225
18154.65 227
18155.92 226
18157.19 239
18158.47 246
18159.74 230
18161.01 233
18162.29 246
18163.56 211
18164.83 216
18166.11 242
18167.38 227
18168.65 215
18169.93 215
18171.20 220
18172.48 223
18173.75 236
18175.02 225
18176.30 227
18177.57 225
18178.84 220
18180.12 231
18181.39 210
18182.67 218
18183.94 239
18185.21 229
18186.49 228
18187.76 208
18189.04 208
18190.31 201
18191.59 231
18192.86 234
18194.13 217
18195.41 240
18196.68 234
18197.96 234
18199.23 230
18200.51 217
18201.78 213
18203.06 229
18204.33 209
18205.61 226
18206.88 219
18208.16 247
18209.43 221
18210.71 202
18211.98 219
18213.26 207
18214.53 237
18215.81 217
18217.08 226
18218.36 214
18219.63 207
18220.91 210
18222.18 205
18223.46 235
18224.73 232
18226.01 193
18227.28 215
18228.56 214
18229.84 220
18231.11 221
18232.39 203
18233.66 207
18234.94 233
18236.21 220
18237.49 216
18238.77 210
18240.04 215
18241.32 218
18242.59 218
18243.87 216
18245.15 190
18246.42 213
18247.70 225
18248.98 218
18250.25 220
18251.53 199
18252.81 216
18254.08 195
18255.36 226
18256.63 215
18257.91 202
18259.19 225
18260.46 237
18261.74 210
18263.02 217
18264.30 206
18265.57 213
18266.85 209
18268.13 214
18269.40 207
18270.68 204
18271.96 237
18273.23 226
18274.51 219
18275.79 217
18277.07 222
18278.34 203
18279.62 225
18280.90 202
18282.18 212
18283.45 227
18284.73 224
18286.01 231
18287.29 222
18288.56 200
18289.84 213
18291.12 251
18292.40 230
18293.68 215
18294.95 219
18296.23 235
18297.51 231
18298.79 198
18300.07 219
18301.34 234
18302.62 237
18303.90 211
18305.18 215
18306.46 210
18307.74 222
18309.01 234
18310.29 212
18311.57 206
18312.85 226
18314.13 226
18315.41 225
18316.69 233
18317.96 240
18319.24 207
18320.52 221
18321.80 234
18323.08 216
18324.36 240
18325.64 221
18326.92 229
18328.20 218
18329.47 222
18330.75 221
18332.03 222
18333.31 222
18334.59 223
18335.87 220
18337.15 221
18338.43 255
18339.71 228
18340.99 223
18342.27 222
18343.55 239
18344.83 242
18346.11 220
18347.39 216
18348.67 233
18349.95 244
18351.23 233
18352.51 223
18353.79 233
18355.07 208
18356.35 224
18357.63 221
18358.91 217
18360.19 231
18361.47 248
18362.75 244
18364.03 230
18365.31 211
18366.59 214
18367.87 221
18369.15 206
18370.43 215
18371.71 229
18372.99 221
18374.27 214
18375.55 236
18376.83 232
18378.12 244
18379.40 238
18380.68 252
18381.96 227
18383.24 230
18384.52 219
18385.80 223
18387.08 234
18388.36 226
18389.65 212
18390.93 215
18392.21 208
18393.49 209
18394.77 200
18396.05 209
18397.33 221
18398.62 200
18399.90 213
18401.18 221
18402.46 226
18403.74 230
18405.02 232
18406.31 227
18407.59 226
18408.87 236
18410.15 210
18411.43 221
18412.72 224
18414.00 223
18415.28 226
18416.56 220
18417.84 220
18419.13 209
18420.41 245
18421.69 226
18422.97 221
18424.26 231
18425.54 224
18426.82 209
18428.10 212
18429.39 207
18430.67 221
18431.95 227
18433.23 214
18434.52 204
18435.80 217
18437.08 212
18438.37 217
18439.65 227
18440.93 217
18442.22 215
18443.50 222
18444.78 213
18446.06 230
18447.35 237
18448.63 206
18449.91 208
18451.20 211
18452.48 224
18453.76 229
18455.05 232
18456.33 243
18457.62 246
18458.90 230
18460.18 212
18461.47 231
18462.75 228
18464.03 230
18465.32 197
18466.60 214
18467.89 241
18469.17 241
18470.45 224
18471.74 218
18473.02 219
18474.31 226
18475.59 224
18476.88 222
18478.16 226
18479.44 235
18480.73 206
18482.01 227
18483.30 218
18484.58 227
18485.87 230
18487.15 229
18488.44 231
18489.72 222
18491.01 223
18492.29 222
18493.58 231
18494.86 238
18496.15 218
18497.43 207
18498.72 220
18500.00 216
18501.29 230
18502.57 224
18503.86 243
18505.14 238
18506.43 209
18507.71 225
18509.00 230
18510.28 236
18511.57 240
18512.85 233
18514.14 234
18515.42 225
18516.71 230
18518.00 244
18519.28 238
18520.57 249
18521.85 226
18523.14 230
18524.43 222
18525.71 235
18527.00 243
18528.28 223
18529.57 211
18530.86 229
18532.14 217
18533.43 251
18534.71 218
18536.00 193
18537.29 209
18538.57 235
18539.86 240
18541.15 218
18542.43 220
18543.72 230
18545.01 233
18546.29 227
18547.58 226
18548.87 212
18550.15 239
18551.44 235
18552.73 235
18554.01 218
18555.30 228
18556.59 227
18557.88 228
18559.16 228
18560.45 217
18561.74 229
18563.02 240
18564.31 215
18565.60 237
18566.89 217
18568.17 209
18569.46 230
18570.75 212
18572.04 236
18573.32 219
18574.61 214
18575.90 214
18577.19 204
18578.48 230
18579.76 233
18581.05 229
18582.34 237
18583.63 241
18584.92 211
18586.20 224
18587.49 236
18588.78 228
18590.07 240
18591.36 238
18592.64 223
18593.93 228
18595.22 227
18596.51 220
18597.80 240
18599.09 235
18600.38 214
18601.66 216
18602.95 225
18604.24 216
18605.53 229
18606.82 234
18608.11 243
18609.40 236
18610.69 266
18611.98 240
18613.26 234
18614.55 230
18615.84 245
18617.13 252
18618.42 218
18619.71 227
18621.00 233
18622.29 240
18623.58 226
18624.87 225
18626.16 234
18627.45 223
18628.74 217
18630.03 225
18631.32 225
18632.61 237
18633.89 241
18635.18 205
18636.47 205
18637.76 214
18639.05 206
18640.34 210
18641.63 216
18642.92 230
18644.21 226
18645.50 219
18646.79 221
18648.09 219
18649.38 216
18650.67 229
18651.96 221
18653.25 202
18654.54 205
18655.83 196
18657.12 210
18658.41 190
18659.70 218
18660.99 226
18662.28 219
18663.57 211
18664.86 219
18666.15 210
18667.44 222
18668.74 210
18670.03 192
18671.32 228
18672.61 234
18673.90 215
18675.19 224
18676.48 216
18677.77 222
18679.06 201
18680.36 202
18681.65 212
18682.94 213
18684.23 216
18685.52 208
18686.81 197
18688.11 240
18689.40 226
18690.69 211
18691.98 218
18693.27 198
18694.56 214
18695.86 203
18697.15 212
18698.44 214
18699.73 207
18701.02 209
18702.32 214
18703.61 202
18704.90 205
18706.19 202
18707.48 194
18708.78 182
18710.07 199
18711.36 223
18712.65 206
18713.95 194
18715.24 191
18716.53 201
18717.83 212
18719.12 225
18720.41 202
18721.70 215
18723.00 217
18724.29 214
18725.58 209
18726.87 201
18728.17 194
18729.46 201
18730.75 205
18732.05 203
18733.34 219
18734.63 190
18735.93 210
18737.22 218
18738.51 199
18739.81 202
18741.10 197
18742.39 197
18743.69 188
18744.98 209
18746.27 201
18747.57 190
18748.86 213
18750.16 203
18751.45 198
18752.74 203
18754.04 219
18755.33 210
18756.63 206
18757.92 188
18759.21 202
18760.51 203
18761.80 220
18763.10 199
18764.39 216
18765.69 183
18766.98 188
18768.27 178
18769.57 217
18770.86 210
18772.16 209
18773.45 217
18774.75 204
18776.04 213
18777.34 197
18778.63 194
18779.93 218
18781.22 220
18782.52 195
18783.81 200
18785.11 202
18786.40 187
18787.70 211
18788.99 186
18790.29 205
18791.58 212
18792.88 190
18794.17 208
18795.47 208
18796.76 213
18798.06 211
18799.35 221
18800.65 215
18801.94 215
18803.24 214
18804.54 191
18805.83 207
18807.13 206
18808.42 197
18809.72 207
18811.01 196
18812.31 200
18813.61 209
18814.90 202
18816.20 212
18817.49 215
18818.79 196
18820.09 182
18821.38 208
18822.68 215
18823.98 196
18825.27 196
18826.57 207
18827.87 191
18829.16 198
18830.46 197
18831.75 208
18833.05 186
18834.35 204
18835.64 221
18836.94 204
18838.24 179
18839.54 196
18840.83 197
18842.13 196
18843.43 198
18844.72 189
18846.02 194
18847.32 202
18848.61 189
18849.91 206
18851.21 196
18852.51 180
18853.80 207
18855.10 205
18856.40 205
18857.70 210
18858.99 217
18860.29 222
18861.59 199
18862.89 219
18864.18 209
18865.48 191
18866.78 218
18868.08 201
18869.38 207
18870.67 208
18871.97 201
18873.27 201
18874.57 208
18875.87 204
18877.16 185
18878.46 212
18879.76 201
18881.06 195
18882.36 210
18883.66 215
18884.95 215
18886.25 220
18887.55 210
18888.85 211
18890.15 194
18891.45 216
18892.75 198
18894.04 200
18895.34 192
18896.64 208
18897.94 204
18899.24 194
18900.54 201
18901.84 221
18903.14 202
18904.44 207
18905.74 198
18907.03 200
18908.33 203
18909.63 199
18910.93 199
18912.23 205
18913.53 200
18914.83 196
18916.13 190
18917.43 198
18918.73 195
18920.03 195
18921.33 215
18922.63 205
18923.93 196
18925.23 201
18926.53 205
18927.83 188
18929.13 217
18930.43 189
18931.73 203
18933.03 185
18934.33 192
18935.63 203
18936.93 208
18938.23 211
18939.53 201
18940.83 209
18942.13 210
18943.43 189
18944.73 181
18946.03 196
18947.33 205
18948.63 192
18949.93 202
18951.23 216
18952.53 199
18953.84 193
18955.14 199
18956.44 186
18957.74 199
18959.04 192
18960.34 194
18961.64 202
18962.94 196
18964.24 222
18965.54 203
18966.85 198
18968.15 176
18969.45 199
18970.75 200
18972.05 200
18973.35 189
18974.65 184
18975.96 196
18977.26 181
18978.56 175
18979.86 194
18981.16 192
18982.46 206
18983.77 201
18985.07 201
18986.37 206
18987.67 217
18988.97 183
18990.28 184
18991.58 189
18992.88 202
18994.18 173
18995.49 192
18996.79 194
18998.09 196
18999.39 196
19000.69 190
19002.00 212
19003.30 184
19004.60 183
19005.90 170
19007.21 199
19008.51 203
19009.81 185
19011.12 194
19012.42 190
19013.72 206
19015.02 225
19016.33 189
19017.63 198
19018.93 192
19020.24 190
19021.54 187
19022.84 204
19024.15 201
19025.45 216
19026.75 196
19028.06 192
19029.36 188
19030.66 201
19031.97 189
19033.27 193
19034.57 191
19035.88 204
19037.18 193
19038.48 193
19039.79 218
19041.09 203
19042.40 197
19043.70 204
19045.00 195
19046.31 217
19047.61 208
19048.92 198
19050.22 200
19051.52 192
19052.83 196
19054.13 194
19055.44 183
19056.74 206
19058.05 217
19059.35 175
19060.65 212
19061.96 212
19063.26 216
19064.57 197
19065.87 202
19067.18 199
19068.48 210
19069.79 212
19071.09 216
19072.40 201
19073.70 184
19075.01 199
19076.31 199
19077.62 195
19078.92 190
19080.23 196
19081.53 198
19082.84 184
19084.14 185
19085.45 197
19086.75 209
19088.06 191
19089.36 189
19090.67 195
19091.98 215
19093.28 224
19094.59 210
19095.89 193
19097.20 191
19098.50 211
19099.81 203
19101.12 189
19102.42 186
19103.73 187
19105.03 204
19106.34 204
19107.65 213
19108.95 188
19110.26 203
19111.56 194
19112.87 202
19114.18 196
19115.48 196
19116.79 215
19118.10 200
19119.40 189
19120.71 184
19122.02 188
19123.32 212
19124.63 190
19125.94 168
19127.24 194
19128.55 202
19129.86 218
19131.16 214
19132.47 201
19133.78 205
19135.08 201
19136.39 193
19137.70 197
19139.01 180
19140.31 198
19141.62 204
19142.93 204
19144.23 209
19145.54 201
19146.85 211
19148.16 198
19149.46 219
19150.77 191
19152.08 197
19153.39 220
19154.69 189
19156.00 195
19157.31 212
19158.62 196
19159.93 197
19161.23 206
19162.54 194
19163.85 215
19165.16 219
19166.47 210
19167.77 217
19169.08 205
19170.39 193
19171.70 198
19173.01 185
19174.32 209
19175.62 189
19176.93 193
19178.24 199
19179.55 197
19180.86 177
19182.17 182
19183.48 204
19184.78 195
19186.09 175
19187.40 194
19188.71 199
19190.02 201
19191.33 204
19192.64 205
19193.95 187
19195.26 183
19196.56 215
19197.87 201
19199.18 181
19200.49 196
19201.80 211
19203.11 180
19204.42 189
19205.73 193
19207.04 194
19208.35 193
19209.66 205
19210.97 182
19212.28 181
19213.59 191
19214.90 203
19216.21 199
19217.52 190
19218.83 194
19220.14 196
19221.45 186
19222.76 191
19224.07 169
19225.38 171
19226.69 183
19228.00 209
19229.31 214
19230.62 201
19231.93 192
19233.24 196
19234.55 193
19235.86 172
19237.17 188
19238.48 224
19239.79 196
19241.10 182
19242.41 190
19243.72 210
19245.03 202
19246.35 194
19247.66 181
19248.97 203
19250.28 201
19251.59 189
19252.90 182
19254.21 196
19255.52 189
19256.83 189
19258.14 202
19259.46 195
19260.77 172
19262.08 180
19263.39 180
19264.70 184
19266.01 202
19267.32 188
19268.64 196
19269.95 204
19271.26 190
19272.57 199
19273.88 211
19275.20 183
19276.51 192
19277.82 186
19279.13 194
19280.44 192
19281.75 183
19283.07 198
19284.38 199
19285.69 193
19287.00 190
19288.32 189
19289.63 198
19290.94 200
19292.25 205
19293.57 184
19294.88 197
19296.19 205
19297.50 191
19298.82 176
19300.13 186
19301.44 187
19302.75 188
19304.07 194
19305.38 201
19306.69 184
19308.01 180
19309.32 188
19310.63 189
19311.94 178
19313.26 178
19314.57 191
19315.88 191
19317.20 180
19318.51 194
19319.82 185
19321.14 195
19322.45 204
19323.76 169
19325.08 180
19326.39 182
19327.70 194
19329.02 195
19330.33 197
19331.65 174
19332.96 169
19334.27 191
19335.59 187
19336.90 201
19338.22 180
19339.53 166
19340.84 202
19342.16 201
19343.47 179
19344.79 183
19346.10 188
19347.41 195
19348.73 191
19350.04 175
19351.36 166
19352.67 163
19353.99 180
19355.30 191
19356.62 180
19357.93 185
19359.25 194
19360.56 201
19361.87 194
19363.19 192
19364.50 187
19365.82 189
19367.13 179
19368.45 186
19369.76 176
19371.08 172
19372.39 183
19373.71 200
19375.02 169
19376.34 185
19377.66 183
19378.97 189
19380.29 190
19381.60 168
19382.92 206
19384.23 170
19385.55 187
19386.86 198
19388.18 162
19389.50 184
19390.81 193
19392.13 178
19393.44 194
19394.76 183
19396.07 196
19397.39 187
19398.71 178
19400.02 191
19401.34 200
19402.65 199
19403.97 191
19405.29 182
19406.60 190
19407.92 176
19409.24 175
19410.55 173
19411.87 164
19413.19 202
19414.50 203
19415.82 192
19417.14 176
19418.45 191
19419.77 192
19421.09 183
19422.40 188
19423.72 181
19425.04 178
19426.35 193
19427.67 190
19428.99 179
19430.30 195
19431.62 183
19432.94 197
19434.26 179
19435.57 195
19436.89 194
19438.21 174
19439.53 188
19440.84 171
19442.16 183
19443.48 188
19444.80 178
19446.11 194
19447.43 190
19448.75 182
19450.07 181
19451.38 193
19452.70 195
19454.02 197
19455.34 202
19456.66 185
19457.97 192
19459.29 185
19460.61 187
19461.93 197
19463.25 191
19464.57 195
19465.88 188
19467.20 180
19468.52 169
19469.84 199
19471.16 191
19472.48 204
19473.79 204
19475.11 191
19476.43 175
19477.75 193
19479.07 202
19480.39 181
19481.71 184
19483.03 182
19484.34 180
19485.66 172
19486.98 185
19488.30 177
19489.62 183
19490.94 190
19492.26 171
19493.58 181
19494.90 187
19496.22 197
19497.54 202
19498.86 196
19500.18 174
19501.50 191
19502.81 190
19504.13 204
19505.45 192
19506.77 179
19508.09 178
19509.41 181
19510.73 187
19512.05 201
19513.37 181
19514.69 179
19516.01 185
19517.33 179
19518.65 194
19519.97 186
19521.29 196
19522.61 182
19523.93 168
19525.25 169
19526.57 178
19527.89 177
19529.22 176
19530.54 209
19531.86 193
19533.18 192
19534.50 174
19535.82 181
19537.14 147
19538.46 178
19539.78 187
19541.10 193
19542.42 189
19543.74 168
19545.06 180
19546.39 201
19547.71 189
19549.03 174
19550.35 181
19551.67 180
19552.99 178
19554.31 165
19555.63 181
19556.96 179
19558.28 193
19559.60 201
19560.92 180
19562.24 194
19563.56 185
19564.88 191
19566.21 181
19567.53 165
19568.85 174
19570.17 181
19571.49 189
19572.82 181
19574.14 165
19575.46 187
19576.78 184
19578.10 188
19579.43 179
19580.75 183
19582.07 196
19583.39 175
19584.72 180
19586.04 203
19587.36 199
19588.68 178
19590.01 186
19591.33 199
19592.65 174
19593.97 166
19595.30 172
19596.62 195
19597.94 178
19599.26 196
19600.59 191
19601.91 195
19603.23 198
19604.56 203
19605.88 202
19607.20 195
19608.53 161
19609.85 173
19611.17 207
19612.49 192
19613.82 179
19615.14 183
19616.47 173
19617.79 179
19619.11 173
19620.44 184
19621.76 187
19623.08 187
19624.41 197
19625.73 201
19627.05 171
19628.38 166
19629.70 195
19631.03 170
19632.35 191
19633.67 178
19635.00 188
19636.32 198
19637.65 172
19638.97 187
19640.29 184
19641.62 185
19642.94 175
19644.27 183
19645.59 177
19646.92 185
19648.24 172
19649.57 208
19650.89 196
19652.21 180
19653.54 161
19654.86 192
19656.19 201
19657.51 198
19658.84 193
19660.16 185
19661.49 194
19662.81 190
19664.14 196
19665.46 207
19666.79 193
19668.11 187
19669.44 178
19670.76 186
19672.09 191
19673.41 187
19674.74 185
19676.07 179
19677.39 185
19678.72 178
19680.04 191
19681.37 182
19682.69 170
19684.02 189
19685.34 181
19686.67 187
19688.00 171
19689.32 203
19690.65 188
19691.97 191
19693.30 186
19694.63 171
19695.95 180
19697.28 189
19698.60 199
19699.93 174
19701.26 194
19702.58 166
19703.91 203
19705.24 178
19706.56 174
19707.89 177
19709.22 163
19710.54 173
19711.87 183
19713.20 190
19714.52 181
19715.85 211
19717.18 187
19718.50 195
19719.83 192
19721.16 182
19722.48 188
19723.81 177
19725.14 178
19726.47 182
19727.79 179
19729.12 206
19730.45 164
19731.77 199
19733.10 189
19734.43 188
19735.76 179
19737.08 185
19738.41 183
19739.74 192
19741.07 197
19742.39 165
19743.72 197
19745.05 182
19746.38 190
19747.71 176
19749.03 187
19750.36 181
19751.69 174
19753.02 200
19754.35 179
19755.67 203
19757.00 176
19758.33 209
19759.66 177
19760.99 187
19762.31 179
19763.64 185
19764.97 197
19766.30 192
19767.63 189
19768.96 199
19770.29 212
19771.61 185
19772.94 188
19774.27 180
19775.60 176
19776.93 193
19778.26 172
19779.59 187
19780.92 180
19782.25 195
19783.57 187
19784.90 182
19786.23 205
19787.56 196
19788.89 197
19790.22 187
19791.55 190
19792.88 185
19794.21 195
19795.54 206
19796.87 193
19798.20 180
19799.53 193
19800.86 197
19802.19 183
19803.52 195
19804.85 193
19806.18 196
19807.50 189
19808.83 196
19810.16 181
19811.49 171
19812.82 182
19814.15 195
19815.49 190
19816.82 186
19818.15 182
19819.48 182
19820.81 186
19822.14 195
19823.47 179
19824.80 194
19826.13 191
19827.46 188
19828.79 193
19830.12 189
19831.45 183
19832.78 183
19834.11 170
19835.44 188
19836.77 184
19838.10 173
19839.44 179
19840.77 191
19842.10 189
19843.43 182
19844.76 191
19846.09 171
19847.42 191
19848.75 207
19850.08 194
19851.42 182
19852.75 179
19854.08 177
19855.41 195
19856.74 190
19858.07 196
19859.40 184
19860.74 162
19862.07 190
19863.40 193
19864.73 181
19866.06 190
19867.40 186
19868.73 192
19870.06 171
19871.39 162
19872.72 175
19874.06 196
19875.39 176
19876.72 179
19878.05 191
19879.38 176
19880.72 174
19882.05 180
19883.38 176
19884.71 189
19886.05 187
19887.38 180
19888.71 183
19890.04 197
19891.38 188
19892.71 198
19894.04 190
19895.38 188
19896.71 191
19898.04 177
19899.37 185
19900.71 199
19902.04 181
19903.37 180
19904.71 181
19906.04 190
19907.37 174
19908.71 155
19910.04 176
19911.37 184
19912.71 191
19914.04 182
19915.37 196
19916.71 173
19918.04 195
19919.37 187
19920.71 204
19922.04 189
19923.37 182
19924.71 185
19926.04 206
19927.38 194
19928.71 174
19930.04 193
19931.38 188
19932.71 194
19934.05 195
19935.38 185
19936.71 187
19938.05 176
19939.38 183
19940.72 189
19942.05 195
19943.39 210
19944.72 179
19946.06 188
19947.39 181
19948.72 197
19950.06 179
19951.39 176
19952.73 199
19954.06 187
19955.40 221
19956.73 208
19958.07 195
19959.40 197
19960.74 197
19962.07 181
19963.41 184
19964.74 188
19966.08 186
19967.41 186
19968.75 201
19970.08 183
19971.42 193
19972.76 182
19974.09 192
19975.43 172
19976.76 189
19978.10 202
19979.43 177
19980.77 199
19982.10 190
19983.44 195
19984.78 200
19986.11 198
19987.45 195
19988.78 208
19990.12 201
19991.46 210
19992.79 201
19994.13 188
19995.46 193
19996.80 197
19998.14 182
19999.47 195
20000.81 189
20002.15 188
20003.48 194
20004.82 195
20006.16 193
20007.49 222
20008.83 204
20010.17 208
20011.50 194
20012.84 201
20014.18 207
20015.51 218
20016.85 205
20018.19 190
20019.52 170
20020.86 196
20022.20 194
20023.53 212
20024.87 202
20026.21 200
20027.55 223
20028.88 194
20030.22 189
20031.56 181
20032.90 179
20034.23 191
20035.57 208
20036.91 209
20038.25 213
20039.58 187
20040.92 189
20042.26 190
20043.60 202
20044.93 196
20046.27 216
20047.61 197
20048.95 190
20050.29 186
20051.62 182
20052.96 197
20054.30 204
20055.64 203
20056.98 190
20058.32 209
20059.65 182
20060.99 194
20062.33 198
20063.67 216
20065.01 202
20066.35 198
20067.68 206
20069.02 196
20070.36 189
20071.70 193
20073.04 199
20074.38 214
20075.72 191
20077.06 192
20078.40 219
20079.73 199
20081.07 193
20082.41 193
20083.75 220
20085.09 187
20086.43 201
20087.77 196
20089.11 214
20090.45 199
20091.79 202
20093.13 205
20094.47 190
20095.81 198
20097.15 207
20098.48 180
20099.82 205
20101.16 186
20102.50 186
20103.84 202
20105.18 199
20106.52 219
20107.86 177
20109.20 174
20110.54 211
20111.88 204
20113.22 198
20114.56 193
20115.90 194
20117.24 203
20118.58 193
20119.93 205
20121.27 184
20122.61 199
20123.95 204
20125.29 206
20126.63 196
20127.97 213
20129.31 204
20130.65 204
20131.99 199
20133.33 204
20134.67 207
20136.01 197
20137.35 192
20138.69 187
