# Supplementary material for: MALDI-TOF MS typing enables the classification of brewing yeasts of the genus Saccharomyces to major beer styles
Source: PLoS One. 2017 Aug 9;12(8):e0181694. doi: 10.1371/journal.pone.0181694 (PMC5549903; doi:10.1371/journal.pone.0181694)
Supplement: S7 File — The directory includes 90 raw files and was zipped to “.zip”; the folder has three strains with 30 spectra per strain; S1 Text explains the raw files with an example and Table 1 represents the yeast strains used within the experiment. (ZIP) [file pone.0181694.s010.zip › 19-21/30278-69-Lag-Lag-Lag-YPG-18h-E-E_2016-09-21_4_0_B4_1.dat]

1999.90 759
2000.32 701
2000.75 682
2001.17 639
2001.59 660
2002.01 717
2002.43 669
2002.86 684
2003.28 704
2003.70 684
2004.12 667
2004.54 674
2004.97 664
2005.39 667
2005.81 685
2006.23 655
2006.66 667
2007.08 642
2007.50 664
2007.92 649
2008.35 654
2008.77 615
2009.19 652
2009.61 634
2010.04 707
2010.46 700
2010.88 639
2011.31 661
2011.73 651
2012.15 653
2012.57 710
2013.00 680
2013.42 611
2013.84 644
2014.27 675
2014.69 596
2015.11 670
2015.54 686
2015.96 709
2016.38 668
2016.81 689
2017.23 675
2017.65 668
2018.08 727
2018.50 677
2018.93 734
2019.35 711
2019.77 756
2020.20 787
2020.62 680
2021.04 696
2021.47 696
2021.89 699
2022.32 645
2022.74 628
2023.17 620
2023.59 632
2024.01 626
2024.44 657
2024.86 636
2025.29 580
2025.71 596
2026.14 612
2026.56 642
2026.98 598
2027.41 625
2027.83 623
2028.26 638
2028.68 624
2029.11 616
2029.53 632
2029.96 621
2030.38 589
2030.81 612
2031.23 657
2031.66 648
2032.08 671
2032.51 644
2032.93 651
2033.36 639
2033.78 682
2034.21 638
2034.63 710
2035.06 701
2035.49 626
2035.91 661
2036.34 657
2036.76 704
2037.19 702
2037.61 687
2038.04 664
2038.47 655
2038.89 651
2039.32 567
2039.74 589
2040.17 612
2040.59 610
2041.02 605
2041.45 633
2041.87 611
2042.30 621
2042.73 688
2043.15 624
2043.58 624
2044.00 620
2044.43 654
2044.86 702
2045.28 645
2045.71 664
2046.14 671
2046.56 648
2046.99 652
2047.42 637
2047.84 604
2048.27 560
2048.70 630
2049.12 632
2049.55 597
2049.98 630
2050.40 638
2050.83 648
2051.26 628
2051.69 672
2052.11 629
2052.54 635
2052.97 651
2053.40 646
2053.82 629
2054.25 598
2054.68 600
2055.10 616
2055.53 633
2055.96 693
2056.39 614
2056.82 614
2057.24 669
2057.67 659
2058.10 602
2058.53 663
2058.95 676
2059.38 654
2059.81 666
2060.24 673
2060.67 692
2061.09 663
2061.52 657
2061.95 691
2062.38 744
2062.81 728
2063.24 719
2063.66 707
2064.09 657
2064.52 655
2064.95 727
2065.38 660
2065.81 703
2066.24 680
2066.66 680
2067.09 645
2067.52 666
2067.95 685
2068.38 660
2068.81 648
2069.24 668
2069.67 684
2070.10 672
2070.52 649
2070.95 619
2071.38 721
2071.81 681
2072.24 624
2072.67 670
2073.10 711
2073.53 705
2073.96 730
2074.39 711
2074.82 723
2075.25 699
2075.68 684
2076.11 672
2076.54 725
2076.97 729
2077.40 681
2077.83 695
2078.26 717
2078.69 677
2079.12 633
2079.55 667
2079.98 658
2080.41 609
2080.84 586
2081.27 575
2081.70 555
2082.13 606
2082.56 576
2082.99 587
2083.42 602
2083.85 652
2084.28 612
2084.71 624
2085.14 572
2085.57 631
2086.00 633
2086.43 617
2086.86 658
2087.29 615
2087.73 602
2088.16 662
2088.59 708
2089.02 676
2089.45 678
2089.88 647
2090.31 665
2090.74 646
2091.17 671
2091.61 690
2092.04 681
2092.47 672
2092.90 678
2093.33 687
2093.76 657
2094.19 628
2094.63 632
2095.06 694
2095.49 656
2095.92 641
2096.35 665
2096.78 644
2097.22 639
2097.65 664
2098.08 665
2098.51 634
2098.94 643
2099.38 653
2099.81 638
2100.24 603
2100.67 630
2101.11 631
2101.54 651
2101.97 637
2102.40 675
2102.83 681
2103.27 700
2103.70 677
2104.13 690
2104.56 651
2105.00 685
2105.43 627
2105.86 682
2106.30 692
2106.73 707
2107.16 689
2107.59 729
2108.03 747
2108.46 747
2108.89 751
2109.33 684
2109.76 721
2110.19 720
2110.63 699
2111.06 667
2111.49 721
2111.93 742
2112.36 716
2112.79 647
2113.23 662
2113.66 666
2114.09 648
2114.53 637
2114.96 678
2115.40 657
2115.83 667
2116.26 671
2116.70 731
2117.13 643
2117.56 632
2118.00 692
2118.43 680
2118.87 658
2119.30 651
2119.73 702
2120.17 701
2120.60 671
2121.04 683
2121.47 697
2121.91 697
2122.34 636
2122.78 665
2123.21 678
2123.64 645
2124.08 727
2124.51 763
2124.95 690
2125.38 675
2125.82 677
2126.25 705
2126.69 717
2127.12 726
2127.56 763
2127.99 734
2128.43 725
2128.86 706
2129.30 683
2129.73 709
2130.17 725
2130.60 732
2131.04 727
2131.47 728
2131.91 714
2132.35 704
2132.78 730
2133.22 676
2133.65 708
2134.09 694
2134.52 738
2134.96 728
2135.40 678
2135.83 671
2136.27 709
2136.70 674
2137.14 649
2137.57 678
2138.01 713
2138.45 690
2138.88 723
2139.32 683
2139.76 697
2140.19 714
2140.63 733
2141.06 724
2141.50 634
2141.94 643
2142.37 707
2142.81 723
2143.25 719
2143.68 697
2144.12 695
2144.56 735
2144.99 719
2145.43 758
2145.87 753
2146.30 773
2146.74 768
2147.18 775
2147.62 807
2148.05 808
2148.49 774
2148.93 850
2149.36 837
2149.80 821
2150.24 836
2150.68 811
2151.11 798
2151.55 802
2151.99 815
2152.43 805
2152.86 815
2153.30 816
2153.74 790
2154.18 775
2154.61 763
2155.05 709
2155.49 684
2155.93 745
2156.37 819
2156.80 795
2157.24 717
2157.68 724
2158.12 813
2158.56 761
2158.99 846
2159.43 859
2159.87 867
2160.31 858
2160.75 895
2161.19 840
2161.62 828
2162.06 884
2162.50 941
2162.94 862
2163.38 826
2163.82 882
2164.26 898
2164.69 854
2165.13 799
2165.57 774
2166.01 733
2166.45 785
2166.89 806
2167.33 774
2167.77 688
2168.21 741
2168.65 793
2169.08 812
2169.52 731
2169.96 698
2170.40 735
2170.84 732
2171.28 788
2171.72 745
2172.16 750
2172.60 777
2173.04 800
2173.48 789
2173.92 810
2174.36 857
2174.80 826
2175.24 776
2175.68 786
2176.12 849
2176.56 854
2177.00 827
2177.44 850
2177.88 856
2178.32 804
2178.76 880
2179.20 898
2179.64 818
2180.08 799
2180.52 802
2180.96 783
2181.40 840
2181.84 791
2182.28 789
2182.72 796
2183.16 748
2183.60 738
2184.04 771
2184.48 745
2184.93 790
2185.37 791
2185.81 811
2186.25 810
2186.69 809
2187.13 860
2187.57 839
2188.01 837
2188.45 801
2188.89 815
2189.34 853
2189.78 806
2190.22 818
2190.66 836
2191.10 766
2191.54 740
2191.98 714
2192.43 718
2192.87 739
2193.31 771
2193.75 760
2194.19 739
2194.63 818
2195.08 791
2195.52 796
2195.96 754
2196.40 784
2196.84 766
2197.29 762
2197.73 804
2198.17 778
2198.61 798
2199.06 791
2199.50 788
2199.94 779
2200.38 785
2200.82 850
2201.27 777
2201.71 751
2202.15 736
2202.59 741
2203.04 754
2203.48 746
2203.92 765
2204.37 779
2204.81 768
2205.25 784
2205.69 750
2206.14 795
2206.58 846
2207.02 825
2207.47 813
2207.91 776
2208.35 819
2208.80 777
2209.24 798
2209.68 760
2210.13 798
2210.57 782
2211.01 739
2211.46 764
2211.90 758
2212.34 758
2212.79 738
2213.23 760
2213.67 822
2214.12 756
2214.56 761
2215.01 783
2215.45 794
2215.89 807
2216.34 786
2216.78 805
2217.23 792
2217.67 812
2218.11 798
2218.56 765
2219.00 760
2219.45 767
2219.89 785
2220.34 796
2220.78 810
2221.22 793
2221.67 824
2222.11 808
2222.56 850
2223.00 850
2223.45 878
2223.89 824
2224.34 884
2224.78 885
2225.23 915
2225.67 935
2226.12 909
2226.56 905
2227.01 924
2227.45 939
2227.90 889
2228.34 839
2228.79 800
2229.23 841
2229.68 895
2230.12 875
2230.57 843
2231.01 837
2231.46 880
2231.90 840
2232.35 852
2232.80 792
2233.24 795
2233.69 805
2234.13 856
2234.58 843
2235.02 794
2235.47 759
2235.92 828
2236.36 800
2236.81 853
2237.25 770
2237.70 746
2238.15 786
2238.59 792
2239.04 749
2239.49 750
2239.93 782
2240.38 800
2240.82 797
2241.27 772
2241.72 779
2242.16 794
2242.61 808
2243.06 775
2243.50 810
2243.95 736
2244.40 776
2244.84 822
2245.29 788
2245.74 752
2246.19 765
2246.63 771
2247.08 772
2247.53 796
2247.97 757
2248.42 743
2248.87 751
2249.32 737
2249.76 793
2250.21 769
2250.66 780
2251.10 831
2251.55 789
2252.00 818
2252.45 781
2252.89 782
2253.34 871
2253.79 899
2254.24 872
2254.69 858
2255.13 809
2255.58 846
2256.03 855
2256.48 786
2256.93 822
2257.37 775
2257.82 788
2258.27 833
2258.72 845
2259.17 798
2259.61 785
2260.06 717
2260.51 748
2260.96 797
2261.41 864
2261.86 840
2262.31 851
2262.75 881
2263.20 821
2263.65 828
2264.10 848
2264.55 876
2265.00 902
2265.45 852
2265.90 798
2266.34 848
2266.79 770
2267.24 778
2267.69 827
2268.14 887
2268.59 875
2269.04 869
2269.49 846
2269.94 830
2270.39 898
2270.84 914
2271.29 937
2271.74 918
2272.18 969
2272.63 976
2273.08 968
2273.53 994
2273.98 1113
2274.43 1081
2274.88 1107
2275.33 1172
2275.78 1294
2276.23 1211
2276.68 1236
2277.13 1185
2277.58 1170
2278.03 1182
2278.48 1149
2278.93 1074
2279.38 1024
2279.83 976
2280.28 929
2280.73 962
2281.19 912
2281.64 841
2282.09 853
2282.54 897
2282.99 879
2283.44 812
2283.89 796
2284.34 732
2284.79 812
2285.24 839
2285.69 814
2286.14 885
2286.59 857
2287.04 922
2287.50 895
2287.95 914
2288.40 960
2288.85 1024
2289.30 1062
2289.75 1079
2290.20 1184
2290.65 1182
2291.11 1180
2291.56 1254
2292.01 1186
2292.46 1246
2292.91 1225
2293.36 1086
2293.82 998
2294.27 1001
2294.72 978
2295.17 940
2295.62 885
2296.07 882
2296.53 863
2296.98 926
2297.43 859
2297.88 837
2298.33 819
2298.79 859
2299.24 797
2299.69 788
2300.14 865
2300.60 873
2301.05 876
2301.50 890
2301.95 901
2302.41 851
2302.86 887
2303.31 951
2303.76 986
2304.22 913
2304.67 900
2305.12 940
2305.57 963
2306.03 1043
2306.48 934
2306.93 906
2307.39 954
2307.84 986
2308.29 931
2308.75 879
2309.20 886
2309.65 893
2310.11 882
2310.56 894
2311.01 836
2311.47 890
2311.92 927
2312.37 888
2312.83 878
2313.28 877
2313.73 883
2314.19 916
2314.64 890
2315.09 850
2315.55 919
2316.00 882
2316.46 892
2316.91 910
2317.36 895
2317.82 867
2318.27 828
2318.73 890
2319.18 942
2319.63 952
2320.09 903
2320.54 932
2321.00 913
2321.45 942
2321.91 935
2322.36 958
2322.82 881
2323.27 861
2323.72 926
2324.18 919
2324.63 888
2325.09 958
2325.54 909
2326.00 948
2326.45 906
2326.91 878
2327.36 943
2327.82 928
2328.27 890
2328.73 897
2329.18 902
2329.64 891
2330.09 854
2330.55 853
2331.00 846
2331.46 819
2331.92 822
2332.37 846
2332.83 901
2333.28 897
2333.74 845
2334.19 843
2334.65 867
2335.10 914
2335.56 859
2336.02 920
2336.47 872
2336.93 889
2337.38 881
2337.84 863
2338.30 885
2338.75 852
2339.21 843
2339.66 871
2340.12 911
2340.58 849
2341.03 870
2341.49 855
2341.95 867
2342.40 881
2342.86 848
2343.32 827
2343.77 822
2344.23 856
2344.68 884
2345.14 856
2345.60 813
2346.06 815
2346.51 833
2346.97 863
2347.43 834
2347.88 796
2348.34 833
2348.80 861
2349.25 836
2349.71 773
2350.17 794
2350.63 791
2351.08 871
2351.54 885
2352.00 876
2352.46 924
2352.91 902
2353.37 877
2353.83 843
2354.29 858
2354.74 785
2355.20 874
2355.66 858
2356.12 938
2356.57 920
2357.03 878
2357.49 857
2357.95 878
2358.41 833
2358.86 873
2359.32 832
2359.78 894
2360.24 890
2360.70 893
2361.15 855
2361.61 918
2362.07 900
2362.53 969
2362.99 943
2363.45 903
2363.91 892
2364.36 992
2364.82 904
2365.28 935
2365.74 959
2366.20 978
2366.66 938
2367.12 896
2367.57 919
2368.03 896
2368.49 925
2368.95 949
2369.41 899
2369.87 833
2370.33 926
2370.79 947
2371.25 970
2371.71 960
2372.17 1014
2372.63 986
2373.09 991
2373.54 1031
2374.00 1048
2374.46 1086
2374.92 1068
2375.38 1091
2375.84 1010
2376.30 1032
2376.76 1007
2377.22 1018
2377.68 998
2378.14 1007
2378.60 1021
2379.06 1045
2379.52 1039
2379.98 986
2380.44 1009
2380.90 911
2381.36 927
2381.82 973
2382.28 960
2382.74 966
2383.20 934
2383.66 895
2384.12 928
2384.59 863
2385.05 846
2385.51 882
2385.97 854
2386.43 785
2386.89 805
2387.35 885
2387.81 859
2388.27 894
2388.73 902
2389.19 904
2389.65 905
2390.12 960
2390.58 985
2391.04 1016
2391.50 941
2391.96 903
2392.42 960
2392.88 966
2393.34 990
2393.81 991
2394.27 916
2394.73 976
2395.19 942
2395.65 949
2396.11 938
2396.57 928
2397.04 914
2397.50 957
2397.96 960
2398.42 1023
2398.88 1018
2399.35 1022
2399.81 985
2400.27 966
2400.73 1013
2401.19 959
2401.66 861
2402.12 891
2402.58 942
2403.04 903
2403.51 876
2403.97 959
2404.43 874
2404.89 881
2405.36 874
2405.82 916
2406.28 900
2406.74 879
2407.21 851
2407.67 907
2408.13 903
2408.59 887
2409.06 869
2409.52 913
2409.98 893
2410.45 872
2410.91 927
2411.37 870
2411.84 929
2412.30 938
2412.76 904
2413.23 865
2413.69 881
2414.15 924
2414.62 919
2415.08 911
2415.54 936
2416.01 1001
2416.47 1031
2416.93 1095
2417.40 1117
2417.86 1150
2418.32 1176
2418.79 1254
2419.25 1284
2419.72 1293
2420.18 1275
2420.64 1319
2421.11 1235
2421.57 1209
2422.04 1176
2422.50 1072
2422.96 1119
2423.43 1081
2423.89 1067
2424.36 1009
2424.82 1006
2425.29 912
2425.75 875
2426.22 878
2426.68 908
2427.15 973
2427.61 966
2428.07 989
2428.54 907
2429.00 966
2429.47 929
2429.93 891
2430.40 917
2430.86 920
2431.33 988
2431.79 999
2432.26 942
2432.72 944
2433.19 1042
2433.65 991
2434.12 981
2434.59 971
2435.05 989
2435.52 968
2435.98 908
2436.45 955
2436.91 955
2437.38 1046
2437.84 962
2438.31 947
2438.78 946
2439.24 917
2439.71 988
2440.17 960
2440.64 919
2441.10 951
2441.57 922
2442.04 933
2442.50 877
2442.97 941
2443.44 849
2443.90 908
2444.37 885
2444.83 897
2445.30 944
2445.77 910
2446.23 886
2446.70 886
2447.17 890
2447.63 905
2448.10 902
2448.57 952
2449.03 952
2449.50 964
2449.97 987
2450.43 963
2450.90 979
2451.37 971
2451.83 989
2452.30 942
2452.77 1032
2453.24 982
2453.70 961
2454.17 965
2454.64 994
2455.10 971
2455.57 918
2456.04 930
2456.51 957
2456.97 949
2457.44 983
2457.91 969
2458.38 995
2458.84 943
2459.31 893
2459.78 934
2460.25 970
2460.72 968
2461.18 920
2461.65 930
2462.12 894
2462.59 936
2463.06 918
2463.52 972
2463.99 967
2464.46 977
2464.93 964
2465.40 941
2465.86 1018
2466.33 1003
2466.80 1003
2467.27 1059
2467.74 1122
2468.21 985
2468.68 986
2469.14 1064
2469.61 974
2470.08 939
2470.55 962
2471.02 976
2471.49 971
2471.96 925
2472.43 929
2472.90 904
2473.36 947
2473.83 974
2474.30 917
2474.77 969
2475.24 898
2475.71 881
2476.18 927
2476.65 1009
2477.12 917
2477.59 904
2478.06 960
2478.53 985
2479.00 943
2479.47 922
2479.94 964
2480.41 862
2480.87 852
2481.34 890
2481.81 911
2482.28 924
2482.75 890
2483.22 887
2483.69 911
2484.16 942
2484.63 949
2485.10 919
2485.57 937
2486.05 939
2486.52 938
2486.99 988
2487.46 991
2487.93 995
2488.40 1036
2488.87 1065
2489.34 993
2489.81 978
2490.28 1028
2490.75 1053
2491.22 1002
2491.69 1024
2492.16 1056
2492.63 1058
2493.10 1023
2493.58 1052
2494.05 1019
2494.52 991
2494.99 957
2495.46 998
2495.93 919
2496.40 901
2496.87 897
2497.34 906
2497.82 937
2498.29 884
2498.76 938
2499.23 922
2499.70 917
2500.17 904
2500.64 949
2501.12 942
2501.59 898
2502.06 901
2502.53 920
2503.00 951
2503.48 925
2503.95 910
2504.42 875
2504.89 887
2505.36 877
2505.84 897
2506.31 875
2506.78 921
2507.25 927
2507.72 934
2508.20 899
2508.67 944
2509.14 976
2509.61 1005
2510.09 941
2510.56 977
2511.03 992
2511.50 948
2511.98 1002
2512.45 999
2512.92 997
2513.40 1032
2513.87 974
2514.34 959
2514.81 985
2515.29 945
2515.76 924
2516.23 992
2516.71 912
2517.18 956
2517.65 966
2518.13 901
2518.60 987
2519.07 962
2519.55 953
2520.02 946
2520.49 1026
2520.97 960
2521.44 896
2521.91 907
2522.39 925
2522.86 954
2523.34 948
2523.81 959
2524.28 949
2524.76 958
2525.23 947
2525.70 896
2526.18 908
2526.65 872
2527.13 855
2527.60 914
2528.08 926
2528.55 914
2529.02 929
2529.50 940
2529.97 940
2530.45 925
2530.92 932
2531.40 958
2531.87 901
2532.34 875
2532.82 940
2533.29 921
2533.77 891
2534.24 856
2534.72 891
2535.19 902
2535.67 904
2536.14 899
2536.62 917
2537.09 932
2537.57 921
2538.04 920
2538.52 931
2538.99 956
2539.47 959
2539.94 880
2540.42 969
2540.90 1003
2541.37 943
2541.85 938
2542.32 978
2542.80 943
2543.27 934
2543.75 1020
2544.22 977
2544.70 956
2545.18 1026
2545.65 1007
2546.13 1032
2546.60 1141
2547.08 1139
2547.56 1147
2548.03 1167
2548.51 1187
2548.98 1171
2549.46 1126
2549.94 1151
2550.41 1171
2550.89 1124
2551.37 1162
2551.84 1105
2552.32 1105
2552.80 1051
2553.27 1027
2553.75 1094
2554.23 989
2554.70 1006
2555.18 997
2555.66 1027
2556.13 1054
2556.61 1107
2557.09 1079
2557.56 1069
2558.04 1075
2558.52 1004
2558.99 1007
2559.47 971
2559.95 1020
2560.43 966
2560.90 998
2561.38 959
2561.86 950
2562.33 971
2562.81 1040
2563.29 991
2563.77 991
2564.25 998
2564.72 918
2565.20 962
2565.68 991
2566.16 957
2566.63 969
2567.11 1026
2567.59 1040
2568.07 984
2568.55 973
2569.02 1044
2569.50 1003
2569.98 1009
2570.46 958
2570.94 1012
2571.41 1007
2571.89 991
2572.37 979
2572.85 932
2573.33 939
2573.81 911
2574.28 914
2574.76 977
2575.24 986
2575.72 1001
2576.20 915
2576.68 1029
2577.16 1007
2577.64 929
2578.11 952
2578.59 929
2579.07 963
2579.55 1007
2580.03 974
2580.51 977
2580.99 996
2581.47 939
2581.95 973
2582.43 995
2582.91 1012
2583.39 981
2583.86 949
2584.34 981
2584.82 1002
2585.30 949
2585.78 1075
2586.26 1013
2586.74 1026
2587.22 1047
2587.70 973
2588.18 982
2588.66 980
2589.14 1000
2589.62 957
2590.10 901
2590.58 957
2591.06 967
2591.54 960
2592.02 1002
2592.50 984
2592.98 994
2593.46 993
2593.94 980
2594.42 989
2594.90 990
2595.38 988
2595.86 978
2596.35 1031
2596.83 1053
2597.31 1027
2597.79 1008
2598.27 969
2598.75 1058
2599.23 1022
2599.71 975
2600.19 976
2600.67 1002
2601.15 1067
2601.63 1009
2602.12 981
2602.60 1018
2603.08 1041
2603.56 992
2604.04 1003
2604.52 972
2605.00 965
2605.48 989
2605.97 1041
2606.45 1004
2606.93 1019
2607.41 981
2607.89 1003
2608.37 994
2608.86 936
2609.34 989
2609.82 970
2610.30 981
2610.78 963
2611.26 980
2611.75 999
2612.23 963
2612.71 1030
2613.19 1013
2613.68 968
2614.16 974
2614.64 959
2615.12 990
2615.60 992
2616.09 1004
2616.57 1032
2617.05 1033
2617.53 1006
2618.02 1021
2618.50 1065
2618.98 1057
2619.46 1059
2619.95 1115
2620.43 1094
2620.91 1087
2621.40 1074
2621.88 1085
2622.36 1108
2622.85 1151
2623.33 1072
2623.81 1057
2624.29 1140
2624.78 1106
2625.26 1085
2625.74 1031
2626.23 1097
2626.71 1117
2627.19 1085
2627.68 1081
2628.16 1108
2628.64 1049
2629.13 1015
2629.61 1060
2630.10 1025
2630.58 1027
2631.06 1035
2631.55 1029
2632.03 1036
2632.51 1051
2633.00 1111
2633.48 1109
2633.97 1042
2634.45 1083
2634.94 1092
2635.42 1123
2635.90 1157
2636.39 1190
2636.87 1122
2637.36 1076
2637.84 1094
2638.33 1119
2638.81 1035
2639.29 1022
2639.78 1032
2640.26 1041
2640.75 1038
2641.23 1069
2641.72 1052
2642.20 1092
2642.69 1057
2643.17 1030
2643.66 952
2644.14 1030
2644.63 1049
2645.11 1030
2645.60 1029
2646.08 990
2646.57 1027
2647.05 1031
2647.54 1045
2648.02 1053
2648.51 1009
2648.99 1014
2649.48 1086
2649.97 1036
2650.45 1075
2650.94 1104
2651.42 1065
2651.91 1092
2652.39 1119
2652.88 1031
2653.37 1090
2653.85 1120
2654.34 1089
2654.82 1015
2655.31 1045
2655.80 1036
2656.28 939
2656.77 928
2657.25 1024
2657.74 1004
2658.23 985
2658.71 1021
2659.20 1082
2659.69 1011
2660.17 1025
2660.66 993
2661.14 1021
2661.63 989
2662.12 1064
2662.60 1034
2663.09 953
2663.58 1012
2664.06 1023
2664.55 1061
2665.04 1038
2665.53 1134
2666.01 1122
2666.50 1102
2666.99 1054
2667.47 1060
2667.96 1044
2668.45 1032
2668.94 979
2669.42 1036
2669.91 1040
2670.40 1011
2670.88 1058
2671.37 1071
2671.86 1144
2672.35 1104
2672.83 1141
2673.32 1193
2673.81 1215
2674.30 1161
2674.79 1205
2675.27 1275
2675.76 1160
2676.25 1245
2676.74 1174
2677.23 1174
2677.71 1214
2678.20 1197
2678.69 1151
2679.18 1117
2679.67 1096
2680.15 1027
2680.64 1028
2681.13 1033
2681.62 984
2682.11 991
2682.60 986
2683.08 1030
2683.57 1010
2684.06 1007
2684.55 1010
2685.04 1050
2685.53 1051
2686.02 1079
2686.51 1053
2686.99 1001
2687.48 1026
2687.97 1079
2688.46 1001
2688.95 1039
2689.44 1063
2689.93 1010
2690.42 1068
2690.91 1106
2691.40 1070
2691.89 1080
2692.38 1061
2692.87 1140
2693.35 1140
2693.84 1110
2694.33 1123
2694.82 1104
2695.31 1139
2695.80 1102
2696.29 1131
2696.78 1103
2697.27 1061
2697.76 1070
2698.25 1082
2698.74 1104
2699.23 1056
2699.72 1085
2700.21 1055
2700.70 1023
2701.19 1073
2701.68 1040
2702.17 929
2702.66 992
2703.15 1000
2703.64 986
2704.13 1023
2704.62 980
2705.12 1016
2705.61 1001
2706.10 979
2706.59 1055
2707.08 1014
2707.57 990
2708.06 961
2708.55 1073
2709.04 1030
2709.53 1065
2710.02 1002
2710.51 989
2711.01 1027
2711.50 951
2711.99 1030
2712.48 1076
2712.97 1055
2713.46 1076
2713.95 1088
2714.44 1039
2714.94 1033
2715.43 1062
2715.92 1027
2716.41 1071
2716.90 1044
2717.39 1048
2717.89 945
2718.38 1011
2718.87 1008
2719.36 1007
2719.85 1015
2720.34 1046
2720.84 1027
2721.33 980
2721.82 1047
2722.31 994
2722.80 1006
2723.30 1030
2723.79 1063
2724.28 1029
2724.77 1032
2725.27 1014
2725.76 1027
2726.25 1078
2726.74 1055
2727.24 1031
2727.73 1048
2728.22 992
2728.71 1062
2729.21 1039
2729.70 1057
2730.19 1011
2730.69 990
2731.18 991
2731.67 1016
2732.16 1019
2732.66 1080
2733.15 1128
2733.64 1049
2734.14 1093
2734.63 1119
2735.12 1106
2735.62 1058
2736.11 1177
2736.60 1193
2737.10 1111
2737.59 1201
2738.08 1178
2738.58 1154
2739.07 1179
2739.56 1159
2740.06 1174
2740.55 1125
2741.05 1072
2741.54 1071
2742.03 1048
2742.53 1092
2743.02 1153
2743.52 1048
2744.01 1088
2744.50 1091
2745.00 1075
2745.49 1054
2745.99 1054
2746.48 1145
2746.97 1084
2747.47 1081
2747.96 1081
2748.46 1087
2748.95 1089
2749.45 1075
2749.94 1080
2750.44 1071
2750.93 1078
2751.43 1069
2751.92 1074
2752.42 1020
2752.91 1103
2753.41 1115
2753.90 1036
2754.40 1069
2754.89 1026
2755.39 1034
2755.88 1037
2756.38 1059
2756.87 1043
2757.37 1045
2757.86 1094
2758.36 1116
2758.85 1066
2759.35 1055
2759.84 1078
2760.34 1104
2760.83 1176
2761.33 1161
2761.83 1137
2762.32 1133
2762.82 1160
2763.31 1181
2763.81 1156
2764.30 1158
2764.80 1176
2765.30 1204
2765.79 1208
2766.29 1183
2766.78 1129
2767.28 1092
2767.78 1075
2768.27 1123
2768.77 1123
2769.27 1107
2769.76 1131
2770.26 1144
2770.76 1039
2771.25 1073
2771.75 1069
2772.24 1096
2772.74 1046
2773.24 1003
2773.73 1041
2774.23 1036
2774.73 1055
2775.23 1022
2775.72 1122
2776.22 1078
2776.72 1035
2777.21 1066
2777.71 1073
2778.21 1021
2778.70 1034
2779.20 1069
2779.70 1087
2780.20 1057
2780.69 1070
2781.19 1177
2781.69 1148
2782.19 1115
2782.68 1146
2783.18 1044
2783.68 1120
2784.18 1116
2784.67 1114
2785.17 1103
2785.67 1111
2786.17 1134
2786.67 1198
2787.16 1222
2787.66 1218
2788.16 1171
2788.66 1142
2789.16 1230
2789.65 1151
2790.15 1171
2790.65 1185
2791.15 1091
2791.65 1151
2792.15 1074
2792.64 1051
2793.14 1055
2793.64 1068
2794.14 1094
2794.64 1029
2795.14 1052
2795.64 1030
2796.13 1046
2796.63 1049
2797.13 1089
2797.63 1119
2798.13 1140
2798.63 1108
2799.13 1068
2799.63 1108
2800.13 1089
2800.62 1040
2801.12 1033
2801.62 1126
2802.12 1112
2802.62 1155
2803.12 1115
2803.62 1111
2804.12 1155
2804.62 1141
2805.12 1179
2805.62 1183
2806.12 1165
2806.62 1189
2807.12 1167
2807.62 1127
2808.12 1117
2808.62 1129
2809.12 1195
2809.62 1171
2810.12 1149
2810.62 1074
2811.12 1147
2811.62 1137
2812.12 1112
2812.62 1132
2813.12 1100
2813.62 1076
2814.12 1125
2814.62 1102
2815.12 1059
2815.62 1054
2816.12 1092
2816.62 1053
2817.12 1067
2817.62 1077
2818.12 1088
2818.62 1104
2819.12 1052
2819.63 974
2820.13 1055
2820.63 1030
2821.13 1039
2821.63 1034
2822.13 985
2822.63 1018
2823.13 1010
2823.63 993
2824.13 1043
2824.64 991
2825.14 1029
2825.64 1033
2826.14 1016
2826.64 1063
2827.14 1105
2827.64 1085
2828.15 1038
2828.65 1004
2829.15 1003
2829.65 1096
2830.15 1009
2830.65 991
2831.16 957
2831.66 1026
2832.16 975
2832.66 967
2833.16 968
2833.67 1021
2834.17 1063
2834.67 1063
2835.17 1105
2835.68 1137
2836.18 1112
2836.68 1108
2837.18 1079
2837.68 1087
2838.19 1101
2838.69 1049
2839.19 1025
2839.70 1044
2840.20 1075
2840.70 1071
2841.20 1078
2841.71 1040
2842.21 1018
2842.71 1051
2843.21 1060
2843.72 1088
2844.22 1069
2844.72 1036
2845.23 1013
2845.73 1052
2846.23 1034
2846.74 1031
2847.24 1068
2847.74 1044
2848.25 1097
2848.75 1062
2849.25 1048
2849.76 1055
2850.26 1081
2850.76 1077
2851.27 1085
2851.77 995
2852.28 1033
2852.78 1027
2853.28 1017
2853.79 1052
2854.29 1053
2854.79 1118
2855.30 1107
2855.80 1034
2856.31 1140
2856.81 1077
2857.31 1057
2857.82 1080
2858.32 1053
2858.83 1052
2859.33 1021
2859.84 1053
2860.34 1061
2860.85 1046
2861.35 1096
2861.85 1054
2862.36 1100
2862.86 1108
2863.37 1069
2863.87 1045
2864.38 1050
2864.88 1047
2865.39 1084
2865.89 1074
2866.40 1049
2866.90 1050
2867.41 1105
2867.91 1118
2868.42 1122
2868.92 1194
2869.43 1157
2869.93 1129
2870.44 1069
2870.94 1120
2871.45 1199
2871.96 1194
2872.46 1128
2872.97 1108
2873.47 1110
2873.98 1161
2874.48 1132
2874.99 1082
2875.49 1155
2876.00 1205
2876.51 1206
2877.01 1198
2877.52 1153
2878.02 1162
2878.53 1126
2879.04 1129
2879.54 1197
2880.05 1087
2880.55 1078
2881.06 1077
2881.57 1157
2882.07 1060
2882.58 1074
2883.09 1077
2883.59 1079
2884.10 1115
2884.61 1078
2885.11 1017
2885.62 1008
2886.13 1032
2886.63 1051
2887.14 1084
2887.65 1057
2888.15 1043
2888.66 1047
2889.17 1053
2889.67 1070
2890.18 1078
2890.69 1095
2891.20 1098
2891.70 1097
2892.21 1140
2892.72 1177
2893.22 1166
2893.73 1146
2894.24 1181
2894.75 1156
2895.25 1103
2895.76 1125
2896.27 1127
2896.78 1168
2897.29 1214
2897.79 1152
2898.30 1126
2898.81 1113
2899.32 1138
2899.82 1144
2900.33 1096
2900.84 1196
2901.35 1168
2901.86 1136
2902.36 1131
2902.87 1137
2903.38 1183
2903.89 1192
2904.40 1121
2904.91 1195
2905.41 1156
2905.92 1116
2906.43 1091
2906.94 1126
2907.45 1140
2907.96 1115
2908.47 1124
2908.97 1135
2909.48 1148
2909.99 1094
2910.50 1104
2911.01 1065
2911.52 1086
2912.03 1062
2912.54 1081
2913.05 1064
2913.55 1076
2914.06 1092
2914.57 1116
2915.08 1123
2915.59 1141
2916.10 1207
2916.61 1145
2917.12 1150
2917.63 1137
2918.14 1150
2918.65 1141
2919.16 1138
2919.67 1133
2920.18 1155
2920.69 1169
2921.20 1152
2921.71 1084
2922.22 1100
2922.73 1120
2923.24 1128
2923.75 1156
2924.26 1187
2924.77 1127
2925.28 1127
2925.79 1199
2926.30 1212
2926.81 1176
2927.32 1099
2927.83 1109
2928.34 1074
2928.85 1171
2929.36 1163
2929.87 1116
2930.38 1160
2930.89 1116
2931.40 1116
2931.91 1156
2932.42 1167
2932.93 1149
2933.45 1171
2933.96 1163
2934.47 1188
2934.98 1260
2935.49 1255
2936.00 1250
2936.51 1249
2937.02 1239
2937.53 1195
2938.04 1250
2938.56 1315
2939.07 1280
2939.58 1267
2940.09 1265
2940.60 1219
2941.11 1280
2941.62 1296
2942.14 1278
2942.65 1217
2943.16 1274
2943.67 1230
2944.18 1174
2944.70 1169
2945.21 1235
2945.72 1207
2946.23 1192
2946.74 1198
2947.26 1192
2947.77 1196
2948.28 1255
2948.79 1261
2949.30 1200
2949.82 1194
2950.33 1177
2950.84 1141
2951.35 1148
2951.87 1106
2952.38 1130
2952.89 1055
2953.40 1089
2953.92 1191
2954.43 1094
2954.94 1110
2955.45 1122
2955.97 1134
2956.48 1079
2956.99 1095
2957.51 1103
2958.02 1065
2958.53 1109
2959.04 1037
2959.56 1092
2960.07 1117
2960.58 1221
2961.10 1158
2961.61 1145
2962.12 1117
2962.64 1154
2963.15 1195
2963.66 1208
2964.18 1138
2964.69 1068
2965.21 1089
2965.72 1197
2966.23 1206
2966.75 1135
2967.26 1149
2967.77 1165
2968.29 1207
2968.80 1207
2969.32 1188
2969.83 1280
2970.34 1258
2970.86 1207
2971.37 1180
2971.89 1152
2972.40 1254
2972.91 1263
2973.43 1264
2973.94 1263
2974.46 1321
2974.97 1273
2975.49 1326
2976.00 1250
2976.52 1312
2977.03 1301
2977.55 1284
2978.06 1210
2978.57 1192
2979.09 1229
2979.60 1245
2980.12 1233
2980.63 1197
2981.15 1178
2981.66 1136
2982.18 1208
2982.69 1214
2983.21 1196
2983.73 1187
2984.24 1225
2984.76 1279
2985.27 1260
2985.79 1215
2986.30 1178
2986.82 1251
2987.33 1238
2987.85 1272
2988.36 1270
2988.88 1230
2989.40 1244
2989.91 1216
2990.43 1231
2990.94 1228
2991.46 1273
2991.97 1261
2992.49 1293
2993.01 1280
2993.52 1220
2994.04 1227
2994.55 1297
2995.07 1319
2995.59 1280
2996.10 1330
2996.62 1256
2997.14 1328
2997.65 1403
2998.17 1409
2998.69 1358
2999.20 1333
2999.72 1371
3000.24 1430
3000.75 1446
3001.27 1365
3001.79 1460
3002.30 1595
3002.82 1667
3003.34 1721
3003.85 1763
3004.37 1836
3004.89 1961
3005.40 1917
3005.92 1886
3006.44 1851
3006.96 1760
3007.47 1692
3007.99 1586
3008.51 1522
3009.03 1472
3009.54 1395
3010.06 1334
3010.58 1316
3011.10 1325
3011.61 1249
3012.13 1166
3012.65 1206
3013.17 1266
3013.68 1181
3014.20 1134
3014.72 1227
3015.24 1216
3015.76 1265
3016.27 1202
3016.79 1166
3017.31 1229
3017.83 1237
3018.35 1281
3018.86 1247
3019.38 1262
3019.90 1204
3020.42 1247
3020.94 1248
3021.46 1221
3021.97 1208
3022.49 1181
3023.01 1223
3023.53 1210
3024.05 1236
3024.57 1239
3025.09 1230
3025.61 1244
3026.12 1194
3026.64 1193
3027.16 1155
3027.68 1158
3028.20 1235
3028.72 1194
3029.24 1184
3029.76 1209
3030.28 1227
3030.80 1168
3031.32 1229
3031.84 1174
3032.35 1189
3032.87 1247
3033.39 1212
3033.91 1220
3034.43 1265
3034.95 1235
3035.47 1195
3035.99 1173
3036.51 1201
3037.03 1257
3037.55 1313
3038.07 1236
3038.59 1213
3039.11 1270
3039.63 1250
3040.15 1214
3040.67 1208
3041.19 1184
3041.71 1179
3042.23 1236
3042.75 1152
3043.27 1196
3043.79 1141
3044.31 1171
3044.83 1258
3045.35 1190
3045.87 1213
3046.40 1180
3046.92 1218
3047.44 1118
3047.96 1113
3048.48 1118
3049.00 1117
3049.52 1114
3050.04 1151
3050.56 1173
3051.08 1195
3051.60 1149
3052.12 1116
3052.65 1124
3053.17 1171
3053.69 1157
3054.21 1163
3054.73 1132
3055.25 1134
3055.77 1157
3056.30 1172
3056.82 1133
3057.34 1105
3057.86 1127
3058.38 1163
3058.90 1143
3059.42 1208
3059.95 1291
3060.47 1229
3060.99 1207
3061.51 1235
3062.03 1244
3062.56 1251
3063.08 1222
3063.60 1287
3064.12 1253
3064.64 1288
3065.17 1259
3065.69 1298
3066.21 1256
3066.73 1209
3067.26 1263
3067.78 1281
3068.30 1284
3068.82 1217
3069.35 1198
3069.87 1218
3070.39 1224
3070.91 1244
3071.44 1187
3071.96 1121
3072.48 1206
3073.01 1206
3073.53 1218
3074.05 1180
3074.57 1161
3075.10 1222
3075.62 1303
3076.14 1263
3076.67 1313
3077.19 1292
3077.71 1375
3078.24 1320
3078.76 1357
3079.28 1433
3079.81 1503
3080.33 1490
3080.85 1492
3081.38 1431
3081.90 1485
3082.42 1400
3082.95 1406
3083.47 1446
3084.00 1464
3084.52 1475
3085.04 1503
3085.57 1463
3086.09 1449
3086.62 1460
3087.14 1481
3087.66 1487
3088.19 1471
3088.71 1559
3089.24 1575
3089.76 1585
3090.29 1582
3090.81 1578
3091.33 1520
3091.86 1565
3092.38 1559
3092.91 1492
3093.43 1526
3093.96 1432
3094.48 1375
3095.01 1475
3095.53 1440
3096.06 1409
3096.58 1388
3097.11 1378
3097.63 1367
3098.16 1446
3098.68 1522
3099.21 1536
3099.73 1560
3100.26 1605
3100.78 1682
3101.31 1815
3101.83 2064
3102.36 2168
3102.88 2206
3103.41 2214
3103.93 2245
3104.46 2208
3104.99 2053
3105.51 1967
3106.04 1840
3106.56 1662
3107.09 1624
3107.61 1605
3108.14 1550
3108.67 1451
3109.19 1410
3109.72 1404
3110.24 1396
3110.77 1404
3111.30 1373
3111.82 1379
3112.35 1316
3112.87 1280
3113.40 1299
3113.93 1249
3114.45 1239
3114.98 1247
3115.51 1267
3116.03 1315
3116.56 1223
3117.09 1276
3117.61 1239
3118.14 1276
3118.67 1235
3119.19 1298
3119.72 1332
3120.25 1294
3120.77 1372
3121.30 1372
3121.83 1380
3122.35 1360
3122.88 1348
3123.41 1394
3123.94 1365
3124.46 1315
3124.99 1362
3125.52 1318
3126.05 1269
3126.57 1284
3127.10 1319
3127.63 1307
3128.16 1260
3128.68 1310
3129.21 1308
3129.74 1276
3130.27 1328
3130.79 1252
3131.32 1260
3131.85 1293
3132.38 1311
3132.91 1325
3133.43 1323
3133.96 1318
3134.49 1358
3135.02 1292
3135.55 1301
3136.07 1290
3136.60 1263
3137.13 1264
3137.66 1288
3138.19 1237
3138.72 1258
3139.24 1238
3139.77 1163
3140.30 1178
3140.83 1161
3141.36 1182
3141.89 1167
3142.42 1185
3142.95 1165
3143.47 1198
3144.00 1198
3144.53 1213
3145.06 1225
3145.59 1241
3146.12 1257
3146.65 1250
3147.18 1202
3147.71 1223
3148.24 1260
3148.76 1280
3149.29 1248
3149.82 1207
3150.35 1172
3150.88 1176
3151.41 1204
3151.94 1226
3152.47 1237
3153.00 1222
3153.53 1209
3154.06 1167
3154.59 1291
3155.12 1291
3155.65 1264
3156.18 1279
3156.71 1320
3157.24 1297
3157.77 1317
3158.30 1346
3158.83 1356
3159.36 1252
3159.89 1281
3160.42 1297
3160.95 1252
3161.48 1260
3162.01 1244
3162.54 1267
3163.07 1241
3163.60 1220
3164.13 1226
3164.66 1244
3165.20 1239
3165.73 1168
3166.26 1187
3166.79 1222
3167.32 1199
3167.85 1252
3168.38 1205
3168.91 1177
3169.44 1198
3169.97 1225
3170.50 1211
3171.04 1196
3171.57 1284
3172.10 1334
3172.63 1232
3173.16 1292
3173.69 1331
3174.22 1289
3174.75 1275
3175.29 1212
3175.82 1220
3176.35 1254
3176.88 1251
3177.41 1279
3177.94 1201
3178.48 1188
3179.01 1228
3179.54 1149
3180.07 1202
3180.60 1211
3181.14 1173
3181.67 1210
3182.20 1169
3182.73 1211
3183.26 1231
3183.80 1180
3184.33 1218
3184.86 1229
3185.39 1218
3185.93 1252
3186.46 1187
3186.99 1169
3187.52 1238
3188.06 1119
3188.59 1166
3189.12 1276
3189.65 1272
3190.19 1277
3190.72 1272
3191.25 1218
3191.79 1219
3192.32 1262
3192.85 1235
3193.38 1230
3193.92 1298
3194.45 1244
3194.98 1204
3195.52 1236
3196.05 1305
3196.58 1236
3197.12 1266
3197.65 1239
3198.18 1193
3198.72 1198
3199.25 1177
3199.78 1194
3200.32 1184
3200.85 1223
3201.39 1239
3201.92 1260
3202.45 1198
3202.99 1202
3203.52 1223
3204.05 1234
3204.59 1248
3205.12 1211
3205.66 1270
3206.19 1296
3206.72 1312
3207.26 1396
3207.79 1360
3208.33 1378
3208.86 1503
3209.40 1496
3209.93 1484
3210.47 1527
3211.00 1442
3211.53 1464
3212.07 1543
3212.60 1509
3213.14 1472
3213.67 1487
3214.21 1513
3214.74 1457
3215.28 1369
3215.81 1344
3216.35 1334
3216.88 1347
3217.42 1320
3217.95 1299
3218.49 1343
3219.02 1346
3219.56 1256
3220.09 1277
3220.63 1355
3221.16 1401
3221.70 1437
3222.23 1501
3222.77 1456
3223.31 1505
3223.84 1454
3224.38 1490
3224.91 1551
3225.45 1466
3225.98 1415
3226.52 1467
3227.06 1405
3227.59 1439
3228.13 1378
3228.66 1309
3229.20 1383
3229.74 1373
3230.27 1397
3230.81 1377
3231.34 1377
3231.88 1403
3232.42 1360
3232.95 1384
3233.49 1420
3234.03 1369
3234.56 1474
3235.10 1437
3235.64 1407
3236.17 1435
3236.71 1394
3237.25 1361
3237.78 1376
3238.32 1342
3238.86 1327
3239.39 1312
3239.93 1310
3240.47 1265
3241.00 1287
3241.54 1332
3242.08 1400
3242.61 1423
3243.15 1321
3243.69 1304
3244.23 1388
3244.76 1373
3245.30 1372
3245.84 1343
3246.38 1381
3246.91 1364
3247.45 1359
3247.99 1345
3248.53 1339
3249.06 1405
3249.60 1534
3250.14 1508
3250.68 1579
3251.21 1590
3251.75 1655
3252.29 1672
3252.83 1745
3253.37 1701
3253.90 1776
3254.44 1778
3254.98 1743
3255.52 1699
3256.06 1637
3256.60 1605
3257.13 1513
3257.67 1462
3258.21 1550
3258.75 1546
3259.29 1464
3259.83 1546
3260.36 1587
3260.90 1686
3261.44 1666
3261.98 1719
3262.52 1713
3263.06 1781
3263.60 1829
3264.14 1907
3264.68 1876
3265.21 1823
3265.75 1771
3266.29 1811
3266.83 1813
3267.37 1751
3267.91 1768
3268.45 1741
3268.99 1624
3269.53 1527
3270.07 1564
3270.61 1492
3271.15 1440
3271.69 1481
3272.23 1474
3272.76 1372
3273.30 1401
3273.84 1456
3274.38 1433
3274.92 1481
3275.46 1515
3276.00 1479
3276.54 1517
3277.08 1483
3277.62 1535
3278.16 1550
3278.70 1569
3279.24 1642
3279.78 1555
3280.32 1504
3280.86 1521
3281.41 1515
3281.95 1439
3282.49 1518
3283.03 1482
3283.57 1462
3284.11 1447
3284.65 1430
3285.19 1437
3285.73 1431
3286.27 1424
3286.81 1513
3287.35 1430
3287.89 1467
3288.43 1490
3288.97 1490
3289.52 1537
3290.06 1561
3290.60 1504
3291.14 1543
3291.68 1663
3292.22 1739
3292.76 1589
3293.30 1589
3293.85 1722
3294.39 1748
3294.93 1752
3295.47 1708
3296.01 1713
3296.55 1719
3297.09 1615
3297.64 1590
3298.18 1677
3298.72 1628
3299.26 1505
3299.80 1462
3300.34 1472
3300.89 1530
3301.43 1487
3301.97 1472
3302.51 1504
3303.06 1540
3303.60 1411
3304.14 1444
3304.68 1467
3305.22 1397
3305.77 1382
3306.31 1435
3306.85 1412
3307.39 1434
3307.94 1414
3308.48 1454
3309.02 1479
3309.56 1435
3310.11 1431
3310.65 1388
3311.19 1419
3311.74 1413
3312.28 1375
3312.82 1429
3313.36 1403
3313.91 1369
3314.45 1380
3314.99 1331
3315.54 1438
3316.08 1441
3316.62 1442
3317.17 1448
3317.71 1475
3318.25 1458
3318.80 1466
3319.34 1514
3319.88 1581
3320.43 1483
3320.97 1460
3321.51 1422
3322.06 1419
3322.60 1523
3323.14 1404
3323.69 1417
3324.23 1431
3324.78 1394
3325.32 1344
3325.86 1385
3326.41 1422
3326.95 1355
3327.50 1318
3328.04 1333
3328.59 1334
3329.13 1336
3329.67 1335
3330.22 1292
3330.76 1337
3331.31 1410
3331.85 1403
3332.40 1444
3332.94 1528
3333.49 1585
3334.03 1700
3334.57 1683
3335.12 1818
3335.66 1832
3336.21 1860
3336.75 1869
3337.30 1924
3337.84 1902
3338.39 1933
3338.93 1825
3339.48 1790
3340.02 1679
3340.57 1601
3341.11 1576
3341.66 1543
3342.20 1503
3342.75 1480
3343.30 1421
3343.84 1357
3344.39 1423
3344.93 1383
3345.48 1333
3346.02 1380
3346.57 1335
3347.11 1295
3347.66 1323
3348.21 1410
3348.75 1445
3349.30 1422
3349.84 1397
3350.39 1438
3350.94 1347
3351.48 1279
3352.03 1322
3352.57 1362
3353.12 1301
3353.67 1284
3354.21 1239
3354.76 1281
3355.31 1248
3355.85 1199
3356.40 1172
3356.95 1191
3357.49 1197
3358.04 1214
3358.59 1156
3359.13 1209
3359.68 1235
3360.23 1250
3360.77 1195
3361.32 1193
3361.87 1180
3362.41 1192
3362.96 1255
3363.51 1176
3364.05 1197
3364.60 1198
3365.15 1197
3365.70 1186
3366.24 1193
3366.79 1225
3367.34 1237
3367.89 1222
3368.43 1181
3368.98 1217
3369.53 1231
3370.08 1250
3370.62 1189
3371.17 1287
3371.72 1245
3372.27 1271
3372.81 1238
3373.36 1189
3373.91 1154
3374.46 1179
3375.01 1227
3375.55 1195
3376.10 1171
3376.65 1195
3377.20 1191
3377.75 1232
3378.30 1203
3378.84 1199
3379.39 1151
3379.94 1175
3380.49 1143
3381.04 1156
3381.59 1202
3382.13 1217
3382.68 1114
3383.23 1129
3383.78 1142
3384.33 1148
3384.88 1097
3385.43 1156
3385.98 1184
3386.52 1205
3387.07 1209
3387.62 1256
3388.17 1263
3388.72 1185
3389.27 1157
3389.82 1200
3390.37 1201
3390.92 1219
3391.47 1161
3392.02 1182
3392.57 1231
3393.12 1261
3393.66 1230
3394.21 1166
3394.76 1154
3395.31 1186
3395.86 1185
3396.41 1244
3396.96 1264
3397.51 1233
3398.06 1194
3398.61 1240
3399.16 1210
3399.71 1196
3400.26 1278
3400.81 1370
3401.36 1416
3401.91 1392
3402.46 1430
3403.01 1520
3403.56 1489
3404.11 1518
3404.66 1430
3405.21 1484
3405.77 1413
3406.32 1407
3406.87 1344
3407.42 1307
3407.97 1275
3408.52 1239
3409.07 1273
3409.62 1271
3410.17 1229
3410.72 1175
3411.27 1220
3411.82 1213
3412.37 1212
3412.93 1177
3413.48 1223
3414.03 1182
3414.58 1201
3415.13 1215
3415.68 1245
3416.23 1235
3416.78 1222
3417.34 1228
3417.89 1220
3418.44 1230
3418.99 1235
3419.54 1261
3420.09 1304
3420.65 1303
3421.20 1297
3421.75 1308
3422.30 1342
3422.85 1310
3423.40 1321
3423.96 1296
3424.51 1293
3425.06 1323
3425.61 1272
3426.17 1274
3426.72 1244
3427.27 1238
3427.82 1268
3428.37 1190
3428.93 1198
3429.48 1230
3430.03 1269
3430.58 1264
3431.14 1217
3431.69 1253
3432.24 1283
3432.79 1242
3433.35 1220
3433.90 1273
3434.45 1229
3435.01 1257
3435.56 1236
3436.11 1266
3436.66 1252
3437.22 1290
3437.77 1270
3438.32 1199
3438.88 1192
3439.43 1216
3439.98 1327
3440.54 1277
3441.09 1275
3441.64 1178
3442.20 1185
3442.75 1220
3443.30 1254
3443.86 1212
3444.41 1186
3444.96 1231
3445.52 1240
3446.07 1228
3446.63 1198
3447.18 1276
3447.73 1287
3448.29 1176
3448.84 1244
3449.40 1291
3449.95 1228
3450.50 1271
3451.06 1274
3451.61 1263
3452.17 1333
3452.72 1290
3453.27 1316
3453.83 1387
3454.38 1402
3454.94 1413
3455.49 1338
3456.05 1387
3456.60 1403
3457.16 1394
3457.71 1428
3458.27 1411
3458.82 1403
3459.38 1325
3459.93 1397
3460.49 1359
3461.04 1255
3461.60 1282
3462.15 1319
3462.71 1322
3463.26 1252
3463.82 1272
3464.37 1255
3464.93 1320
3465.48 1315
3466.04 1275
3466.59 1331
3467.15 1369
3467.70 1456
3468.26 1326
3468.81 1328
3469.37 1385
3469.93 1387
3470.48 1433
3471.04 1408
3471.59 1382
3472.15 1377
3472.70 1380
3473.26 1277
3473.82 1363
3474.37 1484
3474.93 1366
3475.48 1396
3476.04 1398
3476.60 1434
3477.15 1521
3477.71 1458
3478.27 1470
3478.82 1552
3479.38 1522
3479.93 1552
3480.49 1565
3481.05 1520
3481.60 1581
3482.16 1601
3482.72 1509
3483.27 1510
3483.83 1499
3484.39 1474
3484.95 1488
3485.50 1529
3486.06 1510
3486.62 1568
3487.17 1683
3487.73 1676
3488.29 1813
3488.84 1945
3489.40 2136
3489.96 2197
3490.52 2398
3491.07 2534
3491.63 2753
3492.19 2770
3492.75 2678
3493.30 2814
3493.86 2605
3494.42 2455
3494.98 2228
3495.53 2083
3496.09 1990
3496.65 1932
3497.21 1879
3497.77 1781
3498.32 1762
3498.88 1753
3499.44 1684
3500.00 1731
3500.56 1765
3501.11 1784
3501.67 1772
3502.23 1857
3502.79 1964
3503.35 2000
3503.91 2022
3504.46 2117
3505.02 2138
3505.58 2175
3506.14 2080
3506.70 2073
3507.26 1989
3507.81 1920
3508.37 1793
3508.93 1782
3509.49 1751
3510.05 1649
3510.61 1569
3511.17 1458
3511.73 1490
3512.29 1492
3512.85 1542
3513.40 1511
3513.96 1445
3514.52 1482
3515.08 1481
3515.64 1430
3516.20 1367
3516.76 1449
3517.32 1537
3517.88 1531
3518.44 1444
3519.00 1417
3519.56 1416
3520.12 1379
3520.68 1372
3521.24 1355
3521.80 1307
3522.36 1350
3522.92 1337
3523.48 1367
3524.04 1399
3524.60 1359
3525.16 1354
3525.72 1397
3526.28 1373
3526.84 1416
3527.40 1424
3527.96 1379
3528.52 1382
3529.08 1404
3529.64 1426
3530.20 1382
3530.76 1363
3531.32 1313
3531.88 1334
3532.44 1384
3533.00 1356
3533.56 1333
3534.12 1329
3534.68 1404
3535.25 1383
3535.81 1352
3536.37 1305
3536.93 1388
3537.49 1305
3538.05 1351
3538.61 1349
3539.17 1335
3539.73 1339
3540.30 1350
3540.86 1280
3541.42 1290
3541.98 1430
3542.54 1298
3543.10 1370
3543.66 1305
3544.23 1370
3544.79 1329
3545.35 1386
3545.91 1397
3546.47 1339
3547.03 1316
3547.60 1338
3548.16 1374
3548.72 1315
3549.28 1317
3549.84 1252
3550.41 1302
3550.97 1243
3551.53 1255
3552.09 1258
3552.65 1288
3553.22 1286
3553.78 1283
3554.34 1320
3554.90 1231
3555.47 1269
3556.03 1367
3556.59 1290
3557.15 1282
3557.72 1330
3558.28 1317
3558.84 1297
3559.41 1328
3559.97 1341
3560.53 1332
3561.09 1360
3561.66 1352
3562.22 1315
3562.78 1282
3563.35 1352
3563.91 1343
3564.47 1389
3565.04 1366
3565.60 1260
3566.16 1292
3566.73 1322
3567.29 1270
3567.85 1245
3568.42 1262
3568.98 1248
3569.54 1270
3570.11 1213
3570.67 1276
3571.23 1316
3571.80 1319
3572.36 1277
3572.93 1277
3573.49 1351
3574.05 1362
3574.62 1400
3575.18 1435
3575.75 1452
3576.31 1432
3576.87 1553
3577.44 1537
3578.00 1554
3578.57 1553
3579.13 1577
3579.70 1487
3580.26 1424
3580.82 1434
3581.39 1386
3581.95 1354
3582.52 1351
3583.08 1360
3583.65 1374
3584.21 1319
3584.78 1304
3585.34 1295
3585.91 1268
3586.47 1275
3587.04 1283
3587.60 1258
3588.17 1309
3588.73 1300
3589.30 1303
3589.86 1296
3590.43 1227
3590.99 1224
3591.56 1257
3592.12 1300
3592.69 1296
3593.25 1271
3593.82 1338
3594.39 1402
3594.95 1383
3595.52 1379
3596.08 1444
3596.65 1436
3597.21 1449
3597.78 1401
3598.35 1511
3598.91 1477
3599.48 1475
3600.04 1410
3600.61 1480
3601.18 1452
3601.74 1379
3602.31 1350
3602.87 1335
3603.44 1401
3604.01 1321
3604.57 1332
3605.14 1374
3605.71 1372
3606.27 1393
3606.84 1359
3607.41 1333
3607.97 1371
3608.54 1333
3609.11 1344
3609.67 1269
3610.24 1282
3610.81 1288
3611.37 1285
3611.94 1238
3612.51 1232
3613.07 1268
3613.64 1240
3614.21 1225
3614.78 1366
3615.34 1301
3615.91 1321
3616.48 1406
3617.04 1425
3617.61 1447
3618.18 1478
3618.75 1451
3619.31 1427
3619.88 1400
3620.45 1420
3621.02 1367
3621.58 1386
3622.15 1334
3622.72 1325
3623.29 1359
3623.86 1294
3624.42 1280
3624.99 1237
3625.56 1315
3626.13 1250
3626.70 1302
3627.26 1228
3627.83 1231
3628.40 1299
3628.97 1264
3629.54 1270
3630.11 1339
3630.67 1234
3631.24 1265
3631.81 1264
3632.38 1245
3632.95 1275
3633.52 1310
3634.08 1330
3634.65 1286
3635.22 1227
3635.79 1229
3636.36 1273
3636.93 1324
3637.50 1296
3638.07 1299
3638.64 1263
3639.20 1258
3639.77 1218
3640.34 1229
3640.91 1282
3641.48 1289
3642.05 1347
3642.62 1322
3643.19 1271
3643.76 1279
3644.33 1326
3644.90 1296
3645.47 1311
3646.04 1324
3646.61 1386
3647.18 1319
3647.75 1345
3648.32 1282
3648.89 1266
3649.46 1257
3650.03 1316
3650.60 1254
3651.17 1246
3651.74 1220
3652.31 1296
3652.88 1300
3653.45 1211
3654.02 1188
3654.59 1258
3655.16 1277
3655.73 1303
3656.30 1233
3656.87 1324
3657.44 1310
3658.01 1278
3658.58 1241
3659.15 1296
3659.72 1254
3660.29 1281
3660.86 1207
3661.43 1246
3662.00 1193
3662.58 1232
3663.15 1296
3663.72 1313
3664.29 1290
3664.86 1294
3665.43 1276
3666.00 1279
3666.57 1304
3667.14 1272
3667.72 1278
3668.29 1199
3668.86 1272
3669.43 1256
3670.00 1234
3670.57 1241
3671.14 1289
3671.72 1253
3672.29 1236
3672.86 1230
3673.43 1221
3674.00 1250
3674.57 1259
3675.15 1292
3675.72 1288
3676.29 1330
3676.86 1309
3677.43 1352
3678.01 1304
3678.58 1233
3679.15 1293
3679.72 1302
3680.30 1272
3680.87 1238
3681.44 1214
3682.01 1219
3682.58 1231
3683.16 1261
3683.73 1225
3684.30 1207
3684.88 1243
3685.45 1260
3686.02 1198
3686.59 1243
3687.17 1210
3687.74 1242
3688.31 1293
3688.88 1256
3689.46 1251
3690.03 1268
3690.60 1326
3691.18 1329
3691.75 1295
3692.32 1325
3692.90 1321
3693.47 1322
3694.04 1375
3694.62 1302
3695.19 1272
3695.76 1316
3696.34 1313
3696.91 1317
3697.48 1239
3698.06 1254
3698.63 1251
3699.21 1216
3699.78 1225
3700.35 1210
3700.93 1214
3701.50 1239
3702.08 1279
3702.65 1257
3703.22 1305
3703.80 1250
3704.37 1249
3704.95 1290
3705.52 1242
3706.09 1286
3706.67 1329
3707.24 1351
3707.82 1381
3708.39 1313
3708.97 1352
3709.54 1385
3710.12 1430
3710.69 1408
3711.26 1338
3711.84 1323
3712.41 1319
3712.99 1347
3713.56 1351
3714.14 1362
3714.71 1322
3715.29 1275
3715.86 1204
3716.44 1257
3717.01 1268
3717.59 1303
3718.16 1277
3718.74 1243
3719.32 1256
3719.89 1297
3720.47 1235
3721.04 1266
3721.62 1249
3722.19 1292
3722.77 1252
3723.34 1219
3723.92 1277
3724.49 1290
3725.07 1257
3725.65 1262
3726.22 1334
3726.80 1343
3727.37 1271
3727.95 1281
3728.53 1263
3729.10 1240
3729.68 1294
3730.25 1334
3730.83 1340
3731.41 1416
3731.98 1344
3732.56 1472
3733.14 1486
3733.71 1432
3734.29 1461
3734.87 1465
3735.44 1507
3736.02 1459
3736.60 1444
3737.17 1381
3737.75 1299
3738.33 1233
3738.90 1263
3739.48 1318
3740.06 1222
3740.63 1214
3741.21 1194
3741.79 1235
3742.36 1246
3742.94 1205
3743.52 1229
3744.10 1237
3744.67 1233
3745.25 1219
3745.83 1195
3746.40 1224
3746.98 1223
3747.56 1253
3748.14 1235
3748.71 1208
3749.29 1243
3749.87 1235
3750.45 1270
3751.03 1279
3751.60 1201
3752.18 1254
3752.76 1236
3753.34 1271
3753.92 1230
3754.49 1153
3755.07 1216
3755.65 1267
3756.23 1300
3756.81 1263
3757.38 1189
3757.96 1250
3758.54 1315
3759.12 1294
3759.70 1304
3760.28 1370
3760.85 1380
3761.43 1454
3762.01 1393
3762.59 1401
3763.17 1424
3763.75 1470
3764.33 1474
3764.91 1383
3765.48 1366
3766.06 1399
3766.64 1444
3767.22 1374
3767.80 1387
3768.38 1344
3768.96 1315
3769.54 1295
3770.12 1282
3770.70 1289
3771.28 1296
3771.85 1270
3772.43 1271
3773.01 1291
3773.59 1241
3774.17 1214
3774.75 1242
3775.33 1219
3775.91 1196
3776.49 1201
3777.07 1231
3777.65 1315
3778.23 1290
3778.81 1260
3779.39 1255
3779.97 1295
3780.55 1328
3781.13 1247
3781.71 1218
3782.29 1246
3782.87 1269
3783.45 1271
3784.03 1265
3784.61 1218
3785.19 1242
3785.77 1230
3786.35 1250
3786.93 1226
3787.51 1171
3788.10 1257
3788.68 1234
3789.26 1167
3789.84 1173
3790.42 1185
3791.00 1198
3791.58 1232
3792.16 1299
3792.74 1303
3793.32 1262
3793.90 1208
3794.48 1236
3795.07 1313
3795.65 1288
3796.23 1260
3796.81 1256
3797.39 1262
3797.97 1200
3798.55 1235
3799.14 1291
3799.72 1242
3800.30 1238
3800.88 1310
3801.46 1324
3802.04 1335
3802.62 1291
3803.21 1357
3803.79 1343
3804.37 1342
3804.95 1409
3805.53 1352
3806.12 1305
3806.70 1376
3807.28 1398
3807.86 1430
3808.44 1399
3809.03 1417
3809.61 1426
3810.19 1392
3810.77 1377
3811.36 1351
3811.94 1312
3812.52 1317
3813.10 1327
3813.69 1262
3814.27 1253
3814.85 1255
3815.43 1262
3816.02 1200
3816.60 1240
3817.18 1285
3817.77 1311
3818.35 1274
3818.93 1246
3819.51 1224
3820.10 1292
3820.68 1302
3821.26 1243
3821.85 1272
3822.43 1263
3823.01 1204
3823.60 1249
3824.18 1300
3824.76 1260
3825.35 1302
3825.93 1324
3826.51 1300
3827.10 1217
3827.68 1187
3828.27 1193
3828.85 1201
3829.43 1269
3830.02 1280
3830.60 1262
3831.18 1242
3831.77 1219
3832.35 1250
3832.94 1257
3833.52 1284
3834.10 1312
3834.69 1345
3835.27 1288
3835.86 1266
3836.44 1319
3837.03 1411
3837.61 1379
3838.19 1318
3838.78 1284
3839.36 1306
3839.95 1336
3840.53 1279
3841.12 1244
3841.70 1288
3842.29 1248
3842.87 1285
3843.46 1270
3844.04 1267
3844.63 1299
3845.21 1289
3845.80 1313
3846.38 1253
3846.97 1317
3847.55 1382
3848.14 1261
3848.72 1264
3849.31 1267
3849.89 1288
3850.48 1334
3851.06 1311
3851.65 1385
3852.23 1361
3852.82 1319
3853.41 1331
3853.99 1415
3854.58 1356
3855.16 1352
3855.75 1344
3856.33 1397
3856.92 1345
3857.51 1416
3858.09 1442
3858.68 1606
3859.26 1714
3859.85 1720
3860.44 1853
3861.02 1850
3861.61 1932
3862.20 1899
3862.78 1893
3863.37 1806
3863.95 1732
3864.54 1678
3865.13 1515
3865.71 1560
3866.30 1480
3866.89 1393
3867.47 1368
3868.06 1305
3868.65 1264
3869.23 1317
3869.82 1281
3870.41 1249
3870.99 1237
3871.58 1297
3872.17 1313
3872.76 1292
3873.34 1218
3873.93 1234
3874.52 1251
3875.10 1295
3875.69 1344
3876.28 1320
3876.87 1280
3877.45 1394
3878.04 1357
3878.63 1291
3879.22 1249
3879.80 1319
3880.39 1294
3880.98 1223
3881.57 1258
3882.15 1243
3882.74 1213
3883.33 1261
3883.92 1229
3884.51 1255
3885.09 1273
3885.68 1259
3886.27 1260
3886.86 1278
3887.45 1315
3888.04 1324
3888.62 1362
3889.21 1351
3889.80 1356
3890.39 1458
3890.98 1405
3891.57 1370
3892.15 1369
3892.74 1379
3893.33 1345
3893.92 1370
3894.51 1374
3895.10 1386
3895.69 1306
3896.28 1298
3896.86 1303
3897.45 1276
3898.04 1300
3898.63 1293
3899.22 1312
3899.81 1329
3900.40 1318
3900.99 1319
3901.58 1270
3902.17 1351
3902.76 1330
3903.34 1304
3903.93 1235
3904.52 1214
3905.11 1245
3905.70 1224
3906.29 1236
3906.88 1226
3907.47 1222
3908.06 1275
3908.65 1251
3909.24 1225
3909.83 1202
3910.42 1202
3911.01 1176
3911.60 1211
3912.19 1191
3912.78 1237
3913.37 1250
3913.96 1221
3914.55 1187
3915.14 1171
3915.73 1203
3916.32 1246
3916.91 1238
3917.50 1209
3918.09 1203
3918.68 1253
3919.28 1247
3919.87 1222
3920.46 1206
3921.05 1188
3921.64 1156
3922.23 1199
3922.82 1219
3923.41 1206
3924.00 1254
3924.59 1255
3925.18 1209
3925.77 1226
3926.37 1213
3926.96 1195
3927.55 1161
3928.14 1215
3928.73 1202
3929.32 1210
3929.91 1198
3930.51 1172
3931.10 1230
3931.69 1218
3932.28 1221
3932.87 1202
3933.46 1204
3934.05 1176
3934.65 1143
3935.24 1234
3935.83 1207
3936.42 1227
3937.01 1255
3937.61 1220
3938.20 1214
3938.79 1210
3939.38 1173
3939.97 1175
3940.57 1160
3941.16 1150
3941.75 1187
3942.34 1198
3942.94 1218
3943.53 1230
3944.12 1239
3944.71 1217
3945.31 1215
3945.90 1270
3946.49 1247
3947.08 1248
3947.68 1265
3948.27 1278
3948.86 1285
3949.45 1241
3950.05 1241
3950.64 1288
3951.23 1322
3951.83 1308
3952.42 1223
3953.01 1206
3953.61 1217
3954.20 1169
3954.79 1202
3955.39 1209
3955.98 1212
3956.57 1213
3957.17 1186
3957.76 1310
3958.35 1294
3958.95 1242
3959.54 1250
3960.13 1240
3960.73 1208
3961.32 1196
3961.92 1226
3962.51 1246
3963.10 1194
3963.70 1199
3964.29 1215
3964.88 1265
3965.48 1255
3966.07 1271
3966.67 1304
3967.26 1261
3967.86 1313
3968.45 1353
3969.04 1347
3969.64 1321
3970.23 1307
3970.83 1240
3971.42 1244
3972.02 1201
3972.61 1198
3973.21 1244
3973.80 1253
3974.40 1216
3974.99 1243
3975.58 1177
3976.18 1205
3976.77 1220
3977.37 1213
3977.96 1208
3978.56 1232
3979.15 1178
3979.75 1182
3980.35 1247
3980.94 1235
3981.54 1163
3982.13 1213
3982.73 1240
3983.32 1221
3983.92 1219
3984.51 1247
3985.11 1273
3985.70 1282
3986.30 1246
3986.90 1230
3987.49 1227
3988.09 1274
3988.68 1209
3989.28 1217
3989.87 1210
3990.47 1189
3991.07 1204
3991.66 1221
3992.26 1274
3992.85 1307
3993.45 1360
3994.05 1352
3994.64 1319
3995.24 1282
3995.84 1350
3996.43 1312
3997.03 1270
3997.62 1240
3998.22 1297
3998.82 1297
3999.41 1318
4000.01 1281
4000.61 1245
4001.20 1273
4001.80 1287
4002.40 1272
4003.00 1251
4003.59 1226
4004.19 1299
4004.79 1355
4005.38 1298
4005.98 1220
4006.58 1251
4007.17 1241
4007.77 1245
4008.37 1272
4008.97 1258
4009.56 1258
4010.16 1234
4010.76 1221
4011.36 1181
4011.95 1141
4012.55 1141
4013.15 1193
4013.75 1146
4014.34 1194
4014.94 1182
4015.54 1158
4016.14 1177
4016.74 1180
4017.33 1242
4017.93 1228
4018.53 1220
4019.13 1248
4019.73 1210
4020.32 1271
4020.92 1279
4021.52 1272
4022.12 1257
4022.72 1249
4023.32 1197
4023.91 1249
4024.51 1376
4025.11 1376
4025.71 1393
4026.31 1478
4026.91 1447
4027.51 1502
4028.10 1569
4028.70 1502
4029.30 1487
4029.90 1378
4030.50 1408
4031.10 1382
4031.70 1406
4032.30 1380
4032.90 1375
4033.49 1294
4034.09 1285
4034.69 1292
4035.29 1288
4035.89 1252
4036.49 1176
4037.09 1268
4037.69 1234
4038.29 1206
4038.89 1227
4039.49 1192
4040.09 1146
4040.69 1189
4041.29 1189
4041.89 1175
4042.49 1135
4043.09 1110
4043.69 1189
4044.29 1185
4044.89 1199
4045.49 1210
4046.09 1278
4046.69 1264
4047.29 1268
4047.89 1226
4048.49 1231
4049.09 1322
4049.69 1360
4050.29 1350
4050.89 1337
4051.49 1276
4052.09 1240
4052.69 1264
4053.29 1284
4053.89 1271
4054.49 1281
4055.09 1270
4055.69 1306
4056.30 1272
4056.90 1249
4057.50 1315
4058.10 1248
4058.70 1299
4059.30 1300
4059.90 1337
4060.50 1306
4061.10 1276
4061.71 1298
4062.31 1335
4062.91 1343
4063.51 1385
4064.11 1358
4064.71 1294
4065.31 1268
4065.92 1259
4066.52 1279
4067.12 1264
4067.72 1332
4068.32 1259
4068.92 1210
4069.53 1229
4070.13 1173
4070.73 1188
4071.33 1172
4071.93 1080
4072.54 1130
4073.14 1192
4073.74 1174
4074.34 1168
4074.94 1180
4075.55 1158
4076.15 1191
4076.75 1205
4077.35 1188
4077.96 1211
4078.56 1197
4079.16 1228
4079.76 1219
4080.37 1241
4080.97 1224
4081.57 1147
4082.17 1269
4082.78 1266
4083.38 1246
4083.98 1170
4084.59 1156
4085.19 1212
4085.79 1223
4086.39 1150
4087.00 1162
4087.60 1264
4088.20 1200
4088.81 1190
4089.41 1203
4090.01 1193
4090.62 1182
4091.22 1229
4091.82 1247
4092.43 1193
4093.03 1256
4093.63 1239
4094.24 1249
4094.84 1254
4095.45 1199
4096.05 1203
4096.65 1236
4097.26 1265
4097.86 1243
4098.47 1227
4099.07 1292
4099.67 1239
4100.28 1209
4100.88 1138
4101.49 1178
4102.09 1192
4102.69 1177
4103.30 1188
4103.90 1178
4104.51 1163
4105.11 1139
4105.72 1135
4106.32 1227
4106.93 1194
4107.53 1219
4108.13 1155
4108.74 1214
4109.34 1271
4109.95 1179
4110.55 1210
4111.16 1187
4111.76 1139
4112.37 1194
4112.97 1135
4113.58 1128
4114.18 1115
4114.79 1155
4115.39 1177
4116.00 1228
4116.60 1165
4117.21 1154
4117.82 1164
4118.42 1172
4119.03 1175
4119.63 1191
4120.24 1213
4120.84 1194
4121.45 1203
4122.05 1205
4122.66 1151
4123.27 1184
4123.87 1171
4124.48 1182
4125.08 1105
4125.69 1143
4126.30 1083
4126.90 1085
4127.51 1137
4128.11 1150
4128.72 1163
4129.33 1141
4129.93 1114
4130.54 1202
4131.15 1150
4131.75 1190
4132.36 1164
4132.96 1183
4133.57 1226
4134.18 1271
4134.78 1288
4135.39 1263
4136.00 1208
4136.60 1205
4137.21 1211
4137.82 1212
4138.43 1180
4139.03 1186
4139.64 1243
4140.25 1209
4140.85 1216
4141.46 1209
4142.07 1198
4142.68 1250
4143.28 1209
4143.89 1163
4144.50 1165
4145.10 1117
4145.71 1144
4146.32 1131
4146.93 1146
4147.53 1124
4148.14 1100
4148.75 1057
4149.36 1114
4149.97 1116
4150.57 1084
4151.18 1060
4151.79 1122
4152.40 1075
4153.00 1159
4153.61 1119
4154.22 1111
4154.83 1089
4155.44 1151
4156.05 1125
4156.65 1119
4157.26 1146
4157.87 1125
4158.48 1080
4159.09 1124
4159.70 1157
4160.30 1134
4160.91 1126
4161.52 1136
4162.13 1110
4162.74 1095
4163.35 1119
4163.96 1127
4164.56 1182
4165.17 1155
4165.78 1127
4166.39 1113
4167.00 1117
4167.61 1171
4168.22 1212
4168.83 1142
4169.44 1110
4170.05 1171
4170.66 1142
4171.26 1156
4171.87 1174
4172.48 1251
4173.09 1250
4173.70 1190
4174.31 1223
4174.92 1246
4175.53 1251
4176.14 1269
4176.75 1268
4177.36 1243
4177.97 1249
4178.58 1189
4179.19 1151
4179.80 1135
4180.41 1174
4181.02 1202
4181.63 1162
4182.24 1139
4182.85 1171
4183.46 1138
4184.07 1105
4184.68 1111
4185.29 1108
4185.90 1121
4186.51 1114
4187.12 1172
4187.73 1163
4188.34 1157
4188.95 1202
4189.56 1134
4190.18 1129
4190.79 1186
4191.40 1205
4192.01 1156
4192.62 1181
4193.23 1216
4193.84 1155
4194.45 1169
4195.06 1153
4195.67 1142
4196.28 1130
4196.90 1158
4197.51 1153
4198.12 1085
4198.73 1085
4199.34 1163
4199.95 1132
4200.56 1112
4201.18 1145
4201.79 1137
4202.40 1128
4203.01 1139
4203.62 1130
4204.23 1146
4204.85 1148
4205.46 1134
4206.07 1116
4206.68 1150
4207.29 1171
4207.90 1126
4208.52 1202
4209.13 1225
4209.74 1185
4210.35 1196
4210.97 1161
4211.58 1225
4212.19 1249
4212.80 1151
4213.41 1168
4214.03 1161
4214.64 1165
4215.25 1172
4215.86 1227
4216.48 1219
4217.09 1173
4217.70 1150
4218.32 1199
4218.93 1270
4219.54 1266
4220.15 1310
4220.77 1276
4221.38 1272
4221.99 1281
4222.61 1277
4223.22 1275
4223.83 1265
4224.44 1233
4225.06 1181
4225.67 1180
4226.28 1180
4226.90 1236
4227.51 1310
4228.13 1298
4228.74 1322
4229.35 1328
4229.97 1313
4230.58 1324
4231.19 1307
4231.81 1317
4232.42 1302
4233.03 1282
4233.65 1276
4234.26 1317
4234.88 1305
4235.49 1298
4236.10 1317
4236.72 1292
4237.33 1208
4237.95 1214
4238.56 1251
4239.17 1256
4239.79 1284
4240.40 1179
4241.02 1188
4241.63 1222
4242.25 1199
4242.86 1214
4243.48 1203
4244.09 1195
4244.71 1186
4245.32 1236
4245.93 1303
4246.55 1252
4247.16 1276
4247.78 1252
4248.39 1233
4249.01 1195
4249.62 1248
4250.24 1324
4250.85 1321
4251.47 1321
4252.08 1256
4252.70 1212
4253.32 1237
4253.93 1203
4254.55 1116
4255.16 1169
4255.78 1218
4256.39 1202
4257.01 1228
4257.62 1240
4258.24 1234
4258.85 1172
4259.47 1211
4260.09 1319
4260.70 1347
4261.32 1353
4261.93 1346
4262.55 1312
4263.17 1353
4263.78 1324
4264.40 1373
4265.01 1351
4265.63 1402
4266.25 1364
4266.86 1327
4267.48 1290
4268.10 1343
4268.71 1335
4269.33 1332
4269.94 1345
4270.56 1427
4271.18 1423
4271.79 1462
4272.41 1551
4273.03 1647
4273.64 1609
4274.26 1690
4274.88 1673
4275.49 1625
4276.11 1662
4276.73 1676
4277.35 1670
4277.96 1553
4278.58 1453
4279.20 1462
4279.81 1425
4280.43 1403
4281.05 1346
4281.67 1259
4282.28 1225
4282.90 1209
4283.52 1181
4284.14 1167
4284.75 1180
4285.37 1173
4285.99 1087
4286.61 1135
4287.22 1187
4287.84 1199
4288.46 1143
4289.08 1156
4289.70 1141
4290.31 1142
4290.93 1141
4291.55 1145
4292.17 1151
4292.79 1177
4293.40 1139
4294.02 1090
4294.64 1093
4295.26 1149
4295.88 1139
4296.50 1170
4297.11 1179
4297.73 1201
4298.35 1151
4298.97 1163
4299.59 1229
4300.21 1242
4300.83 1284
4301.44 1274
4302.06 1241
4302.68 1321
4303.30 1292
4303.92 1314
4304.54 1236
4305.16 1274
4305.78 1198
4306.40 1262
4307.02 1254
4307.63 1268
4308.25 1241
4308.87 1218
4309.49 1179
4310.11 1228
4310.73 1226
4311.35 1261
4311.97 1282
4312.59 1225
4313.21 1274
4313.83 1274
4314.45 1267
4315.07 1241
4315.69 1265
4316.31 1247
4316.93 1269
4317.55 1208
4318.17 1249
4318.79 1201
4319.41 1173
4320.03 1169
4320.65 1194
4321.27 1190
4321.89 1169
4322.51 1223
4323.13 1206
4323.75 1189
4324.37 1141
4324.99 1243
4325.61 1237
4326.23 1187
4326.85 1180
4327.47 1225
4328.09 1221
4328.71 1320
4329.33 1244
4329.96 1301
4330.58 1311
4331.20 1246
4331.82 1283
4332.44 1359
4333.06 1357
4333.68 1357
4334.30 1323
4334.92 1246
4335.54 1344
4336.17 1292
4336.79 1244
4337.41 1308
4338.03 1311
4338.65 1306
4339.27 1275
4339.89 1281
4340.52 1292
4341.14 1288
4341.76 1249
4342.38 1299
4343.00 1408
4343.62 1441
4344.25 1507
4344.87 1527
4345.49 1611
4346.11 1562
4346.73 1552
4347.36 1622
4347.98 1523
4348.60 1538
4349.22 1485
4349.84 1377
4350.47 1354
4351.09 1336
4351.71 1291
4352.33 1247
4352.96 1262
4353.58 1132
4354.20 1212
4354.82 1271
4355.45 1324
4356.07 1214
4356.69 1220
4357.31 1264
4357.94 1240
4358.56 1218
4359.18 1209
4359.81 1226
4360.43 1203
4361.05 1179
4361.68 1188
4362.30 1218
4362.92 1173
4363.55 1177
4364.17 1206
4364.79 1149
4365.42 1223
4366.04 1219
4366.66 1166
4367.29 1161
4367.91 1192
4368.53 1139
4369.16 1197
4369.78 1207
4370.40 1200
4371.03 1140
4371.65 1140
4372.27 1164
4372.90 1133
4373.52 1202
4374.15 1213
4374.77 1228
4375.39 1146
4376.02 1149
4376.64 1161
4377.27 1217
4377.89 1173
4378.52 1187
4379.14 1149
4379.76 1204
4380.39 1213
4381.01 1253
4381.64 1200
4382.26 1154
4382.89 1193
4383.51 1231
4384.14 1161
4384.76 1175
4385.39 1246
4386.01 1237
4386.64 1165
4387.26 1176
4387.89 1184
4388.51 1166
4389.14 1188
4389.76 1166
4390.39 1166
4391.01 1182
4391.64 1188
4392.26 1126
4392.89 1077
4393.51 1108
4394.14 1123
4394.76 1159
4395.39 1092
4396.01 1108
4396.64 1122
4397.26 1104
4397.89 1052
4398.52 1044
4399.14 1097
4399.77 1071
4400.39 1108
4401.02 1126
4401.65 1109
4402.27 1120
4402.90 1086
4403.52 1127
4404.15 1185
4404.78 1149
4405.40 1100
4406.03 1147
4406.65 1135
4407.28 1162
4407.91 1083
4408.53 1115
4409.16 1116
4409.79 1166
4410.41 1181
4411.04 1193
4411.67 1213
4412.29 1225
4412.92 1229
4413.55 1170
4414.17 1213
4414.80 1164
4415.43 1177
4416.05 1144
4416.68 1099
4417.31 1141
4417.94 1138
4418.56 1142
4419.19 1092
4419.82 1155
4420.44 1163
4421.07 1101
4421.70 1073
4422.33 1086
4422.95 1066
4423.58 1121
4424.21 1140
4424.84 1110
4425.46 1121
4426.09 1063
4426.72 1044
4427.35 1122
4427.97 1087
4428.60 1065
4429.23 1082
4429.86 1117
4430.49 1063
4431.11 1051
4431.74 1104
4432.37 1097
4433.00 1148
4433.63 1126
4434.26 1088
4434.88 1050
4435.51 1060
4436.14 1124
4436.77 1050
4437.40 1124
4438.03 1097
4438.65 1146
4439.28 1113
4439.91 1072
4440.54 1107
4441.17 1104
4441.80 1143
4442.43 1119
4443.06 1128
4443.68 1133
4444.31 1089
4444.94 1059
4445.57 1121
4446.20 1134
4446.83 1121
4447.46 1124
4448.09 1154
4448.72 1172
4449.35 1197
4449.98 1117
4450.61 1150
4451.24 1166
4451.86 1121
4452.49 1139
4453.12 1153
4453.75 1132
4454.38 1143
4455.01 1160
4455.64 1147
4456.27 1126
4456.90 1172
4457.53 1180
4458.16 1169
4458.79 1109
4459.42 1125
4460.05 1078
4460.68 1051
4461.31 1046
4461.94 1086
4462.57 1072
4463.20 1055
4463.83 1022
4464.46 1077
4465.09 1094
4465.72 1065
4466.36 1049
4466.99 1101
4467.62 1112
4468.25 1117
4468.88 1060
4469.51 1076
4470.14 1128
4470.77 1114
4471.40 1099
4472.03 1086
4472.66 1111
4473.29 1109
4473.93 1115
4474.56 1143
4475.19 1119
4475.82 1126
4476.45 1048
4477.08 1084
4477.71 1124
4478.34 1120
4478.98 1120
4479.61 1118
4480.24 1166
4480.87 1187
4481.50 1138
4482.13 1086
4482.76 1133
4483.40 1127
4484.03 1144
4484.66 1144
4485.29 1155
4485.92 1069
4486.56 1104
4487.19 1126
4487.82 1151
4488.45 1192
4489.08 1188
4489.72 1191
4490.35 1171
4490.98 1158
4491.61 1119
4492.25 1114
4492.88 1105
4493.51 1182
4494.14 1152
4494.78 1127
4495.41 1106
4496.04 1102
4496.67 1093
4497.31 1172
4497.94 1152
4498.57 1214
4499.20 1229
4499.84 1255
4500.47 1270
4501.10 1327
4501.74 1370
4502.37 1292
4503.00 1356
4503.64 1396
4504.27 1376
4504.90 1294
4505.53 1297
4506.17 1251
4506.80 1245
4507.43 1218
4508.07 1304
4508.70 1238
4509.34 1129
4509.97 1222
4510.60 1226
4511.24 1257
4511.87 1176
4512.50 1198
4513.14 1231
4513.77 1178
4514.41 1166
4515.04 1237
4515.67 1227
4516.31 1223
4516.94 1300
4517.58 1186
4518.21 1255
4518.84 1231
4519.48 1184
4520.11 1172
4520.75 1223
4521.38 1203
4522.02 1216
4522.65 1240
4523.28 1238
4523.92 1220
4524.55 1283
4525.19 1336
4525.82 1326
4526.46 1390
4527.09 1460
4527.73 1481
4528.36 1610
4529.00 1686
4529.63 1762
4530.27 1781
4530.90 1898
4531.54 1889
4532.17 1905
4532.81 1911
4533.44 1796
4534.08 1801
4534.71 1670
4535.35 1592
4535.99 1662
4536.62 1629
4537.26 1564
4537.89 1535
4538.53 1576
4539.16 1523
4539.80 1503
4540.43 1350
4541.07 1286
4541.71 1338
4542.34 1280
4542.98 1287
4543.61 1253
4544.25 1219
4544.89 1187
4545.52 1184
4546.16 1175
4546.79 1163
4547.43 1167
4548.07 1146
4548.70 1166
4549.34 1131
4549.98 1131
4550.61 1136
4551.25 1109
4551.89 1124
4552.52 1161
4553.16 1139
4553.80 1151
4554.43 1122
4555.07 1115
4555.71 1091
4556.34 1155
4556.98 1170
4557.62 1196
4558.25 1181
4558.89 1183
4559.53 1173
4560.16 1197
4560.80 1147
4561.44 1147
4562.08 1175
4562.71 1188
4563.35 1153
4563.99 1233
4564.63 1187
4565.26 1232
4565.90 1219
4566.54 1241
4567.18 1239
4567.81 1306
4568.45 1245
4569.09 1223
4569.73 1279
4570.36 1276
4571.00 1272
4571.64 1296
4572.28 1275
4572.92 1268
4573.55 1290
4574.19 1247
4574.83 1202
4575.47 1201
4576.11 1200
4576.75 1225
4577.38 1209
4578.02 1123
4578.66 1146
4579.30 1159
4579.94 1205
4580.58 1131
4581.21 1190
4581.85 1212
4582.49 1130
4583.13 1143
4583.77 1156
4584.41 1175
4585.05 1209
4585.69 1232
4586.32 1255
4586.96 1244
4587.60 1269
4588.24 1255
4588.88 1186
4589.52 1213
4590.16 1222
4590.80 1198
4591.44 1225
4592.08 1199
4592.72 1161
4593.36 1202
4594.00 1207
4594.63 1189
4595.27 1102
4595.91 1151
4596.55 1190
4597.19 1173
4597.83 1193
4598.47 1266
4599.11 1246
4599.75 1276
4600.39 1363
4601.03 1431
4601.67 1399
4602.31 1481
4602.95 1485
4603.59 1533
4604.23 1547
4604.87 1463
4605.51 1433
4606.15 1403
4606.79 1423
4607.43 1450
4608.08 1344
4608.72 1293
4609.36 1269
4610.00 1269
4610.64 1254
4611.28 1287
4611.92 1295
4612.56 1288
4613.20 1316
4613.84 1362
4614.48 1275
4615.12 1267
4615.76 1286
4616.41 1324
4617.05 1292
4617.69 1250
4618.33 1198
4618.97 1155
4619.61 1206
4620.25 1146
4620.89 1113
4621.54 1138
4622.18 1122
4622.82 1134
4623.46 1087
4624.10 1121
4624.74 1153
4625.38 1137
4626.03 1152
4626.67 1165
4627.31 1136
4627.95 1156
4628.59 1121
4629.24 1131
4629.88 1196
4630.52 1215
4631.16 1200
4631.80 1183
4632.45 1185
4633.09 1148
4633.73 1201
4634.37 1239
4635.02 1159
4635.66 1215
4636.30 1215
4636.94 1236
4637.58 1266
4638.23 1262
4638.87 1267
4639.51 1283
4640.16 1260
4640.80 1237
4641.44 1239
4642.08 1250
4642.73 1229
4643.37 1170
4644.01 1180
4644.66 1204
4645.30 1184
4645.94 1214
4646.58 1173
4647.23 1155
4647.87 1168
4648.51 1182
4649.16 1215
4649.80 1183
4650.44 1169
4651.09 1156
4651.73 1166
4652.37 1244
4653.02 1278
4653.66 1237
4654.31 1189
4654.95 1226
4655.59 1203
4656.24 1202
4656.88 1159
4657.52 1143
4658.17 1134
4658.81 1122
4659.46 1094
4660.10 1116
4660.75 1134
4661.39 1098
4662.03 1098
4662.68 1083
4663.32 1066
4663.97 1076
4664.61 1088
4665.26 1108
4665.90 1071
4666.54 1074
4667.19 1122
4667.83 1113
4668.48 1125
4669.12 1183
4669.77 1164
4670.41 1161
4671.06 1221
4671.70 1150
4672.35 1129
4672.99 1184
4673.64 1151
4674.28 1174
4674.93 1149
4675.57 1099
4676.22 1144
4676.86 1155
4677.51 1142
4678.15 1149
4678.80 1132
4679.44 1183
4680.09 1235
4680.73 1148
4681.38 1186
4682.03 1199
4682.67 1159
4683.32 1191
4683.96 1132
4684.61 1164
4685.25 1189
4685.90 1182
4686.55 1181
4687.19 1133
4687.84 1184
4688.48 1197
4689.13 1107
4689.78 1059
4690.42 1074
4691.07 1089
4691.72 1106
4692.36 1175
4693.01 1160
4693.65 1199
4694.30 1174
4694.95 1232
4695.59 1306
4696.24 1196
4696.89 1248
4697.53 1280
4698.18 1275
4698.83 1240
4699.47 1232
4700.12 1263
4700.77 1229
4701.41 1257
4702.06 1227
4702.71 1209
4703.36 1159
4704.00 1235
4704.65 1201
4705.30 1205
4705.94 1170
4706.59 1135
4707.24 1216
4707.89 1145
4708.53 1106
4709.18 1127
4709.83 1069
4710.48 1070
4711.12 1077
4711.77 1075
4712.42 1083
4713.07 1073
4713.71 1097
4714.36 1094
4715.01 1125
4715.66 1105
4716.31 1063
4716.95 1112
4717.60 1134
4718.25 1130
4718.90 1158
4719.55 1204
4720.19 1172
4720.84 1134
4721.49 1118
4722.14 1175
4722.79 1154
4723.44 1140
4724.08 1156
4724.73 1154
4725.38 1196
4726.03 1145
4726.68 1121
4727.33 1127
4727.98 1134
4728.63 1157
4729.27 1243
4729.92 1202
4730.57 1136
4731.22 1162
4731.87 1143
4732.52 1124
4733.17 1157
4733.82 1158
4734.47 1135
4735.12 1131
4735.77 1088
4736.41 1147
4737.06 1188
4737.71 1124
4738.36 1138
4739.01 1186
4739.66 1172
4740.31 1184
4740.96 1203
4741.61 1220
4742.26 1184
4742.91 1083
4743.56 1149
4744.21 1144
4744.86 1128
4745.51 1207
4746.16 1145
4746.81 1155
4747.46 1207
4748.11 1238
4748.76 1205
4749.41 1290
4750.06 1305
4750.71 1325
4751.36 1407
4752.01 1385
4752.66 1362
4753.31 1311
4753.96 1338
4754.61 1337
4755.26 1237
4755.92 1247
4756.57 1313
4757.22 1291
4757.87 1276
4758.52 1222
4759.17 1242
4759.82 1257
4760.47 1205
4761.12 1153
4761.77 1154
4762.42 1183
4763.08 1161
4763.73 1191
4764.38 1187
4765.03 1170
4765.68 1206
4766.33 1174
4766.98 1227
4767.64 1237
4768.29 1287
4768.94 1355
4769.59 1359
4770.24 1358
4770.89 1360
4771.54 1282
4772.20 1254
4772.85 1302
4773.50 1205
4774.15 1206
4774.80 1167
4775.46 1163
4776.11 1200
4776.76 1169
4777.41 1139
4778.06 1136
4778.72 1178
4779.37 1117
4780.02 1136
4780.67 1144
4781.33 1172
4781.98 1172
4782.63 1207
4783.28 1165
4783.94 1217
4784.59 1225
4785.24 1157
4785.89 1165
4786.55 1154
4787.20 1170
4787.85 1242
4788.51 1234
4789.16 1244
4789.81 1261
4790.46 1256
4791.12 1260
4791.77 1253
4792.42 1238
4793.08 1183
4793.73 1246
4794.38 1207
4795.04 1209
4795.69 1234
4796.34 1284
4797.00 1254
4797.65 1216
4798.30 1234
4798.96 1223
4799.61 1298
4800.27 1312
4800.92 1232
4801.57 1215
4802.23 1234
4802.88 1252
4803.53 1215
4804.19 1213
4804.84 1222
4805.50 1163
4806.15 1206
4806.81 1222
4807.46 1196
4808.11 1131
4808.77 1148
4809.42 1164
4810.08 1221
4810.73 1174
4811.39 1195
4812.04 1253
4812.69 1271
4813.35 1260
4814.00 1199
4814.66 1249
4815.31 1281
4815.97 1238
4816.62 1186
4817.28 1201
4817.93 1222
4818.59 1308
4819.24 1293
4819.90 1274
4820.55 1340
4821.21 1281
4821.86 1325
4822.52 1379
4823.17 1389
4823.83 1432
4824.48 1377
4825.14 1340
4825.79 1343
4826.45 1341
4827.11 1283
4827.76 1260
4828.42 1310
4829.07 1308
4829.73 1236
4830.38 1301
4831.04 1320
4831.70 1343
4832.35 1296
4833.01 1298
4833.66 1306
4834.32 1352
4834.98 1420
4835.63 1381
4836.29 1379
4836.94 1394
4837.60 1487
4838.26 1451
4838.91 1412
4839.57 1475
4840.23 1443
4840.88 1423
4841.54 1405
4842.20 1400
4842.85 1390
4843.51 1390
4844.17 1454
4844.82 1357
4845.48 1426
4846.14 1373
4846.79 1363
4847.45 1450
4848.11 1429
4848.76 1460
4849.42 1471
4850.08 1522
4850.73 1489
4851.39 1482
4852.05 1439
4852.71 1439
4853.36 1485
4854.02 1457
4854.68 1510
4855.34 1466
4855.99 1544
4856.65 1621
4857.31 1586
4857.97 1574
4858.62 1580
4859.28 1539
4859.94 1473
4860.60 1522
4861.25 1478
4861.91 1442
4862.57 1398
4863.23 1446
4863.89 1408
4864.54 1365
4865.20 1362
4865.86 1403
4866.52 1411
4867.18 1391
4867.84 1402
4868.49 1374
4869.15 1385
4869.81 1364
4870.47 1375
4871.13 1354
4871.79 1388
4872.44 1396
4873.10 1396
4873.76 1339
4874.42 1352
4875.08 1399
4875.74 1405
4876.40 1389
4877.06 1344
4877.72 1328
4878.37 1331
4879.03 1355
4879.69 1339
4880.35 1309
4881.01 1363
4881.67 1297
4882.33 1265
4882.99 1224
4883.65 1239
4884.31 1272
4884.97 1268
4885.63 1253
4886.29 1224
4886.95 1264
4887.61 1194
4888.26 1205
4888.92 1200
4889.58 1191
4890.24 1231
4890.90 1223
4891.56 1250
4892.22 1212
4892.88 1190
4893.54 1212
4894.20 1169
4894.86 1180
4895.52 1146
4896.18 1153
4896.84 1241
4897.51 1198
4898.17 1190
4898.83 1308
4899.49 1278
4900.15 1272
4900.81 1320
4901.47 1302
4902.13 1228
4902.79 1266
4903.45 1225
4904.11 1261
4904.77 1281
4905.43 1191
4906.09 1187
4906.75 1172
4907.41 1146
4908.08 1171
4908.74 1212
4909.40 1186
4910.06 1194
4910.72 1171
4911.38 1166
4912.04 1210
4912.70 1179
4913.37 1160
4914.03 1207
4914.69 1143
4915.35 1136
4916.01 1117
4916.67 1086
4917.33 1080
4918.00 1120
4918.66 1096
4919.32 1096
4919.98 1144
4920.64 1091
4921.31 1078
4921.97 1085
4922.63 1134
4923.29 1118
4923.95 1095
4924.62 1110
4925.28 1078
4925.94 1052
4926.60 1099
4927.26 1081
4927.93 1095
4928.59 1127
4929.25 1103
4929.91 1135
4930.58 1074
4931.24 1117
4931.90 1140
4932.56 1079
4933.23 1129
4933.89 1064
4934.55 1069
4935.22 1152
4935.88 1114
4936.54 1138
4937.20 1106
4937.87 1093
4938.53 1135
4939.19 1093
4939.86 1198
4940.52 1171
4941.18 1152
4941.85 1128
4942.51 1067
4943.17 1114
4943.84 1138
4944.50 1122
4945.16 1103
4945.83 1096
4946.49 1062
4947.15 1156
4947.82 1177
4948.48 1113
4949.15 1094
4949.81 1099
4950.47 1075
4951.14 1104
4951.80 1125
4952.47 1089
4953.13 1090
4953.79 1027
4954.46 1080
4955.12 1119
4955.79 1104
4956.45 1168
4957.11 1144
4957.78 1159
4958.44 1208
4959.11 1224
4959.77 1272
4960.44 1242
4961.10 1259
4961.77 1240
4962.43 1236
4963.10 1216
4963.76 1190
4964.42 1175
4965.09 1157
4965.75 1113
4966.42 1153
4967.08 1050
4967.75 1059
4968.41 1116
4969.08 1119
4969.74 1109
4970.41 1093
4971.08 1125
4971.74 1128
4972.41 1137
4973.07 1094
4973.74 1091
4974.40 1161
4975.07 1120
4975.73 1145
4976.40 1124
4977.06 1153
4977.73 1136
4978.40 1165
4979.06 1213
4979.73 1141
4980.39 1119
4981.06 1095
4981.73 1105
4982.39 1098
4983.06 1098
4983.72 1128
4984.39 1108
4985.06 1074
4985.72 1068
4986.39 1099
4987.05 1121
4987.72 1134
4988.39 1126
4989.05 1108
4989.72 1164
4990.39 1114
4991.05 1125
4991.72 1106
4992.39 1145
4993.05 1119
4993.72 1081
4994.39 1143
4995.05 1166
4995.72 1157
4996.39 1083
4997.05 1147
4997.72 1122
4998.39 1124
4999.06 1137
4999.72 1094
5000.39 1051
5001.06 1032
5001.73 1064
5002.39 1039
5003.06 1038
5003.73 1079
5004.39 1112
5005.06 1085
5005.73 1124
5006.40 1103
5007.07 1155
5007.73 1137
5008.40 1162
5009.07 1177
5009.74 1149
5010.40 1125
5011.07 1141
5011.74 1194
5012.41 1178
5013.08 1166
5013.74 1143
5014.41 1141
5015.08 1150
5015.75 1166
5016.42 1130
5017.09 1146
5017.75 1200
5018.42 1216
5019.09 1226
5019.76 1198
5020.43 1192
5021.10 1234
5021.76 1261
5022.43 1245
5023.10 1244
5023.77 1263
5024.44 1200
5025.11 1249
5025.78 1243
5026.45 1211
5027.12 1199
5027.78 1185
5028.45 1201
5029.12 1144
5029.79 1138
5030.46 1103
5031.13 1125
5031.80 1082
5032.47 1053
5033.14 1082
5033.81 1102
5034.48 1087
5035.15 1154
5035.82 1107
5036.49 1051
5037.16 1064
5037.83 1070
5038.50 1100
5039.16 1148
5039.83 1105
5040.50 1132
5041.17 1079
5041.84 1116
5042.51 1155
5043.18 1167
5043.85 1126
5044.52 1136
5045.20 1199
5045.87 1185
5046.54 1182
5047.21 1227
5047.88 1218
5048.55 1267
5049.22 1199
5049.89 1177
5050.56 1192
5051.23 1205
5051.90 1204
5052.57 1207
5053.24 1208
5053.91 1190
5054.58 1208
5055.25 1166
5055.92 1128
5056.60 1137
5057.27 1205
5057.94 1158
5058.61 1126
5059.28 1187
5059.95 1162
5060.62 1121
5061.29 1105
5061.96 1138
5062.64 1192
5063.31 1135
5063.98 1136
5064.65 1167
5065.32 1079
5065.99 1113
5066.66 1214
5067.34 1146
5068.01 1165
5068.68 1228
5069.35 1235
5070.02 1160
5070.70 1145
5071.37 1168
5072.04 1156
5072.71 1138
5073.38 1146
5074.06 1204
5074.73 1194
5075.40 1176
5076.07 1181
5076.74 1140
5077.42 1158
5078.09 1183
5078.76 1189
5079.43 1224
5080.11 1209
5080.78 1162
5081.45 1192
5082.12 1166
5082.80 1185
5083.47 1199
5084.14 1168
5084.82 1243
5085.49 1225
5086.16 1211
5086.83 1294
5087.51 1328
5088.18 1385
5088.85 1443
5089.53 1483
5090.20 1495
5090.87 1505
5091.55 1535
5092.22 1524
5092.89 1438
5093.57 1427
5094.24 1357
5094.91 1353
5095.59 1224
5096.26 1195
5096.93 1231
5097.61 1213
5098.28 1138
5098.96 1174
5099.63 1197
5100.30 1197
5100.98 1190
5101.65 1196
5102.32 1201
5103.00 1167
5103.67 1194
5104.35 1226
5105.02 1204
5105.70 1265
5106.37 1222
5107.04 1211
5107.72 1167
5108.39 1187
5109.07 1224
5109.74 1168
5110.42 1178
5111.09 1140
5111.77 1193
5112.44 1219
5113.11 1228
5113.79 1232
5114.46 1284
5115.14 1308
5115.81 1365
5116.49 1328
5117.16 1394
5117.84 1488
5118.51 1498
5119.19 1491
5119.86 1500
5120.54 1505
5121.21 1499
5121.89 1446
5122.57 1376
5123.24 1343
5123.92 1283
5124.59 1259
5125.27 1338
5125.94 1250
5126.62 1261
5127.29 1268
5127.97 1207
5128.64 1220
5129.32 1193
5130.00 1191
5130.67 1239
5131.35 1191
5132.02 1199
5132.70 1183
5133.38 1201
5134.05 1141
5134.73 1187
5135.40 1155
5136.08 1121
5136.76 1075
5137.43 1141
5138.11 1100
5138.79 1084
5139.46 1126
5140.14 1200
5140.82 1176
5141.49 1159
5142.17 1125
5142.85 1121
5143.52 1136
5144.20 1135
5144.88 1141
5145.55 1227
5146.23 1180
5146.91 1170
5147.58 1141
5148.26 1153
5148.94 1124
5149.61 1120
5150.29 1106
5150.97 1136
5151.65 1082
5152.32 1066
5153.00 1085
5153.68 1099
5154.36 1107
5155.03 1103
5155.71 1126
5156.39 1089
5157.07 1057
5157.74 1104
5158.42 1099
5159.10 1173
5159.78 1165
5160.45 1144
5161.13 1137
5161.81 1113
5162.49 1089
5163.17 1041
5163.84 1092
5164.52 1110
5165.20 1120
5165.88 1072
5166.56 1105
5167.24 1093
5167.91 1116
5168.59 1101
5169.27 1105
5169.95 1093
5170.63 1064
5171.31 1068
5171.98 1059
5172.66 1124
5173.34 1121
5174.02 1107
5174.70 1088
5175.38 1128
5176.06 1115
5176.74 1109
5177.41 1111
5178.09 1130
5178.77 1133
5179.45 1138
5180.13 1121
5180.81 1093
5181.49 1097
5182.17 1068
5182.85 1126
5183.53 1107
5184.21 1068
5184.89 1064
5185.57 1058
5186.24 1090
5186.92 1077
5187.60 1028
5188.28 1013
5188.96 1064
5189.64 1058
5190.32 1032
5191.00 1008
5191.68 1020
5192.36 1009
5193.04 976
5193.72 1012
5194.40 1052
5195.08 1046
5195.76 1062
5196.44 1046
5197.12 1055
5197.80 1041
5198.48 1037
5199.16 986
5199.84 1092
5200.52 1080
5201.21 1048
5201.89 1024
5202.57 1099
5203.25 1052
5203.93 1037
5204.61 1023
5205.29 1059
5205.97 1063
5206.65 1109
5207.33 1036
5208.01 1013
5208.69 1113
5209.37 1088
5210.06 1040
5210.74 1050
5211.42 1044
5212.10 1016
5212.78 998
5213.46 1046
5214.14 1023
5214.82 1035
5215.51 1046
5216.19 1075
5216.87 1103
5217.55 1087
5218.23 992
5218.91 1028
5219.60 1062
5220.28 970
5220.96 1048
5221.64 1050
5222.32 1007
5223.00 1019
5223.69 1022
5224.37 1084
5225.05 1084
5225.73 1067
5226.41 1054
5227.10 1055
5227.78 1036
5228.46 1047
5229.14 1057
5229.83 1018
5230.51 1077
5231.19 1054
5231.87 1039
5232.56 1075
5233.24 1021
5233.92 1027
5234.60 1050
5235.29 1069
5235.97 1087
5236.65 1090
5237.34 1080
5238.02 1115
5238.70 1086
5239.38 1092
5240.07 1082
5240.75 1072
5241.43 1121
5242.12 1172
5242.80 1173
5243.48 1139
5244.17 1149
5244.85 1132
5245.53 1193
5246.22 1100
5246.90 1106
5247.58 1128
5248.27 1113
5248.95 1079
5249.63 1055
5250.32 1071
5251.00 1070
5251.69 1092
5252.37 1097
5253.05 1058
5253.74 1017
5254.42 1070
5255.11 1052
5255.79 1010
5256.47 1012
5257.16 994
5257.84 1030
5258.53 1103
5259.21 1072
5259.89 1020
5260.58 1035
5261.26 1082
5261.95 1038
5262.63 1080
5263.32 1076
5264.00 1081
5264.69 1083
5265.37 1085
5266.06 1033
5266.74 1028
5267.43 1120
5268.11 1051
5268.79 1055
5269.48 1078
5270.16 1040
5270.85 1082
5271.53 1070
5272.22 1024
5272.91 1018
5273.59 1016
5274.28 1033
5274.96 1004
5275.65 1005
5276.33 993
5277.02 1028
5277.70 1026
5278.39 1029
5279.07 1104
5279.76 1139
5280.45 1099
5281.13 1126
5281.82 1092
5282.50 1071
5283.19 1123
5283.87 1060
5284.56 1059
5285.25 1071
5285.93 1030
5286.62 1065
5287.30 1084
5287.99 1093
5288.68 1038
5289.36 1052
5290.05 1057
5290.74 1077
5291.42 1077
5292.11 1141
5292.79 1083
5293.48 1088
5294.17 1085
5294.85 1114
5295.54 1145
5296.23 1171
5296.91 1121
5297.60 1152
5298.29 1201
5298.98 1143
5299.66 1118
5300.35 1163
5301.04 1173
5301.72 1167
5302.41 1190
5303.10 1163
5303.78 1184
5304.47 1163
5305.16 1157
5305.85 1185
5306.53 1123
5307.22 1107
5307.91 1168
5308.60 1203
5309.28 1178
5309.97 1165
5310.66 1181
5311.35 1173
5312.03 1185
5312.72 1223
5313.41 1198
5314.10 1257
5314.79 1246
5315.47 1309
5316.16 1319
5316.85 1209
5317.54 1312
5318.23 1259
5318.91 1213
5319.60 1213
5320.29 1217
5320.98 1211
5321.67 1161
5322.36 1049
5323.04 1058
5323.73 1125
5324.42 1116
5325.11 1034
5325.80 1055
5326.49 1101
5327.18 1075
5327.86 1010
5328.55 1054
5329.24 1040
5329.93 1035
5330.62 1030
5331.31 1049
5332.00 1090
5332.69 1037
5333.38 1008
5334.06 1063
5334.75 1093
5335.44 1045
5336.13 1040
5336.82 1076
5337.51 1065
5338.20 1035
5338.89 1068
5339.58 1104
5340.27 1075
5340.96 999
5341.65 1044
5342.34 1100
5343.03 1087
5343.72 1060
5344.41 1090
5345.10 1166
5345.79 1144
5346.48 1166
5347.17 1147
5347.86 1138
5348.55 1162
5349.24 1211
5349.93 1206
5350.62 1167
5351.31 1137
5352.00 1154
5352.69 1177
5353.38 1214
5354.07 1151
5354.76 1104
5355.45 1123
5356.14 1106
5356.83 1134
5357.52 1116
5358.21 1179
5358.90 1171
5359.59 1132
5360.29 1115
5360.98 1114
5361.67 1129
5362.36 1122
5363.05 1086
5363.74 1076
5364.43 1035
5365.12 1034
5365.81 1061
5366.50 1051
5367.20 1025
5367.89 1020
5368.58 1056
5369.27 1064
5369.96 1027
5370.65 1025
5371.34 1028
5372.04 1071
5372.73 1034
5373.42 1012
5374.11 1002
5374.80 1000
5375.49 998
5376.19 962
5376.88 957
5377.57 1019
5378.26 1008
5378.95 990
5379.65 986
5380.34 977
5381.03 1082
5381.72 1027
5382.42 1001
5383.11 1060
5383.80 1040
5384.49 1089
5385.19 1044
5385.88 1127
5386.57 1139
5387.26 1066
5387.96 1052
5388.65 1047
5389.34 1120
5390.03 1080
5390.73 1025
5391.42 1016
5392.11 1048
5392.80 1090
5393.50 1013
5394.19 1032
5394.88 1055
5395.58 1048
5396.27 1050
5396.96 1078
5397.66 1034
5398.35 1021
5399.04 1044
5399.74 1017
5400.43 1065
5401.12 1021
5401.82 1026
5402.51 975
5403.20 1005
5403.90 1002
5404.59 1007
5405.29 1015
5405.98 1030
5406.67 1036
5407.37 968
5408.06 961
5408.75 1015
5409.45 994
5410.14 1033
5410.84 1013
5411.53 1028
5412.23 986
5412.92 1014
5413.61 1009
5414.31 977
5415.00 997
5415.70 1005
5416.39 1022
5417.09 1052
5417.78 1016
5418.47 1001
5419.17 1047
5419.86 1069
5420.56 1096
5421.25 1056
5421.95 1061
5422.64 1034
5423.34 1011
5424.03 1036
5424.73 1062
5425.42 1064
5426.12 1058
5426.81 1043
5427.51 1049
5428.20 999
5428.90 1044
5429.59 1039
5430.29 1039
5430.99 1037
5431.68 1036
5432.38 1024
5433.07 1071
5433.77 1117
5434.46 1094
5435.16 1087
5435.85 1073
5436.55 1094
5437.25 1061
5437.94 1082
5438.64 1068
5439.33 1083
5440.03 1042
5440.73 1034
5441.42 1056
5442.12 1077
5442.81 1114
5443.51 1113
5444.21 1166
5444.90 1220
5445.60 1204
5446.29 1261
5446.99 1267
5447.69 1285
5448.38 1263
5449.08 1293
5449.78 1285
5450.47 1287
5451.17 1235
5451.87 1259
5452.56 1187
5453.26 1219
5453.96 1150
5454.65 1192
5455.35 1171
5456.05 1110
5456.75 1102
5457.44 1110
5458.14 1174
5458.84 1152
5459.53 1217
5460.23 1123
5460.93 1128
5461.63 1147
5462.32 1183
5463.02 1250
5463.72 1241
5464.42 1170
5465.11 1194
5465.81 1219
5466.51 1219
5467.21 1221
5467.90 1164
5468.60 1135
5469.30 1160
5470.00 1122
5470.70 1152
5471.39 1161
5472.09 1156
5472.79 1138
5473.49 1073
5474.19 1039
5474.88 1153
5475.58 1143
5476.28 1197
5476.98 1233
5477.68 1236
5478.38 1271
5479.07 1253
5479.77 1299
5480.47 1364
5481.17 1387
5481.87 1385
5482.57 1303
5483.27 1275
5483.96 1278
5484.66 1261
5485.36 1271
5486.06 1184
5486.76 1147
5487.46 1165
5488.16 1189
5488.86 1176
5489.56 1143
5490.26 1182
5490.96 1234
5491.65 1225
5492.35 1166
5493.05 1207
5493.75 1255
5494.45 1220
5495.15 1264
5495.85 1368
5496.55 1331
5497.25 1320
5497.95 1388
5498.65 1454
5499.35 1556
5500.05 1672
5500.75 1639
5501.45 1643
5502.15 1540
5502.85 1478
5503.55 1434
5504.25 1374
5504.95 1297
5505.65 1250
5506.35 1308
5507.05 1277
5507.75 1214
5508.45 1185
5509.15 1217
5509.85 1131
5510.55 1122
5511.25 1119
5511.95 1130
5512.65 1124
5513.35 1164
5514.05 1127
5514.76 1118
5515.46 1106
5516.16 1100
5516.86 1120
5517.56 1088
5518.26 1147
5518.96 1076
5519.66 1090
5520.36 1076
5521.06 1055
5521.77 1098
5522.47 1104
5523.17 1076
5523.87 1076
5524.57 1072
5525.27 1026
5525.97 1004
5526.67 1049
5527.38 1043
5528.08 1011
5528.78 999
5529.48 1014
5530.18 1026
5530.88 1034
5531.59 1029
5532.29 1040
5532.99 1009
5533.69 1045
5534.39 1061
5535.10 1054
5535.80 1074
5536.50 1069
5537.20 1069
5537.90 995
5538.61 953
5539.31 1014
5540.01 1017
5540.71 987
5541.42 980
5542.12 1018
5542.82 1077
5543.52 991
5544.23 1038
5544.93 997
5545.63 987
5546.33 1010
5547.04 1015
5547.74 1005
5548.44 1021
5549.15 1068
5549.85 1068
5550.55 1061
5551.26 1003
5551.96 1012
5552.66 1022
5553.36 988
5554.07 967
5554.77 1006
5555.47 993
5556.18 1016
5556.88 1004
5557.58 983
5558.29 1024
5558.99 1055
5559.70 1004
5560.40 1000
5561.10 1002
5561.81 1002
5562.51 1106
5563.21 1035
5563.92 1061
5564.62 1072
5565.33 1109
5566.03 1093
5566.73 1146
5567.44 1132
5568.14 1096
5568.85 1090
5569.55 1062
5570.25 1064
5570.96 1040
5571.66 997
5572.37 1008
5573.07 1004
5573.78 980
5574.48 1005
5575.19 977
5575.89 987
5576.59 1009
5577.30 1018
5578.00 1022
5578.71 955
5579.41 988
5580.12 982
5580.82 943
5581.53 951
5582.23 971
5582.94 988
5583.64 1006
5584.35 958
5585.05 974
5585.76 946
5586.46 963
5587.17 1006
5587.88 1016
5588.58 983
5589.29 987
5589.99 1007
5590.70 964
5591.40 954
5592.11 980
5592.81 1001
5593.52 1044
5594.23 1053
5594.93 1013
5595.64 1052
5596.34 960
5597.05 1020
5597.76 986
5598.46 966
5599.17 982
5599.87 938
5600.58 981
5601.29 965
5601.99 969
5602.70 990
5603.41 944
5604.11 953
5604.82 925
5605.52 951
5606.23 989
5606.94 944
5607.64 1001
5608.35 988
5609.06 942
5609.76 962
5610.47 982
5611.18 978
5611.88 971
5612.59 924
5613.30 954
5614.01 969
5614.71 909
5615.42 922
5616.13 984
5616.83 995
5617.54 995
5618.25 969
5618.96 993
5619.66 928
5620.37 927
5621.08 959
5621.79 957
5622.49 964
5623.20 1011
5623.91 970
5624.62 970
5625.32 990
5626.03 999
5626.74 923
5627.45 959
5628.16 970
5628.86 949
5629.57 947
5630.28 945
5630.99 927
5631.70 984
5632.40 973
5633.11 975
5633.82 1010
5634.53 1001
5635.24 1030
5635.95 1026
5636.65 1023
5637.36 1021
5638.07 1021
5638.78 1025
5639.49 1048
5640.20 1031
5640.91 1028
5641.61 1020
5642.32 1025
5643.03 1072
5643.74 1008
5644.45 981
5645.16 984
5645.87 976
5646.58 985
5647.29 1018
5648.00 977
5648.70 1018
5649.41 1052
5650.12 981
5650.83 1038
5651.54 1012
5652.25 995
5652.96 1057
5653.67 1053
5654.38 1032
5655.09 1086
5655.80 1039
5656.51 1108
5657.22 1114
5657.93 1108
5658.64 1126
5659.35 1084
5660.06 1039
5660.77 1066
5661.48 1008
5662.19 978
5662.90 1005
5663.61 1039
5664.32 1017
5665.03 979
5665.74 995
5666.45 1019
5667.16 1078
5667.87 990
5668.58 990
5669.29 1027
5670.00 1019
5670.71 990
5671.42 1020
5672.13 1060
5672.84 999
5673.56 997
5674.27 974
5674.98 950
5675.69 970
5676.40 1033
5677.11 1089
5677.82 1060
5678.53 1009
5679.24 994
5679.95 983
5680.67 1050
5681.38 1025
5682.09 996
5682.80 1014
5683.51 991
5684.22 1017
5684.93 948
5685.65 948
5686.36 986
5687.07 976
5687.78 1011
5688.49 986
5689.20 979
5689.92 964
5690.63 1024
5691.34 961
5692.05 989
5692.76 964
5693.47 1033
5694.19 1019
5694.90 1023
5695.61 982
5696.32 1014
5697.04 982
5697.75 988
5698.46 956
5699.17 975
5699.89 943
5700.60 954
5701.31 942
5702.02 959
5702.74 990
5703.45 1026
5704.16 978
5704.87 958
5705.59 969
5706.30 979
5707.01 955
5707.72 928
5708.44 927
5709.15 993
5709.86 955
5710.58 926
5711.29 950
5712.00 964
5712.72 949
5713.43 940
5714.14 929
5714.86 970
5715.57 952
5716.28 989
5717.00 938
5717.71 944
5718.42 943
5719.14 959
5719.85 949
5720.56 968
5721.28 953
5721.99 940
5722.71 939
5723.42 938
5724.13 950
5724.85 929
5725.56 1014
5726.28 1003
5726.99 961
5727.70 1000
5728.42 1029
5729.13 1030
5729.85 1025
5730.56 1013
5731.28 986
5731.99 976
5732.70 974
5733.42 972
5734.13 957
5734.85 943
5735.56 1005
5736.28 966
5736.99 978
5737.71 959
5738.42 938
5739.14 968
5739.85 945
5740.57 941
5741.28 927
5742.00 960
5742.71 959
5743.43 946
5744.14 928
5744.86 928
5745.57 927
5746.29 917
5747.00 947
5747.72 966
5748.43 989
5749.15 914
5749.87 969
5750.58 998
5751.30 971
5752.01 966
5752.73 986
5753.44 987
5754.16 1013
5754.88 983
5755.59 964
5756.31 995
5757.02 1084
5757.74 1030
5758.46 1000
5759.17 1007
5759.89 1006
5760.60 1014
5761.32 979
5762.04 1045
5762.75 1049
5763.47 1004
5764.19 1050
5764.90 1047
5765.62 1034
5766.34 1063
5767.05 1136
5767.77 1259
5768.49 1249
5769.20 1275
5769.92 1340
5770.64 1372
5771.35 1348
5772.07 1320
5772.79 1315
5773.50 1249
5774.22 1157
5774.94 1170
5775.65 1081
5776.37 1039
5777.09 1099
5777.81 1052
5778.52 988
5779.24 1040
5779.96 1028
5780.68 1056
5781.39 1043
5782.11 993
5782.83 1020
5783.55 1049
5784.26 1078
5784.98 1042
5785.70 1005
5786.42 981
5787.14 1054
5787.85 987
5788.57 975
5789.29 982
5790.01 1008
5790.73 1021
5791.44 982
5792.16 974
5792.88 1012
5793.60 1025
5794.32 1092
5795.03 1058
5795.75 1018
5796.47 1021
5797.19 1043
5797.91 1098
5798.63 1108
5799.35 1184
5800.06 1195
5800.78 1172
5801.50 1171
5802.22 1151
5802.94 1079
5803.66 1018
5804.38 1066
5805.10 1110
5805.82 1063
5806.53 1039
5807.25 1085
5807.97 1101
5808.69 1122
5809.41 1062
5810.13 1083
5810.85 1084
5811.57 1075
5812.29 1093
5813.01 1057
5813.73 1011
5814.45 1028
5815.17 1028
5815.89 1053
5816.61 1060
5817.33 1027
5818.05 989
5818.77 1009
5819.49 1073
5820.20 1048
5820.92 1004
5821.64 1030
5822.36 1072
5823.09 1064
5823.81 1065
5824.53 1000
5825.25 1018
5825.97 1014
5826.69 1052
5827.41 1037
5828.13 987
5828.85 975
5829.57 1007
5830.29 1038
5831.01 984
5831.73 1004
5832.45 1022
5833.17 1026
5833.89 1051
5834.61 1024
5835.33 988
5836.05 1010
5836.78 1063
5837.50 963
5838.22 971
5838.94 998
5839.66 1004
5840.38 1013
5841.10 1060
5841.82 1049
5842.54 1063
5843.27 1028
5843.99 982
5844.71 1051
5845.43 1015
5846.15 1024
5846.87 1007
5847.59 980
5848.32 986
5849.04 1005
5849.76 1002
5850.48 1021
5851.20 1035
5851.93 1045
5852.65 1060
5853.37 1037
5854.09 1034
5854.81 1033
5855.54 1113
5856.26 1035
5856.98 972
5857.70 975
5858.42 1002
5859.15 984
5859.87 975
5860.59 1007
5861.31 1021
5862.04 1067
5862.76 1039
5863.48 1052
5864.20 1066
5864.93 1045
5865.65 1096
5866.37 991
5867.10 997
5867.82 1031
5868.54 1028
5869.26 1065
5869.99 1052
5870.71 1017
5871.43 1002
5872.16 1017
5872.88 1039
5873.60 1050
5874.33 1022
5875.05 1022
5875.77 1037
5876.50 1031
5877.22 1043
5877.94 1027
5878.67 1033
5879.39 1064
5880.11 1058
5880.84 1055
5881.56 1127
5882.28 1073
5883.01 1048
5883.73 1120
5884.46 1093
5885.18 1114
5885.90 1048
5886.63 1054
5887.35 1072
5888.08 1100
5888.80 1063
5889.52 1022
5890.25 1032
5890.97 1086
5891.70 1061
5892.42 1045
5893.15 1042
5893.87 1112
5894.59 1124
5895.32 1110
5896.04 1121
5896.77 1088
5897.49 1117
5898.22 1130
5898.94 1092
5899.67 1095
5900.39 1101
5901.12 1124
5901.84 1118
5902.57 1100
5903.29 1149
5904.02 1071
5904.74 1056
5905.47 1099
5906.19 1106
5906.92 1146
5907.64 1145
5908.37 1168
5909.09 1185
5909.82 1139
5910.55 1095
5911.27 1137
5912.00 1151
5912.72 1165
5913.45 1216
5914.17 1224
5914.90 1189
5915.63 1193
5916.35 1204
5917.08 1242
5917.80 1199
5918.53 1239
5919.25 1278
5919.98 1231
5920.71 1257
5921.43 1225
5922.16 1274
5922.89 1296
5923.61 1295
5924.34 1286
5925.06 1319
5925.79 1301
5926.52 1316
5927.24 1354
5927.97 1384
5928.70 1346
5929.42 1322
5930.15 1329
5930.88 1393
5931.60 1426
5932.33 1435
5933.06 1447
5933.78 1422
5934.51 1411
5935.24 1428
5935.97 1449
5936.69 1480
5937.42 1453
5938.15 1506
5938.87 1513
5939.60 1514
5940.33 1564
5941.06 1579
5941.78 1582
5942.51 1541
5943.24 1583
5943.97 1558
5944.69 1595
5945.42 1624
5946.15 1592
5946.88 1674
5947.60 1678
5948.33 1745
5949.06 1711
5949.79 1820
5950.52 1930
5951.24 2015
5951.97 2013
5952.70 2026
5953.43 2069
5954.16 2076
5954.88 1930
5955.61 1917
5956.34 1946
5957.07 2043
5957.80 1992
5958.53 1941
5959.25 1946
5959.98 2030
5960.71 2014
5961.44 2066
5962.17 2017
5962.90 2088
5963.63 2123
5964.36 2132
5965.08 2281
5965.81 2256
5966.54 2228
5967.27 2326
5968.00 2301
5968.73 2345
5969.46 2362
5970.19 2290
5970.92 2253
5971.65 2281
5972.37 2261
5973.10 2273
5973.83 2268
5974.56 2216
5975.29 2246
5976.02 2326
5976.75 2330
5977.48 2329
5978.21 2398
5978.94 2487
5979.67 2477
5980.40 2511
5981.13 2599
5981.86 2681
5982.59 2631
5983.32 2566
5984.05 2589
5984.78 2637
5985.51 2696
5986.24 2714
5986.97 2664
5987.70 2747
5988.43 2825
5989.16 2722
5989.89 2804
5990.62 2734
5991.35 2790
5992.08 2857
5992.81 2846
5993.54 2845
5994.27 2903
5995.00 2903
5995.74 2949
5996.47 2942
5997.20 2980
5997.93 3071
5998.66 3060
5999.39 3058
6000.12 3003
6000.85 2945
6001.58 2912
6002.31 2823
6003.04 2775
6003.78 2783
6004.51 2752
6005.24 2746
6005.97 2701
6006.70 2782
6007.43 2876
6008.16 3071
6008.90 3469
6009.63 3880
6010.36 4474
6011.09 5108
6011.82 5882
6012.55 6506
6013.29 7032
6014.02 7146
6014.75 7072
6015.48 6779
6016.21 6092
6016.95 5758
6017.68 5000
6018.41 4335
6019.14 3803
6019.87 3434
6020.61 3027
6021.34 2714
6022.07 2533
6022.80 2358
6023.54 2227
6024.27 2200
6025.00 2252
6025.73 2166
6026.47 2206
6027.20 2161
6027.93 2158
6028.66 2259
6029.40 2209
6030.13 2140
6030.86 2185
6031.59 2088
6032.33 2039
6033.06 1961
6033.79 1912
6034.53 1873
6035.26 1819
6035.99 1918
6036.73 1865
6037.46 1954
6038.19 2009
6038.93 1984
6039.66 1981
6040.39 1994
6041.13 2029
6041.86 1972
6042.59 2051
6043.33 2064
6044.06 2078
6044.79 2009
6045.53 2030
6046.26 2069
6047.00 2021
6047.73 2038
6048.46 2181
6049.20 2302
6049.93 2298
6050.67 2350
6051.40 2359
6052.13 2481
6052.87 2449
6053.60 2459
6054.34 2392
6055.07 2342
6055.81 2363
6056.54 2294
6057.27 2220
6058.01 2158
6058.74 2136
6059.48 2185
6060.21 2150
6060.95 2094
6061.68 2114
6062.42 2111
6063.15 2060
6063.89 2029
6064.62 2037
6065.36 2050
6066.09 2025
6066.83 1991
6067.56 1925
6068.30 1895
6069.03 1948
6069.77 1887
6070.50 1830
6071.24 1850
6071.97 1806
6072.71 1782
6073.44 1739
6074.18 1823
6074.91 1813
6075.65 1787
6076.39 1757
6077.12 1774
6077.86 1757
6078.59 1733
6079.33 1659
6080.06 1701
6080.80 1726
6081.54 1709
6082.27 1707
6083.01 1663
6083.74 1601
6084.48 1614
6085.22 1646
6085.95 1620
6086.69 1603
6087.42 1578
6088.16 1619
6088.90 1608
6089.63 1610
6090.37 1690
6091.11 1613
6091.84 1631
6092.58 1622
6093.32 1597
6094.05 1623
6094.79 1587
6095.53 1611
6096.26 1616
6097.00 1610
6097.74 1554
6098.47 1556
6099.21 1607
6099.95 1605
6100.69 1577
6101.42 1539
6102.16 1504
6102.90 1453
6103.63 1575
6104.37 1541
6105.11 1526
6105.85 1512
6106.58 1511
6107.32 1482
6108.06 1510
6108.80 1503
6109.53 1478
6110.27 1489
6111.01 1526
6111.75 1525
6112.49 1546
6113.22 1515
6113.96 1513
6114.70 1568
6115.44 1551
6116.17 1524
6116.91 1533
6117.65 1551
6118.39 1526
6119.13 1543
6119.87 1622
6120.60 1609
6121.34 1545
6122.08 1614
6122.82 1629
6123.56 1636
6124.30 1659
6125.03 1666
6125.77 1672
6126.51 1670
6127.25 1711
6127.99 1696
6128.73 1761
6129.47 1719
6130.21 1743
6130.94 1772
6131.68 1722
6132.42 1757
6133.16 1722
6133.90 1692
6134.64 1757
6135.38 1771
6136.12 1829
6136.86 1898
6137.60 1924
6138.34 1844
6139.08 1934
6139.81 1971
6140.55 2028
6141.29 2028
6142.03 2006
6142.77 2045
6143.51 1983
6144.25 1966
6144.99 2017
6145.73 1947
6146.47 1942
6147.21 1958
6147.95 2013
6148.69 1980
6149.43 2009
6150.17 2013
6150.91 2015
6151.65 1995
6152.39 2012
6153.13 2096
6153.87 2070
6154.61 2097
6155.35 2198
6156.09 2258
6156.83 2205
6157.58 2200
6158.32 2236
6159.06 2177
6159.80 2235
6160.54 2307
6161.28 2359
6162.02 2370
6162.76 2443
6163.50 2548
6164.24 2636
6164.98 2741
6165.72 2831
6166.46 2808
6167.21 2819
6167.95 2813
6168.69 2894
6169.43 2763
6170.17 2756
6170.91 2809
6171.65 2775
6172.39 2740
6173.14 2692
6173.88 2688
6174.62 2661
6175.36 2664
6176.10 2704
6176.84 2709
6177.59 2858
6178.33 3103
6179.07 3304
6179.81 3492
6180.55 3858
6181.30 4139
6182.04 4502
6182.78 4615
6183.52 4486
6184.26 4456
6185.01 4265
6185.75 4123
6186.49 3906
6187.23 3663
6187.97 3407
6188.72 3205
6189.46 3095
6190.20 3128
6190.94 3014
6191.69 3072
6192.43 3034
6193.17 2967
6193.92 2968
6194.66 2929
6195.40 2965
6196.14 2930
6196.89 2843
6197.63 2862
6198.37 2853
6199.12 2801
6199.86 2806
6200.60 2805
6201.34 2842
6202.09 2958
6202.83 3104
6203.57 3414
6204.32 3844
6205.06 4614
6205.80 5475
6206.55 6382
6207.29 7227
6208.03 8073
6208.78 8790
6209.52 8850
6210.27 8750
6211.01 8165
6211.75 7386
6212.50 6360
6213.24 5467
6213.98 4739
6214.73 4043
6215.47 3504
6216.22 3167
6216.96 2776
6217.71 2582
6218.45 2375
6219.19 2349
6219.94 2263
6220.68 2269
6221.43 2292
6222.17 2200
6222.92 2110
6223.66 2140
6224.40 2073
6225.15 2028
6225.89 1924
6226.64 1924
6227.38 1845
6228.13 1742
6228.87 1729
6229.62 1745
6230.36 1701
6231.11 1708
6231.85 1755
6232.60 1728
6233.34 1674
6234.09 1810
6234.83 1787
6235.58 1728
6236.32 1803
6237.07 1825
6237.81 1810
6238.56 1868
6239.30 1874
6240.05 1907
6240.80 1942
6241.54 2001
6242.29 1992
6243.03 2044
6243.78 2092
6244.52 2140
6245.27 2144
6246.02 2177
6246.76 2189
6247.51 2127
6248.25 2123
6249.00 2131
6249.75 2035
6250.49 2048
6251.24 1992
6251.98 1950
6252.73 1992
6253.48 1939
6254.22 1908
6254.97 1890
6255.72 1859
6256.46 1829
6257.21 1835
6257.95 1806
6258.70 1786
6259.45 1780
6260.19 1817
6260.94 1855
6261.69 1901
6262.43 1799
6263.18 1711
6263.93 1731
6264.68 1686
6265.42 1738
6266.17 1744
6266.92 1707
6267.66 1667
6268.41 1669
6269.16 1665
6269.91 1700
6270.65 1692
6271.40 1706
6272.15 1687
6272.89 1619
6273.64 1639
6274.39 1696
6275.14 1702
6275.88 1701
6276.63 1717
6277.38 1719
6278.13 1682
6278.88 1651
6279.62 1640
6280.37 1576
6281.12 1601
6281.87 1629
6282.62 1554
6283.36 1572
6284.11 1497
6284.86 1514
6285.61 1492
6286.36 1504
6287.10 1511
6287.85 1412
6288.60 1437
6289.35 1458
6290.10 1427
6290.85 1405
6291.59 1434
6292.34 1451
6293.09 1419
6293.84 1434
6294.59 1383
6295.34 1360
6296.09 1348
6296.84 1335
6297.58 1387
6298.33 1386
6299.08 1373
6299.83 1316
6300.58 1366
6301.33 1307
6302.08 1342
6302.83 1313
6303.58 1318
6304.33 1278
6305.08 1326
6305.83 1300
6306.58 1294
6307.32 1266
6308.07 1264
6308.82 1328
6309.57 1233
6310.32 1266
6311.07 1287
6311.82 1306
6312.57 1311
6313.32 1316
6314.07 1261
6314.82 1274
6315.57 1294
6316.32 1285
6317.07 1260
6317.82 1280
6318.57 1291
6319.32 1235
6320.07 1226
6320.82 1216
6321.57 1193
6322.32 1203
6323.07 1234
6323.82 1268
6324.58 1224
6325.33 1243
6326.08 1215
6326.83 1224
6327.58 1199
6328.33 1232
6329.08 1242
6329.83 1201
6330.58 1211
6331.33 1208
6332.08 1235
6332.83 1173
6333.58 1183
6334.34 1196
6335.09 1241
6335.84 1223
6336.59 1232
6337.34 1248
6338.09 1224
6338.84 1199
6339.59 1224
6340.35 1219
6341.10 1196
6341.85 1230
6342.60 1195
6343.35 1193
6344.10 1187
6344.86 1231
6345.61 1248
6346.36 1225
6347.11 1218
6347.86 1181
6348.62 1159
6349.37 1189
6350.12 1246
6350.87 1216
6351.62 1270
6352.38 1301
6353.13 1313
6353.88 1341
6354.63 1293
6355.38 1280
6356.14 1269
6356.89 1244
6357.64 1270
6358.39 1237
6359.15 1257
6359.90 1243
6360.65 1168
6361.40 1231
6362.16 1218
6362.91 1230
6363.66 1252
6364.42 1210
6365.17 1272
6365.92 1279
6366.67 1316
6367.43 1298
6368.18 1291
6368.93 1280
6369.69 1230
6370.44 1282
6371.19 1239
6371.95 1272
6372.70 1213
6373.45 1217
6374.21 1216
6374.96 1217
6375.71 1229
6376.47 1197
6377.22 1167
6377.98 1275
6378.73 1266
6379.48 1224
6380.24 1214
6380.99 1231
6381.74 1223
6382.50 1274
6383.25 1232
6384.01 1229
6384.76 1231
6385.51 1230
6386.27 1226
6387.02 1228
6387.78 1238
6388.53 1166
6389.29 1127
6390.04 1163
6390.79 1155
6391.55 1197
6392.30 1232
6393.06 1205
6393.81 1223
6394.57 1223
6395.32 1232
6396.08 1208
6396.83 1216
6397.59 1210
6398.34 1138
6399.10 1168
6399.85 1159
6400.61 1120
6401.36 1103
6402.12 1134
6402.87 1177
6403.63 1122
6404.38 1115
6405.14 1142
6405.89 1161
6406.65 1188
6407.40 1212
6408.16 1221
6408.91 1229
6409.67 1214
6410.43 1173
6411.18 1230
6411.94 1232
6412.69 1214
6413.45 1215
6414.20 1169
6414.96 1202
6415.72 1181
6416.47 1198
6417.23 1141
6417.98 1167
6418.74 1182
6419.50 1206
6420.25 1174
6421.01 1185
6421.77 1198
6422.52 1201
6423.28 1165
6424.03 1176
6424.79 1167
6425.55 1208
6426.30 1214
6427.06 1185
6427.82 1141
6428.57 1242
6429.33 1275
6430.09 1237
6430.84 1220
6431.60 1217
6432.36 1248
6433.11 1270
6433.87 1291
6434.63 1239
6435.39 1252
6436.14 1282
6436.90 1272
6437.66 1302
6438.41 1304
6439.17 1321
6439.93 1322
6440.69 1285
6441.44 1313
6442.20 1327
6442.96 1317
6443.72 1315
6444.47 1359
6445.23 1415
6445.99 1390
6446.75 1410
6447.50 1378
6448.26 1377
6449.02 1374
6449.78 1420
6450.54 1438
6451.29 1381
6452.05 1369
6452.81 1410
6453.57 1446
6454.33 1441
6455.08 1446
6455.84 1443
6456.60 1470
6457.36 1417
6458.12 1485
6458.88 1467
6459.64 1532
6460.39 1523
6461.15 1499
6461.91 1481
6462.67 1544
6463.43 1567
6464.19 1560
6464.95 1605
6465.70 1595
6466.46 1622
6467.22 1587
6467.98 1608
6468.74 1630
6469.50 1650
6470.26 1647
6471.02 1662
6471.78 1623
6472.54 1648
6473.30 1656
6474.05 1663
6474.81 1660
6475.57 1718
6476.33 1723
6477.09 1764
6477.85 1757
6478.61 1795
6479.37 1782
6480.13 1805
6480.89 1826
6481.65 1861
6482.41 1896
6483.17 1901
6483.93 1939
6484.69 1971
6485.45 1903
6486.21 1932
6486.97 1987
6487.73 1979
6488.49 1903
6489.25 2013
6490.01 2031
6490.77 2095
6491.53 2101
6492.29 2119
6493.05 2156
6493.81 2131
6494.57 2142
6495.33 2163
6496.10 2159
6496.86 2189
6497.62 2110
6498.38 2180
6499.14 2123
6499.90 2124
6500.66 2145
6501.42 2207
6502.18 2284
6502.94 2509
6503.70 2662
6504.47 2938
6505.23 3515
6505.99 4128
6506.75 4648
6507.51 5187
6508.27 5613
6509.03 5661
6509.79 5501
6510.56 5052
6511.32 4663
6512.08 4132
6512.84 3676
6513.60 3363
6514.36 2994
6515.13 2675
6515.89 2550
6516.65 2536
6517.41 2506
6518.17 2384
6518.94 2316
6519.70 2328
6520.46 2370
6521.22 2398
6521.98 2389
6522.75 2475
6523.51 2521
6524.27 2568
6525.03 2662
6525.79 2865
6526.56 3015
6527.32 3129
6528.08 3194
6528.84 3171
6529.61 3029
6530.37 2961
6531.13 2910
6531.90 2955
6532.66 3089
6533.42 3233
6534.18 3483
6534.95 3750
6535.71 4051
6536.47 4056
6537.24 4047
6538.00 3823
6538.76 3604
6539.53 3357
6540.29 2989
6541.05 2768
6541.82 2609
6542.58 2471
6543.34 2310
6544.11 2283
6544.87 2290
6545.63 2220
6546.40 2200
6547.16 2212
6547.92 2195
6548.69 2223
6549.45 2155
6550.21 2138
6550.98 2167
6551.74 2170
6552.51 2148
6553.27 2099
6554.03 2181
6554.80 2147
6555.56 2112
6556.33 2085
6557.09 2135
6557.85 2171
6558.62 2222
6559.38 2161
6560.15 2147
6560.91 2178
6561.68 2246
6562.44 2271
6563.21 2254
6563.97 2234
6564.74 2231
6565.50 2276
6566.26 2240
6567.03 2294
6567.79 2232
6568.56 2202
6569.32 2241
6570.09 2256
6570.85 2279
6571.62 2311
6572.38 2252
6573.15 2298
6573.91 2312
6574.68 2293
6575.44 2300
6576.21 2256
6576.98 2280
6577.74 2347
6578.51 2316
6579.27 2357
6580.04 2388
6580.80 2343
6581.57 2371
6582.33 2345
6583.10 2296
6583.87 2326
6584.63 2397
6585.40 2322
6586.16 2284
6586.93 2333
6587.70 2214
6588.46 2290
6589.23 2375
6589.99 2381
6590.76 2480
6591.53 2624
6592.29 2778
6593.06 2826
6593.82 2875
6594.59 2973
6595.36 3026
6596.12 3043
6596.89 2902
6597.66 2780
6598.42 2619
6599.19 2488
6599.96 2361
6600.72 2311
6601.49 2274
6602.26 2179
6603.02 2191
6603.79 2077
6604.56 2064
6605.33 2051
6606.09 2058
6606.86 2030
6607.63 1967
6608.39 2002
6609.16 1975
6609.93 1995
6610.70 1997
6611.46 1914
6612.23 1910
6613.00 1908
6613.77 1935
6614.53 1885
6615.30 1906
6616.07 1884
6616.84 1931
6617.60 1970
6618.37 2035
6619.14 2081
6619.91 2256
6620.68 2365
6621.44 2438
6622.21 2535
6622.98 2592
6623.75 2450
6624.52 2436
6625.28 2262
6626.05 2260
6626.82 2145
6627.59 2037
6628.36 1927
6629.13 1948
6629.89 1920
6630.66 1955
6631.43 2001
6632.20 1930
6632.97 1999
6633.74 2007
6634.51 2059
6635.27 2110
6636.04 2121
6636.81 2113
6637.58 2089
6638.35 2085
6639.12 2128
6639.89 2068
6640.66 2069
6641.43 2082
6642.19 2108
6642.96 2039
6643.73 2073
6644.50 1969
6645.27 1966
6646.04 1824
6646.81 1761
6647.58 1707
6648.35 1724
6649.12 1628
6649.89 1570
6650.66 1586
6651.43 1623
6652.20 1585
6652.97 1572
6653.74 1579
6654.51 1534
6655.28 1530
6656.05 1607
6656.82 1574
6657.59 1530
6658.36 1538
6659.13 1559
6659.90 1559
6660.67 1519
6661.44 1614
6662.21 1555
6662.98 1504
6663.75 1528
6664.52 1567
6665.29 1554
6666.06 1584
6666.83 1594
6667.60 1536
6668.37 1571
6669.14 1548
6669.91 1524
6670.68 1588
6671.46 1607
6672.23 1576
6673.00 1625
6673.77 1535
6674.54 1527
6675.31 1531
6676.08 1543
6676.85 1488
6677.62 1553
6678.40 1570
6679.17 1555
6679.94 1620
6680.71 1573
6681.48 1631
6682.25 1651
6683.02 1657
6683.80 1660
6684.57 1684
6685.34 1701
6686.11 1721
6686.88 1657
6687.65 1613
6688.43 1619
6689.20 1494
6689.97 1461
6690.74 1480
6691.51 1418
6692.29 1417
6693.06 1392
6693.83 1403
6694.60 1379
6695.37 1409
6696.15 1423
6696.92 1386
6697.69 1373
6698.46 1382
6699.24 1358
6700.01 1343
6700.78 1386
6701.55 1346
6702.33 1295
6703.10 1313
6703.87 1362
6704.64 1275
6705.42 1285
6706.19 1293
6706.96 1290
6707.74 1258
6708.51 1236
6709.28 1269
6710.06 1247
6710.83 1258
6711.60 1210
6712.37 1216
6713.15 1228
6713.92 1217
6714.69 1213
6715.47 1294
6716.24 1194
6717.01 1161
6717.79 1235
6718.56 1229
6719.34 1277
6720.11 1223
6720.88 1207
6721.66 1230
6722.43 1231
6723.20 1193
6723.98 1203
6724.75 1221
6725.53 1227
6726.30 1180
6727.07 1170
6727.85 1217
6728.62 1191
6729.40 1231
6730.17 1192
6730.95 1179
6731.72 1178
6732.49 1219
6733.27 1181
6734.04 1196
6734.82 1238
6735.59 1238
6736.37 1176
6737.14 1177
6737.92 1251
6738.69 1303
6739.47 1227
6740.24 1269
6741.01 1225
6741.79 1230
6742.56 1270
6743.34 1268
6744.11 1264
6744.89 1272
6745.67 1204
6746.44 1270
6747.22 1276
6747.99 1250
6748.77 1285
6749.54 1264
6750.32 1337
6751.09 1413
6751.87 1425
6752.64 1415
6753.42 1362
6754.19 1396
6754.97 1357
6755.75 1381
6756.52 1351
6757.30 1345
6758.07 1341
6758.85 1308
6759.63 1314
6760.40 1298
6761.18 1286
6761.95 1283
6762.73 1234
6763.51 1289
6764.28 1257
6765.06 1240
6765.83 1225
6766.61 1261
6767.39 1209
6768.16 1249
6768.94 1180
6769.72 1209
6770.49 1249
6771.27 1224
6772.05 1196
6772.82 1209
6773.60 1221
6774.38 1170
6775.15 1119
6775.93 1152
6776.71 1178
6777.48 1152
6778.26 1165
6779.04 1134
6779.82 1175
6780.59 1197
6781.37 1118
6782.15 1126
6782.92 1081
6783.70 1126
6784.48 1121
6785.26 1088
6786.03 1086
6786.81 1094
6787.59 1051
6788.37 1053
6789.14 1094
6789.92 1075
6790.70 1124
6791.48 1112
6792.25 1089
6793.03 1056
6793.81 1081
6794.59 1065
6795.37 1048
6796.14 1089
6796.92 1076
6797.70 1087
6798.48 1130
6799.26 1129
6800.04 1082
6800.81 1079
6801.59 1133
6802.37 1120
6803.15 1033
6803.93 1043
6804.71 1059
6805.48 1037
6806.26 1054
6807.04 1073
6807.82 1081
6808.60 1074
6809.38 1095
6810.16 1108
6810.94 1109
6811.71 1049
6812.49 1030
6813.27 1027
6814.05 1032
6814.83 1087
6815.61 1056
6816.39 1072
6817.17 1048
6817.95 1076
6818.73 1112
6819.51 1101
6820.29 1081
6821.07 1086
6821.84 1049
6822.62 1107
6823.40 1105
6824.18 1071
6824.96 1069
6825.74 1061
6826.52 1093
6827.30 1115
6828.08 1100
6828.86 1093
6829.64 1066
6830.42 1047
6831.20 1083
6831.98 1132
6832.76 1086
6833.54 1080
6834.32 1139
6835.10 1144
6835.88 1131
6836.66 1193
6837.44 1248
6838.22 1278
6839.01 1292
6839.79 1320
6840.57 1290
6841.35 1251
6842.13 1262
6842.91 1182
6843.69 1255
6844.47 1234
6845.25 1201
6846.03 1203
6846.81 1253
6847.59 1322
6848.37 1395
6849.16 1447
6849.94 1557
6850.72 1585
6851.50 1574
6852.28 1566
6853.06 1498
6853.84 1457
6854.62 1444
6855.41 1403
6856.19 1369
6856.97 1338
6857.75 1359
6858.53 1287
6859.31 1320
6860.10 1271
6860.88 1268
6861.66 1271
6862.44 1285
6863.22 1216
6864.00 1351
6864.79 1275
6865.57 1260
6866.35 1284
6867.13 1280
6867.91 1310
6868.70 1303
6869.48 1377
6870.26 1384
6871.04 1407
6871.83 1407
6872.61 1366
6873.39 1414
6874.17 1440
6874.96 1413
6875.74 1372
6876.52 1405
6877.30 1423
6878.09 1436
6878.87 1433
6879.65 1535
6880.43 1588
6881.22 1609
6882.00 1658
6882.78 1653
6883.57 1653
6884.35 1570
6885.13 1584
6885.92 1624
6886.70 1622
6887.48 1660
6888.27 1665
6889.05 1649
6889.83 1649
6890.62 1619
6891.40 1543
6892.18 1555
6892.97 1537
6893.75 1505
6894.53 1476
6895.32 1480
6896.10 1457
6896.88 1468
6897.67 1476
6898.45 1465
6899.24 1529
6900.02 1488
6900.80 1430
6901.59 1451
6902.37 1421
6903.16 1444
6903.94 1448
6904.73 1477
6905.51 1463
6906.29 1450
6907.08 1433
6907.86 1436
6908.65 1443
6909.43 1485
6910.22 1485
6911.00 1447
6911.79 1424
6912.57 1466
6913.35 1482
6914.14 1486
6914.92 1498
6915.71 1483
6916.49 1522
6917.28 1494
6918.06 1482
6918.85 1515
6919.63 1516
6920.42 1475
6921.20 1481
6921.99 1582
6922.78 1546
6923.56 1557
6924.35 1598
6925.13 1658
6925.92 1623
6926.70 1606
6927.49 1642
6928.27 1654
6929.06 1626
6929.84 1632
6930.63 1619
6931.42 1671
6932.20 1604
6932.99 1648
6933.77 1680
6934.56 1676
6935.35 1689
6936.13 1663
6936.92 1736
6937.70 1769
6938.49 1889
6939.28 1888
6940.06 1984
6940.85 2081
6941.63 2188
6942.42 2243
6943.21 2342
6943.99 2325
6944.78 2317
6945.57 2367
6946.35 2355
6947.14 2323
6947.93 2282
6948.71 2274
6949.50 2230
6950.29 2138
6951.07 2129
6951.86 2047
6952.65 2054
6953.44 2081
6954.22 2121
6955.01 2018
6955.80 2065
6956.58 2042
6957.37 2045
6958.16 2080
6958.95 2135
6959.73 2157
6960.52 2116
6961.31 2146
6962.09 2151
6962.88 2143
6963.67 2215
6964.46 2348
6965.25 2362
6966.03 2432
6966.82 2570
6967.61 2617
6968.40 2734
6969.18 2753
6969.97 2793
6970.76 2758
6971.55 2802
6972.34 2786
6973.12 2712
6973.91 2719
6974.70 2774
6975.49 2810
6976.28 2767
6977.07 2835
6977.85 2947
6978.64 3113
6979.43 3246
6980.22 3601
6981.01 4242
6981.80 4924
6982.59 5813
6983.37 7069
6984.16 8124
6984.95 8796
6985.74 9190
6986.53 9161
6987.32 8630
6988.11 7817
6988.90 6827
6989.69 5795
6990.47 4953
6991.26 4132
6992.05 3451
6992.84 3014
6993.63 2687
6994.42 2371
6995.21 2195
6996.00 2069
6996.79 2030
6997.58 1907
6998.37 1849
6999.16 1890
6999.95 1840
7000.74 1773
7001.53 1763
7002.32 1757
7003.11 1695
7003.90 1655
7004.69 1637
7005.48 1572
7006.27 1525
7007.06 1482
7007.85 1501
7008.64 1492
7009.43 1606
7010.22 1628
7011.01 1729
7011.80 1746
7012.59 1766
7013.38 1763
7014.17 1786
7014.96 1680
7015.75 1647
7016.54 1697
7017.33 1711
7018.12 1657
7018.91 1645
7019.70 1655
7020.49 1669
7021.28 1722
7022.07 1810
7022.87 1798
7023.66 1875
7024.45 1889
7025.24 1877
7026.03 1859
7026.82 1779
7027.61 1775
7028.40 1772
7029.19 1676
7029.99 1713
7030.78 1670
7031.57 1609
7032.36 1599
7033.15 1574
7033.94 1617
7034.74 1572
7035.53 1588
7036.32 1571
7037.11 1602
7037.90 1661
7038.69 1621
7039.49 1633
7040.28 1628
7041.07 1681
7041.86 1641
7042.65 1682
7043.45 1649
7044.24 1644
7045.03 1671
7045.82 1622
7046.61 1633
7047.41 1655
7048.20 1727
7048.99 1642
7049.78 1722
7050.58 1689
7051.37 1627
7052.16 1656
7052.95 1601
7053.75 1537
7054.54 1533
7055.33 1523
7056.13 1542
7056.92 1542
7057.71 1519
7058.50 1504
7059.30 1553
7060.09 1516
7060.88 1535
7061.68 1565
7062.47 1488
7063.26 1447
7064.06 1427
7064.85 1449
7065.64 1444
7066.44 1438
7067.23 1401
7068.02 1411
7068.82 1401
7069.61 1396
7070.40 1421
7071.20 1390
7071.99 1397
7072.78 1376
7073.58 1380
7074.37 1378
7075.17 1301
7075.96 1296
7076.75 1354
7077.55 1281
7078.34 1261
7079.14 1331
7079.93 1274
7080.72 1249
7081.52 1287
7082.31 1300
7083.11 1199
7083.90 1240
7084.70 1254
7085.49 1233
7086.28 1270
7087.08 1321
7087.87 1372
7088.67 1335
7089.46 1337
7090.26 1254
7091.05 1243
7091.85 1213
7092.64 1214
7093.44 1197
7094.23 1162
7095.03 1162
7095.82 1203
7096.62 1184
7097.41 1194
7098.21 1174
7099.00 1170
7099.80 1191
7100.59 1167
7101.39 1171
7102.18 1142
7102.98 1146
7103.77 1144
7104.57 1087
7105.37 1101
7106.16 1077
7106.96 1034
7107.75 1048
7108.55 1025
7109.34 1007
7110.14 1048
7110.94 1106
7111.73 1066
7112.53 1009
7113.32 997
7114.12 1025
7114.92 1007
7115.71 1016
7116.51 1029
7117.30 1034
7118.10 1010
7118.90 1012
7119.69 950
7120.49 1054
7121.29 1069
7122.08 990
7122.88 999
7123.68 1019
7124.47 1000
7125.27 1015
7126.07 996
7126.86 1008
7127.66 1024
7128.46 1016
7129.25 1007
7130.05 1017
7130.85 1046
7131.64 1043
7132.44 1072
7133.24 1029
7134.04 991
7134.83 975
7135.63 985
7136.43 1026
7137.23 966
7138.02 971
7138.82 973
7139.62 960
7140.42 975
7141.21 982
7142.01 970
7142.81 934
7143.61 933
7144.40 968
7145.20 945
7146.00 938
7146.80 926
7147.59 935
7148.39 914
7149.19 915
7149.99 962
7150.79 988
7151.59 972
7152.38 975
7153.18 963
7153.98 981
7154.78 959
7155.58 939
7156.38 971
7157.17 961
7157.97 993
7158.77 979
7159.57 951
7160.37 976
7161.17 959
7161.97 935
7162.76 972
7163.56 986
7164.36 934
7165.16 954
7165.96 951
7166.76 967
7167.56 981
7168.36 958
7169.16 961
7169.96 983
7170.75 942
7171.55 947
7172.35 938
7173.15 895
7173.95 889
7174.75 877
7175.55 900
7176.35 910
7177.15 939
7177.95 933
7178.75 882
7179.55 861
7180.35 931
7181.15 907
7181.95 914
7182.75 921
7183.55 953
7184.35 908
7185.15 899
7185.95 885
7186.75 921
7187.55 890
7188.35 883
7189.15 845
7189.95 862
7190.75 846
7191.55 869
7192.35 858
7193.15 882
7193.95 839
7194.75 855
7195.55 858
7196.35 936
7197.15 861
7197.95 896
7198.76 933
7199.56 907
7200.36 883
7201.16 898
7201.96 892
7202.76 873
7203.56 919
7204.36 890
7205.16 823
7205.96 834
7206.77 831
7207.57 813
7208.37 807
7209.17 815
7209.97 836
7210.77 892
7211.57 892
7212.38 873
7213.18 860
7213.98 859
7214.78 832
7215.58 838
7216.38 859
7217.19 850
7217.99 837
7218.79 851
7219.59 864
7220.39 889
7221.20 866
7222.00 831
7222.80 841
7223.60 849
7224.40 862
7225.21 861
7226.01 850
7226.81 839
7227.61 854
7228.42 825
7229.22 823
7230.02 813
7230.82 842
7231.63 867
7232.43 868
7233.23 854
7234.03 898
7234.84 946
7235.64 931
7236.44 908
7237.25 898
7238.05 912
7238.85 931
7239.65 920
7240.46 886
7241.26 906
7242.06 875
7242.87 847
7243.67 858
7244.47 869
7245.28 844
7246.08 816
7246.88 788
7247.69 860
7248.49 833
7249.30 831
7250.10 845
7250.90 849
7251.71 846
7252.51 821
7253.31 874
7254.12 841
7254.92 849
7255.73 826
7256.53 837
7257.33 820
7258.14 839
7258.94 867
7259.75 831
7260.55 833
7261.35 890
7262.16 860
7262.96 888
7263.77 886
7264.57 877
7265.38 859
7266.18 864
7266.99 871
7267.79 889
7268.59 881
7269.40 850
7270.20 854
7271.01 891
7271.81 868
7272.62 883
7273.42 939
7274.23 923
7275.03 932
7275.84 904
7276.64 934
7277.45 930
7278.25 945
7279.06 983
7279.86 906
7280.67 978
7281.48 1052
7282.28 1113
7283.09 1083
7283.89 1116
7284.70 1172
7285.50 1168
7286.31 1120
7287.11 1084
7287.92 1028
7288.73 992
7289.53 965
7290.34 942
7291.14 900
7291.95 879
7292.76 890
7293.56 882
7294.37 861
7295.17 903
7295.98 855
7296.79 846
7297.59 899
7298.40 874
7299.21 867
7300.01 885
7300.82 876
7301.62 884
7302.43 903
7303.24 909
7304.04 894
7304.85 898
7305.66 884
7306.46 938
7307.27 924
7308.08 915
7308.89 871
7309.69 940
7310.50 969
7311.31 994
7312.11 933
7312.92 947
7313.73 995
7314.53 996
7315.34 1008
7316.15 1020
7316.96 1098
7317.76 1214
7318.57 1219
7319.38 1174
7320.19 1185
7320.99 1192
7321.80 1158
7322.61 1179
7323.42 1043
7324.22 1040
7325.03 953
7325.84 1009
7326.65 976
7327.46 934
7328.26 951
7329.07 922
7329.88 909
7330.69 902
7331.50 886
7332.30 911
7333.11 921
7333.92 895
7334.73 915
7335.54 907
7336.35 956
7337.15 925
7337.96 943
7338.77 930
7339.58 925
7340.39 908
7341.20 911
7342.01 921
7342.82 932
7343.62 899
7344.43 902
7345.24 889
7346.05 879
7346.86 887
7347.67 896
7348.48 802
7349.29 828
7350.10 861
7350.91 839
7351.71 819
7352.52 846
7353.33 810
7354.14 818
7354.95 811
7355.76 788
7356.57 843
7357.38 856
7358.19 852
7359.00 844
7359.81 807
7360.62 853
7361.43 867
7362.24 847
7363.05 829
7363.86 847
7364.67 852
7365.48 864
7366.29 834
7367.10 851
7367.91 829
7368.72 849
7369.53 835
7370.34 848
7371.15 786
7371.96 845
7372.77 804
7373.58 820
7374.39 819
7375.20 823
7376.01 823
7376.82 849
7377.63 816
7378.45 806
7379.26 841
7380.07 877
7380.88 870
7381.69 864
7382.50 866
7383.31 883
7384.12 851
7384.93 849
7385.74 828
7386.56 810
7387.37 800
7388.18 802
7388.99 802
7389.80 788
7390.61 765
7391.42 801
7392.24 769
7393.05 776
7393.86 809
7394.67 724
7395.48 776
7396.29 771
7397.10 793
7397.92 817
7398.73 812
7399.54 803
7400.35 811
7401.16 767
7401.98 786
7402.79 736
7403.60 813
7404.41 757
7405.23 725
7406.04 764
7406.85 767
7407.66 750
7408.47 698
7409.29 724
7410.10 759
7410.91 781
7411.72 736
7412.54 734
7413.35 708
7414.16 736
7414.98 704
7415.79 711
7416.60 738
7417.41 732
7418.23 692
7419.04 727
7419.85 753
7420.67 712
7421.48 719
7422.29 695
7423.11 706
7423.92 715
7424.73 713
7425.54 686
7426.36 720
7427.17 742
7427.99 730
7428.80 729
7429.61 724
7430.43 724
7431.24 677
7432.05 622
7432.87 663
7433.68 707
7434.49 761
7435.31 712
7436.12 703
7436.94 694
7437.75 716
7438.56 721
7439.38 722
7440.19 703
7441.01 698
7441.82 724
7442.64 720
7443.45 691
7444.26 667
7445.08 695
7445.89 717
7446.71 716
7447.52 683
7448.34 665
7449.15 662
7449.97 694
7450.78 728
7451.59 695
7452.41 725
7453.22 717
7454.04 719
7454.85 611
7455.67 675
7456.48 726
7457.30 672
7458.11 683
7458.93 613
7459.74 690
7460.56 718
7461.38 685
7462.19 718
7463.01 667
7463.82 664
7464.64 678
7465.45 729
7466.27 689
7467.08 684
7467.90 683
7468.72 693
7469.53 683
7470.35 678
7471.16 714
7471.98 696
7472.79 683
7473.61 710
7474.43 706
7475.24 687
7476.06 705
7476.87 690
7477.69 689
7478.51 690
7479.32 720
7480.14 742
7480.96 743
7481.77 705
7482.59 714
7483.41 713
7484.22 717
7485.04 729
7485.85 738
7486.67 743
7487.49 700
7488.31 685
7489.12 692
7489.94 665
7490.76 740
7491.57 718
7492.39 711
7493.21 691
7494.02 670
7494.84 638
7495.66 638
7496.48 676
7497.29 664
7498.11 709
7498.93 715
7499.74 701
7500.56 687
7501.38 745
7502.20 712
7503.01 716
7503.83 696
7504.65 713
7505.47 705
7506.29 720
7507.10 691
7507.92 707
7508.74 716
7509.56 720
7510.37 700
7511.19 681
7512.01 696
7512.83 723
7513.65 727
7514.47 713
7515.28 708
7516.10 698
7516.92 674
7517.74 764
7518.56 720
7519.38 706
7520.19 713
7521.01 750
7521.83 704
7522.65 704
7523.47 709
7524.29 730
7525.11 713
7525.92 722
7526.74 753
7527.56 710
7528.38 718
7529.20 690
7530.02 721
7530.84 675
7531.66 702
7532.48 689
7533.30 718
7534.12 767
7534.93 733
7535.75 715
7536.57 728
7537.39 719
7538.21 703
7539.03 752
7539.85 729
7540.67 734
7541.49 716
7542.31 725
7543.13 662
7543.95 698
7544.77 723
7545.59 737
7546.41 678
7547.23 718
7548.05 750
7548.87 715
7549.69 717
7550.51 691
7551.33 711
7552.15 724
7552.97 718
7553.79 718
7554.61 739
7555.43 744
7556.25 767
7557.07 799
7557.89 787
7558.71 815
7559.53 774
7560.36 756
7561.18 772
7562.00 711
7562.82 751
7563.64 755
7564.46 747
7565.28 758
7566.10 733
7566.92 669
7567.74 734
7568.56 709
7569.39 695
7570.21 694
7571.03 737
7571.85 747
7572.67 726
7573.49 719
7574.31 768
7575.14 757
7575.96 748
7576.78 721
7577.60 757
7578.42 716
7579.24 741
7580.06 745
7580.89 695
7581.71 721
7582.53 701
7583.35 728
7584.17 733
7585.00 777
7585.82 757
7586.64 767
7587.46 726
7588.29 749
7589.11 748
7589.93 773
7590.75 765
7591.57 777
7592.40 747
7593.22 762
7594.04 774
7594.86 768
7595.69 773
7596.51 761
7597.33 778
7598.15 774
7598.98 763
7599.80 801
7600.62 769
7601.45 822
7602.27 861
7603.09 826
7603.92 828
7604.74 815
7605.56 825
7606.38 798
7607.21 816
7608.03 796
7608.85 800
7609.68 800
7610.50 801
7611.32 780
7612.15 823
7612.97 841
7613.80 813
7614.62 834
7615.44 862
7616.27 904
7617.09 889
7617.91 910
7618.74 952
7619.56 951
7620.39 905
7621.21 872
7622.03 865
7622.86 870
7623.68 846
7624.51 872
7625.33 885
7626.15 885
7626.98 864
7627.80 836
7628.63 856
7629.45 874
7630.28 866
7631.10 851
7631.93 857
7632.75 896
7633.58 858
7634.40 843
7635.22 825
7636.05 814
7636.87 797
7637.70 808
7638.52 819
7639.35 801
7640.17 759
7641.00 792
7641.82 796
7642.65 782
7643.47 789
7644.30 822
7645.13 843
7645.95 845
7646.78 861
7647.60 848
7648.43 854
7649.25 856
7650.08 903
7650.90 929
7651.73 913
7652.55 863
7653.38 852
7654.21 799
7655.03 804
7655.86 802
7656.68 773
7657.51 748
7658.34 791
7659.16 785
7659.99 725
7660.81 717
7661.64 719
7662.47 729
7663.29 707
7664.12 722
7664.95 718
7665.77 702
7666.60 746
7667.42 727
7668.25 737
7669.08 757
7669.90 742
7670.73 731
7671.56 724
7672.38 722
7673.21 715
7674.04 719
7674.87 717
7675.69 742
7676.52 720
7677.35 760
7678.17 744
7679.00 716
7679.83 695
7680.65 723
7681.48 720
7682.31 740
7683.14 755
7683.96 752
7684.79 736
7685.62 743
7686.45 761
7687.27 761
7688.10 733
7688.93 751
7689.76 752
7690.58 745
7691.41 749
7692.24 731
7693.07 756
7693.90 742
7694.72 782
7695.55 748
7696.38 755
7697.21 773
7698.04 774
7698.86 759
7699.69 759
7700.52 747
7701.35 773
7702.18 766
7703.01 699
7703.83 724
7704.66 714
7705.49 712
7706.32 776
7707.15 734
7707.98 730
7708.81 707
7709.63 706
7710.46 716
7711.29 725
7712.12 723
7712.95 691
7713.78 692
7714.61 725
7715.44 704
7716.27 720
7717.10 698
7717.93 714
7718.75 738
7719.58 706
7720.41 716
7721.24 701
7722.07 710
7722.90 709
7723.73 724
7724.56 754
7725.39 734
7726.22 695
7727.05 730
7727.88 741
7728.71 723
7729.54 733
7730.37 743
7731.20 702
7732.03 722
7732.86 706
7733.69 726
7734.52 719
7735.35 727
7736.18 712
7737.01 719
7737.84 689
7738.67 710
7739.50 681
7740.33 686
7741.16 713
7741.99 704
7742.82 730
7743.65 737
7744.48 761
7745.31 794
7746.14 817
7746.98 876
7747.81 925
7748.64 894
7749.47 859
7750.30 830
7751.13 853
7751.96 837
7752.79 769
7753.62 716
7754.45 724
7755.29 719
7756.12 721
7756.95 723
7757.78 710
7758.61 726
7759.44 717
7760.27 720
7761.11 713
7761.94 669
7762.77 716
7763.60 680
7764.43 731
7765.26 701
7766.10 726
7766.93 731
7767.76 718
7768.59 715
7769.42 698
7770.26 696
7771.09 720
7771.92 720
7772.75 690
7773.58 700
7774.42 712
7775.25 700
7776.08 664
7776.91 672
7777.75 666
7778.58 682
7779.41 677
7780.24 676
7781.08 681
7781.91 685
7782.74 696
7783.57 667
7784.41 729
7785.24 694
7786.07 712
7786.91 696
7787.74 660
7788.57 701
7789.40 680
7790.24 678
7791.07 636
7791.90 658
7792.74 667
7793.57 669
7794.40 682
7795.24 709
7796.07 692
7796.90 677
7797.74 693
7798.57 710
7799.40 707
7800.24 756
7801.07 733
7801.91 727
7802.74 712
7803.57 709
7804.41 710
7805.24 771
7806.07 710
7806.91 693
7807.74 725
7808.58 765
7809.41 784
7810.25 767
7811.08 702
7811.91 752
7812.75 759
7813.58 715
7814.42 725
7815.25 754
7816.09 745
7816.92 784
7817.75 788
7818.59 740
7819.42 767
7820.26 786
7821.09 773
7821.93 776
7822.76 789
7823.60 808
7824.43 776
7825.27 780
7826.10 801
7826.94 723
7827.77 707
7828.61 733
7829.44 760
7830.28 767
7831.11 747
7831.95 778
7832.78 784
7833.62 777
7834.46 741
7835.29 730
7836.13 692
7836.96 750
7837.80 741
7838.63 734
7839.47 708
7840.31 728
7841.14 691
7841.98 732
7842.81 706
7843.65 719
7844.48 698
7845.32 677
7846.16 701
7846.99 670
7847.83 702
7848.67 698
7849.50 694
7850.34 693
7851.17 703
7852.01 708
7852.85 729
7853.68 696
7854.52 672
7855.36 705
7856.19 669
7857.03 634
7857.87 693
7858.70 708
7859.54 680
7860.38 709
7861.21 719
7862.05 703
7862.89 674
7863.72 672
7864.56 725
7865.40 690
7866.24 695
7867.07 677
7867.91 708
7868.75 766
7869.59 754
7870.42 682
7871.26 699
7872.10 742
7872.94 729
7873.77 767
7874.61 775
7875.45 811
7876.29 785
7877.12 830
7877.96 806
7878.80 812
7879.64 770
7880.47 763
7881.31 760
7882.15 770
7882.99 776
7883.83 782
7884.66 737
7885.50 745
7886.34 723
7887.18 702
7888.02 692
7888.86 736
7889.69 756
7890.53 737
7891.37 726
7892.21 710
7893.05 752
7893.89 742
7894.73 751
7895.56 692
7896.40 696
7897.24 698
7898.08 707
7898.92 727
7899.76 696
7900.60 693
7901.44 708
7902.28 719
7903.12 731
7903.95 723
7904.79 688
7905.63 730
7906.47 732
7907.31 719
7908.15 730
7908.99 705
7909.83 703
7910.67 704
7911.51 715
7912.35 722
7913.19 748
7914.03 789
7914.87 772
7915.71 817
7916.55 842
7917.39 881
7918.23 869
7919.07 896
7919.91 890
7920.75 875
7921.59 870
7922.43 792
7923.27 745
7924.11 735
7924.95 737
7925.79 751
7926.63 709
7927.47 733
7928.31 698
7929.15 709
7929.99 673
7930.83 674
7931.67 744
7932.51 707
7933.35 673
7934.19 699
7935.04 684
7935.88 676
7936.72 620
7937.56 653
7938.40 635
7939.24 711
7940.08 733
7940.92 733
7941.76 730
7942.60 692
7943.45 739
7944.29 779
7945.13 735
7945.97 759
7946.81 753
7947.65 721
7948.49 733
7949.34 701
7950.18 680
7951.02 726
7951.86 710
7952.70 699
7953.54 720
7954.39 724
7955.23 764
7956.07 752
7956.91 674
7957.75 706
7958.60 699
7959.44 712
7960.28 724
7961.12 707
7961.96 686
7962.81 681
7963.65 710
7964.49 687
7965.33 690
7966.18 755
7967.02 784
7967.86 778
7968.70 762
7969.55 738
7970.39 725
7971.23 687
7972.08 736
7972.92 742
7973.76 747
7974.60 707
7975.45 775
7976.29 728
7977.13 663
7977.98 665
7978.82 677
7979.66 667
7980.51 692
7981.35 664
7982.19 640
7983.04 710
7983.88 647
7984.72 619
7985.57 622
7986.41 650
7987.25 644
7988.10 643
7988.94 621
7989.78 645
7990.63 643
7991.47 629
7992.32 608
7993.16 607
7994.00 618
7994.85 627
7995.69 595
7996.54 599
7997.38 588
7998.22 604
7999.07 606
7999.91 640
8000.76 598
8001.60 643
8002.45 655
8003.29 656
8004.13 646
8004.98 637
8005.82 620
8006.67 642
8007.51 598
8008.36 612
8009.20 658
8010.05 646
8010.89 616
8011.74 595
8012.58 642
8013.43 627
8014.27 589
8015.12 603
8015.96 604
8016.81 600
8017.65 564
8018.50 579
8019.34 597
8020.19 583
8021.03 586
8021.88 558
8022.72 600
8023.57 570
8024.41 534
8025.26 562
8026.11 589
8026.95 566
8027.80 587
8028.64 586
8029.49 593
8030.33 570
8031.18 563
8032.03 585
8032.87 589
8033.72 583
8034.56 641
8035.41 608
8036.26 607
8037.10 573
8037.95 569
8038.80 565
8039.64 569
8040.49 550
8041.34 596
8042.18 581
8043.03 546
8043.87 560
8044.72 584
8045.57 597
8046.41 547
8047.26 556
8048.11 565
8048.96 532
8049.80 555
8050.65 540
8051.50 523
8052.34 534
8053.19 532
8054.04 560
8054.88 529
8055.73 580
8056.58 519
8057.43 523
8058.27 532
8059.12 576
8059.97 542
8060.82 539
8061.66 539
8062.51 533
8063.36 537
8064.21 501
8065.05 531
8065.90 551
8066.75 576
8067.60 531
8068.44 512
8069.29 555
8070.14 591
8070.99 520
8071.84 533
8072.68 570
8073.53 545
8074.38 532
8075.23 543
8076.08 537
8076.93 520
8077.77 538
8078.62 541
8079.47 530
8080.32 519
8081.17 548
8082.02 553
8082.87 566
8083.71 561
8084.56 571
8085.41 536
8086.26 521
8087.11 522
8087.96 518
8088.81 544
8089.66 530
8090.51 555
8091.35 559
8092.20 526
8093.05 541
8093.90 535
8094.75 533
8095.60 542
8096.45 533
8097.30 536
8098.15 530
8099.00 509
8099.85 529
8100.70 533
8101.55 539
8102.40 538
8103.25 527
8104.10 531
8104.95 555
8105.80 568
8106.65 588
8107.50 539
8108.35 549
8109.20 536
8110.05 528
8110.90 528
8111.75 524
8112.60 506
8113.45 543
8114.30 558
8115.15 535
8116.00 515
8116.85 556
8117.70 541
8118.55 561
8119.40 522
8120.25 558
8121.10 542
8121.95 577
8122.80 561
8123.65 539
8124.50 560
8125.35 569
8126.20 574
8127.06 571
8127.91 560
8128.76 589
8129.61 553
8130.46 560
8131.31 544
8132.16 526
8133.01 541
8133.86 543
8134.72 505
8135.57 543
8136.42 519
8137.27 535
8138.12 492
8138.97 510
8139.83 522
8140.68 516
8141.53 529
8142.38 550
8143.23 528
8144.08 519
8144.94 577
8145.79 536
8146.64 543
8147.49 544
8148.34 567
8149.20 556
8150.05 540
8150.90 506
8151.75 567
8152.60 519
8153.46 521
8154.31 570
8155.16 553
8156.01 567
8156.87 575
8157.72 563
8158.57 559
8159.42 541
8160.28 542
8161.13 522
8161.98 550
8162.84 526
8163.69 512
8164.54 541
8165.39 525
8166.25 491
8167.10 490
8167.95 524
8168.81 503
8169.66 559
8170.51 543
8171.37 525
8172.22 530
8173.07 490
8173.93 493
8174.78 537
8175.63 502
8176.49 524
8177.34 494
8178.19 503
8179.05 514
8179.90 529
8180.76 514
8181.61 541
8182.46 511
8183.32 497
8184.17 495
8185.02 538
8185.88 545
8186.73 528
8187.59 513
8188.44 502
8189.30 522
8190.15 500
8191.00 513
8191.86 511
8192.71 497
8193.57 540
8194.42 528
8195.28 538
8196.13 532
8196.99 493
8197.84 504
8198.69 506
8199.55 493
8200.40 541
8201.26 517
8202.11 516
8202.97 511
8203.82 500
8204.68 511
8205.53 501
8206.39 503
8207.24 472
8208.10 491
8208.95 518
8209.81 517
8210.67 508
8211.52 511
8212.38 534
8213.23 563
8214.09 522
8214.94 521
8215.80 517
8216.65 538
8217.51 540
8218.37 500
8219.22 516
8220.08 553
8220.93 549
8221.79 548
8222.64 528
8223.50 519
8224.36 528
8225.21 507
8226.07 485
8226.92 489
8227.78 534
8228.64 573
8229.49 533
8230.35 510
8231.21 503
8232.06 536
8232.92 489
8233.78 499
8234.63 515
8235.49 522
8236.35 508
8237.20 533
8238.06 540
8238.92 528
8239.77 534
8240.63 509
8241.49 494
8242.34 546
8243.20 515
8244.06 531
8244.91 507
8245.77 525
8246.63 511
8247.49 505
8248.34 534
8249.20 552
8250.06 536
8250.92 521
8251.77 541
8252.63 547
8253.49 554
8254.35 564
8255.20 552
8256.06 539
8256.92 559
8257.78 538
8258.63 559
8259.49 556
8260.35 505
8261.21 509
8262.07 536
8262.92 560
8263.78 513
8264.64 555
8265.50 547
8266.36 529
8267.22 579
8268.07 576
8268.93 581
8269.79 556
8270.65 552
8271.51 581
8272.37 560
8273.22 538
8274.08 570
8274.94 586
8275.80 542
8276.66 553
8277.52 560
8278.38 592
8279.24 613
8280.09 554
8280.95 560
8281.81 547
8282.67 573
8283.53 546
8284.39 552
8285.25 541
8286.11 566
8286.97 554
8287.83 535
8288.69 572
8289.55 603
8290.41 579
8291.26 571
8292.12 584
8292.98 594
8293.84 559
8294.70 564
8295.56 557
8296.42 562
8297.28 567
8298.14 588
8299.00 573
8299.86 554
8300.72 565
8301.58 559
8302.44 572
8303.30 555
8304.16 568
8305.02 554
8305.88 561
8306.74 579
8307.60 557
8308.46 548
8309.33 590
8310.19 605
8311.05 540
8311.91 563
8312.77 540
8313.63 555
8314.49 573
8315.35 562
8316.21 539
8317.07 579
8317.93 577
8318.79 566
8319.65 536
8320.52 536
8321.38 579
8322.24 605
8323.10 587
8323.96 556
8324.82 555
8325.68 600
8326.54 586
8327.41 549
8328.27 555
8329.13 538
8329.99 593
8330.85 591
8331.71 551
8332.57 565
8333.44 581
8334.30 553
8335.16 556
8336.02 574
8336.88 583
8337.75 585
8338.61 550
8339.47 574
8340.33 556
8341.19 540
8342.06 571
8342.92 568
8343.78 553
8344.64 591
8345.50 594
8346.37 614
8347.23 648
8348.09 645
8348.95 662
8349.82 640
8350.68 621
8351.54 634
8352.40 565
8353.27 564
8354.13 582
8354.99 562
8355.86 564
8356.72 585
8357.58 535
8358.45 563
8359.31 556
8360.17 524
8361.03 528
8361.90 560
8362.76 572
8363.62 582
8364.49 558
8365.35 614
8366.21 599
8367.08 601
8367.94 592
8368.80 584
8369.67 599
8370.53 570
8371.40 591
8372.26 574
8373.12 580
8373.99 586
8374.85 553
8375.71 575
8376.58 625
8377.44 593
8378.31 608
8379.17 585
8380.03 583
8380.90 573
8381.76 593
8382.63 577
8383.49 580
8384.36 630
8385.22 602
8386.08 613
8386.95 574
8387.81 570
8388.68 583
8389.54 583
8390.41 564
8391.27 569
8392.14 545
8393.00 556
8393.87 583
8394.73 610
8395.60 602
8396.46 611
8397.33 639
8398.19 631
8399.06 594
8399.92 622
8400.79 637
8401.65 639
8402.52 599
8403.38 635
8404.25 654
8405.11 607
8405.98 580
8406.84 610
8407.71 641
8408.58 657
8409.44 631
8410.31 639
8411.17 605
8412.04 639
8412.90 640
8413.77 629
8414.64 629
8415.50 631
8416.37 636
8417.23 635
8418.10 659
8418.97 680
8419.83 654
8420.70 627
8421.56 646
8422.43 638
8423.30 658
8424.16 675
8425.03 706
8425.90 665
8426.76 712
8427.63 738
8428.50 720
8429.36 704
8430.23 673
8431.10 664
8431.96 683
8432.83 703
8433.70 709
8434.56 684
8435.43 686
8436.30 713
8437.16 666
8438.03 725
8438.90 690
8439.77 707
8440.63 743
8441.50 765
8442.37 755
8443.24 757
8444.10 735
8444.97 720
8445.84 714
8446.71 723
8447.57 757
8448.44 764
8449.31 738
8450.18 750
8451.04 781
8451.91 859
8452.78 891
8453.65 1015
8454.52 1071
8455.38 1140
8456.25 1191
8457.12 1187
8457.99 1200
8458.86 1148
8459.72 998
8460.59 909
8461.46 852
8462.33 850
8463.20 765
8464.07 729
8464.93 692
8465.80 718
8466.67 706
8467.54 701
8468.41 717
8469.28 718
8470.15 668
8471.02 649
8471.88 624
8472.75 690
8473.62 655
8474.49 666
8475.36 657
8476.23 676
8477.10 669
8477.97 671
8478.84 662
8479.71 679
8480.58 693
8481.44 672
8482.31 693
8483.18 692
8484.05 668
8484.92 702
8485.79 651
8486.66 634
8487.53 656
8488.40 628
8489.27 660
8490.14 645
8491.01 657
8491.88 652
8492.75 686
8493.62 741
8494.49 740
8495.36 722
8496.23 683
8497.10 667
8497.97 688
8498.84 726
8499.71 735
8500.58 726
8501.45 726
8502.32 704
8503.19 695
8504.06 708
8504.93 698
8505.80 693
8506.67 724
8507.55 698
8508.42 734
8509.29 720
8510.16 741
8511.03 710
8511.90 741
8512.77 687
8513.64 711
8514.51 761
8515.38 756
8516.25 757
8517.13 729
8518.00 745
8518.87 749
8519.74 812
8520.61 766
8521.48 820
8522.35 862
8523.23 911
8524.10 990
8524.97 1069
8525.84 1060
8526.71 1049
8527.58 990
8528.46 957
8529.33 936
8530.20 850
8531.07 811
8531.94 831
8532.81 797
8533.69 776
8534.56 782
8535.43 736
8536.30 742
8537.18 691
8538.05 693
8538.92 659
8539.79 698
8540.66 705
8541.54 669
8542.41 678
8543.28 646
8544.15 667
8545.03 688
8545.90 731
8546.77 686
8547.64 638
8548.52 702
8549.39 722
8550.26 719
8551.14 764
8552.01 790
8552.88 773
8553.76 796
8554.63 801
8555.50 752
8556.37 749
8557.25 745
8558.12 697
8558.99 680
8559.87 709
8560.74 708
8561.61 667
8562.49 690
8563.36 680
8564.24 698
8565.11 676
8565.98 634
8566.86 648
8567.73 643
8568.60 634
8569.48 670
8570.35 689
8571.23 688
8572.10 682
8572.97 637
8573.85 655
8574.72 688
8575.60 678
8576.47 681
8577.34 663
8578.22 662
8579.09 685
8579.97 656
8580.84 675
8581.72 667
8582.59 667
8583.47 635
8584.34 650
8585.21 670
8586.09 657
8586.96 651
8587.84 663
8588.71 671
8589.59 720
8590.46 684
8591.34 738
8592.21 718
8593.09 728
8593.96 733
8594.84 684
8595.71 688
8596.59 739
8597.46 745
8598.34 730
8599.22 735
8600.09 747
8600.97 712
8601.84 755
8602.72 754
8603.59 743
8604.47 702
8605.34 721
8606.22 721
8607.10 755
8607.97 723
8608.85 737
8609.72 709
8610.60 740
8611.47 782
8612.35 766
8613.23 758
8614.10 731
8614.98 764
8615.86 816
8616.73 774
8617.61 818
8618.48 790
8619.36 786
8620.24 804
8621.11 813
8621.99 783
8622.87 768
8623.74 844
8624.62 811
8625.50 802
8626.37 786
8627.25 825
8628.13 812
8629.00 788
8629.88 832
8630.76 821
8631.64 809
8632.51 809
8633.39 788
8634.27 795
8635.14 817
8636.02 841
8636.90 850
8637.78 812
8638.65 818
8639.53 849
8640.41 883
8641.29 867
8642.16 838
8643.04 870
8643.92 934
8644.80 894
8645.67 943
8646.55 928
8647.43 925
8648.31 937
8649.18 937
8650.06 950
8650.94 944
8651.82 945
8652.70 939
8653.58 973
8654.45 931
8655.33 962
8656.21 931
8657.09 980
8657.97 993
8658.84 1036
8659.72 1065
8660.60 1083
8661.48 1107
8662.36 1190
8663.24 1315
8664.12 1281
8664.99 1293
8665.87 1279
8666.75 1264
8667.63 1215
8668.51 1243
8669.39 1215
8670.27 1178
8671.15 1132
8672.03 1191
8672.91 1178
8673.78 1193
8674.66 1232
8675.54 1206
8676.42 1168
8677.30 1099
8678.18 1126
8679.06 1113
8679.94 1051
8680.82 966
8681.70 970
8682.58 971
8683.46 954
8684.34 996
8685.22 1009
8686.10 1065
8686.98 1123
8687.86 1126
8688.74 1208
8689.62 1393
8690.50 1494
8691.38 1620
8692.26 1729
8693.14 1746
8694.02 1641
8694.90 1572
8695.78 1488
8696.66 1341
8697.54 1277
8698.42 1129
8699.30 1050
8700.18 1031
8701.06 960
8701.94 901
8702.82 940
8703.70 901
8704.58 866
8705.46 843
8706.34 839
8707.23 782
8708.11 811
8708.99 815
8709.87 751
8710.75 742
8711.63 775
8712.51 758
8713.39 732
8714.27 696
8715.16 696
8716.04 737
8716.92 737
8717.80 750
8718.68 742
8719.56 735
8720.44 700
8721.33 714
8722.21 721
8723.09 716
8723.97 750
8724.85 770
8725.73 754
8726.62 765
8727.50 763
8728.38 782
8729.26 774
8730.14 766
8731.03 803
8731.91 778
8732.79 773
8733.67 785
8734.55 799
8735.44 757
8736.32 763
8737.20 726
8738.08 740
8738.97 733
8739.85 706
8740.73 687
8741.61 729
8742.50 728
8743.38 677
8744.26 727
8745.14 723
8746.03 696
8746.91 693
8747.79 735
8748.68 719
8749.56 727
8750.44 713
8751.33 699
8752.21 738
8753.09 738
8753.97 740
8754.86 762
8755.74 732
8756.62 764
8757.51 782
8758.39 754
8759.28 779
8760.16 738
8761.04 743
8761.93 738
8762.81 732
8763.69 736
8764.58 693
8765.46 703
8766.34 716
8767.23 726
8768.11 734
8769.00 698
8769.88 696
8770.76 703
8771.65 736
8772.53 711
8773.42 695
8774.30 716
8775.19 684
8776.07 702
8776.95 697
8777.84 743
8778.72 758
8779.61 779
8780.49 756
8781.38 750
8782.26 759
8783.15 791
8784.03 759
8784.92 713
8785.80 733
8786.69 711
8787.57 681
8788.46 705
8789.34 635
8790.23 627
8791.11 626
8792.00 619
8792.88 657
8793.77 577
8794.65 624
8795.54 648
8796.42 651
8797.31 624
8798.19 603
8799.08 609
8799.96 603
8800.85 554
8801.74 572
8802.62 563
8803.51 599
8804.39 605
8805.28 595
8806.16 605
8807.05 573
8807.94 612
8808.82 610
8809.71 610
8810.59 610
8811.48 588
8812.37 599
8813.25 580
8814.14 567
8815.03 597
8815.91 603
8816.80 594
8817.68 626
8818.57 611
8819.46 585
8820.34 584
8821.23 568
8822.12 546
8823.00 552
8823.89 590
8824.78 575
8825.66 562
8826.55 538
8827.44 587
8828.33 569
8829.21 552
8830.10 559
8830.99 565
8831.87 598
8832.76 582
8833.65 549
8834.54 538
8835.42 546
8836.31 548
8837.20 550
8838.08 544
8838.97 533
8839.86 557
8840.75 559
8841.64 553
8842.52 535
8843.41 540
8844.30 579
8845.19 545
8846.07 530
8846.96 531
8847.85 522
8848.74 546
8849.63 516
8850.51 552
8851.40 546
8852.29 551
8853.18 542
8854.07 555
8854.96 519
8855.84 492
8856.73 502
8857.62 501
8858.51 490
8859.40 523
8860.29 503
8861.17 553
8862.06 536
8862.95 495
8863.84 467
8864.73 530
8865.62 510
8866.51 521
8867.40 536
8868.29 526
8869.17 499
8870.06 485
8870.95 493
8871.84 487
8872.73 500
8873.62 501
8874.51 512
8875.40 508
8876.29 500
8877.18 485
8878.07 496
8878.96 482
8879.85 479
8880.74 497
8881.63 503
8882.51 488
8883.40 498
8884.29 489
8885.18 489
8886.07 525
8886.96 543
8887.85 517
8888.74 486
8889.63 489
8890.52 475
8891.41 499
8892.30 457
8893.19 458
8894.09 468
8894.98 484
8895.87 482
8896.76 487
8897.65 488
8898.54 473
8899.43 498
8900.32 474
8901.21 510
8902.10 503
8902.99 495
8903.88 483
8904.77 451
8905.66 471
8906.55 483
8907.44 490
8908.34 457
8909.23 479
8910.12 508
8911.01 488
8911.90 474
8912.79 476
8913.68 490
8914.57 473
8915.47 467
8916.36 461
8917.25 447
8918.14 467
8919.03 449
8919.92 450
8920.81 413
8921.71 444
8922.60 456
8923.49 458
8924.38 457
8925.27 467
8926.16 461
8927.06 458
8927.95 495
8928.84 467
8929.73 459
8930.62 448
8931.52 438
8932.41 463
8933.30 452
8934.19 433
8935.09 436
8935.98 448
8936.87 468
8937.76 444
8938.66 439
8939.55 475
8940.44 474
8941.33 438
8942.23 442
8943.12 451
8944.01 456
8944.90 454
8945.80 448
8946.69 457
8947.58 437
8948.48 440
8949.37 438
8950.26 466
8951.16 449
8952.05 474
8952.94 462
8953.84 475
8954.73 469
8955.62 494
8956.52 482
8957.41 465
8958.30 454
8959.20 448
8960.09 458
8960.98 446
8961.88 427
8962.77 465
8963.66 463
8964.56 442
8965.45 456
8966.35 444
8967.24 454
8968.13 459
8969.03 444
8969.92 446
8970.82 456
8971.71 485
8972.60 482
8973.50 469
8974.39 433
8975.29 476
8976.18 480
8977.08 456
8977.97 458
8978.87 434
8979.76 442
8980.65 448
8981.55 460
8982.44 452
8983.34 452
8984.23 440
8985.13 452
8986.02 431
8986.92 427
8987.81 441
8988.71 469
8989.60 461
8990.50 455
8991.39 503
8992.29 476
8993.18 453
8994.08 419
8994.97 445
8995.87 453
8996.76 453
8997.66 481
8998.56 432
8999.45 441
9000.35 463
9001.24 451
9002.14 435
9003.03 457
9003.93 467
9004.83 435
9005.72 418
9006.62 424
9007.51 475
9008.41 448
9009.31 418
9010.20 433
9011.10 457
9011.99 460
9012.89 433
9013.79 444
9014.68 446
9015.58 428
9016.48 463
9017.37 460
9018.27 464
9019.16 457
9020.06 442
9020.96 429
9021.85 444
9022.75 450
9023.65 451
9024.54 458
9025.44 454
9026.34 462
9027.24 460
9028.13 460
9029.03 444
9029.93 456
9030.82 469
9031.72 438
9032.62 447
9033.52 452
9034.41 473
9035.31 458
9036.21 470
9037.10 472
9038.00 421
9038.90 427
9039.80 460
9040.69 488
9041.59 485
9042.49 456
9043.39 476
9044.29 472
9045.18 512
9046.08 501
9046.98 467
9047.88 465
9048.78 492
9049.67 476
9050.57 450
9051.47 457
9052.37 451
9053.27 469
9054.16 472
9055.06 449
9055.96 465
9056.86 446
9057.76 501
9058.66 473
9059.55 476
9060.45 485
9061.35 482
9062.25 492
9063.15 488
9064.05 481
9064.95 474
9065.85 472
9066.74 489
9067.64 464
9068.54 483
9069.44 461
9070.34 482
9071.24 506
9072.14 503
9073.04 508
9073.94 503
9074.84 530
9075.74 502
9076.64 497
9077.53 489
9078.43 499
9079.33 503
9080.23 483
9081.13 473
9082.03 475
9082.93 511
9083.83 487
9084.73 504
9085.63 506
9086.53 488
9087.43 489
9088.33 471
9089.23 474
9090.13 476
9091.03 475
9091.93 498
9092.83 463
9093.73 430
9094.63 447
9095.53 470
9096.43 434
9097.33 473
9098.23 478
9099.13 459
9100.04 470
9100.94 521
9101.84 493
9102.74 434
9103.64 462
9104.54 453
9105.44 493
9106.34 481
9107.24 477
9108.14 446
9109.04 449
9109.94 468
9110.85 436
9111.75 484
9112.65 434
9113.55 477
9114.45 462
9115.35 485
9116.25 455
9117.15 439
9118.06 453
9118.96 463
9119.86 456
9120.76 484
9121.66 473
9122.56 459
9123.46 456
9124.37 479
9125.27 450
9126.17 466
9127.07 488
9127.97 451
9128.88 441
9129.78 458
9130.68 483
9131.58 474
9132.48 468
9133.39 480
9134.29 473
9135.19 505
9136.09 468
9137.00 434
9137.90 460
9138.80 483
9139.70 456
9140.61 482
9141.51 471
9142.41 453
9143.31 457
9144.22 472
9145.12 460
9146.02 443
9146.92 450
9147.83 490
9148.73 459
9149.63 453
9150.54 466
9151.44 491
9152.34 486
9153.25 447
9154.15 457
9155.05 461
9155.96 477
9156.86 494
9157.76 505
9158.67 464
9159.57 477
9160.47 471
9161.38 460
9162.28 462
9163.18 460
9164.09 477
9164.99 490
9165.90 483
9166.80 489
9167.70 471
9168.61 462
9169.51 458
9170.42 440
9171.32 496
9172.22 473
9173.13 502
9174.03 464
9174.94 463
9175.84 450
9176.74 469
9177.65 481
9178.55 472
9179.46 488
9180.36 490
9181.27 481
9182.17 468
9183.08 456
9183.98 483
9184.89 497
9185.79 470
9186.70 484
9187.60 494
9188.51 507
9189.41 468
9190.32 481
9191.22 492
9192.13 488
9193.03 494
9193.94 489
9194.84 495
9195.75 532
9196.65 540
9197.56 563
9198.46 564
9199.37 557
9200.27 570
9201.18 561
9202.08 583
9202.99 553
9203.90 566
9204.80 524
9205.71 514
9206.61 523
9207.52 504
9208.42 508
9209.33 514
9210.24 470
9211.14 480
9212.05 512
9212.95 485
9213.86 529
9214.77 470
9215.67 496
9216.58 490
9217.49 490
9218.39 483
9219.30 487
9220.21 498
9221.11 508
9222.02 486
9222.93 474
9223.83 521
9224.74 510
9225.65 461
9226.55 486
9227.46 497
9228.37 480
9229.27 489
9230.18 458
9231.09 474
9231.99 488
9232.90 487
9233.81 482
9234.72 465
9235.62 477
9236.53 485
9237.44 466
9238.34 497
9239.25 458
9240.16 479
9241.07 458
9241.97 462
9242.88 470
9243.79 462
9244.70 466
9245.61 453
9246.51 497
9247.42 499
9248.33 483
9249.24 460
9250.14 447
9251.05 423
9251.96 443
9252.87 454
9253.78 451
9254.69 449
9255.59 451
9256.50 443
9257.41 441
9258.32 472
9259.23 423
9260.14 461
9261.04 471
9261.95 469
9262.86 468
9263.77 472
9264.68 451
9265.59 446
9266.50 462
9267.40 464
9268.31 495
9269.22 444
9270.13 435
9271.04 445
9271.95 483
9272.86 459
9273.77 499
9274.68 493
9275.59 479
9276.49 478
9277.40 471
9278.31 472
9279.22 466
9280.13 504
9281.04 481
9281.95 447
9282.86 439
9283.77 448
9284.68 477
9285.59 467
9286.50 489
9287.41 487
9288.32 501
9289.23 483
9290.14 478
9291.05 458
9291.96 440
9292.87 483
9293.78 479
9294.69 507
9295.60 490
9296.51 502
9297.42 492
9298.33 493
9299.24 490
9300.15 497
9301.06 508
9301.97 504
9302.88 485
9303.79 480
9304.70 509
9305.61 484
9306.53 494
9307.44 510
9308.35 481
9309.26 471
9310.17 465
9311.08 498
9311.99 516
9312.90 499
9313.81 511
9314.72 482
9315.63 486
9316.55 473
9317.46 470
9318.37 471
9319.28 479
9320.19 464
9321.10 482
9322.01 486
9322.93 462
9323.84 449
9324.75 449
9325.66 457
9326.57 472
9327.48 446
9328.40 476
9329.31 471
9330.22 454
9331.13 489
9332.04 486
9332.96 481
9333.87 485
9334.78 496
9335.69 479
9336.60 478
9337.52 479
9338.43 458
9339.34 480
9340.25 465
9341.17 446
9342.08 461
9342.99 451
9343.90 503
9344.82 497
9345.73 456
9346.64 422
9347.55 469
9348.47 492
9349.38 499
9350.29 457
9351.21 471
9352.12 473
9353.03 505
9353.94 485
9354.86 489
9355.77 487
9356.68 484
9357.60 487
9358.51 449
9359.42 454
9360.34 497
9361.25 482
9362.16 475
9363.08 468
9363.99 483
9364.90 459
9365.82 479
9366.73 487
9367.65 451
9368.56 450
9369.47 450
9370.39 465
9371.30 487
9372.21 458
9373.13 460
9374.04 477
9374.96 499
9375.87 488
9376.79 470
9377.70 503
9378.61 505
9379.53 454
9380.44 468
9381.36 514
9382.27 499
9383.19 470
9384.10 517
9385.01 509
9385.93 515
9386.84 516
9387.76 502
9388.67 534
9389.59 538
9390.50 522
9391.42 522
9392.33 536
9393.25 539
9394.16 516
9395.08 515
9395.99 516
9396.91 523
9397.82 517
9398.74 525
9399.65 507
9400.57 493
9401.48 510
9402.40 506
9403.32 512
9404.23 508
9405.15 525
9406.06 490
9406.98 474
9407.89 501
9408.81 505
9409.73 488
9410.64 464
9411.56 527
9412.47 520
9413.39 495
9414.30 490
9415.22 502
9416.14 518
9417.05 518
9417.97 521
9418.89 499
9419.80 507
9420.72 490
9421.63 511
9422.55 511
9423.47 504
9424.38 523
9425.30 518
9426.22 534
9427.13 488
9428.05 501
9428.97 521
9429.88 536
9430.80 520
9431.72 496
9432.63 481
9433.55 500
9434.47 530
9435.38 519
9436.30 559
9437.22 554
9438.14 544
9439.05 564
9439.97 571
9440.89 558
9441.81 578
9442.72 591
9443.64 564
9444.56 580
9445.47 532
9446.39 555
9447.31 569
9448.23 566
9449.15 524
9450.06 561
9450.98 579
9451.90 574
9452.82 587
9453.73 585
9454.65 543
9455.57 560
9456.49 574
9457.41 557
9458.32 538
9459.24 540
9460.16 543
9461.08 533
9462.00 554
9462.92 511
9463.83 544
9464.75 546
9465.67 495
9466.59 533
9467.51 542
9468.43 536
9469.35 532
9470.26 561
9471.18 556
9472.10 523
9473.02 547
9473.94 528
9474.86 531
9475.78 536
9476.70 536
9477.62 574
9478.54 540
9479.45 537
9480.37 575
9481.29 562
9482.21 600
9483.13 569
9484.05 575
9484.97 573
9485.89 572
9486.81 607
9487.73 586
9488.65 553
9489.57 559
9490.49 553
9491.41 567
9492.33 560
9493.25 563
9494.17 570
9495.09 528
9496.01 563
9496.93 558
9497.85 553
9498.77 537
9499.69 550
9500.61 569
9501.53 579
9502.45 583
9503.37 604
9504.29 578
9505.21 569
9506.13 571
9507.05 607
9507.97 621
9508.89 583
9509.81 578
9510.73 618
9511.65 588
9512.57 609
9513.49 580
9514.42 588
9515.34 592
9516.26 591
9517.18 623
9518.10 651
9519.02 598
9519.94 628
9520.86 669
9521.78 641
9522.71 660
9523.63 636
9524.55 686
9525.47 648
9526.39 629
9527.31 592
9528.23 617
9529.16 628
9530.08 632
9531.00 642
9531.92 644
9532.84 633
9533.76 633
9534.69 630
9535.61 640
9536.53 592
9537.45 613
9538.37 610
9539.30 620
9540.22 616
9541.14 621
9542.06 628
9542.98 622
9543.91 634
9544.83 634
9545.75 643
9546.67 654
9547.60 647
9548.52 664
9549.44 655
9550.36 657
9551.29 642
9552.21 664
9553.13 672
9554.06 681
9554.98 686
9555.90 695
9556.82 670
9557.75 685
9558.67 693
9559.59 656
9560.52 633
9561.44 651
9562.36 726
9563.29 699
9564.21 683
9565.13 678
9566.06 670
9566.98 711
9567.90 721
9568.83 731
9569.75 730
9570.67 736
9571.60 749
9572.52 739
9573.44 740
9574.37 757
9575.29 724
9576.22 760
9577.14 766
9578.06 789
9578.99 799
9579.91 783
9580.84 741
9581.76 772
9582.68 761
9583.61 736
9584.53 786
9585.46 745
9586.38 806
9587.31 777
9588.23 737
9589.15 775
9590.08 770
9591.00 779
9591.93 797
9592.85 798
9593.78 778
9594.70 798
9595.63 849
9596.55 856
9597.48 876
9598.40 881
9599.33 917
9600.25 913
9601.18 873
9602.10 862
9603.03 859
9603.95 872
9604.88 872
9605.80 837
9606.73 817
9607.65 792
9608.58 829
9609.50 865
9610.43 849
9611.35 824
9612.28 856
9613.21 870
9614.13 888
9615.06 884
9615.98 847
9616.91 848
9617.84 880
9618.76 909
9619.69 884
9620.61 867
9621.54 906
9622.47 894
9623.39 911
9624.32 923
9625.24 930
9626.17 911
9627.10 907
9628.02 928
9628.95 932
9629.88 908
9630.80 932
9631.73 899
9632.65 915
9633.58 941
9634.51 936
9635.43 960
9636.36 968
9637.29 952
9638.22 998
9639.14 1032
9640.07 1046
9641.00 1080
9641.92 1097
9642.85 1137
9643.78 1108
9644.70 1084
9645.63 1110
9646.56 1114
9647.49 1074
9648.41 1057
9649.34 1061
9650.27 1098
9651.20 1091
9652.12 1031
9653.05 1020
9653.98 1028
9654.91 1032
9655.83 1016
9656.76 1001
9657.69 998
9658.62 997
9659.55 1014
9660.47 1022
9661.40 1039
9662.33 1042
9663.26 1046
9664.19 1057
9665.11 1059
9666.04 1079
9666.97 1071
9667.90 1113
9668.83 1079
9669.75 1064
9670.68 1116
9671.61 1117
9672.54 1106
9673.47 1102
9674.40 1136
9675.33 1088
9676.25 1077
9677.18 1087
9678.11 1089
9679.04 1132
9679.97 1165
9680.90 1112
9681.83 1148
9682.76 1142
9683.69 1134
9684.61 1144
9685.54 1132
9686.47 1154
9687.40 1141
9688.33 1166
9689.26 1169
9690.19 1175
9691.12 1100
9692.05 1138
9692.98 1177
9693.91 1224
9694.84 1263
9695.77 1290
9696.70 1292
9697.63 1370
9698.56 1377
9699.49 1321
9700.42 1308
9701.35 1313
9702.28 1266
9703.21 1225
9704.14 1180
9705.07 1203
9706.00 1179
9706.93 1150
9707.86 1125
9708.79 1154
9709.72 1176
9710.65 1193
9711.58 1264
9712.51 1285
9713.44 1331
9714.37 1366
9715.30 1349
9716.23 1347
9717.16 1328
9718.09 1244
9719.02 1206
9719.95 1171
9720.88 1163
9721.81 1097
9722.75 1017
9723.68 987
9724.61 990
9725.54 927
9726.47 977
9727.40 962
9728.33 931
9729.26 927
9730.19 964
9731.13 964
9732.06 961
9732.99 962
9733.92 980
9734.85 961
9735.78 966
9736.71 913
9737.65 904
9738.58 890
9739.51 851
9740.44 885
9741.37 853
9742.30 841
9743.24 844
9744.17 868
9745.10 889
9746.03 867
9746.96 834
9747.90 852
9748.83 837
9749.76 770
9750.69 786
9751.63 777
9752.56 804
9753.49 799
9754.42 786
9755.36 791
9756.29 801
9757.22 816
9758.15 823
9759.09 785
9760.02 822
9760.95 814
9761.88 825
9762.82 808
9763.75 816
9764.68 815
9765.62 802
9766.55 780
9767.48 810
9768.41 794
9769.35 806
9770.28 802
9771.21 775
9772.15 772
9773.08 779
9774.01 791
9774.95 810
9775.88 779
9776.81 758
9777.75 791
9778.68 777
9779.62 808
9780.55 808
9781.48 807
9782.42 803
9783.35 834
9784.28 824
9785.22 806
9786.15 761
9787.09 766
9788.02 754
9788.95 771
9789.89 788
9790.82 750
9791.76 699
9792.69 730
9793.63 740
9794.56 731
9795.49 750
9796.43 749
9797.36 745
9798.30 744
9799.23 704
9800.17 756
9801.10 718
9802.04 708
9802.97 698
9803.91 714
9804.84 693
9805.78 668
9806.71 706
9807.65 691
9808.58 628
9809.52 658
9810.45 656
9811.39 671
9812.32 628
9813.26 649
9814.19 641
9815.13 617
9816.06 630
9817.00 659
9817.93 622
9818.87 614
9819.80 613
9820.74 606
9821.68 600
9822.61 572
9823.55 613
9824.48 601
9825.42 574
9826.35 598
9827.29 641
9828.23 607
9829.16 600
9830.10 641
9831.03 615
9831.97 607
9832.91 592
9833.84 609
9834.78 586
9835.72 579
9836.65 588
9837.59 577
9838.52 585
9839.46 575
9840.40 609
9841.33 589
9842.27 586
9843.21 618
9844.14 589
9845.08 586
9846.02 604
9846.95 594
9847.89 577
9848.83 588
9849.77 611
9850.70 628
9851.64 580
9852.58 582
9853.51 557
9854.45 565
9855.39 570
9856.33 591
9857.26 569
9858.20 557
9859.14 571
9860.08 560
9861.01 549
9861.95 525
9862.89 521
9863.83 578
9864.76 589
9865.70 576
9866.64 583
9867.58 586
9868.51 563
9869.45 573
9870.39 530
9871.33 583
9872.27 552
9873.20 547
9874.14 511
9875.08 522
9876.02 557
9876.96 564
9877.90 604
9878.83 580
9879.77 523
9880.71 549
9881.65 553
9882.59 562
9883.53 541
9884.47 531
9885.40 534
9886.34 571
9887.28 535
9888.22 531
9889.16 527
9890.10 518
9891.04 535
9891.98 551
9892.91 537
9893.85 517
9894.79 530
9895.73 530
9896.67 545
9897.61 554
9898.55 524
9899.49 550
9900.43 531
9901.37 552
9902.31 517
9903.25 528
9904.19 541
9905.13 523
9906.07 496
9907.01 514
9907.95 547
9908.89 559
9909.83 510
9910.77 517
9911.71 526
9912.65 534
9913.59 535
9914.53 514
9915.47 523
9916.41 542
9917.35 536
9918.29 510
9919.23 529
9920.17 556
9921.11 548
9922.05 608
9922.99 612
9923.93 617
9924.87 619
9925.81 678
9926.75 701
9927.69 686
9928.63 628
9929.57 663
9930.51 636
9931.45 573
9932.39 544
9933.34 550
9934.28 537
9935.22 547
9936.16 523
9937.10 535
9938.04 549
9938.98 539
9939.92 518
9940.87 541
9941.81 533
9942.75 508
9943.69 526
9944.63 505
9945.57 534
9946.51 562
9947.46 579
9948.40 603
9949.34 612
9950.28 586
9951.22 614
9952.16 557
9953.11 575
9954.05 577
9954.99 548
9955.93 572
9956.87 534
9957.82 524
9958.76 493
9959.70 512
9960.64 514
9961.59 507
9962.53 488
9963.47 501
9964.41 482
9965.35 503
9966.30 529
9967.24 507
9968.18 487
9969.13 485
9970.07 471
9971.01 499
9971.95 501
9972.90 497
9973.84 473
9974.78 457
9975.73 471
9976.67 459
9977.61 462
9978.55 482
9979.50 468
9980.44 441
9981.38 455
9982.33 463
9983.27 454
9984.21 408
9985.16 477
9986.10 484
9987.04 476
9987.99 512
9988.93 486
9989.88 468
9990.82 475
9991.76 450
9992.71 488
9993.65 498
9994.59 449
9995.54 464
9996.48 474
9997.43 473
9998.37 466
9999.31 489
10000.26 488
10001.20 458
10002.15 474
10003.09 495
10004.04 484
10004.98 479
10005.92 453
10006.87 466
10007.81 469
10008.76 472
10009.70 463
10010.65 477
10011.59 490
10012.54 463
10013.48 480
10014.43 509
10015.37 490
10016.32 503
10017.26 503
10018.21 517
10019.15 498
10020.10 497
10021.04 474
10021.99 481
10022.93 487
10023.88 445
10024.82 462
10025.77 491
10026.71 487
10027.66 481
10028.60 501
10029.55 473
10030.49 486
10031.44 474
10032.39 438
10033.33 474
10034.28 488
10035.22 470
10036.17 469
10037.11 450
10038.06 437
10039.01 470
10039.95 450
10040.90 445
10041.84 459
10042.79 479
10043.74 444
10044.68 463
10045.63 485
10046.58 474
10047.52 461
10048.47 467
10049.41 487
10050.36 473
10051.31 448
10052.25 456
10053.20 465
10054.15 480
10055.09 452
10056.04 467
10056.99 457
10057.93 422
10058.88 436
10059.83 487
10060.78 467
10061.72 455
10062.67 491
10063.62 484
10064.56 486
10065.51 463
10066.46 444
10067.41 426
10068.35 440
10069.30 458
10070.25 437
10071.20 427
10072.14 438
10073.09 443
10074.04 473
10074.99 458
10075.93 464
10076.88 470
10077.83 458
10078.78 458
10079.72 440
10080.67 426
10081.62 473
10082.57 456
10083.52 442
10084.46 459
10085.41 457
10086.36 433
10087.31 434
10088.26 470
10089.21 465
10090.15 452
10091.10 440
10092.05 455
10093.00 461
10093.95 431
10094.90 423
10095.85 437
10096.79 425
10097.74 454
10098.69 443
10099.64 466
10100.59 455
10101.54 438
10102.49 458
10103.44 437
10104.39 446
10105.33 455
10106.28 478
10107.23 451
10108.18 455
10109.13 438
10110.08 451
10111.03 499
10111.98 461
10112.93 450
10113.88 452
10114.83 447
10115.78 448
10116.73 463
10117.68 448
10118.63 484
10119.58 489
10120.53 469
10121.48 453
10122.43 477
10123.38 417
10124.33 453
10125.28 450
10126.23 500
10127.18 458
10128.13 450
10129.08 448
10130.03 463
10130.98 459
10131.93 468
10132.88 455
10133.83 480
10134.78 463
10135.73 449
10136.68 467
10137.63 465
10138.58 450
10139.53 474
10140.48 462
10141.43 462
10142.38 464
10143.33 485
10144.29 474
10145.24 474
10146.19 488
10147.14 487
10148.09 479
10149.04 497
10149.99 453
10150.94 466
10151.89 473
10152.85 500
10153.80 466
10154.75 486
10155.70 494
10156.65 515
10157.60 468
10158.55 476
10159.51 506
10160.46 485
10161.41 482
10162.36 482
10163.31 498
10164.26 479
10165.22 507
10166.17 512
10167.12 495
10168.07 496
10169.02 491
10169.98 497
10170.93 480
10171.88 497
10172.83 525
10173.79 525
10174.74 503
10175.69 511
10176.64 522
10177.60 545
10178.55 527
10179.50 497
10180.45 523
10181.41 530
10182.36 499
10183.31 546
10184.26 495
10185.22 519
10186.17 491
10187.12 517
10188.08 520
10189.03 524
10189.98 524
10190.93 512
10191.89 507
10192.84 525
10193.79 510
10194.75 541
10195.70 521
10196.65 559
10197.61 520
10198.56 515
10199.51 539
10200.47 528
10201.42 537
10202.38 540
10203.33 522
10204.28 568
10205.24 541
10206.19 558
10207.14 581
10208.10 572
10209.05 585
10210.01 582
10210.96 509
10211.91 553
10212.87 527
10213.82 543
10214.78 561
10215.73 532
10216.69 522
10217.64 498
10218.59 515
10219.55 536
10220.50 511
10221.46 503
10222.41 483
10223.37 529
10224.32 531
10225.28 538
10226.23 511
10227.19 516
10228.14 545
10229.10 551
10230.05 545
10231.01 584
10231.96 590
10232.92 619
10233.87 605
10234.83 627
10235.78 643
10236.74 632
10237.69 665
10238.65 639
10239.60 560
10240.56 558
10241.51 553
10242.47 549
10243.42 548
10244.38 508
10245.34 512
10246.29 488
10247.25 520
10248.20 534
10249.16 527
10250.11 515
10251.07 514
10252.03 508
10252.98 499
10253.94 511
10254.89 488
10255.85 507
10256.81 475
10257.76 522
10258.72 469
10259.68 447
10260.63 451
10261.59 474
10262.55 498
10263.50 514
10264.46 484
10265.41 456
10266.37 445
10267.33 476
10268.28 488
10269.24 476
10270.20 466
10271.16 480
10272.11 474
10273.07 478
10274.03 482
10274.98 473
10275.94 481
10276.90 437
10277.85 461
10278.81 468
10279.77 472
10280.73 467
10281.68 464
10282.64 450
10283.60 471
10284.56 445
10285.51 458
10286.47 463
10287.43 471
10288.39 492
10289.34 447
10290.30 455
10291.26 460
10292.22 469
10293.18 459
10294.13 477
10295.09 476
10296.05 465
10297.01 465
10297.97 494
10298.92 473
10299.88 452
10300.84 455
10301.80 449
10302.76 446
10303.72 462
10304.67 445
10305.63 451
10306.59 464
10307.55 438
10308.51 458
10309.47 489
10310.43 469
10311.38 456
10312.34 476
10313.30 489
10314.26 499
10315.22 462
10316.18 451
10317.14 484
10318.10 484
10319.06 479
10320.01 468
10320.97 465
10321.93 454
10322.89 459
10323.85 443
10324.81 466
10325.77 496
10326.73 493
10327.69 464
10328.65 506
10329.61 504
10330.57 491
10331.53 451
10332.49 447
10333.45 476
10334.41 484
10335.37 474
10336.33 479
10337.29 461
10338.25 442
10339.21 459
10340.17 441
10341.13 460
10342.09 441
10343.05 437
10344.01 465
10344.97 418
10345.93 456
10346.89 462
10347.85 442
10348.81 428
10349.77 437
10350.73 465
10351.69 441
10352.65 423
10353.61 427
10354.57 460
10355.53 437
10356.49 443
10357.46 408
10358.42 426
10359.38 422
10360.34 422
10361.30 448
10362.26 453
10363.22 447
10364.18 460
10365.14 477
10366.11 471
10367.07 444
10368.03 419
10368.99 431
10369.95 433
10370.91 426
10371.87 387
10372.84 420
10373.80 433
10374.76 417
10375.72 408
10376.68 413
10377.64 441
10378.61 470
10379.57 440
10380.53 441
10381.49 423
10382.45 444
10383.42 439
10384.38 443
10385.34 422
10386.30 406
10387.27 433
10388.23 448
10389.19 420
10390.15 395
10391.11 407
10392.08 431
10393.04 430
10394.00 416
10394.96 418
10395.93 403
10396.89 402
10397.85 427
10398.82 443
10399.78 419
10400.74 427
10401.70 435
10402.67 421
10403.63 456
10404.59 424
10405.56 416
10406.52 442
10407.48 419
10408.45 431
10409.41 430
10410.37 431
10411.34 429
10412.30 446
10413.26 432
10414.23 436
10415.19 422
10416.15 476
10417.12 459
10418.08 440
10419.04 453
10420.01 445
10420.97 420
10421.94 461
10422.90 458
10423.86 442
10424.83 430
10425.79 431
10426.76 459
10427.72 451
10428.68 454
10429.65 431
10430.61 417
10431.58 399
10432.54 401
10433.51 410
10434.47 420
10435.44 453
10436.40 444
10437.36 417
10438.33 398
10439.29 406
10440.26 423
10441.22 408
10442.19 447
10443.15 419
10444.12 423
10445.08 437
10446.05 420
10447.01 390
10447.98 406
10448.94 427
10449.91 430
10450.87 471
10451.84 420
10452.80 444
10453.77 426
10454.73 424
10455.70 402
10456.67 457
10457.63 426
10458.60 413
10459.56 431
10460.53 409
10461.49 409
10462.46 458
10463.43 415
10464.39 402
10465.36 414
10466.32 436
10467.29 435
10468.25 397
10469.22 433
10470.19 406
10471.15 441
10472.12 450
10473.09 425
10474.05 473
10475.02 437
10475.98 434
10476.95 449
10477.92 477
10478.88 457
10479.85 446
10480.82 469
10481.78 440
10482.75 437
10483.72 456
10484.68 448
10485.65 440
10486.62 445
10487.58 432
10488.55 450
10489.52 403
10490.49 441
10491.45 427
10492.42 463
10493.39 432
10494.35 412
10495.32 470
10496.29 461
10497.26 427
10498.22 422
10499.19 441
10500.16 440
10501.13 418
10502.09 441
10503.06 420
10504.03 452
10505.00 471
10505.96 442
10506.93 442
10507.90 474
10508.87 466
10509.84 443
10510.80 426
10511.77 437
10512.74 443
10513.71 408
10514.68 411
10515.64 439
10516.61 401
10517.58 418
10518.55 434
10519.52 437
10520.49 397
10521.45 412
10522.42 402
10523.39 393
10524.36 429
10525.33 435
10526.30 439
10527.27 396
10528.23 427
10529.20 416
10530.17 427
10531.14 437
10532.11 413
10533.08 418
10534.05 396
10535.02 451
10535.99 427
10536.96 418
10537.93 449
10538.89 458
10539.86 408
10540.83 419
10541.80 452
10542.77 455
10543.74 414
10544.71 443
10545.68 427
10546.65 418
10547.62 415
10548.59 438
10549.56 442
10550.53 434
10551.50 420
10552.47 461
10553.44 444
10554.41 420
10555.38 430
10556.35 433
10557.32 457
10558.29 436
10559.26 440
10560.23 437
10561.20 470
10562.17 474
10563.14 453
10564.11 421
10565.08 425
10566.05 432
10567.02 457
10567.99 459
10568.96 430
10569.93 432
10570.91 432
10571.88 428
10572.85 419
10573.82 406
10574.79 422
10575.76 420
10576.73 419
10577.70 450
10578.67 453
10579.64 438
10580.62 414
10581.59 435
10582.56 429
10583.53 441
10584.50 429
10585.47 457
10586.44 441
10587.42 476
10588.39 446
10589.36 452
10590.33 453
10591.30 439
10592.27 448
10593.25 434
10594.22 465
10595.19 447
10596.16 454
10597.13 448
10598.10 416
10599.08 426
10600.05 433
10601.02 435
10601.99 428
10602.97 467
10603.94 457
10604.91 485
10605.88 454
10606.85 472
10607.83 496
10608.80 504
10609.77 485
10610.74 519
10611.72 459
10612.69 453
10613.66 446
10614.64 461
10615.61 456
10616.58 464
10617.55 444
10618.53 461
10619.50 446
10620.47 438
10621.45 431
10622.42 428
10623.39 428
10624.37 455
10625.34 442
10626.31 420
10627.29 418
10628.26 449
10629.23 447
10630.21 440
10631.18 422
10632.15 446
10633.13 417
10634.10 444
10635.07 449
10636.05 474
10637.02 455
10638.00 459
10638.97 487
10639.94 485
10640.92 480
10641.89 464
10642.87 478
10643.84 448
10644.81 414
10645.79 442
10646.76 460
10647.74 413
10648.71 443
10649.68 458
10650.66 437
10651.63 427
10652.61 426
10653.58 418
10654.56 412
10655.53 426
10656.51 401
10657.48 406
10658.46 414
10659.43 419
10660.41 425
10661.38 419
10662.36 409
10663.33 401
10664.31 407
10665.28 389
10666.26 423
10667.23 430
10668.21 402
10669.18 429
10670.16 412
10671.13 421
10672.11 422
10673.08 415
10674.06 399
10675.03 431
10676.01 446
10676.99 414
10677.96 383
10678.94 410
10679.91 416
10680.89 414
10681.86 406
10682.84 423
10683.82 420
10684.79 449
10685.77 421
10686.74 416
10687.72 424
10688.70 434
10689.67 423
10690.65 434
10691.63 411
10692.60 412
10693.58 406
10694.55 416
10695.53 393
10696.51 410
10697.48 423
10698.46 391
10699.44 423
10700.41 422
10701.39 420
10702.37 407
10703.34 399
10704.32 392
10705.30 392
10706.27 387
10707.25 403
10708.23 383
10709.21 407
10710.18 415
10711.16 418
10712.14 421
10713.11 402
10714.09 407
10715.07 421
10716.05 419
10717.02 412
10718.00 419
10718.98 421
10719.96 444
10720.93 417
10721.91 431
10722.89 437
10723.87 422
10724.85 415
10725.82 405
10726.80 399
10727.78 409
10728.76 440
10729.74 429
10730.71 418
10731.69 396
10732.67 413
10733.65 415
10734.63 430
10735.60 403
10736.58 411
10737.56 420
10738.54 434
10739.52 427
10740.50 413
10741.48 414
10742.45 421
10743.43 428
10744.41 421
10745.39 412
10746.37 423
10747.35 430
10748.33 429
10749.31 425
10750.28 434
10751.26 419
10752.24 399
10753.22 404
10754.20 418
10755.18 418
10756.16 411
10757.14 410
10758.12 415
10759.10 426
10760.08 414
10761.06 438
10762.04 424
10763.01 437
10763.99 431
10764.97 419
10765.95 424
10766.93 403
10767.91 456
10768.89 421
10769.87 413
10770.85 440
10771.83 438
10772.81 438
10773.79 428
10774.77 453
10775.75 424
10776.73 453
10777.71 444
10778.69 440
10779.67 437
10780.65 449
10781.63 433
10782.62 421
10783.60 428
10784.58 426
10785.56 431
10786.54 441
10787.52 456
10788.50 421
10789.48 419
10790.46 450
10791.44 452
10792.42 457
10793.40 443
10794.38 435
10795.37 432
10796.35 435
10797.33 443
10798.31 428
10799.29 401
10800.27 433
10801.25 447
10802.23 447
10803.21 470
10804.20 461
10805.18 440
10806.16 434
10807.14 428
10808.12 447
10809.10 443
10810.09 452
10811.07 441
10812.05 430
10813.03 425
10814.01 432
10815.00 445
10815.98 453
10816.96 453
10817.94 442
10818.92 429
10819.91 442
10820.89 444
10821.87 476
10822.85 453
10823.83 438
10824.82 461
10825.80 452
10826.78 456
10827.76 448
10828.75 473
10829.73 456
10830.71 459
10831.69 482
10832.68 473
10833.66 468
10834.64 456
10835.63 475
10836.61 455
10837.59 460
10838.57 470
10839.56 495
10840.54 489
10841.52 464
10842.51 445
10843.49 510
10844.47 474
10845.46 499
10846.44 465
10847.42 472
10848.41 523
10849.39 487
10850.37 471
10851.36 498
10852.34 519
10853.32 489
10854.31 478
10855.29 475
10856.28 507
10857.26 519
10858.24 498
10859.23 530
10860.21 492
10861.20 501
10862.18 492
10863.16 534
10864.15 490
10865.13 486
10866.12 523
10867.10 521
10868.08 561
10869.07 519
10870.05 512
10871.04 530
10872.02 544
10873.01 525
10873.99 540
10874.98 524
10875.96 544
10876.95 539
10877.93 516
10878.92 545
10879.90 528
10880.89 531
10881.87 542
10882.86 547
10883.84 510
10884.83 529
10885.81 518
10886.80 552
10887.78 543
10888.77 541
10889.75 530
10890.74 569
10891.72 551
10892.71 553
10893.69 581
10894.68 583
10895.66 559
10896.65 570
10897.64 564
10898.62 553
10899.61 546
10900.59 571
10901.58 570
10902.56 570
10903.55 554
10904.54 587
10905.52 603
10906.51 569
10907.49 596
10908.48 605
10909.47 589
10910.45 595
10911.44 611
10912.43 614
10913.41 616
10914.40 603
10915.39 623
10916.37 627
10917.36 602
10918.35 614
10919.33 628
10920.32 621
10921.31 617
10922.29 640
10923.28 636
10924.27 633
10925.25 636
10926.24 621
10927.23 627
10928.21 642
10929.20 681
10930.19 654
10931.18 642
10932.16 608
10933.15 630
10934.14 641
10935.12 621
10936.11 633
10937.10 662
10938.09 700
10939.07 702
10940.06 687
10941.05 663
10942.04 664
10943.02 711
10944.01 686
10945.00 753
10945.99 718
10946.98 734
10947.96 711
10948.95 706
10949.94 732
10950.93 777
10951.92 790
10952.90 790
10953.89 855
10954.88 831
10955.87 865
10956.86 898
10957.85 903
10958.83 895
10959.82 883
10960.81 880
10961.80 887
10962.79 865
10963.78 818
10964.77 783
10965.75 783
10966.74 772
10967.73 758
10968.72 696
10969.71 695
10970.70 708
10971.69 696
10972.68 662
10973.67 712
10974.66 694
10975.64 698
10976.63 719
10977.62 722
10978.61 686
10979.60 691
10980.59 722
10981.58 701
10982.57 715
10983.56 729
10984.55 739
10985.54 724
10986.53 717
10987.52 755
10988.51 740
10989.50 755
10990.49 788
10991.48 794
10992.47 831
10993.46 865
10994.45 885
10995.44 963
10996.43 975
10997.42 1043
10998.41 1044
10999.40 1083
11000.39 1086
11001.38 1070
11002.37 1020
11003.36 940
11004.35 887
11005.34 851
11006.33 812
11007.32 754
11008.31 728
11009.30 723
11010.30 710
11011.29 673
11012.28 648
11013.27 649
11014.26 642
11015.25 631
11016.24 616
11017.23 611
11018.22 621
11019.21 625
11020.21 585
11021.20 592
11022.19 607
11023.18 587
11024.17 563
11025.16 578
11026.15 591
11027.14 595
11028.14 581
11029.13 591
11030.12 607
11031.11 606
11032.10 599
11033.09 607
11034.09 601
11035.08 584
11036.07 578
11037.06 592
11038.05 577
11039.05 554
11040.04 562
11041.03 586
11042.02 572
11043.02 575
11044.01 568
11045.00 570
11045.99 544
11046.98 557
11047.98 558
11048.97 545
11049.96 562
11050.95 540
11051.95 526
11052.94 552
11053.93 545
11054.93 539
11055.92 507
11056.91 550
11057.90 549
11058.90 537
11059.89 512
11060.88 558
11061.88 536
11062.87 558
11063.86 548
11064.86 562
11065.85 548
11066.84 568
11067.84 540
11068.83 533
11069.82 538
11070.82 513
11071.81 502
11072.80 540
11073.80 546
11074.79 560
11075.78 550
11076.78 551
11077.77 554
11078.77 591
11079.76 538
11080.75 529
11081.75 545
11082.74 556
11083.74 515
11084.73 501
11085.72 529
11086.72 501
11087.71 526
11088.71 512
11089.70 487
11090.70 479
11091.69 498
11092.68 534
11093.68 491
11094.67 508
11095.67 518
11096.66 492
11097.66 494
11098.65 492
11099.65 470
11100.64 478
11101.64 504
11102.63 502
11103.63 493
11104.62 479
11105.62 474
11106.61 481
11107.61 479
11108.60 485
11109.60 504
11110.59 497
11111.59 492
11112.58 487
11113.58 469
11114.57 494
11115.57 452
11116.56 455
11117.56 446
11118.56 453
11119.55 500
11120.55 495
11121.54 472
11122.54 472
11123.54 436
11124.53 464
11125.53 476
11126.52 450
11127.52 480
11128.51 459
11129.51 450
11130.51 443
11131.50 458
11132.50 457
11133.50 465
11134.49 478
11135.49 440
11136.49 440
11137.48 448
11138.48 486
11139.47 438
11140.47 440
11141.47 462
11142.46 472
11143.46 483
11144.46 452
11145.46 440
11146.45 442
11147.45 471
11148.45 469
11149.44 462
11150.44 468
11151.44 454
11152.43 487
11153.43 449
11154.43 439
11155.43 441
11156.42 445
11157.42 467
11158.42 467
11159.42 422
11160.41 454
11161.41 461
11162.41 475
11163.41 433
11164.40 422
11165.40 425
11166.40 466
11167.40 449
11168.39 438
11169.39 452
11170.39 434
11171.39 455
11172.39 436
11173.38 433
11174.38 434
11175.38 440
11176.38 453
11177.38 431
11178.38 427
11179.37 434
11180.37 446
11181.37 439
11182.37 381
11183.37 426
11184.37 425
11185.37 430
11186.36 474
11187.36 439
11188.36 438
11189.36 436
11190.36 474
11191.36 450
11192.36 446
11193.36 459
11194.36 454
11195.35 456
11196.35 437
11197.35 413
11198.35 465
11199.35 467
11200.35 449
11201.35 444
11202.35 425
11203.35 416
11204.35 438
11205.35 458
11206.35 464
11207.35 479
11208.35 459
11209.35 450
11210.35 445
11211.35 457
11212.35 461
11213.35 429
11214.35 396
11215.34 441
11216.35 432
11217.35 413
11218.35 432
11219.35 479
11220.35 450
11221.35 445
11222.35 419
11223.35 443
11224.35 437
11225.35 461
11226.35 461
11227.35 431
11228.35 432
11229.35 420
11230.35 434
11231.35 446
11232.35 430
11233.35 461
11234.35 431
11235.35 425
11236.35 446
11237.36 437
11238.36 427
11239.36 417
11240.36 431
11241.36 421
11242.36 430
11243.36 449
11244.36 447
11245.36 429
11246.37 424
11247.37 436
11248.37 432
11249.37 436
11250.37 441
11251.37 437
11252.38 449
11253.38 447
11254.38 471
11255.38 457
11256.38 470
11257.38 461
11258.39 455
11259.39 425
11260.39 428
11261.39 452
11262.39 462
11263.40 457
11264.40 433
11265.40 479
11266.40 470
11267.40 489
11268.41 488
11269.41 477
11270.41 489
11271.41 506
11272.42 480
11273.42 474
11274.42 507
11275.42 475
11276.43 470
11277.43 472
11278.43 516
11279.44 493
11280.44 511
11281.44 464
11282.44 474
11283.45 484
11284.45 487
11285.45 480
11286.46 462
11287.46 448
11288.46 432
11289.47 397
11290.47 425
11291.47 422
11292.48 424
11293.48 441
11294.48 444
11295.49 449
11296.49 401
11297.49 419
11298.50 431
11299.50 440
11300.51 440
11301.51 424
11302.51 438
11303.52 439
11304.52 443
11305.53 422
11306.53 468
11307.53 414
11308.54 418
11309.54 426
11310.55 434
11311.55 435
11312.55 435
11313.56 447
11314.56 448
11315.57 441
11316.57 449
11317.58 458
11318.58 442
11319.59 442
11320.59 413
11321.59 440
11322.60 423
11323.60 437
11324.61 425
11325.61 445
11326.62 432
11327.62 447
11328.63 440
11329.63 427
11330.64 446
11331.64 431
11332.65 414
11333.65 432
11334.66 435
11335.67 445
11336.67 466
11337.68 465
11338.68 454
11339.69 462
11340.69 480
11341.70 470
11342.70 468
11343.71 463
11344.72 466
11345.72 445
11346.73 428
11347.73 417
11348.74 422
11349.74 456
11350.75 438
11351.76 410
11352.76 426
11353.77 447
11354.78 470
11355.78 447
11356.79 408
11357.79 434
11358.80 432
11359.81 465
11360.81 455
11361.82 431
11362.83 433
11363.83 422
11364.84 438
11365.85 401
11366.85 411
11367.86 411
11368.87 440
11369.87 425
11370.88 446
11371.89 428
11372.89 458
11373.90 464
11374.91 440
11375.92 417
11376.92 390
11377.93 417
11378.94 434
11379.94 437
11380.95 403
11381.96 432
11382.97 418
11383.97 411
11384.98 430
11385.99 429
11387.00 426
11388.00 413
11389.01 416
11390.02 407
11391.03 463
11392.04 426
11393.04 406
11394.05 392
11395.06 418
11396.07 416
11397.08 421
11398.08 424
11399.09 396
11400.10 420
11401.11 442
11402.12 410
11403.12 420
11404.13 413
11405.14 404
11406.15 427
11407.16 415
11408.17 430
11409.18 398
11410.18 430
11411.19 408
11412.20 392
11413.21 447
11414.22 430
11415.23 428
11416.24 439
11417.25 421
11418.25 401
11419.26 411
11420.27 429
11421.28 450
11422.29 435
11423.30 456
11424.31 424
11425.32 432
11426.33 383
11427.34 389
11428.35 435
11429.36 451
11430.37 447
11431.38 411
11432.39 435
11433.39 456
11434.40 441
11435.41 451
11436.42 414
11437.43 427
11438.44 432
11439.45 446
11440.46 450
11441.47 439
11442.48 425
11443.49 421
11444.50 427
11445.51 425
11446.52 428
11447.53 415
11448.55 449
11449.56 420
11450.57 447
11451.58 440
11452.59 429
11453.60 451
11454.61 454
11455.62 430
11456.63 462
11457.64 467
11458.65 432
11459.66 456
11460.67 457
11461.68 431
11462.69 415
11463.71 428
11464.72 433
11465.73 433
11466.74 453
11467.75 421
11468.76 438
11469.77 462
11470.78 469
11471.80 446
11472.81 452
11473.82 449
11474.83 447
11475.84 434
11476.85 447
11477.86 459
11478.88 482
11479.89 469
11480.90 433
11481.91 447
11482.92 488
11483.93 475
11484.95 455
11485.96 462
11486.97 457
11487.98 446
11489.00 497
11490.01 477
11491.02 471
11492.03 469
11493.04 472
11494.06 476
11495.07 461
11496.08 458
11497.09 491
11498.11 498
11499.12 518
11500.13 482
11501.14 485
11502.16 516
11503.17 492
11504.18 476
11505.20 491
11506.21 527
11507.22 519
11508.23 488
11509.25 479
11510.26 491
11511.27 494
11512.29 490
11513.30 535
11514.31 506
11515.33 518
11516.34 533
11517.35 550
11518.37 536
11519.38 545
11520.39 536
11521.41 548
11522.42 558
11523.43 559
11524.45 554
11525.46 585
11526.47 599
11527.49 577
11528.50 609
11529.52 612
11530.53 618
11531.54 606
11532.56 639
11533.57 750
11534.59 717
11535.60 778
11536.62 824
11537.63 862
11538.64 841
11539.66 844
11540.67 800
11541.69 781
11542.70 776
11543.72 741
11544.73 704
11545.75 692
11546.76 647
11547.77 602
11548.79 577
11549.80 541
11550.82 546
11551.83 527
11552.85 545
11553.86 526
11554.88 542
11555.89 522
11556.91 510
11557.92 493
11558.94 489
11559.95 481
11560.97 443
11561.99 495
11563.00 496
11564.02 477
11565.03 489
11566.05 535
11567.06 522
11568.08 476
11569.09 478
11570.11 519
11571.13 493
11572.14 499
11573.16 488
11574.17 476
11575.19 497
11576.20 534
11577.22 503
11578.24 511
11579.25 516
11580.27 491
11581.29 510
11582.30 510
11583.32 515
11584.33 489
11585.35 498
11586.37 508
11587.38 488
11588.40 515
11589.42 518
11590.43 534
11591.45 530
11592.47 521
11593.48 561
11594.50 596
11595.52 584
11596.53 567
11597.55 596
11598.57 631
11599.58 632
11600.60 640
11601.62 603
11602.64 595
11603.65 575
11604.67 560
11605.69 546
11606.70 495
11607.72 515
11608.74 505
11609.76 505
11610.77 473
11611.79 484
11612.81 530
11613.83 495
11614.84 505
11615.86 485
11616.88 481
11617.90 513
11618.92 491
11619.93 511
11620.95 493
11621.97 481
11622.99 478
11624.01 473
11625.02 493
11626.04 500
11627.06 486
11628.08 464
11629.10 476
11630.11 466
11631.13 465
11632.15 479
11633.17 456
11634.19 452
11635.21 456
11636.23 479
11637.24 441
11638.26 470
11639.28 483
11640.30 467
11641.32 467
11642.34 452
11643.36 469
11644.38 448
11645.39 426
11646.41 423
11647.43 419
11648.45 429
11649.47 436
11650.49 459
11651.51 438
11652.53 450
11653.55 476
11654.57 463
11655.59 440
11656.61 443
11657.63 441
11658.65 470
11659.67 431
11660.69 428
11661.70 427
11662.72 444
11663.74 459
11664.76 426
11665.78 414
11666.80 433
11667.82 415
11668.84 427
11669.86 439
11670.88 400
11671.90 462
11672.92 442
11673.95 425
11674.97 442
11675.99 439
11677.01 423
11678.03 431
11679.05 400
11680.07 422
11681.09 410
11682.11 410
11683.13 432
11684.15 423
11685.17 413
11686.19 411
11687.21 437
11688.23 438
11689.25 409
11690.28 448
11691.30 447
11692.32 419
11693.34 426
11694.36 426
11695.38 455
11696.40 446
11697.42 433
11698.44 398
11699.47 422
11700.49 422
11701.51 399
11702.53 384
11703.55 400
11704.57 427
11705.60 397
11706.62 409
11707.64 416
11708.66 405
11709.68 423
11710.70 433
11711.73 413
11712.75 432
11713.77 427
11714.79 411
11715.81 420
11716.84 415
11717.86 414
11718.88 392
11719.90 389
11720.92 406
11721.95 399
11722.97 378
11723.99 414
11725.01 426
11726.04 406
11727.06 394
11728.08 416
11729.11 399
11730.13 396
11731.15 416
11732.17 401
11733.20 385
11734.22 415
11735.24 424
11736.26 390
11737.29 421
11738.31 428
11739.33 377
11740.36 400
11741.38 418
11742.40 419
11743.43 396
11744.45 396
11745.47 421
11746.50 416
11747.52 424
11748.54 408
11749.57 417
11750.59 403
11751.62 408
11752.64 407
11753.66 387
11754.69 411
11755.71 410
11756.73 439
11757.76 407
11758.78 415
11759.81 377
11760.83 408
11761.85 432
11762.88 426
11763.90 410
11764.93 426
11765.95 406
11766.98 401
11768.00 405
11769.02 394
11770.05 406
11771.07 400
11772.10 406
11773.12 414
11774.15 397
11775.17 415
11776.20 436
11777.22 411
11778.25 377
11779.27 430
11780.30 402
11781.32 422
11782.35 436
11783.37 429
11784.40 420
11785.42 419
11786.45 411
11787.47 427
11788.50 413
11789.52 444
11790.55 425
11791.57 406
11792.60 428
11793.62 431
11794.65 434
11795.67 426
11796.70 416
11797.73 420
11798.75 408
11799.78 427
11800.80 430
11801.83 443
11802.85 424
11803.88 427
11804.91 443
11805.93 448
11806.96 458
11807.98 433
11809.01 460
11810.04 463
11811.06 460
11812.09 445
11813.12 435
11814.14 419
11815.17 442
11816.19 440
11817.22 425
11818.25 449
11819.27 442
11820.30 443
11821.33 455
11822.35 457
11823.38 464
11824.41 454
11825.44 437
11826.46 468
11827.49 464
11828.52 439
11829.54 444
11830.57 470
11831.60 491
11832.62 470
11833.65 451
11834.68 432
11835.71 472
11836.73 460
11837.76 466
11838.79 481
11839.82 460
11840.84 466
11841.87 431
11842.90 491
11843.93 467
11844.95 476
11845.98 465
11847.01 479
11848.04 482
11849.07 505
11850.09 459
11851.12 475
11852.15 479
11853.18 488
11854.21 496
11855.23 491
11856.26 530
11857.29 512
11858.32 525
11859.35 508
11860.38 508
11861.40 512
11862.43 490
11863.46 491
11864.49 467
11865.52 480
11866.55 500
11867.58 509
11868.60 528
11869.63 540
11870.66 512
11871.69 525
11872.72 491
11873.75 505
11874.78 529
11875.81 542
11876.84 518
11877.86 558
11878.89 577
11879.92 565
11880.95 534
11881.98 543
11883.01 552
11884.04 583
11885.07 573
11886.10 583
11887.13 573
11888.16 558
11889.19 566
11890.22 581
11891.25 582
11892.28 578
11893.31 564
11894.34 597
11895.37 592
11896.40 610
11897.43 645
11898.46 643
11899.49 626
11900.52 719
11901.55 664
11902.58 714
11903.61 706
11904.64 719
11905.67 694
11906.70 667
11907.73 634
11908.76 683
11909.79 676
11910.82 637
11911.85 620
11912.88 650
11913.91 634
11914.94 601
11915.97 585
11917.01 572
11918.04 564
11919.07 565
11920.10 550
11921.13 576
11922.16 608
11923.19 609
11924.22 628
11925.25 625
11926.28 648
11927.32 674
11928.35 668
11929.38 699
11930.41 745
11931.44 674
11932.47 675
11933.50 658
11934.54 686
11935.57 689
11936.60 673
11937.63 643
11938.66 631
11939.70 646
11940.73 604
11941.76 581
11942.79 558
11943.82 554
11944.85 566
11945.89 570
11946.92 582
11947.95 541
11948.98 546
11950.02 566
11951.05 563
11952.08 563
11953.11 547
11954.15 558
11955.18 600
11956.21 558
11957.24 532
11958.28 525
11959.31 536
11960.34 539
11961.37 537
11962.41 535
11963.44 585
11964.47 581
11965.51 569
11966.54 560
11967.57 567
11968.60 577
11969.64 567
11970.67 549
11971.70 556
11972.74 549
11973.77 602
11974.80 555
11975.84 590
11976.87 563
11977.90 548
11978.94 560
11979.97 561
11981.00 581
11982.04 573
11983.07 563
11984.11 553
11985.14 573
11986.17 576
11987.21 592
11988.24 611
11989.28 594
11990.31 580
11991.34 611
11992.38 578
11993.41 590
11994.45 600
11995.48 610
11996.51 588
11997.55 605
11998.58 644
11999.62 572
12000.65 604
12001.69 617
12002.72 601
12003.76 621
12004.79 634
12005.82 602
12006.86 618
12007.89 592
12008.93 604
12009.96 616
12011.00 633
12012.03 634
12013.07 636
12014.10 623
12015.14 647
12016.17 644
12017.21 664
12018.24 642
12019.28 597
12020.32 624
12021.35 649
12022.39 658
12023.42 645
12024.46 647
12025.49 646
12026.53 635
12027.56 640
12028.60 640
12029.64 656
12030.67 658
12031.71 657
12032.74 647
12033.78 648
12034.81 672
12035.85 648
12036.89 656
12037.92 633
12038.96 639
12039.99 664
12041.03 658
12042.07 676
12043.10 632
12044.14 649
12045.18 658
12046.21 660
12047.25 681
12048.29 679
12049.32 695
12050.36 700
12051.40 692
12052.43 679
12053.47 748
12054.51 753
12055.54 771
12056.58 780
12057.62 765
12058.65 751
12059.69 774
12060.73 736
12061.76 734
12062.80 702
12063.84 710
12064.88 681
12065.91 660
12066.95 658
12067.99 676
12069.03 638
12070.06 656
12071.10 654
12072.14 628
12073.18 687
12074.21 631
12075.25 656
12076.29 615
12077.33 634
12078.36 618
12079.40 606
12080.44 603
12081.48 561
12082.52 576
12083.55 591
12084.59 588
12085.63 616
12086.67 592
12087.71 591
12088.74 612
12089.78 596
12090.82 602
12091.86 613
12092.90 597
12093.94 599
12094.98 635
12096.01 617
12097.05 631
12098.09 616
12099.13 660
12100.17 672
12101.21 656
12102.25 664
12103.28 649
12104.32 640
12105.36 618
12106.40 628
12107.44 629
12108.48 620
12109.52 598
12110.56 577
12111.60 566
12112.64 564
12113.68 545
12114.72 567
12115.76 547
12116.79 519
12117.83 526
12118.87 496
12119.91 524
12120.95 515
12121.99 493
12123.03 498
12124.07 516
12125.11 498
12126.15 517
12127.19 514
12128.23 509
12129.27 506
12130.31 511
12131.35 515
12132.39 510
12133.43 509
12134.47 494
12135.51 476
12136.55 508
12137.59 533
12138.63 521
12139.67 527
12140.71 506
12141.76 515
12142.80 520
12143.84 517
12144.88 476
12145.92 492
12146.96 486
12148.00 474
12149.04 479
12150.08 478
12151.12 477
12152.16 441
12153.20 477
12154.25 458
12155.29 460
12156.33 472
12157.37 455
12158.41 458
12159.45 475
12160.49 475
12161.53 493
12162.58 505
12163.62 449
12164.66 477
12165.70 485
12166.74 483
12167.78 506
12168.82 443
12169.87 443
12170.91 452
12171.95 457
12172.99 466
12174.03 456
12175.08 477
12176.12 470
12177.16 457
12178.20 462
12179.24 459
12180.29 442
12181.33 470
12182.37 473
12183.41 469
12184.46 452
12185.50 442
12186.54 452
12187.58 480
12188.63 475
12189.67 447
12190.71 438
12191.75 464
12192.80 459
12193.84 405
12194.88 443
12195.92 463
12196.97 459
12198.01 436
12199.05 430
12200.10 459
12201.14 424
12202.18 394
12203.23 449
12204.27 421
12205.31 449
12206.36 431
12207.40 440
12208.44 411
12209.49 432
12210.53 412
12211.57 420
12212.62 429
12213.66 439
12214.70 444
12215.75 428
12216.79 436
12217.84 454
12218.88 443
12219.92 457
12220.97 418
12222.01 430
12223.06 455
12224.10 425
12225.14 393
12226.19 422
12227.23 383
12228.28 420
12229.32 401
12230.36 403
12231.41 403
12232.45 408
12233.50 395
12234.54 404
12235.59 415
12236.63 399
12237.68 421
12238.72 392
12239.77 385
12240.81 389
12241.86 398
12242.90 435
12243.94 411
12244.99 417
12246.03 399
12247.08 401
12248.13 417
12249.17 380
12250.22 391
12251.26 411
12252.31 412
12253.35 398
12254.40 380
12255.44 374
12256.49 403
12257.53 411
12258.58 382
12259.62 391
12260.67 386
12261.72 378
12262.76 391
12263.81 400
12264.85 383
12265.90 387
12266.94 406
12267.99 397
12269.04 388
12270.08 375
12271.13 381
12272.17 395
12273.22 392
12274.27 382
12275.31 382
12276.36 380
12277.41 375
12278.45 383
12279.50 392
12280.55 405
12281.59 422
12282.64 395
12283.69 354
12284.73 388
12285.78 383
12286.83 391
12287.87 380
12288.92 398
12289.97 396
12291.01 365
12292.06 361
12293.11 376
12294.15 359
12295.20 378
12296.25 397
12297.30 390
12298.34 377
12299.39 384
12300.44 386
12301.48 385
12302.53 346
12303.58 381
12304.63 418
12305.67 375
12306.72 375
12307.77 384
12308.82 393
12309.87 360
12310.91 347
12311.96 370
12313.01 383
12314.06 384
12315.10 363
12316.15 402
12317.20 365
12318.25 363
12319.30 361
12320.34 389
12321.39 382
12322.44 357
12323.49 366
12324.54 364
12325.59 378
12326.63 364
12327.68 368
12328.73 399
12329.78 362
12330.83 364
12331.88 369
12332.93 392
12333.98 364
12335.02 361
12336.07 350
12337.12 370
12338.17 373
12339.22 376
12340.27 359
12341.32 361
12342.37 358
12343.42 362
12344.47 382
12345.51 354
12346.56 329
12347.61 352
12348.66 366
12349.71 372
12350.76 370
12351.81 355
12352.86 348
12353.91 367
12354.96 369
12356.01 361
12357.06 368
12358.11 409
12359.16 371
12360.21 359
12361.26 325
12362.31 378
12363.36 368
12364.41 377
12365.46 378
12366.51 385
12367.56 376
12368.61 366
12369.66 369
12370.71 340
12371.76 347
12372.81 355
12373.86 344
12374.91 325
12375.96 353
12377.01 341
12378.06 343
12379.11 399
12380.17 359
12381.22 360
12382.27 361
12383.32 376
12384.37 359
12385.42 352
12386.47 366
12387.52 373
12388.57 369
12389.62 389
12390.67 360
12391.73 354
12392.78 373
12393.83 393
12394.88 366
12395.93 350
12396.98 375
12398.03 365
12399.09 353
12400.14 364
12401.19 329
12402.24 358
12403.29 369
12404.34 372
12405.40 332
12406.45 353
12407.50 367
12408.55 387
12409.60 342
12410.66 351
12411.71 334
12412.76 373
12413.81 386
12414.86 359
12415.92 356
12416.97 367
12418.02 369
12419.07 370
12420.13 334
12421.18 330
12422.23 374
12423.28 372
12424.34 363
12425.39 349
12426.44 335
12427.49 345
12428.55 396
12429.60 363
12430.65 376
12431.71 368
12432.76 354
12433.81 365
12434.86 363
12435.92 378
12436.97 398
12438.02 413
12439.08 404
12440.13 387
12441.18 358
12442.24 358
12443.29 390
12444.34 375
12445.40 390
12446.45 380
12447.50 386
12448.56 387
12449.61 372
12450.67 382
12451.72 366
12452.77 383
12453.83 366
12454.88 367
12455.94 373
12456.99 360
12458.04 378
12459.10 380
12460.15 387
12461.21 405
12462.26 404
12463.31 380
12464.37 396
12465.42 393
12466.48 369
12467.53 395
12468.59 425
12469.64 417
12470.70 435
12471.75 469
12472.80 423
12473.86 457
12474.91 458
12475.97 477
12477.02 478
12478.08 448
12479.13 444
12480.19 448
12481.24 439
12482.30 434
12483.35 426
12484.41 441
12485.46 404
12486.52 416
12487.57 397
12488.63 390
12489.69 388
12490.74 389
12491.80 396
12492.85 413
12493.91 389
12494.96 388
12496.02 388
12497.07 403
12498.13 378
12499.19 381
12500.24 402
12501.30 407
12502.35 393
12503.41 404
12504.47 410
12505.52 391
12506.58 408
12507.63 407
12508.69 386
12509.75 376
12510.80 393
12511.86 381
12512.91 400
12513.97 392
12515.03 356
12516.08 386
12517.14 391
12518.20 399
12519.25 400
12520.31 394
12521.37 414
12522.42 403
12523.48 395
12524.54 396
12525.59 429
12526.65 403
12527.71 430
12528.77 422
12529.82 379
12530.88 373
12531.94 400
12532.99 398
12534.05 396
12535.11 390
12536.17 392
12537.22 412
12538.28 400
12539.34 396
12540.40 371
12541.45 408
12542.51 400
12543.57 394
12544.63 413
12545.68 400
12546.74 387
12547.80 387
12548.86 395
12549.92 406
12550.97 435
12552.03 423
12553.09 398
12554.15 401
12555.21 388
12556.26 390
12557.32 437
12558.38 435
12559.44 436
12560.50 425
12561.56 433
12562.61 426
12563.67 422
12564.73 400
12565.79 389
12566.85 400
12567.91 397
12568.97 401
12570.02 412
12571.08 431
12572.14 404
12573.20 398
12574.26 383
12575.32 411
12576.38 413
12577.44 408
12578.50 423
12579.56 448
12580.61 410
12581.67 392
12582.73 407
12583.79 391
12584.85 411
12585.91 427
12586.97 422
12588.03 405
12589.09 402
12590.15 404
12591.21 411
12592.27 425
12593.33 398
12594.39 412
12595.45 404
12596.51 420
12597.57 396
12598.63 410
12599.69 412
12600.75 405
12601.81 403
12602.87 405
12603.93 415
12604.99 424
12606.05 416
12607.11 412
12608.17 425
12609.23 416
12610.29 420
12611.35 398
12612.41 404
12613.47 430
12614.53 401
12615.59 407
12616.66 395
12617.72 444
12618.78 433
12619.84 435
12620.90 420
12621.96 439
12623.02 435
12624.08 430
12625.14 432
12626.20 441
12627.26 437
12628.33 445
12629.39 454
12630.45 448
12631.51 462
12632.57 459
12633.63 458
12634.69 445
12635.76 465
12636.82 470
12637.88 435
12638.94 441
12640.00 446
12641.06 428
12642.13 427
12643.19 403
12644.25 410
12645.31 433
12646.37 425
12647.44 450
12648.50 463
12649.56 444
12650.62 418
12651.68 422
12652.75 432
12653.81 433
12654.87 415
12655.93 408
12657.00 427
12658.06 462
12659.12 439
12660.18 424
12661.25 431
12662.31 431
12663.37 448
12664.43 423
12665.50 409
12666.56 418
12667.62 436
12668.69 444
12669.75 443
12670.81 432
12671.88 453
12672.94 442
12674.00 443
12675.06 432
12676.13 423
12677.19 457
12678.25 450
12679.32 452
12680.38 450
12681.44 478
12682.51 452
12683.57 470
12684.64 476
12685.70 456
12686.76 448
12687.83 482
12688.89 453
12689.95 447
12691.02 450
12692.08 462
12693.15 466
12694.21 457
12695.27 508
12696.34 502
12697.40 483
12698.47 497
12699.53 488
12700.59 474
12701.66 493
12702.72 513
12703.79 514
12704.85 512
12705.92 490
12706.98 495
12708.05 518
12709.11 482
12710.18 528
12711.24 498
12712.30 495
12713.37 509
12714.43 505
12715.50 476
12716.56 491
12717.63 487
12718.69 504
12719.76 516
12720.82 483
12721.89 521
12722.95 506
12724.02 545
12725.09 551
12726.15 541
12727.22 532
12728.28 546
12729.35 580
12730.41 579
12731.48 581
12732.54 580
12733.61 575
12734.68 599
12735.74 582
12736.81 563
12737.87 544
12738.94 582
12740.00 559
12741.07 508
12742.14 492
12743.20 484
12744.27 501
12745.33 499
12746.40 489
12747.47 461
12748.53 501
12749.60 480
12750.67 463
12751.73 482
12752.80 460
12753.87 475
12754.93 450
12756.00 453
12757.07 434
12758.13 460
12759.20 459
12760.27 483
12761.33 456
12762.40 424
12763.47 433
12764.53 418
12765.60 427
12766.67 434
12767.73 438
12768.80 430
12769.87 450
12770.94 424
12772.00 408
12773.07 416
12774.14 432
12775.21 436
12776.27 418
12777.34 461
12778.41 442
12779.48 436
12780.54 421
12781.61 418
12782.68 439
12783.75 450
12784.81 430
12785.88 431
12786.95 418
12788.02 415
12789.09 417
12790.15 406
12791.22 398
12792.29 423
12793.36 426
12794.43 404
12795.49 433
12796.56 432
12797.63 435
12798.70 413
12799.77 421
12800.84 391
12801.90 427
12802.97 408
12804.04 388
12805.11 422
12806.18 444
12807.25 425
12808.32 404
12809.39 454
12810.45 420
12811.52 418
12812.59 434
12813.66 441
12814.73 436
12815.80 385
12816.87 401
12817.94 426
12819.01 420
12820.08 406
12821.15 430
12822.21 425
12823.28 419
12824.35 389
12825.42 429
12826.49 421
12827.56 446
12828.63 448
12829.70 446
12830.77 435
12831.84 435
12832.91 410
12833.98 401
12835.05 392
12836.12 409
12837.19 415
12838.26 420
12839.33 376
12840.40 385
12841.47 388
12842.54 404
12843.61 388
12844.68 367
12845.75 381
12846.82 388
12847.89 401
12848.96 389
12850.03 400
12851.10 383
12852.18 382
12853.25 381
12854.32 398
12855.39 370
12856.46 370
12857.53 391
12858.60 366
12859.67 391
12860.74 380
12861.81 372
12862.88 383
12863.96 385
12865.03 382
12866.10 385
12867.17 373
12868.24 382
12869.31 373
12870.38 376
12871.45 356
12872.53 361
12873.60 375
12874.67 391
12875.74 364
12876.81 387
12877.88 367
12878.96 358
12880.03 380
12881.10 366
12882.17 347
12883.24 359
12884.31 368
12885.39 355
12886.46 367
12887.53 334
12888.60 336
12889.68 352
12890.75 354
12891.82 379
12892.89 341
12893.96 359
12895.04 337
12896.11 339
12897.18 384
12898.25 368
12899.33 367
12900.40 373
12901.47 345
12902.54 365
12903.62 358
12904.69 357
12905.76 328
12906.84 327
12907.91 334
12908.98 345
12910.06 348
12911.13 326
12912.20 355
12913.27 338
12914.35 357
12915.42 336
12916.49 356
12917.57 350
12918.64 364
12919.71 348
12920.79 349
12921.86 324
12922.94 328
12924.01 350
12925.08 345
12926.16 320
12927.23 336
12928.30 342
12929.38 333
12930.45 324
12931.53 367
12932.60 339
12933.67 332
12934.75 304
12935.82 318
12936.90 323
12937.97 316
12939.04 339
12940.12 300
12941.19 309
12942.27 347
12943.34 335
12944.42 357
12945.49 341
12946.56 335
12947.64 326
12948.71 333
12949.79 339
12950.86 311
12951.94 330
12953.01 316
12954.09 310
12955.16 325
12956.24 337
12957.31 327
12958.39 330
12959.46 336
12960.54 332
12961.61 370
12962.69 336
12963.76 339
12964.84 325
12965.91 350
12966.99 334
12968.07 343
12969.14 337
12970.22 341
12971.29 346
12972.37 318
12973.44 339
12974.52 340
12975.59 339
12976.67 332
12977.75 334
12978.82 336
12979.90 301
12980.97 329
12982.05 336
12983.13 322
12984.20 335
12985.28 334
12986.35 341
12987.43 337
12988.51 339
12989.58 355
12990.66 330
12991.74 336
12992.81 366
12993.89 360
12994.97 338
12996.04 328
12997.12 336
12998.20 329
12999.27 348
13000.35 329
13001.43 354
13002.50 338
13003.58 337
13004.66 355
13005.73 335
13006.81 324
13007.89 346
13008.97 335
13010.04 361
13011.12 367
13012.20 354
13013.27 325
13014.35 352
13015.43 319
13016.51 326
13017.58 350
13018.66 320
13019.74 323
13020.82 325
13021.89 312
13022.97 330
13024.05 367
13025.13 335
13026.21 349
13027.28 338
13028.36 330
13029.44 354
13030.52 341
13031.60 346
13032.67 354
13033.75 347
13034.83 354
13035.91 362
13036.99 356
13038.07 342
13039.14 322
13040.22 347
13041.30 380
13042.38 352
13043.46 331
13044.54 332
13045.62 351
13046.69 331
13047.77 345
13048.85 329
13049.93 343
13051.01 337
13052.09 326
13053.17 329
13054.25 336
13055.33 338
13056.40 393
13057.48 352
13058.56 359
13059.64 361
13060.72 341
13061.80 320
13062.88 347
13063.96 350
13065.04 366
13066.12 345
13067.20 382
13068.28 351
13069.36 331
13070.44 336
13071.52 339
13072.60 335
13073.68 336
13074.76 355
13075.84 350
13076.92 342
13078.00 324
13079.08 336
13080.16 314
13081.24 328
13082.32 336
13083.40 337
13084.48 365
13085.56 339
13086.64 359
13087.72 370
13088.80 331
13089.88 308
13090.96 339
13092.04 336
13093.12 354
13094.20 342
13095.28 325
13096.36 332
13097.44 343
13098.52 344
13099.61 338
13100.69 345
13101.77 349
13102.85 350
13103.93 357
13105.01 352
13106.09 324
13107.17 335
13108.25 333
13109.34 347
13110.42 350
13111.50 335
13112.58 359
13113.66 347
13114.74 337
13115.82 347
13116.91 351
13117.99 360
13119.07 346
13120.15 324
13121.23 330
13122.31 348
13123.40 376
13124.48 345
13125.56 351
13126.64 372
13127.72 355
13128.81 360
13129.89 351
13130.97 350
13132.05 360
13133.14 346
13134.22 351
13135.30 361
13136.38 349
13137.47 332
13138.55 349
13139.63 348
13140.71 351
13141.80 357
13142.88 381
13143.96 339
13145.04 356
13146.13 336
13147.21 337
13148.29 345
13149.38 341
13150.46 350
13151.54 363
13152.62 355
13153.71 372
13154.79 329
13155.87 378
13156.96 362
13158.04 352
13159.12 370
13160.21 372
13161.29 351
13162.37 383
13163.46 365
13164.54 356
13165.62 365
13166.71 350
13167.79 346
13168.88 347
13169.96 345
13171.04 385
13172.13 375
13173.21 374
13174.30 355
13175.38 373
13176.46 359
13177.55 340
13178.63 363
13179.72 338
13180.80 341
13181.88 368
13182.97 373
13184.05 372
13185.14 382
13186.22 384
13187.31 363
13188.39 350
13189.48 348
13190.56 352
13191.65 350
13192.73 353
13193.81 361
13194.90 374
13195.98 373
13197.07 398
13198.15 386
13199.24 375
13200.32 363
13201.41 355
13202.49 380
13203.58 378
13204.67 377
13205.75 387
13206.84 375
13207.92 377
13209.01 396
13210.09 369
13211.18 372
13212.26 374
13213.35 376
13214.43 371
13215.52 372
13216.61 378
13217.69 375
13218.78 369
13219.86 374
13220.95 389
13222.04 404
13223.12 382
13224.21 382
13225.29 367
13226.38 366
13227.47 394
13228.55 389
13229.64 391
13230.72 397
13231.81 381
13232.90 390
13233.98 381
13235.07 391
13236.16 372
13237.24 371
13238.33 346
13239.42 377
13240.50 393
13241.59 386
13242.68 406
13243.76 406
13244.85 364
13245.94 405
13247.02 406
13248.11 415
13249.20 402
13250.29 388
13251.37 387
13252.46 385
13253.55 407
13254.63 427
13255.72 390
13256.81 382
13257.90 414
13258.98 423
13260.07 402
13261.16 413
13262.25 398
13263.33 415
13264.42 417
13265.51 418
13266.60 402
13267.69 395
13268.77 421
13269.86 421
13270.95 441
13272.04 417
13273.13 455
13274.21 423
13275.30 419
13276.39 428
13277.48 453
13278.57 471
13279.65 404
13280.74 417
13281.83 425
13282.92 436
13284.01 438
13285.10 421
13286.19 462
13287.27 448
13288.36 440
13289.45 429
13290.54 414
13291.63 442
13292.72 460
13293.81 442
13294.90 444
13295.98 457
13297.07 437
13298.16 471
13299.25 476
13300.34 450
13301.43 473
13302.52 478
13303.61 475
13304.70 466
13305.79 473
13306.88 463
13307.97 490
13309.06 514
13310.15 499
13311.24 456
13312.32 457
13313.41 493
13314.50 476
13315.59 476
13316.68 464
13317.77 478
13318.86 490
13319.95 468
13321.04 447
13322.13 466
13323.22 505
13324.31 472
13325.40 494
13326.49 514
13327.58 493
13328.68 467
13329.77 508
13330.86 557
13331.95 508
13333.04 488
13334.13 502
13335.22 503
13336.31 530
13337.40 536
13338.49 496
13339.58 544
13340.67 501
13341.76 493
13342.85 505
13343.94 476
13345.04 495
13346.13 516
13347.22 541
13348.31 489
13349.40 501
13350.49 479
13351.58 506
13352.67 511
13353.77 503
13354.86 495
13355.95 499
13357.04 528
13358.13 533
13359.22 543
13360.31 545
13361.41 568
13362.50 583
13363.59 543
13364.68 534
13365.77 553
13366.87 570
13367.96 577
13369.05 592
13370.14 579
13371.23 571
13372.33 551
13373.42 568
13374.51 554
13375.60 543
13376.69 542
13377.79 504
13378.88 514
13379.97 520
13381.06 499
13382.16 459
13383.25 472
13384.34 472
13385.43 464
13386.53 479
13387.62 473
13388.71 482
13389.81 471
13390.90 447
13391.99 475
13393.08 466
13394.18 498
13395.27 480
13396.36 465
13397.46 454
13398.55 476
13399.64 478
13400.74 463
13401.83 470
13402.92 466
13404.02 474
13405.11 453
13406.20 475
13407.30 460
13408.39 446
13409.48 469
13410.58 466
13411.67 455
13412.77 460
13413.86 446
13414.95 432
13416.05 463
13417.14 441
13418.23 444
13419.33 473
13420.42 457
13421.52 440
13422.61 461
13423.71 436
13424.80 469
13425.89 499
13426.99 488
13428.08 462
13429.18 464
13430.27 474
13431.37 460
13432.46 459
13433.56 455
13434.65 456
13435.74 477
13436.84 481
13437.93 460
13439.03 486
13440.12 462
13441.22 476
13442.31 471
13443.41 499
13444.50 491
13445.60 498
13446.69 466
13447.79 446
13448.88 479
13449.98 463
13451.08 473
13452.17 492
13453.27 459
13454.36 473
13455.46 497
13456.55 488
13457.65 484
13458.74 489
13459.84 496
13460.94 509
13462.03 519
13463.13 517
13464.22 532
13465.32 523
13466.41 528
13467.51 498
13468.61 530
13469.70 530
13470.80 511
13471.90 518
13472.99 518
13474.09 508
13475.18 502
13476.28 537
13477.38 504
13478.47 500
13479.57 480
13480.67 538
13481.76 540
13482.86 512
13483.96 524
13485.05 528
13486.15 513
13487.25 502
13488.34 514
13489.44 539
13490.54 556
13491.63 535
13492.73 545
13493.83 576
13494.93 549
13496.02 550
13497.12 552
13498.22 531
13499.31 575
13500.41 566
13501.51 585
13502.61 574
13503.70 564
13504.80 564
13505.90 586
13507.00 569
13508.09 566
13509.19 531
13510.29 535
13511.39 541
13512.49 532
13513.58 572
13514.68 552
13515.78 550
13516.88 537
13517.98 536
13519.07 485
13520.17 491
13521.27 518
13522.37 496
13523.47 522
13524.57 491
13525.66 512
13526.76 509
13527.86 490
13528.96 499
13530.06 466
13531.16 502
13532.25 499
13533.35 476
13534.45 486
13535.55 474
13536.65 504
13537.75 463
13538.85 449
13539.95 453
13541.05 457
13542.14 470
13543.24 457
13544.34 496
13545.44 454
13546.54 460
13547.64 461
13548.74 437
13549.84 445
13550.94 456
13552.04 441
13553.14 459
13554.24 461
13555.34 460
13556.44 449
13557.54 425
13558.64 455
13559.74 442
13560.84 442
13561.94 417
13563.04 455
13564.13 402
13565.23 453
13566.34 445
13567.44 419
13568.54 455
13569.64 459
13570.74 418
13571.84 439
13572.94 409
13574.04 422
13575.14 442
13576.24 423
13577.34 423
13578.44 452
13579.54 425
13580.64 433
13581.74 444
13582.84 426
13583.94 423
13585.04 464
13586.14 477
13587.24 445
13588.35 412
13589.45 440
13590.55 445
13591.65 424
13592.75 420
13593.85 409
13594.95 424
13596.05 434
13597.15 419
13598.26 408
13599.36 450
13600.46 450
13601.56 438
13602.66 436
13603.76 440
13604.86 457
13605.97 448
13607.07 434
13608.17 438
13609.27 412
13610.37 447
13611.47 435
13612.58 431
13613.68 434
13614.78 427
13615.88 423
13616.98 418
13618.09 382
13619.19 419
13620.29 427
13621.39 445
13622.50 443
13623.60 426
13624.70 446
13625.80 439
13626.91 446
13628.01 456
13629.11 412
13630.21 419
13631.32 413
13632.42 439
13633.52 419
13634.62 430
13635.73 431
13636.83 445
13637.93 426
13639.04 416
13640.14 450
13641.24 434
13642.35 434
13643.45 422
13644.55 418
13645.65 433
13646.76 440
13647.86 453
13648.96 430
13650.07 435
13651.17 424
13652.28 436
13653.38 408
13654.48 421
13655.59 433
13656.69 449
13657.79 452
13658.90 452
13660.00 423
13661.11 413
13662.21 442
13663.31 407
13664.42 437
13665.52 444
13666.63 441
13667.73 457
13668.83 436
13669.94 429
13671.04 445
13672.15 422
13673.25 471
13674.36 436
13675.46 434
13676.56 439
13677.67 443
13678.77 437
13679.88 450
13680.98 452
13682.09 451
13683.19 441
13684.30 435
13685.40 439
13686.51 434
13687.61 460
13688.72 439
13689.82 441
13690.93 446
13692.03 433
13693.14 445
13694.24 451
13695.35 429
13696.45 473
13697.56 459
13698.66 475
13699.77 480
13700.87 486
13701.98 469
13703.09 445
13704.19 461
13705.30 478
13706.40 483
13707.51 494
13708.61 465
13709.72 496
13710.83 477
13711.93 480
13713.04 487
13714.14 522
13715.25 477
13716.36 495
13717.46 504
13718.57 473
13719.67 493
13720.78 497
13721.89 464
13722.99 509
13724.10 492
13725.21 478
13726.31 528
13727.42 501
13728.53 503
13729.63 539
13730.74 526
13731.85 518
13732.95 539
13734.06 511
13735.17 525
13736.27 551
13737.38 554
13738.49 530
13739.59 517
13740.70 543
13741.81 527
13742.92 518
13744.02 534
13745.13 543
13746.24 594
13747.35 565
13748.45 575
13749.56 565
13750.67 588
13751.78 605
13752.88 600
13753.99 608
13755.10 611
13756.21 664
13757.31 648
13758.42 699
13759.53 712
13760.64 673
13761.75 697
13762.85 693
13763.96 703
13765.07 707
13766.18 689
13767.29 698
13768.39 696
13769.50 650
13770.61 659
13771.72 621
13772.83 677
13773.94 668
13775.04 628
13776.15 610
13777.26 629
13778.37 594
13779.48 562
13780.59 583
13781.70 576
13782.80 574
13783.91 551
13785.02 554
13786.13 538
13787.24 505
13788.35 528
13789.46 484
13790.57 473
13791.68 486
13792.79 473
13793.90 474
13795.00 472
13796.11 492
13797.22 523
13798.33 470
13799.44 457
13800.55 446
13801.66 465
13802.77 479
13803.88 466
13804.99 465
13806.10 475
13807.21 464
13808.32 444
13809.43 455
13810.54 460
13811.65 433
13812.76 450
13813.87 458
13814.98 438
13816.09 465
13817.20 460
13818.31 466
13819.42 468
13820.53 452
13821.64 467
13822.75 480
13823.86 471
13824.97 443
13826.08 417
13827.19 433
13828.30 427
13829.41 457
13830.53 454
13831.64 466
13832.75 451
13833.86 439
13834.97 454
13836.08 487
13837.19 428
13838.30 444
13839.41 436
13840.52 459
13841.64 463
13842.75 480
13843.86 485
13844.97 460
13846.08 447
13847.19 460
13848.30 446
13849.41 445
13850.53 445
13851.64 453
13852.75 459
13853.86 487
13854.97 442
13856.08 426
13857.20 451
13858.31 477
13859.42 478
13860.53 468
13861.64 470
13862.76 467
13863.87 451
13864.98 466
13866.09 436
13867.20 452
13868.32 459
13869.43 449
13870.54 447
13871.65 460
13872.77 470
13873.88 462
13874.99 481
13876.10 474
13877.22 462
13878.33 465
13879.44 435
13880.55 472
13881.67 485
13882.78 461
13883.89 473
13885.01 485
13886.12 493
13887.23 480
13888.34 486
13889.46 474
13890.57 476
13891.68 530
13892.80 506
13893.91 507
13895.02 504
13896.14 504
13897.25 499
13898.36 506
13899.48 481
13900.59 510
13901.70 487
13902.82 462
13903.93 437
13905.05 461
13906.16 483
13907.27 489
13908.39 436
13909.50 454
13910.61 449
13911.73 472
13912.84 435
13913.96 413
13915.07 438
13916.19 429
13917.30 419
13918.41 423
13919.53 417
13920.64 400
13921.76 414
13922.87 434
13923.99 414
13925.10 386
13926.21 405
13927.33 429
13928.44 416
13929.56 401
13930.67 418
13931.79 416
13932.90 405
13934.02 394
13935.13 402
13936.25 411
13937.36 409
13938.48 438
13939.59 404
13940.71 403
13941.82 431
13942.94 416
13944.05 426
13945.17 376
13946.28 388
13947.40 393
13948.52 372
13949.63 399
13950.75 415
13951.86 424
13952.98 398
13954.09 400
13955.21 375
13956.32 388
13957.44 415
13958.56 397
13959.67 407
13960.79 408
13961.90 398
13963.02 410
13964.14 402
13965.25 390
13966.37 395
13967.48 424
13968.60 396
13969.72 397
13970.83 435
13971.95 431
13973.07 401
13974.18 383
13975.30 386
13976.42 391
13977.53 388
13978.65 375
13979.77 391
13980.88 404
13982.00 399
13983.12 374
13984.23 399
13985.35 371
13986.47 372
13987.58 417
13988.70 400
13989.82 409
13990.94 404
13992.05 400
13993.17 412
13994.29 418
13995.40 382
13996.52 386
13997.64 399
13998.76 390
13999.87 377
14000.99 359
14002.11 393
14003.23 391
14004.35 406
14005.46 401
14006.58 383
14007.70 387
14008.82 386
14009.93 398
14011.05 411
14012.17 391
14013.29 397
14014.41 386
14015.52 395
14016.64 389
14017.76 380
14018.88 387
14020.00 387
14021.12 392
14022.23 398
14023.35 387
14024.47 365
14025.59 392
14026.71 376
14027.83 386
14028.95 379
14030.06 401
14031.18 417
14032.30 395
14033.42 392
14034.54 411
14035.66 404
14036.78 428
14037.90 376
14039.02 409
14040.14 428
14041.25 384
14042.37 392
14043.49 417
14044.61 402
14045.73 401
14046.85 377
14047.97 393
14049.09 384
14050.21 397
14051.33 396
14052.45 396
14053.57 409
14054.69 426
14055.81 440
14056.93 414
14058.05 415
14059.17 418
14060.29 434
14061.41 449
14062.53 426
14063.65 433
14064.77 428
14065.89 438
14067.01 445
14068.13 432
14069.25 432
14070.37 435
14071.49 454
14072.61 452
14073.73 446
14074.85 447
14075.97 436
14077.09 449
14078.21 435
14079.33 442
14080.45 445
14081.57 471
14082.69 477
14083.82 473
14084.94 416
14086.06 448
14087.18 471
14088.30 448
14089.42 489
14090.54 448
14091.66 447
14092.78 454
14093.91 461
14095.03 453
14096.15 453
14097.27 478
14098.39 476
14099.51 478
14100.63 454
14101.76 456
14102.88 458
14104.00 434
14105.12 420
14106.24 438
14107.36 433
14108.49 437
14109.61 422
14110.73 397
14111.85 415
14112.97 399
14114.10 397
14115.22 403
14116.34 381
14117.46 395
14118.58 386
14119.71 398
14120.83 414
14121.95 383
14123.07 379
14124.20 400
14125.32 385
14126.44 386
14127.56 416
14128.69 392
14129.81 389
14130.93 382
14132.06 381
14133.18 386
14134.30 386
14135.42 370
14136.55 371
14137.67 386
14138.79 369
14139.92 388
14141.04 365
14142.16 359
14143.29 379
14144.41 396
14145.53 382
14146.66 398
14147.78 387
14148.90 378
14150.03 365
14151.15 385
14152.27 373
14153.40 370
14154.52 378
14155.64 369
14156.77 375
14157.89 392
14159.02 387
14160.14 360
14161.26 362
14162.39 376
14163.51 368
14164.64 374
14165.76 375
14166.88 387
14168.01 383
14169.13 391
14170.26 372
14171.38 379
14172.51 386
14173.63 380
14174.75 373
14175.88 367
14177.00 382
14178.13 390
14179.25 356
14180.38 337
14181.50 356
14182.63 364
14183.75 375
14184.88 375
14186.00 382
14187.13 381
14188.25 348
14189.38 355
14190.50 361
14191.63 367
14192.75 363
14193.88 339
14195.00 379
14196.13 368
14197.25 360
14198.38 359
14199.50 369
14200.63 359
14201.76 350
14202.88 357
14204.01 358
14205.13 377
14206.26 338
14207.38 356
14208.51 345
14209.64 360
14210.76 362
14211.89 364
14213.01 338
14214.14 325
14215.27 343
14216.39 347
14217.52 368
14218.64 331
14219.77 342
14220.90 355
14222.02 349
14223.15 338
14224.28 319
14225.40 334
14226.53 349
14227.66 331
14228.78 380
14229.91 354
14231.04 348
14232.16 321
14233.29 344
14234.42 358
14235.54 353
14236.67 340
14237.80 323
14238.92 322
14240.05 356
14241.18 343
14242.31 328
14243.43 357
14244.56 333
14245.69 338
14246.82 354
14247.94 337
14249.07 330
14250.20 339
14251.33 336
14252.45 332
14253.58 312
14254.71 332
14255.84 324
14256.96 330
14258.09 331
14259.22 338
14260.35 347
14261.47 326
14262.60 322
14263.73 323
14264.86 333
14265.99 338
14267.12 333
14268.24 333
14269.37 348
14270.50 313
14271.63 322
14272.76 324
14273.89 313
14275.01 289
14276.14 318
14277.27 319
14278.40 309
14279.53 299
14280.66 311
14281.79 315
14282.91 318
14284.04 307
14285.17 301
14286.30 310
14287.43 311
14288.56 307
14289.69 334
14290.82 327
14291.95 331
14293.08 324
14294.20 304
14295.33 311
14296.46 302
14297.59 353
14298.72 334
14299.85 321
14300.98 350
14302.11 316
14303.24 331
14304.37 313
14305.50 320
14306.63 323
14307.76 317
14308.89 317
14310.02 349
14311.15 325
14312.28 311
14313.41 324
14314.54 323
14315.67 320
14316.80 315
14317.93 335
14319.06 297
14320.19 313
14321.32 320
14322.45 333
14323.58 309
14324.71 304
14325.84 317
14326.97 298
14328.10 293
14329.23 308
14330.36 313
14331.49 339
14332.62 316
14333.76 324
14334.89 296
14336.02 307
14337.15 333
14338.28 327
14339.41 310
14340.54 288
14341.67 302
14342.80 304
14343.93 310
14345.07 296
14346.20 298
14347.33 303
14348.46 316
14349.59 306
14350.72 302
14351.85 293
14352.99 308
14354.12 329
14355.25 311
14356.38 308
14357.51 306
14358.64 294
14359.78 285
14360.91 321
14362.04 297
14363.17 317
14364.30 349
14365.44 324
14366.57 288
14367.70 314
14368.83 314
14369.96 333
14371.10 302
14372.23 317
14373.36 316
14374.49 307
14375.63 294
14376.76 312
14377.89 293
14379.02 304
14380.16 306
14381.29 288
14382.42 296
14383.55 307
14384.69 326
14385.82 300
14386.95 317
14388.09 320
14389.22 309
14390.35 289
14391.49 300
14392.62 320
14393.75 306
14394.89 302
14396.02 325
14397.15 295
14398.28 298
14399.42 302
14400.55 328
14401.69 317
14402.82 306
14403.95 313
14405.09 302
14406.22 300
14407.35 316
14408.49 306
14409.62 298
14410.75 316
14411.89 308
14413.02 305
14414.16 316
14415.29 330
14416.42 316
14417.56 323
14418.69 325
14419.83 338
14420.96 294
14422.10 320
14423.23 323
14424.36 311
14425.50 316
14426.63 315
14427.77 327
14428.90 320
14430.04 310
14431.17 302
14432.31 298
14433.44 304
14434.58 300
14435.71 328
14436.85 331
14437.98 328
14439.12 335
14440.25 332
14441.39 311
14442.52 297
14443.66 307
14444.79 339
14445.93 324
14447.06 294
14448.20 315
14449.33 323
14450.47 294
14451.60 297
14452.74 318
14453.87 314
14455.01 318
14456.14 335
14457.28 335
14458.42 339
14459.55 299
14460.69 342
14461.82 332
14462.96 335
14464.10 324
14465.23 318
14466.37 342
14467.50 347
14468.64 342
14469.78 352
14470.91 337
14472.05 337
14473.18 327
14474.32 328
14475.46 327
14476.59 318
14477.73 346
14478.87 327
14480.00 324
14481.14 311
14482.28 319
14483.41 324
14484.55 372
14485.69 347
14486.82 310
14487.96 325
14489.10 316
14490.23 319
14491.37 313
14492.51 321
14493.65 318
14494.78 307
14495.92 304
14497.06 318
14498.19 321
14499.33 298
14500.47 311
14501.61 305
14502.74 307
14503.88 321
14505.02 322
14506.16 326
14507.29 314
14508.43 324
14509.57 351
14510.71 314
14511.85 316
14512.98 309
14514.12 317
14515.26 314
14516.40 308
14517.54 324
14518.67 332
14519.81 331
14520.95 317
14522.09 314
14523.23 324
14524.36 334
14525.50 279
14526.64 315
14527.78 286
14528.92 325
14530.06 317
14531.19 333
14532.33 310
14533.47 318
14534.61 314
14535.75 337
14536.89 308
14538.03 316
14539.17 334
14540.31 324
14541.44 299
14542.58 316
14543.72 302
14544.86 303
14546.00 341
14547.14 340
14548.28 330
14549.42 316
14550.56 309
14551.70 328
14552.84 329
14553.98 324
14555.12 301
14556.25 307
14557.39 310
14558.53 325
14559.67 315
14560.81 322
14561.95 314
14563.09 321
14564.23 324
14565.37 320
14566.51 311
14567.65 328
14568.79 320
14569.93 343
14571.07 323
14572.21 306
14573.35 319
14574.49 333
14575.63 310
14576.77 325
14577.92 320
14579.06 314
14580.20 338
14581.34 336
14582.48 324
14583.62 324
14584.76 334
14585.90 349
14587.04 347
14588.18 354
14589.32 344
14590.46 340
14591.60 353
14592.74 348
14593.89 355
14595.03 355
14596.17 346
14597.31 370
14598.45 357
14599.59 340
14600.73 346
14601.87 354
14603.02 340
14604.16 366
14605.30 367
14606.44 362
14607.58 383
14608.72 373
14609.86 353
14611.01 360
14612.15 358
14613.29 351
14614.43 368
14615.57 374
14616.72 367
14617.86 383
14619.00 371
14620.14 385
14621.28 359
14622.43 351
14623.57 386
14624.71 425
14625.85 409
14627.00 400
14628.14 418
14629.28 405
14630.42 429
14631.56 432
14632.71 458
14633.85 453
14634.99 433
14636.14 430
14637.28 409
14638.42 406
14639.56 391
14640.71 400
14641.85 403
14642.99 412
14644.14 381
14645.28 390
14646.42 397
14647.56 366
14648.71 344
14649.85 329
14650.99 354
14652.14 354
14653.28 337
14654.42 316
14655.57 336
14656.71 346
14657.85 317
14659.00 349
14660.14 343
14661.29 334
14662.43 327
14663.57 316
14664.72 289
14665.86 325
14667.00 310
14668.15 309
14669.29 300
14670.44 314
14671.58 312
14672.73 288
14673.87 290
14675.01 301
14676.16 310
14677.30 339
14678.45 289
14679.59 288
14680.74 299
14681.88 293
14683.02 289
14684.17 311
14685.31 306
14686.46 301
14687.60 292
14688.75 305
14689.89 293
14691.04 295
14692.18 311
14693.33 319
14694.47 294
14695.62 279
14696.76 313
14697.91 306
14699.05 307
14700.20 290
14701.34 305
14702.49 302
14703.63 292
14704.78 303
14705.92 292
14707.07 293
14708.22 293
14709.36 318
14710.51 296
14711.65 294
14712.80 286
14713.94 302
14715.09 295
14716.23 305
14717.38 272
14718.53 276
14719.67 278
14720.82 298
14721.96 302
14723.11 289
14724.26 279
14725.40 290
14726.55 305
14727.70 327
14728.84 278
14729.99 287
14731.13 278
14732.28 294
14733.43 285
14734.57 293
14735.72 268
14736.87 318
14738.01 296
14739.16 298
14740.31 303
14741.45 250
14742.60 278
14743.75 252
14744.89 275
14746.04 288
14747.19 308
14748.34 306
14749.48 283
14750.63 278
14751.78 275
14752.92 277
14754.07 302
14755.22 290
14756.37 284
14757.51 278
14758.66 296
14759.81 287
14760.96 303
14762.10 295
14763.25 277
14764.40 271
14765.55 277
14766.70 272
14767.84 270
14768.99 265
14770.14 278
14771.29 289
14772.43 252
14773.58 268
14774.73 274
14775.88 273
14777.03 255
14778.18 278
14779.32 273
14780.47 278
14781.62 281
14782.77 271
14783.92 256
14785.07 273
14786.21 268
14787.36 263
14788.51 261
14789.66 265
14790.81 269
14791.96 255
14793.11 272
14794.26 270
14795.40 307
14796.55 281
14797.70 289
14798.85 254
14800.00 268
14801.15 270
14802.30 278
14803.45 257
14804.60 253
14805.75 273
14806.90 237
14808.05 255
14809.19 258
14810.34 252
14811.49 269
14812.64 262
14813.79 247
14814.94 251
14816.09 277
14817.24 263
14818.39 256
14819.54 254
14820.69 248
14821.84 247
14822.99 247
14824.14 257
14825.29 238
14826.44 237
14827.59 235
14828.74 254
14829.89 238
14831.04 245
14832.19 226
14833.34 249
14834.49 254
14835.64 242
14836.79 230
14837.95 240
14839.10 239
14840.25 265
14841.40 277
14842.55 268
14843.70 266
14844.85 251
14846.00 238
14847.15 249
14848.30 247
14849.45 227
14850.60 255
14851.76 249
14852.91 251
14854.06 239
14855.21 246
14856.36 243
14857.51 252
14858.66 253
14859.81 251
14860.97 269
14862.12 239
14863.27 240
14864.42 253
14865.57 257
14866.72 240
14867.88 236
14869.03 234
14870.18 236
14871.33 237
14872.48 246
14873.64 244
14874.79 265
14875.94 265
14877.09 265
14878.24 234
14879.40 253
14880.55 253
14881.70 244
14882.85 248
14884.00 238
14885.16 242
14886.31 235
14887.46 223
14888.61 250
14889.77 259
14890.92 250
14892.07 270
14893.23 240
14894.38 259
14895.53 240
14896.68 232
14897.84 234
14898.99 236
14900.14 228
14901.30 245
14902.45 241
14903.60 244
14904.75 230
14905.91 243
14907.06 231
14908.21 241
14909.37 247
14910.52 270
14911.67 260
14912.83 250
14913.98 224
14915.14 236
14916.29 243
14917.44 226
14918.60 244
14919.75 235
14920.90 223
14922.06 226
14923.21 243
14924.37 240
14925.52 234
14926.67 267
14927.83 223
14928.98 214
14930.14 235
14931.29 234
14932.44 242
14933.60 221
14934.75 224
14935.91 237
14937.06 238
14938.22 225
14939.37 244
14940.52 256
14941.68 247
14942.83 245
14943.99 250
14945.14 237
14946.30 231
14947.45 239
14948.61 223
14949.76 258
14950.92 233
14952.07 247
14953.23 245
14954.38 230
14955.54 225
14956.69 234
14957.85 229
14959.00 240
14960.16 238
14961.31 253
14962.47 234
14963.62 222
14964.78 205
14965.94 236
14967.09 229
14968.25 230
14969.40 230
14970.56 211
14971.71 245
14972.87 213
14974.03 238
14975.18 249
14976.34 229
14977.49 229
14978.65 260
14979.81 230
14980.96 229
14982.12 238
14983.27 221
14984.43 241
14985.59 258
14986.74 232
14987.90 218
14989.06 229
14990.21 240
14991.37 239
14992.53 248
14993.68 257
14994.84 242
14996.00 236
14997.15 249
14998.31 269
14999.47 233
15000.62 206
15001.78 236
15002.94 236
15004.09 226
15005.25 214
15006.41 219
15007.56 238
15008.72 238
15009.88 217
15011.04 249
15012.19 241
15013.35 252
15014.51 235
15015.67 236
15016.82 231
15017.98 227
15019.14 226
15020.30 241
15021.45 224
15022.61 228
15023.77 238
15024.93 258
15026.08 231
15027.24 208
15028.40 231
15029.56 230
15030.72 241
15031.87 233
15033.03 229
15034.19 234
15035.35 229
15036.51 222
15037.67 229
15038.82 226
15039.98 234
15041.14 225
15042.30 233
15043.46 232
15044.62 223
15045.78 262
15046.93 216
15048.09 253
15049.25 232
15050.41 245
15051.57 241
15052.73 250
15053.89 251
15055.05 249
15056.20 232
15057.36 233
15058.52 224
15059.68 209
15060.84 212
15062.00 226
15063.16 243
15064.32 229
15065.48 216
15066.64 261
15067.80 247
15068.96 239
15070.12 220
15071.28 233
15072.44 218
15073.60 235
15074.76 233
15075.91 213
15077.07 255
15078.23 250
15079.39 223
15080.55 224
15081.71 216
15082.87 246
15084.03 231
15085.19 247
15086.35 258
15087.51 240
15088.68 252
15089.84 260
15091.00 252
15092.16 228
15093.32 223
15094.48 240
15095.64 245
15096.80 238
15097.96 222
15099.12 213
15100.28 218
15101.44 235
15102.60 231
15103.76 232
15104.92 242
15106.08 255
15107.25 252
15108.41 247
15109.57 227
15110.73 234
15111.89 252
15113.05 256
15114.21 245
15115.37 237
15116.54 237
15117.70 227
15118.86 223
15120.02 228
15121.18 241
15122.34 254
15123.50 253
15124.67 245
15125.83 259
15126.99 219
15128.15 246
15129.31 247
15130.47 246
15131.64 243
15132.80 261
15133.96 268
15135.12 266
15136.28 240
15137.45 245
15138.61 251
15139.77 241
15140.93 238
15142.10 242
15143.26 232
15144.42 247
15145.58 260
15146.75 260
15147.91 254
15149.07 261
15150.23 267
15151.40 264
15152.56 257
15153.72 248
15154.88 237
15156.05 238
15157.21 249
15158.37 263
15159.54 246
15160.70 267
15161.86 251
15163.03 269
15164.19 271
15165.35 276
15166.52 270
15167.68 271
15168.84 268
15170.01 264
15171.17 261
15172.33 260
15173.50 229
15174.66 252
15175.82 275
15176.99 253
15178.15 244
15179.31 243
15180.48 283
15181.64 255
15182.81 261
15183.97 254
15185.13 275
15186.30 255
15187.46 270
15188.63 256
15189.79 270
15190.95 256
15192.12 251
15193.28 249
15194.45 252
15195.61 263
15196.78 265
15197.94 243
15199.10 246
15200.27 254
15201.43 242
15202.60 263
15203.76 243
15204.93 254
15206.09 251
15207.26 246
15208.42 243
15209.59 242
15210.75 241
15211.92 227
15213.08 239
15214.25 255
15215.41 248
15216.58 279
15217.74 263
15218.91 263
15220.07 265
15221.24 271
15222.40 280
15223.57 273
15224.74 253
15225.90 263
15227.07 251
15228.23 279
15229.40 266
15230.56 241
15231.73 260
15232.89 265
15234.06 262
15235.23 271
15236.39 297
15237.56 281
15238.72 300
15239.89 294
15241.06 286
15242.22 277
15243.39 271
15244.56 264
15245.72 278
15246.89 279
15248.05 277
15249.22 247
15250.39 269
15251.55 287
15252.72 270
15253.89 258
15255.05 253
15256.22 235
15257.39 258
15258.55 280
15259.72 260
15260.89 261
15262.05 264
15263.22 256
15264.39 263
15265.56 261
15266.72 277
15267.89 261
15269.06 265
15270.22 253
15271.39 246
15272.56 253
15273.73 240
15274.89 261
15276.06 257
15277.23 235
15278.40 266
15279.56 247
15280.73 235
15281.90 246
15283.07 257
15284.23 248
15285.40 255
15286.57 248
15287.74 257
15288.91 258
15290.07 259
15291.24 266
15292.41 262
15293.58 275
15294.75 278
15295.92 270
15297.08 246
15298.25 254
15299.42 236
15300.59 239
15301.76 262
15302.93 253
15304.09 250
15305.26 262
15306.43 271
15307.60 248
15308.77 266
15309.94 261
15311.11 241
15312.28 248
15313.44 262
15314.61 257
15315.78 251
15316.95 268
15318.12 252
15319.29 250
15320.46 283
15321.63 282
15322.80 248
15323.97 256
15325.14 246
15326.30 246
15327.47 259
15328.64 263
15329.81 267
15330.98 273
15332.15 271
15333.32 249
15334.49 257
15335.66 269
15336.83 252
15338.00 284
15339.17 271
15340.34 273
15341.51 251
15342.68 253
15343.85 283
15345.02 246
15346.19 277
15347.36 244
15348.53 266
15349.70 257
15350.87 260
15352.04 267
15353.21 234
15354.38 250
15355.55 262
15356.72 252
15357.90 238
15359.07 252
15360.24 296
15361.41 278
15362.58 239
15363.75 257
15364.92 263
15366.09 251
15367.26 255
15368.43 261
15369.60 257
15370.77 266
15371.95 272
15373.12 273
15374.29 287
15375.46 248
15376.63 245
15377.80 272
15378.97 263
15380.15 264
15381.32 248
15382.49 255
15383.66 266
15384.83 247
15386.00 249
15387.17 268
15388.35 249
15389.52 243
15390.69 266
15391.86 254
15393.03 254
15394.21 260
15395.38 283
15396.55 265
15397.72 246
15398.89 254
15400.07 271
15401.24 243
15402.41 252
15403.58 241
15404.76 247
15405.93 257
15407.10 238
15408.27 231
15409.45 236
15410.62 238
15411.79 240
15412.96 257
15414.14 237
15415.31 248
15416.48 233
15417.66 264
15418.83 271
15420.00 239
15421.17 246
15422.35 239
15423.52 260
15424.69 264
15425.87 245
15427.04 242
15428.21 255
15429.39 241
15430.56 253
15431.73 251
15432.91 239
15434.08 262
15435.25 247
15436.43 229
15437.60 245
15438.77 231
15439.95 243
15441.12 243
15442.30 237
15443.47 239
15444.64 219
15445.82 251
15446.99 244
15448.17 254
15449.34 269
15450.51 217
15451.69 248
15452.86 253
15454.04 244
15455.21 232
15456.39 257
15457.56 252
15458.73 252
15459.91 256
15461.08 231
15462.26 252
15463.43 269
15464.61 238
15465.78 244
15466.96 249
15468.13 244
15469.31 254
15470.48 249
15471.66 246
15472.83 252
15474.01 249
15475.18 258
15476.36 235
15477.53 234
15478.71 223
15479.88 236
15481.06 237
15482.23 225
15483.41 242
15484.58 245
15485.76 262
15486.93 252
15488.11 253
15489.29 247
15490.46 243
15491.64 243
15492.81 267
15493.99 266
15495.16 247
15496.34 261
15497.52 252
15498.69 258
15499.87 253
15501.04 258
15502.22 263
15503.40 269
15504.57 244
15505.75 248
15506.92 243
15508.10 247
15509.28 241
15510.45 266
15511.63 252
15512.81 247
15513.98 240
15515.16 257
15516.34 251
15517.51 233
15518.69 248
15519.87 263
15521.04 235
15522.22 236
15523.40 242
15524.57 239
15525.75 247
15526.93 264
15528.11 252
15529.28 250
15530.46 245
15531.64 256
15532.81 259
15533.99 239
15535.17 233
15536.35 266
15537.52 253
15538.70 279
15539.88 229
15541.06 253
15542.23 242
15543.41 277
15544.59 250
15545.77 263
15546.95 229
15548.12 258
15549.30 271
15550.48 276
15551.66 276
15552.83 252
15554.01 253
15555.19 247
15556.37 261
15557.55 267
15558.73 276
15559.90 266
15561.08 250
15562.26 294
15563.44 268
15564.62 260
15565.80 247
15566.97 272
15568.15 293
15569.33 273
15570.51 278
15571.69 278
15572.87 255
15574.05 270
15575.23 245
15576.40 262
15577.58 236
15578.76 268
15579.94 267
15581.12 273
15582.30 268
15583.48 252
15584.66 279
15585.84 269
15587.02 247
15588.20 235
15589.38 280
15590.56 285
15591.73 278
15592.91 261
15594.09 290
15595.27 270
15596.45 300
15597.63 274
15598.81 252
15599.99 270
15601.17 306
15602.35 296
15603.53 280
15604.71 263
15605.89 261
15607.07 305
15608.25 278
15609.43 286
15610.61 287
15611.79 299
15612.97 268
15614.15 270
15615.33 285
15616.51 292
15617.69 296
15618.88 291
15620.06 300
15621.24 282
15622.42 274
15623.60 279
15624.78 294
15625.96 291
15627.14 292
15628.32 324
15629.50 297
15630.68 262
15631.86 303
15633.05 300
15634.23 305
15635.41 316
15636.59 283
15637.77 300
15638.95 319
15640.13 326
15641.31 295
15642.50 293
15643.68 288
15644.86 296
15646.04 316
15647.22 313
15648.40 297
15649.58 321
15650.77 312
15651.95 308
15653.13 280
15654.31 299
15655.49 315
15656.68 310
15657.86 305
15659.04 319
15660.22 311
15661.40 318
15662.59 304
15663.77 316
15664.95 300
15666.13 313
15667.32 316
15668.50 280
15669.68 277
15670.86 305
15672.05 275
15673.23 297
15674.41 285
15675.59 292
15676.78 289
15677.96 298
15679.14 286
15680.32 295
15681.51 276
15682.69 288
15683.87 299
15685.06 295
15686.24 299
15687.42 269
15688.61 298
15689.79 293
15690.97 282
15692.16 295
15693.34 304
15694.52 287
15695.71 283
15696.89 285
15698.07 306
15699.26 309
15700.44 295
15701.62 269
15702.81 310
15703.99 301
15705.17 308
15706.36 299
15707.54 319
15708.73 315
15709.91 304
15711.09 335
15712.28 295
15713.46 319
15714.65 271
15715.83 306
15717.02 305
15718.20 304
15719.38 323
15720.57 291
15721.75 306
15722.94 306
15724.12 310
15725.31 296
15726.49 298
15727.68 313
15728.86 312
15730.04 305
15731.23 316
15732.41 291
15733.60 299
15734.78 319
15735.97 319
15737.15 314
15738.34 308
15739.52 314
15740.71 314
15741.89 317
15743.08 323
15744.27 322
15745.45 319
15746.64 312
15747.82 295
15749.01 325
15750.19 305
15751.38 312
15752.56 347
15753.75 344
15754.93 321
15756.12 366
15757.31 356
15758.49 348
15759.68 330
15760.86 314
15762.05 352
15763.24 352
15764.42 320
15765.61 323
15766.79 333
15767.98 353
15769.17 308
15770.35 327
15771.54 317
15772.72 326
15773.91 333
15775.10 338
15776.28 337
15777.47 322
15778.66 310
15779.84 333
15781.03 310
15782.22 298
15783.40 296
15784.59 321
15785.78 308
15786.96 313
15788.15 312
15789.34 323
15790.53 299
15791.71 320
15792.90 283
15794.09 295
15795.27 308
15796.46 291
15797.65 315
15798.84 294
15800.02 285
15801.21 290
15802.40 303
15803.59 302
15804.77 275
15805.96 307
15807.15 283
15808.34 273
15809.52 282
15810.71 302
15811.90 298
15813.09 295
15814.28 312
15815.46 283
15816.65 298
15817.84 297
15819.03 281
15820.22 288
15821.40 297
15822.59 268
15823.78 280
15824.97 287
15826.16 283
15827.35 289
15828.53 288
15829.72 295
15830.91 291
15832.10 274
15833.29 276
15834.48 263
15835.67 276
15836.85 281
15838.04 282
15839.23 292
15840.42 308
15841.61 293
15842.80 278
15843.99 281
15845.18 274
15846.37 285
15847.55 263
15848.74 272
15849.93 275
15851.12 278
15852.31 279
15853.50 268
15854.69 285
15855.88 290
15857.07 287
15858.26 289
15859.45 292
15860.64 285
15861.83 288
15863.02 295
15864.21 286
15865.40 272
15866.59 296
15867.78 273
15868.97 282
15870.16 290
15871.35 294
15872.54 319
15873.73 304
15874.92 304
15876.11 280
15877.30 278
15878.49 288
15879.68 295
15880.87 274
15882.06 294
15883.25 289
15884.44 304
15885.63 292
15886.82 272
15888.01 260
15889.20 289
15890.39 284
15891.59 302
15892.78 294
15893.97 295
15895.16 318
15896.35 308
15897.54 275
15898.73 302
15899.92 296
15901.11 332
15902.30 296
15903.50 275
15904.69 272
15905.88 291
15907.07 314
15908.26 305
15909.45 297
15910.64 305
15911.84 298
15913.03 328
15914.22 296
15915.41 312
15916.60 306
15917.79 286
15918.99 307
15920.18 298
15921.37 309
15922.56 316
15923.75 323
15924.95 322
15926.14 298
15927.33 292
15928.52 310
15929.71 290
15930.91 314
15932.10 299
15933.29 293
15934.48 294
15935.68 297
15936.87 330
15938.06 294
15939.25 277
15940.45 286
15941.64 287
15942.83 287
15944.03 275
15945.22 268
15946.41 282
15947.60 262
15948.80 246
15949.99 253
15951.18 262
15952.38 256
15953.57 250
15954.76 252
15955.96 287
15957.15 237
15958.34 244
15959.54 241
15960.73 283
15961.92 271
15963.12 255
15964.31 252
15965.50 249
15966.70 252
15967.89 229
15969.08 246
15970.28 258
15971.47 245
15972.67 256
15973.86 258
15975.05 241
15976.25 236
15977.44 239
15978.64 234
15979.83 255
15981.02 270
15982.22 265
15983.41 247
15984.61 239
15985.80 228
15987.00 254
15988.19 245
15989.38 240
15990.58 240
15991.77 241
15992.97 251
15994.16 244
15995.36 218
15996.55 262
15997.75 262
15998.94 248
16000.14 227
16001.33 243
16002.53 238
16003.72 240
16004.92 248
16006.11 231
16007.31 240
16008.50 231
16009.70 235
16010.89 236
16012.09 238
16013.28 236
16014.48 249
16015.67 234
16016.87 236
16018.07 245
16019.26 228
16020.46 259
16021.65 256
16022.85 238
16024.04 245
16025.24 236
16026.44 255
16027.63 217
16028.83 222
16030.02 222
16031.22 224
16032.42 236
16033.61 229
16034.81 230
16036.00 256
16037.20 239
16038.40 224
16039.59 230
16040.79 228
16041.99 235
16043.18 245
16044.38 244
16045.58 243
16046.77 218
16047.97 239
16049.17 254
16050.36 240
16051.56 244
16052.76 233
16053.95 229
16055.15 213
16056.35 215
16057.54 249
16058.74 224
16059.94 230
16061.14 257
16062.33 265
16063.53 243
16064.73 223
16065.92 235
16067.12 254
16068.32 240
16069.52 247
16070.71 223
16071.91 204
16073.11 234
16074.31 230
16075.50 225
16076.70 213
16077.90 241
16079.10 240
16080.30 253
16081.49 232
16082.69 220
16083.89 243
16085.09 245
16086.29 238
16087.48 237
16088.68 239
16089.88 234
16091.08 245
16092.28 227
16093.48 224
16094.67 224
16095.87 219
16097.07 192
16098.27 233
16099.47 228
16100.67 211
16101.87 230
16103.06 227
16104.26 233
16105.46 222
16106.66 230
16107.86 210
16109.06 201
16110.26 231
16111.46 239
16112.66 228
16113.86 232
16115.05 215
16116.25 215
16117.45 192
16118.65 188
16119.85 229
16121.05 232
16122.25 216
16123.45 228
16124.65 235
16125.85 214
16127.05 230
16128.25 216
16129.45 224
16130.65 219
16131.85 214
16133.05 220
16134.25 221
16135.45 231
16136.65 232
16137.85 232
16139.05 219
16140.25 223
16141.45 232
16142.65 227
16143.85 223
16145.05 222
16146.25 255
16147.45 225
16148.65 209
16149.85 234
16151.05 206
16152.25 238
16153.45 227
16154.65 223
16155.85 214
16157.05 220
16158.25 241
16159.46 231
16160.66 229
16161.86 212
16163.06 215
16164.26 219
16165.46 235
16166.66 224
16167.86 225
16169.06 209
16170.27 238
16171.47 224
16172.67 218
16173.87 234
16175.07 213
16176.27 237
16177.47 242
16178.67 233
16179.88 216
16181.08 237
16182.28 219
16183.48 225
16184.68 214
16185.89 213
16187.09 227
16188.29 233
16189.49 217
16190.69 247
16191.90 228
16193.10 216
16194.30 237
16195.50 228
16196.70 227
16197.91 242
16199.11 233
16200.31 245
16201.51 238
16202.72 219
16203.92 227
16205.12 218
16206.32 235
16207.53 228
16208.73 225
16209.93 230
16211.13 215
16212.34 236
16213.54 233
16214.74 220
16215.95 226
16217.15 227
16218.35 225
16219.55 214
16220.76 244
16221.96 230
16223.16 234
16224.37 242
16225.57 233
16226.77 242
16227.98 229
16229.18 215
16230.38 242
16231.59 217
16232.79 223
16233.99 218
16235.20 223
16236.40 225
16237.61 229
16238.81 234
16240.01 229
16241.22 245
16242.42 240
16243.63 255
16244.83 223
16246.03 218
16247.24 238
16248.44 225
16249.65 240
16250.85 233
16252.05 238
16253.26 245
16254.46 244
16255.67 238
16256.87 213
16258.08 243
16259.28 235
16260.49 241
16261.69 223
16262.89 233
16264.10 234
16265.30 215
16266.51 244
16267.71 226
16268.92 231
16270.12 225
16271.33 221
16272.53 232
16273.74 208
16274.94 242
16276.15 241
16277.35 233
16278.56 235
16279.77 232
16280.97 231
16282.18 220
16283.38 218
16284.59 235
16285.79 249
16287.00 237
16288.20 226
16289.41 248
16290.61 223
16291.82 241
16293.03 244
16294.23 227
16295.44 234
16296.64 247
16297.85 238
16299.06 239
16300.26 231
16301.47 230
16302.67 238
16303.88 219
16305.09 247
16306.29 218
16307.50 223
16308.71 221
16309.91 242
16311.12 246
16312.33 251
16313.53 234
16314.74 240
16315.95 241
16317.15 239
16318.36 238
16319.57 226
16320.77 228
16321.98 236
16323.19 222
16324.39 220
16325.60 239
16326.81 206
16328.01 224
16329.22 229
16330.43 216
16331.64 211
16332.84 201
16334.05 229
16335.26 207
16336.47 233
16337.67 219
16338.88 220
16340.09 226
16341.30 214
16342.50 203
16343.71 216
16344.92 222
16346.13 214
16347.33 197
16348.54 215
16349.75 225
16350.96 231
16352.17 242
16353.37 231
16354.58 222
16355.79 225
16357.00 235
16358.21 219
16359.41 216
16360.62 216
16361.83 222
16363.04 227
16364.25 240
16365.46 209
16366.67 206
16367.87 205
16369.08 224
16370.29 208
16371.50 209
16372.71 215
16373.92 226
16375.13 221
16376.34 205
16377.54 209
16378.75 223
16379.96 216
16381.17 223
16382.38 199
16383.59 195
16384.80 230
16386.01 231
16387.22 232
16388.43 203
16389.64 232
16390.85 206
16392.05 224
16393.26 236
16394.47 230
16395.68 226
16396.89 215
16398.10 232
16399.31 208
16400.52 218
16401.73 233
16402.94 223
16404.15 195
16405.36 204
16406.57 214
16407.78 224
16408.99 217
16410.20 211
16411.41 200
16412.62 212
16413.83 235
16415.04 227
16416.25 225
16417.46 218
16418.67 242
16419.88 228
16421.10 221
16422.31 220
16423.52 214
16424.73 213
16425.94 205
16427.15 230
16428.36 228
16429.57 208
16430.78 198
16431.99 245
16433.20 214
16434.41 194
16435.63 216
16436.84 217
16438.05 214
16439.26 217
16440.47 234
16441.68 227
16442.89 212
16444.10 227
16445.32 207
16446.53 216
16447.74 212
16448.95 228
16450.16 211
16451.37 228
16452.59 221
16453.80 228
16455.01 214
16456.22 224
16457.43 208
16458.64 224
16459.86 214
16461.07 223
16462.28 217
16463.49 207
16464.70 229
16465.92 233
16467.13 219
16468.34 222
16469.55 209
16470.77 232
16471.98 224
16473.19 213
16474.40 224
16475.62 218
16476.83 205
16478.04 231
16479.25 231
16480.47 240
16481.68 206
16482.89 211
16484.11 213
16485.32 202
16486.53 232
16487.74 224
16488.96 211
16490.17 190
16491.38 215
16492.60 237
16493.81 221
16495.02 234
16496.24 205
16497.45 224
16498.66 221
16499.88 196
16501.09 198
16502.30 202
16503.52 230
16504.73 241
16505.94 229
16507.16 212
16508.37 199
16509.59 236
16510.80 210
16512.01 209
16513.23 208
16514.44 233
16515.66 223
16516.87 237
16518.08 199
16519.30 201
16520.51 200
16521.73 206
16522.94 202
16524.16 208
16525.37 215
16526.58 230
16527.80 233
16529.01 218
16530.23 211
16531.44 202
16532.66 229
16533.87 227
16535.09 230
16536.30 227
16537.52 232
16538.73 229
16539.95 221
16541.16 218
16542.38 230
16543.59 227
16544.81 210
16546.02 232
16547.24 207
16548.45 208
16549.67 231
16550.88 223
16552.10 239
16553.31 225
16554.53 243
16555.74 218
16556.96 239
16558.18 220
16559.39 225
16560.61 222
16561.82 216
16563.04 235
16564.25 243
16565.47 225
16566.69 208
16567.90 220
16569.12 224
16570.33 226
16571.55 219
16572.77 220
16573.98 218
16575.20 220
16576.41 204
16577.63 217
16578.85 238
16580.06 224
16581.28 234
16582.50 224
16583.71 216
16584.93 237
16586.15 229
16587.36 206
16588.58 213
16589.80 199
16591.01 221
16592.23 234
16593.45 233
16594.66 240
16595.88 227
16597.10 214
16598.32 207
16599.53 236
16600.75 224
16601.97 238
16603.18 215
16604.40 229
16605.62 226
16606.84 226
16608.05 224
16609.27 219
16610.49 244
16611.71 228
16612.92 231
16614.14 200
16615.36 202
16616.58 224
16617.79 233
16619.01 215
16620.23 208
16621.45 223
16622.67 209
16623.88 223
16625.10 220
16626.32 210
16627.54 200
16628.76 228
16629.97 217
16631.19 208
16632.41 205
16633.63 199
16634.85 212
16636.07 220
16637.29 223
16638.50 215
16639.72 227
16640.94 212
16642.16 204
16643.38 214
16644.60 193
16645.82 208
16647.03 235
16648.25 231
16649.47 202
16650.69 223
16651.91 216
16653.13 240
16654.35 221
16655.57 222
16656.79 205
16658.01 210
16659.23 206
16660.45 200
16661.66 215
16662.88 218
16664.10 219
16665.32 197
16666.54 198
16667.76 206
16668.98 200
16670.20 212
16671.42 209
16672.64 202
16673.86 223
16675.08 228
16676.30 223
16677.52 203
16678.74 209
16679.96 194
16681.18 200
16682.40 204
16683.62 200
16684.84 234
16686.06 227
16687.28 195
16688.50 206
16689.72 196
16690.94 197
16692.16 210
16693.39 222
16694.61 205
16695.83 226
16697.05 199
16698.27 198
16699.49 201
16700.71 203
16701.93 200
16703.15 212
16704.37 222
16705.59 216
16706.81 209
16708.04 202
16709.26 205
16710.48 219
16711.70 218
16712.92 228
16714.14 191
16715.36 203
16716.58 196
16717.81 201
16719.03 210
16720.25 183
16721.47 205
16722.69 205
16723.91 219
16725.14 220
16726.36 204
16727.58 223
16728.80 212
16730.02 218
16731.24 200
16732.47 201
16733.69 202
16734.91 207
16736.13 179
16737.36 196
16738.58 201
16739.80 202
16741.02 201
16742.24 213
16743.47 213
16744.69 202
16745.91 188
16747.13 209
16748.36 202
16749.58 214
16750.80 214
16752.02 192
16753.25 190
16754.47 197
16755.69 180
16756.92 203
16758.14 184
16759.36 210
16760.59 213
16761.81 201
16763.03 195
16764.25 201
16765.48 210
16766.70 202
16767.92 207
16769.15 213
16770.37 202
16771.59 189
16772.82 184
16774.04 208
16775.27 211
16776.49 205
16777.71 213
16778.94 207
16780.16 209
16781.38 187
16782.61 216
16783.83 219
16785.06 222
16786.28 198
16787.50 217
16788.73 195
16789.95 205
16791.18 195
16792.40 201
16793.62 198
16794.85 202
16796.07 210
16797.30 214
16798.52 208
16799.75 205
16800.97 225
16802.19 207
16803.42 210
16804.64 192
16805.87 213
16807.09 205
16808.32 227
16809.54 210
16810.77 206
16811.99 195
16813.22 210
16814.44 204
16815.67 204
16816.89 216
16818.12 186
16819.34 209
16820.57 223
16821.79 188
16823.02 219
16824.24 210
16825.47 212
16826.70 217
16827.92 194
16829.15 217
16830.37 208
16831.60 206
16832.82 221
16834.05 209
16835.27 196
16836.50 207
16837.73 204
16838.95 251
16840.18 232
16841.40 204
16842.63 210
16843.86 207
16845.08 210
16846.31 223
16847.53 217
16848.76 225
16849.99 192
16851.21 202
16852.44 208
16853.67 233
16854.89 208
16856.12 208
16857.35 240
16858.57 234
16859.80 229
16861.03 199
16862.25 220
16863.48 212
16864.71 222
16865.93 222
16867.16 195
16868.39 205
16869.61 219
16870.84 214
16872.07 191
16873.30 195
16874.52 226
16875.75 235
16876.98 223
16878.20 210
16879.43 224
16880.66 237
16881.89 253
16883.11 216
16884.34 232
16885.57 210
16886.80 209
16888.02 241
16889.25 228
16890.48 205
16891.71 224
16892.94 236
16894.16 254
16895.39 233
16896.62 213
16897.85 227
16899.08 215
16900.30 240
16901.53 201
16902.76 217
16903.99 217
16905.22 242
16906.45 241
16907.67 228
16908.90 235
16910.13 243
16911.36 216
16912.59 243
16913.82 218
16915.04 210
16916.27 218
16917.50 210
16918.73 192
16919.96 223
16921.19 216
16922.42 195
16923.65 203
16924.88 203
16926.10 218
16927.33 219
16928.56 221
16929.79 241
16931.02 227
16932.25 216
16933.48 196
16934.71 216
16935.94 217
16937.17 224
16938.40 224
16939.63 206
16940.86 216
16942.09 209
16943.32 213
16944.55 219
16945.78 211
16947.01 216
16948.24 216
16949.47 230
16950.70 216
16951.93 203
16953.16 221
16954.39 218
16955.62 231
16956.85 231
16958.08 224
16959.31 227
16960.54 214
16961.77 203
16963.00 229
16964.23 222
16965.46 206
16966.69 203
16967.92 217
16969.15 205
16970.38 217
16971.61 214
16972.84 208
16974.07 197
16975.30 210
16976.54 204
16977.77 200
16979.00 231
16980.23 218
16981.46 226
16982.69 203
16983.92 221
16985.15 230
16986.38 215
16987.62 227
16988.85 200
16990.08 221
16991.31 216
16992.54 224
16993.77 214
16995.00 215
16996.24 222
16997.47 221
16998.70 222
16999.93 194
17001.16 203
17002.39 217
17003.63 201
17004.86 205
17006.09 181
17007.32 222
17008.55 220
17009.79 214
17011.02 240
17012.25 204
17013.48 206
17014.72 207
17015.95 186
17017.18 206
17018.41 201
17019.64 225
17020.88 213
17022.11 208
17023.34 220
17024.58 208
17025.81 201
17027.04 209
17028.27 205
17029.51 180
17030.74 199
17031.97 197
17033.21 219
17034.44 200
17035.67 192
17036.90 179
17038.14 184
17039.37 205
17040.60 217
17041.84 207
17043.07 192
17044.30 200
17045.54 206
17046.77 209
17048.00 213
17049.24 190
17050.47 189
17051.70 202
17052.94 195
17054.17 184
17055.41 190
17056.64 221
17057.87 212
17059.11 209
17060.34 199
17061.58 190
17062.81 199
17064.04 199
17065.28 215
17066.51 194
17067.75 211
17068.98 196
17070.21 194
17071.45 184
17072.68 180
17073.92 201
17075.15 220
17076.39 193
17077.62 192
17078.86 201
17080.09 198
17081.33 191
17082.56 215
17083.80 196
17085.03 192
17086.26 197
17087.50 188
17088.73 196
17089.97 189
17091.20 186
17092.44 188
17093.68 194
17094.91 202
17096.15 215
17097.38 190
17098.62 200
17099.85 197
17101.09 210
17102.32 188
17103.56 214
17104.79 192
17106.03 188
17107.26 194
17108.50 185
17109.74 188
17110.97 172
17112.21 190
17113.44 181
17114.68 180
17115.92 173
17117.15 182
17118.39 190
17119.62 185
17120.86 182
17122.10 175
17123.33 178
17124.57 201
17125.80 178
17127.04 182
17128.28 189
17129.51 194
17130.75 189
17131.99 200
17133.22 187
17134.46 194
17135.70 194
17136.93 195
17138.17 192
17139.41 209
17140.64 163
17141.88 196
17143.12 194
17144.35 202
17145.59 204
17146.83 189
17148.07 197
17149.30 175
17150.54 191
17151.78 185
17153.02 214
17154.25 205
17155.49 211
17156.73 182
17157.96 195
17159.20 186
17160.44 193
17161.68 184
17162.92 207
17164.15 186
17165.39 213
17166.63 184
17167.87 199
17169.10 181
17170.34 194
17171.58 184
17172.82 189
17174.06 191
17175.29 185
17176.53 195
17177.77 194
17179.01 178
17180.25 186
17181.49 195
17182.72 197
17183.96 211
17185.20 200
17186.44 184
17187.68 207
17188.92 176
17190.15 168
17191.39 180
17192.63 174
17193.87 205
17195.11 208
17196.35 207
17197.59 191
17198.83 191
17200.07 199
17201.30 201
17202.54 191
17203.78 190
17205.02 203
17206.26 194
17207.50 195
17208.74 192
17209.98 198
17211.22 197
17212.46 195
17213.70 204
17214.94 187
17216.18 185
17217.42 188
17218.66 190
17219.90 201
17221.14 180
17222.38 175
17223.62 201
17224.86 190
17226.10 205
17227.34 218
17228.58 193
17229.82 174
17231.06 193
17232.30 184
17233.54 176
17234.78 177
17236.02 185
17237.26 179
17238.50 184
17239.74 189
17240.98 191
17242.22 193
17243.46 198
17244.70 194
17245.94 185
17247.18 204
17248.42 191
17249.66 168
17250.90 210
17252.14 204
17253.39 190
17254.63 202
17255.87 168
17257.11 176
17258.35 196
17259.59 180
17260.83 179
17262.07 171
17263.31 193
17264.56 186
17265.80 189
17267.04 198
17268.28 203
17269.52 191
17270.76 190
17272.00 181
17273.25 172
17274.49 185
17275.73 200
17276.97 180
17278.21 169
17279.45 186
17280.70 187
17281.94 187
17283.18 190
17284.42 183
17285.66 191
17286.91 195
17288.15 196
17289.39 192
17290.63 193
17291.88 189
17293.12 213
17294.36 164
17295.60 192
17296.85 195
17298.09 200
17299.33 187
17300.57 190
17301.82 168
17303.06 192
17304.30 215
17305.54 183
17306.79 168
17308.03 180
17309.27 182
17310.52 166
17311.76 179
17313.00 172
17314.25 178
17315.49 177
17316.73 183
17317.97 192
17319.22 185
17320.46 191
17321.71 174
17322.95 174
17324.19 182
17325.44 189
17326.68 189
17327.92 171
17329.17 183
17330.41 182
17331.65 187
17332.90 192
17334.14 203
17335.39 180
17336.63 186
17337.87 193
17339.12 182
17340.36 173
17341.61 168
17342.85 199
17344.09 181
17345.34 187
17346.58 171
17347.83 174
17349.07 181
17350.32 183
17351.56 179
17352.80 194
17354.05 178
17355.29 190
17356.54 195
17357.78 199
17359.03 178
17360.27 206
17361.52 182
17362.76 177
17364.01 175
17365.25 185
17366.50 182
17367.74 188
17368.99 178
17370.23 175
17371.48 191
17372.72 205
17373.97 188
17375.21 175
17376.46 188
17377.70 196
17378.95 199
17380.19 207
17381.44 178
17382.69 170
17383.93 186
17385.18 179
17386.42 177
17387.67 197
17388.91 182
17390.16 193
17391.41 181
17392.65 191
17393.90 194
17395.14 199
17396.39 187
17397.64 180
17398.88 187
17400.13 175
17401.37 183
17402.62 170
17403.87 179
17405.11 198
17406.36 187
17407.61 183
17408.85 183
17410.10 183
17411.35 193
17412.59 202
17413.84 202
17415.09 198
17416.33 198
17417.58 203
17418.83 178
17420.07 209
17421.32 214
17422.57 206
17423.82 196
17425.06 165
17426.31 186
17427.56 171
17428.80 182
17430.05 211
17431.30 203
17432.55 168
17433.79 187
17435.04 226
17436.29 196
17437.54 187
17438.78 201
17440.03 196
17441.28 210
17442.53 184
17443.77 183
17445.02 177
17446.27 194
17447.52 180
17448.77 202
17450.01 191
17451.26 176
17452.51 212
17453.76 200
17455.01 203
17456.25 200
17457.50 213
17458.75 198
17460.00 174
17461.25 169
17462.50 183
17463.74 197
17464.99 181
17466.24 193
17467.49 197
17468.74 191
17469.99 187
17471.24 191
17472.49 183
17473.73 186
17474.98 186
17476.23 213
17477.48 211
17478.73 197
17479.98 201
17481.23 177
17482.48 195
17483.73 207
17484.98 194
17486.23 194
17487.47 200
17488.72 213
17489.97 219
17491.22 210
17492.47 201
17493.72 183
17494.97 211
17496.22 198
17497.47 205
17498.72 209
17499.97 194
17501.22 191
17502.47 202
17503.72 201
17504.97 200
17506.22 190
17507.47 192
17508.72 167
17509.97 195
17511.22 202
17512.47 193
17513.72 196
17514.97 187
17516.22 186
17517.47 181
17518.72 186
17519.97 199
17521.22 195
17522.47 188
17523.72 191
17524.98 190
17526.23 210
17527.48 196
17528.73 203
17529.98 188
17531.23 186
17532.48 198
17533.73 196
17534.98 198
17536.23 221
17537.48 202
17538.74 210
17539.99 208
17541.24 188
17542.49 197
17543.74 206
17544.99 208
17546.24 192
17547.50 215
17548.75 195
17550.00 209
17551.25 190
17552.50 191
17553.75 193
17555.01 199
17556.26 196
17557.51 218
17558.76 215
17560.01 183
17561.26 178
17562.52 200
17563.77 188
17565.02 218
17566.27 220
17567.53 187
17568.78 201
17570.03 207
17571.28 216
17572.53 197
17573.79 199
17575.04 191
17576.29 192
17577.54 200
17578.80 183
17580.05 190
17581.30 210
17582.56 209
17583.81 202
17585.06 180
17586.31 207
17587.57 209
17588.82 208
17590.07 192
17591.33 183
17592.58 202
17593.83 205
17595.08 214
17596.34 209
17597.59 211
17598.84 222
17600.10 211
17601.35 191
17602.61 200
17603.86 208
17605.11 220
17606.37 194
17607.62 210
17608.87 199
17610.13 207
17611.38 201
17612.63 192
17613.89 194
17615.14 216
17616.40 205
17617.65 199
17618.90 206
17620.16 214
17621.41 209
17622.67 206
17623.92 195
17625.17 197
17626.43 207
17627.68 205
17628.94 218
17630.19 194
17631.45 207
17632.70 178
17633.96 199
17635.21 204
17636.47 189
17637.72 187
17638.97 189
17640.23 178
17641.48 175
17642.74 205
17643.99 187
17645.25 202
17646.50 207
17647.76 210
17649.01 206
17650.27 216
17651.52 192
17652.78 187
17654.04 198
17655.29 212
17656.55 199
17657.80 207
17659.06 198
17660.31 194
17661.57 186
17662.82 191
17664.08 204
17665.33 191
17666.59 196
17667.85 182
17669.10 195
17670.36 210
17671.61 216
17672.87 210
17674.13 192
17675.38 180
17676.64 178
17677.89 192
17679.15 213
17680.41 203
17681.66 191
17682.92 220
17684.18 201
17685.43 213
17686.69 176
17687.95 197
17689.20 207
17690.46 203
17691.71 189
17692.97 206
17694.23 178
17695.49 195
17696.74 196
17698.00 176
17699.26 185
17700.51 217
17701.77 194
17703.03 200
17704.28 180
17705.54 189
17706.80 199
17708.06 194
17709.31 194
17710.57 196
17711.83 200
17713.08 195
17714.34 191
17715.60 189
17716.86 205
17718.11 178
17719.37 182
17720.63 194
17721.89 189
17723.15 192
17724.40 180
17725.66 188
17726.92 187
17728.18 199
17729.43 212
17730.69 222
17731.95 194
17733.21 204
17734.47 188
17735.73 199
17736.98 193
17738.24 211
17739.50 179
17740.76 189
17742.02 211
17743.28 184
17744.53 163
17745.79 180
17747.05 187
17748.31 201
17749.57 199
17750.83 196
17752.09 203
17753.34 197
17754.60 176
17755.86 173
17757.12 204
17758.38 173
17759.64 199
17760.90 189
17762.16 195
17763.42 190
17764.68 180
17765.94 203
17767.19 192
17768.45 184
17769.71 184
17770.97 183
17772.23 183
17773.49 199
17774.75 182
17776.01 194
17777.27 191
17778.53 195
17779.79 184
17781.05 177
17782.31 175
17783.57 196
17784.83 188
17786.09 171
17787.35 195
17788.61 181
17789.87 183
17791.13 196
17792.39 199
17793.65 165
17794.91 174
17796.17 173
17797.43 194
17798.69 196
17799.95 175
17801.21 179
17802.47 180
17803.73 196
17805.00 187
17806.26 183
17807.52 180
17808.78 173
17810.04 176
17811.30 173
17812.56 175
17813.82 182
17815.08 182
17816.34 178
17817.60 202
17818.87 195
17820.13 191
17821.39 183
17822.65 184
17823.91 189
17825.17 179
17826.43 174
17827.69 170
17828.96 186
17830.22 181
17831.48 161
17832.74 180
17834.00 178
17835.26 179
17836.53 185
17837.79 176
17839.05 165
17840.31 170
17841.57 182
17842.84 186
17844.10 194
17845.36 191
17846.62 195
17847.88 178
17849.15 179
17850.41 182
17851.67 183
17852.93 189
17854.20 171
17855.46 194
17856.72 186
17857.98 175
17859.25 185
17860.51 164
17861.77 181
17863.03 184
17864.30 188
17865.56 188
17866.82 170
17868.09 172
17869.35 181
17870.61 174
17871.87 177
17873.14 187
17874.40 182
17875.66 163
17876.93 188
17878.19 187
17879.45 181
17880.72 182
17881.98 175
17883.24 174
17884.51 188
17885.77 175
17887.03 182
17888.30 178
17889.56 185
17890.83 160
17892.09 160
17893.35 205
17894.62 191
17895.88 178
17897.14 168
17898.41 187
17899.67 185
17900.94 178
17902.20 165
17903.46 169
17904.73 192
17905.99 182
17907.26 170
17908.52 173
17909.79 172
17911.05 181
17912.32 194
17913.58 193
17914.84 181
17916.11 190
17917.37 185
17918.64 196
17919.90 163
17921.17 181
17922.43 173
17923.70 182
17924.96 167
17926.23 168
17927.49 197
17928.76 177
17930.02 200
17931.29 177
17932.55 175
17933.82 172
17935.08 184
17936.35 178
17937.61 175
17938.88 180
17940.14 181
17941.41 181
17942.68 180
17943.94 193
17945.21 175
17946.47 167
17947.74 176
17949.00 180
17950.27 198
17951.54 186
17952.80 193
17954.07 178
17955.33 176
17956.60 186
17957.87 182
17959.13 166
17960.40 178
17961.66 177
17962.93 196
17964.20 184
17965.46 192
17966.73 185
17968.00 178
17969.26 165
17970.53 167
17971.80 199
17973.06 183
17974.33 181
17975.60 180
17976.86 180
17978.13 182
17979.40 201
17980.66 193
17981.93 195
17983.20 189
17984.46 182
17985.73 190
17987.00 185
17988.26 179
17989.53 182
17990.80 180
17992.07 170
17993.33 176
17994.60 154
17995.87 182
17997.14 176
17998.40 185
17999.67 165
18000.94 204
18002.21 176
18003.47 173
18004.74 161
18006.01 205
18007.28 200
18008.55 180
18009.81 202
18011.08 185
18012.35 158
18013.62 160
18014.89 181
18016.15 203
18017.42 190
18018.69 201
18019.96 196
18021.23 180
18022.49 172
18023.76 184
18025.03 181
18026.30 180
18027.57 194
18028.84 185
18030.11 157
18031.37 173
18032.64 165
18033.91 186
18035.18 191
18036.45 188
18037.72 171
18038.99 180
18040.26 182
18041.53 183
18042.79 183
18044.06 192
18045.33 199
18046.60 184
18047.87 181
18049.14 177
18050.41 184
18051.68 164
18052.95 176
18054.22 179
18055.49 187
18056.76 182
18058.03 158
18059.30 181
18060.57 178
18061.84 196
18063.11 190
18064.38 177
18065.65 188
18066.92 168
18068.19 191
18069.46 196
18070.73 188
18072.00 201
18073.27 205
18074.54 189
18075.81 201
18077.08 197
18078.35 181
18079.62 175
18080.89 186
18082.16 173
18083.43 160
18084.70 189
18085.97 189
18087.24 181
18088.51 177
18089.78 169
18091.05 173
18092.32 190
18093.59 177
18094.87 175
18096.14 195
18097.41 182
18098.68 178
18099.95 187
18101.22 173
18102.49 195
18103.76 185
18105.03 188
18106.31 187
18107.58 169
18108.85 182
18110.12 157
18111.39 176
18112.66 180
18113.93 161
18115.21 189
18116.48 181
18117.75 174
18119.02 182
18120.29 182
18121.56 180
18122.84 201
18124.11 192
18125.38 190
18126.65 199
18127.92 184
18129.20 177
18130.47 166
18131.74 195
18133.01 180
18134.29 175
18135.56 176
18136.83 190
18138.10 184
18139.38 196
18140.65 179
18141.92 172
18143.19 164
18144.47 171
18145.74 190
18147.01 186
18148.28 169
18149.56 179
18150.83 196
18152.10 169
18153.38 190
18154.65 179
18155.92 168
18157.19 171
18158.47 183
18159.74 182
18161.01 203
18162.29 195
18163.56 178
18164.83 162
18166.11 177
18167.38 172
18168.65 199
18169.93 192
18171.20 205
18172.48 181
18173.75 189
18175.02 217
18176.30 169
18177.57 169
18178.84 179
18180.12 190
18181.39 192
18182.67 177
18183.94 179
18185.21 190
18186.49 207
18187.76 176
18189.04 171
18190.31 155
18191.59 176
18192.86 165
18194.13 183
18195.41 190
18196.68 186
18197.96 182
18199.23 185
18200.51 160
18201.78 181
18203.06 179
18204.33 182
18205.61 187
18206.88 200
18208.16 180
18209.43 180
18210.71 194
18211.98 178
18213.26 205
18214.53 169
18215.81 210
18217.08 194
18218.36 174
18219.63 191
18220.91 182
18222.18 180
18223.46 163
18224.73 178
18226.01 180
18227.28 173
18228.56 178
18229.84 192
18231.11 192
18232.39 201
18233.66 183
18234.94 188
18236.21 199
18237.49 188
18238.77 173
18240.04 195
18241.32 198
18242.59 200
18243.87 177
18245.15 179
18246.42 184
18247.70 218
18248.98 192
18250.25 189
18251.53 186
18252.81 177
18254.08 171
18255.36 164
18256.63 170
18257.91 175
18259.19 178
18260.46 174
18261.74 186
18263.02 199
18264.30 180
18265.57 189
18266.85 198
18268.13 191
18269.40 181
18270.68 175
18271.96 189
18273.23 184
18274.51 171
18275.79 187
18277.07 181
18278.34 183
18279.62 186
18280.90 167
18282.18 189
18283.45 193
18284.73 213
18286.01 165
18287.29 177
18288.56 184
18289.84 195
18291.12 199
18292.40 186
18293.68 191
18294.95 206
18296.23 189
18297.51 191
18298.79 191
18300.07 176
18301.34 185
18302.62 187
18303.90 188
18305.18 183
18306.46 187
18307.74 175
18309.01 164
18310.29 173
18311.57 179
18312.85 197
18314.13 171
18315.41 200
18316.69 178
18317.96 176
18319.24 176
18320.52 203
18321.80 207
18323.08 198
18324.36 195
18325.64 177
18326.92 191
18328.20 190
18329.47 189
18330.75 190
18332.03 195
18333.31 188
18334.59 188
18335.87 185
18337.15 192
18338.43 189
18339.71 190
18340.99 187
18342.27 174
18343.55 172
18344.83 195
18346.11 189
18347.39 180
18348.67 180
18349.95 195
18351.23 193
18352.51 167
18353.79 178
18355.07 182
18356.35 202
18357.63 162
18358.91 183
18360.19 200
18361.47 189
18362.75 190
18364.03 182
18365.31 190
18366.59 167
18367.87 163
18369.15 194
18370.43 194
18371.71 170
18372.99 181
18374.27 181
18375.55 187
18376.83 205
18378.12 185
18379.40 175
18380.68 189
18381.96 201
18383.24 197
18384.52 192
18385.80 176
18387.08 178
18388.36 204
18389.65 193
18390.93 182
18392.21 177
18393.49 174
18394.77 182
18396.05 182
18397.33 154
18398.62 189
18399.90 170
18401.18 204
18402.46 198
18403.74 172
18405.02 181
18406.31 179
18407.59 185
18408.87 191
18410.15 176
18411.43 191
18412.72 192
18414.00 188
18415.28 161
18416.56 190
18417.84 192
18419.13 200
18420.41 183
18421.69 184
18422.97 178
18424.26 172
18425.54 177
18426.82 182
18428.10 195
18429.39 181
18430.67 182
18431.95 195
18433.23 185
18434.52 181
18435.80 171
18437.08 188
18438.37 183
18439.65 172
18440.93 178
18442.22 187
18443.50 184
18444.78 204
18446.06 196
18447.35 159
18448.63 185
18449.91 171
18451.20 172
18452.48 190
18453.76 167
18455.05 181
18456.33 173
18457.62 189
18458.90 188
18460.18 173
18461.47 162
18462.75 170
18464.03 189
18465.32 166
18466.60 169
18467.89 178
18469.17 175
18470.45 156
18471.74 159
18473.02 152
18474.31 182
18475.59 168
18476.88 163
18478.16 201
18479.44 168
18480.73 178
18482.01 188
18483.30 180
18484.58 173
18485.87 194
18487.15 180
18488.44 194
18489.72 204
18491.01 184
18492.29 174
18493.58 186
18494.86 190
18496.15 191
18497.43 175
18498.72 180
18500.00 171
18501.29 188
18502.57 185
18503.86 184
18505.14 175
18506.43 169
18507.71 180
18509.00 172
18510.28 176
18511.57 172
18512.85 168
18514.14 181
18515.42 187
18516.71 188
18518.00 175
18519.28 189
18520.57 186
18521.85 178
18523.14 163
18524.43 192
18525.71 203
18527.00 174
18528.28 190
18529.57 177
18530.86 171
18532.14 167
18533.43 178
18534.71 207
18536.00 167
18537.29 200
18538.57 177
18539.86 171
18541.15 181
18542.43 161
18543.72 185
18545.01 177
18546.29 163
18547.58 171
18548.87 162
18550.15 183
18551.44 189
18552.73 179
18554.01 192
18555.30 202
18556.59 179
18557.88 195
18559.16 176
18560.45 178
18561.74 167
18563.02 179
18564.31 187
18565.60 193
18566.89 184
18568.17 176
18569.46 173
18570.75 171
18572.04 173
18573.32 183
18574.61 184
18575.90 186
18577.19 187
18578.48 186
18579.76 181
18581.05 185
18582.34 182
18583.63 192
18584.92 186
18586.20 200
18587.49 178
18588.78 170
18590.07 174
18591.36 177
18592.64 180
18593.93 202
18595.22 173
18596.51 171
18597.80 192
18599.09 194
18600.38 172
18601.66 170
18602.95 197
18604.24 208
18605.53 185
18606.82 181
18608.11 185
18609.40 196
18610.69 176
18611.98 182
18613.26 175
18614.55 179
18615.84 184
18617.13 167
18618.42 179
18619.71 185
18621.00 158
18622.29 196
18623.58 196
18624.87 162
18626.16 177
18627.45 177
18628.74 170
18630.03 192
18631.32 175
18632.61 185
18633.89 190
18635.18 170
18636.47 195
18637.76 194
18639.05 179
18640.34 200
18641.63 162
18642.92 174
18644.21 162
18645.50 183
18646.79 161
18648.09 178
18649.38 174
18650.67 185
18651.96 191
18653.25 202
18654.54 168
18655.83 169
18657.12 175
18658.41 186
18659.70 190
18660.99 194
18662.28 185
18663.57 184
18664.86 181
18666.15 170
18667.44 186
18668.74 160
18670.03 165
18671.32 183
18672.61 189
18673.90 185
18675.19 190
18676.48 175
18677.77 167
18679.06 172
18680.36 176
18681.65 173
18682.94 167
18684.23 188
18685.52 188
18686.81 173
18688.11 174
18689.40 164
18690.69 190
18691.98 188
18693.27 177
18694.56 164
18695.86 179
18697.15 176
18698.44 170
18699.73 181
18701.02 165
18702.32 195
18703.61 170
18704.90 172
18706.19 159
18707.48 180
18708.78 175
18710.07 186
18711.36 176
18712.65 166
18713.95 186
18715.24 182
18716.53 168
18717.83 170
18719.12 178
18720.41 170
18721.70 163
18723.00 162
18724.29 151
18725.58 179
18726.87 174
18728.17 174
18729.46 177
18730.75 188
18732.05 182
18733.34 189
18734.63 177
18735.93 182
18737.22 175
18738.51 193
18739.81 177
18741.10 159
18742.39 175
18743.69 183
18744.98 187
18746.27 170
18747.57 188
18748.86 174
18750.16 191
18751.45 190
18752.74 197
18754.04 203
18755.33 178
18756.63 180
18757.92 193
18759.21 191
18760.51 181
18761.80 163
18763.10 188
18764.39 168
18765.69 168
18766.98 185
18768.27 158
18769.57 178
18770.86 166
18772.16 186
18773.45 166
18774.75 202
18776.04 194
18777.34 195
18778.63 180
18779.93 201
18781.22 223
18782.52 187
18783.81 171
18785.11 168
18786.40 180
18787.70 166
18788.99 176
18790.29 172
18791.58 173
18792.88 178
18794.17 173
18795.47 172
18796.76 168
18798.06 170
18799.35 160
18800.65 162
18801.94 181
18803.24 184
18804.54 168
18805.83 177
18807.13 171
18808.42 169
18809.72 155
18811.01 165
18812.31 168
18813.61 183
18814.90 174
18816.20 183
18817.49 190
18818.79 183
18820.09 168
18821.38 187
18822.68 178
18823.98 196
18825.27 183
18826.57 174
18827.87 174
18829.16 157
18830.46 165
18831.75 170
18833.05 201
18834.35 173
18835.64 167
18836.94 166
18838.24 176
18839.54 179
18840.83 162
18842.13 197
18843.43 169
18844.72 185
18846.02 163
18847.32 176
18848.61 169
18849.91 162
18851.21 190
18852.51 181
18853.80 178
18855.10 183
18856.40 173
18857.70 192
18858.99 195
18860.29 185
18861.59 197
18862.89 184
18864.18 185
18865.48 171
18866.78 168
18868.08 160
18869.38 177
18870.67 168
18871.97 186
18873.27 186
18874.57 170
18875.87 183
18877.16 183
18878.46 182
18879.76 186
18881.06 169
18882.36 158
18883.66 175
18884.95 176
18886.25 180
18887.55 169
18888.85 170
18890.15 181
18891.45 180
18892.75 159
18894.04 164
18895.34 186
18896.64 184
18897.94 169
18899.24 151
18900.54 184
18901.84 172
18903.14 176
18904.44 167
18905.74 183
18907.03 196
18908.33 182
18909.63 189
18910.93 170
18912.23 151
18913.53 164
18914.83 181
18916.13 167
18917.43 170
18918.73 164
18920.03 175
18921.33 174
18922.63 187
18923.93 169
18925.23 180
18926.53 164
18927.83 187
18929.13 174
18930.43 176
18931.73 176
18933.03 176
18934.33 177
18935.63 160
18936.93 159
18938.23 169
18939.53 186
18940.83 175
18942.13 178
18943.43 182
18944.73 170
18946.03 183
18947.33 179
18948.63 176
18949.93 169
18951.23 175
18952.53 179
18953.84 172
18955.14 183
18956.44 175
18957.74 185
18959.04 185
18960.34 164
18961.64 181
18962.94 167
18964.24 169
18965.54 189
18966.85 180
18968.15 181
18969.45 153
18970.75 191
18972.05 176
18973.35 186
18974.65 175
18975.96 177
18977.26 164
18978.56 175
18979.86 183
18981.16 177
18982.46 172
18983.77 172
18985.07 166
18986.37 171
18987.67 196
18988.97 162
18990.28 181
18991.58 183
18992.88 183
18994.18 180
18995.49 189
18996.79 165
18998.09 168
18999.39 166
19000.69 184
19002.00 176
19003.30 176
19004.60 181
19005.90 182
19007.21 184
19008.51 167
19009.81 153
19011.12 183
19012.42 180
19013.72 185
19015.02 169
19016.33 180
19017.63 173
19018.93 191
19020.24 195
19021.54 174
19022.84 161
19024.15 174
19025.45 160
19026.75 189
19028.06 167
19029.36 163
19030.66 160
19031.97 174
19033.27 189
19034.57 160
19035.88 171
19037.18 170
19038.48 176
19039.79 179
19041.09 173
19042.40 152
19043.70 170
19045.00 168
19046.31 180
19047.61 151
19048.92 157
19050.22 177
19051.52 165
19052.83 178
19054.13 174
19055.44 195
19056.74 181
19058.05 182
19059.35 181
19060.65 181
19061.96 170
19063.26 175
19064.57 186
19065.87 194
19067.18 169
19068.48 174
19069.79 159
19071.09 154
19072.40 151
19073.70 151
19075.01 173
19076.31 165
19077.62 178
19078.92 175
19080.23 174
19081.53 178
19082.84 176
19084.14 180
19085.45 165
19086.75 166
19088.06 177
19089.36 180
19090.67 154
19091.98 159
19093.28 173
19094.59 172
19095.89 178
19097.20 156
19098.50 151
19099.81 175
19101.12 165
19102.42 192
19103.73 156
19105.03 175
19106.34 174
19107.65 180
19108.95 173
19110.26 195
19111.56 168
19112.87 181
19114.18 178
19115.48 174
19116.79 179
19118.10 165
19119.40 172
19120.71 170
19122.02 164
19123.32 173
19124.63 190
19125.94 187
19127.24 163
19128.55 164
19129.86 170
19131.16 162
19132.47 176
19133.78 164
19135.08 178
19136.39 171
19137.70 158
19139.01 157
19140.31 177
19141.62 168
19142.93 165
19144.23 186
19145.54 195
19146.85 193
19148.16 189
19149.46 187
19150.77 164
19152.08 172
19153.39 167
19154.69 168
19156.00 166
19157.31 175
19158.62 170
19159.93 187
19161.23 151
19162.54 158
19163.85 173
19165.16 169
19166.47 164
19167.77 169
19169.08 159
19170.39 178
19171.70 178
19173.01 165
19174.32 180
19175.62 180
19176.93 170
19178.24 164
19179.55 157
19180.86 165
19182.17 186
19183.48 168
19184.78 182
19186.09 178
19187.40 196
19188.71 167
19190.02 168
19191.33 158
19192.64 176
19193.95 152
19195.26 173
19196.56 195
19197.87 168
19199.18 182
19200.49 182
19201.80 163
19203.11 183
19204.42 167
19205.73 166
19207.04 185
19208.35 161
19209.66 164
19210.97 154
19212.28 154
19213.59 173
19214.90 183
19216.21 162
19217.52 164
19218.83 163
19220.14 167
19221.45 164
19222.76 167
19224.07 150
19225.38 159
19226.69 158
19228.00 175
19229.31 157
19230.62 185
19231.93 174
19233.24 197
19234.55 171
19235.86 170
19237.17 178
19238.48 166
19239.79 203
19241.10 166
19242.41 173
19243.72 148
19245.03 150
19246.35 157
19247.66 180
19248.97 183
19250.28 187
19251.59 179
19252.90 193
19254.21 181
19255.52 180
19256.83 167
19258.14 152
19259.46 157
19260.77 163
19262.08 156
19263.39 180
19264.70 181
19266.01 178
19267.32 174
19268.64 174
19269.95 174
19271.26 158
19272.57 178
19273.88 180
19275.20 177
19276.51 189
19277.82 163
19279.13 183
19280.44 172
19281.75 185
19283.07 167
19284.38 181
19285.69 179
19287.00 154
19288.32 184
19289.63 176
19290.94 173
19292.25 162
19293.57 164
19294.88 165
19296.19 165
19297.50 175
19298.82 183
19300.13 164
19301.44 185
19302.75 176
19304.07 178
19305.38 163
19306.69 178
19308.01 171
19309.32 174
19310.63 166
19311.94 149
19313.26 152
19314.57 193
19315.88 168
19317.20 176
19318.51 162
19319.82 170
19321.14 189
19322.45 156
19323.76 157
19325.08 172
19326.39 187
19327.70 180
19329.02 162
19330.33 157
19331.65 190
19332.96 172
19334.27 178
19335.59 160
19336.90 146
19338.22 177
19339.53 164
19340.84 167
19342.16 160
19343.47 178
19344.79 180
19346.10 186
19347.41 173
19348.73 162
19350.04 159
19351.36 192
19352.67 186
19353.99 174
19355.30 171
19356.62 163
19357.93 181
19359.25 173
19360.56 154
19361.87 170
19363.19 172
19364.50 190
19365.82 167
19367.13 167
19368.45 169
19369.76 154
19371.08 159
19372.39 167
19373.71 171
19375.02 168
19376.34 182
19377.66 161
19378.97 154
19380.29 172
19381.60 170
19382.92 170
19384.23 165
19385.55 170
19386.86 163
19388.18 177
19389.50 162
19390.81 183
19392.13 180
19393.44 178
19394.76 168
19396.07 162
19397.39 182
19398.71 177
19400.02 171
19401.34 168
19402.65 171
19403.97 169
19405.29 160
19406.60 153
19407.92 165
19409.24 167
19410.55 158
19411.87 180
19413.19 174
19414.50 164
19415.82 156
19417.14 160
19418.45 164
19419.77 170
19421.09 168
19422.40 162
19423.72 158
19425.04 176
19426.35 159
19427.67 188
19428.99 175
19430.30 167
19431.62 183
19432.94 176
19434.26 186
19435.57 170
19436.89 164
19438.21 170
19439.53 192
19440.84 175
19442.16 162
19443.48 165
19444.80 177
19446.11 198
19447.43 176
19448.75 178
19450.07 171
19451.38 180
19452.70 161
19454.02 173
19455.34 194
19456.66 186
19457.97 173
19459.29 178
19460.61 164
19461.93 172
19463.25 148
19464.57 172
19465.88 168
19467.20 164
19468.52 170
19469.84 168
19471.16 178
19472.48 155
19473.79 165
19475.11 175
19476.43 177
19477.75 175
19479.07 154
19480.39 164
19481.71 169
19483.03 169
19484.34 178
19485.66 170
19486.98 174
19488.30 164
19489.62 189
19490.94 173
19492.26 173
19493.58 186
19494.90 157
19496.22 163
19497.54 180
19498.86 162
19500.18 167
19501.50 164
19502.81 185
19504.13 162
19505.45 171
19506.77 165
19508.09 197
19509.41 176
19510.73 157
19512.05 173
19513.37 166
19514.69 160
19516.01 163
19517.33 179
19518.65 187
19519.97 172
19521.29 170
19522.61 174
19523.93 174
19525.25 164
19526.57 160
19527.89 188
19529.22 173
19530.54 189
19531.86 164
19533.18 177
19534.50 171
19535.82 162
19537.14 165
19538.46 175
19539.78 161
19541.10 181
19542.42 157
19543.74 173
19545.06 184
19546.39 171
19547.71 158
19549.03 184
19550.35 157
19551.67 165
19552.99 190
19554.31 166
19555.63 155
19556.96 157
19558.28 174
19559.60 168
19560.92 181
19562.24 173
19563.56 177
19564.88 193
19566.21 166
19567.53 186
19568.85 173
19570.17 191
19571.49 163
19572.82 174
19574.14 150
19575.46 160
19576.78 184
19578.10 180
19579.43 176
19580.75 166
19582.07 186
19583.39 162
19584.72 184
19586.04 174
19587.36 153
19588.68 179
19590.01 191
19591.33 179
19592.65 163
19593.97 185
19595.30 162
19596.62 169
19597.94 169
19599.26 161
19600.59 133
19601.91 163
19603.23 160
19604.56 151
19605.88 163
19607.20 159
19608.53 167
19609.85 184
19611.17 174
19612.49 177
19613.82 149
19615.14 169
19616.47 191
19617.79 184
19619.11 164
19620.44 158
19621.76 164
19623.08 174
19624.41 173
19625.73 168
19627.05 168
19628.38 179
19629.70 180
19631.03 192
19632.35 166
19633.67 177
19635.00 154
19636.32 182
19637.65 158
19638.97 167
19640.29 162
19641.62 156
19642.94 158
19644.27 170
19645.59 145
19646.92 157
19648.24 175
19649.57 173
19650.89 150
19652.21 184
19653.54 160
19654.86 164
19656.19 156
19657.51 147
19658.84 168
19660.16 176
19661.49 160
19662.81 153
19664.14 150
19665.46 167
19666.79 169
19668.11 179
19669.44 157
19670.76 159
19672.09 158
19673.41 167
19674.74 159
19676.07 177
19677.39 172
19678.72 175
19680.04 166
19681.37 170
19682.69 150
19684.02 155
19685.34 175
19686.67 172
19688.00 168
19689.32 163
19690.65 186
19691.97 187
19693.30 163
19694.63 155
19695.95 187
19697.28 197
19698.60 187
19699.93 150
19701.26 154
19702.58 161
19703.91 161
19705.24 154
19706.56 174
19707.89 172
19709.22 168
19710.54 189
19711.87 169
19713.20 145
19714.52 166
19715.85 184
19717.18 189
19718.50 163
19719.83 169
19721.16 162
19722.48 163
19723.81 162
19725.14 168
19726.47 180
19727.79 180
19729.12 175
19730.45 173
19731.77 168
19733.10 164
19734.43 178
19735.76 165
19737.08 195
19738.41 164
19739.74 154
19741.07 171
19742.39 173
19743.72 159
19745.05 177
19746.38 173
19747.71 171
19749.03 168
19750.36 172
19751.69 174
19753.02 158
19754.35 161
19755.67 151
19757.00 167
19758.33 164
19759.66 159
19760.99 171
19762.31 152
19763.64 157
19764.97 175
19766.30 172
19767.63 177
19768.96 180
19770.29 167
19771.61 188
19772.94 176
19774.27 182
19775.60 173
19776.93 186
19778.26 171
19779.59 187
19780.92 177
19782.25 170
19783.57 164
19784.90 163
19786.23 176
19787.56 176
19788.89 160
19790.22 162
19791.55 163
19792.88 183
19794.21 189
19795.54 151
19796.87 162
19798.20 167
19799.53 179
19800.86 187
19802.19 179
19803.52 165
19804.85 181
19806.18 161
19807.50 162
19808.83 157
19810.16 163
19811.49 160
19812.82 171
19814.15 150
19815.49 166
19816.82 163
19818.15 172
19819.48 169
19820.81 148
19822.14 156
19823.47 191
19824.80 183
19826.13 164
19827.46 159
19828.79 174
19830.12 185
19831.45 163
19832.78 161
19834.11 161
19835.44 160
19836.77 169
19838.10 170
19839.44 157
19840.77 161
19842.10 164
19843.43 156
19844.76 181
19846.09 157
19847.42 157
19848.75 190
19850.08 150
19851.42 173
19852.75 164
19854.08 171
19855.41 165
19856.74 170
19858.07 164
19859.40 177
19860.74 178
19862.07 179
19863.40 187
19864.73 166
19866.06 155
19867.40 156
19868.73 171
19870.06 185
19871.39 187
19872.72 180
19874.06 148
19875.39 159
19876.72 164
19878.05 157
19879.38 175
19880.72 156
19882.05 160
19883.38 178
19884.71 166
19886.05 165
19887.38 173
19888.71 156
19890.04 170
19891.38 174
19892.71 160
19894.04 162
19895.38 163
19896.71 155
19898.04 157
19899.37 186
19900.71 178
19902.04 173
19903.37 183
19904.71 152
19906.04 174
19907.37 146
19908.71 166
19910.04 160
19911.37 148
19912.71 193
19914.04 186
19915.37 177
19916.71 169
19918.04 156
19919.37 165
19920.71 180
19922.04 167
19923.37 184
19924.71 189
19926.04 167
19927.38 165
19928.71 175
19930.04 183
19931.38 180
19932.71 163
19934.05 172
19935.38 172
19936.71 178
19938.05 176
19939.38 161
19940.72 166
19942.05 157
19943.39 172
19944.72 163
19946.06 176
19947.39 170
19948.72 159
19950.06 174
19951.39 167
19952.73 175
19954.06 161
19955.40 184
19956.73 177
19958.07 163
19959.40 169
19960.74 144
19962.07 175
19963.41 167
19964.74 164
19966.08 163
19967.41 174
19968.75 177
19970.08 179
19971.42 189
19972.76 177
19974.09 173
19975.43 171
19976.76 180
19978.10 183
19979.43 179
19980.77 192
19982.10 159
19983.44 170
19984.78 171
19986.11 183
19987.45 196
19988.78 171
19990.12 154
19991.46 153
19992.79 170
19994.13 185
19995.46 161
19996.80 164
19998.14 171
19999.47 178
20000.81 157
20002.15 164
20003.48 162
20004.82 158
20006.16 170
20007.49 173
20008.83 173
20010.17 158
20011.50 170
20012.84 174
20014.18 180
20015.51 186
20016.85 184
20018.19 179
20019.52 154
20020.86 149
20022.20 150
20023.53 166
20024.87 172
20026.21 159
20027.55 177
20028.88 140
20030.22 178
20031.56 169
20032.90 161
20034.23 153
20035.57 146
20036.91 169
20038.25 172
20039.58 159
20040.92 176
20042.26 155
20043.60 168
20044.93 186
20046.27 183
20047.61 150
20048.95 174
20050.29 163
20051.62 171
20052.96 162
20054.30 166
20055.64 153
20056.98 178
20058.32 183
20059.65 175
20060.99 180
20062.33 180
20063.67 169
20065.01 157
20066.35 155
20067.68 159
20069.02 167
20070.36 163
20071.70 172
20073.04 172
20074.38 169
20075.72 177
20077.06 161
20078.40 177
20079.73 168
20081.07 169
20082.41 172
20083.75 160
20085.09 160
20086.43 159
20087.77 165
20089.11 145
20090.45 161
20091.79 152
20093.13 180
20094.47 150
20095.81 153
20097.15 158
20098.48 190
20099.82 169
20101.16 173
20102.50 171
20103.84 166
20105.18 174
20106.52 176
20107.86 181
20109.20 178
20110.54 176
20111.88 181
20113.22 180
20114.56 179
20115.90 182
20117.24 152
20118.58 178
20119.93 192
20121.27 162
20122.61 163
20123.95 169
20125.29 168
20126.63 175
20127.97 153
20129.31 176
20130.65 169
20131.99 167
20133.33 193
20134.67 170
20136.01 163
20137.35 176
20138.69 175
