# Supplementary material for: MALDI-TOF MS typing enables the classification of brewing yeasts of the genus Saccharomyces to major beer styles
Source: PLoS One. 2017 Aug 9;12(8):e0181694. doi: 10.1371/journal.pone.0181694 (PMC5549903; doi:10.1371/journal.pone.0181694)
Supplement: S7 File — The directory includes 90 raw files and was zipped to “.zip”; the folder has three strains with 30 spectra per strain; S1 Text explains the raw files with an example and Table 1 represents the yeast strains used within the experiment. (ZIP) [file pone.0181694.s010.zip › 19-21/30279-120-Lag-Lag-Lag-YPG-18h-E-E_2016-09-21_3_0_B8_1.dat]

1999.90 1577
2000.32 1637
2000.75 1572
2001.17 1649
2001.59 1638
2002.01 1591
2002.43 1530
2002.86 1430
2003.28 1328
2003.70 1372
2004.12 1416
2004.54 1340
2004.97 1350
2005.39 1380
2005.81 1343
2006.23 1342
2006.66 1387
2007.08 1390
2007.50 1394
2007.92 1418
2008.35 1452
2008.77 1470
2009.19 1450
2009.61 1420
2010.04 1429
2010.46 1429
2010.88 1390
2011.31 1391
2011.73 1378
2012.15 1354
2012.57 1390
2013.00 1374
2013.42 1318
2013.84 1300
2014.27 1352
2014.69 1311
2015.11 1340
2015.54 1258
2015.96 1312
2016.38 1383
2016.81 1380
2017.23 1368
2017.65 1435
2018.08 1430
2018.50 1450
2018.93 1471
2019.35 1445
2019.77 1430
2020.20 1401
2020.62 1390
2021.04 1429
2021.47 1418
2021.89 1385
2022.32 1439
2022.74 1408
2023.17 1323
2023.59 1349
2024.01 1397
2024.44 1350
2024.86 1324
2025.29 1312
2025.71 1297
2026.14 1369
2026.56 1411
2026.98 1405
2027.41 1398
2027.83 1319
2028.26 1313
2028.68 1270
2029.11 1281
2029.53 1261
2029.96 1254
2030.38 1288
2030.81 1316
2031.23 1307
2031.66 1260
2032.08 1319
2032.51 1306
2032.93 1294
2033.36 1346
2033.78 1307
2034.21 1324
2034.63 1320
2035.06 1314
2035.49 1266
2035.91 1235
2036.34 1322
2036.76 1306
2037.19 1345
2037.61 1323
2038.04 1339
2038.47 1328
2038.89 1344
2039.32 1333
2039.74 1365
2040.17 1371
2040.59 1352
2041.02 1316
2041.45 1354
2041.87 1306
2042.30 1289
2042.73 1281
2043.15 1307
2043.58 1359
2044.00 1426
2044.43 1465
2044.86 1387
2045.28 1358
2045.71 1391
2046.14 1393
2046.56 1399
2046.99 1323
2047.42 1329
2047.84 1323
2048.27 1337
2048.70 1280
2049.12 1252
2049.55 1348
2049.98 1297
2050.40 1295
2050.83 1336
2051.26 1372
2051.69 1323
2052.11 1371
2052.54 1377
2052.97 1402
2053.40 1355
2053.82 1429
2054.25 1387
2054.68 1400
2055.10 1526
2055.53 1568
2055.96 1555
2056.39 1586
2056.82 1654
2057.24 1662
2057.67 1561
2058.10 1618
2058.53 1661
2058.95 1641
2059.38 1485
2059.81 1498
2060.24 1495
2060.67 1420
2061.09 1448
2061.52 1440
2061.95 1451
2062.38 1473
2062.81 1509
2063.24 1490
2063.66 1481
2064.09 1470
2064.52 1661
2064.95 1817
2065.38 1816
2065.81 1859
2066.24 1802
2066.66 1826
2067.09 1742
2067.52 1693
2067.95 1634
2068.38 1595
2068.81 1608
2069.24 1472
2069.67 1399
2070.10 1392
2070.52 1462
2070.95 1377
2071.38 1362
2071.81 1336
2072.24 1414
2072.67 1358
2073.10 1410
2073.53 1398
2073.96 1409
2074.39 1442
2074.82 1452
2075.25 1459
2075.68 1433
2076.11 1461
2076.54 1468
2076.97 1412
2077.40 1420
2077.83 1455
2078.26 1449
2078.69 1447
2079.12 1445
2079.55 1424
2079.98 1408
2080.41 1399
2080.84 1331
2081.27 1411
2081.70 1430
2082.13 1436
2082.56 1427
2082.99 1398
2083.42 1361
2083.85 1353
2084.28 1349
2084.71 1303
2085.14 1386
2085.57 1397
2086.00 1412
2086.43 1427
2086.86 1436
2087.29 1403
2087.73 1413
2088.16 1340
2088.59 1271
2089.02 1395
2089.45 1417
2089.88 1398
2090.31 1402
2090.74 1390
2091.17 1311
2091.61 1344
2092.04 1400
2092.47 1325
2092.90 1277
2093.33 1341
2093.76 1326
2094.19 1325
2094.63 1342
2095.06 1325
2095.49 1235
2095.92 1259
2096.35 1333
2096.78 1327
2097.22 1292
2097.65 1287
2098.08 1323
2098.51 1300
2098.94 1261
2099.38 1248
2099.81 1327
2100.24 1244
2100.67 1252
2101.11 1192
2101.54 1253
2101.97 1224
2102.40 1266
2102.83 1269
2103.27 1311
2103.70 1296
2104.13 1248
2104.56 1288
2105.00 1342
2105.43 1348
2105.86 1357
2106.30 1382
2106.73 1370
2107.16 1340
2107.59 1374
2108.03 1399
2108.46 1441
2108.89 1298
2109.33 1275
2109.76 1240
2110.19 1225
2110.63 1311
2111.06 1344
2111.49 1311
2111.93 1285
2112.36 1311
2112.79 1302
2113.23 1314
2113.66 1323
2114.09 1314
2114.53 1406
2114.96 1361
2115.40 1324
2115.83 1281
2116.26 1247
2116.70 1240
2117.13 1265
2117.56 1185
2118.00 1252
2118.43 1295
2118.87 1208
2119.30 1264
2119.73 1278
2120.17 1276
2120.60 1303
2121.04 1302
2121.47 1286
2121.91 1296
2122.34 1328
2122.78 1393
2123.21 1323
2123.64 1272
2124.08 1310
2124.51 1340
2124.95 1358
2125.38 1341
2125.82 1358
2126.25 1302
2126.69 1245
2127.12 1340
2127.56 1324
2127.99 1394
2128.43 1372
2128.86 1346
2129.30 1410
2129.73 1426
2130.17 1549
2130.60 1504
2131.04 1510
2131.47 1445
2131.91 1429
2132.35 1463
2132.78 1424
2133.22 1348
2133.65 1393
2134.09 1383
2134.52 1385
2134.96 1357
2135.40 1371
2135.83 1335
2136.27 1314
2136.70 1385
2137.14 1371
2137.57 1320
2138.01 1356
2138.45 1359
2138.88 1272
2139.32 1284
2139.76 1366
2140.19 1332
2140.63 1248
2141.06 1324
2141.50 1343
2141.94 1306
2142.37 1243
2142.81 1257
2143.25 1239
2143.68 1220
2144.12 1263
2144.56 1268
2144.99 1293
2145.43 1298
2145.87 1290
2146.30 1253
2146.74 1360
2147.18 1348
2147.62 1375
2148.05 1299
2148.49 1401
2148.93 1393
2149.36 1449
2149.80 1486
2150.24 1506
2150.68 1538
2151.11 1503
2151.55 1574
2151.99 1566
2152.43 1539
2152.86 1493
2153.30 1460
2153.74 1480
2154.18 1327
2154.61 1348
2155.05 1348
2155.49 1444
2155.93 1407
2156.37 1349
2156.80 1364
2157.24 1442
2157.68 1424
2158.12 1338
2158.56 1391
2158.99 1390
2159.43 1341
2159.87 1330
2160.31 1380
2160.75 1359
2161.19 1474
2161.62 1427
2162.06 1501
2162.50 1430
2162.94 1478
2163.38 1366
2163.82 1412
2164.26 1488
2164.69 1538
2165.13 1609
2165.57 1563
2166.01 1680
2166.45 1647
2166.89 1594
2167.33 1585
2167.77 1488
2168.21 1491
2168.65 1479
2169.08 1581
2169.52 1506
2169.96 1520
2170.40 1546
2170.84 1592
2171.28 1610
2171.72 1621
2172.16 1587
2172.60 1624
2173.04 1578
2173.48 1566
2173.92 1591
2174.36 1623
2174.80 1625
2175.24 1687
2175.68 1689
2176.12 1647
2176.56 1596
2177.00 1641
2177.44 1644
2177.88 1682
2178.32 1595
2178.76 1534
2179.20 1510
2179.64 1545
2180.08 1531
2180.52 1549
2180.96 1532
2181.40 1483
2181.84 1404
2182.28 1418
2182.72 1405
2183.16 1387
2183.60 1413
2184.04 1408
2184.48 1396
2184.93 1430
2185.37 1398
2185.81 1414
2186.25 1476
2186.69 1465
2187.13 1515
2187.57 1523
2188.01 1453
2188.45 1564
2188.89 1515
2189.34 1492
2189.78 1541
2190.22 1500
2190.66 1479
2191.10 1498
2191.54 1413
2191.98 1487
2192.43 1493
2192.87 1574
2193.31 1538
2193.75 1553
2194.19 1591
2194.63 1617
2195.08 1634
2195.52 1590
2195.96 1636
2196.40 1635
2196.84 1516
2197.29 1537
2197.73 1528
2198.17 1570
2198.61 1456
2199.06 1374
2199.50 1387
2199.94 1447
2200.38 1370
2200.82 1448
2201.27 1385
2201.71 1361
2202.15 1391
2202.59 1495
2203.04 1520
2203.48 1473
2203.92 1505
2204.37 1415
2204.81 1428
2205.25 1532
2205.69 1558
2206.14 1504
2206.58 1559
2207.02 1542
2207.47 1524
2207.91 1549
2208.35 1493
2208.80 1507
2209.24 1459
2209.68 1563
2210.13 1604
2210.57 1494
2211.01 1477
2211.46 1472
2211.90 1502
2212.34 1529
2212.79 1466
2213.23 1486
2213.67 1527
2214.12 1542
2214.56 1585
2215.01 1527
2215.45 1501
2215.89 1521
2216.34 1474
2216.78 1416
2217.23 1419
2217.67 1454
2218.11 1461
2218.56 1442
2219.00 1381
2219.45 1406
2219.89 1384
2220.34 1404
2220.78 1506
2221.22 1533
2221.67 1496
2222.11 1498
2222.56 1477
2223.00 1473
2223.45 1568
2223.89 1494
2224.34 1513
2224.78 1598
2225.23 1570
2225.67 1602
2226.12 1612
2226.56 1515
2227.01 1519
2227.45 1574
2227.90 1606
2228.34 1556
2228.79 1620
2229.23 1567
2229.68 1623
2230.12 1626
2230.57 1616
2231.01 1610
2231.46 1606
2231.90 1608
2232.35 1583
2232.80 1658
2233.24 1624
2233.69 1519
2234.13 1559
2234.58 1594
2235.02 1492
2235.47 1445
2235.92 1409
2236.36 1508
2236.81 1476
2237.25 1443
2237.70 1421
2238.15 1360
2238.59 1364
2239.04 1339
2239.49 1352
2239.93 1328
2240.38 1236
2240.82 1330
2241.27 1277
2241.72 1334
2242.16 1394
2242.61 1336
2243.06 1323
2243.50 1304
2243.95 1332
2244.40 1320
2244.84 1403
2245.29 1335
2245.74 1390
2246.19 1348
2246.63 1341
2247.08 1366
2247.53 1347
2247.97 1348
2248.42 1315
2248.87 1342
2249.32 1349
2249.76 1312
2250.21 1323
2250.66 1430
2251.10 1386
2251.55 1379
2252.00 1367
2252.45 1377
2252.89 1381
2253.34 1363
2253.79 1362
2254.24 1332
2254.69 1359
2255.13 1356
2255.58 1337
2256.03 1316
2256.48 1387
2256.93 1332
2257.37 1284
2257.82 1255
2258.27 1262
2258.72 1330
2259.17 1335
2259.61 1343
2260.06 1360
2260.51 1360
2260.96 1416
2261.41 1382
2261.86 1453
2262.31 1383
2262.75 1416
2263.20 1496
2263.65 1477
2264.10 1438
2264.55 1378
2265.00 1385
2265.45 1459
2265.90 1382
2266.34 1365
2266.79 1418
2267.24 1412
2267.69 1425
2268.14 1537
2268.59 1553
2269.04 1558
2269.49 1627
2269.94 1708
2270.39 1655
2270.84 1621
2271.29 1672
2271.74 1638
2272.18 1587
2272.63 1655
2273.08 1644
2273.53 1683
2273.98 1733
2274.43 1690
2274.88 1756
2275.33 1843
2275.78 1962
2276.23 1877
2276.68 1848
2277.13 1856
2277.58 1877
2278.03 1782
2278.48 1794
2278.93 1755
2279.38 1712
2279.83 1654
2280.28 1650
2280.73 1579
2281.19 1506
2281.64 1439
2282.09 1447
2282.54 1407
2282.99 1395
2283.44 1390
2283.89 1475
2284.34 1453
2284.79 1502
2285.24 1440
2285.69 1413
2286.14 1434
2286.59 1400
2287.04 1451
2287.50 1492
2287.95 1503
2288.40 1595
2288.85 1737
2289.30 1833
2289.75 1876
2290.20 2052
2290.65 1993
2291.11 2039
2291.56 2099
2292.01 2029
2292.46 2023
2292.91 2011
2293.36 1929
2293.82 1854
2294.27 1810
2294.72 1758
2295.17 1694
2295.62 1636
2296.07 1599
2296.53 1563
2296.98 1548
2297.43 1465
2297.88 1470
2298.33 1456
2298.79 1413
2299.24 1390
2299.69 1434
2300.14 1460
2300.60 1457
2301.05 1356
2301.50 1439
2301.95 1458
2302.41 1372
2302.86 1350
2303.31 1360
2303.76 1332
2304.22 1419
2304.67 1390
2305.12 1380
2305.57 1383
2306.03 1368
2306.48 1424
2306.93 1455
2307.39 1489
2307.84 1470
2308.29 1417
2308.75 1544
2309.20 1616
2309.65 1588
2310.11 1607
2310.56 1629
2311.01 1602
2311.47 1617
2311.92 1661
2312.37 1637
2312.83 1604
2313.28 1610
2313.73 1573
2314.19 1462
2314.64 1472
2315.09 1456
2315.55 1524
2316.00 1606
2316.46 1535
2316.91 1471
2317.36 1597
2317.82 1626
2318.27 1564
2318.73 1602
2319.18 1646
2319.63 1603
2320.09 1601
2320.54 1598
2321.00 1639
2321.45 1603
2321.91 1577
2322.36 1584
2322.82 1657
2323.27 1720
2323.72 1732
2324.18 1785
2324.63 1925
2325.09 2008
2325.54 2206
2326.00 2068
2326.45 2055
2326.91 2019
2327.36 1881
2327.82 1824
2328.27 1818
2328.73 1706
2329.18 1669
2329.64 1654
2330.09 1539
2330.55 1512
2331.00 1590
2331.46 1556
2331.92 1476
2332.37 1468
2332.83 1504
2333.28 1481
2333.74 1508
2334.19 1408
2334.65 1485
2335.10 1515
2335.56 1422
2336.02 1494
2336.47 1497
2336.93 1450
2337.38 1425
2337.84 1424
2338.30 1430
2338.75 1426
2339.21 1467
2339.66 1373
2340.12 1350
2340.58 1349
2341.03 1405
2341.49 1345
2341.95 1340
2342.40 1389
2342.86 1425
2343.32 1440
2343.77 1439
2344.23 1408
2344.68 1374
2345.14 1397
2345.60 1457
2346.06 1447
2346.51 1462
2346.97 1478
2347.43 1448
2347.88 1502
2348.34 1468
2348.80 1415
2349.25 1419
2349.71 1477
2350.17 1463
2350.63 1470
2351.08 1486
2351.54 1394
2352.00 1394
2352.46 1453
2352.91 1436
2353.37 1402
2353.83 1394
2354.29 1396
2354.74 1365
2355.20 1368
2355.66 1310
2356.12 1308
2356.57 1366
2357.03 1409
2357.49 1418
2357.95 1427
2358.41 1456
2358.86 1389
2359.32 1344
2359.78 1437
2360.24 1416
2360.70 1380
2361.15 1364
2361.61 1415
2362.07 1382
2362.53 1346
2362.99 1388
2363.45 1392
2363.91 1383
2364.36 1452
2364.82 1467
2365.28 1432
2365.74 1494
2366.20 1453
2366.66 1411
2367.12 1425
2367.57 1431
2368.03 1458
2368.49 1498
2368.95 1445
2369.41 1497
2369.87 1457
2370.33 1444
2370.79 1392
2371.25 1389
2371.71 1379
2372.17 1420
2372.63 1493
2373.09 1546
2373.54 1559
2374.00 1643
2374.46 1623
2374.92 1656
2375.38 1634
2375.84 1664
2376.30 1663
2376.76 1627
2377.22 1587
2377.68 1553
2378.14 1558
2378.60 1536
2379.06 1501
2379.52 1517
2379.98 1498
2380.44 1461
2380.90 1502
2381.36 1516
2381.82 1449
2382.28 1428
2382.74 1415
2383.20 1491
2383.66 1517
2384.12 1424
2384.59 1397
2385.05 1439
2385.51 1391
2385.97 1423
2386.43 1373
2386.89 1344
2387.35 1368
2387.81 1434
2388.27 1371
2388.73 1445
2389.19 1469
2389.65 1448
2390.12 1512
2390.58 1508
2391.04 1538
2391.50 1532
2391.96 1559
2392.42 1556
2392.88 1598
2393.34 1567
2393.81 1528
2394.27 1468
2394.73 1500
2395.19 1508
2395.65 1419
2396.11 1430
2396.57 1529
2397.04 1420
2397.50 1396
2397.96 1433
2398.42 1453
2398.88 1439
2399.35 1443
2399.81 1409
2400.27 1414
2400.73 1364
2401.19 1398
2401.66 1399
2402.12 1397
2402.58 1334
2403.04 1377
2403.51 1413
2403.97 1327
2404.43 1350
2404.89 1382
2405.36 1400
2405.82 1346
2406.28 1334
2406.74 1373
2407.21 1365
2407.67 1368
2408.13 1360
2408.59 1356
2409.06 1392
2409.52 1327
2409.98 1326
2410.45 1313
2410.91 1349
2411.37 1373
2411.84 1384
2412.30 1356
2412.76 1420
2413.23 1476
2413.69 1437
2414.15 1410
2414.62 1478
2415.08 1429
2415.54 1488
2416.01 1486
2416.47 1451
2416.93 1544
2417.40 1507
2417.86 1602
2418.32 1581
2418.79 1537
2419.25 1545
2419.72 1495
2420.18 1504
2420.64 1602
2421.11 1510
2421.57 1410
2422.04 1478
2422.50 1507
2422.96 1480
2423.43 1442
2423.89 1418
2424.36 1417
2424.82 1395
2425.29 1501
2425.75 1453
2426.22 1350
2426.68 1388
2427.15 1358
2427.61 1403
2428.07 1362
2428.54 1353
2429.00 1356
2429.47 1430
2429.93 1325
2430.40 1332
2430.86 1353
2431.33 1403
2431.79 1336
2432.26 1322
2432.72 1308
2433.19 1356
2433.65 1413
2434.12 1407
2434.59 1376
2435.05 1466
2435.52 1409
2435.98 1312
2436.45 1355
2436.91 1393
2437.38 1442
2437.84 1469
2438.31 1438
2438.78 1458
2439.24 1491
2439.71 1431
2440.17 1417
2440.64 1451
2441.10 1467
2441.57 1458
2442.04 1445
2442.50 1476
2442.97 1436
2443.44 1458
2443.90 1473
2444.37 1399
2444.83 1418
2445.30 1434
2445.77 1417
2446.23 1375
2446.70 1343
2447.17 1303
2447.63 1324
2448.10 1351
2448.57 1341
2449.03 1326
2449.50 1367
2449.97 1350
2450.43 1377
2450.90 1396
2451.37 1452
2451.83 1381
2452.30 1333
2452.77 1383
2453.24 1436
2453.70 1428
2454.17 1418
2454.64 1404
2455.10 1355
2455.57 1350
2456.04 1371
2456.51 1382
2456.97 1433
2457.44 1397
2457.91 1338
2458.38 1343
2458.84 1401
2459.31 1415
2459.78 1391
2460.25 1320
2460.72 1391
2461.18 1374
2461.65 1332
2462.12 1395
2462.59 1411
2463.06 1362
2463.52 1403
2463.99 1342
2464.46 1374
2464.93 1399
2465.40 1453
2465.86 1409
2466.33 1415
2466.80 1431
2467.27 1419
2467.74 1436
2468.21 1370
2468.68 1354
2469.14 1387
2469.61 1406
2470.08 1326
2470.55 1398
2471.02 1380
2471.49 1358
2471.96 1320
2472.43 1353
2472.90 1301
2473.36 1332
2473.83 1327
2474.30 1322
2474.77 1340
2475.24 1426
2475.71 1393
2476.18 1380
2476.65 1391
2477.12 1372
2477.59 1371
2478.06 1374
2478.53 1371
2479.00 1359
2479.47 1325
2479.94 1375
2480.41 1364
2480.87 1337
2481.34 1314
2481.81 1322
2482.28 1409
2482.75 1305
2483.22 1287
2483.69 1366
2484.16 1285
2484.63 1393
2485.10 1422
2485.57 1477
2486.05 1442
2486.52 1478
2486.99 1545
2487.46 1548
2487.93 1561
2488.40 1635
2488.87 1623
2489.34 1638
2489.81 1587
2490.28 1521
2490.75 1449
2491.22 1496
2491.69 1530
2492.16 1463
2492.63 1512
2493.10 1494
2493.58 1525
2494.05 1478
2494.52 1520
2494.99 1458
2495.46 1475
2495.93 1493
2496.40 1489
2496.87 1451
2497.34 1476
2497.82 1431
2498.29 1450
2498.76 1459
2499.23 1391
2499.70 1371
2500.17 1367
2500.64 1336
2501.12 1334
2501.59 1333
2502.06 1317
2502.53 1328
2503.00 1331
2503.48 1365
2503.95 1389
2504.42 1365
2504.89 1401
2505.36 1431
2505.84 1426
2506.31 1412
2506.78 1369
2507.25 1426
2507.72 1412
2508.20 1456
2508.67 1511
2509.14 1536
2509.61 1579
2510.09 1637
2510.56 1726
2511.03 1810
2511.50 1897
2511.98 2003
2512.45 2056
2512.92 2087
2513.40 2083
2513.87 2005
2514.34 1922
2514.81 1795
2515.29 1766
2515.76 1704
2516.23 1647
2516.71 1607
2517.18 1535
2517.65 1618
2518.13 1517
2518.60 1522
2519.07 1617
2519.55 1654
2520.02 1627
2520.49 1629
2520.97 1602
2521.44 1579
2521.91 1531
2522.39 1525
2522.86 1515
2523.34 1494
2523.81 1498
2524.28 1533
2524.76 1482
2525.23 1496
2525.70 1555
2526.18 1575
2526.65 1649
2527.13 1660
2527.60 1610
2528.08 1654
2528.55 1678
2529.02 1565
2529.50 1650
2529.97 1678
2530.45 1586
2530.92 1633
2531.40 1647
2531.87 1631
2532.34 1579
2532.82 1551
2533.29 1610
2533.77 1570
2534.24 1549
2534.72 1543
2535.19 1594
2535.67 1545
2536.14 1505
2536.62 1557
2537.09 1609
2537.57 1564
2538.04 1491
2538.52 1520
2538.99 1564
2539.47 1607
2539.94 1545
2540.42 1503
2540.90 1488
2541.37 1590
2541.85 1602
2542.32 1607
2542.80 1576
2543.27 1557
2543.75 1524
2544.22 1526
2544.70 1545
2545.18 1600
2545.65 1664
2546.13 1638
2546.60 1787
2547.08 1834
2547.56 1773
2548.03 1844
2548.51 1924
2548.98 1974
2549.46 1909
2549.94 1792
2550.41 1881
2550.89 1928
2551.37 1831
2551.84 1781
2552.32 1724
2552.80 1671
2553.27 1614
2553.75 1599
2554.23 1576
2554.70 1545
2555.18 1564
2555.66 1565
2556.13 1562
2556.61 1511
2557.09 1503
2557.56 1531
2558.04 1573
2558.52 1508
2558.99 1506
2559.47 1547
2559.95 1554
2560.43 1428
2560.90 1530
2561.38 1449
2561.86 1417
2562.33 1462
2562.81 1408
2563.29 1344
2563.77 1401
2564.25 1367
2564.72 1360
2565.20 1377
2565.68 1403
2566.16 1423
2566.63 1414
2567.11 1433
2567.59 1482
2568.07 1410
2568.55 1395
2569.02 1405
2569.50 1438
2569.98 1380
2570.46 1381
2570.94 1385
2571.41 1332
2571.89 1352
2572.37 1270
2572.85 1294
2573.33 1342
2573.81 1361
2574.28 1341
2574.76 1373
2575.24 1396
2575.72 1368
2576.20 1439
2576.68 1488
2577.16 1460
2577.64 1445
2578.11 1435
2578.59 1436
2579.07 1407
2579.55 1422
2580.03 1430
2580.51 1443
2580.99 1381
2581.47 1416
2581.95 1478
2582.43 1410
2582.91 1413
2583.39 1402
2583.86 1400
2584.34 1344
2584.82 1417
2585.30 1428
2585.78 1476
2586.26 1424
2586.74 1444
2587.22 1398
2587.70 1485
2588.18 1413
2588.66 1398
2589.14 1372
2589.62 1326
2590.10 1363
2590.58 1347
2591.06 1397
2591.54 1401
2592.02 1464
2592.50 1407
2592.98 1412
2593.46 1428
2593.94 1411
2594.42 1422
2594.90 1446
2595.38 1402
2595.86 1344
2596.35 1286
2596.83 1347
2597.31 1378
2597.79 1350
2598.27 1358
2598.75 1398
2599.23 1309
2599.71 1277
2600.19 1400
2600.67 1323
2601.15 1339
2601.63 1362
2602.12 1318
2602.60 1385
2603.08 1426
2603.56 1431
2604.04 1447
2604.52 1516
2605.00 1417
2605.48 1424
2605.97 1461
2606.45 1488
2606.93 1431
2607.41 1442
2607.89 1482
2608.37 1426
2608.86 1342
2609.34 1326
2609.82 1439
2610.30 1438
2610.78 1452
2611.26 1391
2611.75 1463
2612.23 1448
2612.71 1393
2613.19 1366
2613.68 1403
2614.16 1345
2614.64 1444
2615.12 1362
2615.60 1359
2616.09 1386
2616.57 1356
2617.05 1414
2617.53 1393
2618.02 1393
2618.50 1348
2618.98 1401
2619.46 1408
2619.95 1436
2620.43 1360
2620.91 1406
2621.40 1348
2621.88 1365
2622.36 1407
2622.85 1419
2623.33 1394
2623.81 1332
2624.29 1434
2624.78 1528
2625.26 1409
2625.74 1460
2626.23 1489
2626.71 1488
2627.19 1497
2627.68 1601
2628.16 1526
2628.64 1505
2629.13 1595
2629.61 1618
2630.10 1619
2630.58 1647
2631.06 1703
2631.55 1619
2632.03 1725
2632.51 1611
2633.00 1550
2633.48 1608
2633.97 1604
2634.45 1629
2634.94 1531
2635.42 1467
2635.90 1479
2636.39 1499
2636.87 1461
2637.36 1419
2637.84 1420
2638.33 1434
2638.81 1428
2639.29 1463
2639.78 1407
2640.26 1460
2640.75 1464
2641.23 1445
2641.72 1421
2642.20 1383
2642.69 1344
2643.17 1340
2643.66 1414
2644.14 1421
2644.63 1361
2645.11 1389
2645.60 1411
2646.08 1442
2646.57 1458
2647.05 1478
2647.54 1448
2648.02 1462
2648.51 1492
2648.99 1425
2649.48 1474
2649.97 1458
2650.45 1462
2650.94 1493
2651.42 1458
2651.91 1524
2652.39 1518
2652.88 1414
2653.37 1403
2653.85 1439
2654.34 1502
2654.82 1456
2655.31 1519
2655.80 1480
2656.28 1486
2656.77 1518
2657.25 1432
2657.74 1440
2658.23 1426
2658.71 1451
2659.20 1433
2659.69 1424
2660.17 1373
2660.66 1354
2661.14 1353
2661.63 1400
2662.12 1429
2662.60 1421
2663.09 1404
2663.58 1364
2664.06 1416
2664.55 1436
2665.04 1450
2665.53 1447
2666.01 1504
2666.50 1451
2666.99 1370
2667.47 1366
2667.96 1430
2668.45 1476
2668.94 1425
2669.42 1439
2669.91 1432
2670.40 1377
2670.88 1460
2671.37 1505
2671.86 1594
2672.35 1558
2672.83 1673
2673.32 1826
2673.81 1862
2674.30 1877
2674.79 1933
2675.27 1980
2675.76 1938
2676.25 1973
2676.74 1934
2677.23 1816
2677.71 1781
2678.20 1642
2678.69 1605
2679.18 1564
2679.67 1494
2680.15 1427
2680.64 1477
2681.13 1435
2681.62 1424
2682.11 1440
2682.60 1415
2683.08 1417
2683.57 1390
2684.06 1397
2684.55 1412
2685.04 1449
2685.53 1422
2686.02 1404
2686.51 1389
2686.99 1429
2687.48 1413
2687.97 1367
2688.46 1423
2688.95 1481
2689.44 1495
2689.93 1438
2690.42 1546
2690.91 1447
2691.40 1467
2691.89 1491
2692.38 1542
2692.87 1548
2693.35 1564
2693.84 1557
2694.33 1519
2694.82 1502
2695.31 1553
2695.80 1500
2696.29 1583
2696.78 1493
2697.27 1547
2697.76 1535
2698.25 1558
2698.74 1526
2699.23 1547
2699.72 1581
2700.21 1539
2700.70 1498
2701.19 1471
2701.68 1481
2702.17 1528
2702.66 1542
2703.15 1449
2703.64 1473
2704.13 1651
2704.62 1538
2705.12 1493
2705.61 1535
2706.10 1493
2706.59 1493
2707.08 1458
2707.57 1487
2708.06 1443
2708.55 1448
2709.04 1483
2709.53 1459
2710.02 1484
2710.51 1422
2711.01 1408
2711.50 1490
2711.99 1398
2712.48 1414
2712.97 1424
2713.46 1493
2713.95 1467
2714.44 1421
2714.94 1460
2715.43 1422
2715.92 1408
2716.41 1420
2716.90 1423
2717.39 1383
2717.89 1328
2718.38 1390
2718.87 1416
2719.36 1505
2719.85 1490
2720.34 1551
2720.84 1592
2721.33 1546
2721.82 1632
2722.31 1686
2722.80 1748
2723.30 1691
2723.79 1665
2724.28 1608
2724.77 1575
2725.27 1537
2725.76 1515
2726.25 1456
2726.74 1496
2727.24 1486
2727.73 1449
2728.22 1433
2728.71 1428
2729.21 1458
2729.70 1511
2730.19 1456
2730.69 1457
2731.18 1464
2731.67 1497
2732.16 1448
2732.66 1440
2733.15 1441
2733.64 1465
2734.14 1532
2734.63 1500
2735.12 1458
2735.62 1459
2736.11 1555
2736.60 1579
2737.10 1567
2737.59 1589
2738.08 1537
2738.58 1644
2739.07 1712
2739.56 1615
2740.06 1630
2740.55 1608
2741.05 1558
2741.54 1529
2742.03 1549
2742.53 1534
2743.02 1483
2743.52 1534
2744.01 1514
2744.50 1499
2745.00 1556
2745.49 1535
2745.99 1575
2746.48 1591
2746.97 1572
2747.47 1553
2747.96 1554
2748.46 1570
2748.95 1617
2749.45 1556
2749.94 1497
2750.44 1381
2750.93 1460
2751.43 1439
2751.92 1481
2752.42 1475
2752.91 1423
2753.41 1450
2753.90 1425
2754.40 1446
2754.89 1423
2755.39 1419
2755.88 1496
2756.38 1531
2756.87 1472
2757.37 1400
2757.86 1425
2758.36 1500
2758.85 1532
2759.35 1425
2759.84 1452
2760.34 1448
2760.83 1487
2761.33 1514
2761.83 1462
2762.32 1502
2762.82 1502
2763.31 1504
2763.81 1525
2764.30 1425
2764.80 1481
2765.30 1540
2765.79 1497
2766.29 1484
2766.78 1499
2767.28 1432
2767.78 1465
2768.27 1433
2768.77 1425
2769.27 1417
2769.76 1468
2770.26 1429
2770.76 1377
2771.25 1428
2771.75 1442
2772.24 1463
2772.74 1470
2773.24 1549
2773.73 1560
2774.23 1609
2774.73 1729
2775.23 1708
2775.72 1815
2776.22 1636
2776.72 1691
2777.21 1696
2777.71 1662
2778.21 1669
2778.70 1621
2779.20 1620
2779.70 1611
2780.20 1554
2780.69 1494
2781.19 1473
2781.69 1452
2782.19 1409
2782.68 1472
2783.18 1389
2783.68 1439
2784.18 1497
2784.67 1434
2785.17 1424
2785.67 1438
2786.17 1428
2786.67 1463
2787.16 1460
2787.66 1475
2788.16 1473
2788.66 1432
2789.16 1492
2789.65 1493
2790.15 1474
2790.65 1516
2791.15 1520
2791.65 1492
2792.15 1552
2792.64 1508
2793.14 1470
2793.64 1461
2794.14 1497
2794.64 1541
2795.14 1456
2795.64 1443
2796.13 1489
2796.63 1567
2797.13 1513
2797.63 1567
2798.13 1506
2798.63 1491
2799.13 1564
2799.63 1531
2800.13 1512
2800.62 1465
2801.12 1466
2801.62 1474
2802.12 1445
2802.62 1442
2803.12 1395
2803.62 1501
2804.12 1482
2804.62 1472
2805.12 1413
2805.62 1495
2806.12 1531
2806.62 1459
2807.12 1492
2807.62 1528
2808.12 1520
2808.62 1639
2809.12 1602
2809.62 1656
2810.12 1643
2810.62 1644
2811.12 1556
2811.62 1671
2812.12 1698
2812.62 1650
2813.12 1621
2813.62 1580
2814.12 1612
2814.62 1508
2815.12 1564
2815.62 1580
2816.12 1547
2816.62 1521
2817.12 1439
2817.62 1421
2818.12 1468
2818.62 1488
2819.12 1452
2819.63 1502
2820.13 1521
2820.63 1404
2821.13 1451
2821.63 1406
2822.13 1412
2822.63 1441
2823.13 1455
2823.63 1448
2824.13 1437
2824.64 1428
2825.14 1388
2825.64 1439
2826.14 1492
2826.64 1476
2827.14 1422
2827.64 1420
2828.15 1455
2828.65 1433
2829.15 1440
2829.65 1401
2830.15 1436
2830.65 1409
2831.16 1330
2831.66 1427
2832.16 1347
2832.66 1367
2833.16 1377
2833.67 1414
2834.17 1380
2834.67 1435
2835.17 1493
2835.68 1494
2836.18 1534
2836.68 1554
2837.18 1524
2837.68 1522
2838.19 1503
2838.69 1465
2839.19 1501
2839.70 1524
2840.20 1465
2840.70 1441
2841.20 1461
2841.71 1446
2842.21 1420
2842.71 1433
2843.21 1384
2843.72 1463
2844.22 1495
2844.72 1466
2845.23 1535
2845.73 1511
2846.23 1483
2846.74 1564
2847.24 1632
2847.74 1545
2848.25 1561
2848.75 1590
2849.25 1614
2849.76 1600
2850.26 1629
2850.76 1567
2851.27 1505
2851.77 1499
2852.28 1418
2852.78 1449
2853.28 1414
2853.79 1444
2854.29 1390
2854.79 1360
2855.30 1385
2855.80 1432
2856.31 1389
2856.81 1413
2857.31 1447
2857.82 1448
2858.32 1453
2858.83 1423
2859.33 1477
2859.84 1434
2860.34 1463
2860.85 1461
2861.35 1480
2861.85 1434
2862.36 1419
2862.86 1388
2863.37 1401
2863.87 1400
2864.38 1504
2864.88 1434
2865.39 1410
2865.89 1380
2866.40 1380
2866.90 1488
2867.41 1420
2867.91 1452
2868.42 1463
2868.92 1435
2869.43 1491
2869.93 1492
2870.44 1523
2870.94 1566
2871.45 1614
2871.96 1615
2872.46 1544
2872.97 1575
2873.47 1599
2873.98 1666
2874.48 1677
2874.99 1665
2875.49 1620
2876.00 1672
2876.51 1620
2877.01 1614
2877.52 1636
2878.02 1562
2878.53 1516
2879.04 1474
2879.54 1512
2880.05 1512
2880.55 1505
2881.06 1496
2881.57 1452
2882.07 1520
2882.58 1484
2883.09 1559
2883.59 1477
2884.10 1556
2884.61 1598
2885.11 1653
2885.62 1635
2886.13 1645
2886.63 1705
2887.14 1775
2887.65 1747
2888.15 1723
2888.66 1686
2889.17 1752
2889.67 1821
2890.18 1767
2890.69 1760
2891.20 1770
2891.70 1695
2892.21 1612
2892.72 1664
2893.22 1644
2893.73 1588
2894.24 1719
2894.75 1781
2895.25 1856
2895.76 1901
2896.27 1893
2896.78 1918
2897.29 1850
2897.79 1831
2898.30 1802
2898.81 1708
2899.32 1716
2899.82 1707
2900.33 1634
2900.84 1715
2901.35 1652
2901.86 1611
2902.36 1585
2902.87 1584
2903.38 1623
2903.89 1627
2904.40 1555
2904.91 1547
2905.41 1574
2905.92 1556
2906.43 1540
2906.94 1498
2907.45 1514
2907.96 1508
2908.47 1555
2908.97 1503
2909.48 1573
2909.99 1494
2910.50 1514
2911.01 1518
2911.52 1461
2912.03 1560
2912.54 1461
2913.05 1508
2913.55 1535
2914.06 1566
2914.57 1491
2915.08 1556
2915.59 1570
2916.10 1514
2916.61 1521
2917.12 1493
2917.63 1475
2918.14 1531
2918.65 1481
2919.16 1538
2919.67 1440
2920.18 1540
2920.69 1523
2921.20 1505
2921.71 1572
2922.22 1515
2922.73 1527
2923.24 1524
2923.75 1515
2924.26 1467
2924.77 1454
2925.28 1445
2925.79 1447
2926.30 1452
2926.81 1484
2927.32 1513
2927.83 1488
2928.34 1424
2928.85 1455
2929.36 1447
2929.87 1468
2930.38 1414
2930.89 1429
2931.40 1477
2931.91 1444
2932.42 1428
2932.93 1436
2933.45 1482
2933.96 1512
2934.47 1467
2934.98 1472
2935.49 1459
2936.00 1531
2936.51 1546
2937.02 1607
2937.53 1653
2938.04 1595
2938.56 1667
2939.07 1635
2939.58 1631
2940.09 1664
2940.60 1543
2941.11 1587
2941.62 1653
2942.14 1601
2942.65 1572
2943.16 1660
2943.67 1614
2944.18 1587
2944.70 1614
2945.21 1520
2945.72 1526
2946.23 1525
2946.74 1547
2947.26 1519
2947.77 1508
2948.28 1461
2948.79 1471
2949.30 1448
2949.82 1398
2950.33 1374
2950.84 1496
2951.35 1479
2951.87 1450
2952.38 1414
2952.89 1433
2953.40 1461
2953.92 1489
2954.43 1496
2954.94 1516
2955.45 1572
2955.97 1576
2956.48 1618
2956.99 1649
2957.51 1743
2958.02 1763
2958.53 1749
2959.04 1730
2959.56 1713
2960.07 1756
2960.58 1671
2961.10 1665
2961.61 1654
2962.12 1679
2962.64 1649
2963.15 1598
2963.66 1560
2964.18 1667
2964.69 1702
2965.21 1668
2965.72 1696
2966.23 1661
2966.75 1681
2967.26 1635
2967.77 1624
2968.29 1569
2968.80 1561
2969.32 1569
2969.83 1632
2970.34 1650
2970.86 1572
2971.37 1598
2971.89 1535
2972.40 1630
2972.91 1665
2973.43 1667
2973.94 1649
2974.46 1684
2974.97 1741
2975.49 1733
2976.00 1707
2976.52 1765
2977.03 1707
2977.55 1708
2978.06 1661
2978.57 1676
2979.09 1712
2979.60 1735
2980.12 1772
2980.63 1790
2981.15 1844
2981.66 1876
2982.18 2004
2982.69 1935
2983.21 1932
2983.73 1923
2984.24 1981
2984.76 2018
2985.27 2005
2985.79 2073
2986.30 2091
2986.82 2126
2987.33 2187
2987.85 2337
2988.36 2344
2988.88 2302
2989.40 2371
2989.91 2401
2990.43 2332
2990.94 2337
2991.46 2386
2991.97 2312
2992.49 2235
2993.01 2264
2993.52 2254
2994.04 2274
2994.55 2336
2995.07 2368
2995.59 2474
2996.10 2493
2996.62 2652
2997.14 2670
2997.65 2741
2998.17 2811
2998.69 2835
2999.20 2945
2999.72 2994
3000.24 2919
3000.75 2943
3001.27 3089
3001.79 3266
3002.30 3746
3002.82 4301
3003.34 5129
3003.85 6007
3004.37 7193
3004.89 8022
3005.40 8530
3005.92 8630
3006.44 8042
3006.96 7475
3007.47 6742
3007.99 5754
3008.51 4984
3009.03 4303
3009.54 3842
3010.06 3300
3010.58 2950
3011.10 2785
3011.61 2584
3012.13 2452
3012.65 2492
3013.17 2448
3013.68 2359
3014.20 2378
3014.72 2489
3015.24 2394
3015.76 2340
3016.27 2240
3016.79 2321
3017.31 2270
3017.83 2192
3018.35 2259
3018.86 2175
3019.38 2066
3019.90 2110
3020.42 2048
3020.94 2040
3021.46 2098
3021.97 2156
3022.49 2168
3023.01 2217
3023.53 2279
3024.05 2296
3024.57 2338
3025.09 2198
3025.61 2146
3026.12 2119
3026.64 2156
3027.16 2127
3027.68 2015
3028.20 1993
3028.72 2022
3029.24 2013
3029.76 1960
3030.28 1922
3030.80 1949
3031.32 1961
3031.84 1932
3032.35 1908
3032.87 1865
3033.39 1807
3033.91 1867
3034.43 1891
3034.95 1839
3035.47 1778
3035.99 1841
3036.51 1883
3037.03 1862
3037.55 1780
3038.07 1788
3038.59 1815
3039.11 1793
3039.63 1762
3040.15 1787
3040.67 1809
3041.19 1806
3041.71 1844
3042.23 1835
3042.75 1853
3043.27 1804
3043.79 1729
3044.31 1705
3044.83 1747
3045.35 1815
3045.87 1721
3046.40 1791
3046.92 1817
3047.44 1746
3047.96 1735
3048.48 1724
3049.00 1697
3049.52 1703
3050.04 1616
3050.56 1649
3051.08 1687
3051.60 1700
3052.12 1789
3052.65 1739
3053.17 1727
3053.69 1775
3054.21 1792
3054.73 1780
3055.25 1817
3055.77 1775
3056.30 1759
3056.82 1765
3057.34 1825
3057.86 1803
3058.38 1785
3058.90 1878
3059.42 1838
3059.95 1714
3060.47 1742
3060.99 1815
3061.51 1860
3062.03 1893
3062.56 1878
3063.08 1970
3063.60 1941
3064.12 2052
3064.64 1998
3065.17 2008
3065.69 2115
3066.21 2073
3066.73 2138
3067.26 2152
3067.78 2171
3068.30 2151
3068.82 2211
3069.35 2188
3069.87 2162
3070.39 2206
3070.91 2119
3071.44 2117
3071.96 2095
3072.48 2105
3073.01 2129
3073.53 2053
3074.05 2011
3074.57 2064
3075.10 2121
3075.62 2147
3076.14 2131
3076.67 2279
3077.19 2375
3077.71 2454
3078.24 2423
3078.76 2532
3079.28 2732
3079.81 2732
3080.33 2651
3080.85 2920
3081.38 2962
3081.90 3008
3082.42 3014
3082.95 3019
3083.47 3079
3084.00 3051
3084.52 2998
3085.04 2915
3085.57 2831
3086.09 2986
3086.62 3033
3087.14 3207
3087.66 3589
3088.19 4027
3088.71 4495
3089.24 5081
3089.76 5590
3090.29 5744
3090.81 5963
3091.33 5684
3091.86 5348
3092.38 4871
3092.91 4336
3093.43 4024
3093.96 3622
3094.48 3428
3095.01 3482
3095.53 3418
3096.06 3237
3096.58 3145
3097.11 3137
3097.63 3210
3098.16 3207
3098.68 3255
3099.21 3435
3099.73 3713
3100.26 4347
3100.78 5086
3101.31 6384
3101.83 8047
3102.36 9134
3102.88 9979
3103.41 10735
3103.93 10724
3104.46 10203
3104.99 9471
3105.51 8354
3106.04 7141
3106.56 5905
3107.09 5080
3107.61 4359
3108.14 3820
3108.67 3608
3109.19 3279
3109.72 3228
3110.24 3092
3110.77 2989
3111.30 2926
3111.82 2838
3112.35 2772
3112.87 2733
3113.40 2612
3113.93 2580
3114.45 2536
3114.98 2495
3115.51 2427
3116.03 2371
3116.56 2406
3117.09 2297
3117.61 2332
3118.14 2313
3118.67 2322
3119.19 2223
3119.72 2407
3120.25 2390
3120.77 2405
3121.30 2494
3121.83 2581
3122.35 2584
3122.88 2514
3123.41 2524
3123.94 2526
3124.46 2363
3124.99 2263
3125.52 2236
3126.05 2207
3126.57 2147
3127.10 2037
3127.63 2051
3128.16 2014
3128.68 1996
3129.21 1974
3129.74 1987
3130.27 2010
3130.79 2032
3131.32 1973
3131.85 1912
3132.38 1926
3132.91 1957
3133.43 1976
3133.96 2043
3134.49 1895
3135.02 1898
3135.55 1826
3136.07 1788
3136.60 1828
3137.13 1791
3137.66 1802
3138.19 1750
3138.72 1755
3139.24 1772
3139.77 1814
3140.30 1837
3140.83 1847
3141.36 1868
3141.89 1711
3142.42 1765
3142.95 1808
3143.47 1744
3144.00 1759
3144.53 1749
3145.06 1793
3145.59 1706
3146.12 1684
3146.65 1760
3147.18 1799
3147.71 1804
3148.24 1877
3148.76 1865
3149.29 1929
3149.82 1973
3150.35 1917
3150.88 1898
3151.41 1901
3151.94 1861
3152.47 1808
3153.00 1874
3153.53 1890
3154.06 1847
3154.59 1817
3155.12 1911
3155.65 1998
3156.18 1977
3156.71 1961
3157.24 1976
3157.77 1974
3158.30 2010
3158.83 1904
3159.36 2014
3159.89 2006
3160.42 1916
3160.95 1856
3161.48 1954
3162.01 1896
3162.54 1811
3163.07 1898
3163.60 1794
3164.13 1775
3164.66 1776
3165.20 1820
3165.73 1819
3166.26 1788
3166.79 1733
3167.32 1799
3167.85 1730
3168.38 1758
3168.91 1724
3169.44 1725
3169.97 1650
3170.50 1752
3171.04 1798
3171.57 1942
3172.10 1907
3172.63 1950
3173.16 2164
3173.69 2186
3174.22 2151
3174.75 2249
3175.29 2148
3175.82 2030
3176.35 2063
3176.88 1970
3177.41 1959
3177.94 1907
3178.48 1826
3179.01 1857
3179.54 1829
3180.07 1751
3180.60 1710
3181.14 1689
3181.67 1626
3182.20 1560
3182.73 1646
3183.26 1613
3183.80 1602
3184.33 1569
3184.86 1546
3185.39 1598
3185.93 1625
3186.46 1540
3186.99 1690
3187.52 1674
3188.06 1643
3188.59 1602
3189.12 1693
3189.65 1693
3190.19 1627
3190.72 1600
3191.25 1606
3191.79 1600
3192.32 1715
3192.85 1702
3193.38 1632
3193.92 1702
3194.45 1712
3194.98 1609
3195.52 1653
3196.05 1635
3196.58 1635
3197.12 1738
3197.65 1734
3198.18 1706
3198.72 1680
3199.25 1714
3199.78 1736
3200.32 1715
3200.85 1750
3201.39 1756
3201.92 1756
3202.45 1745
3202.99 1816
3203.52 1747
3204.05 1731
3204.59 1748
3205.12 1727
3205.66 1781
3206.19 1856
3206.72 1927
3207.26 1954
3207.79 2065
3208.33 2163
3208.86 2260
3209.40 2310
3209.93 2329
3210.47 2301
3211.00 2244
3211.53 2236
3212.07 2253
3212.60 2204
3213.14 2082
3213.67 2036
3214.21 2097
3214.74 2034
3215.28 1882
3215.81 1880
3216.35 1895
3216.88 1929
3217.42 1731
3217.95 1691
3218.49 1773
3219.02 1806
3219.56 1864
3220.09 1760
3220.63 1749
3221.16 1846
3221.70 2006
3222.23 1985
3222.77 1980
3223.31 2098
3223.84 2189
3224.38 2216
3224.91 2235
3225.45 2207
3225.98 2063
3226.52 2063
3227.06 2094
3227.59 2011
3228.13 1981
3228.66 1976
3229.20 1945
3229.74 1952
3230.27 1907
3230.81 1824
3231.34 1959
3231.88 2025
3232.42 1942
3232.95 1949
3233.49 1985
3234.03 1989
3234.56 2029
3235.10 2138
3235.64 2115
3236.17 2141
3236.71 2275
3237.25 2281
3237.78 2373
3238.32 2296
3238.86 2330
3239.39 2359
3239.93 2230
3240.47 2273
3241.00 2231
3241.54 2209
3242.08 2238
3242.61 2310
3243.15 2306
3243.69 2370
3244.23 2465
3244.76 2476
3245.30 2488
3245.84 2512
3246.38 2556
3246.91 2632
3247.45 2683
3247.99 2684
3248.53 2707
3249.06 2753
3249.60 2972
3250.14 3352
3250.68 3671
3251.21 4177
3251.75 4750
3252.29 5469
3252.83 5936
3253.37 6205
3253.90 6359
3254.44 6124
3254.98 5888
3255.52 5267
3256.06 4658
3256.60 4158
3257.13 3900
3257.67 3594
3258.21 3534
3258.75 3580
3259.29 3463
3259.83 3385
3260.36 3626
3260.90 4008
3261.44 4344
3261.98 4642
3262.52 4758
3263.06 4961
3263.60 5088
3264.14 5166
3264.68 5325
3265.21 5412
3265.75 5444
3266.29 5510
3266.83 5563
3267.37 5675
3267.91 5490
3268.45 5130
3268.99 4606
3269.53 4264
3270.07 4021
3270.61 3706
3271.15 3509
3271.69 3313
3272.23 3161
3272.76 3029
3273.30 2977
3273.84 2894
3274.38 2952
3274.92 2907
3275.46 2819
3276.00 2861
3276.54 2779
3277.08 2759
3277.62 2699
3278.16 2741
3278.70 2744
3279.24 2805
3279.78 2833
3280.32 2803
3280.86 2752
3281.41 2752
3281.95 2655
3282.49 2676
3283.03 2741
3283.57 2734
3284.11 2743
3284.65 2708
3285.19 2783
3285.73 2864
3286.27 2912
3286.81 3086
3287.35 2991
3287.89 2835
3288.43 2896
3288.97 2994
3289.52 2989
3290.06 3033
3290.60 2964
3291.14 3048
3291.68 3075
3292.22 3154
3292.76 3207
3293.30 3342
3293.85 3573
3294.39 4079
3294.93 4451
3295.47 4778
3296.01 5230
3296.55 5150
3297.09 5179
3297.64 4980
3298.18 4753
3298.72 4599
3299.26 4272
3299.80 4046
3300.34 3632
3300.89 3540
3301.43 3290
3301.97 3028
3302.51 3081
3303.06 2990
3303.60 2977
3304.14 2892
3304.68 2769
3305.22 2853
3305.77 2859
3306.31 2862
3306.85 2744
3307.39 2789
3307.94 2900
3308.48 3126
3309.02 3141
3309.56 3220
3310.11 3104
3310.65 3070
3311.19 3114
3311.74 3077
3312.28 3077
3312.82 3018
3313.36 2900
3313.91 2978
3314.45 3009
3314.99 3046
3315.54 3156
3316.08 3369
3316.62 3466
3317.17 3626
3317.71 3758
3318.25 3753
3318.80 3927
3319.34 3966
3319.88 4106
3320.43 4207
3320.97 4078
3321.51 3811
3322.06 3718
3322.60 3634
3323.14 3473
3323.69 3378
3324.23 3243
3324.78 3141
3325.32 3004
3325.86 2967
3326.41 3047
3326.95 3031
3327.50 2935
3328.04 2928
3328.59 2927
3329.13 2943
3329.67 2948
3330.22 2982
3330.76 3045
3331.31 3320
3331.85 4001
3332.40 4766
3332.94 5772
3333.49 7183
3334.03 8849
3334.57 10250
3335.12 11662
3335.66 12427
3336.21 13039
3336.75 12868
3337.30 12350
3337.84 11665
3338.39 10385
3338.93 9274
3339.48 8060
3340.02 6776
3340.57 5889
3341.11 4980
3341.66 4232
3342.20 3665
3342.75 3372
3343.30 3039
3343.84 2827
3344.39 2692
3344.93 2616
3345.48 2571
3346.02 2592
3346.57 2642
3347.11 2559
3347.66 2527
3348.21 2546
3348.75 2524
3349.30 2471
3349.84 2411
3350.39 2411
3350.94 2304
3351.48 2288
3352.03 2216
3352.57 2141
3353.12 2204
3353.67 2218
3354.21 2177
3354.76 2167
3355.31 2077
3355.85 2142
3356.40 2077
3356.95 2084
3357.49 2080
3358.04 2034
3358.59 2055
3359.13 2049
3359.68 2182
3360.23 2183
3360.77 2173
3361.32 2131
3361.87 2194
3362.41 2230
3362.96 2255
3363.51 2217
3364.05 2219
3364.60 2230
3365.15 2229
3365.70 2233
3366.24 2229
3366.79 2225
3367.34 2108
3367.89 2068
3368.43 2085
3368.98 2069
3369.53 2132
3370.08 2156
3370.62 2154
3371.17 2335
3371.72 2410
3372.27 2481
3372.81 2611
3373.36 2690
3373.91 2707
3374.46 2726
3375.01 2730
3375.55 2629
3376.10 2652
3376.65 2467
3377.20 2377
3377.75 2227
3378.30 2221
3378.84 2121
3379.39 1989
3379.94 2008
3380.49 1942
3381.04 1957
3381.59 1916
3382.13 1886
3382.68 1865
3383.23 1865
3383.78 1898
3384.33 1903
3384.88 1809
3385.43 1743
3385.98 1727
3386.52 1816
3387.07 1791
3387.62 1779
3388.17 1769
3388.72 1739
3389.27 1743
3389.82 1779
3390.37 1812
3390.92 1747
3391.47 1708
3392.02 1757
3392.57 1844
3393.12 1855
3393.66 1785
3394.21 1814
3394.76 1819
3395.31 1871
3395.86 1819
3396.41 1798
3396.96 1936
3397.51 1966
3398.06 1902
3398.61 1890
3399.16 1921
3399.71 1908
3400.26 1912
3400.81 1876
3401.36 1885
3401.91 1914
3402.46 1824
3403.01 1833
3403.56 1826
3404.11 1833
3404.66 1757
3405.21 1724
3405.77 1784
3406.32 1765
3406.87 1742
3407.42 1800
3407.97 1760
3408.52 1763
3409.07 1804
3409.62 1865
3410.17 1888
3410.72 1927
3411.27 1982
3411.82 1989
3412.37 2067
3412.93 1986
3413.48 2000
3414.03 1929
3414.58 1897
3415.13 1876
3415.68 1943
3416.23 1988
3416.78 1943
3417.34 1991
3417.89 2054
3418.44 2098
3418.99 2000
3419.54 1926
3420.09 1916
3420.65 1959
3421.20 1991
3421.75 2000
3422.30 2052
3422.85 2135
3423.40 2224
3423.96 2364
3424.51 2434
3425.06 2392
3425.61 2276
3426.17 2275
3426.72 2129
3427.27 2062
3427.82 1949
3428.37 1829
3428.93 1800
3429.48 1727
3430.03 1715
3430.58 1757
3431.14 1771
3431.69 1748
3432.24 1675
3432.79 1693
3433.35 1701
3433.90 1747
3434.45 1749
3435.01 1794
3435.56 1873
3436.11 1786
3436.66 1721
3437.22 1775
3437.77 1834
3438.32 1823
3438.88 1794
3439.43 1831
3439.98 1908
3440.54 1862
3441.09 1761
3441.64 1820
3442.20 1865
3442.75 1787
3443.30 1800
3443.86 1763
3444.41 1784
3444.96 1775
3445.52 1833
3446.07 1780
3446.63 1819
3447.18 1816
3447.73 1753
3448.29 1710
3448.84 1722
3449.40 1762
3449.95 1709
3450.50 1685
3451.06 1721
3451.61 1769
3452.17 1759
3452.72 1751
3453.27 1717
3453.83 1739
3454.38 1718
3454.94 1724
3455.49 1757
3456.05 1785
3456.60 1730
3457.16 1714
3457.71 1799
3458.27 1805
3458.82 1761
3459.38 1833
3459.93 1884
3460.49 1814
3461.04 1905
3461.60 1911
3462.15 1919
3462.71 1961
3463.26 1905
3463.82 1936
3464.37 1880
3464.93 1956
3465.48 1921
3466.04 1909
3466.59 1958
3467.15 1949
3467.70 2000
3468.26 2145
3468.81 2134
3469.37 2162
3469.93 2293
3470.48 2382
3471.04 2476
3471.59 2492
3472.15 2542
3472.70 2561
3473.26 2559
3473.82 2473
3474.37 2436
3474.93 2462
3475.48 2443
3476.04 2333
3476.60 2383
3477.15 2433
3477.71 2509
3478.27 2593
3478.82 2640
3479.38 2679
3479.93 2649
3480.49 2655
3481.05 2736
3481.60 2826
3482.16 2794
3482.72 2815
3483.27 2957
3483.83 3031
3484.39 3060
3484.95 3053
3485.50 3068
3486.06 3114
3486.62 3155
3487.17 3392
3487.73 3578
3488.29 4028
3488.84 4469
3489.40 5209
3489.96 6794
3490.52 8686
3491.07 10562
3491.63 12198
3492.19 13218
3492.75 13709
3493.30 13180
3493.86 12077
3494.42 10706
3494.98 9149
3495.53 7628
3496.09 6303
3496.65 5482
3497.21 4716
3497.77 4162
3498.32 3986
3498.88 3779
3499.44 3679
3500.00 3514
3500.56 3559
3501.11 3633
3501.67 3765
3502.23 3867
3502.79 4027
3503.35 4407
3503.91 4433
3504.46 4553
3505.02 4803
3505.58 4786
3506.14 4638
3506.70 4432
3507.26 4099
3507.81 3954
3508.37 3672
3508.93 3469
3509.49 3414
3510.05 3158
3510.61 3107
3511.17 3028
3511.73 2916
3512.29 2829
3512.85 2757
3513.40 2605
3513.96 2485
3514.52 2347
3515.08 2250
3515.64 2147
3516.20 2180
3516.76 2167
3517.32 2130
3517.88 2106
3518.44 2099
3519.00 2125
3519.56 2034
3520.12 2115
3520.68 2093
3521.24 2093
3521.80 2158
3522.36 2146
3522.92 2130
3523.48 2039
3524.04 2100
3524.60 2187
3525.16 2150
3525.72 2077
3526.28 2094
3526.84 2071
3527.40 2034
3527.96 2025
3528.52 2057
3529.08 2149
3529.64 2100
3530.20 2061
3530.76 2095
3531.32 2063
3531.88 1995
3532.44 2043
3533.00 2020
3533.56 2030
3534.12 2004
3534.68 1952
3535.25 2004
3535.81 2037
3536.37 2041
3536.93 2001
3537.49 2026
3538.05 2025
3538.61 1993
3539.17 1954
3539.73 2011
3540.30 2034
3540.86 2026
3541.42 2012
3541.98 1994
3542.54 2006
3543.10 1999
3543.66 1941
3544.23 1951
3544.79 1981
3545.35 1957
3545.91 1946
3546.47 1890
3547.03 1932
3547.60 1970
3548.16 1907
3548.72 1877
3549.28 1908
3549.84 1924
3550.41 1891
3550.97 1840
3551.53 1862
3552.09 1847
3552.65 1761
3553.22 1705
3553.78 1682
3554.34 1731
3554.90 1655
3555.47 1733
3556.03 1700
3556.59 1703
3557.15 1716
3557.72 1700
3558.28 1742
3558.84 1756
3559.41 1747
3559.97 1772
3560.53 1830
3561.09 1894
3561.66 1808
3562.22 1779
3562.78 1830
3563.35 1794
3563.91 1796
3564.47 1917
3565.04 1929
3565.60 1850
3566.16 1878
3566.73 1826
3567.29 1787
3567.85 1839
3568.42 1808
3568.98 1793
3569.54 1805
3570.11 1826
3570.67 1729
3571.23 1749
3571.80 1742
3572.36 1812
3572.93 1876
3573.49 2026
3574.05 2094
3574.62 2182
3575.18 2407
3575.75 2541
3576.31 2770
3576.87 2841
3577.44 2964
3578.00 3004
3578.57 2864
3579.13 2791
3579.70 2629
3580.26 2497
3580.82 2351
3581.39 2251
3581.95 2222
3582.52 2185
3583.08 2030
3583.65 1898
3584.21 1869
3584.78 1817
3585.34 1747
3585.91 1672
3586.47 1643
3587.04 1662
3587.60 1635
3588.17 1657
3588.73 1630
3589.30 1618
3589.86 1616
3590.43 1605
3590.99 1594
3591.56 1658
3592.12 1663
3592.69 1610
3593.25 1621
3593.82 1550
3594.39 1625
3594.95 1621
3595.52 1662
3596.08 1668
3596.65 1718
3597.21 1752
3597.78 1807
3598.35 1768
3598.91 1759
3599.48 1768
3600.04 1683
3600.61 1614
3601.18 1636
3601.74 1610
3602.31 1596
3602.87 1556
3603.44 1529
3604.01 1538
3604.57 1535
3605.14 1556
3605.71 1551
3606.27 1563
3606.84 1511
3607.41 1510
3607.97 1486
3608.54 1534
3609.11 1482
3609.67 1469
3610.24 1475
3610.81 1443
3611.37 1486
3611.94 1432
3612.51 1469
3613.07 1496
3613.64 1532
3614.21 1573
3614.78 1561
3615.34 1529
3615.91 1596
3616.48 1696
3617.04 1722
3617.61 1696
3618.18 1642
3618.75 1678
3619.31 1683
3619.88 1725
3620.45 1749
3621.02 1805
3621.58 1709
3622.15 1661
3622.72 1690
3623.29 1607
3623.86 1612
3624.42 1566
3624.99 1502
3625.56 1431
3626.13 1486
3626.70 1527
3627.26 1511
3627.83 1533
3628.40 1542
3628.97 1557
3629.54 1546
3630.11 1547
3630.67 1525
3631.24 1650
3631.81 1647
3632.38 1557
3632.95 1613
3633.52 1606
3634.08 1647
3634.65 1543
3635.22 1548
3635.79 1656
3636.36 1644
3636.93 1662
3637.50 1610
3638.07 1567
3638.64 1494
3639.20 1524
3639.77 1595
3640.34 1680
3640.91 1692
3641.48 1773
3642.05 1702
3642.62 1759
3643.19 1738
3643.76 1676
3644.33 1657
3644.90 1592
3645.47 1536
3646.04 1561
3646.61 1517
3647.18 1626
3647.75 1621
3648.32 1645
3648.89 1567
3649.46 1591
3650.03 1648
3650.60 1662
3651.17 1754
3651.74 1804
3652.31 1866
3652.88 1907
3653.45 1970
3654.02 1949
3654.59 1805
3655.16 1771
3655.73 1823
3656.30 1756
3656.87 1677
3657.44 1705
3658.01 1687
3658.58 1730
3659.15 1685
3659.72 1745
3660.29 1703
3660.86 1736
3661.43 1810
3662.00 1789
3662.58 1744
3663.15 1783
3663.72 1889
3664.29 1975
3664.86 1995
3665.43 2214
3666.00 2252
3666.57 2271
3667.14 2419
3667.72 2300
3668.29 2137
3668.86 2058
3669.43 1903
3670.00 1805
3670.57 1737
3671.14 1673
3671.72 1680
3672.29 1662
3672.86 1695
3673.43 1711
3674.00 1695
3674.57 1719
3675.15 1775
3675.72 1753
3676.29 1786
3676.86 1827
3677.43 1879
3678.01 1785
3678.58 1792
3679.15 1801
3679.72 1811
3680.30 1771
3680.87 1716
3681.44 1682
3682.01 1651
3682.58 1662
3683.16 1548
3683.73 1489
3684.30 1544
3684.88 1549
3685.45 1592
3686.02 1594
3686.59 1578
3687.17 1557
3687.74 1692
3688.31 1687
3688.88 1703
3689.46 1745
3690.03 1836
3690.60 1776
3691.18 1894
3691.75 1793
3692.32 1761
3692.90 1775
3693.47 1658
3694.04 1656
3694.62 1639
3695.19 1642
3695.76 1658
3696.34 1583
3696.91 1613
3697.48 1667
3698.06 1587
3698.63 1554
3699.21 1523
3699.78 1555
3700.35 1556
3700.93 1534
3701.50 1625
3702.08 1592
3702.65 1589
3703.22 1647
3703.80 1743
3704.37 1736
3704.95 1835
3705.52 1836
3706.09 1744
3706.67 1734
3707.24 1683
3707.82 1711
3708.39 1712
3708.97 1653
3709.54 1663
3710.12 1658
3710.69 1577
3711.26 1623
3711.84 1598
3712.41 1582
3712.99 1541
3713.56 1548
3714.14 1518
3714.71 1480
3715.29 1409
3715.86 1484
3716.44 1548
3717.01 1505
3717.59 1458
3718.16 1427
3718.74 1476
3719.32 1479
3719.89 1362
3720.47 1453
3721.04 1492
3721.62 1431
3722.19 1394
3722.77 1399
3723.34 1392
3723.92 1414
3724.49 1429
3725.07 1390
3725.65 1437
3726.22 1465
3726.80 1446
3727.37 1523
3727.95 1492
3728.53 1489
3729.10 1502
3729.68 1546
3730.25 1579
3730.83 1649
3731.41 1646
3731.98 1644
3732.56 1698
3733.14 1692
3733.71 1751
3734.29 1672
3734.87 1740
3735.44 1776
3736.02 1662
3736.60 1722
3737.17 1731
3737.75 1625
3738.33 1639
3738.90 1659
3739.48 1566
3740.06 1522
3740.63 1508
3741.21 1542
3741.79 1491
3742.36 1511
3742.94 1509
3743.52 1499
3744.10 1527
3744.67 1554
3745.25 1478
3745.83 1393
3746.40 1492
3746.98 1500
3747.56 1503
3748.14 1419
3748.71 1404
3749.29 1437
3749.87 1516
3750.45 1455
3751.03 1409
3751.60 1464
3752.18 1437
3752.76 1453
3753.34 1427
3753.92 1435
3754.49 1398
3755.07 1427
3755.65 1449
3756.23 1442
3756.81 1439
3757.38 1416
3757.96 1463
3758.54 1503
3759.12 1523
3759.70 1514
3760.28 1561
3760.85 1594
3761.43 1571
3762.01 1669
3762.59 1674
3763.17 1639
3763.75 1656
3764.33 1607
3764.91 1570
3765.48 1559
3766.06 1586
3766.64 1586
3767.22 1605
3767.80 1589
3768.38 1657
3768.96 1663
3769.54 1660
3770.12 1618
3770.70 1600
3771.28 1636
3771.85 1656
3772.43 1661
3773.01 1658
3773.59 1635
3774.17 1575
3774.75 1585
3775.33 1554
3775.91 1574
3776.49 1626
3777.07 1595
3777.65 1492
3778.23 1556
3778.81 1531
3779.39 1636
3779.97 1613
3780.55 1549
3781.13 1572
3781.71 1531
3782.29 1483
3782.87 1490
3783.45 1511
3784.03 1513
3784.61 1545
3785.19 1581
3785.77 1601
3786.35 1613
3786.93 1563
3787.51 1585
3788.10 1568
3788.68 1552
3789.26 1461
3789.84 1449
3790.42 1544
3791.00 1560
3791.58 1563
3792.16 1592
3792.74 1598
3793.32 1560
3793.90 1596
3794.48 1552
3795.07 1598
3795.65 1552
3796.23 1619
3796.81 1700
3797.39 1670
3797.97 1581
3798.55 1677
3799.14 1756
3799.72 1723
3800.30 1793
3800.88 1865
3801.46 1918
3802.04 1888
3802.62 1839
3803.21 1925
3803.79 1835
3804.37 1853
3804.95 1850
3805.53 1869
3806.12 1929
3806.70 2092
3807.28 2231
3807.86 2271
3808.44 2466
3809.03 2489
3809.61 2478
3810.19 2472
3810.77 2364
3811.36 2240
3811.94 2252
3812.52 2215
3813.10 2104
3813.69 2195
3814.27 2249
3814.85 2255
3815.43 2348
3816.02 2270
3816.60 2163
3817.18 2121
3817.77 1960
3818.35 1972
3818.93 1929
3819.51 1841
3820.10 1910
3820.68 1849
3821.26 1846
3821.85 1902
3822.43 1957
3823.01 1927
3823.60 1922
3824.18 1859
3824.76 1824
3825.35 1778
3825.93 1767
3826.51 1663
3827.10 1675
3827.68 1662
3828.27 1646
3828.85 1690
3829.43 1705
3830.02 1622
3830.60 1517
3831.18 1629
3831.77 1627
3832.35 1724
3832.94 1691
3833.52 1631
3834.10 1674
3834.69 1678
3835.27 1664
3835.86 1641
3836.44 1612
3837.03 1639
3837.61 1614
3838.19 1655
3838.78 1587
3839.36 1571
3839.95 1611
3840.53 1551
3841.12 1551
3841.70 1546
3842.29 1555
3842.87 1549
3843.46 1551
3844.04 1522
3844.63 1537
3845.21 1562
3845.80 1591
3846.38 1652
3846.97 1635
3847.55 1551
3848.14 1604
3848.72 1526
3849.31 1639
3849.89 1608
3850.48 1617
3851.06 1631
3851.65 1621
3852.23 1617
3852.82 1665
3853.41 1605
3853.99 1633
3854.58 1609
3855.16 1582
3855.75 1590
3856.33 1590
3856.92 1541
3857.51 1491
3858.09 1460
3858.68 1507
3859.26 1546
3859.85 1646
3860.44 1661
3861.02 1614
3861.61 1617
3862.20 1687
3862.78 1689
3863.37 1669
3863.95 1688
3864.54 1686
3865.13 1626
3865.71 1612
3866.30 1626
3866.89 1551
3867.47 1497
3868.06 1521
3868.65 1545
3869.23 1531
3869.82 1462
3870.41 1491
3870.99 1516
3871.58 1583
3872.17 1573
3872.76 1577
3873.34 1598
3873.93 1555
3874.52 1592
3875.10 1470
3875.69 1486
3876.28 1512
3876.87 1518
3877.45 1437
3878.04 1427
3878.63 1436
3879.22 1414
3879.80 1399
3880.39 1456
3880.98 1403
3881.57 1359
3882.15 1413
3882.74 1415
3883.33 1423
3883.92 1427
3884.51 1405
3885.09 1454
3885.68 1410
3886.27 1444
3886.86 1466
3887.45 1559
3888.04 1588
3888.62 1631
3889.21 1643
3889.80 1659
3890.39 1682
3890.98 1672
3891.57 1712
3892.15 1634
3892.74 1588
3893.33 1582
3893.92 1589
3894.51 1498
3895.10 1481
3895.69 1466
3896.28 1497
3896.86 1455
3897.45 1510
3898.04 1498
3898.63 1477
3899.22 1520
3899.81 1540
3900.40 1529
3900.99 1543
3901.58 1549
3902.17 1488
3902.76 1474
3903.34 1527
3903.93 1576
3904.52 1560
3905.11 1557
3905.70 1686
3906.29 1668
3906.88 1692
3907.47 1738
3908.06 1677
3908.65 1634
3909.24 1631
3909.83 1679
3910.42 1610
3911.01 1579
3911.60 1530
3912.19 1562
3912.78 1526
3913.37 1488
3913.96 1477
3914.55 1437
3915.14 1533
3915.73 1551
3916.32 1558
3916.91 1544
3917.50 1486
3918.09 1506
3918.68 1520
3919.28 1542
3919.87 1515
3920.46 1505
3921.05 1512
3921.64 1462
3922.23 1470
3922.82 1346
3923.41 1357
3924.00 1386
3924.59 1403
3925.18 1346
3925.77 1355
3926.37 1393
3926.96 1373
3927.55 1369
3928.14 1321
3928.73 1360
3929.32 1323
3929.91 1410
3930.51 1363
3931.10 1281
3931.69 1331
3932.28 1319
3932.87 1270
3933.46 1218
3934.05 1200
3934.65 1247
3935.24 1325
3935.83 1317
3936.42 1370
3937.01 1344
3937.61 1451
3938.20 1489
3938.79 1465
3939.38 1529
3939.97 1532
3940.57 1604
3941.16 1636
3941.75 1616
3942.34 1558
3942.94 1611
3943.53 1620
3944.12 1530
3944.71 1561
3945.31 1537
3945.90 1466
3946.49 1498
3947.08 1468
3947.68 1442
3948.27 1428
3948.86 1420
3949.45 1407
3950.05 1404
3950.64 1387
3951.23 1408
3951.83 1447
3952.42 1417
3953.01 1426
3953.61 1487
3954.20 1461
3954.79 1493
3955.39 1545
3955.98 1488
3956.57 1494
3957.17 1600
3957.76 1626
3958.35 1614
3958.95 1614
3959.54 1622
3960.13 1605
3960.73 1545
3961.32 1647
3961.92 1598
3962.51 1624
3963.10 1620
3963.70 1637
3964.29 1652
3964.88 1702
3965.48 1798
3966.07 1769
3966.67 1885
3967.26 1988
3967.86 1939
3968.45 1889
3969.04 1851
3969.64 1793
3970.23 1718
3970.83 1657
3971.42 1586
3972.02 1535
3972.61 1550
3973.21 1542
3973.80 1561
3974.40 1563
3974.99 1617
3975.58 1704
3976.18 1717
3976.77 1794
3977.37 1780
3977.96 1847
3978.56 1780
3979.15 1704
3979.75 1682
3980.35 1648
3980.94 1621
3981.54 1637
3982.13 1537
3982.73 1553
3983.32 1597
3983.92 1709
3984.51 1704
3985.11 1590
3985.70 1584
3986.30 1638
3986.90 1677
3987.49 1642
3988.09 1623
3988.68 1591
3989.28 1657
3989.87 1681
3990.47 1621
3991.07 1612
3991.66 1608
3992.26 1738
3992.85 1803
3993.45 1762
3994.05 1736
3994.64 1739
3995.24 1790
3995.84 1763
3996.43 1751
3997.03 1774
3997.62 1725
3998.22 1739
3998.82 1730
3999.41 1730
4000.01 1680
4000.61 1648
4001.20 1619
4001.80 1650
4002.40 1604
4003.00 1492
4003.59 1591
4004.19 1554
4004.79 1591
4005.38 1626
4005.98 1621
4006.58 1621
4007.17 1588
4007.77 1586
4008.37 1586
4008.97 1603
4009.56 1513
4010.16 1525
4010.76 1561
4011.36 1552
4011.95 1546
4012.55 1511
4013.15 1504
4013.75 1595
4014.34 1556
4014.94 1550
4015.54 1508
4016.14 1536
4016.74 1544
4017.33 1546
4017.93 1602
4018.53 1680
4019.13 1734
4019.73 1717
4020.32 1741
4020.92 1675
4021.52 1629
4022.12 1530
4022.72 1552
4023.32 1545
4023.91 1557
4024.51 1609
4025.11 1598
4025.71 1667
4026.31 1783
4026.91 1876
4027.51 1932
4028.10 1907
4028.70 1895
4029.30 1971
4029.90 1924
4030.50 1856
4031.10 1784
4031.70 1805
4032.30 1744
4032.90 1670
4033.49 1667
4034.09 1696
4034.69 1762
4035.29 1723
4035.89 1611
4036.49 1579
4037.09 1526
4037.69 1480
4038.29 1432
4038.89 1441
4039.49 1429
4040.09 1439
4040.69 1402
4041.29 1332
4041.89 1348
4042.49 1353
4043.09 1361
4043.69 1352
4044.29 1376
4044.89 1356
4045.49 1325
4046.09 1365
4046.69 1398
4047.29 1351
4047.89 1410
4048.49 1344
4049.09 1418
4049.69 1397
4050.29 1393
4050.89 1437
4051.49 1368
4052.09 1439
4052.69 1427
4053.29 1363
4053.89 1409
4054.49 1386
4055.09 1346
4055.69 1363
4056.30 1325
4056.90 1324
4057.50 1368
4058.10 1369
4058.70 1351
4059.30 1364
4059.90 1328
4060.50 1363
4061.10 1306
4061.71 1355
4062.31 1380
4062.91 1447
4063.51 1451
4064.11 1472
4064.71 1461
4065.31 1470
4065.92 1485
4066.52 1460
4067.12 1536
4067.72 1478
4068.32 1421
4068.92 1426
4069.53 1382
4070.13 1376
4070.73 1371
4071.33 1347
4071.93 1359
4072.54 1296
4073.14 1379
4073.74 1385
4074.34 1287
4074.94 1253
4075.55 1311
4076.15 1357
4076.75 1338
4077.35 1316
4077.96 1316
4078.56 1273
4079.16 1287
4079.76 1302
4080.37 1296
4080.97 1311
4081.57 1343
4082.17 1318
4082.78 1372
4083.38 1350
4083.98 1317
4084.59 1334
4085.19 1356
4085.79 1334
4086.39 1329
4087.00 1349
4087.60 1387
4088.20 1433
4088.81 1371
4089.41 1364
4090.01 1313
4090.62 1306
4091.22 1358
4091.82 1298
4092.43 1384
4093.03 1286
4093.63 1339
4094.24 1370
4094.84 1386
4095.45 1395
4096.05 1380
4096.65 1431
4097.26 1391
4097.86 1401
4098.47 1409
4099.07 1410
4099.67 1356
4100.28 1345
4100.88 1311
4101.49 1340
4102.09 1304
4102.69 1370
4103.30 1357
4103.90 1385
4104.51 1339
4105.11 1308
4105.72 1347
4106.32 1334
4106.93 1339
4107.53 1323
4108.13 1332
4108.74 1332
4109.34 1304
4109.95 1365
4110.55 1343
4111.16 1316
4111.76 1346
4112.37 1348
4112.97 1357
4113.58 1412
4114.18 1317
4114.79 1280
4115.39 1283
4116.00 1320
4116.60 1330
4117.21 1340
4117.82 1338
4118.42 1308
4119.03 1335
4119.63 1307
4120.24 1299
4120.84 1265
4121.45 1255
4122.05 1308
4122.66 1351
4123.27 1353
4123.87 1337
4124.48 1334
4125.08 1321
4125.69 1309
4126.30 1300
4126.90 1304
4127.51 1288
4128.11 1310
4128.72 1341
4129.33 1330
4129.93 1327
4130.54 1294
4131.15 1338
4131.75 1350
4132.36 1353
4132.96 1372
4133.57 1432
4134.18 1429
4134.78 1405
4135.39 1442
4136.00 1391
4136.60 1457
4137.21 1471
4137.82 1488
4138.43 1457
4139.03 1514
4139.64 1481
4140.25 1503
4140.85 1497
4141.46 1505
4142.07 1555
4142.68 1529
4143.28 1577
4143.89 1568
4144.50 1480
4145.10 1481
4145.71 1476
4146.32 1502
4146.93 1475
4147.53 1381
4148.14 1363
4148.75 1399
4149.36 1324
4149.97 1331
4150.57 1335
4151.18 1269
4151.79 1322
4152.40 1318
4153.00 1326
4153.61 1341
4154.22 1316
4154.83 1268
4155.44 1352
4156.05 1353
4156.65 1360
4157.26 1361
4157.87 1379
4158.48 1421
4159.09 1527
4159.70 1431
4160.30 1475
4160.91 1464
4161.52 1433
4162.13 1350
4162.74 1374
4163.35 1315
4163.96 1394
4164.56 1363
4165.17 1404
4165.78 1342
4166.39 1349
4167.00 1392
4167.61 1445
4168.22 1481
4168.83 1416
4169.44 1363
4170.05 1393
4170.66 1403
4171.26 1377
4171.87 1323
4172.48 1356
4173.09 1351
4173.70 1367
4174.31 1419
4174.92 1418
4175.53 1382
4176.14 1443
4176.75 1453
4177.36 1413
4177.97 1492
4178.58 1469
4179.19 1385
4179.80 1385
4180.41 1408
4181.02 1339
4181.63 1349
4182.24 1447
4182.85 1482
4183.46 1428
4184.07 1439
4184.68 1465
4185.29 1416
4185.90 1390
4186.51 1351
4187.12 1337
4187.73 1372
4188.34 1391
4188.95 1353
4189.56 1301
4190.18 1349
4190.79 1395
4191.40 1386
4192.01 1451
4192.62 1432
4193.23 1517
4193.84 1537
4194.45 1612
4195.06 1614
4195.67 1592
4196.28 1588
4196.90 1600
4197.51 1529
4198.12 1523
4198.73 1511
4199.34 1427
4199.95 1394
4200.56 1378
4201.18 1350
4201.79 1386
4202.40 1390
4203.01 1371
4203.62 1335
4204.23 1341
4204.85 1336
4205.46 1326
4206.07 1353
4206.68 1399
4207.29 1388
4207.90 1384
4208.52 1429
4209.13 1483
4209.74 1524
4210.35 1548
4210.97 1570
4211.58 1621
4212.19 1575
4212.80 1615
4213.41 1593
4214.03 1570
4214.64 1564
4215.25 1567
4215.86 1548
4216.48 1592
4217.09 1638
4217.70 1655
4218.32 1684
4218.93 1724
4219.54 1724
4220.15 1769
4220.77 1644
4221.38 1622
4221.99 1649
4222.61 1631
4223.22 1612
4223.83 1590
4224.44 1483
4225.06 1545
4225.67 1606
4226.28 1692
4226.90 1802
4227.51 1835
4228.13 1946
4228.74 1954
4229.35 1951
4229.97 1848
4230.58 1749
4231.19 1728
4231.81 1665
4232.42 1712
4233.03 1663
4233.65 1681
4234.26 1719
4234.88 1662
4235.49 1663
4236.10 1596
4236.72 1615
4237.33 1571
4237.95 1563
4238.56 1553
4239.17 1530
4239.79 1483
4240.40 1499
4241.02 1519
4241.63 1535
4242.25 1582
4242.86 1619
4243.48 1632
4244.09 1667
4244.71 1696
4245.32 1709
4245.93 1724
4246.55 1701
4247.16 1613
4247.78 1588
4248.39 1612
4249.01 1627
4249.62 1617
4250.24 1588
4250.85 1582
4251.47 1659
4252.08 1624
4252.70 1521
4253.32 1611
4253.93 1615
4254.55 1644
4255.16 1629
4255.78 1645
4256.39 1631
4257.01 1565
4257.62 1591
4258.24 1595
4258.85 1595
4259.47 1623
4260.09 1578
4260.70 1687
4261.32 1734
4261.93 1868
4262.55 1991
4263.17 2055
4263.78 2020
4264.40 1957
4265.01 1957
4265.63 1951
4266.25 1834
4266.86 1757
4267.48 1691
4268.10 1744
4268.71 1751
4269.33 1662
4269.94 1642
4270.56 1581
4271.18 1584
4271.79 1604
4272.41 1585
4273.03 1606
4273.64 1526
4274.26 1615
4274.88 1635
4275.49 1614
4276.11 1713
4276.73 1772
4277.35 1818
4277.96 1762
4278.58 1700
4279.20 1674
4279.81 1653
4280.43 1620
4281.05 1527
4281.67 1556
4282.28 1550
4282.90 1512
4283.52 1463
4284.14 1467
4284.75 1462
4285.37 1439
4285.99 1438
4286.61 1488
4287.22 1442
4287.84 1409
4288.46 1405
4289.08 1456
4289.70 1518
4290.31 1536
4290.93 1441
4291.55 1426
4292.17 1436
4292.79 1510
4293.40 1452
4294.02 1444
4294.64 1453
4295.26 1438
4295.88 1475
4296.50 1502
4297.11 1474
4297.73 1496
4298.35 1487
4298.97 1524
4299.59 1555
4300.21 1527
4300.83 1538
4301.44 1524
4302.06 1486
4302.68 1575
4303.30 1599
4303.92 1615
4304.54 1549
4305.16 1596
4305.78 1594
4306.40 1584
4307.02 1511
4307.63 1522
4308.25 1513
4308.87 1520
4309.49 1546
4310.11 1545
4310.73 1539
4311.35 1591
4311.97 1506
4312.59 1612
4313.21 1614
4313.83 1612
4314.45 1622
4315.07 1591
4315.69 1629
4316.31 1610
4316.93 1616
4317.55 1625
4318.17 1582
4318.79 1560
4319.41 1635
4320.03 1704
4320.65 1680
4321.27 1685
4321.89 1742
4322.51 1814
4323.13 1857
4323.75 1947
4324.37 2019
4324.99 1989
4325.61 2086
4326.23 2021
4326.85 2059
4327.47 2089
4328.09 2117
4328.71 2176
4329.33 2260
4329.96 2386
4330.58 2696
4331.20 2909
4331.82 3079
4332.44 3103
4333.06 3249
4333.68 3265
4334.30 3280
4334.92 3244
4335.54 3182
4336.17 3303
4336.79 3493
4337.41 3496
4338.03 3581
4338.65 3594
4339.27 3445
4339.89 3237
4340.52 3094
4341.14 2957
4341.76 2806
4342.38 2788
4343.00 2905
4343.62 3227
4344.25 3450
4344.87 3985
4345.49 4654
4346.11 5338
4346.73 5873
4347.36 5792
4347.98 5550
4348.60 4991
4349.22 4466
4349.84 4087
4350.47 3648
4351.09 3398
4351.71 3183
4352.33 2952
4352.96 2778
4353.58 2578
4354.20 2465
4354.82 2353
4355.45 2327
4356.07 2250
4356.69 2235
4357.31 2204
4357.94 2169
4358.56 2221
4359.18 2141
4359.81 2180
4360.43 2150
4361.05 2101
4361.68 2064
4362.30 1998
4362.92 2010
4363.55 2046
4364.17 1998
4364.79 2005
4365.42 1959
4366.04 1978
4366.66 1997
4367.29 1944
4367.91 1852
4368.53 1901
4369.16 1835
4369.78 1755
4370.40 1742
4371.03 1744
4371.65 1711
4372.27 1670
4372.90 1710
4373.52 1781
4374.15 1701
4374.77 1686
4375.39 1687
4376.02 1686
4376.64 1664
4377.27 1722
4377.89 1777
4378.52 1824
4379.14 1741
4379.76 1770
4380.39 1726
4381.01 1728
4381.64 1763
4382.26 1825
4382.89 1786
4383.51 1699
4384.14 1696
4384.76 1719
4385.39 1688
4386.01 1718
4386.64 1685
4387.26 1660
4387.89 1557
4388.51 1504
4389.14 1524
4389.76 1598
4390.39 1588
4391.01 1560
4391.64 1508
4392.26 1548
4392.89 1487
4393.51 1513
4394.14 1580
4394.76 1635
4395.39 1576
4396.01 1512
4396.64 1586
4397.26 1571
4397.89 1567
4398.52 1582
4399.14 1633
4399.77 1550
4400.39 1524
4401.02 1566
4401.65 1540
4402.27 1543
4402.90 1476
4403.52 1461
4404.15 1502
4404.78 1454
4405.40 1507
4406.03 1537
4406.65 1566
4407.28 1465
4407.91 1474
4408.53 1632
4409.16 1615
4409.79 1545
4410.41 1612
4411.04 1566
4411.67 1528
4412.29 1492
4412.92 1535
4413.55 1582
4414.17 1572
4414.80 1562
4415.43 1500
4416.05 1583
4416.68 1568
4417.31 1551
4417.94 1541
4418.56 1501
4419.19 1504
4419.82 1458
4420.44 1454
4421.07 1488
4421.70 1444
4422.33 1456
4422.95 1487
4423.58 1455
4424.21 1412
4424.84 1371
4425.46 1433
4426.09 1422
4426.72 1424
4427.35 1396
4427.97 1444
4428.60 1395
4429.23 1408
4429.86 1439
4430.49 1442
4431.11 1472
4431.74 1524
4432.37 1511
4433.00 1493
4433.63 1470
4434.26 1491
4434.88 1450
4435.51 1406
4436.14 1440
4436.77 1453
4437.40 1437
4438.03 1463
4438.65 1478
4439.28 1468
4439.91 1465
4440.54 1464
4441.17 1462
4441.80 1385
4442.43 1432
4443.06 1452
4443.68 1492
4444.31 1468
4444.94 1491
4445.57 1519
4446.20 1537
4446.83 1568
4447.46 1569
4448.09 1507
4448.72 1458
4449.35 1521
4449.98 1550
4450.61 1528
4451.24 1555
4451.86 1577
4452.49 1552
4453.12 1538
4453.75 1580
4454.38 1688
4455.01 1691
4455.64 1808
4456.27 1832
4456.90 1887
4457.53 1864
4458.16 1854
4458.79 1826
4459.42 1697
4460.05 1582
4460.68 1512
4461.31 1537
4461.94 1502
4462.57 1492
4463.20 1508
4463.83 1466
4464.46 1413
4465.09 1412
4465.72 1440
4466.36 1476
4466.99 1510
4467.62 1501
4468.25 1498
4468.88 1475
4469.51 1464
4470.14 1478
4470.77 1457
4471.40 1437
4472.03 1428
4472.66 1464
4473.29 1406
4473.93 1374
4474.56 1382
4475.19 1383
4475.82 1359
4476.45 1305
4477.08 1356
4477.71 1376
4478.34 1401
4478.98 1470
4479.61 1461
4480.24 1446
4480.87 1483
4481.50 1428
4482.13 1424
4482.76 1506
4483.40 1485
4484.03 1501
4484.66 1477
4485.29 1399
4485.92 1410
4486.56 1451
4487.19 1476
4487.82 1449
4488.45 1528
4489.08 1529
4489.72 1576
4490.35 1513
4490.98 1509
4491.61 1575
4492.25 1487
4492.88 1473
4493.51 1442
4494.14 1519
4494.78 1465
4495.41 1509
4496.04 1500
4496.67 1412
4497.31 1501
4497.94 1583
4498.57 1611
4499.20 1696
4499.84 1844
4500.47 1890
4501.10 2004
4501.74 2167
4502.37 2166
4503.00 2246
4503.64 2225
4504.27 2082
4504.90 2045
4505.53 1992
4506.17 1961
4506.80 1899
4507.43 1858
4508.07 1796
4508.70 1718
4509.34 1716
4509.97 1741
4510.60 1676
4511.24 1724
4511.87 1758
4512.50 1649
4513.14 1673
4513.77 1615
4514.41 1504
4515.04 1487
4515.67 1473
4516.31 1432
4516.94 1464
4517.58 1434
4518.21 1436
4518.84 1466
4519.48 1468
4520.11 1453
4520.75 1450
4521.38 1390
4522.02 1443
4522.65 1445
4523.28 1467
4523.92 1411
4524.55 1423
4525.19 1417
4525.82 1452
4526.46 1486
4527.09 1395
4527.73 1450
4528.36 1479
4529.00 1507
4529.63 1494
4530.27 1535
4530.90 1577
4531.54 1627
4532.17 1556
4532.81 1540
4533.44 1463
4534.08 1478
4534.71 1438
4535.35 1409
4535.99 1431
4536.62 1410
4537.26 1409
4537.89 1418
4538.53 1391
4539.16 1316
4539.80 1412
4540.43 1376
4541.07 1450
4541.71 1395
4542.34 1365
4542.98 1335
4543.61 1332
4544.25 1315
4544.89 1315
4545.52 1268
4546.16 1346
4546.79 1368
4547.43 1305
4548.07 1319
4548.70 1254
4549.34 1349
4549.98 1259
4550.61 1273
4551.25 1338
4551.89 1384
4552.52 1388
4553.16 1373
4553.80 1356
4554.43 1321
4555.07 1338
4555.71 1266
4556.34 1268
4556.98 1341
4557.62 1360
4558.25 1315
4558.89 1290
4559.53 1311
4560.16 1363
4560.80 1365
4561.44 1324
4562.08 1400
4562.71 1423
4563.35 1372
4563.99 1383
4564.63 1375
4565.26 1399
4565.90 1339
4566.54 1404
4567.18 1436
4567.81 1415
4568.45 1336
4569.09 1274
4569.73 1328
4570.36 1330
4571.00 1351
4571.64 1307
4572.28 1296
4572.92 1332
4573.55 1396
4574.19 1386
4574.83 1391
4575.47 1338
4576.11 1339
4576.75 1325
4577.38 1389
4578.02 1427
4578.66 1359
4579.30 1361
4579.94 1386
4580.58 1438
4581.21 1502
4581.85 1416
4582.49 1456
4583.13 1488
4583.77 1444
4584.41 1467
4585.05 1455
4585.69 1568
4586.32 1618
4586.96 1712
4587.60 1732
4588.24 1843
4588.88 1743
4589.52 1762
4590.16 1906
4590.80 1973
4591.44 2094
4592.08 2249
4592.72 2168
4593.36 2040
4594.00 2014
4594.63 1845
4595.27 1734
4595.91 1661
4596.55 1550
4597.19 1520
4597.83 1561
4598.47 1497
4599.11 1510
4599.75 1583
4600.39 1602
4601.03 1600
4601.67 1544
4602.31 1652
4602.95 1538
4603.59 1541
4604.23 1513
4604.87 1484
4605.51 1530
4606.15 1459
4606.79 1446
4607.43 1405
4608.08 1394
4608.72 1450
4609.36 1412
4610.00 1419
4610.64 1471
4611.28 1470
4611.92 1433
4612.56 1411
4613.20 1470
4613.84 1436
4614.48 1459
4615.12 1458
4615.76 1431
4616.41 1464
4617.05 1411
4617.69 1463
4618.33 1378
4618.97 1387
4619.61 1399
4620.25 1363
4620.89 1382
4621.54 1375
4622.18 1384
4622.82 1351
4623.46 1360
4624.10 1341
4624.74 1378
4625.38 1410
4626.03 1460
4626.67 1437
4627.31 1404
4627.95 1418
4628.59 1352
4629.24 1328
4629.88 1475
4630.52 1560
4631.16 1622
4631.80 1673
4632.45 1785
4633.09 1742
4633.73 1717
4634.37 1720
4635.02 1683
4635.66 1677
4636.30 1730
4636.94 1784
4637.58 1812
4638.23 1856
4638.87 1858
4639.51 1825
4640.16 1850
4640.80 1783
4641.44 1746
4642.08 1655
4642.73 1627
4643.37 1577
4644.01 1616
4644.66 1570
4645.30 1467
4645.94 1510
4646.58 1497
4647.23 1458
4647.87 1424
4648.51 1459
4649.16 1393
4649.80 1389
4650.44 1407
4651.09 1407
4651.73 1444
4652.37 1413
4653.02 1439
4653.66 1477
4654.31 1414
4654.95 1383
4655.59 1342
4656.24 1386
4656.88 1422
4657.52 1402
4658.17 1351
4658.81 1337
4659.46 1385
4660.10 1439
4660.75 1390
4661.39 1422
4662.03 1413
4662.68 1400
4663.32 1437
4663.97 1340
4664.61 1369
4665.26 1359
4665.90 1313
4666.54 1321
4667.19 1327
4667.83 1320
4668.48 1278
4669.12 1366
4669.77 1363
4670.41 1277
4671.06 1364
4671.70 1382
4672.35 1325
4672.99 1341
4673.64 1390
4674.28 1371
4674.93 1361
4675.57 1382
4676.22 1370
4676.86 1387
4677.51 1405
4678.15 1413
4678.80 1405
4679.44 1369
4680.09 1370
4680.73 1392
4681.38 1427
4682.03 1444
4682.67 1408
4683.32 1452
4683.96 1373
4684.61 1410
4685.25 1396
4685.90 1474
4686.55 1422
4687.19 1441
4687.84 1429
4688.48 1446
4689.13 1513
4689.78 1578
4690.42 1681
4691.07 1690
4691.72 1738
4692.36 1740
4693.01 1640
4693.65 1627
4694.30 1679
4694.95 1680
4695.59 1649
4696.24 1674
4696.89 1688
4697.53 1656
4698.18 1772
4698.83 1853
4699.47 1939
4700.12 2052
4700.77 2038
4701.41 1944
4702.06 1819
4702.71 1682
4703.36 1607
4704.00 1631
4704.65 1606
4705.30 1603
4705.94 1612
4706.59 1596
4707.24 1534
4707.89 1554
4708.53 1470
4709.18 1521
4709.83 1580
4710.48 1620
4711.12 1625
4711.77 1509
4712.42 1549
4713.07 1498
4713.71 1428
4714.36 1560
4715.01 1493
4715.66 1503
4716.31 1516
4716.95 1511
4717.60 1436
4718.25 1451
4718.90 1420
4719.55 1501
4720.19 1456
4720.84 1452
4721.49 1476
4722.14 1500
4722.79 1482
4723.44 1502
4724.08 1489
4724.73 1400
4725.38 1427
4726.03 1348
4726.68 1372
4727.33 1417
4727.98 1420
4728.63 1428
4729.27 1389
4729.92 1349
4730.57 1385
4731.22 1388
4731.87 1400
4732.52 1321
4733.17 1315
4733.82 1358
4734.47 1340
4735.12 1375
4735.77 1356
4736.41 1307
4737.06 1378
4737.71 1361
4738.36 1382
4739.01 1370
4739.66 1427
4740.31 1363
4740.96 1382
4741.61 1391
4742.26 1436
4742.91 1448
4743.56 1329
4744.21 1394
4744.86 1395
4745.51 1400
4746.16 1415
4746.81 1479
4747.46 1463
4748.11 1396
4748.76 1493
4749.41 1483
4750.06 1444
4750.71 1522
4751.36 1498
4752.01 1489
4752.66 1567
4753.31 1506
4753.96 1516
4754.61 1504
4755.26 1491
4755.92 1500
4756.57 1452
4757.22 1404
4757.87 1374
4758.52 1443
4759.17 1391
4759.82 1425
4760.47 1419
4761.12 1472
4761.77 1440
4762.42 1451
4763.08 1505
4763.73 1417
4764.38 1376
4765.03 1330
4765.68 1364
4766.33 1399
4766.98 1393
4767.64 1387
4768.29 1394
4768.94 1435
4769.59 1488
4770.24 1405
4770.89 1458
4771.54 1455
4772.20 1432
4772.85 1429
4773.50 1451
4774.15 1429
4774.80 1407
4775.46 1393
4776.11 1352
4776.76 1355
4777.41 1401
4778.06 1399
4778.72 1410
4779.37 1381
4780.02 1350
4780.67 1398
4781.33 1392
4781.98 1402
4782.63 1376
4783.28 1416
4783.94 1400
4784.59 1383
4785.24 1330
4785.89 1392
4786.55 1387
4787.20 1416
4787.85 1483
4788.51 1458
4789.16 1518
4789.81 1529
4790.46 1591
4791.12 1596
4791.77 1574
4792.42 1557
4793.08 1550
4793.73 1557
4794.38 1540
4795.04 1496
4795.69 1527
4796.34 1479
4797.00 1516
4797.65 1531
4798.30 1453
4798.96 1527
4799.61 1590
4800.27 1593
4800.92 1528
4801.57 1582
4802.23 1623
4802.88 1617
4803.53 1558
4804.19 1554
4804.84 1653
4805.50 1608
4806.15 1620
4806.81 1676
4807.46 1629
4808.11 1637
4808.77 1653
4809.42 1547
4810.08 1546
4810.73 1609
4811.39 1668
4812.04 1645
4812.69 1630
4813.35 1685
4814.00 1727
4814.66 1707
4815.31 1781
4815.97 1758
4816.62 1746
4817.28 1781
4817.93 1771
4818.59 1796
4819.24 1816
4819.90 1848
4820.55 1967
4821.21 2077
4821.86 2164
4822.52 2201
4823.17 2268
4823.83 2283
4824.48 2251
4825.14 2270
4825.79 2187
4826.45 2118
4827.11 2066
4827.76 1995
4828.42 2011
4829.07 1926
4829.73 1925
4830.38 1964
4831.04 1961
4831.70 1978
4832.35 2016
4833.01 2094
4833.66 2121
4834.32 2092
4834.98 2257
4835.63 2251
4836.29 2259
4836.94 2236
4837.60 2230
4838.26 2286
4838.91 2142
4839.57 2158
4840.23 2176
4840.88 2261
4841.54 2340
4842.20 2218
4842.85 2243
4843.51 2176
4844.17 2266
4844.82 2303
4845.48 2325
4846.14 2304
4846.79 2324
4847.45 2389
4848.11 2412
4848.76 2396
4849.42 2413
4850.08 2458
4850.73 2410
4851.39 2448
4852.05 2461
4852.71 2404
4853.36 2466
4854.02 2453
4854.68 2500
4855.34 2741
4855.99 2982
4856.65 3288
4857.31 3664
4857.97 3861
4858.62 3869
4859.28 3830
4859.94 3597
4860.60 3279
4861.25 3174
4861.91 2900
4862.57 2845
4863.23 2812
4863.89 2695
4864.54 2650
4865.20 2671
4865.86 2817
4866.52 2795
4867.18 2763
4867.84 2806
4868.49 2863
4869.15 2833
4869.81 2705
4870.47 2495
4871.13 2454
4871.79 2495
4872.44 2547
4873.10 2563
4873.76 2444
4874.42 2355
4875.08 2433
4875.74 2470
4876.40 2445
4877.06 2427
4877.72 2543
4878.37 2557
4879.03 2641
4879.69 2613
4880.35 2527
4881.01 2447
4881.67 2437
4882.33 2291
4882.99 2265
4883.65 2309
4884.31 2263
4884.97 2257
4885.63 2177
4886.29 2132
4886.95 2064
4887.61 2097
4888.26 2087
4888.92 2066
4889.58 2097
4890.24 2126
4890.90 2183
4891.56 2141
4892.22 2214
4892.88 2230
4893.54 2211
4894.20 2183
4894.86 2161
4895.52 2124
4896.18 2069
4896.84 1992
4897.51 2012
4898.17 2094
4898.83 2106
4899.49 2227
4900.15 2173
4900.81 2084
4901.47 2048
4902.13 1977
4902.79 1944
4903.45 1817
4904.11 1811
4904.77 1829
4905.43 1817
4906.09 1804
4906.75 1781
4907.41 1775
4908.08 1793
4908.74 1819
4909.40 1782
4910.06 1775
4910.72 1739
4911.38 1673
4912.04 1691
4912.70 1686
4913.37 1619
4914.03 1580
4914.69 1592
4915.35 1603
4916.01 1597
4916.67 1582
4917.33 1580
4918.00 1583
4918.66 1591
4919.32 1569
4919.98 1531
4920.64 1565
4921.31 1535
4921.97 1532
4922.63 1526
4923.29 1586
4923.95 1493
4924.62 1468
4925.28 1477
4925.94 1520
4926.60 1544
4927.26 1583
4927.93 1588
4928.59 1513
4929.25 1468
4929.91 1504
4930.58 1545
4931.24 1557
4931.90 1534
4932.56 1532
4933.23 1526
4933.89 1503
4934.55 1525
4935.22 1500
4935.88 1524
4936.54 1470
4937.20 1472
4937.87 1511
4938.53 1471
4939.19 1437
4939.86 1458
4940.52 1533
4941.18 1511
4941.85 1461
4942.51 1453
4943.17 1457
4943.84 1457
4944.50 1412
4945.16 1458
4945.83 1438
4946.49 1376
4947.15 1454
4947.82 1414
4948.48 1429
4949.15 1425
4949.81 1442
4950.47 1410
4951.14 1407
4951.80 1412
4952.47 1370
4953.13 1455
4953.79 1411
4954.46 1428
4955.12 1417
4955.79 1371
4956.45 1406
4957.11 1419
4957.78 1438
4958.44 1452
4959.11 1482
4959.77 1497
4960.44 1525
4961.10 1627
4961.77 1647
4962.43 1635
4963.10 1671
4963.76 1810
4964.42 1805
4965.09 1831
4965.75 1693
4966.42 1710
4967.08 1606
4967.75 1559
4968.41 1548
4969.08 1520
4969.74 1463
4970.41 1496
4971.08 1539
4971.74 1463
4972.41 1478
4973.07 1471
4973.74 1558
4974.40 1559
4975.07 1637
4975.73 1637
4976.40 1710
4977.06 1731
4977.73 1703
4978.40 1693
4979.06 1672
4979.73 1585
4980.39 1583
4981.06 1550
4981.73 1581
4982.39 1491
4983.06 1496
4983.72 1405
4984.39 1424
4985.06 1410
4985.72 1354
4986.39 1376
4987.05 1413
4987.72 1384
4988.39 1380
4989.05 1364
4989.72 1339
4990.39 1392
4991.05 1438
4991.72 1389
4992.39 1376
4993.05 1419
4993.72 1368
4994.39 1364
4995.05 1395
4995.72 1369
4996.39 1352
4997.05 1341
4997.72 1363
4998.39 1350
4999.06 1317
4999.72 1341
5000.39 1370
5001.06 1309
5001.73 1242
5002.39 1294
5003.06 1317
5003.73 1258
5004.39 1228
5005.06 1322
5005.73 1319
5006.40 1324
5007.07 1328
5007.73 1321
5008.40 1356
5009.07 1383
5009.74 1313
5010.40 1356
5011.07 1306
5011.74 1286
5012.41 1335
5013.08 1256
5013.74 1300
5014.41 1311
5015.08 1263
5015.75 1324
5016.42 1277
5017.09 1247
5017.75 1293
5018.42 1270
5019.09 1316
5019.76 1319
5020.43 1358
5021.10 1312
5021.76 1353
5022.43 1321
5023.10 1328
5023.77 1297
5024.44 1265
5025.11 1302
5025.78 1308
5026.45 1337
5027.12 1333
5027.78 1334
5028.45 1258
5029.12 1252
5029.79 1283
5030.46 1324
5031.13 1280
5031.80 1251
5032.47 1248
5033.14 1249
5033.81 1322
5034.48 1375
5035.15 1334
5035.82 1287
5036.49 1259
5037.16 1233
5037.83 1247
5038.50 1257
5039.16 1257
5039.83 1223
5040.50 1284
5041.17 1278
5041.84 1277
5042.51 1249
5043.18 1325
5043.85 1280
5044.52 1245
5045.20 1271
5045.87 1259
5046.54 1264
5047.21 1225
5047.88 1336
5048.55 1288
5049.22 1253
5049.89 1219
5050.56 1303
5051.23 1304
5051.90 1319
5052.57 1227
5053.24 1242
5053.91 1277
5054.58 1306
5055.25 1290
5055.92 1291
5056.60 1270
5057.27 1250
5057.94 1211
5058.61 1224
5059.28 1218
5059.95 1195
5060.62 1281
5061.29 1305
5061.96 1288
5062.64 1263
5063.31 1287
5063.98 1319
5064.65 1364
5065.32 1270
5065.99 1317
5066.66 1363
5067.34 1251
5068.01 1266
5068.68 1239
5069.35 1267
5070.02 1268
5070.70 1270
5071.37 1229
5072.04 1274
5072.71 1339
5073.38 1384
5074.06 1320
5074.73 1312
5075.40 1302
5076.07 1336
5076.74 1353
5077.42 1386
5078.09 1402
5078.76 1459
5079.43 1481
5080.11 1469
5080.78 1429
5081.45 1414
5082.12 1367
5082.80 1401
5083.47 1411
5084.14 1369
5084.82 1373
5085.49 1429
5086.16 1333
5086.83 1397
5087.51 1469
5088.18 1456
5088.85 1515
5089.53 1620
5090.20 1634
5090.87 1587
5091.55 1679
5092.22 1656
5092.89 1654
5093.57 1570
5094.24 1533
5094.91 1530
5095.59 1446
5096.26 1434
5096.93 1422
5097.61 1415
5098.28 1422
5098.96 1387
5099.63 1378
5100.30 1367
5100.98 1374
5101.65 1410
5102.32 1389
5103.00 1539
5103.67 1555
5104.35 1478
5105.02 1510
5105.70 1538
5106.37 1480
5107.04 1403
5107.72 1443
5108.39 1389
5109.07 1418
5109.74 1417
5110.42 1431
5111.09 1458
5111.77 1489
5112.44 1442
5113.11 1463
5113.79 1456
5114.46 1427
5115.14 1453
5115.81 1497
5116.49 1626
5117.16 1737
5117.84 1853
5118.51 1980
5119.19 2064
5119.86 2066
5120.54 2031
5121.21 1998
5121.89 1852
5122.57 1730
5123.24 1688
5123.92 1599
5124.59 1574
5125.27 1559
5125.94 1495
5126.62 1492
5127.29 1516
5127.97 1549
5128.64 1455
5129.32 1478
5130.00 1458
5130.67 1435
5131.35 1473
5132.02 1562
5132.70 1490
5133.38 1436
5134.05 1436
5134.73 1420
5135.40 1324
5136.08 1345
5136.76 1398
5137.43 1422
5138.11 1449
5138.79 1414
5139.46 1437
5140.14 1467
5140.82 1424
5141.49 1354
5142.17 1332
5142.85 1307
5143.52 1311
5144.20 1321
5144.88 1302
5145.55 1330
5146.23 1307
5146.91 1304
5147.58 1323
5148.26 1285
5148.94 1248
5149.61 1249
5150.29 1325
5150.97 1290
5151.65 1258
5152.32 1249
5153.00 1277
5153.68 1242
5154.36 1239
5155.03 1249
5155.71 1233
5156.39 1282
5157.07 1317
5157.74 1314
5158.42 1343
5159.10 1310
5159.78 1313
5160.45 1323
5161.13 1297
5161.81 1277
5162.49 1275
5163.17 1276
5163.84 1308
5164.52 1297
5165.20 1308
5165.88 1332
5166.56 1276
5167.24 1276
5167.91 1332
5168.59 1317
5169.27 1263
5169.95 1269
5170.63 1286
5171.31 1266
5171.98 1270
5172.66 1202
5173.34 1221
5174.02 1238
5174.70 1229
5175.38 1225
5176.06 1225
5176.74 1263
5177.41 1264
5178.09 1265
5178.77 1256
5179.45 1254
5180.13 1299
5180.81 1219
5181.49 1229
5182.17 1256
5182.85 1302
5183.53 1314
5184.21 1251
5184.89 1235
5185.57 1262
5186.24 1273
5186.92 1224
5187.60 1191
5188.28 1218
5188.96 1185
5189.64 1246
5190.32 1205
5191.00 1236
5191.68 1223
5192.36 1209
5193.04 1224
5193.72 1233
5194.40 1253
5195.08 1220
5195.76 1278
5196.44 1204
5197.12 1233
5197.80 1289
5198.48 1249
5199.16 1254
5199.84 1284
5200.52 1252
5201.21 1266
5201.89 1253
5202.57 1230
5203.25 1264
5203.93 1272
5204.61 1237
5205.29 1285
5205.97 1289
5206.65 1234
5207.33 1258
5208.01 1366
5208.69 1369
5209.37 1391
5210.06 1411
5210.74 1395
5211.42 1400
5212.10 1393
5212.78 1332
5213.46 1333
5214.14 1397
5214.82 1437
5215.51 1508
5216.19 1548
5216.87 1462
5217.55 1430
5218.23 1414
5218.91 1468
5219.60 1451
5220.28 1433
5220.96 1460
5221.64 1501
5222.32 1519
5223.00 1608
5223.69 1554
5224.37 1557
5225.05 1523
5225.73 1468
5226.41 1403
5227.10 1347
5227.78 1360
5228.46 1384
5229.14 1338
5229.83 1380
5230.51 1349
5231.19 1397
5231.87 1411
5232.56 1406
5233.24 1418
5233.92 1362
5234.60 1369
5235.29 1345
5235.97 1396
5236.65 1398
5237.34 1354
5238.02 1347
5238.70 1382
5239.38 1467
5240.07 1464
5240.75 1481
5241.43 1453
5242.12 1454
5242.80 1421
5243.48 1336
5244.17 1297
5244.85 1292
5245.53 1377
5246.22 1331
5246.90 1354
5247.58 1380
5248.27 1340
5248.95 1390
5249.63 1395
5250.32 1392
5251.00 1504
5251.69 1543
5252.37 1612
5253.05 1533
5253.74 1543
5254.42 1434
5255.11 1416
5255.79 1456
5256.47 1421
5257.16 1418
5257.84 1451
5258.53 1374
5259.21 1491
5259.89 1502
5260.58 1551
5261.26 1555
5261.95 1628
5262.63 1589
5263.32 1478
5264.00 1522
5264.69 1490
5265.37 1501
5266.06 1500
5266.74 1447
5267.43 1442
5268.11 1420
5268.79 1450
5269.48 1399
5270.16 1361
5270.85 1387
5271.53 1419
5272.22 1420
5272.91 1366
5273.59 1364
5274.28 1405
5274.96 1339
5275.65 1344
5276.33 1319
5277.02 1357
5277.70 1353
5278.39 1347
5279.07 1306
5279.76 1324
5280.45 1362
5281.13 1411
5281.82 1345
5282.50 1291
5283.19 1358
5283.87 1338
5284.56 1312
5285.25 1318
5285.93 1300
5286.62 1329
5287.30 1308
5287.99 1331
5288.68 1305
5289.36 1373
5290.05 1352
5290.74 1291
5291.42 1331
5292.11 1331
5292.79 1306
5293.48 1312
5294.17 1360
5294.85 1360
5295.54 1404
5296.23 1429
5296.91 1415
5297.60 1435
5298.29 1425
5298.98 1444
5299.66 1484
5300.35 1517
5301.04 1490
5301.72 1581
5302.41 1641
5303.10 1624
5303.78 1727
5304.47 1750
5305.16 1819
5305.85 1854
5306.53 1811
5307.22 1795
5307.91 1702
5308.60 1604
5309.28 1608
5309.97 1664
5310.66 1715
5311.35 1814
5312.03 1863
5312.72 1859
5313.41 1765
5314.10 1762
5314.79 1665
5315.47 1670
5316.16 1655
5316.85 1615
5317.54 1681
5318.23 1692
5318.91 1739
5319.60 1801
5320.29 1795
5320.98 1806
5321.67 1776
5322.36 1740
5323.04 1654
5323.73 1588
5324.42 1543
5325.11 1482
5325.80 1447
5326.49 1467
5327.18 1417
5327.86 1360
5328.55 1345
5329.24 1358
5329.93 1384
5330.62 1342
5331.31 1412
5332.00 1358
5332.69 1342
5333.38 1372
5334.06 1350
5334.75 1312
5335.44 1267
5336.13 1302
5336.82 1348
5337.51 1322
5338.20 1336
5338.89 1342
5339.58 1333
5340.27 1326
5340.96 1352
5341.65 1309
5342.34 1334
5343.03 1347
5343.72 1356
5344.41 1358
5345.10 1354
5345.79 1335
5346.48 1381
5347.17 1386
5347.86 1413
5348.55 1405
5349.24 1421
5349.93 1451
5350.62 1433
5351.31 1390
5352.00 1386
5352.69 1389
5353.38 1333
5354.07 1319
5354.76 1256
5355.45 1296
5356.14 1238
5356.83 1229
5357.52 1246
5358.21 1233
5358.90 1244
5359.59 1322
5360.29 1333
5360.98 1332
5361.67 1343
5362.36 1346
5363.05 1314
5363.74 1287
5364.43 1310
5365.12 1289
5365.81 1296
5366.50 1315
5367.20 1265
5367.89 1274
5368.58 1285
5369.27 1268
5369.96 1252
5370.65 1263
5371.34 1322
5372.04 1304
5372.73 1316
5373.42 1313
5374.11 1295
5374.80 1263
5375.49 1280
5376.19 1263
5376.88 1283
5377.57 1317
5378.26 1271
5378.95 1208
5379.65 1218
5380.34 1284
5381.03 1312
5381.72 1286
5382.42 1236
5383.11 1197
5383.80 1245
5384.49 1311
5385.19 1309
5385.88 1265
5386.57 1253
5387.26 1281
5387.96 1297
5388.65 1322
5389.34 1322
5390.03 1383
5390.73 1389
5391.42 1439
5392.11 1387
5392.80 1378
5393.50 1344
5394.19 1357
5394.88 1333
5395.58 1265
5396.27 1284
5396.96 1287
5397.66 1289
5398.35 1304
5399.04 1302
5399.74 1286
5400.43 1304
5401.12 1269
5401.82 1308
5402.51 1405
5403.20 1342
5403.90 1271
5404.59 1310
5405.29 1322
5405.98 1334
5406.67 1391
5407.37 1347
5408.06 1353
5408.75 1378
5409.45 1395
5410.14 1411
5410.84 1347
5411.53 1394
5412.23 1397
5412.92 1358
5413.61 1353
5414.31 1357
5415.00 1395
5415.70 1387
5416.39 1423
5417.09 1419
5417.78 1424
5418.47 1474
5419.17 1466
5419.86 1505
5420.56 1474
5421.25 1489
5421.95 1482
5422.64 1578
5423.34 1566
5424.03 1518
5424.73 1487
5425.42 1457
5426.12 1411
5426.81 1458
5427.51 1442
5428.20 1437
5428.90 1465
5429.59 1418
5430.29 1442
5430.99 1564
5431.68 1554
5432.38 1497
5433.07 1505
5433.77 1550
5434.46 1568
5435.16 1585
5435.85 1563
5436.55 1594
5437.25 1620
5437.94 1609
5438.64 1656
5439.33 1629
5440.03 1600
5440.73 1611
5441.42 1577
5442.12 1579
5442.81 1697
5443.51 1765
5444.21 1795
5444.90 1949
5445.60 2053
5446.29 2313
5446.99 2388
5447.69 2424
5448.38 2438
5449.08 2420
5449.78 2378
5450.47 2229
5451.17 2057
5451.87 2034
5452.56 1919
5453.26 1804
5453.96 1765
5454.65 1786
5455.35 1769
5456.05 1766
5456.75 1802
5457.44 1821
5458.14 1829
5458.84 1850
5459.53 1897
5460.23 1914
5460.93 1929
5461.63 1955
5462.32 1926
5463.02 1969
5463.72 1996
5464.42 1974
5465.11 2005
5465.81 1973
5466.51 1991
5467.21 1851
5467.90 1888
5468.60 1977
5469.30 1983
5470.00 1987
5470.70 2124
5471.39 2178
5472.09 2183
5472.79 2270
5473.49 2210
5474.19 2246
5474.88 2269
5475.58 2311
5476.28 2348
5476.98 2492
5477.68 2685
5478.38 2971
5479.07 3385
5479.77 3758
5480.47 3967
5481.17 4045
5481.87 3924
5482.57 3692
5483.27 3416
5483.96 3146
5484.66 2881
5485.36 2754
5486.06 2781
5486.76 2705
5487.46 2534
5488.16 2673
5488.86 2536
5489.56 2573
5490.26 2590
5490.96 2675
5491.65 2781
5492.35 2865
5493.05 2909
5493.75 3023
5494.45 3014
5495.15 2899
5495.85 3032
5496.55 2966
5497.25 3173
5497.95 3416
5498.65 3885
5499.35 4664
5500.05 5622
5500.75 6239
5501.45 6529
5502.15 6312
5502.85 5665
5503.55 5082
5504.25 4369
5504.95 3739
5505.65 3206
5506.35 2828
5507.05 2712
5507.75 2535
5508.45 2500
5509.15 2358
5509.85 2314
5510.55 2340
5511.25 2352
5511.95 2351
5512.65 2208
5513.35 2367
5514.05 2413
5514.76 2362
5515.46 2338
5516.16 2350
5516.86 2286
5517.56 2235
5518.26 2248
5518.96 2247
5519.66 2187
5520.36 2197
5521.06 2176
5521.77 2055
5522.47 2053
5523.17 1989
5523.87 1885
5524.57 1859
5525.27 1794
5525.97 1724
5526.67 1756
5527.38 1813
5528.08 1749
5528.78 1785
5529.48 1793
5530.18 1840
5530.88 1858
5531.59 1734
5532.29 1724
5532.99 1758
5533.69 1773
5534.39 1789
5535.10 1661
5535.80 1680
5536.50 1659
5537.20 1680
5537.90 1656
5538.61 1679
5539.31 1698
5540.01 1734
5540.71 1714
5541.42 1708
5542.12 1641
5542.82 1652
5543.52 1594
5544.23 1604
5544.93 1625
5545.63 1589
5546.33 1609
5547.04 1679
5547.74 1633
5548.44 1625
5549.15 1600
5549.85 1603
5550.55 1648
5551.26 1615
5551.96 1659
5552.66 1664
5553.36 1648
5554.07 1584
5554.77 1569
5555.47 1591
5556.18 1605
5556.88 1514
5557.58 1550
5558.29 1606
5558.99 1552
5559.70 1570
5560.40 1624
5561.10 1601
5561.81 1588
5562.51 1644
5563.21 1677
5563.92 1683
5564.62 1678
5565.33 1683
5566.03 1665
5566.73 1623
5567.44 1614
5568.14 1628
5568.85 1559
5569.55 1559
5570.25 1548
5570.96 1580
5571.66 1633
5572.37 1609
5573.07 1551
5573.78 1646
5574.48 1627
5575.19 1629
5575.89 1652
5576.59 1685
5577.30 1640
5578.00 1599
5578.71 1550
5579.41 1583
5580.12 1622
5580.82 1534
5581.53 1548
5582.23 1553
5582.94 1515
5583.64 1486
5584.35 1501
5585.05 1516
5585.76 1469
5586.46 1524
5587.17 1505
5587.88 1518
5588.58 1468
5589.29 1520
5589.99 1463
5590.70 1491
5591.40 1436
5592.11 1444
5592.81 1400
5593.52 1409
5594.23 1440
5594.93 1419
5595.64 1409
5596.34 1464
5597.05 1442
5597.76 1394
5598.46 1440
5599.17 1431
5599.87 1427
5600.58 1487
5601.29 1411
5601.99 1455
5602.70 1466
5603.41 1457
5604.11 1421
5604.82 1459
5605.52 1474
5606.23 1484
5606.94 1456
5607.64 1485
5608.35 1453
5609.06 1440
5609.76 1472
5610.47 1459
5611.18 1448
5611.88 1451
5612.59 1458
5613.30 1407
5614.01 1409
5614.71 1455
5615.42 1465
5616.13 1485
5616.83 1506
5617.54 1494
5618.25 1453
5618.96 1473
5619.66 1540
5620.37 1486
5621.08 1482
5621.79 1493
5622.49 1507
5623.20 1531
5623.91 1567
5624.62 1539
5625.32 1535
5626.03 1573
5626.74 1590
5627.45 1565
5628.16 1608
5628.86 1627
5629.57 1645
5630.28 1694
5630.99 1684
5631.70 1736
5632.40 1675
5633.11 1710
5633.82 1754
5634.53 1706
5635.24 1634
5635.95 1688
5636.65 1745
5637.36 1856
5638.07 1864
5638.78 1906
5639.49 1932
5640.20 2001
5640.91 2023
5641.61 2032
5642.32 1973
5643.03 1845
5643.74 1775
5644.45 1793
5645.16 1734
5645.87 1698
5646.58 1652
5647.29 1638
5648.00 1672
5648.70 1659
5649.41 1659
5650.12 1680
5650.83 1655
5651.54 1708
5652.25 1656
5652.96 1689
5653.67 1687
5654.38 1698
5655.09 1669
5655.80 1748
5656.51 1808
5657.22 1823
5657.93 1824
5658.64 2003
5659.35 1996
5660.06 1973
5660.77 2023
5661.48 2029
5662.19 2089
5662.90 2029
5663.61 1929
5664.32 1966
5665.03 1915
5665.74 1878
5666.45 1825
5667.16 1768
5667.87 1754
5668.58 1790
5669.29 1787
5670.00 1806
5670.71 1903
5671.42 1956
5672.13 1923
5672.84 1950
5673.56 1885
5674.27 1781
5674.98 1809
5675.69 1731
5676.40 1656
5677.11 1650
5677.82 1657
5678.53 1689
5679.24 1715
5679.95 1752
5680.67 1782
5681.38 1773
5682.09 1750
5682.80 1670
5683.51 1749
5684.22 1719
5684.93 1627
5685.65 1645
5686.36 1587
5687.07 1570
5687.78 1615
5688.49 1626
5689.20 1620
5689.92 1600
5690.63 1531
5691.34 1521
5692.05 1534
5692.76 1538
5693.47 1503
5694.19 1453
5694.90 1490
5695.61 1499
5696.32 1497
5697.04 1448
5697.75 1518
5698.46 1522
5699.17 1482
5699.89 1507
5700.60 1531
5701.31 1511
5702.02 1492
5702.74 1508
5703.45 1451
5704.16 1478
5704.87 1523
5705.59 1473
5706.30 1481
5707.01 1414
5707.72 1491
5708.44 1508
5709.15 1422
5709.86 1455
5710.58 1452
5711.29 1379
5712.00 1336
5712.72 1350
5713.43 1363
5714.14 1357
5714.86 1336
5715.57 1336
5716.28 1394
5717.00 1401
5717.71 1386
5718.42 1341
5719.14 1358
5719.85 1349
5720.56 1409
5721.28 1416
5721.99 1447
5722.71 1350
5723.42 1422
5724.13 1470
5724.85 1465
5725.56 1497
5726.28 1527
5726.99 1546
5727.70 1590
5728.42 1567
5729.13 1529
5729.85 1535
5730.56 1487
5731.28 1465
5731.99 1411
5732.70 1376
5733.42 1397
5734.13 1368
5734.85 1402
5735.56 1390
5736.28 1318
5736.99 1305
5737.71 1308
5738.42 1346
5739.14 1342
5739.85 1359
5740.57 1346
5741.28 1315
5742.00 1348
5742.71 1301
5743.43 1320
5744.14 1353
5744.86 1277
5745.57 1280
5746.29 1347
5747.00 1325
5747.72 1314
5748.43 1399
5749.15 1291
5749.87 1321
5750.58 1339
5751.30 1341
5752.01 1377
5752.73 1278
5753.44 1332
5754.16 1378
5754.88 1385
5755.59 1393
5756.31 1398
5757.02 1363
5757.74 1394
5758.46 1394
5759.17 1389
5759.89 1394
5760.60 1342
5761.32 1332
5762.04 1320
5762.75 1337
5763.47 1336
5764.19 1281
5764.90 1285
5765.62 1336
5766.34 1323
5767.05 1342
5767.77 1357
5768.49 1407
5769.20 1425
5769.92 1461
5770.64 1438
5771.35 1489
5772.07 1487
5772.79 1440
5773.50 1449
5774.22 1396
5774.94 1375
5775.65 1376
5776.37 1329
5777.09 1343
5777.81 1293
5778.52 1360
5779.24 1425
5779.96 1391
5780.68 1358
5781.39 1319
5782.11 1405
5782.83 1326
5783.55 1281
5784.26 1319
5784.98 1332
5785.70 1302
5786.42 1353
5787.14 1373
5787.85 1309
5788.57 1325
5789.29 1292
5790.01 1342
5790.73 1332
5791.44 1313
5792.16 1364
5792.88 1328
5793.60 1362
5794.32 1370
5795.03 1387
5795.75 1367
5796.47 1304
5797.19 1284
5797.91 1329
5798.63 1323
5799.35 1336
5800.06 1304
5800.78 1274
5801.50 1275
5802.22 1337
5802.94 1377
5803.66 1392
5804.38 1354
5805.10 1405
5805.82 1351
5806.53 1331
5807.25 1338
5807.97 1304
5808.69 1341
5809.41 1340
5810.13 1314
5810.85 1377
5811.57 1352
5812.29 1331
5813.01 1286
5813.73 1263
5814.45 1292
5815.17 1314
5815.89 1334
5816.61 1332
5817.33 1345
5818.05 1356
5818.77 1310
5819.49 1318
5820.20 1395
5820.92 1388
5821.64 1362
5822.36 1389
5823.09 1354
5823.81 1357
5824.53 1336
5825.25 1324
5825.97 1358
5826.69 1391
5827.41 1421
5828.13 1389
5828.85 1381
5829.57 1424
5830.29 1342
5831.01 1353
5831.73 1345
5832.45 1368
5833.17 1396
5833.89 1383
5834.61 1399
5835.33 1344
5836.05 1337
5836.78 1375
5837.50 1400
5838.22 1409
5838.94 1343
5839.66 1304
5840.38 1354
5841.10 1305
5841.82 1363
5842.54 1345
5843.27 1344
5843.99 1396
5844.71 1368
5845.43 1400
5846.15 1404
5846.87 1358
5847.59 1380
5848.32 1420
5849.04 1460
5849.76 1393
5850.48 1417
5851.20 1453
5851.93 1463
5852.65 1478
5853.37 1420
5854.09 1443
5854.81 1457
5855.54 1414
5856.26 1382
5856.98 1354
5857.70 1423
5858.42 1434
5859.15 1407
5859.87 1439
5860.59 1448
5861.31 1507
5862.04 1461
5862.76 1439
5863.48 1426
5864.20 1433
5864.93 1455
5865.65 1461
5866.37 1523
5867.10 1484
5867.82 1474
5868.54 1527
5869.26 1507
5869.99 1452
5870.71 1493
5871.43 1551
5872.16 1510
5872.88 1551
5873.60 1557
5874.33 1567
5875.05 1557
5875.77 1533
5876.50 1497
5877.22 1555
5877.94 1595
5878.67 1644
5879.39 1737
5880.11 1698
5880.84 1655
5881.56 1643
5882.28 1663
5883.01 1644
5883.73 1670
5884.46 1731
5885.18 1687
5885.90 1696
5886.63 1756
5887.35 1694
5888.08 1684
5888.80 1693
5889.52 1689
5890.25 1657
5890.97 1680
5891.70 1659
5892.42 1701
5893.15 1704
5893.87 1735
5894.59 1712
5895.32 1744
5896.04 1744
5896.77 1785
5897.49 1779
5898.22 1749
5898.94 1737
5899.67 1745
5900.39 1803
5901.12 1724
5901.84 1792
5902.57 1809
5903.29 1808
5904.02 1849
5904.74 1855
5905.47 1883
5906.19 1937
5906.92 1914
5907.64 1922
5908.37 1919
5909.09 1984
5909.82 1968
5910.55 2006
5911.27 2102
5912.00 2103
5912.72 2025
5913.45 2065
5914.17 2044
5914.90 2046
5915.63 2078
5916.35 2096
5917.08 2086
5917.80 2123
5918.53 2157
5919.25 2133
5919.98 2178
5920.71 2264
5921.43 2272
5922.16 2303
5922.89 2315
5923.61 2338
5924.34 2392
5925.06 2465
5925.79 2399
5926.52 2458
5927.24 2479
5927.97 2525
5928.70 2548
5929.42 2579
5930.15 2642
5930.88 2680
5931.60 2685
5932.33 2679
5933.06 2659
5933.78 2812
5934.51 2903
5935.24 2910
5935.97 2939
5936.69 3019
5937.42 3056
5938.15 3142
5938.87 3159
5939.60 3080
5940.33 3103
5941.06 3238
5941.78 3272
5942.51 3360
5943.24 3521
5943.97 3509
5944.69 3605
5945.42 3656
5946.15 3721
5946.88 3731
5947.60 3826
5948.33 3805
5949.06 3986
5949.79 4120
5950.52 4378
5951.24 4746
5951.97 5178
5952.70 5572
5953.43 5841
5954.16 5901
5954.88 5710
5955.61 5564
5956.34 5196
5957.07 5086
5957.80 4990
5958.53 4921
5959.25 4830
5959.98 4708
5960.71 4801
5961.44 4829
5962.17 4859
5962.90 4955
5963.63 4998
5964.36 5163
5965.08 5481
5965.81 5737
5966.54 6152
5967.27 6404
5968.00 6533
5968.73 6636
5969.46 6592
5970.19 6301
5970.92 6211
5971.65 6179
5972.37 5994
5973.10 5941
5973.83 5978
5974.56 5846
5975.29 5887
5976.02 5854
5976.75 5790
5977.48 5906
5978.21 6156
5978.94 6449
5979.67 6513
5980.40 6770
5981.13 6993
5981.86 7214
5982.59 7393
5983.32 7405
5984.05 7386
5984.78 7518
5985.51 7509
5986.24 7498
5986.97 7414
5987.70 7330
5988.43 7250
5989.16 7370
5989.89 7385
5990.62 7334
5991.35 7344
5992.08 7437
5992.81 7546
5993.54 7699
5994.27 7803
5995.00 7887
5995.74 8248
5996.47 8481
5997.20 8433
5997.93 8480
5998.66 8490
5999.39 8402
6000.12 8304
6000.85 8223
6001.58 8048
6002.31 7863
6003.04 7711
6003.78 7603
6004.51 7603
6005.24 7439
6005.97 7516
6006.70 7641
6007.43 7926
6008.16 8590
6008.90 9495
6009.63 11191
6010.36 13442
6011.09 16151
6011.82 19086
6012.55 21816
6013.29 23801
6014.02 24735
6014.75 24823
6015.48 23921
6016.21 22217
6016.95 19868
6017.68 17336
6018.41 15054
6019.14 12889
6019.87 11097
6020.61 9648
6021.34 8415
6022.07 7530
6022.80 7072
6023.54 6668
6024.27 6407
6025.00 6081
6025.73 6002
6026.47 5857
6027.20 5783
6027.93 5769
6028.66 5862
6029.40 5975
6030.13 5959
6030.86 5925
6031.59 5662
6032.33 5375
6033.06 5117
6033.79 4858
6034.53 4718
6035.26 4647
6035.99 4547
6036.73 4527
6037.46 4587
6038.19 4759
6038.93 4743
6039.66 4755
6040.39 4831
6041.13 4988
6041.86 5051
6042.59 5052
6043.33 5078
6044.06 5115
6044.79 5128
6045.53 5157
6046.26 5225
6047.00 5280
6047.73 5314
6048.46 5321
6049.20 5535
6049.93 5749
6050.67 5982
6051.40 6202
6052.13 6455
6052.87 6644
6053.60 6633
6054.34 6570
6055.07 6460
6055.81 6268
6056.54 6097
6057.27 5890
6058.01 5677
6058.74 5593
6059.48 5531
6060.21 5487
6060.95 5460
6061.68 5330
6062.42 5231
6063.15 5198
6063.89 5231
6064.62 5086
6065.36 4912
6066.09 4916
6066.83 4863
6067.56 4795
6068.30 4716
6069.03 4671
6069.77 4592
6070.50 4525
6071.24 4491
6071.97 4525
6072.71 4464
6073.44 4369
6074.18 4337
6074.91 4364
6075.65 4351
6076.39 4315
6077.12 4313
6077.86 4255
6078.59 4233
6079.33 4149
6080.06 4095
6080.80 3985
6081.54 3986
6082.27 3927
6083.01 3862
6083.74 3720
6084.48 3790
6085.22 3810
6085.95 3777
6086.69 3796
6087.42 3811
6088.16 3840
6088.90 3854
6089.63 3983
6090.37 3942
6091.11 3978
6091.84 3939
6092.58 3899
6093.32 3945
6094.05 3795
6094.79 3835
6095.53 3770
6096.26 3667
6097.00 3614
6097.74 3655
6098.47 3528
6099.21 3514
6099.95 3635
6100.69 3525
6101.42 3494
6102.16 3476
6102.90 3506
6103.63 3503
6104.37 3524
6105.11 3461
6105.85 3491
6106.58 3447
6107.32 3446
6108.06 3465
6108.80 3510
6109.53 3462
6110.27 3465
6111.01 3642
6111.75 3607
6112.49 3602
6113.22 3589
6113.96 3720
6114.70 3870
6115.44 3922
6116.17 3866
6116.91 3905
6117.65 3911
6118.39 3932
6119.13 3846
6119.87 3846
6120.60 3807
6121.34 3830
6122.08 3839
6122.82 3870
6123.56 3973
6124.30 3933
6125.03 3931
6125.77 3908
6126.51 3985
6127.25 4048
6127.99 3961
6128.73 4000
6129.47 4061
6130.21 3955
6130.94 3930
6131.68 4011
6132.42 4054
6133.16 4085
6133.90 4176
6134.64 4189
6135.38 4375
6136.12 4517
6136.86 4570
6137.60 4765
6138.34 4869
6139.08 4909
6139.81 5115
6140.55 5149
6141.29 5237
6142.03 5230
6142.77 5246
6143.51 5277
6144.25 5233
6144.99 5121
6145.73 5127
6146.47 5021
6147.21 4948
6147.95 4991
6148.69 5108
6149.43 5055
6150.17 5038
6150.91 5031
6151.65 5153
6152.39 5124
6153.13 5117
6153.87 5231
6154.61 5258
6155.35 5400
6156.09 5380
6156.83 5432
6157.58 5615
6158.32 5531
6159.06 5756
6159.80 5600
6160.54 5712
6161.28 6024
6162.02 6224
6162.76 6442
6163.50 6853
6164.24 7332
6164.98 7550
6165.72 7713
6166.46 8041
6167.21 8228
6167.95 8246
6168.69 8290
6169.43 8084
6170.17 8052
6170.91 7953
6171.65 7707
6172.39 7463
6173.14 7428
6173.88 7393
6174.62 7230
6175.36 7250
6176.10 7439
6176.84 7676
6177.59 7933
6178.33 8472
6179.07 9286
6179.81 10503
6180.55 12112
6181.30 13962
6182.04 15685
6182.78 16854
6183.52 17448
6184.26 17341
6185.01 16663
6185.75 15726
6186.49 14382
6187.23 13064
6187.97 11894
6188.72 10983
6189.46 10113
6190.20 9501
6190.94 9104
6191.69 8885
6192.43 8759
6193.17 8676
6193.92 8602
6194.66 8450
6195.40 8291
6196.14 8174
6196.89 8182
6197.63 8079
6198.37 8119
6199.12 8076
6199.86 7947
6200.60 7874
6201.34 7948
6202.09 7972
6202.83 8298
6203.57 8984
6204.32 9990
6205.06 11772
6205.80 14562
6206.55 18224
6207.29 22493
6208.03 26842
6208.78 30141
6209.52 31993
6210.27 31913
6211.01 30294
6211.75 27804
6212.50 24574
6213.24 20823
6213.98 17550
6214.73 14751
6215.47 12323
6216.22 10373
6216.96 9131
6217.71 8050
6218.45 7373
6219.19 6812
6219.94 6538
6220.68 6241
6221.43 6173
6222.17 5987
6222.92 5841
6223.66 5755
6224.40 5630
6225.15 5489
6225.89 5334
6226.64 5048
6227.38 4770
6228.13 4568
6228.87 4464
6229.62 4211
6230.36 4150
6231.11 4156
6231.85 4144
6232.60 4262
6233.34 4337
6234.09 4253
6234.83 4299
6235.58 4359
6236.32 4362
6237.07 4559
6237.81 4682
6238.56 4896
6239.30 5207
6240.05 5475
6240.80 5588
6241.54 5664
6242.29 5371
6243.03 5308
6243.78 5154
6244.52 5226
6245.27 5359
6246.02 5445
6246.76 5576
6247.51 5669
6248.25 5553
6249.00 5528
6249.75 5470
6250.49 5228
6251.24 5079
6251.98 4966
6252.73 4866
6253.48 4819
6254.22 4784
6254.97 4680
6255.72 4605
6256.46 4539
6257.21 4510
6257.95 4463
6258.70 4494
6259.45 4473
6260.19 4420
6260.94 4403
6261.69 4336
6262.43 4290
6263.18 4238
6263.93 4164
6264.68 4134
6265.42 4020
6266.17 3902
6266.92 3943
6267.66 3906
6268.41 3870
6269.16 3876
6269.91 4011
6270.65 3972
6271.40 3889
6272.15 3922
6272.89 3851
6273.64 3920
6274.39 3825
6275.14 3817
6275.88 3892
6276.63 3863
6277.38 3826
6278.13 3827
6278.88 3802
6279.62 3738
6280.37 3545
6281.12 3548
6281.87 3510
6282.62 3455
6283.36 3378
6284.11 3348
6284.86 3335
6285.61 3360
6286.36 3316
6287.10 3330
6287.85 3286
6288.60 3204
6289.35 3175
6290.10 3141
6290.85 3142
6291.59 3053
6292.34 3094
6293.09 3027
6293.84 2976
6294.59 3007
6295.34 2965
6296.09 2957
6296.84 2889
6297.58 2846
6298.33 2944
6299.08 2849
6299.83 2865
6300.58 2842
6301.33 2734
6302.08 2723
6302.83 2665
6303.58 2770
6304.33 2790
6305.08 2760
6305.83 2757
6306.58 2745
6307.32 2743
6308.07 2781
6308.82 2799
6309.57 2890
6310.32 2826
6311.07 2940
6311.82 2907
6312.57 2942
6313.32 2988
6314.07 3047
6314.82 3031
6315.57 3006
6316.32 3018
6317.07 3090
6317.82 3055
6318.57 3007
6319.32 3015
6320.07 2892
6320.82 2842
6321.57 2779
6322.32 2736
6323.07 2722
6323.82 2649
6324.58 2594
6325.33 2586
6326.08 2670
6326.83 2600
6327.58 2584
6328.33 2619
6329.08 2675
6329.83 2653
6330.58 2547
6331.33 2565
6332.08 2584
6332.83 2541
6333.58 2632
6334.34 2486
6335.09 2506
6335.84 2524
6336.59 2511
6337.34 2499
6338.09 2510
6338.84 2531
6339.59 2494
6340.35 2638
6341.10 2597
6341.85 2541
6342.60 2524
6343.35 2525
6344.10 2502
6344.86 2545
6345.61 2602
6346.36 2620
6347.11 2530
6347.86 2639
6348.62 2657
6349.37 2657
6350.12 2716
6350.87 2874
6351.62 2933
6352.38 2964
6353.13 2991
6353.88 3027
6354.63 3123
6355.38 3075
6356.14 3028
6356.89 2995
6357.64 2893
6358.39 2877
6359.15 2772
6359.90 2709
6360.65 2751
6361.40 2744
6362.16 2642
6362.91 2680
6363.66 2692
6364.42 2635
6365.17 2688
6365.92 2884
6366.67 3063
6367.43 3255
6368.18 3318
6368.93 3283
6369.69 3273
6370.44 3238
6371.19 3023
6371.95 2936
6372.70 2850
6373.45 2758
6374.21 2759
6374.96 2738
6375.71 2639
6376.47 2658
6377.22 2637
6377.98 2629
6378.73 2693
6379.48 2701
6380.24 2687
6380.99 2727
6381.74 2740
6382.50 2736
6383.25 2764
6384.01 2741
6384.76 2698
6385.51 2686
6386.27 2594
6387.02 2527
6387.78 2460
6388.53 2446
6389.29 2506
6390.04 2466
6390.79 2374
6391.55 2420
6392.30 2402
6393.06 2457
6393.81 2383
6394.57 2396
6395.32 2378
6396.08 2363
6396.83 2365
6397.59 2379
6398.34 2371
6399.10 2313
6399.85 2356
6400.61 2391
6401.36 2369
6402.12 2314
6402.87 2335
6403.63 2365
6404.38 2356
6405.14 2381
6405.89 2320
6406.65 2327
6407.40 2370
6408.16 2389
6408.91 2582
6409.67 2581
6410.43 2577
6411.18 2512
6411.94 2555
6412.69 2532
6413.45 2422
6414.20 2440
6414.96 2491
6415.72 2526
6416.47 2533
6417.23 2499
6417.98 2547
6418.74 2526
6419.50 2383
6420.25 2453
6421.01 2407
6421.77 2433
6422.52 2438
6423.28 2360
6424.03 2350
6424.79 2384
6425.55 2387
6426.30 2409
6427.06 2434
6427.82 2351
6428.57 2332
6429.33 2314
6430.09 2353
6430.84 2406
6431.60 2417
6432.36 2445
6433.11 2448
6433.87 2542
6434.63 2477
6435.39 2508
6436.14 2545
6436.90 2522
6437.66 2585
6438.41 2602
6439.17 2644
6439.93 2602
6440.69 2614
6441.44 2597
6442.20 2736
6442.96 2690
6443.72 2636
6444.47 2714
6445.23 2691
6445.99 2730
6446.75 2727
6447.50 2815
6448.26 2778
6449.02 2797
6449.78 2776
6450.54 2779
6451.29 2752
6452.05 2796
6452.81 2885
6453.57 2851
6454.33 2846
6455.08 2864
6455.84 2905
6456.60 2905
6457.36 2874
6458.12 2941
6458.88 2987
6459.64 2940
6460.39 3042
6461.15 3129
6461.91 3058
6462.67 3179
6463.43 3293
6464.19 3345
6464.95 3506
6465.70 3529
6466.46 3581
6467.22 3504
6467.98 3550
6468.74 3612
6469.50 3606
6470.26 3505
6471.02 3477
6471.78 3509
6472.54 3620
6473.30 3574
6474.05 3594
6474.81 3668
6475.57 3742
6476.33 3745
6477.09 3877
6477.85 3933
6478.61 3995
6479.37 3997
6480.13 4041
6480.89 4215
6481.65 4205
6482.41 4233
6483.17 4283
6483.93 4311
6484.69 4339
6485.45 4342
6486.21 4436
6486.97 4506
6487.73 4507
6488.49 4579
6489.25 4806
6490.01 4961
6490.77 5049
6491.53 5087
6492.29 5274
6493.05 5528
6493.81 5493
6494.57 5541
6495.33 5506
6496.10 5547
6496.86 5457
6497.62 5372
6498.38 5376
6499.14 5394
6499.90 5383
6500.66 5346
6501.42 5463
6502.18 5709
6502.94 5909
6503.70 6412
6504.47 7380
6505.23 8712
6505.99 10841
6506.75 12981
6507.51 15436
6508.27 17403
6509.03 18378
6509.79 18289
6510.56 17238
6511.32 15767
6512.08 14201
6512.84 12340
6513.60 10698
6514.36 9398
6515.13 8476
6515.89 7670
6516.65 7034
6517.41 6852
6518.17 6535
6518.94 6465
6519.70 6335
6520.46 6272
6521.22 6216
6521.98 6369
6522.75 6549
6523.51 6756
6524.27 7071
6525.03 7460
6525.79 7971
6526.56 8550
6527.32 9065
6528.08 9342
6528.84 9428
6529.61 9309
6530.37 9093
6531.13 8667
6531.90 8517
6532.66 8714
6533.42 9313
6534.18 10385
6534.95 11777
6535.71 12955
6536.47 13907
6537.24 14158
6538.00 13816
6538.76 12836
6539.53 11700
6540.29 10406
6541.05 9320
6541.82 8403
6542.58 7491
6543.34 6845
6544.11 6526
6544.87 6299
6545.63 6119
6546.40 6089
6547.16 5964
6547.92 5838
6548.69 5698
6549.45 5621
6550.21 5562
6550.98 5438
6551.74 5426
6552.51 5432
6553.27 5357
6554.03 5338
6554.80 5357
6555.56 5265
6556.33 5265
6557.09 5215
6557.85 5244
6558.62 5284
6559.38 5310
6560.15 5448
6560.91 5534
6561.68 5632
6562.44 5698
6563.21 5730
6563.97 5826
6564.74 5920
6565.50 5915
6566.26 5861
6567.03 5881
6567.79 5843
6568.56 5734
6569.32 5780
6570.09 5770
6570.85 5919
6571.62 5940
6572.38 5969
6573.15 6103
6573.91 6184
6574.68 6238
6575.44 6268
6576.21 6342
6576.98 6301
6577.74 6304
6578.51 6239
6579.27 6365
6580.04 6344
6580.80 6329
6581.57 6302
6582.33 6352
6583.10 6398
6583.87 6397
6584.63 6368
6585.40 6296
6586.16 6197
6586.93 6166
6587.70 6246
6588.46 6207
6589.23 6365
6589.99 6529
6590.76 6723
6591.53 7148
6592.29 7770
6593.06 8564
6593.82 9184
6594.59 9886
6595.36 10254
6596.12 10221
6596.89 10007
6597.66 9521
6598.42 9056
6599.19 8338
6599.96 7579
6600.72 6944
6601.49 6396
6602.26 5983
6603.02 5690
6603.79 5384
6604.56 5274
6605.33 5085
6606.09 5081
6606.86 5020
6607.63 4905
6608.39 4956
6609.16 4922
6609.93 4925
6610.70 4889
6611.46 4877
6612.23 4835
6613.00 4849
6613.77 4659
6614.53 4545
6615.30 4491
6616.07 4518
6616.84 4550
6617.60 4557
6618.37 4778
6619.14 4789
6619.91 4994
6620.68 5198
6621.44 5335
6622.21 5577
6622.98 5816
6623.75 5715
6624.52 5682
6625.28 5713
6626.05 5451
6626.82 5326
6627.59 5169
6628.36 4973
6629.13 4823
6629.89 4721
6630.66 4745
6631.43 4855
6632.20 5068
6632.97 5304
6633.74 5555
6634.51 5725
6635.27 5992
6636.04 6066
6636.81 6056
6637.58 6007
6638.35 5979
6639.12 5959
6639.89 6103
6640.66 6282
6641.43 6240
6642.19 6259
6642.96 6226
6643.73 6110
6644.50 5791
6645.27 5544
6646.04 5242
6646.81 5000
6647.58 4758
6648.35 4597
6649.12 4462
6649.89 4373
6650.66 4274
6651.43 4064
6652.20 4064
6652.97 4037
6653.74 3980
6654.51 3940
6655.28 3996
6656.05 3937
6656.82 3860
6657.59 3876
6658.36 3852
6659.13 3846
6659.90 3793
6660.67 3814
6661.44 3833
6662.21 3812
6662.98 3824
6663.75 3860
6664.52 3879
6665.29 3830
6666.06 3758
6666.83 3764
6667.60 3832
6668.37 3828
6669.14 3984
6669.91 4130
6670.68 4275
6671.46 4324
6672.23 4329
6673.00 4306
6673.77 4223
6674.54 4160
6675.31 4141
6676.08 4031
6676.85 4038
6677.62 4098
6678.40 4163
6679.17 4195
6679.94 4173
6680.71 4170
6681.48 4265
6682.25 4295
6683.02 4427
6683.80 4596
6684.57 4730
6685.34 5099
6686.11 5209
6686.88 5206
6687.65 5045
6688.43 4873
6689.20 4641
6689.97 4350
6690.74 4144
6691.51 3934
6692.29 3859
6693.06 3832
6693.83 3670
6694.60 3550
6695.37 3535
6696.15 3599
6696.92 3505
6697.69 3478
6698.46 3510
6699.24 3533
6700.01 3491
6700.78 3468
6701.55 3496
6702.33 3422
6703.10 3292
6703.87 3286
6704.64 3359
6705.42 3280
6706.19 3303
6706.96 3287
6707.74 3233
6708.51 3225
6709.28 3161
6710.06 3216
6710.83 3171
6711.60 3130
6712.37 3086
6713.15 3034
6713.92 3051
6714.69 3025
6715.47 3058
6716.24 2994
6717.01 3000
6717.79 3019
6718.56 2998
6719.34 2948
6720.11 2984
6720.88 2986
6721.66 3010
6722.43 2996
6723.20 2945
6723.98 2961
6724.75 2979
6725.53 2990
6726.30 3032
6727.07 2979
6727.85 2952
6728.62 2941
6729.40 2966
6730.17 2980
6730.95 3020
6731.72 3056
6732.49 3066
6733.27 3089
6734.04 3066
6734.82 3030
6735.59 3053
6736.37 3107
6737.14 3173
6737.92 3174
6738.69 3163
6739.47 3191
6740.24 3229
6741.01 3246
6741.79 3201
6742.56 3157
6743.34 3180
6744.11 3180
6744.89 3202
6745.67 3262
6746.44 3311
6747.22 3340
6747.99 3317
6748.77 3432
6749.54 3457
6750.32 3539
6751.09 3721
6751.87 3844
6752.64 3944
6753.42 4212
6754.19 4300
6754.97 4200
6755.75 4118
6756.52 3876
6757.30 3756
6758.07 3829
6758.85 3710
6759.63 3669
6760.40 3642
6761.18 3637
6761.95 3677
6762.73 3626
6763.51 3545
6764.28 3436
6765.06 3417
6765.83 3445
6766.61 3484
6767.39 3506
6768.16 3537
6768.94 3540
6769.72 3547
6770.49 3380
6771.27 3285
6772.05 3263
6772.82 3059
6773.60 2986
6774.38 2975
6775.15 2937
6775.93 2891
6776.71 2958
6777.48 2906
6778.26 2931
6779.04 2873
6779.82 2932
6780.59 2916
6781.37 2882
6782.15 2875
6782.92 2877
6783.70 2879
6784.48 2817
6785.26 2847
6786.03 2827
6786.81 2765
6787.59 2825
6788.37 2794
6789.14 2727
6789.92 2634
6790.70 2655
6791.48 2681
6792.25 2702
6793.03 2668
6793.81 2661
6794.59 2661
6795.37 2604
6796.14 2629
6796.92 2593
6797.70 2557
6798.48 2645
6799.26 2662
6800.04 2675
6800.81 2648
6801.59 2619
6802.37 2623
6803.15 2701
6803.93 2706
6804.71 2754
6805.48 2841
6806.26 2736
6807.04 2758
6807.82 2746
6808.60 2661
6809.38 2690
6810.16 2676
6810.94 2606
6811.71 2665
6812.49 2725
6813.27 2620
6814.05 2592
6814.83 2612
6815.61 2625
6816.39 2649
6817.17 2648
6817.95 2691
6818.73 2667
6819.51 2637
6820.29 2672
6821.07 2654
6821.84 2654
6822.62 2633
6823.40 2657
6824.18 2648
6824.96 2724
6825.74 2682
6826.52 2668
6827.30 2620
6828.08 2574
6828.86 2522
6829.64 2582
6830.42 2643
6831.20 2574
6831.98 2529
6832.76 2546
6833.54 2673
6834.32 2722
6835.10 2862
6835.88 3034
6836.66 3167
6837.44 3460
6838.22 3716
6839.01 3744
6839.79 3831
6840.57 3846
6841.35 3664
6842.13 3530
6842.91 3405
6843.69 3234
6844.47 3108
6845.25 3057
6846.03 3010
6846.81 3153
6847.59 3375
6848.37 3749
6849.16 4195
6849.94 4785
6850.72 5084
6851.50 5217
6852.28 5243
6853.06 5122
6853.84 4797
6854.62 4547
6855.41 4162
6856.19 3835
6856.97 3618
6857.75 3366
6858.53 3228
6859.31 3100
6860.10 3137
6860.88 3041
6861.66 2845
6862.44 2861
6863.22 2952
6864.00 2930
6864.79 3017
6865.57 2988
6866.35 2987
6867.13 3039
6867.91 3128
6868.70 3104
6869.48 3041
6870.26 3042
6871.04 3017
6871.83 3032
6872.61 2958
6873.39 3077
6874.17 3138
6874.96 3179
6875.74 3208
6876.52 3305
6877.30 3410
6878.09 3534
6878.87 3626
6879.65 3730
6880.43 3981
6881.22 4277
6882.00 4454
6882.78 4500
6883.57 4501
6884.35 4445
6885.13 4525
6885.92 4670
6886.70 4857
6887.48 5246
6888.27 5667
6889.05 5838
6889.83 5936
6890.62 5685
6891.40 5486
6892.18 5282
6892.97 4876
6893.75 4524
6894.53 4306
6895.32 4137
6896.10 4023
6896.88 3910
6897.67 3823
6898.45 3839
6899.24 3835
6900.02 3918
6900.80 3827
6901.59 3895
6902.37 3872
6903.16 3874
6903.94 3876
6904.73 3834
6905.51 3798
6906.29 3774
6907.08 3755
6907.86 3774
6908.65 3734
6909.43 3676
6910.22 3667
6911.00 3583
6911.79 3632
6912.57 3606
6913.35 3621
6914.14 3622
6914.92 3654
6915.71 3644
6916.49 3581
6917.28 3545
6918.06 3500
6918.85 3580
6919.63 3622
6920.42 3657
6921.20 3606
6921.99 3765
6922.78 3703
6923.56 3669
6924.35 3756
6925.13 3843
6925.92 3939
6926.70 4006
6927.49 4025
6928.27 4008
6929.06 3970
6929.84 4025
6930.63 4054
6931.42 4076
6932.20 4112
6932.99 4153
6933.77 4164
6934.56 4193
6935.35 4165
6936.13 4262
6936.92 4389
6937.70 4564
6938.49 4652
6939.28 4979
6940.06 5285
6940.85 5625
6941.63 5965
6942.42 6206
6943.21 6298
6943.99 6444
6944.78 6504
6945.57 6639
6946.35 6579
6947.14 6687
6947.93 6714
6948.71 6927
6949.50 7060
6950.29 6896
6951.07 6592
6951.86 6529
6952.65 6185
6953.44 6096
6954.22 5937
6955.01 5685
6955.80 5739
6956.58 5706
6957.37 5733
6958.16 5661
6958.95 5729
6959.73 5716
6960.52 5740
6961.31 5872
6962.09 5859
6962.88 6029
6963.67 6154
6964.46 6389
6965.25 6725
6966.03 6939
6966.82 7196
6967.61 7502
6968.40 7886
6969.18 8208
6969.97 8303
6970.76 8297
6971.55 8381
6972.34 8316
6973.12 8120
6973.91 8178
6974.70 8184
6975.49 8070
6976.28 8265
6977.07 8355
6977.85 8512
6978.64 8809
6979.43 9444
6980.22 10417
6981.01 11468
6981.80 13486
6982.59 16517
6983.37 20019
6984.16 24103
6984.95 27789
6985.74 30699
6986.53 32205
6987.32 32141
6988.11 30367
6988.90 27608
6989.69 24165
6990.47 20669
6991.26 17395
6992.05 14420
6992.84 12099
6993.63 10352
6994.42 8886
6995.21 7741
6996.00 7015
6996.79 6515
6997.58 6057
6998.37 5695
6999.16 5605
6999.95 5390
7000.74 5286
7001.53 5148
7002.32 4934
7003.11 4831
7003.90 4643
7004.69 4587
7005.48 4402
7006.27 4077
7007.06 3993
7007.85 3921
7008.64 3954
7009.43 3897
7010.22 3993
7011.01 4210
7011.80 4266
7012.59 4419
7013.38 4650
7014.17 4663
7014.96 4677
7015.75 4648
7016.54 4632
7017.33 4621
7018.12 4644
7018.91 4505
7019.70 4429
7020.49 4604
7021.28 4782
7022.07 4888
7022.87 5001
7023.66 5140
7024.45 5222
7025.24 5325
7026.03 5225
7026.82 5171
7027.61 5142
7028.40 4925
7029.19 4751
7029.99 4572
7030.78 4528
7031.57 4424
7032.36 4371
7033.15 4335
7033.94 4290
7034.74 4360
7035.53 4504
7036.32 4733
7037.11 4849
7037.90 4970
7038.69 4940
7039.49 4929
7040.28 4812
7041.07 4789
7041.86 4669
7042.65 4763
7043.45 4762
7044.24 4695
7045.03 4701
7045.82 4756
7046.61 4685
7047.41 4676
7048.20 4832
7048.99 4967
7049.78 5137
7050.58 5262
7051.37 5400
7052.16 5449
7052.95 5304
7053.75 4981
7054.54 4784
7055.33 4623
7056.13 4428
7056.92 4355
7057.71 4313
7058.50 4246
7059.30 4255
7060.09 4182
7060.88 4118
7061.68 4127
7062.47 4109
7063.26 4037
7064.06 3986
7064.85 3911
7065.64 3902
7066.44 3869
7067.23 3767
7068.02 3688
7068.82 3620
7069.61 3496
7070.40 3471
7071.20 3465
7071.99 3405
7072.78 3354
7073.58 3394
7074.37 3285
7075.17 3282
7075.96 3235
7076.75 3164
7077.55 3101
7078.34 3020
7079.14 3062
7079.93 3022
7080.72 3052
7081.52 3027
7082.31 3026
7083.11 2989
7083.90 2956
7084.70 2966
7085.49 2983
7086.28 2959
7087.08 2939
7087.87 2951
7088.67 2994
7089.46 2936
7090.26 2868
7091.05 2898
7091.85 2731
7092.64 2786
7093.44 2651
7094.23 2637
7095.03 2689
7095.82 2612
7096.62 2541
7097.41 2573
7098.21 2541
7099.00 2497
7099.80 2506
7100.59 2538
7101.39 2524
7102.18 2549
7102.98 2516
7103.77 2483
7104.57 2413
7105.37 2450
7106.16 2398
7106.96 2429
7107.75 2426
7108.55 2368
7109.34 2329
7110.14 2364
7110.94 2369
7111.73 2381
7112.53 2312
7113.32 2345
7114.12 2345
7114.92 2365
7115.71 2293
7116.51 2333
7117.30 2392
7118.10 2397
7118.90 2388
7119.69 2362
7120.49 2327
7121.29 2359
7122.08 2292
7122.88 2289
7123.68 2271
7124.47 2248
7125.27 2249
7126.07 2249
7126.86 2279
7127.66 2307
7128.46 2323
7129.25 2408
7130.05 2447
7130.85 2464
7131.64 2508
7132.44 2454
7133.24 2405
7134.04 2346
7134.83 2297
7135.63 2299
7136.43 2162
7137.23 2185
7138.02 2160
7138.82 2116
7139.62 2116
7140.42 2102
7141.21 2091
7142.01 2105
7142.81 2090
7143.61 1983
7144.40 1999
7145.20 2037
7146.00 2010
7146.80 1990
7147.59 2028
7148.39 1995
7149.19 2003
7149.99 2010
7150.79 1984
7151.59 1956
7152.38 1969
7153.18 1962
7153.98 1949
7154.78 1938
7155.58 1974
7156.38 1925
7157.17 1987
7157.97 2056
7158.77 1983
7159.57 1970
7160.37 1988
7161.17 1965
7161.97 1993
7162.76 1925
7163.56 1939
7164.36 1965
7165.16 1896
7165.96 1885
7166.76 1938
7167.56 1859
7168.36 1819
7169.16 1873
7169.96 1810
7170.75 1725
7171.55 1733
7172.35 1714
7173.15 1696
7173.95 1712
7174.75 1765
7175.55 1732
7176.35 1695
7177.15 1664
7177.95 1641
7178.75 1704
7179.55 1732
7180.35 1753
7181.15 1741
7181.95 1736
7182.75 1797
7183.55 1753
7184.35 1820
7185.15 1824
7185.95 1755
7186.75 1762
7187.55 1665
7188.35 1664
7189.15 1562
7189.95 1579
7190.75 1620
7191.55 1621
7192.35 1592
7193.15 1565
7193.95 1600
7194.75 1596
7195.55 1584
7196.35 1578
7197.15 1611
7197.95 1590
7198.76 1646
7199.56 1635
7200.36 1629
7201.16 1628
7201.96 1594
7202.76 1603
7203.56 1642
7204.36 1586
7205.16 1602
7205.96 1592
7206.77 1594
7207.57 1571
7208.37 1585
7209.17 1568
7209.97 1617
7210.77 1654
7211.57 1664
7212.38 1644
7213.18 1668
7213.98 1702
7214.78 1657
7215.58 1686
7216.38 1618
7217.19 1657
7217.99 1687
7218.79 1727
7219.59 1688
7220.39 1786
7221.20 1770
7222.00 1742
7222.80 1745
7223.60 1661
7224.40 1693
7225.21 1674
7226.01 1644
7226.81 1658
7227.61 1660
7228.42 1662
7229.22 1613
7230.02 1613
7230.82 1621
7231.63 1637
7232.43 1616
7233.23 1560
7234.03 1657
7234.84 1702
7235.64 1767
7236.44 1820
7237.25 1852
7238.05 1796
7238.85 1780
7239.65 1761
7240.46 1663
7241.26 1652
7242.06 1647
7242.87 1642
7243.67 1626
7244.47 1562
7245.28 1590
7246.08 1606
7246.88 1615
7247.69 1585
7248.49 1625
7249.30 1600
7250.10 1571
7250.90 1556
7251.71 1639
7252.51 1579
7253.31 1599
7254.12 1636
7254.92 1672
7255.73 1629
7256.53 1662
7257.33 1698
7258.14 1634
7258.94 1661
7259.75 1602
7260.55 1582
7261.35 1532
7262.16 1571
7262.96 1569
7263.77 1604
7264.57 1599
7265.38 1613
7266.18 1574
7266.99 1561
7267.79 1545
7268.59 1571
7269.40 1537
7270.20 1571
7271.01 1574
7271.81 1515
7272.62 1516
7273.42 1581
7274.23 1538
7275.03 1561
7275.84 1589
7276.64 1596
7277.45 1592
7278.25 1581
7279.06 1616
7279.86 1694
7280.67 1739
7281.48 1784
7282.28 1836
7283.09 1938
7283.89 2054
7284.70 2144
7285.50 2170
7286.31 2174
7287.11 2171
7287.92 2089
7288.73 1981
7289.53 1885
7290.34 1855
7291.14 1732
7291.95 1723
7292.76 1729
7293.56 1682
7294.37 1640
7295.17 1605
7295.98 1663
7296.79 1619
7297.59 1672
7298.40 1689
7299.21 1640
7300.01 1701
7300.82 1709
7301.62 1676
7302.43 1696
7303.24 1674
7304.04 1687
7304.85 1712
7305.66 1717
7306.46 1691
7307.27 1747
7308.08 1771
7308.89 1842
7309.69 1905
7310.50 1922
7311.31 1958
7312.11 1939
7312.92 1918
7313.73 1875
7314.53 1916
7315.34 1899
7316.15 2095
7316.96 2229
7317.76 2406
7318.57 2555
7319.38 2739
7320.19 2896
7320.99 2873
7321.80 2708
7322.61 2529
7323.42 2365
7324.22 2238
7325.03 2098
7325.84 2031
7326.65 1967
7327.46 1887
7328.26 1908
7329.07 1864
7329.88 1840
7330.69 1811
7331.50 1816
7332.30 1767
7333.11 1845
7333.92 1878
7334.73 1881
7335.54 1856
7336.35 1829
7337.15 1807
7337.96 1852
7338.77 1840
7339.58 1841
7340.39 1840
7341.20 1782
7342.01 1796
7342.82 1774
7343.62 1788
7344.43 1743
7345.24 1759
7346.05 1702
7346.86 1713
7347.67 1714
7348.48 1673
7349.29 1708
7350.10 1704
7350.91 1679
7351.71 1701
7352.52 1625
7353.33 1611
7354.14 1574
7354.95 1618
7355.76 1705
7356.57 1662
7357.38 1713
7358.19 1718
7359.00 1725
7359.81 1748
7360.62 1710
7361.43 1680
7362.24 1802
7363.05 1822
7363.86 1850
7364.67 1827
7365.48 1811
7366.29 1763
7367.10 1741
7367.91 1728
7368.72 1738
7369.53 1725
7370.34 1650
7371.15 1680
7371.96 1629
7372.77 1660
7373.58 1617
7374.39 1569
7375.20 1602
7376.01 1612
7376.82 1622
7377.63 1697
7378.45 1750
7379.26 1813
7380.07 1817
7380.88 1885
7381.69 1953
7382.50 1955
7383.31 1975
7384.12 1944
7384.93 1819
7385.74 1769
7386.56 1654
7387.37 1694
7388.18 1650
7388.99 1615
7389.80 1562
7390.61 1526
7391.42 1484
7392.24 1483
7393.05 1504
7393.86 1483
7394.67 1533
7395.48 1471
7396.29 1518
7397.10 1468
7397.92 1459
7398.73 1527
7399.54 1574
7400.35 1596
7401.16 1588
7401.98 1622
7402.79 1595
7403.60 1584
7404.41 1566
7405.23 1533
7406.04 1521
7406.85 1473
7407.66 1527
7408.47 1512
7409.29 1483
7410.10 1417
7410.91 1423
7411.72 1399
7412.54 1424
7413.35 1398
7414.16 1378
7414.98 1384
7415.79 1390
7416.60 1415
7417.41 1377
7418.23 1377
7419.04 1361
7419.85 1354
7420.67 1391
7421.48 1367
7422.29 1402
7423.11 1351
7423.92 1339
7424.73 1377
7425.54 1350
7426.36 1384
7427.17 1353
7427.99 1318
7428.80 1347
7429.61 1350
7430.43 1357
7431.24 1354
7432.05 1298
7432.87 1337
7433.68 1331
7434.49 1327
7435.31 1363
7436.12 1426
7436.94 1365
7437.75 1376
7438.56 1396
7439.38 1409
7440.19 1390
7441.01 1415
7441.82 1405
7442.64 1437
7443.45 1340
7444.26 1370
7445.08 1382
7445.89 1368
7446.71 1337
7447.52 1337
7448.34 1367
7449.15 1377
7449.97 1326
7450.78 1266
7451.59 1338
7452.41 1315
7453.22 1334
7454.04 1349
7454.85 1321
7455.67 1335
7456.48 1325
7457.30 1363
7458.11 1339
7458.93 1380
7459.74 1359
7460.56 1360
7461.38 1332
7462.19 1310
7463.01 1360
7463.82 1300
7464.64 1310
7465.45 1367
7466.27 1350
7467.08 1385
7467.90 1334
7468.72 1356
7469.53 1365
7470.35 1402
7471.16 1376
7471.98 1397
7472.79 1388
7473.61 1368
7474.43 1363
7475.24 1363
7476.06 1402
7476.87 1404
7477.69 1368
7478.51 1342
7479.32 1370
7480.14 1386
7480.96 1401
7481.77 1420
7482.59 1360
7483.41 1359
7484.22 1384
7485.04 1354
7485.85 1323
7486.67 1352
7487.49 1317
7488.31 1312
7489.12 1334
7489.94 1335
7490.76 1290
7491.57 1343
7492.39 1365
7493.21 1400
7494.02 1347
7494.84 1311
7495.66 1297
7496.48 1341
7497.29 1363
7498.11 1326
7498.93 1360
7499.74 1374
7500.56 1336
7501.38 1290
7502.20 1356
7503.01 1390
7503.83 1351
7504.65 1374
7505.47 1378
7506.29 1357
7507.10 1323
7507.92 1363
7508.74 1419
7509.56 1355
7510.37 1327
7511.19 1354
7512.01 1388
7512.83 1334
7513.65 1310
7514.47 1354
7515.28 1355
7516.10 1330
7516.92 1328
7517.74 1315
7518.56 1345
7519.38 1359
7520.19 1287
7521.01 1288
7521.83 1360
7522.65 1370
7523.47 1320
7524.29 1373
7525.11 1347
7525.92 1366
7526.74 1315
7527.56 1377
7528.38 1411
7529.20 1386
7530.02 1401
7530.84 1415
7531.66 1458
7532.48 1401
7533.30 1395
7534.12 1366
7534.93 1428
7535.75 1478
7536.57 1430
7537.39 1382
7538.21 1439
7539.03 1432
7539.85 1405
7540.67 1414
7541.49 1456
7542.31 1379
7543.13 1373
7543.95 1357
7544.77 1391
7545.59 1419
7546.41 1401
7547.23 1440
7548.05 1440
7548.87 1413
7549.69 1431
7550.51 1403
7551.33 1464
7552.15 1498
7552.97 1476
7553.79 1453
7554.61 1472
7555.43 1488
7556.25 1456
7557.07 1468
7557.89 1468
7558.71 1504
7559.53 1498
7560.36 1507
7561.18 1601
7562.00 1539
7562.82 1563
7563.64 1536
7564.46 1569
7565.28 1555
7566.10 1509
7566.92 1560
7567.74 1570
7568.56 1532
7569.39 1591
7570.21 1600
7571.03 1601
7571.85 1635
7572.67 1616
7573.49 1606
7574.31 1601
7575.14 1590
7575.96 1654
7576.78 1618
7577.60 1627
7578.42 1621
7579.24 1632
7580.06 1659
7580.89 1646
7581.71 1652
7582.53 1675
7583.35 1689
7584.17 1702
7585.00 1714
7585.82 1725
7586.64 1749
7587.46 1776
7588.29 1836
7589.11 1881
7589.93 1853
7590.75 1862
7591.57 1843
7592.40 1917
7593.22 1904
7594.04 1974
7594.86 1974
7595.69 1947
7596.51 2020
7597.33 2025
7598.15 2016
7598.98 2150
7599.80 2151
7600.62 2132
7601.45 2127
7602.27 2143
7603.09 2197
7603.92 2325
7604.74 2383
7605.56 2410
7606.38 2474
7607.21 2337
7608.03 2355
7608.85 2341
7609.68 2223
7610.50 2186
7611.32 2148
7612.15 2204
7612.97 2193
7613.80 2201
7614.62 2160
7615.44 2275
7616.27 2299
7617.09 2348
7617.91 2362
7618.74 2382
7619.56 2489
7620.39 2440
7621.21 2495
7622.03 2456
7622.86 2445
7623.68 2416
7624.51 2371
7625.33 2431
7626.15 2434
7626.98 2555
7627.80 2482
7628.63 2455
7629.45 2616
7630.28 2646
7631.10 2685
7631.93 2736
7632.75 2777
7633.58 2745
7634.40 2769
7635.22 2604
7636.05 2523
7636.87 2418
7637.70 2221
7638.52 2171
7639.35 2069
7640.17 2067
7641.00 1988
7641.82 1996
7642.65 2023
7643.47 2115
7644.30 2106
7645.13 2185
7645.95 2220
7646.78 2154
7647.60 2156
7648.43 2164
7649.25 2108
7650.08 2069
7650.90 1968
7651.73 1956
7652.55 1927
7653.38 1810
7654.21 1783
7655.03 1670
7655.86 1685
7656.68 1697
7657.51 1651
7658.34 1648
7659.16 1615
7659.99 1582
7660.81 1651
7661.64 1647
7662.47 1654
7663.29 1653
7664.12 1677
7664.95 1719
7665.77 1620
7666.60 1672
7667.42 1661
7668.25 1684
7669.08 1686
7669.90 1666
7670.73 1670
7671.56 1629
7672.38 1650
7673.21 1619
7674.04 1619
7674.87 1588
7675.69 1580
7676.52 1574
7677.35 1587
7678.17 1581
7679.00 1512
7679.83 1521
7680.65 1587
7681.48 1593
7682.31 1598
7683.14 1683
7683.96 1798
7684.79 1880
7685.62 1854
7686.45 1810
7687.27 1775
7688.10 1792
7688.93 1716
7689.76 1742
7690.58 1631
7691.41 1629
7692.24 1604
7693.07 1558
7693.90 1580
7694.72 1529
7695.55 1542
7696.38 1576
7697.21 1604
7698.04 1615
7698.86 1622
7699.69 1613
7700.52 1603
7701.35 1650
7702.18 1613
7703.01 1580
7703.83 1584
7704.66 1575
7705.49 1583
7706.32 1537
7707.15 1498
7707.98 1493
7708.81 1437
7709.63 1466
7710.46 1413
7711.29 1463
7712.12 1436
7712.95 1459
7713.78 1458
7714.61 1465
7715.44 1455
7716.27 1425
7717.10 1367
7717.93 1387
7718.75 1326
7719.58 1360
7720.41 1328
7721.24 1376
7722.07 1366
7722.90 1422
7723.73 1375
7724.56 1394
7725.39 1412
7726.22 1421
7727.05 1394
7727.88 1409
7728.71 1471
7729.54 1425
7730.37 1444
7731.20 1433
7732.03 1394
7732.86 1373
7733.69 1349
7734.52 1369
7735.35 1357
7736.18 1329
7737.01 1243
7737.84 1314
7738.67 1341
7739.50 1277
7740.33 1289
7741.16 1306
7741.99 1273
7742.82 1269
7743.65 1288
7744.48 1280
7745.31 1319
7746.14 1295
7746.98 1322
7747.81 1346
7748.64 1360
7749.47 1319
7750.30 1286
7751.13 1274
7751.96 1279
7752.79 1289
7753.62 1320
7754.45 1264
7755.29 1309
7756.12 1240
7756.95 1299
7757.78 1231
7758.61 1284
7759.44 1301
7760.27 1287
7761.11 1248
7761.94 1261
7762.77 1366
7763.60 1315
7764.43 1316
7765.26 1306
7766.10 1281
7766.93 1326
7767.76 1319
7768.59 1283
7769.42 1349
7770.26 1325
7771.09 1287
7771.92 1328
7772.75 1324
7773.58 1325
7774.42 1283
7775.25 1311
7776.08 1333
7776.91 1350
7777.75 1350
7778.58 1347
7779.41 1312
7780.24 1335
7781.08 1384
7781.91 1409
7782.74 1382
7783.57 1375
7784.41 1352
7785.24 1368
7786.07 1348
7786.91 1354
7787.74 1354
7788.57 1362
7789.40 1399
7790.24 1382
7791.07 1383
7791.90 1417
7792.74 1420
7793.57 1430
7794.40 1409
7795.24 1450
7796.07 1479
7796.90 1486
7797.74 1491
7798.57 1483
7799.40 1496
7800.24 1513
7801.07 1551
7801.91 1569
7802.74 1563
7803.57 1551
7804.41 1550
7805.24 1630
7806.07 1636
7806.91 1637
7807.74 1650
7808.58 1639
7809.41 1642
7810.25 1684
7811.08 1752
7811.91 1751
7812.75 1773
7813.58 1907
7814.42 2016
7815.25 2033
7816.09 2042
7816.92 2052
7817.75 2013
7818.59 2055
7819.42 2112
7820.26 2107
7821.09 2076
7821.93 2110
7822.76 2168
7823.60 2152
7824.43 2154
7825.27 2169
7826.10 2170
7826.94 2160
7827.77 2158
7828.61 2038
7829.44 1990
7830.28 1916
7831.11 1997
7831.95 2105
7832.78 2038
7833.62 2086
7834.46 2187
7835.29 2181
7836.13 2214
7836.96 2166
7837.80 2120
7838.63 2073
7839.47 2061
7840.31 1978
7841.14 1938
7841.98 1870
7842.81 1849
7843.65 1850
7844.48 1817
7845.32 1720
7846.16 1697
7846.99 1750
7847.83 1729
7848.67 1667
7849.50 1713
7850.34 1728
7851.17 1684
7852.01 1649
7852.85 1665
7853.68 1652
7854.52 1680
7855.36 1687
7856.19 1641
7857.03 1692
7857.87 1711
7858.70 1724
7859.54 1711
7860.38 1730
7861.21 1725
7862.05 1672
7862.89 1704
7863.72 1653
7864.56 1587
7865.40 1649
7866.24 1689
7867.07 1633
7867.91 1665
7868.75 1733
7869.59 1746
7870.42 1762
7871.26 1760
7872.10 1788
7872.94 1831
7873.77 1876
7874.61 1903
7875.45 1986
7876.29 2044
7877.12 2162
7877.96 2301
7878.80 2409
7879.64 2478
7880.47 2488
7881.31 2521
7882.15 2410
7882.99 2425
7883.83 2403
7884.66 2316
7885.50 2232
7886.34 2209
7887.18 2144
7888.02 2057
7888.86 2017
7889.69 2027
7890.53 2067
7891.37 2169
7892.21 2245
7893.05 2179
7893.89 2254
7894.73 2226
7895.56 2108
7896.40 2061
7897.24 2010
7898.08 1996
7898.92 1929
7899.76 1830
7900.60 1809
7901.44 1780
7902.28 1745
7903.12 1712
7903.95 1734
7904.79 1787
7905.63 1699
7906.47 1729
7907.31 1704
7908.15 1795
7908.99 1788
7909.83 1729
7910.67 1732
7911.51 1745
7912.35 1800
7913.19 1810
7914.03 1834
7914.87 1904
7915.71 1986
7916.55 2073
7917.39 2099
7918.23 2185
7919.07 2128
7919.91 2090
7920.75 2122
7921.59 1993
7922.43 1902
7923.27 1890
7924.11 1755
7924.95 1719
7925.79 1762
7926.63 1688
7927.47 1641
7928.31 1578
7929.15 1631
7929.99 1604
7930.83 1551
7931.67 1557
7932.51 1590
7933.35 1536
7934.19 1563
7935.04 1616
7935.88 1595
7936.72 1569
7937.56 1585
7938.40 1604
7939.24 1550
7940.08 1612
7940.92 1551
7941.76 1520
7942.60 1541
7943.45 1594
7944.29 1529
7945.13 1596
7945.97 1544
7946.81 1586
7947.65 1636
7948.49 1604
7949.34 1620
7950.18 1682
7951.02 1687
7951.86 1772
7952.70 1743
7953.54 1812
7954.39 1874
7955.23 1899
7956.07 2008
7956.91 2074
7957.75 2036
7958.60 2040
7959.44 1992
7960.28 1973
7961.12 1930
7961.96 1887
7962.81 1816
7963.65 1826
7964.49 1800
7965.33 1907
7966.18 2013
7967.02 2003
7967.86 2139
7968.70 2206
7969.55 2165
7970.39 2094
7971.23 2044
7972.08 1953
7972.92 1866
7973.76 1814
7974.60 1773
7975.45 1690
7976.29 1643
7977.13 1614
7977.98 1557
7978.82 1473
7979.66 1530
7980.51 1536
7981.35 1475
7982.19 1488
7983.04 1440
7983.88 1389
7984.72 1431
7985.57 1455
7986.41 1483
7987.25 1467
7988.10 1447
7988.94 1388
7989.78 1308
7990.63 1290
7991.47 1308
7992.32 1313
7993.16 1300
7994.00 1290
7994.85 1294
7995.69 1274
7996.54 1229
7997.38 1183
7998.22 1165
7999.07 1182
7999.91 1210
8000.76 1275
8001.60 1240
8002.45 1224
8003.29 1209
8004.13 1177
8004.98 1196
8005.82 1184
8006.67 1167
8007.51 1185
8008.36 1186
8009.20 1128
8010.05 1142
8010.89 1153
8011.74 1153
8012.58 1118
8013.43 1112
8014.27 1145
8015.12 1107
8015.96 1122
8016.81 1090
8017.65 1102
8018.50 1124
8019.34 1085
8020.19 1117
8021.03 1097
8021.88 1110
8022.72 1105
8023.57 1123
8024.41 1126
8025.26 1121
8026.11 1123
8026.95 1095
8027.80 1129
8028.64 1091
8029.49 1106
8030.33 1046
8031.18 1096
8032.03 1069
8032.87 1071
8033.72 1080
8034.56 1076
8035.41 1088
8036.26 1120
8037.10 1114
8037.95 1120
8038.80 1149
8039.64 1062
8040.49 1081
8041.34 1097
8042.18 1123
8043.03 1091
8043.87 1110
8044.72 1114
8045.57 1100
8046.41 1105
8047.26 1082
8048.11 1100
8048.96 1065
8049.80 1023
8050.65 1100
8051.50 1069
8052.34 1075
8053.19 1064
8054.04 1032
8054.88 1032
8055.73 1058
8056.58 1036
8057.43 1031
8058.27 989
8059.12 985
8059.97 995
8060.82 1009
8061.66 1055
8062.51 1034
8063.36 1020
8064.21 1045
8065.05 1007
8065.90 1033
8066.75 1007
8067.60 978
8068.44 964
8069.29 994
8070.14 981
8070.99 1016
8071.84 1005
8072.68 1021
8073.53 1005
8074.38 988
8075.23 1019
8076.08 1002
8076.93 982
8077.77 1027
8078.62 994
8079.47 985
8080.32 1001
8081.17 1021
8082.02 1029
8082.87 1012
8083.71 1020
8084.56 1018
8085.41 1038
8086.26 1024
8087.11 983
8087.96 1016
8088.81 1022
8089.66 1011
8090.51 1002
8091.35 1034
8092.20 1036
8093.05 1007
8093.90 995
8094.75 952
8095.60 957
8096.45 976
8097.30 949
8098.15 973
8099.00 970
8099.85 982
8100.70 990
8101.55 956
8102.40 954
8103.25 880
8104.10 937
8104.95 989
8105.80 981
8106.65 971
8107.50 955
8108.35 993
8109.20 985
8110.05 999
8110.90 1017
8111.75 999
8112.60 977
8113.45 991
8114.30 986
8115.15 970
8116.00 969
8116.85 977
8117.70 973
8118.55 1032
8119.40 1015
8120.25 1036
8121.10 1017
8121.95 1005
8122.80 1051
8123.65 1038
8124.50 999
8125.35 1034
8126.20 1065
8127.06 1068
8127.91 1041
8128.76 1082
8129.61 1045
8130.46 1061
8131.31 1096
8132.16 1113
8133.01 1143
8133.86 1162
8134.72 1185
8135.57 1134
8136.42 1087
8137.27 1040
8138.12 1094
8138.97 1087
8139.83 1064
8140.68 1099
8141.53 1070
8142.38 1002
8143.23 1006
8144.08 1013
8144.94 1055
8145.79 1096
8146.64 1075
8147.49 1105
8148.34 1046
8149.20 1030
8150.05 1048
8150.90 1114
8151.75 1093
8152.60 1101
8153.46 1139
8154.31 1140
8155.16 1215
8156.01 1215
8156.87 1208
8157.72 1292
8158.57 1193
8159.42 1116
8160.28 1158
8161.13 1110
8161.98 1095
8162.84 1060
8163.69 1066
8164.54 1022
8165.39 1055
8166.25 1003
8167.10 1026
8167.95 1049
8168.81 1026
8169.66 1005
8170.51 996
8171.37 1049
8172.22 1051
8173.07 973
8173.93 977
8174.78 991
8175.63 972
8176.49 985
8177.34 989
8178.19 952
8179.05 940
8179.90 906
8180.76 957
8181.61 953
8182.46 928
8183.32 931
8184.17 971
8185.02 966
8185.88 932
8186.73 943
8187.59 920
8188.44 920
8189.30 952
8190.15 969
8191.00 945
8191.86 891
8192.71 933
8193.57 893
8194.42 932
8195.28 959
8196.13 950
8196.99 986
8197.84 958
8198.69 985
8199.55 999
8200.40 988
8201.26 963
8202.11 970
8202.97 959
8203.82 942
8204.68 918
8205.53 912
8206.39 927
8207.24 965
8208.10 920
8208.95 961
8209.81 985
8210.67 940
8211.52 938
8212.38 899
8213.23 977
8214.09 981
8214.94 977
8215.80 946
8216.65 964
8217.51 971
8218.37 1008
8219.22 1009
8220.08 1034
8220.93 985
8221.79 949
8222.64 979
8223.50 981
8224.36 968
8225.21 993
8226.07 1008
8226.92 1020
8227.78 1004
8228.64 989
8229.49 962
8230.35 941
8231.21 983
8232.06 973
8232.92 958
8233.78 955
8234.63 943
8235.49 933
8236.35 900
8237.20 942
8238.06 953
8238.92 895
8239.77 918
8240.63 911
8241.49 922
8242.34 870
8243.20 886
8244.06 906
8244.91 911
8245.77 907
8246.63 922
8247.49 915
8248.34 926
8249.20 941
8250.06 897
8250.92 929
8251.77 920
8252.63 925
8253.49 939
8254.35 944
8255.20 900
8256.06 962
8256.92 948
8257.78 924
8258.63 946
8259.49 937
8260.35 926
8261.21 945
8262.07 928
8262.92 956
8263.78 943
8264.64 951
8265.50 927
8266.36 925
8267.22 959
8268.07 946
8268.93 957
8269.79 997
8270.65 1001
8271.51 973
8272.37 947
8273.22 960
8274.08 977
8274.94 1025
8275.80 1062
8276.66 1036
8277.52 1058
8278.38 1057
8279.24 1127
8280.09 1150
8280.95 1097
8281.81 1099
8282.67 1126
8283.53 1126
8284.39 1087
8285.25 1066
8286.11 1029
8286.97 998
8287.83 1027
8288.69 998
8289.55 1005
8290.41 1024
8291.26 991
8292.12 1017
8292.98 1029
8293.84 1103
8294.70 1067
8295.56 1036
8296.42 1039
8297.28 1075
8298.14 1034
8299.00 972
8299.86 1037
8300.72 964
8301.58 949
8302.44 990
8303.30 990
8304.16 1037
8305.02 988
8305.88 969
8306.74 929
8307.60 959
8308.46 988
8309.33 968
8310.19 964
8311.05 971
8311.91 922
8312.77 955
8313.63 930
8314.49 941
8315.35 919
8316.21 968
8317.07 949
8317.93 933
8318.79 930
8319.65 945
8320.52 915
8321.38 922
8322.24 886
8323.10 918
8323.96 946
8324.82 941
8325.68 906
8326.54 918
8327.41 931
8328.27 882
8329.13 932
8329.99 938
8330.85 902
8331.71 922
8332.57 892
8333.44 949
8334.30 923
8335.16 885
8336.02 904
8336.88 894
8337.75 929
8338.61 914
8339.47 918
8340.33 925
8341.19 945
8342.06 956
8342.92 949
8343.78 917
8344.64 931
8345.50 921
8346.37 940
8347.23 998
8348.09 955
8348.95 923
8349.82 958
8350.68 990
8351.54 990
8352.40 956
8353.27 948
8354.13 945
8354.99 967
8355.86 980
8356.72 940
8357.58 944
8358.45 949
8359.31 920
8360.17 942
8361.03 920
8361.90 931
8362.76 933
8363.62 935
8364.49 904
8365.35 900
8366.21 921
8367.08 970
8367.94 993
8368.80 951
8369.67 982
8370.53 974
8371.40 930
8372.26 925
8373.12 937
8373.99 941
8374.85 934
8375.71 968
8376.58 978
8377.44 942
8378.31 947
8379.17 983
8380.03 963
8380.90 947
8381.76 1002
8382.63 1004
8383.49 1001
8384.36 982
8385.22 946
8386.08 980
8386.95 1012
8387.81 984
8388.68 959
8389.54 987
8390.41 969
8391.27 971
8392.14 974
8393.00 1022
8393.87 1045
8394.73 994
8395.60 925
8396.46 996
8397.33 998
8398.19 1003
8399.06 988
8399.92 1013
8400.79 1000
8401.65 1049
8402.52 1025
8403.38 1000
8404.25 1033
8405.11 1018
8405.98 1015
8406.84 1011
8407.71 983
8408.58 1044
8409.44 1059
8410.31 1045
8411.17 1052
8412.04 1046
8412.90 1046
8413.77 1087
8414.64 1090
8415.50 1042
8416.37 1093
8417.23 1080
8418.10 1098
8418.97 1159
8419.83 1118
8420.70 1118
8421.56 1167
8422.43 1150
8423.30 1133
8424.16 1145
8425.03 1176
8425.90 1200
8426.76 1205
8427.63 1208
8428.50 1211
8429.36 1273
8430.23 1287
8431.10 1245
8431.96 1225
8432.83 1245
8433.70 1295
8434.56 1304
8435.43 1352
8436.30 1333
8437.16 1408
8438.03 1436
8438.90 1396
8439.77 1473
8440.63 1528
8441.50 1581
8442.37 1582
8443.24 1652
8444.10 1675
8444.97 1685
8445.84 1688
8446.71 1722
8447.57 1715
8448.44 1770
8449.31 1763
8450.18 1737
8451.04 1786
8451.91 1765
8452.78 1814
8453.65 1978
8454.52 2051
8455.38 2208
8456.25 2306
8457.12 2380
8457.99 2380
8458.86 2313
8459.72 2276
8460.59 2213
8461.46 2135
8462.33 1963
8463.20 1889
8464.07 1849
8464.93 1798
8465.80 1740
8466.67 1661
8467.54 1578
8468.41 1637
8469.28 1593
8470.15 1635
8471.02 1570
8471.88 1517
8472.75 1523
8473.62 1499
8474.49 1494
8475.36 1495
8476.23 1481
8477.10 1515
8477.97 1477
8478.84 1503
8479.71 1518
8480.58 1593
8481.44 1556
8482.31 1554
8483.18 1589
8484.05 1590
8484.92 1570
8485.79 1528
8486.66 1501
8487.53 1477
8488.40 1435
8489.27 1424
8490.14 1417
8491.01 1455
8491.88 1433
8492.75 1358
8493.62 1425
8494.49 1466
8495.36 1452
8496.23 1430
8497.10 1409
8497.97 1411
8498.84 1437
8499.71 1393
8500.58 1380
8501.45 1397
8502.32 1422
8503.19 1417
8504.06 1443
8504.93 1405
8505.80 1404
8506.67 1448
8507.55 1447
8508.42 1476
8509.29 1485
8510.16 1451
8511.03 1504
8511.90 1556
8512.77 1463
8513.64 1491
8514.51 1532
8515.38 1510
8516.25 1511
8517.13 1523
8518.00 1549
8518.87 1571
8519.74 1606
8520.61 1574
8521.48 1657
8522.35 1817
8523.23 1966
8524.10 2054
8524.97 2144
8525.84 2293
8526.71 2365
8527.58 2376
8528.46 2357
8529.33 2335
8530.20 2232
8531.07 2103
8531.94 1995
8532.81 1821
8533.69 1770
8534.56 1711
8535.43 1647
8536.30 1581
8537.18 1538
8538.05 1466
8538.92 1474
8539.79 1467
8540.66 1424
8541.54 1391
8542.41 1386
8543.28 1424
8544.15 1395
8545.03 1370
8545.90 1373
8546.77 1371
8547.64 1378
8548.52 1376
8549.39 1422
8550.26 1434
8551.14 1517
8552.01 1527
8552.88 1625
8553.76 1649
8554.63 1633
8555.50 1659
8556.37 1707
8557.25 1685
8558.12 1598
8558.99 1586
8559.87 1519
8560.74 1526
8561.61 1501
8562.49 1474
8563.36 1453
8564.24 1437
8565.11 1476
8565.98 1422
8566.86 1393
8567.73 1401
8568.60 1401
8569.48 1383
8570.35 1357
8571.23 1338
8572.10 1344
8572.97 1406
8573.85 1415
8574.72 1398
8575.60 1374
8576.47 1353
8577.34 1346
8578.22 1347
8579.09 1345
8579.97 1359
8580.84 1397
8581.72 1420
8582.59 1418
8583.47 1416
8584.34 1415
8585.21 1473
8586.09 1472
8586.96 1515
8587.84 1471
8588.71 1493
8589.59 1478
8590.46 1521
8591.34 1512
8592.21 1518
8593.09 1525
8593.96 1589
8594.84 1610
8595.71 1538
8596.59 1548
8597.46 1556
8598.34 1556
8599.22 1548
8600.09 1595
8600.97 1597
8601.84 1564
8602.72 1607
8603.59 1655
8604.47 1649
8605.34 1601
8606.22 1603
8607.10 1713
8607.97 1707
8608.85 1697
8609.72 1706
8610.60 1692
8611.47 1717
8612.35 1701
8613.23 1725
8614.10 1710
8614.98 1731
8615.86 1822
8616.73 1822
8617.61 1838
8618.48 1883
8619.36 1878
8620.24 1968
8621.11 1999
8621.99 1990
8622.87 2022
8623.74 1966
8624.62 2048
8625.50 2092
8626.37 2076
8627.25 2129
8628.13 2064
8629.00 2125
8629.88 2200
8630.76 2201
8631.64 2210
8632.51 2235
8633.39 2279
8634.27 2239
8635.14 2244
8636.02 2284
8636.90 2324
8637.78 2298
8638.65 2262
8639.53 2397
8640.41 2378
8641.29 2379
8642.16 2422
8643.04 2513
8643.92 2477
8644.80 2550
8645.67 2655
8646.55 2712
8647.43 2750
8648.31 2726
8649.18 2844
8650.06 2830
8650.94 2838
8651.82 2888
8652.70 2953
8653.58 2993
8654.45 2947
8655.33 2965
8656.21 3000
8657.09 3033
8657.97 3172
8658.84 3284
8659.72 3338
8660.60 3411
8661.48 3575
8662.36 3817
8663.24 4054
8664.12 4195
8664.99 4288
8665.87 4364
8666.75 4433
8667.63 4474
8668.51 4394
8669.39 4431
8670.27 4427
8671.15 4433
8672.03 4489
8672.91 4587
8673.78 4655
8674.66 4725
8675.54 4793
8676.42 4834
8677.30 4638
8678.18 4437
8679.06 4287
8679.94 4138
8680.82 3900
8681.70 3670
8682.58 3559
8683.46 3475
8684.34 3475
8685.22 3500
8686.10 3636
8686.98 3667
8687.86 3938
8688.74 4274
8689.62 4690
8690.50 5218
8691.38 5688
8692.26 6012
8693.14 6377
8694.02 6500
8694.90 6304
8695.78 6058
8696.66 5824
8697.54 5361
8698.42 4879
8699.30 4489
8700.18 4126
8701.06 3788
8701.94 3569
8702.82 3384
8703.70 3199
8704.58 3072
8705.46 2937
8706.34 2809
8707.23 2621
8708.11 2473
8708.99 2411
8709.87 2374
8710.75 2220
8711.63 2237
8712.51 2111
8713.39 2038
8714.27 2025
8715.16 2023
8716.04 1987
8716.92 1910
8717.80 1914
8718.68 1927
8719.56 1934
8720.44 1960
8721.33 1982
8722.21 1941
8723.09 1960
8723.97 1969
8724.85 1931
8725.73 1937
8726.62 1989
8727.50 1997
8728.38 1964
8729.26 2014
8730.14 2066
8731.03 2050
8731.91 2047
8732.79 2037
8733.67 2046
8734.55 2037
8735.44 1971
8736.32 1946
8737.20 1896
8738.08 1916
8738.97 1875
8739.85 1913
8740.73 1859
8741.61 1890
8742.50 1832
8743.38 1788
8744.26 1816
8745.14 1849
8746.03 1808
8746.91 1801
8747.79 1807
8748.68 1865
8749.56 1861
8750.44 1869
8751.33 1845
8752.21 1823
8753.09 1856
8753.97 1900
8754.86 1932
8755.74 1943
8756.62 1950
8757.51 1991
8758.39 1979
8759.28 1984
8760.16 1941
8761.04 1915
8761.93 1932
8762.81 1920
8763.69 1854
8764.58 1887
8765.46 1883
8766.34 1857
8767.23 1859
8768.11 1889
8769.00 1885
8769.88 1825
8770.76 1837
8771.65 1847
8772.53 1808
8773.42 1862
8774.30 1808
8775.19 1751
8776.07 1744
8776.95 1720
8777.84 1666
8778.72 1688
8779.61 1660
8780.49 1654
8781.38 1648
8782.26 1644
8783.15 1632
8784.03 1615
8784.92 1604
8785.80 1650
8786.69 1664
8787.57 1652
8788.46 1643
8789.34 1638
8790.23 1653
8791.11 1663
8792.00 1670
8792.88 1657
8793.77 1642
8794.65 1646
8795.54 1592
8796.42 1536
8797.31 1511
8798.19 1493
8799.08 1481
8799.96 1471
8800.85 1449
8801.74 1425
8802.62 1410
8803.51 1472
8804.39 1480
8805.28 1495
8806.16 1432
8807.05 1417
8807.94 1443
8808.82 1419
8809.71 1412
8810.59 1364
8811.48 1416
8812.37 1410
8813.25 1396
8814.14 1396
8815.03 1397
8815.91 1412
8816.80 1396
8817.68 1404
8818.57 1450
8819.46 1475
8820.34 1449
8821.23 1434
8822.12 1420
8823.00 1407
8823.89 1380
8824.78 1344
8825.66 1358
8826.55 1376
8827.44 1370
8828.33 1320
8829.21 1325
8830.10 1335
8830.99 1330
8831.87 1275
8832.76 1264
8833.65 1291
8834.54 1232
8835.42 1275
8836.31 1287
8837.20 1272
8838.08 1254
8838.97 1268
8839.86 1233
8840.75 1237
8841.64 1252
8842.52 1243
8843.41 1253
8844.30 1274
8845.19 1224
8846.07 1221
8846.96 1172
8847.85 1194
8848.74 1231
8849.63 1177
8850.51 1192
8851.40 1141
8852.29 1080
8853.18 1088
8854.07 1091
8854.96 1121
8855.84 1114
8856.73 1108
8857.62 1076
8858.51 1098
8859.40 1087
8860.29 1082
8861.17 1089
8862.06 1069
8862.95 1069
8863.84 1123
8864.73 1125
8865.62 1171
8866.51 1124
8867.40 1137
8868.29 1107
8869.17 1096
8870.06 1061
8870.95 1027
8871.84 1060
8872.73 1034
8873.62 1037
8874.51 1024
8875.40 1029
8876.29 1040
8877.18 987
8878.07 1033
8878.96 1028
8879.85 1013
8880.74 1017
8881.63 1034
8882.51 1009
8883.40 1035
8884.29 1041
8885.18 1018
8886.07 1011
8886.96 1030
8887.85 982
8888.74 1012
8889.63 971
8890.52 959
8891.41 1002
8892.30 945
8893.19 922
8894.09 973
8894.98 970
8895.87 929
8896.76 963
8897.65 938
8898.54 940
8899.43 935
8900.32 952
8901.21 931
8902.10 907
8902.99 936
8903.88 964
8904.77 942
8905.66 914
8906.55 930
8907.44 906
8908.34 958
8909.23 969
8910.12 939
8911.01 875
8911.90 881
8912.79 919
8913.68 917
8914.57 943
8915.47 909
8916.36 920
8917.25 900
8918.14 904
8919.03 895
8919.92 933
8920.81 882
8921.71 901
8922.60 872
8923.49 892
8924.38 884
8925.27 867
8926.16 875
8927.06 875
8927.95 876
8928.84 886
8929.73 854
8930.62 858
8931.52 905
8932.41 908
8933.30 914
8934.19 851
8935.09 854
8935.98 866
8936.87 872
8937.76 851
8938.66 839
8939.55 899
8940.44 863
8941.33 886
8942.23 827
8943.12 824
8944.01 810
8944.90 875
8945.80 884
8946.69 852
8947.58 852
8948.48 805
8949.37 816
8950.26 825
8951.16 839
8952.05 840
8952.94 855
8953.84 824
8954.73 859
8955.62 849
8956.52 842
8957.41 793
8958.30 809
8959.20 831
8960.09 838
8960.98 833
8961.88 815
8962.77 831
8963.66 851
8964.56 854
8965.45 878
8966.35 867
8967.24 839
8968.13 847
8969.03 833
8969.92 816
8970.82 798
8971.71 844
8972.60 824
8973.50 840
8974.39 822
8975.29 885
8976.18 825
8977.08 824
8977.97 813
8978.87 851
8979.76 835
8980.65 877
8981.55 879
8982.44 857
8983.34 825
8984.23 838
8985.13 828
8986.02 803
8986.92 832
8987.81 829
8988.71 836
8989.60 836
8990.50 843
8991.39 856
8992.29 846
8993.18 801
8994.08 816
8994.97 843
8995.87 863
8996.76 841
8997.66 857
8998.56 798
8999.45 791
9000.35 809
9001.24 815
9002.14 857
9003.03 830
9003.93 827
9004.83 812
9005.72 845
9006.62 824
9007.51 761
9008.41 787
9009.31 760
9010.20 777
9011.10 780
9011.99 825
9012.89 798
9013.79 772
9014.68 800
9015.58 815
9016.48 790
9017.37 783
9018.27 760
9019.16 759
9020.06 786
9020.96 800
9021.85 777
9022.75 800
9023.65 821
9024.54 790
9025.44 766
9026.34 747
9027.24 778
9028.13 770
9029.03 707
9029.93 739
9030.82 774
9031.72 818
9032.62 774
9033.52 777
9034.41 787
9035.31 756
9036.21 775
9037.10 770
9038.00 767
9038.90 746
9039.80 788
9040.69 818
9041.59 775
9042.49 770
9043.39 795
9044.29 799
9045.18 764
9046.08 762
9046.98 789
9047.88 787
9048.78 807
9049.67 820
9050.57 810
9051.47 782
9052.37 817
9053.27 844
9054.16 791
9055.06 830
9055.96 832
9056.86 821
9057.76 809
9058.66 823
9059.55 805
9060.45 820
9061.35 831
9062.25 832
9063.15 806
9064.05 831
9064.95 815
9065.85 821
9066.74 809
9067.64 838
9068.54 847
9069.44 873
9070.34 849
9071.24 848
9072.14 854
9073.04 838
9073.94 812
9074.84 836
9075.74 845
9076.64 833
9077.53 813
9078.43 831
9079.33 859
9080.23 847
9081.13 817
9082.03 793
9082.93 828
9083.83 842
9084.73 860
9085.63 823
9086.53 879
9087.43 856
9088.33 854
9089.23 861
9090.13 862
9091.03 888
9091.93 905
9092.83 888
9093.73 873
9094.63 829
9095.53 852
9096.43 867
9097.33 904
9098.23 885
9099.13 888
9100.04 843
9100.94 898
9101.84 863
9102.74 820
9103.64 831
9104.54 847
9105.44 825
9106.34 864
9107.24 867
9108.14 844
9109.04 853
9109.94 838
9110.85 869
9111.75 850
9112.65 840
9113.55 822
9114.45 824
9115.35 846
9116.25 812
9117.15 827
9118.06 831
9118.96 831
9119.86 850
9120.76 852
9121.66 846
9122.56 844
9123.46 821
9124.37 816
9125.27 808
9126.17 813
9127.07 837
9127.97 818
9128.88 819
9129.78 787
9130.68 799
9131.58 848
9132.48 830
9133.39 817
9134.29 820
9135.19 822
9136.09 804
9137.00 817
9137.90 825
9138.80 749
9139.70 800
9140.61 769
9141.51 801
9142.41 781
9143.31 805
9144.22 821
9145.12 777
9146.02 781
9146.92 775
9147.83 801
9148.73 794
9149.63 765
9150.54 788
9151.44 779
9152.34 783
9153.25 766
9154.15 780
9155.05 790
9155.96 798
9156.86 795
9157.76 798
9158.67 807
9159.57 808
9160.47 812
9161.38 831
9162.28 841
9163.18 818
9164.09 814
9164.99 776
9165.90 815
9166.80 806
9167.70 827
9168.61 797
9169.51 832
9170.42 810
9171.32 828
9172.22 822
9173.13 814
9174.03 825
9174.94 780
9175.84 792
9176.74 807
9177.65 806
9178.55 806
9179.46 793
9180.36 782
9181.27 818
9182.17 847
9183.08 821
9183.98 825
9184.89 819
9185.79 801
9186.70 865
9187.60 841
9188.51 862
9189.41 870
9190.32 861
9191.22 834
9192.13 843
9193.03 847
9193.94 839
9194.84 853
9195.75 894
9196.65 901
9197.56 885
9198.46 891
9199.37 947
9200.27 969
9201.18 962
9202.08 987
9202.99 978
9203.90 931
9204.80 921
9205.71 912
9206.61 900
9207.52 876
9208.42 890
9209.33 839
9210.24 810
9211.14 816
9212.05 835
9212.95 844
9213.86 806
9214.77 835
9215.67 816
9216.58 770
9217.49 803
9218.39 786
9219.30 796
9220.21 813
9221.11 822
9222.02 822
9222.93 843
9223.83 805
9224.74 811
9225.65 833
9226.55 784
9227.46 784
9228.37 809
9229.27 778
9230.18 748
9231.09 787
9231.99 819
9232.90 787
9233.81 810
9234.72 832
9235.62 788
9236.53 747
9237.44 788
9238.34 785
9239.25 809
9240.16 775
9241.07 789
9241.97 814
9242.88 795
9243.79 810
9244.70 755
9245.61 786
9246.51 796
9247.42 764
9248.33 771
9249.24 787
9250.14 800
9251.05 783
9251.96 770
9252.87 735
9253.78 774
9254.69 764
9255.59 791
9256.50 782
9257.41 746
9258.32 742
9259.23 787
9260.14 781
9261.04 779
9261.95 753
9262.86 791
9263.77 799
9264.68 813
9265.59 803
9266.50 783
9267.40 795
9268.31 787
9269.22 779
9270.13 793
9271.04 809
9271.95 827
9272.86 821
9273.77 817
9274.68 811
9275.59 790
9276.49 768
9277.40 789
9278.31 773
9279.22 795
9280.13 797
9281.04 765
9281.95 782
9282.86 796
9283.77 762
9284.68 780
9285.59 795
9286.50 799
9287.41 807
9288.32 771
9289.23 800
9290.14 782
9291.05 793
9291.96 797
9292.87 791
9293.78 776
9294.69 814
9295.60 832
9296.51 791
9297.42 796
9298.33 842
9299.24 827
9300.15 810
9301.06 833
9301.97 807
9302.88 826
9303.79 833
9304.70 856
9305.61 802
9306.53 815
9307.44 826
9308.35 842
9309.26 835
9310.17 880
9311.08 830
9311.99 873
9312.90 899
9313.81 850
9314.72 829
9315.63 832
9316.55 843
9317.46 886
9318.37 840
9319.28 847
9320.19 877
9321.10 911
9322.01 849
9322.93 845
9323.84 849
9324.75 837
9325.66 825
9326.57 818
9327.48 842
9328.40 823
9329.31 828
9330.22 801
9331.13 812
9332.04 813
9332.96 822
9333.87 834
9334.78 846
9335.69 839
9336.60 825
9337.52 821
9338.43 807
9339.34 831
9340.25 805
9341.17 836
9342.08 838
9342.99 837
9343.90 820
9344.82 816
9345.73 845
9346.64 826
9347.55 802
9348.47 820
9349.38 833
9350.29 841
9351.21 831
9352.12 828
9353.03 789
9353.94 795
9354.86 774
9355.77 811
9356.68 798
9357.60 824
9358.51 800
9359.42 826
9360.34 789
9361.25 821
9362.16 804
9363.08 793
9363.99 812
9364.90 786
9365.82 810
9366.73 829
9367.65 820
9368.56 811
9369.47 797
9370.39 782
9371.30 808
9372.21 806
9373.13 784
9374.04 803
9374.96 884
9375.87 852
9376.79 856
9377.70 829
9378.61 836
9379.53 859
9380.44 837
9381.36 813
9382.27 835
9383.19 869
9384.10 827
9385.01 816
9385.93 839
9386.84 864
9387.76 881
9388.67 856
9389.59 860
9390.50 851
9391.42 882
9392.33 893
9393.25 909
9394.16 929
9395.08 938
9395.99 903
9396.91 875
9397.82 890
9398.74 874
9399.65 887
9400.57 886
9401.48 855
9402.40 860
9403.32 870
9404.23 852
9405.15 860
9406.06 855
9406.98 821
9407.89 803
9408.81 825
9409.73 836
9410.64 823
9411.56 883
9412.47 850
9413.39 847
9414.30 838
9415.22 831
9416.14 813
9417.05 796
9417.97 792
9418.89 812
9419.80 810
9420.72 816
9421.63 835
9422.55 839
9423.47 865
9424.38 842
9425.30 859
9426.22 792
9427.13 817
9428.05 817
9428.97 784
9429.88 809
9430.80 831
9431.72 851
9432.63 861
9433.55 847
9434.47 825
9435.38 855
9436.30 856
9437.22 827
9438.14 802
9439.05 864
9439.97 862
9440.89 893
9441.81 879
9442.72 877
9443.64 913
9444.56 910
9445.47 920
9446.39 896
9447.31 896
9448.23 903
9449.15 882
9450.06 881
9450.98 873
9451.90 850
9452.82 881
9453.73 856
9454.65 851
9455.57 860
9456.49 841
9457.41 834
9458.32 846
9459.24 848
9460.16 899
9461.08 853
9462.00 852
9462.92 895
9463.83 855
9464.75 822
9465.67 838
9466.59 883
9467.51 855
9468.43 824
9469.35 885
9470.26 876
9471.18 900
9472.10 855
9473.02 881
9473.94 866
9474.86 888
9475.78 890
9476.70 895
9477.62 901
9478.54 932
9479.45 897
9480.37 907
9481.29 911
9482.21 916
9483.13 908
9484.05 939
9484.97 942
9485.89 866
9486.81 888
9487.73 903
9488.65 950
9489.57 947
9490.49 899
9491.41 950
9492.33 908
9493.25 909
9494.17 882
9495.09 868
9496.01 884
9496.93 923
9497.85 925
9498.77 864
9499.69 903
9500.61 915
9501.53 927
9502.45 942
9503.37 923
9504.29 918
9505.21 958
9506.13 954
9507.05 968
9507.97 911
9508.89 978
9509.81 988
9510.73 1018
9511.65 943
9512.57 954
9513.49 936
9514.42 948
9515.34 981
9516.26 991
9517.18 996
9518.10 1031
9519.02 1013
9519.94 1028
9520.86 1024
9521.78 1070
9522.71 1092
9523.63 1086
9524.55 1094
9525.47 1080
9526.39 1074
9527.31 1113
9528.23 1093
9529.16 1058
9530.08 1070
9531.00 1059
9531.92 1056
9532.84 1027
9533.76 1059
9534.69 1089
9535.61 1083
9536.53 1065
9537.45 1028
9538.37 1030
9539.30 1012
9540.22 1032
9541.14 1057
9542.06 999
9542.98 1049
9543.91 1033
9544.83 1057
9545.75 1042
9546.67 1048
9547.60 1025
9548.52 1054
9549.44 1071
9550.36 1050
9551.29 1103
9552.21 1102
9553.13 1084
9554.06 1083
9554.98 1117
9555.90 1091
9556.82 1100
9557.75 1123
9558.67 1134
9559.59 1136
9560.52 1148
9561.44 1168
9562.36 1183
9563.29 1189
9564.21 1213
9565.13 1212
9566.06 1184
9566.98 1219
9567.90 1273
9568.83 1268
9569.75 1255
9570.67 1237
9571.60 1281
9572.52 1262
9573.44 1276
9574.37 1290
9575.29 1331
9576.22 1317
9577.14 1349
9578.06 1376
9578.99 1398
9579.91 1398
9580.84 1425
9581.76 1450
9582.68 1375
9583.61 1358
9584.53 1389
9585.46 1377
9586.38 1358
9587.31 1362
9588.23 1368
9589.15 1315
9590.08 1298
9591.00 1290
9591.93 1377
9592.85 1349
9593.78 1382
9594.70 1366
9595.63 1364
9596.55 1360
9597.48 1444
9598.40 1420
9599.33 1452
9600.25 1453
9601.18 1434
9602.10 1475
9603.03 1468
9603.95 1503
9604.88 1467
9605.80 1462
9606.73 1495
9607.65 1484
9608.58 1467
9609.50 1527
9610.43 1476
9611.35 1484
9612.28 1497
9613.21 1567
9614.13 1570
9615.06 1540
9615.98 1534
9616.91 1582
9617.84 1620
9618.76 1653
9619.69 1655
9620.61 1614
9621.54 1602
9622.47 1605
9623.39 1616
9624.32 1622
9625.24 1642
9626.17 1673
9627.10 1673
9628.02 1674
9628.95 1650
9629.88 1724
9630.80 1710
9631.73 1745
9632.65 1715
9633.58 1779
9634.51 1801
9635.43 1793
9636.36 1868
9637.29 1912
9638.22 1867
9639.14 1917
9640.07 1903
9641.00 1887
9641.92 1966
9642.85 1992
9643.78 2015
9644.70 2054
9645.63 2124
9646.56 2137
9647.49 2192
9648.41 2177
9649.34 2133
9650.27 2170
9651.20 2196
9652.12 2177
9653.05 2138
9653.98 2116
9654.91 2101
9655.83 2075
9656.76 1985
9657.69 2016
9658.62 2015
9659.55 2005
9660.47 2017
9661.40 2026
9662.33 2051
9663.26 2015
9664.19 2058
9665.11 2063
9666.04 2090
9666.97 2117
9667.90 2166
9668.83 2223
9669.75 2198
9670.68 2206
9671.61 2215
9672.54 2224
9673.47 2267
9674.40 2313
9675.33 2254
9676.25 2255
9677.18 2327
9678.11 2256
9679.04 2255
9679.97 2290
9680.90 2327
9681.83 2300
9682.76 2334
9683.69 2316
9684.61 2283
9685.54 2293
9686.47 2364
9687.40 2388
9688.33 2399
9689.26 2417
9690.19 2433
9691.12 2420
9692.05 2482
9692.98 2477
9693.91 2456
9694.84 2379
9695.77 2366
9696.70 2359
9697.63 2398
9698.56 2410
9699.49 2413
9700.42 2423
9701.35 2435
9702.28 2454
9703.21 2362
9704.14 2393
9705.07 2406
9706.00 2387
9706.93 2420
9707.86 2434
9708.79 2541
9709.72 2529
9710.65 2528
9711.58 2641
9712.51 2725
9713.44 2841
9714.37 2903
9715.30 2917
9716.23 2913
9717.16 2951
9718.09 2943
9719.02 2820
9719.95 2753
9720.88 2745
9721.81 2679
9722.75 2590
9723.68 2519
9724.61 2442
9725.54 2356
9726.47 2315
9727.40 2277
9728.33 2223
9729.26 2210
9730.19 2206
9731.13 2174
9732.06 2161
9732.99 2195
9733.92 2237
9734.85 2188
9735.78 2246
9736.71 2185
9737.65 2109
9738.58 2065
9739.51 2050
9740.44 2012
9741.37 1947
9742.30 1896
9743.24 1917
9744.17 1959
9745.10 1938
9746.03 1935
9746.96 1872
9747.90 1850
9748.83 1898
9749.76 1876
9750.69 1858
9751.63 1868
9752.56 1910
9753.49 1806
9754.42 1736
9755.36 1774
9756.29 1831
9757.22 1801
9758.15 1738
9759.09 1747
9760.02 1743
9760.95 1787
9761.88 1778
9762.82 1748
9763.75 1787
9764.68 1739
9765.62 1762
9766.55 1835
9767.48 1798
9768.41 1774
9769.35 1851
9770.28 1831
9771.21 1827
9772.15 1785
9773.08 1804
9774.01 1822
9774.95 1796
9775.88 1790
9776.81 1827
9777.75 1760
9778.68 1773
9779.62 1816
9780.55 1834
9781.48 1823
9782.42 1873
9783.35 1915
9784.28 1870
9785.22 1896
9786.15 1848
9787.09 1884
9788.02 1844
9788.95 1779
9789.89 1759
9790.82 1780
9791.76 1766
9792.69 1765
9793.63 1754
9794.56 1755
9795.49 1746
9796.43 1745
9797.36 1742
9798.30 1847
9799.23 1820
9800.17 1814
9801.10 1789
9802.04 1766
9802.97 1754
9803.91 1721
9804.84 1664
9805.78 1647
9806.71 1560
9807.65 1551
9808.58 1575
9809.52 1539
9810.45 1492
9811.39 1460
9812.32 1420
9813.26 1418
9814.19 1417
9815.13 1418
9816.06 1377
9817.00 1376
9817.93 1386
9818.87 1408
9819.80 1413
9820.74 1396
9821.68 1372
9822.61 1354
9823.55 1359
9824.48 1364
9825.42 1384
9826.35 1318
9827.29 1334
9828.23 1318
9829.16 1364
9830.10 1324
9831.03 1337
9831.97 1309
9832.91 1348
9833.84 1334
9834.78 1288
9835.72 1293
9836.65 1316
9837.59 1351
9838.52 1331
9839.46 1308
9840.40 1325
9841.33 1294
9842.27 1278
9843.21 1301
9844.14 1284
9845.08 1336
9846.02 1317
9846.95 1292
9847.89 1296
9848.83 1333
9849.77 1339
9850.70 1347
9851.64 1360
9852.58 1342
9853.51 1337
9854.45 1335
9855.39 1362
9856.33 1325
9857.26 1331
9858.20 1276
9859.14 1315
9860.08 1323
9861.01 1307
9861.95 1315
9862.89 1297
9863.83 1310
9864.76 1286
9865.70 1286
9866.64 1285
9867.58 1256
9868.51 1284
9869.45 1268
9870.39 1258
9871.33 1241
9872.27 1272
9873.20 1289
9874.14 1321
9875.08 1264
9876.02 1249
9876.96 1273
9877.90 1264
9878.83 1247
9879.77 1242
9880.71 1263
9881.65 1254
9882.59 1232
9883.53 1248
9884.47 1246
9885.40 1259
9886.34 1298
9887.28 1204
9888.22 1194
9889.16 1172
9890.10 1215
9891.04 1181
9891.98 1176
9892.91 1197
9893.85 1153
9894.79 1210
9895.73 1232
9896.67 1205
9897.61 1177
9898.55 1166
9899.49 1200
9900.43 1175
9901.37 1231
9902.31 1240
9903.25 1203
9904.19 1209
9905.13 1212
9906.07 1245
9907.01 1233
9907.95 1267
9908.89 1240
9909.83 1180
9910.77 1217
9911.71 1224
9912.65 1261
9913.59 1282
9914.53 1251
9915.47 1254
9916.41 1250
9917.35 1311
9918.29 1268
9919.23 1291
9920.17 1270
9921.11 1336
9922.05 1356
9922.99 1452
9923.93 1470
9924.87 1491
9925.81 1534
9926.75 1527
9927.69 1559
9928.63 1603
9929.57 1562
9930.51 1536
9931.45 1490
9932.39 1473
9933.34 1433
9934.28 1336
9935.22 1397
9936.16 1369
9937.10 1321
9938.04 1286
9938.98 1236
9939.92 1240
9940.87 1273
9941.81 1225
9942.75 1243
9943.69 1249
9944.63 1282
9945.57 1322
9946.51 1316
9947.46 1329
9948.40 1403
9949.34 1419
9950.28 1471
9951.22 1497
9952.16 1494
9953.11 1443
9954.05 1474
9954.99 1489
9955.93 1407
9956.87 1414
9957.82 1389
9958.76 1341
9959.70 1299
9960.64 1236
9961.59 1216
9962.53 1175
9963.47 1184
9964.41 1170
9965.35 1124
9966.30 1072
9967.24 1078
9968.18 1090
9969.13 1113
9970.07 1086
9971.01 1071
9971.95 1046
9972.90 1037
9973.84 1036
9974.78 1029
9975.73 1026
9976.67 1016
9977.61 1070
9978.55 1064
9979.50 1023
9980.44 1034
9981.38 1055
9982.33 1023
9983.27 1070
9984.21 1032
9985.16 1037
9986.10 1045
9987.04 1021
9987.99 1029
9988.93 1015
9989.88 1007
9990.82 1044
9991.76 1053
9992.71 1052
9993.65 1003
9994.59 1027
9995.54 998
9996.48 1021
9997.43 1044
9998.37 982
9999.31 1002
10000.26 1013
10001.20 974
10002.15 1024
10003.09 997
10004.04 1021
10004.98 993
10005.92 1025
10006.87 1005
10007.81 992
10008.76 1002
10009.70 968
10010.65 995
10011.59 995
10012.54 994
10013.48 960
10014.43 974
10015.37 973
10016.32 987
10017.26 1018
10018.21 1006
10019.15 1005
10020.10 1006
10021.04 995
10021.99 994
10022.93 978
10023.88 977
10024.82 973
10025.77 997
10026.71 984
10027.66 959
10028.60 951
10029.55 969
10030.49 986
10031.44 926
10032.39 926
10033.33 963
10034.28 972
10035.22 919
10036.17 946
10037.11 942
10038.06 956
10039.01 951
10039.95 927
10040.90 965
10041.84 956
10042.79 940
10043.74 939
10044.68 929
10045.63 919
10046.58 917
10047.52 931
10048.47 906
10049.41 903
10050.36 930
10051.31 924
10052.25 895
10053.20 943
10054.15 934
10055.09 927
10056.04 909
10056.99 935
10057.93 968
10058.88 946
10059.83 881
10060.78 883
10061.72 913
10062.67 888
10063.62 867
10064.56 891
10065.51 890
10066.46 886
10067.41 903
10068.35 931
10069.30 925
10070.25 921
10071.20 899
10072.14 890
10073.09 896
10074.04 887
10074.99 930
10075.93 888
10076.88 864
10077.83 900
10078.78 875
10079.72 911
10080.67 889
10081.62 866
10082.57 894
10083.52 903
10084.46 920
10085.41 894
10086.36 894
10087.31 894
10088.26 891
10089.21 875
10090.15 911
10091.10 897
10092.05 889
10093.00 889
10093.95 881
10094.90 899
10095.85 925
10096.79 887
10097.74 860
10098.69 896
10099.64 857
10100.59 915
10101.54 921
10102.49 908
10103.44 896
10104.39 905
10105.33 872
10106.28 920
10107.23 900
10108.18 862
10109.13 883
10110.08 938
10111.03 895
10111.98 893
10112.93 891
10113.88 881
10114.83 888
10115.78 926
10116.73 890
10117.68 896
10118.63 922
10119.58 895
10120.53 903
10121.48 909
10122.43 908
10123.38 928
10124.33 917
10125.28 921
10126.23 904
10127.18 932
10128.13 943
10129.08 917
10130.03 902
10130.98 934
10131.93 962
10132.88 973
10133.83 941
10134.78 961
10135.73 942
10136.68 971
10137.63 980
10138.58 946
10139.53 986
10140.48 973
10141.43 1000
10142.38 981
10143.33 1017
10144.29 992
10145.24 1014
10146.19 1081
10147.14 1054
10148.09 1043
10149.04 1036
10149.99 1015
10150.94 999
10151.89 1029
10152.85 1034
10153.80 1111
10154.75 1089
10155.70 1040
10156.65 1060
10157.60 1071
10158.55 1083
10159.51 1090
10160.46 1087
10161.41 1147
10162.36 1131
10163.31 1148
10164.26 1134
10165.22 1124
10166.17 1130
10167.12 1141
10168.07 1157
10169.02 1133
10169.98 1139
10170.93 1151
10171.88 1146
10172.83 1172
10173.79 1231
10174.74 1241
10175.69 1229
10176.64 1218
10177.60 1268
10178.55 1260
10179.50 1267
10180.45 1266
10181.41 1259
10182.36 1280
10183.31 1311
10184.26 1270
10185.22 1278
10186.17 1351
10187.12 1293
10188.08 1238
10189.03 1306
10189.98 1312
10190.93 1312
10191.89 1330
10192.84 1331
10193.79 1291
10194.75 1313
10195.70 1334
10196.65 1345
10197.61 1333
10198.56 1345
10199.51 1374
10200.47 1328
10201.42 1369
10202.38 1398
10203.33 1466
10204.28 1499
10205.24 1488
10206.19 1476
10207.14 1504
10208.10 1561
10209.05 1576
10210.01 1544
10210.96 1560
10211.91 1526
10212.87 1516
10213.82 1471
10214.78 1419
10215.73 1402
10216.69 1374
10217.64 1368
10218.59 1363
10219.55 1356
10220.50 1332
10221.46 1314
10222.41 1320
10223.37 1308
10224.32 1295
10225.28 1335
10226.23 1310
10227.19 1327
10228.14 1364
10229.10 1375
10230.05 1415
10231.01 1401
10231.96 1442
10232.92 1481
10233.87 1583
10234.83 1590
10235.78 1625
10236.74 1630
10237.69 1672
10238.65 1656
10239.60 1661
10240.56 1629
10241.51 1582
10242.47 1516
10243.42 1484
10244.38 1439
10245.34 1407
10246.29 1333
10247.25 1292
10248.20 1209
10249.16 1235
10250.11 1219
10251.07 1230
10252.03 1200
10252.98 1200
10253.94 1205
10254.89 1186
10255.85 1137
10256.81 1138
10257.76 1145
10258.72 1076
10259.68 1085
10260.63 1029
10261.59 1062
10262.55 1065
10263.50 1042
10264.46 1039
10265.41 1020
10266.37 1036
10267.33 1021
10268.28 1035
10269.24 1056
10270.20 1045
10271.16 1020
10272.11 1034
10273.07 1046
10274.03 1006
10274.98 973
10275.94 991
10276.90 982
10277.85 980
10278.81 979
10279.77 952
10280.73 985
10281.68 990
10282.64 971
10283.60 955
10284.56 960
10285.51 979
10286.47 936
10287.43 921
10288.39 924
10289.34 950
10290.30 982
10291.26 930
10292.22 965
10293.18 977
10294.13 931
10295.09 969
10296.05 975
10297.01 943
10297.97 991
10298.92 954
10299.88 945
10300.84 972
10301.80 968
10302.76 951
10303.72 995
10304.67 968
10305.63 954
10306.59 965
10307.55 964
10308.51 959
10309.47 932
10310.43 928
10311.38 946
10312.34 906
10313.30 943
10314.26 930
10315.22 946
10316.18 969
10317.14 962
10318.10 951
10319.06 908
10320.01 929
10320.97 960
10321.93 942
10322.89 911
10323.85 919
10324.81 922
10325.77 954
10326.73 926
10327.69 920
10328.65 911
10329.61 916
10330.57 929
10331.53 944
10332.49 915
10333.45 924
10334.41 893
10335.37 909
10336.33 854
10337.29 874
10338.25 863
10339.21 883
10340.17 879
10341.13 855
10342.09 845
10343.05 841
10344.01 819
10344.97 857
10345.93 847
10346.89 845
10347.85 822
10348.81 856
10349.77 836
10350.73 827
10351.69 837
10352.65 833
10353.61 800
10354.57 854
10355.53 866
10356.49 826
10357.46 810
10358.42 817
10359.38 815
10360.34 798
10361.30 805
10362.26 797
10363.22 777
10364.18 791
10365.14 776
10366.11 788
10367.07 794
10368.03 785
10368.99 770
10369.95 775
10370.91 771
10371.87 773
10372.84 771
10373.80 754
10374.76 777
10375.72 781
10376.68 798
10377.64 777
10378.61 770
10379.57 794
10380.53 806
10381.49 795
10382.45 790
10383.42 768
10384.38 786
10385.34 798
10386.30 782
10387.27 778
10388.23 778
10389.19 759
10390.15 788
10391.11 753
10392.08 747
10393.04 795
10394.00 761
10394.96 795
10395.93 796
10396.89 771
10397.85 772
10398.82 746
10399.78 752
10400.74 795
10401.70 752
10402.67 780
10403.63 757
10404.59 772
10405.56 766
10406.52 754
10407.48 758
10408.45 732
10409.41 768
10410.37 758
10411.34 764
10412.30 745
10413.26 725
10414.23 791
10415.19 770
10416.15 777
10417.12 799
10418.08 830
10419.04 840
10420.01 806
10420.97 823
10421.94 822
10422.90 823
10423.86 815
10424.83 787
10425.79 802
10426.76 808
10427.72 792
10428.68 772
10429.65 774
10430.61 755
10431.58 754
10432.54 734
10433.51 719
10434.47 736
10435.44 755
10436.40 747
10437.36 733
10438.33 727
10439.29 722
10440.26 734
10441.22 730
10442.19 761
10443.15 752
10444.12 728
10445.08 736
10446.05 730
10447.01 703
10447.98 720
10448.94 709
10449.91 741
10450.87 726
10451.84 690
10452.80 719
10453.77 691
10454.73 690
10455.70 680
10456.67 717
10457.63 712
10458.60 742
10459.56 730
10460.53 720
10461.49 704
10462.46 762
10463.43 742
10464.39 717
10465.36 725
10466.32 677
10467.29 714
10468.25 705
10469.22 693
10470.19 676
10471.15 720
10472.12 739
10473.09 720
10474.05 732
10475.02 715
10475.98 750
10476.95 731
10477.92 733
10478.88 742
10479.85 745
10480.82 746
10481.78 753
10482.75 725
10483.72 717
10484.68 754
10485.65 764
10486.62 743
10487.58 737
10488.55 744
10489.52 710
10490.49 724
10491.45 713
10492.42 699
10493.39 689
10494.35 719
10495.32 732
10496.29 695
10497.26 718
10498.22 693
10499.19 728
10500.16 716
10501.13 706
10502.09 709
10503.06 717
10504.03 733
10505.00 701
10505.96 724
10506.93 728
10507.90 740
10508.87 729
10509.84 672
10510.80 727
10511.77 701
10512.74 710
10513.71 665
10514.68 676
10515.64 700
10516.61 708
10517.58 704
10518.55 735
10519.52 721
10520.49 742
10521.45 712
10522.42 721
10523.39 696
10524.36 710
10525.33 723
10526.30 722
10527.27 759
10528.23 743
10529.20 737
10530.17 720
10531.14 742
10532.11 729
10533.08 727
10534.05 721
10535.02 744
10535.99 749
10536.96 760
10537.93 740
10538.89 721
10539.86 730
10540.83 713
10541.80 726
10542.77 763
10543.74 764
10544.71 726
10545.68 727
10546.65 744
10547.62 725
10548.59 739
10549.56 766
10550.53 735
10551.50 730
10552.47 707
10553.44 756
10554.41 731
10555.38 731
10556.35 766
10557.32 753
10558.29 765
10559.26 784
10560.23 794
10561.20 771
10562.17 763
10563.14 778
10564.11 797
10565.08 813
10566.05 751
10567.02 786
10567.99 792
10568.96 767
10569.93 778
10570.91 793
10571.88 770
10572.85 777
10573.82 759
10574.79 731
10575.76 728
10576.73 757
10577.70 752
10578.67 766
10579.64 757
10580.62 763
10581.59 772
10582.56 783
10583.53 777
10584.50 780
10585.47 781
10586.44 775
10587.42 812
10588.39 797
10589.36 844
10590.33 811
10591.30 815
10592.27 782
10593.25 820
10594.22 818
10595.19 837
10596.16 849
10597.13 831
10598.10 809
10599.08 810
10600.05 813
10601.02 850
10601.99 830
10602.97 840
10603.94 850
10604.91 849
10605.88 870
10606.85 879
10607.83 898
10608.80 910
10609.77 906
10610.74 910
10611.72 939
10612.69 925
10613.66 944
10614.64 914
10615.61 883
10616.58 863
10617.55 893
10618.53 901
10619.50 890
10620.47 842
10621.45 841
10622.42 867
10623.39 831
10624.37 834
10625.34 816
10626.31 844
10627.29 837
10628.26 864
10629.23 861
10630.21 853
10631.18 892
10632.15 859
10633.13 835
10634.10 920
10635.07 900
10636.05 921
10637.02 930
10638.00 924
10638.97 968
10639.94 980
10640.92 985
10641.89 992
10642.87 975
10643.84 961
10644.81 924
10645.79 949
10646.76 957
10647.74 906
10648.71 865
10649.68 863
10650.66 828
10651.63 798
10652.61 798
10653.58 799
10654.56 816
10655.53 778
10656.51 764
10657.48 756
10658.46 755
10659.43 752
10660.41 743
10661.38 784
10662.36 792
10663.33 738
10664.31 740
10665.28 736
10666.26 748
10667.23 716
10668.21 753
10669.18 726
10670.16 711
10671.13 712
10672.11 747
10673.08 742
10674.06 746
10675.03 733
10676.01 775
10676.99 754
10677.96 760
10678.94 757
10679.91 743
10680.89 801
10681.86 827
10682.84 786
10683.82 807
10684.79 763
10685.77 771
10686.74 742
10687.72 748
10688.70 739
10689.67 746
10690.65 790
10691.63 749
10692.60 753
10693.58 764
10694.55 763
10695.53 705
10696.51 706
10697.48 712
10698.46 691
10699.44 745
10700.41 742
10701.39 743
10702.37 707
10703.34 740
10704.32 732
10705.30 741
10706.27 753
10707.25 754
10708.23 725
10709.21 728
10710.18 725
10711.16 765
10712.14 760
10713.11 773
10714.09 756
10715.07 757
10716.05 743
10717.02 750
10718.00 772
10718.98 763
10719.96 745
10720.93 748
10721.91 755
10722.89 747
10723.87 699
10724.85 697
10725.82 764
10726.80 774
10727.78 748
10728.76 696
10729.74 749
10730.71 792
10731.69 770
10732.67 738
10733.65 725
10734.63 747
10735.60 757
10736.58 733
10737.56 728
10738.54 733
10739.52 748
10740.50 766
10741.48 785
10742.45 751
10743.43 786
10744.41 811
10745.39 769
10746.37 750
10747.35 763
10748.33 801
10749.31 796
10750.28 756
10751.26 779
10752.24 787
10753.22 788
10754.20 775
10755.18 752
10756.16 767
10757.14 763
10758.12 760
10759.10 761
10760.08 770
10761.06 796
10762.04 777
10763.01 753
10763.99 784
10764.97 746
10765.95 776
10766.93 750
10767.91 774
10768.89 777
10769.87 753
10770.85 795
10771.83 777
10772.81 774
10773.79 772
10774.77 779
10775.75 762
10776.73 802
10777.71 811
10778.69 810
10779.67 764
10780.65 766
10781.63 819
10782.62 792
10783.60 790
10784.58 818
10785.56 779
10786.54 804
10787.52 767
10788.50 784
10789.48 790
10790.46 774
10791.44 811
10792.42 789
10793.40 787
10794.38 796
10795.37 792
10796.35 786
10797.33 817
10798.31 842
10799.29 863
10800.27 810
10801.25 818
10802.23 794
10803.21 843
10804.20 824
10805.18 806
10806.16 791
10807.14 815
10808.12 841
10809.10 841
10810.09 820
10811.07 829
10812.05 826
10813.03 851
10814.01 863
10815.00 852
10815.98 835
10816.96 849
10817.94 878
10818.92 835
10819.91 844
10820.89 866
10821.87 875
10822.85 859
10823.83 891
10824.82 872
10825.80 868
10826.78 930
10827.76 886
10828.75 887
10829.73 883
10830.71 882
10831.69 886
10832.68 890
10833.66 886
10834.64 892
10835.63 862
10836.61 916
10837.59 921
10838.57 940
10839.56 949
10840.54 919
10841.52 926
10842.51 929
10843.49 940
10844.47 945
10845.46 964
10846.44 959
10847.42 927
10848.41 912
10849.39 956
10850.37 950
10851.36 1008
10852.34 964
10853.32 974
10854.31 1009
10855.29 963
10856.28 1011
10857.26 1011
10858.24 1004
10859.23 1007
10860.21 993
10861.20 992
10862.18 1027
10863.16 1051
10864.15 1067
10865.13 1080
10866.12 1059
10867.10 1048
10868.08 1056
10869.07 1125
10870.05 1101
10871.04 1066
10872.02 1095
10873.01 1088
10873.99 1099
10874.98 1119
10875.96 1128
10876.95 1096
10877.93 1072
10878.92 1086
10879.90 1122
10880.89 1128
10881.87 1132
10882.86 1119
10883.84 1148
10884.83 1162
10885.81 1184
10886.80 1167
10887.78 1199
10888.77 1186
10889.75 1165
10890.74 1236
10891.72 1213
10892.71 1267
10893.69 1251
10894.68 1218
10895.66 1264
10896.65 1261
10897.64 1280
10898.62 1259
10899.61 1291
10900.59 1310
10901.58 1313
10902.56 1300
10903.55 1353
10904.54 1337
10905.52 1345
10906.51 1360
10907.49 1393
10908.48 1370
10909.47 1400
10910.45 1400
10911.44 1411
10912.43 1377
10913.41 1451
10914.40 1493
10915.39 1524
10916.37 1518
10917.36 1468
10918.35 1485
10919.33 1506
10920.32 1545
10921.31 1541
10922.29 1505
10923.28 1516
10924.27 1561
10925.25 1542
10926.24 1537
10927.23 1591
10928.21 1591
10929.20 1555
10930.19 1559
10931.18 1612
10932.16 1653
10933.15 1620
10934.14 1661
10935.12 1666
10936.11 1648
10937.10 1640
10938.09 1709
10939.07 1736
10940.06 1756
10941.05 1758
10942.04 1801
10943.02 1803
10944.01 1810
10945.00 1805
10945.99 1917
10946.98 1945
10947.96 1951
10948.95 1961
10949.94 1974
10950.93 2037
10951.92 2041
10952.90 2093
10953.89 2171
10954.88 2232
10955.87 2309
10956.86 2342
10957.85 2411
10958.83 2438
10959.82 2449
10960.81 2530
10961.80 2590
10962.79 2506
10963.78 2481
10964.77 2422
10965.75 2388
10966.74 2357
10967.73 2285
10968.72 2237
10969.71 2188
10970.70 2111
10971.69 2051
10972.68 2041
10973.67 1990
10974.66 2042
10975.64 2032
10976.63 1984
10977.62 2023
10978.61 2010
10979.60 1975
10980.59 2032
10981.58 2005
10982.57 1982
10983.56 2018
10984.55 2043
10985.54 2047
10986.53 2098
10987.52 2123
10988.51 2120
10989.50 2191
10990.49 2217
10991.48 2361
10992.47 2422
10993.46 2455
10994.45 2581
10995.44 2687
10996.43 2811
10997.42 2998
10998.41 3057
10999.40 3202
11000.39 3266
11001.38 3343
11002.37 3310
11003.36 3279
11004.35 3227
11005.34 3141
11006.33 2934
11007.32 2825
11008.31 2723
11009.30 2529
11010.30 2386
11011.29 2275
11012.28 2144
11013.27 2054
11014.26 1960
11015.25 1862
11016.24 1814
11017.23 1770
11018.22 1726
11019.21 1685
11020.21 1620
11021.20 1594
11022.19 1546
11023.18 1554
11024.17 1558
11025.16 1537
11026.15 1521
11027.14 1473
11028.14 1477
11029.13 1471
11030.12 1482
11031.11 1540
11032.10 1476
11033.09 1452
11034.09 1500
11035.08 1438
11036.07 1474
11037.06 1426
11038.05 1469
11039.05 1452
11040.04 1456
11041.03 1431
11042.02 1460
11043.02 1454
11044.01 1487
11045.00 1412
11045.99 1387
11046.98 1395
11047.98 1359
11048.97 1359
11049.96 1365
11050.95 1322
11051.95 1333
11052.94 1369
11053.93 1374
11054.93 1318
11055.92 1330
11056.91 1332
11057.90 1360
11058.90 1367
11059.89 1349
11060.88 1339
11061.88 1382
11062.87 1367
11063.86 1329
11064.86 1360
11065.85 1356
11066.84 1336
11067.84 1344
11068.83 1336
11069.82 1342
11070.82 1347
11071.81 1328
11072.80 1342
11073.80 1366
11074.79 1336
11075.78 1352
11076.78 1373
11077.77 1315
11078.77 1338
11079.76 1338
11080.75 1344
11081.75 1343
11082.74 1313
11083.74 1282
11084.73 1290
11085.72 1282
11086.72 1279
11087.71 1302
11088.71 1288
11089.70 1284
11090.70 1269
11091.69 1267
11092.68 1247
11093.68 1243
11094.67 1275
11095.67 1261
11096.66 1233
11097.66 1232
11098.65 1236
11099.65 1233
11100.64 1216
11101.64 1238
11102.63 1210
11103.63 1231
11104.62 1236
11105.62 1216
11106.61 1178
11107.61 1230
11108.60 1216
11109.60 1189
11110.59 1193
11111.59 1167
11112.58 1210
11113.58 1200
11114.57 1202
11115.57 1177
11116.56 1157
11117.56 1183
11118.56 1162
11119.55 1167
11120.55 1145
11121.54 1182
11122.54 1180
11123.54 1170
11124.53 1160
11125.53 1173
11126.52 1148
11127.52 1155
11128.51 1123
11129.51 1184
11130.51 1136
11131.50 1138
11132.50 1166
11133.50 1128
11134.49 1121
11135.49 1120
11136.49 1143
11137.48 1125
11138.48 1109
11139.47 1090
11140.47 1108
11141.47 1097
11142.46 1087
11143.46 1092
11144.46 1108
11145.46 1103
11146.45 1111
11147.45 1044
11148.45 1095
11149.44 1104
11150.44 1119
11151.44 1123
11152.43 1101
11153.43 1094
11154.43 1129
11155.43 1127
11156.42 1129
11157.42 1073
11158.42 1074
11159.42 1082
11160.41 1079
11161.41 1041
11162.41 1056
11163.41 1051
11164.40 1069
11165.40 1049
11166.40 1038
11167.40 1043
11168.39 1083
11169.39 1070
11170.39 1010
11171.39 1038
11172.39 1078
11173.38 1066
11174.38 1035
11175.38 1053
11176.38 989
11177.38 1022
11178.38 1058
11179.37 1062
11180.37 1045
11181.37 1006
11182.37 1049
11183.37 1012
11184.37 994
11185.37 1016
11186.36 997
11187.36 1094
11188.36 1050
11189.36 1033
11190.36 1009
11191.36 1020
11192.36 1018
11193.36 1054
11194.36 1051
11195.35 1048
11196.35 1086
11197.35 1059
11198.35 1025
11199.35 1074
11200.35 1060
11201.35 1087
11202.35 1063
11203.35 1056
11204.35 1045
11205.35 1021
11206.35 1056
11207.35 1041
11208.35 1030
11209.35 1050
11210.35 1048
11211.35 1101
11212.35 1092
11213.35 1055
11214.35 1065
11215.34 1078
11216.35 1077
11217.35 1052
11218.35 1062
11219.35 1084
11220.35 1049
11221.35 1043
11222.35 1025
11223.35 1012
11224.35 1063
11225.35 1073
11226.35 1018
11227.35 1030
11228.35 1064
11229.35 1049
11230.35 1042
11231.35 1032
11232.35 1040
11233.35 1062
11234.35 1025
11235.35 1026
11236.35 1035
11237.36 1054
11238.36 1023
11239.36 1054
11240.36 1036
11241.36 1013
11242.36 1031
11243.36 1041
11244.36 1054
11245.36 1059
11246.37 1038
11247.37 1081
11248.37 1070
11249.37 1067
11250.37 1045
11251.37 1030
11252.38 1092
11253.38 1107
11254.38 1071
11255.38 1091
11256.38 1091
11257.38 1105
11258.39 1110
11259.39 1127
11260.39 1125
11261.39 1132
11262.39 1118
11263.40 1134
11264.40 1126
11265.40 1102
11266.40 1083
11267.40 1102
11268.41 1116
11269.41 1165
11270.41 1163
11271.41 1120
11272.42 1193
11273.42 1194
11274.42 1210
11275.42 1215
11276.43 1225
11277.43 1209
11278.43 1249
11279.44 1275
11280.44 1247
11281.44 1240
11282.44 1251
11283.45 1196
11284.45 1168
11285.45 1187
11286.46 1181
11287.46 1159
11288.46 1128
11289.47 1093
11290.47 1081
11291.47 1061
11292.48 1060
11293.48 1072
11294.48 1037
11295.49 1009
11296.49 1038
11297.49 1068
11298.50 1005
11299.50 994
11300.51 984
11301.51 1030
11302.51 1055
11303.52 1046
11304.52 1025
11305.53 1012
11306.53 997
11307.53 946
11308.54 1009
11309.54 1010
11310.55 1046
11311.55 1069
11312.55 1049
11313.56 1047
11314.56 1051
11315.57 1058
11316.57 1091
11317.58 1154
11318.58 1119
11319.59 1129
11320.59 1120
11321.59 1139
11322.60 1162
11323.60 1137
11324.61 1105
11325.61 1111
11326.62 1092
11327.62 1096
11328.63 1075
11329.63 1053
11330.64 1041
11331.64 1047
11332.65 1018
11333.65 1032
11334.66 1013
11335.67 1024
11336.67 1042
11337.68 1005
11338.68 1023
11339.69 1069
11340.69 1071
11341.70 1064
11342.70 1036
11343.71 1092
11344.72 1072
11345.72 1055
11346.73 1056
11347.73 1044
11348.74 1057
11349.74 996
11350.75 935
11351.76 966
11352.76 917
11353.77 919
11354.78 939
11355.78 983
11356.79 958
11357.79 936
11358.80 952
11359.81 968
11360.81 943
11361.82 914
11362.83 899
11363.83 925
11364.84 918
11365.85 922
11366.85 912
11367.86 877
11368.87 892
11369.87 878
11370.88 875
11371.89 880
11372.89 911
11373.90 884
11374.91 903
11375.92 853
11376.92 822
11377.93 825
11378.94 880
11379.94 851
11380.95 866
11381.96 854
11382.97 812
11383.97 833
11384.98 844
11385.99 847
11387.00 835
11388.00 825
11389.01 856
11390.02 832
11391.03 839
11392.04 815
11393.04 848
11394.05 825
11395.06 823
11396.07 826
11397.08 820
11398.08 795
11399.09 846
11400.10 840
11401.11 819
11402.12 804
11403.12 829
11404.13 837
11405.14 813
11406.15 790
11407.16 804
11408.17 787
11409.18 781
11410.18 786
11411.19 772
11412.20 803
11413.21 783
11414.22 795
11415.23 807
11416.24 787
11417.25 772
11418.25 784
11419.26 836
11420.27 797
11421.28 790
11422.29 789
11423.30 768
11424.31 802
11425.32 756
11426.33 759
11427.34 784
11428.35 794
11429.36 783
11430.37 766
11431.38 764
11432.39 775
11433.39 771
11434.40 751
11435.41 729
11436.42 750
11437.43 769
11438.44 761
11439.45 759
11440.46 756
11441.47 737
11442.48 742
11443.49 757
11444.50 753
11445.51 737
11446.52 736
11447.53 752
11448.55 758
11449.56 737
11450.57 746
11451.58 772
11452.59 746
11453.60 746
11454.61 718
11455.62 717
11456.63 721
11457.64 757
11458.65 722
11459.66 688
11460.67 678
11461.68 724
11462.69 702
11463.71 719
11464.72 720
11465.73 711
11466.74 700
11467.75 708
11468.76 714
11469.77 704
11470.78 714
11471.80 725
11472.81 717
11473.82 709
11474.83 717
11475.84 704
11476.85 690
11477.86 696
11478.88 703
11479.89 684
11480.90 706
11481.91 714
11482.92 683
11483.93 698
11484.95 712
11485.96 719
11486.97 706
11487.98 686
11489.00 672
11490.01 678
11491.02 710
11492.03 654
11493.04 672
11494.06 672
11495.07 700
11496.08 678
11497.09 671
11498.11 679
11499.12 681
11500.13 686
11501.14 724
11502.16 676
11503.17 670
11504.18 684
11505.20 698
11506.21 706
11507.22 702
11508.23 694
11509.25 681
11510.26 690
11511.27 673
11512.29 681
11513.30 674
11514.31 662
11515.33 681
11516.34 671
11517.35 640
11518.37 663
11519.38 695
11520.39 682
11521.41 672
11522.42 704
11523.43 722
11524.45 705
11525.46 694
11526.47 694
11527.49 690
11528.50 708
11529.52 710
11530.53 707
11531.54 716
11532.56 702
11533.57 699
11534.59 733
11535.60 748
11536.62 731
11537.63 747
11538.64 729
11539.66 757
11540.67 732
11541.69 753
11542.70 719
11543.72 748
11544.73 748
11545.75 753
11546.76 718
11547.77 751
11548.79 733
11549.80 689
11550.82 691
11551.83 691
11552.85 678
11553.86 657
11554.88 625
11555.89 666
11556.91 664
11557.92 691
11558.94 678
11559.95 631
11560.97 657
11561.99 634
11563.00 634
11564.02 654
11565.03 661
11566.05 636
11567.06 663
11568.08 646
11569.09 629
11570.11 665
11571.13 645
11572.14 651
11573.16 658
11574.17 659
11575.19 652
11576.20 645
11577.22 643
11578.24 627
11579.25 641
11580.27 670
11581.29 640
11582.30 639
11583.32 639
11584.33 663
11585.35 645
11586.37 644
11587.38 622
11588.40 637
11589.42 634
11590.43 613
11591.45 642
11592.47 656
11593.48 623
11594.50 634
11595.52 628
11596.53 637
11597.55 635
11598.57 647
11599.58 647
11600.60 641
11601.62 625
11602.64 634
11603.65 654
11604.67 652
11605.69 642
11606.70 654
11607.72 639
11608.74 678
11609.76 647
11610.77 637
11611.79 628
11612.81 639
11613.83 634
11614.84 611
11615.86 630
11616.88 637
11617.90 647
11618.92 626
11619.93 646
11620.95 629
11621.97 685
11622.99 645
11624.01 634
11625.02 610
11626.04 621
11627.06 628
11628.08 603
11629.10 616
11630.11 634
11631.13 605
11632.15 615
11633.17 617
11634.19 634
11635.21 619
11636.23 604
11637.24 625
11638.26 643
11639.28 646
11640.30 608
11641.32 617
11642.34 615
11643.36 616
11644.38 612
11645.39 611
11646.41 595
11647.43 613
11648.45 610
11649.47 622
11650.49 634
11651.51 611
11652.53 618
11653.55 667
11654.57 644
11655.59 619
11656.61 636
11657.63 645
11658.65 634
11659.67 622
11660.69 616
11661.70 615
11662.72 628
11663.74 649
11664.76 629
11665.78 640
11666.80 638
11667.82 628
11668.84 633
11669.86 623
11670.88 631
11671.90 620
11672.92 624
11673.95 625
11674.97 650
11675.99 624
11677.01 631
11678.03 602
11679.05 623
11680.07 597
11681.09 635
11682.11 631
11683.13 643
11684.15 658
11685.17 642
11686.19 655
11687.21 632
11688.23 598
11689.25 641
11690.28 653
11691.30 651
11692.32 613
11693.34 642
11694.36 632
11695.38 642
11696.40 630
11697.42 605
11698.44 610
11699.47 635
11700.49 634
11701.51 636
11702.53 646
11703.55 611
11704.57 624
11705.60 624
11706.62 617
11707.64 623
11708.66 635
11709.68 619
11710.70 634
11711.73 616
11712.75 632
11713.77 625
11714.79 657
11715.81 662
11716.84 662
11717.86 659
11718.88 660
11719.90 643
11720.92 668
11721.95 650
11722.97 657
11723.99 650
11725.01 638
11726.04 658
11727.06 677
11728.08 669
11729.11 662
11730.13 660
11731.15 684
11732.17 661
11733.20 692
11734.22 688
11735.24 703
11736.26 684
11737.29 692
11738.31 688
11739.33 714
11740.36 684
11741.38 662
11742.40 668
11743.43 676
11744.45 665
11745.47 680
11746.50 686
11747.52 703
11748.54 721
11749.57 700
11750.59 737
11751.62 719
11752.64 758
11753.66 701
11754.69 702
11755.71 694
11756.73 721
11757.76 731
11758.78 728
11759.81 714
11760.83 726
11761.85 724
11762.88 687
11763.90 700
11764.93 737
11765.95 734
11766.98 736
11768.00 733
11769.02 776
11770.05 749
11771.07 738
11772.10 774
11773.12 790
11774.15 770
11775.17 795
11776.20 781
11777.22 742
11778.25 748
11779.27 777
11780.30 790
11781.32 788
11782.35 759
11783.37 780
11784.40 787
11785.42 768
11786.45 782
11787.47 807
11788.50 779
11789.52 803
11790.55 818
11791.57 769
11792.60 765
11793.62 803
11794.65 790
11795.67 772
11796.70 809
11797.73 789
11798.75 807
11799.78 792
11800.80 770
11801.83 790
11802.85 827
11803.88 816
11804.91 814
11805.93 787
11806.96 803
11807.98 804
11809.01 830
11810.04 825
11811.06 851
11812.09 816
11813.12 862
11814.14 828
11815.17 813
11816.19 846
11817.22 828
11818.25 852
11819.27 878
11820.30 839
11821.33 888
11822.35 881
11823.38 897
11824.41 882
11825.44 902
11826.46 900
11827.49 891
11828.52 918
11829.54 935
11830.57 959
11831.60 927
11832.62 891
11833.65 932
11834.68 951
11835.71 925
11836.73 905
11837.76 964
11838.79 964
11839.82 937
11840.84 943
11841.87 923
11842.90 956
11843.93 990
11844.95 991
11845.98 990
11847.01 956
11848.04 982
11849.07 1008
11850.09 1032
11851.12 982
11852.15 1004
11853.18 1039
11854.21 1012
11855.23 1033
11856.26 1058
11857.29 1062
11858.32 1068
11859.35 1073
11860.38 1050
11861.40 1111
11862.43 1111
11863.46 1119
11864.49 1135
11865.52 1122
11866.55 1156
11867.58 1121
11868.60 1152
11869.63 1130
11870.66 1144
11871.69 1190
11872.72 1177
11873.75 1154
11874.78 1156
11875.81 1173
11876.84 1220
11877.86 1241
11878.89 1222
11879.92 1222
11880.95 1239
11881.98 1239
11883.01 1239
11884.04 1249
11885.07 1293
11886.10 1289
11887.13 1316
11888.16 1297
11889.19 1340
11890.22 1335
11891.25 1334
11892.28 1355
11893.31 1418
11894.34 1445
11895.37 1419
11896.40 1486
11897.43 1525
11898.46 1543
11899.49 1596
11900.52 1592
11901.55 1656
11902.58 1650
11903.61 1722
11904.64 1733
11905.67 1768
11906.70 1783
11907.73 1754
11908.76 1733
11909.79 1772
11910.82 1802
11911.85 1734
11912.88 1663
11913.91 1640
11914.94 1621
11915.97 1569
11917.01 1537
11918.04 1490
11919.07 1501
11920.10 1446
11921.13 1478
11922.16 1509
11923.19 1464
11924.22 1474
11925.25 1530
11926.28 1514
11927.32 1566
11928.35 1594
11929.38 1605
11930.41 1643
11931.44 1632
11932.47 1660
11933.50 1676
11934.54 1661
11935.57 1650
11936.60 1663
11937.63 1586
11938.66 1576
11939.70 1564
11940.73 1483
11941.76 1452
11942.79 1444
11943.82 1390
11944.85 1365
11945.89 1324
11946.92 1282
11947.95 1296
11948.98 1307
11950.02 1316
11951.05 1221
11952.08 1246
11953.11 1240
11954.15 1229
11955.18 1255
11956.21 1231
11957.24 1228
11958.28 1253
11959.31 1224
11960.34 1193
11961.37 1251
11962.41 1250
11963.44 1257
11964.47 1249
11965.51 1252
11966.54 1244
11967.57 1261
11968.60 1207
11969.64 1253
11970.67 1279
11971.70 1246
11972.74 1265
11973.77 1252
11974.80 1285
11975.84 1263
11976.87 1274
11977.90 1285
11978.94 1302
11979.97 1334
11981.00 1274
11982.04 1290
11983.07 1300
11984.11 1297
11985.14 1294
11986.17 1291
11987.21 1306
11988.24 1291
11989.28 1309
11990.31 1307
11991.34 1319
11992.38 1371
11993.41 1357
11994.45 1350
11995.48 1392
11996.51 1364
11997.55 1346
11998.58 1360
11999.62 1374
12000.65 1411
12001.69 1383
12002.72 1416
12003.76 1399
12004.79 1431
12005.82 1453
12006.86 1434
12007.89 1463
12008.93 1462
12009.96 1424
12011.00 1465
12012.03 1496
12013.07 1507
12014.10 1527
12015.14 1463
12016.17 1516
12017.21 1537
12018.24 1542
12019.28 1551
12020.32 1563
12021.35 1581
12022.39 1534
12023.42 1538
12024.46 1562
12025.49 1590
12026.53 1548
12027.56 1549
12028.60 1532
12029.64 1569
12030.67 1551
12031.71 1506
12032.74 1503
12033.78 1484
12034.81 1468
12035.85 1473
12036.89 1499
12037.92 1451
12038.96 1507
12039.99 1521
12041.03 1455
12042.07 1471
12043.10 1457
12044.14 1530
12045.18 1489
12046.21 1518
12047.25 1476
12048.29 1503
12049.32 1472
12050.36 1539
12051.40 1515
12052.43 1551
12053.47 1540
12054.51 1532
12055.54 1614
12056.58 1566
12057.62 1539
12058.65 1558
12059.69 1590
12060.73 1569
12061.76 1582
12062.80 1581
12063.84 1539
12064.88 1538
12065.91 1478
12066.95 1483
12067.99 1444
12069.03 1427
12070.06 1368
12071.10 1358
12072.14 1368
12073.18 1365
12074.21 1336
12075.25 1341
12076.29 1321
12077.33 1303
12078.36 1283
12079.40 1275
12080.44 1283
12081.48 1297
12082.52 1266
12083.55 1261
12084.59 1272
12085.63 1259
12086.67 1236
12087.71 1244
12088.74 1254
12089.78 1285
12090.82 1317
12091.86 1280
12092.90 1306
12093.94 1292
12094.98 1299
12096.01 1318
12097.05 1310
12098.09 1357
12099.13 1343
12100.17 1346
12101.21 1385
12102.25 1407
12103.28 1405
12104.32 1413
12105.36 1406
12106.40 1370
12107.44 1360
12108.48 1375
12109.52 1326
12110.56 1317
12111.60 1286
12112.64 1272
12113.68 1244
12114.72 1255
12115.76 1206
12116.79 1163
12117.83 1142
12118.87 1174
12119.91 1092
12120.95 1106
12121.99 1142
12123.03 1096
12124.07 1076
12125.11 1062
12126.15 1061
12127.19 1048
12128.23 1080
12129.27 1107
12130.31 1045
12131.35 1060
12132.39 1052
12133.43 1048
12134.47 1011
12135.51 1037
12136.55 1041
12137.59 1080
12138.63 1033
12139.67 1047
12140.71 1030
12141.76 1009
12142.80 1012
12143.84 999
12144.88 1016
12145.92 1032
12146.96 1015
12148.00 999
12149.04 995
12150.08 995
12151.12 1013
12152.16 1017
12153.20 990
12154.25 994
12155.29 969
12156.33 975
12157.37 983
12158.41 965
12159.45 936
12160.49 941
12161.53 965
12162.58 975
12163.62 951
12164.66 957
12165.70 965
12166.74 973
12167.78 918
12168.82 901
12169.87 939
12170.91 956
12171.95 965
12172.99 966
12174.03 945
12175.08 931
12176.12 956
12177.16 947
12178.20 930
12179.24 947
12180.29 943
12181.33 911
12182.37 941
12183.41 909
12184.46 899
12185.50 903
12186.54 896
12187.58 937
12188.63 865
12189.67 920
12190.71 914
12191.75 903
12192.80 947
12193.84 925
12194.88 925
12195.92 917
12196.97 885
12198.01 906
12199.05 876
12200.10 895
12201.14 873
12202.18 934
12203.23 893
12204.27 878
12205.31 897
12206.36 921
12207.40 905
12208.44 888
12209.49 880
12210.53 885
12211.57 888
12212.62 928
12213.66 887
12214.70 858
12215.75 852
12216.79 865
12217.84 896
12218.88 879
12219.92 891
12220.97 884
12222.01 879
12223.06 856
12224.10 860
12225.14 875
12226.19 867
12227.23 841
12228.28 847
12229.32 883
12230.36 855
12231.41 885
12232.45 900
12233.50 908
12234.54 857
12235.59 845
12236.63 840
12237.68 855
12238.72 855
12239.77 827
12240.81 860
12241.86 890
12242.90 887
12243.94 859
12244.99 876
12246.03 841
12247.08 854
12248.13 846
12249.17 823
12250.22 849
12251.26 814
12252.31 847
12253.35 788
12254.40 827
12255.44 797
12256.49 811
12257.53 830
12258.58 814
12259.62 818
12260.67 785
12261.72 815
12262.76 784
12263.81 821
12264.85 802
12265.90 780
12266.94 767
12267.99 810
12269.04 807
12270.08 812
12271.13 777
12272.17 776
12273.22 801
12274.27 782
12275.31 773
12276.36 751
12277.41 790
12278.45 801
12279.50 781
12280.55 763
12281.59 795
12282.64 780
12283.69 780
12284.73 774
12285.78 755
12286.83 766
12287.87 783
12288.92 772
12289.97 783
12291.01 786
12292.06 769
12293.11 798
12294.15 785
12295.20 801
12296.25 778
12297.30 739
12298.34 758
12299.39 771
12300.44 763
12301.48 794
12302.53 780
12303.58 758
12304.63 783
12305.67 750
12306.72 793
12307.77 779
12308.82 766
12309.87 793
12310.91 737
12311.96 713
12313.01 746
12314.06 720
12315.10 742
12316.15 770
12317.20 737
12318.25 765
12319.30 734
12320.34 765
12321.39 736
12322.44 765
12323.49 755
12324.54 757
12325.59 755
12326.63 720
12327.68 725
12328.73 701
12329.78 714
12330.83 735
12331.88 761
12332.93 739
12333.98 754
12335.02 718
12336.07 747
12337.12 754
12338.17 738
12339.22 726
12340.27 747
12341.32 764
12342.37 760
12343.42 741
12344.47 735
12345.51 716
12346.56 737
12347.61 748
12348.66 765
12349.71 723
12350.76 731
12351.81 751
12352.86 758
12353.91 759
12354.96 739
12356.01 733
12357.06 779
12358.11 746
12359.16 745
12360.21 775
12361.26 773
12362.31 764
12363.36 782
12364.41 756
12365.46 754
12366.51 784
12367.56 810
12368.61 792
12369.66 793
12370.71 760
12371.76 801
12372.81 807
12373.86 776
12374.91 778
12375.96 777
12377.01 772
12378.06 776
12379.11 782
12380.17 785
12381.22 762
12382.27 753
12383.32 778
12384.37 746
12385.42 774
12386.47 787
12387.52 795
12388.57 798
12389.62 785
12390.67 768
12391.73 761
12392.78 799
12393.83 777
12394.88 777
12395.93 770
12396.98 822
12398.03 811
12399.09 773
12400.14 784
12401.19 771
12402.24 829
12403.29 806
12404.34 794
12405.40 797
12406.45 793
12407.50 806
12408.55 787
12409.60 810
12410.66 820
12411.71 829
12412.76 846
12413.81 818
12414.86 840
12415.92 831
12416.97 837
12418.02 831
12419.07 851
12420.13 848
12421.18 835
12422.23 865
12423.28 862
12424.34 867
12425.39 868
12426.44 835
12427.49 861
12428.55 848
12429.60 824
12430.65 887
12431.71 888
12432.76 861
12433.81 886
12434.86 858
12435.92 844
12436.97 879
12438.02 885
12439.08 889
12440.13 912
12441.18 898
12442.24 922
12443.29 873
12444.34 844
12445.40 896
12446.45 912
12447.50 898
12448.56 872
12449.61 936
12450.67 906
12451.72 892
12452.77 924
12453.83 967
12454.88 965
12455.94 964
12456.99 1034
12458.04 1062
12459.10 979
12460.15 994
12461.21 1013
12462.26 1082
12463.31 1068
12464.37 1116
12465.42 1116
12466.48 1216
12467.53 1224
12468.59 1256
12469.64 1273
12470.70 1360
12471.75 1371
12472.80 1437
12473.86 1482
12474.91 1515
12475.97 1571
12477.02 1625
12478.08 1596
12479.13 1645
12480.19 1653
12481.24 1658
12482.30 1648
12483.35 1607
12484.41 1595
12485.46 1531
12486.52 1506
12487.57 1418
12488.63 1384
12489.69 1365
12490.74 1276
12491.80 1266
12492.85 1216
12493.91 1186
12494.96 1167
12496.02 1128
12497.07 1081
12498.13 1091
12499.19 1120
12500.24 1102
12501.30 1071
12502.35 1008
12503.41 1032
12504.47 1052
12505.52 1036
12506.58 1014
12507.63 1039
12508.69 1038
12509.75 1049
12510.80 1084
12511.86 1038
12512.91 1078
12513.97 1064
12515.03 1064
12516.08 1041
12517.14 1047
12518.20 1063
12519.25 1070
12520.31 1076
12521.37 1046
12522.42 1030
12523.48 1016
12524.54 1012
12525.59 1014
12526.65 994
12527.71 1004
12528.77 998
12529.82 1032
12530.88 1029
12531.94 1028
12532.99 1030
12534.05 1037
12535.11 1044
12536.17 1062
12537.22 1032
12538.28 1050
12539.34 1051
12540.40 1036
12541.45 1082
12542.51 1068
12543.57 1072
12544.63 1060
12545.68 1135
12546.74 1146
12547.80 1157
12548.86 1118
12549.92 1143
12550.97 1206
12552.03 1156
12553.09 1184
12554.15 1228
12555.21 1203
12556.26 1225
12557.32 1202
12558.38 1182
12559.44 1172
12560.50 1189
12561.56 1190
12562.61 1163
12563.67 1139
12564.73 1124
12565.79 1123
12566.85 1078
12567.91 1080
12568.97 1102
12570.02 1077
12571.08 1072
12572.14 1072
12573.20 1042
12574.26 1057
12575.32 1032
12576.38 1066
12577.44 1070
12578.50 1060
12579.56 1037
12580.61 1054
12581.67 1091
12582.73 1049
12583.79 1029
12584.85 1076
12585.91 1005
12586.97 1048
12588.03 1053
12589.09 1043
12590.15 1045
12591.21 1057
12592.27 1050
12593.33 1061
12594.39 1024
12595.45 1058
12596.51 1023
12597.57 1020
12598.63 1014
12599.69 1045
12600.75 1028
12601.81 1020
12602.87 1035
12603.93 1030
12604.99 1064
12606.05 1017
12607.11 1050
12608.17 1051
12609.23 1037
12610.29 1043
12611.35 1055
12612.41 1094
12613.47 1063
12614.53 1077
12615.59 1093
12616.66 1096
12617.72 1145
12618.78 1068
12619.84 1100
12620.90 1121
12621.96 1110
12623.02 1117
12624.08 1104
12625.14 1170
12626.20 1171
12627.26 1195
12628.33 1200
12629.39 1199
12630.45 1224
12631.51 1202
12632.57 1185
12633.63 1180
12634.69 1220
12635.76 1244
12636.82 1197
12637.88 1157
12638.94 1115
12640.00 1116
12641.06 1125
12642.13 1121
12643.19 1095
12644.25 1114
12645.31 1097
12646.37 1083
12647.44 1049
12648.50 1043
12649.56 1057
12650.62 1029
12651.68 1071
12652.75 1040
12653.81 1013
12654.87 1043
12655.93 1023
12657.00 1027
12658.06 1043
12659.12 1026
12660.18 1034
12661.25 1031
12662.31 1059
12663.37 1035
12664.43 1080
12665.50 1058
12666.56 1084
12667.62 1064
12668.69 1053
12669.75 1065
12670.81 1049
12671.88 1080
12672.94 1063
12674.00 1046
12675.06 1048
12676.13 1043
12677.19 1062
12678.25 1056
12679.32 1064
12680.38 1081
12681.44 1093
12682.51 1067
12683.57 1065
12684.64 1085
12685.70 1091
12686.76 1060
12687.83 1101
12688.89 1089
12689.95 1048
12691.02 1087
12692.08 1091
12693.15 1133
12694.21 1095
12695.27 1153
12696.34 1171
12697.40 1132
12698.47 1130
12699.53 1155
12700.59 1153
12701.66 1176
12702.72 1163
12703.79 1147
12704.85 1168
12705.92 1172
12706.98 1158
12708.05 1181
12709.11 1209
12710.18 1214
12711.24 1203
12712.30 1238
12713.37 1244
12714.43 1205
12715.50 1238
12716.56 1230
12717.63 1244
12718.69 1218
12719.76 1230
12720.82 1245
12721.89 1261
12722.95 1301
12724.02 1289
12725.09 1287
12726.15 1282
12727.22 1321
12728.28 1336
12729.35 1312
12730.41 1322
12731.48 1320
12732.54 1369
12733.61 1406
12734.68 1416
12735.74 1362
12736.81 1371
12737.87 1389
12738.94 1346
12740.00 1374
12741.07 1348
12742.14 1313
12743.20 1307
12744.27 1283
12745.33 1259
12746.40 1267
12747.47 1217
12748.53 1206
12749.60 1205
12750.67 1180
12751.73 1172
12752.80 1186
12753.87 1185
12754.93 1111
12756.00 1107
12757.07 1102
12758.13 1079
12759.20 1090
12760.27 1099
12761.33 1122
12762.40 1087
12763.47 1120
12764.53 1095
12765.60 1073
12766.67 1095
12767.73 1066
12768.80 1058
12769.87 1055
12770.94 989
12772.00 1018
12773.07 1033
12774.14 1004
12775.21 1014
12776.27 1030
12777.34 990
12778.41 999
12779.48 1016
12780.54 995
12781.61 972
12782.68 934
12783.75 942
12784.81 970
12785.88 945
12786.95 949
12788.02 944
12789.09 912
12790.15 919
12791.22 935
12792.29 949
12793.36 921
12794.43 911
12795.49 927
12796.56 915
12797.63 919
12798.70 899
12799.77 910
12800.84 908
12801.90 939
12802.97 966
12804.04 970
12805.11 951
12806.18 940
12807.25 922
12808.32 943
12809.39 924
12810.45 934
12811.52 932
12812.59 933
12813.66 937
12814.73 966
12815.80 941
12816.87 950
12817.94 968
12819.01 949
12820.08 978
12821.15 993
12822.21 976
12823.28 989
12824.35 996
12825.42 960
12826.49 906
12827.56 962
12828.63 979
12829.70 984
12830.77 960
12831.84 979
12832.91 926
12833.98 917
12835.05 924
12836.12 914
12837.19 913
12838.26 934
12839.33 918
12840.40 908
12841.47 886
12842.54 880
12843.61 871
12844.68 815
12845.75 854
12846.82 846
12847.89 838
12848.96 866
12850.03 853
12851.10 831
12852.18 868
12853.25 839
12854.32 831
12855.39 832
12856.46 807
12857.53 808
12858.60 795
12859.67 824
12860.74 785
12861.81 759
12862.88 798
12863.96 792
12865.03 782
12866.10 760
12867.17 763
12868.24 789
12869.31 809
12870.38 764
12871.45 739
12872.53 755
12873.60 776
12874.67 776
12875.74 754
12876.81 746
12877.88 761
12878.96 765
12880.03 780
12881.10 775
12882.17 782
12883.24 768
12884.31 746
12885.39 760
12886.46 778
12887.53 720
12888.60 766
12889.68 781
12890.75 734
12891.82 722
12892.89 748
12893.96 757
12895.04 739
12896.11 718
12897.18 741
12898.25 717
12899.33 724
12900.40 728
12901.47 733
12902.54 759
12903.62 740
12904.69 733
12905.76 699
12906.84 716
12907.91 706
12908.98 697
12910.06 691
12911.13 696
12912.20 668
12913.27 671
12914.35 690
12915.42 708
12916.49 686
12917.57 688
12918.64 683
12919.71 706
12920.79 694
12921.86 705
12922.94 688
12924.01 692
12925.08 703
12926.16 700
12927.23 673
12928.30 633
12929.38 663
12930.45 688
12931.53 707
12932.60 692
12933.67 681
12934.75 666
12935.82 655
12936.90 664
12937.97 636
12939.04 645
12940.12 665
12941.19 669
12942.27 673
12943.34 672
12944.42 668
12945.49 676
12946.56 702
12947.64 674
12948.71 689
12949.79 634
12950.86 637
12951.94 684
12953.01 663
12954.09 627
12955.16 627
12956.24 645
12957.31 664
12958.39 643
12959.46 672
12960.54 681
12961.61 631
12962.69 639
12963.76 626
12964.84 636
12965.91 676
12966.99 627
12968.07 636
12969.14 627
12970.22 673
12971.29 626
12972.37 624
12973.44 608
12974.52 617
12975.59 669
12976.67 646
12977.75 633
12978.82 619
12979.90 627
12980.97 632
12982.05 625
12983.13 649
12984.20 646
12985.28 645
12986.35 651
12987.43 648
12988.51 642
12989.58 618
12990.66 628
12991.74 666
12992.81 653
12993.89 605
12994.97 627
12996.04 647
12997.12 627
12998.20 651
12999.27 625
13000.35 664
13001.43 656
13002.50 621
13003.58 651
13004.66 650
13005.73 625
13006.81 652
13007.89 644
13008.97 662
13010.04 642
13011.12 608
13012.20 639
13013.27 642
13014.35 661
13015.43 624
13016.51 602
13017.58 635
13018.66 641
13019.74 659
13020.82 636
13021.89 624
13022.97 657
13024.05 632
13025.13 628
13026.21 652
13027.28 644
13028.36 666
13029.44 651
13030.52 645
13031.60 614
13032.67 634
13033.75 633
13034.83 635
13035.91 621
13036.99 620
13038.07 635
13039.14 672
13040.22 669
13041.30 638
13042.38 657
13043.46 665
13044.54 657
13045.62 638
13046.69 667
13047.77 637
13048.85 639
13049.93 641
13051.01 700
13052.09 638
13053.17 644
13054.25 641
13055.33 626
13056.40 626
13057.48 655
13058.56 686
13059.64 642
13060.72 645
13061.80 626
13062.88 628
13063.96 628
13065.04 630
13066.12 611
13067.20 670
13068.28 647
13069.36 652
13070.44 646
13071.52 656
13072.60 667
13073.68 645
13074.76 624
13075.84 629
13076.92 634
13078.00 647
13079.08 645
13080.16 648
13081.24 630
13082.32 649
13083.40 663
13084.48 646
13085.56 628
13086.64 637
13087.72 662
13088.80 656
13089.88 653
13090.96 660
13092.04 645
13093.12 645
13094.20 658
13095.28 645
13096.36 654
13097.44 655
13098.52 655
13099.61 633
13100.69 655
13101.77 647
13102.85 632
13103.93 650
13105.01 629
13106.09 648
13107.17 660
13108.25 652
13109.34 664
13110.42 687
13111.50 676
13112.58 669
13113.66 659
13114.74 669
13115.82 675
13116.91 678
13117.99 646
13119.07 660
13120.15 680
13121.23 684
13122.31 693
13123.40 695
13124.48 670
13125.56 689
13126.64 712
13127.72 671
13128.81 677
13129.89 679
13130.97 710
13132.05 674
13133.14 690
13134.22 644
13135.30 650
13136.38 665
13137.47 651
13138.55 697
13139.63 685
13140.71 678
13141.80 675
13142.88 696
13143.96 716
13145.04 703
13146.13 680
13147.21 693
13148.29 726
13149.38 708
13150.46 730
13151.54 702
13152.62 709
13153.71 719
13154.79 718
13155.87 711
13156.96 730
13158.04 705
13159.12 696
13160.21 709
13161.29 714
13162.37 741
13163.46 713
13164.54 724
13165.62 708
13166.71 683
13167.79 708
13168.88 745
13169.96 732
13171.04 696
13172.13 715
13173.21 704
13174.30 703
13175.38 701
13176.46 698
13177.55 715
13178.63 714
13179.72 747
13180.80 709
13181.88 708
13182.97 733
13184.05 722
13185.14 736
13186.22 700
13187.31 693
13188.39 703
13189.48 721
13190.56 743
13191.65 759
13192.73 725
13193.81 722
13194.90 759
13195.98 739
13197.07 751
13198.15 749
13199.24 770
13200.32 743
13201.41 720
13202.49 713
13203.58 752
13204.67 765
13205.75 731
13206.84 726
13207.92 721
13209.01 735
13210.09 746
13211.18 754
13212.26 740
13213.35 761
13214.43 729
13215.52 723
13216.61 766
13217.69 762
13218.78 752
13219.86 765
13220.95 755
13222.04 768
13223.12 780
13224.21 778
13225.29 765
13226.38 799
13227.47 768
13228.55 751
13229.64 760
13230.72 780
13231.81 776
13232.90 791
13233.98 796
13235.07 789
13236.16 786
13237.24 825
13238.33 806
13239.42 813
13240.50 813
13241.59 810
13242.68 823
13243.76 803
13244.85 812
13245.94 816
13247.02 816
13248.11 862
13249.20 822
13250.29 824
13251.37 839
13252.46 829
13253.55 847
13254.63 858
13255.72 905
13256.81 842
13257.90 866
13258.98 871
13260.07 845
13261.16 886
13262.25 895
13263.33 892
13264.42 881
13265.51 895
13266.60 885
13267.69 889
13268.77 894
13269.86 911
13270.95 912
13272.04 948
13273.13 903
13274.21 892
13275.30 929
13276.39 938
13277.48 933
13278.57 959
13279.65 959
13280.74 945
13281.83 944
13282.92 970
13284.01 961
13285.10 984
13286.19 983
13287.27 980
13288.36 974
13289.45 993
13290.54 1001
13291.63 1022
13292.72 1008
13293.81 1006
13294.90 1003
13295.98 1015
13297.07 1010
13298.16 1039
13299.25 1060
13300.34 1091
13301.43 1017
13302.52 1022
13303.61 1063
13304.70 1068
13305.79 1075
13306.88 1083
13307.97 1085
13309.06 1130
13310.15 1097
13311.24 1103
13312.32 1107
13313.41 1131
13314.50 1123
13315.59 1116
13316.68 1093
13317.77 1143
13318.86 1155
13319.95 1166
13321.04 1163
13322.13 1150
13323.22 1159
13324.31 1178
13325.40 1176
13326.49 1181
13327.58 1179
13328.68 1183
13329.77 1191
13330.86 1225
13331.95 1236
13333.04 1254
13334.13 1214
13335.22 1292
13336.31 1309
13337.40 1280
13338.49 1246
13339.58 1265
13340.67 1292
13341.76 1286
13342.85 1325
13343.94 1281
13345.04 1301
13346.13 1305
13347.22 1311
13348.31 1303
13349.40 1312
13350.49 1306
13351.58 1346
13352.67 1341
13353.77 1315
13354.86 1341
13355.95 1331
13357.04 1345
13358.13 1321
13359.22 1311
13360.31 1358
13361.41 1396
13362.50 1404
13363.59 1378
13364.68 1403
13365.77 1403
13366.87 1363
13367.96 1463
13369.05 1460
13370.14 1451
13371.23 1497
13372.33 1507
13373.42 1477
13374.51 1464
13375.60 1444
13376.69 1450
13377.79 1386
13378.88 1343
13379.97 1336
13381.06 1323
13382.16 1342
13383.25 1300
13384.34 1281
13385.43 1265
13386.53 1280
13387.62 1176
13388.71 1154
13389.81 1186
13390.90 1178
13391.99 1145
13393.08 1148
13394.18 1115
13395.27 1139
13396.36 1154
13397.46 1124
13398.55 1146
13399.64 1115
13400.74 1104
13401.83 1100
13402.92 1073
13404.02 1136
13405.11 1141
13406.20 1118
13407.30 1152
13408.39 1126
13409.48 1127
13410.58 1105
13411.67 1107
13412.77 1094
13413.86 1102
13414.95 1119
13416.05 1140
13417.14 1105
13418.23 1124
13419.33 1122
13420.42 1117
13421.52 1104
13422.61 1145
13423.71 1136
13424.80 1098
13425.89 1126
13426.99 1096
13428.08 1104
13429.18 1169
13430.27 1157
13431.37 1146
13432.46 1120
13433.56 1123
13434.65 1131
13435.74 1109
13436.84 1143
13437.93 1159
13439.03 1156
13440.12 1154
13441.22 1194
13442.31 1181
13443.41 1193
13444.50 1177
13445.60 1169
13446.69 1165
13447.79 1183
13448.88 1212
13449.98 1210
13451.08 1240
13452.17 1229
13453.27 1244
13454.36 1240
13455.46 1261
13456.55 1259
13457.65 1204
13458.74 1300
13459.84 1291
13460.94 1246
13462.03 1312
13463.13 1289
13464.22 1282
13465.32 1304
13466.41 1320
13467.51 1315
13468.61 1333
13469.70 1314
13470.80 1280
13471.90 1323
13472.99 1304
13474.09 1325
13475.18 1320
13476.28 1313
13477.38 1348
13478.47 1326
13479.57 1355
13480.67 1359
13481.76 1378
13482.86 1357
13483.96 1364
13485.05 1384
13486.15 1400
13487.25 1362
13488.34 1401
13489.44 1414
13490.54 1466
13491.63 1494
13492.73 1472
13493.83 1463
13494.93 1472
13496.02 1482
13497.12 1523
13498.22 1528
13499.31 1556
13500.41 1501
13501.51 1484
13502.61 1530
13503.70 1576
13504.80 1561
13505.90 1513
13507.00 1533
13508.09 1539
13509.19 1544
13510.29 1546
13511.39 1547
13512.49 1526
13513.58 1497
13514.68 1481
13515.78 1456
13516.88 1474
13517.98 1472
13519.07 1453
13520.17 1449
13521.27 1389
13522.37 1428
13523.47 1385
13524.57 1408
13525.66 1389
13526.76 1370
13527.86 1337
13528.96 1306
13530.06 1327
13531.16 1336
13532.25 1283
13533.35 1267
13534.45 1286
13535.55 1256
13536.65 1235
13537.75 1217
13538.85 1215
13539.95 1220
13541.05 1199
13542.14 1154
13543.24 1147
13544.34 1170
13545.44 1143
13546.54 1162
13547.64 1169
13548.74 1112
13549.84 1141
13550.94 1111
13552.04 1114
13553.14 1157
13554.24 1131
13555.34 1115
13556.44 1098
13557.54 1089
13558.64 1077
13559.74 1069
13560.84 1081
13561.94 1085
13563.04 1092
13564.13 1075
13565.23 1074
13566.34 1063
13567.44 1043
13568.54 1052
13569.64 1080
13570.74 1054
13571.84 1021
13572.94 1074
13574.04 1063
13575.14 1068
13576.24 1036
13577.34 1067
13578.44 1052
13579.54 1067
13580.64 1028
13581.74 1043
13582.84 1077
13583.94 1065
13585.04 1098
13586.14 1076
13587.24 1069
13588.35 1078
13589.45 1110
13590.55 1033
13591.65 1078
13592.75 1058
13593.85 1060
13594.95 1068
13596.05 1072
13597.15 1086
13598.26 1112
13599.36 1115
13600.46 1085
13601.56 1092
13602.66 1088
13603.76 1091
13604.86 1079
13605.97 1121
13607.07 1118
13608.17 1106
13609.27 1112
13610.37 1123
13611.47 1093
13612.58 1076
13613.68 1142
13614.78 1111
13615.88 1092
13616.98 1087
13618.09 1068
13619.19 1110
13620.29 1118
13621.39 1093
13622.50 1127
13623.60 1087
13624.70 1097
13625.80 1132
13626.91 1122
13628.01 1122
13629.11 1097
13630.21 1083
13631.32 1111
13632.42 1096
13633.52 1105
13634.62 1097
13635.73 1141
13636.83 1079
13637.93 1132
13639.04 1106
13640.14 1098
13641.24 1118
13642.35 1133
13643.45 1098
13644.55 1092
13645.65 1086
13646.76 1111
13647.86 1095
13648.96 1105
13650.07 1102
13651.17 1108
13652.28 1091
13653.38 1101
13654.48 1091
13655.59 1096
13656.69 1096
13657.79 1107
13658.90 1099
13660.00 1093
13661.11 1071
13662.21 1075
13663.31 1090
13664.42 1063
13665.52 1073
13666.63 1063
13667.73 1082
13668.83 1043
13669.94 1064
13671.04 1077
13672.15 1070
13673.25 1083
13674.36 1073
13675.46 1080
13676.56 1097
13677.67 1063
13678.77 1073
13679.88 1088
13680.98 1100
13682.09 1064
13683.19 1144
13684.30 1132
13685.40 1066
13686.51 1096
13687.61 1109
13688.72 1138
13689.82 1121
13690.93 1104
13692.03 1123
13693.14 1154
13694.24 1108
13695.35 1138
13696.45 1090
13697.56 1107
13698.66 1157
13699.77 1150
13700.87 1153
13701.98 1146
13703.09 1152
13704.19 1163
13705.30 1143
13706.40 1188
13707.51 1168
13708.61 1179
13709.72 1172
13710.83 1169
13711.93 1190
13713.04 1221
13714.14 1211
13715.25 1208
13716.36 1229
13717.46 1248
13718.57 1269
13719.67 1275
13720.78 1240
13721.89 1229
13722.99 1266
13724.10 1287
13725.21 1298
13726.31 1323
13727.42 1288
13728.53 1272
13729.63 1326
13730.74 1329
13731.85 1355
13732.95 1378
13734.06 1350
13735.17 1386
13736.27 1367
13737.38 1402
13738.49 1426
13739.59 1405
13740.70 1412
13741.81 1444
13742.92 1476
13744.02 1464
13745.13 1497
13746.24 1467
13747.35 1493
13748.45 1516
13749.56 1529
13750.67 1550
13751.78 1552
13752.88 1576
13753.99 1605
13755.10 1646
13756.21 1645
13757.31 1649
13758.42 1693
13759.53 1714
13760.64 1771
13761.75 1827
13762.85 1805
13763.96 1873
13765.07 1848
13766.18 1898
13767.29 1885
13768.39 1933
13769.50 1964
13770.61 1964
13771.72 1944
13772.83 1964
13773.94 1915
13775.04 1998
13776.15 2003
13777.26 1955
13778.37 1953
13779.48 1950
13780.59 1839
13781.70 1865
13782.80 1852
13783.91 1799
13785.02 1779
13786.13 1750
13787.24 1721
13788.35 1656
13789.46 1629
13790.57 1486
13791.68 1515
13792.79 1470
13793.90 1499
13795.00 1428
13796.11 1386
13797.22 1416
13798.33 1356
13799.44 1316
13800.55 1311
13801.66 1303
13802.77 1279
13803.88 1301
13804.99 1288
13806.10 1290
13807.21 1268
13808.32 1267
13809.43 1273
13810.54 1250
13811.65 1251
13812.76 1302
13813.87 1229
13814.98 1225
13816.09 1198
13817.20 1211
13818.31 1206
13819.42 1187
13820.53 1228
13821.64 1254
13822.75 1203
13823.86 1170
13824.97 1195
13826.08 1201
13827.19 1173
13828.30 1178
13829.41 1186
13830.53 1197
13831.64 1186
13832.75 1180
13833.86 1180
13834.97 1173
13836.08 1195
13837.19 1203
13838.30 1203
13839.41 1217
13840.52 1195
13841.64 1209
13842.75 1205
13843.86 1247
13844.97 1197
13846.08 1230
13847.19 1211
13848.30 1180
13849.41 1204
13850.53 1223
13851.64 1221
13852.75 1232
13853.86 1215
13854.97 1238
13856.08 1248
13857.20 1228
13858.31 1234
13859.42 1277
13860.53 1251
13861.64 1256
13862.76 1242
13863.87 1265
13864.98 1228
13866.09 1253
13867.20 1220
13868.32 1248
13869.43 1280
13870.54 1230
13871.65 1239
13872.77 1252
13873.88 1294
13874.99 1265
13876.10 1296
13877.22 1263
13878.33 1295
13879.44 1300
13880.55 1343
13881.67 1351
13882.78 1354
13883.89 1323
13885.01 1352
13886.12 1347
13887.23 1375
13888.34 1332
13889.46 1419
13890.57 1431
13891.68 1436
13892.80 1470
13893.91 1453
13895.02 1502
13896.14 1481
13897.25 1487
13898.36 1495
13899.48 1520
13900.59 1517
13901.70 1469
13902.82 1481
13903.93 1470
13905.05 1461
13906.16 1446
13907.27 1429
13908.39 1406
13909.50 1359
13910.61 1331
13911.73 1325
13912.84 1324
13913.96 1305
13915.07 1272
13916.19 1253
13917.30 1252
13918.41 1260
13919.53 1244
13920.64 1208
13921.76 1220
13922.87 1203
13923.99 1237
13925.10 1199
13926.21 1184
13927.33 1143
13928.44 1155
13929.56 1164
13930.67 1152
13931.79 1191
13932.90 1189
13934.02 1184
13935.13 1176
13936.25 1187
13937.36 1130
13938.48 1163
13939.59 1173
13940.71 1171
13941.82 1164
13942.94 1163
13944.05 1198
13945.17 1151
13946.28 1141
13947.40 1101
13948.52 1101
13949.63 1147
13950.75 1147
13951.86 1129
13952.98 1066
13954.09 1116
13955.21 1101
13956.32 1141
13957.44 1058
13958.56 1094
13959.67 1106
13960.79 1123
13961.90 1092
13963.02 1085
13964.14 1088
13965.25 1073
13966.37 1060
13967.48 1055
13968.60 1092
13969.72 1111
13970.83 1113
13971.95 1095
13973.07 1101
13974.18 1087
13975.30 1108
13976.42 1138
13977.53 1083
13978.65 1118
13979.77 1118
13980.88 1134
13982.00 1109
13983.12 1075
13984.23 1116
13985.35 1085
13986.47 1124
13987.58 1124
13988.70 1134
13989.82 1116
13990.94 1104
13992.05 1119
13993.17 1122
13994.29 1166
13995.40 1133
13996.52 1163
13997.64 1155
13998.76 1123
13999.87 1118
14000.99 1142
14002.11 1122
14003.23 1149
14004.35 1147
14005.46 1161
14006.58 1167
14007.70 1090
14008.82 1123
14009.93 1159
14011.05 1134
14012.17 1155
14013.29 1141
14014.41 1150
14015.52 1105
14016.64 1137
14017.76 1161
14018.88 1161
14020.00 1176
14021.12 1139
14022.23 1173
14023.35 1213
14024.47 1186
14025.59 1164
14026.71 1153
14027.83 1202
14028.95 1181
14030.06 1162
14031.18 1176
14032.30 1186
14033.42 1192
14034.54 1158
14035.66 1185
14036.78 1193
14037.90 1185
14039.02 1194
14040.14 1209
14041.25 1230
14042.37 1238
14043.49 1246
14044.61 1236
14045.73 1226
14046.85 1263
14047.97 1268
14049.09 1252
14050.21 1311
14051.33 1308
14052.45 1270
14053.57 1307
14054.69 1267
14055.81 1292
14056.93 1323
14058.05 1359
14059.17 1346
14060.29 1349
14061.41 1333
14062.53 1358
14063.65 1382
14064.77 1407
14065.89 1396
14067.01 1426
14068.13 1440
14069.25 1435
14070.37 1413
14071.49 1465
14072.61 1497
14073.73 1440
14074.85 1456
14075.97 1516
14077.09 1523
14078.21 1458
14079.33 1479
14080.45 1483
14081.57 1502
14082.69 1487
14083.82 1512
14084.94 1505
14086.06 1461
14087.18 1475
14088.30 1533
14089.42 1525
14090.54 1468
14091.66 1498
14092.78 1467
14093.91 1499
14095.03 1495
14096.15 1492
14097.27 1509
14098.39 1514
14099.51 1500
14100.63 1475
14101.76 1493
14102.88 1476
14104.00 1453
14105.12 1474
14106.24 1454
14107.36 1430
14108.49 1387
14109.61 1371
14110.73 1351
14111.85 1358
14112.97 1372
14114.10 1344
14115.22 1345
14116.34 1258
14117.46 1252
14118.58 1294
14119.71 1245
14120.83 1239
14121.95 1240
14123.07 1247
14124.20 1213
14125.32 1178
14126.44 1208
14127.56 1183
14128.69 1164
14129.81 1197
14130.93 1190
14132.06 1192
14133.18 1164
14134.30 1197
14135.42 1181
14136.55 1186
14137.67 1111
14138.79 1161
14139.92 1170
14141.04 1145
14142.16 1131
14143.29 1160
14144.41 1144
14145.53 1108
14146.66 1143
14147.78 1134
14148.90 1110
14150.03 1088
14151.15 1091
14152.27 1092
14153.40 1080
14154.52 1111
14155.64 1090
14156.77 1121
14157.89 1117
14159.02 1096
14160.14 1082
14161.26 1074
14162.39 1069
14163.51 1075
14164.64 1091
14165.76 1115
14166.88 1096
14168.01 1085
14169.13 1107
14170.26 1057
14171.38 1050
14172.51 1077
14173.63 1078
14174.75 1081
14175.88 1069
14177.00 1068
14178.13 1102
14179.25 1077
14180.38 1041
14181.50 1043
14182.63 1062
14183.75 1070
14184.88 1046
14186.00 1037
14187.13 1034
14188.25 1008
14189.38 1029
14190.50 993
14191.63 1000
14192.75 1027
14193.88 1010
14195.00 1004
14196.13 1013
14197.25 989
14198.38 1005
14199.50 1010
14200.63 1038
14201.76 1046
14202.88 1027
14204.01 1008
14205.13 987
14206.26 996
14207.38 955
14208.51 982
14209.64 989
14210.76 981
14211.89 951
14213.01 950
14214.14 961
14215.27 934
14216.39 989
14217.52 968
14218.64 949
14219.77 967
14220.90 957
14222.02 973
14223.15 958
14224.28 950
14225.40 941
14226.53 949
14227.66 916
14228.78 898
14229.91 918
14231.04 912
14232.16 948
14233.29 941
14234.42 967
14235.54 904
14236.67 898
14237.80 940
14238.92 905
14240.05 895
14241.18 904
14242.31 899
14243.43 895
14244.56 872
14245.69 916
14246.82 904
14247.94 880
14249.07 891
14250.20 895
14251.33 891
14252.45 893
14253.58 903
14254.71 891
14255.84 916
14256.96 878
14258.09 894
14259.22 860
14260.35 861
14261.47 837
14262.60 868
14263.73 846
14264.86 867
14265.99 853
14267.12 861
14268.24 827
14269.37 812
14270.50 834
14271.63 823
14272.76 803
14273.89 786
14275.01 811
14276.14 833
14277.27 817
14278.40 834
14279.53 817
14280.66 823
14281.79 776
14282.91 794
14284.04 783
14285.17 799
14286.30 813
14287.43 775
14288.56 774
14289.69 759
14290.82 779
14291.95 779
14293.08 789
14294.20 791
14295.33 789
14296.46 799
14297.59 802
14298.72 765
14299.85 765
14300.98 783
14302.11 793
14303.24 759
14304.37 760
14305.50 759
14306.63 742
14307.76 749
14308.89 764
14310.02 752
14311.15 762
14312.28 769
14313.41 733
14314.54 739
14315.67 734
14316.80 747
14317.93 721
14319.06 733
14320.19 741
14321.32 701
14322.45 759
14323.58 763
14324.71 728
14325.84 703
14326.97 712
14328.10 703
14329.23 695
14330.36 714
14331.49 717
14332.62 758
14333.76 700
14334.89 703
14336.02 731
14337.15 722
14338.28 693
14339.41 720
14340.54 720
14341.67 725
14342.80 697
14343.93 701
14345.07 695
14346.20 721
14347.33 705
14348.46 749
14349.59 721
14350.72 699
14351.85 695
14352.99 697
14354.12 703
14355.25 692
14356.38 692
14357.51 726
14358.64 702
14359.78 700
14360.91 705
14362.04 697
14363.17 684
14364.30 678
14365.44 693
14366.57 718
14367.70 730
14368.83 703
14369.96 714
14371.10 708
14372.23 723
14373.36 699
14374.49 697
14375.63 728
14376.76 718
14377.89 700
14379.02 731
14380.16 734
14381.29 719
14382.42 695
14383.55 692
14384.69 718
14385.82 689
14386.95 720
14388.09 715
14389.22 696
14390.35 713
14391.49 734
14392.62 715
14393.75 697
14394.89 720
14396.02 704
14397.15 724
14398.28 725
14399.42 725
14400.55 745
14401.69 725
14402.82 732
14403.95 731
14405.09 726
14406.22 687
14407.35 702
14408.49 728
14409.62 744
14410.75 714
14411.89 708
14413.02 732
14414.16 722
14415.29 768
14416.42 731
14417.56 729
14418.69 723
14419.83 746
14420.96 743
14422.10 768
14423.23 762
14424.36 759
14425.50 791
14426.63 760
14427.77 743
14428.90 763
14430.04 767
14431.17 764
14432.31 743
14433.44 749
14434.58 752
14435.71 754
14436.85 764
14437.98 749
14439.12 772
14440.25 777
14441.39 774
14442.52 751
14443.66 768
14444.79 783
14445.93 788
14447.06 755
14448.20 761
14449.33 751
14450.47 751
14451.60 753
14452.74 725
14453.87 750
14455.01 744
14456.14 740
14457.28 726
14458.42 738
14459.55 751
14460.69 773
14461.82 757
14462.96 758
14464.10 751
14465.23 774
14466.37 781
14467.50 762
14468.64 791
14469.78 767
14470.91 768
14472.05 767
14473.18 725
14474.32 750
14475.46 746
14476.59 762
14477.73 780
14478.87 757
14480.00 780
14481.14 781
14482.28 747
14483.41 743
14484.55 746
14485.69 752
14486.82 748
14487.96 729
14489.10 756
14490.23 754
14491.37 738
14492.51 723
14493.65 751
14494.78 715
14495.92 747
14497.06 792
14498.19 771
14499.33 736
14500.47 711
14501.61 717
14502.74 713
14503.88 722
14505.02 748
14506.16 732
14507.29 741
14508.43 728
14509.57 724
14510.71 768
14511.85 722
14512.98 743
14514.12 755
14515.26 715
14516.40 698
14517.54 699
14518.67 703
14519.81 713
14520.95 730
14522.09 715
14523.23 732
14524.36 711
14525.50 737
14526.64 698
14527.78 692
14528.92 702
14530.06 689
14531.19 726
14532.33 701
14533.47 686
14534.61 729
14535.75 719
14536.89 717
14538.03 719
14539.17 704
14540.31 702
14541.44 684
14542.58 687
14543.72 690
14544.86 705
14546.00 728
14547.14 724
14548.28 720
14549.42 716
14550.56 714
14551.70 741
14552.84 706
14553.98 714
14555.12 741
14556.25 703
14557.39 695
14558.53 719
14559.67 699
14560.81 725
14561.95 739
14563.09 736
14564.23 746
14565.37 739
14566.51 748
14567.65 752
14568.79 745
14569.93 743
14571.07 743
14572.21 727
14573.35 755
14574.49 761
14575.63 737
14576.77 740
14577.92 734
14579.06 760
14580.20 749
14581.34 787
14582.48 769
14583.62 774
14584.76 771
14585.90 782
14587.04 785
14588.18 786
14589.32 796
14590.46 761
14591.60 757
14592.74 773
14593.89 804
14595.03 840
14596.17 800
14597.31 804
14598.45 755
14599.59 802
14600.73 805
14601.87 820
14603.02 827
14604.16 814
14605.30 802
14606.44 833
14607.58 845
14608.72 806
14609.86 866
14611.01 814
14612.15 843
14613.29 842
14614.43 846
14615.57 859
14616.72 823
14617.86 857
14619.00 842
14620.14 854
14621.28 878
14622.43 895
14623.57 889
14624.71 875
14625.85 854
14627.00 874
14628.14 898
14629.28 922
14630.42 934
14631.56 926
14632.71 966
14633.85 962
14634.99 919
14636.14 944
14637.28 999
14638.42 957
14639.56 961
14640.71 958
14641.85 939
14642.99 941
14644.14 930
14645.28 928
14646.42 886
14647.56 865
14648.71 882
14649.85 879
14650.99 829
14652.14 814
14653.28 829
14654.42 814
14655.57 759
14656.71 739
14657.85 755
14659.00 765
14660.14 761
14661.29 764
14662.43 760
14663.57 709
14664.72 720
14665.86 716
14667.00 738
14668.15 709
14669.29 684
14670.44 687
14671.58 710
14672.73 677
14673.87 637
14675.01 701
14676.16 699
14677.30 660
14678.45 680
14679.59 638
14680.74 653
14681.88 664
14683.02 657
14684.17 665
14685.31 666
14686.46 658
14687.60 649
14688.75 671
14689.89 645
14691.04 640
14692.18 650
14693.33 652
14694.47 645
14695.62 630
14696.76 628
14697.91 610
14699.05 627
14700.20 624
14701.34 658
14702.49 639
14703.63 637
14704.78 637
14705.92 631
14707.07 598
14708.22 605
14709.36 619
14710.51 611
14711.65 608
14712.80 572
14713.94 578
14715.09 622
14716.23 614
14717.38 624
14718.53 601
14719.67 599
14720.82 617
14721.96 623
14723.11 594
14724.26 610
14725.40 618
14726.55 595
14727.70 593
14728.84 603
14729.99 585
14731.13 598
14732.28 604
14733.43 619
14734.57 609
14735.72 587
14736.87 568
14738.01 581
14739.16 600
14740.31 616
14741.45 605
14742.60 590
14743.75 610
14744.89 580
14746.04 587
14747.19 567
14748.34 593
14749.48 611
14750.63 580
14751.78 580
14752.92 598
14754.07 610
14755.22 596
14756.37 584
14757.51 583
14758.66 589
14759.81 606
14760.96 596
14762.10 585
14763.25 545
14764.40 533
14765.55 583
14766.70 595
14767.84 551
14768.99 562
14770.14 553
14771.29 565
14772.43 571
14773.58 554
14774.73 558
14775.88 585
14777.03 571
14778.18 560
14779.32 583
14780.47 574
14781.62 557
14782.77 563
14783.92 536
14785.07 553
14786.21 570
14787.36 552
14788.51 562
14789.66 538
14790.81 511
14791.96 556
14793.11 527
14794.26 558
14795.40 541
14796.55 543
14797.70 548
14798.85 497
14800.00 534
14801.15 511
14802.30 525
14803.45 518
14804.60 535
14805.75 498
14806.90 519
14808.05 533
14809.19 536
14810.34 517
14811.49 544
14812.64 519
14813.79 505
14814.94 524
14816.09 522
14817.24 504
14818.39 519
14819.54 522
14820.69 500
14821.84 509
14822.99 517
14824.14 491
14825.29 490
14826.44 489
14827.59 489
14828.74 482
14829.89 507
14831.04 493
14832.19 481
14833.34 478
14834.49 511
14835.64 504
14836.79 505
14837.95 494
14839.10 480
14840.25 492
14841.40 546
14842.55 491
14843.70 446
14844.85 494
14846.00 486
14847.15 481
14848.30 487
14849.45 476
14850.60 481
14851.76 492
14852.91 498
14854.06 492
14855.21 466
14856.36 487
14857.51 492
14858.66 458
14859.81 467
14860.97 461
14862.12 473
14863.27 498
14864.42 480
14865.57 465
14866.72 500
14867.88 478
14869.03 499
14870.18 477
14871.33 504
14872.48 514
14873.64 449
14874.79 471
14875.94 501
14877.09 475
14878.24 466
14879.40 448
14880.55 476
14881.70 479
14882.85 466
14884.00 490
14885.16 484
14886.31 459
14887.46 492
14888.61 485
14889.77 461
14890.92 483
14892.07 483
14893.23 488
14894.38 467
14895.53 466
14896.68 454
14897.84 476
14898.99 467
14900.14 444
14901.30 447
14902.45 473
14903.60 475
14904.75 471
14905.91 472
14907.06 448
14908.21 453
14909.37 459
14910.52 449
14911.67 480
14912.83 465
14913.98 457
14915.14 464
14916.29 476
14917.44 477
14918.60 488
14919.75 463
14920.90 454
14922.06 463
14923.21 481
14924.37 443
14925.52 457
14926.67 467
14927.83 468
14928.98 463
14930.14 478
14931.29 460
14932.44 464
14933.60 488
14934.75 486
14935.91 466
14937.06 449
14938.22 451
14939.37 455
14940.52 467
14941.68 441
14942.83 459
14943.99 470
14945.14 492
14946.30 455
14947.45 461
14948.61 459
14949.76 483
14950.92 471
14952.07 468
14953.23 491
14954.38 468
14955.54 466
14956.69 469
14957.85 451
14959.00 467
14960.16 468
14961.31 474
14962.47 499
14963.62 453
14964.78 444
14965.94 473
14967.09 455
14968.25 484
14969.40 447
14970.56 455
14971.71 462
14972.87 487
14974.03 460
14975.18 453
14976.34 459
14977.49 469
14978.65 469
14979.81 478
14980.96 475
14982.12 457
14983.27 457
14984.43 470
14985.59 455
14986.74 453
14987.90 440
14989.06 438
14990.21 456
14991.37 478
14992.53 467
14993.68 475
14994.84 437
14996.00 479
14997.15 449
14998.31 464
14999.47 456
15000.62 447
15001.78 455
15002.94 414
15004.09 433
15005.25 453
15006.41 444
15007.56 444
15008.72 465
15009.88 437
15011.04 439
15012.19 461
15013.35 463
15014.51 467
15015.67 429
15016.82 433
15017.98 462
15019.14 466
15020.30 459
15021.45 426
15022.61 449
15023.77 454
15024.93 453
15026.08 445
15027.24 426
15028.40 406
15029.56 450
15030.72 446
15031.87 456
15033.03 432
15034.19 435
15035.35 444
15036.51 446
15037.67 433
15038.82 455
15039.98 439
15041.14 440
15042.30 459
15043.46 449
15044.62 436
15045.78 473
15046.93 459
15048.09 479
15049.25 440
15050.41 453
15051.57 478
15052.73 451
15053.89 463
15055.05 438
15056.20 440
15057.36 444
15058.52 449
15059.68 445
15060.84 424
15062.00 443
15063.16 437
15064.32 450
15065.48 447
15066.64 443
15067.80 450
15068.96 428
15070.12 436
15071.28 465
15072.44 445
15073.60 435
15074.76 436
15075.91 456
15077.07 462
15078.23 458
15079.39 431
15080.55 472
15081.71 462
15082.87 460
15084.03 459
15085.19 473
15086.35 481
15087.51 464
15088.68 452
15089.84 451
15091.00 456
15092.16 445
15093.32 450
15094.48 465
15095.64 446
15096.80 438
15097.96 448
15099.12 450
15100.28 430
15101.44 457
15102.60 455
15103.76 442
15104.92 464
15106.08 447
15107.25 455
15108.41 465
15109.57 464
15110.73 461
15111.89 445
15113.05 446
15114.21 459
15115.37 471
15116.54 506
15117.70 471
15118.86 445
15120.02 467
15121.18 475
15122.34 467
15123.50 482
15124.67 453
15125.83 458
15126.99 434
15128.15 463
15129.31 498
15130.47 466
15131.64 463
15132.80 483
15133.96 485
15135.12 480
15136.28 469
15137.45 485
15138.61 513
15139.77 485
15140.93 514
15142.10 491
15143.26 495
15144.42 483
15145.58 473
15146.75 478
15147.91 495
15149.07 513
15150.23 475
15151.40 461
15152.56 501
15153.72 505
15154.88 505
15156.05 488
15157.21 507
15158.37 509
15159.54 485
15160.70 511
15161.86 508
15163.03 493
15164.19 511
15165.35 502
15166.52 498
15167.68 510
15168.84 506
15170.01 535
15171.17 531
15172.33 518
15173.50 537
15174.66 522
15175.82 515
15176.99 505
15178.15 536
15179.31 555
15180.48 517
15181.64 550
15182.81 541
15183.97 545
15185.13 557
15186.30 562
15187.46 577
15188.63 555
15189.79 562
15190.95 583
15192.12 571
15193.28 618
15194.45 606
15195.61 597
15196.78 594
15197.94 586
15199.10 599
15200.27 590
15201.43 586
15202.60 578
15203.76 580
15204.93 602
15206.09 573
15207.26 609
15208.42 607
15209.59 606
15210.75 602
15211.92 566
15213.08 619
15214.25 608
15215.41 569
15216.58 586
15217.74 595
15218.91 603
15220.07 592
15221.24 620
15222.40 615
15223.57 596
15224.74 627
15225.90 608
15227.07 643
15228.23 672
15229.40 640
15230.56 666
15231.73 616
15232.89 618
15234.06 632
15235.23 614
15236.39 612
15237.56 660
15238.72 645
15239.89 639
15241.06 662
15242.22 655
15243.39 648
15244.56 622
15245.72 633
15246.89 658
15248.05 658
15249.22 612
15250.39 618
15251.55 606
15252.72 620
15253.89 596
15255.05 622
15256.22 613
15257.39 624
15258.55 630
15259.72 591
15260.89 631
15262.05 610
15263.22 594
15264.39 579
15265.56 563
15266.72 588
15267.89 553
15269.06 584
15270.22 580
15271.39 557
15272.56 556
15273.73 574
15274.89 576
15276.06 566
15277.23 551
15278.40 566
15279.56 538
15280.73 550
15281.90 563
15283.07 540
15284.23 534
15285.40 543
15286.57 576
15287.74 582
15288.91 558
15290.07 556
15291.24 587
15292.41 527
15293.58 526
15294.75 546
15295.92 544
15297.08 558
15298.25 547
15299.42 556
15300.59 541
15301.76 566
15302.93 574
15304.09 562
15305.26 559
15306.43 539
15307.60 568
15308.77 569
15309.94 541
15311.11 550
15312.28 546
15313.44 552
15314.61 562
15315.78 549
15316.95 580
15318.12 588
15319.29 568
15320.46 568
15321.63 557
15322.80 584
15323.97 554
15325.14 574
15326.30 541
15327.47 558
15328.64 547
15329.81 571
15330.98 591
15332.15 565
15333.32 578
15334.49 567
15335.66 587
15336.83 583
15338.00 580
15339.17 572
15340.34 574
15341.51 584
15342.68 583
15343.85 605
15345.02 593
15346.19 620
15347.36 611
15348.53 584
15349.70 573
15350.87 596
15352.04 622
15353.21 598
15354.38 612
15355.55 629
15356.72 604
15357.90 599
15359.07 612
15360.24 639
15361.41 627
15362.58 616
15363.75 589
15364.92 599
15366.09 629
15367.26 629
15368.43 640
15369.60 636
15370.77 641
15371.95 623
15373.12 644
15374.29 645
15375.46 626
15376.63 617
15377.80 607
15378.97 614
15380.15 637
15381.32 610
15382.49 621
15383.66 627
15384.83 605
15386.00 616
15387.17 610
15388.35 618
15389.52 603
15390.69 588
15391.86 593
15393.03 591
15394.21 589
15395.38 587
15396.55 557
15397.72 577
15398.89 551
15400.07 571
15401.24 585
15402.41 568
15403.58 549
15404.76 550
15405.93 523
15407.10 558
15408.27 551
15409.45 572
15410.62 556
15411.79 541
15412.96 534
15414.14 520
15415.31 526
15416.48 529
15417.66 529
15418.83 522
15420.00 502
15421.17 503
15422.35 521
15423.52 530
15424.69 536
15425.87 538
15427.04 549
15428.21 505
15429.39 519
15430.56 513
15431.73 526
15432.91 539
15434.08 484
15435.25 500
15436.43 518
15437.60 506
15438.77 502
15439.95 481
15441.12 509
15442.30 519
15443.47 500
15444.64 501
15445.82 498
15446.99 492
15448.17 521
15449.34 527
15450.51 507
15451.69 522
15452.86 509
15454.04 490
15455.21 489
15456.39 494
15457.56 534
15458.73 528
15459.91 494
15461.08 501
15462.26 529
15463.43 516
15464.61 511
15465.78 499
15466.96 491
15468.13 522
15469.31 531
15470.48 528
15471.66 523
15472.83 516
15474.01 532
15475.18 524
15476.36 512
15477.53 561
15478.71 523
15479.88 501
15481.06 494
15482.23 525
15483.41 509
15484.58 530
15485.76 527
15486.93 507
15488.11 511
15489.29 529
15490.46 507
15491.64 535
15492.81 520
15493.99 525
15495.16 524
15496.34 558
15497.52 574
15498.69 539
15499.87 543
15501.04 543
15502.22 507
15503.40 507
15504.57 515
15505.75 537
15506.92 527
15508.10 524
15509.28 545
15510.45 567
15511.63 550
15512.81 532
15513.98 583
15515.16 565
15516.34 547
15517.51 518
15518.69 536
15519.87 544
15521.04 555
15522.22 541
15523.40 518
15524.57 530
15525.75 546
15526.93 536
15528.11 530
15529.28 538
15530.46 531
15531.64 566
15532.81 560
15533.99 520
15535.17 521
15536.35 563
15537.52 558
15538.70 553
15539.88 574
15541.06 550
15542.23 543
15543.41 534
15544.59 552
15545.77 534
15546.95 579
15548.12 603
15549.30 592
15550.48 557
15551.66 568
15552.83 575
15554.01 590
15555.19 613
15556.37 593
15557.55 586
15558.73 582
15559.90 566
15561.08 578
15562.26 602
15563.44 593
15564.62 620
15565.80 614
15566.97 643
15568.15 651
15569.33 587
15570.51 594
15571.69 608
15572.87 626
15574.05 612
15575.23 643
15576.40 630
15577.58 637
15578.76 618
15579.94 624
15581.12 626
15582.30 620
15583.48 657
15584.66 634
15585.84 649
15587.02 664
15588.20 686
15589.38 671
15590.56 663
15591.73 679
15592.91 635
15594.09 645
15595.27 670
15596.45 683
15597.63 670
15598.81 701
15599.99 695
15601.17 677
15602.35 694
15603.53 693
15604.71 739
15605.89 715
15607.07 714
15608.25 705
15609.43 702
15610.61 742
15611.79 752
15612.97 753
15614.15 740
15615.33 732
15616.51 779
15617.69 771
15618.88 761
15620.06 752
15621.24 734
15622.42 777
15623.60 817
15624.78 782
15625.96 794
15627.14 807
15628.32 798
15629.50 841
15630.68 822
15631.86 814
15633.05 827
15634.23 820
15635.41 829
15636.59 861
15637.77 859
15638.95 811
15640.13 826
15641.31 839
15642.50 822
15643.68 875
15644.86 834
15646.04 830
15647.22 865
15648.40 882
15649.58 844
15650.77 838
15651.95 845
15653.13 826
15654.31 891
15655.49 903
15656.68 884
15657.86 887
15659.04 912
15660.22 894
15661.40 885
15662.59 886
15663.77 871
15664.95 856
15666.13 846
15667.32 865
15668.50 842
15669.68 899
15670.86 849
15672.05 851
15673.23 839
15674.41 869
15675.59 864
15676.78 848
15677.96 833
15679.14 847
15680.32 859
15681.51 849
15682.69 848
15683.87 825
15685.06 803
15686.24 786
15687.42 779
15688.61 796
15689.79 806
15690.97 847
15692.16 809
15693.34 796
15694.52 820
15695.71 836
15696.89 823
15698.07 785
15699.26 808
15700.44 826
15701.62 811
15702.81 813
15703.99 792
15705.17 812
15706.36 820
15707.54 825
15708.73 827
15709.91 790
15711.09 779
15712.28 843
15713.46 828
15714.65 826
15715.83 839
15717.02 849
15718.20 870
15719.38 857
15720.57 831
15721.75 862
15722.94 880
15724.12 888
15725.31 841
15726.49 872
15727.68 894
15728.86 908
15730.04 883
15731.23 878
15732.41 868
15733.60 898
15734.78 903
15735.97 922
15737.15 947
15738.34 907
15739.52 909
15740.71 931
15741.89 940
15743.08 964
15744.27 1001
15745.45 994
15746.64 1020
15747.82 951
15749.01 975
15750.19 1007
15751.38 1013
15752.56 1034
15753.75 984
15754.93 977
15756.12 979
15757.31 1048
15758.49 1045
15759.68 1076
15760.86 1112
15762.05 1064
15763.24 1072
15764.42 1048
15765.61 1061
15766.79 1041
15767.98 1012
15769.17 997
15770.35 1016
15771.54 998
15772.72 1014
15773.91 984
15775.10 979
15776.28 999
15777.47 999
15778.66 1003
15779.84 992
15781.03 947
15782.22 956
15783.40 969
15784.59 981
15785.78 958
15786.96 936
15788.15 929
15789.34 905
15790.53 945
15791.71 915
15792.90 915
15794.09 890
15795.27 880
15796.46 893
15797.65 891
15798.84 859
15800.02 870
15801.21 897
15802.40 872
15803.59 847
15804.77 834
15805.96 805
15807.15 814
15808.34 816
15809.52 803
15810.71 802
15811.90 796
15813.09 784
15814.28 784
15815.46 773
15816.65 757
15817.84 781
15819.03 768
15820.22 770
15821.40 786
15822.59 785
15823.78 778
15824.97 792
15826.16 796
15827.35 801
15828.53 778
15829.72 766
15830.91 769
15832.10 781
15833.29 766
15834.48 748
15835.67 752
15836.85 799
15838.04 778
15839.23 786
15840.42 792
15841.61 745
15842.80 778
15843.99 766
15845.18 783
15846.37 774
15847.55 788
15848.74 772
15849.93 776
15851.12 765
15852.31 758
15853.50 765
15854.69 754
15855.88 770
15857.07 766
15858.26 790
15859.45 787
15860.64 755
15861.83 775
15863.02 749
15864.21 775
15865.40 769
15866.59 788
15867.78 756
15868.97 755
15870.16 776
15871.35 767
15872.54 782
15873.73 752
15874.92 824
15876.11 804
15877.30 774
15878.49 769
15879.68 802
15880.87 827
15882.06 826
15883.25 783
15884.44 781
15885.63 783
15886.82 806
15888.01 822
15889.20 778
15890.39 773
15891.59 783
15892.78 795
15893.97 839
15895.16 828
15896.35 810
15897.54 790
15898.73 822
15899.92 822
15901.11 857
15902.30 826
15903.50 815
15904.69 836
15905.88 865
15907.07 836
15908.26 835
15909.45 857
15910.64 853
15911.84 888
15913.03 869
15914.22 848
15915.41 876
15916.60 889
15917.79 868
15918.99 875
15920.18 880
15921.37 863
15922.56 850
15923.75 866
15924.95 853
15926.14 858
15927.33 874
15928.52 855
15929.71 853
15930.91 861
15932.10 819
15933.29 834
15934.48 836
15935.68 830
15936.87 811
15938.06 803
15939.25 820
15940.45 807
15941.64 761
15942.83 749
15944.03 752
15945.22 749
15946.41 769
15947.60 753
15948.80 720
15949.99 702
15951.18 742
15952.38 713
15953.57 705
15954.76 673
15955.96 665
15957.15 683
15958.34 693
15959.54 649
15960.73 617
15961.92 635
15963.12 642
15964.31 632
15965.50 617
15966.70 607
15967.89 597
15969.08 628
15970.28 605
15971.47 604
15972.67 597
15973.86 570
15975.05 608
15976.25 591
15977.44 562
15978.64 550
15979.83 583
15981.02 586
15982.22 592
15983.41 570
15984.61 561
15985.80 566
15987.00 552
15988.19 543
15989.38 561
15990.58 579
15991.77 542
15992.97 552
15994.16 539
15995.36 513
15996.55 545
15997.75 542
15998.94 549
16000.14 524
16001.33 532
16002.53 546
16003.72 527
16004.92 548
16006.11 562
16007.31 529
16008.50 528
16009.70 502
16010.89 505
16012.09 524
16013.28 501
16014.48 522
16015.67 504
16016.87 498
16018.07 546
16019.26 548
16020.46 522
16021.65 510
16022.85 523
16024.04 542
16025.24 517
16026.44 508
16027.63 504
16028.83 501
16030.02 528
16031.22 520
16032.42 479
16033.61 491
16034.81 510
16036.00 512
16037.20 518
16038.40 495
16039.59 496
16040.79 501
16041.99 529
16043.18 498
16044.38 506
16045.58 520
16046.77 495
16047.97 486
16049.17 483
16050.36 503
16051.56 507
16052.76 476
16053.95 497
16055.15 494
16056.35 474
16057.54 475
16058.74 508
16059.94 466
16061.14 491
16062.33 471
16063.53 477
16064.73 470
16065.92 455
16067.12 436
16068.32 462
16069.52 477
16070.71 453
16071.91 450
16073.11 486
16074.31 468
16075.50 466
16076.70 464
16077.90 459
16079.10 473
16080.30 457
16081.49 466
16082.69 450
16083.89 435
16085.09 439
16086.29 461
16087.48 445
16088.68 437
16089.88 460
16091.08 490
16092.28 468
16093.48 470
16094.67 436
16095.87 430
16097.07 427
16098.27 443
16099.47 448
16100.67 445
16101.87 442
16103.06 451
16104.26 444
16105.46 430
16106.66 431
16107.86 439
16109.06 423
16110.26 428
16111.46 426
16112.66 416
16113.86 426
16115.05 438
16116.25 445
16117.45 415
16118.65 396
16119.85 425
16121.05 408
16122.25 419
16123.45 412
16124.65 423
16125.85 420
16127.05 440
16128.25 408
16129.45 395
16130.65 391
16131.85 425
16133.05 395
16134.25 429
16135.45 418
16136.65 420
16137.85 443
16139.05 390
16140.25 396
16141.45 450
16142.65 436
16143.85 413
16145.05 399
16146.25 421
16147.45 449
16148.65 423
16149.85 398
16151.05 400
16152.25 391
16153.45 419
16154.65 441
16155.85 427
16157.05 409
16158.25 403
16159.46 427
16160.66 420
16161.86 395
16163.06 405
16164.26 383
16165.46 416
16166.66 431
16167.86 424
16169.06 403
16170.27 398
16171.47 432
16172.67 414
16173.87 399
16175.07 401
16176.27 377
16177.47 382
16178.67 385
16179.88 366
16181.08 399
16182.28 421
16183.48 398
16184.68 414
16185.89 406
16187.09 408
16188.29 405
16189.49 416
16190.69 410
16191.90 400
16193.10 409
16194.30 422
16195.50 429
16196.70 418
16197.91 404
16199.11 423
16200.31 429
16201.51 428
16202.72 425
16203.92 432
16205.12 431
16206.32 432
16207.53 444
16208.73 412
16209.93 424
16211.13 408
16212.34 432
16213.54 424
16214.74 441
16215.95 445
16217.15 439
16218.35 406
16219.55 417
16220.76 432
16221.96 407
16223.16 414
16224.37 450
16225.57 424
16226.77 439
16227.98 414
16229.18 437
16230.38 435
16231.59 427
16232.79 423
16233.99 452
16235.20 452
16236.40 433
16237.61 451
16238.81 441
16240.01 431
16241.22 452
16242.42 455
16243.63 471
16244.83 443
16246.03 447
16247.24 465
16248.44 462
16249.65 461
16250.85 448
16252.05 458
16253.26 462
16254.46 431
16255.67 476
16256.87 444
16258.08 460
16259.28 466
16260.49 465
16261.69 464
16262.89 453
16264.10 472
16265.30 451
16266.51 456
16267.71 442
16268.92 465
16270.12 477
16271.33 449
16272.53 466
16273.74 431
16274.94 468
16276.15 475
16277.35 470
16278.56 476
16279.77 467
16280.97 478
16282.18 475
16283.38 477
16284.59 474
16285.79 491
16287.00 455
16288.20 473
16289.41 473
16290.61 484
16291.82 469
16293.03 450
16294.23 481
16295.44 490
16296.64 496
16297.85 470
16299.06 458
16300.26 484
16301.47 473
16302.67 453
16303.88 457
16305.09 472
16306.29 482
16307.50 471
16308.71 468
16309.91 475
16311.12 493
16312.33 469
16313.53 462
16314.74 465
16315.95 477
16317.15 454
16318.36 463
16319.57 481
16320.77 436
16321.98 438
16323.19 460
16324.39 457
16325.60 449
16326.81 443
16328.01 424
16329.22 409
16330.43 445
16331.64 433
16332.84 433
16334.05 435
16335.26 450
16336.47 432
16337.67 421
16338.88 446
16340.09 425
16341.30 417
16342.50 416
16343.71 416
16344.92 389
16346.13 417
16347.33 430
16348.54 410
16349.75 417
16350.96 424
16352.17 427
16353.37 438
16354.58 453
16355.79 431
16357.00 415
16358.21 429
16359.41 417
16360.62 401
16361.83 397
16363.04 391
16364.25 393
16365.46 402
16366.67 429
16367.87 398
16369.08 404
16370.29 426
16371.50 405
16372.71 443
16373.92 418
16375.13 393
16376.34 410
16377.54 426
16378.75 437
16379.96 399
16381.17 380
16382.38 413
16383.59 393
16384.80 413
16386.01 414
16387.22 407
16388.43 421
16389.64 399
16390.85 418
16392.05 375
16393.26 393
16394.47 396
16395.68 415
16396.89 413
16398.10 400
16399.31 416
16400.52 392
16401.73 412
16402.94 379
16404.15 399
16405.36 401
16406.57 436
16407.78 434
16408.99 375
16410.20 406
16411.41 398
16412.62 401
16413.83 427
16415.04 401
16416.25 400
16417.46 390
16418.67 398
16419.88 423
16421.10 419
16422.31 385
16423.52 384
16424.73 417
16425.94 426
16427.15 409
16428.36 406
16429.57 422
16430.78 422
16431.99 413
16433.20 394
16434.41 397
16435.63 400
16436.84 427
16438.05 419
16439.26 393
16440.47 397
16441.68 407
16442.89 425
16444.10 400
16445.32 418
16446.53 371
16447.74 394
16448.95 405
16450.16 386
16451.37 379
16452.59 381
16453.80 375
16455.01 412
16456.22 398
16457.43 389
16458.64 369
16459.86 406
16461.07 428
16462.28 408
16463.49 407
16464.70 413
16465.92 410
16467.13 394
16468.34 419
16469.55 393
16470.77 406
16471.98 385
16473.19 380
16474.40 385
16475.62 390
16476.83 391
16478.04 353
16479.25 383
16480.47 407
16481.68 380
16482.89 400
16484.11 384
16485.32 409
16486.53 399
16487.74 392
16488.96 379
16490.17 392
16491.38 384
16492.60 367
16493.81 400
16495.02 391
16496.24 376
16497.45 399
16498.66 395
16499.88 369
16501.09 387
16502.30 411
16503.52 378
16504.73 389
16505.94 387
16507.16 370
16508.37 377
16509.59 398
16510.80 412
16512.01 396
16513.23 403
16514.44 389
16515.66 392
16516.87 401
16518.08 393
16519.30 411
16520.51 401
16521.73 393
16522.94 388
16524.16 407
16525.37 424
16526.58 387
16527.80 398
16529.01 413
16530.23 397
16531.44 398
16532.66 388
16533.87 401
16535.09 400
16536.30 426
16537.52 404
16538.73 406
16539.95 422
16541.16 419
16542.38 414
16543.59 421
16544.81 425
16546.02 432
16547.24 410
16548.45 391
16549.67 430
16550.88 393
16552.10 415
16553.31 415
16554.53 427
16555.74 428
16556.96 417
16558.18 447
16559.39 449
16560.61 431
16561.82 447
16563.04 423
16564.25 447
16565.47 433
16566.69 426
16567.90 442
16569.12 423
16570.33 416
16571.55 415
16572.77 430
16573.98 417
16575.20 430
16576.41 419
16577.63 443
16578.85 435
16580.06 429
16581.28 435
16582.50 421
16583.71 397
16584.93 409
16586.15 420
16587.36 428
16588.58 413
16589.80 410
16591.01 413
16592.23 432
16593.45 398
16594.66 374
16595.88 405
16597.10 402
16598.32 411
16599.53 399
16600.75 421
16601.97 401
16603.18 411
16604.40 426
16605.62 413
16606.84 413
16608.05 388
16609.27 404
16610.49 423
16611.71 396
16612.92 406
16614.14 387
16615.36 389
16616.58 371
16617.79 373
16619.01 345
16620.23 370
16621.45 351
16622.67 371
16623.88 379
16625.10 384
16626.32 386
16627.54 387
16628.76 380
16629.97 384
16631.19 358
16632.41 361
16633.63 354
16634.85 350
16636.07 361
16637.29 371
16638.50 389
16639.72 355
16640.94 368
16642.16 360
16643.38 372
16644.60 382
16645.82 367
16647.03 380
16648.25 367
16649.47 363
16650.69 347
16651.91 373
16653.13 375
16654.35 381
16655.57 378
16656.79 392
16658.01 388
16659.23 385
16660.45 353
16661.66 352
16662.88 351
16664.10 378
16665.32 381
16666.54 350
16667.76 365
16668.98 353
16670.20 348
16671.42 335
16672.64 358
16673.86 369
16675.08 381
16676.30 344
16677.52 345
16678.74 346
16679.96 373
16681.18 346
16682.40 344
16683.62 356
16684.84 362
16686.06 362
16687.28 340
16688.50 363
16689.72 340
16690.94 366
16692.16 351
16693.39 363
16694.61 369
16695.83 357
16697.05 369
16698.27 393
16699.49 365
16700.71 352
16701.93 350
16703.15 367
16704.37 344
16705.59 360
16706.81 363
16708.04 374
16709.26 364
16710.48 359
16711.70 334
16712.92 371
16714.14 363
16715.36 376
16716.58 380
16717.81 336
16719.03 342
16720.25 346
16721.47 378
16722.69 362
16723.91 364
16725.14 349
16726.36 350
16727.58 369
16728.80 321
16730.02 343
16731.24 351
16732.47 357
16733.69 347
16734.91 335
16736.13 344
16737.36 358
16738.58 379
16739.80 334
16741.02 360
16742.24 362
16743.47 366
16744.69 359
16745.91 362
16747.13 347
16748.36 344
16749.58 359
16750.80 340
16752.02 339
16753.25 354
16754.47 344
16755.69 336
16756.92 354
16758.14 334
16759.36 329
16760.59 350
16761.81 347
16763.03 339
16764.25 334
16765.48 358
16766.70 336
16767.92 346
16769.15 343
16770.37 326
16771.59 333
16772.82 354
16774.04 362
16775.27 342
16776.49 340
16777.71 367
16778.94 365
16780.16 355
16781.38 350
16782.61 348
16783.83 327
16785.06 348
16786.28 354
16787.50 332
16788.73 358
16789.95 357
16791.18 344
16792.40 355
16793.62 360
16794.85 355
16796.07 366
16797.30 352
16798.52 351
16799.75 367
16800.97 361
16802.19 370
16803.42 333
16804.64 359
16805.87 367
16807.09 359
16808.32 371
16809.54 349
16810.77 390
16811.99 382
16813.22 388
16814.44 384
16815.67 405
16816.89 399
16818.12 355
16819.34 364
16820.57 375
16821.79 363
16823.02 385
16824.24 377
16825.47 378
16826.70 397
16827.92 393
16829.15 373
16830.37 363
16831.60 377
16832.82 395
16834.05 381
16835.27 413
16836.50 403
16837.73 387
16838.95 391
16840.18 436
16841.40 434
16842.63 422
16843.86 393
16845.08 408
16846.31 411
16847.53 410
16848.76 392
16849.99 417
16851.21 452
16852.44 439
16853.67 448
16854.89 439
16856.12 431
16857.35 432
16858.57 497
16859.80 463
16861.03 447
16862.25 466
16863.48 491
16864.71 485
16865.93 448
16867.16 465
16868.39 504
16869.61 467
16870.84 474
16872.07 462
16873.30 491
16874.52 507
16875.75 534
16876.98 513
16878.20 503
16879.43 522
16880.66 525
16881.89 532
16883.11 484
16884.34 505
16885.57 530
16886.80 522
16888.02 542
16889.25 528
16890.48 525
16891.71 554
16892.94 537
16894.16 527
16895.39 506
16896.62 501
16897.85 517
16899.08 539
16900.30 529
16901.53 489
16902.76 514
16903.99 514
16905.22 518
16906.45 505
16907.67 494
16908.90 509
16910.13 500
16911.36 487
16912.59 484
16913.82 503
16915.04 486
16916.27 481
16917.50 452
16918.73 462
16919.96 466
16921.19 436
16922.42 440
16923.65 447
16924.88 473
16926.10 460
16927.33 420
16928.56 469
16929.79 478
16931.02 441
16932.25 456
16933.48 429
16934.71 468
16935.94 481
16937.17 431
16938.40 439
16939.63 438
16940.86 443
16942.09 446
16943.32 453
16944.55 423
16945.78 425
16947.01 429
16948.24 434
16949.47 405
16950.70 430
16951.93 456
16953.16 431
16954.39 408
16955.62 427
16956.85 429
16958.08 439
16959.31 416
16960.54 432
16961.77 420
16963.00 422
16964.23 419
16965.46 403
16966.69 442
16967.92 428
16969.15 432
16970.38 416
16971.61 395
16972.84 413
16974.07 406
16975.30 439
16976.54 412
16977.77 398
16979.00 407
16980.23 411
16981.46 414
16982.69 397
16983.92 406
16985.15 394
16986.38 406
16987.62 400
16988.85 413
16990.08 419
16991.31 405
16992.54 390
16993.77 399
16995.00 418
16996.24 398
16997.47 407
16998.70 381
16999.93 372
17001.16 378
17002.39 410
17003.63 369
17004.86 376
17006.09 417
17007.32 404
17008.55 385
17009.79 406
17011.02 411
17012.25 391
17013.48 384
17014.72 383
17015.95 377
17017.18 379
17018.41 372
17019.64 395
17020.88 400
17022.11 367
17023.34 391
17024.58 406
17025.81 386
17027.04 380
17028.27 376
17029.51 383
17030.74 368
17031.97 370
17033.21 357
17034.44 361
17035.67 368
17036.90 350
17038.14 345
17039.37 354
17040.60 368
17041.84 349
17043.07 325
17044.30 327
17045.54 335
17046.77 352
17048.00 356
17049.24 369
17050.47 352
17051.70 339
17052.94 336
17054.17 327
17055.41 326
17056.64 360
17057.87 364
17059.11 332
17060.34 343
17061.58 343
17062.81 339
17064.04 337
17065.28 321
17066.51 354
17067.75 349
17068.98 346
17070.21 342
17071.45 331
17072.68 342
17073.92 334
17075.15 337
17076.39 327
17077.62 328
17078.86 345
17080.09 344
17081.33 339
17082.56 321
17083.80 334
17085.03 346
17086.26 324
17087.50 340
17088.73 326
17089.97 341
17091.20 351
17092.44 332
17093.68 319
17094.91 338
17096.15 316
17097.38 323
17098.62 341
17099.85 324
17101.09 334
17102.32 316
17103.56 340
17104.79 304
17106.03 313
17107.26 314
17108.50 330
17109.74 332
17110.97 316
17112.21 324
17113.44 339
17114.68 310
17115.92 303
17117.15 315
17118.39 327
17119.62 325
17120.86 302
17122.10 287
17123.33 323
17124.57 314
17125.80 323
17127.04 334
17128.28 336
17129.51 312
17130.75 323
17131.99 325
17133.22 289
17134.46 310
17135.70 329
17136.93 316
17138.17 295
17139.41 303
17140.64 322
17141.88 320
17143.12 285
17144.35 336
17145.59 321
17146.83 304
17148.07 291
17149.30 288
17150.54 307
17151.78 300
17153.02 302
17154.25 333
17155.49 302
17156.73 305
17157.96 290
17159.20 303
17160.44 329
17161.68 329
17162.92 295
17164.15 311
17165.39 292
17166.63 301
17167.87 299
17169.10 313
17170.34 290
17171.58 293
17172.82 305
17174.06 300
17175.29 312
17176.53 303
17177.77 295
17179.01 286
17180.25 289
17181.49 302
17182.72 305
17183.96 306
17185.20 283
17186.44 303
17187.68 302
17188.92 285
17190.15 286
17191.39 321
17192.63 301
17193.87 318
17195.11 304
17196.35 275
17197.59 325
17198.83 293
17200.07 304
17201.30 287
17202.54 308
17203.78 300
17205.02 303
17206.26 299
17207.50 281
17208.74 278
17209.98 282
17211.22 286
17212.46 301
17213.70 316
17214.94 271
17216.18 293
17217.42 299
17218.66 275
17219.90 283
17221.14 289
17222.38 293
17223.62 281
17224.86 285
17226.10 283
17227.34 289
17228.58 293
17229.82 303
17231.06 282
17232.30 283
17233.54 277
17234.78 307
17236.02 286
17237.26 282
17238.50 277
17239.74 258
17240.98 284
17242.22 277
17243.46 297
17244.70 288
17245.94 274
17247.18 282
17248.42 270
17249.66 295
17250.90 287
17252.14 287
17253.39 263
17254.63 275
17255.87 286
17257.11 278
17258.35 287
17259.59 287
17260.83 302
17262.07 282
17263.31 274
17264.56 268
17265.80 274
17267.04 247
17268.28 271
17269.52 290
17270.76 303
17272.00 278
17273.25 271
17274.49 262
17275.73 296
17276.97 289
17278.21 299
17279.45 249
17280.70 274
17281.94 295
17283.18 277
17284.42 270
17285.66 254
17286.91 262
17288.15 267
17289.39 262
17290.63 267
17291.88 269
17293.12 267
17294.36 274
17295.60 278
17296.85 281
17298.09 298
17299.33 291
17300.57 285
17301.82 274
17303.06 266
17304.30 274
17305.54 289
17306.79 273
17308.03 259
17309.27 291
17310.52 280
17311.76 270
17313.00 254
17314.25 257
17315.49 271
17316.73 272
17317.97 278
17319.22 278
17320.46 302
17321.71 285
17322.95 280
17324.19 262
17325.44 287
17326.68 267
17327.92 283
17329.17 270
17330.41 268
17331.65 276
17332.90 289
17334.14 263
17335.39 276
17336.63 267
17337.87 284
17339.12 287
17340.36 258
17341.61 267
17342.85 267
17344.09 279
17345.34 262
17346.58 278
17347.83 269
17349.07 290
17350.32 275
17351.56 280
17352.80 290
17354.05 263
17355.29 277
17356.54 244
17357.78 263
17359.03 266
17360.27 260
17361.52 283
17362.76 268
17364.01 267
17365.25 277
17366.50 272
17367.74 275
17368.99 287
17370.23 264
17371.48 272
17372.72 265
17373.97 286
17375.21 290
17376.46 261
17377.70 287
17378.95 295
17380.19 292
17381.44 272
17382.69 262
17383.93 262
17385.18 273
17386.42 298
17387.67 281
17388.91 283
17390.16 263
17391.41 252
17392.65 260
17393.90 266
17395.14 283
17396.39 281
17397.64 272
17398.88 262
17400.13 249
17401.37 253
17402.62 299
17403.87 273
17405.11 274
17406.36 270
17407.61 279
17408.85 278
17410.10 273
17411.35 275
17412.59 272
17413.84 274
17415.09 270
17416.33 266
17417.58 266
17418.83 265
17420.07 265
17421.32 264
17422.57 279
17423.82 273
17425.06 271
17426.31 290
17427.56 282
17428.80 283
17430.05 259
17431.30 270
17432.55 268
17433.79 277
17435.04 249
17436.29 282
17437.54 283
17438.78 275
17440.03 288
17441.28 290
17442.53 268
17443.77 266
17445.02 259
17446.27 247
17447.52 264
17448.77 273
17450.01 261
17451.26 289
17452.51 267
17453.76 275
17455.01 288
17456.25 278
17457.50 277
17458.75 284
17460.00 291
17461.25 296
17462.50 290
17463.74 288
17464.99 291
17466.24 293
17467.49 281
17468.74 275
17469.99 276
17471.24 293
17472.49 304
17473.73 305
17474.98 301
17476.23 291
17477.48 293
17478.73 304
17479.98 273
17481.23 269
17482.48 272
17483.73 287
17484.98 313
17486.23 295
17487.47 276
17488.72 279
17489.97 276
17491.22 291
17492.47 293
17493.72 270
17494.97 289
17496.22 314
17497.47 310
17498.72 275
17499.97 286
17501.22 298
17502.47 315
17503.72 293
17504.97 275
17506.22 297
17507.47 280
17508.72 310
17509.97 275
17511.22 295
17512.47 302
17513.72 302
17514.97 294
17516.22 273
17517.47 294
17518.72 297
17519.97 310
17521.22 307
17522.47 284
17523.72 300
17524.98 309
17526.23 327
17527.48 312
17528.73 288
17529.98 302
17531.23 310
17532.48 305
17533.73 297
17534.98 277
17536.23 279
17537.48 287
17538.74 309
17539.99 307
17541.24 310
17542.49 309
17543.74 307
17544.99 318
17546.24 312
17547.50 319
17548.75 312
17550.00 307
17551.25 293
17552.50 298
17553.75 311
17555.01 297
17556.26 287
17557.51 297
17558.76 318
17560.01 314
17561.26 309
17562.52 307
17563.77 319
17565.02 311
17566.27 302
17567.53 291
17568.78 297
17570.03 319
17571.28 323
17572.53 337
17573.79 308
17575.04 281
17576.29 299
17577.54 300
17578.80 314
17580.05 309
17581.30 316
17582.56 303
17583.81 325
17585.06 310
17586.31 331
17587.57 306
17588.82 326
17590.07 322
17591.33 323
17592.58 310
17593.83 321
17595.08 304
17596.34 319
17597.59 319
17598.84 345
17600.10 324
17601.35 332
17602.61 335
17603.86 332
17605.11 336
17606.37 352
17607.62 322
17608.87 340
17610.13 342
17611.38 318
17612.63 339
17613.89 345
17615.14 321
17616.40 317
17617.65 332
17618.90 342
17620.16 352
17621.41 356
17622.67 328
17623.92 326
17625.17 344
17626.43 361
17627.68 320
17628.94 349
17630.19 344
17631.45 335
17632.70 356
17633.96 326
17635.21 341
17636.47 317
17637.72 331
17638.97 316
17640.23 312
17641.48 323
17642.74 325
17643.99 359
17645.25 324
17646.50 339
17647.76 340
17649.01 330
17650.27 324
17651.52 317
17652.78 338
17654.04 329
17655.29 337
17656.55 310
17657.80 306
17659.06 325
17660.31 315
17661.57 327
17662.82 337
17664.08 323
17665.33 314
17666.59 318
17667.85 302
17669.10 305
17670.36 316
17671.61 315
17672.87 323
17674.13 323
17675.38 327
17676.64 309
17677.89 300
17679.15 305
17680.41 301
17681.66 304
17682.92 315
17684.18 279
17685.43 305
17686.69 304
17687.95 300
17689.20 282
17690.46 308
17691.71 310
17692.97 286
17694.23 299
17695.49 302
17696.74 302
17698.00 303
17699.26 271
17700.51 299
17701.77 316
17703.03 302
17704.28 305
17705.54 304
17706.80 288
17708.06 315
17709.31 298
17710.57 301
17711.83 324
17713.08 288
17714.34 301
17715.60 293
17716.86 301
17718.11 272
17719.37 278
17720.63 298
17721.89 296
17723.15 277
17724.40 273
17725.66 282
17726.92 281
17728.18 284
17729.43 295
17730.69 297
17731.95 313
17733.21 298
17734.47 276
17735.73 290
17736.98 285
17738.24 288
17739.50 306
17740.76 282
17742.02 288
17743.28 287
17744.53 285
17745.79 276
17747.05 295
17748.31 285
17749.57 284
17750.83 273
17752.09 287
17753.34 279
17754.60 290
17755.86 288
17757.12 284
17758.38 297
17759.64 281
17760.90 304
17762.16 305
17763.42 315
17764.68 290
17765.94 279
17767.19 282
17768.45 286
17769.71 286
17770.97 304
17772.23 291
17773.49 280
17774.75 268
17776.01 268
17777.27 289
17778.53 273
17779.79 282
17781.05 285
17782.31 288
17783.57 280
17784.83 293
17786.09 258
17787.35 265
17788.61 301
17789.87 282
17791.13 268
17792.39 280
17793.65 255
17794.91 309
17796.17 269
17797.43 296
17798.69 265
17799.95 282
17801.21 281
17802.47 258
17803.73 272
17805.00 287
17806.26 271
17807.52 285
17808.78 261
17810.04 271
17811.30 277
17812.56 263
17813.82 268
17815.08 269
17816.34 256
17817.60 269
17818.87 267
17820.13 269
17821.39 254
17822.65 263
17823.91 265
17825.17 245
17826.43 249
17827.69 263
17828.96 264
17830.22 255
17831.48 252
17832.74 263
17834.00 248
17835.26 258
17836.53 250
17837.79 263
17839.05 276
17840.31 251
17841.57 262
17842.84 265
17844.10 257
17845.36 270
17846.62 271
17847.88 240
17849.15 262
17850.41 248
17851.67 251
17852.93 252
17854.20 236
17855.46 241
17856.72 253
17857.98 275
17859.25 234
17860.51 227
17861.77 256
17863.03 260
17864.30 245
17865.56 266
17866.82 268
17868.09 267
17869.35 258
17870.61 242
17871.87 232
17873.14 237
17874.40 278
17875.66 254
17876.93 237
17878.19 219
17879.45 263
17880.72 268
17881.98 222
17883.24 249
17884.51 248
17885.77 244
17887.03 271
17888.30 263
17889.56 248
17890.83 247
17892.09 273
17893.35 276
17894.62 249
17895.88 240
17897.14 268
17898.41 250
17899.67 248
17900.94 249
17902.20 239
17903.46 249
17904.73 233
17905.99 234
17907.26 236
17908.52 241
17909.79 251
17911.05 266
17912.32 285
17913.58 256
17914.84 261
17916.11 239
17917.37 245
17918.64 241
17919.90 239
17921.17 235
17922.43 239
17923.70 247
17924.96 265
17926.23 247
17927.49 241
17928.76 270
17930.02 239
17931.29 248
17932.55 243
17933.82 249
17935.08 240
17936.35 260
17937.61 242
17938.88 257
17940.14 238
17941.41 253
17942.68 260
17943.94 259
17945.21 253
17946.47 230
17947.74 262
17949.00 234
17950.27 267
17951.54 252
17952.80 257
17954.07 231
17955.33 252
17956.60 247
17957.87 254
17959.13 259
17960.40 247
17961.66 257
17962.93 233
17964.20 268
17965.46 256
17966.73 268
17968.00 267
17969.26 240
17970.53 241
17971.80 243
17973.06 240
17974.33 252
17975.60 250
17976.86 257
17978.13 264
17979.40 247
17980.66 262
17981.93 248
17983.20 237
17984.46 241
17985.73 240
17987.00 243
17988.26 244
17989.53 224
17990.80 254
17992.07 234
17993.33 214
17994.60 239
17995.87 259
17997.14 241
17998.40 232
17999.67 240
18000.94 245
18002.21 248
18003.47 249
18004.74 240
18006.01 249
18007.28 234
18008.55 242
18009.81 254
18011.08 243
18012.35 249
18013.62 241
18014.89 261
18016.15 242
18017.42 236
18018.69 236
18019.96 247
18021.23 247
18022.49 244
18023.76 257
18025.03 264
18026.30 250
18027.57 218
18028.84 237
18030.11 244
18031.37 235
18032.64 241
18033.91 248
18035.18 242
18036.45 242
18037.72 236
18038.99 239
18040.26 231
18041.53 232
18042.79 237
18044.06 243
18045.33 239
18046.60 242
18047.87 239
18049.14 234
18050.41 227
18051.68 226
18052.95 251
18054.22 225
18055.49 234
18056.76 237
18058.03 248
18059.30 246
18060.57 243
18061.84 244
18063.11 268
18064.38 238
18065.65 254
18066.92 260
18068.19 242
18069.46 253
18070.73 235
18072.00 223
18073.27 231
18074.54 262
18075.81 237
18077.08 277
18078.35 244
18079.62 246
18080.89 244
18082.16 240
18083.43 257
18084.70 262
18085.97 253
18087.24 229
18088.51 245
18089.78 245
18091.05 249
18092.32 236
18093.59 256
18094.87 245
18096.14 243
18097.41 243
18098.68 260
18099.95 249
18101.22 264
18102.49 237
18103.76 230
18105.03 236
18106.31 250
18107.58 232
18108.85 260
18110.12 246
18111.39 238
18112.66 246
18113.93 237
18115.21 249
18116.48 235
18117.75 241
18119.02 254
18120.29 261
18121.56 234
18122.84 215
18124.11 239
18125.38 244
18126.65 246
18127.92 249
18129.20 260
18130.47 258
18131.74 272
18133.01 249
18134.29 263
18135.56 254
18136.83 245
18138.10 266
18139.38 265
18140.65 225
18141.92 228
18143.19 267
18144.47 238
18145.74 248
18147.01 239
18148.28 256
18149.56 224
18150.83 242
18152.10 242
18153.38 246
18154.65 240
18155.92 241
18157.19 246
18158.47 238
18159.74 231
18161.01 241
18162.29 270
18163.56 252
18164.83 230
18166.11 251
18167.38 253
18168.65 233
18169.93 248
18171.20 252
18172.48 243
18173.75 249
18175.02 224
18176.30 234
18177.57 242
18178.84 238
18180.12 225
18181.39 236
18182.67 203
18183.94 244
18185.21 253
18186.49 250
18187.76 231
18189.04 225
18190.31 240
18191.59 246
18192.86 227
18194.13 215
18195.41 237
18196.68 235
18197.96 240
18199.23 226
18200.51 239
18201.78 220
18203.06 228
18204.33 254
18205.61 232
18206.88 211
18208.16 245
18209.43 241
18210.71 223
18211.98 239
18213.26 241
18214.53 241
18215.81 244
18217.08 217
18218.36 232
18219.63 229
18220.91 248
18222.18 256
18223.46 247
18224.73 230
18226.01 237
18227.28 226
18228.56 235
18229.84 233
18231.11 245
18232.39 262
18233.66 239
18234.94 247
18236.21 254
18237.49 252
18238.77 234
18240.04 236
18241.32 231
18242.59 235
18243.87 250
18245.15 251
18246.42 235
18247.70 228
18248.98 237
18250.25 254
18251.53 264
18252.81 222
18254.08 252
18255.36 253
18256.63 247
18257.91 229
18259.19 219
18260.46 232
18261.74 250
18263.02 245
18264.30 212
18265.57 234
18266.85 245
18268.13 241
18269.40 240
18270.68 234
18271.96 238
18273.23 260
18274.51 252
18275.79 246
18277.07 241
18278.34 247
18279.62 249
18280.90 234
18282.18 243
18283.45 229
18284.73 236
18286.01 245
18287.29 239
18288.56 232
18289.84 255
18291.12 269
18292.40 260
18293.68 242
18294.95 237
18296.23 251
18297.51 259
18298.79 244
18300.07 241
18301.34 266
18302.62 225
18303.90 254
18305.18 236
18306.46 251
18307.74 249
18309.01 248
18310.29 268
18311.57 266
18312.85 252
18314.13 234
18315.41 260
18316.69 238
18317.96 254
18319.24 252
18320.52 256
18321.80 244
18323.08 248
18324.36 222
18325.64 239
18326.92 262
18328.20 262
18329.47 224
18330.75 246
18332.03 239
18333.31 255
18334.59 246
18335.87 233
18337.15 240
18338.43 258
18339.71 233
18340.99 257
18342.27 255
18343.55 239
18344.83 240
18346.11 258
18347.39 240
18348.67 223
18349.95 252
18351.23 257
18352.51 230
18353.79 223
18355.07 242
18356.35 233
18357.63 234
18358.91 246
18360.19 239
18361.47 245
18362.75 270
18364.03 239
18365.31 237
18366.59 231
18367.87 259
18369.15 236
18370.43 251
18371.71 241
18372.99 219
18374.27 230
18375.55 234
18376.83 236
18378.12 240
18379.40 224
18380.68 243
18381.96 243
18383.24 230
18384.52 242
18385.80 244
18387.08 259
18388.36 231
18389.65 247
18390.93 249
18392.21 237
18393.49 253
18394.77 241
18396.05 231
18397.33 243
18398.62 227
18399.90 275
18401.18 257
18402.46 242
18403.74 239
18405.02 239
18406.31 246
18407.59 207
18408.87 236
18410.15 253
18411.43 231
18412.72 238
18414.00 229
18415.28 238
18416.56 246
18417.84 247
18419.13 235
18420.41 230
18421.69 243
18422.97 225
18424.26 226
18425.54 239
18426.82 249
18428.10 241
18429.39 248
18430.67 232
18431.95 234
18433.23 244
18434.52 245
18435.80 254
18437.08 249
18438.37 231
18439.65 215
18440.93 240
18442.22 244
18443.50 231
18444.78 226
18446.06 226
18447.35 234
18448.63 232
18449.91 218
18451.20 239
18452.48 251
18453.76 245
18455.05 237
18456.33 228
18457.62 240
18458.90 244
18460.18 231
18461.47 237
18462.75 247
18464.03 245
18465.32 238
18466.60 230
18467.89 241
18469.17 216
18470.45 229
18471.74 240
18473.02 229
18474.31 246
18475.59 234
18476.88 269
18478.16 240
18479.44 223
18480.73 218
18482.01 235
18483.30 211
18484.58 223
18485.87 229
18487.15 237
18488.44 248
18489.72 241
18491.01 232
18492.29 221
18493.58 227
18494.86 251
18496.15 241
18497.43 242
18498.72 227
18500.00 226
18501.29 223
18502.57 242
18503.86 238
18505.14 233
18506.43 234
18507.71 241
18509.00 237
18510.28 253
18511.57 253
18512.85 245
18514.14 235
18515.42 270
18516.71 235
18518.00 235
18519.28 253
18520.57 232
18521.85 245
18523.14 249
18524.43 254
18525.71 263
18527.00 242
18528.28 233
18529.57 238
18530.86 229
18532.14 244
18533.43 242
18534.71 251
18536.00 234
18537.29 230
18538.57 239
18539.86 263
18541.15 238
18542.43 243
18543.72 220
18545.01 245
18546.29 241
18547.58 242
18548.87 250
18550.15 238
18551.44 238
18552.73 230
18554.01 256
18555.30 254
18556.59 246
18557.88 250
18559.16 251
18560.45 251
18561.74 243
18563.02 251
18564.31 241
18565.60 236
18566.89 213
18568.17 226
18569.46 255
18570.75 243
18572.04 228
18573.32 235
18574.61 238
18575.90 225
18577.19 224
18578.48 250
18579.76 251
18581.05 244
18582.34 245
18583.63 253
18584.92 226
18586.20 246
18587.49 241
18588.78 281
18590.07 260
18591.36 260
18592.64 233
18593.93 243
18595.22 242
18596.51 249
18597.80 245
18599.09 250
18600.38 247
18601.66 228
18602.95 251
18604.24 253
18605.53 261
18606.82 242
18608.11 230
18609.40 245
18610.69 255
18611.98 258
18613.26 246
18614.55 250
18615.84 245
18617.13 242
18618.42 246
18619.71 244
18621.00 237
18622.29 259
18623.58 228
18624.87 243
18626.16 243
18627.45 233
18628.74 247
18630.03 241
18631.32 233
18632.61 244
18633.89 217
18635.18 238
18636.47 234
18637.76 229
18639.05 251
18640.34 256
18641.63 244
18642.92 238
18644.21 248
18645.50 235
18646.79 238
18648.09 247
18649.38 225
18650.67 262
18651.96 244
18653.25 238
18654.54 218
18655.83 228
18657.12 226
18658.41 230
18659.70 228
18660.99 251
18662.28 232
18663.57 209
18664.86 229
18666.15 259
18667.44 228
18668.74 237
18670.03 225
18671.32 224
18672.61 220
18673.90 219
18675.19 205
18676.48 214
18677.77 266
18679.06 210
18680.36 215
18681.65 220
18682.94 222
18684.23 221
18685.52 217
18686.81 208
18688.11 235
18689.40 236
18690.69 234
18691.98 214
18693.27 200
18694.56 221
18695.86 236
18697.15 221
18698.44 217
18699.73 236
18701.02 230
18702.32 235
18703.61 250
18704.90 214
18706.19 233
18707.48 243
18708.78 222
18710.07 215
18711.36 211
18712.65 213
18713.95 217
18715.24 219
18716.53 209
18717.83 228
18719.12 223
18720.41 209
18721.70 228
18723.00 224
18724.29 245
18725.58 230
18726.87 215
18728.17 222
18729.46 218
18730.75 232
18732.05 220
18733.34 228
18734.63 217
18735.93 212
18737.22 227
18738.51 229
18739.81 224
18741.10 211
18742.39 222
18743.69 242
18744.98 247
18746.27 235
18747.57 230
18748.86 208
18750.16 214
18751.45 214
18752.74 207
18754.04 196
18755.33 200
18756.63 229
18757.92 232
18759.21 218
18760.51 218
18761.80 212
18763.10 232
18764.39 226
18765.69 230
18766.98 213
18768.27 236
18769.57 224
18770.86 194
18772.16 229
18773.45 211
18774.75 228
18776.04 212
18777.34 230
18778.63 216
18779.93 205
18781.22 231
18782.52 212
18783.81 217
18785.11 224
18786.40 225
18787.70 229
18788.99 221
18790.29 215
18791.58 212
18792.88 213
18794.17 202
18795.47 215
18796.76 212
18798.06 222
18799.35 208
18800.65 226
18801.94 242
18803.24 235
18804.54 232
18805.83 223
18807.13 240
18808.42 211
18809.72 213
18811.01 222
18812.31 214
18813.61 240
18814.90 229
18816.20 211
18817.49 213
18818.79 207
18820.09 217
18821.38 220
18822.68 214
18823.98 210
18825.27 234
18826.57 225
18827.87 210
18829.16 204
18830.46 214
18831.75 205
18833.05 221
18834.35 210
18835.64 204
18836.94 227
18838.24 213
18839.54 218
18840.83 219
18842.13 217
18843.43 219
18844.72 216
18846.02 222
18847.32 209
18848.61 216
18849.91 225
18851.21 228
18852.51 216
18853.80 215
18855.10 218
18856.40 230
18857.70 219
18858.99 215
18860.29 218
18861.59 200
18862.89 198
18864.18 204
18865.48 235
18866.78 250
18868.08 222
18869.38 230
18870.67 209
18871.97 208
18873.27 212
18874.57 215
18875.87 218
18877.16 211
18878.46 217
18879.76 207
18881.06 195
18882.36 221
18883.66 229
18884.95 220
18886.25 219
18887.55 225
18888.85 218
18890.15 230
18891.45 193
18892.75 212
18894.04 221
18895.34 219
18896.64 224
18897.94 213
18899.24 206
18900.54 205
18901.84 214
18903.14 215
18904.44 227
18905.74 227
18907.03 227
18908.33 217
18909.63 209
18910.93 201
18912.23 213
18913.53 223
18914.83 217
18916.13 237
18917.43 218
18918.73 208
18920.03 220
18921.33 229
18922.63 221
18923.93 197
18925.23 213
18926.53 222
18927.83 228
18929.13 210
18930.43 237
18931.73 217
18933.03 221
18934.33 222
18935.63 217
18936.93 227
18938.23 217
18939.53 230
18940.83 219
18942.13 227
18943.43 214
18944.73 226
18946.03 221
18947.33 216
18948.63 223
18949.93 222
18951.23 239
18952.53 242
18953.84 214
18955.14 197
18956.44 208
18957.74 219
18959.04 203
18960.34 222
18961.64 205
18962.94 206
18964.24 212
18965.54 211
18966.85 235
18968.15 206
18969.45 209
18970.75 233
18972.05 201
18973.35 213
18974.65 229
18975.96 216
18977.26 207
18978.56 186
18979.86 209
18981.16 226
18982.46 209
18983.77 242
18985.07 205
18986.37 203
18987.67 179
18988.97 212
18990.28 217
18991.58 216
18992.88 226
18994.18 214
18995.49 216
18996.79 213
18998.09 209
18999.39 207
19000.69 215
19002.00 221
19003.30 204
19004.60 221
19005.90 231
19007.21 218
19008.51 209
19009.81 193
19011.12 210
19012.42 216
19013.72 225
19015.02 224
19016.33 209
19017.63 203
19018.93 203
19020.24 212
19021.54 204
19022.84 205
19024.15 205
19025.45 208
19026.75 213
19028.06 216
19029.36 208
19030.66 199
19031.97 204
19033.27 186
19034.57 217
19035.88 215
19037.18 216
19038.48 220
19039.79 206
19041.09 204
19042.40 197
19043.70 215
19045.00 207
19046.31 215
19047.61 214
19048.92 218
19050.22 211
19051.52 202
19052.83 188
19054.13 222
19055.44 219
19056.74 226
19058.05 229
19059.35 219
19060.65 206
19061.96 238
19063.26 212
19064.57 207
19065.87 200
19067.18 198
19068.48 214
19069.79 205
19071.09 202
19072.40 198
19073.70 211
19075.01 239
19076.31 211
19077.62 210
19078.92 219
19080.23 226
19081.53 227
19082.84 221
19084.14 194
19085.45 203
19086.75 201
19088.06 197
19089.36 198
19090.67 200
19091.98 225
19093.28 223
19094.59 219
19095.89 203
19097.20 211
19098.50 221
19099.81 212
19101.12 206
19102.42 202
19103.73 215
19105.03 226
19106.34 208
19107.65 241
19108.95 229
19110.26 210
19111.56 189
19112.87 226
19114.18 244
19115.48 217
19116.79 226
19118.10 218
19119.40 225
19120.71 212
19122.02 197
19123.32 224
19124.63 208
19125.94 228
19127.24 240
19128.55 213
19129.86 216
19131.16 222
19132.47 229
19133.78 219
19135.08 209
19136.39 226
19137.70 223
19139.01 222
19140.31 209
19141.62 206
19142.93 201
19144.23 188
19145.54 214
19146.85 215
19148.16 212
19149.46 222
19150.77 231
19152.08 221
19153.39 212
19154.69 210
19156.00 239
19157.31 236
19158.62 225
19159.93 217
19161.23 225
19162.54 205
19163.85 215
19165.16 214
19166.47 224
19167.77 195
19169.08 199
19170.39 219
19171.70 211
19173.01 202
19174.32 223
19175.62 214
19176.93 206
19178.24 223
19179.55 222
19180.86 220
19182.17 222
19183.48 207
19184.78 222
19186.09 247
19187.40 219
19188.71 211
19190.02 194
19191.33 202
19192.64 224
19193.95 206
19195.26 208
19196.56 216
19197.87 224
19199.18 224
19200.49 209
19201.80 217
19203.11 210
19204.42 198
19205.73 207
19207.04 208
19208.35 221
19209.66 232
19210.97 200
19212.28 211
19213.59 194
19214.90 192
19216.21 196
19217.52 209
19218.83 212
19220.14 218
19221.45 218
19222.76 229
19224.07 226
19225.38 224
19226.69 200
19228.00 198
19229.31 205
19230.62 212
19231.93 214
19233.24 206
19234.55 204
19235.86 220
19237.17 217
19238.48 196
19239.79 188
19241.10 204
19242.41 198
19243.72 211
19245.03 219
19246.35 208
19247.66 216
19248.97 241
19250.28 220
19251.59 200
19252.90 208
19254.21 208
19255.52 205
19256.83 187
19258.14 198
19259.46 214
19260.77 211
19262.08 201
19263.39 204
19264.70 210
19266.01 205
19267.32 225
19268.64 219
19269.95 219
19271.26 195
19272.57 207
19273.88 205
19275.20 211
19276.51 203
19277.82 217
19279.13 208
19280.44 214
19281.75 206
19283.07 214
19284.38 213
19285.69 223
19287.00 222
19288.32 181
19289.63 199
19290.94 202
19292.25 215
19293.57 203
19294.88 212
19296.19 205
19297.50 212
19298.82 198
19300.13 193
19301.44 209
19302.75 211
19304.07 209
19305.38 202
19306.69 187
19308.01 183
19309.32 212
19310.63 216
19311.94 210
19313.26 204
19314.57 208
19315.88 208
19317.20 225
19318.51 206
19319.82 193
19321.14 203
19322.45 222
19323.76 212
19325.08 222
19326.39 203
19327.70 199
19329.02 210
19330.33 203
19331.65 214
19332.96 226
19334.27 248
19335.59 206
19336.90 203
19338.22 193
19339.53 187
19340.84 207
19342.16 204
19343.47 220
19344.79 216
19346.10 210
19347.41 196
19348.73 202
19350.04 214
19351.36 209
19352.67 215
19353.99 217
19355.30 205
19356.62 214
19357.93 210
19359.25 198
19360.56 203
19361.87 185
19363.19 215
19364.50 205
19365.82 192
19367.13 210
19368.45 193
19369.76 203
19371.08 226
19372.39 184
19373.71 212
19375.02 207
19376.34 199
19377.66 191
19378.97 178
19380.29 198
19381.60 228
19382.92 205
19384.23 194
19385.55 191
19386.86 223
19388.18 213
19389.50 198
19390.81 220
19392.13 207
19393.44 197
19394.76 199
19396.07 208
19397.39 208
19398.71 193
19400.02 203
19401.34 214
19402.65 211
19403.97 198
19405.29 179
19406.60 193
19407.92 218
19409.24 207
19410.55 214
19411.87 208
19413.19 213
19414.50 185
19415.82 195
19417.14 187
19418.45 218
19419.77 207
19421.09 205
19422.40 208
19423.72 215
19425.04 215
19426.35 209
19427.67 205
19428.99 199
19430.30 192
19431.62 214
19432.94 228
19434.26 205
19435.57 203
19436.89 227
19438.21 203
19439.53 207
19440.84 224
19442.16 224
19443.48 199
19444.80 200
19446.11 220
19447.43 210
19448.75 212
19450.07 235
19451.38 214
19452.70 209
19454.02 186
19455.34 199
19456.66 214
19457.97 212
19459.29 205
19460.61 204
19461.93 215
19463.25 213
19464.57 226
19465.88 202
19467.20 217
19468.52 213
19469.84 223
19471.16 211
19472.48 199
19473.79 191
19475.11 231
19476.43 219
19477.75 217
19479.07 196
19480.39 221
19481.71 209
19483.03 208
19484.34 219
19485.66 191
19486.98 209
19488.30 219
19489.62 206
19490.94 231
19492.26 228
19493.58 230
19494.90 218
19496.22 208
19497.54 200
19498.86 207
19500.18 209
19501.50 198
19502.81 201
19504.13 218
19505.45 218
19506.77 217
19508.09 204
19509.41 210
19510.73 210
19512.05 206
19513.37 195
19514.69 209
19516.01 211
19517.33 217
19518.65 212
19519.97 217
19521.29 199
19522.61 198
19523.93 216
19525.25 202
19526.57 218
19527.89 187
19529.22 218
19530.54 200
19531.86 220
19533.18 187
19534.50 210
19535.82 202
19537.14 222
19538.46 200
19539.78 235
19541.10 222
19542.42 234
19543.74 210
19545.06 206
19546.39 232
19547.71 221
19549.03 222
19550.35 224
19551.67 214
19552.99 201
19554.31 228
19555.63 197
19556.96 220
19558.28 211
19559.60 217
19560.92 233
19562.24 213
19563.56 210
19564.88 220
19566.21 241
19567.53 190
19568.85 231
19570.17 212
19571.49 230
19572.82 214
19574.14 210
19575.46 230
19576.78 205
19578.10 221
19579.43 213
19580.75 191
19582.07 206
19583.39 219
19584.72 231
19586.04 207
19587.36 216
19588.68 211
19590.01 217
19591.33 233
19592.65 211
19593.97 212
19595.30 199
19596.62 209
19597.94 216
19599.26 200
19600.59 223
19601.91 196
19603.23 216
19604.56 218
19605.88 209
19607.20 208
19608.53 234
19609.85 210
19611.17 227
19612.49 217
19613.82 210
19615.14 210
19616.47 209
19617.79 207
19619.11 198
19620.44 208
19621.76 226
19623.08 217
19624.41 220
19625.73 217
19627.05 211
19628.38 215
19629.70 217
19631.03 221
19632.35 214
19633.67 209
19635.00 197
19636.32 198
19637.65 224
19638.97 195
19640.29 193
19641.62 209
19642.94 214
19644.27 211
19645.59 239
19646.92 223
19648.24 215
19649.57 220
19650.89 213
19652.21 202
19653.54 225
19654.86 215
19656.19 232
19657.51 218
19658.84 238
19660.16 207
19661.49 226
19662.81 209
19664.14 218
19665.46 220
19666.79 223
19668.11 202
19669.44 221
19670.76 226
19672.09 204
19673.41 225
19674.74 226
19676.07 225
19677.39 200
19678.72 201
19680.04 215
19681.37 228
19682.69 222
19684.02 217
19685.34 222
19686.67 229
19688.00 226
19689.32 220
19690.65 220
19691.97 218
19693.30 219
19694.63 228
19695.95 235
19697.28 227
19698.60 204
19699.93 218
19701.26 206
19702.58 203
19703.91 204
19705.24 221
19706.56 209
19707.89 231
19709.22 230
19710.54 210
19711.87 221
19713.20 234
19714.52 223
19715.85 203
19717.18 200
19718.50 207
19719.83 213
19721.16 223
19722.48 215
19723.81 210
19725.14 192
19726.47 207
19727.79 208
19729.12 201
19730.45 223
19731.77 211
19733.10 215
19734.43 216
19735.76 220
19737.08 214
19738.41 212
19739.74 233
19741.07 212
19742.39 205
19743.72 212
19745.05 215
19746.38 223
19747.71 201
19749.03 212
19750.36 228
19751.69 211
19753.02 212
19754.35 201
19755.67 217
19757.00 209
19758.33 201
19759.66 227
19760.99 212
19762.31 221
19763.64 201
19764.97 198
19766.30 209
19767.63 217
19768.96 206
19770.29 235
19771.61 226
19772.94 219
19774.27 200
19775.60 209
19776.93 206
19778.26 196
19779.59 211
19780.92 194
19782.25 196
19783.57 188
19784.90 211
19786.23 204
19787.56 220
19788.89 212
19790.22 211
19791.55 221
19792.88 228
19794.21 232
19795.54 214
19796.87 211
19798.20 202
19799.53 214
19800.86 222
19802.19 201
19803.52 215
19804.85 224
19806.18 203
19807.50 208
19808.83 216
19810.16 220
19811.49 202
19812.82 200
19814.15 224
19815.49 201
19816.82 200
19818.15 215
19819.48 218
19820.81 234
19822.14 218
19823.47 226
19824.80 222
19826.13 229
19827.46 206
19828.79 217
19830.12 241
19831.45 224
19832.78 221
19834.11 221
19835.44 196
19836.77 200
19838.10 220
19839.44 226
19840.77 226
19842.10 237
19843.43 200
19844.76 216
19846.09 200
19847.42 210
19848.75 222
19850.08 211
19851.42 223
19852.75 237
19854.08 207
19855.41 213
19856.74 209
19858.07 228
19859.40 227
19860.74 214
19862.07 230
19863.40 215
19864.73 227
19866.06 226
19867.40 214
19868.73 251
19870.06 237
19871.39 211
19872.72 207
19874.06 214
19875.39 208
19876.72 202
19878.05 215
19879.38 218
19880.72 216
19882.05 210
19883.38 234
19884.71 219
19886.05 212
19887.38 216
19888.71 219
19890.04 222
19891.38 226
19892.71 227
19894.04 218
19895.38 213
19896.71 218
19898.04 219
19899.37 210
19900.71 211
19902.04 211
19903.37 210
19904.71 203
19906.04 219
19907.37 207
19908.71 230
19910.04 212
19911.37 217
19912.71 221
19914.04 205
19915.37 218
19916.71 221
19918.04 232
19919.37 203
19920.71 221
19922.04 232
19923.37 231
19924.71 217
19926.04 223
19927.38 215
19928.71 212
19930.04 226
19931.38 221
19932.71 221
19934.05 228
19935.38 223
19936.71 210
19938.05 203
19939.38 210
19940.72 229
19942.05 230
19943.39 227
19944.72 214
19946.06 227
19947.39 215
19948.72 237
19950.06 235
19951.39 222
19952.73 231
19954.06 228
19955.40 235
19956.73 237
19958.07 229
19959.40 233
19960.74 216
19962.07 228
19963.41 244
19964.74 234
19966.08 236
19967.41 225
19968.75 226
19970.08 238
19971.42 231
19972.76 214
19974.09 220
19975.43 219
19976.76 239
19978.10 231
19979.43 210
19980.77 224
19982.10 217
19983.44 224
19984.78 240
19986.11 222
19987.45 234
19988.78 220
19990.12 244
19991.46 231
19992.79 212
19994.13 215
19995.46 238
19996.80 220
19998.14 247
19999.47 220
20000.81 232
20002.15 219
20003.48 229
20004.82 203
20006.16 210
20007.49 228
20008.83 223
20010.17 226
20011.50 226
20012.84 216
20014.18 209
20015.51 230
20016.85 241
20018.19 215
20019.52 222
20020.86 221
20022.20 220
20023.53 222
20024.87 213
20026.21 218
20027.55 234
20028.88 213
20030.22 231
20031.56 216
20032.90 221
20034.23 229
20035.57 220
20036.91 224
20038.25 229
20039.58 236
20040.92 239
20042.26 217
20043.60 230
20044.93 224
20046.27 228
20047.61 239
20048.95 240
20050.29 242
20051.62 228
20052.96 238
20054.30 235
20055.64 232
20056.98 223
20058.32 222
20059.65 194
20060.99 223
20062.33 233
20063.67 231
20065.01 251
20066.35 230
20067.68 216
20069.02 209
20070.36 215
20071.70 222
20073.04 239
20074.38 222
20075.72 236
20077.06 228
20078.40 245
20079.73 216
20081.07 203
20082.41 225
20083.75 229
20085.09 204
20086.43 221
20087.77 221
20089.11 244
20090.45 220
20091.79 233
20093.13 242
20094.47 225
20095.81 236
20097.15 240
20098.48 235
20099.82 217
20101.16 215
20102.50 217
20103.84 221
20105.18 234
20106.52 236
20107.86 231
20109.20 222
20110.54 230
20111.88 228
20113.22 230
20114.56 204
20115.90 234
20117.24 247
20118.58 229
20119.93 216
20121.27 236
20122.61 232
20123.95 214
20125.29 216
20126.63 222
20127.97 216
20129.31 258
20130.65 246
20131.99 223
20133.33 218
20134.67 245
20136.01 241
20137.35 252
20138.69 242
