# Supplementary material for: MALDI-TOF MS typing enables the classification of brewing yeasts of the genus Saccharomyces to major beer styles
Source: PLoS One. 2017 Aug 9;12(8):e0181694. doi: 10.1371/journal.pone.0181694 (PMC5549903; doi:10.1371/journal.pone.0181694)
Supplement: S7 File — The directory includes 90 raw files and was zipped to “.zip”; the folder has three strains with 30 spectra per strain; S1 Text explains the raw files with an example and Table 1 represents the yeast strains used within the experiment. (ZIP) [file pone.0181694.s010.zip › 19-21/30278-69-Lag-Lag-Lag-YPG-18h-E-E_2016-09-21_4_0_B5_1.dat]

1999.90 779
2000.32 733
2000.75 698
2001.17 684
2001.59 690
2002.01 760
2002.43 721
2002.86 719
2003.28 681
2003.70 710
2004.12 707
2004.54 685
2004.97 688
2005.39 750
2005.81 699
2006.23 697
2006.66 680
2007.08 724
2007.50 716
2007.92 681
2008.35 675
2008.77 705
2009.19 711
2009.61 730
2010.04 747
2010.46 759
2010.88 776
2011.31 798
2011.73 765
2012.15 715
2012.57 698
2013.00 704
2013.42 688
2013.84 689
2014.27 717
2014.69 769
2015.11 736
2015.54 800
2015.96 784
2016.38 803
2016.81 777
2017.23 766
2017.65 747
2018.08 797
2018.50 801
2018.93 768
2019.35 806
2019.77 810
2020.20 755
2020.62 767
2021.04 772
2021.47 729
2021.89 833
2022.32 741
2022.74 696
2023.17 693
2023.59 728
2024.01 702
2024.44 702
2024.86 646
2025.29 676
2025.71 677
2026.14 652
2026.56 697
2026.98 740
2027.41 733
2027.83 720
2028.26 636
2028.68 693
2029.11 668
2029.53 691
2029.96 738
2030.38 746
2030.81 670
2031.23 669
2031.66 725
2032.08 725
2032.51 714
2032.93 725
2033.36 724
2033.78 695
2034.21 727
2034.63 710
2035.06 736
2035.49 702
2035.91 719
2036.34 726
2036.76 757
2037.19 714
2037.61 693
2038.04 693
2038.47 691
2038.89 670
2039.32 677
2039.74 732
2040.17 738
2040.59 699
2041.02 681
2041.45 745
2041.87 732
2042.30 708
2042.73 709
2043.15 721
2043.58 695
2044.00 707
2044.43 699
2044.86 686
2045.28 688
2045.71 699
2046.14 731
2046.56 731
2046.99 709
2047.42 767
2047.84 704
2048.27 759
2048.70 691
2049.12 700
2049.55 701
2049.98 713
2050.40 780
2050.83 764
2051.26 722
2051.69 707
2052.11 734
2052.54 724
2052.97 713
2053.40 751
2053.82 726
2054.25 712
2054.68 704
2055.10 671
2055.53 654
2055.96 729
2056.39 723
2056.82 709
2057.24 721
2057.67 670
2058.10 704
2058.53 704
2058.95 690
2059.38 691
2059.81 721
2060.24 708
2060.67 673
2061.09 719
2061.52 755
2061.95 686
2062.38 765
2062.81 782
2063.24 776
2063.66 733
2064.09 726
2064.52 689
2064.95 707
2065.38 736
2065.81 703
2066.24 732
2066.66 711
2067.09 729
2067.52 801
2067.95 768
2068.38 761
2068.81 714
2069.24 705
2069.67 708
2070.10 736
2070.52 735
2070.95 703
2071.38 720
2071.81 747
2072.24 751
2072.67 757
2073.10 767
2073.53 784
2073.96 796
2074.39 762
2074.82 762
2075.25 794
2075.68 795
2076.11 747
2076.54 781
2076.97 763
2077.40 797
2077.83 758
2078.26 796
2078.69 768
2079.12 725
2079.55 756
2079.98 756
2080.41 733
2080.84 687
2081.27 728
2081.70 697
2082.13 710
2082.56 727
2082.99 717
2083.42 732
2083.85 702
2084.28 683
2084.71 715
2085.14 677
2085.57 717
2086.00 693
2086.43 687
2086.86 745
2087.29 758
2087.73 700
2088.16 737
2088.59 772
2089.02 730
2089.45 760
2089.88 787
2090.31 769
2090.74 768
2091.17 717
2091.61 757
2092.04 787
2092.47 715
2092.90 705
2093.33 685
2093.76 702
2094.19 711
2094.63 771
2095.06 747
2095.49 724
2095.92 729
2096.35 709
2096.78 775
2097.22 700
2097.65 743
2098.08 751
2098.51 744
2098.94 763
2099.38 742
2099.81 672
2100.24 740
2100.67 733
2101.11 723
2101.54 723
2101.97 703
2102.40 720
2102.83 741
2103.27 717
2103.70 749
2104.13 684
2104.56 772
2105.00 688
2105.43 725
2105.86 746
2106.30 765
2106.73 776
2107.16 747
2107.59 762
2108.03 749
2108.46 784
2108.89 818
2109.33 795
2109.76 785
2110.19 803
2110.63 797
2111.06 797
2111.49 799
2111.93 765
2112.36 734
2112.79 741
2113.23 779
2113.66 741
2114.09 715
2114.53 710
2114.96 706
2115.40 699
2115.83 723
2116.26 741
2116.70 732
2117.13 751
2117.56 724
2118.00 747
2118.43 743
2118.87 698
2119.30 743
2119.73 766
2120.17 750
2120.60 707
2121.04 737
2121.47 703
2121.91 729
2122.34 764
2122.78 752
2123.21 672
2123.64 711
2124.08 727
2124.51 751
2124.95 755
2125.38 773
2125.82 725
2126.25 742
2126.69 767
2127.12 756
2127.56 807
2127.99 819
2128.43 823
2128.86 849
2129.30 828
2129.73 840
2130.17 817
2130.60 774
2131.04 804
2131.47 813
2131.91 799
2132.35 820
2132.78 782
2133.22 769
2133.65 807
2134.09 814
2134.52 755
2134.96 771
2135.40 746
2135.83 759
2136.27 734
2136.70 735
2137.14 763
2137.57 767
2138.01 706
2138.45 717
2138.88 717
2139.32 699
2139.76 696
2140.19 734
2140.63 700
2141.06 740
2141.50 727
2141.94 780
2142.37 793
2142.81 817
2143.25 779
2143.68 782
2144.12 820
2144.56 810
2144.99 853
2145.43 839
2145.87 860
2146.30 873
2146.74 807
2147.18 842
2147.62 885
2148.05 838
2148.49 782
2148.93 819
2149.36 846
2149.80 856
2150.24 926
2150.68 875
2151.11 818
2151.55 856
2151.99 859
2152.43 834
2152.86 804
2153.30 845
2153.74 853
2154.18 772
2154.61 791
2155.05 797
2155.49 847
2155.93 784
2156.37 773
2156.80 791
2157.24 754
2157.68 802
2158.12 817
2158.56 840
2158.99 872
2159.43 854
2159.87 871
2160.31 853
2160.75 905
2161.19 927
2161.62 880
2162.06 944
2162.50 962
2162.94 969
2163.38 994
2163.82 938
2164.26 935
2164.69 931
2165.13 915
2165.57 944
2166.01 844
2166.45 851
2166.89 836
2167.33 755
2167.77 751
2168.21 793
2168.65 686
2169.08 802
2169.52 836
2169.96 809
2170.40 773
2170.84 796
2171.28 832
2171.72 832
2172.16 900
2172.60 862
2173.04 838
2173.48 830
2173.92 827
2174.36 871
2174.80 827
2175.24 862
2175.68 882
2176.12 907
2176.56 888
2177.00 858
2177.44 874
2177.88 916
2178.32 892
2178.76 948
2179.20 891
2179.64 879
2180.08 911
2180.52 871
2180.96 908
2181.40 905
2181.84 910
2182.28 861
2182.72 847
2183.16 895
2183.60 850
2184.04 886
2184.48 893
2184.93 807
2185.37 805
2185.81 851
2186.25 804
2186.69 818
2187.13 880
2187.57 820
2188.01 897
2188.45 895
2188.89 912
2189.34 889
2189.78 893
2190.22 912
2190.66 838
2191.10 825
2191.54 841
2191.98 861
2192.43 869
2192.87 828
2193.31 771
2193.75 779
2194.19 848
2194.63 893
2195.08 876
2195.52 840
2195.96 840
2196.40 827
2196.84 814
2197.29 890
2197.73 884
2198.17 787
2198.61 842
2199.06 846
2199.50 886
2199.94 809
2200.38 796
2200.82 849
2201.27 807
2201.71 812
2202.15 829
2202.59 864
2203.04 877
2203.48 850
2203.92 864
2204.37 820
2204.81 813
2205.25 798
2205.69 827
2206.14 828
2206.58 790
2207.02 875
2207.47 865
2207.91 879
2208.35 824
2208.80 890
2209.24 892
2209.68 910
2210.13 881
2210.57 800
2211.01 839
2211.46 839
2211.90 856
2212.34 890
2212.79 792
2213.23 860
2213.67 873
2214.12 867
2214.56 833
2215.01 805
2215.45 842
2215.89 817
2216.34 822
2216.78 848
2217.23 863
2217.67 810
2218.11 897
2218.56 795
2219.00 797
2219.45 855
2219.89 853
2220.34 763
2220.78 796
2221.22 920
2221.67 926
2222.11 914
2222.56 919
2223.00 954
2223.45 900
2223.89 945
2224.34 951
2224.78 992
2225.23 1024
2225.67 1018
2226.12 968
2226.56 1003
2227.01 991
2227.45 958
2227.90 1029
2228.34 953
2228.79 956
2229.23 938
2229.68 928
2230.12 943
2230.57 872
2231.01 912
2231.46 906
2231.90 941
2232.35 877
2232.80 864
2233.24 891
2233.69 891
2234.13 892
2234.58 852
2235.02 847
2235.47 889
2235.92 859
2236.36 839
2236.81 888
2237.25 921
2237.70 815
2238.15 874
2238.59 920
2239.04 821
2239.49 882
2239.93 818
2240.38 832
2240.82 805
2241.27 841
2241.72 835
2242.16 871
2242.61 907
2243.06 866
2243.50 831
2243.95 804
2244.40 859
2244.84 850
2245.29 832
2245.74 852
2246.19 832
2246.63 818
2247.08 856
2247.53 839
2247.97 873
2248.42 846
2248.87 851
2249.32 861
2249.76 832
2250.21 831
2250.66 860
2251.10 843
2251.55 877
2252.00 852
2252.45 835
2252.89 876
2253.34 872
2253.79 904
2254.24 901
2254.69 888
2255.13 875
2255.58 880
2256.03 905
2256.48 900
2256.93 912
2257.37 909
2257.82 882
2258.27 840
2258.72 848
2259.17 842
2259.61 838
2260.06 857
2260.51 864
2260.96 842
2261.41 888
2261.86 891
2262.31 838
2262.75 875
2263.20 910
2263.65 928
2264.10 923
2264.55 911
2265.00 853
2265.45 859
2265.90 902
2266.34 969
2266.79 938
2267.24 937
2267.69 910
2268.14 930
2268.59 830
2269.04 862
2269.49 921
2269.94 862
2270.39 878
2270.84 965
2271.29 969
2271.74 927
2272.18 1008
2272.63 1069
2273.08 1059
2273.53 1042
2273.98 1049
2274.43 1154
2274.88 1151
2275.33 1180
2275.78 1230
2276.23 1232
2276.68 1230
2277.13 1179
2277.58 1196
2278.03 1137
2278.48 1156
2278.93 1184
2279.38 1132
2279.83 1057
2280.28 1023
2280.73 1026
2281.19 934
2281.64 931
2282.09 929
2282.54 931
2282.99 904
2283.44 910
2283.89 877
2284.34 889
2284.79 897
2285.24 863
2285.69 903
2286.14 943
2286.59 907
2287.04 956
2287.50 971
2287.95 1004
2288.40 1020
2288.85 1036
2289.30 1130
2289.75 1184
2290.20 1160
2290.65 1127
2291.11 1158
2291.56 1215
2292.01 1244
2292.46 1234
2292.91 1222
2293.36 1171
2293.82 1154
2294.27 1158
2294.72 1058
2295.17 972
2295.62 1041
2296.07 1003
2296.53 926
2296.98 861
2297.43 880
2297.88 904
2298.33 923
2298.79 947
2299.24 923
2299.69 915
2300.14 878
2300.60 876
2301.05 894
2301.50 865
2301.95 924
2302.41 939
2302.86 934
2303.31 906
2303.76 933
2304.22 943
2304.67 1031
2305.12 1015
2305.57 1023
2306.03 1048
2306.48 997
2306.93 994
2307.39 1016
2307.84 963
2308.29 916
2308.75 944
2309.20 920
2309.65 976
2310.11 917
2310.56 952
2311.01 982
2311.47 957
2311.92 956
2312.37 969
2312.83 948
2313.28 987
2313.73 921
2314.19 885
2314.64 879
2315.09 938
2315.55 1031
2316.00 944
2316.46 926
2316.91 913
2317.36 945
2317.82 964
2318.27 956
2318.73 990
2319.18 969
2319.63 951
2320.09 963
2320.54 1024
2321.00 993
2321.45 935
2321.91 925
2322.36 925
2322.82 932
2323.27 958
2323.72 1006
2324.18 938
2324.63 968
2325.09 966
2325.54 936
2326.00 909
2326.45 931
2326.91 959
2327.36 1001
2327.82 943
2328.27 963
2328.73 923
2329.18 964
2329.64 913
2330.09 958
2330.55 966
2331.00 963
2331.46 966
2331.92 958
2332.37 850
2332.83 906
2333.28 908
2333.74 947
2334.19 910
2334.65 951
2335.10 948
2335.56 892
2336.02 913
2336.47 941
2336.93 940
2337.38 897
2337.84 925
2338.30 913
2338.75 930
2339.21 913
2339.66 892
2340.12 938
2340.58 897
2341.03 922
2341.49 920
2341.95 942
2342.40 953
2342.86 937
2343.32 932
2343.77 946
2344.23 932
2344.68 869
2345.14 863
2345.60 858
2346.06 883
2346.51 853
2346.97 908
2347.43 881
2347.88 892
2348.34 941
2348.80 861
2349.25 818
2349.71 857
2350.17 917
2350.63 891
2351.08 935
2351.54 913
2352.00 893
2352.46 904
2352.91 900
2353.37 874
2353.83 890
2354.29 934
2354.74 893
2355.20 949
2355.66 942
2356.12 917
2356.57 884
2357.03 892
2357.49 917
2357.95 854
2358.41 885
2358.86 971
2359.32 977
2359.78 959
2360.24 939
2360.70 954
2361.15 935
2361.61 996
2362.07 967
2362.53 973
2362.99 1053
2363.45 970
2363.91 973
2364.36 944
2364.82 1023
2365.28 1018
2365.74 1015
2366.20 989
2366.66 975
2367.12 966
2367.57 983
2368.03 1059
2368.49 964
2368.95 1025
2369.41 964
2369.87 958
2370.33 918
2370.79 924
2371.25 936
2371.71 908
2372.17 957
2372.63 1015
2373.09 1053
2373.54 1034
2374.00 985
2374.46 1085
2374.92 1042
2375.38 1072
2375.84 1068
2376.30 1023
2376.76 1006
2377.22 1057
2377.68 1005
2378.14 986
2378.60 1031
2379.06 1066
2379.52 1073
2379.98 1045
2380.44 1081
2380.90 1080
2381.36 1023
2381.82 1015
2382.28 979
2382.74 979
2383.20 969
2383.66 945
2384.12 951
2384.59 898
2385.05 924
2385.51 898
2385.97 935
2386.43 920
2386.89 963
2387.35 925
2387.81 916
2388.27 970
2388.73 955
2389.19 938
2389.65 994
2390.12 1006
2390.58 998
2391.04 959
2391.50 1020
2391.96 1013
2392.42 1014
2392.88 1029
2393.34 956
2393.81 961
2394.27 967
2394.73 965
2395.19 988
2395.65 977
2396.11 1035
2396.57 1038
2397.04 1019
2397.50 1025
2397.96 1027
2398.42 1035
2398.88 1066
2399.35 1063
2399.81 1097
2400.27 1075
2400.73 1048
2401.19 995
2401.66 1015
2402.12 1005
2402.58 967
2403.04 970
2403.51 975
2403.97 969
2404.43 936
2404.89 953
2405.36 927
2405.82 946
2406.28 998
2406.74 990
2407.21 981
2407.67 1017
2408.13 987
2408.59 961
2409.06 918
2409.52 992
2409.98 963
2410.45 979
2410.91 960
2411.37 1005
2411.84 1020
2412.30 1018
2412.76 948
2413.23 945
2413.69 949
2414.15 915
2414.62 994
2415.08 1003
2415.54 1020
2416.01 1032
2416.47 1111
2416.93 1102
2417.40 1133
2417.86 1221
2418.32 1223
2418.79 1287
2419.25 1342
2419.72 1334
2420.18 1337
2420.64 1321
2421.11 1256
2421.57 1252
2422.04 1235
2422.50 1263
2422.96 1161
2423.43 1146
2423.89 1109
2424.36 1084
2424.82 1027
2425.29 1039
2425.75 1059
2426.22 1040
2426.68 1035
2427.15 1032
2427.61 1014
2428.07 1000
2428.54 1015
2429.00 957
2429.47 918
2429.93 905
2430.40 876
2430.86 930
2431.33 980
2431.79 987
2432.26 1015
2432.72 974
2433.19 985
2433.65 1061
2434.12 1001
2434.59 976
2435.05 972
2435.52 1055
2435.98 1007
2436.45 1029
2436.91 1015
2437.38 1055
2437.84 1070
2438.31 1004
2438.78 1051
2439.24 969
2439.71 954
2440.17 964
2440.64 992
2441.10 989
2441.57 1026
2442.04 1023
2442.50 1001
2442.97 982
2443.44 924
2443.90 1008
2444.37 939
2444.83 977
2445.30 966
2445.77 955
2446.23 966
2446.70 993
2447.17 1001
2447.63 969
2448.10 990
2448.57 984
2449.03 993
2449.50 1033
2449.97 984
2450.43 994
2450.90 1017
2451.37 988
2451.83 1026
2452.30 1069
2452.77 1054
2453.24 1023
2453.70 1034
2454.17 1003
2454.64 997
2455.10 1029
2455.57 1030
2456.04 959
2456.51 974
2456.97 1007
2457.44 988
2457.91 994
2458.38 997
2458.84 1000
2459.31 1040
2459.78 1070
2460.25 988
2460.72 981
2461.18 1009
2461.65 952
2462.12 951
2462.59 1024
2463.06 1033
2463.52 1000
2463.99 938
2464.46 1032
2464.93 1016
2465.40 1042
2465.86 1058
2466.33 1029
2466.80 1037
2467.27 1054
2467.74 1085
2468.21 1078
2468.68 1031
2469.14 1013
2469.61 1021
2470.08 1012
2470.55 1032
2471.02 1052
2471.49 1027
2471.96 1061
2472.43 1047
2472.90 1039
2473.36 898
2473.83 982
2474.30 980
2474.77 993
2475.24 1043
2475.71 1015
2476.18 982
2476.65 1022
2477.12 1031
2477.59 1022
2478.06 1007
2478.53 1009
2479.00 996
2479.47 956
2479.94 1004
2480.41 949
2480.87 970
2481.34 948
2481.81 989
2482.28 975
2482.75 941
2483.22 898
2483.69 937
2484.16 955
2484.63 993
2485.10 947
2485.57 1002
2486.05 1009
2486.52 981
2486.99 1048
2487.46 1025
2487.93 998
2488.40 987
2488.87 1007
2489.34 1042
2489.81 1037
2490.28 995
2490.75 1020
2491.22 1045
2491.69 1010
2492.16 1078
2492.63 1042
2493.10 1079
2493.58 1113
2494.05 946
2494.52 944
2494.99 998
2495.46 995
2495.93 1037
2496.40 997
2496.87 1030
2497.34 1052
2497.82 1023
2498.29 949
2498.76 967
2499.23 954
2499.70 993
2500.17 973
2500.64 1061
2501.12 970
2501.59 953
2502.06 945
2502.53 880
2503.00 905
2503.48 998
2503.95 1004
2504.42 1003
2504.89 1029
2505.36 945
2505.84 966
2506.31 1015
2506.78 1061
2507.25 1061
2507.72 1050
2508.20 1049
2508.67 1033
2509.14 986
2509.61 974
2510.09 1023
2510.56 1026
2511.03 1045
2511.50 1059
2511.98 1000
2512.45 1001
2512.92 1046
2513.40 1063
2513.87 1051
2514.34 1044
2514.81 1015
2515.29 1023
2515.76 975
2516.23 982
2516.71 967
2517.18 1043
2517.65 1003
2518.13 967
2518.60 996
2519.07 931
2519.55 963
2520.02 918
2520.49 956
2520.97 1009
2521.44 1002
2521.91 973
2522.39 997
2522.86 903
2523.34 947
2523.81 982
2524.28 968
2524.76 1043
2525.23 1041
2525.70 1044
2526.18 1021
2526.65 935
2527.13 906
2527.60 996
2528.08 1005
2528.55 1027
2529.02 967
2529.50 997
2529.97 972
2530.45 987
2530.92 949
2531.40 994
2531.87 980
2532.34 978
2532.82 990
2533.29 1005
2533.77 862
2534.24 917
2534.72 966
2535.19 927
2535.67 965
2536.14 975
2536.62 1000
2537.09 1044
2537.57 1000
2538.04 992
2538.52 1043
2538.99 1080
2539.47 1057
2539.94 1049
2540.42 1007
2540.90 1036
2541.37 1004
2541.85 1043
2542.32 1040
2542.80 1013
2543.27 1006
2543.75 1001
2544.22 1018
2544.70 1048
2545.18 1024
2545.65 1029
2546.13 1072
2546.60 1084
2547.08 1067
2547.56 1126
2548.03 1130
2548.51 1156
2548.98 1164
2549.46 1195
2549.94 1212
2550.41 1217
2550.89 1187
2551.37 1173
2551.84 1208
2552.32 1154
2552.80 1179
2553.27 1089
2553.75 1075
2554.23 1138
2554.70 1131
2555.18 1075
2555.66 1108
2556.13 1119
2556.61 1043
2557.09 1082
2557.56 1051
2558.04 1028
2558.52 1036
2558.99 1030
2559.47 1112
2559.95 1117
2560.43 1028
2560.90 1047
2561.38 950
2561.86 1015
2562.33 996
2562.81 1027
2563.29 1000
2563.77 991
2564.25 1049
2564.72 996
2565.20 988
2565.68 1006
2566.16 1050
2566.63 1038
2567.11 1052
2567.59 1060
2568.07 1053
2568.55 1011
2569.02 1015
2569.50 1057
2569.98 1022
2570.46 1032
2570.94 974
2571.41 1017
2571.89 1013
2572.37 954
2572.85 960
2573.33 1004
2573.81 1000
2574.28 991
2574.76 1016
2575.24 1003
2575.72 996
2576.20 928
2576.68 1029
2577.16 1054
2577.64 1028
2578.11 1002
2578.59 1066
2579.07 1037
2579.55 1055
2580.03 1046
2580.51 1055
2580.99 1104
2581.47 1081
2581.95 1078
2582.43 1110
2582.91 1068
2583.39 1034
2583.86 1038
2584.34 1064
2584.82 1078
2585.30 1139
2585.78 1050
2586.26 1025
2586.74 1013
2587.22 1057
2587.70 1114
2588.18 1136
2588.66 1121
2589.14 1024
2589.62 1031
2590.10 1087
2590.58 1107
2591.06 1128
2591.54 1074
2592.02 1066
2592.50 1091
2592.98 1037
2593.46 1031
2593.94 1074
2594.42 1031
2594.90 1005
2595.38 1039
2595.86 991
2596.35 969
2596.83 1050
2597.31 1037
2597.79 1011
2598.27 1061
2598.75 1035
2599.23 1007
2599.71 982
2600.19 1041
2600.67 1061
2601.15 1002
2601.63 1035
2602.12 1017
2602.60 1080
2603.08 1052
2603.56 1061
2604.04 1014
2604.52 1049
2605.00 1060
2605.48 1083
2605.97 1093
2606.45 1024
2606.93 1011
2607.41 1090
2607.89 1028
2608.37 1013
2608.86 1020
2609.34 987
2609.82 997
2610.30 1025
2610.78 975
2611.26 982
2611.75 949
2612.23 1021
2612.71 1032
2613.19 1007
2613.68 983
2614.16 994
2614.64 1041
2615.12 1039
2615.60 1040
2616.09 1055
2616.57 1079
2617.05 1062
2617.53 1029
2618.02 1089
2618.50 1121
2618.98 1144
2619.46 1151
2619.95 1142
2620.43 1075
2620.91 1164
2621.40 1187
2621.88 1151
2622.36 1200
2622.85 1139
2623.33 1184
2623.81 1188
2624.29 1203
2624.78 1217
2625.26 1148
2625.74 1145
2626.23 1126
2626.71 1081
2627.19 1077
2627.68 1012
2628.16 1048
2628.64 1014
2629.13 1049
2629.61 1037
2630.10 1096
2630.58 1060
2631.06 1035
2631.55 1062
2632.03 1078
2632.51 1101
2633.00 1170
2633.48 1150
2633.97 1116
2634.45 1155
2634.94 1170
2635.42 1110
2635.90 1131
2636.39 1206
2636.87 1158
2637.36 1158
2637.84 1108
2638.33 1110
2638.81 1117
2639.29 1090
2639.78 1069
2640.26 997
2640.75 1047
2641.23 1075
2641.72 1020
2642.20 1000
2642.69 1035
2643.17 1079
2643.66 1067
2644.14 1109
2644.63 1062
2645.11 1056
2645.60 1037
2646.08 1110
2646.57 1061
2647.05 1029
2647.54 1107
2648.02 1025
2648.51 1043
2648.99 1082
2649.48 1156
2649.97 1111
2650.45 1164
2650.94 1090
2651.42 1096
2651.91 1116
2652.39 1158
2652.88 1134
2653.37 1098
2653.85 1141
2654.34 1125
2654.82 1099
2655.31 1073
2655.80 1098
2656.28 1104
2656.77 1060
2657.25 1081
2657.74 1035
2658.23 1100
2658.71 1066
2659.20 1132
2659.69 1145
2660.17 1126
2660.66 1097
2661.14 1073
2661.63 1111
2662.12 1117
2662.60 1110
2663.09 1126
2663.58 1160
2664.06 1184
2664.55 1118
2665.04 1088
2665.53 1103
2666.01 1095
2666.50 1045
2666.99 1045
2667.47 1042
2667.96 1091
2668.45 1145
2668.94 1093
2669.42 1090
2669.91 1126
2670.40 1130
2670.88 1041
2671.37 1074
2671.86 1118
2672.35 1151
2672.83 1188
2673.32 1203
2673.81 1240
2674.30 1254
2674.79 1275
2675.27 1229
2675.76 1226
2676.25 1170
2676.74 1208
2677.23 1217
2677.71 1277
2678.20 1176
2678.69 1142
2679.18 1124
2679.67 1133
2680.15 1108
2680.64 1118
2681.13 1169
2681.62 1131
2682.11 1095
2682.60 1087
2683.08 1093
2683.57 1010
2684.06 1034
2684.55 1119
2685.04 1093
2685.53 1096
2686.02 1094
2686.51 1065
2686.99 1076
2687.48 1115
2687.97 1122
2688.46 1086
2688.95 1134
2689.44 1145
2689.93 1053
2690.42 1148
2690.91 1120
2691.40 1077
2691.89 1114
2692.38 1150
2692.87 1179
2693.35 1203
2693.84 1158
2694.33 1180
2694.82 1132
2695.31 1214
2695.80 1173
2696.29 1087
2696.78 1159
2697.27 1104
2697.76 1064
2698.25 1094
2698.74 1105
2699.23 1104
2699.72 1107
2700.21 1078
2700.70 1098
2701.19 1049
2701.68 1083
2702.17 1111
2702.66 1069
2703.15 1067
2703.64 1095
2704.13 1105
2704.62 1089
2705.12 1036
2705.61 1023
2706.10 1074
2706.59 1110
2707.08 1028
2707.57 1065
2708.06 1086
2708.55 1089
2709.04 1176
2709.53 1142
2710.02 1113
2710.51 1048
2711.01 1061
2711.50 1065
2711.99 1092
2712.48 1159
2712.97 1123
2713.46 1121
2713.95 1156
2714.44 1118
2714.94 1120
2715.43 1185
2715.92 1151
2716.41 1088
2716.90 1035
2717.39 1023
2717.89 1027
2718.38 1019
2718.87 1080
2719.36 1063
2719.85 1031
2720.34 1022
2720.84 1046
2721.33 1046
2721.82 1034
2722.31 1064
2722.80 1096
2723.30 1028
2723.79 1123
2724.28 1094
2724.77 1099
2725.27 1051
2725.76 1055
2726.25 1076
2726.74 1088
2727.24 1072
2727.73 1045
2728.22 1091
2728.71 1126
2729.21 1078
2729.70 1055
2730.19 1100
2730.69 1108
2731.18 1081
2731.67 1103
2732.16 1107
2732.66 1089
2733.15 1125
2733.64 1161
2734.14 1138
2734.63 1197
2735.12 1178
2735.62 1212
2736.11 1190
2736.60 1150
2737.10 1128
2737.59 1234
2738.08 1249
2738.58 1223
2739.07 1149
2739.56 1130
2740.06 1158
2740.55 1175
2741.05 1133
2741.54 1132
2742.03 1109
2742.53 1132
2743.02 1187
2743.52 1107
2744.01 1077
2744.50 1098
2745.00 1104
2745.49 1160
2745.99 1102
2746.48 1087
2746.97 1129
2747.47 1167
2747.96 1161
2748.46 1078
2748.95 1137
2749.45 1141
2749.94 1116
2750.44 1069
2750.93 1077
2751.43 1084
2751.92 1092
2752.42 1069
2752.91 1064
2753.41 1026
2753.90 1037
2754.40 1088
2754.89 1046
2755.39 1099
2755.88 1140
2756.38 1114
2756.87 1102
2757.37 1114
2757.86 1122
2758.36 1120
2758.85 1145
2759.35 1156
2759.84 1059
2760.34 1147
2760.83 1188
2761.33 1176
2761.83 1147
2762.32 1089
2762.82 1106
2763.31 1106
2763.81 1137
2764.30 1177
2764.80 1156
2765.30 1198
2765.79 1216
2766.29 1186
2766.78 1156
2767.28 1111
2767.78 1124
2768.27 1169
2768.77 1138
2769.27 1145
2769.76 1087
2770.26 1116
2770.76 1194
2771.25 1125
2771.75 1156
2772.24 1183
2772.74 1102
2773.24 1057
2773.73 1087
2774.23 1141
2774.73 1081
2775.23 1119
2775.72 1089
2776.22 1081
2776.72 1152
2777.21 1150
2777.71 1172
2778.21 1134
2778.70 1104
2779.20 1098
2779.70 1054
2780.20 1023
2780.69 1145
2781.19 1183
2781.69 1123
2782.19 1135
2782.68 1170
2783.18 1165
2783.68 1195
2784.18 1185
2784.67 1157
2785.17 1107
2785.67 1129
2786.17 1106
2786.67 1189
2787.16 1195
2787.66 1205
2788.16 1146
2788.66 1137
2789.16 1109
2789.65 1143
2790.15 1102
2790.65 1119
2791.15 1157
2791.65 1129
2792.15 1166
2792.64 1084
2793.14 1146
2793.64 1152
2794.14 1107
2794.64 1086
2795.14 1155
2795.64 1118
2796.13 1124
2796.63 1136
2797.13 1088
2797.63 1138
2798.13 1109
2798.63 1141
2799.13 1141
2799.63 1112
2800.13 1119
2800.62 1131
2801.12 1104
2801.62 1119
2802.12 1107
2802.62 1128
2803.12 1124
2803.62 1185
2804.12 1168
2804.62 1144
2805.12 1162
2805.62 1159
2806.12 1141
2806.62 1179
2807.12 1180
2807.62 1227
2808.12 1214
2808.62 1143
2809.12 1121
2809.62 1282
2810.12 1195
2810.62 1165
2811.12 1110
2811.62 1133
2812.12 1114
2812.62 1169
2813.12 1158
2813.62 1155
2814.12 1123
2814.62 1157
2815.12 1122
2815.62 1116
2816.12 1091
2816.62 1116
2817.12 1096
2817.62 1132
2818.12 1126
2818.62 1062
2819.12 1048
2819.63 1045
2820.13 1032
2820.63 1053
2821.13 1084
2821.63 1019
2822.13 1118
2822.63 1108
2823.13 1077
2823.63 1080
2824.13 1090
2824.64 1095
2825.14 1109
2825.64 1126
2826.14 1090
2826.64 1046
2827.14 1046
2827.64 1058
2828.15 1081
2828.65 1130
2829.15 1047
2829.65 1036
2830.15 1062
2830.65 1005
2831.16 1111
2831.66 1085
2832.16 1065
2832.66 1040
2833.16 1038
2833.67 1023
2834.17 1042
2834.67 1055
2835.17 1014
2835.68 1050
2836.18 1032
2836.68 1089
2837.18 1114
2837.68 1084
2838.19 1133
2838.69 1118
2839.19 1073
2839.70 1121
2840.20 1070
2840.70 1093
2841.20 1052
2841.71 1094
2842.21 1130
2842.71 1091
2843.21 1073
2843.72 1023
2844.22 1034
2844.72 1052
2845.23 1015
2845.73 1015
2846.23 1028
2846.74 1060
2847.24 1093
2847.74 1070
2848.25 1104
2848.75 1063
2849.25 1046
2849.76 1111
2850.26 1079
2850.76 1051
2851.27 1096
2851.77 1001
2852.28 1067
2852.78 1066
2853.28 1085
2853.79 1095
2854.29 1069
2854.79 1131
2855.30 1088
2855.80 1067
2856.31 1049
2856.81 966
2857.31 1030
2857.82 1100
2858.32 1077
2858.83 1079
2859.33 1112
2859.84 1110
2860.34 1165
2860.85 1050
2861.35 1057
2861.85 1065
2862.36 1123
2862.86 1074
2863.37 1080
2863.87 1108
2864.38 1089
2864.88 1127
2865.39 1155
2865.89 1097
2866.40 1108
2866.90 1144
2867.41 1129
2867.91 1122
2868.42 1136
2868.92 1239
2869.43 1191
2869.93 1128
2870.44 1155
2870.94 1169
2871.45 1166
2871.96 1095
2872.46 1127
2872.97 1141
2873.47 1172
2873.98 1195
2874.48 1205
2874.99 1127
2875.49 1099
2876.00 1186
2876.51 1208
2877.01 1170
2877.52 1195
2878.02 1168
2878.53 1190
2879.04 1207
2879.54 1142
2880.05 1129
2880.55 1161
2881.06 1131
2881.57 1039
2882.07 1089
2882.58 1141
2883.09 1050
2883.59 1101
2884.10 1094
2884.61 1072
2885.11 1062
2885.62 1044
2886.13 1050
2886.63 1137
2887.14 1102
2887.65 1065
2888.15 1081
2888.66 1106
2889.17 1099
2889.67 1076
2890.18 1124
2890.69 1087
2891.20 1034
2891.70 1113
2892.21 1154
2892.72 1108
2893.22 1076
2893.73 1142
2894.24 1128
2894.75 1090
2895.25 1146
2895.76 1156
2896.27 1108
2896.78 1092
2897.29 1139
2897.79 1152
2898.30 1170
2898.81 1211
2899.32 1150
2899.82 1178
2900.33 1120
2900.84 1153
2901.35 1150
2901.86 1160
2902.36 1168
2902.87 1179
2903.38 1148
2903.89 1194
2904.40 1180
2904.91 1190
2905.41 1144
2905.92 1105
2906.43 1162
2906.94 1141
2907.45 1109
2907.96 1114
2908.47 1151
2908.97 1144
2909.48 1091
2909.99 1156
2910.50 1111
2911.01 1098
2911.52 1086
2912.03 1103
2912.54 1129
2913.05 1136
2913.55 1180
2914.06 1127
2914.57 1135
2915.08 1154
2915.59 1177
2916.10 1185
2916.61 1176
2917.12 1190
2917.63 1143
2918.14 1115
2918.65 1227
2919.16 1192
2919.67 1114
2920.18 1097
2920.69 1119
2921.20 1188
2921.71 1136
2922.22 1123
2922.73 1132
2923.24 1167
2923.75 1200
2924.26 1135
2924.77 1121
2925.28 1129
2925.79 1157
2926.30 1187
2926.81 1182
2927.32 1174
2927.83 1147
2928.34 1166
2928.85 1094
2929.36 1136
2929.87 1159
2930.38 1138
2930.89 1165
2931.40 1237
2931.91 1214
2932.42 1165
2932.93 1109
2933.45 1235
2933.96 1198
2934.47 1172
2934.98 1168
2935.49 1200
2936.00 1220
2936.51 1178
2937.02 1238
2937.53 1192
2938.04 1268
2938.56 1340
2939.07 1332
2939.58 1347
2940.09 1237
2940.60 1219
2941.11 1243
2941.62 1257
2942.14 1239
2942.65 1233
2943.16 1275
2943.67 1222
2944.18 1233
2944.70 1239
2945.21 1202
2945.72 1249
2946.23 1194
2946.74 1184
2947.26 1244
2947.77 1205
2948.28 1189
2948.79 1208
2949.30 1235
2949.82 1182
2950.33 1171
2950.84 1197
2951.35 1154
2951.87 1122
2952.38 1152
2952.89 1162
2953.40 1119
2953.92 1109
2954.43 1174
2954.94 1149
2955.45 1151
2955.97 1221
2956.48 1181
2956.99 1175
2957.51 1162
2958.02 1154
2958.53 1202
2959.04 1205
2959.56 1176
2960.07 1146
2960.58 1125
2961.10 1226
2961.61 1233
2962.12 1243
2962.64 1187
2963.15 1205
2963.66 1163
2964.18 1202
2964.69 1195
2965.21 1245
2965.72 1161
2966.23 1146
2966.75 1215
2967.26 1257
2967.77 1197
2968.29 1127
2968.80 1156
2969.32 1198
2969.83 1193
2970.34 1155
2970.86 1182
2971.37 1262
2971.89 1274
2972.40 1230
2972.91 1243
2973.43 1200
2973.94 1245
2974.46 1336
2974.97 1325
2975.49 1307
2976.00 1286
2976.52 1337
2977.03 1277
2977.55 1306
2978.06 1269
2978.57 1258
2979.09 1173
2979.60 1150
2980.12 1175
2980.63 1176
2981.15 1144
2981.66 1173
2982.18 1204
2982.69 1246
2983.21 1215
2983.73 1261
2984.24 1223
2984.76 1208
2985.27 1210
2985.79 1176
2986.30 1189
2986.82 1258
2987.33 1267
2987.85 1247
2988.36 1235
2988.88 1237
2989.40 1274
2989.91 1228
2990.43 1284
2990.94 1306
2991.46 1305
2991.97 1292
2992.49 1282
2993.01 1277
2993.52 1277
2994.04 1255
2994.55 1232
2995.07 1184
2995.59 1210
2996.10 1200
2996.62 1292
2997.14 1291
2997.65 1320
2998.17 1277
2998.69 1281
2999.20 1352
2999.72 1340
3000.24 1318
3000.75 1300
3001.27 1393
3001.79 1432
3002.30 1448
3002.82 1471
3003.34 1443
3003.85 1513
3004.37 1537
3004.89 1559
3005.40 1607
3005.92 1589
3006.44 1543
3006.96 1570
3007.47 1513
3007.99 1487
3008.51 1448
3009.03 1393
3009.54 1375
3010.06 1325
3010.58 1255
3011.10 1264
3011.61 1262
3012.13 1241
3012.65 1232
3013.17 1202
3013.68 1176
3014.20 1175
3014.72 1160
3015.24 1222
3015.76 1238
3016.27 1248
3016.79 1228
3017.31 1213
3017.83 1202
3018.35 1240
3018.86 1266
3019.38 1236
3019.90 1209
3020.42 1235
3020.94 1248
3021.46 1238
3021.97 1255
3022.49 1211
3023.01 1310
3023.53 1273
3024.05 1189
3024.57 1259
3025.09 1316
3025.61 1260
3026.12 1194
3026.64 1234
3027.16 1222
3027.68 1135
3028.20 1189
3028.72 1151
3029.24 1210
3029.76 1142
3030.28 1221
3030.80 1242
3031.32 1263
3031.84 1277
3032.35 1219
3032.87 1172
3033.39 1217
3033.91 1314
3034.43 1256
3034.95 1255
3035.47 1312
3035.99 1264
3036.51 1253
3037.03 1240
3037.55 1263
3038.07 1252
3038.59 1307
3039.11 1207
3039.63 1168
3040.15 1226
3040.67 1187
3041.19 1135
3041.71 1159
3042.23 1148
3042.75 1208
3043.27 1223
3043.79 1204
3044.31 1214
3044.83 1193
3045.35 1219
3045.87 1145
3046.40 1129
3046.92 1137
3047.44 1164
3047.96 1159
3048.48 1163
3049.00 1172
3049.52 1231
3050.04 1229
3050.56 1181
3051.08 1178
3051.60 1176
3052.12 1214
3052.65 1161
3053.17 1197
3053.69 1153
3054.21 1143
3054.73 1188
3055.25 1224
3055.77 1214
3056.30 1170
3056.82 1138
3057.34 1170
3057.86 1153
3058.38 1138
3058.90 1160
3059.42 1237
3059.95 1208
3060.47 1262
3060.99 1231
3061.51 1278
3062.03 1296
3062.56 1266
3063.08 1333
3063.60 1355
3064.12 1325
3064.64 1279
3065.17 1280
3065.69 1286
3066.21 1303
3066.73 1338
3067.26 1249
3067.78 1227
3068.30 1207
3068.82 1264
3069.35 1215
3069.87 1217
3070.39 1234
3070.91 1196
3071.44 1178
3071.96 1208
3072.48 1184
3073.01 1226
3073.53 1225
3074.05 1219
3074.57 1193
3075.10 1145
3075.62 1237
3076.14 1288
3076.67 1280
3077.19 1277
3077.71 1339
3078.24 1373
3078.76 1328
3079.28 1364
3079.81 1332
3080.33 1274
3080.85 1355
3081.38 1395
3081.90 1372
3082.42 1298
3082.95 1334
3083.47 1366
3084.00 1354
3084.52 1350
3085.04 1325
3085.57 1337
3086.09 1343
3086.62 1334
3087.14 1383
3087.66 1360
3088.19 1479
3088.71 1453
3089.24 1396
3089.76 1440
3090.29 1433
3090.81 1383
3091.33 1438
3091.86 1492
3092.38 1518
3092.91 1424
3093.43 1421
3093.96 1403
3094.48 1349
3095.01 1334
3095.53 1367
3096.06 1378
3096.58 1374
3097.11 1360
3097.63 1394
3098.16 1436
3098.68 1412
3099.21 1416
3099.73 1416
3100.26 1544
3100.78 1629
3101.31 1614
3101.83 1733
3102.36 1792
3102.88 1869
3103.41 1915
3103.93 1817
3104.46 1834
3104.99 1796
3105.51 1655
3106.04 1577
3106.56 1539
3107.09 1533
3107.61 1411
3108.14 1369
3108.67 1295
3109.19 1325
3109.72 1346
3110.24 1320
3110.77 1276
3111.30 1249
3111.82 1254
3112.35 1278
3112.87 1280
3113.40 1225
3113.93 1294
3114.45 1289
3114.98 1346
3115.51 1232
3116.03 1276
3116.56 1209
3117.09 1195
3117.61 1219
3118.14 1277
3118.67 1243
3119.19 1256
3119.72 1280
3120.25 1285
3120.77 1312
3121.30 1265
3121.83 1235
3122.35 1274
3122.88 1335
3123.41 1338
3123.94 1275
3124.46 1358
3124.99 1310
3125.52 1299
3126.05 1373
3126.57 1313
3127.10 1263
3127.63 1277
3128.16 1298
3128.68 1252
3129.21 1234
3129.74 1277
3130.27 1323
3130.79 1324
3131.32 1255
3131.85 1272
3132.38 1321
3132.91 1322
3133.43 1286
3133.96 1336
3134.49 1357
3135.02 1326
3135.55 1384
3136.07 1323
3136.60 1311
3137.13 1298
3137.66 1303
3138.19 1299
3138.72 1315
3139.24 1296
3139.77 1205
3140.30 1207
3140.83 1236
3141.36 1241
3141.89 1197
3142.42 1220
3142.95 1214
3143.47 1272
3144.00 1277
3144.53 1287
3145.06 1203
3145.59 1210
3146.12 1261
3146.65 1249
3147.18 1219
3147.71 1256
3148.24 1281
3148.76 1269
3149.29 1230
3149.82 1261
3150.35 1195
3150.88 1261
3151.41 1217
3151.94 1278
3152.47 1244
3153.00 1230
3153.53 1247
3154.06 1222
3154.59 1224
3155.12 1212
3155.65 1265
3156.18 1289
3156.71 1309
3157.24 1279
3157.77 1263
3158.30 1279
3158.83 1247
3159.36 1272
3159.89 1308
3160.42 1245
3160.95 1225
3161.48 1285
3162.01 1306
3162.54 1332
3163.07 1208
3163.60 1239
3164.13 1260
3164.66 1218
3165.20 1173
3165.73 1201
3166.26 1219
3166.79 1251
3167.32 1233
3167.85 1243
3168.38 1151
3168.91 1190
3169.44 1212
3169.97 1104
3170.50 1109
3171.04 1209
3171.57 1219
3172.10 1295
3172.63 1196
3173.16 1327
3173.69 1350
3174.22 1306
3174.75 1376
3175.29 1326
3175.82 1268
3176.35 1270
3176.88 1312
3177.41 1233
3177.94 1227
3178.48 1211
3179.01 1198
3179.54 1250
3180.07 1217
3180.60 1255
3181.14 1210
3181.67 1189
3182.20 1258
3182.73 1205
3183.26 1216
3183.80 1217
3184.33 1216
3184.86 1170
3185.39 1198
3185.93 1176
3186.46 1239
3186.99 1218
3187.52 1252
3188.06 1234
3188.59 1231
3189.12 1216
3189.65 1253
3190.19 1259
3190.72 1223
3191.25 1239
3191.79 1324
3192.32 1300
3192.85 1301
3193.38 1352
3193.92 1308
3194.45 1200
3194.98 1199
3195.52 1251
3196.05 1268
3196.58 1281
3197.12 1201
3197.65 1263
3198.18 1204
3198.72 1255
3199.25 1278
3199.78 1245
3200.32 1224
3200.85 1184
3201.39 1226
3201.92 1227
3202.45 1201
3202.99 1248
3203.52 1235
3204.05 1209
3204.59 1231
3205.12 1192
3205.66 1278
3206.19 1290
3206.72 1275
3207.26 1307
3207.79 1307
3208.33 1367
3208.86 1379
3209.40 1402
3209.93 1452
3210.47 1557
3211.00 1577
3211.53 1542
3212.07 1441
3212.60 1415
3213.14 1393
3213.67 1482
3214.21 1412
3214.74 1309
3215.28 1323
3215.81 1357
3216.35 1318
3216.88 1278
3217.42 1334
3217.95 1312
3218.49 1318
3219.02 1282
3219.56 1301
3220.09 1262
3220.63 1329
3221.16 1404
3221.70 1315
3222.23 1383
3222.77 1411
3223.31 1420
3223.84 1486
3224.38 1437
3224.91 1470
3225.45 1520
3225.98 1493
3226.52 1361
3227.06 1381
3227.59 1369
3228.13 1420
3228.66 1281
3229.20 1345
3229.74 1379
3230.27 1368
3230.81 1340
3231.34 1293
3231.88 1333
3232.42 1341
3232.95 1340
3233.49 1332
3234.03 1312
3234.56 1330
3235.10 1295
3235.64 1266
3236.17 1334
3236.71 1269
3237.25 1247
3237.78 1316
3238.32 1328
3238.86 1276
3239.39 1317
3239.93 1283
3240.47 1321
3241.00 1334
3241.54 1293
3242.08 1284
3242.61 1303
3243.15 1314
3243.69 1376
3244.23 1336
3244.76 1312
3245.30 1313
3245.84 1338
3246.38 1347
3246.91 1328
3247.45 1365
3247.99 1410
3248.53 1378
3249.06 1453
3249.60 1471
3250.14 1418
3250.68 1490
3251.21 1473
3251.75 1487
3252.29 1605
3252.83 1604
3253.37 1609
3253.90 1640
3254.44 1627
3254.98 1554
3255.52 1475
3256.06 1483
3256.60 1490
3257.13 1491
3257.67 1425
3258.21 1328
3258.75 1412
3259.29 1438
3259.83 1484
3260.36 1516
3260.90 1509
3261.44 1525
3261.98 1620
3262.52 1652
3263.06 1599
3263.60 1710
3264.14 1699
3264.68 1633
3265.21 1652
3265.75 1711
3266.29 1704
3266.83 1643
3267.37 1553
3267.91 1516
3268.45 1536
3268.99 1477
3269.53 1479
3270.07 1462
3270.61 1450
3271.15 1384
3271.69 1327
3272.23 1355
3272.76 1354
3273.30 1341
3273.84 1354
3274.38 1409
3274.92 1397
3275.46 1373
3276.00 1510
3276.54 1458
3277.08 1490
3277.62 1467
3278.16 1463
3278.70 1418
3279.24 1463
3279.78 1482
3280.32 1476
3280.86 1501
3281.41 1468
3281.95 1393
3282.49 1446
3283.03 1465
3283.57 1410
3284.11 1406
3284.65 1379
3285.19 1379
3285.73 1420
3286.27 1424
3286.81 1401
3287.35 1365
3287.89 1388
3288.43 1373
3288.97 1412
3289.52 1534
3290.06 1422
3290.60 1439
3291.14 1516
3291.68 1540
3292.22 1572
3292.76 1567
3293.30 1551
3293.85 1518
3294.39 1560
3294.93 1554
3295.47 1570
3296.01 1508
3296.55 1531
3297.09 1488
3297.64 1514
3298.18 1537
3298.72 1515
3299.26 1484
3299.80 1543
3300.34 1522
3300.89 1508
3301.43 1434
3301.97 1344
3302.51 1367
3303.06 1428
3303.60 1448
3304.14 1368
3304.68 1373
3305.22 1354
3305.77 1390
3306.31 1407
3306.85 1400
3307.39 1338
3307.94 1322
3308.48 1375
3309.02 1398
3309.56 1438
3310.11 1381
3310.65 1347
3311.19 1419
3311.74 1402
3312.28 1283
3312.82 1302
3313.36 1326
3313.91 1297
3314.45 1357
3314.99 1332
3315.54 1407
3316.08 1398
3316.62 1436
3317.17 1421
3317.71 1408
3318.25 1379
3318.80 1422
3319.34 1450
3319.88 1434
3320.43 1520
3320.97 1421
3321.51 1398
3322.06 1446
3322.60 1447
3323.14 1408
3323.69 1455
3324.23 1426
3324.78 1395
3325.32 1377
3325.86 1385
3326.41 1320
3326.95 1341
3327.50 1318
3328.04 1270
3328.59 1307
3329.13 1301
3329.67 1307
3330.22 1297
3330.76 1354
3331.31 1383
3331.85 1387
3332.40 1443
3332.94 1503
3333.49 1565
3334.03 1683
3334.57 1757
3335.12 1841
3335.66 1864
3336.21 1920
3336.75 1963
3337.30 1866
3337.84 1860
3338.39 1752
3338.93 1825
3339.48 1731
3340.02 1703
3340.57 1617
3341.11 1512
3341.66 1551
3342.20 1472
3342.75 1430
3343.30 1374
3343.84 1421
3344.39 1392
3344.93 1369
3345.48 1299
3346.02 1265
3346.57 1318
3347.11 1355
3347.66 1295
3348.21 1335
3348.75 1326
3349.30 1347
3349.84 1350
3350.39 1333
3350.94 1328
3351.48 1303
3352.03 1285
3352.57 1276
3353.12 1265
3353.67 1240
3354.21 1296
3354.76 1307
3355.31 1246
3355.85 1216
3356.40 1170
3356.95 1223
3357.49 1194
3358.04 1166
3358.59 1164
3359.13 1220
3359.68 1178
3360.23 1209
3360.77 1154
3361.32 1219
3361.87 1248
3362.41 1180
3362.96 1161
3363.51 1210
3364.05 1225
3364.60 1267
3365.15 1212
3365.70 1229
3366.24 1213
3366.79 1213
3367.34 1208
3367.89 1228
3368.43 1247
3368.98 1225
3369.53 1245
3370.08 1310
3370.62 1223
3371.17 1225
3371.72 1197
3372.27 1195
3372.81 1257
3373.36 1190
3373.91 1230
3374.46 1228
3375.01 1209
3375.55 1275
3376.10 1255
3376.65 1262
3377.20 1215
3377.75 1189
3378.30 1179
3378.84 1161
3379.39 1213
3379.94 1185
3380.49 1186
3381.04 1160
3381.59 1189
3382.13 1145
3382.68 1133
3383.23 1139
3383.78 1188
3384.33 1134
3384.88 1207
3385.43 1182
3385.98 1193
3386.52 1250
3387.07 1237
3387.62 1285
3388.17 1228
3388.72 1193
3389.27 1213
3389.82 1212
3390.37 1174
3390.92 1138
3391.47 1160
3392.02 1222
3392.57 1185
3393.12 1179
3393.66 1220
3394.21 1138
3394.76 1200
3395.31 1224
3395.86 1227
3396.41 1160
3396.96 1256
3397.51 1324
3398.06 1272
3398.61 1186
3399.16 1220
3399.71 1247
3400.26 1285
3400.81 1298
3401.36 1340
3401.91 1357
3402.46 1372
3403.01 1455
3403.56 1485
3404.11 1466
3404.66 1495
3405.21 1398
3405.77 1360
3406.32 1411
3406.87 1330
3407.42 1253
3407.97 1272
3408.52 1251
3409.07 1252
3409.62 1295
3410.17 1234
3410.72 1258
3411.27 1170
3411.82 1153
3412.37 1148
3412.93 1215
3413.48 1218
3414.03 1194
3414.58 1189
3415.13 1212
3415.68 1211
3416.23 1210
3416.78 1204
3417.34 1244
3417.89 1252
3418.44 1269
3418.99 1255
3419.54 1310
3420.09 1324
3420.65 1343
3421.20 1353
3421.75 1314
3422.30 1334
3422.85 1292
3423.40 1292
3423.96 1305
3424.51 1282
3425.06 1237
3425.61 1319
3426.17 1248
3426.72 1259
3427.27 1232
3427.82 1214
3428.37 1254
3428.93 1277
3429.48 1241
3430.03 1237
3430.58 1243
3431.14 1207
3431.69 1233
3432.24 1273
3432.79 1320
3433.35 1254
3433.90 1257
3434.45 1236
3435.01 1265
3435.56 1253
3436.11 1246
3436.66 1218
3437.22 1200
3437.77 1201
3438.32 1259
3438.88 1222
3439.43 1184
3439.98 1195
3440.54 1243
3441.09 1188
3441.64 1232
3442.20 1291
3442.75 1261
3443.30 1224
3443.86 1251
3444.41 1251
3444.96 1243
3445.52 1244
3446.07 1252
3446.63 1251
3447.18 1286
3447.73 1290
3448.29 1234
3448.84 1282
3449.40 1212
3449.95 1239
3450.50 1323
3451.06 1277
3451.61 1305
3452.17 1262
3452.72 1282
3453.27 1293
3453.83 1330
3454.38 1276
3454.94 1331
3455.49 1309
3456.05 1283
3456.60 1311
3457.16 1299
3457.71 1308
3458.27 1347
3458.82 1428
3459.38 1278
3459.93 1336
3460.49 1356
3461.04 1303
3461.60 1295
3462.15 1329
3462.71 1308
3463.26 1278
3463.82 1246
3464.37 1285
3464.93 1310
3465.48 1330
3466.04 1287
3466.59 1334
3467.15 1254
3467.70 1271
3468.26 1289
3468.81 1305
3469.37 1297
3469.93 1265
3470.48 1328
3471.04 1358
3471.59 1382
3472.15 1382
3472.70 1322
3473.26 1279
3473.82 1333
3474.37 1324
3474.93 1309
3475.48 1318
3476.04 1380
3476.60 1358
3477.15 1373
3477.71 1391
3478.27 1350
3478.82 1389
3479.38 1437
3479.93 1465
3480.49 1441
3481.05 1421
3481.60 1373
3482.16 1452
3482.72 1396
3483.27 1463
3483.83 1332
3484.39 1389
3484.95 1487
3485.50 1467
3486.06 1422
3486.62 1435
3487.17 1434
3487.73 1595
3488.29 1544
3488.84 1605
3489.40 1777
3489.96 1877
3490.52 1902
3491.07 2021
3491.63 2121
3492.19 2170
3492.75 2143
3493.30 2075
3493.86 2008
3494.42 2013
3494.98 1921
3495.53 1837
3496.09 1750
3496.65 1664
3497.21 1622
3497.77 1571
3498.32 1579
3498.88 1601
3499.44 1547
3500.00 1515
3500.56 1582
3501.11 1629
3501.67 1743
3502.23 1685
3502.79 1809
3503.35 1902
3503.91 1843
3504.46 1846
3505.02 1946
3505.58 1865
3506.14 1937
3506.70 1864
3507.26 1872
3507.81 1822
3508.37 1663
3508.93 1617
3509.49 1654
3510.05 1527
3510.61 1500
3511.17 1446
3511.73 1409
3512.29 1391
3512.85 1410
3513.40 1371
3513.96 1395
3514.52 1423
3515.08 1414
3515.64 1469
3516.20 1407
3516.76 1371
3517.32 1386
3517.88 1413
3518.44 1448
3519.00 1369
3519.56 1357
3520.12 1313
3520.68 1369
3521.24 1365
3521.80 1325
3522.36 1340
3522.92 1290
3523.48 1322
3524.04 1276
3524.60 1247
3525.16 1366
3525.72 1419
3526.28 1354
3526.84 1389
3527.40 1412
3527.96 1362
3528.52 1369
3529.08 1391
3529.64 1278
3530.20 1363
3530.76 1347
3531.32 1295
3531.88 1277
3532.44 1386
3533.00 1353
3533.56 1340
3534.12 1316
3534.68 1314
3535.25 1297
3535.81 1325
3536.37 1327
3536.93 1312
3537.49 1319
3538.05 1327
3538.61 1352
3539.17 1326
3539.73 1375
3540.30 1310
3540.86 1308
3541.42 1353
3541.98 1305
3542.54 1355
3543.10 1353
3543.66 1358
3544.23 1383
3544.79 1381
3545.35 1331
3545.91 1322
3546.47 1324
3547.03 1314
3547.60 1368
3548.16 1359
3548.72 1319
3549.28 1295
3549.84 1255
3550.41 1219
3550.97 1253
3551.53 1290
3552.09 1296
3552.65 1276
3553.22 1222
3553.78 1188
3554.34 1208
3554.90 1236
3555.47 1262
3556.03 1259
3556.59 1260
3557.15 1303
3557.72 1304
3558.28 1319
3558.84 1300
3559.41 1332
3559.97 1299
3560.53 1386
3561.09 1324
3561.66 1347
3562.22 1366
3562.78 1344
3563.35 1370
3563.91 1350
3564.47 1401
3565.04 1372
3565.60 1345
3566.16 1351
3566.73 1313
3567.29 1285
3567.85 1366
3568.42 1331
3568.98 1249
3569.54 1287
3570.11 1306
3570.67 1285
3571.23 1263
3571.80 1239
3572.36 1241
3572.93 1277
3573.49 1379
3574.05 1329
3574.62 1362
3575.18 1423
3575.75 1411
3576.31 1467
3576.87 1458
3577.44 1444
3578.00 1421
3578.57 1473
3579.13 1417
3579.70 1407
3580.26 1330
3580.82 1432
3581.39 1389
3581.95 1333
3582.52 1358
3583.08 1305
3583.65 1302
3584.21 1329
3584.78 1257
3585.34 1301
3585.91 1286
3586.47 1273
3587.04 1275
3587.60 1302
3588.17 1252
3588.73 1255
3589.30 1305
3589.86 1278
3590.43 1271
3590.99 1279
3591.56 1212
3592.12 1250
3592.69 1322
3593.25 1301
3593.82 1357
3594.39 1422
3594.95 1376
3595.52 1429
3596.08 1445
3596.65 1402
3597.21 1422
3597.78 1508
3598.35 1439
3598.91 1421
3599.48 1443
3600.04 1480
3600.61 1408
3601.18 1370
3601.74 1315
3602.31 1324
3602.87 1333
3603.44 1378
3604.01 1348
3604.57 1302
3605.14 1329
3605.71 1352
3606.27 1329
3606.84 1251
3607.41 1249
3607.97 1314
3608.54 1302
3609.11 1278
3609.67 1300
3610.24 1324
3610.81 1292
3611.37 1243
3611.94 1211
3612.51 1241
3613.07 1256
3613.64 1268
3614.21 1295
3614.78 1304
3615.34 1306
3615.91 1367
3616.48 1406
3617.04 1448
3617.61 1424
3618.18 1415
3618.75 1397
3619.31 1470
3619.88 1451
3620.45 1407
3621.02 1377
3621.58 1368
3622.15 1380
3622.72 1275
3623.29 1239
3623.86 1322
3624.42 1276
3624.99 1300
3625.56 1270
3626.13 1353
3626.70 1348
3627.26 1246
3627.83 1218
3628.40 1270
3628.97 1286
3629.54 1302
3630.11 1330
3630.67 1299
3631.24 1241
3631.81 1248
3632.38 1243
3632.95 1306
3633.52 1291
3634.08 1275
3634.65 1329
3635.22 1251
3635.79 1248
3636.36 1300
3636.93 1269
3637.50 1209
3638.07 1195
3638.64 1264
3639.20 1242
3639.77 1212
3640.34 1263
3640.91 1257
3641.48 1251
3642.05 1278
3642.62 1281
3643.19 1244
3643.76 1273
3644.33 1316
3644.90 1257
3645.47 1291
3646.04 1285
3646.61 1257
3647.18 1237
3647.75 1316
3648.32 1265
3648.89 1232
3649.46 1230
3650.03 1269
3650.60 1239
3651.17 1170
3651.74 1312
3652.31 1324
3652.88 1314
3653.45 1292
3654.02 1249
3654.59 1240
3655.16 1242
3655.73 1302
3656.30 1240
3656.87 1230
3657.44 1223
3658.01 1336
3658.58 1312
3659.15 1241
3659.72 1256
3660.29 1260
3660.86 1237
3661.43 1219
3662.00 1240
3662.58 1240
3663.15 1276
3663.72 1240
3664.29 1280
3664.86 1246
3665.43 1266
3666.00 1207
3666.57 1227
3667.14 1204
3667.72 1250
3668.29 1208
3668.86 1243
3669.43 1206
3670.00 1205
3670.57 1249
3671.14 1211
3671.72 1224
3672.29 1221
3672.86 1280
3673.43 1267
3674.00 1262
3674.57 1238
3675.15 1259
3675.72 1301
3676.29 1168
3676.86 1202
3677.43 1286
3678.01 1224
3678.58 1245
3679.15 1305
3679.72 1337
3680.30 1208
3680.87 1230
3681.44 1231
3682.01 1259
3682.58 1221
3683.16 1204
3683.73 1240
3684.30 1231
3684.88 1197
3685.45 1191
3686.02 1223
3686.59 1197
3687.17 1203
3687.74 1199
3688.31 1284
3688.88 1310
3689.46 1234
3690.03 1246
3690.60 1267
3691.18 1269
3691.75 1277
3692.32 1283
3692.90 1301
3693.47 1245
3694.04 1293
3694.62 1319
3695.19 1274
3695.76 1281
3696.34 1285
3696.91 1238
3697.48 1161
3698.06 1190
3698.63 1222
3699.21 1195
3699.78 1187
3700.35 1226
3700.93 1213
3701.50 1149
3702.08 1173
3702.65 1183
3703.22 1168
3703.80 1204
3704.37 1230
3704.95 1297
3705.52 1290
3706.09 1294
3706.67 1311
3707.24 1265
3707.82 1329
3708.39 1302
3708.97 1323
3709.54 1269
3710.12 1321
3710.69 1249
3711.26 1286
3711.84 1320
3712.41 1340
3712.99 1280
3713.56 1250
3714.14 1221
3714.71 1264
3715.29 1288
3715.86 1253
3716.44 1264
3717.01 1226
3717.59 1218
3718.16 1287
3718.74 1283
3719.32 1256
3719.89 1287
3720.47 1257
3721.04 1247
3721.62 1229
3722.19 1262
3722.77 1222
3723.34 1218
3723.92 1259
3724.49 1216
3725.07 1230
3725.65 1263
3726.22 1313
3726.80 1241
3727.37 1230
3727.95 1270
3728.53 1278
3729.10 1253
3729.68 1317
3730.25 1290
3730.83 1337
3731.41 1413
3731.98 1372
3732.56 1370
3733.14 1453
3733.71 1499
3734.29 1456
3734.87 1420
3735.44 1371
3736.02 1379
3736.60 1387
3737.17 1343
3737.75 1268
3738.33 1244
3738.90 1250
3739.48 1282
3740.06 1245
3740.63 1228
3741.21 1284
3741.79 1217
3742.36 1226
3742.94 1198
3743.52 1232
3744.10 1227
3744.67 1304
3745.25 1267
3745.83 1205
3746.40 1216
3746.98 1201
3747.56 1217
3748.14 1234
3748.71 1205
3749.29 1228
3749.87 1270
3750.45 1260
3751.03 1256
3751.60 1297
3752.18 1266
3752.76 1221
3753.34 1239
3753.92 1257
3754.49 1184
3755.07 1240
3755.65 1310
3756.23 1231
3756.81 1250
3757.38 1243
3757.96 1290
3758.54 1305
3759.12 1320
3759.70 1306
3760.28 1324
3760.85 1320
3761.43 1384
3762.01 1356
3762.59 1366
3763.17 1392
3763.75 1390
3764.33 1423
3764.91 1429
3765.48 1368
3766.06 1419
3766.64 1491
3767.22 1384
3767.80 1398
3768.38 1371
3768.96 1389
3769.54 1353
3770.12 1376
3770.70 1344
3771.28 1273
3771.85 1257
3772.43 1280
3773.01 1264
3773.59 1244
3774.17 1237
3774.75 1306
3775.33 1238
3775.91 1259
3776.49 1254
3777.07 1241
3777.65 1307
3778.23 1305
3778.81 1324
3779.39 1273
3779.97 1210
3780.55 1251
3781.13 1277
3781.71 1290
3782.29 1314
3782.87 1262
3783.45 1202
3784.03 1250
3784.61 1239
3785.19 1163
3785.77 1207
3786.35 1201
3786.93 1193
3787.51 1237
3788.10 1259
3788.68 1182
3789.26 1217
3789.84 1224
3790.42 1216
3791.00 1267
3791.58 1258
3792.16 1317
3792.74 1249
3793.32 1280
3793.90 1205
3794.48 1174
3795.07 1189
3795.65 1206
3796.23 1268
3796.81 1259
3797.39 1195
3797.97 1252
3798.55 1244
3799.14 1252
3799.72 1248
3800.30 1236
3800.88 1210
3801.46 1222
3802.04 1233
3802.62 1336
3803.21 1278
3803.79 1253
3804.37 1261
3804.95 1290
3805.53 1262
3806.12 1353
3806.70 1292
3807.28 1330
3807.86 1368
3808.44 1304
3809.03 1309
3809.61 1335
3810.19 1316
3810.77 1334
3811.36 1355
3811.94 1352
3812.52 1305
3813.10 1244
3813.69 1257
3814.27 1255
3814.85 1286
3815.43 1233
3816.02 1244
3816.60 1184
3817.18 1222
3817.77 1195
3818.35 1223
3818.93 1216
3819.51 1228
3820.10 1265
3820.68 1200
3821.26 1218
3821.85 1225
3822.43 1238
3823.01 1252
3823.60 1236
3824.18 1210
3824.76 1249
3825.35 1251
3825.93 1234
3826.51 1211
3827.10 1188
3827.68 1215
3828.27 1284
3828.85 1249
3829.43 1206
3830.02 1242
3830.60 1239
3831.18 1231
3831.77 1216
3832.35 1220
3832.94 1239
3833.52 1237
3834.10 1257
3834.69 1328
3835.27 1307
3835.86 1344
3836.44 1287
3837.03 1307
3837.61 1337
3838.19 1293
3838.78 1312
3839.36 1333
3839.95 1269
3840.53 1263
3841.12 1279
3841.70 1234
3842.29 1232
3842.87 1257
3843.46 1228
3844.04 1223
3844.63 1213
3845.21 1264
3845.80 1265
3846.38 1313
3846.97 1314
3847.55 1315
3848.14 1246
3848.72 1328
3849.31 1313
3849.89 1320
3850.48 1312
3851.06 1331
3851.65 1343
3852.23 1349
3852.82 1324
3853.41 1363
3853.99 1339
3854.58 1345
3855.16 1323
3855.75 1373
3856.33 1346
3856.92 1370
3857.51 1389
3858.09 1394
3858.68 1437
3859.26 1531
3859.85 1666
3860.44 1718
3861.02 1752
3861.61 1767
3862.20 1886
3862.78 1794
3863.37 1692
3863.95 1627
3864.54 1603
3865.13 1516
3865.71 1422
3866.30 1410
3866.89 1391
3867.47 1341
3868.06 1328
3868.65 1297
3869.23 1286
3869.82 1224
3870.41 1214
3870.99 1201
3871.58 1290
3872.17 1247
3872.76 1263
3873.34 1321
3873.93 1261
3874.52 1227
3875.10 1303
3875.69 1295
3876.28 1207
3876.87 1219
3877.45 1300
3878.04 1339
3878.63 1249
3879.22 1193
3879.80 1255
3880.39 1284
3880.98 1303
3881.57 1308
3882.15 1245
3882.74 1269
3883.33 1254
3883.92 1229
3884.51 1314
3885.09 1339
3885.68 1259
3886.27 1282
3886.86 1252
3887.45 1340
3888.04 1324
3888.62 1332
3889.21 1373
3889.80 1402
3890.39 1409
3890.98 1402
3891.57 1342
3892.15 1380
3892.74 1338
3893.33 1355
3893.92 1374
3894.51 1379
3895.10 1342
3895.69 1347
3896.28 1348
3896.86 1327
3897.45 1296
3898.04 1316
3898.63 1278
3899.22 1317
3899.81 1314
3900.40 1320
3900.99 1305
3901.58 1290
3902.17 1306
3902.76 1319
3903.34 1289
3903.93 1303
3904.52 1285
3905.11 1273
3905.70 1289
3906.29 1284
3906.88 1252
3907.47 1217
3908.06 1181
3908.65 1235
3909.24 1205
3909.83 1171
3910.42 1165
3911.01 1172
3911.60 1218
3912.19 1216
3912.78 1198
3913.37 1220
3913.96 1200
3914.55 1233
3915.14 1195
3915.73 1214
3916.32 1226
3916.91 1205
3917.50 1263
3918.09 1276
3918.68 1267
3919.28 1253
3919.87 1225
3920.46 1231
3921.05 1249
3921.64 1234
3922.23 1233
3922.82 1242
3923.41 1162
3924.00 1188
3924.59 1202
3925.18 1198
3925.77 1214
3926.37 1194
3926.96 1178
3927.55 1165
3928.14 1210
3928.73 1220
3929.32 1201
3929.91 1196
3930.51 1217
3931.10 1178
3931.69 1286
3932.28 1306
3932.87 1212
3933.46 1140
3934.05 1239
3934.65 1254
3935.24 1263
3935.83 1227
3936.42 1298
3937.01 1237
3937.61 1177
3938.20 1142
3938.79 1174
3939.38 1213
3939.97 1240
3940.57 1234
3941.16 1239
3941.75 1243
3942.34 1240
3942.94 1220
3943.53 1255
3944.12 1298
3944.71 1251
3945.31 1213
3945.90 1233
3946.49 1222
3947.08 1286
3947.68 1249
3948.27 1219
3948.86 1280
3949.45 1288
3950.05 1209
3950.64 1243
3951.23 1266
3951.83 1223
3952.42 1220
3953.01 1213
3953.61 1187
3954.20 1225
3954.79 1267
3955.39 1213
3955.98 1183
3956.57 1185
3957.17 1270
3957.76 1226
3958.35 1175
3958.95 1205
3959.54 1239
3960.13 1238
3960.73 1249
3961.32 1207
3961.92 1200
3962.51 1209
3963.10 1233
3963.70 1211
3964.29 1260
3964.88 1262
3965.48 1242
3966.07 1231
3966.67 1247
3967.26 1257
3967.86 1250
3968.45 1268
3969.04 1266
3969.64 1226
3970.23 1266
3970.83 1264
3971.42 1221
3972.02 1256
3972.61 1224
3973.21 1195
3973.80 1212
3974.40 1218
3974.99 1220
3975.58 1273
3976.18 1224
3976.77 1206
3977.37 1234
3977.96 1229
3978.56 1166
3979.15 1108
3979.75 1165
3980.35 1188
3980.94 1191
3981.54 1180
3982.13 1142
3982.73 1161
3983.32 1188
3983.92 1225
3984.51 1203
3985.11 1222
3985.70 1193
3986.30 1229
3986.90 1158
3987.49 1215
3988.09 1239
3988.68 1168
3989.28 1287
3989.87 1256
3990.47 1231
3991.07 1267
3991.66 1216
3992.26 1236
3992.85 1247
3993.45 1277
3994.05 1258
3994.64 1233
3995.24 1267
3995.84 1202
3996.43 1232
3997.03 1257
3997.62 1280
3998.22 1251
3998.82 1256
3999.41 1232
4000.01 1205
4000.61 1260
4001.20 1240
4001.80 1209
4002.40 1234
4003.00 1258
4003.59 1238
4004.19 1241
4004.79 1275
4005.38 1261
4005.98 1292
4006.58 1303
4007.17 1181
4007.77 1230
4008.37 1180
4008.97 1195
4009.56 1254
4010.16 1174
4010.76 1253
4011.36 1220
4011.95 1097
4012.55 1160
4013.15 1176
4013.75 1193
4014.34 1207
4014.94 1165
4015.54 1157
4016.14 1211
4016.74 1239
4017.33 1277
4017.93 1221
4018.53 1224
4019.13 1295
4019.73 1244
4020.32 1263
4020.92 1204
4021.52 1173
4022.12 1243
4022.72 1256
4023.32 1293
4023.91 1278
4024.51 1299
4025.11 1330
4025.71 1416
4026.31 1381
4026.91 1381
4027.51 1419
4028.10 1406
4028.70 1418
4029.30 1414
4029.90 1395
4030.50 1344
4031.10 1331
4031.70 1356
4032.30 1273
4032.90 1321
4033.49 1308
4034.09 1245
4034.69 1222
4035.29 1283
4035.89 1247
4036.49 1226
4037.09 1215
4037.69 1210
4038.29 1233
4038.89 1211
4039.49 1166
4040.09 1133
4040.69 1178
4041.29 1189
4041.89 1150
4042.49 1147
4043.09 1207
4043.69 1209
4044.29 1161
4044.89 1168
4045.49 1183
4046.09 1260
4046.69 1248
4047.29 1235
4047.89 1196
4048.49 1291
4049.09 1269
4049.69 1219
4050.29 1256
4050.89 1255
4051.49 1262
4052.09 1305
4052.69 1273
4053.29 1229
4053.89 1274
4054.49 1268
4055.09 1214
4055.69 1226
4056.30 1218
4056.90 1257
4057.50 1201
4058.10 1213
4058.70 1294
4059.30 1228
4059.90 1218
4060.50 1291
4061.10 1304
4061.71 1261
4062.31 1308
4062.91 1322
4063.51 1337
4064.11 1339
4064.71 1333
4065.31 1319
4065.92 1335
4066.52 1333
4067.12 1259
4067.72 1226
4068.32 1257
4068.92 1259
4069.53 1282
4070.13 1169
4070.73 1172
4071.33 1179
4071.93 1200
4072.54 1197
4073.14 1200
4073.74 1168
4074.34 1233
4074.94 1215
4075.55 1180
4076.15 1138
4076.75 1129
4077.35 1183
4077.96 1152
4078.56 1227
4079.16 1247
4079.76 1278
4080.37 1255
4080.97 1223
4081.57 1252
4082.17 1211
4082.78 1226
4083.38 1240
4083.98 1236
4084.59 1203
4085.19 1208
4085.79 1251
4086.39 1236
4087.00 1294
4087.60 1245
4088.20 1207
4088.81 1240
4089.41 1166
4090.01 1282
4090.62 1251
4091.22 1237
4091.82 1275
4092.43 1237
4093.03 1237
4093.63 1195
4094.24 1238
4094.84 1239
4095.45 1232
4096.05 1291
4096.65 1277
4097.26 1317
4097.86 1288
4098.47 1373
4099.07 1309
4099.67 1254
4100.28 1247
4100.88 1208
4101.49 1197
4102.09 1222
4102.69 1157
4103.30 1147
4103.90 1184
4104.51 1182
4105.11 1174
4105.72 1185
4106.32 1187
4106.93 1236
4107.53 1221
4108.13 1215
4108.74 1132
4109.34 1156
4109.95 1127
4110.55 1199
4111.16 1151
4111.76 1149
4112.37 1154
4112.97 1168
4113.58 1166
4114.18 1170
4114.79 1154
4115.39 1190
4116.00 1153
4116.60 1183
4117.21 1181
4117.82 1206
4118.42 1218
4119.03 1241
4119.63 1228
4120.24 1153
4120.84 1173
4121.45 1146
4122.05 1154
4122.66 1165
4123.27 1097
4123.87 1095
4124.48 1161
4125.08 1174
4125.69 1133
4126.30 1105
4126.90 1133
4127.51 1137
4128.11 1190
4128.72 1167
4129.33 1137
4129.93 1206
4130.54 1160
4131.15 1206
4131.75 1243
4132.36 1173
4132.96 1181
4133.57 1159
4134.18 1222
4134.78 1197
4135.39 1212
4136.00 1208
4136.60 1219
4137.21 1275
4137.82 1194
4138.43 1220
4139.03 1153
4139.64 1146
4140.25 1218
4140.85 1192
4141.46 1172
4142.07 1217
4142.68 1181
4143.28 1147
4143.89 1166
4144.50 1155
4145.10 1165
4145.71 1181
4146.32 1142
4146.93 1117
4147.53 1142
4148.14 1199
4148.75 1146
4149.36 1114
4149.97 1123
4150.57 1171
4151.18 1132
4151.79 1121
4152.40 1080
4153.00 1076
4153.61 1133
4154.22 1132
4154.83 1076
4155.44 1105
4156.05 1072
4156.65 1114
4157.26 1070
4157.87 1080
4158.48 1070
4159.09 1120
4159.70 1123
4160.30 1050
4160.91 1032
4161.52 1099
4162.13 1098
4162.74 1092
4163.35 1092
4163.96 1098
4164.56 1094
4165.17 1116
4165.78 1083
4166.39 1138
4167.00 1095
4167.61 1120
4168.22 1123
4168.83 1169
4169.44 1094
4170.05 1187
4170.66 1167
4171.26 1159
4171.87 1149
4172.48 1147
4173.09 1191
4173.70 1193
4174.31 1190
4174.92 1258
4175.53 1225
4176.14 1275
4176.75 1264
4177.36 1240
4177.97 1185
4178.58 1170
4179.19 1147
4179.80 1151
4180.41 1154
4181.02 1172
4181.63 1190
4182.24 1179
4182.85 1185
4183.46 1181
4184.07 1142
4184.68 1129
4185.29 1144
4185.90 1124
4186.51 1148
4187.12 1132
4187.73 1091
4188.34 1150
4188.95 1122
4189.56 1141
4190.18 1108
4190.79 1147
4191.40 1208
4192.01 1148
4192.62 1151
4193.23 1196
4193.84 1195
4194.45 1142
4195.06 1118
4195.67 1097
4196.28 1146
4196.90 1168
4197.51 1122
4198.12 1167
4198.73 1144
4199.34 1132
4199.95 1114
4200.56 1065
4201.18 1148
4201.79 1116
4202.40 1107
4203.01 1128
4203.62 1126
4204.23 1138
4204.85 1105
4205.46 1122
4206.07 1188
4206.68 1206
4207.29 1161
4207.90 1155
4208.52 1195
4209.13 1174
4209.74 1140
4210.35 1120
4210.97 1162
4211.58 1173
4212.19 1120
4212.80 1152
4213.41 1156
4214.03 1194
4214.64 1210
4215.25 1184
4215.86 1283
4216.48 1216
4217.09 1130
4217.70 1161
4218.32 1230
4218.93 1248
4219.54 1207
4220.15 1248
4220.77 1241
4221.38 1192
4221.99 1199
4222.61 1178
4223.22 1166
4223.83 1177
4224.44 1165
4225.06 1257
4225.67 1200
4226.28 1192
4226.90 1161
4227.51 1166
4228.13 1253
4228.74 1230
4229.35 1241
4229.97 1245
4230.58 1269
4231.19 1236
4231.81 1202
4232.42 1203
4233.03 1205
4233.65 1245
4234.26 1294
4234.88 1289
4235.49 1275
4236.10 1264
4236.72 1274
4237.33 1209
4237.95 1259
4238.56 1238
4239.17 1226
4239.79 1165
4240.40 1157
4241.02 1167
4241.63 1137
4242.25 1187
4242.86 1231
4243.48 1210
4244.09 1200
4244.71 1192
4245.32 1203
4245.93 1202
4246.55 1220
4247.16 1241
4247.78 1176
4248.39 1180
4249.01 1224
4249.62 1227
4250.24 1231
4250.85 1138
4251.47 1199
4252.08 1183
4252.70 1163
4253.32 1168
4253.93 1169
4254.55 1253
4255.16 1210
4255.78 1221
4256.39 1166
4257.01 1183
4257.62 1215
4258.24 1154
4258.85 1235
4259.47 1250
4260.09 1237
4260.70 1203
4261.32 1199
4261.93 1225
4262.55 1211
4263.17 1228
4263.78 1263
4264.40 1319
4265.01 1329
4265.63 1335
4266.25 1306
4266.86 1293
4267.48 1288
4268.10 1291
4268.71 1282
4269.33 1291
4269.94 1298
4270.56 1290
4271.18 1321
4271.79 1407
4272.41 1409
4273.03 1354
4273.64 1419
4274.26 1527
4274.88 1578
4275.49 1548
4276.11 1577
4276.73 1483
4277.35 1472
4277.96 1436
4278.58 1386
4279.20 1350
4279.81 1303
4280.43 1275
4281.05 1233
4281.67 1203
4282.28 1131
4282.90 1160
4283.52 1177
4284.14 1172
4284.75 1106
4285.37 1179
4285.99 1172
4286.61 1148
4287.22 1171
4287.84 1145
4288.46 1166
4289.08 1191
4289.70 1185
4290.31 1117
4290.93 1083
4291.55 1148
4292.17 1113
4292.79 1132
4293.40 1125
4294.02 1197
4294.64 1146
4295.26 1185
4295.88 1190
4296.50 1164
4297.11 1206
4297.73 1231
4298.35 1175
4298.97 1194
4299.59 1178
4300.21 1216
4300.83 1242
4301.44 1218
4302.06 1227
4302.68 1217
4303.30 1216
4303.92 1260
4304.54 1235
4305.16 1181
4305.78 1232
4306.40 1203
4307.02 1220
4307.63 1192
4308.25 1220
4308.87 1200
4309.49 1200
4310.11 1207
4310.73 1224
4311.35 1178
4311.97 1216
4312.59 1167
4313.21 1162
4313.83 1196
4314.45 1227
4315.07 1240
4315.69 1215
4316.31 1185
4316.93 1191
4317.55 1231
4318.17 1197
4318.79 1203
4319.41 1190
4320.03 1100
4320.65 1128
4321.27 1121
4321.89 1145
4322.51 1117
4323.13 1083
4323.75 1132
4324.37 1189
4324.99 1193
4325.61 1183
4326.23 1164
4326.85 1171
4327.47 1158
4328.09 1165
4328.71 1250
4329.33 1208
4329.96 1200
4330.58 1210
4331.20 1236
4331.82 1258
4332.44 1269
4333.06 1219
4333.68 1205
4334.30 1230
4334.92 1303
4335.54 1237
4336.17 1197
4336.79 1177
4337.41 1148
4338.03 1155
4338.65 1180
4339.27 1166
4339.89 1212
4340.52 1200
4341.14 1198
4341.76 1125
4342.38 1201
4343.00 1176
4343.62 1203
4344.25 1238
4344.87 1250
4345.49 1297
4346.11 1322
4346.73 1325
4347.36 1378
4347.98 1323
4348.60 1333
4349.22 1300
4349.84 1234
4350.47 1248
4351.09 1201
4351.71 1157
4352.33 1171
4352.96 1234
4353.58 1116
4354.20 1116
4354.82 1148
4355.45 1164
4356.07 1162
4356.69 1196
4357.31 1208
4357.94 1153
4358.56 1187
4359.18 1174
4359.81 1139
4360.43 1223
4361.05 1111
4361.68 1193
4362.30 1176
4362.92 1173
4363.55 1172
4364.17 1149
4364.79 1192
4365.42 1293
4366.04 1219
4366.66 1170
4367.29 1209
4367.91 1208
4368.53 1147
4369.16 1120
4369.78 1176
4370.40 1140
4371.03 1134
4371.65 1187
4372.27 1114
4372.90 1151
4373.52 1179
4374.15 1135
4374.77 1132
4375.39 1151
4376.02 1160
4376.64 1145
4377.27 1164
4377.89 1190
4378.52 1156
4379.14 1209
4379.76 1163
4380.39 1142
4381.01 1180
4381.64 1180
4382.26 1143
4382.89 1162
4383.51 1144
4384.14 1137
4384.76 1150
4385.39 1189
4386.01 1180
4386.64 1172
4387.26 1178
4387.89 1144
4388.51 1149
4389.14 1170
4389.76 1115
4390.39 1157
4391.01 1122
4391.64 1087
4392.26 1100
4392.89 1094
4393.51 1075
4394.14 1077
4394.76 1103
4395.39 1049
4396.01 1064
4396.64 1054
4397.26 1135
4397.89 1103
4398.52 1070
4399.14 1125
4399.77 1080
4400.39 1046
4401.02 1039
4401.65 1099
4402.27 1108
4402.90 1107
4403.52 1054
4404.15 1084
4404.78 1113
4405.40 1105
4406.03 1091
4406.65 1110
4407.28 1114
4407.91 1173
4408.53 1219
4409.16 1165
4409.79 1105
4410.41 1100
4411.04 1104
4411.67 1163
4412.29 1135
4412.92 1095
4413.55 1168
4414.17 1216
4414.80 1173
4415.43 1197
4416.05 1159
4416.68 1152
4417.31 1131
4417.94 1144
4418.56 1190
4419.19 1073
4419.82 1158
4420.44 1136
4421.07 1098
4421.70 1113
4422.33 1107
4422.95 1095
4423.58 1092
4424.21 1054
4424.84 1066
4425.46 1075
4426.09 1052
4426.72 1067
4427.35 1103
4427.97 1094
4428.60 1071
4429.23 1104
4429.86 1113
4430.49 1067
4431.11 1077
4431.74 1093
4432.37 1073
4433.00 1124
4433.63 1079
4434.26 1082
4434.88 1115
4435.51 1118
4436.14 1181
4436.77 1054
4437.40 1053
4438.03 1028
4438.65 1088
4439.28 1082
4439.91 1106
4440.54 1117
4441.17 1106
4441.80 1100
4442.43 1067
4443.06 1067
4443.68 1060
4444.31 1064
4444.94 1080
4445.57 1120
4446.20 1154
4446.83 1075
4447.46 1099
4448.09 1169
4448.72 1104
4449.35 1089
4449.98 1111
4450.61 1156
4451.24 1129
4451.86 1133
4452.49 1151
4453.12 1083
4453.75 1106
4454.38 1156
4455.01 1114
4455.64 1103
4456.27 1104
4456.90 1134
4457.53 1116
4458.16 1141
4458.79 1151
4459.42 1070
4460.05 1046
4460.68 1121
4461.31 1051
4461.94 1108
4462.57 1079
4463.20 1078
4463.83 1077
4464.46 1035
4465.09 1051
4465.72 1096
4466.36 1073
4466.99 1099
4467.62 1111
4468.25 1084
4468.88 1112
4469.51 1102
4470.14 1102
4470.77 1116
4471.40 1119
4472.03 1105
4472.66 1085
4473.29 1094
4473.93 1131
4474.56 1054
4475.19 1068
4475.82 1103
4476.45 1106
4477.08 1154
4477.71 1111
4478.34 1113
4478.98 1113
4479.61 1136
4480.24 1073
4480.87 1051
4481.50 1087
4482.13 1099
4482.76 1082
4483.40 1096
4484.03 1112
4484.66 1096
4485.29 1113
4485.92 1119
4486.56 1074
4487.19 1048
4487.82 1107
4488.45 1107
4489.08 1152
4489.72 1138
4490.35 1121
4490.98 1119
4491.61 1142
4492.25 1095
4492.88 1053
4493.51 1150
4494.14 1141
4494.78 1106
4495.41 1112
4496.04 1086
4496.67 1159
4497.31 1183
4497.94 1172
4498.57 1217
4499.20 1203
4499.84 1215
4500.47 1184
4501.10 1196
4501.74 1291
4502.37 1284
4503.00 1274
4503.64 1258
4504.27 1302
4504.90 1266
4505.53 1241
4506.17 1223
4506.80 1205
4507.43 1196
4508.07 1180
4508.70 1196
4509.34 1180
4509.97 1146
4510.60 1168
4511.24 1215
4511.87 1214
4512.50 1156
4513.14 1147
4513.77 1146
4514.41 1195
4515.04 1179
4515.67 1166
4516.31 1125
4516.94 1140
4517.58 1170
4518.21 1194
4518.84 1158
4519.48 1154
4520.11 1225
4520.75 1181
4521.38 1191
4522.02 1178
4522.65 1204
4523.28 1129
4523.92 1201
4524.55 1216
4525.19 1260
4525.82 1256
4526.46 1365
4527.09 1389
4527.73 1448
4528.36 1424
4529.00 1525
4529.63 1656
4530.27 1745
4530.90 1677
4531.54 1686
4532.17 1765
4532.81 1715
4533.44 1696
4534.08 1626
4534.71 1528
4535.35 1496
4535.99 1484
4536.62 1472
4537.26 1477
4537.89 1485
4538.53 1484
4539.16 1411
4539.80 1421
4540.43 1316
4541.07 1272
4541.71 1320
4542.34 1286
4542.98 1237
4543.61 1214
4544.25 1204
4544.89 1221
4545.52 1136
4546.16 1120
4546.79 1179
4547.43 1126
4548.07 1130
4548.70 1185
4549.34 1162
4549.98 1117
4550.61 1099
4551.25 1156
4551.89 1191
4552.52 1174
4553.16 1107
4553.80 1159
4554.43 1180
4555.07 1134
4555.71 1132
4556.34 1166
4556.98 1199
4557.62 1116
4558.25 1157
4558.89 1174
4559.53 1198
4560.16 1197
4560.80 1185
4561.44 1214
4562.08 1189
4562.71 1235
4563.35 1208
4563.99 1202
4564.63 1286
4565.26 1239
4565.90 1207
4566.54 1212
4567.18 1288
4567.81 1251
4568.45 1283
4569.09 1213
4569.73 1307
4570.36 1310
4571.00 1328
4571.64 1312
4572.28 1239
4572.92 1228
4573.55 1218
4574.19 1294
4574.83 1226
4575.47 1203
4576.11 1203
4576.75 1199
4577.38 1242
4578.02 1216
4578.66 1158
4579.30 1165
4579.94 1183
4580.58 1196
4581.21 1180
4581.85 1187
4582.49 1141
4583.13 1190
4583.77 1167
4584.41 1142
4585.05 1161
4585.69 1217
4586.32 1210
4586.96 1191
4587.60 1175
4588.24 1215
4588.88 1185
4589.52 1176
4590.16 1198
4590.80 1191
4591.44 1145
4592.08 1131
4592.72 1188
4593.36 1190
4594.00 1171
4594.63 1135
4595.27 1142
4595.91 1186
4596.55 1172
4597.19 1128
4597.83 1201
4598.47 1244
4599.11 1201
4599.75 1227
4600.39 1264
4601.03 1254
4601.67 1234
4602.31 1280
4602.95 1344
4603.59 1340
4604.23 1333
4604.87 1361
4605.51 1348
4606.15 1327
4606.79 1319
4607.43 1293
4608.08 1304
4608.72 1272
4609.36 1243
4610.00 1226
4610.64 1212
4611.28 1218
4611.92 1213
4612.56 1238
4613.20 1246
4613.84 1243
4614.48 1270
4615.12 1179
4615.76 1185
4616.41 1243
4617.05 1216
4617.69 1235
4618.33 1258
4618.97 1181
4619.61 1187
4620.25 1174
4620.89 1114
4621.54 1148
4622.18 1135
4622.82 1182
4623.46 1094
4624.10 1106
4624.74 1155
4625.38 1113
4626.03 1135
4626.67 1138
4627.31 1190
4627.95 1183
4628.59 1130
4629.24 1083
4629.88 1111
4630.52 1132
4631.16 1123
4631.80 1158
4632.45 1167
4633.09 1182
4633.73 1142
4634.37 1109
4635.02 1180
4635.66 1114
4636.30 1186
4636.94 1143
4637.58 1231
4638.23 1170
4638.87 1210
4639.51 1189
4640.16 1158
4640.80 1216
4641.44 1204
4642.08 1202
4642.73 1165
4643.37 1107
4644.01 1159
4644.66 1167
4645.30 1160
4645.94 1139
4646.58 1156
4647.23 1150
4647.87 1113
4648.51 1131
4649.16 1150
4649.80 1135
4650.44 1175
4651.09 1138
4651.73 1151
4652.37 1210
4653.02 1212
4653.66 1170
4654.31 1164
4654.95 1170
4655.59 1163
4656.24 1099
4656.88 1078
4657.52 1115
4658.17 1103
4658.81 1097
4659.46 1087
4660.10 1073
4660.75 1137
4661.39 1105
4662.03 1128
4662.68 1091
4663.32 1067
4663.97 1037
4664.61 1088
4665.26 1055
4665.90 1092
4666.54 1120
4667.19 1139
4667.83 1115
4668.48 1167
4669.12 1074
4669.77 1084
4670.41 1129
4671.06 1105
4671.70 1103
4672.35 1158
4672.99 1134
4673.64 1136
4674.28 1063
4674.93 1159
4675.57 1127
4676.22 1124
4676.86 1134
4677.51 1065
4678.15 1099
4678.80 1126
4679.44 1155
4680.09 1089
4680.73 1079
4681.38 1071
4682.03 1103
4682.67 1163
4683.32 1170
4683.96 1109
4684.61 1113
4685.25 1135
4685.90 1163
4686.55 1143
4687.19 1140
4687.84 1132
4688.48 1130
4689.13 1092
4689.78 1186
4690.42 1119
4691.07 1069
4691.72 1109
4692.36 1118
4693.01 1150
4693.65 1091
4694.30 1145
4694.95 1163
4695.59 1158
4696.24 1146
4696.89 1207
4697.53 1233
4698.18 1250
4698.83 1177
4699.47 1195
4700.12 1157
4700.77 1145
4701.41 1154
4702.06 1139
4702.71 1143
4703.36 1123
4704.00 1089
4704.65 1080
4705.30 1082
4705.94 1116
4706.59 1073
4707.24 1061
4707.89 1146
4708.53 1144
4709.18 1136
4709.83 1097
4710.48 1084
4711.12 1036
4711.77 1058
4712.42 1090
4713.07 1148
4713.71 1069
4714.36 1098
4715.01 1116
4715.66 1119
4716.31 1071
4716.95 1121
4717.60 1091
4718.25 1161
4718.90 1116
4719.55 1121
4720.19 1157
4720.84 1150
4721.49 1085
4722.14 1086
4722.79 1075
4723.44 1113
4724.08 1096
4724.73 1071
4725.38 1038
4726.03 1078
4726.68 1083
4727.33 1088
4727.98 1087
4728.63 1135
4729.27 1119
4729.92 1089
4730.57 1088
4731.22 1066
4731.87 1138
4732.52 1147
4733.17 1115
4733.82 1114
4734.47 1133
4735.12 1117
4735.77 1089
4736.41 1116
4737.06 1091
4737.71 1117
4738.36 1059
4739.01 1091
4739.66 1078
4740.31 1086
4740.96 1135
4741.61 1121
4742.26 1140
4742.91 1121
4743.56 1098
4744.21 1123
4744.86 1126
4745.51 1097
4746.16 1112
4746.81 1092
4747.46 1164
4748.11 1177
4748.76 1123
4749.41 1152
4750.06 1239
4750.71 1230
4751.36 1238
4752.01 1223
4752.66 1248
4753.31 1251
4753.96 1268
4754.61 1252
4755.26 1253
4755.92 1213
4756.57 1215
4757.22 1193
4757.87 1181
4758.52 1159
4759.17 1193
4759.82 1204
4760.47 1137
4761.12 1114
4761.77 1142
4762.42 1116
4763.08 1159
4763.73 1090
4764.38 1118
4765.03 1136
4765.68 1160
4766.33 1185
4766.98 1197
4767.64 1187
4768.29 1214
4768.94 1214
4769.59 1214
4770.24 1180
4770.89 1229
4771.54 1227
4772.20 1162
4772.85 1129
4773.50 1123
4774.15 1115
4774.80 1114
4775.46 1107
4776.11 1123
4776.76 1122
4777.41 1148
4778.06 1104
4778.72 1101
4779.37 1060
4780.02 1111
4780.67 1127
4781.33 1081
4781.98 1163
4782.63 1063
4783.28 1093
4783.94 1111
4784.59 1119
4785.24 1082
4785.89 1131
4786.55 1157
4787.20 1179
4787.85 1150
4788.51 1208
4789.16 1189
4789.81 1219
4790.46 1155
4791.12 1212
4791.77 1163
4792.42 1196
4793.08 1204
4793.73 1222
4794.38 1199
4795.04 1168
4795.69 1173
4796.34 1191
4797.00 1160
4797.65 1172
4798.30 1208
4798.96 1170
4799.61 1152
4800.27 1189
4800.92 1181
4801.57 1139
4802.23 1182
4802.88 1193
4803.53 1207
4804.19 1193
4804.84 1224
4805.50 1238
4806.15 1210
4806.81 1155
4807.46 1121
4808.11 1127
4808.77 1128
4809.42 1127
4810.08 1140
4810.73 1120
4811.39 1177
4812.04 1195
4812.69 1160
4813.35 1237
4814.00 1164
4814.66 1147
4815.31 1174
4815.97 1184
4816.62 1209
4817.28 1216
4817.93 1141
4818.59 1189
4819.24 1189
4819.90 1138
4820.55 1189
4821.21 1261
4821.86 1207
4822.52 1176
4823.17 1250
4823.83 1246
4824.48 1243
4825.14 1182
4825.79 1237
4826.45 1262
4827.11 1168
4827.76 1184
4828.42 1212
4829.07 1220
4829.73 1221
4830.38 1238
4831.04 1233
4831.70 1239
4832.35 1241
4833.01 1308
4833.66 1254
4834.32 1274
4834.98 1274
4835.63 1312
4836.29 1279
4836.94 1297
4837.60 1271
4838.26 1329
4838.91 1277
4839.57 1242
4840.23 1276
4840.88 1299
4841.54 1295
4842.20 1307
4842.85 1292
4843.51 1284
4844.17 1296
4844.82 1246
4845.48 1257
4846.14 1244
4846.79 1303
4847.45 1267
4848.11 1260
4848.76 1258
4849.42 1241
4850.08 1289
4850.73 1346
4851.39 1338
4852.05 1288
4852.71 1234
4853.36 1230
4854.02 1252
4854.68 1294
4855.34 1340
4855.99 1267
4856.65 1353
4857.31 1336
4857.97 1295
4858.62 1312
4859.28 1347
4859.94 1320
4860.60 1313
4861.25 1311
4861.91 1277
4862.57 1233
4863.23 1281
4863.89 1296
4864.54 1274
4865.20 1244
4865.86 1256
4866.52 1237
4867.18 1249
4867.84 1313
4868.49 1257
4869.15 1223
4869.81 1201
4870.47 1169
4871.13 1255
4871.79 1242
4872.44 1238
4873.10 1250
4873.76 1275
4874.42 1246
4875.08 1218
4875.74 1203
4876.40 1213
4877.06 1188
4877.72 1204
4878.37 1267
4879.03 1274
4879.69 1238
4880.35 1246
4881.01 1237
4881.67 1199
4882.33 1227
4882.99 1180
4883.65 1180
4884.31 1166
4884.97 1114
4885.63 1113
4886.29 1097
4886.95 1113
4887.61 1067
4888.26 1089
4888.92 1151
4889.58 1183
4890.24 1136
4890.90 1185
4891.56 1167
4892.22 1153
4892.88 1129
4893.54 1114
4894.20 1123
4894.86 1114
4895.52 1132
4896.18 1124
4896.84 1134
4897.51 1176
4898.17 1172
4898.83 1111
4899.49 1120
4900.15 1158
4900.81 1152
4901.47 1130
4902.13 1136
4902.79 1166
4903.45 1125
4904.11 1095
4904.77 1133
4905.43 1135
4906.09 1111
4906.75 1139
4907.41 1135
4908.08 1095
4908.74 1116
4909.40 1110
4910.06 1180
4910.72 1142
4911.38 1133
4912.04 1114
4912.70 1138
4913.37 1105
4914.03 1105
4914.69 1114
4915.35 1054
4916.01 1053
4916.67 1048
4917.33 1041
4918.00 1096
4918.66 1030
4919.32 1029
4919.98 1081
4920.64 1087
4921.31 1096
4921.97 1043
4922.63 1048
4923.29 1033
4923.95 1017
4924.62 1006
4925.28 1036
4925.94 1045
4926.60 1051
4927.26 1035
4927.93 1018
4928.59 1036
4929.25 1081
4929.91 1067
4930.58 1033
4931.24 1093
4931.90 1105
4932.56 1062
4933.23 1081
4933.89 1126
4934.55 1047
4935.22 1082
4935.88 1053
4936.54 1090
4937.20 1084
4937.87 1078
4938.53 1036
4939.19 1059
4939.86 997
4940.52 1047
4941.18 1073
4941.85 1107
4942.51 1064
4943.17 1063
4943.84 1066
4944.50 1071
4945.16 1023
4945.83 1056
4946.49 1062
4947.15 1041
4947.82 1051
4948.48 1089
4949.15 1077
4949.81 1043
4950.47 1138
4951.14 1051
4951.80 1066
4952.47 1082
4953.13 1065
4953.79 1008
4954.46 1036
4955.12 1022
4955.79 1024
4956.45 1062
4957.11 1111
4957.78 1147
4958.44 1129
4959.11 1173
4959.77 1183
4960.44 1137
4961.10 1214
4961.77 1184
4962.43 1135
4963.10 1129
4963.76 1111
4964.42 1116
4965.09 1093
4965.75 1106
4966.42 1087
4967.08 1092
4967.75 1055
4968.41 1048
4969.08 1064
4969.74 1086
4970.41 1071
4971.08 1086
4971.74 1092
4972.41 1085
4973.07 1079
4973.74 1049
4974.40 1122
4975.07 1066
4975.73 1098
4976.40 1100
4977.06 1077
4977.73 1077
4978.40 1086
4979.06 1093
4979.73 1062
4980.39 1037
4981.06 1107
4981.73 1088
4982.39 1078
4983.06 1111
4983.72 1093
4984.39 1074
4985.06 1068
4985.72 1090
4986.39 1049
4987.05 1043
4987.72 1017
4988.39 1099
4989.05 1105
4989.72 1070
4990.39 1097
4991.05 1039
4991.72 1075
4992.39 1094
4993.05 1116
4993.72 1092
4994.39 1108
4995.05 1094
4995.72 1044
4996.39 1091
4997.05 1082
4997.72 1056
4998.39 1077
4999.06 1065
4999.72 1082
5000.39 1117
5001.06 1108
5001.73 1099
5002.39 1085
5003.06 1075
5003.73 1094
5004.39 1051
5005.06 1065
5005.73 1073
5006.40 1095
5007.07 1088
5007.73 1117
5008.40 1108
5009.07 1120
5009.74 1113
5010.40 1139
5011.07 1113
5011.74 1115
5012.41 1118
5013.08 1136
5013.74 1126
5014.41 1083
5015.08 1041
5015.75 1099
5016.42 1108
5017.09 1120
5017.75 1092
5018.42 1104
5019.09 1130
5019.76 1127
5020.43 1163
5021.10 1171
5021.76 1189
5022.43 1181
5023.10 1218
5023.77 1183
5024.44 1228
5025.11 1184
5025.78 1163
5026.45 1167
5027.12 1127
5027.78 1117
5028.45 1164
5029.12 1102
5029.79 1119
5030.46 1121
5031.13 1097
5031.80 1074
5032.47 1112
5033.14 1072
5033.81 1158
5034.48 1097
5035.15 1088
5035.82 1130
5036.49 1074
5037.16 1081
5037.83 1080
5038.50 1053
5039.16 1079
5039.83 1075
5040.50 1055
5041.17 1088
5041.84 1082
5042.51 1136
5043.18 1138
5043.85 1179
5044.52 1145
5045.20 1136
5045.87 1142
5046.54 1128
5047.21 1135
5047.88 1179
5048.55 1163
5049.22 1129
5049.89 1137
5050.56 1169
5051.23 1118
5051.90 1137
5052.57 1199
5053.24 1192
5053.91 1122
5054.58 1157
5055.25 1144
5055.92 1131
5056.60 1098
5057.27 1161
5057.94 1097
5058.61 1069
5059.28 1094
5059.95 1085
5060.62 1065
5061.29 1090
5061.96 1030
5062.64 1057
5063.31 1105
5063.98 1071
5064.65 1068
5065.32 1034
5065.99 1099
5066.66 1125
5067.34 1156
5068.01 1184
5068.68 1160
5069.35 1075
5070.02 1062
5070.70 1118
5071.37 1152
5072.04 1096
5072.71 1131
5073.38 1146
5074.06 1126
5074.73 1066
5075.40 1080
5076.07 1142
5076.74 1120
5077.42 1110
5078.09 1160
5078.76 1178
5079.43 1141
5080.11 1147
5080.78 1105
5081.45 1144
5082.12 1140
5082.80 1133
5083.47 1154
5084.14 1144
5084.82 1181
5085.49 1159
5086.16 1176
5086.83 1210
5087.51 1230
5088.18 1252
5088.85 1285
5089.53 1302
5090.20 1374
5090.87 1285
5091.55 1290
5092.22 1348
5092.89 1334
5093.57 1332
5094.24 1298
5094.91 1254
5095.59 1256
5096.26 1179
5096.93 1147
5097.61 1161
5098.28 1145
5098.96 1109
5099.63 1102
5100.30 1137
5100.98 1120
5101.65 1109
5102.32 1110
5103.00 1184
5103.67 1170
5104.35 1126
5105.02 1147
5105.70 1154
5106.37 1200
5107.04 1169
5107.72 1147
5108.39 1143
5109.07 1132
5109.74 1140
5110.42 1095
5111.09 1100
5111.77 1088
5112.44 1121
5113.11 1138
5113.79 1159
5114.46 1147
5115.14 1138
5115.81 1140
5116.49 1169
5117.16 1233
5117.84 1269
5118.51 1299
5119.19 1313
5119.86 1299
5120.54 1360
5121.21 1285
5121.89 1254
5122.57 1272
5123.24 1157
5123.92 1208
5124.59 1169
5125.27 1170
5125.94 1162
5126.62 1133
5127.29 1120
5127.97 1159
5128.64 1138
5129.32 1129
5130.00 1145
5130.67 1144
5131.35 1151
5132.02 1162
5132.70 1149
5133.38 1102
5134.05 1110
5134.73 1079
5135.40 1109
5136.08 1154
5136.76 1134
5137.43 1101
5138.11 1106
5138.79 1052
5139.46 1071
5140.14 1078
5140.82 1068
5141.49 1072
5142.17 1062
5142.85 1118
5143.52 1057
5144.20 1118
5144.88 1128
5145.55 1090
5146.23 1119
5146.91 1122
5147.58 1130
5148.26 1098
5148.94 1056
5149.61 1065
5150.29 1051
5150.97 1095
5151.65 1097
5152.32 1065
5153.00 1091
5153.68 1088
5154.36 1143
5155.03 1125
5155.71 1073
5156.39 1074
5157.07 1113
5157.74 1077
5158.42 1101
5159.10 1095
5159.78 1104
5160.45 1094
5161.13 1061
5161.81 1047
5162.49 995
5163.17 1090
5163.84 1075
5164.52 1044
5165.20 1072
5165.88 1054
5166.56 1109
5167.24 1048
5167.91 1052
5168.59 1081
5169.27 1021
5169.95 1081
5170.63 1039
5171.31 1030
5171.98 1041
5172.66 1048
5173.34 1055
5174.02 1102
5174.70 1119
5175.38 1054
5176.06 1120
5176.74 1114
5177.41 1071
5178.09 1076
5178.77 1066
5179.45 1051
5180.13 1088
5180.81 1092
5181.49 1045
5182.17 1042
5182.85 1055
5183.53 1044
5184.21 1040
5184.89 1072
5185.57 1054
5186.24 1005
5186.92 987
5187.60 1033
5188.28 1010
5188.96 1016
5189.64 1042
5190.32 988
5191.00 996
5191.68 1055
5192.36 1007
5193.04 1001
5193.72 1048
5194.40 1028
5195.08 973
5195.76 1011
5196.44 1029
5197.12 1017
5197.80 1013
5198.48 1055
5199.16 1040
5199.84 987
5200.52 1023
5201.21 1028
5201.89 1028
5202.57 1058
5203.25 1025
5203.93 1006
5204.61 1053
5205.29 1044
5205.97 1053
5206.65 1057
5207.33 1019
5208.01 1027
5208.69 1013
5209.37 1024
5210.06 1026
5210.74 1061
5211.42 1052
5212.10 1028
5212.78 995
5213.46 985
5214.14 993
5214.82 1048
5215.51 1056
5216.19 994
5216.87 976
5217.55 1044
5218.23 1014
5218.91 1038
5219.60 974
5220.28 994
5220.96 1066
5221.64 1066
5222.32 1080
5223.00 1039
5223.69 1019
5224.37 989
5225.05 997
5225.73 1051
5226.41 1021
5227.10 984
5227.78 999
5228.46 1018
5229.14 973
5229.83 996
5230.51 960
5231.19 974
5231.87 1018
5232.56 1019
5233.24 1063
5233.92 1038
5234.60 998
5235.29 1055
5235.97 1033
5236.65 985
5237.34 1022
5238.02 1090
5238.70 1034
5239.38 1074
5240.07 1075
5240.75 1088
5241.43 1072
5242.12 1114
5242.80 1087
5243.48 1087
5244.17 1061
5244.85 1102
5245.53 1087
5246.22 1102
5246.90 1069
5247.58 1045
5248.27 1134
5248.95 1056
5249.63 1049
5250.32 1056
5251.00 1052
5251.69 1079
5252.37 1014
5253.05 1028
5253.74 1034
5254.42 1020
5255.11 1032
5255.79 1010
5256.47 997
5257.16 1012
5257.84 1004
5258.53 1005
5259.21 1004
5259.89 1034
5260.58 1000
5261.26 1049
5261.95 1061
5262.63 1087
5263.32 1051
5264.00 1028
5264.69 1031
5265.37 1045
5266.06 1020
5266.74 1044
5267.43 1000
5268.11 968
5268.79 989
5269.48 1025
5270.16 1051
5270.85 1009
5271.53 996
5272.22 994
5272.91 963
5273.59 1023
5274.28 1058
5274.96 1017
5275.65 998
5276.33 999
5277.02 1045
5277.70 1098
5278.39 1051
5279.07 1046
5279.76 1023
5280.45 1048
5281.13 1064
5281.82 1028
5282.50 1042
5283.19 1026
5283.87 1014
5284.56 1008
5285.25 1030
5285.93 999
5286.62 1019
5287.30 989
5287.99 1041
5288.68 975
5289.36 986
5290.05 982
5290.74 980
5291.42 1014
5292.11 1015
5292.79 1008
5293.48 1005
5294.17 1021
5294.85 1102
5295.54 1047
5296.23 1101
5296.91 1116
5297.60 1104
5298.29 1165
5298.98 1108
5299.66 1107
5300.35 1154
5301.04 1111
5301.72 1055
5302.41 1113
5303.10 1064
5303.78 1072
5304.47 1067
5305.16 1117
5305.85 1065
5306.53 1102
5307.22 1084
5307.91 1081
5308.60 1096
5309.28 1092
5309.97 1128
5310.66 1137
5311.35 1130
5312.03 1177
5312.72 1144
5313.41 1152
5314.10 1168
5314.79 1227
5315.47 1181
5316.16 1192
5316.85 1189
5317.54 1194
5318.23 1218
5318.91 1164
5319.60 1072
5320.29 1084
5320.98 1099
5321.67 1077
5322.36 1039
5323.04 1019
5323.73 990
5324.42 991
5325.11 1054
5325.80 1083
5326.49 1097
5327.18 1057
5327.86 1004
5328.55 986
5329.24 1008
5329.93 1006
5330.62 1005
5331.31 976
5332.00 1013
5332.69 1010
5333.38 1040
5334.06 1003
5334.75 1029
5335.44 1023
5336.13 963
5336.82 1024
5337.51 958
5338.20 1027
5338.89 1024
5339.58 1019
5340.27 1039
5340.96 1027
5341.65 1029
5342.34 1054
5343.03 1014
5343.72 974
5344.41 1031
5345.10 1018
5345.79 1039
5346.48 1036
5347.17 1110
5347.86 1137
5348.55 1099
5349.24 1154
5349.93 1195
5350.62 1191
5351.31 1152
5352.00 1152
5352.69 1094
5353.38 1125
5354.07 1099
5354.76 1075
5355.45 1007
5356.14 1044
5356.83 1045
5357.52 1093
5358.21 1111
5358.90 1082
5359.59 1080
5360.29 1102
5360.98 1084
5361.67 1083
5362.36 1088
5363.05 1064
5363.74 1101
5364.43 1073
5365.12 1073
5365.81 1055
5366.50 1042
5367.20 1034
5367.89 1040
5368.58 1046
5369.27 1022
5369.96 967
5370.65 1015
5371.34 1073
5372.04 989
5372.73 964
5373.42 961
5374.11 950
5374.80 1003
5375.49 995
5376.19 954
5376.88 971
5377.57 995
5378.26 1004
5378.95 975
5379.65 997
5380.34 1029
5381.03 998
5381.72 989
5382.42 1004
5383.11 1017
5383.80 1013
5384.49 1028
5385.19 1078
5385.88 1034
5386.57 1108
5387.26 1047
5387.96 1073
5388.65 1057
5389.34 1062
5390.03 1060
5390.73 1073
5391.42 1065
5392.11 1026
5392.80 1029
5393.50 1042
5394.19 991
5394.88 979
5395.58 980
5396.27 983
5396.96 986
5397.66 957
5398.35 978
5399.04 976
5399.74 998
5400.43 992
5401.12 1021
5401.82 1047
5402.51 994
5403.20 979
5403.90 962
5404.59 924
5405.29 992
5405.98 1023
5406.67 951
5407.37 963
5408.06 983
5408.75 980
5409.45 1018
5410.14 939
5410.84 962
5411.53 997
5412.23 973
5412.92 1022
5413.61 1070
5414.31 1001
5415.00 975
5415.70 936
5416.39 941
5417.09 984
5417.78 995
5418.47 941
5419.17 989
5419.86 1007
5420.56 1043
5421.25 1057
5421.95 1023
5422.64 1013
5423.34 1000
5424.03 1032
5424.73 1005
5425.42 1038
5426.12 1042
5426.81 1039
5427.51 988
5428.20 966
5428.90 963
5429.59 1005
5430.29 1004
5430.99 947
5431.68 1009
5432.38 997
5433.07 991
5433.77 1046
5434.46 1013
5435.16 993
5435.85 1041
5436.55 1037
5437.25 1009
5437.94 986
5438.64 1052
5439.33 1063
5440.03 1034
5440.73 1023
5441.42 1037
5442.12 1115
5442.81 1083
5443.51 1051
5444.21 1024
5444.90 1096
5445.60 1107
5446.29 1201
5446.99 1195
5447.69 1231
5448.38 1238
5449.08 1195
5449.78 1203
5450.47 1177
5451.17 1175
5451.87 1163
5452.56 1176
5453.26 1171
5453.96 1161
5454.65 1108
5455.35 1054
5456.05 1079
5456.75 1093
5457.44 1059
5458.14 1129
5458.84 1093
5459.53 1082
5460.23 1156
5460.93 1119
5461.63 1079
5462.32 1146
5463.02 1119
5463.72 1128
5464.42 1139
5465.11 1131
5465.81 1099
5466.51 1135
5467.21 1130
5467.90 1094
5468.60 1056
5469.30 1044
5470.00 1084
5470.70 1066
5471.39 1048
5472.09 1049
5472.79 1022
5473.49 1010
5474.19 1055
5474.88 1087
5475.58 1072
5476.28 1105
5476.98 1112
5477.68 1121
5478.38 1125
5479.07 1169
5479.77 1184
5480.47 1204
5481.17 1212
5481.87 1156
5482.57 1106
5483.27 1053
5483.96 1086
5484.66 1092
5485.36 1117
5486.06 1125
5486.76 1137
5487.46 1127
5488.16 1088
5488.86 1082
5489.56 1082
5490.26 1127
5490.96 1130
5491.65 1113
5492.35 1112
5493.05 1088
5493.75 1088
5494.45 1178
5495.15 1119
5495.85 1141
5496.55 1071
5497.25 1149
5497.95 1231
5498.65 1251
5499.35 1199
5500.05 1270
5500.75 1295
5501.45 1243
5502.15 1321
5502.85 1228
5503.55 1198
5504.25 1191
5504.95 1113
5505.65 1109
5506.35 1087
5507.05 1089
5507.75 1125
5508.45 1101
5509.15 1095
5509.85 1082
5510.55 1093
5511.25 1070
5511.95 1053
5512.65 1010
5513.35 1057
5514.05 1048
5514.76 1098
5515.46 1056
5516.16 1070
5516.86 1042
5517.56 1053
5518.26 1068
5518.96 1102
5519.66 1047
5520.36 1071
5521.06 1046
5521.77 1065
5522.47 1005
5523.17 1035
5523.87 972
5524.57 1022
5525.27 1012
5525.97 1025
5526.67 1029
5527.38 1018
5528.08 1074
5528.78 1009
5529.48 1016
5530.18 996
5530.88 1017
5531.59 956
5532.29 992
5532.99 963
5533.69 999
5534.39 1011
5535.10 977
5535.80 1015
5536.50 1034
5537.20 1064
5537.90 1010
5538.61 1030
5539.31 1031
5540.01 1011
5540.71 1013
5541.42 965
5542.12 1014
5542.82 1068
5543.52 983
5544.23 973
5544.93 968
5545.63 962
5546.33 1001
5547.04 970
5547.74 1038
5548.44 955
5549.15 950
5549.85 941
5550.55 987
5551.26 989
5551.96 938
5552.66 1011
5553.36 1019
5554.07 960
5554.77 977
5555.47 954
5556.18 986
5556.88 1023
5557.58 992
5558.29 972
5558.99 1020
5559.70 1036
5560.40 1014
5561.10 1004
5561.81 1027
5562.51 1037
5563.21 1005
5563.92 1049
5564.62 1065
5565.33 991
5566.03 1004
5566.73 1061
5567.44 1048
5568.14 1063
5568.85 1044
5569.55 983
5570.25 1034
5570.96 1004
5571.66 974
5572.37 933
5573.07 997
5573.78 988
5574.48 954
5575.19 970
5575.89 1004
5576.59 954
5577.30 961
5578.00 940
5578.71 914
5579.41 922
5580.12 962
5580.82 948
5581.53 943
5582.23 949
5582.94 964
5583.64 932
5584.35 963
5585.05 941
5585.76 955
5586.46 977
5587.17 974
5587.88 951
5588.58 987
5589.29 954
5589.99 938
5590.70 977
5591.40 1016
5592.11 990
5592.81 943
5593.52 960
5594.23 970
5594.93 970
5595.64 968
5596.34 969
5597.05 932
5597.76 918
5598.46 969
5599.17 998
5599.87 984
5600.58 964
5601.29 896
5601.99 911
5602.70 949
5603.41 953
5604.11 937
5604.82 949
5605.52 972
5606.23 989
5606.94 996
5607.64 1017
5608.35 947
5609.06 973
5609.76 967
5610.47 932
5611.18 930
5611.88 947
5612.59 953
5613.30 956
5614.01 951
5614.71 927
5615.42 964
5616.13 939
5616.83 904
5617.54 955
5618.25 985
5618.96 932
5619.66 900
5620.37 941
5621.08 948
5621.79 973
5622.49 966
5623.20 930
5623.91 902
5624.62 904
5625.32 951
5626.03 898
5626.74 878
5627.45 918
5628.16 949
5628.86 975
5629.57 903
5630.28 897
5630.99 920
5631.70 915
5632.40 972
5633.11 952
5633.82 927
5634.53 937
5635.24 963
5635.95 964
5636.65 992
5637.36 974
5638.07 970
5638.78 977
5639.49 967
5640.20 990
5640.91 951
5641.61 947
5642.32 955
5643.03 963
5643.74 989
5644.45 966
5645.16 974
5645.87 949
5646.58 945
5647.29 988
5648.00 995
5648.70 955
5649.41 997
5650.12 994
5650.83 938
5651.54 986
5652.25 1020
5652.96 1035
5653.67 994
5654.38 1032
5655.09 972
5655.80 992
5656.51 1047
5657.22 1057
5657.93 1011
5658.64 1011
5659.35 1000
5660.06 1030
5660.77 1044
5661.48 1051
5662.19 1016
5662.90 1014
5663.61 993
5664.32 996
5665.03 967
5665.74 956
5666.45 970
5667.16 967
5667.87 984
5668.58 989
5669.29 1004
5670.00 1003
5670.71 988
5671.42 1011
5672.13 964
5672.84 945
5673.56 963
5674.27 953
5674.98 952
5675.69 926
5676.40 948
5677.11 987
5677.82 1028
5678.53 998
5679.24 987
5679.95 1016
5680.67 1019
5681.38 955
5682.09 970
5682.80 982
5683.51 956
5684.22 958
5684.93 1007
5685.65 987
5686.36 942
5687.07 960
5687.78 950
5688.49 938
5689.20 951
5689.92 992
5690.63 964
5691.34 947
5692.05 932
5692.76 946
5693.47 934
5694.19 938
5694.90 932
5695.61 947
5696.32 969
5697.04 935
5697.75 922
5698.46 926
5699.17 920
5699.89 895
5700.60 942
5701.31 954
5702.02 919
5702.74 931
5703.45 937
5704.16 923
5704.87 936
5705.59 956
5706.30 957
5707.01 947
5707.72 961
5708.44 913
5709.15 918
5709.86 937
5710.58 922
5711.29 919
5712.00 874
5712.72 906
5713.43 948
5714.14 915
5714.86 933
5715.57 994
5716.28 968
5717.00 977
5717.71 912
5718.42 952
5719.14 970
5719.85 960
5720.56 956
5721.28 917
5721.99 930
5722.71 969
5723.42 934
5724.13 984
5724.85 971
5725.56 957
5726.28 979
5726.99 1009
5727.70 979
5728.42 1019
5729.13 944
5729.85 951
5730.56 976
5731.28 975
5731.99 966
5732.70 920
5733.42 892
5734.13 902
5734.85 924
5735.56 919
5736.28 912
5736.99 930
5737.71 952
5738.42 930
5739.14 941
5739.85 926
5740.57 959
5741.28 930
5742.00 957
5742.71 916
5743.43 928
5744.14 906
5744.86 945
5745.57 885
5746.29 931
5747.00 924
5747.72 911
5748.43 963
5749.15 939
5749.87 894
5750.58 948
5751.30 949
5752.01 949
5752.73 961
5753.44 991
5754.16 995
5754.88 965
5755.59 975
5756.31 963
5757.02 901
5757.74 938
5758.46 961
5759.17 963
5759.89 985
5760.60 972
5761.32 944
5762.04 951
5762.75 963
5763.47 1011
5764.19 955
5764.90 960
5765.62 996
5766.34 1042
5767.05 1043
5767.77 1074
5768.49 1094
5769.20 1152
5769.92 1144
5770.64 1194
5771.35 1184
5772.07 1131
5772.79 1076
5773.50 1074
5774.22 1072
5774.94 1045
5775.65 1035
5776.37 1034
5777.09 1061
5777.81 1010
5778.52 984
5779.24 973
5779.96 999
5780.68 977
5781.39 1017
5782.11 957
5782.83 963
5783.55 982
5784.26 975
5784.98 954
5785.70 945
5786.42 941
5787.14 952
5787.85 955
5788.57 988
5789.29 984
5790.01 981
5790.73 979
5791.44 953
5792.16 945
5792.88 1043
5793.60 1012
5794.32 999
5795.03 967
5795.75 987
5796.47 1015
5797.19 1004
5797.91 1013
5798.63 1069
5799.35 1033
5800.06 1091
5800.78 1062
5801.50 1066
5802.22 1059
5802.94 1072
5803.66 1106
5804.38 1075
5805.10 1075
5805.82 1004
5806.53 1039
5807.25 1021
5807.97 1004
5808.69 1038
5809.41 1080
5810.13 1108
5810.85 1086
5811.57 1026
5812.29 1025
5813.01 1001
5813.73 1027
5814.45 1026
5815.17 1017
5815.89 1001
5816.61 906
5817.33 944
5818.05 978
5818.77 992
5819.49 922
5820.20 944
5820.92 1022
5821.64 1003
5822.36 954
5823.09 1011
5823.81 1053
5824.53 1033
5825.25 1005
5825.97 1043
5826.69 1015
5827.41 943
5828.13 965
5828.85 1020
5829.57 973
5830.29 905
5831.01 965
5831.73 967
5832.45 1007
5833.17 1036
5833.89 1031
5834.61 965
5835.33 1035
5836.05 977
5836.78 1008
5837.50 980
5838.22 999
5838.94 999
5839.66 977
5840.38 997
5841.10 1002
5841.82 1007
5842.54 991
5843.27 1020
5843.99 1031
5844.71 1004
5845.43 978
5846.15 980
5846.87 982
5847.59 1008
5848.32 996
5849.04 1015
5849.76 1045
5850.48 985
5851.20 1026
5851.93 1011
5852.65 978
5853.37 1006
5854.09 1025
5854.81 1004
5855.54 1008
5856.26 991
5856.98 972
5857.70 999
5858.42 987
5859.15 973
5859.87 953
5860.59 991
5861.31 1034
5862.04 1013
5862.76 1006
5863.48 977
5864.20 1037
5864.93 1025
5865.65 1003
5866.37 1000
5867.10 999
5867.82 1069
5868.54 1017
5869.26 1030
5869.99 971
5870.71 1034
5871.43 1059
5872.16 1047
5872.88 1029
5873.60 1024
5874.33 1033
5875.05 1016
5875.77 1003
5876.50 1102
5877.22 1112
5877.94 1056
5878.67 1035
5879.39 1027
5880.11 1037
5880.84 1057
5881.56 1070
5882.28 1049
5883.01 1074
5883.73 1102
5884.46 1101
5885.18 1142
5885.90 1094
5886.63 1078
5887.35 1086
5888.08 1109
5888.80 1114
5889.52 1067
5890.25 1113
5890.97 1082
5891.70 1069
5892.42 1082
5893.15 1111
5893.87 1090
5894.59 1099
5895.32 1089
5896.04 1099
5896.77 1092
5897.49 1129
5898.22 1111
5898.94 1113
5899.67 1072
5900.39 1095
5901.12 1118
5901.84 1143
5902.57 1118
5903.29 1102
5904.02 1127
5904.74 1163
5905.47 1187
5906.19 1149
5906.92 1120
5907.64 1137
5908.37 1170
5909.09 1175
5909.82 1158
5910.55 1147
5911.27 1215
5912.00 1192
5912.72 1145
5913.45 1154
5914.17 1232
5914.90 1228
5915.63 1198
5916.35 1192
5917.08 1242
5917.80 1285
5918.53 1260
5919.25 1221
5919.98 1218
5920.71 1247
5921.43 1247
5922.16 1272
5922.89 1235
5923.61 1252
5924.34 1271
5925.06 1234
5925.79 1279
5926.52 1320
5927.24 1330
5927.97 1296
5928.70 1358
5929.42 1327
5930.15 1366
5930.88 1407
5931.60 1393
5932.33 1379
5933.06 1345
5933.78 1359
5934.51 1400
5935.24 1448
5935.97 1484
5936.69 1506
5937.42 1473
5938.15 1511
5938.87 1480
5939.60 1520
5940.33 1482
5941.06 1532
5941.78 1609
5942.51 1513
5943.24 1560
5943.97 1587
5944.69 1577
5945.42 1605
5946.15 1569
5946.88 1582
5947.60 1604
5948.33 1647
5949.06 1703
5949.79 1786
5950.52 1794
5951.24 1826
5951.97 1843
5952.70 1840
5953.43 1870
5954.16 1836
5954.88 1927
5955.61 1922
5956.34 1847
5957.07 1819
5957.80 1883
5958.53 1885
5959.25 1918
5959.98 1938
5960.71 1877
5961.44 1967
5962.17 2005
5962.90 2043
5963.63 2053
5964.36 2016
5965.08 2059
5965.81 2129
5966.54 2120
5967.27 2103
5968.00 2092
5968.73 2173
5969.46 2213
5970.19 2158
5970.92 2149
5971.65 2141
5972.37 2246
5973.10 2152
5973.83 2182
5974.56 2249
5975.29 2268
5976.02 2265
5976.75 2311
5977.48 2292
5978.21 2266
5978.94 2265
5979.67 2279
5980.40 2302
5981.13 2364
5981.86 2390
5982.59 2504
5983.32 2513
5984.05 2530
5984.78 2587
5985.51 2571
5986.24 2531
5986.97 2506
5987.70 2542
5988.43 2490
5989.16 2487
5989.89 2550
5990.62 2542
5991.35 2570
5992.08 2658
5992.81 2695
5993.54 2702
5994.27 2692
5995.00 2747
5995.74 2797
5996.47 2791
5997.20 2802
5997.93 2874
5998.66 2873
5999.39 2750
6000.12 2807
6000.85 2769
6001.58 2805
6002.31 2766
6003.04 2678
6003.78 2637
6004.51 2529
6005.24 2570
6005.97 2612
6006.70 2593
6007.43 2628
6008.16 2752
6008.90 3057
6009.63 3427
6010.36 3758
6011.09 4192
6011.82 4756
6012.55 5208
6013.29 5656
6014.02 5680
6014.75 5730
6015.48 5594
6016.21 5126
6016.95 4670
6017.68 4124
6018.41 3670
6019.14 3293
6019.87 2945
6020.61 2657
6021.34 2514
6022.07 2314
6022.80 2261
6023.54 2228
6024.27 2083
6025.00 2076
6025.73 1994
6026.47 2041
6027.20 1977
6027.93 1947
6028.66 1967
6029.40 2069
6030.13 2011
6030.86 1940
6031.59 1920
6032.33 1900
6033.06 1910
6033.79 1941
6034.53 1864
6035.26 1855
6035.99 1886
6036.73 1823
6037.46 1837
6038.19 1847
6038.93 1907
6039.66 1867
6040.39 1897
6041.13 1905
6041.86 1907
6042.59 1961
6043.33 1978
6044.06 2009
6044.79 1964
6045.53 1914
6046.26 1994
6047.00 1982
6047.73 2002
6048.46 2095
6049.20 2129
6049.93 2162
6050.67 2204
6051.40 2242
6052.13 2248
6052.87 2263
6053.60 2323
6054.34 2284
6055.07 2200
6055.81 2160
6056.54 2076
6057.27 2106
6058.01 2150
6058.74 2166
6059.48 2013
6060.21 2019
6060.95 2011
6061.68 2048
6062.42 1984
6063.15 2038
6063.89 2041
6064.62 1947
6065.36 2035
6066.09 1934
6066.83 1903
6067.56 1881
6068.30 1879
6069.03 1846
6069.77 1806
6070.50 1880
6071.24 1803
6071.97 1797
6072.71 1785
6073.44 1775
6074.18 1726
6074.91 1730
6075.65 1737
6076.39 1742
6077.12 1708
6077.86 1729
6078.59 1691
6079.33 1762
6080.06 1710
6080.80 1656
6081.54 1635
6082.27 1651
6083.01 1711
6083.74 1629
6084.48 1569
6085.22 1572
6085.95 1601
6086.69 1583
6087.42 1592
6088.16 1605
6088.90 1659
6089.63 1627
6090.37 1622
6091.11 1604
6091.84 1629
6092.58 1675
6093.32 1658
6094.05 1643
6094.79 1618
6095.53 1555
6096.26 1534
6097.00 1534
6097.74 1553
6098.47 1533
6099.21 1580
6099.95 1515
6100.69 1492
6101.42 1561
6102.16 1576
6102.90 1509
6103.63 1530
6104.37 1542
6105.11 1577
6105.85 1605
6106.58 1543
6107.32 1530
6108.06 1503
6108.80 1523
6109.53 1600
6110.27 1633
6111.01 1512
6111.75 1530
6112.49 1590
6113.22 1583
6113.96 1573
6114.70 1566
6115.44 1571
6116.17 1520
6116.91 1560
6117.65 1575
6118.39 1536
6119.13 1564
6119.87 1556
6120.60 1598
6121.34 1609
6122.08 1637
6122.82 1662
6123.56 1686
6124.30 1702
6125.03 1654
6125.77 1643
6126.51 1695
6127.25 1673
6127.99 1713
6128.73 1767
6129.47 1736
6130.21 1730
6130.94 1702
6131.68 1719
6132.42 1734
6133.16 1787
6133.90 1797
6134.64 1785
6135.38 1861
6136.12 1887
6136.86 1855
6137.60 1886
6138.34 1948
6139.08 2008
6139.81 2023
6140.55 2051
6141.29 2060
6142.03 2012
6142.77 2022
6143.51 1992
6144.25 1957
6144.99 1960
6145.73 2001
6146.47 2025
6147.21 2017
6147.95 1987
6148.69 2079
6149.43 2020
6150.17 2063
6150.91 1998
6151.65 2026
6152.39 2089
6153.13 2224
6153.87 2055
6154.61 2067
6155.35 2144
6156.09 2232
6156.83 2164
6157.58 2209
6158.32 2252
6159.06 2206
6159.80 2302
6160.54 2276
6161.28 2266
6162.02 2369
6162.76 2448
6163.50 2473
6164.24 2598
6164.98 2664
6165.72 2748
6166.46 2712
6167.21 2741
6167.95 2849
6168.69 2843
6169.43 2778
6170.17 2798
6170.91 2747
6171.65 2702
6172.39 2643
6173.14 2672
6173.88 2652
6174.62 2682
6175.36 2658
6176.10 2693
6176.84 2701
6177.59 2855
6178.33 2845
6179.07 3047
6179.81 3285
6180.55 3454
6181.30 3738
6182.04 3914
6182.78 4048
6183.52 4007
6184.26 3985
6185.01 3871
6185.75 3709
6186.49 3471
6187.23 3318
6187.97 3124
6188.72 3081
6189.46 2940
6190.20 2864
6190.94 2840
6191.69 2813
6192.43 2836
6193.17 2897
6193.92 2803
6194.66 2890
6195.40 2869
6196.14 2773
6196.89 2762
6197.63 2700
6198.37 2695
6199.12 2800
6199.86 2754
6200.60 2777
6201.34 2687
6202.09 2863
6202.83 2974
6203.57 3215
6204.32 3570
6205.06 4107
6205.80 4608
6206.55 5312
6207.29 5949
6208.03 6530
6208.78 7005
6209.52 7233
6210.27 7011
6211.01 6623
6211.75 6035
6212.50 5337
6213.24 4667
6213.98 4054
6214.73 3583
6215.47 3143
6216.22 2833
6216.96 2642
6217.71 2468
6218.45 2284
6219.19 2209
6219.94 2190
6220.68 2159
6221.43 2095
6222.17 2099
6222.92 2044
6223.66 2038
6224.40 2021
6225.15 1976
6225.89 1904
6226.64 1869
6227.38 1877
6228.13 1812
6228.87 1690
6229.62 1752
6230.36 1770
6231.11 1727
6231.85 1684
6232.60 1771
6233.34 1785
6234.09 1753
6234.83 1764
6235.58 1817
6236.32 1789
6237.07 1769
6237.81 1795
6238.56 1823
6239.30 1825
6240.05 1809
6240.80 1852
6241.54 1918
6242.29 1932
6243.03 1997
6243.78 2015
6244.52 1997
6245.27 2061
6246.02 2123
6246.76 2140
6247.51 2158
6248.25 2104
6249.00 2074
6249.75 2045
6250.49 2000
6251.24 1964
6251.98 1963
6252.73 1872
6253.48 1879
6254.22 1947
6254.97 1900
6255.72 1864
6256.46 1840
6257.21 1742
6257.95 1737
6258.70 1734
6259.45 1751
6260.19 1730
6260.94 1687
6261.69 1682
6262.43 1640
6263.18 1668
6263.93 1690
6264.68 1637
6265.42 1615
6266.17 1631
6266.92 1607
6267.66 1585
6268.41 1619
6269.16 1635
6269.91 1691
6270.65 1653
6271.40 1592
6272.15 1625
6272.89 1639
6273.64 1639
6274.39 1607
6275.14 1591
6275.88 1605
6276.63 1524
6277.38 1566
6278.13 1535
6278.88 1515
6279.62 1533
6280.37 1511
6281.12 1517
6281.87 1479
6282.62 1470
6283.36 1490
6284.11 1476
6284.86 1414
6285.61 1403
6286.36 1447
6287.10 1452
6287.85 1438
6288.60 1439
6289.35 1316
6290.10 1435
6290.85 1406
6291.59 1363
6292.34 1359
6293.09 1334
6293.84 1308
6294.59 1320
6295.34 1352
6296.09 1360
6296.84 1375
6297.58 1333
6298.33 1329
6299.08 1352
6299.83 1277
6300.58 1247
6301.33 1268
6302.08 1268
6302.83 1288
6303.58 1246
6304.33 1272
6305.08 1332
6305.83 1267
6306.58 1221
6307.32 1203
6308.07 1211
6308.82 1207
6309.57 1192
6310.32 1203
6311.07 1201
6311.82 1229
6312.57 1217
6313.32 1241
6314.07 1244
6314.82 1218
6315.57 1260
6316.32 1254
6317.07 1281
6317.82 1189
6318.57 1232
6319.32 1177
6320.07 1145
6320.82 1196
6321.57 1163
6322.32 1136
6323.07 1180
6323.82 1181
6324.58 1120
6325.33 1174
6326.08 1174
6326.83 1234
6327.58 1191
6328.33 1134
6329.08 1159
6329.83 1172
6330.58 1173
6331.33 1179
6332.08 1180
6332.83 1166
6333.58 1164
6334.34 1201
6335.09 1165
6335.84 1190
6336.59 1197
6337.34 1202
6338.09 1212
6338.84 1142
6339.59 1154
6340.35 1183
6341.10 1170
6341.85 1184
6342.60 1181
6343.35 1162
6344.10 1173
6344.86 1187
6345.61 1166
6346.36 1195
6347.11 1189
6347.86 1197
6348.62 1128
6349.37 1163
6350.12 1186
6350.87 1175
6351.62 1175
6352.38 1219
6353.13 1184
6353.88 1229
6354.63 1237
6355.38 1221
6356.14 1221
6356.89 1255
6357.64 1208
6358.39 1229
6359.15 1206
6359.90 1126
6360.65 1141
6361.40 1157
6362.16 1139
6362.91 1097
6363.66 1073
6364.42 1108
6365.17 1157
6365.92 1160
6366.67 1210
6367.43 1188
6368.18 1167
6368.93 1204
6369.69 1200
6370.44 1206
6371.19 1156
6371.95 1123
6372.70 1129
6373.45 1139
6374.21 1153
6374.96 1168
6375.71 1141
6376.47 1187
6377.22 1137
6377.98 1173
6378.73 1185
6379.48 1169
6380.24 1168
6380.99 1158
6381.74 1171
6382.50 1186
6383.25 1198
6384.01 1196
6384.76 1192
6385.51 1174
6386.27 1191
6387.02 1147
6387.78 1153
6388.53 1153
6389.29 1153
6390.04 1130
6390.79 1125
6391.55 1164
6392.30 1173
6393.06 1134
6393.81 1090
6394.57 1144
6395.32 1123
6396.08 1128
6396.83 1085
6397.59 1108
6398.34 1127
6399.10 1143
6399.85 1177
6400.61 1149
6401.36 1167
6402.12 1105
6402.87 1113
6403.63 1146
6404.38 1168
6405.14 1148
6405.89 1128
6406.65 1165
6407.40 1121
6408.16 1168
6408.91 1139
6409.67 1151
6410.43 1138
6411.18 1144
6411.94 1133
6412.69 1134
6413.45 1151
6414.20 1204
6414.96 1166
6415.72 1161
6416.47 1179
6417.23 1195
6417.98 1163
6418.74 1208
6419.50 1161
6420.25 1223
6421.01 1249
6421.77 1190
6422.52 1201
6423.28 1205
6424.03 1198
6424.79 1182
6425.55 1172
6426.30 1202
6427.06 1194
6427.82 1202
6428.57 1230
6429.33 1240
6430.09 1301
6430.84 1234
6431.60 1222
6432.36 1258
6433.11 1217
6433.87 1274
6434.63 1206
6435.39 1231
6436.14 1307
6436.90 1266
6437.66 1254
6438.41 1238
6439.17 1222
6439.93 1266
6440.69 1288
6441.44 1347
6442.20 1317
6442.96 1327
6443.72 1413
6444.47 1420
6445.23 1340
6445.99 1360
6446.75 1369
6447.50 1361
6448.26 1392
6449.02 1365
6449.78 1373
6450.54 1367
6451.29 1359
6452.05 1363
6452.81 1351
6453.57 1404
6454.33 1470
6455.08 1507
6455.84 1483
6456.60 1446
6457.36 1460
6458.12 1484
6458.88 1468
6459.64 1478
6460.39 1449
6461.15 1509
6461.91 1455
6462.67 1495
6463.43 1509
6464.19 1524
6464.95 1590
6465.70 1591
6466.46 1579
6467.22 1605
6467.98 1582
6468.74 1594
6469.50 1607
6470.26 1619
6471.02 1617
6471.78 1640
6472.54 1689
6473.30 1666
6474.05 1721
6474.81 1725
6475.57 1687
6476.33 1671
6477.09 1759
6477.85 1713
6478.61 1727
6479.37 1764
6480.13 1771
6480.89 1835
6481.65 1829
6482.41 1861
6483.17 1853
6483.93 1841
6484.69 1874
6485.45 1882
6486.21 1917
6486.97 1910
6487.73 1858
6488.49 1930
6489.25 1998
6490.01 2027
6490.77 2012
6491.53 2028
6492.29 2085
6493.05 2069
6493.81 2055
6494.57 2097
6495.33 2099
6496.10 2167
6496.86 2101
6497.62 2102
6498.38 2058
6499.14 2085
6499.90 2112
6500.66 2089
6501.42 2114
6502.18 2178
6502.94 2306
6503.70 2549
6504.47 2730
6505.23 3073
6505.99 3656
6506.75 4226
6507.51 4501
6508.27 4943
6509.03 5068
6509.79 5030
6510.56 4676
6511.32 4301
6512.08 3806
6512.84 3407
6513.60 3021
6514.36 2790
6515.13 2590
6515.89 2431
6516.65 2320
6517.41 2311
6518.17 2224
6518.94 2212
6519.70 2251
6520.46 2229
6521.22 2236
6521.98 2256
6522.75 2255
6523.51 2221
6524.27 2340
6525.03 2463
6525.79 2545
6526.56 2550
6527.32 2541
6528.08 2643
6528.84 2649
6529.61 2601
6530.37 2524
6531.13 2517
6531.90 2560
6532.66 2642
6533.42 2799
6534.18 3032
6534.95 3307
6535.71 3497
6536.47 3567
6537.24 3640
6538.00 3520
6538.76 3359
6539.53 3061
6540.29 2805
6541.05 2629
6541.82 2463
6542.58 2331
6543.34 2199
6544.11 2147
6544.87 2227
6545.63 2234
6546.40 2195
6547.16 2236
6547.92 2185
6548.69 2192
6549.45 2137
6550.21 2090
6550.98 2132
6551.74 2072
6552.51 2107
6553.27 2086
6554.03 2099
6554.80 2057
6555.56 2089
6556.33 2051
6557.09 2038
6557.85 2100
6558.62 2094
6559.38 2122
6560.15 2151
6560.91 2124
6561.68 2168
6562.44 2163
6563.21 2180
6563.97 2159
6564.74 2239
6565.50 2226
6566.26 2187
6567.03 2202
6567.79 2165
6568.56 2193
6569.32 2172
6570.09 2115
6570.85 2224
6571.62 2324
6572.38 2263
6573.15 2222
6573.91 2235
6574.68 2231
6575.44 2171
6576.21 2266
6576.98 2321
6577.74 2212
6578.51 2155
6579.27 2158
6580.04 2180
6580.80 2161
6581.57 2120
6582.33 2247
6583.10 2265
6583.87 2236
6584.63 2181
6585.40 2157
6586.16 2135
6586.93 2124
6587.70 2129
6588.46 2122
6589.23 2174
6589.99 2178
6590.76 2225
6591.53 2220
6592.29 2332
6593.06 2377
6593.82 2441
6594.59 2554
6595.36 2581
6596.12 2527
6596.89 2489
6597.66 2370
6598.42 2230
6599.19 2179
6599.96 2137
6600.72 2036
6601.49 1998
6602.26 1886
6603.02 1900
6603.79 1853
6604.56 1899
6605.33 1894
6606.09 1857
6606.86 1850
6607.63 1850
6608.39 1827
6609.16 1811
6609.93 1797
6610.70 1739
6611.46 1807
6612.23 1826
6613.00 1789
6613.77 1746
6614.53 1692
6615.30 1722
6616.07 1776
6616.84 1841
6617.60 1831
6618.37 1871
6619.14 1823
6619.91 1913
6620.68 1948
6621.44 2003
6622.21 2083
6622.98 2155
6623.75 2071
6624.52 1970
6625.28 1974
6626.05 1989
6626.82 1886
6627.59 1786
6628.36 1773
6629.13 1710
6629.89 1668
6630.66 1729
6631.43 1772
6632.20 1737
6632.97 1768
6633.74 1815
6634.51 1808
6635.27 1822
6636.04 1811
6636.81 1822
6637.58 1794
6638.35 1768
6639.12 1742
6639.89 1801
6640.66 1813
6641.43 1831
6642.19 1770
6642.96 1749
6643.73 1735
6644.50 1713
6645.27 1683
6646.04 1630
6646.81 1576
6647.58 1539
6648.35 1542
6649.12 1542
6649.89 1463
6650.66 1443
6651.43 1435
6652.20 1469
6652.97 1459
6653.74 1439
6654.51 1426
6655.28 1444
6656.05 1497
6656.82 1429
6657.59 1462
6658.36 1448
6659.13 1460
6659.90 1423
6660.67 1471
6661.44 1514
6662.21 1472
6662.98 1472
6663.75 1425
6664.52 1422
6665.29 1423
6666.06 1435
6666.83 1426
6667.60 1455
6668.37 1404
6669.14 1398
6669.91 1376
6670.68 1441
6671.46 1484
6672.23 1459
6673.00 1446
6673.77 1415
6674.54 1405
6675.31 1432
6676.08 1383
6676.85 1461
6677.62 1451
6678.40 1393
6679.17 1425
6679.94 1435
6680.71 1404
6681.48 1416
6682.25 1394
6683.02 1408
6683.80 1383
6684.57 1458
6685.34 1485
6686.11 1395
6686.88 1335
6687.65 1323
6688.43 1306
6689.20 1335
6689.97 1328
6690.74 1282
6691.51 1213
6692.29 1254
6693.06 1278
6693.83 1272
6694.60 1242
6695.37 1231
6696.15 1216
6696.92 1247
6697.69 1205
6698.46 1234
6699.24 1217
6700.01 1223
6700.78 1224
6701.55 1237
6702.33 1272
6703.10 1271
6703.87 1190
6704.64 1183
6705.42 1161
6706.19 1203
6706.96 1164
6707.74 1203
6708.51 1164
6709.28 1186
6710.06 1204
6710.83 1171
6711.60 1160
6712.37 1169
6713.15 1123
6713.92 1129
6714.69 1124
6715.47 1134
6716.24 1118
6717.01 1146
6717.79 1133
6718.56 1115
6719.34 1133
6720.11 1132
6720.88 1134
6721.66 1132
6722.43 1147
6723.20 1142
6723.98 1167
6724.75 1118
6725.53 1126
6726.30 1125
6727.07 1070
6727.85 1141
6728.62 1136
6729.40 1107
6730.17 1071
6730.95 1067
6731.72 1067
6732.49 1113
6733.27 1095
6734.04 1078
6734.82 1170
6735.59 1070
6736.37 1044
6737.14 1076
6737.92 1106
6738.69 1084
6739.47 1096
6740.24 1105
6741.01 1148
6741.79 1114
6742.56 1132
6743.34 1108
6744.11 1142
6744.89 1097
6745.67 1114
6746.44 1133
6747.22 1166
6747.99 1159
6748.77 1141
6749.54 1108
6750.32 1155
6751.09 1131
6751.87 1174
6752.64 1160
6753.42 1162
6754.19 1203
6754.97 1175
6755.75 1170
6756.52 1146
6757.30 1195
6758.07 1155
6758.85 1139
6759.63 1110
6760.40 1077
6761.18 1084
6761.95 1075
6762.73 1136
6763.51 1057
6764.28 1017
6765.06 1071
6765.83 1096
6766.61 1053
6767.39 1034
6768.16 1049
6768.94 1078
6769.72 1080
6770.49 1061
6771.27 1082
6772.05 1058
6772.82 1040
6773.60 1041
6774.38 1057
6775.15 1080
6775.93 1057
6776.71 1043
6777.48 1034
6778.26 1053
6779.04 1035
6779.82 1036
6780.59 1084
6781.37 1071
6782.15 1045
6782.92 1071
6783.70 1063
6784.48 1016
6785.26 1011
6786.03 1044
6786.81 1010
6787.59 1015
6788.37 997
6789.14 1030
6789.92 996
6790.70 978
6791.48 989
6792.25 978
6793.03 1033
6793.81 1034
6794.59 998
6795.37 1014
6796.14 1053
6796.92 1015
6797.70 1058
6798.48 1018
6799.26 1025
6800.04 1034
6800.81 968
6801.59 978
6802.37 1026
6803.15 988
6803.93 1011
6804.71 1005
6805.48 982
6806.26 1006
6807.04 978
6807.82 994
6808.60 986
6809.38 994
6810.16 1023
6810.94 982
6811.71 987
6812.49 985
6813.27 1001
6814.05 1015
6814.83 1061
6815.61 1017
6816.39 982
6817.17 1006
6817.95 1011
6818.73 980
6819.51 1026
6820.29 1029
6821.07 987
6821.84 1019
6822.62 983
6823.40 994
6824.18 1019
6824.96 1064
6825.74 1026
6826.52 1009
6827.30 992
6828.08 1016
6828.86 1015
6829.64 1013
6830.42 1017
6831.20 1097
6831.98 1055
6832.76 1078
6833.54 1020
6834.32 1048
6835.10 1083
6835.88 1123
6836.66 1124
6837.44 1149
6838.22 1181
6839.01 1203
6839.79 1210
6840.57 1174
6841.35 1203
6842.13 1180
6842.91 1128
6843.69 1139
6844.47 1128
6845.25 1118
6846.03 1099
6846.81 1140
6847.59 1169
6848.37 1196
6849.16 1261
6849.94 1343
6850.72 1413
6851.50 1331
6852.28 1388
6853.06 1390
6853.84 1347
6854.62 1312
6855.41 1202
6856.19 1240
6856.97 1240
6857.75 1229
6858.53 1161
6859.31 1206
6860.10 1224
6860.88 1167
6861.66 1135
6862.44 1138
6863.22 1115
6864.00 1136
6864.79 1148
6865.57 1133
6866.35 1174
6867.13 1140
6867.91 1228
6868.70 1181
6869.48 1172
6870.26 1235
6871.04 1220
6871.83 1283
6872.61 1255
6873.39 1269
6874.17 1250
6874.96 1279
6875.74 1310
6876.52 1324
6877.30 1320
6878.09 1274
6878.87 1345
6879.65 1326
6880.43 1342
6881.22 1393
6882.00 1348
6882.78 1360
6883.57 1342
6884.35 1371
6885.13 1416
6885.92 1432
6886.70 1373
6887.48 1408
6888.27 1410
6889.05 1382
6889.83 1401
6890.62 1407
6891.40 1442
6892.18 1401
6892.97 1354
6893.75 1355
6894.53 1337
6895.32 1365
6896.10 1330
6896.88 1359
6897.67 1412
6898.45 1483
6899.24 1419
6900.02 1399
6900.80 1383
6901.59 1367
6902.37 1353
6903.16 1384
6903.94 1432
6904.73 1426
6905.51 1361
6906.29 1310
6907.08 1334
6907.86 1324
6908.65 1365
6909.43 1362
6910.22 1386
6911.00 1377
6911.79 1405
6912.57 1380
6913.35 1358
6914.14 1417
6914.92 1418
6915.71 1415
6916.49 1435
6917.28 1415
6918.06 1401
6918.85 1385
6919.63 1397
6920.42 1474
6921.20 1491
6921.99 1457
6922.78 1436
6923.56 1442
6924.35 1503
6925.13 1553
6925.92 1560
6926.70 1562
6927.49 1526
6928.27 1528
6929.06 1513
6929.84 1545
6930.63 1558
6931.42 1606
6932.20 1560
6932.99 1570
6933.77 1579
6934.56 1604
6935.35 1587
6936.13 1658
6936.92 1692
6937.70 1708
6938.49 1751
6939.28 1807
6940.06 1913
6940.85 1942
6941.63 1957
6942.42 2025
6943.21 2034
6943.99 2101
6944.78 2187
6945.57 2181
6946.35 2210
6947.14 2208
6947.93 2092
6948.71 2080
6949.50 2062
6950.29 1985
6951.07 1940
6951.86 1900
6952.65 1908
6953.44 1935
6954.22 1980
6955.01 1923
6955.80 1928
6956.58 1901
6957.37 1993
6958.16 1946
6958.95 1919
6959.73 2017
6960.52 2056
6961.31 2008
6962.09 1924
6962.88 2031
6963.67 2043
6964.46 2098
6965.25 2157
6966.03 2260
6966.82 2291
6967.61 2426
6968.40 2515
6969.18 2488
6969.97 2534
6970.76 2494
6971.55 2537
6972.34 2622
6973.12 2485
6973.91 2521
6974.70 2529
6975.49 2468
6976.28 2458
6977.07 2594
6977.85 2583
6978.64 2718
6979.43 2947
6980.22 3174
6981.01 3546
6981.80 3991
6982.59 4723
6983.37 5481
6984.16 6284
6984.95 6810
6985.74 6988
6986.53 6923
6987.32 6638
6988.11 5956
6988.90 5237
6989.69 4585
6990.47 3903
6991.26 3389
6992.05 2949
6992.84 2596
6993.63 2292
6994.42 2107
6995.21 2068
6996.00 1866
6996.79 1799
6997.58 1808
6998.37 1755
6999.16 1699
6999.95 1624
7000.74 1631
7001.53 1642
7002.32 1580
7003.11 1556
7003.90 1531
7004.69 1464
7005.48 1472
7006.27 1498
7007.06 1415
7007.85 1400
7008.64 1447
7009.43 1561
7010.22 1591
7011.01 1526
7011.80 1574
7012.59 1637
7013.38 1604
7014.17 1641
7014.96 1575
7015.75 1536
7016.54 1566
7017.33 1554
7018.12 1602
7018.91 1597
7019.70 1563
7020.49 1567
7021.28 1597
7022.07 1672
7022.87 1730
7023.66 1715
7024.45 1747
7025.24 1790
7026.03 1759
7026.82 1731
7027.61 1765
7028.40 1712
7029.19 1576
7029.99 1556
7030.78 1459
7031.57 1468
7032.36 1480
7033.15 1532
7033.94 1444
7034.74 1419
7035.53 1451
7036.32 1426
7037.11 1460
7037.90 1504
7038.69 1448
7039.49 1456
7040.28 1427
7041.07 1458
7041.86 1483
7042.65 1463
7043.45 1449
7044.24 1488
7045.03 1460
7045.82 1509
7046.61 1487
7047.41 1479
7048.20 1460
7048.99 1425
7049.78 1545
7050.58 1439
7051.37 1485
7052.16 1451
7052.95 1418
7053.75 1409
7054.54 1366
7055.33 1350
7056.13 1347
7056.92 1365
7057.71 1333
7058.50 1349
7059.30 1369
7060.09 1357
7060.88 1341
7061.68 1305
7062.47 1377
7063.26 1376
7064.06 1362
7064.85 1352
7065.64 1291
7066.44 1305
7067.23 1280
7068.02 1273
7068.82 1258
7069.61 1270
7070.40 1256
7071.20 1285
7071.99 1272
7072.78 1258
7073.58 1267
7074.37 1199
7075.17 1187
7075.96 1185
7076.75 1225
7077.55 1179
7078.34 1199
7079.14 1161
7079.93 1166
7080.72 1151
7081.52 1149
7082.31 1119
7083.11 1129
7083.90 1128
7084.70 1106
7085.49 1174
7086.28 1124
7087.08 1117
7087.87 1130
7088.67 1140
7089.46 1107
7090.26 1157
7091.05 1128
7091.85 1065
7092.64 1065
7093.44 1105
7094.23 1082
7095.03 1056
7095.82 1062
7096.62 1095
7097.41 1070
7098.21 1033
7099.00 974
7099.80 1011
7100.59 1024
7101.39 1021
7102.18 1029
7102.98 1022
7103.77 1012
7104.57 1057
7105.37 1034
7106.16 1008
7106.96 1006
7107.75 985
7108.55 960
7109.34 956
7110.14 936
7110.94 937
7111.73 953
7112.53 940
7113.32 915
7114.12 914
7114.92 951
7115.71 975
7116.51 942
7117.30 960
7118.10 945
7118.90 922
7119.69 908
7120.49 908
7121.29 934
7122.08 928
7122.88 913
7123.68 946
7124.47 952
7125.27 928
7126.07 916
7126.86 933
7127.66 944
7128.46 964
7129.25 941
7130.05 949
7130.85 921
7131.64 909
7132.44 918
7133.24 947
7134.04 951
7134.83 918
7135.63 898
7136.43 934
7137.23 886
7138.02 922
7138.82 917
7139.62 915
7140.42 883
7141.21 934
7142.01 893
7142.81 879
7143.61 888
7144.40 883
7145.20 919
7146.00 887
7146.80 858
7147.59 899
7148.39 918
7149.19 859
7149.99 888
7150.79 874
7151.59 864
7152.38 867
7153.18 882
7153.98 864
7154.78 881
7155.58 897
7156.38 906
7157.17 877
7157.97 826
7158.77 874
7159.57 860
7160.37 883
7161.17 880
7161.97 893
7162.76 910
7163.56 885
7164.36 895
7165.16 870
7165.96 881
7166.76 884
7167.56 898
7168.36 864
7169.16 841
7169.96 862
7170.75 862
7171.55 907
7172.35 878
7173.15 861
7173.95 838
7174.75 863
7175.55 827
7176.35 791
7177.15 774
7177.95 836
7178.75 807
7179.55 852
7180.35 845
7181.15 816
7181.95 856
7182.75 801
7183.55 846
7184.35 845
7185.15 858
7185.95 816
7186.75 817
7187.55 809
7188.35 820
7189.15 789
7189.95 808
7190.75 797
7191.55 741
7192.35 754
7193.15 820
7193.95 769
7194.75 779
7195.55 811
7196.35 798
7197.15 783
7197.95 797
7198.76 812
7199.56 802
7200.36 835
7201.16 802
7201.96 828
7202.76 845
7203.56 824
7204.36 774
7205.16 797
7205.96 790
7206.77 791
7207.57 823
7208.37 787
7209.17 804
7209.97 770
7210.77 773
7211.57 767
7212.38 754
7213.18 772
7213.98 760
7214.78 763
7215.58 855
7216.38 812
7217.19 767
7217.99 766
7218.79 749
7219.59 759
7220.39 770
7221.20 788
7222.00 817
7222.80 790
7223.60 775
7224.40 797
7225.21 793
7226.01 784
7226.81 750
7227.61 781
7228.42 755
7229.22 785
7230.02 785
7230.82 818
7231.63 794
7232.43 797
7233.23 820
7234.03 789
7234.84 804
7235.64 809
7236.44 848
7237.25 826
7238.05 782
7238.85 820
7239.65 828
7240.46 816
7241.26 824
7242.06 796
7242.87 780
7243.67 811
7244.47 802
7245.28 785
7246.08 766
7246.88 740
7247.69 775
7248.49 796
7249.30 826
7250.10 785
7250.90 715
7251.71 760
7252.51 806
7253.31 744
7254.12 747
7254.92 752
7255.73 786
7256.53 823
7257.33 801
7258.14 790
7258.94 777
7259.75 763
7260.55 764
7261.35 795
7262.16 839
7262.96 835
7263.77 843
7264.57 837
7265.38 782
7266.18 789
7266.99 828
7267.79 796
7268.59 798
7269.40 789
7270.20 801
7271.01 815
7271.81 819
7272.62 813
7273.42 830
7274.23 793
7275.03 848
7275.84 875
7276.64 838
7277.45 848
7278.25 841
7279.06 850
7279.86 878
7280.67 915
7281.48 984
7282.28 953
7283.09 959
7283.89 1032
7284.70 1016
7285.50 1006
7286.31 928
7287.11 891
7287.92 941
7288.73 892
7289.53 871
7290.34 834
7291.14 846
7291.95 840
7292.76 802
7293.56 783
7294.37 793
7295.17 832
7295.98 854
7296.79 808
7297.59 790
7298.40 794
7299.21 828
7300.01 836
7300.82 840
7301.62 822
7302.43 810
7303.24 818
7304.04 800
7304.85 819
7305.66 802
7306.46 755
7307.27 798
7308.08 863
7308.89 806
7309.69 798
7310.50 831
7311.31 826
7312.11 834
7312.92 827
7313.73 855
7314.53 852
7315.34 850
7316.15 918
7316.96 946
7317.76 948
7318.57 1000
7319.38 1000
7320.19 995
7320.99 989
7321.80 956
7322.61 943
7323.42 908
7324.22 880
7325.03 832
7325.84 839
7326.65 821
7327.46 866
7328.26 816
7329.07 815
7329.88 792
7330.69 797
7331.50 833
7332.30 833
7333.11 777
7333.92 838
7334.73 819
7335.54 827
7336.35 815
7337.15 828
7337.96 819
7338.77 847
7339.58 835
7340.39 822
7341.20 809
7342.01 837
7342.82 827
7343.62 813
7344.43 804
7345.24 816
7346.05 781
7346.86 792
7347.67 786
7348.48 798
7349.29 788
7350.10 782
7350.91 742
7351.71 742
7352.52 742
7353.33 744
7354.14 751
7354.95 750
7355.76 744
7356.57 730
7357.38 740
7358.19 745
7359.00 788
7359.81 791
7360.62 769
7361.43 765
7362.24 791
7363.05 773
7363.86 775
7364.67 777
7365.48 781
7366.29 772
7367.10 753
7367.91 760
7368.72 731
7369.53 758
7370.34 783
7371.15 764
7371.96 758
7372.77 751
7373.58 771
7374.39 718
7375.20 752
7376.01 738
7376.82 773
7377.63 779
7378.45 802
7379.26 826
7380.07 806
7380.88 786
7381.69 783
7382.50 784
7383.31 776
7384.12 774
7384.93 761
7385.74 773
7386.56 749
7387.37 789
7388.18 784
7388.99 762
7389.80 740
7390.61 720
7391.42 701
7392.24 693
7393.05 717
7393.86 711
7394.67 728
7395.48 694
7396.29 726
7397.10 716
7397.92 714
7398.73 713
7399.54 708
7400.35 732
7401.16 726
7401.98 742
7402.79 724
7403.60 710
7404.41 666
7405.23 699
7406.04 705
7406.85 714
7407.66 680
7408.47 686
7409.29 705
7410.10 714
7410.91 724
7411.72 680
7412.54 711
7413.35 711
7414.16 712
7414.98 705
7415.79 691
7416.60 707
7417.41 719
7418.23 682
7419.04 708
7419.85 677
7420.67 688
7421.48 701
7422.29 706
7423.11 640
7423.92 658
7424.73 670
7425.54 654
7426.36 694
7427.17 701
7427.99 687
7428.80 678
7429.61 677
7430.43 684
7431.24 726
7432.05 672
7432.87 670
7433.68 707
7434.49 685
7435.31 680
7436.12 735
7436.94 664
7437.75 689
7438.56 656
7439.38 648
7440.19 648
7441.01 678
7441.82 729
7442.64 694
7443.45 671
7444.26 653
7445.08 671
7445.89 672
7446.71 662
7447.52 653
7448.34 676
7449.15 634
7449.97 651
7450.78 657
7451.59 609
7452.41 631
7453.22 682
7454.04 657
7454.85 640
7455.67 621
7456.48 628
7457.30 662
7458.11 628
7458.93 641
7459.74 613
7460.56 623
7461.38 692
7462.19 646
7463.01 623
7463.82 634
7464.64 627
7465.45 642
7466.27 669
7467.08 665
7467.90 669
7468.72 628
7469.53 651
7470.35 652
7471.16 655
7471.98 681
7472.79 683
7473.61 673
7474.43 649
7475.24 640
7476.06 672
7476.87 682
7477.69 621
7478.51 617
7479.32 637
7480.14 650
7480.96 684
7481.77 680
7482.59 641
7483.41 622
7484.22 630
7485.04 646
7485.85 638
7486.67 641
7487.49 644
7488.31 659
7489.12 661
7489.94 648
7490.76 679
7491.57 661
7492.39 666
7493.21 611
7494.02 624
7494.84 627
7495.66 638
7496.48 640
7497.29 657
7498.11 633
7498.93 616
7499.74 650
7500.56 645
7501.38 655
7502.20 618
7503.01 628
7503.83 645
7504.65 625
7505.47 622
7506.29 645
7507.10 673
7507.92 671
7508.74 654
7509.56 666
7510.37 666
7511.19 621
7512.01 626
7512.83 646
7513.65 642
7514.47 657
7515.28 648
7516.10 639
7516.92 649
7517.74 634
7518.56 646
7519.38 656
7520.19 660
7521.01 680
7521.83 651
7522.65 655
7523.47 628
7524.29 648
7525.11 696
7525.92 671
7526.74 658
7527.56 708
7528.38 651
7529.20 671
7530.02 663
7530.84 660
7531.66 657
7532.48 699
7533.30 672
7534.12 657
7534.93 676
7535.75 672
7536.57 657
7537.39 651
7538.21 670
7539.03 695
7539.85 684
7540.67 627
7541.49 685
7542.31 653
7543.13 646
7543.95 662
7544.77 664
7545.59 643
7546.41 635
7547.23 646
7548.05 646
7548.87 643
7549.69 621
7550.51 640
7551.33 661
7552.15 666
7552.97 651
7553.79 669
7554.61 667
7555.43 666
7556.25 672
7557.07 705
7557.89 673
7558.71 695
7559.53 686
7560.36 679
7561.18 688
7562.00 679
7562.82 630
7563.64 641
7564.46 622
7565.28 667
7566.10 674
7566.92 692
7567.74 684
7568.56 695
7569.39 671
7570.21 644
7571.03 682
7571.85 683
7572.67 671
7573.49 666
7574.31 648
7575.14 638
7575.96 646
7576.78 675
7577.60 654
7578.42 647
7579.24 634
7580.06 644
7580.89 654
7581.71 667
7582.53 680
7583.35 684
7584.17 681
7585.00 690
7585.82 677
7586.64 677
7587.46 673
7588.29 694
7589.11 702
7589.93 656
7590.75 677
7591.57 691
7592.40 674
7593.22 665
7594.04 648
7594.86 684
7595.69 676
7596.51 703
7597.33 690
7598.15 687
7598.98 691
7599.80 708
7600.62 705
7601.45 699
7602.27 657
7603.09 715
7603.92 746
7604.74 695
7605.56 727
7606.38 691
7607.21 696
7608.03 702
7608.85 696
7609.68 690
7610.50 687
7611.32 707
7612.15 714
7612.97 695
7613.80 719
7614.62 729
7615.44 695
7616.27 733
7617.09 778
7617.91 773
7618.74 760
7619.56 754
7620.39 733
7621.21 720
7622.03 731
7622.86 757
7623.68 782
7624.51 737
7625.33 695
7626.15 699
7626.98 753
7627.80 718
7628.63 677
7629.45 720
7630.28 714
7631.10 732
7631.93 728
7632.75 702
7633.58 710
7634.40 680
7635.22 707
7636.05 689
7636.87 676
7637.70 702
7638.52 697
7639.35 676
7640.17 684
7641.00 653
7641.82 695
7642.65 693
7643.47 721
7644.30 716
7645.13 743
7645.95 725
7646.78 732
7647.60 729
7648.43 748
7649.25 743
7650.08 742
7650.90 774
7651.73 741
7652.55 779
7653.38 769
7654.21 784
7655.03 715
7655.86 733
7656.68 701
7657.51 727
7658.34 715
7659.16 699
7659.99 651
7660.81 662
7661.64 678
7662.47 714
7663.29 706
7664.12 701
7664.95 677
7665.77 661
7666.60 679
7667.42 687
7668.25 657
7669.08 678
7669.90 682
7670.73 657
7671.56 631
7672.38 653
7673.21 651
7674.04 647
7674.87 654
7675.69 668
7676.52 679
7677.35 650
7678.17 671
7679.00 671
7679.83 708
7680.65 680
7681.48 653
7682.31 658
7683.14 671
7683.96 660
7684.79 696
7685.62 689
7686.45 661
7687.27 669
7688.10 687
7688.93 671
7689.76 636
7690.58 624
7691.41 634
7692.24 654
7693.07 657
7693.90 683
7694.72 682
7695.55 685
7696.38 703
7697.21 724
7698.04 719
7698.86 730
7699.69 708
7700.52 717
7701.35 689
7702.18 670
7703.01 669
7703.83 655
7704.66 678
7705.49 671
7706.32 645
7707.15 637
7707.98 652
7708.81 668
7709.63 671
7710.46 656
7711.29 614
7712.12 667
7712.95 659
7713.78 654
7714.61 653
7715.44 636
7716.27 662
7717.10 631
7717.93 643
7718.75 666
7719.58 676
7720.41 635
7721.24 651
7722.07 663
7722.90 675
7723.73 683
7724.56 669
7725.39 658
7726.22 666
7727.05 678
7727.88 650
7728.71 699
7729.54 697
7730.37 680
7731.20 667
7732.03 641
7732.86 671
7733.69 666
7734.52 656
7735.35 656
7736.18 650
7737.01 633
7737.84 619
7738.67 631
7739.50 662
7740.33 647
7741.16 620
7741.99 649
7742.82 664
7743.65 665
7744.48 684
7745.31 696
7746.14 718
7746.98 724
7747.81 726
7748.64 773
7749.47 774
7750.30 710
7751.13 707
7751.96 671
7752.79 686
7753.62 646
7754.45 683
7755.29 679
7756.12 678
7756.95 634
7757.78 663
7758.61 642
7759.44 678
7760.27 664
7761.11 609
7761.94 655
7762.77 659
7763.60 639
7764.43 652
7765.26 657
7766.10 681
7766.93 676
7767.76 680
7768.59 648
7769.42 640
7770.26 645
7771.09 655
7771.92 663
7772.75 647
7773.58 619
7774.42 617
7775.25 651
7776.08 651
7776.91 613
7777.75 633
7778.58 631
7779.41 639
7780.24 607
7781.08 626
7781.91 616
7782.74 582
7783.57 605
7784.41 638
7785.24 628
7786.07 614
7786.91 629
7787.74 670
7788.57 634
7789.40 623
7790.24 588
7791.07 605
7791.90 608
7792.74 633
7793.57 651
7794.40 657
7795.24 669
7796.07 645
7796.90 645
7797.74 601
7798.57 649
7799.40 665
7800.24 667
7801.07 644
7801.91 616
7802.74 616
7803.57 632
7804.41 654
7805.24 657
7806.07 670
7806.91 658
7807.74 679
7808.58 649
7809.41 643
7810.25 638
7811.08 656
7811.91 636
7812.75 664
7813.58 620
7814.42 628
7815.25 662
7816.09 662
7816.92 663
7817.75 669
7818.59 686
7819.42 654
7820.26 681
7821.09 688
7821.93 686
7822.76 673
7823.60 668
7824.43 649
7825.27 662
7826.10 672
7826.94 661
7827.77 648
7828.61 641
7829.44 622
7830.28 618
7831.11 655
7831.95 644
7832.78 638
7833.62 677
7834.46 671
7835.29 694
7836.13 655
7836.96 656
7837.80 631
7838.63 664
7839.47 660
7840.31 655
7841.14 653
7841.98 629
7842.81 641
7843.65 633
7844.48 619
7845.32 633
7846.16 644
7846.99 634
7847.83 617
7848.67 618
7849.50 607
7850.34 667
7851.17 658
7852.01 608
7852.85 611
7853.68 643
7854.52 626
7855.36 653
7856.19 595
7857.03 627
7857.87 632
7858.70 611
7859.54 629
7860.38 621
7861.21 625
7862.05 583
7862.89 618
7863.72 618
7864.56 623
7865.40 631
7866.24 617
7867.07 627
7867.91 634
7868.75 615
7869.59 604
7870.42 627
7871.26 608
7872.10 651
7872.94 631
7873.77 626
7874.61 664
7875.45 691
7876.29 679
7877.12 693
7877.96 681
7878.80 693
7879.64 674
7880.47 638
7881.31 701
7882.15 706
7882.99 677
7883.83 664
7884.66 647
7885.50 684
7886.34 646
7887.18 675
7888.02 638
7888.86 652
7889.69 632
7890.53 605
7891.37 665
7892.21 662
7893.05 675
7893.89 625
7894.73 660
7895.56 633
7896.40 631
7897.24 602
7898.08 610
7898.92 644
7899.76 636
7900.60 654
7901.44 665
7902.28 618
7903.12 670
7903.95 637
7904.79 654
7905.63 656
7906.47 671
7907.31 639
7908.15 645
7908.99 681
7909.83 676
7910.67 654
7911.51 665
7912.35 654
7913.19 672
7914.03 696
7914.87 701
7915.71 734
7916.55 762
7917.39 779
7918.23 794
7919.07 776
7919.91 772
7920.75 769
7921.59 734
7922.43 701
7923.27 696
7924.11 655
7924.95 667
7925.79 662
7926.63 645
7927.47 588
7928.31 638
7929.15 650
7929.99 636
7930.83 608
7931.67 626
7932.51 596
7933.35 598
7934.19 629
7935.04 624
7935.88 617
7936.72 640
7937.56 623
7938.40 640
7939.24 621
7940.08 595
7940.92 608
7941.76 630
7942.60 649
7943.45 674
7944.29 659
7945.13 696
7945.97 654
7946.81 641
7947.65 624
7948.49 672
7949.34 677
7950.18 635
7951.02 645
7951.86 628
7952.70 609
7953.54 637
7954.39 634
7955.23 621
7956.07 645
7956.91 670
7957.75 637
7958.60 635
7959.44 614
7960.28 606
7961.12 627
7961.96 622
7962.81 620
7963.65 617
7964.49 615
7965.33 610
7966.18 604
7967.02 616
7967.86 628
7968.70 641
7969.55 624
7970.39 621
7971.23 626
7972.08 610
7972.92 649
7973.76 571
7974.60 620
7975.45 623
7976.29 596
7977.13 614
7977.98 600
7978.82 593
7979.66 621
7980.51 605
7981.35 604
7982.19 585
7983.04 548
7983.88 597
7984.72 584
7985.57 571
7986.41 580
7987.25 548
7988.10 559
7988.94 573
7989.78 568
7990.63 546
7991.47 550
7992.32 557
7993.16 590
7994.00 576
7994.85 593
7995.69 577
7996.54 575
7997.38 591
7998.22 574
7999.07 589
7999.91 578
8000.76 605
8001.60 568
8002.45 545
8003.29 572
8004.13 574
8004.98 560
8005.82 578
8006.67 585
8007.51 575
8008.36 548
8009.20 559
8010.05 542
8010.89 556
8011.74 569
8012.58 628
8013.43 584
8014.27 568
8015.12 592
8015.96 572
8016.81 552
8017.65 528
8018.50 531
8019.34 523
8020.19 532
8021.03 558
8021.88 578
8022.72 557
8023.57 556
8024.41 546
8025.26 536
8026.11 530
8026.95 499
8027.80 530
8028.64 535
8029.49 546
8030.33 515
8031.18 564
8032.03 578
8032.87 571
8033.72 549
8034.56 538
8035.41 553
8036.26 546
8037.10 506
8037.95 527
8038.80 535
8039.64 544
8040.49 546
8041.34 524
8042.18 516
8043.03 529
8043.87 551
8044.72 524
8045.57 544
8046.41 520
8047.26 531
8048.11 494
8048.96 510
8049.80 517
8050.65 508
8051.50 541
8052.34 536
8053.19 527
8054.04 505
8054.88 503
8055.73 490
8056.58 503
8057.43 516
8058.27 547
8059.12 475
8059.97 505
8060.82 529
8061.66 524
8062.51 527
8063.36 528
8064.21 522
8065.05 507
8065.90 528
8066.75 527
8067.60 523
8068.44 512
8069.29 509
8070.14 483
8070.99 470
8071.84 484
8072.68 495
8073.53 489
8074.38 509
8075.23 473
8076.08 500
8076.93 486
8077.77 488
8078.62 505
8079.47 528
8080.32 493
8081.17 492
8082.02 509
8082.87 521
8083.71 499
8084.56 473
8085.41 497
8086.26 536
8087.11 513
8087.96 467
8088.81 509
8089.66 532
8090.51 496
8091.35 485
8092.20 512
8093.05 509
8093.90 512
8094.75 478
8095.60 497
8096.45 495
8097.30 464
8098.15 508
8099.00 528
8099.85 520
8100.70 534
8101.55 495
8102.40 504
8103.25 495
8104.10 506
8104.95 486
8105.80 495
8106.65 498
8107.50 504
8108.35 486
8109.20 534
8110.05 539
8110.90 499
8111.75 518
8112.60 531
8113.45 534
8114.30 513
8115.15 516
8116.00 518
8116.85 530
8117.70 504
8118.55 501
8119.40 512
8120.25 495
8121.10 510
8121.95 540
8122.80 496
8123.65 511
8124.50 510
8125.35 512
8126.20 515
8127.06 496
8127.91 488
8128.76 508
8129.61 504
8130.46 507
8131.31 522
8132.16 523
8133.01 508
8133.86 496
8134.72 504
8135.57 489
8136.42 529
8137.27 501
8138.12 531
8138.97 487
8139.83 474
8140.68 519
8141.53 512
8142.38 496
8143.23 505
8144.08 508
8144.94 485
8145.79 489
8146.64 487
8147.49 489
8148.34 478
8149.20 506
8150.05 492
8150.90 508
8151.75 478
8152.60 506
8153.46 509
8154.31 473
8155.16 475
8156.01 517
8156.87 488
8157.72 510
8158.57 504
8159.42 504
8160.28 487
8161.13 494
8161.98 472
8162.84 479
8163.69 490
8164.54 512
8165.39 486
8166.25 486
8167.10 514
8167.95 481
8168.81 518
8169.66 487
8170.51 483
8171.37 489
8172.22 498
8173.07 494
8173.93 484
8174.78 487
8175.63 494
8176.49 510
8177.34 494
8178.19 498
8179.05 470
8179.90 456
8180.76 504
8181.61 506
8182.46 497
8183.32 474
8184.17 450
8185.02 482
8185.88 515
8186.73 479
8187.59 482
8188.44 491
8189.30 487
8190.15 477
8191.00 477
8191.86 483
8192.71 479
8193.57 498
8194.42 487
8195.28 478
8196.13 483
8196.99 432
8197.84 455
8198.69 444
8199.55 477
8200.40 506
8201.26 467
8202.11 471
8202.97 470
8203.82 480
8204.68 466
8205.53 502
8206.39 466
8207.24 472
8208.10 455
8208.95 472
8209.81 508
8210.67 505
8211.52 486
8212.38 477
8213.23 519
8214.09 478
8214.94 488
8215.80 464
8216.65 502
8217.51 483
8218.37 464
8219.22 475
8220.08 511
8220.93 486
8221.79 473
8222.64 460
8223.50 519
8224.36 518
8225.21 511
8226.07 506
8226.92 495
8227.78 498
8228.64 500
8229.49 508
8230.35 494
8231.21 474
8232.06 448
8232.92 492
8233.78 483
8234.63 464
8235.49 455
8236.35 454
8237.20 493
8238.06 494
8238.92 478
8239.77 477
8240.63 488
8241.49 512
8242.34 528
8243.20 524
8244.06 498
8244.91 517
8245.77 515
8246.63 502
8247.49 501
8248.34 440
8249.20 476
8250.06 497
8250.92 525
8251.77 525
8252.63 493
8253.49 514
8254.35 488
8255.20 491
8256.06 492
8256.92 522
8257.78 536
8258.63 506
8259.49 512
8260.35 528
8261.21 485
8262.07 495
8262.92 517
8263.78 531
8264.64 518
8265.50 512
8266.36 484
8267.22 511
8268.07 522
8268.93 505
8269.79 501
8270.65 529
8271.51 552
8272.37 515
8273.22 545
8274.08 548
8274.94 542
8275.80 514
8276.66 512
8277.52 510
8278.38 540
8279.24 509
8280.09 520
8280.95 541
8281.81 487
8282.67 506
8283.53 491
8284.39 553
8285.25 544
8286.11 494
8286.97 491
8287.83 526
8288.69 501
8289.55 499
8290.41 502
8291.26 498
8292.12 512
8292.98 545
8293.84 525
8294.70 515
8295.56 539
8296.42 500
8297.28 534
8298.14 498
8299.00 499
8299.86 527
8300.72 551
8301.58 521
8302.44 526
8303.30 536
8304.16 512
8305.02 545
8305.88 529
8306.74 484
8307.60 501
8308.46 517
8309.33 522
8310.19 532
8311.05 535
8311.91 537
8312.77 544
8313.63 525
8314.49 493
8315.35 477
8316.21 527
8317.07 531
8317.93 541
8318.79 546
8319.65 519
8320.52 548
8321.38 509
8322.24 567
8323.10 568
8323.96 555
8324.82 559
8325.68 531
8326.54 505
8327.41 531
8328.27 532
8329.13 522
8329.99 540
8330.85 529
8331.71 528
8332.57 525
8333.44 522
8334.30 516
8335.16 515
8336.02 553
8336.88 545
8337.75 552
8338.61 533
8339.47 549
8340.33 541
8341.19 550
8342.06 540
8342.92 545
8343.78 545
8344.64 549
8345.50 543
8346.37 528
8347.23 565
8348.09 568
8348.95 558
8349.82 545
8350.68 541
8351.54 569
8352.40 562
8353.27 559
8354.13 539
8354.99 513
8355.86 533
8356.72 544
8357.58 548
8358.45 512
8359.31 519
8360.17 532
8361.03 535
8361.90 489
8362.76 526
8363.62 527
8364.49 511
8365.35 533
8366.21 553
8367.08 512
8367.94 546
8368.80 545
8369.67 510
8370.53 520
8371.40 550
8372.26 555
8373.12 536
8373.99 554
8374.85 533
8375.71 557
8376.58 551
8377.44 548
8378.31 528
8379.17 540
8380.03 549
8380.90 549
8381.76 546
8382.63 537
8383.49 553
8384.36 544
8385.22 499
8386.08 553
8386.95 576
8387.81 535
8388.68 556
8389.54 574
8390.41 538
8391.27 532
8392.14 557
8393.00 564
8393.87 533
8394.73 541
8395.60 540
8396.46 553
8397.33 564
8398.19 590
8399.06 553
8399.92 564
8400.79 558
8401.65 570
8402.52 549
8403.38 602
8404.25 594
8405.11 559
8405.98 572
8406.84 570
8407.71 614
8408.58 592
8409.44 531
8410.31 540
8411.17 568
8412.04 555
8412.90 585
8413.77 580
8414.64 580
8415.50 584
8416.37 584
8417.23 577
8418.10 574
8418.97 551
8419.83 604
8420.70 599
8421.56 590
8422.43 566
8423.30 581
8424.16 579
8425.03 588
8425.90 627
8426.76 605
8427.63 607
8428.50 603
8429.36 616
8430.23 590
8431.10 595
8431.96 614
8432.83 593
8433.70 619
8434.56 648
8435.43 600
8436.30 627
8437.16 600
8438.03 625
8438.90 646
8439.77 616
8440.63 636
8441.50 660
8442.37 625
8443.24 604
8444.10 626
8444.97 651
8445.84 644
8446.71 657
8447.57 650
8448.44 631
8449.31 637
8450.18 646
8451.04 680
8451.91 679
8452.78 723
8453.65 783
8454.52 787
8455.38 856
8456.25 838
8457.12 883
8457.99 854
8458.86 839
8459.72 808
8460.59 749
8461.46 687
8462.33 698
8463.20 683
8464.07 651
8464.93 660
8465.80 664
8466.67 664
8467.54 649
8468.41 614
8469.28 627
8470.15 664
8471.02 612
8471.88 597
8472.75 600
8473.62 621
8474.49 637
8475.36 625
8476.23 620
8477.10 583
8477.97 621
8478.84 626
8479.71 616
8480.58 649
8481.44 631
8482.31 626
8483.18 648
8484.05 631
8484.92 612
8485.79 613
8486.66 615
8487.53 579
8488.40 601
8489.27 629
8490.14 634
8491.01 628
8491.88 629
8492.75 628
8493.62 648
8494.49 651
8495.36 627
8496.23 639
8497.10 621
8497.97 638
8498.84 618
8499.71 645
8500.58 624
8501.45 633
8502.32 624
8503.19 639
8504.06 630
8504.93 639
8505.80 629
8506.67 649
8507.55 684
8508.42 646
8509.29 629
8510.16 635
8511.03 654
8511.90 624
8512.77 680
8513.64 655
8514.51 620
8515.38 666
8516.25 657
8517.13 668
8518.00 691
8518.87 674
8519.74 673
8520.61 673
8521.48 701
8522.35 701
8523.23 748
8524.10 791
8524.97 823
8525.84 831
8526.71 811
8527.58 796
8528.46 773
8529.33 777
8530.20 736
8531.07 655
8531.94 670
8532.81 645
8533.69 629
8534.56 642
8535.43 654
8536.30 653
8537.18 635
8538.05 622
8538.92 626
8539.79 617
8540.66 599
8541.54 613
8542.41 616
8543.28 633
8544.15 644
8545.03 620
8545.90 628
8546.77 628
8547.64 617
8548.52 638
8549.39 613
8550.26 630
8551.14 649
8552.01 668
8552.88 663
8553.76 668
8554.63 690
8555.50 709
8556.37 648
8557.25 621
8558.12 647
8558.99 642
8559.87 659
8560.74 625
8561.61 645
8562.49 630
8563.36 635
8564.24 636
8565.11 647
8565.98 627
8566.86 649
8567.73 581
8568.60 586
8569.48 615
8570.35 614
8571.23 611
8572.10 645
8572.97 621
8573.85 615
8574.72 632
8575.60 621
8576.47 629
8577.34 630
8578.22 620
8579.09 642
8579.97 634
8580.84 606
8581.72 588
8582.59 599
8583.47 614
8584.34 667
8585.21 659
8586.09 637
8586.96 659
8587.84 672
8588.71 637
8589.59 603
8590.46 645
8591.34 656
8592.21 667
8593.09 658
8593.96 654
8594.84 630
8595.71 624
8596.59 673
8597.46 676
8598.34 632
8599.22 650
8600.09 665
8600.97 645
8601.84 672
8602.72 704
8603.59 682
8604.47 699
8605.34 687
8606.22 656
8607.10 672
8607.97 666
8608.85 666
8609.72 623
8610.60 640
8611.47 673
8612.35 712
8613.23 672
8614.10 678
8614.98 687
8615.86 677
8616.73 673
8617.61 681
8618.48 715
8619.36 694
8620.24 673
8621.11 706
8621.99 690
8622.87 720
8623.74 722
8624.62 687
8625.50 751
8626.37 731
8627.25 698
8628.13 708
8629.00 721
8629.88 735
8630.76 758
8631.64 707
8632.51 718
8633.39 737
8634.27 745
8635.14 724
8636.02 723
8636.90 730
8637.78 718
8638.65 725
8639.53 744
8640.41 790
8641.29 728
8642.16 781
8643.04 800
8643.92 757
8644.80 765
8645.67 791
8646.55 811
8647.43 759
8648.31 786
8649.18 806
8650.06 853
8650.94 832
8651.82 801
8652.70 816
8653.58 797
8654.45 818
8655.33 844
8656.21 820
8657.09 893
8657.97 863
8658.84 849
8659.72 851
8660.60 884
8661.48 911
8662.36 968
8663.24 999
8664.12 1036
8664.99 1071
8665.87 1077
8666.75 1000
8667.63 964
8668.51 933
8669.39 899
8670.27 927
8671.15 978
8672.03 940
8672.91 953
8673.78 955
8674.66 972
8675.54 939
8676.42 947
8677.30 910
8678.18 894
8679.06 906
8679.94 842
8680.82 838
8681.70 820
8682.58 830
8683.46 817
8684.34 834
8685.22 842
8686.10 837
8686.98 853
8687.86 942
8688.74 934
8689.62 998
8690.50 1129
8691.38 1208
8692.26 1260
8693.14 1271
8694.02 1193
8694.90 1148
8695.78 1095
8696.66 1043
8697.54 955
8698.42 870
8699.30 835
8700.18 820
8701.06 760
8701.94 768
8702.82 745
8703.70 780
8704.58 804
8705.46 776
8706.34 738
8707.23 695
8708.11 718
8708.99 685
8709.87 657
8710.75 679
8711.63 684
8712.51 698
8713.39 658
8714.27 669
8715.16 640
8716.04 665
8716.92 683
8717.80 670
8718.68 658
8719.56 669
8720.44 676
8721.33 689
8722.21 674
8723.09 681
8723.97 644
8724.85 663
8725.73 664
8726.62 705
8727.50 699
8728.38 707
8729.26 698
8730.14 691
8731.03 702
8731.91 697
8732.79 702
8733.67 718
8734.55 677
8735.44 661
8736.32 689
8737.20 676
8738.08 650
8738.97 680
8739.85 626
8740.73 628
8741.61 620
8742.50 642
8743.38 653
8744.26 642
8745.14 655
8746.03 668
8746.91 656
8747.79 661
8748.68 659
8749.56 637
8750.44 652
8751.33 643
8752.21 686
8753.09 681
8753.97 649
8754.86 694
8755.74 661
8756.62 681
8757.51 633
8758.39 628
8759.28 673
8760.16 677
8761.04 658
8761.93 658
8762.81 672
8763.69 659
8764.58 679
8765.46 630
8766.34 674
8767.23 660
8768.11 628
8769.00 632
8769.88 643
8770.76 652
8771.65 632
8772.53 619
8773.42 644
8774.30 622
8775.19 608
8776.07 626
8776.95 651
8777.84 629
8778.72 624
8779.61 657
8780.49 705
8781.38 673
8782.26 683
8783.15 676
8784.03 707
8784.92 661
8785.80 604
8786.69 609
8787.57 610
8788.46 589
8789.34 623
8790.23 615
8791.11 532
8792.00 559
8792.88 582
8793.77 582
8794.65 561
8795.54 560
8796.42 563
8797.31 536
8798.19 535
8799.08 556
8799.96 540
8800.85 532
8801.74 567
8802.62 534
8803.51 553
8804.39 547
8805.28 534
8806.16 536
8807.05 558
8807.94 540
8808.82 527
8809.71 518
8810.59 513
8811.48 526
8812.37 514
8813.25 545
8814.14 538
8815.03 530
8815.91 542
8816.80 535
8817.68 541
8818.57 535
8819.46 526
8820.34 518
8821.23 496
8822.12 513
8823.00 510
8823.89 521
8824.78 545
8825.66 529
8826.55 533
8827.44 538
8828.33 526
8829.21 533
8830.10 534
8830.99 509
8831.87 522
8832.76 518
8833.65 501
8834.54 516
8835.42 503
8836.31 507
8837.20 524
8838.08 533
8838.97 515
8839.86 486
8840.75 503
8841.64 502
8842.52 509
8843.41 490
8844.30 512
8845.19 522
8846.07 491
8846.96 494
8847.85 490
8848.74 494
8849.63 488
8850.51 501
8851.40 539
8852.29 496
8853.18 462
8854.07 471
8854.96 475
8855.84 475
8856.73 484
8857.62 480
8858.51 458
8859.40 481
8860.29 465
8861.17 489
8862.06 490
8862.95 483
8863.84 487
8864.73 489
8865.62 490
8866.51 469
8867.40 468
8868.29 482
8869.17 489
8870.06 460
8870.95 486
8871.84 455
8872.73 472
8873.62 479
8874.51 487
8875.40 471
8876.29 476
8877.18 482
8878.07 468
8878.96 467
8879.85 446
8880.74 472
8881.63 462
8882.51 453
8883.40 465
8884.29 473
8885.18 480
8886.07 477
8886.96 486
8887.85 461
8888.74 451
8889.63 463
8890.52 479
8891.41 455
8892.30 457
8893.19 448
8894.09 454
8894.98 458
8895.87 473
8896.76 434
8897.65 452
8898.54 437
8899.43 476
8900.32 454
8901.21 435
8902.10 413
8902.99 427
8903.88 441
8904.77 457
8905.66 446
8906.55 456
8907.44 432
8908.34 481
8909.23 456
8910.12 450
8911.01 452
8911.90 440
8912.79 436
8913.68 427
8914.57 439
8915.47 447
8916.36 416
8917.25 416
8918.14 456
8919.03 448
8919.92 427
8920.81 433
8921.71 447
8922.60 425
8923.49 439
8924.38 418
8925.27 425
8926.16 452
8927.06 462
8927.95 444
8928.84 448
8929.73 412
8930.62 434
8931.52 438
8932.41 405
8933.30 423
8934.19 416
8935.09 455
8935.98 436
8936.87 449
8937.76 417
8938.66 416
8939.55 441
8940.44 444
8941.33 423
8942.23 459
8943.12 438
8944.01 456
8944.90 434
8945.80 443
8946.69 437
8947.58 418
8948.48 451
8949.37 435
8950.26 422
8951.16 443
8952.05 440
8952.94 433
8953.84 443
8954.73 416
8955.62 439
8956.52 438
8957.41 405
8958.30 442
8959.20 463
8960.09 431
8960.98 453
8961.88 398
8962.77 415
8963.66 470
8964.56 421
8965.45 412
8966.35 434
8967.24 417
8968.13 404
8969.03 422
8969.92 417
8970.82 462
8971.71 475
8972.60 427
8973.50 436
8974.39 434
8975.29 442
8976.18 389
8977.08 418
8977.97 409
8978.87 412
8979.76 448
8980.65 433
8981.55 444
8982.44 426
8983.34 405
8984.23 427
8985.13 401
8986.02 425
8986.92 417
8987.81 443
8988.71 427
8989.60 457
8990.50 444
8991.39 441
8992.29 456
8993.18 442
8994.08 444
8994.97 442
8995.87 431
8996.76 433
8997.66 446
8998.56 427
8999.45 418
9000.35 409
9001.24 400
9002.14 412
9003.03 434
9003.93 395
9004.83 418
9005.72 409
9006.62 408
9007.51 418
9008.41 411
9009.31 421
9010.20 440
9011.10 409
9011.99 432
9012.89 416
9013.79 427
9014.68 431
9015.58 443
9016.48 428
9017.37 397
9018.27 429
9019.16 449
9020.06 438
9020.96 428
9021.85 422
9022.75 425
9023.65 420
9024.54 439
9025.44 439
9026.34 407
9027.24 413
9028.13 408
9029.03 425
9029.93 407
9030.82 430
9031.72 447
9032.62 442
9033.52 421
9034.41 430
9035.31 448
9036.21 444
9037.10 447
9038.00 438
9038.90 396
9039.80 415
9040.69 426
9041.59 419
9042.49 423
9043.39 441
9044.29 438
9045.18 427
9046.08 431
9046.98 421
9047.88 427
9048.78 438
9049.67 433
9050.57 444
9051.47 422
9052.37 429
9053.27 427
9054.16 430
9055.06 431
9055.96 474
9056.86 451
9057.76 404
9058.66 444
9059.55 444
9060.45 449
9061.35 422
9062.25 437
9063.15 468
9064.05 469
9064.95 480
9065.85 459
9066.74 417
9067.64 439
9068.54 458
9069.44 451
9070.34 448
9071.24 418
9072.14 433
9073.04 457
9073.94 445
9074.84 463
9075.74 437
9076.64 446
9077.53 466
9078.43 477
9079.33 464
9080.23 476
9081.13 473
9082.03 445
9082.93 444
9083.83 437
9084.73 440
9085.63 450
9086.53 494
9087.43 454
9088.33 460
9089.23 449
9090.13 453
9091.03 428
9091.93 412
9092.83 423
9093.73 426
9094.63 391
9095.53 435
9096.43 452
9097.33 443
9098.23 435
9099.13 437
9100.04 446
9100.94 442
9101.84 424
9102.74 442
9103.64 430
9104.54 444
9105.44 432
9106.34 442
9107.24 421
9108.14 425
9109.04 426
9109.94 448
9110.85 433
9111.75 422
9112.65 429
9113.55 440
9114.45 407
9115.35 429
9116.25 421
9117.15 424
9118.06 420
9118.96 435
9119.86 433
9120.76 433
9121.66 422
9122.56 399
9123.46 440
9124.37 410
9125.27 431
9126.17 431
9127.07 456
9127.97 452
9128.88 434
9129.78 452
9130.68 444
9131.58 430
9132.48 436
9133.39 433
9134.29 461
9135.19 431
9136.09 452
9137.00 419
9137.90 443
9138.80 453
9139.70 444
9140.61 453
9141.51 434
9142.41 445
9143.31 465
9144.22 434
9145.12 415
9146.02 453
9146.92 454
9147.83 487
9148.73 448
9149.63 457
9150.54 466
9151.44 420
9152.34 462
9153.25 464
9154.15 448
9155.05 417
9155.96 403
9156.86 429
9157.76 442
9158.67 480
9159.57 445
9160.47 424
9161.38 439
9162.28 432
9163.18 428
9164.09 437
9164.99 427
9165.90 414
9166.80 439
9167.70 470
9168.61 439
9169.51 455
9170.42 442
9171.32 447
9172.22 456
9173.13 463
9174.03 468
9174.94 482
9175.84 433
9176.74 436
9177.65 422
9178.55 449
9179.46 418
9180.36 449
9181.27 444
9182.17 430
9183.08 428
9183.98 463
9184.89 478
9185.79 488
9186.70 442
9187.60 448
9188.51 434
9189.41 435
9190.32 471
9191.22 460
9192.13 468
9193.03 494
9193.94 473
9194.84 444
9195.75 481
9196.65 505
9197.56 484
9198.46 488
9199.37 508
9200.27 526
9201.18 537
9202.08 529
9202.99 504
9203.90 499
9204.80 469
9205.71 466
9206.61 465
9207.52 448
9208.42 454
9209.33 452
9210.24 472
9211.14 446
9212.05 456
9212.95 440
9213.86 459
9214.77 440
9215.67 469
9216.58 474
9217.49 461
9218.39 467
9219.30 479
9220.21 487
9221.11 438
9222.02 447
9222.93 464
9223.83 464
9224.74 439
9225.65 433
9226.55 428
9227.46 411
9228.37 453
9229.27 441
9230.18 440
9231.09 445
9231.99 444
9232.90 438
9233.81 448
9234.72 411
9235.62 426
9236.53 442
9237.44 415
9238.34 456
9239.25 465
9240.16 435
9241.07 432
9241.97 451
9242.88 422
9243.79 433
9244.70 443
9245.61 414
9246.51 453
9247.42 442
9248.33 448
9249.24 447
9250.14 431
9251.05 443
9251.96 464
9252.87 442
9253.78 440
9254.69 442
9255.59 430
9256.50 446
9257.41 442
9258.32 439
9259.23 456
9260.14 446
9261.04 463
9261.95 451
9262.86 437
9263.77 426
9264.68 432
9265.59 477
9266.50 419
9267.40 458
9268.31 456
9269.22 439
9270.13 437
9271.04 437
9271.95 434
9272.86 451
9273.77 443
9274.68 451
9275.59 462
9276.49 450
9277.40 463
9278.31 448
9279.22 404
9280.13 397
9281.04 431
9281.95 438
9282.86 438
9283.77 437
9284.68 444
9285.59 453
9286.50 471
9287.41 405
9288.32 446
9289.23 450
9290.14 449
9291.05 444
9291.96 459
9292.87 464
9293.78 464
9294.69 459
9295.60 458
9296.51 473
9297.42 464
9298.33 490
9299.24 492
9300.15 485
9301.06 440
9301.97 464
9302.88 467
9303.79 429
9304.70 456
9305.61 455
9306.53 426
9307.44 443
9308.35 482
9309.26 474
9310.17 490
9311.08 465
9311.99 491
9312.90 504
9313.81 444
9314.72 452
9315.63 449
9316.55 426
9317.46 443
9318.37 448
9319.28 440
9320.19 476
9321.10 468
9322.01 443
9322.93 454
9323.84 441
9324.75 471
9325.66 424
9326.57 446
9327.48 455
9328.40 442
9329.31 442
9330.22 452
9331.13 459
9332.04 452
9332.96 480
9333.87 458
9334.78 437
9335.69 443
9336.60 447
9337.52 442
9338.43 456
9339.34 449
9340.25 440
9341.17 436
9342.08 465
9342.99 476
9343.90 419
9344.82 455
9345.73 479
9346.64 500
9347.55 470
9348.47 454
9349.38 465
9350.29 425
9351.21 442
9352.12 447
9353.03 431
9353.94 457
9354.86 435
9355.77 430
9356.68 444
9357.60 438
9358.51 437
9359.42 445
9360.34 456
9361.25 451
9362.16 458
9363.08 474
9363.99 478
9364.90 479
9365.82 446
9366.73 446
9367.65 455
9368.56 459
9369.47 457
9370.39 464
9371.30 474
9372.21 477
9373.13 468
9374.04 511
9374.96 500
9375.87 491
9376.79 466
9377.70 443
9378.61 457
9379.53 463
9380.44 468
9381.36 455
9382.27 478
9383.19 490
9384.10 482
9385.01 472
9385.93 485
9386.84 476
9387.76 520
9388.67 496
9389.59 482
9390.50 477
9391.42 494
9392.33 492
9393.25 480
9394.16 506
9395.08 463
9395.99 488
9396.91 503
9397.82 496
9398.74 497
9399.65 489
9400.57 477
9401.48 468
9402.40 477
9403.32 466
9404.23 456
9405.15 478
9406.06 479
9406.98 486
9407.89 484
9408.81 455
9409.73 456
9410.64 455
9411.56 471
9412.47 468
9413.39 485
9414.30 487
9415.22 492
9416.14 464
9417.05 506
9417.97 499
9418.89 505
9419.80 500
9420.72 468
9421.63 473
9422.55 473
9423.47 495
9424.38 480
9425.30 472
9426.22 464
9427.13 480
9428.05 508
9428.97 525
9429.88 497
9430.80 469
9431.72 501
9432.63 479
9433.55 510
9434.47 528
9435.38 535
9436.30 519
9437.22 486
9438.14 504
9439.05 511
9439.97 534
9440.89 543
9441.81 562
9442.72 564
9443.64 528
9444.56 534
9445.47 543
9446.39 512
9447.31 537
9448.23 500
9449.15 516
9450.06 536
9450.98 530
9451.90 533
9452.82 521
9453.73 567
9454.65 583
9455.57 563
9456.49 546
9457.41 535
9458.32 519
9459.24 549
9460.16 527
9461.08 527
9462.00 550
9462.92 535
9463.83 507
9464.75 508
9465.67 517
9466.59 525
9467.51 538
9468.43 518
9469.35 526
9470.26 519
9471.18 488
9472.10 500
9473.02 532
9473.94 538
9474.86 528
9475.78 519
9476.70 520
9477.62 541
9478.54 541
9479.45 537
9480.37 525
9481.29 540
9482.21 540
9483.13 545
9484.05 554
9484.97 549
9485.89 527
9486.81 575
9487.73 533
9488.65 519
9489.57 537
9490.49 496
9491.41 540
9492.33 537
9493.25 504
9494.17 526
9495.09 518
9496.01 521
9496.93 537
9497.85 548
9498.77 529
9499.69 531
9500.61 537
9501.53 529
9502.45 540
9503.37 552
9504.29 546
9505.21 565
9506.13 547
9507.05 548
9507.97 543
9508.89 559
9509.81 594
9510.73 519
9511.65 548
9512.57 568
9513.49 593
9514.42 574
9515.34 576
9516.26 560
9517.18 610
9518.10 601
9519.02 612
9519.94 592
9520.86 581
9521.78 601
9522.71 608
9523.63 617
9524.55 604
9525.47 603
9526.39 588
9527.31 575
9528.23 612
9529.16 595
9530.08 599
9531.00 602
9531.92 580
9532.84 581
9533.76 592
9534.69 569
9535.61 572
9536.53 577
9537.45 603
9538.37 588
9539.30 601
9540.22 607
9541.14 630
9542.06 633
9542.98 604
9543.91 636
9544.83 598
9545.75 561
9546.67 589
9547.60 614
9548.52 613
9549.44 588
9550.36 635
9551.29 641
9552.21 620
9553.13 628
9554.06 633
9554.98 641
9555.90 626
9556.82 618
9557.75 635
9558.67 657
9559.59 623
9560.52 618
9561.44 660
9562.36 644
9563.29 659
9564.21 660
9565.13 654
9566.06 704
9566.98 650
9567.90 686
9568.83 674
9569.75 661
9570.67 666
9571.60 696
9572.52 709
9573.44 683
9574.37 679
9575.29 713
9576.22 695
9577.14 697
9578.06 718
9578.99 686
9579.91 722
9580.84 725
9581.76 733
9582.68 729
9583.61 741
9584.53 719
9585.46 737
9586.38 736
9587.31 692
9588.23 686
9589.15 704
9590.08 708
9591.00 706
9591.93 713
9592.85 759
9593.78 768
9594.70 777
9595.63 729
9596.55 746
9597.48 818
9598.40 787
9599.33 787
9600.25 764
9601.18 766
9602.10 769
9603.03 782
9603.95 770
9604.88 739
9605.80 769
9606.73 781
9607.65 772
9608.58 737
9609.50 764
9610.43 770
9611.35 789
9612.28 800
9613.21 795
9614.13 791
9615.06 780
9615.98 809
9616.91 770
9617.84 787
9618.76 814
9619.69 798
9620.61 780
9621.54 780
9622.47 818
9623.39 798
9624.32 798
9625.24 790
9626.17 813
9627.10 810
9628.02 827
9628.95 841
9629.88 834
9630.80 825
9631.73 823
9632.65 830
9633.58 817
9634.51 833
9635.43 856
9636.36 871
9637.29 898
9638.22 908
9639.14 902
9640.07 839
9641.00 891
9641.92 902
9642.85 943
9643.78 947
9644.70 910
9645.63 908
9646.56 927
9647.49 917
9648.41 913
9649.34 895
9650.27 914
9651.20 894
9652.12 884
9653.05 897
9653.98 898
9654.91 894
9655.83 923
9656.76 898
9657.69 871
9658.62 883
9659.55 863
9660.47 881
9661.40 893
9662.33 901
9663.26 895
9664.19 901
9665.11 911
9666.04 953
9666.97 956
9667.90 912
9668.83 899
9669.75 915
9670.68 941
9671.61 946
9672.54 919
9673.47 924
9674.40 951
9675.33 980
9676.25 902
9677.18 935
9678.11 951
9679.04 983
9679.97 962
9680.90 967
9681.83 982
9682.76 984
9683.69 957
9684.61 958
9685.54 995
9686.47 975
9687.40 974
9688.33 959
9689.26 970
9690.19 960
9691.12 943
9692.05 959
9692.98 1020
9693.91 1012
9694.84 1008
9695.77 1023
9696.70 1058
9697.63 1103
9698.56 1098
9699.49 1078
9700.42 1072
9701.35 1056
9702.28 1043
9703.21 1059
9704.14 986
9705.07 970
9706.00 966
9706.93 958
9707.86 974
9708.79 987
9709.72 970
9710.65 953
9711.58 985
9712.51 1010
9713.44 1035
9714.37 1039
9715.30 1022
9716.23 1015
9717.16 1015
9718.09 1003
9719.02 979
9719.95 932
9720.88 903
9721.81 875
9722.75 858
9723.68 824
9724.61 796
9725.54 815
9726.47 810
9727.40 803
9728.33 812
9729.26 805
9730.19 803
9731.13 791
9732.06 800
9732.99 785
9733.92 792
9734.85 798
9735.78 812
9736.71 848
9737.65 778
9738.58 803
9739.51 781
9740.44 789
9741.37 760
9742.30 752
9743.24 732
9744.17 729
9745.10 731
9746.03 749
9746.96 725
9747.90 735
9748.83 758
9749.76 732
9750.69 700
9751.63 706
9752.56 728
9753.49 715
9754.42 705
9755.36 692
9756.29 716
9757.22 714
9758.15 729
9759.09 704
9760.02 703
9760.95 742
9761.88 730
9762.82 716
9763.75 716
9764.68 677
9765.62 673
9766.55 678
9767.48 689
9768.41 681
9769.35 665
9770.28 712
9771.21 687
9772.15 694
9773.08 703
9774.01 686
9774.95 692
9775.88 713
9776.81 728
9777.75 721
9778.68 696
9779.62 685
9780.55 702
9781.48 686
9782.42 695
9783.35 702
9784.28 651
9785.22 675
9786.15 699
9787.09 659
9788.02 636
9788.95 654
9789.89 666
9790.82 641
9791.76 635
9792.69 643
9793.63 661
9794.56 657
9795.49 645
9796.43 650
9797.36 619
9798.30 640
9799.23 636
9800.17 657
9801.10 644
9802.04 650
9802.97 622
9803.91 618
9804.84 623
9805.78 608
9806.71 587
9807.65 602
9808.58 574
9809.52 592
9810.45 586
9811.39 603
9812.32 587
9813.26 584
9814.19 613
9815.13 570
9816.06 558
9817.00 595
9817.93 593
9818.87 595
9819.80 618
9820.74 547
9821.68 579
9822.61 558
9823.55 568
9824.48 555
9825.42 551
9826.35 562
9827.29 555
9828.23 550
9829.16 534
9830.10 579
9831.03 600
9831.97 582
9832.91 550
9833.84 587
9834.78 562
9835.72 534
9836.65 550
9837.59 537
9838.52 544
9839.46 551
9840.40 556
9841.33 528
9842.27 525
9843.21 561
9844.14 545
9845.08 559
9846.02 575
9846.95 554
9847.89 567
9848.83 538
9849.77 553
9850.70 538
9851.64 548
9852.58 535
9853.51 550
9854.45 558
9855.39 517
9856.33 542
9857.26 557
9858.20 523
9859.14 513
9860.08 506
9861.01 525
9861.95 537
9862.89 503
9863.83 530
9864.76 529
9865.70 500
9866.64 549
9867.58 509
9868.51 481
9869.45 516
9870.39 536
9871.33 511
9872.27 495
9873.20 503
9874.14 522
9875.08 534
9876.02 508
9876.96 532
9877.90 513
9878.83 485
9879.77 496
9880.71 528
9881.65 511
9882.59 534
9883.53 518
9884.47 524
9885.40 494
9886.34 490
9887.28 512
9888.22 523
9889.16 529
9890.10 529
9891.04 538
9891.98 528
9892.91 490
9893.85 491
9894.79 483
9895.73 501
9896.67 524
9897.61 486
9898.55 458
9899.49 471
9900.43 494
9901.37 512
9902.31 485
9903.25 503
9904.19 473
9905.13 472
9906.07 463
9907.01 498
9907.95 493
9908.89 498
9909.83 496
9910.77 483
9911.71 498
9912.65 497
9913.59 492
9914.53 508
9915.47 498
9916.41 498
9917.35 488
9918.29 482
9919.23 520
9920.17 526
9921.11 496
9922.05 505
9922.99 515
9923.93 525
9924.87 572
9925.81 566
9926.75 576
9927.69 563
9928.63 577
9929.57 569
9930.51 572
9931.45 532
9932.39 544
9933.34 508
9934.28 529
9935.22 503
9936.16 479
9937.10 489
9938.04 470
9938.98 504
9939.92 492
9940.87 471
9941.81 504
9942.75 499
9943.69 489
9944.63 473
9945.57 479
9946.51 503
9947.46 501
9948.40 518
9949.34 513
9950.28 504
9951.22 536
9952.16 507
9953.11 514
9954.05 482
9954.99 504
9955.93 472
9956.87 483
9957.82 439
9958.76 450
9959.70 440
9960.64 484
9961.59 481
9962.53 466
9963.47 476
9964.41 447
9965.35 459
9966.30 473
9967.24 471
9968.18 453
9969.13 433
9970.07 443
9971.01 434
9971.95 450
9972.90 434
9973.84 435
9974.78 465
9975.73 448
9976.67 463
9977.61 459
9978.55 435
9979.50 440
9980.44 449
9981.38 463
9982.33 439
9983.27 440
9984.21 459
9985.16 479
9986.10 496
9987.04 480
9987.99 456
9988.93 437
9989.88 462
9990.82 441
9991.76 434
9992.71 432
9993.65 415
9994.59 462
9995.54 470
9996.48 427
9997.43 457
9998.37 457
9999.31 460
10000.26 426
10001.20 429
10002.15 453
10003.09 456
10004.04 487
10004.98 476
10005.92 448
10006.87 444
10007.81 470
10008.76 451
10009.70 454
10010.65 476
10011.59 435
10012.54 447
10013.48 462
10014.43 432
10015.37 439
10016.32 447
10017.26 434
10018.21 416
10019.15 433
10020.10 463
10021.04 457
10021.99 436
10022.93 443
10023.88 425
10024.82 420
10025.77 411
10026.71 432
10027.66 455
10028.60 436
10029.55 453
10030.49 444
10031.44 409
10032.39 411
10033.33 441
10034.28 467
10035.22 445
10036.17 430
10037.11 426
10038.06 463
10039.01 445
10039.95 433
10040.90 431
10041.84 434
10042.79 446
10043.74 474
10044.68 426
10045.63 403
10046.58 432
10047.52 440
10048.47 433
10049.41 428
10050.36 430
10051.31 422
10052.25 429
10053.20 441
10054.15 421
10055.09 408
10056.04 442
10056.99 427
10057.93 451
10058.88 460
10059.83 428
10060.78 442
10061.72 432
10062.67 433
10063.62 447
10064.56 431
10065.51 446
10066.46 427
10067.41 455
10068.35 456
10069.30 443
10070.25 436
10071.20 420
10072.14 405
10073.09 407
10074.04 422
10074.99 437
10075.93 426
10076.88 461
10077.83 463
10078.78 445
10079.72 448
10080.67 437
10081.62 422
10082.57 410
10083.52 445
10084.46 426
10085.41 422
10086.36 420
10087.31 415
10088.26 423
10089.21 441
10090.15 434
10091.10 434
10092.05 434
10093.00 439
10093.95 428
10094.90 474
10095.85 454
10096.79 408
10097.74 413
10098.69 407
10099.64 421
10100.59 424
10101.54 452
10102.49 427
10103.44 428
10104.39 430
10105.33 413
10106.28 408
10107.23 391
10108.18 432
10109.13 419
10110.08 423
10111.03 414
10111.98 408
10112.93 445
10113.88 412
10114.83 422
10115.78 426
10116.73 410
10117.68 416
10118.63 471
10119.58 439
10120.53 417
10121.48 439
10122.43 417
10123.38 427
10124.33 396
10125.28 411
10126.23 424
10127.18 456
10128.13 459
10129.08 426
10130.03 388
10130.98 420
10131.93 419
10132.88 455
10133.83 424
10134.78 432
10135.73 445
10136.68 443
10137.63 424
10138.58 425
10139.53 433
10140.48 431
10141.43 425
10142.38 434
10143.33 419
10144.29 444
10145.24 460
10146.19 428
10147.14 451
10148.09 446
10149.04 433
10149.99 423
10150.94 421
10151.89 425
10152.85 428
10153.80 440
10154.75 439
10155.70 437
10156.65 438
10157.60 426
10158.55 410
10159.51 445
10160.46 448
10161.41 445
10162.36 420
10163.31 424
10164.26 422
10165.22 438
10166.17 453
10167.12 437
10168.07 429
10169.02 448
10169.98 481
10170.93 462
10171.88 450
10172.83 457
10173.79 476
10174.74 459
10175.69 464
10176.64 441
10177.60 473
10178.55 493
10179.50 483
10180.45 450
10181.41 452
10182.36 444
10183.31 500
10184.26 461
10185.22 493
10186.17 477
10187.12 449
10188.08 489
10189.03 494
10189.98 472
10190.93 490
10191.89 505
10192.84 492
10193.79 480
10194.75 485
10195.70 451
10196.65 473
10197.61 456
10198.56 456
10199.51 463
10200.47 457
10201.42 473
10202.38 463
10203.33 480
10204.28 510
10205.24 494
10206.19 495
10207.14 495
10208.10 538
10209.05 508
10210.01 509
10210.96 471
10211.91 473
10212.87 470
10213.82 460
10214.78 476
10215.73 467
10216.69 482
10217.64 501
10218.59 466
10219.55 493
10220.50 496
10221.46 487
10222.41 499
10223.37 509
10224.32 463
10225.28 485
10226.23 473
10227.19 481
10228.14 484
10229.10 476
10230.05 504
10231.01 539
10231.96 519
10232.92 523
10233.87 555
10234.83 533
10235.78 566
10236.74 559
10237.69 560
10238.65 537
10239.60 539
10240.56 558
10241.51 509
10242.47 507
10243.42 482
10244.38 495
10245.34 486
10246.29 492
10247.25 497
10248.20 491
10249.16 472
10250.11 453
10251.07 466
10252.03 483
10252.98 453
10253.94 477
10254.89 469
10255.85 475
10256.81 475
10257.76 480
10258.72 494
10259.68 421
10260.63 434
10261.59 450
10262.55 449
10263.50 441
10264.46 420
10265.41 446
10266.37 442
10267.33 442
10268.28 442
10269.24 431
10270.20 441
10271.16 431
10272.11 447
10273.07 428
10274.03 456
10274.98 426
10275.94 440
10276.90 422
10277.85 427
10278.81 441
10279.77 425
10280.73 445
10281.68 432
10282.64 435
10283.60 473
10284.56 480
10285.51 419
10286.47 449
10287.43 435
10288.39 437
10289.34 438
10290.30 444
10291.26 467
10292.22 454
10293.18 436
10294.13 451
10295.09 444
10296.05 475
10297.01 464
10297.97 454
10298.92 456
10299.88 471
10300.84 441
10301.80 468
10302.76 444
10303.72 429
10304.67 445
10305.63 419
10306.59 437
10307.55 431
10308.51 439
10309.47 429
10310.43 456
10311.38 467
10312.34 427
10313.30 435
10314.26 435
10315.22 441
10316.18 419
10317.14 405
10318.10 437
10319.06 449
10320.01 444
10320.97 462
10321.93 458
10322.89 437
10323.85 422
10324.81 403
10325.77 453
10326.73 456
10327.69 472
10328.65 434
10329.61 442
10330.57 464
10331.53 466
10332.49 452
10333.45 442
10334.41 467
10335.37 458
10336.33 432
10337.29 435
10338.25 421
10339.21 426
10340.17 460
10341.13 436
10342.09 437
10343.05 407
10344.01 401
10344.97 434
10345.93 440
10346.89 427
10347.85 421
10348.81 397
10349.77 427
10350.73 428
10351.69 408
10352.65 439
10353.61 424
10354.57 424
10355.53 441
10356.49 426
10357.46 429
10358.42 429
10359.38 451
10360.34 414
10361.30 438
10362.26 435
10363.22 412
10364.18 410
10365.14 400
10366.11 387
10367.07 413
10368.03 407
10368.99 408
10369.95 401
10370.91 398
10371.87 413
10372.84 415
10373.80 382
10374.76 395
10375.72 436
10376.68 418
10377.64 388
10378.61 400
10379.57 425
10380.53 405
10381.49 386
10382.45 428
10383.42 430
10384.38 381
10385.34 404
10386.30 397
10387.27 435
10388.23 423
10389.19 397
10390.15 396
10391.11 424
10392.08 411
10393.04 405
10394.00 452
10394.96 390
10395.93 411
10396.89 394
10397.85 441
10398.82 433
10399.78 382
10400.74 409
10401.70 397
10402.67 426
10403.63 413
10404.59 402
10405.56 394
10406.52 412
10407.48 386
10408.45 402
10409.41 432
10410.37 413
10411.34 430
10412.30 441
10413.26 412
10414.23 394
10415.19 397
10416.15 413
10417.12 394
10418.08 393
10419.04 403
10420.01 413
10420.97 404
10421.94 419
10422.90 410
10423.86 417
10424.83 406
10425.79 407
10426.76 418
10427.72 377
10428.68 399
10429.65 410
10430.61 387
10431.58 390
10432.54 405
10433.51 398
10434.47 411
10435.44 427
10436.40 378
10437.36 379
10438.33 392
10439.29 413
10440.26 423
10441.22 397
10442.19 402
10443.15 409
10444.12 387
10445.08 409
10446.05 397
10447.01 407
10447.98 409
10448.94 415
10449.91 444
10450.87 406
10451.84 394
10452.80 391
10453.77 410
10454.73 423
10455.70 408
10456.67 414
10457.63 415
10458.60 410
10459.56 404
10460.53 378
10461.49 406
10462.46 421
10463.43 406
10464.39 389
10465.36 402
10466.32 411
10467.29 414
10468.25 422
10469.22 413
10470.19 408
10471.15 411
10472.12 442
10473.09 437
10474.05 394
10475.02 401
10475.98 396
10476.95 414
10477.92 397
10478.88 415
10479.85 399
10480.82 410
10481.78 439
10482.75 399
10483.72 417
10484.68 412
10485.65 405
10486.62 445
10487.58 424
10488.55 415
10489.52 419
10490.49 414
10491.45 383
10492.42 388
10493.39 385
10494.35 402
10495.32 410
10496.29 410
10497.26 424
10498.22 416
10499.19 403
10500.16 383
10501.13 401
10502.09 406
10503.06 411
10504.03 428
10505.00 398
10505.96 431
10506.93 408
10507.90 439
10508.87 421
10509.84 389
10510.80 395
10511.77 403
10512.74 402
10513.71 374
10514.68 406
10515.64 414
10516.61 394
10517.58 418
10518.55 403
10519.52 395
10520.49 429
10521.45 430
10522.42 393
10523.39 406
10524.36 402
10525.33 425
10526.30 416
10527.27 417
10528.23 409
10529.20 388
10530.17 393
10531.14 400
10532.11 376
10533.08 412
10534.05 404
10535.02 400
10535.99 411
10536.96 390
10537.93 383
10538.89 393
10539.86 391
10540.83 420
10541.80 386
10542.77 410
10543.74 403
10544.71 398
10545.68 401
10546.65 414
10547.62 400
10548.59 413
10549.56 423
10550.53 398
10551.50 420
10552.47 423
10553.44 414
10554.41 431
10555.38 385
10556.35 400
10557.32 410
10558.29 419
10559.26 444
10560.23 430
10561.20 422
10562.17 427
10563.14 429
10564.11 423
10565.08 396
10566.05 413
10567.02 397
10567.99 405
10568.96 424
10569.93 424
10570.91 404
10571.88 399
10572.85 393
10573.82 413
10574.79 398
10575.76 415
10576.73 414
10577.70 431
10578.67 413
10579.64 404
10580.62 384
10581.59 409
10582.56 405
10583.53 417
10584.50 408
10585.47 431
10586.44 423
10587.42 379
10588.39 402
10589.36 412
10590.33 420
10591.30 417
10592.27 411
10593.25 425
10594.22 411
10595.19 436
10596.16 464
10597.13 392
10598.10 417
10599.08 421
10600.05 440
10601.02 456
10601.99 437
10602.97 403
10603.94 404
10604.91 426
10605.88 437
10606.85 433
10607.83 444
10608.80 431
10609.77 428
10610.74 412
10611.72 420
10612.69 447
10613.66 435
10614.64 419
10615.61 412
10616.58 399
10617.55 389
10618.53 413
10619.50 389
10620.47 408
10621.45 404
10622.42 408
10623.39 395
10624.37 410
10625.34 381
10626.31 416
10627.29 404
10628.26 392
10629.23 406
10630.21 402
10631.18 401
10632.15 401
10633.13 398
10634.10 442
10635.07 401
10636.05 440
10637.02 422
10638.00 393
10638.97 413
10639.94 422
10640.92 425
10641.89 414
10642.87 415
10643.84 418
10644.81 400
10645.79 421
10646.76 417
10647.74 366
10648.71 382
10649.68 373
10650.66 397
10651.63 405
10652.61 401
10653.58 407
10654.56 393
10655.53 399
10656.51 374
10657.48 409
10658.46 360
10659.43 386
10660.41 389
10661.38 373
10662.36 420
10663.33 399
10664.31 388
10665.28 369
10666.26 390
10667.23 420
10668.21 364
10669.18 379
10670.16 379
10671.13 386
10672.11 382
10673.08 398
10674.06 390
10675.03 397
10676.01 403
10676.99 382
10677.96 411
10678.94 392
10679.91 385
10680.89 403
10681.86 396
10682.84 410
10683.82 388
10684.79 396
10685.77 382
10686.74 382
10687.72 380
10688.70 403
10689.67 392
10690.65 375
10691.63 398
10692.60 397
10693.58 379
10694.55 413
10695.53 413
10696.51 371
10697.48 365
10698.46 385
10699.44 384
10700.41 389
10701.39 396
10702.37 369
10703.34 387
10704.32 391
10705.30 400
10706.27 380
10707.25 386
10708.23 384
10709.21 394
10710.18 404
10711.16 423
10712.14 407
10713.11 397
10714.09 385
10715.07 408
10716.05 386
10717.02 400
10718.00 425
10718.98 410
10719.96 390
10720.93 354
10721.91 417
10722.89 398
10723.87 405
10724.85 397
10725.82 406
10726.80 391
10727.78 415
10728.76 405
10729.74 393
10730.71 393
10731.69 396
10732.67 394
10733.65 405
10734.63 393
10735.60 375
10736.58 401
10737.56 425
10738.54 405
10739.52 398
10740.50 400
10741.48 390
10742.45 364
10743.43 384
10744.41 380
10745.39 419
10746.37 406
10747.35 436
10748.33 397
10749.31 427
10750.28 426
10751.26 371
10752.24 391
10753.22 367
10754.20 383
10755.18 396
10756.16 424
10757.14 410
10758.12 400
10759.10 401
10760.08 375
10761.06 407
10762.04 418
10763.01 400
10763.99 392
10764.97 394
10765.95 400
10766.93 426
10767.91 419
10768.89 396
10769.87 405
10770.85 405
10771.83 396
10772.81 399
10773.79 415
10774.77 444
10775.75 415
10776.73 409
10777.71 394
10778.69 406
10779.67 425
10780.65 433
10781.63 404
10782.62 403
10783.60 423
10784.58 439
10785.56 443
10786.54 399
10787.52 395
10788.50 426
10789.48 399
10790.46 409
10791.44 422
10792.42 405
10793.40 432
10794.38 407
10795.37 399
10796.35 397
10797.33 409
10798.31 440
10799.29 416
10800.27 417
10801.25 415
10802.23 385
10803.21 407
10804.20 420
10805.18 442
10806.16 427
10807.14 412
10808.12 423
10809.10 401
10810.09 386
10811.07 408
10812.05 425
10813.03 448
10814.01 443
10815.00 418
10815.98 444
10816.96 473
10817.94 431
10818.92 407
10819.91 452
10820.89 442
10821.87 440
10822.85 417
10823.83 448
10824.82 392
10825.80 399
10826.78 449
10827.76 456
10828.75 451
10829.73 442
10830.71 431
10831.69 453
10832.68 441
10833.66 435
10834.64 430
10835.63 425
10836.61 419
10837.59 435
10838.57 446
10839.56 469
10840.54 460
10841.52 452
10842.51 449
10843.49 453
10844.47 470
10845.46 464
10846.44 480
10847.42 485
10848.41 472
10849.39 481
10850.37 465
10851.36 468
10852.34 465
10853.32 482
10854.31 504
10855.29 456
10856.28 458
10857.26 488
10858.24 463
10859.23 514
10860.21 486
10861.20 490
10862.18 502
10863.16 503
10864.15 494
10865.13 502
10866.12 456
10867.10 457
10868.08 486
10869.07 503
10870.05 499
10871.04 474
10872.02 483
10873.01 505
10873.99 492
10874.98 488
10875.96 484
10876.95 491
10877.93 507
10878.92 490
10879.90 491
10880.89 467
10881.87 496
10882.86 528
10883.84 511
10884.83 518
10885.81 485
10886.80 511
10887.78 501
10888.77 502
10889.75 517
10890.74 518
10891.72 506
10892.71 508
10893.69 483
10894.68 529
10895.66 542
10896.65 528
10897.64 570
10898.62 553
10899.61 529
10900.59 542
10901.58 518
10902.56 537
10903.55 512
10904.54 523
10905.52 548
10906.51 559
10907.49 545
10908.48 568
10909.47 576
10910.45 564
10911.44 523
10912.43 547
10913.41 543
10914.40 585
10915.39 550
10916.37 576
10917.36 550
10918.35 567
10919.33 572
10920.32 577
10921.31 569
10922.29 566
10923.28 586
10924.27 580
10925.25 561
10926.24 561
10927.23 605
10928.21 574
10929.20 573
10930.19 583
10931.18 586
10932.16 588
10933.15 565
10934.14 612
10935.12 587
10936.11 589
10937.10 582
10938.09 611
10939.07 580
10940.06 608
10941.05 634
10942.04 606
10943.02 641
10944.01 613
10945.00 671
10945.99 611
10946.98 613
10947.96 612
10948.95 619
10949.94 669
10950.93 652
10951.92 655
10952.90 649
10953.89 711
10954.88 703
10955.87 732
10956.86 755
10957.85 737
10958.83 750
10959.82 740
10960.81 744
10961.80 735
10962.79 690
10963.78 670
10964.77 664
10965.75 681
10966.74 644
10967.73 628
10968.72 633
10969.71 611
10970.70 605
10971.69 597
10972.68 613
10973.67 586
10974.66 599
10975.64 611
10976.63 623
10977.62 593
10978.61 613
10979.60 604
10980.59 597
10981.58 593
10982.57 604
10983.56 658
10984.55 643
10985.54 626
10986.53 590
10987.52 644
10988.51 625
10989.50 660
10990.49 662
10991.48 671
10992.47 663
10993.46 669
10994.45 682
10995.44 743
10996.43 755
10997.42 786
10998.41 830
10999.40 832
11000.39 826
11001.38 840
11002.37 770
11003.36 764
11004.35 724
11005.34 712
11006.33 658
11007.32 664
11008.31 626
11009.30 597
11010.30 568
11011.29 579
11012.28 560
11013.27 569
11014.26 577
11015.25 578
11016.24 542
11017.23 534
11018.22 523
11019.21 536
11020.21 551
11021.20 565
11022.19 557
11023.18 545
11024.17 557
11025.16 545
11026.15 563
11027.14 547
11028.14 536
11029.13 522
11030.12 510
11031.11 529
11032.10 525
11033.09 515
11034.09 530
11035.08 561
11036.07 531
11037.06 495
11038.05 533
11039.05 536
11040.04 544
11041.03 498
11042.02 553
11043.02 544
11044.01 522
11045.00 515
11045.99 540
11046.98 518
11047.98 502
11048.97 517
11049.96 495
11050.95 496
11051.95 485
11052.94 509
11053.93 523
11054.93 521
11055.92 502
11056.91 492
11057.90 493
11058.90 495
11059.89 514
11060.88 501
11061.88 492
11062.87 492
11063.86 497
11064.86 493
11065.85 503
11066.84 523
11067.84 525
11068.83 529
11069.82 500
11070.82 523
11071.81 501
11072.80 508
11073.80 517
11074.79 528
11075.78 514
11076.78 555
11077.77 549
11078.77 501
11079.76 486
11080.75 497
11081.75 524
11082.74 497
11083.74 500
11084.73 481
11085.72 466
11086.72 497
11087.71 502
11088.71 515
11089.70 508
11090.70 515
11091.69 458
11092.68 468
11093.68 464
11094.67 465
11095.67 472
11096.66 461
11097.66 464
11098.65 484
11099.65 471
11100.64 443
11101.64 444
11102.63 477
11103.63 481
11104.62 471
11105.62 430
11106.61 486
11107.61 467
11108.60 446
11109.60 450
11110.59 438
11111.59 424
11112.58 446
11113.58 446
11114.57 447
11115.57 439
11116.56 458
11117.56 453
11118.56 440
11119.55 432
11120.55 459
11121.54 463
11122.54 445
11123.54 440
11124.53 437
11125.53 465
11126.52 443
11127.52 447
11128.51 436
11129.51 434
11130.51 435
11131.50 416
11132.50 425
11133.50 435
11134.49 431
11135.49 428
11136.49 455
11137.48 414
11138.48 460
11139.47 429
11140.47 453
11141.47 415
11142.46 395
11143.46 437
11144.46 433
11145.46 437
11146.45 401
11147.45 423
11148.45 428
11149.44 414
11150.44 420
11151.44 420
11152.43 400
11153.43 401
11154.43 450
11155.43 455
11156.42 391
11157.42 414
11158.42 427
11159.42 440
11160.41 414
11161.41 406
11162.41 399
11163.41 411
11164.40 411
11165.40 416
11166.40 420
11167.40 416
11168.39 408
11169.39 422
11170.39 440
11171.39 422
11172.39 405
11173.38 410
11174.38 443
11175.38 419
11176.38 410
11177.38 406
11178.38 411
11179.37 425
11180.37 414
11181.37 388
11182.37 400
11183.37 423
11184.37 449
11185.37 414
11186.36 410
11187.36 426
11188.36 426
11189.36 431
11190.36 414
11191.36 409
11192.36 439
11193.36 396
11194.36 418
11195.35 421
11196.35 399
11197.35 399
11198.35 424
11199.35 408
11200.35 426
11201.35 406
11202.35 415
11203.35 390
11204.35 409
11205.35 400
11206.35 419
11207.35 410
11208.35 407
11209.35 423
11210.35 412
11211.35 405
11212.35 402
11213.35 404
11214.35 429
11215.34 427
11216.35 398
11217.35 406
11218.35 448
11219.35 444
11220.35 410
11221.35 414
11222.35 378
11223.35 420
11224.35 424
11225.35 421
11226.35 385
11227.35 390
11228.35 401
11229.35 393
11230.35 419
11231.35 416
11232.35 414
11233.35 440
11234.35 420
11235.35 409
11236.35 406
11237.36 381
11238.36 411
11239.36 412
11240.36 379
11241.36 378
11242.36 417
11243.36 399
11244.36 422
11245.36 458
11246.37 407
11247.37 413
11248.37 428
11249.37 428
11250.37 396
11251.37 407
11252.38 412
11253.38 395
11254.38 416
11255.38 428
11256.38 433
11257.38 404
11258.39 395
11259.39 410
11260.39 437
11261.39 438
11262.39 427
11263.40 438
11264.40 418
11265.40 426
11266.40 450
11267.40 410
11268.41 447
11269.41 434
11270.41 416
11271.41 419
11272.42 443
11273.42 419
11274.42 408
11275.42 439
11276.43 437
11277.43 466
11278.43 450
11279.44 411
11280.44 412
11281.44 409
11282.44 394
11283.45 434
11284.45 421
11285.45 376
11286.46 394
11287.46 416
11288.46 393
11289.47 406
11290.47 417
11291.47 408
11292.48 420
11293.48 410
11294.48 374
11295.49 378
11296.49 415
11297.49 413
11298.50 407
11299.50 433
11300.51 409
11301.51 400
11302.51 386
11303.52 391
11304.52 378
11305.53 391
11306.53 397
11307.53 399
11308.54 380
11309.54 403
11310.55 381
11311.55 401
11312.55 389
11313.56 404
11314.56 387
11315.57 423
11316.57 407
11317.58 448
11318.58 413
11319.59 403
11320.59 390
11321.59 417
11322.60 437
11323.60 401
11324.61 414
11325.61 389
11326.62 372
11327.62 417
11328.63 380
11329.63 391
11330.64 402
11331.64 404
11332.65 415
11333.65 404
11334.66 385
11335.67 385
11336.67 392
11337.68 390
11338.68 422
11339.69 420
11340.69 416
11341.70 416
11342.70 418
11343.71 420
11344.72 420
11345.72 387
11346.73 396
11347.73 392
11348.74 415
11349.74 370
11350.75 403
11351.76 412
11352.76 412
11353.77 381
11354.78 397
11355.78 390
11356.79 393
11357.79 398
11358.80 399
11359.81 393
11360.81 394
11361.82 403
11362.83 404
11363.83 374
11364.84 381
11365.85 389
11366.85 386
11367.86 396
11368.87 395
11369.87 422
11370.88 422
11371.89 410
11372.89 404
11373.90 400
11374.91 408
11375.92 399
11376.92 393
11377.93 415
11378.94 392
11379.94 392
11380.95 416
11381.96 384
11382.97 393
11383.97 388
11384.98 409
11385.99 387
11387.00 378
11388.00 368
11389.01 419
11390.02 415
11391.03 393
11392.04 383
11393.04 380
11394.05 389
11395.06 399
11396.07 410
11397.08 375
11398.08 394
11399.09 400
11400.10 401
11401.11 391
11402.12 388
11403.12 392
11404.13 427
11405.14 410
11406.15 393
11407.16 405
11408.17 401
11409.18 407
11410.18 408
11411.19 400
11412.20 405
11413.21 409
11414.22 406
11415.23 408
11416.24 406
11417.25 414
11418.25 407
11419.26 427
11420.27 391
11421.28 414
11422.29 418
11423.30 433
11424.31 398
11425.32 393
11426.33 429
11427.34 416
11428.35 411
11429.36 449
11430.37 399
11431.38 385
11432.39 403
11433.39 408
11434.40 405
11435.41 407
11436.42 401
11437.43 433
11438.44 412
11439.45 395
11440.46 395
11441.47 422
11442.48 410
11443.49 419
11444.50 422
11445.51 396
11446.52 419
11447.53 421
11448.55 452
11449.56 421
11450.57 393
11451.58 401
11452.59 416
11453.60 395
11454.61 413
11455.62 403
11456.63 435
11457.64 420
11458.65 398
11459.66 388
11460.67 392
11461.68 406
11462.69 411
11463.71 403
11464.72 422
11465.73 399
11466.74 412
11467.75 431
11468.76 424
11469.77 445
11470.78 407
11471.80 421
11472.81 406
11473.82 402
11474.83 424
11475.84 433
11476.85 406
11477.86 412
11478.88 430
11479.89 409
11480.90 405
11481.91 429
11482.92 435
11483.93 441
11484.95 434
11485.96 446
11486.97 410
11487.98 421
11489.00 420
11490.01 438
11491.02 435
11492.03 459
11493.04 440
11494.06 445
11495.07 441
11496.08 438
11497.09 456
11498.11 454
11499.12 451
11500.13 453
11501.14 422
11502.16 454
11503.17 447
11504.18 441
11505.20 458
11506.21 459
11507.22 445
11508.23 459
11509.25 429
11510.26 468
11511.27 449
11512.29 439
11513.30 463
11514.31 475
11515.33 480
11516.34 476
11517.35 466
11518.37 445
11519.38 467
11520.39 508
11521.41 480
11522.42 478
11523.43 463
11524.45 512
11525.46 494
11526.47 482
11527.49 488
11528.50 495
11529.52 498
11530.53 507
11531.54 520
11532.56 533
11533.57 536
11534.59 599
11535.60 621
11536.62 594
11537.63 648
11538.64 654
11539.66 674
11540.67 682
11541.69 613
11542.70 591
11543.72 602
11544.73 584
11545.75 559
11546.76 502
11547.77 489
11548.79 495
11549.80 470
11550.82 470
11551.83 450
11552.85 482
11553.86 464
11554.88 464
11555.89 457
11556.91 460
11557.92 470
11558.94 463
11559.95 455
11560.97 445
11561.99 456
11563.00 411
11564.02 453
11565.03 425
11566.05 443
11567.06 437
11568.08 441
11569.09 435
11570.11 438
11571.13 472
11572.14 424
11573.16 458
11574.17 464
11575.19 454
11576.20 456
11577.22 478
11578.24 436
11579.25 468
11580.27 473
11581.29 451
11582.30 475
11583.32 472
11584.33 448
11585.35 457
11586.37 472
11587.38 442
11588.40 457
11589.42 451
11590.43 457
11591.45 459
11592.47 463
11593.48 478
11594.50 484
11595.52 503
11596.53 520
11597.55 534
11598.57 510
11599.58 545
11600.60 522
11601.62 539
11602.64 509
11603.65 513
11604.67 498
11605.69 454
11606.70 468
11607.72 511
11608.74 462
11609.76 436
11610.77 455
11611.79 472
11612.81 453
11613.83 439
11614.84 448
11615.86 476
11616.88 442
11617.90 468
11618.92 446
11619.93 454
11620.95 449
11621.97 439
11622.99 474
11624.01 442
11625.02 464
11626.04 489
11627.06 442
11628.08 451
11629.10 441
11630.11 476
11631.13 461
11632.15 444
11633.17 428
11634.19 440
11635.21 442
11636.23 437
11637.24 438
11638.26 427
11639.28 442
11640.30 464
11641.32 437
11642.34 419
11643.36 413
11644.38 418
11645.39 411
11646.41 391
11647.43 425
11648.45 420
11649.47 421
11650.49 429
11651.51 418
11652.53 429
11653.55 418
11654.57 430
11655.59 407
11656.61 416
11657.63 428
11658.65 436
11659.67 388
11660.69 402
11661.70 414
11662.72 447
11663.74 421
11664.76 423
11665.78 431
11666.80 421
11667.82 418
11668.84 420
11669.86 433
11670.88 431
11671.90 424
11672.92 413
11673.95 399
11674.97 394
11675.99 387
11677.01 435
11678.03 445
11679.05 395
11680.07 407
11681.09 408
11682.11 411
11683.13 445
11684.15 426
11685.17 382
11686.19 398
11687.21 391
11688.23 405
11689.25 410
11690.28 394
11691.30 391
11692.32 406
11693.34 396
11694.36 411
11695.38 425
11696.40 407
11697.42 401
11698.44 412
11699.47 409
11700.49 403
11701.51 399
11702.53 406
11703.55 354
11704.57 403
11705.60 394
11706.62 401
11707.64 401
11708.66 392
11709.68 400
11710.70 424
11711.73 392
11712.75 381
11713.77 401
11714.79 401
11715.81 395
11716.84 394
11717.86 424
11718.88 382
11719.90 387
11720.92 391
11721.95 385
11722.97 384
11723.99 389
11725.01 380
11726.04 400
11727.06 414
11728.08 410
11729.11 377
11730.13 390
11731.15 375
11732.17 384
11733.20 425
11734.22 396
11735.24 383
11736.26 392
11737.29 409
11738.31 376
11739.33 387
11740.36 375
11741.38 392
11742.40 361
11743.43 377
11744.45 414
11745.47 390
11746.50 372
11747.52 382
11748.54 378
11749.57 373
11750.59 367
11751.62 386
11752.64 386
11753.66 404
11754.69 395
11755.71 426
11756.73 417
11757.76 393
11758.78 357
11759.81 384
11760.83 406
11761.85 407
11762.88 396
11763.90 384
11764.93 395
11765.95 393
11766.98 402
11768.00 423
11769.02 415
11770.05 416
11771.07 401
11772.10 403
11773.12 373
11774.15 396
11775.17 421
11776.20 392
11777.22 417
11778.25 436
11779.27 419
11780.30 397
11781.32 416
11782.35 415
11783.37 411
11784.40 405
11785.42 401
11786.45 407
11787.47 396
11788.50 381
11789.52 382
11790.55 386
11791.57 413
11792.60 404
11793.62 404
11794.65 395
11795.67 408
11796.70 396
11797.73 418
11798.75 412
11799.78 396
11800.80 397
11801.83 389
11802.85 420
11803.88 427
11804.91 400
11805.93 412
11806.96 415
11807.98 420
11809.01 415
11810.04 417
11811.06 402
11812.09 403
11813.12 419
11814.14 399
11815.17 432
11816.19 425
11817.22 377
11818.25 422
11819.27 417
11820.30 399
11821.33 410
11822.35 390
11823.38 403
11824.41 428
11825.44 421
11826.46 433
11827.49 452
11828.52 404
11829.54 441
11830.57 411
11831.60 430
11832.62 467
11833.65 438
11834.68 442
11835.71 455
11836.73 417
11837.76 464
11838.79 446
11839.82 434
11840.84 410
11841.87 427
11842.90 451
11843.93 456
11844.95 479
11845.98 490
11847.01 441
11848.04 443
11849.07 432
11850.09 446
11851.12 442
11852.15 461
11853.18 430
11854.21 433
11855.23 469
11856.26 468
11857.29 455
11858.32 450
11859.35 441
11860.38 457
11861.40 453
11862.43 457
11863.46 472
11864.49 476
11865.52 488
11866.55 460
11867.58 445
11868.60 484
11869.63 474
11870.66 455
11871.69 456
11872.72 464
11873.75 488
11874.78 507
11875.81 472
11876.84 470
11877.86 461
11878.89 480
11879.92 496
11880.95 513
11881.98 486
11883.01 493
11884.04 501
11885.07 511
11886.10 521
11887.13 508
11888.16 518
11889.19 524
11890.22 506
11891.25 496
11892.28 480
11893.31 516
11894.34 500
11895.37 511
11896.40 523
11897.43 558
11898.46 531
11899.49 541
11900.52 542
11901.55 556
11902.58 568
11903.61 570
11904.64 597
11905.67 562
11906.70 568
11907.73 558
11908.76 564
11909.79 560
11910.82 510
11911.85 503
11912.88 530
11913.91 516
11914.94 523
11915.97 542
11917.01 521
11918.04 523
11919.07 516
11920.10 520
11921.13 508
11922.16 522
11923.19 512
11924.22 533
11925.25 530
11926.28 537
11927.32 561
11928.35 576
11929.38 569
11930.41 592
11931.44 579
11932.47 622
11933.50 590
11934.54 585
11935.57 546
11936.60 555
11937.63 554
11938.66 549
11939.70 535
11940.73 557
11941.76 498
11942.79 515
11943.82 526
11944.85 520
11945.89 493
11946.92 507
11947.95 502
11948.98 473
11950.02 490
11951.05 495
11952.08 489
11953.11 507
11954.15 492
11955.18 516
11956.21 481
11957.24 497
11958.28 508
11959.31 554
11960.34 524
11961.37 487
11962.41 500
11963.44 513
11964.47 500
11965.51 493
11966.54 509
11967.57 499
11968.60 514
11969.64 507
11970.67 503
11971.70 502
11972.74 517
11973.77 497
11974.80 504
11975.84 540
11976.87 542
11977.90 516
11978.94 527
11979.97 523
11981.00 534
11982.04 528
11983.07 499
11984.11 495
11985.14 537
11986.17 516
11987.21 510
11988.24 535
11989.28 534
11990.31 540
11991.34 537
11992.38 544
11993.41 502
11994.45 532
11995.48 538
11996.51 535
11997.55 512
11998.58 518
11999.62 530
12000.65 547
12001.69 531
12002.72 527
12003.76 534
12004.79 564
12005.82 579
12006.86 561
12007.89 581
12008.93 568
12009.96 587
12011.00 584
12012.03 535
12013.07 569
12014.10 608
12015.14 560
12016.17 556
12017.21 561
12018.24 576
12019.28 560
12020.32 572
12021.35 545
12022.39 568
12023.42 565
12024.46 562
12025.49 585
12026.53 603
12027.56 606
12028.60 580
12029.64 561
12030.67 584
12031.71 594
12032.74 580
12033.78 563
12034.81 575
12035.85 570
12036.89 565
12037.92 551
12038.96 557
12039.99 582
12041.03 558
12042.07 590
12043.10 538
12044.14 564
12045.18 597
12046.21 566
12047.25 561
12048.29 575
12049.32 614
12050.36 585
12051.40 587
12052.43 601
12053.47 595
12054.51 611
12055.54 618
12056.58 652
12057.62 651
12058.65 616
12059.69 628
12060.73 634
12061.76 621
12062.80 604
12063.84 579
12064.88 538
12065.91 564
12066.95 527
12067.99 566
12069.03 554
12070.06 557
12071.10 528
12072.14 543
12073.18 553
12074.21 550
12075.25 574
12076.29 538
12077.33 547
12078.36 507
12079.40 522
12080.44 528
12081.48 561
12082.52 556
12083.55 571
12084.59 559
12085.63 574
12086.67 564
12087.71 544
12088.74 545
12089.78 521
12090.82 573
12091.86 577
12092.90 542
12093.94 554
12094.98 532
12096.01 563
12097.05 525
12098.09 547
12099.13 568
12100.17 538
12101.21 540
12102.25 572
12103.28 580
12104.32 586
12105.36 549
12106.40 573
12107.44 548
12108.48 558
12109.52 553
12110.56 535
12111.60 542
12112.64 507
12113.68 485
12114.72 512
12115.76 518
12116.79 512
12117.83 507
12118.87 492
12119.91 464
12120.95 471
12121.99 517
12123.03 460
12124.07 454
12125.11 450
12126.15 477
12127.19 483
12128.23 487
12129.27 457
12130.31 501
12131.35 527
12132.39 485
12133.43 484
12134.47 447
12135.51 457
12136.55 465
12137.59 448
12138.63 452
12139.67 465
12140.71 448
12141.76 478
12142.80 469
12143.84 465
12144.88 462
12145.92 481
12146.96 459
12148.00 467
12149.04 431
12150.08 451
12151.12 441
12152.16 436
12153.20 429
12154.25 461
12155.29 456
12156.33 431
12157.37 425
12158.41 425
12159.45 436
12160.49 452
12161.53 448
12162.58 444
12163.62 421
12164.66 456
12165.70 437
12166.74 430
12167.78 440
12168.82 431
12169.87 444
12170.91 458
12171.95 441
12172.99 450
12174.03 433
12175.08 432
12176.12 424
12177.16 423
12178.20 429
12179.24 440
12180.29 457
12181.33 434
12182.37 402
12183.41 427
12184.46 441
12185.50 434
12186.54 423
12187.58 419
12188.63 462
12189.67 439
12190.71 429
12191.75 387
12192.80 424
12193.84 431
12194.88 434
12195.92 424
12196.97 406
12198.01 426
12199.05 449
12200.10 405
12201.14 429
12202.18 403
12203.23 405
12204.27 424
12205.31 436
12206.36 428
12207.40 420
12208.44 390
12209.49 381
12210.53 391
12211.57 398
12212.62 411
12213.66 408
12214.70 375
12215.75 390
12216.79 400
12217.84 402
12218.88 400
12219.92 367
12220.97 408
12222.01 407
12223.06 385
12224.10 391
12225.14 402
12226.19 403
12227.23 406
12228.28 397
12229.32 401
12230.36 380
12231.41 380
12232.45 380
12233.50 384
12234.54 361
12235.59 400
12236.63 374
12237.68 379
12238.72 393
12239.77 377
12240.81 389
12241.86 377
12242.90 385
12243.94 410
12244.99 404
12246.03 370
12247.08 376
12248.13 383
12249.17 386
12250.22 370
12251.26 390
12252.31 400
12253.35 365
12254.40 365
12255.44 391
12256.49 393
12257.53 386
12258.58 375
12259.62 361
12260.67 379
12261.72 373
12262.76 360
12263.81 352
12264.85 361
12265.90 380
12266.94 369
12267.99 384
12269.04 359
12270.08 361
12271.13 361
12272.17 345
12273.22 336
12274.27 372
12275.31 358
12276.36 367
12277.41 383
12278.45 371
12279.50 390
12280.55 392
12281.59 363
12282.64 385
12283.69 352
12284.73 359
12285.78 342
12286.83 346
12287.87 351
12288.92 353
12289.97 360
12291.01 363
12292.06 379
12293.11 359
12294.15 333
12295.20 352
12296.25 365
12297.30 359
12298.34 354
12299.39 350
12300.44 337
12301.48 346
12302.53 346
12303.58 348
12304.63 326
12305.67 354
12306.72 335
12307.77 363
12308.82 355
12309.87 363
12310.91 387
12311.96 365
12313.01 366
12314.06 357
12315.10 364
12316.15 344
12317.20 353
12318.25 354
12319.30 368
12320.34 368
12321.39 322
12322.44 351
12323.49 335
12324.54 339
12325.59 335
12326.63 344
12327.68 354
12328.73 361
12329.78 346
12330.83 360
12331.88 334
12332.93 328
12333.98 347
12335.02 348
12336.07 343
12337.12 358
12338.17 359
12339.22 330
12340.27 331
12341.32 337
12342.37 342
12343.42 344
12344.47 355
12345.51 342
12346.56 343
12347.61 350
12348.66 370
12349.71 341
12350.76 346
12351.81 341
12352.86 332
12353.91 354
12354.96 348
12356.01 326
12357.06 337
12358.11 349
12359.16 364
12360.21 367
12361.26 317
12362.31 336
12363.36 353
12364.41 325
12365.46 325
12366.51 343
12367.56 328
12368.61 330
12369.66 332
12370.71 325
12371.76 331
12372.81 326
12373.86 353
12374.91 329
12375.96 316
12377.01 349
12378.06 357
12379.11 347
12380.17 321
12381.22 327
12382.27 319
12383.32 333
12384.37 347
12385.42 332
12386.47 348
12387.52 333
12388.57 350
12389.62 334
12390.67 353
12391.73 328
12392.78 357
12393.83 332
12394.88 339
12395.93 351
12396.98 341
12398.03 337
12399.09 343
12400.14 318
12401.19 337
12402.24 329
12403.29 350
12404.34 353
12405.40 349
12406.45 324
12407.50 363
12408.55 384
12409.60 341
12410.66 351
12411.71 342
12412.76 350
12413.81 363
12414.86 337
12415.92 349
12416.97 335
12418.02 353
12419.07 346
12420.13 350
12421.18 342
12422.23 367
12423.28 367
12424.34 343
12425.39 329
12426.44 372
12427.49 353
12428.55 344
12429.60 338
12430.65 351
12431.71 351
12432.76 367
12433.81 336
12434.86 358
12435.92 342
12436.97 338
12438.02 357
12439.08 366
12440.13 336
12441.18 358
12442.24 381
12443.29 361
12444.34 335
12445.40 345
12446.45 333
12447.50 358
12448.56 342
12449.61 366
12450.67 343
12451.72 340
12452.77 380
12453.83 363
12454.88 350
12455.94 365
12456.99 358
12458.04 370
12459.10 374
12460.15 333
12461.21 332
12462.26 349
12463.31 338
12464.37 371
12465.42 389
12466.48 365
12467.53 351
12468.59 371
12469.64 339
12470.70 365
12471.75 392
12472.80 391
12473.86 404
12474.91 402
12475.97 393
12477.02 381
12478.08 417
12479.13 403
12480.19 411
12481.24 423
12482.30 410
12483.35 375
12484.41 407
12485.46 370
12486.52 356
12487.57 369
12488.63 379
12489.69 350
12490.74 354
12491.80 356
12492.85 373
12493.91 394
12494.96 369
12496.02 356
12497.07 352
12498.13 364
12499.19 378
12500.24 364
12501.30 351
12502.35 336
12503.41 358
12504.47 371
12505.52 351
12506.58 388
12507.63 370
12508.69 384
12509.75 356
12510.80 367
12511.86 370
12512.91 368
12513.97 385
12515.03 397
12516.08 380
12517.14 348
12518.20 373
12519.25 361
12520.31 378
12521.37 358
12522.42 341
12523.48 386
12524.54 371
12525.59 365
12526.65 355
12527.71 382
12528.77 376
12529.82 354
12530.88 358
12531.94 395
12532.99 358
12534.05 368
12535.11 395
12536.17 385
12537.22 367
12538.28 369
12539.34 379
12540.40 372
12541.45 366
12542.51 355
12543.57 403
12544.63 416
12545.68 395
12546.74 402
12547.80 384
12548.86 376
12549.92 367
12550.97 394
12552.03 379
12553.09 383
12554.15 382
12555.21 403
12556.26 420
12557.32 376
12558.38 385
12559.44 385
12560.50 416
12561.56 374
12562.61 379
12563.67 388
12564.73 385
12565.79 414
12566.85 408
12567.91 386
12568.97 382
12570.02 391
12571.08 393
12572.14 375
12573.20 371
12574.26 372
12575.32 389
12576.38 394
12577.44 380
12578.50 380
12579.56 364
12580.61 358
12581.67 367
12582.73 381
12583.79 352
12584.85 382
12585.91 386
12586.97 416
12588.03 375
12589.09 396
12590.15 391
12591.21 368
12592.27 375
12593.33 371
12594.39 351
12595.45 406
12596.51 399
12597.57 381
12598.63 386
12599.69 399
12600.75 386
12601.81 407
12602.87 386
12603.93 401
12604.99 380
12606.05 378
12607.11 399
12608.17 416
12609.23 411
12610.29 397
12611.35 394
12612.41 399
12613.47 398
12614.53 392
12615.59 388
12616.66 391
12617.72 396
12618.78 401
12619.84 369
12620.90 336
12621.96 373
12623.02 409
12624.08 408
12625.14 422
12626.20 400
12627.26 420
12628.33 428
12629.39 429
12630.45 437
12631.51 395
12632.57 380
12633.63 386
12634.69 402
12635.76 417
12636.82 398
12637.88 403
12638.94 405
12640.00 404
12641.06 410
12642.13 418
12643.19 413
12644.25 401
12645.31 423
12646.37 396
12647.44 386
12648.50 405
12649.56 371
12650.62 372
12651.68 412
12652.75 397
12653.81 406
12654.87 402
12655.93 392
12657.00 394
12658.06 387
12659.12 391
12660.18 401
12661.25 391
12662.31 388
12663.37 396
12664.43 416
12665.50 390
12666.56 405
12667.62 407
12668.69 397
12669.75 408
12670.81 411
12671.88 408
12672.94 417
12674.00 404
12675.06 417
12676.13 416
12677.19 401
12678.25 433
12679.32 433
12680.38 413
12681.44 425
12682.51 417
12683.57 426
12684.64 443
12685.70 411
12686.76 409
12687.83 413
12688.89 403
12689.95 434
12691.02 436
12692.08 432
12693.15 419
12694.21 407
12695.27 403
12696.34 419
12697.40 442
12698.47 409
12699.53 430
12700.59 417
12701.66 421
12702.72 431
12703.79 457
12704.85 465
12705.92 470
12706.98 433
12708.05 434
12709.11 454
12710.18 473
12711.24 459
12712.30 431
12713.37 441
12714.43 450
12715.50 471
12716.56 436
12717.63 483
12718.69 461
12719.76 450
12720.82 425
12721.89 443
12722.95 453
12724.02 446
12725.09 464
12726.15 476
12727.22 474
12728.28 478
12729.35 485
12730.41 481
12731.48 491
12732.54 519
12733.61 516
12734.68 507
12735.74 485
12736.81 480
12737.87 496
12738.94 473
12740.00 482
12741.07 460
12742.14 440
12743.20 426
12744.27 437
12745.33 413
12746.40 430
12747.47 454
12748.53 425
12749.60 424
12750.67 434
12751.73 425
12752.80 419
12753.87 410
12754.93 428
12756.00 416
12757.07 388
12758.13 386
12759.20 406
12760.27 431
12761.33 419
12762.40 390
12763.47 418
12764.53 433
12765.60 413
12766.67 410
12767.73 413
12768.80 414
12769.87 424
12770.94 430
12772.00 408
12773.07 397
12774.14 415
12775.21 441
12776.27 410
12777.34 404
12778.41 387
12779.48 410
12780.54 401
12781.61 403
12782.68 411
12783.75 401
12784.81 409
12785.88 407
12786.95 405
12788.02 410
12789.09 411
12790.15 414
12791.22 403
12792.29 378
12793.36 376
12794.43 397
12795.49 402
12796.56 398
12797.63 397
12798.70 422
12799.77 415
12800.84 396
12801.90 395
12802.97 392
12804.04 399
12805.11 397
12806.18 376
12807.25 388
12808.32 398
12809.39 387
12810.45 370
12811.52 376
12812.59 414
12813.66 421
12814.73 412
12815.80 393
12816.87 388
12817.94 404
12819.01 376
12820.08 402
12821.15 412
12822.21 387
12823.28 412
12824.35 409
12825.42 402
12826.49 398
12827.56 404
12828.63 396
12829.70 393
12830.77 392
12831.84 391
12832.91 403
12833.98 394
12835.05 400
12836.12 391
12837.19 380
12838.26 400
12839.33 391
12840.40 359
12841.47 374
12842.54 373
12843.61 379
12844.68 392
12845.75 385
12846.82 411
12847.89 379
12848.96 387
12850.03 370
12851.10 397
12852.18 388
12853.25 395
12854.32 359
12855.39 362
12856.46 349
12857.53 365
12858.60 358
12859.67 362
12860.74 374
12861.81 381
12862.88 355
12863.96 342
12865.03 355
12866.10 380
12867.17 403
12868.24 368
12869.31 340
12870.38 365
12871.45 364
12872.53 371
12873.60 355
12874.67 352
12875.74 376
12876.81 364
12877.88 379
12878.96 373
12880.03 377
12881.10 373
12882.17 366
12883.24 373
12884.31 355
12885.39 384
12886.46 361
12887.53 358
12888.60 354
12889.68 356
12890.75 345
12891.82 363
12892.89 344
12893.96 334
12895.04 374
12896.11 358
12897.18 363
12898.25 354
12899.33 336
12900.40 357
12901.47 372
12902.54 357
12903.62 336
12904.69 356
12905.76 352
12906.84 366
12907.91 354
12908.98 346
12910.06 369
12911.13 377
12912.20 354
12913.27 383
12914.35 335
12915.42 372
12916.49 362
12917.57 351
12918.64 369
12919.71 337
12920.79 348
12921.86 348
12922.94 317
12924.01 358
12925.08 358
12926.16 338
12927.23 357
12928.30 343
12929.38 357
12930.45 346
12931.53 342
12932.60 355
12933.67 342
12934.75 322
12935.82 338
12936.90 329
12937.97 320
12939.04 359
12940.12 321
12941.19 328
12942.27 352
12943.34 329
12944.42 345
12945.49 323
12946.56 315
12947.64 309
12948.71 339
12949.79 338
12950.86 332
12951.94 329
12953.01 340
12954.09 342
12955.16 329
12956.24 351
12957.31 341
12958.39 336
12959.46 338
12960.54 342
12961.61 341
12962.69 344
12963.76 315
12964.84 318
12965.91 329
12966.99 333
12968.07 328
12969.14 318
12970.22 325
12971.29 354
12972.37 335
12973.44 337
12974.52 330
12975.59 339
12976.67 322
12977.75 323
12978.82 323
12979.90 349
12980.97 324
12982.05 316
12983.13 327
12984.20 326
12985.28 328
12986.35 325
12987.43 339
12988.51 317
12989.58 335
12990.66 352
12991.74 322
12992.81 322
12993.89 318
12994.97 325
12996.04 311
12997.12 319
12998.20 321
12999.27 316
13000.35 322
13001.43 349
13002.50 328
13003.58 333
13004.66 346
13005.73 321
13006.81 319
13007.89 349
13008.97 338
13010.04 352
13011.12 356
13012.20 341
13013.27 316
13014.35 325
13015.43 319
13016.51 327
13017.58 352
13018.66 325
13019.74 324
13020.82 330
13021.89 326
13022.97 308
13024.05 326
13025.13 338
13026.21 347
13027.28 334
13028.36 320
13029.44 343
13030.52 341
13031.60 335
13032.67 324
13033.75 331
13034.83 329
13035.91 333
13036.99 351
13038.07 361
13039.14 356
13040.22 333
13041.30 337
13042.38 345
13043.46 353
13044.54 319
13045.62 326
13046.69 357
13047.77 335
13048.85 310
13049.93 310
13051.01 346
13052.09 341
13053.17 327
13054.25 319
13055.33 318
13056.40 357
13057.48 353
13058.56 335
13059.64 349
13060.72 301
13061.80 344
13062.88 324
13063.96 334
13065.04 326
13066.12 331
13067.20 353
13068.28 343
13069.36 343
13070.44 331
13071.52 347
13072.60 347
13073.68 310
13074.76 337
13075.84 331
13076.92 343
13078.00 336
13079.08 325
13080.16 359
13081.24 335
13082.32 342
13083.40 342
13084.48 314
13085.56 323
13086.64 341
13087.72 318
13088.80 360
13089.88 350
13090.96 344
13092.04 329
13093.12 316
13094.20 326
13095.28 344
13096.36 354
13097.44 329
13098.52 324
13099.61 316
13100.69 329
13101.77 326
13102.85 325
13103.93 319
13105.01 323
13106.09 340
13107.17 329
13108.25 351
13109.34 308
13110.42 302
13111.50 341
13112.58 332
13113.66 321
13114.74 347
13115.82 360
13116.91 365
13117.99 342
13119.07 346
13120.15 354
13121.23 355
13122.31 351
13123.40 344
13124.48 341
13125.56 318
13126.64 335
13127.72 317
13128.81 335
13129.89 338
13130.97 333
13132.05 347
13133.14 331
13134.22 323
13135.30 349
13136.38 333
13137.47 363
13138.55 342
13139.63 314
13140.71 347
13141.80 350
13142.88 339
13143.96 326
13145.04 352
13146.13 326
13147.21 351
13148.29 321
13149.38 333
13150.46 345
13151.54 324
13152.62 359
13153.71 335
13154.79 350
13155.87 340
13156.96 395
13158.04 334
13159.12 351
13160.21 344
13161.29 362
13162.37 357
13163.46 349
13164.54 353
13165.62 350
13166.71 340
13167.79 337
13168.88 329
13169.96 337
13171.04 353
13172.13 325
13173.21 342
13174.30 355
13175.38 364
13176.46 351
13177.55 351
13178.63 326
13179.72 336
13180.80 353
13181.88 342
13182.97 339
13184.05 351
13185.14 325
13186.22 358
13187.31 358
13188.39 350
13189.48 325
13190.56 356
13191.65 358
13192.73 347
13193.81 354
13194.90 360
13195.98 349
13197.07 350
13198.15 356
13199.24 355
13200.32 383
13201.41 364
13202.49 342
13203.58 369
13204.67 361
13205.75 362
13206.84 349
13207.92 368
13209.01 339
13210.09 347
13211.18 360
13212.26 356
13213.35 351
13214.43 368
13215.52 350
13216.61 335
13217.69 362
13218.78 340
13219.86 351
13220.95 349
13222.04 345
13223.12 348
13224.21 363
13225.29 353
13226.38 363
13227.47 367
13228.55 354
13229.64 349
13230.72 356
13231.81 349
13232.90 361
13233.98 351
13235.07 355
13236.16 360
13237.24 366
13238.33 378
13239.42 373
13240.50 368
13241.59 382
13242.68 384
13243.76 378
13244.85 380
13245.94 362
13247.02 344
13248.11 372
13249.20 384
13250.29 400
13251.37 374
13252.46 355
13253.55 377
13254.63 362
13255.72 353
13256.81 350
13257.90 383
13258.98 392
13260.07 389
13261.16 393
13262.25 404
13263.33 422
13264.42 385
13265.51 378
13266.60 385
13267.69 374
13268.77 385
13269.86 390
13270.95 401
13272.04 390
13273.13 361
13274.21 388
13275.30 393
13276.39 373
13277.48 378
13278.57 385
13279.65 382
13280.74 379
13281.83 393
13282.92 389
13284.01 418
13285.10 421
13286.19 385
13287.27 411
13288.36 390
13289.45 402
13290.54 389
13291.63 396
13292.72 404
13293.81 408
13294.90 402
13295.98 416
13297.07 425
13298.16 421
13299.25 416
13300.34 399
13301.43 396
13302.52 412
13303.61 399
13304.70 411
13305.79 408
13306.88 401
13307.97 394
13309.06 430
13310.15 413
13311.24 420
13312.32 418
13313.41 396
13314.50 404
13315.59 413
13316.68 428
13317.77 434
13318.86 414
13319.95 407
13321.04 426
13322.13 430
13323.22 432
13324.31 457
13325.40 410
13326.49 403
13327.58 411
13328.68 417
13329.77 404
13330.86 437
13331.95 412
13333.04 411
13334.13 409
13335.22 384
13336.31 447
13337.40 438
13338.49 441
13339.58 411
13340.67 423
13341.76 443
13342.85 429
13343.94 447
13345.04 433
13346.13 444
13347.22 461
13348.31 440
13349.40 434
13350.49 409
13351.58 431
13352.67 414
13353.77 437
13354.86 413
13355.95 447
13357.04 467
13358.13 426
13359.22 441
13360.31 451
13361.41 451
13362.50 437
13363.59 453
13364.68 438
13365.77 463
13366.87 467
13367.96 461
13369.05 483
13370.14 457
13371.23 444
13372.33 462
13373.42 457
13374.51 463
13375.60 491
13376.69 453
13377.79 430
13378.88 424
13379.97 439
13381.06 468
13382.16 436
13383.25 416
13384.34 404
13385.43 410
13386.53 411
13387.62 426
13388.71 440
13389.81 415
13390.90 409
13391.99 443
13393.08 436
13394.18 439
13395.27 409
13396.36 398
13397.46 421
13398.55 445
13399.64 439
13400.74 444
13401.83 446
13402.92 450
13404.02 447
13405.11 441
13406.20 435
13407.30 424
13408.39 436
13409.48 442
13410.58 412
13411.67 431
13412.77 433
13413.86 407
13414.95 419
13416.05 415
13417.14 412
13418.23 422
13419.33 402
13420.42 413
13421.52 409
13422.61 425
13423.71 397
13424.80 434
13425.89 413
13426.99 421
13428.08 391
13429.18 409
13430.27 403
13431.37 441
13432.46 451
13433.56 398
13434.65 423
13435.74 410
13436.84 441
13437.93 416
13439.03 397
13440.12 412
13441.22 429
13442.31 413
13443.41 412
13444.50 432
13445.60 430
13446.69 418
13447.79 428
13448.88 424
13449.98 422
13451.08 425
13452.17 423
13453.27 441
13454.36 398
13455.46 413
13456.55 435
13457.65 443
13458.74 414
13459.84 404
13460.94 413
13462.03 436
13463.13 450
13464.22 486
13465.32 452
13466.41 447
13467.51 445
13468.61 436
13469.70 441
13470.80 423
13471.90 440
13472.99 453
13474.09 443
13475.18 460
13476.28 439
13477.38 438
13478.47 456
13479.57 433
13480.67 428
13481.76 433
13482.86 453
13483.96 428
13485.05 448
13486.15 437
13487.25 434
13488.34 443
13489.44 461
13490.54 418
13491.63 439
13492.73 431
13493.83 422
13494.93 437
13496.02 447
13497.12 445
13498.22 435
13499.31 461
13500.41 467
13501.51 484
13502.61 477
13503.70 465
13504.80 459
13505.90 447
13507.00 472
13508.09 453
13509.19 460
13510.29 429
13511.39 447
13512.49 474
13513.58 487
13514.68 447
13515.78 459
13516.88 460
13517.98 437
13519.07 439
13520.17 446
13521.27 449
13522.37 434
13523.47 440
13524.57 412
13525.66 420
13526.76 425
13527.86 457
13528.96 450
13530.06 462
13531.16 428
13532.25 448
13533.35 443
13534.45 434
13535.55 416
13536.65 439
13537.75 423
13538.85 440
13539.95 436
13541.05 430
13542.14 414
13543.24 423
13544.34 415
13545.44 421
13546.54 419
13547.64 425
13548.74 426
13549.84 406
13550.94 408
13552.04 404
13553.14 422
13554.24 389
13555.34 400
13556.44 421
13557.54 413
13558.64 412
13559.74 415
13560.84 426
13561.94 442
13563.04 430
13564.13 421
13565.23 408
13566.34 417
13567.44 397
13568.54 418
13569.64 428
13570.74 409
13571.84 381
13572.94 373
13574.04 376
13575.14 394
13576.24 400
13577.34 410
13578.44 423
13579.54 421
13580.64 393
13581.74 404
13582.84 409
13583.94 390
13585.04 427
13586.14 429
13587.24 406
13588.35 426
13589.45 395
13590.55 420
13591.65 402
13592.75 395
13593.85 404
13594.95 418
13596.05 397
13597.15 414
13598.26 409
13599.36 405
13600.46 418
13601.56 412
13602.66 408
13603.76 390
13604.86 414
13605.97 391
13607.07 384
13608.17 393
13609.27 422
13610.37 429
13611.47 412
13612.58 391
13613.68 382
13614.78 415
13615.88 408
13616.98 422
13618.09 410
13619.19 392
13620.29 384
13621.39 408
13622.50 397
13623.60 400
13624.70 409
13625.80 400
13626.91 394
13628.01 417
13629.11 407
13630.21 403
13631.32 402
13632.42 410
13633.52 400
13634.62 433
13635.73 404
13636.83 365
13637.93 388
13639.04 399
13640.14 399
13641.24 375
13642.35 369
13643.45 436
13644.55 422
13645.65 366
13646.76 360
13647.86 390
13648.96 396
13650.07 384
13651.17 395
13652.28 410
13653.38 379
13654.48 415
13655.59 391
13656.69 395
13657.79 402
13658.90 394
13660.00 381
13661.11 409
13662.21 404
13663.31 386
13664.42 411
13665.52 428
13666.63 410
13667.73 406
13668.83 425
13669.94 421
13671.04 408
13672.15 414
13673.25 401
13674.36 416
13675.46 404
13676.56 421
13677.67 425
13678.77 411
13679.88 417
13680.98 423
13682.09 425
13683.19 412
13684.30 396
13685.40 402
13686.51 397
13687.61 408
13688.72 407
13689.82 423
13690.93 411
13692.03 432
13693.14 419
13694.24 412
13695.35 451
13696.45 429
13697.56 428
13698.66 458
13699.77 437
13700.87 428
13701.98 447
13703.09 439
13704.19 453
13705.30 423
13706.40 431
13707.51 431
13708.61 439
13709.72 424
13710.83 429
13711.93 420
13713.04 431
13714.14 440
13715.25 443
13716.36 433
13717.46 442
13718.57 469
13719.67 435
13720.78 426
13721.89 455
13722.99 471
13724.10 460
13725.21 458
13726.31 471
13727.42 473
13728.53 458
13729.63 448
13730.74 436
13731.85 447
13732.95 431
13734.06 450
13735.17 457
13736.27 480
13737.38 451
13738.49 462
13739.59 472
13740.70 485
13741.81 475
13742.92 461
13744.02 495
13745.13 486
13746.24 487
13747.35 482
13748.45 509
13749.56 500
13750.67 479
13751.78 487
13752.88 512
13753.99 518
13755.10 550
13756.21 546
13757.31 535
13758.42 524
13759.53 547
13760.64 588
13761.75 599
13762.85 565
13763.96 544
13765.07 559
13766.18 563
13767.29 562
13768.39 552
13769.50 523
13770.61 522
13771.72 526
13772.83 523
13773.94 514
13775.04 503
13776.15 532
13777.26 509
13778.37 512
13779.48 497
13780.59 504
13781.70 496
13782.80 492
13783.91 463
13785.02 469
13786.13 478
13787.24 470
13788.35 444
13789.46 472
13790.57 446
13791.68 430
13792.79 446
13793.90 451
13795.00 448
13796.11 420
13797.22 448
13798.33 424
13799.44 460
13800.55 459
13801.66 419
13802.77 418
13803.88 440
13804.99 430
13806.10 403
13807.21 422
13808.32 446
13809.43 443
13810.54 435
13811.65 436
13812.76 425
13813.87 400
13814.98 414
13816.09 404
13817.20 411
13818.31 413
13819.42 433
13820.53 418
13821.64 393
13822.75 416
13823.86 404
13824.97 426
13826.08 416
13827.19 378
13828.30 416
13829.41 425
13830.53 420
13831.64 398
13832.75 413
13833.86 423
13834.97 424
13836.08 421
13837.19 428
13838.30 401
13839.41 455
13840.52 435
13841.64 412
13842.75 401
13843.86 393
13844.97 473
13846.08 442
13847.19 434
13848.30 429
13849.41 437
13850.53 432
13851.64 433
13852.75 428
13853.86 407
13854.97 408
13856.08 417
13857.20 400
13858.31 433
13859.42 430
13860.53 421
13861.64 434
13862.76 411
13863.87 436
13864.98 432
13866.09 419
13867.20 396
13868.32 414
13869.43 450
13870.54 420
13871.65 395
13872.77 403
13873.88 394
13874.99 430
13876.10 407
13877.22 400
13878.33 434
13879.44 424
13880.55 424
13881.67 412
13882.78 423
13883.89 418
13885.01 412
13886.12 409
13887.23 412
13888.34 441
13889.46 426
13890.57 410
13891.68 430
13892.80 449
13893.91 426
13895.02 428
13896.14 448
13897.25 424
13898.36 430
13899.48 420
13900.59 411
13901.70 413
13902.82 419
13903.93 403
13905.05 394
13906.16 408
13907.27 416
13908.39 411
13909.50 407
13910.61 387
13911.73 390
13912.84 416
13913.96 381
13915.07 360
13916.19 362
13917.30 374
13918.41 370
13919.53 361
13920.64 374
13921.76 375
13922.87 385
13923.99 374
13925.10 347
13926.21 381
13927.33 369
13928.44 387
13929.56 352
13930.67 356
13931.79 385
13932.90 362
13934.02 357
13935.13 360
13936.25 397
13937.36 401
13938.48 384
13939.59 357
13940.71 392
13941.82 376
13942.94 383
13944.05 356
13945.17 359
13946.28 372
13947.40 358
13948.52 361
13949.63 382
13950.75 345
13951.86 361
13952.98 370
13954.09 378
13955.21 390
13956.32 363
13957.44 380
13958.56 376
13959.67 372
13960.79 389
13961.90 358
13963.02 365
13964.14 387
13965.25 350
13966.37 356
13967.48 353
13968.60 357
13969.72 356
13970.83 365
13971.95 374
13973.07 382
13974.18 351
13975.30 345
13976.42 369
13977.53 387
13978.65 398
13979.77 363
13980.88 374
13982.00 394
13983.12 386
13984.23 381
13985.35 377
13986.47 374
13987.58 372
13988.70 366
13989.82 372
13990.94 353
13992.05 371
13993.17 371
13994.29 384
13995.40 380
13996.52 358
13997.64 371
13998.76 342
13999.87 352
14000.99 367
14002.11 361
14003.23 386
14004.35 368
14005.46 352
14006.58 391
14007.70 364
14008.82 342
14009.93 374
14011.05 383
14012.17 361
14013.29 353
14014.41 382
14015.52 368
14016.64 368
14017.76 377
14018.88 354
14020.00 360
14021.12 372
14022.23 360
14023.35 355
14024.47 364
14025.59 371
14026.71 374
14027.83 356
14028.95 356
14030.06 356
14031.18 352
14032.30 339
14033.42 374
14034.54 376
14035.66 355
14036.78 382
14037.90 350
14039.02 368
14040.14 376
14041.25 336
14042.37 342
14043.49 367
14044.61 385
14045.73 346
14046.85 353
14047.97 385
14049.09 337
14050.21 372
14051.33 371
14052.45 342
14053.57 345
14054.69 375
14055.81 365
14056.93 334
14058.05 349
14059.17 365
14060.29 375
14061.41 358
14062.53 355
14063.65 360
14064.77 379
14065.89 398
14067.01 400
14068.13 358
14069.25 403
14070.37 362
14071.49 401
14072.61 383
14073.73 377
14074.85 386
14075.97 368
14077.09 368
14078.21 356
14079.33 396
14080.45 407
14081.57 365
14082.69 387
14083.82 412
14084.94 384
14086.06 395
14087.18 388
14088.30 395
14089.42 386
14090.54 365
14091.66 374
14092.78 374
14093.91 405
14095.03 401
14096.15 386
14097.27 403
14098.39 381
14099.51 395
14100.63 379
14101.76 409
14102.88 387
14104.00 350
14105.12 378
14106.24 387
14107.36 400
14108.49 367
14109.61 377
14110.73 368
14111.85 352
14112.97 353
14114.10 352
14115.22 348
14116.34 348
14117.46 357
14118.58 378
14119.71 361
14120.83 350
14121.95 352
14123.07 350
14124.20 339
14125.32 343
14126.44 351
14127.56 349
14128.69 345
14129.81 346
14130.93 345
14132.06 320
14133.18 330
14134.30 365
14135.42 330
14136.55 333
14137.67 356
14138.79 345
14139.92 348
14141.04 349
14142.16 331
14143.29 340
14144.41 347
14145.53 361
14146.66 349
14147.78 330
14148.90 332
14150.03 338
14151.15 362
14152.27 353
14153.40 324
14154.52 360
14155.64 359
14156.77 345
14157.89 327
14159.02 343
14160.14 338
14161.26 327
14162.39 329
14163.51 345
14164.64 333
14165.76 314
14166.88 343
14168.01 324
14169.13 327
14170.26 338
14171.38 335
14172.51 366
14173.63 354
14174.75 334
14175.88 331
14177.00 344
14178.13 333
14179.25 321
14180.38 322
14181.50 334
14182.63 315
14183.75 316
14184.88 327
14186.00 333
14187.13 310
14188.25 315
14189.38 317
14190.50 317
14191.63 323
14192.75 326
14193.88 350
14195.00 323
14196.13 336
14197.25 326
14198.38 342
14199.50 312
14200.63 339
14201.76 349
14202.88 305
14204.01 319
14205.13 304
14206.26 335
14207.38 327
14208.51 316
14209.64 342
14210.76 338
14211.89 331
14213.01 328
14214.14 321
14215.27 306
14216.39 329
14217.52 321
14218.64 334
14219.77 313
14220.90 304
14222.02 315
14223.15 342
14224.28 322
14225.40 335
14226.53 303
14227.66 326
14228.78 318
14229.91 308
14231.04 294
14232.16 269
14233.29 302
14234.42 321
14235.54 301
14236.67 284
14237.80 309
14238.92 322
14240.05 311
14241.18 320
14242.31 300
14243.43 298
14244.56 325
14245.69 309
14246.82 308
14247.94 301
14249.07 297
14250.20 303
14251.33 304
14252.45 303
14253.58 306
14254.71 310
14255.84 307
14256.96 319
14258.09 308
14259.22 324
14260.35 319
14261.47 324
14262.60 301
14263.73 296
14264.86 313
14265.99 310
14267.12 309
14268.24 281
14269.37 270
14270.50 293
14271.63 299
14272.76 299
14273.89 302
14275.01 313
14276.14 313
14277.27 292
14278.40 293
14279.53 302
14280.66 314
14281.79 297
14282.91 281
14284.04 289
14285.17 287
14286.30 312
14287.43 300
14288.56 283
14289.69 292
14290.82 303
14291.95 272
14293.08 284
14294.20 293
14295.33 314
14296.46 298
14297.59 299
14298.72 293
14299.85 290
14300.98 278
14302.11 290
14303.24 307
14304.37 304
14305.50 304
14306.63 294
14307.76 292
14308.89 326
14310.02 295
14311.15 286
14312.28 285
14313.41 273
14314.54 300
14315.67 312
14316.80 313
14317.93 299
14319.06 282
14320.19 282
14321.32 279
14322.45 292
14323.58 286
14324.71 283
14325.84 291
14326.97 301
14328.10 282
14329.23 282
14330.36 311
14331.49 322
14332.62 288
14333.76 283
14334.89 271
14336.02 296
14337.15 269
14338.28 314
14339.41 293
14340.54 302
14341.67 289
14342.80 278
14343.93 286
14345.07 308
14346.20 286
14347.33 284
14348.46 300
14349.59 296
14350.72 274
14351.85 287
14352.99 292
14354.12 296
14355.25 303
14356.38 304
14357.51 299
14358.64 277
14359.78 279
14360.91 293
14362.04 279
14363.17 284
14364.30 286
14365.44 278
14366.57 282
14367.70 289
14368.83 293
14369.96 273
14371.10 241
14372.23 284
14373.36 281
14374.49 273
14375.63 292
14376.76 293
14377.89 292
14379.02 302
14380.16 297
14381.29 294
14382.42 304
14383.55 307
14384.69 287
14385.82 307
14386.95 289
14388.09 252
14389.22 279
14390.35 287
14391.49 294
14392.62 292
14393.75 292
14394.89 296
14396.02 289
14397.15 301
14398.28 285
14399.42 280
14400.55 305
14401.69 289
14402.82 297
14403.95 284
14405.09 304
14406.22 296
14407.35 290
14408.49 288
14409.62 286
14410.75 281
14411.89 306
14413.02 305
14414.16 307
14415.29 303
14416.42 302
14417.56 285
14418.69 305
14419.83 312
14420.96 285
14422.10 281
14423.23 303
14424.36 288
14425.50 295
14426.63 291
14427.77 279
14428.90 293
14430.04 296
14431.17 285
14432.31 282
14433.44 295
14434.58 290
14435.71 279
14436.85 291
14437.98 302
14439.12 303
14440.25 278
14441.39 299
14442.52 318
14443.66 323
14444.79 303
14445.93 302
14447.06 294
14448.20 290
14449.33 323
14450.47 334
14451.60 296
14452.74 298
14453.87 321
14455.01 309
14456.14 307
14457.28 292
14458.42 307
14459.55 312
14460.69 298
14461.82 311
14462.96 296
14464.10 320
14465.23 298
14466.37 315
14467.50 308
14468.64 305
14469.78 288
14470.91 294
14472.05 288
14473.18 317
14474.32 308
14475.46 306
14476.59 303
14477.73 307
14478.87 282
14480.00 282
14481.14 267
14482.28 288
14483.41 319
14484.55 316
14485.69 274
14486.82 263
14487.96 278
14489.10 298
14490.23 301
14491.37 297
14492.51 290
14493.65 297
14494.78 285
14495.92 285
14497.06 315
14498.19 294
14499.33 288
14500.47 316
14501.61 303
14502.74 278
14503.88 275
14505.02 294
14506.16 301
14507.29 289
14508.43 284
14509.57 296
14510.71 301
14511.85 296
14512.98 291
14514.12 309
14515.26 288
14516.40 323
14517.54 331
14518.67 305
14519.81 265
14520.95 288
14522.09 301
14523.23 285
14524.36 279
14525.50 281
14526.64 287
14527.78 299
14528.92 271
14530.06 274
14531.19 333
14532.33 285
14533.47 332
14534.61 290
14535.75 305
14536.89 310
14538.03 293
14539.17 300
14540.31 286
14541.44 272
14542.58 296
14543.72 293
14544.86 266
14546.00 269
14547.14 303
14548.28 294
14549.42 312
14550.56 302
14551.70 285
14552.84 291
14553.98 292
14555.12 293
14556.25 290
14557.39 300
14558.53 309
14559.67 304
14560.81 287
14561.95 299
14563.09 314
14564.23 310
14565.37 320
14566.51 293
14567.65 303
14568.79 294
14569.93 294
14571.07 288
14572.21 284
14573.35 297
14574.49 297
14575.63 303
14576.77 308
14577.92 325
14579.06 324
14580.20 324
14581.34 319
14582.48 299
14583.62 285
14584.76 316
14585.90 305
14587.04 306
14588.18 315
14589.32 312
14590.46 322
14591.60 311
14592.74 336
14593.89 311
14595.03 311
14596.17 309
14597.31 312
14598.45 320
14599.59 288
14600.73 299
14601.87 319
14603.02 325
14604.16 309
14605.30 292
14606.44 297
14607.58 319
14608.72 323
14609.86 319
14611.01 309
14612.15 336
14613.29 332
14614.43 322
14615.57 312
14616.72 321
14617.86 316
14619.00 309
14620.14 336
14621.28 327
14622.43 332
14623.57 307
14624.71 334
14625.85 319
14627.00 320
14628.14 331
14629.28 368
14630.42 326
14631.56 318
14632.71 337
14633.85 353
14634.99 369
14636.14 361
14637.28 357
14638.42 386
14639.56 357
14640.71 334
14641.85 318
14642.99 320
14644.14 342
14645.28 309
14646.42 311
14647.56 320
14648.71 307
14649.85 295
14650.99 295
14652.14 321
14653.28 306
14654.42 294
14655.57 298
14656.71 294
14657.85 320
14659.00 313
14660.14 279
14661.29 301
14662.43 286
14663.57 288
14664.72 302
14665.86 328
14667.00 306
14668.15 283
14669.29 283
14670.44 299
14671.58 299
14672.73 294
14673.87 274
14675.01 290
14676.16 276
14677.30 291
14678.45 297
14679.59 281
14680.74 291
14681.88 286
14683.02 285
14684.17 285
14685.31 265
14686.46 274
14687.60 276
14688.75 293
14689.89 272
14691.04 303
14692.18 315
14693.33 304
14694.47 272
14695.62 261
14696.76 269
14697.91 291
14699.05 296
14700.20 275
14701.34 290
14702.49 285
14703.63 279
14704.78 291
14705.92 280
14707.07 262
14708.22 259
14709.36 294
14710.51 280
14711.65 275
14712.80 271
14713.94 273
14715.09 269
14716.23 278
14717.38 259
14718.53 275
14719.67 284
14720.82 271
14721.96 288
14723.11 252
14724.26 270
14725.40 268
14726.55 280
14727.70 271
14728.84 287
14729.99 255
14731.13 260
14732.28 278
14733.43 288
14734.57 272
14735.72 272
14736.87 274
14738.01 256
14739.16 273
14740.31 259
14741.45 268
14742.60 275
14743.75 253
14744.89 265
14746.04 263
14747.19 246
14748.34 273
14749.48 275
14750.63 281
14751.78 250
14752.92 270
14754.07 274
14755.22 277
14756.37 244
14757.51 255
14758.66 262
14759.81 261
14760.96 270
14762.10 270
14763.25 267
14764.40 243
14765.55 283
14766.70 266
14767.84 273
14768.99 249
14770.14 271
14771.29 275
14772.43 259
14773.58 267
14774.73 256
14775.88 273
14777.03 238
14778.18 268
14779.32 273
14780.47 259
14781.62 255
14782.77 265
14783.92 263
14785.07 247
14786.21 249
14787.36 249
14788.51 264
14789.66 264
14790.81 257
14791.96 250
14793.11 266
14794.26 246
14795.40 270
14796.55 248
14797.70 226
14798.85 257
14800.00 256
14801.15 245
14802.30 269
14803.45 243
14804.60 240
14805.75 265
14806.90 272
14808.05 251
14809.19 258
14810.34 265
14811.49 247
14812.64 241
14813.79 234
14814.94 233
14816.09 243
14817.24 263
14818.39 243
14819.54 244
14820.69 234
14821.84 238
14822.99 234
14824.14 243
14825.29 225
14826.44 242
14827.59 232
14828.74 254
14829.89 251
14831.04 222
14832.19 255
14833.34 245
14834.49 237
14835.64 226
14836.79 232
14837.95 240
14839.10 230
14840.25 251
14841.40 231
14842.55 241
14843.70 241
14844.85 245
14846.00 256
14847.15 261
14848.30 238
14849.45 248
14850.60 251
14851.76 245
14852.91 257
14854.06 248
14855.21 233
14856.36 251
14857.51 249
14858.66 243
14859.81 231
14860.97 205
14862.12 235
14863.27 235
14864.42 223
14865.57 194
14866.72 220
14867.88 238
14869.03 223
14870.18 245
14871.33 240
14872.48 225
14873.64 218
14874.79 235
14875.94 238
14877.09 236
14878.24 237
14879.40 250
14880.55 250
14881.70 248
14882.85 233
14884.00 246
14885.16 230
14886.31 248
14887.46 234
14888.61 221
14889.77 207
14890.92 230
14892.07 259
14893.23 251
14894.38 228
14895.53 255
14896.68 217
14897.84 242
14898.99 248
14900.14 232
14901.30 234
14902.45 224
14903.60 220
14904.75 251
14905.91 229
14907.06 244
14908.21 228
14909.37 246
14910.52 211
14911.67 249
14912.83 216
14913.98 225
14915.14 221
14916.29 222
14917.44 236
14918.60 249
14919.75 234
14920.90 230
14922.06 226
14923.21 225
14924.37 240
14925.52 218
14926.67 213
14927.83 233
14928.98 232
14930.14 235
14931.29 218
14932.44 229
14933.60 219
14934.75 224
14935.91 222
14937.06 219
14938.22 222
14939.37 228
14940.52 226
14941.68 230
14942.83 217
14943.99 202
14945.14 233
14946.30 226
14947.45 216
14948.61 202
14949.76 248
14950.92 222
14952.07 228
14953.23 240
14954.38 212
14955.54 225
14956.69 226
14957.85 232
14959.00 212
14960.16 222
14961.31 228
14962.47 234
14963.62 233
14964.78 230
14965.94 216
14967.09 218
14968.25 229
14969.40 231
14970.56 239
14971.71 216
14972.87 215
14974.03 229
14975.18 239
14976.34 237
14977.49 228
14978.65 227
14979.81 221
14980.96 223
14982.12 236
14983.27 236
14984.43 230
14985.59 238
14986.74 224
14987.90 210
14989.06 228
14990.21 231
14991.37 242
14992.53 238
14993.68 232
14994.84 218
14996.00 247
14997.15 225
14998.31 224
14999.47 232
15000.62 208
15001.78 230
15002.94 226
15004.09 236
15005.25 218
15006.41 219
15007.56 213
15008.72 219
15009.88 234
15011.04 222
15012.19 225
15013.35 240
15014.51 211
15015.67 221
15016.82 215
15017.98 222
15019.14 219
15020.30 238
15021.45 234
15022.61 225
15023.77 213
15024.93 228
15026.08 230
15027.24 216
15028.40 225
15029.56 233
15030.72 244
15031.87 209
15033.03 209
15034.19 233
15035.35 225
15036.51 221
15037.67 226
15038.82 210
15039.98 225
15041.14 235
15042.30 213
15043.46 206
15044.62 198
15045.78 218
15046.93 205
15048.09 208
15049.25 205
15050.41 220
15051.57 207
15052.73 232
15053.89 202
15055.05 230
15056.20 227
15057.36 246
15058.52 208
15059.68 227
15060.84 241
15062.00 228
15063.16 223
15064.32 223
15065.48 204
15066.64 227
15067.80 235
15068.96 240
15070.12 200
15071.28 240
15072.44 229
15073.60 236
15074.76 232
15075.91 209
15077.07 194
15078.23 221
15079.39 211
15080.55 218
15081.71 223
15082.87 225
15084.03 220
15085.19 245
15086.35 223
15087.51 214
15088.68 225
15089.84 267
15091.00 240
15092.16 222
15093.32 216
15094.48 231
15095.64 219
15096.80 209
15097.96 214
15099.12 233
15100.28 223
15101.44 241
15102.60 206
15103.76 221
15104.92 229
15106.08 226
15107.25 244
15108.41 229
15109.57 221
15110.73 232
15111.89 241
15113.05 213
15114.21 229
15115.37 217
15116.54 214
15117.70 230
15118.86 243
15120.02 223
15121.18 215
15122.34 218
15123.50 228
15124.67 232
15125.83 220
15126.99 241
15128.15 227
15129.31 214
15130.47 226
15131.64 227
15132.80 218
15133.96 227
15135.12 247
15136.28 235
15137.45 210
15138.61 230
15139.77 222
15140.93 240
15142.10 245
15143.26 234
15144.42 209
15145.58 212
15146.75 227
15147.91 264
15149.07 242
15150.23 237
15151.40 233
15152.56 230
15153.72 202
15154.88 227
15156.05 232
15157.21 217
15158.37 230
15159.54 243
15160.70 230
15161.86 224
15163.03 231
15164.19 244
15165.35 246
15166.52 226
15167.68 224
15168.84 235
15170.01 253
15171.17 234
15172.33 222
15173.50 252
15174.66 251
15175.82 228
15176.99 251
15178.15 196
15179.31 218
15180.48 258
15181.64 238
15182.81 239
15183.97 250
15185.13 253
15186.30 232
15187.46 224
15188.63 244
15189.79 247
15190.95 259
15192.12 246
15193.28 227
15194.45 238
15195.61 238
15196.78 245
15197.94 231
15199.10 219
15200.27 229
15201.43 268
15202.60 250
15203.76 247
15204.93 248
15206.09 242
15207.26 234
15208.42 242
15209.59 260
15210.75 236
15211.92 207
15213.08 249
15214.25 264
15215.41 237
15216.58 242
15217.74 224
15218.91 253
15220.07 232
15221.24 230
15222.40 226
15223.57 239
15224.74 238
15225.90 266
15227.07 260
15228.23 239
15229.40 243
15230.56 253
15231.73 230
15232.89 220
15234.06 236
15235.23 249
15236.39 223
15237.56 245
15238.72 232
15239.89 226
15241.06 242
15242.22 261
15243.39 240
15244.56 231
15245.72 245
15246.89 238
15248.05 234
15249.22 232
15250.39 238
15251.55 232
15252.72 241
15253.89 240
15255.05 257
15256.22 246
15257.39 228
15258.55 229
15259.72 231
15260.89 255
15262.05 231
15263.22 233
15264.39 232
15265.56 234
15266.72 258
15267.89 237
15269.06 239
15270.22 234
15271.39 242
15272.56 241
15273.73 228
15274.89 244
15276.06 219
15277.23 225
15278.40 230
15279.56 268
15280.73 240
15281.90 229
15283.07 232
15284.23 225
15285.40 234
15286.57 239
15287.74 231
15288.91 240
15290.07 239
15291.24 237
15292.41 218
15293.58 206
15294.75 222
15295.92 238
15297.08 245
15298.25 224
15299.42 233
15300.59 239
15301.76 223
15302.93 240
15304.09 226
15305.26 233
15306.43 218
15307.60 237
15308.77 249
15309.94 215
15311.11 221
15312.28 229
15313.44 231
15314.61 240
15315.78 214
15316.95 230
15318.12 228
15319.29 240
15320.46 214
15321.63 248
15322.80 233
15323.97 233
15325.14 223
15326.30 236
15327.47 226
15328.64 234
15329.81 233
15330.98 259
15332.15 251
15333.32 239
15334.49 230
15335.66 243
15336.83 234
15338.00 227
15339.17 241
15340.34 238
15341.51 248
15342.68 238
15343.85 243
15345.02 246
15346.19 235
15347.36 251
15348.53 251
15349.70 237
15350.87 249
15352.04 236
15353.21 213
15354.38 221
15355.55 218
15356.72 242
15357.90 257
15359.07 249
15360.24 237
15361.41 236
15362.58 227
15363.75 252
15364.92 248
15366.09 254
15367.26 224
15368.43 231
15369.60 222
15370.77 256
15371.95 250
15373.12 230
15374.29 226
15375.46 223
15376.63 247
15377.80 249
15378.97 240
15380.15 231
15381.32 244
15382.49 224
15383.66 238
15384.83 229
15386.00 237
15387.17 235
15388.35 241
15389.52 221
15390.69 201
15391.86 242
15393.03 246
15394.21 259
15395.38 224
15396.55 233
15397.72 252
15398.89 248
15400.07 255
15401.24 227
15402.41 230
15403.58 239
15404.76 215
15405.93 212
15407.10 248
15408.27 221
15409.45 234
15410.62 220
15411.79 238
15412.96 204
15414.14 232
15415.31 221
15416.48 214
15417.66 219
15418.83 209
15420.00 222
15421.17 219
15422.35 217
15423.52 239
15424.69 217
15425.87 249
15427.04 233
15428.21 233
15429.39 219
15430.56 214
15431.73 231
15432.91 244
15434.08 241
15435.25 201
15436.43 248
15437.60 234
15438.77 246
15439.95 249
15441.12 236
15442.30 233
15443.47 223
15444.64 215
15445.82 233
15446.99 231
15448.17 227
15449.34 238
15450.51 223
15451.69 229
15452.86 237
15454.04 243
15455.21 234
15456.39 231
15457.56 223
15458.73 218
15459.91 230
15461.08 242
15462.26 217
15463.43 222
15464.61 235
15465.78 231
15466.96 253
15468.13 218
15469.31 207
15470.48 227
15471.66 248
15472.83 243
15474.01 207
15475.18 217
15476.36 249
15477.53 237
15478.71 214
15479.88 230
15481.06 238
15482.23 234
15483.41 236
15484.58 230
15485.76 222
15486.93 223
15488.11 232
15489.29 223
15490.46 245
15491.64 254
15492.81 252
15493.99 217
15495.16 221
15496.34 228
15497.52 212
15498.69 231
15499.87 224
15501.04 262
15502.22 249
15503.40 235
15504.57 238
15505.75 239
15506.92 224
15508.10 246
15509.28 263
15510.45 233
15511.63 249
15512.81 223
15513.98 229
15515.16 213
15516.34 215
15517.51 225
15518.69 225
15519.87 244
15521.04 234
15522.22 218
15523.40 236
15524.57 239
15525.75 241
15526.93 244
15528.11 246
15529.28 223
15530.46 213
15531.64 256
15532.81 245
15533.99 241
15535.17 231
15536.35 240
15537.52 248
15538.70 266
15539.88 232
15541.06 266
15542.23 227
15543.41 213
15544.59 229
15545.77 238
15546.95 224
15548.12 244
15549.30 222
15550.48 233
15551.66 262
15552.83 255
15554.01 251
15555.19 258
15556.37 260
15557.55 250
15558.73 247
15559.90 252
15561.08 229
15562.26 220
15563.44 250
15564.62 236
15565.80 236
15566.97 225
15568.15 262
15569.33 252
15570.51 220
15571.69 244
15572.87 236
15574.05 237
15575.23 260
15576.40 263
15577.58 238
15578.76 264
15579.94 274
15581.12 262
15582.30 240
15583.48 251
15584.66 261
15585.84 259
15587.02 257
15588.20 257
15589.38 232
15590.56 237
15591.73 243
15592.91 222
15594.09 247
15595.27 262
15596.45 240
15597.63 253
15598.81 262
15599.99 231
15601.17 245
15602.35 263
15603.53 259
15604.71 241
15605.89 258
15607.07 268
15608.25 279
15609.43 267
15610.61 253
15611.79 253
15612.97 238
15614.15 256
15615.33 258
15616.51 245
15617.69 277
15618.88 246
15620.06 256
15621.24 266
15622.42 279
15623.60 270
15624.78 262
15625.96 247
15627.14 273
15628.32 279
15629.50 274
15630.68 257
15631.86 261
15633.05 263
15634.23 257
15635.41 274
15636.59 273
15637.77 284
15638.95 294
15640.13 282
15641.31 256
15642.50 286
15643.68 290
15644.86 281
15646.04 262
15647.22 258
15648.40 287
15649.58 290
15650.77 278
15651.95 279
15653.13 284
15654.31 278
15655.49 270
15656.68 275
15657.86 233
15659.04 268
15660.22 274
15661.40 255
15662.59 261
15663.77 257
15664.95 303
15666.13 281
15667.32 265
15668.50 268
15669.68 259
15670.86 282
15672.05 288
15673.23 265
15674.41 274
15675.59 262
15676.78 280
15677.96 289
15679.14 259
15680.32 265
15681.51 268
15682.69 284
15683.87 254
15685.06 257
15686.24 261
15687.42 257
15688.61 261
15689.79 261
15690.97 279
15692.16 260
15693.34 255
15694.52 249
15695.71 273
15696.89 255
15698.07 264
15699.26 264
15700.44 260
15701.62 291
15702.81 277
15703.99 255
15705.17 264
15706.36 289
15707.54 288
15708.73 260
15709.91 245
15711.09 273
15712.28 284
15713.46 297
15714.65 286
15715.83 282
15717.02 253
15718.20 283
15719.38 283
15720.57 272
15721.75 244
15722.94 262
15724.12 258
15725.31 288
15726.49 273
15727.68 276
15728.86 298
15730.04 291
15731.23 272
15732.41 261
15733.60 240
15734.78 281
15735.97 280
15737.15 281
15738.34 286
15739.52 262
15740.71 279
15741.89 269
15743.08 275
15744.27 295
15745.45 297
15746.64 267
15747.82 264
15749.01 280
15750.19 295
15751.38 291
15752.56 274
15753.75 268
15754.93 292
15756.12 284
15757.31 291
15758.49 284
15759.68 292
15760.86 282
15762.05 296
15763.24 294
15764.42 281
15765.61 296
15766.79 275
15767.98 276
15769.17 279
15770.35 282
15771.54 301
15772.72 293
15773.91 260
15775.10 283
15776.28 271
15777.47 287
15778.66 269
15779.84 264
15781.03 262
15782.22 249
15783.40 269
15784.59 284
15785.78 283
15786.96 265
15788.15 263
15789.34 292
15790.53 262
15791.71 265
15792.90 262
15794.09 266
15795.27 250
15796.46 247
15797.65 274
15798.84 249
15800.02 246
15801.21 253
15802.40 257
15803.59 273
15804.77 270
15805.96 277
15807.15 262
15808.34 254
15809.52 256
15810.71 287
15811.90 276
15813.09 270
15814.28 277
15815.46 268
15816.65 269
15817.84 267
15819.03 264
15820.22 261
15821.40 263
15822.59 251
15823.78 263
15824.97 256
15826.16 290
15827.35 259
15828.53 274
15829.72 278
15830.91 269
15832.10 273
15833.29 239
15834.48 260
15835.67 266
15836.85 265
15838.04 263
15839.23 237
15840.42 278
15841.61 264
15842.80 260
15843.99 277
15845.18 275
15846.37 265
15847.55 267
15848.74 270
15849.93 280
15851.12 263
15852.31 273
15853.50 255
15854.69 265
15855.88 245
15857.07 258
15858.26 273
15859.45 259
15860.64 267
15861.83 261
15863.02 275
15864.21 267
15865.40 262
15866.59 278
15867.78 268
15868.97 239
15870.16 246
15871.35 272
15872.54 265
15873.73 260
15874.92 266
15876.11 256
15877.30 256
15878.49 272
15879.68 288
15880.87 273
15882.06 243
15883.25 266
15884.44 237
15885.63 272
15886.82 266
15888.01 262
15889.20 276
15890.39 267
15891.59 255
15892.78 244
15893.97 263
15895.16 268
15896.35 271
15897.54 263
15898.73 257
15899.92 261
15901.11 264
15902.30 256
15903.50 259
15904.69 253
15905.88 261
15907.07 260
15908.26 269
15909.45 249
15910.64 244
15911.84 266
15913.03 274
15914.22 258
15915.41 261
15916.60 265
15917.79 268
15918.99 262
15920.18 271
15921.37 286
15922.56 246
15923.75 250
15924.95 260
15926.14 245
15927.33 254
15928.52 254
15929.71 269
15930.91 256
15932.10 235
15933.29 285
15934.48 255
15935.68 266
15936.87 293
15938.06 267
15939.25 287
15940.45 245
15941.64 229
15942.83 249
15944.03 252
15945.22 265
15946.41 248
15947.60 254
15948.80 262
15949.99 261
15951.18 251
15952.38 231
15953.57 260
15954.76 263
15955.96 242
15957.15 231
15958.34 245
15959.54 250
15960.73 238
15961.92 231
15963.12 240
15964.31 245
15965.50 237
15966.70 247
15967.89 242
15969.08 237
15970.28 227
15971.47 246
15972.67 256
15973.86 232
15975.05 213
15976.25 206
15977.44 234
15978.64 248
15979.83 231
15981.02 246
15982.22 230
15983.41 216
15984.61 229
15985.80 221
15987.00 226
15988.19 246
15989.38 238
15990.58 241
15991.77 239
15992.97 222
15994.16 236
15995.36 232
15996.55 236
15997.75 235
15998.94 259
16000.14 261
16001.33 237
16002.53 242
16003.72 223
16004.92 218
16006.11 228
16007.31 233
16008.50 210
16009.70 229
16010.89 227
16012.09 249
16013.28 223
16014.48 219
16015.67 242
16016.87 250
16018.07 243
16019.26 242
16020.46 230
16021.65 216
16022.85 214
16024.04 227
16025.24 215
16026.44 228
16027.63 235
16028.83 237
16030.02 223
16031.22 202
16032.42 216
16033.61 217
16034.81 217
16036.00 224
16037.20 218
16038.40 213
16039.59 217
16040.79 219
16041.99 205
16043.18 217
16044.38 222
16045.58 219
16046.77 241
16047.97 237
16049.17 211
16050.36 227
16051.56 239
16052.76 253
16053.95 234
16055.15 251
16056.35 208
16057.54 213
16058.74 213
16059.94 217
16061.14 228
16062.33 208
16063.53 208
16064.73 211
16065.92 218
16067.12 222
16068.32 211
16069.52 219
16070.71 226
16071.91 216
16073.11 220
16074.31 207
16075.50 204
16076.70 212
16077.90 214
16079.10 207
16080.30 211
16081.49 246
16082.69 235
16083.89 241
16085.09 229
16086.29 217
16087.48 202
16088.68 231
16089.88 230
16091.08 206
16092.28 207
16093.48 218
16094.67 226
16095.87 227
16097.07 227
16098.27 216
16099.47 224
16100.67 194
16101.87 218
16103.06 232
16104.26 223
16105.46 217
16106.66 227
16107.86 209
16109.06 220
16110.26 224
16111.46 217
16112.66 214
16113.86 220
16115.05 220
16116.25 219
16117.45 220
16118.65 236
16119.85 226
16121.05 202
16122.25 202
16123.45 209
16124.65 206
16125.85 201
16127.05 221
16128.25 220
16129.45 232
16130.65 223
16131.85 223
16133.05 205
16134.25 184
16135.45 210
16136.65 224
16137.85 224
16139.05 215
16140.25 225
16141.45 210
16142.65 199
16143.85 215
16145.05 199
16146.25 195
16147.45 207
16148.65 219
16149.85 230
16151.05 221
16152.25 200
16153.45 211
16154.65 201
16155.85 225
16157.05 210
16158.25 217
16159.46 214
16160.66 220
16161.86 199
16163.06 203
16164.26 193
16165.46 213
16166.66 202
16167.86 225
16169.06 203
16170.27 172
16171.47 209
16172.67 210
16173.87 210
16175.07 196
16176.27 231
16177.47 230
16178.67 230
16179.88 240
16181.08 203
16182.28 231
16183.48 230
16184.68 218
16185.89 225
16187.09 213
16188.29 214
16189.49 202
16190.69 216
16191.90 212
16193.10 213
16194.30 221
16195.50 227
16196.70 218
16197.91 227
16199.11 230
16200.31 205
16201.51 208
16202.72 216
16203.92 221
16205.12 210
16206.32 220
16207.53 217
16208.73 203
16209.93 227
16211.13 215
16212.34 206
16213.54 205
16214.74 223
16215.95 211
16217.15 213
16218.35 215
16219.55 202
16220.76 214
16221.96 231
16223.16 217
16224.37 206
16225.57 223
16226.77 199
16227.98 198
16229.18 207
16230.38 218
16231.59 198
16232.79 220
16233.99 233
16235.20 217
16236.40 221
16237.61 224
16238.81 208
16240.01 220
16241.22 209
16242.42 217
16243.63 213
16244.83 203
16246.03 209
16247.24 222
16248.44 226
16249.65 207
16250.85 231
16252.05 202
16253.26 229
16254.46 224
16255.67 231
16256.87 212
16258.08 230
16259.28 229
16260.49 207
16261.69 207
16262.89 205
16264.10 201
16265.30 213
16266.51 203
16267.71 227
16268.92 227
16270.12 211
16271.33 217
16272.53 216
16273.74 225
16274.94 227
16276.15 230
16277.35 229
16278.56 229
16279.77 247
16280.97 203
16282.18 230
16283.38 203
16284.59 219
16285.79 213
16287.00 230
16288.20 229
16289.41 219
16290.61 232
16291.82 229
16293.03 215
16294.23 216
16295.44 221
16296.64 222
16297.85 244
16299.06 225
16300.26 208
16301.47 230
16302.67 222
16303.88 207
16305.09 232
16306.29 228
16307.50 221
16308.71 219
16309.91 229
16311.12 222
16312.33 199
16313.53 215
16314.74 242
16315.95 214
16317.15 217
16318.36 231
16319.57 211
16320.77 231
16321.98 221
16323.19 230
16324.39 203
16325.60 216
16326.81 210
16328.01 226
16329.22 222
16330.43 207
16331.64 223
16332.84 214
16334.05 205
16335.26 207
16336.47 215
16337.67 220
16338.88 208
16340.09 215
16341.30 220
16342.50 220
16343.71 222
16344.92 194
16346.13 194
16347.33 215
16348.54 207
16349.75 209
16350.96 193
16352.17 218
16353.37 213
16354.58 235
16355.79 214
16357.00 216
16358.21 221
16359.41 211
16360.62 215
16361.83 215
16363.04 202
16364.25 219
16365.46 216
16366.67 230
16367.87 220
16369.08 216
16370.29 219
16371.50 207
16372.71 198
16373.92 210
16375.13 196
16376.34 196
16377.54 219
16378.75 222
16379.96 207
16381.17 200
16382.38 204
16383.59 213
16384.80 222
16386.01 204
16387.22 217
16388.43 226
16389.64 206
16390.85 209
16392.05 221
16393.26 208
16394.47 198
16395.68 199
16396.89 192
16398.10 212
16399.31 209
16400.52 203
16401.73 206
16402.94 215
16404.15 217
16405.36 197
16406.57 208
16407.78 195
16408.99 194
16410.20 212
16411.41 221
16412.62 192
16413.83 191
16415.04 203
16416.25 195
16417.46 223
16418.67 201
16419.88 200
16421.10 221
16422.31 207
16423.52 215
16424.73 192
16425.94 204
16427.15 209
16428.36 211
16429.57 215
16430.78 217
16431.99 217
16433.20 205
16434.41 204
16435.63 183
16436.84 215
16438.05 213
16439.26 212
16440.47 210
16441.68 202
16442.89 198
16444.10 224
16445.32 202
16446.53 196
16447.74 211
16448.95 214
16450.16 195
16451.37 215
16452.59 191
16453.80 207
16455.01 206
16456.22 174
16457.43 202
16458.64 208
16459.86 201
16461.07 208
16462.28 204
16463.49 210
16464.70 225
16465.92 207
16467.13 197
16468.34 186
16469.55 199
16470.77 201
16471.98 214
16473.19 212
16474.40 195
16475.62 217
16476.83 232
16478.04 205
16479.25 208
16480.47 202
16481.68 198
16482.89 209
16484.11 208
16485.32 184
16486.53 208
16487.74 198
16488.96 217
16490.17 185
16491.38 190
16492.60 197
16493.81 212
16495.02 217
16496.24 192
16497.45 193
16498.66 208
16499.88 222
16501.09 181
16502.30 194
16503.52 198
16504.73 221
16505.94 207
16507.16 192
16508.37 196
16509.59 196
16510.80 196
16512.01 200
16513.23 205
16514.44 203
16515.66 191
16516.87 230
16518.08 201
16519.30 189
16520.51 219
16521.73 213
16522.94 195
16524.16 205
16525.37 199
16526.58 207
16527.80 232
16529.01 222
16530.23 205
16531.44 220
16532.66 221
16533.87 214
16535.09 202
16536.30 205
16537.52 200
16538.73 205
16539.95 195
16541.16 198
16542.38 200
16543.59 212
16544.81 207
16546.02 211
16547.24 212
16548.45 217
16549.67 210
16550.88 198
16552.10 204
16553.31 212
16554.53 213
16555.74 182
16556.96 190
16558.18 222
16559.39 221
16560.61 222
16561.82 206
16563.04 222
16564.25 213
16565.47 222
16566.69 221
16567.90 201
16569.12 182
16570.33 219
16571.55 207
16572.77 230
16573.98 227
16575.20 193
16576.41 214
16577.63 218
16578.85 191
16580.06 217
16581.28 203
16582.50 209
16583.71 214
16584.93 216
16586.15 227
16587.36 216
16588.58 191
16589.80 207
16591.01 198
16592.23 220
16593.45 228
16594.66 218
16595.88 228
16597.10 206
16598.32 215
16599.53 210
16600.75 222
16601.97 197
16603.18 201
16604.40 204
16605.62 218
16606.84 194
16608.05 195
16609.27 198
16610.49 199
16611.71 210
16612.92 188
16614.14 200
16615.36 196
16616.58 204
16617.79 194
16619.01 205
16620.23 189
16621.45 214
16622.67 183
16623.88 220
16625.10 215
16626.32 215
16627.54 179
16628.76 181
16629.97 200
16631.19 196
16632.41 202
16633.63 204
16634.85 207
16636.07 197
16637.29 185
16638.50 184
16639.72 223
16640.94 220
16642.16 200
16643.38 195
16644.60 209
16645.82 201
16647.03 179
16648.25 182
16649.47 198
16650.69 202
16651.91 207
16653.13 202
16654.35 185
16655.57 198
16656.79 205
16658.01 219
16659.23 211
16660.45 206
16661.66 195
16662.88 209
16664.10 218
16665.32 180
16666.54 189
16667.76 189
16668.98 217
16670.20 200
16671.42 186
16672.64 208
16673.86 209
16675.08 208
16676.30 201
16677.52 196
16678.74 202
16679.96 181
16681.18 201
16682.40 192
16683.62 185
16684.84 200
16686.06 195
16687.28 204
16688.50 209
16689.72 195
16690.94 198
16692.16 215
16693.39 212
16694.61 204
16695.83 200
16697.05 226
16698.27 187
16699.49 198
16700.71 177
16701.93 216
16703.15 220
16704.37 228
16705.59 191
16706.81 175
16708.04 186
16709.26 198
16710.48 193
16711.70 188
16712.92 195
16714.14 207
16715.36 198
16716.58 201
16717.81 199
16719.03 207
16720.25 213
16721.47 213
16722.69 210
16723.91 193
16725.14 197
16726.36 224
16727.58 206
16728.80 196
16730.02 187
16731.24 203
16732.47 204
16733.69 203
16734.91 197
16736.13 192
16737.36 194
16738.58 214
16739.80 194
16741.02 214
16742.24 202
16743.47 203
16744.69 202
16745.91 204
16747.13 195
16748.36 208
16749.58 186
16750.80 199
16752.02 197
16753.25 208
16754.47 206
16755.69 200
16756.92 217
16758.14 207
16759.36 206
16760.59 202
16761.81 182
16763.03 207
16764.25 178
16765.48 192
16766.70 198
16767.92 201
16769.15 202
16770.37 201
16771.59 206
16772.82 186
16774.04 192
16775.27 208
16776.49 204
16777.71 179
16778.94 192
16780.16 178
16781.38 192
16782.61 178
16783.83 177
16785.06 171
16786.28 204
16787.50 208
16788.73 205
16789.95 180
16791.18 181
16792.40 192
16793.62 221
16794.85 186
16796.07 194
16797.30 191
16798.52 211
16799.75 206
16800.97 207
16802.19 181
16803.42 181
16804.64 218
16805.87 196
16807.09 220
16808.32 185
16809.54 199
16810.77 213
16811.99 207
16813.22 203
16814.44 199
16815.67 187
16816.89 175
16818.12 198
16819.34 187
16820.57 179
16821.79 207
16823.02 186
16824.24 193
16825.47 200
16826.70 188
16827.92 196
16829.15 205
16830.37 214
16831.60 199
16832.82 204
16834.05 200
16835.27 191
16836.50 208
16837.73 201
16838.95 202
16840.18 220
16841.40 184
16842.63 200
16843.86 209
16845.08 223
16846.31 195
16847.53 193
16848.76 198
16849.99 213
16851.21 227
16852.44 204
16853.67 207
16854.89 181
16856.12 205
16857.35 210
16858.57 206
16859.80 199
16861.03 219
16862.25 205
16863.48 201
16864.71 202
16865.93 219
16867.16 190
16868.39 208
16869.61 198
16870.84 194
16872.07 206
16873.30 208
16874.52 198
16875.75 204
16876.98 208
16878.20 199
16879.43 201
16880.66 202
16881.89 208
16883.11 204
16884.34 224
16885.57 202
16886.80 230
16888.02 233
16889.25 188
16890.48 211
16891.71 217
16892.94 206
16894.16 200
16895.39 195
16896.62 210
16897.85 215
16899.08 212
16900.30 186
16901.53 212
16902.76 189
16903.99 192
16905.22 200
16906.45 199
16907.67 187
16908.90 212
16910.13 200
16911.36 200
16912.59 208
16913.82 215
16915.04 206
16916.27 204
16917.50 215
16918.73 220
16919.96 203
16921.19 199
16922.42 207
16923.65 203
16924.88 205
16926.10 186
16927.33 208
16928.56 218
16929.79 199
16931.02 193
16932.25 206
16933.48 219
16934.71 210
16935.94 219
16937.17 208
16938.40 204
16939.63 209
16940.86 220
16942.09 202
16943.32 203
16944.55 200
16945.78 218
16947.01 200
16948.24 206
16949.47 195
16950.70 210
16951.93 211
16953.16 199
16954.39 194
16955.62 208
16956.85 215
16958.08 203
16959.31 203
16960.54 199
16961.77 199
16963.00 193
16964.23 210
16965.46 190
16966.69 185
16967.92 213
16969.15 211
16970.38 197
16971.61 177
16972.84 184
16974.07 213
16975.30 175
16976.54 193
16977.77 193
16979.00 189
16980.23 197
16981.46 200
16982.69 194
16983.92 182
16985.15 194
16986.38 198
16987.62 200
16988.85 197
16990.08 179
16991.31 199
16992.54 196
16993.77 190
16995.00 195
16996.24 198
16997.47 200
16998.70 192
16999.93 188
17001.16 202
17002.39 202
17003.63 207
17004.86 209
17006.09 204
17007.32 188
17008.55 221
17009.79 206
17011.02 201
17012.25 196
17013.48 186
17014.72 205
17015.95 200
17017.18 212
17018.41 212
17019.64 201
17020.88 175
17022.11 180
17023.34 201
17024.58 196
17025.81 203
17027.04 190
17028.27 201
17029.51 195
17030.74 191
17031.97 205
17033.21 196
17034.44 211
17035.67 199
17036.90 194
17038.14 192
17039.37 196
17040.60 200
17041.84 201
17043.07 209
17044.30 197
17045.54 212
17046.77 203
17048.00 182
17049.24 203
17050.47 193
17051.70 189
17052.94 191
17054.17 191
17055.41 187
17056.64 203
17057.87 181
17059.11 185
17060.34 184
17061.58 188
17062.81 180
17064.04 187
17065.28 188
17066.51 176
17067.75 171
17068.98 176
17070.21 175
17071.45 168
17072.68 188
17073.92 182
17075.15 196
17076.39 185
17077.62 181
17078.86 190
17080.09 190
17081.33 181
17082.56 193
17083.80 211
17085.03 202
17086.26 176
17087.50 186
17088.73 203
17089.97 191
17091.20 191
17092.44 188
17093.68 180
17094.91 192
17096.15 189
17097.38 199
17098.62 184
17099.85 164
17101.09 177
17102.32 200
17103.56 198
17104.79 168
17106.03 179
17107.26 176
17108.50 194
17109.74 193
17110.97 183
17112.21 191
17113.44 180
17114.68 193
17115.92 170
17117.15 172
17118.39 193
17119.62 197
17120.86 194
17122.10 192
17123.33 182
17124.57 193
17125.80 210
17127.04 177
17128.28 165
17129.51 188
17130.75 202
17131.99 197
17133.22 180
17134.46 188
17135.70 193
17136.93 215
17138.17 205
17139.41 191
17140.64 183
17141.88 176
17143.12 188
17144.35 192
17145.59 179
17146.83 199
17148.07 180
17149.30 193
17150.54 171
17151.78 184
17153.02 189
17154.25 182
17155.49 195
17156.73 187
17157.96 185
17159.20 182
17160.44 187
17161.68 183
17162.92 196
17164.15 188
17165.39 196
17166.63 200
17167.87 185
17169.10 183
17170.34 187
17171.58 191
17172.82 184
17174.06 167
17175.29 185
17176.53 191
17177.77 183
17179.01 185
17180.25 191
17181.49 183
17182.72 175
17183.96 159
17185.20 186
17186.44 183
17187.68 170
17188.92 174
17190.15 166
17191.39 180
17192.63 190
17193.87 212
17195.11 200
17196.35 197
17197.59 183
17198.83 188
17200.07 211
17201.30 198
17202.54 207
17203.78 205
17205.02 190
17206.26 191
17207.50 202
17208.74 187
17209.98 181
17211.22 197
17212.46 174
17213.70 198
17214.94 192
17216.18 195
17217.42 203
17218.66 173
17219.90 193
17221.14 172
17222.38 174
17223.62 191
17224.86 196
17226.10 173
17227.34 182
17228.58 210
17229.82 189
17231.06 195
17232.30 191
17233.54 197
17234.78 181
17236.02 187
17237.26 202
17238.50 192
17239.74 192
17240.98 168
17242.22 200
17243.46 211
17244.70 181
17245.94 194
17247.18 189
17248.42 202
17249.66 179
17250.90 200
17252.14 194
17253.39 181
17254.63 174
17255.87 176
17257.11 188
17258.35 206
17259.59 195
17260.83 191
17262.07 188
17263.31 170
17264.56 183
17265.80 191
17267.04 177
17268.28 182
17269.52 169
17270.76 177
17272.00 169
17273.25 186
17274.49 190
17275.73 185
17276.97 170
17278.21 191
17279.45 179
17280.70 196
17281.94 199
17283.18 167
17284.42 175
17285.66 166
17286.91 186
17288.15 190
17289.39 190
17290.63 199
17291.88 199
17293.12 185
17294.36 199
17295.60 184
17296.85 204
17298.09 170
17299.33 185
17300.57 191
17301.82 185
17303.06 200
17304.30 188
17305.54 192
17306.79 192
17308.03 183
17309.27 180
17310.52 188
17311.76 189
17313.00 182
17314.25 183
17315.49 182
17316.73 185
17317.97 182
17319.22 178
17320.46 185
17321.71 150
17322.95 158
17324.19 189
17325.44 187
17326.68 195
17327.92 190
17329.17 155
17330.41 173
17331.65 185
17332.90 185
17334.14 193
17335.39 198
17336.63 168
17337.87 198
17339.12 195
17340.36 179
17341.61 191
17342.85 182
17344.09 203
17345.34 184
17346.58 183
17347.83 194
17349.07 187
17350.32 188
17351.56 178
17352.80 179
17354.05 182
17355.29 190
17356.54 172
17357.78 186
17359.03 185
17360.27 171
17361.52 171
17362.76 171
17364.01 182
17365.25 175
17366.50 183
17367.74 169
17368.99 181
17370.23 198
17371.48 181
17372.72 185
17373.97 181
17375.21 171
17376.46 172
17377.70 189
17378.95 169
17380.19 185
17381.44 177
17382.69 205
17383.93 166
17385.18 188
17386.42 197
17387.67 191
17388.91 178
17390.16 185
17391.41 191
17392.65 186
17393.90 187
17395.14 173
17396.39 197
17397.64 179
17398.88 172
17400.13 182
17401.37 180
17402.62 194
17403.87 184
17405.11 174
17406.36 170
17407.61 174
17408.85 181
17410.10 184
17411.35 204
17412.59 176
17413.84 179
17415.09 189
17416.33 190
17417.58 173
17418.83 194
17420.07 192
17421.32 158
17422.57 205
17423.82 203
17425.06 194
17426.31 184
17427.56 188
17428.80 200
17430.05 189
17431.30 186
17432.55 181
17433.79 183
17435.04 180
17436.29 190
17437.54 192
17438.78 185
17440.03 174
17441.28 158
17442.53 181
17443.77 187
17445.02 193
17446.27 195
17447.52 189
17448.77 189
17450.01 194
17451.26 171
17452.51 170
17453.76 175
17455.01 183
17456.25 201
17457.50 184
17458.75 177
17460.00 179
17461.25 179
17462.50 177
17463.74 183
17464.99 184
17466.24 185
17467.49 189
17468.74 178
17469.99 177
17471.24 187
17472.49 198
17473.73 173
17474.98 166
17476.23 186
17477.48 186
17478.73 176
17479.98 184
17481.23 186
17482.48 179
17483.73 170
17484.98 197
17486.23 192
17487.47 175
17488.72 175
17489.97 197
17491.22 180
17492.47 200
17493.72 195
17494.97 190
17496.22 175
17497.47 172
17498.72 193
17499.97 180
17501.22 183
17502.47 183
17503.72 179
17504.97 180
17506.22 170
17507.47 177
17508.72 186
17509.97 189
17511.22 200
17512.47 207
17513.72 181
17514.97 172
17516.22 174
17517.47 209
17518.72 197
17519.97 203
17521.22 185
17522.47 149
17523.72 188
17524.98 192
17526.23 190
17527.48 182
17528.73 192
17529.98 191
17531.23 199
17532.48 176
17533.73 183
17534.98 184
17536.23 194
17537.48 198
17538.74 163
17539.99 182
17541.24 191
17542.49 175
17543.74 208
17544.99 194
17546.24 188
17547.50 186
17548.75 189
17550.00 193
17551.25 167
17552.50 192
17553.75 191
17555.01 186
17556.26 201
17557.51 191
17558.76 187
17560.01 189
17561.26 194
17562.52 190
17563.77 210
17565.02 193
17566.27 193
17567.53 199
17568.78 196
17570.03 195
17571.28 195
17572.53 207
17573.79 194
17575.04 207
17576.29 173
17577.54 191
17578.80 190
17580.05 188
17581.30 199
17582.56 163
17583.81 181
17585.06 181
17586.31 186
17587.57 189
17588.82 186
17590.07 204
17591.33 193
17592.58 210
17593.83 186
17595.08 195
17596.34 197
17597.59 208
17598.84 181
17600.10 193
17601.35 194
17602.61 193
17603.86 201
17605.11 207
17606.37 190
17607.62 176
17608.87 184
17610.13 191
17611.38 197
17612.63 211
17613.89 203
17615.14 206
17616.40 204
17617.65 191
17618.90 187
17620.16 173
17621.41 184
17622.67 186
17623.92 188
17625.17 186
17626.43 184
17627.68 163
17628.94 199
17630.19 187
17631.45 198
17632.70 176
17633.96 164
17635.21 177
17636.47 190
17637.72 175
17638.97 191
17640.23 184
17641.48 177
17642.74 176
17643.99 179
17645.25 188
17646.50 172
17647.76 184
17649.01 180
17650.27 199
17651.52 192
17652.78 182
17654.04 187
17655.29 190
17656.55 189
17657.80 178
17659.06 195
17660.31 181
17661.57 168
17662.82 179
17664.08 177
17665.33 199
17666.59 177
17667.85 177
17669.10 171
17670.36 195
17671.61 189
17672.87 181
17674.13 190
17675.38 177
17676.64 175
17677.89 193
17679.15 182
17680.41 182
17681.66 193
17682.92 171
17684.18 180
17685.43 183
17686.69 190
17687.95 170
17689.20 160
17690.46 189
17691.71 164
17692.97 192
17694.23 186
17695.49 203
17696.74 182
17698.00 185
17699.26 181
17700.51 189
17701.77 179
17703.03 175
17704.28 173
17705.54 193
17706.80 185
17708.06 169
17709.31 185
17710.57 167
17711.83 153
17713.08 179
17714.34 188
17715.60 164
17716.86 166
17718.11 196
17719.37 172
17720.63 186
17721.89 197
17723.15 173
17724.40 186
17725.66 172
17726.92 173
17728.18 186
17729.43 195
17730.69 194
17731.95 174
17733.21 184
17734.47 180
17735.73 166
17736.98 179
17738.24 200
17739.50 199
17740.76 187
17742.02 199
17743.28 189
17744.53 182
17745.79 195
17747.05 192
17748.31 182
17749.57 181
17750.83 180
17752.09 172
17753.34 179
17754.60 183
17755.86 188
17757.12 173
17758.38 184
17759.64 190
17760.90 192
17762.16 190
17763.42 184
17764.68 187
17765.94 167
17767.19 173
17768.45 218
17769.71 179
17770.97 182
17772.23 172
17773.49 171
17774.75 164
17776.01 190
17777.27 187
17778.53 173
17779.79 173
17781.05 162
17782.31 182
17783.57 156
17784.83 171
17786.09 171
17787.35 185
17788.61 165
17789.87 174
17791.13 176
17792.39 195
17793.65 199
17794.91 165
17796.17 181
17797.43 179
17798.69 170
17799.95 172
17801.21 147
17802.47 173
17803.73 162
17805.00 185
17806.26 155
17807.52 175
17808.78 182
17810.04 184
17811.30 177
17812.56 163
17813.82 176
17815.08 200
17816.34 185
17817.60 177
17818.87 181
17820.13 195
17821.39 197
17822.65 170
17823.91 173
17825.17 180
17826.43 180
17827.69 173
17828.96 204
17830.22 170
17831.48 180
17832.74 181
17834.00 170
17835.26 179
17836.53 166
17837.79 174
17839.05 181
17840.31 178
17841.57 179
17842.84 172
17844.10 187
17845.36 171
17846.62 181
17847.88 171
17849.15 172
17850.41 180
17851.67 193
17852.93 177
17854.20 176
17855.46 180
17856.72 188
17857.98 184
17859.25 175
17860.51 163
17861.77 169
17863.03 189
17864.30 185
17865.56 180
17866.82 159
17868.09 163
17869.35 179
17870.61 180
17871.87 191
17873.14 178
17874.40 168
17875.66 174
17876.93 176
17878.19 169
17879.45 185
17880.72 190
17881.98 170
17883.24 167
17884.51 178
17885.77 172
17887.03 185
17888.30 179
17889.56 176
17890.83 158
17892.09 179
17893.35 191
17894.62 170
17895.88 191
17897.14 177
17898.41 183
17899.67 179
17900.94 169
17902.20 169
17903.46 190
17904.73 178
17905.99 175
17907.26 164
17908.52 162
17909.79 159
17911.05 175
17912.32 163
17913.58 179
17914.84 182
17916.11 183
17917.37 163
17918.64 174
17919.90 188
17921.17 189
17922.43 204
17923.70 197
17924.96 179
17926.23 155
17927.49 157
17928.76 182
17930.02 169
17931.29 157
17932.55 170
17933.82 200
17935.08 189
17936.35 180
17937.61 187
17938.88 185
17940.14 190
17941.41 181
17942.68 186
17943.94 174
17945.21 162
17946.47 160
17947.74 183
17949.00 158
17950.27 181
17951.54 170
17952.80 184
17954.07 162
17955.33 190
17956.60 200
17957.87 170
17959.13 191
17960.40 192
17961.66 160
17962.93 174
17964.20 170
17965.46 153
17966.73 177
17968.00 171
17969.26 169
17970.53 163
17971.80 170
17973.06 174
17974.33 191
17975.60 208
17976.86 168
17978.13 171
17979.40 171
17980.66 181
17981.93 186
17983.20 192
17984.46 169
17985.73 170
17987.00 195
17988.26 175
17989.53 169
17990.80 199
17992.07 159
17993.33 167
17994.60 173
17995.87 166
17997.14 172
17998.40 186
17999.67 183
18000.94 193
18002.21 175
18003.47 160
18004.74 175
18006.01 179
18007.28 172
18008.55 171
18009.81 173
18011.08 170
18012.35 172
18013.62 179
18014.89 175
18016.15 170
18017.42 179
18018.69 172
18019.96 164
18021.23 178
18022.49 155
18023.76 162
18025.03 197
18026.30 172
18027.57 165
18028.84 164
18030.11 167
18031.37 178
18032.64 168
18033.91 180
18035.18 173
18036.45 169
18037.72 178
18038.99 171
18040.26 187
18041.53 180
18042.79 158
18044.06 163
18045.33 163
18046.60 177
18047.87 176
18049.14 175
18050.41 187
18051.68 181
18052.95 170
18054.22 170
18055.49 176
18056.76 167
18058.03 182
18059.30 166
18060.57 159
18061.84 191
18063.11 181
18064.38 187
18065.65 178
18066.92 188
18068.19 180
18069.46 168
18070.73 169
18072.00 172
18073.27 193
18074.54 178
18075.81 164
18077.08 160
18078.35 190
18079.62 182
18080.89 180
18082.16 165
18083.43 176
18084.70 158
18085.97 189
18087.24 183
18088.51 170
18089.78 171
18091.05 170
18092.32 190
18093.59 190
18094.87 166
18096.14 178
18097.41 187
18098.68 176
18099.95 178
18101.22 199
18102.49 192
18103.76 172
18105.03 170
18106.31 162
18107.58 190
18108.85 203
18110.12 184
18111.39 191
18112.66 181
18113.93 159
18115.21 171
18116.48 172
18117.75 182
18119.02 172
18120.29 182
18121.56 190
18122.84 171
18124.11 174
18125.38 177
18126.65 172
18127.92 169
18129.20 165
18130.47 189
18131.74 182
18133.01 172
18134.29 165
18135.56 180
18136.83 169
18138.10 176
18139.38 167
18140.65 186
18141.92 178
18143.19 201
18144.47 182
18145.74 165
18147.01 186
18148.28 171
18149.56 189
18150.83 160
18152.10 158
18153.38 178
18154.65 185
18155.92 192
18157.19 176
18158.47 168
18159.74 183
18161.01 172
18162.29 176
18163.56 163
18164.83 168
18166.11 179
18167.38 185
18168.65 193
18169.93 178
18171.20 177
18172.48 188
18173.75 184
18175.02 183
18176.30 166
18177.57 159
18178.84 173
18180.12 188
18181.39 163
18182.67 163
18183.94 170
18185.21 178
18186.49 181
18187.76 164
18189.04 187
18190.31 196
18191.59 180
18192.86 165
18194.13 158
18195.41 159
18196.68 178
18197.96 196
18199.23 183
18200.51 170
18201.78 181
18203.06 171
18204.33 185
18205.61 168
18206.88 177
18208.16 157
18209.43 152
18210.71 185
18211.98 178
18213.26 189
18214.53 175
18215.81 179
18217.08 177
18218.36 181
18219.63 180
18220.91 188
18222.18 183
18223.46 162
18224.73 174
18226.01 179
18227.28 188
18228.56 178
18229.84 164
18231.11 186
18232.39 176
18233.66 162
18234.94 197
18236.21 173
18237.49 177
18238.77 190
18240.04 178
18241.32 169
18242.59 190
18243.87 163
18245.15 182
18246.42 178
18247.70 178
18248.98 174
18250.25 172
18251.53 188
18252.81 172
18254.08 168
18255.36 209
18256.63 164
18257.91 185
18259.19 193
18260.46 186
18261.74 187
18263.02 178
18264.30 157
18265.57 186
18266.85 190
18268.13 188
18269.40 175
18270.68 161
18271.96 169
18273.23 166
18274.51 167
18275.79 184
18277.07 159
18278.34 168
18279.62 188
18280.90 176
18282.18 177
18283.45 175
18284.73 170
18286.01 170
18287.29 177
18288.56 164
18289.84 169
18291.12 171
18292.40 175
18293.68 179
18294.95 151
18296.23 164
18297.51 150
18298.79 166
18300.07 183
18301.34 188
18302.62 183
18303.90 191
18305.18 179
18306.46 159
18307.74 175
18309.01 188
18310.29 166
18311.57 175
18312.85 174
18314.13 209
18315.41 181
18316.69 191
18317.96 164
18319.24 196
18320.52 193
18321.80 189
18323.08 179
18324.36 174
18325.64 187
18326.92 171
18328.20 201
18329.47 177
18330.75 185
18332.03 176
18333.31 170
18334.59 181
18335.87 181
18337.15 180
18338.43 170
18339.71 151
18340.99 173
18342.27 158
18343.55 166
18344.83 173
18346.11 171
18347.39 177
18348.67 178
18349.95 189
18351.23 185
18352.51 175
18353.79 184
18355.07 167
18356.35 183
18357.63 182
18358.91 181
18360.19 170
18361.47 181
18362.75 173
18364.03 148
18365.31 178
18366.59 177
18367.87 181
18369.15 177
18370.43 183
18371.71 150
18372.99 170
18374.27 182
18375.55 160
18376.83 173
18378.12 168
18379.40 195
18380.68 187
18381.96 186
18383.24 171
18384.52 173
18385.80 171
18387.08 174
18388.36 175
18389.65 175
18390.93 179
18392.21 173
18393.49 174
18394.77 178
18396.05 170
18397.33 165
18398.62 169
18399.90 159
18401.18 178
18402.46 168
18403.74 170
18405.02 173
18406.31 172
18407.59 184
18408.87 189
18410.15 182
18411.43 175
18412.72 183
18414.00 182
18415.28 182
18416.56 189
18417.84 199
18419.13 186
18420.41 166
18421.69 182
18422.97 177
18424.26 178
18425.54 156
18426.82 192
18428.10 176
18429.39 163
18430.67 173
18431.95 165
18433.23 167
18434.52 155
18435.80 167
18437.08 176
18438.37 166
18439.65 185
18440.93 167
18442.22 177
18443.50 174
18444.78 172
18446.06 175
18447.35 191
18448.63 186
18449.91 180
18451.20 169
18452.48 160
18453.76 159
18455.05 168
18456.33 167
18457.62 157
18458.90 181
18460.18 172
18461.47 169
18462.75 163
18464.03 167
18465.32 177
18466.60 178
18467.89 158
18469.17 179
18470.45 178
18471.74 150
18473.02 151
18474.31 159
18475.59 181
18476.88 159
18478.16 181
18479.44 166
18480.73 162
18482.01 179
18483.30 186
18484.58 194
18485.87 181
18487.15 164
18488.44 191
18489.72 190
18491.01 182
18492.29 176
18493.58 171
18494.86 169
18496.15 189
18497.43 186
18498.72 179
18500.00 194
18501.29 198
18502.57 172
18503.86 163
18505.14 173
18506.43 172
18507.71 204
18509.00 172
18510.28 175
18511.57 162
18512.85 167
18514.14 170
18515.42 179
18516.71 212
18518.00 172
18519.28 176
18520.57 167
18521.85 169
18523.14 192
18524.43 185
18525.71 181
18527.00 187
18528.28 200
18529.57 168
18530.86 191
18532.14 168
18533.43 171
18534.71 163
18536.00 175
18537.29 174
18538.57 161
18539.86 171
18541.15 159
18542.43 167
18543.72 167
18545.01 189
18546.29 186
18547.58 151
18548.87 175
18550.15 159
18551.44 158
18552.73 183
18554.01 170
18555.30 180
18556.59 179
18557.88 178
18559.16 181
18560.45 174
18561.74 189
18563.02 193
18564.31 162
18565.60 167
18566.89 190
18568.17 172
18569.46 155
18570.75 185
18572.04 163
18573.32 184
18574.61 176
18575.90 180
18577.19 172
18578.48 174
18579.76 193
18581.05 161
18582.34 167
18583.63 163
18584.92 165
18586.20 174
18587.49 163
18588.78 179
18590.07 177
18591.36 170
18592.64 181
18593.93 167
18595.22 160
18596.51 163
18597.80 182
18599.09 171
18600.38 172
18601.66 178
18602.95 185
18604.24 174
18605.53 182
18606.82 190
18608.11 182
18609.40 199
18610.69 189
18611.98 155
18613.26 171
18614.55 168
18615.84 182
18617.13 166
18618.42 178
18619.71 166
18621.00 183
18622.29 194
18623.58 169
18624.87 166
18626.16 172
18627.45 173
18628.74 188
18630.03 178
18631.32 162
18632.61 171
18633.89 196
18635.18 166
18636.47 175
18637.76 196
18639.05 167
18640.34 173
18641.63 183
18642.92 187
18644.21 179
18645.50 159
18646.79 157
18648.09 182
18649.38 180
18650.67 178
18651.96 182
18653.25 165
18654.54 181
18655.83 165
18657.12 163
18658.41 181
18659.70 169
18660.99 146
18662.28 152
18663.57 152
18664.86 170
18666.15 188
18667.44 166
18668.74 180
18670.03 153
18671.32 158
18672.61 161
18673.90 176
18675.19 165
18676.48 155
18677.77 158
18679.06 191
18680.36 179
18681.65 184
18682.94 144
18684.23 173
18685.52 178
18686.81 180
18688.11 151
18689.40 170
18690.69 181
18691.98 156
18693.27 155
18694.56 179
18695.86 182
18697.15 166
18698.44 182
18699.73 165
18701.02 172
18702.32 187
18703.61 192
18704.90 146
18706.19 170
18707.48 161
18708.78 178
18710.07 165
18711.36 145
18712.65 174
18713.95 155
18715.24 155
18716.53 169
18717.83 167
18719.12 164
18720.41 181
18721.70 157
18723.00 169
18724.29 172
18725.58 172
18726.87 165
18728.17 158
18729.46 170
18730.75 176
18732.05 187
18733.34 166
18734.63 164
18735.93 175
18737.22 195
18738.51 177
18739.81 170
18741.10 174
18742.39 172
18743.69 148
18744.98 184
18746.27 178
18747.57 171
18748.86 190
18750.16 164
18751.45 171
18752.74 154
18754.04 167
18755.33 166
18756.63 181
18757.92 156
18759.21 171
18760.51 173
18761.80 182
18763.10 159
18764.39 173
18765.69 163
18766.98 175
18768.27 163
18769.57 180
18770.86 177
18772.16 161
18773.45 164
18774.75 155
18776.04 163
18777.34 166
18778.63 174
18779.93 166
18781.22 162
18782.52 165
18783.81 153
18785.11 174
18786.40 157
18787.70 167
18788.99 170
18790.29 169
18791.58 176
18792.88 172
18794.17 165
18795.47 178
18796.76 155
18798.06 175
18799.35 179
18800.65 182
18801.94 173
18803.24 161
18804.54 155
18805.83 165
18807.13 151
18808.42 176
18809.72 169
18811.01 161
18812.31 168
18813.61 171
18814.90 175
18816.20 147
18817.49 149
18818.79 179
18820.09 173
18821.38 182
18822.68 203
18823.98 160
18825.27 171
18826.57 178
18827.87 179
18829.16 171
18830.46 170
18831.75 168
18833.05 167
18834.35 146
18835.64 172
18836.94 152
18838.24 169
18839.54 182
18840.83 168
18842.13 160
18843.43 158
18844.72 182
18846.02 165
18847.32 177
18848.61 177
18849.91 149
18851.21 180
18852.51 166
18853.80 158
18855.10 170
18856.40 172
18857.70 170
18858.99 177
18860.29 183
18861.59 166
18862.89 160
18864.18 148
18865.48 172
18866.78 176
18868.08 145
18869.38 173
18870.67 169
18871.97 168
18873.27 176
18874.57 159
18875.87 168
18877.16 171
18878.46 172
18879.76 158
18881.06 144
18882.36 163
18883.66 166
18884.95 191
18886.25 148
18887.55 167
18888.85 158
18890.15 184
18891.45 177
18892.75 180
18894.04 154
18895.34 181
18896.64 155
18897.94 150
18899.24 143
18900.54 148
18901.84 166
18903.14 162
18904.44 151
18905.74 169
18907.03 178
18908.33 160
18909.63 161
18910.93 161
18912.23 149
18913.53 152
18914.83 162
18916.13 151
18917.43 160
18918.73 177
18920.03 177
18921.33 158
18922.63 179
18923.93 164
18925.23 176
18926.53 163
18927.83 165
18929.13 158
18930.43 170
18931.73 145
18933.03 157
18934.33 148
18935.63 170
18936.93 170
18938.23 164
18939.53 166
18940.83 169
18942.13 173
18943.43 146
18944.73 170
18946.03 179
18947.33 179
18948.63 178
18949.93 168
18951.23 167
18952.53 170
18953.84 160
18955.14 166
18956.44 157
18957.74 155
18959.04 164
18960.34 165
18961.64 167
18962.94 168
18964.24 172
18965.54 179
18966.85 159
18968.15 177
18969.45 155
18970.75 155
18972.05 171
18973.35 173
18974.65 176
18975.96 179
18977.26 161
18978.56 154
18979.86 164
18981.16 175
18982.46 170
18983.77 180
18985.07 160
18986.37 157
18987.67 166
18988.97 188
18990.28 183
18991.58 170
18992.88 142
18994.18 174
18995.49 180
18996.79 159
18998.09 169
18999.39 164
19000.69 162
19002.00 167
19003.30 176
19004.60 184
19005.90 174
19007.21 174
19008.51 168
19009.81 166
19011.12 181
19012.42 164
19013.72 175
19015.02 180
19016.33 164
19017.63 172
19018.93 160
19020.24 146
19021.54 163
19022.84 171
19024.15 156
19025.45 175
19026.75 175
19028.06 158
19029.36 177
19030.66 166
19031.97 163
19033.27 174
19034.57 168
19035.88 165
19037.18 174
19038.48 160
19039.79 158
19041.09 153
19042.40 166
19043.70 170
19045.00 133
19046.31 140
19047.61 163
19048.92 164
19050.22 169
19051.52 155
19052.83 150
19054.13 149
19055.44 181
19056.74 152
19058.05 168
19059.35 159
19060.65 150
19061.96 170
19063.26 167
19064.57 163
19065.87 203
19067.18 166
19068.48 174
19069.79 175
19071.09 168
19072.40 163
19073.70 157
19075.01 157
19076.31 172
19077.62 172
19078.92 155
19080.23 176
19081.53 187
19082.84 175
19084.14 150
19085.45 152
19086.75 172
19088.06 178
19089.36 180
19090.67 149
19091.98 179
19093.28 162
19094.59 158
19095.89 193
19097.20 155
19098.50 162
19099.81 155
19101.12 196
19102.42 164
19103.73 156
19105.03 159
19106.34 169
19107.65 187
19108.95 184
19110.26 162
19111.56 178
19112.87 181
19114.18 164
19115.48 166
19116.79 146
19118.10 164
19119.40 180
19120.71 167
19122.02 177
19123.32 147
19124.63 165
19125.94 156
19127.24 180
19128.55 160
19129.86 152
19131.16 147
19132.47 163
19133.78 158
19135.08 169
19136.39 171
19137.70 163
19139.01 166
19140.31 149
19141.62 166
19142.93 179
19144.23 174
19145.54 159
19146.85 180
19148.16 171
19149.46 176
19150.77 161
19152.08 163
19153.39 163
19154.69 181
19156.00 159
19157.31 137
19158.62 172
19159.93 173
19161.23 167
19162.54 151
19163.85 183
19165.16 170
19166.47 153
19167.77 161
19169.08 162
19170.39 146
19171.70 162
19173.01 155
19174.32 166
19175.62 156
19176.93 160
19178.24 164
19179.55 155
19180.86 160
19182.17 149
19183.48 169
19184.78 164
19186.09 158
19187.40 159
19188.71 179
19190.02 171
19191.33 175
19192.64 171
19193.95 156
19195.26 156
19196.56 179
19197.87 153
19199.18 165
19200.49 162
19201.80 158
19203.11 170
19204.42 166
19205.73 170
19207.04 167
19208.35 177
19209.66 166
19210.97 160
19212.28 165
19213.59 144
19214.90 145
19216.21 165
19217.52 158
19218.83 149
19220.14 168
19221.45 164
19222.76 162
19224.07 175
19225.38 179
19226.69 170
19228.00 148
19229.31 173
19230.62 172
19231.93 174
19233.24 176
19234.55 168
19235.86 169
19237.17 162
19238.48 160
19239.79 175
19241.10 161
19242.41 149
19243.72 160
19245.03 149
19246.35 162
19247.66 166
19248.97 157
19250.28 165
19251.59 182
19252.90 172
19254.21 154
19255.52 175
19256.83 174
19258.14 173
19259.46 169
19260.77 171
19262.08 169
19263.39 159
19264.70 148
19266.01 150
19267.32 163
19268.64 188
19269.95 182
19271.26 172
19272.57 170
19273.88 163
19275.20 165
19276.51 182
19277.82 161
19279.13 158
19280.44 141
19281.75 157
19283.07 170
19284.38 181
19285.69 158
19287.00 167
19288.32 169
19289.63 147
19290.94 162
19292.25 173
19293.57 168
19294.88 166
19296.19 168
19297.50 162
19298.82 160
19300.13 148
19301.44 160
19302.75 148
19304.07 156
19305.38 143
19306.69 168
19308.01 163
19309.32 185
19310.63 164
19311.94 153
19313.26 157
19314.57 179
19315.88 147
19317.20 147
19318.51 159
19319.82 160
19321.14 159
19322.45 157
19323.76 141
19325.08 150
19326.39 169
19327.70 178
19329.02 178
19330.33 164
19331.65 158
19332.96 140
19334.27 161
19335.59 159
19336.90 159
19338.22 168
19339.53 185
19340.84 155
19342.16 177
19343.47 166
19344.79 164
19346.10 176
19347.41 170
19348.73 161
19350.04 152
19351.36 159
19352.67 159
19353.99 150
19355.30 156
19356.62 167
19357.93 151
19359.25 163
19360.56 154
19361.87 153
19363.19 170
19364.50 166
19365.82 153
19367.13 148
19368.45 160
19369.76 166
19371.08 179
19372.39 162
19373.71 161
19375.02 167
19376.34 153
19377.66 152
19378.97 180
19380.29 160
19381.60 169
19382.92 185
19384.23 166
19385.55 136
19386.86 162
19388.18 146
19389.50 161
19390.81 160
19392.13 163
19393.44 179
19394.76 157
19396.07 160
19397.39 171
19398.71 156
19400.02 158
19401.34 167
19402.65 178
19403.97 169
19405.29 151
19406.60 143
19407.92 169
19409.24 169
19410.55 174
19411.87 150
19413.19 156
19414.50 155
19415.82 184
19417.14 132
19418.45 145
19419.77 187
19421.09 173
19422.40 148
19423.72 147
19425.04 138
19426.35 163
19427.67 173
19428.99 174
19430.30 171
19431.62 167
19432.94 169
19434.26 146
19435.57 166
19436.89 157
19438.21 167
19439.53 173
19440.84 171
19442.16 150
19443.48 163
19444.80 186
19446.11 156
19447.43 169
19448.75 163
19450.07 175
19451.38 150
19452.70 178
19454.02 168
19455.34 189
19456.66 187
19457.97 152
19459.29 166
19460.61 150
19461.93 165
19463.25 169
19464.57 165
19465.88 144
19467.20 147
19468.52 150
19469.84 166
19471.16 174
19472.48 163
19473.79 164
19475.11 170
19476.43 161
19477.75 161
19479.07 160
19480.39 145
19481.71 157
19483.03 154
19484.34 154
19485.66 163
19486.98 166
19488.30 172
19489.62 167
19490.94 158
19492.26 147
19493.58 183
19494.90 177
19496.22 163
19497.54 158
19498.86 168
19500.18 161
19501.50 170
19502.81 149
19504.13 143
19505.45 173
19506.77 176
19508.09 158
19509.41 151
19510.73 152
19512.05 151
19513.37 138
19514.69 152
19516.01 158
19517.33 167
19518.65 166
19519.97 152
19521.29 158
19522.61 161
19523.93 172
19525.25 171
19526.57 176
19527.89 164
19529.22 155
19530.54 149
19531.86 161
19533.18 154
19534.50 167
19535.82 169
19537.14 172
19538.46 162
19539.78 175
19541.10 176
19542.42 162
19543.74 159
19545.06 166
19546.39 150
19547.71 168
19549.03 160
19550.35 142
19551.67 150
19552.99 170
19554.31 187
19555.63 160
19556.96 156
19558.28 168
19559.60 174
19560.92 152
19562.24 164
19563.56 152
19564.88 174
19566.21 157
19567.53 164
19568.85 167
19570.17 164
19571.49 159
19572.82 156
19574.14 146
19575.46 168
19576.78 164
19578.10 161
19579.43 186
19580.75 157
19582.07 169
19583.39 180
19584.72 165
19586.04 155
19587.36 147
19588.68 157
19590.01 156
19591.33 166
19592.65 163
19593.97 169
19595.30 153
19596.62 164
19597.94 187
19599.26 166
19600.59 153
19601.91 161
19603.23 168
19604.56 179
19605.88 177
19607.20 167
19608.53 172
19609.85 180
19611.17 163
19612.49 164
19613.82 146
19615.14 155
19616.47 166
19617.79 184
19619.11 164
19620.44 150
19621.76 163
19623.08 154
19624.41 153
19625.73 165
19627.05 169
19628.38 180
19629.70 176
19631.03 175
19632.35 158
19633.67 178
19635.00 149
19636.32 170
19637.65 174
19638.97 159
19640.29 146
19641.62 160
19642.94 159
19644.27 182
19645.59 154
19646.92 163
19648.24 156
19649.57 179
19650.89 166
19652.21 167
19653.54 178
19654.86 164
19656.19 172
19657.51 153
19658.84 162
19660.16 176
19661.49 169
19662.81 160
19664.14 166
19665.46 179
19666.79 192
19668.11 177
19669.44 196
19670.76 184
19672.09 154
19673.41 170
19674.74 176
19676.07 168
19677.39 161
19678.72 174
19680.04 159
19681.37 169
19682.69 151
19684.02 163
19685.34 167
19686.67 180
19688.00 157
19689.32 149
19690.65 160
19691.97 153
19693.30 161
19694.63 165
19695.95 170
19697.28 157
19698.60 168
19699.93 160
19701.26 174
19702.58 170
19703.91 167
19705.24 140
19706.56 167
19707.89 162
19709.22 174
19710.54 175
19711.87 160
19713.20 158
19714.52 148
19715.85 179
19717.18 153
19718.50 149
19719.83 172
19721.16 150
19722.48 155
19723.81 166
19725.14 157
19726.47 139
19727.79 140
19729.12 133
19730.45 155
19731.77 157
19733.10 142
19734.43 159
19735.76 161
19737.08 152
19738.41 175
19739.74 169
19741.07 156
19742.39 144
19743.72 178
19745.05 155
19746.38 164
19747.71 186
19749.03 164
19750.36 170
19751.69 152
19753.02 175
19754.35 162
19755.67 165
19757.00 157
19758.33 149
19759.66 143
19760.99 156
19762.31 159
19763.64 167
19764.97 155
19766.30 161
19767.63 157
19768.96 161
19770.29 163
19771.61 153
19772.94 149
19774.27 166
19775.60 172
19776.93 143
19778.26 145
19779.59 159
19780.92 163
19782.25 168
19783.57 155
19784.90 157
19786.23 168
19787.56 168
19788.89 153
19790.22 144
19791.55 143
19792.88 163
19794.21 163
19795.54 165
19796.87 152
19798.20 179
19799.53 174
19800.86 160
19802.19 146
19803.52 164
19804.85 134
19806.18 136
19807.50 169
19808.83 133
19810.16 162
19811.49 164
19812.82 166
19814.15 164
19815.49 154
19816.82 151
19818.15 149
19819.48 161
19820.81 147
19822.14 184
19823.47 159
19824.80 175
19826.13 168
19827.46 173
19828.79 179
19830.12 162
19831.45 146
19832.78 169
19834.11 183
19835.44 156
19836.77 159
19838.10 152
19839.44 153
19840.77 170
19842.10 173
19843.43 160
19844.76 173
19846.09 161
19847.42 166
19848.75 167
19850.08 149
19851.42 138
19852.75 177
19854.08 167
19855.41 158
19856.74 151
19858.07 139
19859.40 152
19860.74 166
19862.07 147
19863.40 156
19864.73 164
19866.06 174
19867.40 180
19868.73 153
19870.06 139
19871.39 159
19872.72 161
19874.06 167
19875.39 171
19876.72 163
19878.05 163
19879.38 158
19880.72 178
19882.05 152
19883.38 156
19884.71 146
19886.05 161
19887.38 160
19888.71 166
19890.04 149
19891.38 165
19892.71 167
19894.04 155
19895.38 158
19896.71 166
19898.04 166
19899.37 182
19900.71 181
19902.04 152
19903.37 161
19904.71 172
19906.04 157
19907.37 180
19908.71 169
19910.04 161
19911.37 172
19912.71 168
19914.04 158
19915.37 140
19916.71 184
19918.04 172
19919.37 174
19920.71 175
19922.04 166
19923.37 191
19924.71 166
19926.04 169
19927.38 163
19928.71 178
19930.04 163
19931.38 173
19932.71 160
19934.05 140
19935.38 151
19936.71 172
19938.05 174
19939.38 172
19940.72 163
19942.05 171
19943.39 172
19944.72 151
19946.06 133
19947.39 151
19948.72 148
19950.06 181
19951.39 158
19952.73 147
19954.06 173
19955.40 173
19956.73 184
19958.07 175
19959.40 172
19960.74 164
19962.07 178
19963.41 166
19964.74 158
19966.08 162
19967.41 168
19968.75 161
19970.08 180
19971.42 170
19972.76 185
19974.09 177
19975.43 169
19976.76 186
19978.10 163
19979.43 160
19980.77 174
19982.10 158
19983.44 169
19984.78 174
19986.11 164
19987.45 164
19988.78 152
19990.12 158
19991.46 153
19992.79 165
19994.13 144
19995.46 148
19996.80 163
19998.14 172
19999.47 172
20000.81 154
20002.15 155
20003.48 174
20004.82 167
20006.16 162
20007.49 153
20008.83 161
20010.17 169
20011.50 178
20012.84 165
20014.18 163
20015.51 163
20016.85 158
20018.19 165
20019.52 155
20020.86 152
20022.20 166
20023.53 176
20024.87 176
20026.21 151
20027.55 161
20028.88 164
20030.22 179
20031.56 153
20032.90 158
20034.23 160
20035.57 148
20036.91 158
20038.25 167
20039.58 162
20040.92 156
20042.26 165
20043.60 170
20044.93 151
20046.27 167
20047.61 159
20048.95 173
20050.29 179
20051.62 153
20052.96 154
20054.30 175
20055.64 168
20056.98 158
20058.32 142
20059.65 159
20060.99 173
20062.33 167
20063.67 177
20065.01 176
20066.35 176
20067.68 175
20069.02 172
20070.36 162
20071.70 162
20073.04 176
20074.38 175
20075.72 162
20077.06 163
20078.40 165
20079.73 175
20081.07 164
20082.41 172
20083.75 143
20085.09 173
20086.43 158
20087.77 163
20089.11 159
20090.45 163
20091.79 177
20093.13 163
20094.47 165
20095.81 170
20097.15 161
20098.48 151
20099.82 152
20101.16 156
20102.50 161
20103.84 156
20105.18 172
20106.52 163
20107.86 166
20109.20 142
20110.54 153
20111.88 184
20113.22 165
20114.56 162
20115.90 136
20117.24 145
20118.58 170
20119.93 151
20121.27 160
20122.61 170
20123.95 159
20125.29 165
20126.63 148
20127.97 161
20129.31 163
20130.65 163
20131.99 159
20133.33 166
20134.67 153
20136.01 176
20137.35 159
20138.69 155
