# Supplementary material for: MALDI-TOF MS typing enables the classification of brewing yeasts of the genus Saccharomyces to major beer styles
Source: PLoS One. 2017 Aug 9;12(8):e0181694. doi: 10.1371/journal.pone.0181694 (PMC5549903; doi:10.1371/journal.pone.0181694)
Supplement: S7 File — The directory includes 90 raw files and was zipped to “.zip”; the folder has three strains with 30 spectra per strain; S1 Text explains the raw files with an example and Table 1 represents the yeast strains used within the experiment. (ZIP) [file pone.0181694.s010.zip › 19-21/30280-128-Lag-Lag-Lag-YPG-18h-E-E_2016-09-22_6_0_C4_1.dat]

1999.90 1181
2000.32 1283
2000.75 1224
2001.17 1243
2001.59 1166
2002.01 1156
2002.43 1160
2002.86 1072
2003.28 1023
2003.70 1017
2004.12 995
2004.54 1012
2004.97 1026
2005.39 1076
2005.81 1024
2006.23 989
2006.66 1046
2007.08 992
2007.50 1042
2007.92 1004
2008.35 973
2008.77 985
2009.19 997
2009.61 1019
2010.04 1050
2010.46 1044
2010.88 1053
2011.31 978
2011.73 980
2012.15 1015
2012.57 1011
2013.00 973
2013.42 962
2013.84 969
2014.27 1011
2014.69 999
2015.11 1003
2015.54 981
2015.96 1029
2016.38 1059
2016.81 1063
2017.23 1170
2017.65 1136
2018.08 1096
2018.50 1119
2018.93 1104
2019.35 1105
2019.77 1168
2020.20 1170
2020.62 1146
2021.04 1110
2021.47 1065
2021.89 1029
2022.32 991
2022.74 1060
2023.17 1082
2023.59 1034
2024.01 1023
2024.44 928
2024.86 1025
2025.29 996
2025.71 970
2026.14 1004
2026.56 970
2026.98 1009
2027.41 966
2027.83 875
2028.26 926
2028.68 954
2029.11 980
2029.53 920
2029.96 946
2030.38 952
2030.81 906
2031.23 878
2031.66 905
2032.08 909
2032.51 974
2032.93 979
2033.36 1000
2033.78 1066
2034.21 1010
2034.63 927
2035.06 902
2035.49 914
2035.91 884
2036.34 894
2036.76 905
2037.19 933
2037.61 938
2038.04 969
2038.47 995
2038.89 971
2039.32 920
2039.74 901
2040.17 1003
2040.59 1024
2041.02 932
2041.45 984
2041.87 1053
2042.30 972
2042.73 955
2043.15 1041
2043.58 1002
2044.00 983
2044.43 1031
2044.86 1015
2045.28 1014
2045.71 1045
2046.14 1011
2046.56 999
2046.99 1063
2047.42 1018
2047.84 1008
2048.27 1003
2048.70 957
2049.12 1010
2049.55 977
2049.98 959
2050.40 947
2050.83 936
2051.26 977
2051.69 961
2052.11 918
2052.54 895
2052.97 917
2053.40 1007
2053.82 997
2054.25 981
2054.68 965
2055.10 1064
2055.53 1029
2055.96 1056
2056.39 1087
2056.82 1125
2057.24 1209
2057.67 1165
2058.10 1079
2058.53 1138
2058.95 1133
2059.38 1096
2059.81 1070
2060.24 1047
2060.67 1040
2061.09 1028
2061.52 1058
2061.95 1034
2062.38 993
2062.81 1039
2063.24 1065
2063.66 1166
2064.09 1145
2064.52 1113
2064.95 1213
2065.38 1320
2065.81 1273
2066.24 1340
2066.66 1298
2067.09 1295
2067.52 1194
2067.95 1145
2068.38 1109
2068.81 1068
2069.24 1023
2069.67 1079
2070.10 1076
2070.52 1062
2070.95 1003
2071.38 971
2071.81 1013
2072.24 1032
2072.67 1061
2073.10 974
2073.53 954
2073.96 961
2074.39 984
2074.82 1022
2075.25 1073
2075.68 1076
2076.11 1041
2076.54 1118
2076.97 1072
2077.40 1040
2077.83 1036
2078.26 1060
2078.69 1058
2079.12 1016
2079.55 990
2079.98 1025
2080.41 978
2080.84 1068
2081.27 1110
2081.70 1099
2082.13 1145
2082.56 1030
2082.99 999
2083.42 976
2083.85 986
2084.28 1056
2084.71 1025
2085.14 1012
2085.57 1037
2086.00 950
2086.43 971
2086.86 945
2087.29 986
2087.73 1043
2088.16 967
2088.59 927
2089.02 973
2089.45 931
2089.88 955
2090.31 981
2090.74 935
2091.17 924
2091.61 941
2092.04 896
2092.47 977
2092.90 982
2093.33 992
2093.76 984
2094.19 961
2094.63 933
2095.06 898
2095.49 923
2095.92 945
2096.35 918
2096.78 895
2097.22 898
2097.65 943
2098.08 889
2098.51 909
2098.94 904
2099.38 893
2099.81 987
2100.24 911
2100.67 962
2101.11 946
2101.54 938
2101.97 894
2102.40 937
2102.83 925
2103.27 907
2103.70 937
2104.13 961
2104.56 951
2105.00 1007
2105.43 945
2105.86 952
2106.30 971
2106.73 969
2107.16 976
2107.59 965
2108.03 890
2108.46 892
2108.89 961
2109.33 945
2109.76 913
2110.19 910
2110.63 891
2111.06 881
2111.49 862
2111.93 902
2112.36 906
2112.79 911
2113.23 916
2113.66 938
2114.09 927
2114.53 944
2114.96 892
2115.40 945
2115.83 935
2116.26 920
2116.70 870
2117.13 877
2117.56 915
2118.00 951
2118.43 853
2118.87 894
2119.30 921
2119.73 939
2120.17 952
2120.60 991
2121.04 1004
2121.47 945
2121.91 868
2122.34 966
2122.78 1022
2123.21 934
2123.64 955
2124.08 942
2124.51 921
2124.95 993
2125.38 918
2125.82 920
2126.25 917
2126.69 923
2127.12 976
2127.56 1019
2127.99 1034
2128.43 1055
2128.86 1049
2129.30 1150
2129.73 1086
2130.17 1087
2130.60 1076
2131.04 1133
2131.47 1123
2131.91 1147
2132.35 1077
2132.78 1065
2133.22 1008
2133.65 1091
2134.09 1043
2134.52 1030
2134.96 1036
2135.40 1032
2135.83 1044
2136.27 1009
2136.70 980
2137.14 973
2137.57 930
2138.01 970
2138.45 948
2138.88 983
2139.32 934
2139.76 941
2140.19 960
2140.63 969
2141.06 891
2141.50 893
2141.94 942
2142.37 980
2142.81 974
2143.25 936
2143.68 899
2144.12 946
2144.56 964
2144.99 934
2145.43 885
2145.87 977
2146.30 966
2146.74 979
2147.18 990
2147.62 1012
2148.05 1091
2148.49 1084
2148.93 1110
2149.36 1123
2149.80 1139
2150.24 1205
2150.68 1174
2151.11 1165
2151.55 1150
2151.99 1138
2152.43 1085
2152.86 1028
2153.30 984
2153.74 1008
2154.18 1039
2154.61 1013
2155.05 1026
2155.49 1028
2155.93 1130
2156.37 1118
2156.80 1032
2157.24 1099
2157.68 1044
2158.12 1015
2158.56 1001
2158.99 967
2159.43 1018
2159.87 1045
2160.31 1011
2160.75 1023
2161.19 988
2161.62 1022
2162.06 1040
2162.50 1054
2162.94 1043
2163.38 1048
2163.82 1011
2164.26 1053
2164.69 1083
2165.13 1142
2165.57 1160
2166.01 1174
2166.45 1128
2166.89 1153
2167.33 1083
2167.77 1079
2168.21 1089
2168.65 1113
2169.08 1085
2169.52 1068
2169.96 1116
2170.40 1155
2170.84 1067
2171.28 1090
2171.72 1169
2172.16 1081
2172.60 1110
2173.04 1075
2173.48 1027
2173.92 1083
2174.36 1162
2174.80 1175
2175.24 1154
2175.68 1126
2176.12 1089
2176.56 1129
2177.00 1170
2177.44 1122
2177.88 1149
2178.32 1137
2178.76 1116
2179.20 1111
2179.64 1148
2180.08 1092
2180.52 1066
2180.96 1066
2181.40 1091
2181.84 1026
2182.28 1045
2182.72 1040
2183.16 949
2183.60 941
2184.04 1001
2184.48 1043
2184.93 1026
2185.37 1068
2185.81 1059
2186.25 1084
2186.69 1064
2187.13 1041
2187.57 1118
2188.01 1107
2188.45 1064
2188.89 1108
2189.34 1127
2189.78 1043
2190.22 1002
2190.66 1033
2191.10 1022
2191.54 1029
2191.98 1140
2192.43 1150
2192.87 1114
2193.31 1117
2193.75 1151
2194.19 1243
2194.63 1232
2195.08 1273
2195.52 1245
2195.96 1212
2196.40 1277
2196.84 1193
2197.29 1146
2197.73 1159
2198.17 1114
2198.61 1021
2199.06 1031
2199.50 1030
2199.94 1011
2200.38 1002
2200.82 1066
2201.27 994
2201.71 1003
2202.15 1083
2202.59 1080
2203.04 1103
2203.48 1114
2203.92 1084
2204.37 1088
2204.81 1095
2205.25 1117
2205.69 1120
2206.14 1087
2206.58 1025
2207.02 1038
2207.47 1120
2207.91 1058
2208.35 1078
2208.80 1170
2209.24 1153
2209.68 1156
2210.13 1165
2210.57 1160
2211.01 1133
2211.46 1168
2211.90 1145
2212.34 1174
2212.79 1133
2213.23 1150
2213.67 1163
2214.12 1109
2214.56 1065
2215.01 1103
2215.45 1108
2215.89 1123
2216.34 1111
2216.78 1055
2217.23 1062
2217.67 1040
2218.11 1027
2218.56 1003
2219.00 1028
2219.45 983
2219.89 1081
2220.34 1115
2220.78 1083
2221.22 1077
2221.67 1181
2222.11 1147
2222.56 1073
2223.00 1127
2223.45 1197
2223.89 1207
2224.34 1161
2224.78 1225
2225.23 1284
2225.67 1315
2226.12 1249
2226.56 1225
2227.01 1249
2227.45 1335
2227.90 1332
2228.34 1285
2228.79 1311
2229.23 1273
2229.68 1288
2230.12 1289
2230.57 1252
2231.01 1346
2231.46 1352
2231.90 1456
2232.35 1432
2232.80 1381
2233.24 1292
2233.69 1335
2234.13 1301
2234.58 1272
2235.02 1272
2235.47 1242
2235.92 1243
2236.36 1180
2236.81 1146
2237.25 1224
2237.70 1195
2238.15 1269
2238.59 1198
2239.04 1170
2239.49 1196
2239.93 1189
2240.38 1137
2240.82 1081
2241.27 1080
2241.72 1099
2242.16 1097
2242.61 1104
2243.06 1022
2243.50 984
2243.95 1012
2244.40 933
2244.84 957
2245.29 919
2245.74 978
2246.19 1005
2246.63 1004
2247.08 994
2247.53 981
2247.97 1009
2248.42 1058
2248.87 1025
2249.32 1043
2249.76 1050
2250.21 1063
2250.66 1065
2251.10 1105
2251.55 1126
2252.00 1216
2252.45 1189
2252.89 1210
2253.34 1177
2253.79 1131
2254.24 1197
2254.69 1223
2255.13 1296
2255.58 1255
2256.03 1249
2256.48 1189
2256.93 1134
2257.37 1101
2257.82 1139
2258.27 1057
2258.72 1013
2259.17 1082
2259.61 1074
2260.06 1101
2260.51 1142
2260.96 1102
2261.41 1151
2261.86 1167
2262.31 1236
2262.75 1249
2263.20 1263
2263.65 1210
2264.10 1146
2264.55 1208
2265.00 1170
2265.45 1067
2265.90 1063
2266.34 1071
2266.79 1091
2267.24 1154
2267.69 1151
2268.14 1132
2268.59 1186
2269.04 1230
2269.49 1182
2269.94 1240
2270.39 1313
2270.84 1365
2271.29 1293
2271.74 1266
2272.18 1328
2272.63 1386
2273.08 1425
2273.53 1389
2273.98 1413
2274.43 1368
2274.88 1478
2275.33 1539
2275.78 1480
2276.23 1625
2276.68 1608
2277.13 1629
2277.58 1565
2278.03 1506
2278.48 1471
2278.93 1428
2279.38 1291
2279.83 1388
2280.28 1260
2280.73 1256
2281.19 1193
2281.64 1210
2282.09 1081
2282.54 1030
2282.99 1144
2283.44 1092
2283.89 1087
2284.34 1082
2284.79 1061
2285.24 1015
2285.69 1048
2286.14 1130
2286.59 1080
2287.04 1110
2287.50 1127
2287.95 1122
2288.40 1218
2288.85 1285
2289.30 1287
2289.75 1283
2290.20 1360
2290.65 1466
2291.11 1444
2291.56 1471
2292.01 1488
2292.46 1518
2292.91 1486
2293.36 1488
2293.82 1498
2294.27 1385
2294.72 1321
2295.17 1276
2295.62 1184
2296.07 1187
2296.53 1156
2296.98 1179
2297.43 1164
2297.88 1143
2298.33 1194
2298.79 1082
2299.24 1132
2299.69 1132
2300.14 1066
2300.60 1106
2301.05 1073
2301.50 1046
2301.95 963
2302.41 967
2302.86 1001
2303.31 1088
2303.76 1044
2304.22 1038
2304.67 1018
2305.12 1026
2305.57 1076
2306.03 1042
2306.48 981
2306.93 1046
2307.39 1096
2307.84 1167
2308.29 1188
2308.75 1247
2309.20 1208
2309.65 1260
2310.11 1299
2310.56 1310
2311.01 1320
2311.47 1305
2311.92 1277
2312.37 1302
2312.83 1270
2313.28 1225
2313.73 1194
2314.19 1244
2314.64 1264
2315.09 1229
2315.55 1201
2316.00 1168
2316.46 1163
2316.91 1188
2317.36 1222
2317.82 1202
2318.27 1235
2318.73 1225
2319.18 1194
2319.63 1273
2320.09 1272
2320.54 1290
2321.00 1241
2321.45 1269
2321.91 1283
2322.36 1247
2322.82 1267
2323.27 1288
2323.72 1310
2324.18 1432
2324.63 1506
2325.09 1651
2325.54 1573
2326.00 1608
2326.45 1498
2326.91 1434
2327.36 1407
2327.82 1379
2328.27 1284
2328.73 1175
2329.18 1161
2329.64 1135
2330.09 1119
2330.55 1136
2331.00 1129
2331.46 1139
2331.92 1080
2332.37 1115
2332.83 1088
2333.28 1080
2333.74 1188
2334.19 1082
2334.65 1087
2335.10 1087
2335.56 1031
2336.02 1030
2336.47 1050
2336.93 1043
2337.38 1090
2337.84 1056
2338.30 1004
2338.75 1081
2339.21 1097
2339.66 1094
2340.12 1148
2340.58 1067
2341.03 1035
2341.49 1066
2341.95 1067
2342.40 1049
2342.86 985
2343.32 1012
2343.77 1020
2344.23 1126
2344.68 1199
2345.14 1108
2345.60 1087
2346.06 1148
2346.51 1037
2346.97 1068
2347.43 1100
2347.88 1176
2348.34 1149
2348.80 1175
2349.25 1172
2349.71 1135
2350.17 1166
2350.63 1201
2351.08 1173
2351.54 1151
2352.00 1083
2352.46 1055
2352.91 1070
2353.37 1092
2353.83 1041
2354.29 1025
2354.74 1068
2355.20 1054
2355.66 1091
2356.12 1021
2356.57 1085
2357.03 1132
2357.49 1173
2357.95 1132
2358.41 1102
2358.86 1318
2359.32 1328
2359.78 1322
2360.24 1449
2360.70 1472
2361.15 1493
2361.61 1535
2362.07 1529
2362.53 1514
2362.99 1460
2363.45 1428
2363.91 1384
2364.36 1291
2364.82 1305
2365.28 1290
2365.74 1289
2366.20 1207
2366.66 1246
2367.12 1207
2367.57 1173
2368.03 1184
2368.49 1203
2368.95 1110
2369.41 1089
2369.87 1112
2370.33 1109
2370.79 1080
2371.25 1125
2371.71 1107
2372.17 1085
2372.63 1137
2373.09 1191
2373.54 1162
2374.00 1203
2374.46 1191
2374.92 1209
2375.38 1290
2375.84 1284
2376.30 1303
2376.76 1295
2377.22 1227
2377.68 1212
2378.14 1220
2378.60 1216
2379.06 1180
2379.52 1174
2379.98 1142
2380.44 1144
2380.90 1202
2381.36 1130
2381.82 1150
2382.28 1113
2382.74 1146
2383.20 1130
2383.66 1181
2384.12 1114
2384.59 1108
2385.05 1118
2385.51 1148
2385.97 1177
2386.43 1106
2386.89 1112
2387.35 1152
2387.81 1131
2388.27 1154
2388.73 1142
2389.19 1180
2389.65 1172
2390.12 1242
2390.58 1237
2391.04 1271
2391.50 1282
2391.96 1162
2392.42 1184
2392.88 1209
2393.34 1172
2393.81 1200
2394.27 1123
2394.73 1173
2395.19 1202
2395.65 1244
2396.11 1225
2396.57 1270
2397.04 1332
2397.50 1311
2397.96 1331
2398.42 1337
2398.88 1335
2399.35 1302
2399.81 1321
2400.27 1272
2400.73 1241
2401.19 1231
2401.66 1245
2402.12 1236
2402.58 1167
2403.04 1203
2403.51 1168
2403.97 1176
2404.43 1109
2404.89 1077
2405.36 1082
2405.82 1097
2406.28 1105
2406.74 1079
2407.21 1050
2407.67 1119
2408.13 1101
2408.59 1088
2409.06 1056
2409.52 983
2409.98 1017
2410.45 1069
2410.91 1062
2411.37 1032
2411.84 1063
2412.30 1144
2412.76 1110
2413.23 983
2413.69 1017
2414.15 1066
2414.62 1113
2415.08 1115
2415.54 1036
2416.01 1121
2416.47 1173
2416.93 1175
2417.40 1134
2417.86 1126
2418.32 1127
2418.79 1181
2419.25 1181
2419.72 1168
2420.18 1151
2420.64 1175
2421.11 1208
2421.57 1182
2422.04 1088
2422.50 1113
2422.96 1133
2423.43 1150
2423.89 1108
2424.36 1130
2424.82 1136
2425.29 1141
2425.75 1204
2426.22 1143
2426.68 1045
2427.15 1087
2427.61 1042
2428.07 1006
2428.54 1027
2429.00 1000
2429.47 1006
2429.93 1021
2430.40 1000
2430.86 1017
2431.33 1028
2431.79 1042
2432.26 1090
2432.72 1035
2433.19 1028
2433.65 1075
2434.12 1146
2434.59 1114
2435.05 1097
2435.52 1076
2435.98 1123
2436.45 1149
2436.91 1169
2437.38 1150
2437.84 1179
2438.31 1158
2438.78 1176
2439.24 1283
2439.71 1314
2440.17 1201
2440.64 1200
2441.10 1258
2441.57 1253
2442.04 1324
2442.50 1227
2442.97 1181
2443.44 1176
2443.90 1178
2444.37 1089
2444.83 1175
2445.30 1147
2445.77 1160
2446.23 1100
2446.70 1094
2447.17 1128
2447.63 1020
2448.10 1007
2448.57 1013
2449.03 1077
2449.50 1098
2449.97 1101
2450.43 1039
2450.90 1026
2451.37 1108
2451.83 1116
2452.30 1124
2452.77 1059
2453.24 1101
2453.70 1103
2454.17 1097
2454.64 1076
2455.10 1013
2455.57 987
2456.04 1040
2456.51 1005
2456.97 1014
2457.44 1035
2457.91 1053
2458.38 1004
2458.84 1039
2459.31 1039
2459.78 1006
2460.25 1011
2460.72 1067
2461.18 1077
2461.65 1083
2462.12 1075
2462.59 1102
2463.06 1058
2463.52 1082
2463.99 1045
2464.46 1013
2464.93 1055
2465.40 1071
2465.86 1060
2466.33 1057
2466.80 1105
2467.27 1126
2467.74 1161
2468.21 1149
2468.68 1228
2469.14 1205
2469.61 1200
2470.08 1257
2470.55 1294
2471.02 1275
2471.49 1294
2471.96 1301
2472.43 1165
2472.90 1188
2473.36 1201
2473.83 1187
2474.30 1190
2474.77 1164
2475.24 1163
2475.71 1128
2476.18 1125
2476.65 1179
2477.12 1169
2477.59 1165
2478.06 1115
2478.53 1077
2479.00 1077
2479.47 1035
2479.94 996
2480.41 1050
2480.87 1110
2481.34 1064
2481.81 1016
2482.28 1018
2482.75 1015
2483.22 1018
2483.69 1001
2484.16 1044
2484.63 1083
2485.10 1081
2485.57 1166
2486.05 1239
2486.52 1209
2486.99 1219
2487.46 1255
2487.93 1272
2488.40 1246
2488.87 1270
2489.34 1268
2489.81 1264
2490.28 1267
2490.75 1171
2491.22 1183
2491.69 1178
2492.16 1101
2492.63 1163
2493.10 1134
2493.58 1143
2494.05 1084
2494.52 1207
2494.99 1161
2495.46 1191
2495.93 1167
2496.40 1124
2496.87 1204
2497.34 1149
2497.82 1146
2498.29 1135
2498.76 1011
2499.23 1047
2499.70 1097
2500.17 1020
2500.64 1022
2501.12 1080
2501.59 1037
2502.06 1019
2502.53 966
2503.00 929
2503.48 1046
2503.95 1023
2504.42 1044
2504.89 1051
2505.36 1026
2505.84 1081
2506.31 1115
2506.78 1113
2507.25 1058
2507.72 1167
2508.20 1143
2508.67 1163
2509.14 1200
2509.61 1320
2510.09 1443
2510.56 1425
2511.03 1525
2511.50 1665
2511.98 1687
2512.45 1798
2512.92 1689
2513.40 1675
2513.87 1566
2514.34 1506
2514.81 1396
2515.29 1345
2515.76 1367
2516.23 1315
2516.71 1343
2517.18 1297
2517.65 1269
2518.13 1288
2518.60 1161
2519.07 1130
2519.55 1190
2520.02 1141
2520.49 1098
2520.97 1144
2521.44 1172
2521.91 1163
2522.39 1177
2522.86 1145
2523.34 1099
2523.81 1122
2524.28 1111
2524.76 1150
2525.23 1153
2525.70 1234
2526.18 1236
2526.65 1328
2527.13 1320
2527.60 1225
2528.08 1313
2528.55 1288
2529.02 1284
2529.50 1219
2529.97 1196
2530.45 1219
2530.92 1191
2531.40 1184
2531.87 1190
2532.34 1189
2532.82 1179
2533.29 1232
2533.77 1171
2534.24 1109
2534.72 1215
2535.19 1174
2535.67 1139
2536.14 1189
2536.62 1194
2537.09 1247
2537.57 1228
2538.04 1257
2538.52 1253
2538.99 1264
2539.47 1238
2539.94 1211
2540.42 1232
2540.90 1224
2541.37 1233
2541.85 1208
2542.32 1262
2542.80 1245
2543.27 1174
2543.75 1169
2544.22 1206
2544.70 1222
2545.18 1257
2545.65 1361
2546.13 1426
2546.60 1406
2547.08 1471
2547.56 1480
2548.03 1479
2548.51 1595
2548.98 1579
2549.46 1514
2549.94 1465
2550.41 1445
2550.89 1453
2551.37 1348
2551.84 1408
2552.32 1368
2552.80 1314
2553.27 1317
2553.75 1195
2554.23 1218
2554.70 1175
2555.18 1187
2555.66 1157
2556.13 1146
2556.61 1164
2557.09 1200
2557.56 1186
2558.04 1220
2558.52 1179
2558.99 1187
2559.47 1165
2559.95 1209
2560.43 1234
2560.90 1133
2561.38 1043
2561.86 1145
2562.33 1171
2562.81 1117
2563.29 1044
2563.77 1104
2564.25 1089
2564.72 1122
2565.20 1117
2565.68 1079
2566.16 1066
2566.63 1086
2567.11 1052
2567.59 1108
2568.07 1056
2568.55 1125
2569.02 1122
2569.50 1072
2569.98 1041
2570.46 1023
2570.94 1058
2571.41 1022
2571.89 959
2572.37 1014
2572.85 1005
2573.33 1032
2573.81 1056
2574.28 1069
2574.76 1124
2575.24 1088
2575.72 1131
2576.20 1121
2576.68 1112
2577.16 1073
2577.64 1097
2578.11 1144
2578.59 1084
2579.07 1070
2579.55 1109
2580.03 1123
2580.51 1093
2580.99 1133
2581.47 1070
2581.95 1049
2582.43 1154
2582.91 1105
2583.39 1120
2583.86 1081
2584.34 1094
2584.82 1079
2585.30 1070
2585.78 1080
2586.26 1099
2586.74 1119
2587.22 1150
2587.70 1118
2588.18 1055
2588.66 1060
2589.14 1036
2589.62 1073
2590.10 1081
2590.58 1135
2591.06 1146
2591.54 1146
2592.02 1186
2592.50 1139
2592.98 1039
2593.46 1039
2593.94 1067
2594.42 1065
2594.90 1027
2595.38 1039
2595.86 1057
2596.35 1079
2596.83 1116
2597.31 1136
2597.79 1157
2598.27 1169
2598.75 1142
2599.23 1138
2599.71 1108
2600.19 1110
2600.67 1132
2601.15 1127
2601.63 1147
2602.12 1135
2602.60 1077
2603.08 1143
2603.56 1161
2604.04 1089
2604.52 1122
2605.00 1132
2605.48 1148
2605.97 1169
2606.45 1117
2606.93 1097
2607.41 1090
2607.89 1071
2608.37 1130
2608.86 1102
2609.34 1067
2609.82 1100
2610.30 1125
2610.78 1161
2611.26 1119
2611.75 1150
2612.23 1218
2612.71 1166
2613.19 1143
2613.68 1225
2614.16 1184
2614.64 1090
2615.12 1147
2615.60 1141
2616.09 1097
2616.57 1099
2617.05 1143
2617.53 1100
2618.02 1111
2618.50 1190
2618.98 1183
2619.46 1152
2619.95 1151
2620.43 1113
2620.91 1119
2621.40 1066
2621.88 1139
2622.36 1139
2622.85 1082
2623.33 1136
2623.81 1053
2624.29 1126
2624.78 1153
2625.26 1137
2625.74 1160
2626.23 1077
2626.71 1195
2627.19 1240
2627.68 1270
2628.16 1322
2628.64 1312
2629.13 1324
2629.61 1382
2630.10 1315
2630.58 1345
2631.06 1340
2631.55 1395
2632.03 1418
2632.51 1393
2633.00 1426
2633.48 1334
2633.97 1345
2634.45 1266
2634.94 1233
2635.42 1230
2635.90 1206
2636.39 1189
2636.87 1218
2637.36 1191
2637.84 1200
2638.33 1163
2638.81 1134
2639.29 1063
2639.78 1182
2640.26 1198
2640.75 1155
2641.23 1155
2641.72 1166
2642.20 1181
2642.69 1117
2643.17 1041
2643.66 1064
2644.14 1122
2644.63 1143
2645.11 1051
2645.60 1124
2646.08 1130
2646.57 1141
2647.05 1156
2647.54 1160
2648.02 1096
2648.51 1139
2648.99 1158
2649.48 1131
2649.97 1193
2650.45 1191
2650.94 1177
2651.42 1138
2651.91 1205
2652.39 1241
2652.88 1305
2653.37 1397
2653.85 1443
2654.34 1460
2654.82 1477
2655.31 1499
2655.80 1468
2656.28 1529
2656.77 1513
2657.25 1484
2657.74 1378
2658.23 1367
2658.71 1289
2659.20 1270
2659.69 1238
2660.17 1293
2660.66 1252
2661.14 1201
2661.63 1260
2662.12 1178
2662.60 1151
2663.09 1225
2663.58 1206
2664.06 1213
2664.55 1204
2665.04 1199
2665.53 1219
2666.01 1214
2666.50 1159
2666.99 1198
2667.47 1129
2667.96 1146
2668.45 1171
2668.94 1225
2669.42 1201
2669.91 1191
2670.40 1222
2670.88 1211
2671.37 1276
2671.86 1355
2672.35 1362
2672.83 1401
2673.32 1400
2673.81 1416
2674.30 1516
2674.79 1494
2675.27 1488
2675.76 1477
2676.25 1474
2676.74 1396
2677.23 1383
2677.71 1307
2678.20 1288
2678.69 1304
2679.18 1224
2679.67 1187
2680.15 1160
2680.64 1192
2681.13 1170
2681.62 1150
2682.11 1183
2682.60 1176
2683.08 1194
2683.57 1152
2684.06 1126
2684.55 1187
2685.04 1190
2685.53 1121
2686.02 1126
2686.51 1165
2686.99 1130
2687.48 1099
2687.97 1091
2688.46 1074
2688.95 1074
2689.44 1007
2689.93 1089
2690.42 1127
2690.91 1185
2691.40 1191
2691.89 1154
2692.38 1141
2692.87 1137
2693.35 1161
2693.84 1195
2694.33 1174
2694.82 1290
2695.31 1266
2695.80 1228
2696.29 1186
2696.78 1252
2697.27 1250
2697.76 1228
2698.25 1215
2698.74 1201
2699.23 1113
2699.72 1140
2700.21 1161
2700.70 1170
2701.19 1240
2701.68 1213
2702.17 1186
2702.66 1122
2703.15 1154
2703.64 1183
2704.13 1173
2704.62 1188
2705.12 1183
2705.61 1176
2706.10 1137
2706.59 1196
2707.08 1176
2707.57 1205
2708.06 1137
2708.55 1112
2709.04 1090
2709.53 1015
2710.02 1064
2710.51 1093
2711.01 1087
2711.50 1098
2711.99 1110
2712.48 1175
2712.97 1211
2713.46 1124
2713.95 1153
2714.44 1135
2714.94 1155
2715.43 1085
2715.92 1124
2716.41 1075
2716.90 1104
2717.39 1117
2717.89 1111
2718.38 1093
2718.87 1095
2719.36 1088
2719.85 1164
2720.34 1226
2720.84 1180
2721.33 1163
2721.82 1215
2722.31 1225
2722.80 1210
2723.30 1202
2723.79 1220
2724.28 1201
2724.77 1181
2725.27 1158
2725.76 1131
2726.25 1176
2726.74 1206
2727.24 1138
2727.73 1153
2728.22 1244
2728.71 1208
2729.21 1193
2729.70 1281
2730.19 1258
2730.69 1183
2731.18 1278
2731.67 1319
2732.16 1344
2732.66 1282
2733.15 1287
2733.64 1283
2734.14 1286
2734.63 1412
2735.12 1340
2735.62 1356
2736.11 1385
2736.60 1318
2737.10 1396
2737.59 1378
2738.08 1364
2738.58 1333
2739.07 1297
2739.56 1288
2740.06 1220
2740.55 1178
2741.05 1292
2741.54 1208
2742.03 1169
2742.53 1146
2743.02 1057
2743.52 1134
2744.01 1190
2744.50 1188
2745.00 1167
2745.49 1230
2745.99 1267
2746.48 1218
2746.97 1245
2747.47 1164
2747.96 1186
2748.46 1250
2748.95 1195
2749.45 1130
2749.94 1148
2750.44 1152
2750.93 1111
2751.43 1116
2751.92 1070
2752.42 1097
2752.91 1064
2753.41 1092
2753.90 1080
2754.40 1161
2754.89 1168
2755.39 1248
2755.88 1267
2756.38 1212
2756.87 1242
2757.37 1214
2757.86 1167
2758.36 1169
2758.85 1187
2759.35 1255
2759.84 1294
2760.34 1304
2760.83 1349
2761.33 1314
2761.83 1375
2762.32 1387
2762.82 1380
2763.31 1325
2763.81 1357
2764.30 1371
2764.80 1360
2765.30 1269
2765.79 1339
2766.29 1229
2766.78 1183
2767.28 1227
2767.78 1179
2768.27 1183
2768.77 1172
2769.27 1169
2769.76 1159
2770.26 1168
2770.76 1174
2771.25 1115
2771.75 1212
2772.24 1234
2772.74 1285
2773.24 1317
2773.73 1331
2774.23 1316
2774.73 1343
2775.23 1291
2775.72 1329
2776.22 1348
2776.72 1367
2777.21 1395
2777.71 1433
2778.21 1399
2778.70 1312
2779.20 1266
2779.70 1303
2780.20 1271
2780.69 1279
2781.19 1293
2781.69 1246
2782.19 1193
2782.68 1202
2783.18 1171
2783.68 1183
2784.18 1127
2784.67 1121
2785.17 1186
2785.67 1229
2786.17 1131
2786.67 1152
2787.16 1189
2787.66 1167
2788.16 1161
2788.66 1177
2789.16 1163
2789.65 1215
2790.15 1159
2790.65 1154
2791.15 1220
2791.65 1259
2792.15 1229
2792.64 1195
2793.14 1147
2793.64 1144
2794.14 1151
2794.64 1156
2795.14 1137
2795.64 1149
2796.13 1223
2796.63 1264
2797.13 1250
2797.63 1215
2798.13 1203
2798.63 1180
2799.13 1249
2799.63 1230
2800.13 1128
2800.62 1169
2801.12 1190
2801.62 1163
2802.12 1094
2802.62 1156
2803.12 1189
2803.62 1169
2804.12 1263
2804.62 1211
2805.12 1276
2805.62 1259
2806.12 1278
2806.62 1273
2807.12 1228
2807.62 1282
2808.12 1281
2808.62 1354
2809.12 1405
2809.62 1450
2810.12 1540
2810.62 1622
2811.12 1715
2811.62 1965
2812.12 2115
2812.62 2249
2813.12 2344
2813.62 2257
2814.12 2226
2814.62 2206
2815.12 2083
2815.62 1950
2816.12 1809
2816.62 1705
2817.12 1575
2817.62 1503
2818.12 1414
2818.62 1368
2819.12 1297
2819.63 1266
2820.13 1340
2820.63 1267
2821.13 1235
2821.63 1222
2822.13 1229
2822.63 1156
2823.13 1167
2823.63 1181
2824.13 1135
2824.64 1189
2825.14 1102
2825.64 1112
2826.14 1154
2826.64 1098
2827.14 1078
2827.64 1140
2828.15 1198
2828.65 1160
2829.15 1107
2829.65 1083
2830.15 1085
2830.65 1162
2831.16 1077
2831.66 1157
2832.16 1112
2832.66 1080
2833.16 1151
2833.67 1163
2834.17 1149
2834.67 1206
2835.17 1309
2835.68 1263
2836.18 1263
2836.68 1223
2837.18 1207
2837.68 1268
2838.19 1301
2838.69 1287
2839.19 1274
2839.70 1311
2840.20 1320
2840.70 1288
2841.20 1291
2841.71 1272
2842.21 1259
2842.71 1314
2843.21 1292
2843.72 1264
2844.22 1249
2844.72 1200
2845.23 1249
2845.73 1346
2846.23 1310
2846.74 1334
2847.24 1388
2847.74 1367
2848.25 1299
2848.75 1321
2849.25 1341
2849.76 1322
2850.26 1366
2850.76 1406
2851.27 1353
2851.77 1333
2852.28 1274
2852.78 1214
2853.28 1258
2853.79 1247
2854.29 1275
2854.79 1334
2855.30 1266
2855.80 1235
2856.31 1397
2856.81 1500
2857.31 1524
2857.82 1584
2858.32 1523
2858.83 1513
2859.33 1563
2859.84 1531
2860.34 1453
2860.85 1485
2861.35 1420
2861.85 1397
2862.36 1306
2862.86 1227
2863.37 1203
2863.87 1156
2864.38 1099
2864.88 1152
2865.39 1108
2865.89 1082
2866.40 1119
2866.90 1202
2867.41 1134
2867.91 1165
2868.42 1205
2868.92 1178
2869.43 1244
2869.93 1329
2870.44 1323
2870.94 1329
2871.45 1429
2871.96 1429
2872.46 1412
2872.97 1523
2873.47 1515
2873.98 1524
2874.48 1496
2874.99 1526
2875.49 1492
2876.00 1399
2876.51 1353
2877.01 1350
2877.52 1359
2878.02 1317
2878.53 1341
2879.04 1332
2879.54 1282
2880.05 1362
2880.55 1328
2881.06 1339
2881.57 1337
2882.07 1267
2882.58 1296
2883.09 1292
2883.59 1350
2884.10 1409
2884.61 1394
2885.11 1370
2885.62 1310
2886.13 1371
2886.63 1417
2887.14 1498
2887.65 1531
2888.15 1432
2888.66 1466
2889.17 1357
2889.67 1416
2890.18 1462
2890.69 1418
2891.20 1433
2891.70 1474
2892.21 1311
2892.72 1286
2893.22 1351
2893.73 1362
2894.24 1391
2894.75 1390
2895.25 1357
2895.76 1383
2896.27 1393
2896.78 1424
2897.29 1424
2897.79 1364
2898.30 1440
2898.81 1389
2899.32 1337
2899.82 1415
2900.33 1455
2900.84 1444
2901.35 1451
2901.86 1444
2902.36 1513
2902.87 1463
2903.38 1393
2903.89 1465
2904.40 1415
2904.91 1453
2905.41 1401
2905.92 1456
2906.43 1409
2906.94 1373
2907.45 1436
2907.96 1408
2908.47 1412
2908.97 1349
2909.48 1354
2909.99 1349
2910.50 1315
2911.01 1313
2911.52 1355
2912.03 1366
2912.54 1331
2913.05 1356
2913.55 1295
2914.06 1298
2914.57 1283
2915.08 1308
2915.59 1313
2916.10 1298
2916.61 1240
2917.12 1320
2917.63 1376
2918.14 1365
2918.65 1477
2919.16 1514
2919.67 1494
2920.18 1519
2920.69 1494
2921.20 1538
2921.71 1607
2922.22 1617
2922.73 1513
2923.24 1523
2923.75 1516
2924.26 1425
2924.77 1482
2925.28 1408
2925.79 1390
2926.30 1352
2926.81 1347
2927.32 1286
2927.83 1265
2928.34 1217
2928.85 1328
2929.36 1429
2929.87 1359
2930.38 1381
2930.89 1386
2931.40 1446
2931.91 1347
2932.42 1363
2932.93 1310
2933.45 1345
2933.96 1345
2934.47 1327
2934.98 1351
2935.49 1462
2936.00 1472
2936.51 1499
2937.02 1706
2937.53 1867
2938.04 2024
2938.56 2353
2939.07 2718
2939.58 2855
2940.09 3300
2940.60 3713
2941.11 3974
2941.62 4094
2942.14 4039
2942.65 3921
2943.16 3729
2943.67 3453
2944.18 3120
2944.70 2767
2945.21 2428
2945.72 2175
2946.23 2091
2946.74 1884
2947.26 1751
2947.77 1658
2948.28 1562
2948.79 1571
2949.30 1556
2949.82 1469
2950.33 1350
2950.84 1385
2951.35 1322
2951.87 1263
2952.38 1293
2952.89 1304
2953.40 1204
2953.92 1213
2954.43 1164
2954.94 1282
2955.45 1205
2955.97 1142
2956.48 1164
2956.99 1195
2957.51 1247
2958.02 1268
2958.53 1325
2959.04 1285
2959.56 1299
2960.07 1323
2960.58 1303
2961.10 1316
2961.61 1328
2962.12 1372
2962.64 1372
2963.15 1332
2963.66 1448
2964.18 1435
2964.69 1454
2965.21 1416
2965.72 1500
2966.23 1491
2966.75 1482
2967.26 1455
2967.77 1470
2968.29 1385
2968.80 1443
2969.32 1493
2969.83 1483
2970.34 1423
2970.86 1463
2971.37 1470
2971.89 1429
2972.40 1447
2972.91 1442
2973.43 1428
2973.94 1469
2974.46 1513
2974.97 1460
2975.49 1490
2976.00 1528
2976.52 1513
2977.03 1599
2977.55 1644
2978.06 1572
2978.57 1636
2979.09 1651
2979.60 1647
2980.12 1653
2980.63 1715
2981.15 1621
2981.66 1676
2982.18 1642
2982.69 1642
2983.21 1664
2983.73 1628
2984.24 1657
2984.76 1766
2985.27 1692
2985.79 1669
2986.30 1722
2986.82 1761
2987.33 1756
2987.85 1795
2988.36 1794
2988.88 1836
2989.40 1814
2989.91 1799
2990.43 1891
2990.94 1900
2991.46 1861
2991.97 1777
2992.49 1807
2993.01 1881
2993.52 1883
2994.04 1912
2994.55 1940
2995.07 2050
2995.59 2115
2996.10 2043
2996.62 2143
2997.14 2329
2997.65 2374
2998.17 2372
2998.69 2363
2999.20 2333
2999.72 2416
3000.24 2438
3000.75 2452
3001.27 2644
3001.79 2694
3002.30 3131
3002.82 3751
3003.34 4253
3003.85 4905
3004.37 5593
3004.89 6016
3005.40 6378
3005.92 6398
3006.44 6259
3006.96 5886
3007.47 5083
3007.99 4414
3008.51 3932
3009.03 3280
3009.54 2894
3010.06 2481
3010.58 2183
3011.10 2099
3011.61 1969
3012.13 1905
3012.65 1877
3013.17 1872
3013.68 1897
3014.20 1910
3014.72 1814
3015.24 1885
3015.76 1882
3016.27 1822
3016.79 1834
3017.31 1764
3017.83 1766
3018.35 1719
3018.86 1711
3019.38 1699
3019.90 1630
3020.42 1795
3020.94 1734
3021.46 1690
3021.97 1708
3022.49 1788
3023.01 1746
3023.53 1751
3024.05 1784
3024.57 1715
3025.09 1773
3025.61 1733
3026.12 1666
3026.64 1756
3027.16 1751
3027.68 1693
3028.20 1703
3028.72 1642
3029.24 1599
3029.76 1622
3030.28 1511
3030.80 1562
3031.32 1590
3031.84 1541
3032.35 1528
3032.87 1560
3033.39 1541
3033.91 1528
3034.43 1563
3034.95 1549
3035.47 1611
3035.99 1545
3036.51 1597
3037.03 1682
3037.55 1561
3038.07 1487
3038.59 1515
3039.11 1488
3039.63 1448
3040.15 1457
3040.67 1418
3041.19 1493
3041.71 1481
3042.23 1472
3042.75 1502
3043.27 1471
3043.79 1516
3044.31 1537
3044.83 1481
3045.35 1438
3045.87 1483
3046.40 1496
3046.92 1506
3047.44 1496
3047.96 1500
3048.48 1480
3049.00 1487
3049.52 1522
3050.04 1489
3050.56 1542
3051.08 1452
3051.60 1469
3052.12 1492
3052.65 1481
3053.17 1416
3053.69 1484
3054.21 1444
3054.73 1414
3055.25 1453
3055.77 1462
3056.30 1444
3056.82 1399
3057.34 1493
3057.86 1476
3058.38 1550
3058.90 1562
3059.42 1580
3059.95 1503
3060.47 1481
3060.99 1500
3061.51 1584
3062.03 1596
3062.56 1540
3063.08 1585
3063.60 1654
3064.12 1593
3064.64 1625
3065.17 1712
3065.69 1780
3066.21 1839
3066.73 1756
3067.26 1810
3067.78 1784
3068.30 1768
3068.82 1767
3069.35 1815
3069.87 1753
3070.39 1746
3070.91 1810
3071.44 1849
3071.96 1844
3072.48 1781
3073.01 1891
3073.53 1900
3074.05 1909
3074.57 1870
3075.10 1980
3075.62 1874
3076.14 1864
3076.67 1926
3077.19 1883
3077.71 2024
3078.24 1953
3078.76 2103
3079.28 2111
3079.81 2153
3080.33 2087
3080.85 2156
3081.38 2199
3081.90 2242
3082.42 2210
3082.95 2256
3083.47 2230
3084.00 2176
3084.52 2205
3085.04 2193
3085.57 2163
3086.09 2228
3086.62 2288
3087.14 2478
3087.66 2757
3088.19 3196
3088.71 3499
3089.24 3962
3089.76 4205
3090.29 4658
3090.81 4621
3091.33 4483
3091.86 4166
3092.38 3885
3092.91 3628
3093.43 3246
3093.96 3083
3094.48 2899
3095.01 2706
3095.53 2601
3096.06 2554
3096.58 2567
3097.11 2429
3097.63 2403
3098.16 2457
3098.68 2630
3099.21 2658
3099.73 2932
3100.26 3533
3100.78 4119
3101.31 4781
3101.83 5548
3102.36 6245
3102.88 7082
3103.41 7509
3103.93 7291
3104.46 7063
3104.99 6519
3105.51 5941
3106.04 5064
3106.56 4396
3107.09 3667
3107.61 3123
3108.14 2832
3108.67 2629
3109.19 2458
3109.72 2355
3110.24 2260
3110.77 2236
3111.30 2276
3111.82 2102
3112.35 2016
3112.87 1990
3113.40 1978
3113.93 1887
3114.45 1828
3114.98 1832
3115.51 1861
3116.03 1726
3116.56 1658
3117.09 1747
3117.61 1733
3118.14 1783
3118.67 1812
3119.19 1809
3119.72 1928
3120.25 1952
3120.77 1981
3121.30 2047
3121.83 2077
3122.35 2185
3122.88 2217
3123.41 2139
3123.94 2226
3124.46 2321
3124.99 2310
3125.52 2345
3126.05 2408
3126.57 2494
3127.10 2448
3127.63 2480
3128.16 2423
3128.68 2249
3129.21 2112
3129.74 2110
3130.27 2066
3130.79 1937
3131.32 1790
3131.85 1752
3132.38 1724
3132.91 1688
3133.43 1757
3133.96 1838
3134.49 1798
3135.02 1799
3135.55 1783
3136.07 1881
3136.60 1754
3137.13 1653
3137.66 1624
3138.19 1612
3138.72 1541
3139.24 1603
3139.77 1502
3140.30 1493
3140.83 1533
3141.36 1510
3141.89 1476
3142.42 1404
3142.95 1429
3143.47 1396
3144.00 1330
3144.53 1356
3145.06 1442
3145.59 1470
3146.12 1600
3146.65 1587
3147.18 1677
3147.71 1663
3148.24 1796
3148.76 1743
3149.29 1801
3149.82 1736
3150.35 1731
3150.88 1730
3151.41 1736
3151.94 1641
3152.47 1658
3153.00 1685
3153.53 1671
3154.06 1736
3154.59 1755
3155.12 1695
3155.65 1551
3156.18 1612
3156.71 1632
3157.24 1646
3157.77 1537
3158.30 1653
3158.83 1696
3159.36 1647
3159.89 1618
3160.42 1605
3160.95 1610
3161.48 1654
3162.01 1701
3162.54 1642
3163.07 1609
3163.60 1659
3164.13 1600
3164.66 1628
3165.20 1520
3165.73 1516
3166.26 1541
3166.79 1453
3167.32 1443
3167.85 1388
3168.38 1395
3168.91 1357
3169.44 1505
3169.97 1511
3170.50 1419
3171.04 1482
3171.57 1522
3172.10 1660
3172.63 1676
3173.16 1752
3173.69 1815
3174.22 1846
3174.75 1923
3175.29 1888
3175.82 1785
3176.35 1770
3176.88 1668
3177.41 1600
3177.94 1543
3178.48 1519
3179.01 1411
3179.54 1460
3180.07 1381
3180.60 1455
3181.14 1395
3181.67 1330
3182.20 1336
3182.73 1359
3183.26 1374
3183.80 1345
3184.33 1348
3184.86 1310
3185.39 1287
3185.93 1273
3186.46 1282
3186.99 1275
3187.52 1287
3188.06 1289
3188.59 1383
3189.12 1427
3189.65 1362
3190.19 1344
3190.72 1386
3191.25 1421
3191.79 1354
3192.32 1291
3192.85 1361
3193.38 1386
3193.92 1436
3194.45 1408
3194.98 1363
3195.52 1379
3196.05 1385
3196.58 1406
3197.12 1484
3197.65 1456
3198.18 1429
3198.72 1438
3199.25 1543
3199.78 1513
3200.32 1448
3200.85 1404
3201.39 1488
3201.92 1535
3202.45 1429
3202.99 1413
3203.52 1430
3204.05 1385
3204.59 1481
3205.12 1445
3205.66 1475
3206.19 1534
3206.72 1554
3207.26 1676
3207.79 1748
3208.33 1771
3208.86 1908
3209.40 1931
3209.93 2192
3210.47 2293
3211.00 2140
3211.53 2146
3212.07 2145
3212.60 2101
3213.14 1985
3213.67 1998
3214.21 1860
3214.74 1641
3215.28 1520
3215.81 1561
3216.35 1553
3216.88 1478
3217.42 1423
3217.95 1382
3218.49 1388
3219.02 1334
3219.56 1340
3220.09 1433
3220.63 1514
3221.16 1524
3221.70 1481
3222.23 1472
3222.77 1543
3223.31 1645
3223.84 1727
3224.38 1734
3224.91 1819
3225.45 1783
3225.98 1858
3226.52 1770
3227.06 1724
3227.59 1683
3228.13 1555
3228.66 1542
3229.20 1518
3229.74 1528
3230.27 1534
3230.81 1521
3231.34 1525
3231.88 1563
3232.42 1527
3232.95 1527
3233.49 1522
3234.03 1599
3234.56 1538
3235.10 1558
3235.64 1612
3236.17 1610
3236.71 1704
3237.25 1728
3237.78 1738
3238.32 1762
3238.86 1751
3239.39 1771
3239.93 1700
3240.47 1644
3241.00 1697
3241.54 1665
3242.08 1564
3242.61 1609
3243.15 1593
3243.69 1626
3244.23 1592
3244.76 1625
3245.30 1667
3245.84 1685
3246.38 1613
3246.91 1594
3247.45 1755
3247.99 1711
3248.53 1752
3249.06 1854
3249.60 2092
3250.14 2270
3250.68 2563
3251.21 2775
3251.75 3133
3252.29 3479
3252.83 3689
3253.37 3958
3253.90 4002
3254.44 3901
3254.98 3576
3255.52 3141
3256.06 2942
3256.60 2685
3257.13 2358
3257.67 2199
3258.21 2096
3258.75 2057
3259.29 1986
3259.83 2047
3260.36 2055
3260.90 2192
3261.44 2175
3261.98 2251
3262.52 2432
3263.06 2459
3263.60 2407
3264.14 2387
3264.68 2308
3265.21 2182
3265.75 2089
3266.29 1951
3266.83 1864
3267.37 1800
3267.91 1699
3268.45 1723
3268.99 1645
3269.53 1587
3270.07 1590
3270.61 1603
3271.15 1642
3271.69 1701
3272.23 1764
3272.76 1717
3273.30 1785
3273.84 1881
3274.38 1764
3274.92 1788
3275.46 1765
3276.00 1768
3276.54 1783
3277.08 1896
3277.62 1877
3278.16 1797
3278.70 1803
3279.24 1834
3279.78 1825
3280.32 1823
3280.86 1882
3281.41 1844
3281.95 1897
3282.49 1917
3283.03 1869
3283.57 2102
3284.11 2109
3284.65 2178
3285.19 2267
3285.73 2322
3286.27 2345
3286.81 2304
3287.35 2201
3287.89 2224
3288.43 2282
3288.97 2296
3289.52 2246
3290.06 2229
3290.60 2212
3291.14 2236
3291.68 2176
3292.22 2300
3292.76 2455
3293.30 2593
3293.85 2825
3294.39 2901
3294.93 3170
3295.47 3424
3296.01 3545
3296.55 3436
3297.09 3582
3297.64 3432
3298.18 3219
3298.72 3227
3299.26 2944
3299.80 2769
3300.34 2648
3300.89 2495
3301.43 2421
3301.97 2306
3302.51 2271
3303.06 2164
3303.60 2158
3304.14 2160
3304.68 2159
3305.22 2078
3305.77 2049
3306.31 2074
3306.85 2138
3307.39 2137
3307.94 2128
3308.48 2251
3309.02 2345
3309.56 2297
3310.11 2386
3310.65 2443
3311.19 2374
3311.74 2380
3312.28 2319
3312.82 2358
3313.36 2352
3313.91 2237
3314.45 2348
3314.99 2476
3315.54 2594
3316.08 2722
3316.62 2865
3317.17 2927
3317.71 3189
3318.25 3414
3318.80 3687
3319.34 3834
3319.88 3832
3320.43 3890
3320.97 3731
3321.51 3637
3322.06 3516
3322.60 3236
3323.14 2973
3323.69 2861
3324.23 2656
3324.78 2550
3325.32 2449
3325.86 2387
3326.41 2337
3326.95 2313
3327.50 2288
3328.04 2169
3328.59 2175
3329.13 2165
3329.67 2138
3330.22 2132
3330.76 2302
3331.31 2474
3331.85 2823
3332.40 3323
3332.94 3867
3333.49 4676
3334.03 5554
3334.57 6338
3335.12 7018
3335.66 7484
3336.21 7714
3336.75 7689
3337.30 7443
3337.84 6799
3338.39 6439
3338.93 5748
3339.48 4832
3340.02 4099
3340.57 3511
3341.11 3060
3341.66 2709
3342.20 2337
3342.75 2172
3343.30 1993
3343.84 1905
3344.39 1885
3344.93 1773
3345.48 1703
3346.02 1734
3346.57 1728
3347.11 1776
3347.66 1761
3348.21 1828
3348.75 1804
3349.30 1726
3349.84 1739
3350.39 1771
3350.94 1760
3351.48 1719
3352.03 1639
3352.57 1692
3353.12 1676
3353.67 1513
3354.21 1549
3354.76 1549
3355.31 1583
3355.85 1592
3356.40 1573
3356.95 1520
3357.49 1501
3358.04 1538
3358.59 1556
3359.13 1556
3359.68 1564
3360.23 1573
3360.77 1496
3361.32 1508
3361.87 1609
3362.41 1558
3362.96 1608
3363.51 1651
3364.05 1553
3364.60 1545
3365.15 1591
3365.70 1540
3366.24 1568
3366.79 1578
3367.34 1538
3367.89 1493
3368.43 1498
3368.98 1532
3369.53 1520
3370.08 1583
3370.62 1622
3371.17 1602
3371.72 1661
3372.27 1768
3372.81 1760
3373.36 1811
3373.91 1849
3374.46 1948
3375.01 1905
3375.55 1835
3376.10 1723
3376.65 1732
3377.20 1699
3377.75 1664
3378.30 1554
3378.84 1499
3379.39 1447
3379.94 1387
3380.49 1412
3381.04 1386
3381.59 1451
3382.13 1370
3382.68 1295
3383.23 1321
3383.78 1324
3384.33 1367
3384.88 1346
3385.43 1341
3385.98 1345
3386.52 1368
3387.07 1352
3387.62 1355
3388.17 1430
3388.72 1481
3389.27 1475
3389.82 1429
3390.37 1510
3390.92 1486
3391.47 1386
3392.02 1429
3392.57 1449
3393.12 1399
3393.66 1417
3394.21 1355
3394.76 1479
3395.31 1440
3395.86 1432
3396.41 1461
3396.96 1537
3397.51 1540
3398.06 1499
3398.61 1509
3399.16 1538
3399.71 1468
3400.26 1478
3400.81 1440
3401.36 1444
3401.91 1452
3402.46 1548
3403.01 1505
3403.56 1439
3404.11 1419
3404.66 1398
3405.21 1412
3405.77 1415
3406.32 1440
3406.87 1397
3407.42 1388
3407.97 1389
3408.52 1396
3409.07 1415
3409.62 1467
3410.17 1539
3410.72 1557
3411.27 1529
3411.82 1464
3412.37 1468
3412.93 1510
3413.48 1522
3414.03 1562
3414.58 1585
3415.13 1543
3415.68 1619
3416.23 1643
3416.78 1807
3417.34 1933
3417.89 1960
3418.44 2071
3418.99 2088
3419.54 1999
3420.09 2036
3420.65 1950
3421.20 1811
3421.75 1721
3422.30 1669
3422.85 1718
3423.40 1706
3423.96 1701
3424.51 1766
3425.06 1634
3425.61 1608
3426.17 1568
3426.72 1547
3427.27 1548
3427.82 1423
3428.37 1424
3428.93 1409
3429.48 1371
3430.03 1372
3430.58 1357
3431.14 1335
3431.69 1405
3432.24 1416
3432.79 1369
3433.35 1399
3433.90 1451
3434.45 1502
3435.01 1437
3435.56 1480
3436.11 1533
3436.66 1506
3437.22 1549
3437.77 1525
3438.32 1485
3438.88 1527
3439.43 1526
3439.98 1466
3440.54 1454
3441.09 1536
3441.64 1476
3442.20 1450
3442.75 1476
3443.30 1462
3443.86 1472
3444.41 1406
3444.96 1428
3445.52 1432
3446.07 1415
3446.63 1366
3447.18 1337
3447.73 1294
3448.29 1328
3448.84 1338
3449.40 1429
3449.95 1404
3450.50 1393
3451.06 1329
3451.61 1345
3452.17 1371
3452.72 1401
3453.27 1342
3453.83 1322
3454.38 1390
3454.94 1377
3455.49 1421
3456.05 1442
3456.60 1373
3457.16 1357
3457.71 1323
3458.27 1371
3458.82 1371
3459.38 1399
3459.93 1450
3460.49 1478
3461.04 1510
3461.60 1590
3462.15 1623
3462.71 1674
3463.26 1646
3463.82 1682
3464.37 1629
3464.93 1661
3465.48 1666
3466.04 1703
3466.59 1714
3467.15 1799
3467.70 1721
3468.26 1734
3468.81 1765
3469.37 1781
3469.93 1940
3470.48 1981
3471.04 2019
3471.59 2004
3472.15 2064
3472.70 2061
3473.26 2084
3473.82 1994
3474.37 1974
3474.93 1957
3475.48 1973
3476.04 1998
3476.60 1926
3477.15 1896
3477.71 2014
3478.27 2026
3478.82 2039
3479.38 2083
3479.93 2166
3480.49 2085
3481.05 2137
3481.60 2160
3482.16 2190
3482.72 2212
3483.27 2312
3483.83 2371
3484.39 2458
3484.95 2660
3485.50 2653
3486.06 2629
3486.62 2868
3487.17 2963
3487.73 3081
3488.29 3483
3488.84 4042
3489.40 4675
3489.96 5760
3490.52 6975
3491.07 8182
3491.63 8909
3492.19 9532
3492.75 9678
3493.30 9385
3493.86 8744
3494.42 7903
3494.98 6700
3495.53 5749
3496.09 5074
3496.65 4397
3497.21 3878
3497.77 3489
3498.32 3318
3498.88 3362
3499.44 3331
3500.00 3511
3500.56 3877
3501.11 4268
3501.67 4970
3502.23 5828
3502.79 6694
3503.35 7742
3503.91 8770
3504.46 9243
3505.02 9615
3505.58 9921
3506.14 9901
3506.70 9228
3507.26 8534
3507.81 7793
3508.37 6919
3508.93 5917
3509.49 5011
3510.05 4381
3510.61 3977
3511.17 3442
3511.73 3162
3512.29 3046
3512.85 2828
3513.40 2659
3513.96 2499
3514.52 2372
3515.08 2340
3515.64 2160
3516.20 2135
3516.76 2040
3517.32 1984
3517.88 1953
3518.44 1926
3519.00 1820
3519.56 1812
3520.12 1725
3520.68 1746
3521.24 1778
3521.80 1685
3522.36 1719
3522.92 1725
3523.48 1808
3524.04 1789
3524.60 1841
3525.16 1788
3525.72 1818
3526.28 1910
3526.84 1932
3527.40 1918
3527.96 1897
3528.52 1972
3529.08 1918
3529.64 1989
3530.20 2099
3530.76 2195
3531.32 2241
3531.88 2239
3532.44 2288
3533.00 2320
3533.56 2424
3534.12 2417
3534.68 2352
3535.25 2307
3535.81 2240
3536.37 2153
3536.93 2170
3537.49 2129
3538.05 2069
3538.61 1962
3539.17 1931
3539.73 1938
3540.30 1993
3540.86 2013
3541.42 2080
3541.98 2133
3542.54 2144
3543.10 2168
3543.66 2141
3544.23 2168
3544.79 2094
3545.35 2061
3545.91 2061
3546.47 1930
3547.03 1916
3547.60 1908
3548.16 1770
3548.72 1771
3549.28 1763
3549.84 1717
3550.41 1752
3550.97 1740
3551.53 1707
3552.09 1662
3552.65 1637
3553.22 1626
3553.78 1683
3554.34 1592
3554.90 1528
3555.47 1534
3556.03 1514
3556.59 1491
3557.15 1462
3557.72 1459
3558.28 1494
3558.84 1582
3559.41 1593
3559.97 1602
3560.53 1605
3561.09 1609
3561.66 1624
3562.22 1629
3562.78 1718
3563.35 1795
3563.91 1818
3564.47 1843
3565.04 1928
3565.60 1876
3566.16 1852
3566.73 1903
3567.29 1848
3567.85 1794
3568.42 1794
3568.98 1755
3569.54 1729
3570.11 1651
3570.67 1652
3571.23 1587
3571.80 1602
3572.36 1583
3572.93 1514
3573.49 1656
3574.05 1708
3574.62 1686
3575.18 1727
3575.75 1820
3576.31 1828
3576.87 1896
3577.44 1950
3578.00 1925
3578.57 1936
3579.13 1954
3579.70 1896
3580.26 1933
3580.82 1789
3581.39 1707
3581.95 1666
3582.52 1652
3583.08 1602
3583.65 1645
3584.21 1582
3584.78 1646
3585.34 1562
3585.91 1541
3586.47 1524
3587.04 1465
3587.60 1471
3588.17 1505
3588.73 1412
3589.30 1425
3589.86 1483
3590.43 1488
3590.99 1424
3591.56 1436
3592.12 1473
3592.69 1458
3593.25 1464
3593.82 1506
3594.39 1510
3594.95 1510
3595.52 1435
3596.08 1506
3596.65 1540
3597.21 1568
3597.78 1502
3598.35 1465
3598.91 1481
3599.48 1468
3600.04 1468
3600.61 1512
3601.18 1473
3601.74 1460
3602.31 1473
3602.87 1562
3603.44 1505
3604.01 1526
3604.57 1549
3605.14 1437
3605.71 1469
3606.27 1488
3606.84 1406
3607.41 1450
3607.97 1414
3608.54 1454
3609.11 1393
3609.67 1395
3610.24 1423
3610.81 1375
3611.37 1389
3611.94 1458
3612.51 1490
3613.07 1509
3613.64 1678
3614.21 1944
3614.78 2116
3615.34 2402
3615.91 2892
3616.48 3289
3617.04 3602
3617.61 3832
3618.18 4045
3618.75 3981
3619.31 3832
3619.88 3656
3620.45 3399
3621.02 3057
3621.58 2820
3622.15 2531
3622.72 2193
3623.29 1988
3623.86 1863
3624.42 1731
3624.99 1559
3625.56 1502
3626.13 1419
3626.70 1421
3627.26 1450
3627.83 1373
3628.40 1454
3628.97 1441
3629.54 1405
3630.11 1464
3630.67 1478
3631.24 1494
3631.81 1518
3632.38 1539
3632.95 1576
3633.52 1541
3634.08 1597
3634.65 1616
3635.22 1534
3635.79 1492
3636.36 1503
3636.93 1465
3637.50 1464
3638.07 1455
3638.64 1525
3639.20 1605
3639.77 1602
3640.34 1638
3640.91 1771
3641.48 1846
3642.05 1961
3642.62 1906
3643.19 1949
3643.76 1969
3644.33 1916
3644.90 1873
3645.47 1880
3646.04 1777
3646.61 1718
3647.18 1696
3647.75 1695
3648.32 1707
3648.89 1720
3649.46 1772
3650.03 1711
3650.60 1742
3651.17 1755
3651.74 1803
3652.31 1887
3652.88 1863
3653.45 1816
3654.02 1851
3654.59 1750
3655.16 1743
3655.73 1715
3656.30 1738
3656.87 1680
3657.44 1673
3658.01 1651
3658.58 1679
3659.15 1702
3659.72 1714
3660.29 1791
3660.86 1850
3661.43 1809
3662.00 1792
3662.58 1726
3663.15 1654
3663.72 1744
3664.29 1763
3664.86 1741
3665.43 1823
3666.00 1944
3666.57 1887
3667.14 1755
3667.72 1694
3668.29 1720
3668.86 1558
3669.43 1575
3670.00 1571
3670.57 1488
3671.14 1417
3671.72 1466
3672.29 1504
3672.86 1482
3673.43 1591
3674.00 1627
3674.57 1693
3675.15 1619
3675.72 1633
3676.29 1635
3676.86 1685
3677.43 1561
3678.01 1690
3678.58 1718
3679.15 1746
3679.72 1689
3680.30 1605
3680.87 1558
3681.44 1561
3682.01 1439
3682.58 1449
3683.16 1377
3683.73 1397
3684.30 1367
3684.88 1298
3685.45 1314
3686.02 1399
3686.59 1424
3687.17 1423
3687.74 1451
3688.31 1533
3688.88 1647
3689.46 1702
3690.03 1806
3690.60 1707
3691.18 1675
3691.75 1763
3692.32 1721
3692.90 1624
3693.47 1555
3694.04 1541
3694.62 1470
3695.19 1483
3695.76 1448
3696.34 1441
3696.91 1410
3697.48 1354
3698.06 1345
3698.63 1339
3699.21 1339
3699.78 1385
3700.35 1424
3700.93 1401
3701.50 1457
3702.08 1439
3702.65 1496
3703.22 1493
3703.80 1529
3704.37 1518
3704.95 1473
3705.52 1406
3706.09 1383
3706.67 1423
3707.24 1426
3707.82 1462
3708.39 1497
3708.97 1381
3709.54 1430
3710.12 1470
3710.69 1414
3711.26 1393
3711.84 1437
3712.41 1408
3712.99 1336
3713.56 1383
3714.14 1409
3714.71 1398
3715.29 1415
3715.86 1398
3716.44 1446
3717.01 1401
3717.59 1420
3718.16 1433
3718.74 1406
3719.32 1371
3719.89 1396
3720.47 1448
3721.04 1385
3721.62 1300
3722.19 1359
3722.77 1350
3723.34 1421
3723.92 1404
3724.49 1337
3725.07 1354
3725.65 1337
3726.22 1350
3726.80 1376
3727.37 1370
3727.95 1428
3728.53 1557
3729.10 1618
3729.68 1800
3730.25 2018
3730.83 2323
3731.41 2705
3731.98 3010
3732.56 3315
3733.14 3248
3733.71 3263
3734.29 3219
3734.87 3054
3735.44 3036
3736.02 2775
3736.60 2475
3737.17 2239
3737.75 2044
3738.33 1818
3738.90 1716
3739.48 1606
3740.06 1563
3740.63 1502
3741.21 1436
3741.79 1378
3742.36 1398
3742.94 1341
3743.52 1328
3744.10 1253
3744.67 1185
3745.25 1237
3745.83 1348
3746.40 1276
3746.98 1161
3747.56 1204
3748.14 1237
3748.71 1262
3749.29 1220
3749.87 1235
3750.45 1246
3751.03 1280
3751.60 1326
3752.18 1277
3752.76 1255
3753.34 1331
3753.92 1288
3754.49 1267
3755.07 1332
3755.65 1312
3756.23 1405
3756.81 1434
3757.38 1357
3757.96 1409
3758.54 1477
3759.12 1517
3759.70 1654
3760.28 1667
3760.85 1617
3761.43 1716
3762.01 1698
3762.59 1629
3763.17 1658
3763.75 1735
3764.33 1678
3764.91 1661
3765.48 1620
3766.06 1598
3766.64 1612
3767.22 1667
3767.80 1605
3768.38 1549
3768.96 1567
3769.54 1614
3770.12 1692
3770.70 1733
3771.28 1647
3771.85 1601
3772.43 1598
3773.01 1596
3773.59 1528
3774.17 1490
3774.75 1530
3775.33 1425
3775.91 1397
3776.49 1416
3777.07 1364
3777.65 1374
3778.23 1321
3778.81 1296
3779.39 1310
3779.97 1309
3780.55 1321
3781.13 1308
3781.71 1224
3782.29 1250
3782.87 1271
3783.45 1296
3784.03 1332
3784.61 1242
3785.19 1270
3785.77 1294
3786.35 1344
3786.93 1345
3787.51 1314
3788.10 1337
3788.68 1350
3789.26 1314
3789.84 1381
3790.42 1371
3791.00 1312
3791.58 1391
3792.16 1437
3792.74 1419
3793.32 1354
3793.90 1342
3794.48 1404
3795.07 1391
3795.65 1398
3796.23 1395
3796.81 1371
3797.39 1417
3797.97 1379
3798.55 1404
3799.14 1405
3799.72 1417
3800.30 1458
3800.88 1504
3801.46 1495
3802.04 1488
3802.62 1467
3803.21 1551
3803.79 1605
3804.37 1516
3804.95 1589
3805.53 1752
3806.12 1725
3806.70 1873
3807.28 1974
3807.86 2210
3808.44 2300
3809.03 2314
3809.61 2356
3810.19 2261
3810.77 2149
3811.36 2156
3811.94 2044
3812.52 1945
3813.10 1925
3813.69 1980
3814.27 1964
3814.85 2025
3815.43 1855
3816.02 1814
3816.60 1937
3817.18 1905
3817.77 1772
3818.35 1744
3818.93 1652
3819.51 1609
3820.10 1548
3820.68 1530
3821.26 1531
3821.85 1568
3822.43 1535
3823.01 1601
3823.60 1552
3824.18 1538
3824.76 1566
3825.35 1574
3825.93 1538
3826.51 1491
3827.10 1447
3827.68 1454
3828.27 1461
3828.85 1442
3829.43 1419
3830.02 1430
3830.60 1478
3831.18 1494
3831.77 1449
3832.35 1428
3832.94 1440
3833.52 1519
3834.10 1581
3834.69 1477
3835.27 1523
3835.86 1554
3836.44 1560
3837.03 1597
3837.61 1605
3838.19 1598
3838.78 1550
3839.36 1548
3839.95 1515
3840.53 1553
3841.12 1536
3841.70 1517
3842.29 1622
3842.87 1669
3843.46 1776
3844.04 1987
3844.63 2157
3845.21 2339
3845.80 2450
3846.38 2502
3846.97 2446
3847.55 2345
3848.14 2115
3848.72 2144
3849.31 2034
3849.89 1884
3850.48 1837
3851.06 1745
3851.65 1655
3852.23 1685
3852.82 1697
3853.41 1704
3853.99 1762
3854.58 1757
3855.16 1760
3855.75 1720
3856.33 1900
3856.92 1967
3857.51 2118
3858.09 2424
3858.68 2819
3859.26 3264
3859.85 3805
3860.44 4182
3861.02 4570
3861.61 4742
3862.20 4779
3862.78 4537
3863.37 4238
3863.95 3911
3864.54 3575
3865.13 3229
3865.71 2824
3866.30 2483
3866.89 2229
3867.47 2058
3868.06 1869
3868.65 1749
3869.23 1667
3869.82 1641
3870.41 1593
3870.99 1548
3871.58 1604
3872.17 1634
3872.76 1644
3873.34 1679
3873.93 1678
3874.52 1652
3875.10 1566
3875.69 1582
3876.28 1546
3876.87 1467
3877.45 1470
3878.04 1445
3878.63 1404
3879.22 1485
3879.80 1448
3880.39 1422
3880.98 1450
3881.57 1498
3882.15 1432
3882.74 1420
3883.33 1386
3883.92 1466
3884.51 1396
3885.09 1453
3885.68 1465
3886.27 1498
3886.86 1529
3887.45 1601
3888.04 1727
3888.62 1845
3889.21 1940
3889.80 1848
3890.39 1826
3890.98 1862
3891.57 1850
3892.15 1866
3892.74 1825
3893.33 1811
3893.92 1794
3894.51 1783
3895.10 1693
3895.69 1692
3896.28 1712
3896.86 1637
3897.45 1596
3898.04 1664
3898.63 1689
3899.22 1645
3899.81 1670
3900.40 1654
3900.99 1671
3901.58 1654
3902.17 1563
3902.76 1443
3903.34 1501
3903.93 1452
3904.52 1387
3905.11 1418
3905.70 1416
3906.29 1453
3906.88 1449
3907.47 1524
3908.06 1532
3908.65 1450
3909.24 1486
3909.83 1448
3910.42 1405
3911.01 1374
3911.60 1349
3912.19 1360
3912.78 1276
3913.37 1232
3913.96 1296
3914.55 1245
3915.14 1285
3915.73 1292
3916.32 1252
3916.91 1229
3917.50 1261
3918.09 1218
3918.68 1244
3919.28 1291
3919.87 1249
3920.46 1283
3921.05 1235
3921.64 1280
3922.23 1304
3922.82 1258
3923.41 1222
3924.00 1173
3924.59 1199
3925.18 1176
3925.77 1192
3926.37 1208
3926.96 1235
3927.55 1121
3928.14 1163
3928.73 1125
3929.32 1122
3929.91 1232
3930.51 1135
3931.10 1164
3931.69 1153
3932.28 1119
3932.87 1127
3933.46 1171
3934.05 1161
3934.65 1196
3935.24 1219
3935.83 1134
3936.42 1185
3937.01 1230
3937.61 1275
3938.20 1338
3938.79 1368
3939.38 1331
3939.97 1337
3940.57 1383
3941.16 1440
3941.75 1502
3942.34 1544
3942.94 1427
3943.53 1464
3944.12 1501
3944.71 1455
3945.31 1365
3945.90 1280
3946.49 1261
3947.08 1199
3947.68 1248
3948.27 1234
3948.86 1183
3949.45 1159
3950.05 1208
3950.64 1197
3951.23 1240
3951.83 1250
3952.42 1234
3953.01 1227
3953.61 1195
3954.20 1185
3954.79 1189
3955.39 1238
3955.98 1275
3956.57 1240
3957.17 1273
3957.76 1220
3958.35 1261
3958.95 1265
3959.54 1289
3960.13 1281
3960.73 1330
3961.32 1351
3961.92 1335
3962.51 1370
3963.10 1285
3963.70 1408
3964.29 1298
3964.88 1403
3965.48 1434
3966.07 1431
3966.67 1422
3967.26 1464
3967.86 1450
3968.45 1430
3969.04 1391
3969.64 1341
3970.23 1336
3970.83 1273
3971.42 1302
3972.02 1277
3972.61 1252
3973.21 1231
3973.80 1318
3974.40 1376
3974.99 1351
3975.58 1381
3976.18 1483
3976.77 1537
3977.37 1612
3977.96 1632
3978.56 1645
3979.15 1525
3979.75 1492
3980.35 1443
3980.94 1482
3981.54 1489
3982.13 1440
3982.73 1384
3983.32 1387
3983.92 1428
3984.51 1461
3985.11 1448
3985.70 1482
3986.30 1379
3986.90 1375
3987.49 1386
3988.09 1368
3988.68 1361
3989.28 1442
3989.87 1417
3990.47 1480
3991.07 1436
3991.66 1524
3992.26 1576
3992.85 1558
3993.45 1562
3994.05 1566
3994.64 1587
3995.24 1572
3995.84 1658
3996.43 1678
3997.03 1611
3997.62 1480
3998.22 1563
3998.82 1526
3999.41 1426
4000.01 1402
4000.61 1411
4001.20 1341
4001.80 1334
4002.40 1345
4003.00 1252
4003.59 1306
4004.19 1301
4004.79 1264
4005.38 1296
4005.98 1333
4006.58 1276
4007.17 1298
4007.77 1299
4008.37 1288
4008.97 1285
4009.56 1295
4010.16 1320
4010.76 1245
4011.36 1250
4011.95 1227
4012.55 1183
4013.15 1231
4013.75 1228
4014.34 1262
4014.94 1302
4015.54 1291
4016.14 1320
4016.74 1326
4017.33 1285
4017.93 1263
4018.53 1243
4019.13 1333
4019.73 1190
4020.32 1191
4020.92 1203
4021.52 1266
4022.12 1225
4022.72 1252
4023.32 1288
4023.91 1355
4024.51 1426
4025.11 1486
4025.71 1581
4026.31 1638
4026.91 1680
4027.51 1752
4028.10 1922
4028.70 1831
4029.30 1815
4029.90 1800
4030.50 1831
4031.10 1714
4031.70 1672
4032.30 1553
4032.90 1447
4033.49 1464
4034.09 1411
4034.69 1338
4035.29 1328
4035.89 1312
4036.49 1230
4037.09 1219
4037.69 1241
4038.29 1164
4038.89 1092
4039.49 1166
4040.09 1128
4040.69 1120
4041.29 1149
4041.89 1172
4042.49 1118
4043.09 1057
4043.69 1162
4044.29 1139
4044.89 1126
4045.49 1166
4046.09 1130
4046.69 1132
4047.29 1141
4047.89 1204
4048.49 1214
4049.09 1207
4049.69 1275
4050.29 1233
4050.89 1210
4051.49 1219
4052.09 1224
4052.69 1259
4053.29 1191
4053.89 1173
4054.49 1192
4055.09 1221
4055.69 1177
4056.30 1191
4056.90 1149
4057.50 1204
4058.10 1246
4058.70 1238
4059.30 1266
4059.90 1253
4060.50 1273
4061.10 1293
4061.71 1357
4062.31 1408
4062.91 1518
4063.51 1657
4064.11 1890
4064.71 1931
4065.31 2070
4065.92 2041
4066.52 2077
4067.12 2040
4067.72 1918
4068.32 1851
4068.92 1772
4069.53 1630
4070.13 1475
4070.73 1410
4071.33 1342
4071.93 1264
4072.54 1200
4073.14 1190
4073.74 1100
4074.34 1097
4074.94 1118
4075.55 1154
4076.15 1150
4076.75 1162
4077.35 1169
4077.96 1101
4078.56 1060
4079.16 1045
4079.76 1078
4080.37 1116
4080.97 1112
4081.57 1079
4082.17 1065
4082.78 1112
4083.38 1065
4083.98 1090
4084.59 1005
4085.19 1036
4085.79 1030
4086.39 1145
4087.00 1157
4087.60 1132
4088.20 1055
4088.81 1117
4089.41 1165
4090.01 1096
4090.62 1091
4091.22 1182
4091.82 1153
4092.43 1152
4093.03 1183
4093.63 1184
4094.24 1191
4094.84 1170
4095.45 1189
4096.05 1167
4096.65 1151
4097.26 1145
4097.86 1149
4098.47 1200
4099.07 1182
4099.67 1130
4100.28 1182
4100.88 1187
4101.49 1193
4102.09 1129
4102.69 1195
4103.30 1189
4103.90 1175
4104.51 1182
4105.11 1150
4105.72 1177
4106.32 1154
4106.93 1173
4107.53 1157
4108.13 1161
4108.74 1132
4109.34 1173
4109.95 1189
4110.55 1148
4111.16 1095
4111.76 1127
4112.37 1122
4112.97 1081
4113.58 1073
4114.18 1075
4114.79 1112
4115.39 1043
4116.00 1129
4116.60 1127
4117.21 1088
4117.82 1045
4118.42 1083
4119.03 1098
4119.63 1074
4120.24 1107
4120.84 1072
4121.45 1041
4122.05 1033
4122.66 1096
4123.27 1118
4123.87 1085
4124.48 1131
4125.08 1100
4125.69 1097
4126.30 1080
4126.90 1051
4127.51 1124
4128.11 1106
4128.72 1095
4129.33 1116
4129.93 1063
4130.54 1024
4131.15 1082
4131.75 1057
4132.36 1159
4132.96 1119
4133.57 1104
4134.18 1122
4134.78 1201
4135.39 1221
4136.00 1210
4136.60 1267
4137.21 1280
4137.82 1296
4138.43 1324
4139.03 1367
4139.64 1395
4140.25 1405
4140.85 1462
4141.46 1495
4142.07 1550
4142.68 1545
4143.28 1552
4143.89 1623
4144.50 1597
4145.10 1502
4145.71 1526
4146.32 1467
4146.93 1346
4147.53 1279
4148.14 1324
4148.75 1267
4149.36 1217
4149.97 1217
4150.57 1137
4151.18 1128
4151.79 1186
4152.40 1164
4153.00 1104
4153.61 1087
4154.22 1064
4154.83 1102
4155.44 1093
4156.05 1121
4156.65 1106
4157.26 1129
4157.87 1182
4158.48 1158
4159.09 1209
4159.70 1186
4160.30 1193
4160.91 1138
4161.52 1203
4162.13 1158
4162.74 1237
4163.35 1196
4163.96 1181
4164.56 1133
4165.17 1150
4165.78 1254
4166.39 1272
4167.00 1251
4167.61 1280
4168.22 1313
4168.83 1458
4169.44 1489
4170.05 1616
4170.66 1686
4171.26 1690
4171.87 1638
4172.48 1779
4173.09 1743
4173.70 1644
4174.31 1654
4174.92 1599
4175.53 1599
4176.14 1502
4176.75 1436
4177.36 1437
4177.97 1368
4178.58 1356
4179.19 1324
4179.80 1290
4180.41 1251
4181.02 1185
4181.63 1210
4182.24 1163
4182.85 1169
4183.46 1242
4184.07 1187
4184.68 1225
4185.29 1231
4185.90 1159
4186.51 1143
4187.12 1121
4187.73 1111
4188.34 1084
4188.95 1093
4189.56 1083
4190.18 1125
4190.79 1222
4191.40 1216
4192.01 1224
4192.62 1240
4193.23 1310
4193.84 1398
4194.45 1417
4195.06 1451
4195.67 1383
4196.28 1359
4196.90 1372
4197.51 1325
4198.12 1257
4198.73 1245
4199.34 1244
4199.95 1156
4200.56 1178
4201.18 1195
4201.79 1130
4202.40 1160
4203.01 1139
4203.62 1150
4204.23 1191
4204.85 1182
4205.46 1212
4206.07 1238
4206.68 1293
4207.29 1276
4207.90 1254
4208.52 1289
4209.13 1321
4209.74 1349
4210.35 1384
4210.97 1385
4211.58 1317
4212.19 1285
4212.80 1265
4213.41 1226
4214.03 1259
4214.64 1232
4215.25 1276
4215.86 1296
4216.48 1385
4217.09 1423
4217.70 1385
4218.32 1440
4218.93 1485
4219.54 1487
4220.15 1514
4220.77 1540
4221.38 1512
4221.99 1477
4222.61 1365
4223.22 1329
4223.83 1404
4224.44 1388
4225.06 1443
4225.67 1479
4226.28 1553
4226.90 1686
4227.51 1774
4228.13 1896
4228.74 1941
4229.35 1838
4229.97 1795
4230.58 1694
4231.19 1690
4231.81 1575
4232.42 1480
4233.03 1438
4233.65 1455
4234.26 1464
4234.88 1356
4235.49 1318
4236.10 1382
4236.72 1337
4237.33 1351
4237.95 1303
4238.56 1286
4239.17 1326
4239.79 1310
4240.40 1295
4241.02 1339
4241.63 1323
4242.25 1363
4242.86 1350
4243.48 1291
4244.09 1370
4244.71 1334
4245.32 1334
4245.93 1360
4246.55 1288
4247.16 1328
4247.78 1313
4248.39 1325
4249.01 1296
4249.62 1329
4250.24 1273
4250.85 1276
4251.47 1264
4252.08 1304
4252.70 1300
4253.32 1258
4253.93 1252
4254.55 1270
4255.16 1192
4255.78 1223
4256.39 1220
4257.01 1301
4257.62 1318
4258.24 1305
4258.85 1320
4259.47 1294
4260.09 1329
4260.70 1349
4261.32 1412
4261.93 1470
4262.55 1464
4263.17 1531
4263.78 1597
4264.40 1527
4265.01 1577
4265.63 1490
4266.25 1569
4266.86 1545
4267.48 1472
4268.10 1508
4268.71 1466
4269.33 1316
4269.94 1360
4270.56 1320
4271.18 1279
4271.79 1265
4272.41 1308
4273.03 1362
4273.64 1353
4274.26 1357
4274.88 1489
4275.49 1597
4276.11 1670
4276.73 1700
4277.35 1870
4277.96 1915
4278.58 1879
4279.20 1831
4279.81 1791
4280.43 1698
4281.05 1565
4281.67 1460
4282.28 1376
4282.90 1344
4283.52 1333
4284.14 1274
4284.75 1163
4285.37 1177
4285.99 1178
4286.61 1199
4287.22 1110
4287.84 1094
4288.46 1116
4289.08 1120
4289.70 1133
4290.31 1096
4290.93 1094
4291.55 1106
4292.17 1093
4292.79 1189
4293.40 1152
4294.02 1095
4294.64 1115
4295.26 1111
4295.88 1124
4296.50 1100
4297.11 1160
4297.73 1171
4298.35 1157
4298.97 1158
4299.59 1119
4300.21 1146
4300.83 1177
4301.44 1212
4302.06 1220
4302.68 1246
4303.30 1249
4303.92 1271
4304.54 1298
4305.16 1252
4305.78 1272
4306.40 1226
4307.02 1249
4307.63 1266
4308.25 1292
4308.87 1236
4309.49 1133
4310.11 1209
4310.73 1261
4311.35 1235
4311.97 1242
4312.59 1264
4313.21 1278
4313.83 1247
4314.45 1246
4315.07 1225
4315.69 1233
4316.31 1296
4316.93 1227
4317.55 1210
4318.17 1189
4318.79 1188
4319.41 1226
4320.03 1194
4320.65 1265
4321.27 1179
4321.89 1188
4322.51 1211
4323.13 1260
4323.75 1314
4324.37 1273
4324.99 1264
4325.61 1306
4326.23 1315
4326.85 1422
4327.47 1407
4328.09 1452
4328.71 1530
4329.33 1613
4329.96 1730
4330.58 1985
4331.20 2159
4331.82 2462
4332.44 2664
4333.06 2793
4333.68 2784
4334.30 2535
4334.92 2383
4335.54 2109
4336.17 2028
4336.79 1841
4337.41 1786
4338.03 1731
4338.65 1560
4339.27 1560
4339.89 1562
4340.52 1510
4341.14 1492
4341.76 1534
4342.38 1639
4343.00 1659
4343.62 1665
4344.25 1886
4344.87 1979
4345.49 2130
4346.11 2214
4346.73 2286
4347.36 2302
4347.98 2282
4348.60 2207
4349.22 2023
4349.84 1922
4350.47 1849
4351.09 1735
4351.71 1659
4352.33 1620
4352.96 1617
4353.58 1468
4354.20 1409
4354.82 1427
4355.45 1378
4356.07 1369
4356.69 1358
4357.31 1345
4357.94 1326
4358.56 1390
4359.18 1349
4359.81 1348
4360.43 1374
4361.05 1296
4361.68 1351
4362.30 1293
4362.92 1238
4363.55 1221
4364.17 1285
4364.79 1328
4365.42 1270
4366.04 1238
4366.66 1300
4367.29 1322
4367.91 1274
4368.53 1217
4369.16 1192
4369.78 1183
4370.40 1197
4371.03 1197
4371.65 1170
4372.27 1181
4372.90 1159
4373.52 1189
4374.15 1228
4374.77 1202
4375.39 1195
4376.02 1152
4376.64 1167
4377.27 1204
4377.89 1245
4378.52 1264
4379.14 1237
4379.76 1271
4380.39 1268
4381.01 1288
4381.64 1229
4382.26 1246
4382.89 1270
4383.51 1259
4384.14 1254
4384.76 1255
4385.39 1255
4386.01 1333
4386.64 1304
4387.26 1290
4387.89 1308
4388.51 1234
4389.14 1326
4389.76 1328
4390.39 1345
4391.01 1351
4391.64 1430
4392.26 1374
4392.89 1233
4393.51 1237
4394.14 1332
4394.76 1259
4395.39 1272
4396.01 1204
4396.64 1143
4397.26 1178
4397.89 1157
4398.52 1123
4399.14 1049
4399.77 1027
4400.39 1134
4401.02 1091
4401.65 1115
4402.27 1091
4402.90 1070
4403.52 1145
4404.15 1124
4404.78 1118
4405.40 1066
4406.03 1119
4406.65 1112
4407.28 1105
4407.91 1065
4408.53 1093
4409.16 1117
4409.79 1092
4410.41 1141
4411.04 1170
4411.67 1089
4412.29 1047
4412.92 1067
4413.55 1120
4414.17 1129
4414.80 1077
4415.43 1088
4416.05 1135
4416.68 1121
4417.31 1112
4417.94 1123
4418.56 1109
4419.19 1104
4419.82 1125
4420.44 1088
4421.07 1048
4421.70 1093
4422.33 1032
4422.95 1039
4423.58 971
4424.21 1020
4424.84 1031
4425.46 1010
4426.09 1015
4426.72 1056
4427.35 1024
4427.97 1049
4428.60 1006
4429.23 973
4429.86 1027
4430.49 974
4431.11 1020
4431.74 1043
4432.37 987
4433.00 981
4433.63 1011
4434.26 1036
4434.88 972
4435.51 1011
4436.14 1010
4436.77 1036
4437.40 1018
4438.03 975
4438.65 1029
4439.28 1029
4439.91 1005
4440.54 1042
4441.17 1045
4441.80 1004
4442.43 1029
4443.06 1073
4443.68 1078
4444.31 1108
4444.94 1098
4445.57 1098
4446.20 1191
4446.83 1194
4447.46 1180
4448.09 1156
4448.72 1174
4449.35 1158
4449.98 1073
4450.61 1063
4451.24 1070
4451.86 1103
4452.49 1078
4453.12 1068
4453.75 1102
4454.38 1162
4455.01 1155
4455.64 1219
4456.27 1182
4456.90 1169
4457.53 1179
4458.16 1177
4458.79 1162
4459.42 1056
4460.05 1081
4460.68 1049
4461.31 1051
4461.94 1040
4462.57 1033
4463.20 982
4463.83 1016
4464.46 980
4465.09 969
4465.72 960
4466.36 1036
4466.99 974
4467.62 1016
4468.25 1074
4468.88 1040
4469.51 1047
4470.14 1043
4470.77 973
4471.40 1036
4472.03 980
4472.66 1011
4473.29 1019
4473.93 1024
4474.56 1018
4475.19 951
4475.82 965
4476.45 1022
4477.08 970
4477.71 984
4478.34 1009
4478.98 992
4479.61 995
4480.24 1011
4480.87 1006
4481.50 1034
4482.13 1055
4482.76 1048
4483.40 1142
4484.03 1111
4484.66 1055
4485.29 1053
4485.92 1145
4486.56 1205
4487.19 1172
4487.82 1181
4488.45 1124
4489.08 1102
4489.72 1130
4490.35 1104
4490.98 1112
4491.61 1111
4492.25 1025
4492.88 1044
4493.51 1045
4494.14 1008
4494.78 998
4495.41 1056
4496.04 1021
4496.67 1036
4497.31 1070
4497.94 1083
4498.57 1140
4499.20 1187
4499.84 1223
4500.47 1272
4501.10 1372
4501.74 1468
4502.37 1496
4503.00 1476
4503.64 1491
4504.27 1471
4504.90 1457
4505.53 1353
4506.17 1362
4506.80 1380
4507.43 1298
4508.07 1276
4508.70 1362
4509.34 1290
4509.97 1227
4510.60 1229
4511.24 1265
4511.87 1288
4512.50 1254
4513.14 1237
4513.77 1238
4514.41 1192
4515.04 1152
4515.67 1141
4516.31 1128
4516.94 1126
4517.58 1099
4518.21 1108
4518.84 1095
4519.48 1145
4520.11 1130
4520.75 1164
4521.38 1123
4522.02 1200
4522.65 1207
4523.28 1194
4523.92 1232
4524.55 1209
4525.19 1307
4525.82 1283
4526.46 1310
4527.09 1426
4527.73 1682
4528.36 1945
4529.00 2174
4529.63 2374
4530.27 2647
4530.90 2937
4531.54 3013
4532.17 2891
4532.81 2800
4533.44 2725
4534.08 2471
4534.71 2159
4535.35 2032
4535.99 1734
4536.62 1571
4537.26 1497
4537.89 1270
4538.53 1283
4539.16 1260
4539.80 1180
4540.43 1087
4541.07 1063
4541.71 1039
4542.34 1060
4542.98 1079
4543.61 1081
4544.25 1010
4544.89 1022
4545.52 1091
4546.16 1023
4546.79 969
4547.43 1036
4548.07 1006
4548.70 990
4549.34 994
4549.98 958
4550.61 928
4551.25 989
4551.89 983
4552.52 981
4553.16 925
4553.80 981
4554.43 949
4555.07 982
4555.71 981
4556.34 987
4556.98 1006
4557.62 1020
4558.25 1088
4558.89 1142
4559.53 1140
4560.16 1097
4560.80 1138
4561.44 1178
4562.08 1102
4562.71 1158
4563.35 1174
4563.99 1152
4564.63 1172
4565.26 1207
4565.90 1209
4566.54 1198
4567.18 1259
4567.81 1311
4568.45 1321
4569.09 1344
4569.73 1291
4570.36 1288
4571.00 1286
4571.64 1292
4572.28 1269
4572.92 1291
4573.55 1265
4574.19 1275
4574.83 1249
4575.47 1169
4576.11 1182
4576.75 1147
4577.38 1168
4578.02 1106
4578.66 1068
4579.30 1122
4579.94 1140
4580.58 1060
4581.21 1108
4581.85 1059
4582.49 1079
4583.13 1155
4583.77 1151
4584.41 1135
4585.05 1200
4585.69 1223
4586.32 1249
4586.96 1274
4587.60 1342
4588.24 1290
4588.88 1274
4589.52 1267
4590.16 1354
4590.80 1411
4591.44 1369
4592.08 1407
4592.72 1422
4593.36 1423
4594.00 1364
4594.63 1262
4595.27 1225
4595.91 1253
4596.55 1246
4597.19 1142
4597.83 1121
4598.47 1150
4599.11 1128
4599.75 1113
4600.39 1067
4601.03 1100
4601.67 1143
4602.31 1148
4602.95 1162
4603.59 1089
4604.23 1113
4604.87 1127
4605.51 1068
4606.15 1068
4606.79 1134
4607.43 1123
4608.08 1097
4608.72 1039
4609.36 1088
4610.00 1137
4610.64 1084
4611.28 1112
4611.92 1113
4612.56 1094
4613.20 1064
4613.84 1028
4614.48 1028
4615.12 1049
4615.76 1009
4616.41 1060
4617.05 1031
4617.69 1041
4618.33 1017
4618.97 990
4619.61 995
4620.25 967
4620.89 933
4621.54 1001
4622.18 965
4622.82 909
4623.46 901
4624.10 908
4624.74 1011
4625.38 971
4626.03 944
4626.67 897
4627.31 923
4627.95 939
4628.59 948
4629.24 974
4629.88 1020
4630.52 1037
4631.16 1088
4631.80 1050
4632.45 1114
4633.09 1174
4633.73 1036
4634.37 1065
4635.02 1109
4635.66 1076
4636.30 1044
4636.94 1005
4637.58 1034
4638.23 1021
4638.87 1040
4639.51 1068
4640.16 1049
4640.80 983
4641.44 986
4642.08 1045
4642.73 981
4643.37 1012
4644.01 1040
4644.66 1031
4645.30 919
4645.94 997
4646.58 1017
4647.23 982
4647.87 1061
4648.51 1102
4649.16 999
4649.80 967
4650.44 1034
4651.09 1100
4651.73 1071
4652.37 1089
4653.02 1036
4653.66 1049
4654.31 1110
4654.95 1107
4655.59 1008
4656.24 1060
4656.88 984
4657.52 961
4658.17 957
4658.81 975
4659.46 988
4660.10 948
4660.75 956
4661.39 957
4662.03 951
4662.68 951
4663.32 984
4663.97 996
4664.61 980
4665.26 934
4665.90 886
4666.54 915
4667.19 921
4667.83 920
4668.48 937
4669.12 884
4669.77 894
4670.41 899
4671.06 874
4671.70 899
4672.35 946
4672.99 945
4673.64 928
4674.28 961
4674.93 993
4675.57 969
4676.22 983
4676.86 1038
4677.51 976
4678.15 964
4678.80 1035
4679.44 1085
4680.09 1046
4680.73 1005
4681.38 991
4682.03 1034
4682.67 1056
4683.32 1059
4683.96 1073
4684.61 1079
4685.25 1117
4685.90 1113
4686.55 1089
4687.19 1061
4687.84 1106
4688.48 1201
4689.13 1182
4689.78 1197
4690.42 1163
4691.07 1204
4691.72 1125
4692.36 1137
4693.01 1173
4693.65 1157
4694.30 1121
4694.95 1156
4695.59 1154
4696.24 1135
4696.89 1153
4697.53 1195
4698.18 1274
4698.83 1346
4699.47 1319
4700.12 1355
4700.77 1353
4701.41 1254
4702.06 1271
4702.71 1281
4703.36 1230
4704.00 1231
4704.65 1184
4705.30 1165
4705.94 1170
4706.59 1136
4707.24 1148
4707.89 1133
4708.53 1090
4709.18 1111
4709.83 1145
4710.48 1109
4711.12 1109
4711.77 1110
4712.42 1099
4713.07 1149
4713.71 1092
4714.36 1028
4715.01 999
4715.66 1046
4716.31 1003
4716.95 1112
4717.60 1150
4718.25 1145
4718.90 1152
4719.55 1169
4720.19 1199
4720.84 1180
4721.49 1227
4722.14 1285
4722.79 1272
4723.44 1278
4724.08 1349
4724.73 1415
4725.38 1423
4726.03 1497
4726.68 1595
4727.33 1549
4727.98 1564
4728.63 1643
4729.27 1518
4729.92 1398
4730.57 1305
4731.22 1235
4731.87 1121
4732.52 1119
4733.17 1188
4733.82 1116
4734.47 1117
4735.12 1122
4735.77 1109
4736.41 1134
4737.06 1057
4737.71 1091
4738.36 1125
4739.01 1073
4739.66 1133
4740.31 1118
4740.96 1117
4741.61 1139
4742.26 1094
4742.91 1175
4743.56 1164
4744.21 1190
4744.86 1165
4745.51 1117
4746.16 1156
4746.81 1129
4747.46 1162
4748.11 1160
4748.76 1244
4749.41 1200
4750.06 1227
4750.71 1206
4751.36 1304
4752.01 1312
4752.66 1387
4753.31 1358
4753.96 1313
4754.61 1343
4755.26 1336
4755.92 1286
4756.57 1248
4757.22 1226
4757.87 1267
4758.52 1310
4759.17 1318
4759.82 1297
4760.47 1316
4761.12 1417
4761.77 1380
4762.42 1302
4763.08 1317
4763.73 1262
4764.38 1272
4765.03 1188
4765.68 1115
4766.33 1180
4766.98 1217
4767.64 1127
4768.29 1064
4768.94 1196
4769.59 1130
4770.24 1154
4770.89 1121
4771.54 1084
4772.20 1095
4772.85 1094
4773.50 1067
4774.15 1068
4774.80 1060
4775.46 1071
4776.11 1071
4776.76 1139
4777.41 1157
4778.06 1117
4778.72 1168
4779.37 1107
4780.02 1111
4780.67 1104
4781.33 1057
4781.98 1084
4782.63 1185
4783.28 1160
4783.94 1120
4784.59 1184
4785.24 1220
4785.89 1178
4786.55 1233
4787.20 1238
4787.85 1325
4788.51 1322
4789.16 1385
4789.81 1439
4790.46 1442
4791.12 1433
4791.77 1407
4792.42 1456
4793.08 1434
4793.73 1390
4794.38 1386
4795.04 1339
4795.69 1325
4796.34 1342
4797.00 1458
4797.65 1523
4798.30 1596
4798.96 1700
4799.61 1790
4800.27 1824
4800.92 1959
4801.57 2012
4802.23 1996
4802.88 1908
4803.53 1760
4804.19 1659
4804.84 1501
4805.50 1476
4806.15 1476
4806.81 1405
4807.46 1343
4808.11 1334
4808.77 1321
4809.42 1327
4810.08 1235
4810.73 1234
4811.39 1264
4812.04 1325
4812.69 1313
4813.35 1310
4814.00 1300
4814.66 1283
4815.31 1291
4815.97 1278
4816.62 1298
4817.28 1320
4817.93 1336
4818.59 1364
4819.24 1389
4819.90 1442
4820.55 1440
4821.21 1498
4821.86 1594
4822.52 1539
4823.17 1545
4823.83 1481
4824.48 1484
4825.14 1427
4825.79 1438
4826.45 1413
4827.11 1396
4827.76 1356
4828.42 1346
4829.07 1379
4829.73 1355
4830.38 1410
4831.04 1390
4831.70 1368
4832.35 1472
4833.01 1481
4833.66 1482
4834.32 1519
4834.98 1490
4835.63 1502
4836.29 1545
4836.94 1548
4837.60 1546
4838.26 1598
4838.91 1709
4839.57 1658
4840.23 1658
4840.88 1670
4841.54 1552
4842.20 1609
4842.85 1579
4843.51 1504
4844.17 1674
4844.82 1670
4845.48 1623
4846.14 1571
4846.79 1638
4847.45 1631
4848.11 1743
4848.76 1804
4849.42 1862
4850.08 1837
4850.73 1887
4851.39 1863
4852.05 1840
4852.71 1760
4853.36 1808
4854.02 1763
4854.68 1825
4855.34 1813
4855.99 1780
4856.65 1934
4857.31 2041
4857.97 2181
4858.62 2295
4859.28 2226
4859.94 2156
4860.60 2046
4861.25 1937
4861.91 1823
4862.57 1762
4863.23 1791
4863.89 1753
4864.54 1742
4865.20 1748
4865.86 1799
4866.52 1774
4867.18 1863
4867.84 1796
4868.49 1719
4869.15 1649
4869.81 1531
4870.47 1579
4871.13 1645
4871.79 1647
4872.44 1617
4873.10 1631
4873.76 1557
4874.42 1604
4875.08 1539
4875.74 1536
4876.40 1553
4877.06 1579
4877.72 1568
4878.37 1525
4879.03 1535
4879.69 1552
4880.35 1551
4881.01 1570
4881.67 1492
4882.33 1420
4882.99 1402
4883.65 1456
4884.31 1407
4884.97 1405
4885.63 1414
4886.29 1470
4886.95 1389
4887.61 1390
4888.26 1309
4888.92 1337
4889.58 1389
4890.24 1401
4890.90 1448
4891.56 1466
4892.22 1417
4892.88 1404
4893.54 1416
4894.20 1314
4894.86 1317
4895.52 1381
4896.18 1366
4896.84 1337
4897.51 1395
4898.17 1458
4898.83 1476
4899.49 1500
4900.15 1568
4900.81 1492
4901.47 1479
4902.13 1369
4902.79 1384
4903.45 1310
4904.11 1262
4904.77 1227
4905.43 1227
4906.09 1198
4906.75 1156
4907.41 1159
4908.08 1161
4908.74 1148
4909.40 1124
4910.06 1138
4910.72 1136
4911.38 1154
4912.04 1168
4912.70 1177
4913.37 1120
4914.03 1096
4914.69 1051
4915.35 1077
4916.01 1072
4916.67 1058
4917.33 1028
4918.00 1042
4918.66 1036
4919.32 1060
4919.98 1035
4920.64 1017
4921.31 1054
4921.97 1032
4922.63 981
4923.29 1060
4923.95 973
4924.62 1000
4925.28 1060
4925.94 1085
4926.60 1064
4927.26 1030
4927.93 1007
4928.59 1027
4929.25 1056
4929.91 1116
4930.58 1023
4931.24 1036
4931.90 1049
4932.56 1053
4933.23 1072
4933.89 1026
4934.55 977
4935.22 1039
4935.88 1072
4936.54 1090
4937.20 1045
4937.87 1010
4938.53 1064
4939.19 1046
4939.86 998
4940.52 1031
4941.18 1036
4941.85 1004
4942.51 1067
4943.17 1026
4943.84 1019
4944.50 1003
4945.16 992
4945.83 979
4946.49 1017
4947.15 1067
4947.82 1020
4948.48 993
4949.15 972
4949.81 985
4950.47 1014
4951.14 976
4951.80 1029
4952.47 961
4953.13 992
4953.79 1016
4954.46 1028
4955.12 1018
4955.79 1060
4956.45 1070
4957.11 1140
4957.78 1285
4958.44 1267
4959.11 1454
4959.77 1584
4960.44 1802
4961.10 1815
4961.77 1761
4962.43 1800
4963.10 1763
4963.76 1686
4964.42 1653
4965.09 1573
4965.75 1477
4966.42 1353
4967.08 1201
4967.75 1129
4968.41 1132
4969.08 1143
4969.74 1074
4970.41 1080
4971.08 1105
4971.74 1062
4972.41 1062
4973.07 998
4973.74 1032
4974.40 1078
4975.07 1093
4975.73 1057
4976.40 1126
4977.06 1128
4977.73 1136
4978.40 1094
4979.06 1039
4979.73 1057
4980.39 994
4981.06 1008
4981.73 980
4982.39 937
4983.06 961
4983.72 970
4984.39 964
4985.06 961
4985.72 977
4986.39 1004
4987.05 1025
4987.72 1003
4988.39 974
4989.05 962
4989.72 935
4990.39 1001
4991.05 1020
4991.72 1001
4992.39 979
4993.05 973
4993.72 974
4994.39 940
4995.05 953
4995.72 978
4996.39 977
4997.05 1025
4997.72 980
4998.39 984
4999.06 963
4999.72 960
5000.39 901
5001.06 911
5001.73 958
5002.39 928
5003.06 917
5003.73 906
5004.39 883
5005.06 870
5005.73 871
5006.40 891
5007.07 941
5007.73 941
5008.40 1010
5009.07 949
5009.74 914
5010.40 956
5011.07 923
5011.74 889
5012.41 923
5013.08 861
5013.74 901
5014.41 892
5015.08 860
5015.75 839
5016.42 912
5017.09 853
5017.75 894
5018.42 879
5019.09 820
5019.76 873
5020.43 890
5021.10 867
5021.76 865
5022.43 939
5023.10 900
5023.77 905
5024.44 918
5025.11 887
5025.78 896
5026.45 939
5027.12 880
5027.78 867
5028.45 882
5029.12 851
5029.79 873
5030.46 870
5031.13 925
5031.80 883
5032.47 886
5033.14 863
5033.81 891
5034.48 918
5035.15 904
5035.82 914
5036.49 873
5037.16 871
5037.83 873
5038.50 857
5039.16 823
5039.83 869
5040.50 951
5041.17 881
5041.84 903
5042.51 870
5043.18 894
5043.85 909
5044.52 886
5045.20 907
5045.87 916
5046.54 909
5047.21 916
5047.88 940
5048.55 840
5049.22 879
5049.89 919
5050.56 958
5051.23 927
5051.90 924
5052.57 908
5053.24 887
5053.91 916
5054.58 907
5055.25 924
5055.92 866
5056.60 889
5057.27 892
5057.94 875
5058.61 913
5059.28 845
5059.95 891
5060.62 908
5061.29 905
5061.96 929
5062.64 911
5063.31 924
5063.98 911
5064.65 872
5065.32 856
5065.99 903
5066.66 906
5067.34 841
5068.01 885
5068.68 875
5069.35 885
5070.02 857
5070.70 882
5071.37 945
5072.04 951
5072.71 915
5073.38 940
5074.06 912
5074.73 915
5075.40 900
5076.07 879
5076.74 944
5077.42 886
5078.09 928
5078.76 970
5079.43 965
5080.11 902
5080.78 931
5081.45 1009
5082.12 966
5082.80 896
5083.47 871
5084.14 899
5084.82 883
5085.49 946
5086.16 970
5086.83 1010
5087.51 1002
5088.18 990
5088.85 1016
5089.53 1019
5090.20 1069
5090.87 1091
5091.55 1083
5092.22 1086
5092.89 1086
5093.57 1068
5094.24 1071
5094.91 1035
5095.59 992
5096.26 1027
5096.93 987
5097.61 973
5098.28 952
5098.96 952
5099.63 1012
5100.30 930
5100.98 999
5101.65 987
5102.32 1008
5103.00 1035
5103.67 1051
5104.35 1028
5105.02 1038
5105.70 1018
5106.37 1028
5107.04 1015
5107.72 1045
5108.39 1036
5109.07 982
5109.74 982
5110.42 949
5111.09 951
5111.77 955
5112.44 951
5113.11 1009
5113.79 1025
5114.46 964
5115.14 1002
5115.81 1101
5116.49 1225
5117.16 1284
5117.84 1353
5118.51 1407
5119.19 1487
5119.86 1450
5120.54 1428
5121.21 1375
5121.89 1311
5122.57 1229
5123.24 1144
5123.92 1130
5124.59 1090
5125.27 1090
5125.94 1059
5126.62 1009
5127.29 1022
5127.97 963
5128.64 973
5129.32 1005
5130.00 1044
5130.67 982
5131.35 988
5132.02 960
5132.70 1011
5133.38 973
5134.05 978
5134.73 980
5135.40 1003
5136.08 1006
5136.76 1039
5137.43 1031
5138.11 1034
5138.79 1052
5139.46 1043
5140.14 1029
5140.82 968
5141.49 1006
5142.17 976
5142.85 978
5143.52 943
5144.20 917
5144.88 934
5145.55 954
5146.23 892
5146.91 907
5147.58 899
5148.26 877
5148.94 874
5149.61 925
5150.29 950
5150.97 924
5151.65 968
5152.32 899
5153.00 890
5153.68 872
5154.36 877
5155.03 878
5155.71 962
5156.39 950
5157.07 952
5157.74 974
5158.42 970
5159.10 975
5159.78 1002
5160.45 998
5161.13 953
5161.81 902
5162.49 985
5163.17 955
5163.84 980
5164.52 957
5165.20 926
5165.88 966
5166.56 933
5167.24 910
5167.91 910
5168.59 890
5169.27 890
5169.95 852
5170.63 851
5171.31 812
5171.98 830
5172.66 863
5173.34 833
5174.02 861
5174.70 901
5175.38 888
5176.06 905
5176.74 905
5177.41 823
5178.09 933
5178.77 955
5179.45 912
5180.13 904
5180.81 904
5181.49 916
5182.17 955
5182.85 950
5183.53 895
5184.21 899
5184.89 886
5185.57 861
5186.24 834
5186.92 836
5187.60 858
5188.28 846
5188.96 878
5189.64 857
5190.32 919
5191.00 847
5191.68 853
5192.36 837
5193.04 846
5193.72 840
5194.40 809
5195.08 855
5195.76 872
5196.44 841
5197.12 790
5197.80 850
5198.48 811
5199.16 811
5199.84 801
5200.52 832
5201.21 834
5201.89 824
5202.57 800
5203.25 865
5203.93 862
5204.61 842
5205.29 869
5205.97 840
5206.65 889
5207.33 838
5208.01 884
5208.69 885
5209.37 860
5210.06 875
5210.74 918
5211.42 958
5212.10 932
5212.78 972
5213.46 972
5214.14 974
5214.82 970
5215.51 962
5216.19 959
5216.87 915
5217.55 916
5218.23 895
5218.91 944
5219.60 918
5220.28 992
5220.96 980
5221.64 1026
5222.32 1014
5223.00 1023
5223.69 994
5224.37 1001
5225.05 978
5225.73 973
5226.41 974
5227.10 948
5227.78 952
5228.46 893
5229.14 941
5229.83 928
5230.51 955
5231.19 913
5231.87 925
5232.56 889
5233.24 903
5233.92 931
5234.60 913
5235.29 974
5235.97 1011
5236.65 980
5237.34 972
5238.02 1016
5238.70 1011
5239.38 989
5240.07 1041
5240.75 1038
5241.43 1010
5242.12 996
5242.80 1012
5243.48 1043
5244.17 1024
5244.85 1061
5245.53 1052
5246.22 1004
5246.90 980
5247.58 1032
5248.27 1040
5248.95 1022
5249.63 996
5250.32 963
5251.00 1019
5251.69 1032
5252.37 999
5253.05 973
5253.74 1031
5254.42 1051
5255.11 1022
5255.79 975
5256.47 956
5257.16 980
5257.84 947
5258.53 933
5259.21 957
5259.89 965
5260.58 980
5261.26 1048
5261.95 1033
5262.63 1069
5263.32 1047
5264.00 1063
5264.69 1062
5265.37 1047
5266.06 1088
5266.74 1078
5267.43 1034
5268.11 992
5268.79 967
5269.48 951
5270.16 977
5270.85 987
5271.53 1031
5272.22 982
5272.91 945
5273.59 1023
5274.28 997
5274.96 972
5275.65 943
5276.33 920
5277.02 928
5277.70 979
5278.39 981
5279.07 1005
5279.76 1011
5280.45 989
5281.13 1039
5281.82 1055
5282.50 1004
5283.19 1001
5283.87 996
5284.56 1033
5285.25 1035
5285.93 1001
5286.62 1009
5287.30 1043
5287.99 993
5288.68 997
5289.36 991
5290.05 981
5290.74 955
5291.42 1019
5292.11 1082
5292.79 1030
5293.48 1016
5294.17 1036
5294.85 1065
5295.54 1109
5296.23 1122
5296.91 1108
5297.60 1158
5298.29 1172
5298.98 1246
5299.66 1210
5300.35 1162
5301.04 1224
5301.72 1239
5302.41 1261
5303.10 1364
5303.78 1393
5304.47 1486
5305.16 1495
5305.85 1516
5306.53 1587
5307.22 1537
5307.91 1480
5308.60 1535
5309.28 1518
5309.97 1606
5310.66 1657
5311.35 1720
5312.03 1953
5312.72 2097
5313.41 2259
5314.10 2424
5314.79 2582
5315.47 2627
5316.16 2575
5316.85 2394
5317.54 2208
5318.23 2050
5318.91 1940
5319.60 1729
5320.29 1572
5320.98 1519
5321.67 1369
5322.36 1279
5323.04 1199
5323.73 1158
5324.42 1116
5325.11 1072
5325.80 1060
5326.49 1071
5327.18 1088
5327.86 1050
5328.55 992
5329.24 1028
5329.93 976
5330.62 1008
5331.31 984
5332.00 985
5332.69 961
5333.38 951
5334.06 893
5334.75 937
5335.44 964
5336.13 914
5336.82 954
5337.51 954
5338.20 940
5338.89 927
5339.58 921
5340.27 997
5340.96 1025
5341.65 973
5342.34 1000
5343.03 989
5343.72 1060
5344.41 1004
5345.10 1038
5345.79 1108
5346.48 1143
5347.17 1151
5347.86 1265
5348.55 1339
5349.24 1406
5349.93 1343
5350.62 1394
5351.31 1346
5352.00 1340
5352.69 1355
5353.38 1334
5354.07 1237
5354.76 1185
5355.45 1154
5356.14 1070
5356.83 1058
5357.52 1063
5358.21 1004
5358.90 1010
5359.59 1021
5360.29 1034
5360.98 1002
5361.67 1024
5362.36 1032
5363.05 1073
5363.74 1033
5364.43 1025
5365.12 1012
5365.81 910
5366.50 956
5367.20 955
5367.89 933
5368.58 938
5369.27 1006
5369.96 971
5370.65 909
5371.34 981
5372.04 967
5372.73 937
5373.42 998
5374.11 992
5374.80 913
5375.49 867
5376.19 923
5376.88 909
5377.57 947
5378.26 945
5378.95 949
5379.65 944
5380.34 924
5381.03 952
5381.72 959
5382.42 913
5383.11 897
5383.80 908
5384.49 983
5385.19 986
5385.88 1012
5386.57 1053
5387.26 992
5387.96 1027
5388.65 1067
5389.34 1069
5390.03 1107
5390.73 1104
5391.42 1112
5392.11 1102
5392.80 1116
5393.50 1198
5394.19 1105
5394.88 1042
5395.58 1003
5396.27 993
5396.96 1011
5397.66 956
5398.35 974
5399.04 970
5399.74 938
5400.43 926
5401.12 941
5401.82 932
5402.51 928
5403.20 977
5403.90 946
5404.59 938
5405.29 925
5405.98 950
5406.67 996
5407.37 972
5408.06 978
5408.75 951
5409.45 947
5410.14 950
5410.84 986
5411.53 932
5412.23 975
5412.92 889
5413.61 944
5414.31 951
5415.00 983
5415.70 963
5416.39 915
5417.09 977
5417.78 979
5418.47 936
5419.17 1041
5419.86 987
5420.56 1030
5421.25 1062
5421.95 1045
5422.64 1078
5423.34 1049
5424.03 964
5424.73 1021
5425.42 1058
5426.12 1019
5426.81 1026
5427.51 1056
5428.20 1075
5428.90 1086
5429.59 1068
5430.29 1015
5430.99 1026
5431.68 1045
5432.38 1034
5433.07 1073
5433.77 1113
5434.46 1106
5435.16 1072
5435.85 1084
5436.55 1071
5437.25 1113
5437.94 1137
5438.64 1062
5439.33 1040
5440.03 1073
5440.73 1117
5441.42 1141
5442.12 1153
5442.81 1102
5443.51 1123
5444.21 1192
5444.90 1242
5445.60 1306
5446.29 1352
5446.99 1455
5447.69 1404
5448.38 1455
5449.08 1426
5449.78 1446
5450.47 1398
5451.17 1361
5451.87 1295
5452.56 1257
5453.26 1224
5453.96 1169
5454.65 1161
5455.35 1225
5456.05 1193
5456.75 1228
5457.44 1241
5458.14 1199
5458.84 1134
5459.53 1221
5460.23 1291
5460.93 1255
5461.63 1274
5462.32 1301
5463.02 1321
5463.72 1296
5464.42 1303
5465.11 1269
5465.81 1303
5466.51 1343
5467.21 1306
5467.90 1286
5468.60 1311
5469.30 1303
5470.00 1356
5470.70 1368
5471.39 1400
5472.09 1369
5472.79 1408
5473.49 1460
5474.19 1424
5474.88 1440
5475.58 1476
5476.28 1532
5476.98 1682
5477.68 1838
5478.38 2025
5479.07 2284
5479.77 2468
5480.47 2633
5481.17 2577
5481.87 2522
5482.57 2407
5483.27 2166
5483.96 2061
5484.66 1950
5485.36 1908
5486.06 1808
5486.76 1697
5487.46 1764
5488.16 1673
5488.86 1645
5489.56 1623
5490.26 1682
5490.96 1641
5491.65 1757
5492.35 1757
5493.05 1749
5493.75 1825
5494.45 1817
5495.15 1789
5495.85 1827
5496.55 1871
5497.25 2022
5497.95 2178
5498.65 2550
5499.35 3006
5500.05 3334
5500.75 3672
5501.45 3843
5502.15 3722
5502.85 3377
5503.55 3109
5504.25 2860
5504.95 2338
5505.65 2065
5506.35 1912
5507.05 1732
5507.75 1706
5508.45 1598
5509.15 1559
5509.85 1525
5510.55 1447
5511.25 1461
5511.95 1504
5512.65 1427
5513.35 1449
5514.05 1485
5514.76 1494
5515.46 1456
5516.16 1427
5516.86 1427
5517.56 1434
5518.26 1456
5518.96 1488
5519.66 1511
5520.36 1459
5521.06 1404
5521.77 1449
5522.47 1391
5523.17 1326
5523.87 1332
5524.57 1289
5525.27 1242
5525.97 1263
5526.67 1215
5527.38 1158
5528.08 1087
5528.78 1125
5529.48 1148
5530.18 1110
5530.88 1114
5531.59 1112
5532.29 1141
5532.99 1119
5533.69 1213
5534.39 1206
5535.10 1172
5535.80 1165
5536.50 1177
5537.20 1196
5537.90 1235
5538.61 1261
5539.31 1195
5540.01 1196
5540.71 1155
5541.42 1152
5542.12 1192
5542.82 1162
5543.52 1153
5544.23 1142
5544.93 1085
5545.63 1138
5546.33 1093
5547.04 1088
5547.74 1113
5548.44 1060
5549.15 1091
5549.85 1121
5550.55 1101
5551.26 1063
5551.96 1104
5552.66 1131
5553.36 1182
5554.07 1123
5554.77 1055
5555.47 1110
5556.18 1089
5556.88 1050
5557.58 1098
5558.29 1069
5558.99 1138
5559.70 1133
5560.40 1182
5561.10 1254
5561.81 1248
5562.51 1274
5563.21 1284
5563.92 1300
5564.62 1274
5565.33 1184
5566.03 1193
5566.73 1208
5567.44 1135
5568.14 1058
5568.85 1065
5569.55 1064
5570.25 1049
5570.96 1065
5571.66 1102
5572.37 1122
5573.07 1094
5573.78 1153
5574.48 1147
5575.19 1180
5575.89 1200
5576.59 1196
5577.30 1151
5578.00 1147
5578.71 1101
5579.41 1114
5580.12 1103
5580.82 1065
5581.53 1009
5582.23 1001
5582.94 961
5583.64 989
5584.35 1018
5585.05 1011
5585.76 1013
5586.46 1021
5587.17 1002
5587.88 1038
5588.58 1055
5589.29 989
5589.99 1007
5590.70 1000
5591.40 1030
5592.11 987
5592.81 1007
5593.52 1032
5594.23 1035
5594.93 1025
5595.64 1013
5596.34 992
5597.05 966
5597.76 951
5598.46 954
5599.17 962
5599.87 955
5600.58 985
5601.29 960
5601.99 947
5602.70 985
5603.41 947
5604.11 896
5604.82 937
5605.52 944
5606.23 945
5606.94 949
5607.64 943
5608.35 970
5609.06 925
5609.76 922
5610.47 900
5611.18 868
5611.88 950
5612.59 968
5613.30 928
5614.01 948
5614.71 953
5615.42 968
5616.13 966
5616.83 956
5617.54 969
5618.25 949
5618.96 980
5619.66 931
5620.37 998
5621.08 981
5621.79 933
5622.49 944
5623.20 966
5623.91 973
5624.62 1023
5625.32 1011
5626.03 965
5626.74 1020
5627.45 1010
5628.16 1021
5628.86 1001
5629.57 993
5630.28 979
5630.99 971
5631.70 980
5632.40 1050
5633.11 1090
5633.82 1163
5634.53 1129
5635.24 1091
5635.95 1080
5636.65 1094
5637.36 1129
5638.07 1162
5638.78 1259
5639.49 1275
5640.20 1433
5640.91 1350
5641.61 1342
5642.32 1299
5643.03 1298
5643.74 1228
5644.45 1171
5645.16 1081
5645.87 1041
5646.58 1066
5647.29 1075
5648.00 1043
5648.70 1047
5649.41 1112
5650.12 1077
5650.83 1049
5651.54 1080
5652.25 1105
5652.96 1127
5653.67 1074
5654.38 1075
5655.09 1180
5655.80 1170
5656.51 1172
5657.22 1178
5657.93 1185
5658.64 1142
5659.35 1144
5660.06 1093
5660.77 1132
5661.48 1133
5662.19 1120
5662.90 1105
5663.61 1100
5664.32 1085
5665.03 1038
5665.74 1024
5666.45 1002
5667.16 1089
5667.87 1088
5668.58 1047
5669.29 1108
5670.00 1191
5670.71 1205
5671.42 1225
5672.13 1188
5672.84 1149
5673.56 1163
5674.27 1131
5674.98 1134
5675.69 1056
5676.40 1098
5677.11 1048
5677.82 1054
5678.53 1027
5679.24 1016
5679.95 1061
5680.67 1079
5681.38 1045
5682.09 1045
5682.80 1053
5683.51 1046
5684.22 1091
5684.93 1012
5685.65 980
5686.36 1037
5687.07 1004
5687.78 1005
5688.49 944
5689.20 1010
5689.92 1005
5690.63 1026
5691.34 1046
5692.05 1004
5692.76 940
5693.47 1033
5694.19 983
5694.90 977
5695.61 976
5696.32 1025
5697.04 994
5697.75 986
5698.46 974
5699.17 1032
5699.89 975
5700.60 987
5701.31 994
5702.02 1041
5702.74 1054
5703.45 1022
5704.16 1042
5704.87 1024
5705.59 1085
5706.30 1078
5707.01 1029
5707.72 1093
5708.44 1139
5709.15 1118
5709.86 1061
5710.58 1011
5711.29 1021
5712.00 1063
5712.72 1055
5713.43 1019
5714.14 1040
5714.86 1017
5715.57 969
5716.28 1000
5717.00 1013
5717.71 1022
5718.42 1061
5719.14 1028
5719.85 1055
5720.56 1103
5721.28 1105
5721.99 1106
5722.71 1124
5723.42 1120
5724.13 1116
5724.85 1154
5725.56 1127
5726.28 1156
5726.99 1194
5727.70 1161
5728.42 1164
5729.13 1190
5729.85 1204
5730.56 1185
5731.28 1226
5731.99 1175
5732.70 1203
5733.42 1177
5734.13 1211
5734.85 1147
5735.56 1140
5736.28 1153
5736.99 1183
5737.71 1238
5738.42 1157
5739.14 1207
5739.85 1220
5740.57 1213
5741.28 1253
5742.00 1261
5742.71 1261
5743.43 1277
5744.14 1264
5744.86 1267
5745.57 1259
5746.29 1328
5747.00 1393
5747.72 1402
5748.43 1364
5749.15 1412
5749.87 1457
5750.58 1441
5751.30 1420
5752.01 1475
5752.73 1524
5753.44 1533
5754.16 1567
5754.88 1588
5755.59 1609
5756.31 1684
5757.02 1728
5757.74 1846
5758.46 1916
5759.17 1926
5759.89 1928
5760.60 2015
5761.32 2119
5762.04 2144
5762.75 2250
5763.47 2344
5764.19 2363
5764.90 2336
5765.62 2406
5766.34 2689
5767.05 3036
5767.77 3624
5768.49 4444
5769.20 5505
5769.92 6334
5770.64 7160
5771.35 7276
5772.07 7088
5772.79 6339
5773.50 5394
5774.22 4490
5774.94 3675
5775.65 3265
5776.37 2805
5777.09 2566
5777.81 2560
5778.52 2580
5779.24 2484
5779.96 2545
5780.68 2476
5781.39 2518
5782.11 2578
5782.83 2514
5783.55 2522
5784.26 2563
5784.98 2601
5785.70 2637
5786.42 2517
5787.14 2463
5787.85 2316
5788.57 2162
5789.29 2189
5790.01 2103
5790.73 2062
5791.44 2047
5792.16 1956
5792.88 1949
5793.60 1872
5794.32 1793
5795.03 1750
5795.75 1723
5796.47 1723
5797.19 1655
5797.91 1738
5798.63 1633
5799.35 1613
5800.06 1630
5800.78 1615
5801.50 1633
5802.22 1626
5802.94 1650
5803.66 1578
5804.38 1591
5805.10 1560
5805.82 1558
5806.53 1464
5807.25 1575
5807.97 1669
5808.69 1646
5809.41 1754
5810.13 1762
5810.85 1737
5811.57 1713
5812.29 1730
5813.01 1591
5813.73 1484
5814.45 1533
5815.17 1479
5815.89 1412
5816.61 1458
5817.33 1405
5818.05 1318
5818.77 1370
5819.49 1362
5820.20 1312
5820.92 1282
5821.64 1320
5822.36 1348
5823.09 1350
5823.81 1410
5824.53 1350
5825.25 1373
5825.97 1321
5826.69 1319
5827.41 1342
5828.13 1268
5828.85 1215
5829.57 1266
5830.29 1293
5831.01 1357
5831.73 1407
5832.45 1270
5833.17 1244
5833.89 1192
5834.61 1251
5835.33 1258
5836.05 1171
5836.78 1210
5837.50 1169
5838.22 1193
5838.94 1246
5839.66 1231
5840.38 1260
5841.10 1210
5841.82 1220
5842.54 1288
5843.27 1254
5843.99 1281
5844.71 1231
5845.43 1196
5846.15 1250
5846.87 1213
5847.59 1224
5848.32 1191
5849.04 1161
5849.76 1253
5850.48 1207
5851.20 1177
5851.93 1234
5852.65 1267
5853.37 1239
5854.09 1208
5854.81 1239
5855.54 1251
5856.26 1244
5856.98 1230
5857.70 1210
5858.42 1194
5859.15 1219
5859.87 1168
5860.59 1190
5861.31 1152
5862.04 1174
5862.76 1234
5863.48 1155
5864.20 1112
5864.93 1175
5865.65 1164
5866.37 1174
5867.10 1113
5867.82 1117
5868.54 1171
5869.26 1138
5869.99 1097
5870.71 1088
5871.43 1086
5872.16 1078
5872.88 1089
5873.60 1070
5874.33 1068
5875.05 1064
5875.77 1080
5876.50 1028
5877.22 1096
5877.94 1132
5878.67 1129
5879.39 1169
5880.11 1141
5880.84 1057
5881.56 1065
5882.28 1199
5883.01 1198
5883.73 1155
5884.46 1171
5885.18 1216
5885.90 1251
5886.63 1184
5887.35 1167
5888.08 1138
5888.80 1151
5889.52 1146
5890.25 1140
5890.97 1183
5891.70 1200
5892.42 1114
5893.15 1136
5893.87 1173
5894.59 1180
5895.32 1166
5896.04 1169
5896.77 1194
5897.49 1184
5898.22 1192
5898.94 1209
5899.67 1251
5900.39 1223
5901.12 1221
5901.84 1203
5902.57 1219
5903.29 1262
5904.02 1267
5904.74 1247
5905.47 1236
5906.19 1223
5906.92 1236
5907.64 1237
5908.37 1341
5909.09 1311
5909.82 1258
5910.55 1268
5911.27 1323
5912.00 1338
5912.72 1280
5913.45 1315
5914.17 1316
5914.90 1352
5915.63 1385
5916.35 1397
5917.08 1338
5917.80 1409
5918.53 1430
5919.25 1408
5919.98 1403
5920.71 1404
5921.43 1425
5922.16 1416
5922.89 1424
5923.61 1513
5924.34 1469
5925.06 1498
5925.79 1562
5926.52 1569
5927.24 1578
5927.97 1581
5928.70 1587
5929.42 1573
5930.15 1628
5930.88 1622
5931.60 1656
5932.33 1698
5933.06 1675
5933.78 1694
5934.51 1705
5935.24 1822
5935.97 1829
5936.69 1815
5937.42 1844
5938.15 1870
5938.87 1887
5939.60 1904
5940.33 2028
5941.06 2037
5941.78 2047
5942.51 2066
5943.24 2078
5943.97 2098
5944.69 2212
5945.42 2209
5946.15 2257
5946.88 2269
5947.60 2355
5948.33 2445
5949.06 2420
5949.79 2487
5950.52 2588
5951.24 2723
5951.97 2753
5952.70 2890
5953.43 3013
5954.16 3039
5954.88 2986
5955.61 3018
5956.34 3040
5957.07 2987
5957.80 2992
5958.53 3023
5959.25 3088
5959.98 3024
5960.71 2999
5961.44 2963
5962.17 3076
5962.90 3096
5963.63 3155
5964.36 3407
5965.08 3711
5965.81 3885
5966.54 4043
5967.27 4254
5968.00 4297
5968.73 4274
5969.46 4263
5970.19 4114
5970.92 4059
5971.65 4030
5972.37 3936
5973.10 3880
5973.83 3857
5974.56 3806
5975.29 3785
5976.02 3812
5976.75 3773
5977.48 3993
5978.21 4084
5978.94 4232
5979.67 4371
5980.40 4495
5981.13 4439
5981.86 4558
5982.59 4702
5983.32 4753
5984.05 4795
5984.78 4900
5985.51 4878
5986.24 4780
5986.97 4829
5987.70 4820
5988.43 4788
5989.16 4801
5989.89 4788
5990.62 4816
5991.35 4848
5992.08 5019
5992.81 5175
5993.54 5078
5994.27 5141
5995.00 5388
5995.74 5506
5996.47 5619
5997.20 5661
5997.93 5653
5998.66 5696
5999.39 5525
6000.12 5508
6000.85 5465
6001.58 5435
6002.31 5235
6003.04 5175
6003.78 5037
6004.51 4927
6005.24 4966
6005.97 5032
6006.70 5005
6007.43 5143
6008.16 5688
6008.90 6341
6009.63 7335
6010.36 8865
6011.09 10689
6011.82 12713
6012.55 14600
6013.29 16412
6014.02 17468
6014.75 17782
6015.48 17479
6016.21 16182
6016.95 14598
6017.68 12958
6018.41 11110
6019.14 9345
6019.87 7957
6020.61 6682
6021.34 5804
6022.07 5098
6022.80 4564
6023.54 4235
6024.27 3976
6025.00 3750
6025.73 3588
6026.47 3514
6027.20 3506
6027.93 3449
6028.66 3475
6029.40 3340
6030.13 3300
6030.86 3283
6031.59 3105
6032.33 2987
6033.06 2864
6033.79 2769
6034.53 2677
6035.26 2734
6035.99 2722
6036.73 2675
6037.46 2730
6038.19 2786
6038.93 2877
6039.66 2939
6040.39 2910
6041.13 3019
6041.86 3001
6042.59 3030
6043.33 2953
6044.06 3141
6044.79 3172
6045.53 3165
6046.26 3195
6047.00 3238
6047.73 3289
6048.46 3328
6049.20 3467
6049.93 3577
6050.67 3699
6051.40 3803
6052.13 4028
6052.87 4106
6053.60 4149
6054.34 4099
6055.07 4053
6055.81 3895
6056.54 3875
6057.27 3625
6058.01 3566
6058.74 3514
6059.48 3499
6060.21 3550
6060.95 3459
6061.68 3359
6062.42 3346
6063.15 3286
6063.89 3198
6064.62 3215
6065.36 3246
6066.09 3092
6066.83 3022
6067.56 3039
6068.30 2915
6069.03 2912
6069.77 2817
6070.50 2794
6071.24 2820
6071.97 2772
6072.71 2810
6073.44 2761
6074.18 2826
6074.91 2710
6075.65 2715
6076.39 2734
6077.12 2740
6077.86 2796
6078.59 2756
6079.33 2752
6080.06 2768
6080.80 2695
6081.54 2630
6082.27 2521
6083.01 2549
6083.74 2533
6084.48 2485
6085.22 2446
6085.95 2394
6086.69 2374
6087.42 2368
6088.16 2394
6088.90 2495
6089.63 2565
6090.37 2642
6091.11 2684
6091.84 2684
6092.58 2747
6093.32 2648
6094.05 2593
6094.79 2606
6095.53 2504
6096.26 2510
6097.00 2424
6097.74 2378
6098.47 2360
6099.21 2310
6099.95 2279
6100.69 2204
6101.42 2292
6102.16 2265
6102.90 2252
6103.63 2229
6104.37 2173
6105.11 2184
6105.85 2241
6106.58 2246
6107.32 2158
6108.06 2246
6108.80 2242
6109.53 2272
6110.27 2288
6111.01 2270
6111.75 2292
6112.49 2364
6113.22 2360
6113.96 2405
6114.70 2485
6115.44 2482
6116.17 2512
6116.91 2577
6117.65 2590
6118.39 2537
6119.13 2562
6119.87 2572
6120.60 2540
6121.34 2485
6122.08 2485
6122.82 2543
6123.56 2575
6124.30 2613
6125.03 2610
6125.77 2662
6126.51 2715
6127.25 2688
6127.99 2693
6128.73 2717
6129.47 2707
6130.21 2671
6130.94 2689
6131.68 2679
6132.42 2686
6133.16 2751
6133.90 2801
6134.64 2841
6135.38 2864
6136.12 2998
6136.86 3093
6137.60 3189
6138.34 3311
6139.08 3348
6139.81 3574
6140.55 3633
6141.29 3668
6142.03 3636
6142.77 3654
6143.51 3629
6144.25 3482
6144.99 3605
6145.73 3512
6146.47 3501
6147.21 3388
6147.95 3288
6148.69 3405
6149.43 3395
6150.17 3392
6150.91 3445
6151.65 3393
6152.39 3318
6153.13 3426
6153.87 3419
6154.61 3512
6155.35 3571
6156.09 3640
6156.83 3636
6157.58 3686
6158.32 3697
6159.06 3744
6159.80 3744
6160.54 3741
6161.28 3923
6162.02 3944
6162.76 4212
6163.50 4437
6164.24 4642
6164.98 4954
6165.72 5206
6166.46 5285
6167.21 5428
6167.95 5635
6168.69 5693
6169.43 5474
6170.17 5397
6170.91 5313
6171.65 5121
6172.39 4958
6173.14 4939
6173.88 4978
6174.62 4964
6175.36 4924
6176.10 4963
6176.84 5011
6177.59 5260
6178.33 5713
6179.07 6315
6179.81 7089
6180.55 8290
6181.30 9749
6182.04 11065
6182.78 12077
6183.52 12638
6184.26 12715
6185.01 12440
6185.75 11619
6186.49 10733
6187.23 9472
6187.97 8525
6188.72 7738
6189.46 6928
6190.20 6461
6190.94 6134
6191.69 5869
6192.43 5800
6193.17 5721
6193.92 5608
6194.66 5509
6195.40 5481
6196.14 5365
6196.89 5330
6197.63 5241
6198.37 5233
6199.12 5160
6199.86 5108
6200.60 5144
6201.34 5183
6202.09 5288
6202.83 5422
6203.57 5952
6204.32 6730
6205.06 7785
6205.80 9363
6206.55 11682
6207.29 14499
6208.03 17092
6208.78 19642
6209.52 21426
6210.27 21755
6211.01 20950
6211.75 19403
6212.50 17243
6213.24 14833
6213.98 12489
6214.73 10480
6215.47 8652
6216.22 7211
6216.96 6094
6217.71 5242
6218.45 4809
6219.19 4479
6219.94 4313
6220.68 4086
6221.43 4064
6222.17 4002
6222.92 3952
6223.66 3869
6224.40 3756
6225.15 3702
6225.89 3674
6226.64 3406
6227.38 3201
6228.13 2996
6228.87 2971
6229.62 2866
6230.36 2749
6231.11 2809
6231.85 2762
6232.60 2732
6233.34 2768
6234.09 2826
6234.83 2957
6235.58 2998
6236.32 2995
6237.07 3106
6237.81 3222
6238.56 3429
6239.30 3672
6240.05 3765
6240.80 3994
6241.54 4047
6242.29 3972
6243.03 3864
6243.78 3833
6244.52 3836
6245.27 3897
6246.02 3909
6246.76 3921
6247.51 3976
6248.25 3941
6249.00 3925
6249.75 3814
6250.49 3796
6251.24 3568
6251.98 3503
6252.73 3417
6253.48 3163
6254.22 3128
6254.97 3064
6255.72 3097
6256.46 3116
6257.21 3055
6257.95 2974
6258.70 3041
6259.45 3062
6260.19 3013
6260.94 2970
6261.69 2946
6262.43 2878
6263.18 2799
6263.93 2738
6264.68 2673
6265.42 2633
6266.17 2596
6266.92 2536
6267.66 2587
6268.41 2689
6269.16 2728
6269.91 2680
6270.65 2683
6271.40 2649
6272.15 2728
6272.89 2806
6273.64 2779
6274.39 2754
6275.14 2786
6275.88 2796
6276.63 2933
6277.38 2972
6278.13 2995
6278.88 2939
6279.62 2913
6280.37 2885
6281.12 2816
6281.87 2600
6282.62 2558
6283.36 2415
6284.11 2405
6284.86 2297
6285.61 2284
6286.36 2258
6287.10 2195
6287.85 2208
6288.60 2159
6289.35 2178
6290.10 2098
6290.85 2110
6291.59 2036
6292.34 1995
6293.09 2060
6293.84 2079
6294.59 2067
6295.34 2028
6296.09 2082
6296.84 2018
6297.58 2007
6298.33 1935
6299.08 1916
6299.83 1899
6300.58 1861
6301.33 1793
6302.08 1777
6302.83 1826
6303.58 1882
6304.33 1824
6305.08 1838
6305.83 1841
6306.58 1785
6307.32 1891
6308.07 1889
6308.82 1865
6309.57 1848
6310.32 1846
6311.07 1924
6311.82 1895
6312.57 1968
6313.32 1976
6314.07 1975
6314.82 1959
6315.57 1926
6316.32 1890
6317.07 1860
6317.82 1890
6318.57 1868
6319.32 1845
6320.07 1770
6320.82 1749
6321.57 1727
6322.32 1658
6323.07 1690
6323.82 1696
6324.58 1687
6325.33 1678
6326.08 1716
6326.83 1676
6327.58 1718
6328.33 1699
6329.08 1664
6329.83 1699
6330.58 1713
6331.33 1717
6332.08 1712
6332.83 1675
6333.58 1646
6334.34 1639
6335.09 1595
6335.84 1680
6336.59 1660
6337.34 1678
6338.09 1675
6338.84 1618
6339.59 1647
6340.35 1594
6341.10 1603
6341.85 1578
6342.60 1555
6343.35 1603
6344.10 1598
6344.86 1564
6345.61 1592
6346.36 1644
6347.11 1712
6347.86 1804
6348.62 1833
6349.37 1878
6350.12 1895
6350.87 1932
6351.62 1978
6352.38 2072
6353.13 2086
6353.88 2082
6354.63 2108
6355.38 2094
6356.14 2069
6356.89 1931
6357.64 1863
6358.39 1804
6359.15 1741
6359.90 1770
6360.65 1788
6361.40 1710
6362.16 1717
6362.91 1742
6363.66 1674
6364.42 1725
6365.17 1725
6365.92 1787
6366.67 1876
6367.43 1984
6368.18 2103
6368.93 2091
6369.69 2037
6370.44 1984
6371.19 1905
6371.95 1743
6372.70 1738
6373.45 1645
6374.21 1593
6374.96 1609
6375.71 1607
6376.47 1569
6377.22 1585
6377.98 1602
6378.73 1590
6379.48 1559
6380.24 1616
6380.99 1697
6381.74 1734
6382.50 1708
6383.25 1661
6384.01 1643
6384.76 1663
6385.51 1619
6386.27 1525
6387.02 1562
6387.78 1545
6388.53 1473
6389.29 1528
6390.04 1468
6390.79 1489
6391.55 1439
6392.30 1408
6393.06 1534
6393.81 1462
6394.57 1502
6395.32 1485
6396.08 1507
6396.83 1441
6397.59 1477
6398.34 1463
6399.10 1443
6399.85 1417
6400.61 1410
6401.36 1389
6402.12 1376
6402.87 1446
6403.63 1368
6404.38 1381
6405.14 1429
6405.89 1366
6406.65 1375
6407.40 1454
6408.16 1394
6408.91 1408
6409.67 1404
6410.43 1449
6411.18 1425
6411.94 1447
6412.69 1442
6413.45 1426
6414.20 1387
6414.96 1371
6415.72 1402
6416.47 1459
6417.23 1427
6417.98 1399
6418.74 1354
6419.50 1388
6420.25 1394
6421.01 1367
6421.77 1384
6422.52 1331
6423.28 1372
6424.03 1411
6424.79 1399
6425.55 1375
6426.30 1379
6427.06 1408
6427.82 1410
6428.57 1420
6429.33 1329
6430.09 1313
6430.84 1367
6431.60 1382
6432.36 1436
6433.11 1434
6433.87 1516
6434.63 1466
6435.39 1441
6436.14 1473
6436.90 1471
6437.66 1496
6438.41 1419
6439.17 1445
6439.93 1472
6440.69 1477
6441.44 1497
6442.20 1525
6442.96 1513
6443.72 1515
6444.47 1521
6445.23 1573
6445.99 1573
6446.75 1519
6447.50 1468
6448.26 1544
6449.02 1600
6449.78 1577
6450.54 1598
6451.29 1589
6452.05 1585
6452.81 1612
6453.57 1601
6454.33 1666
6455.08 1641
6455.84 1639
6456.60 1688
6457.36 1688
6458.12 1680
6458.88 1643
6459.64 1682
6460.39 1649
6461.15 1688
6461.91 1748
6462.67 1751
6463.43 1749
6464.19 1796
6464.95 1868
6465.70 1812
6466.46 1793
6467.22 1795
6467.98 1801
6468.74 1860
6469.50 1897
6470.26 1852
6471.02 1807
6471.78 1831
6472.54 1785
6473.30 1791
6474.05 1857
6474.81 1814
6475.57 1788
6476.33 1885
6477.09 1975
6477.85 1930
6478.61 1947
6479.37 1994
6480.13 2097
6480.89 2059
6481.65 2057
6482.41 2095
6483.17 2141
6483.93 2165
6484.69 2226
6485.45 2255
6486.21 2210
6486.97 2258
6487.73 2227
6488.49 2260
6489.25 2327
6490.01 2373
6490.77 2447
6491.53 2495
6492.29 2578
6493.05 2597
6493.81 2543
6494.57 2526
6495.33 2533
6496.10 2449
6496.86 2503
6497.62 2405
6498.38 2457
6499.14 2437
6499.90 2431
6500.66 2461
6501.42 2531
6502.18 2573
6502.94 2767
6503.70 3068
6504.47 3623
6505.23 4426
6505.99 5629
6506.75 7027
6507.51 8427
6508.27 9788
6509.03 10465
6509.79 10769
6510.56 10376
6511.32 9345
6512.08 8134
6512.84 6939
6513.60 5796
6514.36 4997
6515.13 4239
6515.89 3799
6516.65 3345
6517.41 2960
6518.17 2809
6518.94 2703
6519.70 2592
6520.46 2579
6521.22 2570
6521.98 2582
6522.75 2656
6523.51 2707
6524.27 2793
6525.03 2988
6525.79 3130
6526.56 3205
6527.32 3358
6528.08 3447
6528.84 3472
6529.61 3376
6530.37 3192
6531.13 3114
6531.90 2948
6532.66 2800
6533.42 2650
6534.18 2613
6534.95 2564
6535.71 2586
6536.47 2586
6537.24 2532
6538.00 2488
6538.76 2479
6539.53 2453
6540.29 2444
6541.05 2411
6541.82 2447
6542.58 2412
6543.34 2505
6544.11 2531
6544.87 2592
6545.63 2696
6546.40 2823
6547.16 2834
6547.92 2925
6548.69 2910
6549.45 2871
6550.21 2906
6550.98 2811
6551.74 2725
6552.51 2764
6553.27 2808
6554.03 2738
6554.80 2753
6555.56 2796
6556.33 2764
6557.09 2847
6557.85 2858
6558.62 2957
6559.38 2928
6560.15 2997
6560.91 2999
6561.68 2998
6562.44 3047
6563.21 3136
6563.97 3065
6564.74 3006
6565.50 3078
6566.26 3005
6567.03 2996
6567.79 2968
6568.56 2952
6569.32 3061
6570.09 3085
6570.85 3169
6571.62 3084
6572.38 3142
6573.15 3175
6573.91 3192
6574.68 3168
6575.44 3156
6576.21 3296
6576.98 3283
6577.74 3172
6578.51 3228
6579.27 3254
6580.04 3371
6580.80 3401
6581.57 3435
6582.33 3490
6583.10 3530
6583.87 3642
6584.63 3585
6585.40 3451
6586.16 3452
6586.93 3432
6587.70 3468
6588.46 3557
6589.23 3545
6589.99 3638
6590.76 3845
6591.53 4016
6592.29 4405
6593.06 4831
6593.82 5230
6594.59 5582
6595.36 5711
6596.12 5931
6596.89 5888
6597.66 5775
6598.42 5652
6599.19 5369
6599.96 5036
6600.72 4698
6601.49 4457
6602.26 4055
6603.02 3779
6603.79 3598
6604.56 3439
6605.33 3365
6606.09 3279
6606.86 3178
6607.63 3148
6608.39 3222
6609.16 3191
6609.93 3159
6610.70 3190
6611.46 3203
6612.23 3151
6613.00 3241
6613.77 3097
6614.53 3020
6615.30 3114
6616.07 3171
6616.84 3100
6617.60 3181
6618.37 3287
6619.14 3368
6619.91 3472
6620.68 3690
6621.44 3816
6622.21 4021
6622.98 4199
6623.75 4131
6624.52 4287
6625.28 4127
6626.05 3884
6626.82 3946
6627.59 3724
6628.36 3595
6629.13 3496
6629.89 3423
6630.66 3467
6631.43 3551
6632.20 3595
6632.97 3741
6633.74 3960
6634.51 4105
6635.27 4142
6636.04 4225
6636.81 4373
6637.58 4452
6638.35 4701
6639.12 5003
6639.89 5282
6640.66 5717
6641.43 6068
6642.19 6205
6642.96 6245
6643.73 6112
6644.50 5798
6645.27 5329
6646.04 4989
6646.81 4463
6647.58 3906
6648.35 3637
6649.12 3324
6649.89 3100
6650.66 2996
6651.43 2759
6652.20 2713
6652.97 2624
6653.74 2586
6654.51 2504
6655.28 2511
6656.05 2571
6656.82 2482
6657.59 2416
6658.36 2375
6659.13 2407
6659.90 2398
6660.67 2327
6661.44 2408
6662.21 2414
6662.98 2350
6663.75 2384
6664.52 2339
6665.29 2382
6666.06 2410
6666.83 2358
6667.60 2337
6668.37 2360
6669.14 2487
6669.91 2586
6670.68 2596
6671.46 2580
6672.23 2644
6673.00 2531
6673.77 2674
6674.54 2592
6675.31 2601
6676.08 2623
6676.85 2640
6677.62 2582
6678.40 2589
6679.17 2608
6679.94 2621
6680.71 2678
6681.48 2634
6682.25 2721
6683.02 2775
6683.80 2789
6684.57 2882
6685.34 3046
6686.11 3116
6686.88 2880
6687.65 2905
6688.43 2817
6689.20 2694
6689.97 2621
6690.74 2449
6691.51 2429
6692.29 2373
6693.06 2275
6693.83 2169
6694.60 2181
6695.37 2178
6696.15 2111
6696.92 2096
6697.69 2130
6698.46 2166
6699.24 2087
6700.01 2095
6700.78 2103
6701.55 2050
6702.33 2045
6703.10 2037
6703.87 1933
6704.64 1971
6705.42 2014
6706.19 1964
6706.96 1936
6707.74 1900
6708.51 1922
6709.28 1950
6710.06 1936
6710.83 1798
6711.60 1798
6712.37 1858
6713.15 1829
6713.92 1788
6714.69 1852
6715.47 1775
6716.24 1854
6717.01 1830
6717.79 1834
6718.56 1795
6719.34 1794
6720.11 1752
6720.88 1798
6721.66 1864
6722.43 1754
6723.20 1755
6723.98 1735
6724.75 1757
6725.53 1714
6726.30 1688
6727.07 1677
6727.85 1624
6728.62 1715
6729.40 1730
6730.17 1686
6730.95 1685
6731.72 1675
6732.49 1703
6733.27 1663
6734.04 1683
6734.82 1689
6735.59 1736
6736.37 1785
6737.14 1758
6737.92 1796
6738.69 1784
6739.47 1786
6740.24 1757
6741.01 1801
6741.79 1775
6742.56 1780
6743.34 1759
6744.11 1905
6744.89 1916
6745.67 1809
6746.44 1882
6747.22 1884
6747.99 1934
6748.77 1897
6749.54 1928
6750.32 1928
6751.09 2093
6751.87 2023
6752.64 2131
6753.42 2126
6754.19 2239
6754.97 2231
6755.75 2151
6756.52 2128
6757.30 2126
6758.07 2006
6758.85 1941
6759.63 1986
6760.40 2037
6761.18 2012
6761.95 2018
6762.73 2008
6763.51 1953
6764.28 1975
6765.06 1952
6765.83 1954
6766.61 2081
6767.39 2167
6768.16 2152
6768.94 2136
6769.72 2114
6770.49 2111
6771.27 2081
6772.05 2031
6772.82 1834
6773.60 1838
6774.38 1846
6775.15 1890
6775.93 1850
6776.71 1820
6777.48 1833
6778.26 1880
6779.04 1798
6779.82 1785
6780.59 1804
6781.37 1811
6782.15 1787
6782.92 1784
6783.70 1779
6784.48 1749
6785.26 1793
6786.03 1769
6786.81 1763
6787.59 1768
6788.37 1721
6789.14 1748
6789.92 1677
6790.70 1694
6791.48 1660
6792.25 1641
6793.03 1589
6793.81 1576
6794.59 1590
6795.37 1602
6796.14 1652
6796.92 1601
6797.70 1589
6798.48 1603
6799.26 1654
6800.04 1632
6800.81 1654
6801.59 1733
6802.37 1728
6803.15 1670
6803.93 1671
6804.71 1695
6805.48 1711
6806.26 1748
6807.04 1748
6807.82 1742
6808.60 1700
6809.38 1674
6810.16 1616
6810.94 1594
6811.71 1664
6812.49 1661
6813.27 1679
6814.05 1647
6814.83 1635
6815.61 1611
6816.39 1616
6817.17 1629
6817.95 1665
6818.73 1638
6819.51 1575
6820.29 1636
6821.07 1659
6821.84 1626
6822.62 1628
6823.40 1594
6824.18 1556
6824.96 1616
6825.74 1627
6826.52 1583
6827.30 1601
6828.08 1575
6828.86 1593
6829.64 1610
6830.42 1582
6831.20 1607
6831.98 1625
6832.76 1648
6833.54 1687
6834.32 1823
6835.10 2033
6835.88 2450
6836.66 2881
6837.44 3398
6838.22 3922
6839.01 4251
6839.79 4574
6840.57 4543
6841.35 4146
6842.13 3847
6842.91 3477
6843.69 3088
6844.47 2766
6845.25 2542
6846.03 2349
6846.81 2212
6847.59 2167
6848.37 2211
6849.16 2296
6849.94 2473
6850.72 2508
6851.50 2542
6852.28 2474
6853.06 2487
6853.84 2479
6854.62 2320
6855.41 2200
6856.19 2077
6856.97 1983
6857.75 1872
6858.53 1786
6859.31 1795
6860.10 1729
6860.88 1644
6861.66 1713
6862.44 1730
6863.22 1644
6864.00 1687
6864.79 1740
6865.57 1747
6866.35 1706
6867.13 1802
6867.91 1809
6868.70 1812
6869.48 1832
6870.26 1874
6871.04 1886
6871.83 1848
6872.61 1938
6873.39 1922
6874.17 1954
6874.96 2031
6875.74 2093
6876.52 2092
6877.30 2120
6878.09 2197
6878.87 2353
6879.65 2367
6880.43 2505
6881.22 2670
6882.00 2843
6882.78 2954
6883.57 2935
6884.35 2921
6885.13 2916
6885.92 2949
6886.70 3034
6887.48 3212
6888.27 3339
6889.05 3531
6889.83 3486
6890.62 3365
6891.40 3137
6892.18 3036
6892.97 2899
6893.75 2726
6894.53 2597
6895.32 2470
6896.10 2475
6896.88 2323
6897.67 2346
6898.45 2282
6899.24 2268
6900.02 2278
6900.80 2291
6901.59 2334
6902.37 2358
6903.16 2338
6903.94 2245
6904.73 2230
6905.51 2180
6906.29 2145
6907.08 2149
6907.86 2145
6908.65 2106
6909.43 2077
6910.22 2095
6911.00 2087
6911.79 2182
6912.57 2084
6913.35 2069
6914.14 2090
6914.92 2106
6915.71 2046
6916.49 2055
6917.28 2098
6918.06 2158
6918.85 2192
6919.63 2174
6920.42 2086
6921.20 2113
6921.99 2139
6922.78 2141
6923.56 2173
6924.35 2195
6925.13 2267
6925.92 2302
6926.70 2270
6927.49 2344
6928.27 2445
6929.06 2389
6929.84 2425
6930.63 2402
6931.42 2408
6932.20 2428
6932.99 2373
6933.77 2436
6934.56 2370
6935.35 2400
6936.13 2520
6936.92 2544
6937.70 2658
6938.49 2793
6939.28 2949
6940.06 3107
6940.85 3305
6941.63 3437
6942.42 3746
6943.21 3848
6943.99 3844
6944.78 3863
6945.57 3917
6946.35 3888
6947.14 3934
6947.93 3941
6948.71 3991
6949.50 3964
6950.29 3916
6951.07 3798
6951.86 3749
6952.65 3569
6953.44 3450
6954.22 3359
6955.01 3348
6955.80 3334
6956.58 3367
6957.37 3411
6958.16 3419
6958.95 3376
6959.73 3329
6960.52 3372
6961.31 3459
6962.09 3449
6962.88 3519
6963.67 3677
6964.46 3841
6965.25 4002
6966.03 3952
6966.82 4242
6967.61 4515
6968.40 4720
6969.18 4814
6969.97 4909
6970.76 5059
6971.55 5087
6972.34 5020
6973.12 5000
6973.91 4991
6974.70 4879
6975.49 4879
6976.28 4949
6977.07 5035
6977.85 5132
6978.64 5250
6979.43 5670
6980.22 6232
6981.01 7062
6981.80 8354
6982.59 10355
6983.37 12859
6984.16 15581
6984.95 18292
6985.74 20401
6986.53 21944
6987.32 21728
6988.11 20565
6988.90 18885
6989.69 16455
6990.47 13874
6991.26 11501
6992.05 9318
6992.84 7714
6993.63 6516
6994.42 5526
6995.21 4693
6996.00 4143
6996.79 3796
6997.58 3573
6998.37 3440
6999.16 3274
6999.95 3216
7000.74 3051
7001.53 2974
7002.32 2899
7003.11 2900
7003.90 2717
7004.69 2721
7005.48 2573
7006.27 2379
7007.06 2293
7007.85 2185
7008.64 2181
7009.43 2259
7010.22 2275
7011.01 2431
7011.80 2461
7012.59 2647
7013.38 2687
7014.17 2766
7014.96 2829
7015.75 2822
7016.54 2765
7017.33 2701
7018.12 2712
7018.91 2713
7019.70 2760
7020.49 2756
7021.28 2866
7022.07 2970
7022.87 3120
7023.66 3369
7024.45 3512
7025.24 3486
7026.03 3601
7026.82 3705
7027.61 3710
7028.40 3750
7029.19 3606
7029.99 3525
7030.78 3359
7031.57 3127
7032.36 2935
7033.15 2819
7033.94 2774
7034.74 2630
7035.53 2638
7036.32 2643
7037.11 2671
7037.90 2638
7038.69 2630
7039.49 2641
7040.28 2642
7041.07 2569
7041.86 2534
7042.65 2519
7043.45 2464
7044.24 2465
7045.03 2503
7045.82 2475
7046.61 2512
7047.41 2640
7048.20 2798
7048.99 2916
7049.78 2985
7050.58 3004
7051.37 3101
7052.16 3040
7052.95 2888
7053.75 2783
7054.54 2758
7055.33 2707
7056.13 2580
7056.92 2561
7057.71 2509
7058.50 2520
7059.30 2585
7060.09 2538
7060.88 2556
7061.68 2501
7062.47 2469
7063.26 2498
7064.06 2397
7064.85 2345
7065.64 2366
7066.44 2283
7067.23 2229
7068.02 2268
7068.82 2178
7069.61 2076
7070.40 2056
7071.20 2024
7071.99 1996
7072.78 1890
7073.58 1909
7074.37 1855
7075.17 1796
7075.96 1807
7076.75 1779
7077.55 1730
7078.34 1727
7079.14 1784
7079.93 1661
7080.72 1677
7081.52 1673
7082.31 1727
7083.11 1673
7083.90 1679
7084.70 1624
7085.49 1636
7086.28 1652
7087.08 1641
7087.87 1597
7088.67 1594
7089.46 1596
7090.26 1529
7091.05 1547
7091.85 1509
7092.64 1515
7093.44 1506
7094.23 1433
7095.03 1479
7095.82 1435
7096.62 1447
7097.41 1409
7098.21 1402
7099.00 1428
7099.80 1369
7100.59 1392
7101.39 1360
7102.18 1352
7102.98 1364
7103.77 1376
7104.57 1306
7105.37 1407
7106.16 1375
7106.96 1309
7107.75 1364
7108.55 1319
7109.34 1317
7110.14 1294
7110.94 1322
7111.73 1327
7112.53 1276
7113.32 1250
7114.12 1299
7114.92 1250
7115.71 1303
7116.51 1367
7117.30 1340
7118.10 1286
7118.90 1276
7119.69 1275
7120.49 1299
7121.29 1307
7122.08 1307
7122.88 1323
7123.68 1287
7124.47 1270
7125.27 1251
7126.07 1259
7126.86 1257
7127.66 1315
7128.46 1300
7129.25 1334
7130.05 1447
7130.85 1426
7131.64 1399
7132.44 1459
7133.24 1408
7134.04 1341
7134.83 1306
7135.63 1322
7136.43 1306
7137.23 1266
7138.02 1252
7138.82 1267
7139.62 1204
7140.42 1210
7141.21 1212
7142.01 1232
7142.81 1168
7143.61 1110
7144.40 1138
7145.20 1079
7146.00 1116
7146.80 1130
7147.59 1068
7148.39 1086
7149.19 1077
7149.99 1101
7150.79 1116
7151.59 1048
7152.38 1052
7153.18 1065
7153.98 1111
7154.78 1099
7155.58 1134
7156.38 1169
7157.17 1176
7157.97 1205
7158.77 1199
7159.57 1153
7160.37 1168
7161.17 1121
7161.97 1127
7162.76 1088
7163.56 1081
7164.36 1074
7165.16 1067
7165.96 1099
7166.76 1046
7167.56 1022
7168.36 1038
7169.16 1070
7169.96 1028
7170.75 1048
7171.55 1035
7172.35 1044
7173.15 1039
7173.95 1080
7174.75 1043
7175.55 987
7176.35 995
7177.15 999
7177.95 1023
7178.75 970
7179.55 1015
7180.35 1067
7181.15 1076
7181.95 1031
7182.75 1050
7183.55 1105
7184.35 1070
7185.15 1054
7185.95 1042
7186.75 1037
7187.55 999
7188.35 971
7189.15 962
7189.95 959
7190.75 1017
7191.55 997
7192.35 949
7193.15 958
7193.95 960
7194.75 1002
7195.55 968
7196.35 1013
7197.15 959
7197.95 910
7198.76 922
7199.56 966
7200.36 922
7201.16 966
7201.96 953
7202.76 974
7203.56 975
7204.36 956
7205.16 927
7205.96 916
7206.77 960
7207.57 945
7208.37 957
7209.17 1027
7209.97 1038
7210.77 1043
7211.57 1030
7212.38 1041
7213.18 1077
7213.98 1128
7214.78 1074
7215.58 1008
7216.38 1017
7217.19 1024
7217.99 1063
7218.79 1060
7219.59 1096
7220.39 1083
7221.20 1084
7222.00 1074
7222.80 1124
7223.60 1056
7224.40 1043
7225.21 1054
7226.01 1098
7226.81 1113
7227.61 1113
7228.42 1111
7229.22 1125
7230.02 1077
7230.82 1100
7231.63 1114
7232.43 1095
7233.23 1191
7234.03 1271
7234.84 1371
7235.64 1434
7236.44 1430
7237.25 1503
7238.05 1509
7238.85 1464
7239.65 1333
7240.46 1294
7241.26 1229
7242.06 1217
7242.87 1168
7243.67 1192
7244.47 1143
7245.28 1121
7246.08 1079
7246.88 1087
7247.69 1026
7248.49 1047
7249.30 1034
7250.10 1038
7250.90 1076
7251.71 1058
7252.51 1018
7253.31 1020
7254.12 964
7254.92 1012
7255.73 1020
7256.53 998
7257.33 982
7258.14 994
7258.94 1017
7259.75 1071
7260.55 1056
7261.35 1044
7262.16 1079
7262.96 1074
7263.77 1054
7264.57 1053
7265.38 1108
7266.18 1111
7266.99 1122
7267.79 1123
7268.59 1115
7269.40 1116
7270.20 1104
7271.01 1103
7271.81 1118
7272.62 1111
7273.42 1126
7274.23 1143
7275.03 1149
7275.84 1158
7276.64 1190
7277.45 1173
7278.25 1191
7279.06 1241
7279.86 1221
7280.67 1400
7281.48 1566
7282.28 1749
7283.09 1956
7283.89 2187
7284.70 2401
7285.50 2554
7286.31 2537
7287.11 2337
7287.92 2174
7288.73 2027
7289.53 1831
7290.34 1618
7291.14 1535
7291.95 1402
7292.76 1324
7293.56 1238
7294.37 1210
7295.17 1147
7295.98 1141
7296.79 1128
7297.59 1102
7298.40 1149
7299.21 1131
7300.01 1172
7300.82 1177
7301.62 1109
7302.43 1118
7303.24 1104
7304.04 1082
7304.85 1101
7305.66 1109
7306.46 1145
7307.27 1106
7308.08 1140
7308.89 1089
7309.69 1135
7310.50 1156
7311.31 1215
7312.11 1252
7312.92 1286
7313.73 1272
7314.53 1303
7315.34 1288
7316.15 1311
7316.96 1363
7317.76 1463
7318.57 1590
7319.38 1676
7320.19 1699
7320.99 1753
7321.80 1783
7322.61 1806
7323.42 1744
7324.22 1667
7325.03 1575
7325.84 1489
7326.65 1408
7327.46 1350
7328.26 1267
7329.07 1239
7329.88 1270
7330.69 1188
7331.50 1165
7332.30 1139
7333.11 1204
7333.92 1206
7334.73 1213
7335.54 1170
7336.35 1209
7337.15 1245
7337.96 1237
7338.77 1201
7339.58 1221
7340.39 1294
7341.20 1316
7342.01 1277
7342.82 1274
7343.62 1259
7344.43 1246
7345.24 1224
7346.05 1173
7346.86 1161
7347.67 1140
7348.48 1163
7349.29 1091
7350.10 1137
7350.91 1106
7351.71 1166
7352.52 1143
7353.33 1128
7354.14 1124
7354.95 1091
7355.76 1083
7356.57 1117
7357.38 1185
7358.19 1216
7359.00 1258
7359.81 1293
7360.62 1364
7361.43 1406
7362.24 1386
7363.05 1375
7363.86 1346
7364.67 1299
7365.48 1313
7366.29 1262
7367.10 1260
7367.91 1230
7368.72 1131
7369.53 1166
7370.34 1147
7371.15 1153
7371.96 1124
7372.77 1105
7373.58 1126
7374.39 1142
7375.20 1140
7376.01 1134
7376.82 1169
7377.63 1237
7378.45 1279
7379.26 1347
7380.07 1407
7380.88 1530
7381.69 1617
7382.50 1607
7383.31 1548
7384.12 1537
7384.93 1457
7385.74 1406
7386.56 1331
7387.37 1244
7388.18 1163
7388.99 1127
7389.80 1107
7390.61 1053
7391.42 1048
7392.24 993
7393.05 982
7393.86 958
7394.67 957
7395.48 982
7396.29 980
7397.10 964
7397.92 973
7398.73 974
7399.54 973
7400.35 983
7401.16 1030
7401.98 1026
7402.79 998
7403.60 989
7404.41 978
7405.23 955
7406.04 911
7406.85 893
7407.66 928
7408.47 903
7409.29 908
7410.10 901
7410.91 892
7411.72 888
7412.54 884
7413.35 874
7414.16 883
7414.98 899
7415.79 875
7416.60 890
7417.41 871
7418.23 921
7419.04 897
7419.85 892
7420.67 873
7421.48 892
7422.29 904
7423.11 899
7423.92 887
7424.73 858
7425.54 913
7426.36 840
7427.17 891
7427.99 853
7428.80 860
7429.61 877
7430.43 874
7431.24 858
7432.05 856
7432.87 855
7433.68 894
7434.49 864
7435.31 912
7436.12 900
7436.94 868
7437.75 919
7438.56 904
7439.38 898
7440.19 868
7441.01 913
7441.82 882
7442.64 889
7443.45 896
7444.26 892
7445.08 864
7445.89 822
7446.71 869
7447.52 852
7448.34 859
7449.15 843
7449.97 833
7450.78 801
7451.59 910
7452.41 851
7453.22 817
7454.04 838
7454.85 789
7455.67 830
7456.48 802
7457.30 815
7458.11 813
7458.93 853
7459.74 806
7460.56 806
7461.38 838
7462.19 847
7463.01 825
7463.82 834
7464.64 843
7465.45 844
7466.27 792
7467.08 795
7467.90 826
7468.72 788
7469.53 758
7470.35 792
7471.16 826
7471.98 803
7472.79 839
7473.61 849
7474.43 805
7475.24 818
7476.06 821
7476.87 875
7477.69 837
7478.51 862
7479.32 871
7480.14 853
7480.96 821
7481.77 834
7482.59 858
7483.41 872
7484.22 843
7485.04 812
7485.85 799
7486.67 844
7487.49 814
7488.31 809
7489.12 848
7489.94 784
7490.76 770
7491.57 850
7492.39 792
7493.21 768
7494.02 788
7494.84 832
7495.66 857
7496.48 824
7497.29 828
7498.11 828
7498.93 810
7499.74 851
7500.56 805
7501.38 824
7502.20 833
7503.01 832
7503.83 792
7504.65 825
7505.47 823
7506.29 807
7507.10 783
7507.92 810
7508.74 823
7509.56 836
7510.37 818
7511.19 830
7512.01 830
7512.83 832
7513.65 856
7514.47 797
7515.28 812
7516.10 841
7516.92 869
7517.74 826
7518.56 795
7519.38 803
7520.19 789
7521.01 814
7521.83 820
7522.65 819
7523.47 862
7524.29 843
7525.11 907
7525.92 915
7526.74 881
7527.56 880
7528.38 861
7529.20 861
7530.02 913
7530.84 897
7531.66 894
7532.48 918
7533.30 913
7534.12 920
7534.93 945
7535.75 907
7536.57 916
7537.39 860
7538.21 893
7539.03 902
7539.85 850
7540.67 876
7541.49 912
7542.31 932
7543.13 883
7543.95 880
7544.77 877
7545.59 913
7546.41 885
7547.23 883
7548.05 858
7548.87 958
7549.69 937
7550.51 871
7551.33 840
7552.15 898
7552.97 894
7553.79 900
7554.61 884
7555.43 863
7556.25 875
7557.07 880
7557.89 887
7558.71 898
7559.53 917
7560.36 906
7561.18 929
7562.00 929
7562.82 929
7563.64 936
7564.46 963
7565.28 988
7566.10 992
7566.92 958
7567.74 984
7568.56 976
7569.39 944
7570.21 1013
7571.03 1000
7571.85 1033
7572.67 1045
7573.49 1010
7574.31 972
7575.14 1020
7575.96 1074
7576.78 1062
7577.60 1047
7578.42 1048
7579.24 1038
7580.06 1046
7580.89 1021
7581.71 1039
7582.53 1073
7583.35 1065
7584.17 1056
7585.00 1108
7585.82 1150
7586.64 1099
7587.46 1150
7588.29 1136
7589.11 1124
7589.93 1106
7590.75 1105
7591.57 1116
7592.40 1120
7593.22 1171
7594.04 1147
7594.86 1149
7595.69 1186
7596.51 1221
7597.33 1251
7598.15 1224
7598.98 1258
7599.80 1216
7600.62 1237
7601.45 1234
7602.27 1233
7603.09 1234
7603.92 1331
7604.74 1315
7605.56 1350
7606.38 1334
7607.21 1318
7608.03 1347
7608.85 1256
7609.68 1328
7610.50 1253
7611.32 1260
7612.15 1298
7612.97 1299
7613.80 1321
7614.62 1358
7615.44 1459
7616.27 1516
7617.09 1641
7617.91 1680
7618.74 1772
7619.56 1753
7620.39 1781
7621.21 1761
7622.03 1677
7622.86 1642
7623.68 1593
7624.51 1626
7625.33 1615
7626.15 1581
7626.98 1582
7627.80 1617
7628.63 1620
7629.45 1711
7630.28 1782
7631.10 1917
7631.93 1964
7632.75 1941
7633.58 1942
7634.40 1911
7635.22 1807
7636.05 1684
7636.87 1555
7637.70 1439
7638.52 1337
7639.35 1279
7640.17 1238
7641.00 1141
7641.82 1131
7642.65 1177
7643.47 1196
7644.30 1269
7645.13 1302
7645.95 1339
7646.78 1382
7647.60 1368
7648.43 1385
7649.25 1430
7650.08 1521
7650.90 1498
7651.73 1470
7652.55 1449
7653.38 1355
7654.21 1299
7655.03 1234
7655.86 1206
7656.68 1144
7657.51 1087
7658.34 1059
7659.16 1020
7659.99 1011
7660.81 1060
7661.64 1078
7662.47 987
7663.29 965
7664.12 1010
7664.95 961
7665.77 976
7666.60 998
7667.42 981
7668.25 989
7669.08 973
7669.90 972
7670.73 1011
7671.56 912
7672.38 952
7673.21 929
7674.04 951
7674.87 944
7675.69 994
7676.52 978
7677.35 941
7678.17 960
7679.00 965
7679.83 941
7680.65 960
7681.48 947
7682.31 977
7683.14 993
7683.96 996
7684.79 1021
7685.62 1052
7686.45 1033
7687.27 1079
7688.10 1043
7688.93 1027
7689.76 992
7690.58 1019
7691.41 1011
7692.24 1016
7693.07 1017
7693.90 1043
7694.72 1072
7695.55 1116
7696.38 1167
7697.21 1171
7698.04 1219
7698.86 1239
7699.69 1223
7700.52 1188
7701.35 1162
7702.18 1110
7703.01 1099
7703.83 1057
7704.66 981
7705.49 991
7706.32 1009
7707.15 961
7707.98 939
7708.81 923
7709.63 963
7710.46 952
7711.29 952
7712.12 915
7712.95 935
7713.78 923
7714.61 895
7715.44 862
7716.27 879
7717.10 889
7717.93 925
7718.75 885
7719.58 887
7720.41 887
7721.24 870
7722.07 850
7722.90 837
7723.73 907
7724.56 931
7725.39 881
7726.22 885
7727.05 922
7727.88 931
7728.71 941
7729.54 955
7730.37 973
7731.20 922
7732.03 899
7732.86 914
7733.69 910
7734.52 883
7735.35 873
7736.18 918
7737.01 897
7737.84 901
7738.67 854
7739.50 827
7740.33 859
7741.16 848
7741.99 850
7742.82 879
7743.65 864
7744.48 904
7745.31 988
7746.14 1058
7746.98 1033
7747.81 1128
7748.64 1166
7749.47 1161
7750.30 1102
7751.13 1112
7751.96 1026
7752.79 972
7753.62 926
7754.45 846
7755.29 822
7756.12 842
7756.95 793
7757.78 798
7758.61 811
7759.44 789
7760.27 794
7761.11 783
7761.94 789
7762.77 787
7763.60 780
7764.43 753
7765.26 746
7766.10 761
7766.93 787
7767.76 815
7768.59 811
7769.42 776
7770.26 822
7771.09 805
7771.92 801
7772.75 791
7773.58 803
7774.42 852
7775.25 813
7776.08 803
7776.91 772
7777.75 787
7778.58 829
7779.41 842
7780.24 789
7781.08 804
7781.91 779
7782.74 766
7783.57 785
7784.41 785
7785.24 815
7786.07 815
7786.91 833
7787.74 803
7788.57 794
7789.40 785
7790.24 825
7791.07 817
7791.90 794
7792.74 806
7793.57 812
7794.40 830
7795.24 867
7796.07 830
7796.90 838
7797.74 805
7798.57 894
7799.40 860
7800.24 864
7801.07 882
7801.91 920
7802.74 901
7803.57 909
7804.41 961
7805.24 931
7806.07 923
7806.91 921
7807.74 965
7808.58 969
7809.41 951
7810.25 958
7811.08 979
7811.91 1021
7812.75 1011
7813.58 1081
7814.42 1123
7815.25 1206
7816.09 1210
7816.92 1164
7817.75 1114
7818.59 1147
7819.42 1139
7820.26 1156
7821.09 1210
7821.93 1218
7822.76 1197
7823.60 1257
7824.43 1281
7825.27 1294
7826.10 1266
7826.94 1192
7827.77 1197
7828.61 1176
7829.44 1127
7830.28 1127
7831.11 1106
7831.95 1073
7832.78 1080
7833.62 1118
7834.46 1190
7835.29 1172
7836.13 1160
7836.96 1108
7837.80 1106
7838.63 1064
7839.47 1030
7840.31 998
7841.14 1011
7841.98 956
7842.81 955
7843.65 998
7844.48 899
7845.32 919
7846.16 874
7846.99 887
7847.83 901
7848.67 875
7849.50 905
7850.34 864
7851.17 855
7852.01 903
7852.85 887
7853.68 888
7854.52 867
7855.36 894
7856.19 879
7857.03 863
7857.87 934
7858.70 926
7859.54 919
7860.38 938
7861.21 960
7862.05 978
7862.89 936
7863.72 885
7864.56 893
7865.40 946
7866.24 889
7867.07 908
7867.91 908
7868.75 954
7869.59 947
7870.42 968
7871.26 944
7872.10 955
7872.94 1008
7873.77 962
7874.61 1008
7875.45 1038
7876.29 1067
7877.12 1113
7877.96 1164
7878.80 1207
7879.64 1296
7880.47 1323
7881.31 1402
7882.15 1412
7882.99 1395
7883.83 1354
7884.66 1309
7885.50 1254
7886.34 1185
7887.18 1167
7888.02 1101
7888.86 1071
7889.69 1117
7890.53 1141
7891.37 1123
7892.21 1188
7893.05 1162
7893.89 1138
7894.73 1106
7895.56 1122
7896.40 1042
7897.24 1068
7898.08 951
7898.92 966
7899.76 922
7900.60 937
7901.44 944
7902.28 932
7903.12 901
7903.95 858
7904.79 858
7905.63 860
7906.47 875
7907.31 824
7908.15 845
7908.99 842
7909.83 840
7910.67 833
7911.51 852
7912.35 886
7913.19 898
7914.03 971
7914.87 957
7915.71 1015
7916.55 1037
7917.39 1106
7918.23 1129
7919.07 1153
7919.91 1117
7920.75 1135
7921.59 1047
7922.43 1018
7923.27 1014
7924.11 986
7924.95 884
7925.79 847
7926.63 845
7927.47 837
7928.31 834
7929.15 804
7929.99 814
7930.83 813
7931.67 789
7932.51 773
7933.35 806
7934.19 820
7935.04 785
7935.88 781
7936.72 753
7937.56 804
7938.40 805
7939.24 848
7940.08 835
7940.92 867
7941.76 866
7942.60 829
7943.45 825
7944.29 791
7945.13 774
7945.97 812
7946.81 878
7947.65 857
7948.49 871
7949.34 865
7950.18 863
7951.02 815
7951.86 866
7952.70 908
7953.54 962
7954.39 982
7955.23 993
7956.07 977
7956.91 1001
7957.75 1008
7958.60 975
7959.44 926
7960.28 868
7961.12 858
7961.96 913
7962.81 881
7963.65 870
7964.49 895
7965.33 958
7966.18 986
7967.02 970
7967.86 996
7968.70 1020
7969.55 1020
7970.39 1016
7971.23 976
7972.08 944
7972.92 902
7973.76 861
7974.60 811
7975.45 868
7976.29 842
7977.13 808
7977.98 774
7978.82 773
7979.66 747
7980.51 731
7981.35 723
7982.19 748
7983.04 763
7983.88 769
7984.72 734
7985.57 753
7986.41 708
7987.25 698
7988.10 700
7988.94 741
7989.78 739
7990.63 713
7991.47 692
7992.32 719
7993.16 700
7994.00 699
7994.85 700
7995.69 658
7996.54 686
7997.38 647
7998.22 624
7999.07 644
7999.91 652
8000.76 623
8001.60 631
8002.45 662
8003.29 612
8004.13 631
8004.98 610
8005.82 622
8006.67 614
8007.51 614
8008.36 600
8009.20 618
8010.05 635
8010.89 638
8011.74 664
8012.58 625
8013.43 607
8014.27 577
8015.12 551
8015.96 573
8016.81 570
8017.65 596
8018.50 610
8019.34 602
8020.19 621
8021.03 615
8021.88 608
8022.72 611
8023.57 587
8024.41 596
8025.26 599
8026.11 579
8026.95 550
8027.80 566
8028.64 581
8029.49 597
8030.33 576
8031.18 610
8032.03 629
8032.87 566
8033.72 611
8034.56 577
8035.41 585
8036.26 615
8037.10 617
8037.95 588
8038.80 601
8039.64 599
8040.49 624
8041.34 567
8042.18 570
8043.03 590
8043.87 560
8044.72 596
8045.57 600
8046.41 623
8047.26 610
8048.11 614
8048.96 633
8049.80 598
8050.65 574
8051.50 577
8052.34 534
8053.19 590
8054.04 585
8054.88 593
8055.73 557
8056.58 539
8057.43 567
8058.27 543
8059.12 556
8059.97 540
8060.82 555
8061.66 573
8062.51 554
8063.36 579
8064.21 582
8065.05 545
8065.90 574
8066.75 575
8067.60 558
8068.44 560
8069.29 560
8070.14 566
8070.99 534
8071.84 525
8072.68 542
8073.53 603
8074.38 599
8075.23 543
8076.08 527
8076.93 527
8077.77 548
8078.62 549
8079.47 533
8080.32 538
8081.17 540
8082.02 560
8082.87 556
8083.71 531
8084.56 573
8085.41 566
8086.26 553
8087.11 565
8087.96 547
8088.81 558
8089.66 539
8090.51 556
8091.35 598
8092.20 556
8093.05 545
8093.90 558
8094.75 530
8095.60 508
8096.45 522
8097.30 550
8098.15 540
8099.00 541
8099.85 540
8100.70 522
8101.55 542
8102.40 558
8103.25 528
8104.10 540
8104.95 523
8105.80 537
8106.65 545
8107.50 554
8108.35 567
8109.20 541
8110.05 541
8110.90 543
8111.75 540
8112.60 540
8113.45 514
8114.30 525
8115.15 564
8116.00 548
8116.85 549
8117.70 545
8118.55 597
8119.40 594
8120.25 590
8121.10 616
8121.95 591
8122.80 586
8123.65 609
8124.50 640
8125.35 635
8126.20 636
8127.06 587
8127.91 593
8128.76 596
8129.61 618
8130.46 607
8131.31 649
8132.16 647
8133.01 627
8133.86 630
8134.72 640
8135.57 622
8136.42 635
8137.27 636
8138.12 626
8138.97 633
8139.83 643
8140.68 630
8141.53 618
8142.38 608
8143.23 602
8144.08 623
8144.94 631
8145.79 625
8146.64 637
8147.49 672
8148.34 647
8149.20 664
8150.05 646
8150.90 656
8151.75 662
8152.60 662
8153.46 719
8154.31 724
8155.16 754
8156.01 831
8156.87 806
8157.72 786
8158.57 736
8159.42 692
8160.28 695
8161.13 686
8161.98 672
8162.84 612
8163.69 635
8164.54 605
8165.39 592
8166.25 560
8167.10 560
8167.95 586
8168.81 579
8169.66 606
8170.51 619
8171.37 577
8172.22 618
8173.07 591
8173.93 589
8174.78 576
8175.63 552
8176.49 570
8177.34 572
8178.19 574
8179.05 542
8179.90 549
8180.76 549
8181.61 549
8182.46 524
8183.32 525
8184.17 556
8185.02 547
8185.88 548
8186.73 571
8187.59 526
8188.44 529
8189.30 517
8190.15 537
8191.00 525
8191.86 528
8192.71 514
8193.57 507
8194.42 563
8195.28 571
8196.13 559
8196.99 544
8197.84 567
8198.69 560
8199.55 563
8200.40 558
8201.26 548
8202.11 524
8202.97 538
8203.82 554
8204.68 541
8205.53 543
8206.39 553
8207.24 529
8208.10 515
8208.95 530
8209.81 564
8210.67 563
8211.52 558
8212.38 557
8213.23 569
8214.09 564
8214.94 558
8215.80 557
8216.65 569
8217.51 570
8218.37 562
8219.22 569
8220.08 585
8220.93 600
8221.79 582
8222.64 589
8223.50 581
8224.36 590
8225.21 573
8226.07 595
8226.92 548
8227.78 575
8228.64 571
8229.49 580
8230.35 547
8231.21 535
8232.06 544
8232.92 537
8233.78 540
8234.63 548
8235.49 501
8236.35 533
8237.20 537
8238.06 555
8238.92 588
8239.77 567
8240.63 525
8241.49 526
8242.34 511
8243.20 510
8244.06 515
8244.91 513
8245.77 509
8246.63 491
8247.49 516
8248.34 516
8249.20 505
8250.06 494
8250.92 498
8251.77 519
8252.63 520
8253.49 524
8254.35 478
8255.20 499
8256.06 488
8256.92 495
8257.78 498
8258.63 489
8259.49 463
8260.35 466
8261.21 483
8262.07 508
8262.92 527
8263.78 525
8264.64 530
8265.50 500
8266.36 511
8267.22 551
8268.07 536
8268.93 531
8269.79 543
8270.65 553
8271.51 548
8272.37 555
8273.22 555
8274.08 528
8274.94 539
8275.80 565
8276.66 550
8277.52 548
8278.38 531
8279.24 537
8280.09 549
8280.95 552
8281.81 544
8282.67 560
8283.53 545
8284.39 502
8285.25 521
8286.11 520
8286.97 511
8287.83 497
8288.69 519
8289.55 502
8290.41 544
8291.26 542
8292.12 532
8292.98 567
8293.84 566
8294.70 572
8295.56 580
8296.42 525
8297.28 516
8298.14 513
8299.00 505
8299.86 490
8300.72 497
8301.58 527
8302.44 561
8303.30 548
8304.16 544
8305.02 524
8305.88 535
8306.74 524
8307.60 538
8308.46 504
8309.33 525
8310.19 538
8311.05 519
8311.91 528
8312.77 512
8313.63 511
8314.49 486
8315.35 499
8316.21 487
8317.07 513
8317.93 535
8318.79 530
8319.65 506
8320.52 499
8321.38 498
8322.24 496
8323.10 501
8323.96 485
8324.82 483
8325.68 468
8326.54 503
8327.41 493
8328.27 474
8329.13 509
8329.99 528
8330.85 501
8331.71 524
8332.57 502
8333.44 492
8334.30 523
8335.16 495
8336.02 519
8336.88 516
8337.75 530
8338.61 516
8339.47 517
8340.33 520
8341.19 533
8342.06 538
8342.92 535
8343.78 543
8344.64 534
8345.50 512
8346.37 521
8347.23 539
8348.09 567
8348.95 521
8349.82 547
8350.68 562
8351.54 558
8352.40 539
8353.27 534
8354.13 528
8354.99 546
8355.86 558
8356.72 551
8357.58 564
8358.45 550
8359.31 550
8360.17 541
8361.03 569
8361.90 565
8362.76 545
8363.62 538
8364.49 554
8365.35 517
8366.21 544
8367.08 548
8367.94 577
8368.80 535
8369.67 559
8370.53 582
8371.40 577
8372.26 553
8373.12 551
8373.99 580
8374.85 589
8375.71 569
8376.58 565
8377.44 581
8378.31 615
8379.17 566
8380.03 583
8380.90 582
8381.76 615
8382.63 634
8383.49 567
8384.36 613
8385.22 611
8386.08 581
8386.95 672
8387.81 660
8388.68 606
8389.54 633
8390.41 605
8391.27 598
8392.14 613
8393.00 646
8393.87 603
8394.73 622
8395.60 615
8396.46 622
8397.33 636
8398.19 612
8399.06 640
8399.92 632
8400.79 652
8401.65 616
8402.52 676
8403.38 675
8404.25 608
8405.11 606
8405.98 649
8406.84 680
8407.71 651
8408.58 706
8409.44 718
8410.31 701
8411.17 711
8412.04 719
8412.90 729
8413.77 704
8414.64 675
8415.50 669
8416.37 676
8417.23 697
8418.10 737
8418.97 747
8419.83 722
8420.70 750
8421.56 749
8422.43 731
8423.30 774
8424.16 767
8425.03 800
8425.90 842
8426.76 862
8427.63 808
8428.50 851
8429.36 908
8430.23 898
8431.10 901
8431.96 889
8432.83 901
8433.70 884
8434.56 894
8435.43 937
8436.30 952
8437.16 998
8438.03 947
8438.90 988
8439.77 1001
8440.63 1073
8441.50 1071
8442.37 1065
8443.24 1089
8444.10 1117
8444.97 1109
8445.84 1093
8446.71 1086
8447.57 1074
8448.44 1118
8449.31 1116
8450.18 1155
8451.04 1194
8451.91 1284
8452.78 1435
8453.65 1695
8454.52 1906
8455.38 2175
8456.25 2326
8457.12 2529
8457.99 2541
8458.86 2495
8459.72 2348
8460.59 2072
8461.46 1927
8462.33 1760
8463.20 1568
8464.07 1430
8464.93 1338
8465.80 1264
8466.67 1201
8467.54 1146
8468.41 1106
8469.28 1101
8470.15 1077
8471.02 1059
8471.88 1044
8472.75 1039
8473.62 1020
8474.49 993
8475.36 982
8476.23 972
8477.10 958
8477.97 975
8478.84 937
8479.71 1002
8480.58 1038
8481.44 1092
8482.31 1098
8483.18 1171
8484.05 1153
8484.92 1148
8485.79 1109
8486.66 1082
8487.53 1060
8488.40 1042
8489.27 1008
8490.14 968
8491.01 1022
8491.88 961
8492.75 977
8493.62 967
8494.49 963
8495.36 958
8496.23 956
8497.10 933
8497.97 956
8498.84 923
8499.71 945
8500.58 950
8501.45 888
8502.32 870
8503.19 879
8504.06 911
8504.93 941
8505.80 888
8506.67 925
8507.55 902
8508.42 937
8509.29 933
8510.16 930
8511.03 952
8511.90 954
8512.77 972
8513.64 965
8514.51 980
8515.38 998
8516.25 989
8517.13 1026
8518.00 1021
8518.87 1048
8519.74 1077
8520.61 1042
8521.48 1052
8522.35 1153
8523.23 1283
8524.10 1308
8524.97 1371
8525.84 1423
8526.71 1511
8527.58 1547
8528.46 1516
8529.33 1448
8530.20 1388
8531.07 1351
8531.94 1271
8532.81 1192
8533.69 1192
8534.56 1174
8535.43 1098
8536.30 1079
8537.18 1090
8538.05 1114
8538.92 1068
8539.79 1059
8540.66 1034
8541.54 996
8542.41 975
8543.28 961
8544.15 936
8545.03 938
8545.90 925
8546.77 911
8547.64 930
8548.52 968
8549.39 949
8550.26 993
8551.14 1079
8552.01 1152
8552.88 1209
8553.76 1323
8554.63 1333
8555.50 1368
8556.37 1355
8557.25 1304
8558.12 1259
8558.99 1164
8559.87 1152
8560.74 1054
8561.61 1033
8562.49 951
8563.36 932
8564.24 902
8565.11 871
8565.98 854
8566.86 825
8567.73 846
8568.60 836
8569.48 817
8570.35 783
8571.23 813
8572.10 829
8572.97 817
8573.85 781
8574.72 801
8575.60 793
8576.47 810
8577.34 784
8578.22 814
8579.09 791
8579.97 797
8580.84 808
8581.72 820
8582.59 871
8583.47 848
8584.34 810
8585.21 789
8586.09 858
8586.96 841
8587.84 806
8588.71 823
8589.59 837
8590.46 851
8591.34 869
8592.21 873
8593.09 835
8593.96 874
8594.84 896
8595.71 909
8596.59 940
8597.46 890
8598.34 921
8599.22 914
8600.09 956
8600.97 922
8601.84 934
8602.72 952
8603.59 983
8604.47 957
8605.34 948
8606.22 937
8607.10 957
8607.97 975
8608.85 955
8609.72 972
8610.60 979
8611.47 960
8612.35 1003
8613.23 969
8614.10 979
8614.98 1018
8615.86 970
8616.73 983
8617.61 1046
8618.48 1036
8619.36 1112
8620.24 1108
8621.11 1106
8621.99 1109
8622.87 1125
8623.74 1144
8624.62 1147
8625.50 1123
8626.37 1179
8627.25 1144
8628.13 1166
8629.00 1162
8629.88 1133
8630.76 1116
8631.64 1112
8632.51 1154
8633.39 1137
8634.27 1111
8635.14 1125
8636.02 1154
8636.90 1146
8637.78 1212
8638.65 1198
8639.53 1182
8640.41 1159
8641.29 1214
8642.16 1207
8643.04 1273
8643.92 1261
8644.80 1212
8645.67 1350
8646.55 1350
8647.43 1345
8648.31 1398
8649.18 1377
8650.06 1404
8650.94 1405
8651.82 1400
8652.70 1443
8653.58 1417
8654.45 1412
8655.33 1460
8656.21 1481
8657.09 1476
8657.97 1521
8658.84 1568
8659.72 1748
8660.60 1917
8661.48 2065
8662.36 2322
8663.24 2589
8664.12 2906
8664.99 3139
8665.87 3154
8666.75 3086
8667.63 2992
8668.51 2808
8669.39 2578
8670.27 2373
8671.15 2191
8672.03 1993
8672.91 1843
8673.78 1744
8674.66 1657
8675.54 1631
8676.42 1519
8677.30 1480
8678.18 1422
8679.06 1359
8679.94 1358
8680.82 1304
8681.70 1225
8682.58 1196
8683.46 1135
8684.34 1173
8685.22 1168
8686.10 1179
8686.98 1206
8687.86 1281
8688.74 1378
8689.62 1446
8690.50 1518
8691.38 1723
8692.26 1781
8693.14 1877
8694.02 1906
8694.90 1913
8695.78 1810
8696.66 1745
8697.54 1647
8698.42 1558
8699.30 1462
8700.18 1459
8701.06 1393
8701.94 1400
8702.82 1403
8703.70 1381
8704.58 1329
8705.46 1279
8706.34 1241
8707.23 1197
8708.11 1160
8708.99 1086
8709.87 1075
8710.75 1025
8711.63 959
8712.51 970
8713.39 982
8714.27 909
8715.16 887
8716.04 898
8716.92 879
8717.80 871
8718.68 886
8719.56 901
8720.44 862
8721.33 882
8722.21 892
8723.09 884
8723.97 889
8724.85 904
8725.73 927
8726.62 995
8727.50 964
8728.38 953
8729.26 969
8730.14 1008
8731.03 1054
8731.91 983
8732.79 1007
8733.67 989
8734.55 955
8735.44 973
8736.32 930
8737.20 920
8738.08 963
8738.97 943
8739.85 951
8740.73 920
8741.61 903
8742.50 910
8743.38 948
8744.26 909
8745.14 949
8746.03 900
8746.91 922
8747.79 880
8748.68 878
8749.56 881
8750.44 868
8751.33 909
8752.21 935
8753.09 956
8753.97 941
8754.86 932
8755.74 956
8756.62 979
8757.51 965
8758.39 981
8759.28 970
8760.16 1046
8761.04 1014
8761.93 976
8762.81 954
8763.69 978
8764.58 1024
8765.46 945
8766.34 967
8767.23 1010
8768.11 1015
8769.00 986
8769.88 963
8770.76 988
8771.65 961
8772.53 927
8773.42 931
8774.30 934
8775.19 913
8776.07 953
8776.95 935
8777.84 922
8778.72 943
8779.61 988
8780.49 1076
8781.38 1104
8782.26 1100
8783.15 1139
8784.03 1132
8784.92 1135
8785.80 1095
8786.69 1104
8787.57 1058
8788.46 967
8789.34 967
8790.23 928
8791.11 883
8792.00 894
8792.88 799
8793.77 769
8794.65 788
8795.54 780
8796.42 775
8797.31 750
8798.19 780
8799.08 754
8799.96 699
8800.85 682
8801.74 678
8802.62 652
8803.51 674
8804.39 703
8805.28 671
8806.16 659
8807.05 655
8807.94 686
8808.82 696
8809.71 678
8810.59 672
8811.48 663
8812.37 647
8813.25 696
8814.14 619
8815.03 635
8815.91 692
8816.80 671
8817.68 684
8818.57 677
8819.46 673
8820.34 656
8821.23 657
8822.12 660
8823.00 657
8823.89 623
8824.78 637
8825.66 632
8826.55 614
8827.44 638
8828.33 616
8829.21 627
8830.10 653
8830.99 649
8831.87 646
8832.76 605
8833.65 629
8834.54 638
8835.42 611
8836.31 625
8837.20 604
8838.08 637
8838.97 602
8839.86 614
8840.75 583
8841.64 568
8842.52 608
8843.41 605
8844.30 627
8845.19 612
8846.07 661
8846.96 597
8847.85 626
8848.74 587
8849.63 578
8850.51 624
8851.40 621
8852.29 611
8853.18 619
8854.07 599
8854.96 607
8855.84 620
8856.73 620
8857.62 596
8858.51 594
8859.40 584
8860.29 586
8861.17 584
8862.06 594
8862.95 621
8863.84 585
8864.73 548
8865.62 598
8866.51 592
8867.40 577
8868.29 579
8869.17 589
8870.06 572
8870.95 584
8871.84 596
8872.73 556
8873.62 584
8874.51 569
8875.40 541
8876.29 562
8877.18 541
8878.07 561
8878.96 536
8879.85 535
8880.74 516
8881.63 517
8882.51 505
8883.40 522
8884.29 529
8885.18 540
8886.07 534
8886.96 540
8887.85 519
8888.74 509
8889.63 515
8890.52 478
8891.41 477
8892.30 482
8893.19 465
8894.09 507
8894.98 530
8895.87 492
8896.76 502
8897.65 487
8898.54 460
8899.43 474
8900.32 478
8901.21 491
8902.10 477
8902.99 519
8903.88 478
8904.77 486
8905.66 501
8906.55 504
8907.44 476
8908.34 468
8909.23 474
8910.12 474
8911.01 475
8911.90 495
8912.79 499
8913.68 484
8914.57 478
8915.47 506
8916.36 511
8917.25 492
8918.14 466
8919.03 479
8919.92 458
8920.81 500
8921.71 520
8922.60 484
8923.49 477
8924.38 456
8925.27 477
8926.16 449
8927.06 440
8927.95 420
8928.84 438
8929.73 473
8930.62 483
8931.52 452
8932.41 466
8933.30 434
8934.19 465
8935.09 459
8935.98 440
8936.87 464
8937.76 435
8938.66 435
8939.55 419
8940.44 445
8941.33 440
8942.23 462
8943.12 438
8944.01 440
8944.90 468
8945.80 439
8946.69 444
8947.58 457
8948.48 484
8949.37 475
8950.26 443
8951.16 469
8952.05 453
8952.94 472
8953.84 464
8954.73 476
8955.62 485
8956.52 429
8957.41 445
8958.30 426
8959.20 479
8960.09 475
8960.98 451
8961.88 426
8962.77 427
8963.66 456
8964.56 460
8965.45 484
8966.35 448
8967.24 449
8968.13 479
8969.03 483
8969.92 466
8970.82 425
8971.71 421
8972.60 450
8973.50 499
8974.39 464
8975.29 446
8976.18 425
8977.08 446
8977.97 443
8978.87 452
8979.76 424
8980.65 451
8981.55 435
8982.44 434
8983.34 404
8984.23 453
8985.13 452
8986.02 438
8986.92 442
8987.81 427
8988.71 437
8989.60 446
8990.50 460
8991.39 450
8992.29 462
8993.18 465
8994.08 431
8994.97 445
8995.87 456
8996.76 433
8997.66 426
8998.56 446
8999.45 417
9000.35 457
9001.24 438
9002.14 418
9003.03 435
9003.93 449
9004.83 399
9005.72 417
9006.62 418
9007.51 406
9008.41 413
9009.31 451
9010.20 406
9011.10 387
9011.99 398
9012.89 388
9013.79 396
9014.68 410
9015.58 403
9016.48 443
9017.37 461
9018.27 443
9019.16 415
9020.06 407
9020.96 409
9021.85 436
9022.75 400
9023.65 449
9024.54 425
9025.44 449
9026.34 402
9027.24 413
9028.13 420
9029.03 430
9029.93 427
9030.82 425
9031.72 405
9032.62 421
9033.52 417
9034.41 423
9035.31 399
9036.21 391
9037.10 407
9038.00 426
9038.90 432
9039.80 438
9040.69 425
9041.59 424
9042.49 457
9043.39 438
9044.29 437
9045.18 413
9046.08 440
9046.98 414
9047.88 423
9048.78 425
9049.67 418
9050.57 435
9051.47 406
9052.37 437
9053.27 404
9054.16 406
9055.06 432
9055.96 443
9056.86 454
9057.76 456
9058.66 474
9059.55 456
9060.45 398
9061.35 432
9062.25 440
9063.15 427
9064.05 442
9064.95 455
9065.85 468
9066.74 429
9067.64 423
9068.54 448
9069.44 469
9070.34 420
9071.24 448
9072.14 465
9073.04 436
9073.94 448
9074.84 460
9075.74 445
9076.64 419
9077.53 410
9078.43 436
9079.33 447
9080.23 450
9081.13 489
9082.03 444
9082.93 436
9083.83 464
9084.73 447
9085.63 488
9086.53 482
9087.43 455
9088.33 460
9089.23 452
9090.13 436
9091.03 472
9091.93 437
9092.83 478
9093.73 467
9094.63 437
9095.53 449
9096.43 461
9097.33 448
9098.23 444
9099.13 479
9100.04 447
9100.94 437
9101.84 443
9102.74 440
9103.64 445
9104.54 426
9105.44 410
9106.34 450
9107.24 433
9108.14 446
9109.04 412
9109.94 423
9110.85 428
9111.75 433
9112.65 445
9113.55 453
9114.45 431
9115.35 433
9116.25 423
9117.15 408
9118.06 418
9118.96 416
9119.86 448
9120.76 465
9121.66 475
9122.56 444
9123.46 462
9124.37 464
9125.27 492
9126.17 460
9127.07 448
9127.97 461
9128.88 461
9129.78 451
9130.68 427
9131.58 456
9132.48 423
9133.39 408
9134.29 423
9135.19 429
9136.09 461
9137.00 473
9137.90 425
9138.80 436
9139.70 431
9140.61 434
9141.51 428
9142.41 422
9143.31 440
9144.22 427
9145.12 438
9146.02 429
9146.92 447
9147.83 426
9148.73 419
9149.63 406
9150.54 403
9151.44 379
9152.34 408
9153.25 422
9154.15 433
9155.05 429
9155.96 442
9156.86 433
9157.76 446
9158.67 441
9159.57 440
9160.47 436
9161.38 442
9162.28 435
9163.18 435
9164.09 427
9164.99 429
9165.90 422
9166.80 429
9167.70 453
9168.61 440
9169.51 472
9170.42 464
9171.32 454
9172.22 475
9173.13 484
9174.03 464
9174.94 431
9175.84 479
9176.74 434
9177.65 447
9178.55 420
9179.46 416
9180.36 443
9181.27 455
9182.17 442
9183.08 454
9183.98 429
9184.89 439
9185.79 430
9186.70 409
9187.60 428
9188.51 427
9189.41 473
9190.32 441
9191.22 474
9192.13 461
9193.03 437
9193.94 445
9194.84 498
9195.75 504
9196.65 487
9197.56 483
9198.46 507
9199.37 569
9200.27 612
9201.18 545
9202.08 549
9202.99 552
9203.90 555
9204.80 540
9205.71 501
9206.61 501
9207.52 491
9208.42 458
9209.33 467
9210.24 440
9211.14 448
9212.05 432
9212.95 461
9213.86 453
9214.77 448
9215.67 443
9216.58 473
9217.49 473
9218.39 456
9219.30 462
9220.21 439
9221.11 442
9222.02 453
9222.93 459
9223.83 452
9224.74 474
9225.65 447
9226.55 429
9227.46 421
9228.37 411
9229.27 428
9230.18 443
9231.09 422
9231.99 438
9232.90 427
9233.81 431
9234.72 443
9235.62 413
9236.53 422
9237.44 437
9238.34 452
9239.25 446
9240.16 455
9241.07 431
9241.97 428
9242.88 424
9243.79 441
9244.70 463
9245.61 464
9246.51 408
9247.42 457
9248.33 461
9249.24 452
9250.14 430
9251.05 437
9251.96 437
9252.87 441
9253.78 467
9254.69 461
9255.59 445
9256.50 429
9257.41 434
9258.32 462
9259.23 478
9260.14 460
9261.04 470
9261.95 493
9262.86 495
9263.77 484
9264.68 484
9265.59 451
9266.50 492
9267.40 463
9268.31 464
9269.22 454
9270.13 457
9271.04 452
9271.95 444
9272.86 466
9273.77 490
9274.68 468
9275.59 493
9276.49 470
9277.40 463
9278.31 450
9279.22 481
9280.13 506
9281.04 486
9281.95 470
9282.86 479
9283.77 480
9284.68 481
9285.59 498
9286.50 457
9287.41 468
9288.32 447
9289.23 440
9290.14 469
9291.05 460
9291.96 491
9292.87 499
9293.78 472
9294.69 462
9295.60 472
9296.51 467
9297.42 500
9298.33 519
9299.24 503
9300.15 511
9301.06 516
9301.97 502
9302.88 499
9303.79 488
9304.70 491
9305.61 476
9306.53 498
9307.44 537
9308.35 537
9309.26 529
9310.17 556
9311.08 527
9311.99 514
9312.90 474
9313.81 474
9314.72 506
9315.63 506
9316.55 521
9317.46 508
9318.37 480
9319.28 485
9320.19 465
9321.10 474
9322.01 455
9322.93 477
9323.84 514
9324.75 492
9325.66 496
9326.57 497
9327.48 470
9328.40 482
9329.31 481
9330.22 449
9331.13 455
9332.04 469
9332.96 501
9333.87 493
9334.78 473
9335.69 480
9336.60 461
9337.52 501
9338.43 491
9339.34 497
9340.25 492
9341.17 509
9342.08 504
9342.99 479
9343.90 508
9344.82 520
9345.73 476
9346.64 475
9347.55 495
9348.47 510
9349.38 518
9350.29 509
9351.21 500
9352.12 530
9353.03 538
9353.94 531
9354.86 517
9355.77 516
9356.68 531
9357.60 528
9358.51 517
9359.42 486
9360.34 497
9361.25 500
9362.16 533
9363.08 519
9363.99 532
9364.90 533
9365.82 539
9366.73 510
9367.65 532
9368.56 532
9369.47 530
9370.39 572
9371.30 554
9372.21 527
9373.13 518
9374.04 555
9374.96 524
9375.87 528
9376.79 544
9377.70 567
9378.61 542
9379.53 559
9380.44 552
9381.36 555
9382.27 549
9383.19 578
9384.10 551
9385.01 584
9385.93 573
9386.84 585
9387.76 609
9388.67 637
9389.59 607
9390.50 599
9391.42 618
9392.33 659
9393.25 629
9394.16 664
9395.08 683
9395.99 694
9396.91 678
9397.82 677
9398.74 680
9399.65 618
9400.57 646
9401.48 637
9402.40 630
9403.32 629
9404.23 611
9405.15 604
9406.06 603
9406.98 606
9407.89 616
9408.81 649
9409.73 639
9410.64 627
9411.56 683
9412.47 653
9413.39 643
9414.30 608
9415.22 611
9416.14 676
9417.05 608
9417.97 592
9418.89 607
9419.80 648
9420.72 656
9421.63 659
9422.55 690
9423.47 686
9424.38 686
9425.30 651
9426.22 682
9427.13 679
9428.05 688
9428.97 683
9429.88 724
9430.80 696
9431.72 694
9432.63 685
9433.55 705
9434.47 735
9435.38 744
9436.30 770
9437.22 835
9438.14 822
9439.05 767
9439.97 861
9440.89 898
9441.81 875
9442.72 843
9443.64 853
9444.56 861
9445.47 876
9446.39 891
9447.31 908
9448.23 936
9449.15 967
9450.06 1060
9450.98 1143
9451.90 1185
9452.82 1294
9453.73 1329
9454.65 1378
9455.57 1330
9456.49 1262
9457.41 1180
9458.32 1134
9459.24 1039
9460.16 947
9461.08 898
9462.00 825
9462.92 784
9463.83 759
9464.75 754
9465.67 751
9466.59 733
9467.51 701
9468.43 681
9469.35 666
9470.26 703
9471.18 664
9472.10 684
9473.02 684
9473.94 671
9474.86 628
9475.78 664
9476.70 705
9477.62 723
9478.54 665
9479.45 683
9480.37 663
9481.29 651
9482.21 689
9483.13 712
9484.05 701
9484.97 676
9485.89 658
9486.81 683
9487.73 684
9488.65 710
9489.57 691
9490.49 701
9491.41 704
9492.33 687
9493.25 704
9494.17 692
9495.09 687
9496.01 700
9496.93 728
9497.85 708
9498.77 705
9499.69 679
9500.61 687
9501.53 689
9502.45 720
9503.37 721
9504.29 730
9505.21 764
9506.13 762
9507.05 763
9507.97 727
9508.89 719
9509.81 748
9510.73 741
9511.65 743
9512.57 752
9513.49 758
9514.42 772
9515.34 802
9516.26 816
9517.18 832
9518.10 831
9519.02 887
9519.94 880
9520.86 900
9521.78 958
9522.71 945
9523.63 929
9524.55 986
9525.47 972
9526.39 943
9527.31 918
9528.23 918
9529.16 911
9530.08 918
9531.00 935
9531.92 917
9532.84 930
9533.76 913
9534.69 924
9535.61 878
9536.53 857
9537.45 883
9538.37 863
9539.30 851
9540.22 854
9541.14 833
9542.06 850
9542.98 847
9543.91 811
9544.83 787
9545.75 799
9546.67 825
9547.60 834
9548.52 830
9549.44 821
9550.36 827
9551.29 795
9552.21 824
9553.13 776
9554.06 830
9554.98 828
9555.90 854
9556.82 854
9557.75 861
9558.67 875
9559.59 910
9560.52 863
9561.44 852
9562.36 863
9563.29 867
9564.21 934
9565.13 886
9566.06 877
9566.98 880
9567.90 875
9568.83 888
9569.75 916
9570.67 887
9571.60 901
9572.52 926
9573.44 919
9574.37 936
9575.29 994
9576.22 1001
9577.14 1003
9578.06 1028
9578.99 1039
9579.91 1069
9580.84 1078
9581.76 1048
9582.68 1043
9583.61 1022
9584.53 1024
9585.46 1025
9586.38 1014
9587.31 1027
9588.23 1046
9589.15 1025
9590.08 1018
9591.00 975
9591.93 1000
9592.85 1045
9593.78 1074
9594.70 1098
9595.63 1181
9596.55 1282
9597.48 1369
9598.40 1428
9599.33 1464
9600.25 1539
9601.18 1543
9602.10 1515
9603.03 1479
9603.95 1406
9604.88 1346
9605.80 1305
9606.73 1242
9607.65 1182
9608.58 1092
9609.50 1105
9610.43 1069
9611.35 1006
9612.28 1065
9613.21 1041
9614.13 1045
9615.06 1037
9615.98 987
9616.91 998
9617.84 979
9618.76 986
9619.69 1004
9620.61 999
9621.54 994
9622.47 989
9623.39 1017
9624.32 1005
9625.24 1051
9626.17 1040
9627.10 1059
9628.02 1048
9628.95 1043
9629.88 1035
9630.80 1037
9631.73 1103
9632.65 1060
9633.58 1026
9634.51 1084
9635.43 1085
9636.36 1142
9637.29 1135
9638.22 1147
9639.14 1160
9640.07 1200
9641.00 1206
9641.92 1251
9642.85 1233
9643.78 1290
9644.70 1250
9645.63 1296
9646.56 1295
9647.49 1288
9648.41 1280
9649.34 1253
9650.27 1230
9651.20 1263
9652.12 1281
9653.05 1224
9653.98 1205
9654.91 1224
9655.83 1213
9656.76 1253
9657.69 1276
9658.62 1242
9659.55 1237
9660.47 1211
9661.40 1189
9662.33 1189
9663.26 1241
9664.19 1283
9665.11 1291
9666.04 1278
9666.97 1263
9667.90 1326
9668.83 1326
9669.75 1335
9670.68 1332
9671.61 1352
9672.54 1370
9673.47 1380
9674.40 1387
9675.33 1437
9676.25 1417
9677.18 1407
9678.11 1415
9679.04 1447
9679.97 1436
9680.90 1463
9681.83 1500
9682.76 1431
9683.69 1491
9684.61 1468
9685.54 1432
9686.47 1424
9687.40 1486
9688.33 1486
9689.26 1437
9690.19 1434
9691.12 1470
9692.05 1462
9692.98 1476
9693.91 1531
9694.84 1502
9695.77 1545
9696.70 1507
9697.63 1578
9698.56 1622
9699.49 1611
9700.42 1633
9701.35 1587
9702.28 1594
9703.21 1579
9704.14 1532
9705.07 1507
9706.00 1471
9706.93 1474
9707.86 1425
9708.79 1417
9709.72 1471
9710.65 1474
9711.58 1475
9712.51 1512
9713.44 1512
9714.37 1550
9715.30 1630
9716.23 1573
9717.16 1600
9718.09 1618
9719.02 1544
9719.95 1495
9720.88 1370
9721.81 1351
9722.75 1323
9723.68 1298
9724.61 1258
9725.54 1225
9726.47 1219
9727.40 1199
9728.33 1158
9729.26 1154
9730.19 1119
9731.13 1140
9732.06 1180
9732.99 1196
9733.92 1164
9734.85 1194
9735.78 1168
9736.71 1134
9737.65 1100
9738.58 1092
9739.51 1088
9740.44 1053
9741.37 1073
9742.30 1074
9743.24 1055
9744.17 1061
9745.10 1091
9746.03 1084
9746.96 1063
9747.90 1025
9748.83 1062
9749.76 1055
9750.69 1052
9751.63 1058
9752.56 1070
9753.49 1051
9754.42 1012
9755.36 1021
9756.29 1026
9757.22 988
9758.15 959
9759.09 954
9760.02 984
9760.95 992
9761.88 968
9762.82 991
9763.75 980
9764.68 975
9765.62 1019
9766.55 980
9767.48 1004
9768.41 1058
9769.35 1033
9770.28 1016
9771.21 1014
9772.15 1042
9773.08 1057
9774.01 987
9774.95 995
9775.88 985
9776.81 962
9777.75 999
9778.68 972
9779.62 990
9780.55 1001
9781.48 1038
9782.42 1046
9783.35 1025
9784.28 1018
9785.22 1017
9786.15 1012
9787.09 1009
9788.02 975
9788.95 977
9789.89 919
9790.82 960
9791.76 953
9792.69 960
9793.63 958
9794.56 1005
9795.49 1014
9796.43 1059
9797.36 1053
9798.30 1047
9799.23 1059
9800.17 1050
9801.10 1032
9802.04 1005
9802.97 974
9803.91 953
9804.84 898
9805.78 867
9806.71 820
9807.65 828
9808.58 802
9809.52 772
9810.45 749
9811.39 754
9812.32 766
9813.26 802
9814.19 737
9815.13 757
9816.06 764
9817.00 744
9817.93 735
9818.87 731
9819.80 722
9820.74 725
9821.68 731
9822.61 721
9823.55 724
9824.48 727
9825.42 696
9826.35 678
9827.29 702
9828.23 681
9829.16 694
9830.10 688
9831.03 711
9831.97 713
9832.91 746
9833.84 691
9834.78 720
9835.72 702
9836.65 712
9837.59 710
9838.52 720
9839.46 715
9840.40 702
9841.33 696
9842.27 683
9843.21 678
9844.14 688
9845.08 713
9846.02 711
9846.95 724
9847.89 688
9848.83 719
9849.77 734
9850.70 745
9851.64 779
9852.58 715
9853.51 709
9854.45 721
9855.39 734
9856.33 719
9857.26 708
9858.20 701
9859.14 705
9860.08 692
9861.01 714
9861.95 753
9862.89 679
9863.83 645
9864.76 638
9865.70 680
9866.64 705
9867.58 680
9868.51 714
9869.45 683
9870.39 672
9871.33 673
9872.27 704
9873.20 661
9874.14 673
9875.08 662
9876.02 682
9876.96 701
9877.90 702
9878.83 689
9879.77 704
9880.71 690
9881.65 680
9882.59 673
9883.53 674
9884.47 662
9885.40 663
9886.34 653
9887.28 655
9888.22 646
9889.16 677
9890.10 639
9891.04 637
9891.98 647
9892.91 663
9893.85 664
9894.79 667
9895.73 646
9896.67 646
9897.61 648
9898.55 634
9899.49 602
9900.43 648
9901.37 672
9902.31 662
9903.25 638
9904.19 596
9905.13 664
9906.07 682
9907.01 654
9907.95 650
9908.89 700
9909.83 668
9910.77 686
9911.71 673
9912.65 649
9913.59 674
9914.53 649
9915.47 665
9916.41 645
9917.35 659
9918.29 679
9919.23 703
9920.17 703
9921.11 749
9922.05 799
9922.99 831
9923.93 885
9924.87 924
9925.81 973
9926.75 997
9927.69 1095
9928.63 1046
9929.57 1015
9930.51 1007
9931.45 985
9932.39 901
9933.34 839
9934.28 834
9935.22 780
9936.16 753
9937.10 737
9938.04 666
9938.98 652
9939.92 649
9940.87 671
9941.81 677
9942.75 628
9943.69 638
9944.63 605
9945.57 607
9946.51 630
9947.46 650
9948.40 734
9949.34 713
9950.28 737
9951.22 739
9952.16 723
9953.11 693
9954.05 688
9954.99 661
9955.93 706
9956.87 666
9957.82 656
9958.76 619
9959.70 641
9960.64 595
9961.59 575
9962.53 608
9963.47 587
9964.41 562
9965.35 581
9966.30 553
9967.24 557
9968.18 559
9969.13 532
9970.07 545
9971.01 541
9971.95 507
9972.90 521
9973.84 498
9974.78 513
9975.73 545
9976.67 502
9977.61 484
9978.55 504
9979.50 499
9980.44 525
9981.38 512
9982.33 514
9983.27 509
9984.21 525
9985.16 503
9986.10 524
9987.04 514
9987.99 532
9988.93 540
9989.88 515
9990.82 520
9991.76 518
9992.71 524
9993.65 498
9994.59 501
9995.54 507
9996.48 538
9997.43 536
9998.37 532
9999.31 488
10000.26 497
10001.20 514
10002.15 535
10003.09 510
10004.04 499
10004.98 537
10005.92 527
10006.87 498
10007.81 502
10008.76 529
10009.70 497
10010.65 524
10011.59 499
10012.54 515
10013.48 535
10014.43 519
10015.37 517
10016.32 544
10017.26 559
10018.21 530
10019.15 526
10020.10 496
10021.04 520
10021.99 514
10022.93 497
10023.88 521
10024.82 484
10025.77 488
10026.71 481
10027.66 499
10028.60 509
10029.55 516
10030.49 492
10031.44 491
10032.39 456
10033.33 470
10034.28 496
10035.22 493
10036.17 502
10037.11 474
10038.06 497
10039.01 496
10039.95 452
10040.90 446
10041.84 480
10042.79 492
10043.74 478
10044.68 477
10045.63 481
10046.58 490
10047.52 498
10048.47 509
10049.41 494
10050.36 473
10051.31 479
10052.25 474
10053.20 461
10054.15 450
10055.09 459
10056.04 511
10056.99 474
10057.93 455
10058.88 452
10059.83 437
10060.78 465
10061.72 467
10062.67 470
10063.62 456
10064.56 484
10065.51 477
10066.46 469
10067.41 453
10068.35 439
10069.30 473
10070.25 473
10071.20 483
10072.14 441
10073.09 457
10074.04 450
10074.99 447
10075.93 488
10076.88 477
10077.83 469
10078.78 458
10079.72 473
10080.67 471
10081.62 458
10082.57 457
10083.52 448
10084.46 473
10085.41 436
10086.36 445
10087.31 459
10088.26 481
10089.21 466
10090.15 494
10091.10 472
10092.05 483
10093.00 464
10093.95 438
10094.90 456
10095.85 447
10096.79 446
10097.74 499
10098.69 457
10099.64 472
10100.59 441
10101.54 480
10102.49 454
10103.44 433
10104.39 474
10105.33 485
10106.28 472
10107.23 473
10108.18 470
10109.13 497
10110.08 487
10111.03 499
10111.98 476
10112.93 484
10113.88 466
10114.83 473
10115.78 480
10116.73 476
10117.68 464
10118.63 473
10119.58 441
10120.53 465
10121.48 489
10122.43 485
10123.38 477
10124.33 465
10125.28 491
10126.23 491
10127.18 462
10128.13 488
10129.08 499
10130.03 484
10130.98 465
10131.93 475
10132.88 501
10133.83 492
10134.78 504
10135.73 495
10136.68 528
10137.63 529
10138.58 524
10139.53 535
10140.48 482
10141.43 520
10142.38 508
10143.33 532
10144.29 517
10145.24 514
10146.19 484
10147.14 520
10148.09 531
10149.04 547
10149.99 549
10150.94 524
10151.89 557
10152.85 556
10153.80 580
10154.75 539
10155.70 551
10156.65 572
10157.60 592
10158.55 550
10159.51 555
10160.46 563
10161.41 579
10162.36 554
10163.31 561
10164.26 562
10165.22 595
10166.17 597
10167.12 596
10168.07 601
10169.02 614
10169.98 575
10170.93 560
10171.88 590
10172.83 597
10173.79 634
10174.74 621
10175.69 667
10176.64 645
10177.60 658
10178.55 665
10179.50 664
10180.45 696
10181.41 665
10182.36 665
10183.31 613
10184.26 671
10185.22 663
10186.17 633
10187.12 638
10188.08 647
10189.03 698
10189.98 656
10190.93 635
10191.89 638
10192.84 610
10193.79 635
10194.75 648
10195.70 628
10196.65 655
10197.61 622
10198.56 641
10199.51 654
10200.47 707
10201.42 665
10202.38 710
10203.33 730
10204.28 729
10205.24 720
10206.19 756
10207.14 806
10208.10 790
10209.05 826
10210.01 767
10210.96 726
10211.91 737
10212.87 730
10213.82 713
10214.78 699
10215.73 700
10216.69 704
10217.64 649
10218.59 671
10219.55 653
10220.50 620
10221.46 659
10222.41 638
10223.37 651
10224.32 657
10225.28 637
10226.23 664
10227.19 683
10228.14 684
10229.10 713
10230.05 740
10231.01 779
10231.96 782
10232.92 822
10233.87 897
10234.83 974
10235.78 963
10236.74 1006
10237.69 937
10238.65 991
10239.60 974
10240.56 902
10241.51 865
10242.47 834
10243.42 800
10244.38 741
10245.34 711
10246.29 694
10247.25 665
10248.20 676
10249.16 686
10250.11 667
10251.07 653
10252.03 626
10252.98 620
10253.94 612
10254.89 578
10255.85 586
10256.81 591
10257.76 594
10258.72 559
10259.68 579
10260.63 566
10261.59 528
10262.55 535
10263.50 525
10264.46 513
10265.41 508
10266.37 548
10267.33 541
10268.28 542
10269.24 547
10270.20 554
10271.16 564
10272.11 526
10273.07 552
10274.03 538
10274.98 583
10275.94 563
10276.90 565
10277.85 519
10278.81 531
10279.77 538
10280.73 515
10281.68 506
10282.64 473
10283.60 496
10284.56 506
10285.51 509
10286.47 521
10287.43 508
10288.39 509
10289.34 528
10290.30 509
10291.26 514
10292.22 499
10293.18 552
10294.13 541
10295.09 512
10296.05 551
10297.01 523
10297.97 521
10298.92 531
10299.88 569
10300.84 535
10301.80 507
10302.76 518
10303.72 507
10304.67 503
10305.63 506
10306.59 517
10307.55 511
10308.51 523
10309.47 516
10310.43 514
10311.38 501
10312.34 533
10313.30 519
10314.26 527
10315.22 527
10316.18 500
10317.14 512
10318.10 545
10319.06 537
10320.01 528
10320.97 508
10321.93 493
10322.89 504
10323.85 480
10324.81 513
10325.77 483
10326.73 463
10327.69 443
10328.65 459
10329.61 483
10330.57 481
10331.53 496
10332.49 488
10333.45 458
10334.41 446
10335.37 439
10336.33 468
10337.29 460
10338.25 455
10339.21 439
10340.17 450
10341.13 429
10342.09 389
10343.05 434
10344.01 450
10344.97 461
10345.93 437
10346.89 427
10347.85 461
10348.81 449
10349.77 444
10350.73 453
10351.69 434
10352.65 419
10353.61 469
10354.57 448
10355.53 412
10356.49 411
10357.46 414
10358.42 414
10359.38 423
10360.34 432
10361.30 407
10362.26 411
10363.22 408
10364.18 412
10365.14 421
10366.11 434
10367.07 422
10368.03 415
10368.99 419
10369.95 402
10370.91 400
10371.87 401
10372.84 400
10373.80 421
10374.76 411
10375.72 406
10376.68 387
10377.64 408
10378.61 401
10379.57 377
10380.53 436
10381.49 447
10382.45 405
10383.42 403
10384.38 401
10385.34 423
10386.30 453
10387.27 402
10388.23 394
10389.19 404
10390.15 407
10391.11 391
10392.08 405
10393.04 382
10394.00 382
10394.96 404
10395.93 390
10396.89 401
10397.85 378
10398.82 388
10399.78 380
10400.74 389
10401.70 387
10402.67 376
10403.63 353
10404.59 384
10405.56 378
10406.52 367
10407.48 382
10408.45 371
10409.41 392
10410.37 373
10411.34 382
10412.30 368
10413.26 368
10414.23 379
10415.19 389
10416.15 372
10417.12 366
10418.08 378
10419.04 400
10420.01 378
10420.97 381
10421.94 391
10422.90 412
10423.86 367
10424.83 367
10425.79 388
10426.76 373
10427.72 368
10428.68 386
10429.65 385
10430.61 368
10431.58 361
10432.54 381
10433.51 370
10434.47 371
10435.44 368
10436.40 353
10437.36 365
10438.33 348
10439.29 369
10440.26 359
10441.22 380
10442.19 375
10443.15 377
10444.12 391
10445.08 365
10446.05 373
10447.01 340
10447.98 369
10448.94 348
10449.91 368
10450.87 337
10451.84 359
10452.80 343
10453.77 318
10454.73 355
10455.70 344
10456.67 373
10457.63 364
10458.60 350
10459.56 362
10460.53 353
10461.49 360
10462.46 358
10463.43 358
10464.39 373
10465.36 410
10466.32 382
10467.29 371
10468.25 382
10469.22 359
10470.19 368
10471.15 402
10472.12 349
10473.09 337
10474.05 351
10475.02 367
10475.98 381
10476.95 387
10477.92 367
10478.88 388
10479.85 387
10480.82 386
10481.78 377
10482.75 369
10483.72 350
10484.68 369
10485.65 387
10486.62 382
10487.58 369
10488.55 345
10489.52 360
10490.49 366
10491.45 381
10492.42 395
10493.39 392
10494.35 385
10495.32 385
10496.29 359
10497.26 375
10498.22 402
10499.19 393
10500.16 402
10501.13 368
10502.09 380
10503.06 378
10504.03 396
10505.00 377
10505.96 383
10506.93 411
10507.90 392
10508.87 393
10509.84 391
10510.80 366
10511.77 365
10512.74 372
10513.71 385
10514.68 402
10515.64 386
10516.61 402
10517.58 367
10518.55 380
10519.52 371
10520.49 358
10521.45 366
10522.42 350
10523.39 357
10524.36 380
10525.33 356
10526.30 334
10527.27 353
10528.23 369
10529.20 382
10530.17 388
10531.14 384
10532.11 407
10533.08 386
10534.05 386
10535.02 396
10535.99 390
10536.96 391
10537.93 380
10538.89 412
10539.86 400
10540.83 383
10541.80 363
10542.77 391
10543.74 370
10544.71 388
10545.68 378
10546.65 361
10547.62 366
10548.59 385
10549.56 358
10550.53 386
10551.50 384
10552.47 403
10553.44 376
10554.41 385
10555.38 383
10556.35 380
10557.32 394
10558.29 421
10559.26 419
10560.23 426
10561.20 421
10562.17 438
10563.14 429
10564.11 405
10565.08 414
10566.05 434
10567.02 426
10567.99 413
10568.96 452
10569.93 433
10570.91 440
10571.88 427
10572.85 409
10573.82 428
10574.79 441
10575.76 450
10576.73 445
10577.70 444
10578.67 411
10579.64 423
10580.62 429
10581.59 437
10582.56 434
10583.53 398
10584.50 436
10585.47 433
10586.44 400
10587.42 402
10588.39 441
10589.36 429
10590.33 433
10591.30 452
10592.27 420
10593.25 428
10594.22 443
10595.19 479
10596.16 495
10597.13 468
10598.10 456
10599.08 461
10600.05 446
10601.02 460
10601.99 458
10602.97 474
10603.94 516
10604.91 515
10605.88 516
10606.85 520
10607.83 542
10608.80 572
10609.77 597
10610.74 586
10611.72 606
10612.69 625
10613.66 588
10614.64 564
10615.61 541
10616.58 503
10617.55 493
10618.53 488
10619.50 461
10620.47 435
10621.45 448
10622.42 437
10623.39 456
10624.37 454
10625.34 427
10626.31 407
10627.29 401
10628.26 425
10629.23 429
10630.21 427
10631.18 392
10632.15 392
10633.13 415
10634.10 433
10635.07 428
10636.05 426
10637.02 429
10638.00 484
10638.97 485
10639.94 442
10640.92 431
10641.89 436
10642.87 446
10643.84 439
10644.81 463
10645.79 438
10646.76 440
10647.74 429
10648.71 452
10649.68 441
10650.66 429
10651.63 422
10652.61 443
10653.58 415
10654.56 392
10655.53 417
10656.51 395
10657.48 383
10658.46 428
10659.43 409
10660.41 412
10661.38 411
10662.36 409
10663.33 382
10664.31 392
10665.28 363
10666.26 359
10667.23 369
10668.21 397
10669.18 334
10670.16 387
10671.13 390
10672.11 403
10673.08 417
10674.06 375
10675.03 386
10676.01 403
10676.99 378
10677.96 382
10678.94 356
10679.91 395
10680.89 381
10681.86 391
10682.84 388
10683.82 410
10684.79 412
10685.77 399
10686.74 399
10687.72 371
10688.70 392
10689.67 410
10690.65 399
10691.63 381
10692.60 413
10693.58 378
10694.55 381
10695.53 390
10696.51 376
10697.48 380
10698.46 372
10699.44 351
10700.41 368
10701.39 399
10702.37 381
10703.34 368
10704.32 377
10705.30 380
10706.27 396
10707.25 386
10708.23 403
10709.21 382
10710.18 357
10711.16 391
10712.14 396
10713.11 397
10714.09 391
10715.07 399
10716.05 401
10717.02 431
10718.00 392
10718.98 383
10719.96 379
10720.93 380
10721.91 373
10722.89 375
10723.87 376
10724.85 375
10725.82 390
10726.80 363
10727.78 395
10728.76 369
10729.74 365
10730.71 394
10731.69 398
10732.67 404
10733.65 416
10734.63 400
10735.60 393
10736.58 390
10737.56 379
10738.54 384
10739.52 375
10740.50 395
10741.48 388
10742.45 418
10743.43 381
10744.41 409
10745.39 395
10746.37 405
10747.35 387
10748.33 374
10749.31 392
10750.28 427
10751.26 384
10752.24 397
10753.22 381
10754.20 402
10755.18 408
10756.16 385
10757.14 387
10758.12 383
10759.10 387
10760.08 388
10761.06 416
10762.04 389
10763.01 376
10763.99 393
10764.97 405
10765.95 421
10766.93 413
10767.91 428
10768.89 422
10769.87 399
10770.85 428
10771.83 401
10772.81 396
10773.79 419
10774.77 432
10775.75 443
10776.73 454
10777.71 403
10778.69 441
10779.67 465
10780.65 431
10781.63 432
10782.62 434
10783.60 424
10784.58 427
10785.56 440
10786.54 439
10787.52 449
10788.50 436
10789.48 418
10790.46 434
10791.44 435
10792.42 440
10793.40 416
10794.38 449
10795.37 413
10796.35 430
10797.33 417
10798.31 446
10799.29 449
10800.27 429
10801.25 438
10802.23 430
10803.21 430
10804.20 412
10805.18 440
10806.16 421
10807.14 426
10808.12 423
10809.10 421
10810.09 424
10811.07 457
10812.05 435
10813.03 414
10814.01 448
10815.00 435
10815.98 423
10816.96 457
10817.94 444
10818.92 449
10819.91 479
10820.89 427
10821.87 435
10822.85 470
10823.83 475
10824.82 466
10825.80 513
10826.78 471
10827.76 455
10828.75 477
10829.73 468
10830.71 464
10831.69 488
10832.68 461
10833.66 429
10834.64 435
10835.63 483
10836.61 484
10837.59 469
10838.57 490
10839.56 499
10840.54 505
10841.52 502
10842.51 477
10843.49 490
10844.47 498
10845.46 504
10846.44 509
10847.42 500
10848.41 532
10849.39 563
10850.37 536
10851.36 525
10852.34 482
10853.32 519
10854.31 544
10855.29 533
10856.28 535
10857.26 556
10858.24 563
10859.23 576
10860.21 561
10861.20 550
10862.18 532
10863.16 550
10864.15 583
10865.13 567
10866.12 537
10867.10 560
10868.08 592
10869.07 529
10870.05 575
10871.04 573
10872.02 553
10873.01 557
10873.99 554
10874.98 548
10875.96 548
10876.95 589
10877.93 612
10878.92 628
10879.90 616
10880.89 562
10881.87 564
10882.86 607
10883.84 615
10884.83 582
10885.81 609
10886.80 638
10887.78 655
10888.77 610
10889.75 633
10890.74 635
10891.72 654
10892.71 630
10893.69 632
10894.68 626
10895.66 663
10896.65 660
10897.64 668
10898.62 701
10899.61 659
10900.59 652
10901.58 727
10902.56 688
10903.55 718
10904.54 728
10905.52 706
10906.51 707
10907.49 696
10908.48 697
10909.47 734
10910.45 760
10911.44 763
10912.43 772
10913.41 737
10914.40 765
10915.39 828
10916.37 828
10917.36 788
10918.35 836
10919.33 788
10920.32 793
10921.31 837
10922.29 860
10923.28 805
10924.27 821
10925.25 849
10926.24 863
10927.23 839
10928.21 829
10929.20 846
10930.19 861
10931.18 836
10932.16 862
10933.15 849
10934.14 863
10935.12 878
10936.11 916
10937.10 938
10938.09 940
10939.07 921
10940.06 908
10941.05 905
10942.04 936
10943.02 958
10944.01 984
10945.00 1018
10945.99 1015
10946.98 1026
10947.96 1040
10948.95 1075
10949.94 1115
10950.93 1138
10951.92 1160
10952.90 1186
10953.89 1240
10954.88 1322
10955.87 1380
10956.86 1412
10957.85 1435
10958.83 1462
10959.82 1497
10960.81 1521
10961.80 1508
10962.79 1510
10963.78 1466
10964.77 1399
10965.75 1322
10966.74 1320
10967.73 1277
10968.72 1210
10969.71 1182
10970.70 1133
10971.69 1121
10972.68 1080
10973.67 1044
10974.66 1053
10975.64 1050
10976.63 1026
10977.62 1069
10978.61 1078
10979.60 1047
10980.59 1032
10981.58 1033
10982.57 1034
10983.56 1059
10984.55 1093
10985.54 1097
10986.53 1094
10987.52 1075
10988.51 1096
10989.50 1151
10990.49 1218
10991.48 1275
10992.47 1258
10993.46 1339
10994.45 1384
10995.44 1516
10996.43 1642
10997.42 1714
10998.41 1808
10999.40 1864
11000.39 1877
11001.38 1926
11002.37 1893
11003.36 1842
11004.35 1784
11005.34 1694
11006.33 1589
11007.32 1487
11008.31 1385
11009.30 1305
11010.30 1215
11011.29 1109
11012.28 1074
11013.27 1012
11014.26 995
11015.25 940
11016.24 903
11017.23 898
11018.22 904
11019.21 844
11020.21 859
11021.20 836
11022.19 759
11023.18 784
11024.17 766
11025.16 790
11026.15 793
11027.14 803
11028.14 754
11029.13 730
11030.12 744
11031.11 745
11032.10 746
11033.09 762
11034.09 753
11035.08 766
11036.07 765
11037.06 798
11038.05 791
11039.05 781
11040.04 734
11041.03 754
11042.02 782
11043.02 820
11044.01 768
11045.00 733
11045.99 767
11046.98 747
11047.98 701
11048.97 725
11049.96 719
11050.95 752
11051.95 717
11052.94 741
11053.93 723
11054.93 716
11055.92 692
11056.91 715
11057.90 733
11058.90 717
11059.89 714
11060.88 703
11061.88 739
11062.87 733
11063.86 774
11064.86 733
11065.85 725
11066.84 739
11067.84 743
11068.83 751
11069.82 738
11070.82 734
11071.81 731
11072.80 760
11073.80 722
11074.79 744
11075.78 756
11076.78 755
11077.77 758
11078.77 757
11079.76 735
11080.75 738
11081.75 747
11082.74 750
11083.74 757
11084.73 733
11085.72 716
11086.72 740
11087.71 694
11088.71 701
11089.70 702
11090.70 634
11091.69 661
11092.68 637
11093.68 656
11094.67 652
11095.67 628
11096.66 646
11097.66 630
11098.65 631
11099.65 650
11100.64 639
11101.64 644
11102.63 639
11103.63 642
11104.62 609
11105.62 620
11106.61 617
11107.61 605
11108.60 620
11109.60 641
11110.59 631
11111.59 629
11112.58 620
11113.58 620
11114.57 620
11115.57 610
11116.56 570
11117.56 604
11118.56 615
11119.55 596
11120.55 599
11121.54 608
11122.54 649
11123.54 648
11124.53 642
11125.53 656
11126.52 656
11127.52 639
11128.51 609
11129.51 613
11130.51 659
11131.50 630
11132.50 626
11133.50 577
11134.49 577
11135.49 588
11136.49 601
11137.48 595
11138.48 552
11139.47 601
11140.47 578
11141.47 568
11142.46 600
11143.46 599
11144.46 589
11145.46 594
11146.45 620
11147.45 595
11148.45 592
11149.44 585
11150.44 600
11151.44 590
11152.43 602
11153.43 618
11154.43 592
11155.43 607
11156.42 564
11157.42 551
11158.42 565
11159.42 571
11160.41 526
11161.41 554
11162.41 542
11163.41 549
11164.40 587
11165.40 557
11166.40 529
11167.40 553
11168.39 559
11169.39 565
11170.39 565
11171.39 564
11172.39 513
11173.38 519
11174.38 544
11175.38 523
11176.38 527
11177.38 476
11178.38 525
11179.37 511
11180.37 502
11181.37 507
11182.37 529
11183.37 526
11184.37 518
11185.37 506
11186.36 512
11187.36 499
11188.36 498
11189.36 520
11190.36 536
11191.36 538
11192.36 525
11193.36 543
11194.36 549
11195.35 525
11196.35 537
11197.35 541
11198.35 552
11199.35 532
11200.35 535
11201.35 569
11202.35 551
11203.35 534
11204.35 539
11205.35 560
11206.35 540
11207.35 524
11208.35 533
11209.35 531
11210.35 541
11211.35 532
11212.35 568
11213.35 561
11214.35 545
11215.34 537
11216.35 532
11217.35 556
11218.35 555
11219.35 492
11220.35 523
11221.35 534
11222.35 525
11223.35 527
11224.35 551
11225.35 551
11226.35 527
11227.35 527
11228.35 568
11229.35 542
11230.35 545
11231.35 521
11232.35 533
11233.35 566
11234.35 552
11235.35 521
11236.35 540
11237.36 555
11238.36 519
11239.36 524
11240.36 575
11241.36 571
11242.36 532
11243.36 545
11244.36 567
11245.36 580
11246.37 601
11247.37 620
11248.37 602
11249.37 592
11250.37 586
11251.37 611
11252.38 636
11253.38 631
11254.38 611
11255.38 626
11256.38 608
11257.38 623
11258.39 615
11259.39 599
11260.39 626
11261.39 617
11262.39 627
11263.40 613
11264.40 629
11265.40 622
11266.40 645
11267.40 636
11268.41 645
11269.41 656
11270.41 668
11271.41 707
11272.42 714
11273.42 725
11274.42 716
11275.42 719
11276.43 772
11277.43 750
11278.43 809
11279.44 753
11280.44 797
11281.44 782
11282.44 774
11283.45 753
11284.45 766
11285.45 744
11286.46 682
11287.46 659
11288.46 626
11289.47 622
11290.47 639
11291.47 647
11292.48 611
11293.48 598
11294.48 566
11295.49 592
11296.49 582
11297.49 566
11298.50 605
11299.50 580
11300.51 581
11301.51 602
11302.51 540
11303.52 544
11304.52 558
11305.53 570
11306.53 580
11307.53 569
11308.54 573
11309.54 563
11310.55 590
11311.55 589
11312.55 605
11313.56 630
11314.56 604
11315.57 625
11316.57 613
11317.58 608
11318.58 619
11319.59 616
11320.59 609
11321.59 599
11322.60 639
11323.60 634
11324.61 601
11325.61 618
11326.62 606
11327.62 624
11328.63 640
11329.63 661
11330.64 636
11331.64 619
11332.65 605
11333.65 632
11334.66 644
11335.67 631
11336.67 629
11337.68 649
11338.68 643
11339.69 638
11340.69 673
11341.70 698
11342.70 701
11343.71 658
11344.72 673
11345.72 656
11346.73 670
11347.73 692
11348.74 688
11349.74 659
11350.75 605
11351.76 623
11352.76 654
11353.77 634
11354.78 630
11355.78 600
11356.79 650
11357.79 650
11358.80 628
11359.81 616
11360.81 592
11361.82 620
11362.83 611
11363.83 602
11364.84 639
11365.85 599
11366.85 622
11367.86 613
11368.87 630
11369.87 612
11370.88 620
11371.89 588
11372.89 627
11373.90 631
11374.91 585
11375.92 607
11376.92 624
11377.93 635
11378.94 625
11379.94 632
11380.95 634
11381.96 694
11382.97 652
11383.97 629
11384.98 645
11385.99 679
11387.00 674
11388.00 647
11389.01 636
11390.02 643
11391.03 671
11392.04 692
11393.04 683
11394.05 642
11395.06 651
11396.07 674
11397.08 671
11398.08 659
11399.09 674
11400.10 683
11401.11 665
11402.12 685
11403.12 696
11404.13 674
11405.14 687
11406.15 709
11407.16 670
11408.17 704
11409.18 714
11410.18 726
11411.19 739
11412.20 683
11413.21 688
11414.22 695
11415.23 702
11416.24 719
11417.25 708
11418.25 708
11419.26 703
11420.27 691
11421.28 715
11422.29 714
11423.30 705
11424.31 731
11425.32 683
11426.33 706
11427.34 702
11428.35 710
11429.36 740
11430.37 725
11431.38 746
11432.39 740
11433.39 725
11434.40 744
11435.41 733
11436.42 772
11437.43 771
11438.44 760
11439.45 740
11440.46 738
11441.47 742
11442.48 719
11443.49 744
11444.50 744
11445.51 736
11446.52 712
11447.53 745
11448.55 769
11449.56 785
11450.57 745
11451.58 767
11452.59 778
11453.60 799
11454.61 751
11455.62 791
11456.63 804
11457.64 803
11458.65 816
11459.66 798
11460.67 817
11461.68 860
11462.69 856
11463.71 796
11464.72 820
11465.73 859
11466.74 893
11467.75 856
11468.76 901
11469.77 893
11470.78 899
11471.80 906
11472.81 900
11473.82 901
11474.83 890
11475.84 926
11476.85 930
11477.86 917
11478.88 919
11479.89 978
11480.90 970
11481.91 977
11482.92 993
11483.93 991
11484.95 998
11485.96 1057
11486.97 1037
11487.98 1025
11489.00 1057
11490.01 1094
11491.02 1112
11492.03 1118
11493.04 1114
11494.06 1156
11495.07 1215
11496.08 1175
11497.09 1199
11498.11 1218
11499.12 1253
11500.13 1262
11501.14 1275
11502.16 1294
11503.17 1297
11504.18 1348
11505.20 1319
11506.21 1357
11507.22 1393
11508.23 1401
11509.25 1437
11510.26 1435
11511.27 1470
11512.29 1528
11513.30 1573
11514.31 1622
11515.33 1670
11516.34 1699
11517.35 1726
11518.37 1822
11519.38 1921
11520.39 1980
11521.41 2066
11522.42 2119
11523.43 2105
11524.45 2155
11525.46 2239
11526.47 2287
11527.49 2357
11528.50 2464
11529.52 2550
11530.53 2627
11531.54 2783
11532.56 2992
11533.57 3158
11534.59 3442
11535.60 3696
11536.62 4019
11537.63 4235
11538.64 4453
11539.66 4630
11540.67 4669
11541.69 4703
11542.70 4541
11543.72 4364
11544.73 4062
11545.75 3757
11546.76 3525
11547.77 3227
11548.79 2925
11549.80 2618
11550.82 2458
11551.83 2205
11552.85 1997
11553.86 1890
11554.88 1743
11555.89 1629
11556.91 1573
11557.92 1531
11558.94 1432
11559.95 1360
11560.97 1338
11561.99 1295
11563.00 1297
11564.02 1257
11565.03 1267
11566.05 1271
11567.06 1302
11568.08 1245
11569.09 1216
11570.11 1222
11571.13 1223
11572.14 1258
11573.16 1259
11574.17 1247
11575.19 1209
11576.20 1243
11577.22 1205
11578.24 1141
11579.25 1142
11580.27 1103
11581.29 1145
11582.30 1117
11583.32 1125
11584.33 1046
11585.35 1064
11586.37 1030
11587.38 996
11588.40 1020
11589.42 1024
11590.43 1033
11591.45 1040
11592.47 992
11593.48 951
11594.50 974
11595.52 1048
11596.53 1073
11597.55 1030
11598.57 1024
11599.58 1069
11600.60 1029
11601.62 1024
11602.64 1047
11603.65 1055
11604.67 1094
11605.69 1119
11606.70 1082
11607.72 1128
11608.74 1163
11609.76 1139
11610.77 1146
11611.79 1168
11612.81 1132
11613.83 1207
11614.84 1203
11615.86 1210
11616.88 1225
11617.90 1239
11618.92 1267
11619.93 1314
11620.95 1307
11621.97 1306
11622.99 1291
11624.01 1219
11625.02 1235
11626.04 1239
11627.06 1208
11628.08 1184
11629.10 1113
11630.11 1119
11631.13 1117
11632.15 1102
11633.17 1084
11634.19 1057
11635.21 1026
11636.23 1033
11637.24 990
11638.26 985
11639.28 977
11640.30 1006
11641.32 993
11642.34 990
11643.36 985
11644.38 1002
11645.39 941
11646.41 935
11647.43 935
11648.45 888
11649.47 891
11650.49 896
11651.51 881
11652.53 870
11653.55 864
11654.57 865
11655.59 882
11656.61 875
11657.63 890
11658.65 827
11659.67 782
11660.69 795
11661.70 821
11662.72 794
11663.74 756
11664.76 767
11665.78 759
11666.80 727
11667.82 734
11668.84 754
11669.86 740
11670.88 725
11671.90 763
11672.92 705
11673.95 744
11674.97 721
11675.99 711
11677.01 667
11678.03 677
11679.05 684
11680.07 675
11681.09 667
11682.11 667
11683.13 706
11684.15 699
11685.17 663
11686.19 672
11687.21 702
11688.23 700
11689.25 702
11690.28 658
11691.30 684
11692.32 658
11693.34 683
11694.36 668
11695.38 654
11696.40 633
11697.42 628
11698.44 628
11699.47 643
11700.49 612
11701.51 601
11702.53 618
11703.55 646
11704.57 618
11705.60 610
11706.62 630
11707.64 596
11708.66 587
11709.68 585
11710.70 609
11711.73 577
11712.75 579
11713.77 566
11714.79 588
11715.81 569
11716.84 546
11717.86 568
11718.88 575
11719.90 542
11720.92 546
11721.95 572
11722.97 510
11723.99 518
11725.01 532
11726.04 573
11727.06 507
11728.08 534
11729.11 519
11730.13 534
11731.15 493
11732.17 529
11733.20 514
11734.22 536
11735.24 516
11736.26 532
11737.29 529
11738.31 517
11739.33 542
11740.36 542
11741.38 487
11742.40 501
11743.43 490
11744.45 483
11745.47 491
11746.50 483
11747.52 477
11748.54 462
11749.57 474
11750.59 482
11751.62 481
11752.64 459
11753.66 456
11754.69 445
11755.71 436
11756.73 439
11757.76 465
11758.78 457
11759.81 444
11760.83 447
11761.85 457
11762.88 461
11763.90 448
11764.93 460
11765.95 466
11766.98 472
11768.00 486
11769.02 449
11770.05 474
11771.07 434
11772.10 452
11773.12 455
11774.15 467
11775.17 463
11776.20 436
11777.22 445
11778.25 461
11779.27 444
11780.30 435
11781.32 453
11782.35 453
11783.37 480
11784.40 471
11785.42 448
11786.45 449
11787.47 474
11788.50 445
11789.52 438
11790.55 443
11791.57 448
11792.60 409
11793.62 437
11794.65 439
11795.67 428
11796.70 442
11797.73 440
11798.75 437
11799.78 420
11800.80 438
11801.83 439
11802.85 449
11803.88 459
11804.91 416
11805.93 459
11806.96 436
11807.98 435
11809.01 470
11810.04 427
11811.06 438
11812.09 466
11813.12 436
11814.14 449
11815.17 448
11816.19 461
11817.22 443
11818.25 437
11819.27 452
11820.30 456
11821.33 449
11822.35 469
11823.38 470
11824.41 448
11825.44 468
11826.46 476
11827.49 482
11828.52 464
11829.54 461
11830.57 447
11831.60 458
11832.62 484
11833.65 465
11834.68 460
11835.71 466
11836.73 429
11837.76 457
11838.79 460
11839.82 451
11840.84 449
11841.87 461
11842.90 453
11843.93 478
11844.95 484
11845.98 478
11847.01 473
11848.04 497
11849.07 495
11850.09 464
11851.12 466
11852.15 498
11853.18 468
11854.21 492
11855.23 489
11856.26 485
11857.29 488
11858.32 475
11859.35 481
11860.38 513
11861.40 462
11862.43 467
11863.46 476
11864.49 480
11865.52 473
11866.55 527
11867.58 504
11868.60 520
11869.63 505
11870.66 524
11871.69 524
11872.72 489
11873.75 500
11874.78 525
11875.81 533
11876.84 556
11877.86 542
11878.89 490
11879.92 489
11880.95 539
11881.98 576
11883.01 541
11884.04 544
11885.07 601
11886.10 565
11887.13 566
11888.16 550
11889.19 577
11890.22 592
11891.25 597
11892.28 595
11893.31 588
11894.34 580
11895.37 625
11896.40 624
11897.43 629
11898.46 606
11899.49 638
11900.52 670
11901.55 679
11902.58 655
11903.61 692
11904.64 707
11905.67 712
11906.70 718
11907.73 698
11908.76 696
11909.79 689
11910.82 704
11911.85 697
11912.88 684
11913.91 673
11914.94 679
11915.97 680
11917.01 705
11918.04 701
11919.07 720
11920.10 643
11921.13 657
11922.16 681
11923.19 702
11924.22 726
11925.25 761
11926.28 789
11927.32 819
11928.35 882
11929.38 853
11930.41 890
11931.44 951
11932.47 928
11933.50 881
11934.54 908
11935.57 874
11936.60 845
11937.63 830
11938.66 781
11939.70 739
11940.73 741
11941.76 711
11942.79 636
11943.82 640
11944.85 642
11945.89 619
11946.92 614
11947.95 589
11948.98 548
11950.02 569
11951.05 586
11952.08 544
11953.11 523
11954.15 533
11955.18 559
11956.21 545
11957.24 537
11958.28 544
11959.31 518
11960.34 539
11961.37 542
11962.41 560
11963.44 491
11964.47 520
11965.51 547
11966.54 558
11967.57 513
11968.60 547
11969.64 569
11970.67 593
11971.70 533
11972.74 555
11973.77 535
11974.80 554
11975.84 586
11976.87 533
11977.90 523
11978.94 533
11979.97 537
11981.00 548
11982.04 516
11983.07 518
11984.11 543
11985.14 549
11986.17 528
11987.21 536
11988.24 549
11989.28 533
11990.31 522
11991.34 562
11992.38 555
11993.41 556
11994.45 561
11995.48 577
11996.51 551
11997.55 573
11998.58 541
11999.62 552
12000.65 558
12001.69 589
12002.72 551
12003.76 579
12004.79 589
12005.82 614
12006.86 553
12007.89 598
12008.93 603
12009.96 624
12011.00 592
12012.03 626
12013.07 639
12014.10 658
12015.14 642
12016.17 601
12017.21 622
12018.24 627
12019.28 618
12020.32 666
12021.35 608
12022.39 637
12023.42 647
12024.46 655
12025.49 660
12026.53 645
12027.56 655
12028.60 660
12029.64 641
12030.67 661
12031.71 649
12032.74 632
12033.78 636
12034.81 626
12035.85 608
12036.89 646
12037.92 617
12038.96 620
12039.99 615
12041.03 637
12042.07 611
12043.10 593
12044.14 619
12045.18 628
12046.21 624
12047.25 609
12048.29 600
12049.32 592
12050.36 593
12051.40 610
12052.43 618
12053.47 609
12054.51 603
12055.54 613
12056.58 651
12057.62 641
12058.65 606
12059.69 615
12060.73 604
12061.76 591
12062.80 612
12063.84 581
12064.88 601
12065.91 607
12066.95 595
12067.99 562
12069.03 547
12070.06 612
12071.10 568
12072.14 572
12073.18 550
12074.21 564
12075.25 550
12076.29 558
12077.33 551
12078.36 552
12079.40 568
12080.44 556
12081.48 559
12082.52 545
12083.55 572
12084.59 557
12085.63 560
12086.67 565
12087.71 577
12088.74 542
12089.78 559
12090.82 551
12091.86 564
12092.90 537
12093.94 566
12094.98 554
12096.01 549
12097.05 564
12098.09 563
12099.13 563
12100.17 598
12101.21 604
12102.25 589
12103.28 597
12104.32 592
12105.36 641
12106.40 587
12107.44 583
12108.48 575
12109.52 565
12110.56 575
12111.60 545
12112.64 549
12113.68 528
12114.72 515
12115.76 530
12116.79 489
12117.83 457
12118.87 484
12119.91 469
12120.95 476
12121.99 488
12123.03 499
12124.07 454
12125.11 490
12126.15 448
12127.19 448
12128.23 459
12129.27 481
12130.31 478
12131.35 454
12132.39 442
12133.43 457
12134.47 462
12135.51 489
12136.55 482
12137.59 455
12138.63 431
12139.67 445
12140.71 463
12141.76 451
12142.80 469
12143.84 457
12144.88 461
12145.92 448
12146.96 450
12148.00 479
12149.04 441
12150.08 435
12151.12 434
12152.16 431
12153.20 441
12154.25 455
12155.29 422
12156.33 444
12157.37 413
12158.41 431
12159.45 418
12160.49 408
12161.53 418
12162.58 470
12163.62 449
12164.66 431
12165.70 409
12166.74 399
12167.78 444
12168.82 416
12169.87 428
12170.91 423
12171.95 427
12172.99 402
12174.03 396
12175.08 420
12176.12 442
12177.16 406
12178.20 435
12179.24 430
12180.29 407
12181.33 405
12182.37 413
12183.41 435
12184.46 426
12185.50 414
12186.54 416
12187.58 417
12188.63 420
12189.67 400
12190.71 409
12191.75 422
12192.80 406
12193.84 404
12194.88 422
12195.92 406
12196.97 404
12198.01 399
12199.05 399
12200.10 397
12201.14 427
12202.18 419
12203.23 418
12204.27 403
12205.31 418
12206.36 409
12207.40 432
12208.44 416
12209.49 426
12210.53 426
12211.57 411
12212.62 376
12213.66 409
12214.70 424
12215.75 429
12216.79 433
12217.84 404
12218.88 418
12219.92 399
12220.97 432
12222.01 392
12223.06 421
12224.10 401
12225.14 376
12226.19 416
12227.23 382
12228.28 401
12229.32 400
12230.36 424
12231.41 430
12232.45 428
12233.50 464
12234.54 416
12235.59 372
12236.63 407
12237.68 394
12238.72 401
12239.77 398
12240.81 413
12241.86 392
12242.90 400
12243.94 413
12244.99 398
12246.03 410
12247.08 429
12248.13 457
12249.17 420
12250.22 387
12251.26 399
12252.31 407
12253.35 421
12254.40 412
12255.44 383
12256.49 373
12257.53 392
12258.58 392
12259.62 365
12260.67 373
12261.72 352
12262.76 380
12263.81 383
12264.85 371
12265.90 384
12266.94 343
12267.99 341
12269.04 340
12270.08 349
12271.13 361
12272.17 336
12273.22 350
12274.27 360
12275.31 357
12276.36 369
12277.41 350
12278.45 338
12279.50 344
12280.55 344
12281.59 369
12282.64 357
12283.69 361
12284.73 367
12285.78 358
12286.83 340
12287.87 349
12288.92 365
12289.97 366
12291.01 364
12292.06 382
12293.11 351
12294.15 346
12295.20 366
12296.25 350
12297.30 362
12298.34 355
12299.39 357
12300.44 373
12301.48 369
12302.53 352
12303.58 356
12304.63 333
12305.67 348
12306.72 327
12307.77 358
12308.82 367
12309.87 351
12310.91 342
12311.96 359
12313.01 351
12314.06 351
12315.10 363
12316.15 327
12317.20 354
12318.25 356
12319.30 350
12320.34 367
12321.39 350
12322.44 333
12323.49 336
12324.54 350
12325.59 365
12326.63 336
12327.68 338
12328.73 310
12329.78 329
12330.83 351
12331.88 351
12332.93 347
12333.98 319
12335.02 332
12336.07 340
12337.12 319
12338.17 339
12339.22 323
12340.27 338
12341.32 344
12342.37 332
12343.42 347
12344.47 346
12345.51 357
12346.56 336
12347.61 345
12348.66 357
12349.71 358
12350.76 356
12351.81 349
12352.86 347
12353.91 346
12354.96 325
12356.01 332
12357.06 351
12358.11 370
12359.16 352
12360.21 365
12361.26 392
12362.31 373
12363.36 377
12364.41 385
12365.46 386
12366.51 373
12367.56 381
12368.61 363
12369.66 356
12370.71 358
12371.76 373
12372.81 370
12373.86 347
12374.91 348
12375.96 342
12377.01 384
12378.06 375
12379.11 374
12380.17 356
12381.22 355
12382.27 377
12383.32 376
12384.37 369
12385.42 375
12386.47 370
12387.52 325
12388.57 356
12389.62 385
12390.67 382
12391.73 366
12392.78 359
12393.83 351
12394.88 357
12395.93 380
12396.98 376
12398.03 394
12399.09 362
12400.14 371
12401.19 381
12402.24 393
12403.29 385
12404.34 364
12405.40 347
12406.45 359
12407.50 374
12408.55 360
12409.60 367
12410.66 371
12411.71 387
12412.76 397
12413.81 392
12414.86 394
12415.92 383
12416.97 400
12418.02 406
12419.07 408
12420.13 409
12421.18 409
12422.23 413
12423.28 399
12424.34 401
12425.39 395
12426.44 433
12427.49 411
12428.55 408
12429.60 390
12430.65 412
12431.71 415
12432.76 441
12433.81 429
12434.86 427
12435.92 428
12436.97 411
12438.02 414
12439.08 434
12440.13 460
12441.18 429
12442.24 446
12443.29 409
12444.34 385
12445.40 393
12446.45 430
12447.50 468
12448.56 432
12449.61 441
12450.67 471
12451.72 483
12452.77 486
12453.83 485
12454.88 513
12455.94 514
12456.99 498
12458.04 513
12459.10 552
12460.15 563
12461.21 574
12462.26 557
12463.31 570
12464.37 589
12465.42 624
12466.48 627
12467.53 674
12468.59 704
12469.64 766
12470.70 802
12471.75 829
12472.80 895
12473.86 956
12474.91 949
12475.97 999
12477.02 1030
12478.08 1091
12479.13 1099
12480.19 1064
12481.24 1063
12482.30 966
12483.35 967
12484.41 928
12485.46 908
12486.52 856
12487.57 789
12488.63 766
12489.69 683
12490.74 677
12491.80 645
12492.85 615
12493.91 582
12494.96 567
12496.02 558
12497.07 541
12498.13 520
12499.19 547
12500.24 467
12501.30 483
12502.35 481
12503.41 486
12504.47 482
12505.52 516
12506.58 503
12507.63 489
12508.69 493
12509.75 475
12510.80 487
12511.86 509
12512.91 521
12513.97 525
12515.03 496
12516.08 480
12517.14 485
12518.20 484
12519.25 496
12520.31 505
12521.37 495
12522.42 496
12523.48 510
12524.54 493
12525.59 505
12526.65 483
12527.71 497
12528.77 505
12529.82 480
12530.88 486
12531.94 489
12532.99 512
12534.05 485
12535.11 491
12536.17 521
12537.22 486
12538.28 515
12539.34 504
12540.40 492
12541.45 508
12542.51 511
12543.57 531
12544.63 519
12545.68 530
12546.74 551
12547.80 578
12548.86 580
12549.92 587
12550.97 588
12552.03 616
12553.09 638
12554.15 661
12555.21 648
12556.26 649
12557.32 663
12558.38 654
12559.44 654
12560.50 669
12561.56 625
12562.61 642
12563.67 651
12564.73 592
12565.79 593
12566.85 609
12567.91 577
12568.97 545
12570.02 551
12571.08 538
12572.14 512
12573.20 510
12574.26 519
12575.32 509
12576.38 534
12577.44 494
12578.50 495
12579.56 511
12580.61 482
12581.67 484
12582.73 513
12583.79 498
12584.85 523
12585.91 465
12586.97 495
12588.03 508
12589.09 516
12590.15 493
12591.21 489
12592.27 490
12593.33 480
12594.39 519
12595.45 487
12596.51 496
12597.57 480
12598.63 481
12599.69 504
12600.75 455
12601.81 434
12602.87 475
12603.93 462
12604.99 454
12606.05 484
12607.11 426
12608.17 470
12609.23 492
12610.29 468
12611.35 469
12612.41 474
12613.47 523
12614.53 500
12615.59 489
12616.66 483
12617.72 495
12618.78 504
12619.84 511
12620.90 503
12621.96 525
12623.02 487
12624.08 514
12625.14 527
12626.20 548
12627.26 525
12628.33 540
12629.39 572
12630.45 544
12631.51 519
12632.57 508
12633.63 524
12634.69 511
12635.76 521
12636.82 476
12637.88 489
12638.94 486
12640.00 475
12641.06 492
12642.13 498
12643.19 485
12644.25 479
12645.31 498
12646.37 502
12647.44 478
12648.50 468
12649.56 491
12650.62 484
12651.68 460
12652.75 462
12653.81 480
12654.87 473
12655.93 494
12657.00 484
12658.06 480
12659.12 498
12660.18 477
12661.25 473
12662.31 477
12663.37 462
12664.43 467
12665.50 479
12666.56 488
12667.62 462
12668.69 453
12669.75 469
12670.81 458
12671.88 494
12672.94 473
12674.00 463
12675.06 488
12676.13 503
12677.19 469
12678.25 476
12679.32 481
12680.38 483
12681.44 491
12682.51 471
12683.57 508
12684.64 483
12685.70 487
12686.76 515
12687.83 494
12688.89 495
12689.95 506
12691.02 533
12692.08 567
12693.15 547
12694.21 539
12695.27 536
12696.34 538
12697.40 547
12698.47 553
12699.53 558
12700.59 531
12701.66 541
12702.72 565
12703.79 575
12704.85 595
12705.92 570
12706.98 547
12708.05 581
12709.11 595
12710.18 603
12711.24 595
12712.30 604
12713.37 613
12714.43 601
12715.50 569
12716.56 560
12717.63 564
12718.69 599
12719.76 592
12720.82 588
12721.89 599
12722.95 604
12724.02 573
12725.09 601
12726.15 614
12727.22 604
12728.28 638
12729.35 684
12730.41 684
12731.48 675
12732.54 666
12733.61 687
12734.68 714
12735.74 700
12736.81 691
12737.87 703
12738.94 678
12740.00 659
12741.07 651
12742.14 627
12743.20 591
12744.27 591
12745.33 568
12746.40 566
12747.47 578
12748.53 554
12749.60 512
12750.67 487
12751.73 517
12752.80 507
12753.87 539
12754.93 521
12756.00 452
12757.07 483
12758.13 465
12759.20 490
12760.27 462
12761.33 450
12762.40 463
12763.47 477
12764.53 472
12765.60 447
12766.67 456
12767.73 448
12768.80 448
12769.87 442
12770.94 439
12772.00 447
12773.07 436
12774.14 443
12775.21 407
12776.27 427
12777.34 444
12778.41 417
12779.48 424
12780.54 412
12781.61 404
12782.68 410
12783.75 426
12784.81 424
12785.88 411
12786.95 404
12788.02 402
12789.09 391
12790.15 421
12791.22 411
12792.29 402
12793.36 391
12794.43 401
12795.49 373
12796.56 406
12797.63 415
12798.70 347
12799.77 386
12800.84 393
12801.90 395
12802.97 374
12804.04 368
12805.11 402
12806.18 402
12807.25 397
12808.32 397
12809.39 404
12810.45 408
12811.52 419
12812.59 390
12813.66 377
12814.73 413
12815.80 403
12816.87 394
12817.94 410
12819.01 426
12820.08 402
12821.15 407
12822.21 401
12823.28 416
12824.35 408
12825.42 402
12826.49 406
12827.56 400
12828.63 395
12829.70 418
12830.77 413
12831.84 375
12832.91 396
12833.98 393
12835.05 393
12836.12 386
12837.19 385
12838.26 372
12839.33 373
12840.40 372
12841.47 379
12842.54 376
12843.61 356
12844.68 369
12845.75 353
12846.82 328
12847.89 318
12848.96 358
12850.03 342
12851.10 361
12852.18 368
12853.25 338
12854.32 379
12855.39 354
12856.46 337
12857.53 330
12858.60 319
12859.67 345
12860.74 344
12861.81 320
12862.88 317
12863.96 338
12865.03 333
12866.10 316
12867.17 350
12868.24 303
12869.31 286
12870.38 326
12871.45 332
12872.53 337
12873.60 345
12874.67 320
12875.74 315
12876.81 340
12877.88 326
12878.96 333
12880.03 332
12881.10 339
12882.17 311
12883.24 316
12884.31 300
12885.39 304
12886.46 332
12887.53 299
12888.60 300
12889.68 316
12890.75 291
12891.82 277
12892.89 302
12893.96 302
12895.04 276
12896.11 303
12897.18 294
12898.25 287
12899.33 272
12900.40 293
12901.47 289
12902.54 290
12903.62 304
12904.69 288
12905.76 280
12906.84 279
12907.91 288
12908.98 284
12910.06 276
12911.13 281
12912.20 285
12913.27 285
12914.35 286
12915.42 275
12916.49 292
12917.57 284
12918.64 288
12919.71 310
12920.79 295
12921.86 279
12922.94 271
12924.01 280
12925.08 284
12926.16 279
12927.23 287
12928.30 287
12929.38 274
12930.45 293
12931.53 283
12932.60 266
12933.67 270
12934.75 262
12935.82 271
12936.90 274
12937.97 274
12939.04 259
12940.12 270
12941.19 271
12942.27 241
12943.34 270
12944.42 258
12945.49 247
12946.56 246
12947.64 257
12948.71 265
12949.79 274
12950.86 273
12951.94 277
12953.01 246
12954.09 265
12955.16 266
12956.24 277
12957.31 270
12958.39 255
12959.46 267
12960.54 271
12961.61 252
12962.69 271
12963.76 259
12964.84 266
12965.91 257
12966.99 253
12968.07 283
12969.14 266
12970.22 243
12971.29 243
12972.37 262
12973.44 262
12974.52 247
12975.59 255
12976.67 244
12977.75 271
12978.82 277
12979.90 254
12980.97 270
12982.05 269
12983.13 247
12984.20 250
12985.28 251
12986.35 236
12987.43 267
12988.51 255
12989.58 251
12990.66 258
12991.74 259
12992.81 256
12993.89 279
12994.97 264
12996.04 259
12997.12 229
12998.20 257
12999.27 259
13000.35 241
13001.43 250
13002.50 268
13003.58 272
13004.66 259
13005.73 245
13006.81 236
13007.89 252
13008.97 238
13010.04 253
13011.12 258
13012.20 276
13013.27 275
13014.35 281
13015.43 274
13016.51 263
13017.58 265
13018.66 277
13019.74 247
13020.82 236
13021.89 235
13022.97 237
13024.05 269
13025.13 239
13026.21 244
13027.28 270
13028.36 265
13029.44 277
13030.52 269
13031.60 261
13032.67 266
13033.75 280
13034.83 268
13035.91 256
13036.99 247
13038.07 251
13039.14 252
13040.22 253
13041.30 269
13042.38 261
13043.46 262
13044.54 242
13045.62 270
13046.69 280
13047.77 265
13048.85 274
13049.93 272
13051.01 270
13052.09 246
13053.17 261
13054.25 274
13055.33 297
13056.40 258
13057.48 259
13058.56 252
13059.64 255
13060.72 280
13061.80 246
13062.88 278
13063.96 259
13065.04 256
13066.12 256
13067.20 244
13068.28 242
13069.36 231
13070.44 257
13071.52 235
13072.60 251
13073.68 245
13074.76 249
13075.84 265
13076.92 271
13078.00 279
13079.08 268
13080.16 276
13081.24 244
13082.32 238
13083.40 244
13084.48 271
13085.56 262
13086.64 266
13087.72 258
13088.80 250
13089.88 255
13090.96 246
13092.04 244
13093.12 254
13094.20 267
13095.28 280
13096.36 268
13097.44 264
13098.52 244
13099.61 261
13100.69 263
13101.77 261
13102.85 264
13103.93 280
13105.01 268
13106.09 258
13107.17 290
13108.25 288
13109.34 263
13110.42 288
13111.50 283
13112.58 290
13113.66 315
13114.74 282
13115.82 293
13116.91 285
13117.99 290
13119.07 304
13120.15 301
13121.23 286
13122.31 273
13123.40 297
13124.48 288
13125.56 297
13126.64 299
13127.72 312
13128.81 284
13129.89 300
13130.97 317
13132.05 291
13133.14 266
13134.22 302
13135.30 286
13136.38 282
13137.47 282
13138.55 229
13139.63 265
13140.71 309
13141.80 282
13142.88 289
13143.96 292
13145.04 287
13146.13 294
13147.21 289
13148.29 281
13149.38 246
13150.46 270
13151.54 291
13152.62 288
13153.71 272
13154.79 289
13155.87 291
13156.96 312
13158.04 291
13159.12 273
13160.21 274
13161.29 290
13162.37 295
13163.46 276
13164.54 287
13165.62 317
13166.71 325
13167.79 316
13168.88 277
13169.96 281
13171.04 294
13172.13 277
13173.21 297
13174.30 305
13175.38 288
13176.46 291
13177.55 309
13178.63 291
13179.72 307
13180.80 302
13181.88 289
13182.97 294
13184.05 286
13185.14 301
13186.22 296
13187.31 284
13188.39 291
13189.48 310
13190.56 292
13191.65 292
13192.73 283
13193.81 293
13194.90 285
13195.98 285
13197.07 291
13198.15 292
13199.24 284
13200.32 281
13201.41 301
13202.49 300
13203.58 307
13204.67 303
13205.75 315
13206.84 287
13207.92 313
13209.01 286
13210.09 298
13211.18 292
13212.26 290
13213.35 294
13214.43 289
13215.52 293
13216.61 301
13217.69 307
13218.78 301
13219.86 307
13220.95 294
13222.04 303
13223.12 293
13224.21 298
13225.29 291
13226.38 300
13227.47 300
13228.55 306
13229.64 325
13230.72 336
13231.81 303
13232.90 308
13233.98 303
13235.07 302
13236.16 287
13237.24 272
13238.33 301
13239.42 301
13240.50 317
13241.59 315
13242.68 314
13243.76 316
13244.85 297
13245.94 293
13247.02 308
13248.11 290
13249.20 336
13250.29 324
13251.37 300
13252.46 296
13253.55 315
13254.63 355
13255.72 336
13256.81 319
13257.90 299
13258.98 320
13260.07 319
13261.16 322
13262.25 323
13263.33 323
13264.42 346
13265.51 344
13266.60 322
13267.69 344
13268.77 328
13269.86 322
13270.95 345
13272.04 351
13273.13 324
13274.21 354
13275.30 356
13276.39 351
13277.48 375
13278.57 348
13279.65 335
13280.74 368
13281.83 385
13282.92 374
13284.01 343
13285.10 354
13286.19 366
13287.27 381
13288.36 365
13289.45 362
13290.54 350
13291.63 399
13292.72 375
13293.81 386
13294.90 371
13295.98 380
13297.07 383
13298.16 383
13299.25 368
13300.34 366
13301.43 373
13302.52 371
13303.61 383
13304.70 382
13305.79 386
13306.88 398
13307.97 403
13309.06 395
13310.15 383
13311.24 409
13312.32 416
13313.41 406
13314.50 396
13315.59 413
13316.68 402
13317.77 384
13318.86 421
13319.95 450
13321.04 447
13322.13 442
13323.22 430
13324.31 423
13325.40 440
13326.49 437
13327.58 450
13328.68 452
13329.77 475
13330.86 479
13331.95 484
13333.04 490
13334.13 485
13335.22 481
13336.31 489
13337.40 471
13338.49 488
13339.58 471
13340.67 467
13341.76 476
13342.85 479
13343.94 491
13345.04 473
13346.13 482
13347.22 508
13348.31 492
13349.40 483
13350.49 502
13351.58 500
13352.67 481
13353.77 472
13354.86 497
13355.95 505
13357.04 504
13358.13 501
13359.22 507
13360.31 526
13361.41 504
13362.50 492
13363.59 518
13364.68 512
13365.77 513
13366.87 534
13367.96 556
13369.05 549
13370.14 570
13371.23 556
13372.33 526
13373.42 525
13374.51 534
13375.60 560
13376.69 518
13377.79 493
13378.88 486
13379.97 479
13381.06 435
13382.16 469
13383.25 430
13384.34 422
13385.43 403
13386.53 425
13387.62 434
13388.71 402
13389.81 396
13390.90 404
13391.99 418
13393.08 436
13394.18 425
13395.27 419
13396.36 425
13397.46 404
13398.55 374
13399.64 385
13400.74 394
13401.83 412
13402.92 388
13404.02 368
13405.11 373
13406.20 390
13407.30 410
13408.39 417
13409.48 389
13410.58 384
13411.67 379
13412.77 383
13413.86 397
13414.95 392
13416.05 378
13417.14 375
13418.23 379
13419.33 395
13420.42 372
13421.52 381
13422.61 393
13423.71 393
13424.80 375
13425.89 377
13426.99 414
13428.08 426
13429.18 428
13430.27 405
13431.37 397
13432.46 401
13433.56 408
13434.65 412
13435.74 404
13436.84 391
13437.93 431
13439.03 428
13440.12 420
13441.22 411
13442.31 405
13443.41 404
13444.50 411
13445.60 433
13446.69 439
13447.79 419
13448.88 410
13449.98 415
13451.08 418
13452.17 428
13453.27 420
13454.36 422
13455.46 440
13456.55 431
13457.65 438
13458.74 441
13459.84 436
13460.94 448
13462.03 474
13463.13 440
13464.22 462
13465.32 474
13466.41 449
13467.51 452
13468.61 446
13469.70 445
13470.80 466
13471.90 457
13472.99 469
13474.09 435
13475.18 446
13476.28 448
13477.38 442
13478.47 447
13479.57 473
13480.67 486
13481.76 483
13482.86 456
13483.96 475
13485.05 497
13486.15 485
13487.25 495
13488.34 500
13489.44 502
13490.54 517
13491.63 515
13492.73 510
13493.83 504
13494.93 533
13496.02 551
13497.12 542
13498.22 568
13499.31 544
13500.41 513
13501.51 514
13502.61 513
13503.70 516
13504.80 534
13505.90 544
13507.00 533
13508.09 523
13509.19 478
13510.29 528
13511.39 534
13512.49 528
13513.58 502
13514.68 515
13515.78 515
13516.88 504
13517.98 487
13519.07 488
13520.17 503
13521.27 518
13522.37 519
13523.47 489
13524.57 497
13525.66 478
13526.76 488
13527.86 471
13528.96 471
13530.06 484
13531.16 478
13532.25 483
13533.35 484
13534.45 483
13535.55 482
13536.65 472
13537.75 455
13538.85 424
13539.95 446
13541.05 432
13542.14 468
13543.24 442
13544.34 432
13545.44 430
13546.54 435
13547.64 412
13548.74 395
13549.84 378
13550.94 420
13552.04 401
13553.14 402
13554.24 379
13555.34 392
13556.44 392
13557.54 419
13558.64 385
13559.74 380
13560.84 391
13561.94 388
13563.04 390
13564.13 374
13565.23 354
13566.34 366
13567.44 365
13568.54 372
13569.64 367
13570.74 369
13571.84 394
13572.94 373
13574.04 379
13575.14 383
13576.24 382
13577.34 372
13578.44 403
13579.54 360
13580.64 382
13581.74 387
13582.84 385
13583.94 390
13585.04 345
13586.14 368
13587.24 377
13588.35 372
13589.45 360
13590.55 390
13591.65 369
13592.75 385
13593.85 387
13594.95 367
13596.05 388
13597.15 391
13598.26 373
13599.36 381
13600.46 384
13601.56 361
13602.66 373
13603.76 406
13604.86 406
13605.97 407
13607.07 373
13608.17 385
13609.27 401
13610.37 409
13611.47 399
13612.58 396
13613.68 381
13614.78 398
13615.88 405
13616.98 388
13618.09 363
13619.19 356
13620.29 402
13621.39 383
13622.50 407
13623.60 400
13624.70 389
13625.80 414
13626.91 402
13628.01 408
13629.11 386
13630.21 391
13631.32 384
13632.42 404
13633.52 413
13634.62 402
13635.73 385
13636.83 384
13637.93 387
13639.04 404
13640.14 377
13641.24 407
13642.35 399
13643.45 403
13644.55 403
13645.65 383
13646.76 385
13647.86 381
13648.96 392
13650.07 403
13651.17 381
13652.28 374
13653.38 424
13654.48 403
13655.59 414
13656.69 388
13657.79 378
13658.90 402
13660.00 384
13661.11 410
13662.21 389
13663.31 395
13664.42 423
13665.52 419
13666.63 381
13667.73 368
13668.83 369
13669.94 409
13671.04 406
13672.15 408
13673.25 402
13674.36 410
13675.46 422
13676.56 434
13677.67 409
13678.77 408
13679.88 408
13680.98 406
13682.09 406
13683.19 423
13684.30 411
13685.40 421
13686.51 404
13687.61 415
13688.72 422
13689.82 417
13690.93 423
13692.03 432
13693.14 413
13694.24 417
13695.35 451
13696.45 445
13697.56 427
13698.66 432
13699.77 453
13700.87 444
13701.98 445
13703.09 429
13704.19 432
13705.30 459
13706.40 446
13707.51 440
13708.61 451
13709.72 463
13710.83 462
13711.93 482
13713.04 489
13714.14 476
13715.25 472
13716.36 480
13717.46 507
13718.57 505
13719.67 493
13720.78 479
13721.89 511
13722.99 522
13724.10 520
13725.21 519
13726.31 519
13727.42 525
13728.53 547
13729.63 555
13730.74 533
13731.85 565
13732.95 549
13734.06 592
13735.17 581
13736.27 578
13737.38 580
13738.49 558
13739.59 619
13740.70 572
13741.81 569
13742.92 616
13744.02 622
13745.13 635
13746.24 649
13747.35 622
13748.45 654
13749.56 689
13750.67 660
13751.78 700
13752.88 688
13753.99 694
13755.10 738
13756.21 768
13757.31 762
13758.42 836
13759.53 850
13760.64 823
13761.75 830
13762.85 869
13763.96 878
13765.07 890
13766.18 886
13767.29 894
13768.39 915
13769.50 924
13770.61 942
13771.72 906
13772.83 919
13773.94 911
13775.04 919
13776.15 855
13777.26 861
13778.37 833
13779.48 826
13780.59 824
13781.70 800
13782.80 753
13783.91 768
13785.02 720
13786.13 692
13787.24 643
13788.35 648
13789.46 634
13790.57 597
13791.68 602
13792.79 547
13793.90 552
13795.00 548
13796.11 542
13797.22 545
13798.33 533
13799.44 501
13800.55 488
13801.66 492
13802.77 484
13803.88 487
13804.99 484
13806.10 485
13807.21 483
13808.32 456
13809.43 470
13810.54 465
13811.65 470
13812.76 481
13813.87 459
13814.98 489
13816.09 476
13817.20 457
13818.31 479
13819.42 481
13820.53 452
13821.64 442
13822.75 436
13823.86 446
13824.97 452
13826.08 465
13827.19 441
13828.30 456
13829.41 459
13830.53 451
13831.64 486
13832.75 456
13833.86 436
13834.97 455
13836.08 443
13837.19 484
13838.30 461
13839.41 456
13840.52 440
13841.64 454
13842.75 475
13843.86 477
13844.97 447
13846.08 439
13847.19 429
13848.30 456
13849.41 450
13850.53 445
13851.64 433
13852.75 445
13853.86 464
13854.97 458
13856.08 466
13857.20 462
13858.31 474
13859.42 478
13860.53 465
13861.64 472
13862.76 459
13863.87 448
13864.98 454
13866.09 467
13867.20 471
13868.32 457
13869.43 487
13870.54 467
13871.65 470
13872.77 472
13873.88 469
13874.99 479
13876.10 492
13877.22 479
13878.33 499
13879.44 481
13880.55 509
13881.67 504
13882.78 494
13883.89 499
13885.01 523
13886.12 530
13887.23 518
13888.34 540
13889.46 546
13890.57 526
13891.68 529
13892.80 543
13893.91 536
13895.02 531
13896.14 554
13897.25 587
13898.36 537
13899.48 514
13900.59 516
13901.70 551
13902.82 563
13903.93 550
13905.05 536
13906.16 511
13907.27 503
13908.39 490
13909.50 490
13910.61 478
13911.73 475
13912.84 441
13913.96 439
13915.07 426
13916.19 422
13917.30 443
13918.41 422
13919.53 415
13920.64 431
13921.76 445
13922.87 452
13923.99 399
13925.10 425
13926.21 407
13927.33 417
13928.44 429
13929.56 425
13930.67 426
13931.79 420
13932.90 415
13934.02 421
13935.13 427
13936.25 409
13937.36 381
13938.48 407
13939.59 421
13940.71 395
13941.82 396
13942.94 381
13944.05 384
13945.17 384
13946.28 378
13947.40 418
13948.52 385
13949.63 359
13950.75 401
13951.86 379
13952.98 374
13954.09 406
13955.21 404
13956.32 384
13957.44 399
13958.56 405
13959.67 364
13960.79 378
13961.90 392
13963.02 392
13964.14 392
13965.25 379
13966.37 388
13967.48 388
13968.60 398
13969.72 412
13970.83 389
13971.95 380
13973.07 385
13974.18 406
13975.30 391
13976.42 358
13977.53 397
13978.65 388
13979.77 403
13980.88 380
13982.00 407
13983.12 393
13984.23 394
13985.35 385
13986.47 384
13987.58 380
13988.70 404
13989.82 379
13990.94 376
13992.05 390
13993.17 382
13994.29 417
13995.40 391
13996.52 381
13997.64 383
13998.76 415
13999.87 368
14000.99 389
14002.11 390
14003.23 393
14004.35 392
14005.46 388
14006.58 363
14007.70 374
14008.82 377
14009.93 383
14011.05 397
14012.17 381
14013.29 383
14014.41 377
14015.52 375
14016.64 370
14017.76 380
14018.88 373
14020.00 397
14021.12 394
14022.23 395
14023.35 372
14024.47 391
14025.59 396
14026.71 372
14027.83 393
14028.95 381
14030.06 392
14031.18 387
14032.30 402
14033.42 391
14034.54 392
14035.66 388
14036.78 404
14037.90 406
14039.02 399
14040.14 428
14041.25 410
14042.37 418
14043.49 425
14044.61 399
14045.73 396
14046.85 423
14047.97 436
14049.09 428
14050.21 416
14051.33 436
14052.45 434
14053.57 439
14054.69 402
14055.81 431
14056.93 443
14058.05 460
14059.17 462
14060.29 459
14061.41 450
14062.53 442
14063.65 481
14064.77 450
14065.89 444
14067.01 453
14068.13 474
14069.25 477
14070.37 460
14071.49 502
14072.61 512
14073.73 512
14074.85 506
14075.97 485
14077.09 502
14078.21 509
14079.33 499
14080.45 532
14081.57 548
14082.69 498
14083.82 515
14084.94 512
14086.06 499
14087.18 510
14088.30 506
14089.42 520
14090.54 549
14091.66 511
14092.78 534
14093.91 549
14095.03 532
14096.15 513
14097.27 545
14098.39 538
14099.51 536
14100.63 567
14101.76 549
14102.88 546
14104.00 531
14105.12 561
14106.24 558
14107.36 543
14108.49 517
14109.61 515
14110.73 501
14111.85 488
14112.97 489
14114.10 468
14115.22 482
14116.34 457
14117.46 449
14118.58 430
14119.71 455
14120.83 451
14121.95 440
14123.07 432
14124.20 457
14125.32 404
14126.44 394
14127.56 392
14128.69 436
14129.81 382
14130.93 392
14132.06 409
14133.18 377
14134.30 359
14135.42 368
14136.55 379
14137.67 375
14138.79 372
14139.92 378
14141.04 382
14142.16 356
14143.29 381
14144.41 358
14145.53 369
14146.66 355
14147.78 373
14148.90 382
14150.03 394
14151.15 344
14152.27 357
14153.40 354
14154.52 357
14155.64 350
14156.77 327
14157.89 343
14159.02 382
14160.14 355
14161.26 352
14162.39 336
14163.51 352
14164.64 326
14165.76 328
14166.88 317
14168.01 341
14169.13 375
14170.26 351
14171.38 349
14172.51 328
14173.63 345
14174.75 353
14175.88 347
14177.00 366
14178.13 350
14179.25 332
14180.38 340
14181.50 330
14182.63 335
14183.75 302
14184.88 329
14186.00 344
14187.13 347
14188.25 343
14189.38 332
14190.50 343
14191.63 315
14192.75 328
14193.88 342
14195.00 348
14196.13 319
14197.25 332
14198.38 342
14199.50 325
14200.63 336
14201.76 340
14202.88 327
14204.01 303
14205.13 336
14206.26 306
14207.38 319
14208.51 312
14209.64 306
14210.76 347
14211.89 315
14213.01 316
14214.14 319
14215.27 320
14216.39 314
14217.52 305
14218.64 296
14219.77 291
14220.90 286
14222.02 315
14223.15 286
14224.28 307
14225.40 318
14226.53 326
14227.66 298
14228.78 290
14229.91 308
14231.04 312
14232.16 288
14233.29 291
14234.42 316
14235.54 272
14236.67 294
14237.80 299
14238.92 295
14240.05 293
14241.18 298
14242.31 287
14243.43 290
14244.56 273
14245.69 280
14246.82 292
14247.94 293
14249.07 285
14250.20 268
14251.33 309
14252.45 284
14253.58 288
14254.71 283
14255.84 280
14256.96 296
14258.09 274
14259.22 293
14260.35 286
14261.47 279
14262.60 281
14263.73 262
14264.86 263
14265.99 253
14267.12 251
14268.24 274
14269.37 270
14270.50 265
14271.63 252
14272.76 277
14273.89 272
14275.01 251
14276.14 263
14277.27 272
14278.40 251
14279.53 258
14280.66 245
14281.79 261
14282.91 252
14284.04 225
14285.17 243
14286.30 249
14287.43 242
14288.56 246
14289.69 248
14290.82 229
14291.95 271
14293.08 239
14294.20 270
14295.33 233
14296.46 241
14297.59 252
14298.72 261
14299.85 228
14300.98 250
14302.11 241
14303.24 228
14304.37 242
14305.50 245
14306.63 243
14307.76 250
14308.89 252
14310.02 242
14311.15 255
14312.28 259
14313.41 247
14314.54 230
14315.67 224
14316.80 235
14317.93 242
14319.06 230
14320.19 240
14321.32 242
14322.45 248
14323.58 254
14324.71 239
14325.84 219
14326.97 235
14328.10 242
14329.23 229
14330.36 230
14331.49 251
14332.62 254
14333.76 246
14334.89 231
14336.02 218
14337.15 248
14338.28 235
14339.41 217
14340.54 213
14341.67 224
14342.80 236
14343.93 230
14345.07 215
14346.20 231
14347.33 225
14348.46 226
14349.59 229
14350.72 223
14351.85 235
14352.99 221
14354.12 249
14355.25 237
14356.38 223
14357.51 257
14358.64 227
14359.78 221
14360.91 231
14362.04 232
14363.17 232
14364.30 248
14365.44 240
14366.57 226
14367.70 212
14368.83 229
14369.96 222
14371.10 228
14372.23 266
14373.36 243
14374.49 234
14375.63 230
14376.76 215
14377.89 225
14379.02 229
14380.16 226
14381.29 240
14382.42 229
14383.55 252
14384.69 272
14385.82 259
14386.95 249
14388.09 254
14389.22 240
14390.35 288
14391.49 254
14392.62 242
14393.75 244
14394.89 262
14396.02 251
14397.15 244
14398.28 257
14399.42 259
14400.55 253
14401.69 259
14402.82 229
14403.95 265
14405.09 278
14406.22 248
14407.35 262
14408.49 258
14409.62 246
14410.75 236
14411.89 250
14413.02 273
14414.16 240
14415.29 268
14416.42 271
14417.56 287
14418.69 258
14419.83 251
14420.96 270
14422.10 298
14423.23 270
14424.36 274
14425.50 241
14426.63 274
14427.77 267
14428.90 251
14430.04 240
14431.17 271
14432.31 296
14433.44 285
14434.58 277
14435.71 261
14436.85 279
14437.98 275
14439.12 286
14440.25 275
14441.39 284
14442.52 282
14443.66 264
14444.79 273
14445.93 274
14447.06 274
14448.20 267
14449.33 285
14450.47 286
14451.60 281
14452.74 306
14453.87 303
14455.01 286
14456.14 295
14457.28 290
14458.42 318
14459.55 330
14460.69 325
14461.82 301
14462.96 290
14464.10 327
14465.23 317
14466.37 315
14467.50 327
14468.64 312
14469.78 321
14470.91 313
14472.05 321
14473.18 307
14474.32 315
14475.46 292
14476.59 308
14477.73 310
14478.87 322
14480.00 277
14481.14 282
14482.28 277
14483.41 295
14484.55 281
14485.69 265
14486.82 256
14487.96 265
14489.10 292
14490.23 267
14491.37 244
14492.51 256
14493.65 245
14494.78 255
14495.92 256
14497.06 251
14498.19 250
14499.33 236
14500.47 252
14501.61 231
14502.74 221
14503.88 225
14505.02 241
14506.16 235
14507.29 240
14508.43 216
14509.57 221
14510.71 248
14511.85 239
14512.98 233
14514.12 224
14515.26 217
14516.40 219
14517.54 227
14518.67 219
14519.81 213
14520.95 212
14522.09 228
14523.23 226
14524.36 220
14525.50 193
14526.64 213
14527.78 232
14528.92 237
14530.06 208
14531.19 218
14532.33 215
14533.47 209
14534.61 221
14535.75 221
14536.89 198
14538.03 218
14539.17 212
14540.31 201
14541.44 230
14542.58 231
14543.72 264
14544.86 239
14546.00 222
14547.14 222
14548.28 234
14549.42 236
14550.56 209
14551.70 225
14552.84 220
14553.98 257
14555.12 219
14556.25 229
14557.39 228
14558.53 216
14559.67 239
14560.81 259
14561.95 235
14563.09 223
14564.23 222
14565.37 232
14566.51 255
14567.65 222
14568.79 216
14569.93 230
14571.07 230
14572.21 236
14573.35 215
14574.49 231
14575.63 248
14576.77 220
14577.92 258
14579.06 223
14580.20 233
14581.34 231
14582.48 217
14583.62 229
14584.76 223
14585.90 242
14587.04 252
14588.18 238
14589.32 239
14590.46 229
14591.60 254
14592.74 255
14593.89 240
14595.03 234
14596.17 245
14597.31 260
14598.45 265
14599.59 253
14600.73 226
14601.87 224
14603.02 229
14604.16 235
14605.30 232
14606.44 250
14607.58 247
14608.72 223
14609.86 247
14611.01 242
14612.15 243
14613.29 254
14614.43 243
14615.57 259
14616.72 260
14617.86 253
14619.00 259
14620.14 272
14621.28 255
14622.43 262
14623.57 261
14624.71 255
14625.85 265
14627.00 265
14628.14 289
14629.28 266
14630.42 266
14631.56 292
14632.71 266
14633.85 280
14634.99 280
14636.14 274
14637.28 262
14638.42 277
14639.56 269
14640.71 239
14641.85 277
14642.99 274
14644.14 283
14645.28 272
14646.42 276
14647.56 267
14648.71 261
14649.85 254
14650.99 251
14652.14 241
14653.28 242
14654.42 240
14655.57 226
14656.71 226
14657.85 229
14659.00 240
14660.14 223
14661.29 210
14662.43 221
14663.57 223
14664.72 199
14665.86 196
14667.00 206
14668.15 214
14669.29 218
14670.44 212
14671.58 197
14672.73 189
14673.87 209
14675.01 206
14676.16 212
14677.30 204
14678.45 206
14679.59 206
14680.74 200
14681.88 183
14683.02 199
14684.17 209
14685.31 207
14686.46 181
14687.60 201
14688.75 222
14689.89 213
14691.04 180
14692.18 197
14693.33 199
14694.47 209
14695.62 211
14696.76 193
14697.91 198
14699.05 187
14700.20 191
14701.34 206
14702.49 177
14703.63 170
14704.78 170
14705.92 184
14707.07 183
14708.22 176
14709.36 189
14710.51 183
14711.65 208
14712.80 196
14713.94 204
14715.09 183
14716.23 190
14717.38 179
14718.53 205
14719.67 209
14720.82 168
14721.96 183
14723.11 185
14724.26 195
14725.40 195
14726.55 185
14727.70 191
14728.84 174
14729.99 191
14731.13 185
14732.28 191
14733.43 197
14734.57 185
14735.72 185
14736.87 185
14738.01 184
14739.16 192
14740.31 199
14741.45 183
14742.60 166
14743.75 183
14744.89 188
14746.04 180
14747.19 176
14748.34 186
14749.48 170
14750.63 180
14751.78 189
14752.92 169
14754.07 171
14755.22 166
14756.37 182
14757.51 186
14758.66 173
14759.81 177
14760.96 177
14762.10 161
14763.25 184
14764.40 170
14765.55 183
14766.70 166
14767.84 172
14768.99 174
14770.14 183
14771.29 176
14772.43 166
14773.58 176
14774.73 181
14775.88 184
14777.03 188
14778.18 158
14779.32 195
14780.47 188
14781.62 172
14782.77 180
14783.92 173
14785.07 166
14786.21 173
14787.36 191
14788.51 169
14789.66 161
14790.81 173
14791.96 168
14793.11 152
14794.26 172
14795.40 168
14796.55 194
14797.70 167
14798.85 178
14800.00 174
14801.15 171
14802.30 176
14803.45 161
14804.60 157
14805.75 179
14806.90 157
14808.05 165
14809.19 145
14810.34 158
14811.49 165
14812.64 159
14813.79 176
14814.94 178
14816.09 159
14817.24 166
14818.39 167
14819.54 151
14820.69 173
14821.84 175
14822.99 172
14824.14 145
14825.29 151
14826.44 157
14827.59 147
14828.74 159
14829.89 148
14831.04 153
14832.19 156
14833.34 146
14834.49 152
14835.64 151
14836.79 151
14837.95 173
14839.10 173
14840.25 152
14841.40 127
14842.55 163
14843.70 143
14844.85 142
14846.00 147
14847.15 156
14848.30 148
14849.45 155
14850.60 155
14851.76 147
14852.91 163
14854.06 155
14855.21 155
14856.36 152
14857.51 160
14858.66 145
14859.81 151
14860.97 184
14862.12 180
14863.27 161
14864.42 149
14865.57 155
14866.72 147
14867.88 140
14869.03 142
14870.18 154
14871.33 138
14872.48 154
14873.64 160
14874.79 132
14875.94 147
14877.09 162
14878.24 125
14879.40 160
14880.55 173
14881.70 177
14882.85 136
14884.00 149
14885.16 150
14886.31 141
14887.46 163
14888.61 149
14889.77 148
14890.92 148
14892.07 145
14893.23 157
14894.38 157
14895.53 160
14896.68 146
14897.84 147
14898.99 165
14900.14 154
14901.30 131
14902.45 127
14903.60 146
14904.75 154
14905.91 147
14907.06 148
14908.21 152
14909.37 123
14910.52 148
14911.67 162
14912.83 155
14913.98 159
14915.14 163
14916.29 162
14917.44 139
14918.60 129
14919.75 146
14920.90 135
14922.06 149
14923.21 158
14924.37 140
14925.52 144
14926.67 157
14927.83 161
14928.98 156
14930.14 134
14931.29 125
14932.44 154
14933.60 160
14934.75 155
14935.91 144
14937.06 145
14938.22 151
14939.37 141
14940.52 153
14941.68 133
14942.83 144
14943.99 134
14945.14 149
14946.30 149
14947.45 170
14948.61 160
14949.76 148
14950.92 162
14952.07 158
14953.23 160
14954.38 128
14955.54 148
14956.69 151
14957.85 143
14959.00 151
14960.16 154
14961.31 147
14962.47 152
14963.62 144
14964.78 152
14965.94 147
14967.09 151
14968.25 144
14969.40 148
14970.56 142
14971.71 135
14972.87 157
14974.03 149
14975.18 142
14976.34 147
14977.49 141
14978.65 145
14979.81 158
14980.96 152
14982.12 128
14983.27 159
14984.43 168
14985.59 151
14986.74 145
14987.90 146
14989.06 151
14990.21 138
14991.37 153
14992.53 148
14993.68 163
14994.84 138
14996.00 141
14997.15 142
14998.31 143
14999.47 147
15000.62 129
15001.78 140
15002.94 161
15004.09 152
15005.25 164
15006.41 129
15007.56 118
15008.72 128
15009.88 131
15011.04 149
15012.19 154
15013.35 145
15014.51 125
15015.67 136
15016.82 159
15017.98 137
15019.14 148
15020.30 148
15021.45 136
15022.61 143
15023.77 138
15024.93 143
15026.08 145
15027.24 115
15028.40 155
15029.56 140
15030.72 148
15031.87 145
15033.03 148
15034.19 142
15035.35 123
15036.51 130
15037.67 139
15038.82 135
15039.98 161
15041.14 143
15042.30 146
15043.46 127
15044.62 153
15045.78 134
15046.93 129
15048.09 136
15049.25 148
15050.41 158
15051.57 143
15052.73 159
15053.89 157
15055.05 135
15056.20 157
15057.36 135
15058.52 129
15059.68 142
15060.84 139
15062.00 122
15063.16 145
15064.32 156
15065.48 141
15066.64 142
15067.80 131
15068.96 139
15070.12 137
15071.28 134
15072.44 135
15073.60 132
15074.76 149
15075.91 146
15077.07 131
15078.23 140
15079.39 143
15080.55 142
15081.71 134
15082.87 141
15084.03 165
15085.19 160
15086.35 155
15087.51 137
15088.68 149
15089.84 153
15091.00 156
15092.16 143
15093.32 142
15094.48 138
15095.64 137
15096.80 154
15097.96 138
15099.12 143
15100.28 148
15101.44 138
15102.60 169
15103.76 144
15104.92 139
15106.08 168
15107.25 156
15108.41 141
15109.57 172
15110.73 132
15111.89 148
15113.05 154
15114.21 145
15115.37 142
15116.54 145
15117.70 142
15118.86 143
15120.02 138
15121.18 140
15122.34 154
15123.50 145
15124.67 134
15125.83 147
15126.99 150
15128.15 138
15129.31 144
15130.47 147
15131.64 157
15132.80 155
15133.96 163
15135.12 164
15136.28 149
15137.45 143
15138.61 167
15139.77 143
15140.93 149
15142.10 142
15143.26 140
15144.42 143
15145.58 142
15146.75 152
15147.91 173
15149.07 159
15150.23 155
15151.40 144
15152.56 154
15153.72 154
15154.88 143
15156.05 139
15157.21 168
15158.37 173
15159.54 155
15160.70 139
15161.86 158
15163.03 152
15164.19 147
15165.35 136
15166.52 148
15167.68 145
15168.84 145
15170.01 136
15171.17 165
15172.33 140
15173.50 144
15174.66 169
15175.82 158
15176.99 143
15178.15 153
15179.31 142
15180.48 157
15181.64 157
15182.81 150
15183.97 165
15185.13 165
15186.30 181
15187.46 163
15188.63 155
15189.79 166
15190.95 190
15192.12 166
15193.28 152
15194.45 171
15195.61 172
15196.78 182
15197.94 168
15199.10 189
15200.27 177
15201.43 181
15202.60 185
15203.76 179
15204.93 165
15206.09 174
15207.26 155
15208.42 161
15209.59 174
15210.75 170
15211.92 174
15213.08 172
15214.25 190
15215.41 190
15216.58 176
15217.74 166
15218.91 162
15220.07 181
15221.24 177
15222.40 171
15223.57 178
15224.74 175
15225.90 214
15227.07 176
15228.23 181
15229.40 192
15230.56 191
15231.73 181
15232.89 173
15234.06 194
15235.23 195
15236.39 177
15237.56 188
15238.72 200
15239.89 184
15241.06 202
15242.22 196
15243.39 197
15244.56 197
15245.72 188
15246.89 220
15248.05 181
15249.22 177
15250.39 195
15251.55 181
15252.72 188
15253.89 203
15255.05 168
15256.22 174
15257.39 163
15258.55 175
15259.72 190
15260.89 182
15262.05 164
15263.22 165
15264.39 155
15265.56 177
15266.72 179
15267.89 178
15269.06 174
15270.22 166
15271.39 173
15272.56 168
15273.73 177
15274.89 159
15276.06 163
15277.23 161
15278.40 190
15279.56 156
15280.73 144
15281.90 157
15283.07 155
15284.23 148
15285.40 154
15286.57 155
15287.74 167
15288.91 174
15290.07 149
15291.24 173
15292.41 169
15293.58 172
15294.75 164
15295.92 169
15297.08 169
15298.25 172
15299.42 162
15300.59 179
15301.76 169
15302.93 162
15304.09 155
15305.26 174
15306.43 174
15307.60 165
15308.77 160
15309.94 181
15311.11 192
15312.28 168
15313.44 162
15314.61 177
15315.78 185
15316.95 175
15318.12 173
15319.29 174
15320.46 188
15321.63 183
15322.80 174
15323.97 179
15325.14 159
15326.30 159
15327.47 167
15328.64 173
15329.81 169
15330.98 188
15332.15 174
15333.32 184
15334.49 174
15335.66 163
15336.83 180
15338.00 178
15339.17 176
15340.34 172
15341.51 148
15342.68 168
15343.85 176
15345.02 151
15346.19 171
15347.36 176
15348.53 184
15349.70 178
15350.87 174
15352.04 151
15353.21 170
15354.38 173
15355.55 177
15356.72 175
15357.90 189
15359.07 173
15360.24 179
15361.41 167
15362.58 182
15363.75 178
15364.92 182
15366.09 190
15367.26 199
15368.43 199
15369.60 167
15370.77 178
15371.95 171
15373.12 177
15374.29 183
15375.46 180
15376.63 188
15377.80 176
15378.97 183
15380.15 174
15381.32 188
15382.49 164
15383.66 182
15384.83 185
15386.00 183
15387.17 170
15388.35 198
15389.52 196
15390.69 168
15391.86 160
15393.03 176
15394.21 190
15395.38 190
15396.55 173
15397.72 190
15398.89 177
15400.07 174
15401.24 170
15402.41 172
15403.58 158
15404.76 149
15405.93 193
15407.10 166
15408.27 183
15409.45 178
15410.62 191
15411.79 166
15412.96 175
15414.14 177
15415.31 171
15416.48 168
15417.66 156
15418.83 160
15420.00 154
15421.17 159
15422.35 173
15423.52 170
15424.69 154
15425.87 150
15427.04 147
15428.21 168
15429.39 177
15430.56 171
15431.73 169
15432.91 180
15434.08 162
15435.25 150
15436.43 155
15437.60 168
15438.77 153
15439.95 168
15441.12 156
15442.30 161
15443.47 164
15444.64 160
15445.82 155
15446.99 174
15448.17 165
15449.34 183
15450.51 164
15451.69 160
15452.86 168
15454.04 156
15455.21 159
15456.39 170
15457.56 162
15458.73 160
15459.91 165
15461.08 164
15462.26 173
15463.43 162
15464.61 182
15465.78 166
15466.96 164
15468.13 170
15469.31 177
15470.48 173
15471.66 177
15472.83 159
15474.01 174
15475.18 156
15476.36 183
15477.53 174
15478.71 181
15479.88 175
15481.06 153
15482.23 156
15483.41 163
15484.58 158
15485.76 163
15486.93 185
15488.11 162
15489.29 157
15490.46 162
15491.64 155
15492.81 153
15493.99 155
15495.16 165
15496.34 163
15497.52 160
15498.69 176
15499.87 174
15501.04 159
15502.22 159
15503.40 157
15504.57 178
15505.75 177
15506.92 184
15508.10 181
15509.28 181
15510.45 181
15511.63 166
15512.81 150
15513.98 159
15515.16 176
15516.34 184
15517.51 181
15518.69 161
15519.87 180
15521.04 173
15522.22 178
15523.40 159
15524.57 162
15525.75 160
15526.93 182
15528.11 172
15529.28 175
15530.46 180
15531.64 190
15532.81 176
15533.99 185
15535.17 182
15536.35 193
15537.52 186
15538.70 191
15539.88 180
15541.06 172
15542.23 186
15543.41 186
15544.59 187
15545.77 188
15546.95 185
15548.12 197
15549.30 188
15550.48 171
15551.66 201
15552.83 183
15554.01 200
15555.19 189
15556.37 202
15557.55 185
15558.73 189
15559.90 196
15561.08 193
15562.26 187
15563.44 205
15564.62 197
15565.80 192
15566.97 194
15568.15 197
15569.33 202
15570.51 208
15571.69 199
15572.87 210
15574.05 192
15575.23 195
15576.40 213
15577.58 224
15578.76 214
15579.94 207
15581.12 203
15582.30 199
15583.48 185
15584.66 204
15585.84 208
15587.02 206
15588.20 209
15589.38 214
15590.56 213
15591.73 212
15592.91 217
15594.09 216
15595.27 202
15596.45 229
15597.63 228
15598.81 217
15599.99 226
15601.17 225
15602.35 225
15603.53 231
15604.71 233
15605.89 239
15607.07 239
15608.25 233
15609.43 236
15610.61 235
15611.79 245
15612.97 258
15614.15 260
15615.33 247
15616.51 260
15617.69 255
15618.88 248
15620.06 257
15621.24 249
15622.42 255
15623.60 253
15624.78 264
15625.96 302
15627.14 277
15628.32 259
15629.50 287
15630.68 297
15631.86 286
15633.05 273
15634.23 278
15635.41 299
15636.59 296
15637.77 312
15638.95 277
15640.13 291
15641.31 308
15642.50 295
15643.68 306
15644.86 283
15646.04 292
15647.22 292
15648.40 300
15649.58 319
15650.77 293
15651.95 283
15653.13 303
15654.31 312
15655.49 291
15656.68 281
15657.86 333
15659.04 295
15660.22 295
15661.40 295
15662.59 273
15663.77 274
15664.95 294
15666.13 300
15667.32 274
15668.50 284
15669.68 291
15670.86 277
15672.05 282
15673.23 271
15674.41 263
15675.59 262
15676.78 270
15677.96 285
15679.14 263
15680.32 293
15681.51 279
15682.69 267
15683.87 273
15685.06 270
15686.24 274
15687.42 263
15688.61 267
15689.79 251
15690.97 259
15692.16 247
15693.34 253
15694.52 268
15695.71 267
15696.89 261
15698.07 267
15699.26 275
15700.44 272
15701.62 283
15702.81 268
15703.99 283
15705.17 274
15706.36 278
15707.54 277
15708.73 277
15709.91 267
15711.09 279
15712.28 289
15713.46 255
15714.65 281
15715.83 306
15717.02 271
15718.20 286
15719.38 288
15720.57 288
15721.75 280
15722.94 305
15724.12 286
15725.31 308
15726.49 313
15727.68 304
15728.86 300
15730.04 314
15731.23 311
15732.41 303
15733.60 295
15734.78 301
15735.97 311
15737.15 310
15738.34 299
15739.52 310
15740.71 326
15741.89 323
15743.08 313
15744.27 292
15745.45 331
15746.64 337
15747.82 324
15749.01 332
15750.19 335
15751.38 355
15752.56 346
15753.75 373
15754.93 369
15756.12 360
15757.31 358
15758.49 337
15759.68 335
15760.86 342
15762.05 354
15763.24 353
15764.42 358
15765.61 335
15766.79 334
15767.98 334
15769.17 331
15770.35 347
15771.54 326
15772.72 299
15773.91 327
15775.10 334
15776.28 330
15777.47 301
15778.66 318
15779.84 341
15781.03 326
15782.22 314
15783.40 318
15784.59 318
15785.78 317
15786.96 301
15788.15 309
15789.34 312
15790.53 309
15791.71 303
15792.90 293
15794.09 279
15795.27 307
15796.46 273
15797.65 262
15798.84 281
15800.02 274
15801.21 274
15802.40 260
15803.59 277
15804.77 271
15805.96 257
15807.15 264
15808.34 246
15809.52 251
15810.71 259
15811.90 255
15813.09 268
15814.28 246
15815.46 266
15816.65 227
15817.84 226
15819.03 250
15820.22 230
15821.40 258
15822.59 252
15823.78 244
15824.97 257
15826.16 265
15827.35 256
15828.53 230
15829.72 262
15830.91 251
15832.10 224
15833.29 224
15834.48 271
15835.67 253
15836.85 242
15838.04 239
15839.23 250
15840.42 257
15841.61 249
15842.80 251
15843.99 227
15845.18 239
15846.37 237
15847.55 242
15848.74 251
15849.93 229
15851.12 257
15852.31 229
15853.50 221
15854.69 241
15855.88 242
15857.07 250
15858.26 236
15859.45 241
15860.64 239
15861.83 215
15863.02 249
15864.21 251
15865.40 240
15866.59 219
15867.78 253
15868.97 226
15870.16 244
15871.35 237
15872.54 246
15873.73 219
15874.92 245
15876.11 269
15877.30 256
15878.49 246
15879.68 275
15880.87 266
15882.06 245
15883.25 228
15884.44 259
15885.63 285
15886.82 240
15888.01 250
15889.20 227
15890.39 239
15891.59 268
15892.78 284
15893.97 256
15895.16 273
15896.35 284
15897.54 275
15898.73 269
15899.92 246
15901.11 252
15902.30 259
15903.50 255
15904.69 247
15905.88 255
15907.07 262
15908.26 271
15909.45 266
15910.64 280
15911.84 258
15913.03 265
15914.22 258
15915.41 291
15916.60 272
15917.79 240
15918.99 272
15920.18 274
15921.37 289
15922.56 292
15923.75 252
15924.95 252
15926.14 262
15927.33 260
15928.52 257
15929.71 265
15930.91 242
15932.10 269
15933.29 252
15934.48 255
15935.68 277
15936.87 264
15938.06 244
15939.25 246
15940.45 265
15941.64 245
15942.83 253
15944.03 267
15945.22 245
15946.41 254
15947.60 201
15948.80 212
15949.99 233
15951.18 231
15952.38 222
15953.57 220
15954.76 207
15955.96 214
15957.15 209
15958.34 199
15959.54 201
15960.73 207
15961.92 193
15963.12 191
15964.31 195
15965.50 199
15966.70 186
15967.89 183
15969.08 181
15970.28 206
15971.47 206
15972.67 178
15973.86 175
15975.05 160
15976.25 187
15977.44 196
15978.64 188
15979.83 169
15981.02 168
15982.22 206
15983.41 172
15984.61 182
15985.80 196
15987.00 185
15988.19 177
15989.38 169
15990.58 177
15991.77 158
15992.97 173
15994.16 190
15995.36 180
15996.55 188
15997.75 181
15998.94 156
16000.14 165
16001.33 178
16002.53 172
16003.72 181
16004.92 159
16006.11 170
16007.31 154
16008.50 165
16009.70 171
16010.89 180
16012.09 159
16013.28 170
16014.48 172
16015.67 153
16016.87 159
16018.07 173
16019.26 172
16020.46 173
16021.65 175
16022.85 177
16024.04 164
16025.24 151
16026.44 146
16027.63 166
16028.83 164
16030.02 167
16031.22 155
16032.42 152
16033.61 166
16034.81 156
16036.00 165
16037.20 171
16038.40 164
16039.59 164
16040.79 168
16041.99 149
16043.18 150
16044.38 161
16045.58 178
16046.77 157
16047.97 156
16049.17 161
16050.36 162
16051.56 158
16052.76 168
16053.95 177
16055.15 150
16056.35 147
16057.54 179
16058.74 175
16059.94 162
16061.14 150
16062.33 155
16063.53 161
16064.73 149
16065.92 153
16067.12 144
16068.32 152
16069.52 171
16070.71 149
16071.91 142
16073.11 164
16074.31 168
16075.50 150
16076.70 151
16077.90 150
16079.10 140
16080.30 154
16081.49 155
16082.69 160
16083.89 143
16085.09 136
16086.29 148
16087.48 155
16088.68 143
16089.88 138
16091.08 160
16092.28 149
16093.48 139
16094.67 148
16095.87 146
16097.07 140
16098.27 150
16099.47 132
16100.67 129
16101.87 135
16103.06 141
16104.26 128
16105.46 142
16106.66 147
16107.86 151
16109.06 157
16110.26 130
16111.46 130
16112.66 142
16113.86 133
16115.05 147
16116.25 148
16117.45 146
16118.65 133
16119.85 128
16121.05 135
16122.25 127
16123.45 131
16124.65 136
16125.85 124
16127.05 131
16128.25 146
16129.45 141
16130.65 122
16131.85 157
16133.05 147
16134.25 136
16135.45 121
16136.65 133
16137.85 146
16139.05 145
16140.25 131
16141.45 142
16142.65 124
16143.85 141
16145.05 157
16146.25 150
16147.45 143
16148.65 149
16149.85 130
16151.05 137
16152.25 142
16153.45 150
16154.65 133
16155.85 132
16157.05 140
16158.25 131
16159.46 129
16160.66 142
16161.86 151
16163.06 142
16164.26 144
16165.46 146
16166.66 149
16167.86 136
16169.06 149
16170.27 127
16171.47 135
16172.67 132
16173.87 135
16175.07 133
16176.27 135
16177.47 142
16178.67 148
16179.88 148
16181.08 140
16182.28 138
16183.48 155
16184.68 158
16185.89 129
16187.09 125
16188.29 137
16189.49 144
16190.69 145
16191.90 146
16193.10 142
16194.30 142
16195.50 133
16196.70 131
16197.91 146
16199.11 134
16200.31 143
16201.51 147
16202.72 138
16203.92 142
16205.12 134
16206.32 145
16207.53 139
16208.73 129
16209.93 129
16211.13 139
16212.34 145
16213.54 157
16214.74 135
16215.95 143
16217.15 155
16218.35 149
16219.55 132
16220.76 152
16221.96 162
16223.16 171
16224.37 170
16225.57 151
16226.77 147
16227.98 157
16229.18 160
16230.38 152
16231.59 139
16232.79 138
16233.99 148
16235.20 164
16236.40 166
16237.61 142
16238.81 166
16240.01 151
16241.22 179
16242.42 166
16243.63 160
16244.83 168
16246.03 166
16247.24 187
16248.44 167
16249.65 146
16250.85 158
16252.05 164
16253.26 179
16254.46 167
16255.67 157
16256.87 166
16258.08 172
16259.28 164
16260.49 175
16261.69 176
16262.89 187
16264.10 177
16265.30 183
16266.51 182
16267.71 181
16268.92 177
16270.12 171
16271.33 180
16272.53 171
16273.74 166
16274.94 181
16276.15 196
16277.35 195
16278.56 186
16279.77 204
16280.97 186
16282.18 182
16283.38 172
16284.59 152
16285.79 190
16287.00 187
16288.20 172
16289.41 168
16290.61 167
16291.82 205
16293.03 195
16294.23 172
16295.44 207
16296.64 184
16297.85 192
16299.06 201
16300.26 171
16301.47 212
16302.67 178
16303.88 190
16305.09 170
16306.29 186
16307.50 183
16308.71 194
16309.91 210
16311.12 195
16312.33 182
16313.53 196
16314.74 196
16315.95 175
16317.15 192
16318.36 199
16319.57 168
16320.77 170
16321.98 168
16323.19 163
16324.39 172
16325.60 179
16326.81 165
16328.01 147
16329.22 175
16330.43 166
16331.64 162
16332.84 165
16334.05 170
16335.26 165
16336.47 149
16337.67 146
16338.88 159
16340.09 144
16341.30 160
16342.50 145
16343.71 151
16344.92 148
16346.13 150
16347.33 172
16348.54 157
16349.75 154
16350.96 157
16352.17 166
16353.37 160
16354.58 148
16355.79 134
16357.00 157
16358.21 148
16359.41 166
16360.62 136
16361.83 158
16363.04 173
16364.25 160
16365.46 155
16366.67 141
16367.87 152
16369.08 136
16370.29 148
16371.50 137
16372.71 133
16373.92 152
16375.13 149
16376.34 148
16377.54 160
16378.75 146
16379.96 148
16381.17 152
16382.38 147
16383.59 144
16384.80 145
16386.01 149
16387.22 154
16388.43 145
16389.64 142
16390.85 135
16392.05 158
16393.26 138
16394.47 140
16395.68 142
16396.89 151
16398.10 132
16399.31 139
16400.52 143
16401.73 145
16402.94 152
16404.15 144
16405.36 137
16406.57 142
16407.78 133
16408.99 149
16410.20 123
16411.41 141
16412.62 135
16413.83 139
16415.04 150
16416.25 134
16417.46 142
16418.67 136
16419.88 138
16421.10 143
16422.31 143
16423.52 148
16424.73 138
16425.94 148
16427.15 150
16428.36 144
16429.57 139
16430.78 135
16431.99 131
16433.20 144
16434.41 147
16435.63 123
16436.84 120
16438.05 120
16439.26 131
16440.47 140
16441.68 144
16442.89 128
16444.10 146
16445.32 116
16446.53 136
16447.74 129
16448.95 126
16450.16 133
16451.37 141
16452.59 137
16453.80 134
16455.01 123
16456.22 144
16457.43 135
16458.64 123
16459.86 134
16461.07 121
16462.28 125
16463.49 135
16464.70 118
16465.92 124
16467.13 122
16468.34 144
16469.55 138
16470.77 126
16471.98 131
16473.19 115
16474.40 118
16475.62 114
16476.83 134
16478.04 112
16479.25 126
16480.47 124
16481.68 133
16482.89 120
16484.11 119
16485.32 122
16486.53 123
16487.74 123
16488.96 116
16490.17 131
16491.38 127
16492.60 135
16493.81 120
16495.02 119
16496.24 114
16497.45 117
16498.66 123
16499.88 137
16501.09 121
16502.30 125
16503.52 133
16504.73 141
16505.94 107
16507.16 119
16508.37 117
16509.59 115
16510.80 135
16512.01 127
16513.23 127
16514.44 103
16515.66 132
16516.87 131
16518.08 124
16519.30 118
16520.51 123
16521.73 117
16522.94 122
16524.16 128
16525.37 119
16526.58 104
16527.80 103
16529.01 136
16530.23 133
16531.44 114
16532.66 100
16533.87 119
16535.09 111
16536.30 115
16537.52 108
16538.73 119
16539.95 134
16541.16 123
16542.38 105
16543.59 124
16544.81 126
16546.02 111
16547.24 138
16548.45 132
16549.67 130
16550.88 132
16552.10 122
16553.31 130
16554.53 122
16555.74 116
16556.96 122
16558.18 118
16559.39 125
16560.61 126
16561.82 128
16563.04 121
16564.25 105
16565.47 114
16566.69 124
16567.90 128
16569.12 127
16570.33 131
16571.55 123
16572.77 145
16573.98 118
16575.20 120
16576.41 114
16577.63 129
16578.85 132
16580.06 134
16581.28 121
16582.50 109
16583.71 124
16584.93 127
16586.15 90
16587.36 112
16588.58 125
16589.80 125
16591.01 123
16592.23 117
16593.45 124
16594.66 133
16595.88 124
16597.10 117
16598.32 120
16599.53 123
16600.75 130
16601.97 118
16603.18 117
16604.40 110
16605.62 115
16606.84 111
16608.05 109
16609.27 109
16610.49 136
16611.71 117
16612.92 96
16614.14 115
16615.36 124
16616.58 107
16617.79 109
16619.01 107
16620.23 119
16621.45 118
16622.67 118
16623.88 120
16625.10 103
16626.32 116
16627.54 106
16628.76 111
16629.97 107
16631.19 99
16632.41 101
16633.63 107
16634.85 103
16636.07 122
16637.29 116
16638.50 117
16639.72 98
16640.94 115
16642.16 121
16643.38 100
16644.60 96
16645.82 116
16647.03 117
16648.25 129
16649.47 115
16650.69 118
16651.91 97
16653.13 117
16654.35 115
16655.57 113
16656.79 113
16658.01 114
16659.23 120
16660.45 118
16661.66 109
16662.88 105
16664.10 110
16665.32 106
16666.54 99
16667.76 107
16668.98 117
16670.20 109
16671.42 104
16672.64 92
16673.86 117
16675.08 96
16676.30 111
16677.52 109
16678.74 115
16679.96 99
16681.18 114
16682.40 111
16683.62 113
16684.84 114
16686.06 122
16687.28 104
16688.50 106
16689.72 106
16690.94 119
16692.16 107
16693.39 100
16694.61 112
16695.83 89
16697.05 99
16698.27 113
16699.49 120
16700.71 107
16701.93 115
16703.15 101
16704.37 107
16705.59 99
16706.81 108
16708.04 118
16709.26 97
16710.48 93
16711.70 112
16712.92 105
16714.14 114
16715.36 105
16716.58 110
16717.81 110
16719.03 96
16720.25 119
16721.47 97
16722.69 112
16723.91 95
16725.14 107
16726.36 110
16727.58 113
16728.80 95
16730.02 110
16731.24 107
16732.47 99
16733.69 93
16734.91 107
16736.13 115
16737.36 112
16738.58 105
16739.80 95
16741.02 121
16742.24 102
16743.47 102
16744.69 103
16745.91 94
16747.13 108
16748.36 110
16749.58 117
16750.80 95
16752.02 111
16753.25 102
16754.47 107
16755.69 89
16756.92 111
16758.14 105
16759.36 103
16760.59 114
16761.81 99
16763.03 107
16764.25 102
16765.48 113
16766.70 96
16767.92 100
16769.15 99
16770.37 99
16771.59 107
16772.82 107
16774.04 87
16775.27 107
16776.49 116
16777.71 111
16778.94 103
16780.16 102
16781.38 110
16782.61 113
16783.83 106
16785.06 99
16786.28 101
16787.50 135
16788.73 120
16789.95 113
16791.18 106
16792.40 126
16793.62 121
16794.85 93
16796.07 100
16797.30 98
16798.52 96
16799.75 120
16800.97 114
16802.19 109
16803.42 102
16804.64 103
16805.87 110
16807.09 104
16808.32 120
16809.54 100
16810.77 101
16811.99 106
16813.22 94
16814.44 88
16815.67 106
16816.89 109
16818.12 110
16819.34 108
16820.57 115
16821.79 112
16823.02 103
16824.24 106
16825.47 106
16826.70 102
16827.92 102
16829.15 114
16830.37 101
16831.60 117
16832.82 118
16834.05 112
16835.27 106
16836.50 104
16837.73 111
16838.95 109
16840.18 111
16841.40 113
16842.63 121
16843.86 118
16845.08 119
16846.31 125
16847.53 108
16848.76 121
16849.99 114
16851.21 103
16852.44 118
16853.67 130
16854.89 123
16856.12 135
16857.35 119
16858.57 122
16859.80 114
16861.03 126
16862.25 122
16863.48 131
16864.71 125
16865.93 121
16867.16 127
16868.39 108
16869.61 125
16870.84 121
16872.07 110
16873.30 131
16874.52 132
16875.75 135
16876.98 128
16878.20 125
16879.43 144
16880.66 129
16881.89 147
16883.11 133
16884.34 131
16885.57 127
16886.80 128
16888.02 139
16889.25 137
16890.48 125
16891.71 150
16892.94 142
16894.16 127
16895.39 119
16896.62 138
16897.85 146
16899.08 140
16900.30 140
16901.53 124
16902.76 128
16903.99 124
16905.22 126
16906.45 126
16907.67 125
16908.90 125
16910.13 138
16911.36 129
16912.59 119
16913.82 125
16915.04 138
16916.27 132
16917.50 122
16918.73 126
16919.96 139
16921.19 150
16922.42 125
16923.65 136
16924.88 118
16926.10 127
16927.33 122
16928.56 129
16929.79 124
16931.02 146
16932.25 134
16933.48 142
16934.71 123
16935.94 129
16937.17 139
16938.40 151
16939.63 140
16940.86 138
16942.09 134
16943.32 132
16944.55 141
16945.78 123
16947.01 136
16948.24 149
16949.47 128
16950.70 118
16951.93 133
16953.16 137
16954.39 125
16955.62 117
16956.85 129
16958.08 120
16959.31 148
16960.54 144
16961.77 137
16963.00 142
16964.23 132
16965.46 140
16966.69 129
16967.92 134
16969.15 125
16970.38 139
16971.61 132
16972.84 106
16974.07 101
16975.30 111
16976.54 132
16977.77 129
16979.00 121
16980.23 114
16981.46 142
16982.69 123
16983.92 133
16985.15 122
16986.38 115
16987.62 130
16988.85 130
16990.08 130
16991.31 115
16992.54 123
16993.77 116
16995.00 124
16996.24 116
16997.47 115
16998.70 108
16999.93 117
17001.16 128
17002.39 131
17003.63 106
17004.86 108
17006.09 98
17007.32 117
17008.55 103
17009.79 120
17011.02 117
17012.25 115
17013.48 121
17014.72 105
17015.95 120
17017.18 100
17018.41 116
17019.64 117
17020.88 122
17022.11 118
17023.34 122
17024.58 127
17025.81 107
17027.04 106
17028.27 115
17029.51 121
17030.74 105
17031.97 100
17033.21 102
17034.44 103
17035.67 113
17036.90 112
17038.14 115
17039.37 105
17040.60 113
17041.84 108
17043.07 106
17044.30 106
17045.54 126
17046.77 109
17048.00 99
17049.24 104
17050.47 104
17051.70 109
17052.94 113
17054.17 101
17055.41 120
17056.64 113
17057.87 95
17059.11 112
17060.34 102
17061.58 107
17062.81 102
17064.04 108
17065.28 119
17066.51 114
17067.75 122
17068.98 113
17070.21 111
17071.45 107
17072.68 94
17073.92 114
17075.15 118
17076.39 129
17077.62 105
17078.86 101
17080.09 112
17081.33 115
17082.56 94
17083.80 108
17085.03 112
17086.26 114
17087.50 96
17088.73 109
17089.97 94
17091.20 93
17092.44 91
17093.68 118
17094.91 109
17096.15 102
17097.38 98
17098.62 96
17099.85 98
17101.09 99
17102.32 95
17103.56 111
17104.79 114
17106.03 112
17107.26 112
17108.50 100
17109.74 97
17110.97 109
17112.21 114
17113.44 110
17114.68 118
17115.92 97
17117.15 94
17118.39 104
17119.62 105
17120.86 91
17122.10 97
17123.33 120
17124.57 110
17125.80 94
17127.04 102
17128.28 103
17129.51 115
17130.75 109
17131.99 107
17133.22 106
17134.46 105
17135.70 99
17136.93 85
17138.17 96
17139.41 99
17140.64 100
17141.88 94
17143.12 115
17144.35 110
17145.59 102
17146.83 103
17148.07 123
17149.30 91
17150.54 109
17151.78 108
17153.02 114
17154.25 97
17155.49 114
17156.73 112
17157.96 99
17159.20 107
17160.44 96
17161.68 92
17162.92 88
17164.15 101
17165.39 107
17166.63 106
17167.87 99
17169.10 109
17170.34 111
17171.58 113
17172.82 95
17174.06 96
17175.29 90
17176.53 95
17177.77 91
17179.01 82
17180.25 80
17181.49 94
17182.72 104
17183.96 95
17185.20 101
17186.44 83
17187.68 96
17188.92 98
17190.15 91
17191.39 87
17192.63 89
17193.87 85
17195.11 94
17196.35 82
17197.59 95
17198.83 97
17200.07 82
17201.30 89
17202.54 83
17203.78 98
17205.02 99
17206.26 94
17207.50 100
17208.74 93
17209.98 79
17211.22 97
17212.46 113
17213.70 105
17214.94 102
17216.18 101
17217.42 104
17218.66 82
17219.90 92
17221.14 96
17222.38 94
17223.62 100
17224.86 104
17226.10 90
17227.34 78
17228.58 89
17229.82 84
17231.06 70
17232.30 80
17233.54 85
17234.78 88
17236.02 88
17237.26 88
17238.50 91
17239.74 87
17240.98 87
17242.22 94
17243.46 95
17244.70 102
17245.94 109
17247.18 88
17248.42 93
17249.66 93
17250.90 94
17252.14 93
17253.39 88
17254.63 80
17255.87 94
17257.11 99
17258.35 86
17259.59 82
17260.83 94
17262.07 96
17263.31 86
17264.56 98
17265.80 84
17267.04 95
17268.28 88
17269.52 90
17270.76 86
17272.00 100
17273.25 76
17274.49 84
17275.73 84
17276.97 92
17278.21 97
17279.45 93
17280.70 88
17281.94 92
17283.18 89
17284.42 89
17285.66 92
17286.91 98
17288.15 100
17289.39 101
17290.63 98
17291.88 96
17293.12 82
17294.36 77
17295.60 97
17296.85 91
17298.09 100
17299.33 81
17300.57 93
17301.82 91
17303.06 78
17304.30 92
17305.54 91
17306.79 86
17308.03 89
17309.27 102
17310.52 84
17311.76 64
17313.00 88
17314.25 86
17315.49 86
17316.73 82
17317.97 97
17319.22 87
17320.46 83
17321.71 87
17322.95 88
17324.19 81
17325.44 69
17326.68 83
17327.92 75
17329.17 88
17330.41 88
17331.65 84
17332.90 92
17334.14 90
17335.39 64
17336.63 83
17337.87 66
17339.12 105
17340.36 91
17341.61 81
17342.85 79
17344.09 87
17345.34 102
17346.58 101
17347.83 95
17349.07 90
17350.32 94
17351.56 88
17352.80 86
17354.05 96
17355.29 84
17356.54 83
17357.78 95
17359.03 74
17360.27 76
17361.52 86
17362.76 77
17364.01 82
17365.25 69
17366.50 77
17367.74 83
17368.99 92
17370.23 76
17371.48 83
17372.72 90
17373.97 82
17375.21 96
17376.46 78
17377.70 81
17378.95 82
17380.19 94
17381.44 93
17382.69 91
17383.93 90
17385.18 79
17386.42 85
17387.67 73
17388.91 74
17390.16 89
17391.41 90
17392.65 100
17393.90 91
17395.14 82
17396.39 83
17397.64 96
17398.88 90
17400.13 87
17401.37 79
17402.62 83
17403.87 77
17405.11 97
17406.36 79
17407.61 73
17408.85 95
17410.10 77
17411.35 69
17412.59 70
17413.84 81
17415.09 88
17416.33 104
17417.58 93
17418.83 82
17420.07 79
17421.32 76
17422.57 88
17423.82 88
17425.06 74
17426.31 78
17427.56 69
17428.80 84
17430.05 86
17431.30 76
17432.55 80
17433.79 77
17435.04 72
17436.29 79
17437.54 82
17438.78 83
17440.03 87
17441.28 84
17442.53 88
17443.77 75
17445.02 86
17446.27 80
17447.52 93
17448.77 90
17450.01 93
17451.26 88
17452.51 82
17453.76 78
17455.01 76
17456.25 75
17457.50 102
17458.75 84
17460.00 81
17461.25 80
17462.50 79
17463.74 87
17464.99 74
17466.24 87
17467.49 86
17468.74 102
17469.99 97
17471.24 80
17472.49 72
17473.73 74
17474.98 86
17476.23 88
17477.48 95
17478.73 87
17479.98 103
17481.23 79
17482.48 80
17483.73 86
17484.98 98
17486.23 109
17487.47 93
17488.72 98
17489.97 85
17491.22 82
17492.47 100
17493.72 91
17494.97 89
17496.22 82
17497.47 84
17498.72 86
17499.97 77
17501.22 91
17502.47 90
17503.72 90
17504.97 89
17506.22 95
17507.47 106
17508.72 95
17509.97 89
17511.22 97
17512.47 85
17513.72 108
17514.97 90
17516.22 88
17517.47 81
17518.72 86
17519.97 69
17521.22 89
17522.47 102
17523.72 86
17524.98 91
17526.23 88
17527.48 97
17528.73 102
17529.98 99
17531.23 92
17532.48 91
17533.73 90
17534.98 85
17536.23 89
17537.48 86
17538.74 101
17539.99 99
17541.24 94
17542.49 93
17543.74 92
17544.99 88
17546.24 90
17547.50 89
17548.75 106
17550.00 92
17551.25 97
17552.50 90
17553.75 98
17555.01 93
17556.26 91
17557.51 101
17558.76 107
17560.01 100
17561.26 102
17562.52 90
17563.77 93
17565.02 88
17566.27 88
17567.53 106
17568.78 82
17570.03 91
17571.28 90
17572.53 101
17573.79 81
17575.04 87
17576.29 86
17577.54 87
17578.80 95
17580.05 83
17581.30 93
17582.56 89
17583.81 100
17585.06 103
17586.31 97
17587.57 103
17588.82 86
17590.07 95
17591.33 92
17592.58 83
17593.83 80
17595.08 90
17596.34 99
17597.59 98
17598.84 99
17600.10 99
17601.35 95
17602.61 87
17603.86 99
17605.11 92
17606.37 94
17607.62 85
17608.87 100
17610.13 77
17611.38 71
17612.63 97
17613.89 97
17615.14 96
17616.40 85
17617.65 89
17618.90 91
17620.16 95
17621.41 95
17622.67 100
17623.92 91
17625.17 86
17626.43 86
17627.68 88
17628.94 94
17630.19 93
17631.45 93
17632.70 90
17633.96 96
17635.21 83
17636.47 104
17637.72 80
17638.97 80
17640.23 87
17641.48 85
17642.74 91
17643.99 93
17645.25 105
17646.50 83
17647.76 103
17649.01 91
17650.27 88
17651.52 91
17652.78 89
17654.04 85
17655.29 95
17656.55 88
17657.80 84
17659.06 95
17660.31 90
17661.57 87
17662.82 93
17664.08 96
17665.33 88
17666.59 105
17667.85 98
17669.10 108
17670.36 93
17671.61 88
17672.87 79
17674.13 92
17675.38 103
17676.64 86
17677.89 96
17679.15 85
17680.41 114
17681.66 96
17682.92 90
17684.18 87
17685.43 99
17686.69 82
17687.95 74
17689.20 100
17690.46 92
17691.71 96
17692.97 92
17694.23 87
17695.49 100
17696.74 96
17698.00 102
17699.26 103
17700.51 99
17701.77 96
17703.03 86
17704.28 96
17705.54 83
17706.80 94
17708.06 90
17709.31 107
17710.57 84
17711.83 97
17713.08 82
17714.34 100
17715.60 98
17716.86 96
17718.11 99
17719.37 98
17720.63 105
17721.89 105
17723.15 102
17724.40 91
17725.66 90
17726.92 90
17728.18 105
17729.43 89
17730.69 100
17731.95 97
17733.21 100
17734.47 93
17735.73 93
17736.98 85
17738.24 96
17739.50 86
17740.76 83
17742.02 97
17743.28 98
17744.53 95
17745.79 87
17747.05 89
17748.31 92
17749.57 96
17750.83 101
17752.09 77
17753.34 104
17754.60 92
17755.86 95
17757.12 86
17758.38 96
17759.64 94
17760.90 88
17762.16 93
17763.42 82
17764.68 98
17765.94 102
17767.19 107
17768.45 92
17769.71 95
17770.97 105
17772.23 66
17773.49 76
17774.75 75
17776.01 84
17777.27 91
17778.53 109
17779.79 99
17781.05 83
17782.31 85
17783.57 94
17784.83 87
17786.09 95
17787.35 94
17788.61 96
17789.87 96
17791.13 87
17792.39 71
17793.65 92
17794.91 78
17796.17 100
17797.43 87
17798.69 85
17799.95 90
17801.21 85
17802.47 85
17803.73 96
17805.00 77
17806.26 87
17807.52 86
17808.78 85
17810.04 71
17811.30 78
17812.56 91
17813.82 69
17815.08 81
17816.34 97
17817.60 94
17818.87 80
17820.13 72
17821.39 83
17822.65 87
17823.91 80
17825.17 101
17826.43 85
17827.69 80
17828.96 79
17830.22 79
17831.48 68
17832.74 79
17834.00 86
17835.26 77
17836.53 77
17837.79 94
17839.05 87
17840.31 86
17841.57 86
17842.84 74
17844.10 77
17845.36 76
17846.62 91
17847.88 87
17849.15 87
17850.41 74
17851.67 74
17852.93 70
17854.20 77
17855.46 86
17856.72 79
17857.98 81
17859.25 74
17860.51 75
17861.77 75
17863.03 81
17864.30 84
17865.56 87
17866.82 82
17868.09 75
17869.35 80
17870.61 79
17871.87 87
17873.14 96
17874.40 97
17875.66 81
17876.93 79
17878.19 70
17879.45 57
17880.72 66
17881.98 75
17883.24 81
17884.51 102
17885.77 86
17887.03 77
17888.30 88
17889.56 70
17890.83 75
17892.09 83
17893.35 94
17894.62 87
17895.88 85
17897.14 75
17898.41 68
17899.67 78
17900.94 70
17902.20 71
17903.46 74
17904.73 74
17905.99 85
17907.26 86
17908.52 82
17909.79 79
17911.05 102
17912.32 93
17913.58 83
17914.84 76
17916.11 70
17917.37 77
17918.64 77
17919.90 84
17921.17 74
17922.43 97
17923.70 94
17924.96 86
17926.23 79
17927.49 67
17928.76 80
17930.02 81
17931.29 95
17932.55 103
17933.82 84
17935.08 75
17936.35 88
17937.61 83
17938.88 76
17940.14 74
17941.41 87
17942.68 79
17943.94 73
17945.21 58
17946.47 84
17947.74 81
17949.00 98
17950.27 83
17951.54 95
17952.80 85
17954.07 75
17955.33 71
17956.60 75
17957.87 92
17959.13 77
17960.40 87
17961.66 77
17962.93 98
17964.20 85
17965.46 60
17966.73 68
17968.00 75
17969.26 89
17970.53 88
17971.80 80
17973.06 68
17974.33 67
17975.60 88
17976.86 86
17978.13 86
17979.40 82
17980.66 86
17981.93 89
17983.20 90
17984.46 80
17985.73 86
17987.00 87
17988.26 96
17989.53 76
17990.80 76
17992.07 75
17993.33 91
17994.60 82
17995.87 80
17997.14 75
17998.40 74
17999.67 79
18000.94 64
18002.21 73
18003.47 83
18004.74 83
18006.01 88
18007.28 79
18008.55 87
18009.81 81
18011.08 83
18012.35 85
18013.62 84
18014.89 75
18016.15 86
18017.42 72
18018.69 70
18019.96 91
18021.23 78
18022.49 82
18023.76 74
18025.03 81
18026.30 98
18027.57 74
18028.84 75
18030.11 79
18031.37 93
18032.64 93
18033.91 87
18035.18 82
18036.45 86
18037.72 82
18038.99 73
18040.26 70
18041.53 80
18042.79 84
18044.06 88
18045.33 80
18046.60 76
18047.87 68
18049.14 75
18050.41 79
18051.68 88
18052.95 84
18054.22 91
18055.49 91
18056.76 85
18058.03 78
18059.30 79
18060.57 96
18061.84 74
18063.11 69
18064.38 80
18065.65 78
18066.92 65
18068.19 90
18069.46 83
18070.73 80
18072.00 66
18073.27 67
18074.54 95
18075.81 79
18077.08 83
18078.35 80
18079.62 81
18080.89 73
18082.16 77
18083.43 74
18084.70 86
18085.97 84
18087.24 80
18088.51 85
18089.78 78
18091.05 80
18092.32 74
18093.59 96
18094.87 74
18096.14 95
18097.41 93
18098.68 64
18099.95 82
18101.22 92
18102.49 90
18103.76 101
18105.03 91
18106.31 78
18107.58 85
18108.85 83
18110.12 90
18111.39 78
18112.66 74
18113.93 92
18115.21 87
18116.48 86
18117.75 72
18119.02 77
18120.29 88
18121.56 78
18122.84 85
18124.11 87
18125.38 76
18126.65 96
18127.92 76
18129.20 74
18130.47 77
18131.74 87
18133.01 98
18134.29 80
18135.56 93
18136.83 86
18138.10 87
18139.38 90
18140.65 66
18141.92 83
18143.19 79
18144.47 86
18145.74 89
18147.01 76
18148.28 104
18149.56 89
18150.83 98
18152.10 79
18153.38 80
18154.65 77
18155.92 94
18157.19 91
18158.47 87
18159.74 90
18161.01 85
18162.29 78
18163.56 64
18164.83 73
18166.11 83
18167.38 77
18168.65 74
18169.93 95
18171.20 79
18172.48 88
18173.75 81
18175.02 97
18176.30 82
18177.57 93
18178.84 94
18180.12 92
18181.39 93
18182.67 70
18183.94 80
18185.21 76
18186.49 100
18187.76 100
18189.04 81
18190.31 76
18191.59 89
18192.86 82
18194.13 86
18195.41 93
18196.68 83
18197.96 86
18199.23 91
18200.51 85
18201.78 77
18203.06 82
18204.33 93
18205.61 85
18206.88 78
18208.16 81
18209.43 78
18210.71 83
18211.98 67
18213.26 76
18214.53 79
18215.81 81
18217.08 94
18218.36 88
18219.63 82
18220.91 91
18222.18 94
18223.46 77
18224.73 86
18226.01 84
18227.28 64
18228.56 81
18229.84 87
18231.11 75
18232.39 98
18233.66 82
18234.94 82
18236.21 91
18237.49 80
18238.77 91
18240.04 79
18241.32 86
18242.59 77
18243.87 82
18245.15 78
18246.42 81
18247.70 88
18248.98 83
18250.25 75
18251.53 71
18252.81 87
18254.08 91
18255.36 71
18256.63 82
18257.91 78
18259.19 82
18260.46 72
18261.74 84
18263.02 73
18264.30 90
18265.57 89
18266.85 78
18268.13 91
18269.40 67
18270.68 69
18271.96 87
18273.23 92
18274.51 73
18275.79 88
18277.07 87
18278.34 72
18279.62 70
18280.90 85
18282.18 86
18283.45 72
18284.73 77
18286.01 77
18287.29 76
18288.56 85
18289.84 73
18291.12 76
18292.40 76
18293.68 71
18294.95 77
18296.23 92
18297.51 84
18298.79 88
18300.07 89
18301.34 89
18302.62 79
18303.90 80
18305.18 88
18306.46 77
18307.74 87
18309.01 85
18310.29 83
18311.57 84
18312.85 76
18314.13 76
18315.41 86
18316.69 88
18317.96 94
18319.24 76
18320.52 86
18321.80 83
18323.08 83
18324.36 82
18325.64 93
18326.92 67
18328.20 93
18329.47 69
18330.75 80
18332.03 82
18333.31 100
18334.59 82
18335.87 85
18337.15 88
18338.43 87
18339.71 86
18340.99 88
18342.27 80
18343.55 87
18344.83 90
18346.11 84
18347.39 67
18348.67 78
18349.95 86
18351.23 85
18352.51 67
18353.79 77
18355.07 78
18356.35 79
18357.63 70
18358.91 93
18360.19 85
18361.47 84
18362.75 96
18364.03 73
18365.31 68
18366.59 74
18367.87 73
18369.15 96
18370.43 78
18371.71 80
18372.99 85
18374.27 80
18375.55 81
18376.83 82
18378.12 96
18379.40 83
18380.68 78
18381.96 79
18383.24 95
18384.52 85
18385.80 91
18387.08 71
18388.36 67
18389.65 75
18390.93 78
18392.21 76
18393.49 74
18394.77 80
18396.05 76
18397.33 82
18398.62 60
18399.90 85
18401.18 82
18402.46 81
18403.74 81
18405.02 91
18406.31 77
18407.59 72
18408.87 71
18410.15 77
18411.43 72
18412.72 82
18414.00 71
18415.28 72
18416.56 80
18417.84 86
18419.13 90
18420.41 80
18421.69 77
18422.97 71
18424.26 80
18425.54 86
18426.82 82
18428.10 82
18429.39 80
18430.67 79
18431.95 90
18433.23 75
18434.52 79
18435.80 71
18437.08 86
18438.37 72
18439.65 73
18440.93 74
18442.22 60
18443.50 69
18444.78 73
18446.06 70
18447.35 73
18448.63 70
18449.91 85
18451.20 60
18452.48 87
18453.76 92
18455.05 83
18456.33 92
18457.62 93
18458.90 84
18460.18 67
18461.47 75
18462.75 78
18464.03 78
18465.32 87
18466.60 69
18467.89 70
18469.17 69
18470.45 78
18471.74 82
18473.02 76
18474.31 79
18475.59 82
18476.88 79
18478.16 65
18479.44 81
18480.73 91
18482.01 84
18483.30 83
18484.58 78
18485.87 84
18487.15 88
18488.44 78
18489.72 99
18491.01 64
18492.29 76
18493.58 88
18494.86 99
18496.15 81
18497.43 75
18498.72 84
18500.00 69
18501.29 80
18502.57 92
18503.86 85
18505.14 68
18506.43 79
18507.71 87
18509.00 96
18510.28 79
18511.57 77
18512.85 89
18514.14 79
18515.42 77
18516.71 79
18518.00 89
18519.28 85
18520.57 87
18521.85 88
18523.14 88
18524.43 86
18525.71 78
18527.00 84
18528.28 83
18529.57 71
18530.86 91
18532.14 99
18533.43 77
18534.71 90
18536.00 74
18537.29 81
18538.57 84
18539.86 82
18541.15 90
18542.43 84
18543.72 82
18545.01 72
18546.29 80
18547.58 75
18548.87 84
18550.15 85
18551.44 79
18552.73 79
18554.01 83
18555.30 76
18556.59 78
18557.88 70
18559.16 82
18560.45 84
18561.74 91
18563.02 82
18564.31 89
18565.60 91
18566.89 73
18568.17 87
18569.46 96
18570.75 82
18572.04 78
18573.32 68
18574.61 75
18575.90 87
18577.19 66
18578.48 79
18579.76 81
18581.05 83
18582.34 82
18583.63 84
18584.92 86
18586.20 94
18587.49 75
18588.78 75
18590.07 87
18591.36 82
18592.64 82
18593.93 77
18595.22 76
18596.51 83
18597.80 88
18599.09 81
18600.38 76
18601.66 89
18602.95 86
18604.24 80
18605.53 83
18606.82 67
18608.11 77
18609.40 103
18610.69 83
18611.98 77
18613.26 81
18614.55 68
18615.84 88
18617.13 99
18618.42 67
18619.71 85
18621.00 78
18622.29 92
18623.58 84
18624.87 74
18626.16 69
18627.45 78
18628.74 82
18630.03 78
18631.32 81
18632.61 75
18633.89 64
18635.18 87
18636.47 86
18637.76 77
18639.05 78
18640.34 81
18641.63 86
18642.92 73
18644.21 71
18645.50 81
18646.79 78
18648.09 85
18649.38 76
18650.67 85
18651.96 63
18653.25 72
18654.54 70
18655.83 80
18657.12 63
18658.41 73
18659.70 70
18660.99 55
18662.28 84
18663.57 74
18664.86 72
18666.15 72
18667.44 77
18668.74 87
18670.03 78
18671.32 79
18672.61 80
18673.90 72
18675.19 92
18676.48 77
18677.77 82
18679.06 81
18680.36 66
18681.65 70
18682.94 87
18684.23 69
18685.52 89
18686.81 79
18688.11 66
18689.40 80
18690.69 75
18691.98 80
18693.27 74
18694.56 76
18695.86 68
18697.15 78
18698.44 82
18699.73 77
18701.02 68
18702.32 73
18703.61 78
18704.90 68
18706.19 69
18707.48 65
18708.78 66
18710.07 59
18711.36 48
18712.65 60
18713.95 72
18715.24 73
18716.53 89
18717.83 83
18719.12 61
18720.41 77
18721.70 76
18723.00 67
18724.29 66
18725.58 76
18726.87 76
18728.17 68
18729.46 77
18730.75 70
18732.05 66
18733.34 65
18734.63 53
18735.93 71
18737.22 56
18738.51 66
18739.81 65
18741.10 68
18742.39 69
18743.69 65
18744.98 81
18746.27 68
18747.57 55
18748.86 67
18750.16 59
18751.45 73
18752.74 68
18754.04 67
18755.33 63
18756.63 75
18757.92 81
18759.21 73
18760.51 72
18761.80 69
18763.10 71
18764.39 71
18765.69 90
18766.98 73
18768.27 59
18769.57 83
18770.86 75
18772.16 51
18773.45 73
18774.75 73
18776.04 73
18777.34 71
18778.63 60
18779.93 69
18781.22 63
18782.52 77
18783.81 86
18785.11 80
18786.40 84
18787.70 80
18788.99 65
18790.29 68
18791.58 75
18792.88 74
18794.17 87
18795.47 72
18796.76 74
18798.06 66
18799.35 81
18800.65 71
18801.94 66
18803.24 68
18804.54 71
18805.83 73
18807.13 68
18808.42 75
18809.72 67
18811.01 81
18812.31 75
18813.61 66
18814.90 57
18816.20 62
18817.49 82
18818.79 80
18820.09 58
18821.38 62
18822.68 66
18823.98 73
18825.27 72
18826.57 78
18827.87 63
18829.16 74
18830.46 65
18831.75 71
18833.05 73
18834.35 63
18835.64 72
18836.94 73
18838.24 61
18839.54 80
18840.83 73
18842.13 79
18843.43 76
18844.72 76
18846.02 69
18847.32 66
18848.61 74
18849.91 72
18851.21 66
18852.51 78
18853.80 75
18855.10 79
18856.40 66
18857.70 74
18858.99 63
18860.29 69
18861.59 68
18862.89 77
18864.18 73
18865.48 84
18866.78 74
18868.08 66
18869.38 77
18870.67 73
18871.97 80
18873.27 82
18874.57 63
18875.87 59
18877.16 60
18878.46 69
18879.76 67
18881.06 78
18882.36 68
18883.66 66
18884.95 66
18886.25 66
18887.55 63
18888.85 77
18890.15 65
18891.45 85
18892.75 58
18894.04 65
18895.34 89
18896.64 65
18897.94 63
18899.24 69
18900.54 67
18901.84 85
18903.14 60
18904.44 59
18905.74 74
18907.03 69
18908.33 69
18909.63 82
18910.93 65
18912.23 61
18913.53 73
18914.83 64
18916.13 59
18917.43 67
18918.73 61
18920.03 72
18921.33 69
18922.63 79
18923.93 62
18925.23 64
18926.53 75
18927.83 64
18929.13 64
18930.43 69
18931.73 74
18933.03 80
18934.33 55
18935.63 67
18936.93 64
18938.23 62
18939.53 70
18940.83 68
18942.13 77
18943.43 71
18944.73 77
18946.03 82
18947.33 70
18948.63 67
18949.93 73
18951.23 64
18952.53 58
18953.84 62
18955.14 61
18956.44 55
18957.74 58
18959.04 75
18960.34 61
18961.64 55
18962.94 63
18964.24 54
18965.54 70
18966.85 61
18968.15 55
18969.45 61
18970.75 62
18972.05 64
18973.35 67
18974.65 66
18975.96 51
18977.26 67
18978.56 76
18979.86 68
18981.16 69
18982.46 64
18983.77 64
18985.07 67
18986.37 65
18987.67 52
18988.97 69
18990.28 75
18991.58 74
18992.88 66
18994.18 53
18995.49 62
18996.79 76
18998.09 89
18999.39 65
19000.69 72
19002.00 68
19003.30 55
19004.60 51
19005.90 66
19007.21 69
19008.51 73
19009.81 63
19011.12 61
19012.42 59
19013.72 51
19015.02 67
19016.33 56
19017.63 59
19018.93 61
19020.24 71
19021.54 59
19022.84 62
19024.15 61
19025.45 53
19026.75 76
19028.06 70
19029.36 64
19030.66 68
19031.97 64
19033.27 66
19034.57 66
19035.88 70
19037.18 82
19038.48 61
19039.79 73
19041.09 70
19042.40 64
19043.70 50
19045.00 63
19046.31 66
19047.61 59
19048.92 63
19050.22 59
19051.52 70
19052.83 72
19054.13 64
19055.44 73
19056.74 63
19058.05 65
19059.35 68
19060.65 80
19061.96 56
19063.26 68
19064.57 66
19065.87 65
19067.18 78
19068.48 71
19069.79 65
19071.09 58
19072.40 64
19073.70 67
19075.01 68
19076.31 58
19077.62 67
19078.92 61
19080.23 59
19081.53 66
19082.84 54
19084.14 75
19085.45 69
19086.75 71
19088.06 53
19089.36 70
19090.67 74
19091.98 71
19093.28 66
19094.59 63
19095.89 59
19097.20 74
19098.50 65
19099.81 74
19101.12 66
19102.42 73
19103.73 72
19105.03 61
19106.34 72
19107.65 65
19108.95 65
19110.26 71
19111.56 67
19112.87 74
19114.18 70
19115.48 80
19116.79 55
19118.10 67
19119.40 71
19120.71 83
19122.02 80
19123.32 61
19124.63 73
19125.94 65
19127.24 68
19128.55 63
19129.86 74
19131.16 67
19132.47 71
19133.78 67
19135.08 78
19136.39 75
19137.70 52
19139.01 71
19140.31 79
19141.62 60
19142.93 58
19144.23 76
19145.54 65
19146.85 73
19148.16 72
19149.46 70
19150.77 69
19152.08 61
19153.39 57
19154.69 70
19156.00 70
19157.31 55
19158.62 80
19159.93 64
19161.23 62
19162.54 64
19163.85 54
19165.16 74
19166.47 58
19167.77 71
19169.08 74
19170.39 65
19171.70 62
19173.01 75
19174.32 80
19175.62 75
19176.93 76
19178.24 60
19179.55 70
19180.86 62
19182.17 59
19183.48 62
19184.78 57
19186.09 61
19187.40 60
19188.71 58
19190.02 59
19191.33 72
19192.64 67
19193.95 62
19195.26 49
19196.56 62
19197.87 73
19199.18 63
19200.49 65
19201.80 68
19203.11 68
19204.42 76
19205.73 61
19207.04 54
19208.35 79
19209.66 78
19210.97 69
19212.28 65
19213.59 66
19214.90 67
19216.21 60
19217.52 58
19218.83 66
19220.14 82
19221.45 73
19222.76 60
19224.07 59
19225.38 54
19226.69 58
19228.00 71
19229.31 53
19230.62 70
19231.93 60
19233.24 55
19234.55 73
19235.86 73
19237.17 54
19238.48 58
19239.79 57
19241.10 68
19242.41 58
19243.72 58
19245.03 67
19246.35 67
19247.66 74
19248.97 55
19250.28 68
19251.59 70
19252.90 65
19254.21 58
19255.52 63
19256.83 67
19258.14 58
19259.46 65
19260.77 63
19262.08 58
19263.39 68
19264.70 68
19266.01 67
19267.32 50
19268.64 60
19269.95 64
19271.26 67
19272.57 62
19273.88 59
19275.20 78
19276.51 71
19277.82 60
19279.13 57
19280.44 71
19281.75 66
19283.07 63
19284.38 65
19285.69 59
19287.00 52
19288.32 49
19289.63 68
19290.94 63
19292.25 54
19293.57 51
19294.88 68
19296.19 55
19297.50 73
19298.82 73
19300.13 76
19301.44 71
19302.75 60
19304.07 58
19305.38 64
19306.69 61
19308.01 72
19309.32 63
19310.63 69
19311.94 64
19313.26 74
19314.57 64
19315.88 65
19317.20 58
19318.51 48
19319.82 71
19321.14 58
19322.45 58
19323.76 63
19325.08 57
19326.39 70
19327.70 56
19329.02 71
19330.33 51
19331.65 68
19332.96 68
19334.27 61
19335.59 77
19336.90 61
19338.22 49
19339.53 59
19340.84 70
19342.16 70
19343.47 55
19344.79 52
19346.10 69
19347.41 60
19348.73 65
19350.04 60
19351.36 50
19352.67 62
19353.99 54
19355.30 59
19356.62 60
19357.93 56
19359.25 57
19360.56 66
19361.87 51
19363.19 53
19364.50 70
19365.82 50
19367.13 70
19368.45 66
19369.76 74
19371.08 56
19372.39 63
19373.71 61
19375.02 65
19376.34 60
19377.66 59
19378.97 66
19380.29 63
19381.60 62
19382.92 63
19384.23 64
19385.55 51
19386.86 59
19388.18 57
19389.50 66
19390.81 71
19392.13 62
19393.44 64
19394.76 57
19396.07 71
19397.39 53
19398.71 61
19400.02 62
19401.34 75
19402.65 62
19403.97 72
19405.29 59
19406.60 63
19407.92 65
19409.24 56
19410.55 62
19411.87 63
19413.19 54
19414.50 70
19415.82 65
19417.14 58
19418.45 60
19419.77 59
19421.09 48
19422.40 60
19423.72 64
19425.04 60
19426.35 56
19427.67 64
19428.99 75
19430.30 50
19431.62 57
19432.94 58
19434.26 65
19435.57 60
19436.89 58
19438.21 53
19439.53 57
19440.84 57
19442.16 73
19443.48 63
19444.80 59
19446.11 60
19447.43 64
19448.75 65
19450.07 56
19451.38 63
19452.70 68
19454.02 63
19455.34 59
19456.66 67
19457.97 69
19459.29 74
19460.61 68
19461.93 64
19463.25 64
19464.57 57
19465.88 63
19467.20 52
19468.52 55
19469.84 55
19471.16 59
19472.48 61
19473.79 61
19475.11 69
19476.43 66
19477.75 73
19479.07 60
19480.39 53
19481.71 62
19483.03 74
19484.34 50
19485.66 58
19486.98 58
19488.30 62
19489.62 65
19490.94 67
19492.26 48
19493.58 64
19494.90 62
19496.22 60
19497.54 60
19498.86 55
19500.18 71
19501.50 66
19502.81 68
19504.13 43
19505.45 58
19506.77 50
19508.09 56
19509.41 59
19510.73 64
19512.05 59
19513.37 66
19514.69 71
19516.01 67
19517.33 56
19518.65 67
19519.97 71
19521.29 55
19522.61 63
19523.93 66
19525.25 70
19526.57 65
19527.89 53
19529.22 52
19530.54 60
19531.86 61
19533.18 65
19534.50 56
19535.82 60
19537.14 74
19538.46 74
19539.78 70
19541.10 54
19542.42 66
19543.74 81
19545.06 64
19546.39 48
19547.71 63
19549.03 63
19550.35 61
19551.67 58
19552.99 65
19554.31 51
19555.63 58
19556.96 45
19558.28 59
19559.60 54
19560.92 73
19562.24 63
19563.56 61
19564.88 56
19566.21 57
19567.53 50
19568.85 62
19570.17 61
19571.49 61
19572.82 53
19574.14 55
19575.46 57
19576.78 58
19578.10 56
19579.43 54
19580.75 60
19582.07 62
19583.39 57
19584.72 54
19586.04 48
19587.36 54
19588.68 61
19590.01 67
19591.33 58
19592.65 64
19593.97 63
19595.30 60
19596.62 60
19597.94 65
19599.26 54
19600.59 57
19601.91 57
19603.23 56
19604.56 63
19605.88 64
19607.20 58
19608.53 65
19609.85 57
19611.17 58
19612.49 53
19613.82 50
19615.14 71
19616.47 59
19617.79 59
19619.11 62
19620.44 54
19621.76 61
19623.08 62
19624.41 59
19625.73 52
19627.05 60
19628.38 71
19629.70 67
19631.03 55
19632.35 52
19633.67 59
19635.00 55
19636.32 56
19637.65 46
19638.97 59
19640.29 65
19641.62 64
19642.94 67
19644.27 59
19645.59 60
19646.92 59
19648.24 72
19649.57 70
19650.89 53
19652.21 71
19653.54 68
19654.86 68
19656.19 62
19657.51 61
19658.84 48
19660.16 71
19661.49 71
19662.81 56
19664.14 55
19665.46 64
19666.79 65
19668.11 62
19669.44 52
19670.76 67
19672.09 67
19673.41 69
19674.74 53
19676.07 44
19677.39 61
19678.72 56
19680.04 68
19681.37 62
19682.69 58
19684.02 53
19685.34 55
19686.67 64
19688.00 73
19689.32 61
19690.65 59
19691.97 65
19693.30 62
19694.63 62
19695.95 56
19697.28 65
19698.60 62
19699.93 54
19701.26 61
19702.58 55
19703.91 58
19705.24 47
19706.56 51
19707.89 65
19709.22 69
19710.54 59
19711.87 63
19713.20 65
19714.52 63
19715.85 58
19717.18 69
19718.50 58
19719.83 51
19721.16 59
19722.48 63
19723.81 54
19725.14 59
19726.47 63
19727.79 78
19729.12 63
19730.45 60
19731.77 60
19733.10 59
19734.43 59
19735.76 66
19737.08 66
19738.41 57
19739.74 66
19741.07 67
19742.39 56
19743.72 67
19745.05 59
19746.38 55
19747.71 40
19749.03 59
19750.36 52
19751.69 60
19753.02 69
19754.35 70
19755.67 59
19757.00 57
19758.33 61
19759.66 55
19760.99 64
19762.31 53
19763.64 57
19764.97 65
19766.30 64
19767.63 71
19768.96 59
19770.29 68
19771.61 50
19772.94 60
19774.27 52
19775.60 59
19776.93 64
19778.26 66
19779.59 61
19780.92 68
19782.25 59
19783.57 71
19784.90 75
19786.23 61
19787.56 62
19788.89 61
19790.22 57
19791.55 71
19792.88 60
19794.21 67
19795.54 56
19796.87 64
19798.20 49
19799.53 70
19800.86 62
19802.19 47
19803.52 67
19804.85 70
19806.18 73
19807.50 81
19808.83 73
19810.16 52
19811.49 72
19812.82 67
19814.15 58
19815.49 74
19816.82 61
19818.15 50
19819.48 54
19820.81 74
19822.14 62
19823.47 58
19824.80 45
19826.13 55
19827.46 65
19828.79 70
19830.12 60
19831.45 64
19832.78 59
19834.11 62
19835.44 59
19836.77 62
19838.10 54
19839.44 51
19840.77 61
19842.10 50
19843.43 61
19844.76 63
19846.09 60
19847.42 67
19848.75 56
19850.08 54
19851.42 52
19852.75 60
19854.08 62
19855.41 65
19856.74 59
19858.07 55
19859.40 61
19860.74 74
19862.07 57
19863.40 72
19864.73 63
19866.06 58
19867.40 76
19868.73 67
19870.06 60
19871.39 60
19872.72 50
19874.06 73
19875.39 69
19876.72 64
19878.05 62
19879.38 48
19880.72 75
19882.05 55
19883.38 59
19884.71 56
19886.05 50
19887.38 56
19888.71 60
19890.04 69
19891.38 62
19892.71 66
19894.04 63
19895.38 52
19896.71 59
19898.04 57
19899.37 50
19900.71 60
19902.04 59
19903.37 52
19904.71 53
19906.04 60
19907.37 56
19908.71 77
19910.04 55
19911.37 70
19912.71 54
19914.04 52
19915.37 58
19916.71 53
19918.04 61
19919.37 59
19920.71 67
19922.04 61
19923.37 63
19924.71 65
19926.04 63
19927.38 72
19928.71 77
19930.04 59
19931.38 60
19932.71 63
19934.05 62
19935.38 70
19936.71 64
19938.05 67
19939.38 61
19940.72 60
19942.05 71
19943.39 74
19944.72 61
19946.06 62
19947.39 63
19948.72 61
19950.06 62
19951.39 64
19952.73 62
19954.06 77
19955.40 58
19956.73 53
19958.07 59
19959.40 55
19960.74 68
19962.07 76
19963.41 72
19964.74 63
19966.08 59
19967.41 74
19968.75 59
19970.08 55
19971.42 65
19972.76 55
19974.09 57
19975.43 70
19976.76 67
19978.10 67
19979.43 52
19980.77 70
19982.10 64
19983.44 62
19984.78 56
19986.11 53
19987.45 56
19988.78 61
19990.12 70
19991.46 83
19992.79 68
19994.13 58
19995.46 65
19996.80 60
19998.14 66
19999.47 60
20000.81 58
20002.15 68
20003.48 75
20004.82 69
20006.16 70
20007.49 70
20008.83 71
20010.17 80
20011.50 71
20012.84 59
20014.18 66
20015.51 69
20016.85 55
20018.19 61
20019.52 62
20020.86 62
20022.20 75
20023.53 51
20024.87 69
20026.21 59
20027.55 58
20028.88 68
20030.22 60
20031.56 63
20032.90 63
20034.23 69
20035.57 72
20036.91 64
20038.25 90
20039.58 75
20040.92 83
20042.26 72
20043.60 80
20044.93 64
20046.27 51
20047.61 64
20048.95 64
20050.29 63
20051.62 65
20052.96 83
20054.30 67
20055.64 65
20056.98 54
20058.32 55
20059.65 58
20060.99 58
20062.33 62
20063.67 60
20065.01 55
20066.35 59
20067.68 72
20069.02 77
20070.36 65
20071.70 65
20073.04 66
20074.38 61
20075.72 55
20077.06 66
20078.40 59
20079.73 60
20081.07 81
20082.41 56
20083.75 51
20085.09 54
20086.43 69
20087.77 61
20089.11 63
20090.45 62
20091.79 62
20093.13 77
20094.47 66
20095.81 53
20097.15 47
20098.48 70
20099.82 64
20101.16 64
20102.50 61
20103.84 68
20105.18 69
20106.52 54
20107.86 73
20109.20 79
20110.54 68
20111.88 68
20113.22 63
20114.56 57
20115.90 74
20117.24 60
20118.58 74
20119.93 79
20121.27 71
20122.61 62
20123.95 65
20125.29 59
20126.63 77
20127.97 68
20129.31 70
20130.65 71
20131.99 59
20133.33 79
20134.67 76
20136.01 74
