# Supplementary material for: MALDI-TOF MS typing enables the classification of brewing yeasts of the genus Saccharomyces to major beer styles
Source: PLoS One. 2017 Aug 9;12(8):e0181694. doi: 10.1371/journal.pone.0181694 (PMC5549903; doi:10.1371/journal.pone.0181694)
Supplement: S7 File — The directory includes 90 raw files and was zipped to “.zip”; the folder has three strains with 30 spectra per strain; S1 Text explains the raw files with an example and Table 1 represents the yeast strains used within the experiment. (ZIP) [file pone.0181694.s010.zip › 19-21/30279-120-Lag-Lag-Lag-YPG-18h-E-E_2016-09-23_7_0_B7_1.dat]

1999.90 553
2000.32 566
2000.75 646
2001.17 646
2001.59 627
2002.01 553
2002.43 504
2002.86 506
2003.28 503
2003.70 492
2004.12 459
2004.54 474
2004.97 493
2005.39 537
2005.81 485
2006.23 479
2006.66 494
2007.08 506
2007.50 542
2007.92 507
2008.35 508
2008.77 511
2009.19 460
2009.61 467
2010.04 476
2010.46 513
2010.88 496
2011.31 461
2011.73 482
2012.15 473
2012.57 492
2013.00 542
2013.42 475
2013.84 474
2014.27 452
2014.69 511
2015.11 497
2015.54 507
2015.96 513
2016.38 487
2016.81 476
2017.23 510
2017.65 536
2018.08 522
2018.50 569
2018.93 542
2019.35 547
2019.77 520
2020.20 507
2020.62 517
2021.04 547
2021.47 603
2021.89 551
2022.32 508
2022.74 521
2023.17 506
2023.59 501
2024.01 501
2024.44 486
2024.86 479
2025.29 521
2025.71 452
2026.14 435
2026.56 443
2026.98 492
2027.41 453
2027.83 488
2028.26 508
2028.68 535
2029.11 446
2029.53 449
2029.96 461
2030.38 457
2030.81 440
2031.23 404
2031.66 489
2032.08 476
2032.51 437
2032.93 460
2033.36 461
2033.78 483
2034.21 469
2034.63 477
2035.06 451
2035.49 457
2035.91 487
2036.34 495
2036.76 508
2037.19 530
2037.61 508
2038.04 474
2038.47 517
2038.89 478
2039.32 499
2039.74 498
2040.17 500
2040.59 409
2041.02 475
2041.45 468
2041.87 449
2042.30 460
2042.73 492
2043.15 510
2043.58 476
2044.00 480
2044.43 508
2044.86 440
2045.28 489
2045.71 531
2046.14 457
2046.56 470
2046.99 473
2047.42 476
2047.84 519
2048.27 474
2048.70 464
2049.12 512
2049.55 461
2049.98 520
2050.40 487
2050.83 551
2051.26 491
2051.69 538
2052.11 477
2052.54 463
2052.97 444
2053.40 463
2053.82 435
2054.25 421
2054.68 456
2055.10 435
2055.53 476
2055.96 482
2056.39 512
2056.82 521
2057.24 538
2057.67 562
2058.10 629
2058.53 617
2058.95 564
2059.38 612
2059.81 575
2060.24 542
2060.67 552
2061.09 542
2061.52 505
2061.95 492
2062.38 541
2062.81 567
2063.24 519
2063.66 512
2064.09 549
2064.52 616
2064.95 607
2065.38 637
2065.81 618
2066.24 648
2066.66 709
2067.09 621
2067.52 595
2067.95 618
2068.38 605
2068.81 582
2069.24 582
2069.67 555
2070.10 583
2070.52 529
2070.95 550
2071.38 553
2071.81 487
2072.24 434
2072.67 501
2073.10 495
2073.53 488
2073.96 463
2074.39 496
2074.82 559
2075.25 542
2075.68 524
2076.11 578
2076.54 572
2076.97 564
2077.40 535
2077.83 527
2078.26 597
2078.69 556
2079.12 605
2079.55 573
2079.98 476
2080.41 529
2080.84 538
2081.27 551
2081.70 549
2082.13 482
2082.56 512
2082.99 494
2083.42 481
2083.85 500
2084.28 497
2084.71 527
2085.14 463
2085.57 481
2086.00 505
2086.43 436
2086.86 505
2087.29 573
2087.73 552
2088.16 512
2088.59 516
2089.02 425
2089.45 495
2089.88 507
2090.31 507
2090.74 493
2091.17 510
2091.61 461
2092.04 461
2092.47 481
2092.90 432
2093.33 530
2093.76 524
2094.19 503
2094.63 434
2095.06 451
2095.49 496
2095.92 469
2096.35 477
2096.78 505
2097.22 445
2097.65 493
2098.08 454
2098.51 437
2098.94 491
2099.38 490
2099.81 494
2100.24 481
2100.67 461
2101.11 444
2101.54 478
2101.97 464
2102.40 468
2102.83 428
2103.27 396
2103.70 460
2104.13 501
2104.56 455
2105.00 504
2105.43 488
2105.86 517
2106.30 534
2106.73 485
2107.16 526
2107.59 488
2108.03 498
2108.46 478
2108.89 469
2109.33 493
2109.76 470
2110.19 493
2110.63 457
2111.06 487
2111.49 472
2111.93 457
2112.36 472
2112.79 435
2113.23 457
2113.66 439
2114.09 483
2114.53 491
2114.96 470
2115.40 472
2115.83 463
2116.26 459
2116.70 506
2117.13 449
2117.56 463
2118.00 463
2118.43 473
2118.87 461
2119.30 452
2119.73 472
2120.17 439
2120.60 449
2121.04 479
2121.47 493
2121.91 503
2122.34 456
2122.78 462
2123.21 486
2123.64 489
2124.08 495
2124.51 494
2124.95 431
2125.38 467
2125.82 539
2126.25 474
2126.69 441
2127.12 494
2127.56 459
2127.99 498
2128.43 478
2128.86 502
2129.30 557
2129.73 572
2130.17 568
2130.60 581
2131.04 606
2131.47 579
2131.91 531
2132.35 554
2132.78 557
2133.22 545
2133.65 577
2134.09 557
2134.52 536
2134.96 515
2135.40 501
2135.83 468
2136.27 463
2136.70 495
2137.14 533
2137.57 509
2138.01 482
2138.45 450
2138.88 457
2139.32 488
2139.76 448
2140.19 460
2140.63 466
2141.06 469
2141.50 482
2141.94 501
2142.37 445
2142.81 460
2143.25 437
2143.68 439
2144.12 476
2144.56 452
2144.99 415
2145.43 472
2145.87 510
2146.30 483
2146.74 457
2147.18 512
2147.62 508
2148.05 528
2148.49 528
2148.93 559
2149.36 575
2149.80 548
2150.24 596
2150.68 603
2151.11 589
2151.55 590
2151.99 607
2152.43 585
2152.86 560
2153.30 528
2153.74 518
2154.18 507
2154.61 480
2155.05 536
2155.49 462
2155.93 504
2156.37 553
2156.80 504
2157.24 478
2157.68 488
2158.12 480
2158.56 488
2158.99 509
2159.43 501
2159.87 531
2160.31 501
2160.75 436
2161.19 430
2161.62 487
2162.06 485
2162.50 509
2162.94 508
2163.38 468
2163.82 499
2164.26 524
2164.69 524
2165.13 525
2165.57 576
2166.01 517
2166.45 564
2166.89 607
2167.33 558
2167.77 543
2168.21 513
2168.65 580
2169.08 577
2169.52 632
2169.96 595
2170.40 597
2170.84 562
2171.28 565
2171.72 557
2172.16 586
2172.60 555
2173.04 544
2173.48 546
2173.92 549
2174.36 596
2174.80 567
2175.24 584
2175.68 609
2176.12 605
2176.56 647
2177.00 614
2177.44 629
2177.88 569
2178.32 591
2178.76 548
2179.20 595
2179.64 579
2180.08 565
2180.52 516
2180.96 503
2181.40 521
2181.84 559
2182.28 548
2182.72 492
2183.16 507
2183.60 502
2184.04 571
2184.48 511
2184.93 492
2185.37 489
2185.81 459
2186.25 450
2186.69 519
2187.13 529
2187.57 489
2188.01 521
2188.45 491
2188.89 486
2189.34 464
2189.78 530
2190.22 499
2190.66 482
2191.10 562
2191.54 550
2191.98 555
2192.43 552
2192.87 528
2193.31 559
2193.75 545
2194.19 568
2194.63 598
2195.08 640
2195.52 640
2195.96 563
2196.40 566
2196.84 593
2197.29 627
2197.73 558
2198.17 540
2198.61 532
2199.06 554
2199.50 488
2199.94 493
2200.38 510
2200.82 504
2201.27 518
2201.71 509
2202.15 512
2202.59 463
2203.04 471
2203.48 519
2203.92 515
2204.37 495
2204.81 504
2205.25 511
2205.69 538
2206.14 538
2206.58 607
2207.02 556
2207.47 510
2207.91 590
2208.35 599
2208.80 507
2209.24 524
2209.68 505
2210.13 506
2210.57 524
2211.01 537
2211.46 572
2211.90 510
2212.34 492
2212.79 488
2213.23 515
2213.67 512
2214.12 482
2214.56 519
2215.01 551
2215.45 519
2215.89 529
2216.34 538
2216.78 547
2217.23 537
2217.67 501
2218.11 538
2218.56 549
2219.00 503
2219.45 525
2219.89 540
2220.34 487
2220.78 471
2221.22 484
2221.67 535
2222.11 566
2222.56 577
2223.00 554
2223.45 543
2223.89 592
2224.34 568
2224.78 572
2225.23 533
2225.67 595
2226.12 577
2226.56 569
2227.01 552
2227.45 607
2227.90 609
2228.34 630
2228.79 579
2229.23 572
2229.68 633
2230.12 656
2230.57 594
2231.01 612
2231.46 658
2231.90 681
2232.35 658
2232.80 625
2233.24 657
2233.69 658
2234.13 680
2234.58 671
2235.02 605
2235.47 580
2235.92 599
2236.36 555
2236.81 506
2237.25 537
2237.70 521
2238.15 546
2238.59 527
2239.04 549
2239.49 526
2239.93 551
2240.38 512
2240.82 473
2241.27 512
2241.72 540
2242.16 552
2242.61 474
2243.06 484
2243.50 552
2243.95 509
2244.40 446
2244.84 474
2245.29 521
2245.74 529
2246.19 489
2246.63 502
2247.08 480
2247.53 446
2247.97 468
2248.42 476
2248.87 469
2249.32 492
2249.76 556
2250.21 545
2250.66 478
2251.10 479
2251.55 534
2252.00 602
2252.45 548
2252.89 505
2253.34 542
2253.79 570
2254.24 589
2254.69 533
2255.13 530
2255.58 513
2256.03 547
2256.48 538
2256.93 523
2257.37 513
2257.82 508
2258.27 535
2258.72 559
2259.17 541
2259.61 497
2260.06 547
2260.51 525
2260.96 529
2261.41 582
2261.86 613
2262.31 671
2262.75 693
2263.20 711
2263.65 702
2264.10 663
2264.55 651
2265.00 605
2265.45 663
2265.90 672
2266.34 618
2266.79 665
2267.24 645
2267.69 606
2268.14 622
2268.59 648
2269.04 604
2269.49 595
2269.94 573
2270.39 609
2270.84 571
2271.29 614
2271.74 608
2272.18 613
2272.63 605
2273.08 647
2273.53 600
2273.98 680
2274.43 654
2274.88 690
2275.33 733
2275.78 768
2276.23 761
2276.68 771
2277.13 750
2277.58 803
2278.03 741
2278.48 694
2278.93 700
2279.38 620
2279.83 610
2280.28 602
2280.73 643
2281.19 582
2281.64 531
2282.09 568
2282.54 520
2282.99 497
2283.44 559
2283.89 565
2284.34 591
2284.79 536
2285.24 550
2285.69 542
2286.14 539
2286.59 517
2287.04 556
2287.50 581
2287.95 605
2288.40 580
2288.85 615
2289.30 657
2289.75 758
2290.20 713
2290.65 724
2291.11 804
2291.56 797
2292.01 761
2292.46 773
2292.91 731
2293.36 751
2293.82 758
2294.27 743
2294.72 680
2295.17 686
2295.62 648
2296.07 605
2296.53 608
2296.98 616
2297.43 619
2297.88 609
2298.33 631
2298.79 576
2299.24 608
2299.69 515
2300.14 508
2300.60 520
2301.05 513
2301.50 542
2301.95 512
2302.41 485
2302.86 486
2303.31 471
2303.76 539
2304.22 539
2304.67 495
2305.12 479
2305.57 539
2306.03 578
2306.48 472
2306.93 559
2307.39 558
2307.84 538
2308.29 559
2308.75 602
2309.20 618
2309.65 630
2310.11 616
2310.56 584
2311.01 600
2311.47 610
2311.92 587
2312.37 607
2312.83 630
2313.28 597
2313.73 577
2314.19 589
2314.64 589
2315.09 555
2315.55 577
2316.00 605
2316.46 557
2316.91 574
2317.36 573
2317.82 559
2318.27 591
2318.73 595
2319.18 639
2319.63 596
2320.09 567
2320.54 588
2321.00 569
2321.45 563
2321.91 648
2322.36 598
2322.82 614
2323.27 613
2323.72 657
2324.18 682
2324.63 758
2325.09 768
2325.54 720
2326.00 745
2326.45 793
2326.91 727
2327.36 713
2327.82 633
2328.27 626
2328.73 623
2329.18 654
2329.64 642
2330.09 622
2330.55 617
2331.00 562
2331.46 530
2331.92 605
2332.37 603
2332.83 593
2333.28 544
2333.74 510
2334.19 539
2334.65 546
2335.10 596
2335.56 571
2336.02 566
2336.47 520
2336.93 568
2337.38 600
2337.84 599
2338.30 603
2338.75 556
2339.21 560
2339.66 554
2340.12 565
2340.58 584
2341.03 630
2341.49 618
2341.95 556
2342.40 628
2342.86 578
2343.32 568
2343.77 601
2344.23 561
2344.68 606
2345.14 633
2345.60 628
2346.06 671
2346.51 653
2346.97 623
2347.43 651
2347.88 659
2348.34 700
2348.80 617
2349.25 641
2349.71 624
2350.17 566
2350.63 605
2351.08 604
2351.54 606
2352.00 642
2352.46 583
2352.91 526
2353.37 531
2353.83 550
2354.29 483
2354.74 530
2355.20 541
2355.66 564
2356.12 521
2356.57 561
2357.03 550
2357.49 580
2357.95 550
2358.41 588
2358.86 537
2359.32 572
2359.78 651
2360.24 650
2360.70 585
2361.15 582
2361.61 625
2362.07 719
2362.53 624
2362.99 576
2363.45 603
2363.91 603
2364.36 595
2364.82 640
2365.28 677
2365.74 641
2366.20 614
2366.66 606
2367.12 619
2367.57 658
2368.03 697
2368.49 613
2368.95 607
2369.41 572
2369.87 580
2370.33 593
2370.79 607
2371.25 559
2371.71 493
2372.17 554
2372.63 565
2373.09 569
2373.54 514
2374.00 590
2374.46 592
2374.92 647
2375.38 661
2375.84 633
2376.30 633
2376.76 574
2377.22 617
2377.68 661
2378.14 574
2378.60 590
2379.06 648
2379.52 604
2379.98 612
2380.44 648
2380.90 623
2381.36 608
2381.82 599
2382.28 606
2382.74 550
2383.20 539
2383.66 550
2384.12 504
2384.59 551
2385.05 573
2385.51 596
2385.97 584
2386.43 521
2386.89 550
2387.35 541
2387.81 583
2388.27 529
2388.73 531
2389.19 545
2389.65 526
2390.12 547
2390.58 579
2391.04 593
2391.50 547
2391.96 574
2392.42 583
2392.88 528
2393.34 555
2393.81 603
2394.27 551
2394.73 545
2395.19 499
2395.65 539
2396.11 566
2396.57 549
2397.04 542
2397.50 571
2397.96 647
2398.42 621
2398.88 600
2399.35 582
2399.81 542
2400.27 521
2400.73 514
2401.19 511
2401.66 515
2402.12 498
2402.58 511
2403.04 554
2403.51 511
2403.97 507
2404.43 504
2404.89 534
2405.36 474
2405.82 502
2406.28 491
2406.74 544
2407.21 540
2407.67 487
2408.13 450
2408.59 503
2409.06 558
2409.52 557
2409.98 514
2410.45 506
2410.91 520
2411.37 513
2411.84 527
2412.30 504
2412.76 479
2413.23 508
2413.69 554
2414.15 533
2414.62 519
2415.08 536
2415.54 554
2416.01 554
2416.47 588
2416.93 559
2417.40 570
2417.86 581
2418.32 633
2418.79 669
2419.25 633
2419.72 617
2420.18 624
2420.64 629
2421.11 635
2421.57 605
2422.04 575
2422.50 555
2422.96 568
2423.43 615
2423.89 613
2424.36 648
2424.82 646
2425.29 616
2425.75 543
2426.22 593
2426.68 582
2427.15 539
2427.61 545
2428.07 554
2428.54 543
2429.00 530
2429.47 553
2429.93 524
2430.40 567
2430.86 520
2431.33 518
2431.79 513
2432.26 536
2432.72 556
2433.19 509
2433.65 530
2434.12 567
2434.59 557
2435.05 551
2435.52 533
2435.98 502
2436.45 536
2436.91 592
2437.38 605
2437.84 579
2438.31 608
2438.78 661
2439.24 706
2439.71 682
2440.17 681
2440.64 666
2441.10 700
2441.57 686
2442.04 689
2442.50 607
2442.97 654
2443.44 641
2443.90 635
2444.37 676
2444.83 600
2445.30 609
2445.77 614
2446.23 510
2446.70 520
2447.17 536
2447.63 500
2448.10 543
2448.57 561
2449.03 529
2449.50 531
2449.97 542
2450.43 570
2450.90 533
2451.37 548
2451.83 499
2452.30 530
2452.77 551
2453.24 542
2453.70 535
2454.17 544
2454.64 529
2455.10 588
2455.57 535
2456.04 528
2456.51 549
2456.97 502
2457.44 555
2457.91 534
2458.38 518
2458.84 522
2459.31 538
2459.78 541
2460.25 508
2460.72 541
2461.18 499
2461.65 527
2462.12 493
2462.59 519
2463.06 514
2463.52 524
2463.99 488
2464.46 501
2464.93 530
2465.40 531
2465.86 510
2466.33 534
2466.80 526
2467.27 512
2467.74 520
2468.21 536
2468.68 534
2469.14 624
2469.61 568
2470.08 534
2470.55 553
2471.02 512
2471.49 524
2471.96 534
2472.43 507
2472.90 550
2473.36 510
2473.83 520
2474.30 496
2474.77 486
2475.24 514
2475.71 544
2476.18 557
2476.65 529
2477.12 509
2477.59 517
2478.06 503
2478.53 510
2479.00 530
2479.47 536
2479.94 539
2480.41 512
2480.87 533
2481.34 543
2481.81 495
2482.28 506
2482.75 516
2483.22 463
2483.69 530
2484.16 537
2484.63 528
2485.10 475
2485.57 500
2486.05 532
2486.52 619
2486.99 525
2487.46 627
2487.93 626
2488.40 609
2488.87 567
2489.34 562
2489.81 617
2490.28 565
2490.75 569
2491.22 558
2491.69 587
2492.16 573
2492.63 566
2493.10 541
2493.58 508
2494.05 527
2494.52 514
2494.99 580
2495.46 560
2495.93 574
2496.40 566
2496.87 482
2497.34 538
2497.82 560
2498.29 552
2498.76 515
2499.23 552
2499.70 548
2500.17 549
2500.64 511
2501.12 514
2501.59 506
2502.06 544
2502.53 502
2503.00 490
2503.48 576
2503.95 507
2504.42 520
2504.89 568
2505.36 545
2505.84 490
2506.31 553
2506.78 554
2507.25 533
2507.72 545
2508.20 539
2508.67 597
2509.14 578
2509.61 613
2510.09 623
2510.56 684
2511.03 643
2511.50 664
2511.98 674
2512.45 691
2512.92 709
2513.40 743
2513.87 710
2514.34 722
2514.81 697
2515.29 663
2515.76 597
2516.23 593
2516.71 584
2517.18 593
2517.65 579
2518.13 610
2518.60 616
2519.07 607
2519.55 575
2520.02 605
2520.49 618
2520.97 623
2521.44 583
2521.91 570
2522.39 602
2522.86 553
2523.34 565
2523.81 581
2524.28 550
2524.76 605
2525.23 596
2525.70 584
2526.18 589
2526.65 580
2527.13 595
2527.60 646
2528.08 672
2528.55 591
2529.02 636
2529.50 603
2529.97 569
2530.45 552
2530.92 614
2531.40 558
2531.87 593
2532.34 591
2532.82 546
2533.29 546
2533.77 581
2534.24 595
2534.72 603
2535.19 597
2535.67 577
2536.14 568
2536.62 551
2537.09 563
2537.57 608
2538.04 600
2538.52 594
2538.99 582
2539.47 572
2539.94 583
2540.42 566
2540.90 589
2541.37 548
2541.85 572
2542.32 553
2542.80 579
2543.27 510
2543.75 528
2544.22 558
2544.70 567
2545.18 584
2545.65 590
2546.13 652
2546.60 673
2547.08 619
2547.56 682
2548.03 692
2548.51 701
2548.98 705
2549.46 709
2549.94 743
2550.41 740
2550.89 774
2551.37 726
2551.84 758
2552.32 711
2552.80 648
2553.27 691
2553.75 714
2554.23 741
2554.70 680
2555.18 640
2555.66 677
2556.13 665
2556.61 717
2557.09 693
2557.56 706
2558.04 659
2558.52 667
2558.99 651
2559.47 642
2559.95 582
2560.43 643
2560.90 623
2561.38 550
2561.86 587
2562.33 559
2562.81 554
2563.29 564
2563.77 534
2564.25 503
2564.72 550
2565.20 511
2565.68 490
2566.16 505
2566.63 526
2567.11 535
2567.59 525
2568.07 482
2568.55 525
2569.02 496
2569.50 529
2569.98 532
2570.46 556
2570.94 486
2571.41 518
2571.89 508
2572.37 553
2572.85 486
2573.33 492
2573.81 507
2574.28 523
2574.76 502
2575.24 514
2575.72 489
2576.20 529
2576.68 464
2577.16 486
2577.64 528
2578.11 523
2578.59 518
2579.07 514
2579.55 525
2580.03 536
2580.51 582
2580.99 569
2581.47 525
2581.95 547
2582.43 549
2582.91 548
2583.39 508
2583.86 542
2584.34 526
2584.82 481
2585.30 494
2585.78 470
2586.26 552
2586.74 556
2587.22 528
2587.70 549
2588.18 518
2588.66 530
2589.14 590
2589.62 565
2590.10 525
2590.58 550
2591.06 573
2591.54 579
2592.02 524
2592.50 579
2592.98 529
2593.46 491
2593.94 522
2594.42 514
2594.90 545
2595.38 566
2595.86 504
2596.35 554
2596.83 502
2597.31 590
2597.79 566
2598.27 563
2598.75 501
2599.23 598
2599.71 562
2600.19 507
2600.67 494
2601.15 488
2601.63 517
2602.12 531
2602.60 549
2603.08 509
2603.56 518
2604.04 524
2604.52 526
2605.00 539
2605.48 507
2605.97 505
2606.45 523
2606.93 488
2607.41 525
2607.89 568
2608.37 616
2608.86 530
2609.34 533
2609.82 516
2610.30 497
2610.78 548
2611.26 552
2611.75 581
2612.23 556
2612.71 576
2613.19 607
2613.68 572
2614.16 578
2614.64 540
2615.12 528
2615.60 548
2616.09 535
2616.57 538
2617.05 516
2617.53 547
2618.02 581
2618.50 570
2618.98 515
2619.46 517
2619.95 528
2620.43 536
2620.91 515
2621.40 516
2621.88 573
2622.36 527
2622.85 530
2623.33 539
2623.81 541
2624.29 533
2624.78 543
2625.26 559
2625.74 560
2626.23 570
2626.71 544
2627.19 582
2627.68 603
2628.16 574
2628.64 585
2629.13 577
2629.61 519
2630.10 589
2630.58 593
2631.06 560
2631.55 564
2632.03 639
2632.51 620
2633.00 668
2633.48 627
2633.97 613
2634.45 597
2634.94 659
2635.42 576
2635.90 612
2636.39 578
2636.87 584
2637.36 571
2637.84 551
2638.33 558
2638.81 587
2639.29 529
2639.78 505
2640.26 518
2640.75 546
2641.23 613
2641.72 617
2642.20 581
2642.69 543
2643.17 534
2643.66 577
2644.14 526
2644.63 600
2645.11 544
2645.60 544
2646.08 484
2646.57 505
2647.05 592
2647.54 555
2648.02 594
2648.51 502
2648.99 540
2649.48 552
2649.97 582
2650.45 575
2650.94 600
2651.42 556
2651.91 542
2652.39 611
2652.88 620
2653.37 592
2653.85 626
2654.34 600
2654.82 650
2655.31 641
2655.80 688
2656.28 670
2656.77 665
2657.25 654
2657.74 640
2658.23 627
2658.71 573
2659.20 582
2659.69 596
2660.17 571
2660.66 571
2661.14 520
2661.63 545
2662.12 497
2662.60 564
2663.09 562
2663.58 590
2664.06 553
2664.55 550
2665.04 535
2665.53 553
2666.01 572
2666.50 584
2666.99 568
2667.47 578
2667.96 607
2668.45 618
2668.94 554
2669.42 619
2669.91 612
2670.40 609
2670.88 585
2671.37 578
2671.86 642
2672.35 741
2672.83 709
2673.32 751
2673.81 800
2674.30 835
2674.79 899
2675.27 836
2675.76 845
2676.25 815
2676.74 789
2677.23 805
2677.71 767
2678.20 664
2678.69 699
2679.18 646
2679.67 591
2680.15 554
2680.64 576
2681.13 621
2681.62 636
2682.11 623
2682.60 651
2683.08 650
2683.57 579
2684.06 603
2684.55 592
2685.04 631
2685.53 674
2686.02 654
2686.51 674
2686.99 630
2687.48 627
2687.97 622
2688.46 657
2688.95 651
2689.44 641
2689.93 590
2690.42 580
2690.91 610
2691.40 585
2691.89 621
2692.38 646
2692.87 597
2693.35 579
2693.84 604
2694.33 572
2694.82 601
2695.31 572
2695.80 604
2696.29 655
2696.78 607
2697.27 575
2697.76 586
2698.25 606
2698.74 587
2699.23 614
2699.72 650
2700.21 599
2700.70 554
2701.19 569
2701.68 572
2702.17 552
2702.66 551
2703.15 595
2703.64 629
2704.13 589
2704.62 580
2705.12 545
2705.61 544
2706.10 568
2706.59 598
2707.08 609
2707.57 582
2708.06 550
2708.55 512
2709.04 548
2709.53 538
2710.02 553
2710.51 580
2711.01 557
2711.50 548
2711.99 586
2712.48 571
2712.97 563
2713.46 576
2713.95 556
2714.44 555
2714.94 538
2715.43 482
2715.92 468
2716.41 486
2716.90 525
2717.39 498
2717.89 498
2718.38 511
2718.87 524
2719.36 503
2719.85 514
2720.34 572
2720.84 605
2721.33 595
2721.82 643
2722.31 657
2722.80 657
2723.30 615
2723.79 604
2724.28 602
2724.77 666
2725.27 647
2725.76 603
2726.25 576
2726.74 566
2727.24 557
2727.73 534
2728.22 563
2728.71 617
2729.21 617
2729.70 569
2730.19 567
2730.69 563
2731.18 602
2731.67 568
2732.16 576
2732.66 610
2733.15 572
2733.64 600
2734.14 627
2734.63 622
2735.12 571
2735.62 613
2736.11 595
2736.60 590
2737.10 593
2737.59 614
2738.08 644
2738.58 600
2739.07 634
2739.56 629
2740.06 598
2740.55 610
2741.05 558
2741.54 535
2742.03 577
2742.53 585
2743.02 595
2743.52 584
2744.01 543
2744.50 515
2745.00 494
2745.49 552
2745.99 570
2746.48 572
2746.97 484
2747.47 538
2747.96 557
2748.46 534
2748.95 610
2749.45 553
2749.94 595
2750.44 592
2750.93 572
2751.43 579
2751.92 581
2752.42 519
2752.91 504
2753.41 500
2753.90 583
2754.40 558
2754.89 605
2755.39 615
2755.88 568
2756.38 566
2756.87 622
2757.37 648
2757.86 591
2758.36 583
2758.85 602
2759.35 539
2759.84 545
2760.34 555
2760.83 555
2761.33 581
2761.83 580
2762.32 592
2762.82 557
2763.31 584
2763.81 517
2764.30 589
2764.80 640
2765.30 594
2765.79 546
2766.29 521
2766.78 536
2767.28 629
2767.78 621
2768.27 522
2768.77 518
2769.27 561
2769.76 558
2770.26 551
2770.76 582
2771.25 555
2771.75 551
2772.24 532
2772.74 565
2773.24 584
2773.73 602
2774.23 556
2774.73 629
2775.23 638
2775.72 659
2776.22 635
2776.72 702
2777.21 722
2777.71 642
2778.21 627
2778.70 637
2779.20 619
2779.70 609
2780.20 572
2780.69 632
2781.19 593
2781.69 550
2782.19 556
2782.68 569
2783.18 570
2783.68 602
2784.18 566
2784.67 599
2785.17 596
2785.67 598
2786.17 604
2786.67 602
2787.16 595
2787.66 593
2788.16 591
2788.66 610
2789.16 651
2789.65 590
2790.15 638
2790.65 616
2791.15 618
2791.65 620
2792.15 574
2792.64 568
2793.14 568
2793.64 565
2794.14 613
2794.64 628
2795.14 578
2795.64 592
2796.13 679
2796.63 671
2797.13 676
2797.63 729
2798.13 757
2798.63 652
2799.13 691
2799.63 677
2800.13 686
2800.62 731
2801.12 684
2801.62 625
2802.12 579
2802.62 608
2803.12 569
2803.62 548
2804.12 584
2804.62 619
2805.12 557
2805.62 622
2806.12 621
2806.62 669
2807.12 621
2807.62 658
2808.12 669
2808.62 688
2809.12 744
2809.62 726
2810.12 749
2810.62 761
2811.12 754
2811.62 792
2812.12 782
2812.62 809
2813.12 862
2813.62 812
2814.12 803
2814.62 686
2815.12 759
2815.62 789
2816.12 766
2816.62 669
2817.12 677
2817.62 648
2818.12 674
2818.62 616
2819.12 586
2819.63 627
2820.13 580
2820.63 579
2821.13 577
2821.63 565
2822.13 577
2822.63 617
2823.13 594
2823.63 567
2824.13 548
2824.64 573
2825.14 572
2825.64 590
2826.14 554
2826.64 584
2827.14 552
2827.64 573
2828.15 549
2828.65 541
2829.15 579
2829.65 525
2830.15 565
2830.65 600
2831.16 564
2831.66 573
2832.16 559
2832.66 556
2833.16 617
2833.67 581
2834.17 585
2834.67 581
2835.17 561
2835.68 622
2836.18 614
2836.68 600
2837.18 593
2837.68 604
2838.19 642
2838.69 609
2839.19 604
2839.70 618
2840.20 602
2840.70 638
2841.20 618
2841.71 614
2842.21 630
2842.71 613
2843.21 633
2843.72 564
2844.22 617
2844.72 623
2845.23 585
2845.73 640
2846.23 663
2846.74 626
2847.24 620
2847.74 690
2848.25 679
2848.75 617
2849.25 639
2849.76 612
2850.26 650
2850.76 684
2851.27 631
2851.77 616
2852.28 606
2852.78 594
2853.28 520
2853.79 583
2854.29 589
2854.79 617
2855.30 564
2855.80 518
2856.31 563
2856.81 612
2857.31 586
2857.82 637
2858.32 657
2858.83 649
2859.33 660
2859.84 581
2860.34 601
2860.85 586
2861.35 674
2861.85 638
2862.36 617
2862.86 628
2863.37 593
2863.87 533
2864.38 514
2864.88 523
2865.39 531
2865.89 581
2866.40 570
2866.90 565
2867.41 539
2867.91 485
2868.42 579
2868.92 607
2869.43 600
2869.93 675
2870.44 684
2870.94 675
2871.45 667
2871.96 652
2872.46 654
2872.97 718
2873.47 720
2873.98 700
2874.48 725
2874.99 683
2875.49 692
2876.00 687
2876.51 657
2877.01 616
2877.52 668
2878.02 586
2878.53 614
2879.04 645
2879.54 609
2880.05 666
2880.55 673
2881.06 653
2881.57 711
2882.07 714
2882.58 705
2883.09 632
2883.59 691
2884.10 718
2884.61 690
2885.11 687
2885.62 625
2886.13 655
2886.63 745
2887.14 737
2887.65 735
2888.15 781
2888.66 766
2889.17 719
2889.67 756
2890.18 678
2890.69 739
2891.20 736
2891.70 705
2892.21 656
2892.72 668
2893.22 625
2893.73 607
2894.24 669
2894.75 676
2895.25 664
2895.76 638
2896.27 688
2896.78 723
2897.29 785
2897.79 691
2898.30 674
2898.81 708
2899.32 646
2899.82 684
2900.33 658
2900.84 609
2901.35 637
2901.86 719
2902.36 653
2902.87 672
2903.38 630
2903.89 637
2904.40 597
2904.91 655
2905.41 673
2905.92 653
2906.43 651
2906.94 671
2907.45 599
2907.96 639
2908.47 572
2908.97 571
2909.48 575
2909.99 576
2910.50 575
2911.01 606
2911.52 599
2912.03 589
2912.54 599
2913.05 631
2913.55 598
2914.06 638
2914.57 624
2915.08 615
2915.59 629
2916.10 595
2916.61 646
2917.12 605
2917.63 575
2918.14 550
2918.65 635
2919.16 613
2919.67 567
2920.18 664
2920.69 686
2921.20 613
2921.71 645
2922.22 697
2922.73 747
2923.24 758
2923.75 742
2924.26 769
2924.77 818
2925.28 849
2925.79 814
2926.30 903
2926.81 828
2927.32 789
2927.83 828
2928.34 802
2928.85 753
2929.36 702
2929.87 665
2930.38 679
2930.89 657
2931.40 633
2931.91 628
2932.42 624
2932.93 594
2933.45 572
2933.96 608
2934.47 590
2934.98 596
2935.49 598
2936.00 562
2936.51 605
2937.02 669
2937.53 723
2938.04 676
2938.56 690
2939.07 831
2939.58 801
2940.09 887
2940.60 970
2941.11 989
2941.62 968
2942.14 1036
2942.65 982
2943.16 952
2943.67 971
2944.18 924
2944.70 856
2945.21 860
2945.72 824
2946.23 782
2946.74 740
2947.26 759
2947.77 794
2948.28 750
2948.79 678
2949.30 662
2949.82 652
2950.33 647
2950.84 651
2951.35 609
2951.87 632
2952.38 606
2952.89 614
2953.40 600
2953.92 620
2954.43 633
2954.94 593
2955.45 597
2955.97 620
2956.48 626
2956.99 663
2957.51 613
2958.02 636
2958.53 664
2959.04 676
2959.56 672
2960.07 671
2960.58 681
2961.10 650
2961.61 645
2962.12 733
2962.64 714
2963.15 663
2963.66 697
2964.18 722
2964.69 665
2965.21 715
2965.72 740
2966.23 707
2966.75 717
2967.26 687
2967.77 686
2968.29 701
2968.80 662
2969.32 708
2969.83 658
2970.34 649
2970.86 605
2971.37 632
2971.89 670
2972.40 643
2972.91 631
2973.43 650
2973.94 647
2974.46 616
2974.97 686
2975.49 692
2976.00 658
2976.52 711
2977.03 710
2977.55 704
2978.06 654
2978.57 666
2979.09 721
2979.60 692
2980.12 715
2980.63 709
2981.15 684
2981.66 739
2982.18 724
2982.69 717
2983.21 741
2983.73 777
2984.24 731
2984.76 767
2985.27 830
2985.79 834
2986.30 815
2986.82 822
2987.33 802
2987.85 814
2988.36 807
2988.88 884
2989.40 894
2989.91 854
2990.43 825
2990.94 819
2991.46 856
2991.97 818
2992.49 870
2993.01 842
2993.52 863
2994.04 837
2994.55 845
2995.07 843
2995.59 903
2996.10 875
2996.62 933
2997.14 1062
2997.65 1024
2998.17 1052
2998.69 1084
2999.20 1112
2999.72 1052
3000.24 1176
3000.75 1261
3001.27 1244
3001.79 1266
3002.30 1421
3002.82 1740
3003.34 2013
3003.85 2410
3004.37 2715
3004.89 3037
3005.40 3288
3005.92 3501
3006.44 3524
3006.96 3310
3007.47 2896
3007.99 2650
3008.51 2190
3009.03 1922
3009.54 1597
3010.06 1471
3010.58 1196
3011.10 1075
3011.61 1027
3012.13 968
3012.65 915
3013.17 900
3013.68 945
3014.20 895
3014.72 868
3015.24 869
3015.76 862
3016.27 858
3016.79 855
3017.31 874
3017.83 887
3018.35 854
3018.86 871
3019.38 886
3019.90 814
3020.42 784
3020.94 809
3021.46 852
3021.97 804
3022.49 789
3023.01 856
3023.53 931
3024.05 935
3024.57 976
3025.09 948
3025.61 900
3026.12 907
3026.64 916
3027.16 865
3027.68 798
3028.20 760
3028.72 797
3029.24 742
3029.76 730
3030.28 713
3030.80 693
3031.32 747
3031.84 770
3032.35 727
3032.87 751
3033.39 681
3033.91 759
3034.43 691
3034.95 697
3035.47 690
3035.99 735
3036.51 737
3037.03 802
3037.55 735
3038.07 787
3038.59 789
3039.11 817
3039.63 754
3040.15 699
3040.67 715
3041.19 751
3041.71 688
3042.23 724
3042.75 741
3043.27 691
3043.79 716
3044.31 744
3044.83 672
3045.35 664
3045.87 751
3046.40 733
3046.92 652
3047.44 681
3047.96 640
3048.48 671
3049.00 637
3049.52 739
3050.04 677
3050.56 653
3051.08 689
3051.60 718
3052.12 712
3052.65 686
3053.17 661
3053.69 687
3054.21 691
3054.73 670
3055.25 723
3055.77 688
3056.30 657
3056.82 715
3057.34 676
3057.86 726
3058.38 706
3058.90 682
3059.42 675
3059.95 713
3060.47 733
3060.99 689
3061.51 728
3062.03 732
3062.56 727
3063.08 755
3063.60 750
3064.12 775
3064.64 746
3065.17 760
3065.69 754
3066.21 780
3066.73 857
3067.26 794
3067.78 865
3068.30 843
3068.82 842
3069.35 881
3069.87 864
3070.39 822
3070.91 848
3071.44 823
3071.96 842
3072.48 859
3073.01 836
3073.53 880
3074.05 926
3074.57 922
3075.10 923
3075.62 1029
3076.14 1033
3076.67 1016
3077.19 1025
3077.71 1173
3078.24 1114
3078.76 1088
3079.28 1073
3079.81 1039
3080.33 1167
3080.85 1212
3081.38 1136
3081.90 1118
3082.42 1079
3082.95 1101
3083.47 1159
3084.00 1125
3084.52 1027
3085.04 1014
3085.57 1146
3086.09 1133
3086.62 1158
3087.14 1280
3087.66 1370
3088.19 1403
3088.71 1513
3089.24 1643
3089.76 1921
3090.29 2023
3090.81 2108
3091.33 2124
3091.86 2050
3092.38 1855
3092.91 1738
3093.43 1664
3093.96 1555
3094.48 1439
3095.01 1330
3095.53 1313
3096.06 1341
3096.58 1356
3097.11 1331
3097.63 1286
3098.16 1322
3098.68 1357
3099.21 1395
3099.73 1463
3100.26 1624
3100.78 2026
3101.31 2359
3101.83 2873
3102.36 3398
3102.88 3890
3103.41 4348
3103.93 4609
3104.46 4699
3104.99 4357
3105.51 3965
3106.04 3435
3106.56 2977
3107.09 2506
3107.61 2103
3108.14 1823
3108.67 1564
3109.19 1420
3109.72 1306
3110.24 1254
3110.77 1198
3111.30 1224
3111.82 1236
3112.35 1205
3112.87 1126
3113.40 1167
3113.93 1119
3114.45 987
3114.98 962
3115.51 992
3116.03 1070
3116.56 989
3117.09 944
3117.61 955
3118.14 852
3118.67 952
3119.19 984
3119.72 948
3120.25 997
3120.77 1053
3121.30 980
3121.83 1072
3122.35 1054
3122.88 1044
3123.41 1128
3123.94 1119
3124.46 1103
3124.99 1126
3125.52 1163
3126.05 988
3126.57 900
3127.10 907
3127.63 879
3128.16 892
3128.68 883
3129.21 947
3129.74 869
3130.27 845
3130.79 875
3131.32 805
3131.85 824
3132.38 808
3132.91 862
3133.43 869
3133.96 837
3134.49 841
3135.02 806
3135.55 800
3136.07 806
3136.60 819
3137.13 758
3137.66 791
3138.19 750
3138.72 677
3139.24 759
3139.77 753
3140.30 776
3140.83 764
3141.36 705
3141.89 728
3142.42 703
3142.95 735
3143.47 799
3144.00 759
3144.53 794
3145.06 815
3145.59 780
3146.12 710
3146.65 726
3147.18 760
3147.71 741
3148.24 793
3148.76 873
3149.29 842
3149.82 811
3150.35 829
3150.88 837
3151.41 857
3151.94 823
3152.47 806
3153.00 814
3153.53 742
3154.06 743
3154.59 774
3155.12 704
3155.65 706
3156.18 742
3156.71 754
3157.24 689
3157.77 746
3158.30 764
3158.83 768
3159.36 773
3159.89 848
3160.42 845
3160.95 872
3161.48 819
3162.01 786
3162.54 803
3163.07 801
3163.60 762
3164.13 793
3164.66 747
3165.20 736
3165.73 720
3166.26 709
3166.79 698
3167.32 699
3167.85 670
3168.38 666
3168.91 675
3169.44 673
3169.97 680
3170.50 718
3171.04 743
3171.57 736
3172.10 738
3172.63 761
3173.16 777
3173.69 834
3174.22 847
3174.75 822
3175.29 834
3175.82 831
3176.35 878
3176.88 817
3177.41 714
3177.94 775
3178.48 782
3179.01 758
3179.54 695
3180.07 718
3180.60 660
3181.14 681
3181.67 734
3182.20 689
3182.73 669
3183.26 669
3183.80 643
3184.33 675
3184.86 631
3185.39 647
3185.93 609
3186.46 622
3186.99 603
3187.52 616
3188.06 675
3188.59 698
3189.12 724
3189.65 661
3190.19 685
3190.72 652
3191.25 694
3191.79 653
3192.32 663
3192.85 626
3193.38 641
3193.92 650
3194.45 666
3194.98 720
3195.52 728
3196.05 689
3196.58 665
3197.12 748
3197.65 716
3198.18 681
3198.72 684
3199.25 722
3199.78 707
3200.32 719
3200.85 729
3201.39 762
3201.92 716
3202.45 782
3202.99 810
3203.52 741
3204.05 726
3204.59 792
3205.12 823
3205.66 796
3206.19 824
3206.72 780
3207.26 831
3207.79 968
3208.33 876
3208.86 904
3209.40 977
3209.93 1064
3210.47 1125
3211.00 1170
3211.53 1085
3212.07 1051
3212.60 1107
3213.14 1002
3213.67 939
3214.21 926
3214.74 875
3215.28 820
3215.81 806
3216.35 779
3216.88 757
3217.42 739
3217.95 751
3218.49 714
3219.02 727
3219.56 679
3220.09 700
3220.63 687
3221.16 707
3221.70 734
3222.23 805
3222.77 793
3223.31 829
3223.84 796
3224.38 762
3224.91 815
3225.45 898
3225.98 865
3226.52 906
3227.06 872
3227.59 870
3228.13 781
3228.66 784
3229.20 736
3229.74 795
3230.27 848
3230.81 837
3231.34 822
3231.88 777
3232.42 772
3232.95 854
3233.49 809
3234.03 816
3234.56 870
3235.10 924
3235.64 953
3236.17 908
3236.71 897
3237.25 939
3237.78 964
3238.32 1014
3238.86 968
3239.39 983
3239.93 908
3240.47 953
3241.00 930
3241.54 939
3242.08 848
3242.61 901
3243.15 985
3243.69 935
3244.23 925
3244.76 1004
3245.30 1051
3245.84 1033
3246.38 1032
3246.91 1054
3247.45 1027
3247.99 1021
3248.53 1060
3249.06 1108
3249.60 1246
3250.14 1354
3250.68 1519
3251.21 1680
3251.75 2096
3252.29 2192
3252.83 2528
3253.37 2677
3253.90 2762
3254.44 2781
3254.98 2677
3255.52 2387
3256.06 2287
3256.60 2130
3257.13 1847
3257.67 1723
3258.21 1589
3258.75 1524
3259.29 1487
3259.83 1491
3260.36 1539
3260.90 1532
3261.44 1539
3261.98 1716
3262.52 1857
3263.06 1864
3263.60 1938
3264.14 2037
3264.68 2220
3265.21 2307
3265.75 2452
3266.29 2506
3266.83 2590
3267.37 2799
3267.91 2775
3268.45 2639
3268.99 2574
3269.53 2300
3270.07 2136
3270.61 1921
3271.15 1665
3271.69 1586
3272.23 1404
3272.76 1283
3273.30 1310
3273.84 1266
3274.38 1173
3274.92 1216
3275.46 1189
3276.00 1231
3276.54 1207
3277.08 1191
3277.62 1145
3278.16 1187
3278.70 1236
3279.24 1131
3279.78 1182
3280.32 1133
3280.86 1207
3281.41 1152
3281.95 1230
3282.49 1160
3283.03 1201
3283.57 1213
3284.11 1130
3284.65 1203
3285.19 1268
3285.73 1236
3286.27 1288
3286.81 1328
3287.35 1312
3287.89 1344
3288.43 1298
3288.97 1264
3289.52 1223
3290.06 1223
3290.60 1199
3291.14 1228
3291.68 1351
3292.22 1415
3292.76 1550
3293.30 1637
3293.85 1768
3294.39 1861
3294.93 2070
3295.47 2270
3296.01 2385
3296.55 2399
3297.09 2568
3297.64 2368
3298.18 2317
3298.72 2132
3299.26 2062
3299.80 1826
3300.34 1739
3300.89 1674
3301.43 1561
3301.97 1460
3302.51 1398
3303.06 1354
3303.60 1413
3304.14 1420
3304.68 1265
3305.22 1238
3305.77 1321
3306.31 1314
3306.85 1293
3307.39 1290
3307.94 1398
3308.48 1336
3309.02 1353
3309.56 1304
3310.11 1260
3310.65 1291
3311.19 1386
3311.74 1406
3312.28 1337
3312.82 1315
3313.36 1383
3313.91 1349
3314.45 1333
3314.99 1408
3315.54 1534
3316.08 1606
3316.62 1632
3317.17 1638
3317.71 1694
3318.25 1877
3318.80 2006
3319.34 2054
3319.88 2148
3320.43 2247
3320.97 2184
3321.51 2281
3322.06 2248
3322.60 2242
3323.14 2091
3323.69 2051
3324.23 1945
3324.78 1975
3325.32 1844
3325.86 1886
3326.41 1813
3326.95 1756
3327.50 1772
3328.04 1750
3328.59 1716
3329.13 1712
3329.67 1828
3330.22 1861
3330.76 2012
3331.31 2321
3331.85 2959
3332.40 3617
3332.94 4670
3333.49 6219
3334.03 8103
3334.57 10133
3335.12 12186
3335.66 13839
3336.21 15153
3336.75 15615
3337.30 15651
3337.84 15157
3338.39 13720
3338.93 12075
3339.48 10080
3340.02 8403
3340.57 6877
3341.11 5504
3341.66 4299
3342.20 3452
3342.75 2866
3343.30 2420
3343.84 2089
3344.39 1832
3344.93 1718
3345.48 1628
3346.02 1603
3346.57 1412
3347.11 1448
3347.66 1425
3348.21 1415
3348.75 1391
3349.30 1260
3349.84 1209
3350.39 1128
3350.94 1138
3351.48 1102
3352.03 1085
3352.57 1121
3353.12 1178
3353.67 1129
3354.21 1221
3354.76 1238
3355.31 1251
3355.85 1213
3356.40 1261
3356.95 1310
3357.49 1300
3358.04 1301
3358.59 1323
3359.13 1255
3359.68 1188
3360.23 1301
3360.77 1293
3361.32 1273
3361.87 1271
3362.41 1260
3362.96 1248
3363.51 1291
3364.05 1325
3364.60 1272
3365.15 1314
3365.70 1312
3366.24 1307
3366.79 1220
3367.34 1202
3367.89 1247
3368.43 1240
3368.98 1174
3369.53 1238
3370.08 1300
3370.62 1337
3371.17 1461
3371.72 1645
3372.27 1882
3372.81 1979
3373.36 2176
3373.91 2297
3374.46 2451
3375.01 2598
3375.55 2499
3376.10 2353
3376.65 2238
3377.20 2098
3377.75 1838
3378.30 1694
3378.84 1465
3379.39 1355
3379.94 1265
3380.49 1212
3381.04 1124
3381.59 1144
3382.13 1094
3382.68 961
3383.23 995
3383.78 976
3384.33 951
3384.88 919
3385.43 919
3385.98 886
3386.52 892
3387.07 888
3387.62 915
3388.17 884
3388.72 927
3389.27 943
3389.82 891
3390.37 913
3390.92 900
3391.47 945
3392.02 933
3392.57 951
3393.12 930
3393.66 975
3394.21 921
3394.76 934
3395.31 912
3395.86 982
3396.41 1019
3396.96 1098
3397.51 1208
3398.06 1238
3398.61 1227
3399.16 1285
3399.71 1202
3400.26 1150
3400.81 1267
3401.36 1170
3401.91 1022
3402.46 1023
3403.01 994
3403.56 1006
3404.11 995
3404.66 849
3405.21 864
3405.77 845
3406.32 855
3406.87 907
3407.42 859
3407.97 942
3408.52 971
3409.07 959
3409.62 979
3410.17 1122
3410.72 1126
3411.27 1172
3411.82 1210
3412.37 1296
3412.93 1251
3413.48 1256
3414.03 1218
3414.58 1191
3415.13 1121
3415.68 1136
3416.23 1076
3416.78 1033
3417.34 1051
3417.89 1040
3418.44 960
3418.99 970
3419.54 1034
3420.09 954
3420.65 927
3421.20 941
3421.75 916
3422.30 949
3422.85 968
3423.40 1014
3423.96 1039
3424.51 1008
3425.06 1027
3425.61 1063
3426.17 1010
3426.72 954
3427.27 901
3427.82 872
3428.37 869
3428.93 813
3429.48 752
3430.03 746
3430.58 816
3431.14 785
3431.69 696
3432.24 787
3432.79 723
3433.35 735
3433.90 686
3434.45 723
3435.01 806
3435.56 778
3436.11 771
3436.66 790
3437.22 805
3437.77 822
3438.32 864
3438.88 809
3439.43 861
3439.98 902
3440.54 877
3441.09 752
3441.64 777
3442.20 844
3442.75 772
3443.30 759
3443.86 761
3444.41 754
3444.96 733
3445.52 735
3446.07 695
3446.63 787
3447.18 728
3447.73 719
3448.29 688
3448.84 699
3449.40 736
3449.95 760
3450.50 666
3451.06 737
3451.61 704
3452.17 716
3452.72 723
3453.27 729
3453.83 693
3454.38 709
3454.94 703
3455.49 705
3456.05 678
3456.60 723
3457.16 713
3457.71 725
3458.27 718
3458.82 721
3459.38 758
3459.93 730
3460.49 702
3461.04 723
3461.60 775
3462.15 752
3462.71 763
3463.26 767
3463.82 765
3464.37 737
3464.93 743
3465.48 801
3466.04 798
3466.59 803
3467.15 793
3467.70 780
3468.26 821
3468.81 832
3469.37 820
3469.93 865
3470.48 883
3471.04 975
3471.59 982
3472.15 1030
3472.70 1001
3473.26 967
3473.82 935
3474.37 938
3474.93 889
3475.48 899
3476.04 882
3476.60 907
3477.15 888
3477.71 853
3478.27 901
3478.82 1014
3479.38 991
3479.93 1002
3480.49 1068
3481.05 1082
3481.60 1058
3482.16 1051
3482.72 1148
3483.27 1152
3483.83 1088
3484.39 1154
3484.95 1203
3485.50 1205
3486.06 1212
3486.62 1215
3487.17 1274
3487.73 1255
3488.29 1474
3488.84 1735
3489.40 2037
3489.96 2419
3490.52 3096
3491.07 3724
3491.63 4328
3492.19 5058
3492.75 5482
3493.30 5446
3493.86 5320
3494.42 4837
3494.98 4293
3495.53 3417
3496.09 2845
3496.65 2389
3497.21 2018
3497.77 1800
3498.32 1549
3498.88 1452
3499.44 1353
3500.00 1356
3500.56 1383
3501.11 1401
3501.67 1420
3502.23 1477
3502.79 1468
3503.35 1596
3503.91 1676
3504.46 1777
3505.02 1844
3505.58 1864
3506.14 1881
3506.70 1810
3507.26 1764
3507.81 1686
3508.37 1587
3508.93 1539
3509.49 1422
3510.05 1436
3510.61 1347
3511.17 1334
3511.73 1334
3512.29 1345
3512.85 1209
3513.40 1130
3513.96 1056
3514.52 1047
3515.08 1010
3515.64 1037
3516.20 927
3516.76 894
3517.32 854
3517.88 888
3518.44 867
3519.00 907
3519.56 940
3520.12 910
3520.68 879
3521.24 876
3521.80 892
3522.36 876
3522.92 918
3523.48 910
3524.04 892
3524.60 896
3525.16 929
3525.72 954
3526.28 885
3526.84 879
3527.40 841
3527.96 823
3528.52 810
3529.08 840
3529.64 860
3530.20 837
3530.76 815
3531.32 820
3531.88 804
3532.44 852
3533.00 830
3533.56 762
3534.12 796
3534.68 866
3535.25 828
3535.81 787
3536.37 805
3536.93 842
3537.49 798
3538.05 807
3538.61 829
3539.17 888
3539.73 823
3540.30 802
3540.86 821
3541.42 843
3541.98 891
3542.54 908
3543.10 866
3543.66 874
3544.23 972
3544.79 875
3545.35 919
3545.91 909
3546.47 875
3547.03 837
3547.60 842
3548.16 848
3548.72 785
3549.28 801
3549.84 776
3550.41 780
3550.97 769
3551.53 789
3552.09 767
3552.65 774
3553.22 714
3553.78 726
3554.34 691
3554.90 669
3555.47 703
3556.03 683
3556.59 665
3557.15 690
3557.72 714
3558.28 713
3558.84 726
3559.41 713
3559.97 661
3560.53 674
3561.09 767
3561.66 720
3562.22 769
3562.78 744
3563.35 790
3563.91 811
3564.47 786
3565.04 848
3565.60 732
3566.16 762
3566.73 810
3567.29 758
3567.85 812
3568.42 717
3568.98 763
3569.54 701
3570.11 699
3570.67 689
3571.23 678
3571.80 708
3572.36 710
3572.93 687
3573.49 680
3574.05 752
3574.62 802
3575.18 841
3575.75 817
3576.31 921
3576.87 1015
3577.44 1004
3578.00 1127
3578.57 1076
3579.13 1042
3579.70 1060
3580.26 981
3580.82 901
3581.39 872
3581.95 860
3582.52 848
3583.08 816
3583.65 834
3584.21 757
3584.78 739
3585.34 737
3585.91 692
3586.47 664
3587.04 672
3587.60 688
3588.17 710
3588.73 690
3589.30 645
3589.86 672
3590.43 647
3590.99 622
3591.56 664
3592.12 664
3592.69 680
3593.25 717
3593.82 702
3594.39 645
3594.95 707
3595.52 699
3596.08 678
3596.65 717
3597.21 721
3597.78 696
3598.35 723
3598.91 757
3599.48 732
3600.04 784
3600.61 701
3601.18 634
3601.74 691
3602.31 693
3602.87 705
3603.44 682
3604.01 695
3604.57 693
3605.14 693
3605.71 679
3606.27 665
3606.84 597
3607.41 626
3607.97 660
3608.54 615
3609.11 641
3609.67 598
3610.24 650
3610.81 520
3611.37 632
3611.94 643
3612.51 658
3613.07 689
3613.64 731
3614.21 764
3614.78 855
3615.34 935
3615.91 1082
3616.48 1302
3617.04 1518
3617.61 1579
3618.18 1653
3618.75 1813
3619.31 1798
3619.88 1720
3620.45 1650
3621.02 1509
3621.58 1394
3622.15 1231
3622.72 1178
3623.29 1055
3623.86 898
3624.42 801
3624.99 762
3625.56 732
3626.13 685
3626.70 674
3627.26 679
3627.83 693
3628.40 662
3628.97 675
3629.54 638
3630.11 645
3630.67 634
3631.24 643
3631.81 667
3632.38 643
3632.95 630
3633.52 614
3634.08 621
3634.65 599
3635.22 557
3635.79 616
3636.36 607
3636.93 661
3637.50 651
3638.07 676
3638.64 654
3639.20 654
3639.77 684
3640.34 695
3640.91 727
3641.48 762
3642.05 881
3642.62 835
3643.19 833
3643.76 865
3644.33 889
3644.90 799
3645.47 813
3646.04 839
3646.61 860
3647.18 890
3647.75 848
3648.32 802
3648.89 726
3649.46 812
3650.03 845
3650.60 794
3651.17 780
3651.74 825
3652.31 880
3652.88 906
3653.45 890
3654.02 892
3654.59 911
3655.16 923
3655.73 950
3656.30 851
3656.87 903
3657.44 952
3658.01 942
3658.58 937
3659.15 922
3659.72 967
3660.29 960
3660.86 955
3661.43 992
3662.00 975
3662.58 916
3663.15 957
3663.72 909
3664.29 898
3664.86 875
3665.43 943
3666.00 884
3666.57 879
3667.14 948
3667.72 900
3668.29 817
3668.86 884
3669.43 837
3670.00 839
3670.57 810
3671.14 789
3671.72 772
3672.29 780
3672.86 812
3673.43 788
3674.00 753
3674.57 794
3675.15 799
3675.72 783
3676.29 752
3676.86 779
3677.43 823
3678.01 843
3678.58 769
3679.15 858
3679.72 802
3680.30 811
3680.87 787
3681.44 776
3682.01 760
3682.58 762
3683.16 734
3683.73 751
3684.30 728
3684.88 721
3685.45 674
3686.02 714
3686.59 726
3687.17 740
3687.74 774
3688.31 762
3688.88 793
3689.46 864
3690.03 826
3690.60 866
3691.18 879
3691.75 817
3692.32 844
3692.90 890
3693.47 803
3694.04 755
3694.62 780
3695.19 713
3695.76 706
3696.34 690
3696.91 681
3697.48 671
3698.06 615
3698.63 629
3699.21 617
3699.78 611
3700.35 645
3700.93 730
3701.50 670
3702.08 678
3702.65 725
3703.22 700
3703.80 714
3704.37 703
3704.95 677
3705.52 728
3706.09 671
3706.67 672
3707.24 713
3707.82 757
3708.39 728
3708.97 678
3709.54 680
3710.12 702
3710.69 675
3711.26 711
3711.84 685
3712.41 677
3712.99 646
3713.56 660
3714.14 617
3714.71 675
3715.29 671
3715.86 678
3716.44 641
3717.01 665
3717.59 698
3718.16 636
3718.74 631
3719.32 617
3719.89 620
3720.47 593
3721.04 608
3721.62 593
3722.19 609
3722.77 592
3723.34 581
3723.92 641
3724.49 581
3725.07 546
3725.65 639
3726.22 647
3726.80 602
3727.37 629
3727.95 681
3728.53 694
3729.10 710
3729.68 766
3730.25 801
3730.83 873
3731.41 931
3731.98 987
3732.56 1042
3733.14 1167
3733.71 1244
3734.29 1198
3734.87 1247
3735.44 1205
3736.02 1163
3736.60 1008
3737.17 943
3737.75 853
3738.33 763
3738.90 717
3739.48 764
3740.06 708
3740.63 668
3741.21 633
3741.79 649
3742.36 613
3742.94 647
3743.52 665
3744.10 626
3744.67 604
3745.25 626
3745.83 619
3746.40 628
3746.98 579
3747.56 606
3748.14 649
3748.71 584
3749.29 628
3749.87 625
3750.45 600
3751.03 587
3751.60 525
3752.18 579
3752.76 607
3753.34 608
3753.92 582
3754.49 551
3755.07 545
3755.65 574
3756.23 596
3756.81 598
3757.38 637
3757.96 664
3758.54 625
3759.12 630
3759.70 645
3760.28 678
3760.85 745
3761.43 707
3762.01 690
3762.59 734
3763.17 740
3763.75 716
3764.33 738
3764.91 760
3765.48 754
3766.06 706
3766.64 706
3767.22 658
3767.80 680
3768.38 674
3768.96 733
3769.54 709
3770.12 762
3770.70 735
3771.28 662
3771.85 677
3772.43 638
3773.01 610
3773.59 639
3774.17 694
3774.75 590
3775.33 593
3775.91 597
3776.49 661
3777.07 682
3777.65 641
3778.23 609
3778.81 675
3779.39 724
3779.97 617
3780.55 586
3781.13 529
3781.71 564
3782.29 578
3782.87 575
3783.45 538
3784.03 497
3784.61 507
3785.19 607
3785.77 575
3786.35 581
3786.93 559
3787.51 567
3788.10 584
3788.68 589
3789.26 523
3789.84 590
3790.42 644
3791.00 621
3791.58 613
3792.16 603
3792.74 597
3793.32 609
3793.90 649
3794.48 591
3795.07 594
3795.65 655
3796.23 622
3796.81 602
3797.39 594
3797.97 623
3798.55 616
3799.14 611
3799.72 580
3800.30 607
3800.88 594
3801.46 621
3802.04 636
3802.62 684
3803.21 713
3803.79 670
3804.37 636
3804.95 670
3805.53 735
3806.12 686
3806.70 725
3807.28 764
3807.86 759
3808.44 783
3809.03 842
3809.61 818
3810.19 795
3810.77 762
3811.36 779
3811.94 745
3812.52 778
3813.10 764
3813.69 737
3814.27 722
3814.85 728
3815.43 713
3816.02 739
3816.60 732
3817.18 703
3817.77 698
3818.35 695
3818.93 669
3819.51 672
3820.10 651
3820.68 701
3821.26 719
3821.85 702
3822.43 704
3823.01 698
3823.60 667
3824.18 652
3824.76 693
3825.35 623
3825.93 632
3826.51 642
3827.10 625
3827.68 565
3828.27 619
3828.85 650
3829.43 647
3830.02 680
3830.60 670
3831.18 636
3831.77 630
3832.35 654
3832.94 683
3833.52 692
3834.10 686
3834.69 674
3835.27 694
3835.86 659
3836.44 703
3837.03 719
3837.61 682
3838.19 692
3838.78 684
3839.36 692
3839.95 664
3840.53 678
3841.12 678
3841.70 662
3842.29 668
3842.87 693
3843.46 680
3844.04 797
3844.63 787
3845.21 903
3845.80 898
3846.38 861
3846.97 910
3847.55 870
3848.14 832
3848.72 824
3849.31 735
3849.89 736
3850.48 790
3851.06 744
3851.65 704
3852.23 769
3852.82 804
3853.41 793
3853.99 820
3854.58 738
3855.16 727
3855.75 743
3856.33 765
3856.92 791
3857.51 822
3858.09 948
3858.68 1098
3859.26 1218
3859.85 1413
3860.44 1581
3861.02 1722
3861.61 1933
3862.20 1996
3862.78 2061
3863.37 1893
3863.95 1852
3864.54 1712
3865.13 1554
3865.71 1406
3866.30 1299
3866.89 1091
3867.47 1022
3868.06 931
3868.65 884
3869.23 807
3869.82 760
3870.41 748
3870.99 730
3871.58 728
3872.17 783
3872.76 781
3873.34 764
3873.93 757
3874.52 803
3875.10 827
3875.69 755
3876.28 743
3876.87 734
3877.45 774
3878.04 740
3878.63 716
3879.22 684
3879.80 764
3880.39 721
3880.98 676
3881.57 639
3882.15 582
3882.74 608
3883.33 664
3883.92 698
3884.51 611
3885.09 658
3885.68 664
3886.27 713
3886.86 700
3887.45 720
3888.04 752
3888.62 751
3889.21 804
3889.80 837
3890.39 847
3890.98 794
3891.57 772
3892.15 841
3892.74 871
3893.33 878
3893.92 808
3894.51 815
3895.10 815
3895.69 794
3896.28 726
3896.86 753
3897.45 739
3898.04 733
3898.63 777
3899.22 792
3899.81 818
3900.40 812
3900.99 783
3901.58 763
3902.17 754
3902.76 690
3903.34 766
3903.93 728
3904.52 740
3905.11 657
3905.70 751
3906.29 715
3906.88 711
3907.47 696
3908.06 746
3908.65 783
3909.24 767
3909.83 724
3910.42 684
3911.01 632
3911.60 649
3912.19 643
3912.78 636
3913.37 566
3913.96 621
3914.55 602
3915.14 612
3915.73 636
3916.32 586
3916.91 623
3917.50 606
3918.09 576
3918.68 626
3919.28 632
3919.87 606
3920.46 570
3921.05 638
3921.64 622
3922.23 622
3922.82 575
3923.41 583
3924.00 560
3924.59 589
3925.18 624
3925.77 611
3926.37 540
3926.96 513
3927.55 573
3928.14 569
3928.73 555
3929.32 573
3929.91 577
3930.51 562
3931.10 507
3931.69 528
3932.28 560
3932.87 552
3933.46 510
3934.05 540
3934.65 543
3935.24 553
3935.83 560
3936.42 553
3937.01 585
3937.61 631
3938.20 592
3938.79 551
3939.38 647
3939.97 640
3940.57 604
3941.16 605
3941.75 633
3942.34 599
3942.94 627
3943.53 625
3944.12 650
3944.71 661
3945.31 567
3945.90 598
3946.49 600
3947.08 569
3947.68 578
3948.27 571
3948.86 516
3949.45 582
3950.05 549
3950.64 486
3951.23 525
3951.83 595
3952.42 595
3953.01 583
3953.61 570
3954.20 583
3954.79 603
3955.39 562
3955.98 594
3956.57 667
3957.17 675
3957.76 660
3958.35 657
3958.95 706
3959.54 671
3960.13 645
3960.73 706
3961.32 663
3961.92 699
3962.51 685
3963.10 693
3963.70 698
3964.29 763
3964.88 674
3965.48 722
3966.07 756
3966.67 741
3967.26 723
3967.86 750
3968.45 750
3969.04 733
3969.64 703
3970.23 686
3970.83 681
3971.42 672
3972.02 590
3972.61 558
3973.21 607
3973.80 590
3974.40 596
3974.99 647
3975.58 673
3976.18 701
3976.77 627
3977.37 675
3977.96 709
3978.56 684
3979.15 683
3979.75 652
3980.35 654
3980.94 671
3981.54 636
3982.13 591
3982.73 643
3983.32 694
3983.92 650
3984.51 667
3985.11 665
3985.70 638
3986.30 676
3986.90 681
3987.49 694
3988.09 657
3988.68 642
3989.28 662
3989.87 615
3990.47 628
3991.07 560
3991.66 609
3992.26 633
3992.85 677
3993.45 686
3994.05 726
3994.64 686
3995.24 759
3995.84 719
3996.43 740
3997.03 743
3997.62 741
3998.22 689
3998.82 744
3999.41 764
4000.01 652
4000.61 690
4001.20 720
4001.80 671
4002.40 672
4003.00 695
4003.59 669
4004.19 626
4004.79 631
4005.38 642
4005.98 654
4006.58 672
4007.17 624
4007.77 608
4008.37 613
4008.97 605
4009.56 638
4010.16 611
4010.76 579
4011.36 602
4011.95 597
4012.55 606
4013.15 627
4013.75 618
4014.34 652
4014.94 624
4015.54 666
4016.14 745
4016.74 770
4017.33 798
4017.93 754
4018.53 769
4019.13 727
4019.73 738
4020.32 748
4020.92 744
4021.52 695
4022.12 739
4022.72 684
4023.32 631
4023.91 593
4024.51 617
4025.11 652
4025.71 658
4026.31 687
4026.91 681
4027.51 670
4028.10 709
4028.70 727
4029.30 743
4029.90 774
4030.50 773
4031.10 738
4031.70 781
4032.30 763
4032.90 749
4033.49 817
4034.09 716
4034.69 732
4035.29 743
4035.89 757
4036.49 708
4037.09 715
4037.69 692
4038.29 611
4038.89 659
4039.49 661
4040.09 564
4040.69 556
4041.29 577
4041.89 550
4042.49 525
4043.09 565
4043.69 539
4044.29 559
4044.89 560
4045.49 537
4046.09 561
4046.69 599
4047.29 561
4047.89 540
4048.49 542
4049.09 590
4049.69 561
4050.29 535
4050.89 601
4051.49 600
4052.09 560
4052.69 546
4053.29 549
4053.89 536
4054.49 549
4055.09 548
4055.69 616
4056.30 597
4056.90 542
4057.50 528
4058.10 549
4058.70 494
4059.30 534
4059.90 559
4060.50 528
4061.10 542
4061.71 526
4062.31 573
4062.91 588
4063.51 616
4064.11 708
4064.71 706
4065.31 658
4065.92 701
4066.52 718
4067.12 725
4067.72 625
4068.32 657
4068.92 669
4069.53 647
4070.13 632
4070.73 568
4071.33 559
4071.93 528
4072.54 511
4073.14 529
4073.74 522
4074.34 463
4074.94 524
4075.55 506
4076.15 490
4076.75 488
4077.35 498
4077.96 517
4078.56 555
4079.16 506
4079.76 505
4080.37 493
4080.97 481
4081.57 538
4082.17 528
4082.78 548
4083.38 530
4083.98 518
4084.59 518
4085.19 507
4085.79 498
4086.39 505
4087.00 529
4087.60 496
4088.20 521
4088.81 522
4089.41 535
4090.01 510
4090.62 505
4091.22 486
4091.82 475
4092.43 492
4093.03 553
4093.63 550
4094.24 550
4094.84 549
4095.45 546
4096.05 497
4096.65 520
4097.26 520
4097.86 513
4098.47 492
4099.07 566
4099.67 553
4100.28 543
4100.88 532
4101.49 523
4102.09 550
4102.69 529
4103.30 537
4103.90 541
4104.51 539
4105.11 506
4105.72 468
4106.32 501
4106.93 501
4107.53 543
4108.13 524
4108.74 549
4109.34 509
4109.95 506
4110.55 514
4111.16 511
4111.76 468
4112.37 487
4112.97 532
4113.58 492
4114.18 451
4114.79 447
4115.39 500
4116.00 537
4116.60 476
4117.21 463
4117.82 488
4118.42 470
4119.03 492
4119.63 504
4120.24 520
4120.84 525
4121.45 496
4122.05 502
4122.66 502
4123.27 530
4123.87 526
4124.48 524
4125.08 508
4125.69 540
4126.30 504
4126.90 542
4127.51 501
4128.11 510
4128.72 465
4129.33 464
4129.93 532
4130.54 568
4131.15 514
4131.75 520
4132.36 491
4132.96 505
4133.57 495
4134.18 523
4134.78 529
4135.39 566
4136.00 545
4136.60 576
4137.21 581
4137.82 566
4138.43 619
4139.03 643
4139.64 669
4140.25 647
4140.85 563
4141.46 595
4142.07 588
4142.68 589
4143.28 622
4143.89 593
4144.50 638
4145.10 677
4145.71 621
4146.32 628
4146.93 603
4147.53 558
4148.14 565
4148.75 524
4149.36 481
4149.97 504
4150.57 528
4151.18 497
4151.79 487
4152.40 488
4153.00 494
4153.61 512
4154.22 474
4154.83 479
4155.44 471
4156.05 516
4156.65 556
4157.26 532
4157.87 552
4158.48 545
4159.09 584
4159.70 555
4160.30 575
4160.91 543
4161.52 553
4162.13 597
4162.74 540
4163.35 542
4163.96 578
4164.56 528
4165.17 539
4165.78 516
4166.39 530
4167.00 574
4167.61 573
4168.22 608
4168.83 607
4169.44 633
4170.05 660
4170.66 714
4171.26 728
4171.87 725
4172.48 716
4173.09 724
4173.70 664
4174.31 686
4174.92 737
4175.53 767
4176.14 709
4176.75 719
4177.36 720
4177.97 665
4178.58 642
4179.19 604
4179.80 605
4180.41 566
4181.02 577
4181.63 563
4182.24 581
4182.85 567
4183.46 540
4184.07 595
4184.68 572
4185.29 552
4185.90 544
4186.51 541
4187.12 532
4187.73 510
4188.34 515
4188.95 599
4189.56 532
4190.18 531
4190.79 526
4191.40 573
4192.01 587
4192.62 634
4193.23 672
4193.84 642
4194.45 623
4195.06 683
4195.67 710
4196.28 692
4196.90 662
4197.51 638
4198.12 644
4198.73 609
4199.34 568
4199.95 610
4200.56 541
4201.18 556
4201.79 588
4202.40 587
4203.01 524
4203.62 554
4204.23 533
4204.85 557
4205.46 555
4206.07 539
4206.68 597
4207.29 634
4207.90 582
4208.52 602
4209.13 605
4209.74 617
4210.35 639
4210.97 672
4211.58 673
4212.19 640
4212.80 662
4213.41 695
4214.03 658
4214.64 670
4215.25 678
4215.86 692
4216.48 649
4217.09 646
4217.70 622
4218.32 754
4218.93 759
4219.54 764
4220.15 758
4220.77 867
4221.38 926
4221.99 917
4222.61 910
4223.22 983
4223.83 950
4224.44 968
4225.06 1080
4225.67 1108
4226.28 1102
4226.90 1177
4227.51 1215
4228.13 1303
4228.74 1246
4229.35 1319
4229.97 1235
4230.58 1102
4231.19 1048
4231.81 960
4232.42 859
4233.03 828
4233.65 781
4234.26 783
4234.88 743
4235.49 696
4236.10 693
4236.72 690
4237.33 719
4237.95 645
4238.56 637
4239.17 664
4239.79 641
4240.40 660
4241.02 665
4241.63 642
4242.25 688
4242.86 685
4243.48 660
4244.09 679
4244.71 730
4245.32 734
4245.93 688
4246.55 743
4247.16 722
4247.78 753
4248.39 674
4249.01 646
4249.62 635
4250.24 692
4250.85 667
4251.47 667
4252.08 686
4252.70 632
4253.32 599
4253.93 617
4254.55 620
4255.16 616
4255.78 613
4256.39 591
4257.01 621
4257.62 597
4258.24 590
4258.85 607
4259.47 645
4260.09 632
4260.70 673
4261.32 638
4261.93 832
4262.55 818
4263.17 801
4263.78 848
4264.40 859
4265.01 878
4265.63 823
4266.25 788
4266.86 810
4267.48 743
4268.10 699
4268.71 686
4269.33 638
4269.94 646
4270.56 701
4271.18 679
4271.79 593
4272.41 656
4273.03 640
4273.64 639
4274.26 657
4274.88 630
4275.49 646
4276.11 711
4276.73 741
4277.35 762
4277.96 844
4278.58 835
4279.20 769
4279.81 756
4280.43 710
4281.05 676
4281.67 658
4282.28 650
4282.90 622
4283.52 594
4284.14 594
4284.75 625
4285.37 578
4285.99 543
4286.61 539
4287.22 569
4287.84 591
4288.46 603
4289.08 564
4289.70 517
4290.31 542
4290.93 608
4291.55 542
4292.17 550
4292.79 520
4293.40 521
4294.02 512
4294.64 540
4295.26 549
4295.88 568
4296.50 572
4297.11 561
4297.73 605
4298.35 557
4298.97 533
4299.59 569
4300.21 561
4300.83 594
4301.44 565
4302.06 558
4302.68 568
4303.30 558
4303.92 566
4304.54 535
4305.16 573
4305.78 586
4306.40 593
4307.02 562
4307.63 537
4308.25 621
4308.87 570
4309.49 580
4310.11 560
4310.73 592
4311.35 593
4311.97 604
4312.59 594
4313.21 558
4313.83 580
4314.45 631
4315.07 646
4315.69 609
4316.31 595
4316.93 638
4317.55 583
4318.17 596
4318.79 602
4319.41 556
4320.03 647
4320.65 596
4321.27 607
4321.89 571
4322.51 627
4323.13 611
4323.75 641
4324.37 622
4324.99 663
4325.61 686
4326.23 742
4326.85 748
4327.47 765
4328.09 818
4328.71 831
4329.33 782
4329.96 817
4330.58 894
4331.20 1040
4331.82 1072
4332.44 1134
4333.06 1153
4333.68 1192
4334.30 1227
4334.92 1154
4335.54 1284
4336.17 1385
4336.79 1441
4337.41 1483
4338.03 1596
4338.65 1576
4339.27 1547
4339.89 1488
4340.52 1362
4341.14 1261
4341.76 1106
4342.38 1137
4343.00 1164
4343.62 1173
4344.25 1266
4344.87 1362
4345.49 1506
4346.11 1710
4346.73 1836
4347.36 2011
4347.98 2067
4348.60 1926
4349.22 1705
4349.84 1676
4350.47 1482
4351.09 1343
4351.71 1342
4352.33 1186
4352.96 1121
4353.58 1018
4354.20 932
4354.82 904
4355.45 893
4356.07 882
4356.69 830
4357.31 838
4357.94 835
4358.56 781
4359.18 827
4359.81 808
4360.43 787
4361.05 794
4361.68 765
4362.30 750
4362.92 713
4363.55 676
4364.17 734
4364.79 700
4365.42 688
4366.04 783
4366.66 797
4367.29 713
4367.91 684
4368.53 658
4369.16 649
4369.78 593
4370.40 633
4371.03 640
4371.65 642
4372.27 655
4372.90 638
4373.52 653
4374.15 645
4374.77 578
4375.39 651
4376.02 631
4376.64 648
4377.27 640
4377.89 628
4378.52 619
4379.14 665
4379.76 663
4380.39 655
4381.01 681
4381.64 686
4382.26 623
4382.89 644
4383.51 639
4384.14 678
4384.76 680
4385.39 670
4386.01 670
4386.64 648
4387.26 611
4387.89 634
4388.51 730
4389.14 752
4389.76 735
4390.39 686
4391.01 755
4391.64 796
4392.26 810
4392.89 811
4393.51 747
4394.14 664
4394.76 665
4395.39 669
4396.01 598
4396.64 613
4397.26 617
4397.89 596
4398.52 594
4399.14 606
4399.77 604
4400.39 592
4401.02 632
4401.65 596
4402.27 618
4402.90 588
4403.52 627
4404.15 603
4404.78 633
4405.40 565
4406.03 595
4406.65 624
4407.28 595
4407.91 625
4408.53 627
4409.16 655
4409.79 648
4410.41 623
4411.04 666
4411.67 662
4412.29 605
4412.92 606
4413.55 585
4414.17 612
4414.80 569
4415.43 530
4416.05 554
4416.68 552
4417.31 547
4417.94 503
4418.56 548
4419.19 560
4419.82 534
4420.44 542
4421.07 529
4421.70 529
4422.33 544
4422.95 569
4423.58 547
4424.21 580
4424.84 536
4425.46 548
4426.09 552
4426.72 560
4427.35 520
4427.97 505
4428.60 496
4429.23 516
4429.86 510
4430.49 555
4431.11 551
4431.74 527
4432.37 516
4433.00 504
4433.63 563
4434.26 569
4434.88 515
4435.51 559
4436.14 560
4436.77 575
4437.40 580
4438.03 554
4438.65 539
4439.28 526
4439.91 554
4440.54 551
4441.17 556
4441.80 585
4442.43 587
4443.06 546
4443.68 551
4444.31 546
4444.94 561
4445.57 563
4446.20 576
4446.83 632
4447.46 587
4448.09 590
4448.72 587
4449.35 568
4449.98 604
4450.61 557
4451.24 610
4451.86 562
4452.49 523
4453.12 530
4453.75 596
4454.38 650
4455.01 665
4455.64 681
4456.27 735
4456.90 742
4457.53 720
4458.16 743
4458.79 697
4459.42 633
4460.05 638
4460.68 619
4461.31 590
4461.94 546
4462.57 550
4463.20 536
4463.83 516
4464.46 525
4465.09 497
4465.72 512
4466.36 522
4466.99 523
4467.62 543
4468.25 518
4468.88 484
4469.51 521
4470.14 531
4470.77 502
4471.40 525
4472.03 530
4472.66 532
4473.29 458
4473.93 482
4474.56 547
4475.19 516
4475.82 492
4476.45 531
4477.08 507
4477.71 538
4478.34 549
4478.98 499
4479.61 537
4480.24 579
4480.87 499
4481.50 543
4482.13 553
4482.76 530
4483.40 588
4484.03 541
4484.66 599
4485.29 556
4485.92 582
4486.56 616
4487.19 570
4487.82 579
4488.45 599
4489.08 586
4489.72 593
4490.35 543
4490.98 537
4491.61 606
4492.25 586
4492.88 577
4493.51 569
4494.14 556
4494.78 588
4495.41 595
4496.04 550
4496.67 558
4497.31 568
4497.94 581
4498.57 601
4499.20 629
4499.84 704
4500.47 683
4501.10 774
4501.74 840
4502.37 834
4503.00 859
4503.64 826
4504.27 842
4504.90 833
4505.53 825
4506.17 802
4506.80 752
4507.43 732
4508.07 703
4508.70 648
4509.34 648
4509.97 607
4510.60 656
4511.24 681
4511.87 629
4512.50 696
4513.14 656
4513.77 676
4514.41 682
4515.04 672
4515.67 598
4516.31 603
4516.94 639
4517.58 635
4518.21 627
4518.84 577
4519.48 603
4520.11 587
4520.75 627
4521.38 628
4522.02 658
4522.65 668
4523.28 628
4523.92 613
4524.55 700
4525.19 679
4525.82 682
4526.46 711
4527.09 853
4527.73 938
4528.36 1021
4529.00 1303
4529.63 1571
4530.27 1855
4530.90 2116
4531.54 2271
4532.17 2361
4532.81 2335
4533.44 2262
4534.08 2065
4534.71 1942
4535.35 1687
4535.99 1371
4536.62 1175
4537.26 1007
4537.89 849
4538.53 800
4539.16 742
4539.80 666
4540.43 628
4541.07 626
4541.71 569
4542.34 574
4542.98 595
4543.61 621
4544.25 566
4544.89 587
4545.52 587
4546.16 556
4546.79 564
4547.43 585
4548.07 579
4548.70 574
4549.34 541
4549.98 551
4550.61 535
4551.25 545
4551.89 553
4552.52 580
4553.16 583
4553.80 541
4554.43 554
4555.07 579
4555.71 603
4556.34 586
4556.98 569
4557.62 573
4558.25 594
4558.89 629
4559.53 675
4560.16 662
4560.80 655
4561.44 703
4562.08 658
4562.71 637
4563.35 634
4563.99 659
4564.63 687
4565.26 693
4565.90 666
4566.54 707
4567.18 672
4567.81 702
4568.45 743
4569.09 797
4569.73 797
4570.36 835
4571.00 751
4571.64 784
4572.28 800
4572.92 718
4573.55 719
4574.19 693
4574.83 701
4575.47 612
4576.11 637
4576.75 632
4577.38 608
4578.02 615
4578.66 623
4579.30 582
4579.94 601
4580.58 571
4581.21 574
4581.85 582
4582.49 548
4583.13 600
4583.77 634
4584.41 654
4585.05 663
4585.69 669
4586.32 654
4586.96 723
4587.60 705
4588.24 662
4588.88 646
4589.52 714
4590.16 693
4590.80 718
4591.44 873
4592.08 836
4592.72 816
4593.36 866
4594.00 863
4594.63 855
4595.27 803
4595.91 698
4596.55 649
4597.19 601
4597.83 666
4598.47 663
4599.11 632
4599.75 613
4600.39 597
4601.03 604
4601.67 622
4602.31 607
4602.95 613
4603.59 637
4604.23 628
4604.87 608
4605.51 606
4606.15 615
4606.79 639
4607.43 601
4608.08 639
4608.72 597
4609.36 629
4610.00 618
4610.64 678
4611.28 577
4611.92 586
4612.56 594
4613.20 544
4613.84 558
4614.48 579
4615.12 535
4615.76 553
4616.41 561
4617.05 530
4617.69 503
4618.33 532
4618.97 520
4619.61 504
4620.25 505
4620.89 493
4621.54 537
4622.18 531
4622.82 510
4623.46 475
4624.10 483
4624.74 485
4625.38 496
4626.03 524
4626.67 551
4627.31 496
4627.95 534
4628.59 543
4629.24 526
4629.88 563
4630.52 578
4631.16 582
4631.80 595
4632.45 613
4633.09 631
4633.73 617
4634.37 586
4635.02 624
4635.66 633
4636.30 640
4636.94 680
4637.58 676
4638.23 724
4638.87 675
4639.51 729
4640.16 757
4640.80 707
4641.44 708
4642.08 720
4642.73 633
4643.37 605
4644.01 663
4644.66 646
4645.30 603
4645.94 565
4646.58 586
4647.23 576
4647.87 570
4648.51 512
4649.16 576
4649.80 587
4650.44 587
4651.09 663
4651.73 673
4652.37 664
4653.02 677
4653.66 635
4654.31 656
4654.95 648
4655.59 634
4656.24 597
4656.88 604
4657.52 563
4658.17 534
4658.81 560
4659.46 506
4660.10 492
4660.75 494
4661.39 514
4662.03 469
4662.68 479
4663.32 508
4663.97 524
4664.61 494
4665.26 535
4665.90 510
4666.54 496
4667.19 490
4667.83 483
4668.48 470
4669.12 491
4669.77 486
4670.41 505
4671.06 492
4671.70 556
4672.35 540
4672.99 452
4673.64 466
4674.28 491
4674.93 499
4675.57 485
4676.22 534
4676.86 540
4677.51 519
4678.15 527
4678.80 483
4679.44 506
4680.09 537
4680.73 589
4681.38 534
4682.03 565
4682.67 571
4683.32 531
4683.96 536
4684.61 559
4685.25 577
4685.90 538
4686.55 563
4687.19 556
4687.84 567
4688.48 592
4689.13 577
4689.78 614
4690.42 617
4691.07 610
4691.72 648
4692.36 654
4693.01 647
4693.65 616
4694.30 634
4694.95 614
4695.59 577
4696.24 575
4696.89 570
4697.53 641
4698.18 669
4698.83 641
4699.47 678
4700.12 712
4700.77 673
4701.41 657
4702.06 647
4702.71 650
4703.36 638
4704.00 589
4704.65 565
4705.30 535
4705.94 530
4706.59 561
4707.24 548
4707.89 542
4708.53 608
4709.18 597
4709.83 545
4710.48 564
4711.12 594
4711.77 620
4712.42 580
4713.07 564
4713.71 543
4714.36 583
4715.01 579
4715.66 542
4716.31 565
4716.95 585
4717.60 581
4718.25 626
4718.90 607
4719.55 615
4720.19 651
4720.84 635
4721.49 674
4722.14 711
4722.79 649
4723.44 655
4724.08 708
4724.73 628
4725.38 630
4726.03 661
4726.68 665
4727.33 680
4727.98 670
4728.63 595
4729.27 649
4729.92 651
4730.57 562
4731.22 554
4731.87 575
4732.52 563
4733.17 575
4733.82 548
4734.47 574
4735.12 550
4735.77 551
4736.41 572
4737.06 529
4737.71 524
4738.36 564
4739.01 572
4739.66 609
4740.31 637
4740.96 717
4741.61 664
4742.26 673
4742.91 681
4743.56 668
4744.21 637
4744.86 566
4745.51 565
4746.16 563
4746.81 612
4747.46 593
4748.11 619
4748.76 587
4749.41 616
4750.06 595
4750.71 621
4751.36 606
4752.01 626
4752.66 650
4753.31 679
4753.96 603
4754.61 570
4755.26 610
4755.92 653
4756.57 650
4757.22 611
4757.87 591
4758.52 671
4759.17 709
4759.82 732
4760.47 784
4761.12 842
4761.77 835
4762.42 848
4763.08 807
4763.73 763
4764.38 702
4765.03 694
4765.68 718
4766.33 654
4766.98 657
4767.64 684
4768.29 633
4768.94 633
4769.59 693
4770.24 647
4770.89 657
4771.54 678
4772.20 620
4772.85 640
4773.50 665
4774.15 643
4774.80 614
4775.46 607
4776.11 621
4776.76 615
4777.41 644
4778.06 558
4778.72 562
4779.37 600
4780.02 609
4780.67 633
4781.33 613
4781.98 573
4782.63 619
4783.28 609
4783.94 577
4784.59 591
4785.24 651
4785.89 611
4786.55 593
4787.20 605
4787.85 629
4788.51 645
4789.16 650
4789.81 683
4790.46 664
4791.12 649
4791.77 700
4792.42 722
4793.08 677
4793.73 607
4794.38 624
4795.04 684
4795.69 691
4796.34 691
4797.00 693
4797.65 697
4798.30 721
4798.96 750
4799.61 758
4800.27 815
4800.92 850
4801.57 844
4802.23 816
4802.88 840
4803.53 835
4804.19 817
4804.84 775
4805.50 762
4806.15 793
4806.81 752
4807.46 691
4808.11 675
4808.77 668
4809.42 658
4810.08 639
4810.73 608
4811.39 637
4812.04 644
4812.69 724
4813.35 688
4814.00 759
4814.66 699
4815.31 683
4815.97 678
4816.62 732
4817.28 797
4817.93 771
4818.59 764
4819.24 802
4819.90 829
4820.55 857
4821.21 860
4821.86 941
4822.52 998
4823.17 1012
4823.83 1061
4824.48 991
4825.14 986
4825.79 951
4826.45 977
4827.11 943
4827.76 920
4828.42 887
4829.07 921
4829.73 931
4830.38 938
4831.04 892
4831.70 848
4832.35 846
4833.01 868
4833.66 962
4834.32 955
4834.98 978
4835.63 1044
4836.29 1085
4836.94 1088
4837.60 1179
4838.26 1218
4838.91 1215
4839.57 1178
4840.23 1192
4840.88 1251
4841.54 1174
4842.20 1117
4842.85 1155
4843.51 1090
4844.17 1065
4844.82 1157
4845.48 1169
4846.14 1138
4846.79 1300
4847.45 1278
4848.11 1283
4848.76 1357
4849.42 1524
4850.08 1594
4850.73 1745
4851.39 1778
4852.05 1668
4852.71 1580
4853.36 1521
4854.02 1451
4854.68 1433
4855.34 1362
4855.99 1430
4856.65 1653
4857.31 1766
4857.97 1842
4858.62 1983
4859.28 2052
4859.94 1937
4860.60 1874
4861.25 1773
4861.91 1579
4862.57 1475
4863.23 1450
4863.89 1262
4864.54 1330
4865.20 1344
4865.86 1322
4866.52 1337
4867.18 1361
4867.84 1444
4868.49 1379
4869.15 1352
4869.81 1275
4870.47 1273
4871.13 1243
4871.79 1200
4872.44 1138
4873.10 1094
4873.76 1099
4874.42 1113
4875.08 1044
4875.74 1033
4876.40 1026
4877.06 1033
4877.72 1053
4878.37 1060
4879.03 1099
4879.69 1058
4880.35 1018
4881.01 1056
4881.67 973
4882.33 946
4882.99 943
4883.65 901
4884.31 826
4884.97 785
4885.63 844
4886.29 858
4886.95 810
4887.61 849
4888.26 794
4888.92 838
4889.58 878
4890.24 846
4890.90 836
4891.56 877
4892.22 882
4892.88 820
4893.54 858
4894.20 799
4894.86 771
4895.52 695
4896.18 698
4896.84 727
4897.51 692
4898.17 723
4898.83 727
4899.49 766
4900.15 742
4900.81 666
4901.47 704
4902.13 691
4902.79 698
4903.45 741
4904.11 696
4904.77 698
4905.43 673
4906.09 644
4906.75 646
4907.41 647
4908.08 697
4908.74 720
4909.40 671
4910.06 659
4910.72 674
4911.38 716
4912.04 618
4912.70 601
4913.37 595
4914.03 606
4914.69 583
4915.35 600
4916.01 590
4916.67 554
4917.33 595
4918.00 572
4918.66 574
4919.32 603
4919.98 626
4920.64 569
4921.31 563
4921.97 581
4922.63 566
4923.29 556
4923.95 584
4924.62 604
4925.28 565
4925.94 541
4926.60 566
4927.26 580
4927.93 577
4928.59 560
4929.25 571
4929.91 607
4930.58 559
4931.24 589
4931.90 564
4932.56 581
4933.23 621
4933.89 582
4934.55 525
4935.22 639
4935.88 592
4936.54 527
4937.20 564
4937.87 617
4938.53 614
4939.19 578
4939.86 563
4940.52 535
4941.18 537
4941.85 545
4942.51 533
4943.17 485
4943.84 512
4944.50 504
4945.16 505
4945.83 547
4946.49 620
4947.15 535
4947.82 526
4948.48 540
4949.15 523
4949.81 499
4950.47 505
4951.14 514
4951.80 507
4952.47 478
4953.13 506
4953.79 560
4954.46 533
4955.12 514
4955.79 493
4956.45 546
4957.11 539
4957.78 552
4958.44 596
4959.11 595
4959.77 673
4960.44 727
4961.10 772
4961.77 792
4962.43 814
4963.10 771
4963.76 784
4964.42 731
4965.09 691
4965.75 668
4966.42 634
4967.08 619
4967.75 650
4968.41 622
4969.08 511
4969.74 526
4970.41 536
4971.08 535
4971.74 537
4972.41 558
4973.07 583
4973.74 565
4974.40 529
4975.07 556
4975.73 599
4976.40 617
4977.06 635
4977.73 595
4978.40 541
4979.06 558
4979.73 549
4980.39 489
4981.06 526
4981.73 528
4982.39 525
4983.06 547
4983.72 543
4984.39 512
4985.06 576
4985.72 602
4986.39 565
4987.05 562
4987.72 564
4988.39 531
4989.05 524
4989.72 545
4990.39 529
4991.05 487
4991.72 508
4992.39 525
4993.05 488
4993.72 474
4994.39 481
4995.05 505
4995.72 497
4996.39 461
4997.05 497
4997.72 485
4998.39 440
4999.06 519
4999.72 513
5000.39 438
5001.06 459
5001.73 465
5002.39 441
5003.06 450
5003.73 449
5004.39 484
5005.06 479
5005.73 459
5006.40 444
5007.07 463
5007.73 442
5008.40 471
5009.07 462
5009.74 446
5010.40 483
5011.07 522
5011.74 485
5012.41 464
5013.08 463
5013.74 484
5014.41 488
5015.08 507
5015.75 515
5016.42 468
5017.09 457
5017.75 466
5018.42 519
5019.09 492
5019.76 491
5020.43 519
5021.10 528
5021.76 556
5022.43 574
5023.10 544
5023.77 589
5024.44 595
5025.11 551
5025.78 557
5026.45 530
5027.12 524
5027.78 508
5028.45 507
5029.12 458
5029.79 434
5030.46 449
5031.13 456
5031.80 439
5032.47 458
5033.14 442
5033.81 474
5034.48 482
5035.15 444
5035.82 458
5036.49 468
5037.16 451
5037.83 413
5038.50 442
5039.16 433
5039.83 443
5040.50 494
5041.17 468
5041.84 431
5042.51 489
5043.18 443
5043.85 467
5044.52 441
5045.20 452
5045.87 492
5046.54 446
5047.21 478
5047.88 486
5048.55 485
5049.22 473
5049.89 490
5050.56 479
5051.23 449
5051.90 505
5052.57 444
5053.24 434
5053.91 442
5054.58 418
5055.25 431
5055.92 457
5056.60 439
5057.27 440
5057.94 427
5058.61 428
5059.28 427
5059.95 441
5060.62 486
5061.29 471
5061.96 457
5062.64 454
5063.31 418
5063.98 515
5064.65 487
5065.32 448
5065.99 434
5066.66 426
5067.34 428
5068.01 425
5068.68 453
5069.35 453
5070.02 447
5070.70 396
5071.37 414
5072.04 435
5072.71 449
5073.38 432
5074.06 484
5074.73 455
5075.40 441
5076.07 448
5076.74 487
5077.42 505
5078.09 489
5078.76 481
5079.43 502
5080.11 485
5080.78 460
5081.45 509
5082.12 507
5082.80 452
5083.47 506
5084.14 506
5084.82 445
5085.49 472
5086.16 481
5086.83 482
5087.51 463
5088.18 471
5088.85 513
5089.53 527
5090.20 570
5090.87 522
5091.55 508
5092.22 530
5092.89 542
5093.57 545
5094.24 547
5094.91 538
5095.59 444
5096.26 492
5096.93 540
5097.61 503
5098.28 507
5098.96 479
5099.63 433
5100.30 491
5100.98 411
5101.65 430
5102.32 477
5103.00 449
5103.67 473
5104.35 521
5105.02 497
5105.70 468
5106.37 448
5107.04 527
5107.72 489
5108.39 506
5109.07 457
5109.74 457
5110.42 503
5111.09 481
5111.77 468
5112.44 485
5113.11 495
5113.79 486
5114.46 521
5115.14 471
5115.81 519
5116.49 526
5117.16 585
5117.84 580
5118.51 681
5119.19 678
5119.86 712
5120.54 670
5121.21 669
5121.89 599
5122.57 520
5123.24 556
5123.92 529
5124.59 518
5125.27 512
5125.94 529
5126.62 488
5127.29 471
5127.97 442
5128.64 478
5129.32 474
5130.00 481
5130.67 508
5131.35 526
5132.02 461
5132.70 477
5133.38 492
5134.05 501
5134.73 495
5135.40 502
5136.08 480
5136.76 461
5137.43 486
5138.11 484
5138.79 462
5139.46 499
5140.14 499
5140.82 486
5141.49 481
5142.17 492
5142.85 484
5143.52 483
5144.20 438
5144.88 431
5145.55 437
5146.23 436
5146.91 411
5147.58 403
5148.26 436
5148.94 430
5149.61 454
5150.29 448
5150.97 446
5151.65 427
5152.32 422
5153.00 429
5153.68 461
5154.36 419
5155.03 403
5155.71 418
5156.39 430
5157.07 413
5157.74 493
5158.42 471
5159.10 493
5159.78 460
5160.45 418
5161.13 437
5161.81 460
5162.49 447
5163.17 449
5163.84 457
5164.52 445
5165.20 460
5165.88 459
5166.56 477
5167.24 475
5167.91 491
5168.59 451
5169.27 469
5169.95 449
5170.63 446
5171.31 461
5171.98 419
5172.66 408
5173.34 419
5174.02 457
5174.70 398
5175.38 417
5176.06 415
5176.74 420
5177.41 475
5178.09 447
5178.77 398
5179.45 442
5180.13 443
5180.81 445
5181.49 394
5182.17 436
5182.85 485
5183.53 433
5184.21 404
5184.89 386
5185.57 449
5186.24 400
5186.92 454
5187.60 405
5188.28 421
5188.96 416
5189.64 458
5190.32 447
5191.00 434
5191.68 410
5192.36 429
5193.04 390
5193.72 418
5194.40 440
5195.08 409
5195.76 421
5196.44 400
5197.12 382
5197.80 362
5198.48 420
5199.16 442
5199.84 449
5200.52 403
5201.21 419
5201.89 406
5202.57 452
5203.25 448
5203.93 447
5204.61 420
5205.29 435
5205.97 463
5206.65 409
5207.33 449
5208.01 453
5208.69 463
5209.37 423
5210.06 483
5210.74 499
5211.42 494
5212.10 459
5212.78 463
5213.46 463
5214.14 458
5214.82 519
5215.51 511
5216.19 481
5216.87 475
5217.55 484
5218.23 459
5218.91 447
5219.60 422
5220.28 471
5220.96 481
5221.64 500
5222.32 483
5223.00 481
5223.69 478
5224.37 489
5225.05 488
5225.73 485
5226.41 454
5227.10 476
5227.78 454
5228.46 429
5229.14 451
5229.83 459
5230.51 459
5231.19 447
5231.87 465
5232.56 446
5233.24 462
5233.92 462
5234.60 498
5235.29 478
5235.97 478
5236.65 526
5237.34 458
5238.02 475
5238.70 435
5239.38 461
5240.07 474
5240.75 492
5241.43 525
5242.12 569
5242.80 537
5243.48 522
5244.17 517
5244.85 503
5245.53 492
5246.22 491
5246.90 464
5247.58 443
5248.27 455
5248.95 433
5249.63 487
5250.32 483
5251.00 532
5251.69 512
5252.37 522
5253.05 483
5253.74 533
5254.42 501
5255.11 486
5255.79 484
5256.47 423
5257.16 471
5257.84 464
5258.53 453
5259.21 466
5259.89 481
5260.58 488
5261.26 521
5261.95 515
5262.63 520
5263.32 487
5264.00 475
5264.69 516
5265.37 486
5266.06 480
5266.74 484
5267.43 496
5268.11 495
5268.79 507
5269.48 483
5270.16 483
5270.85 475
5271.53 431
5272.22 451
5272.91 444
5273.59 435
5274.28 409
5274.96 442
5275.65 491
5276.33 489
5277.02 490
5277.70 514
5278.39 531
5279.07 479
5279.76 524
5280.45 513
5281.13 528
5281.82 488
5282.50 468
5283.19 527
5283.87 531
5284.56 466
5285.25 484
5285.93 461
5286.62 400
5287.30 477
5287.99 490
5288.68 458
5289.36 504
5290.05 492
5290.74 494
5291.42 550
5292.11 521
5292.79 493
5293.48 525
5294.17 499
5294.85 505
5295.54 481
5296.23 535
5296.91 499
5297.60 511
5298.29 556
5298.98 590
5299.66 540
5300.35 605
5301.04 628
5301.72 575
5302.41 648
5303.10 629
5303.78 674
5304.47 679
5305.16 651
5305.85 715
5306.53 792
5307.22 727
5307.91 657
5308.60 676
5309.28 691
5309.97 708
5310.66 750
5311.35 763
5312.03 778
5312.72 884
5313.41 917
5314.10 976
5314.79 978
5315.47 964
5316.16 955
5316.85 987
5317.54 977
5318.23 972
5318.91 924
5319.60 855
5320.29 834
5320.98 797
5321.67 764
5322.36 786
5323.04 664
5323.73 654
5324.42 629
5325.11 626
5325.80 600
5326.49 596
5327.18 563
5327.86 576
5328.55 541
5329.24 571
5329.93 580
5330.62 574
5331.31 572
5332.00 553
5332.69 544
5333.38 575
5334.06 570
5334.75 583
5335.44 607
5336.13 619
5336.82 582
5337.51 566
5338.20 527
5338.89 570
5339.58 646
5340.27 645
5340.96 641
5341.65 633
5342.34 667
5343.03 644
5343.72 639
5344.41 618
5345.10 658
5345.79 647
5346.48 722
5347.17 834
5347.86 861
5348.55 959
5349.24 1074
5349.93 1183
5350.62 1299
5351.31 1376
5352.00 1392
5352.69 1403
5353.38 1230
5354.07 1131
5354.76 1060
5355.45 984
5356.14 825
5356.83 754
5357.52 699
5358.21 617
5358.90 609
5359.59 581
5360.29 610
5360.98 534
5361.67 577
5362.36 551
5363.05 541
5363.74 545
5364.43 502
5365.12 532
5365.81 521
5366.50 512
5367.20 512
5367.89 452
5368.58 503
5369.27 460
5369.96 471
5370.65 489
5371.34 492
5372.04 513
5372.73 496
5373.42 500
5374.11 485
5374.80 460
5375.49 474
5376.19 543
5376.88 541
5377.57 540
5378.26 543
5378.95 508
5379.65 511
5380.34 498
5381.03 496
5381.72 475
5382.42 530
5383.11 498
5383.80 477
5384.49 503
5385.19 490
5385.88 517
5386.57 570
5387.26 560
5387.96 577
5388.65 594
5389.34 617
5390.03 605
5390.73 613
5391.42 590
5392.11 600
5392.80 534
5393.50 589
5394.19 528
5394.88 507
5395.58 579
5396.27 570
5396.96 549
5397.66 513
5398.35 553
5399.04 525
5399.74 510
5400.43 489
5401.12 513
5401.82 489
5402.51 475
5403.20 519
5403.90 529
5404.59 498
5405.29 509
5405.98 488
5406.67 543
5407.37 526
5408.06 481
5408.75 469
5409.45 469
5410.14 494
5410.84 461
5411.53 471
5412.23 511
5412.92 522
5413.61 517
5414.31 505
5415.00 501
5415.70 514
5416.39 526
5417.09 521
5417.78 526
5418.47 505
5419.17 532
5419.86 555
5420.56 554
5421.25 562
5421.95 584
5422.64 595
5423.34 553
5424.03 574
5424.73 569
5425.42 545
5426.12 509
5426.81 520
5427.51 548
5428.20 598
5428.90 592
5429.59 579
5430.29 598
5430.99 637
5431.68 623
5432.38 614
5433.07 631
5433.77 629
5434.46 581
5435.16 566
5435.85 623
5436.55 609
5437.25 632
5437.94 626
5438.64 587
5439.33 578
5440.03 554
5440.73 591
5441.42 582
5442.12 562
5442.81 537
5443.51 648
5444.21 659
5444.90 721
5445.60 754
5446.29 854
5446.99 935
5447.69 958
5448.38 1026
5449.08 1095
5449.78 1028
5450.47 1013
5451.17 998
5451.87 889
5452.56 807
5453.26 779
5453.96 737
5454.65 700
5455.35 696
5456.05 652
5456.75 642
5457.44 647
5458.14 650
5458.84 665
5459.53 633
5460.23 652
5460.93 632
5461.63 608
5462.32 644
5463.02 690
5463.72 696
5464.42 630
5465.11 674
5465.81 702
5466.51 695
5467.21 635
5467.90 649
5468.60 721
5469.30 704
5470.00 673
5470.70 676
5471.39 672
5472.09 722
5472.79 717
5473.49 757
5474.19 799
5474.88 781
5475.58 830
5476.28 818
5476.98 800
5477.68 888
5478.38 958
5479.07 1092
5479.77 1317
5480.47 1431
5481.17 1498
5481.87 1468
5482.57 1348
5483.27 1299
5483.96 1213
5484.66 1064
5485.36 1116
5486.06 966
5486.76 954
5487.46 1021
5488.16 940
5488.86 940
5489.56 929
5490.26 921
5490.96 895
5491.65 923
5492.35 951
5493.05 969
5493.75 1023
5494.45 1068
5495.15 1093
5495.85 1013
5496.55 1053
5497.25 1136
5497.95 1220
5498.65 1364
5499.35 1603
5500.05 1931
5500.75 2263
5501.45 2418
5502.15 2274
5502.85 2160
5503.55 1921
5504.25 1704
5504.95 1480
5505.65 1201
5506.35 1026
5507.05 998
5507.75 881
5508.45 794
5509.15 750
5509.85 778
5510.55 883
5511.25 873
5511.95 855
5512.65 839
5513.35 881
5514.05 863
5514.76 846
5515.46 861
5516.16 882
5516.86 869
5517.56 868
5518.26 872
5518.96 827
5519.66 829
5520.36 811
5521.06 831
5521.77 868
5522.47 743
5523.17 759
5523.87 758
5524.57 714
5525.27 672
5525.97 688
5526.67 637
5527.38 625
5528.08 620
5528.78 665
5529.48 591
5530.18 597
5530.88 598
5531.59 612
5532.29 603
5532.99 581
5533.69 668
5534.39 659
5535.10 606
5535.80 614
5536.50 610
5537.20 659
5537.90 620
5538.61 609
5539.31 640
5540.01 626
5540.71 602
5541.42 606
5542.12 632
5542.82 644
5543.52 590
5544.23 574
5544.93 545
5545.63 571
5546.33 609
5547.04 564
5547.74 581
5548.44 585
5549.15 554
5549.85 604
5550.55 585
5551.26 616
5551.96 599
5552.66 604
5553.36 582
5554.07 555
5554.77 531
5555.47 561
5556.18 585
5556.88 573
5557.58 600
5558.29 600
5558.99 574
5559.70 627
5560.40 599
5561.10 624
5561.81 554
5562.51 642
5563.21 669
5563.92 618
5564.62 627
5565.33 628
5566.03 629
5566.73 635
5567.44 584
5568.14 537
5568.85 589
5569.55 570
5570.25 561
5570.96 575
5571.66 577
5572.37 620
5573.07 562
5573.78 596
5574.48 618
5575.19 569
5575.89 547
5576.59 561
5577.30 590
5578.00 581
5578.71 516
5579.41 573
5580.12 534
5580.82 507
5581.53 552
5582.23 564
5582.94 520
5583.64 485
5584.35 494
5585.05 519
5585.76 484
5586.46 516
5587.17 533
5587.88 475
5588.58 482
5589.29 490
5589.99 503
5590.70 550
5591.40 538
5592.11 493
5592.81 504
5593.52 508
5594.23 539
5594.93 441
5595.64 463
5596.34 495
5597.05 461
5597.76 522
5598.46 523
5599.17 521
5599.87 485
5600.58 472
5601.29 442
5601.99 509
5602.70 516
5603.41 474
5604.11 494
5604.82 470
5605.52 475
5606.23 489
5606.94 461
5607.64 476
5608.35 482
5609.06 472
5609.76 476
5610.47 479
5611.18 470
5611.88 478
5612.59 505
5613.30 508
5614.01 489
5614.71 497
5615.42 485
5616.13 488
5616.83 456
5617.54 485
5618.25 509
5618.96 494
5619.66 516
5620.37 495
5621.08 457
5621.79 499
5622.49 538
5623.20 582
5623.91 547
5624.62 571
5625.32 491
5626.03 503
5626.74 478
5627.45 479
5628.16 518
5628.86 490
5629.57 538
5630.28 481
5630.99 545
5631.70 534
5632.40 553
5633.11 573
5633.82 585
5634.53 574
5635.24 561
5635.95 585
5636.65 607
5637.36 635
5638.07 635
5638.78 662
5639.49 596
5640.20 640
5640.91 671
5641.61 648
5642.32 633
5643.03 641
5643.74 656
5644.45 577
5645.16 551
5645.87 541
5646.58 557
5647.29 545
5648.00 534
5648.70 562
5649.41 549
5650.12 569
5650.83 586
5651.54 532
5652.25 593
5652.96 553
5653.67 546
5654.38 532
5655.09 575
5655.80 574
5656.51 560
5657.22 598
5657.93 638
5658.64 645
5659.35 621
5660.06 684
5660.77 625
5661.48 638
5662.19 604
5662.90 653
5663.61 613
5664.32 571
5665.03 568
5665.74 579
5666.45 574
5667.16 577
5667.87 568
5668.58 600
5669.29 619
5670.00 690
5670.71 802
5671.42 832
5672.13 887
5672.84 878
5673.56 736
5674.27 749
5674.98 714
5675.69 660
5676.40 623
5677.11 645
5677.82 597
5678.53 566
5679.24 568
5679.95 570
5680.67 623
5681.38 602
5682.09 623
5682.80 633
5683.51 626
5684.22 596
5684.93 635
5685.65 600
5686.36 648
5687.07 592
5687.78 600
5688.49 592
5689.20 555
5689.92 547
5690.63 572
5691.34 601
5692.05 557
5692.76 522
5693.47 573
5694.19 516
5694.90 530
5695.61 495
5696.32 510
5697.04 493
5697.75 545
5698.46 510
5699.17 536
5699.89 498
5700.60 523
5701.31 550
5702.02 544
5702.74 542
5703.45 521
5704.16 513
5704.87 553
5705.59 556
5706.30 511
5707.01 522
5707.72 522
5708.44 544
5709.15 509
5709.86 495
5710.58 474
5711.29 452
5712.00 503
5712.72 491
5713.43 505
5714.14 505
5714.86 523
5715.57 519
5716.28 490
5717.00 525
5717.71 520
5718.42 500
5719.14 509
5719.85 517
5720.56 479
5721.28 528
5721.99 564
5722.71 543
5723.42 521
5724.13 540
5724.85 553
5725.56 609
5726.28 576
5726.99 579
5727.70 603
5728.42 563
5729.13 598
5729.85 618
5730.56 585
5731.28 571
5731.99 589
5732.70 492
5733.42 520
5734.13 598
5734.85 559
5735.56 579
5736.28 569
5736.99 573
5737.71 576
5738.42 571
5739.14 560
5739.85 549
5740.57 556
5741.28 599
5742.00 531
5742.71 527
5743.43 565
5744.14 592
5744.86 601
5745.57 614
5746.29 587
5747.00 567
5747.72 628
5748.43 613
5749.15 615
5749.87 593
5750.58 590
5751.30 672
5752.01 671
5752.73 680
5753.44 738
5754.16 730
5754.88 783
5755.59 783
5756.31 731
5757.02 773
5757.74 750
5758.46 784
5759.17 832
5759.89 869
5760.60 762
5761.32 827
5762.04 826
5762.75 927
5763.47 840
5764.19 882
5764.90 883
5765.62 963
5766.34 979
5767.05 1066
5767.77 1323
5768.49 1571
5769.20 1882
5769.92 2313
5770.64 2569
5771.35 2694
5772.07 2657
5772.79 2414
5773.50 2049
5774.22 1695
5774.94 1520
5775.65 1278
5776.37 1059
5777.09 1025
5777.81 1008
5778.52 963
5779.24 954
5779.96 969
5780.68 955
5781.39 997
5782.11 1054
5782.83 1055
5783.55 1079
5784.26 1058
5784.98 1082
5785.70 1062
5786.42 1039
5787.14 1021
5787.85 995
5788.57 964
5789.29 963
5790.01 990
5790.73 928
5791.44 969
5792.16 1002
5792.88 940
5793.60 922
5794.32 907
5795.03 888
5795.75 894
5796.47 818
5797.19 874
5797.91 955
5798.63 1064
5799.35 1214
5800.06 1374
5800.78 1484
5801.50 1549
5802.22 1468
5802.94 1401
5803.66 1219
5804.38 1091
5805.10 1004
5805.82 858
5806.53 833
5807.25 791
5807.97 787
5808.69 831
5809.41 859
5810.13 831
5810.85 822
5811.57 818
5812.29 780
5813.01 803
5813.73 738
5814.45 747
5815.17 750
5815.89 740
5816.61 799
5817.33 729
5818.05 725
5818.77 760
5819.49 699
5820.20 719
5820.92 736
5821.64 678
5822.36 720
5823.09 658
5823.81 641
5824.53 677
5825.25 692
5825.97 667
5826.69 707
5827.41 659
5828.13 672
5828.85 647
5829.57 643
5830.29 648
5831.01 624
5831.73 606
5832.45 645
5833.17 636
5833.89 626
5834.61 640
5835.33 654
5836.05 648
5836.78 624
5837.50 615
5838.22 630
5838.94 629
5839.66 633
5840.38 575
5841.10 616
5841.82 623
5842.54 616
5843.27 584
5843.99 587
5844.71 595
5845.43 594
5846.15 612
5846.87 625
5847.59 626
5848.32 609
5849.04 646
5849.76 609
5850.48 605
5851.20 607
5851.93 646
5852.65 587
5853.37 567
5854.09 587
5854.81 608
5855.54 604
5856.26 583
5856.98 598
5857.70 580
5858.42 573
5859.15 585
5859.87 586
5860.59 591
5861.31 587
5862.04 591
5862.76 597
5863.48 556
5864.20 552
5864.93 600
5865.65 602
5866.37 591
5867.10 580
5867.82 584
5868.54 571
5869.26 569
5869.99 534
5870.71 575
5871.43 565
5872.16 591
5872.88 555
5873.60 552
5874.33 595
5875.05 555
5875.77 590
5876.50 604
5877.22 585
5877.94 576
5878.67 573
5879.39 608
5880.11 605
5880.84 570
5881.56 606
5882.28 601
5883.01 570
5883.73 547
5884.46 659
5885.18 620
5885.90 584
5886.63 592
5887.35 584
5888.08 572
5888.80 615
5889.52 611
5890.25 619
5890.97 574
5891.70 586
5892.42 647
5893.15 583
5893.87 558
5894.59 592
5895.32 607
5896.04 576
5896.77 599
5897.49 576
5898.22 628
5898.94 608
5899.67 605
5900.39 572
5901.12 580
5901.84 586
5902.57 644
5903.29 667
5904.02 620
5904.74 650
5905.47 664
5906.19 648
5906.92 618
5907.64 667
5908.37 718
5909.09 701
5909.82 655
5910.55 696
5911.27 679
5912.00 716
5912.72 668
5913.45 729
5914.17 712
5914.90 700
5915.63 716
5916.35 728
5917.08 768
5917.80 709
5918.53 707
5919.25 759
5919.98 735
5920.71 767
5921.43 779
5922.16 781
5922.89 760
5923.61 746
5924.34 771
5925.06 851
5925.79 776
5926.52 778
5927.24 833
5927.97 809
5928.70 817
5929.42 835
5930.15 882
5930.88 801
5931.60 850
5932.33 842
5933.06 955
5933.78 985
5934.51 936
5935.24 942
5935.97 947
5936.69 1008
5937.42 1020
5938.15 1060
5938.87 1054
5939.60 1027
5940.33 1133
5941.06 1159
5941.78 1122
5942.51 1115
5943.24 1157
5943.97 1148
5944.69 1192
5945.42 1182
5946.15 1258
5946.88 1303
5947.60 1269
5948.33 1316
5949.06 1339
5949.79 1504
5950.52 1543
5951.24 1618
5951.97 1882
5952.70 1988
5953.43 2065
5954.16 2046
5954.88 1988
5955.61 2000
5956.34 1937
5957.07 1782
5957.80 1767
5958.53 1729
5959.25 1720
5959.98 1618
5960.71 1644
5961.44 1682
5962.17 1744
5962.90 1674
5963.63 1789
5964.36 1825
5965.08 1874
5965.81 2005
5966.54 2197
5967.27 2308
5968.00 2334
5968.73 2358
5969.46 2414
5970.19 2339
5970.92 2251
5971.65 2225
5972.37 2289
5973.10 2232
5973.83 2160
5974.56 2127
5975.29 2106
5976.02 2145
5976.75 2177
5977.48 2156
5978.21 2192
5978.94 2253
5979.67 2379
5980.40 2443
5981.13 2530
5981.86 2638
5982.59 2632
5983.32 2684
5984.05 2669
5984.78 2667
5985.51 2773
5986.24 2696
5986.97 2736
5987.70 2611
5988.43 2641
5989.16 2663
5989.89 2684
5990.62 2748
5991.35 2698
5992.08 2744
5992.81 2786
5993.54 2869
5994.27 2885
5995.00 2976
5995.74 2971
5996.47 2998
5997.20 3194
5997.93 3293
5998.66 3312
5999.39 3299
6000.12 3324
6000.85 3298
6001.58 3088
6002.31 3003
6003.04 2922
6003.78 2911
6004.51 2872
6005.24 2822
6005.97 2828
6006.70 2939
6007.43 3047
6008.16 3164
6008.90 3386
6009.63 3984
6010.36 4951
6011.09 6205
6011.82 7606
6012.55 9307
6013.29 10776
6014.02 11788
6014.75 12336
6015.48 12263
6016.21 11489
6016.95 10420
6017.68 9262
6018.41 7992
6019.14 6707
6019.87 5564
6020.61 4778
6021.34 3972
6022.07 3397
6022.80 3017
6023.54 2865
6024.27 2630
6025.00 2539
6025.73 2414
6026.47 2311
6027.20 2361
6027.93 2355
6028.66 2406
6029.40 2584
6030.13 2673
6030.86 2556
6031.59 2396
6032.33 2301
6033.06 2124
6033.79 2033
6034.53 1903
6035.26 1771
6035.99 1839
6036.73 1858
6037.46 1831
6038.19 1797
6038.93 1853
6039.66 1833
6040.39 1856
6041.13 1913
6041.86 2021
6042.59 2014
6043.33 2017
6044.06 2089
6044.79 2090
6045.53 2084
6046.26 2065
6047.00 2147
6047.73 2179
6048.46 2141
6049.20 2307
6049.93 2473
6050.67 2577
6051.40 2680
6052.13 2911
6052.87 3053
6053.60 3128
6054.34 3220
6055.07 3042
6055.81 2852
6056.54 2680
6057.27 2571
6058.01 2318
6058.74 2242
6059.48 2214
6060.21 2185
6060.95 2137
6061.68 2082
6062.42 1983
6063.15 2009
6063.89 1966
6064.62 1928
6065.36 1968
6066.09 2007
6066.83 1918
6067.56 1876
6068.30 1859
6069.03 1842
6069.77 1806
6070.50 1843
6071.24 1732
6071.97 1713
6072.71 1765
6073.44 1699
6074.18 1735
6074.91 1674
6075.65 1716
6076.39 1697
6077.12 1705
6077.86 1613
6078.59 1651
6079.33 1636
6080.06 1623
6080.80 1589
6081.54 1559
6082.27 1578
6083.01 1566
6083.74 1506
6084.48 1469
6085.22 1454
6085.95 1496
6086.69 1484
6087.42 1470
6088.16 1460
6088.90 1506
6089.63 1572
6090.37 1637
6091.11 1570
6091.84 1579
6092.58 1552
6093.32 1521
6094.05 1541
6094.79 1520
6095.53 1477
6096.26 1431
6097.00 1412
6097.74 1428
6098.47 1360
6099.21 1314
6099.95 1339
6100.69 1402
6101.42 1327
6102.16 1338
6102.90 1331
6103.63 1363
6104.37 1348
6105.11 1346
6105.85 1339
6106.58 1325
6107.32 1309
6108.06 1303
6108.80 1313
6109.53 1345
6110.27 1333
6111.01 1352
6111.75 1333
6112.49 1352
6113.22 1323
6113.96 1352
6114.70 1443
6115.44 1448
6116.17 1437
6116.91 1546
6117.65 1570
6118.39 1547
6119.13 1553
6119.87 1487
6120.60 1452
6121.34 1442
6122.08 1499
6122.82 1462
6123.56 1500
6124.30 1518
6125.03 1565
6125.77 1615
6126.51 1644
6127.25 1552
6127.99 1614
6128.73 1595
6129.47 1578
6130.21 1543
6130.94 1566
6131.68 1579
6132.42 1594
6133.16 1602
6133.90 1591
6134.64 1645
6135.38 1653
6136.12 1675
6136.86 1659
6137.60 1801
6138.34 1830
6139.08 1919
6139.81 1987
6140.55 2061
6141.29 1998
6142.03 1989
6142.77 1995
6143.51 1916
6144.25 1946
6144.99 1927
6145.73 1951
6146.47 1895
6147.21 1906
6147.95 1934
6148.69 1948
6149.43 1850
6150.17 1938
6150.91 1899
6151.65 1945
6152.39 1957
6153.13 1983
6153.87 2078
6154.61 2163
6155.35 2265
6156.09 2431
6156.83 2583
6157.58 2589
6158.32 2772
6159.06 2778
6159.80 2712
6160.54 2726
6161.28 2790
6162.02 2734
6162.76 2854
6163.50 2809
6164.24 2842
6164.98 2905
6165.72 3141
6166.46 3193
6167.21 3134
6167.95 3257
6168.69 3153
6169.43 3097
6170.17 3110
6170.91 3054
6171.65 2999
6172.39 2818
6173.14 2833
6173.88 2740
6174.62 2694
6175.36 2832
6176.10 2835
6176.84 2759
6177.59 2892
6178.33 3025
6179.07 3237
6179.81 3822
6180.55 4357
6181.30 5050
6182.04 5896
6182.78 6553
6183.52 7244
6184.26 7394
6185.01 7067
6185.75 6819
6186.49 6260
6187.23 5520
6187.97 5025
6188.72 4508
6189.46 4070
6190.20 3795
6190.94 3644
6191.69 3474
6192.43 3466
6193.17 3414
6193.92 3425
6194.66 3413
6195.40 3371
6196.14 3412
6196.89 3310
6197.63 3314
6198.37 3221
6199.12 3226
6199.86 3102
6200.60 3097
6201.34 3164
6202.09 3176
6202.83 3273
6203.57 3458
6204.32 3886
6205.06 4619
6205.80 5608
6206.55 7330
6207.29 9568
6208.03 12042
6208.78 14070
6209.52 15706
6210.27 16155
6211.01 15984
6211.75 14647
6212.50 13246
6213.24 11398
6213.98 9507
6214.73 7725
6215.47 6349
6216.22 5128
6216.96 4327
6217.71 3721
6218.45 3321
6219.19 2971
6219.94 2858
6220.68 2738
6221.43 2606
6222.17 2507
6222.92 2533
6223.66 2513
6224.40 2446
6225.15 2453
6225.89 2309
6226.64 2206
6227.38 2034
6228.13 1965
6228.87 1861
6229.62 1728
6230.36 1633
6231.11 1693
6231.85 1700
6232.60 1649
6233.34 1665
6234.09 1715
6234.83 1763
6235.58 1782
6236.32 1892
6237.07 1969
6237.81 1988
6238.56 2073
6239.30 2326
6240.05 2382
6240.80 2432
6241.54 2488
6242.29 2422
6243.03 2365
6243.78 2308
6244.52 2292
6245.27 2406
6246.02 2467
6246.76 2617
6247.51 2613
6248.25 2617
6249.00 2567
6249.75 2492
6250.49 2508
6251.24 2366
6251.98 2257
6252.73 2144
6253.48 2102
6254.22 2048
6254.97 1926
6255.72 1952
6256.46 1945
6257.21 1894
6257.95 1878
6258.70 1875
6259.45 1788
6260.19 1816
6260.94 1843
6261.69 1799
6262.43 1782
6263.18 1765
6263.93 1765
6264.68 1720
6265.42 1724
6266.17 1659
6266.92 1659
6267.66 1688
6268.41 1671
6269.16 1623
6269.91 1610
6270.65 1714
6271.40 1718
6272.15 1816
6272.89 1776
6273.64 1766
6274.39 1671
6275.14 1689
6275.88 1745
6276.63 1825
6277.38 1825
6278.13 1854
6278.88 1826
6279.62 1776
6280.37 1668
6281.12 1646
6281.87 1595
6282.62 1623
6283.36 1591
6284.11 1507
6284.86 1475
6285.61 1457
6286.36 1476
6287.10 1431
6287.85 1404
6288.60 1379
6289.35 1336
6290.10 1336
6290.85 1278
6291.59 1255
6292.34 1255
6293.09 1243
6293.84 1260
6294.59 1261
6295.34 1259
6296.09 1239
6296.84 1272
6297.58 1205
6298.33 1188
6299.08 1193
6299.83 1149
6300.58 1210
6301.33 1167
6302.08 1151
6302.83 1143
6303.58 1149
6304.33 1154
6305.08 1188
6305.83 1187
6306.58 1173
6307.32 1146
6308.07 1152
6308.82 1123
6309.57 1113
6310.32 1142
6311.07 1139
6311.82 1145
6312.57 1149
6313.32 1160
6314.07 1201
6314.82 1257
6315.57 1301
6316.32 1271
6317.07 1251
6317.82 1224
6318.57 1196
6319.32 1164
6320.07 1145
6320.82 1122
6321.57 1039
6322.32 998
6323.07 1046
6323.82 1078
6324.58 1079
6325.33 1067
6326.08 1043
6326.83 1017
6327.58 1060
6328.33 1025
6329.08 1049
6329.83 999
6330.58 1025
6331.33 1018
6332.08 1020
6332.83 1035
6333.58 985
6334.34 1035
6335.09 997
6335.84 1024
6336.59 1002
6337.34 1039
6338.09 1059
6338.84 1040
6339.59 927
6340.35 1027
6341.10 1024
6341.85 965
6342.60 945
6343.35 969
6344.10 966
6344.86 944
6345.61 936
6346.36 958
6347.11 1002
6347.86 1061
6348.62 1061
6349.37 1012
6350.12 1007
6350.87 1034
6351.62 1081
6352.38 1142
6353.13 1196
6353.88 1247
6354.63 1268
6355.38 1288
6356.14 1288
6356.89 1239
6357.64 1217
6358.39 1150
6359.15 1094
6359.90 1069
6360.65 1033
6361.40 997
6362.16 993
6362.91 1032
6363.66 977
6364.42 1050
6365.17 1064
6365.92 1112
6366.67 1139
6367.43 1265
6368.18 1300
6368.93 1347
6369.69 1361
6370.44 1330
6371.19 1219
6371.95 1135
6372.70 1101
6373.45 982
6374.21 990
6374.96 978
6375.71 1014
6376.47 987
6377.22 970
6377.98 975
6378.73 1036
6379.48 1031
6380.24 1049
6380.99 1024
6381.74 1040
6382.50 1105
6383.25 1037
6384.01 1041
6384.76 964
6385.51 960
6386.27 933
6387.02 991
6387.78 958
6388.53 938
6389.29 985
6390.04 1000
6390.79 951
6391.55 931
6392.30 908
6393.06 892
6393.81 890
6394.57 912
6395.32 930
6396.08 918
6396.83 893
6397.59 882
6398.34 847
6399.10 875
6399.85 885
6400.61 863
6401.36 858
6402.12 870
6402.87 813
6403.63 852
6404.38 832
6405.14 835
6405.89 814
6406.65 807
6407.40 819
6408.16 844
6408.91 853
6409.67 911
6410.43 919
6411.18 832
6411.94 866
6412.69 868
6413.45 908
6414.20 878
6414.96 862
6415.72 847
6416.47 839
6417.23 828
6417.98 888
6418.74 842
6419.50 865
6420.25 899
6421.01 882
6421.77 836
6422.52 810
6423.28 828
6424.03 875
6424.79 831
6425.55 886
6426.30 917
6427.06 878
6427.82 849
6428.57 856
6429.33 860
6430.09 828
6430.84 872
6431.60 895
6432.36 891
6433.11 872
6433.87 875
6434.63 889
6435.39 885
6436.14 900
6436.90 885
6437.66 935
6438.41 932
6439.17 955
6439.93 958
6440.69 931
6441.44 942
6442.20 988
6442.96 984
6443.72 952
6444.47 962
6445.23 1006
6445.99 1013
6446.75 999
6447.50 999
6448.26 1040
6449.02 1122
6449.78 1061
6450.54 1013
6451.29 1041
6452.05 1033
6452.81 1054
6453.57 1045
6454.33 1056
6455.08 1096
6455.84 1082
6456.60 1067
6457.36 1126
6458.12 1115
6458.88 1061
6459.64 1074
6460.39 1121
6461.15 1173
6461.91 1128
6462.67 1168
6463.43 1265
6464.19 1309
6464.95 1353
6465.70 1382
6466.46 1385
6467.22 1414
6467.98 1409
6468.74 1331
6469.50 1295
6470.26 1275
6471.02 1364
6471.78 1337
6472.54 1308
6473.30 1348
6474.05 1383
6474.81 1432
6475.57 1429
6476.33 1411
6477.09 1485
6477.85 1505
6478.61 1523
6479.37 1552
6480.13 1536
6480.89 1571
6481.65 1552
6482.41 1569
6483.17 1588
6483.93 1605
6484.69 1676
6485.45 1750
6486.21 1771
6486.97 1762
6487.73 1738
6488.49 1774
6489.25 1810
6490.01 1849
6490.77 2001
6491.53 2069
6492.29 2066
6493.05 2095
6493.81 2207
6494.57 2275
6495.33 2200
6496.10 2172
6496.86 2242
6497.62 2139
6498.38 2184
6499.14 2220
6499.90 2227
6500.66 2219
6501.42 2236
6502.18 2240
6502.94 2281
6503.70 2479
6504.47 2907
6505.23 3631
6505.99 4743
6506.75 6149
6507.51 7774
6508.27 9239
6509.03 10039
6509.79 10354
6510.56 9836
6511.32 9125
6512.08 7985
6512.84 6877
6513.60 5707
6514.36 4807
6515.13 4115
6515.89 3530
6516.65 3159
6517.41 2908
6518.17 2781
6518.94 2770
6519.70 2686
6520.46 2657
6521.22 2659
6521.98 2654
6522.75 2714
6523.51 2803
6524.27 2843
6525.03 3047
6525.79 3257
6526.56 3466
6527.32 3617
6528.08 3806
6528.84 3896
6529.61 3794
6530.37 3855
6531.13 3626
6531.90 3581
6532.66 3761
6533.42 4279
6534.18 5015
6534.95 6149
6535.71 7474
6536.47 8409
6537.24 8825
6538.00 8776
6538.76 8387
6539.53 7432
6540.29 6457
6541.05 5545
6541.82 4752
6542.58 4137
6543.34 3584
6544.11 3154
6544.87 2959
6545.63 2911
6546.40 2962
6547.16 2725
6547.92 2664
6548.69 2656
6549.45 2494
6550.21 2426
6550.98 2411
6551.74 2325
6552.51 2257
6553.27 2272
6554.03 2125
6554.80 2085
6555.56 2066
6556.33 2049
6557.09 2077
6557.85 2043
6558.62 2015
6559.38 2014
6560.15 1992
6560.91 2158
6561.68 2207
6562.44 2268
6563.21 2328
6563.97 2316
6564.74 2448
6565.50 2379
6566.26 2378
6567.03 2381
6567.79 2402
6568.56 2373
6569.32 2359
6570.09 2273
6570.85 2357
6571.62 2449
6572.38 2445
6573.15 2535
6573.91 2657
6574.68 2737
6575.44 2768
6576.21 2793
6576.98 2654
6577.74 2557
6578.51 2589
6579.27 2591
6580.04 2475
6580.80 2421
6581.57 2479
6582.33 2497
6583.10 2506
6583.87 2500
6584.63 2516
6585.40 2569
6586.16 2536
6586.93 2526
6587.70 2468
6588.46 2469
6589.23 2442
6589.99 2506
6590.76 2611
6591.53 2813
6592.29 3147
6593.06 3409
6593.82 3755
6594.59 4045
6595.36 4241
6596.12 4471
6596.89 4388
6597.66 4127
6598.42 4032
6599.19 3807
6599.96 3420
6600.72 3187
6601.49 2876
6602.26 2691
6603.02 2493
6603.79 2319
6604.56 2114
6605.33 2055
6606.09 2037
6606.86 2006
6607.63 1997
6608.39 1981
6609.16 1907
6609.93 1959
6610.70 1987
6611.46 1874
6612.23 1905
6613.00 1984
6613.77 1908
6614.53 1867
6615.30 1832
6616.07 1813
6616.84 1821
6617.60 1791
6618.37 1767
6619.14 1836
6619.91 1868
6620.68 2010
6621.44 2088
6622.21 2078
6622.98 2256
6623.75 2325
6624.52 2291
6625.28 2174
6626.05 2114
6626.82 2066
6627.59 1971
6628.36 1952
6629.13 1841
6629.89 1848
6630.66 1816
6631.43 1831
6632.20 1866
6632.97 2035
6633.74 2099
6634.51 2331
6635.27 2507
6636.04 2475
6636.81 2502
6637.58 2507
6638.35 2490
6639.12 2379
6639.89 2388
6640.66 2434
6641.43 2422
6642.19 2348
6642.96 2335
6643.73 2239
6644.50 2110
6645.27 2076
6646.04 1956
6646.81 1837
6647.58 1722
6648.35 1704
6649.12 1685
6649.89 1526
6650.66 1566
6651.43 1521
6652.20 1519
6652.97 1532
6653.74 1544
6654.51 1562
6655.28 1515
6656.05 1431
6656.82 1463
6657.59 1476
6658.36 1431
6659.13 1424
6659.90 1441
6660.67 1434
6661.44 1447
6662.21 1445
6662.98 1449
6663.75 1439
6664.52 1448
6665.29 1481
6666.06 1526
6666.83 1490
6667.60 1489
6668.37 1514
6669.14 1539
6669.91 1684
6670.68 1688
6671.46 1658
6672.23 1656
6673.00 1641
6673.77 1669
6674.54 1643
6675.31 1600
6676.08 1593
6676.85 1623
6677.62 1651
6678.40 1676
6679.17 1635
6679.94 1684
6680.71 1759
6681.48 1738
6682.25 1817
6683.02 1812
6683.80 1934
6684.57 2081
6685.34 2127
6686.11 2182
6686.88 2222
6687.65 2128
6688.43 2044
6689.20 1884
6689.97 1694
6690.74 1606
6691.51 1486
6692.29 1414
6693.06 1421
6693.83 1320
6694.60 1366
6695.37 1353
6696.15 1317
6696.92 1296
6697.69 1276
6698.46 1313
6699.24 1275
6700.01 1271
6700.78 1318
6701.55 1262
6702.33 1282
6703.10 1289
6703.87 1253
6704.64 1299
6705.42 1268
6706.19 1320
6706.96 1247
6707.74 1261
6708.51 1186
6709.28 1192
6710.06 1202
6710.83 1217
6711.60 1134
6712.37 1145
6713.15 1200
6713.92 1155
6714.69 1120
6715.47 1167
6716.24 1164
6717.01 1155
6717.79 1136
6718.56 1075
6719.34 1042
6720.11 1066
6720.88 1076
6721.66 1079
6722.43 1053
6723.20 1101
6723.98 1128
6724.75 1102
6725.53 1072
6726.30 1029
6727.07 1090
6727.85 1055
6728.62 1045
6729.40 1079
6730.17 1123
6730.95 1085
6731.72 1095
6732.49 1099
6733.27 1131
6734.04 1105
6734.82 1123
6735.59 1174
6736.37 1148
6737.14 1194
6737.92 1223
6738.69 1269
6739.47 1253
6740.24 1232
6741.01 1222
6741.79 1170
6742.56 1223
6743.34 1278
6744.11 1251
6744.89 1227
6745.67 1213
6746.44 1248
6747.22 1276
6747.99 1276
6748.77 1284
6749.54 1319
6750.32 1432
6751.09 1520
6751.87 1603
6752.64 1714
6753.42 1812
6754.19 1948
6754.97 1864
6755.75 1811
6756.52 1730
6757.30 1608
6758.07 1551
6758.85 1493
6759.63 1461
6760.40 1514
6761.18 1508
6761.95 1520
6762.73 1404
6763.51 1393
6764.28 1362
6765.06 1339
6765.83 1286
6766.61 1360
6767.39 1380
6768.16 1313
6768.94 1294
6769.72 1347
6770.49 1316
6771.27 1232
6772.05 1213
6772.82 1262
6773.60 1191
6774.38 1129
6775.15 1115
6775.93 1160
6776.71 1143
6777.48 1105
6778.26 1118
6779.04 1125
6779.82 1148
6780.59 1117
6781.37 1113
6782.15 1141
6782.92 1110
6783.70 1109
6784.48 1152
6785.26 1116
6786.03 1047
6786.81 1051
6787.59 1074
6788.37 1051
6789.14 1004
6789.92 1031
6790.70 990
6791.48 983
6792.25 929
6793.03 935
6793.81 944
6794.59 947
6795.37 980
6796.14 1003
6796.92 977
6797.70 950
6798.48 952
6799.26 913
6800.04 912
6800.81 985
6801.59 968
6802.37 971
6803.15 1001
6803.93 989
6804.71 969
6805.48 999
6806.26 954
6807.04 986
6807.82 1033
6808.60 965
6809.38 948
6810.16 939
6810.94 925
6811.71 956
6812.49 930
6813.27 970
6814.05 928
6814.83 969
6815.61 936
6816.39 957
6817.17 982
6817.95 890
6818.73 916
6819.51 924
6820.29 954
6821.07 928
6821.84 959
6822.62 962
6823.40 932
6824.18 905
6824.96 935
6825.74 1002
6826.52 1003
6827.30 907
6828.08 954
6828.86 1001
6829.64 921
6830.42 915
6831.20 982
6831.98 1009
6832.76 912
6833.54 931
6834.32 934
6835.10 1019
6835.88 1049
6836.66 1218
6837.44 1368
6838.22 1425
6839.01 1488
6839.79 1620
6840.57 1599
6841.35 1577
6842.13 1479
6842.91 1380
6843.69 1292
6844.47 1198
6845.25 1131
6846.03 1158
6846.81 1202
6847.59 1281
6848.37 1501
6849.16 1767
6849.94 1926
6850.72 2172
6851.50 2357
6852.28 2377
6853.06 2358
6853.84 2203
6854.62 1946
6855.41 1756
6856.19 1651
6856.97 1461
6857.75 1346
6858.53 1247
6859.31 1210
6860.10 1141
6860.88 1116
6861.66 1076
6862.44 1035
6863.22 1052
6864.00 1098
6864.79 1042
6865.57 1035
6866.35 1115
6867.13 1145
6867.91 1121
6868.70 1130
6869.48 1100
6870.26 1074
6871.04 1062
6871.83 1173
6872.61 1138
6873.39 1097
6874.17 1146
6874.96 1235
6875.74 1161
6876.52 1241
6877.30 1260
6878.09 1280
6878.87 1315
6879.65 1410
6880.43 1493
6881.22 1619
6882.00 1741
6882.78 1721
6883.57 1836
6884.35 1792
6885.13 1775
6885.92 1820
6886.70 1976
6887.48 2133
6888.27 2276
6889.05 2520
6889.83 2558
6890.62 2335
6891.40 2190
6892.18 2074
6892.97 1894
6893.75 1714
6894.53 1647
6895.32 1560
6896.10 1480
6896.88 1438
6897.67 1384
6898.45 1442
6899.24 1413
6900.02 1474
6900.80 1468
6901.59 1429
6902.37 1399
6903.16 1384
6903.94 1421
6904.73 1425
6905.51 1428
6906.29 1371
6907.08 1373
6907.86 1376
6908.65 1340
6909.43 1321
6910.22 1313
6911.00 1283
6911.79 1320
6912.57 1331
6913.35 1269
6914.14 1332
6914.92 1287
6915.71 1248
6916.49 1231
6917.28 1261
6918.06 1266
6918.85 1322
6919.63 1332
6920.42 1292
6921.20 1224
6921.99 1301
6922.78 1330
6923.56 1360
6924.35 1324
6925.13 1432
6925.92 1422
6926.70 1457
6927.49 1431
6928.27 1560
6929.06 1474
6929.84 1501
6930.63 1473
6931.42 1463
6932.20 1411
6932.99 1395
6933.77 1435
6934.56 1418
6935.35 1434
6936.13 1496
6936.92 1527
6937.70 1547
6938.49 1651
6939.28 1715
6940.06 1890
6940.85 1974
6941.63 2081
6942.42 2180
6943.21 2308
6943.99 2358
6944.78 2437
6945.57 2435
6946.35 2476
6947.14 2469
6947.93 2582
6948.71 2599
6949.50 2506
6950.29 2523
6951.07 2505
6951.86 2313
6952.65 2166
6953.44 2154
6954.22 2071
6955.01 2080
6955.80 2024
6956.58 2034
6957.37 2036
6958.16 1971
6958.95 1988
6959.73 2040
6960.52 2106
6961.31 2142
6962.09 2126
6962.88 2187
6963.67 2240
6964.46 2281
6965.25 2363
6966.03 2511
6966.82 2624
6967.61 2796
6968.40 2936
6969.18 3111
6969.97 3185
6970.76 3260
6971.55 3206
6972.34 3191
6973.12 3149
6973.91 3196
6974.70 3087
6975.49 3063
6976.28 3081
6977.07 3049
6977.85 3091
6978.64 3257
6979.43 3419
6980.22 3718
6981.01 4228
6981.80 5149
6982.59 6410
6983.37 8162
6984.16 10671
6984.95 13058
6985.74 14849
6986.53 15838
6987.32 15999
6988.11 15114
6988.90 13570
6989.69 11874
6990.47 9880
6991.26 7948
6992.05 6583
6992.84 5276
6993.63 4416
6994.42 3829
6995.21 3182
6996.00 2843
6996.79 2540
6997.58 2407
6998.37 2290
6999.16 2194
6999.95 2124
7000.74 2055
7001.53 2032
7002.32 2049
7003.11 2063
7003.90 1903
7004.69 1825
7005.48 1718
7006.27 1649
7007.06 1580
7007.85 1567
7008.64 1524
7009.43 1655
7010.22 1762
7011.01 1854
7011.80 2070
7012.59 2111
7013.38 2191
7014.17 2228
7014.96 2207
7015.75 2167
7016.54 2184
7017.33 2073
7018.12 1944
7018.91 1850
7019.70 1858
7020.49 1889
7021.28 2000
7022.07 2171
7022.87 2271
7023.66 2421
7024.45 2523
7025.24 2468
7026.03 2494
7026.82 2389
7027.61 2302
7028.40 2243
7029.19 2178
7029.99 2070
7030.78 1945
7031.57 1881
7032.36 1744
7033.15 1784
7033.94 1745
7034.74 1749
7035.53 1785
7036.32 1875
7037.11 1915
7037.90 1904
7038.69 1927
7039.49 1863
7040.28 1843
7041.07 1798
7041.86 1713
7042.65 1712
7043.45 1718
7044.24 1709
7045.03 1775
7045.82 1738
7046.61 1740
7047.41 1796
7048.20 1793
7048.99 1940
7049.78 1997
7050.58 2112
7051.37 2258
7052.16 2091
7052.95 2074
7053.75 1992
7054.54 1911
7055.33 1782
7056.13 1702
7056.92 1708
7057.71 1650
7058.50 1686
7059.30 1702
7060.09 1643
7060.88 1678
7061.68 1703
7062.47 1745
7063.26 1650
7064.06 1676
7064.85 1656
7065.64 1663
7066.44 1589
7067.23 1620
7068.02 1539
7068.82 1453
7069.61 1444
7070.40 1450
7071.20 1418
7071.99 1361
7072.78 1365
7073.58 1365
7074.37 1369
7075.17 1379
7075.96 1258
7076.75 1239
7077.55 1238
7078.34 1182
7079.14 1234
7079.93 1207
7080.72 1244
7081.52 1270
7082.31 1337
7083.11 1266
7083.90 1235
7084.70 1331
7085.49 1420
7086.28 1563
7087.08 1606
7087.87 1710
7088.67 1758
7089.46 1762
7090.26 1658
7091.05 1557
7091.85 1430
7092.64 1374
7093.44 1298
7094.23 1261
7095.03 1233
7095.82 1153
7096.62 1073
7097.41 1044
7098.21 1026
7099.00 1016
7099.80 1047
7100.59 1082
7101.39 1034
7102.18 992
7102.98 1023
7103.77 990
7104.57 953
7105.37 984
7106.16 920
7106.96 923
7107.75 928
7108.55 927
7109.34 871
7110.14 885
7110.94 835
7111.73 879
7112.53 919
7113.32 904
7114.12 900
7114.92 926
7115.71 998
7116.51 932
7117.30 896
7118.10 961
7118.90 916
7119.69 946
7120.49 930
7121.29 978
7122.08 953
7122.88 889
7123.68 908
7124.47 851
7125.27 863
7126.07 921
7126.86 924
7127.66 970
7128.46 887
7129.25 979
7130.05 1034
7130.85 1008
7131.64 1008
7132.44 956
7133.24 985
7134.04 931
7134.83 858
7135.63 912
7136.43 887
7137.23 846
7138.02 815
7138.82 814
7139.62 827
7140.42 812
7141.21 810
7142.01 814
7142.81 784
7143.61 799
7144.40 778
7145.20 801
7146.00 776
7146.80 777
7147.59 766
7148.39 756
7149.19 766
7149.99 747
7150.79 731
7151.59 770
7152.38 746
7153.18 775
7153.98 797
7154.78 827
7155.58 744
7156.38 812
7157.17 821
7157.97 811
7158.77 804
7159.57 780
7160.37 797
7161.17 805
7161.97 768
7162.76 767
7163.56 762
7164.36 804
7165.16 868
7165.96 839
7166.76 771
7167.56 746
7168.36 743
7169.16 717
7169.96 736
7170.75 720
7171.55 687
7172.35 732
7173.15 733
7173.95 727
7174.75 710
7175.55 677
7176.35 640
7177.15 630
7177.95 614
7178.75 684
7179.55 669
7180.35 686
7181.15 739
7181.95 818
7182.75 801
7183.55 811
7184.35 775
7185.15 784
7185.95 747
7186.75 759
7187.55 749
7188.35 669
7189.15 667
7189.95 651
7190.75 666
7191.55 655
7192.35 622
7193.15 631
7193.95 654
7194.75 653
7195.55 663
7196.35 584
7197.15 602
7197.95 634
7198.76 628
7199.56 634
7200.36 617
7201.16 638
7201.96 634
7202.76 619
7203.56 667
7204.36 616
7205.16 586
7205.96 619
7206.77 614
7207.57 637
7208.37 574
7209.17 606
7209.97 647
7210.77 642
7211.57 663
7212.38 656
7213.18 696
7213.98 666
7214.78 678
7215.58 644
7216.38 654
7217.19 659
7217.99 676
7218.79 594
7219.59 626
7220.39 655
7221.20 622
7222.00 672
7222.80 649
7223.60 664
7224.40 654
7225.21 651
7226.01 678
7226.81 624
7227.61 666
7228.42 611
7229.22 644
7230.02 646
7230.82 609
7231.63 673
7232.43 690
7233.23 637
7234.03 725
7234.84 812
7235.64 811
7236.44 887
7237.25 882
7238.05 894
7238.85 856
7239.65 851
7240.46 786
7241.26 720
7242.06 704
7242.87 706
7243.67 724
7244.47 655
7245.28 668
7246.08 690
7246.88 664
7247.69 668
7248.49 737
7249.30 714
7250.10 682
7250.90 725
7251.71 705
7252.51 715
7253.31 706
7254.12 782
7254.92 820
7255.73 819
7256.53 753
7257.33 772
7258.14 807
7258.94 790
7259.75 757
7260.55 756
7261.35 724
7262.16 709
7262.96 701
7263.77 746
7264.57 743
7265.38 699
7266.18 683
7266.99 712
7267.79 792
7268.59 778
7269.40 790
7270.20 780
7271.01 776
7271.81 738
7272.62 736
7273.42 725
7274.23 762
7275.03 726
7275.84 773
7276.64 791
7277.45 827
7278.25 818
7279.06 827
7279.86 855
7280.67 906
7281.48 988
7282.28 1085
7283.09 1208
7283.89 1385
7284.70 1445
7285.50 1551
7286.31 1611
7287.11 1545
7287.92 1375
7288.73 1247
7289.53 1170
7290.34 1054
7291.14 929
7291.95 923
7292.76 855
7293.56 832
7294.37 837
7295.17 848
7295.98 790
7296.79 830
7297.59 871
7298.40 890
7299.21 883
7300.01 862
7300.82 860
7301.62 826
7302.43 801
7303.24 870
7304.04 937
7304.85 927
7305.66 925
7306.46 891
7307.27 885
7308.08 936
7308.89 983
7309.69 1056
7310.50 1106
7311.31 1089
7312.11 1150
7312.92 1154
7313.73 1152
7314.53 1083
7315.34 1096
7316.15 1195
7316.96 1232
7317.76 1449
7318.57 1662
7319.38 1827
7320.19 1937
7320.99 1978
7321.80 2024
7322.61 1915
7323.42 1724
7324.22 1634
7325.03 1472
7325.84 1353
7326.65 1265
7327.46 1111
7328.26 1043
7329.07 1025
7329.88 1032
7330.69 1024
7331.50 955
7332.30 940
7333.11 933
7333.92 952
7334.73 952
7335.54 937
7336.35 987
7337.15 966
7337.96 1029
7338.77 1085
7339.58 1120
7340.39 1118
7341.20 1112
7342.01 1090
7342.82 1054
7343.62 1054
7344.43 987
7345.24 956
7346.05 934
7346.86 874
7347.67 833
7348.48 878
7349.29 847
7350.10 870
7350.91 840
7351.71 814
7352.52 806
7353.33 831
7354.14 816
7354.95 773
7355.76 766
7356.57 808
7357.38 881
7358.19 851
7359.00 889
7359.81 939
7360.62 997
7361.43 958
7362.24 983
7363.05 1028
7363.86 1007
7364.67 1027
7365.48 981
7366.29 909
7367.10 909
7367.91 892
7368.72 850
7369.53 838
7370.34 815
7371.15 851
7371.96 808
7372.77 825
7373.58 814
7374.39 819
7375.20 792
7376.01 812
7376.82 852
7377.63 890
7378.45 922
7379.26 981
7380.07 1050
7380.88 1135
7381.69 1197
7382.50 1177
7383.31 1195
7384.12 1167
7384.93 1101
7385.74 1018
7386.56 1001
7387.37 939
7388.18 842
7388.99 829
7389.80 751
7390.61 751
7391.42 738
7392.24 713
7393.05 755
7393.86 762
7394.67 716
7395.48 743
7396.29 725
7397.10 772
7397.92 713
7398.73 793
7399.54 771
7400.35 808
7401.16 858
7401.98 850
7402.79 811
7403.60 765
7404.41 806
7405.23 778
7406.04 765
7406.85 735
7407.66 749
7408.47 688
7409.29 697
7410.10 630
7410.91 668
7411.72 629
7412.54 653
7413.35 636
7414.16 605
7414.98 616
7415.79 599
7416.60 611
7417.41 589
7418.23 596
7419.04 577
7419.85 570
7420.67 585
7421.48 581
7422.29 584
7423.11 580
7423.92 621
7424.73 592
7425.54 629
7426.36 554
7427.17 575
7427.99 572
7428.80 506
7429.61 538
7430.43 580
7431.24 597
7432.05 550
7432.87 534
7433.68 551
7434.49 540
7435.31 578
7436.12 591
7436.94 551
7437.75 552
7438.56 586
7439.38 557
7440.19 589
7441.01 600
7441.82 569
7442.64 570
7443.45 528
7444.26 529
7445.08 570
7445.89 567
7446.71 534
7447.52 564
7448.34 514
7449.15 505
7449.97 574
7450.78 510
7451.59 508
7452.41 505
7453.22 499
7454.04 497
7454.85 510
7455.67 491
7456.48 510
7457.30 524
7458.11 554
7458.93 517
7459.74 535
7460.56 557
7461.38 532
7462.19 510
7463.01 533
7463.82 533
7464.64 514
7465.45 518
7466.27 521
7467.08 526
7467.90 540
7468.72 550
7469.53 534
7470.35 496
7471.16 486
7471.98 524
7472.79 507
7473.61 478
7474.43 509
7475.24 527
7476.06 523
7476.87 531
7477.69 530
7478.51 484
7479.32 464
7480.14 500
7480.96 512
7481.77 544
7482.59 508
7483.41 530
7484.22 562
7485.04 503
7485.85 502
7486.67 518
7487.49 481
7488.31 488
7489.12 493
7489.94 480
7490.76 487
7491.57 498
7492.39 511
7493.21 490
7494.02 500
7494.84 468
7495.66 491
7496.48 511
7497.29 513
7498.11 447
7498.93 490
7499.74 500
7500.56 474
7501.38 496
7502.20 444
7503.01 475
7503.83 481
7504.65 489
7505.47 481
7506.29 472
7507.10 459
7507.92 489
7508.74 529
7509.56 504
7510.37 439
7511.19 438
7512.01 474
7512.83 482
7513.65 486
7514.47 417
7515.28 411
7516.10 464
7516.92 441
7517.74 471
7518.56 428
7519.38 440
7520.19 426
7521.01 423
7521.83 438
7522.65 464
7523.47 502
7524.29 503
7525.11 492
7525.92 500
7526.74 459
7527.56 443
7528.38 462
7529.20 485
7530.02 492
7530.84 454
7531.66 465
7532.48 458
7533.30 507
7534.12 466
7534.93 490
7535.75 479
7536.57 472
7537.39 482
7538.21 478
7539.03 424
7539.85 445
7540.67 440
7541.49 430
7542.31 458
7543.13 466
7543.95 447
7544.77 437
7545.59 460
7546.41 413
7547.23 433
7548.05 482
7548.87 452
7549.69 452
7550.51 441
7551.33 418
7552.15 426
7552.97 423
7553.79 423
7554.61 400
7555.43 439
7556.25 436
7557.07 497
7557.89 418
7558.71 438
7559.53 451
7560.36 433
7561.18 468
7562.00 482
7562.82 462
7563.64 433
7564.46 425
7565.28 421
7566.10 457
7566.92 477
7567.74 491
7568.56 436
7569.39 466
7570.21 469
7571.03 461
7571.85 485
7572.67 485
7573.49 455
7574.31 517
7575.14 465
7575.96 498
7576.78 482
7577.60 459
7578.42 437
7579.24 443
7580.06 462
7580.89 442
7581.71 419
7582.53 468
7583.35 457
7584.17 467
7585.00 475
7585.82 483
7586.64 472
7587.46 455
7588.29 488
7589.11 513
7589.93 510
7590.75 493
7591.57 489
7592.40 479
7593.22 475
7594.04 476
7594.86 514
7595.69 548
7596.51 526
7597.33 525
7598.15 545
7598.98 553
7599.80 569
7600.62 594
7601.45 603
7602.27 575
7603.09 569
7603.92 565
7604.74 590
7605.56 637
7606.38 610
7607.21 606
7608.03 658
7608.85 624
7609.68 578
7610.50 599
7611.32 577
7612.15 553
7612.97 516
7613.80 542
7614.62 543
7615.44 555
7616.27 630
7617.09 639
7617.91 605
7618.74 675
7619.56 709
7620.39 655
7621.21 678
7622.03 651
7622.86 649
7623.68 638
7624.51 647
7625.33 613
7626.15 675
7626.98 707
7627.80 663
7628.63 663
7629.45 657
7630.28 691
7631.10 741
7631.93 723
7632.75 708
7633.58 714
7634.40 694
7635.22 667
7636.05 630
7636.87 623
7637.70 546
7638.52 556
7639.35 542
7640.17 537
7641.00 559
7641.82 562
7642.65 557
7643.47 544
7644.30 548
7645.13 563
7645.95 622
7646.78 643
7647.60 648
7648.43 659
7649.25 687
7650.08 712
7650.90 730
7651.73 728
7652.55 696
7653.38 657
7654.21 634
7655.03 654
7655.86 585
7656.68 598
7657.51 531
7658.34 533
7659.16 527
7659.99 486
7660.81 490
7661.64 521
7662.47 522
7663.29 503
7664.12 483
7664.95 532
7665.77 521
7666.60 515
7667.42 532
7668.25 516
7669.08 482
7669.90 532
7670.73 517
7671.56 499
7672.38 512
7673.21 509
7674.04 452
7674.87 486
7675.69 486
7676.52 465
7677.35 500
7678.17 489
7679.00 473
7679.83 501
7680.65 504
7681.48 486
7682.31 491
7683.14 511
7683.96 524
7684.79 581
7685.62 548
7686.45 532
7687.27 606
7688.10 582
7688.93 580
7689.76 499
7690.58 513
7691.41 510
7692.24 530
7693.07 529
7693.90 532
7694.72 534
7695.55 553
7696.38 526
7697.21 557
7698.04 567
7698.86 571
7699.69 581
7700.52 581
7701.35 524
7702.18 480
7703.01 529
7703.83 527
7704.66 527
7705.49 478
7706.32 509
7707.15 471
7707.98 465
7708.81 475
7709.63 476
7710.46 460
7711.29 463
7712.12 458
7712.95 469
7713.78 474
7714.61 504
7715.44 499
7716.27 512
7717.10 469
7717.93 455
7718.75 478
7719.58 475
7720.41 465
7721.24 481
7722.07 456
7722.90 458
7723.73 481
7724.56 474
7725.39 452
7726.22 465
7727.05 504
7727.88 543
7728.71 550
7729.54 587
7730.37 503
7731.20 505
7732.03 489
7732.86 499
7733.69 461
7734.52 488
7735.35 467
7736.18 419
7737.01 457
7737.84 487
7738.67 447
7739.50 480
7740.33 461
7741.16 439
7741.99 445
7742.82 444
7743.65 465
7744.48 520
7745.31 552
7746.14 567
7746.98 614
7747.81 659
7748.64 676
7749.47 688
7750.30 684
7751.13 612
7751.96 572
7752.79 574
7753.62 492
7754.45 516
7755.29 532
7756.12 481
7756.95 501
7757.78 497
7758.61 529
7759.44 499
7760.27 489
7761.11 508
7761.94 469
7762.77 466
7763.60 472
7764.43 421
7765.26 476
7766.10 479
7766.93 503
7767.76 440
7768.59 457
7769.42 471
7770.26 480
7771.09 443
7771.92 478
7772.75 489
7773.58 421
7774.42 460
7775.25 451
7776.08 452
7776.91 427
7777.75 443
7778.58 444
7779.41 451
7780.24 448
7781.08 491
7781.91 496
7782.74 456
7783.57 458
7784.41 477
7785.24 467
7786.07 491
7786.91 494
7787.74 426
7788.57 408
7789.40 476
7790.24 480
7791.07 446
7791.90 504
7792.74 481
7793.57 426
7794.40 455
7795.24 469
7796.07 460
7796.90 479
7797.74 474
7798.57 491
7799.40 493
7800.24 523
7801.07 476
7801.91 521
7802.74 524
7803.57 513
7804.41 530
7805.24 521
7806.07 491
7806.91 514
7807.74 505
7808.58 551
7809.41 521
7810.25 543
7811.08 606
7811.91 600
7812.75 607
7813.58 628
7814.42 703
7815.25 722
7816.09 710
7816.92 777
7817.75 749
7818.59 719
7819.42 736
7820.26 682
7821.09 668
7821.93 724
7822.76 773
7823.60 768
7824.43 711
7825.27 710
7826.10 702
7826.94 686
7827.77 678
7828.61 654
7829.44 601
7830.28 556
7831.11 571
7831.95 593
7832.78 639
7833.62 703
7834.46 719
7835.29 718
7836.13 682
7836.96 696
7837.80 699
7838.63 665
7839.47 667
7840.31 693
7841.14 699
7841.98 648
7842.81 627
7843.65 581
7844.48 589
7845.32 603
7846.16 537
7846.99 543
7847.83 549
7848.67 503
7849.50 536
7850.34 544
7851.17 496
7852.01 530
7852.85 507
7853.68 495
7854.52 522
7855.36 517
7856.19 563
7857.03 498
7857.87 516
7858.70 526
7859.54 560
7860.38 555
7861.21 497
7862.05 508
7862.89 489
7863.72 516
7864.56 487
7865.40 501
7866.24 496
7867.07 516
7867.91 498
7868.75 522
7869.59 569
7870.42 559
7871.26 526
7872.10 554
7872.94 546
7873.77 551
7874.61 579
7875.45 556
7876.29 609
7877.12 657
7877.96 698
7878.80 738
7879.64 770
7880.47 723
7881.31 692
7882.15 733
7882.99 747
7883.83 691
7884.66 659
7885.50 627
7886.34 582
7887.18 609
7888.02 611
7888.86 616
7889.69 593
7890.53 630
7891.37 699
7892.21 701
7893.05 661
7893.89 622
7894.73 620
7895.56 623
7896.40 599
7897.24 611
7898.08 593
7898.92 578
7899.76 621
7900.60 588
7901.44 596
7902.28 557
7903.12 576
7903.95 519
7904.79 542
7905.63 578
7906.47 558
7907.31 569
7908.15 555
7908.99 564
7909.83 502
7910.67 559
7911.51 553
7912.35 531
7913.19 609
7914.03 642
7914.87 681
7915.71 698
7916.55 813
7917.39 876
7918.23 893
7919.07 900
7919.91 953
7920.75 921
7921.59 897
7922.43 870
7923.27 800
7924.11 755
7924.95 696
7925.79 649
7926.63 617
7927.47 586
7928.31 531
7929.15 519
7929.99 532
7930.83 547
7931.67 501
7932.51 488
7933.35 496
7934.19 462
7935.04 485
7935.88 531
7936.72 495
7937.56 502
7938.40 476
7939.24 482
7940.08 504
7940.92 491
7941.76 526
7942.60 557
7943.45 539
7944.29 552
7945.13 555
7945.97 543
7946.81 581
7947.65 568
7948.49 578
7949.34 574
7950.18 578
7951.02 549
7951.86 546
7952.70 558
7953.54 534
7954.39 590
7955.23 614
7956.07 630
7956.91 603
7957.75 629
7958.60 614
7959.44 643
7960.28 581
7961.12 556
7961.96 553
7962.81 558
7963.65 577
7964.49 599
7965.33 594
7966.18 593
7967.02 661
7967.86 715
7968.70 770
7969.55 761
7970.39 715
7971.23 613
7972.08 591
7972.92 560
7973.76 559
7974.60 473
7975.45 500
7976.29 490
7977.13 475
7977.98 515
7978.82 499
7979.66 475
7980.51 446
7981.35 473
7982.19 478
7983.04 432
7983.88 434
7984.72 478
7985.57 534
7986.41 470
7987.25 469
7988.10 444
7988.94 469
7989.78 433
7990.63 433
7991.47 391
7992.32 419
7993.16 383
7994.00 410
7994.85 422
7995.69 407
7996.54 413
7997.38 422
7998.22 432
7999.07 408
7999.91 418
8000.76 414
8001.60 421
8002.45 401
8003.29 425
8004.13 424
8004.98 394
8005.82 416
8006.67 400
8007.51 380
8008.36 409
8009.20 401
8010.05 383
8010.89 404
8011.74 385
8012.58 388
8013.43 377
8014.27 381
8015.12 347
8015.96 384
8016.81 371
8017.65 350
8018.50 365
8019.34 380
8020.19 359
8021.03 338
8021.88 361
8022.72 372
8023.57 375
8024.41 351
8025.26 353
8026.11 330
8026.95 376
8027.80 349
8028.64 357
8029.49 356
8030.33 370
8031.18 335
8032.03 382
8032.87 357
8033.72 350
8034.56 376
8035.41 357
8036.26 373
8037.10 362
8037.95 370
8038.80 410
8039.64 381
8040.49 366
8041.34 382
8042.18 361
8043.03 352
8043.87 364
8044.72 342
8045.57 361
8046.41 341
8047.26 366
8048.11 348
8048.96 327
8049.80 374
8050.65 367
8051.50 336
8052.34 342
8053.19 335
8054.04 386
8054.88 370
8055.73 356
8056.58 377
8057.43 378
8058.27 339
8059.12 341
8059.97 348
8060.82 343
8061.66 392
8062.51 322
8063.36 351
8064.21 345
8065.05 387
8065.90 387
8066.75 365
8067.60 358
8068.44 362
8069.29 367
8070.14 340
8070.99 336
8071.84 349
8072.68 348
8073.53 353
8074.38 328
8075.23 305
8076.08 338
8076.93 339
8077.77 326
8078.62 296
8079.47 324
8080.32 332
8081.17 341
8082.02 304
8082.87 299
8083.71 344
8084.56 328
8085.41 356
8086.26 317
8087.11 283
8087.96 326
8088.81 345
8089.66 327
8090.51 307
8091.35 329
8092.20 324
8093.05 344
8093.90 352
8094.75 301
8095.60 343
8096.45 333
8097.30 312
8098.15 327
8099.00 329
8099.85 302
8100.70 303
8101.55 347
8102.40 337
8103.25 311
8104.10 318
8104.95 301
8105.80 338
8106.65 347
8107.50 336
8108.35 345
8109.20 333
8110.05 374
8110.90 345
8111.75 348
8112.60 338
8113.45 322
8114.30 362
8115.15 351
8116.00 351
8116.85 325
8117.70 342
8118.55 335
8119.40 359
8120.25 378
8121.10 345
8121.95 322
8122.80 341
8123.65 347
8124.50 367
8125.35 350
8126.20 370
8127.06 360
8127.91 393
8128.76 367
8129.61 349
8130.46 379
8131.31 368
8132.16 384
8133.01 387
8133.86 373
8134.72 410
8135.57 401
8136.42 380
8137.27 369
8138.12 355
8138.97 345
8139.83 354
8140.68 352
8141.53 327
8142.38 341
8143.23 359
8144.08 350
8144.94 377
8145.79 346
8146.64 360
8147.49 345
8148.34 359
8149.20 371
8150.05 375
8150.90 380
8151.75 405
8152.60 348
8153.46 366
8154.31 400
8155.16 400
8156.01 421
8156.87 396
8157.72 425
8158.57 426
8159.42 354
8160.28 358
8161.13 343
8161.98 329
8162.84 333
8163.69 330
8164.54 319
8165.39 312
8166.25 357
8167.10 338
8167.95 328
8168.81 341
8169.66 348
8170.51 343
8171.37 356
8172.22 333
8173.07 289
8173.93 315
8174.78 326
8175.63 290
8176.49 304
8177.34 326
8178.19 323
8179.05 327
8179.90 286
8180.76 278
8181.61 281
8182.46 291
8183.32 312
8184.17 310
8185.02 293
8185.88 287
8186.73 291
8187.59 296
8188.44 289
8189.30 329
8190.15 306
8191.00 323
8191.86 300
8192.71 317
8193.57 298
8194.42 337
8195.28 320
8196.13 327
8196.99 316
8197.84 296
8198.69 307
8199.55 316
8200.40 322
8201.26 329
8202.11 332
8202.97 316
8203.82 319
8204.68 340
8205.53 300
8206.39 294
8207.24 284
8208.10 291
8208.95 296
8209.81 324
8210.67 357
8211.52 306
8212.38 319
8213.23 330
8214.09 323
8214.94 300
8215.80 303
8216.65 331
8217.51 338
8218.37 337
8219.22 329
8220.08 319
8220.93 308
8221.79 329
8222.64 301
8223.50 316
8224.36 311
8225.21 333
8226.07 317
8226.92 335
8227.78 354
8228.64 334
8229.49 299
8230.35 280
8231.21 310
8232.06 315
8232.92 297
8233.78 299
8234.63 281
8235.49 308
8236.35 274
8237.20 255
8238.06 280
8238.92 265
8239.77 280
8240.63 287
8241.49 315
8242.34 298
8243.20 321
8244.06 301
8244.91 307
8245.77 277
8246.63 324
8247.49 331
8248.34 317
8249.20 284
8250.06 300
8250.92 318
8251.77 294
8252.63 305
8253.49 267
8254.35 277
8255.20 295
8256.06 321
8256.92 310
8257.78 293
8258.63 325
8259.49 325
8260.35 272
8261.21 284
8262.07 286
8262.92 276
8263.78 296
8264.64 305
8265.50 307
8266.36 307
8267.22 328
8268.07 327
8268.93 333
8269.79 336
8270.65 359
8271.51 343
8272.37 334
8273.22 315
8274.08 300
8274.94 341
8275.80 328
8276.66 337
8277.52 336
8278.38 355
8279.24 356
8280.09 353
8280.95 373
8281.81 390
8282.67 375
8283.53 382
8284.39 363
8285.25 349
8286.11 369
8286.97 382
8287.83 345
8288.69 324
8289.55 326
8290.41 339
8291.26 350
8292.12 351
8292.98 362
8293.84 375
8294.70 388
8295.56 374
8296.42 344
8297.28 352
8298.14 337
8299.00 308
8299.86 316
8300.72 334
8301.58 338
8302.44 361
8303.30 335
8304.16 380
8305.02 337
8305.88 320
8306.74 341
8307.60 323
8308.46 303
8309.33 317
8310.19 349
8311.05 321
8311.91 316
8312.77 306
8313.63 327
8314.49 326
8315.35 346
8316.21 320
8317.07 316
8317.93 324
8318.79 311
8319.65 312
8320.52 336
8321.38 344
8322.24 323
8323.10 326
8323.96 294
8324.82 309
8325.68 326
8326.54 304
8327.41 302
8328.27 338
8329.13 319
8329.99 329
8330.85 318
8331.71 308
8332.57 335
8333.44 341
8334.30 311
8335.16 329
8336.02 339
8336.88 350
8337.75 354
8338.61 356
8339.47 342
8340.33 341
8341.19 354
8342.06 328
8342.92 348
8343.78 347
8344.64 343
8345.50 352
8346.37 328
8347.23 307
8348.09 316
8348.95 344
8349.82 338
8350.68 360
8351.54 350
8352.40 371
8353.27 357
8354.13 335
8354.99 327
8355.86 361
8356.72 330
8357.58 325
8358.45 336
8359.31 330
8360.17 359
8361.03 353
8361.90 353
8362.76 329
8363.62 339
8364.49 317
8365.35 369
8366.21 307
8367.08 316
8367.94 379
8368.80 400
8369.67 329
8370.53 327
8371.40 365
8372.26 335
8373.12 328
8373.99 354
8374.85 337
8375.71 358
8376.58 375
8377.44 341
8378.31 367
8379.17 384
8380.03 372
8380.90 361
8381.76 368
8382.63 345
8383.49 368
8384.36 374
8385.22 373
8386.08 382
8386.95 377
8387.81 405
8388.68 349
8389.54 373
8390.41 356
8391.27 379
8392.14 405
8393.00 381
8393.87 406
8394.73 402
8395.60 397
8396.46 413
8397.33 394
8398.19 389
8399.06 371
8399.92 378
8400.79 461
8401.65 410
8402.52 419
8403.38 419
8404.25 427
8405.11 397
8405.98 385
8406.84 408
8407.71 416
8408.58 409
8409.44 405
8410.31 428
8411.17 444
8412.04 436
8412.90 452
8413.77 496
8414.64 475
8415.50 491
8416.37 453
8417.23 491
8418.10 478
8418.97 462
8419.83 526
8420.70 532
8421.56 498
8422.43 515
8423.30 535
8424.16 545
8425.03 501
8425.90 547
8426.76 576
8427.63 502
8428.50 538
8429.36 538
8430.23 592
8431.10 583
8431.96 579
8432.83 554
8433.70 573
8434.56 601
8435.43 636
8436.30 673
8437.16 634
8438.03 637
8438.90 726
8439.77 765
8440.63 712
8441.50 798
8442.37 757
8443.24 758
8444.10 759
8444.97 748
8445.84 795
8446.71 794
8447.57 823
8448.44 788
8449.31 819
8450.18 866
8451.04 908
8451.91 952
8452.78 1141
8453.65 1361
8454.52 1730
8455.38 1958
8456.25 2188
8457.12 2293
8457.99 2296
8458.86 2238
8459.72 1996
8460.59 1782
8461.46 1599
8462.33 1395
8463.20 1202
8464.07 1014
8464.93 937
8465.80 827
8466.67 763
8467.54 778
8468.41 656
8469.28 678
8470.15 682
8471.02 648
8471.88 636
8472.75 627
8473.62 629
8474.49 635
8475.36 623
8476.23 644
8477.10 611
8477.97 643
8478.84 649
8479.71 677
8480.58 704
8481.44 658
8482.31 711
8483.18 719
8484.05 700
8484.92 745
8485.79 736
8486.66 688
8487.53 667
8488.40 648
8489.27 615
8490.14 572
8491.01 643
8491.88 638
8492.75 659
8493.62 703
8494.49 635
8495.36 680
8496.23 687
8497.10 666
8497.97 657
8498.84 656
8499.71 606
8500.58 646
8501.45 625
8502.32 608
8503.19 601
8504.06 594
8504.93 628
8505.80 624
8506.67 655
8507.55 667
8508.42 662
8509.29 613
8510.16 640
8511.03 642
8511.90 654
8512.77 642
8513.64 646
8514.51 625
8515.38 678
8516.25 651
8517.13 684
8518.00 672
8518.87 681
8519.74 745
8520.61 712
8521.48 749
8522.35 847
8523.23 898
8524.10 965
8524.97 1079
8525.84 1232
8526.71 1284
8527.58 1257
8528.46 1223
8529.33 1179
8530.20 1078
8531.07 1004
8531.94 933
8532.81 887
8533.69 793
8534.56 774
8535.43 737
8536.30 713
8537.18 711
8538.05 704
8538.92 655
8539.79 668
8540.66 637
8541.54 578
8542.41 585
8543.28 597
8544.15 605
8545.03 563
8545.90 589
8546.77 561
8547.64 590
8548.52 619
8549.39 621
8550.26 601
8551.14 660
8552.01 761
8552.88 794
8553.76 773
8554.63 813
8555.50 820
8556.37 809
8557.25 742
8558.12 725
8558.99 702
8559.87 638
8560.74 632
8561.61 604
8562.49 594
8563.36 606
8564.24 613
8565.11 559
8565.98 588
8566.86 537
8567.73 551
8568.60 564
8569.48 590
8570.35 583
8571.23 511
8572.10 554
8572.97 553
8573.85 556
8574.72 517
8575.60 531
8576.47 519
8577.34 515
8578.22 531
8579.09 555
8579.97 521
8580.84 518
8581.72 474
8582.59 492
8583.47 524
8584.34 511
8585.21 543
8586.09 542
8586.96 558
8587.84 558
8588.71 564
8589.59 577
8590.46 604
8591.34 602
8592.21 597
8593.09 554
8593.96 559
8594.84 578
8595.71 615
8596.59 614
8597.46 617
8598.34 631
8599.22 623
8600.09 561
8600.97 570
8601.84 578
8602.72 552
8603.59 608
8604.47 582
8605.34 617
8606.22 581
8607.10 653
8607.97 646
8608.85 664
8609.72 638
8610.60 648
8611.47 697
8612.35 654
8613.23 675
8614.10 621
8614.98 634
8615.86 676
8616.73 676
8617.61 652
8618.48 693
8619.36 704
8620.24 728
8621.11 725
8621.99 741
8622.87 713
8623.74 729
8624.62 661
8625.50 730
8626.37 756
8627.25 741
8628.13 796
8629.00 757
8629.88 782
8630.76 836
8631.64 858
8632.51 803
8633.39 834
8634.27 797
8635.14 794
8636.02 824
8636.90 848
8637.78 847
8638.65 855
8639.53 824
8640.41 840
8641.29 863
8642.16 857
8643.04 924
8643.92 924
8644.80 943
8645.67 920
8646.55 955
8647.43 967
8648.31 982
8649.18 1015
8650.06 988
8650.94 971
8651.82 984
8652.70 1044
8653.58 1091
8654.45 1066
8655.33 1051
8656.21 1084
8657.09 1062
8657.97 1128
8658.84 1196
8659.72 1196
8660.60 1263
8661.48 1350
8662.36 1417
8663.24 1523
8664.12 1570
8664.99 1670
8665.87 1658
8666.75 1694
8667.63 1640
8668.51 1631
8669.39 1662
8670.27 1667
8671.15 1863
8672.03 1926
8672.91 2079
8673.78 2271
8674.66 2406
8675.54 2437
8676.42 2403
8677.30 2288
8678.18 2235
8679.06 2050
8679.94 1919
8680.82 1709
8681.70 1505
8682.58 1397
8683.46 1328
8684.34 1276
8685.22 1240
8686.10 1241
8686.98 1287
8687.86 1399
8688.74 1514
8689.62 1717
8690.50 1880
8691.38 2172
8692.26 2418
8693.14 2527
8694.02 2514
8694.90 2403
8695.78 2298
8696.66 2096
8697.54 1956
8698.42 1646
8699.30 1587
8700.18 1473
8701.06 1453
8701.94 1350
8702.82 1337
8703.70 1295
8704.58 1229
8705.46 1264
8706.34 1137
8707.23 1079
8708.11 1005
8708.99 983
8709.87 930
8710.75 877
8711.63 858
8712.51 845
8713.39 823
8714.27 788
8715.16 732
8716.04 777
8716.92 734
8717.80 735
8718.68 726
8719.56 719
8720.44 692
8721.33 713
8722.21 715
8723.09 737
8723.97 707
8724.85 692
8725.73 711
8726.62 739
8727.50 806
8728.38 796
8729.26 761
8730.14 753
8731.03 796
8731.91 814
8732.79 803
8733.67 755
8734.55 770
8735.44 750
8736.32 747
8737.20 721
8738.08 779
8738.97 748
8739.85 745
8740.73 675
8741.61 708
8742.50 678
8743.38 721
8744.26 753
8745.14 698
8746.03 666
8746.91 680
8747.79 703
8748.68 680
8749.56 680
8750.44 733
8751.33 709
8752.21 697
8753.09 687
8753.97 721
8754.86 685
8755.74 717
8756.62 722
8757.51 675
8758.39 687
8759.28 715
8760.16 708
8761.04 750
8761.93 739
8762.81 753
8763.69 756
8764.58 733
8765.46 730
8766.34 697
8767.23 738
8768.11 707
8769.00 726
8769.88 703
8770.76 706
8771.65 718
8772.53 731
8773.42 691
8774.30 692
8775.19 690
8776.07 731
8776.95 712
8777.84 729
8778.72 765
8779.61 830
8780.49 876
8781.38 910
8782.26 932
8783.15 892
8784.03 922
8784.92 897
8785.80 809
8786.69 807
8787.57 746
8788.46 722
8789.34 712
8790.23 668
8791.11 685
8792.00 626
8792.88 587
8793.77 607
8794.65 603
8795.54 597
8796.42 605
8797.31 576
8798.19 554
8799.08 592
8799.96 552
8800.85 553
8801.74 544
8802.62 585
8803.51 564
8804.39 541
8805.28 553
8806.16 537
8807.05 511
8807.94 541
8808.82 542
8809.71 510
8810.59 540
8811.48 540
8812.37 538
8813.25 540
8814.14 547
8815.03 562
8815.91 621
8816.80 591
8817.68 595
8818.57 633
8819.46 614
8820.34 599
8821.23 573
8822.12 610
8823.00 585
8823.89 570
8824.78 511
8825.66 526
8826.55 485
8827.44 475
8828.33 489
8829.21 493
8830.10 489
8830.99 454
8831.87 451
8832.76 461
8833.65 448
8834.54 445
8835.42 414
8836.31 443
8837.20 472
8838.08 450
8838.97 471
8839.86 443
8840.75 439
8841.64 429
8842.52 438
8843.41 476
8844.30 460
8845.19 482
8846.07 458
8846.96 446
8847.85 450
8848.74 466
8849.63 432
8850.51 430
8851.40 420
8852.29 411
8853.18 438
8854.07 431
8854.96 424
8855.84 414
8856.73 423
8857.62 401
8858.51 400
8859.40 430
8860.29 428
8861.17 403
8862.06 416
8862.95 408
8863.84 423
8864.73 390
8865.62 422
8866.51 428
8867.40 390
8868.29 395
8869.17 433
8870.06 435
8870.95 394
8871.84 362
8872.73 365
8873.62 395
8874.51 396
8875.40 376
8876.29 367
8877.18 379
8878.07 376
8878.96 377
8879.85 409
8880.74 378
8881.63 396
8882.51 396
8883.40 384
8884.29 395
8885.18 428
8886.07 395
8886.96 355
8887.85 320
8888.74 321
8889.63 363
8890.52 356
8891.41 350
8892.30 358
8893.19 382
8894.09 320
8894.98 340
8895.87 359
8896.76 337
8897.65 313
8898.54 299
8899.43 342
8900.32 344
8901.21 316
8902.10 326
8902.99 333
8903.88 327
8904.77 333
8905.66 357
8906.55 336
8907.44 319
8908.34 325
8909.23 312
8910.12 325
8911.01 330
8911.90 332
8912.79 324
8913.68 323
8914.57 323
8915.47 339
8916.36 371
8917.25 349
8918.14 334
8919.03 336
8919.92 320
8920.81 302
8921.71 306
8922.60 331
8923.49 313
8924.38 321
8925.27 319
8926.16 324
8927.06 303
8927.95 309
8928.84 297
8929.73 330
8930.62 309
8931.52 286
8932.41 297
8933.30 314
8934.19 337
8935.09 317
8935.98 334
8936.87 298
8937.76 312
8938.66 313
8939.55 312
8940.44 300
8941.33 311
8942.23 292
8943.12 319
8944.01 335
8944.90 300
8945.80 271
8946.69 298
8947.58 280
8948.48 315
8949.37 320
8950.26 299
8951.16 289
8952.05 294
8952.94 289
8953.84 290
8954.73 301
8955.62 309
8956.52 317
8957.41 267
8958.30 282
8959.20 300
8960.09 307
8960.98 327
8961.88 323
8962.77 318
8963.66 337
8964.56 301
8965.45 298
8966.35 294
8967.24 311
8968.13 291
8969.03 329
8969.92 324
8970.82 298
8971.71 294
8972.60 318
8973.50 300
8974.39 285
8975.29 320
8976.18 284
8977.08 306
8977.97 305
8978.87 282
8979.76 290
8980.65 295
8981.55 304
8982.44 292
8983.34 303
8984.23 310
8985.13 290
8986.02 297
8986.92 311
8987.81 304
8988.71 290
8989.60 286
8990.50 281
8991.39 286
8992.29 307
8993.18 301
8994.08 292
8994.97 304
8995.87 278
8996.76 268
8997.66 266
8998.56 302
8999.45 290
9000.35 291
9001.24 286
9002.14 273
9003.03 273
9003.93 292
9004.83 279
9005.72 254
9006.62 288
9007.51 278
9008.41 271
9009.31 281
9010.20 280
9011.10 264
9011.99 259
9012.89 287
9013.79 266
9014.68 260
9015.58 274
9016.48 278
9017.37 268
9018.27 261
9019.16 257
9020.06 263
9020.96 274
9021.85 275
9022.75 257
9023.65 277
9024.54 282
9025.44 261
9026.34 264
9027.24 254
9028.13 277
9029.03 280
9029.93 273
9030.82 265
9031.72 277
9032.62 258
9033.52 283
9034.41 272
9035.31 269
9036.21 282
9037.10 280
9038.00 290
9038.90 296
9039.80 273
9040.69 265
9041.59 281
9042.49 274
9043.39 287
9044.29 278
9045.18 274
9046.08 266
9046.98 276
9047.88 289
9048.78 286
9049.67 301
9050.57 271
9051.47 265
9052.37 306
9053.27 282
9054.16 269
9055.06 293
9055.96 275
9056.86 269
9057.76 299
9058.66 298
9059.55 287
9060.45 308
9061.35 274
9062.25 294
9063.15 285
9064.05 288
9064.95 320
9065.85 287
9066.74 291
9067.64 278
9068.54 283
9069.44 301
9070.34 310
9071.24 306
9072.14 288
9073.04 309
9073.94 283
9074.84 282
9075.74 283
9076.64 272
9077.53 290
9078.43 321
9079.33 275
9080.23 267
9081.13 291
9082.03 249
9082.93 264
9083.83 275
9084.73 280
9085.63 301
9086.53 295
9087.43 316
9088.33 283
9089.23 265
9090.13 269
9091.03 272
9091.93 294
9092.83 275
9093.73 245
9094.63 260
9095.53 281
9096.43 290
9097.33 285
9098.23 276
9099.13 285
9100.04 298
9100.94 295
9101.84 265
9102.74 299
9103.64 290
9104.54 301
9105.44 323
9106.34 292
9107.24 265
9108.14 294
9109.04 282
9109.94 272
9110.85 261
9111.75 280
9112.65 275
9113.55 273
9114.45 282
9115.35 281
9116.25 249
9117.15 262
9118.06 284
9118.96 274
9119.86 261
9120.76 270
9121.66 298
9122.56 304
9123.46 297
9124.37 288
9125.27 351
9126.17 284
9127.07 273
9127.97 284
9128.88 268
9129.78 268
9130.68 268
9131.58 267
9132.48 265
9133.39 247
9134.29 288
9135.19 280
9136.09 285
9137.00 256
9137.90 304
9138.80 273
9139.70 279
9140.61 279
9141.51 279
9142.41 292
9143.31 292
9144.22 278
9145.12 294
9146.02 272
9146.92 275
9147.83 308
9148.73 253
9149.63 251
9150.54 291
9151.44 303
9152.34 307
9153.25 283
9154.15 280
9155.05 297
9155.96 283
9156.86 275
9157.76 293
9158.67 280
9159.57 297
9160.47 289
9161.38 299
9162.28 284
9163.18 287
9164.09 270
9164.99 253
9165.90 266
9166.80 283
9167.70 296
9168.61 300
9169.51 326
9170.42 273
9171.32 299
9172.22 284
9173.13 285
9174.03 261
9174.94 275
9175.84 263
9176.74 267
9177.65 275
9178.55 250
9179.46 267
9180.36 262
9181.27 276
9182.17 284
9183.08 295
9183.98 277
9184.89 282
9185.79 288
9186.70 300
9187.60 290
9188.51 297
9189.41 287
9190.32 292
9191.22 266
9192.13 282
9193.03 295
9193.94 287
9194.84 300
9195.75 303
9196.65 336
9197.56 310
9198.46 334
9199.37 345
9200.27 348
9201.18 363
9202.08 363
9202.99 348
9203.90 370
9204.80 339
9205.71 340
9206.61 316
9207.52 332
9208.42 321
9209.33 308
9210.24 298
9211.14 316
9212.05 320
9212.95 303
9213.86 276
9214.77 270
9215.67 293
9216.58 299
9217.49 304
9218.39 292
9219.30 288
9220.21 289
9221.11 306
9222.02 294
9222.93 302
9223.83 285
9224.74 263
9225.65 296
9226.55 279
9227.46 297
9228.37 283
9229.27 253
9230.18 290
9231.09 279
9231.99 250
9232.90 280
9233.81 265
9234.72 279
9235.62 270
9236.53 292
9237.44 297
9238.34 282
9239.25 290
9240.16 277
9241.07 278
9241.97 250
9242.88 276
9243.79 266
9244.70 280
9245.61 260
9246.51 287
9247.42 260
9248.33 248
9249.24 284
9250.14 281
9251.05 267
9251.96 267
9252.87 293
9253.78 263
9254.69 266
9255.59 269
9256.50 283
9257.41 313
9258.32 276
9259.23 279
9260.14 298
9261.04 265
9261.95 285
9262.86 283
9263.77 283
9264.68 278
9265.59 288
9266.50 293
9267.40 292
9268.31 303
9269.22 287
9270.13 286
9271.04 281
9271.95 283
9272.86 270
9273.77 287
9274.68 282
9275.59 296
9276.49 282
9277.40 264
9278.31 278
9279.22 292
9280.13 298
9281.04 279
9281.95 257
9282.86 280
9283.77 286
9284.68 270
9285.59 280
9286.50 265
9287.41 274
9288.32 281
9289.23 273
9290.14 291
9291.05 300
9291.96 302
9292.87 271
9293.78 287
9294.69 293
9295.60 289
9296.51 277
9297.42 295
9298.33 311
9299.24 298
9300.15 274
9301.06 293
9301.97 300
9302.88 314
9303.79 326
9304.70 329
9305.61 312
9306.53 334
9307.44 348
9308.35 326
9309.26 326
9310.17 325
9311.08 315
9311.99 319
9312.90 335
9313.81 322
9314.72 328
9315.63 339
9316.55 341
9317.46 326
9318.37 301
9319.28 279
9320.19 304
9321.10 285
9322.01 341
9322.93 314
9323.84 306
9324.75 334
9325.66 295
9326.57 278
9327.48 292
9328.40 292
9329.31 291
9330.22 306
9331.13 313
9332.04 317
9332.96 285
9333.87 317
9334.78 317
9335.69 293
9336.60 299
9337.52 304
9338.43 324
9339.34 300
9340.25 319
9341.17 297
9342.08 302
9342.99 346
9343.90 322
9344.82 331
9345.73 298
9346.64 296
9347.55 341
9348.47 321
9349.38 314
9350.29 302
9351.21 287
9352.12 319
9353.03 289
9353.94 300
9354.86 282
9355.77 319
9356.68 327
9357.60 303
9358.51 304
9359.42 302
9360.34 278
9361.25 333
9362.16 317
9363.08 319
9363.99 337
9364.90 343
9365.82 321
9366.73 315
9367.65 312
9368.56 311
9369.47 334
9370.39 322
9371.30 312
9372.21 319
9373.13 335
9374.04 318
9374.96 311
9375.87 312
9376.79 322
9377.70 320
9378.61 334
9379.53 329
9380.44 324
9381.36 347
9382.27 309
9383.19 357
9384.10 342
9385.01 312
9385.93 347
9386.84 354
9387.76 334
9388.67 353
9389.59 392
9390.50 386
9391.42 359
9392.33 367
9393.25 390
9394.16 365
9395.08 397
9395.99 388
9396.91 389
9397.82 396
9398.74 362
9399.65 407
9400.57 381
9401.48 354
9402.40 332
9403.32 363
9404.23 379
9405.15 364
9406.06 375
9406.98 368
9407.89 349
9408.81 349
9409.73 362
9410.64 337
9411.56 332
9412.47 363
9413.39 390
9414.30 348
9415.22 349
9416.14 384
9417.05 373
9417.97 387
9418.89 360
9419.80 349
9420.72 378
9421.63 400
9422.55 380
9423.47 392
9424.38 382
9425.30 368
9426.22 381
9427.13 398
9428.05 413
9428.97 411
9429.88 417
9430.80 419
9431.72 408
9432.63 402
9433.55 408
9434.47 401
9435.38 404
9436.30 394
9437.22 440
9438.14 460
9439.05 466
9439.97 514
9440.89 532
9441.81 510
9442.72 520
9443.64 539
9444.56 538
9445.47 536
9446.39 494
9447.31 486
9448.23 492
9449.15 471
9450.06 466
9450.98 492
9451.90 496
9452.82 503
9453.73 543
9454.65 512
9455.57 494
9456.49 529
9457.41 508
9458.32 500
9459.24 450
9460.16 406
9461.08 426
9462.00 411
9462.92 447
9463.83 419
9464.75 452
9465.67 443
9466.59 456
9467.51 446
9468.43 463
9469.35 422
9470.26 407
9471.18 441
9472.10 457
9473.02 468
9473.94 447
9474.86 413
9475.78 443
9476.70 488
9477.62 464
9478.54 506
9479.45 523
9480.37 509
9481.29 539
9482.21 529
9483.13 543
9484.05 531
9484.97 489
9485.89 504
9486.81 451
9487.73 448
9488.65 463
9489.57 476
9490.49 419
9491.41 426
9492.33 482
9493.25 423
9494.17 441
9495.09 467
9496.01 440
9496.93 464
9497.85 452
9498.77 456
9499.69 460
9500.61 469
9501.53 478
9502.45 463
9503.37 484
9504.29 475
9505.21 482
9506.13 524
9507.05 507
9507.97 480
9508.89 520
9509.81 492
9510.73 511
9511.65 483
9512.57 543
9513.49 571
9514.42 533
9515.34 524
9516.26 582
9517.18 610
9518.10 656
9519.02 697
9519.94 720
9520.86 756
9521.78 815
9522.71 839
9523.63 861
9524.55 813
9525.47 745
9526.39 732
9527.31 685
9528.23 632
9529.16 635
9530.08 636
9531.00 596
9531.92 600
9532.84 539
9533.76 567
9534.69 529
9535.61 551
9536.53 586
9537.45 613
9538.37 543
9539.30 535
9540.22 546
9541.14 548
9542.06 514
9542.98 512
9543.91 561
9544.83 551
9545.75 523
9546.67 551
9547.60 560
9548.52 540
9549.44 582
9550.36 581
9551.29 546
9552.21 555
9553.13 576
9554.06 623
9554.98 599
9555.90 551
9556.82 562
9557.75 565
9558.67 591
9559.59 583
9560.52 562
9561.44 624
9562.36 636
9563.29 581
9564.21 585
9565.13 627
9566.06 586
9566.98 588
9567.90 600
9568.83 568
9569.75 597
9570.67 631
9571.60 603
9572.52 592
9573.44 614
9574.37 593
9575.29 630
9576.22 647
9577.14 652
9578.06 667
9578.99 653
9579.91 655
9580.84 648
9581.76 666
9582.68 677
9583.61 650
9584.53 635
9585.46 631
9586.38 671
9587.31 636
9588.23 661
9589.15 647
9590.08 701
9591.00 654
9591.93 647
9592.85 663
9593.78 692
9594.70 697
9595.63 756
9596.55 731
9597.48 769
9598.40 806
9599.33 829
9600.25 839
9601.18 872
9602.10 875
9603.03 863
9603.95 827
9604.88 785
9605.80 755
9606.73 757
9607.65 758
9608.58 740
9609.50 757
9610.43 753
9611.35 763
9612.28 768
9613.21 751
9614.13 727
9615.06 755
9615.98 744
9616.91 732
9617.84 744
9618.76 737
9619.69 740
9620.61 769
9621.54 809
9622.47 802
9623.39 782
9624.32 782
9625.24 798
9626.17 790
9627.10 818
9628.02 854
9628.95 837
9629.88 835
9630.80 880
9631.73 853
9632.65 883
9633.58 890
9634.51 912
9635.43 880
9636.36 924
9637.29 920
9638.22 949
9639.14 947
9640.07 974
9641.00 1020
9641.92 1083
9642.85 1044
9643.78 1074
9644.70 1058
9645.63 1120
9646.56 1173
9647.49 1099
9648.41 1099
9649.34 1124
9650.27 1149
9651.20 1130
9652.12 1102
9653.05 1093
9653.98 1079
9654.91 1095
9655.83 1077
9656.76 1110
9657.69 1049
9658.62 1087
9659.55 1053
9660.47 1044
9661.40 1100
9662.33 1094
9663.26 1063
9664.19 1036
9665.11 1021
9666.04 1057
9666.97 1118
9667.90 1156
9668.83 1167
9669.75 1190
9670.68 1171
9671.61 1181
9672.54 1206
9673.47 1238
9674.40 1220
9675.33 1250
9676.25 1267
9677.18 1265
9678.11 1250
9679.04 1295
9679.97 1311
9680.90 1321
9681.83 1336
9682.76 1337
9683.69 1385
9684.61 1363
9685.54 1360
9686.47 1356
9687.40 1396
9688.33 1396
9689.26 1411
9690.19 1377
9691.12 1458
9692.05 1440
9692.98 1414
9693.91 1504
9694.84 1504
9695.77 1616
9696.70 1650
9697.63 1817
9698.56 1907
9699.49 1901
9700.42 1998
9701.35 1991
9702.28 1869
9703.21 1802
9704.14 1744
9705.07 1684
9706.00 1570
9706.93 1546
9707.86 1463
9708.79 1495
9709.72 1427
9710.65 1473
9711.58 1546
9712.51 1599
9713.44 1663
9714.37 1774
9715.30 1834
9716.23 1809
9717.16 1750
9718.09 1754
9719.02 1666
9719.95 1595
9720.88 1521
9721.81 1374
9722.75 1332
9723.68 1287
9724.61 1249
9725.54 1169
9726.47 1128
9727.40 1147
9728.33 1104
9729.26 1108
9730.19 1122
9731.13 1184
9732.06 1198
9732.99 1211
9733.92 1190
9734.85 1140
9735.78 1140
9736.71 1107
9737.65 1116
9738.58 1083
9739.51 1081
9740.44 982
9741.37 930
9742.30 919
9743.24 934
9744.17 866
9745.10 861
9746.03 866
9746.96 879
9747.90 808
9748.83 811
9749.76 843
9750.69 825
9751.63 801
9752.56 767
9753.49 778
9754.42 786
9755.36 804
9756.29 775
9757.22 783
9758.15 775
9759.09 748
9760.02 753
9760.95 732
9761.88 722
9762.82 750
9763.75 799
9764.68 732
9765.62 762
9766.55 703
9767.48 785
9768.41 764
9769.35 734
9770.28 735
9771.21 733
9772.15 719
9773.08 761
9774.01 777
9774.95 747
9775.88 743
9776.81 770
9777.75 810
9778.68 782
9779.62 809
9780.55 837
9781.48 839
9782.42 777
9783.35 760
9784.28 787
9785.22 773
9786.15 747
9787.09 739
9788.02 719
9788.95 710
9789.89 690
9790.82 695
9791.76 710
9792.69 677
9793.63 685
9794.56 697
9795.49 690
9796.43 705
9797.36 679
9798.30 702
9799.23 722
9800.17 681
9801.10 695
9802.04 714
9802.97 685
9803.91 653
9804.84 638
9805.78 628
9806.71 594
9807.65 588
9808.58 584
9809.52 571
9810.45 568
9811.39 592
9812.32 597
9813.26 573
9814.19 509
9815.13 553
9816.06 585
9817.00 586
9817.93 522
9818.87 557
9819.80 573
9820.74 554
9821.68 533
9822.61 551
9823.55 527
9824.48 477
9825.42 531
9826.35 541
9827.29 524
9828.23 507
9829.16 543
9830.10 538
9831.03 536
9831.97 535
9832.91 532
9833.84 516
9834.78 495
9835.72 490
9836.65 502
9837.59 459
9838.52 489
9839.46 505
9840.40 500
9841.33 474
9842.27 459
9843.21 495
9844.14 498
9845.08 508
9846.02 495
9846.95 503
9847.89 481
9848.83 507
9849.77 516
9850.70 522
9851.64 479
9852.58 495
9853.51 502
9854.45 504
9855.39 492
9856.33 479
9857.26 495
9858.20 517
9859.14 474
9860.08 466
9861.01 519
9861.95 496
9862.89 466
9863.83 479
9864.76 460
9865.70 459
9866.64 449
9867.58 442
9868.51 448
9869.45 467
9870.39 453
9871.33 457
9872.27 434
9873.20 440
9874.14 444
9875.08 463
9876.02 446
9876.96 469
9877.90 463
9878.83 464
9879.77 414
9880.71 426
9881.65 453
9882.59 403
9883.53 408
9884.47 403
9885.40 427
9886.34 453
9887.28 456
9888.22 441
9889.16 409
9890.10 411
9891.04 396
9891.98 434
9892.91 423
9893.85 408
9894.79 428
9895.73 435
9896.67 404
9897.61 404
9898.55 384
9899.49 393
9900.43 399
9901.37 402
9902.31 388
9903.25 411
9904.19 441
9905.13 410
9906.07 381
9907.01 457
9907.95 420
9908.89 408
9909.83 415
9910.77 384
9911.71 423
9912.65 424
9913.59 409
9914.53 398
9915.47 399
9916.41 425
9917.35 419
9918.29 389
9919.23 433
9920.17 451
9921.11 429
9922.05 457
9922.99 481
9923.93 524
9924.87 574
9925.81 586
9926.75 532
9927.69 547
9928.63 539
9929.57 568
9930.51 570
9931.45 523
9932.39 508
9933.34 500
9934.28 455
9935.22 442
9936.16 444
9937.10 432
9938.04 406
9938.98 396
9939.92 416
9940.87 385
9941.81 383
9942.75 384
9943.69 409
9944.63 422
9945.57 439
9946.51 456
9947.46 462
9948.40 529
9949.34 561
9950.28 558
9951.22 553
9952.16 568
9953.11 538
9954.05 522
9954.99 518
9955.93 512
9956.87 477
9957.82 474
9958.76 426
9959.70 375
9960.64 369
9961.59 368
9962.53 386
9963.47 384
9964.41 366
9965.35 357
9966.30 388
9967.24 386
9968.18 387
9969.13 365
9970.07 365
9971.01 367
9971.95 392
9972.90 391
9973.84 343
9974.78 335
9975.73 353
9976.67 347
9977.61 387
9978.55 364
9979.50 371
9980.44 368
9981.38 346
9982.33 345
9983.27 327
9984.21 335
9985.16 345
9986.10 377
9987.04 355
9987.99 360
9988.93 339
9989.88 349
9990.82 355
9991.76 327
9992.71 337
9993.65 344
9994.59 348
9995.54 347
9996.48 339
9997.43 324
9998.37 342
9999.31 321
10000.26 345
10001.20 335
10002.15 331
10003.09 335
10004.04 345
10004.98 333
10005.92 311
10006.87 298
10007.81 292
10008.76 310
10009.70 291
10010.65 355
10011.59 302
10012.54 342
10013.48 324
10014.43 345
10015.37 336
10016.32 327
10017.26 327
10018.21 336
10019.15 328
10020.10 315
10021.04 314
10021.99 315
10022.93 325
10023.88 327
10024.82 325
10025.77 301
10026.71 321
10027.66 317
10028.60 344
10029.55 316
10030.49 301
10031.44 320
10032.39 297
10033.33 306
10034.28 302
10035.22 291
10036.17 300
10037.11 297
10038.06 303
10039.01 314
10039.95 279
10040.90 294
10041.84 297
10042.79 298
10043.74 338
10044.68 310
10045.63 284
10046.58 309
10047.52 298
10048.47 267
10049.41 276
10050.36 278
10051.31 294
10052.25 298
10053.20 295
10054.15 282
10055.09 315
10056.04 321
10056.99 296
10057.93 298
10058.88 273
10059.83 299
10060.78 285
10061.72 317
10062.67 295
10063.62 315
10064.56 300
10065.51 295
10066.46 272
10067.41 297
10068.35 291
10069.30 325
10070.25 286
10071.20 295
10072.14 281
10073.09 304
10074.04 291
10074.99 305
10075.93 302
10076.88 306
10077.83 323
10078.78 285
10079.72 272
10080.67 285
10081.62 281
10082.57 302
10083.52 296
10084.46 269
10085.41 294
10086.36 270
10087.31 281
10088.26 291
10089.21 296
10090.15 300
10091.10 290
10092.05 270
10093.00 278
10093.95 281
10094.90 282
10095.85 299
10096.79 317
10097.74 295
10098.69 302
10099.64 304
10100.59 296
10101.54 329
10102.49 302
10103.44 293
10104.39 310
10105.33 320
10106.28 304
10107.23 288
10108.18 296
10109.13 279
10110.08 294
10111.03 287
10111.98 309
10112.93 314
10113.88 294
10114.83 310
10115.78 274
10116.73 306
10117.68 320
10118.63 305
10119.58 305
10120.53 290
10121.48 301
10122.43 299
10123.38 256
10124.33 299
10125.28 318
10126.23 305
10127.18 301
10128.13 287
10129.08 301
10130.03 325
10130.98 326
10131.93 289
10132.88 302
10133.83 314
10134.78 311
10135.73 332
10136.68 297
10137.63 288
10138.58 291
10139.53 297
10140.48 331
10141.43 297
10142.38 311
10143.33 333
10144.29 327
10145.24 313
10146.19 302
10147.14 315
10148.09 353
10149.04 344
10149.99 338
10150.94 319
10151.89 332
10152.85 329
10153.80 332
10154.75 340
10155.70 335
10156.65 332
10157.60 355
10158.55 352
10159.51 345
10160.46 340
10161.41 352
10162.36 362
10163.31 341
10164.26 347
10165.22 396
10166.17 356
10167.12 354
10168.07 368
10169.02 362
10169.98 354
10170.93 356
10171.88 358
10172.83 368
10173.79 357
10174.74 341
10175.69 369
10176.64 398
10177.60 377
10178.55 394
10179.50 375
10180.45 396
10181.41 363
10182.36 419
10183.31 391
10184.26 397
10185.22 408
10186.17 412
10187.12 389
10188.08 363
10189.03 396
10189.98 382
10190.93 370
10191.89 406
10192.84 361
10193.79 372
10194.75 403
10195.70 375
10196.65 385
10197.61 379
10198.56 392
10199.51 412
10200.47 388
10201.42 399
10202.38 402
10203.33 462
10204.28 436
10205.24 428
10206.19 463
10207.14 487
10208.10 492
10209.05 444
10210.01 464
10210.96 482
10211.91 457
10212.87 435
10213.82 437
10214.78 394
10215.73 393
10216.69 396
10217.64 419
10218.59 420
10219.55 396
10220.50 409
10221.46 367
10222.41 406
10223.37 397
10224.32 411
10225.28 429
10226.23 393
10227.19 395
10228.14 388
10229.10 422
10230.05 442
10231.01 454
10231.96 489
10232.92 509
10233.87 532
10234.83 553
10235.78 574
10236.74 566
10237.69 570
10238.65 557
10239.60 547
10240.56 492
10241.51 507
10242.47 485
10243.42 473
10244.38 477
10245.34 395
10246.29 386
10247.25 382
10248.20 384
10249.16 386
10250.11 368
10251.07 394
10252.03 377
10252.98 395
10253.94 383
10254.89 352
10255.85 391
10256.81 394
10257.76 358
10258.72 360
10259.68 367
10260.63 347
10261.59 311
10262.55 314
10263.50 373
10264.46 360
10265.41 334
10266.37 350
10267.33 379
10268.28 331
10269.24 340
10270.20 339
10271.16 363
10272.11 356
10273.07 328
10274.03 342
10274.98 318
10275.94 326
10276.90 311
10277.85 327
10278.81 322
10279.77 321
10280.73 348
10281.68 330
10282.64 318
10283.60 322
10284.56 333
10285.51 331
10286.47 321
10287.43 316
10288.39 316
10289.34 310
10290.30 337
10291.26 317
10292.22 307
10293.18 323
10294.13 310
10295.09 340
10296.05 318
10297.01 302
10297.97 317
10298.92 314
10299.88 315
10300.84 327
10301.80 306
10302.76 324
10303.72 340
10304.67 308
10305.63 316
10306.59 334
10307.55 315
10308.51 317
10309.47 335
10310.43 329
10311.38 313
10312.34 322
10313.30 339
10314.26 344
10315.22 315
10316.18 331
10317.14 323
10318.10 321
10319.06 353
10320.01 325
10320.97 329
10321.93 301
10322.89 292
10323.85 315
10324.81 299
10325.77 326
10326.73 299
10327.69 319
10328.65 322
10329.61 354
10330.57 316
10331.53 373
10332.49 336
10333.45 329
10334.41 337
10335.37 317
10336.33 323
10337.29 303
10338.25 309
10339.21 332
10340.17 289
10341.13 296
10342.09 318
10343.05 288
10344.01 306
10344.97 298
10345.93 284
10346.89 271
10347.85 299
10348.81 290
10349.77 307
10350.73 293
10351.69 320
10352.65 312
10353.61 275
10354.57 253
10355.53 277
10356.49 276
10357.46 267
10358.42 257
10359.38 293
10360.34 294
10361.30 255
10362.26 292
10363.22 285
10364.18 274
10365.14 259
10366.11 286
10367.07 274
10368.03 264
10368.99 278
10369.95 295
10370.91 301
10371.87 295
10372.84 263
10373.80 293
10374.76 289
10375.72 276
10376.68 304
10377.64 255
10378.61 264
10379.57 258
10380.53 272
10381.49 303
10382.45 285
10383.42 251
10384.38 263
10385.34 282
10386.30 258
10387.27 232
10388.23 255
10389.19 284
10390.15 260
10391.11 253
10392.08 258
10393.04 279
10394.00 279
10394.96 271
10395.93 268
10396.89 272
10397.85 297
10398.82 275
10399.78 259
10400.74 254
10401.70 291
10402.67 315
10403.63 249
10404.59 252
10405.56 286
10406.52 262
10407.48 282
10408.45 251
10409.41 273
10410.37 275
10411.34 233
10412.30 261
10413.26 270
10414.23 270
10415.19 237
10416.15 259
10417.12 280
10418.08 277
10419.04 299
10420.01 285
10420.97 267
10421.94 285
10422.90 285
10423.86 274
10424.83 286
10425.79 269
10426.76 253
10427.72 271
10428.68 254
10429.65 245
10430.61 261
10431.58 275
10432.54 262
10433.51 248
10434.47 248
10435.44 258
10436.40 272
10437.36 260
10438.33 272
10439.29 249
10440.26 240
10441.22 242
10442.19 267
10443.15 252
10444.12 230
10445.08 231
10446.05 264
10447.01 241
10447.98 237
10448.94 265
10449.91 258
10450.87 257
10451.84 250
10452.80 276
10453.77 262
10454.73 254
10455.70 261
10456.67 260
10457.63 249
10458.60 252
10459.56 244
10460.53 255
10461.49 255
10462.46 253
10463.43 278
10464.39 265
10465.36 269
10466.32 251
10467.29 274
10468.25 263
10469.22 258
10470.19 259
10471.15 253
10472.12 225
10473.09 242
10474.05 245
10475.02 270
10475.98 271
10476.95 246
10477.92 262
10478.88 268
10479.85 264
10480.82 283
10481.78 280
10482.75 270
10483.72 278
10484.68 287
10485.65 285
10486.62 261
10487.58 268
10488.55 263
10489.52 246
10490.49 226
10491.45 238
10492.42 255
10493.39 276
10494.35 259
10495.32 243
10496.29 282
10497.26 263
10498.22 259
10499.19 260
10500.16 256
10501.13 249
10502.09 251
10503.06 247
10504.03 252
10505.00 241
10505.96 270
10506.93 281
10507.90 235
10508.87 241
10509.84 241
10510.80 251
10511.77 256
10512.74 240
10513.71 238
10514.68 264
10515.64 257
10516.61 232
10517.58 228
10518.55 239
10519.52 238
10520.49 233
10521.45 245
10522.42 245
10523.39 256
10524.36 266
10525.33 240
10526.30 238
10527.27 234
10528.23 281
10529.20 273
10530.17 238
10531.14 242
10532.11 235
10533.08 235
10534.05 233
10535.02 261
10535.99 262
10536.96 252
10537.93 267
10538.89 278
10539.86 273
10540.83 283
10541.80 294
10542.77 260
10543.74 252
10544.71 262
10545.68 241
10546.65 242
10547.62 258
10548.59 257
10549.56 261
10550.53 265
10551.50 277
10552.47 234
10553.44 275
10554.41 272
10555.38 248
10556.35 290
10557.32 275
10558.29 274
10559.26 247
10560.23 262
10561.20 265
10562.17 274
10563.14 294
10564.11 254
10565.08 264
10566.05 263
10567.02 267
10567.99 269
10568.96 267
10569.93 243
10570.91 265
10571.88 280
10572.85 292
10573.82 260
10574.79 262
10575.76 248
10576.73 267
10577.70 265
10578.67 268
10579.64 264
10580.62 293
10581.59 293
10582.56 291
10583.53 267
10584.50 290
10585.47 268
10586.44 255
10587.42 267
10588.39 262
10589.36 284
10590.33 271
10591.30 315
10592.27 281
10593.25 316
10594.22 304
10595.19 267
10596.16 269
10597.13 299
10598.10 281
10599.08 271
10600.05 293
10601.02 296
10601.99 297
10602.97 287
10603.94 325
10604.91 299
10605.88 276
10606.85 311
10607.83 336
10608.80 340
10609.77 347
10610.74 333
10611.72 322
10612.69 348
10613.66 358
10614.64 330
10615.61 321
10616.58 320
10617.55 299
10618.53 339
10619.50 306
10620.47 326
10621.45 317
10622.42 313
10623.39 297
10624.37 328
10625.34 326
10626.31 356
10627.29 336
10628.26 318
10629.23 300
10630.21 292
10631.18 274
10632.15 292
10633.13 332
10634.10 313
10635.07 323
10636.05 358
10637.02 378
10638.00 381
10638.97 411
10639.94 392
10640.92 421
10641.89 391
10642.87 388
10643.84 354
10644.81 359
10645.79 345
10646.76 325
10647.74 310
10648.71 324
10649.68 333
10650.66 287
10651.63 277
10652.61 263
10653.58 285
10654.56 262
10655.53 269
10656.51 280
10657.48 278
10658.46 268
10659.43 272
10660.41 278
10661.38 275
10662.36 263
10663.33 270
10664.31 259
10665.28 278
10666.26 264
10667.23 266
10668.21 266
10669.18 252
10670.16 271
10671.13 253
10672.11 255
10673.08 278
10674.06 278
10675.03 281
10676.01 249
10676.99 239
10677.96 258
10678.94 260
10679.91 260
10680.89 277
10681.86 283
10682.84 281
10683.82 264
10684.79 246
10685.77 259
10686.74 297
10687.72 226
10688.70 238
10689.67 277
10690.65 282
10691.63 248
10692.60 254
10693.58 248
10694.55 259
10695.53 261
10696.51 270
10697.48 287
10698.46 262
10699.44 249
10700.41 252
10701.39 256
10702.37 273
10703.34 226
10704.32 227
10705.30 241
10706.27 255
10707.25 252
10708.23 270
10709.21 245
10710.18 256
10711.16 235
10712.14 251
10713.11 259
10714.09 249
10715.07 276
10716.05 271
10717.02 250
10718.00 257
10718.98 232
10719.96 273
10720.93 256
10721.91 250
10722.89 254
10723.87 245
10724.85 239
10725.82 248
10726.80 263
10727.78 262
10728.76 261
10729.74 263
10730.71 252
10731.69 242
10732.67 261
10733.65 233
10734.63 240
10735.60 220
10736.58 226
10737.56 233
10738.54 257
10739.52 246
10740.50 265
10741.48 275
10742.45 258
10743.43 262
10744.41 239
10745.39 242
10746.37 246
10747.35 248
10748.33 252
10749.31 249
10750.28 242
10751.26 244
10752.24 248
10753.22 251
10754.20 229
10755.18 242
10756.16 259
10757.14 221
10758.12 251
10759.10 239
10760.08 235
10761.06 252
10762.04 245
10763.01 259
10763.99 267
10764.97 230
10765.95 241
10766.93 246
10767.91 230
10768.89 237
10769.87 263
10770.85 239
10771.83 224
10772.81 255
10773.79 234
10774.77 238
10775.75 264
10776.73 286
10777.71 264
10778.69 255
10779.67 265
10780.65 288
10781.63 263
10782.62 281
10783.60 253
10784.58 301
10785.56 282
10786.54 258
10787.52 249
10788.50 278
10789.48 286
10790.46 247
10791.44 279
10792.42 255
10793.40 254
10794.38 259
10795.37 263
10796.35 275
10797.33 266
10798.31 257
10799.29 275
10800.27 260
10801.25 269
10802.23 284
10803.21 281
10804.20 245
10805.18 285
10806.16 279
10807.14 260
10808.12 271
10809.10 256
10810.09 267
10811.07 265
10812.05 261
10813.03 270
10814.01 300
10815.00 275
10815.98 279
10816.96 280
10817.94 268
10818.92 253
10819.91 272
10820.89 295
10821.87 280
10822.85 269
10823.83 244
10824.82 258
10825.80 275
10826.78 266
10827.76 278
10828.75 294
10829.73 282
10830.71 286
10831.69 313
10832.68 289
10833.66 267
10834.64 278
10835.63 298
10836.61 307
10837.59 294
10838.57 302
10839.56 299
10840.54 304
10841.52 287
10842.51 264
10843.49 302
10844.47 291
10845.46 288
10846.44 297
10847.42 306
10848.41 291
10849.39 330
10850.37 333
10851.36 331
10852.34 321
10853.32 313
10854.31 312
10855.29 319
10856.28 303
10857.26 334
10858.24 322
10859.23 305
10860.21 314
10861.20 302
10862.18 327
10863.16 332
10864.15 339
10865.13 319
10866.12 321
10867.10 362
10868.08 331
10869.07 351
10870.05 325
10871.04 336
10872.02 336
10873.01 369
10873.99 354
10874.98 331
10875.96 344
10876.95 336
10877.93 316
10878.92 326
10879.90 335
10880.89 320
10881.87 347
10882.86 338
10883.84 345
10884.83 355
10885.81 354
10886.80 373
10887.78 353
10888.77 341
10889.75 357
10890.74 367
10891.72 379
10892.71 370
10893.69 378
10894.68 397
10895.66 392
10896.65 401
10897.64 364
10898.62 388
10899.61 400
10900.59 400
10901.58 403
10902.56 425
10903.55 387
10904.54 429
10905.52 420
10906.51 427
10907.49 436
10908.48 418
10909.47 428
10910.45 428
10911.44 434
10912.43 423
10913.41 461
10914.40 472
10915.39 463
10916.37 466
10917.36 484
10918.35 459
10919.33 485
10920.32 460
10921.31 486
10922.29 500
10923.28 497
10924.27 499
10925.25 487
10926.24 496
10927.23 461
10928.21 487
10929.20 505
10930.19 504
10931.18 488
10932.16 480
10933.15 497
10934.14 481
10935.12 523
10936.11 517
10937.10 531
10938.09 540
10939.07 550
10940.06 564
10941.05 580
10942.04 616
10943.02 592
10944.01 618
10945.00 589
10945.99 645
10946.98 631
10947.96 647
10948.95 654
10949.94 679
10950.93 665
10951.92 712
10952.90 771
10953.89 780
10954.88 852
10955.87 887
10956.86 910
10957.85 948
10958.83 940
10959.82 968
10960.81 952
10961.80 926
10962.79 896
10963.78 854
10964.77 840
10965.75 833
10966.74 805
10967.73 756
10968.72 717
10969.71 724
10970.70 694
10971.69 652
10972.68 639
10973.67 651
10974.66 675
10975.64 639
10976.63 645
10977.62 658
10978.61 656
10979.60 674
10980.59 677
10981.58 699
10982.57 698
10983.56 669
10984.55 708
10985.54 744
10986.53 728
10987.52 725
10988.51 713
10989.50 769
10990.49 786
10991.48 861
10992.47 881
10993.46 946
10994.45 1016
10995.44 1092
10996.43 1131
10997.42 1244
10998.41 1317
10999.40 1378
11000.39 1427
11001.38 1369
11002.37 1360
11003.36 1245
11004.35 1172
11005.34 1124
11006.33 1059
11007.32 957
11008.31 857
11009.30 775
11010.30 773
11011.29 742
11012.28 692
11013.27 677
11014.26 655
11015.25 598
11016.24 579
11017.23 580
11018.22 547
11019.21 551
11020.21 519
11021.20 531
11022.19 569
11023.18 532
11024.17 558
11025.16 536
11026.15 547
11027.14 528
11028.14 516
11029.13 536
11030.12 536
11031.11 491
11032.10 507
11033.09 538
11034.09 495
11035.08 524
11036.07 523
11037.06 510
11038.05 501
11039.05 497
11040.04 508
11041.03 480
11042.02 461
11043.02 458
11044.01 495
11045.00 433
11045.99 412
11046.98 438
11047.98 450
11048.97 400
11049.96 416
11050.95 452
11051.95 437
11052.94 440
11053.93 415
11054.93 426
11055.92 423
11056.91 454
11057.90 438
11058.90 443
11059.89 462
11060.88 452
11061.88 468
11062.87 465
11063.86 449
11064.86 459
11065.85 481
11066.84 468
11067.84 463
11068.83 454
11069.82 454
11070.82 444
11071.81 429
11072.80 455
11073.80 462
11074.79 486
11075.78 438
11076.78 457
11077.77 462
11078.77 462
11079.76 469
11080.75 447
11081.75 411
11082.74 415
11083.74 432
11084.73 432
11085.72 434
11086.72 419
11087.71 411
11088.71 389
11089.70 403
11090.70 411
11091.69 382
11092.68 393
11093.68 422
11094.67 401
11095.67 406
11096.66 392
11097.66 385
11098.65 394
11099.65 409
11100.64 408
11101.64 374
11102.63 403
11103.63 391
11104.62 350
11105.62 366
11106.61 378
11107.61 390
11108.60 375
11109.60 368
11110.59 365
11111.59 368
11112.58 369
11113.58 389
11114.57 375
11115.57 393
11116.56 378
11117.56 406
11118.56 401
11119.55 389
11120.55 372
11121.54 359
11122.54 354
11123.54 329
11124.53 358
11125.53 396
11126.52 359
11127.52 358
11128.51 368
11129.51 347
11130.51 384
11131.50 358
11132.50 337
11133.50 334
11134.49 327
11135.49 353
11136.49 373
11137.48 344
11138.48 329
11139.47 351
11140.47 336
11141.47 352
11142.46 333
11143.46 359
11144.46 348
11145.46 362
11146.45 360
11147.45 364
11148.45 366
11149.44 354
11150.44 363
11151.44 374
11152.43 323
11153.43 315
11154.43 326
11155.43 353
11156.42 330
11157.42 289
11158.42 326
11159.42 319
11160.41 333
11161.41 324
11162.41 361
11163.41 337
11164.40 301
11165.40 328
11166.40 324
11167.40 324
11168.39 326
11169.39 328
11170.39 301
11171.39 321
11172.39 323
11173.38 324
11174.38 345
11175.38 339
11176.38 328
11177.38 332
11178.38 326
11179.37 322
11180.37 303
11181.37 319
11182.37 302
11183.37 315
11184.37 340
11185.37 306
11186.36 283
11187.36 321
11188.36 311
11189.36 334
11190.36 338
11191.36 325
11192.36 336
11193.36 300
11194.36 303
11195.35 321
11196.35 326
11197.35 342
11198.35 328
11199.35 343
11200.35 347
11201.35 331
11202.35 313
11203.35 347
11204.35 314
11205.35 325
11206.35 330
11207.35 333
11208.35 320
11209.35 356
11210.35 329
11211.35 339
11212.35 306
11213.35 325
11214.35 327
11215.34 328
11216.35 326
11217.35 309
11218.35 317
11219.35 327
11220.35 340
11221.35 324
11222.35 354
11223.35 322
11224.35 355
11225.35 354
11226.35 329
11227.35 312
11228.35 331
11229.35 341
11230.35 336
11231.35 351
11232.35 358
11233.35 372
11234.35 337
11235.35 337
11236.35 365
11237.36 349
11238.36 328
11239.36 321
11240.36 311
11241.36 342
11242.36 364
11243.36 343
11244.36 355
11245.36 337
11246.37 342
11247.37 344
11248.37 347
11249.37 331
11250.37 332
11251.37 366
11252.38 375
11253.38 354
11254.38 369
11255.38 363
11256.38 352
11257.38 356
11258.39 363
11259.39 348
11260.39 350
11261.39 376
11262.39 391
11263.40 349
11264.40 344
11265.40 374
11266.40 383
11267.40 390
11268.41 365
11269.41 406
11270.41 390
11271.41 404
11272.42 390
11273.42 413
11274.42 430
11275.42 448
11276.43 419
11277.43 411
11278.43 428
11279.44 426
11280.44 411
11281.44 397
11282.44 403
11283.45 378
11284.45 410
11285.45 396
11286.46 385
11287.46 380
11288.46 354
11289.47 348
11290.47 368
11291.47 333
11292.48 370
11293.48 373
11294.48 357
11295.49 382
11296.49 365
11297.49 357
11298.50 349
11299.50 346
11300.51 354
11301.51 338
11302.51 355
11303.52 323
11304.52 347
11305.53 387
11306.53 349
11307.53 350
11308.54 347
11309.54 352
11310.55 343
11311.55 341
11312.55 349
11313.56 356
11314.56 350
11315.57 381
11316.57 366
11317.58 352
11318.58 368
11319.59 372
11320.59 391
11321.59 432
11322.60 434
11323.60 383
11324.61 364
11325.61 380
11326.62 394
11327.62 439
11328.63 383
11329.63 379
11330.64 369
11331.64 368
11332.65 379
11333.65 371
11334.66 387
11335.67 395
11336.67 422
11337.68 460
11338.68 425
11339.69 464
11340.69 471
11341.70 488
11342.70 440
11343.71 442
11344.72 459
11345.72 438
11346.73 443
11347.73 396
11348.74 430
11349.74 418
11350.75 401
11351.76 400
11352.76 389
11353.77 373
11354.78 357
11355.78 380
11356.79 367
11357.79 368
11358.80 367
11359.81 356
11360.81 387
11361.82 367
11362.83 368
11363.83 365
11364.84 370
11365.85 356
11366.85 366
11367.86 360
11368.87 367
11369.87 366
11370.88 342
11371.89 364
11372.89 358
11373.90 347
11374.91 337
11375.92 327
11376.92 334
11377.93 340
11378.94 327
11379.94 378
11380.95 355
11381.96 331
11382.97 347
11383.97 337
11384.98 380
11385.99 352
11387.00 330
11388.00 335
11389.01 362
11390.02 358
11391.03 346
11392.04 333
11393.04 328
11394.05 351
11395.06 354
11396.07 355
11397.08 335
11398.08 349
11399.09 357
11400.10 383
11401.11 348
11402.12 337
11403.12 371
11404.13 409
11405.14 364
11406.15 384
11407.16 354
11408.17 378
11409.18 355
11410.18 376
11411.19 355
11412.20 353
11413.21 351
11414.22 375
11415.23 396
11416.24 358
11417.25 379
11418.25 363
11419.26 404
11420.27 373
11421.28 376
11422.29 359
11423.30 362
11424.31 379
11425.32 361
11426.33 362
11427.34 380
11428.35 380
11429.36 385
11430.37 368
11431.38 387
11432.39 383
11433.39 403
11434.40 361
11435.41 383
11436.42 366
11437.43 391
11438.44 392
11439.45 386
11440.46 373
11441.47 359
11442.48 354
11443.49 402
11444.50 391
11445.51 422
11446.52 371
11447.53 380
11448.55 358
11449.56 404
11450.57 379
11451.58 391
11452.59 353
11453.60 357
11454.61 399
11455.62 368
11456.63 382
11457.64 376
11458.65 377
11459.66 395
11460.67 397
11461.68 403
11462.69 412
11463.71 422
11464.72 411
11465.73 404
11466.74 452
11467.75 405
11468.76 428
11469.77 422
11470.78 414
11471.80 431
11472.81 439
11473.82 440
11474.83 443
11475.84 420
11476.85 461
11477.86 472
11478.88 464
11479.89 453
11480.90 456
11481.91 465
11482.92 445
11483.93 448
11484.95 454
11485.96 455
11486.97 457
11487.98 466
11489.00 477
11490.01 506
11491.02 517
11492.03 516
11493.04 515
11494.06 526
11495.07 535
11496.08 519
11497.09 550
11498.11 531
11499.12 533
11500.13 549
11501.14 562
11502.16 549
11503.17 516
11504.18 543
11505.20 575
11506.21 599
11507.22 624
11508.23 578
11509.25 622
11510.26 595
11511.27 598
11512.29 636
11513.30 691
11514.31 649
11515.33 678
11516.34 664
11517.35 741
11518.37 737
11519.38 809
11520.39 833
11521.41 844
11522.42 865
11523.43 875
11524.45 895
11525.46 919
11526.47 961
11527.49 1004
11528.50 1000
11529.52 1084
11530.53 1067
11531.54 1167
11532.56 1261
11533.57 1405
11534.59 1552
11535.60 1644
11536.62 1746
11537.63 1890
11538.64 1995
11539.66 1984
11540.67 1940
11541.69 1924
11542.70 1877
11543.72 1755
11544.73 1639
11545.75 1475
11546.76 1414
11547.77 1257
11548.79 1159
11549.80 1111
11550.82 991
11551.83 880
11552.85 890
11553.86 855
11554.88 791
11555.89 747
11556.91 763
11557.92 765
11558.94 752
11559.95 690
11560.97 643
11561.99 694
11563.00 694
11564.02 671
11565.03 657
11566.05 725
11567.06 660
11568.08 698
11569.09 689
11570.11 729
11571.13 675
11572.14 675
11573.16 689
11574.17 634
11575.19 684
11576.20 705
11577.22 689
11578.24 686
11579.25 662
11580.27 690
11581.29 694
11582.30 686
11583.32 650
11584.33 680
11585.35 662
11586.37 687
11587.38 690
11588.40 704
11589.42 696
11590.43 689
11591.45 730
11592.47 752
11593.48 783
11594.50 867
11595.52 929
11596.53 933
11597.55 978
11598.57 1006
11599.58 995
11600.60 1062
11601.62 1048
11602.64 1017
11603.65 999
11604.67 939
11605.69 870
11606.70 868
11607.72 807
11608.74 789
11609.76 741
11610.77 719
11611.79 722
11612.81 666
11613.83 682
11614.84 672
11615.86 622
11616.88 627
11617.90 607
11618.92 607
11619.93 604
11620.95 602
11621.97 639
11622.99 609
11624.01 623
11625.02 605
11626.04 591
11627.06 582
11628.08 568
11629.10 561
11630.11 538
11631.13 580
11632.15 555
11633.17 529
11634.19 542
11635.21 508
11636.23 536
11637.24 533
11638.26 545
11639.28 484
11640.30 534
11641.32 501
11642.34 489
11643.36 473
11644.38 530
11645.39 500
11646.41 498
11647.43 505
11648.45 451
11649.47 480
11650.49 461
11651.51 465
11652.53 443
11653.55 450
11654.57 452
11655.59 494
11656.61 427
11657.63 463
11658.65 452
11659.67 457
11660.69 462
11661.70 454
11662.72 460
11663.74 446
11664.76 408
11665.78 417
11666.80 457
11667.82 453
11668.84 441
11669.86 430
11670.88 425
11671.90 417
11672.92 393
11673.95 400
11674.97 440
11675.99 430
11677.01 424
11678.03 395
11679.05 422
11680.07 447
11681.09 418
11682.11 421
11683.13 427
11684.15 431
11685.17 384
11686.19 395
11687.21 408
11688.23 381
11689.25 420
11690.28 408
11691.30 388
11692.32 378
11693.34 390
11694.36 401
11695.38 412
11696.40 387
11697.42 365
11698.44 364
11699.47 357
11700.49 371
11701.51 362
11702.53 364
11703.55 384
11704.57 367
11705.60 376
11706.62 365
11707.64 360
11708.66 344
11709.68 356
11710.70 354
11711.73 370
11712.75 394
11713.77 334
11714.79 352
11715.81 347
11716.84 350
11717.86 338
11718.88 347
11719.90 351
11720.92 353
11721.95 343
11722.97 347
11723.99 342
11725.01 343
11726.04 334
11727.06 366
11728.08 338
11729.11 322
11730.13 314
11731.15 352
11732.17 312
11733.20 321
11734.22 338
11735.24 352
11736.26 324
11737.29 325
11738.31 312
11739.33 296
11740.36 303
11741.38 324
11742.40 320
11743.43 316
11744.45 325
11745.47 310
11746.50 289
11747.52 309
11748.54 324
11749.57 303
11750.59 306
11751.62 275
11752.64 285
11753.66 274
11754.69 313
11755.71 299
11756.73 269
11757.76 305
11758.78 273
11759.81 281
11760.83 302
11761.85 288
11762.88 273
11763.90 273
11764.93 305
11765.95 306
11766.98 299
11768.00 297
11769.02 307
11770.05 307
11771.07 316
11772.10 329
11773.12 330
11774.15 328
11775.17 296
11776.20 290
11777.22 294
11778.25 300
11779.27 289
11780.30 309
11781.32 304
11782.35 279
11783.37 280
11784.40 313
11785.42 318
11786.45 285
11787.47 299
11788.50 322
11789.52 296
11790.55 290
11791.57 288
11792.60 302
11793.62 328
11794.65 322
11795.67 306
11796.70 307
11797.73 296
11798.75 281
11799.78 288
11800.80 287
11801.83 287
11802.85 291
11803.88 303
11804.91 289
11805.93 290
11806.96 310
11807.98 315
11809.01 296
11810.04 300
11811.06 328
11812.09 314
11813.12 317
11814.14 286
11815.17 282
11816.19 318
11817.22 312
11818.25 316
11819.27 343
11820.30 307
11821.33 302
11822.35 303
11823.38 295
11824.41 293
11825.44 320
11826.46 328
11827.49 315
11828.52 319
11829.54 321
11830.57 341
11831.60 316
11832.62 323
11833.65 339
11834.68 338
11835.71 340
11836.73 324
11837.76 315
11838.79 346
11839.82 331
11840.84 349
11841.87 358
11842.90 341
11843.93 315
11844.95 338
11845.98 338
11847.01 336
11848.04 346
11849.07 341
11850.09 348
11851.12 332
11852.15 343
11853.18 362
11854.21 363
11855.23 354
11856.26 347
11857.29 363
11858.32 393
11859.35 347
11860.38 382
11861.40 386
11862.43 372
11863.46 386
11864.49 370
11865.52 376
11866.55 358
11867.58 369
11868.60 378
11869.63 382
11870.66 369
11871.69 381
11872.72 375
11873.75 399
11874.78 365
11875.81 364
11876.84 405
11877.86 385
11878.89 401
11879.92 419
11880.95 436
11881.98 412
11883.01 435
11884.04 444
11885.07 432
11886.10 460
11887.13 429
11888.16 438
11889.19 486
11890.22 477
11891.25 487
11892.28 463
11893.31 486
11894.34 491
11895.37 518
11896.40 528
11897.43 511
11898.46 596
11899.49 607
11900.52 657
11901.55 649
11902.58 676
11903.61 658
11904.64 651
11905.67 656
11906.70 705
11907.73 672
11908.76 654
11909.79 670
11910.82 632
11911.85 606
11912.88 577
11913.91 556
11914.94 545
11915.97 540
11917.01 516
11918.04 495
11919.07 473
11920.10 501
11921.13 493
11922.16 499
11923.19 505
11924.22 546
11925.25 551
11926.28 575
11927.32 582
11928.35 598
11929.38 610
11930.41 618
11931.44 640
11932.47 663
11933.50 640
11934.54 611
11935.57 625
11936.60 600
11937.63 603
11938.66 580
11939.70 526
11940.73 517
11941.76 504
11942.79 489
11943.82 481
11944.85 461
11945.89 458
11946.92 413
11947.95 394
11948.98 400
11950.02 403
11951.05 400
11952.08 405
11953.11 403
11954.15 386
11955.18 414
11956.21 435
11957.24 402
11958.28 390
11959.31 412
11960.34 400
11961.37 417
11962.41 399
11963.44 393
11964.47 425
11965.51 397
11966.54 391
11967.57 423
11968.60 418
11969.64 398
11970.67 419
11971.70 387
11972.74 400
11973.77 432
11974.80 432
11975.84 413
11976.87 430
11977.90 403
11978.94 430
11979.97 448
11981.00 439
11982.04 427
11983.07 418
11984.11 426
11985.14 428
11986.17 433
11987.21 438
11988.24 416
11989.28 410
11990.31 443
11991.34 447
11992.38 441
11993.41 420
11994.45 469
11995.48 465
11996.51 472
11997.55 465
11998.58 436
11999.62 458
12000.65 452
12001.69 488
12002.72 488
12003.76 491
12004.79 488
12005.82 484
12006.86 493
12007.89 495
12008.93 500
12009.96 496
12011.00 519
12012.03 482
12013.07 492
12014.10 500
12015.14 545
12016.17 544
12017.21 568
12018.24 544
12019.28 546
12020.32 522
12021.35 519
12022.39 539
12023.42 528
12024.46 508
12025.49 531
12026.53 547
12027.56 554
12028.60 540
12029.64 533
12030.67 550
12031.71 571
12032.74 525
12033.78 538
12034.81 514
12035.85 527
12036.89 525
12037.92 513
12038.96 541
12039.99 533
12041.03 536
12042.07 516
12043.10 567
12044.14 597
12045.18 576
12046.21 585
12047.25 596
12048.29 602
12049.32 615
12050.36 639
12051.40 654
12052.43 638
12053.47 701
12054.51 699
12055.54 695
12056.58 753
12057.62 710
12058.65 682
12059.69 730
12060.73 708
12061.76 712
12062.80 687
12063.84 670
12064.88 610
12065.91 590
12066.95 600
12067.99 572
12069.03 583
12070.06 561
12071.10 555
12072.14 568
12073.18 511
12074.21 510
12075.25 475
12076.29 500
12077.33 527
12078.36 526
12079.40 525
12080.44 529
12081.48 530
12082.52 565
12083.55 533
12084.59 563
12085.63 569
12086.67 523
12087.71 549
12088.74 563
12089.78 593
12090.82 574
12091.86 558
12092.90 588
12093.94 571
12094.98 612
12096.01 626
12097.05 644
12098.09 623
12099.13 632
12100.17 654
12101.21 678
12102.25 701
12103.28 716
12104.32 692
12105.36 685
12106.40 658
12107.44 647
12108.48 649
12109.52 571
12110.56 567
12111.60 579
12112.64 554
12113.68 495
12114.72 496
12115.76 499
12116.79 481
12117.83 462
12118.87 429
12119.91 426
12120.95 444
12121.99 424
12123.03 432
12124.07 457
12125.11 423
12126.15 417
12127.19 405
12128.23 430
12129.27 411
12130.31 407
12131.35 412
12132.39 409
12133.43 406
12134.47 425
12135.51 399
12136.55 406
12137.59 408
12138.63 385
12139.67 390
12140.71 390
12141.76 351
12142.80 401
12143.84 408
12144.88 404
12145.92 392
12146.96 385
12148.00 399
12149.04 386
12150.08 384
12151.12 375
12152.16 356
12153.20 402
12154.25 371
12155.29 383
12156.33 407
12157.37 369
12158.41 384
12159.45 369
12160.49 370
12161.53 372
12162.58 374
12163.62 360
12164.66 369
12165.70 361
12166.74 359
12167.78 357
12168.82 354
12169.87 373
12170.91 384
12171.95 375
12172.99 349
12174.03 359
12175.08 348
12176.12 370
12177.16 356
12178.20 378
12179.24 344
12180.29 357
12181.33 364
12182.37 378
12183.41 358
12184.46 359
12185.50 364
12186.54 351
12187.58 356
12188.63 360
12189.67 374
12190.71 329
12191.75 359
12192.80 342
12193.84 362
12194.88 344
12195.92 360
12196.97 348
12198.01 384
12199.05 342
12200.10 325
12201.14 362
12202.18 356
12203.23 348
12204.27 337
12205.31 368
12206.36 359
12207.40 355
12208.44 356
12209.49 350
12210.53 345
12211.57 324
12212.62 329
12213.66 325
12214.70 311
12215.75 327
12216.79 338
12217.84 353
12218.88 331
12219.92 317
12220.97 346
12222.01 330
12223.06 329
12224.10 340
12225.14 344
12226.19 333
12227.23 336
12228.28 290
12229.32 302
12230.36 331
12231.41 321
12232.45 339
12233.50 307
12234.54 324
12235.59 331
12236.63 342
12237.68 316
12238.72 322
12239.77 336
12240.81 339
12241.86 319
12242.90 326
12243.94 324
12244.99 320
12246.03 313
12247.08 304
12248.13 350
12249.17 324
12250.22 332
12251.26 313
12252.31 322
12253.35 308
12254.40 315
12255.44 313
12256.49 328
12257.53 298
12258.58 301
12259.62 287
12260.67 299
12261.72 296
12262.76 290
12263.81 309
12264.85 278
12265.90 284
12266.94 285
12267.99 309
12269.04 259
12270.08 307
12271.13 306
12272.17 307
12273.22 292
12274.27 283
12275.31 284
12276.36 280
12277.41 271
12278.45 306
12279.50 313
12280.55 298
12281.59 270
12282.64 267
12283.69 293
12284.73 288
12285.78 305
12286.83 266
12287.87 301
12288.92 265
12289.97 277
12291.01 274
12292.06 261
12293.11 270
12294.15 285
12295.20 288
12296.25 252
12297.30 293
12298.34 261
12299.39 273
12300.44 285
12301.48 275
12302.53 264
12303.58 295
12304.63 274
12305.67 268
12306.72 241
12307.77 274
12308.82 284
12309.87 277
12310.91 283
12311.96 261
12313.01 262
12314.06 280
12315.10 285
12316.15 267
12317.20 261
12318.25 271
12319.30 258
12320.34 252
12321.39 261
12322.44 237
12323.49 245
12324.54 237
12325.59 252
12326.63 239
12327.68 257
12328.73 264
12329.78 257
12330.83 258
12331.88 246
12332.93 266
12333.98 275
12335.02 268
12336.07 275
12337.12 267
12338.17 297
12339.22 277
12340.27 260
12341.32 248
12342.37 259
12343.42 262
12344.47 268
12345.51 232
12346.56 251
12347.61 251
12348.66 280
12349.71 277
12350.76 271
12351.81 259
12352.86 273
12353.91 246
12354.96 245
12356.01 245
12357.06 274
12358.11 259
12359.16 241
12360.21 234
12361.26 252
12362.31 236
12363.36 268
12364.41 276
12365.46 272
12366.51 261
12367.56 245
12368.61 255
12369.66 263
12370.71 267
12371.76 270
12372.81 280
12373.86 268
12374.91 268
12375.96 246
12377.01 250
12378.06 239
12379.11 254
12380.17 251
12381.22 246
12382.27 255
12383.32 257
12384.37 294
12385.42 252
12386.47 248
12387.52 265
12388.57 278
12389.62 270
12390.67 269
12391.73 272
12392.78 266
12393.83 257
12394.88 263
12395.93 250
12396.98 255
12398.03 264
12399.09 280
12400.14 265
12401.19 252
12402.24 260
12403.29 270
12404.34 259
12405.40 269
12406.45 289
12407.50 284
12408.55 255
12409.60 297
12410.66 269
12411.71 271
12412.76 278
12413.81 298
12414.86 301
12415.92 285
12416.97 260
12418.02 254
12419.07 275
12420.13 273
12421.18 265
12422.23 278
12423.28 302
12424.34 286
12425.39 300
12426.44 294
12427.49 296
12428.55 289
12429.60 261
12430.65 301
12431.71 319
12432.76 308
12433.81 312
12434.86 304
12435.92 327
12436.97 296
12438.02 282
12439.08 306
12440.13 291
12441.18 316
12442.24 297
12443.29 310
12444.34 313
12445.40 305
12446.45 307
12447.50 291
12448.56 325
12449.61 318
12450.67 307
12451.72 339
12452.77 339
12453.83 367
12454.88 352
12455.94 350
12456.99 361
12458.04 338
12459.10 375
12460.15 402
12461.21 416
12462.26 370
12463.31 399
12464.37 424
12465.42 462
12466.48 454
12467.53 491
12468.59 546
12469.64 568
12470.70 560
12471.75 672
12472.80 680
12473.86 732
12474.91 766
12475.97 769
12477.02 784
12478.08 788
12479.13 799
12480.19 786
12481.24 756
12482.30 718
12483.35 669
12484.41 638
12485.46 632
12486.52 586
12487.57 538
12488.63 513
12489.69 501
12490.74 462
12491.80 465
12492.85 404
12493.91 401
12494.96 380
12496.02 399
12497.07 411
12498.13 396
12499.19 379
12500.24 386
12501.30 372
12502.35 383
12503.41 379
12504.47 337
12505.52 396
12506.58 376
12507.63 386
12508.69 356
12509.75 403
12510.80 394
12511.86 411
12512.91 370
12513.97 411
12515.03 401
12516.08 379
12517.14 404
12518.20 387
12519.25 345
12520.31 384
12521.37 362
12522.42 383
12523.48 370
12524.54 394
12525.59 403
12526.65 374
12527.71 405
12528.77 375
12529.82 397
12530.88 378
12531.94 372
12532.99 372
12534.05 369
12535.11 366
12536.17 373
12537.22 368
12538.28 347
12539.34 368
12540.40 379
12541.45 384
12542.51 356
12543.57 388
12544.63 413
12545.68 399
12546.74 402
12547.80 416
12548.86 408
12549.92 426
12550.97 433
12552.03 439
12553.09 439
12554.15 427
12555.21 499
12556.26 481
12557.32 484
12558.38 453
12559.44 447
12560.50 441
12561.56 439
12562.61 441
12563.67 453
12564.73 433
12565.79 409
12566.85 416
12567.91 410
12568.97 395
12570.02 377
12571.08 368
12572.14 381
12573.20 368
12574.26 373
12575.32 386
12576.38 375
12577.44 385
12578.50 385
12579.56 388
12580.61 358
12581.67 367
12582.73 345
12583.79 367
12584.85 360
12585.91 348
12586.97 368
12588.03 366
12589.09 403
12590.15 357
12591.21 367
12592.27 366
12593.33 374
12594.39 392
12595.45 400
12596.51 366
12597.57 369
12598.63 397
12599.69 400
12600.75 373
12601.81 388
12602.87 380
12603.93 375
12604.99 378
12606.05 382
12607.11 373
12608.17 389
12609.23 372
12610.29 367
12611.35 383
12612.41 406
12613.47 405
12614.53 428
12615.59 388
12616.66 403
12617.72 412
12618.78 427
12619.84 438
12620.90 405
12621.96 427
12623.02 434
12624.08 430
12625.14 447
12626.20 447
12627.26 474
12628.33 473
12629.39 486
12630.45 461
12631.51 471
12632.57 494
12633.63 483
12634.69 495
12635.76 470
12636.82 429
12637.88 456
12638.94 447
12640.00 441
12641.06 416
12642.13 406
12643.19 429
12644.25 399
12645.31 407
12646.37 373
12647.44 366
12648.50 372
12649.56 401
12650.62 406
12651.68 381
12652.75 362
12653.81 348
12654.87 368
12655.93 376
12657.00 353
12658.06 373
12659.12 370
12660.18 380
12661.25 406
12662.31 348
12663.37 367
12664.43 380
12665.50 370
12666.56 368
12667.62 396
12668.69 385
12669.75 399
12670.81 380
12671.88 387
12672.94 396
12674.00 367
12675.06 394
12676.13 375
12677.19 399
12678.25 397
12679.32 391
12680.38 368
12681.44 394
12682.51 371
12683.57 393
12684.64 374
12685.70 408
12686.76 435
12687.83 398
12688.89 402
12689.95 400
12691.02 407
12692.08 407
12693.15 430
12694.21 416
12695.27 399
12696.34 424
12697.40 445
12698.47 428
12699.53 435
12700.59 425
12701.66 457
12702.72 474
12703.79 462
12704.85 477
12705.92 480
12706.98 466
12708.05 457
12709.11 454
12710.18 472
12711.24 472
12712.30 476
12713.37 507
12714.43 497
12715.50 467
12716.56 496
12717.63 473
12718.69 468
12719.76 440
12720.82 467
12721.89 485
12722.95 465
12724.02 457
12725.09 464
12726.15 515
12727.22 526
12728.28 518
12729.35 531
12730.41 524
12731.48 536
12732.54 550
12733.61 571
12734.68 558
12735.74 534
12736.81 527
12737.87 523
12738.94 542
12740.00 537
12741.07 501
12742.14 495
12743.20 484
12744.27 463
12745.33 452
12746.40 431
12747.47 425
12748.53 438
12749.60 404
12750.67 404
12751.73 387
12752.80 391
12753.87 381
12754.93 396
12756.00 386
12757.07 378
12758.13 376
12759.20 392
12760.27 358
12761.33 376
12762.40 368
12763.47 368
12764.53 375
12765.60 378
12766.67 360
12767.73 348
12768.80 336
12769.87 345
12770.94 365
12772.00 354
12773.07 314
12774.14 336
12775.21 324
12776.27 302
12777.34 318
12778.41 272
12779.48 320
12780.54 321
12781.61 336
12782.68 305
12783.75 305
12784.81 301
12785.88 297
12786.95 282
12788.02 313
12789.09 298
12790.15 291
12791.22 293
12792.29 305
12793.36 300
12794.43 288
12795.49 307
12796.56 302
12797.63 298
12798.70 294
12799.77 317
12800.84 295
12801.90 320
12802.97 302
12804.04 280
12805.11 279
12806.18 314
12807.25 285
12808.32 298
12809.39 314
12810.45 317
12811.52 312
12812.59 292
12813.66 306
12814.73 310
12815.80 326
12816.87 301
12817.94 319
12819.01 309
12820.08 326
12821.15 301
12822.21 307
12823.28 304
12824.35 320
12825.42 317
12826.49 308
12827.56 298
12828.63 303
12829.70 301
12830.77 323
12831.84 309
12832.91 285
12833.98 275
12835.05 286
12836.12 284
12837.19 259
12838.26 292
12839.33 290
12840.40 288
12841.47 273
12842.54 278
12843.61 255
12844.68 267
12845.75 259
12846.82 274
12847.89 279
12848.96 276
12850.03 245
12851.10 239
12852.18 263
12853.25 280
12854.32 280
12855.39 289
12856.46 250
12857.53 255
12858.60 259
12859.67 223
12860.74 249
12861.81 272
12862.88 257
12863.96 258
12865.03 228
12866.10 285
12867.17 254
12868.24 267
12869.31 241
12870.38 276
12871.45 248
12872.53 245
12873.60 263
12874.67 259
12875.74 251
12876.81 253
12877.88 262
12878.96 251
12880.03 253
12881.10 235
12882.17 244
12883.24 244
12884.31 246
12885.39 240
12886.46 264
12887.53 235
12888.60 236
12889.68 227
12890.75 236
12891.82 219
12892.89 217
12893.96 230
12895.04 220
12896.11 217
12897.18 224
12898.25 228
12899.33 218
12900.40 255
12901.47 236
12902.54 251
12903.62 216
12904.69 241
12905.76 209
12906.84 215
12907.91 201
12908.98 232
12910.06 228
12911.13 225
12912.20 215
12913.27 207
12914.35 220
12915.42 215
12916.49 211
12917.57 215
12918.64 247
12919.71 252
12920.79 220
12921.86 201
12922.94 192
12924.01 193
12925.08 220
12926.16 188
12927.23 216
12928.30 214
12929.38 209
12930.45 197
12931.53 187
12932.60 193
12933.67 207
12934.75 234
12935.82 209
12936.90 202
12937.97 212
12939.04 210
12940.12 210
12941.19 202
12942.27 205
12943.34 212
12944.42 221
12945.49 197
12946.56 189
12947.64 198
12948.71 206
12949.79 196
12950.86 201
12951.94 214
12953.01 217
12954.09 199
12955.16 208
12956.24 175
12957.31 215
12958.39 207
12959.46 212
12960.54 193
12961.61 191
12962.69 211
12963.76 225
12964.84 200
12965.91 191
12966.99 202
12968.07 230
12969.14 205
12970.22 203
12971.29 215
12972.37 196
12973.44 209
12974.52 191
12975.59 211
12976.67 207
12977.75 194
12978.82 193
12979.90 214
12980.97 215
12982.05 210
12983.13 243
12984.20 208
12985.28 212
12986.35 231
12987.43 204
12988.51 197
12989.58 200
12990.66 200
12991.74 207
12992.81 209
12993.89 216
12994.97 233
12996.04 218
12997.12 205
12998.20 207
12999.27 223
13000.35 232
13001.43 234
13002.50 212
13003.58 240
13004.66 199
13005.73 220
13006.81 222
13007.89 207
13008.97 203
13010.04 208
13011.12 210
13012.20 217
13013.27 200
13014.35 220
13015.43 222
13016.51 206
13017.58 215
13018.66 216
13019.74 203
13020.82 193
13021.89 199
13022.97 200
13024.05 227
13025.13 211
13026.21 211
13027.28 212
13028.36 216
13029.44 230
13030.52 210
13031.60 223
13032.67 213
13033.75 221
13034.83 254
13035.91 228
13036.99 216
13038.07 233
13039.14 223
13040.22 228
13041.30 225
13042.38 215
13043.46 226
13044.54 255
13045.62 226
13046.69 226
13047.77 243
13048.85 246
13049.93 250
13051.01 245
13052.09 235
13053.17 231
13054.25 247
13055.33 212
13056.40 212
13057.48 225
13058.56 245
13059.64 249
13060.72 229
13061.80 219
13062.88 200
13063.96 233
13065.04 217
13066.12 212
13067.20 201
13068.28 224
13069.36 201
13070.44 225
13071.52 214
13072.60 223
13073.68 249
13074.76 222
13075.84 228
13076.92 227
13078.00 230
13079.08 234
13080.16 226
13081.24 226
13082.32 228
13083.40 214
13084.48 227
13085.56 204
13086.64 214
13087.72 197
13088.80 186
13089.88 241
13090.96 223
13092.04 228
13093.12 218
13094.20 202
13095.28 192
13096.36 221
13097.44 225
13098.52 215
13099.61 232
13100.69 232
13101.77 220
13102.85 219
13103.93 220
13105.01 224
13106.09 223
13107.17 231
13108.25 230
13109.34 238
13110.42 221
13111.50 221
13112.58 237
13113.66 208
13114.74 234
13115.82 226
13116.91 221
13117.99 251
13119.07 247
13120.15 212
13121.23 236
13122.31 261
13123.40 282
13124.48 250
13125.56 228
13126.64 244
13127.72 252
13128.81 253
13129.89 247
13130.97 249
13132.05 242
13133.14 233
13134.22 256
13135.30 232
13136.38 234
13137.47 219
13138.55 241
13139.63 240
13140.71 237
13141.80 219
13142.88 213
13143.96 212
13145.04 209
13146.13 249
13147.21 244
13148.29 229
13149.38 237
13150.46 232
13151.54 258
13152.62 228
13153.71 233
13154.79 225
13155.87 235
13156.96 243
13158.04 255
13159.12 234
13160.21 239
13161.29 229
13162.37 243
13163.46 245
13164.54 217
13165.62 245
13166.71 254
13167.79 243
13168.88 259
13169.96 240
13171.04 233
13172.13 241
13173.21 232
13174.30 234
13175.38 268
13176.46 245
13177.55 221
13178.63 234
13179.72 256
13180.80 228
13181.88 235
13182.97 226
13184.05 269
13185.14 214
13186.22 217
13187.31 259
13188.39 227
13189.48 246
13190.56 254
13191.65 256
13192.73 252
13193.81 224
13194.90 253
13195.98 270
13197.07 245
13198.15 246
13199.24 261
13200.32 219
13201.41 238
13202.49 229
13203.58 241
13204.67 241
13205.75 244
13206.84 243
13207.92 235
13209.01 238
13210.09 230
13211.18 247
13212.26 232
13213.35 225
13214.43 257
13215.52 245
13216.61 243
13217.69 235
13218.78 249
13219.86 254
13220.95 258
13222.04 249
13223.12 257
13224.21 237
13225.29 229
13226.38 223
13227.47 249
13228.55 238
13229.64 221
13230.72 212
13231.81 259
13232.90 256
13233.98 248
13235.07 224
13236.16 263
13237.24 237
13238.33 261
13239.42 254
13240.50 262
13241.59 246
13242.68 262
13243.76 264
13244.85 242
13245.94 241
13247.02 235
13248.11 260
13249.20 260
13250.29 256
13251.37 265
13252.46 267
13253.55 275
13254.63 286
13255.72 273
13256.81 262
13257.90 288
13258.98 322
13260.07 295
13261.16 279
13262.25 279
13263.33 285
13264.42 294
13265.51 271
13266.60 286
13267.69 297
13268.77 305
13269.86 291
13270.95 314
13272.04 307
13273.13 296
13274.21 283
13275.30 306
13276.39 320
13277.48 329
13278.57 302
13279.65 288
13280.74 321
13281.83 306
13282.92 323
13284.01 300
13285.10 302
13286.19 302
13287.27 311
13288.36 337
13289.45 321
13290.54 303
13291.63 322
13292.72 346
13293.81 316
13294.90 322
13295.98 341
13297.07 356
13298.16 337
13299.25 347
13300.34 340
13301.43 341
13302.52 360
13303.61 363
13304.70 365
13305.79 364
13306.88 332
13307.97 362
13309.06 379
13310.15 364
13311.24 354
13312.32 375
13313.41 396
13314.50 372
13315.59 371
13316.68 388
13317.77 389
13318.86 368
13319.95 389
13321.04 372
13322.13 411
13323.22 374
13324.31 384
13325.40 403
13326.49 392
13327.58 416
13328.68 399
13329.77 412
13330.86 410
13331.95 425
13333.04 444
13334.13 440
13335.22 437
13336.31 450
13337.40 478
13338.49 449
13339.58 439
13340.67 443
13341.76 466
13342.85 477
13343.94 479
13345.04 475
13346.13 470
13347.22 456
13348.31 466
13349.40 495
13350.49 476
13351.58 461
13352.67 479
13353.77 505
13354.86 492
13355.95 462
13357.04 505
13358.13 505
13359.22 543
13360.31 499
13361.41 570
13362.50 593
13363.59 544
13364.68 581
13365.77 593
13366.87 602
13367.96 576
13369.05 589
13370.14 635
13371.23 604
13372.33 610
13373.42 573
13374.51 537
13375.60 542
13376.69 518
13377.79 482
13378.88 508
13379.97 493
13381.06 506
13382.16 471
13383.25 477
13384.34 467
13385.43 449
13386.53 429
13387.62 407
13388.71 389
13389.81 415
13390.90 435
13391.99 400
13393.08 395
13394.18 370
13395.27 379
13396.36 344
13397.46 383
13398.55 375
13399.64 375
13400.74 387
13401.83 361
13402.92 389
13404.02 388
13405.11 369
13406.20 362
13407.30 359
13408.39 381
13409.48 387
13410.58 381
13411.67 348
13412.77 377
13413.86 387
13414.95 375
13416.05 379
13417.14 347
13418.23 349
13419.33 370
13420.42 368
13421.52 382
13422.61 385
13423.71 360
13424.80 366
13425.89 364
13426.99 374
13428.08 376
13429.18 358
13430.27 364
13431.37 358
13432.46 397
13433.56 364
13434.65 376
13435.74 377
13436.84 375
13437.93 403
13439.03 444
13440.12 410
13441.22 394
13442.31 366
13443.41 384
13444.50 394
13445.60 408
13446.69 402
13447.79 426
13448.88 410
13449.98 411
13451.08 408
13452.17 427
13453.27 423
13454.36 418
13455.46 413
13456.55 458
13457.65 451
13458.74 427
13459.84 456
13460.94 445
13462.03 402
13463.13 440
13464.22 479
13465.32 495
13466.41 465
13467.51 455
13468.61 482
13469.70 471
13470.80 452
13471.90 473
13472.99 471
13474.09 465
13475.18 495
13476.28 534
13477.38 501
13478.47 513
13479.57 498
13480.67 495
13481.76 497
13482.86 474
13483.96 481
13485.05 506
13486.15 514
13487.25 520
13488.34 524
13489.44 518
13490.54 522
13491.63 528
13492.73 564
13493.83 522
13494.93 542
13496.02 564
13497.12 553
13498.22 556
13499.31 582
13500.41 581
13501.51 614
13502.61 598
13503.70 582
13504.80 627
13505.90 604
13507.00 636
13508.09 619
13509.19 606
13510.29 602
13511.39 590
13512.49 590
13513.58 606
13514.68 594
13515.78 577
13516.88 543
13517.98 519
13519.07 504
13520.17 548
13521.27 551
13522.37 536
13523.47 491
13524.57 509
13525.66 481
13526.76 465
13527.86 466
13528.96 483
13530.06 461
13531.16 453
13532.25 441
13533.35 452
13534.45 434
13535.55 405
13536.65 401
13537.75 412
13538.85 398
13539.95 420
13541.05 416
13542.14 396
13543.24 391
13544.34 384
13545.44 373
13546.54 377
13547.64 374
13548.74 377
13549.84 394
13550.94 398
13552.04 380
13553.14 373
13554.24 378
13555.34 371
13556.44 372
13557.54 371
13558.64 360
13559.74 337
13560.84 328
13561.94 322
13563.04 359
13564.13 344
13565.23 335
13566.34 376
13567.44 353
13568.54 338
13569.64 337
13570.74 354
13571.84 329
13572.94 340
13574.04 337
13575.14 367
13576.24 324
13577.34 323
13578.44 342
13579.54 368
13580.64 362
13581.74 335
13582.84 312
13583.94 348
13585.04 360
13586.14 329
13587.24 352
13588.35 342
13589.45 354
13590.55 326
13591.65 347
13592.75 336
13593.85 313
13594.95 319
13596.05 312
13597.15 315
13598.26 326
13599.36 339
13600.46 352
13601.56 335
13602.66 331
13603.76 330
13604.86 355
13605.97 324
13607.07 338
13608.17 340
13609.27 339
13610.37 334
13611.47 347
13612.58 338
13613.68 361
13614.78 358
13615.88 354
13616.98 300
13618.09 312
13619.19 354
13620.29 345
13621.39 331
13622.50 351
13623.60 318
13624.70 322
13625.80 327
13626.91 344
13628.01 354
13629.11 339
13630.21 308
13631.32 330
13632.42 342
13633.52 306
13634.62 324
13635.73 310
13636.83 317
13637.93 295
13639.04 328
13640.14 335
13641.24 345
13642.35 308
13643.45 322
13644.55 327
13645.65 342
13646.76 312
13647.86 318
13648.96 346
13650.07 322
13651.17 337
13652.28 300
13653.38 352
13654.48 319
13655.59 332
13656.69 326
13657.79 304
13658.90 331
13660.00 331
13661.11 322
13662.21 335
13663.31 321
13664.42 329
13665.52 349
13666.63 315
13667.73 317
13668.83 312
13669.94 328
13671.04 322
13672.15 314
13673.25 322
13674.36 332
13675.46 341
13676.56 306
13677.67 316
13678.77 339
13679.88 335
13680.98 348
13682.09 313
13683.19 321
13684.30 332
13685.40 306
13686.51 317
13687.61 342
13688.72 339
13689.82 344
13690.93 355
13692.03 324
13693.14 358
13694.24 343
13695.35 350
13696.45 346
13697.56 348
13698.66 329
13699.77 344
13700.87 349
13701.98 377
13703.09 363
13704.19 330
13705.30 338
13706.40 358
13707.51 371
13708.61 346
13709.72 347
13710.83 362
13711.93 396
13713.04 364
13714.14 375
13715.25 378
13716.36 369
13717.46 375
13718.57 387
13719.67 407
13720.78 381
13721.89 414
13722.99 406
13724.10 409
13725.21 375
13726.31 445
13727.42 429
13728.53 441
13729.63 433
13730.74 406
13731.85 444
13732.95 409
13734.06 437
13735.17 424
13736.27 428
13737.38 438
13738.49 461
13739.59 477
13740.70 465
13741.81 443
13742.92 444
13744.02 493
13745.13 511
13746.24 481
13747.35 480
13748.45 528
13749.56 503
13750.67 499
13751.78 555
13752.88 570
13753.99 568
13755.10 575
13756.21 628
13757.31 689
13758.42 682
13759.53 663
13760.64 671
13761.75 719
13762.85 701
13763.96 717
13765.07 708
13766.18 722
13767.29 707
13768.39 734
13769.50 750
13770.61 688
13771.72 788
13772.83 811
13773.94 827
13775.04 779
13776.15 743
13777.26 725
13778.37 715
13779.48 682
13780.59 651
13781.70 616
13782.80 628
13783.91 617
13785.02 564
13786.13 571
13787.24 551
13788.35 542
13789.46 545
13790.57 500
13791.68 476
13792.79 459
13793.90 447
13795.00 442
13796.11 414
13797.22 408
13798.33 407
13799.44 433
13800.55 464
13801.66 396
13802.77 387
13803.88 419
13804.99 423
13806.10 399
13807.21 379
13808.32 397
13809.43 422
13810.54 408
13811.65 370
13812.76 350
13813.87 364
13814.98 387
13816.09 374
13817.20 386
13818.31 384
13819.42 370
13820.53 359
13821.64 372
13822.75 354
13823.86 355
13824.97 402
13826.08 395
13827.19 338
13828.30 339
13829.41 358
13830.53 358
13831.64 346
13832.75 354
13833.86 317
13834.97 369
13836.08 369
13837.19 358
13838.30 349
13839.41 326
13840.52 367
13841.64 360
13842.75 352
13843.86 361
13844.97 349
13846.08 342
13847.19 352
13848.30 338
13849.41 360
13850.53 379
13851.64 363
13852.75 367
13853.86 357
13854.97 351
13856.08 350
13857.20 368
13858.31 347
13859.42 397
13860.53 380
13861.64 387
13862.76 367
13863.87 394
13864.98 370
13866.09 370
13867.20 348
13868.32 378
13869.43 372
13870.54 387
13871.65 396
13872.77 389
13873.88 405
13874.99 418
13876.10 398
13877.22 424
13878.33 415
13879.44 402
13880.55 401
13881.67 427
13882.78 421
13883.89 387
13885.01 422
13886.12 414
13887.23 427
13888.34 433
13889.46 437
13890.57 417
13891.68 432
13892.80 449
13893.91 461
13895.02 473
13896.14 481
13897.25 475
13898.36 473
13899.48 493
13900.59 486
13901.70 455
13902.82 452
13903.93 422
13905.05 410
13906.16 432
13907.27 410
13908.39 388
13909.50 401
13910.61 363
13911.73 361
13912.84 379
13913.96 381
13915.07 378
13916.19 356
13917.30 348
13918.41 339
13919.53 359
13920.64 352
13921.76 303
13922.87 322
13923.99 329
13925.10 326
13926.21 346
13927.33 355
13928.44 356
13929.56 336
13930.67 340
13931.79 331
13932.90 334
13934.02 365
13935.13 340
13936.25 339
13937.36 344
13938.48 343
13939.59 327
13940.71 348
13941.82 331
13942.94 331
13944.05 334
13945.17 338
13946.28 325
13947.40 342
13948.52 339
13949.63 308
13950.75 298
13951.86 314
13952.98 294
13954.09 313
13955.21 313
13956.32 314
13957.44 292
13958.56 286
13959.67 324
13960.79 335
13961.90 296
13963.02 314
13964.14 295
13965.25 314
13966.37 310
13967.48 318
13968.60 330
13969.72 338
13970.83 319
13971.95 309
13973.07 335
13974.18 318
13975.30 302
13976.42 319
13977.53 309
13978.65 282
13979.77 263
13980.88 316
13982.00 330
13983.12 328
13984.23 296
13985.35 312
13986.47 303
13987.58 290
13988.70 307
13989.82 301
13990.94 299
13992.05 321
13993.17 315
13994.29 296
13995.40 294
13996.52 287
13997.64 293
13998.76 306
13999.87 287
14000.99 312
14002.11 315
14003.23 323
14004.35 302
14005.46 295
14006.58 312
14007.70 343
14008.82 324
14009.93 313
14011.05 307
14012.17 306
14013.29 315
14014.41 322
14015.52 303
14016.64 334
14017.76 304
14018.88 344
14020.00 352
14021.12 321
14022.23 319
14023.35 342
14024.47 309
14025.59 312
14026.71 332
14027.83 329
14028.95 295
14030.06 316
14031.18 305
14032.30 334
14033.42 340
14034.54 349
14035.66 361
14036.78 370
14037.90 313
14039.02 347
14040.14 373
14041.25 349
14042.37 341
14043.49 347
14044.61 364
14045.73 365
14046.85 352
14047.97 361
14049.09 357
14050.21 355
14051.33 359
14052.45 352
14053.57 345
14054.69 357
14055.81 361
14056.93 386
14058.05 389
14059.17 352
14060.29 377
14061.41 397
14062.53 404
14063.65 396
14064.77 398
14065.89 419
14067.01 400
14068.13 353
14069.25 398
14070.37 462
14071.49 475
14072.61 441
14073.73 433
14074.85 442
14075.97 435
14077.09 418
14078.21 409
14079.33 417
14080.45 409
14081.57 428
14082.69 442
14083.82 414
14084.94 408
14086.06 404
14087.18 402
14088.30 401
14089.42 413
14090.54 414
14091.66 396
14092.78 387
14093.91 406
14095.03 425
14096.15 434
14097.27 423
14098.39 432
14099.51 415
14100.63 418
14101.76 416
14102.88 417
14104.00 397
14105.12 400
14106.24 388
14107.36 357
14108.49 361
14109.61 357
14110.73 375
14111.85 400
14112.97 337
14114.10 355
14115.22 358
14116.34 356
14117.46 323
14118.58 339
14119.71 370
14120.83 347
14121.95 317
14123.07 314
14124.20 352
14125.32 338
14126.44 354
14127.56 340
14128.69 332
14129.81 317
14130.93 342
14132.06 325
14133.18 305
14134.30 303
14135.42 309
14136.55 311
14137.67 313
14138.79 319
14139.92 317
14141.04 329
14142.16 304
14143.29 310
14144.41 311
14145.53 295
14146.66 309
14147.78 326
14148.90 290
14150.03 297
14151.15 308
14152.27 320
14153.40 312
14154.52 303
14155.64 298
14156.77 322
14157.89 293
14159.02 309
14160.14 320
14161.26 293
14162.39 291
14163.51 294
14164.64 300
14165.76 290
14166.88 304
14168.01 297
14169.13 312
14170.26 305
14171.38 295
14172.51 298
14173.63 308
14174.75 301
14175.88 283
14177.00 291
14178.13 292
14179.25 315
14180.38 300
14181.50 287
14182.63 279
14183.75 285
14184.88 275
14186.00 288
14187.13 259
14188.25 286
14189.38 256
14190.50 265
14191.63 284
14192.75 274
14193.88 289
14195.00 278
14196.13 279
14197.25 282
14198.38 266
14199.50 249
14200.63 299
14201.76 260
14202.88 288
14204.01 288
14205.13 277
14206.26 267
14207.38 270
14208.51 239
14209.64 285
14210.76 246
14211.89 265
14213.01 245
14214.14 264
14215.27 275
14216.39 239
14217.52 238
14218.64 262
14219.77 270
14220.90 279
14222.02 261
14223.15 253
14224.28 249
14225.40 284
14226.53 254
14227.66 264
14228.78 250
14229.91 255
14231.04 243
14232.16 286
14233.29 277
14234.42 253
14235.54 229
14236.67 240
14237.80 255
14238.92 235
14240.05 268
14241.18 292
14242.31 234
14243.43 240
14244.56 263
14245.69 237
14246.82 233
14247.94 256
14249.07 258
14250.20 259
14251.33 233
14252.45 229
14253.58 235
14254.71 238
14255.84 241
14256.96 243
14258.09 241
14259.22 219
14260.35 237
14261.47 249
14262.60 245
14263.73 232
14264.86 223
14265.99 239
14267.12 229
14268.24 221
14269.37 226
14270.50 218
14271.63 214
14272.76 246
14273.89 225
14275.01 212
14276.14 213
14277.27 229
14278.40 231
14279.53 198
14280.66 215
14281.79 223
14282.91 231
14284.04 217
14285.17 227
14286.30 212
14287.43 221
14288.56 231
14289.69 203
14290.82 222
14291.95 211
14293.08 228
14294.20 239
14295.33 225
14296.46 221
14297.59 200
14298.72 232
14299.85 220
14300.98 207
14302.11 193
14303.24 222
14304.37 225
14305.50 206
14306.63 198
14307.76 215
14308.89 195
14310.02 204
14311.15 213
14312.28 210
14313.41 178
14314.54 208
14315.67 228
14316.80 202
14317.93 187
14319.06 198
14320.19 232
14321.32 214
14322.45 210
14323.58 200
14324.71 216
14325.84 199
14326.97 200
14328.10 224
14329.23 221
14330.36 198
14331.49 185
14332.62 226
14333.76 201
14334.89 179
14336.02 187
14337.15 192
14338.28 223
14339.41 192
14340.54 192
14341.67 202
14342.80 177
14343.93 198
14345.07 194
14346.20 200
14347.33 198
14348.46 174
14349.59 200
14350.72 194
14351.85 202
14352.99 188
14354.12 191
14355.25 174
14356.38 197
14357.51 216
14358.64 188
14359.78 173
14360.91 187
14362.04 172
14363.17 180
14364.30 189
14365.44 173
14366.57 201
14367.70 198
14368.83 200
14369.96 215
14371.10 221
14372.23 195
14373.36 212
14374.49 216
14375.63 201
14376.76 180
14377.89 183
14379.02 227
14380.16 205
14381.29 179
14382.42 190
14383.55 205
14384.69 206
14385.82 188
14386.95 196
14388.09 212
14389.22 212
14390.35 206
14391.49 223
14392.62 224
14393.75 189
14394.89 206
14396.02 205
14397.15 204
14398.28 185
14399.42 210
14400.55 207
14401.69 198
14402.82 180
14403.95 191
14405.09 195
14406.22 215
14407.35 215
14408.49 203
14409.62 197
14410.75 206
14411.89 216
14413.02 219
14414.16 236
14415.29 216
14416.42 204
14417.56 239
14418.69 220
14419.83 215
14420.96 220
14422.10 239
14423.23 217
14424.36 223
14425.50 212
14426.63 217
14427.77 222
14428.90 205
14430.04 247
14431.17 225
14432.31 222
14433.44 217
14434.58 234
14435.71 212
14436.85 215
14437.98 236
14439.12 232
14440.25 215
14441.39 255
14442.52 232
14443.66 227
14444.79 227
14445.93 233
14447.06 224
14448.20 227
14449.33 255
14450.47 245
14451.60 229
14452.74 230
14453.87 238
14455.01 253
14456.14 250
14457.28 251
14458.42 243
14459.55 250
14460.69 257
14461.82 238
14462.96 247
14464.10 238
14465.23 264
14466.37 233
14467.50 247
14468.64 264
14469.78 265
14470.91 261
14472.05 268
14473.18 284
14474.32 251
14475.46 263
14476.59 278
14477.73 279
14478.87 239
14480.00 246
14481.14 274
14482.28 251
14483.41 272
14484.55 252
14485.69 264
14486.82 250
14487.96 265
14489.10 257
14490.23 259
14491.37 263
14492.51 276
14493.65 241
14494.78 277
14495.92 273
14497.06 270
14498.19 281
14499.33 284
14500.47 264
14501.61 264
14502.74 291
14503.88 260
14505.02 272
14506.16 277
14507.29 282
14508.43 277
14509.57 288
14510.71 256
14511.85 260
14512.98 259
14514.12 263
14515.26 264
14516.40 257
14517.54 268
14518.67 246
14519.81 257
14520.95 243
14522.09 262
14523.23 227
14524.36 227
14525.50 231
14526.64 247
14527.78 215
14528.92 224
14530.06 238
14531.19 234
14532.33 231
14533.47 229
14534.61 221
14535.75 231
14536.89 245
14538.03 220
14539.17 226
14540.31 218
14541.44 220
14542.58 234
14543.72 228
14544.86 197
14546.00 215
14547.14 225
14548.28 215
14549.42 216
14550.56 232
14551.70 213
14552.84 217
14553.98 217
14555.12 215
14556.25 229
14557.39 227
14558.53 231
14559.67 216
14560.81 226
14561.95 235
14563.09 226
14564.23 226
14565.37 227
14566.51 206
14567.65 234
14568.79 229
14569.93 235
14571.07 228
14572.21 228
14573.35 239
14574.49 240
14575.63 240
14576.77 221
14577.92 223
14579.06 241
14580.20 232
14581.34 243
14582.48 253
14583.62 230
14584.76 244
14585.90 231
14587.04 248
14588.18 234
14589.32 241
14590.46 236
14591.60 246
14592.74 258
14593.89 272
14595.03 270
14596.17 260
14597.31 229
14598.45 248
14599.59 253
14600.73 291
14601.87 278
14603.02 263
14604.16 235
14605.30 249
14606.44 267
14607.58 250
14608.72 269
14609.86 283
14611.01 293
14612.15 299
14613.29 267
14614.43 297
14615.57 285
14616.72 264
14617.86 287
14619.00 309
14620.14 305
14621.28 333
14622.43 310
14623.57 306
14624.71 292
14625.85 336
14627.00 327
14628.14 343
14629.28 332
14630.42 333
14631.56 349
14632.71 347
14633.85 313
14634.99 362
14636.14 344
14637.28 370
14638.42 340
14639.56 338
14640.71 342
14641.85 337
14642.99 330
14644.14 326
14645.28 324
14646.42 307
14647.56 283
14648.71 291
14649.85 292
14650.99 271
14652.14 246
14653.28 253
14654.42 265
14655.57 287
14656.71 240
14657.85 233
14659.00 210
14660.14 212
14661.29 239
14662.43 248
14663.57 233
14664.72 231
14665.86 223
14667.00 220
14668.15 216
14669.29 230
14670.44 229
14671.58 219
14672.73 217
14673.87 186
14675.01 208
14676.16 185
14677.30 208
14678.45 214
14679.59 221
14680.74 214
14681.88 194
14683.02 232
14684.17 209
14685.31 174
14686.46 200
14687.60 216
14688.75 192
14689.89 197
14691.04 204
14692.18 192
14693.33 189
14694.47 192
14695.62 184
14696.76 191
14697.91 189
14699.05 172
14700.20 210
14701.34 185
14702.49 194
14703.63 181
14704.78 201
14705.92 181
14707.07 196
14708.22 194
14709.36 171
14710.51 195
14711.65 189
14712.80 170
14713.94 178
14715.09 210
14716.23 184
14717.38 162
14718.53 177
14719.67 187
14720.82 182
14721.96 182
14723.11 164
14724.26 178
14725.40 171
14726.55 174
14727.70 156
14728.84 177
14729.99 157
14731.13 186
14732.28 183
14733.43 184
14734.57 189
14735.72 171
14736.87 158
14738.01 179
14739.16 192
14740.31 169
14741.45 166
14742.60 180
14743.75 185
14744.89 143
14746.04 161
14747.19 169
14748.34 191
14749.48 180
14750.63 162
14751.78 159
14752.92 184
14754.07 165
14755.22 163
14756.37 177
14757.51 166
14758.66 176
14759.81 169
14760.96 164
14762.10 158
14763.25 159
14764.40 152
14765.55 175
14766.70 164
14767.84 171
14768.99 150
14770.14 136
14771.29 154
14772.43 185
14773.58 178
14774.73 179
14775.88 168
14777.03 172
14778.18 157
14779.32 142
14780.47 156
14781.62 146
14782.77 169
14783.92 160
14785.07 159
14786.21 164
14787.36 140
14788.51 156
14789.66 171
14790.81 167
14791.96 165
14793.11 144
14794.26 150
14795.40 152
14796.55 146
14797.70 158
14798.85 154
14800.00 148
14801.15 142
14802.30 149
14803.45 154
14804.60 162
14805.75 145
14806.90 135
14808.05 160
14809.19 145
14810.34 151
14811.49 148
14812.64 153
14813.79 143
14814.94 152
14816.09 147
14817.24 151
14818.39 125
14819.54 137
14820.69 150
14821.84 129
14822.99 135
14824.14 130
14825.29 140
14826.44 138
14827.59 137
14828.74 135
14829.89 163
14831.04 155
14832.19 142
14833.34 150
14834.49 130
14835.64 140
14836.79 138
14837.95 123
14839.10 144
14840.25 153
14841.40 150
14842.55 127
14843.70 123
14844.85 123
14846.00 123
14847.15 140
14848.30 131
14849.45 141
14850.60 132
14851.76 155
14852.91 158
14854.06 125
14855.21 131
14856.36 143
14857.51 152
14858.66 128
14859.81 138
14860.97 132
14862.12 154
14863.27 167
14864.42 157
14865.57 149
14866.72 137
14867.88 142
14869.03 148
14870.18 129
14871.33 131
14872.48 141
14873.64 142
14874.79 147
14875.94 120
14877.09 133
14878.24 136
14879.40 129
14880.55 134
14881.70 138
14882.85 141
14884.00 120
14885.16 135
14886.31 128
14887.46 151
14888.61 137
14889.77 137
14890.92 150
14892.07 145
14893.23 139
14894.38 120
14895.53 107
14896.68 122
14897.84 127
14898.99 120
14900.14 124
14901.30 127
14902.45 132
14903.60 151
14904.75 154
14905.91 136
14907.06 131
14908.21 117
14909.37 138
14910.52 123
14911.67 123
14912.83 129
14913.98 144
14915.14 147
14916.29 119
14917.44 115
14918.60 124
14919.75 111
14920.90 132
14922.06 124
14923.21 140
14924.37 131
14925.52 142
14926.67 118
14927.83 126
14928.98 140
14930.14 118
14931.29 132
14932.44 132
14933.60 103
14934.75 124
14935.91 138
14937.06 118
14938.22 130
14939.37 130
14940.52 132
14941.68 119
14942.83 108
14943.99 124
14945.14 123
14946.30 119
14947.45 108
14948.61 131
14949.76 123
14950.92 126
14952.07 132
14953.23 130
14954.38 146
14955.54 119
14956.69 141
14957.85 137
14959.00 129
14960.16 137
14961.31 120
14962.47 123
14963.62 118
14964.78 128
14965.94 133
14967.09 132
14968.25 140
14969.40 143
14970.56 141
14971.71 122
14972.87 110
14974.03 116
14975.18 123
14976.34 128
14977.49 131
14978.65 133
14979.81 129
14980.96 142
14982.12 121
14983.27 120
14984.43 120
14985.59 136
14986.74 125
14987.90 117
14989.06 114
14990.21 117
14991.37 120
14992.53 111
14993.68 127
14994.84 122
14996.00 135
14997.15 127
14998.31 119
14999.47 108
15000.62 125
15001.78 139
15002.94 115
15004.09 128
15005.25 123
15006.41 119
15007.56 117
15008.72 129
15009.88 129
15011.04 114
15012.19 130
15013.35 129
15014.51 113
15015.67 108
15016.82 122
15017.98 125
15019.14 119
15020.30 114
15021.45 116
15022.61 118
15023.77 126
15024.93 124
15026.08 110
15027.24 114
15028.40 129
15029.56 124
15030.72 122
15031.87 105
15033.03 116
15034.19 117
15035.35 135
15036.51 113
15037.67 111
15038.82 138
15039.98 129
15041.14 109
15042.30 127
15043.46 128
15044.62 114
15045.78 108
15046.93 131
15048.09 135
15049.25 116
15050.41 129
15051.57 128
15052.73 115
15053.89 130
15055.05 126
15056.20 107
15057.36 120
15058.52 119
15059.68 120
15060.84 124
15062.00 127
15063.16 123
15064.32 114
15065.48 116
15066.64 129
15067.80 130
15068.96 121
15070.12 110
15071.28 104
15072.44 113
15073.60 108
15074.76 104
15075.91 100
15077.07 117
15078.23 120
15079.39 123
15080.55 113
15081.71 107
15082.87 113
15084.03 103
15085.19 113
15086.35 121
15087.51 125
15088.68 110
15089.84 119
15091.00 96
15092.16 107
15093.32 117
15094.48 127
15095.64 120
15096.80 109
15097.96 137
15099.12 118
15100.28 122
15101.44 114
15102.60 146
15103.76 114
15104.92 123
15106.08 116
15107.25 97
15108.41 118
15109.57 129
15110.73 126
15111.89 121
15113.05 109
15114.21 145
15115.37 119
15116.54 119
15117.70 125
15118.86 119
15120.02 131
15121.18 142
15122.34 111
15123.50 129
15124.67 125
15125.83 117
15126.99 104
15128.15 132
15129.31 138
15130.47 118
15131.64 124
15132.80 122
15133.96 118
15135.12 121
15136.28 115
15137.45 122
15138.61 128
15139.77 123
15140.93 116
15142.10 126
15143.26 128
15144.42 120
15145.58 113
15146.75 105
15147.91 110
15149.07 124
15150.23 128
15151.40 132
15152.56 114
15153.72 122
15154.88 126
15156.05 144
15157.21 136
15158.37 139
15159.54 111
15160.70 155
15161.86 142
15163.03 120
15164.19 128
15165.35 115
15166.52 134
15167.68 121
15168.84 122
15170.01 132
15171.17 145
15172.33 138
15173.50 134
15174.66 135
15175.82 137
15176.99 144
15178.15 146
15179.31 150
15180.48 123
15181.64 157
15182.81 134
15183.97 162
15185.13 153
15186.30 163
15187.46 155
15188.63 129
15189.79 132
15190.95 128
15192.12 132
15193.28 158
15194.45 128
15195.61 140
15196.78 152
15197.94 125
15199.10 147
15200.27 138
15201.43 144
15202.60 144
15203.76 140
15204.93 106
15206.09 141
15207.26 129
15208.42 137
15209.59 148
15210.75 151
15211.92 140
15213.08 145
15214.25 150
15215.41 143
15216.58 155
15217.74 153
15218.91 140
15220.07 140
15221.24 158
15222.40 134
15223.57 140
15224.74 140
15225.90 140
15227.07 150
15228.23 127
15229.40 161
15230.56 142
15231.73 171
15232.89 171
15234.06 168
15235.23 154
15236.39 172
15237.56 157
15238.72 152
15239.89 157
15241.06 157
15242.22 156
15243.39 174
15244.56 151
15245.72 144
15246.89 156
15248.05 148
15249.22 159
15250.39 156
15251.55 174
15252.72 144
15253.89 166
15255.05 153
15256.22 149
15257.39 139
15258.55 148
15259.72 169
15260.89 139
15262.05 146
15263.22 141
15264.39 153
15265.56 131
15266.72 129
15267.89 129
15269.06 138
15270.22 141
15271.39 155
15272.56 134
15273.73 157
15274.89 118
15276.06 132
15277.23 142
15278.40 143
15279.56 132
15280.73 133
15281.90 143
15283.07 146
15284.23 130
15285.40 135
15286.57 123
15287.74 116
15288.91 136
15290.07 141
15291.24 122
15292.41 132
15293.58 144
15294.75 146
15295.92 131
15297.08 134
15298.25 141
15299.42 139
15300.59 131
15301.76 137
15302.93 134
15304.09 137
15305.26 135
15306.43 127
15307.60 135
15308.77 121
15309.94 127
15311.11 136
15312.28 132
15313.44 124
15314.61 116
15315.78 138
15316.95 149
15318.12 148
15319.29 128
15320.46 139
15321.63 139
15322.80 127
15323.97 147
15325.14 104
15326.30 154
15327.47 129
15328.64 135
15329.81 107
15330.98 129
15332.15 140
15333.32 120
15334.49 126
15335.66 140
15336.83 132
15338.00 128
15339.17 143
15340.34 135
15341.51 129
15342.68 133
15343.85 116
15345.02 127
15346.19 131
15347.36 126
15348.53 140
15349.70 145
15350.87 128
15352.04 134
15353.21 148
15354.38 155
15355.55 158
15356.72 137
15357.90 141
15359.07 133
15360.24 138
15361.41 158
15362.58 163
15363.75 158
15364.92 146
15366.09 136
15367.26 148
15368.43 146
15369.60 150
15370.77 154
15371.95 156
15373.12 154
15374.29 161
15375.46 149
15376.63 151
15377.80 148
15378.97 167
15380.15 138
15381.32 149
15382.49 159
15383.66 130
15384.83 149
15386.00 141
15387.17 124
15388.35 135
15389.52 139
15390.69 150
15391.86 152
15393.03 128
15394.21 133
15395.38 137
15396.55 148
15397.72 124
15398.89 135
15400.07 137
15401.24 142
15402.41 125
15403.58 146
15404.76 140
15405.93 128
15407.10 145
15408.27 123
15409.45 122
15410.62 126
15411.79 126
15412.96 126
15414.14 141
15415.31 121
15416.48 143
15417.66 146
15418.83 125
15420.00 156
15421.17 127
15422.35 120
15423.52 117
15424.69 126
15425.87 121
15427.04 128
15428.21 131
15429.39 132
15430.56 127
15431.73 125
15432.91 125
15434.08 125
15435.25 134
15436.43 135
15437.60 139
15438.77 136
15439.95 126
15441.12 102
15442.30 120
15443.47 124
15444.64 125
15445.82 124
15446.99 121
15448.17 119
15449.34 127
15450.51 126
15451.69 122
15452.86 108
15454.04 112
15455.21 113
15456.39 117
15457.56 118
15458.73 114
15459.91 125
15461.08 132
15462.26 110
15463.43 130
15464.61 122
15465.78 132
15466.96 135
15468.13 119
15469.31 130
15470.48 122
15471.66 129
15472.83 139
15474.01 140
15475.18 110
15476.36 115
15477.53 114
15478.71 123
15479.88 117
15481.06 105
15482.23 111
15483.41 142
15484.58 123
15485.76 114
15486.93 126
15488.11 120
15489.29 129
15490.46 129
15491.64 123
15492.81 138
15493.99 130
15495.16 138
15496.34 126
15497.52 119
15498.69 125
15499.87 126
15501.04 129
15502.22 124
15503.40 107
15504.57 126
15505.75 133
15506.92 117
15508.10 135
15509.28 130
15510.45 129
15511.63 139
15512.81 126
15513.98 137
15515.16 128
15516.34 145
15517.51 129
15518.69 133
15519.87 124
15521.04 113
15522.22 136
15523.40 125
15524.57 132
15525.75 123
15526.93 142
15528.11 120
15529.28 115
15530.46 116
15531.64 114
15532.81 124
15533.99 124
15535.17 126
15536.35 130
15537.52 149
15538.70 131
15539.88 134
15541.06 112
15542.23 135
15543.41 142
15544.59 128
15545.77 135
15546.95 130
15548.12 121
15549.30 145
15550.48 117
15551.66 137
15552.83 139
15554.01 126
15555.19 145
15556.37 135
15557.55 134
15558.73 132
15559.90 137
15561.08 125
15562.26 147
15563.44 123
15564.62 144
15565.80 147
15566.97 145
15568.15 135
15569.33 124
15570.51 131
15571.69 152
15572.87 158
15574.05 139
15575.23 161
15576.40 137
15577.58 149
15578.76 132
15579.94 135
15581.12 145
15582.30 138
15583.48 150
15584.66 131
15585.84 172
15587.02 153
15588.20 131
15589.38 154
15590.56 163
15591.73 154
15592.91 137
15594.09 153
15595.27 143
15596.45 142
15597.63 143
15598.81 168
15599.99 161
15601.17 163
15602.35 157
15603.53 179
15604.71 170
15605.89 141
15607.07 145
15608.25 163
15609.43 159
15610.61 161
15611.79 156
15612.97 149
15614.15 157
15615.33 165
15616.51 169
15617.69 167
15618.88 168
15620.06 170
15621.24 174
15622.42 166
15623.60 167
15624.78 178
15625.96 179
15627.14 169
15628.32 178
15629.50 159
15630.68 162
15631.86 176
15633.05 176
15634.23 176
15635.41 195
15636.59 189
15637.77 197
15638.95 192
15640.13 195
15641.31 208
15642.50 207
15643.68 196
15644.86 181
15646.04 174
15647.22 197
15648.40 200
15649.58 191
15650.77 215
15651.95 172
15653.13 191
15654.31 199
15655.49 176
15656.68 173
15657.86 204
15659.04 196
15660.22 185
15661.40 212
15662.59 222
15663.77 183
15664.95 210
15666.13 184
15667.32 191
15668.50 198
15669.68 190
15670.86 196
15672.05 176
15673.23 190
15674.41 204
15675.59 181
15676.78 178
15677.96 201
15679.14 204
15680.32 195
15681.51 200
15682.69 193
15683.87 190
15685.06 183
15686.24 199
15687.42 170
15688.61 182
15689.79 184
15690.97 160
15692.16 190
15693.34 172
15694.52 174
15695.71 160
15696.89 190
15698.07 188
15699.26 179
15700.44 167
15701.62 183
15702.81 165
15703.99 172
15705.17 155
15706.36 162
15707.54 175
15708.73 149
15709.91 192
15711.09 201
15712.28 182
15713.46 179
15714.65 180
15715.83 202
15717.02 191
15718.20 203
15719.38 172
15720.57 172
15721.75 176
15722.94 188
15724.12 182
15725.31 177
15726.49 183
15727.68 212
15728.86 182
15730.04 196
15731.23 185
15732.41 199
15733.60 198
15734.78 187
15735.97 208
15737.15 212
15738.34 224
15739.52 192
15740.71 204
15741.89 207
15743.08 213
15744.27 231
15745.45 225
15746.64 194
15747.82 191
15749.01 212
15750.19 237
15751.38 194
15752.56 218
15753.75 241
15754.93 228
15756.12 217
15757.31 238
15758.49 236
15759.68 207
15760.86 231
15762.05 209
15763.24 190
15764.42 223
15765.61 230
15766.79 246
15767.98 235
15769.17 195
15770.35 222
15771.54 223
15772.72 212
15773.91 196
15775.10 190
15776.28 209
15777.47 193
15778.66 201
15779.84 203
15781.03 211
15782.22 196
15783.40 184
15784.59 186
15785.78 196
15786.96 207
15788.15 200
15789.34 219
15790.53 193
15791.71 166
15792.90 205
15794.09 185
15795.27 187
15796.46 169
15797.65 181
15798.84 188
15800.02 177
15801.21 182
15802.40 174
15803.59 153
15804.77 164
15805.96 173
15807.15 173
15808.34 178
15809.52 181
15810.71 177
15811.90 166
15813.09 162
15814.28 176
15815.46 156
15816.65 154
15817.84 180
15819.03 158
15820.22 156
15821.40 165
15822.59 178
15823.78 169
15824.97 171
15826.16 177
15827.35 163
15828.53 178
15829.72 164
15830.91 171
15832.10 164
15833.29 197
15834.48 183
15835.67 160
15836.85 154
15838.04 157
15839.23 165
15840.42 179
15841.61 193
15842.80 184
15843.99 159
15845.18 172
15846.37 169
15847.55 171
15848.74 156
15849.93 165
15851.12 167
15852.31 175
15853.50 163
15854.69 183
15855.88 166
15857.07 160
15858.26 175
15859.45 193
15860.64 180
15861.83 170
15863.02 172
15864.21 157
15865.40 146
15866.59 154
15867.78 173
15868.97 165
15870.16 164
15871.35 160
15872.54 177
15873.73 180
15874.92 178
15876.11 154
15877.30 173
15878.49 168
15879.68 167
15880.87 184
15882.06 180
15883.25 161
15884.44 174
15885.63 175
15886.82 189
15888.01 158
15889.20 167
15890.39 184
15891.59 183
15892.78 180
15893.97 177
15895.16 190
15896.35 192
15897.54 212
15898.73 190
15899.92 181
15901.11 176
15902.30 186
15903.50 214
15904.69 196
15905.88 185
15907.07 187
15908.26 207
15909.45 198
15910.64 195
15911.84 188
15913.03 209
15914.22 180
15915.41 174
15916.60 183
15917.79 183
15918.99 194
15920.18 188
15921.37 202
15922.56 197
15923.75 190
15924.95 217
15926.14 195
15927.33 181
15928.52 192
15929.71 184
15930.91 217
15932.10 206
15933.29 189
15934.48 204
15935.68 203
15936.87 216
15938.06 185
15939.25 188
15940.45 189
15941.64 180
15942.83 187
15944.03 182
15945.22 170
15946.41 172
15947.60 166
15948.80 190
15949.99 161
15951.18 167
15952.38 158
15953.57 162
15954.76 176
15955.96 161
15957.15 161
15958.34 163
15959.54 137
15960.73 139
15961.92 141
15963.12 132
15964.31 147
15965.50 154
15966.70 163
15967.89 146
15969.08 151
15970.28 150
15971.47 151
15972.67 140
15973.86 136
15975.05 153
15976.25 139
15977.44 142
15978.64 133
15979.83 137
15981.02 112
15982.22 144
15983.41 150
15984.61 150
15985.80 132
15987.00 115
15988.19 139
15989.38 133
15990.58 143
15991.77 144
15992.97 137
15994.16 136
15995.36 121
15996.55 158
15997.75 135
15998.94 105
16000.14 130
16001.33 138
16002.53 126
16003.72 125
16004.92 121
16006.11 139
16007.31 134
16008.50 118
16009.70 132
16010.89 132
16012.09 117
16013.28 140
16014.48 126
16015.67 137
16016.87 136
16018.07 108
16019.26 135
16020.46 126
16021.65 118
16022.85 131
16024.04 140
16025.24 126
16026.44 118
16027.63 127
16028.83 126
16030.02 114
16031.22 133
16032.42 115
16033.61 142
16034.81 114
16036.00 142
16037.20 130
16038.40 129
16039.59 116
16040.79 116
16041.99 130
16043.18 139
16044.38 118
16045.58 104
16046.77 124
16047.97 109
16049.17 117
16050.36 113
16051.56 114
16052.76 106
16053.95 109
16055.15 123
16056.35 111
16057.54 107
16058.74 111
16059.94 122
16061.14 117
16062.33 121
16063.53 108
16064.73 113
16065.92 103
16067.12 97
16068.32 106
16069.52 104
16070.71 112
16071.91 110
16073.11 117
16074.31 127
16075.50 120
16076.70 107
16077.90 118
16079.10 108
16080.30 110
16081.49 117
16082.69 133
16083.89 125
16085.09 113
16086.29 109
16087.48 108
16088.68 89
16089.88 114
16091.08 105
16092.28 121
16093.48 119
16094.67 122
16095.87 110
16097.07 112
16098.27 103
16099.47 114
16100.67 120
16101.87 114
16103.06 131
16104.26 118
16105.46 102
16106.66 94
16107.86 102
16109.06 107
16110.26 107
16111.46 108
16112.66 132
16113.86 115
16115.05 118
16116.25 125
16117.45 110
16118.65 111
16119.85 106
16121.05 102
16122.25 110
16123.45 121
16124.65 113
16125.85 114
16127.05 122
16128.25 110
16129.45 114
16130.65 118
16131.85 101
16133.05 120
16134.25 101
16135.45 113
16136.65 97
16137.85 116
16139.05 109
16140.25 108
16141.45 108
16142.65 116
16143.85 104
16145.05 97
16146.25 91
16147.45 87
16148.65 101
16149.85 93
16151.05 97
16152.25 106
16153.45 126
16154.65 122
16155.85 116
16157.05 117
16158.25 106
16159.46 97
16160.66 104
16161.86 120
16163.06 103
16164.26 107
16165.46 114
16166.66 108
16167.86 92
16169.06 104
16170.27 122
16171.47 122
16172.67 98
16173.87 104
16175.07 119
16176.27 97
16177.47 111
16178.67 107
16179.88 107
16181.08 120
16182.28 130
16183.48 110
16184.68 114
16185.89 104
16187.09 111
16188.29 120
16189.49 110
16190.69 93
16191.90 107
16193.10 128
16194.30 111
16195.50 116
16196.70 100
16197.91 115
16199.11 104
16200.31 108
16201.51 96
16202.72 120
16203.92 114
16205.12 131
16206.32 108
16207.53 119
16208.73 96
16209.93 118
16211.13 110
16212.34 108
16213.54 104
16214.74 118
16215.95 131
16217.15 140
16218.35 117
16219.55 95
16220.76 128
16221.96 96
16223.16 100
16224.37 113
16225.57 109
16226.77 117
16227.98 102
16229.18 116
16230.38 118
16231.59 144
16232.79 120
16233.99 108
16235.20 120
16236.40 124
16237.61 123
16238.81 130
16240.01 121
16241.22 127
16242.42 128
16243.63 130
16244.83 140
16246.03 137
16247.24 111
16248.44 130
16249.65 122
16250.85 125
16252.05 144
16253.26 139
16254.46 121
16255.67 123
16256.87 132
16258.08 118
16259.28 119
16260.49 135
16261.69 116
16262.89 124
16264.10 127
16265.30 126
16266.51 115
16267.71 111
16268.92 122
16270.12 123
16271.33 132
16272.53 121
16273.74 129
16274.94 140
16276.15 119
16277.35 138
16278.56 140
16279.77 138
16280.97 120
16282.18 145
16283.38 110
16284.59 128
16285.79 135
16287.00 124
16288.20 118
16289.41 128
16290.61 121
16291.82 123
16293.03 134
16294.23 123
16295.44 129
16296.64 116
16297.85 117
16299.06 132
16300.26 135
16301.47 131
16302.67 140
16303.88 120
16305.09 135
16306.29 121
16307.50 125
16308.71 127
16309.91 109
16311.12 125
16312.33 130
16313.53 115
16314.74 116
16315.95 114
16317.15 132
16318.36 107
16319.57 120
16320.77 118
16321.98 91
16323.19 123
16324.39 102
16325.60 131
16326.81 124
16328.01 116
16329.22 121
16330.43 104
16331.64 114
16332.84 119
16334.05 129
16335.26 109
16336.47 107
16337.67 110
16338.88 127
16340.09 102
16341.30 111
16342.50 119
16343.71 107
16344.92 119
16346.13 96
16347.33 111
16348.54 89
16349.75 110
16350.96 118
16352.17 124
16353.37 115
16354.58 103
16355.79 93
16357.00 103
16358.21 98
16359.41 107
16360.62 91
16361.83 100
16363.04 109
16364.25 99
16365.46 103
16366.67 112
16367.87 111
16369.08 121
16370.29 108
16371.50 102
16372.71 99
16373.92 84
16375.13 96
16376.34 92
16377.54 99
16378.75 122
16379.96 113
16381.17 103
16382.38 90
16383.59 89
16384.80 102
16386.01 90
16387.22 107
16388.43 108
16389.64 106
16390.85 105
16392.05 100
16393.26 116
16394.47 96
16395.68 99
16396.89 101
16398.10 87
16399.31 92
16400.52 98
16401.73 127
16402.94 99
16404.15 96
16405.36 89
16406.57 115
16407.78 102
16408.99 105
16410.20 88
16411.41 102
16412.62 104
16413.83 110
16415.04 116
16416.25 104
16417.46 82
16418.67 86
16419.88 107
16421.10 94
16422.31 102
16423.52 96
16424.73 96
16425.94 79
16427.15 89
16428.36 102
16429.57 108
16430.78 102
16431.99 89
16433.20 114
16434.41 103
16435.63 91
16436.84 107
16438.05 100
16439.26 100
16440.47 97
16441.68 96
16442.89 107
16444.10 101
16445.32 119
16446.53 121
16447.74 108
16448.95 104
16450.16 92
16451.37 112
16452.59 96
16453.80 107
16455.01 96
16456.22 98
16457.43 104
16458.64 101
16459.86 117
16461.07 97
16462.28 102
16463.49 99
16464.70 108
16465.92 106
16467.13 95
16468.34 93
16469.55 95
16470.77 112
16471.98 95
16473.19 97
16474.40 103
16475.62 87
16476.83 97
16478.04 101
16479.25 104
16480.47 112
16481.68 101
16482.89 107
16484.11 115
16485.32 98
16486.53 120
16487.74 127
16488.96 90
16490.17 88
16491.38 92
16492.60 94
16493.81 96
16495.02 97
16496.24 93
16497.45 92
16498.66 101
16499.88 116
16501.09 103
16502.30 106
16503.52 112
16504.73 111
16505.94 114
16507.16 94
16508.37 106
16509.59 118
16510.80 99
16512.01 99
16513.23 104
16514.44 103
16515.66 101
16516.87 98
16518.08 100
16519.30 108
16520.51 104
16521.73 97
16522.94 106
16524.16 111
16525.37 114
16526.58 109
16527.80 114
16529.01 101
16530.23 112
16531.44 121
16532.66 99
16533.87 110
16535.09 113
16536.30 101
16537.52 125
16538.73 105
16539.95 112
16541.16 103
16542.38 100
16543.59 102
16544.81 122
16546.02 111
16547.24 116
16548.45 100
16549.67 107
16550.88 115
16552.10 122
16553.31 110
16554.53 102
16555.74 107
16556.96 94
16558.18 104
16559.39 107
16560.61 116
16561.82 114
16563.04 121
16564.25 115
16565.47 103
16566.69 116
16567.90 117
16569.12 111
16570.33 109
16571.55 109
16572.77 95
16573.98 124
16575.20 127
16576.41 107
16577.63 112
16578.85 113
16580.06 106
16581.28 100
16582.50 102
16583.71 115
16584.93 96
16586.15 99
16587.36 102
16588.58 118
16589.80 101
16591.01 93
16592.23 113
16593.45 103
16594.66 115
16595.88 101
16597.10 107
16598.32 88
16599.53 116
16600.75 88
16601.97 108
16603.18 114
16604.40 117
16605.62 103
16606.84 101
16608.05 100
16609.27 121
16610.49 125
16611.71 108
16612.92 116
16614.14 89
16615.36 111
16616.58 110
16617.79 106
16619.01 109
16620.23 104
16621.45 99
16622.67 117
16623.88 108
16625.10 91
16626.32 100
16627.54 102
16628.76 97
16629.97 93
16631.19 97
16632.41 99
16633.63 94
16634.85 95
16636.07 101
16637.29 108
16638.50 103
16639.72 116
16640.94 115
16642.16 110
16643.38 89
16644.60 96
16645.82 112
16647.03 102
16648.25 94
16649.47 116
16650.69 104
16651.91 112
16653.13 101
16654.35 99
16655.57 105
16656.79 100
16658.01 110
16659.23 108
16660.45 94
16661.66 95
16662.88 98
16664.10 106
16665.32 106
16666.54 83
16667.76 97
16668.98 111
16670.20 96
16671.42 101
16672.64 97
16673.86 105
16675.08 89
16676.30 83
16677.52 97
16678.74 93
16679.96 101
16681.18 102
16682.40 98
16683.62 101
16684.84 101
16686.06 92
16687.28 85
16688.50 89
16689.72 103
16690.94 107
16692.16 103
16693.39 95
16694.61 98
16695.83 100
16697.05 89
16698.27 85
16699.49 89
16700.71 107
16701.93 83
16703.15 96
16704.37 91
16705.59 91
16706.81 93
16708.04 89
16709.26 95
16710.48 93
16711.70 97
16712.92 101
16714.14 117
16715.36 94
16716.58 98
16717.81 94
16719.03 98
16720.25 95
16721.47 107
16722.69 92
16723.91 96
16725.14 88
16726.36 89
16727.58 100
16728.80 85
16730.02 100
16731.24 105
16732.47 97
16733.69 100
16734.91 112
16736.13 108
16737.36 93
16738.58 75
16739.80 84
16741.02 100
16742.24 94
16743.47 102
16744.69 96
16745.91 99
16747.13 93
16748.36 81
16749.58 94
16750.80 99
16752.02 90
16753.25 85
16754.47 89
16755.69 87
16756.92 94
16758.14 102
16759.36 104
16760.59 101
16761.81 88
16763.03 107
16764.25 92
16765.48 100
16766.70 103
16767.92 99
16769.15 97
16770.37 91
16771.59 101
16772.82 97
16774.04 91
16775.27 88
16776.49 80
16777.71 92
16778.94 103
16780.16 100
16781.38 103
16782.61 94
16783.83 87
16785.06 93
16786.28 92
16787.50 96
16788.73 90
16789.95 99
16791.18 90
16792.40 90
16793.62 87
16794.85 82
16796.07 99
16797.30 93
16798.52 88
16799.75 92
16800.97 102
16802.19 86
16803.42 96
16804.64 97
16805.87 91
16807.09 90
16808.32 87
16809.54 86
16810.77 86
16811.99 92
16813.22 90
16814.44 94
16815.67 92
16816.89 73
16818.12 82
16819.34 102
16820.57 94
16821.79 105
16823.02 93
16824.24 95
16825.47 100
16826.70 126
16827.92 99
16829.15 107
16830.37 92
16831.60 90
16832.82 106
16834.05 102
16835.27 99
16836.50 104
16837.73 109
16838.95 104
16840.18 87
16841.40 113
16842.63 99
16843.86 98
16845.08 93
16846.31 94
16847.53 98
16848.76 120
16849.99 110
16851.21 108
16852.44 101
16853.67 123
16854.89 118
16856.12 115
16857.35 104
16858.57 107
16859.80 114
16861.03 103
16862.25 106
16863.48 122
16864.71 113
16865.93 118
16867.16 113
16868.39 110
16869.61 116
16870.84 120
16872.07 124
16873.30 117
16874.52 126
16875.75 128
16876.98 124
16878.20 105
16879.43 122
16880.66 139
16881.89 122
16883.11 135
16884.34 122
16885.57 130
16886.80 112
16888.02 119
16889.25 121
16890.48 122
16891.71 131
16892.94 140
16894.16 129
16895.39 122
16896.62 136
16897.85 136
16899.08 137
16900.30 129
16901.53 135
16902.76 135
16903.99 125
16905.22 120
16906.45 134
16907.67 128
16908.90 126
16910.13 126
16911.36 124
16912.59 135
16913.82 140
16915.04 125
16916.27 132
16917.50 124
16918.73 124
16919.96 123
16921.19 121
16922.42 107
16923.65 120
16924.88 113
16926.10 117
16927.33 115
16928.56 105
16929.79 121
16931.02 94
16932.25 122
16933.48 126
16934.71 125
16935.94 114
16937.17 115
16938.40 107
16939.63 112
16940.86 117
16942.09 107
16943.32 117
16944.55 100
16945.78 119
16947.01 123
16948.24 105
16949.47 109
16950.70 111
16951.93 96
16953.16 105
16954.39 111
16955.62 120
16956.85 114
16958.08 108
16959.31 103
16960.54 112
16961.77 123
16963.00 127
16964.23 115
16965.46 103
16966.69 94
16967.92 111
16969.15 108
16970.38 97
16971.61 111
16972.84 105
16974.07 125
16975.30 115
16976.54 102
16977.77 114
16979.00 99
16980.23 118
16981.46 107
16982.69 105
16983.92 92
16985.15 116
16986.38 116
16987.62 98
16988.85 97
16990.08 105
16991.31 98
16992.54 107
16993.77 89
16995.00 87
16996.24 102
16997.47 82
16998.70 94
16999.93 98
17001.16 99
17002.39 100
17003.63 110
17004.86 102
17006.09 88
17007.32 114
17008.55 106
17009.79 99
17011.02 109
17012.25 106
17013.48 94
17014.72 83
17015.95 90
17017.18 105
17018.41 103
17019.64 106
17020.88 85
17022.11 101
17023.34 114
17024.58 90
17025.81 87
17027.04 86
17028.27 104
17029.51 98
17030.74 96
17031.97 101
17033.21 95
17034.44 102
17035.67 103
17036.90 94
17038.14 93
17039.37 101
17040.60 97
17041.84 90
17043.07 87
17044.30 107
17045.54 92
17046.77 119
17048.00 107
17049.24 81
17050.47 98
17051.70 95
17052.94 98
17054.17 95
17055.41 90
17056.64 90
17057.87 103
17059.11 102
17060.34 94
17061.58 92
17062.81 92
17064.04 79
17065.28 72
17066.51 83
17067.75 82
17068.98 70
17070.21 84
17071.45 92
17072.68 74
17073.92 79
17075.15 82
17076.39 92
17077.62 83
17078.86 78
17080.09 75
17081.33 80
17082.56 89
17083.80 93
17085.03 96
17086.26 86
17087.50 97
17088.73 77
17089.97 89
17091.20 89
17092.44 80
17093.68 97
17094.91 97
17096.15 81
17097.38 82
17098.62 83
17099.85 85
17101.09 79
17102.32 77
17103.56 79
17104.79 86
17106.03 82
17107.26 96
17108.50 83
17109.74 93
17110.97 84
17112.21 97
17113.44 107
17114.68 109
17115.92 101
17117.15 86
17118.39 85
17119.62 77
17120.86 107
17122.10 102
17123.33 104
17124.57 85
17125.80 78
17127.04 78
17128.28 89
17129.51 73
17130.75 95
17131.99 91
17133.22 84
17134.46 86
17135.70 81
17136.93 94
17138.17 73
17139.41 76
17140.64 77
17141.88 84
17143.12 80
17144.35 82
17145.59 80
17146.83 88
17148.07 89
17149.30 92
17150.54 92
17151.78 99
17153.02 91
17154.25 95
17155.49 83
17156.73 85
17157.96 86
17159.20 93
17160.44 90
17161.68 89
17162.92 105
17164.15 90
17165.39 76
17166.63 70
17167.87 78
17169.10 86
17170.34 77
17171.58 83
17172.82 77
17174.06 92
17175.29 87
17176.53 92
17177.77 84
17179.01 93
17180.25 94
17181.49 93
17182.72 84
17183.96 89
17185.20 75
17186.44 87
17187.68 96
17188.92 90
17190.15 81
17191.39 89
17192.63 87
17193.87 63
17195.11 85
17196.35 96
17197.59 91
17198.83 75
17200.07 90
17201.30 82
17202.54 74
17203.78 74
17205.02 88
17206.26 90
17207.50 90
17208.74 92
17209.98 74
17211.22 98
17212.46 76
17213.70 83
17214.94 79
17216.18 88
17217.42 75
17218.66 80
17219.90 81
17221.14 79
17222.38 77
17223.62 73
17224.86 91
17226.10 80
17227.34 69
17228.58 79
17229.82 88
17231.06 80
17232.30 77
17233.54 80
17234.78 69
17236.02 78
17237.26 86
17238.50 70
17239.74 68
17240.98 68
17242.22 82
17243.46 74
17244.70 68
17245.94 60
17247.18 77
17248.42 85
17249.66 86
17250.90 73
17252.14 86
17253.39 82
17254.63 73
17255.87 82
17257.11 80
17258.35 77
17259.59 90
17260.83 81
17262.07 64
17263.31 77
17264.56 63
17265.80 97
17267.04 81
17268.28 71
17269.52 76
17270.76 71
17272.00 70
17273.25 80
17274.49 84
17275.73 92
17276.97 89
17278.21 85
17279.45 74
17280.70 79
17281.94 79
17283.18 87
17284.42 82
17285.66 85
17286.91 68
17288.15 69
17289.39 63
17290.63 74
17291.88 80
17293.12 86
17294.36 70
17295.60 81
17296.85 84
17298.09 76
17299.33 81
17300.57 63
17301.82 67
17303.06 77
17304.30 90
17305.54 76
17306.79 78
17308.03 78
17309.27 79
17310.52 70
17311.76 72
17313.00 70
17314.25 77
17315.49 76
17316.73 70
17317.97 91
17319.22 74
17320.46 74
17321.71 70
17322.95 94
17324.19 75
17325.44 90
17326.68 76
17327.92 79
17329.17 77
17330.41 79
17331.65 78
17332.90 73
17334.14 73
17335.39 76
17336.63 66
17337.87 79
17339.12 80
17340.36 74
17341.61 77
17342.85 73
17344.09 66
17345.34 68
17346.58 60
17347.83 71
17349.07 79
17350.32 71
17351.56 76
17352.80 69
17354.05 75
17355.29 69
17356.54 78
17357.78 61
17359.03 70
17360.27 75
17361.52 81
17362.76 88
17364.01 64
17365.25 70
17366.50 86
17367.74 78
17368.99 69
17370.23 70
17371.48 83
17372.72 79
17373.97 83
17375.21 60
17376.46 76
17377.70 79
17378.95 79
17380.19 64
17381.44 64
17382.69 64
17383.93 79
17385.18 88
17386.42 86
17387.67 69
17388.91 58
17390.16 79
17391.41 91
17392.65 89
17393.90 81
17395.14 75
17396.39 78
17397.64 77
17398.88 88
17400.13 87
17401.37 87
17402.62 86
17403.87 90
17405.11 86
17406.36 71
17407.61 75
17408.85 83
17410.10 86
17411.35 77
17412.59 78
17413.84 75
17415.09 78
17416.33 81
17417.58 84
17418.83 73
17420.07 82
17421.32 74
17422.57 73
17423.82 74
17425.06 69
17426.31 85
17427.56 80
17428.80 95
17430.05 79
17431.30 76
17432.55 82
17433.79 81
17435.04 79
17436.29 57
17437.54 66
17438.78 80
17440.03 68
17441.28 87
17442.53 76
17443.77 76
17445.02 74
17446.27 65
17447.52 79
17448.77 69
17450.01 67
17451.26 65
17452.51 81
17453.76 69
17455.01 83
17456.25 76
17457.50 76
17458.75 65
17460.00 84
17461.25 73
17462.50 74
17463.74 80
17464.99 91
17466.24 66
17467.49 88
17468.74 69
17469.99 80
17471.24 68
17472.49 71
17473.73 84
17474.98 79
17476.23 77
17477.48 87
17478.73 90
17479.98 85
17481.23 80
17482.48 74
17483.73 65
17484.98 74
17486.23 76
17487.47 93
17488.72 78
17489.97 76
17491.22 75
17492.47 76
17493.72 85
17494.97 92
17496.22 88
17497.47 88
17498.72 79
17499.97 79
17501.22 88
17502.47 88
17503.72 72
17504.97 82
17506.22 81
17507.47 81
17508.72 69
17509.97 76
17511.22 93
17512.47 97
17513.72 71
17514.97 83
17516.22 85
17517.47 71
17518.72 93
17519.97 81
17521.22 91
17522.47 85
17523.72 67
17524.98 86
17526.23 84
17527.48 89
17528.73 94
17529.98 82
17531.23 89
17532.48 77
17533.73 82
17534.98 84
17536.23 92
17537.48 84
17538.74 91
17539.99 95
17541.24 81
17542.49 96
17543.74 94
17544.99 91
17546.24 80
17547.50 89
17548.75 82
17550.00 79
17551.25 95
17552.50 110
17553.75 94
17555.01 92
17556.26 84
17557.51 94
17558.76 95
17560.01 85
17561.26 96
17562.52 84
17563.77 88
17565.02 102
17566.27 103
17567.53 101
17568.78 96
17570.03 86
17571.28 95
17572.53 91
17573.79 98
17575.04 98
17576.29 92
17577.54 88
17578.80 89
17580.05 102
17581.30 92
17582.56 83
17583.81 87
17585.06 85
17586.31 98
17587.57 66
17588.82 85
17590.07 92
17591.33 100
17592.58 96
17593.83 91
17595.08 84
17596.34 103
17597.59 106
17598.84 101
17600.10 74
17601.35 78
17602.61 98
17603.86 83
17605.11 88
17606.37 72
17607.62 89
17608.87 94
17610.13 91
17611.38 67
17612.63 110
17613.89 93
17615.14 86
17616.40 90
17617.65 90
17618.90 96
17620.16 92
17621.41 100
17622.67 100
17623.92 88
17625.17 114
17626.43 91
17627.68 110
17628.94 96
17630.19 102
17631.45 91
17632.70 99
17633.96 100
17635.21 92
17636.47 108
17637.72 80
17638.97 77
17640.23 90
17641.48 84
17642.74 94
17643.99 112
17645.25 100
17646.50 85
17647.76 80
17649.01 84
17650.27 99
17651.52 98
17652.78 74
17654.04 79
17655.29 84
17656.55 98
17657.80 92
17659.06 92
17660.31 92
17661.57 89
17662.82 78
17664.08 91
17665.33 83
17666.59 70
17667.85 78
17669.10 97
17670.36 75
17671.61 77
17672.87 91
17674.13 87
17675.38 71
17676.64 77
17677.89 78
17679.15 76
17680.41 80
17681.66 85
17682.92 88
17684.18 95
17685.43 89
17686.69 69
17687.95 77
17689.20 99
17690.46 78
17691.71 89
17692.97 87
17694.23 89
17695.49 75
17696.74 84
17698.00 82
17699.26 75
17700.51 72
17701.77 103
17703.03 96
17704.28 86
17705.54 77
17706.80 74
17708.06 89
17709.31 88
17710.57 87
17711.83 79
17713.08 88
17714.34 82
17715.60 85
17716.86 88
17718.11 97
17719.37 81
17720.63 90
17721.89 85
17723.15 73
17724.40 76
17725.66 87
17726.92 75
17728.18 80
17729.43 84
17730.69 79
17731.95 90
17733.21 89
17734.47 92
17735.73 85
17736.98 78
17738.24 84
17739.50 86
17740.76 71
17742.02 80
17743.28 92
17744.53 91
17745.79 92
17747.05 76
17748.31 76
17749.57 83
17750.83 82
17752.09 79
17753.34 77
17754.60 74
17755.86 85
17757.12 73
17758.38 85
17759.64 89
17760.90 83
17762.16 87
17763.42 76
17764.68 89
17765.94 83
17767.19 87
17768.45 96
17769.71 84
17770.97 75
17772.23 95
17773.49 84
17774.75 79
17776.01 86
17777.27 91
17778.53 71
17779.79 77
17781.05 71
17782.31 83
17783.57 90
17784.83 78
17786.09 96
17787.35 76
17788.61 70
17789.87 86
17791.13 85
17792.39 91
17793.65 88
17794.91 90
17796.17 97
17797.43 65
17798.69 80
17799.95 81
17801.21 86
17802.47 69
17803.73 77
17805.00 79
17806.26 74
17807.52 76
17808.78 74
17810.04 78
17811.30 76
17812.56 85
17813.82 66
17815.08 88
17816.34 74
17817.60 78
17818.87 81
17820.13 86
17821.39 69
17822.65 78
17823.91 85
17825.17 82
17826.43 66
17827.69 55
17828.96 84
17830.22 77
17831.48 84
17832.74 71
17834.00 70
17835.26 79
17836.53 66
17837.79 64
17839.05 71
17840.31 73
17841.57 66
17842.84 82
17844.10 71
17845.36 66
17846.62 71
17847.88 78
17849.15 76
17850.41 64
17851.67 66
17852.93 76
17854.20 69
17855.46 83
17856.72 65
17857.98 80
17859.25 87
17860.51 80
17861.77 74
17863.03 78
17864.30 65
17865.56 82
17866.82 74
17868.09 71
17869.35 77
17870.61 83
17871.87 76
17873.14 65
17874.40 61
17875.66 77
17876.93 79
17878.19 74
17879.45 74
17880.72 84
17881.98 85
17883.24 53
17884.51 78
17885.77 73
17887.03 78
17888.30 79
17889.56 73
17890.83 84
17892.09 76
17893.35 75
17894.62 68
17895.88 54
17897.14 66
17898.41 69
17899.67 69
17900.94 79
17902.20 77
17903.46 74
17904.73 80
17905.99 75
17907.26 82
17908.52 68
17909.79 75
17911.05 67
17912.32 69
17913.58 79
17914.84 74
17916.11 67
17917.37 60
17918.64 66
17919.90 58
17921.17 64
17922.43 69
17923.70 78
17924.96 70
17926.23 65
17927.49 71
17928.76 67
17930.02 49
17931.29 57
17932.55 59
17933.82 72
17935.08 81
17936.35 73
17937.61 87
17938.88 89
17940.14 72
17941.41 70
17942.68 73
17943.94 67
17945.21 76
17946.47 60
17947.74 72
17949.00 74
17950.27 70
17951.54 75
17952.80 75
17954.07 69
17955.33 67
17956.60 74
17957.87 78
17959.13 60
17960.40 75
17961.66 69
17962.93 58
17964.20 65
17965.46 78
17966.73 83
17968.00 72
17969.26 58
17970.53 63
17971.80 72
17973.06 69
17974.33 69
17975.60 66
17976.86 65
17978.13 79
17979.40 81
17980.66 69
17981.93 62
17983.20 73
17984.46 82
17985.73 84
17987.00 67
17988.26 67
17989.53 75
17990.80 74
17992.07 64
17993.33 65
17994.60 88
17995.87 82
17997.14 67
17998.40 76
17999.67 63
18000.94 74
18002.21 69
18003.47 67
18004.74 64
18006.01 85
18007.28 82
18008.55 77
18009.81 79
18011.08 67
18012.35 69
18013.62 72
18014.89 74
18016.15 66
18017.42 79
18018.69 70
18019.96 70
18021.23 67
18022.49 75
18023.76 80
18025.03 70
18026.30 77
18027.57 62
18028.84 68
18030.11 64
18031.37 77
18032.64 67
18033.91 62
18035.18 76
18036.45 71
18037.72 86
18038.99 83
18040.26 75
18041.53 81
18042.79 64
18044.06 82
18045.33 83
18046.60 67
18047.87 68
18049.14 68
18050.41 80
18051.68 77
18052.95 86
18054.22 87
18055.49 84
18056.76 83
18058.03 75
18059.30 63
18060.57 69
18061.84 64
18063.11 72
18064.38 85
18065.65 85
18066.92 79
18068.19 72
18069.46 93
18070.73 86
18072.00 75
18073.27 67
18074.54 80
18075.81 77
18077.08 76
18078.35 80
18079.62 94
18080.89 78
18082.16 87
18083.43 75
18084.70 76
18085.97 78
18087.24 75
18088.51 75
18089.78 75
18091.05 85
18092.32 65
18093.59 83
18094.87 63
18096.14 64
18097.41 72
18098.68 75
18099.95 79
18101.22 78
18102.49 71
18103.76 75
18105.03 68
18106.31 67
18107.58 73
18108.85 67
18110.12 80
18111.39 67
18112.66 78
18113.93 75
18115.21 74
18116.48 72
18117.75 70
18119.02 77
18120.29 74
18121.56 77
18122.84 66
18124.11 66
18125.38 73
18126.65 73
18127.92 70
18129.20 71
18130.47 70
18131.74 73
18133.01 78
18134.29 83
18135.56 68
18136.83 75
18138.10 67
18139.38 67
18140.65 77
18141.92 83
18143.19 74
18144.47 77
18145.74 67
18147.01 93
18148.28 81
18149.56 63
18150.83 75
18152.10 62
18153.38 87
18154.65 69
18155.92 82
18157.19 72
18158.47 77
18159.74 72
18161.01 97
18162.29 68
18163.56 74
18164.83 60
18166.11 80
18167.38 94
18168.65 77
18169.93 56
18171.20 55
18172.48 70
18173.75 84
18175.02 83
18176.30 68
18177.57 59
18178.84 63
18180.12 79
18181.39 72
18182.67 59
18183.94 60
18185.21 81
18186.49 72
18187.76 74
18189.04 86
18190.31 62
18191.59 82
18192.86 75
18194.13 58
18195.41 73
18196.68 81
18197.96 69
18199.23 75
18200.51 73
18201.78 70
18203.06 71
18204.33 76
18205.61 64
18206.88 64
18208.16 68
18209.43 87
18210.71 62
18211.98 65
18213.26 76
18214.53 73
18215.81 63
18217.08 82
18218.36 89
18219.63 82
18220.91 68
18222.18 65
18223.46 60
18224.73 66
18226.01 67
18227.28 81
18228.56 72
18229.84 75
18231.11 79
18232.39 83
18233.66 63
18234.94 65
18236.21 69
18237.49 73
18238.77 84
18240.04 68
18241.32 62
18242.59 83
18243.87 75
18245.15 76
18246.42 85
18247.70 52
18248.98 80
18250.25 79
18251.53 59
18252.81 70
18254.08 68
18255.36 87
18256.63 88
18257.91 83
18259.19 66
18260.46 86
18261.74 66
18263.02 72
18264.30 66
18265.57 78
18266.85 87
18268.13 84
18269.40 73
18270.68 82
18271.96 61
18273.23 82
18274.51 84
18275.79 86
18277.07 72
18278.34 72
18279.62 73
18280.90 67
18282.18 59
18283.45 81
18284.73 82
18286.01 81
18287.29 90
18288.56 73
18289.84 66
18291.12 82
18292.40 70
18293.68 78
18294.95 73
18296.23 71
18297.51 52
18298.79 58
18300.07 81
18301.34 75
18302.62 70
18303.90 80
18305.18 76
18306.46 81
18307.74 72
18309.01 66
18310.29 84
18311.57 78
18312.85 75
18314.13 72
18315.41 85
18316.69 78
18317.96 88
18319.24 79
18320.52 75
18321.80 80
18323.08 67
18324.36 80
18325.64 88
18326.92 88
18328.20 88
18329.47 58
18330.75 63
18332.03 74
18333.31 81
18334.59 68
18335.87 73
18337.15 84
18338.43 73
18339.71 85
18340.99 75
18342.27 70
18343.55 72
18344.83 67
18346.11 96
18347.39 82
18348.67 80
18349.95 82
18351.23 85
18352.51 83
18353.79 65
18355.07 82
18356.35 76
18357.63 69
18358.91 76
18360.19 66
18361.47 78
18362.75 93
18364.03 83
18365.31 77
18366.59 68
18367.87 57
18369.15 71
18370.43 81
18371.71 71
18372.99 86
18374.27 73
18375.55 70
18376.83 77
18378.12 78
18379.40 95
18380.68 73
18381.96 86
18383.24 67
18384.52 76
18385.80 68
18387.08 68
18388.36 82
18389.65 80
18390.93 78
18392.21 71
18393.49 79
18394.77 83
18396.05 51
18397.33 65
18398.62 66
18399.90 66
18401.18 75
18402.46 71
18403.74 69
18405.02 76
18406.31 82
18407.59 70
18408.87 67
18410.15 63
18411.43 68
18412.72 60
18414.00 63
18415.28 69
18416.56 71
18417.84 67
18419.13 69
18420.41 70
18421.69 61
18422.97 66
18424.26 71
18425.54 67
18426.82 76
18428.10 66
18429.39 78
18430.67 64
18431.95 67
18433.23 73
18434.52 65
18435.80 79
18437.08 78
18438.37 66
18439.65 63
18440.93 59
18442.22 66
18443.50 74
18444.78 59
18446.06 73
18447.35 83
18448.63 72
18449.91 84
18451.20 70
18452.48 73
18453.76 78
18455.05 76
18456.33 74
18457.62 83
18458.90 67
18460.18 66
18461.47 72
18462.75 63
18464.03 79
18465.32 70
18466.60 69
18467.89 72
18469.17 64
18470.45 61
18471.74 76
18473.02 77
18474.31 65
18475.59 61
18476.88 68
18478.16 74
18479.44 64
18480.73 62
18482.01 77
18483.30 69
18484.58 75
18485.87 83
18487.15 77
18488.44 71
18489.72 75
18491.01 89
18492.29 69
18493.58 78
18494.86 54
18496.15 72
18497.43 63
18498.72 66
18500.00 67
18501.29 62
18502.57 72
18503.86 82
18505.14 94
18506.43 82
18507.71 83
18509.00 54
18510.28 78
18511.57 59
18512.85 76
18514.14 80
18515.42 82
18516.71 76
18518.00 64
18519.28 76
18520.57 71
18521.85 67
18523.14 66
18524.43 71
18525.71 87
18527.00 73
18528.28 82
18529.57 83
18530.86 77
18532.14 59
18533.43 62
18534.71 73
18536.00 66
18537.29 72
18538.57 58
18539.86 68
18541.15 61
18542.43 59
18543.72 70
18545.01 72
18546.29 74
18547.58 62
18548.87 80
18550.15 73
18551.44 76
18552.73 72
18554.01 72
18555.30 70
18556.59 74
18557.88 56
18559.16 78
18560.45 63
18561.74 64
18563.02 83
18564.31 80
18565.60 81
18566.89 76
18568.17 88
18569.46 74
18570.75 88
18572.04 84
18573.32 79
18574.61 68
18575.90 67
18577.19 54
18578.48 88
18579.76 90
18581.05 73
18582.34 61
18583.63 75
18584.92 85
18586.20 62
18587.49 77
18588.78 70
18590.07 68
18591.36 78
18592.64 92
18593.93 77
18595.22 78
18596.51 80
18597.80 106
18599.09 87
18600.38 74
18601.66 89
18602.95 85
18604.24 94
18605.53 93
18606.82 80
18608.11 93
18609.40 86
18610.69 79
18611.98 85
18613.26 75
18614.55 95
18615.84 69
18617.13 90
18618.42 85
18619.71 81
18621.00 71
18622.29 89
18623.58 79
18624.87 85
18626.16 81
18627.45 74
18628.74 68
18630.03 68
18631.32 88
18632.61 64
18633.89 84
18635.18 73
18636.47 72
18637.76 76
18639.05 74
18640.34 71
18641.63 81
18642.92 72
18644.21 83
18645.50 80
18646.79 62
18648.09 65
18649.38 84
18650.67 79
18651.96 65
18653.25 64
18654.54 67
18655.83 83
18657.12 67
18658.41 74
18659.70 79
18660.99 69
18662.28 64
18663.57 63
18664.86 74
18666.15 69
18667.44 79
18668.74 78
18670.03 70
18671.32 64
18672.61 72
18673.90 73
18675.19 66
18676.48 69
18677.77 65
18679.06 66
18680.36 73
18681.65 54
18682.94 62
18684.23 77
18685.52 61
18686.81 67
18688.11 65
18689.40 61
18690.69 55
18691.98 66
18693.27 56
18694.56 71
18695.86 77
18697.15 65
18698.44 62
18699.73 76
18701.02 66
18702.32 62
18703.61 59
18704.90 64
18706.19 64
18707.48 63
18708.78 64
18710.07 62
18711.36 66
18712.65 66
18713.95 78
18715.24 60
18716.53 61
18717.83 63
18719.12 74
18720.41 75
18721.70 55
18723.00 61
18724.29 54
18725.58 77
18726.87 68
18728.17 75
18729.46 64
18730.75 72
18732.05 73
18733.34 81
18734.63 55
18735.93 62
18737.22 71
18738.51 73
18739.81 68
18741.10 58
18742.39 55
18743.69 69
18744.98 61
18746.27 71
18747.57 66
18748.86 62
18750.16 74
18751.45 71
18752.74 88
18754.04 67
18755.33 62
18756.63 62
18757.92 78
18759.21 60
18760.51 55
18761.80 70
18763.10 63
18764.39 69
18765.69 77
18766.98 76
18768.27 59
18769.57 65
18770.86 54
18772.16 58
18773.45 66
18774.75 61
18776.04 63
18777.34 66
18778.63 61
18779.93 78
18781.22 71
18782.52 69
18783.81 58
18785.11 85
18786.40 67
18787.70 59
18788.99 61
18790.29 61
18791.58 61
18792.88 59
18794.17 72
18795.47 62
18796.76 57
18798.06 64
18799.35 58
18800.65 74
18801.94 84
18803.24 75
18804.54 69
18805.83 71
18807.13 64
18808.42 59
18809.72 61
18811.01 61
18812.31 69
18813.61 72
18814.90 88
18816.20 71
18817.49 61
18818.79 69
18820.09 64
18821.38 68
18822.68 56
18823.98 55
18825.27 62
18826.57 52
18827.87 74
18829.16 66
18830.46 69
18831.75 56
18833.05 65
18834.35 78
18835.64 87
18836.94 56
18838.24 56
18839.54 53
18840.83 73
18842.13 71
18843.43 75
18844.72 70
18846.02 58
18847.32 59
18848.61 69
18849.91 72
18851.21 63
18852.51 62
18853.80 56
18855.10 65
18856.40 71
18857.70 69
18858.99 60
18860.29 76
18861.59 60
18862.89 62
18864.18 62
18865.48 61
18866.78 68
18868.08 62
18869.38 58
18870.67 61
18871.97 64
18873.27 68
18874.57 66
18875.87 61
18877.16 62
18878.46 71
18879.76 61
18881.06 56
18882.36 57
18883.66 71
18884.95 72
18886.25 56
18887.55 54
18888.85 68
18890.15 53
18891.45 71
18892.75 52
18894.04 67
18895.34 78
18896.64 69
18897.94 76
18899.24 70
18900.54 67
18901.84 72
18903.14 68
18904.44 62
18905.74 57
18907.03 75
18908.33 69
18909.63 65
18910.93 55
18912.23 61
18913.53 68
18914.83 53
18916.13 71
18917.43 57
18918.73 58
18920.03 49
18921.33 61
18922.63 72
18923.93 67
18925.23 64
18926.53 61
18927.83 58
18929.13 57
18930.43 57
18931.73 59
18933.03 75
18934.33 70
18935.63 69
18936.93 67
18938.23 70
18939.53 67
18940.83 71
18942.13 68
18943.43 62
18944.73 66
18946.03 63
18947.33 64
18948.63 55
18949.93 54
18951.23 56
18952.53 73
18953.84 69
18955.14 72
18956.44 73
18957.74 61
18959.04 64
18960.34 74
18961.64 63
18962.94 59
18964.24 63
18965.54 69
18966.85 61
18968.15 58
18969.45 49
18970.75 68
18972.05 56
18973.35 62
18974.65 75
18975.96 66
18977.26 66
18978.56 51
18979.86 59
18981.16 76
18982.46 61
18983.77 59
18985.07 81
18986.37 69
18987.67 65
18988.97 60
18990.28 63
18991.58 49
18992.88 52
18994.18 65
18995.49 58
18996.79 63
18998.09 56
18999.39 64
19000.69 61
19002.00 58
19003.30 61
19004.60 72
19005.90 58
19007.21 68
19008.51 74
19009.81 69
19011.12 55
19012.42 52
19013.72 74
19015.02 60
19016.33 73
19017.63 61
19018.93 69
19020.24 81
19021.54 61
19022.84 63
19024.15 60
19025.45 64
19026.75 61
19028.06 56
19029.36 64
19030.66 54
19031.97 66
19033.27 58
19034.57 68
19035.88 70
19037.18 78
19038.48 73
19039.79 74
19041.09 63
19042.40 56
19043.70 67
19045.00 59
19046.31 63
19047.61 64
19048.92 62
19050.22 56
19051.52 56
19052.83 62
19054.13 66
19055.44 62
19056.74 67
19058.05 58
19059.35 76
19060.65 54
19061.96 62
19063.26 64
19064.57 62
19065.87 48
19067.18 71
19068.48 71
19069.79 69
19071.09 50
19072.40 61
19073.70 70
19075.01 61
19076.31 68
19077.62 64
19078.92 58
19080.23 53
19081.53 61
19082.84 56
19084.14 72
19085.45 66
19086.75 62
19088.06 72
19089.36 61
19090.67 66
19091.98 63
19093.28 59
19094.59 65
19095.89 57
19097.20 57
19098.50 66
19099.81 61
19101.12 62
19102.42 61
19103.73 52
19105.03 50
19106.34 75
19107.65 74
19108.95 59
19110.26 55
19111.56 74
19112.87 90
19114.18 70
19115.48 69
19116.79 67
19118.10 80
19119.40 75
19120.71 60
19122.02 57
19123.32 47
19124.63 58
19125.94 70
19127.24 79
19128.55 70
19129.86 73
19131.16 85
19132.47 68
19133.78 60
19135.08 62
19136.39 73
19137.70 88
19139.01 76
19140.31 73
19141.62 68
19142.93 84
19144.23 67
19145.54 69
19146.85 67
19148.16 65
19149.46 81
19150.77 70
19152.08 63
19153.39 64
19154.69 75
19156.00 75
19157.31 84
19158.62 73
19159.93 70
19161.23 68
19162.54 71
19163.85 58
19165.16 58
19166.47 73
19167.77 70
19169.08 70
19170.39 67
19171.70 58
19173.01 63
19174.32 68
19175.62 65
19176.93 67
19178.24 60
19179.55 73
19180.86 76
19182.17 57
19183.48 58
19184.78 46
19186.09 74
19187.40 59
19188.71 54
19190.02 65
19191.33 55
19192.64 53
19193.95 56
19195.26 66
19196.56 78
19197.87 62
19199.18 57
19200.49 71
19201.80 59
19203.11 48
19204.42 60
19205.73 53
19207.04 68
19208.35 67
19209.66 55
19210.97 56
19212.28 53
19213.59 54
19214.90 60
19216.21 58
19217.52 53
19218.83 69
19220.14 73
19221.45 71
19222.76 55
19224.07 65
19225.38 67
19226.69 61
19228.00 69
19229.31 82
19230.62 54
19231.93 60
19233.24 49
19234.55 57
19235.86 57
19237.17 64
19238.48 67
19239.79 63
19241.10 76
19242.41 67
19243.72 69
19245.03 58
19246.35 52
19247.66 70
19248.97 64
19250.28 61
19251.59 75
19252.90 61
19254.21 66
19255.52 67
19256.83 69
19258.14 63
19259.46 54
19260.77 58
19262.08 50
19263.39 66
19264.70 60
19266.01 65
19267.32 68
19268.64 69
19269.95 63
19271.26 60
19272.57 58
19273.88 63
19275.20 65
19276.51 56
19277.82 68
19279.13 70
19280.44 61
19281.75 64
19283.07 52
19284.38 72
19285.69 67
19287.00 58
19288.32 57
19289.63 61
19290.94 45
19292.25 54
19293.57 63
19294.88 59
19296.19 49
19297.50 64
19298.82 75
19300.13 67
19301.44 58
19302.75 54
19304.07 64
19305.38 68
19306.69 67
19308.01 63
19309.32 65
19310.63 61
19311.94 61
19313.26 54
19314.57 56
19315.88 56
19317.20 61
19318.51 60
19319.82 50
19321.14 64
19322.45 49
19323.76 67
19325.08 60
19326.39 68
19327.70 68
19329.02 64
19330.33 72
19331.65 72
19332.96 69
19334.27 56
19335.59 60
19336.90 68
19338.22 71
19339.53 60
19340.84 58
19342.16 59
19343.47 67
19344.79 72
19346.10 55
19347.41 67
19348.73 65
19350.04 51
19351.36 61
19352.67 56
19353.99 58
19355.30 81
19356.62 62
19357.93 61
19359.25 56
19360.56 59
19361.87 64
19363.19 58
19364.50 68
19365.82 62
19367.13 61
19368.45 65
19369.76 64
19371.08 67
19372.39 61
19373.71 57
19375.02 55
19376.34 50
19377.66 68
19378.97 66
19380.29 62
19381.60 53
19382.92 54
19384.23 75
19385.55 49
19386.86 63
19388.18 53
19389.50 52
19390.81 48
19392.13 50
19393.44 57
19394.76 59
19396.07 53
19397.39 64
19398.71 55
19400.02 65
19401.34 58
19402.65 68
19403.97 52
19405.29 59
19406.60 68
19407.92 61
19409.24 62
19410.55 60
19411.87 78
19413.19 53
19414.50 80
19415.82 48
19417.14 58
19418.45 63
19419.77 61
19421.09 71
19422.40 61
19423.72 49
19425.04 65
19426.35 69
19427.67 61
19428.99 60
19430.30 58
19431.62 68
19432.94 67
19434.26 63
19435.57 51
19436.89 58
19438.21 55
19439.53 61
19440.84 65
19442.16 60
19443.48 55
19444.80 59
19446.11 76
19447.43 67
19448.75 66
19450.07 71
19451.38 61
19452.70 68
19454.02 72
19455.34 57
19456.66 58
19457.97 51
19459.29 61
19460.61 51
19461.93 52
19463.25 52
19464.57 54
19465.88 55
19467.20 53
19468.52 62
19469.84 68
19471.16 75
19472.48 65
19473.79 67
19475.11 58
19476.43 68
19477.75 62
19479.07 71
19480.39 70
19481.71 59
19483.03 61
19484.34 63
19485.66 75
19486.98 65
19488.30 60
19489.62 63
19490.94 62
19492.26 57
19493.58 56
19494.90 60
19496.22 66
19497.54 60
19498.86 71
19500.18 56
19501.50 63
19502.81 71
19504.13 63
19505.45 60
19506.77 73
19508.09 54
19509.41 63
19510.73 57
19512.05 49
19513.37 62
19514.69 50
19516.01 70
19517.33 54
19518.65 59
19519.97 49
19521.29 51
19522.61 62
19523.93 62
19525.25 63
19526.57 64
19527.89 53
19529.22 59
19530.54 76
19531.86 76
19533.18 67
19534.50 63
19535.82 53
19537.14 47
19538.46 61
19539.78 57
19541.10 56
19542.42 77
19543.74 68
19545.06 51
19546.39 65
19547.71 64
19549.03 71
19550.35 73
19551.67 59
19552.99 58
19554.31 55
19555.63 63
19556.96 71
19558.28 61
19559.60 58
19560.92 62
19562.24 63
19563.56 69
19564.88 59
19566.21 72
19567.53 49
19568.85 77
19570.17 70
19571.49 65
19572.82 66
19574.14 47
19575.46 70
19576.78 48
19578.10 64
19579.43 67
19580.75 63
19582.07 61
19583.39 60
19584.72 63
19586.04 56
19587.36 58
19588.68 53
19590.01 57
19591.33 56
19592.65 69
19593.97 60
19595.30 43
19596.62 46
19597.94 71
19599.26 60
19600.59 54
19601.91 54
19603.23 45
19604.56 72
19605.88 62
19607.20 59
19608.53 46
19609.85 62
19611.17 57
19612.49 55
19613.82 46
19615.14 54
19616.47 62
19617.79 61
19619.11 46
19620.44 63
19621.76 73
19623.08 66
19624.41 67
19625.73 77
19627.05 66
19628.38 76
19629.70 57
19631.03 67
19632.35 74
19633.67 57
19635.00 57
19636.32 67
19637.65 80
19638.97 63
19640.29 62
19641.62 73
19642.94 58
19644.27 61
19645.59 69
19646.92 57
19648.24 66
19649.57 65
19650.89 58
19652.21 67
19653.54 63
19654.86 59
19656.19 69
19657.51 61
19658.84 72
19660.16 62
19661.49 62
19662.81 45
19664.14 54
19665.46 67
19666.79 66
19668.11 68
19669.44 71
19670.76 66
19672.09 60
19673.41 51
19674.74 56
19676.07 59
19677.39 75
19678.72 75
19680.04 70
19681.37 63
19682.69 50
19684.02 66
19685.34 71
19686.67 63
19688.00 59
19689.32 57
19690.65 66
19691.97 62
19693.30 61
19694.63 57
19695.95 54
19697.28 57
19698.60 63
19699.93 65
19701.26 70
19702.58 48
19703.91 57
19705.24 59
19706.56 57
19707.89 72
19709.22 67
19710.54 60
19711.87 56
19713.20 59
19714.52 69
19715.85 64
19717.18 55
19718.50 56
19719.83 57
19721.16 70
19722.48 60
19723.81 61
19725.14 62
19726.47 56
19727.79 65
19729.12 60
19730.45 54
19731.77 69
19733.10 64
19734.43 42
19735.76 70
19737.08 55
19738.41 55
19739.74 49
19741.07 50
19742.39 49
19743.72 61
19745.05 75
19746.38 58
19747.71 64
19749.03 43
19750.36 67
19751.69 62
19753.02 63
19754.35 62
19755.67 59
19757.00 63
19758.33 60
19759.66 68
19760.99 65
19762.31 72
19763.64 67
19764.97 62
19766.30 69
19767.63 57
19768.96 65
19770.29 85
19771.61 73
19772.94 59
19774.27 48
19775.60 59
19776.93 54
19778.26 61
19779.59 53
19780.92 59
19782.25 55
19783.57 56
19784.90 63
19786.23 72
19787.56 62
19788.89 67
19790.22 73
19791.55 51
19792.88 49
19794.21 53
19795.54 65
19796.87 52
19798.20 71
19799.53 49
19800.86 55
19802.19 53
19803.52 62
19804.85 66
19806.18 58
19807.50 60
19808.83 69
19810.16 53
19811.49 48
19812.82 51
19814.15 65
19815.49 62
19816.82 53
19818.15 58
19819.48 49
19820.81 67
19822.14 48
19823.47 55
19824.80 46
19826.13 52
19827.46 79
19828.79 73
19830.12 60
19831.45 59
19832.78 62
19834.11 68
19835.44 56
19836.77 44
19838.10 63
19839.44 67
19840.77 78
19842.10 53
19843.43 56
19844.76 63
19846.09 51
19847.42 53
19848.75 48
19850.08 41
19851.42 59
19852.75 72
19854.08 59
19855.41 51
19856.74 51
19858.07 60
19859.40 53
19860.74 52
19862.07 43
19863.40 57
19864.73 53
19866.06 58
19867.40 61
19868.73 61
19870.06 53
19871.39 51
19872.72 61
19874.06 64
19875.39 59
19876.72 60
19878.05 69
19879.38 60
19880.72 58
19882.05 44
19883.38 66
19884.71 53
19886.05 58
19887.38 64
19888.71 72
19890.04 55
19891.38 57
19892.71 72
19894.04 59
19895.38 57
19896.71 73
19898.04 63
19899.37 60
19900.71 59
19902.04 52
19903.37 51
19904.71 61
19906.04 62
19907.37 47
19908.71 66
19910.04 52
19911.37 53
19912.71 60
19914.04 62
19915.37 52
19916.71 48
19918.04 68
19919.37 49
19920.71 68
19922.04 59
19923.37 65
19924.71 53
19926.04 64
19927.38 58
19928.71 62
19930.04 68
19931.38 60
19932.71 61
19934.05 60
19935.38 71
19936.71 64
19938.05 67
19939.38 61
19940.72 68
19942.05 52
19943.39 67
19944.72 63
19946.06 53
19947.39 67
19948.72 67
19950.06 44
19951.39 71
19952.73 54
19954.06 71
19955.40 55
19956.73 49
19958.07 67
19959.40 65
19960.74 59
19962.07 47
19963.41 63
19964.74 49
19966.08 79
19967.41 62
19968.75 57
19970.08 61
19971.42 55
19972.76 48
19974.09 57
19975.43 60
19976.76 58
19978.10 72
19979.43 63
19980.77 67
19982.10 49
19983.44 55
19984.78 59
19986.11 61
19987.45 54
19988.78 58
19990.12 55
19991.46 76
19992.79 55
19994.13 63
19995.46 69
19996.80 63
19998.14 63
19999.47 65
20000.81 55
20002.15 51
20003.48 64
20004.82 75
20006.16 65
20007.49 62
20008.83 48
20010.17 53
20011.50 81
20012.84 69
20014.18 59
20015.51 52
20016.85 77
20018.19 61
20019.52 71
20020.86 65
20022.20 54
20023.53 64
20024.87 71
20026.21 79
20027.55 69
20028.88 73
20030.22 74
20031.56 70
20032.90 66
20034.23 60
20035.57 65
20036.91 72
20038.25 55
20039.58 70
20040.92 63
20042.26 58
20043.60 66
20044.93 61
20046.27 53
20047.61 55
20048.95 69
20050.29 69
20051.62 77
20052.96 60
20054.30 72
20055.64 72
20056.98 64
20058.32 59
20059.65 62
20060.99 66
20062.33 55
20063.67 64
20065.01 62
20066.35 71
20067.68 66
20069.02 68
20070.36 60
20071.70 67
20073.04 70
20074.38 68
20075.72 55
20077.06 53
20078.40 58
20079.73 83
20081.07 61
20082.41 70
20083.75 70
20085.09 69
20086.43 71
20087.77 55
20089.11 59
20090.45 54
20091.79 63
20093.13 51
20094.47 61
20095.81 63
20097.15 72
20098.48 64
20099.82 56
20101.16 66
20102.50 57
20103.84 63
20105.18 61
20106.52 58
20107.86 51
20109.20 64
20110.54 53
20111.88 69
20113.22 53
20114.56 67
20115.90 66
20117.24 62
20118.58 57
20119.93 62
20121.27 49
20122.61 64
20123.95 61
20125.29 67
20126.63 78
20127.97 64
20129.31 58
20130.65 69
20131.99 60
20133.33 59
20134.67 72
20136.01 53
