# Supplementary material for: MALDI-TOF MS typing enables the classification of brewing yeasts of the genus Saccharomyces to major beer styles
Source: PLoS One. 2017 Aug 9;12(8):e0181694. doi: 10.1371/journal.pone.0181694 (PMC5549903; doi:10.1371/journal.pone.0181694)
Supplement: S7 File — The directory includes 90 raw files and was zipped to “.zip”; the folder has three strains with 30 spectra per strain; S1 Text explains the raw files with an example and Table 1 represents the yeast strains used within the experiment. (ZIP) [file pone.0181694.s010.zip › 19-21/30279-120-Lag-Lag-Lag-YPG-18h-E-E_2016-09-27_9_0_B9_1.dat]

1999.34 841
1999.77 864
2000.19 812
2000.61 789
2001.03 795
2001.45 764
2001.88 700
2002.30 779
2002.72 755
2003.14 777
2003.56 800
2003.99 804
2004.41 813
2004.83 706
2005.25 731
2005.68 776
2006.10 713
2006.52 714
2006.94 764
2007.37 781
2007.79 808
2008.21 766
2008.64 748
2009.06 795
2009.48 744
2009.90 749
2010.33 777
2010.75 738
2011.17 679
2011.60 732
2012.02 759
2012.44 745
2012.87 682
2013.29 715
2013.71 683
2014.14 669
2014.56 673
2014.98 766
2015.41 807
2015.83 703
2016.25 704
2016.68 741
2017.10 824
2017.53 797
2017.95 825
2018.37 794
2018.80 792
2019.22 810
2019.65 763
2020.07 757
2020.49 743
2020.92 734
2021.34 746
2021.77 724
2022.19 674
2022.61 739
2023.04 724
2023.46 705
2023.89 688
2024.31 756
2024.74 796
2025.16 725
2025.59 740
2026.01 753
2026.44 705
2026.86 727
2027.29 774
2027.71 725
2028.14 722
2028.56 709
2028.98 776
2029.41 750
2029.84 739
2030.26 678
2030.69 752
2031.11 790
2031.54 760
2031.96 764
2032.39 801
2032.81 806
2033.24 800
2033.66 792
2034.09 805
2034.51 718
2034.94 730
2035.37 752
2035.79 732
2036.22 729
2036.64 738
2037.07 714
2037.49 717
2037.92 728
2038.35 747
2038.77 769
2039.20 776
2039.62 804
2040.05 849
2040.48 789
2040.90 708
2041.33 769
2041.76 740
2042.18 699
2042.61 702
2043.03 708
2043.46 693
2043.89 758
2044.31 720
2044.74 701
2045.17 697
2045.59 669
2046.02 749
2046.45 721
2046.87 759
2047.30 735
2047.73 723
2048.16 771
2048.58 738
2049.01 705
2049.44 715
2049.86 662
2050.29 690
2050.72 684
2051.15 653
2051.57 641
2052.00 676
2052.43 727
2052.86 660
2053.28 633
2053.71 682
2054.14 708
2054.57 723
2054.99 732
2055.42 685
2055.85 769
2056.28 737
2056.70 776
2057.13 806
2057.56 887
2057.99 798
2058.42 685
2058.84 700
2059.27 790
2059.70 709
2060.13 665
2060.56 678
2060.99 761
2061.41 695
2061.84 695
2062.27 719
2062.70 708
2063.13 708
2063.56 773
2063.99 762
2064.41 832
2064.84 796
2065.27 830
2065.70 867
2066.13 862
2066.56 940
2066.99 908
2067.42 863
2067.85 743
2068.27 852
2068.70 866
2069.13 781
2069.56 745
2069.99 766
2070.42 743
2070.85 662
2071.28 718
2071.71 748
2072.14 768
2072.57 725
2073.00 718
2073.43 760
2073.86 789
2074.29 827
2074.72 826
2075.15 797
2075.58 856
2076.01 848
2076.44 862
2076.87 866
2077.30 853
2077.73 818
2078.16 783
2078.59 847
2079.02 793
2079.45 762
2079.88 759
2080.31 815
2080.74 797
2081.17 749
2081.60 700
2082.03 717
2082.46 770
2082.89 779
2083.32 766
2083.75 730
2084.18 722
2084.61 762
2085.04 785
2085.47 764
2085.90 758
2086.34 721
2086.77 776
2087.20 723
2087.63 741
2088.06 791
2088.49 843
2088.92 732
2089.35 774
2089.79 746
2090.22 806
2090.65 765
2091.08 674
2091.51 703
2091.94 779
2092.37 682
2092.81 729
2093.24 709
2093.67 734
2094.10 704
2094.53 694
2094.96 669
2095.40 736
2095.83 704
2096.26 706
2096.69 719
2097.12 705
2097.56 686
2097.99 752
2098.42 696
2098.85 716
2099.29 716
2099.72 699
2100.15 708
2100.58 709
2101.01 678
2101.45 698
2101.88 722
2102.31 688
2102.75 678
2103.18 710
2103.61 714
2104.04 705
2104.48 721
2104.91 795
2105.34 750
2105.77 745
2106.21 798
2106.64 696
2107.07 720
2107.51 674
2107.94 673
2108.37 699
2108.81 769
2109.24 734
2109.67 667
2110.11 682
2110.54 692
2110.97 691
2111.41 688
2111.84 707
2112.27 668
2112.71 637
2113.14 742
2113.58 686
2114.01 682
2114.44 665
2114.88 649
2115.31 674
2115.75 673
2116.18 665
2116.61 693
2117.05 658
2117.48 667
2117.92 670
2118.35 695
2118.78 761
2119.22 756
2119.65 731
2120.09 737
2120.52 726
2120.96 740
2121.39 790
2121.83 775
2122.26 772
2122.69 769
2123.13 783
2123.56 825
2124.00 857
2124.43 792
2124.87 810
2125.30 726
2125.74 700
2126.17 739
2126.61 749
2127.04 705
2127.48 712
2127.91 729
2128.35 702
2128.79 767
2129.22 719
2129.66 789
2130.09 746
2130.53 714
2130.96 728
2131.40 709
2131.83 757
2132.27 758
2132.70 802
2133.14 763
2133.58 766
2134.01 740
2134.45 743
2134.88 756
2135.32 725
2135.76 738
2136.19 782
2136.63 749
2137.06 722
2137.50 745
2137.94 701
2138.37 773
2138.81 758
2139.25 712
2139.68 725
2140.12 726
2140.56 780
2140.99 766
2141.43 706
2141.87 717
2142.30 685
2142.74 733
2143.18 694
2143.61 661
2144.05 681
2144.49 764
2144.92 722
2145.36 722
2145.80 704
2146.23 775
2146.67 737
2147.11 738
2147.55 796
2147.98 820
2148.42 816
2148.86 781
2149.30 902
2149.73 801
2150.17 803
2150.61 852
2151.05 894
2151.48 945
2151.92 874
2152.36 831
2152.80 777
2153.23 771
2153.67 795
2154.11 784
2154.55 815
2154.99 827
2155.42 805
2155.86 782
2156.30 763
2156.74 752
2157.18 775
2157.61 806
2158.05 777
2158.49 816
2158.93 771
2159.37 742
2159.81 721
2160.24 790
2160.68 861
2161.12 849
2161.56 770
2162.00 788
2162.44 778
2162.88 754
2163.32 730
2163.75 743
2164.19 777
2164.63 807
2165.07 815
2165.51 756
2165.95 815
2166.39 774
2166.83 747
2167.27 755
2167.71 713
2168.15 765
2168.59 780
2169.02 829
2169.46 717
2169.90 722
2170.34 779
2170.78 849
2171.22 793
2171.66 746
2172.10 786
2172.54 809
2172.98 775
2173.42 786
2173.86 836
2174.30 831
2174.74 855
2175.18 876
2175.62 891
2176.06 838
2176.50 917
2176.94 902
2177.38 933
2177.82 892
2178.26 889
2178.70 877
2179.14 855
2179.58 841
2180.02 911
2180.47 883
2180.91 833
2181.35 841
2181.79 870
2182.23 820
2182.67 778
2183.11 796
2183.55 796
2183.99 789
2184.43 704
2184.87 756
2185.31 821
2185.76 771
2186.20 748
2186.64 766
2187.08 823
2187.52 807
2187.96 795
2188.40 785
2188.84 819
2189.29 818
2189.73 899
2190.17 872
2190.61 862
2191.05 841
2191.49 864
2191.94 826
2192.38 849
2192.82 824
2193.26 829
2193.70 840
2194.14 876
2194.59 871
2195.03 977
2195.47 941
2195.91 882
2196.36 929
2196.80 957
2197.24 905
2197.68 832
2198.12 878
2198.57 907
2199.01 787
2199.45 822
2199.89 863
2200.34 764
2200.78 735
2201.22 736
2201.66 812
2202.11 845
2202.55 831
2202.99 818
2203.44 861
2203.88 851
2204.32 840
2204.76 870
2205.21 847
2205.65 886
2206.09 889
2206.54 877
2206.98 775
2207.42 903
2207.87 867
2208.31 857
2208.75 857
2209.20 875
2209.64 866
2210.08 865
2210.53 830
2210.97 842
2211.42 818
2211.86 796
2212.30 855
2212.75 878
2213.19 788
2213.63 807
2214.08 843
2214.52 855
2214.97 880
2215.41 847
2215.85 796
2216.30 806
2216.74 807
2217.19 802
2217.63 778
2218.08 775
2218.52 832
2218.97 790
2219.41 768
2219.85 777
2220.30 795
2220.74 878
2221.19 899
2221.63 895
2222.08 889
2222.52 840
2222.97 905
2223.41 919
2223.86 960
2224.30 957
2224.75 943
2225.19 930
2225.64 892
2226.08 895
2226.53 889
2226.97 862
2227.42 909
2227.86 898
2228.31 841
2228.75 895
2229.20 911
2229.65 922
2230.09 914
2230.54 915
2230.98 988
2231.43 1115
2231.87 957
2232.32 943
2232.76 1000
2233.21 1083
2233.66 1032
2234.10 1071
2234.55 1078
2234.99 1038
2235.44 1044
2235.89 1035
2236.33 960
2236.78 895
2237.23 912
2237.67 965
2238.12 889
2238.56 888
2239.01 840
2239.46 791
2239.90 858
2240.35 815
2240.80 790
2241.24 774
2241.69 702
2242.14 698
2242.58 733
2243.03 746
2243.48 767
2243.93 803
2244.37 802
2244.82 747
2245.27 682
2245.71 722
2246.16 736
2246.61 735
2247.05 706
2247.50 756
2247.95 774
2248.40 775
2248.84 782
2249.29 826
2249.74 854
2250.19 850
2250.63 880
2251.08 894
2251.53 816
2251.98 792
2252.43 843
2252.87 832
2253.32 824
2253.77 823
2254.22 819
2254.66 756
2255.11 744
2255.56 786
2256.01 785
2256.46 790
2256.91 770
2257.35 738
2257.80 803
2258.25 757
2258.70 710
2259.15 721
2259.60 783
2260.04 774
2260.49 703
2260.94 813
2261.39 873
2261.84 812
2262.29 828
2262.74 822
2263.19 862
2263.63 887
2264.08 852
2264.53 847
2264.98 877
2265.43 870
2265.88 928
2266.33 928
2266.78 838
2267.23 890
2267.68 927
2268.13 870
2268.58 958
2269.02 952
2269.47 1014
2269.92 1031
2270.37 1041
2270.82 994
2271.27 979
2271.72 1028
2272.17 1065
2272.62 1029
2273.07 967
2273.52 1032
2273.97 1011
2274.42 949
2274.87 946
2275.32 1023
2275.77 942
2276.22 974
2276.67 1001
2277.12 939
2277.57 907
2278.02 942
2278.47 983
2278.92 956
2279.37 815
2279.82 860
2280.27 865
2280.73 792
2281.18 839
2281.63 853
2282.08 829
2282.53 857
2282.98 817
2283.43 772
2283.88 805
2284.33 783
2284.78 829
2285.23 819
2285.68 761
2286.14 748
2286.59 755
2287.04 799
2287.49 844
2287.94 909
2288.39 875
2288.84 925
2289.30 920
2289.75 1087
2290.20 1186
2290.65 1219
2291.10 1170
2291.55 1212
2292.00 1222
2292.46 1257
2292.91 1313
2293.36 1274
2293.81 1264
2294.26 1278
2294.72 1330
2295.17 1222
2295.62 1279
2296.07 1113
2296.52 1099
2296.98 1059
2297.43 990
2297.88 963
2298.33 923
2298.79 889
2299.24 919
2299.69 849
2300.14 847
2300.60 906
2301.05 874
2301.50 802
2301.95 759
2302.41 739
2302.86 758
2303.31 785
2303.76 839
2304.22 855
2304.67 780
2305.12 838
2305.58 802
2306.03 857
2306.48 856
2306.94 867
2307.39 888
2307.84 936
2308.30 931
2308.75 883
2309.20 964
2309.66 932
2310.11 976
2310.56 923
2311.02 966
2311.47 956
2311.92 965
2312.38 976
2312.83 895
2313.28 824
2313.74 814
2314.19 891
2314.65 861
2315.10 870
2315.55 837
2316.01 881
2316.46 971
2316.92 928
2317.37 942
2317.83 1015
2318.28 972
2318.73 912
2319.19 888
2319.64 996
2320.10 964
2320.55 914
2321.01 886
2321.46 933
2321.92 869
2322.37 898
2322.82 943
2323.28 935
2323.73 907
2324.19 980
2324.64 1027
2325.10 1051
2325.55 1031
2326.01 1034
2326.46 1013
2326.92 955
2327.37 1030
2327.83 1080
2328.29 959
2328.74 910
2329.20 864
2329.65 967
2330.11 928
2330.56 922
2331.02 847
2331.47 869
2331.93 887
2332.38 905
2332.84 915
2333.30 931
2333.75 969
2334.21 941
2334.66 885
2335.12 905
2335.58 894
2336.03 886
2336.49 861
2336.94 881
2337.40 856
2337.86 815
2338.31 843
2338.77 809
2339.22 801
2339.68 784
2340.14 838
2340.59 814
2341.05 804
2341.51 852
2341.96 843
2342.42 787
2342.88 866
2343.33 970
2343.79 851
2344.25 825
2344.70 819
2345.16 869
2345.62 864
2346.08 914
2346.53 925
2346.99 961
2347.45 982
2347.90 917
2348.36 892
2348.82 946
2349.28 931
2349.73 956
2350.19 879
2350.65 879
2351.11 928
2351.56 820
2352.02 875
2352.48 913
2352.94 839
2353.39 827
2353.85 874
2354.31 834
2354.77 826
2355.22 769
2355.68 768
2356.14 859
2356.60 796
2357.06 851
2357.51 877
2357.97 845
2358.43 817
2358.89 834
2359.35 842
2359.81 804
2360.26 900
2360.72 830
2361.18 808
2361.64 809
2362.10 891
2362.56 879
2363.02 876
2363.47 905
2363.93 899
2364.39 909
2364.85 957
2365.31 934
2365.77 947
2366.23 948
2366.69 982
2367.15 1036
2367.60 995
2368.06 923
2368.52 901
2368.98 912
2369.44 862
2369.90 884
2370.36 860
2370.82 825
2371.28 825
2371.74 812
2372.20 872
2372.66 828
2373.12 874
2373.58 800
2374.04 844
2374.50 822
2374.96 770
2375.42 809
2375.88 829
2376.34 881
2376.80 823
2377.26 822
2377.72 789
2378.18 786
2378.64 861
2379.10 826
2379.56 767
2380.02 855
2380.48 888
2380.94 786
2381.40 788
2381.86 782
2382.32 824
2382.78 776
2383.24 854
2383.70 800
2384.16 811
2384.62 785
2385.08 775
2385.54 853
2386.00 785
2386.47 855
2386.93 861
2387.39 869
2387.85 864
2388.31 902
2388.77 838
2389.23 849
2389.69 879
2390.15 846
2390.62 861
2391.08 827
2391.54 798
2392.00 873
2392.46 864
2392.92 808
2393.38 749
2393.85 769
2394.31 834
2394.77 830
2395.23 811
2395.69 806
2396.16 862
2396.62 830
2397.08 808
2397.54 859
2398.00 837
2398.47 866
2398.93 852
2399.39 804
2399.85 848
2400.31 802
2400.78 763
2401.24 737
2401.70 734
2402.16 741
2402.63 813
2403.09 785
2403.55 768
2404.01 770
2404.48 786
2404.94 767
2405.40 762
2405.86 764
2406.33 781
2406.79 763
2407.25 816
2407.72 776
2408.18 781
2408.64 763
2409.11 708
2409.57 717
2410.03 728
2410.49 743
2410.96 796
2411.42 761
2411.88 729
2412.35 816
2412.81 738
2413.28 775
2413.74 816
2414.20 842
2414.67 795
2415.13 762
2415.59 786
2416.06 823
2416.52 815
2416.98 878
2417.45 944
2417.91 920
2418.38 911
2418.84 946
2419.30 879
2419.77 837
2420.23 907
2420.70 927
2421.16 892
2421.63 904
2422.09 932
2422.55 893
2423.02 868
2423.48 860
2423.95 902
2424.41 794
2424.88 830
2425.34 844
2425.81 885
2426.27 829
2426.74 815
2427.20 794
2427.67 747
2428.13 743
2428.60 758
2429.06 747
2429.53 738
2429.99 754
2430.46 713
2430.92 714
2431.39 720
2431.85 814
2432.32 800
2432.78 788
2433.25 790
2433.71 785
2434.18 803
2434.64 805
2435.11 806
2435.58 788
2436.04 798
2436.51 813
2436.97 874
2437.44 826
2437.90 870
2438.37 830
2438.84 876
2439.30 885
2439.77 883
2440.23 924
2440.70 922
2441.17 964
2441.63 871
2442.10 914
2442.57 919
2443.03 897
2443.50 890
2443.96 794
2444.43 837
2444.90 848
2445.36 876
2445.83 853
2446.30 793
2446.76 797
2447.23 777
2447.70 753
2448.16 780
2448.63 776
2449.10 803
2449.57 821
2450.03 773
2450.50 787
2450.97 823
2451.43 803
2451.90 795
2452.37 808
2452.84 762
2453.30 759
2453.77 779
2454.24 774
2454.71 847
2455.17 736
2455.64 769
2456.11 815
2456.58 736
2457.04 731
2457.51 692
2457.98 742
2458.45 774
2458.91 762
2459.38 752
2459.85 752
2460.32 747
2460.79 776
2461.25 766
2461.72 781
2462.19 808
2462.66 743
2463.13 768
2463.60 727
2464.06 783
2464.53 765
2465.00 745
2465.47 740
2465.94 750
2466.41 787
2466.87 785
2467.34 792
2467.81 766
2468.28 749
2468.75 761
2469.22 877
2469.69 853
2470.16 838
2470.63 821
2471.09 789
2471.56 757
2472.03 792
2472.50 747
2472.97 725
2473.44 738
2473.91 747
2474.38 757
2474.85 773
2475.32 826
2475.79 800
2476.26 786
2476.73 746
2477.20 768
2477.67 756
2478.14 812
2478.60 768
2479.07 773
2479.54 806
2480.01 797
2480.48 847
2480.95 820
2481.42 730
2481.89 742
2482.36 703
2482.83 712
2483.30 749
2483.77 728
2484.25 728
2484.72 724
2485.19 772
2485.66 820
2486.13 797
2486.60 796
2487.07 868
2487.54 847
2488.01 817
2488.48 798
2488.95 792
2489.42 809
2489.89 836
2490.36 785
2490.83 764
2491.30 817
2491.78 802
2492.25 808
2492.72 829
2493.19 836
2493.66 816
2494.13 785
2494.60 806
2495.07 839
2495.55 813
2496.02 899
2496.49 912
2496.96 852
2497.43 794
2497.90 827
2498.37 779
2498.85 778
2499.32 728
2499.79 730
2500.26 746
2500.73 749
2501.20 780
2501.68 761
2502.15 754
2502.62 741
2503.09 712
2503.56 771
2504.04 748
2504.51 790
2504.98 725
2505.45 853
2505.93 802
2506.40 766
2506.87 795
2507.34 834
2507.82 834
2508.29 800
2508.76 840
2509.23 829
2509.71 886
2510.18 904
2510.65 891
2511.12 891
2511.60 939
2512.07 969
2512.54 967
2513.02 927
2513.49 902
2513.96 912
2514.44 970
2514.91 838
2515.38 878
2515.85 891
2516.33 852
2516.80 821
2517.27 790
2517.75 745
2518.22 759
2518.70 797
2519.17 832
2519.64 847
2520.12 861
2520.59 867
2521.06 787
2521.54 791
2522.01 825
2522.49 797
2522.96 827
2523.43 782
2523.91 743
2524.38 780
2524.86 807
2525.33 805
2525.80 766
2526.28 769
2526.75 787
2527.23 782
2527.70 814
2528.18 777
2528.65 825
2529.12 762
2529.60 795
2530.07 839
2530.55 751
2531.02 855
2531.50 868
2531.97 807
2532.45 862
2532.92 858
2533.40 881
2533.87 851
2534.35 891
2534.82 852
2535.30 870
2535.77 850
2536.25 817
2536.72 862
2537.20 821
2537.67 845
2538.15 855
2538.62 863
2539.10 819
2539.57 770
2540.05 796
2540.53 918
2541.00 839
2541.48 824
2541.95 847
2542.43 821
2542.90 797
2543.38 814
2543.86 846
2544.33 831
2544.81 857
2545.28 876
2545.76 848
2546.24 830
2546.71 869
2547.19 910
2547.66 941
2548.14 1023
2548.62 1024
2549.09 1019
2549.57 999
2550.05 1000
2550.52 1028
2551.00 1065
2551.48 998
2551.95 960
2552.43 950
2552.91 1031
2553.38 968
2553.86 990
2554.34 975
2554.81 980
2555.29 938
2555.77 918
2556.24 945
2556.72 937
2557.20 930
2557.68 849
2558.15 923
2558.63 873
2559.11 839
2559.58 816
2560.06 756
2560.54 759
2561.02 779
2561.49 782
2561.97 822
2562.45 812
2562.93 779
2563.41 804
2563.88 778
2564.36 762
2564.84 794
2565.32 822
2565.79 785
2566.27 848
2566.75 797
2567.23 751
2567.71 786
2568.18 793
2568.66 758
2569.14 763
2569.62 775
2570.10 758
2570.58 751
2571.05 746
2571.53 760
2572.01 787
2572.49 795
2572.97 790
2573.45 711
2573.93 859
2574.40 849
2574.88 823
2575.36 782
2575.84 781
2576.32 850
2576.80 804
2577.28 798
2577.76 774
2578.24 829
2578.72 800
2579.19 807
2579.67 774
2580.15 828
2580.63 875
2581.11 761
2581.59 787
2582.07 804
2582.55 798
2583.03 839
2583.51 793
2583.99 768
2584.47 764
2584.95 682
2585.43 747
2585.91 795
2586.39 758
2586.87 831
2587.35 841
2587.83 825
2588.31 792
2588.79 781
2589.27 846
2589.75 834
2590.23 764
2590.71 784
2591.19 860
2591.67 804
2592.15 722
2592.63 729
2593.11 811
2593.59 761
2594.07 785
2594.55 789
2595.03 814
2595.51 797
2595.99 796
2596.47 725
2596.96 722
2597.44 745
2597.92 752
2598.40 738
2598.88 777
2599.36 712
2599.84 761
2600.32 802
2600.80 708
2601.28 784
2601.77 793
2602.25 760
2602.73 802
2603.21 826
2603.69 767
2604.17 806
2604.65 754
2605.14 796
2605.62 790
2606.10 765
2606.58 815
2607.06 804
2607.54 793
2608.03 771
2608.51 840
2608.99 857
2609.47 845
2609.95 830
2610.44 830
2610.92 847
2611.40 872
2611.88 835
2612.37 790
2612.85 780
2613.33 787
2613.81 823
2614.29 754
2614.78 763
2615.26 732
2615.74 757
2616.22 742
2616.71 709
2617.19 761
2617.67 795
2618.16 780
2618.64 788
2619.12 820
2619.60 765
2620.09 778
2620.57 837
2621.05 841
2621.54 811
2622.02 844
2622.50 762
2622.99 777
2623.47 794
2623.95 822
2624.44 795
2624.92 799
2625.40 840
2625.89 784
2626.37 799
2626.85 770
2627.34 733
2627.82 698
2628.30 759
2628.79 842
2629.27 851
2629.76 790
2630.24 766
2630.72 787
2631.21 802
2631.69 798
2632.18 760
2632.66 760
2633.14 812
2633.63 793
2634.11 763
2634.60 833
2635.08 796
2635.57 745
2636.05 818
2636.53 811
2637.02 782
2637.50 692
2637.99 757
2638.47 793
2638.96 758
2639.44 799
2639.93 749
2640.41 782
2640.90 773
2641.38 835
2641.87 767
2642.35 822
2642.84 843
2643.32 826
2643.81 781
2644.29 764
2644.78 760
2645.26 832
2645.75 789
2646.23 790
2646.72 761
2647.20 831
2647.69 807
2648.18 818
2648.66 807
2649.15 784
2649.63 777
2650.12 802
2650.60 827
2651.09 771
2651.58 759
2652.06 821
2652.55 812
2653.03 774
2653.52 877
2654.01 838
2654.49 836
2654.98 854
2655.46 795
2655.95 803
2656.44 762
2656.92 799
2657.41 798
2657.90 766
2658.38 803
2658.87 822
2659.36 796
2659.84 776
2660.33 772
2660.82 802
2661.30 777
2661.79 794
2662.28 825
2662.76 776
2663.25 786
2663.74 825
2664.22 819
2664.71 791
2665.20 898
2665.68 868
2666.17 818
2666.66 797
2667.15 821
2667.63 831
2668.12 809
2668.61 782
2669.10 825
2669.58 820
2670.07 800
2670.56 823
2671.05 827
2671.53 841
2672.02 862
2672.51 907
2673.00 927
2673.48 893
2673.97 937
2674.46 978
2674.95 896
2675.44 996
2675.92 903
2676.41 920
2676.90 1018
2677.39 954
2677.88 922
2678.37 842
2678.85 820
2679.34 870
2679.83 835
2680.32 768
2680.81 903
2681.30 932
2681.79 907
2682.27 863
2682.76 867
2683.25 893
2683.74 878
2684.23 853
2684.72 814
2685.21 849
2685.70 864
2686.18 855
2686.67 813
2687.16 841
2687.65 819
2688.14 776
2688.63 824
2689.12 864
2689.61 871
2690.10 823
2690.59 808
2691.08 807
2691.57 835
2692.06 845
2692.55 968
2693.04 909
2693.53 946
2694.02 897
2694.51 872
2694.99 877
2695.48 866
2695.97 897
2696.46 970
2696.95 891
2697.44 809
2697.93 864
2698.42 831
2698.92 869
2699.41 935
2699.90 973
2700.39 941
2700.88 894
2701.37 911
2701.86 899
2702.35 955
2702.84 874
2703.33 896
2703.82 910
2704.31 923
2704.80 907
2705.29 870
2705.78 872
2706.27 800
2706.76 774
2707.25 777
2707.75 875
2708.24 797
2708.73 746
2709.22 809
2709.71 734
2710.20 799
2710.69 809
2711.18 826
2711.68 773
2712.17 845
2712.66 786
2713.15 810
2713.64 773
2714.13 716
2714.62 759
2715.12 773
2715.61 872
2716.10 774
2716.59 831
2717.08 799
2717.57 741
2718.07 748
2718.56 749
2719.05 744
2719.54 781
2720.03 836
2720.53 846
2721.02 933
2721.51 902
2722.00 906
2722.50 911
2722.99 919
2723.48 880
2723.97 827
2724.47 858
2724.96 832
2725.45 823
2725.94 884
2726.44 799
2726.93 809
2727.42 841
2727.91 861
2728.41 794
2728.90 815
2729.39 859
2729.89 840
2730.38 914
2730.87 882
2731.37 897
2731.86 883
2732.35 912
2732.84 897
2733.34 849
2733.83 903
2734.32 888
2734.82 981
2735.31 936
2735.81 887
2736.30 904
2736.79 991
2737.29 1026
2737.78 952
2738.27 933
2738.77 901
2739.26 975
2739.75 949
2740.25 907
2740.74 900
2741.24 858
2741.73 809
2742.22 897
2742.72 846
2743.21 808
2743.71 784
2744.20 834
2744.70 782
2745.19 777
2745.68 763
2746.18 749
2746.67 772
2747.17 782
2747.66 770
2748.16 800
2748.65 793
2749.15 819
2749.64 801
2750.14 782
2750.63 869
2751.13 775
2751.62 751
2752.12 759
2752.61 743
2753.11 785
2753.60 819
2754.10 830
2754.59 752
2755.09 838
2755.58 839
2756.08 824
2756.57 821
2757.07 822
2757.56 851
2758.06 795
2758.56 799
2759.05 875
2759.55 864
2760.04 842
2760.54 805
2761.03 775
2761.53 863
2762.03 855
2762.52 839
2763.02 843
2763.51 840
2764.01 818
2764.51 804
2765.00 778
2765.50 748
2765.99 792
2766.49 775
2766.99 772
2767.48 768
2767.98 736
2768.48 760
2768.97 801
2769.47 788
2769.97 759
2770.46 811
2770.96 839
2771.46 847
2771.95 848
2772.45 849
2772.95 853
2773.44 816
2773.94 780
2774.44 815
2774.93 764
2775.43 773
2775.93 809
2776.43 811
2776.92 856
2777.42 817
2777.92 815
2778.41 784
2778.91 782
2779.41 799
2779.91 854
2780.40 811
2780.90 785
2781.40 828
2781.90 783
2782.39 751
2782.89 805
2783.39 937
2783.89 901
2784.39 821
2784.88 781
2785.38 804
2785.88 837
2786.38 821
2786.88 840
2787.37 938
2787.87 851
2788.37 882
2788.87 801
2789.37 884
2789.87 786
2790.36 759
2790.86 834
2791.36 820
2791.86 867
2792.36 876
2792.86 813
2793.36 781
2793.85 784
2794.35 886
2794.85 950
2795.35 862
2795.85 814
2796.35 890
2796.85 909
2797.35 969
2797.85 907
2798.34 882
2798.84 921
2799.34 888
2799.84 916
2800.34 942
2800.84 921
2801.34 839
2801.84 849
2802.34 870
2802.84 879
2803.34 831
2803.84 844
2804.34 802
2804.84 796
2805.34 827
2805.84 837
2806.34 898
2806.84 919
2807.34 903
2807.84 924
2808.34 884
2808.84 928
2809.34 1035
2809.84 1004
2810.34 1025
2810.84 953
2811.34 918
2811.84 974
2812.34 1005
2812.84 884
2813.34 945
2813.84 943
2814.34 934
2814.84 914
2815.34 911
2815.84 958
2816.34 938
2816.84 942
2817.34 933
2817.85 909
2818.35 847
2818.85 868
2819.35 855
2819.85 816
2820.35 840
2820.85 863
2821.35 832
2821.85 793
2822.35 828
2822.86 754
2823.36 795
2823.86 829
2824.36 847
2824.86 836
2825.36 744
2825.87 802
2826.37 768
2826.87 771
2827.37 791
2827.87 796
2828.37 800
2828.88 764
2829.38 800
2829.88 773
2830.38 791
2830.88 829
2831.39 749
2831.89 789
2832.39 797
2832.89 804
2833.39 810
2833.90 818
2834.40 812
2834.90 824
2835.40 843
2835.91 775
2836.41 824
2836.91 805
2837.41 826
2837.92 848
2838.42 833
2838.92 843
2839.42 851
2839.93 818
2840.43 829
2840.93 781
2841.44 800
2841.94 799
2842.44 797
2842.95 809
2843.45 846
2843.95 858
2844.45 855
2844.96 834
2845.46 790
2845.96 841
2846.47 815
2846.97 848
2847.48 887
2847.98 877
2848.48 863
2848.99 861
2849.49 845
2849.99 814
2850.50 838
2851.00 902
2851.50 865
2852.01 872
2852.51 820
2853.02 760
2853.52 774
2854.02 804
2854.53 810
2855.03 754
2855.54 842
2856.04 794
2856.55 805
2857.05 793
2857.55 812
2858.06 847
2858.56 876
2859.07 814
2859.57 794
2860.08 852
2860.58 779
2861.09 796
2861.59 846
2862.10 858
2862.60 886
2863.11 872
2863.61 903
2864.12 827
2864.62 862
2865.13 872
2865.63 858
2866.14 843
2866.64 801
2867.15 823
2867.65 846
2868.16 896
2868.66 865
2869.17 787
2869.67 802
2870.18 811
2870.68 806
2871.19 824
2871.69 793
2872.20 836
2872.71 865
2873.21 874
2873.72 845
2874.22 812
2874.73 833
2875.24 872
2875.74 918
2876.25 883
2876.75 764
2877.26 761
2877.77 812
2878.27 813
2878.78 783
2879.28 856
2879.79 828
2880.30 850
2880.80 863
2881.31 894
2881.82 915
2882.32 872
2882.83 928
2883.34 940
2883.84 879
2884.35 870
2884.86 953
2885.36 985
2885.87 1001
2886.38 1000
2886.88 1134
2887.39 1215
2887.90 1167
2888.41 1157
2888.91 1160
2889.42 1090
2889.93 1142
2890.43 1154
2890.94 1029
2891.45 1013
2891.96 1024
2892.46 992
2892.97 1020
2893.48 961
2893.99 1040
2894.49 996
2895.00 1032
2895.51 1087
2896.02 977
2896.53 980
2897.03 1034
2897.54 1016
2898.05 948
2898.56 944
2899.07 1017
2899.57 878
2900.08 853
2900.59 907
2901.10 925
2901.61 961
2902.11 933
2902.62 897
2903.13 870
2903.64 913
2904.15 943
2904.66 907
2905.16 923
2905.67 912
2906.18 955
2906.69 1018
2907.20 1012
2907.71 940
2908.22 930
2908.73 915
2909.24 840
2909.74 914
2910.25 915
2910.76 899
2911.27 874
2911.78 834
2912.29 844
2912.80 831
2913.31 815
2913.82 877
2914.33 871
2914.84 846
2915.35 890
2915.86 884
2916.36 868
2916.87 888
2917.38 878
2917.89 914
2918.40 915
2918.91 883
2919.42 932
2919.93 929
2920.44 982
2920.95 1001
2921.46 1018
2921.97 980
2922.48 1020
2922.99 999
2923.50 992
2924.01 991
2924.52 974
2925.03 1012
2925.54 1044
2926.05 1020
2926.57 974
2927.08 1001
2927.59 958
2928.10 926
2928.61 894
2929.12 929
2929.63 926
2930.14 862
2930.65 821
2931.16 813
2931.67 818
2932.18 781
2932.69 803
2933.20 826
2933.72 812
2934.23 806
2934.74 841
2935.25 820
2935.76 888
2936.27 876
2936.78 918
2937.29 856
2937.81 861
2938.32 864
2938.83 884
2939.34 873
2939.85 890
2940.36 934
2940.88 952
2941.39 933
2941.90 933
2942.41 977
2942.92 980
2943.43 981
2943.95 1019
2944.46 1049
2944.97 1006
2945.48 969
2945.99 1006
2946.51 988
2947.02 969
2947.53 921
2948.04 939
2948.56 914
2949.07 856
2949.58 838
2950.09 865
2950.61 879
2951.12 846
2951.63 849
2952.14 862
2952.66 865
2953.17 842
2953.68 797
2954.19 882
2954.71 795
2955.22 787
2955.73 861
2956.25 873
2956.76 818
2957.27 836
2957.79 804
2958.30 781
2958.81 811
2959.33 849
2959.84 826
2960.35 831
2960.87 902
2961.38 946
2961.89 949
2962.41 951
2962.92 958
2963.43 966
2963.95 982
2964.46 948
2964.97 953
2965.49 921
2966.00 894
2966.52 959
2967.03 945
2967.54 887
2968.06 859
2968.57 898
2969.09 830
2969.60 863
2970.12 948
2970.63 846
2971.14 889
2971.66 915
2972.17 839
2972.69 898
2973.20 845
2973.72 828
2974.23 824
2974.75 896
2975.26 917
2975.77 916
2976.29 907
2976.80 922
2977.32 936
2977.83 918
2978.35 950
2978.86 1029
2979.38 1008
2979.89 1011
2980.41 992
2980.92 1011
2981.44 1015
2981.95 972
2982.47 982
2982.99 963
2983.50 1021
2984.02 1021
2984.53 1071
2985.05 1022
2985.56 1093
2986.08 1108
2986.59 1100
2987.11 1113
2987.63 1145
2988.14 1155
2988.66 1088
2989.17 1098
2989.69 1155
2990.20 1137
2990.72 1041
2991.24 1057
2991.75 1097
2992.27 1025
2992.79 1070
2993.30 1029
2993.82 1098
2994.33 1114
2994.85 1069
2995.37 1131
2995.88 1190
2996.40 1235
2996.92 1238
2997.43 1307
2997.95 1392
2998.47 1492
2998.98 1481
2999.50 1461
3000.02 1504
3000.53 1490
3001.05 1522
3001.57 1464
3002.08 1613
3002.60 1788
3003.12 2014
3003.64 2279
3004.15 2609
3004.67 2852
3005.19 3180
3005.70 3212
3006.22 3272
3006.74 3101
3007.26 2868
3007.77 2595
3008.29 2409
3008.81 2032
3009.33 1819
3009.84 1623
3010.36 1621
3010.88 1490
3011.40 1325
3011.92 1233
3012.43 1210
3012.95 1164
3013.47 1243
3013.99 1204
3014.50 1156
3015.02 1229
3015.54 1113
3016.06 1116
3016.58 1168
3017.10 1131
3017.61 1165
3018.13 1134
3018.65 1115
3019.17 1114
3019.69 1107
3020.21 1098
3020.73 1140
3021.24 1101
3021.76 1101
3022.28 1116
3022.80 1119
3023.32 1165
3023.84 1225
3024.36 1244
3024.88 1230
3025.39 1165
3025.91 1226
3026.43 1274
3026.95 1203
3027.47 1106
3027.99 1047
3028.51 1092
3029.03 1085
3029.55 1076
3030.07 1084
3030.59 1039
3031.11 1019
3031.63 1006
3032.15 994
3032.66 974
3033.18 996
3033.70 1037
3034.22 1070
3034.74 1063
3035.26 1117
3035.78 1036
3036.30 1007
3036.82 1041
3037.34 1014
3037.86 949
3038.38 939
3038.90 1020
3039.42 1000
3039.94 1017
3040.46 923
3040.98 963
3041.51 923
3042.03 961
3042.55 985
3043.07 896
3043.59 964
3044.11 917
3044.63 977
3045.15 980
3045.67 999
3046.19 979
3046.71 913
3047.23 939
3047.75 932
3048.27 911
3048.79 941
3049.32 983
3049.84 1000
3050.36 945
3050.88 990
3051.40 919
3051.92 989
3052.44 989
3052.96 952
3053.49 952
3054.01 970
3054.53 879
3055.05 928
3055.57 954
3056.09 980
3056.62 898
3057.14 969
3057.66 887
3058.18 882
3058.70 906
3059.22 1001
3059.75 1014
3060.27 967
3060.79 1031
3061.31 1023
3061.83 1124
3062.36 1082
3062.88 1040
3063.40 1060
3063.92 1103
3064.45 1086
3064.97 1056
3065.49 1096
3066.01 1104
3066.54 1221
3067.06 1180
3067.58 1204
3068.10 1261
3068.63 1176
3069.15 1163
3069.67 1168
3070.19 1187
3070.72 1197
3071.24 1117
3071.76 1214
3072.29 1203
3072.81 1169
3073.33 1158
3073.85 1109
3074.38 1172
3074.90 1198
3075.42 1128
3075.95 1156
3076.47 1139
3076.99 1199
3077.52 1349
3078.04 1340
3078.57 1440
3079.09 1468
3079.61 1503
3080.14 1473
3080.66 1508
3081.18 1534
3081.71 1478
3082.23 1450
3082.76 1488
3083.28 1421
3083.80 1426
3084.33 1389
3084.85 1420
3085.38 1406
3085.90 1363
3086.42 1353
3086.95 1359
3087.47 1436
3088.00 1449
3088.52 1702
3089.05 1877
3089.57 2044
3090.09 2124
3090.62 2178
3091.14 2171
3091.67 2090
3092.19 2092
3092.72 2076
3093.24 1937
3093.77 1791
3094.29 1754
3094.82 1731
3095.34 1814
3095.87 1817
3096.39 1969
3096.92 2003
3097.44 1992
3097.97 2009
3098.49 2121
3099.02 2080
3099.54 1946
3100.07 1964
3100.59 2188
3101.12 2401
3101.64 2876
3102.17 3249
3102.70 3573
3103.22 4023
3103.75 4179
3104.27 4338
3104.80 4078
3105.32 3883
3105.85 3588
3106.38 3187
3106.90 2704
3107.43 2174
3107.95 1997
3108.48 1815
3109.01 1637
3109.53 1654
3110.06 1529
3110.58 1429
3111.11 1389
3111.64 1424
3112.16 1418
3112.69 1362
3113.22 1327
3113.74 1293
3114.27 1192
3114.80 1152
3115.32 1181
3115.85 1187
3116.38 1149
3116.90 1148
3117.43 1148
3117.96 1290
3118.48 1178
3119.01 1203
3119.54 1241
3120.06 1208
3120.59 1203
3121.12 1359
3121.65 1333
3122.17 1374
3122.70 1313
3123.23 1402
3123.76 1431
3124.28 1407
3124.81 1396
3125.34 1279
3125.87 1223
3126.39 1210
3126.92 1229
3127.45 1191
3127.98 1185
3128.50 1066
3129.03 1180
3129.56 1080
3130.09 1055
3130.62 1080
3131.14 1068
3131.67 1033
3132.20 1009
3132.73 1058
3133.26 1096
3133.78 1076
3134.31 1001
3134.84 1012
3135.37 1077
3135.90 1151
3136.43 1075
3136.95 1074
3137.48 1110
3138.01 1046
3138.54 991
3139.07 990
3139.60 926
3140.13 976
3140.65 1017
3141.18 997
3141.71 1019
3142.24 1004
3142.77 953
3143.30 896
3143.83 957
3144.36 980
3144.89 957
3145.42 932
3145.94 985
3146.47 963
3147.00 1023
3147.53 1074
3148.06 978
3148.59 966
3149.12 992
3149.65 1048
3150.18 1010
3150.71 1038
3151.24 1010
3151.77 994
3152.30 1005
3152.83 1015
3153.36 1014
3153.89 1012
3154.42 959
3154.95 959
3155.48 930
3156.01 980
3156.54 981
3157.07 996
3157.60 1011
3158.13 1016
3158.66 999
3159.19 989
3159.72 1018
3160.25 982
3160.78 953
3161.31 1002
3161.84 1010
3162.37 1060
3162.90 1063
3163.43 975
3163.97 949
3164.50 981
3165.03 930
3165.56 954
3166.09 957
3166.62 925
3167.15 945
3167.68 892
3168.21 905
3168.74 911
3169.28 902
3169.81 904
3170.34 894
3170.87 903
3171.40 922
3171.93 928
3172.46 938
3172.99 1002
3173.53 996
3174.06 1027
3174.59 1036
3175.12 959
3175.65 957
3176.18 1023
3176.72 1015
3177.25 940
3177.78 944
3178.31 954
3178.84 883
3179.38 892
3179.91 861
3180.44 818
3180.97 890
3181.50 885
3182.04 896
3182.57 887
3183.10 826
3183.63 880
3184.17 850
3184.70 870
3185.23 838
3185.76 960
3186.30 938
3186.83 847
3187.36 847
3187.89 875
3188.43 875
3188.96 840
3189.49 914
3190.03 894
3190.56 878
3191.09 855
3191.63 904
3192.16 907
3192.69 881
3193.22 897
3193.76 849
3194.29 868
3194.82 914
3195.36 865
3195.89 832
3196.43 869
3196.96 925
3197.49 938
3198.03 939
3198.56 945
3199.09 937
3199.63 996
3200.16 888
3200.69 969
3201.23 920
3201.76 973
3202.30 984
3202.83 987
3203.36 983
3203.90 999
3204.43 919
3204.97 985
3205.50 1056
3206.04 991
3206.57 1040
3207.10 1061
3207.64 1134
3208.17 1168
3208.71 1188
3209.24 1210
3209.78 1290
3210.31 1348
3210.85 1438
3211.38 1482
3211.91 1446
3212.45 1409
3212.98 1391
3213.52 1402
3214.05 1341
3214.59 1240
3215.12 1108
3215.66 1095
3216.19 1047
3216.73 1070
3217.26 965
3217.80 1027
3218.34 1028
3218.87 990
3219.41 938
3219.94 881
3220.48 912
3221.01 928
3221.55 967
3222.08 994
3222.62 984
3223.15 1039
3223.69 1121
3224.23 1236
3224.76 1209
3225.30 1143
3225.83 1134
3226.37 1227
3226.91 1175
3227.44 1166
3227.98 1152
3228.51 1134
3229.05 1106
3229.59 1161
3230.12 1045
3230.66 1054
3231.20 1104
3231.73 1100
3232.27 1168
3232.81 1179
3233.34 1124
3233.88 1207
3234.41 1194
3234.95 1230
3235.49 1232
3236.02 1264
3236.56 1241
3237.10 1256
3237.64 1286
3238.17 1331
3238.71 1315
3239.25 1351
3239.78 1331
3240.32 1276
3240.86 1165
3241.39 1246
3241.93 1263
3242.47 1277
3243.01 1310
3243.54 1207
3244.08 1236
3244.62 1164
3245.16 1138
3245.69 1222
3246.23 1292
3246.77 1260
3247.31 1278
3247.84 1261
3248.38 1278
3248.92 1342
3249.46 1424
3250.00 1437
3250.53 1443
3251.07 1657
3251.61 1885
3252.15 2239
3252.69 2364
3253.22 2486
3253.76 2491
3254.30 2669
3254.84 2526
3255.38 2485
3255.92 2281
3256.45 2088
3256.99 1941
3257.53 1779
3258.07 1687
3258.61 1634
3259.15 1665
3259.69 1670
3260.23 1722
3260.76 1764
3261.30 1873
3261.84 2074
3262.38 2213
3262.92 2178
3263.46 2294
3264.00 2284
3264.54 2348
3265.08 2338
3265.62 2460
3266.15 2560
3266.69 2629
3267.23 2559
3267.77 2681
3268.31 2768
3268.85 2502
3269.39 2442
3269.93 2227
3270.47 2013
3271.01 1775
3271.55 1815
3272.09 1689
3272.63 1586
3273.17 1612
3273.71 1589
3274.25 1619
3274.79 1469
3275.33 1447
3275.87 1514
3276.41 1524
3276.95 1502
3277.49 1528
3278.03 1473
3278.57 1540
3279.11 1552
3279.65 1635
3280.19 1536
3280.73 1531
3281.27 1472
3281.81 1502
3282.35 1525
3282.89 1528
3283.43 1466
3283.97 1421
3284.52 1495
3285.06 1441
3285.60 1490
3286.14 1473
3286.68 1488
3287.22 1490
3287.76 1505
3288.30 1550
3288.84 1535
3289.38 1541
3289.93 1619
3290.47 1679
3291.01 1714
3291.55 1711
3292.09 1747
3292.63 1886
3293.17 2001
3293.72 2194
3294.26 2447
3294.80 2596
3295.34 2653
3295.88 2761
3296.42 2823
3296.97 2843
3297.51 2674
3298.05 2676
3298.59 2484
3299.13 2416
3299.68 2213
3300.22 2114
3300.76 1928
3301.30 1882
3301.84 1839
3302.39 1762
3302.93 1696
3303.47 1671
3304.01 1667
3304.56 1625
3305.10 1681
3305.64 1639
3306.18 1642
3306.73 1621
3307.27 1628
3307.81 1547
3308.35 1614
3308.90 1679
3309.44 1718
3309.98 1798
3310.52 1832
3311.07 1774
3311.61 1723
3312.15 1699
3312.70 1719
3313.24 1658
3313.78 1732
3314.33 1795
3314.87 1793
3315.41 1906
3315.96 1919
3316.50 2006
3317.04 2050
3317.59 2176
3318.13 2423
3318.67 2538
3319.22 2633
3319.76 2652
3320.30 2672
3320.85 2762
3321.39 2759
3321.94 2702
3322.48 2635
3323.02 2461
3323.57 2324
3324.11 2358
3324.66 2311
3325.20 2254
3325.74 2357
3326.29 2221
3326.83 2246
3327.38 2199
3327.92 2068
3328.47 2080
3329.01 2151
3329.55 2195
3330.10 2216
3330.64 2185
3331.19 2545
3331.73 2864
3332.28 3585
3332.82 4733
3333.37 6039
3333.91 7996
3334.46 10028
3335.00 12073
3335.55 13859
3336.09 15399
3336.64 16007
3337.18 15879
3337.73 15014
3338.27 13902
3338.82 12406
3339.36 10863
3339.91 9021
3340.45 7269
3341.00 5962
3341.54 4897
3342.09 4106
3342.63 3330
3343.18 2877
3343.73 2517
3344.27 2316
3344.82 2166
3345.36 1906
3345.91 1860
3346.45 1841
3347.00 1782
3347.55 1773
3348.09 1734
3348.64 1733
3349.18 1641
3349.73 1623
3350.28 1656
3350.82 1547
3351.37 1511
3351.92 1538
3352.46 1453
3353.01 1457
3353.55 1421
3354.10 1448
3354.65 1383
3355.19 1460
3355.74 1592
3356.29 1603
3356.83 1523
3357.38 1552
3357.93 1498
3358.47 1581
3359.02 1493
3359.57 1436
3360.12 1507
3360.66 1616
3361.21 1627
3361.76 1670
3362.30 1638
3362.85 1631
3363.40 1585
3363.95 1670
3364.49 1631
3365.04 1559
3365.59 1618
3366.14 1628
3366.68 1638
3367.23 1616
3367.78 1515
3368.33 1556
3368.87 1636
3369.42 1567
3369.97 1555
3370.52 1660
3371.06 1722
3371.61 1982
3372.16 2211
3372.71 2374
3373.26 2635
3373.80 2970
3374.35 3041
3374.90 3119
3375.45 3062
3376.00 2853
3376.54 2739
3377.09 2554
3377.64 2273
3378.19 2088
3378.74 1952
3379.29 1743
3379.84 1630
3380.38 1496
3380.93 1429
3381.48 1395
3382.03 1362
3382.58 1276
3383.13 1304
3383.68 1252
3384.23 1255
3384.77 1293
3385.32 1208
3385.87 1184
3386.42 1170
3386.97 1181
3387.52 1239
3388.07 1161
3388.62 1169
3389.17 1180
3389.72 1170
3390.27 1117
3390.82 1146
3391.37 1121
3391.92 1153
3392.46 1235
3393.01 1244
3393.56 1298
3394.11 1225
3394.66 1204
3395.21 1299
3395.76 1239
3396.31 1323
3396.86 1317
3397.41 1392
3397.96 1425
3398.51 1378
3399.06 1380
3399.61 1399
3400.16 1410
3400.71 1378
3401.26 1319
3401.81 1236
3402.37 1254
3402.92 1250
3403.47 1210
3404.02 1115
3404.57 1119
3405.12 1221
3405.67 1124
3406.22 1049
3406.77 1020
3407.32 1111
3407.87 1101
3408.42 1153
3408.97 1147
3409.52 1225
3410.08 1331
3410.63 1396
3411.18 1438
3411.73 1494
3412.28 1546
3412.83 1555
3413.38 1594
3413.93 1534
3414.48 1572
3415.04 1513
3415.59 1452
3416.14 1432
3416.69 1317
3417.24 1344
3417.79 1202
3418.35 1239
3418.90 1164
3419.45 1170
3420.00 1181
3420.55 1110
3421.10 1108
3421.66 1146
3422.21 1065
3422.76 1113
3423.31 1236
3423.86 1221
3424.42 1254
3424.97 1222
3425.52 1235
3426.07 1189
3426.63 1123
3427.18 1074
3427.73 1031
3428.28 1018
3428.84 1028
3429.39 975
3429.94 954
3430.49 972
3431.05 1003
3431.60 944
3432.15 886
3432.70 991
3433.26 913
3433.81 912
3434.36 980
3434.92 1008
3435.47 995
3436.02 990
3436.58 1004
3437.13 1024
3437.68 1014
3438.24 1014
3438.79 1017
3439.34 1067
3439.90 1050
3440.45 1061
3441.00 1057
3441.56 1030
3442.11 1059
3442.66 1078
3443.22 1011
3443.77 1012
3444.32 1062
3444.88 949
3445.43 1045
3445.99 1020
3446.54 1011
3447.09 983
3447.65 1034
3448.20 1022
3448.76 1042
3449.31 992
3449.86 929
3450.42 986
3450.97 976
3451.53 937
3452.08 962
3452.64 957
3453.19 944
3453.75 918
3454.30 882
3454.85 916
3455.41 862
3455.96 939
3456.52 949
3457.07 913
3457.63 965
3458.18 972
3458.74 916
3459.29 945
3459.85 899
3460.40 1005
3460.96 987
3461.51 1014
3462.07 1046
3462.62 1066
3463.18 1075
3463.73 1083
3464.29 1092
3464.85 1041
3465.40 1063
3465.96 1070
3466.51 1123
3467.07 1135
3467.62 1082
3468.18 1109
3468.73 1071
3469.29 1136
3469.85 1137
3470.40 1148
3470.96 1126
3471.51 1220
3472.07 1167
3472.63 1180
3473.18 1163
3473.74 1147
3474.29 1161
3474.85 1199
3475.41 1161
3475.96 1240
3476.52 1204
3477.08 1239
3477.63 1224
3478.19 1235
3478.75 1259
3479.30 1293
3479.86 1364
3480.42 1301
3480.97 1348
3481.53 1405
3482.09 1373
3482.64 1508
3483.20 1489
3483.76 1424
3484.31 1393
3484.87 1445
3485.43 1503
3485.98 1441
3486.54 1579
3487.10 1561
3487.66 1489
3488.21 1632
3488.77 1714
3489.33 1993
3489.89 2378
3490.44 2842
3491.00 3529
3491.56 4207
3492.12 4653
3492.67 5173
3493.23 5400
3493.79 5340
3494.35 5037
3494.90 4275
3495.46 3938
3496.02 3423
3496.58 2838
3497.14 2492
3497.69 2070
3498.25 2039
3498.81 1946
3499.37 1818
3499.93 1810
3500.49 1691
3501.04 1790
3501.60 1925
3502.16 1947
3502.72 2011
3503.28 2125
3503.84 2395
3504.39 2618
3504.95 2650
3505.51 2769
3506.07 2773
3506.63 2680
3507.19 2734
3507.75 2572
3508.31 2368
3508.86 2143
3509.42 2058
3509.98 1884
3510.54 1954
3511.10 1865
3511.66 1693
3512.22 1661
3512.78 1556
3513.34 1534
3513.90 1505
3514.46 1427
3515.02 1272
3515.58 1233
3516.13 1194
3516.69 1161
3517.25 1146
3517.81 1144
3518.37 1139
3518.93 1117
3519.49 1174
3520.05 1204
3520.61 1221
3521.17 1180
3521.73 1236
3522.29 1326
3522.85 1449
3523.41 1359
3523.97 1422
3524.53 1500
3525.09 1426
3525.65 1456
3526.21 1422
3526.77 1302
3527.33 1418
3527.89 1306
3528.46 1227
3529.02 1130
3529.58 1175
3530.14 1202
3530.70 1173
3531.26 1179
3531.82 1162
3532.38 1191
3532.94 1171
3533.50 1244
3534.06 1224
3534.62 1241
3535.18 1112
3535.75 1114
3536.31 1122
3536.87 1125
3537.43 1126
3537.99 1118
3538.55 1124
3539.11 1109
3539.67 1115
3540.24 1013
3540.80 1098
3541.36 1170
3541.92 1201
3542.48 1208
3543.04 1202
3543.61 1170
3544.17 1259
3544.73 1213
3545.29 1118
3545.85 1088
3546.41 1167
3546.98 1203
3547.54 1185
3548.10 1114
3548.66 1052
3549.23 1081
3549.79 1049
3550.35 1063
3550.91 1001
3551.47 1042
3552.04 1022
3552.60 1093
3553.16 1030
3553.72 943
3554.29 997
3554.85 948
3555.41 890
3555.97 925
3556.54 931
3557.10 904
3557.66 973
3558.23 949
3558.79 1031
3559.35 1000
3559.91 1031
3560.48 1045
3561.04 1081
3561.60 996
3562.17 994
3562.73 1034
3563.29 1104
3563.86 1107
3564.42 1073
3564.98 1085
3565.55 1105
3566.11 1082
3566.67 1073
3567.24 1081
3567.80 1003
3568.36 1067
3568.93 1028
3569.49 1022
3570.06 984
3570.62 959
3571.18 963
3571.75 1005
3572.31 1020
3572.88 1048
3573.44 1026
3574.00 1102
3574.57 1207
3575.13 1249
3575.70 1374
3576.26 1510
3576.82 1651
3577.39 1788
3577.95 1840
3578.52 1813
3579.08 1832
3579.65 1835
3580.21 1635
3580.78 1558
3581.34 1532
3581.91 1401
3582.47 1232
3583.04 1122
3583.60 1071
3584.17 1109
3584.73 994
3585.30 968
3585.86 969
3586.43 962
3586.99 932
3587.56 922
3588.12 910
3588.69 870
3589.25 871
3589.82 923
3590.38 877
3590.95 918
3591.51 924
3592.08 928
3592.64 871
3593.21 900
3593.78 861
3594.34 853
3594.91 989
3595.47 955
3596.04 899
3596.60 969
3597.17 981
3597.74 1018
3598.30 990
3598.87 969
3599.43 998
3600.00 946
3600.57 997
3601.13 932
3601.70 936
3602.27 957
3602.83 984
3603.40 920
3603.96 877
3604.53 896
3605.10 887
3605.66 871
3606.23 824
3606.80 841
3607.36 834
3607.93 894
3608.50 847
3609.07 815
3609.63 823
3610.20 793
3610.77 785
3611.33 821
3611.90 856
3612.47 828
3613.03 840
3613.60 814
3614.17 938
3614.74 928
3615.30 982
3615.87 1068
3616.44 1198
3617.01 1170
3617.57 1242
3618.14 1312
3618.71 1366
3619.28 1402
3619.84 1333
3620.41 1265
3620.98 1164
3621.55 1144
3622.12 1024
3622.68 1016
3623.25 934
3623.82 935
3624.39 908
3624.96 840
3625.52 823
3626.09 873
3626.66 788
3627.23 819
3627.80 787
3628.37 807
3628.93 836
3629.50 794
3630.07 794
3630.64 840
3631.21 919
3631.78 841
3632.34 797
3632.91 787
3633.48 929
3634.05 893
3634.62 778
3635.19 800
3635.76 841
3636.33 809
3636.90 827
3637.47 848
3638.03 827
3638.60 805
3639.17 831
3639.74 909
3640.31 850
3640.88 969
3641.45 919
3642.02 956
3642.59 1034
3643.16 1019
3643.73 980
3644.30 1031
3644.87 908
3645.44 932
3646.01 911
3646.58 887
3647.15 898
3647.72 873
3648.29 928
3648.86 926
3649.43 921
3650.00 946
3650.57 890
3651.14 919
3651.71 1042
3652.28 1000
3652.85 1015
3653.42 1007
3653.99 1057
3654.56 1182
3655.13 1141
3655.70 1094
3656.27 1076
3656.84 1050
3657.41 1025
3657.98 1048
3658.55 1059
3659.12 1087
3659.69 1181
3660.27 1127
3660.84 1172
3661.41 1080
3661.98 1121
3662.55 1108
3663.12 1052
3663.69 1070
3664.26 1055
3664.83 1029
3665.41 1050
3665.98 1120
3666.55 1127
3667.12 1086
3667.69 1099
3668.26 1091
3668.83 1106
3669.41 997
3669.98 1057
3670.55 1018
3671.12 992
3671.69 985
3672.26 923
3672.84 971
3673.41 1002
3673.98 938
3674.55 979
3675.12 1002
3675.70 1021
3676.27 1041
3676.84 1083
3677.41 1083
3677.98 1114
3678.56 1143
3679.13 1027
3679.70 1074
3680.27 1032
3680.85 982
3681.42 988
3681.99 917
3682.56 924
3683.14 913
3683.71 922
3684.28 834
3684.86 778
3685.43 915
3686.00 931
3686.57 895
3687.15 899
3687.72 889
3688.29 957
3688.87 939
3689.44 1033
3690.01 1056
3690.59 1140
3691.16 1097
3691.73 1037
3692.31 1011
3692.88 1050
3693.45 1009
3694.03 982
3694.60 1001
3695.17 942
3695.75 893
3696.32 946
3696.89 892
3697.47 861
3698.04 853
3698.62 840
3699.19 855
3699.76 864
3700.34 869
3700.91 916
3701.49 890
3702.06 905
3702.63 819
3703.21 862
3703.78 907
3704.36 921
3704.93 950
3705.51 870
3706.08 884
3706.65 876
3707.23 994
3707.80 959
3708.38 911
3708.95 906
3709.53 947
3710.10 1016
3710.68 941
3711.25 961
3711.83 897
3712.40 963
3712.98 1010
3713.55 926
3714.13 908
3714.70 898
3715.28 889
3715.85 800
3716.43 822
3717.00 863
3717.58 852
3718.15 894
3718.73 894
3719.30 893
3719.88 854
3720.46 862
3721.03 858
3721.61 794
3722.18 814
3722.76 795
3723.33 849
3723.91 792
3724.49 791
3725.06 758
3725.64 837
3726.21 846
3726.79 808
3727.37 821
3727.94 881
3728.52 773
3729.09 812
3729.67 853
3730.25 885
3730.82 996
3731.40 1032
3731.98 1099
3732.55 1073
3733.13 1075
3733.71 1092
3734.28 1051
3734.86 1142
3735.44 1134
3736.01 1040
3736.59 1009
3737.17 973
3737.74 932
3738.32 862
3738.90 880
3739.47 779
3740.05 782
3740.63 824
3741.20 881
3741.78 847
3742.36 803
3742.94 760
3743.51 838
3744.09 847
3744.67 847
3745.25 813
3745.82 827
3746.40 822
3746.98 865
3747.56 882
3748.13 754
3748.71 798
3749.29 787
3749.87 792
3750.45 723
3751.02 771
3751.60 772
3752.18 803
3752.76 768
3753.34 766
3753.91 798
3754.49 828
3755.07 808
3755.65 806
3756.23 790
3756.80 828
3757.38 840
3757.96 766
3758.54 829
3759.12 933
3759.70 835
3760.28 827
3760.85 860
3761.43 861
3762.01 877
3762.59 920
3763.17 920
3763.75 896
3764.33 897
3764.91 862
3765.49 853
3766.06 843
3766.64 805
3767.22 858
3767.80 839
3768.38 833
3768.96 827
3769.54 870
3770.12 832
3770.70 823
3771.28 838
3771.86 871
3772.44 863
3773.02 838
3773.60 879
3774.18 870
3774.76 800
3775.34 794
3775.92 751
3776.50 799
3777.08 794
3777.66 850
3778.24 869
3778.82 821
3779.40 858
3779.98 850
3780.56 811
3781.14 790
3781.72 785
3782.30 788
3782.88 773
3783.46 748
3784.04 757
3784.62 751
3785.20 803
3785.78 798
3786.36 826
3786.94 797
3787.52 796
3788.10 782
3788.68 828
3789.26 833
3789.84 862
3790.43 785
3791.01 772
3791.59 802
3792.17 845
3792.75 802
3793.33 761
3793.91 800
3794.49 814
3795.07 821
3795.66 767
3796.24 711
3796.82 796
3797.40 860
3797.98 799
3798.56 788
3799.15 853
3799.73 845
3800.31 871
3800.89 894
3801.47 950
3802.05 984
3802.64 975
3803.22 943
3803.80 1024
3804.38 935
3804.96 906
3805.55 904
3806.13 911
3806.71 963
3807.29 970
3807.87 958
3808.46 1019
3809.04 1014
3809.62 1041
3810.20 1052
3810.79 1065
3811.37 1062
3811.95 1029
3812.53 1008
3813.12 1072
3813.70 1068
3814.28 1066
3814.87 1107
3815.45 1099
3816.03 1085
3816.61 1122
3817.20 1128
3817.78 1067
3818.36 953
3818.95 921
3819.53 881
3820.11 862
3820.70 846
3821.28 918
3821.86 974
3822.45 946
3823.03 1006
3823.61 1016
3824.20 936
3824.78 950
3825.36 949
3825.95 878
3826.53 976
3827.11 879
3827.70 887
3828.28 885
3828.87 898
3829.45 865
3830.03 857
3830.62 867
3831.20 880
3831.79 941
3832.37 938
3832.95 940
3833.54 915
3834.12 934
3834.71 923
3835.29 911
3835.88 920
3836.46 840
3837.05 851
3837.63 923
3838.21 886
3838.80 835
3839.38 846
3839.97 851
3840.55 839
3841.14 893
3841.72 812
3842.31 768
3842.89 872
3843.48 882
3844.06 938
3844.65 990
3845.23 996
3845.82 1049
3846.40 1048
3846.99 1072
3847.57 1096
3848.16 1019
3848.74 1023
3849.33 1000
3849.92 1004
3850.50 913
3851.09 843
3851.67 888
3852.26 917
3852.84 895
3853.43 829
3854.02 844
3854.60 855
3855.19 939
3855.77 931
3856.36 895
3856.94 805
3857.53 841
3858.12 896
3858.70 932
3859.29 874
3859.88 1104
3860.46 1173
3861.05 1250
3861.63 1306
3862.22 1240
3862.81 1219
3863.39 1208
3863.98 1250
3864.57 1239
3865.15 1104
3865.74 1044
3866.33 1084
3866.91 1075
3867.50 1052
3868.09 1031
3868.67 896
3869.26 934
3869.85 945
3870.44 888
3871.02 838
3871.61 845
3872.20 894
3872.78 961
3873.37 878
3873.96 865
3874.55 827
3875.13 912
3875.72 902
3876.31 904
3876.90 875
3877.48 816
3878.07 835
3878.66 850
3879.25 812
3879.83 855
3880.42 849
3881.01 854
3881.60 870
3882.19 795
3882.77 799
3883.36 815
3883.95 805
3884.54 787
3885.13 872
3885.71 845
3886.30 871
3886.89 812
3887.48 820
3888.07 828
3888.66 863
3889.24 890
3889.83 1013
3890.42 959
3891.01 934
3891.60 988
3892.19 940
3892.78 930
3893.36 897
3893.95 917
3894.54 873
3895.13 871
3895.72 903
3896.31 833
3896.90 820
3897.49 888
3898.08 904
3898.67 894
3899.26 915
3899.84 872
3900.43 864
3901.02 841
3901.61 891
3902.20 861
3902.79 822
3903.38 849
3903.97 862
3904.56 730
3905.15 719
3905.74 784
3906.33 818
3906.92 818
3907.51 845
3908.10 873
3908.69 843
3909.28 848
3909.87 797
3910.46 839
3911.05 770
3911.64 797
3912.23 775
3912.82 740
3913.41 781
3914.00 771
3914.59 843
3915.18 763
3915.77 778
3916.36 787
3916.95 746
3917.54 807
3918.13 785
3918.72 786
3919.32 789
3919.91 862
3920.50 837
3921.09 794
3921.68 770
3922.27 782
3922.86 782
3923.45 773
3924.04 782
3924.63 741
3925.23 679
3925.82 747
3926.41 754
3927.00 720
3927.59 784
3928.18 722
3928.77 757
3929.36 786
3929.96 777
3930.55 734
3931.14 698
3931.73 695
3932.32 686
3932.91 679
3933.51 665
3934.10 702
3934.69 729
3935.28 736
3935.87 733
3936.47 728
3937.06 749
3937.65 710
3938.24 720
3938.83 742
3939.43 804
3940.02 793
3940.61 764
3941.20 708
3941.80 792
3942.39 776
3942.98 793
3943.57 827
3944.17 813
3944.76 793
3945.35 751
3945.94 734
3946.54 770
3947.13 706
3947.72 726
3948.32 755
3948.91 766
3949.50 715
3950.10 754
3950.69 766
3951.28 741
3951.87 731
3952.47 742
3953.06 739
3953.65 697
3954.25 725
3954.84 731
3955.43 797
3956.03 790
3956.62 745
3957.22 769
3957.81 777
3958.40 773
3959.00 811
3959.59 802
3960.18 839
3960.78 796
3961.37 830
3961.97 769
3962.56 803
3963.15 829
3963.75 808
3964.34 872
3964.94 909
3965.53 886
3966.12 866
3966.72 867
3967.31 909
3967.91 959
3968.50 999
3969.10 971
3969.69 963
3970.29 997
3970.88 887
3971.47 906
3972.07 820
3972.66 885
3973.26 874
3973.85 816
3974.45 782
3975.04 884
3975.64 876
3976.23 858
3976.83 884
3977.42 904
3978.02 968
3978.61 963
3979.21 918
3979.80 938
3980.40 856
3981.00 845
3981.59 811
3982.19 822
3982.78 777
3983.38 799
3983.97 793
3984.57 874
3985.16 852
3985.76 766
3986.36 812
3986.95 891
3987.55 851
3988.14 794
3988.74 821
3989.34 830
3989.93 836
3990.53 882
3991.12 856
3991.72 942
3992.32 895
3992.91 937
3993.51 914
3994.10 894
3994.70 865
3995.30 888
3995.89 898
3996.49 871
3997.09 899
3997.68 929
3998.28 876
3998.88 911
3999.47 928
4000.07 887
4000.67 966
4001.26 896
4001.86 918
4002.46 945
4003.06 899
4003.65 842
4004.25 876
4004.85 901
4005.44 834
4006.04 841
4006.64 875
4007.24 891
4007.83 855
4008.43 844
4009.03 810
4009.63 778
4010.22 739
4010.82 800
4011.42 837
4012.02 771
4012.61 793
4013.21 859
4013.81 867
4014.41 928
4015.01 881
4015.60 932
4016.20 988
4016.80 1003
4017.40 927
4018.00 964
4018.59 977
4019.19 1046
4019.79 1066
4020.39 1017
4020.99 981
4021.59 905
4022.18 908
4022.78 878
4023.38 801
4023.98 814
4024.58 823
4025.18 860
4025.78 875
4026.37 865
4026.97 905
4027.57 859
4028.17 840
4028.77 869
4029.37 901
4029.97 884
4030.57 816
4031.17 846
4031.76 854
4032.36 831
4032.96 860
4033.56 833
4034.16 871
4034.76 902
4035.36 879
4035.96 913
4036.56 945
4037.16 847
4037.76 846
4038.36 761
4038.96 781
4039.56 783
4040.16 782
4040.76 701
4041.36 680
4041.96 747
4042.56 726
4043.16 807
4043.76 781
4044.36 746
4044.96 726
4045.56 722
4046.16 728
4046.76 785
4047.36 708
4047.96 664
4048.56 758
4049.16 797
4049.76 730
4050.36 745
4050.96 719
4051.56 761
4052.16 763
4052.76 759
4053.36 760
4053.97 807
4054.57 758
4055.17 739
4055.77 814
4056.37 748
4056.97 759
4057.57 693
4058.17 719
4058.77 725
4059.37 767
4059.98 715
4060.58 765
4061.18 724
4061.78 713
4062.38 737
4062.98 732
4063.58 715
4064.19 758
4064.79 848
4065.39 855
4065.99 907
4066.59 875
4067.19 854
4067.80 748
4068.40 792
4069.00 806
4069.60 750
4070.20 754
4070.81 731
4071.41 725
4072.01 724
4072.61 718
4073.21 717
4073.82 686
4074.42 716
4075.02 773
4075.62 681
4076.23 656
4076.83 618
4077.43 683
4078.03 714
4078.64 631
4079.24 648
4079.84 669
4080.44 648
4081.05 642
4081.65 651
4082.25 639
4082.86 633
4083.46 647
4084.06 645
4084.67 619
4085.27 696
4085.87 643
4086.47 622
4087.08 605
4087.68 623
4088.28 653
4088.89 679
4089.49 671
4090.09 646
4090.70 670
4091.30 720
4091.91 652
4092.51 674
4093.11 667
4093.72 713
4094.32 700
4094.92 671
4095.53 709
4096.13 712
4096.74 683
4097.34 679
4097.94 714
4098.55 680
4099.15 705
4099.76 702
4100.36 716
4100.97 722
4101.57 673
4102.17 749
4102.78 752
4103.38 712
4103.99 664
4104.59 734
4105.20 723
4105.80 668
4106.41 661
4107.01 701
4107.62 734
4108.22 723
4108.82 687
4109.43 651
4110.03 673
4110.64 666
4111.24 689
4111.85 651
4112.45 635
4113.06 652
4113.67 624
4114.27 641
4114.88 637
4115.48 636
4116.09 715
4116.69 701
4117.30 651
4117.90 709
4118.51 710
4119.11 682
4119.72 668
4120.33 660
4120.93 622
4121.54 668
4122.14 651
4122.75 722
4123.35 709
4123.96 632
4124.57 644
4125.17 651
4125.78 715
4126.39 689
4126.99 694
4127.60 662
4128.20 636
4128.81 660
4129.42 708
4130.02 661
4130.63 647
4131.24 687
4131.84 704
4132.45 695
4133.06 707
4133.66 684
4134.27 804
4134.88 795
4135.48 768
4136.09 789
4136.70 766
4137.30 785
4137.91 743
4138.52 792
4139.12 714
4139.73 777
4140.34 815
4140.95 805
4141.55 723
4142.16 769
4142.77 807
4143.38 839
4143.98 864
4144.59 787
4145.20 740
4145.81 736
4146.41 724
4147.02 737
4147.63 739
4148.24 714
4148.84 719
4149.45 723
4150.06 713
4150.67 718
4151.28 675
4151.88 657
4152.49 658
4153.10 643
4153.71 673
4154.32 724
4154.92 696
4155.53 694
4156.14 667
4156.75 684
4157.36 681
4157.97 679
4158.57 693
4159.18 728
4159.79 715
4160.40 755
4161.01 724
4161.62 744
4162.23 699
4162.84 735
4163.44 761
4164.05 752
4164.66 764
4165.27 686
4165.88 695
4166.49 735
4167.10 712
4167.71 681
4168.32 730
4168.93 773
4169.54 788
4170.15 789
4170.75 814
4171.36 852
4171.97 839
4172.58 886
4173.19 930
4173.80 882
4174.41 870
4175.02 814
4175.63 840
4176.24 831
4176.85 778
4177.46 747
4178.07 741
4178.68 710
4179.29 678
4179.90 663
4180.51 661
4181.12 663
4181.73 602
4182.34 649
4182.95 690
4183.56 653
4184.17 709
4184.78 701
4185.39 704
4186.00 730
4186.61 695
4187.23 713
4187.84 757
4188.45 678
4189.06 693
4189.67 656
4190.28 643
4190.89 763
4191.50 671
4192.11 775
4192.72 778
4193.33 774
4193.94 849
4194.56 783
4195.17 839
4195.78 892
4196.39 900
4197.00 880
4197.61 813
4198.22 800
4198.84 838
4199.45 826
4200.06 815
4200.67 725
4201.28 724
4201.89 787
4202.50 750
4203.12 710
4203.73 717
4204.34 749
4204.95 783
4205.56 776
4206.18 679
4206.79 726
4207.40 721
4208.01 716
4208.62 771
4209.24 835
4209.85 811
4210.46 804
4211.07 816
4211.69 880
4212.30 871
4212.91 880
4213.52 868
4214.14 888
4214.75 864
4215.36 892
4215.97 861
4216.59 826
4217.20 760
4217.81 826
4218.43 904
4219.04 880
4219.65 883
4220.26 868
4220.88 902
4221.49 1009
4222.10 1055
4222.72 1041
4223.33 1071
4223.94 1133
4224.56 1167
4225.17 1189
4225.78 1219
4226.40 1283
4227.01 1341
4227.62 1489
4228.24 1632
4228.85 1747
4229.46 1710
4230.08 1715
4230.69 1655
4231.31 1409
4231.92 1323
4232.53 1300
4233.15 1170
4233.76 1068
4234.38 1042
4234.99 934
4235.60 908
4236.22 930
4236.83 1014
4237.45 994
4238.06 882
4238.68 910
4239.29 942
4239.90 939
4240.52 847
4241.13 868
4241.75 894
4242.36 915
4242.98 930
4243.59 906
4244.21 984
4244.82 972
4245.44 948
4246.05 942
4246.67 990
4247.28 1009
4247.90 965
4248.51 959
4249.13 952
4249.74 887
4250.36 867
4250.97 896
4251.59 863
4252.20 870
4252.82 840
4253.43 902
4254.05 836
4254.66 874
4255.28 833
4255.89 911
4256.51 894
4257.13 887
4257.74 849
4258.36 787
4258.97 855
4259.59 919
4260.21 892
4260.82 931
4261.44 1044
4262.05 1029
4262.67 1106
4263.29 1080
4263.90 1113
4264.52 1188
4265.13 1172
4265.75 1120
4266.37 1117
4266.98 1019
4267.60 920
4268.22 934
4268.83 939
4269.45 905
4270.07 896
4270.68 884
4271.30 910
4271.92 905
4272.53 935
4273.15 929
4273.77 906
4274.38 878
4275.00 964
4275.62 953
4276.23 1063
4276.85 1065
4277.47 1107
4278.09 1080
4278.70 981
4279.32 1080
4279.94 1014
4280.56 883
4281.17 894
4281.79 933
4282.41 895
4283.03 883
4283.64 857
4284.26 827
4284.88 846
4285.50 854
4286.11 856
4286.73 851
4287.35 813
4287.97 771
4288.59 711
4289.20 751
4289.82 778
4290.44 754
4291.06 737
4291.68 716
4292.29 752
4292.91 781
4293.53 758
4294.15 714
4294.77 811
4295.39 754
4296.00 773
4296.62 818
4297.24 785
4297.86 833
4298.48 842
4299.10 799
4299.72 849
4300.33 806
4300.95 789
4301.57 803
4302.19 825
4302.81 794
4303.43 820
4304.05 793
4304.67 822
4305.29 811
4305.91 793
4306.53 785
4307.14 758
4307.76 752
4308.38 800
4309.00 826
4309.62 860
4310.24 806
4310.86 851
4311.48 783
4312.10 813
4312.72 853
4313.34 870
4313.96 910
4314.58 854
4315.20 844
4315.82 876
4316.44 862
4317.06 839
4317.68 828
4318.30 868
4318.92 912
4319.54 926
4320.16 877
4320.78 829
4321.40 869
4322.02 930
4322.64 926
4323.26 962
4323.88 921
4324.50 1007
4325.12 1082
4325.74 1055
4326.36 983
4326.99 1024
4327.61 969
4328.23 1033
4328.85 1122
4329.47 1126
4330.09 1173
4330.71 1207
4331.33 1227
4331.95 1264
4332.57 1420
4333.19 1540
4333.82 1609
4334.44 1605
4335.06 1599
4335.68 1515
4336.30 1582
4336.92 1603
4337.54 1652
4338.17 1749
4338.79 1739
4339.41 1717
4340.03 1657
4340.65 1628
4341.27 1515
4341.90 1544
4342.52 1457
4343.14 1400
4343.76 1504
4344.38 1548
4345.01 1764
4345.63 2036
4346.25 2302
4346.87 2574
4347.49 2905
4348.12 2904
4348.74 2851
4349.36 2609
4349.98 2248
4350.61 1963
4351.23 1885
4351.85 1736
4352.47 1527
4353.10 1508
4353.72 1440
4354.34 1325
4354.96 1343
4355.59 1247
4356.21 1090
4356.83 1139
4357.46 1213
4358.08 1139
4358.70 1141
4359.32 1152
4359.95 1079
4360.57 1123
4361.19 1042
4361.82 1109
4362.44 1073
4363.06 987
4363.69 985
4364.31 1043
4364.93 1013
4365.56 1015
4366.18 988
4366.80 1061
4367.43 1093
4368.05 1022
4368.67 980
4369.30 1020
4369.92 956
4370.55 945
4371.17 906
4371.79 926
4372.42 933
4373.04 914
4373.67 944
4374.29 881
4374.91 896
4375.54 953
4376.16 943
4376.79 839
4377.41 902
4378.04 886
4378.66 895
4379.28 933
4379.91 983
4380.53 1023
4381.16 984
4381.78 957
4382.41 944
4383.03 899
4383.66 866
4384.28 906
4384.91 972
4385.53 944
4386.16 915
4386.78 1004
4387.41 936
4388.03 897
4388.66 933
4389.28 882
4389.91 893
4390.53 927
4391.16 940
4391.78 961
4392.41 896
4393.03 889
4393.66 1016
4394.28 976
4394.91 986
4395.54 958
4396.16 871
4396.79 909
4397.41 949
4398.04 882
4398.66 856
4399.29 839
4399.92 892
4400.54 869
4401.17 864
4401.79 843
4402.42 840
4403.05 889
4403.67 907
4404.30 889
4404.93 802
4405.55 847
4406.18 804
4406.80 799
4407.43 822
4408.06 865
4408.68 908
4409.31 908
4409.94 814
4410.56 807
4411.19 831
4411.82 882
4412.44 843
4413.07 844
4413.70 830
4414.33 839
4414.95 795
4415.58 782
4416.21 748
4416.83 764
4417.46 758
4418.09 761
4418.72 784
4419.34 737
4419.97 681
4420.60 716
4421.22 795
4421.85 788
4422.48 794
4423.11 793
4423.73 774
4424.36 737
4424.99 723
4425.62 782
4426.25 714
4426.87 680
4427.50 699
4428.13 706
4428.76 699
4429.39 681
4430.01 648
4430.64 691
4431.27 652
4431.90 702
4432.53 747
4433.15 772
4433.78 722
4434.41 694
4435.04 705
4435.67 678
4436.30 734
4436.93 705
4437.55 731
4438.18 705
4438.81 710
4439.44 732
4440.07 758
4440.70 717
4441.33 649
4441.96 708
4442.58 727
4443.21 695
4443.84 676
4444.47 720
4445.10 721
4445.73 738
4446.36 742
4446.99 809
4447.62 770
4448.25 749
4448.88 720
4449.51 704
4450.14 673
4450.76 736
4451.39 782
4452.02 723
4452.65 678
4453.28 760
4453.91 727
4454.54 722
4455.17 784
4455.80 785
4456.43 848
4457.06 859
4457.69 916
4458.32 888
4458.95 916
4459.58 848
4460.21 781
4460.84 750
4461.47 719
4462.10 684
4462.73 702
4463.36 664
4464.00 673
4464.63 657
4465.26 684
4465.89 718
4466.52 682
4467.15 681
4467.78 682
4468.41 657
4469.04 726
4469.67 710
4470.30 686
4470.93 754
4471.56 687
4472.20 695
4472.83 686
4473.46 681
4474.09 670
4474.72 648
4475.35 662
4475.98 701
4476.61 681
4477.25 693
4477.88 741
4478.51 715
4479.14 643
4479.77 659
4480.40 684
4481.03 629
4481.67 664
4482.30 743
4482.93 754
4483.56 718
4484.19 670
4484.83 796
4485.46 798
4486.09 738
4486.72 715
4487.35 708
4487.99 704
4488.62 710
4489.25 681
4489.88 721
4490.52 720
4491.15 768
4491.78 745
4492.41 751
4493.05 742
4493.68 725
4494.31 761
4494.94 728
4495.58 700
4496.21 718
4496.84 771
4497.47 762
4498.11 682
4498.74 769
4499.37 790
4500.01 765
4500.64 852
4501.27 928
4501.91 869
4502.54 919
4503.17 1002
4503.80 999
4504.44 965
4505.07 1006
4505.71 958
4506.34 944
4506.97 897
4507.61 878
4508.24 861
4508.87 788
4509.51 802
4510.14 745
4510.77 774
4511.41 751
4512.04 724
4512.68 801
4513.31 795
4513.94 804
4514.58 760
4515.21 768
4515.85 785
4516.48 799
4517.11 780
4517.75 747
4518.38 747
4519.02 674
4519.65 733
4520.29 761
4520.92 709
4521.55 718
4522.19 687
4522.82 744
4523.46 738
4524.09 734
4524.73 764
4525.36 762
4526.00 783
4526.63 739
4527.27 751
4527.90 766
4528.54 828
4529.17 890
4529.81 941
4530.44 983
4531.08 1096
4531.71 1316
4532.35 1361
4532.98 1336
4533.62 1289
4534.25 1297
4534.89 1106
4535.53 1024
4536.16 1086
4536.80 980
4537.43 969
4538.07 843
4538.70 727
4539.34 743
4539.98 733
4540.61 727
4541.25 747
4541.88 714
4542.52 707
4543.16 722
4543.79 666
4544.43 692
4545.06 661
4545.70 669
4546.34 709
4546.97 681
4547.61 667
4548.25 695
4548.88 722
4549.52 680
4550.15 676
4550.79 668
4551.43 685
4552.06 735
4552.70 726
4553.34 705
4553.97 654
4554.61 726
4555.25 765
4555.89 675
4556.52 663
4557.16 666
4557.80 713
4558.43 710
4559.07 742
4559.71 674
4560.35 695
4560.98 675
4561.62 706
4562.26 712
4562.89 683
4563.53 715
4564.17 705
4564.81 716
4565.44 729
4566.08 693
4566.72 664
4567.36 633
4568.00 660
4568.63 720
4569.27 795
4569.91 845
4570.55 814
4571.19 770
4571.82 821
4572.46 767
4573.10 731
4573.74 723
4574.38 756
4575.01 730
4575.65 673
4576.29 726
4576.93 668
4577.57 661
4578.21 748
4578.84 718
4579.48 707
4580.12 706
4580.76 728
4581.40 725
4582.04 746
4582.68 701
4583.32 693
4583.95 737
4584.59 718
4585.23 726
4585.87 725
4586.51 771
4587.15 818
4587.79 847
4588.43 846
4589.07 925
4589.71 941
4590.35 949
4590.99 971
4591.62 1002
4592.26 960
4592.90 1063
4593.54 1078
4594.18 1035
4594.82 983
4595.46 936
4596.10 878
4596.74 834
4597.38 760
4598.02 723
4598.66 743
4599.30 721
4599.94 707
4600.58 735
4601.22 756
4601.86 754
4602.50 785
4603.14 740
4603.78 712
4604.42 683
4605.06 782
4605.70 768
4606.34 750
4606.98 768
4607.62 778
4608.27 777
4608.91 811
4609.55 740
4610.19 765
4610.83 800
4611.47 761
4612.11 766
4612.75 759
4613.39 796
4614.03 757
4614.67 776
4615.31 797
4615.96 768
4616.60 761
4617.24 752
4617.88 731
4618.52 693
4619.16 670
4619.80 743
4620.44 752
4621.09 701
4621.73 668
4622.37 714
4623.01 751
4623.65 707
4624.29 678
4624.94 684
4625.58 647
4626.22 688
4626.86 763
4627.50 792
4628.15 743
4628.79 695
4629.43 707
4630.07 739
4630.71 785
4631.36 799
4632.00 848
4632.64 849
4633.28 890
4633.93 933
4634.57 902
4635.21 900
4635.85 880
4636.50 862
4637.14 936
4637.78 930
4638.42 991
4639.07 1054
4639.71 1068
4640.35 1093
4640.99 1000
4641.64 996
4642.28 970
4642.92 930
4643.57 882
4644.21 885
4644.85 862
4645.50 791
4646.14 774
4646.78 819
4647.43 811
4648.07 740
4648.71 789
4649.36 776
4650.00 815
4650.64 905
4651.29 917
4651.93 960
4652.57 940
4653.22 996
4653.86 1030
4654.50 985
4655.15 929
4655.79 887
4656.44 903
4657.08 876
4657.72 785
4658.37 764
4659.01 746
4659.66 785
4660.30 716
4660.94 736
4661.59 690
4662.23 694
4662.88 685
4663.52 698
4664.17 622
4664.81 623
4665.46 624
4666.10 658
4666.74 580
4667.39 657
4668.03 658
4668.68 710
4669.32 745
4669.97 758
4670.61 629
4671.26 629
4671.90 619
4672.55 658
4673.19 685
4673.84 675
4674.48 692
4675.13 711
4675.77 674
4676.42 689
4677.07 673
4677.71 715
4678.36 703
4679.00 667
4679.65 711
4680.29 747
4680.94 813
4681.58 762
4682.23 766
4682.88 762
4683.52 770
4684.17 729
4684.81 708
4685.46 729
4686.10 746
4686.75 753
4687.40 736
4688.04 727
4688.69 775
4689.34 799
4689.98 795
4690.63 845
4691.27 892
4691.92 887
4692.57 918
4693.21 971
4693.86 882
4694.51 815
4695.15 804
4695.80 763
4696.45 820
4697.09 813
4697.74 854
4698.39 831
4699.03 894
4699.68 946
4700.33 932
4700.97 935
4701.62 920
4702.27 910
4702.92 861
4703.56 836
4704.21 818
4704.86 769
4705.50 770
4706.15 775
4706.80 729
4707.45 813
4708.09 711
4708.74 726
4709.39 720
4710.04 693
4710.68 750
4711.33 743
4711.98 756
4712.63 791
4713.28 770
4713.92 743
4714.57 773
4715.22 809
4715.87 792
4716.52 733
4717.16 786
4717.81 794
4718.46 759
4719.11 778
4719.76 799
4720.41 806
4721.05 796
4721.70 837
4722.35 825
4723.00 792
4723.65 804
4724.30 860
4724.94 791
4725.59 731
4726.24 814
4726.89 772
4727.54 760
4728.19 787
4728.84 797
4729.49 851
4730.14 802
4730.78 745
4731.43 761
4732.08 751
4732.73 716
4733.38 725
4734.03 810
4734.68 756
4735.33 763
4735.98 712
4736.63 764
4737.28 758
4737.93 740
4738.58 778
4739.23 780
4739.88 744
4740.53 845
4741.18 827
4741.83 863
4742.47 830
4743.12 864
4743.77 786
4744.42 774
4745.07 765
4745.72 800
4746.37 752
4747.03 740
4747.68 729
4748.33 737
4748.98 747
4749.63 770
4750.28 817
4750.93 863
4751.58 861
4752.23 848
4752.88 916
4753.53 883
4754.18 875
4754.83 810
4755.48 871
4756.13 825
4756.78 796
4757.43 845
4758.08 852
4758.74 836
4759.39 802
4760.04 814
4760.69 884
4761.34 922
4761.99 900
4762.64 880
4763.29 864
4763.94 905
4764.60 845
4765.25 866
4765.90 831
4766.55 839
4767.20 813
4767.85 776
4768.51 839
4769.16 785
4769.81 840
4770.46 839
4771.11 829
4771.76 785
4772.42 859
4773.07 814
4773.72 812
4774.37 823
4775.02 772
4775.68 812
4776.33 800
4776.98 848
4777.63 859
4778.29 808
4778.94 746
4779.59 795
4780.24 859
4780.89 810
4781.55 822
4782.20 828
4782.85 802
4783.51 793
4784.16 753
4784.81 765
4785.46 786
4786.12 726
4786.77 760
4787.42 742
4788.08 785
4788.73 796
4789.38 845
4790.03 841
4790.69 820
4791.34 800
4791.99 822
4792.65 802
4793.30 857
4793.95 902
4794.61 909
4795.26 808
4795.91 776
4796.57 776
4797.22 842
4797.87 835
4798.53 821
4799.18 908
4799.84 866
4800.49 897
4801.14 933
4801.80 976
4802.45 964
4803.11 922
4803.76 874
4804.41 1002
4805.07 940
4805.72 917
4806.38 877
4807.03 872
4807.68 865
4808.34 902
4808.99 946
4809.65 817
4810.30 860
4810.96 877
4811.61 847
4812.27 781
4812.92 833
4813.58 882
4814.23 915
4814.89 925
4815.54 989
4816.19 920
4816.85 920
4817.50 838
4818.16 847
4818.81 881
4819.47 917
4820.13 871
4820.78 918
4821.44 1068
4822.09 1059
4822.75 1098
4823.40 1108
4824.06 1278
4824.71 1189
4825.37 1163
4826.02 1109
4826.68 1099
4827.33 1026
4827.99 1059
4828.65 1027
4829.30 1027
4829.96 988
4830.61 1040
4831.27 1108
4831.93 1082
4832.58 1101
4833.24 1067
4833.89 1085
4834.55 1056
4835.21 1120
4835.86 1130
4836.52 1214
4837.17 1272
4837.83 1283
4838.49 1328
4839.14 1273
4839.80 1292
4840.46 1306
4841.11 1331
4841.77 1283
4842.43 1333
4843.08 1327
4843.74 1341
4844.40 1377
4845.05 1334
4845.71 1308
4846.37 1300
4847.02 1305
4847.68 1384
4848.34 1410
4849.00 1429
4849.65 1578
4850.31 1655
4850.97 1704
4851.62 1816
4852.28 1819
4852.94 1757
4853.60 1678
4854.25 1570
4854.91 1509
4855.57 1417
4856.23 1553
4856.88 1570
4857.54 1643
4858.20 1768
4858.86 1843
4859.52 1923
4860.17 1991
4860.83 2045
4861.49 1806
4862.15 1730
4862.81 1618
4863.46 1543
4864.12 1486
4864.78 1491
4865.44 1560
4866.10 1480
4866.75 1407
4867.41 1423
4868.07 1432
4868.73 1430
4869.39 1471
4870.05 1560
4870.71 1417
4871.36 1379
4872.02 1458
4872.68 1362
4873.34 1342
4874.00 1290
4874.66 1316
4875.32 1333
4875.98 1307
4876.63 1257
4877.29 1268
4877.95 1170
4878.61 1280
4879.27 1336
4879.93 1329
4880.59 1320
4881.25 1280
4881.91 1158
4882.57 1187
4883.23 1218
4883.89 1178
4884.55 1128
4885.21 1141
4885.87 1145
4886.52 1129
4887.18 1152
4887.84 1142
4888.50 1137
4889.16 1105
4889.82 1102
4890.48 1127
4891.14 1101
4891.80 1147
4892.46 1118
4893.12 1156
4893.78 1142
4894.44 1097
4895.10 1078
4895.76 1027
4896.42 989
4897.09 973
4897.75 1031
4898.41 1047
4899.07 1079
4899.73 1078
4900.39 1123
4901.05 1169
4901.71 1071
4902.37 1074
4903.03 1041
4903.69 1003
4904.35 1013
4905.01 952
4905.67 962
4906.33 949
4907.00 902
4907.66 862
4908.32 893
4908.98 1022
4909.64 914
4910.30 918
4910.96 930
4911.62 937
4912.29 874
4912.95 869
4913.61 881
4914.27 801
4914.93 878
4915.59 840
4916.26 842
4916.92 836
4917.58 822
4918.24 809
4918.90 825
4919.56 808
4920.23 805
4920.89 801
4921.55 834
4922.21 764
4922.87 816
4923.54 801
4924.20 763
4924.86 730
4925.52 688
4926.19 764
4926.85 788
4927.51 779
4928.17 772
4928.84 787
4929.50 782
4930.16 820
4930.82 804
4931.49 805
4932.15 807
4932.81 791
4933.47 788
4934.14 776
4934.80 728
4935.46 723
4936.13 738
4936.79 772
4937.45 702
4938.11 743
4938.78 764
4939.44 810
4940.10 741
4940.77 751
4941.43 778
4942.09 747
4942.76 729
4943.42 811
4944.08 759
4944.75 727
4945.41 743
4946.08 754
4946.74 765
4947.40 782
4948.07 708
4948.73 697
4949.39 669
4950.06 700
4950.72 712
4951.39 689
4952.05 700
4952.71 679
4953.38 706
4954.04 679
4954.71 659
4955.37 654
4956.04 672
4956.70 700
4957.36 684
4958.03 771
4958.69 754
4959.36 736
4960.02 773
4960.69 808
4961.35 830
4962.02 814
4962.68 780
4963.35 894
4964.01 922
4964.68 970
4965.34 952
4966.01 938
4966.67 899
4967.34 875
4968.00 814
4968.67 771
4969.33 757
4970.00 711
4970.66 694
4971.33 763
4971.99 770
4972.66 726
4973.32 701
4973.99 731
4974.66 726
4975.32 776
4975.99 869
4976.65 866
4977.32 815
4977.98 872
4978.65 863
4979.32 785
4979.98 721
4980.65 764
4981.31 702
4981.98 755
4982.65 733
4983.31 791
4983.98 700
4984.64 642
4985.31 676
4985.98 717
4986.64 742
4987.31 755
4987.98 699
4988.64 703
4989.31 743
4989.98 681
4990.64 628
4991.31 706
4991.98 666
4992.64 688
4993.31 722
4993.98 709
4994.64 629
4995.31 668
4995.98 667
4996.64 631
4997.31 627
4997.98 674
4998.65 650
4999.31 649
4999.98 661
5000.65 659
5001.31 635
5001.98 618
5002.65 628
5003.32 625
5003.98 602
5004.65 593
5005.32 623
5005.99 650
5006.66 606
5007.32 639
5007.99 622
5008.66 701
5009.33 656
5009.99 648
5010.66 684
5011.33 648
5012.00 696
5012.67 709
5013.33 684
5014.00 696
5014.67 637
5015.34 619
5016.01 662
5016.68 645
5017.34 683
5018.01 670
5018.68 645
5019.35 605
5020.02 666
5020.69 691
5021.36 714
5022.02 754
5022.69 693
5023.36 765
5024.03 814
5024.70 776
5025.37 724
5026.04 742
5026.71 743
5027.38 690
5028.05 716
5028.71 705
5029.38 676
5030.05 597
5030.72 618
5031.39 619
5032.06 610
5032.73 613
5033.40 619
5034.07 572
5034.74 569
5035.41 558
5036.08 628
5036.75 671
5037.42 619
5038.09 607
5038.76 658
5039.43 644
5040.10 631
5040.77 649
5041.44 653
5042.11 620
5042.78 614
5043.45 618
5044.12 627
5044.79 630
5045.46 676
5046.13 645
5046.80 615
5047.47 585
5048.14 642
5048.81 693
5049.48 665
5050.15 630
5050.82 616
5051.49 651
5052.16 627
5052.83 614
5053.51 596
5054.18 619
5054.85 669
5055.52 618
5056.19 602
5056.86 577
5057.53 632
5058.20 623
5058.87 644
5059.55 591
5060.22 583
5060.89 589
5061.56 667
5062.23 658
5062.90 651
5063.57 616
5064.25 668
5064.92 688
5065.59 661
5066.26 618
5066.93 607
5067.60 630
5068.28 629
5068.95 607
5069.62 590
5070.29 604
5070.96 644
5071.64 643
5072.31 656
5072.98 642
5073.65 600
5074.32 587
5075.00 632
5075.67 659
5076.34 652
5077.01 664
5077.69 698
5078.36 684
5079.03 664
5079.70 641
5080.38 728
5081.05 697
5081.72 746
5082.39 705
5083.07 723
5083.74 663
5084.41 663
5085.09 635
5085.76 697
5086.43 675
5087.10 683
5087.78 677
5088.45 708
5089.12 751
5089.80 676
5090.47 786
5091.14 762
5091.82 808
5092.49 759
5093.16 798
5093.84 810
5094.51 810
5095.18 782
5095.86 706
5096.53 740
5097.21 695
5097.88 737
5098.55 619
5099.23 630
5099.90 636
5100.57 635
5101.25 655
5101.92 649
5102.60 648
5103.27 708
5103.95 682
5104.62 713
5105.29 670
5105.97 731
5106.64 712
5107.32 688
5107.99 682
5108.67 724
5109.34 714
5110.01 686
5110.69 663
5111.36 637
5112.04 649
5112.71 611
5113.39 697
5114.06 691
5114.74 716
5115.41 692
5116.09 693
5116.76 691
5117.44 726
5118.11 744
5118.79 822
5119.46 866
5120.14 856
5120.81 934
5121.49 949
5122.16 933
5122.84 897
5123.52 848
5124.19 788
5124.87 820
5125.54 804
5126.22 735
5126.89 744
5127.57 722
5128.24 702
5128.92 661
5129.60 690
5130.27 695
5130.95 743
5131.62 731
5132.30 764
5132.98 744
5133.65 770
5134.33 741
5135.01 695
5135.68 721
5136.36 712
5137.03 692
5137.71 658
5138.39 676
5139.06 689
5139.74 713
5140.42 685
5141.09 665
5141.77 685
5142.45 633
5143.12 671
5143.80 633
5144.48 616
5145.15 634
5145.83 590
5146.51 622
5147.18 598
5147.86 557
5148.54 606
5149.22 618
5149.89 618
5150.57 601
5151.25 621
5151.93 674
5152.60 612
5153.28 621
5153.96 646
5154.63 631
5155.31 585
5155.99 607
5156.67 606
5157.35 561
5158.02 676
5158.70 668
5159.38 646
5160.06 664
5160.73 671
5161.41 635
5162.09 626
5162.77 581
5163.45 679
5164.12 635
5164.80 595
5165.48 652
5166.16 664
5166.84 645
5167.52 657
5168.19 677
5168.87 649
5169.55 631
5170.23 655
5170.91 614
5171.59 616
5172.27 649
5172.94 611
5173.62 587
5174.30 635
5174.98 660
5175.66 644
5176.34 618
5177.02 661
5177.70 656
5178.38 612
5179.06 635
5179.73 635
5180.41 628
5181.09 604
5181.77 635
5182.45 608
5183.13 556
5183.81 564
5184.49 643
5185.17 578
5185.85 584
5186.53 606
5187.21 657
5187.89 594
5188.57 573
5189.25 654
5189.93 623
5190.61 609
5191.29 660
5191.97 582
5192.65 562
5193.33 625
5194.01 655
5194.69 648
5195.37 599
5196.05 589
5196.73 619
5197.41 642
5198.09 647
5198.77 625
5199.45 599
5200.13 648
5200.81 615
5201.49 576
5202.17 629
5202.85 630
5203.53 642
5204.21 609
5204.89 690
5205.58 644
5206.26 610
5206.94 623
5207.62 641
5208.30 658
5208.98 687
5209.66 658
5210.34 682
5211.02 720
5211.71 681
5212.39 637
5213.07 640
5213.75 741
5214.43 739
5215.11 743
5215.79 798
5216.48 782
5217.16 754
5217.84 799
5218.52 740
5219.20 707
5219.88 659
5220.57 692
5221.25 701
5221.93 743
5222.61 791
5223.29 770
5223.98 777
5224.66 773
5225.34 747
5226.02 751
5226.70 712
5227.39 668
5228.07 691
5228.75 670
5229.43 656
5230.12 666
5230.80 593
5231.48 646
5232.16 660
5232.85 714
5233.53 721
5234.21 701
5234.89 701
5235.58 717
5236.26 679
5236.94 714
5237.63 712
5238.31 730
5238.99 740
5239.67 754
5240.36 743
5241.04 726
5241.72 753
5242.41 783
5243.09 718
5243.77 696
5244.46 683
5245.14 741
5245.82 741
5246.51 677
5247.19 678
5247.88 723
5248.56 654
5249.24 708
5249.93 715
5250.61 691
5251.29 690
5251.98 727
5252.66 757
5253.35 743
5254.03 747
5254.71 714
5255.40 693
5256.08 667
5256.77 706
5257.45 658
5258.14 673
5258.82 647
5259.50 667
5260.19 649
5260.87 692
5261.56 700
5262.24 768
5262.93 782
5263.61 720
5264.30 740
5264.98 750
5265.67 747
5266.35 736
5267.03 722
5267.72 708
5268.40 735
5269.09 749
5269.77 753
5270.46 740
5271.14 777
5271.83 752
5272.52 705
5273.20 717
5273.89 754
5274.57 764
5275.26 683
5275.94 679
5276.63 708
5277.31 714
5278.00 753
5278.68 704
5279.37 702
5280.06 690
5280.74 679
5281.43 716
5282.11 747
5282.80 714
5283.48 698
5284.17 721
5284.86 784
5285.54 716
5286.23 726
5286.92 705
5287.60 688
5288.29 689
5288.97 688
5289.66 653
5290.35 606
5291.03 649
5291.72 663
5292.41 669
5293.09 695
5293.78 708
5294.47 686
5295.15 722
5295.84 707
5296.53 728
5297.21 732
5297.90 758
5298.59 770
5299.27 735
5299.96 838
5300.65 821
5301.33 849
5302.02 766
5302.71 813
5303.40 812
5304.08 879
5304.77 886
5305.46 889
5306.15 929
5306.83 885
5307.52 902
5308.21 891
5308.90 892
5309.58 870
5310.27 911
5310.96 887
5311.65 896
5312.33 950
5313.02 1001
5313.71 1059
5314.40 1125
5315.09 1080
5315.77 988
5316.46 956
5317.15 983
5317.84 968
5318.53 977
5319.21 949
5319.90 961
5320.59 1060
5321.28 972
5321.97 953
5322.66 911
5323.35 918
5324.03 862
5324.72 775
5325.41 796
5326.10 780
5326.79 811
5327.48 769
5328.17 753
5328.86 779
5329.54 736
5330.23 777
5330.92 716
5331.61 740
5332.30 786
5332.99 721
5333.68 797
5334.37 762
5335.06 715
5335.75 727
5336.44 733
5337.12 754
5337.81 728
5338.50 693
5339.19 741
5339.88 737
5340.57 768
5341.26 760
5341.95 733
5342.64 766
5343.33 760
5344.02 781
5344.71 837
5345.40 807
5346.09 744
5346.78 819
5347.47 816
5348.16 920
5348.85 975
5349.54 1013
5350.23 1080
5350.92 1080
5351.61 1174
5352.30 1205
5352.99 1185
5353.68 1209
5354.37 1195
5355.07 1080
5355.76 984
5356.45 907
5357.14 851
5357.83 816
5358.52 791
5359.21 745
5359.90 767
5360.59 756
5361.28 724
5361.97 732
5362.66 795
5363.36 762
5364.05 755
5364.74 768
5365.43 739
5366.12 722
5366.81 675
5367.50 712
5368.19 705
5368.89 682
5369.58 679
5370.27 637
5370.96 613
5371.65 638
5372.34 647
5373.04 615
5373.73 623
5374.42 643
5375.11 671
5375.80 657
5376.49 629
5377.19 636
5377.88 684
5378.57 689
5379.26 702
5379.96 648
5380.65 655
5381.34 655
5382.03 636
5382.72 672
5383.42 670
5384.11 698
5384.80 663
5385.49 676
5386.19 701
5386.88 677
5387.57 717
5388.26 732
5388.96 723
5389.65 790
5390.34 780
5391.04 782
5391.73 809
5392.42 799
5393.12 783
5393.81 765
5394.50 818
5395.19 770
5395.89 734
5396.58 747
5397.27 705
5397.97 681
5398.66 695
5399.35 649
5400.05 701
5400.74 706
5401.43 679
5402.13 670
5402.82 669
5403.52 692
5404.21 695
5404.90 697
5405.60 713
5406.29 709
5406.98 629
5407.68 710
5408.37 685
5409.07 681
5409.76 700
5410.45 707
5411.15 692
5411.84 679
5412.54 657
5413.23 675
5413.93 716
5414.62 665
5415.32 684
5416.01 678
5416.70 688
5417.40 680
5418.09 717
5418.79 717
5419.48 759
5420.18 738
5420.87 740
5421.57 762
5422.26 745
5422.96 708
5423.65 712
5424.35 698
5425.04 724
5425.74 720
5426.43 706
5427.13 752
5427.82 749
5428.52 801
5429.21 790
5429.91 754
5430.60 754
5431.30 743
5432.00 704
5432.69 761
5433.39 751
5434.08 724
5434.78 744
5435.47 736
5436.17 736
5436.86 744
5437.56 730
5438.26 820
5438.95 810
5439.65 767
5440.34 799
5441.04 750
5441.74 754
5442.43 790
5443.13 799
5443.83 828
5444.52 804
5445.22 840
5445.91 918
5446.61 971
5447.31 1027
5448.00 1123
5448.70 1160
5449.40 1241
5450.09 1184
5450.79 1251
5451.49 1155
5452.18 1081
5452.88 980
5453.58 972
5454.27 937
5454.97 888
5455.67 869
5456.37 845
5457.06 845
5457.76 898
5458.46 859
5459.15 838
5459.85 897
5460.55 878
5461.25 871
5461.94 851
5462.64 882
5463.34 895
5464.04 917
5464.73 885
5465.43 867
5466.13 933
5466.83 913
5467.53 897
5468.22 862
5468.92 908
5469.62 902
5470.32 914
5471.01 875
5471.71 891
5472.41 908
5473.11 982
5473.81 1022
5474.51 1019
5475.20 1021
5475.90 1104
5476.60 1057
5477.30 1050
5478.00 1135
5478.70 1183
5479.39 1300
5480.09 1416
5480.79 1608
5481.49 1688
5482.19 1813
5482.89 1790
5483.59 1785
5484.29 1565
5484.98 1428
5485.68 1356
5486.38 1225
5487.08 1195
5487.78 1154
5488.48 1179
5489.18 1183
5489.88 1170
5490.58 1181
5491.28 1123
5491.98 1156
5492.68 1200
5493.37 1213
5494.07 1303
5494.77 1381
5495.47 1378
5496.17 1365
5496.87 1315
5497.57 1331
5498.27 1357
5498.97 1471
5499.67 1672
5500.37 1984
5501.07 2191
5501.77 2559
5502.47 2693
5503.17 2725
5503.87 2492
5504.57 2214
5505.27 1990
5505.97 1724
5506.67 1426
5507.37 1440
5508.07 1250
5508.77 1154
5509.47 1189
5510.17 1109
5510.87 1086
5511.58 1102
5512.28 1062
5512.98 1074
5513.68 1101
5514.38 1127
5515.08 1144
5515.78 1160
5516.48 1186
5517.18 1062
5517.88 1034
5518.58 1062
5519.28 1076
5519.99 1177
5520.69 1150
5521.39 1194
5522.09 1190
5522.79 1184
5523.49 1131
5524.19 1025
5524.90 1038
5525.60 996
5526.30 1000
5527.00 903
5527.70 854
5528.40 901
5529.10 868
5529.81 867
5530.51 855
5531.21 906
5531.91 851
5532.61 848
5533.32 882
5534.02 827
5534.72 829
5535.42 831
5536.12 816
5536.83 827
5537.53 889
5538.23 863
5538.93 908
5539.64 927
5540.34 884
5541.04 862
5541.74 848
5542.45 888
5543.15 797
5543.85 816
5544.55 827
5545.26 868
5545.96 836
5546.66 798
5547.36 814
5548.07 776
5548.77 796
5549.47 813
5550.18 788
5550.88 762
5551.58 822
5552.29 774
5552.99 798
5553.69 794
5554.40 763
5555.10 716
5555.80 786
5556.51 778
5557.21 732
5557.91 761
5558.62 798
5559.32 802
5560.02 816
5560.73 765
5561.43 810
5562.14 803
5562.84 801
5563.54 780
5564.25 775
5564.95 771
5565.65 781
5566.36 823
5567.06 840
5567.77 802
5568.47 805
5569.18 730
5569.88 792
5570.58 797
5571.29 819
5571.99 811
5572.70 772
5573.40 793
5574.11 786
5574.81 815
5575.52 829
5576.22 819
5576.93 792
5577.63 822
5578.33 759
5579.04 756
5579.74 805
5580.45 808
5581.15 757
5581.86 749
5582.56 753
5583.27 703
5583.97 702
5584.68 703
5585.39 716
5586.09 722
5586.80 745
5587.50 710
5588.21 694
5588.91 681
5589.62 673
5590.32 643
5591.03 695
5591.73 736
5592.44 737
5593.15 749
5593.85 704
5594.56 684
5595.26 721
5595.97 704
5596.68 711
5597.38 712
5598.09 703
5598.79 710
5599.50 695
5600.21 674
5600.91 700
5601.62 712
5602.33 736
5603.03 693
5603.74 742
5604.44 672
5605.15 705
5605.86 696
5606.56 722
5607.27 746
5607.98 724
5608.68 657
5609.39 711
5610.10 666
5610.80 699
5611.51 676
5612.22 704
5612.93 683
5613.63 677
5614.34 710
5615.05 728
5615.75 715
5616.46 670
5617.17 655
5617.88 721
5618.58 731
5619.29 703
5620.00 696
5620.71 738
5621.41 730
5622.12 693
5622.83 729
5623.54 743
5624.24 748
5624.95 710
5625.66 718
5626.37 722
5627.08 774
5627.78 766
5628.49 769
5629.20 747
5629.91 759
5630.62 790
5631.32 784
5632.03 811
5632.74 808
5633.45 819
5634.16 859
5634.86 876
5635.57 871
5636.28 798
5636.99 830
5637.70 853
5638.41 898
5639.12 876
5639.82 976
5640.53 963
5641.24 1052
5641.95 1009
5642.66 1012
5643.37 1035
5644.08 989
5644.79 966
5645.50 875
5646.21 840
5646.91 829
5647.62 862
5648.33 862
5649.04 783
5649.75 818
5650.46 843
5651.17 817
5651.88 857
5652.59 831
5653.30 819
5654.01 825
5654.72 846
5655.43 827
5656.14 874
5656.85 911
5657.56 859
5658.27 827
5658.98 876
5659.69 888
5660.40 995
5661.11 1014
5661.82 1025
5662.53 934
5663.24 915
5663.95 887
5664.66 937
5665.37 953
5666.08 860
5666.79 816
5667.50 894
5668.21 852
5668.92 840
5669.63 899
5670.34 899
5671.05 908
5671.76 993
5672.47 992
5673.18 1021
5673.89 1035
5674.61 950
5675.32 944
5676.03 906
5676.74 956
5677.45 877
5678.16 823
5678.87 818
5679.58 823
5680.29 860
5681.01 829
5681.72 829
5682.43 858
5683.14 843
5683.85 880
5684.56 844
5685.27 820
5685.99 839
5686.70 824
5687.41 808
5688.12 793
5688.83 773
5689.54 797
5690.26 772
5690.97 814
5691.68 813
5692.39 808
5693.10 784
5693.82 763
5694.53 757
5695.24 753
5695.95 705
5696.67 752
5697.38 767
5698.09 770
5698.80 747
5699.51 738
5700.23 765
5700.94 770
5701.65 766
5702.36 752
5703.08 739
5703.79 726
5704.50 763
5705.22 745
5705.93 773
5706.64 745
5707.35 737
5708.07 786
5708.78 772
5709.49 771
5710.21 769
5710.92 733
5711.63 738
5712.35 706
5713.06 705
5713.77 725
5714.49 737
5715.20 703
5715.91 728
5716.63 739
5717.34 750
5718.05 775
5718.77 741
5719.48 735
5720.19 761
5720.91 786
5721.62 806
5722.34 777
5723.05 829
5723.76 803
5724.48 820
5725.19 772
5725.91 834
5726.62 867
5727.33 863
5728.05 879
5728.76 924
5729.48 916
5730.19 953
5730.91 951
5731.62 912
5732.34 860
5733.05 903
5733.76 861
5734.48 830
5735.19 879
5735.91 812
5736.62 845
5737.34 806
5738.05 782
5738.77 831
5739.48 771
5740.20 760
5740.91 759
5741.63 751
5742.34 755
5743.06 774
5743.77 791
5744.49 783
5745.20 806
5745.92 834
5746.63 856
5747.35 840
5748.07 756
5748.78 810
5749.50 821
5750.21 829
5750.93 800
5751.64 845
5752.36 850
5753.07 951
5753.79 956
5754.51 948
5755.22 1002
5755.94 1000
5756.65 983
5757.37 1006
5758.09 958
5758.80 953
5759.52 1022
5760.24 1060
5760.95 993
5761.67 1058
5762.38 1079
5763.10 1041
5763.82 1073
5764.53 1145
5765.25 1159
5765.97 1084
5766.68 1093
5767.40 1205
5768.12 1256
5768.83 1342
5769.55 1757
5770.27 2102
5770.98 2388
5771.70 2725
5772.42 2732
5773.13 2745
5773.85 2463
5774.57 2182
5775.29 1873
5776.00 1636
5776.72 1491
5777.44 1299
5778.16 1310
5778.87 1232
5779.59 1283
5780.31 1242
5781.03 1235
5781.74 1246
5782.46 1223
5783.18 1246
5783.90 1265
5784.61 1278
5785.33 1335
5786.05 1360
5786.77 1309
5787.48 1359
5788.20 1332
5788.92 1272
5789.64 1236
5790.36 1171
5791.08 1147
5791.79 1214
5792.51 1146
5793.23 1162
5793.95 1094
5794.67 1072
5795.38 1016
5796.10 1031
5796.82 1108
5797.54 1100
5798.26 1068
5798.98 1159
5799.70 1236
5800.41 1365
5801.13 1432
5801.85 1489
5802.57 1518
5803.29 1523
5804.01 1413
5804.73 1384
5805.45 1242
5806.17 1224
5806.89 1125
5807.60 1046
5808.32 1021
5809.04 1072
5809.76 1014
5810.48 1078
5811.20 1066
5811.92 1060
5812.64 1086
5813.36 1030
5814.08 966
5814.80 983
5815.52 978
5816.24 959
5816.96 1014
5817.68 934
5818.40 931
5819.12 979
5819.84 990
5820.56 963
5821.28 959
5822.00 945
5822.72 954
5823.44 972
5824.16 938
5824.88 904
5825.60 885
5826.32 864
5827.04 863
5827.76 879
5828.48 867
5829.20 884
5829.92 901
5830.64 828
5831.36 843
5832.08 884
5832.80 897
5833.52 933
5834.25 853
5834.97 863
5835.69 835
5836.41 865
5837.13 814
5837.85 810
5838.57 794
5839.29 847
5840.01 807
5840.73 776
5841.46 789
5842.18 834
5842.90 793
5843.62 786
5844.34 775
5845.06 767
5845.78 834
5846.51 874
5847.23 782
5847.95 806
5848.67 837
5849.39 804
5850.11 794
5850.84 798
5851.56 745
5852.28 779
5853.00 793
5853.72 821
5854.45 819
5855.17 762
5855.89 804
5856.61 787
5857.33 773
5858.06 761
5858.78 787
5859.50 814
5860.22 761
5860.95 798
5861.67 816
5862.39 776
5863.11 801
5863.84 839
5864.56 831
5865.28 809
5866.01 789
5866.73 739
5867.45 791
5868.17 804
5868.90 731
5869.62 751
5870.34 798
5871.07 765
5871.79 778
5872.51 785
5873.24 743
5873.96 742
5874.68 767
5875.41 812
5876.13 759
5876.85 801
5877.58 786
5878.30 816
5879.02 825
5879.75 774
5880.47 826
5881.19 827
5881.92 853
5882.64 819
5883.37 830
5884.09 814
5884.81 835
5885.54 827
5886.26 833
5886.99 838
5887.71 802
5888.43 816
5889.16 862
5889.88 801
5890.61 858
5891.33 873
5892.05 871
5892.78 894
5893.50 884
5894.23 824
5894.95 823
5895.68 799
5896.40 767
5897.13 822
5897.85 776
5898.58 828
5899.30 847
5900.03 887
5900.75 866
5901.48 855
5902.20 849
5902.93 840
5903.65 856
5904.38 859
5905.10 870
5905.83 891
5906.55 821
5907.28 885
5908.00 956
5908.73 972
5909.45 934
5910.18 916
5910.90 921
5911.63 908
5912.36 925
5913.08 948
5913.81 940
5914.53 921
5915.26 1007
5915.98 1006
5916.71 968
5917.44 1007
5918.16 965
5918.89 1013
5919.61 1005
5920.34 1017
5921.07 1044
5921.79 1081
5922.52 1023
5923.25 1027
5923.97 1039
5924.70 1047
5925.42 1103
5926.15 1185
5926.88 1173
5927.60 1132
5928.33 1068
5929.06 1144
5929.78 1129
5930.51 1141
5931.24 1172
5931.96 1219
5932.69 1276
5933.42 1247
5934.15 1248
5934.87 1253
5935.60 1283
5936.33 1320
5937.05 1269
5937.78 1303
5938.51 1318
5939.24 1317
5939.96 1401
5940.69 1391
5941.42 1381
5942.14 1503
5942.87 1468
5943.60 1524
5944.33 1594
5945.06 1579
5945.78 1580
5946.51 1616
5947.24 1673
5947.97 1661
5948.69 1712
5949.42 1817
5950.15 1783
5950.88 1761
5951.61 1922
5952.33 2047
5953.06 2277
5953.79 2443
5954.52 2600
5955.25 2620
5955.98 2629
5956.70 2420
5957.43 2409
5958.16 2294
5958.89 2179
5959.62 2249
5960.35 2168
5961.07 2177
5961.80 2141
5962.53 2116
5963.26 2086
5963.99 2060
5964.72 2103
5965.45 2294
5966.18 2377
5966.90 2485
5967.63 2652
5968.36 2808
5969.09 2926
5969.82 2978
5970.55 2944
5971.28 2804
5972.01 2805
5972.74 2729
5973.47 2674
5974.20 2524
5974.93 2497
5975.66 2528
5976.39 2577
5977.12 2527
5977.84 2479
5978.57 2468
5979.30 2623
5980.03 2607
5980.76 2691
5981.49 2877
5982.22 2840
5982.95 2880
5983.68 3003
5984.41 3121
5985.14 3008
5985.87 2965
5986.60 3007
5987.33 3026
5988.06 2980
5988.79 3048
5989.53 3106
5990.26 3076
5990.99 2976
5991.72 3158
5992.45 3054
5993.18 3023
5993.91 3121
5994.64 3184
5995.37 3240
5996.10 3319
5996.83 3358
5997.56 3318
5998.29 3347
5999.02 3430
5999.75 3418
6000.49 3387
6001.22 3418
6001.95 3308
6002.68 3216
6003.41 3176
6004.14 3077
6004.87 3061
6005.60 3111
6006.34 3107
6007.07 3189
6007.80 3290
6008.53 3425
6009.26 3645
6009.99 4120
6010.72 4728
6011.46 5664
6012.19 6748
6012.92 7713
6013.65 8633
6014.38 9627
6015.12 10206
6015.85 10286
6016.58 10006
6017.31 9297
6018.04 8513
6018.78 7567
6019.51 6673
6020.24 5720
6020.97 4827
6021.70 4258
6022.44 3902
6023.17 3526
6023.90 3325
6024.63 3064
6025.37 2937
6026.10 2858
6026.83 2731
6027.56 2749
6028.30 2507
6029.03 2598
6029.76 2593
6030.50 2671
6031.23 2721
6031.96 2669
6032.69 2651
6033.43 2452
6034.16 2309
6034.89 2191
6035.63 2200
6036.36 2186
6037.09 2101
6037.83 2102
6038.56 2119
6039.29 2227
6040.03 2114
6040.76 2233
6041.49 2254
6042.23 2314
6042.96 2297
6043.69 2308
6044.43 2270
6045.16 2238
6045.90 2264
6046.63 2288
6047.36 2278
6048.10 2432
6048.83 2422
6049.57 2597
6050.30 2633
6051.03 2694
6051.77 2809
6052.50 2982
6053.24 3113
6053.97 3225
6054.70 3338
6055.44 3200
6056.17 3196
6056.91 3048
6057.64 2884
6058.38 2706
6059.11 2695
6059.85 2519
6060.58 2507
6061.32 2399
6062.05 2348
6062.79 2316
6063.52 2277
6064.26 2296
6064.99 2264
6065.72 2322
6066.46 2253
6067.20 2225
6067.93 2211
6068.67 2170
6069.40 2116
6070.14 2096
6070.87 2110
6071.61 2121
6072.34 2003
6073.08 2082
6073.81 2081
6074.55 1950
6075.28 2017
6076.02 1963
6076.76 1961
6077.49 1999
6078.23 1925
6078.96 1888
6079.70 1965
6080.43 1988
6081.17 1910
6081.91 1842
6082.64 1857
6083.38 1780
6084.11 1836
6084.85 1816
6085.59 1787
6086.32 1709
6087.06 1715
6087.80 1744
6088.53 1786
6089.27 1868
6090.00 1834
6090.74 1824
6091.48 1926
6092.21 1916
6092.95 1852
6093.69 1930
6094.42 1929
6095.16 1875
6095.90 1808
6096.63 1807
6097.37 1752
6098.11 1701
6098.85 1701
6099.58 1711
6100.32 1692
6101.06 1639
6101.79 1671
6102.53 1762
6103.27 1721
6104.01 1684
6104.74 1656
6105.48 1669
6106.22 1680
6106.96 1651
6107.69 1673
6108.43 1676
6109.17 1679
6109.91 1741
6110.64 1754
6111.38 1731
6112.12 1694
6112.86 1716
6113.59 1743
6114.33 1771
6115.07 1826
6115.81 1819
6116.55 1799
6117.28 1812
6118.02 1913
6118.76 1838
6119.50 1865
6120.24 1815
6120.98 1888
6121.71 1853
6122.45 1863
6123.19 1889
6123.93 1855
6124.67 1845
6125.41 1833
6126.15 1925
6126.88 1933
6127.62 1849
6128.36 1820
6129.10 1778
6129.84 1848
6130.58 1810
6131.32 1840
6132.06 1881
6132.80 1858
6133.53 1826
6134.27 1857
6135.01 1880
6135.75 1881
6136.49 1993
6137.23 2071
6137.97 2121
6138.71 2126
6139.45 2200
6140.19 2285
6140.93 2339
6141.67 2414
6142.41 2370
6143.15 2333
6143.89 2325
6144.63 2296
6145.37 2283
6146.11 2252
6146.85 2246
6147.59 2155
6148.33 2164
6149.07 2128
6149.81 2063
6150.55 2030
6151.29 2047
6152.03 2093
6152.77 2108
6153.51 2132
6154.25 2183
6154.99 2241
6155.73 2255
6156.47 2267
6157.21 2228
6157.95 2222
6158.69 2248
6159.43 2325
6160.17 2333
6160.91 2290
6161.65 2285
6162.39 2393
6163.13 2518
6163.88 2545
6164.62 2688
6165.36 2805
6166.10 2880
6166.84 2987
6167.58 3107
6168.32 3165
6169.06 3257
6169.80 3247
6170.55 3166
6171.29 3166
6172.03 3154
6172.77 3071
6173.51 3045
6174.25 3031
6174.99 2887
6175.74 2988
6176.48 2897
6177.22 3001
6177.96 3015
6178.70 3039
6179.44 3247
6180.19 3410
6180.93 3795
6181.67 4400
6182.41 4876
6183.15 5422
6183.90 5956
6184.64 6359
6185.38 6456
6186.12 6266
6186.87 5966
6187.61 5608
6188.35 5068
6189.09 4565
6189.84 4262
6190.58 3967
6191.32 3723
6192.06 3548
6192.81 3552
6193.55 3466
6194.29 3492
6195.03 3362
6195.78 3497
6196.52 3510
6197.26 3414
6198.01 3322
6198.75 3374
6199.49 3310
6200.23 3330
6200.98 3204
6201.72 3203
6202.46 3253
6203.21 3452
6203.95 3501
6204.69 3652
6205.44 4047
6206.18 4738
6206.92 5648
6207.67 7154
6208.41 8965
6209.15 10796
6209.90 12499
6210.64 13360
6211.39 13678
6212.13 13381
6212.87 12554
6213.62 11173
6214.36 9684
6215.11 8107
6215.85 6823
6216.59 5609
6217.34 4835
6218.08 4251
6218.83 3656
6219.57 3257
6220.31 3138
6221.06 2949
6221.80 2836
6222.55 2832
6223.29 2765
6224.04 2685
6224.78 2729
6225.53 2666
6226.27 2594
6227.02 2476
6227.76 2367
6228.50 2259
6229.25 2158
6229.99 2107
6230.74 1976
6231.48 1940
6232.23 1897
6232.97 1867
6233.72 1911
6234.46 1918
6235.21 1881
6235.96 1939
6236.70 2029
6237.45 2009
6238.19 2101
6238.94 2065
6239.68 2207
6240.43 2275
6241.17 2455
6241.92 2514
6242.66 2525
6243.41 2547
6244.16 2457
6244.90 2488
6245.65 2481
6246.39 2539
6247.14 2718
6247.88 2710
6248.63 2830
6249.38 2808
6250.12 2784
6250.87 2734
6251.62 2690
6252.36 2598
6253.11 2325
6253.85 2309
6254.60 2240
6255.35 2167
6256.09 2114
6256.84 2102
6257.59 2087
6258.33 2065
6259.08 2096
6259.83 2064
6260.57 2062
6261.32 2059
6262.07 2090
6262.81 2028
6263.56 1935
6264.31 1876
6265.05 1898
6265.80 1864
6266.55 1844
6267.30 1856
6268.04 1926
6268.79 1753
6269.54 1824
6270.28 1839
6271.03 1904
6271.78 1807
6272.53 1849
6273.27 1849
6274.02 1842
6274.77 1883
6275.52 1909
6276.26 1911
6277.01 1853
6277.76 1861
6278.51 1921
6279.25 1981
6280.00 1879
6280.75 1978
6281.50 1854
6282.25 1775
6282.99 1739
6283.74 1733
6284.49 1694
6285.24 1683
6285.99 1638
6286.74 1585
6287.48 1646
6288.23 1612
6288.98 1642
6289.73 1589
6290.48 1636
6291.23 1596
6291.97 1558
6292.72 1542
6293.47 1499
6294.22 1419
6294.97 1436
6295.72 1526
6296.47 1471
6297.22 1508
6297.96 1511
6298.71 1503
6299.46 1402
6300.21 1383
6300.96 1449
6301.71 1404
6302.46 1343
6303.21 1365
6303.96 1299
6304.71 1349
6305.46 1405
6306.21 1369
6306.96 1359
6307.71 1381
6308.45 1417
6309.20 1381
6309.95 1390
6310.70 1440
6311.45 1459
6312.20 1492
6312.95 1522
6313.70 1479
6314.45 1475
6315.20 1496
6315.95 1571
6316.70 1562
6317.45 1600
6318.20 1599
6318.95 1588
6319.70 1522
6320.45 1529
6321.20 1459
6321.95 1439
6322.70 1410
6323.46 1322
6324.21 1272
6324.96 1283
6325.71 1238
6326.46 1199
6327.21 1196
6327.96 1230
6328.71 1279
6329.46 1287
6330.21 1249
6330.96 1305
6331.71 1198
6332.46 1207
6333.21 1245
6333.97 1264
6334.72 1253
6335.47 1214
6336.22 1192
6336.97 1238
6337.72 1266
6338.47 1256
6339.22 1274
6339.98 1267
6340.73 1241
6341.48 1280
6342.23 1257
6342.98 1278
6343.73 1224
6344.49 1211
6345.24 1218
6345.99 1267
6346.74 1210
6347.49 1224
6348.24 1272
6349.00 1256
6349.75 1269
6350.50 1284
6351.25 1310
6352.01 1345
6352.76 1354
6353.51 1430
6354.26 1501
6355.01 1551
6355.77 1512
6356.52 1462
6357.27 1514
6358.02 1428
6358.78 1438
6359.53 1431
6360.28 1411
6361.03 1391
6361.79 1347
6362.54 1342
6363.29 1343
6364.05 1346
6364.80 1312
6365.55 1313
6366.30 1292
6367.06 1451
6367.81 1586
6368.56 1588
6369.32 1652
6370.07 1728
6370.82 1774
6371.58 1669
6372.33 1556
6373.08 1466
6373.84 1382
6374.59 1309
6375.34 1357
6376.10 1378
6376.85 1308
6377.60 1334
6378.36 1311
6379.11 1326
6379.87 1269
6380.62 1264
6381.37 1362
6382.13 1344
6382.88 1405
6383.64 1336
6384.39 1377
6385.14 1357
6385.90 1321
6386.65 1300
6387.41 1309
6388.16 1278
6388.91 1248
6389.67 1253
6390.42 1255
6391.18 1206
6391.93 1220
6392.69 1222
6393.44 1269
6394.20 1222
6394.95 1188
6395.71 1226
6396.46 1240
6397.21 1247
6397.97 1245
6398.72 1260
6399.48 1252
6400.23 1210
6400.99 1237
6401.74 1206
6402.50 1149
6403.26 1152
6404.01 1168
6404.77 1161
6405.52 1162
6406.28 1200
6407.03 1145
6407.79 1143
6408.54 1199
6409.30 1265
6410.05 1210
6410.81 1266
6411.56 1269
6412.32 1335
6413.08 1309
6413.83 1220
6414.59 1170
6415.34 1204
6416.10 1198
6416.86 1201
6417.61 1213
6418.37 1244
6419.12 1205
6419.88 1245
6420.64 1169
6421.39 1185
6422.15 1190
6422.91 1152
6423.66 1199
6424.42 1158
6425.17 1136
6425.93 1148
6426.69 1207
6427.44 1232
6428.20 1209
6428.96 1160
6429.71 1225
6430.47 1187
6431.23 1162
6431.98 1179
6432.74 1213
6433.50 1168
6434.26 1175
6435.01 1152
6435.77 1161
6436.53 1151
6437.28 1122
6438.04 1183
6438.80 1185
6439.56 1160
6440.31 1168
6441.07 1251
6441.83 1292
6442.59 1278
6443.34 1215
6444.10 1309
6444.86 1268
6445.62 1235
6446.37 1247
6447.13 1287
6447.89 1349
6448.65 1307
6449.40 1304
6450.16 1318
6450.92 1295
6451.68 1305
6452.44 1343
6453.19 1318
6453.95 1367
6454.71 1405
6455.47 1355
6456.23 1407
6456.99 1445
6457.74 1419
6458.50 1388
6459.26 1531
6460.02 1404
6460.78 1350
6461.54 1417
6462.30 1471
6463.05 1456
6463.81 1478
6464.57 1539
6465.33 1565
6466.09 1597
6466.85 1613
6467.61 1582
6468.37 1584
6469.13 1561
6469.88 1539
6470.64 1599
6471.40 1615
6472.16 1560
6472.92 1572
6473.68 1633
6474.44 1620
6475.20 1570
6475.96 1627
6476.72 1707
6477.48 1667
6478.24 1728
6479.00 1757
6479.76 1793
6480.52 1768
6481.28 1774
6482.04 1851
6482.80 1837
6483.56 1862
6484.32 1897
6485.08 1948
6485.84 1954
6486.60 2014
6487.36 1984
6488.12 1980
6488.88 1968
6489.64 2009
6490.40 2081
6491.16 2154
6491.92 2127
6492.68 2190
6493.44 2366
6494.20 2335
6494.96 2391
6495.72 2470
6496.48 2467
6497.24 2438
6498.00 2500
6498.76 2390
6499.52 2416
6500.28 2401
6501.05 2323
6501.81 2403
6502.57 2365
6503.33 2490
6504.09 2584
6504.85 2670
6505.61 2995
6506.37 3592
6507.13 4426
6507.90 5396
6508.66 6358
6509.42 7238
6510.18 7865
6510.94 8051
6511.70 7874
6512.46 7217
6513.23 6397
6513.99 5591
6514.75 4891
6515.51 4365
6516.27 3912
6517.03 3432
6517.80 3174
6518.56 3129
6519.32 3120
6520.08 2987
6520.84 2915
6521.61 2895
6522.37 2940
6523.13 3016
6523.89 3134
6524.66 3128
6525.42 3256
6526.18 3472
6526.94 3712
6527.71 4019
6528.47 4143
6529.23 4325
6529.99 4457
6530.76 4334
6531.52 4174
6532.28 4030
6533.04 4012
6533.81 4215
6534.57 4520
6535.33 4992
6536.10 5707
6536.86 6405
6537.62 6822
6538.38 7165
6539.15 7064
6539.91 6608
6540.67 6008
6541.44 5528
6542.20 4885
6542.96 4304
6543.73 3797
6544.49 3469
6545.25 3326
6546.02 3170
6546.78 3009
6547.55 2998
6548.31 3012
6549.07 2977
6549.84 2968
6550.60 2865
6551.36 2752
6552.13 2689
6552.89 2657
6553.66 2612
6554.42 2499
6555.18 2505
6555.95 2544
6556.71 2473
6557.48 2477
6558.24 2469
6559.01 2512
6559.77 2462
6560.53 2461
6561.30 2487
6562.06 2617
6562.83 2621
6563.59 2670
6564.36 2788
6565.12 2767
6565.89 2769
6566.65 2793
6567.42 2800
6568.18 2812
6568.95 2733
6569.71 2834
6570.48 2741
6571.24 2735
6572.01 2818
6572.77 2763
6573.54 2938
6574.30 3044
6575.07 3083
6575.83 3158
6576.60 3247
6577.36 3224
6578.13 3071
6578.89 3089
6579.66 3178
6580.42 3063
6581.19 3058
6581.96 3027
6582.72 3051
6583.49 3125
6584.25 3165
6585.02 3205
6585.78 3122
6586.55 3087
6587.32 3083
6588.08 2963
6588.85 2976
6589.61 3057
6590.38 3094
6591.15 3134
6591.91 3229
6592.68 3430
6593.45 3676
6594.21 3947
6594.98 4346
6595.74 4789
6596.51 4853
6597.28 4914
6598.04 4941
6598.81 4783
6599.58 4443
6600.34 4063
6601.11 3746
6601.88 3468
6602.64 3293
6603.41 3058
6604.18 2927
6604.95 2775
6605.71 2619
6606.48 2594
6607.25 2575
6608.01 2596
6608.78 2465
6609.55 2442
6610.32 2399
6611.08 2459
6611.85 2585
6612.62 2450
6613.38 2495
6614.15 2439
6614.92 2390
6615.69 2397
6616.46 2362
6617.22 2379
6617.99 2254
6618.76 2243
6619.53 2289
6620.29 2250
6621.06 2444
6621.83 2525
6622.60 2656
6623.37 2765
6624.13 2851
6624.90 2838
6625.67 2781
6626.44 2760
6627.21 2737
6627.98 2574
6628.74 2452
6629.51 2399
6630.28 2405
6631.05 2395
6631.82 2385
6632.59 2378
6633.35 2483
6634.12 2641
6634.89 2882
6635.66 2913
6636.43 3041
6637.20 3100
6637.97 3171
6638.74 3149
6639.51 3109
6640.27 3026
6641.04 2994
6641.81 3019
6642.58 2923
6643.35 2959
6644.12 2883
6644.89 2920
6645.66 2806
6646.43 2656
6647.20 2606
6647.97 2478
6648.74 2399
6649.51 2335
6650.28 2249
6651.05 2153
6651.82 2123
6652.58 2173
6653.35 2130
6654.12 2100
6654.89 2018
6655.66 1953
6656.43 1986
6657.20 2016
6657.97 1990
6658.74 1957
6659.51 1970
6660.28 1923
6661.05 1908
6661.83 1997
6662.60 1970
6663.37 1874
6664.14 1938
6664.91 1902
6665.68 1882
6666.45 1852
6667.22 1837
6667.99 1913
6668.76 1920
6669.53 1974
6670.30 1967
6671.07 1951
6671.84 2004
6672.61 2084
6673.38 2169
6674.16 2203
6674.93 2179
6675.70 2123
6676.47 2113
6677.24 2102
6678.01 2048
6678.78 2091
6679.55 2109
6680.33 2033
6681.10 2065
6681.87 2062
6682.64 2189
6683.41 2190
6684.18 2212
6684.95 2290
6685.73 2505
6686.50 2525
6687.27 2635
6688.04 2603
6688.81 2551
6689.58 2440
6690.36 2367
6691.13 2200
6691.90 2103
6692.67 1889
6693.44 1926
6694.22 1910
6694.99 1893
6695.76 1844
6696.53 1807
6697.31 1746
6698.08 1801
6698.85 1770
6699.62 1713
6700.40 1738
6701.17 1732
6701.94 1744
6702.71 1723
6703.49 1727
6704.26 1672
6705.03 1810
6705.80 1745
6706.58 1691
6707.35 1656
6708.12 1670
6708.90 1668
6709.67 1648
6710.44 1693
6711.22 1704
6711.99 1680
6712.76 1668
6713.54 1619
6714.31 1610
6715.08 1567
6715.86 1525
6716.63 1588
6717.40 1600
6718.18 1603
6718.95 1602
6719.72 1600
6720.50 1642
6721.27 1567
6722.04 1517
6722.82 1578
6723.59 1619
6724.37 1658
6725.14 1592
6725.91 1620
6726.69 1581
6727.46 1584
6728.24 1546
6729.01 1533
6729.78 1572
6730.56 1561
6731.33 1559
6732.11 1568
6732.88 1531
6733.66 1457
6734.43 1461
6735.20 1581
6735.98 1569
6736.75 1585
6737.53 1554
6738.30 1574
6739.08 1597
6739.85 1614
6740.63 1659
6741.40 1636
6742.18 1623
6742.95 1622
6743.73 1603
6744.50 1702
6745.28 1750
6746.05 1684
6746.83 1751
6747.60 1707
6748.38 1745
6749.15 1715
6749.93 1747
6750.70 1800
6751.48 1811
6752.25 1906
6753.03 1991
6753.81 2072
6754.58 2168
6755.36 2202
6756.13 2137
6756.91 2006
6757.68 2073
6758.46 2029
6759.24 1894
6760.01 1879
6760.79 1802
6761.56 1786
6762.34 1821
6763.12 1846
6763.89 1853
6764.67 1757
6765.44 1761
6766.22 1637
6767.00 1712
6767.77 1820
6768.55 1793
6769.33 1724
6770.10 1745
6770.88 1666
6771.66 1643
6772.43 1634
6773.21 1646
6773.99 1617
6774.76 1545
6775.54 1565
6776.32 1541
6777.09 1502
6777.87 1539
6778.65 1519
6779.42 1467
6780.20 1509
6780.98 1524
6781.76 1490
6782.53 1556
6783.31 1609
6784.09 1506
6784.87 1423
6785.64 1441
6786.42 1520
6787.20 1502
6787.98 1448
6788.75 1444
6789.53 1419
6790.31 1479
6791.09 1422
6791.86 1345
6792.64 1396
6793.42 1330
6794.20 1288
6794.98 1382
6795.75 1341
6796.53 1375
6797.31 1365
6798.09 1288
6798.87 1289
6799.64 1293
6800.42 1295
6801.20 1332
6801.98 1346
6802.76 1378
6803.54 1399
6804.31 1403
6805.09 1419
6805.87 1428
6806.65 1467
6807.43 1441
6808.21 1382
6808.99 1397
6809.76 1373
6810.54 1346
6811.32 1343
6812.10 1291
6812.88 1362
6813.66 1285
6814.44 1378
6815.22 1315
6816.00 1325
6816.78 1254
6817.55 1329
6818.33 1359
6819.11 1349
6819.89 1353
6820.67 1367
6821.45 1332
6822.23 1342
6823.01 1342
6823.79 1279
6824.57 1275
6825.35 1284
6826.13 1288
6826.91 1298
6827.69 1320
6828.47 1326
6829.25 1234
6830.03 1262
6830.81 1255
6831.59 1254
6832.37 1273
6833.15 1275
6833.93 1253
6834.71 1304
6835.49 1271
6836.27 1364
6837.05 1342
6837.83 1443
6838.61 1536
6839.39 1583
6840.17 1722
6840.95 1707
6841.73 1728
6842.51 1698
6843.29 1666
6844.08 1594
6844.86 1532
6845.64 1483
6846.42 1470
6847.20 1476
6847.98 1463
6848.76 1474
6849.54 1599
6850.32 1885
6851.10 2120
6851.89 2225
6852.67 2213
6853.45 2304
6854.23 2210
6855.01 2059
6855.79 2010
6856.57 1943
6857.35 1780
6858.14 1695
6858.92 1603
6859.70 1515
6860.48 1464
6861.26 1429
6862.04 1422
6862.83 1446
6863.61 1460
6864.39 1399
6865.17 1430
6865.95 1392
6866.74 1418
6867.52 1388
6868.30 1376
6869.08 1512
6869.86 1443
6870.65 1395
6871.43 1446
6872.21 1472
6872.99 1523
6873.78 1455
6874.56 1477
6875.34 1531
6876.12 1528
6876.91 1535
6877.69 1642
6878.47 1658
6879.25 1663
6880.04 1694
6880.82 1787
6881.60 1826
6882.39 2012
6883.17 2088
6883.95 2232
6884.74 2234
6885.52 2168
6886.30 2186
6887.08 2157
6887.87 2314
6888.65 2545
6889.43 2706
6890.22 2894
6891.00 2888
6891.78 2832
6892.57 2761
6893.35 2528
6894.14 2326
6894.92 2206
6895.70 2053
6896.49 1998
6897.27 1910
6898.05 1909
6898.84 1871
6899.62 1842
6900.41 1797
6901.19 1827
6901.97 1823
6902.76 1793
6903.54 1794
6904.33 1850
6905.11 1835
6905.89 1839
6906.68 1845
6907.46 1785
6908.25 1829
6909.03 1799
6909.82 1765
6910.60 1761
6911.39 1742
6912.17 1749
6912.96 1696
6913.74 1712
6914.52 1718
6915.31 1700
6916.09 1680
6916.88 1686
6917.66 1686
6918.45 1674
6919.23 1655
6920.02 1687
6920.80 1712
6921.59 1767
6922.37 1718
6923.16 1733
6923.95 1760
6924.73 1768
6925.52 1756
6926.30 1787
6927.09 1770
6927.87 1852
6928.66 1845
6929.44 1808
6930.23 1919
6931.01 1884
6931.80 1773
6932.59 1818
6933.37 1896
6934.16 1816
6934.94 1885
6935.73 1851
6936.52 1864
6937.30 1960
6938.09 2020
6938.87 1979
6939.66 2038
6940.45 2160
6941.23 2336
6942.02 2410
6942.81 2601
6943.59 2692
6944.38 2768
6945.16 2872
6945.95 2898
6946.74 2878
6947.52 2907
6948.31 2946
6949.10 3024
6949.88 3006
6950.67 3106
6951.46 3169
6952.25 3037
6953.03 2917
6953.82 2834
6954.61 2767
6955.39 2680
6956.18 2559
6956.97 2613
6957.75 2484
6958.54 2466
6959.33 2480
6960.12 2475
6960.90 2536
6961.69 2635
6962.48 2573
6963.27 2685
6964.05 2701
6964.84 2667
6965.63 2712
6966.42 2843
6967.20 2991
6967.99 3158
6968.78 3298
6969.57 3276
6970.36 3571
6971.14 3639
6971.93 3618
6972.72 3701
6973.51 3681
6974.30 3590
6975.08 3558
6975.87 3553
6976.66 3512
6977.45 3704
6978.24 3684
6979.03 3728
6979.81 3869
6980.60 4059
6981.39 4431
6982.18 4972
6982.97 5767
6983.76 6924
6984.55 8427
6985.34 10299
6986.12 12260
6986.91 13808
6987.70 14756
6988.49 14646
6989.28 14004
6990.07 12804
6990.86 11318
6991.65 9517
6992.44 7931
6993.23 6687
6994.01 5661
6994.80 4784
6995.59 4154
6996.38 3746
6997.17 3337
6997.96 3107
6998.75 2858
6999.54 2771
7000.33 2689
7001.12 2593
7001.91 2582
7002.70 2532
7003.49 2332
7004.28 2350
7005.07 2307
7005.86 2275
7006.65 2232
7007.44 2140
7008.23 2144
7009.02 2071
7009.81 1994
7010.60 2067
7011.39 2165
7012.18 2245
7012.97 2367
7013.76 2484
7014.55 2626
7015.34 2588
7016.13 2582
7016.92 2550
7017.71 2520
7018.50 2440
7019.29 2382
7020.08 2243
7020.88 2325
7021.67 2402
7022.46 2446
7023.25 2590
7024.04 2749
7024.83 2883
7025.62 2973
7026.41 3005
7027.20 2938
7027.99 2802
7028.79 2733
7029.58 2687
7030.37 2547
7031.16 2546
7031.95 2382
7032.74 2319
7033.53 2216
7034.33 2192
7035.12 2229
7035.91 2128
7036.70 2260
7037.49 2324
7038.28 2399
7039.08 2525
7039.87 2555
7040.66 2462
7041.45 2436
7042.24 2384
7043.04 2384
7043.83 2379
7044.62 2249
7045.41 2235
7046.20 2196
7047.00 2217
7047.79 2263
7048.58 2271
7049.37 2367
7050.17 2503
7050.96 2611
7051.75 2690
7052.54 2738
7053.34 2795
7054.13 2644
7054.92 2572
7055.71 2380
7056.51 2319
7057.30 2215
7058.09 2254
7058.89 2196
7059.68 2129
7060.47 2131
7061.26 2186
7062.06 2118
7062.85 2113
7063.64 2168
7064.44 2102
7065.23 2119
7066.02 2133
7066.82 2044
7067.61 1960
7068.40 2053
7069.20 1912
7069.99 1866
7070.78 1815
7071.58 1802
7072.37 1771
7073.17 1728
7073.96 1787
7074.75 1721
7075.55 1734
7076.34 1639
7077.13 1619
7077.93 1558
7078.72 1635
7079.52 1625
7080.31 1595
7081.10 1625
7081.90 1583
7082.69 1518
7083.49 1568
7084.28 1634
7085.08 1538
7085.87 1534
7086.67 1562
7087.46 1662
7088.25 1707
7089.05 1719
7089.84 1727
7090.64 1769
7091.43 1755
7092.23 1724
7093.02 1578
7093.82 1530
7094.61 1476
7095.41 1489
7096.20 1492
7097.00 1423
7097.79 1393
7098.59 1402
7099.38 1396
7100.18 1393
7100.97 1363
7101.77 1336
7102.56 1319
7103.36 1298
7104.15 1272
7104.95 1299
7105.75 1286
7106.54 1222
7107.34 1232
7108.13 1191
7108.93 1211
7109.72 1168
7110.52 1234
7111.32 1176
7112.11 1165
7112.91 1211
7113.70 1185
7114.50 1160
7115.30 1160
7116.09 1146
7116.89 1181
7117.68 1158
7118.48 1177
7119.28 1193
7120.07 1174
7120.87 1164
7121.67 1234
7122.46 1208
7123.26 1135
7124.06 1156
7124.85 1208
7125.65 1128
7126.45 1128
7127.24 1129
7128.04 1181
7128.84 1163
7129.63 1217
7130.43 1190
7131.23 1184
7132.02 1165
7132.82 1196
7133.62 1125
7134.41 1162
7135.21 1115
7136.01 1119
7136.81 1152
7137.60 1196
7138.40 1116
7139.20 1064
7140.00 1123
7140.79 1043
7141.59 1076
7142.39 1099
7143.19 1075
7143.98 1067
7144.78 1018
7145.58 1026
7146.38 1054
7147.18 979
7147.97 974
7148.77 990
7149.57 935
7150.37 980
7151.17 985
7151.96 1003
7152.76 988
7153.56 920
7154.36 978
7155.16 1018
7155.95 1007
7156.75 1018
7157.55 1011
7158.35 1080
7159.15 1015
7159.95 1000
7160.75 1055
7161.54 1053
7162.34 1020
7163.14 1005
7163.94 996
7164.74 989
7165.54 1004
7166.34 990
7167.14 992
7167.93 1002
7168.73 1006
7169.53 1021
7170.33 963
7171.13 957
7171.93 939
7172.73 945
7173.53 940
7174.33 894
7175.13 943
7175.93 935
7176.73 904
7177.53 874
7178.33 818
7179.13 836
7179.93 887
7180.73 903
7181.53 963
7182.32 958
7183.12 941
7183.92 976
7184.72 991
7185.52 971
7186.32 938
7187.12 942
7187.92 949
7188.72 949
7189.53 900
7190.33 907
7191.13 871
7191.93 811
7192.73 891
7193.53 879
7194.33 826
7195.13 874
7195.93 842
7196.73 845
7197.53 819
7198.33 849
7199.13 818
7199.93 824
7200.73 866
7201.53 849
7202.33 829
7203.14 833
7203.94 822
7204.74 852
7205.54 866
7206.34 883
7207.14 877
7207.94 864
7208.74 907
7209.55 838
7210.35 820
7211.15 849
7211.95 902
7212.75 843
7213.55 888
7214.35 945
7215.16 906
7215.96 889
7216.76 911
7217.56 864
7218.36 862
7219.16 903
7219.97 860
7220.77 887
7221.57 938
7222.37 949
7223.17 882
7223.98 918
7224.78 888
7225.58 896
7226.38 886
7227.19 897
7227.99 892
7228.79 906
7229.59 864
7230.40 880
7231.20 884
7232.00 882
7232.80 937
7233.61 910
7234.41 909
7235.21 929
7236.01 944
7236.82 1010
7237.62 998
7238.42 1056
7239.23 1049
7240.03 1085
7240.83 1095
7241.63 1086
7242.44 1028
7243.24 980
7244.04 938
7244.85 868
7245.65 880
7246.45 911
7247.26 981
7248.06 986
7248.86 954
7249.67 922
7250.47 970
7251.28 973
7252.08 1017
7252.88 948
7253.69 954
7254.49 906
7255.29 1018
7256.10 1028
7256.90 1044
7257.71 1020
7258.51 1002
7259.31 982
7260.12 1006
7260.92 982
7261.73 944
7262.53 917
7263.34 935
7264.14 1002
7264.94 970
7265.75 960
7266.55 1008
7267.36 1008
7268.16 1013
7268.97 1027
7269.77 966
7270.58 984
7271.38 1036
7272.19 1032
7272.99 1012
7273.80 924
7274.60 948
7275.41 987
7276.21 931
7277.02 984
7277.82 951
7278.63 970
7279.43 1025
7280.24 1023
7281.04 1025
7281.85 1044
7282.65 1122
7283.46 1274
7284.26 1414
7285.07 1538
7285.87 1640
7286.68 1647
7287.49 1607
7288.29 1607
7289.10 1615
7289.90 1482
7290.71 1397
7291.52 1316
7292.32 1161
7293.13 1107
7293.93 1053
7294.74 1070
7295.55 1047
7296.35 1053
7297.16 1086
7297.96 1063
7298.77 1050
7299.58 1045
7300.38 1015
7301.19 1033
7302.00 1032
7302.80 1038
7303.61 1020
7304.42 1055
7305.22 1036
7306.03 1052
7306.84 1101
7307.64 1158
7308.45 1123
7309.26 1168
7310.06 1219
7310.87 1234
7311.68 1352
7312.48 1368
7313.29 1335
7314.10 1422
7314.90 1363
7315.71 1297
7316.52 1284
7317.33 1365
7318.13 1475
7318.94 1531
7319.75 1689
7320.56 1861
7321.36 1868
7322.17 1977
7322.98 2007
7323.79 1853
7324.59 1720
7325.40 1767
7326.21 1568
7327.02 1469
7327.83 1392
7328.63 1335
7329.44 1243
7330.25 1187
7331.06 1191
7331.87 1168
7332.67 1115
7333.48 1120
7334.29 1142
7335.10 1121
7335.91 1190
7336.72 1182
7337.52 1147
7338.33 1163
7339.14 1198
7339.95 1251
7340.76 1247
7341.57 1289
7342.38 1249
7343.18 1206
7343.99 1236
7344.80 1145
7345.61 1152
7346.42 1113
7347.23 1094
7348.04 1077
7348.85 1069
7349.66 1048
7350.46 1035
7351.27 1021
7352.08 1017
7352.89 1020
7353.70 1012
7354.51 1020
7355.32 986
7356.13 1002
7356.94 1034
7357.75 1010
7358.56 1053
7359.37 1097
7360.18 1154
7360.99 1164
7361.80 1119
7362.61 1180
7363.42 1181
7364.23 1172
7365.04 1156
7365.85 1236
7366.66 1185
7367.47 1149
7368.28 1154
7369.09 1140
7369.90 1137
7370.71 1058
7371.52 1031
7372.33 1048
7373.14 1010
7373.95 1095
7374.76 1049
7375.57 1015
7376.38 1024
7377.19 1007
7378.00 1070
7378.81 1087
7379.62 1088
7380.43 1162
7381.24 1230
7382.06 1268
7382.87 1299
7383.68 1290
7384.49 1370
7385.30 1337
7386.11 1332
7386.92 1225
7387.73 1157
7388.54 1152
7389.36 1094
7390.17 1061
7390.98 995
7391.79 994
7392.60 906
7393.41 913
7394.22 898
7395.04 920
7395.85 913
7396.66 892
7397.47 896
7398.28 880
7399.09 889
7399.91 987
7400.72 1023
7401.53 1038
7402.34 1009
7403.15 1037
7403.97 1032
7404.78 1063
7405.59 1054
7406.40 994
7407.21 982
7408.03 984
7408.84 972
7409.65 926
7410.46 933
7411.28 874
7412.09 946
7412.90 921
7413.71 889
7414.53 868
7415.34 850
7416.15 782
7416.96 834
7417.78 773
7418.59 780
7419.40 826
7420.22 808
7421.03 854
7421.84 838
7422.66 801
7423.47 786
7424.28 804
7425.09 791
7425.91 755
7426.72 744
7427.53 736
7428.35 770
7429.16 755
7429.98 737
7430.79 770
7431.60 770
7432.42 749
7433.23 760
7434.04 774
7434.86 779
7435.67 785
7436.48 755
7437.30 759
7438.11 831
7438.93 829
7439.74 769
7440.55 792
7441.37 769
7442.18 776
7443.00 804
7443.81 752
7444.63 776
7445.44 770
7446.25 723
7447.07 735
7447.88 753
7448.70 748
7449.51 744
7450.33 718
7451.14 722
7451.96 729
7452.77 781
7453.59 806
7454.40 767
7455.22 729
7456.03 740
7456.85 739
7457.66 730
7458.48 739
7459.29 748
7460.11 731
7460.92 719
7461.74 749
7462.55 730
7463.37 728
7464.18 727
7465.00 727
7465.81 771
7466.63 733
7467.44 728
7468.26 784
7469.08 728
7469.89 756
7470.71 772
7471.52 750
7472.34 776
7473.15 755
7473.97 740
7474.79 772
7475.60 760
7476.42 766
7477.23 718
7478.05 765
7478.87 734
7479.68 715
7480.50 696
7481.32 720
7482.13 725
7482.95 747
7483.76 722
7484.58 739
7485.40 744
7486.21 767
7487.03 788
7487.85 785
7488.66 706
7489.48 677
7490.30 716
7491.11 704
7491.93 708
7492.75 695
7493.57 692
7494.38 646
7495.20 619
7496.02 687
7496.83 714
7497.65 735
7498.47 744
7499.29 708
7500.10 669
7500.92 665
7501.74 716
7502.55 688
7503.37 681
7504.19 694
7505.01 700
7505.83 696
7506.64 720
7507.46 687
7508.28 710
7509.10 754
7509.91 688
7510.73 685
7511.55 698
7512.37 668
7513.19 696
7514.00 680
7514.82 697
7515.64 703
7516.46 732
7517.28 719
7518.10 693
7518.91 652
7519.73 668
7520.55 711
7521.37 689
7522.19 639
7523.01 637
7523.82 683
7524.64 685
7525.46 708
7526.28 644
7527.10 690
7527.92 710
7528.74 671
7529.56 678
7530.38 684
7531.19 714
7532.01 742
7532.83 725
7533.65 718
7534.47 708
7535.29 708
7536.11 694
7536.93 702
7537.75 661
7538.57 693
7539.39 722
7540.21 696
7541.03 696
7541.85 716
7542.67 682
7543.48 681
7544.30 696
7545.12 741
7545.94 748
7546.76 718
7547.58 728
7548.40 704
7549.22 706
7550.04 719
7550.86 729
7551.68 731
7552.50 736
7553.32 747
7554.14 728
7554.97 740
7555.79 739
7556.61 709
7557.43 773
7558.25 749
7559.07 781
7559.89 736
7560.71 790
7561.53 782
7562.35 806
7563.17 769
7563.99 732
7564.81 762
7565.63 787
7566.45 781
7567.28 791
7568.10 734
7568.92 787
7569.74 789
7570.56 781
7571.38 809
7572.20 811
7573.02 766
7573.84 761
7574.67 828
7575.49 870
7576.31 829
7577.13 759
7577.95 782
7578.77 786
7579.60 796
7580.42 754
7581.24 764
7582.06 801
7582.88 800
7583.70 815
7584.53 791
7585.35 832
7586.17 828
7586.99 822
7587.81 851
7588.64 863
7589.46 892
7590.28 934
7591.10 927
7591.93 912
7592.75 939
7593.57 951
7594.39 943
7595.22 912
7596.04 957
7596.86 998
7597.68 999
7598.51 981
7599.33 990
7600.15 1028
7600.97 969
7601.80 989
7602.62 1037
7603.44 1041
7604.27 1113
7605.09 1189
7605.91 1184
7606.73 1231
7607.56 1273
7608.38 1206
7609.20 1153
7610.03 1161
7610.85 1138
7611.67 1119
7612.50 1073
7613.32 1091
7614.15 1091
7614.97 1059
7615.79 1062
7616.62 1104
7617.44 1185
7618.26 1191
7619.09 1222
7619.91 1298
7620.73 1318
7621.56 1354
7622.38 1245
7623.21 1210
7624.03 1191
7624.85 1242
7625.68 1254
7626.50 1247
7627.33 1219
7628.15 1203
7628.98 1220
7629.80 1205
7630.62 1228
7631.45 1222
7632.27 1282
7633.10 1362
7633.92 1417
7634.75 1353
7635.57 1359
7636.40 1283
7637.22 1229
7638.05 1219
7638.87 1167
7639.70 1083
7640.52 1037
7641.35 1036
7642.17 988
7643.00 1019
7643.82 981
7644.65 1019
7645.47 1114
7646.30 1133
7647.12 1146
7647.95 1154
7648.77 1095
7649.60 1125
7650.42 1124
7651.25 1111
7652.08 1137
7652.90 1066
7653.73 1028
7654.55 962
7655.38 982
7656.20 942
7657.03 908
7657.86 913
7658.68 882
7659.51 874
7660.33 925
7661.16 873
7661.99 876
7662.81 913
7663.64 857
7664.46 819
7665.29 879
7666.12 856
7666.94 863
7667.77 909
7668.60 834
7669.42 815
7670.25 851
7671.08 897
7671.90 871
7672.73 867
7673.56 856
7674.38 801
7675.21 833
7676.04 802
7676.86 803
7677.69 825
7678.52 795
7679.34 788
7680.17 821
7681.00 771
7681.83 831
7682.65 796
7683.48 818
7684.31 912
7685.13 964
7685.96 955
7686.79 959
7687.62 950
7688.44 927
7689.27 904
7690.10 909
7690.93 948
7691.76 865
7692.58 885
7693.41 872
7694.24 871
7695.07 825
7695.89 816
7696.72 876
7697.55 868
7698.38 820
7699.21 858
7700.03 935
7700.86 908
7701.69 855
7702.52 836
7703.35 854
7704.18 828
7705.00 838
7705.83 804
7706.66 846
7707.49 809
7708.32 816
7709.15 798
7709.98 781
7710.80 776
7711.63 762
7712.46 767
7713.29 758
7714.12 723
7714.95 738
7715.78 717
7716.61 770
7717.44 751
7718.27 772
7719.09 798
7719.92 764
7720.75 730
7721.58 766
7722.41 798
7723.24 773
7724.07 722
7724.90 757
7725.73 737
7726.56 736
7727.39 745
7728.22 739
7729.05 715
7729.88 707
7730.71 792
7731.54 784
7732.37 731
7733.20 764
7734.03 764
7734.86 740
7735.69 754
7736.52 723
7737.35 718
7738.18 712
7739.01 707
7739.84 709
7740.67 708
7741.50 677
7742.33 687
7743.16 707
7743.99 661
7744.82 685
7745.65 708
7746.48 740
7747.31 774
7748.14 768
7748.98 817
7749.81 888
7750.64 910
7751.47 843
7752.30 817
7753.13 858
7753.96 825
7754.79 749
7755.62 682
7756.45 726
7757.29 719
7758.12 717
7758.95 735
7759.78 717
7760.61 695
7761.44 739
7762.27 710
7763.11 679
7763.94 708
7764.77 699
7765.60 670
7766.43 692
7767.26 685
7768.10 676
7768.93 657
7769.76 632
7770.59 655
7771.42 670
7772.26 651
7773.09 669
7773.92 753
7774.75 676
7775.58 649
7776.42 637
7777.25 708
7778.08 693
7778.91 667
7779.75 678
7780.58 691
7781.41 691
7782.24 654
7783.08 647
7783.91 718
7784.74 715
7785.57 683
7786.41 731
7787.24 704
7788.07 703
7788.91 726
7789.74 801
7790.57 733
7791.40 731
7792.24 725
7793.07 711
7793.90 685
7794.74 742
7795.57 738
7796.40 726
7797.24 743
7798.07 738
7798.90 763
7799.74 777
7800.57 752
7801.40 749
7802.24 724
7803.07 746
7803.91 742
7804.74 814
7805.57 821
7806.41 809
7807.24 829
7808.07 860
7808.91 843
7809.74 800
7810.58 782
7811.41 880
7812.25 861
7813.08 867
7813.91 885
7814.75 945
7815.58 972
7816.42 993
7817.25 992
7818.09 1044
7818.92 1133
7819.75 1051
7820.59 1073
7821.42 1118
7822.26 1080
7823.09 1099
7823.93 1145
7824.76 1182
7825.60 1163
7826.43 1151
7827.27 1154
7828.10 1149
7828.94 1078
7829.77 1007
7830.61 975
7831.44 1019
7832.28 1049
7833.11 1051
7833.95 1104
7834.78 1159
7835.62 1141
7836.46 1265
7837.29 1174
7838.13 1188
7838.96 1197
7839.80 1081
7840.63 1047
7841.47 1030
7842.31 981
7843.14 992
7843.98 910
7844.81 974
7845.65 930
7846.48 885
7847.32 906
7848.16 890
7848.99 854
7849.83 783
7850.67 820
7851.50 795
7852.34 847
7853.17 870
7854.01 879
7854.85 867
7855.68 877
7856.52 863
7857.36 831
7858.19 794
7859.03 803
7859.87 806
7860.70 846
7861.54 832
7862.38 862
7863.21 866
7864.05 821
7864.89 806
7865.73 809
7866.56 807
7867.40 830
7868.24 842
7869.07 864
7869.91 867
7870.75 867
7871.59 836
7872.42 895
7873.26 901
7874.10 915
7874.94 950
7875.77 892
7876.61 990
7877.45 1042
7878.29 1079
7879.12 1174
7879.96 1183
7880.80 1228
7881.64 1279
7882.47 1239
7883.31 1155
7884.15 1158
7884.99 1103
7885.83 1054
7886.67 1070
7887.50 1015
7888.34 1015
7889.18 1014
7890.02 949
7890.86 1002
7891.69 1005
7892.53 1005
7893.37 999
7894.21 1061
7895.05 1085
7895.89 1015
7896.73 984
7897.57 999
7898.40 913
7899.24 913
7900.08 950
7900.92 974
7901.76 890
7902.60 884
7903.44 892
7904.28 868
7905.12 866
7905.95 860
7906.79 866
7907.63 834
7908.47 839
7909.31 845
7910.15 870
7910.99 854
7911.83 864
7912.67 838
7913.51 851
7914.35 939
7915.19 946
7916.03 964
7916.87 980
7917.71 1023
7918.55 1090
7919.39 1075
7920.23 1082
7921.07 1048
7921.91 995
7922.75 971
7923.59 935
7924.43 951
7925.27 860
7926.11 877
7926.95 857
7927.79 847
7928.63 839
7929.47 818
7930.31 793
7931.15 786
7931.99 772
7932.83 816
7933.67 820
7934.51 802
7935.35 745
7936.19 817
7937.04 776
7937.88 781
7938.72 783
7939.56 735
7940.40 799
7941.24 789
7942.08 782
7942.92 817
7943.76 811
7944.60 823
7945.45 831
7946.29 805
7947.13 807
7947.97 859
7948.81 880
7949.65 830
7950.49 838
7951.34 814
7952.18 851
7953.02 853
7953.86 917
7954.70 949
7955.54 925
7956.39 956
7957.23 1005
7958.07 984
7958.91 1016
7959.75 1020
7960.60 995
7961.44 998
7962.28 959
7963.12 920
7963.96 822
7964.81 901
7965.65 930
7966.49 930
7967.33 974
7968.18 1063
7969.02 1089
7969.86 1092
7970.70 1105
7971.55 1105
7972.39 1060
7973.23 1017
7974.08 980
7974.92 958
7975.76 916
7976.60 870
7977.45 868
7978.29 812
7979.13 774
7979.98 798
7980.82 734
7981.66 793
7982.51 742
7983.35 731
7984.19 766
7985.04 760
7985.88 761
7986.72 782
7987.57 772
7988.41 730
7989.25 724
7990.10 763
7990.94 755
7991.78 737
7992.63 703
7993.47 681
7994.32 660
7995.16 669
7996.00 646
7996.85 638
7997.69 671
7998.53 652
7999.38 662
8000.22 634
8001.07 601
8001.91 614
8002.76 636
8003.60 664
8004.44 620
8005.29 629
8006.13 606
8006.98 628
8007.82 645
8008.67 602
8009.51 619
8010.36 614
8011.20 645
8012.05 600
8012.89 607
8013.74 616
8014.58 584
8015.43 584
8016.27 560
8017.12 624
8017.96 597
8018.81 574
8019.65 582
8020.50 575
8021.34 552
8022.19 540
8023.03 552
8023.88 568
8024.72 549
8025.57 551
8026.41 551
8027.26 525
8028.11 599
8028.95 583
8029.80 573
8030.64 559
8031.49 530
8032.33 527
8033.18 543
8034.03 633
8034.87 591
8035.72 595
8036.56 539
8037.41 594
8038.26 558
8039.10 578
8039.95 569
8040.80 544
8041.64 543
8042.49 575
8043.33 508
8044.18 525
8045.03 575
8045.87 579
8046.72 567
8047.57 562
8048.41 558
8049.26 541
8050.11 533
8050.95 510
8051.80 492
8052.65 513
8053.49 555
8054.34 531
8055.19 506
8056.04 523
8056.88 510
8057.73 519
8058.58 524
8059.42 521
8060.27 537
8061.12 521
8061.97 491
8062.81 531
8063.66 510
8064.51 562
8065.36 504
8066.20 525
8067.05 530
8067.90 482
8068.75 490
8069.60 514
8070.44 501
8071.29 522
8072.14 512
8072.99 472
8073.84 523
8074.68 458
8075.53 443
8076.38 465
8077.23 485
8078.08 471
8078.92 499
8079.77 463
8080.62 526
8081.47 523
8082.32 503
8083.17 487
8084.02 524
8084.86 517
8085.71 498
8086.56 492
8087.41 499
8088.26 512
8089.11 517
8089.96 499
8090.81 487
8091.65 499
8092.50 492
8093.35 474
8094.20 490
8095.05 520
8095.90 499
8096.75 495
8097.60 446
8098.45 491
8099.30 457
8100.15 477
8101.00 447
8101.85 458
8102.70 462
8103.54 495
8104.39 483
8105.24 489
8106.09 484
8106.94 496
8107.79 524
8108.64 529
8109.49 481
8110.34 511
8111.19 532
8112.04 464
8112.89 447
8113.74 481
8114.59 485
8115.44 476
8116.29 475
8117.14 534
8117.99 523
8118.84 506
8119.70 472
8120.55 491
8121.40 516
8122.25 483
8123.10 507
8123.95 490
8124.80 515
8125.65 502
8126.50 516
8127.35 529
8128.20 545
8129.05 524
8129.90 550
8130.76 488
8131.61 493
8132.46 563
8133.31 574
8134.16 544
8135.01 551
8135.86 544
8136.71 536
8137.56 488
8138.42 506
8139.27 534
8140.12 532
8140.97 498
8141.82 524
8142.67 546
8143.53 543
8144.38 526
8145.23 538
8146.08 522
8146.93 530
8147.78 537
8148.64 562
8149.49 551
8150.34 523
8151.19 539
8152.05 555
8152.90 512
8153.75 510
8154.60 548
8155.45 546
8156.31 589
8157.16 617
8158.01 610
8158.86 639
8159.72 590
8160.57 542
8161.42 546
8162.27 544
8163.13 511
8163.98 560
8164.83 520
8165.69 521
8166.54 487
8167.39 499
8168.24 511
8169.10 500
8169.95 493
8170.80 505
8171.66 497
8172.51 441
8173.36 474
8174.22 491
8175.07 460
8175.92 450
8176.78 455
8177.63 502
8178.48 463
8179.34 431
8180.19 459
8181.04 500
8181.90 475
8182.75 436
8183.61 424
8184.46 468
8185.31 432
8186.17 459
8187.02 474
8187.87 455
8188.73 462
8189.58 471
8190.44 491
8191.29 462
8192.15 478
8193.00 499
8193.85 466
8194.71 472
8195.56 519
8196.42 461
8197.27 433
8198.13 438
8198.98 476
8199.84 492
8200.69 491
8201.55 430
8202.40 411
8203.25 461
8204.11 455
8204.96 438
8205.82 451
8206.67 482
8207.53 436
8208.38 438
8209.24 446
8210.09 462
8210.95 472
8211.81 477
8212.66 473
8213.52 445
8214.37 469
8215.23 482
8216.08 494
8216.94 485
8217.79 491
8218.65 499
8219.50 535
8220.36 511
8221.22 471
8222.07 501
8222.93 491
8223.78 513
8224.64 545
8225.50 478
8226.35 484
8227.21 502
8228.06 453
8228.92 471
8229.78 439
8230.63 460
8231.49 489
8232.34 508
8233.20 467
8234.06 445
8234.91 443
8235.77 442
8236.63 442
8237.48 444
8238.34 437
8239.20 441
8240.05 431
8240.91 419
8241.77 463
8242.62 450
8243.48 455
8244.34 466
8245.19 443
8246.05 443
8246.91 459
8247.77 428
8248.62 410
8249.48 425
8250.34 455
8251.20 487
8252.05 453
8252.91 467
8253.77 452
8254.62 456
8255.48 491
8256.34 467
8257.20 428
8258.06 420
8258.91 421
8259.77 462
8260.63 436
8261.49 459
8262.34 485
8263.20 468
8264.06 447
8264.92 472
8265.78 448
8266.63 487
8267.49 446
8268.35 428
8269.21 435
8270.07 440
8270.93 469
8271.78 466
8272.64 524
8273.50 498
8274.36 489
8275.22 491
8276.08 494
8276.93 510
8277.79 527
8278.65 514
8279.51 533
8280.37 548
8281.23 505
8282.09 545
8282.95 553
8283.81 537
8284.66 507
8285.52 529
8286.38 504
8287.24 513
8288.10 467
8288.96 481
8289.82 473
8290.68 504
8291.54 484
8292.40 555
8293.26 492
8294.12 493
8294.98 539
8295.84 533
8296.70 550
8297.56 561
8298.42 544
8299.28 520
8300.13 506
8300.99 524
8301.85 547
8302.71 488
8303.57 530
8304.43 514
8305.29 522
8306.16 454
8307.02 464
8307.88 479
8308.74 504
8309.60 520
8310.46 488
8311.32 517
8312.18 517
8313.04 486
8313.90 483
8314.76 507
8315.62 471
8316.48 508
8317.34 503
8318.20 513
8319.06 487
8319.92 488
8320.78 530
8321.65 484
8322.51 491
8323.37 510
8324.23 512
8325.09 485
8325.95 493
8326.81 476
8327.67 498
8328.53 483
8329.40 491
8330.26 499
8331.12 514
8331.98 520
8332.84 492
8333.70 492
8334.57 479
8335.43 509
8336.29 512
8337.15 495
8338.01 482
8338.87 484
8339.74 507
8340.60 506
8341.46 487
8342.32 493
8343.18 504
8344.05 492
8344.91 472
8345.77 482
8346.63 487
8347.49 484
8348.36 471
8349.22 545
8350.08 547
8350.94 493
8351.81 514
8352.67 525
8353.53 510
8354.39 540
8355.26 552
8356.12 555
8356.98 531
8357.85 477
8358.71 526
8359.57 502
8360.43 535
8361.30 533
8362.16 508
8363.02 540
8363.89 523
8364.75 544
8365.61 540
8366.48 521
8367.34 556
8368.20 547
8369.07 556
8369.93 537
8370.79 489
8371.66 528
8372.52 504
8373.38 560
8374.25 578
8375.11 574
8375.98 539
8376.84 535
8377.70 557
8378.57 541
8379.43 555
8380.30 575
8381.16 567
8382.02 553
8382.89 589
8383.75 587
8384.62 562
8385.48 569
8386.34 572
8387.21 611
8388.07 605
8388.94 598
8389.80 582
8390.67 558
8391.53 591
8392.40 630
8393.26 594
8394.13 597
8394.99 649
8395.85 622
8396.72 603
8397.58 584
8398.45 619
8399.31 645
8400.18 672
8401.04 622
8401.91 618
8402.77 657
8403.64 652
8404.50 666
8405.37 655
8406.24 643
8407.10 682
8407.97 661
8408.83 698
8409.70 674
8410.56 668
8411.43 699
8412.29 671
8413.16 700
8414.03 728
8414.89 790
8415.76 804
8416.62 782
8417.49 708
8418.35 726
8419.22 778
8420.09 770
8420.95 806
8421.82 782
8422.69 814
8423.55 821
8424.42 853
8425.28 834
8426.15 817
8427.02 847
8427.88 857
8428.75 838
8429.62 944
8430.48 923
8431.35 927
8432.22 896
8433.08 931
8433.95 963
8434.82 957
8435.68 940
8436.55 971
8437.42 1032
8438.28 1021
8439.15 1094
8440.02 1100
8440.89 1130
8441.75 1158
8442.62 1227
8443.49 1237
8444.35 1293
8445.22 1291
8446.09 1307
8446.96 1268
8447.82 1309
8448.69 1310
8449.56 1312
8450.43 1409
8451.29 1496
8452.16 1492
8453.03 1626
8453.90 1747
8454.76 2052
8455.63 2339
8456.50 2710
8457.37 3030
8458.24 3303
8459.10 3205
8459.97 3103
8460.84 3010
8461.71 2743
8462.58 2487
8463.45 2254
8464.31 1982
8465.18 1776
8466.05 1655
8466.92 1489
8467.79 1429
8468.66 1312
8469.52 1233
8470.39 1118
8471.26 1185
8472.13 1121
8473.00 1102
8473.87 1048
8474.74 1042
8475.61 1028
8476.47 988
8477.34 1013
8478.21 1026
8479.08 1061
8479.95 1020
8480.82 1080
8481.69 1088
8482.56 1062
8483.43 1084
8484.30 1105
8485.17 1140
8486.04 1101
8486.91 1099
8487.78 1179
8488.64 1125
8489.51 1099
8490.38 1069
8491.25 1081
8492.12 1078
8492.99 1070
8493.86 1082
8494.73 1174
8495.60 1190
8496.47 1160
8497.34 1213
8498.21 1227
8499.08 1209
8499.95 1126
8500.82 1117
8501.69 1087
8502.56 1030
8503.43 1043
8504.30 1041
8505.17 970
8506.05 979
8506.92 1039
8507.79 989
8508.66 1029
8509.53 1051
8510.40 1063
8511.27 1084
8512.14 1018
8513.01 1062
8513.88 1098
8514.75 1089
8515.62 1069
8516.49 1131
8517.37 1112
8518.24 1127
8519.11 1105
8519.98 1137
8520.85 1165
8521.72 1185
8522.59 1244
8523.46 1351
8524.33 1476
8525.21 1580
8526.08 1767
8526.95 1835
8527.82 2036
8528.69 2083
8529.56 1989
8530.44 1905
8531.31 1882
8532.18 1737
8533.05 1588
8533.92 1485
8534.80 1428
8535.67 1368
8536.54 1275
8537.41 1291
8538.28 1275
8539.16 1254
8540.03 1140
8540.90 1081
8541.77 1093
8542.64 1014
8543.52 997
8544.39 1013
8545.26 1010
8546.13 1064
8547.01 1022
8547.88 1014
8548.75 977
8549.62 1005
8550.50 1027
8551.37 1100
8552.24 1158
8553.12 1204
8553.99 1279
8554.86 1348
8555.73 1353
8556.61 1404
8557.48 1379
8558.35 1376
8559.23 1306
8560.10 1232
8560.97 1200
8561.85 1144
8562.72 1074
8563.59 1093
8564.47 1029
8565.34 1003
8566.21 986
8567.09 1009
8567.96 990
8568.83 1020
8569.71 938
8570.58 913
8571.46 942
8572.33 943
8573.20 905
8574.08 923
8574.95 907
8575.83 916
8576.70 915
8577.57 898
8578.45 886
8579.32 879
8580.20 829
8581.07 887
8581.94 882
8582.82 903
8583.69 865
8584.57 851
8585.44 875
8586.32 884
8587.19 900
8588.07 875
8588.94 882
8589.82 920
8590.69 974
8591.57 940
8592.44 971
8593.32 925
8594.19 970
8595.07 985
8595.94 949
8596.82 936
8597.69 936
8598.57 977
8599.44 968
8600.32 963
8601.19 1001
8602.07 1029
8602.94 1033
8603.82 1001
8604.69 1005
8605.57 1011
8606.44 1032
8607.32 1028
8608.20 1002
8609.07 1000
8609.95 1050
8610.82 1040
8611.70 1065
8612.57 1061
8613.45 1051
8614.33 1048
8615.20 1059
8616.08 1081
8616.95 1039
8617.83 1047
8618.71 1102
8619.58 1097
8620.46 1134
8621.34 1143
8622.21 1130
8623.09 1113
8623.97 1090
8624.84 1137
8625.72 1165
8626.59 1181
8627.47 1226
8628.35 1205
8629.22 1204
8630.10 1219
8630.98 1266
8631.86 1277
8632.73 1280
8633.61 1299
8634.49 1235
8635.36 1287
8636.24 1319
8637.12 1239
8637.99 1317
8638.87 1301
8639.75 1322
8640.63 1283
8641.50 1309
8642.38 1331
8643.26 1288
8644.14 1369
8645.01 1424
8645.89 1373
8646.77 1430
8647.65 1458
8648.52 1508
8649.40 1589
8650.28 1554
8651.16 1568
8652.04 1605
8652.91 1634
8653.79 1585
8654.67 1583
8655.55 1601
8656.43 1639
8657.30 1582
8658.18 1716
8659.06 1751
8659.94 1766
8660.82 1785
8661.70 1919
8662.57 1927
8663.45 2022
8664.33 2113
8665.21 2328
8666.09 2414
8666.97 2440
8667.85 2472
8668.72 2452
8669.60 2460
8670.48 2440
8671.36 2421
8672.24 2514
8673.12 2517
8674.00 2576
8674.88 2692
8675.76 2794
8676.63 2767
8677.51 2650
8678.39 2639
8679.27 2537
8680.15 2420
8681.03 2344
8681.91 2197
8682.79 2091
8683.67 2024
8684.55 2008
8685.43 1980
8686.31 1874
8687.19 1876
8688.07 2014
8688.95 2126
8689.83 2231
8690.71 2352
8691.59 2773
8692.47 3026
8693.35 3508
8694.23 3612
8695.11 3723
8695.99 3660
8696.87 3491
8697.75 3338
8698.63 3058
8699.51 2724
8700.39 2572
8701.27 2413
8702.15 2187
8703.03 2079
8703.91 2054
8704.79 1905
8705.67 1733
8706.55 1759
8707.43 1651
8708.31 1605
8709.19 1561
8710.07 1437
8710.96 1348
8711.84 1396
8712.72 1350
8713.60 1268
8714.48 1279
8715.36 1267
8716.24 1191
8717.12 1170
8718.00 1201
8718.89 1151
8719.77 1167
8720.65 1169
8721.53 1098
8722.41 1104
8723.29 1178
8724.17 1158
8725.06 1130
8725.94 1149
8726.82 1074
8727.70 1139
8728.58 1183
8729.46 1235
8730.35 1247
8731.23 1237
8732.11 1246
8732.99 1246
8733.87 1225
8734.76 1189
8735.64 1169
8736.52 1166
8737.40 1219
8738.29 1241
8739.17 1124
8740.05 1162
8740.93 1232
8741.81 1172
8742.70 1147
8743.58 1105
8744.46 1163
8745.34 1122
8746.23 1102
8747.11 1098
8747.99 1131
8748.88 1114
8749.76 1128
8750.64 1104
8751.52 1123
8752.41 1129
8753.29 1157
8754.17 1147
8755.06 1136
8755.94 1159
8756.82 1183
8757.71 1208
8758.59 1186
8759.47 1224
8760.36 1205
8761.24 1240
8762.12 1201
8763.01 1248
8763.89 1224
8764.77 1204
8765.66 1172
8766.54 1214
8767.42 1221
8768.31 1172
8769.19 1227
8770.08 1188
8770.96 1177
8771.84 1147
8772.73 1205
8773.61 1176
8774.50 1180
8775.38 1144
8776.26 1140
8777.15 1090
8778.03 1121
8778.92 1177
8779.80 1169
8780.69 1209
8781.57 1214
8782.46 1252
8783.34 1310
8784.22 1339
8785.11 1244
8785.99 1284
8786.88 1305
8787.76 1277
8788.65 1215
8789.53 1236
8790.42 1212
8791.30 1128
8792.19 1105
8793.07 1080
8793.96 1024
8794.84 1039
8795.73 1023
8796.61 1006
8797.50 1012
8798.38 988
8799.27 960
8800.15 916
8801.04 953
8801.93 941
8802.81 955
8803.70 943
8804.58 935
8805.47 913
8806.35 930
8807.24 901
8808.12 896
8809.01 913
8809.90 894
8810.78 856
8811.67 873
8812.55 891
8813.44 858
8814.33 839
8815.21 816
8816.10 851
8816.98 857
8817.87 852
8818.76 902
8819.64 907
8820.53 884
8821.42 907
8822.30 873
8823.19 865
8824.08 891
8824.96 831
8825.85 940
8826.74 837
8827.62 829
8828.51 823
8829.40 855
8830.28 831
8831.17 831
8832.06 870
8832.94 820
8833.83 742
8834.72 755
8835.61 805
8836.49 768
8837.38 774
8838.27 783
8839.16 704
8840.04 736
8840.93 767
8841.82 781
8842.70 726
8843.59 730
8844.48 769
8845.37 734
8846.26 748
8847.14 705
8848.03 743
8848.92 755
8849.81 728
8850.69 762
8851.58 704
8852.47 706
8853.36 684
8854.25 676
8855.13 642
8856.02 665
8856.91 631
8857.80 678
8858.69 633
8859.58 638
8860.46 660
8861.35 636
8862.24 671
8863.13 601
8864.02 642
8864.91 634
8865.80 632
8866.68 662
8867.57 628
8868.46 659
8869.35 634
8870.24 623
8871.13 613
8872.02 610
8872.91 590
8873.80 602
8874.69 587
8875.57 582
8876.46 623
8877.35 606
8878.24 608
8879.13 600
8880.02 591
8880.91 586
8881.80 583
8882.69 575
8883.58 571
8884.47 606
8885.36 580
8886.25 551
8887.14 539
8888.03 571
8888.92 595
8889.81 563
8890.70 578
8891.59 527
8892.48 577
8893.37 535
8894.26 527
8895.15 519
8896.04 506
8896.93 514
8897.82 548
8898.71 518
8899.60 518
8900.49 503
8901.38 517
8902.27 514
8903.16 531
8904.05 521
8904.94 525
8905.83 530
8906.72 531
8907.61 496
8908.50 451
8909.40 482
8910.29 476
8911.18 504
8912.07 511
8912.96 483
8913.85 527
8914.74 500
8915.63 514
8916.52 490
8917.42 466
8918.31 509
8919.20 526
8920.09 459
8920.98 471
8921.87 503
8922.76 488
8923.66 460
8924.55 490
8925.44 491
8926.33 480
8927.22 487
8928.11 501
8929.01 477
8929.90 462
8930.79 428
8931.68 442
8932.57 452
8933.47 493
8934.36 499
8935.25 459
8936.14 468
8937.03 423
8937.93 454
8938.82 440
8939.71 451
8940.60 437
8941.50 450
8942.39 459
8943.28 459
8944.17 464
8945.07 464
8945.96 459
8946.85 443
8947.75 479
8948.64 410
8949.53 423
8950.42 439
8951.32 434
8952.21 397
8953.10 434
8954.00 384
8954.89 433
8955.78 451
8956.68 440
8957.57 432
8958.46 423
8959.36 448
8960.25 429
8961.14 456
8962.04 422
8962.93 426
8963.82 475
8964.72 455
8965.61 432
8966.50 396
8967.40 403
8968.29 428
8969.19 459
8970.08 406
8970.97 396
8971.87 456
8972.76 447
8973.66 428
8974.55 449
8975.44 441
8976.34 422
8977.23 421
8978.13 415
8979.02 384
8979.91 435
8980.81 447
8981.70 424
8982.60 417
8983.49 418
8984.39 448
8985.28 443
8986.18 392
8987.07 427
8987.97 408
8988.86 412
8989.76 420
8990.65 398
8991.55 404
8992.44 442
8993.34 425
8994.23 412
8995.13 391
8996.02 406
8996.92 412
8997.81 404
8998.71 421
8999.60 381
9000.50 402
9001.39 404
9002.29 425
9003.18 390
9004.08 396
9004.98 444
9005.87 406
9006.77 400
9007.66 385
9008.56 394
9009.45 393
9010.35 405
9011.25 415
9012.14 437
9013.04 420
9013.93 417
9014.83 395
9015.73 362
9016.62 413
9017.52 413
9018.42 397
9019.31 412
9020.21 400
9021.10 385
9022.00 452
9022.90 414
9023.79 392
9024.69 415
9025.59 386
9026.48 388
9027.38 369
9028.28 368
9029.17 409
9030.07 400
9030.97 450
9031.87 419
9032.76 378
9033.66 392
9034.56 395
9035.45 385
9036.35 385
9037.25 394
9038.15 386
9039.04 419
9039.94 399
9040.84 411
9041.73 413
9042.63 398
9043.53 407
9044.43 444
9045.33 430
9046.22 409
9047.12 441
9048.02 420
9048.92 423
9049.81 373
9050.71 383
9051.61 400
9052.51 392
9053.41 393
9054.30 450
9055.20 418
9056.10 416
9057.00 420
9057.90 400
9058.80 403
9059.69 402
9060.59 434
9061.49 409
9062.39 420
9063.29 395
9064.19 426
9065.08 441
9065.98 402
9066.88 404
9067.78 425
9068.68 406
9069.58 404
9070.48 402
9071.38 432
9072.27 418
9073.17 418
9074.07 408
9074.97 416
9075.87 409
9076.77 427
9077.67 423
9078.57 409
9079.47 409
9080.37 402
9081.27 417
9082.17 398
9083.07 415
9083.97 438
9084.87 437
9085.76 438
9086.66 417
9087.56 411
9088.46 455
9089.36 444
9090.26 421
9091.16 467
9092.06 472
9092.96 457
9093.86 463
9094.76 444
9095.66 487
9096.56 456
9097.46 444
9098.36 462
9099.26 421
9100.17 403
9101.07 419
9101.97 445
9102.87 401
9103.77 433
9104.67 453
9105.57 447
9106.47 419
9107.37 419
9108.27 444
9109.17 423
9110.07 418
9110.97 363
9111.87 419
9112.77 417
9113.68 387
9114.58 397
9115.48 423
9116.38 421
9117.28 423
9118.18 387
9119.08 396
9119.98 416
9120.89 384
9121.79 408
9122.69 451
9123.59 434
9124.49 393
9125.39 400
9126.29 434
9127.20 400
9128.10 405
9129.00 395
9129.90 406
9130.80 410
9131.71 429
9132.61 445
9133.51 414
9134.41 451
9135.31 410
9136.22 374
9137.12 391
9138.02 386
9138.92 434
9139.83 398
9140.73 416
9141.63 397
9142.53 387
9143.43 386
9144.34 384
9145.24 384
9146.14 412
9147.05 399
9147.95 385
9148.85 397
9149.75 375
9150.66 419
9151.56 409
9152.46 411
9153.37 413
9154.27 399
9155.17 397
9156.07 376
9156.98 413
9157.88 395
9158.78 430
9159.69 424
9160.59 406
9161.49 436
9162.40 414
9163.30 402
9164.20 419
9165.11 418
9166.01 415
9166.92 428
9167.82 402
9168.72 401
9169.63 434
9170.53 416
9171.43 412
9172.34 401
9173.24 442
9174.15 416
9175.05 418
9175.95 383
9176.86 416
9177.76 435
9178.67 428
9179.57 406
9180.48 406
9181.38 386
9182.28 408
9183.19 387
9184.09 401
9185.00 395
9185.90 411
9186.81 398
9187.71 410
9188.62 374
9189.52 398
9190.43 403
9191.33 409
9192.24 414
9193.14 434
9194.05 398
9194.95 426
9195.86 415
9196.76 408
9197.67 419
9198.57 432
9199.48 443
9200.38 422
9201.29 399
9202.19 414
9203.10 457
9204.00 458
9204.91 399
9205.81 415
9206.72 411
9207.63 434
9208.53 383
9209.44 397
9210.34 402
9211.25 423
9212.15 439
9213.06 440
9213.97 426
9214.87 420
9215.78 417
9216.68 427
9217.59 405
9218.50 413
9219.40 422
9220.31 458
9221.22 425
9222.12 376
9223.03 405
9223.94 387
9224.84 382
9225.75 396
9226.65 364
9227.56 397
9228.47 414
9229.37 412
9230.28 425
9231.19 410
9232.10 385
9233.00 420
9233.91 425
9234.82 425
9235.72 383
9236.63 402
9237.54 393
9238.44 393
9239.35 396
9240.26 408
9241.17 398
9242.07 419
9242.98 419
9243.89 397
9244.80 414
9245.70 427
9246.61 421
9247.52 398
9248.43 430
9249.33 389
9250.24 396
9251.15 392
9252.06 413
9252.97 393
9253.87 401
9254.78 388
9255.69 398
9256.60 423
9257.51 415
9258.41 389
9259.32 396
9260.23 413
9261.14 391
9262.05 384
9262.96 398
9263.86 399
9264.77 398
9265.68 415
9266.59 408
9267.50 429
9268.41 403
9269.32 416
9270.22 415
9271.13 417
9272.04 370
9272.95 376
9273.86 419
9274.77 409
9275.68 398
9276.59 387
9277.50 406
9278.40 406
9279.31 385
9280.22 395
9281.13 410
9282.04 424
9282.95 402
9283.86 410
9284.77 399
9285.68 373
9286.59 425
9287.50 416
9288.41 402
9289.32 406
9290.23 421
9291.14 415
9292.05 410
9292.96 414
9293.87 406
9294.78 418
9295.69 436
9296.60 432
9297.51 452
9298.42 457
9299.33 441
9300.24 426
9301.15 429
9302.06 423
9302.97 442
9303.88 414
9304.79 463
9305.70 435
9306.61 474
9307.52 474
9308.43 472
9309.34 466
9310.25 471
9311.16 483
9312.07 512
9312.98 504
9313.90 500
9314.81 488
9315.72 488
9316.63 473
9317.54 474
9318.45 465
9319.36 444
9320.27 455
9321.18 433
9322.10 458
9323.01 439
9323.92 467
9324.83 441
9325.74 465
9326.65 480
9327.56 462
9328.48 459
9329.39 453
9330.30 466
9331.21 421
9332.12 457
9333.03 429
9333.95 459
9334.86 435
9335.77 467
9336.68 442
9337.59 480
9338.51 455
9339.42 437
9340.33 419
9341.24 431
9342.15 445
9343.07 462
9343.98 432
9344.89 447
9345.80 438
9346.72 456
9347.63 455
9348.54 453
9349.45 454
9350.37 450
9351.28 481
9352.19 451
9353.11 419
9354.02 448
9354.93 493
9355.84 479
9356.76 494
9357.67 450
9358.58 444
9359.50 426
9360.41 435
9361.32 433
9362.24 441
9363.15 462
9364.06 435
9364.98 467
9365.89 436
9366.80 458
9367.72 440
9368.63 465
9369.54 478
9370.46 423
9371.37 469
9372.28 478
9373.20 472
9374.11 454
9375.03 463
9375.94 474
9376.85 452
9377.77 445
9378.68 475
9379.60 476
9380.51 511
9381.42 481
9382.34 499
9383.25 461
9384.17 482
9385.08 502
9386.00 498
9386.91 491
9387.82 485
9388.74 528
9389.65 520
9390.57 491
9391.48 506
9392.40 504
9393.31 523
9394.23 534
9395.14 519
9396.06 565
9396.97 586
9397.89 534
9398.80 555
9399.72 539
9400.63 487
9401.55 502
9402.46 504
9403.38 518
9404.29 495
9405.21 492
9406.12 488
9407.04 469
9407.95 529
9408.87 518
9409.79 500
9410.70 462
9411.62 498
9412.53 520
9413.45 484
9414.36 472
9415.28 476
9416.20 484
9417.11 474
9418.03 461
9418.94 478
9419.86 499
9420.78 517
9421.69 541
9422.61 494
9423.52 503
9424.44 494
9425.36 465
9426.27 489
9427.19 521
9428.11 520
9429.02 483
9429.94 514
9430.86 520
9431.77 527
9432.69 508
9433.61 510
9434.52 494
9435.44 521
9436.36 530
9437.27 545
9438.19 537
9439.11 536
9440.02 605
9440.94 578
9441.86 555
9442.78 593
9443.69 616
9444.61 588
9445.53 577
9446.44 607
9447.36 568
9448.28 558
9449.20 573
9450.11 581
9451.03 582
9451.95 604
9452.87 579
9453.78 550
9454.70 589
9455.62 601
9456.54 603
9457.46 581
9458.37 561
9459.29 636
9460.21 586
9461.13 588
9462.05 533
9462.96 580
9463.88 523
9464.80 515
9465.72 545
9466.64 570
9467.56 567
9468.47 591
9469.39 604
9470.31 573
9471.23 589
9472.15 574
9473.07 530
9473.98 527
9474.90 541
9475.82 550
9476.74 572
9477.66 535
9478.58 535
9479.50 578
9480.42 592
9481.34 586
9482.26 603
9483.17 617
9484.09 613
9485.01 599
9485.93 637
9486.85 620
9487.77 595
9488.69 634
9489.61 590
9490.53 612
9491.45 592
9492.37 588
9493.29 529
9494.21 582
9495.13 556
9496.05 530
9496.97 603
9497.89 559
9498.81 564
9499.73 559
9500.65 629
9501.57 581
9502.49 612
9503.41 590
9504.33 636
9505.25 607
9506.17 612
9507.09 609
9508.01 615
9508.93 644
9509.85 658
9510.77 655
9511.69 648
9512.61 619
9513.53 658
9514.45 697
9515.37 645
9516.29 624
9517.21 647
9518.13 705
9519.05 678
9519.98 709
9520.90 774
9521.82 788
9522.74 811
9523.66 872
9524.58 854
9525.50 855
9526.42 838
9527.34 790
9528.27 802
9529.19 771
9530.11 761
9531.03 771
9531.95 739
9532.87 690
9533.79 670
9534.72 697
9535.64 684
9536.56 701
9537.48 697
9538.40 684
9539.32 629
9540.25 667
9541.17 687
9542.09 710
9543.01 712
9543.93 686
9544.86 669
9545.78 708
9546.70 691
9547.62 704
9548.55 707
9549.47 764
9550.39 768
9551.31 721
9552.24 688
9553.16 711
9554.08 709
9555.00 734
9555.93 712
9556.85 678
9557.77 668
9558.69 675
9559.62 771
9560.54 721
9561.46 748
9562.39 760
9563.31 777
9564.23 766
9565.15 752
9566.08 796
9567.00 806
9567.92 769
9568.85 783
9569.77 732
9570.69 753
9571.62 696
9572.54 781
9573.46 740
9574.39 710
9575.31 726
9576.23 749
9577.16 754
9578.08 769
9579.01 783
9579.93 818
9580.85 846
9581.78 820
9582.70 802
9583.63 827
9584.55 829
9585.47 799
9586.40 833
9587.32 805
9588.25 774
9589.17 814
9590.09 846
9591.02 824
9591.94 813
9592.87 783
9593.79 839
9594.72 863
9595.64 822
9596.57 850
9597.49 875
9598.42 917
9599.34 911
9600.26 903
9601.19 916
9602.11 956
9603.04 1002
9603.96 1009
9604.89 972
9605.81 971
9606.74 971
9607.66 1002
9608.59 1006
9609.51 912
9610.44 918
9611.37 887
9612.29 927
9613.22 885
9614.14 883
9615.07 909
9615.99 927
9616.92 952
9617.84 935
9618.77 943
9619.70 919
9620.62 971
9621.55 954
9622.47 889
9623.40 928
9624.32 983
9625.25 976
9626.18 970
9627.10 982
9628.03 986
9628.95 1045
9629.88 1014
9630.81 1064
9631.73 1050
9632.66 1005
9633.59 1015
9634.51 1023
9635.44 1060
9636.37 1046
9637.29 1029
9638.22 1072
9639.15 1090
9640.07 1105
9641.00 1118
9641.93 1143
9642.85 1094
9643.78 1193
9644.71 1164
9645.63 1194
9646.56 1238
9647.49 1205
9648.41 1248
9649.34 1253
9650.27 1255
9651.20 1280
9652.12 1254
9653.05 1227
9653.98 1246
9654.91 1253
9655.83 1185
9656.76 1176
9657.69 1220
9658.62 1233
9659.54 1255
9660.47 1258
9661.40 1256
9662.33 1298
9663.25 1310
9664.18 1266
9665.11 1207
9666.04 1266
9666.97 1262
9667.89 1302
9668.82 1261
9669.75 1298
9670.68 1302
9671.61 1337
9672.53 1313
9673.46 1295
9674.39 1371
9675.32 1400
9676.25 1423
9677.18 1352
9678.11 1386
9679.03 1447
9679.96 1461
9680.89 1482
9681.82 1429
9682.75 1479
9683.68 1435
9684.61 1498
9685.54 1505
9686.46 1544
9687.39 1558
9688.32 1596
9689.25 1559
9690.18 1533
9691.11 1601
9692.04 1602
9692.97 1565
9693.90 1525
9694.83 1561
9695.76 1614
9696.69 1703
9697.61 1739
9698.54 1824
9699.47 1864
9700.40 1998
9701.33 2100
9702.26 2064
9703.19 1968
9704.12 1959
9705.05 1923
9705.98 1908
9706.91 1777
9707.84 1740
9708.77 1695
9709.70 1643
9710.63 1657
9711.56 1700
9712.49 1680
9713.42 1747
9714.35 1768
9715.28 1741
9716.21 1768
9717.14 1754
9718.07 1769
9719.00 1756
9719.94 1708
9720.87 1681
9721.80 1656
9722.73 1577
9723.66 1473
9724.59 1449
9725.52 1457
9726.45 1391
9727.38 1405
9728.31 1299
9729.24 1289
9730.17 1264
9731.10 1270
9732.04 1340
9732.97 1298
9733.90 1316
9734.83 1362
9735.76 1313
9736.69 1297
9737.62 1336
9738.55 1299
9739.49 1312
9740.42 1242
9741.35 1242
9742.28 1276
9743.21 1256
9744.14 1166
9745.08 1121
9746.01 1149
9746.94 1112
9747.87 1098
9748.80 1140
9749.74 1080
9750.67 1100
9751.60 1077
9752.53 1107
9753.46 1094
9754.40 1035
9755.33 1075
9756.26 1009
9757.19 1012
9758.13 1062
9759.06 1029
9759.99 992
9760.92 1029
9761.85 1015
9762.79 1041
9763.72 1028
9764.65 990
9765.59 1016
9766.52 1073
9767.45 1083
9768.38 1059
9769.32 1066
9770.25 1012
9771.18 1069
9772.12 1071
9773.05 1087
9773.98 1091
9774.92 1076
9775.85 1043
9776.78 1056
9777.71 1103
9778.65 1045
9779.58 1056
9780.52 1127
9781.45 1155
9782.38 1096
9783.32 1134
9784.25 1065
9785.18 1102
9786.12 1116
9787.05 1071
9787.98 1054
9788.92 1071
9789.85 1038
9790.79 1028
9791.72 1007
9792.65 1023
9793.59 1035
9794.52 1002
9795.46 1013
9796.39 1006
9797.32 1036
9798.26 1022
9799.19 1022
9800.13 1004
9801.06 1061
9802.00 1027
9802.93 1024
9803.87 1008
9804.80 976
9805.73 961
9806.67 904
9807.60 894
9808.54 923
9809.47 933
9810.41 897
9811.34 811
9812.28 848
9813.21 823
9814.15 853
9815.08 822
9816.02 798
9816.95 778
9817.89 781
9818.82 778
9819.76 756
9820.69 751
9821.63 793
9822.57 771
9823.50 746
9824.44 759
9825.37 750
9826.31 764
9827.24 763
9828.18 757
9829.11 766
9830.05 737
9830.99 793
9831.92 761
9832.86 761
9833.79 751
9834.73 754
9835.67 775
9836.60 767
9837.54 725
9838.47 726
9839.41 726
9840.35 781
9841.28 777
9842.22 730
9843.16 727
9844.09 740
9845.03 733
9845.97 764
9846.90 735
9847.84 723
9848.78 755
9849.71 681
9850.65 771
9851.59 737
9852.52 764
9853.46 703
9854.40 735
9855.33 720
9856.27 688
9857.21 724
9858.14 706
9859.08 690
9860.02 669
9860.96 701
9861.89 719
9862.83 722
9863.77 680
9864.71 685
9865.64 641
9866.58 670
9867.52 653
9868.46 612
9869.39 664
9870.33 673
9871.27 641
9872.21 658
9873.15 683
9874.08 660
9875.02 641
9875.96 653
9876.90 665
9877.83 648
9878.77 671
9879.71 673
9880.65 713
9881.59 684
9882.53 676
9883.46 664
9884.40 623
9885.34 657
9886.28 633
9887.22 613
9888.16 666
9889.10 635
9890.03 650
9890.97 648
9891.91 621
9892.85 605
9893.79 590
9894.73 612
9895.67 638
9896.61 676
9897.54 632
9898.48 642
9899.42 627
9900.36 648
9901.30 580
9902.24 597
9903.18 614
9904.12 603
9905.06 627
9906.00 608
9906.94 651
9907.88 626
9908.82 624
9909.76 605
9910.70 613
9911.63 617
9912.57 650
9913.51 662
9914.45 628
9915.39 616
9916.33 641
9917.27 617
9918.21 630
9919.15 620
9920.09 654
9921.03 661
9921.97 662
9922.91 674
9923.85 684
9924.79 756
9925.74 782
9926.68 757
9927.62 802
9928.56 819
9929.50 837
9930.44 803
9931.38 793
9932.32 779
9933.26 783
9934.20 782
9935.14 797
9936.08 704
9937.02 739
9937.96 672
9938.90 637
9939.85 643
9940.79 596
9941.73 595
9942.67 607
9943.61 603
9944.55 642
9945.49 677
9946.43 639
9947.38 701
9948.32 728
9949.26 710
9950.20 762
9951.14 800
9952.08 854
9953.02 830
9953.97 831
9954.91 770
9955.85 788
9956.79 766
9957.73 741
9958.68 741
9959.62 725
9960.56 691
9961.50 667
9962.44 626
9963.39 606
9964.33 623
9965.27 600
9966.21 591
9967.15 547
9968.10 525
9969.04 511
9969.98 559
9970.92 566
9971.87 549
9972.81 501
9973.75 493
9974.69 506
9975.64 529
9976.58 527
9977.52 499
9978.47 542
9979.41 523
9980.35 533
9981.29 472
9982.24 491
9983.18 525
9984.12 531
9985.07 496
9986.01 524
9986.95 521
9987.90 531
9988.84 538
9989.78 516
9990.73 510
9991.67 503
9992.61 513
9993.56 552
9994.50 552
9995.44 551
9996.39 495
9997.33 542
9998.27 526
9999.22 525
10000.16 516
10001.11 526
10002.05 524
10002.99 519
10003.94 550
10004.88 521
10005.83 506
10006.77 492
10007.72 524
10008.66 521
10009.60 515
10010.55 489
10011.49 490
10012.44 486
10013.38 510
10014.33 453
10015.27 506
10016.21 516
10017.16 460
10018.10 500
10019.05 465
10019.99 487
10020.94 498
10021.88 490
10022.83 480
10023.77 478
10024.72 510
10025.66 492
10026.61 478
10027.55 503
10028.50 476
10029.44 471
10030.39 471
10031.33 481
10032.28 540
10033.23 517
10034.17 490
10035.12 496
10036.06 478
10037.01 511
10037.95 487
10038.90 458
10039.84 472
10040.79 494
10041.74 487
10042.68 494
10043.63 456
10044.57 486
10045.52 444
10046.47 481
10047.41 472
10048.36 474
10049.30 466
10050.25 461
10051.20 480
10052.14 445
10053.09 460
10054.04 487
10054.98 477
10055.93 443
10056.88 462
10057.82 444
10058.77 451
10059.72 435
10060.66 443
10061.61 426
10062.56 423
10063.50 479
10064.45 464
10065.40 480
10066.34 445
10067.29 448
10068.24 424
10069.18 426
10070.13 449
10071.08 435
10072.03 434
10072.97 448
10073.92 448
10074.87 454
10075.82 442
10076.76 444
10077.71 445
10078.66 455
10079.61 443
10080.55 423
10081.50 429
10082.45 441
10083.40 443
10084.34 437
10085.29 436
10086.24 458
10087.19 423
10088.14 433
10089.08 427
10090.03 401
10090.98 446
10091.93 424
10092.88 461
10093.83 472
10094.77 444
10095.72 448
10096.67 437
10097.62 403
10098.57 402
10099.52 421
10100.46 432
10101.41 458
10102.36 447
10103.31 432
10104.26 442
10105.21 413
10106.16 463
10107.11 447
10108.05 438
10109.00 413
10109.95 414
10110.90 426
10111.85 396
10112.80 456
10113.75 434
10114.70 438
10115.65 459
10116.60 457
10117.55 449
10118.50 448
10119.45 453
10120.39 458
10121.34 478
10122.29 458
10123.24 436
10124.19 450
10125.14 466
10126.09 486
10127.04 482
10127.99 490
10128.94 428
10129.89 430
10130.84 441
10131.79 468
10132.74 437
10133.69 430
10134.64 420
10135.59 470
10136.54 455
10137.49 467
10138.44 477
10139.39 503
10140.34 458
10141.30 416
10142.25 479
10143.20 483
10144.15 475
10145.10 453
10146.05 500
10147.00 470
10147.95 467
10148.90 498
10149.85 510
10150.80 493
10151.75 528
10152.70 514
10153.66 470
10154.61 487
10155.56 511
10156.51 552
10157.46 477
10158.41 525
10159.36 538
10160.31 525
10161.27 510
10162.22 519
10163.17 542
10164.12 544
10165.07 512
10166.02 513
10166.98 511
10167.93 546
10168.88 581
10169.83 568
10170.78 535
10171.73 540
10172.69 552
10173.64 553
10174.59 609
10175.54 562
10176.50 566
10177.45 589
10178.40 628
10179.35 614
10180.30 613
10181.26 644
10182.21 616
10183.16 594
10184.11 600
10185.07 598
10186.02 612
10186.97 630
10187.92 629
10188.88 621
10189.83 641
10190.78 649
10191.74 669
10192.69 667
10193.64 596
10194.59 661
10195.55 646
10196.50 692
10197.45 668
10198.41 657
10199.36 642
10200.31 617
10201.27 632
10202.22 656
10203.17 694
10204.13 672
10205.08 742
10206.03 745
10206.99 703
10207.94 698
10208.89 780
10209.85 820
10210.80 770
10211.76 767
10212.71 702
10213.66 691
10214.62 648
10215.57 727
10216.53 678
10217.48 661
10218.43 656
10219.39 674
10220.34 646
10221.30 609
10222.25 600
10223.21 619
10224.16 612
10225.11 610
10226.07 628
10227.02 617
10227.98 613
10228.93 627
10229.89 622
10230.84 620
10231.80 643
10232.75 663
10233.71 688
10234.66 673
10235.62 728
10236.57 787
10237.53 838
10238.48 782
10239.44 746
10240.39 747
10241.35 780
10242.30 733
10243.26 686
10244.21 676
10245.17 668
10246.12 672
10247.08 647
10248.03 657
10248.99 616
10249.94 613
10250.90 592
10251.86 576
10252.81 525
10253.77 592
10254.72 619
10255.68 584
10256.63 535
10257.59 526
10258.55 579
10259.50 547
10260.46 529
10261.41 544
10262.37 507
10263.33 533
10264.28 514
10265.24 477
10266.20 499
10267.15 500
10268.11 474
10269.07 508
10270.02 523
10270.98 522
10271.94 513
10272.89 545
10273.85 511
10274.81 512
10275.76 521
10276.72 496
10277.68 517
10278.63 507
10279.59 474
10280.55 517
10281.50 487
10282.46 492
10283.42 509
10284.38 494
10285.33 473
10286.29 464
10287.25 456
10288.20 453
10289.16 454
10290.12 456
10291.08 494
10292.03 472
10292.99 511
10293.95 458
10294.91 450
10295.86 434
10296.82 437
10297.78 467
10298.74 478
10299.70 461
10300.65 481
10301.61 479
10302.57 457
10303.53 471
10304.49 441
10305.44 436
10306.40 448
10307.36 460
10308.32 440
10309.28 465
10310.24 457
10311.19 483
10312.15 466
10313.11 450
10314.07 433
10315.03 444
10315.99 501
10316.95 475
10317.90 439
10318.86 446
10319.82 453
10320.78 419
10321.74 439
10322.70 444
10323.66 463
10324.62 430
10325.58 435
10326.54 427
10327.49 426
10328.45 447
10329.41 443
10330.37 441
10331.33 419
10332.29 471
10333.25 451
10334.21 446
10335.17 433
10336.13 455
10337.09 482
10338.05 488
10339.01 479
10339.97 442
10340.93 437
10341.89 414
10342.85 409
10343.81 428
10344.77 422
10345.73 421
10346.69 408
10347.65 412
10348.61 431
10349.57 392
10350.53 402
10351.49 402
10352.45 440
10353.41 397
10354.37 415
10355.33 429
10356.29 408
10357.25 371
10358.21 417
10359.17 423
10360.13 392
10361.09 378
10362.06 382
10363.02 443
10363.98 394
10364.94 423
10365.90 397
10366.86 422
10367.82 398
10368.78 409
10369.74 395
10370.70 376
10371.67 394
10372.63 401
10373.59 407
10374.55 394
10375.51 406
10376.47 406
10377.43 395
10378.40 362
10379.36 391
10380.32 399
10381.28 392
10382.24 392
10383.20 379
10384.17 374
10385.13 383
10386.09 371
10387.05 388
10388.01 381
10388.98 376
10389.94 355
10390.90 373
10391.86 380
10392.82 343
10393.79 402
10394.75 368
10395.71 388
10396.67 384
10397.64 389
10398.60 410
10399.56 379
10400.52 381
10401.49 379
10402.45 356
10403.41 386
10404.37 380
10405.34 390
10406.30 391
10407.26 354
10408.23 366
10409.19 395
10410.15 376
10411.11 375
10412.08 380
10413.04 360
10414.00 402
10414.97 399
10415.93 402
10416.89 377
10417.86 430
10418.82 428
10419.78 391
10420.75 428
10421.71 434
10422.68 406
10423.64 413
10424.60 430
10425.57 403
10426.53 396
10427.49 390
10428.46 372
10429.42 375
10430.39 357
10431.35 383
10432.31 377
10433.28 375
10434.24 361
10435.21 371
10436.17 354
10437.13 377
10438.10 388
10439.06 356
10440.03 349
10440.99 363
10441.96 390
10442.92 402
10443.89 385
10444.85 353
10445.82 355
10446.78 384
10447.74 370
10448.71 358
10449.67 347
10450.64 362
10451.60 381
10452.57 353
10453.53 384
10454.50 363
10455.46 378
10456.43 379
10457.39 379
10458.36 347
10459.33 390
10460.29 363
10461.26 364
10462.22 369
10463.19 374
10464.15 390
10465.12 369
10466.08 385
10467.05 341
10468.01 382
10468.98 383
10469.95 353
10470.91 347
10471.88 350
10472.84 341
10473.81 383
10474.78 376
10475.74 376
10476.71 374
10477.67 362
10478.64 369
10479.61 376
10480.57 384
10481.54 374
10482.51 392
10483.47 380
10484.44 398
10485.41 369
10486.37 394
10487.34 373
10488.30 382
10489.27 405
10490.24 369
10491.20 412
10492.17 400
10493.14 347
10494.11 356
10495.07 386
10496.04 357
10497.01 333
10497.97 349
10498.94 372
10499.91 386
10500.88 362
10501.84 360
10502.81 377
10503.78 376
10504.74 392
10505.71 393
10506.68 392
10507.65 390
10508.61 367
10509.58 367
10510.55 357
10511.52 346
10512.49 365
10513.45 391
10514.42 400
10515.39 390
10516.36 370
10517.32 395
10518.29 391
10519.26 386
10520.23 392
10521.20 378
10522.17 363
10523.13 378
10524.10 366
10525.07 396
10526.04 392
10527.01 368
10527.98 384
10528.94 391
10529.91 380
10530.88 362
10531.85 376
10532.82 381
10533.79 366
10534.76 365
10535.72 399
10536.69 408
10537.66 399
10538.63 382
10539.60 380
10540.57 377
10541.54 391
10542.51 400
10543.48 433
10544.45 406
10545.42 368
10546.38 407
10547.35 406
10548.32 391
10549.29 393
10550.26 381
10551.23 372
10552.20 384
10553.17 377
10554.14 375
10555.11 372
10556.08 371
10557.05 366
10558.02 391
10558.99 419
10559.96 418
10560.93 432
10561.90 439
10562.87 443
10563.84 458
10564.81 448
10565.78 417
10566.75 430
10567.72 445
10568.69 433
10569.66 418
10570.63 411
10571.60 400
10572.57 388
10573.54 416
10574.51 405
10575.48 395
10576.46 388
10577.43 406
10578.40 400
10579.37 416
10580.34 387
10581.31 410
10582.28 394
10583.25 386
10584.22 426
10585.19 426
10586.16 406
10587.14 396
10588.11 384
10589.08 398
10590.05 409
10591.02 427
10591.99 440
10592.96 422
10593.94 435
10594.91 432
10595.88 406
10596.85 399
10597.82 424
10598.79 409
10599.77 416
10600.74 440
10601.71 424
10602.68 426
10603.65 425
10604.62 426
10605.60 423
10606.57 402
10607.54 415
10608.51 438
10609.49 430
10610.46 430
10611.43 489
10612.40 478
10613.37 449
10614.35 460
10615.32 413
10616.29 432
10617.26 455
10618.24 476
10619.21 436
10620.18 433
10621.16 451
10622.13 443
10623.10 418
10624.07 412
10625.05 420
10626.02 450
10626.99 434
10627.97 423
10628.94 421
10629.91 408
10630.89 412
10631.86 391
10632.83 424
10633.80 434
10634.78 468
10635.75 484
10636.73 416
10637.70 433
10638.67 478
10639.65 491
10640.62 514
10641.59 512
10642.57 472
10643.54 469
10644.51 488
10645.49 485
10646.46 463
10647.44 432
10648.41 483
10649.38 450
10650.36 411
10651.33 420
10652.31 416
10653.28 405
10654.25 390
10655.23 409
10656.20 428
10657.18 435
10658.15 410
10659.13 405
10660.10 409
10661.08 405
10662.05 425
10663.03 376
10664.00 403
10664.97 374
10665.95 370
10666.92 370
10667.90 379
10668.87 392
10669.85 417
10670.82 395
10671.80 389
10672.77 361
10673.75 413
10674.72 361
10675.70 371
10676.68 373
10677.65 391
10678.63 395
10679.60 396
10680.58 386
10681.55 422
10682.53 393
10683.50 360
10684.48 397
10685.45 390
10686.43 370
10687.41 396
10688.38 414
10689.36 372
10690.33 367
10691.31 366
10692.29 390
10693.26 354
10694.24 364
10695.21 386
10696.19 366
10697.17 369
10698.14 362
10699.12 396
10700.10 417
10701.07 392
10702.05 401
10703.02 359
10704.00 353
10704.98 409
10705.95 394
10706.93 366
10707.91 372
10708.88 387
10709.86 404
10710.84 394
10711.82 354
10712.79 361
10713.77 412
10714.75 376
10715.72 367
10716.70 362
10717.68 376
10718.65 387
10719.63 379
10720.61 381
10721.59 401
10722.56 385
10723.54 378
10724.52 384
10725.50 393
10726.47 356
10727.45 348
10728.43 393
10729.41 405
10730.38 378
10731.36 376
10732.34 401
10733.32 370
10734.30 410
10735.27 392
10736.25 407
10737.23 372
10738.21 406
10739.19 402
10740.16 409
10741.14 403
10742.12 413
10743.10 397
10744.08 395
10745.06 421
10746.03 432
10747.01 422
10747.99 390
10748.97 392
10749.95 394
10750.93 417
10751.91 409
10752.88 421
10753.86 412
10754.84 392
10755.82 395
10756.80 392
10757.78 385
10758.76 410
10759.74 383
10760.72 371
10761.70 422
10762.67 415
10763.65 404
10764.63 387
10765.61 400
10766.59 417
10767.57 409
10768.55 378
10769.53 425
10770.51 425
10771.49 399
10772.47 407
10773.45 416
10774.43 394
10775.41 449
10776.39 442
10777.37 425
10778.35 445
10779.33 444
10780.31 421
10781.29 412
10782.27 418
10783.25 439
10784.23 429
10785.21 415
10786.19 411
10787.17 442
10788.15 455
10789.13 434
10790.11 445
10791.09 466
10792.07 420
10793.05 445
10794.03 445
10795.01 440
10795.99 420
10796.97 408
10797.96 407
10798.94 461
10799.92 428
10800.90 412
10801.88 429
10802.86 424
10803.84 431
10804.82 418
10805.80 417
10806.79 405
10807.77 405
10808.75 445
10809.73 450
10810.71 420
10811.69 439
10812.67 440
10813.65 443
10814.64 398
10815.62 401
10816.60 412
10817.58 420
10818.56 441
10819.54 450
10820.53 401
10821.51 417
10822.49 447
10823.47 444
10824.45 465
10825.44 417
10826.42 418
10827.40 454
10828.38 415
10829.37 446
10830.35 431
10831.33 440
10832.31 452
10833.29 406
10834.28 456
10835.26 461
10836.24 460
10837.22 452
10838.21 463
10839.19 444
10840.17 422
10841.16 458
10842.14 451
10843.12 437
10844.10 426
10845.09 466
10846.07 442
10847.05 470
10848.04 463
10849.02 455
10850.00 463
10850.99 480
10851.97 471
10852.95 499
10853.94 527
10854.92 483
10855.90 499
10856.89 461
10857.87 491
10858.85 504
10859.84 528
10860.82 506
10861.80 511
10862.79 478
10863.77 503
10864.76 489
10865.74 485
10866.72 501
10867.71 547
10868.69 502
10869.68 539
10870.66 567
10871.64 529
10872.63 486
10873.61 498
10874.60 498
10875.58 524
10876.56 498
10877.55 528
10878.53 516
10879.52 499
10880.50 550
10881.49 567
10882.47 556
10883.46 564
10884.44 550
10885.43 557
10886.41 594
10887.40 562
10888.38 601
10889.37 572
10890.35 565
10891.34 568
10892.32 540
10893.31 549
10894.29 546
10895.28 584
10896.26 590
10897.25 586
10898.23 635
10899.22 601
10900.20 586
10901.19 622
10902.17 589
10903.16 572
10904.15 618
10905.13 640
10906.12 606
10907.10 614
10908.09 641
10909.07 626
10910.06 658
10911.05 621
10912.03 639
10913.02 689
10914.00 672
10914.99 687
10915.98 694
10916.96 656
10917.95 709
10918.94 692
10919.92 702
10920.91 693
10921.89 667
10922.88 678
10923.87 693
10924.85 692
10925.84 777
10926.83 748
10927.81 708
10928.80 758
10929.79 734
10930.77 745
10931.76 768
10932.75 738
10933.74 771
10934.72 743
10935.71 757
10936.70 798
10937.68 800
10938.67 800
10939.66 765
10940.65 787
10941.63 825
10942.62 842
10943.61 844
10944.59 854
10945.58 849
10946.57 808
10947.56 865
10948.54 909
10949.53 955
10950.52 885
10951.51 892
10952.50 1007
10953.48 1040
10954.47 1045
10955.46 1041
10956.45 1090
10957.44 1085
10958.42 1125
10959.41 1197
10960.40 1241
10961.39 1201
10962.38 1217
10963.36 1182
10964.35 1153
10965.34 1120
10966.33 1096
10967.32 1092
10968.31 1074
10969.30 1074
10970.28 1035
10971.27 990
10972.26 981
10973.25 994
10974.24 953
10975.23 960
10976.22 958
10977.21 931
10978.19 941
10979.18 947
10980.17 942
10981.16 964
10982.15 974
10983.14 977
10984.13 956
10985.12 914
10986.11 951
10987.10 971
10988.09 979
10989.08 983
10990.07 1012
10991.06 1078
10992.04 1037
10993.03 1058
10994.02 1114
10995.01 1258
10996.00 1311
10996.99 1325
10997.98 1400
10998.97 1520
10999.96 1569
11000.95 1587
11001.94 1573
11002.93 1550
11003.92 1574
11004.91 1591
11005.90 1504
11006.89 1408
11007.88 1297
11008.87 1219
11009.87 1222
11010.86 1164
11011.85 1102
11012.84 1074
11013.83 1035
11014.82 970
11015.81 906
11016.80 888
11017.79 883
11018.78 830
11019.77 825
11020.76 794
11021.75 789
11022.74 802
11023.74 771
11024.73 795
11025.72 764
11026.71 777
11027.70 736
11028.69 735
11029.68 751
11030.67 781
11031.67 768
11032.66 739
11033.65 767
11034.64 749
11035.63 734
11036.62 706
11037.61 736
11038.61 774
11039.60 791
11040.59 737
11041.58 766
11042.57 727
11043.56 674
11044.56 692
11045.55 671
11046.54 686
11047.53 688
11048.53 709
11049.52 711
11050.51 657
11051.50 628
11052.49 672
11053.49 673
11054.48 658
11055.47 682
11056.46 662
11057.46 677
11058.45 654
11059.44 655
11060.43 677
11061.43 665
11062.42 659
11063.41 639
11064.41 656
11065.40 665
11066.39 681
11067.38 637
11068.38 642
11069.37 669
11070.36 675
11071.36 668
11072.35 667
11073.34 646
11074.34 676
11075.33 679
11076.32 680
11077.32 697
11078.31 672
11079.30 652
11080.30 699
11081.29 675
11082.28 655
11083.28 643
11084.27 661
11085.27 691
11086.26 661
11087.25 651
11088.25 636
11089.24 643
11090.24 634
11091.23 630
11092.22 622
11093.22 648
11094.21 622
11095.21 629
11096.20 622
11097.19 619
11098.19 632
11099.18 665
11100.18 648
11101.17 621
11102.17 660
11103.16 628
11104.16 623
11105.15 585
11106.15 611
11107.14 607
11108.13 610
11109.13 638
11110.12 605
11111.12 626
11112.11 599
11113.11 573
11114.10 553
11115.10 580
11116.09 626
11117.09 568
11118.09 561
11119.08 647
11120.08 622
11121.07 591
11122.07 591
11123.06 560
11124.06 572
11125.05 617
11126.05 579
11127.04 576
11128.04 543
11129.04 598
11130.03 602
11131.03 544
11132.02 562
11133.02 553
11134.02 587
11135.01 600
11136.01 596
11137.00 598
11138.00 557
11139.00 572
11139.99 567
11140.99 527
11141.98 529
11142.98 553
11143.98 583
11144.97 569
11145.97 571
11146.97 540
11147.96 532
11148.96 562
11149.96 585
11150.95 560
11151.95 593
11152.95 551
11153.94 586
11154.94 581
11155.94 537
11156.93 576
11157.93 575
11158.93 585
11159.93 594
11160.92 564
11161.92 536
11162.92 533
11163.92 571
11164.91 524
11165.91 596
11166.91 571
11167.90 527
11168.90 534
11169.90 536
11170.90 533
11171.90 546
11172.89 527
11173.89 583
11174.89 546
11175.89 542
11176.88 538
11177.88 556
11178.88 560
11179.88 559
11180.88 576
11181.87 513
11182.87 500
11183.87 526
11184.87 528
11185.87 535
11186.87 511
11187.86 486
11188.86 531
11189.86 539
11190.86 560
11191.86 581
11192.86 556
11193.86 580
11194.85 564
11195.85 544
11196.85 565
11197.85 547
11198.85 555
11199.85 526
11200.85 566
11201.85 575
11202.84 528
11203.84 550
11204.84 577
11205.84 569
11206.84 537
11207.84 577
11208.84 561
11209.84 585
11210.84 567
11211.84 569
11212.84 559
11213.84 577
11214.84 549
11215.84 561
11216.84 566
11217.84 552
11218.84 555
11219.84 564
11220.84 555
11221.84 564
11222.84 572
11223.84 609
11224.84 562
11225.84 553
11226.84 545
11227.84 548
11228.84 542
11229.84 530
11230.84 541
11231.84 526
11232.84 546
11233.84 553
11234.84 552
11235.84 562
11236.84 588
11237.84 585
11238.84 598
11239.84 588
11240.84 596
11241.84 601
11242.84 622
11243.84 639
11244.84 593
11245.85 591
11246.85 608
11247.85 630
11248.85 628
11249.85 590
11250.85 577
11251.85 645
11252.85 644
11253.86 637
11254.86 621
11255.86 629
11256.86 608
11257.86 602
11258.86 591
11259.86 593
11260.87 610
11261.87 624
11262.87 648
11263.87 618
11264.87 616
11265.87 592
11266.88 625
11267.88 661
11268.88 642
11269.88 645
11270.88 664
11271.89 694
11272.89 727
11273.89 709
11274.89 685
11275.90 708
11276.90 736
11277.90 703
11278.90 738
11279.90 735
11280.91 728
11281.91 788
11282.91 746
11283.92 739
11284.92 756
11285.92 725
11286.92 709
11287.93 692
11288.93 625
11289.93 631
11290.94 658
11291.94 664
11292.94 620
11293.94 620
11294.95 617
11295.95 625
11296.95 624
11297.96 612
11298.96 618
11299.96 606
11300.97 588
11301.97 619
11302.97 586
11303.98 586
11304.98 612
11305.98 567
11306.99 592
11307.99 624
11309.00 611
11310.00 602
11311.00 615
11312.01 614
11313.01 631
11314.02 615
11315.02 611
11316.02 600
11317.03 657
11318.03 683
11319.04 711
11320.04 703
11321.04 701
11322.05 677
11323.05 649
11324.06 661
11325.06 691
11326.07 694
11327.07 656
11328.08 619
11329.08 618
11330.09 648
11331.09 626
11332.10 623
11333.10 601
11334.10 621
11335.11 642
11336.11 664
11337.12 611
11338.12 626
11339.13 645
11340.14 648
11341.14 677
11342.15 661
11343.15 668
11344.16 698
11345.16 671
11346.17 643
11347.17 654
11348.18 646
11349.18 627
11350.19 641
11351.19 604
11352.20 608
11353.21 623
11354.21 584
11355.22 584
11356.22 574
11357.23 575
11358.24 600
11359.24 585
11360.25 570
11361.25 587
11362.26 579
11363.27 606
11364.27 598
11365.28 591
11366.28 595
11367.29 564
11368.30 542
11369.30 552
11370.31 574
11371.32 564
11372.32 558
11373.33 524
11374.34 569
11375.34 587
11376.35 561
11377.36 555
11378.36 537
11379.37 576
11380.38 537
11381.38 579
11382.39 543
11383.40 541
11384.41 528
11385.41 560
11386.42 553
11387.43 533
11388.43 549
11389.44 554
11390.45 527
11391.46 564
11392.46 531
11393.47 572
11394.48 535
11395.49 532
11396.49 550
11397.50 550
11398.51 533
11399.52 552
11400.53 549
11401.53 550
11402.54 583
11403.55 538
11404.56 564
11405.57 559
11406.57 518
11407.58 557
11408.59 568
11409.60 561
11410.61 533
11411.61 564
11412.62 573
11413.63 541
11414.64 553
11415.65 534
11416.66 548
11417.67 571
11418.67 537
11419.68 533
11420.69 558
11421.70 586
11422.71 578
11423.72 546
11424.73 555
11425.74 572
11426.74 594
11427.75 588
11428.76 562
11429.77 558
11430.78 597
11431.79 564
11432.80 589
11433.81 617
11434.82 561
11435.83 519
11436.84 568
11437.85 551
11438.86 591
11439.87 564
11440.88 554
11441.88 558
11442.89 559
11443.90 554
11444.91 531
11445.92 570
11446.93 610
11447.94 581
11448.95 541
11449.96 623
11450.97 580
11451.98 572
11452.99 554
11454.00 561
11455.01 591
11456.02 570
11457.04 581
11458.05 587
11459.06 617
11460.07 573
11461.08 618
11462.09 603
11463.10 619
11464.11 554
11465.12 585
11466.13 579
11467.14 588
11468.15 599
11469.16 598
11470.17 581
11471.18 619
11472.20 627
11473.21 620
11474.22 618
11475.23 583
11476.24 593
11477.25 601
11478.26 612
11479.27 606
11480.28 600
11481.30 617
11482.31 622
11483.32 651
11484.33 660
11485.34 606
11486.35 633
11487.37 682
11488.38 671
11489.39 686
11490.40 644
11491.41 699
11492.42 714
11493.44 673
11494.45 686
11495.46 674
11496.47 702
11497.48 660
11498.50 676
11499.51 677
11500.52 703
11501.53 681
11502.55 718
11503.56 736
11504.57 727
11505.58 753
11506.60 738
11507.61 758
11508.62 778
11509.63 780
11510.65 801
11511.66 768
11512.67 784
11513.68 823
11514.70 826
11515.71 816
11516.72 841
11517.74 881
11518.75 916
11519.76 926
11520.78 942
11521.79 1070
11522.80 1044
11523.81 1060
11524.83 1061
11525.84 1075
11526.85 1131
11527.87 1118
11528.88 1165
11529.90 1190
11530.91 1254
11531.92 1286
11532.94 1398
11533.95 1459
11534.96 1495
11535.98 1604
11536.99 1795
11538.01 1869
11539.02 1947
11540.03 1999
11541.05 2029
11542.06 1947
11543.08 1978
11544.09 1952
11545.10 1896
11546.12 1810
11547.13 1701
11548.15 1627
11549.16 1555
11550.18 1431
11551.19 1302
11552.20 1266
11553.22 1227
11554.23 1166
11555.25 1098
11556.26 1039
11557.28 1038
11558.29 983
11559.31 967
11560.32 978
11561.34 916
11562.35 902
11563.37 894
11564.38 869
11565.40 864
11566.41 871
11567.43 884
11568.44 792
11569.46 892
11570.47 862
11571.49 870
11572.50 859
11573.52 832
11574.53 827
11575.55 843
11576.57 839
11577.58 857
11578.60 915
11579.61 841
11580.63 844
11581.64 855
11582.66 890
11583.68 858
11584.69 824
11585.71 822
11586.72 836
11587.74 802
11588.76 832
11589.77 839
11590.79 850
11591.81 859
11592.82 881
11593.84 879
11594.85 926
11595.87 934
11596.89 985
11597.90 1004
11598.92 1006
11599.94 1050
11600.95 1081
11601.97 1054
11602.99 1091
11604.00 1051
11605.02 1009
11606.04 1024
11607.05 1004
11608.07 992
11609.09 1019
11610.11 958
11611.12 928
11612.14 935
11613.16 941
11614.17 903
11615.19 888
11616.21 861
11617.23 893
11618.24 819
11619.26 822
11620.28 810
11621.30 819
11622.31 802
11623.33 789
11624.35 779
11625.37 764
11626.38 791
11627.40 723
11628.42 749
11629.44 694
11630.46 737
11631.47 731
11632.49 683
11633.51 730
11634.53 702
11635.55 683
11636.56 689
11637.58 693
11638.60 709
11639.62 674
11640.64 668
11641.66 667
11642.67 705
11643.69 638
11644.71 649
11645.73 641
11646.75 672
11647.77 656
11648.79 657
11649.80 628
11650.82 650
11651.84 682
11652.86 636
11653.88 662
11654.90 648
11655.92 641
11656.94 617
11657.96 664
11658.98 606
11660.00 634
11661.01 591
11662.03 549
11663.05 581
11664.07 589
11665.09 620
11666.11 598
11667.13 607
11668.15 584
11669.17 593
11670.19 591
11671.21 604
11672.23 555
11673.25 582
11674.27 586
11675.29 586
11676.31 576
11677.33 580
11678.35 564
11679.37 599
11680.39 601
11681.41 564
11682.43 575
11683.45 557
11684.47 576
11685.49 543
11686.51 518
11687.53 534
11688.55 543
11689.57 553
11690.59 530
11691.61 530
11692.63 552
11693.66 552
11694.68 570
11695.70 551
11696.72 532
11697.74 567
11698.76 574
11699.78 567
11700.80 511
11701.82 559
11702.84 528
11703.86 531
11704.89 514
11705.91 495
11706.93 491
11707.95 505
11708.97 521
11709.99 510
11711.01 520
11712.04 532
11713.06 507
11714.08 457
11715.10 518
11716.12 500
11717.14 496
11718.17 501
11719.19 494
11720.21 502
11721.23 515
11722.25 480
11723.28 489
11724.30 486
11725.32 481
11726.34 471
11727.36 484
11728.39 503
11729.41 461
11730.43 491
11731.45 461
11732.48 496
11733.50 497
11734.52 534
11735.54 455
11736.57 473
11737.59 471
11738.61 491
11739.63 487
11740.66 483
11741.68 469
11742.70 460
11743.72 485
11744.75 463
11745.77 502
11746.79 473
11747.82 472
11748.84 475
11749.86 479
11750.89 436
11751.91 492
11752.93 450
11753.96 429
11754.98 466
11756.00 482
11757.03 456
11758.05 474
11759.07 458
11760.10 443
11761.12 476
11762.14 457
11763.17 471
11764.19 488
11765.22 475
11766.24 458
11767.26 487
11768.29 447
11769.31 474
11770.34 500
11771.36 488
11772.38 465
11773.41 445
11774.43 514
11775.46 498
11776.48 505
11777.51 492
11778.53 466
11779.55 475
11780.58 485
11781.60 475
11782.63 474
11783.65 451
11784.68 447
11785.70 462
11786.73 512
11787.75 459
11788.78 483
11789.80 494
11790.83 476
11791.85 489
11792.88 486
11793.90 486
11794.93 465
11795.95 473
11796.98 448
11798.00 504
11799.03 480
11800.05 486
11801.08 434
11802.10 479
11803.13 478
11804.15 486
11805.18 486
11806.21 471
11807.23 468
11808.26 473
11809.28 480
11810.31 460
11811.33 479
11812.36 510
11813.39 491
11814.41 465
11815.44 480
11816.46 465
11817.49 476
11818.52 477
11819.54 483
11820.57 484
11821.59 505
11822.62 497
11823.65 511
11824.67 517
11825.70 531
11826.73 513
11827.75 504
11828.78 554
11829.81 525
11830.83 517
11831.86 488
11832.89 533
11833.91 509
11834.94 520
11835.97 503
11836.99 513
11838.02 484
11839.05 498
11840.08 534
11841.10 506
11842.13 512
11843.16 527
11844.18 516
11845.21 506
11846.24 543
11847.27 523
11848.29 564
11849.32 540
11850.35 570
11851.38 553
11852.40 565
11853.43 567
11854.46 572
11855.49 568
11856.51 578
11857.54 562
11858.57 557
11859.60 599
11860.63 566
11861.65 565
11862.68 569
11863.71 624
11864.74 586
11865.77 616
11866.80 581
11867.82 562
11868.85 583
11869.88 599
11870.91 606
11871.94 616
11872.97 622
11873.99 643
11875.02 649
11876.05 622
11877.08 644
11878.11 666
11879.14 708
11880.17 677
11881.20 678
11882.22 640
11883.25 642
11884.28 677
11885.31 694
11886.34 696
11887.37 684
11888.40 699
11889.43 699
11890.46 703
11891.49 703
11892.52 750
11893.55 713
11894.57 786
11895.60 807
11896.63 806
11897.66 837
11898.69 863
11899.72 913
11900.75 897
11901.78 888
11902.81 956
11903.84 920
11904.87 1006
11905.90 1028
11906.93 1014
11907.96 1031
11908.99 1020
11910.02 993
11911.05 1006
11912.08 949
11913.11 901
11914.14 910
11915.17 868
11916.20 913
11917.23 833
11918.26 829
11919.29 812
11920.33 839
11921.36 860
11922.39 818
11923.42 864
11924.45 796
11925.48 802
11926.51 805
11927.54 868
11928.57 856
11929.60 921
11930.63 927
11931.66 913
11932.70 938
11933.73 977
11934.76 942
11935.79 926
11936.82 894
11937.85 893
11938.88 944
11939.91 859
11940.95 836
11941.98 784
11943.01 799
11944.04 799
11945.07 762
11946.10 739
11947.14 737
11948.17 770
11949.20 756
11950.23 683
11951.26 705
11952.29 743
11953.33 666
11954.36 669
11955.39 648
11956.42 649
11957.46 687
11958.49 667
11959.52 642
11960.55 657
11961.58 681
11962.62 693
11963.65 660
11964.68 665
11965.71 644
11966.75 672
11967.78 648
11968.81 656
11969.84 664
11970.88 672
11971.91 640
11972.94 631
11973.98 652
11975.01 679
11976.04 700
11977.07 673
11978.11 668
11979.14 652
11980.17 657
11981.21 663
11982.24 700
11983.27 630
11984.31 664
11985.34 644
11986.37 661
11987.41 701
11988.44 673
11989.47 667
11990.51 659
11991.54 664
11992.58 660
11993.61 699
11994.64 699
11995.68 736
11996.71 711
11997.74 715
11998.78 728
11999.81 720
12000.85 700
12001.88 734
12002.91 755
12003.95 753
12004.98 774
12006.02 789
12007.05 765
12008.09 767
12009.12 771
12010.15 754
12011.19 792
12012.22 781
12013.26 790
12014.29 785
12015.33 805
12016.36 824
12017.40 791
12018.43 830
12019.47 788
12020.50 816
12021.54 839
12022.57 836
12023.61 824
12024.64 817
12025.68 854
12026.71 826
12027.75 834
12028.78 816
12029.82 795
12030.85 810
12031.89 800
12032.92 829
12033.96 825
12034.99 812
12036.03 821
12037.07 794
12038.10 768
12039.14 802
12040.17 799
12041.21 809
12042.24 814
12043.28 793
12044.32 778
12045.35 771
12046.39 800
12047.42 807
12048.46 818
12049.50 839
12050.53 811
12051.57 835
12052.61 859
12053.64 855
12054.68 905
12055.71 889
12056.75 862
12057.79 872
12058.82 848
12059.86 862
12060.90 851
12061.93 867
12062.97 858
12064.01 862
12065.04 804
12066.08 844
12067.12 814
12068.15 809
12069.19 776
12070.23 775
12071.27 784
12072.30 754
12073.34 748
12074.38 756
12075.41 732
12076.45 740
12077.49 712
12078.53 711
12079.56 695
12080.60 698
12081.64 718
12082.68 719
12083.71 695
12084.75 702
12085.79 729
12086.83 742
12087.86 711
12088.90 735
12089.94 742
12090.98 728
12092.02 724
12093.05 694
12094.09 750
12095.13 720
12096.17 732
12097.21 743
12098.25 780
12099.28 710
12100.32 722
12101.36 795
12102.40 802
12103.44 855
12104.48 820
12105.51 813
12106.55 819
12107.59 823
12108.63 803
12109.67 756
12110.71 756
12111.75 748
12112.79 713
12113.82 737
12114.86 681
12115.90 677
12116.94 677
12117.98 677
12119.02 676
12120.06 689
12121.10 652
12122.14 617
12123.18 612
12124.22 601
12125.25 617
12126.29 583
12127.33 604
12128.37 618
12129.41 558
12130.45 563
12131.49 553
12132.53 610
12133.57 578
12134.61 585
12135.65 592
12136.69 586
12137.73 584
12138.77 579
12139.81 594
12140.85 560
12141.89 557
12142.93 578
12143.97 571
12145.01 575
12146.05 572
12147.09 544
12148.13 567
12149.17 546
12150.21 565
12151.25 536
12152.29 518
12153.34 527
12154.38 533
12155.42 583
12156.46 554
12157.50 512
12158.54 511
12159.58 507
12160.62 573
12161.66 525
12162.70 537
12163.74 543
12164.78 526
12165.83 504
12166.87 535
12167.91 537
12168.95 540
12169.99 541
12171.03 531
12172.07 513
12173.11 544
12174.16 530
12175.20 533
12176.24 541
12177.28 526
12178.32 554
12179.36 532
12180.41 505
12181.45 542
12182.49 497
12183.53 491
12184.57 508
12185.62 517
12186.66 507
12187.70 494
12188.74 533
12189.78 524
12190.83 513
12191.87 496
12192.91 499
12193.95 505
12195.00 495
12196.04 498
12197.08 501
12198.12 498
12199.17 518
12200.21 483
12201.25 499
12202.29 528
12203.34 507
12204.38 518
12205.42 476
12206.46 470
12207.51 503
12208.55 493
12209.59 468
12210.64 472
12211.68 474
12212.72 516
12213.77 477
12214.81 466
12215.85 465
12216.90 479
12217.94 474
12218.98 455
12220.03 499
12221.07 486
12222.11 483
12223.16 472
12224.20 467
12225.24 473
12226.29 481
12227.33 510
12228.37 495
12229.42 492
12230.46 431
12231.51 443
12232.55 458
12233.59 480
12234.64 461
12235.68 453
12236.73 440
12237.77 435
12238.82 459
12239.86 433
12240.90 472
12241.95 465
12242.99 479
12244.04 466
12245.08 468
12246.13 468
12247.17 457
12248.22 428
12249.26 432
12250.31 459
12251.35 440
12252.39 465
12253.44 437
12254.48 438
12255.53 437
12256.57 464
12257.62 451
12258.66 440
12259.71 421
12260.75 417
12261.80 449
12262.85 431
12263.89 407
12264.94 383
12265.98 433
12267.03 410
12268.07 382
12269.12 403
12270.16 408
12271.21 446
12272.25 428
12273.30 432
12274.35 408
12275.39 399
12276.44 382
12277.48 413
12278.53 399
12279.58 396
12280.62 406
12281.67 436
12282.71 418
12283.76 398
12284.81 439
12285.85 417
12286.90 402
12287.95 407
12288.99 415
12290.04 394
12291.08 434
12292.13 428
12293.18 421
12294.22 375
12295.27 409
12296.32 378
12297.36 400
12298.41 401
12299.46 378
12300.50 392
12301.55 380
12302.60 399
12303.65 404
12304.69 409
12305.74 426
12306.79 454
12307.83 435
12308.88 390
12309.93 387
12310.98 380
12312.02 402
12313.07 409
12314.12 384
12315.17 387
12316.21 409
12317.26 407
12318.31 416
12319.36 395
12320.40 383
12321.45 393
12322.50 373
12323.55 352
12324.60 374
12325.64 383
12326.69 398
12327.74 377
12328.79 380
12329.84 358
12330.88 383
12331.93 358
12332.98 394
12334.03 382
12335.08 375
12336.13 369
12337.17 379
12338.22 379
12339.27 386
12340.32 407
12341.37 383
12342.42 354
12343.47 386
12344.51 378
12345.56 405
12346.61 379
12347.66 357
12348.71 386
12349.76 401
12350.81 393
12351.86 361
12352.91 383
12353.95 375
12355.00 368
12356.05 381
12357.10 364
12358.15 386
12359.20 385
12360.25 409
12361.30 391
12362.35 380
12363.40 401
12364.45 390
12365.50 364
12366.55 387
12367.60 375
12368.65 381
12369.70 381
12370.75 363
12371.80 387
12372.85 404
12373.90 396
12374.95 386
12376.00 407
12377.05 419
12378.10 408
12379.15 418
12380.20 413
12381.25 443
12382.30 415
12383.35 390
12384.40 411
12385.45 431
12386.50 413
12387.55 385
12388.60 375
12389.65 372
12390.70 377
12391.75 396
12392.80 409
12393.86 381
12394.91 389
12395.96 394
12397.01 394
12398.06 381
12399.11 385
12400.16 399
12401.21 419
12402.26 410
12403.32 417
12404.37 422
12405.42 389
12406.47 388
12407.52 369
12408.57 387
12409.62 415
12410.68 435
12411.73 424
12412.78 387
12413.83 396
12414.88 422
12415.93 423
12416.99 434
12418.04 425
12419.09 415
12420.14 436
12421.19 421
12422.25 452
12423.30 438
12424.35 449
12425.40 419
12426.45 409
12427.51 395
12428.56 430
12429.61 447
12430.66 416
12431.72 411
12432.77 397
12433.82 439
12434.87 441
12435.93 428
12436.98 421
12438.03 416
12439.08 432
12440.14 446
12441.19 440
12442.24 443
12443.30 415
12444.35 430
12445.40 456
12446.45 436
12447.51 435
12448.56 454
12449.61 439
12450.67 442
12451.72 464
12452.77 485
12453.83 492
12454.88 477
12455.93 517
12456.99 487
12458.04 494
12459.10 496
12460.15 532
12461.20 499
12462.26 527
12463.31 547
12464.36 557
12465.42 575
12466.47 584
12467.53 590
12468.58 618
12469.63 645
12470.69 684
12471.74 710
12472.80 709
12473.85 783
12474.90 768
12475.96 821
12477.01 892
12478.07 897
12479.12 888
12480.18 852
12481.23 861
12482.29 850
12483.34 866
12484.40 806
12485.45 777
12486.50 793
12487.56 748
12488.61 722
12489.67 685
12490.72 671
12491.78 647
12492.83 585
12493.89 614
12494.94 597
12496.00 591
12497.05 579
12498.11 558
12499.17 559
12500.22 557
12501.28 490
12502.33 525
12503.39 579
12504.44 528
12505.50 553
12506.55 524
12507.61 515
12508.67 531
12509.72 526
12510.78 529
12511.83 514
12512.89 553
12513.94 533
12515.00 515
12516.06 490
12517.11 538
12518.17 526
12519.22 533
12520.28 518
12521.34 540
12522.39 566
12523.45 547
12524.51 554
12525.56 528
12526.62 493
12527.68 523
12528.73 532
12529.79 520
12530.85 527
12531.90 516
12532.96 522
12534.02 524
12535.07 545
12536.13 490
12537.19 507
12538.24 503
12539.30 514
12540.36 518
12541.41 565
12542.47 532
12543.53 558
12544.59 573
12545.64 574
12546.70 537
12547.76 565
12548.82 579
12549.87 605
12550.93 616
12551.99 579
12553.05 567
12554.10 644
12555.16 654
12556.22 636
12557.28 656
12558.33 629
12559.39 638
12560.45 605
12561.51 639
12562.57 594
12563.62 575
12564.68 634
12565.74 617
12566.80 591
12567.86 594
12568.91 630
12569.97 586
12571.03 569
12572.09 563
12573.15 595
12574.21 573
12575.26 573
12576.32 582
12577.38 605
12578.44 565
12579.50 526
12580.56 530
12581.62 580
12582.68 606
12583.73 558
12584.79 571
12585.85 544
12586.91 543
12587.97 547
12589.03 556
12590.09 514
12591.15 540
12592.21 554
12593.27 555
12594.33 564
12595.38 527
12596.44 521
12597.50 570
12598.56 589
12599.62 583
12600.68 569
12601.74 548
12602.80 570
12603.86 570
12604.92 571
12605.98 541
12607.04 568
12608.10 560
12609.16 577
12610.22 569
12611.28 571
12612.34 562
12613.40 598
12614.46 602
12615.52 631
12616.58 640
12617.64 631
12618.70 590
12619.76 610
12620.82 629
12621.88 639
12622.94 647
12624.00 636
12625.07 648
12626.13 671
12627.19 660
12628.25 694
12629.31 692
12630.37 680
12631.43 720
12632.49 761
12633.55 712
12634.61 681
12635.67 689
12636.73 737
12637.80 676
12638.86 703
12639.92 654
12640.98 680
12642.04 621
12643.10 611
12644.16 622
12645.23 650
12646.29 614
12647.35 601
12648.41 572
12649.47 545
12650.53 581
12651.59 606
12652.66 597
12653.72 564
12654.78 562
12655.84 565
12656.90 594
12657.97 590
12659.03 594
12660.09 557
12661.15 584
12662.21 582
12663.28 571
12664.34 575
12665.40 591
12666.46 538
12667.53 584
12668.59 547
12669.65 539
12670.71 588
12671.78 594
12672.84 622
12673.90 586
12674.96 585
12676.03 573
12677.09 574
12678.15 568
12679.22 569
12680.28 633
12681.34 604
12682.40 606
12683.47 608
12684.53 595
12685.59 559
12686.66 609
12687.72 595
12688.78 608
12689.85 628
12690.91 612
12691.97 565
12693.04 660
12694.10 629
12695.16 626
12696.23 637
12697.29 604
12698.35 598
12699.42 589
12700.48 622
12701.55 621
12702.61 637
12703.67 674
12704.74 725
12705.80 727
12706.87 742
12707.93 721
12708.99 713
12710.06 695
12711.12 663
12712.19 671
12713.25 706
12714.32 703
12715.38 700
12716.44 709
12717.51 698
12718.57 687
12719.64 729
12720.70 731
12721.77 710
12722.83 705
12723.90 699
12724.96 737
12726.03 740
12727.09 776
12728.16 731
12729.22 762
12730.29 758
12731.35 825
12732.42 826
12733.48 804
12734.55 803
12735.61 856
12736.68 858
12737.74 826
12738.81 819
12739.87 799
12740.94 809
12742.00 787
12743.07 744
12744.14 772
12745.20 733
12746.27 716
12747.33 704
12748.40 701
12749.46 717
12750.53 685
12751.60 684
12752.66 679
12753.73 658
12754.79 669
12755.86 634
12756.93 623
12757.99 599
12759.06 651
12760.12 636
12761.19 659
12762.26 596
12763.32 649
12764.39 624
12765.46 598
12766.52 631
12767.59 618
12768.66 600
12769.72 606
12770.79 560
12771.86 541
12772.92 561
12773.99 577
12775.06 582
12776.12 587
12777.19 549
12778.26 530
12779.33 566
12780.39 546
12781.46 544
12782.53 549
12783.59 535
12784.66 545
12785.73 529
12786.80 542
12787.86 549
12788.93 571
12790.00 512
12791.07 508
12792.13 493
12793.20 511
12794.27 518
12795.34 549
12796.40 497
12797.47 512
12798.54 501
12799.61 497
12800.68 520
12801.74 506
12802.81 516
12803.88 490
12804.95 515
12806.02 511
12807.09 505
12808.15 493
12809.22 515
12810.29 526
12811.36 535
12812.43 520
12813.50 498
12814.56 514
12815.63 536
12816.70 551
12817.77 507
12818.84 481
12819.91 496
12820.98 513
12822.04 531
12823.11 531
12824.18 547
12825.25 540
12826.32 511
12827.39 514
12828.46 489
12829.53 546
12830.60 540
12831.67 553
12832.74 525
12833.81 531
12834.87 508
12835.94 514
12837.01 521
12838.08 512
12839.15 498
12840.22 469
12841.29 491
12842.36 462
12843.43 461
12844.50 480
12845.57 461
12846.64 489
12847.71 509
12848.78 472
12849.85 476
12850.92 477
12851.99 445
12853.06 474
12854.13 442
12855.20 456
12856.27 429
12857.34 431
12858.41 453
12859.48 440
12860.55 422
12861.62 433
12862.69 415
12863.77 422
12864.84 422
12865.91 431
12866.98 435
12868.05 416
12869.12 421
12870.19 421
12871.26 411
12872.33 412
12873.40 430
12874.47 413
12875.54 413
12876.62 390
12877.69 394
12878.76 413
12879.83 411
12880.90 419
12881.97 400
12883.04 390
12884.12 403
12885.19 379
12886.26 382
12887.33 396
12888.40 408
12889.47 416
12890.54 403
12891.62 371
12892.69 384
12893.76 374
12894.83 400
12895.90 391
12896.98 375
12898.05 391
12899.12 387
12900.19 405
12901.26 378
12902.34 390
12903.41 359
12904.48 376
12905.55 369
12906.63 369
12907.70 387
12908.77 362
12909.84 342
12910.92 351
12911.99 352
12913.06 345
12914.13 360
12915.21 337
12916.28 349
12917.35 350
12918.42 361
12919.50 360
12920.57 370
12921.64 350
12922.72 338
12923.79 360
12924.86 378
12925.94 360
12927.01 326
12928.08 373
12929.16 346
12930.23 360
12931.30 338
12932.38 352
12933.45 345
12934.52 332
12935.60 320
12936.67 328
12937.74 338
12938.82 328
12939.89 322
12940.97 324
12942.04 346
12943.11 341
12944.19 355
12945.26 337
12946.34 321
12947.41 333
12948.48 335
12949.56 334
12950.63 339
12951.71 313
12952.78 329
12953.85 331
12954.93 340
12956.00 320
12957.08 337
12958.15 314
12959.23 328
12960.30 368
12961.38 323
12962.45 319
12963.53 307
12964.60 331
12965.68 352
12966.75 343
12967.83 308
12968.90 334
12969.98 315
12971.05 321
12972.13 295
12973.20 316
12974.28 329
12975.35 313
12976.43 315
12977.50 320
12978.58 313
12979.65 341
12980.73 335
12981.80 352
12982.88 343
12983.95 307
12985.03 336
12986.11 339
12987.18 319
12988.26 330
12989.33 336
12990.41 313
12991.48 325
12992.56 329
12993.64 322
12994.71 308
12995.79 316
12996.86 346
12997.94 317
12999.02 313
13000.09 332
13001.17 344
13002.25 288
13003.32 300
13004.40 331
13005.48 345
13006.55 332
13007.63 346
13008.71 319
13009.78 323
13010.86 318
13011.94 326
13013.01 363
13014.09 324
13015.17 322
13016.24 335
13017.32 329
13018.40 332
13019.47 320
13020.55 359
13021.63 354
13022.71 328
13023.78 312
13024.86 331
13025.94 334
13027.01 330
13028.09 341
13029.17 315
13030.25 318
13031.32 341
13032.40 337
13033.48 346
13034.56 313
13035.64 298
13036.71 319
13037.79 340
13038.87 342
13039.95 344
13041.02 350
13042.10 326
13043.18 327
13044.26 325
13045.34 333
13046.41 326
13047.49 293
13048.57 329
13049.65 332
13050.73 331
13051.81 348
13052.88 357
13053.96 359
13055.04 378
13056.12 348
13057.20 342
13058.28 320
13059.36 322
13060.44 317
13061.51 337
13062.59 339
13063.67 338
13064.75 326
13065.83 367
13066.91 329
13067.99 326
13069.07 327
13070.15 335
13071.23 326
13072.30 355
13073.38 332
13074.46 308
13075.54 326
13076.62 328
13077.70 314
13078.78 331
13079.86 333
13080.94 330
13082.02 332
13083.10 318
13084.18 367
13085.26 363
13086.34 350
13087.42 338
13088.50 337
13089.58 343
13090.66 336
13091.74 322
13092.82 322
13093.90 328
13094.98 331
13096.06 351
13097.14 316
13098.22 336
13099.30 326
13100.38 333
13101.46 322
13102.54 325
13103.62 333
13104.70 364
13105.78 349
13106.86 352
13107.94 322
13109.03 321
13110.11 319
13111.19 336
13112.27 354
13113.35 345
13114.43 352
13115.51 337
13116.59 369
13117.67 350
13118.75 339
13119.84 333
13120.92 345
13122.00 353
13123.08 374
13124.16 374
13125.24 363
13126.32 346
13127.41 371
13128.49 360
13129.57 363
13130.65 370
13131.73 365
13132.81 341
13133.90 346
13134.98 371
13136.06 359
13137.14 361
13138.22 324
13139.30 331
13140.39 329
13141.47 340
13142.55 334
13143.63 338
13144.72 351
13145.80 339
13146.88 364
13147.96 338
13149.04 345
13150.13 333
13151.21 349
13152.29 337
13153.38 345
13154.46 375
13155.54 383
13156.62 377
13157.71 367
13158.79 354
13159.87 377
13160.95 345
13162.04 375
13163.12 367
13164.20 351
13165.29 359
13166.37 343
13167.45 336
13168.54 361
13169.62 341
13170.70 372
13171.79 354
13172.87 362
13173.95 334
13175.04 363
13176.12 364
13177.20 352
13178.29 351
13179.37 363
13180.45 351
13181.54 335
13182.62 343
13183.71 364
13184.79 351
13185.87 354
13186.96 339
13188.04 351
13189.13 353
13190.21 354
13191.29 335
13192.38 357
13193.46 351
13194.55 384
13195.63 342
13196.72 378
13197.80 369
13198.88 365
13199.97 379
13201.05 350
13202.14 346
13203.22 362
13204.31 404
13205.39 371
13206.48 373
13207.56 319
13208.65 387
13209.73 397
13210.82 360
13211.90 351
13212.99 383
13214.07 380
13215.16 332
13216.24 357
13217.33 363
13218.41 386
13219.50 346
13220.58 369
13221.67 379
13222.75 382
13223.84 389
13224.92 378
13226.01 375
13227.10 344
13228.18 368
13229.27 385
13230.35 387
13231.44 402
13232.52 400
13233.61 369
13234.70 375
13235.78 358
13236.87 350
13237.95 385
13239.04 407
13240.13 365
13241.21 417
13242.30 405
13243.39 391
13244.47 398
13245.56 415
13246.64 399
13247.73 385
13248.82 406
13249.90 415
13250.99 413
13252.08 391
13253.16 405
13254.25 389
13255.34 417
13256.42 393
13257.51 426
13258.60 426
13259.69 434
13260.77 417
13261.86 444
13262.95 446
13264.03 424
13265.12 415
13266.21 431
13267.30 408
13268.38 381
13269.47 427
13270.56 454
13271.64 457
13272.73 433
13273.82 466
13274.91 475
13275.99 425
13277.08 428
13278.17 465
13279.26 463
13280.35 470
13281.43 461
13282.52 462
13283.61 462
13284.70 456
13285.79 468
13286.87 503
13287.96 471
13289.05 463
13290.14 459
13291.23 463
13292.31 464
13293.40 495
13294.49 479
13295.58 480
13296.67 500
13297.76 499
13298.85 515
13299.93 503
13301.02 520
13302.11 500
13303.20 511
13304.29 531
13305.38 543
13306.47 542
13307.56 528
13308.64 508
13309.73 530
13310.82 547
13311.91 524
13313.00 571
13314.09 549
13315.18 514
13316.27 537
13317.36 560
13318.45 522
13319.54 514
13320.63 525
13321.72 556
13322.81 603
13323.89 553
13324.98 576
13326.07 563
13327.16 585
13328.25 552
13329.34 556
13330.43 574
13331.52 603
13332.61 622
13333.70 597
13334.79 578
13335.88 603
13336.97 594
13338.06 607
13339.15 620
13340.24 638
13341.33 630
13342.42 608
13343.52 589
13344.61 595
13345.70 607
13346.79 608
13347.88 615
13348.97 621
13350.06 629
13351.15 622
13352.24 660
13353.33 642
13354.42 602
13355.51 612
13356.60 635
13357.69 688
13358.79 669
13359.88 692
13360.97 695
13362.06 700
13363.15 692
13364.24 718
13365.33 742
13366.42 743
13367.51 718
13368.61 748
13369.70 728
13370.79 708
13371.88 746
13372.97 676
13374.06 704
13375.16 698
13376.25 706
13377.34 712
13378.43 676
13379.52 699
13380.61 683
13381.71 668
13382.80 633
13383.89 621
13384.98 587
13386.08 593
13387.17 611
13388.26 593
13389.35 587
13390.44 601
13391.54 630
13392.63 615
13393.72 582
13394.81 562
13395.91 554
13397.00 578
13398.09 591
13399.18 571
13400.28 528
13401.37 554
13402.46 580
13403.56 560
13404.65 557
13405.74 559
13406.83 513
13407.93 565
13409.02 583
13410.11 537
13411.21 565
13412.30 591
13413.39 561
13414.49 553
13415.58 565
13416.67 578
13417.77 565
13418.86 545
13419.95 576
13421.05 578
13422.14 576
13423.23 555
13424.33 619
13425.42 555
13426.52 530
13427.61 557
13428.70 558
13429.80 566
13430.89 537
13431.98 523
13433.08 576
13434.17 525
13435.27 574
13436.36 562
13437.46 560
13438.55 556
13439.64 542
13440.74 588
13441.83 574
13442.93 587
13444.02 545
13445.12 604
13446.21 575
13447.31 627
13448.40 579
13449.50 586
13450.59 592
13451.68 624
13452.78 599
13453.87 609
13454.97 595
13456.06 608
13457.16 647
13458.25 640
13459.35 624
13460.44 660
13461.54 660
13462.64 625
13463.73 612
13464.83 645
13465.92 638
13467.02 679
13468.11 663
13469.21 644
13470.30 672
13471.40 637
13472.49 644
13473.59 679
13474.69 657
13475.78 644
13476.88 658
13477.97 666
13479.07 690
13480.17 708
13481.26 690
13482.36 726
13483.45 670
13484.55 723
13485.65 713
13486.74 731
13487.84 733
13488.93 727
13490.03 773
13491.13 717
13492.22 723
13493.32 734
13494.42 760
13495.51 757
13496.61 758
13497.71 805
13498.80 800
13499.90 768
13501.00 796
13502.09 810
13503.19 825
13504.29 821
13505.38 862
13506.48 829
13507.58 802
13508.68 771
13509.77 819
13510.87 825
13511.97 794
13513.07 781
13514.16 763
13515.26 802
13516.36 740
13517.45 718
13518.55 749
13519.65 714
13520.75 738
13521.85 716
13522.94 717
13524.04 731
13525.14 719
13526.24 715
13527.33 717
13528.43 697
13529.53 696
13530.63 619
13531.73 668
13532.82 640
13533.92 659
13535.02 654
13536.12 687
13537.22 649
13538.32 596
13539.41 605
13540.51 624
13541.61 624
13542.71 641
13543.81 582
13544.91 544
13546.00 575
13547.10 604
13548.20 616
13549.30 551
13550.40 601
13551.50 571
13552.60 559
13553.70 530
13554.80 534
13555.89 533
13556.99 528
13558.09 536
13559.19 576
13560.29 536
13561.39 522
13562.49 524
13563.59 542
13564.69 542
13565.79 505
13566.89 544
13567.99 513
13569.09 549
13570.19 526
13571.29 535
13572.39 537
13573.49 547
13574.59 560
13575.69 557
13576.79 495
13577.88 531
13578.98 546
13580.08 510
13581.19 534
13582.29 521
13583.39 543
13584.49 530
13585.59 541
13586.69 545
13587.79 515
13588.89 523
13589.99 539
13591.09 533
13592.19 553
13593.29 523
13594.39 525
13595.49 590
13596.59 535
13597.69 542
13598.79 544
13599.89 561
13600.99 553
13602.09 574
13603.20 547
13604.30 550
13605.40 533
13606.50 546
13607.60 547
13608.70 602
13609.80 569
13610.90 540
13612.01 565
13613.11 527
13614.21 499
13615.31 527
13616.41 552
13617.51 542
13618.61 549
13619.72 519
13620.82 536
13621.92 549
13623.02 565
13624.12 572
13625.22 576
13626.33 566
13627.43 536
13628.53 571
13629.63 557
13630.73 570
13631.84 569
13632.94 556
13634.04 546
13635.14 548
13636.25 576
13637.35 576
13638.45 551
13639.55 570
13640.65 557
13641.76 574
13642.86 570
13643.96 547
13645.07 582
13646.17 566
13647.27 547
13648.37 556
13649.48 527
13650.58 550
13651.68 543
13652.79 509
13653.89 572
13654.99 553
13656.09 522
13657.20 541
13658.30 542
13659.40 540
13660.51 509
13661.61 532
13662.71 568
13663.82 535
13664.92 501
13666.02 520
13667.13 485
13668.23 541
13669.34 499
13670.44 551
13671.54 532
13672.65 515
13673.75 517
13674.85 545
13675.96 520
13677.06 522
13678.17 549
13679.27 584
13680.37 570
13681.48 506
13682.58 524
13683.69 541
13684.79 554
13685.89 530
13687.00 557
13688.10 529
13689.21 569
13690.31 566
13691.42 545
13692.52 532
13693.63 538
13694.73 581
13695.84 569
13696.94 581
13698.05 553
13699.15 565
13700.25 527
13701.36 568
13702.46 573
13703.57 558
13704.67 541
13705.78 595
13706.89 577
13707.99 579
13709.10 582
13710.20 642
13711.31 603
13712.41 586
13713.52 606
13714.62 591
13715.73 581
13716.83 612
13717.94 602
13719.04 580
13720.15 643
13721.26 597
13722.36 643
13723.47 646
13724.57 635
13725.68 606
13726.79 609
13727.89 643
13729.00 665
13730.10 655
13731.21 646
13732.32 658
13733.42 667
13734.53 694
13735.63 664
13736.74 665
13737.85 659
13738.95 686
13740.06 662
13741.17 682
13742.27 692
13743.38 721
13744.49 706
13745.59 738
13746.70 735
13747.81 758
13748.91 751
13750.02 752
13751.13 766
13752.23 767
13753.34 803
13754.45 806
13755.56 821
13756.66 822
13757.77 830
13758.88 827
13759.98 881
13761.09 949
13762.20 953
13763.31 921
13764.41 937
13765.52 942
13766.63 957
13767.74 967
13768.84 979
13769.95 1019
13771.06 1028
13772.17 1038
13773.28 1074
13774.38 1075
13775.49 1051
13776.60 1001
13777.71 1054
13778.82 1001
13779.92 1004
13781.03 973
13782.14 915
13783.25 932
13784.36 914
13785.46 890
13786.57 864
13787.68 839
13788.79 819
13789.90 792
13791.01 815
13792.12 770
13793.22 740
13794.33 740
13795.44 708
13796.55 681
13797.66 721
13798.77 716
13799.88 702
13800.99 664
13802.10 638
13803.20 672
13804.31 661
13805.42 691
13806.53 681
13807.64 625
13808.75 634
13809.86 673
13810.97 639
13812.08 650
13813.19 645
13814.30 623
13815.41 613
13816.52 611
13817.63 590
13818.74 583
13819.84 612
13820.95 596
13822.06 610
13823.17 590
13824.28 587
13825.39 590
13826.50 589
13827.61 604
13828.72 608
13829.83 623
13830.94 613
13832.05 567
13833.16 585
13834.28 547
13835.39 542
13836.50 567
13837.61 585
13838.72 611
13839.83 576
13840.94 610
13842.05 611
13843.16 631
13844.27 569
13845.38 607
13846.49 614
13847.60 578
13848.71 549
13849.82 609
13850.93 613
13852.05 616
13853.16 642
13854.27 604
13855.38 583
13856.49 589
13857.60 578
13858.71 593
13859.82 616
13860.94 596
13862.05 641
13863.16 594
13864.27 612
13865.38 624
13866.49 644
13867.60 603
13868.72 635
13869.83 608
13870.94 581
13872.05 587
13873.16 609
13874.27 622
13875.39 642
13876.50 652
13877.61 647
13878.72 628
13879.83 640
13880.95 621
13882.06 645
13883.17 656
13884.28 617
13885.40 649
13886.51 674
13887.62 659
13888.73 711
13889.85 701
13890.96 739
13892.07 751
13893.18 772
13894.30 748
13895.41 756
13896.52 766
13897.63 774
13898.75 759
13899.86 760
13900.97 722
13902.09 744
13903.20 758
13904.31 745
13905.43 718
13906.54 693
13907.65 750
13908.77 699
13909.88 689
13910.99 663
13912.11 686
13913.22 642
13914.33 627
13915.45 614
13916.56 614
13917.67 623
13918.79 585
13919.90 587
13921.01 599
13922.13 586
13923.24 611
13924.36 579
13925.47 578
13926.58 599
13927.70 628
13928.81 608
13929.93 581
13931.04 579
13932.15 569
13933.27 577
13934.38 587
13935.50 570
13936.61 583
13937.73 570
13938.84 547
13939.95 560
13941.07 597
13942.18 574
13943.30 578
13944.41 585
13945.53 596
13946.64 555
13947.76 550
13948.87 540
13949.99 538
13951.10 525
13952.22 525
13953.33 557
13954.45 521
13955.56 563
13956.68 541
13957.79 550
13958.91 539
13960.02 509
13961.14 517
13962.25 498
13963.37 490
13964.49 537
13965.60 527
13966.72 546
13967.83 525
13968.95 489
13970.06 511
13971.18 554
13972.30 553
13973.41 552
13974.53 535
13975.64 523
13976.76 553
13977.88 567
13978.99 525
13980.11 517
13981.22 518
13982.34 551
13983.46 536
13984.57 548
13985.69 525
13986.80 524
13987.92 515
13989.04 496
13990.15 530
13991.27 540
13992.39 530
13993.50 549
13994.62 556
13995.74 556
13996.85 551
13997.97 539
13999.09 559
14000.21 538
14001.32 508
14002.44 516
14003.56 591
14004.67 574
14005.79 566
14006.91 575
14008.02 554
14009.14 534
14010.26 510
14011.38 559
14012.49 566
14013.61 566
14014.73 580
14015.85 553
14016.96 552
14018.08 570
14019.20 551
14020.32 555
14021.44 581
14022.55 538
14023.67 553
14024.79 534
14025.91 545
14027.02 581
14028.14 598
14029.26 576
14030.38 555
14031.50 604
14032.62 590
14033.73 578
14034.85 555
14035.97 598
14037.09 615
14038.21 615
14039.33 594
14040.44 609
14041.56 600
14042.68 572
14043.80 584
14044.92 568
14046.04 608
14047.16 611
14048.27 634
14049.39 631
14050.51 618
14051.63 613
14052.75 651
14053.87 613
14054.99 603
14056.11 646
14057.23 657
14058.35 610
14059.47 650
14060.59 650
14061.70 656
14062.82 647
14063.94 680
14065.06 709
14066.18 713
14067.30 687
14068.42 689
14069.54 706
14070.66 711
14071.78 726
14072.90 691
14074.02 750
14075.14 714
14076.26 748
14077.38 758
14078.50 749
14079.62 702
14080.74 680
14081.86 737
14082.98 725
14084.10 705
14085.22 715
14086.34 696
14087.46 719
14088.58 737
14089.70 702
14090.82 713
14091.94 728
14093.07 732
14094.19 711
14095.31 730
14096.43 763
14097.55 757
14098.67 746
14099.79 715
14100.91 729
14102.03 743
14103.15 764
14104.27 753
14105.39 717
14106.52 666
14107.64 697
14108.76 701
14109.88 669
14111.00 693
14112.12 652
14113.24 654
14114.37 663
14115.49 661
14116.61 656
14117.73 610
14118.85 626
14119.97 617
14121.10 597
14122.22 583
14123.34 592
14124.46 609
14125.58 571
14126.70 568
14127.83 583
14128.95 570
14130.07 586
14131.19 577
14132.32 575
14133.44 587
14134.56 557
14135.68 565
14136.80 549
14137.93 551
14139.05 545
14140.17 537
14141.29 537
14142.42 547
14143.54 520
14144.66 537
14145.78 551
14146.91 515
14148.03 527
14149.15 527
14150.28 527
14151.40 529
14152.52 534
14153.65 553
14154.77 554
14155.89 536
14157.01 513
14158.14 533
14159.26 519
14160.38 545
14161.51 530
14162.63 531
14163.75 525
14164.88 530
14166.00 526
14167.12 533
14168.25 525
14169.37 517
14170.50 517
14171.62 526
14172.74 526
14173.87 534
14174.99 541
14176.12 542
14177.24 495
14178.36 498
14179.49 484
14180.61 498
14181.74 505
14182.86 489
14183.98 482
14185.11 473
14186.23 501
14187.36 534
14188.48 521
14189.61 488
14190.73 500
14191.85 503
14192.98 495
14194.10 466
14195.23 468
14196.35 475
14197.48 466
14198.60 458
14199.73 475
14200.85 457
14201.98 442
14203.10 486
14204.23 467
14205.35 455
14206.48 468
14207.60 452
14208.73 450
14209.85 443
14210.98 447
14212.10 472
14213.23 462
14214.36 475
14215.48 466
14216.61 461
14217.73 464
14218.86 459
14219.98 468
14221.11 461
14222.23 444
14223.36 444
14224.49 435
14225.61 459
14226.74 438
14227.86 424
14228.99 436
14230.12 426
14231.24 449
14232.37 442
14233.49 454
14234.62 446
14235.75 462
14236.87 450
14238.00 439
14239.13 433
14240.25 420
14241.38 425
14242.51 457
14243.63 422
14244.76 405
14245.89 417
14247.01 394
14248.14 404
14249.27 440
14250.39 406
14251.52 411
14252.65 445
14253.77 406
14254.90 417
14256.03 411
14257.15 428
14258.28 417
14259.41 406
14260.54 401
14261.66 405
14262.79 388
14263.92 407
14265.05 414
14266.17 398
14267.30 384
14268.43 385
14269.56 365
14270.68 386
14271.81 393
14272.94 392
14274.07 387
14275.20 367
14276.32 382
14277.45 370
14278.58 368
14279.71 399
14280.83 367
14281.96 352
14283.09 360
14284.22 340
14285.35 359
14286.48 370
14287.60 385
14288.73 402
14289.86 334
14290.99 362
14292.12 364
14293.25 370
14294.38 352
14295.50 364
14296.63 360
14297.76 350
14298.89 358
14300.02 363
14301.15 366
14302.28 364
14303.41 363
14304.53 353
14305.66 348
14306.79 333
14307.92 338
14309.05 363
14310.18 343
14311.31 338
14312.44 365
14313.57 350
14314.70 344
14315.83 362
14316.96 324
14318.09 329
14319.22 359
14320.35 319
14321.48 332
14322.60 346
14323.73 368
14324.86 346
14325.99 377
14327.12 351
14328.25 339
14329.38 342
14330.51 345
14331.64 320
14332.77 331
14333.90 357
14335.03 354
14336.17 324
14337.30 354
14338.43 342
14339.56 313
14340.69 351
14341.82 350
14342.95 330
14344.08 337
14345.21 335
14346.34 351
14347.47 349
14348.60 348
14349.73 359
14350.86 341
14351.99 313
14353.12 314
14354.26 342
14355.39 322
14356.52 347
14357.65 344
14358.78 353
14359.91 337
14361.04 327
14362.17 344
14363.30 358
14364.44 333
14365.57 345
14366.70 328
14367.83 347
14368.96 348
14370.09 336
14371.23 341
14372.36 297
14373.49 313
14374.62 329
14375.75 346
14376.88 324
14378.02 355
14379.15 325
14380.28 337
14381.41 347
14382.54 351
14383.68 344
14384.81 367
14385.94 354
14387.07 339
14388.21 325
14389.34 322
14390.47 301
14391.60 319
14392.73 337
14393.87 317
14395.00 363
14396.13 342
14397.27 334
14398.40 338
14399.53 336
14400.66 328
14401.80 344
14402.93 343
14404.06 330
14405.19 386
14406.33 350
14407.46 362
14408.59 340
14409.73 364
14410.86 319
14411.99 356
14413.13 346
14414.26 390
14415.39 359
14416.53 357
14417.66 367
14418.79 349
14419.93 340
14421.06 365
14422.19 381
14423.33 350
14424.46 372
14425.60 383
14426.73 365
14427.86 365
14429.00 398
14430.13 413
14431.27 404
14432.40 356
14433.53 367
14434.67 384
14435.80 373
14436.94 375
14438.07 370
14439.21 390
14440.34 353
14441.47 396
14442.61 359
14443.74 377
14444.88 370
14446.01 380
14447.15 373
14448.28 363
14449.42 384
14450.55 386
14451.69 392
14452.82 340
14453.96 386
14455.09 366
14456.23 362
14457.36 387
14458.50 381
14459.63 355
14460.77 362
14461.90 364
14463.04 375
14464.17 383
14465.31 398
14466.44 374
14467.58 411
14468.71 414
14469.85 425
14470.98 390
14472.12 382
14473.26 437
14474.39 406
14475.53 392
14476.66 378
14477.80 423
14478.93 419
14480.07 390
14481.21 374
14482.34 412
14483.48 401
14484.61 432
14485.75 409
14486.89 404
14488.02 401
14489.16 412
14490.30 391
14491.43 408
14492.57 417
14493.70 400
14494.84 408
14495.98 408
14497.11 415
14498.25 419
14499.39 417
14500.52 387
14501.66 433
14502.80 390
14503.93 410
14505.07 400
14506.21 435
14507.35 434
14508.48 404
14509.62 410
14510.76 421
14511.89 407
14513.03 387
14514.17 384
14515.31 387
14516.44 407
14517.58 376
14518.72 395
14519.86 373
14520.99 371
14522.13 381
14523.27 403
14524.41 386
14525.54 353
14526.68 357
14527.82 346
14528.96 378
14530.09 375
14531.23 387
14532.37 369
14533.51 382
14534.65 347
14535.78 374
14536.92 375
14538.06 358
14539.20 372
14540.34 379
14541.48 360
14542.61 336
14543.75 368
14544.89 367
14546.03 357
14547.17 366
14548.31 393
14549.45 365
14550.58 357
14551.72 354
14552.86 335
14554.00 328
14555.14 368
14556.28 357
14557.42 354
14558.56 344
14559.70 335
14560.83 349
14561.97 351
14563.11 386
14564.25 343
14565.39 366
14566.53 355
14567.67 353
14568.81 332
14569.95 396
14571.09 374
14572.23 354
14573.37 330
14574.51 359
14575.65 339
14576.79 369
14577.93 372
14579.07 379
14580.21 353
14581.35 369
14582.49 401
14583.63 369
14584.77 365
14585.91 382
14587.05 373
14588.19 382
14589.33 388
14590.47 389
14591.61 369
14592.75 385
14593.89 358
14595.03 401
14596.17 416
14597.31 395
14598.45 399
14599.59 385
14600.73 400
14601.87 432
14603.01 383
14604.15 389
14605.29 381
14606.43 385
14607.58 352
14608.72 369
14609.86 399
14611.00 411
14612.14 385
14613.28 394
14614.42 423
14615.56 425
14616.70 405
14617.85 437
14618.99 446
14620.13 411
14621.27 430
14622.41 420
14623.55 464
14624.69 420
14625.84 490
14626.98 452
14628.12 445
14629.26 450
14630.40 484
14631.54 488
14632.69 458
14633.83 489
14634.97 495
14636.11 520
14637.25 500
14638.40 552
14639.54 496
14640.68 488
14641.82 492
14642.97 470
14644.11 452
14645.25 469
14646.39 460
14647.54 438
14648.68 431
14649.82 410
14650.96 432
14652.11 409
14653.25 410
14654.39 395
14655.53 400
14656.68 380
14657.82 395
14658.96 360
14660.11 354
14661.25 397
14662.39 379
14663.53 370
14664.68 368
14665.82 341
14666.96 344
14668.11 336
14669.25 352
14670.39 334
14671.54 338
14672.68 351
14673.82 329
14674.97 357
14676.11 342
14677.26 324
14678.40 303
14679.54 338
14680.69 332
14681.83 301
14682.97 305
14684.12 316
14685.26 315
14686.41 317
14687.55 297
14688.69 289
14689.84 308
14690.98 303
14692.13 300
14693.27 277
14694.42 308
14695.56 302
14696.70 306
14697.85 297
14698.99 304
14700.14 304
14701.28 313
14702.43 296
14703.57 284
14704.72 278
14705.86 266
14707.01 301
14708.15 302
14709.30 284
14710.44 309
14711.58 282
14712.73 263
14713.87 313
14715.02 295
14716.17 315
14717.31 296
14718.46 312
14719.60 297
14720.75 262
14721.89 257
14723.04 292
14724.18 298
14725.33 296
14726.47 272
14727.62 281
14728.76 279
14729.91 293
14731.06 330
14732.20 302
14733.35 304
14734.49 278
14735.64 300
14736.79 272
14737.93 260
14739.08 265
14740.22 254
14741.37 272
14742.52 286
14743.66 276
14744.81 300
14745.95 299
14747.10 275
14748.25 288
14749.39 287
14750.54 280
14751.69 263
14752.83 279
14753.98 266
14755.13 255
14756.27 280
14757.42 292
14758.57 299
14759.71 291
14760.86 274
14762.01 282
14763.15 293
14764.30 262
14765.45 287
14766.60 279
14767.74 254
14768.89 231
14770.04 280
14771.18 272
14772.33 267
14773.48 244
14774.63 258
14775.77 262
14776.92 268
14778.07 246
14779.22 241
14780.36 257
14781.51 270
14782.66 268
14783.81 253
14784.96 258
14786.10 256
14787.25 271
14788.40 236
14789.55 248
14790.70 263
14791.84 247
14792.99 254
14794.14 228
14795.29 254
14796.44 279
14797.58 252
14798.73 236
14799.88 244
14801.03 253
14802.18 237
14803.33 216
14804.48 225
14805.62 234
14806.77 229
14807.92 225
14809.07 234
14810.22 218
14811.37 223
14812.52 220
14813.67 246
14814.81 236
14815.96 234
14817.11 238
14818.26 230
14819.41 230
14820.56 218
14821.71 237
14822.86 237
14824.01 246
14825.16 231
14826.31 243
14827.46 232
14828.61 227
14829.76 244
14830.91 242
14832.06 215
14833.20 234
14834.35 246
14835.50 238
14836.65 220
14837.80 226
14838.95 230
14840.10 229
14841.25 210
14842.40 204
14843.55 205
14844.70 217
14845.85 230
14847.00 210
14848.15 224
14849.31 220
14850.46 195
14851.61 218
14852.76 245
14853.91 224
14855.06 223
14856.21 236
14857.36 225
14858.51 240
14859.66 249
14860.81 220
14861.96 220
14863.11 227
14864.26 220
14865.41 234
14866.57 206
14867.72 210
14868.87 237
14870.02 257
14871.17 223
14872.32 200
14873.47 230
14874.62 224
14875.77 206
14876.93 200
14878.08 218
14879.23 208
14880.38 199
14881.53 205
14882.68 196
14883.84 195
14884.99 209
14886.14 225
14887.29 217
14888.44 210
14889.59 224
14890.75 231
14891.90 207
14893.05 205
14894.20 205
14895.35 229
14896.51 209
14897.66 222
14898.81 209
14899.96 214
14901.12 203
14902.27 203
14903.42 220
14904.57 216
14905.73 211
14906.88 200
14908.03 216
14909.18 208
14910.34 224
14911.49 220
14912.64 199
14913.79 214
14914.95 239
14916.10 216
14917.25 220
14918.41 243
14919.56 231
14920.71 231
14921.87 232
14923.02 248
14924.17 214
14925.33 219
14926.48 218
14927.63 205
14928.79 209
14929.94 206
14931.09 201
14932.25 237
14933.40 213
14934.55 195
14935.71 182
14936.86 204
14938.01 206
14939.17 225
14940.32 228
14941.48 222
14942.63 198
14943.78 181
14944.94 206
14946.09 220
14947.25 203
14948.40 212
14949.55 213
14950.71 226
14951.86 184
14953.02 193
14954.17 222
14955.33 210
14956.48 227
14957.63 197
14958.79 200
14959.94 201
14961.10 209
14962.25 218
14963.41 237
14964.56 247
14965.72 233
14966.87 233
14968.03 212
14969.18 194
14970.34 217
14971.49 236
14972.65 225
14973.80 210
14974.96 212
14976.11 226
14977.27 195
14978.42 208
14979.58 224
14980.73 220
14981.89 218
14983.05 227
14984.20 216
14985.36 210
14986.51 225
14987.67 237
14988.82 213
14989.98 196
14991.13 206
14992.29 199
14993.45 213
14994.60 203
14995.76 187
14996.91 207
14998.07 215
14999.23 201
15000.38 191
15001.54 213
15002.70 201
15003.85 223
15005.01 199
15006.16 190
15007.32 203
15008.48 211
15009.63 208
15010.79 215
15011.95 212
15013.10 218
15014.26 207
15015.42 195
15016.57 217
15017.73 196
15018.89 220
15020.04 214
15021.20 221
15022.36 186
15023.52 199
15024.67 188
15025.83 196
15026.99 207
15028.14 179
15029.30 200
15030.46 199
15031.62 204
15032.77 209
15033.93 190
15035.09 195
15036.25 212
15037.40 204
15038.56 187
15039.72 198
15040.88 190
15042.03 204
15043.19 228
15044.35 201
15045.51 206
15046.67 193
15047.82 185
15048.98 215
15050.14 190
15051.30 203
15052.46 194
15053.61 208
15054.77 200
15055.93 181
15057.09 214
15058.25 211
15059.41 204
15060.56 200
15061.72 208
15062.88 215
15064.04 214
15065.20 188
15066.36 208
15067.52 207
15068.68 214
15069.83 189
15070.99 204
15072.15 209
15073.31 204
15074.47 201
15075.63 211
15076.79 198
15077.95 212
15079.11 191
15080.27 208
15081.43 227
15082.58 206
15083.74 214
15084.90 200
15086.06 197
15087.22 199
15088.38 201
15089.54 198
15090.70 192
15091.86 215
15093.02 197
15094.18 220
15095.34 231
15096.50 210
15097.66 209
15098.82 210
15099.98 213
15101.14 182
15102.30 210
15103.46 210
15104.62 208
15105.78 220
15106.94 199
15108.10 222
15109.26 212
15110.42 206
15111.58 204
15112.74 202
15113.90 208
15115.06 230
15116.22 204
15117.39 211
15118.55 228
15119.71 199
15120.87 206
15122.03 224
15123.19 257
15124.35 223
15125.51 208
15126.67 233
15127.83 238
15128.99 215
15130.16 225
15131.32 223
15132.48 218
15133.64 207
15134.80 187
15135.96 212
15137.12 233
15138.28 229
15139.45 228
15140.61 209
15141.77 222
15142.93 233
15144.09 226
15145.25 224
15146.42 223
15147.58 248
15148.74 228
15149.90 230
15151.06 227
15152.23 236
15153.39 219
15154.55 231
15155.71 236
15156.87 224
15158.04 222
15159.20 239
15160.36 207
15161.52 224
15162.69 241
15163.85 237
15165.01 241
15166.17 245
15167.34 236
15168.50 234
15169.66 235
15170.82 244
15171.99 215
15173.15 250
15174.31 242
15175.48 239
15176.64 248
15177.80 245
15178.96 260
15180.13 271
15181.29 254
15182.45 265
15183.62 275
15184.78 278
15185.94 268
15187.11 248
15188.27 246
15189.43 263
15190.60 287
15191.76 292
15192.92 277
15194.09 272
15195.25 266
15196.42 255
15197.58 260
15198.74 280
15199.91 286
15201.07 288
15202.23 280
15203.40 264
15204.56 289
15205.73 294
15206.89 282
15208.05 261
15209.22 275
15210.38 274
15211.55 277
15212.71 290
15213.88 262
15215.04 267
15216.21 272
15217.37 321
15218.53 280
15219.70 280
15220.86 259
15222.03 297
15223.19 301
15224.36 298
15225.52 285
15226.69 275
15227.85 293
15229.02 302
15230.18 302
15231.35 298
15232.51 301
15233.68 308
15234.84 313
15236.01 302
15237.17 296
15238.34 296
15239.50 316
15240.67 293
15241.83 291
15243.00 327
15244.17 323
15245.33 304
15246.50 327
15247.66 286
15248.83 318
15249.99 292
15251.16 305
15252.33 293
15253.49 308
15254.66 301
15255.82 305
15256.99 284
15258.16 296
15259.32 288
15260.49 278
15261.65 261
15262.82 268
15263.99 281
15265.15 266
15266.32 277
15267.49 287
15268.65 284
15269.82 261
15270.98 267
15272.15 281
15273.32 261
15274.48 274
15275.65 278
15276.82 269
15277.99 282
15279.15 248
15280.32 277
15281.49 257
15282.65 256
15283.82 265
15284.99 246
15286.15 271
15287.32 261
15288.49 245
15289.66 257
15290.82 244
15291.99 252
15293.16 267
15294.33 245
15295.49 282
15296.66 280
15297.83 243
15299.00 269
15300.16 259
15301.33 266
15302.50 260
15303.67 246
15304.83 281
15306.00 289
15307.17 258
15308.34 279
15309.51 257
15310.67 258
15311.84 268
15313.01 256
15314.18 284
15315.35 257
15316.52 255
15317.68 245
15318.85 243
15320.02 269
15321.19 268
15322.36 261
15323.53 254
15324.69 270
15325.86 274
15327.03 278
15328.20 257
15329.37 279
15330.54 274
15331.71 274
15332.88 270
15334.05 279
15335.21 262
15336.38 288
15337.55 250
15338.72 264
15339.89 284
15341.06 261
15342.23 259
15343.40 294
15344.57 266
15345.74 261
15346.91 279
15348.08 295
15349.25 303
15350.42 277
15351.58 296
15352.75 275
15353.92 290
15355.09 276
15356.26 274
15357.43 324
15358.60 299
15359.77 295
15360.94 309
15362.11 302
15363.28 303
15364.45 292
15365.62 304
15366.79 307
15367.96 314
15369.13 320
15370.31 301
15371.48 326
15372.65 290
15373.82 290
15374.99 281
15376.16 287
15377.33 306
15378.50 276
15379.67 284
15380.84 283
15382.01 266
15383.18 296
15384.35 301
15385.52 300
15386.69 289
15387.87 274
15389.04 289
15390.21 278
15391.38 288
15392.55 279
15393.72 289
15394.89 284
15396.06 266
15397.24 290
15398.41 287
15399.58 264
15400.75 272
15401.92 283
15403.09 274
15404.26 275
15405.44 267
15406.61 280
15407.78 260
15408.95 263
15410.12 281
15411.30 273
15412.47 285
15413.64 252
15414.81 241
15415.98 238
15417.16 259
15418.33 248
15419.50 258
15420.67 256
15421.84 244
15423.02 248
15424.19 244
15425.36 269
15426.53 241
15427.71 265
15428.88 227
15430.05 242
15431.22 250
15432.40 263
15433.57 245
15434.74 253
15435.92 230
15437.09 244
15438.26 242
15439.43 244
15440.61 235
15441.78 227
15442.95 257
15444.13 238
15445.30 238
15446.47 240
15447.65 219
15448.82 253
15449.99 237
15451.17 238
15452.34 258
15453.51 255
15454.69 242
15455.86 224
15457.03 232
15458.21 225
15459.38 239
15460.56 233
15461.73 242
15462.90 246
15464.08 225
15465.25 215
15466.43 218
15467.60 209
15468.77 232
15469.95 242
15471.12 246
15472.30 248
15473.47 231
15474.64 244
15475.82 229
15476.99 233
15478.17 267
15479.34 237
15480.52 232
15481.69 254
15482.87 213
15484.04 249
15485.22 245
15486.39 224
15487.56 250
15488.74 241
15489.91 254
15491.09 226
15492.26 222
15493.44 220
15494.61 213
15495.79 237
15496.96 253
15498.14 231
15499.32 228
15500.49 239
15501.67 236
15502.84 222
15504.02 244
15505.19 257
15506.37 248
15507.54 246
15508.72 220
15509.89 256
15511.07 243
15512.25 242
15513.42 264
15514.60 249
15515.77 258
15516.95 249
15518.13 246
15519.30 257
15520.48 247
15521.65 269
15522.83 258
15524.01 275
15525.18 249
15526.36 221
15527.53 243
15528.71 262
15529.89 233
15531.06 247
15532.24 271
15533.42 248
15534.59 275
15535.77 253
15536.95 251
15538.12 252
15539.30 267
15540.48 266
15541.65 249
15542.83 251
15544.01 239
15545.18 257
15546.36 261
15547.54 247
15548.72 259
15549.89 257
15551.07 287
15552.25 249
15553.42 256
15554.60 269
15555.78 258
15556.96 251
15558.13 249
15559.31 255
15560.49 249
15561.67 255
15562.84 280
15564.02 294
15565.20 279
15566.38 237
15567.56 273
15568.73 279
15569.91 275
15571.09 269
15572.27 290
15573.45 287
15574.62 290
15575.80 283
15576.98 279
15578.16 269
15579.34 266
15580.52 296
15581.69 289
15582.87 311
15584.05 307
15585.23 284
15586.41 285
15587.59 311
15588.76 316
15589.94 299
15591.12 307
15592.30 304
15593.48 334
15594.66 336
15595.84 342
15597.02 320
15598.20 330
15599.37 325
15600.55 292
15601.73 302
15602.91 316
15604.09 336
15605.27 349
15606.45 366
15607.63 333
15608.81 329
15609.99 349
15611.17 341
15612.35 357
15613.53 334
15614.71 377
15615.89 329
15617.07 343
15618.25 370
15619.43 362
15620.60 340
15621.78 347
15622.96 340
15624.14 362
15625.32 364
15626.50 348
15627.68 364
15628.87 394
15630.05 390
15631.23 383
15632.41 370
15633.59 367
15634.77 374
15635.95 372
15637.13 402
15638.31 401
15639.49 390
15640.67 408
15641.85 386
15643.03 410
15644.21 383
15645.39 416
15646.57 387
15647.75 396
15648.93 404
15650.12 415
15651.30 413
15652.48 417
15653.66 424
15654.84 445
15656.02 384
15657.20 391
15658.38 397
15659.56 414
15660.75 418
15661.93 414
15663.11 404
15664.29 405
15665.47 419
15666.65 402
15667.84 447
15669.02 445
15670.20 393
15671.38 382
15672.56 401
15673.74 409
15674.93 415
15676.11 391
15677.29 415
15678.47 432
15679.65 401
15680.84 392
15682.02 378
15683.20 410
15684.38 388
15685.56 391
15686.75 386
15687.93 377
15689.11 358
15690.29 384
15691.48 378
15692.66 340
15693.84 379
15695.02 351
15696.21 362
15697.39 380
15698.57 365
15699.76 344
15700.94 357
15702.12 382
15703.30 373
15704.49 365
15705.67 386
15706.85 408
15708.04 384
15709.22 363
15710.40 391
15711.59 410
15712.77 393
15713.95 412
15715.14 393
15716.32 361
15717.50 366
15718.69 401
15719.87 430
15721.05 391
15722.24 382
15723.42 403
15724.61 368
15725.79 352
15726.97 378
15728.16 407
15729.34 428
15730.53 408
15731.71 437
15732.89 430
15734.08 435
15735.26 420
15736.45 446
15737.63 408
15738.81 437
15740.00 431
15741.18 447
15742.37 446
15743.55 451
15744.74 484
15745.92 459
15747.11 482
15748.29 441
15749.48 435
15750.66 474
15751.84 455
15753.03 453
15754.21 487
15755.40 440
15756.58 476
15757.77 460
15758.95 476
15760.14 506
15761.32 498
15762.51 460
15763.70 494
15764.88 486
15766.07 489
15767.25 466
15768.44 450
15769.62 450
15770.81 473
15771.99 496
15773.18 468
15774.36 460
15775.55 452
15776.74 448
15777.92 449
15779.11 441
15780.29 391
15781.48 388
15782.67 435
15783.85 415
15785.04 418
15786.22 447
15787.41 429
15788.60 415
15789.78 400
15790.97 386
15792.15 385
15793.34 364
15794.53 420
15795.71 385
15796.90 386
15798.09 383
15799.27 368
15800.46 394
15801.65 402
15802.83 375
15804.02 356
15805.21 391
15806.39 364
15807.58 348
15808.77 350
15809.95 395
15811.14 374
15812.33 382
15813.52 355
15814.70 383
15815.89 408
15817.08 362
15818.26 370
15819.45 323
15820.64 359
15821.83 375
15823.01 365
15824.20 353
15825.39 338
15826.58 344
15827.76 363
15828.95 362
15830.14 362
15831.33 345
15832.52 341
15833.70 375
15834.89 337
15836.08 361
15837.27 362
15838.46 350
15839.64 378
15840.83 354
15842.02 359
15843.21 338
15844.40 327
15845.58 339
15846.77 354
15847.96 357
15849.15 325
15850.34 325
15851.53 338
15852.72 374
15853.90 345
15855.09 353
15856.28 353
15857.47 319
15858.66 344
15859.85 346
15861.04 331
15862.23 356
15863.41 373
15864.60 370
15865.79 370
15866.98 356
15868.17 354
15869.36 344
15870.55 352
15871.74 348
15872.93 372
15874.12 390
15875.31 396
15876.50 358
15877.69 361
15878.88 366
15880.06 338
15881.25 364
15882.44 358
15883.63 354
15884.82 378
15886.01 361
15887.20 368
15888.39 359
15889.58 384
15890.77 364
15891.96 370
15893.15 369
15894.34 382
15895.53 407
15896.72 419
15897.91 415
15899.10 383
15900.30 401
15901.49 384
15902.68 398
15903.87 395
15905.06 413
15906.25 403
15907.44 397
15908.63 425
15909.82 382
15911.01 426
15912.20 383
15913.39 416
15914.58 410
15915.77 412
15916.96 384
15918.16 419
15919.35 396
15920.54 409
15921.73 406
15922.92 420
15924.11 438
15925.30 413
15926.49 424
15927.69 411
15928.88 431
15930.07 389
15931.26 400
15932.45 407
15933.64 422
15934.84 377
15936.03 382
15937.22 397
15938.41 383
15939.60 398
15940.79 397
15941.99 381
15943.18 364
15944.37 400
15945.56 366
15946.75 362
15947.95 343
15949.14 349
15950.33 348
15951.52 342
15952.72 321
15953.91 341
15955.10 299
15956.29 311
15957.49 314
15958.68 316
15959.87 302
15961.06 286
15962.26 323
15963.45 276
15964.64 284
15965.83 298
15967.03 308
15968.22 277
15969.41 270
15970.61 291
15971.80 262
15972.99 270
15974.19 294
15975.38 287
15976.57 268
15977.76 271
15978.96 281
15980.15 279
15981.34 237
15982.54 290
15983.73 271
15984.93 283
15986.12 245
15987.31 249
15988.51 260
15989.70 272
15990.89 254
15992.09 285
15993.28 265
15994.48 272
15995.67 268
15996.86 234
15998.06 269
15999.25 251
16000.45 276
16001.64 257
16002.83 255
16004.03 234
16005.22 257
16006.42 235
16007.61 228
16008.81 236
16010.00 251
16011.19 249
16012.39 255
16013.58 241
16014.78 250
16015.97 240
16017.17 232
16018.36 240
16019.56 257
16020.75 246
16021.95 233
16023.14 251
16024.34 229
16025.53 228
16026.73 241
16027.92 219
16029.12 238
16030.31 219
16031.51 224
16032.70 225
16033.90 233
16035.09 226
16036.29 237
16037.48 235
16038.68 253
16039.88 270
16041.07 222
16042.27 232
16043.46 221
16044.66 223
16045.85 225
16047.05 217
16048.25 235
16049.44 239
16050.64 230
16051.83 206
16053.03 202
16054.23 214
16055.42 201
16056.62 221
16057.82 227
16059.01 194
16060.21 232
16061.40 238
16062.60 209
16063.80 231
16064.99 219
16066.19 223
16067.39 238
16068.58 217
16069.78 220
16070.98 225
16072.17 209
16073.37 224
16074.57 215
16075.76 204
16076.96 205
16078.16 211
16079.36 202
16080.55 193
16081.75 220
16082.95 207
16084.14 211
16085.34 210
16086.54 189
16087.74 196
16088.93 207
16090.13 186
16091.33 210
16092.53 193
16093.72 198
16094.92 183
16096.12 195
16097.32 206
16098.51 224
16099.71 200
16100.91 193
16102.11 223
16103.31 200
16104.50 198
16105.70 200
16106.90 180
16108.10 208
16109.30 192
16110.49 189
16111.69 189
16112.89 216
16114.09 201
16115.29 180
16116.49 185
16117.68 179
16118.88 185
16120.08 174
16121.28 210
16122.48 192
16123.68 182
16124.88 180
16126.08 201
16127.27 164
16128.47 203
16129.67 181
16130.87 192
16132.07 172
16133.27 183
16134.47 191
16135.67 194
16136.87 192
16138.07 166
16139.27 175
16140.46 181
16141.66 195
16142.86 199
16144.06 193
16145.26 159
16146.46 164
16147.66 202
16148.86 211
16150.06 184
16151.26 151
16152.46 179
16153.66 186
16154.86 180
16156.06 180
16157.26 207
16158.46 186
16159.66 203
16160.86 193
16162.06 185
16163.26 188
16164.46 193
16165.66 207
16166.86 181
16168.06 180
16169.26 186
16170.46 203
16171.66 201
16172.86 178
16174.06 188
16175.26 212
16176.47 193
16177.67 178
16178.87 176
16180.07 179
16181.27 181
16182.47 172
16183.67 189
16184.87 187
16186.07 177
16187.27 184
16188.47 196
16189.68 197
16190.88 183
16192.08 190
16193.28 174
16194.48 174
16195.68 193
16196.88 189
16198.08 192
16199.29 189
16200.49 197
16201.69 178
16202.89 200
16204.09 175
16205.29 181
16206.50 200
16207.70 178
16208.90 180
16210.10 183
16211.30 201
16212.51 177
16213.71 188
16214.91 195
16216.11 184
16217.31 190
16218.52 211
16219.72 179
16220.92 200
16222.12 177
16223.33 212
16224.53 197
16225.73 192
16226.93 178
16228.14 194
16229.34 205
16230.54 195
16231.74 191
16232.95 181
16234.15 162
16235.35 192
16236.56 190
16237.76 210
16238.96 198
16240.16 196
16241.37 195
16242.57 209
16243.77 193
16244.98 195
16246.18 196
16247.38 201
16248.59 220
16249.79 219
16250.99 222
16252.20 205
16253.40 218
16254.60 227
16255.81 225
16257.01 206
16258.22 213
16259.42 215
16260.62 192
16261.83 208
16263.03 232
16264.23 214
16265.44 226
16266.64 205
16267.85 223
16269.05 219
16270.25 213
16271.46 218
16272.66 226
16273.87 220
16275.07 195
16276.28 227
16277.48 214
16278.69 196
16279.89 203
16281.09 247
16282.30 229
16283.50 202
16284.71 198
16285.91 202
16287.12 200
16288.32 220
16289.53 212
16290.73 199
16291.94 223
16293.14 218
16294.35 218
16295.55 215
16296.76 190
16297.96 219
16299.17 212
16300.37 209
16301.58 241
16302.78 234
16303.99 212
16305.19 210
16306.40 217
16307.61 216
16308.81 224
16310.02 210
16311.22 223
16312.43 208
16313.63 233
16314.84 205
16316.05 194
16317.25 206
16318.46 200
16319.66 215
16320.87 200
16322.08 217
16323.28 203
16324.49 179
16325.69 206
16326.90 219
16328.11 203
16329.31 179
16330.52 204
16331.73 212
16332.93 210
16334.14 195
16335.35 188
16336.55 197
16337.76 202
16338.97 208
16340.17 202
16341.38 203
16342.59 190
16343.79 203
16345.00 199
16346.21 173
16347.41 174
16348.62 193
16349.83 182
16351.03 162
16352.24 193
16353.45 210
16354.66 189
16355.86 174
16357.07 193
16358.28 214
16359.49 184
16360.69 191
16361.90 201
16363.11 188
16364.32 177
16365.52 179
16366.73 165
16367.94 184
16369.15 184
16370.35 185
16371.56 188
16372.77 165
16373.98 183
16375.19 192
16376.39 196
16377.60 191
16378.81 203
16380.02 194
16381.23 193
16382.44 191
16383.64 175
16384.85 171
16386.06 179
16387.27 175
16388.48 182
16389.69 180
16390.90 174
16392.10 179
16393.31 160
16394.52 182
16395.73 184
16396.94 182
16398.15 172
16399.36 158
16400.57 166
16401.77 156
16402.98 167
16404.19 166
16405.40 170
16406.61 171
16407.82 167
16409.03 165
16410.24 180
16411.45 172
16412.66 192
16413.87 175
16415.08 174
16416.29 170
16417.50 185
16418.71 163
16419.92 169
16421.12 169
16422.33 196
16423.54 181
16424.75 173
16425.96 169
16427.17 176
16428.38 176
16429.59 171
16430.80 183
16432.01 185
16433.22 173
16434.43 167
16435.64 167
16436.86 170
16438.07 177
16439.28 187
16440.49 188
16441.70 151
16442.91 184
16444.12 148
16445.33 170
16446.54 197
16447.75 185
16448.96 151
16450.17 169
16451.38 181
16452.59 160
16453.80 171
16455.02 172
16456.23 158
16457.44 162
16458.65 163
16459.86 163
16461.07 175
16462.28 180
16463.49 180
16464.70 184
16465.92 173
16467.13 164
16468.34 168
16469.55 159
16470.76 190
16471.97 173
16473.19 163
16474.40 189
16475.61 163
16476.82 186
16478.03 180
16479.24 165
16480.46 162
16481.67 174
16482.88 184
16484.09 185
16485.30 154
16486.52 172
16487.73 182
16488.94 177
16490.15 166
16491.37 154
16492.58 166
16493.79 179
16495.00 189
16496.21 175
16497.43 181
16498.64 167
16499.85 182
16501.07 195
16502.28 182
16503.49 184
16504.70 155
16505.92 186
16507.13 171
16508.34 153
16509.56 153
16510.77 167
16511.98 181
16513.19 173
16514.41 139
16515.62 169
16516.83 178
16518.05 173
16519.26 174
16520.47 179
16521.69 181
16522.90 172
16524.11 177
16525.33 169
16526.54 166
16527.76 185
16528.97 172
16530.18 181
16531.40 197
16532.61 164
16533.82 175
16535.04 170
16536.25 170
16537.47 178
16538.68 184
16539.89 176
16541.11 174
16542.32 196
16543.54 178
16544.75 172
16545.97 174
16547.18 192
16548.39 176
16549.61 193
16550.82 185
16552.04 187
16553.25 187
16554.47 197
16555.68 177
16556.90 193
16558.11 184
16559.33 180
16560.54 183
16561.76 188
16562.97 162
16564.19 199
16565.40 186
16566.62 175
16567.83 185
16569.05 177
16570.26 187
16571.48 171
16572.69 183
16573.91 172
16575.12 187
16576.34 194
16577.55 201
16578.77 185
16579.98 167
16581.20 192
16582.42 179
16583.63 197
16584.85 155
16586.06 183
16587.28 172
16588.49 180
16589.71 172
16590.93 195
16592.14 186
16593.36 170
16594.57 186
16595.79 194
16597.01 176
16598.22 161
16599.44 155
16600.66 172
16601.87 180
16603.09 170
16604.30 193
16605.52 168
16606.74 176
16607.95 161
16609.17 183
16610.39 166
16611.60 166
16612.82 178
16614.04 169
16615.25 168
16616.47 150
16617.69 161
16618.91 159
16620.12 180
16621.34 162
16622.56 164
16623.77 175
16624.99 163
16626.21 149
16627.43 158
16628.64 161
16629.86 149
16631.08 184
16632.30 188
16633.51 159
16634.73 164
16635.95 169
16637.17 154
16638.38 168
16639.60 162
16640.82 181
16642.04 150
16643.26 185
16644.47 139
16645.69 174
16646.91 178
16648.13 152
16649.35 143
16650.56 153
16651.78 160
16653.00 156
16654.22 150
16655.44 145
16656.65 153
16657.87 155
16659.09 163
16660.31 169
16661.53 166
16662.75 149
16663.97 166
16665.18 174
16666.40 163
16667.62 166
16668.84 159
16670.06 165
16671.28 164
16672.50 160
16673.72 162
16674.94 188
16676.15 181
16677.37 150
16678.59 142
16679.81 175
16681.03 175
16682.25 163
16683.47 176
16684.69 154
16685.91 149
16687.13 161
16688.35 164
16689.57 153
16690.79 144
16692.01 158
16693.23 186
16694.45 168
16695.67 172
16696.89 141
16698.11 148
16699.33 157
16700.55 149
16701.77 152
16702.99 174
16704.21 173
16705.43 166
16706.65 156
16707.87 162
16709.09 172
16710.31 151
16711.53 148
16712.75 145
16713.97 157
16715.19 132
16716.41 150
16717.63 153
16718.85 159
16720.07 155
16721.29 156
16722.51 159
16723.73 165
16724.95 176
16726.18 141
16727.40 134
16728.62 146
16729.84 154
16731.06 140
16732.28 159
16733.50 171
16734.72 152
16735.94 166
16737.17 150
16738.39 154
16739.61 164
16740.83 165
16742.05 151
16743.27 161
16744.49 149
16745.72 129
16746.94 160
16748.16 158
16749.38 165
16750.60 161
16751.83 138
16753.05 172
16754.27 161
16755.49 158
16756.71 162
16757.94 176
16759.16 173
16760.38 150
16761.60 157
16762.82 150
16764.05 148
16765.27 157
16766.49 156
16767.71 140
16768.94 160
16770.16 148
16771.38 136
16772.60 155
16773.83 148
16775.05 146
16776.27 157
16777.49 151
16778.72 175
16779.94 155
16781.16 155
16782.39 131
16783.61 152
16784.83 166
16786.06 173
16787.28 175
16788.50 145
16789.73 170
16790.95 146
16792.17 145
16793.40 125
16794.62 155
16795.84 145
16797.07 138
16798.29 150
16799.51 166
16800.74 150
16801.96 146
16803.18 144
16804.41 163
16805.63 170
16806.86 161
16808.08 193
16809.30 192
16810.53 187
16811.75 154
16812.98 184
16814.20 180
16815.42 174
16816.65 147
16817.87 155
16819.10 180
16820.32 179
16821.54 159
16822.77 173
16823.99 171
16825.22 159
16826.44 175
16827.67 175
16828.89 163
16830.12 166
16831.34 164
16832.57 168
16833.79 153
16835.02 156
16836.24 180
16837.47 173
16838.69 181
16839.92 181
16841.14 171
16842.37 170
16843.59 178
16844.82 188
16846.04 193
16847.27 152
16848.49 172
16849.72 205
16850.94 182
16852.17 183
16853.39 181
16854.62 169
16855.85 175
16857.07 209
16858.30 202
16859.52 195
16860.75 208
16861.97 204
16863.20 193
16864.43 181
16865.65 215
16866.88 222
16868.10 207
16869.33 203
16870.56 214
16871.78 204
16873.01 196
16874.24 190
16875.46 211
16876.69 226
16877.92 226
16879.14 235
16880.37 244
16881.59 239
16882.82 221
16884.05 225
16885.27 230
16886.50 241
16887.73 253
16888.96 231
16890.18 252
16891.41 230
16892.64 232
16893.86 237
16895.09 228
16896.32 229
16897.54 232
16898.77 233
16900.00 221
16901.23 212
16902.45 212
16903.68 230
16904.91 222
16906.14 205
16907.36 199
16908.59 226
16909.82 223
16911.05 211
16912.27 212
16913.50 217
16914.73 229
16915.96 218
16917.19 219
16918.41 211
16919.64 211
16920.87 200
16922.10 206
16923.33 184
16924.55 192
16925.78 213
16927.01 214
16928.24 210
16929.47 204
16930.69 197
16931.92 209
16933.15 199
16934.38 211
16935.61 220
16936.84 205
16938.07 201
16939.29 204
16940.52 195
16941.75 185
16942.98 188
16944.21 220
16945.44 189
16946.67 179
16947.90 188
16949.13 183
16950.35 204
16951.58 190
16952.81 190
16954.04 201
16955.27 168
16956.50 160
16957.73 170
16958.96 177
16960.19 177
16961.42 181
16962.65 192
16963.88 204
16965.11 202
16966.34 188
16967.57 193
16968.80 194
16970.03 167
16971.26 177
16972.49 162
16973.72 160
16974.95 193
16976.18 179
16977.41 184
16978.64 180
16979.87 165
16981.10 190
16982.33 183
16983.56 181
16984.79 169
16986.02 185
16987.25 178
16988.48 176
16989.71 170
16990.94 159
16992.17 171
16993.40 163
16994.63 182
16995.86 179
16997.09 154
16998.32 167
16999.55 175
17000.79 189
17002.02 189
17003.25 174
17004.48 194
17005.71 171
17006.94 172
17008.17 170
17009.40 190
17010.63 179
17011.87 180
17013.10 186
17014.33 182
17015.56 177
17016.79 179
17018.02 190
17019.25 163
17020.49 164
17021.72 155
17022.95 158
17024.18 165
17025.41 160
17026.64 150
17027.88 148
17029.11 162
17030.34 165
17031.57 161
17032.80 160
17034.04 172
17035.27 148
17036.50 182
17037.73 159
17038.97 168
17040.20 165
17041.43 163
17042.66 174
17043.90 163
17045.13 158
17046.36 172
17047.59 174
17048.83 165
17050.06 167
17051.29 161
17052.52 166
17053.76 174
17054.99 168
17056.22 187
17057.46 191
17058.69 175
17059.92 168
17061.15 146
17062.39 153
17063.62 151
17064.85 152
17066.09 152
17067.32 142
17068.55 149
17069.79 159
17071.02 154
17072.25 143
17073.49 160
17074.72 154
17075.96 143
17077.19 147
17078.42 151
17079.66 147
17080.89 138
17082.12 154
17083.36 146
17084.59 143
17085.83 128
17087.06 143
17088.29 150
17089.53 124
17090.76 164
17092.00 160
17093.23 148
17094.46 156
17095.70 137
17096.93 134
17098.17 163
17099.40 151
17100.64 151
17101.87 143
17103.11 163
17104.34 152
17105.58 157
17106.81 142
17108.05 129
17109.28 140
17110.51 139
17111.75 141
17112.98 147
17114.22 130
17115.45 149
17116.69 147
17117.93 139
17119.16 135
17120.40 144
17121.63 136
17122.87 131
17124.10 140
17125.34 149
17126.57 151
17127.81 150
17129.04 145
17130.28 135
17131.51 139
17132.75 130
17133.99 148
17135.22 143
17136.46 144
17137.69 132
17138.93 134
17140.17 126
17141.40 136
17142.64 143
17143.87 147
17145.11 118
17146.35 124
17147.58 154
17148.82 154
17150.05 144
17151.29 140
17152.53 129
17153.76 145
17155.00 138
17156.24 146
17157.47 118
17158.71 138
17159.95 132
17161.18 143
17162.42 125
17163.66 135
17164.89 122
17166.13 133
17167.37 129
17168.60 124
17169.84 131
17171.08 136
17172.32 130
17173.55 127
17174.79 142
17176.03 127
17177.26 138
17178.50 133
17179.74 135
17180.98 130
17182.21 125
17183.45 143
17184.69 135
17185.93 132
17187.16 132
17188.40 128
17189.64 145
17190.88 137
17192.12 123
17193.35 141
17194.59 135
17195.83 141
17197.07 140
17198.31 132
17199.54 147
17200.78 124
17202.02 119
17203.26 111
17204.50 129
17205.73 128
17206.97 126
17208.21 127
17209.45 150
17210.69 112
17211.93 125
17213.17 135
17214.40 124
17215.64 128
17216.88 123
17218.12 131
17219.36 135
17220.60 139
17221.84 141
17223.08 139
17224.31 120
17225.55 137
17226.79 142
17228.03 128
17229.27 109
17230.51 119
17231.75 126
17232.99 129
17234.23 117
17235.47 133
17236.71 127
17237.95 128
17239.19 133
17240.43 123
17241.66 129
17242.90 129
17244.14 105
17245.38 133
17246.62 151
17247.86 118
17249.10 127
17250.34 121
17251.58 117
17252.82 122
17254.06 144
17255.30 118
17256.54 127
17257.78 128
17259.02 130
17260.26 127
17261.50 109
17262.74 128
17263.99 141
17265.23 129
17266.47 119
17267.71 124
17268.95 129
17270.19 132
17271.43 118
17272.67 106
17273.91 128
17275.15 125
17276.39 117
17277.63 119
17278.87 112
17280.11 130
17281.36 134
17282.60 133
17283.84 137
17285.08 133
17286.32 106
17287.56 129
17288.80 120
17290.04 106
17291.29 113
17292.53 153
17293.77 119
17295.01 115
17296.25 124
17297.49 132
17298.73 126
17299.98 127
17301.22 135
17302.46 111
17303.70 127
17304.94 114
17306.19 123
17307.43 126
17308.67 126
17309.91 123
17311.15 106
17312.40 121
17313.64 131
17314.88 137
17316.12 109
17317.37 117
17318.61 138
17319.85 130
17321.09 126
17322.33 108
17323.58 142
17324.82 113
17326.06 115
17327.31 105
17328.55 131
17329.79 114
17331.03 142
17332.28 142
17333.52 137
17334.76 130
17336.01 118
17337.25 119
17338.49 118
17339.73 106
17340.98 125
17342.22 135
17343.46 100
17344.71 143
17345.95 130
17347.19 119
17348.44 137
17349.68 126
17350.92 108
17352.17 126
17353.41 132
17354.66 120
17355.90 107
17357.14 111
17358.39 131
17359.63 136
17360.87 126
17362.12 126
17363.36 125
17364.61 125
17365.85 140
17367.09 122
17368.34 113
17369.58 109
17370.83 117
17372.07 133
17373.32 110
17374.56 120
17375.80 114
17377.05 110
17378.29 113
17379.54 144
17380.78 113
17382.03 120
17383.27 116
17384.52 147
17385.76 112
17387.01 136
17388.25 136
17389.50 138
17390.74 118
17391.99 128
17393.23 132
17394.48 121
17395.72 123
17396.97 124
17398.21 125
17399.46 128
17400.70 119
17401.95 117
17403.19 123
17404.44 121
17405.68 120
17406.93 121
17408.18 125
17409.42 113
17410.67 109
17411.91 113
17413.16 112
17414.40 115
17415.65 130
17416.90 127
17418.14 127
17419.39 124
17420.63 109
17421.88 129
17423.13 106
17424.37 126
17425.62 139
17426.86 158
17428.11 134
17429.36 111
17430.60 143
17431.85 142
17433.10 128
17434.34 123
17435.59 126
17436.84 120
17438.08 116
17439.33 119
17440.58 129
17441.82 126
17443.07 125
17444.32 125
17445.56 128
17446.81 133
17448.06 136
17449.30 131
17450.55 123
17451.80 109
17453.05 126
17454.29 124
17455.54 131
17456.79 102
17458.04 130
17459.28 118
17460.53 124
17461.78 141
17463.03 119
17464.27 124
17465.52 133
17466.77 131
17468.02 141
17469.26 119
17470.51 114
17471.76 126
17473.01 144
17474.25 139
17475.50 120
17476.75 134
17478.00 128
17479.25 125
17480.50 142
17481.74 134
17482.99 155
17484.24 134
17485.49 153
17486.74 129
17487.99 136
17489.23 139
17490.48 126
17491.73 118
17492.98 119
17494.23 118
17495.48 126
17496.73 122
17497.97 115
17499.22 120
17500.47 133
17501.72 143
17502.97 138
17504.22 146
17505.47 115
17506.72 128
17507.97 127
17509.22 127
17510.46 119
17511.71 118
17512.96 109
17514.21 130
17515.46 126
17516.71 127
17517.96 134
17519.21 129
17520.46 138
17521.71 128
17522.96 154
17524.21 123
17525.46 128
17526.71 138
17527.96 144
17529.21 126
17530.46 138
17531.71 124
17532.96 148
17534.21 132
17535.46 123
17536.71 141
17537.96 156
17539.21 147
17540.46 138
17541.71 136
17542.96 147
17544.21 143
17545.46 152
17546.71 145
17547.96 151
17549.21 139
17550.46 134
17551.71 155
17552.97 139
17554.22 139
17555.47 140
17556.72 136
17557.97 159
17559.22 140
17560.47 141
17561.72 157
17562.97 141
17564.22 133
17565.48 146
17566.73 149
17567.98 144
17569.23 155
17570.48 150
17571.73 150
17572.98 129
17574.24 147
17575.49 143
17576.74 124
17577.99 131
17579.24 154
17580.49 140
17581.75 163
17583.00 147
17584.25 127
17585.50 150
17586.75 137
17588.00 146
17589.26 162
17590.51 148
17591.76 152
17593.01 146
17594.27 139
17595.52 146
17596.77 140
17598.02 136
17599.27 143
17600.53 138
17601.78 152
17603.03 158
17604.28 159
17605.54 169
17606.79 159
17608.04 164
17609.30 147
17610.55 173
17611.80 172
17613.05 167
17614.31 165
17615.56 166
17616.81 170
17618.07 184
17619.32 169
17620.57 143
17621.83 160
17623.08 160
17624.33 167
17625.59 136
17626.84 152
17628.09 155
17629.35 166
17630.60 144
17631.85 129
17633.11 148
17634.36 173
17635.61 173
17636.87 163
17638.12 150
17639.38 144
17640.63 150
17641.88 182
17643.14 167
17644.39 151
17645.65 160
17646.90 175
17648.15 159
17649.41 164
17650.66 147
17651.92 157
17653.17 176
17654.42 151
17655.68 122
17656.93 157
17658.19 154
17659.44 149
17660.70 158
17661.95 159
17663.21 123
17664.46 139
17665.72 171
17666.97 145
17668.23 148
17669.48 136
17670.74 144
17671.99 138
17673.25 149
17674.50 138
17675.76 145
17677.01 142
17678.27 167
17679.52 142
17680.78 142
17682.03 132
17683.29 141
17684.54 143
17685.80 149
17687.05 142
17688.31 156
17689.57 149
17690.82 142
17692.08 141
17693.33 122
17694.59 141
17695.84 140
17697.10 151
17698.36 143
17699.61 131
17700.87 146
17702.12 130
17703.38 135
17704.64 129
17705.89 137
17707.15 150
17708.40 153
17709.66 144
17710.92 144
17712.17 140
17713.43 143
17714.69 150
17715.94 138
17717.20 118
17718.46 102
17719.71 125
17720.97 133
17722.23 116
17723.48 119
17724.74 141
17726.00 147
17727.25 134
17728.51 136
17729.77 136
17731.03 130
17732.28 140
17733.54 129
17734.80 136
17736.05 105
17737.31 127
17738.57 143
17739.83 150
17741.08 149
17742.34 140
17743.60 156
17744.86 144
17746.11 145
17747.37 130
17748.63 141
17749.89 108
17751.15 133
17752.40 137
17753.66 135
17754.92 139
17756.18 141
17757.43 121
17758.69 132
17759.95 127
17761.21 140
17762.47 122
17763.73 127
17764.98 126
17766.24 134
17767.50 115
17768.76 122
17770.02 139
17771.28 123
17772.53 147
17773.79 123
17775.05 114
17776.31 134
17777.57 124
17778.83 125
17780.09 134
17781.35 134
17782.60 124
17783.86 111
17785.12 126
17786.38 127
17787.64 143
17788.90 120
17790.16 124
17791.42 122
17792.68 134
17793.94 118
17795.20 122
17796.46 136
17797.72 102
17798.97 117
17800.23 114
17801.49 131
17802.75 123
17804.01 131
17805.27 136
17806.53 108
17807.79 107
17809.05 118
17810.31 118
17811.57 124
17812.83 120
17814.09 132
17815.35 116
17816.61 96
17817.87 103
17819.13 123
17820.39 147
17821.65 117
17822.91 115
17824.17 122
17825.43 143
17826.69 119
17827.96 122
17829.22 121
17830.48 131
17831.74 123
17833.00 112
17834.26 104
17835.52 124
17836.78 135
17838.04 129
17839.30 108
17840.56 112
17841.82 108
17843.09 123
17844.35 120
17845.61 106
17846.87 113
17848.13 121
17849.39 118
17850.65 124
17851.91 111
17853.18 135
17854.44 125
17855.70 107
17856.96 112
17858.22 117
17859.48 136
17860.74 97
17862.01 114
17863.27 127
17864.53 113
17865.79 111
17867.05 118
17868.32 123
17869.58 123
17870.84 121
17872.10 128
17873.36 129
17874.63 105
17875.89 114
17877.15 125
17878.41 105
17879.68 111
17880.94 120
17882.20 131
17883.46 127
17884.73 117
17885.99 138
17887.25 129
17888.51 118
17889.78 123
17891.04 119
17892.30 103
17893.56 106
17894.83 135
17896.09 117
17897.35 100
17898.62 97
17899.88 118
17901.14 121
17902.41 96
17903.67 101
17904.93 111
17906.20 113
17907.46 135
17908.72 109
17909.99 105
17911.25 110
17912.51 111
17913.78 113
17915.04 109
17916.30 98
17917.57 132
17918.83 150
17920.09 115
17921.36 94
17922.62 116
17923.89 118
17925.15 107
17926.41 96
17927.68 107
17928.94 105
17930.21 110
17931.47 118
17932.73 105
17934.00 121
17935.26 103
17936.53 109
17937.79 108
17939.06 100
17940.32 98
17941.59 103
17942.85 108
17944.11 122
17945.38 111
17946.64 95
17947.91 104
17949.17 91
17950.44 104
17951.70 108
17952.97 106
17954.23 110
17955.50 101
17956.76 130
17958.03 120
17959.29 100
17960.56 104
17961.82 94
17963.09 102
17964.35 105
17965.62 112
17966.89 130
17968.15 112
17969.42 108
17970.68 99
17971.95 95
17973.21 105
17974.48 95
17975.74 106
17977.01 110
17978.28 105
17979.54 130
17980.81 123
17982.07 118
17983.34 131
17984.61 129
17985.87 115
17987.14 109
17988.40 116
17989.67 97
17990.94 118
17992.20 111
17993.47 116
17994.74 110
17996.00 107
17997.27 92
17998.54 111
17999.80 121
18001.07 108
18002.34 114
18003.60 122
18004.87 111
18006.14 119
18007.40 100
18008.67 98
18009.94 95
18011.20 104
18012.47 107
18013.74 123
18015.00 106
18016.27 101
18017.54 131
18018.81 119
18020.07 98
18021.34 107
18022.61 118
18023.88 106
18025.14 105
18026.41 108
18027.68 93
18028.95 110
18030.21 117
18031.48 135
18032.75 112
18034.02 101
18035.28 98
18036.55 118
18037.82 120
18039.09 103
18040.36 114
18041.62 123
18042.89 126
18044.16 120
18045.43 118
18046.70 105
18047.97 109
18049.23 110
18050.50 110
18051.77 129
18053.04 111
18054.31 118
18055.58 104
18056.84 120
18058.11 112
18059.38 118
18060.65 121
18061.92 115
18063.19 110
18064.46 126
18065.73 117
18067.00 121
18068.26 107
18069.53 115
18070.80 115
18072.07 89
18073.34 114
18074.61 113
18075.88 103
18077.15 104
18078.42 104
18079.69 128
18080.96 118
18082.23 126
18083.50 127
18084.77 112
18086.03 108
18087.30 130
18088.57 127
18089.84 134
18091.11 129
18092.38 117
18093.65 143
18094.92 111
18096.19 122
18097.46 108
18098.73 114
18100.00 136
18101.27 126
18102.54 103
18103.81 100
18105.08 117
18106.35 111
18107.63 116
18108.90 118
18110.17 118
18111.44 118
18112.71 115
18113.98 108
18115.25 116
18116.52 131
18117.79 123
18119.06 128
18120.33 123
18121.60 110
18122.87 115
18124.14 122
18125.42 110
18126.69 108
18127.96 107
18129.23 114
18130.50 114
18131.77 116
18133.04 120
18134.31 105
18135.58 113
18136.86 137
18138.13 120
18139.40 119
18140.67 121
18141.94 128
18143.21 118
18144.49 119
18145.76 116
18147.03 91
18148.30 97
18149.57 138
18150.84 108
18152.12 116
18153.39 112
18154.66 122
18155.93 120
18157.20 115
18158.48 134
18159.75 101
18161.02 109
18162.29 115
18163.57 119
18164.84 110
18166.11 121
18167.38 114
18168.66 119
18169.93 127
18171.20 116
18172.47 105
18173.75 129
18175.02 100
18176.29 133
18177.56 109
18178.84 106
18180.11 122
18181.38 126
18182.66 126
18183.93 115
18185.20 106
18186.48 103
18187.75 105
18189.02 103
18190.30 103
18191.57 110
18192.84 101
18194.12 113
18195.39 113
18196.66 110
18197.94 136
18199.21 107
18200.48 113
18201.76 108
18203.03 113
18204.30 119
18205.58 113
18206.85 108
18208.13 104
18209.40 99
18210.67 117
18211.95 112
18213.22 95
18214.50 104
18215.77 107
18217.04 118
18218.32 110
18219.59 107
18220.87 125
18222.14 108
18223.42 91
18224.69 110
18225.97 89
18227.24 112
18228.51 105
18229.79 103
18231.06 124
18232.34 99
18233.61 129
18234.89 125
18236.16 118
18237.44 118
18238.71 130
18239.99 117
18241.26 109
18242.54 120
18243.81 119
18245.09 112
18246.36 127
18247.64 108
18248.91 123
18250.19 124
18251.47 120
18252.74 132
18254.02 120
18255.29 125
18256.57 112
18257.84 128
18259.12 107
18260.39 122
18261.67 118
18262.95 112
18264.22 117
18265.50 128
18266.77 117
18268.05 122
18269.33 118
18270.60 102
18271.88 132
18273.15 128
18274.43 110
18275.71 96
18276.98 123
18278.26 118
18279.54 122
18280.81 108
18282.09 146
18283.37 123
18284.64 128
18285.92 106
18287.20 112
18288.47 116
18289.75 119
18291.03 106
18292.30 109
18293.58 101
18294.86 118
18296.13 117
18297.41 103
18298.69 104
18299.96 110
18301.24 117
18302.52 117
18303.80 113
18305.07 105
18306.35 112
18307.63 117
18308.91 120
18310.18 123
18311.46 131
18312.74 137
18314.02 102
18315.29 131
18316.57 115
18317.85 109
18319.13 116
18320.40 117
18321.68 132
18322.96 129
18324.24 111
18325.52 133
18326.79 123
18328.07 116
18329.35 131
18330.63 127
18331.91 131
18333.19 123
18334.46 124
18335.74 118
18337.02 140
18338.30 116
18339.58 123
18340.86 118
18342.13 122
18343.41 110
18344.69 126
18345.97 124
18347.25 122
18348.53 124
18349.81 129
18351.09 94
18352.36 116
18353.64 107
18354.92 108
18356.20 128
18357.48 120
18358.76 125
18360.04 116
18361.32 126
18362.60 117
18363.88 116
18365.16 114
18366.44 125
18367.72 121
18369.00 106
18370.27 116
18371.55 127
18372.83 127
18374.11 132
18375.39 125
18376.67 121
18377.95 112
18379.23 122
18380.51 103
18381.79 100
18383.07 93
18384.35 103
18385.63 116
18386.91 128
18388.19 114
18389.47 129
18390.75 113
18392.03 119
18393.31 111
18394.60 123
18395.88 106
18397.16 123
18398.44 121
18399.72 120
18401.00 120
18402.28 120
18403.56 102
18404.84 125
18406.12 134
18407.40 114
18408.68 116
18409.96 123
18411.24 127
18412.53 111
18413.81 106
18415.09 105
18416.37 155
18417.65 115
18418.93 123
18420.21 110
18421.49 116
18422.78 124
18424.06 118
18425.34 117
18426.62 110
18427.90 100
18429.18 108
18430.46 120
18431.75 111
18433.03 113
18434.31 104
18435.59 118
18436.87 124
18438.16 118
18439.44 114
18440.72 116
18442.00 117
18443.28 118
18444.57 116
18445.85 122
18447.13 124
18448.41 110
18449.70 128
18450.98 94
18452.26 110
18453.54 114
18454.83 111
18456.11 102
18457.39 112
18458.67 107
18459.96 127
18461.24 131
18462.52 126
18463.80 117
18465.09 118
18466.37 114
18467.65 97
18468.94 98
18470.22 91
18471.50 108
18472.78 108
18474.07 123
18475.35 124
18476.63 127
18477.92 102
18479.20 125
18480.48 105
18481.77 110
18483.05 119
18484.34 116
18485.62 113
18486.90 124
18488.19 117
18489.47 101
18490.75 106
18492.04 97
18493.32 123
18494.61 108
18495.89 126
18497.17 129
18498.46 131
18499.74 114
18501.03 128
18502.31 119
18503.59 126
18504.88 104
18506.16 114
18507.45 121
18508.73 93
18510.02 117
18511.30 116
18512.58 110
18513.87 109
18515.15 120
18516.44 96
18517.72 119
18519.01 96
18520.29 126
18521.58 106
18522.86 118
18524.15 111
18525.43 104
18526.72 116
18528.00 111
18529.29 129
18530.57 110
18531.86 113
18533.14 114
18534.43 121
18535.71 111
18537.00 120
18538.28 104
18539.57 139
18540.86 118
18542.14 128
18543.43 103
18544.71 98
18546.00 129
18547.28 110
18548.57 123
18549.85 114
18551.14 132
18552.43 92
18553.71 117
18555.00 121
18556.28 112
18557.57 113
18558.86 117
18560.14 92
18561.43 102
18562.72 108
18564.00 114
18565.29 86
18566.57 133
18567.86 118
18569.15 122
18570.43 126
18571.72 121
18573.01 122
18574.29 115
18575.58 128
18576.87 120
18578.15 105
18579.44 129
18580.73 122
18582.01 109
18583.30 117
18584.59 104
18585.88 109
18587.16 131
18588.45 130
18589.74 122
18591.02 111
18592.31 129
18593.60 124
18594.89 123
18596.17 124
18597.46 119
18598.75 119
18600.04 104
18601.32 113
18602.61 128
18603.90 127
18605.19 120
18606.47 128
18607.76 120
18609.05 118
18610.34 115
18611.63 120
18612.91 139
18614.20 114
18615.49 101
18616.78 135
18618.07 123
18619.35 120
18620.64 134
18621.93 112
18623.22 121
18624.51 125
18625.80 124
18627.09 121
18628.37 120
18629.66 121
18630.95 118
18632.24 99
18633.53 128
18634.82 127
18636.11 139
18637.39 115
18638.68 107
18639.97 105
18641.26 113
18642.55 115
18643.84 121
18645.13 111
18646.42 117
18647.71 96
18649.00 103
18650.29 106
18651.58 116
18652.86 108
18654.15 112
18655.44 132
18656.73 98
18658.02 105
18659.31 99
18660.60 116
18661.89 122
18663.18 118
18664.47 118
18665.76 101
18667.05 126
18668.34 102
18669.63 101
18670.92 99
18672.21 113
18673.50 94
18674.79 103
18676.08 106
18677.37 118
18678.66 121
18679.95 126
18681.24 100
18682.53 91
18683.82 124
18685.11 107
18686.40 116
18687.69 100
18688.99 118
18690.28 105
18691.57 93
18692.86 118
18694.15 108
18695.44 121
18696.73 131
18698.02 107
18699.31 95
18700.60 88
18701.89 114
18703.19 110
18704.48 99
18705.77 111
18707.06 100
18708.35 107
18709.64 108
18710.93 113
18712.22 118
18713.52 94
18714.81 111
18716.10 93
18717.39 100
18718.68 96
18719.97 107
18721.27 83
18722.56 111
18723.85 119
18725.14 104
18726.43 98
18727.72 102
18729.02 103
18730.31 106
18731.60 105
18732.89 115
18734.19 110
18735.48 111
18736.77 111
18738.06 100
18739.35 109
18740.65 115
18741.94 112
18743.23 109
18744.52 113
18745.82 87
18747.11 88
18748.40 96
18749.70 102
18750.99 92
18752.28 105
18753.57 108
18754.87 117
18756.16 116
18757.45 106
18758.75 132
18760.04 114
18761.33 132
18762.63 104
18763.92 112
18765.21 82
18766.50 132
18767.80 118
18769.09 103
18770.38 96
18771.68 96
18772.97 114
18774.27 111
18775.56 99
18776.85 103
18778.15 108
18779.44 90
18780.73 117
18782.03 109
18783.32 97
18784.62 95
18785.91 102
18787.20 99
18788.50 110
18789.79 101
18791.09 106
18792.38 100
18793.67 107
18794.97 110
18796.26 104
18797.56 97
18798.85 97
18800.15 120
18801.44 102
18802.74 98
18804.03 75
18805.32 110
18806.62 104
18807.91 105
18809.21 114
18810.50 120
18811.80 117
18813.09 112
18814.39 102
18815.68 118
18816.98 107
18818.27 97
18819.57 122
18820.86 115
18822.16 119
18823.45 111
18824.75 101
18826.05 109
18827.34 98
18828.64 102
18829.93 119
18831.23 109
18832.52 100
18833.82 106
18835.11 115
18836.41 109
18837.71 99
18839.00 115
18840.30 123
18841.59 106
18842.89 101
18844.18 108
18845.48 102
18846.78 104
18848.07 110
18849.37 107
18850.67 100
18851.96 96
18853.26 106
18854.55 97
18855.85 102
18857.15 97
18858.44 107
18859.74 105
18861.04 99
18862.33 114
18863.63 113
18864.93 112
18866.22 103
18867.52 98
18868.82 101
18870.11 109
18871.41 101
18872.71 104
18874.00 97
18875.30 109
18876.60 107
18877.90 103
18879.19 102
18880.49 96
18881.79 98
18883.09 121
18884.38 108
18885.68 115
18886.98 109
18888.27 113
18889.57 110
18890.87 101
18892.17 101
18893.47 102
18894.76 116
18896.06 119
18897.36 114
18898.66 105
18899.95 97
18901.25 84
18902.55 101
18903.85 104
18905.15 92
18906.44 105
18907.74 116
18909.04 100
18910.34 104
18911.64 106
18912.94 106
18914.23 107
18915.53 100
18916.83 120
18918.13 119
18919.43 112
18920.73 99
18922.03 106
18923.32 95
18924.62 102
18925.92 112
18927.22 105
18928.52 99
18929.82 91
18931.12 112
18932.42 108
18933.72 106
18935.01 102
18936.31 98
18937.61 93
18938.91 115
18940.21 90
18941.51 110
18942.81 96
18944.11 116
18945.41 122
18946.71 116
18948.01 108
18949.31 89
18950.61 107
18951.91 101
18953.21 107
18954.51 101
18955.81 99
18957.11 106
18958.41 91
18959.71 103
18961.01 110
18962.31 99
18963.61 105
18964.91 89
18966.21 96
18967.51 105
18968.81 110
18970.11 111
18971.41 108
18972.71 90
18974.01 98
18975.31 98
18976.61 113
18977.91 103
18979.21 107
18980.51 100
18981.81 89
18983.11 111
18984.41 115
18985.71 97
18987.02 100
18988.32 118
18989.62 102
18990.92 109
18992.22 114
18993.52 91
18994.82 108
18996.12 107
18997.42 109
18998.73 97
19000.03 116
19001.33 108
19002.63 91
19003.93 105
19005.23 120
19006.53 106
19007.84 113
19009.14 107
19010.44 84
19011.74 93
19013.04 96
19014.34 98
19015.65 99
19016.95 105
19018.25 105
19019.55 104
19020.85 91
19022.16 91
19023.46 96
19024.76 115
19026.06 103
19027.37 106
19028.67 94
19029.97 86
19031.27 100
19032.57 91
19033.88 117
19035.18 94
19036.48 88
19037.79 100
19039.09 100
19040.39 104
19041.69 93
19043.00 110
19044.30 97
19045.60 98
19046.90 114
19048.21 97
19049.51 95
19050.81 101
19052.12 98
19053.42 110
19054.72 104
19056.03 97
19057.33 106
19058.63 111
19059.94 99
19061.24 100
19062.54 102
19063.85 88
19065.15 102
19066.45 97
19067.76 97
19069.06 121
19070.37 101
19071.67 105
19072.97 100
19074.28 112
19075.58 100
19076.88 93
19078.19 112
19079.49 87
19080.80 91
19082.10 101
19083.41 117
19084.71 103
19086.01 105
19087.32 97
19088.62 95
19089.93 77
19091.23 96
19092.54 95
19093.84 109
19095.14 108
19096.45 94
19097.75 98
19099.06 107
19100.36 117
19101.67 103
19102.97 105
19104.28 98
19105.58 119
19106.89 114
19108.19 105
19109.50 100
19110.80 106
19112.11 108
19113.41 107
19114.72 92
19116.02 93
19117.33 97
19118.64 80
19119.94 109
19121.25 93
19122.55 103
19123.86 100
19125.16 110
19126.47 103
19127.77 103
19129.08 104
19130.39 112
19131.69 106
19133.00 105
19134.30 112
19135.61 101
19136.92 114
19138.22 108
19139.53 108
19140.83 99
19142.14 96
19143.45 105
19144.75 110
19146.06 115
19147.37 109
19148.67 102
19149.98 110
19151.28 105
19152.59 111
19153.90 99
19155.20 99
19156.51 99
19157.82 107
19159.12 100
19160.43 97
19161.74 120
19163.05 103
19164.35 92
19165.66 95
19166.97 104
19168.27 99
19169.58 107
19170.89 109
19172.19 94
19173.50 93
19174.81 105
19176.12 91
19177.42 97
19178.73 105
19180.04 99
19181.35 101
19182.65 97
19183.96 120
19185.27 133
19186.58 118
19187.89 112
19189.19 113
19190.50 109
19191.81 119
19193.12 105
19194.42 103
19195.73 93
19197.04 97
19198.35 101
19199.66 97
19200.97 92
19202.27 89
19203.58 96
19204.89 92
19206.20 114
19207.51 93
19208.82 91
19210.12 75
19211.43 108
19212.74 107
19214.05 89
19215.36 111
19216.67 106
19217.98 111
19219.28 92
19220.59 88
19221.90 97
19223.21 111
19224.52 97
19225.83 105
19227.14 89
19228.45 80
19229.76 108
19231.07 117
19232.38 100
19233.68 120
19234.99 94
19236.30 98
19237.61 110
19238.92 88
19240.23 94
19241.54 98
19242.85 109
19244.16 103
19245.47 108
19246.78 76
19248.09 102
19249.40 107
19250.71 101
19252.02 91
19253.33 95
19254.64 99
19255.95 91
19257.26 107
19258.57 89
19259.88 94
19261.19 107
19262.50 97
19263.81 92
19265.12 101
19266.43 102
19267.74 104
19269.05 102
19270.36 107
19271.67 93
19272.99 99
19274.30 94
19275.61 109
19276.92 100
19278.23 95
19279.54 108
19280.85 98
19282.16 106
19283.47 93
19284.78 112
19286.09 104
19287.41 105
19288.72 102
19290.03 106
19291.34 101
19292.65 99
19293.96 93
19295.27 95
19296.58 92
19297.90 87
19299.21 95
19300.52 73
19301.83 102
19303.14 93
19304.45 96
19305.77 95
19307.08 96
19308.39 98
19309.70 100
19311.01 88
19312.33 91
19313.64 116
19314.95 98
19316.26 102
19317.57 102
19318.89 108
19320.20 99
19321.51 94
19322.82 111
19324.14 106
19325.45 89
19326.76 99
19328.07 93
19329.39 96
19330.70 94
19332.01 97
19333.32 101
19334.64 102
19335.95 104
19337.26 94
19338.58 103
19339.89 102
19341.20 92
19342.51 94
19343.83 115
19345.14 84
19346.45 102
19347.77 101
19349.08 92
19350.39 85
19351.71 75
19353.02 91
19354.33 99
19355.65 93
19356.96 96
19358.27 95
19359.59 94
19360.90 104
19362.21 85
19363.53 97
19364.84 73
19366.16 102
19367.47 104
19368.78 109
19370.10 93
19371.41 96
19372.73 111
19374.04 101
19375.35 97
19376.67 77
19377.98 90
19379.30 107
19380.61 100
19381.93 102
19383.24 95
19384.55 79
19385.87 108
19387.18 102
19388.50 106
19389.81 97
19391.13 84
19392.44 113
19393.76 115
19395.07 109
19396.39 97
19397.70 94
19399.02 80
19400.33 101
19401.65 97
19402.96 83
19404.28 88
19405.59 94
19406.91 89
19408.22 101
19409.54 85
19410.85 89
19412.17 103
19413.48 96
19414.80 94
19416.11 96
19417.43 93
19418.75 73
19420.06 105
19421.38 93
19422.69 92
19424.01 97
19425.32 107
19426.64 108
19427.96 93
19429.27 78
19430.59 88
19431.90 94
19433.22 97
19434.54 83
19435.85 83
19437.17 104
19438.49 101
19439.80 107
19441.12 110
19442.43 93
19443.75 92
19445.07 102
19446.38 104
19447.70 103
19449.02 96
19450.33 87
19451.65 82
19452.97 106
19454.28 96
19455.60 111
19456.92 111
19458.23 107
19459.55 80
19460.87 102
19462.19 123
19463.50 99
19464.82 98
19466.14 83
19467.45 87
19468.77 79
19470.09 99
19471.41 94
19472.72 94
19474.04 106
19475.36 104
19476.68 99
19477.99 97
19479.31 98
19480.63 99
19481.95 90
19483.27 101
19484.58 100
19485.90 104
19487.22 112
19488.54 107
19489.85 113
19491.17 98
19492.49 104
19493.81 95
19495.13 103
19496.45 100
19497.76 95
19499.08 87
19500.40 101
19501.72 93
19503.04 91
19504.36 107
19505.67 82
19506.99 95
19508.31 110
19509.63 89
19510.95 105
19512.27 91
19513.59 98
19514.91 94
19516.22 101
19517.54 108
19518.86 98
19520.18 112
19521.50 86
19522.82 95
19524.14 97
19525.46 89
19526.78 101
19528.10 100
19529.42 108
19530.74 85
19532.06 105
19533.37 98
19534.69 98
19536.01 96
19537.33 90
19538.65 93
19539.97 81
19541.29 90
19542.61 82
19543.93 112
19545.25 88
19546.57 81
19547.89 88
19549.21 96
19550.53 88
19551.85 108
19553.17 93
19554.49 90
19555.81 100
19557.13 97
19558.45 101
19559.77 101
19561.09 104
19562.41 86
19563.74 89
19565.06 102
19566.38 99
19567.70 83
19569.02 95
19570.34 71
19571.66 97
19572.98 103
19574.30 112
19575.62 106
19576.94 115
19578.26 93
19579.59 100
19580.91 93
19582.23 111
19583.55 89
19584.87 94
19586.19 88
19587.51 103
19588.83 106
19590.16 94
19591.48 92
19592.80 95
19594.12 120
19595.44 120
19596.76 98
19598.08 87
19599.41 95
19600.73 89
19602.05 108
19603.37 101
19604.69 99
19606.02 97
19607.34 89
19608.66 112
19609.98 119
19611.30 109
19612.63 100
19613.95 108
19615.27 106
19616.59 89
19617.91 97
19619.24 110
19620.56 108
19621.88 85
19623.20 86
19624.53 104
19625.85 112
19627.17 106
19628.50 100
19629.82 92
19631.14 90
19632.46 100
19633.79 109
19635.11 110
19636.43 98
19637.76 88
19639.08 103
19640.40 104
19641.72 94
19643.05 89
19644.37 105
19645.69 105
19647.02 102
19648.34 106
19649.66 106
19650.99 85
19652.31 108
19653.64 86
19654.96 102
19656.28 104
19657.61 100
19658.93 94
19660.25 90
19661.58 104
19662.90 82
19664.23 87
19665.55 101
19666.87 99
19668.20 103
19669.52 101
19670.85 95
19672.17 104
19673.49 97
19674.82 98
19676.14 105
19677.47 108
19678.79 108
19680.12 93
19681.44 85
19682.76 84
19684.09 94
19685.41 105
19686.74 108
19688.06 102
19689.39 116
19690.71 106
19692.04 99
19693.36 97
19694.69 100
19696.01 96
19697.34 89
19698.66 95
19699.99 82
19701.31 78
19702.64 84
19703.96 97
19705.29 92
19706.61 107
19707.94 106
19709.26 85
19710.59 94
19711.92 108
19713.24 103
19714.57 84
19715.89 98
19717.22 98
19718.54 104
19719.87 96
19721.20 96
19722.52 88
19723.85 113
19725.17 84
19726.50 88
19727.83 103
19729.15 89
19730.48 90
19731.80 99
19733.13 104
19734.46 83
19735.78 95
19737.11 96
19738.44 89
19739.76 102
19741.09 111
19742.41 102
19743.74 89
19745.07 99
19746.39 101
19747.72 100
19749.05 96
19750.37 100
19751.70 92
19753.03 102
19754.36 94
19755.68 100
19757.01 107
19758.34 120
19759.66 90
19760.99 96
19762.32 97
19763.65 94
19764.97 91
19766.30 101
19767.63 106
19768.95 95
19770.28 98
19771.61 99
19772.94 100
19774.27 98
19775.59 93
19776.92 101
19778.25 128
19779.58 93
19780.90 110
19782.23 85
19783.56 104
19784.89 91
19786.22 94
19787.54 93
19788.87 101
19790.20 97
19791.53 104
19792.86 98
19794.18 102
19795.51 95
19796.84 117
19798.17 111
19799.50 101
19800.83 93
19802.16 105
19803.48 106
19804.81 102
19806.14 96
19807.47 90
19808.80 95
19810.13 95
19811.46 99
19812.79 108
19814.11 96
19815.44 100
19816.77 103
19818.10 104
19819.43 106
19820.76 95
19822.09 101
19823.42 100
19824.75 105
19826.08 101
19827.41 90
19828.74 83
19830.07 111
19831.39 88
19832.72 90
19834.05 90
19835.38 119
19836.71 109
19838.04 100
19839.37 112
19840.70 93
19842.03 102
19843.36 116
19844.69 104
19846.02 102
19847.35 104
19848.68 104
19850.01 95
19851.34 100
19852.67 106
19854.00 87
19855.33 107
19856.66 106
19857.99 86
19859.33 105
19860.66 88
19861.99 92
19863.32 90
19864.65 93
19865.98 104
19867.31 113
19868.64 93
19869.97 100
19871.30 97
19872.63 98
19873.96 85
19875.29 88
19876.63 104
19877.96 88
19879.29 111
19880.62 99
19881.95 96
19883.28 92
19884.61 88
19885.94 97
19887.28 101
19888.61 109
19889.94 85
19891.27 94
19892.60 103
19893.93 98
19895.26 95
19896.60 98
19897.93 99
19899.26 107
19900.59 87
19901.92 101
19903.26 113
19904.59 83
19905.92 101
19907.25 100
19908.58 96
19909.92 93
19911.25 85
19912.58 117
19913.91 95
19915.24 93
19916.58 91
19917.91 96
19919.24 98
19920.57 103
19921.91 97
19923.24 109
19924.57 97
19925.91 91
19927.24 95
19928.57 107
19929.90 100
19931.24 96
19932.57 120
19933.90 99
19935.24 87
19936.57 89
19937.90 96
19939.23 95
19940.57 102
19941.90 106
19943.23 106
19944.57 86
19945.90 95
19947.23 98
19948.57 112
19949.90 110
19951.23 103
19952.57 99
19953.90 93
19955.24 100
19956.57 95
19957.90 95
19959.24 112
19960.57 109
19961.90 110
19963.24 103
19964.57 101
19965.91 96
19967.24 105
19968.58 100
19969.91 94
19971.24 107
19972.58 103
19973.91 94
19975.25 99
19976.58 101
19977.92 97
19979.25 123
19980.58 105
19981.92 89
19983.25 84
19984.59 104
19985.92 94
19987.26 87
19988.59 118
19989.93 101
19991.26 100
19992.60 87
19993.93 102
19995.27 92
19996.60 108
19997.94 101
19999.27 98
20000.61 86
20001.94 106
20003.28 101
20004.61 95
20005.95 93
20007.28 93
20008.62 102
20009.96 91
20011.29 95
20012.63 128
20013.96 112
20015.30 113
20016.63 97
20017.97 104
20019.30 87
20020.64 96
20021.98 111
20023.31 97
20024.65 110
20025.98 102
20027.32 115
20028.66 114
20029.99 87
20031.33 113
20032.67 91
20034.00 107
20035.34 98
20036.67 121
20038.01 99
20039.35 96
20040.68 94
20042.02 99
20043.36 114
20044.69 117
20046.03 99
20047.37 97
20048.70 90
20050.04 100
20051.38 96
20052.71 102
20054.05 87
20055.39 92
20056.73 91
20058.06 95
20059.40 111
20060.74 107
20062.07 115
20063.41 86
20064.75 116
20066.09 90
20067.42 95
20068.76 102
20070.10 100
20071.44 97
20072.77 95
20074.11 97
20075.45 101
20076.79 115
20078.13 84
20079.46 99
20080.80 107
20082.14 115
20083.48 87
20084.81 101
20086.15 86
20087.49 104
20088.83 102
20090.17 93
20091.51 102
20092.84 105
20094.18 105
20095.52 99
20096.86 110
20098.20 97
20099.54 96
20100.87 98
20102.21 119
20103.55 88
20104.89 108
20106.23 121
20107.57 119
20108.91 98
20110.25 87
20111.58 105
20112.92 86
20114.26 87
20115.60 100
20116.94 122
20118.28 104
20119.62 115
20120.96 106
20122.30 108
20123.64 89
20124.98 107
20126.31 107
20127.65 97
20128.99 121
