# Supplementary material for: MALDI-TOF MS typing enables the classification of brewing yeasts of the genus Saccharomyces to major beer styles
Source: PLoS One. 2017 Aug 9;12(8):e0181694. doi: 10.1371/journal.pone.0181694 (PMC5549903; doi:10.1371/journal.pone.0181694)
Supplement: S7 File — The directory includes 90 raw files and was zipped to “.zip”; the folder has three strains with 30 spectra per strain; S1 Text explains the raw files with an example and Table 1 represents the yeast strains used within the experiment. (ZIP) [file pone.0181694.s010.zip › 19-21/30278-69-Lag-Lag-Lag-YPG-18h-E-E_2016-09-23_8_0_B6_1.dat]

1999.90 984
2000.32 1060
2000.75 1074
2001.17 1115
2001.59 1104
2002.01 1153
2002.43 1101
2002.86 1008
2003.28 991
2003.70 988
2004.12 917
2004.54 940
2004.97 921
2005.39 909
2005.81 920
2006.23 889
2006.66 913
2007.08 861
2007.50 961
2007.92 939
2008.35 867
2008.77 877
2009.19 888
2009.61 928
2010.04 962
2010.46 900
2010.88 857
2011.31 924
2011.73 926
2012.15 891
2012.57 841
2013.00 866
2013.42 825
2013.84 834
2014.27 913
2014.69 869
2015.11 880
2015.54 941
2015.96 947
2016.38 939
2016.81 915
2017.23 967
2017.65 970
2018.08 968
2018.50 896
2018.93 975
2019.35 977
2019.77 948
2020.20 997
2020.62 953
2021.04 918
2021.47 926
2021.89 946
2022.32 958
2022.74 861
2023.17 822
2023.59 905
2024.01 943
2024.44 891
2024.86 939
2025.29 847
2025.71 858
2026.14 838
2026.56 814
2026.98 842
2027.41 845
2027.83 842
2028.26 818
2028.68 898
2029.11 870
2029.53 852
2029.96 869
2030.38 872
2030.81 901
2031.23 834
2031.66 827
2032.08 852
2032.51 881
2032.93 764
2033.36 849
2033.78 826
2034.21 813
2034.63 867
2035.06 806
2035.49 849
2035.91 912
2036.34 867
2036.76 924
2037.19 867
2037.61 888
2038.04 840
2038.47 880
2038.89 913
2039.32 876
2039.74 880
2040.17 865
2040.59 856
2041.02 884
2041.45 895
2041.87 875
2042.30 894
2042.73 837
2043.15 802
2043.58 919
2044.00 965
2044.43 958
2044.86 941
2045.28 946
2045.71 921
2046.14 882
2046.56 1017
2046.99 1001
2047.42 854
2047.84 894
2048.27 902
2048.70 914
2049.12 888
2049.55 889
2049.98 906
2050.40 888
2050.83 850
2051.26 915
2051.69 957
2052.11 889
2052.54 852
2052.97 859
2053.40 852
2053.82 847
2054.25 884
2054.68 865
2055.10 888
2055.53 879
2055.96 882
2056.39 889
2056.82 951
2057.24 1058
2057.67 1077
2058.10 1070
2058.53 986
2058.95 1008
2059.38 1045
2059.81 1038
2060.24 982
2060.67 950
2061.09 946
2061.52 949
2061.95 950
2062.38 980
2062.81 986
2063.24 961
2063.66 976
2064.09 1049
2064.52 1116
2064.95 1168
2065.38 1262
2065.81 1206
2066.24 1232
2066.66 1160
2067.09 1188
2067.52 1194
2067.95 1197
2068.38 1081
2068.81 1017
2069.24 1013
2069.67 974
2070.10 891
2070.52 916
2070.95 908
2071.38 917
2071.81 919
2072.24 870
2072.67 891
2073.10 915
2073.53 946
2073.96 895
2074.39 904
2074.82 911
2075.25 905
2075.68 868
2076.11 907
2076.54 948
2076.97 918
2077.40 981
2077.83 981
2078.26 952
2078.69 965
2079.12 993
2079.55 1026
2079.98 952
2080.41 1029
2080.84 990
2081.27 996
2081.70 993
2082.13 1029
2082.56 1018
2082.99 1031
2083.42 981
2083.85 973
2084.28 919
2084.71 919
2085.14 931
2085.57 923
2086.00 916
2086.43 989
2086.86 901
2087.29 934
2087.73 855
2088.16 893
2088.59 858
2089.02 868
2089.45 915
2089.88 857
2090.31 884
2090.74 884
2091.17 878
2091.61 866
2092.04 862
2092.47 922
2092.90 946
2093.33 900
2093.76 899
2094.19 891
2094.63 868
2095.06 872
2095.49 913
2095.92 868
2096.35 948
2096.78 884
2097.22 854
2097.65 874
2098.08 854
2098.51 868
2098.94 786
2099.38 788
2099.81 802
2100.24 874
2100.67 831
2101.11 836
2101.54 857
2101.97 821
2102.40 783
2102.83 794
2103.27 803
2103.70 824
2104.13 846
2104.56 826
2105.00 834
2105.43 863
2105.86 898
2106.30 864
2106.73 898
2107.16 935
2107.59 919
2108.03 920
2108.46 872
2108.89 956
2109.33 917
2109.76 904
2110.19 911
2110.63 898
2111.06 914
2111.49 908
2111.93 818
2112.36 802
2112.79 848
2113.23 826
2113.66 845
2114.09 892
2114.53 861
2114.96 885
2115.40 850
2115.83 842
2116.26 798
2116.70 786
2117.13 833
2117.56 813
2118.00 745
2118.43 780
2118.87 844
2119.30 827
2119.73 795
2120.17 830
2120.60 841
2121.04 882
2121.47 841
2121.91 855
2122.34 846
2122.78 873
2123.21 870
2123.64 906
2124.08 890
2124.51 828
2124.95 806
2125.38 796
2125.82 824
2126.25 824
2126.69 788
2127.12 820
2127.56 815
2127.99 852
2128.43 897
2128.86 917
2129.30 905
2129.73 931
2130.17 1010
2130.60 997
2131.04 965
2131.47 959
2131.91 965
2132.35 915
2132.78 923
2133.22 887
2133.65 945
2134.09 883
2134.52 901
2134.96 896
2135.40 891
2135.83 893
2136.27 849
2136.70 876
2137.14 908
2137.57 872
2138.01 880
2138.45 843
2138.88 878
2139.32 835
2139.76 881
2140.19 848
2140.63 874
2141.06 863
2141.50 870
2141.94 879
2142.37 835
2142.81 852
2143.25 872
2143.68 871
2144.12 873
2144.56 881
2144.99 842
2145.43 838
2145.87 938
2146.30 837
2146.74 841
2147.18 879
2147.62 955
2148.05 954
2148.49 995
2148.93 952
2149.36 1017
2149.80 1053
2150.24 1089
2150.68 1051
2151.11 1094
2151.55 1117
2151.99 1033
2152.43 997
2152.86 1005
2153.30 945
2153.74 958
2154.18 939
2154.61 889
2155.05 929
2155.49 898
2155.93 919
2156.37 925
2156.80 928
2157.24 960
2157.68 885
2158.12 851
2158.56 853
2158.99 849
2159.43 833
2159.87 852
2160.31 914
2160.75 898
2161.19 861
2161.62 972
2162.06 942
2162.50 913
2162.94 933
2163.38 1004
2163.82 992
2164.26 1038
2164.69 1092
2165.13 1115
2165.57 1055
2166.01 1097
2166.45 1160
2166.89 1048
2167.33 1093
2167.77 998
2168.21 1080
2168.65 1055
2169.08 1072
2169.52 1059
2169.96 1076
2170.40 1094
2170.84 1061
2171.28 1038
2171.72 1022
2172.16 1067
2172.60 1062
2173.04 1071
2173.48 1096
2173.92 1063
2174.36 1130
2174.80 1091
2175.24 1039
2175.68 1088
2176.12 1100
2176.56 1125
2177.00 1082
2177.44 1079
2177.88 1057
2178.32 1056
2178.76 1077
2179.20 1051
2179.64 1089
2180.08 1097
2180.52 1040
2180.96 988
2181.40 974
2181.84 1009
2182.28 1016
2182.72 1016
2183.16 952
2183.60 910
2184.04 874
2184.48 906
2184.93 851
2185.37 886
2185.81 903
2186.25 905
2186.69 936
2187.13 938
2187.57 985
2188.01 944
2188.45 906
2188.89 934
2189.34 1046
2189.78 961
2190.22 1006
2190.66 1004
2191.10 967
2191.54 972
2191.98 970
2192.43 975
2192.87 1027
2193.31 997
2193.75 1087
2194.19 1073
2194.63 1088
2195.08 1111
2195.52 1069
2195.96 1129
2196.40 1118
2196.84 1131
2197.29 1065
2197.73 1011
2198.17 987
2198.61 1004
2199.06 1005
2199.50 946
2199.94 886
2200.38 916
2200.82 967
2201.27 917
2201.71 916
2202.15 959
2202.59 962
2203.04 973
2203.48 1004
2203.92 1045
2204.37 939
2204.81 1003
2205.25 1024
2205.69 1022
2206.14 995
2206.58 993
2207.02 1028
2207.47 1046
2207.91 1048
2208.35 1037
2208.80 1104
2209.24 1111
2209.68 1030
2210.13 1112
2210.57 1051
2211.01 1079
2211.46 1112
2211.90 1080
2212.34 1051
2212.79 1016
2213.23 1008
2213.67 1053
2214.12 1013
2214.56 959
2215.01 973
2215.45 960
2215.89 943
2216.34 967
2216.78 953
2217.23 991
2217.67 972
2218.11 926
2218.56 974
2219.00 975
2219.45 942
2219.89 993
2220.34 987
2220.78 937
2221.22 991
2221.67 1028
2222.11 997
2222.56 1124
2223.00 1122
2223.45 1114
2223.89 1152
2224.34 1058
2224.78 1099
2225.23 1149
2225.67 1156
2226.12 1114
2226.56 1151
2227.01 1122
2227.45 1155
2227.90 1139
2228.34 1083
2228.79 1134
2229.23 1121
2229.68 1125
2230.12 1176
2230.57 1083
2231.01 1126
2231.46 1191
2231.90 1185
2232.35 1132
2232.80 1132
2233.24 1157
2233.69 1148
2234.13 1194
2234.58 1168
2235.02 1124
2235.47 1084
2235.92 1029
2236.36 1025
2236.81 1046
2237.25 1000
2237.70 1074
2238.15 1084
2238.59 1084
2239.04 1023
2239.49 1005
2239.93 1011
2240.38 1104
2240.82 1059
2241.27 1043
2241.72 1017
2242.16 955
2242.61 990
2243.06 1075
2243.50 971
2243.95 937
2244.40 928
2244.84 965
2245.29 950
2245.74 923
2246.19 945
2246.63 975
2247.08 962
2247.53 923
2247.97 947
2248.42 947
2248.87 978
2249.32 963
2249.76 955
2250.21 939
2250.66 961
2251.10 971
2251.55 1046
2252.00 1016
2252.45 1007
2252.89 1041
2253.34 1013
2253.79 1037
2254.24 1035
2254.69 1133
2255.13 1176
2255.58 1044
2256.03 1087
2256.48 1040
2256.93 1038
2257.37 1001
2257.82 947
2258.27 975
2258.72 1002
2259.17 1026
2259.61 1081
2260.06 1116
2260.51 1197
2260.96 1283
2261.41 1356
2261.86 1293
2262.31 1356
2262.75 1468
2263.20 1363
2263.65 1430
2264.10 1455
2264.55 1444
2265.00 1401
2265.45 1307
2265.90 1244
2266.34 1241
2266.79 1179
2267.24 1217
2267.69 1262
2268.14 1140
2268.59 1215
2269.04 1198
2269.49 1180
2269.94 1222
2270.39 1236
2270.84 1223
2271.29 1271
2271.74 1274
2272.18 1224
2272.63 1133
2273.08 1192
2273.53 1166
2273.98 1231
2274.43 1251
2274.88 1253
2275.33 1331
2275.78 1293
2276.23 1366
2276.68 1358
2277.13 1414
2277.58 1295
2278.03 1318
2278.48 1370
2278.93 1270
2279.38 1225
2279.83 1156
2280.28 1187
2280.73 1231
2281.19 1128
2281.64 1092
2282.09 1160
2282.54 1095
2282.99 1067
2283.44 1079
2283.89 1034
2284.34 1008
2284.79 1133
2285.24 1020
2285.69 1021
2286.14 1073
2286.59 1135
2287.04 1070
2287.50 1062
2287.95 1015
2288.40 1134
2288.85 1227
2289.30 1286
2289.75 1352
2290.20 1361
2290.65 1501
2291.11 1545
2291.56 1550
2292.01 1584
2292.46 1609
2292.91 1612
2293.36 1488
2293.82 1507
2294.27 1389
2294.72 1362
2295.17 1307
2295.62 1263
2296.07 1254
2296.53 1202
2296.98 1233
2297.43 1107
2297.88 1086
2298.33 1086
2298.79 1080
2299.24 1094
2299.69 1107
2300.14 1053
2300.60 1051
2301.05 1081
2301.50 1040
2301.95 1058
2302.41 990
2302.86 1041
2303.31 1033
2303.76 959
2304.22 1008
2304.67 955
2305.12 1010
2305.57 1024
2306.03 1034
2306.48 1077
2306.93 983
2307.39 1063
2307.84 1088
2308.29 1039
2308.75 1072
2309.20 1115
2309.65 1135
2310.11 1268
2310.56 1215
2311.01 1178
2311.47 1173
2311.92 1186
2312.37 1183
2312.83 1128
2313.28 1122
2313.73 1070
2314.19 1041
2314.64 1034
2315.09 1087
2315.55 1068
2316.00 1096
2316.46 1122
2316.91 1112
2317.36 1122
2317.82 1113
2318.27 1114
2318.73 1134
2319.18 1134
2319.63 1111
2320.09 1112
2320.54 1157
2321.00 1197
2321.45 1170
2321.91 1113
2322.36 1136
2322.82 1274
2323.27 1192
2323.72 1165
2324.18 1308
2324.63 1425
2325.09 1485
2325.54 1563
2326.00 1533
2326.45 1491
2326.91 1383
2327.36 1405
2327.82 1347
2328.27 1217
2328.73 1236
2329.18 1251
2329.64 1183
2330.09 1172
2330.55 1096
2331.00 1096
2331.46 1091
2331.92 1159
2332.37 1123
2332.83 1060
2333.28 1050
2333.74 1081
2334.19 1056
2334.65 1088
2335.10 1021
2335.56 967
2336.02 999
2336.47 1017
2336.93 1065
2337.38 1024
2337.84 1034
2338.30 1117
2338.75 1151
2339.21 1189
2339.66 1199
2340.12 1186
2340.58 1205
2341.03 1281
2341.49 1277
2341.95 1259
2342.40 1215
2342.86 1255
2343.32 1230
2343.77 1260
2344.23 1203
2344.68 1210
2345.14 1243
2345.60 1192
2346.06 1217
2346.51 1227
2346.97 1188
2347.43 1213
2347.88 1221
2348.34 1194
2348.80 1275
2349.25 1255
2349.71 1183
2350.17 1135
2350.63 1126
2351.08 1102
2351.54 1129
2352.00 1053
2352.46 1062
2352.91 1040
2353.37 1007
2353.83 979
2354.29 1016
2354.74 970
2355.20 974
2355.66 972
2356.12 977
2356.57 1020
2357.03 1001
2357.49 1037
2357.95 1021
2358.41 1049
2358.86 1136
2359.32 1192
2359.78 1161
2360.24 1207
2360.70 1244
2361.15 1258
2361.61 1237
2362.07 1174
2362.53 1181
2362.99 1170
2363.45 1229
2363.91 1268
2364.36 1151
2364.82 1220
2365.28 1229
2365.74 1166
2366.20 1195
2366.66 1211
2367.12 1217
2367.57 1219
2368.03 1222
2368.49 1207
2368.95 1211
2369.41 1148
2369.87 1132
2370.33 1113
2370.79 1092
2371.25 1055
2371.71 1092
2372.17 1050
2372.63 1001
2373.09 1111
2373.54 978
2374.00 1013
2374.46 1090
2374.92 1119
2375.38 1151
2375.84 1064
2376.30 1119
2376.76 1058
2377.22 1049
2377.68 1070
2378.14 1102
2378.60 1089
2379.06 1002
2379.52 1131
2379.98 1130
2380.44 1099
2380.90 1167
2381.36 1192
2381.82 1126
2382.28 1083
2382.74 1089
2383.20 1074
2383.66 1050
2384.12 1068
2384.59 1101
2385.05 1134
2385.51 1119
2385.97 1013
2386.43 1065
2386.89 1077
2387.35 1037
2387.81 1076
2388.27 1020
2388.73 1054
2389.19 1043
2389.65 1062
2390.12 1055
2390.58 1060
2391.04 1053
2391.50 1128
2391.96 1094
2392.42 1104
2392.88 1081
2393.34 1016
2393.81 1009
2394.27 1026
2394.73 974
2395.19 975
2395.65 1070
2396.11 1096
2396.57 1056
2397.04 1107
2397.50 1077
2397.96 1069
2398.42 1094
2398.88 1115
2399.35 1142
2399.81 1135
2400.27 1075
2400.73 1037
2401.19 1067
2401.66 1004
2402.12 1023
2402.58 979
2403.04 1045
2403.51 1023
2403.97 996
2404.43 987
2404.89 1033
2405.36 1036
2405.82 1061
2406.28 1056
2406.74 1093
2407.21 1077
2407.67 1001
2408.13 1040
2408.59 1027
2409.06 1024
2409.52 1007
2409.98 1031
2410.45 954
2410.91 982
2411.37 1002
2411.84 961
2412.30 1036
2412.76 1013
2413.23 958
2413.69 885
2414.15 1020
2414.62 1030
2415.08 1018
2415.54 1019
2416.01 1086
2416.47 1152
2416.93 1157
2417.40 1116
2417.86 1112
2418.32 1137
2418.79 1183
2419.25 1150
2419.72 1215
2420.18 1168
2420.64 1170
2421.11 1204
2421.57 1250
2422.04 1158
2422.50 1193
2422.96 1222
2423.43 1161
2423.89 1167
2424.36 1230
2424.82 1290
2425.29 1257
2425.75 1186
2426.22 1208
2426.68 1177
2427.15 1143
2427.61 1151
2428.07 1086
2428.54 1056
2429.00 1052
2429.47 1018
2429.93 1046
2430.40 982
2430.86 955
2431.33 975
2431.79 1006
2432.26 1055
2432.72 930
2433.19 962
2433.65 1103
2434.12 1060
2434.59 1058
2435.05 1108
2435.52 1100
2435.98 1119
2436.45 1196
2436.91 1145
2437.38 1138
2437.84 1162
2438.31 1188
2438.78 1257
2439.24 1303
2439.71 1331
2440.17 1316
2440.64 1339
2441.10 1358
2441.57 1313
2442.04 1388
2442.50 1375
2442.97 1315
2443.44 1275
2443.90 1212
2444.37 1206
2444.83 1201
2445.30 1164
2445.77 1064
2446.23 1075
2446.70 1078
2447.17 1028
2447.63 1014
2448.10 985
2448.57 1047
2449.03 1020
2449.50 1061
2449.97 1015
2450.43 1021
2450.90 1070
2451.37 999
2451.83 979
2452.30 932
2452.77 957
2453.24 988
2453.70 965
2454.17 916
2454.64 982
2455.10 988
2455.57 1055
2456.04 1014
2456.51 1015
2456.97 1011
2457.44 999
2457.91 1103
2458.38 1025
2458.84 1013
2459.31 1051
2459.78 980
2460.25 1012
2460.72 1038
2461.18 1030
2461.65 938
2462.12 1024
2462.59 1005
2463.06 975
2463.52 988
2463.99 984
2464.46 1060
2464.93 1002
2465.40 1052
2465.86 1062
2466.33 1090
2466.80 1025
2467.27 1037
2467.74 1040
2468.21 1074
2468.68 1080
2469.14 1076
2469.61 1157
2470.08 1120
2470.55 1093
2471.02 1066
2471.49 1076
2471.96 1148
2472.43 1127
2472.90 1065
2473.36 1015
2473.83 1047
2474.30 1054
2474.77 1041
2475.24 1121
2475.71 988
2476.18 994
2476.65 1010
2477.12 1092
2477.59 1111
2478.06 1130
2478.53 1161
2479.00 1110
2479.47 1119
2479.94 1086
2480.41 1074
2480.87 1024
2481.34 1062
2481.81 1055
2482.28 1014
2482.75 1013
2483.22 1027
2483.69 1055
2484.16 1044
2484.63 1062
2485.10 1089
2485.57 1100
2486.05 1094
2486.52 1040
2486.99 1034
2487.46 1142
2487.93 1063
2488.40 1090
2488.87 1103
2489.34 1113
2489.81 1093
2490.28 1043
2490.75 958
2491.22 1027
2491.69 1074
2492.16 1066
2492.63 1044
2493.10 1024
2493.58 1031
2494.05 1106
2494.52 1079
2494.99 1074
2495.46 1144
2495.93 1105
2496.40 1103
2496.87 1037
2497.34 1044
2497.82 1052
2498.29 1016
2498.76 993
2499.23 1038
2499.70 992
2500.17 1033
2500.64 937
2501.12 979
2501.59 1011
2502.06 933
2502.53 1002
2503.00 995
2503.48 1000
2503.95 937
2504.42 1003
2504.89 1008
2505.36 930
2505.84 1000
2506.31 1037
2506.78 1087
2507.25 1022
2507.72 1027
2508.20 1082
2508.67 1111
2509.14 1053
2509.61 1160
2510.09 1277
2510.56 1255
2511.03 1233
2511.50 1334
2511.98 1306
2512.45 1322
2512.92 1354
2513.40 1380
2513.87 1277
2514.34 1256
2514.81 1242
2515.29 1282
2515.76 1151
2516.23 1140
2516.71 1149
2517.18 1135
2517.65 1073
2518.13 1125
2518.60 1140
2519.07 1131
2519.55 1114
2520.02 1153
2520.49 1131
2520.97 1128
2521.44 1065
2521.91 1102
2522.39 1165
2522.86 1101
2523.34 1086
2523.81 1154
2524.28 1063
2524.76 1107
2525.23 1056
2525.70 1093
2526.18 1095
2526.65 1080
2527.13 1052
2527.60 1077
2528.08 1115
2528.55 1062
2529.02 1055
2529.50 1120
2529.97 1147
2530.45 1114
2530.92 1129
2531.40 1124
2531.87 1128
2532.34 1182
2532.82 1222
2533.29 1185
2533.77 1260
2534.24 1265
2534.72 1128
2535.19 1182
2535.67 1182
2536.14 1098
2536.62 1120
2537.09 1151
2537.57 1130
2538.04 1154
2538.52 1133
2538.99 1164
2539.47 1126
2539.94 1173
2540.42 1129
2540.90 1163
2541.37 1170
2541.85 1112
2542.32 1165
2542.80 1148
2543.27 1186
2543.75 1205
2544.22 1148
2544.70 1126
2545.18 1127
2545.65 1177
2546.13 1144
2546.60 1317
2547.08 1380
2547.56 1393
2548.03 1377
2548.51 1360
2548.98 1322
2549.46 1320
2549.94 1346
2550.41 1332
2550.89 1302
2551.37 1307
2551.84 1285
2552.32 1251
2552.80 1316
2553.27 1306
2553.75 1310
2554.23 1374
2554.70 1340
2555.18 1290
2555.66 1303
2556.13 1418
2556.61 1392
2557.09 1379
2557.56 1365
2558.04 1388
2558.52 1309
2558.99 1280
2559.47 1268
2559.95 1206
2560.43 1139
2560.90 1121
2561.38 1093
2561.86 1101
2562.33 1063
2562.81 1031
2563.29 1079
2563.77 1089
2564.25 1027
2564.72 994
2565.20 923
2565.68 1006
2566.16 1039
2566.63 1013
2567.11 995
2567.59 1025
2568.07 1048
2568.55 1000
2569.02 990
2569.50 1034
2569.98 969
2570.46 888
2570.94 937
2571.41 1059
2571.89 969
2572.37 937
2572.85 995
2573.33 981
2573.81 1052
2574.28 1000
2574.76 1044
2575.24 1119
2575.72 1029
2576.20 1062
2576.68 1054
2577.16 1085
2577.64 1033
2578.11 1115
2578.59 1097
2579.07 1067
2579.55 1079
2580.03 1074
2580.51 1079
2580.99 1095
2581.47 1031
2581.95 1005
2582.43 1020
2582.91 1058
2583.39 958
2583.86 995
2584.34 1028
2584.82 992
2585.30 1035
2585.78 1060
2586.26 988
2586.74 1021
2587.22 994
2587.70 1008
2588.18 1042
2588.66 1095
2589.14 1066
2589.62 1001
2590.10 1043
2590.58 1032
2591.06 1061
2591.54 1017
2592.02 1078
2592.50 1051
2592.98 1041
2593.46 1052
2593.94 1087
2594.42 1118
2594.90 1043
2595.38 1128
2595.86 1126
2596.35 1103
2596.83 1127
2597.31 1098
2597.79 1066
2598.27 1034
2598.75 1055
2599.23 1049
2599.71 1099
2600.19 1092
2600.67 1080
2601.15 1117
2601.63 1086
2602.12 1017
2602.60 970
2603.08 992
2603.56 1053
2604.04 1068
2604.52 1032
2605.00 977
2605.48 1017
2605.97 988
2606.45 1003
2606.93 998
2607.41 1011
2607.89 1076
2608.37 1128
2608.86 1084
2609.34 1085
2609.82 1132
2610.30 1120
2610.78 1121
2611.26 1147
2611.75 1201
2612.23 1186
2612.71 1134
2613.19 1167
2613.68 1176
2614.16 1124
2614.64 1095
2615.12 1094
2615.60 1088
2616.09 1054
2616.57 1003
2617.05 1038
2617.53 980
2618.02 1001
2618.50 1031
2618.98 971
2619.46 957
2619.95 1040
2620.43 1011
2620.91 1058
2621.40 928
2621.88 1032
2622.36 1056
2622.85 978
2623.33 1019
2623.81 995
2624.29 1023
2624.78 1043
2625.26 1006
2625.74 988
2626.23 1047
2626.71 1076
2627.19 1085
2627.68 1086
2628.16 1085
2628.64 1084
2629.13 1084
2629.61 1090
2630.10 1076
2630.58 1065
2631.06 1106
2631.55 1087
2632.03 1063
2632.51 1080
2633.00 1056
2633.48 1098
2633.97 1059
2634.45 1031
2634.94 1003
2635.42 1041
2635.90 1044
2636.39 1056
2636.87 978
2637.36 1011
2637.84 1068
2638.33 1031
2638.81 1084
2639.29 990
2639.78 1032
2640.26 1060
2640.75 1051
2641.23 1042
2641.72 1053
2642.20 981
2642.69 1020
2643.17 1060
2643.66 1012
2644.14 1032
2644.63 1013
2645.11 1115
2645.60 1107
2646.08 1129
2646.57 1026
2647.05 1042
2647.54 1106
2648.02 1064
2648.51 1072
2648.99 1050
2649.48 1070
2649.97 1070
2650.45 1084
2650.94 1083
2651.42 1142
2651.91 1138
2652.39 1146
2652.88 1174
2653.37 1167
2653.85 1154
2654.34 1233
2654.82 1163
2655.31 1185
2655.80 1245
2656.28 1195
2656.77 1207
2657.25 1281
2657.74 1253
2658.23 1200
2658.71 1144
2659.20 1196
2659.69 1242
2660.17 1096
2660.66 1094
2661.14 1072
2661.63 1050
2662.12 1093
2662.60 1139
2663.09 1120
2663.58 1071
2664.06 1060
2664.55 1094
2665.04 1134
2665.53 1152
2666.01 1080
2666.50 1131
2666.99 1038
2667.47 1089
2667.96 1160
2668.45 1256
2668.94 1221
2669.42 1228
2669.91 1221
2670.40 1224
2670.88 1259
2671.37 1319
2671.86 1340
2672.35 1472
2672.83 1426
2673.32 1474
2673.81 1672
2674.30 1679
2674.79 1625
2675.27 1617
2675.76 1507
2676.25 1486
2676.74 1376
2677.23 1348
2677.71 1284
2678.20 1245
2678.69 1329
2679.18 1203
2679.67 1195
2680.15 1112
2680.64 1176
2681.13 1276
2681.62 1252
2682.11 1282
2682.60 1272
2683.08 1315
2683.57 1420
2684.06 1411
2684.55 1347
2685.04 1345
2685.53 1334
2686.02 1339
2686.51 1272
2686.99 1204
2687.48 1203
2687.97 1223
2688.46 1190
2688.95 1088
2689.44 1132
2689.93 1196
2690.42 1171
2690.91 1136
2691.40 1117
2691.89 1182
2692.38 1141
2692.87 1142
2693.35 1126
2693.84 1121
2694.33 1125
2694.82 1227
2695.31 1214
2695.80 1185
2696.29 1159
2696.78 1245
2697.27 1194
2697.76 1205
2698.25 1163
2698.74 1178
2699.23 1216
2699.72 1148
2700.21 1115
2700.70 1156
2701.19 1163
2701.68 1023
2702.17 1151
2702.66 1115
2703.15 1141
2703.64 1137
2704.13 1146
2704.62 1101
2705.12 1174
2705.61 1084
2706.10 1081
2706.59 1171
2707.08 1080
2707.57 1088
2708.06 1095
2708.55 1016
2709.04 990
2709.53 1024
2710.02 1009
2710.51 1047
2711.01 1047
2711.50 1041
2711.99 1051
2712.48 1085
2712.97 1052
2713.46 1089
2713.95 1111
2714.44 1059
2714.94 1108
2715.43 1040
2715.92 1042
2716.41 1033
2716.90 1076
2717.39 1093
2717.89 1044
2718.38 1035
2718.87 1039
2719.36 1041
2719.85 1025
2720.34 1129
2720.84 1161
2721.33 1167
2721.82 1176
2722.31 1224
2722.80 1186
2723.30 1193
2723.79 1132
2724.28 1123
2724.77 1137
2725.27 1078
2725.76 1058
2726.25 1082
2726.74 1057
2727.24 1074
2727.73 1146
2728.22 1094
2728.71 1057
2729.21 1065
2729.70 1138
2730.19 1117
2730.69 1106
2731.18 1098
2731.67 1116
2732.16 1121
2732.66 1127
2733.15 1124
2733.64 1169
2734.14 1124
2734.63 1139
2735.12 1142
2735.62 1179
2736.11 1126
2736.60 1160
2737.10 1203
2737.59 1212
2738.08 1158
2738.58 1139
2739.07 1175
2739.56 1207
2740.06 1126
2740.55 1103
2741.05 1127
2741.54 1146
2742.03 1074
2742.53 1032
2743.02 1089
2743.52 1077
2744.01 1086
2744.50 1008
2745.00 1008
2745.49 995
2745.99 1065
2746.48 1128
2746.97 1155
2747.47 1213
2747.96 1228
2748.46 1164
2748.95 1164
2749.45 1115
2749.94 1081
2750.44 1075
2750.93 1065
2751.43 1114
2751.92 1099
2752.42 1115
2752.91 1048
2753.41 1058
2753.90 1081
2754.40 1034
2754.89 1076
2755.39 1124
2755.88 1117
2756.38 1142
2756.87 1144
2757.37 1119
2757.86 1171
2758.36 1103
2758.85 1203
2759.35 1170
2759.84 1111
2760.34 1152
2760.83 1149
2761.33 1098
2761.83 1064
2762.32 1099
2762.82 1126
2763.31 1111
2763.81 1095
2764.30 1103
2764.80 1138
2765.30 1133
2765.79 1091
2766.29 1102
2766.78 1098
2767.28 1118
2767.78 1094
2768.27 1086
2768.77 1128
2769.27 1089
2769.76 1045
2770.26 1021
2770.76 1124
2771.25 1105
2771.75 1111
2772.24 1132
2772.74 1112
2773.24 1130
2773.73 1131
2774.23 1171
2774.73 1183
2775.23 1096
2775.72 1199
2776.22 1260
2776.72 1223
2777.21 1199
2777.71 1240
2778.21 1253
2778.70 1229
2779.20 1220
2779.70 1240
2780.20 1249
2780.69 1292
2781.19 1351
2781.69 1292
2782.19 1193
2782.68 1213
2783.18 1146
2783.68 1179
2784.18 1166
2784.67 1188
2785.17 1125
2785.67 1181
2786.17 1126
2786.67 1195
2787.16 1189
2787.66 1175
2788.16 1221
2788.66 1257
2789.16 1162
2789.65 1222
2790.15 1335
2790.65 1241
2791.15 1159
2791.65 1124
2792.15 1104
2792.64 1156
2793.14 1234
2793.64 1213
2794.14 1243
2794.64 1254
2795.14 1302
2795.64 1338
2796.13 1325
2796.63 1396
2797.13 1372
2797.63 1440
2798.13 1404
2798.63 1436
2799.13 1466
2799.63 1467
2800.13 1410
2800.62 1388
2801.12 1285
2801.62 1229
2802.12 1197
2802.62 1156
2803.12 1138
2803.62 1213
2804.12 1157
2804.62 1155
2805.12 1127
2805.62 1148
2806.12 1246
2806.62 1224
2807.12 1275
2807.62 1345
2808.12 1393
2808.62 1418
2809.12 1450
2809.62 1481
2810.12 1519
2810.62 1528
2811.12 1622
2811.62 1688
2812.12 1681
2812.62 1712
2813.12 1708
2813.62 1673
2814.12 1695
2814.62 1591
2815.12 1583
2815.62 1556
2816.12 1489
2816.62 1447
2817.12 1401
2817.62 1378
2818.12 1324
2818.62 1295
2819.12 1195
2819.63 1230
2820.13 1194
2820.63 1292
2821.13 1311
2821.63 1141
2822.13 1128
2822.63 1137
2823.13 1122
2823.63 1142
2824.13 1195
2824.64 1235
2825.14 1094
2825.64 1134
2826.14 1154
2826.64 1172
2827.14 1089
2827.64 1089
2828.15 1115
2828.65 1069
2829.15 1134
2829.65 1138
2830.15 1100
2830.65 1163
2831.16 1107
2831.66 1105
2832.16 1130
2832.66 1148
2833.16 1146
2833.67 1186
2834.17 1189
2834.67 1193
2835.17 1180
2835.68 1150
2836.18 1185
2836.68 1213
2837.18 1191
2837.68 1261
2838.19 1246
2838.69 1236
2839.19 1226
2839.70 1182
2840.20 1202
2840.70 1213
2841.20 1217
2841.71 1214
2842.21 1180
2842.71 1202
2843.21 1192
2843.72 1208
2844.22 1226
2844.72 1158
2845.23 1271
2845.73 1321
2846.23 1268
2846.74 1204
2847.24 1287
2847.74 1332
2848.25 1312
2848.75 1367
2849.25 1379
2849.76 1345
2850.26 1369
2850.76 1285
2851.27 1285
2851.77 1288
2852.28 1225
2852.78 1176
2853.28 1164
2853.79 1196
2854.29 1240
2854.79 1179
2855.30 1225
2855.80 1228
2856.31 1258
2856.81 1256
2857.31 1284
2857.82 1301
2858.32 1340
2858.83 1353
2859.33 1318
2859.84 1323
2860.34 1394
2860.85 1417
2861.35 1437
2861.85 1288
2862.36 1316
2862.86 1355
2863.37 1308
2863.87 1225
2864.38 1253
2864.88 1177
2865.39 1122
2865.89 1192
2866.40 1175
2866.90 1154
2867.41 1126
2867.91 1150
2868.42 1210
2868.92 1253
2869.43 1157
2869.93 1231
2870.44 1282
2870.94 1276
2871.45 1335
2871.96 1380
2872.46 1392
2872.97 1368
2873.47 1390
2873.98 1324
2874.48 1301
2874.99 1369
2875.49 1385
2876.00 1311
2876.51 1320
2877.01 1260
2877.52 1322
2878.02 1251
2878.53 1377
2879.04 1362
2879.54 1298
2880.05 1366
2880.55 1429
2881.06 1521
2881.57 1538
2882.07 1554
2882.58 1558
2883.09 1526
2883.59 1533
2884.10 1480
2884.61 1569
2885.11 1540
2885.62 1520
2886.13 1510
2886.63 1585
2887.14 1605
2887.65 1651
2888.15 1669
2888.66 1686
2889.17 1753
2889.67 1752
2890.18 1737
2890.69 1575
2891.20 1528
2891.70 1469
2892.21 1376
2892.72 1440
2893.22 1387
2893.73 1394
2894.24 1395
2894.75 1517
2895.25 1519
2895.76 1600
2896.27 1544
2896.78 1584
2897.29 1642
2897.79 1499
2898.30 1468
2898.81 1552
2899.32 1467
2899.82 1479
2900.33 1444
2900.84 1421
2901.35 1433
2901.86 1475
2902.36 1418
2902.87 1452
2903.38 1388
2903.89 1348
2904.40 1343
2904.91 1390
2905.41 1371
2905.92 1353
2906.43 1357
2906.94 1372
2907.45 1429
2907.96 1338
2908.47 1352
2908.97 1259
2909.48 1283
2909.99 1267
2910.50 1237
2911.01 1253
2911.52 1354
2912.03 1324
2912.54 1292
2913.05 1306
2913.55 1262
2914.06 1328
2914.57 1332
2915.08 1233
2915.59 1289
2916.10 1294
2916.61 1271
2917.12 1344
2917.63 1373
2918.14 1310
2918.65 1301
2919.16 1300
2919.67 1294
2920.18 1331
2920.69 1426
2921.20 1424
2921.71 1410
2922.22 1430
2922.73 1539
2923.24 1663
2923.75 1736
2924.26 1897
2924.77 1929
2925.28 1989
2925.79 1952
2926.30 1975
2926.81 1865
2927.32 1818
2927.83 1760
2928.34 1696
2928.85 1621
2929.36 1598
2929.87 1514
2930.38 1451
2930.89 1412
2931.40 1302
2931.91 1340
2932.42 1285
2932.93 1238
2933.45 1232
2933.96 1247
2934.47 1217
2934.98 1218
2935.49 1218
2936.00 1246
2936.51 1270
2937.02 1329
2937.53 1342
2938.04 1449
2938.56 1514
2939.07 1645
2939.58 1831
2940.09 2023
2940.60 2152
2941.11 2255
2941.62 2379
2942.14 2362
2942.65 2247
2943.16 2237
2943.67 2243
2944.18 2145
2944.70 1962
2945.21 1931
2945.72 1890
2946.23 1820
2946.74 1701
2947.26 1723
2947.77 1603
2948.28 1544
2948.79 1504
2949.30 1466
2949.82 1460
2950.33 1386
2950.84 1322
2951.35 1312
2951.87 1215
2952.38 1220
2952.89 1229
2953.40 1220
2953.92 1206
2954.43 1203
2954.94 1229
2955.45 1213
2955.97 1210
2956.48 1142
2956.99 1127
2957.51 1194
2958.02 1284
2958.53 1211
2959.04 1210
2959.56 1216
2960.07 1211
2960.58 1290
2961.10 1347
2961.61 1293
2962.12 1336
2962.64 1392
2963.15 1354
2963.66 1312
2964.18 1373
2964.69 1467
2965.21 1429
2965.72 1406
2966.23 1452
2966.75 1342
2967.26 1366
2967.77 1306
2968.29 1280
2968.80 1411
2969.32 1347
2969.83 1317
2970.34 1317
2970.86 1331
2971.37 1278
2971.89 1320
2972.40 1264
2972.91 1282
2973.43 1252
2973.94 1219
2974.46 1329
2974.97 1347
2975.49 1361
2976.00 1399
2976.52 1383
2977.03 1318
2977.55 1342
2978.06 1362
2978.57 1477
2979.09 1422
2979.60 1429
2980.12 1392
2980.63 1477
2981.15 1481
2981.66 1440
2982.18 1418
2982.69 1458
2983.21 1527
2983.73 1582
2984.24 1531
2984.76 1484
2985.27 1521
2985.79 1589
2986.30 1622
2986.82 1561
2987.33 1560
2987.85 1662
2988.36 1596
2988.88 1571
2989.40 1636
2989.91 1670
2990.43 1593
2990.94 1656
2991.46 1580
2991.97 1587
2992.49 1613
2993.01 1622
2993.52 1636
2994.04 1582
2994.55 1606
2995.07 1706
2995.59 1781
2996.10 1826
2996.62 1892
2997.14 1967
2997.65 2064
2998.17 2095
2998.69 2143
2999.20 2100
2999.72 2154
3000.24 2125
3000.75 2191
3001.27 2173
3001.79 2262
3002.30 2520
3002.82 2765
3003.34 3222
3003.85 3528
3004.37 4107
3004.89 4580
3005.40 5096
3005.92 4978
3006.44 4983
3006.96 4816
3007.47 4524
3007.99 3862
3008.51 3459
3009.03 3022
3009.54 2604
3010.06 2281
3010.58 2057
3011.10 1854
3011.61 1731
3012.13 1633
3012.65 1562
3013.17 1704
3013.68 1676
3014.20 1622
3014.72 1579
3015.24 1621
3015.76 1660
3016.27 1616
3016.79 1624
3017.31 1619
3017.83 1626
3018.35 1586
3018.86 1619
3019.38 1509
3019.90 1635
3020.42 1621
3020.94 1609
3021.46 1714
3021.97 1667
3022.49 1689
3023.01 1779
3023.53 1744
3024.05 1761
3024.57 1842
3025.09 1696
3025.61 1737
3026.12 1738
3026.64 1695
3027.16 1698
3027.68 1628
3028.20 1551
3028.72 1514
3029.24 1544
3029.76 1487
3030.28 1464
3030.80 1497
3031.32 1421
3031.84 1437
3032.35 1422
3032.87 1377
3033.39 1502
3033.91 1512
3034.43 1534
3034.95 1534
3035.47 1504
3035.99 1511
3036.51 1484
3037.03 1453
3037.55 1469
3038.07 1499
3038.59 1463
3039.11 1451
3039.63 1405
3040.15 1326
3040.67 1370
3041.19 1373
3041.71 1421
3042.23 1385
3042.75 1369
3043.27 1335
3043.79 1429
3044.31 1411
3044.83 1428
3045.35 1437
3045.87 1400
3046.40 1389
3046.92 1419
3047.44 1363
3047.96 1371
3048.48 1289
3049.00 1267
3049.52 1305
3050.04 1339
3050.56 1352
3051.08 1234
3051.60 1333
3052.12 1312
3052.65 1268
3053.17 1287
3053.69 1276
3054.21 1317
3054.73 1306
3055.25 1327
3055.77 1410
3056.30 1358
3056.82 1389
3057.34 1389
3057.86 1363
3058.38 1392
3058.90 1345
3059.42 1423
3059.95 1412
3060.47 1371
3060.99 1371
3061.51 1483
3062.03 1462
3062.56 1357
3063.08 1452
3063.60 1497
3064.12 1401
3064.64 1481
3065.17 1546
3065.69 1538
3066.21 1521
3066.73 1521
3067.26 1673
3067.78 1574
3068.30 1523
3068.82 1454
3069.35 1555
3069.87 1592
3070.39 1531
3070.91 1562
3071.44 1621
3071.96 1600
3072.48 1642
3073.01 1618
3073.53 1587
3074.05 1720
3074.57 1746
3075.10 1664
3075.62 1718
3076.14 1933
3076.67 1915
3077.19 2023
3077.71 2134
3078.24 2147
3078.76 2087
3079.28 2099
3079.81 2098
3080.33 2059
3080.85 2115
3081.38 2183
3081.90 2036
3082.42 2007
3082.95 2012
3083.47 2113
3084.00 2127
3084.52 1924
3085.04 1922
3085.57 1858
3086.09 1874
3086.62 2006
3087.14 2005
3087.66 2133
3088.19 2187
3088.71 2437
3089.24 2752
3089.76 3099
3090.29 3058
3090.81 3110
3091.33 3134
3091.86 3028
3092.38 2841
3092.91 2742
3093.43 2566
3093.96 2401
3094.48 2286
3095.01 2180
3095.53 2141
3096.06 2135
3096.58 2073
3097.11 2072
3097.63 2086
3098.16 2113
3098.68 2256
3099.21 2379
3099.73 2580
3100.26 3051
3100.78 3440
3101.31 4073
3101.83 4778
3102.36 5611
3102.88 6233
3103.41 6739
3103.93 6886
3104.46 6648
3104.99 6090
3105.51 5609
3106.04 4943
3106.56 4090
3107.09 3534
3107.61 3192
3108.14 2773
3108.67 2505
3109.19 2398
3109.72 2360
3110.24 2267
3110.77 2094
3111.30 2126
3111.82 2092
3112.35 2079
3112.87 2013
3113.40 2060
3113.93 1897
3114.45 1803
3114.98 1791
3115.51 1787
3116.03 1706
3116.56 1717
3117.09 1755
3117.61 1735
3118.14 1650
3118.67 1675
3119.19 1720
3119.72 1767
3120.25 1802
3120.77 1884
3121.30 1943
3121.83 1928
3122.35 1968
3122.88 2044
3123.41 1950
3123.94 1898
3124.46 1915
3124.99 1844
3125.52 1752
3126.05 1731
3126.57 1790
3127.10 1773
3127.63 1759
3128.16 1759
3128.68 1749
3129.21 1726
3129.74 1698
3130.27 1643
3130.79 1621
3131.32 1610
3131.85 1627
3132.38 1582
3132.91 1584
3133.43 1583
3133.96 1565
3134.49 1643
3135.02 1591
3135.55 1532
3136.07 1670
3136.60 1645
3137.13 1630
3137.66 1523
3138.19 1538
3138.72 1503
3139.24 1412
3139.77 1394
3140.30 1437
3140.83 1422
3141.36 1482
3141.89 1421
3142.42 1429
3142.95 1344
3143.47 1370
3144.00 1422
3144.53 1532
3145.06 1515
3145.59 1522
3146.12 1602
3146.65 1572
3147.18 1550
3147.71 1591
3148.24 1598
3148.76 1728
3149.29 1726
3149.82 1624
3150.35 1629
3150.88 1728
3151.41 1657
3151.94 1641
3152.47 1573
3153.00 1569
3153.53 1489
3154.06 1500
3154.59 1505
3155.12 1458
3155.65 1414
3156.18 1446
3156.71 1517
3157.24 1497
3157.77 1478
3158.30 1524
3158.83 1524
3159.36 1549
3159.89 1523
3160.42 1574
3160.95 1543
3161.48 1516
3162.01 1484
3162.54 1369
3163.07 1388
3163.60 1385
3164.13 1423
3164.66 1398
3165.20 1438
3165.73 1432
3166.26 1419
3166.79 1422
3167.32 1323
3167.85 1377
3168.38 1371
3168.91 1362
3169.44 1329
3169.97 1338
3170.50 1352
3171.04 1409
3171.57 1391
3172.10 1330
3172.63 1435
3173.16 1509
3173.69 1482
3174.22 1528
3174.75 1572
3175.29 1565
3175.82 1671
3176.35 1627
3176.88 1548
3177.41 1497
3177.94 1452
3178.48 1502
3179.01 1465
3179.54 1402
3180.07 1451
3180.60 1499
3181.14 1532
3181.67 1440
3182.20 1445
3182.73 1428
3183.26 1323
3183.80 1369
3184.33 1316
3184.86 1303
3185.39 1260
3185.93 1272
3186.46 1282
3186.99 1362
3187.52 1418
3188.06 1338
3188.59 1309
3189.12 1296
3189.65 1271
3190.19 1330
3190.72 1403
3191.25 1358
3191.79 1289
3192.32 1339
3192.85 1293
3193.38 1403
3193.92 1404
3194.45 1393
3194.98 1371
3195.52 1299
3196.05 1365
3196.58 1354
3197.12 1396
3197.65 1354
3198.18 1371
3198.72 1390
3199.25 1410
3199.78 1391
3200.32 1449
3200.85 1478
3201.39 1474
3201.92 1428
3202.45 1450
3202.99 1497
3203.52 1549
3204.05 1548
3204.59 1516
3205.12 1465
3205.66 1503
3206.19 1498
3206.72 1605
3207.26 1709
3207.79 1687
3208.33 1720
3208.86 1709
3209.40 1713
3209.93 1750
3210.47 1853
3211.00 1828
3211.53 1840
3212.07 1825
3212.60 1824
3213.14 1777
3213.67 1746
3214.21 1644
3214.74 1633
3215.28 1548
3215.81 1502
3216.35 1461
3216.88 1489
3217.42 1428
3217.95 1411
3218.49 1349
3219.02 1313
3219.56 1346
3220.09 1379
3220.63 1403
3221.16 1399
3221.70 1467
3222.23 1515
3222.77 1511
3223.31 1503
3223.84 1602
3224.38 1612
3224.91 1601
3225.45 1727
3225.98 1792
3226.52 1769
3227.06 1740
3227.59 1721
3228.13 1650
3228.66 1646
3229.20 1535
3229.74 1634
3230.27 1703
3230.81 1702
3231.34 1649
3231.88 1665
3232.42 1650
3232.95 1743
3233.49 1779
3234.03 1776
3234.56 1743
3235.10 1711
3235.64 1671
3236.17 1748
3236.71 1842
3237.25 1920
3237.78 1979
3238.32 1831
3238.86 1877
3239.39 1904
3239.93 1893
3240.47 1838
3241.00 1822
3241.54 1751
3242.08 1717
3242.61 1755
3243.15 1724
3243.69 1746
3244.23 1829
3244.76 1861
3245.30 1863
3245.84 1909
3246.38 1973
3246.91 1984
3247.45 1963
3247.99 1947
3248.53 2106
3249.06 2160
3249.60 2210
3250.14 2464
3250.68 2727
3251.21 3210
3251.75 3625
3252.29 4099
3252.83 4409
3253.37 4586
3253.90 4839
3254.44 4588
3254.98 4486
3255.52 4129
3256.06 3876
3256.60 3521
3257.13 3068
3257.67 2868
3258.21 2654
3258.75 2633
3259.29 2563
3259.83 2614
3260.36 2725
3260.90 2927
3261.44 3234
3261.98 3396
3262.52 3434
3263.06 3493
3263.60 3700
3264.14 3582
3264.68 3717
3265.21 3800
3265.75 3775
3266.29 3916
3266.83 3783
3267.37 3771
3267.91 3824
3268.45 3682
3268.99 3566
3269.53 3290
3270.07 3113
3270.61 2773
3271.15 2539
3271.69 2405
3272.23 2338
3272.76 2139
3273.30 2114
3273.84 2196
3274.38 2193
3274.92 2102
3275.46 2118
3276.00 2114
3276.54 2057
3277.08 2069
3277.62 2096
3278.16 2144
3278.70 2056
3279.24 2075
3279.78 2108
3280.32 2133
3280.86 2187
3281.41 2050
3281.95 2105
3282.49 2161
3283.03 2296
3283.57 2139
3284.11 2225
3284.65 2227
3285.19 2307
3285.73 2292
3286.27 2326
3286.81 2340
3287.35 2347
3287.89 2320
3288.43 2287
3288.97 2327
3289.52 2431
3290.06 2455
3290.60 2426
3291.14 2482
3291.68 2484
3292.22 2693
3292.76 2831
3293.30 2904
3293.85 3226
3294.39 3309
3294.93 3627
3295.47 3743
3296.01 3912
3296.55 4079
3297.09 4089
3297.64 3994
3298.18 3820
3298.72 3641
3299.26 3466
3299.80 3249
3300.34 2968
3300.89 2852
3301.43 2710
3301.97 2513
3302.51 2534
3303.06 2449
3303.60 2402
3304.14 2423
3304.68 2413
3305.22 2549
3305.77 2504
3306.31 2482
3306.85 2556
3307.39 2574
3307.94 2571
3308.48 2843
3309.02 2952
3309.56 2992
3310.11 3206
3310.65 3243
3311.19 3191
3311.74 3061
3312.28 2964
3312.82 2849
3313.36 2826
3313.91 2778
3314.45 2829
3314.99 2806
3315.54 2838
3316.08 2977
3316.62 3173
3317.17 3260
3317.71 3365
3318.25 3516
3318.80 3681
3319.34 3880
3319.88 3954
3320.43 3989
3320.97 4104
3321.51 3948
3322.06 3897
3322.60 3799
3323.14 3652
3323.69 3456
3324.23 3397
3324.78 3232
3325.32 3140
3325.86 3066
3326.41 3024
3326.95 3013
3327.50 3086
3328.04 3048
3328.59 2993
3329.13 2957
3329.67 3122
3330.22 3326
3330.76 3620
3331.31 4289
3331.85 5260
3332.40 6512
3332.94 8315
3333.49 10777
3334.03 13421
3334.57 16199
3335.12 19014
3335.66 21205
3336.21 22354
3336.75 22769
3337.30 22133
3337.84 20656
3338.39 18995
3338.93 17108
3339.48 14337
3340.02 11903
3340.57 9748
3341.11 8087
3341.66 6569
3342.20 5363
3342.75 4503
3343.30 3946
3343.84 3464
3344.39 3115
3344.93 2890
3345.48 2832
3346.02 2781
3346.57 2698
3347.11 2686
3347.66 2753
3348.21 2708
3348.75 2633
3349.30 2647
3349.84 2725
3350.39 2754
3350.94 2613
3351.48 2530
3352.03 2567
3352.57 2507
3353.12 2554
3353.67 2590
3354.21 2633
3354.76 2578
3355.31 2484
3355.85 2494
3356.40 2515
3356.95 2401
3357.49 2362
3358.04 2233
3358.59 2328
3359.13 2247
3359.68 2208
3360.23 2190
3360.77 2145
3361.32 2150
3361.87 2121
3362.41 2167
3362.96 2267
3363.51 2308
3364.05 2317
3364.60 2307
3365.15 2282
3365.70 2259
3366.24 2293
3366.79 2319
3367.34 2315
3367.89 2240
3368.43 2274
3368.98 2286
3369.53 2330
3370.08 2339
3370.62 2475
3371.17 2677
3371.72 2872
3372.27 3074
3372.81 3405
3373.36 3746
3373.91 3830
3374.46 3858
3375.01 3767
3375.55 3729
3376.10 3662
3376.65 3400
3377.20 3227
3377.75 2904
3378.30 2597
3378.84 2449
3379.39 2239
3379.94 2077
3380.49 1993
3381.04 1936
3381.59 1942
3382.13 1867
3382.68 1906
3383.23 1834
3383.78 1910
3384.33 1949
3384.88 1830
3385.43 1807
3385.98 1789
3386.52 1739
3387.07 1691
3387.62 1639
3388.17 1624
3388.72 1705
3389.27 1822
3389.82 1759
3390.37 1831
3390.92 1867
3391.47 1842
3392.02 1874
3392.57 1875
3393.12 1799
3393.66 1727
3394.21 1717
3394.76 1750
3395.31 1714
3395.86 1780
3396.41 1784
3396.96 1733
3397.51 1759
3398.06 1839
3398.61 1876
3399.16 1832
3399.71 1822
3400.26 1714
3400.81 1719
3401.36 1644
3401.91 1728
3402.46 1652
3403.01 1622
3403.56 1646
3404.11 1657
3404.66 1560
3405.21 1606
3405.77 1592
3406.32 1572
3406.87 1558
3407.42 1629
3407.97 1734
3408.52 1711
3409.07 1676
3409.62 1852
3410.17 1920
3410.72 1992
3411.27 2077
3411.82 2198
3412.37 2239
3412.93 2214
3413.48 2217
3414.03 2201
3414.58 2115
3415.13 2164
3415.68 2058
3416.23 1921
3416.78 1873
3417.34 1882
3417.89 1802
3418.44 1765
3418.99 1861
3419.54 1787
3420.09 1743
3420.65 1685
3421.20 1634
3421.75 1656
3422.30 1721
3422.85 1747
3423.40 1838
3423.96 1967
3424.51 1878
3425.06 1845
3425.61 1823
3426.17 1775
3426.72 1794
3427.27 1637
3427.82 1659
3428.37 1550
3428.93 1529
3429.48 1428
3430.03 1393
3430.58 1450
3431.14 1458
3431.69 1468
3432.24 1451
3432.79 1416
3433.35 1416
3433.90 1437
3434.45 1509
3435.01 1508
3435.56 1539
3436.11 1496
3436.66 1593
3437.22 1538
3437.77 1671
3438.32 1656
3438.88 1617
3439.43 1588
3439.98 1603
3440.54 1652
3441.09 1604
3441.64 1600
3442.20 1570
3442.75 1575
3443.30 1629
3443.86 1484
3444.41 1503
3444.96 1476
3445.52 1478
3446.07 1437
3446.63 1412
3447.18 1428
3447.73 1389
3448.29 1379
3448.84 1408
3449.40 1337
3449.95 1338
3450.50 1388
3451.06 1337
3451.61 1370
3452.17 1402
3452.72 1351
3453.27 1332
3453.83 1366
3454.38 1335
3454.94 1292
3455.49 1320
3456.05 1320
3456.60 1338
3457.16 1291
3457.71 1328
3458.27 1292
3458.82 1309
3459.38 1333
3459.93 1418
3460.49 1412
3461.04 1387
3461.60 1443
3462.15 1520
3462.71 1495
3463.26 1518
3463.82 1535
3464.37 1548
3464.93 1583
3465.48 1556
3466.04 1538
3466.59 1487
3467.15 1509
3467.70 1636
3468.26 1609
3468.81 1566
3469.37 1634
3469.93 1698
3470.48 1727
3471.04 1758
3471.59 1817
3472.15 1845
3472.70 1758
3473.26 1719
3473.82 1725
3474.37 1647
3474.93 1617
3475.48 1822
3476.04 1808
3476.60 1780
3477.15 1818
3477.71 1838
3478.27 1897
3478.82 1935
3479.38 1994
3479.93 1966
3480.49 1961
3481.05 2174
3481.60 2201
3482.16 2120
3482.72 2078
3483.27 2086
3483.83 2097
3484.39 2128
3484.95 2228
3485.50 2199
3486.06 2159
3486.62 2207
3487.17 2242
3487.73 2364
3488.29 2673
3488.84 3142
3489.40 3778
3489.96 4431
3490.52 5503
3491.07 6492
3491.63 7422
3492.19 8267
3492.75 8488
3493.30 8535
3493.86 8187
3494.42 7467
3494.98 6426
3495.53 5559
3496.09 4816
3496.65 3928
3497.21 3305
3497.77 3037
3498.32 2766
3498.88 2623
3499.44 2663
3500.00 2639
3500.56 2809
3501.11 2746
3501.67 2946
3502.23 3184
3502.79 3376
3503.35 3530
3503.91 3950
3504.46 4242
3505.02 4460
3505.58 4661
3506.14 4642
3506.70 4393
3507.26 4252
3507.81 3971
3508.37 3720
3508.93 3298
3509.49 3119
3510.05 2978
3510.61 2818
3511.17 2685
3511.73 2690
3512.29 2571
3512.85 2547
3513.40 2322
3513.96 2205
3514.52 2198
3515.08 1963
3515.64 1891
3516.20 1840
3516.76 1791
3517.32 1796
3517.88 1826
3518.44 1756
3519.00 1773
3519.56 1745
3520.12 1741
3520.68 1756
3521.24 1780
3521.80 1862
3522.36 1843
3522.92 1782
3523.48 1819
3524.04 1862
3524.60 1830
3525.16 1720
3525.72 1835
3526.28 1838
3526.84 1768
3527.40 1742
3527.96 1776
3528.52 1793
3529.08 1729
3529.64 1766
3530.20 1755
3530.76 1737
3531.32 1739
3531.88 1707
3532.44 1697
3533.00 1669
3533.56 1735
3534.12 1733
3534.68 1785
3535.25 1797
3535.81 1727
3536.37 1684
3536.93 1630
3537.49 1647
3538.05 1682
3538.61 1574
3539.17 1611
3539.73 1707
3540.30 1709
3540.86 1820
3541.42 1920
3541.98 1982
3542.54 2132
3543.10 2156
3543.66 2233
3544.23 2149
3544.79 2209
3545.35 2092
3545.91 2056
3546.47 1916
3547.03 1831
3547.60 1763
3548.16 1792
3548.72 1837
3549.28 1744
3549.84 1640
3550.41 1666
3550.97 1722
3551.53 1667
3552.09 1647
3552.65 1616
3553.22 1632
3553.78 1617
3554.34 1538
3554.90 1475
3555.47 1517
3556.03 1408
3556.59 1528
3557.15 1523
3557.72 1505
3558.28 1498
3558.84 1450
3559.41 1525
3559.97 1598
3560.53 1538
3561.09 1560
3561.66 1598
3562.22 1591
3562.78 1579
3563.35 1542
3563.91 1577
3564.47 1630
3565.04 1693
3565.60 1739
3566.16 1638
3566.73 1617
3567.29 1622
3567.85 1640
3568.42 1584
3568.98 1572
3569.54 1491
3570.11 1476
3570.67 1405
3571.23 1466
3571.80 1480
3572.36 1529
3572.93 1534
3573.49 1682
3574.05 1712
3574.62 1864
3575.18 2081
3575.75 2211
3576.31 2307
3576.87 2387
3577.44 2581
3578.00 2648
3578.57 2580
3579.13 2565
3579.70 2524
3580.26 2347
3580.82 2220
3581.39 2161
3581.95 1948
3582.52 1808
3583.08 1746
3583.65 1654
3584.21 1647
3584.78 1552
3585.34 1488
3585.91 1522
3586.47 1447
3587.04 1468
3587.60 1422
3588.17 1441
3588.73 1362
3589.30 1381
3589.86 1349
3590.43 1383
3590.99 1320
3591.56 1303
3592.12 1314
3592.69 1318
3593.25 1414
3593.82 1334
3594.39 1305
3594.95 1326
3595.52 1434
3596.08 1373
3596.65 1392
3597.21 1468
3597.78 1494
3598.35 1389
3598.91 1429
3599.48 1420
3600.04 1382
3600.61 1375
3601.18 1386
3601.74 1480
3602.31 1427
3602.87 1346
3603.44 1359
3604.01 1457
3604.57 1382
3605.14 1402
3605.71 1429
3606.27 1367
3606.84 1434
3607.41 1342
3607.97 1406
3608.54 1372
3609.11 1415
3609.67 1362
3610.24 1341
3610.81 1302
3611.37 1269
3611.94 1387
3612.51 1416
3613.07 1470
3613.64 1618
3614.21 1802
3614.78 1956
3615.34 2158
3615.91 2516
3616.48 2867
3617.04 3402
3617.61 3667
3618.18 3794
3618.75 3871
3619.31 3884
3619.88 3689
3620.45 3415
3621.02 3121
3621.58 2803
3622.15 2654
3622.72 2306
3623.29 2037
3623.86 1818
3624.42 1712
3624.99 1539
3625.56 1466
3626.13 1459
3626.70 1454
3627.26 1391
3627.83 1333
3628.40 1333
3628.97 1331
3629.54 1410
3630.11 1418
3630.67 1450
3631.24 1434
3631.81 1408
3632.38 1438
3632.95 1393
3633.52 1305
3634.08 1340
3634.65 1340
3635.22 1330
3635.79 1309
3636.36 1400
3636.93 1402
3637.50 1412
3638.07 1489
3638.64 1561
3639.20 1698
3639.77 1728
3640.34 1812
3640.91 1993
3641.48 2096
3642.05 2250
3642.62 2239
3643.19 2178
3643.76 2020
3644.33 1941
3644.90 1922
3645.47 1894
3646.04 1809
3646.61 1837
3647.18 1746
3647.75 1764
3648.32 1765
3648.89 1801
3649.46 1777
3650.03 1774
3650.60 1797
3651.17 1814
3651.74 1854
3652.31 1987
3652.88 2014
3653.45 2020
3654.02 2105
3654.59 2127
3655.16 2149
3655.73 2111
3656.30 2061
3656.87 2066
3657.44 2021
3658.01 1980
3658.58 2067
3659.15 2099
3659.72 2168
3660.29 2173
3660.86 2050
3661.43 1960
3662.00 1968
3662.58 1864
3663.15 1820
3663.72 1825
3664.29 1916
3664.86 2010
3665.43 1917
3666.00 2069
3666.57 2142
3667.14 2119
3667.72 2195
3668.29 2075
3668.86 2009
3669.43 1937
3670.00 1892
3670.57 1882
3671.14 1778
3671.72 1647
3672.29 1633
3672.86 1635
3673.43 1573
3674.00 1594
3674.57 1617
3675.15 1654
3675.72 1668
3676.29 1629
3676.86 1617
3677.43 1676
3678.01 1695
3678.58 1632
3679.15 1682
3679.72 1581
3680.30 1484
3680.87 1537
3681.44 1511
3682.01 1406
3682.58 1482
3683.16 1490
3683.73 1485
3684.30 1456
3684.88 1488
3685.45 1421
3686.02 1366
3686.59 1434
3687.17 1506
3687.74 1541
3688.31 1526
3688.88 1642
3689.46 1683
3690.03 1738
3690.60 1937
3691.18 1870
3691.75 1837
3692.32 1793
3692.90 1784
3693.47 1714
3694.04 1584
3694.62 1569
3695.19 1516
3695.76 1467
3696.34 1340
3696.91 1447
3697.48 1429
3698.06 1459
3698.63 1367
3699.21 1295
3699.78 1373
3700.35 1409
3700.93 1446
3701.50 1395
3702.08 1415
3702.65 1432
3703.22 1421
3703.80 1358
3704.37 1320
3704.95 1331
3705.52 1313
3706.09 1353
3706.67 1351
3707.24 1399
3707.82 1324
3708.39 1439
3708.97 1497
3709.54 1429
3710.12 1370
3710.69 1367
3711.26 1339
3711.84 1348
3712.41 1361
3712.99 1408
3713.56 1405
3714.14 1444
3714.71 1427
3715.29 1340
3715.86 1302
3716.44 1350
3717.01 1377
3717.59 1417
3718.16 1353
3718.74 1403
3719.32 1416
3719.89 1388
3720.47 1347
3721.04 1350
3721.62 1262
3722.19 1320
3722.77 1259
3723.34 1294
3723.92 1307
3724.49 1322
3725.07 1210
3725.65 1197
3726.22 1265
3726.80 1239
3727.37 1356
3727.95 1371
3728.53 1457
3729.10 1445
3729.68 1587
3730.25 1710
3730.83 1919
3731.41 2133
3731.98 2321
3732.56 2511
3733.14 2589
3733.71 2668
3734.29 2632
3734.87 2677
3735.44 2546
3736.02 2399
3736.60 2247
3737.17 2053
3737.75 1853
3738.33 1702
3738.90 1594
3739.48 1545
3740.06 1459
3740.63 1412
3741.21 1405
3741.79 1330
3742.36 1315
3742.94 1348
3743.52 1362
3744.10 1300
3744.67 1289
3745.25 1293
3745.83 1286
3746.40 1278
3746.98 1289
3747.56 1312
3748.14 1243
3748.71 1165
3749.29 1193
3749.87 1243
3750.45 1208
3751.03 1180
3751.60 1174
3752.18 1215
3752.76 1217
3753.34 1225
3753.92 1289
3754.49 1196
3755.07 1299
3755.65 1316
3756.23 1333
3756.81 1317
3757.38 1345
3757.96 1343
3758.54 1399
3759.12 1459
3759.70 1558
3760.28 1596
3760.85 1627
3761.43 1578
3762.01 1547
3762.59 1559
3763.17 1554
3763.75 1627
3764.33 1648
3764.91 1601
3765.48 1541
3766.06 1500
3766.64 1519
3767.22 1502
3767.80 1469
3768.38 1513
3768.96 1490
3769.54 1526
3770.12 1502
3770.70 1543
3771.28 1562
3771.85 1530
3772.43 1501
3773.01 1460
3773.59 1463
3774.17 1421
3774.75 1278
3775.33 1327
3775.91 1405
3776.49 1322
3777.07 1306
3777.65 1345
3778.23 1328
3778.81 1328
3779.39 1405
3779.97 1395
3780.55 1341
3781.13 1376
3781.71 1394
3782.29 1349
3782.87 1326
3783.45 1351
3784.03 1299
3784.61 1276
3785.19 1318
3785.77 1351
3786.35 1411
3786.93 1409
3787.51 1437
3788.10 1387
3788.68 1425
3789.26 1400
3789.84 1449
3790.42 1491
3791.00 1445
3791.58 1436
3792.16 1418
3792.74 1339
3793.32 1411
3793.90 1447
3794.48 1500
3795.07 1536
3795.65 1527
3796.23 1475
3796.81 1549
3797.39 1512
3797.97 1478
3798.55 1600
3799.14 1692
3799.72 1617
3800.30 1775
3800.88 1852
3801.46 1952
3802.04 2081
3802.62 2114
3803.21 2127
3803.79 2038
3804.37 2041
3804.95 1955
3805.53 1942
3806.12 1985
3806.70 2006
3807.28 2009
3807.86 2180
3808.44 2355
3809.03 2373
3809.61 2376
3810.19 2248
3810.77 2287
3811.36 2320
3811.94 2251
3812.52 2259
3813.10 2205
3813.69 2172
3814.27 2247
3814.85 2493
3815.43 2502
3816.02 2419
3816.60 2396
3817.18 2352
3817.77 2126
3818.35 2038
3818.93 2045
3819.51 1974
3820.10 1856
3820.68 1853
3821.26 1859
3821.85 1960
3822.43 1994
3823.01 1956
3823.60 2063
3824.18 1941
3824.76 1953
3825.35 1883
3825.93 1813
3826.51 1815
3827.10 1692
3827.68 1599
3828.27 1629
3828.85 1636
3829.43 1661
3830.02 1553
3830.60 1565
3831.18 1606
3831.77 1645
3832.35 1685
3832.94 1667
3833.52 1655
3834.10 1646
3834.69 1749
3835.27 1730
3835.86 1682
3836.44 1689
3837.03 1654
3837.61 1589
3838.19 1688
3838.78 1678
3839.36 1619
3839.95 1666
3840.53 1634
3841.12 1716
3841.70 1661
3842.29 1669
3842.87 1724
3843.46 1814
3844.04 1858
3844.63 1989
3845.21 2124
3845.80 2259
3846.38 2250
3846.97 2310
3847.55 2212
3848.14 2092
3848.72 2061
3849.31 1980
3849.89 1930
3850.48 1753
3851.06 1712
3851.65 1778
3852.23 1721
3852.82 1673
3853.41 1763
3853.99 1812
3854.58 1838
3855.16 1757
3855.75 1905
3856.33 1892
3856.92 2045
3857.51 2182
3858.09 2409
3858.68 2889
3859.26 3285
3859.85 3888
3860.44 4479
3861.02 4891
3861.61 5094
3862.20 5347
3862.78 5206
3863.37 5129
3863.95 4721
3864.54 4400
3865.13 4069
3865.71 3568
3866.30 3157
3866.89 2798
3867.47 2455
3868.06 2212
3868.65 2084
3869.23 1939
3869.82 1801
3870.41 1936
3870.99 1903
3871.58 2041
3872.17 2035
3872.76 2063
3873.34 2047
3873.93 2064
3874.52 2029
3875.10 1962
3875.69 1890
3876.28 1837
3876.87 1757
3877.45 1660
3878.04 1647
3878.63 1598
3879.22 1654
3879.80 1523
3880.39 1485
3880.98 1523
3881.57 1603
3882.15 1467
3882.74 1437
3883.33 1418
3883.92 1489
3884.51 1465
3885.09 1428
3885.68 1487
3886.27 1494
3886.86 1542
3887.45 1597
3888.04 1613
3888.62 1692
3889.21 1767
3889.80 1764
3890.39 1778
3890.98 1756
3891.57 1772
3892.15 1725
3892.74 1689
3893.33 1685
3893.92 1691
3894.51 1725
3895.10 1695
3895.69 1691
3896.28 1679
3896.86 1593
3897.45 1666
3898.04 1674
3898.63 1771
3899.22 1716
3899.81 1804
3900.40 1721
3900.99 1734
3901.58 1713
3902.17 1668
3902.76 1608
3903.34 1563
3903.93 1554
3904.52 1484
3905.11 1492
3905.70 1505
3906.29 1500
3906.88 1485
3907.47 1451
3908.06 1414
3908.65 1400
3909.24 1412
3909.83 1436
3910.42 1422
3911.01 1390
3911.60 1326
3912.19 1287
3912.78 1353
3913.37 1325
3913.96 1268
3914.55 1247
3915.14 1256
3915.73 1329
3916.32 1347
3916.91 1267
3917.50 1308
3918.09 1276
3918.68 1254
3919.28 1290
3919.87 1272
3920.46 1254
3921.05 1269
3921.64 1258
3922.23 1236
3922.82 1192
3923.41 1170
3924.00 1228
3924.59 1245
3925.18 1177
3925.77 1221
3926.37 1218
3926.96 1186
3927.55 1174
3928.14 1195
3928.73 1241
3929.32 1268
3929.91 1261
3930.51 1277
3931.10 1195
3931.69 1178
3932.28 1224
3932.87 1192
3933.46 1199
3934.05 1211
3934.65 1225
3935.24 1217
3935.83 1192
3936.42 1249
3937.01 1251
3937.61 1314
3938.20 1278
3938.79 1350
3939.38 1354
3939.97 1294
3940.57 1357
3941.16 1325
3941.75 1365
3942.34 1379
3942.94 1367
3943.53 1296
3944.12 1323
3944.71 1307
3945.31 1263
3945.90 1311
3946.49 1239
3947.08 1297
3947.68 1215
3948.27 1157
3948.86 1182
3949.45 1221
3950.05 1136
3950.64 1160
3951.23 1153
3951.83 1139
3952.42 1200
3953.01 1181
3953.61 1140
3954.20 1188
3954.79 1172
3955.39 1211
3955.98 1259
3956.57 1242
3957.17 1277
3957.76 1283
3958.35 1340
3958.95 1382
3959.54 1348
3960.13 1323
3960.73 1333
3961.32 1297
3961.92 1339
3962.51 1260
3963.10 1290
3963.70 1244
3964.29 1379
3964.88 1364
3965.48 1437
3966.07 1462
3966.67 1573
3967.26 1684
3967.86 1749
3968.45 1758
3969.04 1614
3969.64 1549
3970.23 1487
3970.83 1431
3971.42 1324
3972.02 1313
3972.61 1306
3973.21 1303
3973.80 1334
3974.40 1368
3974.99 1425
3975.58 1557
3976.18 1575
3976.77 1603
3977.37 1630
3977.96 1679
3978.56 1729
3979.15 1685
3979.75 1620
3980.35 1707
3980.94 1576
3981.54 1507
3982.13 1450
3982.73 1493
3983.32 1440
3983.92 1403
3984.51 1352
3985.11 1365
3985.70 1431
3986.30 1383
3986.90 1393
3987.49 1405
3988.09 1350
3988.68 1302
3989.28 1321
3989.87 1366
3990.47 1321
3991.07 1329
3991.66 1355
3992.26 1365
3992.85 1310
3993.45 1346
3994.05 1351
3994.64 1386
3995.24 1405
3995.84 1424
3996.43 1401
3997.03 1401
3997.62 1456
3998.22 1442
3998.82 1472
3999.41 1439
4000.01 1433
4000.61 1361
4001.20 1284
4001.80 1362
4002.40 1361
4003.00 1391
4003.59 1310
4004.19 1318
4004.79 1372
4005.38 1353
4005.98 1390
4006.58 1356
4007.17 1338
4007.77 1371
4008.37 1288
4008.97 1342
4009.56 1358
4010.16 1326
4010.76 1373
4011.36 1428
4011.95 1380
4012.55 1393
4013.15 1393
4013.75 1474
4014.34 1550
4014.94 1473
4015.54 1489
4016.14 1646
4016.74 1689
4017.33 1707
4017.93 1648
4018.53 1667
4019.13 1680
4019.73 1663
4020.32 1642
4020.92 1634
4021.52 1492
4022.12 1479
4022.72 1340
4023.32 1387
4023.91 1336
4024.51 1367
4025.11 1396
4025.71 1389
4026.31 1480
4026.91 1443
4027.51 1354
4028.10 1385
4028.70 1549
4029.30 1479
4029.90 1440
4030.50 1446
4031.10 1482
4031.70 1414
4032.30 1399
4032.90 1465
4033.49 1452
4034.09 1434
4034.69 1489
4035.29 1514
4035.89 1475
4036.49 1404
4037.09 1384
4037.69 1324
4038.29 1296
4038.89 1243
4039.49 1231
4040.09 1140
4040.69 1166
4041.29 1214
4041.89 1055
4042.49 1130
4043.09 1137
4043.69 1176
4044.29 1217
4044.89 1187
4045.49 1277
4046.09 1313
4046.69 1173
4047.29 1174
4047.89 1165
4048.49 1224
4049.09 1209
4049.69 1237
4050.29 1236
4050.89 1271
4051.49 1224
4052.09 1193
4052.69 1172
4053.29 1167
4053.89 1157
4054.49 1222
4055.09 1195
4055.69 1185
4056.30 1171
4056.90 1147
4057.50 1103
4058.10 1125
4058.70 1124
4059.30 1148
4059.90 1175
4060.50 1157
4061.10 1206
4061.71 1294
4062.31 1251
4062.91 1319
4063.51 1361
4064.11 1344
4064.71 1383
4065.31 1440
4065.92 1529
4066.52 1494
4067.12 1517
4067.72 1493
4068.32 1453
4068.92 1359
4069.53 1304
4070.13 1272
4070.73 1235
4071.33 1243
4071.93 1240
4072.54 1141
4073.14 1247
4073.74 1133
4074.34 1169
4074.94 1234
4075.55 1174
4076.15 1102
4076.75 1180
4077.35 1146
4077.96 1160
4078.56 1169
4079.16 1138
4079.76 1123
4080.37 1097
4080.97 1073
4081.57 1159
4082.17 1138
4082.78 1130
4083.38 1159
4083.98 1126
4084.59 1124
4085.19 1090
4085.79 1090
4086.39 1089
4087.00 1120
4087.60 1120
4088.20 1080
4088.81 1076
4089.41 1066
4090.01 1113
4090.62 1081
4091.22 1065
4091.82 1094
4092.43 1074
4093.03 1084
4093.63 1072
4094.24 1096
4094.84 1161
4095.45 1135
4096.05 1176
4096.65 1144
4097.26 1139
4097.86 1182
4098.47 1145
4099.07 1166
4099.67 1199
4100.28 1217
4100.88 1103
4101.49 1112
4102.09 1090
4102.69 1145
4103.30 1071
4103.90 1131
4104.51 1104
4105.11 1105
4105.72 1071
4106.32 1072
4106.93 1110
4107.53 1066
4108.13 1075
4108.74 1088
4109.34 1078
4109.95 1039
4110.55 1018
4111.16 992
4111.76 1029
4112.37 1025
4112.97 1023
4113.58 980
4114.18 958
4114.79 995
4115.39 1074
4116.00 1011
4116.60 1067
4117.21 1128
4117.82 995
4118.42 993
4119.03 1022
4119.63 1025
4120.24 1106
4120.84 1024
4121.45 1048
4122.05 1073
4122.66 1108
4123.27 1095
4123.87 1078
4124.48 1080
4125.08 1098
4125.69 1045
4126.30 1040
4126.90 1034
4127.51 1064
4128.11 1103
4128.72 1077
4129.33 1026
4129.93 1075
4130.54 1127
4131.15 1088
4131.75 1083
4132.36 1140
4132.96 1127
4133.57 1148
4134.18 1154
4134.78 1170
4135.39 1240
4136.00 1237
4136.60 1289
4137.21 1283
4137.82 1305
4138.43 1337
4139.03 1308
4139.64 1318
4140.25 1303
4140.85 1319
4141.46 1339
4142.07 1353
4142.68 1358
4143.28 1429
4143.89 1350
4144.50 1408
4145.10 1392
4145.71 1337
4146.32 1290
4146.93 1246
4147.53 1160
4148.14 1131
4148.75 1131
4149.36 1142
4149.97 1137
4150.57 1034
4151.18 1077
4151.79 1056
4152.40 1008
4153.00 1005
4153.61 1072
4154.22 1020
4154.83 1055
4155.44 1076
4156.05 1045
4156.65 1094
4157.26 1183
4157.87 1242
4158.48 1205
4159.09 1215
4159.70 1286
4160.30 1295
4160.91 1258
4161.52 1206
4162.13 1185
4162.74 1207
4163.35 1179
4163.96 1122
4164.56 1140
4165.17 1126
4165.78 1168
4166.39 1219
4167.00 1222
4167.61 1178
4168.22 1209
4168.83 1280
4169.44 1334
4170.05 1439
4170.66 1434
4171.26 1481
4171.87 1553
4172.48 1646
4173.09 1591
4173.70 1579
4174.31 1520
4174.92 1523
4175.53 1396
4176.14 1419
4176.75 1419
4177.36 1361
4177.97 1274
4178.58 1223
4179.19 1215
4179.80 1228
4180.41 1221
4181.02 1202
4181.63 1121
4182.24 1143
4182.85 1132
4183.46 1178
4184.07 1170
4184.68 1179
4185.29 1162
4185.90 1138
4186.51 1199
4187.12 1138
4187.73 1099
4188.34 1097
4188.95 1155
4189.56 1116
4190.18 1099
4190.79 1131
4191.40 1172
4192.01 1233
4192.62 1272
4193.23 1306
4193.84 1320
4194.45 1303
4195.06 1262
4195.67 1268
4196.28 1312
4196.90 1337
4197.51 1284
4198.12 1241
4198.73 1261
4199.34 1274
4199.95 1204
4200.56 1178
4201.18 1184
4201.79 1139
4202.40 1094
4203.01 1213
4203.62 1151
4204.23 1194
4204.85 1223
4205.46 1319
4206.07 1327
4206.68 1329
4207.29 1307
4207.90 1404
4208.52 1415
4209.13 1362
4209.74 1345
4210.35 1417
4210.97 1366
4211.58 1411
4212.19 1335
4212.80 1280
4213.41 1398
4214.03 1424
4214.64 1421
4215.25 1385
4215.86 1411
4216.48 1428
4217.09 1461
4217.70 1552
4218.32 1633
4218.93 1638
4219.54 1751
4220.15 1916
4220.77 1890
4221.38 1988
4221.99 2087
4222.61 2213
4223.22 2224
4223.83 2251
4224.44 2234
4225.06 2241
4225.67 2200
4226.28 2404
4226.90 2580
4227.51 2576
4228.13 2770
4228.74 2785
4229.35 2806
4229.97 2695
4230.58 2365
4231.19 2164
4231.81 2128
4232.42 1924
4233.03 1704
4233.65 1709
4234.26 1687
4234.88 1638
4235.49 1582
4236.10 1593
4236.72 1541
4237.33 1549
4237.95 1547
4238.56 1542
4239.17 1528
4239.79 1523
4240.40 1544
4241.02 1562
4241.63 1589
4242.25 1644
4242.86 1651
4243.48 1703
4244.09 1795
4244.71 1824
4245.32 1772
4245.93 1674
4246.55 1635
4247.16 1612
4247.78 1518
4248.39 1512
4249.01 1546
4249.62 1515
4250.24 1458
4250.85 1541
4251.47 1440
4252.08 1441
4252.70 1526
4253.32 1542
4253.93 1474
4254.55 1420
4255.16 1488
4255.78 1479
4256.39 1542
4257.01 1560
4257.62 1598
4258.24 1503
4258.85 1588
4259.47 1510
4260.09 1679
4260.70 1709
4261.32 1746
4261.93 1825
4262.55 1988
4263.17 2022
4263.78 2161
4264.40 2099
4265.01 2053
4265.63 1935
4266.25 1796
4266.86 1728
4267.48 1692
4268.10 1596
4268.71 1546
4269.33 1590
4269.94 1538
4270.56 1491
4271.18 1442
4271.79 1490
4272.41 1487
4273.03 1574
4273.64 1653
4274.26 1628
4274.88 1679
4275.49 1799
4276.11 1886
4276.73 1868
4277.35 2012
4277.96 2065
4278.58 2042
4279.20 1958
4279.81 1839
4280.43 1749
4281.05 1594
4281.67 1601
4282.28 1488
4282.90 1445
4283.52 1444
4284.14 1398
4284.75 1347
4285.37 1331
4285.99 1308
4286.61 1349
4287.22 1330
4287.84 1296
4288.46 1261
4289.08 1206
4289.70 1171
4290.31 1201
4290.93 1234
4291.55 1283
4292.17 1277
4292.79 1225
4293.40 1234
4294.02 1237
4294.64 1223
4295.26 1168
4295.88 1194
4296.50 1196
4297.11 1264
4297.73 1200
4298.35 1234
4298.97 1245
4299.59 1242
4300.21 1182
4300.83 1199
4301.44 1262
4302.06 1196
4302.68 1285
4303.30 1283
4303.92 1257
4304.54 1201
4305.16 1249
4305.78 1244
4306.40 1269
4307.02 1215
4307.63 1258
4308.25 1213
4308.87 1230
4309.49 1241
4310.11 1241
4310.73 1216
4311.35 1269
4311.97 1257
4312.59 1295
4313.21 1377
4313.83 1342
4314.45 1363
4315.07 1291
4315.69 1364
4316.31 1356
4316.93 1403
4317.55 1417
4318.17 1357
4318.79 1366
4319.41 1337
4320.03 1334
4320.65 1362
4321.27 1350
4321.89 1410
4322.51 1378
4323.13 1449
4323.75 1527
4324.37 1474
4324.99 1481
4325.61 1585
4326.23 1590
4326.85 1687
4327.47 1633
4328.09 1687
4328.71 1768
4329.33 1754
4329.96 1836
4330.58 1995
4331.20 2128
4331.82 2274
4332.44 2435
4333.06 2570
4333.68 2769
4334.30 2730
4334.92 2703
4335.54 2782
4336.17 2918
4336.79 3143
4337.41 3271
4338.03 3279
4338.65 3169
4339.27 3002
4339.89 2982
4340.52 2744
4341.14 2541
4341.76 2541
4342.38 2363
4343.00 2487
4343.62 2707
4344.25 3038
4344.87 3486
4345.49 4026
4346.11 4455
4346.73 4888
4347.36 5050
4347.98 4979
4348.60 4598
4349.22 4123
4349.84 3702
4350.47 3252
4351.09 3029
4351.71 2763
4352.33 2680
4352.96 2511
4353.58 2257
4354.20 2169
4354.82 2016
4355.45 1968
4356.07 1930
4356.69 1885
4357.31 1849
4357.94 1885
4358.56 1877
4359.18 1930
4359.81 1907
4360.43 1827
4361.05 1775
4361.68 1796
4362.30 1737
4362.92 1713
4363.55 1600
4364.17 1690
4364.79 1715
4365.42 1703
4366.04 1669
4366.66 1630
4367.29 1619
4367.91 1670
4368.53 1609
4369.16 1511
4369.78 1479
4370.40 1507
4371.03 1444
4371.65 1425
4372.27 1472
4372.90 1445
4373.52 1449
4374.15 1455
4374.77 1469
4375.39 1511
4376.02 1508
4376.64 1523
4377.27 1564
4377.89 1495
4378.52 1507
4379.14 1551
4379.76 1494
4380.39 1537
4381.01 1566
4381.64 1569
4382.26 1712
4382.89 1650
4383.51 1601
4384.14 1585
4384.76 1643
4385.39 1605
4386.01 1703
4386.64 1717
4387.26 1694
4387.89 1752
4388.51 1900
4389.14 1954
4389.76 2078
4390.39 2213
4391.01 2254
4391.64 2305
4392.26 2401
4392.89 2389
4393.51 2291
4394.14 2144
4394.76 1904
4395.39 1849
4396.01 1724
4396.64 1646
4397.26 1602
4397.89 1577
4398.52 1621
4399.14 1563
4399.77 1555
4400.39 1544
4401.02 1618
4401.65 1454
4402.27 1528
4402.90 1560
4403.52 1474
4404.15 1483
4404.78 1541
4405.40 1458
4406.03 1425
4406.65 1423
4407.28 1519
4407.91 1505
4408.53 1469
4409.16 1553
4409.79 1554
4410.41 1406
4411.04 1431
4411.67 1474
4412.29 1435
4412.92 1420
4413.55 1425
4414.17 1337
4414.80 1388
4415.43 1328
4416.05 1275
4416.68 1349
4417.31 1249
4417.94 1256
4418.56 1315
4419.19 1306
4419.82 1313
4420.44 1333
4421.07 1312
4421.70 1267
4422.33 1252
4422.95 1293
4423.58 1353
4424.21 1215
4424.84 1194
4425.46 1146
4426.09 1181
4426.72 1265
4427.35 1290
4427.97 1198
4428.60 1242
4429.23 1130
4429.86 1162
4430.49 1160
4431.11 1092
4431.74 1154
4432.37 1158
4433.00 1188
4433.63 1182
4434.26 1187
4434.88 1140
4435.51 1190
4436.14 1218
4436.77 1218
4437.40 1263
4438.03 1249
4438.65 1229
4439.28 1241
4439.91 1247
4440.54 1161
4441.17 1118
4441.80 1219
4442.43 1215
4443.06 1144
4443.68 1148
4444.31 1216
4444.94 1285
4445.57 1310
4446.20 1352
4446.83 1325
4447.46 1406
4448.09 1413
4448.72 1296
4449.35 1354
4449.98 1285
4450.61 1253
4451.24 1225
4451.86 1290
4452.49 1305
4453.12 1337
4453.75 1327
4454.38 1308
4455.01 1368
4455.64 1482
4456.27 1567
4456.90 1561
4457.53 1598
4458.16 1568
4458.79 1474
4459.42 1338
4460.05 1315
4460.68 1298
4461.31 1223
4461.94 1163
4462.57 1177
4463.20 1231
4463.83 1227
4464.46 1229
4465.09 1214
4465.72 1186
4466.36 1138
4466.99 1131
4467.62 1142
4468.25 1180
4468.88 1193
4469.51 1231
4470.14 1227
4470.77 1184
4471.40 1146
4472.03 1159
4472.66 1123
4473.29 1118
4473.93 1123
4474.56 1135
4475.19 1121
4475.82 1033
4476.45 1101
4477.08 1102
4477.71 1159
4478.34 1124
4478.98 1102
4479.61 1066
4480.24 1173
4480.87 1153
4481.50 1199
4482.13 1224
4482.76 1208
4483.40 1210
4484.03 1213
4484.66 1258
4485.29 1251
4485.92 1256
4486.56 1221
4487.19 1256
4487.82 1229
4488.45 1219
4489.08 1264
4489.72 1298
4490.35 1245
4490.98 1265
4491.61 1249
4492.25 1259
4492.88 1209
4493.51 1238
4494.14 1225
4494.78 1232
4495.41 1237
4496.04 1250
4496.67 1226
4497.31 1259
4497.94 1371
4498.57 1354
4499.20 1369
4499.84 1429
4500.47 1592
4501.10 1711
4501.74 1787
4502.37 1742
4503.00 1756
4503.64 1704
4504.27 1634
4504.90 1573
4505.53 1548
4506.17 1533
4506.80 1530
4507.43 1522
4508.07 1436
4508.70 1451
4509.34 1422
4509.97 1413
4510.60 1425
4511.24 1410
4511.87 1419
4512.50 1488
4513.14 1405
4513.77 1352
4514.41 1315
4515.04 1391
4515.67 1423
4516.31 1299
4516.94 1315
4517.58 1320
4518.21 1338
4518.84 1345
4519.48 1356
4520.11 1379
4520.75 1294
4521.38 1306
4522.02 1400
4522.65 1369
4523.28 1343
4523.92 1450
4524.55 1499
4525.19 1582
4525.82 1740
4526.46 1811
4527.09 2021
4527.73 2359
4528.36 2730
4529.00 3243
4529.63 3893
4530.27 4412
4530.90 5098
4531.54 5416
4532.17 5490
4532.81 5402
4533.44 5057
4534.08 4620
4534.71 4122
4535.35 3590
4535.99 2995
4536.62 2536
4537.26 2134
4537.89 1923
4538.53 1727
4539.16 1587
4539.80 1540
4540.43 1439
4541.07 1382
4541.71 1301
4542.34 1272
4542.98 1261
4543.61 1226
4544.25 1285
4544.89 1305
4545.52 1307
4546.16 1273
4546.79 1273
4547.43 1282
4548.07 1390
4548.70 1416
4549.34 1382
4549.98 1361
4550.61 1417
4551.25 1381
4551.89 1345
4552.52 1313
4553.16 1249
4553.80 1241
4554.43 1231
4555.07 1254
4555.71 1274
4556.34 1293
4556.98 1247
4557.62 1263
4558.25 1359
4558.89 1349
4559.53 1388
4560.16 1313
4560.80 1357
4561.44 1427
4562.08 1466
4562.71 1414
4563.35 1361
4563.99 1447
4564.63 1467
4565.26 1470
4565.90 1499
4566.54 1492
4567.18 1537
4567.81 1614
4568.45 1717
4569.09 1684
4569.73 1757
4570.36 1758
4571.00 1780
4571.64 1720
4572.28 1668
4572.92 1677
4573.55 1674
4574.19 1624
4574.83 1505
4575.47 1451
4576.11 1389
4576.75 1430
4577.38 1357
4578.02 1319
4578.66 1263
4579.30 1228
4579.94 1267
4580.58 1251
4581.21 1260
4581.85 1293
4582.49 1307
4583.13 1348
4583.77 1362
4584.41 1484
4585.05 1556
4585.69 1603
4586.32 1672
4586.96 1705
4587.60 1855
4588.24 1851
4588.88 1882
4589.52 1881
4590.16 1786
4590.80 1807
4591.44 1826
4592.08 1915
4592.72 1904
4593.36 1917
4594.00 1721
4594.63 1564
4595.27 1438
4595.91 1430
4596.55 1414
4597.19 1365
4597.83 1419
4598.47 1447
4599.11 1417
4599.75 1395
4600.39 1401
4601.03 1363
4601.67 1325
4602.31 1380
4602.95 1387
4603.59 1312
4604.23 1267
4604.87 1336
4605.51 1411
4606.15 1357
4606.79 1387
4607.43 1342
4608.08 1361
4608.72 1335
4609.36 1375
4610.00 1434
4610.64 1362
4611.28 1339
4611.92 1343
4612.56 1359
4613.20 1323
4613.84 1308
4614.48 1229
4615.12 1194
4615.76 1224
4616.41 1151
4617.05 1190
4617.69 1188
4618.33 1232
4618.97 1205
4619.61 1108
4620.25 1128
4620.89 1145
4621.54 1053
4622.18 1068
4622.82 1133
4623.46 1084
4624.10 1186
4624.74 1243
4625.38 1161
4626.03 1171
4626.67 1067
4627.31 1110
4627.95 1067
4628.59 1175
4629.24 1199
4629.88 1216
4630.52 1238
4631.16 1328
4631.80 1300
4632.45 1326
4633.09 1349
4633.73 1343
4634.37 1324
4635.02 1341
4635.66 1313
4636.30 1310
4636.94 1244
4637.58 1322
4638.23 1410
4638.87 1497
4639.51 1481
4640.16 1424
4640.80 1438
4641.44 1328
4642.08 1259
4642.73 1242
4643.37 1254
4644.01 1305
4644.66 1255
4645.30 1239
4645.94 1291
4646.58 1272
4647.23 1201
4647.87 1243
4648.51 1245
4649.16 1261
4649.80 1280
4650.44 1234
4651.09 1349
4651.73 1312
4652.37 1339
4653.02 1381
4653.66 1437
4654.31 1388
4654.95 1369
4655.59 1323
4656.24 1254
4656.88 1292
4657.52 1184
4658.17 1121
4658.81 1125
4659.46 1103
4660.10 1091
4660.75 1125
4661.39 1106
4662.03 1048
4662.68 1019
4663.32 1062
4663.97 1071
4664.61 1040
4665.26 999
4665.90 959
4666.54 1033
4667.19 998
4667.83 1017
4668.48 1015
4669.12 1015
4669.77 985
4670.41 997
4671.06 1011
4671.70 1019
4672.35 1018
4672.99 1005
4673.64 987
4674.28 1051
4674.93 1104
4675.57 1074
4676.22 1042
4676.86 1049
4677.51 1092
4678.15 1138
4678.80 1126
4679.44 1119
4680.09 1126
4680.73 1136
4681.38 1192
4682.03 1113
4682.67 1043
4683.32 1088
4683.96 1100
4684.61 1140
4685.25 1159
4685.90 1188
4686.55 1131
4687.19 1185
4687.84 1290
4688.48 1280
4689.13 1232
4689.78 1281
4690.42 1285
4691.07 1386
4691.72 1368
4692.36 1409
4693.01 1450
4693.65 1382
4694.30 1418
4694.95 1430
4695.59 1492
4696.24 1375
4696.89 1475
4697.53 1556
4698.18 1573
4698.83 1725
4699.47 1752
4700.12 1924
4700.77 1946
4701.41 1798
4702.06 1659
4702.71 1540
4703.36 1532
4704.00 1498
4704.65 1418
4705.30 1414
4705.94 1330
4706.59 1349
4707.24 1360
4707.89 1309
4708.53 1300
4709.18 1301
4709.83 1259
4710.48 1225
4711.12 1245
4711.77 1319
4712.42 1356
4713.07 1254
4713.71 1220
4714.36 1228
4715.01 1259
4715.66 1274
4716.31 1205
4716.95 1205
4717.60 1338
4718.25 1346
4718.90 1365
4719.55 1375
4720.19 1390
4720.84 1433
4721.49 1462
4722.14 1514
4722.79 1416
4723.44 1415
4724.08 1443
4724.73 1394
4725.38 1338
4726.03 1387
4726.68 1381
4727.33 1274
4727.98 1205
4728.63 1185
4729.27 1301
4729.92 1269
4730.57 1248
4731.22 1179
4731.87 1188
4732.52 1174
4733.17 1171
4733.82 1192
4734.47 1144
4735.12 1181
4735.77 1167
4736.41 1199
4737.06 1165
4737.71 1245
4738.36 1239
4739.01 1193
4739.66 1334
4740.31 1294
4740.96 1372
4741.61 1361
4742.26 1380
4742.91 1294
4743.56 1297
4744.21 1248
4744.86 1295
4745.51 1167
4746.16 1122
4746.81 1142
4747.46 1176
4748.11 1181
4748.76 1194
4749.41 1160
4750.06 1203
4750.71 1232
4751.36 1226
4752.01 1245
4752.66 1238
4753.31 1266
4753.96 1270
4754.61 1275
4755.26 1224
4755.92 1199
4756.57 1264
4757.22 1246
4757.87 1227
4758.52 1296
4759.17 1300
4759.82 1343
4760.47 1424
4761.12 1456
4761.77 1533
4762.42 1516
4763.08 1529
4763.73 1435
4764.38 1435
4765.03 1375
4765.68 1407
4766.33 1386
4766.98 1333
4767.64 1242
4768.29 1218
4768.94 1218
4769.59 1214
4770.24 1208
4770.89 1164
4771.54 1167
4772.20 1181
4772.85 1159
4773.50 1233
4774.15 1214
4774.80 1155
4775.46 1202
4776.11 1248
4776.76 1192
4777.41 1170
4778.06 1100
4778.72 1114
4779.37 1134
4780.02 1147
4780.67 1129
4781.33 1209
4781.98 1225
4782.63 1129
4783.28 1111
4783.94 1144
4784.59 1148
4785.24 1145
4785.89 1173
4786.55 1225
4787.20 1184
4787.85 1184
4788.51 1346
4789.16 1374
4789.81 1410
4790.46 1306
4791.12 1357
4791.77 1380
4792.42 1328
4793.08 1357
4793.73 1289
4794.38 1296
4795.04 1274
4795.69 1271
4796.34 1314
4797.00 1264
4797.65 1280
4798.30 1371
4798.96 1468
4799.61 1519
4800.27 1544
4800.92 1645
4801.57 1648
4802.23 1652
4802.88 1559
4803.53 1484
4804.19 1467
4804.84 1559
4805.50 1458
4806.15 1497
4806.81 1384
4807.46 1371
4808.11 1447
4808.77 1342
4809.42 1324
4810.08 1307
4810.73 1328
4811.39 1343
4812.04 1313
4812.69 1282
4813.35 1408
4814.00 1454
4814.66 1332
4815.31 1360
4815.97 1467
4816.62 1519
4817.28 1542
4817.93 1640
4818.59 1666
4819.24 1667
4819.90 1648
4820.55 1724
4821.21 1868
4821.86 1943
4822.52 1972
4823.17 2011
4823.83 2012
4824.48 2106
4825.14 2048
4825.79 1971
4826.45 1820
4827.11 1713
4827.76 1675
4828.42 1702
4829.07 1751
4829.73 1763
4830.38 1637
4831.04 1739
4831.70 1702
4832.35 1693
4833.01 1790
4833.66 1723
4834.32 1789
4834.98 1920
4835.63 1946
4836.29 2032
4836.94 2044
4837.60 2044
4838.26 2071
4838.91 1983
4839.57 2032
4840.23 2020
4840.88 2009
4841.54 2034
4842.20 1977
4842.85 2059
4843.51 2126
4844.17 2149
4844.82 2133
4845.48 2088
4846.14 2160
4846.79 2195
4847.45 2307
4848.11 2480
4848.76 2673
4849.42 2845
4850.08 3145
4850.73 3093
4851.39 3037
4852.05 2903
4852.71 2769
4853.36 2553
4854.02 2438
4854.68 2410
4855.34 2476
4855.99 2589
4856.65 2796
4857.31 2909
4857.97 3016
4858.62 3232
4859.28 3197
4859.94 3079
4860.60 2955
4861.25 2756
4861.91 2590
4862.57 2442
4863.23 2257
4863.89 2185
4864.54 2230
4865.20 2198
4865.86 2234
4866.52 2229
4867.18 2324
4867.84 2231
4868.49 2093
4869.15 2161
4869.81 2175
4870.47 2079
4871.13 2151
4871.79 2059
4872.44 1954
4873.10 1993
4873.76 2002
4874.42 1938
4875.08 1957
4875.74 1986
4876.40 1995
4877.06 2016
4877.72 2125
4878.37 2191
4879.03 2176
4879.69 2233
4880.35 2108
4881.01 2082
4881.67 2009
4882.33 2025
4882.99 1895
4883.65 1882
4884.31 1846
4884.97 1818
4885.63 1761
4886.29 1772
4886.95 1750
4887.61 1798
4888.26 1810
4888.92 1763
4889.58 1783
4890.24 1791
4890.90 1812
4891.56 1868
4892.22 1992
4892.88 2049
4893.54 1956
4894.20 1846
4894.86 1787
4895.52 1723
4896.18 1759
4896.84 1808
4897.51 1844
4898.17 1951
4898.83 2075
4899.49 2118
4900.15 1985
4900.81 1995
4901.47 1912
4902.13 1923
4902.79 1784
4903.45 1597
4904.11 1605
4904.77 1568
4905.43 1614
4906.09 1519
4906.75 1482
4907.41 1498
4908.08 1456
4908.74 1483
4909.40 1488
4910.06 1479
4910.72 1364
4911.38 1357
4912.04 1349
4912.70 1406
4913.37 1318
4914.03 1260
4914.69 1333
4915.35 1360
4916.01 1373
4916.67 1300
4917.33 1256
4918.00 1276
4918.66 1256
4919.32 1253
4919.98 1229
4920.64 1265
4921.31 1237
4921.97 1242
4922.63 1228
4923.29 1193
4923.95 1251
4924.62 1255
4925.28 1252
4925.94 1278
4926.60 1306
4927.26 1326
4927.93 1276
4928.59 1262
4929.25 1272
4929.91 1291
4930.58 1358
4931.24 1296
4931.90 1276
4932.56 1216
4933.23 1232
4933.89 1218
4934.55 1223
4935.22 1211
4935.88 1186
4936.54 1200
4937.20 1215
4937.87 1253
4938.53 1199
4939.19 1151
4939.86 1186
4940.52 1181
4941.18 1225
4941.85 1196
4942.51 1214
4943.17 1210
4943.84 1200
4944.50 1117
4945.16 1138
4945.83 1140
4946.49 1173
4947.15 1109
4947.82 1169
4948.48 1156
4949.15 1093
4949.81 1128
4950.47 1133
4951.14 1134
4951.80 1157
4952.47 1176
4953.13 1194
4953.79 1157
4954.46 1142
4955.12 1143
4955.79 1213
4956.45 1214
4957.11 1176
4957.78 1258
4958.44 1329
4959.11 1492
4959.77 1445
4960.44 1562
4961.10 1668
4961.77 1724
4962.43 1751
4963.10 1819
4963.76 1824
4964.42 1835
4965.09 1773
4965.75 1690
4966.42 1607
4967.08 1455
4967.75 1410
4968.41 1350
4969.08 1249
4969.74 1203
4970.41 1183
4971.08 1202
4971.74 1195
4972.41 1189
4973.07 1242
4973.74 1257
4974.40 1307
4975.07 1319
4975.73 1373
4976.40 1404
4977.06 1282
4977.73 1343
4978.40 1358
4979.06 1374
4979.73 1273
4980.39 1199
4981.06 1212
4981.73 1140
4982.39 1216
4983.06 1213
4983.72 1172
4984.39 1177
4985.06 1175
4985.72 1115
4986.39 1143
4987.05 1119
4987.72 1145
4988.39 1173
4989.05 1167
4989.72 1130
4990.39 1138
4991.05 1040
4991.72 1072
4992.39 1161
4993.05 1095
4993.72 1084
4994.39 1007
4995.05 1045
4995.72 1051
4996.39 1026
4997.05 1013
4997.72 1045
4998.39 1045
4999.06 1024
4999.72 1027
5000.39 987
5001.06 989
5001.73 978
5002.39 949
5003.06 964
5003.73 956
5004.39 1007
5005.06 962
5005.73 927
5006.40 985
5007.07 1034
5007.73 982
5008.40 991
5009.07 991
5009.74 994
5010.40 1080
5011.07 1019
5011.74 979
5012.41 964
5013.08 931
5013.74 973
5014.41 887
5015.08 938
5015.75 960
5016.42 1007
5017.09 935
5017.75 929
5018.42 915
5019.09 959
5019.76 998
5020.43 1038
5021.10 1099
5021.76 1104
5022.43 1107
5023.10 1125
5023.77 1103
5024.44 1084
5025.11 1085
5025.78 1090
5026.45 1022
5027.12 965
5027.78 938
5028.45 928
5029.12 971
5029.79 954
5030.46 922
5031.13 943
5031.80 930
5032.47 921
5033.14 899
5033.81 910
5034.48 958
5035.15 941
5035.82 927
5036.49 949
5037.16 881
5037.83 887
5038.50 904
5039.16 956
5039.83 994
5040.50 988
5041.17 1027
5041.84 991
5042.51 942
5043.18 981
5043.85 1003
5044.52 957
5045.20 970
5045.87 975
5046.54 972
5047.21 981
5047.88 959
5048.55 934
5049.22 966
5049.89 948
5050.56 975
5051.23 959
5051.90 972
5052.57 954
5053.24 881
5053.91 924
5054.58 963
5055.25 891
5055.92 928
5056.60 915
5057.27 888
5057.94 867
5058.61 891
5059.28 868
5059.95 895
5060.62 873
5061.29 919
5061.96 961
5062.64 963
5063.31 978
5063.98 1035
5064.65 978
5065.32 960
5065.99 976
5066.66 909
5067.34 892
5068.01 885
5068.68 889
5069.35 927
5070.02 913
5070.70 915
5071.37 944
5072.04 952
5072.71 949
5073.38 1014
5074.06 983
5074.73 939
5075.40 990
5076.07 1029
5076.74 1128
5077.42 1124
5078.09 1140
5078.76 1187
5079.43 1246
5080.11 1165
5080.78 1204
5081.45 1172
5082.12 1203
5082.80 1200
5083.47 1194
5084.14 1082
5084.82 1100
5085.49 1088
5086.16 1073
5086.83 1156
5087.51 1164
5088.18 1086
5088.85 1121
5089.53 1170
5090.20 1216
5090.87 1183
5091.55 1249
5092.22 1195
5092.89 1217
5093.57 1166
5094.24 1129
5094.91 1121
5095.59 1113
5096.26 1091
5096.93 1074
5097.61 1082
5098.28 1078
5098.96 1029
5099.63 1059
5100.30 1007
5100.98 1077
5101.65 1103
5102.32 1047
5103.00 1095
5103.67 1104
5104.35 1129
5105.02 1153
5105.70 1195
5106.37 1143
5107.04 1025
5107.72 1131
5108.39 1087
5109.07 1124
5109.74 1137
5110.42 1074
5111.09 1138
5111.77 1111
5112.44 1074
5113.11 1069
5113.79 1106
5114.46 1134
5115.14 1169
5115.81 1222
5116.49 1305
5117.16 1390
5117.84 1527
5118.51 1598
5119.19 1654
5119.86 1689
5120.54 1752
5121.21 1711
5121.89 1543
5122.57 1513
5123.24 1438
5123.92 1422
5124.59 1436
5125.27 1324
5125.94 1309
5126.62 1327
5127.29 1216
5127.97 1140
5128.64 1147
5129.32 1196
5130.00 1212
5130.67 1229
5131.35 1276
5132.02 1285
5132.70 1314
5133.38 1290
5134.05 1296
5134.73 1224
5135.40 1219
5136.08 1196
5136.76 1176
5137.43 1127
5138.11 1176
5138.79 1126
5139.46 1110
5140.14 1108
5140.82 1131
5141.49 1088
5142.17 1059
5142.85 981
5143.52 991
5144.20 986
5144.88 1014
5145.55 990
5146.23 957
5146.91 982
5147.58 981
5148.26 1016
5148.94 1008
5149.61 979
5150.29 949
5150.97 936
5151.65 949
5152.32 936
5153.00 976
5153.68 937
5154.36 977
5155.03 923
5155.71 994
5156.39 1043
5157.07 1039
5157.74 1048
5158.42 1021
5159.10 1033
5159.78 1025
5160.45 1038
5161.13 1000
5161.81 992
5162.49 962
5163.17 949
5163.84 974
5164.52 1072
5165.20 1066
5165.88 1002
5166.56 1038
5167.24 1007
5167.91 1000
5168.59 961
5169.27 988
5169.95 946
5170.63 962
5171.31 922
5171.98 926
5172.66 941
5173.34 922
5174.02 931
5174.70 898
5175.38 910
5176.06 965
5176.74 948
5177.41 915
5178.09 989
5178.77 949
5179.45 908
5180.13 953
5180.81 914
5181.49 934
5182.17 982
5182.85 977
5183.53 914
5184.21 918
5184.89 886
5185.57 903
5186.24 966
5186.92 959
5187.60 946
5188.28 917
5188.96 900
5189.64 888
5190.32 873
5191.00 874
5191.68 831
5192.36 934
5193.04 935
5193.72 926
5194.40 913
5195.08 945
5195.76 891
5196.44 903
5197.12 945
5197.80 975
5198.48 926
5199.16 949
5199.84 987
5200.52 966
5201.21 967
5201.89 888
5202.57 931
5203.25 911
5203.93 921
5204.61 957
5205.29 1031
5205.97 960
5206.65 1025
5207.33 1033
5208.01 981
5208.69 1014
5209.37 1101
5210.06 1093
5210.74 1130
5211.42 1074
5212.10 1150
5212.78 1121
5213.46 1151
5214.14 1239
5214.82 1196
5215.51 1212
5216.19 1193
5216.87 1152
5217.55 1172
5218.23 1147
5218.91 1165
5219.60 1143
5220.28 1119
5220.96 1153
5221.64 1242
5222.32 1203
5223.00 1243
5223.69 1239
5224.37 1250
5225.05 1147
5225.73 1210
5226.41 1165
5227.10 1105
5227.78 1028
5228.46 1069
5229.14 1115
5229.83 1074
5230.51 1035
5231.19 1097
5231.87 1049
5232.56 1164
5233.24 1126
5233.92 1125
5234.60 1038
5235.29 1043
5235.97 1067
5236.65 1124
5237.34 1074
5238.02 1055
5238.70 1069
5239.38 1104
5240.07 1105
5240.75 1114
5241.43 1145
5242.12 1079
5242.80 1045
5243.48 1085
5244.17 1082
5244.85 1130
5245.53 1031
5246.22 1035
5246.90 1020
5247.58 1028
5248.27 1002
5248.95 1063
5249.63 1116
5250.32 1123
5251.00 1171
5251.69 1289
5252.37 1290
5253.05 1188
5253.74 1231
5254.42 1230
5255.11 1135
5255.79 1111
5256.47 1080
5257.16 1045
5257.84 1108
5258.53 1123
5259.21 1084
5259.89 1088
5260.58 1172
5261.26 1220
5261.95 1244
5262.63 1267
5263.32 1245
5264.00 1231
5264.69 1193
5265.37 1188
5266.06 1163
5266.74 1106
5267.43 1160
5268.11 1120
5268.79 1075
5269.48 1109
5270.16 1175
5270.85 1154
5271.53 1100
5272.22 1071
5272.91 1066
5273.59 1042
5274.28 1046
5274.96 1106
5275.65 1052
5276.33 1052
5277.02 1120
5277.70 1145
5278.39 1083
5279.07 1101
5279.76 1187
5280.45 1165
5281.13 1168
5281.82 1186
5282.50 1206
5283.19 1188
5283.87 1127
5284.56 1065
5285.25 1064
5285.93 1135
5286.62 1081
5287.30 1051
5287.99 1081
5288.68 1141
5289.36 1096
5290.05 1088
5290.74 1033
5291.42 1079
5292.11 1062
5292.79 1158
5293.48 1061
5294.17 1104
5294.85 1137
5295.54 1126
5296.23 1142
5296.91 1190
5297.60 1241
5298.29 1241
5298.98 1251
5299.66 1279
5300.35 1354
5301.04 1394
5301.72 1378
5302.41 1460
5303.10 1600
5303.78 1657
5304.47 1675
5305.16 1646
5305.85 1667
5306.53 1630
5307.22 1723
5307.91 1674
5308.60 1599
5309.28 1592
5309.97 1714
5310.66 1740
5311.35 1963
5312.03 2115
5312.72 2279
5313.41 2247
5314.10 2209
5314.79 2209
5315.47 2112
5316.16 2045
5316.85 1942
5317.54 1919
5318.23 1864
5318.91 1796
5319.60 1693
5320.29 1672
5320.98 1738
5321.67 1577
5322.36 1560
5323.04 1532
5323.73 1459
5324.42 1364
5325.11 1369
5325.80 1312
5326.49 1315
5327.18 1208
5327.86 1265
5328.55 1279
5329.24 1253
5329.93 1230
5330.62 1242
5331.31 1172
5332.00 1203
5332.69 1196
5333.38 1203
5334.06 1212
5334.75 1164
5335.44 1223
5336.13 1237
5336.82 1196
5337.51 1140
5338.20 1152
5338.89 1167
5339.58 1207
5340.27 1243
5340.96 1252
5341.65 1211
5342.34 1220
5343.03 1238
5343.72 1242
5344.41 1316
5345.10 1265
5345.79 1343
5346.48 1487
5347.17 1687
5347.86 1851
5348.55 1939
5349.24 2182
5349.93 2367
5350.62 2539
5351.31 2673
5352.00 2709
5352.69 2557
5353.38 2413
5354.07 2152
5354.76 1953
5355.45 1725
5356.14 1636
5356.83 1476
5357.52 1336
5358.21 1297
5358.90 1199
5359.59 1226
5360.29 1149
5360.98 1160
5361.67 1188
5362.36 1175
5363.05 1147
5363.74 1168
5364.43 1094
5365.12 1071
5365.81 1041
5366.50 1011
5367.20 948
5367.89 944
5368.58 968
5369.27 996
5369.96 1039
5370.65 1026
5371.34 1018
5372.04 1042
5372.73 1065
5373.42 1045
5374.11 1005
5374.80 1021
5375.49 1039
5376.19 1003
5376.88 1002
5377.57 1058
5378.26 1073
5378.95 1051
5379.65 1015
5380.34 1041
5381.03 1036
5381.72 1066
5382.42 1049
5383.11 1086
5383.80 1014
5384.49 1033
5385.19 1027
5385.88 1098
5386.57 1082
5387.26 1077
5387.96 1186
5388.65 1151
5389.34 1190
5390.03 1220
5390.73 1220
5391.42 1161
5392.11 1133
5392.80 1171
5393.50 1177
5394.19 1145
5394.88 1164
5395.58 1131
5396.27 1138
5396.96 1059
5397.66 1131
5398.35 1071
5399.04 995
5399.74 1032
5400.43 1031
5401.12 1073
5401.82 1025
5402.51 1030
5403.20 979
5403.90 1062
5404.59 1050
5405.29 1035
5405.98 1045
5406.67 1089
5407.37 1056
5408.06 1001
5408.75 981
5409.45 1004
5410.14 999
5410.84 1050
5411.53 1023
5412.23 1035
5412.92 1033
5413.61 956
5414.31 1058
5415.00 1029
5415.70 1016
5416.39 1061
5417.09 1065
5417.78 1071
5418.47 1066
5419.17 1050
5419.86 1067
5420.56 1075
5421.25 1129
5421.95 1109
5422.64 1181
5423.34 1168
5424.03 1066
5424.73 1119
5425.42 1101
5426.12 1087
5426.81 1080
5427.51 1069
5428.20 1105
5428.90 1107
5429.59 1095
5430.29 1141
5430.99 1099
5431.68 1115
5432.38 1093
5433.07 1239
5433.77 1188
5434.46 1096
5435.16 1123
5435.85 1217
5436.55 1244
5437.25 1167
5437.94 1184
5438.64 1210
5439.33 1226
5440.03 1155
5440.73 1123
5441.42 1149
5442.12 1124
5442.81 1168
5443.51 1200
5444.21 1201
5444.90 1275
5445.60 1418
5446.29 1504
5446.99 1556
5447.69 1646
5448.38 1640
5449.08 1638
5449.78 1596
5450.47 1568
5451.17 1464
5451.87 1435
5452.56 1415
5453.26 1306
5453.96 1262
5454.65 1225
5455.35 1252
5456.05 1261
5456.75 1232
5457.44 1288
5458.14 1267
5458.84 1287
5459.53 1318
5460.23 1324
5460.93 1347
5461.63 1397
5462.32 1359
5463.02 1380
5463.72 1412
5464.42 1425
5465.11 1356
5465.81 1385
5466.51 1446
5467.21 1402
5467.90 1335
5468.60 1344
5469.30 1347
5470.00 1319
5470.70 1333
5471.39 1406
5472.09 1445
5472.79 1496
5473.49 1535
5474.19 1555
5474.88 1623
5475.58 1574
5476.28 1624
5476.98 1772
5477.68 1954
5478.38 2178
5479.07 2381
5479.77 2801
5480.47 2976
5481.17 3070
5481.87 3049
5482.57 2898
5483.27 2602
5483.96 2403
5484.66 2190
5485.36 2038
5486.06 1946
5486.76 1973
5487.46 1885
5488.16 1906
5488.86 1929
5489.56 1851
5490.26 1847
5490.96 1933
5491.65 2019
5492.35 2026
5493.05 2028
5493.75 2080
5494.45 2186
5495.15 2153
5495.85 2159
5496.55 2282
5497.25 2425
5497.95 2429
5498.65 2816
5499.35 3438
5500.05 3899
5500.75 4540
5501.45 4921
5502.15 4752
5502.85 4460
5503.55 3984
5504.25 3334
5504.95 2890
5505.65 2477
5506.35 2224
5507.05 1995
5507.75 1951
5508.45 1925
5509.15 1809
5509.85 1749
5510.55 1690
5511.25 1797
5511.95 1739
5512.65 1669
5513.35 1731
5514.05 1830
5514.76 1868
5515.46 1753
5516.16 1803
5516.86 1793
5517.56 1697
5518.26 1739
5518.96 1715
5519.66 1705
5520.36 1689
5521.06 1728
5521.77 1592
5522.47 1544
5523.17 1490
5523.87 1413
5524.57 1343
5525.27 1381
5525.97 1339
5526.67 1311
5527.38 1316
5528.08 1363
5528.78 1305
5529.48 1317
5530.18 1379
5530.88 1338
5531.59 1315
5532.29 1337
5532.99 1276
5533.69 1189
5534.39 1271
5535.10 1243
5535.80 1219
5536.50 1274
5537.20 1303
5537.90 1333
5538.61 1328
5539.31 1381
5540.01 1356
5540.71 1311
5541.42 1328
5542.12 1297
5542.82 1246
5543.52 1247
5544.23 1233
5544.93 1218
5545.63 1131
5546.33 1198
5547.04 1266
5547.74 1242
5548.44 1206
5549.15 1284
5549.85 1239
5550.55 1291
5551.26 1207
5551.96 1241
5552.66 1305
5553.36 1251
5554.07 1228
5554.77 1270
5555.47 1175
5556.18 1142
5556.88 1205
5557.58 1155
5558.29 1154
5558.99 1251
5559.70 1200
5560.40 1223
5561.10 1264
5561.81 1372
5562.51 1416
5563.21 1387
5563.92 1390
5564.62 1355
5565.33 1397
5566.03 1379
5566.73 1355
5567.44 1296
5568.14 1231
5568.85 1230
5569.55 1156
5570.25 1143
5570.96 1147
5571.66 1207
5572.37 1201
5573.07 1180
5573.78 1237
5574.48 1208
5575.19 1163
5575.89 1226
5576.59 1243
5577.30 1236
5578.00 1205
5578.71 1184
5579.41 1150
5580.12 1087
5580.82 1106
5581.53 1149
5582.23 1092
5582.94 1096
5583.64 1120
5584.35 1136
5585.05 1123
5585.76 1103
5586.46 1113
5587.17 1139
5587.88 1099
5588.58 1098
5589.29 1085
5589.99 1107
5590.70 1101
5591.40 1082
5592.11 1037
5592.81 1082
5593.52 1076
5594.23 1162
5594.93 1157
5595.64 1114
5596.34 1054
5597.05 1030
5597.76 1027
5598.46 993
5599.17 983
5599.87 1073
5600.58 1067
5601.29 1058
5601.99 1063
5602.70 1022
5603.41 1002
5604.11 1062
5604.82 1051
5605.52 1075
5606.23 1022
5606.94 1035
5607.64 1039
5608.35 1090
5609.06 1088
5609.76 1033
5610.47 1067
5611.18 980
5611.88 996
5612.59 1029
5613.30 1043
5614.01 1026
5614.71 1032
5615.42 1033
5616.13 978
5616.83 999
5617.54 1099
5618.25 1064
5618.96 1065
5619.66 1111
5620.37 1110
5621.08 1104
5621.79 1052
5622.49 1026
5623.20 1076
5623.91 1132
5624.62 1099
5625.32 1063
5626.03 1133
5626.74 1183
5627.45 1081
5628.16 1151
5628.86 1124
5629.57 1180
5630.28 1181
5630.99 1226
5631.70 1284
5632.40 1252
5633.11 1233
5633.82 1240
5634.53 1315
5635.24 1314
5635.95 1391
5636.65 1471
5637.36 1422
5638.07 1429
5638.78 1471
5639.49 1537
5640.20 1486
5640.91 1501
5641.61 1537
5642.32 1528
5643.03 1519
5643.74 1448
5644.45 1423
5645.16 1352
5645.87 1310
5646.58 1251
5647.29 1260
5648.00 1228
5648.70 1254
5649.41 1213
5650.12 1252
5650.83 1223
5651.54 1257
5652.25 1248
5652.96 1290
5653.67 1294
5654.38 1257
5655.09 1302
5655.80 1296
5656.51 1224
5657.22 1252
5657.93 1303
5658.64 1377
5659.35 1349
5660.06 1342
5660.77 1483
5661.48 1406
5662.19 1413
5662.90 1334
5663.61 1392
5664.32 1406
5665.03 1315
5665.74 1309
5666.45 1277
5667.16 1267
5667.87 1283
5668.58 1302
5669.29 1305
5670.00 1352
5670.71 1442
5671.42 1540
5672.13 1563
5672.84 1450
5673.56 1422
5674.27 1378
5674.98 1341
5675.69 1313
5676.40 1202
5677.11 1168
5677.82 1197
5678.53 1270
5679.24 1259
5679.95 1221
5680.67 1228
5681.38 1258
5682.09 1258
5682.80 1183
5683.51 1187
5684.22 1168
5684.93 1212
5685.65 1169
5686.36 1142
5687.07 1186
5687.78 1233
5688.49 1242
5689.20 1163
5689.92 1112
5690.63 1193
5691.34 1245
5692.05 1225
5692.76 1169
5693.47 1119
5694.19 1117
5694.90 1176
5695.61 1136
5696.32 1083
5697.04 997
5697.75 1066
5698.46 1078
5699.17 1133
5699.89 1152
5700.60 1114
5701.31 1083
5702.02 1085
5702.74 1114
5703.45 1130
5704.16 1100
5704.87 1124
5705.59 1154
5706.30 1147
5707.01 1157
5707.72 1151
5708.44 1118
5709.15 1148
5709.86 1134
5710.58 1097
5711.29 1112
5712.00 1083
5712.72 1118
5713.43 1109
5714.14 1102
5714.86 1013
5715.57 1051
5716.28 1139
5717.00 1031
5717.71 1075
5718.42 1085
5719.14 1100
5719.85 1102
5720.56 1152
5721.28 1119
5721.99 1129
5722.71 1181
5723.42 1170
5724.13 1193
5724.85 1234
5725.56 1310
5726.28 1333
5726.99 1423
5727.70 1436
5728.42 1396
5729.13 1473
5729.85 1495
5730.56 1492
5731.28 1332
5731.99 1286
5732.70 1249
5733.42 1287
5734.13 1268
5734.85 1309
5735.56 1265
5736.28 1222
5736.99 1262
5737.71 1245
5738.42 1200
5739.14 1266
5739.85 1261
5740.57 1299
5741.28 1247
5742.00 1264
5742.71 1275
5743.43 1276
5744.14 1307
5744.86 1286
5745.57 1241
5746.29 1310
5747.00 1345
5747.72 1269
5748.43 1384
5749.15 1313
5749.87 1397
5750.58 1492
5751.30 1526
5752.01 1634
5752.73 1775
5753.44 1831
5754.16 1962
5754.88 1960
5755.59 1928
5756.31 1863
5757.02 1872
5757.74 1954
5758.46 1841
5759.17 1797
5759.89 1738
5760.60 1803
5761.32 1922
5762.04 1940
5762.75 1962
5763.47 1958
5764.19 1994
5764.90 2113
5765.62 2097
5766.34 2257
5767.05 2491
5767.77 2944
5768.49 3533
5769.20 4172
5769.92 5008
5770.64 5847
5771.35 5913
5772.07 5684
5772.79 5016
5773.50 4239
5774.22 3488
5774.94 2975
5775.65 2636
5776.37 2349
5777.09 2204
5777.81 2246
5778.52 2232
5779.24 2276
5779.96 2284
5780.68 2296
5781.39 2260
5782.11 2320
5782.83 2283
5783.55 2294
5784.26 2292
5784.98 2306
5785.70 2358
5786.42 2316
5787.14 2226
5787.85 2212
5788.57 2159
5789.29 2134
5790.01 2069
5790.73 2042
5791.44 2102
5792.16 2020
5792.88 1941
5793.60 1937
5794.32 1868
5795.03 1795
5795.75 1812
5796.47 1902
5797.19 1916
5797.91 2055
5798.63 2225
5799.35 2489
5800.06 2673
5800.78 2728
5801.50 2775
5802.22 2806
5802.94 2569
5803.66 2335
5804.38 2224
5805.10 2020
5805.82 1862
5806.53 1871
5807.25 1808
5807.97 1789
5808.69 1786
5809.41 1828
5810.13 1772
5810.85 1733
5811.57 1766
5812.29 1789
5813.01 1732
5813.73 1660
5814.45 1595
5815.17 1525
5815.89 1613
5816.61 1565
5817.33 1578
5818.05 1509
5818.77 1513
5819.49 1548
5820.20 1534
5820.92 1571
5821.64 1539
5822.36 1488
5823.09 1451
5823.81 1418
5824.53 1383
5825.25 1400
5825.97 1377
5826.69 1428
5827.41 1364
5828.13 1377
5828.85 1358
5829.57 1402
5830.29 1341
5831.01 1398
5831.73 1337
5832.45 1348
5833.17 1281
5833.89 1287
5834.61 1300
5835.33 1237
5836.05 1273
5836.78 1304
5837.50 1245
5838.22 1269
5838.94 1278
5839.66 1261
5840.38 1300
5841.10 1296
5841.82 1284
5842.54 1320
5843.27 1315
5843.99 1325
5844.71 1258
5845.43 1312
5846.15 1294
5846.87 1258
5847.59 1292
5848.32 1247
5849.04 1181
5849.76 1172
5850.48 1204
5851.20 1267
5851.93 1240
5852.65 1206
5853.37 1266
5854.09 1282
5854.81 1251
5855.54 1255
5856.26 1213
5856.98 1230
5857.70 1144
5858.42 1184
5859.15 1202
5859.87 1146
5860.59 1162
5861.31 1162
5862.04 1190
5862.76 1162
5863.48 1179
5864.20 1145
5864.93 1093
5865.65 1141
5866.37 1145
5867.10 1254
5867.82 1224
5868.54 1116
5869.26 1104
5869.99 1144
5870.71 1172
5871.43 1175
5872.16 1164
5872.88 1217
5873.60 1169
5874.33 1138
5875.05 1169
5875.77 1160
5876.50 1130
5877.22 1188
5877.94 1194
5878.67 1197
5879.39 1211
5880.11 1169
5880.84 1177
5881.56 1129
5882.28 1175
5883.01 1198
5883.73 1152
5884.46 1195
5885.18 1271
5885.90 1138
5886.63 1206
5887.35 1221
5888.08 1286
5888.80 1203
5889.52 1145
5890.25 1131
5890.97 1136
5891.70 1200
5892.42 1142
5893.15 1156
5893.87 1179
5894.59 1178
5895.32 1152
5896.04 1171
5896.77 1200
5897.49 1128
5898.22 1172
5898.94 1156
5899.67 1154
5900.39 1141
5901.12 1131
5901.84 1212
5902.57 1222
5903.29 1218
5904.02 1174
5904.74 1180
5905.47 1218
5906.19 1148
5906.92 1225
5907.64 1188
5908.37 1200
5909.09 1205
5909.82 1243
5910.55 1256
5911.27 1226
5912.00 1210
5912.72 1246
5913.45 1291
5914.17 1230
5914.90 1254
5915.63 1310
5916.35 1308
5917.08 1307
5917.80 1319
5918.53 1334
5919.25 1318
5919.98 1307
5920.71 1326
5921.43 1318
5922.16 1312
5922.89 1351
5923.61 1397
5924.34 1385
5925.06 1330
5925.79 1388
5926.52 1398
5927.24 1389
5927.97 1397
5928.70 1476
5929.42 1456
5930.15 1485
5930.88 1504
5931.60 1524
5932.33 1558
5933.06 1648
5933.78 1634
5934.51 1727
5935.24 1745
5935.97 1717
5936.69 1730
5937.42 1724
5938.15 1769
5938.87 1799
5939.60 1917
5940.33 1874
5941.06 1827
5941.78 1944
5942.51 1924
5943.24 2021
5943.97 2104
5944.69 2166
5945.42 2133
5946.15 2191
5946.88 2222
5947.60 2176
5948.33 2313
5949.06 2349
5949.79 2572
5950.52 2816
5951.24 3066
5951.97 3358
5952.70 3832
5953.43 3995
5954.16 3914
5954.88 3713
5955.61 3540
5956.34 3239
5957.07 3103
5957.80 2979
5958.53 2855
5959.25 2917
5959.98 2840
5960.71 2717
5961.44 2742
5962.17 2775
5962.90 2774
5963.63 2950
5964.36 3183
5965.08 3478
5965.81 3765
5966.54 4221
5967.27 4404
5968.00 4420
5968.73 4276
5969.46 4194
5970.19 3986
5970.92 3715
5971.65 3528
5972.37 3398
5973.10 3338
5973.83 3275
5974.56 3067
5975.29 3145
5976.02 3110
5976.75 3146
5977.48 3089
5978.21 3152
5978.94 3312
5979.67 3451
5980.40 3450
5981.13 3436
5981.86 3581
5982.59 3634
5983.32 3710
5984.05 3795
5984.78 3746
5985.51 3680
5986.24 3721
5986.97 3681
5987.70 3660
5988.43 3639
5989.16 3657
5989.89 3743
5990.62 3790
5991.35 3791
5992.08 3846
5992.81 3866
5993.54 3801
5994.27 3866
5995.00 3896
5995.74 4006
5996.47 4144
5997.20 4189
5997.93 4144
5998.66 4127
5999.39 4112
6000.12 3988
6000.85 3965
6001.58 4052
6002.31 3935
6003.04 3683
6003.78 3747
6004.51 3809
6005.24 3833
6005.97 3798
6006.70 3880
6007.43 4156
6008.16 4430
6008.90 5005
6009.63 5739
6010.36 6670
6011.09 8092
6011.82 9685
6012.55 11018
6013.29 12359
6014.02 13000
6014.75 13077
6015.48 12850
6016.21 12160
6016.95 11168
6017.68 9766
6018.41 8482
6019.14 7449
6019.87 6338
6020.61 5364
6021.34 4792
6022.07 4364
6022.80 4059
6023.54 3681
6024.27 3545
6025.00 3456
6025.73 3371
6026.47 3319
6027.20 3369
6027.93 3395
6028.66 3455
6029.40 3603
6030.13 3846
6030.86 3873
6031.59 3726
6032.33 3488
6033.06 3283
6033.79 3025
6034.53 2906
6035.26 2907
6035.99 2827
6036.73 2859
6037.46 2818
6038.19 2807
6038.93 2895
6039.66 2966
6040.39 2974
6041.13 2996
6041.86 2950
6042.59 2944
6043.33 2946
6044.06 2879
6044.79 2906
6045.53 3002
6046.26 3042
6047.00 2992
6047.73 3037
6048.46 3033
6049.20 3164
6049.93 3297
6050.67 3478
6051.40 3724
6052.13 3843
6052.87 3950
6053.60 4192
6054.34 4147
6055.07 3821
6055.81 3744
6056.54 3460
6057.27 3270
6058.01 3113
6058.74 2969
6059.48 3009
6060.21 2924
6060.95 2905
6061.68 2891
6062.42 2895
6063.15 2824
6063.89 2774
6064.62 2784
6065.36 2725
6066.09 2642
6066.83 2685
6067.56 2638
6068.30 2600
6069.03 2566
6069.77 2534
6070.50 2538
6071.24 2486
6071.97 2529
6072.71 2409
6073.44 2397
6074.18 2375
6074.91 2388
6075.65 2326
6076.39 2310
6077.12 2295
6077.86 2254
6078.59 2240
6079.33 2254
6080.06 2278
6080.80 2234
6081.54 2181
6082.27 2149
6083.01 2148
6083.74 2165
6084.48 2097
6085.22 2003
6085.95 2071
6086.69 2170
6087.42 2119
6088.16 2146
6088.90 2157
6089.63 2208
6090.37 2321
6091.11 2256
6091.84 2252
6092.58 2230
6093.32 2170
6094.05 2177
6094.79 2084
6095.53 2089
6096.26 2097
6097.00 2061
6097.74 2065
6098.47 2020
6099.21 2038
6099.95 1981
6100.69 2040
6101.42 2052
6102.16 2109
6102.90 2039
6103.63 2077
6104.37 2058
6105.11 2035
6105.85 1996
6106.58 1921
6107.32 1907
6108.06 1932
6108.80 2026
6109.53 1995
6110.27 1987
6111.01 2078
6111.75 2073
6112.49 2012
6113.22 2084
6113.96 2162
6114.70 2116
6115.44 2160
6116.17 2226
6116.91 2241
6117.65 2252
6118.39 2205
6119.13 2192
6119.87 2266
6120.60 2202
6121.34 2106
6122.08 2191
6122.82 2235
6123.56 2319
6124.30 2188
6125.03 2158
6125.77 2228
6126.51 2278
6127.25 2239
6127.99 2215
6128.73 2185
6129.47 2171
6130.21 2169
6130.94 2164
6131.68 2130
6132.42 2168
6133.16 2204
6133.90 2232
6134.64 2217
6135.38 2320
6136.12 2333
6136.86 2313
6137.60 2429
6138.34 2475
6139.08 2564
6139.81 2541
6140.55 2572
6141.29 2638
6142.03 2690
6142.77 2712
6143.51 2641
6144.25 2630
6144.99 2638
6145.73 2619
6146.47 2576
6147.21 2567
6147.95 2591
6148.69 2562
6149.43 2573
6150.17 2606
6150.91 2540
6151.65 2623
6152.39 2658
6153.13 2777
6153.87 2838
6154.61 2888
6155.35 3002
6156.09 3169
6156.83 3282
6157.58 3267
6158.32 3384
6159.06 3534
6159.80 3533
6160.54 3595
6161.28 3550
6162.02 3546
6162.76 3544
6163.50 3622
6164.24 3696
6164.98 3697
6165.72 3771
6166.46 3908
6167.21 4044
6167.95 3999
6168.69 3961
6169.43 3974
6170.17 3846
6170.91 3797
6171.65 3759
6172.39 3591
6173.14 3470
6173.88 3448
6174.62 3438
6175.36 3437
6176.10 3512
6176.84 3588
6177.59 3676
6178.33 3862
6179.07 4215
6179.81 4734
6180.55 5427
6181.30 6181
6182.04 7041
6182.78 7781
6183.52 8065
6184.26 8090
6185.01 7764
6185.75 7204
6186.49 6514
6187.23 6103
6187.97 5581
6188.72 5041
6189.46 4706
6190.20 4561
6190.94 4377
6191.69 4267
6192.43 4253
6193.17 4234
6193.92 4266
6194.66 4204
6195.40 4261
6196.14 4246
6196.89 4170
6197.63 4125
6198.37 4123
6199.12 4162
6199.86 4112
6200.60 4027
6201.34 4047
6202.09 4086
6202.83 4301
6203.57 4660
6204.32 5152
6205.06 6044
6205.80 7615
6206.55 9754
6207.29 12306
6208.03 14825
6208.78 16970
6209.52 18078
6210.27 18453
6211.01 17592
6211.75 15902
6212.50 13859
6213.24 11722
6213.98 9810
6214.73 8116
6215.47 6851
6216.22 5807
6216.96 4930
6217.71 4330
6218.45 4025
6219.19 3845
6219.94 3570
6220.68 3533
6221.43 3437
6222.17 3380
6222.92 3394
6223.66 3325
6224.40 3335
6225.15 3208
6225.89 3094
6226.64 2975
6227.38 2765
6228.13 2658
6228.87 2532
6229.62 2442
6230.36 2441
6231.11 2402
6231.85 2327
6232.60 2381
6233.34 2411
6234.09 2516
6234.83 2551
6235.58 2559
6236.32 2667
6237.07 2726
6237.81 2843
6238.56 3121
6239.30 3458
6240.05 3553
6240.80 3812
6241.54 3668
6242.29 3618
6243.03 3444
6243.78 3290
6244.52 3318
6245.27 3171
6246.02 3286
6246.76 3350
6247.51 3461
6248.25 3388
6249.00 3345
6249.75 3253
6250.49 3150
6251.24 3003
6251.98 2947
6252.73 2860
6253.48 2832
6254.22 2758
6254.97 2699
6255.72 2711
6256.46 2681
6257.21 2610
6257.95 2641
6258.70 2612
6259.45 2611
6260.19 2624
6260.94 2649
6261.69 2589
6262.43 2476
6263.18 2520
6263.93 2542
6264.68 2501
6265.42 2430
6266.17 2454
6266.92 2426
6267.66 2466
6268.41 2501
6269.16 2518
6269.91 2503
6270.65 2483
6271.40 2511
6272.15 2481
6272.89 2438
6273.64 2383
6274.39 2445
6275.14 2490
6275.88 2575
6276.63 2667
6277.38 2705
6278.13 2723
6278.88 2684
6279.62 2639
6280.37 2667
6281.12 2544
6281.87 2516
6282.62 2390
6283.36 2331
6284.11 2202
6284.86 2169
6285.61 2179
6286.36 2124
6287.10 2120
6287.85 2108
6288.60 2056
6289.35 2030
6290.10 2080
6290.85 2010
6291.59 2091
6292.34 2098
6293.09 2034
6293.84 2079
6294.59 2100
6295.34 2141
6296.09 2183
6296.84 2225
6297.58 2128
6298.33 2052
6299.08 2001
6299.83 1945
6300.58 1956
6301.33 1981
6302.08 1949
6302.83 1982
6303.58 2060
6304.33 2012
6305.08 1953
6305.83 1906
6306.58 1988
6307.32 1980
6308.07 1977
6308.82 1960
6309.57 1994
6310.32 2041
6311.07 2014
6311.82 2113
6312.57 2156
6313.32 2106
6314.07 2121
6314.82 2202
6315.57 2217
6316.32 2301
6317.07 2362
6317.82 2271
6318.57 2183
6319.32 2158
6320.07 2070
6320.82 1934
6321.57 1922
6322.32 1876
6323.07 1821
6323.82 1878
6324.58 1831
6325.33 1801
6326.08 1824
6326.83 1785
6327.58 1790
6328.33 1918
6329.08 1823
6329.83 1806
6330.58 1809
6331.33 1828
6332.08 1820
6332.83 1862
6333.58 1824
6334.34 1824
6335.09 1839
6335.84 1832
6336.59 1835
6337.34 1812
6338.09 1768
6338.84 1809
6339.59 1757
6340.35 1855
6341.10 1820
6341.85 1736
6342.60 1774
6343.35 1800
6344.10 1788
6344.86 1786
6345.61 1865
6346.36 1880
6347.11 1923
6347.86 1916
6348.62 2026
6349.37 1928
6350.12 2049
6350.87 2133
6351.62 2246
6352.38 2325
6353.13 2496
6353.88 2494
6354.63 2528
6355.38 2513
6356.14 2453
6356.89 2360
6357.64 2309
6358.39 2304
6359.15 2152
6359.90 2158
6360.65 2061
6361.40 2051
6362.16 2071
6362.91 2126
6363.66 2081
6364.42 2194
6365.17 2341
6365.92 2561
6366.67 2888
6367.43 3154
6368.18 3235
6368.93 3277
6369.69 3156
6370.44 2952
6371.19 2694
6371.95 2434
6372.70 2343
6373.45 2255
6374.21 2205
6374.96 2151
6375.71 2153
6376.47 2145
6377.22 2160
6377.98 2097
6378.73 2089
6379.48 2117
6380.24 2116
6380.99 2155
6381.74 2194
6382.50 2151
6383.25 2257
6384.01 2125
6384.76 2066
6385.51 2045
6386.27 2037
6387.02 1993
6387.78 1978
6388.53 2098
6389.29 2021
6390.04 1979
6390.79 1919
6391.55 1885
6392.30 1873
6393.06 1886
6393.81 1836
6394.57 1805
6395.32 1808
6396.08 1797
6396.83 1879
6397.59 1776
6398.34 1729
6399.10 1790
6399.85 1837
6400.61 1753
6401.36 1685
6402.12 1611
6402.87 1647
6403.63 1719
6404.38 1696
6405.14 1718
6405.89 1730
6406.65 1742
6407.40 1746
6408.16 1726
6408.91 1782
6409.67 1814
6410.43 1818
6411.18 1810
6411.94 1781
6412.69 1787
6413.45 1821
6414.20 1799
6414.96 1843
6415.72 1889
6416.47 1966
6417.23 1939
6417.98 1993
6418.74 1908
6419.50 1894
6420.25 1745
6421.01 1726
6421.77 1695
6422.52 1688
6423.28 1731
6424.03 1705
6424.79 1670
6425.55 1641
6426.30 1696
6427.06 1656
6427.82 1682
6428.57 1670
6429.33 1734
6430.09 1663
6430.84 1620
6431.60 1623
6432.36 1729
6433.11 1656
6433.87 1656
6434.63 1685
6435.39 1700
6436.14 1731
6436.90 1682
6437.66 1729
6438.41 1775
6439.17 1792
6439.93 1778
6440.69 1829
6441.44 1779
6442.20 1865
6442.96 1862
6443.72 1803
6444.47 1789
6445.23 1790
6445.99 1802
6446.75 1819
6447.50 1835
6448.26 1910
6449.02 1866
6449.78 1769
6450.54 1852
6451.29 1812
6452.05 1861
6452.81 1870
6453.57 1904
6454.33 1993
6455.08 2060
6455.84 2003
6456.60 2047
6457.36 2051
6458.12 2056
6458.88 2070
6459.64 2009
6460.39 2009
6461.15 2010
6461.91 2038
6462.67 2086
6463.43 2122
6464.19 2106
6464.95 2116
6465.70 2166
6466.46 2142
6467.22 2077
6467.98 2106
6468.74 2161
6469.50 2089
6470.26 2026
6471.02 2112
6471.78 2101
6472.54 2079
6473.30 2124
6474.05 2120
6474.81 2244
6475.57 2154
6476.33 2144
6477.09 2201
6477.85 2306
6478.61 2324
6479.37 2348
6480.13 2329
6480.89 2380
6481.65 2391
6482.41 2462
6483.17 2527
6483.93 2536
6484.69 2482
6485.45 2579
6486.21 2574
6486.97 2531
6487.73 2654
6488.49 2679
6489.25 2707
6490.01 2791
6490.77 2852
6491.53 2895
6492.29 2930
6493.05 3029
6493.81 3123
6494.57 3183
6495.33 3235
6496.10 3176
6496.86 3134
6497.62 3082
6498.38 3064
6499.14 3062
6499.90 3052
6500.66 3110
6501.42 3034
6502.18 3217
6502.94 3373
6503.70 3694
6504.47 4331
6505.23 5300
6505.99 6756
6506.75 8612
6507.51 10362
6508.27 11662
6509.03 12467
6509.79 12371
6510.56 11608
6511.32 10357
6512.08 9056
6512.84 7819
6513.60 6565
6514.36 5781
6515.13 5081
6515.89 4497
6516.65 4209
6517.41 3968
6518.17 3746
6518.94 3723
6519.70 3761
6520.46 3740
6521.22 3663
6521.98 3751
6522.75 3878
6523.51 4020
6524.27 4240
6525.03 4498
6525.79 5020
6526.56 5367
6527.32 5791
6528.08 6110
6528.84 6077
6529.61 5934
6530.37 5636
6531.13 5341
6531.90 5108
6532.66 5144
6533.42 5551
6534.18 6114
6534.95 6878
6535.71 7690
6536.47 8230
6537.24 8258
6538.00 8056
6538.76 7539
6539.53 6883
6540.29 5999
6541.05 5384
6541.82 4728
6542.58 4246
6543.34 3991
6544.11 3726
6544.87 3695
6545.63 3688
6546.40 3673
6547.16 3576
6547.92 3533
6548.69 3412
6549.45 3278
6550.21 3274
6550.98 3212
6551.74 3135
6552.51 3143
6553.27 3121
6554.03 3063
6554.80 3000
6555.56 3023
6556.33 2899
6557.09 2984
6557.85 3076
6558.62 3024
6559.38 3074
6560.15 3097
6560.91 3184
6561.68 3318
6562.44 3411
6563.21 3439
6563.97 3518
6564.74 3569
6565.50 3589
6566.26 3477
6567.03 3422
6567.79 3375
6568.56 3480
6569.32 3383
6570.09 3347
6570.85 3493
6571.62 3442
6572.38 3499
6573.15 3489
6573.91 3549
6574.68 3692
6575.44 3745
6576.21 3707
6576.98 3717
6577.74 3736
6578.51 3744
6579.27 3716
6580.04 3763
6580.80 3866
6581.57 3944
6582.33 4060
6583.10 4144
6583.87 4140
6584.63 4116
6585.40 4097
6586.16 4024
6586.93 3969
6587.70 3825
6588.46 3860
6589.23 3924
6589.99 4008
6590.76 4013
6591.53 4232
6592.29 4580
6593.06 4861
6593.82 5309
6594.59 5598
6595.36 5873
6596.12 6063
6596.89 5944
6597.66 5733
6598.42 5605
6599.19 5446
6599.96 5083
6600.72 4644
6601.49 4293
6602.26 4002
6603.02 3738
6603.79 3574
6604.56 3435
6605.33 3392
6606.09 3328
6606.86 3324
6607.63 3406
6608.39 3346
6609.16 3397
6609.93 3354
6610.70 3335
6611.46 3338
6612.23 3221
6613.00 3158
6613.77 3164
6614.53 3175
6615.30 3189
6616.07 3165
6616.84 3135
6617.60 3205
6618.37 3309
6619.14 3506
6619.91 3739
6620.68 4108
6621.44 4390
6622.21 4629
6622.98 4901
6623.75 5015
6624.52 4986
6625.28 4759
6626.05 4518
6626.82 4207
6627.59 4000
6628.36 3774
6629.13 3583
6629.89 3382
6630.66 3424
6631.43 3385
6632.20 3372
6632.97 3617
6633.74 3828
6634.51 4057
6635.27 4184
6636.04 4121
6636.81 4015
6637.58 4082
6638.35 4035
6639.12 4022
6639.89 4118
6640.66 4144
6641.43 4182
6642.19 4203
6642.96 4163
6643.73 4010
6644.50 3885
6645.27 3716
6646.04 3425
6646.81 3133
6647.58 3095
6648.35 3039
6649.12 2917
6649.89 2872
6650.66 2864
6651.43 2836
6652.20 2875
6652.97 2888
6653.74 2818
6654.51 2835
6655.28 2918
6656.05 2855
6656.82 2839
6657.59 2822
6658.36 2870
6659.13 2823
6659.90 2844
6660.67 2807
6661.44 2745
6662.21 2801
6662.98 2804
6663.75 2839
6664.52 2697
6665.29 2674
6666.06 2729
6666.83 2718
6667.60 2754
6668.37 2680
6669.14 2879
6669.91 3000
6670.68 3074
6671.46 3114
6672.23 3292
6673.00 3162
6673.77 3040
6674.54 3029
6675.31 3040
6676.08 3026
6676.85 3031
6677.62 2976
6678.40 2950
6679.17 3051
6679.94 2999
6680.71 3030
6681.48 3056
6682.25 3035
6683.02 3219
6683.80 3532
6684.57 3622
6685.34 3777
6686.11 3892
6686.88 3909
6687.65 3622
6688.43 3497
6689.20 3210
6689.97 2962
6690.74 2900
6691.51 2740
6692.29 2590
6693.06 2593
6693.83 2494
6694.60 2407
6695.37 2465
6696.15 2469
6696.92 2326
6697.69 2302
6698.46 2348
6699.24 2367
6700.01 2341
6700.78 2423
6701.55 2321
6702.33 2245
6703.10 2296
6703.87 2300
6704.64 2261
6705.42 2267
6706.19 2243
6706.96 2302
6707.74 2226
6708.51 2181
6709.28 2122
6710.06 2115
6710.83 2081
6711.60 2134
6712.37 2124
6713.15 2063
6713.92 2102
6714.69 2145
6715.47 2106
6716.24 2100
6717.01 2004
6717.79 2018
6718.56 1986
6719.34 2038
6720.11 2015
6720.88 2017
6721.66 1991
6722.43 1967
6723.20 2004
6723.98 2039
6724.75 2076
6725.53 1981
6726.30 2015
6727.07 2085
6727.85 1998
6728.62 1928
6729.40 2065
6730.17 2067
6730.95 1989
6731.72 2091
6732.49 2129
6733.27 2138
6734.04 2033
6734.82 2075
6735.59 2174
6736.37 2102
6737.14 2231
6737.92 2273
6738.69 2280
6739.47 2316
6740.24 2301
6741.01 2333
6741.79 2399
6742.56 2274
6743.34 2330
6744.11 2387
6744.89 2329
6745.67 2332
6746.44 2349
6747.22 2383
6747.99 2377
6748.77 2481
6749.54 2453
6750.32 2497
6751.09 2658
6751.87 2820
6752.64 2984
6753.42 3024
6754.19 3055
6754.97 3161
6755.75 2975
6756.52 2816
6757.30 2756
6758.07 2808
6758.85 2811
6759.63 2730
6760.40 2685
6761.18 2674
6761.95 2648
6762.73 2637
6763.51 2489
6764.28 2489
6765.06 2509
6765.83 2403
6766.61 2475
6767.39 2558
6768.16 2554
6768.94 2536
6769.72 2449
6770.49 2479
6771.27 2374
6772.05 2332
6772.82 2293
6773.60 2303
6774.38 2231
6775.15 2172
6775.93 2207
6776.71 2264
6777.48 2213
6778.26 2166
6779.04 2286
6779.82 2224
6780.59 2204
6781.37 2173
6782.15 2079
6782.92 2177
6783.70 2148
6784.48 2180
6785.26 2084
6786.03 2112
6786.81 2048
6787.59 2040
6788.37 2014
6789.14 1953
6789.92 1940
6790.70 1970
6791.48 1907
6792.25 1882
6793.03 1868
6793.81 1785
6794.59 1838
6795.37 1822
6796.14 1815
6796.92 1864
6797.70 1875
6798.48 1928
6799.26 2014
6800.04 1957
6800.81 1944
6801.59 2020
6802.37 2060
6803.15 2008
6803.93 2043
6804.71 2119
6805.48 2141
6806.26 2136
6807.04 2065
6807.82 2058
6808.60 2002
6809.38 1962
6810.16 1901
6810.94 1913
6811.71 1948
6812.49 1837
6813.27 1881
6814.05 1885
6814.83 1835
6815.61 1942
6816.39 1945
6817.17 1900
6817.95 2008
6818.73 1917
6819.51 1906
6820.29 1949
6821.07 1968
6821.84 1966
6822.62 1882
6823.40 1889
6824.18 1955
6824.96 1906
6825.74 1985
6826.52 1937
6827.30 1837
6828.08 1835
6828.86 1853
6829.64 1848
6830.42 1815
6831.20 1757
6831.98 1767
6832.76 1811
6833.54 1783
6834.32 1910
6835.10 1903
6835.88 1991
6836.66 2181
6837.44 2315
6838.22 2430
6839.01 2534
6839.79 2546
6840.57 2442
6841.35 2410
6842.13 2353
6842.91 2268
6843.69 2199
6844.47 2164
6845.25 2124
6846.03 2162
6846.81 2186
6847.59 2325
6848.37 2656
6849.16 2902
6849.94 3211
6850.72 3421
6851.50 3445
6852.28 3461
6853.06 3307
6853.84 3103
6854.62 2924
6855.41 2691
6856.19 2503
6856.97 2372
6857.75 2320
6858.53 2212
6859.31 2164
6860.10 2253
6860.88 2159
6861.66 2108
6862.44 2125
6863.22 2063
6864.00 2053
6864.79 2094
6865.57 2089
6866.35 2097
6867.13 2128
6867.91 2146
6868.70 2165
6869.48 2166
6870.26 2119
6871.04 2220
6871.83 2170
6872.61 2204
6873.39 2278
6874.17 2302
6874.96 2364
6875.74 2386
6876.52 2462
6877.30 2568
6878.09 2666
6878.87 2822
6879.65 3019
6880.43 3412
6881.22 3837
6882.00 4221
6882.78 4374
6883.57 4427
6884.35 4162
6885.13 3911
6885.92 3844
6886.70 3883
6887.48 3952
6888.27 4112
6889.05 4253
6889.83 4239
6890.62 4070
6891.40 3807
6892.18 3508
6892.97 3222
6893.75 3002
6894.53 2943
6895.32 2913
6896.10 2860
6896.88 2818
6897.67 2710
6898.45 2692
6899.24 2700
6900.02 2626
6900.80 2623
6901.59 2618
6902.37 2544
6903.16 2563
6903.94 2516
6904.73 2498
6905.51 2498
6906.29 2405
6907.08 2419
6907.86 2428
6908.65 2394
6909.43 2340
6910.22 2261
6911.00 2351
6911.79 2244
6912.57 2212
6913.35 2231
6914.14 2187
6914.92 2273
6915.71 2224
6916.49 2219
6917.28 2291
6918.06 2255
6918.85 2228
6919.63 2289
6920.42 2226
6921.20 2233
6921.99 2208
6922.78 2327
6923.56 2266
6924.35 2215
6925.13 2261
6925.92 2288
6926.70 2398
6927.49 2334
6928.27 2459
6929.06 2394
6929.84 2453
6930.63 2366
6931.42 2328
6932.20 2341
6932.99 2386
6933.77 2392
6934.56 2356
6935.35 2428
6936.13 2426
6936.92 2392
6937.70 2532
6938.49 2701
6939.28 2790
6940.06 2884
6940.85 3063
6941.63 3292
6942.42 3414
6943.21 3515
6943.99 3576
6944.78 3502
6945.57 3447
6946.35 3621
6947.14 3890
6947.93 3929
6948.71 4000
6949.50 4215
6950.29 4103
6951.07 3930
6951.86 3679
6952.65 3567
6953.44 3399
6954.22 3336
6955.01 3289
6955.80 3240
6956.58 3205
6957.37 3173
6958.16 3171
6958.95 3170
6959.73 3112
6960.52 3191
6961.31 3214
6962.09 3175
6962.88 3264
6963.67 3323
6964.46 3478
6965.25 3614
6966.03 3810
6966.82 4032
6967.61 4114
6968.40 4351
6969.18 4425
6969.97 4576
6970.76 4581
6971.55 4461
6972.34 4337
6973.12 4380
6973.91 4413
6974.70 4438
6975.49 4419
6976.28 4372
6977.07 4461
6977.85 4603
6978.64 4813
6979.43 5115
6980.22 5649
6981.01 6496
6981.80 7562
6982.59 9285
6983.37 11739
6984.16 14451
6984.95 16646
6985.74 18469
6986.53 19390
6987.32 18854
6988.11 17516
6988.90 15564
6989.69 13473
6990.47 11329
6991.26 9302
6992.05 7781
6992.84 6374
6993.63 5465
6994.42 4768
6995.21 4306
6996.00 3821
6996.79 3627
6997.58 3466
6998.37 3284
6999.16 3329
6999.95 3227
7000.74 3193
7001.53 3223
7002.32 3111
7003.11 3007
7003.90 3007
7004.69 2953
7005.48 2807
7006.27 2644
7007.06 2487
7007.85 2563
7008.64 2555
7009.43 2586
7010.22 2703
7011.01 2791
7011.80 2913
7012.59 3080
7013.38 3113
7014.17 3167
7014.96 3157
7015.75 3160
7016.54 3022
7017.33 2975
7018.12 2905
7018.91 2880
7019.70 2910
7020.49 3034
7021.28 3093
7022.07 3241
7022.87 3408
7023.66 3523
7024.45 3600
7025.24 3714
7026.03 3825
7026.82 3783
7027.61 3856
7028.40 3805
7029.19 3721
7029.99 3529
7030.78 3336
7031.57 3259
7032.36 3103
7033.15 2973
7033.94 2983
7034.74 2951
7035.53 2996
7036.32 3201
7037.11 3154
7037.90 3199
7038.69 3326
7039.49 3223
7040.28 3191
7041.07 3283
7041.86 3404
7042.65 3510
7043.45 3509
7044.24 3441
7045.03 3422
7045.82 3415
7046.61 3426
7047.41 3478
7048.20 3585
7048.99 3856
7049.78 4046
7050.58 4246
7051.37 4302
7052.16 4187
7052.95 4061
7053.75 3826
7054.54 3513
7055.33 3458
7056.13 3367
7056.92 3245
7057.71 3206
7058.50 3205
7059.30 3266
7060.09 3290
7060.88 3155
7061.68 3162
7062.47 3169
7063.26 3106
7064.06 3053
7064.85 3041
7065.64 3047
7066.44 2953
7067.23 2920
7068.02 2852
7068.82 2793
7069.61 2829
7070.40 2750
7071.20 2734
7071.99 2640
7072.78 2622
7073.58 2638
7074.37 2597
7075.17 2589
7075.96 2537
7076.75 2486
7077.55 2431
7078.34 2415
7079.14 2409
7079.93 2451
7080.72 2502
7081.52 2456
7082.31 2405
7083.11 2446
7083.90 2544
7084.70 2665
7085.49 2848
7086.28 3082
7087.08 3227
7087.87 3347
7088.67 3489
7089.46 3496
7090.26 3298
7091.05 3058
7091.85 2859
7092.64 2750
7093.44 2636
7094.23 2382
7095.03 2300
7095.82 2216
7096.62 2116
7097.41 2058
7098.21 2081
7099.00 2018
7099.80 1965
7100.59 1989
7101.39 1937
7102.18 1948
7102.98 1931
7103.77 1852
7104.57 1831
7105.37 1773
7106.16 1814
7106.96 1830
7107.75 1785
7108.55 1715
7109.34 1707
7110.14 1719
7110.94 1762
7111.73 1715
7112.53 1704
7113.32 1751
7114.12 1766
7114.92 1730
7115.71 1729
7116.51 1740
7117.30 1779
7118.10 1719
7118.90 1743
7119.69 1643
7120.49 1727
7121.29 1760
7122.08 1710
7122.88 1780
7123.68 1725
7124.47 1756
7125.27 1747
7126.07 1832
7126.86 1839
7127.66 1809
7128.46 1834
7129.25 1881
7130.05 1856
7130.85 1916
7131.64 1867
7132.44 1814
7133.24 1836
7134.04 1801
7134.83 1788
7135.63 1773
7136.43 1758
7137.23 1664
7138.02 1615
7138.82 1619
7139.62 1564
7140.42 1627
7141.21 1618
7142.01 1569
7142.81 1611
7143.61 1565
7144.40 1557
7145.20 1608
7146.00 1531
7146.80 1559
7147.59 1588
7148.39 1598
7149.19 1526
7149.99 1527
7150.79 1554
7151.59 1516
7152.38 1560
7153.18 1534
7153.98 1469
7154.78 1510
7155.58 1528
7156.38 1576
7157.17 1597
7157.97 1601
7158.77 1577
7159.57 1516
7160.37 1512
7161.17 1508
7161.97 1398
7162.76 1457
7163.56 1481
7164.36 1488
7165.16 1543
7165.96 1560
7166.76 1495
7167.56 1557
7168.36 1538
7169.16 1461
7169.96 1474
7170.75 1501
7171.55 1481
7172.35 1441
7173.15 1361
7173.95 1345
7174.75 1339
7175.55 1283
7176.35 1281
7177.15 1281
7177.95 1306
7178.75 1353
7179.55 1339
7180.35 1364
7181.15 1448
7181.95 1436
7182.75 1452
7183.55 1412
7184.35 1430
7185.15 1416
7185.95 1393
7186.75 1417
7187.55 1385
7188.35 1375
7189.15 1336
7189.95 1331
7190.75 1300
7191.55 1270
7192.35 1264
7193.15 1265
7193.95 1272
7194.75 1275
7195.55 1322
7196.35 1294
7197.15 1294
7197.95 1352
7198.76 1390
7199.56 1332
7200.36 1370
7201.16 1365
7201.96 1379
7202.76 1325
7203.56 1283
7204.36 1318
7205.16 1405
7205.96 1415
7206.77 1379
7207.57 1317
7208.37 1345
7209.17 1366
7209.97 1371
7210.77 1399
7211.57 1372
7212.38 1389
7213.18 1481
7213.98 1463
7214.78 1370
7215.58 1487
7216.38 1455
7217.19 1427
7217.99 1491
7218.79 1497
7219.59 1539
7220.39 1536
7221.20 1571
7222.00 1534
7222.80 1558
7223.60 1516
7224.40 1461
7225.21 1520
7226.01 1511
7226.81 1469
7227.61 1497
7228.42 1551
7229.22 1565
7230.02 1577
7230.82 1575
7231.63 1686
7232.43 1678
7233.23 1744
7234.03 1908
7234.84 2027
7235.64 2130
7236.44 2307
7237.25 2328
7238.05 2390
7238.85 2225
7239.65 2173
7240.46 2052
7241.26 1920
7242.06 1802
7242.87 1692
7243.67 1674
7244.47 1663
7245.28 1660
7246.08 1691
7246.88 1691
7247.69 1674
7248.49 1708
7249.30 1648
7250.10 1630
7250.90 1593
7251.71 1672
7252.51 1675
7253.31 1706
7254.12 1738
7254.92 1747
7255.73 1784
7256.53 1762
7257.33 1757
7258.14 1722
7258.94 1647
7259.75 1672
7260.55 1727
7261.35 1695
7262.16 1780
7262.96 1721
7263.77 1809
7264.57 1823
7265.38 1836
7266.18 1762
7266.99 1800
7267.79 1849
7268.59 1863
7269.40 1849
7270.20 1891
7271.01 1793
7271.81 1734
7272.62 1741
7273.42 1796
7274.23 1791
7275.03 1804
7275.84 1800
7276.64 1833
7277.45 1838
7278.25 1862
7279.06 1937
7279.86 2089
7280.67 2218
7281.48 2451
7282.28 2763
7283.09 3087
7283.89 3372
7284.70 3572
7285.50 3588
7286.31 3489
7287.11 3233
7287.92 3034
7288.73 2765
7289.53 2504
7290.34 2278
7291.14 2177
7291.95 2002
7292.76 1921
7293.56 1833
7294.37 1825
7295.17 1731
7295.98 1724
7296.79 1768
7297.59 1798
7298.40 1769
7299.21 1785
7300.01 1858
7300.82 1738
7301.62 1838
7302.43 1879
7303.24 1947
7304.04 1874
7304.85 1880
7305.66 1887
7306.46 1915
7307.27 2018
7308.08 2111
7308.89 2173
7309.69 2306
7310.50 2415
7311.31 2496
7312.11 2516
7312.92 2476
7313.73 2427
7314.53 2399
7315.34 2390
7316.15 2520
7316.96 2839
7317.76 3186
7318.57 3429
7319.38 3770
7320.19 3889
7320.99 3983
7321.80 3917
7322.61 3672
7323.42 3443
7324.22 3116
7325.03 2845
7325.84 2616
7326.65 2442
7327.46 2305
7328.26 2154
7329.07 2118
7329.88 2060
7330.69 2002
7331.50 1961
7332.30 2012
7333.11 1969
7333.92 1983
7334.73 1988
7335.54 1983
7336.35 2025
7337.15 2126
7337.96 2177
7338.77 2237
7339.58 2288
7340.39 2432
7341.20 2431
7342.01 2296
7342.82 2329
7343.62 2144
7344.43 1979
7345.24 1942
7346.05 1946
7346.86 1898
7347.67 1797
7348.48 1775
7349.29 1758
7350.10 1744
7350.91 1658
7351.71 1645
7352.52 1614
7353.33 1618
7354.14 1596
7354.95 1634
7355.76 1628
7356.57 1606
7357.38 1617
7358.19 1595
7359.00 1561
7359.81 1630
7360.62 1652
7361.43 1633
7362.24 1730
7363.05 1765
7363.86 1793
7364.67 1711
7365.48 1743
7366.29 1767
7367.10 1829
7367.91 1760
7368.72 1744
7369.53 1687
7370.34 1696
7371.15 1646
7371.96 1666
7372.77 1546
7373.58 1547
7374.39 1532
7375.20 1583
7376.01 1650
7376.82 1686
7377.63 1786
7378.45 1823
7379.26 1932
7380.07 2135
7380.88 2208
7381.69 2346
7382.50 2332
7383.31 2282
7384.12 2183
7384.93 2043
7385.74 1876
7386.56 1790
7387.37 1729
7388.18 1628
7388.99 1519
7389.80 1479
7390.61 1481
7391.42 1509
7392.24 1442
7393.05 1456
7393.86 1430
7394.67 1486
7395.48 1424
7396.29 1434
7397.10 1466
7397.92 1478
7398.73 1596
7399.54 1690
7400.35 1592
7401.16 1632
7401.98 1625
7402.79 1640
7403.60 1540
7404.41 1532
7405.23 1585
7406.04 1562
7406.85 1522
7407.66 1429
7408.47 1366
7409.29 1366
7410.10 1367
7410.91 1391
7411.72 1367
7412.54 1299
7413.35 1249
7414.16 1296
7414.98 1215
7415.79 1235
7416.60 1242
7417.41 1236
7418.23 1209
7419.04 1194
7419.85 1165
7420.67 1157
7421.48 1130
7422.29 1192
7423.11 1142
7423.92 1155
7424.73 1137
7425.54 1131
7426.36 1158
7427.17 1144
7427.99 1151
7428.80 1130
7429.61 1157
7430.43 1157
7431.24 1144
7432.05 1118
7432.87 1120
7433.68 1166
7434.49 1141
7435.31 1164
7436.12 1190
7436.94 1191
7437.75 1166
7438.56 1183
7439.38 1209
7440.19 1124
7441.01 1111
7441.82 1188
7442.64 1169
7443.45 1126
7444.26 1092
7445.08 1123
7445.89 1162
7446.71 1179
7447.52 1173
7448.34 1163
7449.15 1137
7449.97 1108
7450.78 1169
7451.59 1163
7452.41 1120
7453.22 1110
7454.04 1133
7454.85 1133
7455.67 1139
7456.48 1121
7457.30 1150
7458.11 1135
7458.93 1170
7459.74 1112
7460.56 1114
7461.38 1144
7462.19 1161
7463.01 1136
7463.82 1110
7464.64 1078
7465.45 1067
7466.27 1108
7467.08 1172
7467.90 1144
7468.72 1138
7469.53 1201
7470.35 1133
7471.16 1169
7471.98 1150
7472.79 1216
7473.61 1197
7474.43 1162
7475.24 1183
7476.06 1125
7476.87 1124
7477.69 1158
7478.51 1163
7479.32 1145
7480.14 1138
7480.96 1136
7481.77 1136
7482.59 1152
7483.41 1180
7484.22 1160
7485.04 1109
7485.85 1083
7486.67 1133
7487.49 1083
7488.31 1130
7489.12 1080
7489.94 1087
7490.76 1081
7491.57 1093
7492.39 1127
7493.21 1085
7494.02 1082
7494.84 1102
7495.66 1107
7496.48 1114
7497.29 1117
7498.11 1134
7498.93 1123
7499.74 1076
7500.56 1074
7501.38 1100
7502.20 1033
7503.01 1031
7503.83 1105
7504.65 1111
7505.47 1092
7506.29 1091
7507.10 1066
7507.92 1074
7508.74 1088
7509.56 1085
7510.37 1068
7511.19 1068
7512.01 1057
7512.83 1059
7513.65 1121
7514.47 1113
7515.28 1099
7516.10 1102
7516.92 1085
7517.74 1059
7518.56 1034
7519.38 1035
7520.19 1018
7521.01 1029
7521.83 1060
7522.65 1059
7523.47 1069
7524.29 1054
7525.11 1044
7525.92 1062
7526.74 1067
7527.56 1069
7528.38 1055
7529.20 1130
7530.02 1124
7530.84 1121
7531.66 1154
7532.48 1090
7533.30 1104
7534.12 1222
7534.93 1130
7535.75 1149
7536.57 1105
7537.39 1104
7538.21 1201
7539.03 1184
7539.85 1138
7540.67 1154
7541.49 1145
7542.31 1138
7543.13 1113
7543.95 1138
7544.77 1159
7545.59 1213
7546.41 1147
7547.23 1163
7548.05 1184
7548.87 1179
7549.69 1206
7550.51 1207
7551.33 1225
7552.15 1216
7552.97 1230
7553.79 1226
7554.61 1217
7555.43 1196
7556.25 1311
7557.07 1262
7557.89 1282
7558.71 1318
7559.53 1326
7560.36 1350
7561.18 1329
7562.00 1348
7562.82 1313
7563.64 1332
7564.46 1332
7565.28 1347
7566.10 1375
7566.92 1332
7567.74 1301
7568.56 1319
7569.39 1296
7570.21 1393
7571.03 1379
7571.85 1397
7572.67 1395
7573.49 1371
7574.31 1381
7575.14 1457
7575.96 1522
7576.78 1498
7577.60 1491
7578.42 1478
7579.24 1493
7580.06 1494
7580.89 1480
7581.71 1534
7582.53 1540
7583.35 1533
7584.17 1531
7585.00 1584
7585.82 1617
7586.64 1629
7587.46 1684
7588.29 1707
7589.11 1697
7589.93 1701
7590.75 1672
7591.57 1621
7592.40 1684
7593.22 1730
7594.04 1803
7594.86 1891
7595.69 1872
7596.51 1876
7597.33 1958
7598.15 2046
7598.98 1956
7599.80 1963
7600.62 2062
7601.45 2219
7602.27 2335
7603.09 2446
7603.92 2605
7604.74 2658
7605.56 2697
7606.38 2720
7607.21 2629
7608.03 2582
7608.85 2442
7609.68 2356
7610.50 2198
7611.32 2211
7612.15 2117
7612.97 2071
7613.80 2104
7614.62 2251
7615.44 2308
7616.27 2417
7617.09 2577
7617.91 2746
7618.74 2756
7619.56 2716
7620.39 2772
7621.21 2748
7622.03 2625
7622.86 2530
7623.68 2512
7624.51 2532
7625.33 2533
7626.15 2615
7626.98 2621
7627.80 2627
7628.63 2693
7629.45 2713
7630.28 2871
7631.10 3004
7631.93 3077
7632.75 3136
7633.58 3085
7634.40 2947
7635.22 2809
7636.05 2529
7636.87 2452
7637.70 2307
7638.52 2162
7639.35 2107
7640.17 2025
7641.00 1986
7641.82 1974
7642.65 2012
7643.47 2110
7644.30 2209
7645.13 2229
7645.95 2390
7646.78 2458
7647.60 2472
7648.43 2439
7649.25 2424
7650.08 2381
7650.90 2341
7651.73 2238
7652.55 2148
7653.38 2033
7654.21 1941
7655.03 1865
7655.86 1757
7656.68 1681
7657.51 1661
7658.34 1622
7659.16 1498
7659.99 1527
7660.81 1528
7661.64 1496
7662.47 1485
7663.29 1521
7664.12 1516
7664.95 1565
7665.77 1550
7666.60 1478
7667.42 1564
7668.25 1625
7669.08 1569
7669.90 1572
7670.73 1531
7671.56 1532
7672.38 1501
7673.21 1498
7674.04 1464
7674.87 1515
7675.69 1432
7676.52 1504
7677.35 1452
7678.17 1523
7679.00 1516
7679.83 1548
7680.65 1553
7681.48 1567
7682.31 1623
7683.14 1772
7683.96 1916
7684.79 1979
7685.62 2014
7686.45 2042
7687.27 1993
7688.10 1899
7688.93 1805
7689.76 1759
7690.58 1679
7691.41 1617
7692.24 1601
7693.07 1548
7693.90 1581
7694.72 1657
7695.55 1696
7696.38 1723
7697.21 1847
7698.04 1980
7698.86 2020
7699.69 2003
7700.52 2014
7701.35 1920
7702.18 1865
7703.01 1723
7703.83 1718
7704.66 1685
7705.49 1605
7706.32 1556
7707.15 1556
7707.98 1520
7708.81 1503
7709.63 1516
7710.46 1479
7711.29 1539
7712.12 1523
7712.95 1480
7713.78 1514
7714.61 1487
7715.44 1457
7716.27 1446
7717.10 1444
7717.93 1437
7718.75 1415
7719.58 1440
7720.41 1419
7721.24 1381
7722.07 1385
7722.90 1351
7723.73 1409
7724.56 1423
7725.39 1432
7726.22 1416
7727.05 1411
7727.88 1428
7728.71 1398
7729.54 1426
7730.37 1422
7731.20 1437
7732.03 1440
7732.86 1350
7733.69 1256
7734.52 1301
7735.35 1299
7736.18 1280
7737.01 1288
7737.84 1278
7738.67 1263
7739.50 1242
7740.33 1286
7741.16 1277
7741.99 1310
7742.82 1358
7743.65 1488
7744.48 1581
7745.31 1760
7746.14 1892
7746.98 2148
7747.81 2301
7748.64 2327
7749.47 2295
7750.30 2148
7751.13 2023
7751.96 1905
7752.79 1634
7753.62 1614
7754.45 1481
7755.29 1430
7756.12 1320
7756.95 1302
7757.78 1247
7758.61 1252
7759.44 1240
7760.27 1203
7761.11 1114
7761.94 1189
7762.77 1223
7763.60 1182
7764.43 1170
7765.26 1126
7766.10 1162
7766.93 1179
7767.76 1111
7768.59 1157
7769.42 1184
7770.26 1129
7771.09 1139
7771.92 1155
7772.75 1156
7773.58 1106
7774.42 1168
7775.25 1129
7776.08 1137
7776.91 1155
7777.75 1166
7778.58 1118
7779.41 1156
7780.24 1166
7781.08 1152
7781.91 1143
7782.74 1156
7783.57 1139
7784.41 1170
7785.24 1237
7786.07 1229
7786.91 1165
7787.74 1198
7788.57 1182
7789.40 1212
7790.24 1211
7791.07 1198
7791.90 1235
7792.74 1209
7793.57 1200
7794.40 1185
7795.24 1252
7796.07 1202
7796.90 1233
7797.74 1237
7798.57 1169
7799.40 1240
7800.24 1223
7801.07 1263
7801.91 1306
7802.74 1294
7803.57 1266
7804.41 1296
7805.24 1339
7806.07 1392
7806.91 1374
7807.74 1362
7808.58 1349
7809.41 1400
7810.25 1419
7811.08 1438
7811.91 1490
7812.75 1495
7813.58 1554
7814.42 1641
7815.25 1629
7816.09 1625
7816.92 1607
7817.75 1634
7818.59 1595
7819.42 1621
7820.26 1657
7821.09 1787
7821.93 1882
7822.76 1877
7823.60 1906
7824.43 1881
7825.27 1879
7826.10 1864
7826.94 1840
7827.77 1748
7828.61 1683
7829.44 1609
7830.28 1579
7831.11 1603
7831.95 1676
7832.78 1704
7833.62 1780
7834.46 1849
7835.29 1852
7836.13 1893
7836.96 1873
7837.80 1740
7838.63 1694
7839.47 1627
7840.31 1560
7841.14 1488
7841.98 1441
7842.81 1431
7843.65 1407
7844.48 1450
7845.32 1428
7846.16 1388
7846.99 1347
7847.83 1353
7848.67 1336
7849.50 1285
7850.34 1329
7851.17 1271
7852.01 1284
7852.85 1301
7853.68 1316
7854.52 1272
7855.36 1302
7856.19 1325
7857.03 1303
7857.87 1296
7858.70 1305
7859.54 1377
7860.38 1368
7861.21 1371
7862.05 1335
7862.89 1247
7863.72 1224
7864.56 1300
7865.40 1280
7866.24 1339
7867.07 1352
7867.91 1292
7868.75 1313
7869.59 1361
7870.42 1374
7871.26 1383
7872.10 1403
7872.94 1380
7873.77 1420
7874.61 1487
7875.45 1534
7876.29 1543
7877.12 1713
7877.96 1834
7878.80 1849
7879.64 1865
7880.47 1938
7881.31 1943
7882.15 1853
7882.99 1879
7883.83 1831
7884.66 1773
7885.50 1729
7886.34 1707
7887.18 1654
7888.02 1586
7888.86 1529
7889.69 1571
7890.53 1603
7891.37 1633
7892.21 1662
7893.05 1765
7893.89 1715
7894.73 1643
7895.56 1598
7896.40 1624
7897.24 1569
7898.08 1478
7898.92 1415
7899.76 1414
7900.60 1391
7901.44 1374
7902.28 1427
7903.12 1396
7903.95 1306
7904.79 1316
7905.63 1419
7906.47 1412
7907.31 1354
7908.15 1347
7908.99 1333
7909.83 1337
7910.67 1347
7911.51 1390
7912.35 1406
7913.19 1370
7914.03 1476
7914.87 1567
7915.71 1669
7916.55 1718
7917.39 1797
7918.23 1836
7919.07 1853
7919.91 1766
7920.75 1737
7921.59 1673
7922.43 1621
7923.27 1547
7924.11 1500
7924.95 1415
7925.79 1359
7926.63 1298
7927.47 1286
7928.31 1277
7929.15 1263
7929.99 1307
7930.83 1237
7931.67 1197
7932.51 1241
7933.35 1274
7934.19 1292
7935.04 1245
7935.88 1273
7936.72 1223
7937.56 1209
7938.40 1230
7939.24 1217
7940.08 1270
7940.92 1245
7941.76 1293
7942.60 1291
7943.45 1284
7944.29 1316
7945.13 1334
7945.97 1422
7946.81 1388
7947.65 1421
7948.49 1403
7949.34 1413
7950.18 1416
7951.02 1450
7951.86 1435
7952.70 1534
7953.54 1552
7954.39 1597
7955.23 1631
7956.07 1705
7956.91 1719
7957.75 1695
7958.60 1793
7959.44 1727
7960.28 1691
7961.12 1676
7961.96 1663
7962.81 1606
7963.65 1660
7964.49 1684
7965.33 1822
7966.18 1965
7967.02 2224
7967.86 2408
7968.70 2480
7969.55 2342
7970.39 2297
7971.23 2188
7972.08 1943
7972.92 1810
7973.76 1652
7974.60 1562
7975.45 1456
7976.29 1478
7977.13 1458
7977.98 1389
7978.82 1380
7979.66 1364
7980.51 1310
7981.35 1321
7982.19 1299
7983.04 1262
7983.88 1311
7984.72 1359
7985.57 1295
7986.41 1262
7987.25 1294
7988.10 1235
7988.94 1299
7989.78 1229
7990.63 1146
7991.47 1141
7992.32 1150
7993.16 1103
7994.00 1054
7994.85 1073
7995.69 1092
7996.54 1112
7997.38 1099
7998.22 1071
7999.07 1045
7999.91 1048
8000.76 1028
8001.60 1057
8002.45 1061
8003.29 1031
8004.13 975
8004.98 1015
8005.82 981
8006.67 975
8007.51 1014
8008.36 1032
8009.20 1009
8010.05 960
8010.89 923
8011.74 907
8012.58 883
8013.43 889
8014.27 881
8015.12 922
8015.96 903
8016.81 875
8017.65 837
8018.50 824
8019.34 853
8020.19 898
8021.03 808
8021.88 843
8022.72 922
8023.57 892
8024.41 903
8025.26 885
8026.11 843
8026.95 907
8027.80 897
8028.64 886
8029.49 898
8030.33 934
8031.18 905
8032.03 924
8032.87 882
8033.72 889
8034.56 928
8035.41 894
8036.26 877
8037.10 910
8037.95 891
8038.80 862
8039.64 896
8040.49 940
8041.34 911
8042.18 912
8043.03 907
8043.87 874
8044.72 903
8045.57 822
8046.41 901
8047.26 893
8048.11 883
8048.96 880
8049.80 851
8050.65 897
8051.50 818
8052.34 794
8053.19 812
8054.04 861
8054.88 848
8055.73 892
8056.58 846
8057.43 818
8058.27 817
8059.12 842
8059.97 822
8060.82 853
8061.66 809
8062.51 856
8063.36 846
8064.21 780
8065.05 799
8065.90 864
8066.75 845
8067.60 826
8068.44 768
8069.29 779
8070.14 820
8070.99 820
8071.84 773
8072.68 810
8073.53 787
8074.38 778
8075.23 780
8076.08 760
8076.93 779
8077.77 755
8078.62 775
8079.47 781
8080.32 748
8081.17 791
8082.02 760
8082.87 734
8083.71 753
8084.56 812
8085.41 827
8086.26 778
8087.11 743
8087.96 752
8088.81 841
8089.66 847
8090.51 805
8091.35 781
8092.20 780
8093.05 790
8093.90 783
8094.75 768
8095.60 761
8096.45 788
8097.30 741
8098.15 734
8099.00 714
8099.85 725
8100.70 779
8101.55 777
8102.40 783
8103.25 777
8104.10 725
8104.95 743
8105.80 724
8106.65 744
8107.50 720
8108.35 730
8109.20 759
8110.05 789
8110.90 761
8111.75 784
8112.60 764
8113.45 782
8114.30 770
8115.15 768
8116.00 792
8116.85 833
8117.70 798
8118.55 753
8119.40 775
8120.25 809
8121.10 863
8121.95 834
8122.80 830
8123.65 785
8124.50 819
8125.35 812
8126.20 858
8127.06 873
8127.91 832
8128.76 874
8129.61 921
8130.46 901
8131.31 902
8132.16 935
8133.01 939
8133.86 924
8134.72 931
8135.57 901
8136.42 911
8137.27 849
8138.12 836
8138.97 878
8139.83 848
8140.68 851
8141.53 839
8142.38 902
8143.23 856
8144.08 814
8144.94 788
8145.79 809
8146.64 826
8147.49 865
8148.34 872
8149.20 835
8150.05 873
8150.90 835
8151.75 874
8152.60 919
8153.46 924
8154.31 928
8155.16 972
8156.01 1066
8156.87 1056
8157.72 1019
8158.57 1006
8159.42 937
8160.28 906
8161.13 850
8161.98 843
8162.84 793
8163.69 834
8164.54 823
8165.39 756
8166.25 765
8167.10 791
8167.95 763
8168.81 762
8169.66 762
8170.51 758
8171.37 763
8172.22 765
8173.07 758
8173.93 749
8174.78 742
8175.63 736
8176.49 757
8177.34 739
8178.19 769
8179.05 727
8179.90 718
8180.76 746
8181.61 711
8182.46 716
8183.32 660
8184.17 674
8185.02 704
8185.88 680
8186.73 683
8187.59 683
8188.44 715
8189.30 701
8190.15 714
8191.00 658
8191.86 672
8192.71 695
8193.57 680
8194.42 732
8195.28 701
8196.13 690
8196.99 680
8197.84 739
8198.69 730
8199.55 688
8200.40 721
8201.26 720
8202.11 671
8202.97 666
8203.82 657
8204.68 642
8205.53 671
8206.39 692
8207.24 663
8208.10 664
8208.95 635
8209.81 699
8210.67 661
8211.52 681
8212.38 657
8213.23 690
8214.09 685
8214.94 654
8215.80 662
8216.65 694
8217.51 712
8218.37 687
8219.22 671
8220.08 644
8220.93 672
8221.79 684
8222.64 655
8223.50 635
8224.36 637
8225.21 682
8226.07 704
8226.92 707
8227.78 712
8228.64 721
8229.49 704
8230.35 670
8231.21 678
8232.06 705
8232.92 659
8233.78 643
8234.63 669
8235.49 669
8236.35 656
8237.20 608
8238.06 628
8238.92 638
8239.77 706
8240.63 653
8241.49 680
8242.34 636
8243.20 706
8244.06 622
8244.91 660
8245.77 674
8246.63 677
8247.49 654
8248.34 649
8249.20 659
8250.06 639
8250.92 641
8251.77 647
8252.63 663
8253.49 669
8254.35 668
8255.20 702
8256.06 675
8256.92 670
8257.78 666
8258.63 659
8259.49 676
8260.35 686
8261.21 697
8262.07 675
8262.92 655
8263.78 653
8264.64 693
8265.50 651
8266.36 651
8267.22 644
8268.07 689
8268.93 681
8269.79 721
8270.65 728
8271.51 706
8272.37 712
8273.22 725
8274.08 746
8274.94 742
8275.80 693
8276.66 759
8277.52 799
8278.38 801
8279.24 833
8280.09 887
8280.95 834
8281.81 807
8282.67 799
8283.53 761
8284.39 765
8285.25 784
8286.11 785
8286.97 755
8287.83 777
8288.69 761
8289.55 737
8290.41 759
8291.26 797
8292.12 860
8292.98 898
8293.84 885
8294.70 899
8295.56 895
8296.42 872
8297.28 836
8298.14 850
8299.00 779
8299.86 759
8300.72 785
8301.58 802
8302.44 786
8303.30 794
8304.16 733
8305.02 716
8305.88 721
8306.74 729
8307.60 719
8308.46 706
8309.33 727
8310.19 714
8311.05 690
8311.91 693
8312.77 721
8313.63 717
8314.49 700
8315.35 721
8316.21 715
8317.07 681
8317.93 669
8318.79 703
8319.65 745
8320.52 708
8321.38 695
8322.24 709
8323.10 753
8323.96 734
8324.82 716
8325.68 654
8326.54 691
8327.41 673
8328.27 719
8329.13 700
8329.99 695
8330.85 699
8331.71 748
8332.57 732
8333.44 696
8334.30 728
8335.16 680
8336.02 704
8336.88 712
8337.75 707
8338.61 746
8339.47 737
8340.33 694
8341.19 730
8342.06 735
8342.92 744
8343.78 732
8344.64 737
8345.50 725
8346.37 679
8347.23 711
8348.09 721
8348.95 719
8349.82 726
8350.68 727
8351.54 714
8352.40 804
8353.27 743
8354.13 761
8354.99 800
8355.86 749
8356.72 715
8357.58 707
8358.45 696
8359.31 657
8360.17 709
8361.03 761
8361.90 735
8362.76 696
8363.62 696
8364.49 730
8365.35 707
8366.21 705
8367.08 729
8367.94 715
8368.80 727
8369.67 727
8370.53 784
8371.40 775
8372.26 745
8373.12 767
8373.99 764
8374.85 793
8375.71 773
8376.58 753
8377.44 744
8378.31 739
8379.17 782
8380.03 758
8380.90 790
8381.76 797
8382.63 798
8383.49 785
8384.36 788
8385.22 756
8386.08 800
8386.95 829
8387.81 845
8388.68 838
8389.54 824
8390.41 810
8391.27 815
8392.14 804
8393.00 788
8393.87 770
8394.73 826
8395.60 835
8396.46 834
8397.33 844
8398.19 840
8399.06 862
8399.92 887
8400.79 830
8401.65 825
8402.52 859
8403.38 900
8404.25 846
8405.11 846
8405.98 846
8406.84 886
8407.71 895
8408.58 899
8409.44 880
8410.31 887
8411.17 885
8412.04 947
8412.90 963
8413.77 951
8414.64 968
8415.50 969
8416.37 998
8417.23 978
8418.10 993
8418.97 1009
8419.83 996
8420.70 995
8421.56 991
8422.43 1024
8423.30 1031
8424.16 1022
8425.03 1084
8425.90 1112
8426.76 1160
8427.63 1155
8428.50 1168
8429.36 1167
8430.23 1197
8431.10 1179
8431.96 1221
8432.83 1216
8433.70 1263
8434.56 1290
8435.43 1292
8436.30 1303
8437.16 1324
8438.03 1385
8438.90 1471
8439.77 1516
8440.63 1511
8441.50 1600
8442.37 1660
8443.24 1646
8444.10 1695
8444.97 1668
8445.84 1662
8446.71 1724
8447.57 1759
8448.44 1789
8449.31 1785
8450.18 1890
8451.04 2049
8451.91 2184
8452.78 2396
8453.65 2713
8454.52 3157
8455.38 3473
8456.25 3784
8457.12 3882
8457.99 3948
8458.86 3752
8459.72 3318
8460.59 3042
8461.46 2780
8462.33 2484
8463.20 2269
8464.07 2094
8464.93 1957
8465.80 1785
8466.67 1660
8467.54 1631
8468.41 1579
8469.28 1557
8470.15 1483
8471.02 1426
8471.88 1426
8472.75 1371
8473.62 1379
8474.49 1423
8475.36 1405
8476.23 1436
8477.10 1416
8477.97 1444
8478.84 1523
8479.71 1536
8480.58 1570
8481.44 1590
8482.31 1681
8483.18 1755
8484.05 1760
8484.92 1637
8485.79 1585
8486.66 1604
8487.53 1570
8488.40 1534
8489.27 1479
8490.14 1446
8491.01 1433
8491.88 1422
8492.75 1446
8493.62 1433
8494.49 1398
8495.36 1423
8496.23 1377
8497.10 1387
8497.97 1380
8498.84 1343
8499.71 1347
8500.58 1335
8501.45 1284
8502.32 1280
8503.19 1298
8504.06 1287
8504.93 1301
8505.80 1300
8506.67 1333
8507.55 1348
8508.42 1355
8509.29 1359
8510.16 1326
8511.03 1340
8511.90 1384
8512.77 1395
8513.64 1416
8514.51 1372
8515.38 1458
8516.25 1472
8517.13 1424
8518.00 1434
8518.87 1476
8519.74 1523
8520.61 1556
8521.48 1711
8522.35 1862
8523.23 2049
8524.10 2269
8524.97 2480
8525.84 2579
8526.71 2662
8527.58 2732
8528.46 2576
8529.33 2382
8530.20 2288
8531.07 2198
8531.94 1968
8532.81 1871
8533.69 1716
8534.56 1676
8535.43 1626
8536.30 1585
8537.18 1491
8538.05 1429
8538.92 1408
8539.79 1429
8540.66 1329
8541.54 1363
8542.41 1314
8543.28 1292
8544.15 1305
8545.03 1282
8545.90 1267
8546.77 1206
8547.64 1268
8548.52 1292
8549.39 1410
8550.26 1437
8551.14 1618
8552.01 1659
8552.88 1657
8553.76 1736
8554.63 1773
8555.50 1791
8556.37 1780
8557.25 1735
8558.12 1576
8558.99 1501
8559.87 1459
8560.74 1384
8561.61 1328
8562.49 1308
8563.36 1262
8564.24 1253
8565.11 1214
8565.98 1256
8566.86 1180
8567.73 1255
8568.60 1192
8569.48 1159
8570.35 1122
8571.23 1137
8572.10 1150
8572.97 1126
8573.85 1116
8574.72 1058
8575.60 1094
8576.47 1040
8577.34 1093
8578.22 1056
8579.09 1077
8579.97 1104
8580.84 1128
8581.72 1084
8582.59 1147
8583.47 1170
8584.34 1099
8585.21 1081
8586.09 1100
8586.96 1149
8587.84 1139
8588.71 1151
8589.59 1173
8590.46 1134
8591.34 1183
8592.21 1188
8593.09 1175
8593.96 1189
8594.84 1204
8595.71 1226
8596.59 1203
8597.46 1210
8598.34 1188
8599.22 1263
8600.09 1259
8600.97 1216
8601.84 1238
8602.72 1254
8603.59 1273
8604.47 1252
8605.34 1224
8606.22 1250
8607.10 1291
8607.97 1255
8608.85 1318
8609.72 1281
8610.60 1262
8611.47 1347
8612.35 1300
8613.23 1287
8614.10 1289
8614.98 1325
8615.86 1374
8616.73 1327
8617.61 1336
8618.48 1363
8619.36 1404
8620.24 1418
8621.11 1412
8621.99 1400
8622.87 1465
8623.74 1439
8624.62 1520
8625.50 1500
8626.37 1457
8627.25 1554
8628.13 1591
8629.00 1519
8629.88 1578
8630.76 1648
8631.64 1640
8632.51 1612
8633.39 1631
8634.27 1614
8635.14 1669
8636.02 1672
8636.90 1647
8637.78 1670
8638.65 1688
8639.53 1705
8640.41 1736
8641.29 1701
8642.16 1754
8643.04 1835
8643.92 1862
8644.80 1917
8645.67 1888
8646.55 1929
8647.43 1910
8648.31 1983
8649.18 2069
8650.06 2019
8650.94 2045
8651.82 2040
8652.70 2106
8653.58 2041
8654.45 2020
8655.33 2138
8656.21 2184
8657.09 2213
8657.97 2324
8658.84 2332
8659.72 2478
8660.60 2491
8661.48 2689
8662.36 2887
8663.24 3054
8664.12 3169
8664.99 3187
8665.87 3177
8666.75 3238
8667.63 3326
8668.51 3206
8669.39 3193
8670.27 3304
8671.15 3567
8672.03 3630
8672.91 3779
8673.78 4013
8674.66 3938
8675.54 4037
8676.42 4088
8677.30 3976
8678.18 3782
8679.06 3443
8679.94 3152
8680.82 2957
8681.70 2827
8682.58 2720
8683.46 2576
8684.34 2497
8685.22 2549
8686.10 2609
8686.98 2805
8687.86 2975
8688.74 3258
8689.62 3621
8690.50 4074
8691.38 4588
8692.26 4841
8693.14 5058
8694.02 5038
8694.90 4935
8695.78 4601
8696.66 4263
8697.54 3854
8698.42 3452
8699.30 3204
8700.18 2988
8701.06 2834
8701.94 2641
8702.82 2576
8703.70 2458
8704.58 2424
8705.46 2231
8706.34 2126
8707.23 2028
8708.11 1965
8708.99 1868
8709.87 1900
8710.75 1801
8711.63 1728
8712.51 1628
8713.39 1636
8714.27 1664
8715.16 1626
8716.04 1575
8716.92 1601
8717.80 1511
8718.68 1562
8719.56 1564
8720.44 1548
8721.33 1560
8722.21 1556
8723.09 1584
8723.97 1616
8724.85 1590
8725.73 1572
8726.62 1696
8727.50 1668
8728.38 1665
8729.26 1771
8730.14 1828
8731.03 1770
8731.91 1740
8732.79 1792
8733.67 1743
8734.55 1713
8735.44 1687
8736.32 1686
8737.20 1681
8738.08 1626
8738.97 1618
8739.85 1595
8740.73 1602
8741.61 1590
8742.50 1576
8743.38 1599
8744.26 1578
8745.14 1605
8746.03 1573
8746.91 1643
8747.79 1598
8748.68 1542
8749.56 1608
8750.44 1696
8751.33 1659
8752.21 1640
8753.09 1663
8753.97 1674
8754.86 1763
8755.74 1718
8756.62 1786
8757.51 1787
8758.39 1834
8759.28 1836
8760.16 1921
8761.04 1860
8761.93 1855
8762.81 1887
8763.69 1805
8764.58 1854
8765.46 1908
8766.34 1919
8767.23 1925
8768.11 1899
8769.00 1927
8769.88 1907
8770.76 1905
8771.65 1833
8772.53 1858
8773.42 1872
8774.30 1780
8775.19 1822
8776.07 1880
8776.95 1935
8777.84 2080
8778.72 2245
8779.61 2444
8780.49 2661
8781.38 2883
8782.26 3013
8783.15 2988
8784.03 3025
8784.92 2917
8785.80 2793
8786.69 2608
8787.57 2381
8788.46 2249
8789.34 2136
8790.23 1960
8791.11 1782
8792.00 1779
8792.88 1704
8793.77 1659
8794.65 1567
8795.54 1532
8796.42 1482
8797.31 1488
8798.19 1481
8799.08 1555
8799.96 1514
8800.85 1485
8801.74 1407
8802.62 1404
8803.51 1340
8804.39 1312
8805.28 1336
8806.16 1330
8807.05 1375
8807.94 1321
8808.82 1319
8809.71 1320
8810.59 1341
8811.48 1360
8812.37 1328
8813.25 1323
8814.14 1293
8815.03 1371
8815.91 1390
8816.80 1425
8817.68 1412
8818.57 1412
8819.46 1464
8820.34 1451
8821.23 1393
8822.12 1439
8823.00 1395
8823.89 1353
8824.78 1309
8825.66 1305
8826.55 1254
8827.44 1220
8828.33 1251
8829.21 1245
8830.10 1285
8830.99 1256
8831.87 1229
8832.76 1210
8833.65 1181
8834.54 1194
8835.42 1228
8836.31 1192
8837.20 1141
8838.08 1136
8838.97 1130
8839.86 1211
8840.75 1196
8841.64 1214
8842.52 1214
8843.41 1210
8844.30 1160
8845.19 1169
8846.07 1195
8846.96 1158
8847.85 1143
8848.74 1190
8849.63 1123
8850.51 1082
8851.40 1095
8852.29 1085
8853.18 1083
8854.07 1063
8854.96 1020
8855.84 1063
8856.73 1025
8857.62 1065
8858.51 1081
8859.40 1051
8860.29 1044
8861.17 1094
8862.06 1081
8862.95 1053
8863.84 1064
8864.73 1044
8865.62 1086
8866.51 1035
8867.40 999
8868.29 981
8869.17 996
8870.06 952
8870.95 928
8871.84 961
8872.73 928
8873.62 917
8874.51 906
8875.40 908
8876.29 903
8877.18 907
8878.07 876
8878.96 876
8879.85 916
8880.74 888
8881.63 858
8882.51 855
8883.40 886
8884.29 925
8885.18 889
8886.07 917
8886.96 880
8887.85 829
8888.74 897
8889.63 838
8890.52 836
8891.41 815
8892.30 828
8893.19 784
8894.09 859
8894.98 817
8895.87 780
8896.76 806
8897.65 778
8898.54 825
8899.43 804
8900.32 802
8901.21 792
8902.10 805
8902.99 831
8903.88 809
8904.77 780
8905.66 794
8906.55 791
8907.44 742
8908.34 794
8909.23 752
8910.12 771
8911.01 825
8911.90 793
8912.79 801
8913.68 759
8914.57 763
8915.47 737
8916.36 784
8917.25 748
8918.14 752
8919.03 733
8919.92 765
8920.81 765
8921.71 732
8922.60 743
8923.49 755
8924.38 732
8925.27 746
8926.16 751
8927.06 764
8927.95 773
8928.84 791
8929.73 761
8930.62 777
8931.52 754
8932.41 737
8933.30 716
8934.19 711
8935.09 729
8935.98 701
8936.87 710
8937.76 657
8938.66 664
8939.55 666
8940.44 704
8941.33 654
8942.23 655
8943.12 622
8944.01 654
8944.90 667
8945.80 651
8946.69 648
8947.58 636
8948.48 640
8949.37 648
8950.26 685
8951.16 660
8952.05 650
8952.94 651
8953.84 653
8954.73 674
8955.62 637
8956.52 630
8957.41 624
8958.30 635
8959.20 623
8960.09 627
8960.98 673
8961.88 634
8962.77 623
8963.66 683
8964.56 631
8965.45 624
8966.35 650
8967.24 652
8968.13 656
8969.03 667
8969.92 669
8970.82 687
8971.71 675
8972.60 633
8973.50 670
8974.39 639
8975.29 624
8976.18 631
8977.08 605
8977.97 595
8978.87 565
8979.76 627
8980.65 613
8981.55 605
8982.44 590
8983.34 596
8984.23 579
8985.13 587
8986.02 567
8986.92 578
8987.81 622
8988.71 633
8989.60 631
8990.50 587
8991.39 629
8992.29 623
8993.18 614
8994.08 602
8994.97 642
8995.87 628
8996.76 628
8997.66 596
8998.56 598
8999.45 596
9000.35 697
9001.24 605
9002.14 610
9003.03 656
9003.93 580
9004.83 585
9005.72 597
9006.62 587
9007.51 571
9008.41 588
9009.31 569
9010.20 582
9011.10 559
9011.99 589
9012.89 602
9013.79 564
9014.68 590
9015.58 579
9016.48 598
9017.37 596
9018.27 577
9019.16 582
9020.06 580
9020.96 591
9021.85 564
9022.75 571
9023.65 559
9024.54 569
9025.44 564
9026.34 584
9027.24 555
9028.13 578
9029.03 578
9029.93 588
9030.82 593
9031.72 566
9032.62 554
9033.52 560
9034.41 560
9035.31 543
9036.21 581
9037.10 583
9038.00 602
9038.90 563
9039.80 569
9040.69 550
9041.59 565
9042.49 564
9043.39 576
9044.29 551
9045.18 565
9046.08 587
9046.98 567
9047.88 599
9048.78 558
9049.67 573
9050.57 574
9051.47 559
9052.37 583
9053.27 630
9054.16 577
9055.06 596
9055.96 615
9056.86 622
9057.76 596
9058.66 599
9059.55 588
9060.45 611
9061.35 623
9062.25 607
9063.15 619
9064.05 632
9064.95 605
9065.85 616
9066.74 587
9067.64 602
9068.54 593
9069.44 567
9070.34 617
9071.24 591
9072.14 605
9073.04 601
9073.94 593
9074.84 572
9075.74 601
9076.64 621
9077.53 562
9078.43 581
9079.33 573
9080.23 595
9081.13 555
9082.03 609
9082.93 626
9083.83 625
9084.73 604
9085.63 621
9086.53 629
9087.43 636
9088.33 635
9089.23 620
9090.13 630
9091.03 612
9091.93 626
9092.83 632
9093.73 637
9094.63 645
9095.53 592
9096.43 608
9097.33 647
9098.23 613
9099.13 636
9100.04 616
9100.94 599
9101.84 620
9102.74 599
9103.64 598
9104.54 629
9105.44 627
9106.34 587
9107.24 581
9108.14 619
9109.04 617
9109.94 578
9110.85 616
9111.75 578
9112.65 582
9113.55 597
9114.45 598
9115.35 561
9116.25 608
9117.15 619
9118.06 568
9118.96 575
9119.86 588
9120.76 610
9121.66 622
9122.56 624
9123.46 612
9124.37 623
9125.27 566
9126.17 583
9127.07 604
9127.97 582
9128.88 559
9129.78 595
9130.68 538
9131.58 552
9132.48 552
9133.39 560
9134.29 568
9135.19 558
9136.09 551
9137.00 575
9137.90 563
9138.80 582
9139.70 596
9140.61 578
9141.51 608
9142.41 575
9143.31 566
9144.22 594
9145.12 577
9146.02 557
9146.92 565
9147.83 586
9148.73 554
9149.63 554
9150.54 613
9151.44 599
9152.34 569
9153.25 570
9154.15 576
9155.05 589
9155.96 578
9156.86 576
9157.76 599
9158.67 557
9159.57 585
9160.47 598
9161.38 601
9162.28 582
9163.18 557
9164.09 582
9164.99 581
9165.90 594
9166.80 605
9167.70 617
9168.61 647
9169.51 647
9170.42 628
9171.32 645
9172.22 615
9173.13 600
9174.03 601
9174.94 585
9175.84 596
9176.74 598
9177.65 567
9178.55 570
9179.46 547
9180.36 572
9181.27 592
9182.17 563
9183.08 594
9183.98 609
9184.89 624
9185.79 591
9186.70 626
9187.60 601
9188.51 594
9189.41 586
9190.32 580
9191.22 567
9192.13 637
9193.03 604
9193.94 625
9194.84 652
9195.75 651
9196.65 642
9197.56 665
9198.46 699
9199.37 720
9200.27 744
9201.18 757
9202.08 758
9202.99 732
9203.90 725
9204.80 666
9205.71 706
9206.61 662
9207.52 691
9208.42 647
9209.33 567
9210.24 592
9211.14 588
9212.05 613
9212.95 576
9213.86 576
9214.77 591
9215.67 585
9216.58 598
9217.49 634
9218.39 609
9219.30 615
9220.21 624
9221.11 568
9222.02 552
9222.93 567
9223.83 589
9224.74 577
9225.65 605
9226.55 566
9227.46 561
9228.37 578
9229.27 590
9230.18 572
9231.09 597
9231.99 565
9232.90 605
9233.81 607
9234.72 577
9235.62 567
9236.53 545
9237.44 575
9238.34 593
9239.25 618
9240.16 576
9241.07 551
9241.97 560
9242.88 584
9243.79 518
9244.70 543
9245.61 551
9246.51 568
9247.42 540
9248.33 550
9249.24 539
9250.14 523
9251.05 584
9251.96 591
9252.87 592
9253.78 591
9254.69 564
9255.59 536
9256.50 569
9257.41 581
9258.32 559
9259.23 538
9260.14 526
9261.04 531
9261.95 533
9262.86 584
9263.77 560
9264.68 589
9265.59 564
9266.50 568
9267.40 563
9268.31 599
9269.22 618
9270.13 568
9271.04 591
9271.95 571
9272.86 553
9273.77 576
9274.68 595
9275.59 564
9276.49 575
9277.40 565
9278.31 598
9279.22 589
9280.13 574
9281.04 578
9281.95 568
9282.86 577
9283.77 570
9284.68 582
9285.59 574
9286.50 590
9287.41 548
9288.32 548
9289.23 570
9290.14 578
9291.05 620
9291.96 643
9292.87 664
9293.78 626
9294.69 609
9295.60 635
9296.51 642
9297.42 633
9298.33 606
9299.24 620
9300.15 645
9301.06 633
9301.97 645
9302.88 646
9303.79 624
9304.70 579
9305.61 643
9306.53 610
9307.44 672
9308.35 718
9309.26 695
9310.17 686
9311.08 663
9311.99 685
9312.90 704
9313.81 687
9314.72 662
9315.63 680
9316.55 632
9317.46 652
9318.37 620
9319.28 637
9320.19 635
9321.10 622
9322.01 622
9322.93 603
9323.84 584
9324.75 583
9325.66 550
9326.57 571
9327.48 570
9328.40 595
9329.31 610
9330.22 586
9331.13 618
9332.04 584
9332.96 559
9333.87 567
9334.78 590
9335.69 621
9336.60 591
9337.52 601
9338.43 602
9339.34 641
9340.25 584
9341.17 591
9342.08 611
9342.99 617
9343.90 605
9344.82 585
9345.73 617
9346.64 600
9347.55 604
9348.47 614
9349.38 620
9350.29 584
9351.21 600
9352.12 604
9353.03 576
9353.94 577
9354.86 591
9355.77 581
9356.68 633
9357.60 612
9358.51 612
9359.42 587
9360.34 630
9361.25 636
9362.16 651
9363.08 608
9363.99 601
9364.90 594
9365.82 580
9366.73 600
9367.65 572
9368.56 595
9369.47 612
9370.39 619
9371.30 615
9372.21 641
9373.13 627
9374.04 623
9374.96 641
9375.87 630
9376.79 605
9377.70 619
9378.61 672
9379.53 675
9380.44 644
9381.36 659
9382.27 621
9383.19 648
9384.10 647
9385.01 647
9385.93 628
9386.84 681
9387.76 680
9388.67 665
9389.59 729
9390.50 739
9391.42 747
9392.33 737
9393.25 789
9394.16 745
9395.08 761
9395.99 774
9396.91 784
9397.82 762
9398.74 786
9399.65 766
9400.57 709
9401.48 719
9402.40 661
9403.32 688
9404.23 686
9405.15 664
9406.06 639
9406.98 662
9407.89 672
9408.81 665
9409.73 647
9410.64 665
9411.56 663
9412.47 645
9413.39 637
9414.30 660
9415.22 669
9416.14 640
9417.05 680
9417.97 684
9418.89 657
9419.80 695
9420.72 699
9421.63 682
9422.55 680
9423.47 683
9424.38 701
9425.30 679
9426.22 697
9427.13 738
9428.05 693
9428.97 738
9429.88 695
9430.80 716
9431.72 735
9432.63 745
9433.55 750
9434.47 722
9435.38 719
9436.30 759
9437.22 795
9438.14 771
9439.05 786
9439.97 830
9440.89 817
9441.81 848
9442.72 845
9443.64 810
9444.56 828
9445.47 845
9446.39 797
9447.31 792
9448.23 827
9449.15 780
9450.06 806
9450.98 879
9451.90 897
9452.82 889
9453.73 924
9454.65 900
9455.57 870
9456.49 868
9457.41 873
9458.32 825
9459.24 821
9460.16 782
9461.08 773
9462.00 783
9462.92 779
9463.83 777
9464.75 769
9465.67 774
9466.59 758
9467.51 735
9468.43 777
9469.35 765
9470.26 726
9471.18 723
9472.10 733
9473.02 734
9473.94 758
9474.86 789
9475.78 745
9476.70 803
9477.62 799
9478.54 805
9479.45 834
9480.37 837
9481.29 874
9482.21 872
9483.13 862
9484.05 882
9484.97 864
9485.89 802
9486.81 794
9487.73 786
9488.65 792
9489.57 722
9490.49 746
9491.41 758
9492.33 716
9493.25 757
9494.17 735
9495.09 694
9496.01 749
9496.93 768
9497.85 756
9498.77 774
9499.69 725
9500.61 732
9501.53 722
9502.45 756
9503.37 735
9504.29 719
9505.21 786
9506.13 773
9507.05 742
9507.97 739
9508.89 730
9509.81 756
9510.73 796
9511.65 797
9512.57 823
9513.49 821
9514.42 834
9515.34 858
9516.26 858
9517.18 854
9518.10 935
9519.02 944
9519.94 951
9520.86 984
9521.78 998
9522.71 958
9523.63 966
9524.55 997
9525.47 957
9526.39 939
9527.31 918
9528.23 912
9529.16 867
9530.08 886
9531.00 868
9531.92 877
9532.84 845
9533.76 839
9534.69 838
9535.61 828
9536.53 869
9537.45 835
9538.37 840
9539.30 821
9540.22 828
9541.14 802
9542.06 837
9542.98 812
9543.91 777
9544.83 834
9545.75 868
9546.67 849
9547.60 849
9548.52 928
9549.44 909
9550.36 914
9551.29 871
9552.21 863
9553.13 891
9554.06 913
9554.98 882
9555.90 909
9556.82 899
9557.75 892
9558.67 883
9559.59 940
9560.52 931
9561.44 883
9562.36 889
9563.29 937
9564.21 940
9565.13 926
9566.06 920
9566.98 937
9567.90 933
9568.83 930
9569.75 948
9570.67 1005
9571.60 979
9572.52 1003
9573.44 1009
9574.37 987
9575.29 1015
9576.22 1034
9577.14 1065
9578.06 1115
9578.99 1090
9579.91 1106
9580.84 1090
9581.76 1072
9582.68 1099
9583.61 1022
9584.53 1021
9585.46 1030
9586.38 1022
9587.31 1005
9588.23 999
9589.15 1008
9590.08 1012
9591.00 1044
9591.93 998
9592.85 1026
9593.78 1084
9594.70 1088
9595.63 1147
9596.55 1114
9597.48 1152
9598.40 1194
9599.33 1172
9600.25 1212
9601.18 1252
9602.10 1216
9603.03 1261
9603.95 1237
9604.88 1202
9605.80 1193
9606.73 1150
9607.65 1171
9608.58 1131
9609.50 1184
9610.43 1172
9611.35 1181
9612.28 1136
9613.21 1170
9614.13 1182
9615.06 1183
9615.98 1152
9616.91 1155
9617.84 1171
9618.76 1163
9619.69 1162
9620.61 1197
9621.54 1196
9622.47 1231
9623.39 1213
9624.32 1235
9625.24 1275
9626.17 1290
9627.10 1269
9628.02 1256
9628.95 1276
9629.88 1296
9630.80 1361
9631.73 1356
9632.65 1373
9633.58 1421
9634.51 1382
9635.43 1382
9636.36 1398
9637.29 1411
9638.22 1540
9639.14 1571
9640.07 1529
9641.00 1594
9641.92 1643
9642.85 1688
9643.78 1705
9644.70 1742
9645.63 1785
9646.56 1758
9647.49 1714
9648.41 1786
9649.34 1776
9650.27 1723
9651.20 1766
9652.12 1699
9653.05 1649
9653.98 1630
9654.91 1680
9655.83 1653
9656.76 1643
9657.69 1593
9658.62 1641
9659.55 1584
9660.47 1570
9661.40 1570
9662.33 1603
9663.26 1640
9664.19 1607
9665.11 1625
9666.04 1640
9666.97 1656
9667.90 1716
9668.83 1713
9669.75 1722
9670.68 1778
9671.61 1766
9672.54 1771
9673.47 1792
9674.40 1792
9675.33 1801
9676.25 1786
9677.18 1829
9678.11 1833
9679.04 1820
9679.97 1883
9680.90 1922
9681.83 1884
9682.76 1914
9683.69 1975
9684.61 1946
9685.54 1967
9686.47 2016
9687.40 2032
9688.33 2107
9689.26 2093
9690.19 2125
9691.12 2076
9692.05 2117
9692.98 2148
9693.91 2244
9694.84 2328
9695.77 2350
9696.70 2524
9697.63 2608
9698.56 2681
9699.49 2725
9700.42 2700
9701.35 2690
9702.28 2663
9703.21 2567
9704.14 2460
9705.07 2406
9706.00 2302
9706.93 2217
9707.86 2184
9708.79 2116
9709.72 2084
9710.65 2155
9711.58 2159
9712.51 2206
9713.44 2278
9714.37 2319
9715.30 2370
9716.23 2380
9717.16 2293
9718.09 2269
9719.02 2199
9719.95 2161
9720.88 2023
9721.81 1917
9722.75 1941
9723.68 1898
9724.61 1788
9725.54 1741
9726.47 1650
9727.40 1670
9728.33 1644
9729.26 1629
9730.19 1693
9731.13 1611
9732.06 1631
9732.99 1637
9733.92 1634
9734.85 1718
9735.78 1664
9736.71 1611
9737.65 1569
9738.58 1581
9739.51 1562
9740.44 1510
9741.37 1478
9742.30 1465
9743.24 1518
9744.17 1489
9745.10 1419
9746.03 1434
9746.96 1392
9747.90 1408
9748.83 1412
9749.76 1441
9750.69 1456
9751.63 1449
9752.56 1423
9753.49 1418
9754.42 1403
9755.36 1430
9756.29 1431
9757.22 1409
9758.15 1407
9759.09 1375
9760.02 1373
9760.95 1401
9761.88 1429
9762.82 1423
9763.75 1387
9764.68 1417
9765.62 1418
9766.55 1450
9767.48 1518
9768.41 1489
9769.35 1469
9770.28 1474
9771.21 1486
9772.15 1486
9773.08 1494
9774.01 1510
9774.95 1478
9775.88 1471
9776.81 1469
9777.75 1496
9778.68 1491
9779.62 1471
9780.55 1516
9781.48 1555
9782.42 1607
9783.35 1636
9784.28 1615
9785.22 1631
9786.15 1574
9787.09 1577
9788.02 1563
9788.95 1435
9789.89 1447
9790.82 1413
9791.76 1425
9792.69 1472
9793.63 1460
9794.56 1483
9795.49 1519
9796.43 1569
9797.36 1596
9798.30 1611
9799.23 1613
9800.17 1616
9801.10 1555
9802.04 1511
9802.97 1515
9803.91 1429
9804.84 1383
9805.78 1285
9806.71 1254
9807.65 1223
9808.58 1174
9809.52 1174
9810.45 1121
9811.39 1118
9812.32 1109
9813.26 1094
9814.19 1111
9815.13 1073
9816.06 1088
9817.00 1020
9817.93 1039
9818.87 1042
9819.80 1020
9820.74 1031
9821.68 1063
9822.61 1051
9823.55 1047
9824.48 1015
9825.42 1004
9826.35 1026
9827.29 1012
9828.23 1036
9829.16 996
9830.10 997
9831.03 937
9831.97 956
9832.91 993
9833.84 1024
9834.78 1007
9835.72 983
9836.65 972
9837.59 984
9838.52 978
9839.46 976
9840.40 980
9841.33 982
9842.27 1013
9843.21 1031
9844.14 1018
9845.08 965
9846.02 1002
9846.95 1043
9847.89 1081
9848.83 1047
9849.77 1025
9850.70 1035
9851.64 1023
9852.58 1015
9853.51 1062
9854.45 1023
9855.39 1032
9856.33 1018
9857.26 992
9858.20 989
9859.14 1038
9860.08 1009
9861.01 995
9861.95 993
9862.89 982
9863.83 1021
9864.76 993
9865.70 965
9866.64 941
9867.58 949
9868.51 930
9869.45 979
9870.39 964
9871.33 952
9872.27 950
9873.20 957
9874.14 992
9875.08 948
9876.02 949
9876.96 968
9877.90 939
9878.83 935
9879.77 940
9880.71 925
9881.65 964
9882.59 962
9883.53 935
9884.47 929
9885.40 963
9886.34 925
9887.28 927
9888.22 918
9889.16 942
9890.10 912
9891.04 933
9891.98 898
9892.91 858
9893.85 874
9894.79 895
9895.73 907
9896.67 899
9897.61 881
9898.55 892
9899.49 911
9900.43 898
9901.37 913
9902.31 896
9903.25 911
9904.19 917
9905.13 961
9906.07 922
9907.01 910
9907.95 922
9908.89 979
9909.83 932
9910.77 922
9911.71 951
9912.65 918
9913.59 933
9914.53 926
9915.47 943
9916.41 919
9917.35 937
9918.29 993
9919.23 988
9920.17 1029
9921.11 1086
9922.05 1133
9922.99 1241
9923.93 1291
9924.87 1304
9925.81 1425
9926.75 1411
9927.69 1415
9928.63 1373
9929.57 1364
9930.51 1337
9931.45 1308
9932.39 1253
9933.34 1149
9934.28 1089
9935.22 1059
9936.16 1038
9937.10 971
9938.04 923
9938.98 914
9939.92 872
9940.87 908
9941.81 869
9942.75 917
9943.69 953
9944.63 929
9945.57 945
9946.51 987
9947.46 1072
9948.40 1149
9949.34 1116
9950.28 1125
9951.22 1057
9952.16 1120
9953.11 1076
9954.05 1016
9954.99 984
9955.93 998
9956.87 953
9957.82 961
9958.76 910
9959.70 916
9960.64 872
9961.59 833
9962.53 853
9963.47 802
9964.41 765
9965.35 753
9966.30 793
9967.24 771
9968.18 771
9969.13 744
9970.07 749
9971.01 748
9971.95 732
9972.90 737
9973.84 692
9974.78 713
9975.73 737
9976.67 680
9977.61 707
9978.55 720
9979.50 726
9980.44 688
9981.38 682
9982.33 709
9983.27 754
9984.21 755
9985.16 708
9986.10 708
9987.04 724
9987.99 727
9988.93 685
9989.88 699
9990.82 701
9991.76 706
9992.71 706
9993.65 704
9994.59 725
9995.54 681
9996.48 694
9997.43 687
9998.37 693
9999.31 707
10000.26 748
10001.20 708
10002.15 667
10003.09 673
10004.04 654
10004.98 665
10005.92 673
10006.87 688
10007.81 688
10008.76 630
10009.70 679
10010.65 702
10011.59 696
10012.54 678
10013.48 680
10014.43 652
10015.37 615
10016.32 653
10017.26 659
10018.21 690
10019.15 662
10020.10 654
10021.04 669
10021.99 654
10022.93 664
10023.88 638
10024.82 648
10025.77 651
10026.71 684
10027.66 639
10028.60 660
10029.55 627
10030.49 643
10031.44 655
10032.39 665
10033.33 673
10034.28 660
10035.22 622
10036.17 622
10037.11 597
10038.06 575
10039.01 639
10039.95 599
10040.90 588
10041.84 595
10042.79 641
10043.74 645
10044.68 616
10045.63 612
10046.58 609
10047.52 579
10048.47 603
10049.41 627
10050.36 601
10051.31 615
10052.25 552
10053.20 588
10054.15 613
10055.09 643
10056.04 614
10056.99 599
10057.93 567
10058.88 580
10059.83 580
10060.78 622
10061.72 622
10062.67 577
10063.62 598
10064.56 622
10065.51 631
10066.46 609
10067.41 594
10068.35 586
10069.30 556
10070.25 573
10071.20 581
10072.14 623
10073.09 631
10074.04 623
10074.99 612
10075.93 589
10076.88 579
10077.83 576
10078.78 556
10079.72 561
10080.67 606
10081.62 610
10082.57 604
10083.52 600
10084.46 569
10085.41 597
10086.36 573
10087.31 597
10088.26 571
10089.21 572
10090.15 569
10091.10 577
10092.05 591
10093.00 576
10093.95 619
10094.90 598
10095.85 612
10096.79 590
10097.74 591
10098.69 564
10099.64 597
10100.59 645
10101.54 612
10102.49 598
10103.44 601
10104.39 599
10105.33 598
10106.28 619
10107.23 605
10108.18 587
10109.13 600
10110.08 614
10111.03 598
10111.98 604
10112.93 570
10113.88 576
10114.83 567
10115.78 594
10116.73 592
10117.68 588
10118.63 576
10119.58 610
10120.53 597
10121.48 599
10122.43 603
10123.38 598
10124.33 582
10125.28 595
10126.23 579
10127.18 624
10128.13 568
10129.08 620
10130.03 637
10130.98 651
10131.93 664
10132.88 643
10133.83 652
10134.78 675
10135.73 660
10136.68 612
10137.63 662
10138.58 643
10139.53 648
10140.48 613
10141.43 657
10142.38 695
10143.33 687
10144.29 686
10145.24 674
10146.19 692
10147.14 685
10148.09 671
10149.04 713
10149.99 698
10150.94 717
10151.89 721
10152.85 763
10153.80 661
10154.75 707
10155.70 690
10156.65 734
10157.60 706
10158.55 736
10159.51 762
10160.46 767
10161.41 755
10162.36 761
10163.31 789
10164.26 781
10165.22 845
10166.17 811
10167.12 809
10168.07 846
10169.02 795
10169.98 840
10170.93 786
10171.88 804
10172.83 828
10173.79 829
10174.74 847
10175.69 820
10176.64 876
10177.60 929
10178.55 868
10179.50 843
10180.45 934
10181.41 905
10182.36 907
10183.31 900
10184.26 891
10185.22 924
10186.17 938
10187.12 943
10188.08 915
10189.03 948
10189.98 918
10190.93 926
10191.89 923
10192.84 927
10193.79 933
10194.75 963
10195.70 913
10196.65 973
10197.61 974
10198.56 978
10199.51 957
10200.47 997
10201.42 1003
10202.38 1018
10203.33 1081
10204.28 1092
10205.24 1096
10206.19 1133
10207.14 1152
10208.10 1166
10209.05 1187
10210.01 1175
10210.96 1139
10211.91 1118
10212.87 1063
10213.82 1098
10214.78 1020
10215.73 972
10216.69 974
10217.64 948
10218.59 989
10219.55 965
10220.50 983
10221.46 924
10222.41 889
10223.37 945
10224.32 927
10225.28 950
10226.23 936
10227.19 919
10228.14 980
10229.10 988
10230.05 1043
10231.01 1062
10231.96 1103
10232.92 1103
10233.87 1249
10234.83 1234
10235.78 1274
10236.74 1272
10237.69 1308
10238.65 1214
10239.60 1240
10240.56 1215
10241.51 1170
10242.47 1098
10243.42 1041
10244.38 1008
10245.34 957
10246.29 942
10247.25 913
10248.20 888
10249.16 869
10250.11 845
10251.07 859
10252.03 837
10252.98 832
10253.94 799
10254.89 813
10255.85 758
10256.81 763
10257.76 742
10258.72 752
10259.68 770
10260.63 776
10261.59 755
10262.55 735
10263.50 721
10264.46 752
10265.41 693
10266.37 702
10267.33 751
10268.28 760
10269.24 766
10270.20 746
10271.16 741
10272.11 733
10273.07 738
10274.03 727
10274.98 738
10275.94 709
10276.90 715
10277.85 690
10278.81 681
10279.77 678
10280.73 713
10281.68 673
10282.64 651
10283.60 690
10284.56 671
10285.51 647
10286.47 666
10287.43 649
10288.39 636
10289.34 646
10290.30 682
10291.26 705
10292.22 674
10293.18 621
10294.13 629
10295.09 666
10296.05 653
10297.01 648
10297.97 627
10298.92 642
10299.88 616
10300.84 649
10301.80 642
10302.76 632
10303.72 671
10304.67 675
10305.63 664
10306.59 663
10307.55 665
10308.51 642
10309.47 650
10310.43 653
10311.38 644
10312.34 645
10313.30 661
10314.26 621
10315.22 628
10316.18 636
10317.14 640
10318.10 626
10319.06 640
10320.01 669
10320.97 648
10321.93 644
10322.89 625
10323.85 618
10324.81 631
10325.77 651
10326.73 644
10327.69 630
10328.65 615
10329.61 642
10330.57 617
10331.53 618
10332.49 670
10333.45 672
10334.41 643
10335.37 611
10336.33 584
10337.29 568
10338.25 586
10339.21 581
10340.17 567
10341.13 567
10342.09 559
10343.05 588
10344.01 577
10344.97 577
10345.93 592
10346.89 579
10347.85 547
10348.81 572
10349.77 569
10350.73 522
10351.69 586
10352.65 553
10353.61 543
10354.57 575
10355.53 554
10356.49 550
10357.46 529
10358.42 538
10359.38 569
10360.34 539
10361.30 526
10362.26 550
10363.22 512
10364.18 523
10365.14 532
10366.11 524
10367.07 552
10368.03 547
10368.99 531
10369.95 526
10370.91 553
10371.87 566
10372.84 560
10373.80 529
10374.76 510
10375.72 537
10376.68 514
10377.64 535
10378.61 514
10379.57 524
10380.53 511
10381.49 529
10382.45 504
10383.42 520
10384.38 531
10385.34 528
10386.30 529
10387.27 538
10388.23 544
10389.19 551
10390.15 488
10391.11 546
10392.08 512
10393.04 493
10394.00 530
10394.96 504
10395.93 522
10396.89 509
10397.85 494
10398.82 537
10399.78 530
10400.74 550
10401.70 492
10402.67 482
10403.63 500
10404.59 534
10405.56 522
10406.52 519
10407.48 544
10408.45 515
10409.41 527
10410.37 516
10411.34 514
10412.30 535
10413.26 534
10414.23 563
10415.19 580
10416.15 584
10417.12 602
10418.08 602
10419.04 590
10420.01 618
10420.97 595
10421.94 620
10422.90 589
10423.86 570
10424.83 550
10425.79 549
10426.76 559
10427.72 541
10428.68 525
10429.65 511
10430.61 556
10431.58 506
10432.54 500
10433.51 510
10434.47 520
10435.44 495
10436.40 465
10437.36 507
10438.33 490
10439.29 454
10440.26 481
10441.22 444
10442.19 465
10443.15 450
10444.12 469
10445.08 501
10446.05 487
10447.01 479
10447.98 485
10448.94 487
10449.91 464
10450.87 497
10451.84 493
10452.80 481
10453.77 467
10454.73 508
10455.70 484
10456.67 497
10457.63 472
10458.60 516
10459.56 487
10460.53 442
10461.49 501
10462.46 504
10463.43 536
10464.39 476
10465.36 462
10466.32 463
10467.29 464
10468.25 490
10469.22 501
10470.19 513
10471.15 464
10472.12 490
10473.09 465
10474.05 466
10475.02 460
10475.98 474
10476.95 503
10477.92 504
10478.88 532
10479.85 518
10480.82 518
10481.78 529
10482.75 486
10483.72 531
10484.68 514
10485.65 550
10486.62 489
10487.58 501
10488.55 503
10489.52 495
10490.49 516
10491.45 490
10492.42 503
10493.39 509
10494.35 479
10495.32 498
10496.29 465
10497.26 495
10498.22 489
10499.19 484
10500.16 518
10501.13 468
10502.09 470
10503.06 504
10504.03 500
10505.00 491
10505.96 472
10506.93 481
10507.90 489
10508.87 507
10509.84 479
10510.80 440
10511.77 479
10512.74 489
10513.71 463
10514.68 504
10515.64 479
10516.61 486
10517.58 505
10518.55 452
10519.52 444
10520.49 489
10521.45 487
10522.42 469
10523.39 488
10524.36 483
10525.33 491
10526.30 501
10527.27 498
10528.23 471
10529.20 487
10530.17 509
10531.14 520
10532.11 520
10533.08 522
10534.05 535
10535.02 510
10535.99 491
10536.96 546
10537.93 539
10538.89 526
10539.86 506
10540.83 539
10541.80 534
10542.77 488
10543.74 524
10544.71 532
10545.68 486
10546.65 481
10547.62 492
10548.59 507
10549.56 504
10550.53 525
10551.50 514
10552.47 492
10553.44 492
10554.41 539
10555.38 535
10556.35 539
10557.32 570
10558.29 574
10559.26 602
10560.23 573
10561.20 556
10562.17 570
10563.14 576
10564.11 570
10565.08 557
10566.05 561
10567.02 549
10567.99 566
10568.96 525
10569.93 522
10570.91 537
10571.88 556
10572.85 534
10573.82 476
10574.79 513
10575.76 517
10576.73 527
10577.70 500
10578.67 468
10579.64 449
10580.62 502
10581.59 520
10582.56 521
10583.53 510
10584.50 523
10585.47 538
10586.44 545
10587.42 535
10588.39 527
10589.36 509
10590.33 532
10591.30 537
10592.27 546
10593.25 499
10594.22 562
10595.19 545
10596.16 607
10597.13 592
10598.10 550
10599.08 577
10600.05 567
10601.02 576
10601.99 582
10602.97 574
10603.94 591
10604.91 617
10605.88 646
10606.85 646
10607.83 669
10608.80 703
10609.77 691
10610.74 701
10611.72 700
10612.69 692
10613.66 665
10614.64 680
10615.61 656
10616.58 650
10617.55 610
10618.53 588
10619.50 579
10620.47 571
10621.45 574
10622.42 550
10623.39 580
10624.37 557
10625.34 564
10626.31 566
10627.29 538
10628.26 549
10629.23 560
10630.21 546
10631.18 555
10632.15 564
10633.13 568
10634.10 577
10635.07 575
10636.05 563
10637.02 575
10638.00 563
10638.97 587
10639.94 644
10640.92 605
10641.89 602
10642.87 608
10643.84 550
10644.81 592
10645.79 585
10646.76 530
10647.74 547
10648.71 525
10649.68 487
10650.66 491
10651.63 540
10652.61 567
10653.58 547
10654.56 483
10655.53 489
10656.51 490
10657.48 477
10658.46 477
10659.43 483
10660.41 444
10661.38 494
10662.36 487
10663.33 439
10664.31 467
10665.28 456
10666.26 469
10667.23 456
10668.21 472
10669.18 456
10670.16 479
10671.13 465
10672.11 472
10673.08 469
10674.06 471
10675.03 476
10676.01 489
10676.99 481
10677.96 536
10678.94 530
10679.91 544
10680.89 502
10681.86 496
10682.84 494
10683.82 500
10684.79 498
10685.77 538
10686.74 488
10687.72 455
10688.70 469
10689.67 468
10690.65 482
10691.63 484
10692.60 502
10693.58 454
10694.55 471
10695.53 480
10696.51 462
10697.48 476
10698.46 460
10699.44 453
10700.41 426
10701.39 428
10702.37 463
10703.34 461
10704.32 478
10705.30 487
10706.27 479
10707.25 497
10708.23 484
10709.21 457
10710.18 450
10711.16 481
10712.14 492
10713.11 475
10714.09 489
10715.07 476
10716.05 487
10717.02 478
10718.00 466
10718.98 459
10719.96 461
10720.93 462
10721.91 489
10722.89 495
10723.87 480
10724.85 477
10725.82 474
10726.80 474
10727.78 449
10728.76 463
10729.74 476
10730.71 489
10731.69 457
10732.67 501
10733.65 482
10734.63 499
10735.60 449
10736.58 467
10737.56 469
10738.54 455
10739.52 458
10740.50 495
10741.48 518
10742.45 502
10743.43 511
10744.41 501
10745.39 468
10746.37 490
10747.35 514
10748.33 492
10749.31 505
10750.28 489
10751.26 478
10752.24 463
10753.22 485
10754.20 487
10755.18 512
10756.16 492
10757.14 475
10758.12 507
10759.10 495
10760.08 492
10761.06 491
10762.04 503
10763.01 475
10763.99 479
10764.97 483
10765.95 508
10766.93 496
10767.91 506
10768.89 520
10769.87 483
10770.85 514
10771.83 529
10772.81 516
10773.79 511
10774.77 506
10775.75 510
10776.73 495
10777.71 521
10778.69 555
10779.67 553
10780.65 566
10781.63 545
10782.62 530
10783.60 560
10784.58 589
10785.56 534
10786.54 546
10787.52 567
10788.50 560
10789.48 541
10790.46 519
10791.44 500
10792.42 511
10793.40 536
10794.38 507
10795.37 547
10796.35 537
10797.33 532
10798.31 531
10799.29 501
10800.27 480
10801.25 498
10802.23 507
10803.21 490
10804.20 517
10805.18 491
10806.16 510
10807.14 504
10808.12 525
10809.10 478
10810.09 485
10811.07 489
10812.05 528
10813.03 547
10814.01 550
10815.00 514
10815.98 547
10816.96 524
10817.94 504
10818.92 502
10819.91 497
10820.89 543
10821.87 514
10822.85 540
10823.83 519
10824.82 546
10825.80 527
10826.78 542
10827.76 540
10828.75 483
10829.73 493
10830.71 539
10831.69 540
10832.68 523
10833.66 496
10834.64 485
10835.63 556
10836.61 522
10837.59 535
10838.57 527
10839.56 547
10840.54 530
10841.52 531
10842.51 527
10843.49 537
10844.47 580
10845.46 610
10846.44 563
10847.42 565
10848.41 604
10849.39 593
10850.37 611
10851.36 602
10852.34 602
10853.32 582
10854.31 592
10855.29 597
10856.28 628
10857.26 611
10858.24 584
10859.23 594
10860.21 638
10861.20 598
10862.18 624
10863.16 631
10864.15 643
10865.13 616
10866.12 605
10867.10 628
10868.08 621
10869.07 621
10870.05 611
10871.04 637
10872.02 636
10873.01 569
10873.99 624
10874.98 644
10875.96 649
10876.95 655
10877.93 659
10878.92 670
10879.90 676
10880.89 621
10881.87 668
10882.86 690
10883.84 654
10884.83 657
10885.81 687
10886.80 697
10887.78 678
10888.77 684
10889.75 699
10890.74 693
10891.72 713
10892.71 723
10893.69 686
10894.68 736
10895.66 697
10896.65 730
10897.64 715
10898.62 764
10899.61 731
10900.59 747
10901.58 761
10902.56 782
10903.55 776
10904.54 759
10905.52 733
10906.51 759
10907.49 789
10908.48 791
10909.47 823
10910.45 841
10911.44 851
10912.43 834
10913.41 844
10914.40 851
10915.39 911
10916.37 881
10917.36 836
10918.35 861
10919.33 887
10920.32 855
10921.31 916
10922.29 872
10923.28 885
10924.27 913
10925.25 903
10926.24 918
10927.23 910
10928.21 919
10929.20 929
10930.19 931
10931.18 948
10932.16 937
10933.15 951
10934.14 968
10935.12 963
10936.11 977
10937.10 1035
10938.09 1026
10939.07 989
10940.06 1066
10941.05 1010
10942.04 1061
10943.02 1123
10944.01 1176
10945.00 1128
10945.99 1128
10946.98 1212
10947.96 1208
10948.95 1251
10949.94 1227
10950.93 1300
10951.92 1381
10952.90 1494
10953.89 1410
10954.88 1472
10955.87 1545
10956.86 1662
10957.85 1736
10958.83 1686
10959.82 1693
10960.81 1675
10961.80 1655
10962.79 1602
10963.78 1639
10964.77 1565
10965.75 1477
10966.74 1490
10967.73 1405
10968.72 1375
10969.71 1341
10970.70 1318
10971.69 1273
10972.68 1249
10973.67 1250
10974.66 1226
10975.64 1220
10976.63 1280
10977.62 1208
10978.61 1193
10979.60 1234
10980.59 1263
10981.58 1288
10982.57 1271
10983.56 1331
10984.55 1387
10985.54 1329
10986.53 1321
10987.52 1357
10988.51 1420
10989.50 1401
10990.49 1460
10991.48 1559
10992.47 1625
10993.46 1702
10994.45 1840
10995.44 1943
10996.43 1993
10997.42 2081
10998.41 2262
10999.40 2261
11000.39 2251
11001.38 2278
11002.37 2171
11003.36 2135
11004.35 2134
11005.34 2007
11006.33 1902
11007.32 1722
11008.31 1625
11009.30 1563
11010.30 1464
11011.29 1313
11012.28 1268
11013.27 1275
11014.26 1194
11015.25 1124
11016.24 1108
11017.23 1107
11018.22 1037
11019.21 1067
11020.21 995
11021.20 1041
11022.19 1026
11023.18 1026
11024.17 999
11025.16 937
11026.15 928
11027.14 976
11028.14 971
11029.13 973
11030.12 961
11031.11 977
11032.10 961
11033.09 960
11034.09 984
11035.08 962
11036.07 937
11037.06 936
11038.05 917
11039.05 927
11040.04 915
11041.03 880
11042.02 888
11043.02 880
11044.01 914
11045.00 892
11045.99 864
11046.98 828
11047.98 859
11048.97 836
11049.96 847
11050.95 846
11051.95 808
11052.94 804
11053.93 799
11054.93 810
11055.92 764
11056.91 790
11057.90 814
11058.90 838
11059.89 905
11060.88 816
11061.88 816
11062.87 843
11063.86 843
11064.86 847
11065.85 859
11066.84 869
11067.84 874
11068.83 838
11069.82 800
11070.82 812
11071.81 848
11072.80 840
11073.80 854
11074.79 838
11075.78 830
11076.78 859
11077.77 899
11078.77 856
11079.76 839
11080.75 846
11081.75 856
11082.74 853
11083.74 798
11084.73 805
11085.72 796
11086.72 803
11087.71 790
11088.71 797
11089.70 747
11090.70 774
11091.69 798
11092.68 810
11093.68 797
11094.67 751
11095.67 794
11096.66 777
11097.66 804
11098.65 751
11099.65 737
11100.64 748
11101.64 753
11102.63 760
11103.63 760
11104.62 767
11105.62 793
11106.61 797
11107.61 747
11108.60 701
11109.60 751
11110.59 715
11111.59 706
11112.58 742
11113.58 744
11114.57 718
11115.57 735
11116.56 779
11117.56 747
11118.56 739
11119.55 707
11120.55 697
11121.54 723
11122.54 728
11123.54 710
11124.53 746
11125.53 734
11126.52 719
11127.52 728
11128.51 722
11129.51 704
11130.51 735
11131.50 760
11132.50 710
11133.50 716
11134.49 725
11135.49 735
11136.49 708
11137.48 712
11138.48 690
11139.47 722
11140.47 689
11141.47 699
11142.46 748
11143.46 754
11144.46 684
11145.46 762
11146.45 770
11147.45 751
11148.45 766
11149.44 731
11150.44 746
11151.44 766
11152.43 749
11153.43 714
11154.43 688
11155.43 674
11156.42 702
11157.42 731
11158.42 723
11159.42 671
11160.41 672
11161.41 670
11162.41 651
11163.41 680
11164.40 692
11165.40 670
11166.40 684
11167.40 666
11168.39 690
11169.39 660
11170.39 662
11171.39 664
11172.39 678
11173.38 664
11174.38 681
11175.38 670
11176.38 660
11177.38 667
11178.38 664
11179.37 643
11180.37 681
11181.37 667
11182.37 669
11183.37 673
11184.37 653
11185.37 649
11186.36 681
11187.36 671
11188.36 659
11189.36 681
11190.36 694
11191.36 698
11192.36 716
11193.36 708
11194.36 684
11195.35 656
11196.35 649
11197.35 692
11198.35 673
11199.35 661
11200.35 697
11201.35 705
11202.35 735
11203.35 706
11204.35 682
11205.35 736
11206.35 737
11207.35 720
11208.35 696
11209.35 685
11210.35 743
11211.35 691
11212.35 725
11213.35 725
11214.35 733
11215.34 682
11216.35 736
11217.35 724
11218.35 689
11219.35 685
11220.35 681
11221.35 711
11222.35 691
11223.35 679
11224.35 700
11225.35 698
11226.35 725
11227.35 677
11228.35 717
11229.35 706
11230.35 692
11231.35 677
11232.35 745
11233.35 758
11234.35 719
11235.35 761
11236.35 732
11237.36 673
11238.36 699
11239.36 711
11240.36 767
11241.36 742
11242.36 704
11243.36 736
11244.36 732
11245.36 706
11246.37 722
11247.37 754
11248.37 764
11249.37 736
11250.37 757
11251.37 778
11252.38 768
11253.38 795
11254.38 796
11255.38 781
11256.38 786
11257.38 839
11258.39 808
11259.39 806
11260.39 766
11261.39 811
11262.39 785
11263.40 768
11264.40 791
11265.40 826
11266.40 812
11267.40 889
11268.41 901
11269.41 861
11270.41 849
11271.41 863
11272.42 925
11273.42 955
11274.42 984
11275.42 960
11276.43 1002
11277.43 976
11278.43 952
11279.44 918
11280.44 979
11281.44 924
11282.44 911
11283.45 877
11284.45 883
11285.45 850
11286.46 854
11287.46 821
11288.46 793
11289.47 778
11290.47 784
11291.47 755
11292.48 781
11293.48 734
11294.48 711
11295.49 701
11296.49 745
11297.49 743
11298.50 691
11299.50 701
11300.51 723
11301.51 702
11302.51 708
11303.52 701
11304.52 717
11305.53 693
11306.53 681
11307.53 682
11308.54 712
11309.54 734
11310.55 769
11311.55 743
11312.55 738
11313.56 780
11314.56 756
11315.57 772
11316.57 791
11317.58 811
11318.58 800
11319.59 803
11320.59 785
11321.59 792
11322.60 766
11323.60 775
11324.61 791
11325.61 807
11326.62 812
11327.62 788
11328.63 773
11329.63 747
11330.64 740
11331.64 721
11332.65 771
11333.65 780
11334.66 754
11335.67 752
11336.67 755
11337.68 797
11338.68 814
11339.69 802
11340.69 819
11341.70 804
11342.70 809
11343.71 831
11344.72 799
11345.72 775
11346.73 747
11347.73 806
11348.74 786
11349.74 829
11350.75 763
11351.76 697
11352.76 699
11353.77 730
11354.78 717
11355.78 724
11356.79 714
11357.79 713
11358.80 697
11359.81 687
11360.81 692
11361.82 699
11362.83 669
11363.83 694
11364.84 706
11365.85 673
11366.85 659
11367.86 673
11368.87 679
11369.87 672
11370.88 697
11371.89 709
11372.89 675
11373.90 723
11374.91 711
11375.92 710
11376.92 686
11377.93 704
11378.94 707
11379.94 722
11380.95 686
11381.96 680
11382.97 635
11383.97 669
11384.98 664
11385.99 669
11387.00 661
11388.00 648
11389.01 682
11390.02 672
11391.03 682
11392.04 662
11393.04 696
11394.05 682
11395.06 682
11396.07 684
11397.08 652
11398.08 672
11399.09 669
11400.10 686
11401.11 684
11402.12 689
11403.12 703
11404.13 711
11405.14 669
11406.15 688
11407.16 685
11408.17 659
11409.18 679
11410.18 695
11411.19 676
11412.20 669
11413.21 689
11414.22 686
11415.23 675
11416.24 688
11417.25 717
11418.25 683
11419.26 664
11420.27 711
11421.28 712
11422.29 721
11423.30 725
11424.31 682
11425.32 710
11426.33 697
11427.34 717
11428.35 696
11429.36 676
11430.37 741
11431.38 725
11432.39 711
11433.39 675
11434.40 709
11435.41 692
11436.42 723
11437.43 723
11438.44 715
11439.45 737
11440.46 709
11441.47 738
11442.48 725
11443.49 745
11444.50 766
11445.51 756
11446.52 768
11447.53 748
11448.55 749
11449.56 732
11450.57 728
11451.58 720
11452.59 754
11453.60 750
11454.61 760
11455.62 750
11456.63 763
11457.64 742
11458.65 751
11459.66 740
11460.67 731
11461.68 798
11462.69 809
11463.71 790
11464.72 767
11465.73 772
11466.74 781
11467.75 798
11468.76 804
11469.77 816
11470.78 823
11471.80 844
11472.81 779
11473.82 793
11474.83 828
11475.84 816
11476.85 859
11477.86 852
11478.88 837
11479.89 841
11480.90 849
11481.91 849
11482.92 881
11483.93 880
11484.95 901
11485.96 852
11486.97 886
11487.98 907
11489.00 943
11490.01 941
11491.02 952
11492.03 926
11493.04 940
11494.06 938
11495.07 949
11496.08 1009
11497.09 1023
11498.11 1001
11499.12 1018
11500.13 1049
11501.14 1085
11502.16 1049
11503.17 1055
11504.18 1085
11505.20 1111
11506.21 1123
11507.22 1169
11508.23 1142
11509.25 1171
11510.26 1200
11511.27 1194
11512.29 1218
11513.30 1230
11514.31 1272
11515.33 1327
11516.34 1384
11517.35 1415
11518.37 1482
11519.38 1510
11520.39 1554
11521.41 1576
11522.42 1580
11523.43 1611
11524.45 1682
11525.46 1755
11526.47 1775
11527.49 1847
11528.50 1967
11529.52 2107
11530.53 2167
11531.54 2287
11532.56 2372
11533.57 2591
11534.59 2737
11535.60 2818
11536.62 2968
11537.63 3173
11538.64 3306
11539.66 3327
11540.67 3247
11541.69 3325
11542.70 3232
11543.72 3136
11544.73 2974
11545.75 2839
11546.76 2590
11547.77 2348
11548.79 2213
11549.80 1985
11550.82 1841
11551.83 1717
11552.85 1659
11553.86 1529
11554.88 1405
11555.89 1434
11556.91 1419
11557.92 1339
11558.94 1320
11559.95 1305
11560.97 1313
11561.99 1240
11563.00 1219
11564.02 1234
11565.03 1202
11566.05 1192
11567.06 1194
11568.08 1235
11569.09 1208
11570.11 1147
11571.13 1219
11572.14 1188
11573.16 1189
11574.17 1230
11575.19 1204
11576.20 1238
11577.22 1226
11578.24 1207
11579.25 1219
11580.27 1238
11581.29 1220
11582.30 1202
11583.32 1256
11584.33 1212
11585.35 1199
11586.37 1208
11587.38 1225
11588.40 1233
11589.42 1268
11590.43 1336
11591.45 1289
11592.47 1361
11593.48 1377
11594.50 1472
11595.52 1431
11596.53 1482
11597.55 1585
11598.57 1609
11599.58 1617
11600.60 1615
11601.62 1642
11602.64 1623
11603.65 1641
11604.67 1570
11605.69 1490
11606.70 1449
11607.72 1387
11608.74 1413
11609.76 1331
11610.77 1274
11611.79 1250
11612.81 1242
11613.83 1264
11614.84 1206
11615.86 1200
11616.88 1183
11617.90 1203
11618.92 1190
11619.93 1181
11620.95 1122
11621.97 1130
11622.99 1132
11624.01 1139
11625.02 1140
11626.04 1091
11627.06 1070
11628.08 1028
11629.10 1022
11630.11 1015
11631.13 977
11632.15 994
11633.17 1010
11634.19 937
11635.21 964
11636.23 960
11637.24 953
11638.26 949
11639.28 954
11640.30 930
11641.32 901
11642.34 914
11643.36 901
11644.38 904
11645.39 916
11646.41 867
11647.43 850
11648.45 848
11649.47 863
11650.49 849
11651.51 790
11652.53 819
11653.55 825
11654.57 832
11655.59 838
11656.61 865
11657.63 844
11658.65 789
11659.67 807
11660.69 776
11661.70 790
11662.72 805
11663.74 817
11664.76 789
11665.78 781
11666.80 766
11667.82 774
11668.84 750
11669.86 769
11670.88 801
11671.90 800
11672.92 800
11673.95 751
11674.97 765
11675.99 749
11677.01 761
11678.03 761
11679.05 768
11680.07 770
11681.09 786
11682.11 764
11683.13 766
11684.15 787
11685.17 774
11686.19 797
11687.21 775
11688.23 725
11689.25 743
11690.28 708
11691.30 677
11692.32 706
11693.34 691
11694.36 692
11695.38 713
11696.40 722
11697.42 700
11698.44 703
11699.47 691
11700.49 703
11701.51 717
11702.53 672
11703.55 657
11704.57 672
11705.60 689
11706.62 716
11707.64 669
11708.66 667
11709.68 674
11710.70 672
11711.73 692
11712.75 658
11713.77 701
11714.79 713
11715.81 653
11716.84 639
11717.86 640
11718.88 648
11719.90 634
11720.92 661
11721.95 641
11722.97 624
11723.99 611
11725.01 620
11726.04 630
11727.06 617
11728.08 621
11729.11 617
11730.13 658
11731.15 628
11732.17 634
11733.20 643
11734.22 626
11735.24 622
11736.26 599
11737.29 607
11738.31 608
11739.33 617
11740.36 592
11741.38 608
11742.40 581
11743.43 571
11744.45 586
11745.47 585
11746.50 628
11747.52 605
11748.54 584
11749.57 576
11750.59 577
11751.62 601
11752.64 591
11753.66 596
11754.69 590
11755.71 613
11756.73 581
11757.76 599
11758.78 602
11759.81 612
11760.83 593
11761.85 598
11762.88 588
11763.90 598
11764.93 572
11765.95 573
11766.98 613
11768.00 612
11769.02 621
11770.05 578
11771.07 575
11772.10 605
11773.12 593
11774.15 594
11775.17 610
11776.20 622
11777.22 594
11778.25 621
11779.27 599
11780.30 568
11781.32 554
11782.35 580
11783.37 599
11784.40 576
11785.42 586
11786.45 613
11787.47 614
11788.50 586
11789.52 567
11790.55 563
11791.57 591
11792.60 586
11793.62 587
11794.65 586
11795.67 606
11796.70 596
11797.73 576
11798.75 612
11799.78 601
11800.80 599
11801.83 604
11802.85 584
11803.88 584
11804.91 586
11805.93 573
11806.96 582
11807.98 590
11809.01 607
11810.04 610
11811.06 600
11812.09 598
11813.12 590
11814.14 583
11815.17 618
11816.19 605
11817.22 602
11818.25 632
11819.27 592
11820.30 602
11821.33 620
11822.35 634
11823.38 645
11824.41 661
11825.44 657
11826.46 644
11827.49 650
11828.52 668
11829.54 639
11830.57 637
11831.60 646
11832.62 662
11833.65 627
11834.68 640
11835.71 640
11836.73 653
11837.76 645
11838.79 681
11839.82 717
11840.84 661
11841.87 686
11842.90 685
11843.93 642
11844.95 662
11845.98 670
11847.01 690
11848.04 661
11849.07 713
11850.09 706
11851.12 700
11852.15 705
11853.18 742
11854.21 765
11855.23 756
11856.26 745
11857.29 746
11858.32 685
11859.35 719
11860.38 751
11861.40 756
11862.43 745
11863.46 766
11864.49 777
11865.52 768
11866.55 807
11867.58 819
11868.60 786
11869.63 768
11870.66 777
11871.69 770
11872.72 787
11873.75 812
11874.78 805
11875.81 797
11876.84 846
11877.86 867
11878.89 862
11879.92 861
11880.95 881
11881.98 849
11883.01 892
11884.04 911
11885.07 965
11886.10 934
11887.13 865
11888.16 913
11889.19 988
11890.22 972
11891.25 1012
11892.28 1031
11893.31 1107
11894.34 1121
11895.37 1151
11896.40 1166
11897.43 1196
11898.46 1267
11899.49 1291
11900.52 1329
11901.55 1368
11902.58 1401
11903.61 1442
11904.64 1422
11905.67 1428
11906.70 1403
11907.73 1400
11908.76 1409
11909.79 1341
11910.82 1271
11911.85 1275
11912.88 1256
11913.91 1186
11914.94 1176
11915.97 1162
11917.01 1168
11918.04 1186
11919.07 1166
11920.10 1114
11921.13 1093
11922.16 1169
11923.19 1153
11924.22 1205
11925.25 1215
11926.28 1215
11927.32 1223
11928.35 1286
11929.38 1298
11930.41 1333
11931.44 1364
11932.47 1408
11933.50 1318
11934.54 1319
11935.57 1296
11936.60 1331
11937.63 1256
11938.66 1241
11939.70 1222
11940.73 1135
11941.76 1084
11942.79 1074
11943.82 1014
11944.85 1009
11945.89 958
11946.92 954
11947.95 911
11948.98 869
11950.02 874
11951.05 883
11952.08 894
11953.11 884
11954.15 861
11955.18 916
11956.21 904
11957.24 857
11958.28 835
11959.31 861
11960.34 867
11961.37 865
11962.41 874
11963.44 835
11964.47 859
11965.51 840
11966.54 844
11967.57 853
11968.60 872
11969.64 896
11970.67 914
11971.70 855
11972.74 874
11973.77 890
11974.80 909
11975.84 893
11976.87 915
11977.90 917
11978.94 930
11979.97 909
11981.00 908
11982.04 882
11983.07 868
11984.11 921
11985.14 920
11986.17 887
11987.21 908
11988.24 890
11989.28 923
11990.31 930
11991.34 903
11992.38 956
11993.41 956
11994.45 967
11995.48 946
11996.51 920
11997.55 957
11998.58 964
11999.62 957
12000.65 968
12001.69 987
12002.72 1020
12003.76 990
12004.79 986
12005.82 1012
12006.86 1004
12007.89 1029
12008.93 1025
12009.96 1038
12011.00 1085
12012.03 1081
12013.07 1086
12014.10 1094
12015.14 1102
12016.17 1107
12017.21 1136
12018.24 1145
12019.28 1122
12020.32 1141
12021.35 1129
12022.39 1127
12023.42 1155
12024.46 1130
12025.49 1141
12026.53 1133
12027.56 1111
12028.60 1179
12029.64 1194
12030.67 1165
12031.71 1146
12032.74 1192
12033.78 1186
12034.81 1150
12035.85 1169
12036.89 1127
12037.92 1127
12038.96 1186
12039.99 1139
12041.03 1099
12042.07 1112
12043.10 1137
12044.14 1143
12045.18 1124
12046.21 1126
12047.25 1112
12048.29 1116
12049.32 1134
12050.36 1143
12051.40 1151
12052.43 1178
12053.47 1188
12054.51 1191
12055.54 1172
12056.58 1173
12057.62 1216
12058.65 1243
12059.69 1188
12060.73 1198
12061.76 1127
12062.80 1178
12063.84 1129
12064.88 1064
12065.91 1105
12066.95 1060
12067.99 1060
12069.03 1051
12070.06 1071
12071.10 993
12072.14 992
12073.18 953
12074.21 996
12075.25 1029
12076.29 966
12077.33 990
12078.36 961
12079.40 953
12080.44 968
12081.48 917
12082.52 957
12083.55 961
12084.59 920
12085.63 963
12086.67 947
12087.71 941
12088.74 938
12089.78 937
12090.82 935
12091.86 974
12092.90 1001
12093.94 1003
12094.98 980
12096.01 963
12097.05 993
12098.09 986
12099.13 1041
12100.17 1053
12101.21 1058
12102.25 1048
12103.28 1044
12104.32 1001
12105.36 1010
12106.40 1030
12107.44 994
12108.48 979
12109.52 989
12110.56 966
12111.60 930
12112.64 922
12113.68 896
12114.72 858
12115.76 838
12116.79 856
12117.83 794
12118.87 794
12119.91 841
12120.95 776
12121.99 774
12123.03 765
12124.07 789
12125.11 761
12126.15 764
12127.19 763
12128.23 785
12129.27 709
12130.31 742
12131.35 740
12132.39 735
12133.43 744
12134.47 739
12135.51 736
12136.55 719
12137.59 729
12138.63 738
12139.67 760
12140.71 721
12141.76 748
12142.80 694
12143.84 749
12144.88 722
12145.92 711
12146.96 730
12148.00 715
12149.04 717
12150.08 708
12151.12 710
12152.16 683
12153.20 660
12154.25 674
12155.29 653
12156.33 693
12157.37 707
12158.41 672
12159.45 674
12160.49 653
12161.53 659
12162.58 641
12163.62 660
12164.66 635
12165.70 643
12166.74 673
12167.78 647
12168.82 667
12169.87 720
12170.91 670
12171.95 668
12172.99 647
12174.03 649
12175.08 651
12176.12 661
12177.16 652
12178.20 688
12179.24 650
12180.29 643
12181.33 638
12182.37 637
12183.41 642
12184.46 631
12185.50 617
12186.54 626
12187.58 651
12188.63 618
12189.67 621
12190.71 612
12191.75 595
12192.80 634
12193.84 637
12194.88 635
12195.92 597
12196.97 601
12198.01 615
12199.05 619
12200.10 608
12201.14 620
12202.18 601
12203.23 640
12204.27 617
12205.31 609
12206.36 600
12207.40 601
12208.44 584
12209.49 577
12210.53 584
12211.57 611
12212.62 595
12213.66 608
12214.70 612
12215.75 577
12216.79 598
12217.84 614
12218.88 583
12219.92 596
12220.97 572
12222.01 597
12223.06 583
12224.10 591
12225.14 565
12226.19 597
12227.23 607
12228.28 612
12229.32 576
12230.36 550
12231.41 552
12232.45 607
12233.50 579
12234.54 544
12235.59 563
12236.63 550
12237.68 568
12238.72 557
12239.77 578
12240.81 576
12241.86 608
12242.90 583
12243.94 599
12244.99 569
12246.03 587
12247.08 618
12248.13 594
12249.17 586
12250.22 586
12251.26 563
12252.31 587
12253.35 553
12254.40 578
12255.44 558
12256.49 580
12257.53 543
12258.58 539
12259.62 545
12260.67 506
12261.72 539
12262.76 541
12263.81 549
12264.85 506
12265.90 521
12266.94 533
12267.99 501
12269.04 485
12270.08 520
12271.13 515
12272.17 489
12273.22 520
12274.27 518
12275.31 521
12276.36 525
12277.41 502
12278.45 533
12279.50 532
12280.55 527
12281.59 528
12282.64 511
12283.69 532
12284.73 516
12285.78 532
12286.83 532
12287.87 546
12288.92 513
12289.97 529
12291.01 552
12292.06 536
12293.11 539
12294.15 496
12295.20 563
12296.25 518
12297.30 538
12298.34 497
12299.39 518
12300.44 541
12301.48 517
12302.53 533
12303.58 505
12304.63 528
12305.67 525
12306.72 540
12307.77 513
12308.82 524
12309.87 499
12310.91 510
12311.96 508
12313.01 519
12314.06 508
12315.10 528
12316.15 526
12317.20 502
12318.25 518
12319.30 495
12320.34 498
12321.39 453
12322.44 466
12323.49 454
12324.54 467
12325.59 480
12326.63 503
12327.68 442
12328.73 477
12329.78 477
12330.83 496
12331.88 453
12332.93 458
12333.98 460
12335.02 468
12336.07 469
12337.12 460
12338.17 453
12339.22 431
12340.27 446
12341.32 462
12342.37 452
12343.42 471
12344.47 478
12345.51 480
12346.56 478
12347.61 451
12348.66 452
12349.71 471
12350.76 459
12351.81 483
12352.86 463
12353.91 453
12354.96 484
12356.01 435
12357.06 452
12358.11 488
12359.16 465
12360.21 484
12361.26 471
12362.31 479
12363.36 449
12364.41 487
12365.46 503
12366.51 468
12367.56 456
12368.61 474
12369.66 501
12370.71 466
12371.76 456
12372.81 480
12373.86 509
12374.91 465
12375.96 480
12377.01 460
12378.06 453
12379.11 457
12380.17 468
12381.22 503
12382.27 480
12383.32 446
12384.37 426
12385.42 470
12386.47 446
12387.52 459
12388.57 437
12389.62 490
12390.67 474
12391.73 484
12392.78 485
12393.83 500
12394.88 495
12395.93 497
12396.98 520
12398.03 460
12399.09 502
12400.14 484
12401.19 491
12402.24 489
12403.29 481
12404.34 468
12405.40 511
12406.45 486
12407.50 505
12408.55 500
12409.60 528
12410.66 521
12411.71 516
12412.76 495
12413.81 510
12414.86 486
12415.92 481
12416.97 505
12418.02 511
12419.07 527
12420.13 517
12421.18 523
12422.23 532
12423.28 523
12424.34 503
12425.39 517
12426.44 525
12427.49 538
12428.55 514
12429.60 529
12430.65 504
12431.71 564
12432.76 567
12433.81 552
12434.86 536
12435.92 545
12436.97 532
12438.02 503
12439.08 560
12440.13 542
12441.18 538
12442.24 558
12443.29 578
12444.34 557
12445.40 567
12446.45 557
12447.50 576
12448.56 568
12449.61 565
12450.67 579
12451.72 611
12452.77 609
12453.83 608
12454.88 600
12455.94 624
12456.99 634
12458.04 677
12459.10 679
12460.15 659
12461.21 677
12462.26 680
12463.31 764
12464.37 759
12465.42 815
12466.48 821
12467.53 852
12468.59 917
12469.64 948
12470.70 987
12471.75 1009
12472.80 1077
12473.86 1126
12474.91 1161
12475.97 1193
12477.02 1200
12478.08 1213
12479.13 1268
12480.19 1240
12481.24 1187
12482.30 1184
12483.35 1118
12484.41 1096
12485.46 1024
12486.52 981
12487.57 946
12488.63 871
12489.69 870
12490.74 829
12491.80 774
12492.85 739
12493.91 743
12494.96 772
12496.02 688
12497.07 686
12498.13 703
12499.19 716
12500.24 681
12501.30 688
12502.35 681
12503.41 639
12504.47 674
12505.52 677
12506.58 685
12507.63 678
12508.69 650
12509.75 660
12510.80 653
12511.86 681
12512.91 665
12513.97 696
12515.03 686
12516.08 715
12517.14 663
12518.20 668
12519.25 696
12520.31 654
12521.37 708
12522.42 707
12523.48 693
12524.54 670
12525.59 688
12526.65 665
12527.71 635
12528.77 687
12529.82 690
12530.88 678
12531.94 668
12532.99 642
12534.05 649
12535.11 680
12536.17 682
12537.22 680
12538.28 685
12539.34 655
12540.40 685
12541.45 699
12542.51 747
12543.57 701
12544.63 753
12545.68 749
12546.74 720
12547.80 731
12548.86 733
12549.92 760
12550.97 814
12552.03 850
12553.09 836
12554.15 814
12555.21 844
12556.26 840
12557.32 840
12558.38 862
12559.44 837
12560.50 791
12561.56 825
12562.61 791
12563.67 798
12564.73 762
12565.79 788
12566.85 780
12567.91 755
12568.97 734
12570.02 744
12571.08 690
12572.14 723
12573.20 707
12574.26 713
12575.32 685
12576.38 697
12577.44 708
12578.50 691
12579.56 705
12580.61 692
12581.67 690
12582.73 677
12583.79 707
12584.85 700
12585.91 636
12586.97 680
12588.03 694
12589.09 671
12590.15 700
12591.21 678
12592.27 696
12593.33 707
12594.39 672
12595.45 726
12596.51 709
12597.57 699
12598.63 692
12599.69 708
12600.75 724
12601.81 694
12602.87 688
12603.93 737
12604.99 708
12606.05 743
12607.11 712
12608.17 739
12609.23 762
12610.29 766
12611.35 754
12612.41 766
12613.47 778
12614.53 787
12615.59 816
12616.66 802
12617.72 857
12618.78 826
12619.84 858
12620.90 826
12621.96 862
12623.02 871
12624.08 903
12625.14 901
12626.20 936
12627.26 926
12628.33 901
12629.39 902
12630.45 914
12631.51 926
12632.57 938
12633.63 893
12634.69 934
12635.76 954
12636.82 918
12637.88 881
12638.94 847
12640.00 817
12641.06 846
12642.13 830
12643.19 815
12644.25 810
12645.31 804
12646.37 844
12647.44 798
12648.50 759
12649.56 741
12650.62 733
12651.68 742
12652.75 775
12653.81 735
12654.87 790
12655.93 767
12657.00 760
12658.06 720
12659.12 732
12660.18 761
12661.25 752
12662.31 797
12663.37 773
12664.43 764
12665.50 778
12666.56 756
12667.62 782
12668.69 794
12669.75 803
12670.81 773
12671.88 815
12672.94 800
12674.00 777
12675.06 798
12676.13 828
12677.19 797
12678.25 803
12679.32 842
12680.38 837
12681.44 810
12682.51 839
12683.57 826
12684.64 799
12685.70 826
12686.76 846
12687.83 862
12688.89 884
12689.95 861
12691.02 912
12692.08 913
12693.15 907
12694.21 946
12695.27 951
12696.34 938
12697.40 946
12698.47 959
12699.53 977
12700.59 1025
12701.66 1039
12702.72 1055
12703.79 1034
12704.85 1031
12705.92 1049
12706.98 1002
12708.05 1061
12709.11 1074
12710.18 1088
12711.24 1059
12712.30 1073
12713.37 1094
12714.43 1146
12715.50 1114
12716.56 1126
12717.63 1123
12718.69 1103
12719.76 1091
12720.82 1135
12721.89 1131
12722.95 1167
12724.02 1191
12725.09 1222
12726.15 1245
12727.22 1217
12728.28 1226
12729.35 1245
12730.41 1308
12731.48 1345
12732.54 1341
12733.61 1367
12734.68 1353
12735.74 1319
12736.81 1315
12737.87 1282
12738.94 1286
12740.00 1288
12741.07 1201
12742.14 1158
12743.20 1139
12744.27 1103
12745.33 1104
12746.40 1076
12747.47 1010
12748.53 996
12749.60 1028
12750.67 975
12751.73 928
12752.80 960
12753.87 927
12754.93 942
12756.00 913
12757.07 851
12758.13 891
12759.20 880
12760.27 887
12761.33 882
12762.40 808
12763.47 842
12764.53 867
12765.60 857
12766.67 870
12767.73 811
12768.80 841
12769.87 807
12770.94 840
12772.00 834
12773.07 818
12774.14 817
12775.21 784
12776.27 776
12777.34 722
12778.41 741
12779.48 770
12780.54 781
12781.61 765
12782.68 756
12783.75 717
12784.81 683
12785.88 733
12786.95 723
12788.02 720
12789.09 706
12790.15 734
12791.22 713
12792.29 703
12793.36 729
12794.43 714
12795.49 725
12796.56 719
12797.63 681
12798.70 705
12799.77 728
12800.84 698
12801.90 692
12802.97 709
12804.04 708
12805.11 708
12806.18 692
12807.25 702
12808.32 720
12809.39 707
12810.45 713
12811.52 714
12812.59 751
12813.66 749
12814.73 733
12815.80 748
12816.87 767
12817.94 765
12819.01 727
12820.08 771
12821.15 786
12822.21 766
12823.28 757
12824.35 737
12825.42 774
12826.49 800
12827.56 796
12828.63 785
12829.70 781
12830.77 761
12831.84 760
12832.91 752
12833.98 741
12835.05 745
12836.12 731
12837.19 690
12838.26 692
12839.33 706
12840.40 691
12841.47 730
12842.54 684
12843.61 646
12844.68 642
12845.75 634
12846.82 631
12847.89 606
12848.96 592
12850.03 625
12851.10 623
12852.18 608
12853.25 633
12854.32 608
12855.39 596
12856.46 585
12857.53 596
12858.60 564
12859.67 592
12860.74 558
12861.81 582
12862.88 568
12863.96 594
12865.03 599
12866.10 584
12867.17 540
12868.24 561
12869.31 581
12870.38 564
12871.45 542
12872.53 530
12873.60 572
12874.67 558
12875.74 553
12876.81 549
12877.88 538
12878.96 537
12880.03 530
12881.10 528
12882.17 545
12883.24 495
12884.31 532
12885.39 507
12886.46 521
12887.53 506
12888.60 547
12889.68 534
12890.75 479
12891.82 492
12892.89 507
12893.96 514
12895.04 485
12896.11 494
12897.18 502
12898.25 484
12899.33 458
12900.40 483
12901.47 493
12902.54 512
12903.62 466
12904.69 489
12905.76 489
12906.84 461
12907.91 488
12908.98 447
12910.06 456
12911.13 495
12912.20 470
12913.27 467
12914.35 442
12915.42 440
12916.49 481
12917.57 483
12918.64 471
12919.71 466
12920.79 443
12921.86 469
12922.94 451
12924.01 449
12925.08 455
12926.16 469
12927.23 419
12928.30 454
12929.38 450
12930.45 457
12931.53 421
12932.60 462
12933.67 417
12934.75 425
12935.82 396
12936.90 425
12937.97 414
12939.04 401
12940.12 409
12941.19 418
12942.27 409
12943.34 383
12944.42 413
12945.49 442
12946.56 434
12947.64 400
12948.71 425
12949.79 414
12950.86 385
12951.94 410
12953.01 416
12954.09 422
12955.16 365
12956.24 377
12957.31 412
12958.39 427
12959.46 414
12960.54 397
12961.61 434
12962.69 421
12963.76 376
12964.84 437
12965.91 411
12966.99 427
12968.07 404
12969.14 435
12970.22 424
12971.29 381
12972.37 397
12973.44 429
12974.52 400
12975.59 387
12976.67 424
12977.75 409
12978.82 386
12979.90 397
12980.97 376
12982.05 392
12983.13 395
12984.20 386
12985.28 399
12986.35 385
12987.43 407
12988.51 413
12989.58 423
12990.66 411
12991.74 391
12992.81 404
12993.89 445
12994.97 413
12996.04 353
12997.12 405
12998.20 410
12999.27 426
13000.35 427
13001.43 419
13002.50 391
13003.58 385
13004.66 408
13005.73 416
13006.81 384
13007.89 388
13008.97 413
13010.04 394
13011.12 374
13012.20 363
13013.27 420
13014.35 403
13015.43 409
13016.51 371
13017.58 397
13018.66 381
13019.74 402
13020.82 408
13021.89 410
13022.97 431
13024.05 423
13025.13 435
13026.21 440
13027.28 408
13028.36 401
13029.44 415
13030.52 410
13031.60 409
13032.67 424
13033.75 448
13034.83 418
13035.91 400
13036.99 438
13038.07 429
13039.14 431
13040.22 453
13041.30 449
13042.38 426
13043.46 415
13044.54 432
13045.62 469
13046.69 427
13047.77 434
13048.85 442
13049.93 453
13051.01 451
13052.09 467
13053.17 441
13054.25 459
13055.33 444
13056.40 418
13057.48 459
13058.56 424
13059.64 406
13060.72 436
13061.80 436
13062.88 414
13063.96 414
13065.04 424
13066.12 430
13067.20 417
13068.28 391
13069.36 399
13070.44 449
13071.52 394
13072.60 415
13073.68 400
13074.76 403
13075.84 428
13076.92 388
13078.00 407
13079.08 372
13080.16 399
13081.24 405
13082.32 393
13083.40 390
13084.48 406
13085.56 385
13086.64 412
13087.72 387
13088.80 397
13089.88 392
13090.96 395
13092.04 422
13093.12 411
13094.20 430
13095.28 385
13096.36 432
13097.44 406
13098.52 408
13099.61 405
13100.69 420
13101.77 392
13102.85 444
13103.93 417
13105.01 410
13106.09 416
13107.17 404
13108.25 416
13109.34 396
13110.42 427
13111.50 433
13112.58 432
13113.66 425
13114.74 438
13115.82 437
13116.91 447
13117.99 432
13119.07 438
13120.15 460
13121.23 444
13122.31 460
13123.40 444
13124.48 459
13125.56 439
13126.64 474
13127.72 416
13128.81 438
13129.89 460
13130.97 464
13132.05 450
13133.14 457
13134.22 489
13135.30 455
13136.38 441
13137.47 475
13138.55 431
13139.63 423
13140.71 420
13141.80 414
13142.88 412
13143.96 397
13145.04 407
13146.13 429
13147.21 462
13148.29 443
13149.38 459
13150.46 437
13151.54 418
13152.62 434
13153.71 428
13154.79 438
13155.87 408
13156.96 441
13158.04 427
13159.12 435
13160.21 417
13161.29 436
13162.37 415
13163.46 410
13164.54 411
13165.62 419
13166.71 439
13167.79 455
13168.88 425
13169.96 446
13171.04 426
13172.13 413
13173.21 392
13174.30 399
13175.38 416
13176.46 423
13177.55 408
13178.63 427
13179.72 406
13180.80 374
13181.88 400
13182.97 406
13184.05 440
13185.14 434
13186.22 431
13187.31 427
13188.39 390
13189.48 419
13190.56 424
13191.65 447
13192.73 437
13193.81 438
13194.90 431
13195.98 420
13197.07 444
13198.15 441
13199.24 429
13200.32 429
13201.41 428
13202.49 450
13203.58 433
13204.67 454
13205.75 437
13206.84 446
13207.92 460
13209.01 436
13210.09 448
13211.18 453
13212.26 432
13213.35 440
13214.43 452
13215.52 435
13216.61 434
13217.69 427
13218.78 452
13219.86 444
13220.95 437
13222.04 463
13223.12 466
13224.21 455
13225.29 450
13226.38 477
13227.47 486
13228.55 484
13229.64 459
13230.72 476
13231.81 443
13232.90 451
13233.98 460
13235.07 471
13236.16 442
13237.24 489
13238.33 479
13239.42 482
13240.50 473
13241.59 501
13242.68 461
13243.76 465
13244.85 477
13245.94 472
13247.02 488
13248.11 479
13249.20 501
13250.29 474
13251.37 484
13252.46 514
13253.55 507
13254.63 501
13255.72 491
13256.81 500
13257.90 501
13258.98 524
13260.07 515
13261.16 548
13262.25 540
13263.33 536
13264.42 546
13265.51 516
13266.60 521
13267.69 536
13268.77 574
13269.86 558
13270.95 580
13272.04 556
13273.13 562
13274.21 588
13275.30 582
13276.39 579
13277.48 563
13278.57 607
13279.65 582
13280.74 592
13281.83 615
13282.92 591
13284.01 611
13285.10 603
13286.19 616
13287.27 605
13288.36 599
13289.45 636
13290.54 624
13291.63 582
13292.72 620
13293.81 644
13294.90 634
13295.98 663
13297.07 663
13298.16 657
13299.25 645
13300.34 663
13301.43 652
13302.52 712
13303.61 697
13304.70 696
13305.79 708
13306.88 671
13307.97 692
13309.06 702
13310.15 751
13311.24 734
13312.32 711
13313.41 749
13314.50 709
13315.59 722
13316.68 743
13317.77 762
13318.86 734
13319.95 734
13321.04 742
13322.13 747
13323.22 738
13324.31 724
13325.40 766
13326.49 781
13327.58 774
13328.68 795
13329.77 737
13330.86 787
13331.95 780
13333.04 783
13334.13 791
13335.22 802
13336.31 815
13337.40 796
13338.49 791
13339.58 831
13340.67 790
13341.76 814
13342.85 883
13343.94 827
13345.04 817
13346.13 793
13347.22 840
13348.31 828
13349.40 830
13350.49 789
13351.58 804
13352.67 848
13353.77 833
13354.86 817
13355.95 813
13357.04 816
13358.13 861
13359.22 877
13360.31 864
13361.41 896
13362.50 913
13363.59 959
13364.68 951
13365.77 927
13366.87 942
13367.96 963
13369.05 987
13370.14 985
13371.23 936
13372.33 930
13373.42 940
13374.51 939
13375.60 886
13376.69 923
13377.79 842
13378.88 811
13379.97 866
13381.06 801
13382.16 775
13383.25 742
13384.34 787
13385.43 755
13386.53 701
13387.62 692
13388.71 691
13389.81 697
13390.90 698
13391.99 672
13393.08 698
13394.18 684
13395.27 679
13396.36 706
13397.46 677
13398.55 715
13399.64 657
13400.74 672
13401.83 689
13402.92 696
13404.02 709
13405.11 694
13406.20 630
13407.30 652
13408.39 644
13409.48 665
13410.58 653
13411.67 655
13412.77 636
13413.86 638
13414.95 641
13416.05 654
13417.14 649
13418.23 655
13419.33 667
13420.42 678
13421.52 699
13422.61 645
13423.71 678
13424.80 660
13425.89 633
13426.99 657
13428.08 660
13429.18 676
13430.27 632
13431.37 691
13432.46 664
13433.56 674
13434.65 673
13435.74 689
13436.84 683
13437.93 674
13439.03 631
13440.12 717
13441.22 695
13442.31 699
13443.41 688
13444.50 696
13445.60 715
13446.69 720
13447.79 711
13448.88 695
13449.98 730
13451.08 721
13452.17 746
13453.27 739
13454.36 768
13455.46 730
13456.55 773
13457.65 767
13458.74 811
13459.84 779
13460.94 773
13462.03 788
13463.13 779
13464.22 804
13465.32 798
13466.41 788
13467.51 786
13468.61 809
13469.70 810
13470.80 822
13471.90 802
13472.99 801
13474.09 833
13475.18 835
13476.28 832
13477.38 825
13478.47 852
13479.57 846
13480.67 832
13481.76 854
13482.86 859
13483.96 830
13485.05 886
13486.15 910
13487.25 880
13488.34 907
13489.44 859
13490.54 888
13491.63 891
13492.73 932
13493.83 906
13494.93 939
13496.02 949
13497.12 987
13498.22 966
13499.31 963
13500.41 980
13501.51 976
13502.61 945
13503.70 954
13504.80 981
13505.90 1007
13507.00 1007
13508.09 944
13509.19 971
13510.29 963
13511.39 944
13512.49 945
13513.58 963
13514.68 944
13515.78 950
13516.88 925
13517.98 942
13519.07 906
13520.17 907
13521.27 865
13522.37 849
13523.47 833
13524.57 831
13525.66 832
13526.76 794
13527.86 800
13528.96 820
13530.06 794
13531.16 770
13532.25 790
13533.35 775
13534.45 758
13535.55 760
13536.65 783
13537.75 730
13538.85 732
13539.95 729
13541.05 708
13542.14 714
13543.24 710
13544.34 676
13545.44 672
13546.54 672
13547.64 640
13548.74 663
13549.84 616
13550.94 653
13552.04 628
13553.14 607
13554.24 644
13555.34 639
13556.44 669
13557.54 639
13558.64 638
13559.74 616
13560.84 615
13561.94 633
13563.04 617
13564.13 633
13565.23 608
13566.34 608
13567.44 628
13568.54 637
13569.64 619
13570.74 646
13571.84 645
13572.94 617
13574.04 625
13575.14 629
13576.24 600
13577.34 606
13578.44 623
13579.54 608
13580.64 621
13581.74 648
13582.84 617
13583.94 595
13585.04 578
13586.14 620
13587.24 608
13588.35 628
13589.45 646
13590.55 652
13591.65 620
13592.75 625
13593.85 643
13594.95 647
13596.05 642
13597.15 623
13598.26 657
13599.36 627
13600.46 632
13601.56 624
13602.66 666
13603.76 625
13604.86 636
13605.97 674
13607.07 664
13608.17 655
13609.27 616
13610.37 623
13611.47 653
13612.58 636
13613.68 614
13614.78 614
13615.88 664
13616.98 682
13618.09 647
13619.19 684
13620.29 675
13621.39 723
13622.50 650
13623.60 638
13624.70 635
13625.80 670
13626.91 681
13628.01 664
13629.11 640
13630.21 641
13631.32 665
13632.42 661
13633.52 683
13634.62 673
13635.73 674
13636.83 695
13637.93 720
13639.04 686
13640.14 706
13641.24 678
13642.35 681
13643.45 669
13644.55 671
13645.65 687
13646.76 670
13647.86 674
13648.96 673
13650.07 652
13651.17 672
13652.28 655
13653.38 673
13654.48 680
13655.59 626
13656.69 663
13657.79 631
13658.90 637
13660.00 600
13661.11 642
13662.21 669
13663.31 627
13664.42 652
13665.52 671
13666.63 658
13667.73 639
13668.83 639
13669.94 637
13671.04 659
13672.15 666
13673.25 661
13674.36 630
13675.46 654
13676.56 634
13677.67 640
13678.77 645
13679.88 631
13680.98 632
13682.09 627
13683.19 701
13684.30 649
13685.40 675
13686.51 678
13687.61 695
13688.72 669
13689.82 694
13690.93 704
13692.03 730
13693.14 692
13694.24 713
13695.35 694
13696.45 689
13697.56 700
13698.66 728
13699.77 718
13700.87 710
13701.98 693
13703.09 706
13704.19 749
13705.30 696
13706.40 732
13707.51 700
13708.61 711
13709.72 727
13710.83 735
13711.93 757
13713.04 735
13714.14 785
13715.25 828
13716.36 787
13717.46 844
13718.57 820
13719.67 819
13720.78 815
13721.89 782
13722.99 798
13724.10 831
13725.21 827
13726.31 817
13727.42 865
13728.53 835
13729.63 846
13730.74 903
13731.85 901
13732.95 876
13734.06 885
13735.17 906
13736.27 922
13737.38 961
13738.49 915
13739.59 958
13740.70 991
13741.81 1011
13742.92 1011
13744.02 1040
13745.13 1054
13746.24 1087
13747.35 1111
13748.45 1136
13749.56 1117
13750.67 1156
13751.78 1184
13752.88 1251
13753.99 1245
13755.10 1264
13756.21 1334
13757.31 1363
13758.42 1393
13759.53 1403
13760.64 1446
13761.75 1446
13762.85 1482
13763.96 1483
13765.07 1448
13766.18 1473
13767.29 1470
13768.39 1440
13769.50 1473
13770.61 1486
13771.72 1438
13772.83 1405
13773.94 1401
13775.04 1323
13776.15 1313
13777.26 1286
13778.37 1291
13779.48 1250
13780.59 1183
13781.70 1153
13782.80 1140
13783.91 1102
13785.02 1102
13786.13 1043
13787.24 1004
13788.35 1011
13789.46 955
13790.57 974
13791.68 931
13792.79 903
13793.90 934
13795.00 879
13796.11 882
13797.22 851
13798.33 806
13799.44 802
13800.55 841
13801.66 803
13802.77 799
13803.88 806
13804.99 770
13806.10 779
13807.21 761
13808.32 819
13809.43 785
13810.54 762
13811.65 788
13812.76 771
13813.87 735
13814.98 752
13816.09 736
13817.20 734
13818.31 714
13819.42 737
13820.53 735
13821.64 710
13822.75 720
13823.86 715
13824.97 697
13826.08 716
13827.19 707
13828.30 690
13829.41 709
13830.53 693
13831.64 710
13832.75 686
13833.86 695
13834.97 671
13836.08 706
13837.19 687
13838.30 681
13839.41 717
13840.52 691
13841.64 726
13842.75 677
13843.86 697
13844.97 729
13846.08 697
13847.19 726
13848.30 697
13849.41 700
13850.53 717
13851.64 725
13852.75 746
13853.86 707
13854.97 714
13856.08 736
13857.20 736
13858.31 730
13859.42 716
13860.53 728
13861.64 745
13862.76 759
13863.87 736
13864.98 756
13866.09 743
13867.20 724
13868.32 728
13869.43 727
13870.54 749
13871.65 763
13872.77 765
13873.88 759
13874.99 787
13876.10 779
13877.22 765
13878.33 787
13879.44 804
13880.55 801
13881.67 808
13882.78 800
13883.89 834
13885.01 855
13886.12 869
13887.23 873
13888.34 847
13889.46 884
13890.57 883
13891.68 863
13892.80 848
13893.91 887
13895.02 915
13896.14 913
13897.25 894
13898.36 909
13899.48 901
13900.59 930
13901.70 919
13902.82 918
13903.93 866
13905.05 835
13906.16 799
13907.27 814
13908.39 813
13909.50 789
13910.61 751
13911.73 742
13912.84 741
13913.96 730
13915.07 730
13916.19 718
13917.30 710
13918.41 691
13919.53 677
13920.64 702
13921.76 686
13922.87 693
13923.99 677
13925.10 665
13926.21 677
13927.33 681
13928.44 673
13929.56 664
13930.67 681
13931.79 695
13932.90 678
13934.02 677
13935.13 665
13936.25 655
13937.36 680
13938.48 677
13939.59 690
13940.71 657
13941.82 668
13942.94 633
13944.05 651
13945.17 662
13946.28 640
13947.40 606
13948.52 627
13949.63 624
13950.75 625
13951.86 639
13952.98 617
13954.09 607
13955.21 593
13956.32 573
13957.44 593
13958.56 623
13959.67 616
13960.79 628
13961.90 621
13963.02 610
13964.14 612
13965.25 591
13966.37 600
13967.48 569
13968.60 610
13969.72 599
13970.83 589
13971.95 623
13973.07 615
13974.18 566
13975.30 598
13976.42 633
13977.53 625
13978.65 592
13979.77 618
13980.88 628
13982.00 628
13983.12 575
13984.23 609
13985.35 596
13986.47 641
13987.58 625
13988.70 616
13989.82 620
13990.94 593
13992.05 648
13993.17 600
13994.29 612
13995.40 622
13996.52 617
13997.64 647
13998.76 652
13999.87 613
14000.99 617
14002.11 658
14003.23 636
14004.35 621
14005.46 614
14006.58 655
14007.70 657
14008.82 624
14009.93 621
14011.05 642
14012.17 628
14013.29 685
14014.41 615
14015.52 656
14016.64 635
14017.76 664
14018.88 669
14020.00 633
14021.12 631
14022.23 653
14023.35 706
14024.47 632
14025.59 642
14026.71 665
14027.83 687
14028.95 688
14030.06 660
14031.18 664
14032.30 658
14033.42 657
14034.54 654
14035.66 687
14036.78 716
14037.90 737
14039.02 770
14040.14 732
14041.25 696
14042.37 743
14043.49 736
14044.61 739
14045.73 739
14046.85 701
14047.97 733
14049.09 747
14050.21 755
14051.33 768
14052.45 775
14053.57 808
14054.69 779
14055.81 813
14056.93 791
14058.05 830
14059.17 816
14060.29 808
14061.41 840
14062.53 817
14063.65 844
14064.77 853
14065.89 865
14067.01 842
14068.13 855
14069.25 893
14070.37 850
14071.49 907
14072.61 951
14073.73 960
14074.85 926
14075.97 986
14077.09 966
14078.21 990
14079.33 953
14080.45 960
14081.57 1006
14082.69 996
14083.82 1020
14084.94 1008
14086.06 1039
14087.18 1081
14088.30 1045
14089.42 1034
14090.54 1024
14091.66 1016
14092.78 1036
14093.91 1054
14095.03 1052
14096.15 1058
14097.27 1081
14098.39 1030
14099.51 1055
14100.63 1043
14101.76 1032
14102.88 1043
14104.00 1017
14105.12 983
14106.24 973
14107.36 954
14108.49 940
14109.61 931
14110.73 908
14111.85 921
14112.97 822
14114.10 844
14115.22 853
14116.34 801
14117.46 785
14118.58 786
14119.71 815
14120.83 787
14121.95 776
14123.07 789
14124.20 782
14125.32 719
14126.44 770
14127.56 695
14128.69 722
14129.81 725
14130.93 718
14132.06 713
14133.18 686
14134.30 705
14135.42 706
14136.55 728
14137.67 708
14138.79 687
14139.92 686
14141.04 693
14142.16 670
14143.29 685
14144.41 667
14145.53 640
14146.66 659
14147.78 684
14148.90 694
14150.03 661
14151.15 706
14152.27 667
14153.40 644
14154.52 645
14155.64 642
14156.77 633
14157.89 658
14159.02 655
14160.14 651
14161.26 647
14162.39 609
14163.51 651
14164.64 641
14165.76 614
14166.88 666
14168.01 630
14169.13 639
14170.26 619
14171.38 589
14172.51 596
14173.63 622
14174.75 646
14175.88 634
14177.00 654
14178.13 647
14179.25 613
14180.38 577
14181.50 599
14182.63 614
14183.75 610
14184.88 602
14186.00 610
14187.13 605
14188.25 596
14189.38 605
14190.50 584
14191.63 604
14192.75 594
14193.88 604
14195.00 606
14196.13 576
14197.25 582
14198.38 579
14199.50 600
14200.63 607
14201.76 579
14202.88 576
14204.01 560
14205.13 560
14206.26 544
14207.38 545
14208.51 571
14209.64 563
14210.76 534
14211.89 531
14213.01 550
14214.14 538
14215.27 572
14216.39 524
14217.52 527
14218.64 520
14219.77 541
14220.90 546
14222.02 534
14223.15 546
14224.28 506
14225.40 514
14226.53 527
14227.66 514
14228.78 511
14229.91 551
14231.04 526
14232.16 516
14233.29 547
14234.42 551
14235.54 512
14236.67 530
14237.80 538
14238.92 495
14240.05 533
14241.18 543
14242.31 514
14243.43 508
14244.56 520
14245.69 495
14246.82 485
14247.94 500
14249.07 516
14250.20 516
14251.33 509
14252.45 518
14253.58 528
14254.71 479
14255.84 492
14256.96 493
14258.09 497
14259.22 500
14260.35 500
14261.47 495
14262.60 498
14263.73 481
14264.86 490
14265.99 475
14267.12 480
14268.24 492
14269.37 495
14270.50 488
14271.63 461
14272.76 429
14273.89 442
14275.01 459
14276.14 450
14277.27 447
14278.40 436
14279.53 462
14280.66 442
14281.79 445
14282.91 421
14284.04 446
14285.17 462
14286.30 459
14287.43 463
14288.56 430
14289.69 441
14290.82 430
14291.95 429
14293.08 448
14294.20 421
14295.33 457
14296.46 427
14297.59 412
14298.72 398
14299.85 451
14300.98 416
14302.11 413
14303.24 450
14304.37 426
14305.50 426
14306.63 378
14307.76 413
14308.89 429
14310.02 404
14311.15 410
14312.28 406
14313.41 424
14314.54 432
14315.67 392
14316.80 405
14317.93 400
14319.06 418
14320.19 423
14321.32 395
14322.45 388
14323.58 388
14324.71 419
14325.84 412
14326.97 412
14328.10 413
14329.23 380
14330.36 387
14331.49 409
14332.62 376
14333.76 411
14334.89 376
14336.02 419
14337.15 406
14338.28 399
14339.41 406
14340.54 370
14341.67 368
14342.80 394
14343.93 392
14345.07 410
14346.20 395
14347.33 407
14348.46 378
14349.59 369
14350.72 377
14351.85 371
14352.99 388
14354.12 407
14355.25 381
14356.38 414
14357.51 400
14358.64 391
14359.78 419
14360.91 411
14362.04 397
14363.17 354
14364.30 402
14365.44 420
14366.57 400
14367.70 387
14368.83 410
14369.96 420
14371.10 376
14372.23 383
14373.36 406
14374.49 409
14375.63 417
14376.76 402
14377.89 418
14379.02 392
14380.16 386
14381.29 433
14382.42 386
14383.55 363
14384.69 414
14385.82 418
14386.95 428
14388.09 431
14389.22 442
14390.35 413
14391.49 413
14392.62 444
14393.75 432
14394.89 419
14396.02 418
14397.15 404
14398.28 419
14399.42 438
14400.55 418
14401.69 432
14402.82 438
14403.95 455
14405.09 443
14406.22 436
14407.35 448
14408.49 425
14409.62 420
14410.75 431
14411.89 442
14413.02 418
14414.16 414
14415.29 460
14416.42 440
14417.56 431
14418.69 446
14419.83 463
14420.96 470
14422.10 464
14423.23 442
14424.36 458
14425.50 489
14426.63 486
14427.77 469
14428.90 471
14430.04 518
14431.17 486
14432.31 456
14433.44 467
14434.58 437
14435.71 458
14436.85 489
14437.98 532
14439.12 512
14440.25 502
14441.39 515
14442.52 492
14443.66 499
14444.79 491
14445.93 481
14447.06 520
14448.20 503
14449.33 497
14450.47 521
14451.60 490
14452.74 521
14453.87 493
14455.01 498
14456.14 527
14457.28 519
14458.42 533
14459.55 512
14460.69 483
14461.82 518
14462.96 546
14464.10 557
14465.23 572
14466.37 550
14467.50 522
14468.64 552
14469.78 573
14470.91 558
14472.05 526
14473.18 556
14474.32 561
14475.46 551
14476.59 533
14477.73 556
14478.87 564
14480.00 561
14481.14 563
14482.28 556
14483.41 551
14484.55 568
14485.69 500
14486.82 530
14487.96 532
14489.10 533
14490.23 535
14491.37 499
14492.51 529
14493.65 523
14494.78 527
14495.92 537
14497.06 537
14498.19 529
14499.33 540
14500.47 517
14501.61 527
14502.74 517
14503.88 522
14505.02 523
14506.16 525
14507.29 570
14508.43 516
14509.57 539
14510.71 521
14511.85 525
14512.98 488
14514.12 512
14515.26 503
14516.40 497
14517.54 508
14518.67 490
14519.81 493
14520.95 476
14522.09 468
14523.23 449
14524.36 478
14525.50 490
14526.64 470
14527.78 443
14528.92 457
14530.06 504
14531.19 444
14532.33 449
14533.47 447
14534.61 434
14535.75 456
14536.89 451
14538.03 471
14539.17 452
14540.31 418
14541.44 454
14542.58 419
14543.72 440
14544.86 449
14546.00 463
14547.14 446
14548.28 414
14549.42 447
14550.56 450
14551.70 430
14552.84 442
14553.98 437
14555.12 453
14556.25 466
14557.39 444
14558.53 471
14559.67 455
14560.81 460
14561.95 475
14563.09 461
14564.23 459
14565.37 462
14566.51 468
14567.65 481
14568.79 478
14569.93 451
14571.07 415
14572.21 472
14573.35 467
14574.49 480
14575.63 498
14576.77 479
14577.92 481
14579.06 477
14580.20 506
14581.34 498
14582.48 471
14583.62 482
14584.76 515
14585.90 500
14587.04 474
14588.18 495
14589.32 483
14590.46 504
14591.60 524
14592.74 522
14593.89 524
14595.03 507
14596.17 500
14597.31 536
14598.45 529
14599.59 534
14600.73 542
14601.87 553
14603.02 551
14604.16 566
14605.30 559
14606.44 575
14607.58 555
14608.72 578
14609.86 557
14611.01 579
14612.15 606
14613.29 573
14614.43 620
14615.57 605
14616.72 579
14617.86 570
14619.00 616
14620.14 603
14621.28 619
14622.43 620
14623.57 680
14624.71 659
14625.85 643
14627.00 651
14628.14 684
14629.28 684
14630.42 708
14631.56 735
14632.71 729
14633.85 714
14634.99 706
14636.14 716
14637.28 722
14638.42 687
14639.56 697
14640.71 666
14641.85 686
14642.99 686
14644.14 661
14645.28 654
14646.42 620
14647.56 600
14648.71 626
14649.85 606
14650.99 562
14652.14 546
14653.28 561
14654.42 492
14655.57 492
14656.71 491
14657.85 487
14659.00 483
14660.14 448
14661.29 457
14662.43 436
14663.57 450
14664.72 447
14665.86 473
14667.00 413
14668.15 426
14669.29 455
14670.44 442
14671.58 428
14672.73 409
14673.87 419
14675.01 434
14676.16 427
14677.30 411
14678.45 399
14679.59 419
14680.74 391
14681.88 398
14683.02 389
14684.17 385
14685.31 405
14686.46 390
14687.60 443
14688.75 381
14689.89 410
14691.04 407
14692.18 365
14693.33 339
14694.47 366
14695.62 362
14696.76 356
14697.91 370
14699.05 366
14700.20 343
14701.34 364
14702.49 387
14703.63 374
14704.78 359
14705.92 376
14707.07 353
14708.22 321
14709.36 361
14710.51 339
14711.65 341
14712.80 354
14713.94 357
14715.09 363
14716.23 355
14717.38 326
14718.53 333
14719.67 343
14720.82 337
14721.96 365
14723.11 356
14724.26 356
14725.40 363
14726.55 380
14727.70 356
14728.84 343
14729.99 334
14731.13 343
14732.28 339
14733.43 350
14734.57 337
14735.72 333
14736.87 351
14738.01 355
14739.16 357
14740.31 315
14741.45 329
14742.60 348
14743.75 367
14744.89 337
14746.04 349
14747.19 360
14748.34 354
14749.48 353
14750.63 356
14751.78 337
14752.92 347
14754.07 330
14755.22 313
14756.37 318
14757.51 306
14758.66 327
14759.81 327
14760.96 334
14762.10 298
14763.25 345
14764.40 341
14765.55 320
14766.70 302
14767.84 291
14768.99 305
14770.14 332
14771.29 316
14772.43 320
14773.58 304
14774.73 306
14775.88 338
14777.03 325
14778.18 285
14779.32 281
14780.47 308
14781.62 312
14782.77 317
14783.92 295
14785.07 302
14786.21 309
14787.36 325
14788.51 316
14789.66 299
14790.81 306
14791.96 291
14793.11 289
14794.26 271
14795.40 299
14796.55 277
14797.70 297
14798.85 292
14800.00 285
14801.15 253
14802.30 300
14803.45 295
14804.60 279
14805.75 295
14806.90 275
14808.05 305
14809.19 272
14810.34 311
14811.49 279
14812.64 285
14813.79 266
14814.94 289
14816.09 288
14817.24 279
14818.39 276
14819.54 287
14820.69 274
14821.84 269
14822.99 292
14824.14 269
14825.29 245
14826.44 299
14827.59 285
14828.74 276
14829.89 260
14831.04 264
14832.19 275
14833.34 255
14834.49 264
14835.64 246
14836.79 284
14837.95 274
14839.10 255
14840.25 249
14841.40 256
14842.55 257
14843.70 239
14844.85 249
14846.00 262
14847.15 254
14848.30 251
14849.45 269
14850.60 250
14851.76 241
14852.91 257
14854.06 247
14855.21 234
14856.36 244
14857.51 247
14858.66 232
14859.81 249
14860.97 284
14862.12 248
14863.27 242
14864.42 249
14865.57 274
14866.72 264
14867.88 239
14869.03 268
14870.18 263
14871.33 259
14872.48 261
14873.64 268
14874.79 246
14875.94 264
14877.09 261
14878.24 244
14879.40 237
14880.55 244
14881.70 247
14882.85 243
14884.00 244
14885.16 237
14886.31 229
14887.46 251
14888.61 233
14889.77 230
14890.92 237
14892.07 291
14893.23 277
14894.38 242
14895.53 250
14896.68 254
14897.84 269
14898.99 242
14900.14 226
14901.30 242
14902.45 245
14903.60 229
14904.75 259
14905.91 258
14907.06 264
14908.21 257
14909.37 246
14910.52 243
14911.67 238
14912.83 247
14913.98 262
14915.14 244
14916.29 222
14917.44 234
14918.60 246
14919.75 232
14920.90 240
14922.06 233
14923.21 233
14924.37 226
14925.52 263
14926.67 259
14927.83 255
14928.98 264
14930.14 263
14931.29 257
14932.44 258
14933.60 244
14934.75 242
14935.91 246
14937.06 223
14938.22 224
14939.37 262
14940.52 256
14941.68 253
14942.83 248
14943.99 238
14945.14 256
14946.30 266
14947.45 257
14948.61 228
14949.76 244
14950.92 253
14952.07 249
14953.23 254
14954.38 251
14955.54 239
14956.69 258
14957.85 237
14959.00 264
14960.16 248
14961.31 253
14962.47 269
14963.62 250
14964.78 270
14965.94 226
14967.09 245
14968.25 232
14969.40 235
14970.56 262
14971.71 241
14972.87 239
14974.03 249
14975.18 233
14976.34 273
14977.49 268
14978.65 239
14979.81 261
14980.96 238
14982.12 274
14983.27 254
14984.43 263
14985.59 265
14986.74 268
14987.90 244
14989.06 248
14990.21 253
14991.37 229
14992.53 245
14993.68 231
14994.84 229
14996.00 217
14997.15 216
14998.31 246
14999.47 227
15000.62 225
15001.78 231
15002.94 226
15004.09 233
15005.25 226
15006.41 238
15007.56 243
15008.72 240
15009.88 246
15011.04 231
15012.19 230
15013.35 225
15014.51 228
15015.67 238
15016.82 247
15017.98 218
15019.14 251
15020.30 222
15021.45 214
15022.61 234
15023.77 250
15024.93 230
15026.08 233
15027.24 237
15028.40 247
15029.56 247
15030.72 227
15031.87 210
15033.03 218
15034.19 213
15035.35 222
15036.51 255
15037.67 220
15038.82 215
15039.98 240
15041.14 246
15042.30 234
15043.46 240
15044.62 227
15045.78 221
15046.93 242
15048.09 239
15049.25 211
15050.41 274
15051.57 226
15052.73 230
15053.89 240
15055.05 218
15056.20 225
15057.36 230
15058.52 245
15059.68 237
15060.84 262
15062.00 242
15063.16 253
15064.32 230
15065.48 241
15066.64 252
15067.80 248
15068.96 256
15070.12 232
15071.28 235
15072.44 240
15073.60 220
15074.76 232
15075.91 232
15077.07 211
15078.23 259
15079.39 235
15080.55 235
15081.71 219
15082.87 251
15084.03 250
15085.19 262
15086.35 269
15087.51 229
15088.68 220
15089.84 242
15091.00 264
15092.16 219
15093.32 228
15094.48 215
15095.64 243
15096.80 233
15097.96 241
15099.12 218
15100.28 229
15101.44 256
15102.60 256
15103.76 259
15104.92 236
15106.08 238
15107.25 250
15108.41 265
15109.57 250
15110.73 235
15111.89 234
15113.05 259
15114.21 263
15115.37 268
15116.54 260
15117.70 288
15118.86 265
15120.02 255
15121.18 237
15122.34 216
15123.50 247
15124.67 266
15125.83 275
15126.99 242
15128.15 263
15129.31 275
15130.47 274
15131.64 237
15132.80 276
15133.96 272
15135.12 301
15136.28 263
15137.45 249
15138.61 284
15139.77 271
15140.93 307
15142.10 281
15143.26 274
15144.42 280
15145.58 287
15146.75 291
15147.91 292
15149.07 295
15150.23 276
15151.40 299
15152.56 289
15153.72 276
15154.88 263
15156.05 297
15157.21 279
15158.37 282
15159.54 302
15160.70 301
15161.86 312
15163.03 308
15164.19 321
15165.35 293
15166.52 297
15167.68 322
15168.84 322
15170.01 325
15171.17 294
15172.33 314
15173.50 306
15174.66 298
15175.82 323
15176.99 343
15178.15 333
15179.31 326
15180.48 324
15181.64 317
15182.81 334
15183.97 344
15185.13 346
15186.30 345
15187.46 357
15188.63 360
15189.79 347
15190.95 350
15192.12 378
15193.28 368
15194.45 355
15195.61 386
15196.78 375
15197.94 345
15199.10 383
15200.27 398
15201.43 377
15202.60 397
15203.76 356
15204.93 372
15206.09 389
15207.26 374
15208.42 384
15209.59 393
15210.75 371
15211.92 369
15213.08 387
15214.25 391
15215.41 411
15216.58 377
15217.74 393
15218.91 391
15220.07 387
15221.24 405
15222.40 405
15223.57 428
15224.74 451
15225.90 429
15227.07 422
15228.23 428
15229.40 414
15230.56 435
15231.73 432
15232.89 454
15234.06 459
15235.23 466
15236.39 423
15237.56 427
15238.72 470
15239.89 468
15241.06 422
15242.22 415
15243.39 434
15244.56 460
15245.72 476
15246.89 430
15248.05 434
15249.22 418
15250.39 404
15251.55 444
15252.72 424
15253.89 405
15255.05 396
15256.22 398
15257.39 398
15258.55 355
15259.72 391
15260.89 378
15262.05 367
15263.22 369
15264.39 382
15265.56 378
15266.72 376
15267.89 340
15269.06 366
15270.22 337
15271.39 367
15272.56 348
15273.73 355
15274.89 326
15276.06 329
15277.23 360
15278.40 345
15279.56 338
15280.73 294
15281.90 348
15283.07 363
15284.23 330
15285.40 325
15286.57 329
15287.74 330
15288.91 345
15290.07 356
15291.24 335
15292.41 348
15293.58 324
15294.75 345
15295.92 322
15297.08 321
15298.25 337
15299.42 331
15300.59 333
15301.76 340
15302.93 305
15304.09 330
15305.26 368
15306.43 331
15307.60 327
15308.77 321
15309.94 329
15311.11 330
15312.28 341
15313.44 323
15314.61 353
15315.78 361
15316.95 348
15318.12 347
15319.29 343
15320.46 336
15321.63 368
15322.80 372
15323.97 360
15325.14 369
15326.30 354
15327.47 362
15328.64 328
15329.81 382
15330.98 383
15332.15 395
15333.32 381
15334.49 389
15335.66 395
15336.83 392
15338.00 394
15339.17 354
15340.34 361
15341.51 390
15342.68 374
15343.85 363
15345.02 353
15346.19 400
15347.36 400
15348.53 382
15349.70 406
15350.87 418
15352.04 431
15353.21 406
15354.38 401
15355.55 399
15356.72 456
15357.90 440
15359.07 457
15360.24 454
15361.41 433
15362.58 447
15363.75 444
15364.92 453
15366.09 439
15367.26 479
15368.43 461
15369.60 466
15370.77 471
15371.95 477
15373.12 449
15374.29 450
15375.46 465
15376.63 454
15377.80 449
15378.97 448
15380.15 413
15381.32 447
15382.49 456
15383.66 440
15384.83 440
15386.00 433
15387.17 455
15388.35 434
15389.52 438
15390.69 445
15391.86 431
15393.03 464
15394.21 453
15395.38 406
15396.55 411
15397.72 403
15398.89 433
15400.07 445
15401.24 394
15402.41 420
15403.58 400
15404.76 415
15405.93 408
15407.10 356
15408.27 362
15409.45 379
15410.62 362
15411.79 343
15412.96 365
15414.14 348
15415.31 353
15416.48 342
15417.66 317
15418.83 312
15420.00 349
15421.17 347
15422.35 336
15423.52 307
15424.69 306
15425.87 313
15427.04 329
15428.21 314
15429.39 310
15430.56 324
15431.73 303
15432.91 294
15434.08 299
15435.25 310
15436.43 281
15437.60 319
15438.77 315
15439.95 311
15441.12 290
15442.30 302
15443.47 265
15444.64 261
15445.82 265
15446.99 282
15448.17 299
15449.34 272
15450.51 268
15451.69 283
15452.86 291
15454.04 283
15455.21 273
15456.39 301
15457.56 309
15458.73 306
15459.91 305
15461.08 285
15462.26 294
15463.43 302
15464.61 308
15465.78 296
15466.96 281
15468.13 282
15469.31 291
15470.48 266
15471.66 266
15472.83 281
15474.01 303
15475.18 289
15476.36 295
15477.53 284
15478.71 276
15479.88 278
15481.06 299
15482.23 297
15483.41 279
15484.58 280
15485.76 280
15486.93 289
15488.11 308
15489.29 272
15490.46 274
15491.64 271
15492.81 279
15493.99 276
15495.16 306
15496.34 283
15497.52 274
15498.69 305
15499.87 284
15501.04 303
15502.22 307
15503.40 313
15504.57 313
15505.75 283
15506.92 295
15508.10 318
15509.28 316
15510.45 294
15511.63 288
15512.81 320
15513.98 268
15515.16 308
15516.34 295
15517.51 298
15518.69 291
15519.87 322
15521.04 311
15522.22 287
15523.40 297
15524.57 278
15525.75 291
15526.93 295
15528.11 275
15529.28 287
15530.46 333
15531.64 324
15532.81 301
15533.99 299
15535.17 299
15536.35 291
15537.52 289
15538.70 310
15539.88 297
15541.06 300
15542.23 320
15543.41 325
15544.59 299
15545.77 287
15546.95 309
15548.12 344
15549.30 310
15550.48 307
15551.66 283
15552.83 325
15554.01 333
15555.19 327
15556.37 325
15557.55 326
15558.73 339
15559.90 339
15561.08 325
15562.26 335
15563.44 327
15564.62 334
15565.80 340
15566.97 292
15568.15 293
15569.33 314
15570.51 328
15571.69 328
15572.87 347
15574.05 363
15575.23 344
15576.40 357
15577.58 317
15578.76 357
15579.94 357
15581.12 358
15582.30 348
15583.48 342
15584.66 352
15585.84 405
15587.02 386
15588.20 367
15589.38 376
15590.56 359
15591.73 390
15592.91 397
15594.09 391
15595.27 382
15596.45 400
15597.63 409
15598.81 411
15599.99 428
15601.17 436
15602.35 396
15603.53 418
15604.71 418
15605.89 438
15607.07 439
15608.25 404
15609.43 429
15610.61 434
15611.79 459
15612.97 464
15614.15 428
15615.33 459
15616.51 439
15617.69 453
15618.88 431
15620.06 453
15621.24 479
15622.42 499
15623.60 488
15624.78 471
15625.96 485
15627.14 455
15628.32 486
15629.50 501
15630.68 440
15631.86 481
15633.05 517
15634.23 512
15635.41 520
15636.59 526
15637.77 511
15638.95 530
15640.13 553
15641.31 559
15642.50 553
15643.68 544
15644.86 521
15646.04 546
15647.22 524
15648.40 521
15649.58 508
15650.77 565
15651.95 547
15653.13 547
15654.31 518
15655.49 529
15656.68 554
15657.86 539
15659.04 533
15660.22 480
15661.40 515
15662.59 506
15663.77 527
15664.95 508
15666.13 510
15667.32 528
15668.50 505
15669.68 515
15670.86 533
15672.05 529
15673.23 499
15674.41 496
15675.59 477
15676.78 515
15677.96 496
15679.14 504
15680.32 513
15681.51 475
15682.69 504
15683.87 458
15685.06 428
15686.24 476
15687.42 473
15688.61 460
15689.79 450
15690.97 441
15692.16 448
15693.34 449
15694.52 445
15695.71 437
15696.89 456
15698.07 456
15699.26 465
15700.44 425
15701.62 454
15702.81 450
15703.99 473
15705.17 480
15706.36 485
15707.54 492
15708.73 495
15709.91 461
15711.09 470
15712.28 483
15713.46 517
15714.65 508
15715.83 476
15717.02 468
15718.20 505
15719.38 517
15720.57 523
15721.75 511
15722.94 511
15724.12 506
15725.31 498
15726.49 508
15727.68 502
15728.86 528
15730.04 520
15731.23 528
15732.41 508
15733.60 533
15734.78 519
15735.97 562
15737.15 546
15738.34 547
15739.52 553
15740.71 561
15741.89 573
15743.08 583
15744.27 573
15745.45 578
15746.64 588
15747.82 550
15749.01 582
15750.19 612
15751.38 606
15752.56 597
15753.75 598
15754.93 628
15756.12 608
15757.31 631
15758.49 606
15759.68 606
15760.86 628
15762.05 621
15763.24 638
15764.42 602
15765.61 614
15766.79 601
15767.98 613
15769.17 601
15770.35 616
15771.54 606
15772.72 622
15773.91 586
15775.10 575
15776.28 580
15777.47 598
15778.66 583
15779.84 564
15781.03 561
15782.22 564
15783.40 517
15784.59 520
15785.78 578
15786.96 542
15788.15 565
15789.34 566
15790.53 514
15791.71 518
15792.90 544
15794.09 517
15795.27 494
15796.46 492
15797.65 487
15798.84 488
15800.02 463
15801.21 478
15802.40 474
15803.59 475
15804.77 476
15805.96 464
15807.15 485
15808.34 449
15809.52 467
15810.71 474
15811.90 484
15813.09 470
15814.28 447
15815.46 442
15816.65 438
15817.84 441
15819.03 463
15820.22 448
15821.40 439
15822.59 431
15823.78 428
15824.97 446
15826.16 487
15827.35 463
15828.53 486
15829.72 477
15830.91 435
15832.10 436
15833.29 455
15834.48 468
15835.67 453
15836.85 458
15838.04 456
15839.23 474
15840.42 471
15841.61 481
15842.80 467
15843.99 462
15845.18 447
15846.37 466
15847.55 481
15848.74 438
15849.93 435
15851.12 453
15852.31 452
15853.50 464
15854.69 479
15855.88 477
15857.07 462
15858.26 449
15859.45 454
15860.64 459
15861.83 480
15863.02 464
15864.21 482
15865.40 460
15866.59 474
15867.78 462
15868.97 461
15870.16 466
15871.35 468
15872.54 455
15873.73 485
15874.92 470
15876.11 481
15877.30 511
15878.49 503
15879.68 492
15880.87 517
15882.06 499
15883.25 556
15884.44 545
15885.63 558
15886.82 531
15888.01 516
15889.20 526
15890.39 569
15891.59 533
15892.78 524
15893.97 499
15895.16 570
15896.35 582
15897.54 547
15898.73 561
15899.92 569
15901.11 609
15902.30 602
15903.50 582
15904.69 586
15905.88 606
15907.07 596
15908.26 580
15909.45 618
15910.64 633
15911.84 613
15913.03 659
15914.22 636
15915.41 650
15916.60 643
15917.79 634
15918.99 616
15920.18 603
15921.37 630
15922.56 657
15923.75 656
15924.95 633
15926.14 641
15927.33 642
15928.52 650
15929.71 627
15930.91 636
15932.10 630
15933.29 647
15934.48 653
15935.68 662
15936.87 627
15938.06 655
15939.25 600
15940.45 627
15941.64 620
15942.83 601
15944.03 582
15945.22 541
15946.41 554
15947.60 532
15948.80 523
15949.99 496
15951.18 490
15952.38 488
15953.57 481
15954.76 458
15955.96 458
15957.15 450
15958.34 433
15959.54 414
15960.73 407
15961.92 417
15963.12 390
15964.31 429
15965.50 400
15966.70 410
15967.89 362
15969.08 354
15970.28 380
15971.47 383
15972.67 404
15973.86 352
15975.05 362
15976.25 375
15977.44 343
15978.64 353
15979.83 350
15981.02 360
15982.22 369
15983.41 357
15984.61 342
15985.80 378
15987.00 356
15988.19 333
15989.38 331
15990.58 336
15991.77 329
15992.97 340
15994.16 335
15995.36 305
15996.55 297
15997.75 321
15998.94 318
16000.14 317
16001.33 321
16002.53 337
16003.72 297
16004.92 324
16006.11 337
16007.31 303
16008.50 312
16009.70 322
16010.89 323
16012.09 295
16013.28 303
16014.48 342
16015.67 318
16016.87 311
16018.07 328
16019.26 316
16020.46 297
16021.65 311
16022.85 286
16024.04 315
16025.24 313
16026.44 304
16027.63 303
16028.83 276
16030.02 313
16031.22 283
16032.42 293
16033.61 316
16034.81 320
16036.00 320
16037.20 308
16038.40 324
16039.59 316
16040.79 309
16041.99 311
16043.18 317
16044.38 321
16045.58 291
16046.77 280
16047.97 277
16049.17 301
16050.36 295
16051.56 289
16052.76 296
16053.95 301
16055.15 288
16056.35 289
16057.54 293
16058.74 286
16059.94 300
16061.14 288
16062.33 291
16063.53 305
16064.73 286
16065.92 309
16067.12 291
16068.32 311
16069.52 287
16070.71 292
16071.91 275
16073.11 287
16074.31 278
16075.50 267
16076.70 271
16077.90 248
16079.10 261
16080.30 270
16081.49 269
16082.69 265
16083.89 256
16085.09 258
16086.29 238
16087.48 263
16088.68 271
16089.88 265
16091.08 265
16092.28 261
16093.48 254
16094.67 250
16095.87 257
16097.07 264
16098.27 242
16099.47 268
16100.67 244
16101.87 246
16103.06 230
16104.26 226
16105.46 220
16106.66 264
16107.86 250
16109.06 220
16110.26 241
16111.46 223
16112.66 244
16113.86 256
16115.05 223
16116.25 224
16117.45 230
16118.65 234
16119.85 231
16121.05 225
16122.25 216
16123.45 224
16124.65 237
16125.85 230
16127.05 216
16128.25 210
16129.45 229
16130.65 231
16131.85 232
16133.05 214
16134.25 238
16135.45 232
16136.65 235
16137.85 210
16139.05 201
16140.25 214
16141.45 204
16142.65 215
16143.85 214
16145.05 225
16146.25 217
16147.45 221
16148.65 216
16149.85 209
16151.05 225
16152.25 228
16153.45 197
16154.65 206
16155.85 207
16157.05 222
16158.25 241
16159.46 248
16160.66 220
16161.86 216
16163.06 217
16164.26 222
16165.46 199
16166.66 201
16167.86 214
16169.06 209
16170.27 204
16171.47 213
16172.67 229
16173.87 233
16175.07 221
16176.27 207
16177.47 226
16178.67 216
16179.88 237
16181.08 224
16182.28 252
16183.48 251
16184.68 211
16185.89 214
16187.09 219
16188.29 250
16189.49 234
16190.69 235
16191.90 245
16193.10 206
16194.30 230
16195.50 243
16196.70 234
16197.91 253
16199.11 251
16200.31 217
16201.51 230
16202.72 227
16203.92 239
16205.12 235
16206.32 245
16207.53 229
16208.73 234
16209.93 217
16211.13 225
16212.34 233
16213.54 232
16214.74 229
16215.95 230
16217.15 269
16218.35 238
16219.55 220
16220.76 224
16221.96 269
16223.16 262
16224.37 272
16225.57 249
16226.77 253
16227.98 254
16229.18 232
16230.38 242
16231.59 245
16232.79 233
16233.99 248
16235.20 248
16236.40 251
16237.61 257
16238.81 259
16240.01 265
16241.22 248
16242.42 254
16243.63 265
16244.83 259
16246.03 242
16247.24 265
16248.44 250
16249.65 255
16250.85 262
16252.05 291
16253.26 293
16254.46 270
16255.67 284
16256.87 262
16258.08 304
16259.28 284
16260.49 282
16261.69 266
16262.89 273
16264.10 294
16265.30 264
16266.51 277
16267.71 249
16268.92 271
16270.12 282
16271.33 275
16272.53 299
16273.74 247
16274.94 261
16276.15 254
16277.35 250
16278.56 287
16279.77 268
16280.97 260
16282.18 270
16283.38 286
16284.59 285
16285.79 259
16287.00 214
16288.20 257
16289.41 266
16290.61 263
16291.82 260
16293.03 240
16294.23 257
16295.44 266
16296.64 254
16297.85 264
16299.06 259
16300.26 255
16301.47 269
16302.67 283
16303.88 261
16305.09 285
16306.29 271
16307.50 292
16308.71 281
16309.91 280
16311.12 268
16312.33 268
16313.53 277
16314.74 274
16315.95 277
16317.15 292
16318.36 265
16319.57 249
16320.77 272
16321.98 237
16323.19 246
16324.39 244
16325.60 252
16326.81 253
16328.01 246
16329.22 239
16330.43 249
16331.64 241
16332.84 241
16334.05 215
16335.26 219
16336.47 209
16337.67 232
16338.88 224
16340.09 238
16341.30 225
16342.50 214
16343.71 214
16344.92 221
16346.13 218
16347.33 205
16348.54 244
16349.75 237
16350.96 220
16352.17 210
16353.37 226
16354.58 223
16355.79 238
16357.00 203
16358.21 223
16359.41 216
16360.62 223
16361.83 215
16363.04 213
16364.25 212
16365.46 203
16366.67 216
16367.87 212
16369.08 215
16370.29 222
16371.50 197
16372.71 218
16373.92 214
16375.13 199
16376.34 204
16377.54 215
16378.75 204
16379.96 207
16381.17 203
16382.38 202
16383.59 205
16384.80 214
16386.01 197
16387.22 204
16388.43 235
16389.64 200
16390.85 190
16392.05 200
16393.26 210
16394.47 219
16395.68 209
16396.89 206
16398.10 189
16399.31 199
16400.52 202
16401.73 208
16402.94 203
16404.15 197
16405.36 220
16406.57 202
16407.78 219
16408.99 216
16410.20 220
16411.41 204
16412.62 209
16413.83 172
16415.04 200
16416.25 212
16417.46 190
16418.67 195
16419.88 199
16421.10 210
16422.31 200
16423.52 198
16424.73 206
16425.94 195
16427.15 205
16428.36 216
16429.57 192
16430.78 190
16431.99 198
16433.20 188
16434.41 202
16435.63 186
16436.84 224
16438.05 215
16439.26 203
16440.47 203
16441.68 201
16442.89 191
16444.10 197
16445.32 212
16446.53 201
16447.74 192
16448.95 202
16450.16 206
16451.37 206
16452.59 199
16453.80 188
16455.01 217
16456.22 185
16457.43 199
16458.64 205
16459.86 218
16461.07 202
16462.28 193
16463.49 185
16464.70 174
16465.92 184
16467.13 198
16468.34 199
16469.55 172
16470.77 220
16471.98 205
16473.19 208
16474.40 196
16475.62 184
16476.83 187
16478.04 197
16479.25 214
16480.47 171
16481.68 188
16482.89 182
16484.11 202
16485.32 202
16486.53 199
16487.74 203
16488.96 196
16490.17 180
16491.38 162
16492.60 201
16493.81 190
16495.02 203
16496.24 221
16497.45 204
16498.66 199
16499.88 176
16501.09 168
16502.30 204
16503.52 200
16504.73 188
16505.94 214
16507.16 197
16508.37 224
16509.59 196
16510.80 192
16512.01 204
16513.23 185
16514.44 179
16515.66 217
16516.87 201
16518.08 211
16519.30 182
16520.51 202
16521.73 194
16522.94 183
16524.16 198
16525.37 210
16526.58 189
16527.80 201
16529.01 191
16530.23 178
16531.44 206
16532.66 190
16533.87 221
16535.09 196
16536.30 213
16537.52 194
16538.73 241
16539.95 224
16541.16 206
16542.38 224
16543.59 219
16544.81 205
16546.02 206
16547.24 215
16548.45 202
16549.67 218
16550.88 217
16552.10 258
16553.31 235
16554.53 226
16555.74 221
16556.96 223
16558.18 244
16559.39 214
16560.61 215
16561.82 213
16563.04 210
16564.25 211
16565.47 231
16566.69 248
16567.90 197
16569.12 225
16570.33 243
16571.55 225
16572.77 218
16573.98 219
16575.20 235
16576.41 247
16577.63 216
16578.85 233
16580.06 235
16581.28 217
16582.50 209
16583.71 215
16584.93 229
16586.15 216
16587.36 213
16588.58 197
16589.80 222
16591.01 208
16592.23 207
16593.45 231
16594.66 200
16595.88 198
16597.10 211
16598.32 220
16599.53 204
16600.75 207
16601.97 189
16603.18 194
16604.40 187
16605.62 188
16606.84 189
16608.05 176
16609.27 204
16610.49 183
16611.71 191
16612.92 199
16614.14 188
16615.36 183
16616.58 189
16617.79 194
16619.01 194
16620.23 164
16621.45 188
16622.67 185
16623.88 182
16625.10 211
16626.32 185
16627.54 177
16628.76 201
16629.97 186
16631.19 180
16632.41 167
16633.63 181
16634.85 189
16636.07 185
16637.29 180
16638.50 167
16639.72 174
16640.94 177
16642.16 186
16643.38 197
16644.60 182
16645.82 159
16647.03 166
16648.25 187
16649.47 162
16650.69 182
16651.91 196
16653.13 178
16654.35 191
16655.57 176
16656.79 195
16658.01 164
16659.23 166
16660.45 172
16661.66 211
16662.88 173
16664.10 170
16665.32 176
16666.54 154
16667.76 166
16668.98 167
16670.20 175
16671.42 158
16672.64 169
16673.86 176
16675.08 184
16676.30 165
16677.52 148
16678.74 156
16679.96 181
16681.18 168
16682.40 173
16683.62 157
16684.84 182
16686.06 172
16687.28 168
16688.50 184
16689.72 194
16690.94 160
16692.16 197
16693.39 191
16694.61 185
16695.83 180
16697.05 187
16698.27 182
16699.49 184
16700.71 174
16701.93 188
16703.15 169
16704.37 155
16705.59 159
16706.81 169
16708.04 161
16709.26 165
16710.48 180
16711.70 164
16712.92 150
16714.14 157
16715.36 205
16716.58 182
16717.81 157
16719.03 170
16720.25 175
16721.47 163
16722.69 164
16723.91 168
16725.14 167
16726.36 161
16727.58 162
16728.80 180
16730.02 172
16731.24 140
16732.47 159
16733.69 171
16734.91 181
16736.13 153
16737.36 156
16738.58 160
16739.80 166
16741.02 174
16742.24 172
16743.47 158
16744.69 152
16745.91 182
16747.13 166
16748.36 169
16749.58 149
16750.80 161
16752.02 184
16753.25 161
16754.47 144
16755.69 135
16756.92 161
16758.14 152
16759.36 169
16760.59 160
16761.81 150
16763.03 153
16764.25 153
16765.48 181
16766.70 151
16767.92 144
16769.15 170
16770.37 173
16771.59 159
16772.82 137
16774.04 179
16775.27 178
16776.49 165
16777.71 160
16778.94 148
16780.16 153
16781.38 157
16782.61 179
16783.83 147
16785.06 175
16786.28 167
16787.50 171
16788.73 159
16789.95 159
16791.18 162
16792.40 171
16793.62 175
16794.85 147
16796.07 179
16797.30 166
16798.52 171
16799.75 160
16800.97 159
16802.19 186
16803.42 169
16804.64 163
16805.87 155
16807.09 160
16808.32 183
16809.54 165
16810.77 182
16811.99 155
16813.22 165
16814.44 164
16815.67 161
16816.89 157
16818.12 171
16819.34 166
16820.57 186
16821.79 165
16823.02 167
16824.24 203
16825.47 181
16826.70 178
16827.92 168
16829.15 181
16830.37 180
16831.60 153
16832.82 208
16834.05 178
16835.27 163
16836.50 163
16837.73 189
16838.95 185
16840.18 181
16841.40 184
16842.63 195
16843.86 192
16845.08 200
16846.31 201
16847.53 208
16848.76 208
16849.99 206
16851.21 198
16852.44 202
16853.67 194
16854.89 198
16856.12 225
16857.35 191
16858.57 215
16859.80 188
16861.03 195
16862.25 206
16863.48 242
16864.71 217
16865.93 222
16867.16 208
16868.39 214
16869.61 221
16870.84 234
16872.07 235
16873.30 214
16874.52 256
16875.75 249
16876.98 226
16878.20 230
16879.43 232
16880.66 262
16881.89 241
16883.11 233
16884.34 230
16885.57 257
16886.80 268
16888.02 244
16889.25 245
16890.48 222
16891.71 242
16892.94 287
16894.16 249
16895.39 229
16896.62 249
16897.85 245
16899.08 263
16900.30 248
16901.53 243
16902.76 258
16903.99 240
16905.22 259
16906.45 276
16907.67 247
16908.90 250
16910.13 250
16911.36 222
16912.59 238
16913.82 220
16915.04 204
16916.27 223
16917.50 211
16918.73 232
16919.96 242
16921.19 252
16922.42 240
16923.65 234
16924.88 236
16926.10 213
16927.33 214
16928.56 225
16929.79 225
16931.02 211
16932.25 224
16933.48 229
16934.71 228
16935.94 228
16937.17 227
16938.40 229
16939.63 226
16940.86 216
16942.09 216
16943.32 210
16944.55 189
16945.78 206
16947.01 186
16948.24 225
16949.47 227
16950.70 238
16951.93 224
16953.16 205
16954.39 237
16955.62 223
16956.85 221
16958.08 204
16959.31 198
16960.54 217
16961.77 193
16963.00 203
16964.23 196
16965.46 228
16966.69 226
16967.92 227
16969.15 216
16970.38 189
16971.61 213
16972.84 216
16974.07 220
16975.30 215
16976.54 180
16977.77 191
16979.00 223
16980.23 220
16981.46 179
16982.69 165
16983.92 191
16985.15 200
16986.38 202
16987.62 183
16988.85 174
16990.08 194
16991.31 174
16992.54 184
16993.77 211
16995.00 185
16996.24 190
16997.47 188
16998.70 202
16999.93 182
17001.16 189
17002.39 192
17003.63 181
17004.86 158
17006.09 167
17007.32 186
17008.55 205
17009.79 169
17011.02 172
17012.25 181
17013.48 193
17014.72 177
17015.95 169
17017.18 161
17018.41 168
17019.64 175
17020.88 171
17022.11 169
17023.34 165
17024.58 186
17025.81 166
17027.04 180
17028.27 170
17029.51 176
17030.74 173
17031.97 158
17033.21 188
17034.44 173
17035.67 177
17036.90 168
17038.14 171
17039.37 165
17040.60 175
17041.84 161
17043.07 187
17044.30 165
17045.54 149
17046.77 161
17048.00 197
17049.24 176
17050.47 165
17051.70 181
17052.94 147
17054.17 168
17055.41 175
17056.64 159
17057.87 171
17059.11 178
17060.34 163
17061.58 171
17062.81 160
17064.04 153
17065.28 138
17066.51 175
17067.75 176
17068.98 154
17070.21 149
17071.45 166
17072.68 170
17073.92 179
17075.15 166
17076.39 156
17077.62 164
17078.86 140
17080.09 155
17081.33 166
17082.56 144
17083.80 151
17085.03 167
17086.26 160
17087.50 157
17088.73 145
17089.97 144
17091.20 154
17092.44 173
17093.68 141
17094.91 152
17096.15 140
17097.38 152
17098.62 160
17099.85 157
17101.09 148
17102.32 147
17103.56 146
17104.79 147
17106.03 152
17107.26 137
17108.50 149
17109.74 167
17110.97 137
17112.21 128
17113.44 146
17114.68 153
17115.92 163
17117.15 156
17118.39 141
17119.62 151
17120.86 152
17122.10 161
17123.33 166
17124.57 134
17125.80 133
17127.04 141
17128.28 127
17129.51 147
17130.75 161
17131.99 150
17133.22 167
17134.46 139
17135.70 167
17136.93 139
17138.17 150
17139.41 132
17140.64 156
17141.88 110
17143.12 139
17144.35 137
17145.59 143
17146.83 126
17148.07 128
17149.30 129
17150.54 129
17151.78 141
17153.02 142
17154.25 150
17155.49 130
17156.73 137
17157.96 127
17159.20 148
17160.44 151
17161.68 138
17162.92 125
17164.15 135
17165.39 130
17166.63 134
17167.87 136
17169.10 132
17170.34 153
17171.58 120
17172.82 126
17174.06 135
17175.29 130
17176.53 148
17177.77 146
17179.01 148
17180.25 143
17181.49 124
17182.72 154
17183.96 134
17185.20 132
17186.44 134
17187.68 130
17188.92 137
17190.15 133
17191.39 128
17192.63 134
17193.87 112
17195.11 122
17196.35 141
17197.59 135
17198.83 126
17200.07 126
17201.30 144
17202.54 138
17203.78 154
17205.02 138
17206.26 141
17207.50 132
17208.74 114
17209.98 129
17211.22 129
17212.46 125
17213.70 130
17214.94 131
17216.18 121
17217.42 141
17218.66 123
17219.90 119
17221.14 142
17222.38 127
17223.62 126
17224.86 141
17226.10 135
17227.34 126
17228.58 139
17229.82 126
17231.06 134
17232.30 125
17233.54 109
17234.78 119
17236.02 141
17237.26 131
17238.50 121
17239.74 122
17240.98 126
17242.22 128
17243.46 116
17244.70 127
17245.94 121
17247.18 96
17248.42 130
17249.66 123
17250.90 126
17252.14 127
17253.39 138
17254.63 133
17255.87 99
17257.11 132
17258.35 113
17259.59 125
17260.83 143
17262.07 133
17263.31 125
17264.56 131
17265.80 139
17267.04 120
17268.28 133
17269.52 115
17270.76 126
17272.00 106
17273.25 114
17274.49 118
17275.73 122
17276.97 123
17278.21 131
17279.45 129
17280.70 130
17281.94 129
17283.18 99
17284.42 117
17285.66 119
17286.91 107
17288.15 117
17289.39 114
17290.63 137
17291.88 131
17293.12 123
17294.36 112
17295.60 125
17296.85 132
17298.09 109
17299.33 99
17300.57 118
17301.82 115
17303.06 124
17304.30 113
17305.54 110
17306.79 120
17308.03 104
17309.27 118
17310.52 116
17311.76 114
17313.00 118
17314.25 123
17315.49 130
17316.73 118
17317.97 127
17319.22 119
17320.46 109
17321.71 112
17322.95 106
17324.19 113
17325.44 117
17326.68 117
17327.92 127
17329.17 121
17330.41 110
17331.65 117
17332.90 129
17334.14 118
17335.39 106
17336.63 114
17337.87 128
17339.12 114
17340.36 127
17341.61 134
17342.85 118
17344.09 132
17345.34 119
17346.58 118
17347.83 127
17349.07 133
17350.32 117
17351.56 107
17352.80 109
17354.05 124
17355.29 102
17356.54 115
17357.78 105
17359.03 132
17360.27 113
17361.52 117
17362.76 111
17364.01 119
17365.25 125
17366.50 132
17367.74 119
17368.99 117
17370.23 115
17371.48 110
17372.72 104
17373.97 109
17375.21 109
17376.46 115
17377.70 107
17378.95 115
17380.19 122
17381.44 101
17382.69 113
17383.93 101
17385.18 109
17386.42 125
17387.67 112
17388.91 111
17390.16 112
17391.41 130
17392.65 123
17393.90 112
17395.14 110
17396.39 108
17397.64 127
17398.88 102
17400.13 118
17401.37 119
17402.62 107
17403.87 138
17405.11 87
17406.36 112
17407.61 112
17408.85 104
17410.10 107
17411.35 113
17412.59 100
17413.84 103
17415.09 127
17416.33 115
17417.58 107
17418.83 107
17420.07 125
17421.32 110
17422.57 113
17423.82 105
17425.06 121
17426.31 129
17427.56 129
17428.80 138
17430.05 109
17431.30 112
17432.55 115
17433.79 114
17435.04 130
17436.29 132
17437.54 128
17438.78 128
17440.03 123
17441.28 124
17442.53 111
17443.77 113
17445.02 116
17446.27 132
17447.52 125
17448.77 109
17450.01 101
17451.26 126
17452.51 133
17453.76 124
17455.01 123
17456.25 126
17457.50 125
17458.75 130
17460.00 114
17461.25 122
17462.50 124
17463.74 112
17464.99 121
17466.24 137
17467.49 118
17468.74 129
17469.99 115
17471.24 135
17472.49 128
17473.73 123
17474.98 140
17476.23 118
17477.48 127
17478.73 129
17479.98 127
17481.23 137
17482.48 125
17483.73 135
17484.98 148
17486.23 138
17487.47 131
17488.72 129
17489.97 150
17491.22 147
17492.47 137
17493.72 131
17494.97 144
17496.22 129
17497.47 139
17498.72 122
17499.97 106
17501.22 141
17502.47 145
17503.72 138
17504.97 122
17506.22 120
17507.47 127
17508.72 145
17509.97 147
17511.22 116
17512.47 140
17513.72 130
17514.97 131
17516.22 131
17517.47 120
17518.72 130
17519.97 143
17521.22 141
17522.47 160
17523.72 151
17524.98 142
17526.23 153
17527.48 157
17528.73 164
17529.98 149
17531.23 136
17532.48 136
17533.73 141
17534.98 141
17536.23 141
17537.48 125
17538.74 150
17539.99 125
17541.24 134
17542.49 153
17543.74 148
17544.99 130
17546.24 155
17547.50 153
17548.75 135
17550.00 122
17551.25 155
17552.50 127
17553.75 131
17555.01 133
17556.26 124
17557.51 141
17558.76 158
17560.01 137
17561.26 120
17562.52 120
17563.77 165
17565.02 152
17566.27 152
17567.53 146
17568.78 144
17570.03 153
17571.28 150
17572.53 152
17573.79 140
17575.04 139
17576.29 145
17577.54 176
17578.80 141
17580.05 155
17581.30 150
17582.56 148
17583.81 146
17585.06 132
17586.31 168
17587.57 143
17588.82 146
17590.07 143
17591.33 158
17592.58 146
17593.83 157
17595.08 150
17596.34 152
17597.59 157
17598.84 143
17600.10 160
17601.35 149
17602.61 152
17603.86 157
17605.11 158
17606.37 155
17607.62 147
17608.87 155
17610.13 166
17611.38 151
17612.63 155
17613.89 154
17615.14 156
17616.40 177
17617.65 148
17618.90 172
17620.16 167
17621.41 180
17622.67 149
17623.92 160
17625.17 159
17626.43 165
17627.68 170
17628.94 151
17630.19 155
17631.45 167
17632.70 168
17633.96 149
17635.21 174
17636.47 166
17637.72 168
17638.97 173
17640.23 183
17641.48 152
17642.74 156
17643.99 164
17645.25 185
17646.50 153
17647.76 169
17649.01 165
17650.27 146
17651.52 144
17652.78 160
17654.04 169
17655.29 170
17656.55 151
17657.80 154
17659.06 151
17660.31 143
17661.57 166
17662.82 142
17664.08 158
17665.33 143
17666.59 162
17667.85 160
17669.10 144
17670.36 161
17671.61 173
17672.87 187
17674.13 151
17675.38 172
17676.64 163
17677.89 159
17679.15 130
17680.41 129
17681.66 138
17682.92 154
17684.18 177
17685.43 143
17686.69 138
17687.95 137
17689.20 147
17690.46 145
17691.71 141
17692.97 157
17694.23 160
17695.49 151
17696.74 132
17698.00 144
17699.26 165
17700.51 127
17701.77 130
17703.03 138
17704.28 141
17705.54 155
17706.80 134
17708.06 145
17709.31 142
17710.57 151
17711.83 128
17713.08 135
17714.34 136
17715.60 125
17716.86 138
17718.11 135
17719.37 121
17720.63 136
17721.89 127
17723.15 130
17724.40 154
17725.66 120
17726.92 152
17728.18 153
17729.43 151
17730.69 123
17731.95 152
17733.21 140
17734.47 151
17735.73 135
17736.98 139
17738.24 130
17739.50 144
17740.76 148
17742.02 148
17743.28 138
17744.53 141
17745.79 132
17747.05 146
17748.31 144
17749.57 145
17750.83 132
17752.09 136
17753.34 115
17754.60 120
17755.86 128
17757.12 116
17758.38 125
17759.64 141
17760.90 144
17762.16 153
17763.42 135
17764.68 145
17765.94 121
17767.19 120
17768.45 125
17769.71 152
17770.97 131
17772.23 136
17773.49 122
17774.75 132
17776.01 132
17777.27 123
17778.53 127
17779.79 132
17781.05 118
17782.31 127
17783.57 123
17784.83 130
17786.09 128
17787.35 135
17788.61 140
17789.87 125
17791.13 136
17792.39 143
17793.65 109
17794.91 120
17796.17 137
17797.43 130
17798.69 139
17799.95 135
17801.21 106
17802.47 132
17803.73 121
17805.00 138
17806.26 138
17807.52 140
17808.78 129
17810.04 110
17811.30 122
17812.56 103
17813.82 98
17815.08 107
17816.34 112
17817.60 118
17818.87 127
17820.13 118
17821.39 117
17822.65 116
17823.91 107
17825.17 113
17826.43 120
17827.69 122
17828.96 106
17830.22 100
17831.48 110
17832.74 107
17834.00 117
17835.26 113
17836.53 112
17837.79 89
17839.05 103
17840.31 125
17841.57 108
17842.84 113
17844.10 100
17845.36 108
17846.62 104
17847.88 113
17849.15 104
17850.41 116
17851.67 100
17852.93 108
17854.20 116
17855.46 104
17856.72 109
17857.98 110
17859.25 110
17860.51 100
17861.77 115
17863.03 119
17864.30 116
17865.56 109
17866.82 98
17868.09 113
17869.35 129
17870.61 113
17871.87 118
17873.14 103
17874.40 110
17875.66 106
17876.93 108
17878.19 131
17879.45 108
17880.72 113
17881.98 109
17883.24 103
17884.51 106
17885.77 115
17887.03 105
17888.30 119
17889.56 119
17890.83 102
17892.09 115
17893.35 103
17894.62 124
17895.88 126
17897.14 104
17898.41 122
17899.67 127
17900.94 100
17902.20 110
17903.46 98
17904.73 105
17905.99 114
17907.26 114
17908.52 104
17909.79 99
17911.05 120
17912.32 116
17913.58 140
17914.84 103
17916.11 119
17917.37 104
17918.64 109
17919.90 112
17921.17 109
17922.43 99
17923.70 113
17924.96 108
17926.23 119
17927.49 108
17928.76 110
17930.02 85
17931.29 86
17932.55 100
17933.82 110
17935.08 115
17936.35 122
17937.61 112
17938.88 105
17940.14 112
17941.41 92
17942.68 98
17943.94 109
17945.21 114
17946.47 106
17947.74 105
17949.00 104
17950.27 98
17951.54 98
17952.80 114
17954.07 105
17955.33 102
17956.60 98
17957.87 100
17959.13 101
17960.40 113
17961.66 88
17962.93 101
17964.20 104
17965.46 87
17966.73 103
17968.00 82
17969.26 106
17970.53 105
17971.80 94
17973.06 106
17974.33 112
17975.60 102
17976.86 98
17978.13 106
17979.40 103
17980.66 119
17981.93 104
17983.20 97
17984.46 99
17985.73 101
17987.00 109
17988.26 101
17989.53 104
17990.80 102
17992.07 98
17993.33 111
17994.60 103
17995.87 102
17997.14 103
17998.40 91
17999.67 113
18000.94 99
18002.21 90
18003.47 105
18004.74 92
18006.01 113
18007.28 113
18008.55 99
18009.81 97
18011.08 108
18012.35 111
18013.62 102
18014.89 99
18016.15 100
18017.42 104
18018.69 119
18019.96 105
18021.23 88
18022.49 105
18023.76 107
18025.03 103
18026.30 104
18027.57 120
18028.84 120
18030.11 116
18031.37 104
18032.64 107
18033.91 96
18035.18 112
18036.45 114
18037.72 107
18038.99 105
18040.26 99
18041.53 124
18042.79 92
18044.06 115
18045.33 123
18046.60 114
18047.87 99
18049.14 99
18050.41 113
18051.68 112
18052.95 105
18054.22 115
18055.49 110
18056.76 110
18058.03 105
18059.30 118
18060.57 108
18061.84 111
18063.11 97
18064.38 106
18065.65 115
18066.92 103
18068.19 126
18069.46 117
18070.73 102
18072.00 96
18073.27 117
18074.54 107
18075.81 108
18077.08 91
18078.35 91
18079.62 112
18080.89 94
18082.16 98
18083.43 123
18084.70 123
18085.97 121
18087.24 112
18088.51 120
18089.78 103
18091.05 96
18092.32 113
18093.59 130
18094.87 107
18096.14 112
18097.41 111
18098.68 101
18099.95 103
18101.22 92
18102.49 110
18103.76 107
18105.03 92
18106.31 104
18107.58 94
18108.85 115
18110.12 104
18111.39 110
18112.66 120
18113.93 112
18115.21 110
18116.48 108
18117.75 114
18119.02 111
18120.29 90
18121.56 117
18122.84 114
18124.11 111
18125.38 106
18126.65 119
18127.92 98
18129.20 120
18130.47 122
18131.74 99
18133.01 104
18134.29 96
18135.56 109
18136.83 100
18138.10 119
18139.38 113
18140.65 123
18141.92 103
18143.19 101
18144.47 104
18145.74 120
18147.01 125
18148.28 115
18149.56 127
18150.83 113
18152.10 116
18153.38 94
18154.65 113
18155.92 119
18157.19 112
18158.47 112
18159.74 91
18161.01 107
18162.29 111
18163.56 117
18164.83 123
18166.11 136
18167.38 110
18168.65 117
18169.93 100
18171.20 108
18172.48 118
18173.75 116
18175.02 102
18176.30 98
18177.57 99
18178.84 113
18180.12 116
18181.39 108
18182.67 117
18183.94 115
18185.21 101
18186.49 123
18187.76 123
18189.04 88
18190.31 114
18191.59 105
18192.86 119
18194.13 112
18195.41 118
18196.68 95
18197.96 91
18199.23 100
18200.51 90
18201.78 110
18203.06 111
18204.33 137
18205.61 85
18206.88 91
18208.16 105
18209.43 104
18210.71 118
18211.98 102
18213.26 122
18214.53 113
18215.81 108
18217.08 108
18218.36 92
18219.63 104
18220.91 105
18222.18 107
18223.46 104
18224.73 112
18226.01 116
18227.28 96
18228.56 110
18229.84 101
18231.11 116
18232.39 115
18233.66 110
18234.94 107
18236.21 113
18237.49 98
18238.77 104
18240.04 107
18241.32 88
18242.59 107
18243.87 121
18245.15 115
18246.42 96
18247.70 113
18248.98 94
18250.25 131
18251.53 114
18252.81 103
18254.08 93
18255.36 107
18256.63 106
18257.91 117
18259.19 122
18260.46 105
18261.74 122
18263.02 109
18264.30 108
18265.57 116
18266.85 135
18268.13 114
18269.40 104
18270.68 105
18271.96 126
18273.23 114
18274.51 109
18275.79 96
18277.07 89
18278.34 93
18279.62 112
18280.90 99
18282.18 104
18283.45 111
18284.73 110
18286.01 137
18287.29 111
18288.56 124
18289.84 112
18291.12 111
18292.40 100
18293.68 114
18294.95 104
18296.23 114
18297.51 113
18298.79 107
18300.07 118
18301.34 123
18302.62 117
18303.90 110
18305.18 116
18306.46 106
18307.74 123
18309.01 124
18310.29 133
18311.57 116
18312.85 116
18314.13 123
18315.41 117
18316.69 115
18317.96 101
18319.24 116
18320.52 125
18321.80 121
18323.08 100
18324.36 94
18325.64 89
18326.92 124
18328.20 123
18329.47 117
18330.75 93
18332.03 97
18333.31 135
18334.59 109
18335.87 112
18337.15 106
18338.43 119
18339.71 116
18340.99 116
18342.27 101
18343.55 129
18344.83 108
18346.11 127
18347.39 129
18348.67 119
18349.95 94
18351.23 117
18352.51 124
18353.79 119
18355.07 111
18356.35 123
18357.63 106
18358.91 102
18360.19 109
18361.47 113
18362.75 121
18364.03 113
18365.31 112
18366.59 108
18367.87 109
18369.15 89
18370.43 113
18371.71 131
18372.99 114
18374.27 113
18375.55 107
18376.83 119
18378.12 105
18379.40 103
18380.68 105
18381.96 113
18383.24 100
18384.52 107
18385.80 110
18387.08 104
18388.36 86
18389.65 107
18390.93 100
18392.21 112
18393.49 99
18394.77 120
18396.05 116
18397.33 121
18398.62 119
18399.90 110
18401.18 123
18402.46 92
18403.74 116
18405.02 117
18406.31 105
18407.59 103
18408.87 108
18410.15 123
18411.43 117
18412.72 107
18414.00 117
18415.28 109
18416.56 117
18417.84 93
18419.13 107
18420.41 103
18421.69 102
18422.97 110
18424.26 118
18425.54 107
18426.82 108
18428.10 89
18429.39 90
18430.67 109
18431.95 121
18433.23 109
18434.52 116
18435.80 83
18437.08 86
18438.37 108
18439.65 95
18440.93 103
18442.22 109
18443.50 102
18444.78 111
18446.06 90
18447.35 118
18448.63 103
18449.91 111
18451.20 111
18452.48 104
18453.76 102
18455.05 104
18456.33 109
18457.62 97
18458.90 111
18460.18 110
18461.47 105
18462.75 112
18464.03 108
18465.32 107
18466.60 102
18467.89 102
18469.17 108
18470.45 114
18471.74 108
18473.02 96
18474.31 89
18475.59 124
18476.88 122
18478.16 97
18479.44 108
18480.73 103
18482.01 103
18483.30 110
18484.58 96
18485.87 127
18487.15 110
18488.44 108
18489.72 109
18491.01 122
18492.29 109
18493.58 103
18494.86 117
18496.15 111
18497.43 79
18498.72 109
18500.00 113
18501.29 114
18502.57 97
18503.86 85
18505.14 95
18506.43 96
18507.71 101
18509.00 111
18510.28 105
18511.57 108
18512.85 106
18514.14 102
18515.42 123
18516.71 114
18518.00 114
18519.28 112
18520.57 112
18521.85 103
18523.14 99
18524.43 105
18525.71 114
18527.00 111
18528.28 106
18529.57 102
18530.86 104
18532.14 120
18533.43 124
18534.71 110
18536.00 113
18537.29 111
18538.57 112
18539.86 105
18541.15 99
18542.43 95
18543.72 109
18545.01 109
18546.29 111
18547.58 104
18548.87 101
18550.15 94
18551.44 101
18552.73 114
18554.01 107
18555.30 97
18556.59 114
18557.88 91
18559.16 102
18560.45 99
18561.74 113
18563.02 107
18564.31 93
18565.60 95
18566.89 98
18568.17 94
18569.46 128
18570.75 126
18572.04 108
18573.32 123
18574.61 98
18575.90 131
18577.19 118
18578.48 108
18579.76 112
18581.05 92
18582.34 117
18583.63 95
18584.92 115
18586.20 119
18587.49 96
18588.78 99
18590.07 110
18591.36 119
18592.64 118
18593.93 99
18595.22 131
18596.51 115
18597.80 128
18599.09 115
18600.38 121
18601.66 104
18602.95 110
18604.24 118
18605.53 108
18606.82 112
18608.11 115
18609.40 114
18610.69 131
18611.98 120
18613.26 104
18614.55 131
18615.84 121
18617.13 105
18618.42 118
18619.71 123
18621.00 105
18622.29 110
18623.58 117
18624.87 114
18626.16 110
18627.45 113
18628.74 130
18630.03 115
18631.32 114
18632.61 107
18633.89 114
18635.18 123
18636.47 121
18637.76 106
18639.05 116
18640.34 118
18641.63 104
18642.92 98
18644.21 106
18645.50 95
18646.79 94
18648.09 107
18649.38 113
18650.67 115
18651.96 94
18653.25 104
18654.54 104
18655.83 101
18657.12 101
18658.41 96
18659.70 97
18660.99 110
18662.28 108
18663.57 94
18664.86 83
18666.15 83
18667.44 80
18668.74 108
18670.03 105
18671.32 101
18672.61 111
18673.90 103
18675.19 98
18676.48 94
18677.77 97
18679.06 89
18680.36 100
18681.65 94
18682.94 108
18684.23 105
18685.52 101
18686.81 96
18688.11 97
18689.40 109
18690.69 92
18691.98 100
18693.27 94
18694.56 87
18695.86 90
18697.15 90
18698.44 92
18699.73 108
18701.02 103
18702.32 104
18703.61 92
18704.90 93
18706.19 90
18707.48 92
18708.78 100
18710.07 97
18711.36 106
18712.65 107
18713.95 103
18715.24 117
18716.53 115
18717.83 103
18719.12 86
18720.41 107
18721.70 120
18723.00 95
18724.29 88
18725.58 102
18726.87 115
18728.17 96
18729.46 106
18730.75 90
18732.05 95
18733.34 89
18734.63 88
18735.93 99
18737.22 80
18738.51 87
18739.81 89
18741.10 94
18742.39 101
18743.69 100
18744.98 91
18746.27 98
18747.57 113
18748.86 97
18750.16 102
18751.45 104
18752.74 92
18754.04 90
18755.33 82
18756.63 90
18757.92 103
18759.21 91
18760.51 90
18761.80 84
18763.10 94
18764.39 68
18765.69 98
18766.98 94
18768.27 96
18769.57 88
18770.86 95
18772.16 95
18773.45 97
18774.75 95
18776.04 93
18777.34 92
18778.63 89
18779.93 97
18781.22 90
18782.52 96
18783.81 104
18785.11 104
18786.40 89
18787.70 88
18788.99 74
18790.29 101
18791.58 91
18792.88 99
18794.17 99
18795.47 91
18796.76 78
18798.06 98
18799.35 100
18800.65 98
18801.94 96
18803.24 103
18804.54 103
18805.83 93
18807.13 96
18808.42 94
18809.72 111
18811.01 95
18812.31 87
18813.61 96
18814.90 103
18816.20 111
18817.49 97
18818.79 109
18820.09 97
18821.38 105
18822.68 107
18823.98 105
18825.27 110
18826.57 97
18827.87 81
18829.16 108
18830.46 101
18831.75 99
18833.05 88
18834.35 96
18835.64 93
18836.94 94
18838.24 111
18839.54 105
18840.83 111
18842.13 108
18843.43 120
18844.72 125
18846.02 111
18847.32 98
18848.61 109
18849.91 88
18851.21 98
18852.51 78
18853.80 97
18855.10 82
18856.40 88
18857.70 105
18858.99 82
18860.29 107
18861.59 102
18862.89 103
18864.18 96
18865.48 113
18866.78 92
18868.08 102
18869.38 86
18870.67 106
18871.97 92
18873.27 104
18874.57 82
18875.87 98
18877.16 95
18878.46 97
18879.76 95
18881.06 120
18882.36 99
18883.66 112
18884.95 114
18886.25 108
18887.55 84
18888.85 89
18890.15 101
18891.45 109
18892.75 105
18894.04 103
18895.34 107
18896.64 94
18897.94 95
18899.24 96
18900.54 93
18901.84 95
18903.14 101
18904.44 103
18905.74 92
18907.03 126
18908.33 107
18909.63 111
18910.93 92
18912.23 99
18913.53 84
18914.83 98
18916.13 100
18917.43 100
18918.73 80
18920.03 95
18921.33 95
18922.63 85
18923.93 85
18925.23 95
18926.53 100
18927.83 97
18929.13 90
18930.43 86
18931.73 113
18933.03 97
18934.33 113
18935.63 103
18936.93 102
18938.23 77
18939.53 111
18940.83 109
18942.13 96
18943.43 110
18944.73 107
18946.03 112
18947.33 96
18948.63 98
18949.93 92
18951.23 110
18952.53 95
18953.84 105
18955.14 101
18956.44 96
18957.74 95
18959.04 106
18960.34 87
18961.64 101
18962.94 98
18964.24 97
18965.54 99
18966.85 80
18968.15 82
18969.45 94
18970.75 114
18972.05 81
18973.35 104
18974.65 94
18975.96 104
18977.26 103
18978.56 95
18979.86 85
18981.16 91
18982.46 108
18983.77 93
18985.07 95
18986.37 82
18987.67 98
18988.97 90
18990.28 87
18991.58 100
18992.88 96
18994.18 103
18995.49 107
18996.79 92
18998.09 95
18999.39 86
19000.69 96
19002.00 101
19003.30 95
19004.60 107
19005.90 84
19007.21 89
19008.51 92
19009.81 91
19011.12 80
19012.42 111
19013.72 89
19015.02 106
19016.33 94
19017.63 110
19018.93 99
19020.24 96
19021.54 107
19022.84 97
19024.15 98
19025.45 100
19026.75 95
19028.06 76
19029.36 92
19030.66 92
19031.97 85
19033.27 85
19034.57 90
19035.88 84
19037.18 86
19038.48 80
19039.79 81
19041.09 108
19042.40 97
19043.70 116
19045.00 96
19046.31 82
19047.61 86
19048.92 110
19050.22 88
19051.52 76
19052.83 86
19054.13 94
19055.44 88
19056.74 92
19058.05 84
19059.35 98
19060.65 105
19061.96 94
19063.26 97
19064.57 86
19065.87 94
19067.18 89
19068.48 109
19069.79 108
19071.09 95
19072.40 80
19073.70 96
19075.01 92
19076.31 103
19077.62 90
19078.92 88
19080.23 103
19081.53 111
19082.84 99
19084.14 89
19085.45 88
19086.75 102
19088.06 97
19089.36 89
19090.67 72
19091.98 72
19093.28 93
19094.59 103
19095.89 96
19097.20 93
19098.50 97
19099.81 95
19101.12 85
19102.42 102
19103.73 90
19105.03 98
19106.34 84
19107.65 78
19108.95 74
19110.26 85
19111.56 84
19112.87 92
19114.18 80
19115.48 89
19116.79 95
19118.10 96
19119.40 88
19120.71 97
19122.02 88
19123.32 88
19124.63 108
19125.94 73
19127.24 83
19128.55 89
19129.86 86
19131.16 90
19132.47 94
19133.78 89
19135.08 93
19136.39 98
19137.70 89
19139.01 89
19140.31 87
19141.62 103
19142.93 77
19144.23 91
19145.54 80
19146.85 97
19148.16 81
19149.46 81
19150.77 81
19152.08 87
19153.39 97
19154.69 108
19156.00 86
19157.31 78
19158.62 95
19159.93 97
19161.23 106
19162.54 94
19163.85 96
19165.16 87
19166.47 99
19167.77 82
19169.08 85
19170.39 94
19171.70 85
19173.01 95
19174.32 98
19175.62 96
19176.93 89
19178.24 85
19179.55 82
19180.86 85
19182.17 87
19183.48 90
19184.78 88
19186.09 96
19187.40 108
19188.71 92
19190.02 72
19191.33 102
19192.64 89
19193.95 86
19195.26 91
19196.56 82
19197.87 83
19199.18 85
19200.49 89
19201.80 81
19203.11 76
19204.42 68
19205.73 94
19207.04 78
19208.35 69
19209.66 96
19210.97 103
19212.28 97
19213.59 83
19214.90 68
19216.21 85
19217.52 86
19218.83 91
19220.14 93
19221.45 73
19222.76 81
19224.07 72
19225.38 93
19226.69 77
19228.00 83
19229.31 96
19230.62 95
19231.93 87
19233.24 96
19234.55 88
19235.86 89
19237.17 96
19238.48 102
19239.79 109
19241.10 93
19242.41 101
19243.72 93
19245.03 80
19246.35 78
19247.66 87
19248.97 97
19250.28 92
19251.59 86
19252.90 81
19254.21 86
19255.52 77
19256.83 92
19258.14 94
19259.46 101
19260.77 102
19262.08 84
19263.39 102
19264.70 91
19266.01 79
19267.32 73
19268.64 98
19269.95 102
19271.26 89
19272.57 80
19273.88 90
19275.20 80
19276.51 76
19277.82 80
19279.13 93
19280.44 100
19281.75 80
19283.07 80
19284.38 81
19285.69 73
19287.00 78
19288.32 79
19289.63 107
19290.94 87
19292.25 72
19293.57 93
19294.88 104
19296.19 82
19297.50 90
19298.82 82
19300.13 82
19301.44 91
19302.75 90
19304.07 80
19305.38 83
19306.69 77
19308.01 80
19309.32 89
19310.63 90
19311.94 82
19313.26 77
19314.57 88
19315.88 88
19317.20 103
19318.51 82
19319.82 88
19321.14 67
19322.45 77
19323.76 92
19325.08 68
19326.39 81
19327.70 78
19329.02 96
19330.33 83
19331.65 82
19332.96 81
19334.27 77
19335.59 73
19336.90 79
19338.22 96
19339.53 87
19340.84 88
19342.16 89
19343.47 80
19344.79 72
19346.10 86
19347.41 72
19348.73 91
19350.04 76
19351.36 79
19352.67 88
19353.99 76
19355.30 75
19356.62 88
19357.93 86
19359.25 85
19360.56 72
19361.87 76
19363.19 94
19364.50 59
19365.82 83
19367.13 63
19368.45 95
19369.76 68
19371.08 69
19372.39 84
19373.71 81
19375.02 66
19376.34 78
19377.66 84
19378.97 87
19380.29 79
19381.60 76
19382.92 96
19384.23 90
19385.55 82
19386.86 71
19388.18 83
19389.50 80
19390.81 89
19392.13 82
19393.44 83
19394.76 92
19396.07 87
19397.39 101
19398.71 79
19400.02 82
19401.34 82
19402.65 95
19403.97 74
19405.29 86
19406.60 84
19407.92 80
19409.24 83
19410.55 106
19411.87 77
19413.19 86
19414.50 72
19415.82 88
19417.14 95
19418.45 92
19419.77 79
19421.09 85
19422.40 93
19423.72 74
19425.04 83
19426.35 90
19427.67 94
19428.99 76
19430.30 78
19431.62 84
19432.94 87
19434.26 87
19435.57 86
19436.89 80
19438.21 77
19439.53 83
19440.84 88
19442.16 88
19443.48 63
19444.80 91
19446.11 113
19447.43 96
19448.75 72
19450.07 81
19451.38 95
19452.70 103
19454.02 78
19455.34 84
19456.66 87
19457.97 91
19459.29 68
19460.61 75
19461.93 95
19463.25 103
19464.57 90
19465.88 87
19467.20 99
19468.52 87
19469.84 103
19471.16 76
19472.48 86
19473.79 91
19475.11 85
19476.43 77
19477.75 71
19479.07 75
19480.39 88
19481.71 94
19483.03 89
19484.34 60
19485.66 71
19486.98 92
19488.30 73
19489.62 72
19490.94 75
19492.26 76
19493.58 69
19494.90 75
19496.22 87
19497.54 78
19498.86 76
19500.18 73
19501.50 88
19502.81 80
19504.13 87
19505.45 75
19506.77 84
19508.09 86
19509.41 74
19510.73 67
19512.05 79
19513.37 78
19514.69 81
19516.01 83
19517.33 72
19518.65 83
19519.97 81
19521.29 94
19522.61 73
19523.93 70
19525.25 74
19526.57 86
19527.89 65
19529.22 78
19530.54 78
19531.86 82
19533.18 82
19534.50 76
19535.82 86
19537.14 68
19538.46 76
19539.78 92
19541.10 71
19542.42 69
19543.74 72
19545.06 90
19546.39 80
19547.71 73
19549.03 98
19550.35 103
19551.67 100
19552.99 88
19554.31 105
19555.63 91
19556.96 65
19558.28 82
19559.60 90
19560.92 99
19562.24 93
19563.56 82
19564.88 82
19566.21 81
19567.53 79
19568.85 93
19570.17 80
19571.49 71
19572.82 71
19574.14 87
19575.46 83
19576.78 74
19578.10 74
19579.43 95
19580.75 80
19582.07 76
19583.39 94
19584.72 92
19586.04 81
19587.36 74
19588.68 95
19590.01 88
19591.33 105
19592.65 95
19593.97 98
19595.30 81
19596.62 69
19597.94 85
19599.26 87
19600.59 79
19601.91 65
19603.23 85
19604.56 79
19605.88 83
19607.20 76
19608.53 85
19609.85 83
19611.17 72
19612.49 83
19613.82 87
19615.14 81
19616.47 79
19617.79 80
19619.11 85
19620.44 74
19621.76 67
19623.08 96
19624.41 77
19625.73 72
19627.05 78
19628.38 94
19629.70 89
19631.03 74
19632.35 86
19633.67 102
19635.00 97
19636.32 94
19637.65 81
19638.97 89
19640.29 82
19641.62 94
19642.94 105
19644.27 93
19645.59 95
19646.92 87
19648.24 106
19649.57 85
19650.89 70
19652.21 83
19653.54 97
19654.86 85
19656.19 87
19657.51 77
19658.84 83
19660.16 83
19661.49 89
19662.81 93
19664.14 90
19665.46 88
19666.79 76
19668.11 101
19669.44 91
19670.76 85
19672.09 75
19673.41 88
19674.74 85
19676.07 97
19677.39 83
19678.72 89
19680.04 85
19681.37 70
19682.69 96
19684.02 73
19685.34 71
19686.67 87
19688.00 90
19689.32 66
19690.65 70
19691.97 79
19693.30 95
19694.63 83
19695.95 90
19697.28 98
19698.60 91
19699.93 81
19701.26 88
19702.58 91
19703.91 76
19705.24 67
19706.56 75
19707.89 73
19709.22 77
19710.54 72
19711.87 76
19713.20 100
19714.52 99
19715.85 99
19717.18 80
19718.50 93
19719.83 76
19721.16 81
19722.48 84
19723.81 94
19725.14 80
19726.47 107
19727.79 108
19729.12 82
19730.45 89
19731.77 85
19733.10 93
19734.43 69
19735.76 87
19737.08 81
19738.41 87
19739.74 80
19741.07 89
19742.39 91
19743.72 87
19745.05 73
19746.38 95
19747.71 114
19749.03 77
19750.36 89
19751.69 77
19753.02 90
19754.35 104
19755.67 83
19757.00 99
19758.33 91
19759.66 84
19760.99 87
19762.31 95
19763.64 78
19764.97 77
19766.30 85
19767.63 81
19768.96 83
19770.29 87
19771.61 97
19772.94 103
19774.27 75
19775.60 87
19776.93 88
19778.26 88
19779.59 64
19780.92 86
19782.25 99
19783.57 76
19784.90 78
19786.23 96
19787.56 101
19788.89 72
19790.22 67
19791.55 78
19792.88 97
19794.21 82
19795.54 102
19796.87 92
19798.20 101
19799.53 82
19800.86 101
19802.19 87
19803.52 80
19804.85 97
19806.18 95
19807.50 97
19808.83 77
19810.16 89
19811.49 86
19812.82 89
19814.15 76
19815.49 90
19816.82 86
19818.15 78
19819.48 79
19820.81 110
19822.14 94
19823.47 88
19824.80 76
19826.13 79
19827.46 89
19828.79 74
19830.12 90
19831.45 85
19832.78 84
19834.11 74
19835.44 107
19836.77 84
19838.10 85
19839.44 65
19840.77 92
19842.10 84
19843.43 70
19844.76 92
19846.09 103
19847.42 97
19848.75 84
19850.08 82
19851.42 95
19852.75 101
19854.08 79
19855.41 93
19856.74 104
19858.07 104
19859.40 81
19860.74 107
19862.07 77
19863.40 79
19864.73 90
19866.06 86
19867.40 83
19868.73 70
19870.06 85
19871.39 93
19872.72 94
19874.06 87
19875.39 93
19876.72 102
19878.05 91
19879.38 76
19880.72 85
19882.05 88
19883.38 92
19884.71 97
19886.05 118
19887.38 98
19888.71 71
19890.04 83
19891.38 90
19892.71 86
19894.04 79
19895.38 90
19896.71 82
19898.04 76
19899.37 80
19900.71 80
19902.04 78
19903.37 100
19904.71 84
19906.04 81
19907.37 76
19908.71 94
19910.04 94
19911.37 77
19912.71 70
19914.04 83
19915.37 113
19916.71 91
19918.04 88
19919.37 89
19920.71 85
19922.04 75
19923.37 81
19924.71 94
19926.04 85
19927.38 92
19928.71 85
19930.04 93
19931.38 82
19932.71 79
19934.05 75
19935.38 101
19936.71 78
19938.05 82
19939.38 85
19940.72 88
19942.05 89
19943.39 91
19944.72 77
19946.06 89
19947.39 73
19948.72 82
19950.06 90
19951.39 98
19952.73 75
19954.06 82
19955.40 96
19956.73 89
19958.07 81
19959.40 87
19960.74 81
19962.07 114
19963.41 88
19964.74 89
19966.08 92
19967.41 85
19968.75 92
19970.08 88
19971.42 106
19972.76 71
19974.09 89
19975.43 82
19976.76 81
19978.10 103
19979.43 79
19980.77 95
19982.10 85
19983.44 88
19984.78 69
19986.11 91
19987.45 79
19988.78 99
19990.12 92
19991.46 92
19992.79 87
19994.13 100
19995.46 97
19996.80 74
19998.14 79
19999.47 95
20000.81 99
20002.15 84
20003.48 95
20004.82 110
20006.16 77
20007.49 66
20008.83 82
20010.17 83
20011.50 81
20012.84 74
20014.18 90
20015.51 95
20016.85 92
20018.19 81
20019.52 72
20020.86 97
20022.20 81
20023.53 73
20024.87 72
20026.21 85
20027.55 79
20028.88 111
20030.22 83
20031.56 81
20032.90 79
20034.23 83
20035.57 93
20036.91 78
20038.25 72
20039.58 106
20040.92 90
20042.26 83
20043.60 80
20044.93 78
20046.27 83
20047.61 90
20048.95 97
20050.29 85
20051.62 84
20052.96 84
20054.30 80
20055.64 82
20056.98 74
20058.32 92
20059.65 81
20060.99 106
20062.33 91
20063.67 80
20065.01 85
20066.35 85
20067.68 80
20069.02 84
20070.36 70
20071.70 82
20073.04 79
20074.38 84
20075.72 73
20077.06 82
20078.40 97
20079.73 98
20081.07 89
20082.41 84
20083.75 82
20085.09 83
20086.43 85
20087.77 85
20089.11 96
20090.45 90
20091.79 95
20093.13 93
20094.47 94
20095.81 99
20097.15 95
20098.48 92
20099.82 82
20101.16 88
20102.50 92
20103.84 75
20105.18 80
20106.52 101
20107.86 96
20109.20 92
20110.54 84
20111.88 109
20113.22 88
20114.56 92
20115.90 73
20117.24 88
20118.58 92
20119.93 92
20121.27 103
20122.61 78
20123.95 72
20125.29 83
20126.63 89
20127.97 87
20129.31 100
20130.65 92
20131.99 83
20133.33 99
20134.67 86
20136.01 97
