# Supplementary material for: MALDI-TOF MS typing enables the classification of brewing yeasts of the genus Saccharomyces to major beer styles
Source: PLoS One. 2017 Aug 9;12(8):e0181694. doi: 10.1371/journal.pone.0181694 (PMC5549903; doi:10.1371/journal.pone.0181694)
Supplement: S7 File — The directory includes 90 raw files and was zipped to “.zip”; the folder has three strains with 30 spectra per strain; S1 Text explains the raw files with an example and Table 1 represents the yeast strains used within the experiment. (ZIP) [file pone.0181694.s010.zip › 19-21/30278-69-Lag-Lag-Lag-YPG-18h-E-E_2016-09-27_10_0_B6_1.dat]

1999.34 335
1999.77 262
2000.19 243
2000.61 303
2001.03 320
2001.45 328
2001.88 362
2002.30 339
2002.72 274
2003.14 308
2003.56 309
2003.99 227
2004.41 250
2004.83 283
2005.25 264
2005.68 264
2006.10 249
2006.52 281
2006.94 276
2007.37 288
2007.79 215
2008.21 306
2008.64 312
2009.06 263
2009.48 277
2009.90 292
2010.33 279
2010.75 293
2011.17 265
2011.60 270
2012.02 278
2012.44 261
2012.87 208
2013.29 248
2013.71 257
2014.14 243
2014.56 258
2014.98 272
2015.41 264
2015.83 240
2016.25 249
2016.68 299
2017.10 273
2017.53 307
2017.95 329
2018.37 312
2018.80 324
2019.22 293
2019.65 314
2020.07 323
2020.49 333
2020.92 295
2021.34 298
2021.77 312
2022.19 273
2022.61 302
2023.04 262
2023.46 266
2023.89 242
2024.31 235
2024.74 265
2025.16 268
2025.59 256
2026.01 261
2026.44 288
2026.86 231
2027.29 256
2027.71 235
2028.14 242
2028.56 285
2028.98 264
2029.41 280
2029.84 273
2030.26 246
2030.69 275
2031.11 273
2031.54 263
2031.96 253
2032.39 256
2032.81 243
2033.24 251
2033.66 286
2034.09 267
2034.51 250
2034.94 288
2035.37 247
2035.79 242
2036.22 226
2036.64 225
2037.07 274
2037.49 306
2037.92 278
2038.35 270
2038.77 269
2039.20 273
2039.62 243
2040.05 254
2040.48 239
2040.90 257
2041.33 278
2041.76 275
2042.18 228
2042.61 300
2043.03 280
2043.46 248
2043.89 283
2044.31 265
2044.74 267
2045.17 265
2045.59 281
2046.02 280
2046.45 286
2046.87 296
2047.30 271
2047.73 297
2048.16 293
2048.58 268
2049.01 275
2049.44 307
2049.86 287
2050.29 265
2050.72 245
2051.15 219
2051.57 251
2052.00 261
2052.43 261
2052.86 208
2053.28 248
2053.71 259
2054.14 252
2054.57 266
2054.99 227
2055.42 273
2055.85 284
2056.28 258
2056.70 269
2057.13 295
2057.56 266
2057.99 288
2058.42 279
2058.84 289
2059.27 307
2059.70 295
2060.13 282
2060.56 271
2060.99 246
2061.41 235
2061.84 282
2062.27 287
2062.70 301
2063.13 328
2063.56 262
2063.99 295
2064.41 317
2064.84 269
2065.27 310
2065.70 299
2066.13 317
2066.56 320
2066.99 333
2067.42 333
2067.85 255
2068.27 259
2068.70 265
2069.13 276
2069.56 241
2069.99 232
2070.42 212
2070.85 228
2071.28 224
2071.71 238
2072.14 290
2072.57 241
2073.00 268
2073.43 231
2073.86 232
2074.29 286
2074.72 285
2075.15 274
2075.58 236
2076.01 249
2076.44 336
2076.87 315
2077.30 292
2077.73 250
2078.16 259
2078.59 285
2079.02 270
2079.45 312
2079.88 280
2080.31 246
2080.74 279
2081.17 301
2081.60 302
2082.03 290
2082.46 309
2082.89 298
2083.32 270
2083.75 287
2084.18 274
2084.61 250
2085.04 283
2085.47 252
2085.90 261
2086.34 260
2086.77 257
2087.20 259
2087.63 273
2088.06 284
2088.49 244
2088.92 266
2089.35 260
2089.79 256
2090.22 239
2090.65 266
2091.08 270
2091.51 261
2091.94 247
2092.37 303
2092.81 280
2093.24 292
2093.67 287
2094.10 294
2094.53 278
2094.96 262
2095.40 236
2095.83 255
2096.26 223
2096.69 239
2097.12 239
2097.56 219
2097.99 238
2098.42 252
2098.85 252
2099.29 241
2099.72 236
2100.15 222
2100.58 276
2101.01 256
2101.45 234
2101.88 252
2102.31 253
2102.75 283
2103.18 247
2103.61 261
2104.04 261
2104.48 288
2104.91 253
2105.34 264
2105.77 282
2106.21 287
2106.64 294
2107.07 260
2107.51 287
2107.94 281
2108.37 244
2108.81 274
2109.24 266
2109.67 238
2110.11 223
2110.54 251
2110.97 284
2111.41 246
2111.84 269
2112.27 258
2112.71 233
2113.14 244
2113.58 273
2114.01 248
2114.44 230
2114.88 279
2115.31 242
2115.75 244
2116.18 214
2116.61 247
2117.05 241
2117.48 218
2117.92 217
2118.35 226
2118.78 200
2119.22 220
2119.65 229
2120.09 235
2120.52 243
2120.96 256
2121.39 251
2121.83 281
2122.26 258
2122.69 269
2123.13 268
2123.56 243
2124.00 238
2124.43 236
2124.87 246
2125.30 293
2125.74 281
2126.17 312
2126.61 254
2127.04 264
2127.48 233
2127.91 264
2128.35 265
2128.79 261
2129.22 255
2129.66 229
2130.09 231
2130.53 288
2130.96 249
2131.40 222
2131.83 231
2132.27 247
2132.70 291
2133.14 307
2133.58 257
2134.01 261
2134.45 264
2134.88 286
2135.32 267
2135.76 261
2136.19 288
2136.63 277
2137.06 242
2137.50 286
2137.94 261
2138.37 277
2138.81 277
2139.25 240
2139.68 242
2140.12 262
2140.56 275
2140.99 257
2141.43 253
2141.87 234
2142.30 223
2142.74 230
2143.18 215
2143.61 255
2144.05 262
2144.49 271
2144.92 250
2145.36 265
2145.80 264
2146.23 269
2146.67 278
2147.11 276
2147.55 336
2147.98 323
2148.42 273
2148.86 300
2149.30 320
2149.73 321
2150.17 306
2150.61 314
2151.05 317
2151.48 290
2151.92 291
2152.36 301
2152.80 283
2153.23 330
2153.67 342
2154.11 267
2154.55 318
2154.99 301
2155.42 305
2155.86 286
2156.30 270
2156.74 284
2157.18 313
2157.61 294
2158.05 260
2158.49 247
2158.93 288
2159.37 275
2159.81 285
2160.24 302
2160.68 324
2161.12 276
2161.56 286
2162.00 298
2162.44 298
2162.88 263
2163.32 291
2163.75 313
2164.19 294
2164.63 333
2165.07 341
2165.51 310
2165.95 284
2166.39 285
2166.83 270
2167.27 288
2167.71 265
2168.15 312
2168.59 303
2169.02 282
2169.46 260
2169.90 234
2170.34 268
2170.78 310
2171.22 306
2171.66 289
2172.10 304
2172.54 312
2172.98 278
2173.42 249
2173.86 292
2174.30 292
2174.74 289
2175.18 311
2175.62 369
2176.06 317
2176.50 335
2176.94 332
2177.38 288
2177.82 357
2178.26 313
2178.70 340
2179.14 319
2179.58 313
2180.02 318
2180.47 354
2180.91 326
2181.35 320
2181.79 270
2182.23 313
2182.67 334
2183.11 265
2183.55 240
2183.99 239
2184.43 210
2184.87 274
2185.31 265
2185.76 267
2186.20 261
2186.64 256
2187.08 331
2187.52 304
2187.96 313
2188.40 285
2188.84 264
2189.29 326
2189.73 309
2190.17 306
2190.61 325
2191.05 293
2191.49 337
2191.94 334
2192.38 307
2192.82 311
2193.26 354
2193.70 376
2194.14 350
2194.59 376
2195.03 348
2195.47 332
2195.91 346
2196.36 386
2196.80 341
2197.24 324
2197.68 351
2198.12 289
2198.57 256
2199.01 245
2199.45 288
2199.89 330
2200.34 318
2200.78 317
2201.22 316
2201.66 300
2202.11 298
2202.55 279
2202.99 274
2203.44 326
2203.88 315
2204.32 304
2204.76 341
2205.21 330
2205.65 286
2206.09 310
2206.54 318
2206.98 363
2207.42 320
2207.87 337
2208.31 336
2208.75 292
2209.20 319
2209.64 321
2210.08 341
2210.53 364
2210.97 345
2211.42 294
2211.86 299
2212.30 349
2212.75 356
2213.19 297
2213.63 306
2214.08 333
2214.52 337
2214.97 317
2215.41 301
2215.85 322
2216.30 284
2216.74 271
2217.19 289
2217.63 290
2218.08 310
2218.52 299
2218.97 287
2219.41 346
2219.85 255
2220.30 292
2220.74 338
2221.19 336
2221.63 284
2222.08 326
2222.52 339
2222.97 331
2223.41 296
2223.86 333
2224.30 360
2224.75 353
2225.19 388
2225.64 373
2226.08 356
2226.53 330
2226.97 345
2227.42 355
2227.86 365
2228.31 367
2228.75 388
2229.20 383
2229.65 377
2230.09 354
2230.54 378
2230.98 375
2231.43 354
2231.87 365
2232.32 371
2232.76 393
2233.21 396
2233.66 360
2234.10 409
2234.55 420
2234.99 464
2235.44 399
2235.89 381
2236.33 421
2236.78 408
2237.23 400
2237.67 371
2238.12 364
2238.56 376
2239.01 362
2239.46 364
2239.90 336
2240.35 369
2240.80 306
2241.24 272
2241.69 299
2242.14 275
2242.58 324
2243.03 275
2243.48 276
2243.93 280
2244.37 279
2244.82 253
2245.27 273
2245.71 280
2246.16 278
2246.61 271
2247.05 254
2247.50 295
2247.95 282
2248.40 293
2248.84 296
2249.29 259
2249.74 305
2250.19 301
2250.63 339
2251.08 377
2251.53 338
2251.98 363
2252.43 376
2252.87 343
2253.32 320
2253.77 305
2254.22 318
2254.66 271
2255.11 304
2255.56 319
2256.01 327
2256.46 295
2256.91 267
2257.35 270
2257.80 308
2258.25 272
2258.70 320
2259.15 277
2259.60 329
2260.04 287
2260.49 308
2260.94 287
2261.39 289
2261.84 324
2262.29 381
2262.74 349
2263.19 300
2263.63 296
2264.08 297
2264.53 366
2264.98 338
2265.43 342
2265.88 371
2266.33 386
2266.78 393
2267.23 344
2267.68 359
2268.13 411
2268.58 418
2269.02 443
2269.47 419
2269.92 430
2270.37 410
2270.82 389
2271.27 378
2271.72 365
2272.17 389
2272.62 405
2273.07 379
2273.52 401
2273.97 372
2274.42 336
2274.87 352
2275.32 372
2275.77 389
2276.22 349
2276.67 349
2277.12 305
2277.57 320
2278.02 341
2278.47 346
2278.92 354
2279.37 340
2279.82 293
2280.27 309
2280.73 308
2281.18 308
2281.63 272
2282.08 303
2282.53 314
2282.98 325
2283.43 302
2283.88 277
2284.33 304
2284.78 328
2285.23 299
2285.68 274
2286.14 276
2286.59 249
2287.04 288
2287.49 364
2287.94 314
2288.39 351
2288.84 378
2289.30 385
2289.75 352
2290.20 444
2290.65 398
2291.10 464
2291.55 494
2292.00 489
2292.46 490
2292.91 475
2293.36 477
2293.81 465
2294.26 455
2294.72 471
2295.17 447
2295.62 455
2296.07 440
2296.52 410
2296.98 363
2297.43 413
2297.88 370
2298.33 369
2298.79 349
2299.24 312
2299.69 329
2300.14 342
2300.60 320
2301.05 303
2301.50 298
2301.95 298
2302.41 308
2302.86 271
2303.31 322
2303.76 325
2304.22 329
2304.67 340
2305.12 314
2305.58 325
2306.03 350
2306.48 302
2306.94 327
2307.39 310
2307.84 328
2308.30 338
2308.75 405
2309.20 352
2309.66 348
2310.11 361
2310.56 363
2311.02 322
2311.47 325
2311.92 284
2312.38 316
2312.83 320
2313.28 288
2313.74 314
2314.19 327
2314.65 334
2315.10 331
2315.55 353
2316.01 348
2316.46 335
2316.92 328
2317.37 350
2317.83 372
2318.28 369
2318.73 366
2319.19 348
2319.64 349
2320.10 383
2320.55 367
2321.01 351
2321.46 369
2321.92 381
2322.37 434
2322.82 448
2323.28 410
2323.73 396
2324.19 429
2324.64 474
2325.10 429
2325.55 385
2326.01 351
2326.46 329
2326.92 390
2327.37 427
2327.83 396
2328.29 379
2328.74 312
2329.20 322
2329.65 366
2330.11 313
2330.56 292
2331.02 328
2331.47 311
2331.93 304
2332.38 314
2332.84 299
2333.30 307
2333.75 314
2334.21 334
2334.66 327
2335.12 293
2335.58 352
2336.03 370
2336.49 373
2336.94 302
2337.40 291
2337.86 288
2338.31 282
2338.77 328
2339.22 343
2339.68 342
2340.14 352
2340.59 323
2341.05 296
2341.51 304
2341.96 317
2342.42 337
2342.88 321
2343.33 355
2343.79 364
2344.25 328
2344.70 314
2345.16 350
2345.62 363
2346.08 375
2346.53 350
2346.99 319
2347.45 328
2347.90 381
2348.36 363
2348.82 344
2349.28 329
2349.73 346
2350.19 330
2350.65 365
2351.11 324
2351.56 338
2352.02 282
2352.48 289
2352.94 290
2353.39 303
2353.85 288
2354.31 312
2354.77 331
2355.22 300
2355.68 281
2356.14 304
2356.60 324
2357.06 313
2357.51 332
2357.97 288
2358.43 314
2358.89 309
2359.35 374
2359.81 333
2360.26 343
2360.72 316
2361.18 304
2361.64 370
2362.10 358
2362.56 395
2363.02 396
2363.47 397
2363.93 369
2364.39 363
2364.85 381
2365.31 405
2365.77 391
2366.23 351
2366.69 360
2367.15 388
2367.60 389
2368.06 400
2368.52 337
2368.98 344
2369.44 305
2369.90 334
2370.36 340
2370.82 326
2371.28 297
2371.74 283
2372.20 311
2372.66 300
2373.12 290
2373.58 300
2374.04 308
2374.50 269
2374.96 297
2375.42 318
2375.88 331
2376.34 299
2376.80 320
2377.26 298
2377.72 308
2378.18 340
2378.64 286
2379.10 280
2379.56 306
2380.02 270
2380.48 290
2380.94 331
2381.40 290
2381.86 315
2382.32 310
2382.78 293
2383.24 334
2383.70 326
2384.16 268
2384.62 281
2385.08 313
2385.54 305
2386.00 363
2386.47 288
2386.93 334
2387.39 332
2387.85 309
2388.31 291
2388.77 291
2389.23 275
2389.69 303
2390.15 339
2390.62 310
2391.08 303
2391.54 292
2392.00 286
2392.46 274
2392.92 292
2393.38 310
2393.85 300
2394.31 305
2394.77 305
2395.23 325
2395.69 308
2396.16 304
2396.62 314
2397.08 317
2397.54 375
2398.00 325
2398.47 300
2398.93 339
2399.39 338
2399.85 345
2400.31 329
2400.78 301
2401.24 281
2401.70 269
2402.16 276
2402.63 275
2403.09 270
2403.55 264
2404.01 303
2404.48 248
2404.94 262
2405.40 298
2405.86 313
2406.33 310
2406.79 291
2407.25 268
2407.72 267
2408.18 347
2408.64 294
2409.11 310
2409.57 290
2410.03 281
2410.49 315
2410.96 318
2411.42 267
2411.88 295
2412.35 267
2412.81 262
2413.28 318
2413.74 298
2414.20 254
2414.67 266
2415.13 305
2415.59 295
2416.06 294
2416.52 330
2416.98 392
2417.45 364
2417.91 357
2418.38 398
2418.84 350
2419.30 361
2419.77 343
2420.23 300
2420.70 346
2421.16 381
2421.63 352
2422.09 363
2422.55 368
2423.02 347
2423.48 376
2423.95 353
2424.41 296
2424.88 332
2425.34 342
2425.81 318
2426.27 314
2426.74 264
2427.20 294
2427.67 306
2428.13 297
2428.60 295
2429.06 289
2429.53 311
2429.99 271
2430.46 266
2430.92 255
2431.39 306
2431.85 299
2432.32 324
2432.78 285
2433.25 284
2433.71 263
2434.18 289
2434.64 277
2435.11 294
2435.58 305
2436.04 315
2436.51 315
2436.97 331
2437.44 302
2437.90 300
2438.37 324
2438.84 364
2439.30 362
2439.77 426
2440.23 387
2440.70 389
2441.17 399
2441.63 360
2442.10 371
2442.57 371
2443.03 352
2443.50 337
2443.96 367
2444.43 361
2444.90 379
2445.36 298
2445.83 331
2446.30 282
2446.76 262
2447.23 313
2447.70 296
2448.16 285
2448.63 309
2449.10 326
2449.57 286
2450.03 293
2450.50 278
2450.97 335
2451.43 302
2451.90 261
2452.37 268
2452.84 272
2453.30 283
2453.77 252
2454.24 243
2454.71 285
2455.17 247
2455.64 257
2456.11 278
2456.58 303
2457.04 302
2457.51 305
2457.98 290
2458.45 265
2458.91 302
2459.38 255
2459.85 260
2460.32 278
2460.79 275
2461.25 258
2461.72 247
2462.19 245
2462.66 271
2463.13 300
2463.60 261
2464.06 292
2464.53 330
2465.00 307
2465.47 278
2465.94 256
2466.41 266
2466.87 307
2467.34 280
2467.81 303
2468.28 316
2468.75 304
2469.22 279
2469.69 299
2470.16 289
2470.63 273
2471.09 260
2471.56 280
2472.03 296
2472.50 308
2472.97 315
2473.44 264
2473.91 267
2474.38 257
2474.85 266
2475.32 285
2475.79 266
2476.26 298
2476.73 289
2477.20 276
2477.67 304
2478.14 297
2478.60 293
2479.07 326
2479.54 332
2480.01 326
2480.48 328
2480.95 291
2481.42 295
2481.89 296
2482.36 315
2482.83 288
2483.30 309
2483.77 297
2484.25 292
2484.72 267
2485.19 278
2485.66 298
2486.13 310
2486.60 324
2487.07 384
2487.54 319
2488.01 284
2488.48 323
2488.95 295
2489.42 311
2489.89 287
2490.36 308
2490.83 299
2491.30 313
2491.78 322
2492.25 304
2492.72 288
2493.19 317
2493.66 372
2494.13 333
2494.60 321
2495.07 330
2495.55 301
2496.02 336
2496.49 319
2496.96 308
2497.43 255
2497.90 297
2498.37 350
2498.85 345
2499.32 257
2499.79 245
2500.26 268
2500.73 262
2501.20 272
2501.68 254
2502.15 267
2502.62 289
2503.09 289
2503.56 280
2504.04 279
2504.51 287
2504.98 282
2505.45 297
2505.93 278
2506.40 306
2506.87 316
2507.34 329
2507.82 333
2508.29 376
2508.76 350
2509.23 343
2509.71 319
2510.18 422
2510.65 379
2511.12 345
2511.60 391
2512.07 392
2512.54 367
2513.02 392
2513.49 382
2513.96 398
2514.44 355
2514.91 335
2515.38 309
2515.85 336
2516.33 333
2516.80 346
2517.27 332
2517.75 288
2518.22 304
2518.70 326
2519.17 323
2519.64 306
2520.12 245
2520.59 271
2521.06 290
2521.54 295
2522.01 308
2522.49 287
2522.96 283
2523.43 259
2523.91 267
2524.38 307
2524.86 288
2525.33 269
2525.80 258
2526.28 267
2526.75 294
2527.23 299
2527.70 336
2528.18 338
2528.65 280
2529.12 318
2529.60 327
2530.07 342
2530.55 328
2531.02 335
2531.50 316
2531.97 321
2532.45 303
2532.92 314
2533.40 305
2533.87 304
2534.35 322
2534.82 335
2535.30 324
2535.77 290
2536.25 269
2536.72 277
2537.20 320
2537.67 341
2538.15 282
2538.62 331
2539.10 311
2539.57 313
2540.05 329
2540.53 316
2541.00 355
2541.48 329
2541.95 300
2542.43 261
2542.90 285
2543.38 309
2543.86 303
2544.33 283
2544.81 283
2545.28 296
2545.76 292
2546.24 335
2546.71 374
2547.19 382
2547.66 391
2548.14 395
2548.62 360
2549.09 419
2549.57 418
2550.05 419
2550.52 424
2551.00 362
2551.48 384
2551.95 384
2552.43 375
2552.91 381
2553.38 355
2553.86 380
2554.34 379
2554.81 350
2555.29 401
2555.77 371
2556.24 398
2556.72 373
2557.20 330
2557.68 329
2558.15 335
2558.63 337
2559.11 345
2559.58 315
2560.06 330
2560.54 340
2561.02 277
2561.49 287
2561.97 294
2562.45 286
2562.93 268
2563.41 271
2563.88 273
2564.36 306
2564.84 273
2565.32 309
2565.79 299
2566.27 288
2566.75 326
2567.23 320
2567.71 291
2568.18 325
2568.66 297
2569.14 368
2569.62 335
2570.10 288
2570.58 318
2571.05 255
2571.53 259
2572.01 287
2572.49 273
2572.97 313
2573.45 322
2573.93 326
2574.40 301
2574.88 285
2575.36 290
2575.84 319
2576.32 300
2576.80 256
2577.28 306
2577.76 303
2578.24 334
2578.72 296
2579.19 306
2579.67 334
2580.15 330
2580.63 315
2581.11 303
2581.59 313
2582.07 282
2582.55 288
2583.03 284
2583.51 330
2583.99 258
2584.47 238
2584.95 267
2585.43 287
2585.91 307
2586.39 294
2586.87 306
2587.35 322
2587.83 321
2588.31 303
2588.79 347
2589.27 357
2589.75 354
2590.23 322
2590.71 263
2591.19 309
2591.67 333
2592.15 310
2592.63 260
2593.11 296
2593.59 317
2594.07 270
2594.55 306
2595.03 312
2595.51 259
2595.99 238
2596.47 284
2596.96 300
2597.44 284
2597.92 258
2598.40 296
2598.88 284
2599.36 278
2599.84 275
2600.32 305
2600.80 265
2601.28 287
2601.77 248
2602.25 253
2602.73 290
2603.21 301
2603.69 283
2604.17 314
2604.65 301
2605.14 301
2605.62 292
2606.10 300
2606.58 316
2607.06 324
2607.54 310
2608.03 339
2608.51 292
2608.99 296
2609.47 326
2609.95 350
2610.44 347
2610.92 351
2611.40 336
2611.88 358
2612.37 362
2612.85 356
2613.33 291
2613.81 336
2614.29 324
2614.78 266
2615.26 266
2615.74 282
2616.22 255
2616.71 269
2617.19 295
2617.67 321
2618.16 299
2618.64 283
2619.12 247
2619.60 248
2620.09 251
2620.57 244
2621.05 279
2621.54 309
2622.02 308
2622.50 340
2622.99 312
2623.47 267
2623.95 281
2624.44 309
2624.92 317
2625.40 326
2625.89 322
2626.37 319
2626.85 349
2627.34 295
2627.82 306
2628.30 322
2628.79 313
2629.27 288
2629.76 312
2630.24 338
2630.72 293
2631.21 307
2631.69 295
2632.18 299
2632.66 260
2633.14 338
2633.63 273
2634.11 308
2634.60 278
2635.08 291
2635.57 309
2636.05 277
2636.53 259
2637.02 290
2637.50 260
2637.99 290
2638.47 312
2638.96 345
2639.44 317
2639.93 279
2640.41 300
2640.90 325
2641.38 311
2641.87 324
2642.35 342
2642.84 288
2643.32 261
2643.81 299
2644.29 288
2644.78 279
2645.26 263
2645.75 299
2646.23 285
2646.72 293
2647.20 268
2647.69 276
2648.18 304
2648.66 331
2649.15 371
2649.63 303
2650.12 306
2650.60 300
2651.09 282
2651.58 303
2652.06 300
2652.55 309
2653.03 317
2653.52 308
2654.01 320
2654.49 343
2654.98 297
2655.46 327
2655.95 349
2656.44 343
2656.92 306
2657.41 344
2657.90 312
2658.38 341
2658.87 321
2659.36 332
2659.84 316
2660.33 301
2660.82 308
2661.30 285
2661.79 321
2662.28 259
2662.76 307
2663.25 322
2663.74 294
2664.22 343
2664.71 306
2665.20 300
2665.68 304
2666.17 343
2666.66 325
2667.15 341
2667.63 342
2668.12 338
2668.61 292
2669.10 282
2669.58 274
2670.07 317
2670.56 302
2671.05 317
2671.53 316
2672.02 339
2672.51 349
2673.00 373
2673.48 384
2673.97 382
2674.46 390
2674.95 449
2675.44 458
2675.92 409
2676.41 402
2676.90 384
2677.39 420
2677.88 374
2678.37 357
2678.85 404
2679.34 391
2679.83 379
2680.32 319
2680.81 327
2681.30 338
2681.79 319
2682.27 345
2682.76 364
2683.25 382
2683.74 415
2684.23 361
2684.72 326
2685.21 327
2685.70 377
2686.18 355
2686.67 347
2687.16 313
2687.65 302
2688.14 320
2688.63 293
2689.12 304
2689.61 300
2690.10 300
2690.59 273
2691.08 297
2691.57 340
2692.06 320
2692.55 323
2693.04 308
2693.53 291
2694.02 313
2694.51 320
2694.99 326
2695.48 316
2695.97 314
2696.46 364
2696.95 354
2697.44 351
2697.93 352
2698.42 387
2698.92 398
2699.41 349
2699.90 396
2700.39 359
2700.88 370
2701.37 350
2701.86 351
2702.35 383
2702.84 372
2703.33 371
2703.82 379
2704.31 318
2704.80 341
2705.29 326
2705.78 300
2706.27 294
2706.76 281
2707.25 297
2707.75 315
2708.24 312
2708.73 332
2709.22 283
2709.71 292
2710.20 298
2710.69 310
2711.18 337
2711.68 352
2712.17 327
2712.66 277
2713.15 311
2713.64 288
2714.13 307
2714.62 263
2715.12 290
2715.61 295
2716.10 263
2716.59 233
2717.08 307
2717.57 259
2718.07 295
2718.56 320
2719.05 269
2719.54 262
2720.03 274
2720.53 315
2721.02 344
2721.51 279
2722.00 351
2722.50 368
2722.99 306
2723.48 287
2723.97 336
2724.47 315
2724.96 319
2725.45 276
2725.94 333
2726.44 328
2726.93 300
2727.42 289
2727.91 333
2728.41 346
2728.90 328
2729.39 342
2729.89 326
2730.38 278
2730.87 296
2731.37 330
2731.86 353
2732.35 356
2732.84 354
2733.34 326
2733.83 374
2734.32 411
2734.82 392
2735.31 385
2735.81 407
2736.30 399
2736.79 380
2737.29 372
2737.78 313
2738.27 328
2738.77 379
2739.26 390
2739.75 353
2740.25 339
2740.74 360
2741.24 322
2741.73 290
2742.22 313
2742.72 317
2743.21 333
2743.71 305
2744.20 301
2744.70 265
2745.19 274
2745.68 278
2746.18 276
2746.67 256
2747.17 307
2747.66 296
2748.16 304
2748.65 312
2749.15 314
2749.64 298
2750.14 297
2750.63 277
2751.13 317
2751.62 306
2752.12 297
2752.61 334
2753.11 316
2753.60 303
2754.10 307
2754.59 315
2755.09 304
2755.58 336
2756.08 329
2756.57 298
2757.07 302
2757.56 310
2758.06 345
2758.56 370
2759.05 351
2759.55 322
2760.04 336
2760.54 320
2761.03 361
2761.53 325
2762.03 349
2762.52 368
2763.02 374
2763.51 320
2764.01 333
2764.51 334
2765.00 317
2765.50 286
2765.99 248
2766.49 278
2766.99 271
2767.48 314
2767.98 256
2768.48 280
2768.97 271
2769.47 271
2769.97 263
2770.46 264
2770.96 296
2771.46 292
2771.95 298
2772.45 296
2772.95 312
2773.44 365
2773.94 311
2774.44 338
2774.93 298
2775.43 295
2775.93 336
2776.43 340
2776.92 317
2777.42 336
2777.92 317
2778.41 329
2778.91 327
2779.41 286
2779.91 291
2780.40 329
2780.90 325
2781.40 316
2781.90 313
2782.39 324
2782.89 321
2783.39 301
2783.89 294
2784.39 322
2784.88 301
2785.38 314
2785.88 324
2786.38 391
2786.88 364
2787.37 328
2787.87 387
2788.37 401
2788.87 317
2789.37 339
2789.87 344
2790.36 340
2790.86 382
2791.36 304
2791.86 308
2792.36 340
2792.86 342
2793.36 333
2793.85 342
2794.35 354
2794.85 377
2795.35 324
2795.85 325
2796.35 382
2796.85 308
2797.35 341
2797.85 378
2798.34 397
2798.84 375
2799.34 355
2799.84 402
2800.34 391
2800.84 373
2801.34 348
2801.84 339
2802.34 330
2802.84 343
2803.34 326
2803.84 344
2804.34 358
2804.84 293
2805.34 324
2805.84 380
2806.34 322
2806.84 325
2807.34 417
2807.84 375
2808.34 342
2808.84 400
2809.34 430
2809.84 441
2810.34 445
2810.84 421
2811.34 407
2811.84 433
2812.34 419
2812.84 413
2813.34 417
2813.84 370
2814.34 385
2814.84 406
2815.34 362
2815.84 332
2816.34 383
2816.84 333
2817.34 325
2817.85 336
2818.35 388
2818.85 372
2819.35 316
2819.85 321
2820.35 326
2820.85 337
2821.35 331
2821.85 358
2822.35 352
2822.86 340
2823.36 278
2823.86 318
2824.36 327
2824.86 318
2825.36 319
2825.87 291
2826.37 328
2826.87 328
2827.37 286
2827.87 297
2828.37 316
2828.88 311
2829.38 306
2829.88 269
2830.38 281
2830.88 279
2831.39 266
2831.89 269
2832.39 299
2832.89 340
2833.39 390
2833.90 364
2834.40 362
2834.90 342
2835.40 318
2835.91 312
2836.41 389
2836.91 295
2837.41 367
2837.92 359
2838.42 331
2838.92 336
2839.42 313
2839.93 327
2840.43 289
2840.93 302
2841.44 381
2841.94 308
2842.44 323
2842.95 373
2843.45 334
2843.95 329
2844.45 356
2844.96 338
2845.46 298
2845.96 299
2846.47 334
2846.97 333
2847.48 301
2847.98 325
2848.48 292
2848.99 350
2849.49 343
2849.99 334
2850.50 331
2851.00 337
2851.50 343
2852.01 336
2852.51 333
2853.02 303
2853.52 335
2854.02 307
2854.53 316
2855.03 350
2855.54 304
2856.04 327
2856.55 343
2857.05 275
2857.55 372
2858.06 361
2858.56 340
2859.07 375
2859.57 369
2860.08 388
2860.58 379
2861.09 357
2861.59 360
2862.10 384
2862.60 373
2863.11 380
2863.61 368
2864.12 332
2864.62 357
2865.13 369
2865.63 396
2866.14 347
2866.64 351
2867.15 347
2867.65 331
2868.16 339
2868.66 317
2869.17 317
2869.67 303
2870.18 325
2870.68 376
2871.19 362
2871.69 336
2872.20 330
2872.71 349
2873.21 392
2873.72 336
2874.22 305
2874.73 290
2875.24 319
2875.74 323
2876.25 341
2876.75 351
2877.26 372
2877.77 324
2878.27 329
2878.78 344
2879.28 262
2879.79 297
2880.30 347
2880.80 350
2881.31 330
2881.82 337
2882.32 319
2882.83 348
2883.34 396
2883.84 351
2884.35 411
2884.86 403
2885.36 387
2885.87 427
2886.38 432
2886.88 386
2887.39 464
2887.90 460
2888.41 454
2888.91 434
2889.42 421
2889.93 433
2890.43 492
2890.94 424
2891.45 375
2891.96 400
2892.46 424
2892.97 395
2893.48 386
2893.99 400
2894.49 411
2895.00 431
2895.51 396
2896.02 428
2896.53 376
2897.03 397
2897.54 410
2898.05 412
2898.56 415
2899.07 462
2899.57 368
2900.08 313
2900.59 355
2901.10 354
2901.61 370
2902.11 391
2902.62 412
2903.13 373
2903.64 352
2904.15 356
2904.66 374
2905.16 456
2905.67 393
2906.18 411
2906.69 437
2907.20 436
2907.71 363
2908.22 321
2908.73 353
2909.24 361
2909.74 349
2910.25 385
2910.76 385
2911.27 405
2911.78 349
2912.29 321
2912.80 326
2913.31 314
2913.82 325
2914.33 299
2914.84 340
2915.35 366
2915.86 353
2916.36 355
2916.87 371
2917.38 410
2917.89 352
2918.40 337
2918.91 389
2919.42 330
2919.93 378
2920.44 376
2920.95 356
2921.46 393
2921.97 401
2922.48 405
2922.99 415
2923.50 394
2924.01 433
2924.52 473
2925.03 453
2925.54 410
2926.05 406
2926.57 423
2927.08 418
2927.59 456
2928.10 449
2928.61 404
2929.12 356
2929.63 370
2930.14 393
2930.65 362
2931.16 356
2931.67 313
2932.18 351
2932.69 339
2933.20 366
2933.72 369
2934.23 343
2934.74 297
2935.25 302
2935.76 360
2936.27 403
2936.78 364
2937.29 345
2937.81 363
2938.32 391
2938.83 398
2939.34 352
2939.85 406
2940.36 415
2940.88 420
2941.39 427
2941.90 420
2942.41 471
2942.92 423
2943.43 472
2943.95 508
2944.46 402
2944.97 438
2945.48 468
2945.99 477
2946.51 431
2947.02 435
2947.53 399
2948.04 431
2948.56 408
2949.07 416
2949.58 390
2950.09 354
2950.61 370
2951.12 343
2951.63 336
2952.14 396
2952.66 338
2953.17 318
2953.68 347
2954.19 378
2954.71 334
2955.22 324
2955.73 340
2956.25 360
2956.76 321
2957.27 316
2957.79 344
2958.30 345
2958.81 314
2959.33 320
2959.84 332
2960.35 352
2960.87 329
2961.38 326
2961.89 387
2962.41 307
2962.92 332
2963.43 366
2963.95 375
2964.46 365
2964.97 386
2965.49 353
2966.00 381
2966.52 403
2967.03 404
2967.54 382
2968.06 345
2968.57 379
2969.09 357
2969.60 388
2970.12 395
2970.63 337
2971.14 358
2971.66 388
2972.17 395
2972.69 335
2973.20 342
2973.72 354
2974.23 407
2974.75 347
2975.26 389
2975.77 399
2976.29 314
2976.80 356
2977.32 371
2977.83 399
2978.35 431
2978.86 425
2979.38 415
2979.89 444
2980.41 415
2980.92 418
2981.44 428
2981.95 413
2982.47 417
2982.99 429
2983.50 437
2984.02 417
2984.53 414
2985.05 442
2985.56 480
2986.08 498
2986.59 433
2987.11 484
2987.63 433
2988.14 394
2988.66 453
2989.17 461
2989.69 483
2990.20 441
2990.72 435
2991.24 420
2991.75 400
2992.27 453
2992.79 480
2993.30 500
2993.82 513
2994.33 491
2994.85 487
2995.37 474
2995.88 509
2996.40 603
2996.92 572
2997.43 596
2997.95 590
2998.47 611
2998.98 641
2999.50 618
3000.02 619
3000.53 626
3001.05 665
3001.57 743
3002.08 873
3002.60 916
3003.12 1068
3003.64 1246
3004.15 1350
3004.67 1465
3005.19 1633
3005.70 1759
3006.22 1769
3006.74 1494
3007.26 1486
3007.77 1390
3008.29 1241
3008.81 1040
3009.33 973
3009.84 828
3010.36 655
3010.88 609
3011.40 552
3011.92 478
3012.43 473
3012.95 521
3013.47 523
3013.99 465
3014.50 471
3015.02 532
3015.54 503
3016.06 526
3016.58 474
3017.10 443
3017.61 438
3018.13 483
3018.65 494
3019.17 512
3019.69 492
3020.21 472
3020.73 496
3021.24 503
3021.76 502
3022.28 469
3022.80 526
3023.32 481
3023.84 464
3024.36 502
3024.88 483
3025.39 505
3025.91 506
3026.43 483
3026.95 479
3027.47 449
3027.99 458
3028.51 492
3029.03 425
3029.55 440
3030.07 390
3030.59 407
3031.11 443
3031.63 404
3032.15 454
3032.66 389
3033.18 369
3033.70 413
3034.22 425
3034.74 437
3035.26 391
3035.78 367
3036.30 426
3036.82 401
3037.34 410
3037.86 399
3038.38 416
3038.90 402
3039.42 394
3039.94 427
3040.46 388
3040.98 431
3041.51 436
3042.03 399
3042.55 386
3043.07 388
3043.59 403
3044.11 378
3044.63 390
3045.15 333
3045.67 398
3046.19 395
3046.71 345
3047.23 392
3047.75 370
3048.27 373
3048.79 359
3049.32 370
3049.84 441
3050.36 368
3050.88 331
3051.40 373
3051.92 357
3052.44 356
3052.96 400
3053.49 417
3054.01 385
3054.53 380
3055.05 381
3055.57 342
3056.09 398
3056.62 350
3057.14 401
3057.66 340
3058.18 324
3058.70 324
3059.22 367
3059.75 355
3060.27 354
3060.79 411
3061.31 379
3061.83 437
3062.36 437
3062.88 434
3063.40 439
3063.92 418
3064.45 433
3064.97 453
3065.49 450
3066.01 490
3066.54 471
3067.06 492
3067.58 489
3068.10 425
3068.63 461
3069.15 469
3069.67 512
3070.19 555
3070.72 458
3071.24 523
3071.76 478
3072.29 411
3072.81 460
3073.33 460
3073.85 448
3074.38 477
3074.90 454
3075.42 482
3075.95 454
3076.47 444
3076.99 536
3077.52 563
3078.04 645
3078.57 707
3079.09 652
3079.61 631
3080.14 686
3080.66 650
3081.18 698
3081.71 642
3082.23 623
3082.76 631
3083.28 647
3083.80 678
3084.33 620
3084.85 675
3085.38 641
3085.90 563
3086.42 531
3086.95 588
3087.47 618
3088.00 661
3088.52 817
3089.05 818
3089.57 804
3090.09 859
3090.62 927
3091.14 1009
3091.67 953
3092.19 924
3092.72 945
3093.24 887
3093.77 807
3094.29 813
3094.82 796
3095.34 764
3095.87 811
3096.39 803
3096.92 779
3097.44 753
3097.97 775
3098.49 741
3099.02 821
3099.54 887
3100.07 999
3100.59 1061
3101.12 1108
3101.64 1363
3102.17 1560
3102.70 1795
3103.22 2059
3103.75 2141
3104.27 2134
3104.80 2135
3105.32 2074
3105.85 1726
3106.38 1511
3106.90 1220
3107.43 1062
3107.95 979
3108.48 866
3109.01 711
3109.53 646
3110.06 604
3110.58 644
3111.11 554
3111.64 547
3112.16 509
3112.69 568
3113.22 566
3113.74 516
3114.27 516
3114.80 564
3115.32 501
3115.85 436
3116.38 498
3116.90 481
3117.43 464
3117.96 472
3118.48 501
3119.01 487
3119.54 451
3120.06 532
3120.59 579
3121.12 544
3121.65 512
3122.17 554
3122.70 545
3123.23 559
3123.76 570
3124.28 579
3124.81 487
3125.34 470
3125.87 449
3126.39 481
3126.92 479
3127.45 457
3127.98 502
3128.50 499
3129.03 484
3129.56 447
3130.09 464
3130.62 462
3131.14 414
3131.67 446
3132.20 387
3132.73 409
3133.26 413
3133.78 398
3134.31 385
3134.84 404
3135.37 412
3135.90 396
3136.43 414
3136.95 410
3137.48 445
3138.01 436
3138.54 425
3139.07 405
3139.60 403
3140.13 363
3140.65 388
3141.18 426
3141.71 385
3142.24 339
3142.77 364
3143.30 412
3143.83 353
3144.36 328
3144.89 397
3145.42 394
3145.94 397
3146.47 411
3147.00 445
3147.53 427
3148.06 400
3148.59 398
3149.12 406
3149.65 408
3150.18 441
3150.71 419
3151.24 416
3151.77 415
3152.30 399
3152.83 396
3153.36 429
3153.89 399
3154.42 423
3154.95 445
3155.48 448
3156.01 410
3156.54 346
3157.07 401
3157.60 413
3158.13 380
3158.66 347
3159.19 338
3159.72 411
3160.25 387
3160.78 371
3161.31 368
3161.84 394
3162.37 381
3162.90 388
3163.43 432
3163.97 364
3164.50 381
3165.03 399
3165.56 365
3166.09 403
3166.62 396
3167.15 372
3167.68 390
3168.21 377
3168.74 349
3169.28 350
3169.81 364
3170.34 333
3170.87 352
3171.40 383
3171.93 457
3172.46 371
3172.99 392
3173.53 408
3174.06 414
3174.59 381
3175.12 407
3175.65 414
3176.18 356
3176.72 360
3177.25 356
3177.78 378
3178.31 373
3178.84 366
3179.38 373
3179.91 340
3180.44 366
3180.97 352
3181.50 327
3182.04 351
3182.57 336
3183.10 314
3183.63 320
3184.17 337
3184.70 364
3185.23 324
3185.76 373
3186.30 365
3186.83 372
3187.36 350
3187.89 370
3188.43 359
3188.96 330
3189.49 351
3190.03 317
3190.56 338
3191.09 373
3191.63 379
3192.16 374
3192.69 361
3193.22 379
3193.76 338
3194.29 323
3194.82 360
3195.36 332
3195.89 360
3196.43 361
3196.96 373
3197.49 383
3198.03 394
3198.56 403
3199.09 398
3199.63 393
3200.16 362
3200.69 420
3201.23 426
3201.76 411
3202.30 409
3202.83 393
3203.36 408
3203.90 430
3204.43 445
3204.97 423
3205.50 449
3206.04 435
3206.57 423
3207.10 512
3207.64 461
3208.17 489
3208.71 479
3209.24 503
3209.78 562
3210.31 593
3210.85 572
3211.38 585
3211.91 582
3212.45 601
3212.98 546
3213.52 539
3214.05 516
3214.59 541
3215.12 468
3215.66 408
3216.19 462
3216.73 424
3217.26 352
3217.80 384
3218.34 366
3218.87 377
3219.41 359
3219.94 369
3220.48 361
3221.01 353
3221.55 392
3222.08 437
3222.62 444
3223.15 437
3223.69 449
3224.23 469
3224.76 468
3225.30 518
3225.83 492
3226.37 469
3226.91 514
3227.44 469
3227.98 447
3228.51 474
3229.05 457
3229.59 476
3230.12 462
3230.66 441
3231.20 445
3231.73 410
3232.27 416
3232.81 406
3233.34 448
3233.88 464
3234.41 530
3234.95 535
3235.49 527
3236.02 522
3236.56 525
3237.10 516
3237.64 514
3238.17 591
3238.71 590
3239.25 627
3239.78 597
3240.32 531
3240.86 520
3241.39 544
3241.93 516
3242.47 576
3243.01 537
3243.54 531
3244.08 495
3244.62 527
3245.16 502
3245.69 508
3246.23 554
3246.77 506
3247.31 555
3247.84 526
3248.38 524
3248.92 552
3249.46 579
3250.00 722
3250.53 791
3251.07 907
3251.61 1047
3252.15 1170
3252.69 1250
3253.22 1358
3253.76 1464
3254.30 1496
3254.84 1385
3255.38 1336
3255.92 1206
3256.45 1160
3256.99 1081
3257.53 962
3258.07 885
3258.61 779
3259.15 748
3259.69 828
3260.23 773
3260.76 893
3261.30 987
3261.84 958
3262.38 928
3262.92 1039
3263.46 1082
3264.00 1158
3264.54 1192
3265.08 1198
3265.62 1203
3266.15 1254
3266.69 1143
3267.23 1097
3267.77 1155
3268.31 1156
3268.85 1123
3269.39 972
3269.93 896
3270.47 918
3271.01 896
3271.55 769
3272.09 750
3272.63 681
3273.17 711
3273.71 689
3274.25 612
3274.79 564
3275.33 625
3275.87 646
3276.41 644
3276.95 653
3277.49 620
3278.03 651
3278.57 683
3279.11 694
3279.65 649
3280.19 668
3280.73 687
3281.27 700
3281.81 616
3282.35 587
3282.89 672
3283.43 616
3283.97 606
3284.52 573
3285.06 576
3285.60 603
3286.14 655
3286.68 635
3287.22 649
3287.76 647
3288.30 666
3288.84 689
3289.38 631
3289.93 659
3290.47 725
3291.01 718
3291.55 728
3292.09 856
3292.63 877
3293.17 955
3293.72 1037
3294.26 994
3294.80 1085
3295.34 1188
3295.88 1258
3296.42 1267
3296.97 1250
3297.51 1243
3298.05 1204
3298.59 1080
3299.13 1109
3299.68 1038
3300.22 921
3300.76 784
3301.30 829
3301.84 785
3302.39 760
3302.93 740
3303.47 693
3304.01 694
3304.56 788
3305.10 685
3305.64 714
3306.18 718
3306.73 770
3307.27 840
3307.81 764
3308.35 790
3308.90 804
3309.44 758
3309.98 852
3310.52 895
3311.07 906
3311.61 920
3312.15 844
3312.70 892
3313.24 838
3313.78 852
3314.33 935
3314.87 848
3315.41 833
3315.96 926
3316.50 934
3317.04 1007
3317.59 1062
3318.13 1094
3318.67 1068
3319.22 1105
3319.76 1175
3320.30 1256
3320.85 1276
3321.39 1281
3321.94 1266
3322.48 1250
3323.02 1251
3323.57 1214
3324.11 1089
3324.66 1044
3325.20 1022
3325.74 1009
3326.29 952
3326.83 992
3327.38 928
3327.92 959
3328.47 974
3329.01 983
3329.55 1000
3330.10 972
3330.64 1095
3331.19 1297
3331.73 1530
3332.28 2010
3332.82 2483
3333.37 3252
3333.91 3988
3334.46 4793
3335.00 5830
3335.55 6617
3336.09 7518
3336.64 7703
3337.18 7865
3337.73 7774
3338.27 7337
3338.82 6528
3339.36 5717
3339.91 4887
3340.45 4208
3341.00 3326
3341.54 2589
3342.09 2077
3342.63 1692
3343.18 1425
3343.73 1184
3344.27 1009
3344.82 910
3345.36 935
3345.91 820
3346.45 823
3347.00 778
3347.55 764
3348.09 696
3348.64 656
3349.18 680
3349.73 637
3350.28 619
3350.82 636
3351.37 600
3351.92 574
3352.46 582
3353.01 576
3353.55 562
3354.10 593
3354.65 581
3355.19 605
3355.74 572
3356.29 556
3356.83 588
3357.38 576
3357.93 619
3358.47 574
3359.02 523
3359.57 541
3360.12 632
3360.66 608
3361.21 582
3361.76 590
3362.30 593
3362.85 645
3363.40 672
3363.95 698
3364.49 620
3365.04 633
3365.59 602
3366.14 591
3366.68 676
3367.23 615
3367.78 587
3368.33 563
3368.87 572
3369.42 622
3369.97 624
3370.52 633
3371.06 582
3371.61 623
3372.16 681
3372.71 675
3373.26 738
3373.80 848
3374.35 861
3374.90 856
3375.45 898
3376.00 890
3376.54 860
3377.09 800
3377.64 706
3378.19 665
3378.74 637
3379.29 617
3379.84 563
3380.38 516
3380.93 560
3381.48 564
3382.03 516
3382.58 518
3383.13 488
3383.68 478
3384.23 441
3384.77 463
3385.32 456
3385.87 489
3386.42 455
3386.97 395
3387.52 440
3388.07 482
3388.62 437
3389.17 509
3389.72 462
3390.27 456
3390.82 472
3391.37 454
3391.92 484
3392.46 446
3393.01 442
3393.56 471
3394.11 452
3394.66 479
3395.21 452
3395.76 491
3396.31 542
3396.86 519
3397.41 528
3397.96 519
3398.51 556
3399.06 554
3399.61 558
3400.16 543
3400.71 524
3401.26 494
3401.81 506
3402.37 493
3402.92 446
3403.47 442
3404.02 446
3404.57 443
3405.12 409
3405.67 425
3406.22 360
3406.77 389
3407.32 363
3407.87 398
3408.42 461
3408.97 460
3409.52 444
3410.08 447
3410.63 441
3411.18 522
3411.73 508
3412.28 519
3412.83 511
3413.38 505
3413.93 543
3414.48 525
3415.04 502
3415.59 540
3416.14 505
3416.69 489
3417.24 572
3417.79 530
3418.35 519
3418.90 490
3419.45 520
3420.00 388
3420.55 443
3421.10 451
3421.66 475
3422.21 416
3422.76 403
3423.31 447
3423.86 470
3424.42 511
3424.97 516
3425.52 467
3426.07 421
3426.63 404
3427.18 440
3427.73 496
3428.28 422
3428.84 412
3429.39 383
3429.94 366
3430.49 403
3431.05 389
3431.60 385
3432.15 376
3432.70 419
3433.26 425
3433.81 392
3434.36 383
3434.92 401
3435.47 401
3436.02 385
3436.58 399
3437.13 447
3437.68 447
3438.24 483
3438.79 452
3439.34 405
3439.90 428
3440.45 407
3441.00 440
3441.56 404
3442.11 353
3442.66 318
3443.22 363
3443.77 375
3444.32 401
3444.88 404
3445.43 349
3445.99 411
3446.54 397
3447.09 379
3447.65 348
3448.20 375
3448.76 460
3449.31 432
3449.86 436
3450.42 377
3450.97 372
3451.53 426
3452.08 457
3452.64 425
3453.19 413
3453.75 368
3454.30 370
3454.85 377
3455.41 385
3455.96 394
3456.52 381
3457.07 428
3457.63 423
3458.18 370
3458.74 367
3459.29 354
3459.85 397
3460.40 357
3460.96 408
3461.51 401
3462.07 394
3462.62 392
3463.18 405
3463.73 422
3464.29 445
3464.85 425
3465.40 415
3465.96 458
3466.51 505
3467.07 464
3467.62 454
3468.18 440
3468.73 478
3469.29 433
3469.85 475
3470.40 498
3470.96 467
3471.51 485
3472.07 421
3472.63 475
3473.18 498
3473.74 515
3474.29 547
3474.85 518
3475.41 491
3475.96 545
3476.52 542
3477.08 536
3477.63 538
3478.19 468
3478.75 548
3479.30 576
3479.86 561
3480.42 610
3480.97 649
3481.53 544
3482.09 650
3482.64 611
3483.20 601
3483.76 686
3484.31 705
3484.87 588
3485.43 632
3485.98 673
3486.54 633
3487.10 673
3487.66 776
3488.21 829
3488.77 917
3489.33 1120
3489.89 1374
3490.44 1612
3491.00 1938
3491.56 2232
3492.12 2667
3492.67 2671
3493.23 2737
3493.79 2831
3494.35 2683
3494.90 2228
3495.46 1930
3496.02 1780
3496.58 1463
3497.14 1206
3497.69 1053
3498.25 915
3498.81 882
3499.37 801
3499.93 775
3500.49 832
3501.04 830
3501.60 811
3502.16 924
3502.72 999
3503.28 984
3503.84 1101
3504.39 1207
3504.95 1248
3505.51 1207
3506.07 1202
3506.63 1283
3507.19 1227
3507.75 1159
3508.31 1065
3508.86 937
3509.42 866
3509.98 755
3510.54 734
3511.10 702
3511.66 646
3512.22 632
3512.78 623
3513.34 555
3513.90 564
3514.46 556
3515.02 511
3515.58 481
3516.13 465
3516.69 476
3517.25 486
3517.81 474
3518.37 445
3518.93 439
3519.49 468
3520.05 487
3520.61 523
3521.17 505
3521.73 528
3522.29 571
3522.85 631
3523.41 664
3523.97 628
3524.53 563
3525.09 632
3525.65 602
3526.21 586
3526.77 615
3527.33 538
3527.89 527
3528.46 463
3529.02 531
3529.58 483
3530.14 515
3530.70 524
3531.26 496
3531.82 480
3532.38 529
3532.94 517
3533.50 426
3534.06 480
3534.62 447
3535.18 467
3535.75 441
3536.31 429
3536.87 429
3537.43 427
3537.99 471
3538.55 434
3539.11 445
3539.67 409
3540.24 403
3540.80 457
3541.36 432
3541.92 459
3542.48 482
3543.04 521
3543.61 521
3544.17 481
3544.73 516
3545.29 500
3545.85 516
3546.41 502
3546.98 465
3547.54 460
3548.10 446
3548.66 406
3549.23 414
3549.79 408
3550.35 440
3550.91 457
3551.47 401
3552.04 422
3552.60 422
3553.16 444
3553.72 466
3554.29 408
3554.85 404
3555.41 364
3555.97 333
3556.54 392
3557.10 404
3557.66 388
3558.23 357
3558.79 398
3559.35 393
3559.91 427
3560.48 448
3561.04 450
3561.60 462
3562.17 461
3562.73 461
3563.29 440
3563.86 406
3564.42 398
3564.98 389
3565.55 417
3566.11 470
3566.67 386
3567.24 434
3567.80 436
3568.36 464
3568.93 434
3569.49 414
3570.06 390
3570.62 448
3571.18 451
3571.75 357
3572.31 423
3572.88 444
3573.44 425
3574.00 441
3574.57 491
3575.13 516
3575.70 547
3576.26 587
3576.82 619
3577.39 665
3577.95 689
3578.52 718
3579.08 670
3579.65 607
3580.21 579
3580.78 612
3581.34 562
3581.91 455
3582.47 510
3583.04 433
3583.60 463
3584.17 435
3584.73 386
3585.30 369
3585.86 363
3586.43 383
3586.99 402
3587.56 364
3588.12 346
3588.69 331
3589.25 322
3589.82 369
3590.38 397
3590.95 388
3591.51 345
3592.08 305
3592.64 344
3593.21 355
3593.78 401
3594.34 407
3594.91 348
3595.47 372
3596.04 384
3596.60 400
3597.17 415
3597.74 431
3598.30 434
3598.87 408
3599.43 389
3600.00 399
3600.57 398
3601.13 417
3601.70 354
3602.27 319
3602.83 372
3603.40 363
3603.96 360
3604.53 346
3605.10 328
3605.66 410
3606.23 358
3606.80 321
3607.36 344
3607.93 338
3608.50 315
3609.07 286
3609.63 298
3610.20 323
3610.77 287
3611.33 302
3611.90 277
3612.47 270
3613.03 317
3613.60 366
3614.17 402
3614.74 365
3615.30 436
3615.87 419
3616.44 498
3617.01 523
3617.57 527
3618.14 590
3618.71 611
3619.28 584
3619.84 596
3620.41 603
3620.98 547
3621.55 569
3622.12 514
3622.68 484
3623.25 439
3623.82 369
3624.39 333
3624.96 363
3625.52 341
3626.09 340
3626.66 349
3627.23 348
3627.80 334
3628.37 323
3628.93 370
3629.50 312
3630.07 387
3630.64 355
3631.21 360
3631.78 378
3632.34 332
3632.91 362
3633.48 366
3634.05 336
3634.62 312
3635.19 365
3635.76 364
3636.33 325
3636.90 338
3637.47 359
3638.03 374
3638.60 379
3639.17 378
3639.74 417
3640.31 433
3640.88 453
3641.45 455
3642.02 429
3642.59 479
3643.16 478
3643.73 482
3644.30 469
3644.87 424
3645.44 427
3646.01 405
3646.58 375
3647.15 334
3647.72 365
3648.29 353
3648.86 347
3649.43 385
3650.00 389
3650.57 421
3651.14 392
3651.71 391
3652.28 434
3652.85 418
3653.42 423
3653.99 381
3654.56 424
3655.13 399
3655.70 407
3656.27 424
3656.84 463
3657.41 400
3657.98 444
3658.55 405
3659.12 413
3659.69 430
3660.27 489
3660.84 472
3661.41 475
3661.98 432
3662.55 446
3663.12 437
3663.69 411
3664.26 458
3664.83 449
3665.41 462
3665.98 475
3666.55 415
3667.12 470
3667.69 491
3668.26 452
3668.83 406
3669.41 421
3669.98 423
3670.55 466
3671.12 402
3671.69 366
3672.26 426
3672.84 419
3673.41 398
3673.98 410
3674.55 366
3675.12 389
3675.70 383
3676.27 420
3676.84 390
3677.41 413
3677.98 375
3678.56 384
3679.13 405
3679.70 356
3680.27 382
3680.85 378
3681.42 393
3681.99 371
3682.56 382
3683.14 356
3683.71 359
3684.28 383
3684.86 305
3685.43 330
3686.00 374
3686.57 348
3687.15 345
3687.72 371
3688.29 342
3688.87 410
3689.44 461
3690.01 480
3690.59 527
3691.16 478
3691.73 471
3692.31 442
3692.88 407
3693.45 410
3694.03 399
3694.60 420
3695.17 403
3695.75 394
3696.32 390
3696.89 337
3697.47 327
3698.04 333
3698.62 344
3699.19 359
3699.76 351
3700.34 307
3700.91 312
3701.49 349
3702.06 356
3702.63 333
3703.21 337
3703.78 371
3704.36 393
3704.93 385
3705.51 320
3706.08 412
3706.65 383
3707.23 396
3707.80 368
3708.38 391
3708.95 376
3709.53 401
3710.10 374
3710.68 362
3711.25 377
3711.83 379
3712.40 384
3712.98 407
3713.55 365
3714.13 343
3714.70 362
3715.28 365
3715.85 323
3716.43 322
3717.00 348
3717.58 408
3718.15 415
3718.73 339
3719.30 341
3719.88 349
3720.46 348
3721.03 323
3721.61 323
3722.18 299
3722.76 325
3723.33 307
3723.91 295
3724.49 277
3725.06 238
3725.64 301
3726.21 332
3726.79 362
3727.37 331
3727.94 361
3728.52 330
3729.09 269
3729.67 362
3730.25 358
3730.82 403
3731.40 378
3731.98 438
3732.55 503
3733.13 458
3733.71 480
3734.28 483
3734.86 486
3735.44 549
3736.01 466
3736.59 431
3737.17 412
3737.74 410
3738.32 378
3738.90 386
3739.47 324
3740.05 309
3740.63 282
3741.20 366
3741.78 330
3742.36 324
3742.94 323
3743.51 383
3744.09 314
3744.67 334
3745.25 332
3745.82 312
3746.40 311
3746.98 308
3747.56 353
3748.13 361
3748.71 301
3749.29 310
3749.87 341
3750.45 323
3751.02 276
3751.60 319
3752.18 345
3752.76 349
3753.34 323
3753.91 355
3754.49 298
3755.07 315
3755.65 333
3756.23 326
3756.80 337
3757.38 339
3757.96 326
3758.54 353
3759.12 346
3759.70 377
3760.28 426
3760.85 414
3761.43 396
3762.01 378
3762.59 366
3763.17 347
3763.75 409
3764.33 374
3764.91 371
3765.49 377
3766.06 368
3766.64 368
3767.22 365
3767.80 326
3768.38 289
3768.96 315
3769.54 319
3770.12 343
3770.70 329
3771.28 338
3771.86 335
3772.44 318
3773.02 354
3773.60 340
3774.18 346
3774.76 293
3775.34 312
3775.92 272
3776.50 317
3777.08 325
3777.66 347
3778.24 308
3778.82 291
3779.40 287
3779.98 344
3780.56 294
3781.14 314
3781.72 311
3782.30 287
3782.88 328
3783.46 316
3784.04 319
3784.62 317
3785.20 330
3785.78 282
3786.36 280
3786.94 272
3787.52 320
3788.10 340
3788.68 333
3789.26 264
3789.84 286
3790.43 333
3791.01 347
3791.59 370
3792.17 343
3792.75 295
3793.33 283
3793.91 312
3794.49 292
3795.07 341
3795.66 318
3796.24 346
3796.82 314
3797.40 291
3797.98 325
3798.56 330
3799.15 329
3799.73 339
3800.31 382
3800.89 345
3801.47 360
3802.05 373
3802.64 361
3803.22 392
3803.80 375
3804.38 350
3804.96 343
3805.55 396
3806.13 417
3806.71 394
3807.29 375
3807.87 407
3808.46 394
3809.04 416
3809.62 496
3810.20 494
3810.79 436
3811.37 423
3811.95 423
3812.53 454
3813.12 422
3813.70 408
3814.28 368
3814.87 397
3815.45 352
3816.03 391
3816.61 373
3817.20 417
3817.78 399
3818.36 402
3818.95 425
3819.53 386
3820.11 382
3820.70 324
3821.28 359
3821.86 389
3822.45 388
3823.03 360
3823.61 327
3824.20 337
3824.78 341
3825.36 325
3825.95 362
3826.53 341
3827.11 359
3827.70 376
3828.28 327
3828.87 296
3829.45 397
3830.03 345
3830.62 359
3831.20 391
3831.79 384
3832.37 406
3832.95 381
3833.54 367
3834.12 327
3834.71 384
3835.29 396
3835.88 392
3836.46 384
3837.05 357
3837.63 336
3838.21 309
3838.80 336
3839.38 303
3839.97 360
3840.55 323
3841.14 382
3841.72 352
3842.31 390
3842.89 336
3843.48 379
3844.06 404
3844.65 356
3845.23 357
3845.82 430
3846.40 421
3846.99 471
3847.57 450
3848.16 460
3848.74 414
3849.33 390
3849.92 412
3850.50 379
3851.09 384
3851.67 331
3852.26 348
3852.84 381
3853.43 409
3854.02 321
3854.60 356
3855.19 328
3855.77 376
3856.36 336
3856.94 344
3857.53 453
3858.12 438
3858.70 418
3859.29 575
3859.88 555
3860.46 527
3861.05 569
3861.63 581
3862.22 656
3862.81 647
3863.39 656
3863.98 580
3864.57 563
3865.15 600
3865.74 607
3866.33 507
3866.91 458
3867.50 463
3868.09 437
3868.67 404
3869.26 399
3869.85 370
3870.44 351
3871.02 383
3871.61 361
3872.20 366
3872.78 355
3873.37 378
3873.96 377
3874.55 436
3875.13 402
3875.72 359
3876.31 426
3876.90 384
3877.48 340
3878.07 339
3878.66 367
3879.25 368
3879.83 416
3880.42 404
3881.01 351
3881.60 392
3882.19 384
3882.77 366
3883.36 364
3883.95 347
3884.54 380
3885.13 365
3885.71 340
3886.30 350
3886.89 323
3887.48 345
3888.07 382
3888.66 365
3889.24 364
3889.83 382
3890.42 380
3891.01 380
3891.60 367
3892.19 413
3892.78 383
3893.36 388
3893.95 372
3894.54 355
3895.13 342
3895.72 372
3896.31 383
3896.90 366
3897.49 367
3898.08 353
3898.67 327
3899.26 305
3899.84 336
3900.43 332
3901.02 333
3901.61 355
3902.20 359
3902.79 373
3903.38 326
3903.97 334
3904.56 327
3905.15 299
3905.74 336
3906.33 390
3906.92 333
3907.51 328
3908.10 323
3908.69 335
3909.28 324
3909.87 350
3910.46 328
3911.05 329
3911.64 337
3912.23 307
3912.82 326
3913.41 314
3914.00 329
3914.59 283
3915.18 312
3915.77 322
3916.36 288
3916.95 286
3917.54 288
3918.13 317
3918.72 343
3919.32 313
3919.91 302
3920.50 322
3921.09 313
3921.68 334
3922.27 300
3922.86 303
3923.45 281
3924.04 328
3924.63 318
3925.23 288
3925.82 259
3926.41 319
3927.00 307
3927.59 270
3928.18 282
3928.77 313
3929.36 299
3929.96 335
3930.55 278
3931.14 278
3931.73 300
3932.32 290
3932.91 313
3933.51 276
3934.10 238
3934.69 268
3935.28 261
3935.87 275
3936.47 301
3937.06 281
3937.65 362
3938.24 317
3938.83 317
3939.43 315
3940.02 293
3940.61 298
3941.20 376
3941.80 365
3942.39 332
3942.98 295
3943.57 333
3944.17 337
3944.76 318
3945.35 299
3945.94 316
3946.54 304
3947.13 304
3947.72 320
3948.32 319
3948.91 278
3949.50 296
3950.10 325
3950.69 355
3951.28 293
3951.87 310
3952.47 330
3953.06 301
3953.65 348
3954.25 294
3954.84 298
3955.43 331
3956.03 349
3956.62 356
3957.22 357
3957.81 408
3958.40 374
3959.00 384
3959.59 353
3960.18 382
3960.78 376
3961.37 363
3961.97 380
3962.56 339
3963.15 365
3963.75 417
3964.34 383
3964.94 385
3965.53 381
3966.12 378
3966.72 368
3967.31 423
3967.91 371
3968.50 419
3969.10 434
3969.69 426
3970.29 386
3970.88 404
3971.47 402
3972.07 323
3972.66 314
3973.26 334
3973.85 327
3974.45 338
3975.04 313
3975.64 380
3976.23 432
3976.83 410
3977.42 450
3978.02 435
3978.61 416
3979.21 375
3979.80 374
3980.40 386
3981.00 353
3981.59 388
3982.19 418
3982.78 370
3983.38 374
3983.97 355
3984.57 371
3985.16 430
3985.76 323
3986.36 314
3986.95 379
3987.55 386
3988.14 348
3988.74 336
3989.34 332
3989.93 353
3990.53 317
3991.12 319
3991.72 330
3992.32 353
3992.91 376
3993.51 379
3994.10 338
3994.70 362
3995.30 451
3995.89 403
3996.49 345
3997.09 389
3997.68 402
3998.28 373
3998.88 416
3999.47 403
4000.07 350
4000.67 381
4001.26 423
4001.86 417
4002.46 427
4003.06 450
4003.65 429
4004.25 443
4004.85 429
4005.44 358
4006.04 385
4006.64 407
4007.24 385
4007.83 363
4008.43 333
4009.03 372
4009.63 392
4010.22 312
4010.82 322
4011.42 399
4012.02 365
4012.61 367
4013.21 389
4013.81 324
4014.41 364
4015.01 383
4015.60 379
4016.20 390
4016.80 412
4017.40 395
4018.00 421
4018.59 438
4019.19 406
4019.79 475
4020.39 422
4020.99 361
4021.59 402
4022.18 407
4022.78 382
4023.38 344
4023.98 301
4024.58 304
4025.18 338
4025.78 430
4026.37 394
4026.97 384
4027.57 381
4028.17 383
4028.77 360
4029.37 447
4029.97 445
4030.57 380
4031.17 355
4031.76 356
4032.36 417
4032.96 368
4033.56 404
4034.16 351
4034.76 346
4035.36 339
4035.96 369
4036.56 365
4037.16 339
4037.76 314
4038.36 311
4038.96 336
4039.56 309
4040.16 330
4040.76 302
4041.36 278
4041.96 323
4042.56 298
4043.16 265
4043.76 303
4044.36 308
4044.96 360
4045.56 299
4046.16 271
4046.76 283
4047.36 313
4047.96 276
4048.56 303
4049.16 305
4049.76 294
4050.36 310
4050.96 296
4051.56 294
4052.16 269
4052.76 314
4053.36 297
4053.97 324
4054.57 290
4055.17 273
4055.77 293
4056.37 288
4056.97 250
4057.57 269
4058.17 278
4058.77 303
4059.37 280
4059.98 256
4060.58 293
4061.18 268
4061.78 277
4062.38 295
4062.98 282
4063.58 309
4064.19 342
4064.79 381
4065.39 363
4065.99 329
4066.59 332
4067.19 405
4067.80 373
4068.40 329
4069.00 346
4069.60 349
4070.20 308
4070.81 326
4071.41 312
4072.01 310
4072.61 265
4073.21 278
4073.82 278
4074.42 290
4075.02 325
4075.62 279
4076.23 299
4076.83 272
4077.43 255
4078.03 247
4078.64 281
4079.24 243
4079.84 239
4080.44 253
4081.05 264
4081.65 300
4082.25 306
4082.86 284
4083.46 265
4084.06 267
4084.67 251
4085.27 253
4085.87 258
4086.47 296
4087.08 293
4087.68 287
4088.28 237
4088.89 258
4089.49 274
4090.09 260
4090.70 261
4091.30 269
4091.91 313
4092.51 272
4093.11 219
4093.72 246
4094.32 274
4094.92 312
4095.53 288
4096.13 301
4096.74 324
4097.34 288
4097.94 291
4098.55 322
4099.15 301
4099.76 274
4100.36 247
4100.97 336
4101.57 296
4102.17 281
4102.78 289
4103.38 284
4103.99 259
4104.59 244
4105.20 267
4105.80 274
4106.41 264
4107.01 288
4107.62 314
4108.22 304
4108.82 277
4109.43 245
4110.03 271
4110.64 326
4111.24 313
4111.85 292
4112.45 317
4113.06 288
4113.67 349
4114.27 303
4114.88 286
4115.48 257
4116.09 293
4116.69 252
4117.30 287
4117.90 258
4118.51 291
4119.11 292
4119.72 295
4120.33 296
4120.93 293
4121.54 293
4122.14 290
4122.75 288
4123.35 293
4123.96 298
4124.57 261
4125.17 265
4125.78 286
4126.39 297
4126.99 272
4127.60 279
4128.20 329
4128.81 239
4129.42 236
4130.02 295
4130.63 296
4131.24 282
4131.84 336
4132.45 332
4133.06 320
4133.66 325
4134.27 293
4134.88 305
4135.48 308
4136.09 319
4136.70 327
4137.30 293
4137.91 298
4138.52 336
4139.12 356
4139.73 385
4140.34 371
4140.95 382
4141.55 366
4142.16 357
4142.77 364
4143.38 364
4143.98 368
4144.59 343
4145.20 348
4145.81 300
4146.41 330
4147.02 295
4147.63 294
4148.24 335
4148.84 330
4149.45 250
4150.06 277
4150.67 287
4151.28 289
4151.88 265
4152.49 257
4153.10 283
4153.71 252
4154.32 249
4154.92 272
4155.53 234
4156.14 236
4156.75 256
4157.36 264
4157.97 288
4158.57 267
4159.18 237
4159.79 311
4160.40 294
4161.01 265
4161.62 277
4162.23 303
4162.84 282
4163.44 269
4164.05 324
4164.66 294
4165.27 279
4165.88 287
4166.49 247
4167.10 290
4167.71 325
4168.32 348
4168.93 310
4169.54 323
4170.15 353
4170.75 345
4171.36 414
4171.97 387
4172.58 376
4173.19 411
4173.80 390
4174.41 436
4175.02 380
4175.63 395
4176.24 359
4176.85 314
4177.46 331
4178.07 292
4178.68 272
4179.29 268
4179.90 325
4180.51 280
4181.12 270
4181.73 309
4182.34 271
4182.95 278
4183.56 255
4184.17 319
4184.78 288
4185.39 278
4186.00 308
4186.61 255
4187.23 235
4187.84 266
4188.45 257
4189.06 274
4189.67 268
4190.28 290
4190.89 318
4191.50 261
4192.11 248
4192.72 299
4193.33 345
4193.94 352
4194.56 336
4195.17 346
4195.78 364
4196.39 333
4197.00 314
4197.61 302
4198.22 316
4198.84 323
4199.45 318
4200.06 280
4200.67 302
4201.28 312
4201.89 318
4202.50 308
4203.12 306
4203.73 294
4204.34 296
4204.95 310
4205.56 304
4206.18 311
4206.79 321
4207.40 332
4208.01 295
4208.62 290
4209.24 293
4209.85 338
4210.46 311
4211.07 329
4211.69 300
4212.30 316
4212.91 322
4213.52 349
4214.14 342
4214.75 334
4215.36 319
4215.97 322
4216.59 389
4217.20 352
4217.81 352
4218.43 379
4219.04 392
4219.65 397
4220.26 407
4220.88 436
4221.49 458
4222.10 473
4222.72 469
4223.33 471
4223.94 493
4224.56 485
4225.17 478
4225.78 554
4226.40 607
4227.01 623
4227.62 531
4228.24 554
4228.85 528
4229.46 558
4230.08 559
4230.69 574
4231.31 531
4231.92 526
4232.53 489
4233.15 465
4233.76 445
4234.38 399
4234.99 384
4235.60 361
4236.22 421
4236.83 369
4237.45 334
4238.06 360
4238.68 340
4239.29 367
4239.90 366
4240.52 353
4241.13 358
4241.75 334
4242.36 340
4242.98 329
4243.59 331
4244.21 372
4244.82 372
4245.44 354
4246.05 370
4246.67 386
4247.28 366
4247.90 358
4248.51 369
4249.13 407
4249.74 405
4250.36 364
4250.97 345
4251.59 322
4252.20 356
4252.82 381
4253.43 309
4254.05 349
4254.66 370
4255.28 346
4255.89 366
4256.51 365
4257.13 345
4257.74 342
4258.36 338
4258.97 352
4259.59 331
4260.21 399
4260.82 384
4261.44 406
4262.05 473
4262.67 446
4263.29 471
4263.90 503
4264.52 442
4265.13 438
4265.75 483
4266.37 473
4266.98 385
4267.60 441
4268.22 411
4268.83 390
4269.45 420
4270.07 343
4270.68 313
4271.30 352
4271.92 368
4272.53 414
4273.15 345
4273.77 347
4274.38 396
4275.00 354
4275.62 346
4276.23 356
4276.85 398
4277.47 402
4278.09 398
4278.70 374
4279.32 395
4279.94 423
4280.56 347
4281.17 364
4281.79 333
4282.41 369
4283.03 378
4283.64 365
4284.26 327
4284.88 326
4285.50 333
4286.11 327
4286.73 322
4287.35 297
4287.97 313
4288.59 357
4289.20 335
4289.82 327
4290.44 309
4291.06 326
4291.68 286
4292.29 282
4292.91 273
4293.53 294
4294.15 272
4294.77 312
4295.39 326
4296.00 317
4296.62 276
4297.24 309
4297.86 317
4298.48 315
4299.10 316
4299.72 314
4300.33 317
4300.95 310
4301.57 320
4302.19 357
4302.81 337
4303.43 320
4304.05 324
4304.67 348
4305.29 320
4305.91 302
4306.53 325
4307.14 321
4307.76 325
4308.38 341
4309.00 364
4309.62 328
4310.24 327
4310.86 364
4311.48 357
4312.10 328
4312.72 307
4313.34 351
4313.96 365
4314.58 329
4315.20 303
4315.82 375
4316.44 404
4317.06 360
4317.68 360
4318.30 331
4318.92 342
4319.54 387
4320.16 384
4320.78 382
4321.40 344
4322.02 339
4322.64 360
4323.26 416
4323.88 406
4324.50 424
4325.12 411
4325.74 428
4326.36 472
4326.99 445
4327.61 421
4328.23 499
4328.85 488
4329.47 521
4330.09 516
4330.71 489
4331.33 483
4331.95 604
4332.57 560
4333.19 620
4333.82 688
4334.44 705
4335.06 744
4335.68 799
4336.30 852
4336.92 816
4337.54 853
4338.17 858
4338.79 820
4339.41 860
4340.03 896
4340.65 907
4341.27 809
4341.90 762
4342.52 756
4343.14 698
4343.76 709
4344.38 750
4345.01 791
4345.63 989
4346.25 1162
4346.87 1283
4347.49 1269
4348.12 1268
4348.74 1174
4349.36 1020
4349.98 1025
4350.61 986
4351.23 868
4351.85 799
4352.47 733
4353.10 693
4353.72 573
4354.34 545
4354.96 585
4355.59 513
4356.21 502
4356.83 509
4357.46 446
4358.08 426
4358.70 468
4359.32 501
4359.95 473
4360.57 494
4361.19 475
4361.82 468
4362.44 460
4363.06 445
4363.69 452
4364.31 449
4364.93 440
4365.56 490
4366.18 426
4366.80 407
4367.43 391
4368.05 388
4368.67 390
4369.30 419
4369.92 435
4370.55 423
4371.17 383
4371.79 397
4372.42 388
4373.04 355
4373.67 359
4374.29 331
4374.91 360
4375.54 362
4376.16 385
4376.79 399
4377.41 375
4378.04 345
4378.66 407
4379.28 405
4379.91 446
4380.53 444
4381.16 462
4381.78 393
4382.41 448
4383.03 462
4383.66 479
4384.28 445
4384.91 438
4385.53 405
4386.16 397
4386.78 384
4387.41 429
4388.03 431
4388.66 423
4389.28 457
4389.91 492
4390.53 514
4391.16 505
4391.78 558
4392.41 549
4393.03 534
4393.66 514
4394.28 546
4394.91 511
4395.54 447
4396.16 393
4396.79 377
4397.41 408
4398.04 371
4398.66 380
4399.29 391
4399.92 395
4400.54 370
4401.17 397
4401.79 363
4402.42 350
4403.05 378
4403.67 385
4404.30 343
4404.93 364
4405.55 356
4406.18 358
4406.80 365
4407.43 357
4408.06 398
4408.68 387
4409.31 332
4409.94 316
4410.56 350
4411.19 363
4411.82 342
4412.44 327
4413.07 359
4413.70 297
4414.33 299
4414.95 323
4415.58 372
4416.21 360
4416.83 347
4417.46 329
4418.09 312
4418.72 311
4419.34 318
4419.97 323
4420.60 362
4421.22 318
4421.85 309
4422.48 306
4423.11 316
4423.73 324
4424.36 326
4424.99 288
4425.62 290
4426.25 272
4426.87 310
4427.50 286
4428.13 277
4428.76 288
4429.39 318
4430.01 281
4430.64 282
4431.27 318
4431.90 311
4432.53 287
4433.15 310
4433.78 268
4434.41 309
4435.04 307
4435.67 293
4436.30 314
4436.93 304
4437.55 279
4438.18 282
4438.81 281
4439.44 319
4440.07 267
4440.70 304
4441.33 314
4441.96 262
4442.58 280
4443.21 275
4443.84 306
4444.47 269
4445.10 269
4445.73 280
4446.36 316
4446.99 317
4447.62 301
4448.25 317
4448.88 302
4449.51 312
4450.14 365
4450.76 334
4451.39 301
4452.02 304
4452.65 290
4453.28 295
4453.91 280
4454.54 306
4455.17 321
4455.80 339
4456.43 384
4457.06 413
4457.69 365
4458.32 386
4458.95 378
4459.58 391
4460.21 318
4460.84 328
4461.47 314
4462.10 285
4462.73 300
4463.36 340
4464.00 339
4464.63 306
4465.26 307
4465.89 300
4466.52 282
4467.15 283
4467.78 288
4468.41 317
4469.04 275
4469.67 293
4470.30 290
4470.93 255
4471.56 269
4472.20 272
4472.83 252
4473.46 300
4474.09 264
4474.72 262
4475.35 293
4475.98 261
4476.61 264
4477.25 235
4477.88 283
4478.51 341
4479.14 273
4479.77 260
4480.40 283
4481.03 260
4481.67 307
4482.30 300
4482.93 325
4483.56 301
4484.19 340
4484.83 329
4485.46 354
4486.09 330
4486.72 323
4487.35 321
4487.99 349
4488.62 303
4489.25 278
4489.88 265
4490.52 283
4491.15 290
4491.78 295
4492.41 301
4493.05 289
4493.68 301
4494.31 264
4494.94 275
4495.58 270
4496.21 282
4496.84 320
4497.47 307
4498.11 322
4498.74 311
4499.37 315
4500.01 364
4500.64 375
4501.27 397
4501.91 431
4502.54 431
4503.17 463
4503.80 371
4504.44 403
4505.07 430
4505.71 427
4506.34 408
4506.97 392
4507.61 340
4508.24 365
4508.87 391
4509.51 323
4510.14 330
4510.77 334
4511.41 367
4512.04 336
4512.68 336
4513.31 349
4513.94 301
4514.58 324
4515.21 323
4515.85 360
4516.48 363
4517.11 313
4517.75 340
4518.38 325
4519.02 325
4519.65 262
4520.29 297
4520.92 310
4521.55 311
4522.19 300
4522.82 308
4523.46 309
4524.09 284
4524.73 306
4525.36 343
4526.00 315
4526.63 308
4527.27 329
4527.90 372
4528.54 425
4529.17 471
4529.81 496
4530.44 605
4531.08 637
4531.71 645
4532.35 702
4532.98 755
4533.62 732
4534.25 667
4534.89 674
4535.53 614
4536.16 516
4536.80 462
4537.43 422
4538.07 407
4538.70 388
4539.34 357
4539.98 356
4540.61 323
4541.25 290
4541.88 289
4542.52 307
4543.16 272
4543.79 276
4544.43 313
4545.06 297
4545.70 303
4546.34 324
4546.97 298
4547.61 272
4548.25 238
4548.88 266
4549.52 263
4550.15 274
4550.79 311
4551.43 342
4552.06 318
4552.70 278
4553.34 301
4553.97 275
4554.61 245
4555.25 285
4555.89 298
4556.52 270
4557.16 251
4557.80 292
4558.43 293
4559.07 307
4559.71 312
4560.35 300
4560.98 274
4561.62 324
4562.26 292
4562.89 293
4563.53 299
4564.17 318
4564.81 286
4565.44 305
4566.08 337
4566.72 280
4567.36 316
4568.00 324
4568.63 317
4569.27 327
4569.91 333
4570.55 288
4571.19 343
4571.82 327
4572.46 342
4573.10 350
4573.74 337
4574.38 337
4575.01 308
4575.65 312
4576.29 267
4576.93 287
4577.57 324
4578.21 337
4578.84 253
4579.48 279
4580.12 304
4580.76 292
4581.40 310
4582.04 303
4582.68 274
4583.32 311
4583.95 317
4584.59 295
4585.23 325
4585.87 361
4586.51 403
4587.15 417
4587.79 411
4588.43 417
4589.07 460
4589.71 420
4590.35 444
4590.99 385
4591.62 409
4592.26 424
4592.90 375
4593.54 395
4594.18 409
4594.82 369
4595.46 331
4596.10 356
4596.74 321
4597.38 321
4598.02 309
4598.66 366
4599.30 320
4599.94 331
4600.58 357
4601.22 322
4601.86 286
4602.50 279
4603.14 329
4603.78 323
4604.42 334
4605.06 293
4605.70 284
4606.34 283
4606.98 274
4607.62 287
4608.27 297
4608.91 299
4609.55 301
4610.19 304
4610.83 352
4611.47 308
4612.11 330
4612.75 334
4613.39 359
4614.03 300
4614.67 290
4615.31 328
4615.96 311
4616.60 349
4617.24 328
4617.88 287
4618.52 297
4619.16 318
4619.80 329
4620.44 295
4621.09 328
4621.73 311
4622.37 271
4623.01 300
4623.65 286
4624.29 267
4624.94 293
4625.58 354
4626.22 266
4626.86 287
4627.50 291
4628.15 307
4628.79 272
4629.43 311
4630.07 307
4630.71 315
4631.36 334
4632.00 367
4632.64 301
4633.28 345
4633.93 352
4634.57 337
4635.21 391
4635.85 415
4636.50 381
4637.14 365
4637.78 367
4638.42 379
4639.07 415
4639.71 406
4640.35 448
4640.99 408
4641.64 410
4642.28 404
4642.92 387
4643.57 322
4644.21 368
4644.85 313
4645.50 309
4646.14 325
4646.78 310
4647.43 319
4648.07 323
4648.71 401
4649.36 343
4650.00 335
4650.64 386
4651.29 418
4651.93 395
4652.57 488
4653.22 465
4653.86 503
4654.50 468
4655.15 445
4655.79 455
4656.44 450
4657.08 418
4657.72 395
4658.37 401
4659.01 382
4659.66 335
4660.30 315
4660.94 315
4661.59 322
4662.23 316
4662.88 281
4663.52 287
4664.17 303
4664.81 269
4665.46 301
4666.10 284
4666.74 268
4667.39 253
4668.03 270
4668.68 291
4669.32 276
4669.97 292
4670.61 274
4671.26 277
4671.90 264
4672.55 303
4673.19 286
4673.84 272
4674.48 300
4675.13 219
4675.77 273
4676.42 307
4677.07 279
4677.71 301
4678.36 282
4679.00 290
4679.65 282
4680.29 285
4680.94 275
4681.58 287
4682.23 256
4682.88 300
4683.52 273
4684.17 288
4684.81 296
4685.46 318
4686.10 319
4686.75 292
4687.40 299
4688.04 297
4688.69 284
4689.34 300
4689.98 303
4690.63 318
4691.27 317
4691.92 334
4692.57 329
4693.21 382
4693.86 361
4694.51 359
4695.15 394
4695.80 374
4696.45 357
4697.09 353
4697.74 354
4698.39 357
4699.03 346
4699.68 397
4700.33 424
4700.97 425
4701.62 432
4702.27 391
4702.92 374
4703.56 396
4704.21 419
4704.86 378
4705.50 333
4706.15 305
4706.80 321
4707.45 313
4708.09 344
4708.74 347
4709.39 353
4710.04 307
4710.68 289
4711.33 312
4711.98 316
4712.63 338
4713.28 308
4713.92 315
4714.57 309
4715.22 319
4715.87 325
4716.52 293
4717.16 270
4717.81 296
4718.46 328
4719.11 325
4719.76 289
4720.41 324
4721.05 345
4721.70 295
4722.35 357
4723.00 319
4723.65 322
4724.30 308
4724.94 324
4725.59 296
4726.24 330
4726.89 335
4727.54 331
4728.19 326
4728.84 332
4729.49 299
4730.14 307
4730.78 296
4731.43 319
4732.08 337
4732.73 304
4733.38 323
4734.03 313
4734.68 277
4735.33 301
4735.98 295
4736.63 242
4737.28 302
4737.93 289
4738.58 336
4739.23 310
4739.88 329
4740.53 340
4741.18 348
4741.83 416
4742.47 411
4743.12 352
4743.77 332
4744.42 331
4745.07 337
4745.72 348
4746.37 306
4747.03 322
4747.68 351
4748.33 317
4748.98 303
4749.63 309
4750.28 311
4750.93 306
4751.58 338
4752.23 327
4752.88 351
4753.53 364
4754.18 305
4754.83 327
4755.48 350
4756.13 330
4756.78 323
4757.43 346
4758.08 347
4758.74 364
4759.39 335
4760.04 357
4760.69 336
4761.34 377
4761.99 391
4762.64 354
4763.29 342
4763.94 348
4764.60 309
4765.25 354
4765.90 331
4766.55 329
4767.20 323
4767.85 333
4768.51 361
4769.16 369
4769.81 310
4770.46 288
4771.11 277
4771.76 289
4772.42 298
4773.07 316
4773.72 284
4774.37 343
4775.02 311
4775.68 297
4776.33 323
4776.98 285
4777.63 287
4778.29 298
4778.94 336
4779.59 309
4780.24 337
4780.89 327
4781.55 351
4782.20 331
4782.85 309
4783.51 304
4784.16 301
4784.81 303
4785.46 344
4786.12 297
4786.77 311
4787.42 356
4788.08 331
4788.73 359
4789.38 377
4790.03 385
4790.69 351
4791.34 367
4791.99 331
4792.65 343
4793.30 380
4793.95 418
4794.61 377
4795.26 353
4795.91 345
4796.57 382
4797.22 385
4797.87 366
4798.53 364
4799.18 382
4799.84 396
4800.49 425
4801.14 421
4801.80 446
4802.45 433
4803.11 401
4803.76 441
4804.41 434
4805.07 377
4805.72 380
4806.38 331
4807.03 379
4807.68 354
4808.34 346
4808.99 360
4809.65 383
4810.30 389
4810.96 353
4811.61 366
4812.27 401
4812.92 394
4813.58 357
4814.23 334
4814.89 370
4815.54 393
4816.19 413
4816.85 407
4817.50 361
4818.16 433
4818.81 413
4819.47 472
4820.13 495
4820.78 503
4821.44 534
4822.09 524
4822.75 544
4823.40 613
4824.06 638
4824.71 652
4825.37 652
4826.02 492
4826.68 490
4827.33 518
4827.99 501
4828.65 469
4829.30 478
4829.96 481
4830.61 470
4831.27 435
4831.93 455
4832.58 441
4833.24 436
4833.89 538
4834.55 479
4835.21 519
4835.86 572
4836.52 618
4837.17 605
4837.83 583
4838.49 544
4839.14 589
4839.80 645
4840.46 621
4841.11 553
4841.77 598
4842.43 587
4843.08 592
4843.74 591
4844.40 601
4845.05 566
4845.71 613
4846.37 601
4847.02 553
4847.68 573
4848.34 611
4849.00 692
4849.65 791
4850.31 809
4850.97 789
4851.62 795
4852.28 787
4852.94 834
4853.60 761
4854.25 825
4854.91 717
4855.57 733
4856.23 823
4856.88 854
4857.54 848
4858.20 921
4858.86 980
4859.52 1040
4860.17 1045
4860.83 985
4861.49 917
4862.15 799
4862.81 810
4863.46 761
4864.12 767
4864.78 764
4865.44 739
4866.10 683
4866.75 654
4867.41 725
4868.07 753
4868.73 701
4869.39 661
4870.05 732
4870.71 701
4871.36 647
4872.02 608
4872.68 508
4873.34 585
4874.00 559
4874.66 517
4875.32 523
4875.98 512
4876.63 512
4877.29 528
4877.95 545
4878.61 618
4879.27 553
4879.93 546
4880.59 495
4881.25 559
4881.91 504
4882.57 510
4883.23 526
4883.89 484
4884.55 482
4885.21 530
4885.87 471
4886.52 459
4887.18 468
4887.84 454
4888.50 430
4889.16 441
4889.82 464
4890.48 437
4891.14 404
4891.80 422
4892.46 446
4893.12 488
4893.78 453
4894.44 454
4895.10 456
4895.76 442
4896.42 421
4897.09 433
4897.75 457
4898.41 419
4899.07 422
4899.73 420
4900.39 418
4901.05 422
4901.71 457
4902.37 482
4903.03 418
4903.69 407
4904.35 386
4905.01 387
4905.67 409
4906.33 403
4907.00 343
4907.66 332
4908.32 365
4908.98 331
4909.64 390
4910.30 317
4910.96 328
4911.62 346
4912.29 310
4912.95 319
4913.61 302
4914.27 339
4914.93 328
4915.59 295
4916.26 350
4916.92 321
4917.58 335
4918.24 339
4918.90 289
4919.56 313
4920.23 329
4920.89 327
4921.55 304
4922.21 324
4922.87 338
4923.54 290
4924.20 320
4924.86 329
4925.52 290
4926.19 323
4926.85 337
4927.51 359
4928.17 339
4928.84 314
4929.50 344
4930.16 362
4930.82 340
4931.49 296
4932.15 306
4932.81 328
4933.47 282
4934.14 288
4934.80 279
4935.46 339
4936.13 334
4936.79 282
4937.45 278
4938.11 263
4938.78 305
4939.44 238
4940.10 295
4940.77 311
4941.43 264
4942.09 265
4942.76 288
4943.42 278
4944.08 306
4944.75 280
4945.41 247
4946.08 275
4946.74 295
4947.40 285
4948.07 296
4948.73 250
4949.39 261
4950.06 268
4950.72 263
4951.39 242
4952.05 284
4952.71 287
4953.38 279
4954.04 251
4954.71 265
4955.37 252
4956.04 254
4956.70 273
4957.36 299
4958.03 275
4958.69 285
4959.36 368
4960.02 362
4960.69 351
4961.35 355
4962.02 388
4962.68 383
4963.35 336
4964.01 394
4964.68 427
4965.34 398
4966.01 431
4966.67 428
4967.34 351
4968.00 355
4968.67 288
4969.33 309
4970.00 329
4970.66 284
4971.33 298
4971.99 289
4972.66 314
4973.32 281
4973.99 313
4974.66 346
4975.32 325
4975.99 333
4976.65 321
4977.32 289
4977.98 329
4978.65 319
4979.32 312
4979.98 281
4980.65 303
4981.31 305
4981.98 284
4982.65 280
4983.31 278
4983.98 260
4984.64 271
4985.31 294
4985.98 251
4986.64 292
4987.31 296
4987.98 264
4988.64 255
4989.31 280
4989.98 320
4990.64 288
4991.31 288
4991.98 280
4992.64 278
4993.31 281
4993.98 244
4994.64 255
4995.31 292
4995.98 271
4996.64 281
4997.31 254
4997.98 283
4998.65 247
4999.31 265
4999.98 249
5000.65 248
5001.31 236
5001.98 263
5002.65 257
5003.32 235
5003.98 230
5004.65 258
5005.32 234
5005.99 220
5006.66 251
5007.32 251
5007.99 245
5008.66 233
5009.33 270
5009.99 299
5010.66 283
5011.33 250
5012.00 262
5012.67 257
5013.33 301
5014.00 288
5014.67 265
5015.34 248
5016.01 248
5016.68 250
5017.34 258
5018.01 254
5018.68 239
5019.35 238
5020.02 243
5020.69 231
5021.36 293
5022.02 337
5022.69 355
5023.36 316
5024.03 303
5024.70 342
5025.37 348
5026.04 258
5026.71 341
5027.38 286
5028.05 261
5028.71 274
5029.38 227
5030.05 262
5030.72 238
5031.39 245
5032.06 223
5032.73 210
5033.40 243
5034.07 257
5034.74 254
5035.41 276
5036.08 286
5036.75 304
5037.42 249
5038.09 235
5038.76 282
5039.43 257
5040.10 267
5040.77 243
5041.44 265
5042.11 280
5042.78 224
5043.45 243
5044.12 294
5044.79 312
5045.46 278
5046.13 280
5046.80 293
5047.47 256
5048.14 274
5048.81 252
5049.48 276
5050.15 285
5050.82 235
5051.49 273
5052.16 298
5052.83 241
5053.51 257
5054.18 268
5054.85 289
5055.52 252
5056.19 243
5056.86 285
5057.53 254
5058.20 221
5058.87 228
5059.55 256
5060.22 259
5060.89 269
5061.56 248
5062.23 283
5062.90 268
5063.57 254
5064.25 240
5064.92 250
5065.59 224
5066.26 249
5066.93 254
5067.60 247
5068.28 242
5068.95 253
5069.62 246
5070.29 264
5070.96 282
5071.64 228
5072.31 248
5072.98 262
5073.65 264
5074.32 282
5075.00 274
5075.67 259
5076.34 241
5077.01 287
5077.69 304
5078.36 294
5079.03 298
5079.70 296
5080.38 288
5081.05 257
5081.72 273
5082.39 255
5083.07 258
5083.74 274
5084.41 299
5085.09 254
5085.76 276
5086.43 244
5087.10 265
5087.78 290
5088.45 322
5089.12 330
5089.80 312
5090.47 322
5091.14 314
5091.82 284
5092.49 311
5093.16 338
5093.84 352
5094.51 367
5095.18 306
5095.86 312
5096.53 284
5097.21 306
5097.88 291
5098.55 256
5099.23 237
5099.90 299
5100.57 277
5101.25 274
5101.92 316
5102.60 277
5103.27 266
5103.95 297
5104.62 295
5105.29 286
5105.97 307
5106.64 324
5107.32 332
5107.99 284
5108.67 292
5109.34 288
5110.01 288
5110.69 266
5111.36 314
5112.04 298
5112.71 281
5113.39 253
5114.06 268
5114.74 266
5115.41 303
5116.09 306
5116.76 306
5117.44 306
5118.11 293
5118.79 318
5119.46 349
5120.14 400
5120.81 409
5121.49 424
5122.16 416
5122.84 404
5123.52 357
5124.19 365
5124.87 317
5125.54 310
5126.22 291
5126.89 290
5127.57 254
5128.24 265
5128.92 320
5129.60 264
5130.27 314
5130.95 293
5131.62 294
5132.30 265
5132.98 332
5133.65 309
5134.33 264
5135.01 271
5135.68 306
5136.36 273
5137.03 279
5137.71 301
5138.39 246
5139.06 252
5139.74 241
5140.42 284
5141.09 303
5141.77 309
5142.45 319
5143.12 278
5143.80 278
5144.48 270
5145.15 264
5145.83 281
5146.51 263
5147.18 221
5147.86 255
5148.54 226
5149.22 253
5149.89 252
5150.57 226
5151.25 232
5151.93 246
5152.60 254
5153.28 272
5153.96 221
5154.63 262
5155.31 247
5155.99 248
5156.67 257
5157.35 250
5158.02 254
5158.70 267
5159.38 291
5160.06 277
5160.73 279
5161.41 284
5162.09 273
5162.77 255
5163.45 302
5164.12 277
5164.80 226
5165.48 292
5166.16 270
5166.84 245
5167.52 253
5168.19 301
5168.87 254
5169.55 218
5170.23 238
5170.91 268
5171.59 271
5172.27 254
5172.94 237
5173.62 240
5174.30 224
5174.98 224
5175.66 192
5176.34 236
5177.02 231
5177.70 241
5178.38 262
5179.06 235
5179.73 239
5180.41 235
5181.09 259
5181.77 243
5182.45 239
5183.13 266
5183.81 279
5184.49 243
5185.17 241
5185.85 211
5186.53 251
5187.21 280
5187.89 225
5188.57 244
5189.25 222
5189.93 222
5190.61 264
5191.29 271
5191.97 228
5192.65 245
5193.33 237
5194.01 217
5194.69 228
5195.37 242
5196.05 238
5196.73 274
5197.41 264
5198.09 264
5198.77 250
5199.45 246
5200.13 294
5200.81 268
5201.49 266
5202.17 265
5202.85 214
5203.53 227
5204.21 224
5204.89 266
5205.58 241
5206.26 243
5206.94 233
5207.62 230
5208.30 242
5208.98 234
5209.66 263
5210.34 276
5211.02 267
5211.71 271
5212.39 257
5213.07 274
5213.75 261
5214.43 265
5215.11 297
5215.79 315
5216.48 299
5217.16 279
5217.84 234
5218.52 245
5219.20 257
5219.88 309
5220.57 292
5221.25 288
5221.93 290
5222.61 301
5223.29 290
5223.98 289
5224.66 279
5225.34 249
5226.02 298
5226.70 291
5227.39 327
5228.07 293
5228.75 298
5229.43 272
5230.12 266
5230.80 249
5231.48 216
5232.16 256
5232.85 273
5233.53 261
5234.21 245
5234.89 254
5235.58 292
5236.26 280
5236.94 302
5237.63 271
5238.31 296
5238.99 290
5239.67 291
5240.36 284
5241.04 268
5241.72 302
5242.41 260
5243.09 291
5243.77 308
5244.46 270
5245.14 271
5245.82 276
5246.51 251
5247.19 271
5247.88 291
5248.56 307
5249.24 278
5249.93 253
5250.61 274
5251.29 271
5251.98 261
5252.66 236
5253.35 248
5254.03 282
5254.71 252
5255.40 280
5256.08 246
5256.77 254
5257.45 264
5258.14 276
5258.82 247
5259.50 240
5260.19 291
5260.87 291
5261.56 288
5262.24 260
5262.93 311
5263.61 339
5264.30 343
5264.98 341
5265.67 272
5266.35 323
5267.03 332
5267.72 296
5268.40 290
5269.09 337
5269.77 295
5270.46 261
5271.14 276
5271.83 287
5272.52 283
5273.20 272
5273.89 269
5274.57 274
5275.26 291
5275.94 288
5276.63 288
5277.31 279
5278.00 251
5278.68 259
5279.37 255
5280.06 296
5280.74 284
5281.43 288
5282.11 327
5282.80 300
5283.48 294
5284.17 310
5284.86 271
5285.54 286
5286.23 288
5286.92 330
5287.60 317
5288.29 270
5288.97 234
5289.66 259
5290.35 257
5291.03 249
5291.72 307
5292.41 316
5293.09 309
5293.78 283
5294.47 270
5295.15 280
5295.84 280
5296.53 290
5297.21 303
5297.90 325
5298.59 305
5299.27 320
5299.96 351
5300.65 324
5301.33 305
5302.02 301
5302.71 359
5303.40 361
5304.08 368
5304.77 325
5305.46 408
5306.15 431
5306.83 430
5307.52 441
5308.21 397
5308.90 395
5309.58 366
5310.27 409
5310.96 449
5311.65 442
5312.33 467
5313.02 403
5313.71 486
5314.40 458
5315.09 464
5315.77 522
5316.46 471
5317.15 442
5317.84 465
5318.53 440
5319.21 424
5319.90 404
5320.59 381
5321.28 384
5321.97 388
5322.66 386
5323.35 410
5324.03 383
5324.72 334
5325.41 305
5326.10 315
5326.79 319
5327.48 329
5328.17 308
5328.86 310
5329.54 339
5330.23 278
5330.92 269
5331.61 280
5332.30 313
5332.99 277
5333.68 273
5334.37 293
5335.06 329
5335.75 309
5336.44 304
5337.12 308
5337.81 300
5338.50 278
5339.19 272
5339.88 358
5340.57 318
5341.26 314
5341.95 323
5342.64 302
5343.33 327
5344.02 316
5344.71 365
5345.40 336
5346.09 322
5346.78 350
5347.47 319
5348.16 411
5348.85 464
5349.54 466
5350.23 526
5350.92 561
5351.61 592
5352.30 606
5352.99 602
5353.68 619
5354.37 532
5355.07 504
5355.76 501
5356.45 417
5357.14 411
5357.83 422
5358.52 370
5359.21 315
5359.90 326
5360.59 333
5361.28 335
5361.97 357
5362.66 304
5363.36 297
5364.05 300
5364.74 316
5365.43 329
5366.12 282
5366.81 280
5367.50 279
5368.19 286
5368.89 278
5369.58 222
5370.27 226
5370.96 280
5371.65 275
5372.34 259
5373.04 242
5373.73 270
5374.42 251
5375.11 241
5375.80 235
5376.49 274
5377.19 257
5377.88 246
5378.57 275
5379.26 305
5379.96 279
5380.65 293
5381.34 281
5382.03 285
5382.72 286
5383.42 277
5384.11 276
5384.80 273
5385.49 277
5386.19 296
5386.88 305
5387.57 285
5388.26 318
5388.96 316
5389.65 311
5390.34 317
5391.04 358
5391.73 368
5392.42 352
5393.12 338
5393.81 349
5394.50 308
5395.19 282
5395.89 352
5396.58 367
5397.27 324
5397.97 278
5398.66 286
5399.35 290
5400.05 291
5400.74 287
5401.43 265
5402.13 260
5402.82 309
5403.52 320
5404.21 254
5404.90 281
5405.60 320
5406.29 277
5406.98 268
5407.68 331
5408.37 307
5409.07 309
5409.76 286
5410.45 296
5411.15 299
5411.84 308
5412.54 314
5413.23 338
5413.93 319
5414.62 308
5415.32 300
5416.01 292
5416.70 281
5417.40 313
5418.09 308
5418.79 307
5419.48 279
5420.18 304
5420.87 303
5421.57 317
5422.26 303
5422.96 305
5423.65 334
5424.35 310
5425.04 315
5425.74 313
5426.43 306
5427.13 303
5427.82 292
5428.52 310
5429.21 328
5429.91 295
5430.60 297
5431.30 328
5432.00 307
5432.69 288
5433.39 308
5434.08 312
5434.78 305
5435.47 330
5436.17 270
5436.86 287
5437.56 314
5438.26 327
5438.95 343
5439.65 366
5440.34 328
5441.04 313
5441.74 324
5442.43 311
5443.13 321
5443.83 325
5444.52 392
5445.22 462
5445.91 440
5446.61 434
5447.31 488
5448.00 477
5448.70 552
5449.40 520
5450.09 526
5450.79 580
5451.49 525
5452.18 468
5452.88 431
5453.58 453
5454.27 434
5454.97 385
5455.67 353
5456.37 365
5457.06 334
5457.76 370
5458.46 377
5459.15 362
5459.85 380
5460.55 356
5461.25 411
5461.94 433
5462.64 429
5463.34 414
5464.04 412
5464.73 412
5465.43 414
5466.13 390
5466.83 429
5467.53 422
5468.22 424
5468.92 407
5469.62 378
5470.32 416
5471.01 389
5471.71 411
5472.41 451
5473.11 472
5473.81 481
5474.51 480
5475.20 481
5475.90 461
5476.60 523
5477.30 562
5478.00 608
5478.70 654
5479.39 680
5480.09 772
5480.79 857
5481.49 905
5482.19 923
5482.89 917
5483.59 849
5484.29 793
5484.98 747
5485.68 677
5486.38 606
5487.08 586
5487.78 565
5488.48 537
5489.18 602
5489.88 562
5490.58 595
5491.28 577
5491.98 617
5492.68 653
5493.37 557
5494.07 602
5494.77 585
5495.47 620
5496.17 628
5496.87 618
5497.57 644
5498.27 760
5498.97 849
5499.67 940
5500.37 1127
5501.07 1321
5501.77 1365
5502.47 1416
5503.17 1413
5503.87 1235
5504.57 1151
5505.27 1035
5505.97 914
5506.67 802
5507.37 624
5508.07 582
5508.77 534
5509.47 589
5510.17 503
5510.87 444
5511.58 470
5512.28 483
5512.98 537
5513.68 492
5514.38 473
5515.08 504
5515.78 535
5516.48 512
5517.18 517
5517.88 482
5518.58 490
5519.28 536
5519.99 526
5520.69 490
5521.39 435
5522.09 516
5522.79 505
5523.49 428
5524.19 436
5524.90 416
5525.60 460
5526.30 420
5527.00 365
5527.70 372
5528.40 361
5529.10 359
5529.81 382
5530.51 379
5531.21 394
5531.91 323
5532.61 371
5533.32 347
5534.02 331
5534.72 374
5535.42 367
5536.12 364
5536.83 396
5537.53 353
5538.23 323
5538.93 368
5539.64 425
5540.34 421
5541.04 434
5541.74 441
5542.45 367
5543.15 386
5543.85 396
5544.55 345
5545.26 361
5545.96 381
5546.66 361
5547.36 348
5548.07 383
5548.77 361
5549.47 376
5550.18 372
5550.88 393
5551.58 364
5552.29 350
5552.99 330
5553.69 326
5554.40 306
5555.10 340
5555.80 351
5556.51 348
5557.21 335
5557.91 346
5558.62 325
5559.32 333
5560.02 311
5560.73 332
5561.43 329
5562.14 378
5562.84 335
5563.54 420
5564.25 413
5564.95 405
5565.65 411
5566.36 367
5567.06 331
5567.77 331
5568.47 372
5569.18 326
5569.88 325
5570.58 329
5571.29 351
5571.99 325
5572.70 299
5573.40 296
5574.11 338
5574.81 345
5575.52 346
5576.22 343
5576.93 380
5577.63 398
5578.33 325
5579.04 395
5579.74 320
5580.45 313
5581.15 338
5581.86 304
5582.56 330
5583.27 341
5583.97 310
5584.68 321
5585.39 317
5586.09 280
5586.80 319
5587.50 308
5588.21 336
5588.91 309
5589.62 283
5590.32 248
5591.03 267
5591.73 311
5592.44 299
5593.15 297
5593.85 258
5594.56 261
5595.26 308
5595.97 311
5596.68 288
5597.38 261
5598.09 264
5598.79 269
5599.50 268
5600.21 303
5600.91 286
5601.62 290
5602.33 281
5603.03 298
5603.74 317
5604.44 277
5605.15 263
5605.86 287
5606.56 304
5607.27 274
5607.98 301
5608.68 276
5609.39 273
5610.10 264
5610.80 289
5611.51 275
5612.22 280
5612.93 278
5613.63 264
5614.34 280
5615.05 287
5615.75 298
5616.46 296
5617.17 300
5617.88 323
5618.58 306
5619.29 274
5620.00 327
5620.71 273
5621.41 317
5622.12 294
5622.83 296
5623.54 257
5624.24 300
5624.95 321
5625.66 315
5626.37 297
5627.08 299
5627.78 302
5628.49 330
5629.20 294
5629.91 313
5630.62 355
5631.32 319
5632.03 313
5632.74 313
5633.45 345
5634.16 341
5634.86 341
5635.57 327
5636.28 371
5636.99 359
5637.70 404
5638.41 446
5639.12 446
5639.82 404
5640.53 397
5641.24 400
5641.95 406
5642.66 416
5643.37 363
5644.08 390
5644.79 380
5645.50 350
5646.21 344
5646.91 368
5647.62 336
5648.33 357
5649.04 360
5649.75 309
5650.46 363
5651.17 362
5651.88 358
5652.59 323
5653.30 321
5654.01 315
5654.72 316
5655.43 331
5656.14 362
5656.85 301
5657.56 331
5658.27 360
5658.98 348
5659.69 337
5660.40 365
5661.11 385
5661.82 420
5662.53 405
5663.24 361
5663.95 388
5664.66 376
5665.37 356
5666.08 312
5666.79 316
5667.50 314
5668.21 345
5668.92 335
5669.63 344
5670.34 366
5671.05 372
5671.76 420
5672.47 404
5673.18 417
5673.89 410
5674.61 419
5675.32 421
5676.03 334
5676.74 376
5677.45 345
5678.16 310
5678.87 334
5679.58 353
5680.29 377
5681.01 375
5681.72 398
5682.43 344
5683.14 370
5683.85 367
5684.56 316
5685.27 340
5685.99 354
5686.70 318
5687.41 327
5688.12 345
5688.83 341
5689.54 323
5690.26 328
5690.97 318
5691.68 359
5692.39 328
5693.10 313
5693.82 288
5694.53 342
5695.24 352
5695.95 323
5696.67 332
5697.38 284
5698.09 288
5698.80 345
5699.51 345
5700.23 336
5700.94 334
5701.65 310
5702.36 314
5703.08 330
5703.79 342
5704.50 318
5705.22 288
5705.93 306
5706.64 318
5707.35 325
5708.07 289
5708.78 321
5709.49 339
5710.21 317
5710.92 326
5711.63 314
5712.35 320
5713.06 285
5713.77 334
5714.49 287
5715.20 296
5715.91 289
5716.63 276
5717.34 279
5718.05 284
5718.77 317
5719.48 330
5720.19 304
5720.91 285
5721.62 298
5722.34 309
5723.05 326
5723.76 314
5724.48 360
5725.19 322
5725.91 371
5726.62 402
5727.33 409
5728.05 413
5728.76 416
5729.48 386
5730.19 434
5730.91 451
5731.62 404
5732.34 366
5733.05 353
5733.76 359
5734.48 364
5735.19 357
5735.91 320
5736.62 341
5737.34 282
5738.05 326
5738.77 339
5739.48 334
5740.20 329
5740.91 343
5741.63 325
5742.34 312
5743.06 347
5743.77 333
5744.49 361
5745.20 358
5745.92 346
5746.63 301
5747.35 312
5748.07 317
5748.78 328
5749.50 325
5750.21 328
5750.93 333
5751.64 344
5752.36 367
5753.07 388
5753.79 407
5754.51 380
5755.22 418
5755.94 469
5756.65 455
5757.37 429
5758.09 407
5758.80 437
5759.52 448
5760.24 482
5760.95 440
5761.67 482
5762.38 524
5763.10 471
5763.82 509
5764.53 446
5765.25 463
5765.97 534
5766.68 493
5767.40 551
5768.12 569
5768.83 781
5769.55 853
5770.27 1055
5770.98 1160
5771.70 1289
5772.42 1339
5773.13 1272
5773.85 1205
5774.57 999
5775.29 842
5776.00 719
5776.72 693
5777.44 604
5778.16 568
5778.87 583
5779.59 548
5780.31 547
5781.03 598
5781.74 555
5782.46 517
5783.18 595
5783.90 583
5784.61 573
5785.33 581
5786.05 599
5786.77 624
5787.48 553
5788.20 511
5788.92 505
5789.64 492
5790.36 530
5791.08 546
5791.79 463
5792.51 456
5793.23 484
5793.95 447
5794.67 465
5795.38 458
5796.10 456
5796.82 436
5797.54 463
5798.26 484
5798.98 515
5799.70 533
5800.41 581
5801.13 608
5801.85 666
5802.57 626
5803.29 628
5804.01 620
5804.73 546
5805.45 566
5806.17 487
5806.89 457
5807.60 449
5808.32 434
5809.04 404
5809.76 422
5810.48 438
5811.20 479
5811.92 426
5812.64 416
5813.36 461
5814.08 426
5814.80 457
5815.52 424
5816.24 427
5816.96 449
5817.68 411
5818.40 393
5819.12 443
5819.84 408
5820.56 408
5821.28 392
5822.00 454
5822.72 389
5823.44 374
5824.16 397
5824.88 394
5825.60 398
5826.32 355
5827.04 390
5827.76 387
5828.48 411
5829.20 358
5829.92 363
5830.64 326
5831.36 309
5832.08 329
5832.80 337
5833.52 357
5834.25 350
5834.97 338
5835.69 345
5836.41 353
5837.13 323
5837.85 365
5838.57 396
5839.29 361
5840.01 316
5840.73 331
5841.46 359
5842.18 373
5842.90 368
5843.62 346
5844.34 339
5845.06 328
5845.78 344
5846.51 309
5847.23 331
5847.95 300
5848.67 332
5849.39 348
5850.11 347
5850.84 335
5851.56 360
5852.28 363
5853.00 387
5853.72 340
5854.45 366
5855.17 336
5855.89 344
5856.61 387
5857.33 385
5858.06 359
5858.78 359
5859.50 349
5860.22 354
5860.95 362
5861.67 322
5862.39 307
5863.11 299
5863.84 345
5864.56 355
5865.28 328
5866.01 389
5866.73 369
5867.45 324
5868.17 348
5868.90 297
5869.62 341
5870.34 357
5871.07 365
5871.79 350
5872.51 323
5873.24 358
5873.96 337
5874.68 343
5875.41 348
5876.13 344
5876.85 323
5877.58 331
5878.30 344
5879.02 378
5879.75 371
5880.47 346
5881.19 374
5881.92 364
5882.64 344
5883.37 392
5884.09 362
5884.81 378
5885.54 377
5886.26 344
5886.99 347
5887.71 379
5888.43 376
5889.16 364
5889.88 379
5890.61 370
5891.33 385
5892.05 358
5892.78 409
5893.50 404
5894.23 372
5894.95 346
5895.68 377
5896.40 383
5897.13 403
5897.85 383
5898.58 358
5899.30 329
5900.03 360
5900.75 363
5901.48 360
5902.20 372
5902.93 360
5903.65 414
5904.38 369
5905.10 366
5905.83 418
5906.55 431
5907.28 422
5908.00 428
5908.73 433
5909.45 416
5910.18 428
5910.90 461
5911.63 413
5912.36 436
5913.08 465
5913.81 445
5914.53 435
5915.26 460
5915.98 467
5916.71 459
5917.44 472
5918.16 445
5918.89 440
5919.61 466
5920.34 481
5921.07 489
5921.79 463
5922.52 430
5923.25 495
5923.97 486
5924.70 531
5925.42 582
5926.15 485
5926.88 528
5927.60 505
5928.33 534
5929.06 531
5929.78 519
5930.51 544
5931.24 557
5931.96 578
5932.69 596
5933.42 542
5934.15 627
5934.87 649
5935.60 610
5936.33 624
5937.05 613
5937.78 665
5938.51 672
5939.24 658
5939.96 631
5940.69 724
5941.42 765
5942.14 721
5942.87 674
5943.60 715
5944.33 749
5945.06 770
5945.78 840
5946.51 852
5947.24 890
5947.97 819
5948.69 890
5949.42 928
5950.15 1038
5950.88 1068
5951.61 1083
5952.33 1211
5953.06 1324
5953.79 1426
5954.52 1482
5955.25 1354
5955.98 1380
5956.70 1381
5957.43 1260
5958.16 1168
5958.89 1148
5959.62 1178
5960.35 1119
5961.07 1116
5961.80 1181
5962.53 1129
5963.26 1190
5963.99 1209
5964.72 1258
5965.45 1383
5966.18 1443
5966.90 1559
5967.63 1672
5968.36 1699
5969.09 1729
5969.82 1729
5970.55 1694
5971.28 1617
5972.01 1511
5972.74 1505
5973.47 1469
5974.20 1477
5974.93 1412
5975.66 1388
5976.39 1402
5977.12 1412
5977.84 1449
5978.57 1456
5979.30 1445
5980.03 1422
5980.76 1563
5981.49 1659
5982.22 1686
5982.95 1666
5983.68 1706
5984.41 1758
5985.14 1703
5985.87 1696
5986.60 1714
5987.33 1690
5988.06 1689
5988.79 1674
5989.53 1747
5990.26 1756
5990.99 1750
5991.72 1808
5992.45 1785
5993.18 1811
5993.91 1922
5994.64 1894
5995.37 1837
5996.10 1876
5996.83 1985
5997.56 2113
5998.29 2110
5999.02 2027
5999.75 2144
6000.49 2160
6001.22 2093
6001.95 2023
6002.68 2023
6003.41 1951
6004.14 1866
6004.87 2002
6005.60 1821
6006.34 1893
6007.07 1866
6007.80 1867
6008.53 2025
6009.26 2205
6009.99 2571
6010.72 3089
6011.46 3655
6012.19 4553
6012.92 5478
6013.65 6352
6014.38 7160
6015.12 7510
6015.85 7538
6016.58 7225
6017.31 6805
6018.04 6274
6018.78 5353
6019.51 4465
6020.24 3765
6020.97 3205
6021.70 2629
6022.44 2332
6023.17 2035
6023.90 1782
6024.63 1701
6025.37 1601
6026.10 1505
6026.83 1504
6027.56 1484
6028.30 1450
6029.03 1453
6029.76 1482
6030.50 1476
6031.23 1492
6031.96 1463
6032.69 1442
6033.43 1374
6034.16 1304
6034.89 1230
6035.63 1175
6036.36 1071
6037.09 1077
6037.83 1032
6038.56 1106
6039.29 1161
6040.03 1083
6040.76 1125
6041.49 1185
6042.23 1206
6042.96 1199
6043.69 1254
6044.43 1192
6045.16 1232
6045.90 1251
6046.63 1200
6047.36 1247
6048.10 1155
6048.83 1199
6049.57 1229
6050.30 1263
6051.03 1289
6051.77 1483
6052.50 1547
6053.24 1688
6053.97 1655
6054.70 1710
6055.44 1708
6056.17 1614
6056.91 1564
6057.64 1457
6058.38 1408
6059.11 1336
6059.85 1351
6060.58 1305
6061.32 1282
6062.05 1231
6062.79 1253
6063.52 1241
6064.26 1157
6064.99 1203
6065.72 1189
6066.46 1173
6067.20 1117
6067.93 1078
6068.67 1114
6069.40 1163
6070.14 1148
6070.87 1133
6071.61 1162
6072.34 1090
6073.08 1102
6073.81 1042
6074.55 1025
6075.28 1076
6076.02 1061
6076.76 1035
6077.49 954
6078.23 936
6078.96 975
6079.70 963
6080.43 927
6081.17 890
6081.91 1005
6082.64 912
6083.38 893
6084.11 926
6084.85 886
6085.59 857
6086.32 837
6087.06 845
6087.80 818
6088.53 834
6089.27 859
6090.00 831
6090.74 865
6091.48 903
6092.21 863
6092.95 884
6093.69 871
6094.42 874
6095.16 839
6095.90 873
6096.63 804
6097.37 789
6098.11 791
6098.85 783
6099.58 804
6100.32 842
6101.06 800
6101.79 791
6102.53 830
6103.27 771
6104.01 844
6104.74 816
6105.48 788
6106.22 784
6106.96 881
6107.69 811
6108.43 770
6109.17 818
6109.91 788
6110.64 819
6111.38 827
6112.12 753
6112.86 781
6113.59 799
6114.33 812
6115.07 804
6115.81 841
6116.55 913
6117.28 826
6118.02 870
6118.76 850
6119.50 847
6120.24 867
6120.98 805
6121.71 843
6122.45 869
6123.19 885
6123.93 916
6124.67 838
6125.41 875
6126.15 885
6126.88 879
6127.62 906
6128.36 920
6129.10 872
6129.84 883
6130.58 851
6131.32 843
6132.06 877
6132.80 879
6133.53 809
6134.27 862
6135.01 893
6135.75 1021
6136.49 983
6137.23 981
6137.97 1041
6138.71 1068
6139.45 1099
6140.19 1127
6140.93 1202
6141.67 1150
6142.41 1156
6143.15 1154
6143.89 1200
6144.63 1127
6145.37 1100
6146.11 1091
6146.85 1044
6147.59 1069
6148.33 1069
6149.07 1036
6149.81 1080
6150.55 1017
6151.29 1027
6152.03 1006
6152.77 1040
6153.51 1090
6154.25 1075
6154.99 1046
6155.73 1112
6156.47 1089
6157.21 1130
6157.95 1164
6158.69 1158
6159.43 1113
6160.17 1176
6160.91 1220
6161.65 1193
6162.39 1242
6163.13 1339
6163.88 1456
6164.62 1418
6165.36 1497
6166.10 1522
6166.84 1588
6167.58 1754
6168.32 1776
6169.06 1750
6169.80 1822
6170.55 1784
6171.29 1773
6172.03 1668
6172.77 1710
6173.51 1620
6174.25 1556
6174.99 1576
6175.74 1534
6176.48 1602
6177.22 1584
6177.96 1669
6178.70 1703
6179.44 1811
6180.19 2000
6180.93 2264
6181.67 2533
6182.41 2985
6183.15 3393
6183.90 3843
6184.64 3937
6185.38 3930
6186.12 3816
6186.87 3605
6187.61 3361
6188.35 2994
6189.09 2652
6189.84 2448
6190.58 2244
6191.32 2104
6192.06 2062
6192.81 1954
6193.55 1925
6194.29 1914
6195.03 1919
6195.78 1924
6196.52 1916
6197.26 2003
6198.01 1932
6198.75 1856
6199.49 1826
6200.23 1838
6200.98 1804
6201.72 1854
6202.46 1856
6203.21 1948
6203.95 1975
6204.69 2142
6205.44 2532
6206.18 3039
6206.92 3840
6207.67 4850
6208.41 6303
6209.15 7419
6209.90 8688
6210.64 9191
6211.39 9472
6212.13 8791
6212.87 8314
6213.62 7122
6214.36 6097
6215.11 5103
6215.85 4032
6216.59 3391
6217.34 2769
6218.08 2315
6218.83 2039
6219.57 1746
6220.31 1604
6221.06 1530
6221.80 1509
6222.55 1444
6223.29 1402
6224.04 1359
6224.78 1325
6225.53 1266
6226.27 1225
6227.02 1216
6227.76 1132
6228.50 1029
6229.25 905
6229.99 936
6230.74 938
6231.48 823
6232.23 837
6232.97 883
6233.72 860
6234.46 863
6235.21 873
6235.96 934
6236.70 890
6237.45 1022
6238.19 1055
6238.94 1050
6239.68 1100
6240.43 1115
6241.17 1165
6241.92 1187
6242.66 1188
6243.41 1195
6244.16 1146
6244.90 1145
6245.65 1146
6246.39 1226
6247.14 1225
6247.88 1242
6248.63 1216
6249.38 1291
6250.12 1303
6250.87 1252
6251.62 1140
6252.36 1180
6253.11 1125
6253.85 1076
6254.60 1074
6255.35 1118
6256.09 1019
6256.84 984
6257.59 968
6258.33 970
6259.08 996
6259.83 1006
6260.57 979
6261.32 964
6262.07 996
6262.81 976
6263.56 996
6264.31 956
6265.05 914
6265.80 924
6266.55 895
6267.30 892
6268.04 877
6268.79 915
6269.54 899
6270.28 849
6271.03 928
6271.78 923
6272.53 936
6273.27 901
6274.02 945
6274.77 999
6275.52 948
6276.26 979
6277.01 989
6277.76 1043
6278.51 1023
6279.25 991
6280.00 1000
6280.75 991
6281.50 917
6282.25 888
6282.99 887
6283.74 853
6284.49 812
6285.24 786
6285.99 780
6286.74 805
6287.48 754
6288.23 720
6288.98 756
6289.73 758
6290.48 732
6291.23 675
6291.97 702
6292.72 730
6293.47 703
6294.22 659
6294.97 730
6295.72 761
6296.47 761
6297.22 792
6297.96 724
6298.71 688
6299.46 721
6300.21 702
6300.96 693
6301.71 642
6302.46 629
6303.21 689
6303.96 653
6304.71 634
6305.46 615
6306.21 652
6306.96 642
6307.71 592
6308.45 620
6309.20 621
6309.95 636
6310.70 662
6311.45 665
6312.20 673
6312.95 665
6313.70 722
6314.45 710
6315.20 696
6315.95 710
6316.70 763
6317.45 738
6318.20 732
6318.95 731
6319.70 664
6320.45 673
6321.20 652
6321.95 635
6322.70 620
6323.46 636
6324.21 634
6324.96 597
6325.71 559
6326.46 544
6327.21 594
6327.96 580
6328.71 647
6329.46 594
6330.21 616
6330.96 624
6331.71 585
6332.46 621
6333.21 559
6333.97 527
6334.72 542
6335.47 539
6336.22 607
6336.97 606
6337.72 585
6338.47 550
6339.22 591
6339.98 590
6340.73 574
6341.48 636
6342.23 578
6342.98 566
6343.73 541
6344.49 561
6345.24 549
6345.99 527
6346.74 569
6347.49 583
6348.24 568
6349.00 568
6349.75 578
6350.50 536
6351.25 628
6352.01 650
6352.76 682
6353.51 705
6354.26 740
6355.01 754
6355.77 767
6356.52 780
6357.27 766
6358.02 755
6358.78 733
6359.53 701
6360.28 686
6361.03 627
6361.79 663
6362.54 647
6363.29 622
6364.05 639
6364.80 650
6365.55 661
6366.30 708
6367.06 774
6367.81 779
6368.56 851
6369.32 863
6370.07 938
6370.82 900
6371.58 790
6372.33 740
6373.08 737
6373.84 712
6374.59 631
6375.34 635
6376.10 618
6376.85 672
6377.60 629
6378.36 606
6379.11 616
6379.87 612
6380.62 608
6381.37 644
6382.13 657
6382.88 714
6383.64 670
6384.39 663
6385.14 678
6385.90 661
6386.65 629
6387.41 613
6388.16 651
6388.91 628
6389.67 646
6390.42 606
6391.18 609
6391.93 609
6392.69 595
6393.44 585
6394.20 583
6394.95 560
6395.71 553
6396.46 592
6397.21 592
6397.97 564
6398.72 584
6399.48 563
6400.23 583
6400.99 553
6401.74 551
6402.50 544
6403.26 579
6404.01 549
6404.77 545
6405.52 497
6406.28 540
6407.03 512
6407.79 488
6408.54 512
6409.30 546
6410.05 547
6410.81 582
6411.56 564
6412.32 597
6413.08 585
6413.83 532
6414.59 559
6415.34 515
6416.10 602
6416.86 581
6417.61 542
6418.37 538
6419.12 546
6419.88 555
6420.64 549
6421.39 516
6422.15 538
6422.91 529
6423.66 503
6424.42 515
6425.17 498
6425.93 549
6426.69 586
6427.44 549
6428.20 543
6428.96 543
6429.71 550
6430.47 547
6431.23 552
6431.98 559
6432.74 565
6433.50 603
6434.26 571
6435.01 561
6435.77 571
6436.53 561
6437.28 560
6438.04 596
6438.80 586
6439.56 604
6440.31 606
6441.07 579
6441.83 620
6442.59 664
6443.34 646
6444.10 648
6444.86 599
6445.62 669
6446.37 617
6447.13 630
6447.89 632
6448.65 617
6449.40 695
6450.16 705
6450.92 694
6451.68 685
6452.44 685
6453.19 686
6453.95 737
6454.71 749
6455.47 776
6456.23 752
6456.99 752
6457.74 780
6458.50 800
6459.26 807
6460.02 760
6460.78 772
6461.54 784
6462.30 758
6463.05 753
6463.81 811
6464.57 818
6465.33 850
6466.09 904
6466.85 909
6467.61 895
6468.37 888
6469.13 950
6469.88 891
6470.64 912
6471.40 865
6472.16 864
6472.92 891
6473.68 929
6474.44 881
6475.20 882
6475.96 886
6476.72 901
6477.48 915
6478.24 915
6479.00 923
6479.76 948
6480.52 949
6481.28 1038
6482.04 1036
6482.80 1074
6483.56 1063
6484.32 1087
6485.08 1104
6485.84 1081
6486.60 1098
6487.36 1105
6488.12 1092
6488.88 1147
6489.64 1111
6490.40 1152
6491.16 1220
6491.92 1249
6492.68 1299
6493.44 1351
6494.20 1318
6494.96 1360
6495.72 1427
6496.48 1464
6497.24 1399
6498.00 1388
6498.76 1412
6499.52 1428
6500.28 1343
6501.05 1299
6501.81 1318
6502.57 1334
6503.33 1412
6504.09 1605
6504.85 1787
6505.61 1968
6506.37 2629
6507.13 3395
6507.90 4404
6508.66 5235
6509.42 5791
6510.18 6169
6510.94 6372
6511.70 5994
6512.46 5514
6513.23 4849
6513.99 4117
6514.75 3485
6515.51 2875
6516.27 2464
6517.03 2222
6517.80 1956
6518.56 1779
6519.32 1702
6520.08 1700
6520.84 1709
6521.61 1793
6522.37 1760
6523.13 1734
6523.89 1785
6524.66 1907
6525.42 1980
6526.18 2073
6526.94 2304
6527.71 2506
6528.47 2667
6529.23 2736
6529.99 2752
6530.76 2725
6531.52 2624
6532.28 2553
6533.04 2469
6533.81 2453
6534.57 2665
6535.33 2966
6536.10 3379
6536.86 3791
6537.62 4232
6538.38 4332
6539.15 3994
6539.91 3830
6540.67 3464
6541.44 3035
6542.20 2739
6542.96 2478
6543.73 2065
6544.49 1789
6545.25 1676
6546.02 1598
6546.78 1505
6547.55 1516
6548.31 1484
6549.07 1514
6549.84 1530
6550.60 1436
6551.36 1341
6552.13 1375
6552.89 1402
6553.66 1379
6554.42 1382
6555.18 1351
6555.95 1308
6556.71 1341
6557.48 1277
6558.24 1277
6559.01 1287
6559.77 1314
6560.53 1329
6561.30 1336
6562.06 1347
6562.83 1400
6563.59 1480
6564.36 1435
6565.12 1461
6565.89 1513
6566.65 1558
6567.42 1500
6568.18 1497
6568.95 1486
6569.71 1471
6570.48 1480
6571.24 1496
6572.01 1535
6572.77 1475
6573.54 1482
6574.30 1521
6575.07 1530
6575.83 1570
6576.60 1600
6577.36 1630
6578.13 1584
6578.89 1636
6579.66 1581
6580.42 1572
6581.19 1632
6581.96 1709
6582.72 1618
6583.49 1695
6584.25 1737
6585.02 1703
6585.78 1734
6586.55 1722
6587.32 1706
6588.08 1675
6588.85 1678
6589.61 1650
6590.38 1701
6591.15 1702
6591.91 1871
6592.68 1959
6593.45 2103
6594.21 2355
6594.98 2518
6595.74 2661
6596.51 2740
6597.28 2791
6598.04 2728
6598.81 2604
6599.58 2358
6600.34 2288
6601.11 2042
6601.88 1897
6602.64 1821
6603.41 1670
6604.18 1581
6604.95 1573
6605.71 1499
6606.48 1451
6607.25 1442
6608.01 1457
6608.78 1384
6609.55 1356
6610.32 1416
6611.08 1351
6611.85 1364
6612.62 1356
6613.38 1367
6614.15 1335
6614.92 1279
6615.69 1289
6616.46 1336
6617.22 1280
6617.99 1283
6618.76 1369
6619.53 1397
6620.29 1488
6621.06 1643
6621.83 1779
6622.60 1865
6623.37 1965
6624.13 2071
6624.90 2146
6625.67 2150
6626.44 2047
6627.21 1947
6627.98 1834
6628.74 1670
6629.51 1533
6630.28 1472
6631.05 1350
6631.82 1361
6632.59 1365
6633.35 1422
6634.12 1479
6634.89 1586
6635.66 1653
6636.43 1749
6637.20 1773
6637.97 1643
6638.74 1729
6639.51 1677
6640.27 1679
6641.04 1688
6641.81 1722
6642.58 1702
6643.35 1651
6644.12 1729
6644.89 1673
6645.66 1598
6646.43 1519
6647.20 1378
6647.97 1361
6648.74 1228
6649.51 1148
6650.28 1121
6651.05 1160
6651.82 1059
6652.58 1096
6653.35 1159
6654.12 1108
6654.89 1100
6655.66 1109
6656.43 1135
6657.20 1090
6657.97 1081
6658.74 1077
6659.51 1064
6660.28 1030
6661.05 985
6661.83 997
6662.60 991
6663.37 1035
6664.14 983
6664.91 994
6665.68 969
6666.45 973
6667.22 973
6667.99 964
6668.76 1007
6669.53 1009
6670.30 1047
6671.07 1117
6671.84 1172
6672.61 1157
6673.38 1198
6674.16 1189
6674.93 1168
6675.70 1159
6676.47 1107
6677.24 1069
6678.01 1048
6678.78 1112
6679.55 1119
6680.33 1083
6681.10 1080
6681.87 1146
6682.64 1130
6683.41 1211
6684.18 1196
6684.95 1345
6685.73 1383
6686.50 1392
6687.27 1427
6688.04 1437
6688.81 1369
6689.58 1311
6690.36 1142
6691.13 1144
6691.90 1007
6692.67 960
6693.44 955
6694.22 955
6694.99 862
6695.76 874
6696.53 881
6697.31 867
6698.08 818
6698.85 844
6699.62 875
6700.40 845
6701.17 887
6701.94 866
6702.71 855
6703.49 802
6704.26 827
6705.03 808
6705.80 805
6706.58 800
6707.35 755
6708.12 777
6708.90 775
6709.67 698
6710.44 707
6711.22 698
6711.99 740
6712.76 728
6713.54 776
6714.31 762
6715.08 760
6715.86 784
6716.63 707
6717.40 749
6718.18 773
6718.95 766
6719.72 732
6720.50 738
6721.27 762
6722.04 769
6722.82 682
6723.59 697
6724.37 721
6725.14 724
6725.91 736
6726.69 714
6727.46 705
6728.24 663
6729.01 714
6729.78 669
6730.56 677
6731.33 686
6732.11 676
6732.88 737
6733.66 796
6734.43 741
6735.20 797
6735.98 740
6736.75 771
6737.53 805
6738.30 727
6739.08 739
6739.85 741
6740.63 800
6741.40 787
6742.18 725
6742.95 789
6743.73 754
6744.50 744
6745.28 751
6746.05 747
6746.83 801
6747.60 849
6748.38 842
6749.15 798
6749.93 810
6750.70 896
6751.48 926
6752.25 983
6753.03 1042
6753.81 1163
6754.58 1099
6755.36 1111
6756.13 1030
6756.91 980
6757.68 917
6758.46 921
6759.24 961
6760.01 924
6760.79 892
6761.56 923
6762.34 931
6763.12 938
6763.89 936
6764.67 855
6765.44 863
6766.22 908
6767.00 845
6767.77 873
6768.55 891
6769.33 840
6770.10 882
6770.88 832
6771.66 817
6772.43 798
6773.21 811
6773.99 733
6774.76 713
6775.54 720
6776.32 712
6777.09 711
6777.87 719
6778.65 738
6779.42 739
6780.20 790
6780.98 728
6781.76 789
6782.53 729
6783.31 738
6784.09 693
6784.87 651
6785.64 651
6786.42 652
6787.20 696
6787.98 716
6788.75 697
6789.53 627
6790.31 639
6791.09 595
6791.86 645
6792.64 594
6793.42 619
6794.20 575
6794.98 584
6795.75 592
6796.53 611
6797.31 610
6798.09 592
6798.87 648
6799.64 618
6800.42 650
6801.20 617
6801.98 657
6802.76 641
6803.54 650
6804.31 665
6805.09 712
6805.87 633
6806.65 610
6807.43 600
6808.21 627
6808.99 660
6809.76 625
6810.54 589
6811.32 587
6812.10 626
6812.88 610
6813.66 594
6814.44 594
6815.22 574
6816.00 600
6816.78 595
6817.55 573
6818.33 578
6819.11 596
6819.89 613
6820.67 599
6821.45 559
6822.23 554
6823.01 606
6823.79 623
6824.57 608
6825.35 601
6826.13 591
6826.91 632
6827.69 556
6828.47 598
6829.25 594
6830.03 539
6830.81 589
6831.59 606
6832.37 625
6833.15 587
6833.93 574
6834.71 602
6835.49 620
6836.27 690
6837.05 687
6837.83 711
6838.61 774
6839.39 854
6840.17 958
6840.95 922
6841.73 880
6842.51 889
6843.29 847
6844.08 775
6844.86 736
6845.64 714
6846.42 744
6847.20 747
6847.98 776
6848.76 801
6849.54 889
6850.32 1057
6851.10 1193
6851.89 1243
6852.67 1236
6853.45 1299
6854.23 1228
6855.01 1184
6855.79 1081
6856.57 998
6857.35 894
6858.14 802
6858.92 758
6859.70 721
6860.48 727
6861.26 726
6862.04 712
6862.83 680
6863.61 665
6864.39 671
6865.17 685
6865.95 715
6866.74 708
6867.52 721
6868.30 683
6869.08 675
6869.86 698
6870.65 687
6871.43 698
6872.21 702
6872.99 703
6873.78 744
6874.56 742
6875.34 737
6876.12 742
6876.91 798
6877.69 803
6878.47 887
6879.25 893
6880.04 901
6880.82 1025
6881.60 1144
6882.39 1302
6883.17 1404
6883.95 1424
6884.74 1363
6885.52 1402
6886.30 1262
6887.08 1205
6887.87 1201
6888.65 1305
6889.43 1305
6890.22 1415
6891.00 1341
6891.78 1308
6892.57 1168
6893.35 1108
6894.14 1037
6894.92 990
6895.70 997
6896.49 932
6897.27 969
6898.05 929
6898.84 912
6899.62 952
6900.41 861
6901.19 846
6901.97 861
6902.76 900
6903.54 953
6904.33 875
6905.11 902
6905.89 930
6906.68 872
6907.46 827
6908.25 845
6909.03 856
6909.82 854
6910.60 858
6911.39 822
6912.17 833
6912.96 798
6913.74 873
6914.52 814
6915.31 793
6916.09 832
6916.88 773
6917.66 825
6918.45 829
6919.23 794
6920.02 790
6920.80 876
6921.59 890
6922.37 883
6923.16 821
6923.95 804
6924.73 803
6925.52 840
6926.30 870
6927.09 837
6927.87 855
6928.66 858
6929.44 858
6930.23 952
6931.01 945
6931.80 902
6932.59 937
6933.37 914
6934.16 928
6934.94 894
6935.73 953
6936.52 963
6937.30 924
6938.09 946
6938.87 1004
6939.66 1080
6940.45 1145
6941.23 1292
6942.02 1306
6942.81 1452
6943.59 1509
6944.38 1567
6945.16 1635
6945.95 1713
6946.74 1713
6947.52 1728
6948.31 1745
6949.10 1768
6949.88 1705
6950.67 1764
6951.46 1743
6952.25 1594
6953.03 1479
6953.82 1454
6954.61 1407
6955.39 1386
6956.18 1377
6956.97 1318
6957.75 1352
6958.54 1314
6959.33 1281
6960.12 1286
6960.90 1363
6961.69 1370
6962.48 1401
6963.27 1403
6964.05 1463
6964.84 1419
6965.63 1524
6966.42 1540
6967.20 1574
6967.99 1761
6968.78 1888
6969.57 1990
6970.36 2048
6971.14 2069
6971.93 2170
6972.72 2136
6973.51 2106
6974.30 2081
6975.08 2065
6975.87 2047
6976.66 2040
6977.45 2036
6978.24 2153
6979.03 2201
6979.81 2178
6980.60 2355
6981.39 2587
6982.18 3053
6982.97 3783
6983.76 4792
6984.55 6061
6985.34 7514
6986.12 9068
6986.91 10018
6987.70 10487
6988.49 10723
6989.28 9818
6990.07 8828
6990.86 7457
6991.65 6185
6992.44 5010
6993.23 4060
6994.01 3193
6994.80 2671
6995.59 2268
6996.38 1956
6997.17 1712
6997.96 1659
6998.75 1472
6999.54 1319
7000.33 1307
7001.12 1302
7001.91 1321
7002.70 1220
7003.49 1210
7004.28 1160
7005.07 1108
7005.86 1130
7006.65 1064
7007.44 994
7008.23 898
7009.02 831
7009.81 840
7010.60 900
7011.39 925
7012.18 1016
7012.97 1123
7013.76 1109
7014.55 1202
7015.34 1270
7016.13 1215
7016.92 1214
7017.71 1113
7018.50 1138
7019.29 1150
7020.08 1021
7020.88 1020
7021.67 1010
7022.46 1093
7023.25 1157
7024.04 1179
7024.83 1239
7025.62 1286
7026.41 1269
7027.20 1351
7027.99 1294
7028.79 1282
7029.58 1209
7030.37 1122
7031.16 1157
7031.95 1105
7032.74 1086
7033.53 1035
7034.33 972
7035.12 1036
7035.91 1095
7036.70 1051
7037.49 1066
7038.28 1052
7039.08 1080
7039.87 1092
7040.66 1096
7041.45 1102
7042.24 1124
7043.04 1109
7043.83 1150
7044.62 1171
7045.41 1153
7046.20 1219
7047.00 1155
7047.79 1108
7048.58 1184
7049.37 1212
7050.17 1302
7050.96 1331
7051.75 1405
7052.54 1410
7053.34 1343
7054.13 1286
7054.92 1219
7055.71 1150
7056.51 1133
7057.30 1109
7058.09 1112
7058.89 1057
7059.68 1078
7060.47 1039
7061.26 1073
7062.06 1061
7062.85 1035
7063.64 981
7064.44 1042
7065.23 1077
7066.02 1008
7066.82 983
7067.61 989
7068.40 920
7069.20 903
7069.99 876
7070.78 817
7071.58 859
7072.37 838
7073.17 831
7073.96 806
7074.75 794
7075.55 806
7076.34 795
7077.13 779
7077.93 734
7078.72 737
7079.52 783
7080.31 734
7081.10 765
7081.90 728
7082.69 730
7083.49 739
7084.28 710
7085.08 712
7085.87 671
7086.67 749
7087.46 761
7088.25 773
7089.05 832
7089.84 903
7090.64 855
7091.43 802
7092.23 748
7093.02 729
7093.82 727
7094.61 694
7095.41 624
7096.20 627
7097.00 627
7097.79 621
7098.59 605
7099.38 551
7100.18 585
7100.97 587
7101.77 580
7102.56 585
7103.36 568
7104.15 583
7104.95 543
7105.75 555
7106.54 516
7107.34 515
7108.13 526
7108.93 512
7109.72 475
7110.52 563
7111.32 521
7112.11 543
7112.91 510
7113.70 478
7114.50 511
7115.30 518
7116.09 483
7116.89 514
7117.68 516
7118.48 517
7119.28 507
7120.07 557
7120.87 512
7121.67 490
7122.46 488
7123.26 504
7124.06 500
7124.85 507
7125.65 477
7126.45 481
7127.24 465
7128.04 467
7128.84 494
7129.63 577
7130.43 569
7131.23 567
7132.02 561
7132.82 586
7133.62 566
7134.41 541
7135.21 525
7136.01 528
7136.81 508
7137.60 508
7138.40 502
7139.20 467
7140.00 449
7140.79 441
7141.59 458
7142.39 431
7143.19 490
7143.98 466
7144.78 428
7145.58 426
7146.38 453
7147.18 454
7147.97 423
7148.77 415
7149.57 428
7150.37 409
7151.17 443
7151.96 424
7152.76 412
7153.56 411
7154.36 437
7155.16 436
7155.95 444
7156.75 463
7157.55 446
7158.35 472
7159.15 476
7159.95 478
7160.75 482
7161.54 439
7162.34 429
7163.14 431
7163.94 438
7164.74 457
7165.54 455
7166.34 461
7167.14 488
7167.93 456
7168.73 458
7169.53 413
7170.33 449
7171.13 463
7171.93 403
7172.73 436
7173.53 415
7174.33 377
7175.13 372
7175.93 376
7176.73 380
7177.53 360
7178.33 391
7179.13 403
7179.93 398
7180.73 400
7181.53 388
7182.32 434
7183.12 413
7183.92 425
7184.72 407
7185.52 415
7186.32 437
7187.12 395
7187.92 430
7188.72 404
7189.53 395
7190.33 415
7191.13 392
7191.93 400
7192.73 380
7193.53 383
7194.33 343
7195.13 349
7195.93 394
7196.73 404
7197.53 369
7198.33 373
7199.13 435
7199.93 399
7200.73 396
7201.53 416
7202.33 402
7203.14 435
7203.94 434
7204.74 447
7205.54 392
7206.34 412
7207.14 383
7207.94 392
7208.74 362
7209.55 371
7210.35 416
7211.15 372
7211.95 377
7212.75 410
7213.55 414
7214.35 397
7215.16 399
7215.96 398
7216.76 379
7217.56 394
7218.36 417
7219.16 455
7219.97 420
7220.77 438
7221.57 426
7222.37 406
7223.17 464
7223.98 431
7224.78 394
7225.58 419
7226.38 399
7227.19 393
7227.99 432
7228.79 430
7229.59 466
7230.40 447
7231.20 421
7232.00 402
7232.80 428
7233.61 458
7234.41 474
7235.21 587
7236.01 618
7236.82 657
7237.62 685
7238.42 684
7239.23 652
7240.03 622
7240.83 632
7241.63 574
7242.44 546
7243.24 512
7244.04 520
7244.85 419
7245.65 448
7246.45 452
7247.26 472
7248.06 444
7248.86 447
7249.67 456
7250.47 441
7251.28 431
7252.08 466
7252.88 442
7253.69 434
7254.49 479
7255.29 460
7256.10 464
7256.90 482
7257.71 471
7258.51 485
7259.31 471
7260.12 455
7260.92 481
7261.73 433
7262.53 455
7263.34 495
7264.14 476
7264.94 486
7265.75 456
7266.55 457
7267.36 496
7268.16 492
7268.97 472
7269.77 523
7270.58 554
7271.38 539
7272.19 502
7272.99 503
7273.80 500
7274.60 509
7275.41 480
7276.21 492
7277.02 521
7277.82 546
7278.63 517
7279.43 535
7280.24 570
7281.04 564
7281.85 654
7282.65 715
7283.46 804
7284.26 967
7285.07 1088
7285.87 1153
7286.68 1202
7287.49 1103
7288.29 1012
7289.10 978
7289.90 857
7290.71 739
7291.52 660
7292.32 607
7293.13 578
7293.93 497
7294.74 516
7295.55 509
7296.35 481
7297.16 495
7297.96 488
7298.77 484
7299.58 496
7300.38 549
7301.19 524
7302.00 503
7302.80 542
7303.61 573
7304.42 574
7305.22 522
7306.03 493
7306.84 505
7307.64 505
7308.45 528
7309.26 508
7310.06 568
7310.87 632
7311.68 611
7312.48 613
7313.29 636
7314.10 671
7314.90 656
7315.71 612
7316.52 632
7317.33 700
7318.13 814
7318.94 868
7319.75 1084
7320.56 1109
7321.36 1131
7322.17 1171
7322.98 1122
7323.79 1041
7324.59 892
7325.40 837
7326.21 756
7327.02 716
7327.83 685
7328.63 630
7329.44 640
7330.25 549
7331.06 531
7331.87 547
7332.67 539
7333.48 529
7334.29 542
7335.10 584
7335.91 545
7336.72 533
7337.52 583
7338.33 579
7339.14 596
7339.95 603
7340.76 661
7341.57 679
7342.38 647
7343.18 652
7343.99 608
7344.80 548
7345.61 566
7346.42 576
7347.23 502
7348.04 498
7348.85 436
7349.66 460
7350.46 481
7351.27 511
7352.08 396
7352.89 422
7353.70 435
7354.51 430
7355.32 441
7356.13 384
7356.94 428
7357.75 416
7358.56 438
7359.37 433
7360.18 430
7360.99 418
7361.80 461
7362.61 477
7363.42 488
7364.23 483
7365.04 469
7365.85 480
7366.66 507
7367.47 461
7368.28 487
7369.09 470
7369.90 459
7370.71 465
7371.52 433
7372.33 417
7373.14 450
7373.95 503
7374.76 427
7375.57 424
7376.38 413
7377.19 493
7378.00 493
7378.81 507
7379.62 513
7380.43 558
7381.24 604
7382.06 639
7382.87 644
7383.68 639
7384.49 631
7385.30 629
7386.11 640
7386.92 571
7387.73 504
7388.54 493
7389.36 467
7390.17 482
7390.98 447
7391.79 407
7392.60 413
7393.41 428
7394.22 401
7395.04 379
7395.85 390
7396.66 399
7397.47 384
7398.28 401
7399.09 407
7399.91 412
7400.72 417
7401.53 455
7402.34 468
7403.15 431
7403.97 445
7404.78 435
7405.59 395
7406.40 414
7407.21 426
7408.03 386
7408.84 383
7409.65 342
7410.46 368
7411.28 332
7412.09 340
7412.90 360
7413.71 353
7414.53 349
7415.34 313
7416.15 348
7416.96 327
7417.78 327
7418.59 357
7419.40 309
7420.22 302
7421.03 345
7421.84 314
7422.66 308
7423.47 292
7424.28 302
7425.09 314
7425.91 334
7426.72 317
7427.53 309
7428.35 299
7429.16 306
7429.98 324
7430.79 332
7431.60 317
7432.42 303
7433.23 322
7434.04 299
7434.86 322
7435.67 304
7436.48 374
7437.30 294
7438.11 310
7438.93 306
7439.74 293
7440.55 348
7441.37 315
7442.18 299
7443.00 323
7443.81 283
7444.63 279
7445.44 315
7446.25 276
7447.07 273
7447.88 304
7448.70 327
7449.51 321
7450.33 318
7451.14 297
7451.96 283
7452.77 287
7453.59 308
7454.40 301
7455.22 301
7456.03 299
7456.85 274
7457.66 263
7458.48 285
7459.29 283
7460.11 274
7460.92 324
7461.74 258
7462.55 299
7463.37 281
7464.18 298
7465.00 357
7465.81 295
7466.63 312
7467.44 313
7468.26 299
7469.08 307
7469.89 328
7470.71 309
7471.52 315
7472.34 338
7473.15 331
7473.97 316
7474.79 260
7475.60 323
7476.42 397
7477.23 339
7478.05 340
7478.87 309
7479.68 280
7480.50 284
7481.32 333
7482.13 333
7482.95 305
7483.76 292
7484.58 288
7485.40 333
7486.21 298
7487.03 306
7487.85 306
7488.66 354
7489.48 329
7490.30 282
7491.11 268
7491.93 279
7492.75 288
7493.57 286
7494.38 280
7495.20 291
7496.02 331
7496.83 298
7497.65 353
7498.47 304
7499.29 300
7500.10 318
7500.92 313
7501.74 324
7502.55 328
7503.37 307
7504.19 286
7505.01 284
7505.83 273
7506.64 257
7507.46 286
7508.28 283
7509.10 271
7509.91 268
7510.73 288
7511.55 300
7512.37 298
7513.19 336
7514.00 315
7514.82 294
7515.64 276
7516.46 287
7517.28 282
7518.10 289
7518.91 289
7519.73 275
7520.55 283
7521.37 267
7522.19 230
7523.01 251
7523.82 268
7524.64 302
7525.46 312
7526.28 265
7527.10 298
7527.92 286
7528.74 298
7529.56 252
7530.38 309
7531.19 292
7532.01 277
7532.83 285
7533.65 291
7534.47 321
7535.29 267
7536.11 285
7536.93 255
7537.75 269
7538.57 285
7539.39 276
7540.21 282
7541.03 270
7541.85 267
7542.67 279
7543.48 287
7544.30 274
7545.12 293
7545.94 300
7546.76 303
7547.58 293
7548.40 285
7549.22 277
7550.04 272
7550.86 272
7551.68 274
7552.50 294
7553.32 285
7554.14 281
7554.97 267
7555.79 280
7556.61 277
7557.43 300
7558.25 298
7559.07 300
7559.89 313
7560.71 303
7561.53 275
7562.35 308
7563.17 284
7563.99 286
7564.81 298
7565.63 310
7566.45 304
7567.28 311
7568.10 309
7568.92 302
7569.74 275
7570.56 289
7571.38 311
7572.20 283
7573.02 312
7573.84 291
7574.67 298
7575.49 321
7576.31 302
7577.13 287
7577.95 304
7578.77 312
7579.60 300
7580.42 330
7581.24 312
7582.06 327
7582.88 346
7583.70 303
7584.53 350
7585.35 340
7586.17 313
7586.99 339
7587.81 338
7588.64 307
7589.46 333
7590.28 386
7591.10 345
7591.93 403
7592.75 377
7593.57 383
7594.39 382
7595.22 415
7596.04 377
7596.86 367
7597.68 392
7598.51 428
7599.33 416
7600.15 418
7600.97 367
7601.80 396
7602.62 406
7603.44 396
7604.27 448
7605.09 454
7605.91 489
7606.73 503
7607.56 480
7608.38 459
7609.20 448
7610.03 443
7610.85 397
7611.67 409
7612.50 403
7613.32 384
7614.15 411
7614.97 419
7615.79 410
7616.62 411
7617.44 438
7618.26 486
7619.09 534
7619.91 541
7620.73 533
7621.56 516
7622.38 535
7623.21 547
7624.03 481
7624.85 455
7625.68 473
7626.50 481
7627.33 507
7628.15 482
7628.98 459
7629.80 510
7630.62 505
7631.45 503
7632.27 571
7633.10 596
7633.92 536
7634.75 575
7635.57 555
7636.40 504
7637.22 450
7638.05 474
7638.87 450
7639.70 413
7640.52 406
7641.35 408
7642.17 393
7643.00 389
7643.82 392
7644.65 414
7645.47 424
7646.30 449
7647.12 463
7647.95 500
7648.77 515
7649.60 496
7650.42 524
7651.25 500
7652.08 491
7652.90 447
7653.73 464
7654.55 440
7655.38 415
7656.20 435
7657.03 388
7657.86 379
7658.68 379
7659.51 374
7660.33 368
7661.16 346
7661.99 324
7662.81 357
7663.64 375
7664.46 368
7665.29 326
7666.12 307
7666.94 333
7667.77 338
7668.60 339
7669.42 335
7670.25 345
7671.08 348
7671.90 361
7672.73 344
7673.56 316
7674.38 344
7675.21 349
7676.04 300
7676.86 335
7677.69 320
7678.52 363
7679.34 343
7680.17 290
7681.00 340
7681.83 306
7682.65 328
7683.48 347
7684.31 391
7685.13 374
7685.96 405
7686.79 374
7687.62 393
7688.44 378
7689.27 370
7690.10 362
7690.93 386
7691.76 379
7692.58 375
7693.41 354
7694.24 335
7695.07 374
7695.89 353
7696.72 362
7697.55 392
7698.38 386
7699.21 389
7700.03 392
7700.86 419
7701.69 387
7702.52 368
7703.35 383
7704.18 313
7705.00 327
7705.83 329
7706.66 326
7707.49 311
7708.32 326
7709.15 298
7709.98 302
7710.80 319
7711.63 307
7712.46 311
7713.29 329
7714.12 341
7714.95 297
7715.78 356
7716.61 344
7717.44 301
7718.27 344
7719.09 337
7719.92 282
7720.75 288
7721.58 310
7722.41 305
7723.24 284
7724.07 291
7724.90 330
7725.73 321
7726.56 334
7727.39 384
7728.22 363
7729.05 328
7729.88 343
7730.71 368
7731.54 341
7732.37 397
7733.20 355
7734.03 326
7734.86 303
7735.69 327
7736.52 326
7737.35 286
7738.18 284
7739.01 281
7739.84 302
7740.67 308
7741.50 300
7742.33 287
7743.16 297
7743.99 285
7744.82 350
7745.65 346
7746.48 366
7747.31 426
7748.14 463
7748.98 511
7749.81 518
7750.64 471
7751.47 505
7752.30 475
7753.13 448
7753.96 422
7754.79 324
7755.62 321
7756.45 352
7757.29 318
7758.12 299
7758.95 301
7759.78 268
7760.61 268
7761.44 272
7762.27 299
7763.11 290
7763.94 304
7764.77 273
7765.60 292
7766.43 285
7767.26 262
7768.10 283
7768.93 268
7769.76 283
7770.59 294
7771.42 261
7772.26 270
7773.09 287
7773.92 267
7774.75 270
7775.58 270
7776.42 290
7777.25 256
7778.08 277
7778.91 293
7779.75 281
7780.58 289
7781.41 248
7782.24 277
7783.08 285
7783.91 285
7784.74 264
7785.57 310
7786.41 274
7787.24 278
7788.07 258
7788.91 285
7789.74 276
7790.57 298
7791.40 269
7792.24 261
7793.07 313
7793.90 305
7794.74 266
7795.57 293
7796.40 289
7797.24 292
7798.07 295
7798.90 284
7799.74 288
7800.57 292
7801.40 285
7802.24 300
7803.07 319
7803.91 333
7804.74 323
7805.57 318
7806.41 317
7807.24 319
7808.07 299
7808.91 325
7809.74 329
7810.58 365
7811.41 347
7812.25 360
7813.08 354
7813.91 370
7814.75 394
7815.58 424
7816.42 483
7817.25 460
7818.09 407
7818.92 434
7819.75 456
7820.59 457
7821.42 475
7822.26 468
7823.09 477
7823.93 463
7824.76 491
7825.60 514
7826.43 520
7827.27 476
7828.10 462
7828.94 431
7829.77 442
7830.61 412
7831.44 419
7832.28 442
7833.11 424
7833.95 445
7834.78 503
7835.62 498
7836.46 493
7837.29 474
7838.13 477
7838.96 427
7839.80 432
7840.63 432
7841.47 410
7842.31 401
7843.14 409
7843.98 380
7844.81 380
7845.65 359
7846.48 353
7847.32 344
7848.16 368
7848.99 320
7849.83 317
7850.67 325
7851.50 329
7852.34 331
7853.17 318
7854.01 338
7854.85 329
7855.68 309
7856.52 310
7857.36 346
7858.19 318
7859.03 352
7859.87 343
7860.70 356
7861.54 308
7862.38 296
7863.21 325
7864.05 268
7864.89 273
7865.73 311
7866.56 295
7867.40 315
7868.24 314
7869.07 328
7869.91 321
7870.75 344
7871.59 338
7872.42 329
7873.26 356
7874.10 351
7874.94 357
7875.77 336
7876.61 364
7877.45 373
7878.29 395
7879.12 416
7879.96 414
7880.80 432
7881.64 453
7882.47 483
7883.31 444
7884.15 463
7884.99 435
7885.83 446
7886.67 407
7887.50 376
7888.34 377
7889.18 352
7890.02 357
7890.86 367
7891.69 400
7892.53 410
7893.37 432
7894.21 417
7895.05 434
7895.89 385
7896.73 398
7897.57 379
7898.40 381
7899.24 349
7900.08 335
7900.92 343
7901.76 349
7902.60 317
7903.44 355
7904.28 308
7905.12 315
7905.95 316
7906.79 354
7907.63 304
7908.47 314
7909.31 359
7910.15 327
7910.99 362
7911.83 360
7912.67 341
7913.51 357
7914.35 380
7915.19 431
7916.03 455
7916.87 513
7917.71 465
7918.55 519
7919.39 509
7920.23 503
7921.07 497
7921.91 506
7922.75 503
7923.59 406
7924.43 436
7925.27 380
7926.11 353
7926.95 346
7927.79 329
7928.63 368
7929.47 342
7930.31 332
7931.15 299
7931.99 299
7932.83 345
7933.67 308
7934.51 307
7935.35 310
7936.19 313
7937.04 303
7937.88 286
7938.72 282
7939.56 321
7940.40 311
7941.24 271
7942.08 267
7942.92 272
7943.76 287
7944.60 323
7945.45 302
7946.29 296
7947.13 339
7947.97 335
7948.81 316
7949.65 334
7950.49 333
7951.34 325
7952.18 334
7953.02 299
7953.86 358
7954.70 368
7955.54 393
7956.39 357
7957.23 362
7958.07 405
7958.91 384
7959.75 394
7960.60 384
7961.44 384
7962.28 361
7963.12 340
7963.96 358
7964.81 374
7965.65 349
7966.49 406
7967.33 434
7968.18 463
7969.02 454
7969.86 471
7970.70 487
7971.55 472
7972.39 430
7973.23 387
7974.08 351
7974.92 355
7975.76 333
7976.60 344
7977.45 324
7978.29 327
7979.13 327
7979.98 304
7980.82 303
7981.66 329
7982.51 308
7983.35 265
7984.19 261
7985.04 280
7985.88 267
7986.72 279
7987.57 283
7988.41 285
7989.25 304
7990.10 313
7990.94 278
7991.78 246
7992.63 247
7993.47 243
7994.32 282
7995.16 271
7996.00 246
7996.85 235
7997.69 229
7998.53 237
7999.38 226
8000.22 255
8001.07 250
8001.91 257
8002.76 228
8003.60 239
8004.44 245
8005.29 224
8006.13 238
8006.98 222
8007.82 253
8008.67 241
8009.51 236
8010.36 206
8011.20 216
8012.05 210
8012.89 246
8013.74 235
8014.58 227
8015.43 220
8016.27 200
8017.12 212
8017.96 203
8018.81 224
8019.65 227
8020.50 221
8021.34 210
8022.19 216
8023.03 211
8023.88 206
8024.72 206
8025.57 217
8026.41 211
8027.26 225
8028.11 226
8028.95 224
8029.80 216
8030.64 229
8031.49 247
8032.33 235
8033.18 228
8034.03 196
8034.87 234
8035.72 214
8036.56 255
8037.41 224
8038.26 238
8039.10 221
8039.95 222
8040.80 209
8041.64 181
8042.49 217
8043.33 212
8044.18 209
8045.03 243
8045.87 231
8046.72 186
8047.57 235
8048.41 215
8049.26 199
8050.11 208
8050.95 221
8051.80 217
8052.65 184
8053.49 185
8054.34 184
8055.19 227
8056.04 230
8056.88 223
8057.73 215
8058.58 230
8059.42 235
8060.27 185
8061.12 214
8061.97 190
8062.81 196
8063.66 174
8064.51 186
8065.36 220
8066.20 198
8067.05 231
8067.90 190
8068.75 158
8069.60 175
8070.44 200
8071.29 189
8072.14 156
8072.99 178
8073.84 189
8074.68 197
8075.53 172
8076.38 196
8077.23 175
8078.08 181
8078.92 190
8079.77 195
8080.62 181
8081.47 168
8082.32 171
8083.17 211
8084.02 199
8084.86 198
8085.71 162
8086.56 173
8087.41 211
8088.26 196
8089.11 205
8089.96 203
8090.81 166
8091.65 199
8092.50 199
8093.35 166
8094.20 162
8095.05 200
8095.90 197
8096.75 202
8097.60 184
8098.45 188
8099.30 211
8100.15 188
8101.00 175
8101.85 208
8102.70 205
8103.54 179
8104.39 177
8105.24 189
8106.09 197
8106.94 176
8107.79 180
8108.64 181
8109.49 196
8110.34 197
8111.19 194
8112.04 189
8112.89 174
8113.74 180
8114.59 206
8115.44 179
8116.29 202
8117.14 194
8117.99 210
8118.84 191
8119.70 172
8120.55 193
8121.40 202
8122.25 187
8123.10 178
8123.95 199
8124.80 215
8125.65 212
8126.50 178
8127.35 218
8128.20 175
8129.05 186
8129.90 230
8130.76 242
8131.61 218
8132.46 239
8133.31 214
8134.16 253
8135.01 240
8135.86 259
8136.71 209
8137.56 209
8138.42 235
8139.27 203
8140.12 221
8140.97 194
8141.82 180
8142.67 209
8143.53 190
8144.38 188
8145.23 191
8146.08 214
8146.93 208
8147.78 194
8148.64 206
8149.49 203
8150.34 205
8151.19 214
8152.05 215
8152.90 208
8153.75 230
8154.60 262
8155.45 266
8156.31 232
8157.16 228
8158.01 258
8158.86 302
8159.72 243
8160.57 233
8161.42 222
8162.27 199
8163.13 203
8163.98 189
8164.83 210
8165.69 216
8166.54 198
8167.39 186
8168.24 210
8169.10 197
8169.95 227
8170.80 227
8171.66 188
8172.51 215
8173.36 187
8174.22 193
8175.07 197
8175.92 188
8176.78 207
8177.63 166
8178.48 183
8179.34 181
8180.19 190
8181.04 192
8181.90 176
8182.75 159
8183.61 163
8184.46 198
8185.31 169
8186.17 168
8187.02 173
8187.87 184
8188.73 151
8189.58 174
8190.44 184
8191.29 195
8192.15 185
8193.00 156
8193.85 197
8194.71 183
8195.56 164
8196.42 179
8197.27 206
8198.13 211
8198.98 202
8199.84 194
8200.69 171
8201.55 133
8202.40 172
8203.25 197
8204.11 183
8204.96 156
8205.82 170
8206.67 191
8207.53 180
8208.38 176
8209.24 193
8210.09 155
8210.95 160
8211.81 187
8212.66 168
8213.52 188
8214.37 180
8215.23 173
8216.08 190
8216.94 202
8217.79 197
8218.65 207
8219.50 224
8220.36 200
8221.22 201
8222.07 192
8222.93 186
8223.78 212
8224.64 196
8225.50 204
8226.35 199
8227.21 206
8228.06 193
8228.92 194
8229.78 185
8230.63 183
8231.49 166
8232.34 186
8233.20 153
8234.06 159
8234.91 182
8235.77 176
8236.63 188
8237.48 176
8238.34 175
8239.20 168
8240.05 169
8240.91 162
8241.77 166
8242.62 166
8243.48 146
8244.34 181
8245.19 163
8246.05 138
8246.91 179
8247.77 181
8248.62 179
8249.48 185
8250.34 203
8251.20 195
8252.05 184
8252.91 174
8253.77 169
8254.62 167
8255.48 194
8256.34 167
8257.20 180
8258.06 182
8258.91 184
8259.77 167
8260.63 177
8261.49 169
8262.34 171
8263.20 168
8264.06 167
8264.92 175
8265.78 202
8266.63 202
8267.49 198
8268.35 158
8269.21 185
8270.07 199
8270.93 179
8271.78 167
8272.64 181
8273.50 196
8274.36 225
8275.22 189
8276.08 163
8276.93 170
8277.79 175
8278.65 213
8279.51 198
8280.37 197
8281.23 213
8282.09 243
8282.95 205
8283.81 187
8284.66 185
8285.52 205
8286.38 191
8287.24 187
8288.10 191
8288.96 169
8289.82 216
8290.68 203
8291.54 228
8292.40 235
8293.26 223
8294.12 210
8294.98 225
8295.84 234
8296.70 222
8297.56 215
8298.42 227
8299.28 235
8300.13 196
8300.99 193
8301.85 218
8302.71 205
8303.57 201
8304.43 210
8305.29 226
8306.16 212
8307.02 197
8307.88 186
8308.74 202
8309.60 196
8310.46 193
8311.32 207
8312.18 193
8313.04 198
8313.90 190
8314.76 200
8315.62 153
8316.48 180
8317.34 188
8318.20 166
8319.06 172
8319.92 179
8320.78 185
8321.65 177
8322.51 191
8323.37 183
8324.23 165
8325.09 197
8325.95 183
8326.81 183
8327.67 197
8328.53 184
8329.40 180
8330.26 176
8331.12 179
8331.98 209
8332.84 209
8333.70 209
8334.57 197
8335.43 199
8336.29 196
8337.15 208
8338.01 220
8338.87 192
8339.74 206
8340.60 208
8341.46 177
8342.32 194
8343.18 206
8344.05 213
8344.91 181
8345.77 224
8346.63 197
8347.49 221
8348.36 199
8349.22 201
8350.08 219
8350.94 233
8351.81 201
8352.67 199
8353.53 212
8354.39 206
8355.26 231
8356.12 233
8356.98 224
8357.85 174
8358.71 178
8359.57 210
8360.43 184
8361.30 189
8362.16 200
8363.02 215
8363.89 195
8364.75 208
8365.61 183
8366.48 208
8367.34 185
8368.20 202
8369.07 221
8369.93 214
8370.79 196
8371.66 228
8372.52 248
8373.38 218
8374.25 218
8375.11 230
8375.98 209
8376.84 224
8377.70 210
8378.57 247
8379.43 208
8380.30 227
8381.16 207
8382.02 209
8382.89 211
8383.75 204
8384.62 216
8385.48 210
8386.34 218
8387.21 203
8388.07 236
8388.94 236
8389.80 224
8390.67 233
8391.53 229
8392.40 213
8393.26 182
8394.13 214
8394.99 219
8395.85 213
8396.72 211
8397.58 241
8398.45 221
8399.31 204
8400.18 218
8401.04 227
8401.91 251
8402.77 244
8403.64 232
8404.50 229
8405.37 234
8406.24 237
8407.10 267
8407.97 277
8408.83 263
8409.70 231
8410.56 248
8411.43 260
8412.29 262
8413.16 258
8414.03 302
8414.89 278
8415.76 276
8416.62 273
8417.49 289
8418.35 250
8419.22 289
8420.09 316
8420.95 314
8421.82 277
8422.69 278
8423.55 304
8424.42 292
8425.28 280
8426.15 272
8427.02 307
8427.88 325
8428.75 294
8429.62 314
8430.48 334
8431.35 318
8432.22 330
8433.08 328
8433.95 363
8434.82 347
8435.68 359
8436.55 369
8437.42 414
8438.28 404
8439.15 422
8440.02 424
8440.89 432
8441.75 473
8442.62 461
8443.49 460
8444.35 481
8445.22 482
8446.09 474
8446.96 497
8447.82 479
8448.69 467
8449.56 496
8450.43 497
8451.29 518
8452.16 535
8453.03 604
8453.90 716
8454.76 819
8455.63 921
8456.50 1081
8457.37 1266
8458.24 1398
8459.10 1378
8459.97 1300
8460.84 1090
8461.71 1022
8462.58 933
8463.45 735
8464.31 660
8465.18 571
8466.05 541
8466.92 525
8467.79 437
8468.66 479
8469.52 442
8470.39 436
8471.26 444
8472.13 420
8473.00 426
8473.87 376
8474.74 379
8475.61 397
8476.47 397
8477.34 386
8478.21 382
8479.08 374
8479.95 387
8480.82 389
8481.69 445
8482.56 439
8483.43 480
8484.30 462
8485.17 502
8486.04 455
8486.91 472
8487.78 433
8488.64 401
8489.51 374
8490.38 379
8491.25 365
8492.12 361
8492.99 372
8493.86 382
8494.73 338
8495.60 420
8496.47 410
8497.34 406
8498.21 401
8499.08 402
8499.95 381
8500.82 340
8501.69 366
8502.56 346
8503.43 383
8504.30 420
8505.17 402
8506.05 364
8506.92 383
8507.79 402
8508.66 371
8509.53 363
8510.40 419
8511.27 429
8512.14 396
8513.01 385
8513.88 384
8514.75 395
8515.62 393
8516.49 406
8517.37 426
8518.24 433
8519.11 447
8519.98 427
8520.85 460
8521.72 446
8522.59 507
8523.46 584
8524.33 659
8525.21 728
8526.08 817
8526.95 924
8527.82 952
8528.69 974
8529.56 989
8530.44 913
8531.31 843
8532.18 741
8533.05 629
8533.92 546
8534.80 539
8535.67 523
8536.54 444
8537.41 455
8538.28 465
8539.16 452
8540.03 457
8540.90 418
8541.77 383
8542.64 368
8543.52 383
8544.39 347
8545.26 368
8546.13 374
8547.01 344
8547.88 384
8548.75 355
8549.62 357
8550.50 345
8551.37 379
8552.24 423
8553.12 423
8553.99 425
8554.86 436
8555.73 473
8556.61 509
8557.48 424
8558.35 440
8559.23 413
8560.10 379
8560.97 390
8561.85 390
8562.72 378
8563.59 381
8564.47 321
8565.34 353
8566.21 371
8567.09 403
8567.96 373
8568.83 367
8569.71 363
8570.58 334
8571.46 290
8572.33 294
8573.20 355
8574.08 349
8574.95 333
8575.83 335
8576.70 309
8577.57 293
8578.45 341
8579.32 312
8580.20 335
8581.07 330
8581.94 319
8582.82 328
8583.69 328
8584.57 366
8585.44 353
8586.32 388
8587.19 381
8588.07 389
8588.94 370
8589.82 397
8590.69 349
8591.57 352
8592.44 388
8593.32 378
8594.19 398
8595.07 368
8595.94 390
8596.82 335
8597.69 367
8598.57 391
8599.44 414
8600.32 444
8601.19 387
8602.07 393
8602.94 390
8603.82 396
8604.69 427
8605.57 365
8606.44 439
8607.32 448
8608.20 441
8609.07 452
8609.95 445
8610.82 488
8611.70 484
8612.57 434
8613.45 431
8614.33 455
8615.20 430
8616.08 429
8616.95 446
8617.83 460
8618.71 472
8619.58 480
8620.46 478
8621.34 492
8622.21 511
8623.09 506
8623.97 500
8624.84 497
8625.72 517
8626.59 574
8627.47 560
8628.35 530
8629.22 546
8630.10 568
8630.98 583
8631.86 595
8632.73 589
8633.61 614
8634.49 616
8635.36 633
8636.24 589
8637.12 609
8637.99 629
8638.87 633
8639.75 649
8640.63 657
8641.50 655
8642.38 645
8643.26 631
8644.14 686
8645.01 683
8645.89 670
8646.77 716
8647.65 710
8648.52 762
8649.40 740
8650.28 776
8651.16 769
8652.04 758
8652.91 743
8653.79 771
8654.67 823
8655.55 847
8656.43 831
8657.30 843
8658.18 898
8659.06 881
8659.94 936
8660.82 995
8661.70 1006
8662.57 1096
8663.45 1171
8664.33 1279
8665.21 1365
8666.09 1382
8666.97 1464
8667.85 1424
8668.72 1356
8669.60 1332
8670.48 1406
8671.36 1395
8672.24 1440
8673.12 1557
8674.00 1694
8674.88 1763
8675.76 1852
8676.63 1912
8677.51 1821
8678.39 1827
8679.27 1661
8680.15 1435
8681.03 1300
8681.91 1166
8682.79 1069
8683.67 1064
8684.55 1028
8685.43 995
8686.31 966
8687.19 936
8688.07 1034
8688.95 1125
8689.83 1277
8690.71 1473
8691.59 1678
8692.47 1954
8693.35 2176
8694.23 2313
8695.11 2393
8695.99 2279
8696.87 2081
8697.75 1872
8698.63 1667
8699.51 1440
8700.39 1218
8701.27 1189
8702.15 1127
8703.03 1077
8703.91 1065
8704.79 998
8705.67 957
8706.55 875
8707.43 833
8708.31 806
8709.19 780
8710.07 693
8710.96 625
8711.84 616
8712.72 613
8713.60 629
8714.48 590
8715.36 585
8716.24 554
8717.12 552
8718.00 558
8718.89 546
8719.77 525
8720.65 546
8721.53 559
8722.41 565
8723.29 563
8724.17 522
8725.06 524
8725.94 555
8726.82 553
8727.70 585
8728.58 600
8729.46 596
8730.35 631
8731.23 662
8732.11 624
8732.99 587
8733.87 631
8734.76 639
8735.64 595
8736.52 594
8737.40 607
8738.29 614
8739.17 600
8740.05 567
8740.93 528
8741.81 550
8742.70 547
8743.58 562
8744.46 530
8745.34 517
8746.23 561
8747.11 562
8747.99 560
8748.88 599
8749.76 568
8750.64 569
8751.52 608
8752.41 610
8753.29 571
8754.17 579
8755.06 617
8755.94 698
8756.82 713
8757.71 722
8758.59 722
8759.47 698
8760.36 703
8761.24 716
8762.12 656
8763.01 648
8763.89 707
8764.77 681
8765.66 699
8766.54 625
8767.42 664
8768.31 683
8769.19 669
8770.08 686
8770.96 691
8771.84 743
8772.73 706
8773.61 679
8774.50 697
8775.38 662
8776.26 666
8777.15 657
8778.03 646
8778.92 700
8779.80 727
8780.69 839
8781.57 864
8782.46 1009
8783.34 1135
8784.22 1166
8785.11 1136
8785.99 1039
8786.88 963
8787.76 985
8788.65 858
8789.53 783
8790.42 710
8791.30 665
8792.19 618
8793.07 572
8793.96 601
8794.84 529
8795.73 511
8796.61 502
8797.50 483
8798.38 489
8799.27 514
8800.15 505
8801.04 491
8801.93 470
8802.81 452
8803.70 458
8804.58 449
8805.47 465
8806.35 418
8807.24 410
8808.12 443
8809.01 470
8809.90 447
8810.78 384
8811.67 374
8812.55 425
8813.44 424
8814.33 408
8815.21 380
8816.10 394
8816.98 438
8817.87 423
8818.76 415
8819.64 394
8820.53 417
8821.42 410
8822.30 393
8823.19 380
8824.08 415
8824.96 405
8825.85 412
8826.74 369
8827.62 375
8828.51 360
8829.40 348
8830.28 319
8831.17 321
8832.06 328
8832.94 352
8833.83 339
8834.72 294
8835.61 299
8836.49 336
8837.38 315
8838.27 320
8839.16 339
8840.04 345
8840.93 324
8841.82 289
8842.70 375
8843.59 352
8844.48 348
8845.37 332
8846.26 315
8847.14 328
8848.03 321
8848.92 316
8849.81 321
8850.69 333
8851.58 305
8852.47 329
8853.36 298
8854.25 329
8855.13 294
8856.02 342
8856.91 314
8857.80 255
8858.69 308
8859.58 304
8860.46 314
8861.35 290
8862.24 307
8863.13 328
8864.02 283
8864.91 313
8865.80 323
8866.68 318
8867.57 277
8868.46 267
8869.35 277
8870.24 242
8871.13 259
8872.02 259
8872.91 291
8873.80 265
8874.69 250
8875.57 273
8876.46 265
8877.35 252
8878.24 270
8879.13 264
8880.02 251
8880.91 240
8881.80 259
8882.69 268
8883.58 265
8884.47 245
8885.36 262
8886.25 229
8887.14 253
8888.03 230
8888.92 255
8889.81 248
8890.70 232
8891.59 232
8892.48 237
8893.37 247
8894.26 220
8895.15 219
8896.04 220
8896.93 221
8897.82 214
8898.71 205
8899.60 220
8900.49 208
8901.38 212
8902.27 214
8903.16 201
8904.05 188
8904.94 199
8905.83 202
8906.72 190
8907.61 197
8908.50 201
8909.40 197
8910.29 193
8911.18 191
8912.07 196
8912.96 201
8913.85 201
8914.74 192
8915.63 209
8916.52 230
8917.42 221
8918.31 188
8919.20 209
8920.09 207
8920.98 198
8921.87 177
8922.76 183
8923.66 186
8924.55 217
8925.44 204
8926.33 189
8927.22 203
8928.11 204
8929.01 218
8929.90 177
8930.79 192
8931.68 180
8932.57 210
8933.47 183
8934.36 175
8935.25 164
8936.14 184
8937.03 167
8937.93 172
8938.82 175
8939.71 156
8940.60 204
8941.50 188
8942.39 183
8943.28 175
8944.17 161
8945.07 157
8945.96 202
8946.85 174
8947.75 187
8948.64 195
8949.53 189
8950.42 176
8951.32 172
8952.21 160
8953.10 149
8954.00 172
8954.89 199
8955.78 173
8956.68 187
8957.57 187
8958.46 184
8959.36 192
8960.25 159
8961.14 169
8962.04 168
8962.93 153
8963.82 162
8964.72 163
8965.61 181
8966.50 166
8967.40 184
8968.29 194
8969.19 189
8970.08 189
8970.97 203
8971.87 206
8972.76 163
8973.66 153
8974.55 165
8975.44 160
8976.34 149
8977.23 141
8978.13 159
8979.02 161
8979.91 185
8980.81 174
8981.70 166
8982.60 162
8983.49 135
8984.39 155
8985.28 172
8986.18 169
8987.07 141
8987.97 171
8988.86 159
8989.76 160
8990.65 161
8991.55 154
8992.44 154
8993.34 156
8994.23 153
8995.13 164
8996.02 180
8996.92 175
8997.81 177
8998.71 175
8999.60 133
9000.50 134
9001.39 172
9002.29 171
9003.18 145
9004.08 160
9004.98 168
9005.87 157
9006.77 152
9007.66 169
9008.56 163
9009.45 140
9010.35 148
9011.25 146
9012.14 151
9013.04 163
9013.93 168
9014.83 180
9015.73 179
9016.62 157
9017.52 150
9018.42 157
9019.31 166
9020.21 148
9021.10 158
9022.00 168
9022.90 171
9023.79 146
9024.69 140
9025.59 144
9026.48 142
9027.38 138
9028.28 173
9029.17 175
9030.07 169
9030.97 145
9031.87 155
9032.76 187
9033.66 160
9034.56 179
9035.45 177
9036.35 162
9037.25 151
9038.15 187
9039.04 154
9039.94 149
9040.84 140
9041.73 143
9042.63 142
9043.53 156
9044.43 142
9045.33 165
9046.22 154
9047.12 177
9048.02 196
9048.92 190
9049.81 165
9050.71 163
9051.61 147
9052.51 158
9053.41 156
9054.30 155
9055.20 181
9056.10 162
9057.00 165
9057.90 191
9058.80 174
9059.69 161
9060.59 179
9061.49 178
9062.39 169
9063.29 144
9064.19 159
9065.08 177
9065.98 173
9066.88 156
9067.78 152
9068.68 151
9069.58 175
9070.48 159
9071.38 157
9072.27 156
9073.17 156
9074.07 153
9074.97 168
9075.87 169
9076.77 169
9077.67 170
9078.57 189
9079.47 166
9080.37 159
9081.27 168
9082.17 170
9083.07 131
9083.97 142
9084.87 169
9085.76 184
9086.66 174
9087.56 157
9088.46 171
9089.36 149
9090.26 165
9091.16 176
9092.06 178
9092.96 170
9093.86 168
9094.76 174
9095.66 181
9096.56 151
9097.46 153
9098.36 166
9099.26 163
9100.17 177
9101.07 148
9101.97 177
9102.87 167
9103.77 178
9104.67 168
9105.57 193
9106.47 159
9107.37 158
9108.27 174
9109.17 159
9110.07 178
9110.97 150
9111.87 162
9112.77 164
9113.68 172
9114.58 179
9115.48 164
9116.38 172
9117.28 160
9118.18 182
9119.08 159
9119.98 141
9120.89 151
9121.79 127
9122.69 148
9123.59 129
9124.49 128
9125.39 147
9126.29 161
9127.20 170
9128.10 155
9129.00 186
9129.90 174
9130.80 156
9131.71 151
9132.61 167
9133.51 126
9134.41 163
9135.31 176
9136.22 154
9137.12 128
9138.02 153
9138.92 157
9139.83 177
9140.73 163
9141.63 171
9142.53 158
9143.43 168
9144.34 149
9145.24 143
9146.14 154
9147.05 139
9147.95 136
9148.85 141
9149.75 152
9150.66 142
9151.56 161
9152.46 159
9153.37 145
9154.27 172
9155.17 165
9156.07 166
9156.98 165
9157.88 147
9158.78 171
9159.69 159
9160.59 164
9161.49 180
9162.40 178
9163.30 175
9164.20 148
9165.11 145
9166.01 160
9166.92 155
9167.82 182
9168.72 171
9169.63 197
9170.53 193
9171.43 204
9172.34 206
9173.24 158
9174.15 145
9175.05 152
9175.95 164
9176.86 164
9177.76 168
9178.67 161
9179.57 144
9180.48 179
9181.38 174
9182.28 169
9183.19 165
9184.09 172
9185.00 157
9185.90 153
9186.81 164
9187.71 177
9188.62 158
9189.52 149
9190.43 159
9191.33 130
9192.24 185
9193.14 174
9194.05 175
9194.95 169
9195.86 155
9196.76 177
9197.67 185
9198.57 182
9199.48 177
9200.38 181
9201.29 194
9202.19 193
9203.10 174
9204.00 181
9204.91 180
9205.81 194
9206.72 167
9207.63 186
9208.53 171
9209.44 170
9210.34 167
9211.25 196
9212.15 169
9213.06 196
9213.97 163
9214.87 149
9215.78 170
9216.68 173
9217.59 175
9218.50 154
9219.40 169
9220.31 171
9221.22 182
9222.12 175
9223.03 175
9223.94 202
9224.84 187
9225.75 175
9226.65 162
9227.56 159
9228.47 163
9229.37 173
9230.28 166
9231.19 171
9232.10 172
9233.00 173
9233.91 158
9234.82 169
9235.72 177
9236.63 180
9237.54 154
9238.44 185
9239.35 172
9240.26 158
9241.17 147
9242.07 158
9242.98 158
9243.89 176
9244.80 171
9245.70 162
9246.61 155
9247.52 150
9248.43 175
9249.33 171
9250.24 171
9251.15 148
9252.06 156
9252.97 183
9253.87 167
9254.78 189
9255.69 150
9256.60 156
9257.51 148
9258.41 158
9259.32 151
9260.23 174
9261.14 146
9262.05 177
9262.96 183
9263.86 189
9264.77 179
9265.68 161
9266.59 152
9267.50 185
9268.41 186
9269.32 176
9270.22 167
9271.13 168
9272.04 174
9272.95 182
9273.86 186
9274.77 173
9275.68 165
9276.59 184
9277.50 186
9278.40 179
9279.31 191
9280.22 199
9281.13 168
9282.04 177
9282.95 190
9283.86 169
9284.77 172
9285.68 183
9286.59 184
9287.50 187
9288.41 159
9289.32 181
9290.23 176
9291.14 181
9292.05 166
9292.96 210
9293.87 191
9294.78 178
9295.69 198
9296.60 182
9297.51 192
9298.42 206
9299.33 185
9300.24 173
9301.15 195
9302.06 183
9302.97 187
9303.88 215
9304.79 214
9305.70 220
9306.61 186
9307.52 209
9308.43 193
9309.34 195
9310.25 204
9311.16 204
9312.07 204
9312.98 204
9313.90 207
9314.81 180
9315.72 227
9316.63 235
9317.54 192
9318.45 192
9319.36 163
9320.27 187
9321.18 203
9322.10 181
9323.01 157
9323.92 170
9324.83 174
9325.74 189
9326.65 181
9327.56 168
9328.48 176
9329.39 181
9330.30 153
9331.21 161
9332.12 156
9333.03 169
9333.95 183
9334.86 177
9335.77 182
9336.68 172
9337.59 174
9338.51 169
9339.42 187
9340.33 206
9341.24 182
9342.15 210
9343.07 178
9343.98 191
9344.89 185
9345.80 175
9346.72 180
9347.63 179
9348.54 193
9349.45 188
9350.37 209
9351.28 181
9352.19 168
9353.11 188
9354.02 195
9354.93 181
9355.84 194
9356.76 201
9357.67 191
9358.58 172
9359.50 174
9360.41 191
9361.32 205
9362.24 167
9363.15 198
9364.06 172
9364.98 185
9365.89 174
9366.80 169
9367.72 196
9368.63 203
9369.54 194
9370.46 192
9371.37 178
9372.28 153
9373.20 171
9374.11 166
9375.03 216
9375.94 215
9376.85 171
9377.77 171
9378.68 204
9379.60 184
9380.51 160
9381.42 179
9382.34 190
9383.25 175
9384.17 190
9385.08 195
9386.00 208
9386.91 201
9387.82 219
9388.74 227
9389.65 215
9390.57 227
9391.48 239
9392.40 206
9393.31 247
9394.23 237
9395.14 253
9396.06 213
9396.97 236
9397.89 259
9398.80 271
9399.72 241
9400.63 225
9401.55 228
9402.46 204
9403.38 180
9404.29 209
9405.21 195
9406.12 208
9407.04 249
9407.95 188
9408.87 196
9409.79 177
9410.70 189
9411.62 186
9412.53 219
9413.45 193
9414.36 201
9415.28 229
9416.20 216
9417.11 220
9418.03 205
9418.94 181
9419.86 180
9420.78 206
9421.69 214
9422.61 205
9423.52 210
9424.44 202
9425.36 194
9426.27 211
9427.19 198
9428.11 229
9429.02 232
9429.94 241
9430.86 211
9431.77 201
9432.69 218
9433.61 216
9434.52 222
9435.44 233
9436.36 248
9437.27 224
9438.19 216
9439.11 241
9440.02 213
9440.94 257
9441.86 264
9442.78 280
9443.69 304
9444.61 266
9445.53 266
9446.44 256
9447.36 268
9448.28 266
9449.20 237
9450.11 258
9451.03 262
9451.95 284
9452.87 305
9453.78 333
9454.70 301
9455.62 274
9456.54 281
9457.46 329
9458.37 263
9459.29 254
9460.21 246
9461.13 250
9462.05 238
9462.96 229
9463.88 246
9464.80 229
9465.72 238
9466.64 251
9467.56 249
9468.47 245
9469.39 231
9470.31 226
9471.23 260
9472.15 257
9473.07 251
9473.98 225
9474.90 235
9475.82 224
9476.74 226
9477.66 281
9478.58 267
9479.50 232
9480.42 290
9481.34 279
9482.26 287
9483.17 305
9484.09 322
9485.01 332
9485.93 273
9486.85 291
9487.77 282
9488.69 283
9489.61 241
9490.53 239
9491.45 251
9492.37 238
9493.29 201
9494.21 222
9495.13 234
9496.05 252
9496.97 244
9497.89 227
9498.81 232
9499.73 227
9500.65 251
9501.57 244
9502.49 254
9503.41 256
9504.33 217
9505.25 233
9506.17 226
9507.09 264
9508.01 278
9508.93 293
9509.85 274
9510.77 273
9511.69 259
9512.61 257
9513.53 251
9514.45 286
9515.37 276
9516.29 263
9517.21 283
9518.13 276
9519.05 324
9519.98 332
9520.90 359
9521.82 323
9522.74 366
9523.66 345
9524.58 326
9525.50 329
9526.42 318
9527.34 338
9528.27 309
9529.19 308
9530.11 321
9531.03 343
9531.95 302
9532.87 305
9533.79 306
9534.72 280
9535.64 296
9536.56 287
9537.48 294
9538.40 286
9539.32 294
9540.25 283
9541.17 255
9542.09 263
9543.01 277
9543.93 290
9544.86 288
9545.78 338
9546.70 289
9547.62 260
9548.55 297
9549.47 290
9550.39 316
9551.31 306
9552.24 300
9553.16 295
9554.08 335
9555.00 313
9555.93 302
9556.85 294
9557.77 339
9558.69 318
9559.62 342
9560.54 330
9561.46 326
9562.39 328
9563.31 312
9564.23 352
9565.15 335
9566.08 315
9567.00 312
9567.92 328
9568.85 322
9569.77 355
9570.69 346
9571.62 361
9572.54 371
9573.46 381
9574.39 335
9575.31 332
9576.23 336
9577.16 365
9578.08 411
9579.01 357
9579.93 390
9580.85 414
9581.78 442
9582.70 400
9583.63 394
9584.55 390
9585.47 380
9586.40 388
9587.32 392
9588.25 353
9589.17 395
9590.09 402
9591.02 391
9591.94 420
9592.87 380
9593.79 409
9594.72 413
9595.64 424
9596.57 423
9597.49 461
9598.42 469
9599.34 512
9600.26 508
9601.19 511
9602.11 512
9603.04 520
9603.96 553
9604.89 529
9605.81 459
9606.74 441
9607.66 431
9608.59 423
9609.51 470
9610.44 520
9611.37 492
9612.29 467
9613.22 439
9614.14 442
9615.07 480
9615.99 438
9616.92 472
9617.84 456
9618.77 479
9619.70 510
9620.62 465
9621.55 502
9622.47 491
9623.40 490
9624.32 502
9625.25 483
9626.18 484
9627.10 498
9628.03 484
9628.95 501
9629.88 499
9630.81 532
9631.73 496
9632.66 548
9633.59 515
9634.51 501
9635.44 537
9636.37 548
9637.29 535
9638.22 559
9639.15 596
9640.07 602
9641.00 681
9641.93 628
9642.85 681
9643.78 725
9644.71 749
9645.63 720
9646.56 758
9647.49 711
9648.41 716
9649.34 770
9650.27 696
9651.20 731
9652.12 675
9653.05 687
9653.98 656
9654.91 648
9655.83 632
9656.76 676
9657.69 628
9658.62 707
9659.54 650
9660.47 635
9661.40 651
9662.33 628
9663.25 662
9664.18 692
9665.11 614
9666.04 633
9666.97 702
9667.89 700
9668.82 676
9669.75 705
9670.68 705
9671.61 702
9672.53 745
9673.46 756
9674.39 730
9675.32 772
9676.25 774
9677.18 722
9678.11 752
9679.03 763
9679.96 786
9680.89 788
9681.82 821
9682.75 817
9683.68 801
9684.61 855
9685.54 801
9686.46 821
9687.39 887
9688.32 858
9689.25 806
9690.18 841
9691.11 883
9692.04 869
9692.97 888
9693.90 900
9694.83 865
9695.76 913
9696.69 1006
9697.61 1066
9698.54 1184
9699.47 1196
9700.40 1255
9701.33 1304
9702.26 1306
9703.19 1159
9704.12 1083
9705.05 1080
9705.98 1034
9706.91 976
9707.84 961
9708.77 933
9709.70 901
9710.63 925
9711.56 943
9712.49 987
9713.42 1015
9714.35 1063
9715.28 1119
9716.21 1151
9717.14 1124
9718.07 1143
9719.00 1068
9719.94 1080
9720.87 945
9721.80 898
9722.73 852
9723.66 795
9724.59 762
9725.52 690
9726.45 676
9727.38 659
9728.31 657
9729.24 648
9730.17 653
9731.10 636
9732.04 676
9732.97 701
9733.90 729
9734.83 666
9735.76 671
9736.69 662
9737.62 642
9738.55 636
9739.49 591
9740.42 605
9741.35 568
9742.28 612
9743.21 534
9744.14 528
9745.08 527
9746.01 529
9746.94 541
9747.87 543
9748.80 496
9749.74 507
9750.67 475
9751.60 495
9752.53 487
9753.46 494
9754.40 480
9755.33 480
9756.26 488
9757.19 479
9758.13 494
9759.06 450
9759.99 482
9760.92 488
9761.85 464
9762.79 478
9763.72 462
9764.65 474
9765.59 450
9766.52 446
9767.45 459
9768.38 464
9769.32 485
9770.25 482
9771.18 442
9772.12 446
9773.05 453
9773.98 487
9774.92 481
9775.85 468
9776.78 485
9777.71 478
9778.65 473
9779.58 455
9780.52 474
9781.45 493
9782.38 488
9783.32 477
9784.25 453
9785.18 486
9786.12 516
9787.05 508
9787.98 480
9788.92 479
9789.85 455
9790.79 448
9791.72 428
9792.65 437
9793.59 438
9794.52 409
9795.46 424
9796.39 464
9797.32 424
9798.26 450
9799.19 464
9800.13 465
9801.06 495
9802.00 482
9802.93 440
9803.87 437
9804.80 423
9805.73 411
9806.67 376
9807.60 378
9808.54 380
9809.47 386
9810.41 376
9811.34 337
9812.28 366
9813.21 383
9814.15 370
9815.08 352
9816.02 350
9816.95 317
9817.89 346
9818.82 345
9819.76 349
9820.69 322
9821.63 304
9822.57 313
9823.50 345
9824.44 336
9825.37 331
9826.31 322
9827.24 308
9828.18 349
9829.11 300
9830.05 318
9830.99 300
9831.92 325
9832.86 318
9833.79 342
9834.73 294
9835.67 325
9836.60 290
9837.54 306
9838.47 294
9839.41 311
9840.35 324
9841.28 308
9842.22 311
9843.16 312
9844.09 310
9845.03 291
9845.97 317
9846.90 279
9847.84 305
9848.78 293
9849.71 283
9850.65 331
9851.59 325
9852.52 300
9853.46 310
9854.40 296
9855.33 274
9856.27 310
9857.21 307
9858.14 314
9859.08 282
9860.02 285
9860.96 281
9861.89 292
9862.83 279
9863.77 247
9864.71 276
9865.64 280
9866.58 268
9867.52 271
9868.46 286
9869.39 279
9870.33 278
9871.27 269
9872.21 297
9873.15 263
9874.08 261
9875.02 279
9875.96 278
9876.90 270
9877.83 286
9878.77 267
9879.71 264
9880.65 271
9881.59 272
9882.53 301
9883.46 259
9884.40 270
9885.34 241
9886.28 283
9887.22 262
9888.16 272
9889.10 277
9890.03 257
9890.97 268
9891.91 248
9892.85 268
9893.79 268
9894.73 302
9895.67 264
9896.61 282
9897.54 256
9898.48 237
9899.42 254
9900.36 253
9901.30 258
9902.24 258
9903.18 234
9904.12 256
9905.06 265
9906.00 258
9906.94 275
9907.88 270
9908.82 280
9909.76 267
9910.70 287
9911.63 267
9912.57 257
9913.51 270
9914.45 259
9915.39 254
9916.33 277
9917.27 267
9918.21 252
9919.15 260
9920.09 272
9921.03 265
9921.97 266
9922.91 302
9923.85 318
9924.79 341
9925.74 359
9926.68 381
9927.62 409
9928.56 428
9929.50 431
9930.44 394
9931.38 427
9932.32 381
9933.26 335
9934.20 330
9935.14 316
9936.08 278
9937.02 277
9937.96 254
9938.90 247
9939.85 255
9940.79 262
9941.73 248
9942.67 258
9943.61 246
9944.55 231
9945.49 249
9946.43 246
9947.38 249
9948.32 300
9949.26 316
9950.20 302
9951.14 328
9952.08 308
9953.02 324
9953.97 313
9954.91 311
9955.85 283
9956.79 270
9957.73 274
9958.68 303
9959.62 299
9960.56 275
9961.50 244
9962.44 227
9963.39 251
9964.33 231
9965.27 210
9966.21 227
9967.15 213
9968.10 242
9969.04 217
9969.98 202
9970.92 206
9971.87 205
9972.81 212
9973.75 191
9974.69 208
9975.64 221
9976.58 204
9977.52 218
9978.47 230
9979.41 188
9980.35 211
9981.29 214
9982.24 220
9983.18 206
9984.12 223
9985.07 235
9986.01 195
9986.95 209
9987.90 182
9988.84 198
9989.78 210
9990.73 194
9991.67 204
9992.61 184
9993.56 213
9994.50 183
9995.44 186
9996.39 204
9997.33 215
9998.27 189
9999.22 205
10000.16 202
10001.11 199
10002.05 194
10002.99 189
10003.94 208
10004.88 168
10005.83 171
10006.77 176
10007.72 168
10008.66 190
10009.60 189
10010.55 179
10011.49 202
10012.44 205
10013.38 183
10014.33 174
10015.27 177
10016.21 184
10017.16 184
10018.10 201
10019.05 187
10019.99 187
10020.94 181
10021.88 182
10022.83 196
10023.77 202
10024.72 203
10025.66 188
10026.61 190
10027.55 218
10028.50 211
10029.44 165
10030.39 208
10031.33 204
10032.28 199
10033.23 201
10034.17 178
10035.12 185
10036.06 204
10037.01 180
10037.95 175
10038.90 176
10039.84 169
10040.79 176
10041.74 196
10042.68 188
10043.63 168
10044.57 179
10045.52 182
10046.47 159
10047.41 191
10048.36 184
10049.30 175
10050.25 166
10051.20 169
10052.14 181
10053.09 180
10054.04 165
10054.98 173
10055.93 210
10056.88 179
10057.82 178
10058.77 184
10059.72 180
10060.66 165
10061.61 173
10062.56 179
10063.50 170
10064.45 185
10065.40 159
10066.34 182
10067.29 188
10068.24 189
10069.18 151
10070.13 158
10071.08 157
10072.03 184
10072.97 187
10073.92 189
10074.87 187
10075.82 156
10076.76 184
10077.71 187
10078.66 180
10079.61 179
10080.55 163
10081.50 199
10082.45 172
10083.40 155
10084.34 171
10085.29 170
10086.24 176
10087.19 187
10088.14 163
10089.08 181
10090.03 178
10090.98 192
10091.93 186
10092.88 169
10093.83 168
10094.77 162
10095.72 185
10096.67 184
10097.62 183
10098.57 194
10099.52 175
10100.46 160
10101.41 186
10102.36 161
10103.31 158
10104.26 164
10105.21 207
10106.16 202
10107.11 147
10108.05 181
10109.00 150
10109.95 174
10110.90 181
10111.85 159
10112.80 178
10113.75 182
10114.70 175
10115.65 185
10116.60 176
10117.55 187
10118.50 180
10119.45 197
10120.39 165
10121.34 167
10122.29 172
10123.24 185
10124.19 155
10125.14 153
10126.09 171
10127.04 175
10127.99 171
10128.94 181
10129.89 178
10130.84 176
10131.79 180
10132.74 164
10133.69 182
10134.64 190
10135.59 208
10136.54 192
10137.49 199
10138.44 193
10139.39 199
10140.34 203
10141.30 210
10142.25 188
10143.20 203
10144.15 187
10145.10 201
10146.05 230
10147.00 220
10147.95 193
10148.90 204
10149.85 198
10150.80 175
10151.75 213
10152.70 238
10153.66 227
10154.61 207
10155.56 208
10156.51 230
10157.46 230
10158.41 218
10159.36 211
10160.31 231
10161.27 212
10162.22 218
10163.17 204
10164.12 240
10165.07 245
10166.02 207
10166.98 245
10167.93 229
10168.88 249
10169.83 237
10170.78 197
10171.73 212
10172.69 234
10173.64 244
10174.59 238
10175.54 241
10176.50 260
10177.45 244
10178.40 257
10179.35 239
10180.30 236
10181.26 260
10182.21 259
10183.16 239
10184.11 262
10185.07 230
10186.02 241
10186.97 240
10187.92 232
10188.88 228
10189.83 246
10190.78 255
10191.74 277
10192.69 254
10193.64 244
10194.59 262
10195.55 235
10196.50 301
10197.45 237
10198.41 256
10199.36 277
10200.31 233
10201.27 240
10202.22 248
10203.17 279
10204.13 277
10205.08 291
10206.03 296
10206.99 335
10207.94 326
10208.89 311
10209.85 346
10210.80 348
10211.76 317
10212.71 301
10213.66 316
10214.62 274
10215.57 235
10216.53 260
10217.48 261
10218.43 262
10219.39 240
10220.34 244
10221.30 258
10222.25 237
10223.21 224
10224.16 241
10225.11 227
10226.07 205
10227.02 284
10227.98 268
10228.93 269
10229.89 239
10230.84 244
10231.80 291
10232.75 329
10233.71 315
10234.66 373
10235.62 368
10236.57 404
10237.53 383
10238.48 410
10239.44 380
10240.39 370
10241.35 355
10242.30 361
10243.26 315
10244.21 292
10245.17 280
10246.12 271
10247.08 262
10248.03 239
10248.99 234
10249.94 216
10250.90 221
10251.86 253
10252.81 231
10253.77 226
10254.72 220
10255.68 222
10256.63 233
10257.59 239
10258.55 228
10259.50 216
10260.46 212
10261.41 213
10262.37 223
10263.33 212
10264.28 205
10265.24 203
10266.20 188
10267.15 191
10268.11 226
10269.07 194
10270.02 188
10270.98 195
10271.94 210
10272.89 203
10273.85 226
10274.81 200
10275.76 199
10276.72 194
10277.68 194
10278.63 195
10279.59 212
10280.55 191
10281.50 201
10282.46 202
10283.42 167
10284.38 188
10285.33 178
10286.29 191
10287.25 195
10288.20 175
10289.16 189
10290.12 189
10291.08 191
10292.03 199
10292.99 195
10293.95 208
10294.91 216
10295.86 216
10296.82 195
10297.78 188
10298.74 174
10299.70 184
10300.65 194
10301.61 176
10302.57 163
10303.53 162
10304.49 198
10305.44 192
10306.40 196
10307.36 208
10308.32 188
10309.28 183
10310.24 172
10311.19 179
10312.15 189
10313.11 211
10314.07 190
10315.03 195
10315.99 208
10316.95 192
10317.90 209
10318.86 211
10319.82 196
10320.78 203
10321.74 209
10322.70 190
10323.66 194
10324.62 208
10325.58 204
10326.54 180
10327.49 194
10328.45 214
10329.41 203
10330.37 201
10331.33 183
10332.29 193
10333.25 204
10334.21 186
10335.17 170
10336.13 173
10337.09 151
10338.05 181
10339.01 175
10339.97 178
10340.93 184
10341.89 167
10342.85 160
10343.81 165
10344.77 174
10345.73 173
10346.69 171
10347.65 146
10348.61 161
10349.57 172
10350.53 165
10351.49 158
10352.45 149
10353.41 162
10354.37 172
10355.33 161
10356.29 151
10357.25 177
10358.21 193
10359.17 163
10360.13 157
10361.09 160
10362.06 158
10363.02 169
10363.98 178
10364.94 143
10365.90 138
10366.86 162
10367.82 156
10368.78 170
10369.74 171
10370.70 182
10371.67 176
10372.63 181
10373.59 180
10374.55 154
10375.51 153
10376.47 174
10377.43 162
10378.40 186
10379.36 180
10380.32 154
10381.28 147
10382.24 154
10383.20 162
10384.17 161
10385.13 174
10386.09 162
10387.05 157
10388.01 155
10388.98 149
10389.94 151
10390.90 147
10391.86 142
10392.82 152
10393.79 161
10394.75 168
10395.71 134
10396.67 154
10397.64 187
10398.60 165
10399.56 176
10400.52 164
10401.49 153
10402.45 158
10403.41 167
10404.37 161
10405.34 151
10406.30 176
10407.26 162
10408.23 139
10409.19 136
10410.15 161
10411.11 161
10412.08 158
10413.04 156
10414.00 157
10414.97 162
10415.93 122
10416.89 150
10417.86 185
10418.82 188
10419.78 179
10420.75 189
10421.71 184
10422.68 177
10423.64 139
10424.60 185
10425.57 174
10426.53 168
10427.49 146
10428.46 174
10429.42 144
10430.39 136
10431.35 158
10432.31 161
10433.28 160
10434.24 145
10435.21 117
10436.17 143
10437.13 140
10438.10 144
10439.06 138
10440.03 146
10440.99 149
10441.96 142
10442.92 151
10443.89 142
10444.85 146
10445.82 137
10446.78 159
10447.74 149
10448.71 138
10449.67 140
10450.64 147
10451.60 137
10452.57 121
10453.53 145
10454.50 131
10455.46 124
10456.43 123
10457.39 132
10458.36 131
10459.33 137
10460.29 118
10461.26 141
10462.22 151
10463.19 155
10464.15 160
10465.12 161
10466.08 143
10467.05 150
10468.01 136
10468.98 136
10469.95 118
10470.91 154
10471.88 158
10472.84 150
10473.81 139
10474.78 162
10475.74 163
10476.71 169
10477.67 153
10478.64 154
10479.61 146
10480.57 156
10481.54 129
10482.51 167
10483.47 168
10484.44 180
10485.41 164
10486.37 154
10487.34 153
10488.30 157
10489.27 167
10490.24 155
10491.20 146
10492.17 135
10493.14 137
10494.11 151
10495.07 174
10496.04 159
10497.01 154
10497.97 150
10498.94 148
10499.91 146
10500.88 138
10501.84 152
10502.81 148
10503.78 161
10504.74 174
10505.71 153
10506.68 104
10507.65 149
10508.61 150
10509.58 154
10510.55 138
10511.52 177
10512.49 146
10513.45 159
10514.42 133
10515.39 152
10516.36 125
10517.32 147
10518.29 170
10519.26 157
10520.23 148
10521.20 130
10522.17 164
10523.13 168
10524.10 165
10525.07 157
10526.04 146
10527.01 176
10527.98 155
10528.94 155
10529.91 156
10530.88 151
10531.85 150
10532.82 168
10533.79 153
10534.76 142
10535.72 167
10536.69 191
10537.66 165
10538.63 166
10539.60 162
10540.57 148
10541.54 153
10542.51 183
10543.48 171
10544.45 182
10545.42 152
10546.38 155
10547.35 166
10548.32 150
10549.29 157
10550.26 153
10551.23 183
10552.20 163
10553.17 169
10554.14 151
10555.11 175
10556.08 161
10557.05 178
10558.02 173
10558.99 171
10559.96 188
10560.93 190
10561.90 173
10562.87 204
10563.84 164
10564.81 170
10565.78 194
10566.75 176
10567.72 184
10568.69 150
10569.66 164
10570.63 146
10571.60 162
10572.57 146
10573.54 181
10574.51 175
10575.48 151
10576.46 159
10577.43 163
10578.40 159
10579.37 147
10580.34 181
10581.31 178
10582.28 169
10583.25 161
10584.22 170
10585.19 170
10586.16 155
10587.14 159
10588.11 190
10589.08 180
10590.05 159
10591.02 181
10591.99 180
10592.96 195
10593.94 197
10594.91 182
10595.88 207
10596.85 191
10597.82 167
10598.79 183
10599.77 157
10600.74 160
10601.71 173
10602.68 190
10603.65 218
10604.62 191
10605.60 216
10606.57 240
10607.54 232
10608.51 243
10609.49 286
10610.46 271
10611.43 248
10612.40 257
10613.37 268
10614.35 220
10615.32 264
10616.29 246
10617.26 258
10618.24 230
10619.21 216
10620.18 186
10621.16 166
10622.13 156
10623.10 169
10624.07 201
10625.05 170
10626.02 186
10626.99 204
10627.97 206
10628.94 183
10629.91 193
10630.89 206
10631.86 205
10632.83 196
10633.80 197
10634.78 188
10635.75 175
10636.73 191
10637.70 186
10638.67 231
10639.65 231
10640.62 224
10641.59 215
10642.57 223
10643.54 199
10644.51 211
10645.49 202
10646.46 224
10647.44 173
10648.41 190
10649.38 194
10650.36 180
10651.33 160
10652.31 161
10653.28 180
10654.25 170
10655.23 183
10656.20 147
10657.18 153
10658.15 159
10659.13 175
10660.10 173
10661.08 174
10662.05 143
10663.03 134
10664.00 150
10664.97 159
10665.95 164
10666.92 149
10667.90 150
10668.87 158
10669.85 153
10670.82 150
10671.80 164
10672.77 153
10673.75 161
10674.72 135
10675.70 170
10676.68 152
10677.65 153
10678.63 162
10679.60 174
10680.58 174
10681.55 176
10682.53 211
10683.50 169
10684.48 165
10685.45 161
10686.43 178
10687.41 178
10688.38 174
10689.36 176
10690.33 170
10691.31 160
10692.29 155
10693.26 159
10694.24 158
10695.21 155
10696.19 176
10697.17 177
10698.14 144
10699.12 169
10700.10 175
10701.07 162
10702.05 151
10703.02 165
10704.00 139
10704.98 144
10705.95 165
10706.93 180
10707.91 167
10708.88 163
10709.86 157
10710.84 172
10711.82 158
10712.79 130
10713.77 156
10714.75 141
10715.72 170
10716.70 162
10717.68 170
10718.65 189
10719.63 152
10720.61 168
10721.59 161
10722.56 157
10723.54 159
10724.52 159
10725.50 155
10726.47 148
10727.45 165
10728.43 154
10729.41 160
10730.38 147
10731.36 153
10732.34 147
10733.32 170
10734.30 158
10735.27 175
10736.25 180
10737.23 180
10738.21 164
10739.19 150
10740.16 151
10741.14 156
10742.12 149
10743.10 169
10744.08 171
10745.06 167
10746.03 158
10747.01 164
10747.99 183
10748.97 171
10749.95 169
10750.93 153
10751.91 164
10752.88 167
10753.86 183
10754.84 169
10755.82 155
10756.80 147
10757.78 149
10758.76 162
10759.74 159
10760.72 170
10761.70 172
10762.67 161
10763.65 181
10764.63 174
10765.61 153
10766.59 160
10767.57 159
10768.55 155
10769.53 169
10770.51 174
10771.49 180
10772.47 176
10773.45 174
10774.43 180
10775.41 181
10776.39 179
10777.37 195
10778.35 187
10779.33 169
10780.31 200
10781.29 214
10782.27 192
10783.25 200
10784.23 182
10785.21 207
10786.19 193
10787.17 195
10788.15 207
10789.13 168
10790.11 190
10791.09 190
10792.07 194
10793.05 193
10794.03 166
10795.01 171
10795.99 176
10796.97 183
10797.96 185
10798.94 165
10799.92 160
10800.90 193
10801.88 166
10802.86 194
10803.84 187
10804.82 178
10805.80 176
10806.79 202
10807.77 187
10808.75 155
10809.73 159
10810.71 157
10811.69 203
10812.67 183
10813.65 181
10814.64 191
10815.62 191
10816.60 183
10817.58 189
10818.56 192
10819.54 199
10820.53 189
10821.51 175
10822.49 177
10823.47 193
10824.45 199
10825.44 179
10826.42 156
10827.40 165
10828.38 184
10829.37 185
10830.35 198
10831.33 216
10832.31 193
10833.29 217
10834.28 171
10835.26 176
10836.24 205
10837.22 178
10838.21 207
10839.19 224
10840.17 183
10841.16 189
10842.14 200
10843.12 206
10844.10 201
10845.09 183
10846.07 183
10847.05 200
10848.04 187
10849.02 212
10850.00 214
10850.99 210
10851.97 259
10852.95 227
10853.94 215
10854.92 219
10855.90 225
10856.89 188
10857.87 217
10858.85 229
10859.84 239
10860.82 213
10861.80 220
10862.79 214
10863.77 224
10864.76 225
10865.74 202
10866.72 221
10867.71 253
10868.69 215
10869.68 212
10870.66 227
10871.64 222
10872.63 221
10873.61 221
10874.60 234
10875.58 226
10876.56 241
10877.55 242
10878.53 250
10879.52 266
10880.50 244
10881.49 233
10882.47 223
10883.46 231
10884.44 247
10885.43 273
10886.41 275
10887.40 264
10888.38 293
10889.37 263
10890.35 268
10891.34 264
10892.32 271
10893.31 285
10894.29 257
10895.28 274
10896.26 266
10897.25 277
10898.23 283
10899.22 273
10900.20 277
10901.19 276
10902.17 282
10903.16 270
10904.15 292
10905.13 300
10906.12 312
10907.10 309
10908.09 292
10909.07 316
10910.06 326
10911.05 302
10912.03 317
10913.02 335
10914.00 317
10914.99 341
10915.98 319
10916.96 321
10917.95 315
10918.94 368
10919.92 342
10920.91 353
10921.89 368
10922.88 396
10923.87 356
10924.85 336
10925.84 338
10926.83 339
10927.81 366
10928.80 371
10929.79 345
10930.77 365
10931.76 339
10932.75 342
10933.74 335
10934.72 342
10935.71 372
10936.70 376
10937.68 392
10938.67 402
10939.66 388
10940.65 428
10941.63 434
10942.62 441
10943.61 431
10944.59 456
10945.58 467
10946.57 437
10947.56 465
10948.54 478
10949.53 477
10950.52 495
10951.51 509
10952.50 560
10953.48 585
10954.47 638
10955.46 648
10956.45 644
10957.44 717
10958.42 760
10959.41 785
10960.40 791
10961.39 762
10962.38 763
10963.36 749
10964.35 692
10965.34 698
10966.33 627
10967.32 610
10968.31 573
10969.30 548
10970.28 528
10971.27 523
10972.26 487
10973.25 485
10974.24 503
10975.23 500
10976.22 457
10977.21 530
10978.19 516
10979.18 501
10980.17 477
10981.16 502
10982.15 455
10983.14 466
10984.13 509
10985.12 542
10986.11 524
10987.10 531
10988.09 530
10989.08 538
10990.07 506
10991.06 538
10992.04 604
10993.03 638
10994.02 663
10995.01 732
10996.00 806
10996.99 878
10997.98 927
10998.97 997
10999.96 1126
11000.95 1147
11001.94 1167
11002.93 1145
11003.92 1037
11004.91 998
11005.90 902
11006.89 842
11007.88 741
11008.87 656
11009.87 584
11010.86 548
11011.85 517
11012.84 458
11013.83 436
11014.82 474
11015.81 441
11016.80 403
11017.79 399
11018.78 371
11019.77 357
11020.76 395
11021.75 372
11022.74 358
11023.74 383
11024.73 331
11025.72 361
11026.71 372
11027.70 352
11028.69 368
11029.68 342
11030.67 325
11031.67 364
11032.66 344
11033.65 327
11034.64 315
11035.63 327
11036.62 350
11037.61 358
11038.61 343
11039.60 352
11040.59 339
11041.58 323
11042.57 329
11043.56 343
11044.56 315
11045.55 286
11046.54 283
11047.53 303
11048.53 319
11049.52 298
11050.51 297
11051.50 299
11052.49 307
11053.49 294
11054.48 268
11055.47 277
11056.46 285
11057.46 285
11058.45 297
11059.44 274
11060.43 271
11061.43 315
11062.42 301
11063.41 324
11064.41 327
11065.40 308
11066.39 292
11067.38 303
11068.38 326
11069.37 311
11070.36 299
11071.36 303
11072.35 279
11073.34 310
11074.34 331
11075.33 312
11076.32 319
11077.32 307
11078.31 272
11079.30 293
11080.30 314
11081.29 329
11082.28 336
11083.28 287
11084.27 310
11085.27 318
11086.26 311
11087.25 289
11088.25 264
11089.24 291
11090.24 282
11091.23 274
11092.22 280
11093.22 267
11094.21 269
11095.21 244
11096.20 282
11097.19 288
11098.19 264
11099.18 268
11100.18 259
11101.17 252
11102.17 259
11103.16 262
11104.16 251
11105.15 270
11106.15 270
11107.14 265
11108.13 264
11109.13 263
11110.12 248
11111.12 250
11112.11 245
11113.11 237
11114.10 260
11115.10 267
11116.09 259
11117.09 249
11118.09 243
11119.08 246
11120.08 235
11121.07 242
11122.07 249
11123.06 240
11124.06 222
11125.05 229
11126.05 242
11127.04 216
11128.04 242
11129.04 221
11130.03 249
11131.03 245
11132.02 217
11133.02 231
11134.02 244
11135.01 214
11136.01 235
11137.00 207
11138.00 232
11139.00 208
11139.99 214
11140.99 254
11141.98 221
11142.98 227
11143.98 204
11144.97 215
11145.97 247
11146.97 247
11147.96 233
11148.96 250
11149.96 232
11150.95 205
11151.95 236
11152.95 217
11153.94 209
11154.94 208
11155.94 235
11156.93 245
11157.93 216
11158.93 199
11159.93 248
11160.92 214
11161.92 220
11162.92 197
11163.92 212
11164.91 228
11165.91 216
11166.91 165
11167.90 203
11168.90 210
11169.90 205
11170.90 203
11171.90 210
11172.89 173
11173.89 205
11174.89 241
11175.89 235
11176.88 211
11177.88 198
11178.88 214
11179.88 180
11180.88 221
11181.87 243
11182.87 240
11183.87 210
11184.87 207
11185.87 213
11186.87 206
11187.86 217
11188.86 224
11189.86 214
11190.86 204
11191.86 227
11192.86 205
11193.86 208
11194.85 203
11195.85 190
11196.85 230
11197.85 210
11198.85 223
11199.85 226
11200.85 224
11201.85 197
11202.84 237
11203.84 222
11204.84 243
11205.84 213
11206.84 232
11207.84 226
11208.84 226
11209.84 230
11210.84 251
11211.84 222
11212.84 217
11213.84 219
11214.84 223
11215.84 243
11216.84 238
11217.84 240
11218.84 222
11219.84 246
11220.84 220
11221.84 218
11222.84 237
11223.84 231
11224.84 217
11225.84 226
11226.84 204
11227.84 256
11228.84 232
11229.84 219
11230.84 194
11231.84 221
11232.84 244
11233.84 239
11234.84 252
11235.84 232
11236.84 224
11237.84 245
11238.84 247
11239.84 218
11240.84 228
11241.84 234
11242.84 211
11243.84 220
11244.84 232
11245.85 243
11246.85 223
11247.85 257
11248.85 230
11249.85 241
11250.85 229
11251.85 255
11252.85 240
11253.86 259
11254.86 242
11255.86 276
11256.86 282
11257.86 266
11258.86 240
11259.86 222
11260.87 280
11261.87 291
11262.87 303
11263.87 268
11264.87 273
11265.87 277
11266.88 243
11267.88 261
11268.88 292
11269.88 301
11270.88 320
11271.89 314
11272.89 307
11273.89 301
11274.89 321
11275.90 296
11276.90 318
11277.90 330
11278.90 337
11279.90 332
11280.91 309
11281.91 310
11282.91 306
11283.92 295
11284.92 285
11285.92 229
11286.92 263
11287.93 282
11288.93 273
11289.93 264
11290.94 253
11291.94 239
11292.94 241
11293.94 237
11294.95 255
11295.95 226
11296.95 231
11297.96 218
11298.96 251
11299.96 240
11300.97 222
11301.97 231
11302.97 203
11303.98 221
11304.98 220
11305.98 229
11306.99 236
11307.99 238
11309.00 219
11310.00 250
11311.00 236
11312.01 249
11313.01 232
11314.02 240
11315.02 251
11316.02 238
11317.03 265
11318.03 279
11319.04 278
11320.04 268
11321.04 277
11322.05 270
11323.05 258
11324.06 249
11325.06 250
11326.07 249
11327.07 239
11328.08 223
11329.08 274
11330.09 261
11331.09 221
11332.10 253
11333.10 223
11334.10 257
11335.11 272
11336.11 261
11337.12 261
11338.12 266
11339.13 276
11340.14 293
11341.14 294
11342.15 273
11343.15 289
11344.16 297
11345.16 299
11346.17 302
11347.17 276
11348.18 255
11349.18 221
11350.19 240
11351.19 207
11352.20 237
11353.21 247
11354.21 242
11355.22 251
11356.22 221
11357.23 224
11358.24 257
11359.24 234
11360.25 219
11361.25 243
11362.26 244
11363.27 245
11364.27 248
11365.28 228
11366.28 229
11367.29 221
11368.30 204
11369.30 227
11370.31 221
11371.32 187
11372.32 211
11373.33 208
11374.34 235
11375.34 209
11376.35 223
11377.36 222
11378.36 227
11379.37 218
11380.38 215
11381.38 222
11382.39 206
11383.40 196
11384.41 241
11385.41 211
11386.42 208
11387.43 222
11388.43 233
11389.44 220
11390.45 212
11391.46 230
11392.46 232
11393.47 229
11394.48 244
11395.49 226
11396.49 215
11397.50 235
11398.51 237
11399.52 217
11400.53 230
11401.53 217
11402.54 242
11403.55 203
11404.56 230
11405.57 253
11406.57 253
11407.58 244
11408.59 229
11409.60 246
11410.61 249
11411.61 239
11412.62 252
11413.63 255
11414.64 245
11415.65 247
11416.66 228
11417.67 224
11418.67 227
11419.68 239
11420.69 235
11421.70 252
11422.71 243
11423.72 213
11424.73 216
11425.74 221
11426.74 226
11427.75 233
11428.76 259
11429.77 240
11430.78 233
11431.79 241
11432.80 239
11433.81 223
11434.82 235
11435.83 227
11436.84 246
11437.85 217
11438.86 224
11439.87 238
11440.88 241
11441.88 233
11442.89 212
11443.90 233
11444.91 226
11445.92 252
11446.93 248
11447.94 272
11448.95 222
11449.96 262
11450.97 254
11451.98 241
11452.99 233
11454.00 250
11455.01 229
11456.02 248
11457.04 225
11458.05 228
11459.06 228
11460.07 256
11461.08 243
11462.09 230
11463.10 246
11464.11 246
11465.12 258
11466.13 252
11467.14 264
11468.15 240
11469.16 234
11470.17 242
11471.18 240
11472.20 250
11473.21 265
11474.22 267
11475.23 256
11476.24 258
11477.25 284
11478.26 279
11479.27 268
11480.28 267
11481.30 283
11482.31 291
11483.32 268
11484.33 291
11485.34 268
11486.35 287
11487.37 290
11488.38 288
11489.39 275
11490.40 290
11491.41 311
11492.42 303
11493.44 301
11494.45 297
11495.46 324
11496.47 339
11497.48 327
11498.50 307
11499.51 337
11500.52 340
11501.53 340
11502.55 346
11503.56 353
11504.57 347
11505.58 337
11506.60 334
11507.61 327
11508.62 372
11509.63 346
11510.65 364
11511.66 366
11512.67 390
11513.68 412
11514.70 439
11515.71 409
11516.72 443
11517.74 423
11518.75 462
11519.76 510
11520.78 502
11521.79 515
11522.80 526
11523.81 544
11524.83 540
11525.84 565
11526.85 553
11527.87 585
11528.88 597
11529.90 575
11530.91 625
11531.92 677
11532.94 733
11533.95 817
11534.96 894
11535.98 1011
11536.99 1048
11538.01 1189
11539.02 1253
11540.03 1330
11541.05 1370
11542.06 1326
11543.08 1258
11544.09 1161
11545.10 1080
11546.12 967
11547.13 840
11548.15 732
11549.16 691
11550.18 596
11551.19 573
11552.20 508
11553.22 446
11554.23 433
11555.25 431
11556.26 433
11557.28 411
11558.29 382
11559.31 387
11560.32 419
11561.34 380
11562.35 374
11563.37 386
11564.38 362
11565.40 394
11566.41 407
11567.43 438
11568.44 367
11569.46 370
11570.47 391
11571.49 375
11572.50 367
11573.52 372
11574.53 367
11575.55 389
11576.57 398
11577.58 391
11578.60 362
11579.61 363
11580.63 398
11581.64 390
11582.66 367
11583.68 342
11584.69 341
11585.71 324
11586.72 345
11587.74 339
11588.76 343
11589.77 342
11590.79 374
11591.81 366
11592.82 354
11593.84 391
11594.85 458
11595.87 432
11596.89 446
11597.90 485
11598.92 518
11599.94 559
11600.95 537
11601.97 546
11602.99 524
11604.00 505
11605.02 482
11606.04 469
11607.05 442
11608.07 431
11609.09 414
11610.11 380
11611.12 349
11612.14 352
11613.16 386
11614.17 378
11615.19 361
11616.21 342
11617.23 369
11618.24 362
11619.26 365
11620.28 344
11621.30 329
11622.31 352
11623.33 375
11624.35 372
11625.37 352
11626.38 327
11627.40 361
11628.42 347
11629.44 307
11630.46 286
11631.47 289
11632.49 352
11633.51 337
11634.53 317
11635.55 308
11636.56 332
11637.58 291
11638.60 285
11639.62 335
11640.64 304
11641.66 284
11642.67 283
11643.69 280
11644.71 284
11645.73 266
11646.75 258
11647.77 262
11648.79 277
11649.80 280
11650.82 269
11651.84 292
11652.86 270
11653.88 296
11654.90 262
11655.92 266
11656.94 256
11657.96 253
11658.98 254
11660.00 265
11661.01 266
11662.03 240
11663.05 239
11664.07 245
11665.09 257
11666.11 242
11667.13 230
11668.15 228
11669.17 260
11670.19 251
11671.21 261
11672.23 216
11673.25 232
11674.27 251
11675.29 233
11676.31 240
11677.33 217
11678.35 224
11679.37 255
11680.39 248
11681.41 254
11682.43 252
11683.45 232
11684.47 249
11685.49 241
11686.51 246
11687.53 220
11688.55 245
11689.57 232
11690.59 204
11691.61 228
11692.63 220
11693.66 234
11694.68 213
11695.70 231
11696.72 210
11697.74 239
11698.76 211
11699.78 233
11700.80 213
11701.82 194
11702.84 217
11703.86 215
11704.89 226
11705.91 204
11706.93 226
11707.95 204
11708.97 203
11709.99 236
11711.01 229
11712.04 228
11713.06 240
11714.08 199
11715.10 203
11716.12 189
11717.14 197
11718.17 164
11719.19 201
11720.21 176
11721.23 180
11722.25 177
11723.28 196
11724.30 192
11725.32 206
11726.34 186
11727.36 211
11728.39 210
11729.41 211
11730.43 188
11731.45 180
11732.48 194
11733.50 185
11734.52 196
11735.54 200
11736.57 211
11737.59 209
11738.61 190
11739.63 201
11740.66 191
11741.68 185
11742.70 175
11743.72 203
11744.75 213
11745.77 195
11746.79 199
11747.82 188
11748.84 200
11749.86 195
11750.89 197
11751.91 211
11752.93 204
11753.96 185
11754.98 184
11756.00 188
11757.03 214
11758.05 204
11759.07 202
11760.10 196
11761.12 177
11762.14 174
11763.17 204
11764.19 200
11765.22 196
11766.24 182
11767.26 192
11768.29 195
11769.31 184
11770.34 184
11771.36 195
11772.38 202
11773.41 210
11774.43 195
11775.46 204
11776.48 198
11777.51 194
11778.53 187
11779.55 201
11780.58 204
11781.60 210
11782.63 201
11783.65 192
11784.68 201
11785.70 199
11786.73 224
11787.75 206
11788.78 206
11789.80 201
11790.83 219
11791.85 216
11792.88 175
11793.90 193
11794.93 202
11795.95 203
11796.98 190
11798.00 203
11799.03 193
11800.05 190
11801.08 193
11802.10 198
11803.13 203
11804.15 202
11805.18 205
11806.21 182
11807.23 212
11808.26 202
11809.28 202
11810.31 186
11811.33 213
11812.36 206
11813.39 232
11814.41 230
11815.44 208
11816.46 218
11817.49 232
11818.52 222
11819.54 217
11820.57 201
11821.59 214
11822.62 224
11823.65 231
11824.67 224
11825.70 223
11826.73 226
11827.75 247
11828.78 222
11829.81 226
11830.83 253
11831.86 240
11832.89 216
11833.91 231
11834.94 239
11835.97 238
11836.99 275
11838.02 268
11839.05 231
11840.08 234
11841.10 241
11842.13 247
11843.16 230
11844.18 230
11845.21 235
11846.24 250
11847.27 230
11848.29 237
11849.32 248
11850.35 282
11851.38 249
11852.40 242
11853.43 277
11854.46 282
11855.49 252
11856.51 264
11857.54 275
11858.57 251
11859.60 297
11860.63 280
11861.65 302
11862.68 280
11863.71 285
11864.74 290
11865.77 285
11866.80 300
11867.82 301
11868.85 306
11869.88 301
11870.91 283
11871.94 293
11872.97 314
11873.99 272
11875.02 337
11876.05 308
11877.08 305
11878.11 315
11879.14 317
11880.17 285
11881.20 300
11882.22 335
11883.25 325
11884.28 360
11885.31 345
11886.34 337
11887.37 342
11888.40 376
11889.43 384
11890.46 385
11891.49 363
11892.52 371
11893.55 383
11894.57 412
11895.60 432
11896.63 423
11897.66 467
11898.69 515
11899.72 551
11900.75 563
11901.78 603
11902.81 603
11903.84 628
11904.87 636
11905.90 670
11906.93 601
11907.96 610
11908.99 546
11910.02 584
11911.05 576
11912.08 516
11913.11 521
11914.14 474
11915.17 424
11916.20 417
11917.23 404
11918.26 407
11919.29 403
11920.33 401
11921.36 437
11922.39 423
11923.42 453
11924.45 424
11925.48 502
11926.51 495
11927.54 519
11928.57 551
11929.60 575
11930.63 615
11931.66 572
11932.70 636
11933.73 584
11934.76 589
11935.79 574
11936.82 530
11937.85 481
11938.88 482
11939.91 449
11940.95 446
11941.98 384
11943.01 393
11944.04 400
11945.07 340
11946.10 329
11947.14 355
11948.17 347
11949.20 335
11950.23 338
11951.26 301
11952.29 314
11953.33 321
11954.36 296
11955.39 298
11956.42 285
11957.46 271
11958.49 286
11959.52 306
11960.55 302
11961.58 300
11962.62 301
11963.65 319
11964.68 301
11965.71 325
11966.75 323
11967.78 317
11968.81 297
11969.84 310
11970.88 315
11971.91 321
11972.94 325
11973.98 326
11975.01 301
11976.04 312
11977.07 296
11978.11 300
11979.14 289
11980.17 295
11981.21 324
11982.24 327
11983.27 362
11984.31 315
11985.34 333
11986.37 311
11987.41 313
11988.44 338
11989.47 357
11990.51 351
11991.54 364
11992.58 349
11993.61 337
11994.64 345
11995.68 325
11996.71 323
11997.74 335
11998.78 328
11999.81 346
12000.85 350
12001.88 345
12002.91 382
12003.95 380
12004.98 366
12006.02 356
12007.05 365
12008.09 347
12009.12 369
12010.15 332
12011.19 372
12012.22 372
12013.26 400
12014.29 370
12015.33 387
12016.36 418
12017.40 424
12018.43 401
12019.47 392
12020.50 400
12021.54 417
12022.57 442
12023.61 413
12024.64 393
12025.68 412
12026.71 439
12027.75 416
12028.78 377
12029.82 372
12030.85 413
12031.89 408
12032.92 411
12033.96 423
12034.99 439
12036.03 435
12037.07 414
12038.10 413
12039.14 433
12040.17 414
12041.21 432
12042.24 427
12043.28 429
12044.32 439
12045.35 414
12046.39 417
12047.42 454
12048.46 400
12049.50 442
12050.53 469
12051.57 462
12052.61 457
12053.64 470
12054.68 483
12055.71 514
12056.75 561
12057.79 567
12058.82 558
12059.86 514
12060.90 509
12061.93 512
12062.97 492
12064.01 498
12065.04 452
12066.08 419
12067.12 406
12068.15 398
12069.19 416
12070.23 388
12071.27 428
12072.30 439
12073.34 398
12074.38 371
12075.41 387
12076.45 402
12077.49 401
12078.53 362
12079.56 342
12080.60 375
12081.64 394
12082.68 341
12083.71 375
12084.75 357
12085.79 322
12086.83 346
12087.86 337
12088.90 359
12089.94 373
12090.98 380
12092.02 358
12093.05 353
12094.09 366
12095.13 368
12096.17 364
12097.21 377
12098.25 395
12099.28 389
12100.32 406
12101.36 429
12102.40 467
12103.44 455
12104.48 473
12105.51 432
12106.55 425
12107.59 421
12108.63 399
12109.67 389
12110.71 381
12111.75 363
12112.79 357
12113.82 356
12114.86 339
12115.90 345
12116.94 318
12117.98 280
12119.02 277
12120.06 267
12121.10 269
12122.14 293
12123.18 293
12124.22 297
12125.25 293
12126.29 279
12127.33 250
12128.37 245
12129.41 260
12130.45 258
12131.49 269
12132.53 273
12133.57 276
12134.61 259
12135.65 237
12136.69 264
12137.73 285
12138.77 268
12139.81 273
12140.85 253
12141.89 240
12142.93 257
12143.97 265
12145.01 242
12146.05 228
12147.09 248
12148.13 272
12149.17 248
12150.21 250
12151.25 231
12152.29 236
12153.34 253
12154.38 240
12155.42 257
12156.46 259
12157.50 239
12158.54 239
12159.58 256
12160.62 247
12161.66 263
12162.70 235
12163.74 241
12164.78 243
12165.83 247
12166.87 237
12167.91 236
12168.95 238
12169.99 221
12171.03 247
12172.07 237
12173.11 240
12174.16 197
12175.20 228
12176.24 247
12177.28 235
12178.32 220
12179.36 233
12180.41 236
12181.45 219
12182.49 224
12183.53 214
12184.57 232
12185.62 236
12186.66 229
12187.70 223
12188.74 224
12189.78 245
12190.83 255
12191.87 236
12192.91 241
12193.95 226
12195.00 228
12196.04 228
12197.08 210
12198.12 213
12199.17 241
12200.21 267
12201.25 237
12202.29 219
12203.34 227
12204.38 240
12205.42 234
12206.46 230
12207.51 204
12208.55 218
12209.59 216
12210.64 197
12211.68 199
12212.72 212
12213.77 218
12214.81 221
12215.85 203
12216.90 217
12217.94 227
12218.98 234
12220.03 229
12221.07 200
12222.11 171
12223.16 201
12224.20 204
12225.24 199
12226.29 190
12227.33 210
12228.37 228
12229.42 203
12230.46 215
12231.51 196
12232.55 204
12233.59 191
12234.64 197
12235.68 216
12236.73 189
12237.77 197
12238.82 213
12239.86 207
12240.90 221
12241.95 230
12242.99 186
12244.04 183
12245.08 221
12246.13 187
12247.17 214
12248.22 223
12249.26 211
12250.31 199
12251.35 184
12252.39 202
12253.44 196
12254.48 159
12255.53 176
12256.57 164
12257.62 178
12258.66 152
12259.71 183
12260.75 179
12261.80 191
12262.85 175
12263.89 163
12264.94 173
12265.98 184
12267.03 172
12268.07 132
12269.12 183
12270.16 176
12271.21 175
12272.25 199
12273.30 189
12274.35 179
12275.39 196
12276.44 165
12277.48 184
12278.53 177
12279.58 164
12280.62 160
12281.67 169
12282.71 175
12283.76 160
12284.81 167
12285.85 187
12286.90 190
12287.95 164
12288.99 170
12290.04 177
12291.08 176
12292.13 182
12293.18 187
12294.22 166
12295.27 152
12296.32 164
12297.36 173
12298.41 176
12299.46 163
12300.50 164
12301.55 179
12302.60 174
12303.65 163
12304.69 174
12305.74 166
12306.79 193
12307.83 177
12308.88 200
12309.93 183
12310.98 186
12312.02 178
12313.07 178
12314.12 165
12315.17 155
12316.21 174
12317.26 169
12318.31 151
12319.36 166
12320.40 157
12321.45 139
12322.50 158
12323.55 167
12324.60 167
12325.64 146
12326.69 153
12327.74 155
12328.79 165
12329.84 130
12330.88 149
12331.93 153
12332.98 148
12334.03 172
12335.08 180
12336.13 180
12337.17 156
12338.22 177
12339.27 155
12340.32 151
12341.37 146
12342.42 172
12343.47 153
12344.51 173
12345.56 155
12346.61 169
12347.66 155
12348.71 148
12349.76 156
12350.81 143
12351.86 191
12352.91 159
12353.95 151
12355.00 137
12356.05 158
12357.10 158
12358.15 156
12359.20 136
12360.25 167
12361.30 183
12362.35 167
12363.40 151
12364.45 152
12365.50 180
12366.55 156
12367.60 143
12368.65 151
12369.70 155
12370.75 147
12371.80 189
12372.85 162
12373.90 162
12374.95 150
12376.00 158
12377.05 169
12378.10 179
12379.15 185
12380.20 147
12381.25 146
12382.30 161
12383.35 159
12384.40 165
12385.45 158
12386.50 147
12387.55 162
12388.60 156
12389.65 182
12390.70 144
12391.75 174
12392.80 160
12393.86 175
12394.91 146
12395.96 150
12397.01 160
12398.06 152
12399.11 149
12400.16 149
12401.21 166
12402.26 154
12403.32 170
12404.37 151
12405.42 171
12406.47 157
12407.52 183
12408.57 149
12409.62 165
12410.68 179
12411.73 177
12412.78 176
12413.83 163
12414.88 166
12415.93 172
12416.99 183
12418.04 170
12419.09 195
12420.14 185
12421.19 181
12422.25 173
12423.30 192
12424.35 184
12425.40 179
12426.45 177
12427.51 169
12428.56 198
12429.61 180
12430.66 191
12431.72 177
12432.77 198
12433.82 189
12434.87 172
12435.93 167
12436.98 186
12438.03 191
12439.08 176
12440.14 169
12441.19 192
12442.24 210
12443.30 176
12444.35 194
12445.40 198
12446.45 194
12447.51 199
12448.56 202
12449.61 165
12450.67 219
12451.72 178
12452.77 215
12453.83 187
12454.88 215
12455.93 224
12456.99 222
12458.04 221
12459.10 199
12460.15 218
12461.20 223
12462.26 226
12463.31 241
12464.36 256
12465.42 236
12466.47 272
12467.53 270
12468.58 296
12469.63 282
12470.69 332
12471.74 308
12472.80 331
12473.85 386
12474.90 405
12475.96 441
12477.01 431
12478.07 456
12479.12 455
12480.18 435
12481.23 449
12482.29 451
12483.34 381
12484.40 382
12485.45 352
12486.50 345
12487.56 306
12488.61 274
12489.67 299
12490.72 281
12491.78 262
12492.83 251
12493.89 242
12494.94 234
12496.00 229
12497.05 243
12498.11 243
12499.17 228
12500.22 204
12501.28 204
12502.33 228
12503.39 217
12504.44 205
12505.50 241
12506.55 241
12507.61 242
12508.67 238
12509.72 233
12510.78 245
12511.83 232
12512.89 219
12513.94 216
12515.00 235
12516.06 222
12517.11 218
12518.17 227
12519.22 213
12520.28 213
12521.34 218
12522.39 219
12523.45 226
12524.51 241
12525.56 216
12526.62 234
12527.68 229
12528.73 232
12529.79 221
12530.85 202
12531.90 207
12532.96 203
12534.02 227
12535.07 235
12536.13 206
12537.19 209
12538.24 188
12539.30 216
12540.36 231
12541.41 209
12542.47 226
12543.53 244
12544.59 224
12545.64 249
12546.70 251
12547.76 241
12548.82 264
12549.87 255
12550.93 240
12551.99 262
12553.05 287
12554.10 298
12555.16 286
12556.22 309
12557.28 313
12558.33 265
12559.39 292
12560.45 291
12561.51 311
12562.57 274
12563.62 263
12564.68 267
12565.74 282
12566.80 249
12567.86 256
12568.91 241
12569.97 255
12571.03 233
12572.09 230
12573.15 212
12574.21 235
12575.26 243
12576.32 213
12577.38 239
12578.44 239
12579.50 222
12580.56 204
12581.62 241
12582.68 244
12583.73 232
12584.79 245
12585.85 251
12586.91 230
12587.97 198
12589.03 214
12590.09 216
12591.15 232
12592.21 233
12593.27 227
12594.33 235
12595.38 234
12596.44 247
12597.50 264
12598.56 239
12599.62 245
12600.68 266
12601.74 248
12602.80 225
12603.86 216
12604.92 236
12605.98 252
12607.04 247
12608.10 267
12609.16 242
12610.22 223
12611.28 267
12612.34 268
12613.40 276
12614.46 263
12615.52 269
12616.58 299
12617.64 316
12618.70 305
12619.76 299
12620.82 290
12621.88 338
12622.94 302
12624.00 315
12625.07 327
12626.13 329
12627.19 331
12628.25 314
12629.31 340
12630.37 347
12631.43 340
12632.49 337
12633.55 334
12634.61 342
12635.67 336
12636.73 321
12637.80 305
12638.86 274
12639.92 269
12640.98 280
12642.04 287
12643.10 268
12644.16 282
12645.23 259
12646.29 262
12647.35 242
12648.41 245
12649.47 234
12650.53 247
12651.59 262
12652.66 273
12653.72 273
12654.78 269
12655.84 265
12656.90 245
12657.97 228
12659.03 246
12660.09 243
12661.15 226
12662.21 242
12663.28 263
12664.34 282
12665.40 268
12666.46 264
12667.53 265
12668.59 249
12669.65 261
12670.71 257
12671.78 290
12672.84 272
12673.90 258
12674.96 247
12676.03 248
12677.09 250
12678.15 264
12679.22 274
12680.28 269
12681.34 285
12682.40 273
12683.47 302
12684.53 283
12685.59 278
12686.66 247
12687.72 252
12688.78 291
12689.85 275
12690.91 294
12691.97 302
12693.04 280
12694.10 272
12695.16 290
12696.23 291
12697.29 303
12698.35 326
12699.42 298
12700.48 299
12701.55 282
12702.61 312
12703.67 363
12704.74 332
12705.80 336
12706.87 360
12707.93 355
12708.99 343
12710.06 384
12711.12 344
12712.19 360
12713.25 339
12714.32 343
12715.38 380
12716.44 356
12717.51 361
12718.57 345
12719.64 338
12720.70 343
12721.77 343
12722.83 362
12723.90 367
12724.96 373
12726.03 388
12727.09 394
12728.16 419
12729.22 403
12730.29 446
12731.35 477
12732.42 495
12733.48 456
12734.55 464
12735.61 487
12736.68 459
12737.74 443
12738.81 427
12739.87 427
12740.94 391
12742.00 407
12743.07 349
12744.14 345
12745.20 320
12746.27 329
12747.33 339
12748.40 324
12749.46 300
12750.53 283
12751.60 295
12752.66 279
12753.73 278
12754.79 286
12755.86 278
12756.93 276
12757.99 298
12759.06 284
12760.12 247
12761.19 246
12762.26 269
12763.32 260
12764.39 257
12765.46 259
12766.52 249
12767.59 240
12768.66 257
12769.72 247
12770.79 249
12771.86 233
12772.92 251
12773.99 248
12775.06 233
12776.12 243
12777.19 205
12778.26 252
12779.33 236
12780.39 217
12781.46 228
12782.53 217
12783.59 238
12784.66 223
12785.73 208
12786.80 228
12787.86 224
12788.93 215
12790.00 204
12791.07 218
12792.13 211
12793.20 192
12794.27 218
12795.34 203
12796.40 194
12797.47 220
12798.54 222
12799.61 207
12800.68 219
12801.74 237
12802.81 234
12803.88 218
12804.95 206
12806.02 209
12807.09 205
12808.15 212
12809.22 207
12810.29 215
12811.36 224
12812.43 208
12813.50 217
12814.56 208
12815.63 241
12816.70 226
12817.77 215
12818.84 206
12819.91 197
12820.98 211
12822.04 224
12823.11 246
12824.18 259
12825.25 253
12826.32 244
12827.39 227
12828.46 216
12829.53 223
12830.60 218
12831.67 239
12832.74 229
12833.81 237
12834.87 237
12835.94 231
12837.01 203
12838.08 205
12839.15 190
12840.22 209
12841.29 195
12842.36 208
12843.43 211
12844.50 200
12845.57 214
12846.64 216
12847.71 190
12848.78 215
12849.85 202
12850.92 197
12851.99 213
12853.06 191
12854.13 190
12855.20 172
12856.27 200
12857.34 179
12858.41 200
12859.48 188
12860.55 164
12861.62 178
12862.69 186
12863.77 198
12864.84 203
12865.91 188
12866.98 192
12868.05 179
12869.12 184
12870.19 176
12871.26 200
12872.33 167
12873.40 165
12874.47 166
12875.54 168
12876.62 171
12877.69 143
12878.76 156
12879.83 172
12880.90 192
12881.97 181
12883.04 187
12884.12 193
12885.19 178
12886.26 176
12887.33 175
12888.40 156
12889.47 153
12890.54 160
12891.62 148
12892.69 172
12893.76 155
12894.83 149
12895.90 152
12896.98 165
12898.05 140
12899.12 161
12900.19 160
12901.26 143
12902.34 157
12903.41 162
12904.48 143
12905.55 153
12906.63 167
12907.70 137
12908.77 160
12909.84 153
12910.92 158
12911.99 171
12913.06 190
12914.13 141
12915.21 164
12916.28 133
12917.35 152
12918.42 148
12919.50 161
12920.57 164
12921.64 142
12922.72 147
12923.79 173
12924.86 145
12925.94 152
12927.01 145
12928.08 141
12929.16 166
12930.23 157
12931.30 149
12932.38 143
12933.45 155
12934.52 144
12935.60 157
12936.67 133
12937.74 121
12938.82 137
12939.89 134
12940.97 135
12942.04 137
12943.11 122
12944.19 124
12945.26 175
12946.34 130
12947.41 131
12948.48 123
12949.56 142
12950.63 134
12951.71 131
12952.78 130
12953.85 151
12954.93 148
12956.00 140
12957.08 149
12958.15 116
12959.23 131
12960.30 138
12961.38 161
12962.45 125
12963.53 137
12964.60 133
12965.68 131
12966.75 137
12967.83 142
12968.90 101
12969.98 152
12971.05 134
12972.13 159
12973.20 128
12974.28 125
12975.35 126
12976.43 156
12977.50 149
12978.58 138
12979.65 135
12980.73 135
12981.80 126
12982.88 151
12983.95 150
12985.03 138
12986.11 137
12987.18 157
12988.26 129
12989.33 134
12990.41 142
12991.48 171
12992.56 177
12993.64 167
12994.71 150
12995.79 143
12996.86 142
12997.94 146
12999.02 128
13000.09 147
13001.17 162
13002.25 156
13003.32 142
13004.40 154
13005.48 126
13006.55 149
13007.63 137
13008.71 151
13009.78 160
13010.86 137
13011.94 149
13013.01 145
13014.09 157
13015.17 153
13016.24 169
13017.32 134
13018.40 156
13019.47 154
13020.55 145
13021.63 169
13022.71 152
13023.78 140
13024.86 150
13025.94 166
13027.01 155
13028.09 153
13029.17 163
13030.25 156
13031.32 156
13032.40 155
13033.48 142
13034.56 150
13035.64 140
13036.71 159
13037.79 156
13038.87 128
13039.95 160
13041.02 131
13042.10 164
13043.18 143
13044.26 158
13045.34 143
13046.41 174
13047.49 157
13048.57 162
13049.65 153
13050.73 165
13051.81 161
13052.88 161
13053.96 156
13055.04 147
13056.12 161
13057.20 158
13058.28 168
13059.36 158
13060.44 147
13061.51 135
13062.59 149
13063.67 139
13064.75 156
13065.83 159
13066.91 144
13067.99 117
13069.07 155
13070.15 160
13071.23 159
13072.30 145
13073.38 142
13074.46 164
13075.54 145
13076.62 148
13077.70 157
13078.78 140
13079.86 143
13080.94 144
13082.02 135
13083.10 166
13084.18 140
13085.26 153
13086.34 162
13087.42 153
13088.50 149
13089.58 139
13090.66 179
13091.74 142
13092.82 143
13093.90 146
13094.98 162
13096.06 159
13097.14 143
13098.22 146
13099.30 151
13100.38 137
13101.46 138
13102.54 152
13103.62 162
13104.70 137
13105.78 145
13106.86 135
13107.94 139
13109.03 158
13110.11 185
13111.19 157
13112.27 155
13113.35 169
13114.43 162
13115.51 175
13116.59 157
13117.67 173
13118.75 143
13119.84 164
13120.92 158
13122.00 159
13123.08 161
13124.16 194
13125.24 177
13126.32 184
13127.41 154
13128.49 153
13129.57 174
13130.65 169
13131.73 179
13132.81 163
13133.90 153
13134.98 168
13136.06 155
13137.14 160
13138.22 158
13139.30 166
13140.39 170
13141.47 161
13142.55 159
13143.63 152
13144.72 164
13145.80 179
13146.88 148
13147.96 167
13149.04 155
13150.13 161
13151.21 151
13152.29 160
13153.38 168
13154.46 162
13155.54 158
13156.62 157
13157.71 179
13158.79 180
13159.87 170
13160.95 168
13162.04 174
13163.12 150
13164.20 164
13165.29 155
13166.37 190
13167.45 186
13168.54 186
13169.62 176
13170.70 141
13171.79 162
13172.87 161
13173.95 164
13175.04 155
13176.12 148
13177.20 157
13178.29 159
13179.37 156
13180.45 146
13181.54 167
13182.62 169
13183.71 165
13184.79 177
13185.87 178
13186.96 165
13188.04 175
13189.13 175
13190.21 167
13191.29 165
13192.38 162
13193.46 158
13194.55 153
13195.63 154
13196.72 164
13197.80 186
13198.88 177
13199.97 159
13201.05 177
13202.14 150
13203.22 179
13204.31 167
13205.39 149
13206.48 172
13207.56 165
13208.65 172
13209.73 174
13210.82 168
13211.90 164
13212.99 153
13214.07 167
13215.16 166
13216.24 155
13217.33 172
13218.41 169
13219.50 152
13220.58 169
13221.67 175
13222.75 167
13223.84 179
13224.92 171
13226.01 193
13227.10 185
13228.18 152
13229.27 177
13230.35 178
13231.44 183
13232.52 181
13233.61 171
13234.70 168
13235.78 181
13236.87 172
13237.95 186
13239.04 197
13240.13 181
13241.21 205
13242.30 191
13243.39 193
13244.47 190
13245.56 181
13246.64 181
13247.73 210
13248.82 197
13249.90 203
13250.99 217
13252.08 203
13253.16 184
13254.25 186
13255.34 209
13256.42 190
13257.51 195
13258.60 202
13259.69 199
13260.77 179
13261.86 213
13262.95 215
13264.03 224
13265.12 223
13266.21 237
13267.30 217
13268.38 221
13269.47 221
13270.56 197
13271.64 206
13272.73 219
13273.82 240
13274.91 217
13275.99 228
13277.08 234
13278.17 255
13279.26 224
13280.35 227
13281.43 218
13282.52 281
13283.61 251
13284.70 249
13285.79 262
13286.87 233
13287.96 247
13289.05 240
13290.14 232
13291.23 229
13292.31 247
13293.40 241
13294.49 255
13295.58 273
13296.67 254
13297.76 251
13298.85 272
13299.93 282
13301.02 264
13302.11 260
13303.20 270
13304.29 265
13305.38 280
13306.47 305
13307.56 313
13308.64 316
13309.73 300
13310.82 301
13311.91 305
13313.00 292
13314.09 293
13315.18 315
13316.27 321
13317.36 314
13318.45 302
13319.54 304
13320.63 328
13321.72 298
13322.81 307
13323.89 307
13324.98 318
13326.07 291
13327.16 318
13328.25 286
13329.34 279
13330.43 303
13331.52 342
13332.61 327
13333.70 326
13334.79 322
13335.88 361
13336.97 357
13338.06 340
13339.15 340
13340.24 345
13341.33 335
13342.42 311
13343.52 363
13344.61 366
13345.70 337
13346.79 297
13347.88 341
13348.97 313
13350.06 313
13351.15 350
13352.24 353
13353.33 315
13354.42 330
13355.51 353
13356.60 339
13357.69 370
13358.79 352
13359.88 375
13360.97 344
13362.06 373
13363.15 386
13364.24 387
13365.33 425
13366.42 413
13367.51 410
13368.61 463
13369.70 437
13370.79 430
13371.88 424
13372.97 378
13374.06 400
13375.16 401
13376.25 377
13377.34 336
13378.43 334
13379.52 342
13380.61 325
13381.71 310
13382.80 313
13383.89 296
13384.98 314
13386.08 298
13387.17 270
13388.26 270
13389.35 253
13390.44 259
13391.54 262
13392.63 280
13393.72 270
13394.81 273
13395.91 296
13397.00 284
13398.09 265
13399.18 279
13400.28 269
13401.37 259
13402.46 285
13403.56 248
13404.65 248
13405.74 267
13406.83 259
13407.93 263
13409.02 266
13410.11 255
13411.21 262
13412.30 260
13413.39 273
13414.49 253
13415.58 268
13416.67 268
13417.77 271
13418.86 271
13419.95 255
13421.05 266
13422.14 244
13423.23 275
13424.33 267
13425.42 250
13426.52 249
13427.61 257
13428.70 276
13429.80 270
13430.89 275
13431.98 278
13433.08 246
13434.17 288
13435.27 270
13436.36 283
13437.46 284
13438.55 291
13439.64 286
13440.74 290
13441.83 277
13442.93 296
13444.02 286
13445.12 279
13446.21 294
13447.31 315
13448.40 315
13449.50 280
13450.59 302
13451.68 273
13452.78 291
13453.87 316
13454.97 323
13456.06 313
13457.16 288
13458.25 283
13459.35 332
13460.44 316
13461.54 321
13462.64 321
13463.73 326
13464.83 332
13465.92 309
13467.02 303
13468.11 338
13469.21 339
13470.30 355
13471.40 339
13472.49 359
13473.59 311
13474.69 341
13475.78 345
13476.88 328
13477.97 330
13479.07 335
13480.17 362
13481.26 325
13482.36 332
13483.45 314
13484.55 331
13485.65 341
13486.74 379
13487.84 386
13488.93 359
13490.03 362
13491.13 375
13492.22 400
13493.32 381
13494.42 370
13495.51 412
13496.61 406
13497.71 426
13498.80 405
13499.90 437
13501.00 448
13502.09 415
13503.19 413
13504.29 464
13505.38 446
13506.48 434
13507.58 439
13508.68 440
13509.77 426
13510.87 409
13511.97 400
13513.07 401
13514.16 401
13515.26 395
13516.36 351
13517.45 360
13518.55 366
13519.65 357
13520.75 353
13521.85 371
13522.94 358
13524.04 348
13525.14 311
13526.24 325
13527.33 340
13528.43 363
13529.53 322
13530.63 293
13531.73 324
13532.82 362
13533.92 345
13535.02 291
13536.12 297
13537.22 301
13538.32 321
13539.41 295
13540.51 293
13541.61 277
13542.71 291
13543.81 271
13544.91 279
13546.00 264
13547.10 256
13548.20 221
13549.30 252
13550.40 265
13551.50 261
13552.60 244
13553.70 249
13554.80 253
13555.89 241
13556.99 220
13558.09 242
13559.19 236
13560.29 249
13561.39 242
13562.49 218
13563.59 239
13564.69 246
13565.79 227
13566.89 231
13567.99 221
13569.09 231
13570.19 229
13571.29 208
13572.39 246
13573.49 255
13574.59 224
13575.69 212
13576.79 217
13577.88 216
13578.98 247
13580.08 232
13581.19 208
13582.29 217
13583.39 255
13584.49 242
13585.59 232
13586.69 236
13587.79 233
13588.89 235
13589.99 243
13591.09 215
13592.19 238
13593.29 231
13594.39 254
13595.49 254
13596.59 241
13597.69 255
13598.79 254
13599.89 227
13600.99 239
13602.09 252
13603.20 214
13604.30 230
13605.40 217
13606.50 234
13607.60 236
13608.70 247
13609.80 231
13610.90 249
13612.01 238
13613.11 235
13614.21 234
13615.31 254
13616.41 250
13617.51 259
13618.61 244
13619.72 239
13620.82 224
13621.92 229
13623.02 228
13624.12 235
13625.22 255
13626.33 244
13627.43 240
13628.53 237
13629.63 251
13630.73 271
13631.84 259
13632.94 217
13634.04 262
13635.14 259
13636.25 253
13637.35 240
13638.45 230
13639.55 245
13640.65 240
13641.76 248
13642.86 246
13643.96 255
13645.07 242
13646.17 259
13647.27 240
13648.37 253
13649.48 253
13650.58 269
13651.68 254
13652.79 253
13653.89 238
13654.99 242
13656.09 260
13657.20 238
13658.30 251
13659.40 227
13660.51 263
13661.61 245
13662.71 251
13663.82 223
13664.92 232
13666.02 232
13667.13 245
13668.23 233
13669.34 216
13670.44 250
13671.54 247
13672.65 231
13673.75 227
13674.85 245
13675.96 269
13677.06 245
13678.17 232
13679.27 220
13680.37 217
13681.48 231
13682.58 267
13683.69 279
13684.79 251
13685.89 234
13687.00 259
13688.10 257
13689.21 230
13690.31 225
13691.42 250
13692.52 255
13693.63 250
13694.73 241
13695.84 267
13696.94 268
13698.05 275
13699.15 274
13700.25 245
13701.36 276
13702.46 237
13703.57 266
13704.67 244
13705.78 264
13706.89 287
13707.99 296
13709.10 327
13710.20 274
13711.31 274
13712.41 284
13713.52 282
13714.62 267
13715.73 303
13716.83 313
13717.94 304
13719.04 292
13720.15 303
13721.26 322
13722.36 328
13723.47 341
13724.57 322
13725.68 322
13726.79 311
13727.89 322
13729.00 341
13730.10 334
13731.21 355
13732.32 366
13733.42 368
13734.53 338
13735.63 359
13736.74 356
13737.85 384
13738.95 391
13740.06 374
13741.17 359
13742.27 379
13743.38 367
13744.49 368
13745.59 387
13746.70 403
13747.81 399
13748.91 414
13750.02 448
13751.13 433
13752.23 469
13753.34 474
13754.45 514
13755.56 577
13756.66 546
13757.77 599
13758.88 571
13759.98 592
13761.09 641
13762.20 605
13763.31 625
13764.41 635
13765.52 645
13766.63 629
13767.74 636
13768.84 647
13769.95 591
13771.06 630
13772.17 619
13773.28 595
13774.38 581
13775.49 578
13776.60 520
13777.71 553
13778.82 531
13779.92 491
13781.03 507
13782.14 461
13783.25 435
13784.36 398
13785.46 382
13786.57 412
13787.68 364
13788.79 361
13789.90 331
13791.01 350
13792.12 340
13793.22 353
13794.33 326
13795.44 319
13796.55 290
13797.66 308
13798.77 309
13799.88 304
13800.99 303
13802.10 308
13803.20 316
13804.31 269
13805.42 302
13806.53 288
13807.64 300
13808.75 268
13809.86 274
13810.97 296
13812.08 281
13813.19 274
13814.30 250
13815.41 273
13816.52 284
13817.63 250
13818.74 270
13819.84 265
13820.95 258
13822.06 253
13823.17 244
13824.28 243
13825.39 249
13826.50 280
13827.61 257
13828.72 248
13829.83 249
13830.94 242
13832.05 265
13833.16 255
13834.28 277
13835.39 243
13836.50 270
13837.61 259
13838.72 284
13839.83 295
13840.94 260
13842.05 251
13843.16 250
13844.27 273
13845.38 273
13846.49 301
13847.60 263
13848.71 244
13849.82 256
13850.93 279
13852.05 285
13853.16 247
13854.27 274
13855.38 265
13856.49 263
13857.60 271
13858.71 283
13859.82 283
13860.94 270
13862.05 271
13863.16 274
13864.27 273
13865.38 281
13866.49 291
13867.60 263
13868.72 281
13869.83 289
13870.94 287
13872.05 308
13873.16 308
13874.27 298
13875.39 282
13876.50 289
13877.61 306
13878.72 306
13879.83 298
13880.95 310
13882.06 318
13883.17 325
13884.28 309
13885.40 304
13886.51 314
13887.62 308
13888.73 332
13889.85 339
13890.96 348
13892.07 357
13893.18 358
13894.30 363
13895.41 383
13896.52 373
13897.63 394
13898.75 361
13899.86 347
13900.97 315
13902.09 328
13903.20 324
13904.31 316
13905.43 290
13906.54 306
13907.65 285
13908.77 271
13909.88 287
13910.99 281
13912.11 301
13913.22 260
13914.33 244
13915.45 251
13916.56 276
13917.67 248
13918.79 257
13919.90 242
13921.01 232
13922.13 266
13923.24 261
13924.36 237
13925.47 244
13926.58 246
13927.70 257
13928.81 232
13929.93 228
13931.04 224
13932.15 242
13933.27 231
13934.38 244
13935.50 223
13936.61 227
13937.73 238
13938.84 204
13939.95 218
13941.07 236
13942.18 239
13943.30 219
13944.41 216
13945.53 230
13946.64 220
13947.76 235
13948.87 211
13949.99 212
13951.10 217
13952.22 229
13953.33 201
13954.45 215
13955.56 211
13956.68 205
13957.79 179
13958.91 208
13960.02 200
13961.14 200
13962.25 195
13963.37 197
13964.49 211
13965.60 216
13966.72 219
13967.83 217
13968.95 195
13970.06 235
13971.18 221
13972.30 223
13973.41 215
13974.53 206
13975.64 198
13976.76 214
13977.88 232
13978.99 208
13980.11 210
13981.22 220
13982.34 235
13983.46 221
13984.57 205
13985.69 218
13986.80 223
13987.92 230
13989.04 222
13990.15 217
13991.27 212
13992.39 235
13993.50 226
13994.62 210
13995.74 212
13996.85 219
13997.97 233
13999.09 226
14000.21 216
14001.32 235
14002.44 199
14003.56 210
14004.67 226
14005.79 206
14006.91 190
14008.02 220
14009.14 213
14010.26 212
14011.38 203
14012.49 219
14013.61 212
14014.73 213
14015.85 208
14016.96 213
14018.08 243
14019.20 247
14020.32 225
14021.44 210
14022.55 215
14023.67 238
14024.79 247
14025.91 228
14027.02 203
14028.14 215
14029.26 228
14030.38 192
14031.50 237
14032.62 242
14033.73 221
14034.85 206
14035.97 225
14037.09 230
14038.21 245
14039.33 207
14040.44 226
14041.56 219
14042.68 253
14043.80 229
14044.92 233
14046.04 228
14047.16 252
14048.27 257
14049.39 269
14050.51 247
14051.63 243
14052.75 266
14053.87 264
14054.99 251
14056.11 246
14057.23 280
14058.35 296
14059.47 271
14060.59 271
14061.70 274
14062.82 287
14063.94 275
14065.06 283
14066.18 324
14067.30 314
14068.42 281
14069.54 308
14070.66 313
14071.78 339
14072.90 306
14074.02 335
14075.14 312
14076.26 318
14077.38 325
14078.50 343
14079.62 347
14080.74 343
14081.86 355
14082.98 363
14084.10 353
14085.22 344
14086.34 330
14087.46 351
14088.58 365
14089.70 338
14090.82 354
14091.94 373
14093.07 357
14094.19 367
14095.31 373
14096.43 382
14097.55 376
14098.67 359
14099.79 368
14100.91 383
14102.03 371
14103.15 363
14104.27 338
14105.39 322
14106.52 304
14107.64 324
14108.76 313
14109.88 283
14111.00 276
14112.12 295
14113.24 251
14114.37 279
14115.49 268
14116.61 259
14117.73 258
14118.85 242
14119.97 251
14121.10 253
14122.22 246
14123.34 249
14124.46 239
14125.58 258
14126.70 237
14127.83 239
14128.95 226
14130.07 229
14131.19 237
14132.32 218
14133.44 228
14134.56 226
14135.68 215
14136.80 216
14137.93 226
14139.05 230
14140.17 213
14141.29 224
14142.42 202
14143.54 197
14144.66 211
14145.78 230
14146.91 203
14148.03 204
14149.15 206
14150.28 214
14151.40 212
14152.52 208
14153.65 210
14154.77 201
14155.89 211
14157.01 206
14158.14 221
14159.26 199
14160.38 198
14161.51 212
14162.63 217
14163.75 189
14164.88 228
14166.00 230
14167.12 217
14168.25 184
14169.37 179
14170.50 212
14171.62 203
14172.74 188
14173.87 197
14174.99 221
14176.12 230
14177.24 207
14178.36 185
14179.49 179
14180.61 200
14181.74 209
14182.86 209
14183.98 184
14185.11 191
14186.23 190
14187.36 202
14188.48 203
14189.61 190
14190.73 180
14191.85 202
14192.98 186
14194.10 218
14195.23 204
14196.35 219
14197.48 179
14198.60 187
14199.73 193
14200.85 165
14201.98 188
14203.10 200
14204.23 197
14205.35 190
14206.48 183
14207.60 198
14208.73 200
14209.85 182
14210.98 166
14212.10 176
14213.23 178
14214.36 182
14215.48 170
14216.61 171
14217.73 161
14218.86 155
14219.98 160
14221.11 160
14222.23 181
14223.36 165
14224.49 172
14225.61 185
14226.74 181
14227.86 176
14228.99 157
14230.12 182
14231.24 150
14232.37 191
14233.49 193
14234.62 160
14235.75 174
14236.87 160
14238.00 180
14239.13 158
14240.25 160
14241.38 169
14242.51 173
14243.63 155
14244.76 159
14245.89 164
14247.01 169
14248.14 151
14249.27 172
14250.39 164
14251.52 156
14252.65 163
14253.77 153
14254.90 162
14256.03 157
14257.15 178
14258.28 164
14259.41 179
14260.54 157
14261.66 157
14262.79 146
14263.92 149
14265.05 170
14266.17 149
14267.30 158
14268.43 154
14269.56 153
14270.68 143
14271.81 148
14272.94 146
14274.07 157
14275.20 164
14276.32 145
14277.45 151
14278.58 149
14279.71 153
14280.83 125
14281.96 135
14283.09 161
14284.22 145
14285.35 131
14286.48 149
14287.60 141
14288.73 150
14289.86 130
14290.99 132
14292.12 150
14293.25 131
14294.38 165
14295.50 140
14296.63 130
14297.76 120
14298.89 138
14300.02 141
14301.15 151
14302.28 155
14303.41 133
14304.53 140
14305.66 138
14306.79 141
14307.92 108
14309.05 137
14310.18 133
14311.31 132
14312.44 126
14313.57 138
14314.70 157
14315.83 114
14316.96 109
14318.09 117
14319.22 146
14320.35 129
14321.48 130
14322.60 113
14323.73 108
14324.86 117
14325.99 147
14327.12 146
14328.25 138
14329.38 147
14330.51 143
14331.64 139
14332.77 134
14333.90 134
14335.03 138
14336.17 128
14337.30 136
14338.43 125
14339.56 132
14340.69 118
14341.82 148
14342.95 142
14344.08 132
14345.21 126
14346.34 114
14347.47 119
14348.60 121
14349.73 127
14350.86 137
14351.99 132
14353.12 109
14354.26 128
14355.39 123
14356.52 123
14357.65 118
14358.78 92
14359.91 132
14361.04 123
14362.17 130
14363.30 114
14364.44 135
14365.57 130
14366.70 122
14367.83 113
14368.96 132
14370.09 117
14371.23 128
14372.36 148
14373.49 120
14374.62 110
14375.75 120
14376.88 147
14378.02 145
14379.15 105
14380.28 122
14381.41 158
14382.54 139
14383.68 134
14384.81 128
14385.94 130
14387.07 133
14388.21 117
14389.34 125
14390.47 127
14391.60 125
14392.73 120
14393.87 148
14395.00 134
14396.13 133
14397.27 127
14398.40 146
14399.53 135
14400.66 128
14401.80 129
14402.93 133
14404.06 109
14405.19 123
14406.33 127
14407.46 153
14408.59 122
14409.73 117
14410.86 133
14411.99 112
14413.13 114
14414.26 132
14415.39 149
14416.53 129
14417.66 149
14418.79 151
14419.93 142
14421.06 124
14422.19 132
14423.33 144
14424.46 148
14425.60 128
14426.73 139
14427.86 153
14429.00 149
14430.13 156
14431.27 150
14432.40 132
14433.53 138
14434.67 130
14435.80 143
14436.94 127
14438.07 129
14439.21 144
14440.34 123
14441.47 149
14442.61 151
14443.74 146
14444.88 161
14446.01 147
14447.15 146
14448.28 139
14449.42 161
14450.55 139
14451.69 168
14452.82 143
14453.96 142
14455.09 142
14456.23 173
14457.36 136
14458.50 161
14459.63 145
14460.77 152
14461.90 185
14463.04 170
14464.17 164
14465.31 145
14466.44 171
14467.58 171
14468.71 191
14469.85 177
14470.98 196
14472.12 182
14473.26 196
14474.39 187
14475.53 186
14476.66 162
14477.80 160
14478.93 175
14480.07 166
14481.21 159
14482.34 168
14483.48 163
14484.61 153
14485.75 135
14486.89 153
14488.02 154
14489.16 135
14490.30 149
14491.43 149
14492.57 175
14493.70 141
14494.84 154
14495.98 162
14497.11 162
14498.25 162
14499.39 134
14500.52 164
14501.66 169
14502.80 151
14503.93 160
14505.07 144
14506.21 169
14507.35 186
14508.48 150
14509.62 141
14510.76 147
14511.89 154
14513.03 147
14514.17 141
14515.31 143
14516.44 121
14517.58 145
14518.72 171
14519.86 141
14520.99 133
14522.13 139
14523.27 133
14524.41 136
14525.54 126
14526.68 131
14527.82 122
14528.96 130
14530.09 160
14531.23 148
14532.37 142
14533.51 140
14534.65 162
14535.78 146
14536.92 150
14538.06 128
14539.20 149
14540.34 150
14541.48 161
14542.61 151
14543.75 146
14544.89 133
14546.03 148
14547.17 155
14548.31 147
14549.45 141
14550.58 139
14551.72 147
14552.86 146
14554.00 135
14555.14 152
14556.28 148
14557.42 125
14558.56 146
14559.70 154
14560.83 169
14561.97 155
14563.11 138
14564.25 135
14565.39 139
14566.53 177
14567.67 157
14568.81 132
14569.95 142
14571.09 127
14572.23 144
14573.37 129
14574.51 122
14575.65 171
14576.79 173
14577.93 164
14579.07 142
14580.21 159
14581.35 178
14582.49 153
14583.63 163
14584.77 173
14585.91 174
14587.05 160
14588.19 180
14589.33 195
14590.47 158
14591.61 188
14592.75 198
14593.89 186
14595.03 189
14596.17 167
14597.31 186
14598.45 171
14599.59 167
14600.73 171
14601.87 179
14603.01 176
14604.15 152
14605.29 168
14606.43 190
14607.58 182
14608.72 166
14609.86 170
14611.00 190
14612.14 200
14613.28 183
14614.42 208
14615.56 203
14616.70 171
14617.85 194
14618.99 209
14620.13 205
14621.27 194
14622.41 207
14623.55 219
14624.69 244
14625.84 226
14626.98 254
14628.12 251
14629.26 252
14630.40 255
14631.54 254
14632.69 270
14633.83 225
14634.97 277
14636.11 277
14637.25 269
14638.40 247
14639.54 258
14640.68 265
14641.82 251
14642.97 255
14644.11 217
14645.25 194
14646.39 194
14647.54 196
14648.68 200
14649.82 192
14650.96 175
14652.11 175
14653.25 157
14654.39 159
14655.53 164
14656.68 170
14657.82 157
14658.96 167
14660.11 153
14661.25 143
14662.39 147
14663.53 165
14664.68 137
14665.82 138
14666.96 138
14668.11 167
14669.25 142
14670.39 116
14671.54 123
14672.68 128
14673.82 133
14674.97 143
14676.11 139
14677.26 137
14678.40 156
14679.54 130
14680.69 143
14681.83 134
14682.97 123
14684.12 136
14685.26 134
14686.41 128
14687.55 112
14688.69 120
14689.84 129
14690.98 137
14692.13 118
14693.27 106
14694.42 112
14695.56 136
14696.70 139
14697.85 115
14698.99 135
14700.14 140
14701.28 139
14702.43 129
14703.57 127
14704.72 139
14705.86 108
14707.01 119
14708.15 119
14709.30 136
14710.44 127
14711.58 117
14712.73 133
14713.87 120
14715.02 105
14716.17 136
14717.31 128
14718.46 127
14719.60 109
14720.75 120
14721.89 126
14723.04 115
14724.18 129
14725.33 127
14726.47 129
14727.62 114
14728.76 124
14729.91 117
14731.06 103
14732.20 120
14733.35 128
14734.49 118
14735.64 89
14736.79 119
14737.93 119
14739.08 129
14740.22 119
14741.37 113
14742.52 115
14743.66 131
14744.81 106
14745.95 113
14747.10 129
14748.25 100
14749.39 115
14750.54 119
14751.69 144
14752.83 119
14753.98 121
14755.13 122
14756.27 104
14757.42 107
14758.57 102
14759.71 115
14760.86 122
14762.01 109
14763.15 100
14764.30 128
14765.45 93
14766.60 128
14767.74 114
14768.89 108
14770.04 95
14771.18 115
14772.33 103
14773.48 101
14774.63 97
14775.77 99
14776.92 111
14778.07 122
14779.22 106
14780.36 116
14781.51 99
14782.66 103
14783.81 116
14784.96 98
14786.10 102
14787.25 88
14788.40 106
14789.55 109
14790.70 108
14791.84 88
14792.99 82
14794.14 97
14795.29 97
14796.44 105
14797.58 95
14798.73 84
14799.88 91
14801.03 104
14802.18 104
14803.33 95
14804.48 108
14805.62 95
14806.77 103
14807.92 100
14809.07 94
14810.22 112
14811.37 96
14812.52 106
14813.67 89
14814.81 94
14815.96 90
14817.11 92
14818.26 79
14819.41 82
14820.56 76
14821.71 86
14822.86 97
14824.01 92
14825.16 83
14826.31 103
14827.46 97
14828.61 103
14829.76 78
14830.91 87
14832.06 91
14833.20 97
14834.35 88
14835.50 90
14836.65 92
14837.80 109
14838.95 109
14840.10 84
14841.25 90
14842.40 96
14843.55 78
14844.70 89
14845.85 83
14847.00 73
14848.15 85
14849.31 87
14850.46 98
14851.61 95
14852.76 106
14853.91 95
14855.06 94
14856.21 99
14857.36 87
14858.51 93
14859.66 114
14860.81 89
14861.96 112
14863.11 105
14864.26 90
14865.41 89
14866.57 86
14867.72 72
14868.87 71
14870.02 93
14871.17 92
14872.32 93
14873.47 91
14874.62 92
14875.77 75
14876.93 80
14878.08 94
14879.23 85
14880.38 73
14881.53 73
14882.68 90
14883.84 76
14884.99 75
14886.14 92
14887.29 126
14888.44 91
14889.59 69
14890.75 86
14891.90 88
14893.05 87
14894.20 87
14895.35 80
14896.51 87
14897.66 71
14898.81 75
14899.96 80
14901.12 73
14902.27 74
14903.42 86
14904.57 102
14905.73 79
14906.88 90
14908.03 96
14909.18 88
14910.34 87
14911.49 83
14912.64 78
14913.79 71
14914.95 89
14916.10 83
14917.25 72
14918.41 85
14919.56 88
14920.71 83
14921.87 88
14923.02 80
14924.17 77
14925.33 79
14926.48 80
14927.63 87
14928.79 77
14929.94 90
14931.09 76
14932.25 66
14933.40 58
14934.55 83
14935.71 81
14936.86 99
14938.01 90
14939.17 96
14940.32 86
14941.48 89
14942.63 102
14943.78 67
14944.94 80
14946.09 77
14947.25 80
14948.40 74
14949.55 82
14950.71 90
14951.86 107
14953.02 95
14954.17 95
14955.33 88
14956.48 93
14957.63 84
14958.79 81
14959.94 80
14961.10 65
14962.25 76
14963.41 75
14964.56 87
14965.72 87
14966.87 84
14968.03 80
14969.18 85
14970.34 81
14971.49 92
14972.65 92
14973.80 75
14974.96 80
14976.11 94
14977.27 82
14978.42 79
14979.58 78
14980.73 80
14981.89 84
14983.05 73
14984.20 75
14985.36 78
14986.51 78
14987.67 65
14988.82 83
14989.98 98
14991.13 86
14992.29 69
14993.45 71
14994.60 67
14995.76 68
14996.91 83
14998.07 86
14999.23 69
15000.38 87
15001.54 77
15002.70 75
15003.85 96
15005.01 89
15006.16 74
15007.32 87
15008.48 67
15009.63 74
15010.79 90
15011.95 90
15013.10 67
15014.26 73
15015.42 83
15016.57 82
15017.73 96
15018.89 79
15020.04 93
15021.20 88
15022.36 83
15023.52 83
15024.67 95
15025.83 85
15026.99 68
15028.14 86
15029.30 64
15030.46 83
15031.62 90
15032.77 78
15033.93 99
15035.09 87
15036.25 84
15037.40 66
15038.56 95
15039.72 81
15040.88 79
15042.03 78
15043.19 89
15044.35 96
15045.51 81
15046.67 70
15047.82 74
15048.98 75
15050.14 84
15051.30 87
15052.46 75
15053.61 84
15054.77 86
15055.93 72
15057.09 87
15058.25 69
15059.41 83
15060.56 96
15061.72 64
15062.88 90
15064.04 82
15065.20 76
15066.36 75
15067.52 79
15068.68 73
15069.83 84
15070.99 81
15072.15 88
15073.31 63
15074.47 80
15075.63 101
15076.79 90
15077.95 75
15079.11 80
15080.27 110
15081.43 83
15082.58 71
15083.74 89
15084.90 93
15086.06 106
15087.22 71
15088.38 88
15089.54 60
15090.70 63
15091.86 60
15093.02 82
15094.18 79
15095.34 93
15096.50 83
15097.66 76
15098.82 84
15099.98 74
15101.14 74
15102.30 86
15103.46 78
15104.62 70
15105.78 81
15106.94 68
15108.10 79
15109.26 69
15110.42 84
15111.58 98
15112.74 80
15113.90 78
15115.06 85
15116.22 74
15117.39 78
15118.55 69
15119.71 77
15120.87 94
15122.03 72
15123.19 82
15124.35 98
15125.51 64
15126.67 56
15127.83 105
15128.99 80
15130.16 88
15131.32 86
15132.48 88
15133.64 79
15134.80 69
15135.96 70
15137.12 87
15138.28 77
15139.45 99
15140.61 85
15141.77 84
15142.93 70
15144.09 77
15145.25 90
15146.42 81
15147.58 81
15148.74 82
15149.90 80
15151.06 79
15152.23 80
15153.39 90
15154.55 105
15155.71 91
15156.87 88
15158.04 110
15159.20 103
15160.36 91
15161.52 73
15162.69 99
15163.85 105
15165.01 105
15166.17 95
15167.34 99
15168.50 95
15169.66 94
15170.82 103
15171.99 100
15173.15 111
15174.31 88
15175.48 106
15176.64 119
15177.80 94
15178.96 91
15180.13 109
15181.29 133
15182.45 106
15183.62 79
15184.78 100
15185.94 100
15187.11 100
15188.27 104
15189.43 109
15190.60 115
15191.76 102
15192.92 121
15194.09 108
15195.25 112
15196.42 105
15197.58 114
15198.74 115
15199.91 85
15201.07 120
15202.23 135
15203.40 118
15204.56 100
15205.73 108
15206.89 117
15208.05 110
15209.22 112
15210.38 111
15211.55 106
15212.71 92
15213.88 112
15215.04 120
15216.21 118
15217.37 136
15218.53 119
15219.70 136
15220.86 125
15222.03 97
15223.19 124
15224.36 130
15225.52 123
15226.69 126
15227.85 129
15229.02 125
15230.18 117
15231.35 102
15232.51 153
15233.68 128
15234.84 115
15236.01 126
15237.17 133
15238.34 125
15239.50 107
15240.67 115
15241.83 115
15243.00 117
15244.17 128
15245.33 122
15246.50 124
15247.66 115
15248.83 115
15249.99 141
15251.16 118
15252.33 123
15253.49 121
15254.66 130
15255.82 103
15256.99 84
15258.16 102
15259.32 118
15260.49 103
15261.65 115
15262.82 101
15263.99 111
15265.15 98
15266.32 83
15267.49 106
15268.65 94
15269.82 121
15270.98 91
15272.15 117
15273.32 104
15274.48 99
15275.65 93
15276.82 96
15277.99 95
15279.15 115
15280.32 113
15281.49 93
15282.65 101
15283.82 113
15284.99 97
15286.15 99
15287.32 88
15288.49 100
15289.66 112
15290.82 108
15291.99 117
15293.16 111
15294.33 98
15295.49 99
15296.66 98
15297.83 122
15299.00 121
15300.16 109
15301.33 103
15302.50 109
15303.67 98
15304.83 102
15306.00 113
15307.17 108
15308.34 101
15309.51 97
15310.67 96
15311.84 101
15313.01 97
15314.18 110
15315.35 122
15316.52 101
15317.68 99
15318.85 97
15320.02 103
15321.19 111
15322.36 121
15323.53 94
15324.69 86
15325.86 84
15327.03 86
15328.20 99
15329.37 99
15330.54 107
15331.71 105
15332.88 114
15334.05 95
15335.21 109
15336.38 91
15337.55 97
15338.72 106
15339.89 105
15341.06 88
15342.23 107
15343.40 103
15344.57 96
15345.74 106
15346.91 100
15348.08 88
15349.25 100
15350.42 97
15351.58 85
15352.75 95
15353.92 107
15355.09 118
15356.26 82
15357.43 135
15358.60 107
15359.77 109
15360.94 114
15362.11 114
15363.28 113
15364.45 104
15365.62 93
15366.79 107
15367.96 101
15369.13 118
15370.31 112
15371.48 106
15372.65 97
15373.82 85
15374.99 105
15376.16 107
15377.33 110
15378.50 86
15379.67 118
15380.84 121
15382.01 100
15383.18 96
15384.35 125
15385.52 134
15386.69 106
15387.87 84
15389.04 100
15390.21 105
15391.38 114
15392.55 104
15393.72 105
15394.89 97
15396.06 103
15397.24 98
15398.41 113
15399.58 105
15400.75 102
15401.92 120
15403.09 112
15404.26 108
15405.44 87
15406.61 98
15407.78 98
15408.95 91
15410.12 85
15411.30 87
15412.47 80
15413.64 89
15414.81 95
15415.98 85
15417.16 82
15418.33 83
15419.50 99
15420.67 107
15421.84 91
15423.02 80
15424.19 90
15425.36 88
15426.53 76
15427.71 81
15428.88 91
15430.05 94
15431.22 85
15432.40 102
15433.57 92
15434.74 83
15435.92 98
15437.09 105
15438.26 80
15439.43 80
15440.61 79
15441.78 93
15442.95 75
15444.13 85
15445.30 82
15446.47 100
15447.65 103
15448.82 95
15449.99 83
15451.17 68
15452.34 75
15453.51 61
15454.69 90
15455.86 74
15457.03 95
15458.21 82
15459.38 82
15460.56 91
15461.73 87
15462.90 88
15464.08 98
15465.25 75
15466.43 89
15467.60 96
15468.77 74
15469.95 96
15471.12 78
15472.30 81
15473.47 77
15474.64 81
15475.82 93
15476.99 76
15478.17 80
15479.34 79
15480.52 75
15481.69 71
15482.87 78
15484.04 84
15485.22 96
15486.39 87
15487.56 93
15488.74 81
15489.91 103
15491.09 87
15492.26 91
15493.44 85
15494.61 89
15495.79 90
15496.96 82
15498.14 80
15499.32 87
15500.49 89
15501.67 85
15502.84 85
15504.02 89
15505.19 90
15506.37 86
15507.54 83
15508.72 93
15509.89 88
15511.07 81
15512.25 85
15513.42 98
15514.60 104
15515.77 91
15516.95 79
15518.13 79
15519.30 96
15520.48 114
15521.65 83
15522.83 89
15524.01 81
15525.18 84
15526.36 90
15527.53 83
15528.71 98
15529.89 99
15531.06 101
15532.24 84
15533.42 96
15534.59 106
15535.77 95
15536.95 97
15538.12 99
15539.30 77
15540.48 86
15541.65 97
15542.83 89
15544.01 80
15545.18 81
15546.36 89
15547.54 73
15548.72 100
15549.89 101
15551.07 91
15552.25 106
15553.42 82
15554.60 125
15555.78 94
15556.96 89
15558.13 89
15559.31 83
15560.49 105
15561.67 114
15562.84 99
15564.02 114
15565.20 110
15566.38 99
15567.56 89
15568.73 97
15569.91 125
15571.09 106
15572.27 105
15573.45 107
15574.62 98
15575.80 96
15576.98 104
15578.16 127
15579.34 96
15580.52 110
15581.69 99
15582.87 115
15584.05 123
15585.23 118
15586.41 104
15587.59 113
15588.76 107
15589.94 120
15591.12 110
15592.30 107
15593.48 117
15594.66 103
15595.84 113
15597.02 112
15598.20 117
15599.37 129
15600.55 132
15601.73 111
15602.91 136
15604.09 119
15605.27 136
15606.45 101
15607.63 118
15608.81 103
15609.99 137
15611.17 123
15612.35 106
15613.53 150
15614.71 132
15615.89 135
15617.07 143
15618.25 148
15619.43 136
15620.60 163
15621.78 162
15622.96 148
15624.14 154
15625.32 164
15626.50 165
15627.68 146
15628.87 135
15630.05 142
15631.23 177
15632.41 149
15633.59 155
15634.77 157
15635.95 151
15637.13 156
15638.31 139
15639.49 188
15640.67 175
15641.85 156
15643.03 197
15644.21 177
15645.39 153
15646.57 173
15647.75 160
15648.93 161
15650.12 162
15651.30 166
15652.48 184
15653.66 164
15654.84 174
15656.02 177
15657.20 152
15658.38 154
15659.56 167
15660.75 167
15661.93 172
15663.11 167
15664.29 151
15665.47 150
15666.65 129
15667.84 168
15669.02 156
15670.20 164
15671.38 131
15672.56 147
15673.74 137
15674.93 135
15676.11 153
15677.29 139
15678.47 135
15679.65 144
15680.84 149
15682.02 143
15683.20 140
15684.38 124
15685.56 131
15686.75 128
15687.93 137
15689.11 132
15690.29 127
15691.48 129
15692.66 132
15693.84 146
15695.02 139
15696.21 147
15697.39 139
15698.57 137
15699.76 125
15700.94 113
15702.12 123
15703.30 123
15704.49 134
15705.67 145
15706.85 159
15708.04 147
15709.22 141
15710.40 137
15711.59 140
15712.77 142
15713.95 140
15715.14 157
15716.32 131
15717.50 146
15718.69 135
15719.87 144
15721.05 153
15722.24 149
15723.42 143
15724.61 160
15725.79 141
15726.97 133
15728.16 127
15729.34 156
15730.53 152
15731.71 159
15732.89 156
15734.08 167
15735.26 146
15736.45 150
15737.63 158
15738.81 132
15740.00 141
15741.18 149
15742.37 146
15743.55 157
15744.74 157
15745.92 153
15747.11 155
15748.29 179
15749.48 182
15750.66 192
15751.84 169
15753.03 191
15754.21 167
15755.40 178
15756.58 182
15757.77 194
15758.95 191
15760.14 165
15761.32 195
15762.51 183
15763.70 182
15764.88 205
15766.07 184
15767.25 181
15768.44 173
15769.62 157
15770.81 152
15771.99 177
15773.18 198
15774.36 191
15775.55 175
15776.74 165
15777.92 149
15779.11 157
15780.29 165
15781.48 171
15782.67 169
15783.85 162
15785.04 150
15786.22 172
15787.41 155
15788.60 152
15789.78 158
15790.97 162
15792.15 179
15793.34 149
15794.53 135
15795.71 129
15796.90 129
15798.09 139
15799.27 137
15800.46 136
15801.65 141
15802.83 141
15804.02 121
15805.21 125
15806.39 133
15807.58 134
15808.77 125
15809.95 128
15811.14 134
15812.33 140
15813.52 134
15814.70 123
15815.89 146
15817.08 134
15818.26 134
15819.45 137
15820.64 129
15821.83 135
15823.01 140
15824.20 149
15825.39 144
15826.58 144
15827.76 140
15828.95 136
15830.14 129
15831.33 132
15832.52 140
15833.70 135
15834.89 134
15836.08 116
15837.27 119
15838.46 132
15839.64 128
15840.83 123
15842.02 151
15843.21 145
15844.40 131
15845.58 137
15846.77 128
15847.96 145
15849.15 135
15850.34 124
15851.53 126
15852.72 109
15853.90 138
15855.09 142
15856.28 135
15857.47 129
15858.66 137
15859.85 140
15861.04 120
15862.23 139
15863.41 124
15864.60 125
15865.79 129
15866.98 143
15868.17 106
15869.36 120
15870.55 132
15871.74 132
15872.93 123
15874.12 111
15875.31 129
15876.50 132
15877.69 136
15878.88 137
15880.06 122
15881.25 129
15882.44 123
15883.63 153
15884.82 145
15886.01 121
15887.20 147
15888.39 137
15889.58 148
15890.77 147
15891.96 121
15893.15 160
15894.34 147
15895.53 147
15896.72 142
15897.91 163
15899.10 179
15900.30 157
15901.49 170
15902.68 158
15903.87 145
15905.06 167
15906.25 171
15907.44 171
15908.63 158
15909.82 147
15911.01 154
15912.20 153
15913.39 154
15914.58 157
15915.77 159
15916.96 168
15918.16 162
15919.35 150
15920.54 172
15921.73 167
15922.92 155
15924.11 178
15925.30 188
15926.49 174
15927.69 176
15928.88 142
15930.07 181
15931.26 178
15932.45 156
15933.64 167
15934.84 168
15936.03 147
15937.22 160
15938.41 156
15939.60 151
15940.79 141
15941.99 136
15943.18 146
15944.37 130
15945.56 131
15946.75 148
15947.95 124
15949.14 137
15950.33 138
15951.52 121
15952.72 121
15953.91 139
15955.10 117
15956.29 137
15957.49 117
15958.68 103
15959.87 105
15961.06 123
15962.26 120
15963.45 117
15964.64 116
15965.83 92
15967.03 106
15968.22 120
15969.41 109
15970.61 91
15971.80 98
15972.99 98
15974.19 127
15975.38 97
15976.57 102
15977.76 95
15978.96 97
15980.15 104
15981.34 95
15982.54 82
15983.73 81
15984.93 88
15986.12 105
15987.31 98
15988.51 102
15989.70 103
15990.89 97
15992.09 97
15993.28 91
15994.48 104
15995.67 98
15996.86 99
15998.06 101
15999.25 87
16000.45 86
16001.64 92
16002.83 96
16004.03 97
16005.22 97
16006.42 84
16007.61 81
16008.81 96
16010.00 95
16011.19 82
16012.39 81
16013.58 78
16014.78 86
16015.97 81
16017.17 75
16018.36 95
16019.56 81
16020.75 82
16021.95 94
16023.14 99
16024.34 81
16025.53 79
16026.73 90
16027.92 105
16029.12 88
16030.31 84
16031.51 89
16032.70 90
16033.90 96
16035.09 85
16036.29 97
16037.48 85
16038.68 98
16039.88 101
16041.07 78
16042.27 83
16043.46 94
16044.66 92
16045.85 89
16047.05 85
16048.25 84
16049.44 81
16050.64 84
16051.83 79
16053.03 78
16054.23 88
16055.42 85
16056.62 76
16057.82 85
16059.01 90
16060.21 79
16061.40 76
16062.60 86
16063.80 89
16064.99 93
16066.19 96
16067.39 84
16068.58 87
16069.78 81
16070.98 85
16072.17 90
16073.37 67
16074.57 81
16075.76 78
16076.96 80
16078.16 69
16079.36 84
16080.55 77
16081.75 69
16082.95 69
16084.14 63
16085.34 74
16086.54 74
16087.74 84
16088.93 72
16090.13 69
16091.33 82
16092.53 80
16093.72 79
16094.92 56
16096.12 82
16097.32 75
16098.51 65
16099.71 87
16100.91 80
16102.11 72
16103.31 82
16104.50 85
16105.70 94
16106.90 87
16108.10 81
16109.30 74
16110.49 76
16111.69 80
16112.89 86
16114.09 77
16115.29 98
16116.49 82
16117.68 92
16118.88 78
16120.08 76
16121.28 67
16122.48 62
16123.68 83
16124.88 92
16126.08 54
16127.27 82
16128.47 90
16129.67 79
16130.87 69
16132.07 71
16133.27 63
16134.47 66
16135.67 75
16136.87 58
16138.07 81
16139.27 63
16140.46 60
16141.66 74
16142.86 83
16144.06 71
16145.26 84
16146.46 67
16147.66 83
16148.86 73
16150.06 69
16151.26 66
16152.46 75
16153.66 72
16154.86 67
16156.06 78
16157.26 70
16158.46 67
16159.66 74
16160.86 89
16162.06 68
16163.26 75
16164.46 82
16165.66 70
16166.86 72
16168.06 80
16169.26 77
16170.46 73
16171.66 68
16172.86 97
16174.06 78
16175.26 49
16176.47 67
16177.67 75
16178.87 90
16180.07 81
16181.27 67
16182.47 80
16183.67 82
16184.87 70
16186.07 60
16187.27 76
16188.47 85
16189.68 96
16190.88 83
16192.08 79
16193.28 84
16194.48 71
16195.68 93
16196.88 69
16198.08 70
16199.29 87
16200.49 78
16201.69 93
16202.89 82
16204.09 83
16205.29 67
16206.50 88
16207.70 78
16208.90 91
16210.10 88
16211.30 75
16212.51 71
16213.71 70
16214.91 83
16216.11 60
16217.31 77
16218.52 89
16219.72 81
16220.92 93
16222.12 79
16223.33 74
16224.53 70
16225.73 90
16226.93 85
16228.14 89
16229.34 67
16230.54 73
16231.74 67
16232.95 74
16234.15 90
16235.35 87
16236.56 89
16237.76 69
16238.96 73
16240.16 89
16241.37 93
16242.57 88
16243.77 97
16244.98 104
16246.18 83
16247.38 78
16248.59 85
16249.79 78
16250.99 82
16252.20 68
16253.40 82
16254.60 80
16255.81 86
16257.01 89
16258.22 84
16259.42 85
16260.62 78
16261.83 80
16263.03 94
16264.23 85
16265.44 89
16266.64 89
16267.85 77
16269.05 83
16270.25 66
16271.46 80
16272.66 77
16273.87 78
16275.07 90
16276.28 84
16277.48 95
16278.69 78
16279.89 85
16281.09 90
16282.30 76
16283.50 96
16284.71 84
16285.91 77
16287.12 88
16288.32 85
16289.53 97
16290.73 103
16291.94 90
16293.14 92
16294.35 83
16295.55 75
16296.76 78
16297.96 94
16299.17 113
16300.37 88
16301.58 84
16302.78 92
16303.99 98
16305.19 102
16306.40 108
16307.61 91
16308.81 95
16310.02 78
16311.22 106
16312.43 90
16313.63 80
16314.84 90
16316.05 95
16317.25 97
16318.46 88
16319.66 86
16320.87 84
16322.08 79
16323.28 78
16324.49 80
16325.69 79
16326.90 82
16328.11 97
16329.31 93
16330.52 81
16331.73 82
16332.93 91
16334.14 72
16335.35 69
16336.55 83
16337.76 78
16338.97 89
16340.17 73
16341.38 72
16342.59 80
16343.79 88
16345.00 95
16346.21 93
16347.41 78
16348.62 70
16349.83 63
16351.03 67
16352.24 74
16353.45 80
16354.66 71
16355.86 64
16357.07 78
16358.28 65
16359.49 75
16360.69 75
16361.90 71
16363.11 80
16364.32 83
16365.52 78
16366.73 78
16367.94 91
16369.15 89
16370.35 62
16371.56 72
16372.77 76
16373.98 81
16375.19 76
16376.39 68
16377.60 77
16378.81 72
16380.02 64
16381.23 63
16382.44 71
16383.64 82
16384.85 64
16386.06 69
16387.27 76
16388.48 63
16389.69 77
16390.90 75
16392.10 67
16393.31 82
16394.52 76
16395.73 86
16396.94 77
16398.15 68
16399.36 83
16400.57 67
16401.77 85
16402.98 62
16404.19 68
16405.40 80
16406.61 75
16407.82 82
16409.03 77
16410.24 61
16411.45 68
16412.66 71
16413.87 78
16415.08 74
16416.29 69
16417.50 89
16418.71 79
16419.92 80
16421.12 77
16422.33 68
16423.54 63
16424.75 76
16425.96 79
16427.17 82
16428.38 81
16429.59 82
16430.80 77
16432.01 66
16433.22 56
16434.43 80
16435.64 80
16436.86 68
16438.07 67
16439.28 58
16440.49 77
16441.70 81
16442.91 79
16444.12 68
16445.33 74
16446.54 63
16447.75 51
16448.96 75
16450.17 73
16451.38 80
16452.59 57
16453.80 72
16455.02 86
16456.23 86
16457.44 69
16458.65 74
16459.86 74
16461.07 55
16462.28 73
16463.49 79
16464.70 84
16465.92 70
16467.13 80
16468.34 84
16469.55 86
16470.76 72
16471.97 70
16473.19 86
16474.40 71
16475.61 77
16476.82 59
16478.03 68
16479.24 61
16480.46 68
16481.67 83
16482.88 67
16484.09 68
16485.30 66
16486.52 57
16487.73 72
16488.94 55
16490.15 52
16491.37 79
16492.58 83
16493.79 59
16495.00 73
16496.21 64
16497.43 62
16498.64 61
16499.85 52
16501.07 68
16502.28 69
16503.49 67
16504.70 70
16505.92 78
16507.13 67
16508.34 67
16509.56 82
16510.77 70
16511.98 69
16513.19 76
16514.41 76
16515.62 69
16516.83 82
16518.05 73
16519.26 81
16520.47 71
16521.69 81
16522.90 63
16524.11 63
16525.33 66
16526.54 70
16527.76 73
16528.97 79
16530.18 71
16531.40 69
16532.61 78
16533.82 73
16535.04 66
16536.25 67
16537.47 85
16538.68 68
16539.89 70
16541.11 79
16542.32 72
16543.54 72
16544.75 78
16545.97 75
16547.18 86
16548.39 87
16549.61 76
16550.82 87
16552.04 68
16553.25 69
16554.47 70
16555.68 75
16556.90 80
16558.11 74
16559.33 96
16560.54 92
16561.76 96
16562.97 64
16564.19 60
16565.40 82
16566.62 73
16567.83 74
16569.05 69
16570.26 58
16571.48 94
16572.69 89
16573.91 69
16575.12 75
16576.34 104
16577.55 86
16578.77 75
16579.98 77
16581.20 71
16582.42 74
16583.63 86
16584.85 68
16586.06 80
16587.28 83
16588.49 73
16589.71 66
16590.93 72
16592.14 77
16593.36 76
16594.57 75
16595.79 87
16597.01 69
16598.22 66
16599.44 76
16600.66 89
16601.87 65
16603.09 79
16604.30 69
16605.52 77
16606.74 70
16607.95 73
16609.17 78
16610.39 53
16611.60 81
16612.82 85
16614.04 57
16615.25 56
16616.47 83
16617.69 61
16618.91 74
16620.12 64
16621.34 68
16622.56 64
16623.77 76
16624.99 68
16626.21 70
16627.43 72
16628.64 66
16629.86 80
16631.08 73
16632.30 55
16633.51 60
16634.73 67
16635.95 83
16637.17 72
16638.38 63
16639.60 70
16640.82 78
16642.04 72
16643.26 77
16644.47 75
16645.69 78
16646.91 71
16648.13 70
16649.35 63
16650.56 57
16651.78 54
16653.00 69
16654.22 76
16655.44 59
16656.65 66
16657.87 83
16659.09 56
16660.31 64
16661.53 66
16662.75 60
16663.97 67
16665.18 66
16666.40 64
16667.62 57
16668.84 77
16670.06 85
16671.28 83
16672.50 85
16673.72 59
16674.94 76
16676.15 84
16677.37 58
16678.59 54
16679.81 57
16681.03 69
16682.25 61
16683.47 53
16684.69 68
16685.91 60
16687.13 71
16688.35 68
16689.57 69
16690.79 61
16692.01 63
16693.23 74
16694.45 56
16695.67 69
16696.89 56
16698.11 62
16699.33 55
16700.55 81
16701.77 58
16702.99 69
16704.21 56
16705.43 76
16706.65 69
16707.87 79
16709.09 53
16710.31 87
16711.53 60
16712.75 67
16713.97 71
16715.19 56
16716.41 61
16717.63 62
16718.85 77
16720.07 72
16721.29 59
16722.51 71
16723.73 60
16724.95 77
16726.18 78
16727.40 71
16728.62 70
16729.84 60
16731.06 70
16732.28 53
16733.50 74
16734.72 60
16735.94 73
16737.17 60
16738.39 81
16739.61 60
16740.83 65
16742.05 44
16743.27 56
16744.49 57
16745.72 58
16746.94 48
16748.16 61
16749.38 56
16750.60 57
16751.83 61
16753.05 71
16754.27 81
16755.49 60
16756.71 52
16757.94 54
16759.16 48
16760.38 65
16761.60 71
16762.82 56
16764.05 70
16765.27 58
16766.49 70
16767.71 61
16768.94 47
16770.16 81
16771.38 64
16772.60 72
16773.83 61
16775.05 66
16776.27 51
16777.49 76
16778.72 50
16779.94 69
16781.16 86
16782.39 59
16783.61 66
16784.83 63
16786.06 52
16787.28 59
16788.50 66
16789.73 62
16790.95 50
16792.17 63
16793.40 59
16794.62 62
16795.84 73
16797.07 64
16798.29 69
16799.51 63
16800.74 65
16801.96 51
16803.18 55
16804.41 65
16805.63 62
16806.86 57
16808.08 51
16809.30 64
16810.53 69
16811.75 56
16812.98 63
16814.20 71
16815.42 56
16816.65 69
16817.87 57
16819.10 68
16820.32 82
16821.54 70
16822.77 65
16823.99 71
16825.22 76
16826.44 72
16827.67 80
16828.89 64
16830.12 85
16831.34 72
16832.57 67
16833.79 72
16835.02 78
16836.24 69
16837.47 71
16838.69 69
16839.92 76
16841.14 69
16842.37 66
16843.59 76
16844.82 80
16846.04 65
16847.27 72
16848.49 65
16849.72 61
16850.94 57
16852.17 53
16853.39 75
16854.62 87
16855.85 73
16857.07 87
16858.30 76
16859.52 89
16860.75 69
16861.97 67
16863.20 91
16864.43 93
16865.65 71
16866.88 78
16868.10 79
16869.33 83
16870.56 105
16871.78 91
16873.01 86
16874.24 76
16875.46 91
16876.69 83
16877.92 74
16879.14 97
16880.37 97
16881.59 83
16882.82 85
16884.05 80
16885.27 92
16886.50 101
16887.73 99
16888.96 108
16890.18 93
16891.41 99
16892.64 105
16893.86 75
16895.09 105
16896.32 87
16897.54 100
16898.77 80
16900.00 90
16901.23 69
16902.45 85
16903.68 80
16904.91 68
16906.14 79
16907.36 64
16908.59 79
16909.82 83
16911.05 85
16912.27 94
16913.50 80
16914.73 82
16915.96 78
16917.19 72
16918.41 74
16919.64 68
16920.87 84
16922.10 95
16923.33 67
16924.55 78
16925.78 60
16927.01 62
16928.24 73
16929.47 68
16930.69 83
16931.92 77
16933.15 72
16934.38 76
16935.61 67
16936.84 93
16938.07 64
16939.29 70
16940.52 68
16941.75 73
16942.98 86
16944.21 73
16945.44 81
16946.67 81
16947.90 74
16949.13 76
16950.35 65
16951.58 64
16952.81 84
16954.04 73
16955.27 71
16956.50 75
16957.73 73
16958.96 87
16960.19 91
16961.42 74
16962.65 73
16963.88 74
16965.11 70
16966.34 67
16967.57 65
16968.80 55
16970.03 72
16971.26 60
16972.49 74
16973.72 74
16974.95 73
16976.18 85
16977.41 81
16978.64 74
16979.87 58
16981.10 58
16982.33 77
16983.56 69
16984.79 64
16986.02 65
16987.25 49
16988.48 69
16989.71 58
16990.94 73
16992.17 75
16993.40 56
16994.63 83
16995.86 79
16997.09 74
16998.32 59
16999.55 66
17000.79 80
17002.02 81
17003.25 65
17004.48 66
17005.71 85
17006.94 62
17008.17 62
17009.40 76
17010.63 68
17011.87 75
17013.10 63
17014.33 57
17015.56 56
17016.79 62
17018.02 63
17019.25 62
17020.49 66
17021.72 52
17022.95 60
17024.18 69
17025.41 69
17026.64 43
17027.88 63
17029.11 79
17030.34 66
17031.57 40
17032.80 67
17034.04 64
17035.27 70
17036.50 72
17037.73 69
17038.97 72
17040.20 63
17041.43 55
17042.66 73
17043.90 60
17045.13 59
17046.36 73
17047.59 70
17048.83 61
17050.06 79
17051.29 61
17052.52 64
17053.76 60
17054.99 57
17056.22 60
17057.46 62
17058.69 59
17059.92 49
17061.15 53
17062.39 51
17063.62 65
17064.85 61
17066.09 68
17067.32 47
17068.55 42
17069.79 66
17071.02 64
17072.25 59
17073.49 46
17074.72 57
17075.96 71
17077.19 55
17078.42 64
17079.66 73
17080.89 71
17082.12 52
17083.36 60
17084.59 78
17085.83 57
17087.06 58
17088.29 69
17089.53 49
17090.76 51
17092.00 67
17093.23 66
17094.46 65
17095.70 71
17096.93 54
17098.17 60
17099.40 54
17100.64 64
17101.87 61
17103.11 66
17104.34 62
17105.58 67
17106.81 63
17108.05 71
17109.28 51
17110.51 53
17111.75 62
17112.98 60
17114.22 61
17115.45 67
17116.69 55
17117.93 66
17119.16 52
17120.40 68
17121.63 59
17122.87 59
17124.10 53
17125.34 53
17126.57 54
17127.81 65
17129.04 50
17130.28 64
17131.51 59
17132.75 65
17133.99 70
17135.22 66
17136.46 63
17137.69 58
17138.93 68
17140.17 57
17141.40 54
17142.64 41
17143.87 62
17145.11 67
17146.35 70
17147.58 61
17148.82 58
17150.05 49
17151.29 38
17152.53 50
17153.76 55
17155.00 50
17156.24 50
17157.47 61
17158.71 68
17159.95 64
17161.18 65
17162.42 64
17163.66 66
17164.89 61
17166.13 61
17167.37 52
17168.60 63
17169.84 53
17171.08 70
17172.32 54
17173.55 56
17174.79 50
17176.03 60
17177.26 53
17178.50 45
17179.74 57
17180.98 49
17182.21 71
17183.45 56
17184.69 64
17185.93 51
17187.16 56
17188.40 50
17189.64 55
17190.88 65
17192.12 52
17193.35 38
17194.59 42
17195.83 57
17197.07 47
17198.31 54
17199.54 52
17200.78 58
17202.02 57
17203.26 58
17204.50 55
17205.73 55
17206.97 45
17208.21 49
17209.45 53
17210.69 53
17211.93 64
17213.17 50
17214.40 59
17215.64 56
17216.88 54
17218.12 67
17219.36 53
17220.60 56
17221.84 58
17223.08 49
17224.31 57
17225.55 52
17226.79 57
17228.03 69
17229.27 56
17230.51 52
17231.75 65
17232.99 53
17234.23 62
17235.47 48
17236.71 41
17237.95 66
17239.19 52
17240.43 50
17241.66 53
17242.90 51
17244.14 58
17245.38 68
17246.62 51
17247.86 43
17249.10 51
17250.34 57
17251.58 45
17252.82 45
17254.06 56
17255.30 40
17256.54 58
17257.78 46
17259.02 56
17260.26 57
17261.50 56
17262.74 61
17263.99 69
17265.23 67
17266.47 46
17267.71 53
17268.95 56
17270.19 55
17271.43 50
17272.67 67
17273.91 62
17275.15 55
17276.39 49
17277.63 45
17278.87 56
17280.11 43
17281.36 58
17282.60 52
17283.84 45
17285.08 41
17286.32 46
17287.56 56
17288.80 54
17290.04 56
17291.29 62
17292.53 68
17293.77 63
17295.01 41
17296.25 45
17297.49 46
17298.73 42
17299.98 42
17301.22 60
17302.46 57
17303.70 63
17304.94 49
17306.19 60
17307.43 49
17308.67 51
17309.91 70
17311.15 50
17312.40 52
17313.64 36
17314.88 61
17316.12 59
17317.37 65
17318.61 48
17319.85 55
17321.09 54
17322.33 50
17323.58 51
17324.82 62
17326.06 43
17327.31 47
17328.55 61
17329.79 57
17331.03 56
17332.28 49
17333.52 57
17334.76 54
17336.01 44
17337.25 53
17338.49 59
17339.73 43
17340.98 40
17342.22 41
17343.46 45
17344.71 53
17345.95 42
17347.19 56
17348.44 48
17349.68 60
17350.92 44
17352.17 40
17353.41 43
17354.66 55
17355.90 45
17357.14 47
17358.39 62
17359.63 46
17360.87 44
17362.12 53
17363.36 41
17364.61 48
17365.85 52
17367.09 50
17368.34 58
17369.58 47
17370.83 51
17372.07 56
17373.32 63
17374.56 55
17375.80 69
17377.05 59
17378.29 61
17379.54 50
17380.78 50
17382.03 48
17383.27 55
17384.52 63
17385.76 55
17387.01 48
17388.25 54
17389.50 53
17390.74 43
17391.99 57
17393.23 51
17394.48 65
17395.72 46
17396.97 53
17398.21 47
17399.46 47
17400.70 54
17401.95 46
17403.19 50
17404.44 43
17405.68 66
17406.93 58
17408.18 52
17409.42 47
17410.67 55
17411.91 56
17413.16 66
17414.40 54
17415.65 46
17416.90 52
17418.14 53
17419.39 46
17420.63 51
17421.88 64
17423.13 64
17424.37 50
17425.62 63
17426.86 61
17428.11 54
17429.36 61
17430.60 49
17431.85 53
17433.10 51
17434.34 53
17435.59 46
17436.84 36
17438.08 52
17439.33 53
17440.58 54
17441.82 61
17443.07 63
17444.32 47
17445.56 42
17446.81 61
17448.06 70
17449.30 51
17450.55 58
17451.80 50
17453.05 66
17454.29 57
17455.54 47
17456.79 47
17458.04 49
17459.28 61
17460.53 50
17461.78 53
17463.03 65
17464.27 61
17465.52 47
17466.77 58
17468.02 58
17469.26 58
17470.51 63
17471.76 51
17473.01 66
17474.25 63
17475.50 58
17476.75 53
17478.00 59
17479.25 55
17480.50 57
17481.74 70
17482.99 52
17484.24 61
17485.49 56
17486.74 62
17487.99 59
17489.23 62
17490.48 57
17491.73 48
17492.98 49
17494.23 57
17495.48 62
17496.73 72
17497.97 62
17499.22 55
17500.47 59
17501.72 66
17502.97 55
17504.22 54
17505.47 65
17506.72 61
17507.97 57
17509.22 58
17510.46 58
17511.71 53
17512.96 56
17514.21 59
17515.46 65
17516.71 63
17517.96 57
17519.21 55
17520.46 58
17521.71 46
17522.96 49
17524.21 65
17525.46 59
17526.71 39
17527.96 55
17529.21 72
17530.46 63
17531.71 48
17532.96 55
17534.21 60
17535.46 71
17536.71 72
17537.96 51
17539.21 51
17540.46 69
17541.71 55
17542.96 61
17544.21 71
17545.46 75
17546.71 46
17547.96 57
17549.21 74
17550.46 74
17551.71 57
17552.97 65
17554.22 73
17555.47 51
17556.72 44
17557.97 50
17559.22 63
17560.47 75
17561.72 63
17562.97 59
17564.22 50
17565.48 51
17566.73 39
17567.98 63
17569.23 64
17570.48 49
17571.73 62
17572.98 55
17574.24 57
17575.49 52
17576.74 61
17577.99 59
17579.24 45
17580.49 58
17581.75 59
17583.00 71
17584.25 71
17585.50 60
17586.75 67
17588.00 70
17589.26 65
17590.51 50
17591.76 64
17593.01 55
17594.27 80
17595.52 53
17596.77 61
17598.02 64
17599.27 70
17600.53 73
17601.78 78
17603.03 88
17604.28 76
17605.54 58
17606.79 71
17608.04 57
17609.30 65
17610.55 98
17611.80 68
17613.05 74
17614.31 73
17615.56 63
17616.81 80
17618.07 58
17619.32 62
17620.57 56
17621.83 54
17623.08 78
17624.33 69
17625.59 69
17626.84 76
17628.09 57
17629.35 63
17630.60 50
17631.85 69
17633.11 60
17634.36 58
17635.61 58
17636.87 47
17638.12 76
17639.38 83
17640.63 72
17641.88 54
17643.14 52
17644.39 45
17645.65 49
17646.90 73
17648.15 66
17649.41 60
17650.66 68
17651.92 60
17653.17 69
17654.42 58
17655.68 61
17656.93 58
17658.19 72
17659.44 57
17660.70 66
17661.95 56
17663.21 68
17664.46 55
17665.72 61
17666.97 49
17668.23 65
17669.48 61
17670.74 69
17671.99 56
17673.25 67
17674.50 69
17675.76 67
17677.01 57
17678.27 51
17679.52 62
17680.78 47
17682.03 51
17683.29 47
17684.54 56
17685.80 62
17687.05 51
17688.31 57
17689.57 61
17690.82 45
17692.08 61
17693.33 64
17694.59 67
17695.84 54
17697.10 53
17698.36 56
17699.61 48
17700.87 57
17702.12 53
17703.38 61
17704.64 63
17705.89 62
17707.15 64
17708.40 60
17709.66 70
17710.92 56
17712.17 66
17713.43 61
17714.69 56
17715.94 64
17717.20 54
17718.46 62
17719.71 66
17720.97 52
17722.23 60
17723.48 51
17724.74 53
17726.00 64
17727.25 74
17728.51 50
17729.77 56
17731.03 45
17732.28 56
17733.54 62
17734.80 64
17736.05 64
17737.31 67
17738.57 61
17739.83 63
17741.08 56
17742.34 51
17743.60 68
17744.86 59
17746.11 50
17747.37 51
17748.63 52
17749.89 43
17751.15 62
17752.40 45
17753.66 49
17754.92 42
17756.18 54
17757.43 50
17758.69 43
17759.95 60
17761.21 56
17762.47 44
17763.73 43
17764.98 61
17766.24 50
17767.50 54
17768.76 47
17770.02 55
17771.28 58
17772.53 51
17773.79 56
17775.05 52
17776.31 58
17777.57 55
17778.83 55
17780.09 60
17781.35 54
17782.60 52
17783.86 66
17785.12 57
17786.38 51
17787.64 50
17788.90 61
17790.16 48
17791.42 51
17792.68 53
17793.94 53
17795.20 57
17796.46 56
17797.72 68
17798.97 40
17800.23 48
17801.49 48
17802.75 61
17804.01 53
17805.27 50
17806.53 38
17807.79 59
17809.05 55
17810.31 52
17811.57 44
17812.83 47
17814.09 53
17815.35 54
17816.61 32
17817.87 47
17819.13 59
17820.39 57
17821.65 54
17822.91 51
17824.17 53
17825.43 45
17826.69 55
17827.96 46
17829.22 61
17830.48 51
17831.74 56
17833.00 42
17834.26 52
17835.52 61
17836.78 51
17838.04 59
17839.30 57
17840.56 47
17841.82 42
17843.09 63
17844.35 63
17845.61 48
17846.87 38
17848.13 56
17849.39 56
17850.65 54
17851.91 32
17853.18 44
17854.44 57
17855.70 57
17856.96 50
17858.22 44
17859.48 53
17860.74 45
17862.01 56
17863.27 44
17864.53 43
17865.79 54
17867.05 51
17868.32 53
17869.58 45
17870.84 49
17872.10 55
17873.36 45
17874.63 55
17875.89 54
17877.15 60
17878.41 71
17879.68 46
17880.94 40
17882.20 36
17883.46 57
17884.73 58
17885.99 51
17887.25 50
17888.51 54
17889.78 50
17891.04 50
17892.30 36
17893.56 47
17894.83 40
17896.09 40
17897.35 40
17898.62 46
17899.88 50
17901.14 29
17902.41 49
17903.67 55
17904.93 40
17906.20 37
17907.46 52
17908.72 55
17909.99 56
17911.25 51
17912.51 42
17913.78 52
17915.04 52
17916.30 60
17917.57 49
17918.83 55
17920.09 47
17921.36 55
17922.62 44
17923.89 47
17925.15 53
17926.41 52
17927.68 64
17928.94 57
17930.21 50
17931.47 53
17932.73 61
17934.00 55
17935.26 52
17936.53 45
17937.79 48
17939.06 41
17940.32 54
17941.59 59
17942.85 41
17944.11 44
17945.38 52
17946.64 46
17947.91 51
17949.17 59
17950.44 45
17951.70 64
17952.97 53
17954.23 43
17955.50 51
17956.76 46
17958.03 43
17959.29 52
17960.56 54
17961.82 51
17963.09 39
17964.35 41
17965.62 49
17966.89 41
17968.15 40
17969.42 39
17970.68 40
17971.95 32
17973.21 41
17974.48 46
17975.74 41
17977.01 53
17978.28 31
17979.54 33
17980.81 44
17982.07 40
17983.34 51
17984.61 39
17985.87 32
17987.14 49
17988.40 58
17989.67 52
17990.94 56
17992.20 56
17993.47 56
17994.74 42
17996.00 40
17997.27 61
17998.54 52
17999.80 51
18001.07 34
18002.34 34
18003.60 38
18004.87 44
18006.14 70
18007.40 56
18008.67 59
18009.94 57
18011.20 49
18012.47 47
18013.74 48
18015.00 51
18016.27 56
18017.54 54
18018.81 45
18020.07 42
18021.34 66
18022.61 60
18023.88 52
18025.14 47
18026.41 32
18027.68 66
18028.95 62
18030.21 55
18031.48 36
18032.75 45
18034.02 49
18035.28 59
18036.55 50
18037.82 53
18039.09 41
18040.36 55
18041.62 60
18042.89 54
18044.16 60
18045.43 52
18046.70 52
18047.97 49
18049.23 56
18050.50 47
18051.77 42
18053.04 44
18054.31 70
18055.58 48
18056.84 57
18058.11 50
18059.38 50
18060.65 60
18061.92 53
18063.19 43
18064.46 48
18065.73 54
18067.00 45
18068.26 64
18069.53 35
18070.80 43
18072.07 48
18073.34 68
18074.61 54
18075.88 46
18077.15 51
18078.42 61
18079.69 48
18080.96 57
18082.23 52
18083.50 44
18084.77 43
18086.03 59
18087.30 67
18088.57 62
18089.84 57
18091.11 47
18092.38 65
18093.65 63
18094.92 59
18096.19 50
18097.46 38
18098.73 54
18100.00 48
18101.27 48
18102.54 61
18103.81 55
18105.08 46
18106.35 48
18107.63 45
18108.90 56
18110.17 48
18111.44 43
18112.71 50
18113.98 55
18115.25 58
18116.52 58
18117.79 54
18119.06 55
18120.33 60
18121.60 51
18122.87 49
18124.14 49
18125.42 67
18126.69 56
18127.96 67
18129.23 54
18130.50 46
18131.77 56
18133.04 49
18134.31 49
18135.58 52
18136.86 53
18138.13 51
18139.40 50
18140.67 57
18141.94 47
18143.21 64
18144.49 46
18145.76 53
18147.03 52
18148.30 48
18149.57 36
18150.84 39
18152.12 51
18153.39 57
18154.66 55
18155.93 54
18157.20 46
18158.48 54
18159.75 52
18161.02 56
18162.29 64
18163.57 47
18164.84 57
18166.11 44
18167.38 71
18168.66 66
18169.93 53
18171.20 53
18172.47 57
18173.75 56
18175.02 43
18176.29 52
18177.56 50
18178.84 51
18180.11 55
18181.38 45
18182.66 59
18183.93 46
18185.20 56
18186.48 49
18187.75 56
18189.02 60
18190.30 60
18191.57 58
18192.84 54
18194.12 58
18195.39 61
18196.66 48
18197.94 50
18199.21 58
18200.48 43
18201.76 53
18203.03 45
18204.30 38
18205.58 57
18206.85 47
18208.13 54
18209.40 69
18210.67 59
18211.95 49
18213.22 45
18214.50 54
18215.77 51
18217.04 49
18218.32 46
18219.59 41
18220.87 53
18222.14 58
18223.42 29
18224.69 36
18225.97 56
18227.24 45
18228.51 61
18229.79 59
18231.06 44
18232.34 58
18233.61 55
18234.89 54
18236.16 46
18237.44 52
18238.71 51
18239.99 62
18241.26 39
18242.54 44
18243.81 47
18245.09 41
18246.36 48
18247.64 54
18248.91 44
18250.19 71
18251.47 47
18252.74 64
18254.02 61
18255.29 47
18256.57 52
18257.84 57
18259.12 48
18260.39 43
18261.67 55
18262.95 61
18264.22 49
18265.50 49
18266.77 44
18268.05 50
18269.33 61
18270.60 55
18271.88 58
18273.15 52
18274.43 34
18275.71 46
18276.98 56
18278.26 65
18279.54 55
18280.81 44
18282.09 56
18283.37 54
18284.64 49
18285.92 59
18287.20 54
18288.47 72
18289.75 42
18291.03 51
18292.30 55
18293.58 46
18294.86 55
18296.13 49
18297.41 51
18298.69 49
18299.96 56
18301.24 51
18302.52 46
18303.80 44
18305.07 71
18306.35 61
18307.63 46
18308.91 54
18310.18 48
18311.46 52
18312.74 65
18314.02 49
18315.29 47
18316.57 52
18317.85 43
18319.13 56
18320.40 58
18321.68 54
18322.96 49
18324.24 49
18325.52 35
18326.79 40
18328.07 47
18329.35 69
18330.63 50
18331.91 50
18333.19 66
18334.46 49
18335.74 60
18337.02 50
18338.30 59
18339.58 42
18340.86 59
18342.13 46
18343.41 48
18344.69 51
18345.97 71
18347.25 51
18348.53 47
18349.81 58
18351.09 64
18352.36 50
18353.64 47
18354.92 49
18356.20 71
18357.48 43
18358.76 39
18360.04 48
18361.32 56
18362.60 55
18363.88 60
18365.16 58
18366.44 46
18367.72 45
18369.00 43
18370.27 55
18371.55 45
18372.83 52
18374.11 55
18375.39 49
18376.67 56
18377.95 48
18379.23 50
18380.51 55
18381.79 57
18383.07 65
18384.35 40
18385.63 54
18386.91 44
18388.19 42
18389.47 41
18390.75 47
18392.03 49
18393.31 64
18394.60 64
18395.88 39
18397.16 63
18398.44 50
18399.72 56
18401.00 67
18402.28 48
18403.56 49
18404.84 39
18406.12 59
18407.40 46
18408.68 47
18409.96 46
18411.24 48
18412.53 38
18413.81 53
18415.09 44
18416.37 41
18417.65 53
18418.93 54
18420.21 54
18421.49 38
18422.78 50
18424.06 52
18425.34 61
18426.62 50
18427.90 43
18429.18 40
18430.46 63
18431.75 62
18433.03 55
18434.31 61
18435.59 59
18436.87 56
18438.16 45
18439.44 58
18440.72 51
18442.00 50
18443.28 51
18444.57 47
18445.85 39
18447.13 48
18448.41 55
18449.70 53
18450.98 42
18452.26 54
18453.54 45
18454.83 47
18456.11 50
18457.39 50
18458.67 62
18459.96 51
18461.24 57
18462.52 54
18463.80 56
18465.09 49
18466.37 49
18467.65 45
18468.94 38
18470.22 56
18471.50 49
18472.78 52
18474.07 35
18475.35 44
18476.63 57
18477.92 61
18479.20 43
18480.48 57
18481.77 52
18483.05 58
18484.34 56
18485.62 56
18486.90 43
18488.19 43
18489.47 61
18490.75 43
18492.04 54
18493.32 42
18494.61 64
18495.89 68
18497.17 60
18498.46 57
18499.74 44
18501.03 57
18502.31 45
18503.59 40
18504.88 48
18506.16 53
18507.45 61
18508.73 59
18510.02 50
18511.30 55
18512.58 56
18513.87 60
18515.15 66
18516.44 56
18517.72 44
18519.01 59
18520.29 47
18521.58 51
18522.86 43
18524.15 60
18525.43 50
18526.72 55
18528.00 47
18529.29 47
18530.57 48
18531.86 46
18533.14 50
18534.43 52
18535.71 69
18537.00 50
18538.28 53
18539.57 52
18540.86 52
18542.14 50
18543.43 57
18544.71 45
18546.00 63
18547.28 45
18548.57 52
18549.85 53
18551.14 57
18552.43 54
18553.71 43
18555.00 51
18556.28 53
18557.57 52
18558.86 54
18560.14 63
18561.43 58
18562.72 53
18564.00 44
18565.29 40
18566.57 43
18567.86 59
18569.15 64
18570.43 61
18571.72 36
18573.01 39
18574.29 46
18575.58 49
18576.87 56
18578.15 57
18579.44 57
18580.73 40
18582.01 36
18583.30 50
18584.59 45
18585.88 57
18587.16 53
18588.45 49
18589.74 53
18591.02 55
18592.31 64
18593.60 80
18594.89 65
18596.17 49
18597.46 50
18598.75 51
18600.04 53
18601.32 61
18602.61 55
18603.90 58
18605.19 75
18606.47 68
18607.76 65
18609.05 62
18610.34 48
18611.63 49
18612.91 47
18614.20 51
18615.49 48
18616.78 46
18618.07 66
18619.35 52
18620.64 64
18621.93 59
18623.22 61
18624.51 37
18625.80 51
18627.09 48
18628.37 50
18629.66 48
18630.95 44
18632.24 41
18633.53 50
18634.82 44
18636.11 48
18637.39 54
18638.68 49
18639.97 51
18641.26 51
18642.55 50
18643.84 53
18645.13 56
18646.42 44
18647.71 52
18649.00 39
18650.29 48
18651.58 53
18652.86 58
18654.15 62
18655.44 40
18656.73 44
18658.02 52
18659.31 39
18660.60 49
18661.89 44
18663.18 54
18664.47 63
18665.76 64
18667.05 47
18668.34 37
18669.63 50
18670.92 47
18672.21 38
18673.50 51
18674.79 43
18676.08 44
18677.37 40
18678.66 41
18679.95 45
18681.24 47
18682.53 42
18683.82 57
18685.11 42
18686.40 37
18687.69 39
18688.99 40
18690.28 49
18691.57 61
18692.86 46
18694.15 40
18695.44 46
18696.73 43
18698.02 45
18699.31 47
18700.60 38
18701.89 46
18703.19 64
18704.48 65
18705.77 52
18707.06 47
18708.35 49
18709.64 61
18710.93 37
18712.22 58
18713.52 53
18714.81 38
18716.10 40
18717.39 54
18718.68 49
18719.97 33
18721.27 39
18722.56 58
18723.85 47
18725.14 56
18726.43 44
18727.72 45
18729.02 44
18730.31 46
18731.60 41
18732.89 48
18734.19 43
18735.48 46
18736.77 37
18738.06 50
18739.35 41
18740.65 39
18741.94 52
18743.23 60
18744.52 51
18745.82 36
18747.11 46
18748.40 43
18749.70 44
18750.99 52
18752.28 46
18753.57 37
18754.87 31
18756.16 47
18757.45 53
18758.75 45
18760.04 42
18761.33 53
18762.63 45
18763.92 39
18765.21 37
18766.50 44
18767.80 51
18769.09 58
18770.38 44
18771.68 38
18772.97 44
18774.27 45
18775.56 47
18776.85 49
18778.15 44
18779.44 32
18780.73 54
18782.03 40
18783.32 40
18784.62 58
18785.91 41
18787.20 38
18788.50 51
18789.79 58
18791.09 43
18792.38 62
18793.67 61
18794.97 50
18796.26 43
18797.56 48
18798.85 46
18800.15 40
18801.44 36
18802.74 49
18804.03 39
18805.32 63
18806.62 42
18807.91 38
18809.21 49
18810.50 49
18811.80 50
18813.09 44
18814.39 59
18815.68 57
18816.98 42
18818.27 40
18819.57 38
18820.86 24
18822.16 35
18823.45 40
18824.75 59
18826.05 55
18827.34 39
18828.64 48
18829.93 47
18831.23 45
18832.52 38
18833.82 54
18835.11 57
18836.41 47
18837.71 60
18839.00 46
18840.30 46
18841.59 36
18842.89 44
18844.18 58
18845.48 49
18846.78 44
18848.07 43
18849.37 54
18850.67 46
18851.96 41
18853.26 64
18854.55 40
18855.85 41
18857.15 33
18858.44 42
18859.74 34
18861.04 46
18862.33 48
18863.63 47
18864.93 52
18866.22 56
18867.52 56
18868.82 47
18870.11 47
18871.41 50
18872.71 58
18874.00 48
18875.30 54
18876.60 44
18877.90 46
18879.19 32
18880.49 40
18881.79 45
18883.09 49
18884.38 45
18885.68 50
18886.98 59
18888.27 51
18889.57 36
18890.87 47
18892.17 36
18893.47 43
18894.76 59
18896.06 44
18897.36 54
18898.66 48
18899.95 46
18901.25 40
18902.55 42
18903.85 59
18905.15 38
18906.44 43
18907.74 37
18909.04 45
18910.34 42
18911.64 47
18912.94 48
18914.23 49
18915.53 51
18916.83 53
18918.13 42
18919.43 39
18920.73 47
18922.03 43
18923.32 46
18924.62 56
18925.92 63
18927.22 45
18928.52 34
18929.82 43
18931.12 56
18932.42 52
18933.72 35
18935.01 43
18936.31 47
18937.61 51
18938.91 50
18940.21 54
18941.51 51
18942.81 62
18944.11 44
18945.41 50
18946.71 43
18948.01 29
18949.31 43
18950.61 45
18951.91 53
18953.21 57
18954.51 36
18955.81 50
18957.11 41
18958.41 39
18959.71 38
18961.01 42
18962.31 47
18963.61 47
18964.91 49
18966.21 41
18967.51 41
18968.81 37
18970.11 47
18971.41 53
18972.71 51
18974.01 52
18975.31 54
18976.61 46
18977.91 45
18979.21 45
18980.51 47
18981.81 55
18983.11 39
18984.41 53
18985.71 41
18987.02 54
18988.32 39
18989.62 51
18990.92 49
18992.22 50
18993.52 43
18994.82 48
18996.12 43
18997.42 45
18998.73 45
19000.03 38
19001.33 41
19002.63 40
19003.93 62
19005.23 51
19006.53 53
19007.84 50
19009.14 47
19010.44 58
19011.74 52
19013.04 38
19014.34 49
19015.65 41
19016.95 42
19018.25 38
19019.55 35
19020.85 39
19022.16 58
19023.46 46
19024.76 43
19026.06 37
19027.37 52
19028.67 49
19029.97 46
19031.27 55
19032.57 48
19033.88 41
19035.18 35
19036.48 41
19037.79 42
19039.09 43
19040.39 62
19041.69 57
19043.00 39
19044.30 44
19045.60 57
19046.90 48
19048.21 41
19049.51 46
19050.81 40
19052.12 40
19053.42 51
19054.72 35
19056.03 31
19057.33 50
19058.63 55
19059.94 44
19061.24 43
19062.54 39
19063.85 44
19065.15 52
19066.45 55
19067.76 32
19069.06 42
19070.37 44
19071.67 54
19072.97 36
19074.28 32
19075.58 47
19076.88 48
19078.19 41
19079.49 37
19080.80 32
19082.10 47
19083.41 48
19084.71 50
19086.01 37
19087.32 51
19088.62 43
19089.93 64
19091.23 47
19092.54 45
19093.84 42
19095.14 46
19096.45 57
19097.75 50
19099.06 53
19100.36 52
19101.67 53
19102.97 50
19104.28 54
19105.58 51
19106.89 43
19108.19 46
19109.50 43
19110.80 37
19112.11 37
19113.41 37
19114.72 44
19116.02 40
19117.33 42
19118.64 39
19119.94 41
19121.25 37
19122.55 50
19123.86 49
19125.16 44
19126.47 44
19127.77 42
19129.08 53
19130.39 45
19131.69 39
19133.00 41
19134.30 42
19135.61 34
19136.92 49
19138.22 41
19139.53 40
19140.83 40
19142.14 41
19143.45 46
19144.75 56
19146.06 44
19147.37 40
19148.67 44
19149.98 51
19151.28 65
19152.59 52
19153.90 42
19155.20 57
19156.51 51
19157.82 43
19159.12 44
19160.43 55
19161.74 42
19163.05 46
19164.35 41
19165.66 41
19166.97 60
19168.27 54
19169.58 43
19170.89 48
19172.19 41
19173.50 63
19174.81 54
19176.12 51
19177.42 46
19178.73 37
19180.04 46
19181.35 44
19182.65 47
19183.96 42
19185.27 46
19186.58 46
19187.89 33
19189.19 36
19190.50 52
19191.81 45
19193.12 40
19194.42 48
19195.73 47
19197.04 46
19198.35 49
19199.66 49
19200.97 46
19202.27 34
19203.58 46
19204.89 51
19206.20 36
19207.51 40
19208.82 36
19210.12 47
19211.43 57
19212.74 51
19214.05 41
19215.36 34
19216.67 39
19217.98 34
19219.28 43
19220.59 45
19221.90 48
19223.21 57
19224.52 49
19225.83 40
19227.14 57
19228.45 37
19229.76 58
19231.07 40
19232.38 47
19233.68 47
19234.99 49
19236.30 40
19237.61 52
19238.92 43
19240.23 36
19241.54 41
19242.85 47
19244.16 45
19245.47 59
19246.78 41
19248.09 45
19249.40 48
19250.71 45
19252.02 42
19253.33 51
19254.64 46
19255.95 55
19257.26 48
19258.57 45
19259.88 39
19261.19 48
19262.50 49
19263.81 47
19265.12 55
19266.43 38
19267.74 50
19269.05 44
19270.36 45
19271.67 42
19272.99 39
19274.30 62
19275.61 65
19276.92 41
19278.23 44
19279.54 37
19280.85 46
19282.16 52
19283.47 38
19284.78 59
19286.09 31
19287.41 38
19288.72 44
19290.03 42
19291.34 41
19292.65 35
19293.96 43
19295.27 29
19296.58 42
19297.90 44
19299.21 41
19300.52 41
19301.83 43
19303.14 37
19304.45 57
19305.77 37
19307.08 50
19308.39 54
19309.70 50
19311.01 40
19312.33 48
19313.64 46
19314.95 46
19316.26 45
19317.57 40
19318.89 45
19320.20 36
19321.51 52
19322.82 58
19324.14 43
19325.45 36
19326.76 35
19328.07 41
19329.39 59
19330.70 32
19332.01 34
19333.32 55
19334.64 44
19335.95 47
19337.26 49
19338.58 48
19339.89 37
19341.20 57
19342.51 45
19343.83 48
19345.14 40
19346.45 54
19347.77 45
19349.08 41
19350.39 45
19351.71 39
19353.02 40
19354.33 46
19355.65 52
19356.96 46
19358.27 49
19359.59 49
19360.90 57
19362.21 48
19363.53 69
19364.84 38
19366.16 53
19367.47 49
19368.78 36
19370.10 44
19371.41 31
19372.73 53
19374.04 57
19375.35 57
19376.67 39
19377.98 51
19379.30 38
19380.61 48
19381.93 37
19383.24 52
19384.55 44
19385.87 48
19387.18 45
19388.50 47
19389.81 38
19391.13 44
19392.44 35
19393.76 47
19395.07 55
19396.39 59
19397.70 53
19399.02 37
19400.33 55
19401.65 50
19402.96 42
19404.28 47
19405.59 38
19406.91 46
19408.22 59
19409.54 37
19410.85 38
19412.17 53
19413.48 49
19414.80 44
19416.11 50
19417.43 55
19418.75 37
19420.06 49
19421.38 46
19422.69 39
19424.01 34
19425.32 48
19426.64 52
19427.96 39
19429.27 32
19430.59 32
19431.90 43
19433.22 57
19434.54 50
19435.85 40
19437.17 35
19438.49 40
19439.80 37
19441.12 42
19442.43 52
19443.75 38
19445.07 50
19446.38 45
19447.70 46
19449.02 27
19450.33 51
19451.65 49
19452.97 49
19454.28 45
19455.60 45
19456.92 39
19458.23 47
19459.55 35
19460.87 37
19462.19 44
19463.50 33
19464.82 43
19466.14 57
19467.45 49
19468.77 37
19470.09 44
19471.41 38
19472.72 43
19474.04 45
19475.36 48
19476.68 54
19477.99 46
19479.31 33
19480.63 37
19481.95 57
19483.27 44
19484.58 34
19485.90 55
19487.22 50
19488.54 45
19489.85 42
19491.17 53
19492.49 65
19493.81 48
19495.13 36
19496.45 42
19497.76 53
19499.08 47
19500.40 45
19501.72 41
19503.04 30
19504.36 73
19505.67 55
19506.99 55
19508.31 51
19509.63 43
19510.95 37
19512.27 55
19513.59 44
19514.91 62
19516.22 40
19517.54 39
19518.86 49
19520.18 34
19521.50 51
19522.82 48
19524.14 44
19525.46 45
19526.78 51
19528.10 45
19529.42 56
19530.74 65
19532.06 55
19533.37 44
19534.69 44
19536.01 42
19537.33 55
19538.65 47
19539.97 44
19541.29 44
19542.61 43
19543.93 27
19545.25 38
19546.57 55
19547.89 40
19549.21 47
19550.53 36
19551.85 35
19553.17 37
19554.49 47
19555.81 49
19557.13 44
19558.45 37
19559.77 44
19561.09 50
19562.41 43
19563.74 33
19565.06 54
19566.38 52
19567.70 47
19569.02 38
19570.34 48
19571.66 58
19572.98 46
19574.30 57
19575.62 42
19576.94 55
19578.26 38
19579.59 51
19580.91 44
19582.23 41
19583.55 50
19584.87 46
19586.19 41
19587.51 32
19588.83 41
19590.16 37
19591.48 39
19592.80 37
19594.12 41
19595.44 47
19596.76 41
19598.08 45
19599.41 44
19600.73 54
19602.05 43
19603.37 42
19604.69 51
19606.02 43
19607.34 46
19608.66 54
19609.98 38
19611.30 47
19612.63 38
19613.95 56
19615.27 45
19616.59 47
19617.91 44
19619.24 54
19620.56 35
19621.88 54
19623.20 49
19624.53 62
19625.85 41
19627.17 47
19628.50 46
19629.82 40
19631.14 48
19632.46 40
19633.79 48
19635.11 53
19636.43 50
19637.76 65
19639.08 61
19640.40 48
19641.72 39
19643.05 41
19644.37 52
19645.69 47
19647.02 33
19648.34 48
19649.66 51
19650.99 47
19652.31 47
19653.64 52
19654.96 52
19656.28 32
19657.61 43
19658.93 37
19660.25 42
19661.58 45
19662.90 40
19664.23 47
19665.55 49
19666.87 36
19668.20 27
19669.52 37
19670.85 50
19672.17 47
19673.49 46
19674.82 40
19676.14 58
19677.47 40
19678.79 49
19680.12 47
19681.44 42
19682.76 46
19684.09 55
19685.41 49
19686.74 43
19688.06 50
19689.39 41
19690.71 34
19692.04 38
19693.36 39
19694.69 39
19696.01 50
19697.34 38
19698.66 49
19699.99 45
19701.31 35
19702.64 35
19703.96 40
19705.29 39
19706.61 51
19707.94 49
19709.26 31
19710.59 45
19711.92 41
19713.24 45
19714.57 48
19715.89 31
19717.22 49
19718.54 36
19719.87 48
19721.20 46
19722.52 45
19723.85 50
19725.17 52
19726.50 47
19727.83 47
19729.15 45
19730.48 48
19731.80 46
19733.13 45
19734.46 51
19735.78 49
19737.11 53
19738.44 52
19739.76 38
19741.09 38
19742.41 47
19743.74 61
19745.07 53
19746.39 55
19747.72 36
19749.05 48
19750.37 44
19751.70 50
19753.03 55
19754.36 55
19755.68 60
19757.01 54
19758.34 49
19759.66 42
19760.99 38
19762.32 42
19763.65 52
19764.97 38
19766.30 48
19767.63 48
19768.95 40
19770.28 34
19771.61 42
19772.94 35
19774.27 43
19775.59 36
19776.92 52
19778.25 28
19779.58 33
19780.90 46
19782.23 39
19783.56 46
19784.89 42
19786.22 37
19787.54 36
19788.87 43
19790.20 49
19791.53 50
19792.86 43
19794.18 56
19795.51 44
19796.84 49
19798.17 58
19799.50 41
19800.83 60
19802.16 54
19803.48 40
19804.81 31
19806.14 49
19807.47 44
19808.80 47
19810.13 41
19811.46 31
19812.79 30
19814.11 57
19815.44 49
19816.77 43
19818.10 51
19819.43 36
19820.76 48
19822.09 33
19823.42 45
19824.75 45
19826.08 51
19827.41 43
19828.74 53
19830.07 42
19831.39 54
19832.72 49
19834.05 44
19835.38 40
19836.71 55
19838.04 45
19839.37 37
19840.70 59
19842.03 44
19843.36 42
19844.69 32
19846.02 41
19847.35 37
19848.68 50
19850.01 43
19851.34 41
19852.67 47
19854.00 49
19855.33 42
19856.66 43
19857.99 43
19859.33 35
19860.66 40
19861.99 50
19863.32 47
19864.65 47
19865.98 45
19867.31 46
19868.64 49
19869.97 57
19871.30 53
19872.63 38
19873.96 42
19875.29 32
19876.63 50
19877.96 40
19879.29 48
19880.62 41
19881.95 38
19883.28 40
19884.61 33
19885.94 53
19887.28 50
19888.61 44
19889.94 55
19891.27 58
19892.60 51
19893.93 57
19895.26 39
19896.60 62
19897.93 59
19899.26 39
19900.59 39
19901.92 44
19903.26 40
19904.59 43
19905.92 50
19907.25 43
19908.58 44
19909.92 32
19911.25 46
19912.58 42
19913.91 49
19915.24 47
19916.58 43
19917.91 45
19919.24 47
19920.57 46
19921.91 34
19923.24 57
19924.57 46
19925.91 54
19927.24 35
19928.57 58
19929.90 51
19931.24 48
19932.57 46
19933.90 61
19935.24 48
19936.57 40
19937.90 38
19939.23 40
19940.57 44
19941.90 45
19943.23 43
19944.57 43
19945.90 47
19947.23 40
19948.57 57
19949.90 39
19951.23 62
19952.57 47
19953.90 50
19955.24 59
19956.57 41
19957.90 27
19959.24 33
19960.57 46
19961.90 61
19963.24 47
19964.57 44
19965.91 53
19967.24 46
19968.58 57
19969.91 50
19971.24 68
19972.58 47
19973.91 53
19975.25 48
19976.58 63
19977.92 42
19979.25 44
19980.58 48
19981.92 45
19983.25 55
19984.59 51
19985.92 43
19987.26 43
19988.59 46
19989.93 64
19991.26 54
19992.60 54
19993.93 54
19995.27 49
19996.60 60
19997.94 41
19999.27 42
20000.61 43
20001.94 51
20003.28 53
20004.61 40
20005.95 52
20007.28 49
20008.62 40
20009.96 56
20011.29 58
20012.63 46
20013.96 49
20015.30 41
20016.63 47
20017.97 48
20019.30 43
20020.64 57
20021.98 54
20023.31 45
20024.65 50
20025.98 49
20027.32 37
20028.66 30
20029.99 47
20031.33 41
20032.67 36
20034.00 49
20035.34 56
20036.67 33
20038.01 48
20039.35 44
20040.68 54
20042.02 60
20043.36 57
20044.69 50
20046.03 47
20047.37 47
20048.70 40
20050.04 38
20051.38 43
20052.71 43
20054.05 62
20055.39 56
20056.73 60
20058.06 40
20059.40 41
20060.74 38
20062.07 50
20063.41 50
20064.75 53
20066.09 45
20067.42 45
20068.76 45
20070.10 38
20071.44 56
20072.77 53
20074.11 56
20075.45 44
20076.79 52
20078.13 52
20079.46 44
20080.80 38
20082.14 58
20083.48 44
20084.81 52
20086.15 55
20087.49 52
20088.83 57
20090.17 64
20091.51 46
20092.84 35
20094.18 51
20095.52 53
20096.86 48
20098.20 42
20099.54 54
20100.87 55
20102.21 45
20103.55 38
20104.89 58
20106.23 48
20107.57 56
20108.91 33
20110.25 36
20111.58 46
20112.92 30
20114.26 43
20115.60 50
20116.94 51
20118.28 40
20119.62 39
20120.96 44
20122.30 42
20123.64 50
20124.98 41
20126.31 44
20127.65 46
20128.99 39
