# Supplementary material for: MALDI-TOF MS typing enables the classification of brewing yeasts of the genus Saccharomyces to major beer styles
Source: PLoS One. 2017 Aug 9;12(8):e0181694. doi: 10.1371/journal.pone.0181694 (PMC5549903; doi:10.1371/journal.pone.0181694)
Supplement: S7 File — The directory includes 90 raw files and was zipped to “.zip”; the folder has three strains with 30 spectra per strain; S1 Text explains the raw files with an example and Table 1 represents the yeast strains used within the experiment. (ZIP) [file pone.0181694.s010.zip › 19-21/30280-128-Lag-Lag-Lag-YPG-18h-E-E_2016-09-20_2_0_C6_1.dat]

1999.90 2450
2000.32 2526
2000.75 2681
2001.17 2706
2001.59 2544
2002.01 2502
2002.43 2429
2002.86 2351
2003.28 2287
2003.70 2163
2004.12 2112
2004.54 2117
2004.97 2184
2005.39 2145
2005.81 2105
2006.23 2107
2006.66 2148
2007.08 2096
2007.50 2152
2007.92 2112
2008.35 2141
2008.77 2175
2009.19 2116
2009.61 2193
2010.04 2175
2010.46 2162
2010.88 2201
2011.31 2127
2011.73 2154
2012.15 2136
2012.57 2127
2013.00 2101
2013.42 2138
2013.84 2140
2014.27 2078
2014.69 2104
2015.11 2090
2015.54 2187
2015.96 2253
2016.38 2312
2016.81 2258
2017.23 2377
2017.65 2295
2018.08 2368
2018.50 2355
2018.93 2387
2019.35 2402
2019.77 2441
2020.20 2414
2020.62 2375
2021.04 2354
2021.47 2339
2021.89 2276
2022.32 2199
2022.74 2221
2023.17 2208
2023.59 2132
2024.01 2142
2024.44 2207
2024.86 2088
2025.29 2166
2025.71 2083
2026.14 2096
2026.56 2074
2026.98 2120
2027.41 2179
2027.83 2112
2028.26 2086
2028.68 2101
2029.11 2125
2029.53 2123
2029.96 2149
2030.38 2077
2030.81 2051
2031.23 2058
2031.66 2099
2032.08 2016
2032.51 2065
2032.93 2045
2033.36 2043
2033.78 2020
2034.21 2025
2034.63 2054
2035.06 2019
2035.49 2103
2035.91 2033
2036.34 2141
2036.76 2131
2037.19 2123
2037.61 2109
2038.04 2015
2038.47 2076
2038.89 2053
2039.32 2092
2039.74 2185
2040.17 2158
2040.59 2233
2041.02 2128
2041.45 2110
2041.87 2198
2042.30 2184
2042.73 2158
2043.15 2024
2043.58 2094
2044.00 2172
2044.43 2217
2044.86 2194
2045.28 2177
2045.71 2263
2046.14 2207
2046.56 2182
2046.99 2262
2047.42 2181
2047.84 2142
2048.27 2154
2048.70 2187
2049.12 2065
2049.55 2178
2049.98 2133
2050.40 2087
2050.83 2077
2051.26 2075
2051.69 2083
2052.11 2187
2052.54 2125
2052.97 2142
2053.40 2159
2053.82 2118
2054.25 2076
2054.68 2092
2055.10 2162
2055.53 2333
2055.96 2326
2056.39 2388
2056.82 2550
2057.24 2662
2057.67 2764
2058.10 2684
2058.53 2693
2058.95 2655
2059.38 2489
2059.81 2512
2060.24 2418
2060.67 2330
2061.09 2353
2061.52 2234
2061.95 2270
2062.38 2253
2062.81 2297
2063.24 2320
2063.66 2308
2064.09 2352
2064.52 2475
2064.95 2596
2065.38 2866
2065.81 2926
2066.24 3031
2066.66 3149
2067.09 3158
2067.52 3048
2067.95 2787
2068.38 2679
2068.81 2539
2069.24 2312
2069.67 2290
2070.10 2332
2070.52 2230
2070.95 2204
2071.38 2102
2071.81 2100
2072.24 2210
2072.67 2141
2073.10 2160
2073.53 2232
2073.96 2177
2074.39 2085
2074.82 2123
2075.25 2220
2075.68 2267
2076.11 2247
2076.54 2203
2076.97 2211
2077.40 2256
2077.83 2234
2078.26 2250
2078.69 2221
2079.12 2195
2079.55 2216
2079.98 2254
2080.41 2290
2080.84 2268
2081.27 2132
2081.70 2214
2082.13 2246
2082.56 2236
2082.99 2165
2083.42 2287
2083.85 2246
2084.28 2151
2084.71 2146
2085.14 2152
2085.57 2226
2086.00 2140
2086.43 2127
2086.86 2143
2087.29 2096
2087.73 2169
2088.16 2133
2088.59 2100
2089.02 2124
2089.45 2020
2089.88 2044
2090.31 2057
2090.74 2013
2091.17 2039
2091.61 2089
2092.04 2086
2092.47 2094
2092.90 2129
2093.33 2141
2093.76 2207
2094.19 2122
2094.63 2219
2095.06 2115
2095.49 2099
2095.92 2050
2096.35 2102
2096.78 2130
2097.22 2103
2097.65 2044
2098.08 2029
2098.51 2090
2098.94 2033
2099.38 1997
2099.81 1922
2100.24 1952
2100.67 1946
2101.11 1954
2101.54 2051
2101.97 2039
2102.40 2108
2102.83 2086
2103.27 2068
2103.70 2101
2104.13 2103
2104.56 2049
2105.00 2048
2105.43 2036
2105.86 2078
2106.30 2110
2106.73 2138
2107.16 2137
2107.59 2130
2108.03 2120
2108.46 2032
2108.89 2088
2109.33 2049
2109.76 1974
2110.19 2014
2110.63 2027
2111.06 1983
2111.49 1978
2111.93 2046
2112.36 2039
2112.79 2118
2113.23 2055
2113.66 1998
2114.09 2022
2114.53 2070
2114.96 2022
2115.40 2018
2115.83 1992
2116.26 1992
2116.70 1950
2117.13 1921
2117.56 1957
2118.00 1902
2118.43 2007
2118.87 1947
2119.30 1990
2119.73 1982
2120.17 1950
2120.60 1925
2121.04 2068
2121.47 2095
2121.91 2128
2122.34 2089
2122.78 2089
2123.21 2040
2123.64 2083
2124.08 2173
2124.51 2181
2124.95 2077
2125.38 2080
2125.82 2018
2126.25 2058
2126.69 2086
2127.12 2044
2127.56 2052
2127.99 2082
2128.43 2131
2128.86 2224
2129.30 2167
2129.73 2166
2130.17 2312
2130.60 2275
2131.04 2220
2131.47 2217
2131.91 2164
2132.35 2281
2132.78 2279
2133.22 2201
2133.65 2187
2134.09 2092
2134.52 2109
2134.96 2097
2135.40 2211
2135.83 2156
2136.27 2166
2136.70 2219
2137.14 2167
2137.57 2182
2138.01 2113
2138.45 2157
2138.88 2084
2139.32 2041
2139.76 1933
2140.19 1997
2140.63 2036
2141.06 2031
2141.50 1992
2141.94 2002
2142.37 2046
2142.81 1987
2143.25 2024
2143.68 2028
2144.12 2012
2144.56 2035
2144.99 2114
2145.43 2123
2145.87 2047
2146.30 2043
2146.74 2058
2147.18 2140
2147.62 2103
2148.05 2133
2148.49 2189
2148.93 2262
2149.36 2298
2149.80 2315
2150.24 2333
2150.68 2373
2151.11 2422
2151.55 2347
2151.99 2305
2152.43 2367
2152.86 2311
2153.30 2221
2153.74 2067
2154.18 2201
2154.61 2186
2155.05 2155
2155.49 2243
2155.93 2159
2156.37 2028
2156.80 2111
2157.24 2127
2157.68 2132
2158.12 2196
2158.56 2189
2158.99 2092
2159.43 2055
2159.87 2108
2160.31 2170
2160.75 2104
2161.19 2169
2161.62 2240
2162.06 2205
2162.50 2296
2162.94 2294
2163.38 2305
2163.82 2281
2164.26 2324
2164.69 2423
2165.13 2407
2165.57 2525
2166.01 2621
2166.45 2617
2166.89 2712
2167.33 2761
2167.77 2672
2168.21 2625
2168.65 2539
2169.08 2416
2169.52 2459
2169.96 2612
2170.40 2443
2170.84 2421
2171.28 2484
2171.72 2422
2172.16 2405
2172.60 2470
2173.04 2412
2173.48 2373
2173.92 2271
2174.36 2448
2174.80 2464
2175.24 2398
2175.68 2330
2176.12 2430
2176.56 2534
2177.00 2499
2177.44 2433
2177.88 2409
2178.32 2482
2178.76 2390
2179.20 2449
2179.64 2387
2180.08 2368
2180.52 2286
2180.96 2308
2181.40 2255
2181.84 2326
2182.28 2324
2182.72 2233
2183.16 2126
2183.60 2120
2184.04 2148
2184.48 2164
2184.93 2125
2185.37 2175
2185.81 2154
2186.25 2209
2186.69 2223
2187.13 2258
2187.57 2305
2188.01 2329
2188.45 2221
2188.89 2177
2189.34 2244
2189.78 2265
2190.22 2216
2190.66 2280
2191.10 2369
2191.54 2326
2191.98 2300
2192.43 2282
2192.87 2153
2193.31 2335
2193.75 2422
2194.19 2536
2194.63 2624
2195.08 2692
2195.52 2713
2195.96 2778
2196.40 2786
2196.84 2840
2197.29 2812
2197.73 2644
2198.17 2564
2198.61 2405
2199.06 2377
2199.50 2371
2199.94 2291
2200.38 2320
2200.82 2236
2201.27 2225
2201.71 2226
2202.15 2316
2202.59 2319
2203.04 2321
2203.48 2319
2203.92 2292
2204.37 2345
2204.81 2313
2205.25 2328
2205.69 2323
2206.14 2361
2206.58 2377
2207.02 2409
2207.47 2413
2207.91 2415
2208.35 2371
2208.80 2547
2209.24 2593
2209.68 2543
2210.13 2486
2210.57 2690
2211.01 2650
2211.46 2615
2211.90 2609
2212.34 2565
2212.79 2501
2213.23 2401
2213.67 2369
2214.12 2439
2214.56 2404
2215.01 2345
2215.45 2348
2215.89 2323
2216.34 2259
2216.78 2214
2217.23 2323
2217.67 2268
2218.11 2159
2218.56 2148
2219.00 2191
2219.45 2186
2219.89 2231
2220.34 2221
2220.78 2266
2221.22 2334
2221.67 2276
2222.11 2253
2222.56 2364
2223.00 2327
2223.45 2326
2223.89 2395
2224.34 2529
2224.78 2581
2225.23 2534
2225.67 2562
2226.12 2579
2226.56 2562
2227.01 2544
2227.45 2480
2227.90 2496
2228.34 2579
2228.79 2472
2229.23 2529
2229.68 2589
2230.12 2619
2230.57 2781
2231.01 2682
2231.46 2652
2231.90 2748
2232.35 2676
2232.80 2826
2233.24 2678
2233.69 2569
2234.13 2504
2234.58 2567
2235.02 2655
2235.47 2502
2235.92 2425
2236.36 2425
2236.81 2437
2237.25 2503
2237.70 2320
2238.15 2294
2238.59 2257
2239.04 2273
2239.49 2274
2239.93 2271
2240.38 2319
2240.82 2304
2241.27 2270
2241.72 2250
2242.16 2291
2242.61 2319
2243.06 2263
2243.50 2211
2243.95 2234
2244.40 2296
2244.84 2179
2245.29 2144
2245.74 2259
2246.19 2160
2246.63 2111
2247.08 2158
2247.53 2139
2247.97 2148
2248.42 2141
2248.87 2190
2249.32 2202
2249.76 2231
2250.21 2249
2250.66 2235
2251.10 2280
2251.55 2363
2252.00 2307
2252.45 2495
2252.89 2465
2253.34 2505
2253.79 2424
2254.24 2542
2254.69 2581
2255.13 2607
2255.58 2605
2256.03 2567
2256.48 2527
2256.93 2496
2257.37 2486
2257.82 2456
2258.27 2345
2258.72 2335
2259.17 2290
2259.61 2406
2260.06 2287
2260.51 2388
2260.96 2483
2261.41 2486
2261.86 2531
2262.31 2706
2262.75 2706
2263.20 2764
2263.65 2786
2264.10 2642
2264.55 2507
2265.00 2498
2265.45 2481
2265.90 2338
2266.34 2400
2266.79 2327
2267.24 2384
2267.69 2289
2268.14 2281
2268.59 2444
2269.04 2420
2269.49 2427
2269.94 2495
2270.39 2589
2270.84 2554
2271.29 2631
2271.74 2619
2272.18 2537
2272.63 2544
2273.08 2590
2273.53 2647
2273.98 2749
2274.43 2778
2274.88 2904
2275.33 3011
2275.78 3248
2276.23 3358
2276.68 3474
2277.13 3647
2277.58 3655
2278.03 3495
2278.48 3306
2278.93 3190
2279.38 3027
2279.83 2855
2280.28 2772
2280.73 2718
2281.19 2665
2281.64 2473
2282.09 2383
2282.54 2456
2282.99 2370
2283.44 2317
2283.89 2342
2284.34 2344
2284.79 2290
2285.24 2317
2285.69 2274
2286.14 2298
2286.59 2236
2287.04 2209
2287.50 2298
2287.95 2278
2288.40 2415
2288.85 2444
2289.30 2590
2289.75 2743
2290.20 2740
2290.65 2822
2291.11 3038
2291.56 3243
2292.01 3185
2292.46 3179
2292.91 3068
2293.36 2985
2293.82 2901
2294.27 2901
2294.72 2784
2295.17 2671
2295.62 2681
2296.07 2611
2296.53 2577
2296.98 2582
2297.43 2493
2297.88 2434
2298.33 2387
2298.79 2458
2299.24 2429
2299.69 2320
2300.14 2301
2300.60 2291
2301.05 2247
2301.50 2224
2301.95 2257
2302.41 2244
2302.86 2170
2303.31 2079
2303.76 2201
2304.22 2174
2304.67 2098
2305.12 2145
2305.57 2163
2306.03 2167
2306.48 2175
2306.93 2162
2307.39 2244
2307.84 2347
2308.29 2388
2308.75 2358
2309.20 2354
2309.65 2422
2310.11 2482
2310.56 2550
2311.01 2623
2311.47 2551
2311.92 2565
2312.37 2575
2312.83 2599
2313.28 2543
2313.73 2477
2314.19 2475
2314.64 2598
2315.09 2575
2315.55 2638
2316.00 2629
2316.46 2542
2316.91 2374
2317.36 2414
2317.82 2408
2318.27 2420
2318.73 2529
2319.18 2460
2319.63 2542
2320.09 2488
2320.54 2555
2321.00 2606
2321.45 2581
2321.91 2562
2322.36 2496
2322.82 2491
2323.27 2478
2323.72 2578
2324.18 2696
2324.63 3055
2325.09 3474
2325.54 3756
2326.00 3774
2326.45 3935
2326.91 3987
2327.36 3733
2327.82 3356
2328.27 3174
2328.73 2984
2329.18 2740
2329.64 2630
2330.09 2603
2330.55 2597
2331.00 2491
2331.46 2481
2331.92 2441
2332.37 2411
2332.83 2432
2333.28 2455
2333.74 2294
2334.19 2299
2334.65 2311
2335.10 2228
2335.56 2255
2336.02 2339
2336.47 2394
2336.93 2258
2337.38 2251
2337.84 2290
2338.30 2252
2338.75 2224
2339.21 2309
2339.66 2310
2340.12 2297
2340.58 2247
2341.03 2308
2341.49 2233
2341.95 2253
2342.40 2320
2342.86 2251
2343.32 2264
2343.77 2284
2344.23 2305
2344.68 2340
2345.14 2288
2345.60 2309
2346.06 2253
2346.51 2348
2346.97 2443
2347.43 2440
2347.88 2471
2348.34 2465
2348.80 2422
2349.25 2483
2349.71 2450
2350.17 2464
2350.63 2403
2351.08 2424
2351.54 2441
2352.00 2405
2352.46 2259
2352.91 2226
2353.37 2268
2353.83 2232
2354.29 2210
2354.74 2168
2355.20 2223
2355.66 2287
2356.12 2202
2356.57 2206
2357.03 2219
2357.49 2161
2357.95 2202
2358.41 2255
2358.86 2354
2359.32 2455
2359.78 2480
2360.24 2594
2360.70 2677
2361.15 2733
2361.61 2790
2362.07 2779
2362.53 2776
2362.99 2788
2363.45 2803
2363.91 2807
2364.36 2716
2364.82 2609
2365.28 2509
2365.74 2517
2366.20 2511
2366.66 2555
2367.12 2526
2367.57 2543
2368.03 2412
2368.49 2438
2368.95 2370
2369.41 2438
2369.87 2396
2370.33 2333
2370.79 2235
2371.25 2310
2371.71 2341
2372.17 2312
2372.63 2282
2373.09 2327
2373.54 2311
2374.00 2288
2374.46 2436
2374.92 2429
2375.38 2470
2375.84 2561
2376.30 2546
2376.76 2467
2377.22 2541
2377.68 2473
2378.14 2418
2378.60 2502
2379.06 2473
2379.52 2387
2379.98 2393
2380.44 2468
2380.90 2428
2381.36 2376
2381.82 2329
2382.28 2357
2382.74 2328
2383.20 2326
2383.66 2264
2384.12 2348
2384.59 2350
2385.05 2276
2385.51 2248
2385.97 2256
2386.43 2269
2386.89 2325
2387.35 2366
2387.81 2313
2388.27 2338
2388.73 2395
2389.19 2457
2389.65 2427
2390.12 2416
2390.58 2450
2391.04 2591
2391.50 2670
2391.96 2547
2392.42 2552
2392.88 2457
2393.34 2421
2393.81 2379
2394.27 2391
2394.73 2410
2395.19 2387
2395.65 2361
2396.11 2396
2396.57 2432
2397.04 2478
2397.50 2590
2397.96 2674
2398.42 2722
2398.88 2702
2399.35 2820
2399.81 2764
2400.27 2686
2400.73 2664
2401.19 2512
2401.66 2417
2402.12 2358
2402.58 2388
2403.04 2363
2403.51 2284
2403.97 2210
2404.43 2251
2404.89 2171
2405.36 2194
2405.82 2208
2406.28 2234
2406.74 2274
2407.21 2236
2407.67 2259
2408.13 2201
2408.59 2328
2409.06 2288
2409.52 2262
2409.98 2127
2410.45 2064
2410.91 2114
2411.37 2095
2411.84 2153
2412.30 2127
2412.76 2198
2413.23 2190
2413.69 2203
2414.15 2177
2414.62 2191
2415.08 2205
2415.54 2271
2416.01 2231
2416.47 2254
2416.93 2317
2417.40 2308
2417.86 2327
2418.32 2324
2418.79 2438
2419.25 2425
2419.72 2350
2420.18 2377
2420.64 2349
2421.11 2295
2421.57 2359
2422.04 2356
2422.50 2315
2422.96 2419
2423.43 2487
2423.89 2398
2424.36 2340
2424.82 2455
2425.29 2502
2425.75 2516
2426.22 2418
2426.68 2392
2427.15 2347
2427.61 2395
2428.07 2336
2428.54 2338
2429.00 2279
2429.47 2199
2429.93 2203
2430.40 2200
2430.86 2124
2431.33 2207
2431.79 2259
2432.26 2164
2432.72 2164
2433.19 2162
2433.65 2152
2434.12 2179
2434.59 2170
2435.05 2126
2435.52 2270
2435.98 2353
2436.45 2319
2436.91 2327
2437.38 2370
2437.84 2357
2438.31 2421
2438.78 2463
2439.24 2523
2439.71 2465
2440.17 2469
2440.64 2463
2441.10 2537
2441.57 2538
2442.04 2501
2442.50 2523
2442.97 2509
2443.44 2510
2443.90 2550
2444.37 2474
2444.83 2393
2445.30 2351
2445.77 2340
2446.23 2407
2446.70 2283
2447.17 2198
2447.63 2192
2448.10 2202
2448.57 2105
2449.03 2105
2449.50 2181
2449.97 2194
2450.43 2278
2450.90 2195
2451.37 2269
2451.83 2307
2452.30 2317
2452.77 2220
2453.24 2216
2453.70 2342
2454.17 2304
2454.64 2285
2455.10 2156
2455.57 2157
2456.04 2168
2456.51 2144
2456.97 2176
2457.44 2250
2457.91 2198
2458.38 2162
2458.84 2113
2459.31 2243
2459.78 2197
2460.25 2123
2460.72 2166
2461.18 2102
2461.65 2079
2462.12 2163
2462.59 2222
2463.06 2162
2463.52 2150
2463.99 2139
2464.46 2206
2464.93 2176
2465.40 2180
2465.86 2239
2466.33 2274
2466.80 2298
2467.27 2265
2467.74 2278
2468.21 2210
2468.68 2286
2469.14 2346
2469.61 2346
2470.08 2465
2470.55 2452
2471.02 2572
2471.49 2526
2471.96 2445
2472.43 2481
2472.90 2456
2473.36 2433
2473.83 2414
2474.30 2385
2474.77 2331
2475.24 2256
2475.71 2177
2476.18 2255
2476.65 2270
2477.12 2303
2477.59 2376
2478.06 2323
2478.53 2397
2479.00 2343
2479.47 2215
2479.94 2278
2480.41 2272
2480.87 2221
2481.34 2205
2481.81 2160
2482.28 2176
2482.75 2134
2483.22 2119
2483.69 2112
2484.16 2033
2484.63 2142
2485.10 2196
2485.57 2249
2486.05 2356
2486.52 2440
2486.99 2461
2487.46 2521
2487.93 2557
2488.40 2684
2488.87 2612
2489.34 2620
2489.81 2594
2490.28 2548
2490.75 2484
2491.22 2380
2491.69 2425
2492.16 2326
2492.63 2368
2493.10 2322
2493.58 2294
2494.05 2221
2494.52 2288
2494.99 2307
2495.46 2262
2495.93 2271
2496.40 2361
2496.87 2355
2497.34 2355
2497.82 2274
2498.29 2250
2498.76 2317
2499.23 2307
2499.70 2200
2500.17 2125
2500.64 2141
2501.12 2116
2501.59 2103
2502.06 2069
2502.53 2116
2503.00 2085
2503.48 2120
2503.95 2133
2504.42 2176
2504.89 2185
2505.36 2150
2505.84 2176
2506.31 2138
2506.78 2184
2507.25 2191
2507.72 2151
2508.20 2159
2508.67 2230
2509.14 2319
2509.61 2315
2510.09 2329
2510.56 2393
2511.03 2534
2511.50 2590
2511.98 2791
2512.45 2926
2512.92 2804
2513.40 2775
2513.87 2743
2514.34 2829
2514.81 2749
2515.29 2711
2515.76 2659
2516.23 2484
2516.71 2436
2517.18 2464
2517.65 2410
2518.13 2463
2518.60 2518
2519.07 2386
2519.55 2420
2520.02 2397
2520.49 2407
2520.97 2368
2521.44 2423
2521.91 2422
2522.39 2392
2522.86 2326
2523.34 2274
2523.81 2297
2524.28 2298
2524.76 2315
2525.23 2325
2525.70 2452
2526.18 2575
2526.65 2649
2527.13 2737
2527.60 2781
2528.08 2809
2528.55 2714
2529.02 2698
2529.50 2650
2529.97 2571
2530.45 2490
2530.92 2439
2531.40 2329
2531.87 2308
2532.34 2378
2532.82 2399
2533.29 2404
2533.77 2352
2534.24 2416
2534.72 2335
2535.19 2334
2535.67 2362
2536.14 2368
2536.62 2378
2537.09 2407
2537.57 2451
2538.04 2499
2538.52 2452
2538.99 2502
2539.47 2607
2539.94 2558
2540.42 2561
2540.90 2578
2541.37 2599
2541.85 2548
2542.32 2445
2542.80 2445
2543.27 2560
2543.75 2456
2544.22 2430
2544.70 2408
2545.18 2391
2545.65 2492
2546.13 2463
2546.60 2530
2547.08 2551
2547.56 2628
2548.03 2773
2548.51 2710
2548.98 2746
2549.46 2696
2549.94 2702
2550.41 2728
2550.89 2726
2551.37 2608
2551.84 2549
2552.32 2567
2552.80 2547
2553.27 2541
2553.75 2538
2554.23 2531
2554.70 2485
2555.18 2432
2555.66 2443
2556.13 2390
2556.61 2376
2557.09 2406
2557.56 2354
2558.04 2338
2558.52 2387
2558.99 2263
2559.47 2340
2559.95 2280
2560.43 2218
2560.90 2290
2561.38 2285
2561.86 2303
2562.33 2282
2562.81 2214
2563.29 2197
2563.77 2194
2564.25 2200
2564.72 2255
2565.20 2238
2565.68 2227
2566.16 2180
2566.63 2203
2567.11 2243
2567.59 2260
2568.07 2209
2568.55 2216
2569.02 2287
2569.50 2244
2569.98 2250
2570.46 2199
2570.94 2148
2571.41 2220
2571.89 2115
2572.37 2064
2572.85 2135
2573.33 2105
2573.81 2138
2574.28 2123
2574.76 2164
2575.24 2156
2575.72 2213
2576.20 2226
2576.68 2204
2577.16 2277
2577.64 2208
2578.11 2219
2578.59 2206
2579.07 2264
2579.55 2280
2580.03 2245
2580.51 2191
2580.99 2172
2581.47 2201
2581.95 2242
2582.43 2134
2582.91 2073
2583.39 2195
2583.86 2183
2584.34 2090
2584.82 2101
2585.30 2123
2585.78 2202
2586.26 2208
2586.74 2094
2587.22 2198
2587.70 2200
2588.18 2234
2588.66 2185
2589.14 2158
2589.62 2210
2590.10 2215
2590.58 2177
2591.06 2190
2591.54 2192
2592.02 2186
2592.50 2206
2592.98 2261
2593.46 2166
2593.94 2118
2594.42 2217
2594.90 2184
2595.38 2147
2595.86 2049
2596.35 2019
2596.83 2061
2597.31 2081
2597.79 2209
2598.27 2207
2598.75 2184
2599.23 2224
2599.71 2252
2600.19 2256
2600.67 2239
2601.15 2255
2601.63 2277
2602.12 2221
2602.60 2188
2603.08 2158
2603.56 2224
2604.04 2178
2604.52 2199
2605.00 2284
2605.48 2221
2605.97 2264
2606.45 2277
2606.93 2148
2607.41 2175
2607.89 2193
2608.37 2245
2608.86 2224
2609.34 2161
2609.82 2250
2610.30 2274
2610.78 2235
2611.26 2212
2611.75 2402
2612.23 2297
2612.71 2265
2613.19 2342
2613.68 2331
2614.16 2302
2614.64 2318
2615.12 2306
2615.60 2238
2616.09 2165
2616.57 2234
2617.05 2185
2617.53 2200
2618.02 2263
2618.50 2198
2618.98 2175
2619.46 2202
2619.95 2232
2620.43 2138
2620.91 2159
2621.40 2166
2621.88 2190
2622.36 2180
2622.85 2191
2623.33 2165
2623.81 2181
2624.29 2191
2624.78 2206
2625.26 2154
2625.74 2243
2626.23 2264
2626.71 2258
2627.19 2283
2627.68 2388
2628.16 2377
2628.64 2347
2629.13 2433
2629.61 2570
2630.10 2576
2630.58 2558
2631.06 2635
2631.55 2630
2632.03 2748
2632.51 2713
2633.00 2771
2633.48 2644
2633.97 2592
2634.45 2535
2634.94 2428
2635.42 2342
2635.90 2341
2636.39 2320
2636.87 2360
2637.36 2367
2637.84 2302
2638.33 2362
2638.81 2374
2639.29 2401
2639.78 2312
2640.26 2300
2640.75 2329
2641.23 2272
2641.72 2338
2642.20 2332
2642.69 2350
2643.17 2287
2643.66 2230
2644.14 2312
2644.63 2338
2645.11 2305
2645.60 2320
2646.08 2244
2646.57 2293
2647.05 2285
2647.54 2244
2648.02 2237
2648.51 2234
2648.99 2206
2649.48 2245
2649.97 2271
2650.45 2243
2650.94 2375
2651.42 2312
2651.91 2359
2652.39 2366
2652.88 2358
2653.37 2466
2653.85 2509
2654.34 2613
2654.82 2714
2655.31 2723
2655.80 2849
2656.28 2916
2656.77 2935
2657.25 2796
2657.74 2675
2658.23 2617
2658.71 2578
2659.20 2492
2659.69 2432
2660.17 2383
2660.66 2283
2661.14 2336
2661.63 2331
2662.12 2267
2662.60 2302
2663.09 2331
2663.58 2318
2664.06 2321
2664.55 2327
2665.04 2291
2665.53 2264
2666.01 2294
2666.50 2319
2666.99 2306
2667.47 2340
2667.96 2354
2668.45 2390
2668.94 2278
2669.42 2349
2669.91 2431
2670.40 2380
2670.88 2497
2671.37 2502
2671.86 2396
2672.35 2448
2672.83 2549
2673.32 2660
2673.81 2654
2674.30 2798
2674.79 2864
2675.27 2845
2675.76 2863
2676.25 2834
2676.74 2751
2677.23 2642
2677.71 2656
2678.20 2574
2678.69 2494
2679.18 2414
2679.67 2444
2680.15 2298
2680.64 2240
2681.13 2200
2681.62 2228
2682.11 2271
2682.60 2230
2683.08 2254
2683.57 2276
2684.06 2279
2684.55 2259
2685.04 2288
2685.53 2231
2686.02 2248
2686.51 2128
2686.99 2106
2687.48 2247
2687.97 2068
2688.46 2071
2688.95 2157
2689.44 2136
2689.93 2100
2690.42 2108
2690.91 2154
2691.40 2205
2691.89 2159
2692.38 2227
2692.87 2314
2693.35 2306
2693.84 2266
2694.33 2333
2694.82 2318
2695.31 2401
2695.80 2384
2696.29 2327
2696.78 2403
2697.27 2291
2697.76 2299
2698.25 2322
2698.74 2311
2699.23 2277
2699.72 2216
2700.21 2220
2700.70 2251
2701.19 2260
2701.68 2249
2702.17 2171
2702.66 2159
2703.15 2289
2703.64 2375
2704.13 2346
2704.62 2347
2705.12 2291
2705.61 2274
2706.10 2251
2706.59 2244
2707.08 2218
2707.57 2239
2708.06 2216
2708.55 2202
2709.04 2141
2709.53 2217
2710.02 2108
2710.51 2128
2711.01 2152
2711.50 2135
2711.99 2225
2712.48 2229
2712.97 2153
2713.46 2141
2713.95 2140
2714.44 2168
2714.94 2187
2715.43 2113
2715.92 2129
2716.41 2207
2716.90 2151
2717.39 2193
2717.89 2114
2718.38 2125
2718.87 2075
2719.36 2114
2719.85 2058
2720.34 2106
2720.84 2153
2721.33 2182
2721.82 2356
2722.31 2430
2722.80 2419
2723.30 2433
2723.79 2350
2724.28 2396
2724.77 2378
2725.27 2232
2725.76 2253
2726.25 2231
2726.74 2250
2727.24 2179
2727.73 2174
2728.22 2201
2728.71 2302
2729.21 2328
2729.70 2297
2730.19 2299
2730.69 2271
2731.18 2202
2731.67 2295
2732.16 2233
2732.66 2243
2733.15 2357
2733.64 2326
2734.14 2402
2734.63 2383
2735.12 2438
2735.62 2426
2736.11 2388
2736.60 2473
2737.10 2392
2737.59 2352
2738.08 2479
2738.58 2480
2739.07 2442
2739.56 2425
2740.06 2501
2740.55 2387
2741.05 2406
2741.54 2376
2742.03 2330
2742.53 2264
2743.02 2292
2743.52 2275
2744.01 2400
2744.50 2297
2745.00 2281
2745.49 2334
2745.99 2350
2746.48 2335
2746.97 2372
2747.47 2390
2747.96 2435
2748.46 2453
2748.95 2366
2749.45 2459
2749.94 2363
2750.44 2331
2750.93 2364
2751.43 2211
2751.92 2312
2752.42 2182
2752.91 2129
2753.41 2243
2753.90 2236
2754.40 2302
2754.89 2200
2755.39 2236
2755.88 2301
2756.38 2320
2756.87 2287
2757.37 2233
2757.86 2247
2758.36 2206
2758.85 2182
2759.35 2261
2759.84 2238
2760.34 2393
2760.83 2410
2761.33 2513
2761.83 2444
2762.32 2520
2762.82 2555
2763.31 2545
2763.81 2500
2764.30 2482
2764.80 2485
2765.30 2453
2765.79 2467
2766.29 2431
2766.78 2341
2767.28 2287
2767.78 2342
2768.27 2355
2768.77 2318
2769.27 2246
2769.76 2329
2770.26 2303
2770.76 2256
2771.25 2191
2771.75 2272
2772.24 2297
2772.74 2319
2773.24 2294
2773.73 2310
2774.23 2384
2774.73 2427
2775.23 2460
2775.72 2442
2776.22 2485
2776.72 2539
2777.21 2588
2777.71 2538
2778.21 2491
2778.70 2480
2779.20 2506
2779.70 2446
2780.20 2448
2780.69 2462
2781.19 2404
2781.69 2391
2782.19 2260
2782.68 2324
2783.18 2216
2783.68 2245
2784.18 2207
2784.67 2244
2785.17 2172
2785.67 2235
2786.17 2234
2786.67 2208
2787.16 2287
2787.66 2365
2788.16 2310
2788.66 2229
2789.16 2194
2789.65 2147
2790.15 2108
2790.65 2165
2791.15 2203
2791.65 2222
2792.15 2194
2792.64 2172
2793.14 2160
2793.64 2289
2794.14 2297
2794.64 2239
2795.14 2209
2795.64 2141
2796.13 2162
2796.63 2229
2797.13 2314
2797.63 2332
2798.13 2396
2798.63 2393
2799.13 2261
2799.63 2230
2800.13 2260
2800.62 2237
2801.12 2238
2801.62 2246
2802.12 2229
2802.62 2135
2803.12 2119
2803.62 2203
2804.12 2184
2804.62 2117
2805.12 2198
2805.62 2227
2806.12 2246
2806.62 2266
2807.12 2232
2807.62 2241
2808.12 2343
2808.62 2293
2809.12 2301
2809.62 2380
2810.12 2402
2810.62 2631
2811.12 2802
2811.62 3094
2812.12 3356
2812.62 3546
2813.12 3751
2813.62 3779
2814.12 3855
2814.62 3906
2815.12 3634
2815.62 3581
2816.12 3393
2816.62 3307
2817.12 3131
2817.62 3014
2818.12 2909
2818.62 2766
2819.12 2737
2819.63 2649
2820.13 2540
2820.63 2497
2821.13 2439
2821.63 2382
2822.13 2374
2822.63 2356
2823.13 2284
2823.63 2207
2824.13 2159
2824.64 2143
2825.14 2240
2825.64 2226
2826.14 2267
2826.64 2236
2827.14 2362
2827.64 2269
2828.15 2202
2828.65 2197
2829.15 2299
2829.65 2175
2830.15 2197
2830.65 2233
2831.16 2288
2831.66 2214
2832.16 2211
2832.66 2224
2833.16 2199
2833.67 2248
2834.17 2236
2834.67 2295
2835.17 2390
2835.68 2395
2836.18 2453
2836.68 2399
2837.18 2433
2837.68 2446
2838.19 2433
2838.69 2494
2839.19 2429
2839.70 2463
2840.20 2508
2840.70 2482
2841.20 2578
2841.71 2561
2842.21 2530
2842.71 2458
2843.21 2532
2843.72 2558
2844.22 2542
2844.72 2562
2845.23 2556
2845.73 2553
2846.23 2481
2846.74 2459
2847.24 2536
2847.74 2551
2848.25 2481
2848.75 2612
2849.25 2688
2849.76 2716
2850.26 2705
2850.76 2716
2851.27 2768
2851.77 2591
2852.28 2541
2852.78 2484
2853.28 2440
2853.79 2389
2854.29 2433
2854.79 2445
2855.30 2329
2855.80 2351
2856.31 2382
2856.81 2510
2857.31 2467
2857.82 2539
2858.32 2542
2858.83 2594
2859.33 2619
2859.84 2651
2860.34 2635
2860.85 2601
2861.35 2481
2861.85 2538
2862.36 2527
2862.86 2431
2863.37 2474
2863.87 2351
2864.38 2254
2864.88 2276
2865.39 2140
2865.89 2263
2866.40 2282
2866.90 2252
2867.41 2201
2867.91 2130
2868.42 2218
2868.92 2363
2869.43 2396
2869.93 2321
2870.44 2418
2870.94 2470
2871.45 2536
2871.96 2593
2872.46 2696
2872.97 2702
2873.47 2818
2873.98 2902
2874.48 2885
2874.99 2876
2875.49 2866
2876.00 2742
2876.51 2772
2877.01 2764
2877.52 2719
2878.02 2673
2878.53 2522
2879.04 2504
2879.54 2494
2880.05 2535
2880.55 2524
2881.06 2611
2881.57 2639
2882.07 2619
2882.58 2702
2883.09 2788
2883.59 2820
2884.10 2810
2884.61 2807
2885.11 2904
2885.62 2784
2886.13 2904
2886.63 3102
2887.14 3166
2887.65 3187
2888.15 3221
2888.66 3151
2889.17 3174
2889.67 3107
2890.18 2846
2890.69 2873
2891.20 2765
2891.70 2700
2892.21 2722
2892.72 2678
2893.22 2670
2893.73 2578
2894.24 2713
2894.75 2836
2895.25 2814
2895.76 2795
2896.27 2905
2896.78 2980
2897.29 2947
2897.79 2962
2898.30 2905
2898.81 2755
2899.32 2789
2899.82 2736
2900.33 2712
2900.84 2783
2901.35 2775
2901.86 2791
2902.36 2911
2902.87 2875
2903.38 2863
2903.89 2829
2904.40 2900
2904.91 2895
2905.41 2914
2905.92 2870
2906.43 2859
2906.94 2817
2907.45 2742
2907.96 2781
2908.47 2616
2908.97 2667
2909.48 2606
2909.99 2618
2910.50 2629
2911.01 2474
2911.52 2455
2912.03 2557
2912.54 2516
2913.05 2551
2913.55 2581
2914.06 2509
2914.57 2572
2915.08 2575
2915.59 2501
2916.10 2519
2916.61 2560
2917.12 2490
2917.63 2477
2918.14 2457
2918.65 2463
2919.16 2537
2919.67 2545
2920.18 2667
2920.69 2777
2921.20 2807
2921.71 2791
2922.22 2855
2922.73 2839
2923.24 2836
2923.75 2837
2924.26 2731
2924.77 2738
2925.28 2624
2925.79 2653
2926.30 2582
2926.81 2573
2927.32 2605
2927.83 2680
2928.34 2516
2928.85 2502
2929.36 2553
2929.87 2542
2930.38 2531
2930.89 2592
2931.40 2548
2931.91 2577
2932.42 2595
2932.93 2661
2933.45 2569
2933.96 2580
2934.47 2607
2934.98 2577
2935.49 2512
2936.00 2586
2936.51 2627
2937.02 2610
2937.53 2749
2938.04 2856
2938.56 3036
2939.07 3359
2939.58 3869
2940.09 4393
2940.60 4749
2941.11 5240
2941.62 5596
2942.14 5832
2942.65 5969
2943.16 5793
2943.67 5502
2944.18 5134
2944.70 4752
2945.21 4423
2945.72 4032
2946.23 3736
2946.74 3513
2947.26 3051
2947.77 2894
2948.28 2854
2948.79 2762
2949.30 2785
2949.82 2729
2950.33 2581
2950.84 2501
2951.35 2489
2951.87 2441
2952.38 2388
2952.89 2363
2953.40 2406
2953.92 2324
2954.43 2390
2954.94 2313
2955.45 2305
2955.97 2233
2956.48 2317
2956.99 2372
2957.51 2321
2958.02 2361
2958.53 2335
2959.04 2321
2959.56 2336
2960.07 2386
2960.58 2425
2961.10 2362
2961.61 2368
2962.12 2447
2962.64 2522
2963.15 2615
2963.66 2552
2964.18 2636
2964.69 2659
2965.21 2625
2965.72 2579
2966.23 2695
2966.75 2601
2967.26 2676
2967.77 2748
2968.29 2773
2968.80 2793
2969.32 2801
2969.83 2707
2970.34 2739
2970.86 2731
2971.37 2693
2971.89 2706
2972.40 2786
2972.91 2605
2973.43 2589
2973.94 2651
2974.46 2683
2974.97 2593
2975.49 2619
2976.00 2621
2976.52 2584
2977.03 2659
2977.55 2634
2978.06 2745
2978.57 2909
2979.09 2941
2979.60 2876
2980.12 2799
2980.63 2838
2981.15 2941
2981.66 2963
2982.18 3076
2982.69 3057
2983.21 3046
2983.73 3000
2984.24 3049
2984.76 2972
2985.27 3006
2985.79 3052
2986.30 3122
2986.82 3064
2987.33 3125
2987.85 3124
2988.36 3021
2988.88 3194
2989.40 3201
2989.91 3084
2990.43 3207
2990.94 3138
2991.46 3140
2991.97 3160
2992.49 3128
2993.01 3091
2993.52 3130
2994.04 3141
2994.55 3367
2995.07 3473
2995.59 3547
2996.10 3689
2996.62 3721
2997.14 3777
2997.65 3964
2998.17 4030
2998.69 4025
2999.20 4126
2999.72 4178
3000.24 4026
3000.75 4031
3001.27 4272
3001.79 4349
3002.30 4662
3002.82 5165
3003.34 5939
3003.85 7059
3004.37 8051
3004.89 8825
3005.40 9309
3005.92 9512
3006.44 9460
3006.96 9027
3007.47 8163
3007.99 7223
3008.51 6350
3009.03 5659
3009.54 5006
3010.06 4375
3010.58 4045
3011.10 3872
3011.61 3579
3012.13 3443
3012.65 3355
3013.17 3281
3013.68 3329
3014.20 3312
3014.72 3273
3015.24 3278
3015.76 3207
3016.27 3184
3016.79 3321
3017.31 3314
3017.83 3188
3018.35 3192
3018.86 3228
3019.38 3229
3019.90 3190
3020.42 3164
3020.94 3174
3021.46 3081
3021.97 3176
3022.49 3168
3023.01 3065
3023.53 3099
3024.05 3194
3024.57 3204
3025.09 3182
3025.61 3244
3026.12 3124
3026.64 3032
3027.16 2962
3027.68 2977
3028.20 2944
3028.72 2864
3029.24 2891
3029.76 2915
3030.28 2895
3030.80 2920
3031.32 2818
3031.84 2802
3032.35 2895
3032.87 2875
3033.39 2720
3033.91 2725
3034.43 2857
3034.95 2779
3035.47 2773
3035.99 2816
3036.51 2953
3037.03 2879
3037.55 2878
3038.07 3067
3038.59 2976
3039.11 2836
3039.63 2812
3040.15 2811
3040.67 2806
3041.19 2774
3041.71 2734
3042.23 2691
3042.75 2720
3043.27 2739
3043.79 2726
3044.31 2791
3044.83 2814
3045.35 2903
3045.87 2844
3046.40 2867
3046.92 2844
3047.44 2857
3047.96 2959
3048.48 2892
3049.00 2830
3049.52 2854
3050.04 2824
3050.56 2776
3051.08 2856
3051.60 2924
3052.12 2802
3052.65 2782
3053.17 2807
3053.69 2801
3054.21 2856
3054.73 2765
3055.25 2703
3055.77 2752
3056.30 2821
3056.82 2921
3057.34 2864
3057.86 2820
3058.38 2937
3058.90 2977
3059.42 2943
3059.95 2936
3060.47 2904
3060.99 2847
3061.51 2918
3062.03 2937
3062.56 3046
3063.08 3001
3063.60 3011
3064.12 3098
3064.64 3235
3065.17 3263
3065.69 3423
3066.21 3509
3066.73 3660
3067.26 3740
3067.78 3833
3068.30 3968
3068.82 3955
3069.35 4053
3069.87 3983
3070.39 4086
3070.91 3873
3071.44 3817
3071.96 3672
3072.48 3729
3073.01 3526
3073.53 3689
3074.05 3730
3074.57 3532
3075.10 3668
3075.62 3650
3076.14 3659
3076.67 3704
3077.19 3821
3077.71 3797
3078.24 3858
3078.76 3984
3079.28 3965
3079.81 4157
3080.33 4308
3080.85 4351
3081.38 4448
3081.90 4546
3082.42 4639
3082.95 4724
3083.47 4797
3084.00 4770
3084.52 4645
3085.04 4565
3085.57 4554
3086.09 4485
3086.62 4510
3087.14 4598
3087.66 4811
3088.19 5272
3088.71 5845
3089.24 6778
3089.76 7734
3090.29 8747
3090.81 9467
3091.33 9556
3091.86 9583
3092.38 9309
3092.91 8417
3093.43 7666
3093.96 6714
3094.48 6180
3095.01 5939
3095.53 5567
3096.06 5522
3096.58 5244
3097.11 5275
3097.63 5358
3098.16 5387
3098.68 5415
3099.21 5351
3099.73 5470
3100.26 5685
3100.78 6229
3101.31 7012
3101.83 8189
3102.36 9968
3102.88 11966
3103.41 14231
3103.93 15578
3104.46 16109
3104.99 15844
3105.51 14605
3106.04 12701
3106.56 10984
3107.09 9224
3107.61 7879
3108.14 6891
3108.67 5971
3109.19 5306
3109.72 5203
3110.24 5023
3110.77 4878
3111.30 4878
3111.82 4908
3112.35 4783
3112.87 4629
3113.40 4445
3113.93 4374
3114.45 4281
3114.98 4169
3115.51 4055
3116.03 3955
3116.56 3860
3117.09 3818
3117.61 3676
3118.14 3588
3118.67 3511
3119.19 3611
3119.72 3692
3120.25 3660
3120.77 3762
3121.30 3924
3121.83 4011
3122.35 4149
3122.88 4270
3123.41 4236
3123.94 4225
3124.46 4127
3124.99 4253
3125.52 4317
3126.05 4412
3126.57 4438
3127.10 4430
3127.63 4491
3128.16 4500
3128.68 4281
3129.21 4263
3129.74 4145
3130.27 4044
3130.79 3858
3131.32 3813
3131.85 3670
3132.38 3340
3132.91 3357
3133.43 3451
3133.96 3332
3134.49 3390
3135.02 3422
3135.55 3396
3136.07 3257
3136.60 3347
3137.13 3377
3137.66 3415
3138.19 3274
3138.72 3287
3139.24 3285
3139.77 3283
3140.30 3145
3140.83 3059
3141.36 2988
3141.89 2897
3142.42 2940
3142.95 2846
3143.47 2789
3144.00 2879
3144.53 2878
3145.06 2775
3145.59 2916
3146.12 2989
3146.65 3089
3147.18 3132
3147.71 3204
3148.24 3333
3148.76 3420
3149.29 3573
3149.82 3497
3150.35 3500
3150.88 3441
3151.41 3397
3151.94 3410
3152.47 3375
3153.00 3408
3153.53 3225
3154.06 3311
3154.59 3384
3155.12 3363
3155.65 3433
3156.18 3479
3156.71 3566
3157.24 3630
3157.77 3630
3158.30 3545
3158.83 3468
3159.36 3628
3159.89 3569
3160.42 3546
3160.95 3453
3161.48 3403
3162.01 3384
3162.54 3245
3163.07 3214
3163.60 3202
3164.13 3113
3164.66 3083
3165.20 3080
3165.73 3084
3166.26 3018
3166.79 3045
3167.32 3005
3167.85 2900
3168.38 2855
3168.91 2825
3169.44 2758
3169.97 2781
3170.50 2732
3171.04 2748
3171.57 2894
3172.10 2967
3172.63 3200
3173.16 3254
3173.69 3405
3174.22 3466
3174.75 3665
3175.29 3711
3175.82 3574
3176.35 3517
3176.88 3526
3177.41 3427
3177.94 3370
3178.48 3144
3179.01 3041
3179.54 2904
3180.07 2869
3180.60 2811
3181.14 2821
3181.67 2739
3182.20 2879
3182.73 2780
3183.26 2676
3183.80 2712
3184.33 2683
3184.86 2607
3185.39 2561
3185.93 2611
3186.46 2650
3186.99 2626
3187.52 2623
3188.06 2631
3188.59 2746
3189.12 2691
3189.65 2727
3190.19 2708
3190.72 2750
3191.25 2637
3191.79 2670
3192.32 2678
3192.85 2605
3193.38 2596
3193.92 2674
3194.45 2723
3194.98 2736
3195.52 2660
3196.05 2590
3196.58 2694
3197.12 2723
3197.65 2757
3198.18 2896
3198.72 2854
3199.25 2906
3199.78 2976
3200.32 2986
3200.85 2960
3201.39 2981
3201.92 2959
3202.45 2941
3202.99 2879
3203.52 2896
3204.05 2831
3204.59 2895
3205.12 2980
3205.66 2834
3206.19 2924
3206.72 2938
3207.26 3016
3207.79 3066
3208.33 3268
3208.86 3365
3209.40 3469
3209.93 3603
3210.47 3852
3211.00 3976
3211.53 4048
3212.07 4059
3212.60 3943
3213.14 3977
3213.67 3745
3214.21 3606
3214.74 3416
3215.28 3417
3215.81 3243
3216.35 3159
3216.88 2962
3217.42 2925
3217.95 2798
3218.49 2696
3219.02 2677
3219.56 2707
3220.09 2737
3220.63 2808
3221.16 2806
3221.70 2845
3222.23 3010
3222.77 3026
3223.31 3187
3223.84 3330
3224.38 3459
3224.91 3497
3225.45 3456
3225.98 3473
3226.52 3507
3227.06 3455
3227.59 3364
3228.13 3283
3228.66 3154
3229.20 3162
3229.74 3118
3230.27 3033
3230.81 2935
3231.34 3047
3231.88 3063
3232.42 3127
3232.95 3095
3233.49 3130
3234.03 3154
3234.56 3145
3235.10 3180
3235.64 3177
3236.17 3211
3236.71 3369
3237.25 3454
3237.78 3495
3238.32 3557
3238.86 3538
3239.39 3576
3239.93 3585
3240.47 3490
3241.00 3412
3241.54 3424
3242.08 3424
3242.61 3280
3243.15 3385
3243.69 3390
3244.23 3338
3244.76 3407
3245.30 3435
3245.84 3484
3246.38 3501
3246.91 3581
3247.45 3513
3247.99 3622
3248.53 3730
3249.06 3704
3249.60 3780
3250.14 4009
3250.68 4240
3251.21 4799
3251.75 5606
3252.29 6544
3252.83 7920
3253.37 9112
3253.90 9915
3254.44 10044
3254.98 9707
3255.52 9163
3256.06 8216
3256.60 7353
3257.13 6334
3257.67 5702
3258.21 5230
3258.75 4630
3259.29 4332
3259.83 4174
3260.36 4201
3260.90 4297
3261.44 4469
3261.98 4628
3262.52 4755
3263.06 5013
3263.60 4946
3264.14 4906
3264.68 4877
3265.21 4803
3265.75 4584
3266.29 4507
3266.83 4175
3267.37 4065
3267.91 3769
3268.45 3600
3268.99 3730
3269.53 3617
3270.07 3521
3270.61 3512
3271.15 3376
3271.69 3394
3272.23 3513
3272.76 3579
3273.30 3567
3273.84 3583
3274.38 3688
3274.92 3669
3275.46 3580
3276.00 3537
3276.54 3521
3277.08 3472
3277.62 3571
3278.16 3618
3278.70 3575
3279.24 3559
3279.78 3533
3280.32 3563
3280.86 3617
3281.41 3637
3281.95 3656
3282.49 3588
3283.03 3649
3283.57 3708
3284.11 3548
3284.65 3681
3285.19 3825
3285.73 3815
3286.27 3963
3286.81 4013
3287.35 3939
3287.89 4008
3288.43 4043
3288.97 4025
3289.52 3952
3290.06 3999
3290.60 3962
3291.14 4068
3291.68 4139
3292.22 4211
3292.76 4344
3293.30 4610
3293.85 4717
3294.39 5126
3294.93 5484
3295.47 5817
3296.01 6196
3296.55 6502
3297.09 6586
3297.64 6673
3298.18 6404
3298.72 6271
3299.26 5985
3299.80 5717
3300.34 5402
3300.89 5141
3301.43 4905
3301.97 4747
3302.51 4533
3303.06 4398
3303.60 4461
3304.14 4353
3304.68 4360
3305.22 4262
3305.77 4271
3306.31 4324
3306.85 4440
3307.39 4286
3307.94 4346
3308.48 4534
3309.02 4614
3309.56 4688
3310.11 4857
3310.65 5092
3311.19 5031
3311.74 5023
3312.28 4946
3312.82 4909
3313.36 4764
3313.91 4947
3314.45 4804
3314.99 4846
3315.54 5058
3316.08 5102
3316.62 5249
3317.17 5528
3317.71 5989
3318.25 6370
3318.80 6786
3319.34 7252
3319.88 7584
3320.43 7871
3320.97 7686
3321.51 7416
3322.06 6710
3322.60 6320
3323.14 5943
3323.69 5517
3324.23 5308
3324.78 4983
3325.32 4729
3325.86 4621
3326.41 4594
3326.95 4560
3327.50 4430
3328.04 4201
3328.59 4075
3329.13 4192
3329.67 4160
3330.22 4104
3330.76 4165
3331.31 4299
3331.85 4372
3332.40 4645
3332.94 5181
3333.49 5856
3334.03 6828
3334.57 8027
3335.12 9375
3335.66 10508
3336.21 11389
3336.75 11827
3337.30 11595
3337.84 11315
3338.39 10745
3338.93 10093
3339.48 8924
3340.02 7823
3340.57 6867
3341.11 6138
3341.66 5537
3342.20 4903
3342.75 4547
3343.30 4271
3343.84 3850
3344.39 3754
3344.93 3632
3345.48 3468
3346.02 3413
3346.57 3412
3347.11 3356
3347.66 3381
3348.21 3506
3348.75 3469
3349.30 3511
3349.84 3482
3350.39 3594
3350.94 3657
3351.48 3682
3352.03 3562
3352.57 3458
3353.12 3524
3353.67 3385
3354.21 3461
3354.76 3244
3355.31 3120
3355.85 3224
3356.40 3167
3356.95 3145
3357.49 3197
3358.04 3291
3358.59 3286
3359.13 3123
3359.68 3184
3360.23 3194
3360.77 3195
3361.32 3228
3361.87 3274
3362.41 3132
3362.96 3135
3363.51 3049
3364.05 3166
3364.60 3203
3365.15 3208
3365.70 3217
3366.24 3199
3366.79 3157
3367.34 3032
3367.89 3023
3368.43 3124
3368.98 3095
3369.53 3088
3370.08 3014
3370.62 3061
3371.17 3095
3371.72 3223
3372.27 3248
3372.81 3433
3373.36 3537
3373.91 3540
3374.46 3518
3375.01 3573
3375.55 3579
3376.10 3528
3376.65 3378
3377.20 3254
3377.75 3139
3378.30 3139
3378.84 3088
3379.39 3054
3379.94 3050
3380.49 2997
3381.04 2981
3381.59 2992
3382.13 3069
3382.68 3100
3383.23 3176
3383.78 3135
3384.33 3048
3384.88 2969
3385.43 2970
3385.98 2970
3386.52 2822
3387.07 2758
3387.62 2833
3388.17 2971
3388.72 3031
3389.27 2891
3389.82 2938
3390.37 2925
3390.92 2864
3391.47 2962
3392.02 2938
3392.57 2986
3393.12 2895
3393.66 2903
3394.21 2684
3394.76 2691
3395.31 2837
3395.86 2807
3396.41 2841
3396.96 2742
3397.51 2886
3398.06 2776
3398.61 2774
3399.16 2893
3399.71 2864
3400.26 2980
3400.81 2991
3401.36 2903
3401.91 2806
3402.46 2769
3403.01 2832
3403.56 2862
3404.11 2708
3404.66 2750
3405.21 2728
3405.77 2733
3406.32 2774
3406.87 2876
3407.42 2750
3407.97 2740
3408.52 2716
3409.07 2735
3409.62 2713
3410.17 2797
3410.72 2789
3411.27 2813
3411.82 2940
3412.37 2985
3412.93 2960
3413.48 2950
3414.03 2990
3414.58 2939
3415.13 3016
3415.68 3031
3416.23 3110
3416.78 3235
3417.34 3409
3417.89 3670
3418.44 3887
3418.99 4072
3419.54 4286
3420.09 4281
3420.65 4135
3421.20 4023
3421.75 3725
3422.30 3538
3422.85 3443
3423.40 3353
3423.96 3268
3424.51 3210
3425.06 3351
3425.61 3417
3426.17 3527
3426.72 3402
3427.27 3338
3427.82 3349
3428.37 3282
3428.93 3121
3429.48 3046
3430.03 3009
3430.58 2948
3431.14 2983
3431.69 2885
3432.24 2845
3432.79 2849
3433.35 2949
3433.90 2926
3434.45 2955
3435.01 2995
3435.56 2919
3436.11 2979
3436.66 3037
3437.22 3033
3437.77 3106
3438.32 3057
3438.88 3054
3439.43 3242
3439.98 3182
3440.54 3086
3441.09 2989
3441.64 2925
3442.20 2899
3442.75 2915
3443.30 3052
3443.86 2816
3444.41 2836
3444.96 2938
3445.52 2956
3446.07 2879
3446.63 2858
3447.18 2883
3447.73 2859
3448.29 2896
3448.84 2919
3449.40 2870
3449.95 2847
3450.50 2746
3451.06 2761
3451.61 2851
3452.17 2840
3452.72 2766
3453.27 2787
3453.83 2678
3454.38 2765
3454.94 2875
3455.49 2823
3456.05 2711
3456.60 2836
3457.16 2991
3457.71 2921
3458.27 2817
3458.82 2928
3459.38 2928
3459.93 2932
3460.49 2968
3461.04 3027
3461.60 2982
3462.15 3090
3462.71 3172
3463.26 3306
3463.82 3273
3464.37 3337
3464.93 3359
3465.48 3302
3466.04 3327
3466.59 3278
3467.15 3345
3467.70 3324
3468.26 3370
3468.81 3460
3469.37 3465
3469.93 3603
3470.48 3866
3471.04 4118
3471.59 4139
3472.15 4159
3472.70 4320
3473.26 4299
3473.82 4177
3474.37 4081
3474.93 4109
3475.48 3962
3476.04 3867
3476.60 3869
3477.15 3855
3477.71 3778
3478.27 3994
3478.82 4097
3479.38 4075
3479.93 4094
3480.49 4142
3481.05 4236
3481.60 4222
3482.16 4350
3482.72 4401
3483.27 4638
3483.83 4661
3484.39 4779
3484.95 5087
3485.50 4978
3486.06 5144
3486.62 5350
3487.17 5319
3487.73 5421
3488.29 5682
3488.84 6052
3489.40 6536
3489.96 7579
3490.52 9219
3491.07 11791
3491.63 15085
3492.19 18344
3492.75 20842
3493.30 22325
3493.86 22515
3494.42 21394
3494.98 19181
3495.53 16232
3496.09 13212
3496.65 11301
3497.21 9477
3497.77 8158
3498.32 7312
3498.88 6781
3499.44 6408
3500.00 6356
3500.56 6431
3501.11 6760
3501.67 6996
3502.23 7633
3502.79 8369
3503.35 9577
3503.91 10846
3504.46 12065
3505.02 13521
3505.58 14370
3506.14 14670
3506.70 14326
3507.26 13622
3507.81 12576
3508.37 11562
3508.93 10217
3509.49 8838
3510.05 7960
3510.61 7306
3511.17 6811
3511.73 6374
3512.29 5980
3512.85 5628
3513.40 5573
3513.96 5334
3514.52 5077
3515.08 4643
3515.64 4449
3516.20 4304
3516.76 4032
3517.32 3933
3517.88 3842
3518.44 3790
3519.00 3735
3519.56 3714
3520.12 3666
3520.68 3627
3521.24 3554
3521.80 3463
3522.36 3607
3522.92 3597
3523.48 3564
3524.04 3640
3524.60 3697
3525.16 3613
3525.72 3564
3526.28 3550
3526.84 3549
3527.40 3471
3527.96 3492
3528.52 3573
3529.08 3559
3529.64 3586
3530.20 3540
3530.76 3599
3531.32 3711
3531.88 3711
3532.44 3748
3533.00 3690
3533.56 3709
3534.12 3711
3534.68 3760
3535.25 3791
3535.81 3778
3536.37 3782
3536.93 3888
3537.49 3716
3538.05 3564
3538.61 3514
3539.17 3497
3539.73 3510
3540.30 3442
3540.86 3426
3541.42 3442
3541.98 3533
3542.54 3629
3543.10 3659
3543.66 3710
3544.23 3739
3544.79 3716
3545.35 3755
3545.91 3775
3546.47 3650
3547.03 3628
3547.60 3545
3548.16 3501
3548.72 3408
3549.28 3256
3549.84 3179
3550.41 3182
3550.97 3078
3551.53 3137
3552.09 3118
3552.65 3061
3553.22 3018
3553.78 2987
3554.34 2972
3554.90 2857
3555.47 2889
3556.03 2895
3556.59 2921
3557.15 2851
3557.72 2887
3558.28 2857
3558.84 2817
3559.41 2892
3559.97 2987
3560.53 2948
3561.09 2928
3561.66 3058
3562.22 2989
3562.78 2941
3563.35 3057
3563.91 3202
3564.47 3332
3565.04 3433
3565.60 3478
3566.16 3473
3566.73 3466
3567.29 3598
3567.85 3519
3568.42 3392
3568.98 3255
3569.54 3153
3570.11 3082
3570.67 3019
3571.23 2937
3571.80 2901
3572.36 2888
3572.93 2930
3573.49 2936
3574.05 2902
3574.62 2912
3575.18 3015
3575.75 3139
3576.31 3183
3576.87 3331
3577.44 3491
3578.00 3541
3578.57 3549
3579.13 3517
3579.70 3510
3580.26 3462
3580.82 3261
3581.39 3267
3581.95 3278
3582.52 3213
3583.08 3171
3583.65 2984
3584.21 2953
3584.78 2890
3585.34 2921
3585.91 2941
3586.47 2848
3587.04 2670
3587.60 2683
3588.17 2677
3588.73 2663
3589.30 2648
3589.86 2645
3590.43 2695
3590.99 2561
3591.56 2685
3592.12 2658
3592.69 2685
3593.25 2709
3593.82 2746
3594.39 2734
3594.95 2627
3595.52 2680
3596.08 2647
3596.65 2555
3597.21 2675
3597.78 2726
3598.35 2703
3598.91 2739
3599.48 2681
3600.04 2709
3600.61 2745
3601.18 2624
3601.74 2623
3602.31 2703
3602.87 2715
3603.44 2635
3604.01 2574
3604.57 2684
3605.14 2697
3605.71 2640
3606.27 2615
3606.84 2657
3607.41 2714
3607.97 2618
3608.54 2623
3609.11 2611
3609.67 2547
3610.24 2477
3610.81 2562
3611.37 2497
3611.94 2410
3612.51 2481
3613.07 2629
3613.64 2592
3614.21 2742
3614.78 2903
3615.34 3092
3615.91 3406
3616.48 4006
3617.04 4497
3617.61 5135
3618.18 5641
3618.75 5980
3619.31 5987
3619.88 5931
3620.45 5769
3621.02 5351
3621.58 4921
3622.15 4518
3622.72 4071
3623.29 3795
3623.86 3546
3624.42 3225
3624.99 2995
3625.56 2776
3626.13 2718
3626.70 2716
3627.26 2552
3627.83 2559
3628.40 2485
3628.97 2517
3629.54 2535
3630.11 2539
3630.67 2458
3631.24 2590
3631.81 2510
3632.38 2522
3632.95 2515
3633.52 2593
3634.08 2636
3634.65 2665
3635.22 2530
3635.79 2545
3636.36 2622
3636.93 2622
3637.50 2613
3638.07 2589
3638.64 2590
3639.20 2714
3639.77 2897
3640.34 2997
3640.91 3178
3641.48 3436
3642.05 3516
3642.62 3662
3643.19 3893
3643.76 3791
3644.33 3676
3644.90 3668
3645.47 3565
3646.04 3387
3646.61 3281
3647.18 3323
3647.75 3273
3648.32 3195
3648.89 3242
3649.46 3143
3650.03 3154
3650.60 3129
3651.17 3217
3651.74 3260
3652.31 3379
3652.88 3478
3653.45 3667
3654.02 3556
3654.59 3616
3655.16 3407
3655.73 3304
3656.30 3400
3656.87 3342
3657.44 3285
3658.01 3307
3658.58 3244
3659.15 3430
3659.72 3559
3660.29 3669
3660.86 3869
3661.43 3857
3662.00 3762
3662.58 3632
3663.15 3659
3663.72 3545
3664.29 3468
3664.86 3362
3665.43 3381
3666.00 3505
3666.57 3600
3667.14 3969
3667.72 4109
3668.29 3903
3668.86 3858
3669.43 3661
3670.00 3505
3670.57 3430
3671.14 3206
3671.72 3032
3672.29 2995
3672.86 2928
3673.43 2910
3674.00 2990
3674.57 2973
3675.15 2995
3675.72 2973
3676.29 2971
3676.86 2987
3677.43 3046
3678.01 3083
3678.58 3206
3679.15 3067
3679.72 3103
3680.30 3156
3680.87 3047
3681.44 3136
3682.01 3017
3682.58 2933
3683.16 2730
3683.73 2670
3684.30 2712
3684.88 2658
3685.45 2642
3686.02 2669
3686.59 2615
3687.17 2630
3687.74 2692
3688.31 2736
3688.88 2729
3689.46 2849
3690.03 3089
3690.60 3195
3691.18 3221
3691.75 3283
3692.32 3246
3692.90 3211
3693.47 3089
3694.04 3048
3694.62 3058
3695.19 2925
3695.76 2821
3696.34 2769
3696.91 2739
3697.48 2709
3698.06 2684
3698.63 2750
3699.21 2701
3699.78 2589
3700.35 2627
3700.93 2654
3701.50 2650
3702.08 2595
3702.65 2781
3703.22 2626
3703.80 2675
3704.37 2700
3704.95 2662
3705.52 2729
3706.09 2747
3706.67 2725
3707.24 2753
3707.82 2746
3708.39 2736
3708.97 2736
3709.54 2688
3710.12 2711
3710.69 2703
3711.26 2778
3711.84 2671
3712.41 2678
3712.99 2624
3713.56 2653
3714.14 2609
3714.71 2599
3715.29 2596
3715.86 2665
3716.44 2744
3717.01 2658
3717.59 2744
3718.16 2753
3718.74 2657
3719.32 2667
3719.89 2630
3720.47 2656
3721.04 2746
3721.62 2577
3722.19 2525
3722.77 2679
3723.34 2567
3723.92 2512
3724.49 2550
3725.07 2524
3725.65 2416
3726.22 2473
3726.80 2383
3727.37 2419
3727.95 2567
3728.53 2529
3729.10 2609
3729.68 2612
3730.25 2913
3730.83 3214
3731.41 3572
3731.98 4058
3732.56 4438
3733.14 4942
3733.71 5235
3734.29 5290
3734.87 5390
3735.44 5297
3736.02 4955
3736.60 4605
3737.17 4275
3737.75 3937
3738.33 3561
3738.90 3378
3739.48 3126
3740.06 2864
3740.63 2793
3741.21 2740
3741.79 2551
3742.36 2487
3742.94 2500
3743.52 2438
3744.10 2460
3744.67 2355
3745.25 2396
3745.83 2448
3746.40 2472
3746.98 2543
3747.56 2353
3748.14 2394
3748.71 2479
3749.29 2459
3749.87 2420
3750.45 2443
3751.03 2466
3751.60 2339
3752.18 2409
3752.76 2414
3753.34 2437
3753.92 2415
3754.49 2412
3755.07 2408
3755.65 2445
3756.23 2460
3756.81 2453
3757.38 2534
3757.96 2665
3758.54 2673
3759.12 2795
3759.70 2835
3760.28 2943
3760.85 3054
3761.43 3071
3762.01 3156
3762.59 3239
3763.17 3252
3763.75 3228
3764.33 3193
3764.91 3196
3765.48 3096
3766.06 3060
3766.64 3061
3767.22 2958
3767.80 2995
3768.38 3051
3768.96 2895
3769.54 2877
3770.12 2931
3770.70 2987
3771.28 3015
3771.85 3004
3772.43 2985
3773.01 2905
3773.59 2711
3774.17 2847
3774.75 2756
3775.33 2696
3775.91 2681
3776.49 2595
3777.07 2554
3777.65 2559
3778.23 2507
3778.81 2548
3779.39 2535
3779.97 2601
3780.55 2587
3781.13 2597
3781.71 2660
3782.29 2602
3782.87 2583
3783.45 2553
3784.03 2538
3784.61 2359
3785.19 2494
3785.77 2491
3786.35 2488
3786.93 2567
3787.51 2631
3788.10 2598
3788.68 2658
3789.26 2709
3789.84 2740
3790.42 2698
3791.00 2726
3791.58 2761
3792.16 2696
3792.74 2685
3793.32 2627
3793.90 2609
3794.48 2787
3795.07 2928
3795.65 2869
3796.23 2744
3796.81 2699
3797.39 2735
3797.97 2829
3798.55 2812
3799.14 2777
3799.72 2673
3800.30 2771
3800.88 2895
3801.46 2847
3802.04 2902
3802.62 2932
3803.21 2947
3803.79 3029
3804.37 3058
3804.95 2986
3805.53 2957
3806.12 3047
3806.70 3313
3807.28 3517
3807.86 3760
3808.44 4111
3809.03 4540
3809.61 4679
3810.19 4700
3810.77 4581
3811.36 4342
3811.94 4176
3812.52 3988
3813.10 4016
3813.69 3897
3814.27 3966
3814.85 4093
3815.43 4085
3816.02 4183
3816.60 4273
3817.18 4313
3817.77 4123
3818.35 4014
3818.93 3837
3819.51 3492
3820.10 3413
3820.68 3343
3821.26 3224
3821.85 3257
3822.43 3303
3823.01 3448
3823.60 3375
3824.18 3354
3824.76 3529
3825.35 3475
3825.93 3499
3826.51 3494
3827.10 3302
3827.68 3164
3828.27 3125
3828.85 3128
3829.43 3028
3830.02 3036
3830.60 3131
3831.18 3061
3831.77 3066
3832.35 3133
3832.94 3137
3833.52 3048
3834.10 3161
3834.69 3215
3835.27 3246
3835.86 3266
3836.44 3263
3837.03 3332
3837.61 3327
3838.19 3319
3838.78 3436
3839.36 3392
3839.95 3268
3840.53 3315
3841.12 3272
3841.70 3290
3842.29 3318
3842.87 3416
3843.46 3453
3844.04 3765
3844.63 4141
3845.21 4629
3845.80 5265
3846.38 6033
3846.97 6793
3847.55 7037
3848.14 6907
3848.72 6487
3849.31 5895
3849.89 5408
3850.48 4890
3851.06 4494
3851.65 4222
3852.23 4090
3852.82 4171
3853.41 3950
3853.99 3950
3854.58 3935
3855.16 3830
3855.75 3996
3856.33 3964
3856.92 3948
3857.51 4053
3858.09 4184
3858.68 4424
3859.26 4936
3859.85 5428
3860.44 6115
3861.02 6950
3861.61 7538
3862.20 7988
3862.78 8047
3863.37 8020
3863.95 7716
3864.54 7222
3865.13 6630
3865.71 6118
3866.30 5474
3866.89 4863
3867.47 4553
3868.06 4139
3868.65 3845
3869.23 3658
3869.82 3382
3870.41 3368
3870.99 3289
3871.58 3249
3872.17 3350
3872.76 3429
3873.34 3477
3873.93 3495
3874.52 3696
3875.10 3646
3875.69 3411
3876.28 3274
3876.87 3160
3877.45 3123
3878.04 3055
3878.63 2938
3879.22 2918
3879.80 2846
3880.39 2882
3880.98 3030
3881.57 3002
3882.15 2957
3882.74 2899
3883.33 2844
3883.92 2855
3884.51 2897
3885.09 2900
3885.68 2936
3886.27 2907
3886.86 2887
3887.45 2980
3888.04 3070
3888.62 3175
3889.21 3346
3889.80 3466
3890.39 3605
3890.98 3524
3891.57 3607
3892.15 3706
3892.74 3596
3893.33 3555
3893.92 3462
3894.51 3383
3895.10 3312
3895.69 3169
3896.28 3080
3896.86 2988
3897.45 3046
3898.04 2943
3898.63 3042
3899.22 3136
3899.81 3113
3900.40 3117
3900.99 3147
3901.58 3149
3902.17 3040
3902.76 2934
3903.34 2995
3903.93 2865
3904.52 2828
3905.11 2762
3905.70 2840
3906.29 2808
3906.88 2891
3907.47 2850
3908.06 2950
3908.65 2917
3909.24 2887
3909.83 2873
3910.42 2878
3911.01 2761
3911.60 2796
3912.19 2767
3912.78 2715
3913.37 2654
3913.96 2577
3914.55 2553
3915.14 2564
3915.73 2531
3916.32 2598
3916.91 2624
3917.50 2559
3918.09 2555
3918.68 2549
3919.28 2644
3919.87 2614
3920.46 2464
3921.05 2494
3921.64 2416
3922.23 2425
3922.82 2442
3923.41 2436
3924.00 2345
3924.59 2408
3925.18 2333
3925.77 2347
3926.37 2335
3926.96 2289
3927.55 2298
3928.14 2241
3928.73 2311
3929.32 2345
3929.91 2263
3930.51 2252
3931.10 2318
3931.69 2315
3932.28 2242
3932.87 2251
3933.46 2232
3934.05 2203
3934.65 2262
3935.24 2280
3935.83 2195
3936.42 2224
3937.01 2273
3937.61 2373
3938.20 2436
3938.79 2439
3939.38 2435
3939.97 2430
3940.57 2531
3941.16 2631
3941.75 2626
3942.34 2637
3942.94 2673
3943.53 2566
3944.12 2601
3944.71 2519
3945.31 2506
3945.90 2448
3946.49 2392
3947.08 2379
3947.68 2403
3948.27 2420
3948.86 2319
3949.45 2161
3950.05 2270
3950.64 2326
3951.23 2366
3951.83 2345
3952.42 2330
3953.01 2310
3953.61 2359
3954.20 2307
3954.79 2375
3955.39 2364
3955.98 2443
3956.57 2409
3957.17 2380
3957.76 2471
3958.35 2501
3958.95 2588
3959.54 2520
3960.13 2551
3960.73 2537
3961.32 2546
3961.92 2521
3962.51 2487
3963.10 2589
3963.70 2526
3964.29 2541
3964.88 2599
3965.48 2627
3966.07 2748
3966.67 2845
3967.26 2857
3967.86 2784
3968.45 2777
3969.04 2911
3969.64 2912
3970.23 2734
3970.83 2778
3971.42 2623
3972.02 2574
3972.61 2553
3973.21 2536
3973.80 2530
3974.40 2525
3974.99 2556
3975.58 2558
3976.18 2662
3976.77 2782
3977.37 3066
3977.96 3205
3978.56 3189
3979.15 3111
3979.75 3048
3980.35 3044
3980.94 2964
3981.54 2844
3982.13 2740
3982.73 2690
3983.32 2653
3983.92 2686
3984.51 2816
3985.11 2812
3985.70 2839
3986.30 2827
3986.90 2854
3987.49 2822
3988.09 2800
3988.68 2776
3989.28 2867
3989.87 2839
3990.47 2752
3991.07 2728
3991.66 2728
3992.26 2818
3992.85 2913
3993.45 2952
3994.05 3036
3994.64 3061
3995.24 3158
3995.84 3156
3996.43 3148
3997.03 3167
3997.62 3036
3998.22 2984
3998.82 2902
3999.41 2878
4000.01 2783
4000.61 2704
4001.20 2675
4001.80 2654
4002.40 2560
4003.00 2474
4003.59 2591
4004.19 2487
4004.79 2457
4005.38 2414
4005.98 2423
4006.58 2481
4007.17 2484
4007.77 2424
4008.37 2445
4008.97 2489
4009.56 2483
4010.16 2368
4010.76 2361
4011.36 2446
4011.95 2470
4012.55 2441
4013.15 2344
4013.75 2338
4014.34 2359
4014.94 2427
4015.54 2457
4016.14 2352
4016.74 2389
4017.33 2442
4017.93 2450
4018.53 2399
4019.13 2361
4019.73 2354
4020.32 2450
4020.92 2441
4021.52 2403
4022.12 2405
4022.72 2466
4023.32 2489
4023.91 2476
4024.51 2507
4025.11 2582
4025.71 2591
4026.31 2582
4026.91 2645
4027.51 2726
4028.10 2790
4028.70 2843
4029.30 2883
4029.90 2834
4030.50 2921
4031.10 2894
4031.70 2774
4032.30 2733
4032.90 2631
4033.49 2542
4034.09 2571
4034.69 2548
4035.29 2491
4035.89 2403
4036.49 2333
4037.09 2419
4037.69 2306
4038.29 2255
4038.89 2203
4039.49 2272
4040.09 2252
4040.69 2199
4041.29 2183
4041.89 2185
4042.49 2193
4043.09 2109
4043.69 2071
4044.29 2130
4044.89 2190
4045.49 2239
4046.09 2220
4046.69 2270
4047.29 2271
4047.89 2198
4048.49 2229
4049.09 2298
4049.69 2325
4050.29 2339
4050.89 2209
4051.49 2237
4052.09 2301
4052.69 2243
4053.29 2139
4053.89 2240
4054.49 2255
4055.09 2200
4055.69 2148
4056.30 2184
4056.90 2200
4057.50 2167
4058.10 2194
4058.70 2182
4059.30 2201
4059.90 2330
4060.50 2370
4061.10 2357
4061.71 2409
4062.31 2373
4062.91 2391
4063.51 2551
4064.11 2762
4064.71 2908
4065.31 2962
4065.92 3205
4066.52 3322
4067.12 3277
4067.72 3282
4068.32 3177
4068.92 3041
4069.53 2894
4070.13 2704
4070.73 2636
4071.33 2578
4071.93 2469
4072.54 2328
4073.14 2283
4073.74 2255
4074.34 2206
4074.94 2133
4075.55 2151
4076.15 2247
4076.75 2233
4077.35 2248
4077.96 2197
4078.56 2256
4079.16 2249
4079.76 2203
4080.37 2173
4080.97 2195
4081.57 2181
4082.17 2134
4082.78 2099
4083.38 2082
4083.98 2183
4084.59 2127
4085.19 2035
4085.79 2033
4086.39 2070
4087.00 2117
4087.60 2075
4088.20 2096
4088.81 2072
4089.41 2066
4090.01 2105
4090.62 2182
4091.22 2126
4091.82 2100
4092.43 2139
4093.03 2198
4093.63 2176
4094.24 2160
4094.84 2173
4095.45 2194
4096.05 2246
4096.65 2180
4097.26 2230
4097.86 2297
4098.47 2261
4099.07 2381
4099.67 2339
4100.28 2409
4100.88 2324
4101.49 2254
4102.09 2315
4102.69 2216
4103.30 2189
4103.90 2225
4104.51 2267
4105.11 2329
4105.72 2288
4106.32 2266
4106.93 2297
4107.53 2246
4108.13 2198
4108.74 2224
4109.34 2102
4109.95 2098
4110.55 2132
4111.16 2179
4111.76 2098
4112.37 2161
4112.97 2193
4113.58 2184
4114.18 2142
4114.79 2108
4115.39 2134
4116.00 2063
4116.60 2102
4117.21 2095
4117.82 2138
4118.42 2012
4119.03 2094
4119.63 2045
4120.24 2149
4120.84 2163
4121.45 2071
4122.05 2072
4122.66 2149
4123.27 2108
4123.87 2155
4124.48 2109
4125.08 2100
4125.69 2110
4126.30 2082
4126.90 2106
4127.51 2075
4128.11 2059
4128.72 2164
4129.33 2134
4129.93 2062
4130.54 2126
4131.15 2152
4131.75 2149
4132.36 2070
4132.96 2119
4133.57 2182
4134.18 2211
4134.78 2227
4135.39 2262
4136.00 2224
4136.60 2210
4137.21 2364
4137.82 2284
4138.43 2237
4139.03 2380
4139.64 2395
4140.25 2456
4140.85 2550
4141.46 2595
4142.07 2549
4142.68 2600
4143.28 2703
4143.89 2741
4144.50 2794
4145.10 2823
4145.71 2787
4146.32 2815
4146.93 2691
4147.53 2409
4148.14 2440
4148.75 2513
4149.36 2449
4149.97 2302
4150.57 2203
4151.18 2282
4151.79 2318
4152.40 2267
4153.00 2197
4153.61 2266
4154.22 2180
4154.83 2193
4155.44 2223
4156.05 2333
4156.65 2384
4157.26 2266
4157.87 2271
4158.48 2339
4159.09 2581
4159.70 2722
4160.30 2800
4160.91 2831
4161.52 2857
4162.13 2748
4162.74 2691
4163.35 2605
4163.96 2427
4164.56 2445
4165.17 2467
4165.78 2476
4166.39 2468
4167.00 2487
4167.61 2535
4168.22 2541
4168.83 2547
4169.44 2668
4170.05 2768
4170.66 2995
4171.26 3115
4171.87 3289
4172.48 3339
4173.09 3436
4173.70 3479
4174.31 3347
4174.92 3382
4175.53 3241
4176.14 3078
4176.75 2971
4177.36 2862
4177.97 2689
4178.58 2665
4179.19 2582
4179.80 2543
4180.41 2475
4181.02 2512
4181.63 2480
4182.24 2450
4182.85 2375
4183.46 2391
4184.07 2405
4184.68 2446
4185.29 2452
4185.90 2446
4186.51 2446
4187.12 2490
4187.73 2606
4188.34 2467
4188.95 2474
4189.56 2386
4190.18 2363
4190.79 2316
4191.40 2394
4192.01 2473
4192.62 2529
4193.23 2586
4193.84 2750
4194.45 2800
4195.06 2843
4195.67 2936
4196.28 3013
4196.90 2987
4197.51 2774
4198.12 2700
4198.73 2716
4199.34 2662
4199.95 2597
4200.56 2592
4201.18 2499
4201.79 2538
4202.40 2503
4203.01 2458
4203.62 2419
4204.23 2404
4204.85 2408
4205.46 2404
4206.07 2542
4206.68 2551
4207.29 2511
4207.90 2459
4208.52 2654
4209.13 2674
4209.74 2666
4210.35 2704
4210.97 2629
4211.58 2734
4212.19 2806
4212.80 2774
4213.41 2710
4214.03 2742
4214.64 2687
4215.25 2740
4215.86 2776
4216.48 2755
4217.09 2782
4217.70 2835
4218.32 2833
4218.93 2885
4219.54 2921
4220.15 2990
4220.77 3079
4221.38 3152
4221.99 2974
4222.61 2954
4223.22 2880
4223.83 2916
4224.44 2985
4225.06 2912
4225.67 3068
4226.28 3140
4226.90 3444
4227.51 3665
4228.13 4175
4228.74 4777
4229.35 4965
4229.97 5015
4230.58 4970
4231.19 4766
4231.81 4250
4232.42 3991
4233.03 3635
4233.65 3443
4234.26 3321
4234.88 3193
4235.49 3102
4236.10 3027
4236.72 3077
4237.33 3055
4237.95 2890
4238.56 2851
4239.17 2916
4239.79 2941
4240.40 2963
4241.02 2924
4241.63 2926
4242.25 2812
4242.86 2965
4243.48 2956
4244.09 2921
4244.71 2780
4245.32 2807
4245.93 2956
4246.55 2939
4247.16 2884
4247.78 2894
4248.39 2867
4249.01 2773
4249.62 2816
4250.24 2898
4250.85 2878
4251.47 2746
4252.08 2743
4252.70 2752
4253.32 2660
4253.93 2576
4254.55 2576
4255.16 2570
4255.78 2623
4256.39 2731
4257.01 2727
4257.62 2703
4258.24 2838
4258.85 2786
4259.47 2722
4260.09 2737
4260.70 2936
4261.32 2944
4261.93 2964
4262.55 3223
4263.17 3345
4263.78 3565
4264.40 3615
4265.01 3556
4265.63 3653
4266.25 3539
4266.86 3354
4267.48 3226
4268.10 3176
4268.71 3116
4269.33 3045
4269.94 2919
4270.56 2905
4271.18 2876
4271.79 2857
4272.41 2824
4273.03 2721
4273.64 2738
4274.26 2762
4274.88 2899
4275.49 2964
4276.11 3212
4276.73 3472
4277.35 3706
4277.96 3764
4278.58 3900
4279.20 3937
4279.81 3898
4280.43 3645
4281.05 3526
4281.67 3407
4282.28 3171
4282.90 3018
4283.52 2878
4284.14 2787
4284.75 2709
4285.37 2708
4285.99 2635
4286.61 2560
4287.22 2520
4287.84 2491
4288.46 2497
4289.08 2422
4289.70 2444
4290.31 2428
4290.93 2479
4291.55 2510
4292.17 2470
4292.79 2405
4293.40 2449
4294.02 2409
4294.64 2388
4295.26 2472
4295.88 2528
4296.50 2467
4297.11 2467
4297.73 2507
4298.35 2560
4298.97 2491
4299.59 2548
4300.21 2606
4300.83 2666
4301.44 2622
4302.06 2632
4302.68 2647
4303.30 2708
4303.92 2726
4304.54 2691
4305.16 2769
4305.78 2682
4306.40 2672
4307.02 2733
4307.63 2808
4308.25 2746
4308.87 2681
4309.49 2730
4310.11 2654
4310.73 2668
4311.35 2701
4311.97 2842
4312.59 2799
4313.21 2773
4313.83 2876
4314.45 2717
4315.07 2788
4315.69 2717
4316.31 2744
4316.93 2780
4317.55 2810
4318.17 2770
4318.79 2776
4319.41 2764
4320.03 2786
4320.65 2803
4321.27 2808
4321.89 2777
4322.51 2862
4323.13 2959
4323.75 2965
4324.37 3161
4324.99 3196
4325.61 3291
4326.23 3412
4326.85 3530
4327.47 3531
4328.09 3450
4328.71 3585
4329.33 3682
4329.96 3806
4330.58 4021
4331.20 4379
4331.82 5267
4332.44 6328
4333.06 7289
4333.68 8223
4334.30 8483
4334.92 8469
4335.54 7868
4336.17 7158
4336.79 6116
4337.41 5457
4338.03 4864
4338.65 4451
4339.27 4140
4339.89 3860
4340.52 3669
4341.14 3533
4341.76 3664
4342.38 3576
4343.00 3564
4343.62 3668
4344.25 3856
4344.87 4101
4345.49 4500
4346.11 4872
4346.73 5398
4347.36 6075
4347.98 6356
4348.60 6457
4349.22 6086
4349.84 5571
4350.47 5006
4351.09 4748
4351.71 4337
4352.33 3960
4352.96 3950
4353.58 3831
4354.20 3626
4354.82 3512
4355.45 3337
4356.07 3156
4356.69 3090
4357.31 3104
4357.94 3072
4358.56 2972
4359.18 3006
4359.81 3025
4360.43 3036
4361.05 3047
4361.68 3020
4362.30 3052
4362.92 2994
4363.55 2910
4364.17 2915
4364.79 2763
4365.42 2798
4366.04 2786
4366.66 2745
4367.29 2804
4367.91 2813
4368.53 2762
4369.16 2709
4369.78 2697
4370.40 2713
4371.03 2609
4371.65 2564
4372.27 2551
4372.90 2667
4373.52 2618
4374.15 2711
4374.77 2680
4375.39 2651
4376.02 2566
4376.64 2507
4377.27 2534
4377.89 2594
4378.52 2582
4379.14 2575
4379.76 2638
4380.39 2799
4381.01 2699
4381.64 2665
4382.26 2648
4382.89 2637
4383.51 2654
4384.14 2604
4384.76 2800
4385.39 2911
4386.01 2762
4386.64 2740
4387.26 2765
4387.89 2699
4388.51 2744
4389.14 2711
4389.76 2740
4390.39 2730
4391.01 2764
4391.64 2838
4392.26 2893
4392.89 2920
4393.51 2988
4394.14 2906
4394.76 2851
4395.39 2903
4396.01 2771
4396.64 2611
4397.26 2540
4397.89 2529
4398.52 2596
4399.14 2606
4399.77 2527
4400.39 2579
4401.02 2571
4401.65 2533
4402.27 2450
4402.90 2511
4403.52 2502
4404.15 2418
4404.78 2387
4405.40 2373
4406.03 2485
4406.65 2370
4407.28 2424
4407.91 2387
4408.53 2329
4409.16 2361
4409.79 2351
4410.41 2294
4411.04 2323
4411.67 2274
4412.29 2348
4412.92 2378
4413.55 2336
4414.17 2344
4414.80 2320
4415.43 2287
4416.05 2297
4416.68 2459
4417.31 2469
4417.94 2341
4418.56 2406
4419.19 2373
4419.82 2378
4420.44 2384
4421.07 2302
4421.70 2319
4422.33 2289
4422.95 2206
4423.58 2203
4424.21 2197
4424.84 2221
4425.46 2165
4426.09 2194
4426.72 2176
4427.35 2140
4427.97 2152
4428.60 2119
4429.23 2223
4429.86 2133
4430.49 2122
4431.11 2157
4431.74 2094
4432.37 2158
4433.00 2149
4433.63 2127
4434.26 2140
4434.88 2140
4435.51 2132
4436.14 2090
4436.77 2050
4437.40 2148
4438.03 2094
4438.65 2096
4439.28 2073
4439.91 2008
4440.54 2066
4441.17 2087
4441.80 2075
4442.43 2147
4443.06 2099
4443.68 2194
4444.31 2109
4444.94 2220
4445.57 2239
4446.20 2269
4446.83 2247
4447.46 2314
4448.09 2373
4448.72 2396
4449.35 2417
4449.98 2442
4450.61 2356
4451.24 2358
4451.86 2240
4452.49 2192
4453.12 2259
4453.75 2181
4454.38 2246
4455.01 2231
4455.64 2207
4456.27 2382
4456.90 2490
4457.53 2497
4458.16 2438
4458.79 2406
4459.42 2353
4460.05 2322
4460.68 2266
4461.31 2205
4461.94 2173
4462.57 2045
4463.20 2054
4463.83 2068
4464.46 2061
4465.09 2036
4465.72 1989
4466.36 1975
4466.99 1966
4467.62 2027
4468.25 2059
4468.88 2065
4469.51 2086
4470.14 2058
4470.77 2041
4471.40 2064
4472.03 2059
4472.66 2084
4473.29 2022
4473.93 2072
4474.56 2020
4475.19 1960
4475.82 1989
4476.45 2003
4477.08 1960
4477.71 1985
4478.34 1968
4478.98 2003
4479.61 2003
4480.24 2052
4480.87 2009
4481.50 2039
4482.13 1995
4482.76 2025
4483.40 2110
4484.03 2144
4484.66 2160
4485.29 2190
4485.92 2218
4486.56 2245
4487.19 2204
4487.82 2162
4488.45 2266
4489.08 2318
4489.72 2254
4490.35 2291
4490.98 2310
4491.61 2258
4492.25 2234
4492.88 2243
4493.51 2197
4494.14 2223
4494.78 2172
4495.41 2173
4496.04 2133
4496.67 2209
4497.31 2300
4497.94 2374
4498.57 2287
4499.20 2247
4499.84 2306
4500.47 2415
4501.10 2448
4501.74 2560
4502.37 2683
4503.00 2617
4503.64 2816
4504.27 2833
4504.90 2719
4505.53 2717
4506.17 2658
4506.80 2602
4507.43 2500
4508.07 2465
4508.70 2431
4509.34 2425
4509.97 2390
4510.60 2417
4511.24 2364
4511.87 2424
4512.50 2435
4513.14 2384
4513.77 2430
4514.41 2344
4515.04 2302
4515.67 2306
4516.31 2248
4516.94 2300
4517.58 2295
4518.21 2355
4518.84 2255
4519.48 2200
4520.11 2270
4520.75 2331
4521.38 2386
4522.02 2323
4522.65 2309
4523.28 2288
4523.92 2401
4524.55 2422
4525.19 2416
4525.82 2467
4526.46 2557
4527.09 2656
4527.73 2750
4528.36 2899
4529.00 3221
4529.63 3703
4530.27 4229
4530.90 4839
4531.54 5548
4532.17 5985
4532.81 6243
4533.44 6267
4534.08 5954
4534.71 5452
4535.35 5125
4535.99 4498
4536.62 3989
4537.26 3541
4537.89 3155
4538.53 2861
4539.16 2680
4539.80 2526
4540.43 2425
4541.07 2414
4541.71 2212
4542.34 2209
4542.98 2217
4543.61 2275
4544.25 2204
4544.89 2130
4545.52 2112
4546.16 2109
4546.79 2142
4547.43 2208
4548.07 2097
4548.70 2068
4549.34 2034
4549.98 2051
4550.61 2014
4551.25 2025
4551.89 2077
4552.52 2056
4553.16 2075
4553.80 2118
4554.43 2133
4555.07 2140
4555.71 2126
4556.34 2074
4556.98 2145
4557.62 2206
4558.25 2213
4558.89 2197
4559.53 2287
4560.16 2326
4560.80 2327
4561.44 2448
4562.08 2505
4562.71 2459
4563.35 2404
4563.99 2472
4564.63 2380
4565.26 2366
4565.90 2471
4566.54 2532
4567.18 2473
4567.81 2529
4568.45 2556
4569.09 2559
4569.73 2626
4570.36 2628
4571.00 2548
4571.64 2546
4572.28 2564
4572.92 2577
4573.55 2553
4574.19 2490
4574.83 2450
4575.47 2474
4576.11 2425
4576.75 2352
4577.38 2244
4578.02 2232
4578.66 2227
4579.30 2233
4579.94 2203
4580.58 2249
4581.21 2221
4581.85 2349
4582.49 2332
4583.13 2356
4583.77 2334
4584.41 2335
4585.05 2401
4585.69 2319
4586.32 2350
4586.96 2392
4587.60 2505
4588.24 2590
4588.88 2625
4589.52 2641
4590.16 2773
4590.80 2750
4591.44 2699
4592.08 2768
4592.72 2890
4593.36 2957
4594.00 2996
4594.63 2941
4595.27 2863
4595.91 2694
4596.55 2652
4597.19 2531
4597.83 2466
4598.47 2398
4599.11 2325
4599.75 2301
4600.39 2343
4601.03 2443
4601.67 2473
4602.31 2470
4602.95 2416
4603.59 2404
4604.23 2362
4604.87 2430
4605.51 2397
4606.15 2294
4606.79 2279
4607.43 2328
4608.08 2295
4608.72 2273
4609.36 2287
4610.00 2295
4610.64 2253
4611.28 2288
4611.92 2320
4612.56 2245
4613.20 2195
4613.84 2234
4614.48 2245
4615.12 2228
4615.76 2192
4616.41 2204
4617.05 2202
4617.69 2176
4618.33 2120
4618.97 2157
4619.61 2116
4620.25 2072
4620.89 2044
4621.54 2051
4622.18 2033
4622.82 2030
4623.46 2071
4624.10 2133
4624.74 2017
4625.38 1993
4626.03 2032
4626.67 2075
4627.31 2034
4627.95 1983
4628.59 1941
4629.24 2057
4629.88 2057
4630.52 2049
4631.16 2163
4631.80 2226
4632.45 2311
4633.09 2403
4633.73 2433
4634.37 2603
4635.02 2535
4635.66 2555
4636.30 2521
4636.94 2413
4637.58 2314
4638.23 2354
4638.87 2356
4639.51 2320
4640.16 2220
4640.80 2317
4641.44 2298
4642.08 2232
4642.73 2212
4643.37 2265
4644.01 2230
4644.66 2127
4645.30 2173
4645.94 2102
4646.58 2176
4647.23 2204
4647.87 2237
4648.51 2202
4649.16 2183
4649.80 2207
4650.44 2246
4651.09 2287
4651.73 2276
4652.37 2316
4653.02 2355
4653.66 2325
4654.31 2432
4654.95 2349
4655.59 2353
4656.24 2312
4656.88 2240
4657.52 2243
4658.17 2113
4658.81 2128
4659.46 2113
4660.10 2070
4660.75 2102
4661.39 2120
4662.03 2158
4662.68 2192
4663.32 2098
4663.97 2021
4664.61 2065
4665.26 2073
4665.90 2001
4666.54 2009
4667.19 2065
4667.83 1976
4668.48 2008
4669.12 2141
4669.77 2090
4670.41 2095
4671.06 2013
4671.70 2016
4672.35 2034
4672.99 1981
4673.64 1966
4674.28 2012
4674.93 2027
4675.57 2061
4676.22 1988
4676.86 2068
4677.51 2151
4678.15 2098
4678.80 2051
4679.44 2120
4680.09 2151
4680.73 2138
4681.38 2247
4682.03 2243
4682.67 2208
4683.32 2230
4683.96 2198
4684.61 2313
4685.25 2230
4685.90 2242
4686.55 2343
4687.19 2299
4687.84 2329
4688.48 2277
4689.13 2445
4689.78 2484
4690.42 2348
4691.07 2439
4691.72 2514
4692.36 2614
4693.01 2654
4693.65 2653
4694.30 2583
4694.95 2631
4695.59 2550
4696.24 2560
4696.89 2609
4697.53 2582
4698.18 2685
4698.83 2778
4699.47 2950
4700.12 3060
4700.77 3124
4701.41 3116
4702.06 3143
4702.71 3130
4703.36 2991
4704.00 2823
4704.65 2656
4705.30 2726
4705.94 2687
4706.59 2746
4707.24 2754
4707.89 2661
4708.53 2719
4709.18 2625
4709.83 2506
4710.48 2576
4711.12 2487
4711.77 2577
4712.42 2576
4713.07 2606
4713.71 2512
4714.36 2493
4715.01 2623
4715.66 2620
4716.31 2586
4716.95 2640
4717.60 2620
4718.25 2530
4718.90 2463
4719.55 2583
4720.19 2675
4720.84 2724
4721.49 2789
4722.14 2817
4722.79 2915
4723.44 2975
4724.08 2821
4724.73 2830
4725.38 2918
4726.03 2925
4726.68 3066
4727.33 3310
4727.98 3565
4728.63 3766
4729.27 3740
4729.92 3660
4730.57 3467
4731.22 3271
4731.87 3091
4732.52 2914
4733.17 2763
4733.82 2709
4734.47 2609
4735.12 2577
4735.77 2588
4736.41 2521
4737.06 2564
4737.71 2547
4738.36 2545
4739.01 2510
4739.66 2526
4740.31 2654
4740.96 2639
4741.61 2662
4742.26 2648
4742.91 2611
4743.56 2656
4744.21 2669
4744.86 2609
4745.51 2613
4746.16 2619
4746.81 2625
4747.46 2581
4748.11 2520
4748.76 2600
4749.41 2645
4750.06 2789
4750.71 2836
4751.36 2757
4752.01 2892
4752.66 3003
4753.31 3029
4753.96 2964
4754.61 2939
4755.26 2894
4755.92 2875
4756.57 2672
4757.22 2624
4757.87 2682
4758.52 2733
4759.17 2805
4759.82 2828
4760.47 2842
4761.12 2862
4761.77 3033
4762.42 3103
4763.08 3166
4763.73 3045
4764.38 2956
4765.03 2852
4765.68 2739
4766.33 2668
4766.98 2700
4767.64 2708
4768.29 2739
4768.94 2659
4769.59 2594
4770.24 2578
4770.89 2580
4771.54 2503
4772.20 2506
4772.85 2453
4773.50 2471
4774.15 2491
4774.80 2475
4775.46 2444
4776.11 2493
4776.76 2541
4777.41 2444
4778.06 2434
4778.72 2485
4779.37 2512
4780.02 2516
4780.67 2480
4781.33 2528
4781.98 2605
4782.63 2480
4783.28 2536
4783.94 2449
4784.59 2462
4785.24 2513
4785.89 2526
4786.55 2552
4787.20 2652
4787.85 2669
4788.51 2739
4789.16 2787
4789.81 2861
4790.46 2907
4791.12 3027
4791.77 2993
4792.42 2927
4793.08 2942
4793.73 2961
4794.38 2993
4795.04 2886
4795.69 2885
4796.34 2887
4797.00 2937
4797.65 2894
4798.30 2955
4798.96 3118
4799.61 3263
4800.27 3642
4800.92 3883
4801.57 4030
4802.23 4254
4802.88 4280
4803.53 4149
4804.19 4012
4804.84 3834
4805.50 3663
4806.15 3440
4806.81 3360
4807.46 3171
4808.11 3019
4808.77 2919
4809.42 2870
4810.08 2782
4810.73 2758
4811.39 2712
4812.04 2702
4812.69 2710
4813.35 2668
4814.00 2743
4814.66 2786
4815.31 2728
4815.97 2901
4816.62 2808
4817.28 2908
4817.93 2955
4818.59 2849
4819.24 2847
4819.90 2861
4820.55 3007
4821.21 3031
4821.86 3004
4822.52 3164
4823.17 3188
4823.83 3202
4824.48 3345
4825.14 3275
4825.79 3211
4826.45 3146
4827.11 3094
4827.76 3167
4828.42 3088
4829.07 3032
4829.73 2975
4830.38 3031
4831.04 3049
4831.70 3065
4832.35 3050
4833.01 3062
4833.66 3110
4834.32 3128
4834.98 3272
4835.63 3159
4836.29 3272
4836.94 3217
4837.60 3241
4838.26 3302
4838.91 3227
4839.57 3268
4840.23 3446
4840.88 3429
4841.54 3458
4842.20 3424
4842.85 3424
4843.51 3486
4844.17 3496
4844.82 3418
4845.48 3420
4846.14 3433
4846.79 3429
4847.45 3546
4848.11 3543
4848.76 3561
4849.42 3574
4850.08 3791
4850.73 3835
4851.39 3816
4852.05 3957
4852.71 4072
4853.36 3976
4854.02 3806
4854.68 3749
4855.34 3753
4855.99 3697
4856.65 3858
4857.31 3961
4857.97 4118
4858.62 4187
4859.28 4296
4859.94 4508
4860.60 4378
4861.25 4172
4861.91 3977
4862.57 3925
4863.23 3816
4863.89 3738
4864.54 3668
4865.20 3637
4865.86 3642
4866.52 3668
4867.18 3653
4867.84 3647
4868.49 3676
4869.15 3677
4869.81 3638
4870.47 3493
4871.13 3398
4871.79 3326
4872.44 3301
4873.10 3341
4873.76 3288
4874.42 3403
4875.08 3399
4875.74 3319
4876.40 3222
4877.06 3242
4877.72 3161
4878.37 3162
4879.03 3221
4879.69 3288
4880.35 3266
4881.01 3243
4881.67 3211
4882.33 3076
4882.99 3038
4883.65 3112
4884.31 3048
4884.97 3085
4885.63 3143
4886.29 3094
4886.95 3061
4887.61 3025
4888.26 3018
4888.92 2901
4889.58 2900
4890.24 2877
4890.90 2932
4891.56 2991
4892.22 3010
4892.88 3017
4893.54 3142
4894.20 3050
4894.86 2982
4895.52 2910
4896.18 2895
4896.84 2943
4897.51 2972
4898.17 3002
4898.83 3150
4899.49 3217
4900.15 3266
4900.81 3393
4901.47 3407
4902.13 3386
4902.79 3259
4903.45 3094
4904.11 3035
4904.77 2897
4905.43 2799
4906.09 2787
4906.75 2692
4907.41 2725
4908.08 2693
4908.74 2755
4909.40 2672
4910.06 2689
4910.72 2729
4911.38 2698
4912.04 2617
4912.70 2606
4913.37 2615
4914.03 2566
4914.69 2593
4915.35 2549
4916.01 2535
4916.67 2520
4917.33 2457
4918.00 2458
4918.66 2473
4919.32 2375
4919.98 2424
4920.64 2396
4921.31 2449
4921.97 2406
4922.63 2422
4923.29 2442
4923.95 2471
4924.62 2399
4925.28 2335
4925.94 2360
4926.60 2388
4927.26 2434
4927.93 2439
4928.59 2420
4929.25 2391
4929.91 2383
4930.58 2405
4931.24 2363
4931.90 2342
4932.56 2423
4933.23 2351
4933.89 2394
4934.55 2310
4935.22 2329
4935.88 2382
4936.54 2381
4937.20 2380
4937.87 2324
4938.53 2313
4939.19 2340
4939.86 2360
4940.52 2245
4941.18 2244
4941.85 2321
4942.51 2294
4943.17 2304
4943.84 2374
4944.50 2370
4945.16 2423
4945.83 2282
4946.49 2275
4947.15 2322
4947.82 2264
4948.48 2307
4949.15 2354
4949.81 2367
4950.47 2357
4951.14 2330
4951.80 2339
4952.47 2374
4953.13 2385
4953.79 2264
4954.46 2312
4955.12 2337
4955.79 2400
4956.45 2447
4957.11 2487
4957.78 2552
4958.44 2682
4959.11 2914
4959.77 3051
4960.44 3247
4961.10 3566
4961.77 3854
4962.43 3975
4963.10 4088
4963.76 4180
4964.42 4070
4965.09 4030
4965.75 3993
4966.42 3706
4967.08 3433
4967.75 3325
4968.41 3065
4969.08 2847
4969.74 2722
4970.41 2573
4971.08 2496
4971.74 2526
4972.41 2477
4973.07 2415
4973.74 2517
4974.40 2478
4975.07 2509
4975.73 2645
4976.40 2628
4977.06 2577
4977.73 2634
4978.40 2688
4979.06 2695
4979.73 2528
4980.39 2465
4981.06 2465
4981.73 2351
4982.39 2274
4983.06 2188
4983.72 2242
4984.39 2275
4985.06 2200
4985.72 2182
4986.39 2196
4987.05 2248
4987.72 2287
4988.39 2304
4989.05 2302
4989.72 2279
4990.39 2372
4991.05 2325
4991.72 2324
4992.39 2361
4993.05 2328
4993.72 2258
4994.39 2260
4995.05 2192
4995.72 2188
4996.39 2124
4997.05 2167
4997.72 2218
4998.39 2241
4999.06 2178
4999.72 2185
5000.39 2168
5001.06 2079
5001.73 2140
5002.39 2158
5003.06 2057
5003.73 2022
5004.39 2054
5005.06 2027
5005.73 1997
5006.40 2038
5007.07 2088
5007.73 1988
5008.40 2020
5009.07 2003
5009.74 2108
5010.40 2054
5011.07 2046
5011.74 2080
5012.41 2124
5013.08 2039
5013.74 2081
5014.41 2138
5015.08 1985
5015.75 2027
5016.42 2008
5017.09 1995
5017.75 2005
5018.42 1974
5019.09 1999
5019.76 1918
5020.43 1901
5021.10 1940
5021.76 2009
5022.43 1965
5023.10 2042
5023.77 2078
5024.44 2003
5025.11 2026
5025.78 1988
5026.45 1996
5027.12 2044
5027.78 2011
5028.45 1994
5029.12 1991
5029.79 1966
5030.46 1947
5031.13 1978
5031.80 2070
5032.47 1984
5033.14 1926
5033.81 1921
5034.48 1950
5035.15 1952
5035.82 1890
5036.49 1986
5037.16 1993
5037.83 1897
5038.50 1963
5039.16 1981
5039.83 2025
5040.50 1958
5041.17 1948
5041.84 2013
5042.51 1967
5043.18 1941
5043.85 1950
5044.52 1974
5045.20 2020
5045.87 1992
5046.54 1954
5047.21 1973
5047.88 1915
5048.55 1936
5049.22 1973
5049.89 1938
5050.56 1933
5051.23 1975
5051.90 1957
5052.57 1950
5053.24 1950
5053.91 1991
5054.58 2009
5055.25 1973
5055.92 1932
5056.60 1916
5057.27 1954
5057.94 1962
5058.61 1954
5059.28 1870
5059.95 1903
5060.62 1975
5061.29 1962
5061.96 1935
5062.64 1952
5063.31 1917
5063.98 1912
5064.65 1924
5065.32 1987
5065.99 1992
5066.66 1944
5067.34 1888
5068.01 1881
5068.68 1947
5069.35 1962
5070.02 1869
5070.70 1893
5071.37 1942
5072.04 1983
5072.71 1963
5073.38 1960
5074.06 1912
5074.73 1984
5075.40 2014
5076.07 1946
5076.74 1940
5077.42 1981
5078.09 2002
5078.76 2020
5079.43 2043
5080.11 2073
5080.78 2076
5081.45 2132
5082.12 2084
5082.80 2088
5083.47 2009
5084.14 2078
5084.82 2089
5085.49 2169
5086.16 2106
5086.83 2098
5087.51 2098
5088.18 2057
5088.85 2169
5089.53 2201
5090.20 2316
5090.87 2416
5091.55 2446
5092.22 2416
5092.89 2408
5093.57 2339
5094.24 2267
5094.91 2282
5095.59 2335
5096.26 2235
5096.93 2155
5097.61 2110
5098.28 2099
5098.96 2088
5099.63 2143
5100.30 2137
5100.98 2054
5101.65 2133
5102.32 2195
5103.00 2142
5103.67 2213
5104.35 2293
5105.02 2367
5105.70 2386
5106.37 2368
5107.04 2328
5107.72 2238
5108.39 2275
5109.07 2228
5109.74 2216
5110.42 2169
5111.09 2145
5111.77 2155
5112.44 2217
5113.11 2169
5113.79 2185
5114.46 2195
5115.14 2162
5115.81 2245
5116.49 2325
5117.16 2415
5117.84 2495
5118.51 2622
5119.19 2745
5119.86 2980
5120.54 3093
5121.21 3206
5121.89 3179
5122.57 3007
5123.24 2816
5123.92 2619
5124.59 2550
5125.27 2521
5125.94 2399
5126.62 2304
5127.29 2264
5127.97 2275
5128.64 2236
5129.32 2257
5130.00 2290
5130.67 2223
5131.35 2206
5132.02 2371
5132.70 2271
5133.38 2263
5134.05 2228
5134.73 2243
5135.40 2216
5136.08 2245
5136.76 2266
5137.43 2213
5138.11 2273
5138.79 2214
5139.46 2254
5140.14 2329
5140.82 2232
5141.49 2259
5142.17 2311
5142.85 2257
5143.52 2194
5144.20 2147
5144.88 2011
5145.55 2002
5146.23 2031
5146.91 2051
5147.58 2017
5148.26 2059
5148.94 1970
5149.61 2031
5150.29 2013
5150.97 1980
5151.65 2031
5152.32 2063
5153.00 2079
5153.68 1997
5154.36 2053
5155.03 2010
5155.71 1999
5156.39 2080
5157.07 2108
5157.74 2108
5158.42 2125
5159.10 2156
5159.78 2218
5160.45 2184
5161.13 2105
5161.81 2098
5162.49 2100
5163.17 1995
5163.84 2002
5164.52 1980
5165.20 1955
5165.88 2037
5166.56 2036
5167.24 1946
5167.91 2002
5168.59 1998
5169.27 1932
5169.95 1876
5170.63 1895
5171.31 1926
5171.98 1906
5172.66 1927
5173.34 1868
5174.02 1901
5174.70 1866
5175.38 1933
5176.06 1881
5176.74 1895
5177.41 2037
5178.09 1969
5178.77 1991
5179.45 1986
5180.13 2050
5180.81 1983
5181.49 2051
5182.17 1967
5182.85 1890
5183.53 1917
5184.21 1973
5184.89 1904
5185.57 1914
5186.24 1889
5186.92 1963
5187.60 1910
5188.28 1880
5188.96 1879
5189.64 1848
5190.32 1868
5191.00 1916
5191.68 1850
5192.36 1822
5193.04 1865
5193.72 1839
5194.40 1914
5195.08 1875
5195.76 1795
5196.44 1811
5197.12 1841
5197.80 1838
5198.48 1818
5199.16 1835
5199.84 1894
5200.52 1903
5201.21 1814
5201.89 1789
5202.57 1905
5203.25 1906
5203.93 1873
5204.61 1848
5205.29 1933
5205.97 1902
5206.65 1892
5207.33 1960
5208.01 1966
5208.69 1923
5209.37 1989
5210.06 1977
5210.74 2019
5211.42 2048
5212.10 2016
5212.78 2031
5213.46 2012
5214.14 2001
5214.82 2043
5215.51 2088
5216.19 2126
5216.87 2266
5217.55 2203
5218.23 2132
5218.91 2100
5219.60 2111
5220.28 2118
5220.96 2124
5221.64 2183
5222.32 2242
5223.00 2246
5223.69 2277
5224.37 2296
5225.05 2299
5225.73 2340
5226.41 2237
5227.10 2231
5227.78 2211
5228.46 2202
5229.14 2226
5229.83 2125
5230.51 2086
5231.19 2007
5231.87 2073
5232.56 2049
5233.24 2051
5233.92 2059
5234.60 2044
5235.29 2076
5235.97 2135
5236.65 2233
5237.34 2201
5238.02 2101
5238.70 2202
5239.38 2187
5240.07 2187
5240.75 2236
5241.43 2247
5242.12 2306
5242.80 2290
5243.48 2222
5244.17 2247
5244.85 2316
5245.53 2303
5246.22 2265
5246.90 2281
5247.58 2218
5248.27 2139
5248.95 2167
5249.63 2106
5250.32 2177
5251.00 2161
5251.69 2224
5252.37 2268
5253.05 2404
5253.74 2415
5254.42 2473
5255.11 2348
5255.79 2299
5256.47 2396
5257.16 2260
5257.84 2243
5258.53 2176
5259.21 2222
5259.89 2170
5260.58 2167
5261.26 2214
5261.95 2262
5262.63 2343
5263.32 2459
5264.00 2461
5264.69 2366
5265.37 2372
5266.06 2346
5266.74 2275
5267.43 2345
5268.11 2240
5268.79 2193
5269.48 2258
5270.16 2202
5270.85 2259
5271.53 2222
5272.22 2190
5272.91 2168
5273.59 2256
5274.28 2236
5274.96 2214
5275.65 2216
5276.33 2155
5277.02 2193
5277.70 2138
5278.39 2096
5279.07 2128
5279.76 2268
5280.45 2305
5281.13 2365
5281.82 2339
5282.50 2340
5283.19 2500
5283.87 2446
5284.56 2435
5285.25 2415
5285.93 2393
5286.62 2279
5287.30 2280
5287.99 2208
5288.68 2161
5289.36 2237
5290.05 2203
5290.74 2206
5291.42 2240
5292.11 2298
5292.79 2304
5293.48 2272
5294.17 2297
5294.85 2298
5295.54 2312
5296.23 2386
5296.91 2359
5297.60 2463
5298.29 2500
5298.98 2553
5299.66 2598
5300.35 2694
5301.04 2589
5301.72 2642
5302.41 2665
5303.10 2748
5303.78 2794
5304.47 2988
5305.16 3027
5305.85 3265
5306.53 3364
5307.22 3560
5307.91 3503
5308.60 3481
5309.28 3298
5309.97 3353
5310.66 3312
5311.35 3372
5312.03 3455
5312.72 3633
5313.41 3859
5314.10 4086
5314.79 4502
5315.47 4904
5316.16 5100
5316.85 5092
5317.54 4955
5318.23 4682
5318.91 4596
5319.60 4181
5320.29 3933
5320.98 3676
5321.67 3302
5322.36 3104
5323.04 3093
5323.73 2908
5324.42 2723
5325.11 2672
5325.80 2557
5326.49 2421
5327.18 2403
5327.86 2424
5328.55 2340
5329.24 2385
5329.93 2284
5330.62 2245
5331.31 2188
5332.00 2148
5332.69 2233
5333.38 2145
5334.06 2143
5334.75 2214
5335.44 2155
5336.13 2077
5336.82 2097
5337.51 2063
5338.20 2126
5338.89 2100
5339.58 2050
5340.27 2081
5340.96 2198
5341.65 2187
5342.34 2132
5343.03 2171
5343.72 2142
5344.41 2231
5345.10 2281
5345.79 2379
5346.48 2324
5347.17 2396
5347.86 2390
5348.55 2408
5349.24 2609
5349.93 2610
5350.62 2721
5351.31 2761
5352.00 2709
5352.69 2743
5353.38 2745
5354.07 2648
5354.76 2541
5355.45 2492
5356.14 2372
5356.83 2268
5357.52 2297
5358.21 2260
5358.90 2205
5359.59 2179
5360.29 2155
5360.98 2230
5361.67 2265
5362.36 2319
5363.05 2303
5363.74 2301
5364.43 2251
5365.12 2246
5365.81 2218
5366.50 2140
5367.20 2070
5367.89 2092
5368.58 2044
5369.27 2041
5369.96 2093
5370.65 2109
5371.34 2070
5372.04 2014
5372.73 1992
5373.42 1996
5374.11 2035
5374.80 2023
5375.49 2021
5376.19 2051
5376.88 2071
5377.57 1979
5378.26 2071
5378.95 2027
5379.65 2009
5380.34 2078
5381.03 2023
5381.72 1999
5382.42 1962
5383.11 2003
5383.80 1938
5384.49 1959
5385.19 2007
5385.88 1970
5386.57 1968
5387.26 2010
5387.96 2085
5388.65 2176
5389.34 2146
5390.03 2274
5390.73 2240
5391.42 2269
5392.11 2276
5392.80 2271
5393.50 2256
5394.19 2369
5394.88 2280
5395.58 2255
5396.27 2258
5396.96 2250
5397.66 2156
5398.35 2157
5399.04 2031
5399.74 2107
5400.43 2103
5401.12 2098
5401.82 2108
5402.51 2073
5403.20 2141
5403.90 2049
5404.59 2089
5405.29 2133
5405.98 2115
5406.67 2064
5407.37 2076
5408.06 2005
5408.75 2018
5409.45 2105
5410.14 2043
5410.84 2118
5411.53 2164
5412.23 2100
5412.92 2097
5413.61 2111
5414.31 2068
5415.00 2085
5415.70 2189
5416.39 2102
5417.09 2151
5417.78 2149
5418.47 2130
5419.17 2176
5419.86 2158
5420.56 2179
5421.25 2138
5421.95 2175
5422.64 2284
5423.34 2276
5424.03 2273
5424.73 2309
5425.42 2266
5426.12 2184
5426.81 2229
5427.51 2312
5428.20 2280
5428.90 2288
5429.59 2328
5430.29 2322
5430.99 2279
5431.68 2315
5432.38 2317
5433.07 2381
5433.77 2385
5434.46 2392
5435.16 2416
5435.85 2366
5436.55 2299
5437.25 2394
5437.94 2505
5438.64 2521
5439.33 2539
5440.03 2542
5440.73 2554
5441.42 2509
5442.12 2353
5442.81 2352
5443.51 2408
5444.21 2479
5444.90 2536
5445.60 2650
5446.29 2690
5446.99 2802
5447.69 2835
5448.38 2963
5449.08 3127
5449.78 3066
5450.47 2973
5451.17 2996
5451.87 2925
5452.56 2789
5453.26 2741
5453.96 2599
5454.65 2612
5455.35 2528
5456.05 2537
5456.75 2494
5457.44 2490
5458.14 2553
5458.84 2597
5459.53 2629
5460.23 2575
5460.93 2622
5461.63 2699
5462.32 2656
5463.02 2733
5463.72 2753
5464.42 2778
5465.11 2867
5465.81 2836
5466.51 2754
5467.21 2791
5467.90 2891
5468.60 2857
5469.30 2862
5470.00 2868
5470.70 2823
5471.39 2869
5472.09 3021
5472.79 3024
5473.49 3093
5474.19 3127
5474.88 3228
5475.58 3238
5476.28 3212
5476.98 3258
5477.68 3300
5478.38 3489
5479.07 3809
5479.77 4040
5480.47 4333
5481.17 4995
5481.87 5387
5482.57 5504
5483.27 5567
5483.96 5291
5484.66 4901
5485.36 4645
5486.06 4237
5486.76 4125
5487.46 3927
5488.16 3843
5488.86 3860
5489.56 3781
5490.26 3689
5490.96 3674
5491.65 3722
5492.35 3904
5493.05 3976
5493.75 4020
5494.45 4068
5495.15 4073
5495.85 4014
5496.55 4021
5497.25 4086
5497.95 4089
5498.65 4301
5499.35 4528
5500.05 5050
5500.75 5827
5501.45 6666
5502.15 7504
5502.85 8004
5503.55 8203
5504.25 7750
5504.95 6937
5505.65 5994
5506.35 5336
5507.05 4796
5507.75 4244
5508.45 3954
5509.15 3738
5509.85 3650
5510.55 3548
5511.25 3551
5511.95 3345
5512.65 3371
5513.35 3220
5514.05 3163
5514.76 3303
5515.46 3343
5516.16 3263
5516.86 3247
5517.56 3183
5518.26 3215
5518.96 3077
5519.66 3153
5520.36 3129
5521.06 3023
5521.77 3057
5522.47 2906
5523.17 2894
5523.87 2870
5524.57 2803
5525.27 2638
5525.97 2657
5526.67 2539
5527.38 2565
5528.08 2519
5528.78 2618
5529.48 2519
5530.18 2543
5530.88 2457
5531.59 2455
5532.29 2539
5532.99 2551
5533.69 2509
5534.39 2513
5535.10 2539
5535.80 2611
5536.50 2605
5537.20 2648
5537.90 2642
5538.61 2615
5539.31 2574
5540.01 2684
5540.71 2639
5541.42 2626
5542.12 2629
5542.82 2528
5543.52 2535
5544.23 2537
5544.93 2515
5545.63 2407
5546.33 2415
5547.04 2460
5547.74 2420
5548.44 2404
5549.15 2377
5549.85 2455
5550.55 2347
5551.26 2382
5551.96 2434
5552.66 2499
5553.36 2407
5554.07 2481
5554.77 2535
5555.47 2485
5556.18 2430
5556.88 2367
5557.58 2423
5558.29 2428
5558.99 2365
5559.70 2363
5560.40 2354
5561.10 2419
5561.81 2550
5562.51 2533
5563.21 2521
5563.92 2636
5564.62 2712
5565.33 2793
5566.03 2783
5566.73 2698
5567.44 2621
5568.14 2527
5568.85 2392
5569.55 2472
5570.25 2437
5570.96 2321
5571.66 2250
5572.37 2241
5573.07 2320
5573.78 2375
5574.48 2444
5575.19 2437
5575.89 2467
5576.59 2532
5577.30 2531
5578.00 2544
5578.71 2490
5579.41 2463
5580.12 2423
5580.82 2425
5581.53 2383
5582.23 2350
5582.94 2251
5583.64 2217
5584.35 2207
5585.05 2258
5585.76 2214
5586.46 2212
5587.17 2171
5587.88 2208
5588.58 2216
5589.29 2254
5589.99 2188
5590.70 2171
5591.40 2238
5592.11 2212
5592.81 2100
5593.52 2177
5594.23 2173
5594.93 2273
5595.64 2286
5596.34 2149
5597.05 2197
5597.76 2264
5598.46 2176
5599.17 2129
5599.87 2129
5600.58 2135
5601.29 2154
5601.99 2105
5602.70 2111
5603.41 2124
5604.11 2156
5604.82 2143
5605.52 2126
5606.23 2154
5606.94 2179
5607.64 2145
5608.35 2106
5609.06 2165
5609.76 2164
5610.47 2153
5611.18 2152
5611.88 2146
5612.59 2136
5613.30 2135
5614.01 2160
5614.71 2225
5615.42 2257
5616.13 2165
5616.83 2169
5617.54 2108
5618.25 2145
5618.96 2104
5619.66 2145
5620.37 2252
5621.08 2235
5621.79 2252
5622.49 2321
5623.20 2221
5623.91 2178
5624.62 2126
5625.32 2209
5626.03 2147
5626.74 2245
5627.45 2190
5628.16 2273
5628.86 2258
5629.57 2300
5630.28 2319
5630.99 2315
5631.70 2329
5632.40 2295
5633.11 2357
5633.82 2460
5634.53 2450
5635.24 2522
5635.95 2557
5636.65 2610
5637.36 2686
5638.07 2721
5638.78 2781
5639.49 2823
5640.20 2947
5640.91 3098
5641.61 3267
5642.32 3321
5643.03 3316
5643.74 3225
5644.45 3113
5645.16 2909
5645.87 2811
5646.58 2779
5647.29 2683
5648.00 2525
5648.70 2494
5649.41 2527
5650.12 2552
5650.83 2566
5651.54 2589
5652.25 2524
5652.96 2646
5653.67 2743
5654.38 2719
5655.09 2659
5655.80 2641
5656.51 2668
5657.22 2666
5657.93 2639
5658.64 2656
5659.35 2636
5660.06 2761
5660.77 2787
5661.48 2850
5662.19 2852
5662.90 2927
5663.61 2917
5664.32 2838
5665.03 2751
5665.74 2703
5666.45 2642
5667.16 2627
5667.87 2622
5668.58 2474
5669.29 2493
5670.00 2585
5670.71 2632
5671.42 2761
5672.13 2849
5672.84 2919
5673.56 2865
5674.27 2898
5674.98 2897
5675.69 2765
5676.40 2728
5677.11 2648
5677.82 2532
5678.53 2580
5679.24 2578
5679.95 2502
5680.67 2511
5681.38 2644
5682.09 2619
5682.80 2510
5683.51 2544
5684.22 2560
5684.93 2509
5685.65 2492
5686.36 2488
5687.07 2410
5687.78 2413
5688.49 2462
5689.20 2495
5689.92 2422
5690.63 2399
5691.34 2463
5692.05 2483
5692.76 2544
5693.47 2489
5694.19 2442
5694.90 2441
5695.61 2379
5696.32 2399
5697.04 2440
5697.75 2443
5698.46 2399
5699.17 2441
5699.89 2397
5700.60 2408
5701.31 2395
5702.02 2396
5702.74 2395
5703.45 2355
5704.16 2565
5704.87 2484
5705.59 2496
5706.30 2488
5707.01 2575
5707.72 2676
5708.44 2589
5709.15 2620
5709.86 2522
5710.58 2549
5711.29 2575
5712.00 2569
5712.72 2469
5713.43 2490
5714.14 2558
5714.86 2543
5715.57 2583
5716.28 2566
5717.00 2562
5717.71 2544
5718.42 2599
5719.14 2586
5719.85 2661
5720.56 2589
5721.28 2571
5721.99 2656
5722.71 2759
5723.42 2766
5724.13 2774
5724.85 2756
5725.56 2776
5726.28 2846
5726.99 2811
5727.70 2828
5728.42 2880
5729.13 2891
5729.85 2889
5730.56 2934
5731.28 2944
5731.99 3021
5732.70 2979
5733.42 2878
5734.13 2942
5734.85 3021
5735.56 3043
5736.28 3036
5736.99 3080
5737.71 3092
5738.42 2999
5739.14 3048
5739.85 3012
5740.57 3128
5741.28 3251
5742.00 3297
5742.71 3335
5743.43 3316
5744.14 3428
5744.86 3461
5745.57 3420
5746.29 3510
5747.00 3430
5747.72 3620
5748.43 3723
5749.15 3822
5749.87 3884
5750.58 3861
5751.30 3925
5752.01 4128
5752.73 4210
5753.44 4090
5754.16 4203
5754.88 4223
5755.59 4432
5756.31 4345
5757.02 4287
5757.74 4582
5758.46 4796
5759.17 5019
5759.89 4996
5760.60 5146
5761.32 5222
5762.04 5520
5762.75 5909
5763.47 6169
5764.19 6402
5764.90 6607
5765.62 6947
5766.34 6980
5767.05 7186
5767.77 7617
5768.49 8519
5769.20 9937
5769.92 11716
5770.64 14195
5771.35 17444
5772.07 20227
5772.79 21760
5773.50 22006
5774.22 20479
5774.94 17728
5775.65 15137
5776.37 12988
5777.09 11412
5777.81 9867
5778.52 9032
5779.24 8556
5779.96 8112
5780.68 7875
5781.39 7836
5782.11 7715
5782.83 7522
5783.55 7558
5784.26 7625
5784.98 7755
5785.70 7838
5786.42 8076
5787.14 7993
5787.85 7874
5788.57 7666
5789.29 7530
5790.01 7174
5790.73 6861
5791.44 6656
5792.16 6508
5792.88 6188
5793.60 5955
5794.32 5709
5795.03 5543
5795.75 5323
5796.47 5108
5797.19 4985
5797.91 4883
5798.63 4860
5799.35 4705
5800.06 4610
5800.78 4584
5801.50 4580
5802.22 4410
5802.94 4418
5803.66 4312
5804.38 4345
5805.10 4243
5805.82 4247
5806.53 4133
5807.25 4032
5807.97 4130
5808.69 4172
5809.41 4203
5810.13 4415
5810.85 4588
5811.57 4804
5812.29 4810
5813.01 4701
5813.73 4539
5814.45 4481
5815.17 4172
5815.89 4012
5816.61 3964
5817.33 3775
5818.05 3716
5818.77 3720
5819.49 3556
5820.20 3637
5820.92 3617
5821.64 3704
5822.36 3602
5823.09 3562
5823.81 3600
5824.53 3652
5825.25 3591
5825.97 3565
5826.69 3458
5827.41 3472
5828.13 3591
5828.85 3410
5829.57 3357
5830.29 3458
5831.01 3382
5831.73 3331
5832.45 3342
5833.17 3339
5833.89 3311
5834.61 3154
5835.33 3177
5836.05 3209
5836.78 3219
5837.50 3112
5838.22 3093
5838.94 3100
5839.66 3107
5840.38 3013
5841.10 2994
5841.82 3040
5842.54 3010
5843.27 3030
5843.99 3106
5844.71 3097
5845.43 3052
5846.15 3006
5846.87 3032
5847.59 2953
5848.32 2975
5849.04 2959
5849.76 3056
5850.48 2951
5851.20 2863
5851.93 3015
5852.65 3052
5853.37 2975
5854.09 2997
5854.81 3035
5855.54 2942
5856.26 2869
5856.98 2936
5857.70 2909
5858.42 2872
5859.15 2810
5859.87 2853
5860.59 2808
5861.31 2828
5862.04 2760
5862.76 2691
5863.48 2708
5864.20 2776
5864.93 2776
5865.65 2773
5866.37 2780
5867.10 2648
5867.82 2679
5868.54 2649
5869.26 2597
5869.99 2586
5870.71 2576
5871.43 2540
5872.16 2519
5872.88 2467
5873.60 2483
5874.33 2488
5875.05 2402
5875.77 2425
5876.50 2460
5877.22 2423
5877.94 2352
5878.67 2375
5879.39 2340
5880.11 2395
5880.84 2445
5881.56 2457
5882.28 2516
5883.01 2542
5883.73 2500
5884.46 2505
5885.18 2493
5885.90 2513
5886.63 2422
5887.35 2418
5888.08 2517
5888.80 2454
5889.52 2430
5890.25 2447
5890.97 2455
5891.70 2360
5892.42 2385
5893.15 2401
5893.87 2375
5894.59 2417
5895.32 2370
5896.04 2408
5896.77 2411
5897.49 2440
5898.22 2418
5898.94 2429
5899.67 2422
5900.39 2416
5901.12 2463
5901.84 2461
5902.57 2461
5903.29 2503
5904.02 2477
5904.74 2492
5905.47 2518
5906.19 2587
5906.92 2602
5907.64 2573
5908.37 2483
5909.09 2587
5909.82 2634
5910.55 2624
5911.27 2636
5912.00 2614
5912.72 2583
5913.45 2666
5914.17 2684
5914.90 2655
5915.63 2701
5916.35 2752
5917.08 2651
5917.80 2620
5918.53 2706
5919.25 2750
5919.98 2625
5920.71 2747
5921.43 2673
5922.16 2714
5922.89 2680
5923.61 2708
5924.34 2736
5925.06 2717
5925.79 2798
5926.52 2806
5927.24 2904
5927.97 2799
5928.70 2794
5929.42 2878
5930.15 2993
5930.88 2946
5931.60 2992
5932.33 3017
5933.06 3023
5933.78 3112
5934.51 3095
5935.24 3153
5935.97 3168
5936.69 3191
5937.42 3277
5938.15 3284
5938.87 3326
5939.60 3437
5940.33 3436
5941.06 3421
5941.78 3481
5942.51 3427
5943.24 3514
5943.97 3613
5944.69 3585
5945.42 3699
5946.15 3813
5946.88 3847
5947.60 3772
5948.33 3870
5949.06 3943
5949.79 4021
5950.52 4146
5951.24 4212
5951.97 4424
5952.70 4578
5953.43 4760
5954.16 4980
5954.88 5004
5955.61 5105
5956.34 5137
5957.07 5092
5957.80 5056
5958.53 4981
5959.25 4932
5959.98 5040
5960.71 4990
5961.44 4975
5962.17 4989
5962.90 4980
5963.63 4983
5964.36 4980
5965.08 5142
5965.81 5335
5966.54 5747
5967.27 6257
5968.00 6696
5968.73 7019
5969.46 7297
5970.19 7287
5970.92 6989
5971.65 6730
5972.37 6521
5973.10 6231
5973.83 6083
5974.56 6101
5975.29 5867
5976.02 5782
5976.75 5845
5977.48 5780
5978.21 5950
5978.94 6100
5979.67 6200
5980.40 6202
5981.13 6492
5981.86 6627
5982.59 6709
5983.32 6827
5984.05 6969
5984.78 7010
5985.51 6984
5986.24 7024
5986.97 7038
5987.70 6983
5988.43 7029
5989.16 6955
5989.89 6976
5990.62 7137
5991.35 7254
5992.08 7287
5992.81 7121
5993.54 7247
5994.27 7478
5995.00 7623
5995.74 7625
5996.47 7652
5997.20 7684
5997.93 7666
5998.66 7576
5999.39 7630
6000.12 7376
6000.85 7431
6001.58 7341
6002.31 7119
6003.04 6900
6003.78 6839
6004.51 6721
6005.24 6690
6005.97 6770
6006.70 6684
6007.43 6870
6008.16 7202
6008.90 7877
6009.63 8669
6010.36 9740
6011.09 10870
6011.82 12400
6012.55 14037
6013.29 15386
6014.02 16485
6014.75 17082
6015.48 17196
6016.21 16649
6016.95 15767
6017.68 14899
6018.41 13572
6019.14 12187
6019.87 10876
6020.61 9753
6021.34 8888
6022.07 7926
6022.80 7263
6023.54 6778
6024.27 6365
6025.00 6066
6025.73 5729
6026.47 5705
6027.20 5494
6027.93 5360
6028.66 5386
6029.40 5314
6030.13 5159
6030.86 5212
6031.59 5190
6032.33 5071
6033.06 4999
6033.79 4940
6034.53 4768
6035.26 4635
6035.99 4671
6036.73 4604
6037.46 4591
6038.19 4541
6038.93 4660
6039.66 4683
6040.39 4693
6041.13 4767
6041.86 4808
6042.59 4911
6043.33 4905
6044.06 4911
6044.79 4897
6045.53 5001
6046.26 5143
6047.00 5195
6047.73 5148
6048.46 5181
6049.20 5217
6049.93 5366
6050.67 5375
6051.40 5425
6052.13 5463
6052.87 5696
6053.60 5811
6054.34 6024
6055.07 6054
6055.81 5936
6056.54 5950
6057.27 5820
6058.01 5632
6058.74 5590
6059.48 5490
6060.21 5395
6060.95 5411
6061.68 5307
6062.42 5336
6063.15 5265
6063.89 5172
6064.62 5148
6065.36 5226
6066.09 5084
6066.83 4852
6067.56 4832
6068.30 4925
6069.03 4888
6069.77 4796
6070.50 4908
6071.24 4785
6071.97 4624
6072.71 4684
6073.44 4677
6074.18 4691
6074.91 4627
6075.65 4602
6076.39 4499
6077.12 4407
6077.86 4508
6078.59 4552
6079.33 4502
6080.06 4484
6080.80 4427
6081.54 4375
6082.27 4334
6083.01 4339
6083.74 4248
6084.48 4233
6085.22 4204
6085.95 4161
6086.69 4155
6087.42 4187
6088.16 4065
6088.90 4057
6089.63 4185
6090.37 4270
6091.11 4270
6091.84 4443
6092.58 4464
6093.32 4481
6094.05 4543
6094.79 4495
6095.53 4444
6096.26 4503
6097.00 4324
6097.74 4280
6098.47 4257
6099.21 4260
6099.95 4157
6100.69 4211
6101.42 4284
6102.16 4122
6102.90 4031
6103.63 4078
6104.37 4185
6105.11 4142
6105.85 4140
6106.58 4116
6107.32 4214
6108.06 4221
6108.80 4259
6109.53 4315
6110.27 4309
6111.01 4290
6111.75 4372
6112.49 4320
6113.22 4365
6113.96 4417
6114.70 4445
6115.44 4587
6116.17 4737
6116.91 4657
6117.65 4693
6118.39 4742
6119.13 4760
6119.87 4877
6120.60 4731
6121.34 4742
6122.08 4833
6122.82 4830
6123.56 4911
6124.30 4931
6125.03 4935
6125.77 5021
6126.51 5050
6127.25 5027
6127.99 5016
6128.73 5036
6129.47 4922
6130.21 4977
6130.94 4988
6131.68 4935
6132.42 5054
6133.16 5045
6133.90 5119
6134.64 5313
6135.38 5333
6136.12 5552
6136.86 5693
6137.60 5827
6138.34 6070
6139.08 6189
6139.81 6443
6140.55 6697
6141.29 6674
6142.03 6837
6142.77 6911
6143.51 6914
6144.25 6902
6144.99 6620
6145.73 6523
6146.47 6401
6147.21 6320
6147.95 6187
6148.69 6191
6149.43 6031
6150.17 5989
6150.91 5972
6151.65 5980
6152.39 6041
6153.13 6111
6153.87 6051
6154.61 6062
6155.35 6199
6156.09 6222
6156.83 6288
6157.58 6312
6158.32 6368
6159.06 6458
6159.80 6389
6160.54 6472
6161.28 6698
6162.02 6915
6162.76 6966
6163.50 7135
6164.24 7528
6164.98 7856
6165.72 8217
6166.46 8546
6167.21 8807
6167.95 9098
6168.69 9318
6169.43 9288
6170.17 9266
6170.91 9074
6171.65 9006
6172.39 8966
6173.14 8775
6173.88 8762
6174.62 8571
6175.36 8534
6176.10 8556
6176.84 8544
6177.59 8633
6178.33 8995
6179.07 9288
6179.81 9910
6180.55 10775
6181.30 11952
6182.04 13738
6182.78 15576
6183.52 17394
6184.26 18910
6185.01 19838
6185.75 19998
6186.49 19315
6187.23 18428
6187.97 17123
6188.72 15728
6189.46 14328
6190.20 13192
6190.94 12283
6191.69 11524
6192.43 11044
6193.17 10689
6193.92 10250
6194.66 9908
6195.40 9892
6196.14 9713
6196.89 9731
6197.63 9628
6198.37 9563
6199.12 9567
6199.86 9440
6200.60 9586
6201.34 9547
6202.09 9554
6202.83 9589
6203.57 9779
6204.32 9849
6205.06 10451
6205.80 11597
6206.55 13148
6207.29 15522
6208.03 18816
6208.78 22340
6209.52 26041
6210.27 29209
6211.01 31482
6211.75 32052
6212.50 31036
6213.24 29374
6213.98 26555
6214.73 23394
6215.47 20471
6216.22 17848
6216.96 15371
6217.71 13367
6218.45 11770
6219.19 10444
6219.94 9564
6220.68 8907
6221.43 8345
6222.17 8172
6222.92 7938
6223.66 7880
6224.40 7756
6225.15 7725
6225.89 7751
6226.64 7695
6227.38 7489
6228.13 7339
6228.87 7095
6229.62 6866
6230.36 6602
6231.11 6312
6231.85 5981
6232.60 5980
6233.34 5941
6234.09 5813
6234.83 5948
6235.58 5953
6236.32 5972
6237.07 6092
6237.81 6178
6238.56 6262
6239.30 6725
6240.05 7207
6240.80 7637
6241.54 8385
6242.29 8757
6243.03 9143
6243.78 9109
6244.52 8916
6245.27 8542
6246.02 8242
6246.76 7940
6247.51 7694
6248.25 7715
6249.00 7511
6249.75 7349
6250.49 7142
6251.24 7034
6251.98 6859
6252.73 6562
6253.48 6411
6254.22 6394
6254.97 6340
6255.72 6226
6256.46 6077
6257.21 6142
6257.95 6119
6258.70 6014
6259.45 6015
6260.19 6017
6260.94 5976
6261.69 5796
6262.43 5731
6263.18 5691
6263.93 5752
6264.68 5637
6265.42 5484
6266.17 5438
6266.92 5279
6267.66 5097
6268.41 5092
6269.16 5065
6269.91 5178
6270.65 5158
6271.40 5225
6272.15 5320
6272.89 5279
6273.64 5188
6274.39 5100
6275.14 5124
6275.88 5229
6276.63 5367
6277.38 5345
6278.13 5396
6278.88 5416
6279.62 5585
6280.37 5642
6281.12 5785
6281.87 5765
6282.62 5617
6283.36 5598
6284.11 5344
6284.86 5218
6285.61 5050
6286.36 4855
6287.10 4777
6287.85 4681
6288.60 4645
6289.35 4574
6290.10 4544
6290.85 4477
6291.59 4494
6292.34 4500
6293.09 4443
6293.84 4407
6294.59 4362
6295.34 4379
6296.09 4305
6296.84 4269
6297.58 4259
6298.33 4278
6299.08 4217
6299.83 4207
6300.58 4138
6301.33 4133
6302.08 4087
6302.83 4088
6303.58 4036
6304.33 3907
6305.08 3950
6305.83 3931
6306.58 3964
6307.32 3978
6308.07 3937
6308.82 3920
6309.57 3968
6310.32 4070
6311.07 4094
6311.82 4159
6312.57 4219
6313.32 4291
6314.07 4346
6314.82 4373
6315.57 4483
6316.32 4516
6317.07 4694
6317.82 4680
6318.57 4722
6319.32 4651
6320.07 4619
6320.82 4597
6321.57 4452
6322.32 4260
6323.07 4110
6323.82 3996
6324.58 3903
6325.33 3808
6326.08 3715
6326.83 3644
6327.58 3685
6328.33 3623
6329.08 3668
6329.83 3691
6330.58 3593
6331.33 3535
6332.08 3497
6332.83 3576
6333.58 3480
6334.34 3438
6335.09 3405
6335.84 3411
6336.59 3387
6337.34 3440
6338.09 3423
6338.84 3395
6339.59 3367
6340.35 3362
6341.10 3362
6341.85 3395
6342.60 3393
6343.35 3283
6344.10 3309
6344.86 3367
6345.61 3362
6346.36 3355
6347.11 3384
6347.86 3422
6348.62 3414
6349.37 3460
6350.12 3509
6350.87 3575
6351.62 3522
6352.38 3616
6353.13 3729
6353.88 3790
6354.63 3885
6355.38 3862
6356.14 3843
6356.89 3915
6357.64 3880
6358.39 3852
6359.15 3790
6359.90 3667
6360.65 3592
6361.40 3549
6362.16 3518
6362.91 3450
6363.66 3416
6364.42 3439
6365.17 3470
6365.92 3439
6366.67 3483
6367.43 3465
6368.18 3520
6368.93 3652
6369.69 3748
6370.44 3860
6371.19 3842
6371.95 3783
6372.70 3724
6373.45 3580
6374.21 3531
6374.96 3580
6375.71 3456
6376.47 3449
6377.22 3362
6377.98 3424
6378.73 3359
6379.48 3376
6380.24 3450
6380.99 3467
6381.74 3491
6382.50 3455
6383.25 3477
6384.01 3538
6384.76 3521
6385.51 3466
6386.27 3389
6387.02 3282
6387.78 3234
6388.53 3170
6389.29 3257
6390.04 3188
6390.79 3194
6391.55 3153
6392.30 3112
6393.06 3045
6393.81 3015
6394.57 3105
6395.32 3055
6396.08 2980
6396.83 3040
6397.59 3100
6398.34 3102
6399.10 3061
6399.85 3037
6400.61 3067
6401.36 2982
6402.12 2888
6402.87 2953
6403.63 2964
6404.38 2967
6405.14 2901
6405.89 2913
6406.65 2894
6407.40 2996
6408.16 2978
6408.91 2971
6409.67 2890
6410.43 2933
6411.18 2938
6411.94 2973
6412.69 2970
6413.45 2901
6414.20 2973
6414.96 2960
6415.72 2978
6416.47 3036
6417.23 2991
6417.98 3007
6418.74 2979
6419.50 3034
6420.25 2988
6421.01 2933
6421.77 2972
6422.52 2902
6423.28 2868
6424.03 2799
6424.79 2871
6425.55 2949
6426.30 2892
6427.06 2902
6427.82 2881
6428.57 2833
6429.33 2783
6430.09 2864
6430.84 2911
6431.60 2960
6432.36 2886
6433.11 2875
6433.87 2891
6434.63 2922
6435.39 2916
6436.14 3016
6436.90 2940
6437.66 3054
6438.41 3031
6439.17 3116
6439.93 3044
6440.69 3145
6441.44 3145
6442.20 3214
6442.96 3252
6443.72 3285
6444.47 3219
6445.23 3206
6445.99 3245
6446.75 3269
6447.50 3267
6448.26 3273
6449.02 3251
6449.78 3207
6450.54 3296
6451.29 3304
6452.05 3282
6452.81 3360
6453.57 3317
6454.33 3304
6455.08 3220
6455.84 3345
6456.60 3427
6457.36 3392
6458.12 3472
6458.88 3400
6459.64 3473
6460.39 3551
6461.15 3498
6461.91 3580
6462.67 3578
6463.43 3538
6464.19 3552
6464.95 3726
6465.70 3740
6466.46 3742
6467.22 3733
6467.98 3741
6468.74 3836
6469.50 3794
6470.26 3767
6471.02 3773
6471.78 3735
6472.54 3785
6473.30 3817
6474.05 3787
6474.81 3779
6475.57 3841
6476.33 3852
6477.09 3945
6477.85 3898
6478.61 3972
6479.37 4008
6480.13 4089
6480.89 4124
6481.65 4174
6482.41 4178
6483.17 4246
6483.93 4304
6484.69 4291
6485.45 4439
6486.21 4463
6486.97 4475
6487.73 4610
6488.49 4598
6489.25 4617
6490.01 4720
6490.77 4847
6491.53 4890
6492.29 4882
6493.05 4989
6493.81 5005
6494.57 5021
6495.33 5037
6496.10 4997
6496.86 4978
6497.62 4975
6498.38 4930
6499.14 4942
6499.90 4893
6500.66 4929
6501.42 4949
6502.18 4975
6502.94 5158
6503.70 5217
6504.47 5514
6505.23 6166
6505.99 7057
6506.75 8376
6507.51 10452
6508.27 12976
6509.03 15554
6509.79 17601
6510.56 18824
6511.32 18992
6512.08 18245
6512.84 17121
6513.60 15588
6514.36 13606
6515.13 11942
6515.89 10495
6516.65 9125
6517.41 8092
6518.17 7287
6518.94 6551
6519.70 6163
6520.46 5826
6521.22 5529
6521.98 5307
6522.75 5270
6523.51 5366
6524.27 5489
6525.03 5460
6525.79 5575
6526.56 5800
6527.32 5913
6528.08 6012
6528.84 6106
6529.61 5983
6530.37 5924
6531.13 5853
6531.90 5645
6532.66 5471
6533.42 5271
6534.18 5247
6534.95 5088
6535.71 5052
6536.47 5051
6537.24 5086
6538.00 5014
6538.76 5048
6539.53 5007
6540.29 4952
6541.05 4910
6541.82 4847
6542.58 4836
6543.34 4834
6544.11 4831
6544.87 4943
6545.63 4956
6546.40 5005
6547.16 5128
6547.92 5250
6548.69 5406
6549.45 5377
6550.21 5356
6550.98 5310
6551.74 5406
6552.51 5309
6553.27 5269
6554.03 5353
6554.80 5335
6555.56 5335
6556.33 5369
6557.09 5278
6557.85 5386
6558.62 5419
6559.38 5455
6560.15 5542
6560.91 5611
6561.68 5681
6562.44 5751
6563.21 5712
6563.97 5769
6564.74 5804
6565.50 5704
6566.26 5891
6567.03 5830
6567.79 5763
6568.56 5865
6569.32 5882
6570.09 5937
6570.85 5939
6571.62 5926
6572.38 5955
6573.15 5888
6573.91 5932
6574.68 5891
6575.44 5885
6576.21 6043
6576.98 6122
6577.74 6007
6578.51 6092
6579.27 6098
6580.04 6181
6580.80 6370
6581.57 6346
6582.33 6347
6583.10 6312
6583.87 6389
6584.63 6609
6585.40 6553
6586.16 6725
6586.93 6710
6587.70 6604
6588.46 6566
6589.23 6619
6589.99 6616
6590.76 6720
6591.53 7043
6592.29 7253
6593.06 7743
6593.82 8032
6594.59 8359
6595.36 8656
6596.12 9021
6596.89 9387
6597.66 9525
6598.42 9533
6599.19 9519
6599.96 9429
6600.72 9097
6601.49 8688
6602.26 8317
6603.02 7828
6603.79 7451
6604.56 7222
6605.33 6842
6606.09 6630
6606.86 6405
6607.63 6183
6608.39 6289
6609.16 6107
6609.93 6183
6610.70 6148
6611.46 6102
6612.23 6092
6613.00 6095
6613.77 6162
6614.53 6062
6615.30 6125
6616.07 6063
6616.84 5855
6617.60 5990
6618.37 6084
6619.14 6172
6619.91 6181
6620.68 6267
6621.44 6527
6622.21 6687
6622.98 6983
6623.75 7182
6624.52 7341
6625.28 7313
6626.05 7433
6626.82 7387
6627.59 7123
6628.36 6963
6629.13 6906
6629.89 6693
6630.66 6639
6631.43 6535
6632.20 6534
6632.97 6579
6633.74 6745
6634.51 6858
6635.27 7328
6636.04 7635
6636.81 7949
6637.58 8287
6638.35 8476
6639.12 8615
6639.89 8854
6640.66 9109
6641.43 9536
6642.19 9776
6642.96 9998
6643.73 9960
6644.50 9780
6645.27 9489
6646.04 8935
6646.81 8521
6647.58 8067
6648.35 7443
6649.12 7048
6649.89 6639
6650.66 6172
6651.43 5913
6652.20 5716
6652.97 5579
6653.74 5422
6654.51 5362
6655.28 5281
6656.05 5282
6656.82 5138
6657.59 4951
6658.36 4924
6659.13 4887
6659.90 4903
6660.67 4874
6661.44 4774
6662.21 4779
6662.98 4702
6663.75 4705
6664.52 4625
6665.29 4586
6666.06 4598
6666.83 4623
6667.60 4696
6668.37 4649
6669.14 4572
6669.91 4616
6670.68 4676
6671.46 4750
6672.23 4911
6673.00 4868
6673.77 4829
6674.54 4976
6675.31 5020
6676.08 4970
6676.85 4895
6677.62 5012
6678.40 4897
6679.17 4972
6679.94 4835
6680.71 4986
6681.48 4979
6682.25 4948
6683.02 5006
6683.80 5083
6684.57 5089
6685.34 5265
6686.11 5309
6686.88 5392
6687.65 5419
6688.43 5459
6689.20 5378
6689.97 5183
6690.74 5169
6691.51 5017
6692.29 4789
6693.06 4792
6693.83 4696
6694.60 4617
6695.37 4518
6696.15 4442
6696.92 4456
6697.69 4491
6698.46 4478
6699.24 4496
6700.01 4335
6700.78 4305
6701.55 4325
6702.33 4298
6703.10 4196
6703.87 4155
6704.64 4308
6705.42 4254
6706.19 4177
6706.96 4116
6707.74 4081
6708.51 3989
6709.28 3958
6710.06 3925
6710.83 3873
6711.60 3931
6712.37 3982
6713.15 3958
6713.92 3951
6714.69 3956
6715.47 3974
6716.24 3949
6717.01 3982
6717.79 3992
6718.56 3990
6719.34 3989
6720.11 4053
6720.88 3960
6721.66 3999
6722.43 3998
6723.20 4006
6723.98 3997
6724.75 4042
6725.53 3956
6726.30 3986
6727.07 3863
6727.85 3775
6728.62 3798
6729.40 3886
6730.17 3796
6730.95 3782
6731.72 3704
6732.49 3670
6733.27 3674
6734.04 3730
6734.82 3793
6735.59 3865
6736.37 3834
6737.14 3729
6737.92 3789
6738.69 3841
6739.47 3842
6740.24 3922
6741.01 3849
6741.79 3833
6742.56 3841
6743.34 3931
6744.11 3947
6744.89 3910
6745.67 4071
6746.44 4062
6747.22 3996
6747.99 4169
6748.77 4138
6749.54 4222
6750.32 4224
6751.09 4224
6751.87 4324
6752.64 4412
6753.42 4423
6754.19 4512
6754.97 4504
6755.75 4486
6756.52 4486
6757.30 4535
6758.07 4536
6758.85 4445
6759.63 4380
6760.40 4426
6761.18 4317
6761.95 4387
6762.73 4366
6763.51 4315
6764.28 4299
6765.06 4354
6765.83 4415
6766.61 4391
6767.39 4452
6768.16 4531
6768.94 4693
6769.72 4648
6770.49 4572
6771.27 4531
6772.05 4528
6772.82 4441
6773.60 4273
6774.38 4270
6775.15 4199
6775.93 4178
6776.71 3977
6777.48 4072
6778.26 4058
6779.04 3978
6779.82 3989
6780.59 3992
6781.37 3939
6782.15 3952
6782.92 3935
6783.70 3973
6784.48 3974
6785.26 3857
6786.03 3851
6786.81 3843
6787.59 3819
6788.37 3788
6789.14 3660
6789.92 3766
6790.70 3704
6791.48 3662
6792.25 3690
6793.03 3611
6793.81 3592
6794.59 3593
6795.37 3586
6796.14 3541
6796.92 3637
6797.70 3618
6798.48 3572
6799.26 3629
6800.04 3688
6800.81 3751
6801.59 3667
6802.37 3802
6803.15 3677
6803.93 3729
6804.71 3674
6805.48 3732
6806.26 3859
6807.04 3797
6807.82 3706
6808.60 3794
6809.38 3858
6810.16 3837
6810.94 3725
6811.71 3670
6812.49 3667
6813.27 3681
6814.05 3673
6814.83 3621
6815.61 3608
6816.39 3611
6817.17 3635
6817.95 3542
6818.73 3565
6819.51 3580
6820.29 3561
6821.07 3663
6821.84 3654
6822.62 3591
6823.40 3580
6824.18 3646
6824.96 3604
6825.74 3571
6826.52 3516
6827.30 3542
6828.08 3522
6828.86 3580
6829.64 3506
6830.42 3507
6831.20 3582
6831.98 3510
6832.76 3502
6833.54 3543
6834.32 3665
6835.10 3753
6835.88 3911
6836.66 4178
6837.44 4567
6838.22 5130
6839.01 5766
6839.79 6327
6840.57 6831
6841.35 7044
6842.13 7136
6842.91 6926
6843.69 6583
6844.47 6211
6845.25 5774
6846.03 5307
6846.81 4965
6847.59 4700
6848.37 4460
6849.16 4397
6849.94 4522
6850.72 4640
6851.50 4741
6852.28 4838
6853.06 4893
6853.84 4912
6854.62 4916
6855.41 4877
6856.19 4818
6856.97 4755
6857.75 4526
6858.53 4368
6859.31 4159
6860.10 4083
6860.88 3944
6861.66 3915
6862.44 3832
6863.22 3660
6864.00 3545
6864.79 3690
6865.57 3676
6866.35 3700
6867.13 3750
6867.91 3846
6868.70 3868
6869.48 3802
6870.26 3818
6871.04 3954
6871.83 3973
6872.61 3968
6873.39 3861
6874.17 3943
6874.96 3903
6875.74 4051
6876.52 4082
6877.30 4061
6878.09 4081
6878.87 4217
6879.65 4377
6880.43 4445
6881.22 4559
6882.00 4763
6882.78 5068
6883.57 5295
6884.35 5394
6885.13 5407
6885.92 5472
6886.70 5502
6887.48 5579
6888.27 5680
6889.05 5874
6889.83 6017
6890.62 6181
6891.40 6331
6892.18 6405
6892.97 6233
6893.75 6109
6894.53 5733
6895.32 5505
6896.10 5312
6896.88 5077
6897.67 4990
6898.45 4853
6899.24 4798
6900.02 4786
6900.80 4783
6901.59 4740
6902.37 4673
6903.16 4602
6903.94 4673
6904.73 4535
6905.51 4512
6906.29 4617
6907.08 4538
6907.86 4340
6908.65 4396
6909.43 4424
6910.22 4394
6911.00 4364
6911.79 4399
6912.57 4376
6913.35 4260
6914.14 4267
6914.92 4230
6915.71 4282
6916.49 4269
6917.28 4210
6918.06 4202
6918.85 4217
6919.63 4246
6920.42 4267
6921.20 4329
6921.99 4392
6922.78 4425
6923.56 4340
6924.35 4410
6925.13 4489
6925.92 4492
6926.70 4585
6927.49 4647
6928.27 4702
6929.06 4843
6929.84 4862
6930.63 4876
6931.42 4952
6932.20 4949
6932.99 4957
6933.77 4976
6934.56 4870
6935.35 4884
6936.13 4900
6936.92 5003
6937.70 5056
6938.49 5098
6939.28 5303
6940.06 5504
6940.85 5879
6941.63 6160
6942.42 6402
6943.21 6814
6943.99 6902
6944.78 7265
6945.57 7331
6946.35 7395
6947.14 7408
6947.93 7450
6948.71 7587
6949.50 7558
6950.29 7753
6951.07 7795
6951.86 7704
6952.65 7597
6953.44 7537
6954.22 7322
6955.01 7298
6955.80 6956
6956.58 6864
6957.37 6630
6958.16 6632
6958.95 6621
6959.73 6556
6960.52 6696
6961.31 6536
6962.09 6697
6962.88 6674
6963.67 6792
6964.46 6884
6965.25 7108
6966.03 7330
6966.82 7623
6967.61 7890
6968.40 8260
6969.18 8582
6969.97 8870
6970.76 9126
6971.55 9171
6972.34 9298
6973.12 9483
6973.91 9522
6974.70 9464
6975.49 9396
6976.28 9391
6977.07 9289
6977.85 9276
6978.64 9633
6979.43 9890
6980.22 10307
6981.01 10999
6981.80 11963
6982.59 13458
6983.37 15750
6984.16 18455
6984.95 21815
6985.74 25964
6986.53 29732
6987.32 32578
6988.11 34578
6988.90 34952
6989.69 34106
6990.47 32214
6991.26 29372
6992.05 26185
6992.84 23191
6993.63 20027
6994.42 17010
6995.21 14798
6996.00 12783
6996.79 11299
6997.58 10267
6998.37 9230
6999.16 8503
6999.95 7957
7000.74 7514
7001.53 7219
7002.32 7051
7003.11 6796
7003.90 6779
7004.69 6597
7005.48 6403
7006.27 6130
7007.06 5770
7007.85 5560
7008.64 5364
7009.43 5204
7010.22 5210
7011.01 5099
7011.80 5122
7012.59 5197
7013.38 5135
7014.17 5407
7014.96 5556
7015.75 5623
7016.54 5601
7017.33 5850
7018.12 5632
7018.91 5411
7019.70 5472
7020.49 5505
7021.28 5536
7022.07 5497
7022.87 5722
7023.66 5784
7024.45 5940
7025.24 6094
7026.03 6327
7026.82 6398
7027.61 6466
7028.40 6759
7029.19 6812
7029.99 6746
7030.78 6650
7031.57 6494
7032.36 6523
7033.15 6262
7033.94 6066
7034.74 5865
7035.53 5703
7036.32 5577
7037.11 5584
7037.90 5658
7038.69 5694
7039.49 5754
7040.28 5816
7041.07 5781
7041.86 5711
7042.65 5640
7043.45 5595
7044.24 5537
7045.03 5619
7045.82 5588
7046.61 5637
7047.41 5686
7048.20 5610
7048.99 5689
7049.78 5844
7050.58 5857
7051.37 6054
7052.16 6462
7052.95 6498
7053.75 6663
7054.54 6583
7055.33 6456
7056.13 6219
7056.92 6072
7057.71 5933
7058.50 5678
7059.30 5696
7060.09 5658
7060.88 5704
7061.68 5731
7062.47 5652
7063.26 5552
7064.06 5428
7064.85 5355
7065.64 5153
7066.44 5047
7067.23 5019
7068.02 4885
7068.82 4798
7069.61 4737
7070.40 4615
7071.20 4520
7071.99 4419
7072.78 4270
7073.58 4334
7074.37 4292
7075.17 4138
7075.96 4129
7076.75 4053
7077.55 4010
7078.34 3964
7079.14 3934
7079.93 3925
7080.72 3891
7081.52 3839
7082.31 3763
7083.11 3794
7083.90 3883
7084.70 3870
7085.49 3796
7086.28 3681
7087.08 3646
7087.87 3685
7088.67 3627
7089.46 3549
7090.26 3539
7091.05 3600
7091.85 3551
7092.64 3452
7093.44 3475
7094.23 3433
7095.03 3317
7095.82 3339
7096.62 3296
7097.41 3335
7098.21 3298
7099.00 3160
7099.80 3164
7100.59 3149
7101.39 3092
7102.18 3103
7102.98 3147
7103.77 3124
7104.57 3097
7105.37 3095
7106.16 3120
7106.96 3090
7107.75 3042
7108.55 3006
7109.34 2952
7110.14 2934
7110.94 2964
7111.73 2903
7112.53 2889
7113.32 2931
7114.12 2857
7114.92 2905
7115.71 2876
7116.51 2895
7117.30 2988
7118.10 2893
7118.90 2939
7119.69 2908
7120.49 2931
7121.29 2844
7122.08 2827
7122.88 2792
7123.68 2829
7124.47 2814
7125.27 2812
7126.07 2832
7126.86 2789
7127.66 2861
7128.46 2894
7129.25 2873
7130.05 2834
7130.85 2898
7131.64 2944
7132.44 2916
7133.24 3062
7134.04 2999
7134.83 2953
7135.63 2928
7136.43 2832
7137.23 2825
7138.02 2775
7138.82 2703
7139.62 2767
7140.42 2663
7141.21 2660
7142.01 2621
7142.81 2598
7143.61 2539
7144.40 2551
7145.20 2528
7146.00 2588
7146.80 2548
7147.59 2470
7148.39 2428
7149.19 2404
7149.99 2449
7150.79 2414
7151.59 2432
7152.38 2396
7153.18 2392
7153.98 2423
7154.78 2369
7155.58 2363
7156.38 2428
7157.17 2474
7157.97 2538
7158.77 2583
7159.57 2537
7160.37 2545
7161.17 2543
7161.97 2530
7162.76 2475
7163.56 2451
7164.36 2421
7165.16 2332
7165.96 2386
7166.76 2346
7167.56 2300
7168.36 2308
7169.16 2328
7169.96 2301
7170.75 2279
7171.55 2273
7172.35 2252
7173.15 2247
7173.95 2233
7174.75 2215
7175.55 2307
7176.35 2198
7177.15 2207
7177.95 2218
7178.75 2170
7179.55 2164
7180.35 2204
7181.15 2170
7181.95 2213
7182.75 2205
7183.55 2156
7184.35 2153
7185.15 2248
7185.95 2185
7186.75 2249
7187.55 2195
7188.35 2177
7189.15 2147
7189.95 2101
7190.75 2043
7191.55 2067
7192.35 2077
7193.15 1998
7193.95 2033
7194.75 2047
7195.55 2112
7196.35 2073
7197.15 2095
7197.95 2085
7198.76 2064
7199.56 2058
7200.36 2074
7201.16 2079
7201.96 2095
7202.76 2018
7203.56 2064
7204.36 2049
7205.16 2108
7205.96 2090
7206.77 2125
7207.57 2103
7208.37 2113
7209.17 2095
7209.97 2140
7210.77 2100
7211.57 2164
7212.38 2154
7213.18 2136
7213.98 2159
7214.78 2248
7215.58 2190
7216.38 2252
7217.19 2290
7217.99 2229
7218.79 2268
7219.59 2233
7220.39 2261
7221.20 2268
7222.00 2281
7222.80 2246
7223.60 2230
7224.40 2222
7225.21 2256
7226.01 2294
7226.81 2196
7227.61 2241
7228.42 2227
7229.22 2244
7230.02 2338
7230.82 2370
7231.63 2316
7232.43 2298
7233.23 2374
7234.03 2478
7234.84 2466
7235.64 2523
7236.44 2688
7237.25 2838
7238.05 3000
7238.85 3124
7239.65 3066
7240.46 3017
7241.26 2992
7242.06 2912
7242.87 2839
7243.67 2681
7244.47 2604
7245.28 2510
7246.08 2450
7246.88 2359
7247.69 2305
7248.49 2268
7249.30 2317
7250.10 2295
7250.90 2294
7251.71 2256
7252.51 2243
7253.31 2266
7254.12 2277
7254.92 2201
7255.73 2224
7256.53 2205
7257.33 2185
7258.14 2246
7258.94 2208
7259.75 2204
7260.55 2198
7261.35 2240
7262.16 2190
7262.96 2202
7263.77 2209
7264.57 2250
7265.38 2254
7266.18 2252
7266.99 2327
7267.79 2323
7268.59 2292
7269.40 2317
7270.20 2367
7271.01 2365
7271.81 2374
7272.62 2310
7273.42 2364
7274.23 2409
7275.03 2407
7275.84 2402
7276.64 2432
7277.45 2467
7278.25 2435
7279.06 2541
7279.86 2542
7280.67 2555
7281.48 2686
7282.28 2852
7283.09 2981
7283.89 3261
7284.70 3652
7285.50 3817
7286.31 4067
7287.11 4218
7287.92 4286
7288.73 4150
7289.53 4099
7290.34 3863
7291.14 3686
7291.95 3467
7292.76 3255
7293.56 3052
7294.37 2908
7295.17 2789
7295.98 2678
7296.79 2597
7297.59 2551
7298.40 2497
7299.21 2510
7300.01 2486
7300.82 2540
7301.62 2488
7302.43 2505
7303.24 2499
7304.04 2503
7304.85 2560
7305.66 2556
7306.46 2534
7307.27 2531
7308.08 2539
7308.89 2624
7309.69 2587
7310.50 2650
7311.31 2591
7312.11 2617
7312.92 2677
7313.73 2669
7314.53 2698
7315.34 2709
7316.15 2710
7316.96 2714
7317.76 2790
7318.57 2820
7319.38 3055
7320.19 3222
7320.99 3535
7321.80 3722
7322.61 3894
7323.42 3993
7324.22 3960
7325.03 3874
7325.84 3810
7326.65 3668
7327.46 3450
7328.26 3349
7329.07 3208
7329.88 2998
7330.69 2970
7331.50 2811
7332.30 2746
7333.11 2667
7333.92 2659
7334.73 2608
7335.54 2537
7336.35 2535
7337.15 2570
7337.96 2604
7338.77 2558
7339.58 2610
7340.39 2674
7341.20 2687
7342.01 2677
7342.82 2682
7343.62 2680
7344.43 2608
7345.24 2670
7346.05 2622
7346.86 2589
7347.67 2606
7348.48 2547
7349.29 2501
7350.10 2456
7350.91 2378
7351.71 2419
7352.52 2400
7353.33 2362
7354.14 2404
7354.95 2351
7355.76 2354
7356.57 2441
7357.38 2433
7358.19 2347
7359.00 2452
7359.81 2482
7360.62 2507
7361.43 2564
7362.24 2672
7363.05 2737
7363.86 2711
7364.67 2717
7365.48 2678
7366.29 2669
7367.10 2662
7367.91 2623
7368.72 2533
7369.53 2541
7370.34 2461
7371.15 2442
7371.96 2412
7372.77 2322
7373.58 2391
7374.39 2366
7375.20 2352
7376.01 2397
7376.82 2378
7377.63 2393
7378.45 2385
7379.26 2436
7380.07 2514
7380.88 2630
7381.69 2722
7382.50 2820
7383.31 2841
7384.12 2905
7384.93 2978
7385.74 2987
7386.56 2959
7387.37 2760
7388.18 2734
7388.99 2554
7389.80 2535
7390.61 2447
7391.42 2371
7392.24 2390
7393.05 2272
7393.86 2201
7394.67 2195
7395.48 2197
7396.29 2213
7397.10 2230
7397.92 2101
7398.73 2129
7399.54 2070
7400.35 2130
7401.16 2138
7401.98 2147
7402.79 2105
7403.60 2116
7404.41 2109
7405.23 2156
7406.04 2146
7406.85 2125
7407.66 2072
7408.47 2048
7409.29 2007
7410.10 1970
7410.91 2038
7411.72 1969
7412.54 1925
7413.35 1976
7414.16 1915
7414.98 1906
7415.79 1892
7416.60 1912
7417.41 1966
7418.23 1916
7419.04 1929
7419.85 1926
7420.67 1909
7421.48 1893
7422.29 1884
7423.11 1854
7423.92 1888
7424.73 1866
7425.54 1875
7426.36 1918
7427.17 1878
7427.99 1883
7428.80 1871
7429.61 1822
7430.43 1813
7431.24 1831
7432.05 1855
7432.87 1849
7433.68 1797
7434.49 1825
7435.31 1832
7436.12 1819
7436.94 1836
7437.75 1839
7438.56 1780
7439.38 1765
7440.19 1852
7441.01 1891
7441.82 1847
7442.64 1801
7443.45 1831
7444.26 1869
7445.08 1842
7445.89 1843
7446.71 1804
7447.52 1757
7448.34 1743
7449.15 1775
7449.97 1776
7450.78 1795
7451.59 1740
7452.41 1724
7453.22 1811
7454.04 1782
7454.85 1775
7455.67 1733
7456.48 1774
7457.30 1771
7458.11 1755
7458.93 1780
7459.74 1799
7460.56 1789
7461.38 1765
7462.19 1810
7463.01 1780
7463.82 1700
7464.64 1735
7465.45 1739
7466.27 1711
7467.08 1718
7467.90 1722
7468.72 1722
7469.53 1723
7470.35 1769
7471.16 1713
7471.98 1675
7472.79 1685
7473.61 1693
7474.43 1693
7475.24 1729
7476.06 1735
7476.87 1795
7477.69 1748
7478.51 1806
7479.32 1771
7480.14 1765
7480.96 1784
7481.77 1804
7482.59 1790
7483.41 1800
7484.22 1774
7485.04 1809
7485.85 1770
7486.67 1757
7487.49 1757
7488.31 1745
7489.12 1737
7489.94 1738
7490.76 1756
7491.57 1740
7492.39 1787
7493.21 1768
7494.02 1810
7494.84 1775
7495.66 1743
7496.48 1806
7497.29 1788
7498.11 1776
7498.93 1826
7499.74 1745
7500.56 1810
7501.38 1797
7502.20 1789
7503.01 1773
7503.83 1757
7504.65 1740
7505.47 1748
7506.29 1750
7507.10 1765
7507.92 1769
7508.74 1753
7509.56 1791
7510.37 1716
7511.19 1738
7512.01 1757
7512.83 1780
7513.65 1792
7514.47 1770
7515.28 1778
7516.10 1822
7516.92 1809
7517.74 1831
7518.56 1767
7519.38 1786
7520.19 1784
7521.01 1761
7521.83 1778
7522.65 1818
7523.47 1848
7524.29 1818
7525.11 1841
7525.92 1875
7526.74 1809
7527.56 1837
7528.38 1849
7529.20 1877
7530.02 1831
7530.84 1923
7531.66 1919
7532.48 1920
7533.30 1954
7534.12 1910
7534.93 1949
7535.75 1919
7536.57 1985
7537.39 2011
7538.21 1940
7539.03 1908
7539.85 1969
7540.67 1980
7541.49 1939
7542.31 1914
7543.13 1921
7543.95 1941
7544.77 1967
7545.59 1939
7546.41 1919
7547.23 1919
7548.05 1880
7548.87 1920
7549.69 1951
7550.51 1928
7551.33 1931
7552.15 1933
7552.97 2004
7553.79 1978
7554.61 1922
7555.43 1992
7556.25 1955
7557.07 1921
7557.89 1924
7558.71 2030
7559.53 2009
7560.36 1985
7561.18 1995
7562.00 1976
7562.82 1987
7563.64 1988
7564.46 2036
7565.28 2141
7566.10 2054
7566.92 2073
7567.74 2087
7568.56 2036
7569.39 2114
7570.21 2115
7571.03 2129
7571.85 2142
7572.67 2088
7573.49 2189
7574.31 2217
7575.14 2210
7575.96 2195
7576.78 2244
7577.60 2168
7578.42 2194
7579.24 2209
7580.06 2211
7580.89 2270
7581.71 2219
7582.53 2221
7583.35 2301
7584.17 2276
7585.00 2295
7585.82 2322
7586.64 2321
7587.46 2353
7588.29 2377
7589.11 2476
7589.93 2408
7590.75 2401
7591.57 2492
7592.40 2482
7593.22 2543
7594.04 2509
7594.86 2473
7595.69 2507
7596.51 2593
7597.33 2536
7598.15 2541
7598.98 2509
7599.80 2585
7600.62 2532
7601.45 2533
7602.27 2660
7603.09 2680
7603.92 2746
7604.74 2818
7605.56 2745
7606.38 2788
7607.21 2817
7608.03 2845
7608.85 2824
7609.68 2825
7610.50 2811
7611.32 2886
7612.15 2835
7612.97 2838
7613.80 2906
7614.62 2893
7615.44 2886
7616.27 2944
7617.09 3018
7617.91 3060
7618.74 3176
7619.56 3406
7620.39 3449
7621.21 3505
7622.03 3485
7622.86 3604
7623.68 3625
7624.51 3492
7625.33 3433
7626.15 3252
7626.98 3253
7627.80 3336
7628.63 3336
7629.45 3394
7630.28 3421
7631.10 3592
7631.93 3692
7632.75 3731
7633.58 3823
7634.40 3874
7635.22 4013
7636.05 3937
7636.87 3882
7637.70 3769
7638.52 3530
7639.35 3417
7640.17 3248
7641.00 3063
7641.82 2991
7642.65 2850
7643.47 2717
7644.30 2670
7645.13 2677
7645.95 2781
7646.78 2721
7647.60 2764
7648.43 2916
7649.25 2891
7650.08 3015
7650.90 3106
7651.73 3240
7652.55 3220
7653.38 3238
7654.21 3229
7655.03 3053
7655.86 3003
7656.68 2890
7657.51 2780
7658.34 2676
7659.16 2577
7659.99 2485
7660.81 2458
7661.64 2390
7662.47 2405
7663.29 2344
7664.12 2294
7664.95 2297
7665.77 2226
7666.60 2238
7667.42 2245
7668.25 2275
7669.08 2242
7669.90 2261
7670.73 2205
7671.56 2208
7672.38 2238
7673.21 2156
7674.04 2184
7674.87 2180
7675.69 2147
7676.52 2067
7677.35 2058
7678.17 2101
7679.00 2150
7679.83 2131
7680.65 2132
7681.48 2127
7682.31 2120
7683.14 2140
7683.96 2129
7684.79 2143
7685.62 2209
7686.45 2212
7687.27 2193
7688.10 2242
7688.93 2235
7689.76 2241
7690.58 2246
7691.41 2283
7692.24 2289
7693.07 2218
7693.90 2283
7694.72 2252
7695.55 2243
7696.38 2257
7697.21 2330
7698.04 2405
7698.86 2403
7699.69 2478
7700.52 2495
7701.35 2506
7702.18 2509
7703.01 2440
7703.83 2391
7704.66 2332
7705.49 2312
7706.32 2266
7707.15 2202
7707.98 2127
7708.81 2162
7709.63 2205
7710.46 2155
7711.29 2074
7712.12 2134
7712.95 2092
7713.78 2071
7714.61 2066
7715.44 2047
7716.27 2076
7717.10 2080
7717.93 2017
7718.75 1985
7719.58 1935
7720.41 1988
7721.24 2056
7722.07 2023
7722.90 1994
7723.73 1989
7724.56 2027
7725.39 1982
7726.22 1930
7727.05 1963
7727.88 2026
7728.71 2077
7729.54 2036
7730.37 2099
7731.20 2036
7732.03 2017
7732.86 1985
7733.69 2028
7734.52 2109
7735.35 2020
7736.18 1948
7737.01 1968
7737.84 1992
7738.67 1979
7739.50 1850
7740.33 1902
7741.16 1923
7741.99 1944
7742.82 1872
7743.65 1931
7744.48 1925
7745.31 1964
7746.14 2058
7746.98 2092
7747.81 2254
7748.64 2342
7749.47 2474
7750.30 2541
7751.13 2472
7751.96 2422
7752.79 2421
7753.62 2381
7754.45 2269
7755.29 2170
7756.12 2193
7756.95 2041
7757.78 2007
7758.61 1968
7759.44 1920
7760.27 1914
7761.11 1863
7761.94 1840
7762.77 1900
7763.60 1867
7764.43 1881
7765.26 1891
7766.10 1850
7766.93 1812
7767.76 1813
7768.59 1856
7769.42 1839
7770.26 1816
7771.09 1807
7771.92 1792
7772.75 1800
7773.58 1769
7774.42 1807
7775.25 1810
7776.08 1808
7776.91 1831
7777.75 1784
7778.58 1833
7779.41 1845
7780.24 1851
7781.08 1846
7781.91 1863
7782.74 1814
7783.57 1851
7784.41 1872
7785.24 1869
7786.07 1843
7786.91 1922
7787.74 1885
7788.57 1891
7789.40 1911
7790.24 1897
7791.07 1907
7791.90 1887
7792.74 1927
7793.57 1932
7794.40 1901
7795.24 1925
7796.07 1863
7796.90 1917
7797.74 1918
7798.57 1964
7799.40 1955
7800.24 1958
7801.07 1986
7801.91 1949
7802.74 1998
7803.57 2032
7804.41 2038
7805.24 2011
7806.07 2102
7806.91 2095
7807.74 2062
7808.58 2107
7809.41 2134
7810.25 2081
7811.08 2115
7811.91 2186
7812.75 2222
7813.58 2289
7814.42 2411
7815.25 2421
7816.09 2385
7816.92 2506
7817.75 2498
7818.59 2510
7819.42 2535
7820.26 2484
7821.09 2556
7821.93 2521
7822.76 2567
7823.60 2585
7824.43 2564
7825.27 2680
7826.10 2806
7826.94 2820
7827.77 2740
7828.61 2750
7829.44 2728
7830.28 2672
7831.11 2604
7831.95 2560
7832.78 2611
7833.62 2555
7834.46 2607
7835.29 2615
7836.13 2617
7836.96 2576
7837.80 2590
7838.63 2628
7839.47 2557
7840.31 2561
7841.14 2437
7841.98 2392
7842.81 2420
7843.65 2358
7844.48 2249
7845.32 2190
7846.16 2184
7846.99 2186
7847.83 2186
7848.67 2112
7849.50 2121
7850.34 2060
7851.17 2088
7852.01 2094
7852.85 2086
7853.68 2023
7854.52 2096
7855.36 2125
7856.19 2116
7857.03 2091
7857.87 2103
7858.70 2122
7859.54 2109
7860.38 2124
7861.21 2113
7862.05 2090
7862.89 2153
7863.72 2172
7864.56 2160
7865.40 2153
7866.24 2149
7867.07 2212
7867.91 2218
7868.75 2150
7869.59 2121
7870.42 2139
7871.26 2218
7872.10 2147
7872.94 2167
7873.77 2285
7874.61 2244
7875.45 2286
7876.29 2321
7877.12 2414
7877.96 2576
7878.80 2559
7879.64 2561
7880.47 2714
7881.31 2836
7882.15 2952
7882.99 3055
7883.83 3019
7884.66 3025
7885.50 2986
7886.34 2834
7887.18 2807
7888.02 2769
7888.86 2734
7889.69 2716
7890.53 2608
7891.37 2526
7892.21 2656
7893.05 2662
7893.89 2696
7894.73 2702
7895.56 2649
7896.40 2659
7897.24 2626
7898.08 2587
7898.92 2563
7899.76 2466
7900.60 2415
7901.44 2432
7902.28 2407
7903.12 2288
7903.95 2223
7904.79 2144
7905.63 2134
7906.47 2108
7907.31 2100
7908.15 2116
7908.99 2056
7909.83 2038
7910.67 2074
7911.51 2121
7912.35 2074
7913.19 2051
7914.03 2131
7914.87 2102
7915.71 2183
7916.55 2185
7917.39 2262
7918.23 2283
7919.07 2319
7919.91 2370
7920.75 2414
7921.59 2349
7922.43 2270
7923.27 2239
7924.11 2205
7924.95 2147
7925.79 2131
7926.63 2096
7927.47 2056
7928.31 2016
7929.15 1930
7929.99 1931
7930.83 1926
7931.67 1809
7932.51 1793
7933.35 1901
7934.19 1813
7935.04 1805
7935.88 1889
7936.72 1851
7937.56 1814
7938.40 1809
7939.24 1846
7940.08 1852
7940.92 1891
7941.76 1832
7942.60 1816
7943.45 1830
7944.29 1814
7945.13 1886
7945.97 1901
7946.81 1924
7947.65 1926
7948.49 1978
7949.34 1928
7950.18 1907
7951.02 1869
7951.86 1906
7952.70 1864
7953.54 1882
7954.39 1951
7955.23 2008
7956.07 1988
7956.91 2020
7957.75 2073
7958.60 2151
7959.44 2081
7960.28 2084
7961.12 2086
7961.96 2107
7962.81 2022
7963.65 1962
7964.49 2004
7965.33 1942
7966.18 1976
7967.02 2025
7967.86 2076
7968.70 2115
7969.55 2140
7970.39 2127
7971.23 2188
7972.08 2193
7972.92 2179
7973.76 2103
7974.60 2072
7975.45 1989
7976.29 1915
7977.13 1978
7977.98 1877
7978.82 1893
7979.66 1832
7980.51 1788
7981.35 1801
7982.19 1813
7983.04 1741
7983.88 1727
7984.72 1704
7985.57 1713
7986.41 1693
7987.25 1682
7988.10 1698
7988.94 1641
7989.78 1644
7990.63 1649
7991.47 1622
7992.32 1654
7993.16 1699
7994.00 1603
7994.85 1551
7995.69 1506
7996.54 1527
7997.38 1506
7998.22 1526
7999.07 1518
7999.91 1488
8000.76 1510
8001.60 1584
8002.45 1523
8003.29 1467
8004.13 1486
8004.98 1477
8005.82 1489
8006.67 1433
8007.51 1495
8008.36 1498
8009.20 1477
8010.05 1493
8010.89 1487
8011.74 1466
8012.58 1452
8013.43 1480
8014.27 1418
8015.12 1406
8015.96 1466
8016.81 1446
8017.65 1455
8018.50 1443
8019.34 1404
8020.19 1382
8021.03 1386
8021.88 1394
8022.72 1396
8023.57 1366
8024.41 1376
8025.26 1382
8026.11 1383
8026.95 1407
8027.80 1418
8028.64 1431
8029.49 1412
8030.33 1395
8031.18 1386
8032.03 1405
8032.87 1419
8033.72 1381
8034.56 1385
8035.41 1373
8036.26 1393
8037.10 1367
8037.95 1345
8038.80 1459
8039.64 1443
8040.49 1397
8041.34 1427
8042.18 1448
8043.03 1446
8043.87 1367
8044.72 1389
8045.57 1465
8046.41 1401
8047.26 1392
8048.11 1375
8048.96 1421
8049.80 1371
8050.65 1382
8051.50 1395
8052.34 1364
8053.19 1362
8054.04 1372
8054.88 1416
8055.73 1372
8056.58 1388
8057.43 1345
8058.27 1330
8059.12 1309
8059.97 1358
8060.82 1356
8061.66 1317
8062.51 1303
8063.36 1330
8064.21 1310
8065.05 1282
8065.90 1302
8066.75 1346
8067.60 1335
8068.44 1339
8069.29 1272
8070.14 1258
8070.99 1307
8071.84 1341
8072.68 1330
8073.53 1297
8074.38 1280
8075.23 1279
8076.08 1324
8076.93 1279
8077.77 1287
8078.62 1343
8079.47 1281
8080.32 1341
8081.17 1286
8082.02 1237
8082.87 1291
8083.71 1311
8084.56 1304
8085.41 1303
8086.26 1307
8087.11 1319
8087.96 1351
8088.81 1356
8089.66 1351
8090.51 1306
8091.35 1343
8092.20 1356
8093.05 1326
8093.90 1269
8094.75 1319
8095.60 1311
8096.45 1298
8097.30 1289
8098.15 1231
8099.00 1298
8099.85 1277
8100.70 1262
8101.55 1268
8102.40 1327
8103.25 1329
8104.10 1278
8104.95 1300
8105.80 1324
8106.65 1285
8107.50 1308
8108.35 1306
8109.20 1330
8110.05 1271
8110.90 1320
8111.75 1351
8112.60 1295
8113.45 1354
8114.30 1345
8115.15 1351
8116.00 1300
8116.85 1322
8117.70 1393
8118.55 1440
8119.40 1376
8120.25 1394
8121.10 1400
8121.95 1401
8122.80 1476
8123.65 1451
8124.50 1433
8125.35 1460
8126.20 1409
8127.06 1434
8127.91 1473
8128.76 1459
8129.61 1418
8130.46 1535
8131.31 1516
8132.16 1428
8133.01 1459
8133.86 1528
8134.72 1536
8135.57 1516
8136.42 1536
8137.27 1533
8138.12 1553
8138.97 1524
8139.83 1578
8140.68 1615
8141.53 1542
8142.38 1483
8143.23 1542
8144.08 1536
8144.94 1466
8145.79 1512
8146.64 1536
8147.49 1539
8148.34 1514
8149.20 1568
8150.05 1570
8150.90 1609
8151.75 1594
8152.60 1639
8153.46 1621
8154.31 1617
8155.16 1661
8156.01 1732
8156.87 1793
8157.72 1798
8158.57 1769
8159.42 1824
8160.28 1880
8161.13 1814
8161.98 1716
8162.84 1754
8163.69 1645
8164.54 1643
8165.39 1595
8166.25 1563
8167.10 1546
8167.95 1523
8168.81 1522
8169.66 1482
8170.51 1451
8171.37 1507
8172.22 1466
8173.07 1461
8173.93 1465
8174.78 1416
8175.63 1421
8176.49 1395
8177.34 1381
8178.19 1397
8179.05 1357
8179.90 1391
8180.76 1347
8181.61 1320
8182.46 1323
8183.32 1367
8184.17 1353
8185.02 1329
8185.88 1338
8186.73 1340
8187.59 1333
8188.44 1346
8189.30 1274
8190.15 1336
8191.00 1330
8191.86 1286
8192.71 1284
8193.57 1313
8194.42 1284
8195.28 1298
8196.13 1280
8196.99 1338
8197.84 1326
8198.69 1318
8199.55 1344
8200.40 1333
8201.26 1312
8202.11 1307
8202.97 1355
8203.82 1319
8204.68 1289
8205.53 1280
8206.39 1331
8207.24 1279
8208.10 1284
8208.95 1267
8209.81 1295
8210.67 1263
8211.52 1262
8212.38 1278
8213.23 1313
8214.09 1318
8214.94 1318
8215.80 1337
8216.65 1316
8217.51 1293
8218.37 1314
8219.22 1307
8220.08 1326
8220.93 1302
8221.79 1297
8222.64 1368
8223.50 1338
8224.36 1372
8225.21 1387
8226.07 1402
8226.92 1319
8227.78 1369
8228.64 1388
8229.49 1341
8230.35 1342
8231.21 1314
8232.06 1345
8232.92 1292
8233.78 1281
8234.63 1245
8235.49 1248
8236.35 1268
8237.20 1323
8238.06 1278
8238.92 1313
8239.77 1247
8240.63 1273
8241.49 1214
8242.34 1199
8243.20 1237
8244.06 1240
8244.91 1297
8245.77 1276
8246.63 1212
8247.49 1207
8248.34 1233
8249.20 1221
8250.06 1220
8250.92 1210
8251.77 1237
8252.63 1203
8253.49 1220
8254.35 1197
8255.20 1237
8256.06 1267
8256.92 1201
8257.78 1242
8258.63 1210
8259.49 1243
8260.35 1228
8261.21 1212
8262.07 1181
8262.92 1224
8263.78 1253
8264.64 1246
8265.50 1251
8266.36 1201
8267.22 1226
8268.07 1229
8268.93 1299
8269.79 1222
8270.65 1247
8271.51 1211
8272.37 1287
8273.22 1249
8274.08 1242
8274.94 1218
8275.80 1266
8276.66 1263
8277.52 1263
8278.38 1256
8279.24 1280
8280.09 1306
8280.95 1298
8281.81 1283
8282.67 1263
8283.53 1275
8284.39 1268
8285.25 1291
8286.11 1261
8286.97 1265
8287.83 1224
8288.69 1258
8289.55 1214
8290.41 1237
8291.26 1273
8292.12 1312
8292.98 1275
8293.84 1200
8294.70 1301
8295.56 1250
8296.42 1286
8297.28 1304
8298.14 1308
8299.00 1307
8299.86 1338
8300.72 1297
8301.58 1279
8302.44 1270
8303.30 1337
8304.16 1342
8305.02 1306
8305.88 1292
8306.74 1249
8307.60 1270
8308.46 1285
8309.33 1289
8310.19 1191
8311.05 1242
8311.91 1287
8312.77 1287
8313.63 1223
8314.49 1233
8315.35 1249
8316.21 1280
8317.07 1273
8317.93 1254
8318.79 1262
8319.65 1235
8320.52 1215
8321.38 1267
8322.24 1254
8323.10 1234
8323.96 1275
8324.82 1226
8325.68 1209
8326.54 1228
8327.41 1237
8328.27 1262
8329.13 1235
8329.99 1247
8330.85 1203
8331.71 1286
8332.57 1252
8333.44 1259
8334.30 1245
8335.16 1227
8336.02 1266
8336.88 1338
8337.75 1262
8338.61 1203
8339.47 1248
8340.33 1293
8341.19 1218
8342.06 1254
8342.92 1328
8343.78 1300
8344.64 1299
8345.50 1285
8346.37 1301
8347.23 1346
8348.09 1327
8348.95 1273
8349.82 1300
8350.68 1330
8351.54 1349
8352.40 1352
8353.27 1318
8354.13 1341
8354.99 1325
8355.86 1328
8356.72 1320
8357.58 1276
8358.45 1320
8359.31 1319
8360.17 1351
8361.03 1335
8361.90 1323
8362.76 1325
8363.62 1380
8364.49 1345
8365.35 1341
8366.21 1355
8367.08 1356
8367.94 1341
8368.80 1330
8369.67 1353
8370.53 1338
8371.40 1370
8372.26 1358
8373.12 1356
8373.99 1359
8374.85 1346
8375.71 1390
8376.58 1395
8377.44 1368
8378.31 1363
8379.17 1438
8380.03 1376
8380.90 1409
8381.76 1402
8382.63 1403
8383.49 1411
8384.36 1362
8385.22 1402
8386.08 1427
8386.95 1459
8387.81 1468
8388.68 1488
8389.54 1470
8390.41 1471
8391.27 1463
8392.14 1454
8393.00 1407
8393.87 1468
8394.73 1493
8395.60 1512
8396.46 1528
8397.33 1506
8398.19 1544
8399.06 1541
8399.92 1535
8400.79 1603
8401.65 1584
8402.52 1558
8403.38 1556
8404.25 1554
8405.11 1608
8405.98 1597
8406.84 1633
8407.71 1593
8408.58 1590
8409.44 1666
8410.31 1693
8411.17 1641
8412.04 1688
8412.90 1729
8413.77 1781
8414.64 1724
8415.50 1766
8416.37 1816
8417.23 1839
8418.10 1817
8418.97 1849
8419.83 1783
8420.70 1846
8421.56 1887
8422.43 1852
8423.30 1832
8424.16 1826
8425.03 1877
8425.90 1938
8426.76 1944
8427.63 2001
8428.50 2021
8429.36 1988
8430.23 2080
8431.10 2020
8431.96 2006
8432.83 2029
8433.70 2072
8434.56 2090
8435.43 2148
8436.30 2222
8437.16 2148
8438.03 2198
8438.90 2308
8439.77 2301
8440.63 2358
8441.50 2409
8442.37 2449
8443.24 2527
8444.10 2513
8444.97 2471
8445.84 2560
8446.71 2571
8447.57 2514
8448.44 2633
8449.31 2602
8450.18 2645
8451.04 2844
8451.91 2832
8452.78 3003
8453.65 3242
8454.52 3548
8455.38 3867
8456.25 4268
8457.12 4650
8457.99 5013
8458.86 5244
8459.72 5352
8460.59 5432
8461.46 5352
8462.33 5131
8463.20 4784
8464.07 4483
8464.93 4158
8465.80 3959
8466.67 3645
8467.54 3385
8468.41 3199
8469.28 2903
8470.15 2829
8471.02 2696
8471.88 2527
8472.75 2392
8473.62 2439
8474.49 2398
8475.36 2326
8476.23 2242
8477.10 2224
8477.97 2181
8478.84 2204
8479.71 2179
8480.58 2203
8481.44 2219
8482.31 2291
8483.18 2377
8484.05 2325
8484.92 2284
8485.79 2291
8486.66 2284
8487.53 2285
8488.40 2319
8489.27 2227
8490.14 2156
8491.01 2224
8491.88 2250
8492.75 2197
8493.62 2238
8494.49 2270
8495.36 2260
8496.23 2246
8497.10 2269
8497.97 2327
8498.84 2253
8499.71 2227
8500.58 2285
8501.45 2269
8502.32 2226
8503.19 2216
8504.06 2151
8504.93 2217
8505.80 2224
8506.67 2235
8507.55 2226
8508.42 2209
8509.29 2224
8510.16 2242
8511.03 2207
8511.90 2323
8512.77 2364
8513.64 2286
8514.51 2303
8515.38 2343
8516.25 2452
8517.13 2414
8518.00 2395
8518.87 2493
8519.74 2549
8520.61 2511
8521.48 2535
8522.35 2646
8523.23 2761
8524.10 2846
8524.97 2928
8525.84 3174
8526.71 3245
8527.58 3339
8528.46 3480
8529.33 3510
8530.20 3568
8531.07 3503
8531.94 3466
8532.81 3381
8533.69 3338
8534.56 3175
8535.43 3089
8536.30 2992
8537.18 2943
8538.05 2806
8538.92 2730
8539.79 2666
8540.66 2690
8541.54 2554
8542.41 2498
8543.28 2441
8544.15 2398
8545.03 2425
8545.90 2312
8546.77 2241
8547.64 2341
8548.52 2411
8549.39 2300
8550.26 2306
8551.14 2392
8552.01 2420
8552.88 2530
8553.76 2560
8554.63 2656
8555.50 2800
8556.37 2860
8557.25 2940
8558.12 2940
8558.99 2959
8559.87 2918
8560.74 2854
8561.61 2776
8562.49 2690
8563.36 2616
8564.24 2493
8565.11 2465
8565.98 2378
8566.86 2319
8567.73 2269
8568.60 2218
8569.48 2159
8570.35 2149
8571.23 2080
8572.10 2118
8572.97 2013
8573.85 2067
8574.72 2070
8575.60 1964
8576.47 2009
8577.34 1974
8578.22 1984
8579.09 2018
8579.97 1989
8580.84 1987
8581.72 2038
8582.59 2066
8583.47 2013
8584.34 2030
8585.21 1963
8586.09 2076
8586.96 2047
8587.84 1982
8588.71 2020
8589.59 2060
8590.46 2065
8591.34 2138
8592.21 2158
8593.09 2145
8593.96 2172
8594.84 2147
8595.71 2154
8596.59 2158
8597.46 2166
8598.34 2272
8599.22 2250
8600.09 2246
8600.97 2259
8601.84 2252
8602.72 2266
8603.59 2304
8604.47 2345
8605.34 2372
8606.22 2334
8607.10 2413
8607.97 2438
8608.85 2309
8609.72 2364
8610.60 2363
8611.47 2414
8612.35 2430
8613.23 2462
8614.10 2480
8614.98 2499
8615.86 2509
8616.73 2600
8617.61 2497
8618.48 2592
8619.36 2672
8620.24 2760
8621.11 2800
8621.99 2767
8622.87 2780
8623.74 2772
8624.62 2827
8625.50 2793
8626.37 2812
8627.25 2853
8628.13 2889
8629.00 2864
8629.88 2941
8630.76 2839
8631.64 2882
8632.51 2924
8633.39 2948
8634.27 2955
8635.14 2860
8636.02 2900
8636.90 2894
8637.78 2937
8638.65 2948
8639.53 2981
8640.41 3053
8641.29 3028
8642.16 3002
8643.04 3101
8643.92 3127
8644.80 3139
8645.67 3220
8646.55 3289
8647.43 3320
8648.31 3446
8649.18 3464
8650.06 3538
8650.94 3583
8651.82 3533
8652.70 3477
8653.58 3515
8654.45 3624
8655.33 3697
8656.21 3685
8657.09 3722
8657.97 3844
8658.84 3864
8659.72 4027
8660.60 4269
8661.48 4492
8662.36 4894
8663.24 5258
8664.12 5749
8664.99 6189
8665.87 6668
8666.75 6989
8667.63 7326
8668.51 7446
8669.39 7321
8670.27 7220
8671.15 6977
8672.03 6543
8672.91 6218
8673.78 5992
8674.66 5508
8675.54 5216
8676.42 4756
8677.30 4625
8678.18 4308
8679.06 4100
8679.94 3884
8680.82 3683
8681.70 3644
8682.58 3445
8683.46 3342
8684.34 3290
8685.22 3241
8686.10 3195
8686.98 3241
8687.86 3201
8688.74 3251
8689.62 3398
8690.50 3462
8691.38 3709
8692.26 3861
8693.14 3994
8694.02 4173
8694.90 4397
8695.78 4441
8696.66 4404
8697.54 4385
8698.42 4349
8699.30 4241
8700.18 4137
8701.06 3975
8701.94 3830
8702.82 3694
8703.70 3556
8704.58 3415
8705.46 3230
8706.34 3147
8707.23 3077
8708.11 2834
8708.99 2771
8709.87 2709
8710.75 2666
8711.63 2604
8712.51 2530
8713.39 2464
8714.27 2450
8715.16 2390
8716.04 2320
8716.92 2243
8717.80 2241
8718.68 2256
8719.56 2142
8720.44 2189
8721.33 2199
8722.21 2171
8723.09 2232
8723.97 2246
8724.85 2219
8725.73 2199
8726.62 2200
8727.50 2287
8728.38 2276
8729.26 2274
8730.14 2345
8731.03 2345
8731.91 2368
8732.79 2384
8733.67 2344
8734.55 2349
8735.44 2291
8736.32 2308
8737.20 2379
8738.08 2364
8738.97 2323
8739.85 2251
8740.73 2293
8741.61 2268
8742.50 2273
8743.38 2295
8744.26 2267
8745.14 2281
8746.03 2168
8746.91 2204
8747.79 2236
8748.68 2244
8749.56 2183
8750.44 2220
8751.33 2213
8752.21 2156
8753.09 2144
8753.97 2147
8754.86 2187
8755.74 2218
8756.62 2238
8757.51 2242
8758.39 2276
8759.28 2278
8760.16 2258
8761.04 2277
8761.93 2298
8762.81 2310
8763.69 2280
8764.58 2297
8765.46 2306
8766.34 2344
8767.23 2284
8768.11 2263
8769.00 2208
8769.88 2255
8770.76 2267
8771.65 2318
8772.53 2247
8773.42 2185
8774.30 2171
8775.19 2181
8776.07 2190
8776.95 2124
8777.84 2159
8778.72 2178
8779.61 2159
8780.49 2252
8781.38 2215
8782.26 2239
8783.15 2315
8784.03 2385
8784.92 2379
8785.80 2343
8786.69 2419
8787.57 2313
8788.46 2358
8789.34 2263
8790.23 2262
8791.11 2172
8792.00 2166
8792.88 2149
8793.77 2115
8794.65 2003
8795.54 1989
8796.42 1966
8797.31 1955
8798.19 1948
8799.08 1886
8799.96 1888
8800.85 1849
8801.74 1870
8802.62 1850
8803.51 1808
8804.39 1758
8805.28 1823
8806.16 1770
8807.05 1687
8807.94 1687
8808.82 1673
8809.71 1682
8810.59 1702
8811.48 1681
8812.37 1669
8813.25 1618
8814.14 1667
8815.03 1678
8815.91 1665
8816.80 1640
8817.68 1612
8818.57 1592
8819.46 1589
8820.34 1612
8821.23 1568
8822.12 1604
8823.00 1569
8823.89 1616
8824.78 1627
8825.66 1560
8826.55 1513
8827.44 1602
8828.33 1596
8829.21 1581
8830.10 1541
8830.99 1532
8831.87 1535
8832.76 1515
8833.65 1512
8834.54 1589
8835.42 1514
8836.31 1521
8837.20 1579
8838.08 1551
8838.97 1553
8839.86 1518
8840.75 1493
8841.64 1470
8842.52 1526
8843.41 1562
8844.30 1505
8845.19 1484
8846.07 1476
8846.96 1457
8847.85 1484
8848.74 1481
8849.63 1449
8850.51 1455
8851.40 1421
8852.29 1462
8853.18 1382
8854.07 1417
8854.96 1457
8855.84 1412
8856.73 1421
8857.62 1432
8858.51 1490
8859.40 1423
8860.29 1456
8861.17 1386
8862.06 1408
8862.95 1418
8863.84 1407
8864.73 1394
8865.62 1351
8866.51 1393
8867.40 1420
8868.29 1380
8869.17 1403
8870.06 1406
8870.95 1384
8871.84 1389
8872.73 1351
8873.62 1383
8874.51 1364
8875.40 1347
8876.29 1366
8877.18 1339
8878.07 1344
8878.96 1328
8879.85 1366
8880.74 1336
8881.63 1299
8882.51 1301
8883.40 1307
8884.29 1324
8885.18 1347
8886.07 1281
8886.96 1317
8887.85 1294
8888.74 1267
8889.63 1310
8890.52 1301
8891.41 1278
8892.30 1248
8893.19 1241
8894.09 1260
8894.98 1217
8895.87 1248
8896.76 1250
8897.65 1266
8898.54 1220
8899.43 1184
8900.32 1199
8901.21 1203
8902.10 1180
8902.99 1223
8903.88 1197
8904.77 1196
8905.66 1182
8906.55 1178
8907.44 1143
8908.34 1222
8909.23 1197
8910.12 1172
8911.01 1221
8911.90 1227
8912.79 1173
8913.68 1185
8914.57 1194
8915.47 1167
8916.36 1159
8917.25 1155
8918.14 1184
8919.03 1218
8919.92 1202
8920.81 1207
8921.71 1217
8922.60 1181
8923.49 1160
8924.38 1131
8925.27 1167
8926.16 1100
8927.06 1106
8927.95 1109
8928.84 1144
8929.73 1171
8930.62 1141
8931.52 1117
8932.41 1133
8933.30 1120
8934.19 1163
8935.09 1113
8935.98 1115
8936.87 1131
8937.76 1158
8938.66 1151
8939.55 1136
8940.44 1095
8941.33 1135
8942.23 1115
8943.12 1123
8944.01 1138
8944.90 1133
8945.80 1120
8946.69 1120
8947.58 1117
8948.48 1085
8949.37 1134
8950.26 1098
8951.16 1106
8952.05 1101
8952.94 1093
8953.84 1122
8954.73 1142
8955.62 1108
8956.52 1109
8957.41 1085
8958.30 1111
8959.20 1138
8960.09 1083
8960.98 1078
8961.88 1108
8962.77 1127
8963.66 1136
8964.56 1145
8965.45 1121
8966.35 1115
8967.24 1116
8968.13 1185
8969.03 1142
8969.92 1105
8970.82 1153
8971.71 1129
8972.60 1116
8973.50 1115
8974.39 1123
8975.29 1147
8976.18 1130
8977.08 1133
8977.97 1133
8978.87 1120
8979.76 1067
8980.65 1102
8981.55 1115
8982.44 1085
8983.34 1114
8984.23 1126
8985.13 1094
8986.02 1087
8986.92 1070
8987.81 1118
8988.71 1085
8989.60 1072
8990.50 1041
8991.39 1062
8992.29 1076
8993.18 1113
8994.08 1089
8994.97 1070
8995.87 1081
8996.76 1062
8997.66 1067
8998.56 1072
8999.45 1084
9000.35 1043
9001.24 1057
9002.14 1007
9003.03 1042
9003.93 1023
9004.83 1008
9005.72 1009
9006.62 1028
9007.51 1047
9008.41 1079
9009.31 1051
9010.20 1065
9011.10 1030
9011.99 1045
9012.89 1056
9013.79 1058
9014.68 1049
9015.58 1034
9016.48 1044
9017.37 1025
9018.27 1015
9019.16 1020
9020.06 990
9020.96 1055
9021.85 1052
9022.75 1026
9023.65 1049
9024.54 1024
9025.44 1022
9026.34 1101
9027.24 1050
9028.13 1077
9029.03 1093
9029.93 1079
9030.82 1015
9031.72 1066
9032.62 1066
9033.52 1016
9034.41 1026
9035.31 1036
9036.21 1058
9037.10 1023
9038.00 1033
9038.90 1026
9039.80 1013
9040.69 1050
9041.59 1064
9042.49 1048
9043.39 1051
9044.29 1050
9045.18 1044
9046.08 1029
9046.98 1075
9047.88 1007
9048.78 1087
9049.67 1051
9050.57 985
9051.47 1043
9052.37 1049
9053.27 1064
9054.16 1057
9055.06 1063
9055.96 1050
9056.86 1046
9057.76 1040
9058.66 1040
9059.55 1065
9060.45 1047
9061.35 1076
9062.25 1065
9063.15 1040
9064.05 1073
9064.95 1081
9065.85 1107
9066.74 1110
9067.64 1079
9068.54 1113
9069.44 1079
9070.34 1062
9071.24 1067
9072.14 1062
9073.04 1122
9073.94 1139
9074.84 1072
9075.74 1078
9076.64 1103
9077.53 1064
9078.43 1086
9079.33 1094
9080.23 1103
9081.13 1064
9082.03 1084
9082.93 1089
9083.83 1050
9084.73 1066
9085.63 1079
9086.53 1046
9087.43 1140
9088.33 1135
9089.23 1102
9090.13 1081
9091.03 1132
9091.93 1116
9092.83 1108
9093.73 1100
9094.63 1110
9095.53 1102
9096.43 1125
9097.33 1170
9098.23 1123
9099.13 1133
9100.04 1168
9100.94 1145
9101.84 1116
9102.74 1104
9103.64 1101
9104.54 1097
9105.44 1150
9106.34 1100
9107.24 1123
9108.14 1074
9109.04 1067
9109.94 1071
9110.85 1092
9111.75 1096
9112.65 1110
9113.55 1077
9114.45 1086
9115.35 1054
9116.25 1094
9117.15 1083
9118.06 1045
9118.96 1056
9119.86 1067
9120.76 1063
9121.66 1099
9122.56 1111
9123.46 1121
9124.37 1134
9125.27 1072
9126.17 1111
9127.07 1124
9127.97 1131
9128.88 1110
9129.78 1115
9130.68 1069
9131.58 1081
9132.48 1130
9133.39 1091
9134.29 1074
9135.19 1054
9136.09 1070
9137.00 1088
9137.90 1076
9138.80 1063
9139.70 1063
9140.61 1049
9141.51 1063
9142.41 1017
9143.31 1015
9144.22 1063
9145.12 1061
9146.02 1054
9146.92 1054
9147.83 1034
9148.73 1054
9149.63 1062
9150.54 1051
9151.44 1070
9152.34 1044
9153.25 1053
9154.15 1065
9155.05 1072
9155.96 1077
9156.86 1055
9157.76 1021
9158.67 1078
9159.57 1048
9160.47 1097
9161.38 1094
9162.28 1053
9163.18 1096
9164.09 1050
9164.99 1100
9165.90 1082
9166.80 1099
9167.70 1073
9168.61 1072
9169.51 1125
9170.42 1116
9171.32 1121
9172.22 1085
9173.13 1078
9174.03 1073
9174.94 1146
9175.84 1086
9176.74 1075
9177.65 1066
9178.55 1059
9179.46 1070
9180.36 1142
9181.27 1111
9182.17 1084
9183.08 1046
9183.98 1074
9184.89 1074
9185.79 1093
9186.70 1110
9187.60 1112
9188.51 1096
9189.41 1102
9190.32 1091
9191.22 1111
9192.13 1086
9193.03 1084
9193.94 1130
9194.84 1099
9195.75 1158
9196.65 1124
9197.56 1129
9198.46 1180
9199.37 1203
9200.27 1237
9201.18 1237
9202.08 1254
9202.99 1270
9203.90 1268
9204.80 1240
9205.71 1239
9206.61 1231
9207.52 1222
9208.42 1204
9209.33 1181
9210.24 1194
9211.14 1141
9212.05 1141
9212.95 1134
9213.86 1127
9214.77 1106
9215.67 1080
9216.58 1121
9217.49 1122
9218.39 1083
9219.30 1074
9220.21 1105
9221.11 1110
9222.02 1098
9222.93 1115
9223.83 1106
9224.74 1110
9225.65 1056
9226.55 1066
9227.46 1093
9228.37 1060
9229.27 1044
9230.18 1073
9231.09 1030
9231.99 1097
9232.90 1064
9233.81 1067
9234.72 1111
9235.62 1074
9236.53 1050
9237.44 1085
9238.34 1058
9239.25 1045
9240.16 1079
9241.07 1064
9241.97 1010
9242.88 1085
9243.79 1104
9244.70 1087
9245.61 1069
9246.51 1063
9247.42 1068
9248.33 1057
9249.24 1021
9250.14 1013
9251.05 1079
9251.96 1079
9252.87 1093
9253.78 1079
9254.69 1117
9255.59 1043
9256.50 1079
9257.41 1091
9258.32 1101
9259.23 1109
9260.14 1038
9261.04 1083
9261.95 1090
9262.86 1075
9263.77 1075
9264.68 1101
9265.59 1099
9266.50 1128
9267.40 1099
9268.31 1106
9269.22 1129
9270.13 1117
9271.04 1122
9271.95 1105
9272.86 1050
9273.77 1093
9274.68 1071
9275.59 1045
9276.49 1097
9277.40 1110
9278.31 1119
9279.22 1116
9280.13 1126
9281.04 1117
9281.95 1096
9282.86 1090
9283.77 1108
9284.68 1101
9285.59 1078
9286.50 1102
9287.41 1101
9288.32 1123
9289.23 1090
9290.14 1110
9291.05 1073
9291.96 1084
9292.87 1058
9293.78 1066
9294.69 1132
9295.60 1093
9296.51 1058
9297.42 1125
9298.33 1130
9299.24 1159
9300.15 1131
9301.06 1158
9301.97 1116
9302.88 1138
9303.79 1138
9304.70 1128
9305.61 1149
9306.53 1163
9307.44 1187
9308.35 1194
9309.26 1166
9310.17 1197
9311.08 1222
9311.99 1223
9312.90 1219
9313.81 1210
9314.72 1249
9315.63 1260
9316.55 1289
9317.46 1245
9318.37 1197
9319.28 1166
9320.19 1190
9321.10 1212
9322.01 1165
9322.93 1174
9323.84 1152
9324.75 1145
9325.66 1186
9326.57 1168
9327.48 1125
9328.40 1152
9329.31 1180
9330.22 1145
9331.13 1119
9332.04 1153
9332.96 1145
9333.87 1169
9334.78 1113
9335.69 1139
9336.60 1185
9337.52 1137
9338.43 1125
9339.34 1162
9340.25 1154
9341.17 1188
9342.08 1166
9342.99 1220
9343.90 1172
9344.82 1192
9345.73 1181
9346.64 1196
9347.55 1166
9348.47 1165
9349.38 1160
9350.29 1186
9351.21 1190
9352.12 1225
9353.03 1228
9353.94 1182
9354.86 1228
9355.77 1222
9356.68 1237
9357.60 1218
9358.51 1209
9359.42 1204
9360.34 1185
9361.25 1211
9362.16 1209
9363.08 1204
9363.99 1167
9364.90 1206
9365.82 1222
9366.73 1246
9367.65 1242
9368.56 1239
9369.47 1234
9370.39 1210
9371.30 1201
9372.21 1232
9373.13 1272
9374.04 1220
9374.96 1235
9375.87 1272
9376.79 1287
9377.70 1272
9378.61 1286
9379.53 1262
9380.44 1330
9381.36 1308
9382.27 1330
9383.19 1331
9384.10 1296
9385.01 1301
9385.93 1370
9386.84 1334
9387.76 1333
9388.67 1340
9389.59 1375
9390.50 1383
9391.42 1368
9392.33 1401
9393.25 1383
9394.16 1402
9395.08 1415
9395.99 1436
9396.91 1427
9397.82 1417
9398.74 1446
9399.65 1472
9400.57 1455
9401.48 1458
9402.40 1460
9403.32 1455
9404.23 1461
9405.15 1411
9406.06 1445
9406.98 1445
9407.89 1484
9408.81 1424
9409.73 1413
9410.64 1444
9411.56 1444
9412.47 1440
9413.39 1416
9414.30 1496
9415.22 1487
9416.14 1470
9417.05 1501
9417.97 1448
9418.89 1411
9419.80 1459
9420.72 1463
9421.63 1486
9422.55 1479
9423.47 1461
9424.38 1444
9425.30 1450
9426.22 1490
9427.13 1488
9428.05 1556
9428.97 1599
9429.88 1568
9430.80 1507
9431.72 1564
9432.63 1560
9433.55 1614
9434.47 1583
9435.38 1610
9436.30 1681
9437.22 1681
9438.14 1706
9439.05 1738
9439.97 1749
9440.89 1772
9441.81 1794
9442.72 1785
9443.64 1823
9444.56 1829
9445.47 1877
9446.39 1880
9447.31 1891
9448.23 1911
9449.15 1951
9450.06 2023
9450.98 2088
9451.90 2131
9452.82 2236
9453.73 2293
9454.65 2272
9455.57 2344
9456.49 2418
9457.41 2449
9458.32 2429
9459.24 2415
9460.16 2339
9461.08 2326
9462.00 2241
9462.92 2174
9463.83 2045
9464.75 1929
9465.67 1863
9466.59 1829
9467.51 1763
9468.43 1729
9469.35 1699
9470.26 1669
9471.18 1590
9472.10 1583
9473.02 1576
9473.94 1550
9474.86 1569
9475.78 1555
9476.70 1513
9477.62 1482
9478.54 1473
9479.45 1476
9480.37 1484
9481.29 1536
9482.21 1538
9483.13 1550
9484.05 1592
9484.97 1597
9485.89 1548
9486.81 1566
9487.73 1582
9488.65 1594
9489.57 1574
9490.49 1590
9491.41 1518
9492.33 1547
9493.25 1588
9494.17 1525
9495.09 1584
9496.01 1526
9496.93 1582
9497.85 1567
9498.77 1586
9499.69 1573
9500.61 1546
9501.53 1539
9502.45 1555
9503.37 1580
9504.29 1579
9505.21 1605
9506.13 1591
9507.05 1586
9507.97 1591
9508.89 1605
9509.81 1610
9510.73 1599
9511.65 1651
9512.57 1667
9513.49 1663
9514.42 1618
9515.34 1656
9516.26 1738
9517.18 1763
9518.10 1730
9519.02 1747
9519.94 1825
9520.86 1872
9521.78 1863
9522.71 1935
9523.63 1954
9524.55 1993
9525.47 1997
9526.39 2052
9527.31 2043
9528.23 2081
9529.16 2064
9530.08 2096
9531.00 2046
9531.92 2053
9532.84 2031
9533.76 1993
9534.69 2005
9535.61 1928
9536.53 1952
9537.45 1976
9538.37 1936
9539.30 1878
9540.22 1911
9541.14 1874
9542.06 1911
9542.98 1839
9543.91 1867
9544.83 1768
9545.75 1763
9546.67 1747
9547.60 1677
9548.52 1745
9549.44 1810
9550.36 1784
9551.29 1754
9552.21 1756
9553.13 1736
9554.06 1738
9554.98 1707
9555.90 1777
9556.82 1787
9557.75 1787
9558.67 1784
9559.59 1770
9560.52 1829
9561.44 1789
9562.36 1832
9563.29 1840
9564.21 1833
9565.13 1869
9566.06 1846
9566.98 1863
9567.90 1922
9568.83 1880
9569.75 1912
9570.67 1891
9571.60 1867
9572.52 1920
9573.44 1938
9574.37 1928
9575.29 1974
9576.22 1995
9577.14 1973
9578.06 1969
9578.99 2019
9579.91 2079
9580.84 2099
9581.76 2104
9582.68 2096
9583.61 2094
9584.53 2174
9585.46 2193
9586.38 2098
9587.31 2171
9588.23 2219
9589.15 2147
9590.08 2193
9591.00 2126
9591.93 2168
9592.85 2201
9593.78 2174
9594.70 2139
9595.63 2250
9596.55 2308
9597.48 2357
9598.40 2374
9599.33 2424
9600.25 2483
9601.18 2569
9602.10 2635
9603.03 2610
9603.95 2654
9604.88 2573
9605.80 2634
9606.73 2629
9607.65 2593
9608.58 2440
9609.50 2437
9610.43 2399
9611.35 2376
9612.28 2267
9613.21 2216
9614.13 2187
9615.06 2170
9615.98 2148
9616.91 2060
9617.84 2159
9618.76 2148
9619.69 2075
9620.61 2073
9621.54 2106
9622.47 2135
9623.39 2110
9624.32 2062
9625.24 2081
9626.17 2087
9627.10 2138
9628.02 2126
9628.95 2058
9629.88 2077
9630.80 2061
9631.73 2112
9632.65 2151
9633.58 2181
9634.51 2210
9635.43 2202
9636.36 2210
9637.29 2194
9638.22 2196
9639.14 2248
9640.07 2279
9641.00 2302
9641.92 2293
9642.85 2297
9643.78 2372
9644.70 2366
9645.63 2349
9646.56 2332
9647.49 2419
9648.41 2439
9649.34 2444
9650.27 2428
9651.20 2470
9652.12 2451
9653.05 2389
9653.98 2455
9654.91 2455
9655.83 2489
9656.76 2441
9657.69 2435
9658.62 2464
9659.55 2527
9660.47 2469
9661.40 2460
9662.33 2470
9663.26 2539
9664.19 2511
9665.11 2480
9666.04 2465
9666.97 2531
9667.90 2565
9668.83 2554
9669.75 2544
9670.68 2629
9671.61 2708
9672.54 2689
9673.47 2715
9674.40 2678
9675.33 2683
9676.25 2679
9677.18 2711
9678.11 2771
9679.04 2757
9679.97 2724
9680.90 2792
9681.83 2764
9682.76 2780
9683.69 2804
9684.61 2811
9685.54 2845
9686.47 2816
9687.40 2858
9688.33 2854
9689.26 2828
9690.19 2818
9691.12 2822
9692.05 2866
9692.98 2901
9693.91 2863
9694.84 2836
9695.77 2894
9696.70 2893
9697.63 2889
9698.56 2891
9699.49 2904
9700.42 2966
9701.35 3036
9702.28 3036
9703.21 2970
9704.14 2975
9705.07 2976
9706.00 2985
9706.93 2905
9707.86 2871
9708.79 2889
9709.72 2841
9710.65 2837
9711.58 2801
9712.51 2817
9713.44 2747
9714.37 2810
9715.30 2805
9716.23 2780
9717.16 2874
9718.09 2791
9719.02 2795
9719.95 2799
9720.88 2762
9721.81 2702
9722.75 2684
9723.68 2629
9724.61 2619
9725.54 2619
9726.47 2563
9727.40 2509
9728.33 2497
9729.26 2422
9730.19 2389
9731.13 2376
9732.06 2369
9732.99 2363
9733.92 2356
9734.85 2410
9735.78 2399
9736.71 2391
9737.65 2348
9738.58 2343
9739.51 2380
9740.44 2303
9741.37 2218
9742.30 2233
9743.24 2281
9744.17 2262
9745.10 2235
9746.03 2218
9746.96 2162
9747.90 2189
9748.83 2193
9749.76 2206
9750.69 2177
9751.63 2141
9752.56 2196
9753.49 2221
9754.42 2199
9755.36 2138
9756.29 2117
9757.22 2224
9758.15 2228
9759.09 2164
9760.02 2181
9760.95 2160
9761.88 2114
9762.82 2105
9763.75 2104
9764.68 2095
9765.62 2131
9766.55 2105
9767.48 2145
9768.41 2165
9769.35 2184
9770.28 2222
9771.21 2200
9772.15 2175
9773.08 2261
9774.01 2181
9774.95 2164
9775.88 2169
9776.81 2182
9777.75 2173
9778.68 2157
9779.62 2111
9780.55 2161
9781.48 2176
9782.42 2207
9783.35 2167
9784.28 2121
9785.22 2193
9786.15 2240
9787.09 2242
9788.02 2173
9788.95 2220
9789.89 2181
9790.82 2233
9791.76 2197
9792.69 2107
9793.63 2139
9794.56 2128
9795.49 2152
9796.43 2185
9797.36 2119
9798.30 2176
9799.23 2187
9800.17 2188
9801.10 2210
9802.04 2238
9802.97 2188
9803.91 2264
9804.84 2176
9805.78 2132
9806.71 2115
9807.65 2036
9808.58 2033
9809.52 2008
9810.45 1926
9811.39 1921
9812.32 1889
9813.26 1837
9814.19 1873
9815.13 1825
9816.06 1792
9817.00 1793
9817.93 1802
9818.87 1800
9819.80 1774
9820.74 1689
9821.68 1712
9822.61 1724
9823.55 1703
9824.48 1696
9825.42 1735
9826.35 1724
9827.29 1673
9828.23 1741
9829.16 1703
9830.10 1708
9831.03 1680
9831.97 1680
9832.91 1709
9833.84 1719
9834.78 1703
9835.72 1686
9836.65 1671
9837.59 1693
9838.52 1725
9839.46 1681
9840.40 1674
9841.33 1662
9842.27 1667
9843.21 1649
9844.14 1677
9845.08 1653
9846.02 1759
9846.95 1751
9847.89 1712
9848.83 1702
9849.77 1706
9850.70 1705
9851.64 1704
9852.58 1690
9853.51 1704
9854.45 1708
9855.39 1666
9856.33 1687
9857.26 1693
9858.20 1668
9859.14 1692
9860.08 1725
9861.01 1678
9861.95 1653
9862.89 1697
9863.83 1647
9864.76 1644
9865.70 1659
9866.64 1613
9867.58 1627
9868.51 1613
9869.45 1580
9870.39 1639
9871.33 1578
9872.27 1665
9873.20 1626
9874.14 1648
9875.08 1632
9876.02 1637
9876.96 1688
9877.90 1676
9878.83 1649
9879.77 1609
9880.71 1657
9881.65 1690
9882.59 1660
9883.53 1712
9884.47 1687
9885.40 1623
9886.34 1642
9887.28 1631
9888.22 1644
9889.16 1629
9890.10 1640
9891.04 1661
9891.98 1644
9892.91 1670
9893.85 1622
9894.79 1615
9895.73 1599
9896.67 1610
9897.61 1624
9898.55 1621
9899.49 1611
9900.43 1611
9901.37 1594
9902.31 1642
9903.25 1625
9904.19 1686
9905.13 1641
9906.07 1657
9907.01 1678
9907.95 1653
9908.89 1674
9909.83 1640
9910.77 1656
9911.71 1663
9912.65 1667
9913.59 1667
9914.53 1689
9915.47 1649
9916.41 1671
9917.35 1631
9918.29 1694
9919.23 1676
9920.17 1728
9921.11 1795
9922.05 1757
9922.99 1873
9923.93 1911
9924.87 1984
9925.81 2048
9926.75 2110
9927.69 2103
9928.63 2188
9929.57 2232
9930.51 2261
9931.45 2226
9932.39 2234
9933.34 2264
9934.28 2228
9935.22 2195
9936.16 2113
9937.10 2083
9938.04 2010
9938.98 1962
9939.92 1907
9940.87 1822
9941.81 1752
9942.75 1714
9943.69 1698
9944.63 1705
9945.57 1681
9946.51 1626
9947.46 1641
9948.40 1578
9949.34 1699
9950.28 1693
9951.22 1691
9952.16 1709
9953.11 1707
9954.05 1686
9954.99 1709
9955.93 1667
9956.87 1692
9957.82 1670
9958.76 1700
9959.70 1627
9960.64 1592
9961.59 1607
9962.53 1601
9963.47 1556
9964.41 1547
9965.35 1451
9966.30 1468
9967.24 1455
9968.18 1418
9969.13 1383
9970.07 1372
9971.01 1387
9971.95 1394
9972.90 1392
9973.84 1358
9974.78 1370
9975.73 1388
9976.67 1380
9977.61 1351
9978.55 1310
9979.50 1327
9980.44 1358
9981.38 1354
9982.33 1338
9983.27 1362
9984.21 1296
9985.16 1302
9986.10 1382
9987.04 1319
9987.99 1334
9988.93 1336
9989.88 1306
9990.82 1287
9991.76 1346
9992.71 1397
9993.65 1380
9994.59 1348
9995.54 1347
9996.48 1346
9997.43 1304
9998.37 1326
9999.31 1363
10000.26 1318
10001.20 1340
10002.15 1327
10003.09 1317
10004.04 1340
10004.98 1340
10005.92 1333
10006.87 1333
10007.81 1337
10008.76 1299
10009.70 1291
10010.65 1297
10011.59 1300
10012.54 1285
10013.48 1319
10014.43 1309
10015.37 1301
10016.32 1295
10017.26 1298
10018.21 1294
10019.15 1310
10020.10 1283
10021.04 1304
10021.99 1291
10022.93 1285
10023.88 1276
10024.82 1258
10025.77 1265
10026.71 1234
10027.66 1258
10028.60 1243
10029.55 1257
10030.49 1238
10031.44 1235
10032.39 1266
10033.33 1257
10034.28 1274
10035.22 1241
10036.17 1286
10037.11 1285
10038.06 1259
10039.01 1269
10039.95 1195
10040.90 1217
10041.84 1205
10042.79 1223
10043.74 1232
10044.68 1198
10045.63 1222
10046.58 1231
10047.52 1260
10048.47 1264
10049.41 1202
10050.36 1217
10051.31 1224
10052.25 1244
10053.20 1168
10054.15 1222
10055.09 1208
10056.04 1217
10056.99 1208
10057.93 1221
10058.88 1223
10059.83 1221
10060.78 1206
10061.72 1195
10062.67 1221
10063.62 1207
10064.56 1154
10065.51 1248
10066.46 1214
10067.41 1178
10068.35 1199
10069.30 1191
10070.25 1180
10071.20 1181
10072.14 1182
10073.09 1200
10074.04 1202
10074.99 1198
10075.93 1194
10076.88 1133
10077.83 1195
10078.78 1209
10079.72 1174
10080.67 1186
10081.62 1162
10082.57 1184
10083.52 1196
10084.46 1210
10085.41 1207
10086.36 1143
10087.31 1172
10088.26 1169
10089.21 1154
10090.15 1166
10091.10 1171
10092.05 1202
10093.00 1146
10093.95 1192
10094.90 1137
10095.85 1135
10096.79 1158
10097.74 1189
10098.69 1163
10099.64 1144
10100.59 1161
10101.54 1199
10102.49 1190
10103.44 1168
10104.39 1156
10105.33 1173
10106.28 1153
10107.23 1160
10108.18 1156
10109.13 1166
10110.08 1160
10111.03 1175
10111.98 1166
10112.93 1143
10113.88 1153
10114.83 1156
10115.78 1161
10116.73 1191
10117.68 1138
10118.63 1142
10119.58 1152
10120.53 1189
10121.48 1149
10122.43 1195
10123.38 1192
10124.33 1153
10125.28 1157
10126.23 1203
10127.18 1127
10128.13 1143
10129.08 1188
10130.03 1203
10130.98 1189
10131.93 1186
10132.88 1156
10133.83 1147
10134.78 1195
10135.73 1205
10136.68 1212
10137.63 1225
10138.58 1199
10139.53 1196
10140.48 1210
10141.43 1208
10142.38 1256
10143.33 1250
10144.29 1226
10145.24 1280
10146.19 1283
10147.14 1270
10148.09 1272
10149.04 1272
10149.99 1250
10150.94 1304
10151.89 1246
10152.85 1226
10153.80 1287
10154.75 1273
10155.70 1277
10156.65 1313
10157.60 1296
10158.55 1286
10159.51 1303
10160.46 1303
10161.41 1320
10162.36 1356
10163.31 1364
10164.26 1341
10165.22 1340
10166.17 1370
10167.12 1361
10168.07 1394
10169.02 1388
10169.98 1346
10170.93 1373
10171.88 1418
10172.83 1417
10173.79 1387
10174.74 1429
10175.69 1468
10176.64 1483
10177.60 1475
10178.55 1485
10179.50 1488
10180.45 1472
10181.41 1529
10182.36 1566
10183.31 1530
10184.26 1564
10185.22 1543
10186.17 1542
10187.12 1531
10188.08 1604
10189.03 1569
10189.98 1574
10190.93 1565
10191.89 1549
10192.84 1548
10193.79 1580
10194.75 1611
10195.70 1560
10196.65 1565
10197.61 1608
10198.56 1628
10199.51 1531
10200.47 1556
10201.42 1606
10202.38 1551
10203.33 1598
10204.28 1621
10205.24 1638
10206.19 1675
10207.14 1678
10208.10 1729
10209.05 1762
10210.01 1694
10210.96 1744
10211.91 1742
10212.87 1724
10213.82 1766
10214.78 1775
10215.73 1740
10216.69 1777
10217.64 1748
10218.59 1677
10219.55 1649
10220.50 1593
10221.46 1584
10222.41 1550
10223.37 1577
10224.32 1561
10225.28 1538
10226.23 1549
10227.19 1577
10228.14 1555
10229.10 1561
10230.05 1577
10231.01 1629
10231.96 1604
10232.92 1643
10233.87 1664
10234.83 1705
10235.78 1696
10236.74 1762
10237.69 1819
10238.65 1838
10239.60 1902
10240.56 1960
10241.51 1868
10242.47 1868
10243.42 1834
10244.38 1773
10245.34 1837
10246.29 1734
10247.25 1684
10248.20 1643
10249.16 1619
10250.11 1616
10251.07 1570
10252.03 1495
10252.98 1449
10253.94 1502
10254.89 1510
10255.85 1453
10256.81 1459
10257.76 1414
10258.72 1417
10259.68 1388
10260.63 1438
10261.59 1397
10262.55 1339
10263.50 1383
10264.46 1365
10265.41 1318
10266.37 1306
10267.33 1286
10268.28 1318
10269.24 1278
10270.20 1295
10271.16 1297
10272.11 1281
10273.07 1323
10274.03 1281
10274.98 1299
10275.94 1279
10276.90 1259
10277.85 1259
10278.81 1285
10279.77 1279
10280.73 1267
10281.68 1277
10282.64 1267
10283.60 1220
10284.56 1279
10285.51 1228
10286.47 1235
10287.43 1210
10288.39 1253
10289.34 1237
10290.30 1194
10291.26 1204
10292.22 1166
10293.18 1195
10294.13 1202
10295.09 1207
10296.05 1212
10297.01 1219
10297.97 1213
10298.92 1232
10299.88 1266
10300.84 1273
10301.80 1182
10302.76 1167
10303.72 1205
10304.67 1216
10305.63 1225
10306.59 1196
10307.55 1222
10308.51 1190
10309.47 1178
10310.43 1215
10311.38 1205
10312.34 1229
10313.30 1229
10314.26 1177
10315.22 1196
10316.18 1242
10317.14 1239
10318.10 1200
10319.06 1215
10320.01 1205
10320.97 1198
10321.93 1160
10322.89 1165
10323.85 1173
10324.81 1168
10325.77 1178
10326.73 1142
10327.69 1145
10328.65 1137
10329.61 1133
10330.57 1121
10331.53 1147
10332.49 1130
10333.45 1130
10334.41 1135
10335.37 1097
10336.33 1077
10337.29 1091
10338.25 1065
10339.21 1071
10340.17 1113
10341.13 1101
10342.09 1075
10343.05 1088
10344.01 1078
10344.97 1063
10345.93 1093
10346.89 1048
10347.85 1132
10348.81 1032
10349.77 1067
10350.73 1039
10351.69 1023
10352.65 1042
10353.61 1043
10354.57 1050
10355.53 1086
10356.49 1072
10357.46 1027
10358.42 1020
10359.38 1009
10360.34 1023
10361.30 1004
10362.26 1034
10363.22 991
10364.18 965
10365.14 1036
10366.11 1017
10367.07 999
10368.03 993
10368.99 1027
10369.95 991
10370.91 1008
10371.87 966
10372.84 976
10373.80 964
10374.76 1007
10375.72 962
10376.68 960
10377.64 950
10378.61 954
10379.57 990
10380.53 936
10381.49 988
10382.45 974
10383.42 994
10384.38 995
10385.34 989
10386.30 997
10387.27 989
10388.23 991
10389.19 991
10390.15 995
10391.11 988
10392.08 943
10393.04 937
10394.00 950
10394.96 979
10395.93 985
10396.89 946
10397.85 937
10398.82 939
10399.78 922
10400.74 918
10401.70 904
10402.67 937
10403.63 920
10404.59 921
10405.56 915
10406.52 926
10407.48 948
10408.45 952
10409.41 905
10410.37 853
10411.34 901
10412.30 956
10413.26 943
10414.23 938
10415.19 915
10416.15 905
10417.12 906
10418.08 887
10419.04 903
10420.01 967
10420.97 917
10421.94 914
10422.90 965
10423.86 957
10424.83 938
10425.79 933
10426.76 926
10427.72 908
10428.68 925
10429.65 904
10430.61 902
10431.58 914
10432.54 899
10433.51 959
10434.47 913
10435.44 878
10436.40 954
10437.36 917
10438.33 888
10439.29 910
10440.26 895
10441.22 907
10442.19 891
10443.15 887
10444.12 898
10445.08 855
10446.05 913
10447.01 915
10447.98 896
10448.94 861
10449.91 881
10450.87 918
10451.84 867
10452.80 884
10453.77 861
10454.73 860
10455.70 852
10456.67 900
10457.63 902
10458.60 923
10459.56 900
10460.53 893
10461.49 870
10462.46 862
10463.43 892
10464.39 872
10465.36 903
10466.32 883
10467.29 899
10468.25 897
10469.22 862
10470.19 873
10471.15 888
10472.12 890
10473.09 873
10474.05 873
10475.02 912
10475.98 885
10476.95 883
10477.92 902
10478.88 891
10479.85 936
10480.82 921
10481.78 897
10482.75 959
10483.72 923
10484.68 911
10485.65 907
10486.62 872
10487.58 915
10488.55 887
10489.52 930
10490.49 940
10491.45 920
10492.42 897
10493.39 891
10494.35 905
10495.32 900
10496.29 896
10497.26 936
10498.22 924
10499.19 940
10500.16 953
10501.13 912
10502.09 927
10503.06 957
10504.03 898
10505.00 915
10505.96 960
10506.93 958
10507.90 899
10508.87 929
10509.84 954
10510.80 954
10511.77 915
10512.74 919
10513.71 895
10514.68 908
10515.64 892
10516.61 903
10517.58 898
10518.55 883
10519.52 869
10520.49 906
10521.45 888
10522.42 870
10523.39 890
10524.36 903
10525.33 877
10526.30 882
10527.27 917
10528.23 915
10529.20 904
10530.17 914
10531.14 916
10532.11 895
10533.08 925
10534.05 927
10535.02 967
10535.99 945
10536.96 932
10537.93 908
10538.89 904
10539.86 937
10540.83 942
10541.80 943
10542.77 923
10543.74 908
10544.71 883
10545.68 910
10546.65 925
10547.62 959
10548.59 914
10549.56 929
10550.53 929
10551.50 962
10552.47 955
10553.44 934
10554.41 966
10555.38 960
10556.35 1014
10557.32 972
10558.29 975
10559.26 950
10560.23 972
10561.20 947
10562.17 979
10563.14 962
10564.11 962
10565.08 947
10566.05 971
10567.02 1022
10567.99 989
10568.96 1028
10569.93 1020
10570.91 1019
10571.88 1032
10572.85 1058
10573.82 1047
10574.79 1020
10575.76 1033
10576.73 1024
10577.70 1023
10578.67 985
10579.64 1031
10580.62 1054
10581.59 1024
10582.56 1032
10583.53 1020
10584.50 1041
10585.47 1007
10586.44 1070
10587.42 1054
10588.39 1036
10589.36 1044
10590.33 1010
10591.30 1079
10592.27 1077
10593.25 1038
10594.22 1076
10595.19 1137
10596.16 1097
10597.13 1088
10598.10 1100
10599.08 1065
10600.05 1066
10601.02 1089
10601.99 1107
10602.97 1117
10603.94 1128
10604.91 1118
10605.88 1152
10606.85 1182
10607.83 1219
10608.80 1250
10609.77 1239
10610.74 1266
10611.72 1261
10612.69 1320
10613.66 1318
10614.64 1329
10615.61 1329
10616.58 1305
10617.55 1274
10618.53 1253
10619.50 1233
10620.47 1247
10621.45 1241
10622.42 1223
10623.39 1204
10624.37 1160
10625.34 1112
10626.31 1125
10627.29 1102
10628.26 1134
10629.23 1105
10630.21 1086
10631.18 1042
10632.15 1068
10633.13 1075
10634.10 1050
10635.07 1048
10636.05 1030
10637.02 1030
10638.00 1030
10638.97 1001
10639.94 1076
10640.92 1027
10641.89 1059
10642.87 1073
10643.84 1068
10644.81 1107
10645.79 1070
10646.76 1055
10647.74 1074
10648.71 1086
10649.68 1066
10650.66 1052
10651.63 1077
10652.61 1028
10653.58 1046
10654.56 959
10655.53 1001
10656.51 1008
10657.48 1013
10658.46 990
10659.43 973
10660.41 972
10661.38 969
10662.36 969
10663.33 968
10664.31 934
10665.28 950
10666.26 987
10667.23 957
10668.21 944
10669.18 933
10670.16 968
10671.13 981
10672.11 950
10673.08 957
10674.06 955
10675.03 959
10676.01 943
10676.99 945
10677.96 919
10678.94 936
10679.91 946
10680.89 975
10681.86 977
10682.84 976
10683.82 967
10684.79 952
10685.77 969
10686.74 983
10687.72 963
10688.70 959
10689.67 975
10690.65 996
10691.63 975
10692.60 931
10693.58 960
10694.55 970
10695.53 969
10696.51 981
10697.48 962
10698.46 968
10699.44 927
10700.41 958
10701.39 975
10702.37 951
10703.34 966
10704.32 1006
10705.30 935
10706.27 916
10707.25 947
10708.23 939
10709.21 941
10710.18 952
10711.16 929
10712.14 933
10713.11 915
10714.09 950
10715.07 934
10716.05 947
10717.02 940
10718.00 954
10718.98 912
10719.96 959
10720.93 941
10721.91 998
10722.89 981
10723.87 981
10724.85 960
10725.82 921
10726.80 960
10727.78 936
10728.76 917
10729.74 891
10730.71 953
10731.69 960
10732.67 952
10733.65 924
10734.63 975
10735.60 925
10736.58 916
10737.56 963
10738.54 997
10739.52 941
10740.50 941
10741.48 954
10742.45 954
10743.43 944
10744.41 940
10745.39 962
10746.37 957
10747.35 952
10748.33 924
10749.31 984
10750.28 961
10751.26 965
10752.24 925
10753.22 950
10754.20 950
10755.18 919
10756.16 972
10757.14 965
10758.12 971
10759.10 955
10760.08 963
10761.06 993
10762.04 1015
10763.01 992
10763.99 944
10764.97 930
10765.95 938
10766.93 966
10767.91 1001
10768.89 968
10769.87 965
10770.85 982
10771.83 994
10772.81 957
10773.79 1000
10774.77 996
10775.75 975
10776.73 944
10777.71 1002
10778.69 979
10779.67 1005
10780.65 1049
10781.63 1021
10782.62 1029
10783.60 1023
10784.58 1048
10785.56 1055
10786.54 1073
10787.52 1027
10788.50 1031
10789.48 1072
10790.46 1058
10791.44 1042
10792.42 1022
10793.40 1083
10794.38 1006
10795.37 1004
10796.35 990
10797.33 1010
10798.31 1007
10799.29 988
10800.27 991
10801.25 1011
10802.23 1016
10803.21 1009
10804.20 1015
10805.18 994
10806.16 1003
10807.14 1011
10808.12 1013
10809.10 1039
10810.09 1012
10811.07 999
10812.05 1054
10813.03 1023
10814.01 1041
10815.00 1073
10815.98 1058
10816.96 1006
10817.94 1067
10818.92 1067
10819.91 1038
10820.89 1071
10821.87 1081
10822.85 1099
10823.83 1060
10824.82 1062
10825.80 1040
10826.78 1039
10827.76 1052
10828.75 1074
10829.73 1052
10830.71 1044
10831.69 1068
10832.68 1068
10833.66 1097
10834.64 1122
10835.63 1118
10836.61 1159
10837.59 1057
10838.57 1072
10839.56 1108
10840.54 1107
10841.52 1134
10842.51 1163
10843.49 1149
10844.47 1110
10845.46 1123
10846.44 1143
10847.42 1115
10848.41 1169
10849.39 1152
10850.37 1139
10851.36 1172
10852.34 1214
10853.32 1242
10854.31 1188
10855.29 1224
10856.28 1205
10857.26 1205
10858.24 1205
10859.23 1207
10860.21 1219
10861.20 1266
10862.18 1265
10863.16 1235
10864.15 1209
10865.13 1264
10866.12 1265
10867.10 1291
10868.08 1239
10869.07 1265
10870.05 1249
10871.04 1268
10872.02 1273
10873.01 1276
10873.99 1189
10874.98 1247
10875.96 1278
10876.95 1253
10877.93 1240
10878.92 1305
10879.90 1328
10880.89 1319
10881.87 1257
10882.86 1257
10883.84 1306
10884.83 1323
10885.81 1303
10886.80 1320
10887.78 1350
10888.77 1354
10889.75 1347
10890.74 1356
10891.72 1354
10892.71 1359
10893.69 1355
10894.68 1385
10895.66 1398
10896.65 1425
10897.64 1417
10898.62 1386
10899.61 1410
10900.59 1436
10901.58 1470
10902.56 1475
10903.55 1472
10904.54 1475
10905.52 1477
10906.51 1476
10907.49 1472
10908.48 1483
10909.47 1535
10910.45 1514
10911.44 1534
10912.43 1545
10913.41 1519
10914.40 1546
10915.39 1562
10916.37 1606
10917.36 1616
10918.35 1623
10919.33 1610
10920.32 1673
10921.31 1643
10922.29 1638
10923.28 1648
10924.27 1692
10925.25 1723
10926.24 1707
10927.23 1723
10928.21 1776
10929.20 1723
10930.19 1703
10931.18 1783
10932.16 1785
10933.15 1795
10934.14 1833
10935.12 1838
10936.11 1865
10937.10 1846
10938.09 1871
10939.07 1848
10940.06 1887
10941.05 1927
10942.04 1971
10943.02 1931
10944.01 1887
10945.00 1940
10945.99 1952
10946.98 2005
10947.96 2012
10948.95 2118
10949.94 2089
10950.93 2089
10951.92 2249
10952.90 2220
10953.89 2249
10954.88 2280
10955.87 2340
10956.86 2381
10957.85 2410
10958.83 2517
10959.82 2609
10960.81 2603
10961.80 2597
10962.79 2680
10963.78 2651
10964.77 2648
10965.75 2646
10966.74 2685
10967.73 2602
10968.72 2602
10969.71 2597
10970.70 2600
10971.69 2539
10972.68 2462
10973.67 2436
10974.66 2402
10975.64 2314
10976.63 2287
10977.62 2319
10978.61 2328
10979.60 2302
10980.59 2225
10981.58 2199
10982.57 2194
10983.56 2192
10984.55 2172
10985.54 2197
10986.53 2235
10987.52 2233
10988.51 2302
10989.50 2307
10990.49 2303
10991.48 2367
10992.47 2438
10993.46 2438
10994.45 2480
10995.44 2542
10996.43 2614
10997.42 2695
10998.41 2781
10999.40 2935
11000.39 3007
11001.38 3047
11002.37 3044
11003.36 3140
11004.35 3142
11005.34 3125
11006.33 3093
11007.32 3092
11008.31 3032
11009.30 3025
11010.30 2977
11011.29 2865
11012.28 2722
11013.27 2581
11014.26 2541
11015.25 2484
11016.24 2413
11017.23 2341
11018.22 2196
11019.21 2107
11020.21 2014
11021.20 1963
11022.19 1951
11023.18 1899
11024.17 1877
11025.16 1845
11026.15 1789
11027.14 1775
11028.14 1788
11029.13 1820
11030.12 1797
11031.11 1735
11032.10 1686
11033.09 1720
11034.09 1720
11035.08 1663
11036.07 1658
11037.06 1704
11038.05 1702
11039.05 1669
11040.04 1650
11041.03 1667
11042.02 1658
11043.02 1617
11044.01 1642
11045.00 1687
11045.99 1649
11046.98 1627
11047.98 1589
11048.97 1613
11049.96 1629
11050.95 1616
11051.95 1618
11052.94 1605
11053.93 1591
11054.93 1585
11055.92 1613
11056.91 1569
11057.90 1589
11058.90 1581
11059.89 1545
11060.88 1546
11061.88 1649
11062.87 1593
11063.86 1574
11064.86 1583
11065.85 1572
11066.84 1610
11067.84 1609
11068.83 1595
11069.82 1632
11070.82 1605
11071.81 1611
11072.80 1635
11073.80 1634
11074.79 1627
11075.78 1599
11076.78 1647
11077.77 1658
11078.77 1662
11079.76 1629
11080.75 1608
11081.75 1593
11082.74 1622
11083.74 1619
11084.73 1538
11085.72 1626
11086.72 1621
11087.71 1578
11088.71 1581
11089.70 1590
11090.70 1588
11091.69 1551
11092.68 1561
11093.68 1540
11094.67 1570
11095.67 1533
11096.66 1528
11097.66 1497
11098.65 1539
11099.65 1465
11100.64 1432
11101.64 1429
11102.63 1504
11103.63 1475
11104.62 1470
11105.62 1427
11106.61 1464
11107.61 1424
11108.60 1416
11109.60 1422
11110.59 1445
11111.59 1423
11112.58 1420
11113.58 1459
11114.57 1401
11115.57 1375
11116.56 1410
11117.56 1407
11118.56 1368
11119.55 1400
11120.55 1407
11121.54 1368
11122.54 1371
11123.54 1412
11124.53 1443
11125.53 1423
11126.52 1403
11127.52 1468
11128.51 1397
11129.51 1390
11130.51 1431
11131.50 1443
11132.50 1413
11133.50 1439
11134.49 1471
11135.49 1393
11136.49 1392
11137.48 1406
11138.48 1432
11139.47 1414
11140.47 1383
11141.47 1428
11142.46 1405
11143.46 1413
11144.46 1375
11145.46 1409
11146.45 1442
11147.45 1408
11148.45 1368
11149.44 1413
11150.44 1404
11151.44 1428
11152.43 1420
11153.43 1419
11154.43 1409
11155.43 1358
11156.42 1400
11157.42 1409
11158.42 1365
11159.42 1362
11160.41 1358
11161.41 1308
11162.41 1372
11163.41 1392
11164.40 1353
11165.40 1304
11166.40 1342
11167.40 1372
11168.39 1386
11169.39 1373
11170.39 1321
11171.39 1263
11172.39 1250
11173.38 1277
11174.38 1296
11175.38 1290
11176.38 1242
11177.38 1222
11178.38 1288
11179.37 1293
11180.37 1294
11181.37 1305
11182.37 1281
11183.37 1256
11184.37 1268
11185.37 1229
11186.36 1244
11187.36 1277
11188.36 1257
11189.36 1283
11190.36 1298
11191.36 1270
11192.36 1261
11193.36 1269
11194.36 1276
11195.35 1270
11196.35 1275
11197.35 1312
11198.35 1292
11199.35 1258
11200.35 1299
11201.35 1307
11202.35 1300
11203.35 1302
11204.35 1319
11205.35 1331
11206.35 1319
11207.35 1316
11208.35 1273
11209.35 1283
11210.35 1273
11211.35 1312
11212.35 1295
11213.35 1342
11214.35 1303
11215.34 1288
11216.35 1345
11217.35 1323
11218.35 1321
11219.35 1328
11220.35 1378
11221.35 1361
11222.35 1345
11223.35 1290
11224.35 1336
11225.35 1389
11226.35 1364
11227.35 1295
11228.35 1310
11229.35 1367
11230.35 1301
11231.35 1345
11232.35 1349
11233.35 1366
11234.35 1361
11235.35 1390
11236.35 1371
11237.36 1383
11238.36 1384
11239.36 1385
11240.36 1421
11241.36 1422
11242.36 1424
11243.36 1425
11244.36 1348
11245.36 1383
11246.37 1424
11247.37 1420
11248.37 1413
11249.37 1419
11250.37 1462
11251.37 1424
11252.38 1460
11253.38 1458
11254.38 1460
11255.38 1465
11256.38 1448
11257.38 1519
11258.39 1521
11259.39 1500
11260.39 1541
11261.39 1523
11262.39 1517
11263.40 1547
11264.40 1542
11265.40 1557
11266.40 1486
11267.40 1560
11268.41 1580
11269.41 1602
11270.41 1595
11271.41 1665
11272.42 1635
11273.42 1606
11274.42 1641
11275.42 1652
11276.43 1674
11277.43 1700
11278.43 1701
11279.44 1760
11280.44 1747
11281.44 1717
11282.44 1761
11283.45 1794
11284.45 1780
11285.45 1781
11286.46 1797
11287.46 1727
11288.46 1732
11289.47 1727
11290.47 1725
11291.47 1704
11292.48 1676
11293.48 1675
11294.48 1635
11295.49 1631
11296.49 1640
11297.49 1588
11298.50 1553
11299.50 1531
11300.51 1503
11301.51 1461
11302.51 1511
11303.52 1521
11304.52 1551
11305.53 1510
11306.53 1492
11307.53 1493
11308.54 1517
11309.54 1492
11310.55 1479
11311.55 1484
11312.55 1488
11313.56 1525
11314.56 1512
11315.57 1458
11316.57 1459
11317.58 1507
11318.58 1505
11319.59 1517
11320.59 1530
11321.59 1525
11322.60 1516
11323.60 1528
11324.61 1564
11325.61 1552
11326.62 1569
11327.62 1590
11328.63 1553
11329.63 1576
11330.64 1562
11331.64 1567
11332.65 1577
11333.65 1640
11334.66 1548
11335.67 1555
11336.67 1569
11337.68 1593
11338.68 1625
11339.69 1627
11340.69 1635
11341.70 1628
11342.70 1655
11343.71 1635
11344.72 1640
11345.72 1669
11346.73 1680
11347.73 1700
11348.74 1685
11349.74 1625
11350.75 1683
11351.76 1632
11352.76 1643
11353.77 1648
11354.78 1668
11355.78 1653
11356.79 1605
11357.79 1601
11358.80 1656
11359.81 1674
11360.81 1670
11361.82 1595
11362.83 1611
11363.83 1608
11364.84 1593
11365.85 1668
11366.85 1642
11367.86 1652
11368.87 1597
11369.87 1637
11370.88 1659
11371.89 1614
11372.89 1609
11373.90 1609
11374.91 1623
11375.92 1648
11376.92 1633
11377.93 1620
11378.94 1599
11379.94 1665
11380.95 1640
11381.96 1645
11382.97 1710
11383.97 1656
11384.98 1669
11385.99 1705
11387.00 1687
11388.00 1684
11389.01 1715
11390.02 1762
11391.03 1753
11392.04 1754
11393.04 1732
11394.05 1725
11395.06 1733
11396.07 1754
11397.08 1768
11398.08 1761
11399.09 1765
11400.10 1748
11401.11 1778
11402.12 1807
11403.12 1782
11404.13 1804
11405.14 1815
11406.15 1803
11407.16 1795
11408.17 1842
11409.18 1836
11410.18 1860
11411.19 1817
11412.20 1812
11413.21 1864
11414.22 1854
11415.23 1878
11416.24 1825
11417.25 1842
11418.25 1887
11419.26 1928
11420.27 1924
11421.28 1881
11422.29 1892
11423.30 1973
11424.31 1987
11425.32 1951
11426.33 1888
11427.34 1946
11428.35 1898
11429.36 1931
11430.37 1903
11431.38 1928
11432.39 1940
11433.39 1921
11434.40 1942
11435.41 1997
11436.42 1974
11437.43 1961
11438.44 1972
11439.45 1967
11440.46 1971
11441.47 1954
11442.48 2011
11443.49 2021
11444.50 2030
11445.51 2029
11446.52 2064
11447.53 2062
11448.55 2063
11449.56 2114
11450.57 2070
11451.58 2060
11452.59 2095
11453.60 2082
11454.61 2121
11455.62 2133
11456.63 2161
11457.64 2126
11458.65 2164
11459.66 2083
11460.67 2143
11461.68 2160
11462.69 2180
11463.71 2228
11464.72 2218
11465.73 2223
11466.74 2274
11467.75 2303
11468.76 2273
11469.77 2307
11470.78 2412
11471.80 2386
11472.81 2349
11473.82 2390
11474.83 2470
11475.84 2466
11476.85 2441
11477.86 2530
11478.88 2584
11479.89 2593
11480.90 2570
11481.91 2612
11482.92 2614
11483.93 2746
11484.95 2754
11485.96 2802
11486.97 2791
11487.98 2846
11489.00 2901
11490.01 2955
11491.02 2932
11492.03 2930
11493.04 2996
11494.06 3026
11495.07 3007
11496.08 3086
11497.09 3191
11498.11 3245
11499.12 3195
11500.13 3252
11501.14 3240
11502.16 3330
11503.17 3404
11504.18 3429
11505.20 3489
11506.21 3513
11507.22 3629
11508.23 3689
11509.25 3735
11510.26 3820
11511.27 3881
11512.29 3948
11513.30 4111
11514.31 4150
11515.33 4211
11516.34 4387
11517.35 4415
11518.37 4552
11519.38 4651
11520.39 4859
11521.41 5016
11522.42 5150
11523.43 5190
11524.45 5368
11525.46 5515
11526.47 5647
11527.49 5798
11528.50 6068
11529.52 6245
11530.53 6570
11531.54 6791
11532.56 7067
11533.57 7367
11534.59 7566
11535.60 7962
11536.62 8297
11537.63 8747
11538.64 8954
11539.66 9175
11540.67 9467
11541.69 9832
11542.70 9862
11543.72 9979
11544.73 10296
11545.75 10350
11546.76 10206
11547.77 10135
11548.79 9856
11549.80 9528
11550.82 9201
11551.83 8706
11552.85 8361
11553.86 7907
11554.88 7443
11555.89 6976
11556.91 6596
11557.92 6207
11558.94 5745
11559.95 5389
11560.97 5123
11561.99 4823
11563.00 4564
11564.02 4320
11565.03 4218
11566.05 4094
11567.06 3908
11568.08 3811
11569.09 3778
11570.11 3687
11571.13 3653
11572.14 3600
11573.16 3560
11574.17 3470
11575.19 3316
11576.20 3400
11577.22 3360
11578.24 3294
11579.25 3203
11580.27 3190
11581.29 3180
11582.30 3151
11583.32 3102
11584.33 3109
11585.35 3120
11586.37 3047
11587.38 3039
11588.40 3028
11589.42 2984
11590.43 2887
11591.45 2858
11592.47 2897
11593.48 2844
11594.50 2855
11595.52 2818
11596.53 2761
11597.55 2814
11598.57 2793
11599.58 2710
11600.60 2727
11601.62 2783
11602.64 2871
11603.65 2841
11604.67 2830
11605.69 2825
11606.70 2912
11607.72 2957
11608.74 2920
11609.76 2920
11610.77 2952
11611.79 3047
11612.81 3087
11613.83 3108
11614.84 3196
11615.86 3176
11616.88 3176
11617.90 3280
11618.92 3267
11619.93 3277
11620.95 3253
11621.97 3326
11622.99 3396
11624.01 3355
11625.02 3341
11626.04 3347
11627.06 3364
11628.08 3373
11629.10 3308
11630.11 3268
11631.13 3234
11632.15 3165
11633.17 3228
11634.19 3217
11635.21 3134
11636.23 3027
11637.24 3021
11638.26 2976
11639.28 2959
11640.30 2871
11641.32 2842
11642.34 2790
11643.36 2774
11644.38 2770
11645.39 2669
11646.41 2612
11647.43 2633
11648.45 2604
11649.47 2543
11650.49 2547
11651.51 2560
11652.53 2520
11653.55 2516
11654.57 2483
11655.59 2455
11656.61 2405
11657.63 2436
11658.65 2420
11659.67 2358
11660.69 2368
11661.70 2346
11662.72 2299
11663.74 2292
11664.76 2230
11665.78 2281
11666.80 2193
11667.82 2199
11668.84 2219
11669.86 2149
11670.88 2108
11671.90 2099
11672.92 2050
11673.95 2044
11674.97 2045
11675.99 2046
11677.01 1999
11678.03 2017
11679.05 2001
11680.07 1941
11681.09 1925
11682.11 1904
11683.13 1918
11684.15 1910
11685.17 1883
11686.19 1920
11687.21 1888
11688.23 1906
11689.25 1886
11690.28 1790
11691.30 1820
11692.32 1821
11693.34 1786
11694.36 1872
11695.38 1788
11696.40 1792
11697.42 1746
11698.44 1725
11699.47 1753
11700.49 1805
11701.51 1723
11702.53 1764
11703.55 1714
11704.57 1735
11705.60 1700
11706.62 1676
11707.64 1654
11708.66 1648
11709.68 1622
11710.70 1610
11711.73 1655
11712.75 1601
11713.77 1611
11714.79 1634
11715.81 1623
11716.84 1619
11717.86 1561
11718.88 1541
11719.90 1573
11720.92 1555
11721.95 1551
11722.97 1515
11723.99 1497
11725.01 1498
11726.04 1493
11727.06 1491
11728.08 1465
11729.11 1426
11730.13 1449
11731.15 1460
11732.17 1437
11733.20 1408
11734.22 1453
11735.24 1408
11736.26 1384
11737.29 1367
11738.31 1337
11739.33 1354
11740.36 1366
11741.38 1356
11742.40 1328
11743.43 1314
11744.45 1313
11745.47 1324
11746.50 1283
11747.52 1289
11748.54 1276
11749.57 1286
11750.59 1266
11751.62 1280
11752.64 1285
11753.66 1287
11754.69 1279
11755.71 1266
11756.73 1251
11757.76 1267
11758.78 1227
11759.81 1241
11760.83 1221
11761.85 1237
11762.88 1227
11763.90 1235
11764.93 1252
11765.95 1262
11766.98 1206
11768.00 1202
11769.02 1216
11770.05 1228
11771.07 1192
11772.10 1180
11773.12 1227
11774.15 1240
11775.17 1230
11776.20 1214
11777.22 1219
11778.25 1204
11779.27 1183
11780.30 1189
11781.32 1216
11782.35 1217
11783.37 1177
11784.40 1130
11785.42 1181
11786.45 1188
11787.47 1242
11788.50 1172
11789.52 1193
11790.55 1224
11791.57 1231
11792.60 1137
11793.62 1147
11794.65 1167
11795.67 1167
11796.70 1154
11797.73 1133
11798.75 1168
11799.78 1130
11800.80 1173
11801.83 1155
11802.85 1129
11803.88 1146
11804.91 1171
11805.93 1155
11806.96 1176
11807.98 1104
11809.01 1116
11810.04 1121
11811.06 1117
11812.09 1140
11813.12 1116
11814.14 1148
11815.17 1108
11816.19 1128
11817.22 1167
11818.25 1125
11819.27 1144
11820.30 1127
11821.33 1133
11822.35 1158
11823.38 1127
11824.41 1137
11825.44 1135
11826.46 1160
11827.49 1133
11828.52 1144
11829.54 1148
11830.57 1124
11831.60 1131
11832.62 1136
11833.65 1131
11834.68 1191
11835.71 1130
11836.73 1138
11837.76 1129
11838.79 1100
11839.82 1142
11840.84 1132
11841.87 1167
11842.90 1165
11843.93 1137
11844.95 1128
11845.98 1143
11847.01 1169
11848.04 1124
11849.07 1158
11850.09 1105
11851.12 1137
11852.15 1151
11853.18 1163
11854.21 1105
11855.23 1128
11856.26 1139
11857.29 1177
11858.32 1166
11859.35 1137
11860.38 1129
11861.40 1168
11862.43 1170
11863.46 1193
11864.49 1146
11865.52 1141
11866.55 1174
11867.58 1207
11868.60 1155
11869.63 1201
11870.66 1207
11871.69 1209
11872.72 1180
11873.75 1220
11874.78 1236
11875.81 1211
11876.84 1217
11877.86 1239
11878.89 1268
11879.92 1267
11880.95 1272
11881.98 1232
11883.01 1245
11884.04 1239
11885.07 1261
11886.10 1320
11887.13 1296
11888.16 1261
11889.19 1293
11890.22 1279
11891.25 1299
11892.28 1305
11893.31 1285
11894.34 1337
11895.37 1355
11896.40 1324
11897.43 1345
11898.46 1412
11899.49 1377
11900.52 1429
11901.55 1442
11902.58 1395
11903.61 1421
11904.64 1433
11905.67 1468
11906.70 1493
11907.73 1505
11908.76 1502
11909.79 1536
11910.82 1523
11911.85 1526
11912.88 1518
11913.91 1515
11914.94 1535
11915.97 1582
11917.01 1593
11918.04 1586
11919.07 1551
11920.10 1522
11921.13 1573
11922.16 1557
11923.19 1545
11924.22 1517
11925.25 1559
11926.28 1574
11927.32 1663
11928.35 1657
11929.38 1694
11930.41 1728
11931.44 1715
11932.47 1718
11933.50 1700
11934.54 1720
11935.57 1762
11936.60 1746
11937.63 1726
11938.66 1787
11939.70 1767
11940.73 1785
11941.76 1770
11942.79 1742
11943.82 1713
11944.85 1640
11945.89 1630
11946.92 1651
11947.95 1575
11948.98 1563
11950.02 1505
11951.05 1498
11952.08 1478
11953.11 1443
11954.15 1412
11955.18 1371
11956.21 1403
11957.24 1352
11958.28 1354
11959.31 1351
11960.34 1358
11961.37 1294
11962.41 1377
11963.44 1343
11964.47 1313
11965.51 1293
11966.54 1307
11967.57 1311
11968.60 1295
11969.64 1274
11970.67 1263
11971.70 1290
11972.74 1344
11973.77 1291
11974.80 1336
11975.84 1267
11976.87 1291
11977.90 1295
11978.94 1293
11979.97 1282
11981.00 1275
11982.04 1287
11983.07 1280
11984.11 1304
11985.14 1318
11986.17 1324
11987.21 1305
11988.24 1281
11989.28 1269
11990.31 1288
11991.34 1281
11992.38 1307
11993.41 1312
11994.45 1328
11995.48 1358
11996.51 1335
11997.55 1338
11998.58 1352
11999.62 1299
12000.65 1324
12001.69 1342
12002.72 1328
12003.76 1278
12004.79 1355
12005.82 1340
12006.86 1332
12007.89 1401
12008.93 1362
12009.96 1337
12011.00 1327
12012.03 1345
12013.07 1375
12014.10 1395
12015.14 1371
12016.17 1396
12017.21 1410
12018.24 1413
12019.28 1426
12020.32 1443
12021.35 1403
12022.39 1378
12023.42 1409
12024.46 1484
12025.49 1426
12026.53 1426
12027.56 1423
12028.60 1488
12029.64 1472
12030.67 1462
12031.71 1488
12032.74 1482
12033.78 1501
12034.81 1475
12035.85 1463
12036.89 1500
12037.92 1508
12038.96 1472
12039.99 1472
12041.03 1450
12042.07 1505
12043.10 1469
12044.14 1462
12045.18 1452
12046.21 1422
12047.25 1407
12048.29 1416
12049.32 1413
12050.36 1385
12051.40 1394
12052.43 1339
12053.47 1369
12054.51 1351
12055.54 1345
12056.58 1348
12057.62 1372
12058.65 1340
12059.69 1304
12060.73 1300
12061.76 1314
12062.80 1318
12063.84 1340
12064.88 1313
12065.91 1332
12066.95 1305
12067.99 1292
12069.03 1332
12070.06 1263
12071.10 1268
12072.14 1272
12073.18 1300
12074.21 1271
12075.25 1229
12076.29 1258
12077.33 1301
12078.36 1281
12079.40 1274
12080.44 1270
12081.48 1264
12082.52 1277
12083.55 1246
12084.59 1273
12085.63 1238
12086.67 1261
12087.71 1262
12088.74 1259
12089.78 1237
12090.82 1241
12091.86 1264
12092.90 1282
12093.94 1207
12094.98 1249
12096.01 1260
12097.05 1263
12098.09 1244
12099.13 1265
12100.17 1243
12101.21 1228
12102.25 1267
12103.28 1279
12104.32 1292
12105.36 1268
12106.40 1282
12107.44 1269
12108.48 1269
12109.52 1253
12110.56 1293
12111.60 1231
12112.64 1244
12113.68 1266
12114.72 1212
12115.76 1220
12116.79 1263
12117.83 1274
12118.87 1230
12119.91 1191
12120.95 1196
12121.99 1178
12123.03 1185
12124.07 1198
12125.11 1146
12126.15 1198
12127.19 1177
12128.23 1179
12129.27 1181
12130.31 1146
12131.35 1169
12132.39 1144
12133.43 1142
12134.47 1153
12135.51 1151
12136.55 1097
12137.59 1107
12138.63 1128
12139.67 1145
12140.71 1128
12141.76 1135
12142.80 1139
12143.84 1130
12144.88 1114
12145.92 1123
12146.96 1108
12148.00 1084
12149.04 1091
12150.08 1111
12151.12 1093
12152.16 1109
12153.20 1101
12154.25 1075
12155.29 1059
12156.33 1075
12157.37 1097
12158.41 1114
12159.45 1123
12160.49 1078
12161.53 1078
12162.58 1114
12163.62 1089
12164.66 1079
12165.70 1060
12166.74 1076
12167.78 1045
12168.82 1058
12169.87 1056
12170.91 1078
12171.95 1053
12172.99 1078
12174.03 1034
12175.08 1031
12176.12 1071
12177.16 1097
12178.20 1045
12179.24 1068
12180.29 1045
12181.33 1031
12182.37 1021
12183.41 1046
12184.46 1066
12185.50 1057
12186.54 1057
12187.58 1045
12188.63 1068
12189.67 1045
12190.71 1023
12191.75 1061
12192.80 1046
12193.84 1074
12194.88 1081
12195.92 1081
12196.97 1074
12198.01 1049
12199.05 1041
12200.10 1087
12201.14 1013
12202.18 1022
12203.23 1028
12204.27 1036
12205.31 993
12206.36 989
12207.40 1019
12208.44 1035
12209.49 1023
12210.53 1020
12211.57 1017
12212.62 1043
12213.66 1029
12214.70 1045
12215.75 1070
12216.79 1022
12217.84 997
12218.88 1012
12219.92 1033
12220.97 1026
12222.01 1006
12223.06 1024
12224.10 1025
12225.14 1025
12226.19 1012
12227.23 1007
12228.28 1034
12229.32 1022
12230.36 1019
12231.41 1033
12232.45 1028
12233.50 1002
12234.54 1037
12235.59 1028
12236.63 1023
12237.68 1022
12238.72 1019
12239.77 998
12240.81 1053
12241.86 1044
12242.90 1056
12243.94 1065
12244.99 1005
12246.03 1051
12247.08 1024
12248.13 1065
12249.17 1038
12250.22 1062
12251.26 1020
12252.31 987
12253.35 965
12254.40 978
12255.44 1004
12256.49 1003
12257.53 1018
12258.58 1041
12259.62 973
12260.67 993
12261.72 981
12262.76 998
12263.81 915
12264.85 951
12265.90 961
12266.94 940
12267.99 923
12269.04 924
12270.08 925
12271.13 905
12272.17 908
12273.22 926
12274.27 945
12275.31 940
12276.36 916
12277.41 917
12278.45 922
12279.50 891
12280.55 871
12281.59 905
12282.64 906
12283.69 926
12284.73 866
12285.78 882
12286.83 901
12287.87 937
12288.92 931
12289.97 892
12291.01 934
12292.06 907
12293.11 896
12294.15 887
12295.20 896
12296.25 901
12297.30 878
12298.34 911
12299.39 890
12300.44 893
12301.48 934
12302.53 886
12303.58 942
12304.63 901
12305.67 890
12306.72 926
12307.77 892
12308.82 879
12309.87 902
12310.91 895
12311.96 900
12313.01 936
12314.06 906
12315.10 889
12316.15 890
12317.20 885
12318.25 892
12319.30 859
12320.34 910
12321.39 882
12322.44 859
12323.49 865
12324.54 904
12325.59 842
12326.63 876
12327.68 854
12328.73 906
12329.78 946
12330.83 922
12331.88 906
12332.93 891
12333.98 930
12335.02 897
12336.07 882
12337.12 904
12338.17 911
12339.22 874
12340.27 859
12341.32 893
12342.37 897
12343.42 897
12344.47 915
12345.51 891
12346.56 897
12347.61 901
12348.66 915
12349.71 896
12350.76 893
12351.81 899
12352.86 887
12353.91 893
12354.96 932
12356.01 954
12357.06 881
12358.11 896
12359.16 894
12360.21 899
12361.26 888
12362.31 876
12363.36 914
12364.41 964
12365.46 920
12366.51 934
12367.56 957
12368.61 929
12369.66 942
12370.71 935
12371.76 948
12372.81 948
12373.86 919
12374.91 962
12375.96 942
12377.01 932
12378.06 935
12379.11 919
12380.17 930
12381.22 908
12382.27 938
12383.32 942
12384.37 961
12385.42 927
12386.47 977
12387.52 966
12388.57 963
12389.62 967
12390.67 975
12391.73 966
12392.78 951
12393.83 962
12394.88 972
12395.93 952
12396.98 936
12398.03 975
12399.09 964
12400.14 960
12401.19 961
12402.24 990
12403.29 994
12404.34 952
12405.40 976
12406.45 1016
12407.50 1003
12408.55 1020
12409.60 986
12410.66 999
12411.71 1027
12412.76 1052
12413.81 1033
12414.86 1035
12415.92 1011
12416.97 1037
12418.02 1026
12419.07 1047
12420.13 1020
12421.18 1087
12422.23 1072
12423.28 1044
12424.34 1028
12425.39 1036
12426.44 1055
12427.49 1070
12428.55 1087
12429.60 1120
12430.65 1097
12431.71 1064
12432.76 1077
12433.81 1079
12434.86 1140
12435.92 1138
12436.97 1152
12438.02 1097
12439.08 1118
12440.13 1137
12441.18 1120
12442.24 1101
12443.29 1128
12444.34 1172
12445.40 1187
12446.45 1161
12447.50 1141
12448.56 1140
12449.61 1191
12450.67 1183
12451.72 1252
12452.77 1243
12453.83 1225
12454.88 1232
12455.94 1280
12456.99 1309
12458.04 1288
12459.10 1321
12460.15 1416
12461.21 1433
12462.26 1474
12463.31 1453
12464.37 1506
12465.42 1559
12466.48 1601
12467.53 1654
12468.59 1663
12469.64 1799
12470.70 1794
12471.75 1838
12472.80 1922
12473.86 1963
12474.91 2062
12475.97 2080
12477.02 2154
12478.08 2231
12479.13 2333
12480.19 2360
12481.24 2452
12482.30 2407
12483.35 2458
12484.41 2440
12485.46 2435
12486.52 2416
12487.57 2403
12488.63 2374
12489.69 2349
12490.74 2257
12491.80 2208
12492.85 2115
12493.91 2072
12494.96 2003
12496.02 1876
12497.07 1806
12498.13 1687
12499.19 1705
12500.24 1610
12501.30 1586
12502.35 1564
12503.41 1466
12504.47 1431
12505.52 1425
12506.58 1402
12507.63 1366
12508.69 1357
12509.75 1340
12510.80 1310
12511.86 1309
12512.91 1317
12513.97 1315
12515.03 1314
12516.08 1272
12517.14 1298
12518.20 1281
12519.25 1299
12520.31 1268
12521.37 1243
12522.42 1256
12523.48 1280
12524.54 1287
12525.59 1249
12526.65 1261
12527.71 1280
12528.77 1236
12529.82 1236
12530.88 1284
12531.94 1277
12532.99 1285
12534.05 1244
12535.11 1272
12536.17 1258
12537.22 1274
12538.28 1302
12539.34 1295
12540.40 1285
12541.45 1273
12542.51 1292
12543.57 1357
12544.63 1338
12545.68 1338
12546.74 1340
12547.80 1388
12548.86 1414
12549.92 1391
12550.97 1478
12552.03 1489
12553.09 1516
12554.15 1516
12555.21 1532
12556.26 1542
12557.32 1592
12558.38 1570
12559.44 1599
12560.50 1593
12561.56 1600
12562.61 1635
12563.67 1656
12564.73 1651
12565.79 1636
12566.85 1687
12567.91 1594
12568.97 1647
12570.02 1562
12571.08 1586
12572.14 1582
12573.20 1531
12574.26 1562
12575.32 1504
12576.38 1488
12577.44 1392
12578.50 1418
12579.56 1405
12580.61 1383
12581.67 1308
12582.73 1343
12583.79 1321
12584.85 1320
12585.91 1307
12586.97 1304
12588.03 1318
12589.09 1300
12590.15 1257
12591.21 1262
12592.27 1274
12593.33 1251
12594.39 1233
12595.45 1222
12596.51 1263
12597.57 1279
12598.63 1257
12599.69 1247
12600.75 1263
12601.81 1222
12602.87 1243
12603.93 1221
12604.99 1215
12606.05 1228
12607.11 1245
12608.17 1216
12609.23 1188
12610.29 1245
12611.35 1236
12612.41 1255
12613.47 1249
12614.53 1224
12615.59 1218
12616.66 1247
12617.72 1245
12618.78 1239
12619.84 1233
12620.90 1256
12621.96 1276
12623.02 1301
12624.08 1318
12625.14 1264
12626.20 1309
12627.26 1279
12628.33 1292
12629.39 1283
12630.45 1277
12631.51 1289
12632.57 1337
12633.63 1338
12634.69 1332
12635.76 1342
12636.82 1339
12637.88 1340
12638.94 1379
12640.00 1374
12641.06 1354
12642.13 1296
12643.19 1289
12644.25 1273
12645.31 1271
12646.37 1266
12647.44 1259
12648.50 1213
12649.56 1260
12650.62 1219
12651.68 1201
12652.75 1203
12653.81 1174
12654.87 1145
12655.93 1138
12657.00 1146
12658.06 1177
12659.12 1095
12660.18 1108
12661.25 1127
12662.31 1150
12663.37 1146
12664.43 1108
12665.50 1099
12666.56 1104
12667.62 1123
12668.69 1094
12669.75 1079
12670.81 1075
12671.88 1076
12672.94 1122
12674.00 1110
12675.06 1057
12676.13 1126
12677.19 1103
12678.25 1082
12679.32 1071
12680.38 1089
12681.44 1133
12682.51 1077
12683.57 1127
12684.64 1100
12685.70 1096
12686.76 1121
12687.83 1128
12688.89 1091
12689.95 1098
12691.02 1140
12692.08 1121
12693.15 1125
12694.21 1144
12695.27 1138
12696.34 1120
12697.40 1111
12698.47 1171
12699.53 1097
12700.59 1146
12701.66 1122
12702.72 1166
12703.79 1139
12704.85 1129
12705.92 1186
12706.98 1170
12708.05 1220
12709.11 1239
12710.18 1149
12711.24 1193
12712.30 1191
12713.37 1184
12714.43 1185
12715.50 1198
12716.56 1238
12717.63 1234
12718.69 1196
12719.76 1207
12720.82 1225
12721.89 1212
12722.95 1224
12724.02 1218
12725.09 1263
12726.15 1249
12727.22 1219
12728.28 1243
12729.35 1238
12730.41 1257
12731.48 1246
12732.54 1233
12733.61 1221
12734.68 1245
12735.74 1217
12736.81 1192
12737.87 1221
12738.94 1197
12740.00 1249
12741.07 1239
12742.14 1269
12743.20 1246
12744.27 1270
12745.33 1246
12746.40 1238
12747.47 1211
12748.53 1195
12749.60 1208
12750.67 1225
12751.73 1173
12752.80 1166
12753.87 1132
12754.93 1169
12756.00 1120
12757.07 1102
12758.13 1117
12759.20 1070
12760.27 1099
12761.33 1089
12762.40 1062
12763.47 1108
12764.53 1113
12765.60 1058
12766.67 1096
12767.73 1046
12768.80 1024
12769.87 1008
12770.94 1036
12772.00 1035
12773.07 1014
12774.14 1012
12775.21 1019
12776.27 989
12777.34 1012
12778.41 1014
12779.48 1018
12780.54 960
12781.61 992
12782.68 950
12783.75 948
12784.81 949
12785.88 982
12786.95 953
12788.02 912
12789.09 925
12790.15 952
12791.22 941
12792.29 927
12793.36 945
12794.43 924
12795.49 935
12796.56 960
12797.63 954
12798.70 927
12799.77 935
12800.84 914
12801.90 872
12802.97 887
12804.04 871
12805.11 943
12806.18 896
12807.25 916
12808.32 926
12809.39 889
12810.45 922
12811.52 892
12812.59 882
12813.66 875
12814.73 922
12815.80 928
12816.87 867
12817.94 888
12819.01 906
12820.08 903
12821.15 904
12822.21 890
12823.28 886
12824.35 923
12825.42 922
12826.49 938
12827.56 924
12828.63 943
12829.70 926
12830.77 911
12831.84 881
12832.91 926
12833.98 898
12835.05 884
12836.12 888
12837.19 935
12838.26 861
12839.33 870
12840.40 881
12841.47 875
12842.54 843
12843.61 890
12844.68 827
12845.75 865
12846.82 854
12847.89 873
12848.96 829
12850.03 840
12851.10 817
12852.18 798
12853.25 804
12854.32 799
12855.39 807
12856.46 801
12857.53 810
12858.60 800
12859.67 792
12860.74 791
12861.81 778
12862.88 777
12863.96 800
12865.03 788
12866.10 787
12867.17 766
12868.24 762
12869.31 805
12870.38 792
12871.45 781
12872.53 783
12873.60 807
12874.67 771
12875.74 777
12876.81 770
12877.88 801
12878.96 765
12880.03 749
12881.10 767
12882.17 766
12883.24 749
12884.31 764
12885.39 767
12886.46 777
12887.53 743
12888.60 752
12889.68 758
12890.75 779
12891.82 804
12892.89 759
12893.96 783
12895.04 747
12896.11 770
12897.18 736
12898.25 735
12899.33 719
12900.40 773
12901.47 755
12902.54 756
12903.62 736
12904.69 736
12905.76 734
12906.84 743
12907.91 732
12908.98 731
12910.06 735
12911.13 709
12912.20 752
12913.27 722
12914.35 721
12915.42 717
12916.49 709
12917.57 687
12918.64 695
12919.71 698
12920.79 724
12921.86 706
12922.94 699
12924.01 679
12925.08 687
12926.16 695
12927.23 695
12928.30 691
12929.38 665
12930.45 685
12931.53 692
12932.60 721
12933.67 699
12934.75 685
12935.82 699
12936.90 657
12937.97 669
12939.04 645
12940.12 698
12941.19 659
12942.27 635
12943.34 672
12944.42 691
12945.49 639
12946.56 643
12947.64 645
12948.71 681
12949.79 647
12950.86 655
12951.94 665
12953.01 653
12954.09 648
12955.16 661
12956.24 676
12957.31 669
12958.39 680
12959.46 668
12960.54 645
12961.61 632
12962.69 642
12963.76 642
12964.84 680
12965.91 633
12966.99 627
12968.07 648
12969.14 625
12970.22 658
12971.29 641
12972.37 638
12973.44 661
12974.52 636
12975.59 659
12976.67 649
12977.75 628
12978.82 647
12979.90 676
12980.97 666
12982.05 606
12983.13 634
12984.20 653
12985.28 653
12986.35 630
12987.43 642
12988.51 642
12989.58 648
12990.66 633
12991.74 654
12992.81 671
12993.89 634
12994.97 655
12996.04 629
12997.12 662
12998.20 633
12999.27 665
13000.35 669
13001.43 684
13002.50 649
13003.58 623
13004.66 630
13005.73 609
13006.81 618
13007.89 628
13008.97 688
13010.04 646
13011.12 673
13012.20 612
13013.27 655
13014.35 644
13015.43 660
13016.51 631
13017.58 649
13018.66 614
13019.74 642
13020.82 674
13021.89 657
13022.97 636
13024.05 597
13025.13 686
13026.21 636
13027.28 626
13028.36 647
13029.44 669
13030.52 677
13031.60 679
13032.67 637
13033.75 635
13034.83 623
13035.91 659
13036.99 655
13038.07 649
13039.14 672
13040.22 648
13041.30 688
13042.38 640
13043.46 665
13044.54 662
13045.62 690
13046.69 631
13047.77 647
13048.85 648
13049.93 628
13051.01 650
13052.09 668
13053.17 637
13054.25 663
13055.33 651
13056.40 666
13057.48 641
13058.56 628
13059.64 679
13060.72 624
13061.80 646
13062.88 653
13063.96 653
13065.04 624
13066.12 662
13067.20 637
13068.28 646
13069.36 647
13070.44 615
13071.52 631
13072.60 624
13073.68 645
13074.76 636
13075.84 679
13076.92 622
13078.00 640
13079.08 635
13080.16 649
13081.24 648
13082.32 660
13083.40 618
13084.48 624
13085.56 609
13086.64 637
13087.72 608
13088.80 618
13089.88 620
13090.96 653
13092.04 660
13093.12 624
13094.20 645
13095.28 634
13096.36 643
13097.44 625
13098.52 630
13099.61 667
13100.69 664
13101.77 638
13102.85 643
13103.93 631
13105.01 632
13106.09 661
13107.17 625
13108.25 646
13109.34 631
13110.42 670
13111.50 623
13112.58 661
13113.66 634
13114.74 645
13115.82 650
13116.91 656
13117.99 651
13119.07 667
13120.15 639
13121.23 657
13122.31 682
13123.40 668
13124.48 690
13125.56 663
13126.64 664
13127.72 686
13128.81 654
13129.89 663
13130.97 696
13132.05 648
13133.14 686
13134.22 690
13135.30 667
13136.38 621
13137.47 675
13138.55 655
13139.63 667
13140.71 685
13141.80 678
13142.88 684
13143.96 658
13145.04 733
13146.13 651
13147.21 707
13148.29 699
13149.38 697
13150.46 675
13151.54 690
13152.62 668
13153.71 685
13154.79 689
13155.87 653
13156.96 647
13158.04 647
13159.12 704
13160.21 678
13161.29 661
13162.37 659
13163.46 687
13164.54 647
13165.62 671
13166.71 639
13167.79 666
13168.88 662
13169.96 646
13171.04 678
13172.13 671
13173.21 650
13174.30 637
13175.38 663
13176.46 673
13177.55 676
13178.63 668
13179.72 686
13180.80 673
13181.88 689
13182.97 648
13184.05 651
13185.14 659
13186.22 639
13187.31 603
13188.39 646
13189.48 667
13190.56 662
13191.65 676
13192.73 675
13193.81 677
13194.90 663
13195.98 664
13197.07 664
13198.15 688
13199.24 655
13200.32 705
13201.41 681
13202.49 687
13203.58 671
13204.67 669
13205.75 634
13206.84 637
13207.92 654
13209.01 660
13210.09 680
13211.18 643
13212.26 691
13213.35 642
13214.43 691
13215.52 621
13216.61 639
13217.69 681
13218.78 673
13219.86 651
13220.95 657
13222.04 647
13223.12 657
13224.21 684
13225.29 657
13226.38 669
13227.47 641
13228.55 681
13229.64 671
13230.72 665
13231.81 626
13232.90 672
13233.98 692
13235.07 697
13236.16 661
13237.24 669
13238.33 684
13239.42 693
13240.50 662
13241.59 684
13242.68 693
13243.76 682
13244.85 688
13245.94 659
13247.02 707
13248.11 679
13249.20 714
13250.29 718
13251.37 713
13252.46 683
13253.55 728
13254.63 692
13255.72 719
13256.81 721
13257.90 727
13258.98 725
13260.07 703
13261.16 721
13262.25 706
13263.33 714
13264.42 695
13265.51 725
13266.60 721
13267.69 733
13268.77 703
13269.86 755
13270.95 721
13272.04 723
13273.13 728
13274.21 768
13275.30 757
13276.39 731
13277.48 755
13278.57 743
13279.65 758
13280.74 686
13281.83 731
13282.92 748
13284.01 727
13285.10 725
13286.19 766
13287.27 731
13288.36 769
13289.45 775
13290.54 790
13291.63 787
13292.72 726
13293.81 793
13294.90 743
13295.98 781
13297.07 771
13298.16 769
13299.25 800
13300.34 836
13301.43 772
13302.52 766
13303.61 768
13304.70 817
13305.79 789
13306.88 806
13307.97 803
13309.06 805
13310.15 820
13311.24 800
13312.32 813
13313.41 772
13314.50 789
13315.59 790
13316.68 835
13317.77 790
13318.86 826
13319.95 842
13321.04 872
13322.13 849
13323.22 850
13324.31 823
13325.40 825
13326.49 831
13327.58 846
13328.68 840
13329.77 829
13330.86 884
13331.95 862
13333.04 865
13334.13 836
13335.22 873
13336.31 860
13337.40 889
13338.49 913
13339.58 919
13340.67 889
13341.76 878
13342.85 917
13343.94 915
13345.04 932
13346.13 904
13347.22 975
13348.31 905
13349.40 947
13350.49 921
13351.58 947
13352.67 904
13353.77 922
13354.86 946
13355.95 927
13357.04 925
13358.13 923
13359.22 968
13360.31 949
13361.41 945
13362.50 931
13363.59 966
13364.68 936
13365.77 943
13366.87 947
13367.96 953
13369.05 953
13370.14 990
13371.23 935
13372.33 958
13373.42 944
13374.51 967
13375.60 938
13376.69 903
13377.79 941
13378.88 922
13379.97 899
13381.06 896
13382.16 933
13383.25 919
13384.34 927
13385.43 907
13386.53 939
13387.62 891
13388.71 920
13389.81 900
13390.90 861
13391.99 855
13393.08 850
13394.18 865
13395.27 843
13396.36 827
13397.46 829
13398.55 846
13399.64 816
13400.74 830
13401.83 816
13402.92 881
13404.02 839
13405.11 835
13406.20 825
13407.30 805
13408.39 833
13409.48 818
13410.58 831
13411.67 813
13412.77 829
13413.86 806
13414.95 787
13416.05 770
13417.14 808
13418.23 829
13419.33 852
13420.42 800
13421.52 814
13422.61 792
13423.71 806
13424.80 798
13425.89 838
13426.99 840
13428.08 836
13429.18 863
13430.27 833
13431.37 834
13432.46 821
13433.56 849
13434.65 817
13435.74 848
13436.84 842
13437.93 873
13439.03 852
13440.12 829
13441.22 882
13442.31 843
13443.41 810
13444.50 865
13445.60 870
13446.69 854
13447.79 874
13448.88 860
13449.98 892
13451.08 865
13452.17 876
13453.27 841
13454.36 888
13455.46 894
13456.55 914
13457.65 920
13458.74 869
13459.84 922
13460.94 948
13462.03 951
13463.13 884
13464.22 933
13465.32 906
13466.41 913
13467.51 884
13468.61 931
13469.70 953
13470.80 947
13471.90 923
13472.99 917
13474.09 906
13475.18 921
13476.28 918
13477.38 966
13478.47 936
13479.57 930
13480.67 988
13481.76 982
13482.86 948
13483.96 922
13485.05 998
13486.15 983
13487.25 988
13488.34 968
13489.44 993
13490.54 974
13491.63 1031
13492.73 1023
13493.83 983
13494.93 1002
13496.02 991
13497.12 1016
13498.22 1008
13499.31 1038
13500.41 1009
13501.51 1058
13502.61 1054
13503.70 1064
13504.80 1043
13505.90 1026
13507.00 1080
13508.09 1066
13509.19 1075
13510.29 1071
13511.39 1064
13512.49 1018
13513.58 1026
13514.68 1023
13515.78 1022
13516.88 995
13517.98 1039
13519.07 1035
13520.17 1034
13521.27 1016
13522.37 1013
13523.47 1009
13524.57 1023
13525.66 993
13526.76 997
13527.86 1000
13528.96 980
13530.06 995
13531.16 944
13532.25 989
13533.35 927
13534.45 939
13535.55 959
13536.65 973
13537.75 962
13538.85 957
13539.95 935
13541.05 906
13542.14 932
13543.24 937
13544.34 912
13545.44 915
13546.54 921
13547.64 914
13548.74 882
13549.84 899
13550.94 884
13552.04 910
13553.14 853
13554.24 897
13555.34 866
13556.44 868
13557.54 854
13558.64 838
13559.74 818
13560.84 814
13561.94 840
13563.04 848
13564.13 826
13565.23 862
13566.34 855
13567.44 815
13568.54 864
13569.64 842
13570.74 870
13571.84 821
13572.94 845
13574.04 801
13575.14 807
13576.24 818
13577.34 826
13578.44 818
13579.54 832
13580.64 813
13581.74 845
13582.84 859
13583.94 848
13585.04 833
13586.14 833
13587.24 833
13588.35 838
13589.45 860
13590.55 826
13591.65 847
13592.75 831
13593.85 869
13594.95 845
13596.05 843
13597.15 871
13598.26 901
13599.36 830
13600.46 858
13601.56 842
13602.66 855
13603.76 900
13604.86 858
13605.97 858
13607.07 841
13608.17 867
13609.27 867
13610.37 877
13611.47 863
13612.58 895
13613.68 860
13614.78 859
13615.88 867
13616.98 897
13618.09 911
13619.19 863
13620.29 871
13621.39 887
13622.50 883
13623.60 879
13624.70 893
13625.80 908
13626.91 840
13628.01 873
13629.11 876
13630.21 906
13631.32 851
13632.42 857
13633.52 890
13634.62 918
13635.73 899
13636.83 905
13637.93 900
13639.04 897
13640.14 900
13641.24 938
13642.35 902
13643.45 914
13644.55 915
13645.65 914
13646.76 921
13647.86 905
13648.96 859
13650.07 866
13651.17 944
13652.28 891
13653.38 941
13654.48 919
13655.59 888
13656.69 880
13657.79 875
13658.90 852
13660.00 904
13661.11 891
13662.21 894
13663.31 889
13664.42 889
13665.52 907
13666.63 898
13667.73 917
13668.83 900
13669.94 906
13671.04 919
13672.15 881
13673.25 946
13674.36 918
13675.46 874
13676.56 875
13677.67 900
13678.77 884
13679.88 898
13680.98 883
13682.09 893
13683.19 894
13684.30 935
13685.40 922
13686.51 942
13687.61 939
13688.72 956
13689.82 915
13690.93 956
13692.03 932
13693.14 931
13694.24 918
13695.35 973
13696.45 937
13697.56 941
13698.66 954
13699.77 910
13700.87 948
13701.98 917
13703.09 931
13704.19 926
13705.30 964
13706.40 967
13707.51 962
13708.61 968
13709.72 975
13710.83 976
13711.93 974
13713.04 985
13714.14 948
13715.25 1021
13716.36 1025
13717.46 1027
13718.57 999
13719.67 1033
13720.78 1030
13721.89 1032
13722.99 1027
13724.10 1049
13725.21 1039
13726.31 1058
13727.42 1076
13728.53 1052
13729.63 1061
13730.74 1070
13731.85 1075
13732.95 1110
13734.06 1103
13735.17 1104
13736.27 1118
13737.38 1086
13738.49 1107
13739.59 1129
13740.70 1156
13741.81 1155
13742.92 1157
13744.02 1184
13745.13 1185
13746.24 1206
13747.35 1227
13748.45 1234
13749.56 1234
13750.67 1252
13751.78 1234
13752.88 1238
13753.99 1283
13755.10 1324
13756.21 1295
13757.31 1344
13758.42 1344
13759.53 1367
13760.64 1382
13761.75 1428
13762.85 1438
13763.96 1400
13765.07 1466
13766.18 1511
13767.29 1495
13768.39 1449
13769.50 1510
13770.61 1532
13771.72 1535
13772.83 1518
13773.94 1533
13775.04 1593
13776.15 1605
13777.26 1539
13778.37 1551
13779.48 1534
13780.59 1537
13781.70 1577
13782.80 1522
13783.91 1505
13785.02 1458
13786.13 1494
13787.24 1441
13788.35 1408
13789.46 1452
13790.57 1442
13791.68 1325
13792.79 1309
13793.90 1309
13795.00 1290
13796.11 1229
13797.22 1209
13798.33 1212
13799.44 1248
13800.55 1214
13801.66 1161
13802.77 1122
13803.88 1127
13804.99 1135
13806.10 1101
13807.21 1090
13808.32 1085
13809.43 1110
13810.54 1048
13811.65 1039
13812.76 1063
13813.87 1045
13814.98 1024
13816.09 1067
13817.20 1050
13818.31 1042
13819.42 975
13820.53 982
13821.64 1020
13822.75 986
13823.86 987
13824.97 992
13826.08 992
13827.19 1018
13828.30 1015
13829.41 990
13830.53 977
13831.64 1029
13832.75 1004
13833.86 1015
13834.97 1000
13836.08 1044
13837.19 987
13838.30 1028
13839.41 998
13840.52 972
13841.64 1012
13842.75 1025
13843.86 971
13844.97 1003
13846.08 1004
13847.19 996
13848.30 1004
13849.41 995
13850.53 1058
13851.64 1034
13852.75 997
13853.86 1004
13854.97 1017
13856.08 987
13857.20 990
13858.31 1021
13859.42 1013
13860.53 1037
13861.64 980
13862.76 1001
13863.87 1057
13864.98 985
13866.09 1018
13867.20 1067
13868.32 1045
13869.43 1028
13870.54 1090
13871.65 1062
13872.77 1075
13873.88 1023
13874.99 1032
13876.10 1062
13877.22 1068
13878.33 1081
13879.44 1062
13880.55 1076
13881.67 1081
13882.78 1095
13883.89 1091
13885.01 1072
13886.12 1108
13887.23 1121
13888.34 1107
13889.46 1095
13890.57 1118
13891.68 1153
13892.80 1211
13893.91 1146
13895.02 1165
13896.14 1148
13897.25 1218
13898.36 1224
13899.48 1239
13900.59 1218
13901.70 1207
13902.82 1180
13903.93 1229
13905.05 1209
13906.16 1228
13907.27 1229
13908.39 1192
13909.50 1193
13910.61 1131
13911.73 1197
13912.84 1113
13913.96 1161
13915.07 1115
13916.19 1130
13917.30 1104
13918.41 1115
13919.53 1063
13920.64 1080
13921.76 1072
13922.87 1051
13923.99 1034
13925.10 1031
13926.21 1025
13927.33 992
13928.44 1046
13929.56 1072
13930.67 988
13931.79 955
13932.90 930
13934.02 965
13935.13 917
13936.25 982
13937.36 950
13938.48 976
13939.59 988
13940.71 966
13941.82 958
13942.94 985
13944.05 954
13945.17 980
13946.28 957
13947.40 958
13948.52 923
13949.63 935
13950.75 993
13951.86 942
13952.98 920
13954.09 940
13955.21 933
13956.32 928
13957.44 923
13958.56 894
13959.67 902
13960.79 893
13961.90 904
13963.02 918
13964.14 925
13965.25 924
13966.37 915
13967.48 943
13968.60 899
13969.72 894
13970.83 917
13971.95 939
13973.07 932
13974.18 922
13975.30 917
13976.42 981
13977.53 933
13978.65 924
13979.77 947
13980.88 946
13982.00 898
13983.12 911
13984.23 941
13985.35 945
13986.47 937
13987.58 963
13988.70 953
13989.82 936
13990.94 930
13992.05 947
13993.17 940
13994.29 926
13995.40 964
13996.52 939
13997.64 957
13998.76 950
13999.87 917
14000.99 948
14002.11 936
14003.23 931
14004.35 956
14005.46 947
14006.58 922
14007.70 952
14008.82 923
14009.93 972
14011.05 947
14012.17 919
14013.29 939
14014.41 930
14015.52 956
14016.64 978
14017.76 950
14018.88 925
14020.00 926
14021.12 960
14022.23 971
14023.35 959
14024.47 951
14025.59 979
14026.71 985
14027.83 939
14028.95 1011
14030.06 950
14031.18 945
14032.30 965
14033.42 927
14034.54 962
14035.66 970
14036.78 983
14037.90 1014
14039.02 993
14040.14 1003
14041.25 1021
14042.37 1004
14043.49 976
14044.61 1028
14045.73 1023
14046.85 1030
14047.97 1057
14049.09 1056
14050.21 1031
14051.33 1056
14052.45 1051
14053.57 1041
14054.69 1070
14055.81 1052
14056.93 1077
14058.05 1071
14059.17 1092
14060.29 1107
14061.41 1119
14062.53 1123
14063.65 1118
14064.77 1129
14065.89 1178
14067.01 1171
14068.13 1186
14069.25 1193
14070.37 1163
14071.49 1182
14072.61 1189
14073.73 1215
14074.85 1234
14075.97 1206
14077.09 1229
14078.21 1222
14079.33 1240
14080.45 1253
14081.57 1257
14082.69 1243
14083.82 1231
14084.94 1268
14086.06 1315
14087.18 1311
14088.30 1284
14089.42 1297
14090.54 1297
14091.66 1307
14092.78 1305
14093.91 1274
14095.03 1294
14096.15 1323
14097.27 1339
14098.39 1338
14099.51 1348
14100.63 1358
14101.76 1289
14102.88 1313
14104.00 1351
14105.12 1338
14106.24 1322
14107.36 1341
14108.49 1353
14109.61 1353
14110.73 1327
14111.85 1313
14112.97 1307
14114.10 1289
14115.22 1296
14116.34 1301
14117.46 1285
14118.58 1299
14119.71 1308
14120.83 1243
14121.95 1243
14123.07 1235
14124.20 1205
14125.32 1211
14126.44 1167
14127.56 1194
14128.69 1131
14129.81 1135
14130.93 1130
14132.06 1091
14133.18 1098
14134.30 1097
14135.42 1044
14136.55 1050
14137.67 1037
14138.79 1042
14139.92 1042
14141.04 1042
14142.16 1023
14143.29 968
14144.41 1029
14145.53 1014
14146.66 1014
14147.78 1003
14148.90 982
14150.03 1000
14151.15 982
14152.27 947
14153.40 995
14154.52 1001
14155.64 957
14156.77 943
14157.89 954
14159.02 941
14160.14 955
14161.26 970
14162.39 956
14163.51 933
14164.64 960
14165.76 934
14166.88 888
14168.01 901
14169.13 951
14170.26 929
14171.38 918
14172.51 954
14173.63 917
14174.75 919
14175.88 907
14177.00 902
14178.13 921
14179.25 942
14180.38 923
14181.50 907
14182.63 906
14183.75 895
14184.88 883
14186.00 903
14187.13 896
14188.25 870
14189.38 888
14190.50 875
14191.63 844
14192.75 863
14193.88 851
14195.00 855
14196.13 874
14197.25 863
14198.38 836
14199.50 850
14200.63 892
14201.76 911
14202.88 837
14204.01 854
14205.13 834
14206.26 823
14207.38 817
14208.51 820
14209.64 829
14210.76 825
14211.89 819
14213.01 828
14214.14 821
14215.27 816
14216.39 813
14217.52 814
14218.64 849
14219.77 834
14220.90 839
14222.02 798
14223.15 823
14224.28 830
14225.40 798
14226.53 845
14227.66 778
14228.78 787
14229.91 757
14231.04 753
14232.16 753
14233.29 738
14234.42 775
14235.54 791
14236.67 802
14237.80 811
14238.92 801
14240.05 788
14241.18 787
14242.31 796
14243.43 756
14244.56 745
14245.69 761
14246.82 776
14247.94 764
14249.07 767
14250.20 736
14251.33 744
14252.45 780
14253.58 762
14254.71 737
14255.84 767
14256.96 754
14258.09 756
14259.22 766
14260.35 779
14261.47 746
14262.60 773
14263.73 762
14264.86 743
14265.99 743
14267.12 719
14268.24 729
14269.37 725
14270.50 744
14271.63 710
14272.76 716
14273.89 710
14275.01 696
14276.14 673
14277.27 701
14278.40 705
14279.53 738
14280.66 718
14281.79 703
14282.91 685
14284.04 706
14285.17 714
14286.30 703
14287.43 683
14288.56 671
14289.69 682
14290.82 684
14291.95 685
14293.08 666
14294.20 697
14295.33 680
14296.46 666
14297.59 669
14298.72 661
14299.85 631
14300.98 679
14302.11 669
14303.24 658
14304.37 613
14305.50 680
14306.63 642
14307.76 642
14308.89 676
14310.02 650
14311.15 652
14312.28 618
14313.41 660
14314.54 629
14315.67 653
14316.80 634
14317.93 604
14319.06 660
14320.19 595
14321.32 603
14322.45 649
14323.58 614
14324.71 625
14325.84 632
14326.97 634
14328.10 606
14329.23 588
14330.36 608
14331.49 588
14332.62 608
14333.76 608
14334.89 624
14336.02 615
14337.15 583
14338.28 608
14339.41 622
14340.54 623
14341.67 611
14342.80 603
14343.93 561
14345.07 612
14346.20 616
14347.33 607
14348.46 566
14349.59 586
14350.72 586
14351.85 609
14352.99 613
14354.12 618
14355.25 636
14356.38 603
14357.51 574
14358.64 575
14359.78 587
14360.91 602
14362.04 588
14363.17 589
14364.30 596
14365.44 642
14366.57 616
14367.70 580
14368.83 585
14369.96 582
14371.10 595
14372.23 595
14373.36 599
14374.49 596
14375.63 591
14376.76 619
14377.89 588
14379.02 601
14380.16 587
14381.29 595
14382.42 612
14383.55 635
14384.69 588
14385.82 614
14386.95 625
14388.09 655
14389.22 617
14390.35 576
14391.49 639
14392.62 624
14393.75 616
14394.89 603
14396.02 626
14397.15 617
14398.28 609
14399.42 630
14400.55 658
14401.69 592
14402.82 591
14403.95 619
14405.09 627
14406.22 606
14407.35 641
14408.49 638
14409.62 661
14410.75 640
14411.89 609
14413.02 634
14414.16 629
14415.29 645
14416.42 660
14417.56 653
14418.69 674
14419.83 666
14420.96 640
14422.10 639
14423.23 634
14424.36 642
14425.50 630
14426.63 657
14427.77 645
14428.90 636
14430.04 652
14431.17 695
14432.31 676
14433.44 684
14434.58 660
14435.71 683
14436.85 683
14437.98 707
14439.12 701
14440.25 679
14441.39 667
14442.52 692
14443.66 681
14444.79 681
14445.93 713
14447.06 692
14448.20 683
14449.33 721
14450.47 701
14451.60 734
14452.74 694
14453.87 718
14455.01 720
14456.14 770
14457.28 712
14458.42 733
14459.55 763
14460.69 723
14461.82 748
14462.96 760
14464.10 711
14465.23 747
14466.37 771
14467.50 756
14468.64 762
14469.78 736
14470.91 777
14472.05 787
14473.18 809
14474.32 765
14475.46 725
14476.59 761
14477.73 740
14478.87 758
14480.00 760
14481.14 735
14482.28 712
14483.41 711
14484.55 730
14485.69 760
14486.82 719
14487.96 720
14489.10 697
14490.23 750
14491.37 677
14492.51 694
14493.65 677
14494.78 679
14495.92 657
14497.06 644
14498.19 662
14499.33 610
14500.47 640
14501.61 622
14502.74 640
14503.88 586
14505.02 589
14506.16 587
14507.29 608
14508.43 595
14509.57 608
14510.71 605
14511.85 587
14512.98 594
14514.12 600
14515.26 609
14516.40 572
14517.54 595
14518.67 585
14519.81 587
14520.95 547
14522.09 550
14523.23 578
14524.36 585
14525.50 549
14526.64 549
14527.78 546
14528.92 562
14530.06 562
14531.19 572
14532.33 564
14533.47 534
14534.61 563
14535.75 572
14536.89 573
14538.03 571
14539.17 590
14540.31 555
14541.44 561
14542.58 556
14543.72 563
14544.86 574
14546.00 547
14547.14 563
14548.28 574
14549.42 568
14550.56 541
14551.70 561
14552.84 551
14553.98 580
14555.12 547
14556.25 592
14557.39 586
14558.53 573
14559.67 544
14560.81 581
14561.95 604
14563.09 588
14564.23 589
14565.37 582
14566.51 584
14567.65 552
14568.79 566
14569.93 540
14571.07 572
14572.21 554
14573.35 589
14574.49 579
14575.63 556
14576.77 552
14577.92 560
14579.06 609
14580.20 569
14581.34 586
14582.48 590
14583.62 607
14584.76 547
14585.90 598
14587.04 612
14588.18 617
14589.32 603
14590.46 613
14591.60 571
14592.74 588
14593.89 561
14595.03 605
14596.17 614
14597.31 574
14598.45 590
14599.59 670
14600.73 647
14601.87 584
14603.02 603
14604.16 619
14605.30 645
14606.44 603
14607.58 636
14608.72 580
14609.86 593
14611.01 627
14612.15 628
14613.29 613
14614.43 596
14615.57 652
14616.72 628
14617.86 641
14619.00 621
14620.14 618
14621.28 636
14622.43 624
14623.57 620
14624.71 643
14625.85 643
14627.00 649
14628.14 625
14629.28 645
14630.42 650
14631.56 642
14632.71 654
14633.85 663
14634.99 641
14636.14 629
14637.28 602
14638.42 600
14639.56 644
14640.71 623
14641.85 664
14642.99 663
14644.14 627
14645.28 627
14646.42 651
14647.56 622
14648.71 622
14649.85 621
14650.99 624
14652.14 637
14653.28 584
14654.42 620
14655.57 580
14656.71 593
14657.85 556
14659.00 586
14660.14 578
14661.29 561
14662.43 585
14663.57 554
14664.72 584
14665.86 571
14667.00 574
14668.15 570
14669.29 563
14670.44 569
14671.58 563
14672.73 521
14673.87 525
14675.01 530
14676.16 509
14677.30 480
14678.45 500
14679.59 495
14680.74 544
14681.88 530
14683.02 525
14684.17 530
14685.31 523
14686.46 516
14687.60 491
14688.75 541
14689.89 480
14691.04 523
14692.18 491
14693.33 534
14694.47 518
14695.62 483
14696.76 499
14697.91 507
14699.05 542
14700.20 476
14701.34 511
14702.49 476
14703.63 487
14704.78 480
14705.92 482
14707.07 467
14708.22 470
14709.36 477
14710.51 502
14711.65 470
14712.80 473
14713.94 479
14715.09 495
14716.23 467
14717.38 492
14718.53 489
14719.67 462
14720.82 501
14721.96 496
14723.11 506
14724.26 492
14725.40 505
14726.55 471
14727.70 501
14728.84 482
14729.99 482
14731.13 495
14732.28 494
14733.43 484
14734.57 486
14735.72 487
14736.87 499
14738.01 470
14739.16 463
14740.31 479
14741.45 489
14742.60 504
14743.75 482
14744.89 480
14746.04 500
14747.19 466
14748.34 496
14749.48 503
14750.63 501
14751.78 459
14752.92 495
14754.07 479
14755.22 469
14756.37 465
14757.51 480
14758.66 452
14759.81 467
14760.96 478
14762.10 476
14763.25 486
14764.40 474
14765.55 494
14766.70 490
14767.84 474
14768.99 493
14770.14 460
14771.29 443
14772.43 458
14773.58 464
14774.73 484
14775.88 450
14777.03 464
14778.18 473
14779.32 468
14780.47 465
14781.62 460
14782.77 465
14783.92 487
14785.07 459
14786.21 441
14787.36 463
14788.51 471
14789.66 460
14790.81 461
14791.96 466
14793.11 434
14794.26 464
14795.40 465
14796.55 461
14797.70 448
14798.85 431
14800.00 431
14801.15 426
14802.30 429
14803.45 459
14804.60 451
14805.75 422
14806.90 433
14808.05 439
14809.19 440
14810.34 417
14811.49 452
14812.64 425
14813.79 408
14814.94 399
14816.09 415
14817.24 437
14818.39 432
14819.54 416
14820.69 416
14821.84 410
14822.99 400
14824.14 446
14825.29 414
14826.44 415
14827.59 409
14828.74 427
14829.89 420
14831.04 421
14832.19 401
14833.34 402
14834.49 401
14835.64 406
14836.79 417
14837.95 417
14839.10 407
14840.25 400
14841.40 406
14842.55 400
14843.70 400
14844.85 399
14846.00 417
14847.15 364
14848.30 389
14849.45 388
14850.60 433
14851.76 426
14852.91 397
14854.06 411
14855.21 430
14856.36 413
14857.51 406
14858.66 395
14859.81 405
14860.97 408
14862.12 395
14863.27 428
14864.42 411
14865.57 396
14866.72 405
14867.88 400
14869.03 410
14870.18 434
14871.33 402
14872.48 424
14873.64 420
14874.79 406
14875.94 410
14877.09 399
14878.24 409
14879.40 382
14880.55 404
14881.70 387
14882.85 404
14884.00 383
14885.16 417
14886.31 409
14887.46 407
14888.61 395
14889.77 408
14890.92 438
14892.07 418
14893.23 400
14894.38 375
14895.53 390
14896.68 382
14897.84 432
14898.99 401
14900.14 405
14901.30 386
14902.45 409
14903.60 380
14904.75 407
14905.91 395
14907.06 386
14908.21 372
14909.37 385
14910.52 391
14911.67 381
14912.83 399
14913.98 390
14915.14 434
14916.29 402
14917.44 382
14918.60 380
14919.75 414
14920.90 358
14922.06 366
14923.21 411
14924.37 401
14925.52 359
14926.67 381
14927.83 394
14928.98 405
14930.14 395
14931.29 363
14932.44 379
14933.60 398
14934.75 384
14935.91 387
14937.06 387
14938.22 399
14939.37 385
14940.52 388
14941.68 393
14942.83 365
14943.99 377
14945.14 387
14946.30 397
14947.45 398
14948.61 399
14949.76 398
14950.92 396
14952.07 380
14953.23 378
14954.38 401
14955.54 383
14956.69 401
14957.85 374
14959.00 378
14960.16 347
14961.31 366
14962.47 381
14963.62 388
14964.78 389
14965.94 397
14967.09 427
14968.25 377
14969.40 380
14970.56 380
14971.71 390
14972.87 387
14974.03 394
14975.18 380
14976.34 400
14977.49 388
14978.65 415
14979.81 418
14980.96 402
14982.12 369
14983.27 393
14984.43 372
14985.59 364
14986.74 397
14987.90 379
14989.06 366
14990.21 340
14991.37 399
14992.53 398
14993.68 382
14994.84 351
14996.00 365
14997.15 374
14998.31 378
14999.47 407
15000.62 351
15001.78 377
15002.94 373
15004.09 379
15005.25 352
15006.41 355
15007.56 350
15008.72 373
15009.88 378
15011.04 375
15012.19 364
15013.35 404
15014.51 390
15015.67 347
15016.82 343
15017.98 362
15019.14 383
15020.30 394
15021.45 376
15022.61 340
15023.77 363
15024.93 357
15026.08 411
15027.24 392
15028.40 389
15029.56 386
15030.72 373
15031.87 383
15033.03 365
15034.19 364
15035.35 365
15036.51 392
15037.67 370
15038.82 371
15039.98 362
15041.14 413
15042.30 364
15043.46 389
15044.62 356
15045.78 404
15046.93 367
15048.09 392
15049.25 359
15050.41 365
15051.57 363
15052.73 406
15053.89 399
15055.05 374
15056.20 409
15057.36 364
15058.52 364
15059.68 323
15060.84 366
15062.00 390
15063.16 387
15064.32 360
15065.48 370
15066.64 371
15067.80 345
15068.96 393
15070.12 389
15071.28 379
15072.44 364
15073.60 371
15074.76 418
15075.91 379
15077.07 332
15078.23 384
15079.39 404
15080.55 387
15081.71 370
15082.87 381
15084.03 382
15085.19 350
15086.35 345
15087.51 342
15088.68 361
15089.84 375
15091.00 393
15092.16 376
15093.32 371
15094.48 355
15095.64 367
15096.80 358
15097.96 377
15099.12 367
15100.28 351
15101.44 372
15102.60 369
15103.76 365
15104.92 353
15106.08 360
15107.25 368
15108.41 382
15109.57 382
15110.73 383
15111.89 383
15113.05 389
15114.21 360
15115.37 380
15116.54 366
15117.70 413
15118.86 365
15120.02 370
15121.18 380
15122.34 377
15123.50 377
15124.67 350
15125.83 376
15126.99 379
15128.15 381
15129.31 351
15130.47 387
15131.64 390
15132.80 407
15133.96 386
15135.12 430
15136.28 391
15137.45 364
15138.61 411
15139.77 386
15140.93 368
15142.10 385
15143.26 412
15144.42 387
15145.58 395
15146.75 390
15147.91 404
15149.07 386
15150.23 390
15151.40 376
15152.56 383
15153.72 380
15154.88 377
15156.05 379
15157.21 370
15158.37 404
15159.54 403
15160.70 389
15161.86 383
15163.03 395
15164.19 407
15165.35 420
15166.52 404
15167.68 397
15168.84 398
15170.01 420
15171.17 404
15172.33 390
15173.50 379
15174.66 419
15175.82 417
15176.99 411
15178.15 421
15179.31 407
15180.48 404
15181.64 398
15182.81 465
15183.97 411
15185.13 440
15186.30 412
15187.46 433
15188.63 400
15189.79 414
15190.95 418
15192.12 441
15193.28 437
15194.45 428
15195.61 438
15196.78 439
15197.94 465
15199.10 417
15200.27 464
15201.43 410
15202.60 431
15203.76 434
15204.93 425
15206.09 424
15207.26 429
15208.42 433
15209.59 418
15210.75 408
15211.92 449
15213.08 456
15214.25 426
15215.41 441
15216.58 396
15217.74 431
15218.91 432
15220.07 438
15221.24 433
15222.40 461
15223.57 452
15224.74 448
15225.90 452
15227.07 441
15228.23 438
15229.40 443
15230.56 453
15231.73 438
15232.89 469
15234.06 452
15235.23 446
15236.39 411
15237.56 454
15238.72 463
15239.89 489
15241.06 486
15242.22 487
15243.39 474
15244.56 454
15245.72 478
15246.89 449
15248.05 504
15249.22 505
15250.39 487
15251.55 493
15252.72 486
15253.89 468
15255.05 469
15256.22 472
15257.39 487
15258.55 451
15259.72 436
15260.89 467
15262.05 476
15263.22 450
15264.39 481
15265.56 471
15266.72 439
15267.89 467
15269.06 433
15270.22 451
15271.39 456
15272.56 452
15273.73 427
15274.89 446
15276.06 428
15277.23 423
15278.40 443
15279.56 427
15280.73 421
15281.90 427
15283.07 462
15284.23 435
15285.40 423
15286.57 387
15287.74 411
15288.91 421
15290.07 438
15291.24 438
15292.41 435
15293.58 421
15294.75 420
15295.92 402
15297.08 396
15298.25 417
15299.42 395
15300.59 446
15301.76 431
15302.93 393
15304.09 427
15305.26 431
15306.43 404
15307.60 419
15308.77 408
15309.94 422
15311.11 431
15312.28 450
15313.44 442
15314.61 418
15315.78 419
15316.95 444
15318.12 441
15319.29 401
15320.46 418
15321.63 425
15322.80 425
15323.97 416
15325.14 436
15326.30 435
15327.47 430
15328.64 394
15329.81 434
15330.98 418
15332.15 425
15333.32 420
15334.49 397
15335.66 424
15336.83 420
15338.00 427
15339.17 438
15340.34 406
15341.51 420
15342.68 430
15343.85 439
15345.02 447
15346.19 400
15347.36 404
15348.53 457
15349.70 458
15350.87 446
15352.04 406
15353.21 435
15354.38 424
15355.55 447
15356.72 422
15357.90 433
15359.07 440
15360.24 441
15361.41 449
15362.58 443
15363.75 453
15364.92 419
15366.09 398
15367.26 440
15368.43 423
15369.60 442
15370.77 446
15371.95 418
15373.12 423
15374.29 444
15375.46 448
15376.63 441
15377.80 445
15378.97 465
15380.15 429
15381.32 462
15382.49 466
15383.66 444
15384.83 457
15386.00 462
15387.17 455
15388.35 461
15389.52 433
15390.69 458
15391.86 431
15393.03 431
15394.21 426
15395.38 451
15396.55 430
15397.72 445
15398.89 443
15400.07 437
15401.24 473
15402.41 455
15403.58 447
15404.76 431
15405.93 440
15407.10 415
15408.27 429
15409.45 421
15410.62 413
15411.79 402
15412.96 431
15414.14 430
15415.31 445
15416.48 452
15417.66 430
15418.83 414
15420.00 442
15421.17 406
15422.35 419
15423.52 437
15424.69 402
15425.87 421
15427.04 412
15428.21 424
15429.39 403
15430.56 427
15431.73 393
15432.91 422
15434.08 435
15435.25 467
15436.43 417
15437.60 403
15438.77 416
15439.95 412
15441.12 416
15442.30 410
15443.47 417
15444.64 399
15445.82 422
15446.99 389
15448.17 405
15449.34 382
15450.51 407
15451.69 416
15452.86 430
15454.04 404
15455.21 383
15456.39 418
15457.56 418
15458.73 400
15459.91 395
15461.08 430
15462.26 447
15463.43 392
15464.61 430
15465.78 427
15466.96 417
15468.13 405
15469.31 394
15470.48 433
15471.66 405
15472.83 415
15474.01 407
15475.18 401
15476.36 417
15477.53 421
15478.71 394
15479.88 421
15481.06 418
15482.23 410
15483.41 424
15484.58 420
15485.76 409
15486.93 435
15488.11 439
15489.29 437
15490.46 413
15491.64 441
15492.81 443
15493.99 434
15495.16 433
15496.34 415
15497.52 417
15498.69 453
15499.87 430
15501.04 419
15502.22 432
15503.40 437
15504.57 401
15505.75 403
15506.92 423
15508.10 446
15509.28 420
15510.45 469
15511.63 467
15512.81 449
15513.98 450
15515.16 431
15516.34 448
15517.51 443
15518.69 452
15519.87 439
15521.04 452
15522.22 426
15523.40 442
15524.57 447
15525.75 428
15526.93 436
15528.11 460
15529.28 471
15530.46 437
15531.64 414
15532.81 445
15533.99 460
15535.17 457
15536.35 465
15537.52 444
15538.70 455
15539.88 469
15541.06 472
15542.23 441
15543.41 442
15544.59 469
15545.77 465
15546.95 474
15548.12 491
15549.30 474
15550.48 475
15551.66 497
15552.83 461
15554.01 474
15555.19 479
15556.37 501
15557.55 473
15558.73 469
15559.90 471
15561.08 501
15562.26 495
15563.44 513
15564.62 503
15565.80 529
15566.97 495
15568.15 496
15569.33 479
15570.51 524
15571.69 511
15572.87 488
15574.05 527
15575.23 486
15576.40 523
15577.58 524
15578.76 507
15579.94 492
15581.12 514
15582.30 542
15583.48 540
15584.66 535
15585.84 514
15587.02 544
15588.20 519
15589.38 537
15590.56 543
15591.73 562
15592.91 514
15594.09 537
15595.27 560
15596.45 573
15597.63 550
15598.81 561
15599.99 550
15601.17 592
15602.35 583
15603.53 562
15604.71 583
15605.89 578
15607.07 599
15608.25 589
15609.43 598
15610.61 580
15611.79 580
15612.97 597
15614.15 600
15615.33 604
15616.51 610
15617.69 598
15618.88 608
15620.06 621
15621.24 625
15622.42 631
15623.60 620
15624.78 642
15625.96 634
15627.14 635
15628.32 612
15629.50 628
15630.68 646
15631.86 670
15633.05 651
15634.23 658
15635.41 628
15636.59 693
15637.77 666
15638.95 679
15640.13 663
15641.31 684
15642.50 738
15643.68 725
15644.86 674
15646.04 694
15647.22 731
15648.40 681
15649.58 689
15650.77 703
15651.95 715
15653.13 688
15654.31 720
15655.49 736
15656.68 710
15657.86 710
15659.04 758
15660.22 718
15661.40 698
15662.59 706
15663.77 715
15664.95 744
15666.13 715
15667.32 687
15668.50 697
15669.68 711
15670.86 708
15672.05 701
15673.23 699
15674.41 708
15675.59 668
15676.78 676
15677.96 734
15679.14 686
15680.32 703
15681.51 719
15682.69 686
15683.87 718
15685.06 726
15686.24 705
15687.42 708
15688.61 670
15689.79 681
15690.97 697
15692.16 665
15693.34 682
15694.52 675
15695.71 669
15696.89 649
15698.07 675
15699.26 665
15700.44 709
15701.62 661
15702.81 680
15703.99 686
15705.17 666
15706.36 652
15707.54 647
15708.73 652
15709.91 671
15711.09 682
15712.28 715
15713.46 725
15714.65 716
15715.83 711
15717.02 724
15718.20 739
15719.38 714
15720.57 701
15721.75 704
15722.94 719
15724.12 747
15725.31 724
15726.49 714
15727.68 721
15728.86 729
15730.04 724
15731.23 749
15732.41 754
15733.60 772
15734.78 760
15735.97 748
15737.15 770
15738.34 761
15739.52 736
15740.71 773
15741.89 790
15743.08 797
15744.27 779
15745.45 773
15746.64 790
15747.82 810
15749.01 807
15750.19 852
15751.38 840
15752.56 847
15753.75 823
15754.93 843
15756.12 808
15757.31 848
15758.49 863
15759.68 878
15760.86 869
15762.05 859
15763.24 866
15764.42 856
15765.61 875
15766.79 884
15767.98 845
15769.17 890
15770.35 872
15771.54 842
15772.72 893
15773.91 901
15775.10 889
15776.28 846
15777.47 843
15778.66 868
15779.84 804
15781.03 826
15782.22 826
15783.40 822
15784.59 844
15785.78 830
15786.96 829
15788.15 787
15789.34 771
15790.53 769
15791.71 753
15792.90 787
15794.09 741
15795.27 769
15796.46 767
15797.65 745
15798.84 748
15800.02 729
15801.21 717
15802.40 754
15803.59 735
15804.77 746
15805.96 682
15807.15 696
15808.34 694
15809.52 661
15810.71 687
15811.90 671
15813.09 630
15814.28 621
15815.46 623
15816.65 622
15817.84 627
15819.03 642
15820.22 632
15821.40 620
15822.59 623
15823.78 607
15824.97 630
15826.16 633
15827.35 646
15828.53 620
15829.72 605
15830.91 603
15832.10 623
15833.29 629
15834.48 609
15835.67 622
15836.85 604
15838.04 600
15839.23 620
15840.42 598
15841.61 586
15842.80 608
15843.99 620
15845.18 578
15846.37 606
15847.55 616
15848.74 635
15849.93 603
15851.12 583
15852.31 595
15853.50 597
15854.69 589
15855.88 599
15857.07 586
15858.26 600
15859.45 592
15860.64 584
15861.83 609
15863.02 582
15864.21 611
15865.40 592
15866.59 601
15867.78 623
15868.97 606
15870.16 586
15871.35 604
15872.54 593
15873.73 591
15874.92 593
15876.11 604
15877.30 651
15878.49 569
15879.68 606
15880.87 609
15882.06 601
15883.25 578
15884.44 601
15885.63 611
15886.82 651
15888.01 627
15889.20 604
15890.39 622
15891.59 614
15892.78 625
15893.97 643
15895.16 632
15896.35 612
15897.54 602
15898.73 617
15899.92 627
15901.11 622
15902.30 605
15903.50 630
15904.69 629
15905.88 640
15907.07 605
15908.26 629
15909.45 632
15910.64 631
15911.84 631
15913.03 649
15914.22 650
15915.41 664
15916.60 634
15917.79 668
15918.99 638
15920.18 645
15921.37 631
15922.56 660
15923.75 638
15924.95 652
15926.14 662
15927.33 661
15928.52 638
15929.71 636
15930.91 627
15932.10 623
15933.29 616
15934.48 607
15935.68 639
15936.87 612
15938.06 611
15939.25 582
15940.45 588
15941.64 592
15942.83 586
15944.03 614
15945.22 608
15946.41 591
15947.60 585
15948.80 569
15949.99 570
15951.18 575
15952.38 560
15953.57 536
15954.76 547
15955.96 569
15957.15 543
15958.34 537
15959.54 515
15960.73 510
15961.92 516
15963.12 511
15964.31 529
15965.50 509
15966.70 491
15967.89 492
15969.08 490
15970.28 479
15971.47 506
15972.67 493
15973.86 504
15975.05 491
15976.25 479
15977.44 466
15978.64 470
15979.83 473
15981.02 508
15982.22 459
15983.41 464
15984.61 474
15985.80 470
15987.00 449
15988.19 442
15989.38 449
15990.58 465
15991.77 412
15992.97 428
15994.16 457
15995.36 460
15996.55 453
15997.75 429
15998.94 454
16000.14 426
16001.33 439
16002.53 451
16003.72 453
16004.92 399
16006.11 416
16007.31 410
16008.50 455
16009.70 445
16010.89 436
16012.09 450
16013.28 416
16014.48 419
16015.67 422
16016.87 426
16018.07 378
16019.26 409
16020.46 416
16021.65 431
16022.85 431
16024.04 419
16025.24 408
16026.44 434
16027.63 400
16028.83 402
16030.02 429
16031.22 415
16032.42 403
16033.61 410
16034.81 401
16036.00 397
16037.20 407
16038.40 428
16039.59 439
16040.79 398
16041.99 447
16043.18 413
16044.38 410
16045.58 429
16046.77 407
16047.97 422
16049.17 434
16050.36 415
16051.56 397
16052.76 423
16053.95 390
16055.15 398
16056.35 381
16057.54 404
16058.74 404
16059.94 416
16061.14 399
16062.33 406
16063.53 393
16064.73 428
16065.92 418
16067.12 437
16068.32 389
16069.52 404
16070.71 422
16071.91 396
16073.11 397
16074.31 366
16075.50 400
16076.70 418
16077.90 390
16079.10 403
16080.30 390
16081.49 411
16082.69 396
16083.89 401
16085.09 383
16086.29 396
16087.48 400
16088.68 402
16089.88 382
16091.08 406
16092.28 374
16093.48 402
16094.67 401
16095.87 383
16097.07 383
16098.27 385
16099.47 387
16100.67 384
16101.87 384
16103.06 384
16104.26 409
16105.46 374
16106.66 393
16107.86 386
16109.06 376
16110.26 370
16111.46 371
16112.66 389
16113.86 364
16115.05 358
16116.25 396
16117.45 386
16118.65 384
16119.85 362
16121.05 352
16122.25 375
16123.45 363
16124.65 354
16125.85 371
16127.05 407
16128.25 368
16129.45 384
16130.65 368
16131.85 364
16133.05 346
16134.25 382
16135.45 392
16136.65 359
16137.85 382
16139.05 366
16140.25 375
16141.45 376
16142.65 405
16143.85 365
16145.05 346
16146.25 379
16147.45 378
16148.65 351
16149.85 356
16151.05 347
16152.25 378
16153.45 353
16154.65 365
16155.85 383
16157.05 375
16158.25 361
16159.46 358
16160.66 363
16161.86 375
16163.06 326
16164.26 372
16165.46 370
16166.66 362
16167.86 366
16169.06 370
16170.27 363
16171.47 371
16172.67 361
16173.87 359
16175.07 367
16176.27 402
16177.47 365
16178.67 387
16179.88 362
16181.08 371
16182.28 362
16183.48 382
16184.68 357
16185.89 376
16187.09 370
16188.29 372
16189.49 389
16190.69 380
16191.90 354
16193.10 383
16194.30 395
16195.50 380
16196.70 378
16197.91 404
16199.11 416
16200.31 382
16201.51 403
16202.72 394
16203.92 410
16205.12 401
16206.32 393
16207.53 370
16208.73 394
16209.93 415
16211.13 409
16212.34 398
16213.54 396
16214.74 435
16215.95 403
16217.15 397
16218.35 367
16219.55 407
16220.76 399
16221.96 384
16223.16 394
16224.37 415
16225.57 397
16226.77 401
16227.98 407
16229.18 440
16230.38 412
16231.59 386
16232.79 415
16233.99 419
16235.20 394
16236.40 379
16237.61 426
16238.81 425
16240.01 434
16241.22 422
16242.42 440
16243.63 422
16244.83 443
16246.03 441
16247.24 428
16248.44 439
16249.65 445
16250.85 458
16252.05 439
16253.26 443
16254.46 430
16255.67 487
16256.87 472
16258.08 470
16259.28 465
16260.49 431
16261.69 459
16262.89 483
16264.10 449
16265.30 428
16266.51 458
16267.71 438
16268.92 455
16270.12 463
16271.33 470
16272.53 470
16273.74 482
16274.94 466
16276.15 492
16277.35 448
16278.56 473
16279.77 482
16280.97 490
16282.18 474
16283.38 502
16284.59 480
16285.79 483
16287.00 492
16288.20 466
16289.41 475
16290.61 451
16291.82 494
16293.03 489
16294.23 461
16295.44 484
16296.64 480
16297.85 457
16299.06 489
16300.26 475
16301.47 448
16302.67 451
16303.88 468
16305.09 509
16306.29 483
16307.50 477
16308.71 493
16309.91 483
16311.12 498
16312.33 496
16313.53 443
16314.74 481
16315.95 476
16317.15 526
16318.36 472
16319.57 495
16320.77 483
16321.98 455
16323.19 499
16324.39 471
16325.60 477
16326.81 467
16328.01 496
16329.22 443
16330.43 454
16331.64 443
16332.84 460
16334.05 447
16335.26 471
16336.47 428
16337.67 456
16338.88 428
16340.09 419
16341.30 423
16342.50 431
16343.71 431
16344.92 427
16346.13 437
16347.33 414
16348.54 406
16349.75 413
16350.96 393
16352.17 418
16353.37 433
16354.58 398
16355.79 422
16357.00 422
16358.21 402
16359.41 403
16360.62 381
16361.83 389
16363.04 407
16364.25 408
16365.46 387
16366.67 405
16367.87 403
16369.08 405
16370.29 402
16371.50 413
16372.71 374
16373.92 364
16375.13 387
16376.34 383
16377.54 399
16378.75 398
16379.96 407
16381.17 383
16382.38 375
16383.59 371
16384.80 403
16386.01 379
16387.22 383
16388.43 377
16389.64 378
16390.85 368
16392.05 409
16393.26 370
16394.47 389
16395.68 380
16396.89 371
16398.10 360
16399.31 364
16400.52 404
16401.73 379
16402.94 387
16404.15 358
16405.36 372
16406.57 341
16407.78 354
16408.99 358
16410.20 368
16411.41 360
16412.62 376
16413.83 385
16415.04 367
16416.25 361
16417.46 367
16418.67 345
16419.88 361
16421.10 391
16422.31 352
16423.52 360
16424.73 358
16425.94 395
16427.15 340
16428.36 373
16429.57 346
16430.78 353
16431.99 350
16433.20 393
16434.41 362
16435.63 333
16436.84 351
16438.05 347
16439.26 339
16440.47 353
16441.68 340
16442.89 374
16444.10 355
16445.32 349
16446.53 393
16447.74 352
16448.95 332
16450.16 349
16451.37 326
16452.59 365
16453.80 375
16455.01 356
16456.22 342
16457.43 365
16458.64 326
16459.86 324
16461.07 314
16462.28 346
16463.49 340
16464.70 343
16465.92 347
16467.13 339
16468.34 341
16469.55 355
16470.77 358
16471.98 342
16473.19 327
16474.40 350
16475.62 346
16476.83 361
16478.04 343
16479.25 341
16480.47 346
16481.68 324
16482.89 330
16484.11 319
16485.32 334
16486.53 337
16487.74 334
16488.96 331
16490.17 317
16491.38 314
16492.60 342
16493.81 339
16495.02 322
16496.24 345
16497.45 308
16498.66 341
16499.88 310
16501.09 325
16502.30 331
16503.52 322
16504.73 321
16505.94 315
16507.16 337
16508.37 319
16509.59 325
16510.80 341
16512.01 326
16513.23 307
16514.44 363
16515.66 347
16516.87 341
16518.08 314
16519.30 339
16520.51 337
16521.73 331
16522.94 337
16524.16 351
16525.37 311
16526.58 338
16527.80 339
16529.01 334
16530.23 331
16531.44 321
16532.66 341
16533.87 284
16535.09 342
16536.30 320
16537.52 327
16538.73 319
16539.95 310
16541.16 331
16542.38 331
16543.59 315
16544.81 315
16546.02 322
16547.24 337
16548.45 313
16549.67 322
16550.88 345
16552.10 323
16553.31 322
16554.53 308
16555.74 315
16556.96 330
16558.18 329
16559.39 332
16560.61 329
16561.82 298
16563.04 307
16564.25 326
16565.47 336
16566.69 354
16567.90 312
16569.12 360
16570.33 311
16571.55 319
16572.77 329
16573.98 316
16575.20 326
16576.41 328
16577.63 323
16578.85 335
16580.06 337
16581.28 329
16582.50 334
16583.71 302
16584.93 342
16586.15 335
16587.36 340
16588.58 303
16589.80 306
16591.01 317
16592.23 331
16593.45 312
16594.66 346
16595.88 321
16597.10 332
16598.32 294
16599.53 309
16600.75 324
16601.97 332
16603.18 323
16604.40 309
16605.62 327
16606.84 296
16608.05 316
16609.27 306
16610.49 315
16611.71 302
16612.92 318
16614.14 308
16615.36 322
16616.58 289
16617.79 307
16619.01 306
16620.23 299
16621.45 313
16622.67 290
16623.88 295
16625.10 289
16626.32 304
16627.54 298
16628.76 308
16629.97 304
16631.19 280
16632.41 280
16633.63 312
16634.85 327
16636.07 283
16637.29 266
16638.50 314
16639.72 301
16640.94 301
16642.16 289
16643.38 274
16644.60 303
16645.82 315
16647.03 320
16648.25 301
16649.47 310
16650.69 281
16651.91 278
16653.13 288
16654.35 264
16655.57 297
16656.79 297
16658.01 297
16659.23 297
16660.45 288
16661.66 257
16662.88 280
16664.10 299
16665.32 296
16666.54 269
16667.76 268
16668.98 291
16670.20 294
16671.42 286
16672.64 300
16673.86 269
16675.08 283
16676.30 293
16677.52 293
16678.74 272
16679.96 262
16681.18 311
16682.40 284
16683.62 307
16684.84 293
16686.06 284
16687.28 284
16688.50 286
16689.72 280
16690.94 275
16692.16 292
16693.39 290
16694.61 327
16695.83 315
16697.05 290
16698.27 279
16699.49 297
16700.71 269
16701.93 265
16703.15 266
16704.37 272
16705.59 256
16706.81 272
16708.04 262
16709.26 278
16710.48 284
16711.70 292
16712.92 313
16714.14 274
16715.36 272
16716.58 279
16717.81 280
16719.03 270
16720.25 250
16721.47 291
16722.69 325
16723.91 271
16725.14 286
16726.36 267
16727.58 292
16728.80 259
16730.02 275
16731.24 289
16732.47 285
16733.69 289
16734.91 271
16736.13 292
16737.36 288
16738.58 289
16739.80 272
16741.02 289
16742.24 282
16743.47 260
16744.69 283
16745.91 302
16747.13 298
16748.36 316
16749.58 293
16750.80 281
16752.02 280
16753.25 270
16754.47 276
16755.69 272
16756.92 272
16758.14 292
16759.36 285
16760.59 270
16761.81 273
16763.03 277
16764.25 266
16765.48 272
16766.70 299
16767.92 278
16769.15 293
16770.37 273
16771.59 271
16772.82 275
16774.04 263
16775.27 301
16776.49 291
16777.71 285
16778.94 268
16780.16 269
16781.38 268
16782.61 273
16783.83 288
16785.06 273
16786.28 281
16787.50 292
16788.73 281
16789.95 279
16791.18 299
16792.40 271
16793.62 286
16794.85 293
16796.07 290
16797.30 282
16798.52 289
16799.75 281
16800.97 273
16802.19 252
16803.42 267
16804.64 277
16805.87 254
16807.09 283
16808.32 265
16809.54 278
16810.77 264
16811.99 280
16813.22 268
16814.44 272
16815.67 252
16816.89 294
16818.12 274
16819.34 307
16820.57 273
16821.79 280
16823.02 298
16824.24 293
16825.47 285
16826.70 266
16827.92 298
16829.15 318
16830.37 276
16831.60 289
16832.82 257
16834.05 299
16835.27 288
16836.50 282
16837.73 288
16838.95 279
16840.18 295
16841.40 298
16842.63 276
16843.86 266
16845.08 291
16846.31 304
16847.53 297
16848.76 306
16849.99 286
16851.21 309
16852.44 299
16853.67 308
16854.89 279
16856.12 305
16857.35 307
16858.57 297
16859.80 298
16861.03 317
16862.25 298
16863.48 303
16864.71 292
16865.93 320
16867.16 347
16868.39 336
16869.61 331
16870.84 294
16872.07 308
16873.30 327
16874.52 355
16875.75 319
16876.98 315
16878.20 315
16879.43 330
16880.66 322
16881.89 321
16883.11 302
16884.34 329
16885.57 338
16886.80 312
16888.02 315
16889.25 318
16890.48 317
16891.71 344
16892.94 329
16894.16 313
16895.39 359
16896.62 321
16897.85 342
16899.08 334
16900.30 347
16901.53 349
16902.76 350
16903.99 356
16905.22 340
16906.45 319
16907.67 317
16908.90 319
16910.13 305
16911.36 342
16912.59 329
16913.82 324
16915.04 342
16916.27 346
16917.50 348
16918.73 333
16919.96 330
16921.19 357
16922.42 325
16923.65 314
16924.88 322
16926.10 299
16927.33 326
16928.56 303
16929.79 344
16931.02 314
16932.25 336
16933.48 335
16934.71 360
16935.94 342
16937.17 332
16938.40 340
16939.63 336
16940.86 321
16942.09 303
16943.32 327
16944.55 332
16945.78 352
16947.01 317
16948.24 343
16949.47 326
16950.70 339
16951.93 325
16953.16 315
16954.39 315
16955.62 307
16956.85 319
16958.08 335
16959.31 333
16960.54 316
16961.77 346
16963.00 305
16964.23 312
16965.46 320
16966.69 348
16967.92 318
16969.15 329
16970.38 317
16971.61 341
16972.84 321
16974.07 337
16975.30 316
16976.54 336
16977.77 337
16979.00 325
16980.23 337
16981.46 320
16982.69 333
16983.92 314
16985.15 298
16986.38 305
16987.62 302
16988.85 321
16990.08 318
16991.31 332
16992.54 302
16993.77 287
16995.00 307
16996.24 298
16997.47 299
16998.70 315
16999.93 298
17001.16 304
17002.39 268
17003.63 299
17004.86 318
17006.09 310
17007.32 300
17008.55 297
17009.79 286
17011.02 309
17012.25 296
17013.48 294
17014.72 274
17015.95 300
17017.18 303
17018.41 286
17019.64 279
17020.88 295
17022.11 291
17023.34 301
17024.58 288
17025.81 279
17027.04 280
17028.27 306
17029.51 303
17030.74 288
17031.97 301
17033.21 301
17034.44 286
17035.67 293
17036.90 273
17038.14 285
17039.37 300
17040.60 300
17041.84 270
17043.07 284
17044.30 309
17045.54 324
17046.77 301
17048.00 288
17049.24 274
17050.47 311
17051.70 284
17052.94 287
17054.17 275
17055.41 298
17056.64 286
17057.87 288
17059.11 276
17060.34 279
17061.58 280
17062.81 268
17064.04 283
17065.28 256
17066.51 272
17067.75 258
17068.98 306
17070.21 296
17071.45 279
17072.68 282
17073.92 302
17075.15 281
17076.39 292
17077.62 285
17078.86 251
17080.09 272
17081.33 288
17082.56 303
17083.80 281
17085.03 258
17086.26 278
17087.50 295
17088.73 258
17089.97 251
17091.20 273
17092.44 291
17093.68 297
17094.91 293
17096.15 276
17097.38 285
17098.62 288
17099.85 285
17101.09 264
17102.32 285
17103.56 288
17104.79 275
17106.03 281
17107.26 294
17108.50 267
17109.74 285
17110.97 278
17112.21 280
17113.44 281
17114.68 276
17115.92 274
17117.15 262
17118.39 280
17119.62 297
17120.86 271
17122.10 277
17123.33 270
17124.57 270
17125.80 254
17127.04 287
17128.28 301
17129.51 292
17130.75 263
17131.99 286
17133.22 291
17134.46 278
17135.70 264
17136.93 292
17138.17 281
17139.41 250
17140.64 252
17141.88 275
17143.12 271
17144.35 262
17145.59 281
17146.83 278
17148.07 300
17149.30 280
17150.54 306
17151.78 263
17153.02 232
17154.25 271
17155.49 252
17156.73 272
17157.96 262
17159.20 257
17160.44 257
17161.68 258
17162.92 250
17164.15 264
17165.39 262
17166.63 273
17167.87 264
17169.10 294
17170.34 248
17171.58 275
17172.82 262
17174.06 253
17175.29 254
17176.53 254
17177.77 273
17179.01 264
17180.25 277
17181.49 261
17182.72 251
17183.96 265
17185.20 247
17186.44 254
17187.68 286
17188.92 276
17190.15 255
17191.39 279
17192.63 277
17193.87 238
17195.11 253
17196.35 253
17197.59 229
17198.83 245
17200.07 244
17201.30 272
17202.54 240
17203.78 254
17205.02 244
17206.26 291
17207.50 260
17208.74 244
17209.98 250
17211.22 262
17212.46 242
17213.70 252
17214.94 289
17216.18 226
17217.42 239
17218.66 244
17219.90 241
17221.14 224
17222.38 218
17223.62 252
17224.86 265
17226.10 220
17227.34 224
17228.58 243
17229.82 229
17231.06 246
17232.30 248
17233.54 234
17234.78 219
17236.02 232
17237.26 261
17238.50 222
17239.74 211
17240.98 225
17242.22 229
17243.46 247
17244.70 235
17245.94 242
17247.18 236
17248.42 240
17249.66 235
17250.90 248
17252.14 257
17253.39 247
17254.63 247
17255.87 241
17257.11 243
17258.35 239
17259.59 241
17260.83 226
17262.07 234
17263.31 225
17264.56 252
17265.80 237
17267.04 236
17268.28 232
17269.52 250
17270.76 244
17272.00 250
17273.25 243
17274.49 245
17275.73 242
17276.97 208
17278.21 214
17279.45 227
17280.70 243
17281.94 235
17283.18 245
17284.42 236
17285.66 250
17286.91 236
17288.15 253
17289.39 225
17290.63 237
17291.88 238
17293.12 228
17294.36 230
17295.60 243
17296.85 248
17298.09 237
17299.33 243
17300.57 236
17301.82 240
17303.06 249
17304.30 244
17305.54 236
17306.79 217
17308.03 257
17309.27 231
17310.52 236
17311.76 228
17313.00 214
17314.25 228
17315.49 228
17316.73 224
17317.97 244
17319.22 213
17320.46 232
17321.71 234
17322.95 217
17324.19 218
17325.44 244
17326.68 219
17327.92 218
17329.17 212
17330.41 239
17331.65 244
17332.90 221
17334.14 240
17335.39 216
17336.63 241
17337.87 234
17339.12 222
17340.36 233
17341.61 228
17342.85 219
17344.09 241
17345.34 224
17346.58 203
17347.83 231
17349.07 224
17350.32 231
17351.56 237
17352.80 248
17354.05 239
17355.29 219
17356.54 223
17357.78 237
17359.03 227
17360.27 251
17361.52 223
17362.76 250
17364.01 242
17365.25 231
17366.50 205
17367.74 232
17368.99 219
17370.23 236
17371.48 249
17372.72 227
17373.97 245
17375.21 223
17376.46 240
17377.70 204
17378.95 235
17380.19 223
17381.44 232
17382.69 213
17383.93 212
17385.18 218
17386.42 243
17387.67 231
17388.91 212
17390.16 234
17391.41 226
17392.65 204
17393.90 211
17395.14 231
17396.39 220
17397.64 235
17398.88 232
17400.13 237
17401.37 211
17402.62 218
17403.87 241
17405.11 221
17406.36 231
17407.61 211
17408.85 222
17410.10 253
17411.35 204
17412.59 207
17413.84 232
17415.09 237
17416.33 215
17417.58 227
17418.83 219
17420.07 219
17421.32 237
17422.57 221
17423.82 234
17425.06 248
17426.31 226
17427.56 246
17428.80 223
17430.05 228
17431.30 224
17432.55 203
17433.79 238
17435.04 244
17436.29 224
17437.54 229
17438.78 225
17440.03 253
17441.28 235
17442.53 259
17443.77 242
17445.02 226
17446.27 236
17447.52 236
17448.77 234
17450.01 255
17451.26 232
17452.51 239
17453.76 253
17455.01 232
17456.25 227
17457.50 200
17458.75 233
17460.00 228
17461.25 237
17462.50 216
17463.74 219
17464.99 237
17466.24 237
17467.49 228
17468.74 238
17469.99 226
17471.24 233
17472.49 238
17473.73 236
17474.98 231
17476.23 211
17477.48 232
17478.73 240
17479.98 224
17481.23 221
17482.48 235
17483.73 234
17484.98 229
17486.23 239
17487.47 241
17488.72 218
17489.97 228
17491.22 231
17492.47 239
17493.72 240
17494.97 252
17496.22 249
17497.47 212
17498.72 210
17499.97 249
17501.22 258
17502.47 243
17503.72 211
17504.97 228
17506.22 234
17507.47 240
17508.72 230
17509.97 254
17511.22 268
17512.47 243
17513.72 220
17514.97 235
17516.22 243
17517.47 219
17518.72 238
17519.97 263
17521.22 223
17522.47 225
17523.72 252
17524.98 244
17526.23 231
17527.48 243
17528.73 235
17529.98 245
17531.23 218
17532.48 230
17533.73 240
17534.98 226
17536.23 211
17537.48 227
17538.74 239
17539.99 255
17541.24 236
17542.49 242
17543.74 229
17544.99 225
17546.24 244
17547.50 214
17548.75 241
17550.00 246
17551.25 231
17552.50 238
17553.75 238
17555.01 249
17556.26 247
17557.51 267
17558.76 264
17560.01 252
17561.26 239
17562.52 235
17563.77 233
17565.02 259
17566.27 240
17567.53 248
17568.78 239
17570.03 232
17571.28 241
17572.53 250
17573.79 231
17575.04 245
17576.29 247
17577.54 244
17578.80 232
17580.05 235
17581.30 243
17582.56 239
17583.81 234
17585.06 258
17586.31 202
17587.57 235
17588.82 245
17590.07 220
17591.33 231
17592.58 232
17593.83 213
17595.08 235
17596.34 253
17597.59 242
17598.84 254
17600.10 249
17601.35 230
17602.61 244
17603.86 231
17605.11 236
17606.37 259
17607.62 242
17608.87 230
17610.13 234
17611.38 227
17612.63 237
17613.89 242
17615.14 225
17616.40 256
17617.65 231
17618.90 254
17620.16 240
17621.41 242
17622.67 237
17623.92 249
17625.17 232
17626.43 231
17627.68 218
17628.94 235
17630.19 236
17631.45 233
17632.70 230
17633.96 236
17635.21 245
17636.47 272
17637.72 245
17638.97 242
17640.23 244
17641.48 258
17642.74 252
17643.99 262
17645.25 274
17646.50 248
17647.76 246
17649.01 252
17650.27 267
17651.52 246
17652.78 243
17654.04 223
17655.29 243
17656.55 239
17657.80 218
17659.06 238
17660.31 255
17661.57 243
17662.82 259
17664.08 240
17665.33 239
17666.59 234
17667.85 250
17669.10 252
17670.36 252
17671.61 220
17672.87 234
17674.13 235
17675.38 254
17676.64 235
17677.89 247
17679.15 266
17680.41 253
17681.66 265
17682.92 242
17684.18 248
17685.43 253
17686.69 258
17687.95 235
17689.20 238
17690.46 249
17691.71 252
17692.97 258
17694.23 271
17695.49 242
17696.74 243
17698.00 262
17699.26 263
17700.51 228
17701.77 240
17703.03 269
17704.28 252
17705.54 257
17706.80 239
17708.06 263
17709.31 243
17710.57 261
17711.83 272
17713.08 237
17714.34 249
17715.60 246
17716.86 247
17718.11 263
17719.37 248
17720.63 246
17721.89 250
17723.15 248
17724.40 238
17725.66 233
17726.92 219
17728.18 252
17729.43 254
17730.69 249
17731.95 246
17733.21 255
17734.47 252
17735.73 266
17736.98 251
17738.24 260
17739.50 261
17740.76 259
17742.02 258
17743.28 231
17744.53 232
17745.79 267
17747.05 234
17748.31 241
17749.57 238
17750.83 240
17752.09 237
17753.34 258
17754.60 256
17755.86 241
17757.12 257
17758.38 220
17759.64 246
17760.90 260
17762.16 250
17763.42 250
17764.68 236
17765.94 255
17767.19 244
17768.45 246
17769.71 245
17770.97 254
17772.23 255
17773.49 240
17774.75 237
17776.01 242
17777.27 257
17778.53 242
17779.79 248
17781.05 230
17782.31 231
17783.57 255
17784.83 232
17786.09 241
17787.35 229
17788.61 204
17789.87 227
17791.13 224
17792.39 247
17793.65 258
17794.91 237
17796.17 242
17797.43 232
17798.69 255
17799.95 228
17801.21 197
17802.47 241
17803.73 238
17805.00 216
17806.26 227
17807.52 222
17808.78 231
17810.04 234
17811.30 234
17812.56 237
17813.82 223
17815.08 228
17816.34 241
17817.60 236
17818.87 212
17820.13 218
17821.39 226
17822.65 223
17823.91 231
17825.17 229
17826.43 217
17827.69 253
17828.96 240
17830.22 224
17831.48 210
17832.74 238
17834.00 220
17835.26 217
17836.53 225
17837.79 234
17839.05 233
17840.31 222
17841.57 201
17842.84 227
17844.10 206
17845.36 221
17846.62 256
17847.88 221
17849.15 202
17850.41 199
17851.67 227
17852.93 236
17854.20 232
17855.46 211
17856.72 204
17857.98 204
17859.25 221
17860.51 207
17861.77 222
17863.03 218
17864.30 223
17865.56 242
17866.82 200
17868.09 217
17869.35 237
17870.61 238
17871.87 206
17873.14 231
17874.40 230
17875.66 221
17876.93 213
17878.19 221
17879.45 212
17880.72 228
17881.98 224
17883.24 219
17884.51 221
17885.77 209
17887.03 202
17888.30 206
17889.56 214
17890.83 206
17892.09 236
17893.35 204
17894.62 221
17895.88 216
17897.14 216
17898.41 215
17899.67 232
17900.94 220
17902.20 224
17903.46 224
17904.73 196
17905.99 235
17907.26 216
17908.52 214
17909.79 209
17911.05 222
17912.32 229
17913.58 213
17914.84 232
17916.11 214
17917.37 205
17918.64 209
17919.90 215
17921.17 218
17922.43 200
17923.70 200
17924.96 203
17926.23 224
17927.49 220
17928.76 193
17930.02 212
17931.29 205
17932.55 203
17933.82 210
17935.08 211
17936.35 187
17937.61 219
17938.88 222
17940.14 188
17941.41 224
17942.68 222
17943.94 225
17945.21 207
17946.47 204
17947.74 238
17949.00 226
17950.27 198
17951.54 209
17952.80 199
17954.07 226
17955.33 222
17956.60 227
17957.87 223
17959.13 196
17960.40 234
17961.66 222
17962.93 222
17964.20 195
17965.46 211
17966.73 227
17968.00 242
17969.26 210
17970.53 214
17971.80 223
17973.06 221
17974.33 210
17975.60 211
17976.86 216
17978.13 215
17979.40 231
17980.66 200
17981.93 215
17983.20 226
17984.46 239
17985.73 235
17987.00 238
17988.26 232
17989.53 218
17990.80 209
17992.07 228
17993.33 203
17994.60 223
17995.87 215
17997.14 219
17998.40 218
17999.67 220
18000.94 215
18002.21 201
18003.47 208
18004.74 230
18006.01 218
18007.28 206
18008.55 221
18009.81 191
18011.08 224
18012.35 211
18013.62 218
18014.89 224
18016.15 231
18017.42 209
18018.69 223
18019.96 217
18021.23 211
18022.49 223
18023.76 205
18025.03 205
18026.30 207
18027.57 207
18028.84 198
18030.11 225
18031.37 220
18032.64 210
18033.91 218
18035.18 225
18036.45 198
18037.72 233
18038.99 206
18040.26 212
18041.53 211
18042.79 215
18044.06 231
18045.33 211
18046.60 226
18047.87 226
18049.14 210
18050.41 212
18051.68 202
18052.95 215
18054.22 218
18055.49 227
18056.76 208
18058.03 242
18059.30 228
18060.57 236
18061.84 218
18063.11 222
18064.38 226
18065.65 218
18066.92 199
18068.19 206
18069.46 203
18070.73 210
18072.00 210
18073.27 235
18074.54 211
18075.81 190
18077.08 214
18078.35 242
18079.62 206
18080.89 225
18082.16 216
18083.43 240
18084.70 224
18085.97 224
18087.24 209
18088.51 224
18089.78 232
18091.05 209
18092.32 225
18093.59 209
18094.87 229
18096.14 224
18097.41 224
18098.68 208
18099.95 234
18101.22 223
18102.49 199
18103.76 238
18105.03 230
18106.31 203
18107.58 217
18108.85 251
18110.12 223
18111.39 223
18112.66 242
18113.93 240
18115.21 209
18116.48 238
18117.75 219
18119.02 222
18120.29 207
18121.56 228
18122.84 241
18124.11 212
18125.38 203
18126.65 220
18127.92 220
18129.20 250
18130.47 213
18131.74 230
18133.01 247
18134.29 210
18135.56 236
18136.83 223
18138.10 237
18139.38 223
18140.65 243
18141.92 234
18143.19 229
18144.47 220
18145.74 228
18147.01 206
18148.28 223
18149.56 222
18150.83 215
18152.10 231
18153.38 206
18154.65 228
18155.92 219
18157.19 224
18158.47 225
18159.74 231
18161.01 226
18162.29 229
18163.56 229
18164.83 244
18166.11 212
18167.38 224
18168.65 228
18169.93 211
18171.20 227
18172.48 215
18173.75 242
18175.02 215
18176.30 211
18177.57 219
18178.84 224
18180.12 226
18181.39 212
18182.67 209
18183.94 208
18185.21 216
18186.49 227
18187.76 226
18189.04 216
18190.31 229
18191.59 207
18192.86 220
18194.13 214
18195.41 215
18196.68 207
18197.96 226
18199.23 225
18200.51 213
18201.78 232
18203.06 226
18204.33 209
18205.61 205
18206.88 226
18208.16 223
18209.43 219
18210.71 202
18211.98 213
18213.26 232
18214.53 238
18215.81 219
18217.08 236
18218.36 240
18219.63 204
18220.91 222
18222.18 210
18223.46 202
18224.73 201
18226.01 228
18227.28 212
18228.56 211
18229.84 219
18231.11 235
18232.39 221
18233.66 215
18234.94 214
18236.21 231
18237.49 206
18238.77 213
18240.04 223
18241.32 225
18242.59 212
18243.87 220
18245.15 223
18246.42 221
18247.70 233
18248.98 227
18250.25 232
18251.53 208
18252.81 220
18254.08 234
18255.36 235
18256.63 179
18257.91 212
18259.19 209
18260.46 230
18261.74 225
18263.02 223
18264.30 231
18265.57 206
18266.85 222
18268.13 236
18269.40 228
18270.68 211
18271.96 231
18273.23 214
18274.51 226
18275.79 218
18277.07 215
18278.34 225
18279.62 203
18280.90 246
18282.18 243
18283.45 220
18284.73 199
18286.01 201
18287.29 219
18288.56 239
18289.84 229
18291.12 235
18292.40 232
18293.68 249
18294.95 200
18296.23 219
18297.51 221
18298.79 230
18300.07 213
18301.34 233
18302.62 222
18303.90 231
18305.18 222
18306.46 222
18307.74 213
18309.01 227
18310.29 229
18311.57 232
18312.85 214
18314.13 215
18315.41 222
18316.69 223
18317.96 252
18319.24 230
18320.52 233
18321.80 220
18323.08 206
18324.36 221
18325.64 242
18326.92 246
18328.20 205
18329.47 219
18330.75 220
18332.03 245
18333.31 241
18334.59 238
18335.87 232
18337.15 246
18338.43 226
18339.71 248
18340.99 230
18342.27 220
18343.55 236
18344.83 239
18346.11 248
18347.39 220
18348.67 225
18349.95 232
18351.23 230
18352.51 228
18353.79 231
18355.07 210
18356.35 224
18357.63 217
18358.91 213
18360.19 205
18361.47 223
18362.75 238
18364.03 257
18365.31 230
18366.59 203
18367.87 224
18369.15 210
18370.43 220
18371.71 236
18372.99 221
18374.27 235
18375.55 233
18376.83 210
18378.12 215
18379.40 239
18380.68 238
18381.96 202
18383.24 226
18384.52 233
18385.80 221
18387.08 240
18388.36 251
18389.65 244
18390.93 217
18392.21 217
18393.49 212
18394.77 222
18396.05 205
18397.33 209
18398.62 205
18399.90 230
18401.18 216
18402.46 220
18403.74 211
18405.02 211
18406.31 222
18407.59 204
18408.87 202
18410.15 222
18411.43 226
18412.72 227
18414.00 222
18415.28 209
18416.56 224
18417.84 207
18419.13 204
18420.41 215
18421.69 212
18422.97 214
18424.26 221
18425.54 228
18426.82 221
18428.10 223
18429.39 231
18430.67 220
18431.95 196
18433.23 213
18434.52 218
18435.80 237
18437.08 224
18438.37 225
18439.65 214
18440.93 209
18442.22 201
18443.50 210
18444.78 210
18446.06 222
18447.35 232
18448.63 221
18449.91 210
18451.20 211
18452.48 212
18453.76 220
18455.05 233
18456.33 223
18457.62 215
18458.90 226
18460.18 250
18461.47 225
18462.75 221
18464.03 243
18465.32 230
18466.60 223
18467.89 203
18469.17 220
18470.45 229
18471.74 201
18473.02 204
18474.31 202
18475.59 221
18476.88 233
18478.16 237
18479.44 211
18480.73 209
18482.01 216
18483.30 224
18484.58 203
18485.87 202
18487.15 230
18488.44 224
18489.72 237
18491.01 231
18492.29 227
18493.58 230
18494.86 212
18496.15 222
18497.43 231
18498.72 215
18500.00 236
18501.29 244
18502.57 229
18503.86 227
18505.14 233
18506.43 235
18507.71 256
18509.00 227
18510.28 235
18511.57 232
18512.85 211
18514.14 218
18515.42 201
18516.71 213
18518.00 243
18519.28 232
18520.57 228
18521.85 229
18523.14 228
18524.43 228
18525.71 244
18527.00 240
18528.28 203
18529.57 216
18530.86 225
18532.14 210
18533.43 214
18534.71 222
18536.00 250
18537.29 241
18538.57 259
18539.86 229
18541.15 232
18542.43 239
18543.72 225
18545.01 240
18546.29 224
18547.58 208
18548.87 196
18550.15 239
18551.44 241
18552.73 251
18554.01 220
18555.30 241
18556.59 228
18557.88 247
18559.16 226
18560.45 231
18561.74 219
18563.02 239
18564.31 219
18565.60 219
18566.89 217
18568.17 213
18569.46 219
18570.75 221
18572.04 231
18573.32 239
18574.61 244
18575.90 215
18577.19 228
18578.48 231
18579.76 228
18581.05 232
18582.34 205
18583.63 220
18584.92 226
18586.20 216
18587.49 218
18588.78 216
18590.07 223
18591.36 219
18592.64 244
18593.93 214
18595.22 232
18596.51 225
18597.80 236
18599.09 239
18600.38 229
18601.66 217
18602.95 227
18604.24 230
18605.53 227
18606.82 213
18608.11 224
18609.40 233
18610.69 251
18611.98 233
18613.26 242
18614.55 231
18615.84 227
18617.13 237
18618.42 245
18619.71 252
18621.00 242
18622.29 234
18623.58 233
18624.87 224
18626.16 229
18627.45 223
18628.74 241
18630.03 212
18631.32 235
18632.61 236
18633.89 242
18635.18 220
18636.47 236
18637.76 237
18639.05 217
18640.34 227
18641.63 216
18642.92 240
18644.21 211
18645.50 233
18646.79 235
18648.09 227
18649.38 241
18650.67 239
18651.96 224
18653.25 228
18654.54 242
18655.83 229
18657.12 215
18658.41 226
18659.70 219
18660.99 219
18662.28 224
18663.57 209
18664.86 235
18666.15 210
18667.44 220
18668.74 229
18670.03 236
18671.32 199
18672.61 227
18673.90 226
18675.19 211
18676.48 220
18677.77 209
18679.06 207
18680.36 211
18681.65 212
18682.94 207
18684.23 213
18685.52 218
18686.81 215
18688.11 206
18689.40 228
18690.69 214
18691.98 212
18693.27 222
18694.56 223
18695.86 238
18697.15 192
18698.44 203
18699.73 209
18701.02 230
18702.32 205
18703.61 216
18704.90 186
18706.19 204
18707.48 234
18708.78 210
18710.07 221
18711.36 200
18712.65 225
18713.95 200
18715.24 204
18716.53 223
18717.83 215
18719.12 209
18720.41 201
18721.70 200
18723.00 203
18724.29 177
18725.58 205
18726.87 200
18728.17 216
18729.46 195
18730.75 219
18732.05 221
18733.34 201
18734.63 212
18735.93 206
18737.22 222
18738.51 213
18739.81 234
18741.10 192
18742.39 213
18743.69 212
18744.98 205
18746.27 209
18747.57 209
18748.86 232
18750.16 200
18751.45 207
18752.74 199
18754.04 218
18755.33 193
18756.63 226
18757.92 202
18759.21 218
18760.51 196
18761.80 205
18763.10 200
18764.39 214
18765.69 209
18766.98 227
18768.27 204
18769.57 219
18770.86 206
18772.16 202
18773.45 213
18774.75 205
18776.04 217
18777.34 209
18778.63 205
18779.93 185
18781.22 186
18782.52 191
18783.81 214
18785.11 215
18786.40 191
18787.70 192
18788.99 206
18790.29 216
18791.58 210
18792.88 198
18794.17 198
18795.47 212
18796.76 216
18798.06 236
18799.35 200
18800.65 181
18801.94 210
18803.24 226
18804.54 199
18805.83 199
18807.13 211
18808.42 214
18809.72 213
18811.01 198
18812.31 177
18813.61 174
18814.90 208
18816.20 193
18817.49 224
18818.79 194
18820.09 223
18821.38 190
18822.68 213
18823.98 197
18825.27 213
18826.57 206
18827.87 206
18829.16 191
18830.46 187
18831.75 192
18833.05 187
18834.35 225
18835.64 185
18836.94 231
18838.24 203
18839.54 220
18840.83 184
18842.13 202
18843.43 222
18844.72 194
18846.02 199
18847.32 196
18848.61 191
18849.91 197
18851.21 185
18852.51 220
18853.80 203
18855.10 212
18856.40 209
18857.70 193
18858.99 201
18860.29 218
18861.59 219
18862.89 234
18864.18 191
18865.48 190
18866.78 184
18868.08 226
18869.38 204
18870.67 204
18871.97 190
18873.27 201
18874.57 195
18875.87 217
18877.16 206
18878.46 191
18879.76 208
18881.06 237
18882.36 199
18883.66 211
18884.95 195
18886.25 218
18887.55 194
18888.85 189
18890.15 193
18891.45 217
18892.75 217
18894.04 218
18895.34 198
18896.64 185
18897.94 205
18899.24 179
18900.54 189
18901.84 182
18903.14 200
18904.44 201
18905.74 213
18907.03 189
18908.33 187
18909.63 195
18910.93 192
18912.23 193
18913.53 180
18914.83 220
18916.13 191
18917.43 207
18918.73 187
18920.03 215
18921.33 205
18922.63 196
18923.93 186
18925.23 187
18926.53 188
18927.83 206
18929.13 202
18930.43 189
18931.73 199
18933.03 206
18934.33 188
18935.63 188
18936.93 209
18938.23 182
18939.53 205
18940.83 197
18942.13 217
18943.43 191
18944.73 186
18946.03 193
18947.33 185
18948.63 191
18949.93 220
18951.23 182
18952.53 184
18953.84 200
18955.14 170
18956.44 197
18957.74 189
18959.04 196
18960.34 188
18961.64 191
18962.94 183
18964.24 174
18965.54 185
18966.85 192
18968.15 180
18969.45 196
18970.75 199
18972.05 175
18973.35 185
18974.65 194
18975.96 190
18977.26 193
18978.56 185
18979.86 194
18981.16 181
18982.46 191
18983.77 187
18985.07 181
18986.37 188
18987.67 177
18988.97 198
18990.28 195
18991.58 185
18992.88 204
18994.18 198
18995.49 194
18996.79 184
18998.09 213
18999.39 208
19000.69 197
19002.00 191
19003.30 189
19004.60 179
19005.90 197
19007.21 190
19008.51 188
19009.81 187
19011.12 174
19012.42 187
19013.72 201
19015.02 187
19016.33 198
19017.63 187
19018.93 212
19020.24 184
19021.54 192
19022.84 180
19024.15 189
19025.45 186
19026.75 189
19028.06 188
19029.36 194
19030.66 199
19031.97 185
19033.27 168
19034.57 185
19035.88 201
19037.18 195
19038.48 193
19039.79 195
19041.09 188
19042.40 200
19043.70 180
19045.00 184
19046.31 191
19047.61 219
19048.92 227
19050.22 202
19051.52 199
19052.83 200
19054.13 205
19055.44 209
19056.74 194
19058.05 189
19059.35 190
19060.65 212
19061.96 215
19063.26 191
19064.57 203
19065.87 194
19067.18 191
19068.48 178
19069.79 179
19071.09 196
19072.40 191
19073.70 206
19075.01 182
19076.31 199
19077.62 176
19078.92 200
19080.23 197
19081.53 203
19082.84 197
19084.14 206
19085.45 208
19086.75 214
19088.06 193
19089.36 200
19090.67 203
19091.98 201
19093.28 197
19094.59 222
19095.89 211
19097.20 196
19098.50 194
19099.81 203
19101.12 218
19102.42 222
19103.73 203
19105.03 187
19106.34 209
19107.65 187
19108.95 201
19110.26 197
19111.56 194
19112.87 210
19114.18 231
19115.48 212
19116.79 212
19118.10 216
19119.40 225
19120.71 219
19122.02 186
19123.32 203
19124.63 204
19125.94 234
19127.24 205
19128.55 211
19129.86 222
19131.16 217
19132.47 202
19133.78 203
19135.08 203
19136.39 207
19137.70 215
19139.01 212
19140.31 195
19141.62 219
19142.93 194
19144.23 211
19145.54 215
19146.85 220
19148.16 193
19149.46 200
19150.77 205
19152.08 191
19153.39 223
19154.69 207
19156.00 251
19157.31 221
19158.62 190
19159.93 220
19161.23 212
19162.54 224
19163.85 202
19165.16 191
19166.47 210
19167.77 193
19169.08 208
19170.39 210
19171.70 219
19173.01 209
19174.32 204
19175.62 209
19176.93 196
19178.24 202
19179.55 197
19180.86 213
19182.17 216
19183.48 189
19184.78 192
19186.09 199
19187.40 191
19188.71 202
19190.02 190
19191.33 209
19192.64 215
19193.95 203
19195.26 204
19196.56 208
19197.87 221
19199.18 212
19200.49 217
19201.80 207
19203.11 208
19204.42 214
19205.73 203
19207.04 216
19208.35 184
19209.66 192
19210.97 191
19212.28 179
19213.59 212
19214.90 219
19216.21 203
19217.52 198
19218.83 200
19220.14 209
19221.45 210
19222.76 212
19224.07 209
19225.38 200
19226.69 199
19228.00 206
19229.31 193
19230.62 197
19231.93 193
19233.24 195
19234.55 207
19235.86 206
19237.17 182
19238.48 196
19239.79 195
19241.10 214
19242.41 187
19243.72 191
19245.03 195
19246.35 203
19247.66 199
19248.97 203
19250.28 197
19251.59 201
19252.90 203
19254.21 205
19255.52 201
19256.83 175
19258.14 200
19259.46 206
19260.77 188
19262.08 185
19263.39 190
19264.70 208
19266.01 213
19267.32 199
19268.64 187
19269.95 211
19271.26 192
19272.57 200
19273.88 194
19275.20 203
19276.51 197
19277.82 189
19279.13 194
19280.44 205
19281.75 183
19283.07 205
19284.38 223
19285.69 186
19287.00 188
19288.32 184
19289.63 184
19290.94 202
19292.25 195
19293.57 199
19294.88 199
19296.19 185
19297.50 211
19298.82 201
19300.13 182
19301.44 198
19302.75 201
19304.07 176
19305.38 189
19306.69 205
19308.01 181
19309.32 192
19310.63 172
19311.94 213
19313.26 199
19314.57 202
19315.88 181
19317.20 198
19318.51 192
19319.82 187
19321.14 187
19322.45 204
19323.76 204
19325.08 185
19326.39 187
19327.70 184
19329.02 169
19330.33 201
19331.65 186
19332.96 197
19334.27 192
19335.59 170
19336.90 185
19338.22 210
19339.53 195
19340.84 170
19342.16 187
19343.47 190
19344.79 173
19346.10 198
19347.41 176
19348.73 186
19350.04 175
19351.36 189
19352.67 186
19353.99 190
19355.30 171
19356.62 204
19357.93 186
19359.25 191
19360.56 197
19361.87 189
19363.19 185
19364.50 175
19365.82 183
19367.13 199
19368.45 195
19369.76 188
19371.08 201
19372.39 190
19373.71 181
19375.02 172
19376.34 187
19377.66 182
19378.97 175
19380.29 175
19381.60 186
19382.92 194
19384.23 191
19385.55 190
19386.86 181
19388.18 175
19389.50 174
19390.81 192
19392.13 189
19393.44 205
19394.76 199
19396.07 173
19397.39 179
19398.71 185
19400.02 197
19401.34 204
19402.65 183
19403.97 192
19405.29 209
19406.60 181
19407.92 188
19409.24 188
19410.55 187
19411.87 194
19413.19 181
19414.50 185
19415.82 186
19417.14 201
19418.45 172
19419.77 181
19421.09 179
19422.40 181
19423.72 180
19425.04 192
19426.35 201
19427.67 178
19428.99 171
19430.30 191
19431.62 196
19432.94 201
19434.26 187
19435.57 190
19436.89 182
19438.21 175
19439.53 174
19440.84 169
19442.16 182
19443.48 188
19444.80 193
19446.11 186
19447.43 179
19448.75 164
19450.07 179
19451.38 191
19452.70 201
19454.02 196
19455.34 184
19456.66 169
19457.97 185
19459.29 174
19460.61 187
19461.93 203
19463.25 188
19464.57 190
19465.88 188
19467.20 179
19468.52 170
19469.84 159
19471.16 171
19472.48 199
19473.79 179
19475.11 184
19476.43 190
19477.75 176
19479.07 179
19480.39 182
19481.71 173
19483.03 192
19484.34 196
19485.66 162
19486.98 178
19488.30 183
19489.62 177
19490.94 177
19492.26 183
19493.58 155
19494.90 186
19496.22 176
19497.54 175
19498.86 188
19500.18 181
19501.50 200
19502.81 186
19504.13 182
19505.45 193
19506.77 181
19508.09 177
19509.41 203
19510.73 207
19512.05 184
19513.37 161
19514.69 182
19516.01 197
19517.33 197
19518.65 177
19519.97 189
19521.29 170
19522.61 184
19523.93 177
19525.25 187
19526.57 188
19527.89 185
19529.22 190
19530.54 181
19531.86 184
19533.18 170
19534.50 211
19535.82 205
19537.14 188
19538.46 170
19539.78 218
19541.10 209
19542.42 163
19543.74 181
19545.06 187
19546.39 179
19547.71 173
19549.03 174
19550.35 178
19551.67 188
19552.99 196
19554.31 193
19555.63 187
19556.96 185
19558.28 198
19559.60 190
19560.92 189
19562.24 180
19563.56 174
19564.88 186
19566.21 185
19567.53 177
19568.85 164
19570.17 162
19571.49 194
19572.82 180
19574.14 166
19575.46 184
19576.78 185
19578.10 167
19579.43 186
19580.75 180
19582.07 183
19583.39 205
19584.72 178
19586.04 175
19587.36 166
19588.68 180
19590.01 150
19591.33 173
19592.65 160
19593.97 189
19595.30 184
19596.62 186
19597.94 171
19599.26 187
19600.59 187
19601.91 181
19603.23 177
19604.56 182
19605.88 169
19607.20 177
19608.53 189
19609.85 168
19611.17 187
19612.49 172
19613.82 178
19615.14 181
19616.47 183
19617.79 158
19619.11 196
19620.44 176
19621.76 182
19623.08 204
19624.41 192
19625.73 190
19627.05 191
19628.38 198
19629.70 167
19631.03 193
19632.35 172
19633.67 174
19635.00 162
19636.32 175
19637.65 177
19638.97 199
19640.29 170
19641.62 197
19642.94 186
19644.27 203
19645.59 175
19646.92 176
19648.24 189
19649.57 195
19650.89 197
19652.21 172
19653.54 181
19654.86 183
19656.19 199
19657.51 182
19658.84 192
19660.16 175
19661.49 170
19662.81 180
19664.14 184
19665.46 156
19666.79 188
19668.11 169
19669.44 167
19670.76 174
19672.09 162
19673.41 171
19674.74 180
19676.07 187
19677.39 204
19678.72 179
19680.04 192
19681.37 176
19682.69 194
19684.02 173
19685.34 156
19686.67 185
19688.00 198
19689.32 175
19690.65 177
19691.97 170
19693.30 169
19694.63 196
19695.95 187
19697.28 172
19698.60 175
19699.93 192
19701.26 176
19702.58 189
19703.91 181
19705.24 173
19706.56 197
19707.89 183
19709.22 183
19710.54 199
19711.87 157
19713.20 173
19714.52 201
19715.85 195
19717.18 144
19718.50 177
19719.83 178
19721.16 177
19722.48 191
19723.81 177
19725.14 175
19726.47 167
19727.79 178
19729.12 189
19730.45 180
19731.77 169
19733.10 168
19734.43 158
19735.76 171
19737.08 146
19738.41 166
19739.74 181
19741.07 186
19742.39 182
19743.72 202
19745.05 177
19746.38 179
19747.71 181
19749.03 192
19750.36 194
19751.69 158
19753.02 181
19754.35 185
19755.67 182
19757.00 156
19758.33 188
19759.66 175
19760.99 169
19762.31 188
19763.64 196
19764.97 151
19766.30 168
19767.63 183
19768.96 183
19770.29 194
19771.61 185
19772.94 172
19774.27 171
19775.60 186
19776.93 155
19778.26 184
19779.59 171
19780.92 175
19782.25 174
19783.57 189
19784.90 173
19786.23 167
19787.56 169
19788.89 191
19790.22 195
19791.55 167
19792.88 187
19794.21 165
19795.54 197
19796.87 161
19798.20 156
19799.53 153
19800.86 179
19802.19 169
19803.52 206
19804.85 172
19806.18 170
19807.50 167
19808.83 170
19810.16 186
19811.49 173
19812.82 169
19814.15 166
19815.49 172
19816.82 177
19818.15 207
19819.48 182
19820.81 185
19822.14 180
19823.47 178
19824.80 186
19826.13 195
19827.46 183
19828.79 196
19830.12 184
19831.45 176
19832.78 184
19834.11 163
19835.44 179
19836.77 170
19838.10 186
19839.44 165
19840.77 171
19842.10 178
19843.43 182
19844.76 177
19846.09 182
19847.42 172
19848.75 198
19850.08 203
19851.42 169
19852.75 160
19854.08 168
19855.41 181
19856.74 192
19858.07 180
19859.40 191
19860.74 187
19862.07 178
19863.40 186
19864.73 173
19866.06 173
19867.40 166
19868.73 205
19870.06 190
19871.39 194
19872.72 169
19874.06 201
19875.39 193
19876.72 176
19878.05 181
19879.38 181
19880.72 183
19882.05 182
19883.38 196
19884.71 187
19886.05 183
19887.38 177
19888.71 203
19890.04 175
19891.38 200
19892.71 195
19894.04 182
19895.38 183
19896.71 190
19898.04 176
19899.37 188
19900.71 185
19902.04 181
19903.37 167
19904.71 173
19906.04 163
19907.37 176
19908.71 203
19910.04 167
19911.37 167
19912.71 191
19914.04 188
19915.37 181
19916.71 175
19918.04 193
19919.37 187
19920.71 199
19922.04 178
19923.37 188
19924.71 163
19926.04 181
19927.38 167
19928.71 198
19930.04 184
19931.38 165
19932.71 163
19934.05 162
19935.38 189
19936.71 183
19938.05 192
19939.38 185
19940.72 188
19942.05 192
19943.39 175
19944.72 182
19946.06 183
19947.39 196
19948.72 199
19950.06 181
19951.39 170
19952.73 180
19954.06 178
19955.40 183
19956.73 189
19958.07 182
19959.40 174
19960.74 175
19962.07 192
19963.41 184
19964.74 180
19966.08 183
19967.41 178
19968.75 187
19970.08 202
19971.42 188
19972.76 176
19974.09 189
19975.43 183
19976.76 190
19978.10 191
19979.43 190
19980.77 190
19982.10 203
19983.44 199
19984.78 182
19986.11 187
19987.45 154
19988.78 202
19990.12 199
19991.46 194
19992.79 198
19994.13 182
19995.46 194
19996.80 209
19998.14 184
19999.47 155
20000.81 192
20002.15 192
20003.48 180
20004.82 179
20006.16 191
20007.49 192
20008.83 203
20010.17 180
20011.50 173
20012.84 184
20014.18 223
20015.51 193
20016.85 189
20018.19 183
20019.52 183
20020.86 199
20022.20 186
20023.53 191
20024.87 181
20026.21 185
20027.55 182
20028.88 192
20030.22 188
20031.56 200
20032.90 199
20034.23 186
20035.57 183
20036.91 178
20038.25 196
20039.58 199
20040.92 201
20042.26 180
20043.60 207
20044.93 183
20046.27 173
20047.61 201
20048.95 200
20050.29 181
20051.62 187
20052.96 211
20054.30 200
20055.64 167
20056.98 191
20058.32 201
20059.65 188
20060.99 188
20062.33 187
20063.67 195
20065.01 177
20066.35 191
20067.68 195
20069.02 187
20070.36 190
20071.70 170
20073.04 186
20074.38 176
20075.72 191
20077.06 221
20078.40 217
20079.73 191
20081.07 180
20082.41 191
20083.75 172
20085.09 185
20086.43 195
20087.77 190
20089.11 195
20090.45 182
20091.79 186
20093.13 181
20094.47 177
20095.81 183
20097.15 190
20098.48 193
20099.82 186
20101.16 182
20102.50 190
20103.84 204
20105.18 195
20106.52 186
20107.86 198
20109.20 205
20110.54 186
20111.88 188
20113.22 194
20114.56 185
20115.90 185
20117.24 198
20118.58 197
20119.93 176
20121.27 210
20122.61 193
20123.95 188
20125.29 195
20126.63 181
20127.97 187
20129.31 197
20130.65 193
20131.99 187
20133.33 219
20134.67 201
20136.01 196
20137.35 202
20138.69 179
