# Supplementary material for: MALDI-TOF MS typing enables the classification of brewing yeasts of the genus Saccharomyces to major beer styles
Source: PLoS One. 2017 Aug 9;12(8):e0181694. doi: 10.1371/journal.pone.0181694 (PMC5549903; doi:10.1371/journal.pone.0181694)
Supplement: S7 File — The directory includes 90 raw files and was zipped to “.zip”; the folder has three strains with 30 spectra per strain; S1 Text explains the raw files with an example and Table 1 represents the yeast strains used within the experiment. (ZIP) [file pone.0181694.s010.zip › 19-21/30280-128-Lag-Lag-Lag-YPG-18h-E-E_2016-09-20_1_0_C1_1.dat]

1999.90 1804
2000.32 1874
2000.75 1837
2001.17 1886
2001.59 1846
2002.01 1748
2002.43 1710
2002.86 1616
2003.28 1595
2003.70 1543
2004.12 1515
2004.54 1524
2004.97 1546
2005.39 1472
2005.81 1544
2006.23 1532
2006.66 1554
2007.08 1539
2007.50 1523
2007.92 1581
2008.35 1639
2008.77 1609
2009.19 1538
2009.61 1611
2010.04 1624
2010.46 1571
2010.88 1531
2011.31 1593
2011.73 1560
2012.15 1514
2012.57 1448
2013.00 1532
2013.42 1527
2013.84 1551
2014.27 1575
2014.69 1605
2015.11 1638
2015.54 1652
2015.96 1787
2016.38 1770
2016.81 1806
2017.23 1751
2017.65 1755
2018.08 1822
2018.50 1850
2018.93 1724
2019.35 1780
2019.77 1711
2020.20 1731
2020.62 1605
2021.04 1630
2021.47 1667
2021.89 1696
2022.32 1624
2022.74 1518
2023.17 1557
2023.59 1569
2024.01 1521
2024.44 1477
2024.86 1441
2025.29 1510
2025.71 1542
2026.14 1491
2026.56 1537
2026.98 1545
2027.41 1488
2027.83 1437
2028.26 1530
2028.68 1478
2029.11 1469
2029.53 1512
2029.96 1471
2030.38 1510
2030.81 1476
2031.23 1540
2031.66 1546
2032.08 1539
2032.51 1439
2032.93 1485
2033.36 1526
2033.78 1564
2034.21 1505
2034.63 1455
2035.06 1537
2035.49 1523
2035.91 1556
2036.34 1537
2036.76 1589
2037.19 1508
2037.61 1534
2038.04 1565
2038.47 1606
2038.89 1628
2039.32 1599
2039.74 1586
2040.17 1615
2040.59 1585
2041.02 1539
2041.45 1552
2041.87 1552
2042.30 1556
2042.73 1543
2043.15 1564
2043.58 1599
2044.00 1605
2044.43 1584
2044.86 1603
2045.28 1632
2045.71 1578
2046.14 1534
2046.56 1572
2046.99 1535
2047.42 1610
2047.84 1610
2048.27 1577
2048.70 1611
2049.12 1543
2049.55 1593
2049.98 1486
2050.40 1450
2050.83 1545
2051.26 1504
2051.69 1511
2052.11 1593
2052.54 1620
2052.97 1504
2053.40 1490
2053.82 1537
2054.25 1517
2054.68 1552
2055.10 1617
2055.53 1754
2055.96 1751
2056.39 1767
2056.82 1919
2057.24 1933
2057.67 1939
2058.10 1834
2058.53 1765
2058.95 1755
2059.38 1729
2059.81 1572
2060.24 1604
2060.67 1601
2061.09 1635
2061.52 1616
2061.95 1565
2062.38 1565
2062.81 1615
2063.24 1715
2063.66 1748
2064.09 1817
2064.52 1934
2064.95 2071
2065.38 2150
2065.81 2098
2066.24 2023
2066.66 1998
2067.09 1898
2067.52 1774
2067.95 1797
2068.38 1802
2068.81 1762
2069.24 1731
2069.67 1632
2070.10 1621
2070.52 1637
2070.95 1583
2071.38 1522
2071.81 1515
2072.24 1597
2072.67 1626
2073.10 1621
2073.53 1623
2073.96 1595
2074.39 1498
2074.82 1569
2075.25 1561
2075.68 1560
2076.11 1594
2076.54 1607
2076.97 1611
2077.40 1620
2077.83 1616
2078.26 1619
2078.69 1617
2079.12 1643
2079.55 1621
2079.98 1743
2080.41 1705
2080.84 1644
2081.27 1603
2081.70 1605
2082.13 1577
2082.56 1612
2082.99 1598
2083.42 1556
2083.85 1566
2084.28 1605
2084.71 1616
2085.14 1579
2085.57 1529
2086.00 1526
2086.43 1632
2086.86 1527
2087.29 1432
2087.73 1544
2088.16 1524
2088.59 1501
2089.02 1459
2089.45 1503
2089.88 1440
2090.31 1451
2090.74 1489
2091.17 1513
2091.61 1497
2092.04 1489
2092.47 1492
2092.90 1494
2093.33 1459
2093.76 1590
2094.19 1536
2094.63 1482
2095.06 1462
2095.49 1520
2095.92 1511
2096.35 1538
2096.78 1516
2097.22 1474
2097.65 1447
2098.08 1512
2098.51 1466
2098.94 1423
2099.38 1464
2099.81 1458
2100.24 1467
2100.67 1491
2101.11 1555
2101.54 1532
2101.97 1566
2102.40 1505
2102.83 1489
2103.27 1464
2103.70 1466
2104.13 1484
2104.56 1525
2105.00 1532
2105.43 1587
2105.86 1545
2106.30 1481
2106.73 1549
2107.16 1602
2107.59 1545
2108.03 1540
2108.46 1535
2108.89 1568
2109.33 1580
2109.76 1533
2110.19 1447
2110.63 1543
2111.06 1532
2111.49 1505
2111.93 1479
2112.36 1473
2112.79 1460
2113.23 1489
2113.66 1490
2114.09 1451
2114.53 1439
2114.96 1396
2115.40 1429
2115.83 1440
2116.26 1398
2116.70 1426
2117.13 1381
2117.56 1428
2118.00 1506
2118.43 1426
2118.87 1425
2119.30 1446
2119.73 1473
2120.17 1508
2120.60 1466
2121.04 1485
2121.47 1504
2121.91 1476
2122.34 1481
2122.78 1482
2123.21 1512
2123.64 1554
2124.08 1495
2124.51 1468
2124.95 1504
2125.38 1515
2125.82 1521
2126.25 1547
2126.69 1484
2127.12 1487
2127.56 1495
2127.99 1527
2128.43 1587
2128.86 1627
2129.30 1657
2129.73 1733
2130.17 1596
2130.60 1639
2131.04 1681
2131.47 1632
2131.91 1592
2132.35 1588
2132.78 1607
2133.22 1583
2133.65 1606
2134.09 1639
2134.52 1623
2134.96 1570
2135.40 1550
2135.83 1594
2136.27 1584
2136.70 1640
2137.14 1562
2137.57 1517
2138.01 1489
2138.45 1541
2138.88 1498
2139.32 1518
2139.76 1512
2140.19 1523
2140.63 1448
2141.06 1454
2141.50 1528
2141.94 1494
2142.37 1477
2142.81 1468
2143.25 1525
2143.68 1537
2144.12 1527
2144.56 1530
2144.99 1479
2145.43 1449
2145.87 1442
2146.30 1464
2146.74 1501
2147.18 1531
2147.62 1575
2148.05 1598
2148.49 1577
2148.93 1657
2149.36 1693
2149.80 1770
2150.24 1759
2150.68 1729
2151.11 1742
2151.55 1764
2151.99 1662
2152.43 1654
2152.86 1648
2153.30 1579
2153.74 1608
2154.18 1583
2154.61 1582
2155.05 1552
2155.49 1533
2155.93 1595
2156.37 1601
2156.80 1544
2157.24 1502
2157.68 1578
2158.12 1593
2158.56 1495
2158.99 1499
2159.43 1579
2159.87 1551
2160.31 1536
2160.75 1553
2161.19 1537
2161.62 1549
2162.06 1544
2162.50 1664
2162.94 1636
2163.38 1704
2163.82 1706
2164.26 1745
2164.69 1768
2165.13 1836
2165.57 2033
2166.01 1974
2166.45 1952
2166.89 1872
2167.33 1779
2167.77 1742
2168.21 1732
2168.65 1698
2169.08 1785
2169.52 1798
2169.96 1663
2170.40 1707
2170.84 1711
2171.28 1752
2171.72 1697
2172.16 1765
2172.60 1617
2173.04 1694
2173.48 1789
2173.92 1839
2174.36 1790
2174.80 1800
2175.24 1741
2175.68 1718
2176.12 1739
2176.56 1782
2177.00 1761
2177.44 1646
2177.88 1702
2178.32 1631
2178.76 1675
2179.20 1578
2179.64 1629
2180.08 1670
2180.52 1742
2180.96 1754
2181.40 1621
2181.84 1573
2182.28 1591
2182.72 1575
2183.16 1498
2183.60 1545
2184.04 1566
2184.48 1580
2184.93 1611
2185.37 1591
2185.81 1573
2186.25 1611
2186.69 1614
2187.13 1570
2187.57 1599
2188.01 1673
2188.45 1698
2188.89 1716
2189.34 1682
2189.78 1612
2190.22 1642
2190.66 1576
2191.10 1548
2191.54 1604
2191.98 1624
2192.43 1667
2192.87 1753
2193.31 1818
2193.75 1845
2194.19 1922
2194.63 1995
2195.08 1974
2195.52 1938
2195.96 1899
2196.40 1880
2196.84 1878
2197.29 1847
2197.73 1804
2198.17 1753
2198.61 1702
2199.06 1650
2199.50 1642
2199.94 1650
2200.38 1589
2200.82 1524
2201.27 1503
2201.71 1589
2202.15 1614
2202.59 1665
2203.04 1610
2203.48 1683
2203.92 1711
2204.37 1636
2204.81 1642
2205.25 1718
2205.69 1759
2206.14 1723
2206.58 1706
2207.02 1736
2207.47 1722
2207.91 1746
2208.35 1719
2208.80 1804
2209.24 1808
2209.68 1857
2210.13 1838
2210.57 1825
2211.01 1828
2211.46 1870
2211.90 1809
2212.34 1832
2212.79 1777
2213.23 1749
2213.67 1651
2214.12 1660
2214.56 1662
2215.01 1627
2215.45 1635
2215.89 1665
2216.34 1559
2216.78 1607
2217.23 1653
2217.67 1598
2218.11 1536
2218.56 1594
2219.00 1514
2219.45 1564
2219.89 1555
2220.34 1566
2220.78 1583
2221.22 1628
2221.67 1606
2222.11 1700
2222.56 1706
2223.00 1681
2223.45 1749
2223.89 1789
2224.34 1829
2224.78 1709
2225.23 1808
2225.67 1841
2226.12 1823
2226.56 1814
2227.01 1810
2227.45 1792
2227.90 1793
2228.34 1826
2228.79 1825
2229.23 1879
2229.68 1836
2230.12 1938
2230.57 1876
2231.01 1933
2231.46 1939
2231.90 1971
2232.35 1979
2232.80 1914
2233.24 1843
2233.69 1972
2234.13 1838
2234.58 1746
2235.02 1701
2235.47 1632
2235.92 1648
2236.36 1691
2236.81 1694
2237.25 1687
2237.70 1631
2238.15 1710
2238.59 1669
2239.04 1694
2239.49 1641
2239.93 1686
2240.38 1733
2240.82 1687
2241.27 1577
2241.72 1639
2242.16 1596
2242.61 1559
2243.06 1501
2243.50 1453
2243.95 1551
2244.40 1535
2244.84 1516
2245.29 1528
2245.74 1509
2246.19 1545
2246.63 1599
2247.08 1578
2247.53 1523
2247.97 1504
2248.42 1579
2248.87 1563
2249.32 1598
2249.76 1539
2250.21 1592
2250.66 1636
2251.10 1671
2251.55 1686
2252.00 1657
2252.45 1657
2252.89 1802
2253.34 1807
2253.79 1816
2254.24 1831
2254.69 1816
2255.13 1867
2255.58 1866
2256.03 1725
2256.48 1755
2256.93 1771
2257.37 1669
2257.82 1650
2258.27 1594
2258.72 1634
2259.17 1638
2259.61 1723
2260.06 1705
2260.51 1688
2260.96 1723
2261.41 1758
2261.86 1820
2262.31 1860
2262.75 1853
2263.20 1811
2263.65 1835
2264.10 1750
2264.55 1708
2265.00 1646
2265.45 1635
2265.90 1692
2266.34 1699
2266.79 1726
2267.24 1712
2267.69 1669
2268.14 1650
2268.59 1678
2269.04 1772
2269.49 1778
2269.94 1837
2270.39 1834
2270.84 1829
2271.29 1833
2271.74 1841
2272.18 1845
2272.63 1865
2273.08 1873
2273.53 1919
2273.98 2045
2274.43 2166
2274.88 2170
2275.33 2160
2275.78 2328
2276.23 2311
2276.68 2439
2277.13 2468
2277.58 2345
2278.03 2216
2278.48 2138
2278.93 2003
2279.38 1867
2279.83 1804
2280.28 1741
2280.73 1772
2281.19 1664
2281.64 1722
2282.09 1669
2282.54 1620
2282.99 1654
2283.44 1581
2283.89 1592
2284.34 1577
2284.79 1545
2285.24 1545
2285.69 1521
2286.14 1613
2286.59 1600
2287.04 1624
2287.50 1703
2287.95 1730
2288.40 1783
2288.85 1849
2289.30 1974
2289.75 2048
2290.20 2028
2290.65 2049
2291.11 2069
2291.56 2127
2292.01 2161
2292.46 2039
2292.91 2039
2293.36 2048
2293.82 1999
2294.27 1887
2294.72 1811
2295.17 1815
2295.62 1827
2296.07 1748
2296.53 1692
2296.98 1681
2297.43 1687
2297.88 1647
2298.33 1616
2298.79 1573
2299.24 1628
2299.69 1621
2300.14 1595
2300.60 1639
2301.05 1619
2301.50 1461
2301.95 1442
2302.41 1512
2302.86 1540
2303.31 1541
2303.76 1525
2304.22 1569
2304.67 1565
2305.12 1456
2305.57 1420
2306.03 1467
2306.48 1523
2306.93 1583
2307.39 1609
2307.84 1649
2308.29 1721
2308.75 1820
2309.20 1772
2309.65 1654
2310.11 1692
2310.56 1775
2311.01 1756
2311.47 1768
2311.92 1713
2312.37 1761
2312.83 1715
2313.28 1774
2313.73 1763
2314.19 1713
2314.64 1749
2315.09 1766
2315.55 1722
2316.00 1698
2316.46 1605
2316.91 1722
2317.36 1769
2317.82 1678
2318.27 1772
2318.73 1726
2319.18 1688
2319.63 1764
2320.09 1729
2320.54 1771
2321.00 1751
2321.45 1726
2321.91 1718
2322.36 1845
2322.82 1880
2323.27 2121
2323.72 2208
2324.18 2224
2324.63 2349
2325.09 2458
2325.54 2487
2326.00 2522
2326.45 2385
2326.91 2385
2327.36 2220
2327.82 1990
2328.27 1927
2328.73 1896
2329.18 1784
2329.64 1699
2330.09 1715
2330.55 1751
2331.00 1695
2331.46 1667
2331.92 1706
2332.37 1585
2332.83 1607
2333.28 1559
2333.74 1596
2334.19 1577
2334.65 1625
2335.10 1588
2335.56 1604
2336.02 1582
2336.47 1601
2336.93 1602
2337.38 1563
2337.84 1594
2338.30 1612
2338.75 1654
2339.21 1583
2339.66 1598
2340.12 1577
2340.58 1615
2341.03 1577
2341.49 1543
2341.95 1520
2342.40 1477
2342.86 1526
2343.32 1598
2343.77 1631
2344.23 1613
2344.68 1622
2345.14 1664
2345.60 1658
2346.06 1665
2346.51 1683
2346.97 1705
2347.43 1744
2347.88 1697
2348.34 1763
2348.80 1740
2349.25 1654
2349.71 1669
2350.17 1726
2350.63 1710
2351.08 1667
2351.54 1633
2352.00 1605
2352.46 1597
2352.91 1597
2353.37 1586
2353.83 1548
2354.29 1551
2354.74 1558
2355.20 1606
2355.66 1552
2356.12 1558
2356.57 1500
2357.03 1533
2357.49 1556
2357.95 1667
2358.41 1718
2358.86 1819
2359.32 1906
2359.78 1962
2360.24 1980
2360.70 2126
2361.15 2086
2361.61 2100
2362.07 2165
2362.53 2089
2362.99 2077
2363.45 1971
2363.91 1977
2364.36 1993
2364.82 1873
2365.28 1844
2365.74 1834
2366.20 1841
2366.66 1749
2367.12 1670
2367.57 1746
2368.03 1752
2368.49 1722
2368.95 1681
2369.41 1666
2369.87 1637
2370.33 1579
2370.79 1570
2371.25 1593
2371.71 1635
2372.17 1643
2372.63 1670
2373.09 1590
2373.54 1653
2374.00 1733
2374.46 1709
2374.92 1763
2375.38 1786
2375.84 1796
2376.30 1758
2376.76 1784
2377.22 1754
2377.68 1719
2378.14 1755
2378.60 1730
2379.06 1745
2379.52 1704
2379.98 1694
2380.44 1630
2380.90 1645
2381.36 1691
2381.82 1678
2382.28 1625
2382.74 1682
2383.20 1713
2383.66 1646
2384.12 1661
2384.59 1622
2385.05 1690
2385.51 1660
2385.97 1598
2386.43 1607
2386.89 1664
2387.35 1710
2387.81 1673
2388.27 1644
2388.73 1617
2389.19 1679
2389.65 1790
2390.12 1756
2390.58 1761
2391.04 1757
2391.50 1826
2391.96 1722
2392.42 1688
2392.88 1709
2393.34 1664
2393.81 1719
2394.27 1644
2394.73 1639
2395.19 1704
2395.65 1725
2396.11 1764
2396.57 1854
2397.04 1908
2397.50 1900
2397.96 1948
2398.42 1980
2398.88 1913
2399.35 1885
2399.81 1889
2400.27 1879
2400.73 1751
2401.19 1750
2401.66 1672
2402.12 1633
2402.58 1632
2403.04 1525
2403.51 1644
2403.97 1561
2404.43 1596
2404.89 1591
2405.36 1558
2405.82 1577
2406.28 1569
2406.74 1601
2407.21 1556
2407.67 1480
2408.13 1490
2408.59 1548
2409.06 1494
2409.52 1505
2409.98 1457
2410.45 1436
2410.91 1446
2411.37 1483
2411.84 1424
2412.30 1483
2412.76 1485
2413.23 1501
2413.69 1544
2414.15 1581
2414.62 1608
2415.08 1590
2415.54 1551
2416.01 1538
2416.47 1541
2416.93 1608
2417.40 1609
2417.86 1655
2418.32 1620
2418.79 1600
2419.25 1638
2419.72 1631
2420.18 1596
2420.64 1622
2421.11 1673
2421.57 1668
2422.04 1694
2422.50 1709
2422.96 1716
2423.43 1739
2423.89 1694
2424.36 1805
2424.82 1798
2425.29 1746
2425.75 1741
2426.22 1832
2426.68 1606
2427.15 1587
2427.61 1578
2428.07 1651
2428.54 1551
2429.00 1570
2429.47 1457
2429.93 1471
2430.40 1417
2430.86 1439
2431.33 1411
2431.79 1360
2432.26 1477
2432.72 1564
2433.19 1568
2433.65 1534
2434.12 1585
2434.59 1639
2435.05 1676
2435.52 1564
2435.98 1598
2436.45 1695
2436.91 1707
2437.38 1722
2437.84 1748
2438.31 1810
2438.78 1744
2439.24 1702
2439.71 1717
2440.17 1723
2440.64 1666
2441.10 1750
2441.57 1764
2442.04 1784
2442.50 1716
2442.97 1773
2443.44 1754
2443.90 1754
2444.37 1638
2444.83 1690
2445.30 1666
2445.77 1620
2446.23 1521
2446.70 1536
2447.17 1560
2447.63 1570
2448.10 1539
2448.57 1468
2449.03 1534
2449.50 1561
2449.97 1564
2450.43 1520
2450.90 1523
2451.37 1513
2451.83 1521
2452.30 1512
2452.77 1489
2453.24 1504
2453.70 1533
2454.17 1535
2454.64 1505
2455.10 1483
2455.57 1543
2456.04 1555
2456.51 1504
2456.97 1461
2457.44 1443
2457.91 1424
2458.38 1490
2458.84 1508
2459.31 1535
2459.78 1516
2460.25 1472
2460.72 1537
2461.18 1513
2461.65 1452
2462.12 1485
2462.59 1487
2463.06 1505
2463.52 1479
2463.99 1490
2464.46 1421
2464.93 1539
2465.40 1578
2465.86 1554
2466.33 1583
2466.80 1530
2467.27 1554
2467.74 1596
2468.21 1665
2468.68 1628
2469.14 1706
2469.61 1758
2470.08 1774
2470.55 1733
2471.02 1715
2471.49 1689
2471.96 1753
2472.43 1693
2472.90 1666
2473.36 1627
2473.83 1590
2474.30 1620
2474.77 1627
2475.24 1577
2475.71 1566
2476.18 1610
2476.65 1624
2477.12 1639
2477.59 1625
2478.06 1593
2478.53 1591
2479.00 1620
2479.47 1591
2479.94 1572
2480.41 1565
2480.87 1533
2481.34 1500
2481.81 1493
2482.28 1467
2482.75 1493
2483.22 1496
2483.69 1459
2484.16 1443
2484.63 1500
2485.10 1575
2485.57 1588
2486.05 1579
2486.52 1703
2486.99 1727
2487.46 1739
2487.93 1755
2488.40 1708
2488.87 1680
2489.34 1714
2489.81 1691
2490.28 1652
2490.75 1676
2491.22 1661
2491.69 1599
2492.16 1601
2492.63 1541
2493.10 1513
2493.58 1501
2494.05 1576
2494.52 1601
2494.99 1612
2495.46 1603
2495.93 1599
2496.40 1574
2496.87 1598
2497.34 1568
2497.82 1585
2498.29 1526
2498.76 1503
2499.23 1506
2499.70 1541
2500.17 1488
2500.64 1494
2501.12 1424
2501.59 1389
2502.06 1448
2502.53 1431
2503.00 1495
2503.48 1407
2503.95 1486
2504.42 1507
2504.89 1487
2505.36 1454
2505.84 1483
2506.31 1473
2506.78 1510
2507.25 1585
2507.72 1587
2508.20 1582
2508.67 1613
2509.14 1652
2509.61 1722
2510.09 1760
2510.56 1811
2511.03 1897
2511.50 1988
2511.98 1997
2512.45 2004
2512.92 2033
2513.40 2066
2513.87 1930
2514.34 1789
2514.81 1810
2515.29 1822
2515.76 1767
2516.23 1688
2516.71 1664
2517.18 1623
2517.65 1701
2518.13 1639
2518.60 1614
2519.07 1638
2519.55 1669
2520.02 1659
2520.49 1638
2520.97 1642
2521.44 1618
2521.91 1625
2522.39 1583
2522.86 1669
2523.34 1652
2523.81 1626
2524.28 1670
2524.76 1686
2525.23 1701
2525.70 1702
2526.18 1814
2526.65 1835
2527.13 1860
2527.60 1808
2528.08 1809
2528.55 1865
2529.02 1812
2529.50 1794
2529.97 1745
2530.45 1780
2530.92 1674
2531.40 1548
2531.87 1597
2532.34 1579
2532.82 1592
2533.29 1629
2533.77 1600
2534.24 1610
2534.72 1601
2535.19 1610
2535.67 1622
2536.14 1569
2536.62 1647
2537.09 1661
2537.57 1700
2538.04 1634
2538.52 1728
2538.99 1731
2539.47 1735
2539.94 1722
2540.42 1756
2540.90 1722
2541.37 1711
2541.85 1751
2542.32 1657
2542.80 1553
2543.27 1666
2543.75 1598
2544.22 1600
2544.70 1645
2545.18 1632
2545.65 1732
2546.13 1720
2546.60 1772
2547.08 1898
2547.56 1827
2548.03 1871
2548.51 1911
2548.98 1922
2549.46 1938
2549.94 1826
2550.41 1846
2550.89 1816
2551.37 1755
2551.84 1749
2552.32 1738
2552.80 1708
2553.27 1716
2553.75 1723
2554.23 1657
2554.70 1677
2555.18 1642
2555.66 1632
2556.13 1611
2556.61 1551
2557.09 1528
2557.56 1648
2558.04 1577
2558.52 1580
2558.99 1619
2559.47 1628
2559.95 1603
2560.43 1546
2560.90 1544
2561.38 1494
2561.86 1496
2562.33 1516
2562.81 1543
2563.29 1483
2563.77 1514
2564.25 1502
2564.72 1522
2565.20 1457
2565.68 1498
2566.16 1488
2566.63 1481
2567.11 1566
2567.59 1525
2568.07 1514
2568.55 1478
2569.02 1468
2569.50 1562
2569.98 1511
2570.46 1431
2570.94 1462
2571.41 1407
2571.89 1449
2572.37 1445
2572.85 1447
2573.33 1478
2573.81 1548
2574.28 1573
2574.76 1464
2575.24 1462
2575.72 1492
2576.20 1524
2576.68 1449
2577.16 1475
2577.64 1489
2578.11 1539
2578.59 1460
2579.07 1475
2579.55 1426
2580.03 1477
2580.51 1482
2580.99 1491
2581.47 1474
2581.95 1493
2582.43 1545
2582.91 1463
2583.39 1439
2583.86 1394
2584.34 1464
2584.82 1504
2585.30 1486
2585.78 1427
2586.26 1519
2586.74 1540
2587.22 1506
2587.70 1420
2588.18 1511
2588.66 1502
2589.14 1447
2589.62 1535
2590.10 1461
2590.58 1486
2591.06 1471
2591.54 1501
2592.02 1493
2592.50 1508
2592.98 1523
2593.46 1473
2593.94 1421
2594.42 1475
2594.90 1505
2595.38 1475
2595.86 1361
2596.35 1484
2596.83 1556
2597.31 1526
2597.79 1538
2598.27 1508
2598.75 1519
2599.23 1534
2599.71 1575
2600.19 1513
2600.67 1521
2601.15 1536
2601.63 1541
2602.12 1440
2602.60 1464
2603.08 1498
2603.56 1477
2604.04 1523
2604.52 1520
2605.00 1413
2605.48 1429
2605.97 1409
2606.45 1444
2606.93 1434
2607.41 1499
2607.89 1545
2608.37 1468
2608.86 1525
2609.34 1498
2609.82 1467
2610.30 1520
2610.78 1506
2611.26 1602
2611.75 1537
2612.23 1552
2612.71 1564
2613.19 1545
2613.68 1544
2614.16 1595
2614.64 1587
2615.12 1580
2615.60 1582
2616.09 1606
2616.57 1564
2617.05 1571
2617.53 1533
2618.02 1540
2618.50 1579
2618.98 1528
2619.46 1461
2619.95 1463
2620.43 1439
2620.91 1473
2621.40 1426
2621.88 1439
2622.36 1442
2622.85 1466
2623.33 1573
2623.81 1551
2624.29 1523
2624.78 1515
2625.26 1600
2625.74 1617
2626.23 1592
2626.71 1514
2627.19 1582
2627.68 1593
2628.16 1598
2628.64 1674
2629.13 1652
2629.61 1758
2630.10 1752
2630.58 1759
2631.06 1732
2631.55 1857
2632.03 1831
2632.51 1841
2633.00 1799
2633.48 1705
2633.97 1646
2634.45 1688
2634.94 1634
2635.42 1620
2635.90 1590
2636.39 1538
2636.87 1564
2637.36 1553
2637.84 1602
2638.33 1525
2638.81 1497
2639.29 1476
2639.78 1588
2640.26 1618
2640.75 1638
2641.23 1637
2641.72 1639
2642.20 1599
2642.69 1644
2643.17 1556
2643.66 1548
2644.14 1618
2644.63 1572
2645.11 1536
2645.60 1453
2646.08 1481
2646.57 1534
2647.05 1526
2647.54 1490
2648.02 1474
2648.51 1482
2648.99 1497
2649.48 1554
2649.97 1482
2650.45 1528
2650.94 1594
2651.42 1623
2651.91 1583
2652.39 1618
2652.88 1721
2653.37 1779
2653.85 1895
2654.34 1874
2654.82 1869
2655.31 1901
2655.80 1848
2656.28 1781
2656.77 1839
2657.25 1787
2657.74 1701
2658.23 1668
2658.71 1630
2659.20 1645
2659.69 1664
2660.17 1542
2660.66 1537
2661.14 1537
2661.63 1564
2662.12 1559
2662.60 1578
2663.09 1512
2663.58 1515
2664.06 1567
2664.55 1535
2665.04 1473
2665.53 1537
2666.01 1602
2666.50 1591
2666.99 1672
2667.47 1570
2667.96 1576
2668.45 1618
2668.94 1592
2669.42 1607
2669.91 1714
2670.40 1774
2670.88 1713
2671.37 1683
2671.86 1695
2672.35 1803
2672.83 1789
2673.32 1806
2673.81 1883
2674.30 1841
2674.79 1856
2675.27 1868
2675.76 1796
2676.25 1816
2676.74 1783
2677.23 1724
2677.71 1713
2678.20 1693
2678.69 1573
2679.18 1574
2679.67 1514
2680.15 1603
2680.64 1578
2681.13 1533
2681.62 1507
2682.11 1514
2682.60 1524
2683.08 1554
2683.57 1485
2684.06 1516
2684.55 1507
2685.04 1469
2685.53 1485
2686.02 1486
2686.51 1420
2686.99 1417
2687.48 1429
2687.97 1457
2688.46 1553
2688.95 1486
2689.44 1425
2689.93 1512
2690.42 1455
2690.91 1510
2691.40 1581
2691.89 1562
2692.38 1521
2692.87 1581
2693.35 1606
2693.84 1634
2694.33 1616
2694.82 1545
2695.31 1497
2695.80 1578
2696.29 1573
2696.78 1501
2697.27 1518
2697.76 1564
2698.25 1532
2698.74 1545
2699.23 1485
2699.72 1492
2700.21 1558
2700.70 1581
2701.19 1544
2701.68 1519
2702.17 1514
2702.66 1525
2703.15 1560
2703.64 1573
2704.13 1534
2704.62 1573
2705.12 1506
2705.61 1479
2706.10 1544
2706.59 1523
2707.08 1534
2707.57 1509
2708.06 1473
2708.55 1450
2709.04 1458
2709.53 1465
2710.02 1421
2710.51 1445
2711.01 1508
2711.50 1406
2711.99 1461
2712.48 1489
2712.97 1496
2713.46 1461
2713.95 1458
2714.44 1419
2714.94 1425
2715.43 1446
2715.92 1468
2716.41 1397
2716.90 1418
2717.39 1402
2717.89 1427
2718.38 1396
2718.87 1428
2719.36 1446
2719.85 1526
2720.34 1526
2720.84 1510
2721.33 1554
2721.82 1483
2722.31 1499
2722.80 1523
2723.30 1481
2723.79 1485
2724.28 1467
2724.77 1410
2725.27 1500
2725.76 1535
2726.25 1481
2726.74 1528
2727.24 1488
2727.73 1492
2728.22 1532
2728.71 1537
2729.21 1555
2729.70 1538
2730.19 1604
2730.69 1577
2731.18 1555
2731.67 1571
2732.16 1605
2732.66 1655
2733.15 1576
2733.64 1550
2734.14 1566
2734.63 1600
2735.12 1576
2735.62 1540
2736.11 1614
2736.60 1689
2737.10 1737
2737.59 1684
2738.08 1649
2738.58 1629
2739.07 1590
2739.56 1598
2740.06 1579
2740.55 1499
2741.05 1485
2741.54 1546
2742.03 1508
2742.53 1526
2743.02 1498
2743.52 1561
2744.01 1566
2744.50 1547
2745.00 1501
2745.49 1589
2745.99 1600
2746.48 1656
2746.97 1601
2747.47 1621
2747.96 1651
2748.46 1534
2748.95 1549
2749.45 1506
2749.94 1443
2750.44 1445
2750.93 1476
2751.43 1486
2751.92 1512
2752.42 1551
2752.91 1523
2753.41 1592
2753.90 1525
2754.40 1449
2754.89 1503
2755.39 1579
2755.88 1513
2756.38 1532
2756.87 1504
2757.37 1562
2757.86 1525
2758.36 1530
2758.85 1561
2759.35 1512
2759.84 1553
2760.34 1623
2760.83 1639
2761.33 1613
2761.83 1657
2762.32 1674
2762.82 1702
2763.31 1750
2763.81 1663
2764.30 1690
2764.80 1705
2765.30 1623
2765.79 1629
2766.29 1590
2766.78 1526
2767.28 1544
2767.78 1532
2768.27 1546
2768.77 1565
2769.27 1560
2769.76 1513
2770.26 1498
2770.76 1522
2771.25 1509
2771.75 1478
2772.24 1510
2772.74 1568
2773.24 1509
2773.73 1588
2774.23 1648
2774.73 1641
2775.23 1651
2775.72 1713
2776.22 1678
2776.72 1633
2777.21 1716
2777.71 1656
2778.21 1671
2778.70 1639
2779.20 1578
2779.70 1577
2780.20 1602
2780.69 1573
2781.19 1545
2781.69 1598
2782.19 1578
2782.68 1474
2783.18 1450
2783.68 1427
2784.18 1484
2784.67 1503
2785.17 1500
2785.67 1457
2786.17 1432
2786.67 1456
2787.16 1499
2787.66 1530
2788.16 1444
2788.66 1476
2789.16 1463
2789.65 1431
2790.15 1510
2790.65 1418
2791.15 1423
2791.65 1492
2792.15 1489
2792.64 1506
2793.14 1479
2793.64 1466
2794.14 1474
2794.64 1517
2795.14 1457
2795.64 1451
2796.13 1502
2796.63 1513
2797.13 1503
2797.63 1491
2798.13 1478
2798.63 1525
2799.13 1515
2799.63 1542
2800.13 1471
2800.62 1493
2801.12 1499
2801.62 1558
2802.12 1499
2802.62 1489
2803.12 1448
2803.62 1473
2804.12 1497
2804.62 1491
2805.12 1471
2805.62 1534
2806.12 1618
2806.62 1570
2807.12 1525
2807.62 1581
2808.12 1604
2808.62 1667
2809.12 1753
2809.62 1938
2810.12 2060
2810.62 2240
2811.12 2329
2811.62 2505
2812.12 2701
2812.62 2660
2813.12 2680
2813.62 2697
2814.12 2685
2814.62 2682
2815.12 2474
2815.62 2321
2816.12 2199
2816.62 2137
2817.12 2024
2817.62 1948
2818.12 1824
2818.62 1759
2819.12 1659
2819.63 1599
2820.13 1568
2820.63 1527
2821.13 1610
2821.63 1472
2822.13 1535
2822.63 1569
2823.13 1476
2823.63 1493
2824.13 1539
2824.64 1479
2825.14 1526
2825.64 1490
2826.14 1497
2826.64 1469
2827.14 1504
2827.64 1482
2828.15 1459
2828.65 1540
2829.15 1546
2829.65 1538
2830.15 1471
2830.65 1423
2831.16 1417
2831.66 1463
2832.16 1479
2832.66 1576
2833.16 1555
2833.67 1521
2834.17 1539
2834.67 1542
2835.17 1565
2835.68 1620
2836.18 1599
2836.68 1615
2837.18 1719
2837.68 1651
2838.19 1605
2838.69 1668
2839.19 1602
2839.70 1631
2840.20 1676
2840.70 1661
2841.20 1696
2841.71 1675
2842.21 1673
2842.71 1666
2843.21 1643
2843.72 1631
2844.22 1697
2844.72 1602
2845.23 1651
2845.73 1708
2846.23 1641
2846.74 1697
2847.24 1693
2847.74 1737
2848.25 1769
2848.75 1634
2849.25 1731
2849.76 1808
2850.26 1785
2850.76 1829
2851.27 1749
2851.77 1711
2852.28 1702
2852.78 1671
2853.28 1604
2853.79 1610
2854.29 1607
2854.79 1680
2855.30 1709
2855.80 1681
2856.31 1673
2856.81 1694
2857.31 1676
2857.82 1736
2858.32 1762
2858.83 1772
2859.33 1781
2859.84 1761
2860.34 1737
2860.85 1705
2861.35 1618
2861.85 1623
2862.36 1550
2862.86 1535
2863.37 1483
2863.87 1578
2864.38 1549
2864.88 1483
2865.39 1462
2865.89 1504
2866.40 1502
2866.90 1496
2867.41 1474
2867.91 1517
2868.42 1594
2868.92 1641
2869.43 1658
2869.93 1771
2870.44 1838
2870.94 1724
2871.45 1726
2871.96 1938
2872.46 1983
2872.97 1941
2873.47 1867
2873.98 1952
2874.48 1910
2874.99 1874
2875.49 1857
2876.00 1830
2876.51 1804
2877.01 1739
2877.52 1749
2878.02 1699
2878.53 1718
2879.04 1663
2879.54 1683
2880.05 1724
2880.55 1668
2881.06 1746
2881.57 1843
2882.07 1778
2882.58 1846
2883.09 1873
2883.59 1909
2884.10 1927
2884.61 2042
2885.11 2009
2885.62 1945
2886.13 2030
2886.63 2117
2887.14 2092
2887.65 1970
2888.15 2070
2888.66 2039
2889.17 1864
2889.67 1867
2890.18 1814
2890.69 1820
2891.20 1794
2891.70 1862
2892.21 1852
2892.72 1766
2893.22 1778
2893.73 1804
2894.24 1825
2894.75 1880
2895.25 1869
2895.76 1895
2896.27 1911
2896.78 1833
2897.29 1819
2897.79 1812
2898.30 1878
2898.81 1761
2899.32 1773
2899.82 1777
2900.33 1742
2900.84 1776
2901.35 1715
2901.86 1793
2902.36 1801
2902.87 1845
2903.38 1831
2903.89 1883
2904.40 1883
2904.91 1942
2905.41 1867
2905.92 1902
2906.43 1883
2906.94 1838
2907.45 1763
2907.96 1773
2908.47 1713
2908.97 1715
2909.48 1642
2909.99 1669
2910.50 1687
2911.01 1751
2911.52 1755
2912.03 1566
2912.54 1597
2913.05 1706
2913.55 1741
2914.06 1683
2914.57 1728
2915.08 1752
2915.59 1561
2916.10 1639
2916.61 1615
2917.12 1638
2917.63 1778
2918.14 1724
2918.65 1726
2919.16 1722
2919.67 1793
2920.18 1769
2920.69 1791
2921.20 1824
2921.71 1849
2922.22 1857
2922.73 1899
2923.24 1861
2923.75 1807
2924.26 1782
2924.77 1703
2925.28 1724
2925.79 1727
2926.30 1712
2926.81 1710
2927.32 1752
2927.83 1743
2928.34 1626
2928.85 1654
2929.36 1669
2929.87 1687
2930.38 1679
2930.89 1597
2931.40 1637
2931.91 1597
2932.42 1629
2932.93 1727
2933.45 1692
2933.96 1639
2934.47 1647
2934.98 1688
2935.49 1724
2936.00 1800
2936.51 1891
2937.02 1976
2937.53 2210
2938.04 2385
2938.56 2653
2939.07 3170
2939.58 3528
2940.09 3804
2940.60 3989
2941.11 4237
2941.62 4213
2942.14 4049
2942.65 4060
2943.16 3899
2943.67 3558
2944.18 3145
2944.70 3015
2945.21 2696
2945.72 2421
2946.23 2198
2946.74 2063
2947.26 1989
2947.77 1924
2948.28 1838
2948.79 1718
2949.30 1681
2949.82 1693
2950.33 1667
2950.84 1680
2951.35 1692
2951.87 1570
2952.38 1522
2952.89 1561
2953.40 1539
2953.92 1545
2954.43 1567
2954.94 1504
2955.45 1464
2955.97 1502
2956.48 1537
2956.99 1549
2957.51 1563
2958.02 1589
2958.53 1589
2959.04 1560
2959.56 1615
2960.07 1636
2960.58 1621
2961.10 1647
2961.61 1702
2962.12 1781
2962.64 1713
2963.15 1693
2963.66 1718
2964.18 1686
2964.69 1655
2965.21 1683
2965.72 1752
2966.23 1734
2966.75 1777
2967.26 1783
2967.77 1838
2968.29 1855
2968.80 1801
2969.32 1801
2969.83 1768
2970.34 1774
2970.86 1805
2971.37 1754
2971.89 1750
2972.40 1738
2972.91 1708
2973.43 1708
2973.94 1736
2974.46 1754
2974.97 1711
2975.49 1716
2976.00 1689
2976.52 1736
2977.03 1831
2977.55 1917
2978.06 1870
2978.57 1878
2979.09 1960
2979.60 1970
2980.12 1937
2980.63 1953
2981.15 1936
2981.66 2015
2982.18 2049
2982.69 1889
2983.21 1898
2983.73 1949
2984.24 1919
2984.76 1925
2985.27 1979
2985.79 1967
2986.30 1954
2986.82 2004
2987.33 2060
2987.85 2051
2988.36 2029
2988.88 2076
2989.40 2079
2989.91 2114
2990.43 2055
2990.94 2060
2991.46 2028
2991.97 2090
2992.49 2073
2993.01 2056
2993.52 2152
2994.04 2225
2994.55 2240
2995.07 2353
2995.59 2436
2996.10 2454
2996.62 2433
2997.14 2521
2997.65 2613
2998.17 2571
2998.69 2684
2999.20 2592
2999.72 2629
3000.24 2749
3000.75 2843
3001.27 3183
3001.79 3577
3002.30 4009
3002.82 4591
3003.34 5244
3003.85 5749
3004.37 5965
3004.89 6087
3005.40 6050
3005.92 5884
3006.44 5437
3006.96 4974
3007.47 4493
3007.99 3829
3008.51 3453
3009.03 3117
3009.54 2752
3010.06 2544
3010.58 2459
3011.10 2336
3011.61 2284
3012.13 2167
3012.65 2135
3013.17 2189
3013.68 2118
3014.20 2151
3014.72 2219
3015.24 2203
3015.76 2164
3016.27 2123
3016.79 2122
3017.31 2086
3017.83 2073
3018.35 2110
3018.86 2101
3019.38 2043
3019.90 2117
3020.42 2140
3020.94 2107
3021.46 2194
3021.97 2212
3022.49 2122
3023.01 2108
3023.53 2147
3024.05 2119
3024.57 2115
3025.09 2102
3025.61 2048
3026.12 1958
3026.64 2026
3027.16 1954
3027.68 1923
3028.20 1917
3028.72 1956
3029.24 1883
3029.76 1836
3030.28 1812
3030.80 1841
3031.32 1909
3031.84 1874
3032.35 1868
3032.87 1821
3033.39 1801
3033.91 1778
3034.43 1824
3034.95 1834
3035.47 1858
3035.99 1877
3036.51 1812
3037.03 1894
3037.55 1858
3038.07 1803
3038.59 1847
3039.11 1830
3039.63 1752
3040.15 1733
3040.67 1786
3041.19 1816
3041.71 1859
3042.23 1854
3042.75 1903
3043.27 1840
3043.79 1838
3044.31 1847
3044.83 1838
3045.35 1864
3045.87 1866
3046.40 1869
3046.92 1831
3047.44 1834
3047.96 1853
3048.48 1819
3049.00 1879
3049.52 1810
3050.04 1770
3050.56 1741
3051.08 1778
3051.60 1768
3052.12 1724
3052.65 1696
3053.17 1695
3053.69 1778
3054.21 1823
3054.73 1860
3055.25 1825
3055.77 1767
3056.30 1919
3056.82 1898
3057.34 1821
3057.86 1775
3058.38 1819
3058.90 1782
3059.42 1758
3059.95 1895
3060.47 1897
3060.99 1999
3061.51 1955
3062.03 1897
3062.56 1899
3063.08 1915
3063.60 1951
3064.12 2097
3064.64 2032
3065.17 2085
3065.69 2185
3066.21 2210
3066.73 2196
3067.26 2139
3067.78 2201
3068.30 2242
3068.82 2237
3069.35 2230
3069.87 2248
3070.39 2240
3070.91 2129
3071.44 2174
3071.96 2117
3072.48 2205
3073.01 2223
3073.53 2219
3074.05 2259
3074.57 2243
3075.10 2372
3075.62 2349
3076.14 2325
3076.67 2297
3077.19 2397
3077.71 2363
3078.24 2438
3078.76 2500
3079.28 2508
3079.81 2586
3080.33 2645
3080.85 2743
3081.38 2780
3081.90 2786
3082.42 2888
3082.95 2820
3083.47 2788
3084.00 2676
3084.52 2611
3085.04 2655
3085.57 2718
3086.09 2868
3086.62 2929
3087.14 3180
3087.66 3672
3088.19 4184
3088.71 4817
3089.24 5124
3089.76 5330
3090.29 5353
3090.81 5237
3091.33 5085
3091.86 4786
3092.38 4350
3092.91 4077
3093.43 3673
3093.96 3431
3094.48 3353
3095.01 3146
3095.53 3162
3096.06 3143
3096.58 3164
3097.11 3117
3097.63 3115
3098.16 3228
3098.68 3181
3099.21 3522
3099.73 4113
3100.26 4633
3100.78 5477
3101.31 6578
3101.83 7479
3102.36 8048
3102.88 8538
3103.41 8717
3103.93 8591
3104.46 7909
3104.99 7359
3105.51 6438
3106.04 5478
3106.56 4791
3107.09 4184
3107.61 3742
3108.14 3512
3108.67 3352
3109.19 3245
3109.72 3078
3110.24 3050
3110.77 2947
3111.30 2940
3111.82 2824
3112.35 2834
3112.87 2749
3113.40 2670
3113.93 2557
3114.45 2513
3114.98 2429
3115.51 2302
3116.03 2300
3116.56 2273
3117.09 2306
3117.61 2327
3118.14 2345
3118.67 2265
3119.19 2401
3119.72 2516
3120.25 2560
3120.77 2592
3121.30 2730
3121.83 2651
3122.35 2655
3122.88 2662
3123.41 2765
3123.94 2744
3124.46 2758
3124.99 2757
3125.52 2831
3126.05 2906
3126.57 2873
3127.10 2818
3127.63 2742
3128.16 2788
3128.68 2690
3129.21 2599
3129.74 2465
3130.27 2455
3130.79 2390
3131.32 2323
3131.85 2259
3132.38 2196
3132.91 2103
3133.43 2086
3133.96 2156
3134.49 2121
3135.02 2175
3135.55 2181
3136.07 2148
3136.60 2095
3137.13 2076
3137.66 2047
3138.19 1993
3138.72 1923
3139.24 1805
3139.77 1919
3140.30 1962
3140.83 1938
3141.36 1900
3141.89 1787
3142.42 1791
3142.95 1770
3143.47 1894
3144.00 1974
3144.53 1915
3145.06 1996
3145.59 1981
3146.12 2034
3146.65 2019
3147.18 2116
3147.71 2143
3148.24 2141
3148.76 2315
3149.29 2273
3149.82 2227
3150.35 2216
3150.88 2200
3151.41 2141
3151.94 2068
3152.47 2049
3153.00 2141
3153.53 2137
3154.06 2155
3154.59 2181
3155.12 2276
3155.65 2307
3156.18 2248
3156.71 2297
3157.24 2221
3157.77 2208
3158.30 2356
3158.83 2342
3159.36 2227
3159.89 2162
3160.42 2152
3160.95 2188
3161.48 2167
3162.01 2141
3162.54 2144
3163.07 2068
3163.60 2028
3164.13 1996
3164.66 1898
3165.20 1894
3165.73 1885
3166.26 1929
3166.79 1937
3167.32 1812
3167.85 1811
3168.38 1771
3168.91 1778
3169.44 1772
3169.97 1902
3170.50 1977
3171.04 1999
3171.57 1960
3172.10 2062
3172.63 2184
3173.16 2272
3173.69 2281
3174.22 2302
3174.75 2280
3175.29 2354
3175.82 2292
3176.35 2168
3176.88 2082
3177.41 1990
3177.94 1980
3178.48 1915
3179.01 1824
3179.54 1884
3180.07 1869
3180.60 1775
3181.14 1753
3181.67 1745
3182.20 1605
3182.73 1684
3183.26 1711
3183.80 1706
3184.33 1681
3184.86 1642
3185.39 1679
3185.93 1741
3186.46 1711
3186.99 1797
3187.52 1724
3188.06 1674
3188.59 1744
3189.12 1693
3189.65 1636
3190.19 1717
3190.72 1604
3191.25 1662
3191.79 1654
3192.32 1644
3192.85 1757
3193.38 1725
3193.92 1717
3194.45 1717
3194.98 1740
3195.52 1734
3196.05 1748
3196.58 1786
3197.12 1847
3197.65 1791
3198.18 1852
3198.72 1840
3199.25 1824
3199.78 1783
3200.32 1859
3200.85 1873
3201.39 1889
3201.92 1895
3202.45 1853
3202.99 1838
3203.52 1745
3204.05 1789
3204.59 1840
3205.12 1823
3205.66 1931
3206.19 1985
3206.72 2067
3207.26 2013
3207.79 2258
3208.33 2287
3208.86 2351
3209.40 2456
3209.93 2558
3210.47 2597
3211.00 2642
3211.53 2687
3212.07 2564
3212.60 2634
3213.14 2514
3213.67 2330
3214.21 2226
3214.74 2120
3215.28 2038
3215.81 1907
3216.35 1779
3216.88 1750
3217.42 1736
3217.95 1756
3218.49 1767
3219.02 1725
3219.56 1703
3220.09 1745
3220.63 1807
3221.16 1858
3221.70 1891
3222.23 1974
3222.77 2030
3223.31 2126
3223.84 2228
3224.38 2240
3224.91 2250
3225.45 2276
3225.98 2183
3226.52 2138
3227.06 2078
3227.59 1969
3228.13 1971
3228.66 1894
3229.20 1922
3229.74 1930
3230.27 1930
3230.81 1847
3231.34 1899
3231.88 1892
3232.42 1883
3232.95 1865
3233.49 1868
3234.03 1901
3234.56 1951
3235.10 1985
3235.64 2133
3236.17 2112
3236.71 2134
3237.25 2211
3237.78 2288
3238.32 2207
3238.86 2217
3239.39 2215
3239.93 2176
3240.47 2208
3241.00 2172
3241.54 2070
3242.08 2065
3242.61 2082
3243.15 2095
3243.69 2166
3244.23 2156
3244.76 2274
3245.30 2261
3245.84 2238
3246.38 2221
3246.91 2307
3247.45 2267
3247.99 2347
3248.53 2472
3249.06 2720
3249.60 3124
3250.14 3565
3250.68 4108
3251.21 4747
3251.75 5634
3252.29 6073
3252.83 6160
3253.37 6303
3253.90 6248
3254.44 5811
3254.98 5311
3255.52 4734
3256.06 4160
3256.60 3642
3257.13 3232
3257.67 2997
3258.21 2916
3258.75 2758
3259.29 2740
3259.83 2730
3260.36 2768
3260.90 3044
3261.44 2999
3261.98 3103
3262.52 3154
3263.06 3109
3263.60 3099
3264.14 2933
3264.68 2890
3265.21 2811
3265.75 2655
3266.29 2629
3266.83 2513
3267.37 2388
3267.91 2432
3268.45 2332
3268.99 2228
3269.53 2222
3270.07 2263
3270.61 2259
3271.15 2321
3271.69 2337
3272.23 2270
3272.76 2267
3273.30 2314
3273.84 2353
3274.38 2316
3274.92 2221
3275.46 2246
3276.00 2242
3276.54 2264
3277.08 2225
3277.62 2240
3278.16 2194
3278.70 2204
3279.24 2250
3279.78 2281
3280.32 2298
3280.86 2253
3281.41 2231
3281.95 2293
3282.49 2278
3283.03 2337
3283.57 2387
3284.11 2383
3284.65 2356
3285.19 2401
3285.73 2441
3286.27 2437
3286.81 2466
3287.35 2480
3287.89 2536
3288.43 2541
3288.97 2498
3289.52 2533
3290.06 2609
3290.60 2567
3291.14 2633
3291.68 2697
3292.22 2714
3292.76 2957
3293.30 3224
3293.85 3348
3294.39 3455
3294.93 3612
3295.47 3904
3296.01 4136
3296.55 4064
3297.09 3927
3297.64 3729
3298.18 3502
3298.72 3424
3299.26 3337
3299.80 3215
3300.34 2962
3300.89 2801
3301.43 2712
3301.97 2705
3302.51 2616
3303.06 2652
3303.60 2572
3304.14 2471
3304.68 2519
3305.22 2561
3305.77 2551
3306.31 2564
3306.85 2601
3307.39 2663
3307.94 2806
3308.48 2830
3309.02 2939
3309.56 3020
3310.11 2950
3310.65 2887
3311.19 2798
3311.74 2835
3312.28 2877
3312.82 2903
3313.36 2894
3313.91 2860
3314.45 2963
3314.99 3130
3315.54 3247
3316.08 3424
3316.62 3579
3317.17 3842
3317.71 4057
3318.25 4159
3318.80 4295
3319.34 4349
3319.88 4355
3320.43 4201
3320.97 3917
3321.51 3792
3322.06 3595
3322.60 3287
3323.14 3113
3323.69 2940
3324.23 2807
3324.78 2815
3325.32 2701
3325.86 2637
3326.41 2645
3326.95 2510
3327.50 2573
3328.04 2520
3328.59 2388
3329.13 2414
3329.67 2420
3330.22 2582
3330.76 2736
3331.31 3021
3331.85 3302
3332.40 3680
3332.94 4179
3333.49 4894
3334.03 5453
3334.57 5980
3335.12 6439
3335.66 6660
3336.21 6598
3336.75 6242
3337.30 5915
3337.84 5681
3338.39 5258
3338.93 4636
3339.48 4195
3340.02 3684
3340.57 3414
3341.11 2968
3341.66 2752
3342.20 2507
3342.75 2262
3343.30 2186
3343.84 2164
3344.39 2130
3344.93 2197
3345.48 2115
3346.02 2047
3346.57 2104
3347.11 2118
3347.66 2131
3348.21 2156
3348.75 2247
3349.30 2233
3349.84 2128
3350.39 2117
3350.94 2162
3351.48 2155
3352.03 2168
3352.57 2073
3353.12 2008
3353.67 2095
3354.21 2026
3354.76 2007
3355.31 1928
3355.85 1950
3356.40 1924
3356.95 1885
3357.49 1849
3358.04 1806
3358.59 1858
3359.13 1833
3359.68 1824
3360.23 1893
3360.77 1902
3361.32 1825
3361.87 1792
3362.41 1894
3362.96 1881
3363.51 1860
3364.05 1907
3364.60 1910
3365.15 1832
3365.70 1920
3366.24 1960
3366.79 1896
3367.34 1803
3367.89 1799
3368.43 1790
3368.98 1740
3369.53 1834
3370.08 1966
3370.62 1904
3371.17 1973
3371.72 1892
3372.27 2027
3372.81 2071
3373.36 2082
3373.91 2132
3374.46 2065
3375.01 2056
3375.55 2002
3376.10 1966
3376.65 1859
3377.20 1841
3377.75 1819
3378.30 1836
3378.84 1852
3379.39 1762
3379.94 1767
3380.49 1763
3381.04 1750
3381.59 1825
3382.13 1833
3382.68 1760
3383.23 1736
3383.78 1746
3384.33 1693
3384.88 1611
3385.43 1661
3385.98 1763
3386.52 1693
3387.07 1628
3387.62 1692
3388.17 1776
3388.72 1747
3389.27 1768
3389.82 1831
3390.37 1743
3390.92 1747
3391.47 1721
3392.02 1691
3392.57 1666
3393.12 1643
3393.66 1651
3394.21 1627
3394.76 1569
3395.31 1576
3395.86 1647
3396.41 1678
3396.96 1626
3397.51 1670
3398.06 1690
3398.61 1706
3399.16 1737
3399.71 1724
3400.26 1652
3400.81 1648
3401.36 1748
3401.91 1702
3402.46 1696
3403.01 1599
3403.56 1644
3404.11 1682
3404.66 1696
3405.21 1699
3405.77 1687
3406.32 1705
3406.87 1741
3407.42 1635
3407.97 1644
3408.52 1790
3409.07 1718
3409.62 1745
3410.17 1751
3410.72 1770
3411.27 1762
3411.82 1847
3412.37 1844
3412.93 1787
3413.48 1775
3414.03 1795
3414.58 1823
3415.13 1936
3415.68 2112
3416.23 2163
3416.78 2249
3417.34 2351
3417.89 2452
3418.44 2510
3418.99 2419
3419.54 2389
3420.09 2334
3420.65 2208
3421.20 2145
3421.75 2170
3422.30 2021
3422.85 2066
3423.40 2112
3423.96 2155
3424.51 2081
3425.06 2156
3425.61 2086
3426.17 2072
3426.72 1967
3427.27 2011
3427.82 1922
3428.37 1869
3428.93 1803
3429.48 1855
3430.03 1842
3430.58 1742
3431.14 1778
3431.69 1801
3432.24 1813
3432.79 1842
3433.35 1845
3433.90 1737
3434.45 1798
3435.01 1821
3435.56 1856
3436.11 1850
3436.66 1873
3437.22 1922
3437.77 1846
3438.32 1791
3438.88 1824
3439.43 1826
3439.98 1842
3440.54 1901
3441.09 1839
3441.64 1800
3442.20 1836
3442.75 1727
3443.30 1728
3443.86 1714
3444.41 1687
3444.96 1736
3445.52 1725
3446.07 1702
3446.63 1718
3447.18 1747
3447.73 1746
3448.29 1740
3448.84 1705
3449.40 1701
3449.95 1619
3450.50 1667
3451.06 1696
3451.61 1614
3452.17 1706
3452.72 1696
3453.27 1734
3453.83 1646
3454.38 1688
3454.94 1636
3455.49 1678
3456.05 1730
3456.60 1693
3457.16 1691
3457.71 1668
3458.27 1746
3458.82 1763
3459.38 1745
3459.93 1805
3460.49 1786
3461.04 1829
3461.60 1807
3462.15 1797
3462.71 1819
3463.26 1810
3463.82 1851
3464.37 1901
3464.93 1888
3465.48 1994
3466.04 1981
3466.59 1985
3467.15 2001
3467.70 1957
3468.26 2113
3468.81 2133
3469.37 2159
3469.93 2281
3470.48 2301
3471.04 2409
3471.59 2389
3472.15 2406
3472.70 2393
3473.26 2408
3473.82 2263
3474.37 2277
3474.93 2337
3475.48 2271
3476.04 2241
3476.60 2177
3477.15 2327
3477.71 2348
3478.27 2359
3478.82 2360
3479.38 2538
3479.93 2473
3480.49 2506
3481.05 2612
3481.60 2549
3482.16 2633
3482.72 2591
3483.27 2733
3483.83 2804
3484.39 2820
3484.95 2874
3485.50 2872
3486.06 2820
3486.62 3018
3487.17 3245
3487.73 3594
3488.29 4278
3488.84 5240
3489.40 6461
3489.96 7843
3490.52 9509
3491.07 10902
3491.63 11675
3492.19 11939
3492.75 11904
3493.30 11292
3493.86 10097
3494.42 9008
3494.98 7736
3495.53 6361
3496.09 5288
3496.65 4654
3497.21 4276
3497.77 3884
3498.32 3609
3498.88 3555
3499.44 3637
3500.00 3669
3500.56 3914
3501.11 4153
3501.67 4206
3502.23 4685
3502.79 5027
3503.35 5399
3503.91 5724
3504.46 6068
3505.02 6052
3505.58 5913
3506.14 5700
3506.70 5462
3507.26 5080
3507.81 4794
3508.37 4403
3508.93 3925
3509.49 3862
3510.05 3614
3510.61 3465
3511.17 3390
3511.73 3270
3512.29 3128
3512.85 2969
3513.40 2868
3513.96 2791
3514.52 2499
3515.08 2487
3515.64 2341
3516.20 2369
3516.76 2286
3517.32 2225
3517.88 2216
3518.44 2279
3519.00 2221
3519.56 2075
3520.12 2079
3520.68 2096
3521.24 2150
3521.80 2122
3522.36 2070
3522.92 2157
3523.48 2169
3524.04 2175
3524.60 2067
3525.16 2105
3525.72 2127
3526.28 2063
3526.84 2154
3527.40 2122
3527.96 2190
3528.52 2173
3529.08 2193
3529.64 2267
3530.20 2249
3530.76 2166
3531.32 2122
3531.88 2207
3532.44 2104
3533.00 2136
3533.56 2016
3534.12 2073
3534.68 2160
3535.25 2160
3535.81 2086
3536.37 2047
3536.93 2078
3537.49 2059
3538.05 2008
3538.61 1995
3539.17 2019
3539.73 1978
3540.30 2010
3540.86 1966
3541.42 2028
3541.98 2050
3542.54 2064
3543.10 2110
3543.66 2036
3544.23 2120
3544.79 2133
3545.35 2139
3545.91 2096
3546.47 2001
3547.03 2112
3547.60 1982
3548.16 1966
3548.72 1958
3549.28 1917
3549.84 1930
3550.41 1884
3550.97 1914
3551.53 1851
3552.09 1826
3552.65 1835
3553.22 1818
3553.78 1786
3554.34 1770
3554.90 1749
3555.47 1775
3556.03 1734
3556.59 1731
3557.15 1723
3557.72 1685
3558.28 1686
3558.84 1708
3559.41 1749
3559.97 1715
3560.53 1690
3561.09 1769
3561.66 1837
3562.22 1880
3562.78 1936
3563.35 2058
3563.91 2036
3564.47 2114
3565.04 2206
3565.60 2158
3566.16 2054
3566.73 2117
3567.29 2031
3567.85 1934
3568.42 1891
3568.98 1855
3569.54 1853
3570.11 1792
3570.67 1757
3571.23 1741
3571.80 1734
3572.36 1738
3572.93 1758
3573.49 1789
3574.05 1802
3574.62 1821
3575.18 1893
3575.75 1947
3576.31 2049
3576.87 2100
3577.44 1987
3578.00 1977
3578.57 2028
3579.13 1951
3579.70 1927
3580.26 1858
3580.82 1881
3581.39 1858
3581.95 1810
3582.52 1859
3583.08 1825
3583.65 1759
3584.21 1717
3584.78 1708
3585.34 1719
3585.91 1703
3586.47 1603
3587.04 1638
3587.60 1618
3588.17 1590
3588.73 1531
3589.30 1581
3589.86 1620
3590.43 1553
3590.99 1590
3591.56 1564
3592.12 1619
3592.69 1670
3593.25 1627
3593.82 1571
3594.39 1626
3594.95 1666
3595.52 1608
3596.08 1584
3596.65 1584
3597.21 1609
3597.78 1607
3598.35 1643
3598.91 1643
3599.48 1611
3600.04 1647
3600.61 1576
3601.18 1618
3601.74 1625
3602.31 1681
3602.87 1693
3603.44 1613
3604.01 1631
3604.57 1648
3605.14 1677
3605.71 1589
3606.27 1655
3606.84 1635
3607.41 1581
3607.97 1570
3608.54 1572
3609.11 1580
3609.67 1525
3610.24 1598
3610.81 1623
3611.37 1618
3611.94 1565
3612.51 1626
3613.07 1711
3613.64 1875
3614.21 2039
3614.78 2260
3615.34 2633
3615.91 2933
3616.48 3200
3617.04 3446
3617.61 3606
3618.18 3671
3618.75 3682
3619.31 3443
3619.88 3300
3620.45 3186
3621.02 2865
3621.58 2602
3622.15 2441
3622.72 2136
3623.29 1988
3623.86 1831
3624.42 1748
3624.99 1677
3625.56 1586
3626.13 1615
3626.70 1597
3627.26 1548
3627.83 1519
3628.40 1565
3628.97 1507
3629.54 1534
3630.11 1507
3630.67 1541
3631.24 1530
3631.81 1530
3632.38 1522
3632.95 1545
3633.52 1536
3634.08 1484
3634.65 1539
3635.22 1490
3635.79 1522
3636.36 1567
3636.93 1556
3637.50 1646
3638.07 1738
3638.64 1748
3639.20 1855
3639.77 1962
3640.34 2071
3640.91 2110
3641.48 2146
3642.05 2206
3642.62 2145
3643.19 2104
3643.76 2007
3644.33 2021
3644.90 2084
3645.47 2051
3646.04 1956
3646.61 2004
3647.18 1893
3647.75 1895
3648.32 1914
3648.89 1928
3649.46 1981
3650.03 2003
3650.60 1958
3651.17 2054
3651.74 2095
3652.31 2020
3652.88 2029
3653.45 2124
3654.02 2027
3654.59 1990
3655.16 1971
3655.73 1980
3656.30 1969
3656.87 1891
3657.44 1954
3658.01 2004
3658.58 2095
3659.15 2168
3659.72 2182
3660.29 2217
3660.86 2164
3661.43 2056
3662.00 2026
3662.58 2055
3663.15 2084
3663.72 2074
3664.29 2160
3664.86 2208
3665.43 2285
3666.00 2288
3666.57 2213
3667.14 2281
3667.72 2116
3668.29 2047
3668.86 1955
3669.43 1855
3670.00 1842
3670.57 1824
3671.14 1821
3671.72 1774
3672.29 1802
3672.86 1807
3673.43 1850
3674.00 1808
3674.57 1845
3675.15 1903
3675.72 1882
3676.29 1866
3676.86 1845
3677.43 1905
3678.01 1897
3678.58 1896
3679.15 1939
3679.72 1853
3680.30 1822
3680.87 1764
3681.44 1768
3682.01 1620
3682.58 1603
3683.16 1573
3683.73 1549
3684.30 1533
3684.88 1610
3685.45 1628
3686.02 1638
3686.59 1658
3687.17 1648
3687.74 1674
3688.31 1720
3688.88 1744
3689.46 1898
3690.03 1835
3690.60 1822
3691.18 1828
3691.75 1890
3692.32 1854
3692.90 1745
3693.47 1733
3694.04 1782
3694.62 1727
3695.19 1623
3695.76 1633
3696.34 1630
3696.91 1616
3697.48 1575
3698.06 1594
3698.63 1628
3699.21 1573
3699.78 1570
3700.35 1580
3700.93 1624
3701.50 1559
3702.08 1510
3702.65 1549
3703.22 1605
3703.80 1610
3704.37 1614
3704.95 1724
3705.52 1680
3706.09 1627
3706.67 1606
3707.24 1657
3707.82 1626
3708.39 1693
3708.97 1673
3709.54 1628
3710.12 1672
3710.69 1619
3711.26 1597
3711.84 1606
3712.41 1560
3712.99 1540
3713.56 1561
3714.14 1657
3714.71 1626
3715.29 1624
3715.86 1714
3716.44 1600
3717.01 1570
3717.59 1623
3718.16 1652
3718.74 1594
3719.32 1589
3719.89 1556
3720.47 1554
3721.04 1542
3721.62 1502
3722.19 1538
3722.77 1626
3723.34 1501
3723.92 1551
3724.49 1558
3725.07 1515
3725.65 1497
3726.22 1570
3726.80 1575
3727.37 1557
3727.95 1575
3728.53 1774
3729.10 1897
3729.68 2093
3730.25 2346
3730.83 2647
3731.41 2840
3731.98 3088
3732.56 3184
3733.14 3203
3733.71 3180
3734.29 3159
3734.87 2963
3735.44 2808
3736.02 2663
3736.60 2426
3737.17 2257
3737.75 2108
3738.33 1909
3738.90 1785
3739.48 1783
3740.06 1678
3740.63 1602
3741.21 1571
3741.79 1555
3742.36 1538
3742.94 1495
3743.52 1508
3744.10 1588
3744.67 1545
3745.25 1531
3745.83 1420
3746.40 1435
3746.98 1492
3747.56 1400
3748.14 1439
3748.71 1438
3749.29 1446
3749.87 1525
3750.45 1489
3751.03 1445
3751.60 1463
3752.18 1449
3752.76 1450
3753.34 1403
3753.92 1417
3754.49 1421
3755.07 1507
3755.65 1503
3756.23 1565
3756.81 1628
3757.38 1548
3757.96 1590
3758.54 1656
3759.12 1721
3759.70 1731
3760.28 1861
3760.85 1883
3761.43 1885
3762.01 1926
3762.59 1925
3763.17 1926
3763.75 1976
3764.33 1948
3764.91 1902
3765.48 1910
3766.06 1846
3766.64 1793
3767.22 1687
3767.80 1758
3768.38 1775
3768.96 1790
3769.54 1729
3770.12 1681
3770.70 1713
3771.28 1725
3771.85 1768
3772.43 1807
3773.01 1766
3773.59 1754
3774.17 1660
3774.75 1586
3775.33 1568
3775.91 1612
3776.49 1600
3777.07 1530
3777.65 1548
3778.23 1549
3778.81 1608
3779.39 1529
3779.97 1605
3780.55 1600
3781.13 1530
3781.71 1511
3782.29 1450
3782.87 1438
3783.45 1474
3784.03 1513
3784.61 1474
3785.19 1520
3785.77 1546
3786.35 1567
3786.93 1536
3787.51 1513
3788.10 1577
3788.68 1602
3789.26 1562
3789.84 1573
3790.42 1573
3791.00 1681
3791.58 1693
3792.16 1593
3792.74 1590
3793.32 1611
3793.90 1590
3794.48 1548
3795.07 1601
3795.65 1558
3796.23 1594
3796.81 1628
3797.39 1596
3797.97 1608
3798.55 1576
3799.14 1673
3799.72 1666
3800.30 1682
3800.88 1754
3801.46 1772
3802.04 1773
3802.62 1713
3803.21 1709
3803.79 1735
3804.37 1846
3804.95 1918
3805.53 1969
3806.12 2100
3806.70 2239
3807.28 2306
3807.86 2445
3808.44 2526
3809.03 2523
3809.61 2480
3810.19 2457
3810.77 2412
3811.36 2335
3811.94 2362
3812.52 2254
3813.10 2244
3813.69 2316
3814.27 2337
3814.85 2373
3815.43 2348
3816.02 2261
3816.60 2259
3817.18 2100
3817.77 2040
3818.35 2056
3818.93 1973
3819.51 1853
3820.10 1822
3820.68 1950
3821.26 1915
3821.85 1929
3822.43 2041
3823.01 2002
3823.60 2033
3824.18 1958
3824.76 1901
3825.35 1975
3825.93 1949
3826.51 1910
3827.10 1902
3827.68 1862
3828.27 1820
3828.85 1818
3829.43 1838
3830.02 1786
3830.60 1821
3831.18 1885
3831.77 1905
3832.35 1893
3832.94 1917
3833.52 1916
3834.10 1903
3834.69 1936
3835.27 1953
3835.86 1985
3836.44 1999
3837.03 1993
3837.61 1998
3838.19 1991
3838.78 2024
3839.36 2077
3839.95 2070
3840.53 2063
3841.12 2077
3841.70 2159
3842.29 2371
3842.87 2646
3843.46 2964
3844.04 3339
3844.63 3650
3845.21 3969
3845.80 4275
3846.38 4185
3846.97 4075
3847.55 3560
3848.14 3333
3848.72 3062
3849.31 2732
3849.89 2604
3850.48 2574
3851.06 2461
3851.65 2394
3852.23 2313
3852.82 2311
3853.41 2355
3853.99 2454
3854.58 2444
3855.16 2457
3855.75 2545
3856.33 2606
3856.92 2728
3857.51 2836
3858.09 3122
3858.68 3563
3859.26 3992
3859.85 4288
3860.44 4558
3861.02 4720
3861.61 4845
3862.20 4776
3862.78 4480
3863.37 4313
3863.95 3839
3864.54 3637
3865.13 3275
3865.71 3029
3866.30 2750
3866.89 2504
3867.47 2307
3868.06 2165
3868.65 2137
3869.23 2121
3869.82 2084
3870.41 2056
3870.99 2067
3871.58 2064
3872.17 2109
3872.76 2154
3873.34 2089
3873.93 2049
3874.52 2023
3875.10 1976
3875.69 1911
3876.28 1829
3876.87 1838
3877.45 1826
3878.04 1812
3878.63 1776
3879.22 1758
3879.80 1814
3880.39 1739
3880.98 1794
3881.57 1731
3882.15 1740
3882.74 1720
3883.33 1707
3883.92 1779
3884.51 1778
3885.09 1737
3885.68 1843
3886.27 1907
3886.86 1866
3887.45 1988
3888.04 2065
3888.62 2068
3889.21 2046
3889.80 2092
3890.39 2147
3890.98 2175
3891.57 2150
3892.15 2120
3892.74 2110
3893.33 2064
3893.92 1995
3894.51 1878
3895.10 1872
3895.69 1856
3896.28 1885
3896.86 1977
3897.45 1930
3898.04 1884
3898.63 1913
3899.22 1925
3899.81 1934
3900.40 1833
3900.99 1813
3901.58 1806
3902.17 1854
3902.76 1734
3903.34 1687
3903.93 1713
3904.52 1748
3905.11 1702
3905.70 1739
3906.29 1789
3906.88 1753
3907.47 1708
3908.06 1763
3908.65 1770
3909.24 1713
3909.83 1701
3910.42 1682
3911.01 1640
3911.60 1617
3912.19 1589
3912.78 1602
3913.37 1562
3913.96 1516
3914.55 1544
3915.14 1550
3915.73 1493
3916.32 1462
3916.91 1533
3917.50 1495
3918.09 1477
3918.68 1527
3919.28 1552
3919.87 1580
3920.46 1498
3921.05 1514
3921.64 1546
3922.23 1491
3922.82 1446
3923.41 1490
3924.00 1461
3924.59 1486
3925.18 1408
3925.77 1408
3926.37 1422
3926.96 1445
3927.55 1424
3928.14 1389
3928.73 1405
3929.32 1421
3929.91 1378
3930.51 1445
3931.10 1383
3931.69 1360
3932.28 1392
3932.87 1374
3933.46 1404
3934.05 1429
3934.65 1467
3935.24 1429
3935.83 1475
3936.42 1450
3937.01 1469
3937.61 1532
3938.20 1559
3938.79 1521
3939.38 1539
3939.97 1640
3940.57 1656
3941.16 1613
3941.75 1665
3942.34 1681
3942.94 1652
3943.53 1660
3944.12 1652
3944.71 1602
3945.31 1559
3945.90 1496
3946.49 1451
3947.08 1452
3947.68 1455
3948.27 1417
3948.86 1428
3949.45 1408
3950.05 1375
3950.64 1418
3951.23 1394
3951.83 1416
3952.42 1431
3953.01 1450
3953.61 1463
3954.20 1435
3954.79 1414
3955.39 1441
3955.98 1463
3956.57 1500
3957.17 1532
3957.76 1510
3958.35 1572
3958.95 1573
3959.54 1504
3960.13 1511
3960.73 1556
3961.32 1562
3961.92 1572
3962.51 1530
3963.10 1591
3963.70 1644
3964.29 1638
3964.88 1600
3965.48 1721
3966.07 1676
3966.67 1668
3967.26 1690
3967.86 1672
3968.45 1678
3969.04 1646
3969.64 1652
3970.23 1595
3970.83 1567
3971.42 1540
3972.02 1535
3972.61 1528
3973.21 1602
3973.80 1610
3974.40 1738
3974.99 1675
3975.58 1744
3976.18 1934
3976.77 1880
3977.37 1808
3977.96 1848
3978.56 1787
3979.15 1761
3979.75 1686
3980.35 1684
3980.94 1710
3981.54 1617
3982.13 1622
3982.73 1600
3983.32 1604
3983.92 1623
3984.51 1590
3985.11 1656
3985.70 1644
3986.30 1723
3986.90 1756
3987.49 1718
3988.09 1643
3988.68 1637
3989.28 1721
3989.87 1725
3990.47 1730
3991.07 1661
3991.66 1786
3992.26 1813
3992.85 1813
3993.45 1854
3994.05 1919
3994.64 1936
3995.24 1890
3995.84 1879
3996.43 1907
3997.03 1830
3997.62 1821
3998.22 1849
3998.82 1729
3999.41 1631
4000.01 1614
4000.61 1602
4001.20 1590
4001.80 1555
4002.40 1452
4003.00 1487
4003.59 1484
4004.19 1469
4004.79 1433
4005.38 1479
4005.98 1514
4006.58 1440
4007.17 1430
4007.77 1456
4008.37 1472
4008.97 1545
4009.56 1509
4010.16 1407
4010.76 1434
4011.36 1449
4011.95 1425
4012.55 1472
4013.15 1469
4013.75 1407
4014.34 1444
4014.94 1508
4015.54 1463
4016.14 1454
4016.74 1491
4017.33 1470
4017.93 1498
4018.53 1507
4019.13 1459
4019.73 1479
4020.32 1450
4020.92 1461
4021.52 1449
4022.12 1498
4022.72 1483
4023.32 1523
4023.91 1550
4024.51 1597
4025.11 1560
4025.71 1694
4026.31 1696
4026.91 1712
4027.51 1755
4028.10 1734
4028.70 1748
4029.30 1762
4029.90 1724
4030.50 1737
4031.10 1708
4031.70 1623
4032.30 1619
4032.90 1574
4033.49 1506
4034.09 1541
4034.69 1515
4035.29 1453
4035.89 1429
4036.49 1397
4037.09 1377
4037.69 1360
4038.29 1354
4038.89 1330
4039.49 1337
4040.09 1326
4040.69 1332
4041.29 1333
4041.89 1297
4042.49 1324
4043.09 1349
4043.69 1244
4044.29 1240
4044.89 1350
4045.49 1335
4046.09 1316
4046.69 1320
4047.29 1354
4047.89 1426
4048.49 1427
4049.09 1443
4049.69 1413
4050.29 1400
4050.89 1372
4051.49 1373
4052.09 1391
4052.69 1413
4053.29 1370
4053.89 1339
4054.49 1351
4055.09 1425
4055.69 1400
4056.30 1317
4056.90 1379
4057.50 1391
4058.10 1381
4058.70 1392
4059.30 1417
4059.90 1456
4060.50 1444
4061.10 1454
4061.71 1558
4062.31 1667
4062.91 1790
4063.51 1828
4064.11 1893
4064.71 2008
4065.31 2017
4065.92 2056
4066.52 2042
4067.12 2023
4067.72 1957
4068.32 1807
4068.92 1679
4069.53 1596
4070.13 1649
4070.73 1515
4071.33 1401
4071.93 1386
4072.54 1419
4073.14 1367
4073.74 1351
4074.34 1363
4074.94 1295
4075.55 1359
4076.15 1347
4076.75 1329
4077.35 1309
4077.96 1319
4078.56 1308
4079.16 1360
4079.76 1331
4080.37 1297
4080.97 1389
4081.57 1302
4082.17 1264
4082.78 1298
4083.38 1280
4083.98 1231
4084.59 1283
4085.19 1225
4085.79 1209
4086.39 1256
4087.00 1286
4087.60 1334
4088.20 1268
4088.81 1277
4089.41 1262
4090.01 1366
4090.62 1281
4091.22 1267
4091.82 1249
4092.43 1281
4093.03 1297
4093.63 1330
4094.24 1377
4094.84 1384
4095.45 1319
4096.05 1358
4096.65 1350
4097.26 1390
4097.86 1360
4098.47 1365
4099.07 1364
4099.67 1393
4100.28 1461
4100.88 1412
4101.49 1409
4102.09 1380
4102.69 1427
4103.30 1403
4103.90 1396
4104.51 1396
4105.11 1392
4105.72 1353
4106.32 1413
4106.93 1357
4107.53 1318
4108.13 1395
4108.74 1318
4109.34 1351
4109.95 1292
4110.55 1313
4111.16 1330
4111.76 1320
4112.37 1308
4112.97 1277
4113.58 1323
4114.18 1309
4114.79 1272
4115.39 1242
4116.00 1277
4116.60 1236
4117.21 1270
4117.82 1276
4118.42 1318
4119.03 1253
4119.63 1292
4120.24 1285
4120.84 1321
4121.45 1275
4122.05 1374
4122.66 1345
4123.27 1328
4123.87 1283
4124.48 1333
4125.08 1282
4125.69 1310
4126.30 1310
4126.90 1303
4127.51 1256
4128.11 1304
4128.72 1252
4129.33 1251
4129.93 1264
4130.54 1280
4131.15 1312
4131.75 1291
4132.36 1317
4132.96 1320
4133.57 1341
4134.18 1334
4134.78 1352
4135.39 1381
4136.00 1419
4136.60 1485
4137.21 1416
4137.82 1465
4138.43 1498
4139.03 1535
4139.64 1559
4140.25 1619
4140.85 1669
4141.46 1674
4142.07 1652
4142.68 1702
4143.28 1684
4143.89 1724
4144.50 1660
4145.10 1599
4145.71 1619
4146.32 1636
4146.93 1510
4147.53 1431
4148.14 1353
4148.75 1354
4149.36 1388
4149.97 1325
4150.57 1299
4151.18 1307
4151.79 1300
4152.40 1345
4153.00 1278
4153.61 1326
4154.22 1363
4154.83 1347
4155.44 1351
4156.05 1400
4156.65 1416
4157.26 1539
4157.87 1526
4158.48 1571
4159.09 1593
4159.70 1662
4160.30 1549
4160.91 1584
4161.52 1527
4162.13 1448
4162.74 1457
4163.35 1455
4163.96 1415
4164.56 1404
4165.17 1475
4165.78 1479
4166.39 1517
4167.00 1551
4167.61 1657
4168.22 1653
4168.83 1770
4169.44 1855
4170.05 1896
4170.66 1938
4171.26 2020
4171.87 2051
4172.48 2073
4173.09 2044
4173.70 1916
4174.31 1893
4174.92 1863
4175.53 1778
4176.14 1677
4176.75 1593
4177.36 1547
4177.97 1559
4178.58 1522
4179.19 1478
4179.80 1446
4180.41 1470
4181.02 1395
4181.63 1445
4182.24 1528
4182.85 1446
4183.46 1558
4184.07 1516
4184.68 1493
4185.29 1514
4185.90 1448
4186.51 1389
4187.12 1418
4187.73 1409
4188.34 1367
4188.95 1377
4189.56 1373
4190.18 1415
4190.79 1454
4191.40 1487
4192.01 1587
4192.62 1664
4193.23 1656
4193.84 1653
4194.45 1672
4195.06 1753
4195.67 1702
4196.28 1640
4196.90 1573
4197.51 1571
4198.12 1518
4198.73 1489
4199.34 1451
4199.95 1396
4200.56 1392
4201.18 1403
4201.79 1433
4202.40 1468
4203.01 1428
4203.62 1444
4204.23 1462
4204.85 1496
4205.46 1561
4206.07 1465
4206.68 1551
4207.29 1538
4207.90 1537
4208.52 1576
4209.13 1596
4209.74 1617
4210.35 1603
4210.97 1639
4211.58 1672
4212.19 1599
4212.80 1630
4213.41 1586
4214.03 1569
4214.64 1620
4215.25 1595
4215.86 1561
4216.48 1664
4217.09 1707
4217.70 1702
4218.32 1721
4218.93 1733
4219.54 1774
4220.15 1798
4220.77 1766
4221.38 1801
4221.99 1742
4222.61 1842
4223.22 1816
4223.83 1857
4224.44 1969
4225.06 2104
4225.67 2311
4226.28 2537
4226.90 2715
4227.51 2809
4228.13 2828
4228.74 2652
4229.35 2636
4229.97 2456
4230.58 2387
4231.19 2156
4231.81 2055
4232.42 1923
4233.03 1905
4233.65 1867
4234.26 1883
4234.88 1835
4235.49 1797
4236.10 1767
4236.72 1759
4237.33 1733
4237.95 1703
4238.56 1671
4239.17 1683
4239.79 1641
4240.40 1671
4241.02 1713
4241.63 1661
4242.25 1641
4242.86 1643
4243.48 1697
4244.09 1687
4244.71 1723
4245.32 1673
4245.93 1653
4246.55 1698
4247.16 1649
4247.78 1726
4248.39 1700
4249.01 1691
4249.62 1654
4250.24 1604
4250.85 1614
4251.47 1580
4252.08 1565
4252.70 1583
4253.32 1571
4253.93 1559
4254.55 1603
4255.16 1586
4255.78 1566
4256.39 1588
4257.01 1591
4257.62 1653
4258.24 1651
4258.85 1662
4259.47 1793
4260.09 1833
4260.70 1955
4261.32 1933
4261.93 1997
4262.55 2112
4263.17 2225
4263.78 2107
4264.40 2080
4265.01 2020
4265.63 1957
4266.25 1781
4266.86 1789
4267.48 1742
4268.10 1676
4268.71 1702
4269.33 1635
4269.94 1665
4270.56 1594
4271.18 1642
4271.79 1647
4272.41 1631
4273.03 1723
4273.64 1778
4274.26 1827
4274.88 1927
4275.49 2137
4276.11 2183
4276.73 2202
4277.35 2175
4277.96 2237
4278.58 2281
4279.20 2109
4279.81 2001
4280.43 2009
4281.05 1860
4281.67 1777
4282.28 1672
4282.90 1624
4283.52 1576
4284.14 1592
4284.75 1577
4285.37 1511
4285.99 1420
4286.61 1450
4287.22 1517
4287.84 1467
4288.46 1434
4289.08 1386
4289.70 1389
4290.31 1384
4290.93 1432
4291.55 1377
4292.17 1389
4292.79 1479
4293.40 1488
4294.02 1442
4294.64 1464
4295.26 1453
4295.88 1496
4296.50 1419
4297.11 1460
4297.73 1467
4298.35 1425
4298.97 1432
4299.59 1498
4300.21 1488
4300.83 1553
4301.44 1562
4302.06 1571
4302.68 1542
4303.30 1552
4303.92 1574
4304.54 1584
4305.16 1584
4305.78 1600
4306.40 1563
4307.02 1612
4307.63 1608
4308.25 1588
4308.87 1533
4309.49 1510
4310.11 1575
4310.73 1603
4311.35 1548
4311.97 1584
4312.59 1551
4313.21 1583
4313.83 1604
4314.45 1633
4315.07 1588
4315.69 1582
4316.31 1614
4316.93 1579
4317.55 1542
4318.17 1572
4318.79 1594
4319.41 1586
4320.03 1638
4320.65 1638
4321.27 1652
4321.89 1678
4322.51 1673
4323.13 1793
4323.75 1924
4324.37 1922
4324.99 1949
4325.61 1976
4326.23 1977
4326.85 1947
4327.47 1998
4328.09 2160
4328.71 2413
4329.33 2676
4329.96 3066
4330.58 3621
4331.20 3894
4331.82 4170
4332.44 4318
4333.06 4337
4333.68 4157
4334.30 3815
4334.92 3527
4335.54 3183
4336.17 2788
4336.79 2550
4337.41 2345
4338.03 2218
4338.65 2101
4339.27 2060
4339.89 2023
4340.52 1876
4341.14 1963
4341.76 2159
4342.38 2277
4343.00 2345
4343.62 2566
4344.25 2785
4344.87 2889
4345.49 3195
4346.11 3286
4346.73 3380
4347.36 3302
4347.98 3189
4348.60 2964
4349.22 2716
4349.84 2684
4350.47 2436
4351.09 2290
4351.71 2196
4352.33 2066
4352.96 2037
4353.58 1876
4354.20 1803
4354.82 1781
4355.45 1816
4356.07 1753
4356.69 1763
4357.31 1693
4357.94 1712
4358.56 1772
4359.18 1757
4359.81 1678
4360.43 1676
4361.05 1754
4361.68 1692
4362.30 1598
4362.92 1615
4363.55 1634
4364.17 1727
4364.79 1674
4365.42 1669
4366.04 1651
4366.66 1595
4367.29 1549
4367.91 1535
4368.53 1513
4369.16 1530
4369.78 1475
4370.40 1478
4371.03 1569
4371.65 1485
4372.27 1543
4372.90 1579
4373.52 1548
4374.15 1570
4374.77 1549
4375.39 1532
4376.02 1485
4376.64 1562
4377.27 1555
4377.89 1491
4378.52 1482
4379.14 1553
4379.76 1602
4380.39 1489
4381.01 1539
4381.64 1583
4382.26 1590
4382.89 1493
4383.51 1531
4384.14 1534
4384.76 1524
4385.39 1583
4386.01 1593
4386.64 1557
4387.26 1564
4387.89 1617
4388.51 1587
4389.14 1669
4389.76 1687
4390.39 1680
4391.01 1659
4391.64 1721
4392.26 1638
4392.89 1618
4393.51 1510
4394.14 1528
4394.76 1550
4395.39 1481
4396.01 1501
4396.64 1489
4397.26 1433
4397.89 1452
4398.52 1467
4399.14 1451
4399.77 1416
4400.39 1441
4401.02 1366
4401.65 1476
4402.27 1441
4402.90 1458
4403.52 1441
4404.15 1426
4404.78 1422
4405.40 1409
4406.03 1345
4406.65 1380
4407.28 1382
4407.91 1304
4408.53 1305
4409.16 1356
4409.79 1360
4410.41 1323
4411.04 1397
4411.67 1366
4412.29 1370
4412.92 1411
4413.55 1344
4414.17 1305
4414.80 1345
4415.43 1343
4416.05 1361
4416.68 1363
4417.31 1403
4417.94 1408
4418.56 1373
4419.19 1404
4419.82 1389
4420.44 1383
4421.07 1317
4421.70 1290
4422.33 1338
4422.95 1289
4423.58 1280
4424.21 1287
4424.84 1271
4425.46 1246
4426.09 1256
4426.72 1220
4427.35 1186
4427.97 1167
4428.60 1144
4429.23 1170
4429.86 1239
4430.49 1215
4431.11 1240
4431.74 1227
4432.37 1273
4433.00 1260
4433.63 1256
4434.26 1239
4434.88 1236
4435.51 1248
4436.14 1278
4436.77 1231
4437.40 1237
4438.03 1203
4438.65 1223
4439.28 1203
4439.91 1201
4440.54 1162
4441.17 1194
4441.80 1235
4442.43 1254
4443.06 1191
4443.68 1246
4444.31 1277
4444.94 1378
4445.57 1336
4446.20 1343
4446.83 1405
4447.46 1392
4448.09 1379
4448.72 1322
4449.35 1318
4449.98 1285
4450.61 1277
4451.24 1303
4451.86 1318
4452.49 1329
4453.12 1309
4453.75 1399
4454.38 1405
4455.01 1392
4455.64 1392
4456.27 1368
4456.90 1343
4457.53 1343
4458.16 1329
4458.79 1285
4459.42 1268
4460.05 1210
4460.68 1139
4461.31 1162
4461.94 1194
4462.57 1179
4463.20 1181
4463.83 1211
4464.46 1184
4465.09 1193
4465.72 1189
4466.36 1208
4466.99 1160
4467.62 1154
4468.25 1153
4468.88 1169
4469.51 1211
4470.14 1178
4470.77 1195
4471.40 1201
4472.03 1160
4472.66 1174
4473.29 1200
4473.93 1186
4474.56 1174
4475.19 1179
4475.82 1197
4476.45 1148
4477.08 1136
4477.71 1153
4478.34 1176
4478.98 1159
4479.61 1191
4480.24 1210
4480.87 1240
4481.50 1241
4482.13 1226
4482.76 1273
4483.40 1287
4484.03 1255
4484.66 1325
4485.29 1320
4485.92 1275
4486.56 1322
4487.19 1333
4487.82 1256
4488.45 1255
4489.08 1287
4489.72 1299
4490.35 1261
4490.98 1276
4491.61 1271
4492.25 1285
4492.88 1306
4493.51 1266
4494.14 1229
4494.78 1232
4495.41 1214
4496.04 1200
4496.67 1286
4497.31 1267
4497.94 1269
4498.57 1351
4499.20 1416
4499.84 1456
4500.47 1508
4501.10 1578
4501.74 1596
4502.37 1567
4503.00 1613
4503.64 1596
4504.27 1529
4504.90 1482
4505.53 1490
4506.17 1486
4506.80 1425
4507.43 1413
4508.07 1350
4508.70 1433
4509.34 1451
4509.97 1454
4510.60 1457
4511.24 1405
4511.87 1426
4512.50 1391
4513.14 1331
4513.77 1362
4514.41 1313
4515.04 1323
4515.67 1339
4516.31 1272
4516.94 1278
4517.58 1283
4518.21 1314
4518.84 1308
4519.48 1297
4520.11 1309
4520.75 1357
4521.38 1412
4522.02 1395
4522.65 1363
4523.28 1377
4523.92 1435
4524.55 1476
4525.19 1545
4525.82 1587
4526.46 1697
4527.09 1860
4527.73 2146
4528.36 2364
4529.00 2544
4529.63 2959
4530.27 3180
4530.90 3293
4531.54 3491
4532.17 3345
4532.81 3262
4533.44 2973
4534.08 2712
4534.71 2381
4535.35 2170
4535.99 1950
4536.62 1800
4537.26 1645
4537.89 1514
4538.53 1420
4539.16 1388
4539.80 1346
4540.43 1341
4541.07 1277
4541.71 1255
4542.34 1281
4542.98 1229
4543.61 1210
4544.25 1236
4544.89 1254
4545.52 1205
4546.16 1203
4546.79 1151
4547.43 1202
4548.07 1190
4548.70 1150
4549.34 1145
4549.98 1162
4550.61 1197
4551.25 1221
4551.89 1217
4552.52 1201
4553.16 1217
4553.80 1214
4554.43 1199
4555.07 1209
4555.71 1246
4556.34 1245
4556.98 1276
4557.62 1338
4558.25 1351
4558.89 1301
4559.53 1340
4560.16 1378
4560.80 1368
4561.44 1400
4562.08 1404
4562.71 1353
4563.35 1390
4563.99 1366
4564.63 1377
4565.26 1439
4565.90 1427
4566.54 1473
4567.18 1452
4567.81 1419
4568.45 1408
4569.09 1408
4569.73 1469
4570.36 1452
4571.00 1441
4571.64 1472
4572.28 1485
4572.92 1460
4573.55 1442
4574.19 1430
4574.83 1397
4575.47 1395
4576.11 1353
4576.75 1359
4577.38 1362
4578.02 1341
4578.66 1356
4579.30 1307
4579.94 1328
4580.58 1283
4581.21 1299
4581.85 1334
4582.49 1328
4583.13 1287
4583.77 1331
4584.41 1356
4585.05 1418
4585.69 1451
4586.32 1467
4586.96 1487
4587.60 1525
4588.24 1507
4588.88 1507
4589.52 1547
4590.16 1549
4590.80 1598
4591.44 1593
4592.08 1631
4592.72 1564
4593.36 1478
4594.00 1432
4594.63 1482
4595.27 1414
4595.91 1364
4596.55 1309
4597.19 1374
4597.83 1324
4598.47 1341
4599.11 1357
4599.75 1375
4600.39 1343
4601.03 1348
4601.67 1380
4602.31 1437
4602.95 1363
4603.59 1402
4604.23 1301
4604.87 1358
4605.51 1342
4606.15 1338
4606.79 1320
4607.43 1359
4608.08 1388
4608.72 1266
4609.36 1263
4610.00 1330
4610.64 1291
4611.28 1291
4611.92 1248
4612.56 1257
4613.20 1279
4613.84 1275
4614.48 1255
4615.12 1224
4615.76 1247
4616.41 1217
4617.05 1192
4617.69 1217
4618.33 1279
4618.97 1214
4619.61 1214
4620.25 1252
4620.89 1203
4621.54 1143
4622.18 1126
4622.82 1118
4623.46 1149
4624.10 1133
4624.74 1146
4625.38 1208
4626.03 1188
4626.67 1174
4627.31 1194
4627.95 1200
4628.59 1256
4629.24 1320
4629.88 1360
4630.52 1421
4631.16 1475
4631.80 1469
4632.45 1512
4633.09 1506
4633.73 1453
4634.37 1429
4635.02 1475
4635.66 1358
4636.30 1314
4636.94 1319
4637.58 1312
4638.23 1365
4638.87 1304
4639.51 1304
4640.16 1276
4640.80 1340
4641.44 1270
4642.08 1218
4642.73 1277
4643.37 1234
4644.01 1253
4644.66 1292
4645.30 1245
4645.94 1275
4646.58 1275
4647.23 1246
4647.87 1264
4648.51 1250
4649.16 1304
4649.80 1336
4650.44 1295
4651.09 1363
4651.73 1309
4652.37 1346
4653.02 1307
4653.66 1338
4654.31 1356
4654.95 1329
4655.59 1247
4656.24 1293
4656.88 1286
4657.52 1276
4658.17 1238
4658.81 1208
4659.46 1253
4660.10 1229
4660.75 1168
4661.39 1139
4662.03 1184
4662.68 1208
4663.32 1166
4663.97 1156
4664.61 1165
4665.26 1203
4665.90 1203
4666.54 1165
4667.19 1147
4667.83 1176
4668.48 1157
4669.12 1116
4669.77 1132
4670.41 1170
4671.06 1100
4671.70 1198
4672.35 1171
4672.99 1150
4673.64 1214
4674.28 1269
4674.93 1224
4675.57 1221
4676.22 1202
4676.86 1255
4677.51 1210
4678.15 1187
4678.80 1219
4679.44 1280
4680.09 1246
4680.73 1249
4681.38 1247
4682.03 1243
4682.67 1247
4683.32 1184
4683.96 1263
4684.61 1282
4685.25 1380
4685.90 1406
4686.55 1372
4687.19 1350
4687.84 1376
4688.48 1432
4689.13 1426
4689.78 1450
4690.42 1505
4691.07 1401
4691.72 1459
4692.36 1511
4693.01 1460
4693.65 1397
4694.30 1427
4694.95 1474
4695.59 1455
4696.24 1468
4696.89 1581
4697.53 1695
4698.18 1726
4698.83 1756
4699.47 1792
4700.12 1802
4700.77 1765
4701.41 1674
4702.06 1542
4702.71 1514
4703.36 1558
4704.00 1529
4704.65 1522
4705.30 1500
4705.94 1487
4706.59 1498
4707.24 1521
4707.89 1487
4708.53 1445
4709.18 1455
4709.83 1485
4710.48 1473
4711.12 1518
4711.77 1452
4712.42 1557
4713.07 1490
4713.71 1454
4714.36 1505
4715.01 1497
4715.66 1450
4716.31 1425
4716.95 1470
4717.60 1470
4718.25 1597
4718.90 1589
4719.55 1520
4720.19 1584
4720.84 1584
4721.49 1626
4722.14 1623
4722.79 1683
4723.44 1764
4724.08 1830
4724.73 1894
4725.38 2094
4726.03 2134
4726.68 2250
4727.33 2269
4727.98 2133
4728.63 2013
4729.27 1883
4729.92 1721
4730.57 1669
4731.22 1599
4731.87 1523
4732.52 1494
4733.17 1401
4733.82 1460
4734.47 1465
4735.12 1437
4735.77 1404
4736.41 1421
4737.06 1433
4737.71 1496
4738.36 1451
4739.01 1485
4739.66 1491
4740.31 1515
4740.96 1501
4741.61 1522
4742.26 1467
4742.91 1456
4743.56 1542
4744.21 1516
4744.86 1471
4745.51 1497
4746.16 1463
4746.81 1474
4747.46 1486
4748.11 1512
4748.76 1553
4749.41 1603
4750.06 1702
4750.71 1737
4751.36 1663
4752.01 1697
4752.66 1671
4753.31 1642
4753.96 1605
4754.61 1622
4755.26 1619
4755.92 1590
4756.57 1567
4757.22 1588
4757.87 1685
4758.52 1672
4759.17 1689
4759.82 1865
4760.47 1809
4761.12 1800
4761.77 1768
4762.42 1715
4763.08 1663
4763.73 1589
4764.38 1577
4765.03 1517
4765.68 1602
4766.33 1590
4766.98 1552
4767.64 1574
4768.29 1562
4768.94 1473
4769.59 1429
4770.24 1396
4770.89 1471
4771.54 1349
4772.20 1406
4772.85 1379
4773.50 1401
4774.15 1391
4774.80 1381
4775.46 1386
4776.11 1390
4776.76 1488
4777.41 1423
4778.06 1352
4778.72 1397
4779.37 1417
4780.02 1421
4780.67 1452
4781.33 1379
4781.98 1403
4782.63 1354
4783.28 1438
4783.94 1433
4784.59 1458
4785.24 1460
4785.89 1504
4786.55 1600
4787.20 1575
4787.85 1602
4788.51 1685
4789.16 1697
4789.81 1665
4790.46 1732
4791.12 1704
4791.77 1683
4792.42 1666
4793.08 1635
4793.73 1672
4794.38 1646
4795.04 1586
4795.69 1595
4796.34 1696
4797.00 1876
4797.65 1939
4798.30 1999
4798.96 2234
4799.61 2437
4800.27 2425
4800.92 2391
4801.57 2373
4802.23 2299
4802.88 2261
4803.53 2053
4804.19 1954
4804.84 1858
4805.50 1791
4806.15 1721
4806.81 1705
4807.46 1665
4808.11 1650
4808.77 1617
4809.42 1581
4810.08 1537
4810.73 1516
4811.39 1542
4812.04 1497
4812.69 1532
4813.35 1575
4814.00 1585
4814.66 1569
4815.31 1578
4815.97 1607
4816.62 1603
4817.28 1583
4817.93 1617
4818.59 1635
4819.24 1711
4819.90 1779
4820.55 1800
4821.21 1809
4821.86 1829
4822.52 1831
4823.17 1853
4823.83 1850
4824.48 1746
4825.14 1780
4825.79 1753
4826.45 1725
4827.11 1644
4827.76 1613
4828.42 1626
4829.07 1660
4829.73 1699
4830.38 1705
4831.04 1731
4831.70 1791
4832.35 1784
4833.01 1839
4833.66 1821
4834.32 1872
4834.98 1798
4835.63 1803
4836.29 1895
4836.94 1913
4837.60 1877
4838.26 1936
4838.91 1958
4839.57 1930
4840.23 1972
4840.88 1887
4841.54 1916
4842.20 2006
4842.85 1933
4843.51 1938
4844.17 1981
4844.82 1938
4845.48 1929
4846.14 1907
4846.79 1942
4847.45 2023
4848.11 2149
4848.76 2191
4849.42 2222
4850.08 2266
4850.73 2273
4851.39 2182
4852.05 2176
4852.71 2098
4853.36 2146
4854.02 2164
4854.68 2078
4855.34 2171
4855.99 2358
4856.65 2391
4857.31 2444
4857.97 2478
4858.62 2398
4859.28 2406
4859.94 2339
4860.60 2235
4861.25 2178
4861.91 2089
4862.57 2145
4863.23 2080
4863.89 2078
4864.54 2114
4865.20 2135
4865.86 2058
4866.52 2124
4867.18 2018
4867.84 2046
4868.49 1973
4869.15 1919
4869.81 1933
4870.47 1875
4871.13 1765
4871.79 1808
4872.44 1885
4873.10 1791
4873.76 1809
4874.42 1774
4875.08 1806
4875.74 1769
4876.40 1756
4877.06 1784
4877.72 1844
4878.37 1900
4879.03 1890
4879.69 1793
4880.35 1674
4881.01 1660
4881.67 1704
4882.33 1734
4882.99 1715
4883.65 1714
4884.31 1734
4884.97 1681
4885.63 1706
4886.29 1749
4886.95 1675
4887.61 1666
4888.26 1601
4888.92 1680
4889.58 1735
4890.24 1749
4890.90 1685
4891.56 1778
4892.22 1697
4892.88 1715
4893.54 1791
4894.20 1746
4894.86 1713
4895.52 1709
4896.18 1725
4896.84 1757
4897.51 1796
4898.17 1830
4898.83 1886
4899.49 1871
4900.15 1870
4900.81 1810
4901.47 1734
4902.13 1738
4902.79 1649
4903.45 1611
4904.11 1524
4904.77 1531
4905.43 1491
4906.09 1532
4906.75 1496
4907.41 1524
4908.08 1459
4908.74 1500
4909.40 1485
4910.06 1529
4910.72 1565
4911.38 1476
4912.04 1429
4912.70 1397
4913.37 1432
4914.03 1376
4914.69 1363
4915.35 1415
4916.01 1387
4916.67 1388
4917.33 1409
4918.00 1446
4918.66 1391
4919.32 1362
4919.98 1341
4920.64 1389
4921.31 1330
4921.97 1342
4922.63 1356
4923.29 1320
4923.95 1366
4924.62 1327
4925.28 1313
4925.94 1377
4926.60 1371
4927.26 1382
4927.93 1376
4928.59 1355
4929.25 1359
4929.91 1334
4930.58 1359
4931.24 1360
4931.90 1339
4932.56 1342
4933.23 1317
4933.89 1340
4934.55 1373
4935.22 1310
4935.88 1333
4936.54 1276
4937.20 1282
4937.87 1351
4938.53 1343
4939.19 1331
4939.86 1341
4940.52 1344
4941.18 1332
4941.85 1391
4942.51 1373
4943.17 1316
4943.84 1348
4944.50 1342
4945.16 1338
4945.83 1279
4946.49 1272
4947.15 1328
4947.82 1319
4948.48 1310
4949.15 1301
4949.81 1306
4950.47 1341
4951.14 1367
4951.80 1390
4952.47 1339
4953.13 1289
4953.79 1378
4954.46 1355
4955.12 1444
4955.79 1451
4956.45 1592
4957.11 1629
4957.78 1735
4958.44 1883
4959.11 2086
4959.77 2240
4960.44 2286
4961.10 2327
4961.77 2397
4962.43 2408
4963.10 2345
4963.76 2238
4964.42 2223
4965.09 2143
4965.75 1934
4966.42 1747
4967.08 1655
4967.75 1573
4968.41 1467
4969.08 1433
4969.74 1406
4970.41 1382
4971.08 1362
4971.74 1345
4972.41 1461
4973.07 1453
4973.74 1476
4974.40 1429
4975.07 1420
4975.73 1426
4976.40 1440
4977.06 1414
4977.73 1409
4978.40 1406
4979.06 1360
4979.73 1303
4980.39 1254
4981.06 1231
4981.73 1240
4982.39 1255
4983.06 1220
4983.72 1283
4984.39 1262
4985.06 1306
4985.72 1333
4986.39 1293
4987.05 1298
4987.72 1273
4988.39 1260
4989.05 1336
4989.72 1323
4990.39 1272
4991.05 1297
4991.72 1265
4992.39 1340
4993.05 1281
4993.72 1277
4994.39 1301
4995.05 1265
4995.72 1254
4996.39 1249
4997.05 1188
4997.72 1177
4998.39 1199
4999.06 1180
4999.72 1216
5000.39 1219
5001.06 1223
5001.73 1206
5002.39 1147
5003.06 1167
5003.73 1119
5004.39 1137
5005.06 1171
5005.73 1173
5006.40 1170
5007.07 1173
5007.73 1178
5008.40 1184
5009.07 1167
5009.74 1187
5010.40 1169
5011.07 1116
5011.74 1193
5012.41 1129
5013.08 1135
5013.74 1121
5014.41 1183
5015.08 1150
5015.75 1082
5016.42 1042
5017.09 1122
5017.75 1110
5018.42 1141
5019.09 1075
5019.76 1089
5020.43 1173
5021.10 1131
5021.76 1173
5022.43 1153
5023.10 1122
5023.77 1104
5024.44 1118
5025.11 1069
5025.78 1097
5026.45 1093
5027.12 1108
5027.78 1064
5028.45 1085
5029.12 1122
5029.79 1166
5030.46 1129
5031.13 1102
5031.80 1118
5032.47 1103
5033.14 1072
5033.81 1093
5034.48 1147
5035.15 1061
5035.82 1092
5036.49 1062
5037.16 1138
5037.83 1106
5038.50 1122
5039.16 1064
5039.83 1040
5040.50 1039
5041.17 1109
5041.84 1111
5042.51 1097
5043.18 1103
5043.85 1136
5044.52 1149
5045.20 1099
5045.87 1116
5046.54 1075
5047.21 1091
5047.88 1085
5048.55 1157
5049.22 1140
5049.89 1128
5050.56 1100
5051.23 1116
5051.90 1092
5052.57 1078
5053.24 1125
5053.91 1121
5054.58 1161
5055.25 1082
5055.92 1042
5056.60 1027
5057.27 1130
5057.94 1051
5058.61 1065
5059.28 1078
5059.95 1148
5060.62 1125
5061.29 1057
5061.96 1120
5062.64 1091
5063.31 1078
5063.98 1135
5064.65 1097
5065.32 1090
5065.99 1038
5066.66 1085
5067.34 1096
5068.01 1030
5068.68 1025
5069.35 1074
5070.02 1098
5070.70 1078
5071.37 1095
5072.04 1065
5072.71 1121
5073.38 1125
5074.06 1110
5074.73 1138
5075.40 1094
5076.07 1076
5076.74 1082
5077.42 1096
5078.09 1141
5078.76 1182
5079.43 1177
5080.11 1180
5080.78 1132
5081.45 1168
5082.12 1201
5082.80 1178
5083.47 1181
5084.14 1173
5084.82 1151
5085.49 1141
5086.16 1192
5086.83 1172
5087.51 1258
5088.18 1313
5088.85 1330
5089.53 1317
5090.20 1282
5090.87 1293
5091.55 1290
5092.22 1326
5092.89 1254
5093.57 1304
5094.24 1239
5094.91 1262
5095.59 1214
5096.26 1187
5096.93 1214
5097.61 1212
5098.28 1204
5098.96 1225
5099.63 1200
5100.30 1238
5100.98 1171
5101.65 1216
5102.32 1288
5103.00 1303
5103.67 1275
5104.35 1255
5105.02 1286
5105.70 1257
5106.37 1252
5107.04 1269
5107.72 1256
5108.39 1254
5109.07 1164
5109.74 1130
5110.42 1190
5111.09 1125
5111.77 1148
5112.44 1170
5113.11 1255
5113.79 1231
5114.46 1249
5115.14 1311
5115.81 1414
5116.49 1514
5117.16 1592
5117.84 1688
5118.51 1689
5119.19 1699
5119.86 1762
5120.54 1617
5121.21 1481
5121.89 1404
5122.57 1369
5123.24 1390
5123.92 1280
5124.59 1260
5125.27 1246
5125.94 1245
5126.62 1269
5127.29 1244
5127.97 1309
5128.64 1240
5129.32 1267
5130.00 1277
5130.67 1301
5131.35 1218
5132.02 1260
5132.70 1302
5133.38 1277
5134.05 1262
5134.73 1214
5135.40 1218
5136.08 1278
5136.76 1293
5137.43 1250
5138.11 1292
5138.79 1248
5139.46 1313
5140.14 1227
5140.82 1228
5141.49 1233
5142.17 1218
5142.85 1227
5143.52 1161
5144.20 1140
5144.88 1181
5145.55 1144
5146.23 1129
5146.91 1176
5147.58 1089
5148.26 1146
5148.94 1127
5149.61 1146
5150.29 1158
5150.97 1120
5151.65 1103
5152.32 1090
5153.00 1072
5153.68 1127
5154.36 1199
5155.03 1210
5155.71 1178
5156.39 1177
5157.07 1246
5157.74 1236
5158.42 1219
5159.10 1250
5159.78 1197
5160.45 1138
5161.13 1182
5161.81 1143
5162.49 1182
5163.17 1152
5163.84 1125
5164.52 1111
5165.20 1140
5165.88 1109
5166.56 1091
5167.24 1134
5167.91 1116
5168.59 1095
5169.27 1034
5169.95 1042
5170.63 1022
5171.31 1108
5171.98 1033
5172.66 1083
5173.34 1142
5174.02 1118
5174.70 1148
5175.38 1182
5176.06 1186
5176.74 1118
5177.41 1149
5178.09 1153
5178.77 1107
5179.45 1141
5180.13 1058
5180.81 1060
5181.49 1081
5182.17 1112
5182.85 1111
5183.53 1066
5184.21 1076
5184.89 1069
5185.57 1154
5186.24 1100
5186.92 1137
5187.60 1087
5188.28 1044
5188.96 1088
5189.64 1104
5190.32 1091
5191.00 1092
5191.68 1033
5192.36 1074
5193.04 1025
5193.72 1045
5194.40 1004
5195.08 1014
5195.76 1042
5196.44 1029
5197.12 1052
5197.80 1071
5198.48 1052
5199.16 1026
5199.84 1033
5200.52 1048
5201.21 1052
5201.89 1075
5202.57 1075
5203.25 1087
5203.93 1065
5204.61 1135
5205.29 1162
5205.97 1119
5206.65 1117
5207.33 1172
5208.01 1167
5208.69 1147
5209.37 1156
5210.06 1070
5210.74 1100
5211.42 1111
5212.10 1155
5212.78 1180
5213.46 1176
5214.14 1184
5214.82 1232
5215.51 1107
5216.19 1144
5216.87 1187
5217.55 1213
5218.23 1116
5218.91 1080
5219.60 1176
5220.28 1234
5220.96 1290
5221.64 1300
5222.32 1196
5223.00 1212
5223.69 1304
5224.37 1290
5225.05 1195
5225.73 1128
5226.41 1130
5227.10 1087
5227.78 1221
5228.46 1157
5229.14 1183
5229.83 1206
5230.51 1131
5231.19 1131
5231.87 1150
5232.56 1168
5233.24 1182
5233.92 1234
5234.60 1228
5235.29 1279
5235.97 1228
5236.65 1244
5237.34 1182
5238.02 1251
5238.70 1230
5239.38 1236
5240.07 1273
5240.75 1311
5241.43 1306
5242.12 1281
5242.80 1284
5243.48 1350
5244.17 1292
5244.85 1356
5245.53 1309
5246.22 1248
5246.90 1217
5247.58 1193
5248.27 1268
5248.95 1308
5249.63 1301
5250.32 1350
5251.00 1368
5251.69 1356
5252.37 1377
5253.05 1397
5253.74 1382
5254.42 1303
5255.11 1273
5255.79 1336
5256.47 1205
5257.16 1232
5257.84 1179
5258.53 1235
5259.21 1318
5259.89 1452
5260.58 1378
5261.26 1383
5261.95 1348
5262.63 1391
5263.32 1384
5264.00 1279
5264.69 1303
5265.37 1305
5266.06 1309
5266.74 1254
5267.43 1275
5268.11 1324
5268.79 1298
5269.48 1284
5270.16 1264
5270.85 1306
5271.53 1224
5272.22 1272
5272.91 1242
5273.59 1281
5274.28 1173
5274.96 1185
5275.65 1213
5276.33 1210
5277.02 1317
5277.70 1261
5278.39 1286
5279.07 1308
5279.76 1323
5280.45 1316
5281.13 1362
5281.82 1344
5282.50 1338
5283.19 1302
5283.87 1285
5284.56 1220
5285.25 1258
5285.93 1290
5286.62 1288
5287.30 1231
5287.99 1255
5288.68 1278
5289.36 1264
5290.05 1269
5290.74 1265
5291.42 1264
5292.11 1343
5292.79 1356
5293.48 1369
5294.17 1338
5294.85 1366
5295.54 1375
5296.23 1352
5296.91 1449
5297.60 1400
5298.29 1442
5298.98 1523
5299.66 1567
5300.35 1502
5301.04 1544
5301.72 1607
5302.41 1728
5303.10 1826
5303.78 1903
5304.47 2003
5305.16 2004
5305.85 1943
5306.53 1837
5307.22 1895
5307.91 1836
5308.60 1972
5309.28 1915
5309.97 1964
5310.66 2038
5311.35 2206
5312.03 2360
5312.72 2599
5313.41 2782
5314.10 2736
5314.79 2811
5315.47 2888
5316.16 2783
5316.85 2631
5317.54 2485
5318.23 2261
5318.91 2088
5319.60 1944
5320.29 1810
5320.98 1682
5321.67 1610
5322.36 1522
5323.04 1464
5323.73 1465
5324.42 1401
5325.11 1340
5325.80 1331
5326.49 1375
5327.18 1320
5327.86 1308
5328.55 1248
5329.24 1225
5329.93 1183
5330.62 1258
5331.31 1253
5332.00 1175
5332.69 1202
5333.38 1209
5334.06 1231
5334.75 1164
5335.44 1178
5336.13 1191
5336.82 1190
5337.51 1193
5338.20 1183
5338.89 1175
5339.58 1165
5340.27 1187
5340.96 1308
5341.65 1238
5342.34 1273
5343.03 1252
5343.72 1316
5344.41 1316
5345.10 1318
5345.79 1345
5346.48 1414
5347.17 1562
5347.86 1547
5348.55 1553
5349.24 1639
5349.93 1722
5350.62 1610
5351.31 1633
5352.00 1563
5352.69 1535
5353.38 1443
5354.07 1420
5354.76 1448
5355.45 1326
5356.14 1331
5356.83 1285
5357.52 1261
5358.21 1257
5358.90 1238
5359.59 1247
5360.29 1322
5360.98 1294
5361.67 1277
5362.36 1269
5363.05 1266
5363.74 1252
5364.43 1219
5365.12 1234
5365.81 1213
5366.50 1149
5367.20 1159
5367.89 1193
5368.58 1165
5369.27 1178
5369.96 1153
5370.65 1163
5371.34 1142
5372.04 1225
5372.73 1161
5373.42 1128
5374.11 1153
5374.80 1216
5375.49 1169
5376.19 1128
5376.88 1149
5377.57 1152
5378.26 1133
5378.95 1068
5379.65 1119
5380.34 1123
5381.03 1094
5381.72 1092
5382.42 1101
5383.11 1105
5383.80 1138
5384.49 1165
5385.19 1180
5385.88 1211
5386.57 1203
5387.26 1207
5387.96 1211
5388.65 1295
5389.34 1347
5390.03 1430
5390.73 1357
5391.42 1328
5392.11 1329
5392.80 1326
5393.50 1288
5394.19 1245
5394.88 1255
5395.58 1252
5396.27 1168
5396.96 1233
5397.66 1195
5398.35 1180
5399.04 1200
5399.74 1196
5400.43 1172
5401.12 1157
5401.82 1155
5402.51 1187
5403.20 1220
5403.90 1177
5404.59 1196
5405.29 1173
5405.98 1191
5406.67 1218
5407.37 1160
5408.06 1116
5408.75 1179
5409.45 1162
5410.14 1164
5410.84 1212
5411.53 1227
5412.23 1198
5412.92 1198
5413.61 1186
5414.31 1133
5415.00 1205
5415.70 1196
5416.39 1273
5417.09 1179
5417.78 1214
5418.47 1188
5419.17 1203
5419.86 1325
5420.56 1261
5421.25 1285
5421.95 1242
5422.64 1317
5423.34 1207
5424.03 1264
5424.73 1288
5425.42 1238
5426.12 1261
5426.81 1316
5427.51 1334
5428.20 1268
5428.90 1286
5429.59 1339
5430.29 1339
5430.99 1283
5431.68 1300
5432.38 1217
5433.07 1263
5433.77 1309
5434.46 1380
5435.16 1400
5435.85 1382
5436.55 1370
5437.25 1362
5437.94 1338
5438.64 1338
5439.33 1330
5440.03 1306
5440.73 1298
5441.42 1322
5442.12 1335
5442.81 1332
5443.51 1413
5444.21 1543
5444.90 1566
5445.60 1522
5446.29 1546
5446.99 1558
5447.69 1666
5448.38 1708
5449.08 1601
5449.78 1589
5450.47 1524
5451.17 1476
5451.87 1454
5452.56 1453
5453.26 1395
5453.96 1371
5454.65 1360
5455.35 1359
5456.05 1369
5456.75 1333
5457.44 1370
5458.14 1447
5458.84 1454
5459.53 1413
5460.23 1443
5460.93 1474
5461.63 1492
5462.32 1485
5463.02 1515
5463.72 1497
5464.42 1540
5465.11 1535
5465.81 1508
5466.51 1444
5467.21 1415
5467.90 1442
5468.60 1475
5469.30 1568
5470.00 1479
5470.70 1533
5471.39 1629
5472.09 1626
5472.79 1626
5473.49 1654
5474.19 1638
5474.88 1680
5475.58 1738
5476.28 1786
5476.98 1944
5477.68 2171
5478.38 2440
5479.07 2615
5479.77 2629
5480.47 2790
5481.17 2726
5481.87 2693
5482.57 2522
5483.27 2388
5483.96 2242
5484.66 2081
5485.36 1998
5486.06 1961
5486.76 1961
5487.46 2016
5488.16 2005
5488.86 1923
5489.56 2003
5490.26 2030
5490.96 2069
5491.65 2076
5492.35 2108
5493.05 2103
5493.75 2143
5494.45 2117
5495.15 2089
5495.85 2244
5496.55 2369
5497.25 2565
5497.95 2738
5498.65 3230
5499.35 3689
5500.05 4065
5500.75 4172
5501.45 4096
5502.15 3777
5502.85 3413
5503.55 3026
5504.25 2608
5504.95 2320
5505.65 2118
5506.35 1921
5507.05 1859
5507.75 1840
5508.45 1778
5509.15 1811
5509.85 1780
5510.55 1760
5511.25 1703
5511.95 1685
5512.65 1693
5513.35 1718
5514.05 1647
5514.76 1708
5515.46 1731
5516.16 1726
5516.86 1735
5517.56 1722
5518.26 1725
5518.96 1614
5519.66 1674
5520.36 1636
5521.06 1609
5521.77 1601
5522.47 1603
5523.17 1516
5523.87 1455
5524.57 1430
5525.27 1402
5525.97 1392
5526.67 1373
5527.38 1385
5528.08 1371
5528.78 1351
5529.48 1345
5530.18 1396
5530.88 1400
5531.59 1380
5532.29 1386
5532.99 1381
5533.69 1358
5534.39 1468
5535.10 1430
5535.80 1379
5536.50 1386
5537.20 1455
5537.90 1497
5538.61 1464
5539.31 1442
5540.01 1471
5540.71 1435
5541.42 1426
5542.12 1402
5542.82 1390
5543.52 1315
5544.23 1345
5544.93 1354
5545.63 1324
5546.33 1315
5547.04 1261
5547.74 1315
5548.44 1374
5549.15 1351
5549.85 1357
5550.55 1327
5551.26 1324
5551.96 1334
5552.66 1366
5553.36 1318
5554.07 1347
5554.77 1321
5555.47 1348
5556.18 1266
5556.88 1337
5557.58 1371
5558.29 1368
5558.99 1373
5559.70 1412
5560.40 1408
5561.10 1467
5561.81 1481
5562.51 1539
5563.21 1494
5563.92 1536
5564.62 1530
5565.33 1505
5566.03 1424
5566.73 1378
5567.44 1364
5568.14 1344
5568.85 1313
5569.55 1340
5570.25 1337
5570.96 1374
5571.66 1306
5572.37 1349
5573.07 1391
5573.78 1391
5574.48 1372
5575.19 1366
5575.89 1402
5576.59 1362
5577.30 1347
5578.00 1362
5578.71 1348
5579.41 1288
5580.12 1265
5580.82 1262
5581.53 1246
5582.23 1255
5582.94 1252
5583.64 1290
5584.35 1279
5585.05 1277
5585.76 1300
5586.46 1256
5587.17 1225
5587.88 1239
5588.58 1258
5589.29 1242
5589.99 1274
5590.70 1256
5591.40 1229
5592.11 1231
5592.81 1244
5593.52 1275
5594.23 1248
5594.93 1287
5595.64 1248
5596.34 1289
5597.05 1207
5597.76 1185
5598.46 1211
5599.17 1230
5599.87 1189
5600.58 1220
5601.29 1268
5601.99 1262
5602.70 1268
5603.41 1230
5604.11 1256
5604.82 1284
5605.52 1209
5606.23 1197
5606.94 1193
5607.64 1124
5608.35 1206
5609.06 1189
5609.76 1215
5610.47 1172
5611.18 1144
5611.88 1186
5612.59 1282
5613.30 1191
5614.01 1192
5614.71 1177
5615.42 1163
5616.13 1175
5616.83 1245
5617.54 1200
5618.25 1235
5618.96 1281
5619.66 1224
5620.37 1266
5621.08 1215
5621.79 1214
5622.49 1207
5623.20 1239
5623.91 1232
5624.62 1191
5625.32 1254
5626.03 1256
5626.74 1244
5627.45 1239
5628.16 1253
5628.86 1241
5629.57 1295
5630.28 1252
5630.99 1272
5631.70 1281
5632.40 1360
5633.11 1343
5633.82 1386
5634.53 1497
5635.24 1433
5635.95 1470
5636.65 1529
5637.36 1605
5638.07 1614
5638.78 1691
5639.49 1751
5640.20 1746
5640.91 1849
5641.61 1747
5642.32 1645
5643.03 1613
5643.74 1512
5644.45 1481
5645.16 1397
5645.87 1390
5646.58 1348
5647.29 1408
5648.00 1423
5648.70 1382
5649.41 1400
5650.12 1404
5650.83 1447
5651.54 1362
5652.25 1399
5652.96 1438
5653.67 1456
5654.38 1446
5655.09 1461
5655.80 1403
5656.51 1415
5657.22 1469
5657.93 1455
5658.64 1505
5659.35 1540
5660.06 1638
5660.77 1579
5661.48 1520
5662.19 1438
5662.90 1469
5663.61 1470
5664.32 1421
5665.03 1396
5665.74 1394
5666.45 1389
5667.16 1411
5667.87 1456
5668.58 1528
5669.29 1577
5670.00 1621
5670.71 1664
5671.42 1663
5672.13 1622
5672.84 1561
5673.56 1564
5674.27 1456
5674.98 1482
5675.69 1379
5676.40 1372
5677.11 1424
5677.82 1496
5678.53 1398
5679.24 1387
5679.95 1387
5680.67 1452
5681.38 1432
5682.09 1399
5682.80 1448
5683.51 1378
5684.22 1391
5684.93 1379
5685.65 1362
5686.36 1316
5687.07 1304
5687.78 1318
5688.49 1384
5689.20 1351
5689.92 1344
5690.63 1376
5691.34 1414
5692.05 1408
5692.76 1352
5693.47 1386
5694.19 1404
5694.90 1405
5695.61 1329
5696.32 1349
5697.04 1370
5697.75 1355
5698.46 1333
5699.17 1323
5699.89 1361
5700.60 1361
5701.31 1356
5702.02 1389
5702.74 1440
5703.45 1436
5704.16 1435
5704.87 1404
5705.59 1455
5706.30 1441
5707.01 1442
5707.72 1410
5708.44 1411
5709.15 1345
5709.86 1368
5710.58 1398
5711.29 1451
5712.00 1479
5712.72 1420
5713.43 1414
5714.14 1459
5714.86 1451
5715.57 1436
5716.28 1477
5717.00 1483
5717.71 1483
5718.42 1470
5719.14 1486
5719.85 1481
5720.56 1472
5721.28 1492
5721.99 1535
5722.71 1539
5723.42 1576
5724.13 1594
5724.85 1537
5725.56 1510
5726.28 1572
5726.99 1613
5727.70 1598
5728.42 1642
5729.13 1609
5729.85 1645
5730.56 1586
5731.28 1679
5731.99 1677
5732.70 1676
5733.42 1682
5734.13 1653
5734.85 1697
5735.56 1651
5736.28 1671
5736.99 1757
5737.71 1734
5738.42 1700
5739.14 1752
5739.85 1732
5740.57 1850
5741.28 1822
5742.00 1893
5742.71 1897
5743.43 1933
5744.14 1876
5744.86 1938
5745.57 2068
5746.29 2063
5747.00 2131
5747.72 2164
5748.43 2246
5749.15 2273
5749.87 2338
5750.58 2338
5751.30 2385
5752.01 2282
5752.73 2352
5753.44 2396
5754.16 2411
5754.88 2419
5755.59 2536
5756.31 2610
5757.02 2677
5757.74 2853
5758.46 2850
5759.17 3035
5759.89 3178
5760.60 3266
5761.32 3492
5762.04 3776
5762.75 3881
5763.47 3916
5764.19 3982
5764.90 4289
5765.62 4941
5766.34 5703
5767.05 6912
5767.77 8819
5768.49 10736
5769.20 12646
5769.92 14019
5770.64 14077
5771.35 13456
5772.07 11952
5772.79 10055
5773.50 8209
5774.22 6773
5774.94 5685
5775.65 5046
5776.37 4820
5777.09 4727
5777.81 4629
5778.52 4558
5779.24 4552
5779.96 4507
5780.68 4519
5781.39 4553
5782.11 4598
5782.83 4604
5783.55 4794
5784.26 4729
5784.98 4697
5785.70 4504
5786.42 4376
5787.14 4263
5787.85 4063
5788.57 4074
5789.29 3945
5790.01 3794
5790.73 3621
5791.44 3405
5792.16 3334
5792.88 3125
5793.60 3089
5794.32 3014
5795.03 2971
5795.75 2852
5796.47 2840
5797.19 2761
5797.91 2601
5798.63 2597
5799.35 2584
5800.06 2531
5800.78 2568
5801.50 2538
5802.22 2491
5802.94 2435
5803.66 2468
5804.38 2405
5805.10 2323
5805.82 2353
5806.53 2474
5807.25 2586
5807.97 2802
5808.69 2823
5809.41 2862
5810.13 2857
5810.85 2775
5811.57 2645
5812.29 2490
5813.01 2355
5813.73 2238
5814.45 2232
5815.17 2146
5815.89 2120
5816.61 2107
5817.33 2152
5818.05 2125
5818.77 2131
5819.49 2103
5820.20 2145
5820.92 2129
5821.64 2056
5822.36 2093
5823.09 2114
5823.81 2045
5824.53 2052
5825.25 2000
5825.97 1997
5826.69 2023
5827.41 2034
5828.13 1964
5828.85 1968
5829.57 1931
5830.29 2002
5831.01 1888
5831.73 1908
5832.45 1810
5833.17 1886
5833.89 1861
5834.61 1829
5835.33 1785
5836.05 1750
5836.78 1738
5837.50 1747
5838.22 1787
5838.94 1773
5839.66 1722
5840.38 1750
5841.10 1804
5841.82 1787
5842.54 1851
5843.27 1847
5843.99 1796
5844.71 1798
5845.43 1745
5846.15 1738
5846.87 1711
5847.59 1686
5848.32 1658
5849.04 1700
5849.76 1797
5850.48 1727
5851.20 1740
5851.93 1737
5852.65 1710
5853.37 1706
5854.09 1670
5854.81 1662
5855.54 1713
5856.26 1691
5856.98 1678
5857.70 1695
5858.42 1601
5859.15 1567
5859.87 1648
5860.59 1599
5861.31 1568
5862.04 1601
5862.76 1532
5863.48 1577
5864.20 1592
5864.93 1581
5865.65 1555
5866.37 1577
5867.10 1566
5867.82 1415
5868.54 1426
5869.26 1447
5869.99 1493
5870.71 1423
5871.43 1405
5872.16 1413
5872.88 1398
5873.60 1373
5874.33 1350
5875.05 1379
5875.77 1323
5876.50 1386
5877.22 1476
5877.94 1406
5878.67 1422
5879.39 1401
5880.11 1411
5880.84 1404
5881.56 1458
5882.28 1442
5883.01 1413
5883.73 1321
5884.46 1373
5885.18 1401
5885.90 1346
5886.63 1447
5887.35 1386
5888.08 1347
5888.80 1309
5889.52 1300
5890.25 1376
5890.97 1356
5891.70 1356
5892.42 1322
5893.15 1346
5893.87 1323
5894.59 1360
5895.32 1349
5896.04 1327
5896.77 1330
5897.49 1312
5898.22 1371
5898.94 1419
5899.67 1363
5900.39 1351
5901.12 1364
5901.84 1442
5902.57 1433
5903.29 1387
5904.02 1428
5904.74 1405
5905.47 1363
5906.19 1408
5906.92 1397
5907.64 1430
5908.37 1375
5909.09 1426
5909.82 1450
5910.55 1420
5911.27 1424
5912.00 1499
5912.72 1426
5913.45 1478
5914.17 1432
5914.90 1457
5915.63 1421
5916.35 1430
5917.08 1452
5917.80 1434
5918.53 1400
5919.25 1443
5919.98 1455
5920.71 1433
5921.43 1459
5922.16 1500
5922.89 1544
5923.61 1483
5924.34 1483
5925.06 1520
5925.79 1623
5926.52 1606
5927.24 1579
5927.97 1589
5928.70 1538
5929.42 1646
5930.15 1617
5930.88 1665
5931.60 1682
5932.33 1675
5933.06 1725
5933.78 1775
5934.51 1768
5935.24 1773
5935.97 1786
5936.69 1799
5937.42 1863
5938.15 1809
5938.87 1784
5939.60 1862
5940.33 1871
5941.06 1948
5941.78 1960
5942.51 1989
5943.24 1968
5943.97 1986
5944.69 2019
5945.42 2079
5946.15 2140
5946.88 2133
5947.60 2146
5948.33 2195
5949.06 2238
5949.79 2338
5950.52 2415
5951.24 2500
5951.97 2673
5952.70 2658
5953.43 2736
5954.16 2670
5954.88 2668
5955.61 2704
5956.34 2613
5957.07 2634
5957.80 2573
5958.53 2577
5959.25 2634
5959.98 2666
5960.71 2683
5961.44 2675
5962.17 2742
5962.90 2768
5963.63 2887
5964.36 3180
5965.08 3444
5965.81 3750
5966.54 3818
5967.27 3790
5968.00 3738
5968.73 3686
5969.46 3424
5970.19 3379
5970.92 3268
5971.65 3176
5972.37 3166
5973.10 3120
5973.83 3145
5974.56 3184
5975.29 3150
5976.02 3248
5976.75 3321
5977.48 3308
5978.21 3429
5978.94 3494
5979.67 3605
5980.40 3630
5981.13 3735
5981.86 3852
5982.59 3861
5983.32 3935
5984.05 3906
5984.78 3813
5985.51 3865
5986.24 3905
5986.97 3852
5987.70 3886
5988.43 3984
5989.16 4042
5989.89 4020
5990.62 4001
5991.35 4096
5992.08 4134
5992.81 4215
5993.54 4358
5994.27 4382
5995.00 4299
5995.74 4291
5996.47 4275
5997.20 4317
5997.93 4350
5998.66 4238
5999.39 4157
6000.12 4106
6000.85 4068
6001.58 3937
6002.31 3959
6003.04 3922
6003.78 3861
6004.51 3862
6005.24 4067
6005.97 4322
6006.70 4662
6007.43 5113
6008.16 5781
6008.90 6668
6009.63 7783
6010.36 8867
6011.09 10007
6011.82 10778
6012.55 11273
6013.29 11466
6014.02 11393
6014.75 10910
6015.48 9968
6016.21 9021
6016.95 8150
6017.68 7085
6018.41 6070
6019.14 5308
6019.87 4674
6020.61 4191
6021.34 3778
6022.07 3639
6022.80 3444
6023.54 3217
6024.27 3116
6025.00 3155
6025.73 3112
6026.47 3051
6027.20 2939
6027.93 2964
6028.66 2999
6029.40 2906
6030.13 2878
6030.86 2739
6031.59 2681
6032.33 2637
6033.06 2624
6033.79 2519
6034.53 2543
6035.26 2590
6035.99 2533
6036.73 2578
6037.46 2614
6038.19 2674
6038.93 2630
6039.66 2700
6040.39 2764
6041.13 2755
6041.86 2769
6042.59 2795
6043.33 2788
6044.06 2935
6044.79 2980
6045.53 2940
6046.26 2963
6047.00 3000
6047.73 3036
6048.46 3070
6049.20 3234
6049.93 3290
6050.67 3338
6051.40 3395
6052.13 3446
6052.87 3506
6053.60 3528
6054.34 3434
6055.07 3361
6055.81 3301
6056.54 3132
6057.27 3110
6058.01 3047
6058.74 3028
6059.48 3009
6060.21 2950
6060.95 2952
6061.68 2918
6062.42 2911
6063.15 2850
6063.89 2792
6064.62 2837
6065.36 2816
6066.09 2716
6066.83 2703
6067.56 2682
6068.30 2668
6069.03 2683
6069.77 2679
6070.50 2613
6071.24 2647
6071.97 2592
6072.71 2590
6073.44 2547
6074.18 2434
6074.91 2456
6075.65 2491
6076.39 2550
6077.12 2539
6077.86 2543
6078.59 2493
6079.33 2462
6080.06 2351
6080.80 2394
6081.54 2335
6082.27 2374
6083.01 2345
6083.74 2285
6084.48 2252
6085.22 2344
6085.95 2350
6086.69 2413
6087.42 2391
6088.16 2311
6088.90 2390
6089.63 2460
6090.37 2541
6091.11 2561
6091.84 2576
6092.58 2494
6093.32 2496
6094.05 2460
6094.79 2392
6095.53 2276
6096.26 2304
6097.00 2316
6097.74 2267
6098.47 2249
6099.21 2226
6099.95 2272
6100.69 2300
6101.42 2229
6102.16 2262
6102.90 2227
6103.63 2243
6104.37 2215
6105.11 2145
6105.85 2150
6106.58 2193
6107.32 2164
6108.06 2221
6108.80 2224
6109.53 2284
6110.27 2354
6111.01 2391
6111.75 2386
6112.49 2390
6113.22 2467
6113.96 2424
6114.70 2509
6115.44 2403
6116.17 2510
6116.91 2561
6117.65 2475
6118.39 2459
6119.13 2484
6119.87 2464
6120.60 2566
6121.34 2556
6122.08 2572
6122.82 2586
6123.56 2586
6124.30 2639
6125.03 2629
6125.77 2576
6126.51 2624
6127.25 2613
6127.99 2617
6128.73 2627
6129.47 2515
6130.21 2567
6130.94 2668
6131.68 2679
6132.42 2648
6133.16 2692
6133.90 2781
6134.64 2869
6135.38 2912
6136.12 2997
6136.86 3119
6137.60 3204
6138.34 3286
6139.08 3365
6139.81 3421
6140.55 3477
6141.29 3439
6142.03 3376
6142.77 3303
6143.51 3186
6144.25 3245
6144.99 3152
6145.73 3122
6146.47 3077
6147.21 3027
6147.95 3043
6148.69 3062
6149.43 3034
6150.17 3138
6150.91 3176
6151.65 3236
6152.39 3285
6153.13 3295
6153.87 3312
6154.61 3299
6155.35 3303
6156.09 3342
6156.83 3365
6157.58 3343
6158.32 3417
6159.06 3465
6159.80 3470
6160.54 3484
6161.28 3550
6162.02 3744
6162.76 3889
6163.50 4080
6164.24 4324
6164.98 4489
6165.72 4622
6166.46 4823
6167.21 4913
6167.95 4803
6168.69 4926
6169.43 4796
6170.17 4610
6170.91 4608
6171.65 4528
6172.39 4440
6173.14 4462
6173.88 4468
6174.62 4578
6175.36 4552
6176.10 4634
6176.84 4928
6177.59 5209
6178.33 5801
6179.07 6628
6179.81 7707
6180.55 9017
6181.30 9964
6182.04 10839
6182.78 11477
6183.52 11402
6184.26 11029
6185.01 10341
6185.75 9374
6186.49 8503
6187.23 7721
6187.97 6857
6188.72 6257
6189.46 5799
6190.20 5608
6190.94 5402
6191.69 5352
6192.43 5104
6193.17 5150
6193.92 5037
6194.66 5034
6195.40 5059
6196.14 5049
6196.89 5032
6197.63 4926
6198.37 5030
6199.12 5073
6199.86 4891
6200.60 4980
6201.34 5031
6202.09 5146
6202.83 5568
6203.57 6118
6204.32 7173
6205.06 8678
6205.80 10665
6206.55 13285
6207.29 15706
6208.03 17578
6208.78 18863
6209.52 18771
6210.27 17972
6211.01 16643
6211.75 14849
6212.50 12890
6213.24 10957
6213.98 9238
6214.73 7766
6215.47 6732
6216.22 5886
6216.96 5326
6217.71 4880
6218.45 4671
6219.19 4469
6219.94 4343
6220.68 4364
6221.43 4231
6222.17 4232
6222.92 4294
6223.66 4316
6224.40 4218
6225.15 4069
6225.89 4092
6226.64 3855
6227.38 3636
6228.13 3480
6228.87 3330
6229.62 3214
6230.36 3243
6231.11 3223
6231.85 3170
6232.60 3152
6233.34 3232
6234.09 3206
6234.83 3279
6235.58 3428
6236.32 3713
6237.07 3986
6237.81 4353
6238.56 4715
6239.30 5071
6240.05 5120
6240.80 5141
6241.54 4991
6242.29 4768
6243.03 4482
6243.78 4267
6244.52 4390
6245.27 4342
6246.02 4305
6246.76 4343
6247.51 4204
6248.25 4172
6249.00 3937
6249.75 3848
6250.49 3705
6251.24 3569
6251.98 3498
6252.73 3383
6253.48 3406
6254.22 3371
6254.97 3303
6255.72 3356
6256.46 3297
6257.21 3242
6257.95 3228
6258.70 3229
6259.45 3165
6260.19 3174
6260.94 3161
6261.69 3084
6262.43 2977
6263.18 2972
6263.93 2915
6264.68 2823
6265.42 2798
6266.17 2818
6266.92 2871
6267.66 2827
6268.41 2832
6269.16 2794
6269.91 2801
6270.65 2889
6271.40 2863
6272.15 2896
6272.89 2963
6273.64 2947
6274.39 3041
6275.14 3021
6275.88 3093
6276.63 3158
6277.38 3291
6278.13 3344
6278.88 3293
6279.62 3298
6280.37 3203
6281.12 3051
6281.87 2998
6282.62 2864
6283.36 2793
6284.11 2726
6284.86 2647
6285.61 2606
6286.36 2578
6287.10 2559
6287.85 2546
6288.60 2501
6289.35 2532
6290.10 2515
6290.85 2510
6291.59 2463
6292.34 2390
6293.09 2362
6293.84 2418
6294.59 2413
6295.34 2379
6296.09 2387
6296.84 2381
6297.58 2335
6298.33 2243
6299.08 2260
6299.83 2226
6300.58 2268
6301.33 2193
6302.08 2164
6302.83 2139
6303.58 2162
6304.33 2159
6305.08 2190
6305.83 2164
6306.58 2288
6307.32 2237
6308.07 2282
6308.82 2353
6309.57 2347
6310.32 2422
6311.07 2483
6311.82 2574
6312.57 2546
6313.32 2598
6314.07 2663
6314.82 2604
6315.57 2653
6316.32 2738
6317.07 2665
6317.82 2587
6318.57 2477
6319.32 2422
6320.07 2309
6320.82 2232
6321.57 2183
6322.32 2138
6323.07 2138
6323.82 2111
6324.58 2048
6325.33 2079
6326.08 2115
6326.83 2056
6327.58 2078
6328.33 2012
6329.08 2009
6329.83 2012
6330.58 2036
6331.33 1905
6332.08 1926
6332.83 1960
6333.58 1913
6334.34 1889
6335.09 1833
6335.84 1881
6336.59 1885
6337.34 1887
6338.09 1915
6338.84 1880
6339.59 1869
6340.35 1869
6341.10 1800
6341.85 1793
6342.60 1816
6343.35 1812
6344.10 1855
6344.86 1891
6345.61 1880
6346.36 1883
6347.11 1985
6347.86 1992
6348.62 1960
6349.37 1988
6350.12 2090
6350.87 2066
6351.62 2121
6352.38 2149
6353.13 2209
6353.88 2160
6354.63 2216
6355.38 2238
6356.14 2236
6356.89 2149
6357.64 2078
6358.39 2030
6359.15 1944
6359.90 1958
6360.65 1930
6361.40 1899
6362.16 1847
6362.91 1884
6363.66 1878
6364.42 1911
6365.17 2010
6365.92 2071
6366.67 2117
6367.43 2156
6368.18 2141
6368.93 2037
6369.69 1983
6370.44 1960
6371.19 1933
6371.95 1999
6372.70 1916
6373.45 1902
6374.21 1860
6374.96 1836
6375.71 1873
6376.47 1832
6377.22 1858
6377.98 1871
6378.73 1846
6379.48 1914
6380.24 1909
6380.99 2017
6381.74 2028
6382.50 1916
6383.25 1883
6384.01 1893
6384.76 1875
6385.51 1857
6386.27 1694
6387.02 1799
6387.78 1754
6388.53 1753
6389.29 1689
6390.04 1759
6390.79 1787
6391.55 1783
6392.30 1745
6393.06 1692
6393.81 1672
6394.57 1736
6395.32 1723
6396.08 1629
6396.83 1723
6397.59 1687
6398.34 1711
6399.10 1671
6399.85 1630
6400.61 1612
6401.36 1699
6402.12 1688
6402.87 1600
6403.63 1609
6404.38 1587
6405.14 1613
6405.89 1631
6406.65 1677
6407.40 1602
6408.16 1590
6408.91 1607
6409.67 1608
6410.43 1619
6411.18 1572
6411.94 1580
6412.69 1585
6413.45 1600
6414.20 1599
6414.96 1618
6415.72 1607
6416.47 1612
6417.23 1673
6417.98 1600
6418.74 1542
6419.50 1590
6420.25 1572
6421.01 1541
6421.77 1598
6422.52 1616
6423.28 1581
6424.03 1583
6424.79 1558
6425.55 1539
6426.30 1538
6427.06 1575
6427.82 1585
6428.57 1562
6429.33 1581
6430.09 1552
6430.84 1538
6431.60 1582
6432.36 1588
6433.11 1636
6433.87 1646
6434.63 1629
6435.39 1617
6436.14 1682
6436.90 1729
6437.66 1673
6438.41 1708
6439.17 1741
6439.93 1777
6440.69 1776
6441.44 1721
6442.20 1766
6442.96 1680
6443.72 1670
6444.47 1712
6445.23 1777
6445.99 1782
6446.75 1812
6447.50 1851
6448.26 1865
6449.02 1877
6449.78 1843
6450.54 1793
6451.29 1824
6452.05 1853
6452.81 1820
6453.57 1831
6454.33 1841
6455.08 1839
6455.84 1846
6456.60 1879
6457.36 1864
6458.12 1845
6458.88 1878
6459.64 1889
6460.39 1873
6461.15 1957
6461.91 1993
6462.67 2055
6463.43 2113
6464.19 2043
6464.95 2095
6465.70 2210
6466.46 2110
6467.22 2140
6467.98 2106
6468.74 2004
6469.50 2060
6470.26 2069
6471.02 2101
6471.78 2065
6472.54 2086
6473.30 2128
6474.05 2096
6474.81 2122
6475.57 2149
6476.33 2246
6477.09 2265
6477.85 2288
6478.61 2304
6479.37 2370
6480.13 2431
6480.89 2338
6481.65 2436
6482.41 2475
6483.17 2490
6483.93 2511
6484.69 2527
6485.45 2583
6486.21 2610
6486.97 2596
6487.73 2617
6488.49 2633
6489.25 2652
6490.01 2739
6490.77 2849
6491.53 2820
6492.29 2887
6493.05 2933
6493.81 2901
6494.57 2856
6495.33 2815
6496.10 2758
6496.86 2816
6497.62 2762
6498.38 2668
6499.14 2777
6499.90 2794
6500.66 2957
6501.42 3061
6502.18 3239
6502.94 3657
6503.70 4366
6504.47 5524
6505.23 7219
6505.99 9080
6506.75 11005
6507.51 12537
6508.27 13321
6509.03 13460
6509.79 12555
6510.56 11334
6511.32 9921
6512.08 8480
6512.84 7127
6513.60 5991
6514.36 4957
6515.13 4296
6515.89 3835
6516.65 3481
6517.41 3180
6518.17 3130
6518.94 2993
6519.70 2915
6520.46 2986
6521.22 3005
6521.98 3035
6522.75 3104
6523.51 3270
6524.27 3262
6525.03 3392
6525.79 3547
6526.56 3497
6527.32 3493
6528.08 3424
6528.84 3219
6529.61 3161
6530.37 3051
6531.13 2956
6531.90 2894
6532.66 2811
6533.42 2825
6534.18 2876
6534.95 2911
6535.71 2993
6536.47 2880
6537.24 2920
6538.00 2844
6538.76 2716
6539.53 2711
6540.29 2683
6541.05 2666
6541.82 2634
6542.58 2667
6543.34 2821
6544.11 2904
6544.87 3030
6545.63 3068
6546.40 3144
6547.16 3169
6547.92 3101
6548.69 3073
6549.45 3009
6550.21 2980
6550.98 2986
6551.74 2918
6552.51 2909
6553.27 2895
6554.03 2893
6554.80 2934
6555.56 2971
6556.33 3019
6557.09 3040
6557.85 3021
6558.62 3108
6559.38 3065
6560.15 3098
6560.91 3127
6561.68 3160
6562.44 3171
6563.21 3250
6563.97 3233
6564.74 3195
6565.50 3175
6566.26 3059
6567.03 3169
6567.79 3129
6568.56 3184
6569.32 3222
6570.09 3203
6570.85 3199
6571.62 3229
6572.38 3277
6573.15 3229
6573.91 3167
6574.68 3274
6575.44 3244
6576.21 3304
6576.98 3264
6577.74 3274
6578.51 3342
6579.27 3378
6580.04 3428
6580.80 3490
6581.57 3514
6582.33 3621
6583.10 3676
6583.87 3693
6584.63 3630
6585.40 3620
6586.16 3516
6586.93 3588
6587.70 3661
6588.46 3652
6589.23 3748
6589.99 3912
6590.76 4214
6591.53 4546
6592.29 4805
6593.06 5104
6593.82 5236
6594.59 5471
6595.36 5643
6596.12 5630
6596.89 5424
6597.66 5293
6598.42 5215
6599.19 4891
6599.96 4516
6600.72 4206
6601.49 3975
6602.26 3696
6603.02 3527
6603.79 3432
6604.56 3388
6605.33 3291
6606.09 3207
6606.86 3208
6607.63 3169
6608.39 3202
6609.16 3190
6609.93 3184
6610.70 3239
6611.46 3173
6612.23 3070
6613.00 3139
6613.77 3118
6614.53 3090
6615.30 3140
6616.07 3201
6616.84 3275
6617.60 3383
6618.37 3461
6619.14 3583
6619.91 3667
6620.68 3709
6621.44 3777
6622.21 3928
6622.98 4001
6623.75 4032
6624.52 3966
6625.28 3878
6626.05 3754
6626.82 3629
6627.59 3523
6628.36 3502
6629.13 3479
6629.89 3460
6630.66 3527
6631.43 3651
6632.20 3824
6632.97 4023
6633.74 4191
6634.51 4343
6635.27 4515
6636.04 4671
6636.81 4760
6637.58 4969
6638.35 5098
6639.12 5194
6639.89 5486
6640.66 5646
6641.43 5602
6642.19 5454
6642.96 5317
6643.73 4942
6644.50 4576
6645.27 4224
6646.04 3872
6646.81 3636
6647.58 3385
6648.35 3116
6649.12 2954
6649.89 2881
6650.66 2894
6651.43 2809
6652.20 2714
6652.97 2730
6653.74 2637
6654.51 2695
6655.28 2640
6656.05 2533
6656.82 2581
6657.59 2627
6658.36 2493
6659.13 2520
6659.90 2536
6660.67 2543
6661.44 2559
6662.21 2513
6662.98 2529
6663.75 2461
6664.52 2442
6665.29 2447
6666.06 2455
6666.83 2521
6667.60 2519
6668.37 2555
6669.14 2647
6669.91 2662
6670.68 2615
6671.46 2679
6672.23 2661
6673.00 2631
6673.77 2572
6674.54 2650
6675.31 2671
6676.08 2724
6676.85 2705
6677.62 2718
6678.40 2690
6679.17 2748
6679.94 2814
6680.71 2780
6681.48 2825
6682.25 2801
6683.02 2883
6683.80 2888
6684.57 2998
6685.34 2967
6686.11 2867
6686.88 2789
6687.65 2642
6688.43 2578
6689.20 2537
6689.97 2567
6690.74 2431
6691.51 2404
6692.29 2357
6693.06 2293
6693.83 2261
6694.60 2289
6695.37 2250
6696.15 2295
6696.92 2261
6697.69 2252
6698.46 2235
6699.24 2218
6700.01 2180
6700.78 2221
6701.55 2182
6702.33 2114
6703.10 2148
6703.87 2222
6704.64 2156
6705.42 2051
6706.19 2150
6706.96 2084
6707.74 2019
6708.51 2052
6709.28 2066
6710.06 2001
6710.83 2042
6711.60 2024
6712.37 2015
6713.15 2018
6713.92 2030
6714.69 2059
6715.47 1990
6716.24 2046
6717.01 2067
6717.79 2009
6718.56 1945
6719.34 1963
6720.11 1949
6720.88 1992
6721.66 1958
6722.43 1998
6723.20 1933
6723.98 1955
6724.75 1918
6725.53 1938
6726.30 1925
6727.07 1953
6727.85 1938
6728.62 1904
6729.40 1880
6730.17 1881
6730.95 1864
6731.72 1879
6732.49 1883
6733.27 1924
6734.04 1937
6734.82 1923
6735.59 1983
6736.37 2040
6737.14 2006
6737.92 1981
6738.69 2010
6739.47 2005
6740.24 1993
6741.01 2029
6741.79 2010
6742.56 2072
6743.34 2099
6744.11 2065
6744.89 2053
6745.67 2069
6746.44 2117
6747.22 2145
6747.99 2185
6748.77 2246
6749.54 2277
6750.32 2313
6751.09 2337
6751.87 2424
6752.64 2412
6753.42 2330
6754.19 2389
6754.97 2267
6755.75 2256
6756.52 2286
6757.30 2318
6758.07 2280
6758.85 2218
6759.63 2151
6760.40 2243
6761.18 2211
6761.95 2238
6762.73 2214
6763.51 2215
6764.28 2221
6765.06 2297
6765.83 2361
6766.61 2436
6767.39 2340
6768.16 2308
6768.94 2259
6769.72 2203
6770.49 2134
6771.27 2074
6772.05 2075
6772.82 2058
6773.60 2019
6774.38 1999
6775.15 1969
6775.93 2030
6776.71 2022
6777.48 2030
6778.26 2035
6779.04 2074
6779.82 2098
6780.59 2038
6781.37 2058
6782.15 2031
6782.92 1986
6783.70 1966
6784.48 1994
6785.26 1964
6786.03 1971
6786.81 1947
6787.59 1967
6788.37 1902
6789.14 1919
6789.92 1902
6790.70 1864
6791.48 1783
6792.25 1838
6793.03 1833
6793.81 1846
6794.59 1810
6795.37 1900
6796.14 1850
6796.92 1867
6797.70 1888
6798.48 1879
6799.26 1930
6800.04 1967
6800.81 2018
6801.59 1938
6802.37 1964
6803.15 1983
6803.93 2069
6804.71 2014
6805.48 1973
6806.26 1960
6807.04 2025
6807.82 1973
6808.60 1921
6809.38 1923
6810.16 1876
6810.94 1886
6811.71 1884
6812.49 1872
6813.27 1899
6814.05 1883
6814.83 1870
6815.61 1851
6816.39 1897
6817.17 1848
6817.95 1899
6818.73 1899
6819.51 1850
6820.29 1890
6821.07 1879
6821.84 1916
6822.62 1827
6823.40 1804
6824.18 1855
6824.96 1837
6825.74 1833
6826.52 1865
6827.30 1887
6828.08 1842
6828.86 1793
6829.64 1819
6830.42 1845
6831.20 1832
6831.98 1867
6832.76 1931
6833.54 2080
6834.32 2274
6835.10 2599
6835.88 2995
6836.66 3433
6837.44 3916
6838.22 4080
6839.01 4170
6839.79 4151
6840.57 3956
6841.35 3672
6842.13 3366
6842.91 3063
6843.69 2822
6844.47 2595
6845.25 2420
6846.03 2394
6846.81 2359
6847.59 2489
6848.37 2567
6849.16 2644
6849.94 2730
6850.72 2845
6851.50 2767
6852.28 2819
6853.06 2681
6853.84 2586
6854.62 2555
6855.41 2466
6856.19 2325
6856.97 2224
6857.75 2158
6858.53 2029
6859.31 1977
6860.10 1990
6860.88 1944
6861.66 1893
6862.44 1882
6863.22 1846
6864.00 1913
6864.79 1974
6865.57 2023
6866.35 2043
6867.13 2023
6867.91 2059
6868.70 2016
6869.48 2042
6870.26 2018
6871.04 2014
6871.83 2052
6872.61 2090
6873.39 2158
6874.17 2171
6874.96 2189
6875.74 2189
6876.52 2262
6877.30 2363
6878.09 2340
6878.87 2476
6879.65 2590
6880.43 2702
6881.22 2770
6882.00 2901
6882.78 2847
6883.57 2859
6884.35 2890
6885.13 2929
6885.92 2978
6886.70 3040
6887.48 3225
6888.27 3381
6889.05 3332
6889.83 3219
6890.62 3067
6891.40 2955
6892.18 2705
6892.97 2614
6893.75 2557
6894.53 2554
6895.32 2454
6896.10 2433
6896.88 2423
6897.67 2434
6898.45 2408
6899.24 2442
6900.02 2480
6900.80 2407
6901.59 2352
6902.37 2332
6903.16 2384
6903.94 2366
6904.73 2287
6905.51 2280
6906.29 2319
6907.08 2278
6907.86 2235
6908.65 2281
6909.43 2205
6910.22 2192
6911.00 2186
6911.79 2202
6912.57 2176
6913.35 2237
6914.14 2210
6914.92 2240
6915.71 2246
6916.49 2227
6917.28 2259
6918.06 2264
6918.85 2178
6919.63 2212
6920.42 2239
6921.20 2212
6921.99 2291
6922.78 2270
6923.56 2332
6924.35 2370
6925.13 2394
6925.92 2498
6926.70 2566
6927.49 2556
6928.27 2565
6929.06 2528
6929.84 2577
6930.63 2589
6931.42 2524
6932.20 2535
6932.99 2513
6933.77 2491
6934.56 2430
6935.35 2539
6936.13 2615
6936.92 2745
6937.70 2860
6938.49 2964
6939.28 3126
6940.06 3245
6940.85 3547
6941.63 3666
6942.42 3766
6943.21 3807
6943.99 3938
6944.78 3986
6945.57 4039
6946.35 4173
6947.14 4206
6947.93 4191
6948.71 4215
6949.50 4147
6950.29 3974
6951.07 3863
6951.86 3685
6952.65 3532
6953.44 3466
6954.22 3444
6955.01 3463
6955.80 3452
6956.58 3391
6957.37 3403
6958.16 3422
6958.95 3437
6959.73 3386
6960.52 3445
6961.31 3434
6962.09 3624
6962.88 3657
6963.67 3757
6964.46 3893
6965.25 4092
6966.03 4245
6966.82 4484
6967.61 4614
6968.40 4858
6969.18 4944
6969.97 4968
6970.76 5025
6971.55 4950
6972.34 4850
6973.12 4808
6973.91 4792
6974.70 4843
6975.49 4800
6976.28 4879
6977.07 5165
6977.85 5337
6978.64 5682
6979.43 6308
6980.22 7385
6981.01 8627
6981.80 10872
6982.59 13711
6983.37 16537
6984.16 19392
6984.95 21301
6985.74 22009
6986.53 21754
6987.32 20450
6988.11 18378
6988.90 15904
6989.69 13294
6990.47 11189
6991.26 9344
6992.05 7782
6992.84 6553
6993.63 5783
6994.42 5077
6995.21 4559
6996.00 4273
6996.79 3991
6997.58 3839
6998.37 3773
6999.16 3834
6999.95 3767
7000.74 3654
7001.53 3652
7002.32 3627
7003.11 3432
7003.90 3288
7004.69 3072
7005.48 2843
7006.27 2708
7007.06 2656
7007.85 2646
7008.64 2727
7009.43 2782
7010.22 2828
7011.01 2943
7011.80 2983
7012.59 3041
7013.38 3113
7014.17 3142
7014.96 3164
7015.75 3097
7016.54 3079
7017.33 3014
7018.12 3019
7018.91 2993
7019.70 3138
7020.49 3242
7021.28 3349
7022.07 3571
7022.87 3726
7023.66 3817
7024.45 3884
7025.24 3997
7026.03 4003
7026.82 4003
7027.61 3901
7028.40 3838
7029.19 3724
7029.99 3483
7030.78 3317
7031.57 3224
7032.36 3090
7033.15 2995
7033.94 2939
7034.74 2907
7035.53 2996
7036.32 3015
7037.11 2978
7037.90 2973
7038.69 2989
7039.49 2982
7040.28 2975
7041.07 2929
7041.86 2907
7042.65 2973
7043.45 3010
7044.24 2983
7045.03 3016
7045.82 3021
7046.61 3079
7047.41 3171
7048.20 3310
7048.99 3498
7049.78 3600
7050.58 3582
7051.37 3576
7052.16 3446
7052.95 3250
7053.75 3172
7054.54 3125
7055.33 3013
7056.13 3073
7056.92 3023
7057.71 3129
7058.50 3127
7059.30 3072
7060.09 2976
7060.88 2936
7061.68 2922
7062.47 2846
7063.26 2789
7064.06 2761
7064.85 2699
7065.64 2705
7066.44 2618
7067.23 2535
7068.02 2483
7068.82 2463
7069.61 2449
7070.40 2334
7071.20 2329
7071.99 2310
7072.78 2304
7073.58 2271
7074.37 2248
7075.17 2159
7075.96 2192
7076.75 2116
7077.55 2098
7078.34 2153
7079.14 2164
7079.93 2175
7080.72 2118
7081.52 2092
7082.31 2139
7083.11 2015
7083.90 2041
7084.70 2052
7085.49 2018
7086.28 2028
7087.08 2041
7087.87 2019
7088.67 2016
7089.46 1884
7090.26 1915
7091.05 1928
7091.85 1889
7092.64 1896
7093.44 1892
7094.23 1831
7095.03 1716
7095.82 1740
7096.62 1770
7097.41 1738
7098.21 1794
7099.00 1757
7099.80 1780
7100.59 1798
7101.39 1732
7102.18 1741
7102.98 1710
7103.77 1765
7104.57 1646
7105.37 1725
7106.16 1731
7106.96 1635
7107.75 1582
7108.55 1624
7109.34 1636
7110.14 1638
7110.94 1615
7111.73 1638
7112.53 1610
7113.32 1639
7114.12 1657
7114.92 1634
7115.71 1637
7116.51 1588
7117.30 1666
7118.10 1687
7118.90 1577
7119.69 1607
7120.49 1605
7121.29 1613
7122.08 1550
7122.88 1578
7123.68 1549
7124.47 1563
7125.27 1601
7126.07 1611
7126.86 1642
7127.66 1675
7128.46 1715
7129.25 1708
7130.05 1718
7130.85 1721
7131.64 1711
7132.44 1650
7133.24 1622
7134.04 1596
7134.83 1620
7135.63 1554
7136.43 1510
7137.23 1496
7138.02 1485
7138.82 1501
7139.62 1442
7140.42 1481
7141.21 1419
7142.01 1470
7142.81 1423
7143.61 1406
7144.40 1407
7145.20 1415
7146.00 1351
7146.80 1337
7147.59 1333
7148.39 1320
7149.19 1315
7149.99 1301
7150.79 1276
7151.59 1327
7152.38 1344
7153.18 1431
7153.98 1412
7154.78 1468
7155.58 1469
7156.38 1522
7157.17 1523
7157.97 1469
7158.77 1439
7159.57 1432
7160.37 1433
7161.17 1399
7161.97 1378
7162.76 1305
7163.56 1351
7164.36 1321
7165.16 1319
7165.96 1320
7166.76 1287
7167.56 1286
7168.36 1327
7169.16 1308
7169.96 1313
7170.75 1256
7171.55 1282
7172.35 1330
7173.15 1272
7173.95 1315
7174.75 1255
7175.55 1250
7176.35 1206
7177.15 1232
7177.95 1236
7178.75 1215
7179.55 1249
7180.35 1293
7181.15 1275
7181.95 1276
7182.75 1257
7183.55 1244
7184.35 1246
7185.15 1263
7185.95 1218
7186.75 1141
7187.55 1163
7188.35 1141
7189.15 1169
7189.95 1195
7190.75 1150
7191.55 1173
7192.35 1205
7193.15 1126
7193.95 1112
7194.75 1165
7195.55 1208
7196.35 1202
7197.15 1116
7197.95 1195
7198.76 1179
7199.56 1217
7200.36 1215
7201.16 1191
7201.96 1212
7202.76 1201
7203.56 1187
7204.36 1213
7205.16 1177
7205.96 1138
7206.77 1183
7207.57 1197
7208.37 1224
7209.17 1232
7209.97 1244
7210.77 1300
7211.57 1249
7212.38 1221
7213.18 1199
7213.98 1203
7214.78 1261
7215.58 1279
7216.38 1254
7217.19 1264
7217.99 1219
7218.79 1237
7219.59 1266
7220.39 1213
7221.20 1237
7222.00 1233
7222.80 1281
7223.60 1273
7224.40 1309
7225.21 1266
7226.01 1258
7226.81 1280
7227.61 1362
7228.42 1341
7229.22 1337
7230.02 1372
7230.82 1345
7231.63 1363
7232.43 1441
7233.23 1537
7234.03 1633
7234.84 1729
7235.64 1812
7236.44 1767
7237.25 1714
7238.05 1666
7238.85 1657
7239.65 1493
7240.46 1449
7241.26 1400
7242.06 1325
7242.87 1287
7243.67 1304
7244.47 1279
7245.28 1287
7246.08 1279
7246.88 1237
7247.69 1281
7248.49 1251
7249.30 1228
7250.10 1239
7250.90 1273
7251.71 1281
7252.51 1254
7253.31 1220
7254.12 1215
7254.92 1222
7255.73 1218
7256.53 1176
7257.33 1221
7258.14 1259
7258.94 1169
7259.75 1152
7260.55 1198
7261.35 1212
7262.16 1218
7262.96 1218
7263.77 1232
7264.57 1265
7265.38 1280
7266.18 1289
7266.99 1287
7267.79 1290
7268.59 1243
7269.40 1274
7270.20 1295
7271.01 1306
7271.81 1270
7272.62 1242
7273.42 1326
7274.23 1295
7275.03 1358
7275.84 1306
7276.64 1353
7277.45 1388
7278.25 1400
7279.06 1476
7279.86 1596
7280.67 1675
7281.48 1854
7282.28 2028
7283.09 2220
7283.89 2380
7284.70 2380
7285.50 2350
7286.31 2300
7287.11 2173
7287.92 2014
7288.73 1857
7289.53 1701
7290.34 1565
7291.14 1544
7291.95 1472
7292.76 1393
7293.56 1342
7294.37 1340
7295.17 1284
7295.98 1283
7296.79 1302
7297.59 1290
7298.40 1283
7299.21 1342
7300.01 1313
7300.82 1319
7301.62 1331
7302.43 1386
7303.24 1383
7304.04 1398
7304.85 1373
7305.66 1404
7306.46 1391
7307.27 1428
7308.08 1425
7308.89 1389
7309.69 1385
7310.50 1430
7311.31 1467
7312.11 1404
7312.92 1477
7313.73 1420
7314.53 1415
7315.34 1494
7316.15 1611
7316.96 1698
7317.76 1894
7318.57 1988
7319.38 2116
7320.19 2109
7320.99 2218
7321.80 2108
7322.61 2108
7323.42 1988
7324.22 1836
7325.03 1732
7325.84 1709
7326.65 1599
7327.46 1511
7328.26 1396
7329.07 1406
7329.88 1397
7330.69 1391
7331.50 1393
7332.30 1337
7333.11 1349
7333.92 1326
7334.73 1410
7335.54 1372
7336.35 1374
7337.15 1374
7337.96 1435
7338.77 1455
7339.58 1469
7340.39 1454
7341.20 1410
7342.01 1435
7342.82 1411
7343.62 1385
7344.43 1383
7345.24 1328
7346.05 1294
7346.86 1267
7347.67 1288
7348.48 1287
7349.29 1243
7350.10 1233
7350.91 1239
7351.71 1259
7352.52 1235
7353.33 1248
7354.14 1291
7354.95 1272
7355.76 1311
7356.57 1340
7357.38 1364
7358.19 1423
7359.00 1471
7359.81 1405
7360.62 1428
7361.43 1450
7362.24 1464
7363.05 1461
7363.86 1404
7364.67 1389
7365.48 1358
7366.29 1329
7367.10 1355
7367.91 1274
7368.72 1261
7369.53 1328
7370.34 1261
7371.15 1234
7371.96 1207
7372.77 1254
7373.58 1262
7374.39 1281
7375.20 1273
7376.01 1308
7376.82 1360
7377.63 1402
7378.45 1484
7379.26 1551
7380.07 1584
7380.88 1606
7381.69 1627
7382.50 1606
7383.31 1573
7384.12 1520
7384.93 1439
7385.74 1369
7386.56 1378
7387.37 1320
7388.18 1278
7388.99 1263
7389.80 1232
7390.61 1168
7391.42 1192
7392.24 1203
7393.05 1152
7393.86 1169
7394.67 1170
7395.48 1200
7396.29 1185
7397.10 1180
7397.92 1185
7398.73 1190
7399.54 1242
7400.35 1190
7401.16 1224
7401.98 1191
7402.79 1185
7403.60 1106
7404.41 1083
7405.23 1137
7406.04 1092
7406.85 1051
7407.66 1096
7408.47 1080
7409.29 1087
7410.10 1017
7410.91 1079
7411.72 1077
7412.54 1039
7413.35 1060
7414.16 1061
7414.98 1041
7415.79 1036
7416.60 1066
7417.41 1016
7418.23 1017
7419.04 1053
7419.85 1042
7420.67 1047
7421.48 1048
7422.29 1063
7423.11 1043
7423.92 1035
7424.73 1024
7425.54 1028
7426.36 996
7427.17 1039
7427.99 1022
7428.80 1021
7429.61 1018
7430.43 1043
7431.24 992
7432.05 1006
7432.87 1023
7433.68 1003
7434.49 1034
7435.31 1044
7436.12 981
7436.94 995
7437.75 1027
7438.56 1022
7439.38 1050
7440.19 1070
7441.01 1030
7441.82 1033
7442.64 1067
7443.45 997
7444.26 990
7445.08 963
7445.89 978
7446.71 1008
7447.52 1016
7448.34 973
7449.15 969
7449.97 965
7450.78 953
7451.59 922
7452.41 962
7453.22 994
7454.04 986
7454.85 1016
7455.67 1043
7456.48 985
7457.30 970
7458.11 989
7458.93 969
7459.74 962
7460.56 1001
7461.38 961
7462.19 936
7463.01 963
7463.82 923
7464.64 923
7465.45 970
7466.27 994
7467.08 1013
7467.90 989
7468.72 981
7469.53 971
7470.35 989
7471.16 952
7471.98 992
7472.79 1052
7473.61 986
7474.43 947
7475.24 971
7476.06 984
7476.87 956
7477.69 975
7478.51 966
7479.32 976
7480.14 956
7480.96 976
7481.77 962
7482.59 1009
7483.41 996
7484.22 1010
7485.04 982
7485.85 984
7486.67 942
7487.49 973
7488.31 954
7489.12 964
7489.94 975
7490.76 956
7491.57 982
7492.39 999
7493.21 974
7494.02 980
7494.84 934
7495.66 973
7496.48 957
7497.29 941
7498.11 1003
7498.93 990
7499.74 980
7500.56 988
7501.38 1000
7502.20 938
7503.01 968
7503.83 998
7504.65 991
7505.47 951
7506.29 948
7507.10 991
7507.92 997
7508.74 1005
7509.56 957
7510.37 998
7511.19 982
7512.01 989
7512.83 954
7513.65 976
7514.47 952
7515.28 964
7516.10 973
7516.92 960
7517.74 958
7518.56 996
7519.38 958
7520.19 948
7521.01 1026
7521.83 1012
7522.65 1011
7523.47 1006
7524.29 990
7525.11 1008
7525.92 1070
7526.74 1061
7527.56 1010
7528.38 1025
7529.20 1036
7530.02 1039
7530.84 1054
7531.66 1061
7532.48 1057
7533.30 1104
7534.12 1038
7534.93 1045
7535.75 980
7536.57 1006
7537.39 1027
7538.21 1015
7539.03 1036
7539.85 1011
7540.67 1025
7541.49 1075
7542.31 1031
7543.13 1026
7543.95 988
7544.77 981
7545.59 1027
7546.41 1008
7547.23 985
7548.05 1024
7548.87 1000
7549.69 1001
7550.51 1011
7551.33 987
7552.15 1026
7552.97 1019
7553.79 1048
7554.61 1031
7555.43 1050
7556.25 1008
7557.07 1044
7557.89 1074
7558.71 1049
7559.53 1042
7560.36 1040
7561.18 1076
7562.00 1062
7562.82 1101
7563.64 1054
7564.46 1052
7565.28 1061
7566.10 1074
7566.92 1118
7567.74 1126
7568.56 1095
7569.39 1094
7570.21 1098
7571.03 1094
7571.85 1131
7572.67 1141
7573.49 1150
7574.31 1161
7575.14 1101
7575.96 1125
7576.78 1112
7577.60 1105
7578.42 1167
7579.24 1138
7580.06 1198
7580.89 1170
7581.71 1121
7582.53 1151
7583.35 1119
7584.17 1199
7585.00 1214
7585.82 1227
7586.64 1164
7587.46 1242
7588.29 1233
7589.11 1210
7589.93 1312
7590.75 1258
7591.57 1261
7592.40 1261
7593.22 1255
7594.04 1268
7594.86 1301
7595.69 1272
7596.51 1290
7597.33 1285
7598.15 1319
7598.98 1308
7599.80 1363
7600.62 1356
7601.45 1386
7602.27 1379
7603.09 1398
7603.92 1423
7604.74 1454
7605.56 1459
7606.38 1414
7607.21 1406
7608.03 1414
7608.85 1402
7609.68 1398
7610.50 1434
7611.32 1389
7612.15 1443
7612.97 1435
7613.80 1481
7614.62 1593
7615.44 1681
7616.27 1731
7617.09 1741
7617.91 1788
7618.74 1814
7619.56 1841
7620.39 1783
7621.21 1704
7622.03 1668
7622.86 1645
7623.68 1604
7624.51 1651
7625.33 1661
7626.15 1712
7626.98 1762
7627.80 1789
7628.63 1889
7629.45 1954
7630.28 2033
7631.10 2018
7631.93 2043
7632.75 1964
7633.58 1897
7634.40 1805
7635.22 1755
7636.05 1649
7636.87 1533
7637.70 1500
7638.52 1444
7639.35 1421
7640.17 1322
7641.00 1300
7641.82 1349
7642.65 1343
7643.47 1430
7644.30 1486
7645.13 1475
7645.95 1545
7646.78 1620
7647.60 1702
7648.43 1669
7649.25 1736
7650.08 1710
7650.90 1713
7651.73 1672
7652.55 1610
7653.38 1576
7654.21 1473
7655.03 1426
7655.86 1337
7656.68 1306
7657.51 1265
7658.34 1265
7659.16 1234
7659.99 1175
7660.81 1125
7661.64 1168
7662.47 1160
7663.29 1215
7664.12 1181
7664.95 1160
7665.77 1158
7666.60 1171
7667.42 1192
7668.25 1168
7669.08 1154
7669.90 1115
7670.73 1097
7671.56 1142
7672.38 1149
7673.21 1077
7674.04 1073
7674.87 1097
7675.69 1057
7676.52 1109
7677.35 1137
7678.17 1153
7679.00 1186
7679.83 1092
7680.65 1129
7681.48 1161
7682.31 1110
7683.14 1140
7683.96 1151
7684.79 1140
7685.62 1166
7686.45 1157
7687.27 1168
7688.10 1182
7688.93 1210
7689.76 1221
7690.58 1235
7691.41 1206
7692.24 1184
7693.07 1243
7693.90 1247
7694.72 1315
7695.55 1297
7696.38 1388
7697.21 1453
7698.04 1378
7698.86 1364
7699.69 1315
7700.52 1341
7701.35 1290
7702.18 1179
7703.01 1221
7703.83 1201
7704.66 1174
7705.49 1147
7706.32 1112
7707.15 1158
7707.98 1126
7708.81 1135
7709.63 1132
7710.46 1124
7711.29 1105
7712.12 1111
7712.95 1109
7713.78 1084
7714.61 1096
7715.44 1128
7716.27 1125
7717.10 1133
7717.93 1087
7718.75 1057
7719.58 1043
7720.41 1034
7721.24 1031
7722.07 1055
7722.90 1041
7723.73 1041
7724.56 1063
7725.39 1132
7726.22 1099
7727.05 1173
7727.88 1163
7728.71 1143
7729.54 1172
7730.37 1146
7731.20 1125
7732.03 1108
7732.86 1100
7733.69 1028
7734.52 1038
7735.35 1054
7736.18 1055
7737.01 1029
7737.84 1024
7738.67 1005
7739.50 1016
7740.33 1055
7741.16 1086
7741.99 1031
7742.82 1078
7743.65 1210
7744.48 1254
7745.31 1315
7746.14 1383
7746.98 1411
7747.81 1456
7748.64 1351
7749.47 1384
7750.30 1307
7751.13 1247
7751.96 1173
7752.79 1159
7753.62 1090
7754.45 1045
7755.29 1025
7756.12 1026
7756.95 1033
7757.78 1029
7758.61 1021
7759.44 1010
7760.27 991
7761.11 987
7761.94 998
7762.77 1012
7763.60 1007
7764.43 996
7765.26 1003
7766.10 962
7766.93 971
7767.76 975
7768.59 969
7769.42 964
7770.26 999
7771.09 1019
7771.92 973
7772.75 998
7773.58 989
7774.42 1033
7775.25 990
7776.08 988
7776.91 1008
7777.75 982
7778.58 987
7779.41 1009
7780.24 988
7781.08 1002
7781.91 1014
7782.74 1009
7783.57 1031
7784.41 1040
7785.24 1050
7786.07 1046
7786.91 1020
7787.74 1029
7788.57 1009
7789.40 1037
7790.24 1028
7791.07 1005
7791.90 989
7792.74 1020
7793.57 983
7794.40 1009
7795.24 992
7796.07 1002
7796.90 1026
7797.74 1050
7798.57 1056
7799.40 1037
7800.24 1066
7801.07 1114
7801.91 1095
7802.74 1102
7803.57 1106
7804.41 1121
7805.24 1093
7806.07 1114
7806.91 1091
7807.74 1147
7808.58 1177
7809.41 1187
7810.25 1241
7811.08 1273
7811.91 1323
7812.75 1331
7813.58 1322
7814.42 1393
7815.25 1379
7816.09 1383
7816.92 1405
7817.75 1408
7818.59 1360
7819.42 1421
7820.26 1429
7821.09 1463
7821.93 1473
7822.76 1430
7823.60 1498
7824.43 1447
7825.27 1463
7826.10 1404
7826.94 1381
7827.77 1371
7828.61 1334
7829.44 1301
7830.28 1313
7831.11 1331
7831.95 1362
7832.78 1405
7833.62 1406
7834.46 1384
7835.29 1366
7836.13 1328
7836.96 1322
7837.80 1303
7838.63 1276
7839.47 1207
7840.31 1196
7841.14 1203
7841.98 1210
7842.81 1172
7843.65 1151
7844.48 1144
7845.32 1169
7846.16 1161
7846.99 1119
7847.83 1087
7848.67 1116
7849.50 1113
7850.34 1121
7851.17 1145
7852.01 1146
7852.85 1127
7853.68 1099
7854.52 1102
7855.36 1151
7856.19 1142
7857.03 1157
7857.87 1223
7858.70 1203
7859.54 1165
7860.38 1176
7861.21 1226
7862.05 1216
7862.89 1195
7863.72 1205
7864.56 1194
7865.40 1184
7866.24 1146
7867.07 1202
7867.91 1194
7868.75 1216
7869.59 1267
7870.42 1209
7871.26 1264
7872.10 1278
7872.94 1282
7873.77 1319
7874.61 1399
7875.45 1488
7876.29 1564
7877.12 1638
7877.96 1700
7878.80 1753
7879.64 1710
7880.47 1747
7881.31 1767
7882.15 1731
7882.99 1670
7883.83 1626
7884.66 1577
7885.50 1596
7886.34 1500
7887.18 1457
7888.02 1518
7888.86 1482
7889.69 1567
7890.53 1563
7891.37 1613
7892.21 1621
7893.05 1566
7893.89 1444
7894.73 1458
7895.56 1434
7896.40 1366
7897.24 1287
7898.08 1309
7898.92 1247
7899.76 1234
7900.60 1227
7901.44 1198
7902.28 1211
7903.12 1202
7903.95 1173
7904.79 1149
7905.63 1143
7906.47 1111
7907.31 1115
7908.15 1139
7908.99 1105
7909.83 1058
7910.67 1138
7911.51 1186
7912.35 1137
7913.19 1201
7914.03 1262
7914.87 1302
7915.71 1294
7916.55 1323
7917.39 1363
7918.23 1363
7919.07 1298
7919.91 1291
7920.75 1209
7921.59 1147
7922.43 1161
7923.27 1092
7924.11 1071
7924.95 1050
7925.79 1032
7926.63 1024
7927.47 1028
7928.31 1014
7929.15 960
7929.99 997
7930.83 1031
7931.67 1004
7932.51 993
7933.35 1006
7934.19 966
7935.04 985
7935.88 1006
7936.72 1025
7937.56 1026
7938.40 1041
7939.24 1019
7940.08 1056
7940.92 1051
7941.76 1058
7942.60 1017
7943.45 1050
7944.29 977
7945.13 996
7945.97 1049
7946.81 1026
7947.65 1002
7948.49 1015
7949.34 1024
7950.18 1046
7951.02 1051
7951.86 1108
7952.70 1132
7953.54 1157
7954.39 1163
7955.23 1155
7956.07 1159
7956.91 1095
7957.75 1106
7958.60 1067
7959.44 1054
7960.28 1080
7961.12 1086
7961.96 1073
7962.81 1086
7963.65 1113
7964.49 1102
7965.33 1125
7966.18 1152
7967.02 1204
7967.86 1131
7968.70 1121
7969.55 1119
7970.39 1093
7971.23 1092
7972.08 1063
7972.92 1033
7973.76 1020
7974.60 1026
7975.45 984
7976.29 1003
7977.13 986
7977.98 993
7978.82 969
7979.66 947
7980.51 922
7981.35 956
7982.19 934
7983.04 904
7983.88 896
7984.72 888
7985.57 933
7986.41 902
7987.25 895
7988.10 904
7988.94 905
7989.78 884
7990.63 919
7991.47 848
7992.32 871
7993.16 899
7994.00 892
7994.85 860
7995.69 842
7996.54 823
7997.38 833
7998.22 833
7999.07 811
7999.91 835
8000.76 846
8001.60 833
8002.45 815
8003.29 826
8004.13 795
8004.98 814
8005.82 785
8006.67 800
8007.51 811
8008.36 815
8009.20 797
8010.05 815
8010.89 807
8011.74 776
8012.58 773
8013.43 791
8014.27 786
8015.12 767
8015.96 779
8016.81 778
8017.65 776
8018.50 779
8019.34 783
8020.19 726
8021.03 758
8021.88 759
8022.72 735
8023.57 741
8024.41 709
8025.26 728
8026.11 721
8026.95 762
8027.80 747
8028.64 774
8029.49 760
8030.33 769
8031.18 722
8032.03 759
8032.87 759
8033.72 750
8034.56 762
8035.41 686
8036.26 792
8037.10 758
8037.95 745
8038.80 756
8039.64 732
8040.49 780
8041.34 779
8042.18 765
8043.03 737
8043.87 742
8044.72 746
8045.57 745
8046.41 741
8047.26 737
8048.11 757
8048.96 782
8049.80 735
8050.65 743
8051.50 747
8052.34 762
8053.19 688
8054.04 751
8054.88 736
8055.73 718
8056.58 730
8057.43 731
8058.27 709
8059.12 656
8059.97 734
8060.82 767
8061.66 741
8062.51 711
8063.36 728
8064.21 709
8065.05 695
8065.90 693
8066.75 704
8067.60 703
8068.44 702
8069.29 715
8070.14 699
8070.99 694
8071.84 707
8072.68 698
8073.53 717
8074.38 736
8075.23 715
8076.08 653
8076.93 697
8077.77 731
8078.62 723
8079.47 733
8080.32 718
8081.17 691
8082.02 725
8082.87 694
8083.71 687
8084.56 701
8085.41 713
8086.26 737
8087.11 705
8087.96 741
8088.81 709
8089.66 684
8090.51 727
8091.35 732
8092.20 742
8093.05 719
8093.90 683
8094.75 686
8095.60 728
8096.45 724
8097.30 704
8098.15 724
8099.00 716
8099.85 750
8100.70 741
8101.55 699
8102.40 672
8103.25 727
8104.10 723
8104.95 741
8105.80 702
8106.65 731
8107.50 723
8108.35 728
8109.20 716
8110.05 709
8110.90 750
8111.75 734
8112.60 701
8113.45 719
8114.30 748
8115.15 765
8116.00 760
8116.85 750
8117.70 779
8118.55 747
8119.40 762
8120.25 775
8121.10 772
8121.95 807
8122.80 796
8123.65 788
8124.50 805
8125.35 812
8126.20 742
8127.06 766
8127.91 786
8128.76 800
8129.61 804
8130.46 847
8131.31 834
8132.16 820
8133.01 807
8133.86 827
8134.72 825
8135.57 778
8136.42 815
8137.27 863
8138.12 851
8138.97 831
8139.83 829
8140.68 830
8141.53 852
8142.38 860
8143.23 824
8144.08 824
8144.94 798
8145.79 852
8146.64 862
8147.49 846
8148.34 883
8149.20 852
8150.05 867
8150.90 909
8151.75 952
8152.60 998
8153.46 1007
8154.31 1042
8155.16 1057
8156.01 1082
8156.87 1046
8157.72 965
8158.57 963
8159.42 973
8160.28 862
8161.13 860
8161.98 797
8162.84 804
8163.69 803
8164.54 790
8165.39 790
8166.25 768
8167.10 778
8167.95 777
8168.81 761
8169.66 758
8170.51 799
8171.37 771
8172.22 831
8173.07 781
8173.93 753
8174.78 794
8175.63 761
8176.49 704
8177.34 690
8178.19 708
8179.05 703
8179.90 673
8180.76 727
8181.61 743
8182.46 715
8183.32 706
8184.17 692
8185.02 712
8185.88 670
8186.73 707
8187.59 724
8188.44 732
8189.30 709
8190.15 724
8191.00 781
8191.86 715
8192.71 767
8193.57 780
8194.42 812
8195.28 726
8196.13 738
8196.99 753
8197.84 716
8198.69 723
8199.55 693
8200.40 711
8201.26 708
8202.11 703
8202.97 712
8203.82 723
8204.68 714
8205.53 695
8206.39 671
8207.24 717
8208.10 716
8208.95 749
8209.81 750
8210.67 755
8211.52 741
8212.38 724
8213.23 733
8214.09 761
8214.94 778
8215.80 759
8216.65 747
8217.51 738
8218.37 779
8219.22 777
8220.08 759
8220.93 809
8221.79 798
8222.64 833
8223.50 818
8224.36 742
8225.21 784
8226.07 787
8226.92 737
8227.78 741
8228.64 700
8229.49 745
8230.35 750
8231.21 783
8232.06 749
8232.92 707
8233.78 733
8234.63 736
8235.49 723
8236.35 724
8237.20 689
8238.06 704
8238.92 652
8239.77 649
8240.63 679
8241.49 670
8242.34 673
8243.20 695
8244.06 655
8244.91 654
8245.77 666
8246.63 670
8247.49 655
8248.34 631
8249.20 642
8250.06 676
8250.92 688
8251.77 694
8252.63 669
8253.49 658
8254.35 649
8255.20 658
8256.06 657
8256.92 700
8257.78 666
8258.63 715
8259.49 693
8260.35 659
8261.21 641
8262.07 626
8262.92 673
8263.78 712
8264.64 677
8265.50 670
8266.36 695
8267.22 728
8268.07 713
8268.93 740
8269.79 707
8270.65 703
8271.51 711
8272.37 714
8273.22 693
8274.08 676
8274.94 689
8275.80 670
8276.66 693
8277.52 715
8278.38 693
8279.24 690
8280.09 685
8280.95 688
8281.81 702
8282.67 668
8283.53 697
8284.39 690
8285.25 703
8286.11 672
8286.97 696
8287.83 687
8288.69 650
8289.55 676
8290.41 677
8291.26 717
8292.12 700
8292.98 700
8293.84 704
8294.70 708
8295.56 731
8296.42 739
8297.28 703
8298.14 713
8299.00 713
8299.86 734
8300.72 720
8301.58 728
8302.44 696
8303.30 694
8304.16 716
8305.02 712
8305.88 700
8306.74 681
8307.60 704
8308.46 715
8309.33 699
8310.19 667
8311.05 678
8311.91 667
8312.77 672
8313.63 695
8314.49 703
8315.35 689
8316.21 676
8317.07 689
8317.93 671
8318.79 671
8319.65 659
8320.52 663
8321.38 669
8322.24 662
8323.10 703
8323.96 667
8324.82 697
8325.68 668
8326.54 650
8327.41 665
8328.27 692
8329.13 708
8329.99 713
8330.85 680
8331.71 690
8332.57 674
8333.44 642
8334.30 690
8335.16 727
8336.02 689
8336.88 663
8337.75 683
8338.61 718
8339.47 717
8340.33 726
8341.19 690
8342.06 681
8342.92 731
8343.78 738
8344.64 714
8345.50 706
8346.37 723
8347.23 723
8348.09 743
8348.95 743
8349.82 733
8350.68 740
8351.54 733
8352.40 734
8353.27 733
8354.13 736
8354.99 727
8355.86 702
8356.72 694
8357.58 703
8358.45 691
8359.31 701
8360.17 735
8361.03 716
8361.90 719
8362.76 711
8363.62 704
8364.49 708
8365.35 706
8366.21 723
8367.08 742
8367.94 742
8368.80 686
8369.67 713
8370.53 738
8371.40 735
8372.26 743
8373.12 720
8373.99 712
8374.85 724
8375.71 752
8376.58 744
8377.44 738
8378.31 745
8379.17 763
8380.03 746
8380.90 765
8381.76 756
8382.63 729
8383.49 760
8384.36 772
8385.22 773
8386.08 769
8386.95 816
8387.81 753
8388.68 751
8389.54 781
8390.41 741
8391.27 780
8392.14 800
8393.00 791
8393.87 785
8394.73 762
8395.60 767
8396.46 823
8397.33 818
8398.19 835
8399.06 849
8399.92 869
8400.79 840
8401.65 845
8402.52 820
8403.38 839
8404.25 859
8405.11 863
8405.98 865
8406.84 864
8407.71 880
8408.58 922
8409.44 922
8410.31 948
8411.17 921
8412.04 918
8412.90 953
8413.77 1022
8414.64 950
8415.50 905
8416.37 952
8417.23 970
8418.10 950
8418.97 939
8419.83 986
8420.70 985
8421.56 1021
8422.43 1020
8423.30 1028
8424.16 1058
8425.03 1074
8425.90 1101
8426.76 1038
8427.63 1118
8428.50 1127
8429.36 1130
8430.23 1123
8431.10 1119
8431.96 1149
8432.83 1139
8433.70 1189
8434.56 1159
8435.43 1199
8436.30 1225
8437.16 1220
8438.03 1271
8438.90 1323
8439.77 1308
8440.63 1414
8441.50 1420
8442.37 1417
8443.24 1374
8444.10 1393
8444.97 1381
8445.84 1403
8446.71 1370
8447.57 1392
8448.44 1411
8449.31 1490
8450.18 1593
8451.04 1789
8451.91 2058
8452.78 2389
8453.65 2760
8454.52 3107
8455.38 3370
8456.25 3368
8457.12 3251
8457.99 3095
8458.86 2848
8459.72 2587
8460.59 2319
8461.46 2081
8462.33 1852
8463.20 1709
8464.07 1606
8464.93 1504
8465.80 1422
8466.67 1336
8467.54 1287
8468.41 1303
8469.28 1238
8470.15 1244
8471.02 1221
8471.88 1218
8472.75 1202
8473.62 1173
8474.49 1137
8475.36 1143
8476.23 1118
8477.10 1133
8477.97 1150
8478.84 1185
8479.71 1251
8480.58 1259
8481.44 1270
8482.31 1251
8483.18 1248
8484.05 1259
8484.92 1247
8485.79 1250
8486.66 1157
8487.53 1140
8488.40 1152
8489.27 1166
8490.14 1211
8491.01 1223
8491.88 1229
8492.75 1280
8493.62 1238
8494.49 1252
8495.36 1227
8496.23 1222
8497.10 1286
8497.97 1225
8498.84 1177
8499.71 1140
8500.58 1153
8501.45 1137
8502.32 1093
8503.19 1121
8504.06 1156
8504.93 1152
8505.80 1175
8506.67 1197
8507.55 1195
8508.42 1163
8509.29 1204
8510.16 1268
8511.03 1269
8511.90 1246
8512.77 1258
8513.64 1253
8514.51 1266
8515.38 1287
8516.25 1265
8517.13 1302
8518.00 1308
8518.87 1358
8519.74 1412
8520.61 1404
8521.48 1510
8522.35 1735
8523.23 1814
8524.10 1899
8524.97 2018
8525.84 2060
8526.71 2060
8527.58 1963
8528.46 1908
8529.33 1844
8530.20 1688
8531.07 1641
8531.94 1589
8532.81 1544
8533.69 1510
8534.56 1476
8535.43 1489
8536.30 1387
8537.18 1408
8538.05 1389
8538.92 1322
8539.79 1247
8540.66 1248
8541.54 1232
8542.41 1210
8543.28 1179
8544.15 1148
8545.03 1169
8545.90 1165
8546.77 1180
8547.64 1178
8548.52 1218
8549.39 1297
8550.26 1340
8551.14 1434
8552.01 1496
8552.88 1629
8553.76 1744
8554.63 1699
8555.50 1629
8556.37 1562
8557.25 1498
8558.12 1482
8558.99 1407
8559.87 1385
8560.74 1279
8561.61 1188
8562.49 1230
8563.36 1145
8564.24 1139
8565.11 1129
8565.98 1136
8566.86 1113
8567.73 1079
8568.60 1077
8569.48 1151
8570.35 1092
8571.23 1054
8572.10 1034
8572.97 1101
8573.85 1060
8574.72 1019
8575.60 1058
8576.47 1003
8577.34 1002
8578.22 1011
8579.09 1075
8579.97 1072
8580.84 1082
8581.72 1091
8582.59 1063
8583.47 1023
8584.34 1085
8585.21 1067
8586.09 1055
8586.96 1076
8587.84 1045
8588.71 1092
8589.59 1112
8590.46 1069
8591.34 1128
8592.21 1136
8593.09 1142
8593.96 1132
8594.84 1148
8595.71 1206
8596.59 1199
8597.46 1137
8598.34 1150
8599.22 1163
8600.09 1160
8600.97 1120
8601.84 1160
8602.72 1174
8603.59 1232
8604.47 1208
8605.34 1154
8606.22 1170
8607.10 1186
8607.97 1201
8608.85 1221
8609.72 1184
8610.60 1195
8611.47 1202
8612.35 1224
8613.23 1251
8614.10 1273
8614.98 1352
8615.86 1349
8616.73 1389
8617.61 1397
8618.48 1374
8619.36 1374
8620.24 1385
8621.11 1407
8621.99 1421
8622.87 1464
8623.74 1468
8624.62 1451
8625.50 1487
8626.37 1438
8627.25 1426
8628.13 1459
8629.00 1479
8629.88 1483
8630.76 1507
8631.64 1445
8632.51 1436
8633.39 1511
8634.27 1482
8635.14 1449
8636.02 1440
8636.90 1476
8637.78 1526
8638.65 1497
8639.53 1497
8640.41 1572
8641.29 1611
8642.16 1612
8643.04 1657
8643.92 1704
8644.80 1774
8645.67 1828
8646.55 1803
8647.43 1837
8648.31 1830
8649.18 1871
8650.06 1890
8650.94 1791
8651.82 1778
8652.70 1851
8653.58 1801
8654.45 1787
8655.33 1877
8656.21 1990
8657.09 2079
8657.97 2343
8658.84 2491
8659.72 2717
8660.60 3086
8661.48 3522
8662.36 3920
8663.24 4225
8664.12 4486
8664.99 4523
8665.87 4244
8666.75 3969
8667.63 3696
8668.51 3346
8669.39 3057
8670.27 2794
8671.15 2516
8672.03 2286
8672.91 2238
8673.78 2106
8674.66 1973
8675.54 1920
8676.42 1801
8677.30 1795
8678.18 1806
8679.06 1696
8679.94 1668
8680.82 1653
8681.70 1589
8682.58 1596
8683.46 1511
8684.34 1581
8685.22 1667
8686.10 1640
8686.98 1762
8687.86 1896
8688.74 1976
8689.62 2194
8690.50 2407
8691.38 2542
8692.26 2586
8693.14 2632
8694.02 2566
8694.90 2458
8695.78 2284
8696.66 2178
8697.54 2078
8698.42 1960
8699.30 1884
8700.18 1821
8701.06 1734
8701.94 1642
8702.82 1590
8703.70 1584
8704.58 1508
8705.46 1455
8706.34 1429
8707.23 1362
8708.11 1336
8708.99 1262
8709.87 1218
8710.75 1220
8711.63 1198
8712.51 1193
8713.39 1154
8714.27 1126
8715.16 1139
8716.04 1108
8716.92 1105
8717.80 1092
8718.68 1110
8719.56 1149
8720.44 1142
8721.33 1152
8722.21 1149
8723.09 1171
8723.97 1178
8724.85 1184
8725.73 1169
8726.62 1234
8727.50 1251
8728.38 1259
8729.26 1274
8730.14 1251
8731.03 1290
8731.91 1277
8732.79 1273
8733.67 1249
8734.55 1206
8735.44 1185
8736.32 1221
8737.20 1201
8738.08 1188
8738.97 1195
8739.85 1234
8740.73 1192
8741.61 1211
8742.50 1179
8743.38 1157
8744.26 1133
8745.14 1151
8746.03 1126
8746.91 1149
8747.79 1137
8748.68 1137
8749.56 1158
8750.44 1126
8751.33 1077
8752.21 1108
8753.09 1151
8753.97 1187
8754.86 1136
8755.74 1173
8756.62 1204
8757.51 1231
8758.39 1242
8759.28 1222
8760.16 1182
8761.04 1190
8761.93 1183
8762.81 1184
8763.69 1183
8764.58 1192
8765.46 1208
8766.34 1207
8767.23 1185
8768.11 1176
8769.00 1180
8769.88 1200
8770.76 1191
8771.65 1155
8772.53 1142
8773.42 1146
8774.30 1090
8775.19 1111
8776.07 1140
8776.95 1142
8777.84 1213
8778.72 1263
8779.61 1293
8780.49 1334
8781.38 1321
8782.26 1327
8783.15 1288
8784.03 1274
8784.92 1262
8785.80 1223
8786.69 1162
8787.57 1108
8788.46 1143
8789.34 1099
8790.23 1060
8791.11 1024
8792.00 1008
8792.88 1034
8793.77 1026
8794.65 1043
8795.54 970
8796.42 955
8797.31 982
8798.19 1006
8799.08 960
8799.96 991
8800.85 975
8801.74 958
8802.62 962
8803.51 918
8804.39 943
8805.28 929
8806.16 920
8807.05 893
8807.94 856
8808.82 878
8809.71 878
8810.59 905
8811.48 883
8812.37 873
8813.25 899
8814.14 900
8815.03 875
8815.91 875
8816.80 840
8817.68 859
8818.57 870
8819.46 886
8820.34 862
8821.23 810
8822.12 791
8823.00 842
8823.89 822
8824.78 841
8825.66 822
8826.55 835
8827.44 870
8828.33 857
8829.21 812
8830.10 823
8830.99 839
8831.87 796
8832.76 814
8833.65 848
8834.54 804
8835.42 823
8836.31 854
8837.20 817
8838.08 781
8838.97 849
8839.86 828
8840.75 837
8841.64 805
8842.52 812
8843.41 813
8844.30 777
8845.19 798
8846.07 820
8846.96 771
8847.85 771
8848.74 740
8849.63 775
8850.51 736
8851.40 755
8852.29 755
8853.18 737
8854.07 766
8854.96 750
8855.84 779
8856.73 763
8857.62 730
8858.51 752
8859.40 754
8860.29 766
8861.17 766
8862.06 762
8862.95 746
8863.84 722
8864.73 773
8865.62 758
8866.51 708
8867.40 752
8868.29 761
8869.17 762
8870.06 739
8870.95 719
8871.84 728
8872.73 756
8873.62 750
8874.51 738
8875.40 749
8876.29 729
8877.18 730
8878.07 710
8878.96 711
8879.85 675
8880.74 654
8881.63 689
8882.51 687
8883.40 687
8884.29 710
8885.18 728
8886.07 723
8886.96 713
8887.85 690
8888.74 671
8889.63 667
8890.52 662
8891.41 641
8892.30 678
8893.19 719
8894.09 698
8894.98 654
8895.87 661
8896.76 660
8897.65 670
8898.54 664
8899.43 656
8900.32 637
8901.21 646
8902.10 692
8902.99 673
8903.88 635
8904.77 654
8905.66 644
8906.55 640
8907.44 630
8908.34 635
8909.23 684
8910.12 674
8911.01 613
8911.90 689
8912.79 652
8913.68 664
8914.57 690
8915.47 682
8916.36 693
8917.25 660
8918.14 656
8919.03 676
8919.92 672
8920.81 654
8921.71 632
8922.60 625
8923.49 617
8924.38 629
8925.27 607
8926.16 639
8927.06 640
8927.95 592
8928.84 642
8929.73 587
8930.62 614
8931.52 600
8932.41 609
8933.30 620
8934.19 620
8935.09 590
8935.98 585
8936.87 592
8937.76 624
8938.66 612
8939.55 625
8940.44 620
8941.33 613
8942.23 607
8943.12 622
8944.01 656
8944.90 615
8945.80 614
8946.69 602
8947.58 626
8948.48 577
8949.37 622
8950.26 604
8951.16 587
8952.05 600
8952.94 582
8953.84 586
8954.73 636
8955.62 598
8956.52 603
8957.41 617
8958.30 630
8959.20 630
8960.09 575
8960.98 631
8961.88 586
8962.77 619
8963.66 635
8964.56 633
8965.45 615
8966.35 583
8967.24 617
8968.13 584
8969.03 623
8969.92 598
8970.82 609
8971.71 582
8972.60 592
8973.50 581
8974.39 577
8975.29 556
8976.18 559
8977.08 596
8977.97 558
8978.87 565
8979.76 578
8980.65 579
8981.55 577
8982.44 573
8983.34 580
8984.23 611
8985.13 603
8986.02 615
8986.92 578
8987.81 582
8988.71 605
8989.60 609
8990.50 603
8991.39 612
8992.29 589
8993.18 625
8994.08 601
8994.97 573
8995.87 577
8996.76 588
8997.66 602
8998.56 580
8999.45 615
9000.35 579
9001.24 614
9002.14 543
9003.03 585
9003.93 596
9004.83 556
9005.72 549
9006.62 566
9007.51 585
9008.41 590
9009.31 570
9010.20 572
9011.10 566
9011.99 567
9012.89 593
9013.79 581
9014.68 556
9015.58 533
9016.48 572
9017.37 606
9018.27 570
9019.16 568
9020.06 553
9020.96 591
9021.85 571
9022.75 578
9023.65 572
9024.54 556
9025.44 540
9026.34 586
9027.24 572
9028.13 559
9029.03 583
9029.93 572
9030.82 556
9031.72 570
9032.62 574
9033.52 580
9034.41 595
9035.31 546
9036.21 573
9037.10 601
9038.00 601
9038.90 560
9039.80 589
9040.69 592
9041.59 580
9042.49 552
9043.39 586
9044.29 576
9045.18 571
9046.08 535
9046.98 562
9047.88 594
9048.78 573
9049.67 579
9050.57 585
9051.47 592
9052.37 566
9053.27 553
9054.16 557
9055.06 578
9055.96 588
9056.86 598
9057.76 549
9058.66 561
9059.55 593
9060.45 607
9061.35 601
9062.25 596
9063.15 609
9064.05 594
9064.95 589
9065.85 582
9066.74 610
9067.64 609
9068.54 577
9069.44 583
9070.34 586
9071.24 599
9072.14 585
9073.04 557
9073.94 610
9074.84 608
9075.74 575
9076.64 610
9077.53 580
9078.43 615
9079.33 612
9080.23 596
9081.13 571
9082.03 590
9082.93 603
9083.83 622
9084.73 620
9085.63 597
9086.53 588
9087.43 614
9088.33 610
9089.23 576
9090.13 613
9091.03 600
9091.93 609
9092.83 609
9093.73 610
9094.63 592
9095.53 588
9096.43 594
9097.33 599
9098.23 606
9099.13 537
9100.04 600
9100.94 585
9101.84 610
9102.74 575
9103.64 579
9104.54 589
9105.44 598
9106.34 570
9107.24 591
9108.14 594
9109.04 565
9109.94 560
9110.85 558
9111.75 534
9112.65 559
9113.55 541
9114.45 561
9115.35 564
9116.25 576
9117.15 589
9118.06 596
9118.96 581
9119.86 606
9120.76 617
9121.66 625
9122.56 610
9123.46 624
9124.37 577
9125.27 626
9126.17 598
9127.07 600
9127.97 626
9128.88 602
9129.78 563
9130.68 590
9131.58 571
9132.48 605
9133.39 574
9134.29 565
9135.19 564
9136.09 574
9137.00 573
9137.90 595
9138.80 543
9139.70 549
9140.61 600
9141.51 584
9142.41 563
9143.31 562
9144.22 553
9145.12 557
9146.02 559
9146.92 541
9147.83 540
9148.73 573
9149.63 551
9150.54 569
9151.44 572
9152.34 581
9153.25 565
9154.15 562
9155.05 568
9155.96 541
9156.86 534
9157.76 550
9158.67 585
9159.57 544
9160.47 602
9161.38 602
9162.28 590
9163.18 536
9164.09 579
9164.99 638
9165.90 570
9166.80 590
9167.70 593
9168.61 594
9169.51 634
9170.42 588
9171.32 545
9172.22 567
9173.13 578
9174.03 618
9174.94 591
9175.84 558
9176.74 556
9177.65 581
9178.55 581
9179.46 549
9180.36 558
9181.27 586
9182.17 614
9183.08 607
9183.98 559
9184.89 571
9185.79 613
9186.70 604
9187.60 584
9188.51 589
9189.41 582
9190.32 585
9191.22 582
9192.13 591
9193.03 622
9193.94 627
9194.84 634
9195.75 658
9196.65 673
9197.56 678
9198.46 676
9199.37 671
9200.27 664
9201.18 694
9202.08 675
9202.99 639
9203.90 636
9204.80 653
9205.71 617
9206.61 611
9207.52 640
9208.42 592
9209.33 552
9210.24 573
9211.14 612
9212.05 595
9212.95 596
9213.86 531
9214.77 569
9215.67 587
9216.58 598
9217.49 558
9218.39 597
9219.30 597
9220.21 578
9221.11 556
9222.02 558
9222.93 549
9223.83 557
9224.74 535
9225.65 568
9226.55 596
9227.46 564
9228.37 569
9229.27 571
9230.18 560
9231.09 579
9231.99 559
9232.90 549
9233.81 577
9234.72 558
9235.62 576
9236.53 584
9237.44 566
9238.34 560
9239.25 550
9240.16 601
9241.07 571
9241.97 558
9242.88 584
9243.79 602
9244.70 561
9245.61 547
9246.51 576
9247.42 569
9248.33 573
9249.24 552
9250.14 558
9251.05 578
9251.96 573
9252.87 543
9253.78 557
9254.69 552
9255.59 586
9256.50 573
9257.41 597
9258.32 584
9259.23 589
9260.14 580
9261.04 564
9261.95 605
9262.86 591
9263.77 619
9264.68 587
9265.59 587
9266.50 587
9267.40 618
9268.31 569
9269.22 614
9270.13 585
9271.04 595
9271.95 574
9272.86 556
9273.77 545
9274.68 580
9275.59 597
9276.49 602
9277.40 571
9278.31 547
9279.22 583
9280.13 560
9281.04 579
9281.95 616
9282.86 609
9283.77 583
9284.68 577
9285.59 579
9286.50 584
9287.41 612
9288.32 574
9289.23 557
9290.14 588
9291.05 582
9291.96 609
9292.87 590
9293.78 559
9294.69 615
9295.60 612
9296.51 627
9297.42 621
9298.33 622
9299.24 623
9300.15 614
9301.06 612
9301.97 620
9302.88 625
9303.79 624
9304.70 642
9305.61 659
9306.53 633
9307.44 640
9308.35 660
9309.26 701
9310.17 674
9311.08 651
9311.99 683
9312.90 689
9313.81 629
9314.72 605
9315.63 646
9316.55 623
9317.46 609
9318.37 637
9319.28 622
9320.19 618
9321.10 602
9322.01 588
9322.93 560
9323.84 601
9324.75 600
9325.66 616
9326.57 612
9327.48 593
9328.40 592
9329.31 605
9330.22 604
9331.13 597
9332.04 614
9332.96 620
9333.87 623
9334.78 592
9335.69 583
9336.60 576
9337.52 626
9338.43 592
9339.34 618
9340.25 633
9341.17 593
9342.08 585
9342.99 645
9343.90 623
9344.82 651
9345.73 639
9346.64 648
9347.55 618
9348.47 611
9349.38 623
9350.29 643
9351.21 622
9352.12 646
9353.03 638
9353.94 638
9354.86 628
9355.77 616
9356.68 612
9357.60 655
9358.51 656
9359.42 623
9360.34 618
9361.25 639
9362.16 626
9363.08 644
9363.99 624
9364.90 639
9365.82 626
9366.73 628
9367.65 650
9368.56 640
9369.47 640
9370.39 644
9371.30 617
9372.21 643
9373.13 671
9374.04 659
9374.96 693
9375.87 669
9376.79 641
9377.70 643
9378.61 664
9379.53 672
9380.44 671
9381.36 715
9382.27 677
9383.19 655
9384.10 706
9385.01 748
9385.93 724
9386.84 740
9387.76 734
9388.67 717
9389.59 716
9390.50 755
9391.42 764
9392.33 795
9393.25 791
9394.16 793
9395.08 787
9395.99 787
9396.91 741
9397.82 776
9398.74 764
9399.65 779
9400.57 753
9401.48 740
9402.40 764
9403.32 776
9404.23 803
9405.15 794
9406.06 783
9406.98 769
9407.89 769
9408.81 773
9409.73 775
9410.64 750
9411.56 769
9412.47 796
9413.39 781
9414.30 764
9415.22 777
9416.14 803
9417.05 769
9417.97 771
9418.89 813
9419.80 829
9420.72 805
9421.63 808
9422.55 775
9423.47 817
9424.38 792
9425.30 831
9426.22 810
9427.13 828
9428.05 869
9428.97 849
9429.88 888
9430.80 906
9431.72 898
9432.63 925
9433.55 957
9434.47 963
9435.38 961
9436.30 982
9437.22 1026
9438.14 1010
9439.05 1013
9439.97 1061
9440.89 1026
9441.81 1029
9442.72 1059
9443.64 1034
9444.56 1049
9445.47 1049
9446.39 1072
9447.31 1111
9448.23 1244
9449.15 1295
9450.06 1359
9450.98 1437
9451.90 1494
9452.82 1585
9453.73 1567
9454.65 1524
9455.57 1437
9456.49 1365
9457.41 1241
9458.32 1150
9459.24 1063
9460.16 1041
9461.08 949
9462.00 910
9462.92 876
9463.83 842
9464.75 859
9465.67 837
9466.59 878
9467.51 830
9468.43 836
9469.35 833
9470.26 817
9471.18 816
9472.10 837
9473.02 815
9473.94 795
9474.86 813
9475.78 818
9476.70 811
9477.62 829
9478.54 820
9479.45 797
9480.37 821
9481.29 861
9482.21 844
9483.13 853
9484.05 866
9484.97 832
9485.89 852
9486.81 822
9487.73 867
9488.65 853
9489.57 812
9490.49 791
9491.41 822
9492.33 869
9493.25 819
9494.17 832
9495.09 833
9496.01 843
9496.93 862
9497.85 849
9498.77 843
9499.69 827
9500.61 840
9501.53 856
9502.45 841
9503.37 854
9504.29 877
9505.21 825
9506.13 870
9507.05 902
9507.97 885
9508.89 900
9509.81 881
9510.73 908
9511.65 898
9512.57 897
9513.49 913
9514.42 930
9515.34 989
9516.26 1002
9517.18 1059
9518.10 1064
9519.02 1153
9519.94 1139
9520.86 1150
9521.78 1193
9522.71 1156
9523.63 1104
9524.55 1094
9525.47 1113
9526.39 1110
9527.31 1128
9528.23 1118
9529.16 1109
9530.08 1063
9531.00 1103
9531.92 1070
9532.84 1078
9533.76 1024
9534.69 1080
9535.61 1082
9536.53 1035
9537.45 977
9538.37 954
9539.30 985
9540.22 1012
9541.14 945
9542.06 910
9542.98 928
9543.91 889
9544.83 900
9545.75 893
9546.67 896
9547.60 899
9548.52 905
9549.44 906
9550.36 939
9551.29 938
9552.21 974
9553.13 987
9554.06 977
9554.98 947
9555.90 977
9556.82 989
9557.75 971
9558.67 966
9559.59 979
9560.52 980
9561.44 987
9562.36 979
9563.29 1035
9564.21 991
9565.13 981
9566.06 1013
9566.98 1022
9567.90 1054
9568.83 1031
9569.75 1072
9570.67 1030
9571.60 1041
9572.52 1089
9573.44 1038
9574.37 1089
9575.29 1129
9576.22 1128
9577.14 1080
9578.06 1130
9578.99 1120
9579.91 1152
9580.84 1143
9581.76 1155
9582.68 1158
9583.61 1168
9584.53 1168
9585.46 1134
9586.38 1138
9587.31 1155
9588.23 1085
9589.15 1098
9590.08 1142
9591.00 1137
9591.93 1176
9592.85 1197
9593.78 1273
9594.70 1319
9595.63 1339
9596.55 1430
9597.48 1519
9598.40 1573
9599.33 1578
9600.25 1502
9601.18 1457
9602.10 1427
9603.03 1369
9603.95 1358
9604.88 1331
9605.80 1268
9606.73 1172
9607.65 1127
9608.58 1086
9609.50 1118
9610.43 1131
9611.35 1124
9612.28 1066
9613.21 1067
9614.13 1096
9615.06 1066
9615.98 1064
9616.91 1099
9617.84 1088
9618.76 1070
9619.69 1076
9620.61 1060
9621.54 1051
9622.47 1088
9623.39 1105
9624.32 1090
9625.24 1086
9626.17 1089
9627.10 1097
9628.02 1128
9628.95 1072
9629.88 1136
9630.80 1153
9631.73 1131
9632.65 1174
9633.58 1160
9634.51 1146
9635.43 1144
9636.36 1194
9637.29 1203
9638.22 1224
9639.14 1236
9640.07 1239
9641.00 1244
9641.92 1286
9642.85 1274
9643.78 1294
9644.70 1259
9645.63 1288
9646.56 1251
9647.49 1280
9648.41 1271
9649.34 1243
9650.27 1254
9651.20 1266
9652.12 1249
9653.05 1231
9653.98 1267
9654.91 1316
9655.83 1265
9656.76 1258
9657.69 1268
9658.62 1275
9659.55 1275
9660.47 1241
9661.40 1258
9662.33 1316
9663.26 1298
9664.19 1295
9665.11 1355
9666.04 1358
9666.97 1379
9667.90 1373
9668.83 1416
9669.75 1380
9670.68 1320
9671.61 1374
9672.54 1394
9673.47 1371
9674.40 1402
9675.33 1421
9676.25 1410
9677.18 1498
9678.11 1494
9679.04 1501
9679.97 1547
9680.90 1482
9681.83 1472
9682.76 1483
9683.69 1459
9684.61 1451
9685.54 1442
9686.47 1446
9687.40 1464
9688.33 1502
9689.26 1438
9690.19 1429
9691.12 1461
9692.05 1503
9692.98 1528
9693.91 1534
9694.84 1541
9695.77 1548
9696.70 1635
9697.63 1654
9698.56 1678
9699.49 1631
9700.42 1621
9701.35 1578
9702.28 1523
9703.21 1541
9704.14 1530
9705.07 1491
9706.00 1432
9706.93 1440
9707.86 1494
9708.79 1480
9709.72 1519
9710.65 1517
9711.58 1483
9712.51 1503
9713.44 1584
9714.37 1551
9715.30 1515
9716.23 1531
9717.16 1495
9718.09 1464
9719.02 1405
9719.95 1322
9720.88 1358
9721.81 1338
9722.75 1248
9723.68 1222
9724.61 1284
9725.54 1264
9726.47 1233
9727.40 1228
9728.33 1292
9729.26 1245
9730.19 1223
9731.13 1226
9732.06 1254
9732.99 1176
9733.92 1231
9734.85 1217
9735.78 1197
9736.71 1209
9737.65 1189
9738.58 1215
9739.51 1172
9740.44 1188
9741.37 1199
9742.30 1165
9743.24 1160
9744.17 1192
9745.10 1154
9746.03 1162
9746.96 1185
9747.90 1166
9748.83 1126
9749.76 1122
9750.69 1162
9751.63 1155
9752.56 1153
9753.49 1126
9754.42 1100
9755.36 1117
9756.29 1130
9757.22 1109
9758.15 1108
9759.09 1067
9760.02 1065
9760.95 1098
9761.88 1104
9762.82 1050
9763.75 1091
9764.68 1127
9765.62 1148
9766.55 1144
9767.48 1127
9768.41 1147
9769.35 1150
9770.28 1145
9771.21 1123
9772.15 1141
9773.08 1139
9774.01 1155
9774.95 1110
9775.88 1113
9776.81 1117
9777.75 1125
9778.68 1167
9779.62 1107
9780.55 1150
9781.48 1141
9782.42 1127
9783.35 1177
9784.28 1164
9785.22 1133
9786.15 1161
9787.09 1137
9788.02 1076
9788.95 1118
9789.89 1074
9790.82 1104
9791.76 1139
9792.69 1164
9793.63 1088
9794.56 1155
9795.49 1159
9796.43 1182
9797.36 1184
9798.30 1179
9799.23 1199
9800.17 1183
9801.10 1142
9802.04 1130
9802.97 1088
9803.91 1048
9804.84 1026
9805.78 1001
9806.71 946
9807.65 921
9808.58 906
9809.52 934
9810.45 900
9811.39 892
9812.32 884
9813.26 906
9814.19 915
9815.13 907
9816.06 908
9817.00 891
9817.93 883
9818.87 866
9819.80 847
9820.74 877
9821.68 873
9822.61 845
9823.55 851
9824.48 832
9825.42 876
9826.35 859
9827.29 842
9828.23 854
9829.16 867
9830.10 857
9831.03 931
9831.97 880
9832.91 882
9833.84 861
9834.78 896
9835.72 830
9836.65 899
9837.59 896
9838.52 858
9839.46 868
9840.40 891
9841.33 823
9842.27 832
9843.21 844
9844.14 892
9845.08 892
9846.02 836
9846.95 838
9847.89 878
9848.83 863
9849.77 857
9850.70 877
9851.64 880
9852.58 900
9853.51 900
9854.45 855
9855.39 865
9856.33 868
9857.26 854
9858.20 852
9859.14 870
9860.08 877
9861.01 858
9861.95 833
9862.89 871
9863.83 836
9864.76 862
9865.70 859
9866.64 862
9867.58 824
9868.51 856
9869.45 836
9870.39 822
9871.33 835
9872.27 866
9873.20 902
9874.14 886
9875.08 875
9876.02 861
9876.96 849
9877.90 847
9878.83 830
9879.77 847
9880.71 862
9881.65 846
9882.59 846
9883.53 845
9884.47 840
9885.40 857
9886.34 849
9887.28 851
9888.22 863
9889.16 832
9890.10 808
9891.04 818
9891.98 832
9892.91 825
9893.85 824
9894.79 806
9895.73 826
9896.67 806
9897.61 844
9898.55 872
9899.49 820
9900.43 821
9901.37 868
9902.31 856
9903.25 870
9904.19 858
9905.13 844
9906.07 856
9907.01 894
9907.95 919
9908.89 870
9909.83 847
9910.77 925
9911.71 868
9912.65 853
9913.59 858
9914.53 846
9915.47 835
9916.41 861
9917.35 885
9918.29 945
9919.23 920
9920.17 1006
9921.11 1057
9922.05 1126
9922.99 1182
9923.93 1251
9924.87 1303
9925.81 1328
9926.75 1345
9927.69 1307
9928.63 1274
9929.57 1246
9930.51 1173
9931.45 1120
9932.39 1010
9933.34 990
9934.28 944
9935.22 923
9936.16 907
9937.10 842
9938.04 848
9938.98 854
9939.92 830
9940.87 856
9941.81 848
9942.75 850
9943.69 839
9944.63 848
9945.57 867
9946.51 889
9947.46 919
9948.40 929
9949.34 952
9950.28 957
9951.22 972
9952.16 924
9953.11 868
9954.05 879
9954.99 848
9955.93 828
9956.87 833
9957.82 821
9958.76 780
9959.70 741
9960.64 755
9961.59 757
9962.53 755
9963.47 765
9964.41 736
9965.35 729
9966.30 715
9967.24 737
9968.18 752
9969.13 701
9970.07 673
9971.01 670
9971.95 723
9972.90 709
9973.84 725
9974.78 688
9975.73 680
9976.67 661
9977.61 683
9978.55 666
9979.50 674
9980.44 681
9981.38 651
9982.33 686
9983.27 697
9984.21 699
9985.16 690
9986.10 682
9987.04 698
9987.99 724
9988.93 716
9989.88 694
9990.82 682
9991.76 682
9992.71 718
9993.65 673
9994.59 680
9995.54 664
9996.48 676
9997.43 687
9998.37 670
9999.31 685
10000.26 691
10001.20 663
10002.15 681
10003.09 675
10004.04 685
10004.98 719
10005.92 674
10006.87 715
10007.81 667
10008.76 666
10009.70 653
10010.65 679
10011.59 686
10012.54 657
10013.48 691
10014.43 660
10015.37 666
10016.32 683
10017.26 671
10018.21 679
10019.15 684
10020.10 672
10021.04 686
10021.99 649
10022.93 684
10023.88 727
10024.82 661
10025.77 662
10026.71 664
10027.66 666
10028.60 635
10029.55 622
10030.49 665
10031.44 637
10032.39 642
10033.33 648
10034.28 650
10035.22 621
10036.17 620
10037.11 645
10038.06 634
10039.01 618
10039.95 653
10040.90 602
10041.84 675
10042.79 633
10043.74 609
10044.68 623
10045.63 623
10046.58 611
10047.52 614
10048.47 598
10049.41 626
10050.36 616
10051.31 620
10052.25 624
10053.20 639
10054.15 604
10055.09 620
10056.04 661
10056.99 632
10057.93 634
10058.88 656
10059.83 617
10060.78 614
10061.72 632
10062.67 590
10063.62 633
10064.56 602
10065.51 610
10066.46 595
10067.41 620
10068.35 644
10069.30 617
10070.25 618
10071.20 578
10072.14 583
10073.09 619
10074.04 609
10074.99 605
10075.93 632
10076.88 612
10077.83 625
10078.78 615
10079.72 576
10080.67 585
10081.62 591
10082.57 620
10083.52 591
10084.46 615
10085.41 587
10086.36 572
10087.31 575
10088.26 573
10089.21 592
10090.15 622
10091.10 608
10092.05 628
10093.00 607
10093.95 605
10094.90 574
10095.85 593
10096.79 597
10097.74 609
10098.69 621
10099.64 603
10100.59 632
10101.54 582
10102.49 578
10103.44 611
10104.39 626
10105.33 614
10106.28 609
10107.23 609
10108.18 611
10109.13 594
10110.08 618
10111.03 652
10111.98 603
10112.93 622
10113.88 587
10114.83 598
10115.78 575
10116.73 597
10117.68 612
10118.63 607
10119.58 625
10120.53 639
10121.48 604
10122.43 613
10123.38 622
10124.33 622
10125.28 605
10126.23 620
10127.18 626
10128.13 623
10129.08 622
10130.03 627
10130.98 595
10131.93 600
10132.88 649
10133.83 620
10134.78 651
10135.73 674
10136.68 624
10137.63 653
10138.58 619
10139.53 616
10140.48 636
10141.43 619
10142.38 610
10143.33 600
10144.29 621
10145.24 634
10146.19 649
10147.14 652
10148.09 631
10149.04 676
10149.99 688
10150.94 680
10151.89 671
10152.85 642
10153.80 669
10154.75 675
10155.70 682
10156.65 707
10157.60 672
10158.55 693
10159.51 696
10160.46 685
10161.41 677
10162.36 688
10163.31 712
10164.26 686
10165.22 699
10166.17 717
10167.12 741
10168.07 738
10169.02 755
10169.98 752
10170.93 724
10171.88 774
10172.83 787
10173.79 754
10174.74 750
10175.69 772
10176.64 780
10177.60 798
10178.55 787
10179.50 808
10180.45 832
10181.41 777
10182.36 779
10183.31 761
10184.26 774
10185.22 745
10186.17 776
10187.12 782
10188.08 820
10189.03 806
10189.98 774
10190.93 763
10191.89 762
10192.84 788
10193.79 794
10194.75 778
10195.70 761
10196.65 813
10197.61 805
10198.56 789
10199.51 803
10200.47 838
10201.42 867
10202.38 894
10203.33 878
10204.28 897
10205.24 954
10206.19 928
10207.14 892
10208.10 948
10209.05 933
10210.01 918
10210.96 891
10211.91 869
10212.87 829
10213.82 827
10214.78 844
10215.73 847
10216.69 826
10217.64 784
10218.59 838
10219.55 788
10220.50 787
10221.46 787
10222.41 776
10223.37 782
10224.32 804
10225.28 793
10226.23 787
10227.19 761
10228.14 817
10229.10 864
10230.05 886
10231.01 935
10231.96 909
10232.92 969
10233.87 1014
10234.83 1080
10235.78 1079
10236.74 1033
10237.69 1006
10238.65 1009
10239.60 986
10240.56 940
10241.51 869
10242.47 864
10243.42 823
10244.38 812
10245.34 775
10246.29 802
10247.25 783
10248.20 829
10249.16 780
10250.11 790
10251.07 759
10252.03 764
10252.98 769
10253.94 740
10254.89 729
10255.85 734
10256.81 743
10257.76 730
10258.72 716
10259.68 707
10260.63 693
10261.59 683
10262.55 686
10263.50 657
10264.46 674
10265.41 682
10266.37 730
10267.33 695
10268.28 683
10269.24 683
10270.20 700
10271.16 701
10272.11 691
10273.07 669
10274.03 676
10274.98 700
10275.94 686
10276.90 666
10277.85 624
10278.81 644
10279.77 661
10280.73 668
10281.68 632
10282.64 624
10283.60 624
10284.56 624
10285.51 635
10286.47 648
10287.43 675
10288.39 666
10289.34 675
10290.30 652
10291.26 672
10292.22 651
10293.18 638
10294.13 656
10295.09 644
10296.05 654
10297.01 627
10297.97 659
10298.92 634
10299.88 610
10300.84 648
10301.80 631
10302.76 648
10303.72 619
10304.67 635
10305.63 661
10306.59 651
10307.55 609
10308.51 635
10309.47 661
10310.43 694
10311.38 641
10312.34 675
10313.30 637
10314.26 662
10315.22 695
10316.18 632
10317.14 657
10318.10 635
10319.06 646
10320.01 669
10320.97 637
10321.93 592
10322.89 597
10323.85 620
10324.81 632
10325.77 583
10326.73 624
10327.69 623
10328.65 622
10329.61 612
10330.57 600
10331.53 590
10332.49 581
10333.45 610
10334.41 565
10335.37 583
10336.33 552
10337.29 593
10338.25 544
10339.21 566
10340.17 577
10341.13 582
10342.09 565
10343.05 568
10344.01 577
10344.97 569
10345.93 571
10346.89 557
10347.85 573
10348.81 585
10349.77 566
10350.73 554
10351.69 600
10352.65 598
10353.61 553
10354.57 517
10355.53 543
10356.49 532
10357.46 567
10358.42 528
10359.38 532
10360.34 533
10361.30 539
10362.26 542
10363.22 514
10364.18 500
10365.14 533
10366.11 531
10367.07 544
10368.03 538
10368.99 511
10369.95 529
10370.91 549
10371.87 514
10372.84 521
10373.80 547
10374.76 528
10375.72 511
10376.68 506
10377.64 501
10378.61 526
10379.57 502
10380.53 536
10381.49 569
10382.45 535
10383.42 487
10384.38 553
10385.34 508
10386.30 520
10387.27 514
10388.23 504
10389.19 505
10390.15 500
10391.11 474
10392.08 497
10393.04 492
10394.00 471
10394.96 483
10395.93 485
10396.89 518
10397.85 488
10398.82 488
10399.78 466
10400.74 480
10401.70 507
10402.67 495
10403.63 492
10404.59 477
10405.56 486
10406.52 473
10407.48 477
10408.45 504
10409.41 488
10410.37 509
10411.34 488
10412.30 504
10413.26 504
10414.23 487
10415.19 507
10416.15 491
10417.12 484
10418.08 489
10419.04 499
10420.01 494
10420.97 491
10421.94 490
10422.90 485
10423.86 491
10424.83 519
10425.79 501
10426.76 499
10427.72 512
10428.68 475
10429.65 435
10430.61 431
10431.58 489
10432.54 474
10433.51 467
10434.47 497
10435.44 499
10436.40 499
10437.36 467
10438.33 458
10439.29 473
10440.26 480
10441.22 459
10442.19 478
10443.15 464
10444.12 458
10445.08 479
10446.05 495
10447.01 461
10447.98 471
10448.94 485
10449.91 482
10450.87 471
10451.84 483
10452.80 499
10453.77 483
10454.73 461
10455.70 461
10456.67 478
10457.63 464
10458.60 468
10459.56 476
10460.53 457
10461.49 479
10462.46 474
10463.43 483
10464.39 499
10465.36 474
10466.32 476
10467.29 492
10468.25 470
10469.22 449
10470.19 475
10471.15 483
10472.12 475
10473.09 474
10474.05 480
10475.02 524
10475.98 491
10476.95 462
10477.92 472
10478.88 474
10479.85 457
10480.82 471
10481.78 470
10482.75 473
10483.72 494
10484.68 494
10485.65 518
10486.62 470
10487.58 494
10488.55 456
10489.52 479
10490.49 489
10491.45 458
10492.42 471
10493.39 492
10494.35 476
10495.32 440
10496.29 486
10497.26 489
10498.22 513
10499.19 504
10500.16 498
10501.13 519
10502.09 528
10503.06 522
10504.03 533
10505.00 502
10505.96 495
10506.93 513
10507.90 497
10508.87 476
10509.84 493
10510.80 499
10511.77 493
10512.74 484
10513.71 479
10514.68 485
10515.64 510
10516.61 472
10517.58 444
10518.55 457
10519.52 446
10520.49 436
10521.45 488
10522.42 467
10523.39 461
10524.36 493
10525.33 492
10526.30 497
10527.27 480
10528.23 468
10529.20 510
10530.17 482
10531.14 486
10532.11 478
10533.08 502
10534.05 466
10535.02 490
10535.99 516
10536.96 518
10537.93 460
10538.89 483
10539.86 474
10540.83 466
10541.80 515
10542.77 489
10543.74 474
10544.71 476
10545.68 488
10546.65 501
10547.62 489
10548.59 483
10549.56 512
10550.53 493
10551.50 502
10552.47 479
10553.44 500
10554.41 511
10555.38 514
10556.35 518
10557.32 507
10558.29 508
10559.26 509
10560.23 530
10561.20 571
10562.17 548
10563.14 533
10564.11 534
10565.08 561
10566.05 548
10567.02 495
10567.99 518
10568.96 540
10569.93 540
10570.91 552
10571.88 535
10572.85 561
10573.82 529
10574.79 547
10575.76 538
10576.73 539
10577.70 511
10578.67 525
10579.64 518
10580.62 547
10581.59 559
10582.56 522
10583.53 535
10584.50 541
10585.47 555
10586.44 585
10587.42 566
10588.39 547
10589.36 574
10590.33 565
10591.30 562
10592.27 574
10593.25 578
10594.22 568
10595.19 606
10596.16 601
10597.13 601
10598.10 574
10599.08 611
10600.05 608
10601.02 631
10601.99 645
10602.97 662
10603.94 661
10604.91 685
10605.88 724
10606.85 739
10607.83 751
10608.80 825
10609.77 803
10610.74 746
10611.72 733
10612.69 750
10613.66 766
10614.64 722
10615.61 680
10616.58 630
10617.55 633
10618.53 652
10619.50 597
10620.47 552
10621.45 577
10622.42 568
10623.39 531
10624.37 595
10625.34 556
10626.31 557
10627.29 564
10628.26 570
10629.23 546
10630.21 566
10631.18 550
10632.15 555
10633.13 568
10634.10 565
10635.07 584
10636.05 588
10637.02 587
10638.00 604
10638.97 602
10639.94 567
10640.92 595
10641.89 587
10642.87 588
10643.84 548
10644.81 610
10645.79 578
10646.76 535
10647.74 554
10648.71 543
10649.68 514
10650.66 525
10651.63 538
10652.61 531
10653.58 532
10654.56 518
10655.53 517
10656.51 488
10657.48 468
10658.46 493
10659.43 499
10660.41 510
10661.38 507
10662.36 500
10663.33 496
10664.31 511
10665.28 520
10666.26 502
10667.23 463
10668.21 479
10669.18 478
10670.16 497
10671.13 497
10672.11 514
10673.08 513
10674.06 512
10675.03 500
10676.01 554
10676.99 528
10677.96 510
10678.94 515
10679.91 507
10680.89 522
10681.86 508
10682.84 504
10683.82 511
10684.79 492
10685.77 522
10686.74 519
10687.72 489
10688.70 501
10689.67 504
10690.65 495
10691.63 500
10692.60 505
10693.58 497
10694.55 494
10695.53 517
10696.51 491
10697.48 493
10698.46 485
10699.44 475
10700.41 457
10701.39 487
10702.37 479
10703.34 491
10704.32 464
10705.30 494
10706.27 470
10707.25 472
10708.23 491
10709.21 500
10710.18 479
10711.16 489
10712.14 490
10713.11 477
10714.09 501
10715.07 487
10716.05 499
10717.02 463
10718.00 477
10718.98 473
10719.96 482
10720.93 475
10721.91 498
10722.89 479
10723.87 471
10724.85 495
10725.82 513
10726.80 487
10727.78 476
10728.76 465
10729.74 454
10730.71 479
10731.69 467
10732.67 458
10733.65 493
10734.63 523
10735.60 479
10736.58 492
10737.56 488
10738.54 499
10739.52 486
10740.50 482
10741.48 507
10742.45 506
10743.43 514
10744.41 520
10745.39 508
10746.37 498
10747.35 507
10748.33 508
10749.31 518
10750.28 509
10751.26 520
10752.24 465
10753.22 465
10754.20 507
10755.18 494
10756.16 514
10757.14 489
10758.12 470
10759.10 469
10760.08 508
10761.06 486
10762.04 486
10763.01 510
10763.99 488
10764.97 484
10765.95 493
10766.93 492
10767.91 505
10768.89 540
10769.87 498
10770.85 505
10771.83 509
10772.81 502
10773.79 544
10774.77 511
10775.75 470
10776.73 525
10777.71 523
10778.69 522
10779.67 501
10780.65 530
10781.63 509
10782.62 501
10783.60 533
10784.58 521
10785.56 542
10786.54 535
10787.52 519
10788.50 535
10789.48 529
10790.46 513
10791.44 530
10792.42 501
10793.40 514
10794.38 524
10795.37 487
10796.35 505
10797.33 498
10798.31 516
10799.29 476
10800.27 513
10801.25 503
10802.23 556
10803.21 511
10804.20 511
10805.18 495
10806.16 529
10807.14 536
10808.12 502
10809.10 488
10810.09 523
10811.07 514
10812.05 519
10813.03 510
10814.01 511
10815.00 521
10815.98 528
10816.96 511
10817.94 522
10818.92 516
10819.91 535
10820.89 516
10821.87 514
10822.85 527
10823.83 543
10824.82 542
10825.80 538
10826.78 510
10827.76 517
10828.75 552
10829.73 530
10830.71 547
10831.69 571
10832.68 525
10833.66 514
10834.64 547
10835.63 557
10836.61 566
10837.59 551
10838.57 517
10839.56 546
10840.54 522
10841.52 554
10842.51 554
10843.49 602
10844.47 605
10845.46 596
10846.44 625
10847.42 597
10848.41 599
10849.39 611
10850.37 613
10851.36 641
10852.34 616
10853.32 650
10854.31 631
10855.29 645
10856.28 591
10857.26 584
10858.24 612
10859.23 603
10860.21 632
10861.20 614
10862.18 627
10863.16 578
10864.15 610
10865.13 604
10866.12 624
10867.10 613
10868.08 624
10869.07 598
10870.05 596
10871.04 592
10872.02 602
10873.01 592
10873.99 614
10874.98 623
10875.96 620
10876.95 616
10877.93 592
10878.92 595
10879.90 624
10880.89 647
10881.87 619
10882.86 631
10883.84 648
10884.83 626
10885.81 664
10886.80 679
10887.78 677
10888.77 645
10889.75 664
10890.74 648
10891.72 664
10892.71 635
10893.69 638
10894.68 668
10895.66 664
10896.65 665
10897.64 656
10898.62 682
10899.61 678
10900.59 703
10901.58 708
10902.56 737
10903.55 731
10904.54 718
10905.52 698
10906.51 703
10907.49 734
10908.48 743
10909.47 737
10910.45 746
10911.44 731
10912.43 746
10913.41 783
10914.40 760
10915.39 756
10916.37 775
10917.36 823
10918.35 810
10919.33 803
10920.32 795
10921.31 800
10922.29 826
10923.28 824
10924.27 830
10925.25 822
10926.24 803
10927.23 839
10928.21 824
10929.20 809
10930.19 790
10931.18 855
10932.16 859
10933.15 866
10934.14 888
10935.12 873
10936.11 890
10937.10 911
10938.09 941
10939.07 939
10940.06 927
10941.05 920
10942.04 941
10943.02 980
10944.01 961
10945.00 985
10945.99 989
10946.98 1027
10947.96 1030
10948.95 1047
10949.94 1108
10950.93 1134
10951.92 1164
10952.90 1207
10953.89 1247
10954.88 1307
10955.87 1311
10956.86 1356
10957.85 1365
10958.83 1343
10959.82 1341
10960.81 1350
10961.80 1294
10962.79 1315
10963.78 1271
10964.77 1239
10965.75 1157
10966.74 1131
10967.73 1124
10968.72 1068
10969.71 1069
10970.70 1049
10971.69 1070
10972.68 1031
10973.67 1028
10974.66 1059
10975.64 1042
10976.63 1014
10977.62 1072
10978.61 1080
10979.60 1016
10980.59 1049
10981.58 1012
10982.57 1089
10983.56 1045
10984.55 1097
10985.54 1101
10986.53 1132
10987.52 1156
10988.51 1171
10989.50 1146
10990.49 1254
10991.48 1277
10992.47 1341
10993.46 1426
10994.45 1437
10995.44 1531
10996.43 1620
10997.42 1699
10998.41 1722
10999.40 1724
11000.39 1686
11001.38 1718
11002.37 1648
11003.36 1513
11004.35 1481
11005.34 1416
11006.33 1331
11007.32 1250
11008.31 1145
11009.30 1110
11010.30 1056
11011.29 1021
11012.28 992
11013.27 997
11014.26 988
11015.25 913
11016.24 921
11017.23 923
11018.22 903
11019.21 877
11020.21 877
11021.20 897
11022.19 845
11023.18 847
11024.17 832
11025.16 861
11026.15 888
11027.14 826
11028.14 811
11029.13 856
11030.12 834
11031.11 818
11032.10 816
11033.09 807
11034.09 853
11035.08 858
11036.07 840
11037.06 817
11038.05 800
11039.05 835
11040.04 805
11041.03 811
11042.02 839
11043.02 793
11044.01 800
11045.00 790
11045.99 762
11046.98 802
11047.98 761
11048.97 776
11049.96 774
11050.95 764
11051.95 769
11052.94 730
11053.93 753
11054.93 735
11055.92 787
11056.91 773
11057.90 776
11058.90 769
11059.89 799
11060.88 782
11061.88 758
11062.87 788
11063.86 818
11064.86 802
11065.85 817
11066.84 791
11067.84 808
11068.83 804
11069.82 789
11070.82 811
11071.81 836
11072.80 813
11073.80 810
11074.79 831
11075.78 840
11076.78 845
11077.77 825
11078.77 812
11079.76 798
11080.75 826
11081.75 804
11082.74 822
11083.74 786
11084.73 797
11085.72 765
11086.72 737
11087.71 781
11088.71 802
11089.70 752
11090.70 736
11091.69 733
11092.68 708
11093.68 740
11094.67 720
11095.67 744
11096.66 745
11097.66 746
11098.65 744
11099.65 742
11100.64 708
11101.64 698
11102.63 718
11103.63 763
11104.62 761
11105.62 696
11106.61 722
11107.61 735
11108.60 719
11109.60 709
11110.59 712
11111.59 696
11112.58 689
11113.58 712
11114.57 714
11115.57 725
11116.56 691
11117.56 712
11118.56 714
11119.55 714
11120.55 707
11121.54 756
11122.54 738
11123.54 752
11124.53 772
11125.53 773
11126.52 752
11127.52 734
11128.51 748
11129.51 739
11130.51 723
11131.50 715
11132.50 696
11133.50 719
11134.49 708
11135.49 695
11136.49 726
11137.48 691
11138.48 674
11139.47 667
11140.47 700
11141.47 700
11142.46 689
11143.46 664
11144.46 692
11145.46 702
11146.45 689
11147.45 702
11148.45 710
11149.44 718
11150.44 707
11151.44 713
11152.43 719
11153.43 714
11154.43 714
11155.43 741
11156.42 710
11157.42 681
11158.42 691
11159.42 676
11160.41 664
11161.41 634
11162.41 665
11163.41 672
11164.40 652
11165.40 649
11166.40 649
11167.40 649
11168.39 677
11169.39 668
11170.39 654
11171.39 679
11172.39 669
11173.38 663
11174.38 663
11175.38 656
11176.38 655
11177.38 667
11178.38 654
11179.37 648
11180.37 638
11181.37 683
11182.37 600
11183.37 637
11184.37 631
11185.37 671
11186.36 663
11187.36 649
11188.36 638
11189.36 684
11190.36 673
11191.36 641
11192.36 644
11193.36 661
11194.36 692
11195.35 658
11196.35 656
11197.35 655
11198.35 635
11199.35 643
11200.35 667
11201.35 640
11202.35 661
11203.35 698
11204.35 701
11205.35 666
11206.35 652
11207.35 675
11208.35 699
11209.35 699
11210.35 667
11211.35 639
11212.35 652
11213.35 631
11214.35 659
11215.34 683
11216.35 642
11217.35 656
11218.35 658
11219.35 681
11220.35 703
11221.35 665
11222.35 702
11223.35 708
11224.35 666
11225.35 682
11226.35 706
11227.35 710
11228.35 686
11229.35 700
11230.35 680
11231.35 712
11232.35 730
11233.35 679
11234.35 697
11235.35 707
11236.35 736
11237.36 703
11238.36 711
11239.36 714
11240.36 705
11241.36 732
11242.36 727
11243.36 721
11244.36 694
11245.36 793
11246.37 732
11247.37 759
11248.37 732
11249.37 710
11250.37 744
11251.37 773
11252.38 781
11253.38 755
11254.38 742
11255.38 770
11256.38 790
11257.38 778
11258.39 761
11259.39 787
11260.39 739
11261.39 757
11262.39 758
11263.40 800
11264.40 841
11265.40 817
11266.40 830
11267.40 840
11268.41 887
11269.41 891
11270.41 885
11271.41 882
11272.42 874
11273.42 913
11274.42 891
11275.42 989
11276.43 930
11277.43 919
11278.43 932
11279.44 926
11280.44 905
11281.44 915
11282.44 899
11283.45 846
11284.45 846
11285.45 841
11286.46 809
11287.46 800
11288.46 792
11289.47 787
11290.47 772
11291.47 797
11292.48 769
11293.48 761
11294.48 762
11295.49 754
11296.49 770
11297.49 766
11298.50 757
11299.50 742
11300.51 768
11301.51 727
11302.51 718
11303.52 784
11304.52 756
11305.53 738
11306.53 770
11307.53 761
11308.54 788
11309.54 778
11310.55 752
11311.55 770
11312.55 771
11313.56 823
11314.56 800
11315.57 819
11316.57 813
11317.58 777
11318.58 811
11319.59 797
11320.59 791
11321.59 813
11322.60 832
11323.60 852
11324.61 791
11325.61 770
11326.62 813
11327.62 808
11328.63 800
11329.63 768
11330.64 778
11331.64 816
11332.65 825
11333.65 792
11334.66 818
11335.67 866
11336.67 831
11337.68 877
11338.68 876
11339.69 902
11340.69 891
11341.70 925
11342.70 915
11343.71 859
11344.72 861
11345.72 884
11346.73 860
11347.73 822
11348.74 839
11349.74 854
11350.75 854
11351.76 802
11352.76 842
11353.77 899
11354.78 853
11355.78 839
11356.79 854
11357.79 808
11358.80 821
11359.81 839
11360.81 856
11361.82 811
11362.83 822
11363.83 834
11364.84 849
11365.85 857
11366.85 807
11367.86 833
11368.87 863
11369.87 862
11370.88 820
11371.89 843
11372.89 854
11373.90 846
11374.91 840
11375.92 870
11376.92 869
11377.93 878
11378.94 853
11379.94 870
11380.95 846
11381.96 849
11382.97 880
11383.97 881
11384.98 857
11385.99 879
11387.00 884
11388.00 881
11389.01 875
11390.02 850
11391.03 930
11392.04 868
11393.04 935
11394.05 925
11395.06 930
11396.07 944
11397.08 933
11398.08 936
11399.09 941
11400.10 908
11401.11 882
11402.12 950
11403.12 936
11404.13 950
11405.14 928
11406.15 960
11407.16 953
11408.17 964
11409.18 973
11410.18 949
11411.19 962
11412.20 972
11413.21 984
11414.22 952
11415.23 962
11416.24 961
11417.25 1018
11418.25 1036
11419.26 1016
11420.27 1025
11421.28 1021
11422.29 1035
11423.30 1033
11424.31 1009
11425.32 981
11426.33 983
11427.34 987
11428.35 1036
11429.36 1021
11430.37 1022
11431.38 1049
11432.39 1068
11433.39 1015
11434.40 1022
11435.41 1046
11436.42 1084
11437.43 1055
11438.44 1051
11439.45 1093
11440.46 1119
11441.47 1083
11442.48 1060
11443.49 1081
11444.50 1054
11445.51 1096
11446.52 1102
11447.53 1121
11448.55 1095
11449.56 1085
11450.57 1126
11451.58 1150
11452.59 1107
11453.60 1123
11454.61 1112
11455.62 1121
11456.63 1135
11457.64 1164
11458.65 1192
11459.66 1194
11460.67 1177
11461.68 1239
11462.69 1213
11463.71 1162
11464.72 1224
11465.73 1212
11466.74 1319
11467.75 1274
11468.76 1291
11469.77 1282
11470.78 1294
11471.80 1311
11472.81 1326
11473.82 1376
11474.83 1389
11475.84 1402
11476.85 1421
11477.86 1435
11478.88 1374
11479.89 1437
11480.90 1436
11481.91 1446
11482.92 1486
11483.93 1520
11484.95 1568
11485.96 1530
11486.97 1587
11487.98 1605
11489.00 1654
11490.01 1651
11491.02 1664
11492.03 1769
11493.04 1763
11494.06 1800
11495.07 1798
11496.08 1822
11497.09 1896
11498.11 1852
11499.12 1896
11500.13 1922
11501.14 1975
11502.16 2014
11503.17 2049
11504.18 2075
11505.20 2111
11506.21 2167
11507.22 2228
11508.23 2224
11509.25 2302
11510.26 2440
11511.27 2426
11512.29 2508
11513.30 2524
11514.31 2575
11515.33 2693
11516.34 2817
11517.35 2913
11518.37 2992
11519.38 3154
11520.39 3236
11521.41 3328
11522.42 3400
11523.43 3526
11524.45 3641
11525.46 3724
11526.47 3894
11527.49 4023
11528.50 4218
11529.52 4501
11530.53 4850
11531.54 5169
11532.56 5565
11533.57 5885
11534.59 6258
11535.60 6587
11536.62 6953
11537.63 7209
11538.64 7319
11539.66 7283
11540.67 7147
11541.69 6686
11542.70 6402
11543.72 5943
11544.73 5449
11545.75 4961
11546.76 4492
11547.77 4157
11548.79 3784
11549.80 3499
11550.82 3231
11551.83 3086
11552.85 2895
11553.86 2693
11554.88 2561
11555.89 2420
11556.91 2361
11557.92 2300
11558.94 2262
11559.95 2161
11560.97 2138
11561.99 2169
11563.00 2073
11564.02 2059
11565.03 2011
11566.05 2006
11567.06 2016
11568.08 2079
11569.09 1965
11570.11 1941
11571.13 1946
11572.14 1924
11573.16 1894
11574.17 1906
11575.19 1880
11576.20 1881
11577.22 1856
11578.24 1808
11579.25 1751
11580.27 1686
11581.29 1682
11582.30 1689
11583.32 1606
11584.33 1603
11585.35 1599
11586.37 1571
11587.38 1574
11588.40 1510
11589.42 1513
11590.43 1508
11591.45 1488
11592.47 1548
11593.48 1485
11594.50 1474
11595.52 1518
11596.53 1518
11597.55 1560
11598.57 1553
11599.58 1579
11600.60 1621
11601.62 1646
11602.64 1604
11603.65 1678
11604.67 1688
11605.69 1678
11606.70 1713
11607.72 1722
11608.74 1742
11609.76 1772
11610.77 1791
11611.79 1805
11612.81 1831
11613.83 1882
11614.84 1912
11615.86 1940
11616.88 1986
11617.90 1992
11618.92 1954
11619.93 1955
11620.95 1899
11621.97 1937
11622.99 1877
11624.01 1838
11625.02 1785
11626.04 1767
11627.06 1740
11628.08 1734
11629.10 1712
11630.11 1711
11631.13 1616
11632.15 1642
11633.17 1643
11634.19 1624
11635.21 1566
11636.23 1513
11637.24 1560
11638.26 1554
11639.28 1514
11640.30 1514
11641.32 1511
11642.34 1492
11643.36 1464
11644.38 1415
11645.39 1378
11646.41 1411
11647.43 1423
11648.45 1387
11649.47 1368
11650.49 1357
11651.51 1359
11652.53 1338
11653.55 1308
11654.57 1263
11655.59 1252
11656.61 1297
11657.63 1320
11658.65 1304
11659.67 1281
11660.69 1273
11661.70 1253
11662.72 1218
11663.74 1228
11664.76 1234
11665.78 1177
11666.80 1182
11667.82 1135
11668.84 1167
11669.86 1128
11670.88 1094
11671.90 1129
11672.92 1133
11673.95 1089
11674.97 1097
11675.99 1092
11677.01 1084
11678.03 1097
11679.05 1066
11680.07 1081
11681.09 1123
11682.11 1094
11683.13 1093
11684.15 1061
11685.17 1081
11686.19 1056
11687.21 1070
11688.23 1034
11689.25 1049
11690.28 1068
11691.30 1031
11692.32 1026
11693.34 1014
11694.36 963
11695.38 995
11696.40 995
11697.42 979
11698.44 983
11699.47 960
11700.49 982
11701.51 944
11702.53 932
11703.55 927
11704.57 954
11705.60 926
11706.62 881
11707.64 861
11708.66 912
11709.68 930
11710.70 875
11711.73 875
11712.75 855
11713.77 874
11714.79 897
11715.81 865
11716.84 836
11717.86 833
11718.88 829
11719.90 815
11720.92 775
11721.95 770
11722.97 800
11723.99 853
11725.01 820
11726.04 779
11727.06 778
11728.08 792
11729.11 803
11730.13 781
11731.15 777
11732.17 737
11733.20 742
11734.22 742
11735.24 767
11736.26 739
11737.29 757
11738.31 746
11739.33 767
11740.36 728
11741.38 719
11742.40 711
11743.43 678
11744.45 707
11745.47 706
11746.50 661
11747.52 686
11748.54 671
11749.57 714
11750.59 680
11751.62 674
11752.64 655
11753.66 638
11754.69 697
11755.71 666
11756.73 669
11757.76 657
11758.78 619
11759.81 679
11760.83 662
11761.85 637
11762.88 643
11763.90 660
11764.93 675
11765.95 646
11766.98 663
11768.00 665
11769.02 658
11770.05 653
11771.07 651
11772.10 633
11773.12 651
11774.15 643
11775.17 627
11776.20 662
11777.22 641
11778.25 635
11779.27 664
11780.30 637
11781.32 627
11782.35 652
11783.37 667
11784.40 617
11785.42 642
11786.45 654
11787.47 633
11788.50 664
11789.52 641
11790.55 619
11791.57 660
11792.60 622
11793.62 608
11794.65 639
11795.67 593
11796.70 631
11797.73 640
11798.75 629
11799.78 601
11800.80 604
11801.83 604
11802.85 628
11803.88 623
11804.91 621
11805.93 602
11806.96 616
11807.98 597
11809.01 592
11810.04 589
11811.06 560
11812.09 569
11813.12 580
11814.14 588
11815.17 584
11816.19 586
11817.22 556
11818.25 579
11819.27 602
11820.30 648
11821.33 610
11822.35 612
11823.38 624
11824.41 607
11825.44 599
11826.46 580
11827.49 628
11828.52 601
11829.54 608
11830.57 545
11831.60 559
11832.62 610
11833.65 620
11834.68 575
11835.71 583
11836.73 585
11837.76 574
11838.79 585
11839.82 538
11840.84 578
11841.87 601
11842.90 616
11843.93 586
11844.95 565
11845.98 567
11847.01 553
11848.04 561
11849.07 575
11850.09 572
11851.12 582
11852.15 577
11853.18 608
11854.21 591
11855.23 579
11856.26 583
11857.29 600
11858.32 593
11859.35 565
11860.38 622
11861.40 565
11862.43 592
11863.46 577
11864.49 619
11865.52 588
11866.55 591
11867.58 608
11868.60 584
11869.63 572
11870.66 591
11871.69 621
11872.72 606
11873.75 619
11874.78 601
11875.81 648
11876.84 613
11877.86 606
11878.89 586
11879.92 613
11880.95 616
11881.98 619
11883.01 638
11884.04 646
11885.07 652
11886.10 659
11887.13 657
11888.16 661
11889.19 661
11890.22 654
11891.25 661
11892.28 630
11893.31 743
11894.34 714
11895.37 707
11896.40 711
11897.43 732
11898.46 745
11899.49 738
11900.52 762
11901.55 741
11902.58 792
11903.61 790
11904.64 777
11905.67 742
11906.70 766
11907.73 726
11908.76 749
11909.79 792
11910.82 750
11911.85 735
11912.88 716
11913.91 723
11914.94 764
11915.97 737
11917.01 733
11918.04 746
11919.07 765
11920.10 761
11921.13 770
11922.16 817
11923.19 823
11924.22 833
11925.25 860
11926.28 871
11927.32 920
11928.35 964
11929.38 951
11930.41 921
11931.44 923
11932.47 971
11933.50 960
11934.54 951
11935.57 891
11936.60 892
11937.63 845
11938.66 844
11939.70 782
11940.73 772
11941.76 737
11942.79 728
11943.82 762
11944.85 740
11945.89 714
11946.92 672
11947.95 705
11948.98 683
11950.02 703
11951.05 711
11952.08 655
11953.11 686
11954.15 665
11955.18 658
11956.21 635
11957.24 657
11958.28 682
11959.31 682
11960.34 638
11961.37 668
11962.41 618
11963.44 678
11964.47 686
11965.51 666
11966.54 659
11967.57 659
11968.60 663
11969.64 650
11970.67 659
11971.70 653
11972.74 674
11973.77 666
11974.80 703
11975.84 647
11976.87 615
11977.90 641
11978.94 650
11979.97 664
11981.00 636
11982.04 674
11983.07 657
11984.11 667
11985.14 642
11986.17 675
11987.21 684
11988.24 697
11989.28 666
11990.31 662
11991.34 668
11992.38 707
11993.41 669
11994.45 701
11995.48 660
11996.51 628
11997.55 719
11998.58 693
11999.62 712
12000.65 661
12001.69 669
12002.72 689
12003.76 709
12004.79 707
12005.82 708
12006.86 713
12007.89 703
12008.93 714
12009.96 734
12011.00 729
12012.03 732
12013.07 736
12014.10 703
12015.14 744
12016.17 721
12017.21 742
12018.24 757
12019.28 715
12020.32 719
12021.35 711
12022.39 676
12023.42 734
12024.46 751
12025.49 742
12026.53 751
12027.56 745
12028.60 760
12029.64 749
12030.67 737
12031.71 788
12032.74 772
12033.78 766
12034.81 751
12035.85 710
12036.89 743
12037.92 707
12038.96 732
12039.99 695
12041.03 695
12042.07 708
12043.10 706
12044.14 705
12045.18 697
12046.21 705
12047.25 678
12048.29 687
12049.32 692
12050.36 696
12051.40 708
12052.43 698
12053.47 695
12054.51 699
12055.54 713
12056.58 692
12057.62 719
12058.65 713
12059.69 681
12060.73 687
12061.76 669
12062.80 684
12063.84 687
12064.88 666
12065.91 666
12066.95 691
12067.99 706
12069.03 662
12070.06 661
12071.10 676
12072.14 674
12073.18 649
12074.21 649
12075.25 637
12076.29 678
12077.33 690
12078.36 631
12079.40 611
12080.44 645
12081.48 647
12082.52 655
12083.55 659
12084.59 686
12085.63 669
12086.67 638
12087.71 658
12088.74 614
12089.78 682
12090.82 685
12091.86 678
12092.90 664
12093.94 656
12094.98 675
12096.01 700
12097.05 702
12098.09 712
12099.13 703
12100.17 700
12101.21 701
12102.25 689
12103.28 707
12104.32 691
12105.36 668
12106.40 672
12107.44 671
12108.48 672
12109.52 664
12110.56 678
12111.60 645
12112.64 617
12113.68 638
12114.72 605
12115.76 564
12116.79 613
12117.83 611
12118.87 632
12119.91 624
12120.95 600
12121.99 575
12123.03 602
12124.07 583
12125.11 584
12126.15 565
12127.19 631
12128.23 575
12129.27 571
12130.31 578
12131.35 583
12132.39 617
12133.43 598
12134.47 595
12135.51 596
12136.55 588
12137.59 600
12138.63 554
12139.67 573
12140.71 603
12141.76 598
12142.80 562
12143.84 582
12144.88 573
12145.92 568
12146.96 571
12148.00 578
12149.04 552
12150.08 551
12151.12 556
12152.16 562
12153.20 582
12154.25 546
12155.29 533
12156.33 573
12157.37 524
12158.41 526
12159.45 539
12160.49 543
12161.53 550
12162.58 542
12163.62 554
12164.66 543
12165.70 555
12166.74 542
12167.78 562
12168.82 521
12169.87 561
12170.91 532
12171.95 529
12172.99 555
12174.03 559
12175.08 536
12176.12 548
12177.16 571
12178.20 576
12179.24 535
12180.29 556
12181.33 556
12182.37 538
12183.41 554
12184.46 565
12185.50 530
12186.54 529
12187.58 520
12188.63 544
12189.67 542
12190.71 502
12191.75 519
12192.80 528
12193.84 556
12194.88 549
12195.92 532
12196.97 558
12198.01 537
12199.05 529
12200.10 541
12201.14 557
12202.18 558
12203.23 560
12204.27 546
12205.31 535
12206.36 521
12207.40 534
12208.44 525
12209.49 527
12210.53 532
12211.57 515
12212.62 505
12213.66 515
12214.70 527
12215.75 514
12216.79 534
12217.84 507
12218.88 538
12219.92 531
12220.97 508
12222.01 549
12223.06 524
12224.10 534
12225.14 556
12226.19 560
12227.23 543
12228.28 555
12229.32 536
12230.36 541
12231.41 511
12232.45 537
12233.50 523
12234.54 520
12235.59 530
12236.63 536
12237.68 513
12238.72 531
12239.77 531
12240.81 555
12241.86 548
12242.90 542
12243.94 518
12244.99 556
12246.03 543
12247.08 546
12248.13 558
12249.17 513
12250.22 523
12251.26 534
12252.31 523
12253.35 516
12254.40 499
12255.44 520
12256.49 538
12257.53 479
12258.58 492
12259.62 482
12260.67 516
12261.72 494
12262.76 480
12263.81 478
12264.85 492
12265.90 501
12266.94 463
12267.99 482
12269.04 472
12270.08 455
12271.13 459
12272.17 494
12273.22 495
12274.27 486
12275.31 480
12276.36 482
12277.41 488
12278.45 453
12279.50 453
12280.55 513
12281.59 487
12282.64 449
12283.69 475
12284.73 477
12285.78 484
12286.83 483
12287.87 476
12288.92 496
12289.97 495
12291.01 464
12292.06 460
12293.11 461
12294.15 449
12295.20 456
12296.25 491
12297.30 485
12298.34 462
12299.39 476
12300.44 480
12301.48 456
12302.53 494
12303.58 485
12304.63 483
12305.67 475
12306.72 457
12307.77 481
12308.82 478
12309.87 476
12310.91 464
12311.96 450
12313.01 438
12314.06 463
12315.10 419
12316.15 488
12317.20 452
12318.25 444
12319.30 454
12320.34 466
12321.39 464
12322.44 445
12323.49 448
12324.54 451
12325.59 468
12326.63 435
12327.68 462
12328.73 433
12329.78 453
12330.83 442
12331.88 436
12332.93 453
12333.98 478
12335.02 453
12336.07 452
12337.12 451
12338.17 450
12339.22 485
12340.27 461
12341.32 442
12342.37 467
12343.42 466
12344.47 452
12345.51 457
12346.56 459
12347.61 460
12348.66 460
12349.71 480
12350.76 481
12351.81 485
12352.86 463
12353.91 456
12354.96 462
12356.01 475
12357.06 462
12358.11 451
12359.16 470
12360.21 450
12361.26 457
12362.31 479
12363.36 475
12364.41 466
12365.46 457
12366.51 474
12367.56 480
12368.61 510
12369.66 458
12370.71 436
12371.76 452
12372.81 479
12373.86 454
12374.91 468
12375.96 435
12377.01 522
12378.06 483
12379.11 483
12380.17 462
12381.22 482
12382.27 487
12383.32 487
12384.37 495
12385.42 459
12386.47 468
12387.52 467
12388.57 513
12389.62 467
12390.67 482
12391.73 467
12392.78 469
12393.83 474
12394.88 474
12395.93 461
12396.98 524
12398.03 509
12399.09 501
12400.14 504
12401.19 505
12402.24 547
12403.29 499
12404.34 500
12405.40 466
12406.45 536
12407.50 508
12408.55 517
12409.60 499
12410.66 519
12411.71 508
12412.76 528
12413.81 527
12414.86 513
12415.92 516
12416.97 519
12418.02 557
12419.07 550
12420.13 541
12421.18 535
12422.23 529
12423.28 521
12424.34 536
12425.39 556
12426.44 569
12427.49 560
12428.55 548
12429.60 534
12430.65 561
12431.71 587
12432.76 570
12433.81 572
12434.86 552
12435.92 589
12436.97 565
12438.02 604
12439.08 597
12440.13 595
12441.18 578
12442.24 591
12443.29 569
12444.34 640
12445.40 629
12446.45 612
12447.50 595
12448.56 633
12449.61 661
12450.67 694
12451.72 689
12452.77 676
12453.83 704
12454.88 681
12455.94 735
12456.99 712
12458.04 723
12459.10 756
12460.15 814
12461.21 853
12462.26 868
12463.31 867
12464.37 884
12465.42 949
12466.48 993
12467.53 1040
12468.59 1125
12469.64 1253
12470.70 1258
12471.75 1374
12472.80 1387
12473.86 1408
12474.91 1477
12475.97 1553
12477.02 1542
12478.08 1509
12479.13 1493
12480.19 1474
12481.24 1372
12482.30 1315
12483.35 1226
12484.41 1177
12485.46 1166
12486.52 1026
12487.57 980
12488.63 928
12489.69 907
12490.74 850
12491.80 809
12492.85 788
12493.91 766
12494.96 735
12496.02 768
12497.07 739
12498.13 716
12499.19 697
12500.24 721
12501.30 715
12502.35 669
12503.41 712
12504.47 714
12505.52 709
12506.58 677
12507.63 678
12508.69 670
12509.75 657
12510.80 672
12511.86 661
12512.91 659
12513.97 705
12515.03 680
12516.08 686
12517.14 704
12518.20 675
12519.25 652
12520.31 658
12521.37 655
12522.42 633
12523.48 638
12524.54 619
12525.59 630
12526.65 627
12527.71 662
12528.77 665
12529.82 663
12530.88 685
12531.94 685
12532.99 662
12534.05 649
12535.11 677
12536.17 672
12537.22 652
12538.28 683
12539.34 709
12540.40 707
12541.45 751
12542.51 752
12543.57 743
12544.63 770
12545.68 766
12546.74 832
12547.80 804
12548.86 832
12549.92 828
12550.97 856
12552.03 899
12553.09 903
12554.15 945
12555.21 919
12556.26 945
12557.32 925
12558.38 893
12559.44 886
12560.50 859
12561.56 814
12562.61 821
12563.67 801
12564.73 797
12565.79 812
12566.85 757
12567.91 724
12568.97 759
12570.02 704
12571.08 656
12572.14 696
12573.20 711
12574.26 663
12575.32 683
12576.38 692
12577.44 683
12578.50 654
12579.56 695
12580.61 662
12581.67 643
12582.73 648
12583.79 649
12584.85 654
12585.91 652
12586.97 666
12588.03 667
12589.09 619
12590.15 645
12591.21 650
12592.27 638
12593.33 650
12594.39 639
12595.45 662
12596.51 622
12597.57 608
12598.63 616
12599.69 603
12600.75 619
12601.81 582
12602.87 629
12603.93 622
12604.99 624
12606.05 599
12607.11 639
12608.17 661
12609.23 636
12610.29 614
12611.35 615
12612.41 643
12613.47 614
12614.53 643
12615.59 655
12616.66 685
12617.72 678
12618.78 677
12619.84 704
12620.90 699
12621.96 679
12623.02 704
12624.08 677
12625.14 693
12626.20 658
12627.26 735
12628.33 706
12629.39 746
12630.45 738
12631.51 703
12632.57 689
12633.63 682
12634.69 701
12635.76 693
12636.82 674
12637.88 639
12638.94 675
12640.00 626
12641.06 635
12642.13 594
12643.19 605
12644.25 589
12645.31 600
12646.37 598
12647.44 598
12648.50 582
12649.56 595
12650.62 596
12651.68 559
12652.75 552
12653.81 591
12654.87 604
12655.93 575
12657.00 564
12658.06 546
12659.12 581
12660.18 592
12661.25 569
12662.31 577
12663.37 566
12664.43 560
12665.50 569
12666.56 546
12667.62 547
12668.69 605
12669.75 562
12670.81 596
12671.88 556
12672.94 587
12674.00 568
12675.06 582
12676.13 550
12677.19 564
12678.25 548
12679.32 553
12680.38 553
12681.44 561
12682.51 567
12683.57 581
12684.64 533
12685.70 548
12686.76 593
12687.83 571
12688.89 557
12689.95 547
12691.02 555
12692.08 598
12693.15 587
12694.21 547
12695.27 535
12696.34 559
12697.40 610
12698.47 624
12699.53 574
12700.59 602
12701.66 610
12702.72 617
12703.79 593
12704.85 598
12705.92 596
12706.98 645
12708.05 634
12709.11 612
12710.18 588
12711.24 615
12712.30 640
12713.37 645
12714.43 634
12715.50 635
12716.56 640
12717.63 612
12718.69 644
12719.76 619
12720.82 630
12721.89 599
12722.95 638
12724.02 627
12725.09 624
12726.15 611
12727.22 662
12728.28 626
12729.35 631
12730.41 664
12731.48 657
12732.54 661
12733.61 641
12734.68 667
12735.74 644
12736.81 648
12737.87 653
12738.94 658
12740.00 621
12741.07 630
12742.14 615
12743.20 589
12744.27 608
12745.33 606
12746.40 564
12747.47 595
12748.53 605
12749.60 567
12750.67 609
12751.73 567
12752.80 554
12753.87 540
12754.93 547
12756.00 551
12757.07 571
12758.13 545
12759.20 560
12760.27 560
12761.33 566
12762.40 535
12763.47 557
12764.53 529
12765.60 534
12766.67 562
12767.73 530
12768.80 518
12769.87 533
12770.94 527
12772.00 511
12773.07 532
12774.14 525
12775.21 504
12776.27 498
12777.34 510
12778.41 503
12779.48 494
12780.54 522
12781.61 494
12782.68 481
12783.75 473
12784.81 457
12785.88 477
12786.95 461
12788.02 469
12789.09 471
12790.15 464
12791.22 436
12792.29 484
12793.36 487
12794.43 451
12795.49 429
12796.56 453
12797.63 463
12798.70 476
12799.77 450
12800.84 458
12801.90 449
12802.97 447
12804.04 456
12805.11 464
12806.18 457
12807.25 461
12808.32 449
12809.39 444
12810.45 448
12811.52 437
12812.59 463
12813.66 460
12814.73 491
12815.80 474
12816.87 482
12817.94 453
12819.01 489
12820.08 468
12821.15 461
12822.21 462
12823.28 489
12824.35 458
12825.42 449
12826.49 462
12827.56 444
12828.63 453
12829.70 458
12830.77 455
12831.84 426
12832.91 446
12833.98 448
12835.05 446
12836.12 446
12837.19 452
12838.26 438
12839.33 407
12840.40 402
12841.47 440
12842.54 416
12843.61 398
12844.68 426
12845.75 406
12846.82 438
12847.89 443
12848.96 414
12850.03 402
12851.10 443
12852.18 416
12853.25 450
12854.32 398
12855.39 416
12856.46 400
12857.53 412
12858.60 415
12859.67 401
12860.74 412
12861.81 403
12862.88 421
12863.96 401
12865.03 391
12866.10 394
12867.17 366
12868.24 376
12869.31 387
12870.38 399
12871.45 403
12872.53 395
12873.60 381
12874.67 399
12875.74 381
12876.81 391
12877.88 413
12878.96 396
12880.03 389
12881.10 392
12882.17 366
12883.24 384
12884.31 400
12885.39 372
12886.46 380
12887.53 404
12888.60 383
12889.68 389
12890.75 390
12891.82 376
12892.89 380
12893.96 378
12895.04 384
12896.11 368
12897.18 381
12898.25 378
12899.33 370
12900.40 370
12901.47 371
12902.54 367
12903.62 364
12904.69 374
12905.76 345
12906.84 353
12907.91 337
12908.98 380
12910.06 338
12911.13 344
12912.20 363
12913.27 364
12914.35 380
12915.42 354
12916.49 355
12917.57 358
12918.64 388
12919.71 361
12920.79 345
12921.86 353
12922.94 353
12924.01 319
12925.08 352
12926.16 373
12927.23 341
12928.30 341
12929.38 338
12930.45 301
12931.53 323
12932.60 340
12933.67 344
12934.75 357
12935.82 350
12936.90 332
12937.97 334
12939.04 356
12940.12 329
12941.19 317
12942.27 355
12943.34 342
12944.42 352
12945.49 335
12946.56 354
12947.64 337
12948.71 345
12949.79 350
12950.86 333
12951.94 336
12953.01 302
12954.09 318
12955.16 341
12956.24 332
12957.31 333
12958.39 326
12959.46 337
12960.54 339
12961.61 355
12962.69 328
12963.76 321
12964.84 336
12965.91 334
12966.99 322
12968.07 343
12969.14 341
12970.22 329
12971.29 321
12972.37 301
12973.44 318
12974.52 320
12975.59 330
12976.67 358
12977.75 348
12978.82 328
12979.90 345
12980.97 305
12982.05 339
12983.13 355
12984.20 360
12985.28 338
12986.35 334
12987.43 315
12988.51 310
12989.58 313
12990.66 337
12991.74 330
12992.81 341
12993.89 337
12994.97 347
12996.04 335
12997.12 348
12998.20 309
12999.27 345
13000.35 355
13001.43 337
13002.50 323
13003.58 320
13004.66 323
13005.73 352
13006.81 327
13007.89 358
13008.97 318
13010.04 330
13011.12 327
13012.20 337
13013.27 328
13014.35 306
13015.43 334
13016.51 362
13017.58 334
13018.66 325
13019.74 320
13020.82 343
13021.89 338
13022.97 346
13024.05 330
13025.13 320
13026.21 323
13027.28 336
13028.36 339
13029.44 327
13030.52 316
13031.60 334
13032.67 370
13033.75 339
13034.83 322
13035.91 324
13036.99 340
13038.07 355
13039.14 331
13040.22 344
13041.30 338
13042.38 340
13043.46 335
13044.54 336
13045.62 332
13046.69 306
13047.77 325
13048.85 321
13049.93 326
13051.01 324
13052.09 343
13053.17 335
13054.25 332
13055.33 331
13056.40 335
13057.48 338
13058.56 318
13059.64 329
13060.72 326
13061.80 342
13062.88 343
13063.96 334
13065.04 343
13066.12 349
13067.20 347
13068.28 361
13069.36 322
13070.44 338
13071.52 328
13072.60 317
13073.68 358
13074.76 350
13075.84 316
13076.92 337
13078.00 340
13079.08 315
13080.16 299
13081.24 323
13082.32 320
13083.40 310
13084.48 325
13085.56 341
13086.64 313
13087.72 330
13088.80 349
13089.88 335
13090.96 335
13092.04 309
13093.12 340
13094.20 335
13095.28 317
13096.36 311
13097.44 317
13098.52 324
13099.61 326
13100.69 347
13101.77 329
13102.85 334
13103.93 322
13105.01 336
13106.09 320
13107.17 334
13108.25 343
13109.34 331
13110.42 350
13111.50 349
13112.58 354
13113.66 321
13114.74 341
13115.82 335
13116.91 390
13117.99 329
13119.07 330
13120.15 336
13121.23 344
13122.31 324
13123.40 340
13124.48 357
13125.56 337
13126.64 349
13127.72 345
13128.81 349
13129.89 371
13130.97 347
13132.05 370
13133.14 350
13134.22 348
13135.30 334
13136.38 338
13137.47 348
13138.55 365
13139.63 347
13140.71 335
13141.80 321
13142.88 342
13143.96 351
13145.04 333
13146.13 341
13147.21 306
13148.29 320
13149.38 332
13150.46 323
13151.54 313
13152.62 332
13153.71 355
13154.79 340
13155.87 328
13156.96 336
13158.04 347
13159.12 345
13160.21 343
13161.29 354
13162.37 361
13163.46 365
13164.54 347
13165.62 350
13166.71 339
13167.79 307
13168.88 330
13169.96 311
13171.04 324
13172.13 345
13173.21 341
13174.30 381
13175.38 341
13176.46 338
13177.55 318
13178.63 329
13179.72 330
13180.80 313
13181.88 322
13182.97 317
13184.05 347
13185.14 355
13186.22 327
13187.31 328
13188.39 333
13189.48 357
13190.56 345
13191.65 322
13192.73 346
13193.81 349
13194.90 353
13195.98 313
13197.07 313
13198.15 356
13199.24 339
13200.32 329
13201.41 317
13202.49 309
13203.58 312
13204.67 312
13205.75 321
13206.84 337
13207.92 336
13209.01 322
13210.09 328
13211.18 329
13212.26 326
13213.35 329
13214.43 332
13215.52 321
13216.61 334
13217.69 338
13218.78 343
13219.86 350
13220.95 333
13222.04 352
13223.12 355
13224.21 344
13225.29 326
13226.38 325
13227.47 353
13228.55 330
13229.64 330
13230.72 340
13231.81 316
13232.90 341
13233.98 323
13235.07 313
13236.16 348
13237.24 333
13238.33 351
13239.42 342
13240.50 333
13241.59 352
13242.68 337
13243.76 333
13244.85 342
13245.94 374
13247.02 377
13248.11 345
13249.20 340
13250.29 341
13251.37 350
13252.46 378
13253.55 360
13254.63 363
13255.72 305
13256.81 328
13257.90 354
13258.98 359
13260.07 363
13261.16 354
13262.25 365
13263.33 382
13264.42 354
13265.51 354
13266.60 366
13267.69 357
13268.77 356
13269.86 373
13270.95 387
13272.04 351
13273.13 367
13274.21 362
13275.30 356
13276.39 382
13277.48 367
13278.57 379
13279.65 373
13280.74 364
13281.83 359
13282.92 381
13284.01 375
13285.10 403
13286.19 390
13287.27 392
13288.36 369
13289.45 374
13290.54 353
13291.63 354
13292.72 381
13293.81 392
13294.90 401
13295.98 413
13297.07 405
13298.16 405
13299.25 390
13300.34 412
13301.43 394
13302.52 393
13303.61 417
13304.70 415
13305.79 392
13306.88 389
13307.97 418
13309.06 412
13310.15 404
13311.24 409
13312.32 421
13313.41 385
13314.50 355
13315.59 409
13316.68 407
13317.77 424
13318.86 416
13319.95 428
13321.04 406
13322.13 415
13323.22 412
13324.31 415
13325.40 430
13326.49 410
13327.58 443
13328.68 457
13329.77 434
13330.86 443
13331.95 427
13333.04 439
13334.13 428
13335.22 483
13336.31 479
13337.40 470
13338.49 446
13339.58 426
13340.67 451
13341.76 444
13342.85 463
13343.94 455
13345.04 461
13346.13 474
13347.22 461
13348.31 449
13349.40 461
13350.49 452
13351.58 442
13352.67 462
13353.77 443
13354.86 462
13355.95 457
13357.04 467
13358.13 483
13359.22 471
13360.31 460
13361.41 502
13362.50 497
13363.59 501
13364.68 496
13365.77 489
13366.87 517
13367.96 487
13369.05 513
13370.14 482
13371.23 465
13372.33 463
13373.42 471
13374.51 446
13375.60 460
13376.69 434
13377.79 445
13378.88 389
13379.97 425
13381.06 435
13382.16 434
13383.25 424
13384.34 413
13385.43 414
13386.53 408
13387.62 400
13388.71 399
13389.81 397
13390.90 420
13391.99 421
13393.08 371
13394.18 379
13395.27 360
13396.36 389
13397.46 418
13398.55 407
13399.64 406
13400.74 366
13401.83 391
13402.92 384
13404.02 384
13405.11 377
13406.20 397
13407.30 405
13408.39 395
13409.48 367
13410.58 415
13411.67 401
13412.77 388
13413.86 382
13414.95 381
13416.05 392
13417.14 395
13418.23 378
13419.33 371
13420.42 379
13421.52 377
13422.61 405
13423.71 417
13424.80 396
13425.89 364
13426.99 387
13428.08 388
13429.18 429
13430.27 392
13431.37 396
13432.46 413
13433.56 376
13434.65 407
13435.74 388
13436.84 401
13437.93 408
13439.03 433
13440.12 403
13441.22 436
13442.31 406
13443.41 420
13444.50 421
13445.60 400
13446.69 430
13447.79 437
13448.88 438
13449.98 436
13451.08 427
13452.17 403
13453.27 420
13454.36 439
13455.46 479
13456.55 446
13457.65 446
13458.74 435
13459.84 451
13460.94 435
13462.03 462
13463.13 467
13464.22 470
13465.32 452
13466.41 428
13467.51 430
13468.61 459
13469.70 467
13470.80 462
13471.90 425
13472.99 432
13474.09 463
13475.18 456
13476.28 470
13477.38 443
13478.47 467
13479.57 450
13480.67 468
13481.76 477
13482.86 480
13483.96 485
13485.05 498
13486.15 479
13487.25 482
13488.34 494
13489.44 501
13490.54 509
13491.63 469
13492.73 491
13493.83 491
13494.93 486
13496.02 519
13497.12 516
13498.22 501
13499.31 522
13500.41 521
13501.51 499
13502.61 486
13503.70 502
13504.80 539
13505.90 496
13507.00 516
13508.09 483
13509.19 524
13510.29 498
13511.39 492
13512.49 480
13513.58 489
13514.68 494
13515.78 469
13516.88 468
13517.98 496
13519.07 506
13520.17 494
13521.27 459
13522.37 478
13523.47 483
13524.57 481
13525.66 465
13526.76 448
13527.86 470
13528.96 457
13530.06 456
13531.16 453
13532.25 484
13533.35 488
13534.45 478
13535.55 440
13536.65 426
13537.75 438
13538.85 448
13539.95 441
13541.05 405
13542.14 441
13543.24 428
13544.34 415
13545.44 412
13546.54 374
13547.64 426
13548.74 392
13549.84 390
13550.94 404
13552.04 410
13553.14 404
13554.24 406
13555.34 387
13556.44 388
13557.54 382
13558.64 380
13559.74 402
13560.84 378
13561.94 408
13563.04 390
13564.13 384
13565.23 395
13566.34 388
13567.44 402
13568.54 401
13569.64 393
13570.74 385
13571.84 397
13572.94 396
13574.04 374
13575.14 389
13576.24 391
13577.34 380
13578.44 386
13579.54 394
13580.64 397
13581.74 411
13582.84 402
13583.94 386
13585.04 375
13586.14 398
13587.24 411
13588.35 405
13589.45 403
13590.55 390
13591.65 401
13592.75 403
13593.85 385
13594.95 410
13596.05 404
13597.15 397
13598.26 379
13599.36 365
13600.46 392
13601.56 376
13602.66 409
13603.76 403
13604.86 420
13605.97 400
13607.07 409
13608.17 397
13609.27 388
13610.37 396
13611.47 376
13612.58 390
13613.68 405
13614.78 416
13615.88 409
13616.98 421
13618.09 395
13619.19 375
13620.29 414
13621.39 398
13622.50 392
13623.60 422
13624.70 437
13625.80 397
13626.91 392
13628.01 416
13629.11 441
13630.21 470
13631.32 432
13632.42 394
13633.52 454
13634.62 413
13635.73 429
13636.83 421
13637.93 426
13639.04 414
13640.14 443
13641.24 427
13642.35 426
13643.45 398
13644.55 422
13645.65 421
13646.76 420
13647.86 433
13648.96 397
13650.07 444
13651.17 419
13652.28 409
13653.38 411
13654.48 442
13655.59 421
13656.69 434
13657.79 390
13658.90 382
13660.00 406
13661.11 424
13662.21 431
13663.31 403
13664.42 398
13665.52 439
13666.63 432
13667.73 406
13668.83 404
13669.94 409
13671.04 424
13672.15 412
13673.25 428
13674.36 418
13675.46 434
13676.56 417
13677.67 416
13678.77 396
13679.88 416
13680.98 425
13682.09 424
13683.19 417
13684.30 411
13685.40 393
13686.51 423
13687.61 435
13688.72 447
13689.82 445
13690.93 417
13692.03 441
13693.14 433
13694.24 419
13695.35 427
13696.45 440
13697.56 418
13698.66 458
13699.77 437
13700.87 432
13701.98 454
13703.09 457
13704.19 449
13705.30 431
13706.40 469
13707.51 471
13708.61 463
13709.72 455
13710.83 437
13711.93 428
13713.04 450
13714.14 467
13715.25 513
13716.36 477
13717.46 440
13718.57 487
13719.67 504
13720.78 482
13721.89 498
13722.99 518
13724.10 514
13725.21 493
13726.31 485
13727.42 556
13728.53 547
13729.63 504
13730.74 523
13731.85 532
13732.95 526
13734.06 517
13735.17 507
13736.27 535
13737.38 547
13738.49 563
13739.59 562
13740.70 591
13741.81 580
13742.92 573
13744.02 581
13745.13 573
13746.24 597
13747.35 614
13748.45 620
13749.56 630
13750.67 627
13751.78 634
13752.88 653
13753.99 665
13755.10 672
13756.21 727
13757.31 746
13758.42 713
13759.53 766
13760.64 735
13761.75 713
13762.85 739
13763.96 776
13765.07 777
13766.18 787
13767.29 761
13768.39 746
13769.50 794
13770.61 819
13771.72 763
13772.83 782
13773.94 757
13775.04 736
13776.15 755
13777.26 745
13778.37 727
13779.48 714
13780.59 722
13781.70 661
13782.80 628
13783.91 597
13785.02 626
13786.13 583
13787.24 564
13788.35 544
13789.46 583
13790.57 576
13791.68 552
13792.79 536
13793.90 534
13795.00 509
13796.11 538
13797.22 524
13798.33 524
13799.44 481
13800.55 531
13801.66 493
13802.77 534
13803.88 504
13804.99 514
13806.10 511
13807.21 491
13808.32 467
13809.43 471
13810.54 489
13811.65 493
13812.76 513
13813.87 486
13814.98 486
13816.09 479
13817.20 487
13818.31 468
13819.42 479
13820.53 476
13821.64 448
13822.75 481
13823.86 473
13824.97 470
13826.08 465
13827.19 507
13828.30 477
13829.41 466
13830.53 497
13831.64 484
13832.75 472
13833.86 458
13834.97 457
13836.08 434
13837.19 467
13838.30 475
13839.41 490
13840.52 489
13841.64 464
13842.75 492
13843.86 499
13844.97 460
13846.08 508
13847.19 504
13848.30 510
13849.41 477
13850.53 524
13851.64 509
13852.75 489
13853.86 512
13854.97 501
13856.08 509
13857.20 517
13858.31 501
13859.42 518
13860.53 512
13861.64 502
13862.76 499
13863.87 527
13864.98 512
13866.09 510
13867.20 530
13868.32 516
13869.43 524
13870.54 526
13871.65 496
13872.77 489
13873.88 538
13874.99 531
13876.10 557
13877.22 562
13878.33 555
13879.44 569
13880.55 576
13881.67 589
13882.78 536
13883.89 568
13885.01 600
13886.12 597
13887.23 603
13888.34 595
13889.46 664
13890.57 616
13891.68 628
13892.80 638
13893.91 641
13895.02 621
13896.14 619
13897.25 610
13898.36 631
13899.48 610
13900.59 595
13901.70 554
13902.82 591
13903.93 571
13905.05 552
13906.16 552
13907.27 538
13908.39 557
13909.50 524
13910.61 527
13911.73 512
13912.84 488
13913.96 523
13915.07 522
13916.19 471
13917.30 470
13918.41 475
13919.53 493
13920.64 473
13921.76 494
13922.87 480
13923.99 485
13925.10 466
13926.21 472
13927.33 487
13928.44 467
13929.56 481
13930.67 506
13931.79 499
13932.90 466
13934.02 465
13935.13 467
13936.25 471
13937.36 477
13938.48 465
13939.59 473
13940.71 479
13941.82 472
13942.94 460
13944.05 437
13945.17 467
13946.28 435
13947.40 461
13948.52 442
13949.63 420
13950.75 453
13951.86 444
13952.98 447
13954.09 418
13955.21 434
13956.32 444
13957.44 449
13958.56 437
13959.67 410
13960.79 436
13961.90 435
13963.02 435
13964.14 455
13965.25 474
13966.37 456
13967.48 435
13968.60 448
13969.72 435
13970.83 435
13971.95 440
13973.07 460
13974.18 460
13975.30 470
13976.42 432
13977.53 445
13978.65 447
13979.77 446
13980.88 455
13982.00 482
13983.12 421
13984.23 445
13985.35 444
13986.47 451
13987.58 455
13988.70 445
13989.82 441
13990.94 440
13992.05 454
13993.17 427
13994.29 458
13995.40 466
13996.52 453
13997.64 458
13998.76 454
13999.87 452
14000.99 452
14002.11 477
14003.23 467
14004.35 476
14005.46 453
14006.58 428
14007.70 447
14008.82 470
14009.93 460
14011.05 421
14012.17 465
14013.29 455
14014.41 468
14015.52 453
14016.64 446
14017.76 451
14018.88 468
14020.00 466
14021.12 470
14022.23 475
14023.35 444
14024.47 464
14025.59 444
14026.71 455
14027.83 456
14028.95 443
14030.06 467
14031.18 505
14032.30 483
14033.42 483
14034.54 484
14035.66 493
14036.78 493
14037.90 505
14039.02 472
14040.14 489
14041.25 483
14042.37 507
14043.49 488
14044.61 466
14045.73 467
14046.85 494
14047.97 528
14049.09 501
14050.21 517
14051.33 517
14052.45 534
14053.57 556
14054.69 550
14055.81 558
14056.93 553
14058.05 541
14059.17 564
14060.29 523
14061.41 561
14062.53 575
14063.65 564
14064.77 582
14065.89 603
14067.01 594
14068.13 589
14069.25 573
14070.37 586
14071.49 607
14072.61 656
14073.73 620
14074.85 631
14075.97 650
14077.09 616
14078.21 602
14079.33 616
14080.45 598
14081.57 610
14082.69 616
14083.82 599
14084.94 609
14086.06 640
14087.18 644
14088.30 613
14089.42 658
14090.54 667
14091.66 650
14092.78 703
14093.91 677
14095.03 660
14096.15 657
14097.27 691
14098.39 675
14099.51 695
14100.63 661
14101.76 681
14102.88 665
14104.00 656
14105.12 665
14106.24 657
14107.36 616
14108.49 612
14109.61 578
14110.73 620
14111.85 598
14112.97 594
14114.10 581
14115.22 580
14116.34 599
14117.46 578
14118.58 576
14119.71 551
14120.83 541
14121.95 562
14123.07 526
14124.20 521
14125.32 494
14126.44 564
14127.56 538
14128.69 537
14129.81 508
14130.93 508
14132.06 482
14133.18 485
14134.30 474
14135.42 482
14136.55 483
14137.67 500
14138.79 492
14139.92 518
14141.04 472
14142.16 483
14143.29 496
14144.41 491
14145.53 482
14146.66 494
14147.78 472
14148.90 489
14150.03 513
14151.15 493
14152.27 454
14153.40 468
14154.52 445
14155.64 472
14156.77 480
14157.89 477
14159.02 461
14160.14 483
14161.26 485
14162.39 459
14163.51 453
14164.64 467
14165.76 458
14166.88 457
14168.01 466
14169.13 445
14170.26 442
14171.38 445
14172.51 464
14173.63 472
14174.75 417
14175.88 448
14177.00 449
14178.13 460
14179.25 451
14180.38 430
14181.50 450
14182.63 447
14183.75 458
14184.88 446
14186.00 427
14187.13 468
14188.25 420
14189.38 435
14190.50 421
14191.63 427
14192.75 444
14193.88 434
14195.00 429
14196.13 428
14197.25 427
14198.38 455
14199.50 427
14200.63 448
14201.76 412
14202.88 440
14204.01 419
14205.13 390
14206.26 407
14207.38 423
14208.51 399
14209.64 422
14210.76 420
14211.89 404
14213.01 386
14214.14 392
14215.27 410
14216.39 389
14217.52 390
14218.64 405
14219.77 410
14220.90 387
14222.02 403
14223.15 405
14224.28 406
14225.40 385
14226.53 402
14227.66 395
14228.78 381
14229.91 399
14231.04 378
14232.16 387
14233.29 381
14234.42 394
14235.54 382
14236.67 366
14237.80 363
14238.92 398
14240.05 383
14241.18 379
14242.31 361
14243.43 371
14244.56 390
14245.69 404
14246.82 388
14247.94 366
14249.07 373
14250.20 360
14251.33 384
14252.45 361
14253.58 362
14254.71 376
14255.84 370
14256.96 373
14258.09 355
14259.22 353
14260.35 350
14261.47 374
14262.60 360
14263.73 344
14264.86 351
14265.99 350
14267.12 345
14268.24 360
14269.37 321
14270.50 349
14271.63 344
14272.76 322
14273.89 332
14275.01 362
14276.14 343
14277.27 351
14278.40 360
14279.53 341
14280.66 337
14281.79 332
14282.91 345
14284.04 338
14285.17 322
14286.30 336
14287.43 336
14288.56 327
14289.69 334
14290.82 333
14291.95 338
14293.08 311
14294.20 331
14295.33 327
14296.46 323
14297.59 319
14298.72 318
14299.85 337
14300.98 319
14302.11 331
14303.24 322
14304.37 327
14305.50 298
14306.63 322
14307.76 340
14308.89 329
14310.02 313
14311.15 307
14312.28 319
14313.41 309
14314.54 310
14315.67 321
14316.80 318
14317.93 331
14319.06 320
14320.19 323
14321.32 314
14322.45 331
14323.58 329
14324.71 294
14325.84 318
14326.97 340
14328.10 349
14329.23 322
14330.36 321
14331.49 301
14332.62 313
14333.76 326
14334.89 307
14336.02 308
14337.15 297
14338.28 310
14339.41 325
14340.54 301
14341.67 293
14342.80 323
14343.93 303
14345.07 320
14346.20 302
14347.33 321
14348.46 315
14349.59 302
14350.72 302
14351.85 303
14352.99 288
14354.12 294
14355.25 303
14356.38 292
14357.51 295
14358.64 309
14359.78 300
14360.91 280
14362.04 307
14363.17 283
14364.30 306
14365.44 301
14366.57 302
14367.70 294
14368.83 319
14369.96 295
14371.10 324
14372.23 311
14373.36 280
14374.49 307
14375.63 303
14376.76 293
14377.89 298
14379.02 326
14380.16 302
14381.29 311
14382.42 299
14383.55 319
14384.69 315
14385.82 303
14386.95 297
14388.09 320
14389.22 302
14390.35 317
14391.49 320
14392.62 298
14393.75 297
14394.89 301
14396.02 297
14397.15 297
14398.28 341
14399.42 319
14400.55 340
14401.69 320
14402.82 335
14403.95 325
14405.09 341
14406.22 303
14407.35 313
14408.49 319
14409.62 310
14410.75 312
14411.89 331
14413.02 340
14414.16 330
14415.29 343
14416.42 330
14417.56 335
14418.69 335
14419.83 333
14420.96 339
14422.10 345
14423.23 328
14424.36 347
14425.50 348
14426.63 359
14427.77 366
14428.90 349
14430.04 368
14431.17 372
14432.31 368
14433.44 339
14434.58 369
14435.71 356
14436.85 387
14437.98 358
14439.12 374
14440.25 369
14441.39 384
14442.52 389
14443.66 365
14444.79 381
14445.93 387
14447.06 377
14448.20 391
14449.33 381
14450.47 386
14451.60 411
14452.74 392
14453.87 402
14455.01 417
14456.14 391
14457.28 397
14458.42 407
14459.55 398
14460.69 439
14461.82 399
14462.96 403
14464.10 448
14465.23 443
14466.37 451
14467.50 450
14468.64 446
14469.78 421
14470.91 427
14472.05 433
14473.18 416
14474.32 398
14475.46 400
14476.59 418
14477.73 415
14478.87 399
14480.00 377
14481.14 380
14482.28 360
14483.41 331
14484.55 336
14485.69 337
14486.82 320
14487.96 339
14489.10 338
14490.23 321
14491.37 289
14492.51 320
14493.65 334
14494.78 331
14495.92 299
14497.06 311
14498.19 312
14499.33 308
14500.47 306
14501.61 303
14502.74 308
14503.88 302
14505.02 308
14506.16 315
14507.29 302
14508.43 282
14509.57 327
14510.71 323
14511.85 298
14512.98 262
14514.12 288
14515.26 296
14516.40 294
14517.54 267
14518.67 282
14519.81 290
14520.95 287
14522.09 301
14523.23 288
14524.36 309
14525.50 298
14526.64 295
14527.78 257
14528.92 273
14530.06 293
14531.19 292
14532.33 292
14533.47 284
14534.61 287
14535.75 287
14536.89 307
14538.03 286
14539.17 295
14540.31 292
14541.44 306
14542.58 292
14543.72 289
14544.86 281
14546.00 295
14547.14 276
14548.28 293
14549.42 285
14550.56 276
14551.70 304
14552.84 298
14553.98 297
14555.12 274
14556.25 293
14557.39 306
14558.53 289
14559.67 303
14560.81 278
14561.95 309
14563.09 304
14564.23 303
14565.37 312
14566.51 300
14567.65 289
14568.79 314
14569.93 296
14571.07 278
14572.21 300
14573.35 295
14574.49 313
14575.63 292
14576.77 303
14577.92 319
14579.06 316
14580.20 322
14581.34 297
14582.48 315
14583.62 316
14584.76 326
14585.90 286
14587.04 312
14588.18 301
14589.32 287
14590.46 304
14591.60 292
14592.74 301
14593.89 290
14595.03 324
14596.17 284
14597.31 296
14598.45 286
14599.59 305
14600.73 281
14601.87 303
14603.02 327
14604.16 304
14605.30 309
14606.44 308
14607.58 324
14608.72 291
14609.86 312
14611.01 308
14612.15 315
14613.29 322
14614.43 306
14615.57 309
14616.72 320
14617.86 303
14619.00 324
14620.14 312
14621.28 321
14622.43 310
14623.57 290
14624.71 335
14625.85 309
14627.00 300
14628.14 317
14629.28 311
14630.42 318
14631.56 324
14632.71 322
14633.85 334
14634.99 326
14636.14 335
14637.28 328
14638.42 339
14639.56 305
14640.71 310
14641.85 316
14642.99 311
14644.14 296
14645.28 302
14646.42 329
14647.56 296
14648.71 287
14649.85 284
14650.99 285
14652.14 271
14653.28 280
14654.42 266
14655.57 272
14656.71 291
14657.85 286
14659.00 280
14660.14 272
14661.29 245
14662.43 262
14663.57 274
14664.72 247
14665.86 267
14667.00 267
14668.15 283
14669.29 286
14670.44 276
14671.58 254
14672.73 253
14673.87 250
14675.01 266
14676.16 276
14677.30 271
14678.45 255
14679.59 249
14680.74 285
14681.88 255
14683.02 264
14684.17 256
14685.31 250
14686.46 264
14687.60 242
14688.75 254
14689.89 252
14691.04 249
14692.18 249
14693.33 260
14694.47 251
14695.62 252
14696.76 258
14697.91 270
14699.05 245
14700.20 245
14701.34 246
14702.49 240
14703.63 241
14704.78 241
14705.92 255
14707.07 244
14708.22 221
14709.36 238
14710.51 271
14711.65 252
14712.80 233
14713.94 249
14715.09 233
14716.23 233
14717.38 242
14718.53 267
14719.67 253
14720.82 249
14721.96 258
14723.11 265
14724.26 238
14725.40 249
14726.55 240
14727.70 256
14728.84 230
14729.99 237
14731.13 255
14732.28 242
14733.43 243
14734.57 229
14735.72 240
14736.87 252
14738.01 256
14739.16 241
14740.31 232
14741.45 234
14742.60 241
14743.75 257
14744.89 251
14746.04 232
14747.19 228
14748.34 254
14749.48 252
14750.63 256
14751.78 243
14752.92 240
14754.07 234
14755.22 244
14756.37 240
14757.51 250
14758.66 263
14759.81 232
14760.96 222
14762.10 245
14763.25 242
14764.40 224
14765.55 233
14766.70 225
14767.84 239
14768.99 204
14770.14 230
14771.29 257
14772.43 250
14773.58 238
14774.73 232
14775.88 232
14777.03 223
14778.18 215
14779.32 252
14780.47 251
14781.62 245
14782.77 254
14783.92 226
14785.07 230
14786.21 227
14787.36 230
14788.51 235
14789.66 235
14790.81 213
14791.96 237
14793.11 250
14794.26 215
14795.40 210
14796.55 212
14797.70 214
14798.85 221
14800.00 224
14801.15 212
14802.30 213
14803.45 211
14804.60 206
14805.75 205
14806.90 226
14808.05 219
14809.19 214
14810.34 224
14811.49 219
14812.64 225
14813.79 227
14814.94 220
14816.09 229
14817.24 206
14818.39 208
14819.54 227
14820.69 213
14821.84 205
14822.99 195
14824.14 216
14825.29 221
14826.44 223
14827.59 185
14828.74 208
14829.89 214
14831.04 215
14832.19 197
14833.34 207
14834.49 209
14835.64 192
14836.79 214
14837.95 210
14839.10 222
14840.25 221
14841.40 211
14842.55 202
14843.70 240
14844.85 205
14846.00 224
14847.15 208
14848.30 212
14849.45 200
14850.60 207
14851.76 212
14852.91 185
14854.06 211
14855.21 215
14856.36 232
14857.51 203
14858.66 203
14859.81 220
14860.97 201
14862.12 203
14863.27 210
14864.42 196
14865.57 232
14866.72 219
14867.88 220
14869.03 223
14870.18 195
14871.33 215
14872.48 211
14873.64 213
14874.79 211
14875.94 210
14877.09 204
14878.24 219
14879.40 206
14880.55 208
14881.70 222
14882.85 225
14884.00 212
14885.16 211
14886.31 215
14887.46 222
14888.61 201
14889.77 186
14890.92 191
14892.07 199
14893.23 201
14894.38 223
14895.53 204
14896.68 199
14897.84 210
14898.99 226
14900.14 220
14901.30 195
14902.45 189
14903.60 225
14904.75 200
14905.91 207
14907.06 195
14908.21 168
14909.37 188
14910.52 211
14911.67 199
14912.83 193
14913.98 201
14915.14 220
14916.29 213
14917.44 205
14918.60 188
14919.75 212
14920.90 222
14922.06 197
14923.21 209
14924.37 211
14925.52 208
14926.67 190
14927.83 203
14928.98 182
14930.14 190
14931.29 181
14932.44 203
14933.60 210
14934.75 204
14935.91 201
14937.06 226
14938.22 213
14939.37 181
14940.52 197
14941.68 202
14942.83 193
14943.99 201
14945.14 210
14946.30 194
14947.45 206
14948.61 171
14949.76 201
14950.92 192
14952.07 219
14953.23 216
14954.38 211
14955.54 208
14956.69 190
14957.85 205
14959.00 204
14960.16 203
14961.31 172
14962.47 189
14963.62 177
14964.78 197
14965.94 203
14967.09 200
14968.25 199
14969.40 188
14970.56 186
14971.71 195
14972.87 192
14974.03 194
14975.18 214
14976.34 209
14977.49 200
14978.65 208
14979.81 200
14980.96 200
14982.12 205
14983.27 208
14984.43 208
14985.59 205
14986.74 204
14987.90 172
14989.06 186
14990.21 192
14991.37 190
14992.53 186
14993.68 193
14994.84 188
14996.00 209
14997.15 188
14998.31 188
14999.47 194
15000.62 192
15001.78 191
15002.94 187
15004.09 193
15005.25 205
15006.41 197
15007.56 210
15008.72 201
15009.88 184
15011.04 185
15012.19 207
15013.35 208
15014.51 193
15015.67 208
15016.82 198
15017.98 193
15019.14 202
15020.30 169
15021.45 187
15022.61 177
15023.77 203
15024.93 197
15026.08 205
15027.24 212
15028.40 196
15029.56 190
15030.72 180
15031.87 160
15033.03 202
15034.19 209
15035.35 183
15036.51 179
15037.67 192
15038.82 207
15039.98 200
15041.14 222
15042.30 194
15043.46 185
15044.62 200
15045.78 200
15046.93 193
15048.09 193
15049.25 213
15050.41 211
15051.57 210
15052.73 186
15053.89 211
15055.05 183
15056.20 213
15057.36 198
15058.52 180
15059.68 189
15060.84 202
15062.00 204
15063.16 197
15064.32 203
15065.48 181
15066.64 203
15067.80 213
15068.96 186
15070.12 201
15071.28 190
15072.44 196
15073.60 183
15074.76 196
15075.91 195
15077.07 179
15078.23 203
15079.39 201
15080.55 192
15081.71 199
15082.87 200
15084.03 205
15085.19 197
15086.35 193
15087.51 184
15088.68 199
15089.84 194
15091.00 191
15092.16 181
15093.32 196
15094.48 189
15095.64 208
15096.80 176
15097.96 181
15099.12 193
15100.28 209
15101.44 201
15102.60 210
15103.76 176
15104.92 189
15106.08 205
15107.25 181
15108.41 196
15109.57 196
15110.73 196
15111.89 187
15113.05 197
15114.21 198
15115.37 209
15116.54 202
15117.70 188
15118.86 184
15120.02 186
15121.18 185
15122.34 196
15123.50 203
15124.67 168
15125.83 204
15126.99 199
15128.15 222
15129.31 197
15130.47 193
15131.64 205
15132.80 216
15133.96 199
15135.12 209
15136.28 190
15137.45 194
15138.61 202
15139.77 215
15140.93 206
15142.10 193
15143.26 228
15144.42 196
15145.58 188
15146.75 180
15147.91 180
15149.07 185
15150.23 196
15151.40 190
15152.56 189
15153.72 211
15154.88 181
15156.05 207
15157.21 193
15158.37 193
15159.54 224
15160.70 210
15161.86 180
15163.03 189
15164.19 191
15165.35 188
15166.52 202
15167.68 213
15168.84 209
15170.01 200
15171.17 217
15172.33 203
15173.50 206
15174.66 231
15175.82 196
15176.99 203
15178.15 195
15179.31 201
15180.48 217
15181.64 213
15182.81 196
15183.97 206
15185.13 212
15186.30 188
15187.46 221
15188.63 233
15189.79 220
15190.95 215
15192.12 216
15193.28 195
15194.45 215
15195.61 197
15196.78 193
15197.94 212
15199.10 207
15200.27 190
15201.43 193
15202.60 211
15203.76 204
15204.93 202
15206.09 218
15207.26 195
15208.42 214
15209.59 192
15210.75 221
15211.92 226
15213.08 233
15214.25 232
15215.41 219
15216.58 223
15217.74 224
15218.91 218
15220.07 232
15221.24 228
15222.40 238
15223.57 216
15224.74 211
15225.90 223
15227.07 247
15228.23 235
15229.40 209
15230.56 224
15231.73 226
15232.89 218
15234.06 232
15235.23 211
15236.39 221
15237.56 243
15238.72 227
15239.89 223
15241.06 227
15242.22 237
15243.39 235
15244.56 222
15245.72 210
15246.89 201
15248.05 205
15249.22 211
15250.39 228
15251.55 228
15252.72 227
15253.89 230
15255.05 233
15256.22 241
15257.39 232
15258.55 221
15259.72 222
15260.89 215
15262.05 217
15263.22 212
15264.39 234
15265.56 219
15266.72 192
15267.89 205
15269.06 202
15270.22 234
15271.39 215
15272.56 217
15273.73 200
15274.89 216
15276.06 212
15277.23 215
15278.40 215
15279.56 219
15280.73 207
15281.90 219
15283.07 194
15284.23 199
15285.40 195
15286.57 207
15287.74 200
15288.91 184
15290.07 194
15291.24 189
15292.41 202
15293.58 201
15294.75 206
15295.92 225
15297.08 208
15298.25 197
15299.42 213
15300.59 208
15301.76 198
15302.93 203
15304.09 200
15305.26 225
15306.43 197
15307.60 191
15308.77 196
15309.94 181
15311.11 207
15312.28 218
15313.44 200
15314.61 199
15315.78 195
15316.95 215
15318.12 202
15319.29 208
15320.46 213
15321.63 200
15322.80 212
15323.97 190
15325.14 191
15326.30 194
15327.47 180
15328.64 189
15329.81 194
15330.98 201
15332.15 209
15333.32 212
15334.49 209
15335.66 207
15336.83 186
15338.00 196
15339.17 214
15340.34 191
15341.51 195
15342.68 213
15343.85 205
15345.02 242
15346.19 225
15347.36 206
15348.53 203
15349.70 211
15350.87 239
15352.04 213
15353.21 190
15354.38 207
15355.55 211
15356.72 216
15357.90 222
15359.07 192
15360.24 231
15361.41 217
15362.58 221
15363.75 207
15364.92 210
15366.09 199
15367.26 215
15368.43 224
15369.60 243
15370.77 216
15371.95 218
15373.12 234
15374.29 237
15375.46 217
15376.63 212
15377.80 215
15378.97 225
15380.15 227
15381.32 199
15382.49 212
15383.66 215
15384.83 219
15386.00 218
15387.17 216
15388.35 195
15389.52 199
15390.69 208
15391.86 214
15393.03 219
15394.21 204
15395.38 207
15396.55 186
15397.72 191
15398.89 206
15400.07 207
15401.24 196
15402.41 213
15403.58 238
15404.76 209
15405.93 203
15407.10 201
15408.27 225
15409.45 224
15410.62 197
15411.79 205
15412.96 205
15414.14 205
15415.31 177
15416.48 193
15417.66 216
15418.83 219
15420.00 206
15421.17 222
15422.35 199
15423.52 191
15424.69 239
15425.87 235
15427.04 193
15428.21 187
15429.39 204
15430.56 207
15431.73 195
15432.91 193
15434.08 210
15435.25 229
15436.43 201
15437.60 212
15438.77 209
15439.95 208
15441.12 211
15442.30 227
15443.47 215
15444.64 227
15445.82 220
15446.99 193
15448.17 206
15449.34 208
15450.51 195
15451.69 211
15452.86 196
15454.04 197
15455.21 215
15456.39 235
15457.56 199
15458.73 200
15459.91 204
15461.08 198
15462.26 214
15463.43 214
15464.61 199
15465.78 211
15466.96 213
15468.13 189
15469.31 203
15470.48 220
15471.66 214
15472.83 208
15474.01 211
15475.18 216
15476.36 214
15477.53 221
15478.71 196
15479.88 198
15481.06 195
15482.23 215
15483.41 196
15484.58 202
15485.76 186
15486.93 201
15488.11 222
15489.29 208
15490.46 214
15491.64 216
15492.81 200
15493.99 220
15495.16 220
15496.34 230
15497.52 215
15498.69 220
15499.87 207
15501.04 212
15502.22 201
15503.40 195
15504.57 236
15505.75 208
15506.92 203
15508.10 208
15509.28 210
15510.45 203
15511.63 224
15512.81 207
15513.98 227
15515.16 217
15516.34 227
15517.51 202
15518.69 210
15519.87 233
15521.04 203
15522.22 222
15523.40 218
15524.57 227
15525.75 220
15526.93 227
15528.11 217
15529.28 220
15530.46 219
15531.64 211
15532.81 223
15533.99 214
15535.17 219
15536.35 228
15537.52 233
15538.70 211
15539.88 231
15541.06 243
15542.23 221
15543.41 228
15544.59 220
15545.77 213
15546.95 222
15548.12 262
15549.30 258
15550.48 225
15551.66 239
15552.83 219
15554.01 220
15555.19 251
15556.37 231
15557.55 212
15558.73 229
15559.90 256
15561.08 255
15562.26 252
15563.44 256
15564.62 227
15565.80 227
15566.97 232
15568.15 246
15569.33 238
15570.51 231
15571.69 232
15572.87 255
15574.05 252
15575.23 262
15576.40 249
15577.58 240
15578.76 255
15579.94 255
15581.12 251
15582.30 260
15583.48 255
15584.66 253
15585.84 231
15587.02 256
15588.20 269
15589.38 265
15590.56 272
15591.73 257
15592.91 297
15594.09 285
15595.27 283
15596.45 264
15597.63 287
15598.81 272
15599.99 293
15601.17 284
15602.35 260
15603.53 263
15604.71 297
15605.89 293
15607.07 307
15608.25 297
15609.43 267
15610.61 291
15611.79 309
15612.97 313
15614.15 319
15615.33 328
15616.51 303
15617.69 311
15618.88 308
15620.06 328
15621.24 299
15622.42 312
15623.60 312
15624.78 300
15625.96 306
15627.14 339
15628.32 331
15629.50 330
15630.68 339
15631.86 325
15633.05 343
15634.23 308
15635.41 349
15636.59 343
15637.77 322
15638.95 316
15640.13 326
15641.31 322
15642.50 349
15643.68 340
15644.86 306
15646.04 326
15647.22 344
15648.40 340
15649.58 321
15650.77 331
15651.95 362
15653.13 376
15654.31 348
15655.49 323
15656.68 320
15657.86 331
15659.04 319
15660.22 333
15661.40 316
15662.59 317
15663.77 327
15664.95 321
15666.13 312
15667.32 332
15668.50 337
15669.68 363
15670.86 337
15672.05 343
15673.23 354
15674.41 344
15675.59 335
15676.78 319
15677.96 302
15679.14 323
15680.32 316
15681.51 332
15682.69 327
15683.87 330
15685.06 351
15686.24 348
15687.42 347
15688.61 325
15689.79 341
15690.97 323
15692.16 321
15693.34 311
15694.52 343
15695.71 324
15696.89 325
15698.07 298
15699.26 327
15700.44 346
15701.62 325
15702.81 324
15703.99 321
15705.17 321
15706.36 351
15707.54 352
15708.73 362
15709.91 365
15711.09 351
15712.28 361
15713.46 369
15714.65 358
15715.83 354
15717.02 351
15718.20 388
15719.38 340
15720.57 362
15721.75 372
15722.94 383
15724.12 384
15725.31 344
15726.49 403
15727.68 414
15728.86 381
15730.04 379
15731.23 382
15732.41 413
15733.60 387
15734.78 400
15735.97 411
15737.15 396
15738.34 429
15739.52 404
15740.71 416
15741.89 428
15743.08 442
15744.27 443
15745.45 453
15746.64 425
15747.82 438
15749.01 435
15750.19 464
15751.38 448
15752.56 441
15753.75 447
15754.93 477
15756.12 470
15757.31 461
15758.49 467
15759.68 454
15760.86 479
15762.05 469
15763.24 436
15764.42 432
15765.61 451
15766.79 421
15767.98 440
15769.17 413
15770.35 405
15771.54 441
15772.72 434
15773.91 413
15775.10 424
15776.28 419
15777.47 426
15778.66 422
15779.84 395
15781.03 395
15782.22 381
15783.40 402
15784.59 380
15785.78 375
15786.96 375
15788.15 386
15789.34 380
15790.53 387
15791.71 385
15792.90 359
15794.09 351
15795.27 340
15796.46 363
15797.65 331
15798.84 357
15800.02 331
15801.21 334
15802.40 347
15803.59 319
15804.77 341
15805.96 301
15807.15 316
15808.34 321
15809.52 310
15810.71 320
15811.90 320
15813.09 307
15814.28 323
15815.46 306
15816.65 299
15817.84 294
15819.03 295
15820.22 297
15821.40 300
15822.59 281
15823.78 302
15824.97 304
15826.16 290
15827.35 306
15828.53 300
15829.72 303
15830.91 300
15832.10 291
15833.29 315
15834.48 314
15835.67 319
15836.85 299
15838.04 295
15839.23 291
15840.42 274
15841.61 314
15842.80 308
15843.99 298
15845.18 289
15846.37 310
15847.55 280
15848.74 283
15849.93 303
15851.12 297
15852.31 303
15853.50 287
15854.69 297
15855.88 306
15857.07 298
15858.26 295
15859.45 300
15860.64 289
15861.83 271
15863.02 296
15864.21 301
15865.40 295
15866.59 302
15867.78 309
15868.97 303
15870.16 280
15871.35 286
15872.54 318
15873.73 291
15874.92 292
15876.11 261
15877.30 295
15878.49 304
15879.68 293
15880.87 300
15882.06 283
15883.25 292
15884.44 283
15885.63 319
15886.82 301
15888.01 314
15889.20 296
15890.39 329
15891.59 316
15892.78 327
15893.97 318
15895.16 318
15896.35 313
15897.54 301
15898.73 304
15899.92 326
15901.11 314
15902.30 279
15903.50 273
15904.69 308
15905.88 299
15907.07 301
15908.26 320
15909.45 287
15910.64 325
15911.84 308
15913.03 300
15914.22 299
15915.41 295
15916.60 304
15917.79 326
15918.99 297
15920.18 301
15921.37 289
15922.56 310
15923.75 302
15924.95 284
15926.14 311
15927.33 286
15928.52 286
15929.71 274
15930.91 283
15932.10 291
15933.29 297
15934.48 295
15935.68 276
15936.87 268
15938.06 282
15939.25 284
15940.45 306
15941.64 287
15942.83 263
15944.03 263
15945.22 260
15946.41 271
15947.60 240
15948.80 273
15949.99 260
15951.18 258
15952.38 251
15953.57 250
15954.76 240
15955.96 241
15957.15 247
15958.34 243
15959.54 238
15960.73 228
15961.92 243
15963.12 227
15964.31 255
15965.50 210
15966.70 251
15967.89 223
15969.08 238
15970.28 236
15971.47 214
15972.67 212
15973.86 220
15975.05 211
15976.25 204
15977.44 205
15978.64 206
15979.83 221
15981.02 220
15982.22 227
15983.41 228
15984.61 247
15985.80 208
15987.00 214
15988.19 186
15989.38 230
15990.58 188
15991.77 217
15992.97 225
15994.16 215
15995.36 197
15996.55 210
15997.75 238
15998.94 219
16000.14 208
16001.33 199
16002.53 215
16003.72 217
16004.92 224
16006.11 206
16007.31 223
16008.50 205
16009.70 218
16010.89 212
16012.09 198
16013.28 207
16014.48 205
16015.67 215
16016.87 191
16018.07 226
16019.26 192
16020.46 214
16021.65 188
16022.85 192
16024.04 209
16025.24 202
16026.44 178
16027.63 192
16028.83 206
16030.02 213
16031.22 207
16032.42 210
16033.61 214
16034.81 215
16036.00 195
16037.20 191
16038.40 202
16039.59 196
16040.79 212
16041.99 198
16043.18 211
16044.38 184
16045.58 208
16046.77 183
16047.97 199
16049.17 200
16050.36 192
16051.56 208
16052.76 201
16053.95 216
16055.15 197
16056.35 223
16057.54 202
16058.74 189
16059.94 184
16061.14 202
16062.33 207
16063.53 229
16064.73 179
16065.92 193
16067.12 195
16068.32 196
16069.52 184
16070.71 181
16071.91 197
16073.11 188
16074.31 182
16075.50 186
16076.70 194
16077.90 191
16079.10 206
16080.30 189
16081.49 211
16082.69 176
16083.89 202
16085.09 181
16086.29 205
16087.48 194
16088.68 190
16089.88 186
16091.08 186
16092.28 201
16093.48 192
16094.67 191
16095.87 187
16097.07 173
16098.27 167
16099.47 188
16100.67 206
16101.87 194
16103.06 184
16104.26 186
16105.46 187
16106.66 191
16107.86 178
16109.06 184
16110.26 187
16111.46 182
16112.66 210
16113.86 173
16115.05 191
16116.25 188
16117.45 198
16118.65 170
16119.85 199
16121.05 185
16122.25 185
16123.45 193
16124.65 173
16125.85 177
16127.05 169
16128.25 201
16129.45 208
16130.65 183
16131.85 170
16133.05 195
16134.25 178
16135.45 207
16136.65 162
16137.85 183
16139.05 172
16140.25 184
16141.45 173
16142.65 166
16143.85 179
16145.05 184
16146.25 207
16147.45 195
16148.65 206
16149.85 172
16151.05 191
16152.25 189
16153.45 204
16154.65 166
16155.85 175
16157.05 177
16158.25 200
16159.46 163
16160.66 192
16161.86 173
16163.06 187
16164.26 207
16165.46 183
16166.66 179
16167.86 169
16169.06 198
16170.27 159
16171.47 196
16172.67 161
16173.87 194
16175.07 172
16176.27 205
16177.47 190
16178.67 180
16179.88 178
16181.08 180
16182.28 180
16183.48 177
16184.68 192
16185.89 173
16187.09 200
16188.29 182
16189.49 178
16190.69 172
16191.90 208
16193.10 203
16194.30 182
16195.50 188
16196.70 173
16197.91 185
16199.11 190
16200.31 187
16201.51 194
16202.72 213
16203.92 199
16205.12 197
16206.32 199
16207.53 199
16208.73 172
16209.93 230
16211.13 201
16212.34 186
16213.54 181
16214.74 212
16215.95 198
16217.15 201
16218.35 210
16219.55 201
16220.76 188
16221.96 183
16223.16 188
16224.37 212
16225.57 220
16226.77 209
16227.98 217
16229.18 197
16230.38 207
16231.59 209
16232.79 182
16233.99 188
16235.20 200
16236.40 203
16237.61 222
16238.81 215
16240.01 210
16241.22 213
16242.42 206
16243.63 234
16244.83 191
16246.03 226
16247.24 237
16248.44 230
16249.65 197
16250.85 243
16252.05 216
16253.26 235
16254.46 238
16255.67 233
16256.87 219
16258.08 225
16259.28 247
16260.49 221
16261.69 227
16262.89 222
16264.10 247
16265.30 218
16266.51 230
16267.71 218
16268.92 241
16270.12 230
16271.33 229
16272.53 248
16273.74 238
16274.94 235
16276.15 221
16277.35 254
16278.56 212
16279.77 226
16280.97 230
16282.18 282
16283.38 251
16284.59 237
16285.79 226
16287.00 258
16288.20 247
16289.41 253
16290.61 229
16291.82 234
16293.03 247
16294.23 238
16295.44 250
16296.64 231
16297.85 238
16299.06 248
16300.26 260
16301.47 236
16302.67 257
16303.88 230
16305.09 275
16306.29 253
16307.50 256
16308.71 238
16309.91 244
16311.12 232
16312.33 256
16313.53 257
16314.74 244
16315.95 261
16317.15 242
16318.36 251
16319.57 233
16320.77 242
16321.98 221
16323.19 222
16324.39 217
16325.60 215
16326.81 212
16328.01 223
16329.22 210
16330.43 200
16331.64 246
16332.84 217
16334.05 200
16335.26 204
16336.47 208
16337.67 213
16338.88 224
16340.09 189
16341.30 196
16342.50 187
16343.71 195
16344.92 215
16346.13 222
16347.33 198
16348.54 189
16349.75 220
16350.96 206
16352.17 203
16353.37 207
16354.58 218
16355.79 211
16357.00 217
16358.21 203
16359.41 235
16360.62 170
16361.83 196
16363.04 204
16364.25 197
16365.46 181
16366.67 213
16367.87 203
16369.08 196
16370.29 206
16371.50 196
16372.71 199
16373.92 178
16375.13 204
16376.34 188
16377.54 204
16378.75 173
16379.96 207
16381.17 197
16382.38 193
16383.59 188
16384.80 190
16386.01 205
16387.22 184
16388.43 201
16389.64 175
16390.85 197
16392.05 200
16393.26 195
16394.47 186
16395.68 211
16396.89 169
16398.10 196
16399.31 199
16400.52 199
16401.73 175
16402.94 192
16404.15 188
16405.36 221
16406.57 188
16407.78 185
16408.99 190
16410.20 174
16411.41 184
16412.62 192
16413.83 197
16415.04 179
16416.25 182
16417.46 184
16418.67 195
16419.88 183
16421.10 197
16422.31 183
16423.52 188
16424.73 191
16425.94 174
16427.15 201
16428.36 170
16429.57 177
16430.78 183
16431.99 195
16433.20 178
16434.41 188
16435.63 190
16436.84 194
16438.05 168
16439.26 181
16440.47 185
16441.68 198
16442.89 170
16444.10 170
16445.32 192
16446.53 178
16447.74 186
16448.95 197
16450.16 172
16451.37 157
16452.59 168
16453.80 175
16455.01 174
16456.22 151
16457.43 160
16458.64 192
16459.86 171
16461.07 179
16462.28 167
16463.49 185
16464.70 165
16465.92 164
16467.13 202
16468.34 193
16469.55 162
16470.77 186
16471.98 152
16473.19 178
16474.40 185
16475.62 192
16476.83 193
16478.04 166
16479.25 180
16480.47 173
16481.68 179
16482.89 168
16484.11 174
16485.32 163
16486.53 187
16487.74 158
16488.96 179
16490.17 164
16491.38 170
16492.60 162
16493.81 188
16495.02 165
16496.24 171
16497.45 165
16498.66 168
16499.88 176
16501.09 169
16502.30 175
16503.52 167
16504.73 173
16505.94 158
16507.16 179
16508.37 161
16509.59 167
16510.80 151
16512.01 172
16513.23 178
16514.44 159
16515.66 147
16516.87 171
16518.08 164
16519.30 155
16520.51 164
16521.73 181
16522.94 162
16524.16 151
16525.37 162
16526.58 137
16527.80 157
16529.01 173
16530.23 175
16531.44 159
16532.66 162
16533.87 163
16535.09 184
16536.30 159
16537.52 149
16538.73 177
16539.95 181
16541.16 185
16542.38 160
16543.59 165
16544.81 161
16546.02 181
16547.24 157
16548.45 167
16549.67 163
16550.88 182
16552.10 160
16553.31 158
16554.53 160
16555.74 172
16556.96 171
16558.18 166
16559.39 176
16560.61 141
16561.82 165
16563.04 172
16564.25 168
16565.47 143
16566.69 160
16567.90 181
16569.12 166
16570.33 160
16571.55 176
16572.77 183
16573.98 163
16575.20 174
16576.41 173
16577.63 164
16578.85 157
16580.06 173
16581.28 154
16582.50 171
16583.71 150
16584.93 176
16586.15 167
16587.36 156
16588.58 142
16589.80 164
16591.01 156
16592.23 164
16593.45 152
16594.66 166
16595.88 140
16597.10 165
16598.32 166
16599.53 139
16600.75 152
16601.97 144
16603.18 174
16604.40 161
16605.62 157
16606.84 149
16608.05 160
16609.27 169
16610.49 160
16611.71 162
16612.92 142
16614.14 145
16615.36 145
16616.58 174
16617.79 161
16619.01 161
16620.23 166
16621.45 168
16622.67 165
16623.88 165
16625.10 142
16626.32 144
16627.54 156
16628.76 156
16629.97 142
16631.19 166
16632.41 150
16633.63 153
16634.85 170
16636.07 142
16637.29 140
16638.50 158
16639.72 169
16640.94 157
16642.16 149
16643.38 144
16644.60 156
16645.82 164
16647.03 158
16648.25 148
16649.47 162
16650.69 162
16651.91 142
16653.13 155
16654.35 160
16655.57 153
16656.79 161
16658.01 151
16659.23 125
16660.45 147
16661.66 165
16662.88 141
16664.10 135
16665.32 118
16666.54 143
16667.76 160
16668.98 150
16670.20 147
16671.42 163
16672.64 151
16673.86 156
16675.08 170
16676.30 174
16677.52 156
16678.74 158
16679.96 166
16681.18 155
16682.40 137
16683.62 146
16684.84 142
16686.06 164
16687.28 152
16688.50 151
16689.72 186
16690.94 165
16692.16 154
16693.39 144
16694.61 145
16695.83 144
16697.05 157
16698.27 143
16699.49 124
16700.71 147
16701.93 155
16703.15 153
16704.37 137
16705.59 146
16706.81 135
16708.04 147
16709.26 136
16710.48 138
16711.70 138
16712.92 154
16714.14 158
16715.36 142
16716.58 138
16717.81 152
16719.03 150
16720.25 144
16721.47 144
16722.69 133
16723.91 143
16725.14 168
16726.36 155
16727.58 124
16728.80 128
16730.02 130
16731.24 138
16732.47 120
16733.69 155
16734.91 141
16736.13 154
16737.36 147
16738.58 142
16739.80 164
16741.02 153
16742.24 153
16743.47 161
16744.69 150
16745.91 138
16747.13 142
16748.36 154
16749.58 152
16750.80 145
16752.02 150
16753.25 145
16754.47 156
16755.69 148
16756.92 152
16758.14 146
16759.36 149
16760.59 145
16761.81 146
16763.03 141
16764.25 142
16765.48 152
16766.70 126
16767.92 155
16769.15 140
16770.37 145
16771.59 141
16772.82 151
16774.04 157
16775.27 152
16776.49 146
16777.71 139
16778.94 137
16780.16 147
16781.38 153
16782.61 169
16783.83 134
16785.06 130
16786.28 141
16787.50 149
16788.73 146
16789.95 141
16791.18 143
16792.40 140
16793.62 144
16794.85 145
16796.07 151
16797.30 149
16798.52 158
16799.75 153
16800.97 142
16802.19 146
16803.42 146
16804.64 137
16805.87 154
16807.09 146
16808.32 160
16809.54 161
16810.77 150
16811.99 173
16813.22 154
16814.44 154
16815.67 152
16816.89 157
16818.12 146
16819.34 150
16820.57 156
16821.79 155
16823.02 143
16824.24 157
16825.47 153
16826.70 159
16827.92 150
16829.15 140
16830.37 155
16831.60 168
16832.82 167
16834.05 133
16835.27 139
16836.50 158
16837.73 168
16838.95 163
16840.18 164
16841.40 160
16842.63 164
16843.86 180
16845.08 146
16846.31 145
16847.53 163
16848.76 165
16849.99 163
16851.21 152
16852.44 150
16853.67 157
16854.89 160
16856.12 170
16857.35 165
16858.57 146
16859.80 164
16861.03 177
16862.25 177
16863.48 151
16864.71 154
16865.93 155
16867.16 176
16868.39 160
16869.61 178
16870.84 158
16872.07 168
16873.30 182
16874.52 163
16875.75 153
16876.98 164
16878.20 172
16879.43 169
16880.66 165
16881.89 160
16883.11 176
16884.34 180
16885.57 199
16886.80 168
16888.02 166
16889.25 192
16890.48 184
16891.71 198
16892.94 171
16894.16 173
16895.39 162
16896.62 156
16897.85 171
16899.08 169
16900.30 164
16901.53 182
16902.76 199
16903.99 162
16905.22 161
16906.45 175
16907.67 162
16908.90 168
16910.13 168
16911.36 172
16912.59 180
16913.82 154
16915.04 180
16916.27 173
16917.50 166
16918.73 158
16919.96 161
16921.19 182
16922.42 168
16923.65 166
16924.88 199
16926.10 165
16927.33 167
16928.56 154
16929.79 178
16931.02 168
16932.25 146
16933.48 162
16934.71 144
16935.94 169
16937.17 156
16938.40 174
16939.63 151
16940.86 153
16942.09 166
16943.32 177
16944.55 183
16945.78 152
16947.01 169
16948.24 190
16949.47 172
16950.70 171
16951.93 175
16953.16 198
16954.39 181
16955.62 182
16956.85 172
16958.08 154
16959.31 183
16960.54 180
16961.77 181
16963.00 172
16964.23 138
16965.46 170
16966.69 155
16967.92 162
16969.15 151
16970.38 188
16971.61 180
16972.84 155
16974.07 151
16975.30 158
16976.54 152
16977.77 180
16979.00 161
16980.23 180
16981.46 160
16982.69 145
16983.92 159
16985.15 162
16986.38 154
16987.62 143
16988.85 170
16990.08 153
16991.31 145
16992.54 149
16993.77 160
16995.00 156
16996.24 155
16997.47 157
16998.70 162
16999.93 174
17001.16 164
17002.39 158
17003.63 154
17004.86 171
17006.09 160
17007.32 155
17008.55 155
17009.79 159
17011.02 136
17012.25 169
17013.48 148
17014.72 156
17015.95 163
17017.18 152
17018.41 140
17019.64 124
17020.88 181
17022.11 151
17023.34 153
17024.58 150
17025.81 155
17027.04 166
17028.27 176
17029.51 150
17030.74 150
17031.97 140
17033.21 159
17034.44 167
17035.67 150
17036.90 146
17038.14 150
17039.37 157
17040.60 171
17041.84 143
17043.07 148
17044.30 153
17045.54 150
17046.77 145
17048.00 167
17049.24 182
17050.47 152
17051.70 139
17052.94 135
17054.17 153
17055.41 140
17056.64 133
17057.87 151
17059.11 141
17060.34 145
17061.58 138
17062.81 159
17064.04 147
17065.28 145
17066.51 128
17067.75 148
17068.98 134
17070.21 166
17071.45 133
17072.68 152
17073.92 137
17075.15 143
17076.39 153
17077.62 145
17078.86 147
17080.09 155
17081.33 169
17082.56 143
17083.80 154
17085.03 150
17086.26 167
17087.50 141
17088.73 147
17089.97 141
17091.20 150
17092.44 151
17093.68 156
17094.91 141
17096.15 141
17097.38 141
17098.62 137
17099.85 162
17101.09 135
17102.32 147
17103.56 143
17104.79 167
17106.03 141
17107.26 168
17108.50 156
17109.74 138
17110.97 153
17112.21 147
17113.44 144
17114.68 144
17115.92 156
17117.15 147
17118.39 146
17119.62 148
17120.86 137
17122.10 144
17123.33 147
17124.57 152
17125.80 140
17127.04 159
17128.28 150
17129.51 135
17130.75 168
17131.99 135
17133.22 158
17134.46 158
17135.70 155
17136.93 137
17138.17 148
17139.41 141
17140.64 129
17141.88 150
17143.12 137
17144.35 145
17145.59 144
17146.83 142
17148.07 147
17149.30 137
17150.54 154
17151.78 130
17153.02 142
17154.25 139
17155.49 149
17156.73 148
17157.96 154
17159.20 136
17160.44 153
17161.68 154
17162.92 151
17164.15 156
17165.39 138
17166.63 158
17167.87 126
17169.10 140
17170.34 119
17171.58 139
17172.82 141
17174.06 144
17175.29 139
17176.53 136
17177.77 130
17179.01 148
17180.25 137
17181.49 154
17182.72 142
17183.96 140
17185.20 140
17186.44 146
17187.68 130
17188.92 128
17190.15 138
17191.39 153
17192.63 138
17193.87 132
17195.11 155
17196.35 134
17197.59 140
17198.83 126
17200.07 134
17201.30 134
17202.54 138
17203.78 146
17205.02 136
17206.26 115
17207.50 132
17208.74 132
17209.98 135
17211.22 138
17212.46 135
17213.70 141
17214.94 121
17216.18 133
17217.42 118
17218.66 138
17219.90 133
17221.14 140
17222.38 128
17223.62 157
17224.86 135
17226.10 124
17227.34 127
17228.58 138
17229.82 121
17231.06 138
17232.30 137
17233.54 133
17234.78 126
17236.02 130
17237.26 127
17238.50 128
17239.74 131
17240.98 134
17242.22 144
17243.46 145
17244.70 148
17245.94 143
17247.18 130
17248.42 141
17249.66 136
17250.90 131
17252.14 123
17253.39 140
17254.63 135
17255.87 147
17257.11 125
17258.35 118
17259.59 132
17260.83 112
17262.07 105
17263.31 139
17264.56 129
17265.80 124
17267.04 134
17268.28 139
17269.52 140
17270.76 117
17272.00 130
17273.25 135
17274.49 133
17275.73 139
17276.97 124
17278.21 143
17279.45 124
17280.70 124
17281.94 120
17283.18 138
17284.42 139
17285.66 131
17286.91 128
17288.15 127
17289.39 128
17290.63 135
17291.88 131
17293.12 138
17294.36 135
17295.60 135
17296.85 134
17298.09 107
17299.33 121
17300.57 140
17301.82 128
17303.06 126
17304.30 121
17305.54 142
17306.79 156
17308.03 125
17309.27 120
17310.52 125
17311.76 123
17313.00 121
17314.25 134
17315.49 122
17316.73 126
17317.97 119
17319.22 132
17320.46 120
17321.71 124
17322.95 130
17324.19 147
17325.44 124
17326.68 106
17327.92 121
17329.17 143
17330.41 145
17331.65 141
17332.90 125
17334.14 136
17335.39 125
17336.63 143
17337.87 151
17339.12 115
17340.36 114
17341.61 135
17342.85 137
17344.09 112
17345.34 109
17346.58 141
17347.83 132
17349.07 119
17350.32 118
17351.56 131
17352.80 135
17354.05 139
17355.29 131
17356.54 129
17357.78 136
17359.03 130
17360.27 120
17361.52 137
17362.76 123
17364.01 127
17365.25 129
17366.50 135
17367.74 122
17368.99 118
17370.23 127
17371.48 115
17372.72 121
17373.97 119
17375.21 125
17376.46 114
17377.70 129
17378.95 123
17380.19 148
17381.44 130
17382.69 120
17383.93 129
17385.18 128
17386.42 122
17387.67 127
17388.91 133
17390.16 131
17391.41 132
17392.65 114
17393.90 144
17395.14 127
17396.39 137
17397.64 123
17398.88 124
17400.13 118
17401.37 135
17402.62 132
17403.87 126
17405.11 113
17406.36 122
17407.61 145
17408.85 105
17410.10 137
17411.35 129
17412.59 136
17413.84 134
17415.09 120
17416.33 132
17417.58 138
17418.83 122
17420.07 135
17421.32 130
17422.57 128
17423.82 117
17425.06 145
17426.31 137
17427.56 123
17428.80 109
17430.05 126
17431.30 133
17432.55 129
17433.79 128
17435.04 123
17436.29 129
17437.54 122
17438.78 125
17440.03 126
17441.28 118
17442.53 115
17443.77 145
17445.02 136
17446.27 117
17447.52 143
17448.77 130
17450.01 137
17451.26 131
17452.51 132
17453.76 124
17455.01 114
17456.25 112
17457.50 136
17458.75 133
17460.00 121
17461.25 108
17462.50 126
17463.74 109
17464.99 120
17466.24 105
17467.49 134
17468.74 134
17469.99 136
17471.24 140
17472.49 142
17473.73 146
17474.98 129
17476.23 125
17477.48 133
17478.73 126
17479.98 125
17481.23 126
17482.48 141
17483.73 117
17484.98 133
17486.23 120
17487.47 135
17488.72 127
17489.97 126
17491.22 141
17492.47 135
17493.72 141
17494.97 135
17496.22 113
17497.47 132
17498.72 126
17499.97 145
17501.22 126
17502.47 126
17503.72 112
17504.97 135
17506.22 125
17507.47 129
17508.72 128
17509.97 129
17511.22 129
17512.47 117
17513.72 143
17514.97 128
17516.22 135
17517.47 115
17518.72 129
17519.97 133
17521.22 124
17522.47 131
17523.72 146
17524.98 147
17526.23 135
17527.48 138
17528.73 120
17529.98 128
17531.23 132
17532.48 136
17533.73 143
17534.98 138
17536.23 133
17537.48 142
17538.74 135
17539.99 144
17541.24 128
17542.49 119
17543.74 152
17544.99 143
17546.24 161
17547.50 137
17548.75 134
17550.00 147
17551.25 159
17552.50 145
17553.75 145
17555.01 138
17556.26 140
17557.51 142
17558.76 127
17560.01 117
17561.26 122
17562.52 114
17563.77 137
17565.02 135
17566.27 138
17567.53 126
17568.78 116
17570.03 148
17571.28 125
17572.53 129
17573.79 129
17575.04 128
17576.29 142
17577.54 125
17578.80 119
17580.05 140
17581.30 134
17582.56 142
17583.81 130
17585.06 130
17586.31 129
17587.57 132
17588.82 151
17590.07 116
17591.33 125
17592.58 118
17593.83 122
17595.08 146
17596.34 125
17597.59 108
17598.84 141
17600.10 138
17601.35 127
17602.61 135
17603.86 139
17605.11 126
17606.37 149
17607.62 120
17608.87 118
17610.13 128
17611.38 139
17612.63 124
17613.89 149
17615.14 146
17616.40 108
17617.65 118
17618.90 122
17620.16 133
17621.41 133
17622.67 121
17623.92 151
17625.17 131
17626.43 145
17627.68 132
17628.94 125
17630.19 136
17631.45 131
17632.70 133
17633.96 119
17635.21 129
17636.47 116
17637.72 140
17638.97 133
17640.23 133
17641.48 124
17642.74 132
17643.99 121
17645.25 135
17646.50 126
17647.76 133
17649.01 122
17650.27 130
17651.52 140
17652.78 134
17654.04 139
17655.29 135
17656.55 127
17657.80 135
17659.06 125
17660.31 115
17661.57 136
17662.82 124
17664.08 139
17665.33 119
17666.59 131
17667.85 125
17669.10 132
17670.36 125
17671.61 141
17672.87 125
17674.13 131
17675.38 144
17676.64 129
17677.89 113
17679.15 128
17680.41 136
17681.66 128
17682.92 143
17684.18 116
17685.43 153
17686.69 133
17687.95 152
17689.20 129
17690.46 147
17691.71 132
17692.97 141
17694.23 141
17695.49 132
17696.74 105
17698.00 127
17699.26 143
17700.51 155
17701.77 131
17703.03 116
17704.28 136
17705.54 126
17706.80 129
17708.06 140
17709.31 126
17710.57 128
17711.83 131
17713.08 134
17714.34 138
17715.60 133
17716.86 152
17718.11 157
17719.37 138
17720.63 160
17721.89 142
17723.15 130
17724.40 134
17725.66 131
17726.92 120
17728.18 127
17729.43 158
17730.69 129
17731.95 145
17733.21 132
17734.47 146
17735.73 123
17736.98 141
17738.24 123
17739.50 134
17740.76 103
17742.02 131
17743.28 120
17744.53 112
17745.79 152
17747.05 135
17748.31 122
17749.57 116
17750.83 124
17752.09 152
17753.34 130
17754.60 126
17755.86 140
17757.12 134
17758.38 147
17759.64 132
17760.90 141
17762.16 120
17763.42 131
17764.68 155
17765.94 140
17767.19 114
17768.45 131
17769.71 136
17770.97 135
17772.23 136
17773.49 130
17774.75 140
17776.01 133
17777.27 136
17778.53 122
17779.79 127
17781.05 120
17782.31 140
17783.57 142
17784.83 105
17786.09 126
17787.35 131
17788.61 109
17789.87 125
17791.13 114
17792.39 128
17793.65 138
17794.91 138
17796.17 130
17797.43 123
17798.69 113
17799.95 112
17801.21 126
17802.47 134
17803.73 119
17805.00 119
17806.26 114
17807.52 125
17808.78 117
17810.04 118
17811.30 145
17812.56 135
17813.82 115
17815.08 128
17816.34 123
17817.60 134
17818.87 131
17820.13 143
17821.39 117
17822.65 137
17823.91 126
17825.17 130
17826.43 131
17827.69 131
17828.96 117
17830.22 115
17831.48 136
17832.74 105
17834.00 139
17835.26 111
17836.53 111
17837.79 113
17839.05 122
17840.31 121
17841.57 121
17842.84 116
17844.10 129
17845.36 129
17846.62 128
17847.88 128
17849.15 140
17850.41 137
17851.67 119
17852.93 127
17854.20 129
17855.46 122
17856.72 122
17857.98 118
17859.25 132
17860.51 127
17861.77 121
17863.03 121
17864.30 129
17865.56 116
17866.82 115
17868.09 138
17869.35 119
17870.61 123
17871.87 122
17873.14 114
17874.40 131
17875.66 99
17876.93 133
17878.19 136
17879.45 132
17880.72 140
17881.98 110
17883.24 126
17884.51 122
17885.77 130
17887.03 106
17888.30 118
17889.56 117
17890.83 129
17892.09 111
17893.35 100
17894.62 100
17895.88 132
17897.14 125
17898.41 121
17899.67 108
17900.94 140
17902.20 119
17903.46 118
17904.73 120
17905.99 131
17907.26 119
17908.52 130
17909.79 142
17911.05 128
17912.32 118
17913.58 111
17914.84 123
17916.11 119
17917.37 98
17918.64 119
17919.90 127
17921.17 122
17922.43 108
17923.70 107
17924.96 125
17926.23 122
17927.49 129
17928.76 111
17930.02 106
17931.29 132
17932.55 108
17933.82 127
17935.08 109
17936.35 137
17937.61 117
17938.88 123
17940.14 119
17941.41 117
17942.68 124
17943.94 126
17945.21 125
17946.47 113
17947.74 139
17949.00 123
17950.27 121
17951.54 132
17952.80 120
17954.07 111
17955.33 125
17956.60 111
17957.87 115
17959.13 124
17960.40 116
17961.66 128
17962.93 127
17964.20 114
17965.46 132
17966.73 116
17968.00 107
17969.26 122
17970.53 105
17971.80 122
17973.06 114
17974.33 116
17975.60 102
17976.86 115
17978.13 105
17979.40 124
17980.66 129
17981.93 123
17983.20 119
17984.46 124
17985.73 128
17987.00 125
17988.26 150
17989.53 109
17990.80 133
17992.07 128
17993.33 128
17994.60 130
17995.87 122
17997.14 117
17998.40 130
17999.67 113
18000.94 121
18002.21 132
18003.47 115
18004.74 130
18006.01 134
18007.28 128
18008.55 102
18009.81 115
18011.08 117
18012.35 141
18013.62 96
18014.89 130
18016.15 116
18017.42 124
18018.69 116
18019.96 117
18021.23 120
18022.49 131
18023.76 145
18025.03 117
18026.30 130
18027.57 120
18028.84 130
18030.11 112
18031.37 126
18032.64 130
18033.91 119
18035.18 116
18036.45 116
18037.72 131
18038.99 118
18040.26 111
18041.53 104
18042.79 124
18044.06 118
18045.33 122
18046.60 114
18047.87 117
18049.14 113
18050.41 106
18051.68 120
18052.95 139
18054.22 109
18055.49 140
18056.76 118
18058.03 128
18059.30 116
18060.57 107
18061.84 118
18063.11 121
18064.38 109
18065.65 141
18066.92 116
18068.19 103
18069.46 118
18070.73 128
18072.00 123
18073.27 122
18074.54 129
18075.81 131
18077.08 113
18078.35 114
18079.62 115
18080.89 119
18082.16 117
18083.43 130
18084.70 123
18085.97 130
18087.24 122
18088.51 139
18089.78 118
18091.05 121
18092.32 116
18093.59 152
18094.87 137
18096.14 137
18097.41 102
18098.68 123
18099.95 121
18101.22 125
18102.49 133
18103.76 116
18105.03 125
18106.31 123
18107.58 129
18108.85 118
18110.12 103
18111.39 119
18112.66 133
18113.93 125
18115.21 112
18116.48 102
18117.75 133
18119.02 126
18120.29 126
18121.56 111
18122.84 132
18124.11 123
18125.38 138
18126.65 123
18127.92 119
18129.20 121
18130.47 112
18131.74 131
18133.01 113
18134.29 138
18135.56 120
18136.83 134
18138.10 114
18139.38 137
18140.65 133
18141.92 126
18143.19 116
18144.47 107
18145.74 110
18147.01 123
18148.28 132
18149.56 127
18150.83 128
18152.10 132
18153.38 125
18154.65 119
18155.92 124
18157.19 141
18158.47 126
18159.74 144
18161.01 124
18162.29 124
18163.56 106
18164.83 126
18166.11 140
18167.38 113
18168.65 121
18169.93 121
18171.20 114
18172.48 134
18173.75 129
18175.02 121
18176.30 133
18177.57 125
18178.84 121
18180.12 120
18181.39 126
18182.67 117
18183.94 135
18185.21 114
18186.49 134
18187.76 118
18189.04 133
18190.31 125
18191.59 125
18192.86 116
18194.13 138
18195.41 127
18196.68 117
18197.96 126
18199.23 134
18200.51 116
18201.78 102
18203.06 108
18204.33 126
18205.61 104
18206.88 118
18208.16 112
18209.43 102
18210.71 131
18211.98 114
18213.26 107
18214.53 123
18215.81 133
18217.08 114
18218.36 113
18219.63 101
18220.91 116
18222.18 130
18223.46 119
18224.73 127
18226.01 117
18227.28 126
18228.56 119
18229.84 114
18231.11 125
18232.39 123
18233.66 99
18234.94 124
18236.21 137
18237.49 136
18238.77 111
18240.04 128
18241.32 134
18242.59 123
18243.87 116
18245.15 119
18246.42 130
18247.70 129
18248.98 135
18250.25 131
18251.53 121
18252.81 128
18254.08 123
18255.36 129
18256.63 128
18257.91 115
18259.19 114
18260.46 111
18261.74 122
18263.02 115
18264.30 130
18265.57 118
18266.85 111
18268.13 132
18269.40 115
18270.68 129
18271.96 129
18273.23 123
18274.51 136
18275.79 133
18277.07 118
18278.34 124
18279.62 143
18280.90 142
18282.18 119
18283.45 115
18284.73 121
18286.01 114
18287.29 132
18288.56 119
18289.84 115
18291.12 120
18292.40 127
18293.68 130
18294.95 121
18296.23 107
18297.51 119
18298.79 110
18300.07 128
18301.34 124
18302.62 126
18303.90 110
18305.18 117
18306.46 123
18307.74 124
18309.01 126
18310.29 127
18311.57 146
18312.85 141
18314.13 142
18315.41 114
18316.69 123
18317.96 147
18319.24 140
18320.52 129
18321.80 120
18323.08 104
18324.36 131
18325.64 133
18326.92 132
18328.20 130
18329.47 143
18330.75 143
18332.03 127
18333.31 116
18334.59 122
18335.87 123
18337.15 128
18338.43 127
18339.71 114
18340.99 127
18342.27 120
18343.55 134
18344.83 127
18346.11 133
18347.39 124
18348.67 127
18349.95 127
18351.23 115
18352.51 125
18353.79 111
18355.07 131
18356.35 139
18357.63 124
18358.91 129
18360.19 126
18361.47 123
18362.75 141
18364.03 126
18365.31 116
18366.59 115
18367.87 119
18369.15 131
18370.43 114
18371.71 112
18372.99 138
18374.27 127
18375.55 126
18376.83 103
18378.12 116
18379.40 120
18380.68 115
18381.96 109
18383.24 117
18384.52 122
18385.80 120
18387.08 123
18388.36 116
18389.65 117
18390.93 116
18392.21 118
18393.49 118
18394.77 114
18396.05 92
18397.33 118
18398.62 137
18399.90 126
18401.18 112
18402.46 107
18403.74 131
18405.02 112
18406.31 117
18407.59 123
18408.87 143
18410.15 128
18411.43 125
18412.72 122
18414.00 111
18415.28 113
18416.56 132
18417.84 126
18419.13 93
18420.41 113
18421.69 103
18422.97 125
18424.26 122
18425.54 115
18426.82 126
18428.10 115
18429.39 108
18430.67 124
18431.95 131
18433.23 117
18434.52 117
18435.80 100
18437.08 130
18438.37 125
18439.65 122
18440.93 119
18442.22 119
18443.50 104
18444.78 108
18446.06 118
18447.35 109
18448.63 115
18449.91 127
18451.20 139
18452.48 130
18453.76 112
18455.05 138
18456.33 141
18457.62 119
18458.90 115
18460.18 127
18461.47 116
18462.75 113
18464.03 132
18465.32 125
18466.60 122
18467.89 117
18469.17 118
18470.45 127
18471.74 134
18473.02 116
18474.31 134
18475.59 150
18476.88 132
18478.16 126
18479.44 134
18480.73 135
18482.01 113
18483.30 112
18484.58 120
18485.87 123
18487.15 125
18488.44 122
18489.72 112
18491.01 141
18492.29 113
18493.58 133
18494.86 131
18496.15 129
18497.43 105
18498.72 126
18500.00 130
18501.29 116
18502.57 132
18503.86 136
18505.14 132
18506.43 124
18507.71 139
18509.00 117
18510.28 130
18511.57 120
18512.85 119
18514.14 115
18515.42 127
18516.71 120
18518.00 124
18519.28 132
18520.57 121
18521.85 139
18523.14 135
18524.43 132
18525.71 124
18527.00 130
18528.28 129
18529.57 121
18530.86 119
18532.14 137
18533.43 116
18534.71 108
18536.00 131
18537.29 125
18538.57 124
18539.86 121
18541.15 122
18542.43 125
18543.72 127
18545.01 123
18546.29 141
18547.58 126
18548.87 127
18550.15 115
18551.44 123
18552.73 106
18554.01 116
18555.30 129
18556.59 140
18557.88 136
18559.16 122
18560.45 127
18561.74 128
18563.02 126
18564.31 113
18565.60 128
18566.89 133
18568.17 125
18569.46 128
18570.75 135
18572.04 120
18573.32 113
18574.61 119
18575.90 126
18577.19 136
18578.48 119
18579.76 142
18581.05 139
18582.34 123
18583.63 135
18584.92 136
18586.20 122
18587.49 110
18588.78 116
18590.07 127
18591.36 143
18592.64 117
18593.93 115
18595.22 129
18596.51 125
18597.80 137
18599.09 121
18600.38 120
18601.66 131
18602.95 119
18604.24 126
18605.53 113
18606.82 125
18608.11 130
18609.40 125
18610.69 115
18611.98 116
18613.26 148
18614.55 132
18615.84 139
18617.13 108
18618.42 119
18619.71 129
18621.00 114
18622.29 120
18623.58 138
18624.87 131
18626.16 113
18627.45 130
18628.74 130
18630.03 109
18631.32 99
18632.61 125
18633.89 117
18635.18 128
18636.47 114
18637.76 129
18639.05 118
18640.34 131
18641.63 108
18642.92 146
18644.21 117
18645.50 103
18646.79 111
18648.09 102
18649.38 120
18650.67 108
18651.96 139
18653.25 110
18654.54 143
18655.83 109
18657.12 119
18658.41 111
18659.70 107
18660.99 114
18662.28 150
18663.57 128
18664.86 118
18666.15 118
18667.44 107
18668.74 105
18670.03 114
18671.32 113
18672.61 121
18673.90 132
18675.19 113
18676.48 128
18677.77 122
18679.06 103
18680.36 121
18681.65 125
18682.94 111
18684.23 111
18685.52 108
18686.81 120
18688.11 118
18689.40 105
18690.69 116
18691.98 108
18693.27 125
18694.56 114
18695.86 123
18697.15 113
18698.44 119
18699.73 109
18701.02 128
18702.32 125
18703.61 122
18704.90 114
18706.19 113
18707.48 106
18708.78 108
18710.07 115
18711.36 124
18712.65 109
18713.95 118
18715.24 130
18716.53 134
18717.83 123
18719.12 116
18720.41 136
18721.70 118
18723.00 129
18724.29 112
18725.58 120
18726.87 101
18728.17 109
18729.46 123
18730.75 109
18732.05 104
18733.34 109
18734.63 128
18735.93 111
18737.22 119
18738.51 115
18739.81 116
18741.10 116
18742.39 100
18743.69 108
18744.98 111
18746.27 105
18747.57 118
18748.86 130
18750.16 129
18751.45 108
18752.74 121
18754.04 134
18755.33 121
18756.63 103
18757.92 120
18759.21 128
18760.51 128
18761.80 106
18763.10 110
18764.39 113
18765.69 113
18766.98 116
18768.27 123
18769.57 118
18770.86 133
18772.16 100
18773.45 117
18774.75 123
18776.04 125
18777.34 120
18778.63 122
18779.93 112
18781.22 112
18782.52 119
18783.81 117
18785.11 111
18786.40 107
18787.70 110
18788.99 122
18790.29 102
18791.58 106
18792.88 124
18794.17 115
18795.47 106
18796.76 108
18798.06 120
18799.35 115
18800.65 130
18801.94 107
18803.24 118
18804.54 113
18805.83 92
18807.13 126
18808.42 122
18809.72 113
18811.01 116
18812.31 119
18813.61 122
18814.90 106
18816.20 111
18817.49 134
18818.79 112
18820.09 103
18821.38 100
18822.68 109
18823.98 132
18825.27 110
18826.57 98
18827.87 115
18829.16 107
18830.46 119
18831.75 114
18833.05 105
18834.35 111
18835.64 121
18836.94 123
18838.24 100
18839.54 109
18840.83 120
18842.13 112
18843.43 116
18844.72 113
18846.02 109
18847.32 93
18848.61 115
18849.91 105
18851.21 111
18852.51 101
18853.80 111
18855.10 112
18856.40 122
18857.70 113
18858.99 111
18860.29 100
18861.59 132
18862.89 103
18864.18 117
18865.48 115
18866.78 108
18868.08 97
18869.38 103
18870.67 121
18871.97 106
18873.27 118
18874.57 124
18875.87 115
18877.16 102
18878.46 95
18879.76 102
18881.06 123
18882.36 108
18883.66 97
18884.95 96
18886.25 106
18887.55 114
18888.85 109
18890.15 117
18891.45 84
18892.75 111
18894.04 124
18895.34 111
18896.64 95
18897.94 112
18899.24 106
18900.54 113
18901.84 89
18903.14 102
18904.44 101
18905.74 105
18907.03 104
18908.33 97
18909.63 105
18910.93 103
18912.23 107
18913.53 97
18914.83 106
18916.13 92
18917.43 97
18918.73 95
18920.03 122
18921.33 110
18922.63 115
18923.93 108
18925.23 105
18926.53 103
18927.83 117
18929.13 114
18930.43 115
18931.73 102
18933.03 109
18934.33 99
18935.63 94
18936.93 98
18938.23 92
18939.53 118
18940.83 95
18942.13 112
18943.43 97
18944.73 97
18946.03 98
18947.33 107
18948.63 94
18949.93 95
18951.23 106
18952.53 125
18953.84 114
18955.14 92
18956.44 96
18957.74 107
18959.04 121
18960.34 91
18961.64 105
18962.94 102
18964.24 86
18965.54 104
18966.85 123
18968.15 109
18969.45 83
18970.75 96
18972.05 101
18973.35 97
18974.65 111
18975.96 119
18977.26 106
18978.56 102
18979.86 95
18981.16 121
18982.46 101
18983.77 115
18985.07 128
18986.37 108
18987.67 112
18988.97 97
18990.28 101
18991.58 119
18992.88 118
18994.18 101
18995.49 133
18996.79 102
18998.09 103
18999.39 109
19000.69 99
19002.00 98
19003.30 94
19004.60 101
19005.90 92
19007.21 96
19008.51 94
19009.81 102
19011.12 108
19012.42 92
19013.72 100
19015.02 105
19016.33 99
19017.63 103
19018.93 111
19020.24 125
19021.54 112
19022.84 97
19024.15 102
19025.45 101
19026.75 112
19028.06 88
19029.36 112
19030.66 113
19031.97 104
19033.27 94
19034.57 114
19035.88 103
19037.18 89
19038.48 111
19039.79 95
19041.09 110
19042.40 112
19043.70 114
19045.00 122
19046.31 108
19047.61 99
19048.92 114
19050.22 101
19051.52 111
19052.83 100
19054.13 107
19055.44 107
19056.74 107
19058.05 89
19059.35 103
19060.65 93
19061.96 104
19063.26 105
19064.57 109
19065.87 99
19067.18 110
19068.48 99
19069.79 124
19071.09 111
19072.40 102
19073.70 119
19075.01 109
19076.31 104
19077.62 105
19078.92 115
19080.23 106
19081.53 100
19082.84 110
19084.14 103
19085.45 110
19086.75 92
19088.06 124
19089.36 107
19090.67 101
19091.98 109
19093.28 128
19094.59 123
19095.89 113
19097.20 108
19098.50 112
19099.81 106
19101.12 103
19102.42 107
19103.73 87
19105.03 107
19106.34 100
19107.65 120
19108.95 92
19110.26 107
19111.56 103
19112.87 108
19114.18 106
19115.48 129
19116.79 103
19118.10 106
19119.40 121
19120.71 114
19122.02 100
19123.32 108
19124.63 111
19125.94 103
19127.24 109
19128.55 120
19129.86 103
19131.16 120
19132.47 99
19133.78 127
19135.08 123
19136.39 110
19137.70 102
19139.01 111
19140.31 116
19141.62 101
19142.93 112
19144.23 106
19145.54 105
19146.85 137
19148.16 110
19149.46 111
19150.77 108
19152.08 110
19153.39 112
19154.69 121
19156.00 105
19157.31 126
19158.62 106
19159.93 100
19161.23 99
19162.54 96
19163.85 101
19165.16 110
19166.47 115
19167.77 108
19169.08 116
19170.39 103
19171.70 90
19173.01 112
19174.32 112
19175.62 94
19176.93 110
19178.24 100
19179.55 113
19180.86 110
19182.17 122
19183.48 115
19184.78 106
19186.09 124
19187.40 110
19188.71 125
19190.02 109
19191.33 108
19192.64 112
19193.95 114
19195.26 111
19196.56 113
19197.87 117
19199.18 110
19200.49 125
19201.80 96
19203.11 93
19204.42 86
19205.73 100
19207.04 109
19208.35 101
19209.66 109
19210.97 122
19212.28 108
19213.59 103
19214.90 98
19216.21 107
19217.52 115
19218.83 96
19220.14 101
19221.45 100
19222.76 103
19224.07 106
19225.38 107
19226.69 113
19228.00 116
19229.31 106
19230.62 105
19231.93 100
19233.24 113
19234.55 101
19235.86 102
19237.17 125
19238.48 88
19239.79 117
19241.10 131
19242.41 117
19243.72 105
19245.03 93
19246.35 105
19247.66 112
19248.97 116
19250.28 103
19251.59 106
19252.90 120
19254.21 95
19255.52 115
19256.83 113
19258.14 104
19259.46 99
19260.77 105
19262.08 118
19263.39 96
19264.70 99
19266.01 110
19267.32 102
19268.64 97
19269.95 90
19271.26 111
19272.57 108
19273.88 101
19275.20 119
19276.51 106
19277.82 111
19279.13 99
19280.44 96
19281.75 121
19283.07 101
19284.38 108
19285.69 126
19287.00 107
19288.32 101
19289.63 102
19290.94 128
19292.25 120
19293.57 107
19294.88 118
19296.19 108
19297.50 106
19298.82 97
19300.13 106
19301.44 99
19302.75 102
19304.07 104
19305.38 106
19306.69 122
19308.01 107
19309.32 102
19310.63 101
19311.94 114
19313.26 93
19314.57 114
19315.88 102
19317.20 96
19318.51 87
19319.82 100
19321.14 113
19322.45 103
19323.76 104
19325.08 98
19326.39 104
19327.70 106
19329.02 119
19330.33 111
19331.65 99
19332.96 96
19334.27 115
19335.59 109
19336.90 110
19338.22 102
19339.53 110
19340.84 96
19342.16 91
19343.47 100
19344.79 105
19346.10 100
19347.41 92
19348.73 98
19350.04 100
19351.36 112
19352.67 88
19353.99 89
19355.30 83
19356.62 75
19357.93 96
19359.25 97
19360.56 101
19361.87 101
19363.19 108
19364.50 98
19365.82 92
19367.13 105
19368.45 99
19369.76 107
19371.08 104
19372.39 104
19373.71 115
19375.02 110
19376.34 107
19377.66 90
19378.97 104
19380.29 95
19381.60 115
19382.92 96
19384.23 103
19385.55 92
19386.86 90
19388.18 105
19389.50 105
19390.81 96
19392.13 95
19393.44 114
19394.76 98
19396.07 112
19397.39 105
19398.71 96
19400.02 99
19401.34 93
19402.65 105
19403.97 109
19405.29 115
19406.60 109
19407.92 112
19409.24 104
19410.55 112
19411.87 85
19413.19 108
19414.50 94
19415.82 94
19417.14 87
19418.45 98
19419.77 95
19421.09 97
19422.40 98
19423.72 106
19425.04 112
19426.35 95
19427.67 103
19428.99 96
19430.30 98
19431.62 97
19432.94 89
19434.26 96
19435.57 85
19436.89 95
19438.21 90
19439.53 109
19440.84 86
19442.16 94
19443.48 102
19444.80 99
19446.11 82
19447.43 106
19448.75 96
19450.07 102
19451.38 97
19452.70 102
19454.02 101
19455.34 81
19456.66 102
19457.97 100
19459.29 105
19460.61 110
19461.93 96
19463.25 119
19464.57 93
19465.88 96
19467.20 111
19468.52 99
19469.84 100
19471.16 87
19472.48 101
19473.79 99
19475.11 105
19476.43 109
19477.75 102
19479.07 97
19480.39 87
19481.71 105
19483.03 88
19484.34 111
19485.66 101
19486.98 98
19488.30 90
19489.62 110
19490.94 115
19492.26 103
19493.58 87
19494.90 93
19496.22 118
19497.54 116
19498.86 106
19500.18 109
19501.50 97
19502.81 100
19504.13 91
19505.45 101
19506.77 117
19508.09 104
19509.41 113
19510.73 101
19512.05 97
19513.37 95
19514.69 97
19516.01 119
19517.33 106
19518.65 113
19519.97 96
19521.29 106
19522.61 108
19523.93 107
19525.25 101
19526.57 108
19527.89 109
19529.22 109
19530.54 106
19531.86 101
19533.18 106
19534.50 95
19535.82 96
19537.14 101
19538.46 112
19539.78 93
19541.10 101
19542.42 84
19543.74 112
19545.06 88
19546.39 101
19547.71 106
19549.03 113
19550.35 103
19551.67 82
19552.99 88
19554.31 101
19555.63 92
19556.96 113
19558.28 98
19559.60 94
19560.92 107
19562.24 98
19563.56 111
19564.88 99
19566.21 107
19567.53 78
19568.85 113
19570.17 98
19571.49 94
19572.82 88
19574.14 102
19575.46 93
19576.78 93
19578.10 98
19579.43 89
19580.75 96
19582.07 105
19583.39 104
19584.72 109
19586.04 97
19587.36 87
19588.68 108
19590.01 94
19591.33 95
19592.65 98
19593.97 98
19595.30 85
19596.62 98
19597.94 107
19599.26 87
19600.59 97
19601.91 96
19603.23 94
19604.56 96
19605.88 102
19607.20 110
19608.53 104
19609.85 93
19611.17 97
19612.49 89
19613.82 104
19615.14 105
19616.47 106
19617.79 112
19619.11 96
19620.44 97
19621.76 101
19623.08 118
19624.41 92
19625.73 104
19627.05 97
19628.38 110
19629.70 93
19631.03 89
19632.35 99
19633.67 98
19635.00 110
19636.32 108
19637.65 94
19638.97 85
19640.29 107
19641.62 93
19642.94 87
19644.27 100
19645.59 112
19646.92 102
19648.24 103
19649.57 105
19650.89 102
19652.21 92
19653.54 96
19654.86 103
19656.19 105
19657.51 100
19658.84 92
19660.16 95
19661.49 87
19662.81 97
19664.14 76
19665.46 105
19666.79 85
19668.11 103
19669.44 94
19670.76 102
19672.09 98
19673.41 96
19674.74 88
19676.07 89
19677.39 102
19678.72 95
19680.04 116
19681.37 81
19682.69 101
19684.02 99
19685.34 109
19686.67 86
19688.00 99
19689.32 102
19690.65 106
19691.97 93
19693.30 101
19694.63 126
19695.95 101
19697.28 92
19698.60 86
19699.93 100
19701.26 99
19702.58 105
19703.91 95
19705.24 115
19706.56 77
19707.89 95
19709.22 103
19710.54 104
19711.87 97
19713.20 98
19714.52 91
19715.85 100
19717.18 97
19718.50 106
19719.83 106
19721.16 101
19722.48 102
19723.81 94
19725.14 92
19726.47 87
19727.79 97
19729.12 109
19730.45 96
19731.77 104
19733.10 88
19734.43 97
19735.76 92
19737.08 85
19738.41 78
19739.74 98
19741.07 88
19742.39 96
19743.72 90
19745.05 96
19746.38 85
19747.71 100
19749.03 96
19750.36 101
19751.69 95
19753.02 88
19754.35 80
19755.67 89
19757.00 97
19758.33 101
19759.66 90
19760.99 93
19762.31 107
19763.64 84
19764.97 96
19766.30 99
19767.63 100
19768.96 93
19770.29 102
19771.61 105
19772.94 98
19774.27 100
19775.60 102
19776.93 89
19778.26 96
19779.59 112
19780.92 99
19782.25 98
19783.57 87
19784.90 112
19786.23 108
19787.56 85
19788.89 88
19790.22 100
19791.55 89
19792.88 81
19794.21 103
19795.54 97
19796.87 102
19798.20 77
19799.53 97
19800.86 74
19802.19 95
19803.52 87
19804.85 91
19806.18 93
19807.50 81
19808.83 86
19810.16 103
19811.49 107
19812.82 90
19814.15 92
19815.49 98
19816.82 104
19818.15 87
19819.48 90
19820.81 104
19822.14 95
19823.47 92
19824.80 103
19826.13 85
19827.46 108
19828.79 99
19830.12 104
19831.45 86
19832.78 81
19834.11 100
19835.44 107
19836.77 98
19838.10 89
19839.44 100
19840.77 100
19842.10 99
19843.43 87
19844.76 102
19846.09 80
19847.42 88
19848.75 88
19850.08 103
19851.42 103
19852.75 97
19854.08 84
19855.41 89
19856.74 93
19858.07 95
19859.40 101
19860.74 100
19862.07 91
19863.40 99
19864.73 101
19866.06 102
19867.40 100
19868.73 109
19870.06 104
19871.39 100
19872.72 99
19874.06 104
19875.39 101
19876.72 93
19878.05 104
19879.38 96
19880.72 92
19882.05 103
19883.38 111
19884.71 105
19886.05 93
19887.38 90
19888.71 104
19890.04 91
19891.38 77
19892.71 88
19894.04 91
19895.38 89
19896.71 80
19898.04 82
19899.37 86
19900.71 82
19902.04 89
19903.37 92
19904.71 101
19906.04 99
19907.37 97
19908.71 77
19910.04 92
19911.37 78
19912.71 93
19914.04 92
19915.37 83
19916.71 102
19918.04 106
19919.37 99
19920.71 108
19922.04 99
19923.37 106
19924.71 111
19926.04 100
19927.38 106
19928.71 93
19930.04 99
19931.38 90
19932.71 106
19934.05 93
19935.38 95
19936.71 109
19938.05 96
19939.38 102
19940.72 97
19942.05 101
19943.39 91
19944.72 109
19946.06 94
19947.39 92
19948.72 104
19950.06 91
19951.39 93
19952.73 99
19954.06 102
19955.40 93
19956.73 89
19958.07 114
19959.40 114
19960.74 95
19962.07 103
19963.41 79
19964.74 94
19966.08 102
19967.41 97
19968.75 102
19970.08 97
19971.42 100
19972.76 104
19974.09 119
19975.43 90
19976.76 104
19978.10 106
19979.43 103
19980.77 100
19982.10 103
19983.44 95
19984.78 100
19986.11 93
19987.45 101
19988.78 102
19990.12 105
19991.46 96
19992.79 90
19994.13 92
19995.46 87
19996.80 97
19998.14 92
19999.47 101
20000.81 115
20002.15 114
20003.48 97
20004.82 106
20006.16 96
20007.49 99
20008.83 107
20010.17 97
20011.50 115
20012.84 94
20014.18 117
20015.51 112
20016.85 109
20018.19 107
20019.52 102
20020.86 100
20022.20 106
20023.53 93
20024.87 85
20026.21 95
20027.55 118
20028.88 106
20030.22 102
20031.56 98
20032.90 104
20034.23 101
20035.57 81
20036.91 84
20038.25 94
20039.58 102
20040.92 83
20042.26 107
20043.60 102
20044.93 102
20046.27 98
20047.61 106
20048.95 114
20050.29 97
20051.62 100
20052.96 95
20054.30 105
20055.64 86
20056.98 105
20058.32 106
20059.65 94
20060.99 97
20062.33 90
20063.67 94
20065.01 98
20066.35 108
20067.68 119
20069.02 99
20070.36 95
20071.70 111
20073.04 102
20074.38 98
20075.72 93
20077.06 112
20078.40 104
20079.73 96
20081.07 94
20082.41 106
20083.75 86
20085.09 109
20086.43 102
20087.77 114
20089.11 115
20090.45 102
20091.79 110
20093.13 90
20094.47 108
20095.81 100
20097.15 97
20098.48 112
20099.82 103
20101.16 100
20102.50 104
20103.84 99
20105.18 111
20106.52 100
20107.86 101
20109.20 104
20110.54 101
20111.88 102
20113.22 98
20114.56 105
20115.90 93
20117.24 91
20118.58 89
20119.93 99
20121.27 93
20122.61 108
20123.95 93
20125.29 108
20126.63 102
20127.97 103
20129.31 98
20130.65 96
20131.99 118
20133.33 104
20134.67 116
20136.01 102
20137.35 103
20138.69 105
