# Supplementary material for: MALDI-TOF MS typing enables the classification of brewing yeasts of the genus Saccharomyces to major beer styles
Source: PLoS One. 2017 Aug 9;12(8):e0181694. doi: 10.1371/journal.pone.0181694 (PMC5549903; doi:10.1371/journal.pone.0181694)
Supplement: S7 File — The directory includes 90 raw files and was zipped to “.zip”; the folder has three strains with 30 spectra per strain; S1 Text explains the raw files with an example and Table 1 represents the yeast strains used within the experiment. (ZIP) [file pone.0181694.s010.zip › 19-21/30279-120-Lag-Lag-Lag-YPG-18h-E-E_2016-09-21_4_0_B10_1.dat]

1999.90 859
2000.32 873
2000.75 903
2001.17 919
2001.59 899
2002.01 901
2002.43 858
2002.86 867
2003.28 877
2003.70 825
2004.12 822
2004.54 751
2004.97 789
2005.39 797
2005.81 808
2006.23 789
2006.66 807
2007.08 812
2007.50 746
2007.92 775
2008.35 780
2008.77 819
2009.19 787
2009.61 816
2010.04 786
2010.46 847
2010.88 876
2011.31 809
2011.73 775
2012.15 728
2012.57 758
2013.00 736
2013.42 746
2013.84 693
2014.27 753
2014.69 804
2015.11 827
2015.54 817
2015.96 796
2016.38 827
2016.81 814
2017.23 838
2017.65 868
2018.08 903
2018.50 899
2018.93 865
2019.35 862
2019.77 882
2020.20 879
2020.62 907
2021.04 857
2021.47 841
2021.89 786
2022.32 771
2022.74 794
2023.17 862
2023.59 846
2024.01 795
2024.44 828
2024.86 821
2025.29 798
2025.71 842
2026.14 807
2026.56 792
2026.98 730
2027.41 769
2027.83 787
2028.26 803
2028.68 806
2029.11 844
2029.53 787
2029.96 762
2030.38 767
2030.81 782
2031.23 759
2031.66 839
2032.08 862
2032.51 843
2032.93 834
2033.36 793
2033.78 784
2034.21 852
2034.63 832
2035.06 840
2035.49 760
2035.91 791
2036.34 762
2036.76 809
2037.19 758
2037.61 844
2038.04 867
2038.47 821
2038.89 793
2039.32 767
2039.74 777
2040.17 834
2040.59 828
2041.02 862
2041.45 855
2041.87 841
2042.30 815
2042.73 765
2043.15 779
2043.58 813
2044.00 807
2044.43 848
2044.86 887
2045.28 822
2045.71 825
2046.14 887
2046.56 834
2046.99 786
2047.42 818
2047.84 852
2048.27 832
2048.70 829
2049.12 780
2049.55 826
2049.98 824
2050.40 829
2050.83 839
2051.26 796
2051.69 792
2052.11 840
2052.54 830
2052.97 752
2053.40 765
2053.82 770
2054.25 772
2054.68 733
2055.10 747
2055.53 798
2055.96 799
2056.39 822
2056.82 826
2057.24 888
2057.67 862
2058.10 912
2058.53 810
2058.95 830
2059.38 872
2059.81 858
2060.24 813
2060.67 832
2061.09 838
2061.52 859
2061.95 824
2062.38 837
2062.81 825
2063.24 882
2063.66 912
2064.09 932
2064.52 893
2064.95 979
2065.38 995
2065.81 899
2066.24 949
2066.66 1038
2067.09 951
2067.52 972
2067.95 915
2068.38 806
2068.81 853
2069.24 855
2069.67 833
2070.10 830
2070.52 793
2070.95 805
2071.38 802
2071.81 776
2072.24 767
2072.67 788
2073.10 801
2073.53 848
2073.96 830
2074.39 860
2074.82 837
2075.25 844
2075.68 830
2076.11 806
2076.54 804
2076.97 829
2077.40 848
2077.83 806
2078.26 839
2078.69 859
2079.12 931
2079.55 930
2079.98 864
2080.41 866
2080.84 870
2081.27 846
2081.70 896
2082.13 903
2082.56 840
2082.99 825
2083.42 826
2083.85 851
2084.28 844
2084.71 760
2085.14 787
2085.57 810
2086.00 805
2086.43 752
2086.86 786
2087.29 800
2087.73 820
2088.16 803
2088.59 817
2089.02 788
2089.45 811
2089.88 831
2090.31 846
2090.74 805
2091.17 772
2091.61 769
2092.04 818
2092.47 787
2092.90 779
2093.33 825
2093.76 787
2094.19 836
2094.63 843
2095.06 803
2095.49 807
2095.92 847
2096.35 787
2096.78 785
2097.22 786
2097.65 773
2098.08 732
2098.51 739
2098.94 769
2099.38 711
2099.81 770
2100.24 742
2100.67 695
2101.11 745
2101.54 762
2101.97 821
2102.40 808
2102.83 765
2103.27 749
2103.70 800
2104.13 783
2104.56 790
2105.00 783
2105.43 825
2105.86 813
2106.30 800
2106.73 809
2107.16 741
2107.59 791
2108.03 747
2108.46 800
2108.89 775
2109.33 819
2109.76 785
2110.19 824
2110.63 795
2111.06 767
2111.49 811
2111.93 757
2112.36 743
2112.79 735
2113.23 741
2113.66 746
2114.09 795
2114.53 773
2114.96 752
2115.40 744
2115.83 724
2116.26 692
2116.70 717
2117.13 755
2117.56 770
2118.00 761
2118.43 799
2118.87 814
2119.30 776
2119.73 803
2120.17 812
2120.60 794
2121.04 774
2121.47 781
2121.91 759
2122.34 793
2122.78 743
2123.21 772
2123.64 757
2124.08 761
2124.51 752
2124.95 769
2125.38 777
2125.82 844
2126.25 813
2126.69 748
2127.12 786
2127.56 784
2127.99 838
2128.43 893
2128.86 822
2129.30 848
2129.73 865
2130.17 882
2130.60 931
2131.04 933
2131.47 959
2131.91 914
2132.35 928
2132.78 937
2133.22 865
2133.65 872
2134.09 853
2134.52 843
2134.96 830
2135.40 840
2135.83 885
2136.27 893
2136.70 911
2137.14 859
2137.57 846
2138.01 883
2138.45 825
2138.88 798
2139.32 737
2139.76 782
2140.19 784
2140.63 801
2141.06 783
2141.50 766
2141.94 759
2142.37 760
2142.81 777
2143.25 768
2143.68 721
2144.12 737
2144.56 735
2144.99 815
2145.43 760
2145.87 773
2146.30 816
2146.74 788
2147.18 797
2147.62 803
2148.05 822
2148.49 843
2148.93 855
2149.36 973
2149.80 959
2150.24 953
2150.68 954
2151.11 944
2151.55 941
2151.99 905
2152.43 879
2152.86 859
2153.30 846
2153.74 883
2154.18 894
2154.61 943
2155.05 849
2155.49 854
2155.93 863
2156.37 832
2156.80 835
2157.24 821
2157.68 842
2158.12 837
2158.56 824
2158.99 787
2159.43 787
2159.87 811
2160.31 852
2160.75 831
2161.19 824
2161.62 815
2162.06 838
2162.50 903
2162.94 854
2163.38 867
2163.82 891
2164.26 916
2164.69 864
2165.13 881
2165.57 915
2166.01 906
2166.45 869
2166.89 913
2167.33 899
2167.77 916
2168.21 883
2168.65 895
2169.08 874
2169.52 902
2169.96 872
2170.40 893
2170.84 875
2171.28 878
2171.72 879
2172.16 864
2172.60 884
2173.04 887
2173.48 941
2173.92 929
2174.36 901
2174.80 917
2175.24 982
2175.68 920
2176.12 931
2176.56 915
2177.00 930
2177.44 888
2177.88 899
2178.32 869
2178.76 871
2179.20 874
2179.64 913
2180.08 897
2180.52 863
2180.96 876
2181.40 887
2181.84 940
2182.28 929
2182.72 888
2183.16 887
2183.60 863
2184.04 797
2184.48 852
2184.93 811
2185.37 869
2185.81 825
2186.25 843
2186.69 844
2187.13 882
2187.57 875
2188.01 874
2188.45 830
2188.89 917
2189.34 875
2189.78 825
2190.22 849
2190.66 869
2191.10 856
2191.54 879
2191.98 845
2192.43 841
2192.87 856
2193.31 825
2193.75 878
2194.19 875
2194.63 888
2195.08 887
2195.52 896
2195.96 911
2196.40 960
2196.84 966
2197.29 926
2197.73 922
2198.17 938
2198.61 911
2199.06 902
2199.50 876
2199.94 797
2200.38 786
2200.82 862
2201.27 852
2201.71 837
2202.15 838
2202.59 859
2203.04 876
2203.48 864
2203.92 862
2204.37 860
2204.81 885
2205.25 862
2205.69 873
2206.14 909
2206.58 911
2207.02 942
2207.47 929
2207.91 912
2208.35 899
2208.80 911
2209.24 963
2209.68 925
2210.13 976
2210.57 910
2211.01 887
2211.46 897
2211.90 960
2212.34 905
2212.79 902
2213.23 875
2213.67 852
2214.12 846
2214.56 905
2215.01 924
2215.45 982
2215.89 946
2216.34 903
2216.78 857
2217.23 867
2217.67 888
2218.11 931
2218.56 873
2219.00 845
2219.45 883
2219.89 863
2220.34 835
2220.78 834
2221.22 842
2221.67 947
2222.11 944
2222.56 970
2223.00 935
2223.45 882
2223.89 897
2224.34 927
2224.78 941
2225.23 911
2225.67 904
2226.12 960
2226.56 905
2227.01 937
2227.45 979
2227.90 952
2228.34 917
2228.79 1014
2229.23 1042
2229.68 1032
2230.12 1002
2230.57 1025
2231.01 1086
2231.46 1090
2231.90 1081
2232.35 1101
2232.80 1084
2233.24 1046
2233.69 960
2234.13 1053
2234.58 1042
2235.02 983
2235.47 992
2235.92 971
2236.36 929
2236.81 950
2237.25 971
2237.70 897
2238.15 934
2238.59 886
2239.04 901
2239.49 917
2239.93 889
2240.38 853
2240.82 815
2241.27 876
2241.72 861
2242.16 871
2242.61 798
2243.06 800
2243.50 802
2243.95 820
2244.40 884
2244.84 811
2245.29 841
2245.74 830
2246.19 790
2246.63 804
2247.08 821
2247.53 872
2247.97 857
2248.42 829
2248.87 838
2249.32 856
2249.76 844
2250.21 825
2250.66 870
2251.10 864
2251.55 854
2252.00 883
2252.45 872
2252.89 911
2253.34 862
2253.79 887
2254.24 856
2254.69 837
2255.13 837
2255.58 833
2256.03 794
2256.48 816
2256.93 801
2257.37 856
2257.82 890
2258.27 885
2258.72 885
2259.17 844
2259.61 848
2260.06 888
2260.51 916
2260.96 920
2261.41 918
2261.86 903
2262.31 932
2262.75 936
2263.20 994
2263.65 914
2264.10 953
2264.55 889
2265.00 889
2265.45 904
2265.90 925
2266.34 949
2266.79 895
2267.24 900
2267.69 883
2268.14 916
2268.59 916
2269.04 968
2269.49 959
2269.94 947
2270.39 959
2270.84 1000
2271.29 958
2271.74 959
2272.18 1025
2272.63 1047
2273.08 1005
2273.53 1044
2273.98 1106
2274.43 1145
2274.88 1135
2275.33 1180
2275.78 1258
2276.23 1155
2276.68 1187
2277.13 1236
2277.58 1295
2278.03 1210
2278.48 1179
2278.93 1188
2279.38 1186
2279.83 1122
2280.28 1045
2280.73 1054
2281.19 971
2281.64 946
2282.09 975
2282.54 924
2282.99 936
2283.44 912
2283.89 894
2284.34 849
2284.79 905
2285.24 920
2285.69 913
2286.14 915
2286.59 942
2287.04 962
2287.50 982
2287.95 1055
2288.40 1017
2288.85 1075
2289.30 1136
2289.75 1222
2290.20 1270
2290.65 1299
2291.11 1317
2291.56 1297
2292.01 1287
2292.46 1332
2292.91 1304
2293.36 1353
2293.82 1285
2294.27 1218
2294.72 1219
2295.17 1118
2295.62 1143
2296.07 1151
2296.53 1126
2296.98 1085
2297.43 1034
2297.88 1000
2298.33 1051
2298.79 1009
2299.24 974
2299.69 973
2300.14 904
2300.60 932
2301.05 871
2301.50 854
2301.95 881
2302.41 903
2302.86 914
2303.31 902
2303.76 903
2304.22 916
2304.67 921
2305.12 833
2305.57 858
2306.03 882
2306.48 912
2306.93 906
2307.39 897
2307.84 956
2308.29 1030
2308.75 985
2309.20 1009
2309.65 1053
2310.11 963
2310.56 1001
2311.01 1057
2311.47 1031
2311.92 1000
2312.37 1024
2312.83 1016
2313.28 980
2313.73 1009
2314.19 1007
2314.64 975
2315.09 970
2315.55 993
2316.00 981
2316.46 967
2316.91 1031
2317.36 1037
2317.82 1006
2318.27 1004
2318.73 987
2319.18 1061
2319.63 1023
2320.09 1032
2320.54 1050
2321.00 978
2321.45 1017
2321.91 1076
2322.36 1048
2322.82 1017
2323.27 1070
2323.72 1025
2324.18 1029
2324.63 1049
2325.09 1104
2325.54 1148
2326.00 1123
2326.45 1120
2326.91 1072
2327.36 1064
2327.82 1002
2328.27 1043
2328.73 1020
2329.18 979
2329.64 983
2330.09 945
2330.55 974
2331.00 991
2331.46 936
2331.92 934
2332.37 908
2332.83 887
2333.28 900
2333.74 851
2334.19 841
2334.65 851
2335.10 877
2335.56 854
2336.02 875
2336.47 873
2336.93 905
2337.38 902
2337.84 872
2338.30 877
2338.75 874
2339.21 881
2339.66 846
2340.12 872
2340.58 858
2341.03 862
2341.49 890
2341.95 896
2342.40 970
2342.86 926
2343.32 915
2343.77 932
2344.23 924
2344.68 1029
2345.14 981
2345.60 980
2346.06 968
2346.51 917
2346.97 956
2347.43 975
2347.88 1025
2348.34 1047
2348.80 1006
2349.25 963
2349.71 990
2350.17 970
2350.63 1022
2351.08 1009
2351.54 1036
2352.00 992
2352.46 913
2352.91 903
2353.37 968
2353.83 925
2354.29 930
2354.74 903
2355.20 993
2355.66 877
2356.12 895
2356.57 882
2357.03 878
2357.49 894
2357.95 882
2358.41 893
2358.86 909
2359.32 923
2359.78 972
2360.24 1023
2360.70 1003
2361.15 991
2361.61 952
2362.07 983
2362.53 1018
2362.99 980
2363.45 1035
2363.91 1022
2364.36 1009
2364.82 973
2365.28 1024
2365.74 1019
2366.20 1007
2366.66 1013
2367.12 1009
2367.57 1009
2368.03 995
2368.49 984
2368.95 985
2369.41 949
2369.87 975
2370.33 982
2370.79 929
2371.25 962
2371.71 895
2372.17 893
2372.63 919
2373.09 992
2373.54 941
2374.00 956
2374.46 995
2374.92 974
2375.38 991
2375.84 1012
2376.30 1056
2376.76 974
2377.22 986
2377.68 1006
2378.14 1018
2378.60 996
2379.06 969
2379.52 951
2379.98 1015
2380.44 1013
2380.90 1033
2381.36 1053
2381.82 991
2382.28 959
2382.74 1036
2383.20 963
2383.66 994
2384.12 992
2384.59 979
2385.05 960
2385.51 928
2385.97 933
2386.43 996
2386.89 982
2387.35 959
2387.81 945
2388.27 977
2388.73 957
2389.19 966
2389.65 994
2390.12 1022
2390.58 990
2391.04 958
2391.50 1080
2391.96 1048
2392.42 1037
2392.88 1052
2393.34 924
2393.81 913
2394.27 962
2394.73 976
2395.19 942
2395.65 915
2396.11 902
2396.57 916
2397.04 951
2397.50 958
2397.96 965
2398.42 913
2398.88 926
2399.35 958
2399.81 959
2400.27 920
2400.73 949
2401.19 933
2401.66 921
2402.12 951
2402.58 901
2403.04 857
2403.51 925
2403.97 902
2404.43 886
2404.89 878
2405.36 883
2405.82 947
2406.28 904
2406.74 904
2407.21 937
2407.67 899
2408.13 898
2408.59 919
2409.06 900
2409.52 863
2409.98 852
2410.45 858
2410.91 897
2411.37 840
2411.84 845
2412.30 822
2412.76 831
2413.23 908
2413.69 910
2414.15 877
2414.62 913
2415.08 912
2415.54 960
2416.01 959
2416.47 986
2416.93 1030
2417.40 1000
2417.86 1094
2418.32 1114
2418.79 1076
2419.25 1026
2419.72 1030
2420.18 1073
2420.64 1006
2421.11 977
2421.57 978
2422.04 951
2422.50 952
2422.96 967
2423.43 978
2423.89 951
2424.36 987
2424.82 967
2425.29 972
2425.75 926
2426.22 920
2426.68 976
2427.15 946
2427.61 908
2428.07 939
2428.54 901
2429.00 854
2429.47 873
2429.93 930
2430.40 915
2430.86 858
2431.33 866
2431.79 905
2432.26 898
2432.72 883
2433.19 912
2433.65 971
2434.12 998
2434.59 969
2435.05 946
2435.52 965
2435.98 986
2436.45 1019
2436.91 1007
2437.38 1003
2437.84 941
2438.31 940
2438.78 1028
2439.24 986
2439.71 1034
2440.17 1015
2440.64 1021
2441.10 1040
2441.57 1048
2442.04 1021
2442.50 1025
2442.97 1061
2443.44 1038
2443.90 1031
2444.37 930
2444.83 875
2445.30 921
2445.77 930
2446.23 896
2446.70 915
2447.17 919
2447.63 895
2448.10 851
2448.57 886
2449.03 904
2449.50 866
2449.97 842
2450.43 865
2450.90 904
2451.37 884
2451.83 917
2452.30 914
2452.77 823
2453.24 912
2453.70 871
2454.17 876
2454.64 864
2455.10 868
2455.57 868
2456.04 942
2456.51 913
2456.97 917
2457.44 911
2457.91 828
2458.38 872
2458.84 879
2459.31 868
2459.78 871
2460.25 883
2460.72 881
2461.18 859
2461.65 839
2462.12 852
2462.59 909
2463.06 893
2463.52 910
2463.99 926
2464.46 894
2464.93 885
2465.40 851
2465.86 877
2466.33 877
2466.80 915
2467.27 975
2467.74 906
2468.21 893
2468.68 908
2469.14 977
2469.61 924
2470.08 836
2470.55 827
2471.02 884
2471.49 888
2471.96 873
2472.43 855
2472.90 919
2473.36 924
2473.83 876
2474.30 852
2474.77 915
2475.24 898
2475.71 888
2476.18 918
2476.65 897
2477.12 956
2477.59 921
2478.06 940
2478.53 857
2479.00 905
2479.47 902
2479.94 870
2480.41 877
2480.87 903
2481.34 879
2481.81 823
2482.28 820
2482.75 902
2483.22 942
2483.69 832
2484.16 892
2484.63 950
2485.10 943
2485.57 939
2486.05 945
2486.52 989
2486.99 965
2487.46 1012
2487.93 971
2488.40 977
2488.87 1015
2489.34 1040
2489.81 1001
2490.28 992
2490.75 959
2491.22 1008
2491.69 971
2492.16 941
2492.63 928
2493.10 1016
2493.58 955
2494.05 960
2494.52 992
2494.99 959
2495.46 1023
2495.93 985
2496.40 990
2496.87 972
2497.34 939
2497.82 905
2498.29 892
2498.76 872
2499.23 913
2499.70 873
2500.17 897
2500.64 877
2501.12 849
2501.59 872
2502.06 864
2502.53 885
2503.00 893
2503.48 873
2503.95 901
2504.42 914
2504.89 901
2505.36 875
2505.84 921
2506.31 883
2506.78 933
2507.25 958
2507.72 996
2508.20 992
2508.67 1019
2509.14 1016
2509.61 1063
2510.09 1038
2510.56 1070
2511.03 1097
2511.50 1161
2511.98 1148
2512.45 1153
2512.92 1173
2513.40 1189
2513.87 1194
2514.34 1171
2514.81 1144
2515.29 1058
2515.76 1070
2516.23 1107
2516.71 1033
2517.18 1025
2517.65 1025
2518.13 1081
2518.60 1014
2519.07 1032
2519.55 1031
2520.02 991
2520.49 1024
2520.97 1018
2521.44 1021
2521.91 1005
2522.39 1028
2522.86 986
2523.34 969
2523.81 978
2524.28 963
2524.76 967
2525.23 960
2525.70 951
2526.18 927
2526.65 936
2527.13 1004
2527.60 1021
2528.08 1028
2528.55 1013
2529.02 1034
2529.50 1066
2529.97 1047
2530.45 1060
2530.92 1018
2531.40 1017
2531.87 1036
2532.34 1071
2532.82 1080
2533.29 985
2533.77 1094
2534.24 1114
2534.72 1107
2535.19 980
2535.67 964
2536.14 1008
2536.62 1006
2537.09 992
2537.57 988
2538.04 1043
2538.52 1013
2538.99 998
2539.47 944
2539.94 1011
2540.42 1039
2540.90 1007
2541.37 995
2541.85 975
2542.32 1004
2542.80 972
2543.27 997
2543.75 994
2544.22 1001
2544.70 984
2545.18 1037
2545.65 1090
2546.13 1167
2546.60 1089
2547.08 1095
2547.56 1083
2548.03 1067
2548.51 1072
2548.98 1142
2549.46 1154
2549.94 1132
2550.41 1140
2550.89 1186
2551.37 1141
2551.84 1100
2552.32 1086
2552.80 1076
2553.27 1027
2553.75 1001
2554.23 1003
2554.70 1066
2555.18 1021
2555.66 1002
2556.13 1009
2556.61 1020
2557.09 993
2557.56 967
2558.04 975
2558.52 996
2558.99 964
2559.47 1003
2559.95 982
2560.43 997
2560.90 1012
2561.38 975
2561.86 992
2562.33 936
2562.81 930
2563.29 947
2563.77 879
2564.25 881
2564.72 865
2565.20 886
2565.68 898
2566.16 935
2566.63 902
2567.11 869
2567.59 891
2568.07 915
2568.55 892
2569.02 881
2569.50 905
2569.98 874
2570.46 876
2570.94 892
2571.41 896
2571.89 846
2572.37 869
2572.85 880
2573.33 915
2573.81 992
2574.28 946
2574.76 934
2575.24 934
2575.72 902
2576.20 958
2576.68 943
2577.16 926
2577.64 942
2578.11 953
2578.59 959
2579.07 957
2579.55 946
2580.03 967
2580.51 925
2580.99 964
2581.47 985
2581.95 981
2582.43 950
2582.91 941
2583.39 881
2583.86 890
2584.34 861
2584.82 886
2585.30 885
2585.78 867
2586.26 883
2586.74 931
2587.22 975
2587.70 938
2588.18 887
2588.66 892
2589.14 915
2589.62 932
2590.10 886
2590.58 889
2591.06 1000
2591.54 930
2592.02 909
2592.50 951
2592.98 871
2593.46 868
2593.94 907
2594.42 902
2594.90 965
2595.38 934
2595.86 936
2596.35 901
2596.83 878
2597.31 908
2597.79 977
2598.27 949
2598.75 924
2599.23 909
2599.71 919
2600.19 859
2600.67 908
2601.15 905
2601.63 877
2602.12 932
2602.60 940
2603.08 943
2603.56 936
2604.04 911
2604.52 913
2605.00 1011
2605.48 1005
2605.97 992
2606.45 985
2606.93 931
2607.41 952
2607.89 950
2608.37 932
2608.86 935
2609.34 936
2609.82 925
2610.30 891
2610.78 876
2611.26 850
2611.75 842
2612.23 870
2612.71 835
2613.19 838
2613.68 882
2614.16 865
2614.64 864
2615.12 855
2615.60 918
2616.09 920
2616.57 923
2617.05 937
2617.53 943
2618.02 891
2618.50 942
2618.98 923
2619.46 950
2619.95 919
2620.43 910
2620.91 966
2621.40 960
2621.88 927
2622.36 939
2622.85 917
2623.33 937
2623.81 923
2624.29 843
2624.78 911
2625.26 939
2625.74 953
2626.23 980
2626.71 987
2627.19 953
2627.68 977
2628.16 945
2628.64 964
2629.13 959
2629.61 961
2630.10 958
2630.58 1050
2631.06 1055
2631.55 1024
2632.03 1015
2632.51 1092
2633.00 1065
2633.48 994
2633.97 999
2634.45 1043
2634.94 989
2635.42 1007
2635.90 964
2636.39 919
2636.87 918
2637.36 920
2637.84 886
2638.33 940
2638.81 990
2639.29 959
2639.78 964
2640.26 938
2640.75 949
2641.23 947
2641.72 917
2642.20 954
2642.69 893
2643.17 940
2643.66 977
2644.14 971
2644.63 914
2645.11 912
2645.60 1003
2646.08 973
2646.57 992
2647.05 957
2647.54 936
2648.02 964
2648.51 963
2648.99 947
2649.48 951
2649.97 978
2650.45 989
2650.94 977
2651.42 928
2651.91 953
2652.39 1005
2652.88 963
2653.37 983
2653.85 1037
2654.34 1003
2654.82 993
2655.31 1004
2655.80 984
2656.28 995
2656.77 976
2657.25 1073
2657.74 1044
2658.23 1006
2658.71 999
2659.20 963
2659.69 923
2660.17 940
2660.66 913
2661.14 867
2661.63 868
2662.12 867
2662.60 935
2663.09 922
2663.58 902
2664.06 907
2664.55 924
2665.04 980
2665.53 989
2666.01 957
2666.50 971
2666.99 940
2667.47 937
2667.96 907
2668.45 915
2668.94 933
2669.42 951
2669.91 1041
2670.40 1010
2670.88 999
2671.37 1047
2671.86 1090
2672.35 1074
2672.83 1078
2673.32 1098
2673.81 1153
2674.30 1209
2674.79 1228
2675.27 1235
2675.76 1236
2676.25 1185
2676.74 1249
2677.23 1196
2677.71 1119
2678.20 1134
2678.69 1112
2679.18 1072
2679.67 1080
2680.15 969
2680.64 957
2681.13 977
2681.62 1045
2682.11 1010
2682.60 1033
2683.08 993
2683.57 1018
2684.06 1042
2684.55 1013
2685.04 960
2685.53 988
2686.02 1023
2686.51 984
2686.99 992
2687.48 994
2687.97 949
2688.46 972
2688.95 994
2689.44 976
2689.93 991
2690.42 966
2690.91 1043
2691.40 975
2691.89 976
2692.38 1009
2692.87 1067
2693.35 977
2693.84 916
2694.33 1023
2694.82 1078
2695.31 1104
2695.80 1021
2696.29 975
2696.78 978
2697.27 925
2697.76 990
2698.25 995
2698.74 984
2699.23 1042
2699.72 985
2700.21 988
2700.70 1044
2701.19 980
2701.68 946
2702.17 980
2702.66 976
2703.15 989
2703.64 941
2704.13 902
2704.62 996
2705.12 955
2705.61 1006
2706.10 970
2706.59 928
2707.08 932
2707.57 998
2708.06 994
2708.55 929
2709.04 916
2709.53 919
2710.02 952
2710.51 948
2711.01 958
2711.50 883
2711.99 912
2712.48 913
2712.97 942
2713.46 993
2713.95 892
2714.44 871
2714.94 907
2715.43 1011
2715.92 908
2716.41 876
2716.90 904
2717.39 942
2717.89 964
2718.38 933
2718.87 888
2719.36 859
2719.85 977
2720.34 947
2720.84 909
2721.33 923
2721.82 988
2722.31 1046
2722.80 1040
2723.30 1003
2723.79 1011
2724.28 1018
2724.77 971
2725.27 964
2725.76 969
2726.25 910
2726.74 968
2727.24 969
2727.73 943
2728.22 898
2728.71 861
2729.21 922
2729.70 960
2730.19 948
2730.69 944
2731.18 908
2731.67 913
2732.16 992
2732.66 997
2733.15 1005
2733.64 1002
2734.14 994
2734.63 1048
2735.12 973
2735.62 1025
2736.11 1001
2736.60 1031
2737.10 1037
2737.59 1032
2738.08 1037
2738.58 1005
2739.07 1036
2739.56 1010
2740.06 1035
2740.55 971
2741.05 977
2741.54 952
2742.03 1025
2742.53 975
2743.02 995
2743.52 944
2744.01 940
2744.50 960
2745.00 967
2745.49 915
2745.99 926
2746.48 960
2746.97 964
2747.47 981
2747.96 984
2748.46 985
2748.95 970
2749.45 998
2749.94 975
2750.44 942
2750.93 897
2751.43 972
2751.92 974
2752.42 904
2752.91 894
2753.41 924
2753.90 870
2754.40 858
2754.89 927
2755.39 935
2755.88 879
2756.38 915
2756.87 925
2757.37 931
2757.86 957
2758.36 936
2758.85 954
2759.35 954
2759.84 942
2760.34 978
2760.83 1005
2761.33 1002
2761.83 992
2762.32 1018
2762.82 994
2763.31 993
2763.81 984
2764.30 1005
2764.80 993
2765.30 979
2765.79 1063
2766.29 1037
2766.78 910
2767.28 983
2767.78 994
2768.27 936
2768.77 966
2769.27 1002
2769.76 939
2770.26 898
2770.76 1019
2771.25 996
2771.75 951
2772.24 1012
2772.74 1013
2773.24 991
2773.73 1002
2774.23 1014
2774.73 1087
2775.23 1161
2775.72 1069
2776.22 1128
2776.72 1153
2777.21 1172
2777.71 1119
2778.21 1154
2778.70 1125
2779.20 1132
2779.70 1082
2780.20 1088
2780.69 1052
2781.19 1053
2781.69 964
2782.19 942
2782.68 993
2783.18 1061
2783.68 1003
2784.18 963
2784.67 1000
2785.17 974
2785.67 959
2786.17 946
2786.67 1010
2787.16 946
2787.66 922
2788.16 959
2788.66 1037
2789.16 1039
2789.65 1038
2790.15 993
2790.65 1006
2791.15 986
2791.65 978
2792.15 995
2792.64 1042
2793.14 1032
2793.64 988
2794.14 970
2794.64 969
2795.14 1012
2795.64 1013
2796.13 1047
2796.63 1031
2797.13 1021
2797.63 1063
2798.13 1001
2798.63 997
2799.13 1061
2799.63 1028
2800.13 1002
2800.62 978
2801.12 998
2801.62 1013
2802.12 995
2802.62 996
2803.12 981
2803.62 1034
2804.12 1016
2804.62 1010
2805.12 913
2805.62 942
2806.12 974
2806.62 1013
2807.12 1043
2807.62 1021
2808.12 1007
2808.62 1025
2809.12 1060
2809.62 1114
2810.12 1078
2810.62 1083
2811.12 1120
2811.62 1118
2812.12 1044
2812.62 1102
2813.12 1031
2813.62 1064
2814.12 1101
2814.62 1047
2815.12 1018
2815.62 1023
2816.12 1020
2816.62 990
2817.12 1021
2817.62 1038
2818.12 1044
2818.62 1021
2819.12 987
2819.63 972
2820.13 1028
2820.63 973
2821.13 1006
2821.63 960
2822.13 951
2822.63 933
2823.13 951
2823.63 915
2824.13 913
2824.64 946
2825.14 919
2825.64 951
2826.14 965
2826.64 941
2827.14 972
2827.64 927
2828.15 932
2828.65 997
2829.15 951
2829.65 903
2830.15 883
2830.65 944
2831.16 945
2831.66 894
2832.16 963
2832.66 961
2833.16 960
2833.67 943
2834.17 956
2834.67 989
2835.17 993
2835.68 1045
2836.18 1034
2836.68 1030
2837.18 1041
2837.68 1116
2838.19 1086
2838.69 1049
2839.19 1107
2839.70 1048
2840.20 1037
2840.70 1055
2841.20 1004
2841.71 1018
2842.21 1007
2842.71 1050
2843.21 974
2843.72 964
2844.22 1037
2844.72 989
2845.23 972
2845.73 1026
2846.23 1118
2846.74 1082
2847.24 1016
2847.74 1009
2848.25 1071
2848.75 1083
2849.25 1123
2849.76 1086
2850.26 1170
2850.76 1139
2851.27 1121
2851.77 1040
2852.28 970
2852.78 1027
2853.28 999
2853.79 960
2854.29 927
2854.79 963
2855.30 968
2855.80 959
2856.31 897
2856.81 974
2857.31 1023
2857.82 1036
2858.32 1031
2858.83 1017
2859.33 1037
2859.84 1069
2860.34 1026
2860.85 1030
2861.35 1036
2861.85 1047
2862.36 1031
2862.86 1025
2863.37 1025
2863.87 982
2864.38 1019
2864.88 1047
2865.39 967
2865.89 961
2866.40 946
2866.90 960
2867.41 1008
2867.91 965
2868.42 941
2868.92 953
2869.43 939
2869.93 957
2870.44 956
2870.94 1003
2871.45 1029
2871.96 1016
2872.46 1006
2872.97 1058
2873.47 1092
2873.98 1149
2874.48 1080
2874.99 1083
2875.49 1101
2876.00 1006
2876.51 1052
2877.01 1110
2877.52 1064
2878.02 1074
2878.53 1075
2879.04 1017
2879.54 1071
2880.05 1020
2880.55 1015
2881.06 1000
2881.57 998
2882.07 1046
2882.58 1141
2883.09 1078
2883.59 1058
2884.10 1027
2884.61 1071
2885.11 1065
2885.62 1011
2886.13 988
2886.63 1158
2887.14 1111
2887.65 1041
2888.15 1091
2888.66 1067
2889.17 1117
2889.67 1194
2890.18 1205
2890.69 1141
2891.20 1168
2891.70 1099
2892.21 1085
2892.72 1098
2893.22 1088
2893.73 1073
2894.24 1098
2894.75 1141
2895.25 1093
2895.76 1143
2896.27 1109
2896.78 1111
2897.29 1124
2897.79 1102
2898.30 1126
2898.81 1107
2899.32 1150
2899.82 1080
2900.33 1067
2900.84 1082
2901.35 1161
2901.86 1133
2902.36 1102
2902.87 1066
2903.38 1033
2903.89 1081
2904.40 1102
2904.91 1008
2905.41 1068
2905.92 1136
2906.43 1073
2906.94 1031
2907.45 985
2907.96 1009
2908.47 1002
2908.97 1014
2909.48 1013
2909.99 988
2910.50 1017
2911.01 1010
2911.52 973
2912.03 927
2912.54 972
2913.05 987
2913.55 957
2914.06 966
2914.57 1000
2915.08 991
2915.59 982
2916.10 980
2916.61 1035
2917.12 998
2917.63 999
2918.14 1027
2918.65 979
2919.16 1005
2919.67 988
2920.18 1006
2920.69 991
2921.20 961
2921.71 1030
2922.22 1069
2922.73 990
2923.24 1004
2923.75 1050
2924.26 1077
2924.77 1096
2925.28 1143
2925.79 1062
2926.30 1005
2926.81 1016
2927.32 1042
2927.83 1041
2928.34 1069
2928.85 1018
2929.36 1098
2929.87 998
2930.38 996
2930.89 920
2931.40 927
2931.91 976
2932.42 1027
2932.93 968
2933.45 938
2933.96 976
2934.47 1019
2934.98 973
2935.49 1025
2936.00 1002
2936.51 1047
2937.02 1033
2937.53 1042
2938.04 1043
2938.56 1129
2939.07 1198
2939.58 1223
2940.09 1264
2940.60 1209
2941.11 1282
2941.62 1310
2942.14 1298
2942.65 1309
2943.16 1317
2943.67 1330
2944.18 1282
2944.70 1286
2945.21 1281
2945.72 1220
2946.23 1171
2946.74 1128
2947.26 1185
2947.77 1175
2948.28 1179
2948.79 1140
2949.30 1124
2949.82 1093
2950.33 1033
2950.84 1054
2951.35 1035
2951.87 1003
2952.38 1003
2952.89 986
2953.40 922
2953.92 914
2954.43 972
2954.94 985
2955.45 952
2955.97 953
2956.48 1014
2956.99 1006
2957.51 966
2958.02 971
2958.53 1013
2959.04 985
2959.56 1003
2960.07 1021
2960.58 993
2961.10 1030
2961.61 983
2962.12 1051
2962.64 1009
2963.15 1045
2963.66 1001
2964.18 1052
2964.69 1055
2965.21 1032
2965.72 980
2966.23 1000
2966.75 1055
2967.26 1058
2967.77 1031
2968.29 1026
2968.80 1028
2969.32 1076
2969.83 1036
2970.34 1039
2970.86 1013
2971.37 1002
2971.89 1070
2972.40 1133
2972.91 1161
2973.43 1091
2973.94 1079
2974.46 1102
2974.97 1091
2975.49 1079
2976.00 1087
2976.52 1099
2977.03 1114
2977.55 1122
2978.06 1054
2978.57 1056
2979.09 1057
2979.60 1108
2980.12 1116
2980.63 1015
2981.15 1087
2981.66 1120
2982.18 1135
2982.69 1113
2983.21 1111
2983.73 1163
2984.24 1201
2984.76 1200
2985.27 1266
2985.79 1252
2986.30 1284
2986.82 1271
2987.33 1252
2987.85 1228
2988.36 1230
2988.88 1204
2989.40 1235
2989.91 1231
2990.43 1289
2990.94 1306
2991.46 1312
2991.97 1332
2992.49 1284
2993.01 1283
2993.52 1289
2994.04 1260
2994.55 1380
2995.07 1375
2995.59 1332
2996.10 1377
2996.62 1513
2997.14 1475
2997.65 1521
2998.17 1609
2998.69 1499
2999.20 1536
2999.72 1664
3000.24 1675
3000.75 1644
3001.27 1782
3001.79 1990
3002.30 2122
3002.82 2275
3003.34 2631
3003.85 2805
3004.37 3083
3004.89 3284
3005.40 3490
3005.92 3615
3006.44 3530
3006.96 3353
3007.47 3186
3007.99 3004
3008.51 2611
3009.03 2423
3009.54 2232
3010.06 1973
3010.58 1647
3011.10 1538
3011.61 1488
3012.13 1376
3012.65 1314
3013.17 1340
3013.68 1352
3014.20 1284
3014.72 1336
3015.24 1291
3015.76 1275
3016.27 1281
3016.79 1293
3017.31 1311
3017.83 1218
3018.35 1176
3018.86 1174
3019.38 1232
3019.90 1275
3020.42 1256
3020.94 1202
3021.46 1267
3021.97 1225
3022.49 1218
3023.01 1256
3023.53 1261
3024.05 1295
3024.57 1202
3025.09 1250
3025.61 1236
3026.12 1287
3026.64 1247
3027.16 1217
3027.68 1203
3028.20 1169
3028.72 1213
3029.24 1151
3029.76 1174
3030.28 1164
3030.80 1085
3031.32 1089
3031.84 1096
3032.35 1133
3032.87 1109
3033.39 1096
3033.91 1120
3034.43 1125
3034.95 1094
3035.47 1167
3035.99 1137
3036.51 1087
3037.03 1152
3037.55 1130
3038.07 1107
3038.59 1146
3039.11 1086
3039.63 1067
3040.15 1094
3040.67 1122
3041.19 1112
3041.71 1083
3042.23 1065
3042.75 1064
3043.27 1058
3043.79 1025
3044.31 1124
3044.83 1109
3045.35 1120
3045.87 1094
3046.40 1060
3046.92 1093
3047.44 1036
3047.96 1067
3048.48 1062
3049.00 1040
3049.52 1134
3050.04 1073
3050.56 1023
3051.08 1019
3051.60 1093
3052.12 1075
3052.65 1113
3053.17 1086
3053.69 1035
3054.21 1002
3054.73 1047
3055.25 1061
3055.77 1024
3056.30 1034
3056.82 1085
3057.34 1081
3057.86 1109
3058.38 1093
3058.90 1060
3059.42 1059
3059.95 1018
3060.47 1099
3060.99 1119
3061.51 1035
3062.03 1085
3062.56 1089
3063.08 1227
3063.60 1158
3064.12 1152
3064.64 1179
3065.17 1151
3065.69 1193
3066.21 1197
3066.73 1191
3067.26 1194
3067.78 1240
3068.30 1230
3068.82 1236
3069.35 1239
3069.87 1303
3070.39 1342
3070.91 1223
3071.44 1230
3071.96 1182
3072.48 1177
3073.01 1203
3073.53 1259
3074.05 1195
3074.57 1250
3075.10 1202
3075.62 1200
3076.14 1261
3076.67 1253
3077.19 1269
3077.71 1306
3078.24 1337
3078.76 1345
3079.28 1387
3079.81 1452
3080.33 1474
3080.85 1449
3081.38 1478
3081.90 1546
3082.42 1562
3082.95 1562
3083.47 1459
3084.00 1476
3084.52 1499
3085.04 1574
3085.57 1566
3086.09 1569
3086.62 1576
3087.14 1747
3087.66 1827
3088.19 1865
3088.71 1968
3089.24 2096
3089.76 2191
3090.29 2194
3090.81 2345
3091.33 2428
3091.86 2249
3092.38 2175
3092.91 2082
3093.43 2016
3093.96 1958
3094.48 1824
3095.01 1724
3095.53 1662
3096.06 1700
3096.58 1736
3097.11 1694
3097.63 1656
3098.16 1695
3098.68 1790
3099.21 1865
3099.73 2013
3100.26 2305
3100.78 2703
3101.31 2977
3101.83 3432
3102.36 3655
3102.88 4025
3103.41 4215
3103.93 4423
3104.46 4374
3104.99 4404
3105.51 4096
3106.04 3711
3106.56 3224
3107.09 2915
3107.61 2591
3108.14 2244
3108.67 2092
3109.19 1862
3109.72 1676
3110.24 1650
3110.77 1542
3111.30 1525
3111.82 1511
3112.35 1525
3112.87 1466
3113.40 1493
3113.93 1436
3114.45 1366
3114.98 1320
3115.51 1349
3116.03 1291
3116.56 1259
3117.09 1265
3117.61 1316
3118.14 1282
3118.67 1261
3119.19 1354
3119.72 1254
3120.25 1349
3120.77 1353
3121.30 1353
3121.83 1362
3122.35 1368
3122.88 1331
3123.41 1357
3123.94 1402
3124.46 1353
3124.99 1274
3125.52 1408
3126.05 1348
3126.57 1253
3127.10 1205
3127.63 1298
3128.16 1344
3128.68 1290
3129.21 1217
3129.74 1218
3130.27 1225
3130.79 1170
3131.32 1164
3131.85 1145
3132.38 1090
3132.91 1178
3133.43 1168
3133.96 1120
3134.49 1153
3135.02 1120
3135.55 1140
3136.07 1124
3136.60 1122
3137.13 1118
3137.66 1095
3138.19 1034
3138.72 1096
3139.24 1114
3139.77 1070
3140.30 1070
3140.83 1108
3141.36 1035
3141.89 1056
3142.42 1054
3142.95 1058
3143.47 1100
3144.00 1054
3144.53 1070
3145.06 1144
3145.59 1200
3146.12 1192
3146.65 1178
3147.18 1202
3147.71 1226
3148.24 1263
3148.76 1252
3149.29 1196
3149.82 1267
3150.35 1289
3150.88 1297
3151.41 1283
3151.94 1305
3152.47 1208
3153.00 1273
3153.53 1176
3154.06 1157
3154.59 1188
3155.12 1181
3155.65 1150
3156.18 1117
3156.71 1172
3157.24 1175
3157.77 1187
3158.30 1256
3158.83 1185
3159.36 1186
3159.89 1212
3160.42 1206
3160.95 1177
3161.48 1224
3162.01 1217
3162.54 1271
3163.07 1257
3163.60 1261
3164.13 1175
3164.66 1128
3165.20 1135
3165.73 1132
3166.26 1106
3166.79 1101
3167.32 1170
3167.85 1153
3168.38 1120
3168.91 1074
3169.44 1088
3169.97 1098
3170.50 1106
3171.04 1095
3171.57 1116
3172.10 1135
3172.63 1230
3173.16 1226
3173.69 1320
3174.22 1370
3174.75 1400
3175.29 1351
3175.82 1356
3176.35 1358
3176.88 1267
3177.41 1276
3177.94 1172
3178.48 1169
3179.01 1151
3179.54 1154
3180.07 1156
3180.60 1129
3181.14 1057
3181.67 1000
3182.20 1054
3182.73 1023
3183.26 1051
3183.80 978
3184.33 1021
3184.86 1001
3185.39 1032
3185.93 1028
3186.46 993
3186.99 965
3187.52 1002
3188.06 1044
3188.59 972
3189.12 1052
3189.65 1023
3190.19 1070
3190.72 1044
3191.25 1022
3191.79 1026
3192.32 1064
3192.85 1062
3193.38 1016
3193.92 1009
3194.45 1049
3194.98 1063
3195.52 1054
3196.05 1094
3196.58 1080
3197.12 1035
3197.65 1101
3198.18 1126
3198.72 1095
3199.25 1068
3199.78 1094
3200.32 1185
3200.85 1177
3201.39 1139
3201.92 1153
3202.45 1193
3202.99 1157
3203.52 1160
3204.05 1122
3204.59 1120
3205.12 1160
3205.66 1087
3206.19 1186
3206.72 1169
3207.26 1241
3207.79 1293
3208.33 1301
3208.86 1378
3209.40 1405
3209.93 1415
3210.47 1449
3211.00 1489
3211.53 1557
3212.07 1593
3212.60 1519
3213.14 1524
3213.67 1484
3214.21 1389
3214.74 1304
3215.28 1266
3215.81 1244
3216.35 1173
3216.88 1130
3217.42 1165
3217.95 1104
3218.49 1113
3219.02 1120
3219.56 1078
3220.09 1097
3220.63 1094
3221.16 1164
3221.70 1177
3222.23 1192
3222.77 1229
3223.31 1282
3223.84 1276
3224.38 1304
3224.91 1400
3225.45 1390
3225.98 1413
3226.52 1338
3227.06 1314
3227.59 1307
3228.13 1231
3228.66 1190
3229.20 1191
3229.74 1222
3230.27 1184
3230.81 1158
3231.34 1168
3231.88 1187
3232.42 1232
3232.95 1221
3233.49 1191
3234.03 1230
3234.56 1185
3235.10 1216
3235.64 1232
3236.17 1291
3236.71 1242
3237.25 1271
3237.78 1252
3238.32 1346
3238.86 1318
3239.39 1314
3239.93 1332
3240.47 1358
3241.00 1297
3241.54 1281
3242.08 1254
3242.61 1216
3243.15 1236
3243.69 1250
3244.23 1258
3244.76 1261
3245.30 1263
3245.84 1284
3246.38 1285
3246.91 1319
3247.45 1283
3247.99 1345
3248.53 1366
3249.06 1417
3249.60 1403
3250.14 1499
3250.68 1644
3251.21 1731
3251.75 1933
3252.29 2001
3252.83 2228
3253.37 2179
3253.90 2276
3254.44 2290
3254.98 2157
3255.52 2144
3256.06 2048
3256.60 1948
3257.13 1946
3257.67 1906
3258.21 1857
3258.75 1786
3259.29 1713
3259.83 1770
3260.36 1800
3260.90 1861
3261.44 1981
3261.98 2106
3262.52 2042
3263.06 2109
3263.60 2212
3264.14 2213
3264.68 2206
3265.21 2212
3265.75 2203
3266.29 2263
3266.83 2251
3267.37 2292
3267.91 2300
3268.45 2185
3268.99 2150
3269.53 2069
3270.07 1873
3270.61 1801
3271.15 1641
3271.69 1589
3272.23 1623
3272.76 1513
3273.30 1499
3273.84 1481
3274.38 1466
3274.92 1419
3275.46 1422
3276.00 1424
3276.54 1510
3277.08 1416
3277.62 1446
3278.16 1417
3278.70 1416
3279.24 1414
3279.78 1468
3280.32 1485
3280.86 1490
3281.41 1468
3281.95 1489
3282.49 1488
3283.03 1500
3283.57 1484
3284.11 1444
3284.65 1545
3285.19 1548
3285.73 1561
3286.27 1486
3286.81 1545
3287.35 1598
3287.89 1608
3288.43 1605
3288.97 1467
3289.52 1564
3290.06 1551
3290.60 1563
3291.14 1611
3291.68 1601
3292.22 1714
3292.76 1782
3293.30 1894
3293.85 2012
3294.39 2143
3294.93 2297
3295.47 2286
3296.01 2384
3296.55 2421
3297.09 2381
3297.64 2419
3298.18 2354
3298.72 2310
3299.26 2212
3299.80 2084
3300.34 1940
3300.89 1802
3301.43 1724
3301.97 1751
3302.51 1672
3303.06 1676
3303.60 1734
3304.14 1669
3304.68 1633
3305.22 1638
3305.77 1642
3306.31 1557
3306.85 1517
3307.39 1592
3307.94 1561
3308.48 1645
3309.02 1626
3309.56 1627
3310.11 1652
3310.65 1655
3311.19 1665
3311.74 1743
3312.28 1627
3312.82 1621
3313.36 1685
3313.91 1694
3314.45 1794
3314.99 1725
3315.54 1732
3316.08 1863
3316.62 1836
3317.17 1913
3317.71 1936
3318.25 1999
3318.80 2133
3319.34 2172
3319.88 2183
3320.43 2200
3320.97 2314
3321.51 2226
3322.06 2166
3322.60 2163
3323.14 2133
3323.69 2032
3324.23 1868
3324.78 1913
3325.32 1788
3325.86 1810
3326.41 1787
3326.95 1744
3327.50 1700
3328.04 1750
3328.59 1739
3329.13 1862
3329.67 1798
3330.22 1866
3330.76 2103
3331.31 2363
3331.85 2696
3332.40 3023
3332.94 3583
3333.49 4251
3334.03 4948
3334.57 5816
3335.12 6580
3335.66 7013
3336.21 7537
3336.75 7824
3337.30 7971
3337.84 7818
3338.39 7272
3338.93 6682
3339.48 6047
3340.02 5550
3340.57 4618
3341.11 4052
3341.66 3399
3342.20 2836
3342.75 2481
3343.30 2130
3343.84 1938
3344.39 1811
3344.93 1698
3345.48 1659
3346.02 1511
3346.57 1505
3347.11 1511
3347.66 1503
3348.21 1507
3348.75 1459
3349.30 1436
3349.84 1460
3350.39 1428
3350.94 1381
3351.48 1356
3352.03 1350
3352.57 1322
3353.12 1303
3353.67 1275
3354.21 1264
3354.76 1277
3355.31 1323
3355.85 1323
3356.40 1283
3356.95 1261
3357.49 1300
3358.04 1316
3358.59 1305
3359.13 1267
3359.68 1320
3360.23 1304
3360.77 1264
3361.32 1261
3361.87 1341
3362.41 1301
3362.96 1301
3363.51 1306
3364.05 1290
3364.60 1294
3365.15 1275
3365.70 1262
3366.24 1272
3366.79 1269
3367.34 1234
3367.89 1240
3368.43 1303
3368.98 1298
3369.53 1271
3370.08 1304
3370.62 1297
3371.17 1328
3371.72 1383
3372.27 1369
3372.81 1422
3373.36 1412
3373.91 1455
3374.46 1461
3375.01 1459
3375.55 1446
3376.10 1461
3376.65 1403
3377.20 1338
3377.75 1322
3378.30 1318
3378.84 1256
3379.39 1219
3379.94 1218
3380.49 1153
3381.04 1118
3381.59 1139
3382.13 1141
3382.68 1148
3383.23 1207
3383.78 1224
3384.33 1130
3384.88 1167
3385.43 1144
3385.98 1104
3386.52 1071
3387.07 1112
3387.62 1030
3388.17 1091
3388.72 1073
3389.27 1140
3389.82 1148
3390.37 1119
3390.92 1063
3391.47 1026
3392.02 1108
3392.57 1149
3393.12 1177
3393.66 1137
3394.21 1142
3394.76 1146
3395.31 1119
3395.86 1169
3396.41 1179
3396.96 1234
3397.51 1229
3398.06 1179
3398.61 1229
3399.16 1273
3399.71 1275
3400.26 1269
3400.81 1192
3401.36 1246
3401.91 1166
3402.46 1129
3403.01 1168
3403.56 1132
3404.11 1080
3404.66 1121
3405.21 1088
3405.77 1122
3406.32 1157
3406.87 1131
3407.42 1096
3407.97 1082
3408.52 1062
3409.07 1110
3409.62 1113
3410.17 1085
3410.72 1192
3411.27 1108
3411.82 1136
3412.37 1151
3412.93 1157
3413.48 1108
3414.03 1127
3414.58 1174
3415.13 1125
3415.68 1167
3416.23 1267
3416.78 1207
3417.34 1257
3417.89 1274
3418.44 1306
3418.99 1187
3419.54 1258
3420.09 1221
3420.65 1145
3421.20 1204
3421.75 1302
3422.30 1269
3422.85 1232
3423.40 1254
3423.96 1312
3424.51 1364
3425.06 1346
3425.61 1354
3426.17 1338
3426.72 1244
3427.27 1300
3427.82 1253
3428.37 1179
3428.93 1092
3429.48 1155
3430.03 1071
3430.58 1094
3431.14 1124
3431.69 1105
3432.24 1020
3432.79 1014
3433.35 1042
3433.90 1091
3434.45 1122
3435.01 1091
3435.56 1080
3436.11 1140
3436.66 1151
3437.22 1158
3437.77 1116
3438.32 1109
3438.88 1118
3439.43 1106
3439.98 1038
3440.54 1090
3441.09 1091
3441.64 1086
3442.20 1156
3442.75 1064
3443.30 1059
3443.86 1125
3444.41 1069
3444.96 1045
3445.52 1063
3446.07 1050
3446.63 1056
3447.18 1064
3447.73 1034
3448.29 1009
3448.84 988
3449.40 1048
3449.95 1057
3450.50 1063
3451.06 1023
3451.61 1005
3452.17 998
3452.72 1013
3453.27 946
3453.83 960
3454.38 976
3454.94 941
3455.49 1075
3456.05 1047
3456.60 990
3457.16 1008
3457.71 946
3458.27 1030
3458.82 1077
3459.38 1071
3459.93 1048
3460.49 1161
3461.04 1148
3461.60 1118
3462.15 1147
3462.71 1132
3463.26 1155
3463.82 1160
3464.37 1140
3464.93 1161
3465.48 1166
3466.04 1184
3466.59 1176
3467.15 1163
3467.70 1181
3468.26 1246
3468.81 1203
3469.37 1238
3469.93 1347
3470.48 1328
3471.04 1386
3471.59 1328
3472.15 1290
3472.70 1282
3473.26 1312
3473.82 1386
3474.37 1361
3474.93 1346
3475.48 1328
3476.04 1250
3476.60 1275
3477.15 1289
3477.71 1322
3478.27 1354
3478.82 1391
3479.38 1359
3479.93 1317
3480.49 1369
3481.05 1457
3481.60 1431
3482.16 1433
3482.72 1476
3483.27 1491
3483.83 1527
3484.39 1554
3484.95 1549
3485.50 1640
3486.06 1638
3486.62 1718
3487.17 1680
3487.73 1770
3488.29 2008
3488.84 2316
3489.40 2633
3489.96 3142
3490.52 3575
3491.07 3988
3491.63 4405
3492.19 4905
3492.75 5088
3493.30 5154
3493.86 5043
3494.42 4574
3494.98 4237
3495.53 3929
3496.09 3509
3496.65 2995
3497.21 2658
3497.77 2341
3498.32 2060
3498.88 2038
3499.44 1991
3500.00 2025
3500.56 2004
3501.11 2115
3501.67 2211
3502.23 2336
3502.79 2426
3503.35 2523
3503.91 2695
3504.46 2919
3505.02 3153
3505.58 3128
3506.14 3089
3506.70 3179
3507.26 3101
3507.81 2877
3508.37 2660
3508.93 2508
3509.49 2267
3510.05 2096
3510.61 1985
3511.17 1830
3511.73 1683
3512.29 1667
3512.85 1521
3513.40 1508
3513.96 1365
3514.52 1348
3515.08 1376
3515.64 1344
3516.20 1210
3516.76 1170
3517.32 1197
3517.88 1222
3518.44 1171
3519.00 1220
3519.56 1209
3520.12 1224
3520.68 1248
3521.24 1252
3521.80 1224
3522.36 1243
3522.92 1247
3523.48 1230
3524.04 1209
3524.60 1221
3525.16 1234
3525.72 1187
3526.28 1230
3526.84 1237
3527.40 1214
3527.96 1195
3528.52 1201
3529.08 1196
3529.64 1298
3530.20 1230
3530.76 1193
3531.32 1241
3531.88 1275
3532.44 1313
3533.00 1289
3533.56 1290
3534.12 1334
3534.68 1379
3535.25 1322
3535.81 1258
3536.37 1303
3536.93 1285
3537.49 1258
3538.05 1252
3538.61 1241
3539.17 1211
3539.73 1196
3540.30 1201
3540.86 1182
3541.42 1217
3541.98 1209
3542.54 1268
3543.10 1245
3543.66 1164
3544.23 1203
3544.79 1193
3545.35 1187
3545.91 1187
3546.47 1190
3547.03 1204
3547.60 1197
3548.16 1175
3548.72 1157
3549.28 1132
3549.84 1146
3550.41 1106
3550.97 1059
3551.53 1075
3552.09 1067
3552.65 1071
3553.22 1084
3553.78 1077
3554.34 1040
3554.90 1029
3555.47 1015
3556.03 1020
3556.59 1003
3557.15 1025
3557.72 1028
3558.28 1037
3558.84 1037
3559.41 1105
3559.97 1047
3560.53 1114
3561.09 1117
3561.66 1172
3562.22 1142
3562.78 1135
3563.35 1117
3563.91 1158
3564.47 1187
3565.04 1235
3565.60 1208
3566.16 1215
3566.73 1122
3567.29 1142
3567.85 1137
3568.42 1153
3568.98 1115
3569.54 1114
3570.11 1133
3570.67 1087
3571.23 1139
3571.80 1160
3572.36 1177
3572.93 1205
3573.49 1245
3574.05 1329
3574.62 1445
3575.18 1680
3575.75 1742
3576.31 1926
3576.87 2020
3577.44 2034
3578.00 2115
3578.57 2077
3579.13 2050
3579.70 2010
3580.26 1937
3580.82 1795
3581.39 1706
3581.95 1601
3582.52 1512
3583.08 1398
3583.65 1307
3584.21 1253
3584.78 1156
3585.34 1097
3585.91 1093
3586.47 1062
3587.04 1067
3587.60 1096
3588.17 1088
3588.73 1063
3589.30 1054
3589.86 1043
3590.43 995
3590.99 1043
3591.56 1032
3592.12 1004
3592.69 1032
3593.25 976
3593.82 1012
3594.39 1052
3594.95 1060
3595.52 1058
3596.08 1070
3596.65 1023
3597.21 1039
3597.78 1023
3598.35 1064
3598.91 1120
3599.48 1100
3600.04 1049
3600.61 1001
3601.18 1077
3601.74 1022
3602.31 1050
3602.87 1110
3603.44 1065
3604.01 1097
3604.57 1088
3605.14 1095
3605.71 1090
3606.27 1123
3606.84 1155
3607.41 1079
3607.97 1124
3608.54 1093
3609.11 1076
3609.67 1078
3610.24 1044
3610.81 1021
3611.37 984
3611.94 1037
3612.51 1074
3613.07 1048
3613.64 1064
3614.21 1137
3614.78 1153
3615.34 1221
3615.91 1292
3616.48 1405
3617.04 1417
3617.61 1603
3618.18 1679
3618.75 1665
3619.31 1705
3619.88 1711
3620.45 1686
3621.02 1588
3621.58 1525
3622.15 1433
3622.72 1356
3623.29 1286
3623.86 1243
3624.42 1118
3624.99 1056
3625.56 1050
3626.13 1039
3626.70 1026
3627.26 1033
3627.83 968
3628.40 1006
3628.97 1031
3629.54 1039
3630.11 1058
3630.67 1018
3631.24 1063
3631.81 1136
3632.38 1109
3632.95 1085
3633.52 1095
3634.08 1088
3634.65 1127
3635.22 1120
3635.79 1099
3636.36 1104
3636.93 1080
3637.50 1033
3638.07 1111
3638.64 1094
3639.20 1081
3639.77 1099
3640.34 1149
3640.91 1173
3641.48 1227
3642.05 1261
3642.62 1273
3643.19 1266
3643.76 1193
3644.33 1215
3644.90 1226
3645.47 1205
3646.04 1161
3646.61 1124
3647.18 1148
3647.75 1168
3648.32 1133
3648.89 1214
3649.46 1110
3650.03 1116
3650.60 1132
3651.17 1158
3651.74 1182
3652.31 1177
3652.88 1183
3653.45 1211
3654.02 1224
3654.59 1274
3655.16 1310
3655.73 1200
3656.30 1206
3656.87 1289
3657.44 1311
3658.01 1304
3658.58 1275
3659.15 1293
3659.72 1298
3660.29 1335
3660.86 1343
3661.43 1300
3662.00 1254
3662.58 1343
3663.15 1270
3663.72 1401
3664.29 1382
3664.86 1348
3665.43 1326
3666.00 1277
3666.57 1299
3667.14 1316
3667.72 1301
3668.29 1311
3668.86 1283
3669.43 1230
3670.00 1168
3670.57 1116
3671.14 1156
3671.72 1197
3672.29 1165
3672.86 1138
3673.43 1141
3674.00 1147
3674.57 1172
3675.15 1151
3675.72 1211
3676.29 1259
3676.86 1207
3677.43 1278
3678.01 1263
3678.58 1203
3679.15 1160
3679.72 1207
3680.30 1172
3680.87 1124
3681.44 1088
3682.01 1129
3682.58 1078
3683.16 1059
3683.73 1070
3684.30 1006
3684.88 1033
3685.45 1103
3686.02 1085
3686.59 1065
3687.17 1085
3687.74 1102
3688.31 1171
3688.88 1162
3689.46 1108
3690.03 1208
3690.60 1231
3691.18 1205
3691.75 1224
3692.32 1147
3692.90 1114
3693.47 1060
3694.04 1112
3694.62 1129
3695.19 1058
3695.76 996
3696.34 1069
3696.91 1070
3697.48 992
3698.06 975
3698.63 1014
3699.21 1033
3699.78 1015
3700.35 1030
3700.93 1031
3701.50 1065
3702.08 1126
3702.65 1171
3703.22 1059
3703.80 1062
3704.37 1118
3704.95 1100
3705.52 1189
3706.09 1137
3706.67 1124
3707.24 1089
3707.82 1093
3708.39 1154
3708.97 1143
3709.54 1118
3710.12 1159
3710.69 1136
3711.26 1101
3711.84 1024
3712.41 1078
3712.99 1072
3713.56 1018
3714.14 988
3714.71 1004
3715.29 1050
3715.86 989
3716.44 1019
3717.01 999
3717.59 953
3718.16 1001
3718.74 1052
3719.32 970
3719.89 982
3720.47 1008
3721.04 971
3721.62 975
3722.19 930
3722.77 884
3723.34 925
3723.92 947
3724.49 905
3725.07 889
3725.65 988
3726.22 997
3726.80 998
3727.37 983
3727.95 982
3728.53 1035
3729.10 985
3729.68 1040
3730.25 1030
3730.83 1161
3731.41 1188
3731.98 1248
3732.56 1226
3733.14 1271
3733.71 1285
3734.29 1270
3734.87 1305
3735.44 1280
3736.02 1251
3736.60 1222
3737.17 1187
3737.75 1101
3738.33 1062
3738.90 1105
3739.48 978
3740.06 947
3740.63 1000
3741.21 988
3741.79 970
3742.36 983
3742.94 997
3743.52 978
3744.10 978
3744.67 947
3745.25 952
3745.83 884
3746.40 951
3746.98 981
3747.56 930
3748.14 925
3748.71 875
3749.29 945
3749.87 977
3750.45 927
3751.03 860
3751.60 935
3752.18 983
3752.76 931
3753.34 929
3753.92 902
3754.49 941
3755.07 957
3755.65 929
3756.23 890
3756.81 880
3757.38 921
3757.96 966
3758.54 1003
3759.12 985
3759.70 1005
3760.28 1068
3760.85 1070
3761.43 1054
3762.01 1030
3762.59 1051
3763.17 1081
3763.75 1065
3764.33 1056
3764.91 1080
3765.48 1081
3766.06 1086
3766.64 1104
3767.22 1071
3767.80 1085
3768.38 1073
3768.96 1004
3769.54 1061
3770.12 1037
3770.70 1033
3771.28 1047
3771.85 1133
3772.43 1103
3773.01 1034
3773.59 1021
3774.17 1020
3774.75 1063
3775.33 1030
3775.91 959
3776.49 1007
3777.07 1046
3777.65 1009
3778.23 984
3778.81 1005
3779.39 1021
3779.97 1029
3780.55 1006
3781.13 994
3781.71 917
3782.29 999
3782.87 1004
3783.45 933
3784.03 966
3784.61 964
3785.19 997
3785.77 936
3786.35 968
3786.93 953
3787.51 946
3788.10 955
3788.68 944
3789.26 1023
3789.84 1045
3790.42 1015
3791.00 1044
3791.58 991
3792.16 1023
3792.74 981
3793.32 999
3793.90 991
3794.48 1025
3795.07 1066
3795.65 1015
3796.23 1054
3796.81 1012
3797.39 1012
3797.97 1041
3798.55 1056
3799.14 1053
3799.72 1146
3800.30 1188
3800.88 1247
3801.46 1258
3802.04 1263
3802.62 1288
3803.21 1334
3803.79 1267
3804.37 1261
3804.95 1236
3805.53 1240
3806.12 1301
3806.70 1281
3807.28 1305
3807.86 1292
3808.44 1421
3809.03 1440
3809.61 1466
3810.19 1404
3810.77 1459
3811.36 1409
3811.94 1358
3812.52 1379
3813.10 1384
3813.69 1346
3814.27 1353
3814.85 1415
3815.43 1444
3816.02 1388
3816.60 1351
3817.18 1364
3817.77 1285
3818.35 1234
3818.93 1251
3819.51 1227
3820.10 1245
3820.68 1161
3821.26 1195
3821.85 1216
3822.43 1149
3823.01 1137
3823.60 1171
3824.18 1171
3824.76 1154
3825.35 1152
3825.93 1111
3826.51 1082
3827.10 1089
3827.68 1131
3828.27 1085
3828.85 1039
3829.43 1053
3830.02 1018
3830.60 1023
3831.18 990
3831.77 1046
3832.35 1038
3832.94 1112
3833.52 1026
3834.10 1066
3834.69 1049
3835.27 1025
3835.86 1070
3836.44 1085
3837.03 1082
3837.61 1074
3838.19 1074
3838.78 1068
3839.36 1032
3839.95 1088
3840.53 1046
3841.12 1042
3841.70 1048
3842.29 966
3842.87 981
3843.46 1005
3844.04 996
3844.63 1063
3845.21 1073
3845.80 1122
3846.38 1141
3846.97 1084
3847.55 1092
3848.14 1045
3848.72 1004
3849.31 1124
3849.89 1136
3850.48 1049
3851.06 1068
3851.65 1116
3852.23 1109
3852.82 1107
3853.41 1042
3853.99 1025
3854.58 1015
3855.16 1071
3855.75 1047
3856.33 1054
3856.92 1054
3857.51 1025
3858.09 1111
3858.68 1208
3859.26 1238
3859.85 1308
3860.44 1363
3861.02 1336
3861.61 1460
3862.20 1462
3862.78 1457
3863.37 1574
3863.95 1545
3864.54 1425
3865.13 1433
3865.71 1335
3866.30 1299
3866.89 1259
3867.47 1099
3868.06 1046
3868.65 1054
3869.23 1017
3869.82 1011
3870.41 1032
3870.99 1039
3871.58 1046
3872.17 993
3872.76 1002
3873.34 998
3873.93 1004
3874.52 1025
3875.10 994
3875.69 1022
3876.28 1001
3876.87 979
3877.45 981
3878.04 1007
3878.63 981
3879.22 941
3879.80 959
3880.39 982
3880.98 951
3881.57 988
3882.15 944
3882.74 961
3883.33 974
3883.92 939
3884.51 944
3885.09 983
3885.68 963
3886.27 964
3886.86 989
3887.45 1009
3888.04 1045
3888.62 1027
3889.21 1091
3889.80 1101
3890.39 1157
3890.98 1139
3891.57 1173
3892.15 1130
3892.74 1161
3893.33 1095
3893.92 1113
3894.51 1107
3895.10 1028
3895.69 1016
3896.28 1029
3896.86 1032
3897.45 1055
3898.04 1015
3898.63 1014
3899.22 1005
3899.81 933
3900.40 982
3900.99 1008
3901.58 964
3902.17 957
3902.76 997
3903.34 993
3903.93 967
3904.52 955
3905.11 961
3905.70 905
3906.29 957
3906.88 1020
3907.47 998
3908.06 1046
3908.65 1077
3909.24 1039
3909.83 940
3910.42 960
3911.01 941
3911.60 921
3912.19 921
3912.78 963
3913.37 916
3913.96 902
3914.55 906
3915.14 950
3915.73 961
3916.32 892
3916.91 905
3917.50 884
3918.09 849
3918.68 915
3919.28 968
3919.87 933
3920.46 935
3921.05 903
3921.64 865
3922.23 915
3922.82 946
3923.41 892
3924.00 804
3924.59 852
3925.18 823
3925.77 883
3926.37 822
3926.96 812
3927.55 895
3928.14 839
3928.73 819
3929.32 858
3929.91 803
3930.51 826
3931.10 876
3931.69 861
3932.28 860
3932.87 822
3933.46 783
3934.05 748
3934.65 795
3935.24 849
3935.83 833
3936.42 849
3937.01 847
3937.61 841
3938.20 812
3938.79 867
3939.38 856
3939.97 919
3940.57 898
3941.16 906
3941.75 924
3942.34 899
3942.94 882
3943.53 932
3944.12 929
3944.71 891
3945.31 919
3945.90 919
3946.49 889
3947.08 949
3947.68 890
3948.27 859
3948.86 896
3949.45 879
3950.05 867
3950.64 930
3951.23 885
3951.83 852
3952.42 872
3953.01 909
3953.61 871
3954.20 845
3954.79 857
3955.39 862
3955.98 852
3956.57 910
3957.17 988
3957.76 988
3958.35 995
3958.95 985
3959.54 993
3960.13 1026
3960.73 1003
3961.32 970
3961.92 978
3962.51 1002
3963.10 1054
3963.70 1053
3964.29 1069
3964.88 1106
3965.48 1073
3966.07 1086
3966.67 1123
3967.26 1137
3967.86 1122
3968.45 1119
3969.04 1141
3969.64 1114
3970.23 1037
3970.83 1041
3971.42 965
3972.02 947
3972.61 936
3973.21 923
3973.80 908
3974.40 948
3974.99 937
3975.58 956
3976.18 1002
3976.77 974
3977.37 1014
3977.96 987
3978.56 974
3979.15 1017
3979.75 981
3980.35 966
3980.94 919
3981.54 939
3982.13 1002
3982.73 989
3983.32 947
3983.92 905
3984.51 963
3985.11 998
3985.70 970
3986.30 939
3986.90 953
3987.49 961
3988.09 895
3988.68 968
3989.28 957
3989.87 961
3990.47 913
3991.07 935
3991.66 1008
3992.26 1033
3992.85 1004
3993.45 985
3994.05 1028
3994.64 1034
3995.24 1080
3995.84 1050
3996.43 1065
3997.03 1035
3997.62 1032
3998.22 1015
3998.82 1003
3999.41 993
4000.01 1030
4000.61 994
4001.20 962
4001.80 949
4002.40 976
4003.00 978
4003.59 909
4004.19 906
4004.79 955
4005.38 992
4005.98 995
4006.58 979
4007.17 968
4007.77 955
4008.37 968
4008.97 965
4009.56 961
4010.16 958
4010.76 904
4011.36 902
4011.95 943
4012.55 960
4013.15 945
4013.75 931
4014.34 914
4014.94 904
4015.54 905
4016.14 911
4016.74 944
4017.33 961
4017.93 996
4018.53 998
4019.13 1000
4019.73 936
4020.32 977
4020.92 938
4021.52 973
4022.12 979
4022.72 900
4023.32 915
4023.91 954
4024.51 932
4025.11 959
4025.71 925
4026.31 939
4026.91 950
4027.51 965
4028.10 967
4028.70 942
4029.30 975
4029.90 976
4030.50 984
4031.10 968
4031.70 996
4032.30 1020
4032.90 928
4033.49 972
4034.09 953
4034.69 999
4035.29 964
4035.89 941
4036.49 979
4037.09 934
4037.69 935
4038.29 918
4038.89 933
4039.49 869
4040.09 871
4040.69 870
4041.29 836
4041.89 856
4042.49 813
4043.09 848
4043.69 877
4044.29 819
4044.89 818
4045.49 855
4046.09 853
4046.69 886
4047.29 849
4047.89 890
4048.49 867
4049.09 828
4049.69 902
4050.29 932
4050.89 877
4051.49 839
4052.09 917
4052.69 895
4053.29 839
4053.89 823
4054.49 864
4055.09 834
4055.69 812
4056.30 840
4056.90 846
4057.50 815
4058.10 867
4058.70 852
4059.30 861
4059.90 853
4060.50 872
4061.10 851
4061.71 856
4062.31 871
4062.91 915
4063.51 977
4064.11 945
4064.71 953
4065.31 947
4065.92 987
4066.52 961
4067.12 954
4067.72 952
4068.32 965
4068.92 922
4069.53 910
4070.13 863
4070.73 843
4071.33 840
4071.93 798
4072.54 775
4073.14 776
4073.74 773
4074.34 764
4074.94 798
4075.55 800
4076.15 812
4076.75 790
4077.35 790
4077.96 815
4078.56 797
4079.16 811
4079.76 764
4080.37 814
4080.97 809
4081.57 803
4082.17 753
4082.78 801
4083.38 774
4083.98 799
4084.59 824
4085.19 812
4085.79 764
4086.39 822
4087.00 800
4087.60 784
4088.20 807
4088.81 797
4089.41 771
4090.01 813
4090.62 804
4091.22 803
4091.82 822
4092.43 791
4093.03 774
4093.63 786
4094.24 806
4094.84 778
4095.45 807
4096.05 815
4096.65 814
4097.26 847
4097.86 851
4098.47 839
4099.07 768
4099.67 779
4100.28 807
4100.88 784
4101.49 775
4102.09 783
4102.69 753
4103.30 751
4103.90 791
4104.51 824
4105.11 812
4105.72 811
4106.32 801
4106.93 782
4107.53 821
4108.13 774
4108.74 737
4109.34 764
4109.95 769
4110.55 838
4111.16 804
4111.76 762
4112.37 802
4112.97 765
4113.58 779
4114.18 797
4114.79 757
4115.39 812
4116.00 750
4116.60 767
4117.21 797
4117.82 814
4118.42 845
4119.03 802
4119.63 820
4120.24 824
4120.84 828
4121.45 797
4122.05 811
4122.66 828
4123.27 862
4123.87 853
4124.48 817
4125.08 816
4125.69 839
4126.30 849
4126.90 861
4127.51 766
4128.11 770
4128.72 809
4129.33 766
4129.93 801
4130.54 840
4131.15 846
4131.75 878
4132.36 837
4132.96 855
4133.57 885
4134.18 930
4134.78 940
4135.39 910
4136.00 938
4136.60 1012
4137.21 1039
4137.82 1008
4138.43 943
4139.03 1021
4139.64 1035
4140.25 977
4140.85 998
4141.46 1015
4142.07 1020
4142.68 1009
4143.28 1008
4143.89 1027
4144.50 1014
4145.10 1026
4145.71 985
4146.32 970
4146.93 941
4147.53 956
4148.14 897
4148.75 890
4149.36 895
4149.97 840
4150.57 817
4151.18 826
4151.79 799
4152.40 803
4153.00 810
4153.61 799
4154.22 770
4154.83 773
4155.44 789
4156.05 808
4156.65 843
4157.26 816
4157.87 823
4158.48 897
4159.09 912
4159.70 807
4160.30 810
4160.91 884
4161.52 834
4162.13 835
4162.74 867
4163.35 844
4163.96 828
4164.56 867
4165.17 872
4165.78 844
4166.39 829
4167.00 919
4167.61 958
4168.22 949
4168.83 912
4169.44 869
4170.05 931
4170.66 994
4171.26 999
4171.87 961
4172.48 960
4173.09 929
4173.70 983
4174.31 952
4174.92 968
4175.53 1029
4176.14 1048
4176.75 1035
4177.36 978
4177.97 1031
4178.58 989
4179.19 978
4179.80 961
4180.41 960
4181.02 951
4181.63 938
4182.24 858
4182.85 896
4183.46 865
4184.07 837
4184.68 811
4185.29 826
4185.90 862
4186.51 832
4187.12 874
4187.73 867
4188.34 874
4188.95 889
4189.56 885
4190.18 901
4190.79 942
4191.40 996
4192.01 964
4192.62 1019
4193.23 1022
4193.84 1014
4194.45 1123
4195.06 1158
4195.67 1167
4196.28 1100
4196.90 1084
4197.51 1069
4198.12 1059
4198.73 1004
4199.34 953
4199.95 936
4200.56 935
4201.18 940
4201.79 849
4202.40 872
4203.01 872
4203.62 902
4204.23 896
4204.85 882
4205.46 889
4206.07 894
4206.68 888
4207.29 924
4207.90 942
4208.52 907
4209.13 996
4209.74 974
4210.35 989
4210.97 1017
4211.58 1040
4212.19 1035
4212.80 1078
4213.41 1028
4214.03 1039
4214.64 1052
4215.25 1023
4215.86 1030
4216.48 1093
4217.09 1050
4217.70 1127
4218.32 1098
4218.93 1086
4219.54 1166
4220.15 1134
4220.77 1176
4221.38 1162
4221.99 1214
4222.61 1130
4223.22 1159
4223.83 1197
4224.44 1196
4225.06 1287
4225.67 1296
4226.28 1401
4226.90 1462
4227.51 1474
4228.13 1519
4228.74 1628
4229.35 1677
4229.97 1560
4230.58 1470
4231.19 1473
4231.81 1289
4232.42 1259
4233.03 1257
4233.65 1172
4234.26 1166
4234.88 1079
4235.49 1087
4236.10 1049
4236.72 1076
4237.33 1071
4237.95 1015
4238.56 1067
4239.17 1084
4239.79 1058
4240.40 1073
4241.02 1060
4241.63 1044
4242.25 1091
4242.86 1115
4243.48 1044
4244.09 1038
4244.71 1063
4245.32 1075
4245.93 1016
4246.55 974
4247.16 1077
4247.78 1133
4248.39 1059
4249.01 997
4249.62 1003
4250.24 1002
4250.85 1012
4251.47 1078
4252.08 1099
4252.70 992
4253.32 986
4253.93 963
4254.55 965
4255.16 945
4255.78 912
4256.39 955
4257.01 944
4257.62 1043
4258.24 1033
4258.85 1045
4259.47 1063
4260.09 1090
4260.70 1112
4261.32 1180
4261.93 1204
4262.55 1226
4263.17 1275
4263.78 1307
4264.40 1265
4265.01 1263
4265.63 1237
4266.25 1238
4266.86 1248
4267.48 1174
4268.10 1121
4268.71 1090
4269.33 1035
4269.94 1001
4270.56 1008
4271.18 1092
4271.79 1050
4272.41 1033
4273.03 995
4273.64 1027
4274.26 1041
4274.88 1057
4275.49 1094
4276.11 1120
4276.73 1091
4277.35 1151
4277.96 1177
4278.58 1116
4279.20 1213
4279.81 1104
4280.43 1069
4281.05 1073
4281.67 1026
4282.28 940
4282.90 896
4283.52 945
4284.14 951
4284.75 925
4285.37 908
4285.99 909
4286.61 879
4287.22 873
4287.84 845
4288.46 817
4289.08 832
4289.70 852
4290.31 803
4290.93 838
4291.55 908
4292.17 805
4292.79 837
4293.40 863
4294.02 863
4294.64 880
4295.26 842
4295.88 887
4296.50 889
4297.11 890
4297.73 848
4298.35 835
4298.97 887
4299.59 887
4300.21 899
4300.83 886
4301.44 912
4302.06 883
4302.68 880
4303.30 872
4303.92 838
4304.54 853
4305.16 879
4305.78 871
4306.40 902
4307.02 842
4307.63 884
4308.25 915
4308.87 914
4309.49 909
4310.11 874
4310.73 876
4311.35 903
4311.97 915
4312.59 901
4313.21 892
4313.83 937
4314.45 923
4315.07 933
4315.69 892
4316.31 866
4316.93 879
4317.55 888
4318.17 884
4318.79 888
4319.41 879
4320.03 844
4320.65 914
4321.27 928
4321.89 891
4322.51 881
4323.13 991
4323.75 929
4324.37 993
4324.99 983
4325.61 991
4326.23 1054
4326.85 1050
4327.47 1103
4328.09 1094
4328.71 1119
4329.33 1139
4329.96 1210
4330.58 1258
4331.20 1243
4331.82 1277
4332.44 1345
4333.06 1412
4333.68 1445
4334.30 1416
4334.92 1483
4335.54 1477
4336.17 1514
4336.79 1566
4337.41 1485
4338.03 1557
4338.65 1563
4339.27 1528
4339.89 1448
4340.52 1442
4341.14 1380
4341.76 1285
4342.38 1357
4343.00 1452
4343.62 1423
4344.25 1575
4344.87 1622
4345.49 1851
4346.11 1900
4346.73 2065
4347.36 2120
4347.98 2102
4348.60 2009
4349.22 1791
4349.84 1712
4350.47 1618
4351.09 1498
4351.71 1464
4352.33 1316
4352.96 1237
4353.58 1243
4354.20 1166
4354.82 1148
4355.45 1155
4356.07 1058
4356.69 1043
4357.31 981
4357.94 1005
4358.56 1053
4359.18 995
4359.81 1012
4360.43 1025
4361.05 1039
4361.68 983
4362.30 978
4362.92 1019
4363.55 1006
4364.17 948
4364.79 956
4365.42 989
4366.04 996
4366.66 990
4367.29 981
4367.91 957
4368.53 953
4369.16 930
4369.78 951
4370.40 890
4371.03 866
4371.65 879
4372.27 845
4372.90 872
4373.52 887
4374.15 893
4374.77 916
4375.39 885
4376.02 909
4376.64 906
4377.27 911
4377.89 933
4378.52 950
4379.14 980
4379.76 925
4380.39 1001
4381.01 1008
4381.64 988
4382.26 948
4382.89 951
4383.51 1016
4384.14 999
4384.76 970
4385.39 927
4386.01 905
4386.64 963
4387.26 917
4387.89 933
4388.51 965
4389.14 949
4389.76 934
4390.39 911
4391.01 880
4391.64 884
4392.26 937
4392.89 930
4393.51 887
4394.14 904
4394.76 912
4395.39 872
4396.01 908
4396.64 903
4397.26 913
4397.89 909
4398.52 853
4399.14 861
4399.77 860
4400.39 829
4401.02 842
4401.65 824
4402.27 860
4402.90 902
4403.52 865
4404.15 837
4404.78 861
4405.40 845
4406.03 831
4406.65 872
4407.28 863
4407.91 861
4408.53 831
4409.16 825
4409.79 885
4410.41 838
4411.04 839
4411.67 799
4412.29 836
4412.92 864
4413.55 844
4414.17 846
4414.80 857
4415.43 867
4416.05 870
4416.68 864
4417.31 848
4417.94 836
4418.56 824
4419.19 775
4419.82 795
4420.44 875
4421.07 856
4421.70 838
4422.33 829
4422.95 786
4423.58 767
4424.21 769
4424.84 809
4425.46 776
4426.09 796
4426.72 807
4427.35 788
4427.97 752
4428.60 731
4429.23 737
4429.86 799
4430.49 801
4431.11 780
4431.74 747
4432.37 791
4433.00 796
4433.63 889
4434.26 824
4434.88 792
4435.51 788
4436.14 776
4436.77 792
4437.40 793
4438.03 761
4438.65 823
4439.28 838
4439.91 835
4440.54 784
4441.17 755
4441.80 782
4442.43 767
4443.06 790
4443.68 806
4444.31 802
4444.94 813
4445.57 793
4446.20 784
4446.83 848
4447.46 815
4448.09 754
4448.72 856
4449.35 870
4449.98 889
4450.61 842
4451.24 808
4451.86 823
4452.49 860
4453.12 867
4453.75 903
4454.38 941
4455.01 885
4455.64 848
4456.27 894
4456.90 973
4457.53 972
4458.16 956
4458.79 946
4459.42 910
4460.05 881
4460.68 842
4461.31 795
4461.94 757
4462.57 830
4463.20 862
4463.83 788
4464.46 797
4465.09 768
4465.72 785
4466.36 760
4466.99 755
4467.62 768
4468.25 791
4468.88 805
4469.51 797
4470.14 772
4470.77 758
4471.40 779
4472.03 742
4472.66 749
4473.29 811
4473.93 702
4474.56 738
4475.19 732
4475.82 773
4476.45 748
4477.08 766
4477.71 752
4478.34 728
4478.98 781
4479.61 851
4480.24 815
4480.87 799
4481.50 823
4482.13 832
4482.76 809
4483.40 782
4484.03 827
4484.66 830
4485.29 842
4485.92 827
4486.56 872
4487.19 840
4487.82 821
4488.45 905
4489.08 882
4489.72 813
4490.35 809
4490.98 784
4491.61 787
4492.25 888
4492.88 871
4493.51 833
4494.14 814
4494.78 809
4495.41 857
4496.04 843
4496.67 888
4497.31 817
4497.94 842
4498.57 890
4499.20 927
4499.84 930
4500.47 971
4501.10 1047
4501.74 1123
4502.37 1138
4503.00 1072
4503.64 1052
4504.27 1098
4504.90 1124
4505.53 1112
4506.17 1012
4506.80 1009
4507.43 1044
4508.07 996
4508.70 927
4509.34 940
4509.97 903
4510.60 954
4511.24 947
4511.87 886
4512.50 828
4513.14 823
4513.77 887
4514.41 871
4515.04 869
4515.67 857
4516.31 825
4516.94 821
4517.58 860
4518.21 805
4518.84 791
4519.48 763
4520.11 787
4520.75 795
4521.38 795
4522.02 827
4522.65 834
4523.28 812
4523.92 839
4524.55 846
4525.19 860
4525.82 887
4526.46 909
4527.09 880
4527.73 946
4528.36 1039
4529.00 1103
4529.63 1154
4530.27 1191
4530.90 1277
4531.54 1364
4532.17 1329
4532.81 1289
4533.44 1281
4534.08 1280
4534.71 1277
4535.35 1183
4535.99 1084
4536.62 1021
4537.26 948
4537.89 939
4538.53 939
4539.16 914
4539.80 839
4540.43 814
4541.07 812
4541.71 813
4542.34 827
4542.98 770
4543.61 840
4544.25 822
4544.89 755
4545.52 773
4546.16 768
4546.79 743
4547.43 773
4548.07 779
4548.70 747
4549.34 749
4549.98 757
4550.61 763
4551.25 790
4551.89 784
4552.52 759
4553.16 734
4553.80 789
4554.43 786
4555.07 768
4555.71 788
4556.34 757
4556.98 746
4557.62 806
4558.25 787
4558.89 787
4559.53 811
4560.16 847
4560.80 836
4561.44 840
4562.08 800
4562.71 799
4563.35 825
4563.99 816
4564.63 827
4565.26 828
4565.90 837
4566.54 819
4567.18 832
4567.81 822
4568.45 842
4569.09 861
4569.73 823
4570.36 853
4571.00 827
4571.64 848
4572.28 796
4572.92 793
4573.55 815
4574.19 816
4574.83 801
4575.47 805
4576.11 846
4576.75 827
4577.38 817
4578.02 809
4578.66 777
4579.30 761
4579.94 838
4580.58 825
4581.21 811
4581.85 805
4582.49 811
4583.13 840
4583.77 874
4584.41 839
4585.05 834
4585.69 838
4586.32 884
4586.96 869
4587.60 907
4588.24 932
4588.88 968
4589.52 945
4590.16 1051
4590.80 1103
4591.44 1141
4592.08 1115
4592.72 1103
4593.36 1135
4594.00 1105
4594.63 1045
4595.27 938
4595.91 935
4596.55 934
4597.19 934
4597.83 912
4598.47 857
4599.11 860
4599.75 877
4600.39 897
4601.03 899
4601.67 871
4602.31 890
4602.95 897
4603.59 979
4604.23 940
4604.87 949
4605.51 956
4606.15 942
4606.79 942
4607.43 889
4608.08 881
4608.72 917
4609.36 848
4610.00 888
4610.64 839
4611.28 848
4611.92 870
4612.56 889
4613.20 827
4613.84 826
4614.48 825
4615.12 769
4615.76 744
4616.41 790
4617.05 739
4617.69 751
4618.33 787
4618.97 811
4619.61 790
4620.25 761
4620.89 748
4621.54 756
4622.18 795
4622.82 749
4623.46 738
4624.10 759
4624.74 742
4625.38 727
4626.03 774
4626.67 762
4627.31 752
4627.95 849
4628.59 802
4629.24 749
4629.88 804
4630.52 876
4631.16 901
4631.80 901
4632.45 897
4633.09 936
4633.73 948
4634.37 991
4635.02 909
4635.66 855
4636.30 927
4636.94 935
4637.58 937
4638.23 940
4638.87 980
4639.51 984
4640.16 986
4640.80 949
4641.44 987
4642.08 950
4642.73 944
4643.37 982
4644.01 837
4644.66 805
4645.30 838
4645.94 862
4646.58 807
4647.23 830
4647.87 865
4648.51 844
4649.16 821
4649.80 813
4650.44 797
4651.09 864
4651.73 854
4652.37 873
4653.02 870
4653.66 901
4654.31 882
4654.95 838
4655.59 802
4656.24 823
4656.88 841
4657.52 770
4658.17 790
4658.81 797
4659.46 853
4660.10 854
4660.75 785
4661.39 765
4662.03 764
4662.68 799
4663.32 789
4663.97 760
4664.61 770
4665.26 800
4665.90 786
4666.54 749
4667.19 717
4667.83 736
4668.48 716
4669.12 703
4669.77 710
4670.41 741
4671.06 747
4671.70 755
4672.35 733
4672.99 691
4673.64 720
4674.28 721
4674.93 779
4675.57 774
4676.22 785
4676.86 792
4677.51 774
4678.15 833
4678.80 788
4679.44 833
4680.09 769
4680.73 799
4681.38 842
4682.03 794
4682.67 820
4683.32 811
4683.96 835
4684.61 824
4685.25 818
4685.90 753
4686.55 799
4687.19 830
4687.84 856
4688.48 835
4689.13 902
4689.78 909
4690.42 904
4691.07 928
4691.72 938
4692.36 969
4693.01 968
4693.65 930
4694.30 938
4694.95 891
4695.59 895
4696.24 926
4696.89 919
4697.53 964
4698.18 1006
4698.83 996
4699.47 1012
4700.12 1035
4700.77 1013
4701.41 959
4702.06 966
4702.71 934
4703.36 899
4704.00 900
4704.65 864
4705.30 832
4705.94 841
4706.59 883
4707.24 901
4707.89 855
4708.53 875
4709.18 828
4709.83 931
4710.48 888
4711.12 849
4711.77 851
4712.42 859
4713.07 898
4713.71 887
4714.36 856
4715.01 823
4715.66 818
4716.31 811
4716.95 875
4717.60 838
4718.25 903
4718.90 945
4719.55 938
4720.19 891
4720.84 906
4721.49 920
4722.14 889
4722.79 906
4723.44 911
4724.08 925
4724.73 935
4725.38 915
4726.03 850
4726.68 862
4727.33 916
4727.98 960
4728.63 908
4729.27 867
4729.92 857
4730.57 879
4731.22 858
4731.87 805
4732.52 823
4733.17 856
4733.82 807
4734.47 815
4735.12 823
4735.77 850
4736.41 844
4737.06 854
4737.71 900
4738.36 904
4739.01 884
4739.66 880
4740.31 863
4740.96 827
4741.61 850
4742.26 863
4742.91 914
4743.56 833
4744.21 847
4744.86 848
4745.51 925
4746.16 899
4746.81 872
4747.46 870
4748.11 920
4748.76 929
4749.41 904
4750.06 862
4750.71 895
4751.36 939
4752.01 1000
4752.66 978
4753.31 972
4753.96 932
4754.61 993
4755.26 970
4755.92 960
4756.57 888
4757.22 946
4757.87 964
4758.52 973
4759.17 1033
4759.82 1010
4760.47 1091
4761.12 1060
4761.77 1103
4762.42 1161
4763.08 1156
4763.73 1116
4764.38 1108
4765.03 1010
4765.68 943
4766.33 935
4766.98 899
4767.64 962
4768.29 890
4768.94 860
4769.59 884
4770.24 865
4770.89 894
4771.54 897
4772.20 886
4772.85 867
4773.50 816
4774.15 863
4774.80 861
4775.46 896
4776.11 876
4776.76 894
4777.41 899
4778.06 863
4778.72 889
4779.37 877
4780.02 864
4780.67 841
4781.33 894
4781.98 825
4782.63 855
4783.28 918
4783.94 913
4784.59 864
4785.24 908
4785.89 893
4786.55 855
4787.20 881
4787.85 902
4788.51 925
4789.16 896
4789.81 843
4790.46 883
4791.12 918
4791.77 928
4792.42 967
4793.08 982
4793.73 946
4794.38 999
4795.04 993
4795.69 935
4796.34 907
4797.00 963
4797.65 948
4798.30 918
4798.96 1001
4799.61 1021
4800.27 1021
4800.92 1070
4801.57 1056
4802.23 1008
4802.88 1001
4803.53 1018
4804.19 1023
4804.84 981
4805.50 945
4806.15 990
4806.81 977
4807.46 960
4808.11 924
4808.77 885
4809.42 887
4810.08 940
4810.73 941
4811.39 931
4812.04 938
4812.69 911
4813.35 880
4814.00 906
4814.66 878
4815.31 906
4815.97 968
4816.62 918
4817.28 955
4817.93 970
4818.59 1035
4819.24 1056
4819.90 1055
4820.55 1075
4821.21 1092
4821.86 1074
4822.52 1098
4823.17 1091
4823.83 1234
4824.48 1220
4825.14 1152
4825.79 1139
4826.45 1161
4827.11 1128
4827.76 1064
4828.42 1084
4829.07 1155
4829.73 1165
4830.38 1145
4831.04 1079
4831.70 1110
4832.35 1149
4833.01 1143
4833.66 1154
4834.32 1193
4834.98 1221
4835.63 1212
4836.29 1252
4836.94 1286
4837.60 1261
4838.26 1236
4838.91 1286
4839.57 1268
4840.23 1300
4840.88 1308
4841.54 1308
4842.20 1280
4842.85 1313
4843.51 1257
4844.17 1328
4844.82 1294
4845.48 1304
4846.14 1389
4846.79 1363
4847.45 1455
4848.11 1474
4848.76 1501
4849.42 1618
4850.08 1796
4850.73 1822
4851.39 1811
4852.05 1822
4852.71 1714
4853.36 1680
4854.02 1575
4854.68 1574
4855.34 1551
4855.99 1560
4856.65 1556
4857.31 1599
4857.97 1710
4858.62 1717
4859.28 1735
4859.94 1722
4860.60 1717
4861.25 1640
4861.91 1520
4862.57 1513
4863.23 1483
4863.89 1481
4864.54 1436
4865.20 1413
4865.86 1485
4866.52 1430
4867.18 1387
4867.84 1354
4868.49 1402
4869.15 1325
4869.81 1303
4870.47 1308
4871.13 1239
4871.79 1244
4872.44 1251
4873.10 1211
4873.76 1240
4874.42 1233
4875.08 1218
4875.74 1177
4876.40 1270
4877.06 1209
4877.72 1152
4878.37 1207
4879.03 1257
4879.69 1226
4880.35 1203
4881.01 1244
4881.67 1196
4882.33 1187
4882.99 1145
4883.65 1145
4884.31 1179
4884.97 1163
4885.63 1100
4886.29 1135
4886.95 1195
4887.61 1197
4888.26 1159
4888.92 1142
4889.58 1196
4890.24 1210
4890.90 1269
4891.56 1192
4892.22 1230
4892.88 1211
4893.54 1169
4894.20 1116
4894.86 1113
4895.52 1077
4896.18 1119
4896.84 1167
4897.51 1159
4898.17 1127
4898.83 1165
4899.49 1218
4900.15 1232
4900.81 1245
4901.47 1228
4902.13 1148
4902.79 1121
4903.45 1069
4904.11 1018
4904.77 967
4905.43 973
4906.09 989
4906.75 935
4907.41 1002
4908.08 973
4908.74 938
4909.40 886
4910.06 912
4910.72 964
4911.38 960
4912.04 946
4912.70 924
4913.37 847
4914.03 897
4914.69 920
4915.35 874
4916.01 874
4916.67 823
4917.33 803
4918.00 819
4918.66 825
4919.32 869
4919.98 856
4920.64 854
4921.31 894
4921.97 879
4922.63 831
4923.29 875
4923.95 828
4924.62 818
4925.28 864
4925.94 873
4926.60 851
4927.26 815
4927.93 849
4928.59 831
4929.25 789
4929.91 809
4930.58 817
4931.24 832
4931.90 861
4932.56 876
4933.23 872
4933.89 851
4934.55 810
4935.22 798
4935.88 868
4936.54 826
4937.20 840
4937.87 798
4938.53 809
4939.19 807
4939.86 834
4940.52 878
4941.18 832
4941.85 815
4942.51 784
4943.17 775
4943.84 813
4944.50 778
4945.16 720
4945.83 782
4946.49 778
4947.15 795
4947.82 774
4948.48 818
4949.15 802
4949.81 806
4950.47 747
4951.14 762
4951.80 775
4952.47 801
4953.13 748
4953.79 769
4954.46 773
4955.12 795
4955.79 767
4956.45 747
4957.11 775
4957.78 856
4958.44 842
4959.11 833
4959.77 856
4960.44 890
4961.10 936
4961.77 956
4962.43 992
4963.10 1023
4963.76 1014
4964.42 995
4965.09 1003
4965.75 999
4966.42 991
4967.08 938
4967.75 901
4968.41 901
4969.08 874
4969.74 877
4970.41 897
4971.08 893
4971.74 800
4972.41 851
4973.07 885
4973.74 928
4974.40 922
4975.07 917
4975.73 922
4976.40 939
4977.06 966
4977.73 952
4978.40 934
4979.06 906
4979.73 892
4980.39 844
4981.06 839
4981.73 828
4982.39 783
4983.06 762
4983.72 804
4984.39 856
4985.06 825
4985.72 819
4986.39 841
4987.05 767
4987.72 756
4988.39 811
4989.05 817
4989.72 801
4990.39 766
4991.05 775
4991.72 776
4992.39 774
4993.05 745
4993.72 766
4994.39 731
4995.05 751
4995.72 733
4996.39 755
4997.05 734
4997.72 779
4998.39 772
4999.06 726
4999.72 695
5000.39 728
5001.06 730
5001.73 730
5002.39 718
5003.06 668
5003.73 692
5004.39 707
5005.06 694
5005.73 724
5006.40 693
5007.07 753
5007.73 732
5008.40 732
5009.07 699
5009.74 693
5010.40 770
5011.07 767
5011.74 737
5012.41 766
5013.08 802
5013.74 767
5014.41 741
5015.08 735
5015.75 739
5016.42 727
5017.09 693
5017.75 703
5018.42 744
5019.09 727
5019.76 736
5020.43 761
5021.10 788
5021.76 768
5022.43 771
5023.10 803
5023.77 828
5024.44 790
5025.11 787
5025.78 779
5026.45 743
5027.12 778
5027.78 752
5028.45 736
5029.12 742
5029.79 724
5030.46 740
5031.13 674
5031.80 705
5032.47 697
5033.14 696
5033.81 687
5034.48 666
5035.15 696
5035.82 679
5036.49 663
5037.16 677
5037.83 722
5038.50 683
5039.16 718
5039.83 738
5040.50 697
5041.17 646
5041.84 648
5042.51 680
5043.18 664
5043.85 695
5044.52 684
5045.20 704
5045.87 728
5046.54 709
5047.21 671
5047.88 716
5048.55 693
5049.22 722
5049.89 724
5050.56 769
5051.23 712
5051.90 710
5052.57 712
5053.24 712
5053.91 706
5054.58 681
5055.25 700
5055.92 678
5056.60 664
5057.27 684
5057.94 700
5058.61 724
5059.28 660
5059.95 719
5060.62 733
5061.29 706
5061.96 718
5062.64 716
5063.31 700
5063.98 709
5064.65 690
5065.32 725
5065.99 712
5066.66 714
5067.34 720
5068.01 689
5068.68 680
5069.35 730
5070.02 737
5070.70 701
5071.37 713
5072.04 753
5072.71 730
5073.38 703
5074.06 696
5074.73 734
5075.40 709
5076.07 730
5076.74 759
5077.42 763
5078.09 800
5078.76 832
5079.43 866
5080.11 788
5080.78 784
5081.45 824
5082.12 808
5082.80 778
5083.47 795
5084.14 815
5084.82 760
5085.49 770
5086.16 745
5086.83 806
5087.51 735
5088.18 779
5088.85 802
5089.53 843
5090.20 853
5090.87 867
5091.55 816
5092.22 890
5092.89 856
5093.57 826
5094.24 846
5094.91 848
5095.59 815
5096.26 797
5096.93 766
5097.61 751
5098.28 731
5098.96 805
5099.63 810
5100.30 740
5100.98 727
5101.65 783
5102.32 774
5103.00 821
5103.67 824
5104.35 763
5105.02 739
5105.70 771
5106.37 794
5107.04 824
5107.72 783
5108.39 811
5109.07 768
5109.74 730
5110.42 785
5111.09 774
5111.77 798
5112.44 775
5113.11 806
5113.79 799
5114.46 832
5115.14 806
5115.81 810
5116.49 856
5117.16 930
5117.84 995
5118.51 1059
5119.19 1034
5119.86 1049
5120.54 1024
5121.21 1067
5121.89 1062
5122.57 986
5123.24 965
5123.92 928
5124.59 934
5125.27 915
5125.94 830
5126.62 815
5127.29 788
5127.97 811
5128.64 791
5129.32 791
5130.00 796
5130.67 751
5131.35 763
5132.02 751
5132.70 821
5133.38 810
5134.05 839
5134.73 866
5135.40 801
5136.08 762
5136.76 752
5137.43 785
5138.11 792
5138.79 813
5139.46 814
5140.14 816
5140.82 818
5141.49 838
5142.17 764
5142.85 786
5143.52 752
5144.20 744
5144.88 727
5145.55 682
5146.23 680
5146.91 721
5147.58 709
5148.26 704
5148.94 727
5149.61 680
5150.29 711
5150.97 690
5151.65 692
5152.32 720
5153.00 746
5153.68 712
5154.36 703
5155.03 736
5155.71 750
5156.39 705
5157.07 680
5157.74 709
5158.42 704
5159.10 720
5159.78 697
5160.45 696
5161.13 722
5161.81 723
5162.49 695
5163.17 689
5163.84 751
5164.52 727
5165.20 694
5165.88 683
5166.56 698
5167.24 721
5167.91 724
5168.59 682
5169.27 710
5169.95 660
5170.63 678
5171.31 697
5171.98 701
5172.66 662
5173.34 638
5174.02 669
5174.70 677
5175.38 641
5176.06 628
5176.74 643
5177.41 690
5178.09 693
5178.77 713
5179.45 753
5180.13 733
5180.81 713
5181.49 717
5182.17 666
5182.85 723
5183.53 710
5184.21 714
5184.89 697
5185.57 686
5186.24 721
5186.92 672
5187.60 619
5188.28 665
5188.96 679
5189.64 687
5190.32 640
5191.00 680
5191.68 667
5192.36 690
5193.04 627
5193.72 668
5194.40 670
5195.08 681
5195.76 664
5196.44 681
5197.12 688
5197.80 659
5198.48 656
5199.16 683
5199.84 700
5200.52 718
5201.21 674
5201.89 681
5202.57 702
5203.25 700
5203.93 748
5204.61 721
5205.29 694
5205.97 751
5206.65 778
5207.33 720
5208.01 756
5208.69 779
5209.37 733
5210.06 719
5210.74 775
5211.42 801
5212.10 866
5212.78 858
5213.46 815
5214.14 771
5214.82 777
5215.51 776
5216.19 803
5216.87 817
5217.55 787
5218.23 780
5218.91 737
5219.60 734
5220.28 779
5220.96 775
5221.64 833
5222.32 864
5223.00 826
5223.69 839
5224.37 893
5225.05 827
5225.73 758
5226.41 754
5227.10 784
5227.78 754
5228.46 733
5229.14 718
5229.83 760
5230.51 759
5231.19 732
5231.87 702
5232.56 718
5233.24 723
5233.92 714
5234.60 749
5235.29 774
5235.97 750
5236.65 703
5237.34 762
5238.02 773
5238.70 761
5239.38 761
5240.07 786
5240.75 752
5241.43 809
5242.12 806
5242.80 785
5243.48 754
5244.17 754
5244.85 750
5245.53 788
5246.22 746
5246.90 757
5247.58 762
5248.27 790
5248.95 748
5249.63 753
5250.32 799
5251.00 787
5251.69 785
5252.37 861
5253.05 809
5253.74 789
5254.42 760
5255.11 766
5255.79 784
5256.47 733
5257.16 763
5257.84 766
5258.53 701
5259.21 714
5259.89 828
5260.58 853
5261.26 753
5261.95 776
5262.63 806
5263.32 862
5264.00 823
5264.69 790
5265.37 758
5266.06 779
5266.74 785
5267.43 814
5268.11 808
5268.79 760
5269.48 738
5270.16 768
5270.85 815
5271.53 772
5272.22 752
5272.91 783
5273.59 754
5274.28 766
5274.96 780
5275.65 783
5276.33 753
5277.02 720
5277.70 707
5278.39 698
5279.07 734
5279.76 755
5280.45 761
5281.13 797
5281.82 811
5282.50 793
5283.19 764
5283.87 785
5284.56 765
5285.25 752
5285.93 786
5286.62 725
5287.30 731
5287.99 735
5288.68 698
5289.36 700
5290.05 746
5290.74 780
5291.42 753
5292.11 731
5292.79 806
5293.48 783
5294.17 767
5294.85 743
5295.54 776
5296.23 797
5296.91 829
5297.60 830
5298.29 818
5298.98 863
5299.66 953
5300.35 962
5301.04 935
5301.72 909
5302.41 962
5303.10 1061
5303.78 1007
5304.47 970
5305.16 1057
5305.85 1014
5306.53 996
5307.22 979
5307.91 957
5308.60 929
5309.28 939
5309.97 1016
5310.66 1064
5311.35 1108
5312.03 1102
5312.72 1137
5313.41 1189
5314.10 1146
5314.79 1136
5315.47 1144
5316.16 1095
5316.85 1099
5317.54 1075
5318.23 1020
5318.91 1075
5319.60 1082
5320.29 1007
5320.98 986
5321.67 928
5322.36 988
5323.04 949
5323.73 903
5324.42 821
5325.11 821
5325.80 748
5326.49 739
5327.18 771
5327.86 765
5328.55 803
5329.24 785
5329.93 747
5330.62 757
5331.31 779
5332.00 768
5332.69 741
5333.38 789
5334.06 741
5334.75 747
5335.44 747
5336.13 765
5336.82 751
5337.51 785
5338.20 727
5338.89 704
5339.58 797
5340.27 768
5340.96 774
5341.65 743
5342.34 765
5343.03 826
5343.72 806
5344.41 814
5345.10 815
5345.79 834
5346.48 888
5347.17 884
5347.86 879
5348.55 952
5349.24 1008
5349.93 1043
5350.62 1063
5351.31 1039
5352.00 1031
5352.69 1033
5353.38 979
5354.07 907
5354.76 906
5355.45 850
5356.14 830
5356.83 864
5357.52 821
5358.21 764
5358.90 759
5359.59 754
5360.29 768
5360.98 726
5361.67 755
5362.36 742
5363.05 720
5363.74 705
5364.43 752
5365.12 708
5365.81 712
5366.50 706
5367.20 717
5367.89 687
5368.58 697
5369.27 742
5369.96 726
5370.65 700
5371.34 712
5372.04 739
5372.73 731
5373.42 756
5374.11 715
5374.80 728
5375.49 738
5376.19 652
5376.88 711
5377.57 697
5378.26 730
5378.95 692
5379.65 727
5380.34 764
5381.03 711
5381.72 725
5382.42 702
5383.11 655
5383.80 671
5384.49 639
5385.19 691
5385.88 725
5386.57 735
5387.26 751
5387.96 721
5388.65 743
5389.34 804
5390.03 781
5390.73 792
5391.42 806
5392.11 798
5392.80 764
5393.50 771
5394.19 783
5394.88 771
5395.58 797
5396.27 814
5396.96 748
5397.66 704
5398.35 727
5399.04 715
5399.74 774
5400.43 723
5401.12 768
5401.82 752
5402.51 698
5403.20 715
5403.90 746
5404.59 754
5405.29 737
5405.98 724
5406.67 733
5407.37 754
5408.06 745
5408.75 767
5409.45 752
5410.14 743
5410.84 700
5411.53 687
5412.23 710
5412.92 728
5413.61 718
5414.31 787
5415.00 742
5415.70 726
5416.39 773
5417.09 738
5417.78 749
5418.47 758
5419.17 786
5419.86 802
5420.56 806
5421.25 759
5421.95 797
5422.64 807
5423.34 769
5424.03 765
5424.73 784
5425.42 783
5426.12 762
5426.81 709
5427.51 736
5428.20 740
5428.90 748
5429.59 746
5430.29 792
5430.99 749
5431.68 760
5432.38 730
5433.07 729
5433.77 818
5434.46 782
5435.16 803
5435.85 821
5436.55 728
5437.25 798
5437.94 849
5438.64 821
5439.33 785
5440.03 770
5440.73 794
5441.42 874
5442.12 830
5442.81 817
5443.51 816
5444.21 863
5444.90 963
5445.60 1000
5446.29 1026
5446.99 1064
5447.69 1251
5448.38 1197
5449.08 1144
5449.78 1114
5450.47 1132
5451.17 1103
5451.87 1051
5452.56 965
5453.26 941
5453.96 892
5454.65 836
5455.35 866
5456.05 866
5456.75 821
5457.44 923
5458.14 911
5458.84 881
5459.53 920
5460.23 930
5460.93 948
5461.63 962
5462.32 987
5463.02 1005
5463.72 996
5464.42 936
5465.11 918
5465.81 911
5466.51 934
5467.21 954
5467.90 933
5468.60 946
5469.30 943
5470.00 1008
5470.70 983
5471.39 997
5472.09 1011
5472.79 1054
5473.49 1066
5474.19 1047
5474.88 1081
5475.58 1105
5476.28 1129
5476.98 1193
5477.68 1308
5478.38 1477
5479.07 1528
5479.77 1531
5480.47 1713
5481.17 1845
5481.87 1760
5482.57 1749
5483.27 1691
5483.96 1564
5484.66 1415
5485.36 1383
5486.06 1307
5486.76 1261
5487.46 1255
5488.16 1198
5488.86 1215
5489.56 1273
5490.26 1351
5490.96 1305
5491.65 1349
5492.35 1382
5493.05 1330
5493.75 1410
5494.45 1430
5495.15 1406
5495.85 1457
5496.55 1482
5497.25 1500
5497.95 1647
5498.65 1836
5499.35 2135
5500.05 2235
5500.75 2423
5501.45 2608
5502.15 2599
5502.85 2554
5503.55 2355
5504.25 2114
5504.95 1915
5505.65 1656
5506.35 1544
5507.05 1421
5507.75 1234
5508.45 1179
5509.15 1119
5509.85 1169
5510.55 1172
5511.25 1131
5511.95 1132
5512.65 1151
5513.35 1175
5514.05 1119
5514.76 1119
5515.46 1092
5516.16 1114
5516.86 1184
5517.56 1114
5518.26 1082
5518.96 1072
5519.66 1073
5520.36 1090
5521.06 1054
5521.77 1017
5522.47 950
5523.17 982
5523.87 932
5524.57 898
5525.27 922
5525.97 952
5526.67 865
5527.38 875
5528.08 875
5528.78 869
5529.48 898
5530.18 871
5530.88 906
5531.59 911
5532.29 912
5532.99 892
5533.69 858
5534.39 837
5535.10 805
5535.80 811
5536.50 845
5537.20 823
5537.90 796
5538.61 826
5539.31 789
5540.01 869
5540.71 824
5541.42 799
5542.12 836
5542.82 866
5543.52 807
5544.23 782
5544.93 796
5545.63 838
5546.33 823
5547.04 816
5547.74 845
5548.44 858
5549.15 850
5549.85 797
5550.55 835
5551.26 840
5551.96 815
5552.66 782
5553.36 817
5554.07 777
5554.77 791
5555.47 822
5556.18 769
5556.88 768
5557.58 741
5558.29 785
5558.99 822
5559.70 798
5560.40 768
5561.10 845
5561.81 846
5562.51 836
5563.21 791
5563.92 828
5564.62 864
5565.33 859
5566.03 818
5566.73 861
5567.44 859
5568.14 874
5568.85 864
5569.55 809
5570.25 793
5570.96 808
5571.66 811
5572.37 819
5573.07 831
5573.78 817
5574.48 823
5575.19 819
5575.89 835
5576.59 825
5577.30 824
5578.00 811
5578.71 754
5579.41 814
5580.12 816
5580.82 792
5581.53 801
5582.23 745
5582.94 777
5583.64 721
5584.35 721
5585.05 741
5585.76 761
5586.46 777
5587.17 772
5587.88 798
5588.58 777
5589.29 791
5589.99 784
5590.70 766
5591.40 781
5592.11 757
5592.81 786
5593.52 777
5594.23 757
5594.93 769
5595.64 752
5596.34 739
5597.05 724
5597.76 774
5598.46 731
5599.17 740
5599.87 707
5600.58 729
5601.29 705
5601.99 700
5602.70 741
5603.41 746
5604.11 750
5604.82 744
5605.52 743
5606.23 735
5606.94 692
5607.64 702
5608.35 700
5609.06 685
5609.76 701
5610.47 709
5611.18 742
5611.88 766
5612.59 718
5613.30 700
5614.01 667
5614.71 706
5615.42 726
5616.13 741
5616.83 738
5617.54 778
5618.25 786
5618.96 745
5619.66 748
5620.37 766
5621.08 817
5621.79 760
5622.49 814
5623.20 807
5623.91 773
5624.62 769
5625.32 765
5626.03 772
5626.74 768
5627.45 822
5628.16 830
5628.86 866
5629.57 874
5630.28 837
5630.99 811
5631.70 899
5632.40 886
5633.11 871
5633.82 833
5634.53 819
5635.24 876
5635.95 871
5636.65 890
5637.36 922
5638.07 933
5638.78 926
5639.49 974
5640.20 1025
5640.91 1071
5641.61 1003
5642.32 1015
5643.03 1012
5643.74 944
5644.45 902
5645.16 883
5645.87 869
5646.58 878
5647.29 856
5648.00 887
5648.70 890
5649.41 863
5650.12 879
5650.83 847
5651.54 857
5652.25 884
5652.96 894
5653.67 872
5654.38 843
5655.09 856
5655.80 879
5656.51 878
5657.22 893
5657.93 901
5658.64 961
5659.35 993
5660.06 998
5660.77 1007
5661.48 1033
5662.19 1024
5662.90 995
5663.61 951
5664.32 1004
5665.03 984
5665.74 968
5666.45 935
5667.16 883
5667.87 918
5668.58 891
5669.29 885
5670.00 959
5670.71 1010
5671.42 1005
5672.13 1010
5672.84 1012
5673.56 1038
5674.27 993
5674.98 882
5675.69 885
5676.40 885
5677.11 865
5677.82 809
5678.53 869
5679.24 844
5679.95 887
5680.67 882
5681.38 902
5682.09 926
5682.80 908
5683.51 861
5684.22 824
5684.93 861
5685.65 834
5686.36 870
5687.07 854
5687.78 857
5688.49 860
5689.20 836
5689.92 813
5690.63 827
5691.34 838
5692.05 839
5692.76 821
5693.47 811
5694.19 820
5694.90 790
5695.61 801
5696.32 766
5697.04 759
5697.75 770
5698.46 743
5699.17 747
5699.89 761
5700.60 766
5701.31 780
5702.02 740
5702.74 738
5703.45 807
5704.16 776
5704.87 812
5705.59 771
5706.30 790
5707.01 812
5707.72 746
5708.44 771
5709.15 775
5709.86 770
5710.58 711
5711.29 715
5712.00 693
5712.72 722
5713.43 729
5714.14 717
5714.86 756
5715.57 740
5716.28 726
5717.00 673
5717.71 698
5718.42 705
5719.14 735
5719.85 731
5720.56 718
5721.28 792
5721.99 761
5722.71 807
5723.42 773
5724.13 813
5724.85 825
5725.56 788
5726.28 819
5726.99 846
5727.70 863
5728.42 876
5729.13 899
5729.85 801
5730.56 880
5731.28 877
5731.99 841
5732.70 848
5733.42 781
5734.13 791
5734.85 813
5735.56 770
5736.28 773
5736.99 765
5737.71 780
5738.42 755
5739.14 740
5739.85 733
5740.57 728
5741.28 715
5742.00 736
5742.71 728
5743.43 723
5744.14 769
5744.86 761
5745.57 801
5746.29 726
5747.00 756
5747.72 758
5748.43 783
5749.15 790
5749.87 796
5750.58 825
5751.30 809
5752.01 796
5752.73 809
5753.44 843
5754.16 855
5754.88 832
5755.59 842
5756.31 885
5757.02 854
5757.74 869
5758.46 907
5759.17 891
5759.89 932
5760.60 931
5761.32 881
5762.04 896
5762.75 977
5763.47 857
5764.19 907
5764.90 926
5765.62 948
5766.34 986
5767.05 1017
5767.77 1078
5768.49 1258
5769.20 1360
5769.92 1461
5770.64 1549
5771.35 1593
5772.07 1604
5772.79 1601
5773.50 1410
5774.22 1266
5774.94 1168
5775.65 1067
5776.37 1007
5777.09 976
5777.81 967
5778.52 956
5779.24 978
5779.96 933
5780.68 956
5781.39 897
5782.11 964
5782.83 965
5783.55 937
5784.26 964
5784.98 970
5785.70 905
5786.42 939
5787.14 924
5787.85 885
5788.57 872
5789.29 866
5790.01 876
5790.73 840
5791.44 855
5792.16 912
5792.88 862
5793.60 861
5794.32 868
5795.03 832
5795.75 881
5796.47 920
5797.19 916
5797.91 894
5798.63 930
5799.35 956
5800.06 996
5800.78 993
5801.50 992
5802.22 984
5802.94 900
5803.66 879
5804.38 886
5805.10 869
5805.82 839
5806.53 841
5807.25 781
5807.97 791
5808.69 809
5809.41 807
5810.13 795
5810.85 795
5811.57 796
5812.29 805
5813.01 780
5813.73 818
5814.45 748
5815.17 780
5815.89 772
5816.61 751
5817.33 766
5818.05 789
5818.77 793
5819.49 817
5820.20 789
5820.92 798
5821.64 804
5822.36 828
5823.09 800
5823.81 788
5824.53 771
5825.25 772
5825.97 810
5826.69 768
5827.41 728
5828.13 782
5828.85 771
5829.57 771
5830.29 775
5831.01 778
5831.73 764
5832.45 767
5833.17 787
5833.89 754
5834.61 769
5835.33 790
5836.05 744
5836.78 742
5837.50 762
5838.22 770
5838.94 747
5839.66 716
5840.38 731
5841.10 731
5841.82 752
5842.54 723
5843.27 746
5843.99 740
5844.71 738
5845.43 740
5846.15 758
5846.87 750
5847.59 797
5848.32 798
5849.04 745
5849.76 716
5850.48 765
5851.20 763
5851.93 772
5852.65 800
5853.37 812
5854.09 794
5854.81 766
5855.54 825
5856.26 805
5856.98 796
5857.70 815
5858.42 809
5859.15 757
5859.87 749
5860.59 744
5861.31 750
5862.04 794
5862.76 791
5863.48 760
5864.20 756
5864.93 774
5865.65 809
5866.37 746
5867.10 742
5867.82 757
5868.54 802
5869.26 793
5869.99 775
5870.71 758
5871.43 766
5872.16 737
5872.88 751
5873.60 729
5874.33 744
5875.05 781
5875.77 757
5876.50 800
5877.22 787
5877.94 822
5878.67 864
5879.39 862
5880.11 850
5880.84 851
5881.56 839
5882.28 854
5883.01 831
5883.73 899
5884.46 863
5885.18 883
5885.90 892
5886.63 963
5887.35 908
5888.08 905
5888.80 864
5889.52 863
5890.25 883
5890.97 883
5891.70 852
5892.42 852
5893.15 869
5893.87 863
5894.59 876
5895.32 825
5896.04 880
5896.77 884
5897.49 901
5898.22 878
5898.94 935
5899.67 881
5900.39 887
5901.12 910
5901.84 943
5902.57 881
5903.29 889
5904.02 862
5904.74 905
5905.47 924
5906.19 905
5906.92 913
5907.64 907
5908.37 916
5909.09 924
5909.82 943
5910.55 946
5911.27 987
5912.00 955
5912.72 923
5913.45 890
5914.17 926
5914.90 929
5915.63 959
5916.35 973
5917.08 981
5917.80 989
5918.53 1004
5919.25 989
5919.98 994
5920.71 999
5921.43 1001
5922.16 1010
5922.89 1015
5923.61 1031
5924.34 1052
5925.06 1097
5925.79 1085
5926.52 1133
5927.24 1107
5927.97 1075
5928.70 1178
5929.42 1132
5930.15 1199
5930.88 1165
5931.60 1177
5932.33 1266
5933.06 1247
5933.78 1200
5934.51 1207
5935.24 1270
5935.97 1318
5936.69 1308
5937.42 1315
5938.15 1262
5938.87 1329
5939.60 1370
5940.33 1452
5941.06 1399
5941.78 1419
5942.51 1504
5943.24 1472
5943.97 1474
5944.69 1535
5945.42 1571
5946.15 1577
5946.88 1628
5947.60 1659
5948.33 1706
5949.06 1765
5949.79 1789
5950.52 1954
5951.24 2009
5951.97 2171
5952.70 2317
5953.43 2376
5954.16 2403
5954.88 2340
5955.61 2341
5956.34 2325
5957.07 2230
5957.80 2175
5958.53 2089
5959.25 2104
5959.98 2075
5960.71 2018
5961.44 2007
5962.17 2043
5962.90 2083
5963.63 2242
5964.36 2226
5965.08 2263
5965.81 2426
5966.54 2640
5967.27 2717
5968.00 2777
5968.73 2864
5969.46 2807
5970.19 2652
5970.92 2660
5971.65 2590
5972.37 2563
5973.10 2554
5973.83 2552
5974.56 2525
5975.29 2545
5976.02 2508
5976.75 2544
5977.48 2611
5978.21 2646
5978.94 2694
5979.67 2812
5980.40 2847
5981.13 2899
5981.86 3021
5982.59 3107
5983.32 3079
5984.05 3120
5984.78 3205
5985.51 3205
5986.24 3198
5986.97 3164
5987.70 3177
5988.43 3245
5989.16 3146
5989.89 3215
5990.62 3160
5991.35 3144
5992.08 3240
5992.81 3323
5993.54 3298
5994.27 3319
5995.00 3428
5995.74 3450
5996.47 3522
5997.20 3642
5997.93 3582
5998.66 3700
5999.39 3687
6000.12 3694
6000.85 3641
6001.58 3583
6002.31 3548
6003.04 3573
6003.78 3431
6004.51 3347
6005.24 3367
6005.97 3398
6006.70 3499
6007.43 3695
6008.16 3986
6008.90 4434
6009.63 5176
6010.36 6056
6011.09 7047
6011.82 8320
6012.55 9433
6013.29 10270
6014.02 10882
6014.75 11109
6015.48 11050
6016.21 10580
6016.95 9746
6017.68 8702
6018.41 7514
6019.14 6398
6019.87 5586
6020.61 4786
6021.34 4127
6022.07 3675
6022.80 3302
6023.54 2993
6024.27 2886
6025.00 2798
6025.73 2664
6026.47 2509
6027.20 2472
6027.93 2578
6028.66 2557
6029.40 2533
6030.13 2557
6030.86 2406
6031.59 2379
6032.33 2345
6033.06 2258
6033.79 2108
6034.53 2154
6035.26 2010
6035.99 2035
6036.73 1996
6037.46 1962
6038.19 1948
6038.93 1976
6039.66 2023
6040.39 2025
6041.13 2121
6041.86 2089
6042.59 2099
6043.33 2100
6044.06 2155
6044.79 2209
6045.53 2224
6046.26 2200
6047.00 2229
6047.73 2219
6048.46 2301
6049.20 2350
6049.93 2439
6050.67 2563
6051.40 2571
6052.13 2610
6052.87 2750
6053.60 2827
6054.34 2823
6055.07 2750
6055.81 2727
6056.54 2661
6057.27 2557
6058.01 2439
6058.74 2443
6059.48 2381
6060.21 2323
6060.95 2301
6061.68 2254
6062.42 2243
6063.15 2241
6063.89 2278
6064.62 2275
6065.36 2152
6066.09 2134
6066.83 2116
6067.56 2074
6068.30 2094
6069.03 2069
6069.77 1961
6070.50 2037
6071.24 1979
6071.97 1945
6072.71 1966
6073.44 1935
6074.18 1924
6074.91 1919
6075.65 1866
6076.39 1842
6077.12 1843
6077.86 1822
6078.59 1772
6079.33 1815
6080.06 1811
6080.80 1794
6081.54 1744
6082.27 1699
6083.01 1738
6083.74 1661
6084.48 1684
6085.22 1697
6085.95 1628
6086.69 1662
6087.42 1685
6088.16 1638
6088.90 1691
6089.63 1675
6090.37 1624
6091.11 1625
6091.84 1630
6092.58 1664
6093.32 1605
6094.05 1620
6094.79 1629
6095.53 1623
6096.26 1595
6097.00 1581
6097.74 1584
6098.47 1499
6099.21 1527
6099.95 1588
6100.69 1573
6101.42 1561
6102.16 1548
6102.90 1514
6103.63 1539
6104.37 1565
6105.11 1583
6105.85 1477
6106.58 1446
6107.32 1458
6108.06 1524
6108.80 1533
6109.53 1553
6110.27 1564
6111.01 1582
6111.75 1610
6112.49 1646
6113.22 1648
6113.96 1702
6114.70 1675
6115.44 1690
6116.17 1681
6116.91 1704
6117.65 1763
6118.39 1721
6119.13 1752
6119.87 1716
6120.60 1760
6121.34 1724
6122.08 1688
6122.82 1667
6123.56 1715
6124.30 1740
6125.03 1748
6125.77 1691
6126.51 1686
6127.25 1656
6127.99 1627
6128.73 1658
6129.47 1700
6130.21 1681
6130.94 1715
6131.68 1721
6132.42 1692
6133.16 1714
6133.90 1717
6134.64 1761
6135.38 1808
6136.12 1913
6136.86 1862
6137.60 1933
6138.34 2034
6139.08 2102
6139.81 2125
6140.55 2147
6141.29 2195
6142.03 2149
6142.77 2165
6143.51 2180
6144.25 2116
6144.99 2119
6145.73 2084
6146.47 2133
6147.21 2061
6147.95 2078
6148.69 2013
6149.43 2023
6150.17 1953
6150.91 2012
6151.65 2099
6152.39 2112
6153.13 2106
6153.87 2149
6154.61 2235
6155.35 2229
6156.09 2215
6156.83 2228
6157.58 2206
6158.32 2224
6159.06 2342
6159.80 2405
6160.54 2383
6161.28 2468
6162.02 2504
6162.76 2597
6163.50 2693
6164.24 2781
6164.98 2920
6165.72 3055
6166.46 3173
6167.21 3326
6167.95 3418
6168.69 3376
6169.43 3280
6170.17 3211
6170.91 3223
6171.65 3160
6172.39 3171
6173.14 3110
6173.88 2954
6174.62 2956
6175.36 2923
6176.10 2961
6176.84 3060
6177.59 3165
6178.33 3371
6179.07 3593
6179.81 4011
6180.55 4391
6181.30 5032
6182.04 5731
6182.78 6289
6183.52 6572
6184.26 6755
6185.01 6661
6185.75 6346
6186.49 5855
6187.23 5293
6187.97 4802
6188.72 4464
6189.46 4231
6190.20 3881
6190.94 3795
6191.69 3687
6192.43 3602
6193.17 3702
6193.92 3619
6194.66 3494
6195.40 3491
6196.14 3508
6196.89 3511
6197.63 3518
6198.37 3409
6199.12 3407
6199.86 3445
6200.60 3433
6201.34 3437
6202.09 3625
6202.83 3717
6203.57 3982
6204.32 4358
6205.06 5047
6205.80 6088
6206.55 7473
6207.29 9201
6208.03 10973
6208.78 12648
6209.52 13989
6210.27 14325
6211.01 14137
6211.75 13331
6212.50 11836
6213.24 10469
6213.98 8740
6214.73 7172
6215.47 5949
6216.22 4976
6216.96 4233
6217.71 3702
6218.45 3231
6219.19 2940
6219.94 2811
6220.68 2721
6221.43 2580
6222.17 2523
6222.92 2488
6223.66 2382
6224.40 2387
6225.15 2345
6225.89 2195
6226.64 2252
6227.38 2114
6228.13 1998
6228.87 1892
6229.62 1846
6230.36 1826
6231.11 1781
6231.85 1755
6232.60 1714
6233.34 1715
6234.09 1763
6234.83 1869
6235.58 1881
6236.32 1910
6237.07 1911
6237.81 1999
6238.56 2135
6239.30 2303
6240.05 2434
6240.80 2473
6241.54 2381
6242.29 2397
6243.03 2376
6243.78 2331
6244.52 2241
6245.27 2249
6246.02 2227
6246.76 2266
6247.51 2333
6248.25 2316
6249.00 2366
6249.75 2280
6250.49 2306
6251.24 2294
6251.98 2189
6252.73 2099
6253.48 2073
6254.22 2097
6254.97 2026
6255.72 2039
6256.46 2061
6257.21 2019
6257.95 2043
6258.70 1918
6259.45 1949
6260.19 1957
6260.94 1892
6261.69 1926
6262.43 1880
6263.18 1842
6263.93 1876
6264.68 1864
6265.42 1837
6266.17 1804
6266.92 1730
6267.66 1805
6268.41 1840
6269.16 1753
6269.91 1775
6270.65 1838
6271.40 1830
6272.15 1773
6272.89 1769
6273.64 1772
6274.39 1851
6275.14 1847
6275.88 1851
6276.63 1857
6277.38 1844
6278.13 1816
6278.88 1816
6279.62 1823
6280.37 1828
6281.12 1807
6281.87 1748
6282.62 1714
6283.36 1694
6284.11 1585
6284.86 1571
6285.61 1536
6286.36 1553
6287.10 1510
6287.85 1509
6288.60 1501
6289.35 1510
6290.10 1543
6290.85 1507
6291.59 1426
6292.34 1463
6293.09 1435
6293.84 1412
6294.59 1359
6295.34 1389
6296.09 1467
6296.84 1403
6297.58 1418
6298.33 1402
6299.08 1337
6299.83 1346
6300.58 1346
6301.33 1370
6302.08 1351
6302.83 1360
6303.58 1331
6304.33 1328
6305.08 1313
6305.83 1361
6306.58 1351
6307.32 1398
6308.07 1338
6308.82 1383
6309.57 1391
6310.32 1403
6311.07 1427
6311.82 1450
6312.57 1537
6313.32 1470
6314.07 1505
6314.82 1496
6315.57 1549
6316.32 1548
6317.07 1522
6317.82 1569
6318.57 1526
6319.32 1519
6320.07 1469
6320.82 1413
6321.57 1379
6322.32 1353
6323.07 1329
6323.82 1281
6324.58 1278
6325.33 1261
6326.08 1295
6326.83 1282
6327.58 1249
6328.33 1266
6329.08 1269
6329.83 1251
6330.58 1254
6331.33 1304
6332.08 1306
6332.83 1245
6333.58 1254
6334.34 1262
6335.09 1240
6335.84 1219
6336.59 1280
6337.34 1241
6338.09 1249
6338.84 1275
6339.59 1237
6340.35 1267
6341.10 1240
6341.85 1277
6342.60 1288
6343.35 1254
6344.10 1258
6344.86 1275
6345.61 1281
6346.36 1282
6347.11 1314
6347.86 1233
6348.62 1274
6349.37 1285
6350.12 1325
6350.87 1351
6351.62 1447
6352.38 1504
6353.13 1517
6353.88 1553
6354.63 1555
6355.38 1560
6356.14 1606
6356.89 1584
6357.64 1476
6358.39 1432
6359.15 1409
6359.90 1381
6360.65 1356
6361.40 1318
6362.16 1295
6362.91 1321
6363.66 1360
6364.42 1414
6365.17 1411
6365.92 1457
6366.67 1525
6367.43 1685
6368.18 1656
6368.93 1666
6369.69 1679
6370.44 1621
6371.19 1513
6371.95 1503
6372.70 1400
6373.45 1402
6374.21 1400
6374.96 1266
6375.71 1244
6376.47 1310
6377.22 1371
6377.98 1297
6378.73 1310
6379.48 1346
6380.24 1287
6380.99 1375
6381.74 1430
6382.50 1434
6383.25 1376
6384.01 1347
6384.76 1302
6385.51 1305
6386.27 1249
6387.02 1229
6387.78 1251
6388.53 1230
6389.29 1253
6390.04 1273
6390.79 1232
6391.55 1171
6392.30 1207
6393.06 1205
6393.81 1169
6394.57 1168
6395.32 1172
6396.08 1153
6396.83 1179
6397.59 1190
6398.34 1229
6399.10 1229
6399.85 1174
6400.61 1218
6401.36 1135
6402.12 1158
6402.87 1173
6403.63 1140
6404.38 1147
6405.14 1175
6405.89 1170
6406.65 1203
6407.40 1259
6408.16 1213
6408.91 1292
6409.67 1321
6410.43 1284
6411.18 1301
6411.94 1301
6412.69 1257
6413.45 1235
6414.20 1185
6414.96 1234
6415.72 1262
6416.47 1222
6417.23 1191
6417.98 1180
6418.74 1216
6419.50 1248
6420.25 1190
6421.01 1168
6421.77 1163
6422.52 1137
6423.28 1166
6424.03 1177
6424.79 1142
6425.55 1138
6426.30 1147
6427.06 1129
6427.82 1116
6428.57 1097
6429.33 1103
6430.09 1118
6430.84 1145
6431.60 1106
6432.36 1094
6433.11 1104
6433.87 1128
6434.63 1142
6435.39 1154
6436.14 1176
6436.90 1188
6437.66 1214
6438.41 1152
6439.17 1169
6439.93 1201
6440.69 1185
6441.44 1285
6442.20 1242
6442.96 1287
6443.72 1258
6444.47 1251
6445.23 1233
6445.99 1235
6446.75 1180
6447.50 1225
6448.26 1281
6449.02 1255
6449.78 1242
6450.54 1194
6451.29 1227
6452.05 1238
6452.81 1186
6453.57 1216
6454.33 1212
6455.08 1204
6455.84 1234
6456.60 1281
6457.36 1291
6458.12 1282
6458.88 1267
6459.64 1295
6460.39 1291
6461.15 1311
6461.91 1321
6462.67 1342
6463.43 1295
6464.19 1379
6464.95 1450
6465.70 1459
6466.46 1404
6467.22 1431
6467.98 1415
6468.74 1372
6469.50 1394
6470.26 1474
6471.02 1347
6471.78 1410
6472.54 1424
6473.30 1378
6474.05 1424
6474.81 1439
6475.57 1465
6476.33 1461
6477.09 1473
6477.85 1451
6478.61 1509
6479.37 1541
6480.13 1535
6480.89 1589
6481.65 1628
6482.41 1655
6483.17 1649
6483.93 1632
6484.69 1653
6485.45 1672
6486.21 1671
6486.97 1683
6487.73 1751
6488.49 1770
6489.25 1775
6490.01 1821
6490.77 1815
6491.53 1895
6492.29 1926
6493.05 1957
6493.81 2091
6494.57 2034
6495.33 2093
6496.10 2034
6496.86 1973
6497.62 2026
6498.38 1995
6499.14 1956
6499.90 1983
6500.66 1984
6501.42 2106
6502.18 2087
6502.94 2180
6503.70 2382
6504.47 2594
6505.23 2974
6505.99 3620
6506.75 4170
6507.51 4820
6508.27 5468
6509.03 6086
6509.79 6135
6510.56 5848
6511.32 5511
6512.08 5037
6512.84 4475
6513.60 3988
6514.36 3543
6515.13 3132
6515.89 2895
6516.65 2614
6517.41 2475
6518.17 2397
6518.94 2363
6519.70 2335
6520.46 2326
6521.22 2343
6521.98 2401
6522.75 2444
6523.51 2543
6524.27 2679
6525.03 2825
6525.79 3015
6526.56 3241
6527.32 3414
6528.08 3557
6528.84 3639
6529.61 3620
6530.37 3498
6531.13 3487
6531.90 3488
6532.66 3454
6533.42 3607
6534.18 3829
6534.95 4246
6535.71 4727
6536.47 5083
6537.24 5337
6538.00 5300
6538.76 5091
6539.53 4662
6540.29 4169
6541.05 3751
6541.82 3193
6542.58 2888
6543.34 2655
6544.11 2441
6544.87 2276
6545.63 2205
6546.40 2207
6547.16 2089
6547.92 2082
6548.69 2026
6549.45 2038
6550.21 2076
6550.98 2009
6551.74 2008
6552.51 1992
6553.27 1929
6554.03 1995
6554.80 2006
6555.56 2032
6556.33 1951
6557.09 1962
6557.85 1993
6558.62 1948
6559.38 2048
6560.15 2019
6560.91 2060
6561.68 2104
6562.44 2157
6563.21 2235
6563.97 2257
6564.74 2241
6565.50 2233
6566.26 2226
6567.03 2243
6567.79 2249
6568.56 2251
6569.32 2203
6570.09 2189
6570.85 2252
6571.62 2274
6572.38 2285
6573.15 2273
6573.91 2271
6574.68 2350
6575.44 2383
6576.21 2375
6576.98 2421
6577.74 2396
6578.51 2444
6579.27 2457
6580.04 2466
6580.80 2389
6581.57 2415
6582.33 2482
6583.10 2486
6583.87 2450
6584.63 2475
6585.40 2462
6586.16 2460
6586.93 2423
6587.70 2451
6588.46 2458
6589.23 2505
6589.99 2624
6590.76 2816
6591.53 2917
6592.29 3240
6593.06 3413
6593.82 3785
6594.59 4089
6595.36 4273
6596.12 4198
6596.89 4253
6597.66 4023
6598.42 3750
6599.19 3477
6599.96 3205
6600.72 2885
6601.49 2762
6602.26 2562
6603.02 2365
6603.79 2217
6604.56 2150
6605.33 2109
6606.09 2063
6606.86 2020
6607.63 2066
6608.39 2115
6609.16 2068
6609.93 2045
6610.70 2070
6611.46 2035
6612.23 1997
6613.00 1954
6613.77 1965
6614.53 1984
6615.30 1943
6616.07 1874
6616.84 1884
6617.60 1876
6618.37 1898
6619.14 2046
6619.91 2053
6620.68 2130
6621.44 2281
6622.21 2359
6622.98 2395
6623.75 2417
6624.52 2490
6625.28 2417
6626.05 2275
6626.82 2195
6627.59 2094
6628.36 2059
6629.13 1993
6629.89 2003
6630.66 2038
6631.43 2048
6632.20 2153
6632.97 2194
6633.74 2292
6634.51 2402
6635.27 2596
6636.04 2676
6636.81 2637
6637.58 2630
6638.35 2667
6639.12 2657
6639.89 2686
6640.66 2691
6641.43 2676
6642.19 2645
6642.96 2663
6643.73 2642
6644.50 2534
6645.27 2400
6646.04 2258
6646.81 2115
6647.58 2042
6648.35 1905
6649.12 1801
6649.89 1842
6650.66 1776
6651.43 1745
6652.20 1693
6652.97 1662
6653.74 1649
6654.51 1665
6655.28 1668
6656.05 1639
6656.82 1697
6657.59 1606
6658.36 1602
6659.13 1588
6659.90 1589
6660.67 1632
6661.44 1638
6662.21 1607
6662.98 1633
6663.75 1611
6664.52 1588
6665.29 1600
6666.06 1561
6666.83 1591
6667.60 1615
6668.37 1652
6669.14 1648
6669.91 1735
6670.68 1717
6671.46 1713
6672.23 1720
6673.00 1775
6673.77 1808
6674.54 1782
6675.31 1751
6676.08 1765
6676.85 1749
6677.62 1750
6678.40 1744
6679.17 1735
6679.94 1757
6680.71 1761
6681.48 1802
6682.25 1851
6683.02 1882
6683.80 2005
6684.57 2168
6685.34 2288
6686.11 2317
6686.88 2211
6687.65 2143
6688.43 2036
6689.20 1913
6689.97 1847
6690.74 1732
6691.51 1704
6692.29 1631
6693.06 1637
6693.83 1592
6694.60 1522
6695.37 1516
6696.15 1500
6696.92 1511
6697.69 1522
6698.46 1519
6699.24 1482
6700.01 1503
6700.78 1427
6701.55 1461
6702.33 1488
6703.10 1446
6703.87 1410
6704.64 1382
6705.42 1385
6706.19 1405
6706.96 1429
6707.74 1421
6708.51 1386
6709.28 1332
6710.06 1406
6710.83 1362
6711.60 1294
6712.37 1337
6713.15 1305
6713.92 1312
6714.69 1263
6715.47 1251
6716.24 1310
6717.01 1321
6717.79 1258
6718.56 1250
6719.34 1261
6720.11 1309
6720.88 1278
6721.66 1268
6722.43 1311
6723.20 1296
6723.98 1266
6724.75 1293
6725.53 1329
6726.30 1285
6727.07 1268
6727.85 1269
6728.62 1280
6729.40 1302
6730.17 1261
6730.95 1276
6731.72 1339
6732.49 1325
6733.27 1318
6734.04 1293
6734.82 1275
6735.59 1344
6736.37 1363
6737.14 1352
6737.92 1449
6738.69 1379
6739.47 1406
6740.24 1377
6741.01 1353
6741.79 1387
6742.56 1359
6743.34 1401
6744.11 1484
6744.89 1469
6745.67 1416
6746.44 1499
6747.22 1540
6747.99 1536
6748.77 1513
6749.54 1528
6750.32 1581
6751.09 1649
6751.87 1705
6752.64 1836
6753.42 1843
6754.19 1867
6754.97 1789
6755.75 1797
6756.52 1697
6757.30 1671
6758.07 1613
6758.85 1588
6759.63 1629
6760.40 1610
6761.18 1671
6761.95 1606
6762.73 1617
6763.51 1555
6764.28 1574
6765.06 1590
6765.83 1553
6766.61 1515
6767.39 1522
6768.16 1530
6768.94 1534
6769.72 1486
6770.49 1478
6771.27 1478
6772.05 1484
6772.82 1378
6773.60 1366
6774.38 1331
6775.15 1404
6775.93 1343
6776.71 1320
6777.48 1380
6778.26 1406
6779.04 1378
6779.82 1417
6780.59 1373
6781.37 1324
6782.15 1332
6782.92 1382
6783.70 1413
6784.48 1401
6785.26 1424
6786.03 1429
6786.81 1379
6787.59 1340
6788.37 1260
6789.14 1257
6789.92 1306
6790.70 1299
6791.48 1297
6792.25 1224
6793.03 1238
6793.81 1239
6794.59 1229
6795.37 1203
6796.14 1235
6796.92 1280
6797.70 1229
6798.48 1231
6799.26 1251
6800.04 1284
6800.81 1301
6801.59 1305
6802.37 1339
6803.15 1370
6803.93 1396
6804.71 1401
6805.48 1354
6806.26 1337
6807.04 1399
6807.82 1404
6808.60 1319
6809.38 1270
6810.16 1272
6810.94 1265
6811.71 1271
6812.49 1260
6813.27 1290
6814.05 1282
6814.83 1301
6815.61 1284
6816.39 1316
6817.17 1339
6817.95 1311
6818.73 1353
6819.51 1343
6820.29 1310
6821.07 1340
6821.84 1314
6822.62 1306
6823.40 1300
6824.18 1300
6824.96 1299
6825.74 1313
6826.52 1319
6827.30 1315
6828.08 1299
6828.86 1289
6829.64 1299
6830.42 1239
6831.20 1211
6831.98 1275
6832.76 1270
6833.54 1297
6834.32 1299
6835.10 1396
6835.88 1480
6836.66 1594
6837.44 1660
6838.22 1832
6839.01 1935
6839.79 1964
6840.57 1961
6841.35 1970
6842.13 1868
6842.91 1799
6843.69 1815
6844.47 1733
6845.25 1684
6846.03 1644
6846.81 1710
6847.59 1843
6848.37 2023
6849.16 2256
6849.94 2395
6850.72 2579
6851.50 2772
6852.28 2737
6853.06 2655
6853.84 2615
6854.62 2333
6855.41 2058
6856.19 1914
6856.97 1801
6857.75 1642
6858.53 1573
6859.31 1495
6860.10 1402
6860.88 1396
6861.66 1394
6862.44 1420
6863.22 1365
6864.00 1343
6864.79 1420
6865.57 1443
6866.35 1420
6867.13 1448
6867.91 1475
6868.70 1471
6869.48 1469
6870.26 1452
6871.04 1468
6871.83 1421
6872.61 1461
6873.39 1438
6874.17 1499
6874.96 1540
6875.74 1478
6876.52 1510
6877.30 1597
6878.09 1607
6878.87 1661
6879.65 1787
6880.43 1902
6881.22 1975
6882.00 2088
6882.78 2183
6883.57 2181
6884.35 2137
6885.13 2230
6885.92 2312
6886.70 2432
6887.48 2598
6888.27 2776
6889.05 2943
6889.83 2984
6890.62 2873
6891.40 2707
6892.18 2496
6892.97 2352
6893.75 2152
6894.53 1989
6895.32 1950
6896.10 1883
6896.88 1840
6897.67 1880
6898.45 1884
6899.24 1821
6900.02 1786
6900.80 1876
6901.59 1829
6902.37 1837
6903.16 1786
6903.94 1776
6904.73 1816
6905.51 1870
6906.29 1847
6907.08 1820
6907.86 1775
6908.65 1765
6909.43 1761
6910.22 1743
6911.00 1723
6911.79 1713
6912.57 1691
6913.35 1604
6914.14 1589
6914.92 1652
6915.71 1603
6916.49 1581
6917.28 1549
6918.06 1662
6918.85 1659
6919.63 1649
6920.42 1630
6921.20 1604
6921.99 1662
6922.78 1678
6923.56 1633
6924.35 1650
6925.13 1659
6925.92 1770
6926.70 1792
6927.49 1766
6928.27 1752
6929.06 1755
6929.84 1794
6930.63 1781
6931.42 1775
6932.20 1792
6932.99 1783
6933.77 1743
6934.56 1804
6935.35 1831
6936.13 1831
6936.92 1842
6937.70 1873
6938.49 1998
6939.28 2053
6940.06 2181
6940.85 2324
6941.63 2384
6942.42 2432
6943.21 2503
6943.99 2581
6944.78 2726
6945.57 2847
6946.35 2841
6947.14 2814
6947.93 2810
6948.71 2908
6949.50 3013
6950.29 2887
6951.07 2735
6951.86 2670
6952.65 2644
6953.44 2501
6954.22 2335
6955.01 2293
6955.80 2337
6956.58 2321
6957.37 2293
6958.16 2360
6958.95 2309
6959.73 2339
6960.52 2368
6961.31 2267
6962.09 2361
6962.88 2447
6963.67 2423
6964.46 2474
6965.25 2524
6966.03 2682
6966.82 2885
6967.61 2967
6968.40 3094
6969.18 3147
6969.97 3299
6970.76 3443
6971.55 3443
6972.34 3430
6973.12 3309
6973.91 3326
6974.70 3283
6975.49 3256
6976.28 3305
6977.07 3327
6977.85 3512
6978.64 3630
6979.43 3846
6980.22 4245
6981.01 4658
6981.80 5445
6982.59 6648
6983.37 8140
6984.16 9778
6984.95 11568
6985.74 13040
6986.53 13829
6987.32 13892
6988.11 13220
6988.90 11916
6989.69 10407
6990.47 8798
6991.26 7236
6992.05 5982
6992.84 4928
6993.63 4090
6994.42 3519
6995.21 3126
6996.00 2826
6996.79 2543
6997.58 2373
6998.37 2325
6999.16 2257
6999.95 2175
7000.74 2076
7001.53 2044
7002.32 2022
7003.11 2033
7003.90 1954
7004.69 1814
7005.48 1778
7006.27 1747
7007.06 1647
7007.85 1537
7008.64 1612
7009.43 1655
7010.22 1704
7011.01 1852
7011.80 1828
7012.59 1848
7013.38 1951
7014.17 1969
7014.96 1976
7015.75 1916
7016.54 1859
7017.33 1828
7018.12 1798
7018.91 1756
7019.70 1758
7020.49 1771
7021.28 1805
7022.07 1870
7022.87 1958
7023.66 1956
7024.45 1965
7025.24 2026
7026.03 2128
7026.82 2064
7027.61 1967
7028.40 1961
7029.19 1928
7029.99 1897
7030.78 1921
7031.57 1855
7032.36 1770
7033.15 1774
7033.94 1778
7034.74 1796
7035.53 1901
7036.32 2005
7037.11 2051
7037.90 2056
7038.69 2069
7039.49 2029
7040.28 2024
7041.07 1984
7041.86 1965
7042.65 1896
7043.45 1941
7044.24 1797
7045.03 1893
7045.82 1877
7046.61 1895
7047.41 1934
7048.20 2040
7048.99 2125
7049.78 2091
7050.58 2192
7051.37 2255
7052.16 2185
7052.95 2138
7053.75 2052
7054.54 1983
7055.33 1900
7056.13 1809
7056.92 1783
7057.71 1770
7058.50 1717
7059.30 1710
7060.09 1721
7060.88 1710
7061.68 1677
7062.47 1670
7063.26 1702
7064.06 1668
7064.85 1654
7065.64 1535
7066.44 1509
7067.23 1505
7068.02 1531
7068.82 1494
7069.61 1472
7070.40 1454
7071.20 1411
7071.99 1373
7072.78 1397
7073.58 1385
7074.37 1342
7075.17 1323
7075.96 1329
7076.75 1324
7077.55 1324
7078.34 1298
7079.14 1331
7079.93 1289
7080.72 1330
7081.52 1297
7082.31 1270
7083.11 1258
7083.90 1267
7084.70 1292
7085.49 1263
7086.28 1324
7087.08 1280
7087.87 1372
7088.67 1406
7089.46 1331
7090.26 1312
7091.05 1272
7091.85 1264
7092.64 1219
7093.44 1211
7094.23 1130
7095.03 1167
7095.82 1120
7096.62 1128
7097.41 1087
7098.21 1027
7099.00 1091
7099.80 1135
7100.59 1126
7101.39 1105
7102.18 1140
7102.98 1026
7103.77 1093
7104.57 1047
7105.37 1063
7106.16 1038
7106.96 1021
7107.75 1024
7108.55 1043
7109.34 981
7110.14 997
7110.94 1026
7111.73 1040
7112.53 1045
7113.32 1025
7114.12 1004
7114.92 1011
7115.71 998
7116.51 1018
7117.30 1022
7118.10 1023
7118.90 1032
7119.69 1046
7120.49 1032
7121.29 1005
7122.08 1020
7122.88 1043
7123.68 1056
7124.47 1029
7125.27 1031
7126.07 1043
7126.86 1018
7127.66 1052
7128.46 1113
7129.25 1112
7130.05 1132
7130.85 1138
7131.64 1127
7132.44 1097
7133.24 1088
7134.04 1074
7134.83 1063
7135.63 1044
7136.43 1007
7137.23 983
7138.02 993
7138.82 975
7139.62 1013
7140.42 1001
7141.21 983
7142.01 1003
7142.81 1024
7143.61 948
7144.40 909
7145.20 973
7146.00 903
7146.80 933
7147.59 888
7148.39 871
7149.19 893
7149.99 974
7150.79 914
7151.59 881
7152.38 871
7153.18 920
7153.98 895
7154.78 956
7155.58 950
7156.38 950
7157.17 976
7157.97 970
7158.77 961
7159.57 977
7160.37 943
7161.17 900
7161.97 927
7162.76 926
7163.56 936
7164.36 905
7165.16 909
7165.96 879
7166.76 890
7167.56 895
7168.36 927
7169.16 913
7169.96 908
7170.75 862
7171.55 828
7172.35 824
7173.15 838
7173.95 836
7174.75 820
7175.55 814
7176.35 803
7177.15 823
7177.95 826
7178.75 850
7179.55 878
7180.35 885
7181.15 890
7181.95 932
7182.75 948
7183.55 922
7184.35 962
7185.15 926
7185.95 897
7186.75 878
7187.55 865
7188.35 859
7189.15 804
7189.95 781
7190.75 761
7191.55 797
7192.35 820
7193.15 816
7193.95 836
7194.75 861
7195.55 885
7196.35 828
7197.15 830
7197.95 846
7198.76 804
7199.56 845
7200.36 856
7201.16 866
7201.96 790
7202.76 869
7203.56 849
7204.36 835
7205.16 826
7205.96 822
7206.77 832
7207.57 811
7208.37 845
7209.17 816
7209.97 803
7210.77 839
7211.57 852
7212.38 883
7213.18 900
7213.98 903
7214.78 886
7215.58 922
7216.38 908
7217.19 883
7217.99 876
7218.79 893
7219.59 950
7220.39 900
7221.20 879
7222.00 929
7222.80 932
7223.60 934
7224.40 881
7225.21 865
7226.01 872
7226.81 923
7227.61 888
7228.42 837
7229.22 852
7230.02 894
7230.82 847
7231.63 876
7232.43 937
7233.23 958
7234.03 985
7234.84 1015
7235.64 1052
7236.44 1071
7237.25 1147
7238.05 1113
7238.85 1071
7239.65 1034
7240.46 979
7241.26 986
7242.06 995
7242.87 996
7243.67 915
7244.47 936
7245.28 971
7246.08 966
7246.88 935
7247.69 944
7248.49 955
7249.30 973
7250.10 944
7250.90 934
7251.71 952
7252.51 968
7253.31 964
7254.12 946
7254.92 957
7255.73 882
7256.53 938
7257.33 977
7258.14 989
7258.94 931
7259.75 980
7260.55 962
7261.35 970
7262.16 914
7262.96 948
7263.77 967
7264.57 993
7265.38 978
7266.18 1014
7266.99 949
7267.79 938
7268.59 991
7269.40 1026
7270.20 992
7271.01 977
7271.81 1023
7272.62 998
7273.42 1007
7274.23 1002
7275.03 984
7275.84 1005
7276.64 1061
7277.45 1035
7278.25 1047
7279.06 1029
7279.86 1064
7280.67 1191
7281.48 1327
7282.28 1423
7283.09 1545
7283.89 1745
7284.70 1781
7285.50 1870
7286.31 1856
7287.11 1792
7287.92 1660
7288.73 1511
7289.53 1464
7290.34 1332
7291.14 1194
7291.95 1163
7292.76 1113
7293.56 1094
7294.37 1054
7295.17 1080
7295.98 1084
7296.79 1075
7297.59 1070
7298.40 1038
7299.21 1107
7300.01 1126
7300.82 1110
7301.62 1112
7302.43 1152
7303.24 1120
7304.04 1153
7304.85 1166
7305.66 1118
7306.46 1135
7307.27 1181
7308.08 1204
7308.89 1263
7309.69 1326
7310.50 1390
7311.31 1374
7312.11 1380
7312.92 1367
7313.73 1381
7314.53 1318
7315.34 1370
7316.15 1405
7316.96 1529
7317.76 1687
7318.57 1800
7319.38 1966
7320.19 2067
7320.99 2084
7321.80 2061
7322.61 2010
7323.42 1920
7324.22 1796
7325.03 1599
7325.84 1519
7326.65 1388
7327.46 1309
7328.26 1255
7329.07 1285
7329.88 1179
7330.69 1111
7331.50 1171
7332.30 1186
7333.11 1177
7333.92 1150
7334.73 1117
7335.54 1131
7336.35 1145
7337.15 1164
7337.96 1220
7338.77 1224
7339.58 1253
7340.39 1205
7341.20 1228
7342.01 1200
7342.82 1218
7343.62 1205
7344.43 1141
7345.24 1065
7346.05 1104
7346.86 1130
7347.67 1107
7348.48 1070
7349.29 1035
7350.10 1055
7350.91 1063
7351.71 1049
7352.52 996
7353.33 978
7354.14 1051
7354.95 1024
7355.76 1062
7356.57 1077
7357.38 1093
7358.19 1087
7359.00 1104
7359.81 1100
7360.62 1123
7361.43 1178
7362.24 1179
7363.05 1184
7363.86 1190
7364.67 1232
7365.48 1241
7366.29 1218
7367.10 1232
7367.91 1184
7368.72 1123
7369.53 1142
7370.34 1100
7371.15 1111
7371.96 1059
7372.77 1058
7373.58 1077
7374.39 1079
7375.20 1058
7376.01 1080
7376.82 1067
7377.63 1157
7378.45 1199
7379.26 1248
7380.07 1354
7380.88 1388
7381.69 1476
7382.50 1473
7383.31 1441
7384.12 1378
7384.93 1308
7385.74 1226
7386.56 1193
7387.37 1119
7388.18 1026
7388.99 1042
7389.80 987
7390.61 998
7391.42 982
7392.24 983
7393.05 926
7393.86 921
7394.67 943
7395.48 954
7396.29 933
7397.10 908
7397.92 927
7398.73 958
7399.54 986
7400.35 1034
7401.16 1022
7401.98 989
7402.79 1020
7403.60 1018
7404.41 963
7405.23 1007
7406.04 979
7406.85 935
7407.66 908
7408.47 906
7409.29 877
7410.10 914
7410.91 921
7411.72 861
7412.54 865
7413.35 858
7414.16 832
7414.98 814
7415.79 787
7416.60 805
7417.41 772
7418.23 775
7419.04 782
7419.85 805
7420.67 806
7421.48 790
7422.29 763
7423.11 760
7423.92 757
7424.73 752
7425.54 801
7426.36 734
7427.17 768
7427.99 804
7428.80 783
7429.61 772
7430.43 764
7431.24 791
7432.05 786
7432.87 779
7433.68 793
7434.49 761
7435.31 775
7436.12 780
7436.94 754
7437.75 729
7438.56 784
7439.38 809
7440.19 815
7441.01 801
7441.82 802
7442.64 789
7443.45 740
7444.26 759
7445.08 802
7445.89 784
7446.71 795
7447.52 769
7448.34 794
7449.15 795
7449.97 794
7450.78 757
7451.59 783
7452.41 791
7453.22 818
7454.04 780
7454.85 790
7455.67 767
7456.48 733
7457.30 755
7458.11 771
7458.93 762
7459.74 752
7460.56 763
7461.38 771
7462.19 733
7463.01 709
7463.82 732
7464.64 762
7465.45 759
7466.27 782
7467.08 770
7467.90 770
7468.72 780
7469.53 826
7470.35 770
7471.16 763
7471.98 795
7472.79 807
7473.61 808
7474.43 799
7475.24 843
7476.06 807
7476.87 759
7477.69 757
7478.51 726
7479.32 767
7480.14 796
7480.96 753
7481.77 721
7482.59 749
7483.41 733
7484.22 782
7485.04 788
7485.85 790
7486.67 765
7487.49 741
7488.31 752
7489.12 752
7489.94 734
7490.76 718
7491.57 716
7492.39 699
7493.21 685
7494.02 738
7494.84 779
7495.66 730
7496.48 737
7497.29 739
7498.11 716
7498.93 735
7499.74 707
7500.56 750
7501.38 754
7502.20 734
7503.01 722
7503.83 774
7504.65 775
7505.47 743
7506.29 771
7507.10 743
7507.92 776
7508.74 764
7509.56 753
7510.37 745
7511.19 724
7512.01 770
7512.83 764
7513.65 725
7514.47 702
7515.28 730
7516.10 724
7516.92 732
7517.74 721
7518.56 693
7519.38 706
7520.19 740
7521.01 740
7521.83 744
7522.65 722
7523.47 726
7524.29 741
7525.11 736
7525.92 762
7526.74 742
7527.56 748
7528.38 738
7529.20 815
7530.02 807
7530.84 760
7531.66 747
7532.48 748
7533.30 767
7534.12 758
7534.93 758
7535.75 736
7536.57 748
7537.39 738
7538.21 760
7539.03 754
7539.85 727
7540.67 744
7541.49 699
7542.31 733
7543.13 745
7543.95 786
7544.77 800
7545.59 818
7546.41 794
7547.23 807
7548.05 768
7548.87 803
7549.69 829
7550.51 796
7551.33 798
7552.15 788
7552.97 789
7553.79 785
7554.61 811
7555.43 823
7556.25 815
7557.07 817
7557.89 817
7558.71 851
7559.53 834
7560.36 853
7561.18 814
7562.00 849
7562.82 810
7563.64 853
7564.46 866
7565.28 871
7566.10 867
7566.92 821
7567.74 867
7568.56 866
7569.39 886
7570.21 882
7571.03 868
7571.85 901
7572.67 901
7573.49 894
7574.31 852
7575.14 897
7575.96 892
7576.78 875
7577.60 875
7578.42 850
7579.24 900
7580.06 936
7580.89 878
7581.71 904
7582.53 894
7583.35 944
7584.17 953
7585.00 956
7585.82 957
7586.64 990
7587.46 1013
7588.29 1032
7589.11 1048
7589.93 1065
7590.75 1072
7591.57 1054
7592.40 1066
7593.22 1020
7594.04 1037
7594.86 1049
7595.69 1098
7596.51 1121
7597.33 1159
7598.15 1163
7598.98 1135
7599.80 1166
7600.62 1176
7601.45 1211
7602.27 1297
7603.09 1324
7603.92 1396
7604.74 1435
7605.56 1461
7606.38 1502
7607.21 1413
7608.03 1383
7608.85 1337
7609.68 1292
7610.50 1283
7611.32 1225
7612.15 1209
7612.97 1187
7613.80 1191
7614.62 1212
7615.44 1246
7616.27 1362
7617.09 1375
7617.91 1396
7618.74 1491
7619.56 1524
7620.39 1480
7621.21 1435
7622.03 1428
7622.86 1412
7623.68 1374
7624.51 1406
7625.33 1381
7626.15 1303
7626.98 1373
7627.80 1402
7628.63 1397
7629.45 1508
7630.28 1514
7631.10 1566
7631.93 1547
7632.75 1615
7633.58 1639
7634.40 1546
7635.22 1515
7636.05 1388
7636.87 1274
7637.70 1191
7638.52 1162
7639.35 1156
7640.17 1062
7641.00 1070
7641.82 1086
7642.65 1098
7643.47 1124
7644.30 1169
7645.13 1198
7645.95 1233
7646.78 1206
7647.60 1229
7648.43 1258
7649.25 1279
7650.08 1190
7650.90 1140
7651.73 1128
7652.55 1101
7653.38 1047
7654.21 963
7655.03 948
7655.86 908
7656.68 888
7657.51 911
7658.34 865
7659.16 831
7659.99 875
7660.81 867
7661.64 860
7662.47 884
7663.29 910
7664.12 852
7664.95 885
7665.77 866
7666.60 877
7667.42 912
7668.25 868
7669.08 833
7669.90 853
7670.73 844
7671.56 873
7672.38 804
7673.21 820
7674.04 840
7674.87 811
7675.69 835
7676.52 832
7677.35 832
7678.17 839
7679.00 898
7679.83 873
7680.65 856
7681.48 872
7682.31 905
7683.14 958
7683.96 1016
7684.79 1096
7685.62 1106
7686.45 1109
7687.27 1110
7688.10 1009
7688.93 996
7689.76 951
7690.58 887
7691.41 861
7692.24 877
7693.07 865
7693.90 879
7694.72 909
7695.55 888
7696.38 897
7697.21 931
7698.04 1009
7698.86 1012
7699.69 1000
7700.52 955
7701.35 923
7702.18 896
7703.01 883
7703.83 897
7704.66 836
7705.49 849
7706.32 829
7707.15 815
7707.98 810
7708.81 819
7709.63 812
7710.46 825
7711.29 808
7712.12 799
7712.95 811
7713.78 758
7714.61 771
7715.44 786
7716.27 777
7717.10 782
7717.93 783
7718.75 741
7719.58 752
7720.41 746
7721.24 770
7722.07 759
7722.90 719
7723.73 712
7724.56 746
7725.39 720
7726.22 797
7727.05 785
7727.88 787
7728.71 762
7729.54 791
7730.37 771
7731.20 792
7732.03 785
7732.86 744
7733.69 691
7734.52 740
7735.35 679
7736.18 729
7737.01 729
7737.84 708
7738.67 723
7739.50 712
7740.33 714
7741.16 671
7741.99 698
7742.82 677
7743.65 711
7744.48 739
7745.31 733
7746.14 751
7746.98 760
7747.81 803
7748.64 822
7749.47 826
7750.30 791
7751.13 807
7751.96 787
7752.79 754
7753.62 723
7754.45 741
7755.29 703
7756.12 682
7756.95 673
7757.78 715
7758.61 723
7759.44 738
7760.27 713
7761.11 672
7761.94 666
7762.77 678
7763.60 695
7764.43 680
7765.26 652
7766.10 672
7766.93 666
7767.76 685
7768.59 645
7769.42 657
7770.26 698
7771.09 697
7771.92 704
7772.75 681
7773.58 685
7774.42 706
7775.25 656
7776.08 680
7776.91 699
7777.75 676
7778.58 699
7779.41 706
7780.24 681
7781.08 669
7781.91 697
7782.74 698
7783.57 694
7784.41 743
7785.24 696
7786.07 711
7786.91 685
7787.74 682
7788.57 690
7789.40 678
7790.24 681
7791.07 695
7791.90 685
7792.74 706
7793.57 690
7794.40 755
7795.24 748
7796.07 782
7796.90 748
7797.74 737
7798.57 730
7799.40 739
7800.24 789
7801.07 794
7801.91 749
7802.74 778
7803.57 790
7804.41 826
7805.24 789
7806.07 779
7806.91 784
7807.74 802
7808.58 821
7809.41 823
7810.25 856
7811.08 910
7811.91 966
7812.75 974
7813.58 946
7814.42 968
7815.25 1017
7816.09 1045
7816.92 1024
7817.75 1027
7818.59 1079
7819.42 1031
7820.26 1030
7821.09 1014
7821.93 1087
7822.76 1118
7823.60 1122
7824.43 1114
7825.27 1110
7826.10 1117
7826.94 1037
7827.77 999
7828.61 989
7829.44 1023
7830.28 985
7831.11 964
7831.95 1051
7832.78 1089
7833.62 1127
7834.46 1166
7835.29 1164
7836.13 1162
7836.96 1184
7837.80 1140
7838.63 1050
7839.47 1030
7840.31 971
7841.14 972
7841.98 920
7842.81 938
7843.65 899
7844.48 879
7845.32 899
7846.16 892
7846.99 905
7847.83 878
7848.67 869
7849.50 841
7850.34 827
7851.17 805
7852.01 845
7852.85 873
7853.68 844
7854.52 841
7855.36 847
7856.19 831
7857.03 834
7857.87 865
7858.70 842
7859.54 814
7860.38 832
7861.21 793
7862.05 766
7862.89 836
7863.72 818
7864.56 808
7865.40 781
7866.24 813
7867.07 843
7867.91 821
7868.75 839
7869.59 840
7870.42 904
7871.26 895
7872.10 904
7872.94 895
7873.77 917
7874.61 955
7875.45 1004
7876.29 1097
7877.12 1183
7877.96 1241
7878.80 1253
7879.64 1249
7880.47 1267
7881.31 1254
7882.15 1238
7882.99 1203
7883.83 1097
7884.66 1064
7885.50 993
7886.34 1041
7887.18 981
7888.02 993
7888.86 948
7889.69 971
7890.53 999
7891.37 1045
7892.21 1039
7893.05 1083
7893.89 1081
7894.73 1021
7895.56 1024
7896.40 969
7897.24 958
7898.08 918
7898.92 891
7899.76 912
7900.60 875
7901.44 891
7902.28 852
7903.12 888
7903.95 853
7904.79 825
7905.63 865
7906.47 857
7907.31 843
7908.15 848
7908.99 854
7909.83 844
7910.67 821
7911.51 918
7912.35 919
7913.19 890
7914.03 938
7914.87 980
7915.71 1017
7916.55 1097
7917.39 1140
7918.23 1170
7919.07 1204
7919.91 1192
7920.75 1197
7921.59 1138
7922.43 1040
7923.27 1049
7924.11 973
7924.95 902
7925.79 834
7926.63 828
7927.47 810
7928.31 794
7929.15 784
7929.99 763
7930.83 786
7931.67 774
7932.51 780
7933.35 780
7934.19 792
7935.04 799
7935.88 805
7936.72 818
7937.56 825
7938.40 775
7939.24 784
7940.08 808
7940.92 811
7941.76 771
7942.60 774
7943.45 840
7944.29 808
7945.13 826
7945.97 848
7946.81 840
7947.65 873
7948.49 909
7949.34 891
7950.18 901
7951.02 923
7951.86 923
7952.70 933
7953.54 976
7954.39 999
7955.23 1048
7956.07 1095
7956.91 1136
7957.75 1115
7958.60 1101
7959.44 1031
7960.28 987
7961.12 976
7961.96 949
7962.81 927
7963.65 970
7964.49 962
7965.33 983
7966.18 1049
7967.02 1136
7967.86 1103
7968.70 1147
7969.55 1116
7970.39 1079
7971.23 1051
7972.08 1012
7972.92 917
7973.76 869
7974.60 820
7975.45 862
7976.29 808
7977.13 841
7977.98 796
7978.82 780
7979.66 749
7980.51 789
7981.35 781
7982.19 756
7983.04 781
7983.88 804
7984.72 765
7985.57 754
7986.41 733
7987.25 761
7988.10 686
7988.94 731
7989.78 697
7990.63 727
7991.47 704
7992.32 660
7993.16 677
7994.00 673
7994.85 677
7995.69 677
7996.54 666
7997.38 630
7998.22 655
7999.07 658
7999.91 662
8000.76 632
8001.60 645
8002.45 646
8003.29 590
8004.13 631
8004.98 605
8005.82 597
8006.67 580
8007.51 586
8008.36 589
8009.20 572
8010.05 590
8010.89 575
8011.74 577
8012.58 591
8013.43 572
8014.27 595
8015.12 596
8015.96 583
8016.81 577
8017.65 551
8018.50 579
8019.34 594
8020.19 583
8021.03 616
8021.88 565
8022.72 583
8023.57 584
8024.41 562
8025.26 574
8026.11 617
8026.95 632
8027.80 581
8028.64 606
8029.49 580
8030.33 565
8031.18 564
8032.03 606
8032.87 542
8033.72 588
8034.56 590
8035.41 598
8036.26 594
8037.10 619
8037.95 615
8038.80 598
8039.64 602
8040.49 554
8041.34 607
8042.18 595
8043.03 599
8043.87 579
8044.72 573
8045.57 580
8046.41 596
8047.26 586
8048.11 572
8048.96 564
8049.80 554
8050.65 595
8051.50 548
8052.34 584
8053.19 594
8054.04 556
8054.88 580
8055.73 555
8056.58 565
8057.43 571
8058.27 540
8059.12 557
8059.97 554
8060.82 561
8061.66 561
8062.51 557
8063.36 544
8064.21 537
8065.05 553
8065.90 549
8066.75 550
8067.60 547
8068.44 516
8069.29 500
8070.14 527
8070.99 532
8071.84 568
8072.68 553
8073.53 552
8074.38 547
8075.23 511
8076.08 524
8076.93 530
8077.77 525
8078.62 503
8079.47 502
8080.32 496
8081.17 498
8082.02 485
8082.87 500
8083.71 481
8084.56 521
8085.41 528
8086.26 502
8087.11 496
8087.96 508
8088.81 530
8089.66 510
8090.51 498
8091.35 518
8092.20 526
8093.05 525
8093.90 508
8094.75 524
8095.60 500
8096.45 501
8097.30 520
8098.15 488
8099.00 472
8099.85 504
8100.70 536
8101.55 533
8102.40 523
8103.25 520
8104.10 486
8104.95 481
8105.80 520
8106.65 512
8107.50 501
8108.35 495
8109.20 482
8110.05 475
8110.90 520
8111.75 523
8112.60 492
8113.45 512
8114.30 501
8115.15 502
8116.00 544
8116.85 511
8117.70 522
8118.55 532
8119.40 563
8120.25 518
8121.10 525
8121.95 534
8122.80 564
8123.65 562
8124.50 520
8125.35 514
8126.20 531
8127.06 547
8127.91 548
8128.76 545
8129.61 556
8130.46 540
8131.31 571
8132.16 592
8133.01 598
8133.86 602
8134.72 569
8135.57 596
8136.42 592
8137.27 561
8138.12 574
8138.97 562
8139.83 545
8140.68 534
8141.53 556
8142.38 542
8143.23 542
8144.08 551
8144.94 543
8145.79 545
8146.64 534
8147.49 565
8148.34 504
8149.20 551
8150.05 539
8150.90 552
8151.75 575
8152.60 547
8153.46 597
8154.31 568
8155.16 581
8156.01 626
8156.87 601
8157.72 638
8158.57 591
8159.42 569
8160.28 576
8161.13 523
8161.98 503
8162.84 509
8163.69 508
8164.54 559
8165.39 562
8166.25 506
8167.10 507
8167.95 536
8168.81 537
8169.66 526
8170.51 494
8171.37 488
8172.22 479
8173.07 483
8173.93 497
8174.78 475
8175.63 494
8176.49 490
8177.34 499
8178.19 476
8179.05 455
8179.90 473
8180.76 471
8181.61 474
8182.46 434
8183.32 446
8184.17 474
8185.02 443
8185.88 464
8186.73 454
8187.59 482
8188.44 464
8189.30 481
8190.15 494
8191.00 492
8191.86 479
8192.71 465
8193.57 465
8194.42 480
8195.28 523
8196.13 490
8196.99 488
8197.84 476
8198.69 508
8199.55 491
8200.40 452
8201.26 445
8202.11 469
8202.97 496
8203.82 482
8204.68 468
8205.53 453
8206.39 459
8207.24 480
8208.10 481
8208.95 501
8209.81 479
8210.67 496
8211.52 474
8212.38 474
8213.23 471
8214.09 479
8214.94 525
8215.80 497
8216.65 507
8217.51 472
8218.37 474
8219.22 492
8220.08 490
8220.93 488
8221.79 514
8222.64 546
8223.50 535
8224.36 544
8225.21 544
8226.07 524
8226.92 495
8227.78 510
8228.64 498
8229.49 474
8230.35 508
8231.21 515
8232.06 491
8232.92 461
8233.78 445
8234.63 465
8235.49 454
8236.35 443
8237.20 442
8238.06 483
8238.92 468
8239.77 461
8240.63 501
8241.49 467
8242.34 470
8243.20 456
8244.06 484
8244.91 478
8245.77 482
8246.63 490
8247.49 448
8248.34 457
8249.20 479
8250.06 508
8250.92 506
8251.77 456
8252.63 453
8253.49 468
8254.35 487
8255.20 472
8256.06 489
8256.92 492
8257.78 493
8258.63 502
8259.49 464
8260.35 449
8261.21 471
8262.07 484
8262.92 492
8263.78 479
8264.64 467
8265.50 464
8266.36 473
8267.22 476
8268.07 486
8268.93 509
8269.79 491
8270.65 493
8271.51 497
8272.37 516
8273.22 503
8274.08 525
8274.94 534
8275.80 509
8276.66 511
8277.52 500
8278.38 551
8279.24 567
8280.09 563
8280.95 600
8281.81 606
8282.67 575
8283.53 551
8284.39 549
8285.25 522
8286.11 513
8286.97 511
8287.83 528
8288.69 549
8289.55 559
8290.41 534
8291.26 538
8292.12 542
8292.98 532
8293.84 564
8294.70 571
8295.56 548
8296.42 562
8297.28 544
8298.14 529
8299.00 517
8299.86 529
8300.72 554
8301.58 556
8302.44 519
8303.30 502
8304.16 505
8305.02 526
8305.88 508
8306.74 509
8307.60 519
8308.46 525
8309.33 524
8310.19 487
8311.05 491
8311.91 519
8312.77 543
8313.63 522
8314.49 517
8315.35 492
8316.21 506
8317.07 477
8317.93 483
8318.79 488
8319.65 473
8320.52 474
8321.38 498
8322.24 503
8323.10 516
8323.96 511
8324.82 492
8325.68 479
8326.54 480
8327.41 492
8328.27 508
8329.13 495
8329.99 512
8330.85 525
8331.71 524
8332.57 504
8333.44 552
8334.30 529
8335.16 515
8336.02 531
8336.88 500
8337.75 525
8338.61 487
8339.47 531
8340.33 527
8341.19 513
8342.06 492
8342.92 512
8343.78 530
8344.64 555
8345.50 556
8346.37 539
8347.23 520
8348.09 515
8348.95 545
8349.82 524
8350.68 499
8351.54 514
8352.40 521
8353.27 548
8354.13 523
8354.99 497
8355.86 508
8356.72 520
8357.58 504
8358.45 491
8359.31 501
8360.17 505
8361.03 526
8361.90 515
8362.76 491
8363.62 510
8364.49 551
8365.35 545
8366.21 503
8367.08 532
8367.94 514
8368.80 501
8369.67 510
8370.53 551
8371.40 531
8372.26 540
8373.12 554
8373.99 541
8374.85 532
8375.71 542
8376.58 568
8377.44 556
8378.31 545
8379.17 532
8380.03 553
8380.90 535
8381.76 546
8382.63 566
8383.49 558
8384.36 538
8385.22 572
8386.08 580
8386.95 577
8387.81 574
8388.68 594
8389.54 595
8390.41 596
8391.27 575
8392.14 593
8393.00 575
8393.87 592
8394.73 610
8395.60 584
8396.46 566
8397.33 558
8398.19 586
8399.06 585
8399.92 608
8400.79 613
8401.65 604
8402.52 610
8403.38 634
8404.25 638
8405.11 640
8405.98 622
8406.84 634
8407.71 647
8408.58 679
8409.44 676
8410.31 613
8411.17 672
8412.04 699
8412.90 681
8413.77 681
8414.64 702
8415.50 714
8416.37 681
8417.23 676
8418.10 691
8418.97 685
8419.83 729
8420.70 712
8421.56 707
8422.43 745
8423.30 752
8424.16 763
8425.03 784
8425.90 780
8426.76 841
8427.63 764
8428.50 753
8429.36 825
8430.23 822
8431.10 840
8431.96 852
8432.83 881
8433.70 868
8434.56 877
8435.43 914
8436.30 911
8437.16 974
8438.03 983
8438.90 1039
8439.77 1049
8440.63 1089
8441.50 1142
8442.37 1155
8443.24 1110
8444.10 1099
8444.97 1120
8445.84 1137
8446.71 1192
8447.57 1181
8448.44 1249
8449.31 1192
8450.18 1187
8451.04 1255
8451.91 1370
8452.78 1462
8453.65 1697
8454.52 2023
8455.38 2316
8456.25 2521
8457.12 2573
8457.99 2609
8458.86 2504
8459.72 2364
8460.59 2135
8461.46 1877
8462.33 1637
8463.20 1500
8464.07 1408
8464.93 1249
8465.80 1157
8466.67 1062
8467.54 1047
8468.41 997
8469.28 978
8470.15 968
8471.02 942
8471.88 912
8472.75 864
8473.62 902
8474.49 917
8475.36 876
8476.23 897
8477.10 869
8477.97 898
8478.84 886
8479.71 904
8480.58 929
8481.44 921
8482.31 1021
8483.18 1016
8484.05 1030
8484.92 951
8485.79 972
8486.66 986
8487.53 950
8488.40 907
8489.27 884
8490.14 866
8491.01 859
8491.88 843
8492.75 837
8493.62 839
8494.49 863
8495.36 887
8496.23 905
8497.10 856
8497.97 867
8498.84 838
8499.71 858
8500.58 876
8501.45 845
8502.32 859
8503.19 869
8504.06 850
8504.93 849
8505.80 860
8506.67 841
8507.55 897
8508.42 911
8509.29 906
8510.16 939
8511.03 913
8511.90 976
8512.77 952
8513.64 944
8514.51 947
8515.38 942
8516.25 958
8517.13 963
8518.00 1001
8518.87 1024
8519.74 1027
8520.61 986
8521.48 1045
8522.35 1173
8523.23 1240
8524.10 1368
8524.97 1500
8525.84 1596
8526.71 1671
8527.58 1660
8528.46 1649
8529.33 1603
8530.20 1436
8531.07 1345
8531.94 1237
8532.81 1175
8533.69 1135
8534.56 1086
8535.43 1060
8536.30 992
8537.18 999
8538.05 983
8538.92 976
8539.79 886
8540.66 857
8541.54 918
8542.41 880
8543.28 878
8544.15 853
8545.03 865
8545.90 884
8546.77 868
8547.64 900
8548.52 873
8549.39 926
8550.26 966
8551.14 1044
8552.01 1116
8552.88 1168
8553.76 1232
8554.63 1296
8555.50 1266
8556.37 1231
8557.25 1181
8558.12 1121
8558.99 1053
8559.87 1043
8560.74 994
8561.61 912
8562.49 841
8563.36 840
8564.24 805
8565.11 782
8565.98 763
8566.86 825
8567.73 817
8568.60 775
8569.48 769
8570.35 749
8571.23 764
8572.10 740
8572.97 754
8573.85 736
8574.72 706
8575.60 694
8576.47 712
8577.34 696
8578.22 717
8579.09 764
8579.97 735
8580.84 730
8581.72 761
8582.59 712
8583.47 718
8584.34 760
8585.21 744
8586.09 701
8586.96 731
8587.84 780
8588.71 784
8589.59 791
8590.46 767
8591.34 800
8592.21 784
8593.09 789
8593.96 828
8594.84 779
8595.71 765
8596.59 762
8597.46 808
8598.34 828
8599.22 829
8600.09 802
8600.97 825
8601.84 828
8602.72 798
8603.59 834
8604.47 819
8605.34 823
8606.22 803
8607.10 843
8607.97 824
8608.85 816
8609.72 801
8610.60 863
8611.47 878
8612.35 846
8613.23 824
8614.10 872
8614.98 866
8615.86 815
8616.73 849
8617.61 859
8618.48 880
8619.36 873
8620.24 924
8621.11 896
8621.99 915
8622.87 920
8623.74 918
8624.62 912
8625.50 902
8626.37 915
8627.25 906
8628.13 927
8629.00 986
8629.88 993
8630.76 1002
8631.64 1017
8632.51 993
8633.39 972
8634.27 970
8635.14 937
8636.02 936
8636.90 959
8637.78 978
8638.65 993
8639.53 1051
8640.41 1005
8641.29 998
8642.16 1025
8643.04 1020
8643.92 1031
8644.80 1028
8645.67 1076
8646.55 1086
8647.43 1112
8648.31 1110
8649.18 1082
8650.06 1096
8650.94 1120
8651.82 1118
8652.70 1123
8653.58 1108
8654.45 1142
8655.33 1147
8656.21 1192
8657.09 1187
8657.97 1217
8658.84 1251
8659.72 1249
8660.60 1339
8661.48 1378
8662.36 1458
8663.24 1556
8664.12 1584
8664.99 1638
8665.87 1708
8666.75 1642
8667.63 1618
8668.51 1647
8669.39 1621
8670.27 1628
8671.15 1630
8672.03 1679
8672.91 1725
8673.78 1812
8674.66 1867
8675.54 1903
8676.42 1864
8677.30 1771
8678.18 1762
8679.06 1650
8679.94 1527
8680.82 1413
8681.70 1392
8682.58 1358
8683.46 1287
8684.34 1255
8685.22 1321
8686.10 1340
8686.98 1317
8687.86 1426
8688.74 1592
8689.62 1770
8690.50 1957
8691.38 2194
8692.26 2333
8693.14 2383
8694.02 2414
8694.90 2415
8695.78 2253
8696.66 2021
8697.54 1900
8698.42 1730
8699.30 1551
8700.18 1391
8701.06 1328
8701.94 1322
8702.82 1245
8703.70 1207
8704.58 1129
8705.46 1065
8706.34 1073
8707.23 1055
8708.11 1017
8708.99 988
8709.87 963
8710.75 934
8711.63 903
8712.51 863
8713.39 801
8714.27 804
8715.16 837
8716.04 809
8716.92 800
8717.80 791
8718.68 822
8719.56 841
8720.44 811
8721.33 781
8722.21 834
8723.09 794
8723.97 859
8724.85 840
8725.73 810
8726.62 785
8727.50 871
8728.38 865
8729.26 885
8730.14 931
8731.03 931
8731.91 904
8732.79 909
8733.67 897
8734.55 876
8735.44 869
8736.32 858
8737.20 817
8738.08 783
8738.97 811
8739.85 824
8740.73 781
8741.61 802
8742.50 808
8743.38 826
8744.26 830
8745.14 815
8746.03 827
8746.91 808
8747.79 804
8748.68 844
8749.56 825
8750.44 835
8751.33 845
8752.21 836
8753.09 858
8753.97 864
8754.86 887
8755.74 863
8756.62 884
8757.51 899
8758.39 885
8759.28 919
8760.16 940
8761.04 945
8761.93 953
8762.81 970
8763.69 958
8764.58 900
8765.46 904
8766.34 922
8767.23 907
8768.11 894
8769.00 878
8769.88 890
8770.76 863
8771.65 866
8772.53 890
8773.42 887
8774.30 857
8775.19 846
8776.07 850
8776.95 874
8777.84 825
8778.72 850
8779.61 818
8780.49 851
8781.38 896
8782.26 906
8783.15 880
8784.03 861
8784.92 873
8785.80 916
8786.69 839
8787.57 878
8788.46 923
8789.34 874
8790.23 880
8791.11 907
8792.00 853
8792.88 850
8793.77 838
8794.65 850
8795.54 773
8796.42 772
8797.31 775
8798.19 741
8799.08 742
8799.96 736
8800.85 728
8801.74 742
8802.62 712
8803.51 739
8804.39 726
8805.28 751
8806.16 718
8807.05 734
8807.94 711
8808.82 726
8809.71 706
8810.59 691
8811.48 699
8812.37 694
8813.25 716
8814.14 751
8815.03 744
8815.91 699
8816.80 685
8817.68 746
8818.57 774
8819.46 766
8820.34 765
8821.23 757
8822.12 719
8823.00 730
8823.89 732
8824.78 740
8825.66 717
8826.55 730
8827.44 784
8828.33 794
8829.21 770
8830.10 755
8830.99 729
8831.87 749
8832.76 747
8833.65 713
8834.54 692
8835.42 698
8836.31 668
8837.20 672
8838.08 690
8838.97 691
8839.86 674
8840.75 663
8841.64 666
8842.52 656
8843.41 700
8844.30 686
8845.19 678
8846.07 657
8846.96 686
8847.85 704
8848.74 658
8849.63 629
8850.51 584
8851.40 621
8852.29 599
8853.18 601
8854.07 590
8854.96 591
8855.84 611
8856.73 622
8857.62 600
8858.51 603
8859.40 574
8860.29 606
8861.17 611
8862.06 595
8862.95 585
8863.84 583
8864.73 582
8865.62 576
8866.51 551
8867.40 580
8868.29 620
8869.17 577
8870.06 551
8870.95 563
8871.84 550
8872.73 556
8873.62 580
8874.51 540
8875.40 537
8876.29 553
8877.18 528
8878.07 548
8878.96 582
8879.85 561
8880.74 534
8881.63 535
8882.51 533
8883.40 565
8884.29 552
8885.18 553
8886.07 569
8886.96 581
8887.85 582
8888.74 567
8889.63 530
8890.52 555
8891.41 525
8892.30 497
8893.19 528
8894.09 510
8894.98 520
8895.87 485
8896.76 495
8897.65 490
8898.54 492
8899.43 493
8900.32 520
8901.21 510
8902.10 494
8902.99 512
8903.88 495
8904.77 492
8905.66 480
8906.55 473
8907.44 494
8908.34 467
8909.23 472
8910.12 494
8911.01 512
8911.90 497
8912.79 515
8913.68 486
8914.57 493
8915.47 497
8916.36 516
8917.25 449
8918.14 493
8919.03 485
8919.92 471
8920.81 500
8921.71 478
8922.60 476
8923.49 436
8924.38 472
8925.27 463
8926.16 472
8927.06 464
8927.95 450
8928.84 455
8929.73 429
8930.62 472
8931.52 468
8932.41 445
8933.30 463
8934.19 452
8935.09 482
8935.98 475
8936.87 450
8937.76 474
8938.66 489
8939.55 478
8940.44 469
8941.33 457
8942.23 464
8943.12 457
8944.01 453
8944.90 420
8945.80 453
8946.69 495
8947.58 455
8948.48 440
8949.37 486
8950.26 472
8951.16 460
8952.05 444
8952.94 436
8953.84 460
8954.73 421
8955.62 445
8956.52 467
8957.41 436
8958.30 439
8959.20 453
8960.09 465
8960.98 462
8961.88 447
8962.77 428
8963.66 470
8964.56 469
8965.45 469
8966.35 476
8967.24 475
8968.13 443
8969.03 480
8969.92 511
8970.82 483
8971.71 462
8972.60 475
8973.50 454
8974.39 456
8975.29 452
8976.18 426
8977.08 410
8977.97 446
8978.87 451
8979.76 465
8980.65 436
8981.55 451
8982.44 456
8983.34 462
8984.23 433
8985.13 460
8986.02 434
8986.92 433
8987.81 449
8988.71 458
8989.60 468
8990.50 433
8991.39 450
8992.29 472
8993.18 457
8994.08 463
8994.97 458
8995.87 449
8996.76 460
8997.66 440
8998.56 433
8999.45 440
9000.35 488
9001.24 450
9002.14 440
9003.03 429
9003.93 466
9004.83 423
9005.72 413
9006.62 404
9007.51 423
9008.41 436
9009.31 415
9010.20 406
9011.10 436
9011.99 450
9012.89 418
9013.79 404
9014.68 440
9015.58 442
9016.48 420
9017.37 407
9018.27 419
9019.16 415
9020.06 418
9020.96 418
9021.85 444
9022.75 445
9023.65 442
9024.54 434
9025.44 437
9026.34 445
9027.24 457
9028.13 438
9029.03 435
9029.93 430
9030.82 412
9031.72 423
9032.62 438
9033.52 412
9034.41 407
9035.31 436
9036.21 425
9037.10 421
9038.00 397
9038.90 424
9039.80 400
9040.69 415
9041.59 425
9042.49 423
9043.39 429
9044.29 441
9045.18 432
9046.08 444
9046.98 445
9047.88 428
9048.78 433
9049.67 460
9050.57 433
9051.47 460
9052.37 464
9053.27 512
9054.16 482
9055.06 504
9055.96 478
9056.86 464
9057.76 475
9058.66 492
9059.55 488
9060.45 452
9061.35 466
9062.25 483
9063.15 445
9064.05 494
9064.95 475
9065.85 425
9066.74 452
9067.64 465
9068.54 465
9069.44 492
9070.34 495
9071.24 489
9072.14 460
9073.04 490
9073.94 455
9074.84 464
9075.74 455
9076.64 475
9077.53 463
9078.43 481
9079.33 463
9080.23 466
9081.13 452
9082.03 438
9082.93 452
9083.83 486
9084.73 445
9085.63 432
9086.53 474
9087.43 493
9088.33 481
9089.23 514
9090.13 506
9091.03 487
9091.93 518
9092.83 520
9093.73 529
9094.63 476
9095.53 502
9096.43 498
9097.33 481
9098.23 491
9099.13 490
9100.04 493
9100.94 493
9101.84 455
9102.74 493
9103.64 508
9104.54 469
9105.44 466
9106.34 457
9107.24 436
9108.14 442
9109.04 460
9109.94 457
9110.85 422
9111.75 443
9112.65 440
9113.55 458
9114.45 466
9115.35 439
9116.25 465
9117.15 458
9118.06 440
9118.96 449
9119.86 439
9120.76 484
9121.66 462
9122.56 439
9123.46 456
9124.37 475
9125.27 463
9126.17 466
9127.07 435
9127.97 450
9128.88 450
9129.78 438
9130.68 422
9131.58 435
9132.48 425
9133.39 452
9134.29 455
9135.19 449
9136.09 421
9137.00 392
9137.90 425
9138.80 420
9139.70 394
9140.61 447
9141.51 414
9142.41 445
9143.31 410
9144.22 411
9145.12 424
9146.02 438
9146.92 463
9147.83 435
9148.73 412
9149.63 400
9150.54 404
9151.44 456
9152.34 419
9153.25 431
9154.15 446
9155.05 467
9155.96 457
9156.86 436
9157.76 414
9158.67 441
9159.57 443
9160.47 456
9161.38 424
9162.28 427
9163.18 440
9164.09 451
9164.99 433
9165.90 430
9166.80 450
9167.70 432
9168.61 464
9169.51 440
9170.42 430
9171.32 429
9172.22 433
9173.13 462
9174.03 467
9174.94 425
9175.84 421
9176.74 449
9177.65 437
9178.55 413
9179.46 421
9180.36 421
9181.27 410
9182.17 405
9183.08 394
9183.98 439
9184.89 436
9185.79 439
9186.70 449
9187.60 456
9188.51 459
9189.41 456
9190.32 425
9191.22 439
9192.13 435
9193.03 418
9193.94 443
9194.84 442
9195.75 462
9196.65 445
9197.56 464
9198.46 495
9199.37 505
9200.27 517
9201.18 514
9202.08 514
9202.99 495
9203.90 485
9204.80 480
9205.71 479
9206.61 440
9207.52 453
9208.42 442
9209.33 441
9210.24 432
9211.14 449
9212.05 449
9212.95 451
9213.86 434
9214.77 478
9215.67 440
9216.58 458
9217.49 448
9218.39 445
9219.30 440
9220.21 440
9221.11 425
9222.02 433
9222.93 439
9223.83 431
9224.74 422
9225.65 414
9226.55 430
9227.46 421
9228.37 422
9229.27 425
9230.18 421
9231.09 436
9231.99 435
9232.90 415
9233.81 411
9234.72 406
9235.62 418
9236.53 414
9237.44 394
9238.34 421
9239.25 420
9240.16 432
9241.07 420
9241.97 408
9242.88 385
9243.79 428
9244.70 394
9245.61 413
9246.51 426
9247.42 405
9248.33 424
9249.24 396
9250.14 432
9251.05 409
9251.96 408
9252.87 420
9253.78 409
9254.69 421
9255.59 438
9256.50 404
9257.41 417
9258.32 404
9259.23 424
9260.14 408
9261.04 395
9261.95 425
9262.86 413
9263.77 412
9264.68 414
9265.59 413
9266.50 450
9267.40 445
9268.31 429
9269.22 419
9270.13 456
9271.04 439
9271.95 425
9272.86 465
9273.77 438
9274.68 438
9275.59 427
9276.49 456
9277.40 431
9278.31 395
9279.22 418
9280.13 420
9281.04 435
9281.95 420
9282.86 419
9283.77 403
9284.68 421
9285.59 415
9286.50 450
9287.41 456
9288.32 460
9289.23 446
9290.14 453
9291.05 420
9291.96 463
9292.87 448
9293.78 424
9294.69 447
9295.60 474
9296.51 448
9297.42 462
9298.33 477
9299.24 474
9300.15 469
9301.06 453
9301.97 469
9302.88 468
9303.79 443
9304.70 410
9305.61 471
9306.53 485
9307.44 479
9308.35 497
9309.26 549
9310.17 539
9311.08 513
9311.99 535
9312.90 566
9313.81 517
9314.72 500
9315.63 480
9316.55 464
9317.46 485
9318.37 481
9319.28 462
9320.19 490
9321.10 468
9322.01 456
9322.93 481
9323.84 423
9324.75 453
9325.66 478
9326.57 506
9327.48 450
9328.40 458
9329.31 454
9330.22 465
9331.13 444
9332.04 424
9332.96 433
9333.87 456
9334.78 463
9335.69 472
9336.60 435
9337.52 474
9338.43 473
9339.34 482
9340.25 477
9341.17 460
9342.08 475
9342.99 494
9343.90 457
9344.82 452
9345.73 488
9346.64 451
9347.55 492
9348.47 476
9349.38 450
9350.29 490
9351.21 484
9352.12 471
9353.03 459
9353.94 447
9354.86 475
9355.77 463
9356.68 460
9357.60 493
9358.51 459
9359.42 458
9360.34 477
9361.25 451
9362.16 475
9363.08 455
9363.99 463
9364.90 455
9365.82 493
9366.73 476
9367.65 467
9368.56 469
9369.47 479
9370.39 530
9371.30 495
9372.21 498
9373.13 522
9374.04 532
9374.96 490
9375.87 496
9376.79 520
9377.70 518
9378.61 520
9379.53 537
9380.44 514
9381.36 519
9382.27 520
9383.19 541
9384.10 563
9385.01 562
9385.93 556
9386.84 536
9387.76 566
9388.67 560
9389.59 558
9390.50 576
9391.42 600
9392.33 601
9393.25 591
9394.16 602
9395.08 586
9395.99 562
9396.91 576
9397.82 582
9398.74 556
9399.65 544
9400.57 544
9401.48 553
9402.40 520
9403.32 534
9404.23 540
9405.15 535
9406.06 522
9406.98 516
9407.89 547
9408.81 526
9409.73 516
9410.64 492
9411.56 524
9412.47 500
9413.39 499
9414.30 489
9415.22 532
9416.14 523
9417.05 509
9417.97 557
9418.89 546
9419.80 564
9420.72 576
9421.63 518
9422.55 527
9423.47 591
9424.38 587
9425.30 567
9426.22 578
9427.13 559
9428.05 571
9428.97 567
9429.88 554
9430.80 556
9431.72 556
9432.63 561
9433.55 606
9434.47 602
9435.38 611
9436.30 598
9437.22 588
9438.14 607
9439.05 596
9439.97 669
9440.89 648
9441.81 729
9442.72 686
9443.64 683
9444.56 680
9445.47 666
9446.39 668
9447.31 661
9448.23 623
9449.15 615
9450.06 656
9450.98 625
9451.90 599
9452.82 664
9453.73 657
9454.65 676
9455.57 642
9456.49 651
9457.41 613
9458.32 579
9459.24 631
9460.16 581
9461.08 573
9462.00 574
9462.92 582
9463.83 579
9464.75 590
9465.67 564
9466.59 578
9467.51 554
9468.43 570
9469.35 586
9470.26 558
9471.18 571
9472.10 612
9473.02 603
9473.94 615
9474.86 606
9475.78 598
9476.70 627
9477.62 621
9478.54 642
9479.45 673
9480.37 654
9481.29 685
9482.21 677
9483.13 670
9484.05 672
9484.97 659
9485.89 642
9486.81 659
9487.73 632
9488.65 649
9489.57 604
9490.49 595
9491.41 593
9492.33 655
9493.25 624
9494.17 586
9495.09 580
9496.01 610
9496.93 637
9497.85 608
9498.77 622
9499.69 620
9500.61 646
9501.53 634
9502.45 623
9503.37 623
9504.29 652
9505.21 684
9506.13 678
9507.05 654
9507.97 662
9508.89 643
9509.81 655
9510.73 664
9511.65 691
9512.57 704
9513.49 677
9514.42 692
9515.34 742
9516.26 778
9517.18 779
9518.10 838
9519.02 894
9519.94 911
9520.86 936
9521.78 991
9522.71 1006
9523.63 981
9524.55 1000
9525.47 944
9526.39 907
9527.31 871
9528.23 841
9529.16 777
9530.08 773
9531.00 783
9531.92 719
9532.84 731
9533.76 722
9534.69 731
9535.61 711
9536.53 698
9537.45 706
9538.37 662
9539.30 672
9540.22 636
9541.14 679
9542.06 686
9542.98 636
9543.91 656
9544.83 645
9545.75 686
9546.67 684
9547.60 705
9548.52 716
9549.44 706
9550.36 670
9551.29 706
9552.21 686
9553.13 697
9554.06 666
9554.98 673
9555.90 694
9556.82 683
9557.75 679
9558.67 724
9559.59 707
9560.52 692
9561.44 702
9562.36 705
9563.29 700
9564.21 672
9565.13 706
9566.06 716
9566.98 682
9567.90 705
9568.83 720
9569.75 699
9570.67 671
9571.60 746
9572.52 720
9573.44 723
9574.37 729
9575.29 756
9576.22 782
9577.14 767
9578.06 761
9578.99 784
9579.91 779
9580.84 773
9581.76 755
9582.68 760
9583.61 767
9584.53 787
9585.46 745
9586.38 741
9587.31 718
9588.23 741
9589.15 775
9590.08 743
9591.00 777
9591.93 795
9592.85 792
9593.78 798
9594.70 789
9595.63 826
9596.55 811
9597.48 807
9598.40 880
9599.33 897
9600.25 902
9601.18 940
9602.10 901
9603.03 869
9603.95 850
9604.88 861
9605.80 873
9606.73 817
9607.65 847
9608.58 812
9609.50 800
9610.43 817
9611.35 806
9612.28 795
9613.21 778
9614.13 786
9615.06 829
9615.98 771
9616.91 777
9617.84 825
9618.76 830
9619.69 835
9620.61 785
9621.54 816
9622.47 823
9623.39 837
9624.32 854
9625.24 851
9626.17 822
9627.10 904
9628.02 908
9628.95 899
9629.88 895
9630.80 848
9631.73 887
9632.65 890
9633.58 879
9634.51 913
9635.43 943
9636.36 931
9637.29 967
9638.22 925
9639.14 948
9640.07 998
9641.00 1005
9641.92 986
9642.85 1034
9643.78 1065
9644.70 1060
9645.63 1063
9646.56 1073
9647.49 1106
9648.41 1079
9649.34 1105
9650.27 1095
9651.20 1088
9652.12 1082
9653.05 1057
9653.98 1098
9654.91 1054
9655.83 1073
9656.76 1074
9657.69 1049
9658.62 1063
9659.55 1039
9660.47 1016
9661.40 1033
9662.33 1088
9663.26 1038
9664.19 1066
9665.11 1105
9666.04 1117
9666.97 1148
9667.90 1174
9668.83 1131
9669.75 1118
9670.68 1128
9671.61 1167
9672.54 1196
9673.47 1220
9674.40 1201
9675.33 1181
9676.25 1206
9677.18 1224
9678.11 1240
9679.04 1245
9679.97 1278
9680.90 1246
9681.83 1246
9682.76 1318
9683.69 1281
9684.61 1299
9685.54 1287
9686.47 1288
9687.40 1333
9688.33 1339
9689.26 1310
9690.19 1308
9691.12 1340
9692.05 1417
9692.98 1443
9693.91 1422
9694.84 1458
9695.77 1488
9696.70 1547
9697.63 1608
9698.56 1662
9699.49 1726
9700.42 1705
9701.35 1698
9702.28 1654
9703.21 1548
9704.14 1553
9705.07 1519
9706.00 1412
9706.93 1318
9707.86 1323
9708.79 1321
9709.72 1290
9710.65 1336
9711.58 1326
9712.51 1372
9713.44 1397
9714.37 1372
9715.30 1394
9716.23 1368
9717.16 1353
9718.09 1375
9719.02 1344
9719.95 1210
9720.88 1166
9721.81 1155
9722.75 1161
9723.68 1083
9724.61 1069
9725.54 1088
9726.47 1091
9727.40 1063
9728.33 1028
9729.26 1017
9730.19 1032
9731.13 1083
9732.06 1063
9732.99 1103
9733.92 1096
9734.85 1075
9735.78 1069
9736.71 1013
9737.65 1024
9738.58 976
9739.51 966
9740.44 988
9741.37 943
9742.30 926
9743.24 933
9744.17 936
9745.10 935
9746.03 939
9746.96 927
9747.90 900
9748.83 904
9749.76 926
9750.69 916
9751.63 915
9752.56 887
9753.49 882
9754.42 927
9755.36 915
9756.29 904
9757.22 904
9758.15 896
9759.09 898
9760.02 873
9760.95 912
9761.88 915
9762.82 922
9763.75 901
9764.68 912
9765.62 935
9766.55 969
9767.48 983
9768.41 999
9769.35 1001
9770.28 1007
9771.21 942
9772.15 962
9773.08 963
9774.01 1004
9774.95 966
9775.88 931
9776.81 977
9777.75 991
9778.68 987
9779.62 1033
9780.55 1018
9781.48 1004
9782.42 1018
9783.35 1027
9784.28 1043
9785.22 1041
9786.15 1019
9787.09 1012
9788.02 986
9788.95 961
9789.89 927
9790.82 947
9791.76 924
9792.69 917
9793.63 932
9794.56 915
9795.49 982
9796.43 945
9797.36 963
9798.30 976
9799.23 980
9800.17 998
9801.10 982
9802.04 920
9802.97 880
9803.91 883
9804.84 851
9805.78 856
9806.71 831
9807.65 760
9808.58 759
9809.52 735
9810.45 740
9811.39 715
9812.32 742
9813.26 720
9814.19 719
9815.13 747
9816.06 694
9817.00 708
9817.93 702
9818.87 684
9819.80 729
9820.74 697
9821.68 711
9822.61 686
9823.55 696
9824.48 707
9825.42 712
9826.35 662
9827.29 685
9828.23 702
9829.16 692
9830.10 681
9831.03 675
9831.97 694
9832.91 677
9833.84 673
9834.78 651
9835.72 655
9836.65 652
9837.59 673
9838.52 685
9839.46 657
9840.40 655
9841.33 669
9842.27 694
9843.21 747
9844.14 729
9845.08 698
9846.02 705
9846.95 695
9847.89 683
9848.83 687
9849.77 728
9850.70 749
9851.64 726
9852.58 697
9853.51 668
9854.45 655
9855.39 682
9856.33 718
9857.26 687
9858.20 691
9859.14 658
9860.08 662
9861.01 651
9861.95 716
9862.89 691
9863.83 652
9864.76 689
9865.70 695
9866.64 680
9867.58 653
9868.51 680
9869.45 666
9870.39 680
9871.33 677
9872.27 675
9873.20 644
9874.14 644
9875.08 663
9876.02 650
9876.96 666
9877.90 665
9878.83 657
9879.77 624
9880.71 637
9881.65 632
9882.59 671
9883.53 649
9884.47 646
9885.40 638
9886.34 589
9887.28 639
9888.22 643
9889.16 647
9890.10 653
9891.04 655
9891.98 636
9892.91 629
9893.85 641
9894.79 654
9895.73 621
9896.67 620
9897.61 631
9898.55 649
9899.49 654
9900.43 645
9901.37 637
9902.31 653
9903.25 628
9904.19 614
9905.13 640
9906.07 614
9907.01 654
9907.95 665
9908.89 665
9909.83 648
9910.77 671
9911.71 671
9912.65 637
9913.59 673
9914.53 675
9915.47 673
9916.41 681
9917.35 648
9918.29 676
9919.23 666
9920.17 699
9921.11 724
9922.05 759
9922.99 779
9923.93 782
9924.87 854
9925.81 910
9926.75 893
9927.69 923
9928.63 887
9929.57 924
9930.51 884
9931.45 855
9932.39 819
9933.34 786
9934.28 754
9935.22 678
9936.16 693
9937.10 686
9938.04 606
9938.98 639
9939.92 653
9940.87 628
9941.81 638
9942.75 640
9943.69 659
9944.63 695
9945.57 732
9946.51 769
9947.46 802
9948.40 831
9949.34 843
9950.28 903
9951.22 889
9952.16 841
9953.11 845
9954.05 840
9954.99 758
9955.93 772
9956.87 770
9957.82 692
9958.76 673
9959.70 608
9960.64 607
9961.59 587
9962.53 608
9963.47 614
9964.41 585
9965.35 567
9966.30 560
9967.24 536
9968.18 540
9969.13 527
9970.07 538
9971.01 527
9971.95 482
9972.90 539
9973.84 562
9974.78 561
9975.73 580
9976.67 548
9977.61 542
9978.55 568
9979.50 558
9980.44 519
9981.38 525
9982.33 529
9983.27 551
9984.21 553
9985.16 535
9986.10 549
9987.04 503
9987.99 491
9988.93 513
9989.88 545
9990.82 521
9991.76 489
9992.71 504
9993.65 515
9994.59 516
9995.54 530
9996.48 511
9997.43 513
9998.37 529
9999.31 554
10000.26 498
10001.20 515
10002.15 532
10003.09 511
10004.04 505
10004.98 522
10005.92 512
10006.87 514
10007.81 505
10008.76 518
10009.70 523
10010.65 557
10011.59 524
10012.54 512
10013.48 515
10014.43 494
10015.37 521
10016.32 546
10017.26 513
10018.21 507
10019.15 508
10020.10 502
10021.04 523
10021.99 525
10022.93 534
10023.88 502
10024.82 508
10025.77 521
10026.71 523
10027.66 501
10028.60 524
10029.55 524
10030.49 525
10031.44 508
10032.39 514
10033.33 514
10034.28 507
10035.22 487
10036.17 482
10037.11 503
10038.06 525
10039.01 495
10039.95 455
10040.90 497
10041.84 470
10042.79 472
10043.74 474
10044.68 488
10045.63 474
10046.58 477
10047.52 472
10048.47 477
10049.41 487
10050.36 453
10051.31 484
10052.25 470
10053.20 473
10054.15 494
10055.09 483
10056.04 472
10056.99 439
10057.93 466
10058.88 470
10059.83 458
10060.78 447
10061.72 484
10062.67 441
10063.62 442
10064.56 455
10065.51 478
10066.46 466
10067.41 471
10068.35 439
10069.30 429
10070.25 475
10071.20 458
10072.14 441
10073.09 433
10074.04 478
10074.99 449
10075.93 430
10076.88 483
10077.83 485
10078.78 444
10079.72 457
10080.67 459
10081.62 465
10082.57 434
10083.52 432
10084.46 418
10085.41 441
10086.36 444
10087.31 456
10088.26 465
10089.21 420
10090.15 432
10091.10 452
10092.05 424
10093.00 430
10093.95 445
10094.90 455
10095.85 457
10096.79 451
10097.74 429
10098.69 462
10099.64 446
10100.59 472
10101.54 465
10102.49 431
10103.44 440
10104.39 451
10105.33 486
10106.28 453
10107.23 445
10108.18 441
10109.13 462
10110.08 432
10111.03 433
10111.98 441
10112.93 461
10113.88 496
10114.83 487
10115.78 451
10116.73 468
10117.68 475
10118.63 487
10119.58 457
10120.53 431
10121.48 439
10122.43 469
10123.38 449
10124.33 452
10125.28 458
10126.23 469
10127.18 467
10128.13 463
10129.08 470
10130.03 469
10130.98 474
10131.93 498
10132.88 465
10133.83 476
10134.78 495
10135.73 479
10136.68 471
10137.63 478
10138.58 495
10139.53 478
10140.48 483
10141.43 482
10142.38 499
10143.33 487
10144.29 508
10145.24 498
10146.19 514
10147.14 516
10148.09 523
10149.04 520
10149.99 529
10150.94 525
10151.89 548
10152.85 556
10153.80 564
10154.75 578
10155.70 535
10156.65 531
10157.60 565
10158.55 538
10159.51 576
10160.46 555
10161.41 558
10162.36 515
10163.31 587
10164.26 602
10165.22 579
10166.17 591
10167.12 575
10168.07 589
10169.02 587
10169.98 597
10170.93 617
10171.88 607
10172.83 625
10173.79 623
10174.74 640
10175.69 611
10176.64 651
10177.60 623
10178.55 635
10179.50 632
10180.45 665
10181.41 641
10182.36 666
10183.31 672
10184.26 645
10185.22 658
10186.17 675
10187.12 694
10188.08 661
10189.03 642
10189.98 669
10190.93 665
10191.89 668
10192.84 674
10193.79 676
10194.75 678
10195.70 695
10196.65 675
10197.61 678
10198.56 673
10199.51 685
10200.47 679
10201.42 709
10202.38 756
10203.33 750
10204.28 799
10205.24 731
10206.19 800
10207.14 800
10208.10 829
10209.05 833
10210.01 846
10210.96 805
10211.91 785
10212.87 771
10213.82 746
10214.78 783
10215.73 778
10216.69 711
10217.64 668
10218.59 692
10219.55 699
10220.50 699
10221.46 669
10222.41 659
10223.37 669
10224.32 680
10225.28 650
10226.23 616
10227.19 665
10228.14 684
10229.10 688
10230.05 697
10231.01 754
10231.96 770
10232.92 784
10233.87 872
10234.83 874
10235.78 896
10236.74 931
10237.69 978
10238.65 923
10239.60 878
10240.56 855
10241.51 783
10242.47 772
10243.42 720
10244.38 666
10245.34 648
10246.29 658
10247.25 645
10248.20 587
10249.16 598
10250.11 588
10251.07 643
10252.03 627
10252.98 590
10253.94 607
10254.89 588
10255.85 555
10256.81 571
10257.76 570
10258.72 551
10259.68 544
10260.63 534
10261.59 542
10262.55 534
10263.50 499
10264.46 520
10265.41 531
10266.37 529
10267.33 515
10268.28 479
10269.24 488
10270.20 505
10271.16 504
10272.11 533
10273.07 505
10274.03 527
10274.98 520
10275.94 498
10276.90 492
10277.85 508
10278.81 499
10279.77 516
10280.73 495
10281.68 484
10282.64 467
10283.60 461
10284.56 475
10285.51 449
10286.47 474
10287.43 479
10288.39 485
10289.34 497
10290.30 466
10291.26 486
10292.22 487
10293.18 453
10294.13 481
10295.09 522
10296.05 481
10297.01 482
10297.97 474
10298.92 462
10299.88 509
10300.84 475
10301.80 480
10302.76 459
10303.72 460
10304.67 446
10305.63 463
10306.59 483
10307.55 472
10308.51 450
10309.47 496
10310.43 507
10311.38 454
10312.34 468
10313.30 484
10314.26 469
10315.22 482
10316.18 490
10317.14 473
10318.10 476
10319.06 467
10320.01 466
10320.97 456
10321.93 447
10322.89 438
10323.85 450
10324.81 451
10325.77 448
10326.73 442
10327.69 460
10328.65 494
10329.61 481
10330.57 453
10331.53 468
10332.49 484
10333.45 467
10334.41 449
10335.37 443
10336.33 447
10337.29 452
10338.25 423
10339.21 462
10340.17 426
10341.13 457
10342.09 416
10343.05 425
10344.01 436
10344.97 426
10345.93 432
10346.89 441
10347.85 434
10348.81 435
10349.77 434
10350.73 432
10351.69 413
10352.65 388
10353.61 414
10354.57 426
10355.53 415
10356.49 395
10357.46 437
10358.42 415
10359.38 411
10360.34 426
10361.30 426
10362.26 415
10363.22 430
10364.18 413
10365.14 391
10366.11 385
10367.07 437
10368.03 419
10368.99 403
10369.95 385
10370.91 387
10371.87 394
10372.84 390
10373.80 365
10374.76 392
10375.72 406
10376.68 404
10377.64 382
10378.61 371
10379.57 366
10380.53 373
10381.49 370
10382.45 402
10383.42 370
10384.38 398
10385.34 375
10386.30 374
10387.27 389
10388.23 389
10389.19 390
10390.15 406
10391.11 397
10392.08 374
10393.04 372
10394.00 383
10394.96 399
10395.93 408
10396.89 390
10397.85 374
10398.82 378
10399.78 371
10400.74 387
10401.70 403
10402.67 394
10403.63 377
10404.59 388
10405.56 393
10406.52 412
10407.48 393
10408.45 371
10409.41 385
10410.37 378
10411.34 422
10412.30 407
10413.26 411
10414.23 377
10415.19 431
10416.15 431
10417.12 453
10418.08 441
10419.04 443
10420.01 467
10420.97 454
10421.94 454
10422.90 432
10423.86 434
10424.83 442
10425.79 406
10426.76 413
10427.72 374
10428.68 344
10429.65 365
10430.61 387
10431.58 379
10432.54 380
10433.51 368
10434.47 352
10435.44 357
10436.40 355
10437.36 338
10438.33 347
10439.29 385
10440.26 396
10441.22 360
10442.19 357
10443.15 365
10444.12 364
10445.08 360
10446.05 377
10447.01 354
10447.98 349
10448.94 356
10449.91 351
10450.87 372
10451.84 364
10452.80 353
10453.77 350
10454.73 352
10455.70 357
10456.67 350
10457.63 362
10458.60 360
10459.56 364
10460.53 372
10461.49 372
10462.46 382
10463.43 364
10464.39 378
10465.36 359
10466.32 358
10467.29 360
10468.25 372
10469.22 348
10470.19 345
10471.15 364
10472.12 360
10473.09 363
10474.05 342
10475.02 364
10475.98 381
10476.95 365
10477.92 366
10478.88 369
10479.85 367
10480.82 397
10481.78 376
10482.75 368
10483.72 384
10484.68 382
10485.65 375
10486.62 367
10487.58 345
10488.55 369
10489.52 380
10490.49 365
10491.45 353
10492.42 359
10493.39 358
10494.35 350
10495.32 343
10496.29 327
10497.26 358
10498.22 391
10499.19 372
10500.16 355
10501.13 355
10502.09 381
10503.06 365
10504.03 347
10505.00 349
10505.96 338
10506.93 342
10507.90 362
10508.87 365
10509.84 362
10510.80 374
10511.77 369
10512.74 354
10513.71 343
10514.68 382
10515.64 348
10516.61 379
10517.58 383
10518.55 351
10519.52 353
10520.49 366
10521.45 368
10522.42 369
10523.39 363
10524.36 373
10525.33 349
10526.30 385
10527.27 386
10528.23 365
10529.20 365
10530.17 352
10531.14 372
10532.11 371
10533.08 386
10534.05 393
10535.02 389
10535.99 368
10536.96 398
10537.93 384
10538.89 367
10539.86 379
10540.83 365
10541.80 396
10542.77 383
10543.74 372
10544.71 383
10545.68 388
10546.65 368
10547.62 375
10548.59 369
10549.56 369
10550.53 373
10551.50 353
10552.47 348
10553.44 367
10554.41 372
10555.38 386
10556.35 400
10557.32 378
10558.29 370
10559.26 390
10560.23 426
10561.20 405
10562.17 403
10563.14 400
10564.11 425
10565.08 399
10566.05 414
10567.02 367
10567.99 398
10568.96 380
10569.93 403
10570.91 404
10571.88 350
10572.85 399
10573.82 371
10574.79 360
10575.76 361
10576.73 361
10577.70 357
10578.67 369
10579.64 395
10580.62 380
10581.59 394
10582.56 358
10583.53 365
10584.50 359
10585.47 381
10586.44 407
10587.42 395
10588.39 381
10589.36 371
10590.33 390
10591.30 405
10592.27 392
10593.25 412
10594.22 431
10595.19 397
10596.16 413
10597.13 412
10598.10 391
10599.08 372
10600.05 388
10601.02 396
10601.99 389
10602.97 386
10603.94 417
10604.91 384
10605.88 421
10606.85 430
10607.83 424
10608.80 414
10609.77 407
10610.74 405
10611.72 431
10612.69 426
10613.66 425
10614.64 427
10615.61 439
10616.58 417
10617.55 441
10618.53 396
10619.50 427
10620.47 429
10621.45 397
10622.42 427
10623.39 399
10624.37 423
10625.34 402
10626.31 405
10627.29 385
10628.26 377
10629.23 404
10630.21 381
10631.18 405
10632.15 430
10633.13 424
10634.10 432
10635.07 466
10636.05 446
10637.02 446
10638.00 484
10638.97 510
10639.94 487
10640.92 467
10641.89 474
10642.87 494
10643.84 455
10644.81 445
10645.79 437
10646.76 395
10647.74 394
10648.71 409
10649.68 382
10650.66 369
10651.63 371
10652.61 391
10653.58 401
10654.56 362
10655.53 369
10656.51 374
10657.48 377
10658.46 384
10659.43 368
10660.41 384
10661.38 369
10662.36 379
10663.33 367
10664.31 325
10665.28 350
10666.26 374
10667.23 369
10668.21 363
10669.18 388
10670.16 376
10671.13 368
10672.11 374
10673.08 350
10674.06 359
10675.03 374
10676.01 362
10676.99 392
10677.96 369
10678.94 380
10679.91 363
10680.89 372
10681.86 375
10682.84 376
10683.82 405
10684.79 402
10685.77 384
10686.74 368
10687.72 389
10688.70 373
10689.67 338
10690.65 358
10691.63 358
10692.60 360
10693.58 332
10694.55 356
10695.53 361
10696.51 344
10697.48 359
10698.46 374
10699.44 368
10700.41 356
10701.39 376
10702.37 372
10703.34 371
10704.32 371
10705.30 404
10706.27 389
10707.25 372
10708.23 376
10709.21 377
10710.18 345
10711.16 349
10712.14 376
10713.11 395
10714.09 360
10715.07 363
10716.05 343
10717.02 351
10718.00 377
10718.98 363
10719.96 373
10720.93 364
10721.91 383
10722.89 371
10723.87 361
10724.85 360
10725.82 360
10726.80 398
10727.78 359
10728.76 378
10729.74 349
10730.71 345
10731.69 371
10732.67 363
10733.65 362
10734.63 380
10735.60 366
10736.58 361
10737.56 372
10738.54 363
10739.52 357
10740.50 355
10741.48 379
10742.45 363
10743.43 391
10744.41 365
10745.39 378
10746.37 370
10747.35 332
10748.33 352
10749.31 353
10750.28 375
10751.26 356
10752.24 370
10753.22 363
10754.20 348
10755.18 379
10756.16 378
10757.14 382
10758.12 398
10759.10 376
10760.08 372
10761.06 381
10762.04 375
10763.01 383
10763.99 375
10764.97 389
10765.95 380
10766.93 377
10767.91 370
10768.89 363
10769.87 367
10770.85 376
10771.83 365
10772.81 388
10773.79 386
10774.77 365
10775.75 368
10776.73 385
10777.71 372
10778.69 385
10779.67 376
10780.65 389
10781.63 389
10782.62 399
10783.60 401
10784.58 407
10785.56 382
10786.54 393
10787.52 412
10788.50 417
10789.48 405
10790.46 381
10791.44 398
10792.42 394
10793.40 392
10794.38 355
10795.37 385
10796.35 370
10797.33 372
10798.31 390
10799.29 363
10800.27 399
10801.25 393
10802.23 398
10803.21 374
10804.20 362
10805.18 402
10806.16 391
10807.14 407
10808.12 388
10809.10 366
10810.09 395
10811.07 385
10812.05 377
10813.03 388
10814.01 392
10815.00 393
10815.98 394
10816.96 395
10817.94 392
10818.92 420
10819.91 382
10820.89 406
10821.87 398
10822.85 398
10823.83 415
10824.82 413
10825.80 391
10826.78 398
10827.76 404
10828.75 411
10829.73 418
10830.71 394
10831.69 450
10832.68 436
10833.66 407
10834.64 408
10835.63 437
10836.61 422
10837.59 427
10838.57 422
10839.56 432
10840.54 425
10841.52 441
10842.51 420
10843.49 434
10844.47 425
10845.46 420
10846.44 432
10847.42 441
10848.41 440
10849.39 472
10850.37 436
10851.36 426
10852.34 445
10853.32 476
10854.31 456
10855.29 438
10856.28 443
10857.26 455
10858.24 462
10859.23 466
10860.21 471
10861.20 459
10862.18 458
10863.16 483
10864.15 480
10865.13 443
10866.12 452
10867.10 465
10868.08 478
10869.07 451
10870.05 431
10871.04 471
10872.02 475
10873.01 469
10873.99 474
10874.98 488
10875.96 476
10876.95 484
10877.93 457
10878.92 469
10879.90 520
10880.89 488
10881.87 504
10882.86 503
10883.84 505
10884.83 480
10885.81 499
10886.80 521
10887.78 522
10888.77 521
10889.75 533
10890.74 517
10891.72 526
10892.71 524
10893.69 519
10894.68 548
10895.66 568
10896.65 532
10897.64 575
10898.62 539
10899.61 574
10900.59 546
10901.58 540
10902.56 541
10903.55 544
10904.54 554
10905.52 566
10906.51 558
10907.49 565
10908.48 568
10909.47 589
10910.45 566
10911.44 586
10912.43 651
10913.41 601
10914.40 601
10915.39 628
10916.37 677
10917.36 635
10918.35 628
10919.33 648
10920.32 683
10921.31 671
10922.29 674
10923.28 633
10924.27 668
10925.25 672
10926.24 664
10927.23 673
10928.21 688
10929.20 716
10930.19 681
10931.18 712
10932.16 710
10933.15 687
10934.14 708
10935.12 705
10936.11 714
10937.10 732
10938.09 708
10939.07 762
10940.06 747
10941.05 759
10942.04 789
10943.02 767
10944.01 791
10945.00 835
10945.99 826
10946.98 798
10947.96 831
10948.95 842
10949.94 871
10950.93 871
10951.92 904
10952.90 978
10953.89 1036
10954.88 1055
10955.87 1085
10956.86 1120
10957.85 1168
10958.83 1227
10959.82 1173
10960.81 1150
10961.80 1096
10962.79 1139
10963.78 1117
10964.77 1069
10965.75 1015
10966.74 963
10967.73 977
10968.72 963
10969.71 926
10970.70 839
10971.69 853
10972.68 884
10973.67 853
10974.66 830
10975.64 846
10976.63 867
10977.62 858
10978.61 892
10979.60 881
10980.59 857
10981.58 871
10982.57 913
10983.56 920
10984.55 891
10985.54 905
10986.53 928
10987.52 940
10988.51 964
10989.50 974
10990.49 1010
10991.48 1036
10992.47 1055
10993.46 1138
10994.45 1215
10995.44 1271
10996.43 1352
10997.42 1440
10998.41 1488
10999.40 1566
11000.39 1583
11001.38 1554
11002.37 1550
11003.36 1441
11004.35 1341
11005.34 1303
11006.33 1211
11007.32 1137
11008.31 1048
11009.30 1003
11010.30 906
11011.29 866
11012.28 840
11013.27 818
11014.26 788
11015.25 758
11016.24 705
11017.23 746
11018.22 746
11019.21 714
11020.21 706
11021.20 706
11022.19 704
11023.18 672
11024.17 703
11025.16 672
11026.15 645
11027.14 653
11028.14 699
11029.13 700
11030.12 654
11031.11 663
11032.10 683
11033.09 658
11034.09 642
11035.08 657
11036.07 629
11037.06 662
11038.05 636
11039.05 634
11040.04 633
11041.03 635
11042.02 654
11043.02 604
11044.01 593
11045.00 588
11045.99 595
11046.98 589
11047.98 593
11048.97 620
11049.96 600
11050.95 599
11051.95 591
11052.94 641
11053.93 607
11054.93 572
11055.92 601
11056.91 644
11057.90 629
11058.90 621
11059.89 592
11060.88 570
11061.88 640
11062.87 606
11063.86 634
11064.86 618
11065.85 628
11066.84 611
11067.84 628
11068.83 622
11069.82 581
11070.82 617
11071.81 612
11072.80 635
11073.80 622
11074.79 621
11075.78 619
11076.78 604
11077.77 616
11078.77 645
11079.76 641
11080.75 589
11081.75 580
11082.74 598
11083.74 596
11084.73 590
11085.72 581
11086.72 579
11087.71 568
11088.71 556
11089.70 566
11090.70 569
11091.69 574
11092.68 548
11093.68 567
11094.67 588
11095.67 576
11096.66 548
11097.66 544
11098.65 544
11099.65 545
11100.64 592
11101.64 577
11102.63 571
11103.63 554
11104.62 571
11105.62 569
11106.61 562
11107.61 555
11108.60 545
11109.60 583
11110.59 560
11111.59 546
11112.58 552
11113.58 530
11114.57 537
11115.57 565
11116.56 516
11117.56 501
11118.56 513
11119.55 542
11120.55 531
11121.54 529
11122.54 538
11123.54 518
11124.53 532
11125.53 516
11126.52 557
11127.52 529
11128.51 537
11129.51 548
11130.51 519
11131.50 530
11132.50 537
11133.50 547
11134.49 514
11135.49 515
11136.49 504
11137.48 489
11138.48 520
11139.47 500
11140.47 518
11141.47 550
11142.46 532
11143.46 533
11144.46 541
11145.46 524
11146.45 506
11147.45 526
11148.45 512
11149.44 524
11150.44 513
11151.44 517
11152.43 522
11153.43 523
11154.43 541
11155.43 511
11156.42 529
11157.42 511
11158.42 515
11159.42 491
11160.41 484
11161.41 524
11162.41 535
11163.41 545
11164.40 486
11165.40 473
11166.40 496
11167.40 511
11168.39 526
11169.39 541
11170.39 499
11171.39 506
11172.39 524
11173.38 511
11174.38 509
11175.38 522
11176.38 549
11177.38 475
11178.38 495
11179.37 524
11180.37 517
11181.37 483
11182.37 498
11183.37 499
11184.37 500
11185.37 520
11186.36 514
11187.36 533
11188.36 538
11189.36 500
11190.36 472
11191.36 507
11192.36 482
11193.36 499
11194.36 494
11195.35 487
11196.35 522
11197.35 530
11198.35 527
11199.35 532
11200.35 496
11201.35 499
11202.35 508
11203.35 515
11204.35 515
11205.35 521
11206.35 527
11207.35 539
11208.35 524
11209.35 532
11210.35 535
11211.35 578
11212.35 516
11213.35 533
11214.35 528
11215.34 517
11216.35 523
11217.35 519
11218.35 502
11219.35 499
11220.35 493
11221.35 510
11222.35 519
11223.35 505
11224.35 483
11225.35 499
11226.35 506
11227.35 501
11228.35 528
11229.35 542
11230.35 529
11231.35 495
11232.35 539
11233.35 544
11234.35 543
11235.35 531
11236.35 518
11237.36 496
11238.36 499
11239.36 515
11240.36 523
11241.36 531
11242.36 528
11243.36 528
11244.36 507
11245.36 501
11246.37 532
11247.37 543
11248.37 568
11249.37 512
11250.37 557
11251.37 552
11252.38 561
11253.38 532
11254.38 543
11255.38 540
11256.38 589
11257.38 559
11258.39 547
11259.39 563
11260.39 559
11261.39 567
11262.39 620
11263.40 571
11264.40 551
11265.40 599
11266.40 603
11267.40 608
11268.41 598
11269.41 609
11270.41 617
11271.41 633
11272.42 618
11273.42 625
11274.42 649
11275.42 647
11276.43 660
11277.43 677
11278.43 671
11279.44 677
11280.44 659
11281.44 681
11282.44 657
11283.45 620
11284.45 611
11285.45 614
11286.46 606
11287.46 585
11288.46 514
11289.47 528
11290.47 568
11291.47 550
11292.48 529
11293.48 537
11294.48 520
11295.49 491
11296.49 504
11297.49 492
11298.50 476
11299.50 499
11300.51 516
11301.51 539
11302.51 490
11303.52 527
11304.52 508
11305.53 510
11306.53 506
11307.53 506
11308.54 509
11309.54 513
11310.55 525
11311.55 541
11312.55 541
11313.56 537
11314.56 571
11315.57 588
11316.57 584
11317.58 544
11318.58 551
11319.59 571
11320.59 562
11321.59 584
11322.60 556
11323.60 601
11324.61 571
11325.61 551
11326.62 542
11327.62 542
11328.63 553
11329.63 521
11330.64 492
11331.64 512
11332.65 544
11333.65 517
11334.66 504
11335.67 506
11336.67 547
11337.68 570
11338.68 553
11339.69 556
11340.69 540
11341.70 553
11342.70 558
11343.71 567
11344.72 550
11345.72 552
11346.73 529
11347.73 513
11348.74 541
11349.74 525
11350.75 493
11351.76 491
11352.76 473
11353.77 480
11354.78 507
11355.78 486
11356.79 474
11357.79 474
11358.80 505
11359.81 502
11360.81 478
11361.82 512
11362.83 505
11363.83 493
11364.84 484
11365.85 471
11366.85 461
11367.86 483
11368.87 468
11369.87 471
11370.88 459
11371.89 479
11372.89 453
11373.90 433
11374.91 463
11375.92 449
11376.92 438
11377.93 428
11378.94 443
11379.94 438
11380.95 453
11381.96 453
11382.97 411
11383.97 451
11384.98 435
11385.99 416
11387.00 464
11388.00 475
11389.01 458
11390.02 435
11391.03 419
11392.04 419
11393.04 412
11394.05 453
11395.06 454
11396.07 442
11397.08 441
11398.08 449
11399.09 450
11400.10 417
11401.11 425
11402.12 432
11403.12 459
11404.13 415
11405.14 434
11406.15 463
11407.16 444
11408.17 429
11409.18 422
11410.18 433
11411.19 422
11412.20 424
11413.21 455
11414.22 435
11415.23 443
11416.24 427
11417.25 419
11418.25 427
11419.26 407
11420.27 417
11421.28 445
11422.29 429
11423.30 432
11424.31 384
11425.32 430
11426.33 435
11427.34 437
11428.35 415
11429.36 415
11430.37 435
11431.38 438
11432.39 449
11433.39 457
11434.40 426
11435.41 433
11436.42 433
11437.43 427
11438.44 432
11439.45 463
11440.46 437
11441.47 426
11442.48 419
11443.49 425
11444.50 415
11445.51 431
11446.52 444
11447.53 446
11448.55 445
11449.56 442
11450.57 411
11451.58 448
11452.59 453
11453.60 422
11454.61 419
11455.62 438
11456.63 417
11457.64 424
11458.65 417
11459.66 410
11460.67 436
11461.68 443
11462.69 443
11463.71 442
11464.72 403
11465.73 421
11466.74 423
11467.75 447
11468.76 456
11469.77 456
11470.78 431
11471.80 417
11472.81 455
11473.82 457
11474.83 460
11475.84 446
11476.85 451
11477.86 407
11478.88 455
11479.89 445
11480.90 441
11481.91 435
11482.92 463
11483.93 439
11484.95 436
11485.96 462
11486.97 440
11487.98 453
11489.00 439
11490.01 453
11491.02 477
11492.03 479
11493.04 477
11494.06 476
11495.07 472
11496.08 476
11497.09 505
11498.11 492
11499.12 473
11500.13 479
11501.14 511
11502.16 511
11503.17 489
11504.18 513
11505.20 494
11506.21 490
11507.22 517
11508.23 514
11509.25 516
11510.26 505
11511.27 509
11512.29 521
11513.30 541
11514.31 542
11515.33 561
11516.34 574
11517.35 540
11518.37 561
11519.38 586
11520.39 603
11521.41 579
11522.42 615
11523.43 616
11524.45 664
11525.46 654
11526.47 648
11527.49 627
11528.50 669
11529.52 685
11530.53 721
11531.54 771
11532.56 782
11533.57 831
11534.59 837
11535.60 943
11536.62 968
11537.63 1017
11538.64 1002
11539.66 1015
11540.67 1026
11541.69 1064
11542.70 991
11543.72 935
11544.73 899
11545.75 851
11546.76 774
11547.77 762
11548.79 692
11549.80 641
11550.82 607
11551.83 575
11552.85 567
11553.86 529
11554.88 534
11555.89 505
11556.91 514
11557.92 504
11558.94 467
11559.95 436
11560.97 471
11561.99 480
11563.00 483
11564.02 438
11565.03 465
11566.05 483
11567.06 456
11568.08 459
11569.09 455
11570.11 456
11571.13 445
11572.14 479
11573.16 457
11574.17 463
11575.19 449
11576.20 464
11577.22 468
11578.24 475
11579.25 471
11580.27 446
11581.29 475
11582.30 456
11583.32 471
11584.33 464
11585.35 463
11586.37 466
11587.38 460
11588.40 470
11589.42 437
11590.43 480
11591.45 500
11592.47 494
11593.48 484
11594.50 493
11595.52 519
11596.53 527
11597.55 513
11598.57 585
11599.58 597
11600.60 565
11601.62 572
11602.64 546
11603.65 534
11604.67 502
11605.69 501
11606.70 513
11607.72 481
11608.74 476
11609.76 464
11610.77 456
11611.79 467
11612.81 475
11613.83 444
11614.84 472
11615.86 472
11616.88 436
11617.90 441
11618.92 441
11619.93 440
11620.95 428
11621.97 450
11622.99 460
11624.01 457
11625.02 435
11626.04 450
11627.06 443
11628.08 448
11629.10 438
11630.11 433
11631.13 430
11632.15 434
11633.17 419
11634.19 442
11635.21 432
11636.23 445
11637.24 440
11638.26 425
11639.28 412
11640.30 384
11641.32 407
11642.34 418
11643.36 443
11644.38 409
11645.39 399
11646.41 421
11647.43 395
11648.45 392
11649.47 384
11650.49 420
11651.51 392
11652.53 423
11653.55 410
11654.57 380
11655.59 380
11656.61 387
11657.63 394
11658.65 404
11659.67 368
11660.69 346
11661.70 374
11662.72 383
11663.74 353
11664.76 365
11665.78 386
11666.80 389
11667.82 358
11668.84 356
11669.86 391
11670.88 364
11671.90 357
11672.92 351
11673.95 354
11674.97 352
11675.99 389
11677.01 358
11678.03 368
11679.05 352
11680.07 371
11681.09 373
11682.11 373
11683.13 354
11684.15 363
11685.17 372
11686.19 384
11687.21 347
11688.23 341
11689.25 361
11690.28 370
11691.30 348
11692.32 354
11693.34 376
11694.36 353
11695.38 352
11696.40 353
11697.42 365
11698.44 371
11699.47 354
11700.49 352
11701.51 359
11702.53 381
11703.55 378
11704.57 364
11705.60 348
11706.62 373
11707.64 318
11708.66 365
11709.68 365
11710.70 350
11711.73 329
11712.75 335
11713.77 359
11714.79 342
11715.81 337
11716.84 333
11717.86 316
11718.88 325
11719.90 348
11720.92 333
11721.95 361
11722.97 345
11723.99 349
11725.01 349
11726.04 343
11727.06 336
11728.08 335
11729.11 345
11730.13 343
11731.15 342
11732.17 352
11733.20 364
11734.22 347
11735.24 336
11736.26 350
11737.29 360
11738.31 350
11739.33 332
11740.36 329
11741.38 348
11742.40 336
11743.43 340
11744.45 367
11745.47 377
11746.50 344
11747.52 326
11748.54 344
11749.57 342
11750.59 356
11751.62 339
11752.64 345
11753.66 340
11754.69 355
11755.71 349
11756.73 345
11757.76 340
11758.78 338
11759.81 358
11760.83 336
11761.85 346
11762.88 350
11763.90 386
11764.93 361
11765.95 363
11766.98 380
11768.00 353
11769.02 380
11770.05 394
11771.07 333
11772.10 337
11773.12 336
11774.15 374
11775.17 388
11776.20 366
11777.22 369
11778.25 366
11779.27 403
11780.30 359
11781.32 371
11782.35 372
11783.37 371
11784.40 395
11785.42 369
11786.45 353
11787.47 391
11788.50 361
11789.52 373
11790.55 368
11791.57 359
11792.60 392
11793.62 387
11794.65 379
11795.67 390
11796.70 365
11797.73 385
11798.75 397
11799.78 358
11800.80 368
11801.83 394
11802.85 418
11803.88 387
11804.91 386
11805.93 359
11806.96 385
11807.98 382
11809.01 390
11810.04 376
11811.06 366
11812.09 388
11813.12 393
11814.14 408
11815.17 361
11816.19 387
11817.22 382
11818.25 388
11819.27 406
11820.30 387
11821.33 375
11822.35 414
11823.38 421
11824.41 399
11825.44 410
11826.46 427
11827.49 437
11828.52 439
11829.54 432
11830.57 395
11831.60 401
11832.62 426
11833.65 424
11834.68 410
11835.71 407
11836.73 400
11837.76 437
11838.79 443
11839.82 417
11840.84 416
11841.87 435
11842.90 417
11843.93 435
11844.95 417
11845.98 414
11847.01 418
11848.04 425
11849.07 451
11850.09 424
11851.12 414
11852.15 457
11853.18 454
11854.21 451
11855.23 450
11856.26 431
11857.29 456
11858.32 452
11859.35 474
11860.38 480
11861.40 494
11862.43 506
11863.46 493
11864.49 496
11865.52 472
11866.55 475
11867.58 475
11868.60 469
11869.63 466
11870.66 486
11871.69 493
11872.72 510
11873.75 495
11874.78 478
11875.81 472
11876.84 489
11877.86 498
11878.89 506
11879.92 506
11880.95 524
11881.98 535
11883.01 527
11884.04 549
11885.07 551
11886.10 534
11887.13 535
11888.16 568
11889.19 583
11890.22 563
11891.25 545
11892.28 606
11893.31 614
11894.34 612
11895.37 624
11896.40 639
11897.43 676
11898.46 698
11899.49 719
11900.52 762
11901.55 778
11902.58 744
11903.61 799
11904.64 783
11905.67 786
11906.70 785
11907.73 764
11908.76 755
11909.79 716
11910.82 725
11911.85 671
11912.88 691
11913.91 674
11914.94 671
11915.97 620
11917.01 625
11918.04 624
11919.07 609
11920.10 599
11921.13 605
11922.16 631
11923.19 609
11924.22 660
11925.25 697
11926.28 679
11927.32 686
11928.35 700
11929.38 725
11930.41 724
11931.44 701
11932.47 749
11933.50 738
11934.54 744
11935.57 707
11936.60 694
11937.63 662
11938.66 652
11939.70 639
11940.73 591
11941.76 558
11942.79 546
11943.82 561
11944.85 555
11945.89 551
11946.92 535
11947.95 544
11948.98 536
11950.02 532
11951.05 508
11952.08 501
11953.11 516
11954.15 505
11955.18 512
11956.21 515
11957.24 501
11958.28 529
11959.31 543
11960.34 541
11961.37 538
11962.41 525
11963.44 495
11964.47 533
11965.51 510
11966.54 525
11967.57 532
11968.60 547
11969.64 542
11970.67 538
11971.70 546
11972.74 544
11973.77 530
11974.80 538
11975.84 543
11976.87 522
11977.90 539
11978.94 549
11979.97 547
11981.00 546
11982.04 553
11983.07 572
11984.11 566
11985.14 573
11986.17 570
11987.21 585
11988.24 583
11989.28 589
11990.31 602
11991.34 569
11992.38 580
11993.41 587
11994.45 582
11995.48 600
11996.51 588
11997.55 620
11998.58 599
11999.62 601
12000.65 612
12001.69 600
12002.72 624
12003.76 605
12004.79 626
12005.82 657
12006.86 636
12007.89 638
12008.93 684
12009.96 689
12011.00 682
12012.03 674
12013.07 696
12014.10 711
12015.14 699
12016.17 727
12017.21 733
12018.24 753
12019.28 724
12020.32 751
12021.35 761
12022.39 733
12023.42 757
12024.46 725
12025.49 722
12026.53 728
12027.56 731
12028.60 716
12029.64 712
12030.67 703
12031.71 706
12032.74 676
12033.78 691
12034.81 681
12035.85 655
12036.89 656
12037.92 677
12038.96 666
12039.99 664
12041.03 647
12042.07 646
12043.10 705
12044.14 644
12045.18 676
12046.21 633
12047.25 636
12048.29 643
12049.32 664
12050.36 672
12051.40 678
12052.43 714
12053.47 736
12054.51 701
12055.54 713
12056.58 692
12057.62 729
12058.65 733
12059.69 723
12060.73 695
12061.76 691
12062.80 678
12063.84 669
12064.88 658
12065.91 638
12066.95 614
12067.99 608
12069.03 614
12070.06 607
12071.10 570
12072.14 606
12073.18 600
12074.21 617
12075.25 567
12076.29 568
12077.33 571
12078.36 550
12079.40 565
12080.44 555
12081.48 591
12082.52 605
12083.55 574
12084.59 562
12085.63 527
12086.67 561
12087.71 618
12088.74 579
12089.78 597
12090.82 607
12091.86 636
12092.90 607
12093.94 596
12094.98 593
12096.01 646
12097.05 593
12098.09 610
12099.13 629
12100.17 605
12101.21 601
12102.25 630
12103.28 656
12104.32 644
12105.36 619
12106.40 641
12107.44 645
12108.48 607
12109.52 620
12110.56 597
12111.60 588
12112.64 563
12113.68 551
12114.72 513
12115.76 513
12116.79 530
12117.83 492
12118.87 488
12119.91 500
12120.95 492
12121.99 477
12123.03 471
12124.07 478
12125.11 476
12126.15 442
12127.19 472
12128.23 478
12129.27 505
12130.31 464
12131.35 468
12132.39 482
12133.43 477
12134.47 455
12135.51 484
12136.55 485
12137.59 468
12138.63 463
12139.67 472
12140.71 492
12141.76 456
12142.80 486
12143.84 482
12144.88 460
12145.92 486
12146.96 454
12148.00 460
12149.04 449
12150.08 474
12151.12 458
12152.16 454
12153.20 471
12154.25 469
12155.29 438
12156.33 444
12157.37 435
12158.41 456
12159.45 456
12160.49 436
12161.53 442
12162.58 431
12163.62 447
12164.66 421
12165.70 425
12166.74 420
12167.78 406
12168.82 453
12169.87 426
12170.91 420
12171.95 412
12172.99 423
12174.03 402
12175.08 418
12176.12 415
12177.16 406
12178.20 443
12179.24 423
12180.29 435
12181.33 414
12182.37 405
12183.41 392
12184.46 419
12185.50 432
12186.54 425
12187.58 405
12188.63 393
12189.67 439
12190.71 420
12191.75 384
12192.80 395
12193.84 414
12194.88 405
12195.92 396
12196.97 406
12198.01 401
12199.05 408
12200.10 406
12201.14 408
12202.18 408
12203.23 401
12204.27 422
12205.31 406
12206.36 418
12207.40 372
12208.44 389
12209.49 398
12210.53 413
12211.57 407
12212.62 390
12213.66 408
12214.70 373
12215.75 387
12216.79 406
12217.84 412
12218.88 402
12219.92 387
12220.97 411
12222.01 424
12223.06 413
12224.10 395
12225.14 425
12226.19 392
12227.23 409
12228.28 404
12229.32 404
12230.36 406
12231.41 405
12232.45 401
12233.50 390
12234.54 374
12235.59 388
12236.63 391
12237.68 364
12238.72 385
12239.77 372
12240.81 386
12241.86 388
12242.90 412
12243.94 401
12244.99 391
12246.03 398
12247.08 381
12248.13 388
12249.17 384
12250.22 378
12251.26 380
12252.31 403
12253.35 369
12254.40 374
12255.44 396
12256.49 380
12257.53 361
12258.58 353
12259.62 347
12260.67 353
12261.72 362
12262.76 363
12263.81 392
12264.85 367
12265.90 359
12266.94 364
12267.99 367
12269.04 351
12270.08 349
12271.13 363
12272.17 349
12273.22 350
12274.27 342
12275.31 373
12276.36 351
12277.41 363
12278.45 353
12279.50 343
12280.55 334
12281.59 368
12282.64 383
12283.69 353
12284.73 362
12285.78 350
12286.83 363
12287.87 375
12288.92 361
12289.97 364
12291.01 363
12292.06 348
12293.11 360
12294.15 346
12295.20 354
12296.25 330
12297.30 337
12298.34 353
12299.39 332
12300.44 334
12301.48 333
12302.53 348
12303.58 345
12304.63 324
12305.67 334
12306.72 350
12307.77 353
12308.82 350
12309.87 320
12310.91 332
12311.96 365
12313.01 320
12314.06 352
12315.10 337
12316.15 347
12317.20 355
12318.25 349
12319.30 331
12320.34 333
12321.39 339
12322.44 338
12323.49 321
12324.54 324
12325.59 352
12326.63 328
12327.68 341
12328.73 337
12329.78 340
12330.83 346
12331.88 334
12332.93 341
12333.98 335
12335.02 329
12336.07 337
12337.12 333
12338.17 330
12339.22 309
12340.27 314
12341.32 342
12342.37 316
12343.42 316
12344.47 354
12345.51 320
12346.56 337
12347.61 329
12348.66 325
12349.71 343
12350.76 340
12351.81 309
12352.86 327
12353.91 333
12354.96 379
12356.01 342
12357.06 312
12358.11 301
12359.16 300
12360.21 325
12361.26 332
12362.31 340
12363.36 336
12364.41 355
12365.46 325
12366.51 359
12367.56 367
12368.61 351
12369.66 324
12370.71 324
12371.76 339
12372.81 351
12373.86 359
12374.91 344
12375.96 337
12377.01 336
12378.06 351
12379.11 357
12380.17 339
12381.22 347
12382.27 348
12383.32 371
12384.37 387
12385.42 353
12386.47 355
12387.52 366
12388.57 381
12389.62 346
12390.67 325
12391.73 342
12392.78 387
12393.83 367
12394.88 340
12395.93 353
12396.98 360
12398.03 345
12399.09 379
12400.14 363
12401.19 363
12402.24 376
12403.29 380
12404.34 363
12405.40 352
12406.45 340
12407.50 374
12408.55 361
12409.60 353
12410.66 320
12411.71 381
12412.76 410
12413.81 380
12414.86 380
12415.92 381
12416.97 368
12418.02 382
12419.07 350
12420.13 395
12421.18 371
12422.23 383
12423.28 366
12424.34 363
12425.39 390
12426.44 365
12427.49 395
12428.55 404
12429.60 386
12430.65 399
12431.71 394
12432.76 395
12433.81 391
12434.86 381
12435.92 384
12436.97 393
12438.02 358
12439.08 359
12440.13 387
12441.18 388
12442.24 406
12443.29 415
12444.34 416
12445.40 377
12446.45 403
12447.50 413
12448.56 429
12449.61 411
12450.67 427
12451.72 416
12452.77 435
12453.83 415
12454.88 418
12455.94 435
12456.99 466
12458.04 444
12459.10 477
12460.15 475
12461.21 467
12462.26 480
12463.31 491
12464.37 485
12465.42 512
12466.48 544
12467.53 583
12468.59 589
12469.64 600
12470.70 639
12471.75 697
12472.80 740
12473.86 747
12474.91 789
12475.97 827
12477.02 877
12478.08 876
12479.13 853
12480.19 793
12481.24 779
12482.30 750
12483.35 708
12484.41 694
12485.46 641
12486.52 629
12487.57 611
12488.63 581
12489.69 571
12490.74 552
12491.80 531
12492.85 508
12493.91 472
12494.96 486
12496.02 486
12497.07 474
12498.13 454
12499.19 452
12500.24 441
12501.30 461
12502.35 474
12503.41 474
12504.47 430
12505.52 429
12506.58 463
12507.63 463
12508.69 434
12509.75 401
12510.80 429
12511.86 459
12512.91 448
12513.97 471
12515.03 454
12516.08 473
12517.14 453
12518.20 441
12519.25 430
12520.31 423
12521.37 424
12522.42 424
12523.48 425
12524.54 438
12525.59 445
12526.65 442
12527.71 453
12528.77 426
12529.82 453
12530.88 455
12531.94 461
12532.99 420
12534.05 422
12535.11 454
12536.17 446
12537.22 464
12538.28 464
12539.34 480
12540.40 472
12541.45 465
12542.51 440
12543.57 443
12544.63 482
12545.68 497
12546.74 492
12547.80 474
12548.86 485
12549.92 485
12550.97 523
12552.03 494
12553.09 489
12554.15 520
12555.21 527
12556.26 553
12557.32 530
12558.38 517
12559.44 518
12560.50 509
12561.56 513
12562.61 503
12563.67 499
12564.73 513
12565.79 500
12566.85 476
12567.91 496
12568.97 466
12570.02 506
12571.08 479
12572.14 435
12573.20 471
12574.26 474
12575.32 485
12576.38 472
12577.44 459
12578.50 475
12579.56 469
12580.61 473
12581.67 460
12582.73 452
12583.79 481
12584.85 470
12585.91 477
12586.97 488
12588.03 460
12589.09 461
12590.15 463
12591.21 481
12592.27 477
12593.33 484
12594.39 482
12595.45 482
12596.51 470
12597.57 469
12598.63 472
12599.69 450
12600.75 462
12601.81 468
12602.87 457
12603.93 442
12604.99 468
12606.05 482
12607.11 476
12608.17 450
12609.23 486
12610.29 499
12611.35 466
12612.41 483
12613.47 493
12614.53 512
12615.59 541
12616.66 536
12617.72 522
12618.78 516
12619.84 522
12620.90 554
12621.96 586
12623.02 559
12624.08 520
12625.14 578
12626.20 588
12627.26 550
12628.33 564
12629.39 576
12630.45 581
12631.51 596
12632.57 579
12633.63 578
12634.69 569
12635.76 557
12636.82 548
12637.88 543
12638.94 516
12640.00 507
12641.06 488
12642.13 499
12643.19 465
12644.25 498
12645.31 478
12646.37 473
12647.44 478
12648.50 494
12649.56 468
12650.62 463
12651.68 484
12652.75 459
12653.81 447
12654.87 477
12655.93 459
12657.00 458
12658.06 467
12659.12 461
12660.18 443
12661.25 462
12662.31 449
12663.37 472
12664.43 454
12665.50 443
12666.56 490
12667.62 467
12668.69 461
12669.75 495
12670.81 502
12671.88 507
12672.94 484
12674.00 504
12675.06 515
12676.13 498
12677.19 513
12678.25 536
12679.32 511
12680.38 491
12681.44 481
12682.51 546
12683.57 511
12684.64 537
12685.70 500
12686.76 529
12687.83 505
12688.89 527
12689.95 509
12691.02 536
12692.08 541
12693.15 516
12694.21 558
12695.27 547
12696.34 536
12697.40 551
12698.47 599
12699.53 571
12700.59 576
12701.66 596
12702.72 596
12703.79 594
12704.85 564
12705.92 590
12706.98 584
12708.05 613
12709.11 614
12710.18 618
12711.24 587
12712.30 599
12713.37 595
12714.43 619
12715.50 595
12716.56 594
12717.63 587
12718.69 646
12719.76 650
12720.82 644
12721.89 646
12722.95 647
12724.02 656
12725.09 683
12726.15 670
12727.22 663
12728.28 700
12729.35 701
12730.41 713
12731.48 709
12732.54 718
12733.61 734
12734.68 703
12735.74 717
12736.81 724
12737.87 713
12738.94 661
12740.00 646
12741.07 659
12742.14 636
12743.20 632
12744.27 606
12745.33 608
12746.40 590
12747.47 594
12748.53 577
12749.60 558
12750.67 554
12751.73 548
12752.80 526
12753.87 511
12754.93 524
12756.00 537
12757.07 550
12758.13 505
12759.20 519
12760.27 544
12761.33 513
12762.40 517
12763.47 543
12764.53 506
12765.60 526
12766.67 524
12767.73 501
12768.80 495
12769.87 506
12770.94 525
12772.00 527
12773.07 505
12774.14 457
12775.21 498
12776.27 482
12777.34 443
12778.41 469
12779.48 489
12780.54 499
12781.61 496
12782.68 472
12783.75 470
12784.81 460
12785.88 463
12786.95 475
12788.02 451
12789.09 449
12790.15 436
12791.22 459
12792.29 440
12793.36 465
12794.43 498
12795.49 436
12796.56 460
12797.63 458
12798.70 467
12799.77 465
12800.84 441
12801.90 445
12802.97 467
12804.04 454
12805.11 460
12806.18 467
12807.25 454
12808.32 485
12809.39 503
12810.45 505
12811.52 504
12812.59 492
12813.66 481
12814.73 502
12815.80 504
12816.87 512
12817.94 511
12819.01 515
12820.08 518
12821.15 525
12822.21 511
12823.28 524
12824.35 539
12825.42 519
12826.49 492
12827.56 478
12828.63 520
12829.70 505
12830.77 495
12831.84 483
12832.91 487
12833.98 483
12835.05 484
12836.12 470
12837.19 488
12838.26 481
12839.33 446
12840.40 428
12841.47 405
12842.54 431
12843.61 428
12844.68 444
12845.75 409
12846.82 426
12847.89 430
12848.96 380
12850.03 403
12851.10 433
12852.18 431
12853.25 412
12854.32 380
12855.39 403
12856.46 407
12857.53 405
12858.60 402
12859.67 408
12860.74 371
12861.81 396
12862.88 391
12863.96 393
12865.03 367
12866.10 393
12867.17 394
12868.24 399
12869.31 374
12870.38 368
12871.45 364
12872.53 365
12873.60 383
12874.67 385
12875.74 389
12876.81 383
12877.88 370
12878.96 357
12880.03 339
12881.10 353
12882.17 390
12883.24 385
12884.31 363
12885.39 338
12886.46 386
12887.53 382
12888.60 339
12889.68 367
12890.75 377
12891.82 349
12892.89 348
12893.96 336
12895.04 335
12896.11 341
12897.18 342
12898.25 326
12899.33 356
12900.40 339
12901.47 362
12902.54 340
12903.62 339
12904.69 373
12905.76 342
12906.84 330
12907.91 341
12908.98 343
12910.06 354
12911.13 334
12912.20 334
12913.27 341
12914.35 337
12915.42 336
12916.49 312
12917.57 329
12918.64 324
12919.71 336
12920.79 322
12921.86 321
12922.94 350
12924.01 307
12925.08 342
12926.16 334
12927.23 312
12928.30 332
12929.38 304
12930.45 325
12931.53 318
12932.60 316
12933.67 322
12934.75 309
12935.82 320
12936.90 311
12937.97 296
12939.04 324
12940.12 320
12941.19 335
12942.27 314
12943.34 316
12944.42 284
12945.49 327
12946.56 317
12947.64 331
12948.71 317
12949.79 307
12950.86 308
12951.94 295
12953.01 318
12954.09 291
12955.16 305
12956.24 301
12957.31 291
12958.39 299
12959.46 304
12960.54 309
12961.61 287
12962.69 283
12963.76 308
12964.84 297
12965.91 308
12966.99 310
12968.07 320
12969.14 277
12970.22 276
12971.29 314
12972.37 319
12973.44 283
12974.52 298
12975.59 317
12976.67 324
12977.75 301
12978.82 265
12979.90 297
12980.97 316
12982.05 274
12983.13 299
12984.20 320
12985.28 259
12986.35 308
12987.43 298
12988.51 278
12989.58 287
12990.66 307
12991.74 321
12992.81 291
12993.89 312
12994.97 308
12996.04 273
12997.12 303
12998.20 295
12999.27 317
13000.35 316
13001.43 311
13002.50 309
13003.58 299
13004.66 295
13005.73 279
13006.81 298
13007.89 282
13008.97 305
13010.04 277
13011.12 283
13012.20 290
13013.27 271
13014.35 286
13015.43 295
13016.51 282
13017.58 294
13018.66 289
13019.74 272
13020.82 283
13021.89 310
13022.97 300
13024.05 316
13025.13 305
13026.21 284
13027.28 285
13028.36 293
13029.44 324
13030.52 299
13031.60 295
13032.67 289
13033.75 320
13034.83 295
13035.91 335
13036.99 327
13038.07 338
13039.14 322
13040.22 303
13041.30 309
13042.38 333
13043.46 324
13044.54 314
13045.62 309
13046.69 294
13047.77 324
13048.85 308
13049.93 287
13051.01 307
13052.09 291
13053.17 318
13054.25 318
13055.33 304
13056.40 302
13057.48 306
13058.56 303
13059.64 288
13060.72 293
13061.80 268
13062.88 297
13063.96 309
13065.04 285
13066.12 299
13067.20 291
13068.28 301
13069.36 269
13070.44 288
13071.52 278
13072.60 290
13073.68 299
13074.76 282
13075.84 294
13076.92 295
13078.00 301
13079.08 302
13080.16 302
13081.24 294
13082.32 271
13083.40 291
13084.48 285
13085.56 300
13086.64 278
13087.72 300
13088.80 283
13089.88 289
13090.96 317
13092.04 279
13093.12 289
13094.20 301
13095.28 298
13096.36 314
13097.44 282
13098.52 285
13099.61 310
13100.69 297
13101.77 299
13102.85 319
13103.93 300
13105.01 292
13106.09 291
13107.17 294
13108.25 297
13109.34 287
13110.42 313
13111.50 314
13112.58 325
13113.66 308
13114.74 295
13115.82 322
13116.91 321
13117.99 321
13119.07 338
13120.15 346
13121.23 317
13122.31 325
13123.40 335
13124.48 322
13125.56 336
13126.64 306
13127.72 313
13128.81 332
13129.89 330
13130.97 304
13132.05 298
13133.14 307
13134.22 334
13135.30 335
13136.38 324
13137.47 313
13138.55 324
13139.63 300
13140.71 314
13141.80 326
13142.88 316
13143.96 291
13145.04 297
13146.13 291
13147.21 298
13148.29 312
13149.38 310
13150.46 322
13151.54 309
13152.62 311
13153.71 326
13154.79 321
13155.87 315
13156.96 326
13158.04 320
13159.12 311
13160.21 325
13161.29 294
13162.37 298
13163.46 296
13164.54 322
13165.62 299
13166.71 315
13167.79 318
13168.88 299
13169.96 317
13171.04 309
13172.13 291
13173.21 291
13174.30 302
13175.38 308
13176.46 299
13177.55 298
13178.63 309
13179.72 312
13180.80 294
13181.88 285
13182.97 326
13184.05 299
13185.14 315
13186.22 305
13187.31 328
13188.39 311
13189.48 300
13190.56 301
13191.65 299
13192.73 297
13193.81 316
13194.90 315
13195.98 310
13197.07 305
13198.15 320
13199.24 337
13200.32 319
13201.41 318
13202.49 311
13203.58 333
13204.67 328
13205.75 319
13206.84 326
13207.92 329
13209.01 331
13210.09 323
13211.18 319
13212.26 326
13213.35 327
13214.43 332
13215.52 308
13216.61 331
13217.69 333
13218.78 342
13219.86 348
13220.95 309
13222.04 316
13223.12 323
13224.21 325
13225.29 345
13226.38 336
13227.47 338
13228.55 328
13229.64 355
13230.72 353
13231.81 326
13232.90 335
13233.98 360
13235.07 330
13236.16 339
13237.24 323
13238.33 315
13239.42 325
13240.50 346
13241.59 330
13242.68 350
13243.76 340
13244.85 338
13245.94 339
13247.02 352
13248.11 326
13249.20 337
13250.29 350
13251.37 354
13252.46 370
13253.55 365
13254.63 350
13255.72 380
13256.81 363
13257.90 368
13258.98 340
13260.07 348
13261.16 362
13262.25 370
13263.33 377
13264.42 399
13265.51 393
13266.60 385
13267.69 391
13268.77 388
13269.86 364
13270.95 395
13272.04 372
13273.13 380
13274.21 382
13275.30 376
13276.39 384
13277.48 371
13278.57 402
13279.65 387
13280.74 399
13281.83 412
13282.92 412
13284.01 410
13285.10 413
13286.19 386
13287.27 403
13288.36 390
13289.45 414
13290.54 404
13291.63 401
13292.72 425
13293.81 417
13294.90 425
13295.98 428
13297.07 409
13298.16 439
13299.25 406
13300.34 405
13301.43 404
13302.52 445
13303.61 437
13304.70 415
13305.79 447
13306.88 471
13307.97 424
13309.06 448
13310.15 436
13311.24 437
13312.32 452
13313.41 476
13314.50 477
13315.59 421
13316.68 459
13317.77 486
13318.86 461
13319.95 454
13321.04 477
13322.13 455
13323.22 461
13324.31 498
13325.40 490
13326.49 459
13327.58 484
13328.68 481
13329.77 478
13330.86 509
13331.95 502
13333.04 501
13334.13 492
13335.22 480
13336.31 488
13337.40 523
13338.49 532
13339.58 526
13340.67 527
13341.76 510
13342.85 524
13343.94 550
13345.04 487
13346.13 521
13347.22 542
13348.31 538
13349.40 530
13350.49 523
13351.58 560
13352.67 572
13353.77 533
13354.86 555
13355.95 539
13357.04 518
13358.13 555
13359.22 560
13360.31 568
13361.41 577
13362.50 621
13363.59 594
13364.68 583
13365.77 613
13366.87 633
13367.96 621
13369.05 602
13370.14 576
13371.23 594
13372.33 619
13373.42 605
13374.51 604
13375.60 587
13376.69 543
13377.79 552
13378.88 558
13379.97 512
13381.06 486
13382.16 469
13383.25 483
13384.34 490
13385.43 476
13386.53 460
13387.62 464
13388.71 461
13389.81 450
13390.90 437
13391.99 420
13393.08 464
13394.18 449
13395.27 443
13396.36 439
13397.46 423
13398.55 458
13399.64 444
13400.74 416
13401.83 404
13402.92 460
13404.02 425
13405.11 446
13406.20 442
13407.30 436
13408.39 452
13409.48 432
13410.58 450
13411.67 442
13412.77 439
13413.86 431
13414.95 425
13416.05 437
13417.14 432
13418.23 452
13419.33 453
13420.42 445
13421.52 460
13422.61 430
13423.71 446
13424.80 442
13425.89 437
13426.99 437
13428.08 465
13429.18 443
13430.27 413
13431.37 438
13432.46 468
13433.56 457
13434.65 467
13435.74 444
13436.84 445
13437.93 464
13439.03 455
13440.12 483
13441.22 478
13442.31 457
13443.41 468
13444.50 523
13445.60 487
13446.69 506
13447.79 487
13448.88 474
13449.98 487
13451.08 519
13452.17 499
13453.27 506
13454.36 529
13455.46 505
13456.55 534
13457.65 542
13458.74 507
13459.84 528
13460.94 524
13462.03 535
13463.13 524
13464.22 512
13465.32 534
13466.41 522
13467.51 516
13468.61 549
13469.70 555
13470.80 519
13471.90 528
13472.99 524
13474.09 560
13475.18 590
13476.28 542
13477.38 545
13478.47 536
13479.57 559
13480.67 575
13481.76 564
13482.86 565
13483.96 573
13485.05 558
13486.15 570
13487.25 567
13488.34 562
13489.44 597
13490.54 591
13491.63 614
13492.73 607
13493.83 615
13494.93 620
13496.02 637
13497.12 629
13498.22 637
13499.31 646
13500.41 652
13501.51 652
13502.61 640
13503.70 643
13504.80 642
13505.90 661
13507.00 673
13508.09 647
13509.19 630
13510.29 657
13511.39 617
13512.49 608
13513.58 612
13514.68 578
13515.78 603
13516.88 595
13517.98 563
13519.07 574
13520.17 592
13521.27 576
13522.37 566
13523.47 571
13524.57 578
13525.66 549
13526.76 549
13527.86 550
13528.96 534
13530.06 528
13531.16 504
13532.25 515
13533.35 525
13534.45 498
13535.55 490
13536.65 495
13537.75 501
13538.85 479
13539.95 478
13541.05 494
13542.14 492
13543.24 467
13544.34 469
13545.44 485
13546.54 475
13547.64 471
13548.74 461
13549.84 457
13550.94 478
13552.04 462
13553.14 452
13554.24 456
13555.34 453
13556.44 436
13557.54 471
13558.64 477
13559.74 437
13560.84 414
13561.94 469
13563.04 456
13564.13 457
13565.23 465
13566.34 441
13567.44 411
13568.54 445
13569.64 464
13570.74 450
13571.84 450
13572.94 445
13574.04 466
13575.14 433
13576.24 424
13577.34 444
13578.44 443
13579.54 437
13580.64 456
13581.74 413
13582.84 445
13583.94 443
13585.04 442
13586.14 446
13587.24 460
13588.35 466
13589.45 466
13590.55 459
13591.65 468
13592.75 474
13593.85 474
13594.95 455
13596.05 468
13597.15 469
13598.26 467
13599.36 467
13600.46 445
13601.56 479
13602.66 458
13603.76 466
13604.86 461
13605.97 462
13607.07 498
13608.17 484
13609.27 502
13610.37 479
13611.47 491
13612.58 500
13613.68 506
13614.78 493
13615.88 489
13616.98 484
13618.09 493
13619.19 500
13620.29 519
13621.39 500
13622.50 487
13623.60 509
13624.70 512
13625.80 477
13626.91 506
13628.01 510
13629.11 497
13630.21 517
13631.32 522
13632.42 489
13633.52 475
13634.62 512
13635.73 512
13636.83 502
13637.93 538
13639.04 517
13640.14 532
13641.24 516
13642.35 504
13643.45 511
13644.55 524
13645.65 495
13646.76 513
13647.86 534
13648.96 515
13650.07 513
13651.17 498
13652.28 480
13653.38 470
13654.48 504
13655.59 535
13656.69 518
13657.79 512
13658.90 501
13660.00 481
13661.11 480
13662.21 479
13663.31 480
13664.42 481
13665.52 484
13666.63 504
13667.73 482
13668.83 491
13669.94 478
13671.04 477
13672.15 510
13673.25 506
13674.36 512
13675.46 504
13676.56 537
13677.67 549
13678.77 516
13679.88 540
13680.98 507
13682.09 537
13683.19 543
13684.30 538
13685.40 529
13686.51 510
13687.61 522
13688.72 525
13689.82 525
13690.93 516
13692.03 552
13693.14 514
13694.24 524
13695.35 516
13696.45 508
13697.56 519
13698.66 555
13699.77 531
13700.87 517
13701.98 508
13703.09 545
13704.19 548
13705.30 555
13706.40 541
13707.51 566
13708.61 527
13709.72 519
13710.83 539
13711.93 546
13713.04 554
13714.14 552
13715.25 559
13716.36 563
13717.46 529
13718.57 586
13719.67 570
13720.78 586
13721.89 557
13722.99 567
13724.10 578
13725.21 617
13726.31 605
13727.42 591
13728.53 588
13729.63 589
13730.74 634
13731.85 650
13732.95 652
13734.06 624
13735.17 582
13736.27 600
13737.38 610
13738.49 651
13739.59 659
13740.70 652
13741.81 670
13742.92 685
13744.02 693
13745.13 692
13746.24 698
13747.35 677
13748.45 722
13749.56 752
13750.67 736
13751.78 733
13752.88 742
13753.99 777
13755.10 803
13756.21 829
13757.31 862
13758.42 869
13759.53 888
13760.64 873
13761.75 895
13762.85 908
13763.96 924
13765.07 925
13766.18 989
13767.29 987
13768.39 1011
13769.50 984
13770.61 982
13771.72 981
13772.83 989
13773.94 960
13775.04 995
13776.15 989
13777.26 947
13778.37 952
13779.48 889
13780.59 889
13781.70 869
13782.80 862
13783.91 821
13785.02 776
13786.13 776
13787.24 745
13788.35 705
13789.46 682
13790.57 671
13791.68 701
13792.79 649
13793.90 642
13795.00 625
13796.11 613
13797.22 605
13798.33 617
13799.44 605
13800.55 613
13801.66 596
13802.77 594
13803.88 575
13804.99 600
13806.10 619
13807.21 585
13808.32 605
13809.43 585
13810.54 570
13811.65 561
13812.76 562
13813.87 598
13814.98 542
13816.09 525
13817.20 556
13818.31 550
13819.42 548
13820.53 571
13821.64 534
13822.75 542
13823.86 496
13824.97 516
13826.08 530
13827.19 491
13828.30 514
13829.41 546
13830.53 517
13831.64 536
13832.75 534
13833.86 515
13834.97 542
13836.08 535
13837.19 571
13838.30 526
13839.41 529
13840.52 516
13841.64 536
13842.75 503
13843.86 515
13844.97 539
13846.08 516
13847.19 541
13848.30 528
13849.41 503
13850.53 523
13851.64 537
13852.75 538
13853.86 518
13854.97 551
13856.08 545
13857.20 536
13858.31 515
13859.42 530
13860.53 525
13861.64 546
13862.76 569
13863.87 539
13864.98 524
13866.09 539
13867.20 534
13868.32 555
13869.43 544
13870.54 543
13871.65 560
13872.77 587
13873.88 574
13874.99 562
13876.10 572
13877.22 575
13878.33 541
13879.44 593
13880.55 618
13881.67 604
13882.78 593
13883.89 613
13885.01 614
13886.12 597
13887.23 605
13888.34 619
13889.46 606
13890.57 614
13891.68 652
13892.80 667
13893.91 675
13895.02 681
13896.14 667
13897.25 644
13898.36 663
13899.48 674
13900.59 641
13901.70 634
13902.82 618
13903.93 612
13905.05 592
13906.16 595
13907.27 587
13908.39 563
13909.50 574
13910.61 545
13911.73 554
13912.84 547
13913.96 536
13915.07 536
13916.19 543
13917.30 520
13918.41 506
13919.53 480
13920.64 526
13921.76 517
13922.87 509
13923.99 479
13925.10 500
13926.21 507
13927.33 499
13928.44 503
13929.56 519
13930.67 491
13931.79 503
13932.90 468
13934.02 489
13935.13 534
13936.25 533
13937.36 506
13938.48 503
13939.59 499
13940.71 470
13941.82 471
13942.94 475
13944.05 454
13945.17 473
13946.28 470
13947.40 476
13948.52 441
13949.63 449
13950.75 455
13951.86 437
13952.98 453
13954.09 434
13955.21 425
13956.32 464
13957.44 437
13958.56 454
13959.67 438
13960.79 417
13961.90 446
13963.02 437
13964.14 459
13965.25 441
13966.37 430
13967.48 446
13968.60 423
13969.72 439
13970.83 437
13971.95 423
13973.07 451
13974.18 439
13975.30 435
13976.42 446
13977.53 434
13978.65 427
13979.77 446
13980.88 436
13982.00 421
13983.12 420
13984.23 461
13985.35 424
13986.47 440
13987.58 445
13988.70 431
13989.82 475
13990.94 441
13992.05 430
13993.17 437
13994.29 447
13995.40 439
13996.52 436
13997.64 471
13998.76 464
13999.87 443
14000.99 445
14002.11 467
14003.23 467
14004.35 461
14005.46 445
14006.58 459
14007.70 477
14008.82 476
14009.93 463
14011.05 478
14012.17 452
14013.29 461
14014.41 472
14015.52 460
14016.64 443
14017.76 488
14018.88 463
14020.00 445
14021.12 437
14022.23 447
14023.35 441
14024.47 455
14025.59 451
14026.71 463
14027.83 477
14028.95 443
14030.06 463
14031.18 456
14032.30 471
14033.42 462
14034.54 458
14035.66 469
14036.78 465
14037.90 460
14039.02 479
14040.14 468
14041.25 474
14042.37 481
14043.49 485
14044.61 485
14045.73 499
14046.85 475
14047.97 514
14049.09 501
14050.21 494
14051.33 496
14052.45 501
14053.57 496
14054.69 502
14055.81 523
14056.93 548
14058.05 549
14059.17 536
14060.29 519
14061.41 569
14062.53 533
14063.65 560
14064.77 553
14065.89 573
14067.01 578
14068.13 604
14069.25 583
14070.37 600
14071.49 584
14072.61 588
14073.73 578
14074.85 615
14075.97 601
14077.09 606
14078.21 570
14079.33 569
14080.45 590
14081.57 568
14082.69 570
14083.82 564
14084.94 573
14086.06 594
14087.18 570
14088.30 552
14089.42 554
14090.54 582
14091.66 588
14092.78 559
14093.91 563
14095.03 559
14096.15 591
14097.27 598
14098.39 579
14099.51 602
14100.63 557
14101.76 598
14102.88 556
14104.00 559
14105.12 535
14106.24 505
14107.36 544
14108.49 503
14109.61 479
14110.73 515
14111.85 508
14112.97 496
14114.10 479
14115.22 461
14116.34 460
14117.46 477
14118.58 452
14119.71 440
14120.83 475
14121.95 459
14123.07 451
14124.20 441
14125.32 438
14126.44 448
14127.56 456
14128.69 450
14129.81 449
14130.93 435
14132.06 438
14133.18 403
14134.30 409
14135.42 431
14136.55 399
14137.67 414
14138.79 410
14139.92 438
14141.04 409
14142.16 421
14143.29 404
14144.41 425
14145.53 411
14146.66 404
14147.78 426
14148.90 393
14150.03 392
14151.15 434
14152.27 416
14153.40 427
14154.52 412
14155.64 408
14156.77 416
14157.89 396
14159.02 412
14160.14 400
14161.26 406
14162.39 428
14163.51 444
14164.64 435
14165.76 406
14166.88 416
14168.01 424
14169.13 416
14170.26 382
14171.38 394
14172.51 398
14173.63 416
14174.75 396
14175.88 396
14177.00 391
14178.13 403
14179.25 399
14180.38 382
14181.50 384
14182.63 367
14183.75 396
14184.88 391
14186.00 382
14187.13 391
14188.25 383
14189.38 400
14190.50 389
14191.63 391
14192.75 402
14193.88 384
14195.00 369
14196.13 364
14197.25 380
14198.38 372
14199.50 374
14200.63 382
14201.76 378
14202.88 364
14204.01 379
14205.13 392
14206.26 391
14207.38 380
14208.51 344
14209.64 358
14210.76 369
14211.89 375
14213.01 371
14214.14 346
14215.27 364
14216.39 342
14217.52 357
14218.64 368
14219.77 372
14220.90 360
14222.02 365
14223.15 348
14224.28 355
14225.40 358
14226.53 374
14227.66 353
14228.78 362
14229.91 318
14231.04 357
14232.16 362
14233.29 365
14234.42 364
14235.54 338
14236.67 325
14237.80 341
14238.92 358
14240.05 351
14241.18 341
14242.31 328
14243.43 362
14244.56 337
14245.69 328
14246.82 324
14247.94 340
14249.07 343
14250.20 353
14251.33 335
14252.45 337
14253.58 324
14254.71 319
14255.84 333
14256.96 326
14258.09 311
14259.22 327
14260.35 341
14261.47 331
14262.60 335
14263.73 352
14264.86 351
14265.99 324
14267.12 327
14268.24 329
14269.37 339
14270.50 329
14271.63 339
14272.76 325
14273.89 325
14275.01 325
14276.14 320
14277.27 306
14278.40 329
14279.53 322
14280.66 308
14281.79 331
14282.91 308
14284.04 312
14285.17 322
14286.30 302
14287.43 312
14288.56 289
14289.69 287
14290.82 305
14291.95 310
14293.08 301
14294.20 290
14295.33 337
14296.46 321
14297.59 300
14298.72 322
14299.85 313
14300.98 299
14302.11 302
14303.24 327
14304.37 304
14305.50 300
14306.63 297
14307.76 318
14308.89 297
14310.02 303
14311.15 277
14312.28 291
14313.41 282
14314.54 302
14315.67 330
14316.80 303
14317.93 292
14319.06 292
14320.19 291
14321.32 288
14322.45 284
14323.58 318
14324.71 284
14325.84 302
14326.97 285
14328.10 271
14329.23 299
14330.36 282
14331.49 284
14332.62 300
14333.76 280
14334.89 305
14336.02 314
14337.15 321
14338.28 296
14339.41 287
14340.54 296
14341.67 302
14342.80 300
14343.93 292
14345.07 287
14346.20 311
14347.33 291
14348.46 311
14349.59 298
14350.72 295
14351.85 311
14352.99 314
14354.12 292
14355.25 288
14356.38 307
14357.51 312
14358.64 293
14359.78 300
14360.91 298
14362.04 304
14363.17 319
14364.30 282
14365.44 297
14366.57 297
14367.70 314
14368.83 312
14369.96 304
14371.10 301
14372.23 308
14373.36 294
14374.49 300
14375.63 303
14376.76 298
14377.89 322
14379.02 310
14380.16 289
14381.29 307
14382.42 311
14383.55 297
14384.69 293
14385.82 320
14386.95 307
14388.09 296
14389.22 303
14390.35 307
14391.49 317
14392.62 327
14393.75 327
14394.89 325
14396.02 360
14397.15 326
14398.28 334
14399.42 314
14400.55 340
14401.69 321
14402.82 322
14403.95 320
14405.09 316
14406.22 318
14407.35 322
14408.49 338
14409.62 326
14410.75 349
14411.89 313
14413.02 329
14414.16 328
14415.29 346
14416.42 332
14417.56 332
14418.69 330
14419.83 328
14420.96 327
14422.10 337
14423.23 373
14424.36 352
14425.50 350
14426.63 356
14427.77 353
14428.90 351
14430.04 350
14431.17 370
14432.31 370
14433.44 324
14434.58 359
14435.71 349
14436.85 347
14437.98 356
14439.12 358
14440.25 347
14441.39 363
14442.52 348
14443.66 341
14444.79 327
14445.93 334
14447.06 352
14448.20 355
14449.33 350
14450.47 329
14451.60 357
14452.74 343
14453.87 328
14455.01 357
14456.14 336
14457.28 326
14458.42 364
14459.55 341
14460.69 340
14461.82 365
14462.96 335
14464.10 329
14465.23 350
14466.37 351
14467.50 325
14468.64 352
14469.78 346
14470.91 354
14472.05 340
14473.18 357
14474.32 389
14475.46 350
14476.59 352
14477.73 359
14478.87 350
14480.00 344
14481.14 340
14482.28 318
14483.41 330
14484.55 347
14485.69 337
14486.82 331
14487.96 341
14489.10 346
14490.23 352
14491.37 339
14492.51 360
14493.65 375
14494.78 359
14495.92 343
14497.06 358
14498.19 361
14499.33 337
14500.47 360
14501.61 350
14502.74 363
14503.88 378
14505.02 354
14506.16 354
14507.29 371
14508.43 353
14509.57 363
14510.71 353
14511.85 359
14512.98 335
14514.12 325
14515.26 331
14516.40 349
14517.54 330
14518.67 312
14519.81 333
14520.95 315
14522.09 330
14523.23 290
14524.36 316
14525.50 332
14526.64 337
14527.78 299
14528.92 303
14530.06 323
14531.19 337
14532.33 321
14533.47 327
14534.61 349
14535.75 322
14536.89 329
14538.03 313
14539.17 314
14540.31 326
14541.44 321
14542.58 293
14543.72 311
14544.86 297
14546.00 291
14547.14 312
14548.28 293
14549.42 315
14550.56 323
14551.70 313
14552.84 311
14553.98 314
14555.12 310
14556.25 297
14557.39 312
14558.53 319
14559.67 321
14560.81 318
14561.95 346
14563.09 333
14564.23 319
14565.37 333
14566.51 333
14567.65 333
14568.79 332
14569.93 311
14571.07 306
14572.21 358
14573.35 312
14574.49 318
14575.63 330
14576.77 349
14577.92 343
14579.06 323
14580.20 352
14581.34 340
14582.48 362
14583.62 340
14584.76 338
14585.90 335
14587.04 357
14588.18 367
14589.32 354
14590.46 341
14591.60 352
14592.74 352
14593.89 348
14595.03 352
14596.17 356
14597.31 341
14598.45 371
14599.59 354
14600.73 356
14601.87 356
14603.02 357
14604.16 363
14605.30 359
14606.44 380
14607.58 373
14608.72 373
14609.86 348
14611.01 354
14612.15 374
14613.29 339
14614.43 397
14615.57 375
14616.72 396
14617.86 392
14619.00 386
14620.14 378
14621.28 402
14622.43 418
14623.57 432
14624.71 425
14625.85 421
14627.00 415
14628.14 412
14629.28 387
14630.42 442
14631.56 429
14632.71 457
14633.85 460
14634.99 428
14636.14 442
14637.28 442
14638.42 431
14639.56 427
14640.71 431
14641.85 407
14642.99 411
14644.14 416
14645.28 425
14646.42 387
14647.56 375
14648.71 384
14649.85 353
14650.99 344
14652.14 352
14653.28 353
14654.42 349
14655.57 345
14656.71 321
14657.85 321
14659.00 326
14660.14 322
14661.29 310
14662.43 292
14663.57 334
14664.72 318
14665.86 283
14667.00 303
14668.15 308
14669.29 314
14670.44 280
14671.58 294
14672.73 280
14673.87 303
14675.01 289
14676.16 292
14677.30 291
14678.45 315
14679.59 293
14680.74 275
14681.88 272
14683.02 279
14684.17 269
14685.31 293
14686.46 302
14687.60 299
14688.75 256
14689.89 269
14691.04 298
14692.18 271
14693.33 277
14694.47 258
14695.62 255
14696.76 235
14697.91 271
14699.05 262
14700.20 267
14701.34 267
14702.49 248
14703.63 273
14704.78 283
14705.92 262
14707.07 254
14708.22 279
14709.36 276
14710.51 258
14711.65 291
14712.80 254
14713.94 259
14715.09 280
14716.23 269
14717.38 261
14718.53 254
14719.67 255
14720.82 252
14721.96 263
14723.11 245
14724.26 248
14725.40 263
14726.55 265
14727.70 262
14728.84 248
14729.99 254
14731.13 261
14732.28 283
14733.43 270
14734.57 274
14735.72 251
14736.87 262
14738.01 248
14739.16 261
14740.31 248
14741.45 264
14742.60 270
14743.75 241
14744.89 233
14746.04 241
14747.19 270
14748.34 268
14749.48 244
14750.63 246
14751.78 234
14752.92 265
14754.07 267
14755.22 239
14756.37 223
14757.51 256
14758.66 278
14759.81 269
14760.96 267
14762.10 260
14763.25 266
14764.40 271
14765.55 252
14766.70 262
14767.84 236
14768.99 262
14770.14 225
14771.29 255
14772.43 243
14773.58 250
14774.73 250
14775.88 236
14777.03 259
14778.18 247
14779.32 231
14780.47 249
14781.62 250
14782.77 244
14783.92 229
14785.07 239
14786.21 245
14787.36 244
14788.51 236
14789.66 252
14790.81 216
14791.96 232
14793.11 231
14794.26 248
14795.40 242
14796.55 235
14797.70 241
14798.85 242
14800.00 238
14801.15 229
14802.30 235
14803.45 249
14804.60 237
14805.75 241
14806.90 222
14808.05 232
14809.19 224
14810.34 243
14811.49 231
14812.64 214
14813.79 212
14814.94 217
14816.09 229
14817.24 237
14818.39 231
14819.54 220
14820.69 230
14821.84 215
14822.99 220
14824.14 200
14825.29 204
14826.44 235
14827.59 225
14828.74 208
14829.89 219
14831.04 212
14832.19 227
14833.34 233
14834.49 228
14835.64 232
14836.79 226
14837.95 255
14839.10 212
14840.25 211
14841.40 223
14842.55 244
14843.70 222
14844.85 211
14846.00 217
14847.15 203
14848.30 218
14849.45 222
14850.60 212
14851.76 219
14852.91 214
14854.06 219
14855.21 229
14856.36 201
14857.51 234
14858.66 208
14859.81 202
14860.97 205
14862.12 204
14863.27 191
14864.42 204
14865.57 209
14866.72 213
14867.88 226
14869.03 199
14870.18 221
14871.33 197
14872.48 227
14873.64 212
14874.79 210
14875.94 218
14877.09 230
14878.24 223
14879.40 227
14880.55 219
14881.70 202
14882.85 214
14884.00 221
14885.16 209
14886.31 211
14887.46 206
14888.61 234
14889.77 214
14890.92 211
14892.07 220
14893.23 199
14894.38 207
14895.53 198
14896.68 229
14897.84 205
14898.99 208
14900.14 217
14901.30 204
14902.45 217
14903.60 228
14904.75 220
14905.91 210
14907.06 204
14908.21 187
14909.37 204
14910.52 211
14911.67 228
14912.83 200
14913.98 190
14915.14 185
14916.29 190
14917.44 215
14918.60 199
14919.75 195
14920.90 217
14922.06 214
14923.21 228
14924.37 209
14925.52 206
14926.67 213
14927.83 212
14928.98 226
14930.14 196
14931.29 193
14932.44 180
14933.60 191
14934.75 210
14935.91 214
14937.06 242
14938.22 220
14939.37 213
14940.52 210
14941.68 219
14942.83 198
14943.99 218
14945.14 210
14946.30 199
14947.45 199
14948.61 212
14949.76 215
14950.92 223
14952.07 213
14953.23 228
14954.38 202
14955.54 227
14956.69 227
14957.85 203
14959.00 184
14960.16 212
14961.31 221
14962.47 194
14963.62 234
14964.78 223
14965.94 233
14967.09 233
14968.25 201
14969.40 205
14970.56 230
14971.71 230
14972.87 193
14974.03 233
14975.18 220
14976.34 214
14977.49 222
14978.65 211
14979.81 186
14980.96 202
14982.12 220
14983.27 227
14984.43 201
14985.59 222
14986.74 204
14987.90 198
14989.06 205
14990.21 197
14991.37 215
14992.53 185
14993.68 216
14994.84 185
14996.00 202
14997.15 227
14998.31 219
14999.47 212
15000.62 224
15001.78 194
15002.94 206
15004.09 201
15005.25 210
15006.41 210
15007.56 188
15008.72 217
15009.88 210
15011.04 194
15012.19 218
15013.35 213
15014.51 198
15015.67 194
15016.82 197
15017.98 210
15019.14 215
15020.30 207
15021.45 186
15022.61 213
15023.77 199
15024.93 203
15026.08 218
15027.24 198
15028.40 205
15029.56 214
15030.72 198
15031.87 189
15033.03 188
15034.19 203
15035.35 175
15036.51 191
15037.67 191
15038.82 198
15039.98 226
15041.14 198
15042.30 218
15043.46 210
15044.62 197
15045.78 195
15046.93 225
15048.09 207
15049.25 186
15050.41 199
15051.57 208
15052.73 170
15053.89 207
15055.05 195
15056.20 197
15057.36 214
15058.52 204
15059.68 210
15060.84 215
15062.00 203
15063.16 204
15064.32 203
15065.48 204
15066.64 209
15067.80 206
15068.96 216
15070.12 195
15071.28 187
15072.44 220
15073.60 202
15074.76 195
15075.91 218
15077.07 212
15078.23 200
15079.39 193
15080.55 197
15081.71 225
15082.87 213
15084.03 189
15085.19 218
15086.35 202
15087.51 227
15088.68 201
15089.84 199
15091.00 205
15092.16 216
15093.32 219
15094.48 200
15095.64 203
15096.80 220
15097.96 191
15099.12 200
15100.28 200
15101.44 228
15102.60 202
15103.76 203
15104.92 218
15106.08 224
15107.25 218
15108.41 206
15109.57 205
15110.73 214
15111.89 224
15113.05 230
15114.21 229
15115.37 202
15116.54 218
15117.70 204
15118.86 209
15120.02 223
15121.18 215
15122.34 243
15123.50 234
15124.67 204
15125.83 201
15126.99 210
15128.15 233
15129.31 234
15130.47 226
15131.64 220
15132.80 211
15133.96 244
15135.12 240
15136.28 212
15137.45 219
15138.61 220
15139.77 240
15140.93 217
15142.10 235
15143.26 220
15144.42 209
15145.58 243
15146.75 221
15147.91 213
15149.07 240
15150.23 246
15151.40 226
15152.56 214
15153.72 224
15154.88 253
15156.05 242
15157.21 229
15158.37 218
15159.54 232
15160.70 223
15161.86 242
15163.03 234
15164.19 242
15165.35 245
15166.52 263
15167.68 260
15168.84 262
15170.01 229
15171.17 253
15172.33 245
15173.50 251
15174.66 267
15175.82 244
15176.99 241
15178.15 251
15179.31 239
15180.48 260
15181.64 246
15182.81 245
15183.97 250
15185.13 285
15186.30 271
15187.46 271
15188.63 267
15189.79 284
15190.95 271
15192.12 259
15193.28 285
15194.45 275
15195.61 257
15196.78 255
15197.94 275
15199.10 264
15200.27 260
15201.43 260
15202.60 293
15203.76 293
15204.93 274
15206.09 280
15207.26 285
15208.42 271
15209.59 275
15210.75 263
15211.92 264
15213.08 282
15214.25 280
15215.41 273
15216.58 284
15217.74 299
15218.91 276
15220.07 265
15221.24 296
15222.40 299
15223.57 292
15224.74 315
15225.90 295
15227.07 310
15228.23 326
15229.40 300
15230.56 310
15231.73 320
15232.89 310
15234.06 296
15235.23 347
15236.39 306
15237.56 317
15238.72 322
15239.89 327
15241.06 307
15242.22 300
15243.39 325
15244.56 319
15245.72 314
15246.89 312
15248.05 300
15249.22 287
15250.39 282
15251.55 275
15252.72 305
15253.89 264
15255.05 280
15256.22 279
15257.39 279
15258.55 291
15259.72 270
15260.89 273
15262.05 265
15263.22 265
15264.39 277
15265.56 271
15266.72 259
15267.89 245
15269.06 266
15270.22 271
15271.39 247
15272.56 253
15273.73 271
15274.89 225
15276.06 240
15277.23 232
15278.40 237
15279.56 259
15280.73 268
15281.90 253
15283.07 268
15284.23 236
15285.40 249
15286.57 232
15287.74 221
15288.91 249
15290.07 247
15291.24 253
15292.41 245
15293.58 244
15294.75 250
15295.92 256
15297.08 239
15298.25 249
15299.42 282
15300.59 259
15301.76 253
15302.93 276
15304.09 249
15305.26 261
15306.43 257
15307.60 255
15308.77 259
15309.94 262
15311.11 276
15312.28 242
15313.44 278
15314.61 274
15315.78 261
15316.95 278
15318.12 280
15319.29 272
15320.46 257
15321.63 267
15322.80 280
15323.97 273
15325.14 274
15326.30 256
15327.47 276
15328.64 275
15329.81 246
15330.98 267
15332.15 283
15333.32 251
15334.49 269
15335.66 261
15336.83 254
15338.00 276
15339.17 283
15340.34 261
15341.51 283
15342.68 269
15343.85 266
15345.02 291
15346.19 296
15347.36 295
15348.53 306
15349.70 286
15350.87 284
15352.04 302
15353.21 294
15354.38 284
15355.55 306
15356.72 306
15357.90 308
15359.07 332
15360.24 335
15361.41 332
15362.58 311
15363.75 326
15364.92 328
15366.09 339
15367.26 334
15368.43 345
15369.60 295
15370.77 323
15371.95 320
15373.12 331
15374.29 313
15375.46 313
15376.63 325
15377.80 301
15378.97 301
15380.15 310
15381.32 310
15382.49 295
15383.66 321
15384.83 285
15386.00 297
15387.17 313
15388.35 291
15389.52 281
15390.69 289
15391.86 297
15393.03 313
15394.21 284
15395.38 256
15396.55 286
15397.72 288
15398.89 305
15400.07 266
15401.24 274
15402.41 294
15403.58 288
15404.76 308
15405.93 274
15407.10 252
15408.27 260
15409.45 279
15410.62 272
15411.79 250
15412.96 254
15414.14 249
15415.31 275
15416.48 254
15417.66 263
15418.83 224
15420.00 253
15421.17 252
15422.35 235
15423.52 242
15424.69 229
15425.87 245
15427.04 249
15428.21 236
15429.39 229
15430.56 265
15431.73 285
15432.91 259
15434.08 246
15435.25 236
15436.43 249
15437.60 242
15438.77 232
15439.95 254
15441.12 242
15442.30 249
15443.47 222
15444.64 244
15445.82 225
15446.99 216
15448.17 251
15449.34 251
15450.51 238
15451.69 231
15452.86 208
15454.04 220
15455.21 229
15456.39 239
15457.56 240
15458.73 225
15459.91 235
15461.08 227
15462.26 244
15463.43 223
15464.61 225
15465.78 246
15466.96 234
15468.13 252
15469.31 237
15470.48 236
15471.66 226
15472.83 243
15474.01 237
15475.18 229
15476.36 235
15477.53 248
15478.71 236
15479.88 232
15481.06 232
15482.23 213
15483.41 249
15484.58 246
15485.76 228
15486.93 241
15488.11 231
15489.29 228
15490.46 257
15491.64 234
15492.81 236
15493.99 245
15495.16 252
15496.34 246
15497.52 224
15498.69 235
15499.87 252
15501.04 239
15502.22 230
15503.40 242
15504.57 260
15505.75 245
15506.92 239
15508.10 235
15509.28 220
15510.45 253
15511.63 256
15512.81 252
15513.98 233
15515.16 236
15516.34 228
15517.51 224
15518.69 227
15519.87 261
15521.04 255
15522.22 238
15523.40 262
15524.57 231
15525.75 228
15526.93 246
15528.11 256
15529.28 258
15530.46 245
15531.64 231
15532.81 270
15533.99 255
15535.17 237
15536.35 257
15537.52 239
15538.70 230
15539.88 234
15541.06 243
15542.23 245
15543.41 259
15544.59 244
15545.77 263
15546.95 273
15548.12 238
15549.30 242
15550.48 261
15551.66 259
15552.83 269
15554.01 250
15555.19 242
15556.37 239
15557.55 245
15558.73 256
15559.90 293
15561.08 264
15562.26 273
15563.44 266
15564.62 265
15565.80 276
15566.97 295
15568.15 290
15569.33 276
15570.51 291
15571.69 270
15572.87 265
15574.05 261
15575.23 286
15576.40 278
15577.58 277
15578.76 296
15579.94 291
15581.12 275
15582.30 290
15583.48 279
15584.66 299
15585.84 288
15587.02 295
15588.20 281
15589.38 306
15590.56 306
15591.73 278
15592.91 302
15594.09 322
15595.27 304
15596.45 309
15597.63 293
15598.81 309
15599.99 320
15601.17 308
15602.35 309
15603.53 330
15604.71 314
15605.89 330
15607.07 317
15608.25 330
15609.43 329
15610.61 325
15611.79 346
15612.97 361
15614.15 331
15615.33 323
15616.51 326
15617.69 331
15618.88 340
15620.06 343
15621.24 358
15622.42 349
15623.60 344
15624.78 346
15625.96 368
15627.14 326
15628.32 378
15629.50 362
15630.68 378
15631.86 385
15633.05 416
15634.23 393
15635.41 373
15636.59 363
15637.77 373
15638.95 389
15640.13 401
15641.31 394
15642.50 406
15643.68 418
15644.86 388
15646.04 400
15647.22 420
15648.40 394
15649.58 398
15650.77 395
15651.95 396
15653.13 375
15654.31 385
15655.49 406
15656.68 392
15657.86 389
15659.04 398
15660.22 390
15661.40 403
15662.59 368
15663.77 398
15664.95 408
15666.13 386
15667.32 392
15668.50 394
15669.68 390
15670.86 387
15672.05 404
15673.23 370
15674.41 381
15675.59 375
15676.78 361
15677.96 376
15679.14 381
15680.32 367
15681.51 345
15682.69 357
15683.87 363
15685.06 345
15686.24 360
15687.42 362
15688.61 340
15689.79 380
15690.97 352
15692.16 337
15693.34 332
15694.52 340
15695.71 369
15696.89 340
15698.07 338
15699.26 345
15700.44 375
15701.62 362
15702.81 353
15703.99 345
15705.17 380
15706.36 351
15707.54 357
15708.73 368
15709.91 390
15711.09 378
15712.28 353
15713.46 373
15714.65 377
15715.83 374
15717.02 381
15718.20 372
15719.38 374
15720.57 382
15721.75 399
15722.94 393
15724.12 378
15725.31 376
15726.49 402
15727.68 425
15728.86 379
15730.04 383
15731.23 397
15732.41 408
15733.60 428
15734.78 411
15735.97 415
15737.15 426
15738.34 410
15739.52 413
15740.71 423
15741.89 419
15743.08 430
15744.27 460
15745.45 450
15746.64 423
15747.82 435
15749.01 477
15750.19 494
15751.38 464
15752.56 467
15753.75 461
15754.93 481
15756.12 487
15757.31 466
15758.49 480
15759.68 467
15760.86 492
15762.05 494
15763.24 443
15764.42 457
15765.61 455
15766.79 466
15767.98 455
15769.17 401
15770.35 434
15771.54 424
15772.72 437
15773.91 414
15775.10 415
15776.28 396
15777.47 393
15778.66 407
15779.84 388
15781.03 414
15782.22 394
15783.40 389
15784.59 377
15785.78 383
15786.96 370
15788.15 376
15789.34 401
15790.53 408
15791.71 393
15792.90 385
15794.09 370
15795.27 363
15796.46 368
15797.65 356
15798.84 366
15800.02 341
15801.21 336
15802.40 349
15803.59 342
15804.77 324
15805.96 320
15807.15 356
15808.34 339
15809.52 320
15810.71 324
15811.90 323
15813.09 342
15814.28 344
15815.46 340
15816.65 343
15817.84 338
15819.03 341
15820.22 332
15821.40 327
15822.59 292
15823.78 314
15824.97 310
15826.16 328
15827.35 319
15828.53 314
15829.72 321
15830.91 334
15832.10 335
15833.29 324
15834.48 317
15835.67 338
15836.85 314
15838.04 330
15839.23 310
15840.42 326
15841.61 345
15842.80 345
15843.99 323
15845.18 310
15846.37 332
15847.55 331
15848.74 320
15849.93 340
15851.12 346
15852.31 351
15853.50 332
15854.69 326
15855.88 361
15857.07 338
15858.26 367
15859.45 375
15860.64 328
15861.83 355
15863.02 346
15864.21 358
15865.40 341
15866.59 342
15867.78 355
15868.97 355
15870.16 358
15871.35 360
15872.54 374
15873.73 364
15874.92 339
15876.11 328
15877.30 349
15878.49 373
15879.68 348
15880.87 333
15882.06 368
15883.25 370
15884.44 391
15885.63 379
15886.82 385
15888.01 380
15889.20 383
15890.39 353
15891.59 381
15892.78 378
15893.97 386
15895.16 354
15896.35 401
15897.54 395
15898.73 401
15899.92 413
15901.11 406
15902.30 369
15903.50 404
15904.69 435
15905.88 421
15907.07 402
15908.26 398
15909.45 402
15910.64 408
15911.84 414
15913.03 417
15914.22 409
15915.41 397
15916.60 421
15917.79 403
15918.99 397
15920.18 408
15921.37 404
15922.56 410
15923.75 398
15924.95 391
15926.14 392
15927.33 402
15928.52 404
15929.71 379
15930.91 387
15932.10 395
15933.29 388
15934.48 378
15935.68 397
15936.87 407
15938.06 391
15939.25 370
15940.45 347
15941.64 343
15942.83 352
15944.03 346
15945.22 349
15946.41 324
15947.60 332
15948.80 314
15949.99 312
15951.18 320
15952.38 299
15953.57 314
15954.76 308
15955.96 301
15957.15 289
15958.34 287
15959.54 284
15960.73 286
15961.92 270
15963.12 271
15964.31 265
15965.50 283
15966.70 275
15967.89 261
15969.08 272
15970.28 260
15971.47 276
15972.67 248
15973.86 265
15975.05 261
15976.25 263
15977.44 253
15978.64 244
15979.83 250
15981.02 258
15982.22 260
15983.41 247
15984.61 248
15985.80 235
15987.00 237
15988.19 242
15989.38 240
15990.58 240
15991.77 230
15992.97 256
15994.16 234
15995.36 232
15996.55 250
15997.75 250
15998.94 248
16000.14 245
16001.33 222
16002.53 244
16003.72 255
16004.92 241
16006.11 229
16007.31 227
16008.50 248
16009.70 232
16010.89 229
16012.09 229
16013.28 242
16014.48 231
16015.67 229
16016.87 239
16018.07 233
16019.26 230
16020.46 231
16021.65 225
16022.85 228
16024.04 208
16025.24 215
16026.44 242
16027.63 241
16028.83 231
16030.02 246
16031.22 214
16032.42 221
16033.61 239
16034.81 231
16036.00 231
16037.20 231
16038.40 219
16039.59 238
16040.79 247
16041.99 247
16043.18 225
16044.38 232
16045.58 258
16046.77 245
16047.97 225
16049.17 209
16050.36 217
16051.56 237
16052.76 209
16053.95 200
16055.15 191
16056.35 222
16057.54 219
16058.74 209
16059.94 227
16061.14 205
16062.33 226
16063.53 228
16064.73 205
16065.92 213
16067.12 198
16068.32 214
16069.52 213
16070.71 208
16071.91 207
16073.11 207
16074.31 211
16075.50 200
16076.70 213
16077.90 212
16079.10 202
16080.30 229
16081.49 200
16082.69 189
16083.89 214
16085.09 223
16086.29 221
16087.48 206
16088.68 221
16089.88 198
16091.08 195
16092.28 199
16093.48 213
16094.67 203
16095.87 187
16097.07 197
16098.27 191
16099.47 193
16100.67 208
16101.87 203
16103.06 193
16104.26 194
16105.46 184
16106.66 188
16107.86 214
16109.06 213
16110.26 192
16111.46 192
16112.66 185
16113.86 183
16115.05 195
16116.25 193
16117.45 194
16118.65 189
16119.85 194
16121.05 188
16122.25 209
16123.45 205
16124.65 183
16125.85 216
16127.05 203
16128.25 195
16129.45 182
16130.65 183
16131.85 194
16133.05 204
16134.25 185
16135.45 168
16136.65 202
16137.85 180
16139.05 204
16140.25 199
16141.45 174
16142.65 183
16143.85 174
16145.05 180
16146.25 173
16147.45 178
16148.65 199
16149.85 182
16151.05 177
16152.25 176
16153.45 189
16154.65 198
16155.85 201
16157.05 188
16158.25 190
16159.46 173
16160.66 189
16161.86 196
16163.06 184
16164.26 182
16165.46 182
16166.66 206
16167.86 196
16169.06 192
16170.27 193
16171.47 193
16172.67 199
16173.87 176
16175.07 163
16176.27 176
16177.47 181
16178.67 209
16179.88 197
16181.08 169
16182.28 182
16183.48 220
16184.68 216
16185.89 186
16187.09 171
16188.29 203
16189.49 185
16190.69 182
16191.90 179
16193.10 186
16194.30 197
16195.50 205
16196.70 206
16197.91 187
16199.11 181
16200.31 217
16201.51 203
16202.72 179
16203.92 204
16205.12 198
16206.32 213
16207.53 200
16208.73 198
16209.93 195
16211.13 198
16212.34 196
16213.54 191
16214.74 193
16215.95 190
16217.15 200
16218.35 185
16219.55 193
16220.76 189
16221.96 197
16223.16 220
16224.37 202
16225.57 201
16226.77 195
16227.98 182
16229.18 187
16230.38 204
16231.59 207
16232.79 208
16233.99 194
16235.20 192
16236.40 196
16237.61 209
16238.81 201
16240.01 197
16241.22 186
16242.42 195
16243.63 202
16244.83 192
16246.03 219
16247.24 218
16248.44 208
16249.65 198
16250.85 204
16252.05 212
16253.26 206
16254.46 217
16255.67 196
16256.87 208
16258.08 229
16259.28 199
16260.49 210
16261.69 208
16262.89 200
16264.10 216
16265.30 217
16266.51 219
16267.71 222
16268.92 197
16270.12 203
16271.33 207
16272.53 216
16273.74 206
16274.94 215
16276.15 213
16277.35 207
16278.56 209
16279.77 194
16280.97 216
16282.18 211
16283.38 209
16284.59 226
16285.79 198
16287.00 217
16288.20 182
16289.41 202
16290.61 191
16291.82 206
16293.03 200
16294.23 218
16295.44 212
16296.64 208
16297.85 206
16299.06 234
16300.26 208
16301.47 217
16302.67 220
16303.88 218
16305.09 230
16306.29 224
16307.50 205
16308.71 197
16309.91 208
16311.12 197
16312.33 208
16313.53 202
16314.74 212
16315.95 206
16317.15 222
16318.36 227
16319.57 217
16320.77 222
16321.98 212
16323.19 203
16324.39 208
16325.60 184
16326.81 216
16328.01 200
16329.22 193
16330.43 178
16331.64 188
16332.84 177
16334.05 202
16335.26 206
16336.47 190
16337.67 155
16338.88 190
16340.09 181
16341.30 182
16342.50 195
16343.71 171
16344.92 198
16346.13 213
16347.33 194
16348.54 175
16349.75 189
16350.96 177
16352.17 169
16353.37 185
16354.58 176
16355.79 175
16357.00 196
16358.21 184
16359.41 182
16360.62 180
16361.83 167
16363.04 205
16364.25 190
16365.46 184
16366.67 176
16367.87 192
16369.08 185
16370.29 185
16371.50 197
16372.71 191
16373.92 190
16375.13 183
16376.34 184
16377.54 181
16378.75 189
16379.96 184
16381.17 178
16382.38 189
16383.59 193
16384.80 183
16386.01 181
16387.22 177
16388.43 170
16389.64 193
16390.85 184
16392.05 175
16393.26 199
16394.47 186
16395.68 191
16396.89 178
16398.10 177
16399.31 163
16400.52 185
16401.73 195
16402.94 184
16404.15 164
16405.36 183
16406.57 175
16407.78 184
16408.99 183
16410.20 186
16411.41 177
16412.62 184
16413.83 168
16415.04 176
16416.25 180
16417.46 198
16418.67 198
16419.88 176
16421.10 192
16422.31 183
16423.52 168
16424.73 167
16425.94 178
16427.15 188
16428.36 186
16429.57 199
16430.78 179
16431.99 151
16433.20 182
16434.41 173
16435.63 160
16436.84 177
16438.05 173
16439.26 173
16440.47 178
16441.68 184
16442.89 180
16444.10 191
16445.32 205
16446.53 197
16447.74 176
16448.95 189
16450.16 174
16451.37 194
16452.59 184
16453.80 167
16455.01 172
16456.22 179
16457.43 165
16458.64 176
16459.86 189
16461.07 185
16462.28 191
16463.49 186
16464.70 189
16465.92 188
16467.13 171
16468.34 172
16469.55 162
16470.77 174
16471.98 170
16473.19 186
16474.40 173
16475.62 162
16476.83 175
16478.04 184
16479.25 162
16480.47 182
16481.68 191
16482.89 186
16484.11 203
16485.32 182
16486.53 164
16487.74 183
16488.96 180
16490.17 193
16491.38 157
16492.60 192
16493.81 205
16495.02 197
16496.24 166
16497.45 169
16498.66 192
16499.88 185
16501.09 194
16502.30 170
16503.52 182
16504.73 170
16505.94 170
16507.16 175
16508.37 188
16509.59 188
16510.80 182
16512.01 171
16513.23 171
16514.44 165
16515.66 197
16516.87 184
16518.08 175
16519.30 189
16520.51 188
16521.73 183
16522.94 178
16524.16 199
16525.37 183
16526.58 193
16527.80 197
16529.01 190
16530.23 180
16531.44 193
16532.66 167
16533.87 193
16535.09 200
16536.30 191
16537.52 199
16538.73 205
16539.95 188
16541.16 192
16542.38 193
16543.59 200
16544.81 194
16546.02 210
16547.24 206
16548.45 195
16549.67 188
16550.88 195
16552.10 194
16553.31 187
16554.53 186
16555.74 184
16556.96 210
16558.18 192
16559.39 194
16560.61 183
16561.82 177
16563.04 160
16564.25 197
16565.47 193
16566.69 191
16567.90 203
16569.12 188
16570.33 181
16571.55 198
16572.77 206
16573.98 196
16575.20 223
16576.41 197
16577.63 181
16578.85 185
16580.06 187
16581.28 195
16582.50 205
16583.71 194
16584.93 170
16586.15 169
16587.36 192
16588.58 182
16589.80 174
16591.01 165
16592.23 194
16593.45 182
16594.66 190
16595.88 196
16597.10 171
16598.32 174
16599.53 175
16600.75 176
16601.97 170
16603.18 168
16604.40 180
16605.62 169
16606.84 174
16608.05 181
16609.27 176
16610.49 169
16611.71 170
16612.92 176
16614.14 160
16615.36 163
16616.58 166
16617.79 196
16619.01 194
16620.23 201
16621.45 167
16622.67 156
16623.88 168
16625.10 175
16626.32 178
16627.54 168
16628.76 191
16629.97 175
16631.19 172
16632.41 182
16633.63 170
16634.85 164
16636.07 171
16637.29 184
16638.50 175
16639.72 167
16640.94 171
16642.16 160
16643.38 162
16644.60 165
16645.82 186
16647.03 185
16648.25 161
16649.47 155
16650.69 131
16651.91 159
16653.13 143
16654.35 167
16655.57 173
16656.79 158
16658.01 168
16659.23 174
16660.45 158
16661.66 155
16662.88 152
16664.10 177
16665.32 162
16666.54 192
16667.76 165
16668.98 171
16670.20 160
16671.42 159
16672.64 157
16673.86 171
16675.08 157
16676.30 170
16677.52 173
16678.74 167
16679.96 149
16681.18 161
16682.40 175
16683.62 189
16684.84 160
16686.06 163
16687.28 156
16688.50 165
16689.72 164
16690.94 153
16692.16 156
16693.39 156
16694.61 163
16695.83 165
16697.05 151
16698.27 156
16699.49 168
16700.71 181
16701.93 172
16703.15 151
16704.37 170
16705.59 186
16706.81 157
16708.04 151
16709.26 150
16710.48 163
16711.70 161
16712.92 158
16714.14 172
16715.36 174
16716.58 164
16717.81 163
16719.03 160
16720.25 161
16721.47 165
16722.69 168
16723.91 178
16725.14 155
16726.36 162
16727.58 165
16728.80 170
16730.02 171
16731.24 160
16732.47 160
16733.69 141
16734.91 164
16736.13 148
16737.36 152
16738.58 166
16739.80 173
16741.02 184
16742.24 142
16743.47 138
16744.69 156
16745.91 157
16747.13 169
16748.36 151
16749.58 172
16750.80 165
16752.02 154
16753.25 171
16754.47 164
16755.69 156
16756.92 150
16758.14 146
16759.36 149
16760.59 165
16761.81 160
16763.03 158
16764.25 153
16765.48 163
16766.70 147
16767.92 156
16769.15 170
16770.37 151
16771.59 158
16772.82 159
16774.04 157
16775.27 163
16776.49 164
16777.71 158
16778.94 165
16780.16 157
16781.38 133
16782.61 149
16783.83 173
16785.06 174
16786.28 154
16787.50 163
16788.73 134
16789.95 154
16791.18 183
16792.40 155
16793.62 158
16794.85 160
16796.07 161
16797.30 176
16798.52 148
16799.75 169
16800.97 180
16802.19 174
16803.42 182
16804.64 159
16805.87 165
16807.09 173
16808.32 187
16809.54 168
16810.77 166
16811.99 150
16813.22 173
16814.44 168
16815.67 161
16816.89 153
16818.12 151
16819.34 179
16820.57 179
16821.79 185
16823.02 171
16824.24 170
16825.47 170
16826.70 176
16827.92 166
16829.15 166
16830.37 157
16831.60 183
16832.82 192
16834.05 180
16835.27 167
16836.50 171
16837.73 167
16838.95 175
16840.18 186
16841.40 178
16842.63 187
16843.86 174
16845.08 192
16846.31 188
16847.53 212
16848.76 186
16849.99 190
16851.21 181
16852.44 187
16853.67 176
16854.89 190
16856.12 193
16857.35 206
16858.57 209
16859.80 201
16861.03 209
16862.25 205
16863.48 202
16864.71 193
16865.93 204
16867.16 178
16868.39 206
16869.61 210
16870.84 202
16872.07 233
16873.30 227
16874.52 220
16875.75 239
16876.98 232
16878.20 219
16879.43 235
16880.66 231
16881.89 219
16883.11 228
16884.34 238
16885.57 206
16886.80 220
16888.02 259
16889.25 220
16890.48 235
16891.71 238
16892.94 241
16894.16 228
16895.39 245
16896.62 235
16897.85 216
16899.08 220
16900.30 214
16901.53 238
16902.76 228
16903.99 215
16905.22 218
16906.45 220
16907.67 238
16908.90 216
16910.13 228
16911.36 216
16912.59 212
16913.82 219
16915.04 219
16916.27 195
16917.50 195
16918.73 214
16919.96 210
16921.19 179
16922.42 216
16923.65 213
16924.88 206
16926.10 200
16927.33 181
16928.56 184
16929.79 199
16931.02 202
16932.25 199
16933.48 199
16934.71 222
16935.94 209
16937.17 183
16938.40 189
16939.63 194
16940.86 203
16942.09 197
16943.32 194
16944.55 211
16945.78 184
16947.01 165
16948.24 181
16949.47 205
16950.70 195
16951.93 201
16953.16 189
16954.39 193
16955.62 203
16956.85 183
16958.08 191
16959.31 187
16960.54 176
16961.77 192
16963.00 181
16964.23 178
16965.46 172
16966.69 170
16967.92 198
16969.15 176
16970.38 180
16971.61 183
16972.84 189
16974.07 192
16975.30 190
16976.54 186
16977.77 198
16979.00 200
16980.23 186
16981.46 193
16982.69 174
16983.92 195
16985.15 187
16986.38 187
16987.62 191
16988.85 169
16990.08 176
16991.31 182
16992.54 183
16993.77 172
16995.00 171
16996.24 185
16997.47 193
16998.70 193
16999.93 180
17001.16 187
17002.39 186
17003.63 158
17004.86 168
17006.09 172
17007.32 183
17008.55 162
17009.79 157
17011.02 154
17012.25 151
17013.48 180
17014.72 172
17015.95 167
17017.18 171
17018.41 176
17019.64 177
17020.88 170
17022.11 160
17023.34 194
17024.58 177
17025.81 164
17027.04 171
17028.27 160
17029.51 173
17030.74 164
17031.97 176
17033.21 152
17034.44 154
17035.67 161
17036.90 175
17038.14 174
17039.37 165
17040.60 167
17041.84 169
17043.07 158
17044.30 169
17045.54 167
17046.77 156
17048.00 170
17049.24 158
17050.47 175
17051.70 155
17052.94 140
17054.17 150
17055.41 174
17056.64 168
17057.87 173
17059.11 169
17060.34 167
17061.58 188
17062.81 165
17064.04 167
17065.28 149
17066.51 147
17067.75 146
17068.98 164
17070.21 147
17071.45 168
17072.68 175
17073.92 171
17075.15 160
17076.39 154
17077.62 185
17078.86 152
17080.09 163
17081.33 156
17082.56 170
17083.80 163
17085.03 159
17086.26 152
17087.50 166
17088.73 164
17089.97 156
17091.20 153
17092.44 160
17093.68 148
17094.91 152
17096.15 166
17097.38 169
17098.62 179
17099.85 183
17101.09 154
17102.32 153
17103.56 144
17104.79 158
17106.03 164
17107.26 162
17108.50 155
17109.74 145
17110.97 134
17112.21 139
17113.44 153
17114.68 151
17115.92 144
17117.15 173
17118.39 160
17119.62 144
17120.86 135
17122.10 146
17123.33 161
17124.57 169
17125.80 128
17127.04 145
17128.28 145
17129.51 137
17130.75 160
17131.99 133
17133.22 140
17134.46 144
17135.70 148
17136.93 151
17138.17 132
17139.41 144
17140.64 126
17141.88 136
17143.12 148
17144.35 139
17145.59 150
17146.83 156
17148.07 137
17149.30 132
17150.54 133
17151.78 138
17153.02 131
17154.25 162
17155.49 152
17156.73 155
17157.96 155
17159.20 155
17160.44 144
17161.68 139
17162.92 146
17164.15 152
17165.39 142
17166.63 141
17167.87 141
17169.10 156
17170.34 143
17171.58 157
17172.82 161
17174.06 142
17175.29 138
17176.53 137
17177.77 149
17179.01 135
17180.25 149
17181.49 149
17182.72 131
17183.96 136
17185.20 146
17186.44 152
17187.68 142
17188.92 122
17190.15 134
17191.39 138
17192.63 134
17193.87 127
17195.11 131
17196.35 132
17197.59 133
17198.83 146
17200.07 131
17201.30 138
17202.54 133
17203.78 146
17205.02 139
17206.26 129
17207.50 137
17208.74 141
17209.98 153
17211.22 122
17212.46 141
17213.70 135
17214.94 138
17216.18 139
17217.42 136
17218.66 148
17219.90 129
17221.14 128
17222.38 136
17223.62 136
17224.86 140
17226.10 116
17227.34 127
17228.58 142
17229.82 129
17231.06 134
17232.30 144
17233.54 134
17234.78 127
17236.02 126
17237.26 141
17238.50 125
17239.74 141
17240.98 134
17242.22 141
17243.46 153
17244.70 126
17245.94 133
17247.18 143
17248.42 160
17249.66 146
17250.90 127
17252.14 127
17253.39 132
17254.63 137
17255.87 145
17257.11 132
17258.35 139
17259.59 144
17260.83 128
17262.07 125
17263.31 143
17264.56 136
17265.80 148
17267.04 150
17268.28 132
17269.52 125
17270.76 121
17272.00 135
17273.25 150
17274.49 147
17275.73 157
17276.97 158
17278.21 137
17279.45 136
17280.70 140
17281.94 157
17283.18 143
17284.42 131
17285.66 154
17286.91 139
17288.15 142
17289.39 139
17290.63 133
17291.88 139
17293.12 155
17294.36 149
17295.60 140
17296.85 137
17298.09 141
17299.33 136
17300.57 134
17301.82 136
17303.06 142
17304.30 140
17305.54 152
17306.79 126
17308.03 134
17309.27 142
17310.52 137
17311.76 122
17313.00 154
17314.25 146
17315.49 129
17316.73 129
17317.97 121
17319.22 125
17320.46 129
17321.71 137
17322.95 117
17324.19 142
17325.44 129
17326.68 136
17327.92 137
17329.17 137
17330.41 133
17331.65 140
17332.90 136
17334.14 135
17335.39 137
17336.63 131
17337.87 131
17339.12 128
17340.36 135
17341.61 128
17342.85 139
17344.09 135
17345.34 118
17346.58 131
17347.83 127
17349.07 133
17350.32 137
17351.56 149
17352.80 132
17354.05 119
17355.29 114
17356.54 123
17357.78 143
17359.03 139
17360.27 120
17361.52 128
17362.76 114
17364.01 134
17365.25 128
17366.50 132
17367.74 143
17368.99 141
17370.23 130
17371.48 129
17372.72 138
17373.97 133
17375.21 128
17376.46 127
17377.70 130
17378.95 127
17380.19 126
17381.44 123
17382.69 132
17383.93 133
17385.18 136
17386.42 112
17387.67 137
17388.91 124
17390.16 134
17391.41 141
17392.65 133
17393.90 120
17395.14 137
17396.39 142
17397.64 130
17398.88 127
17400.13 122
17401.37 137
17402.62 123
17403.87 130
17405.11 132
17406.36 137
17407.61 113
17408.85 141
17410.10 131
17411.35 127
17412.59 129
17413.84 124
17415.09 134
17416.33 134
17417.58 127
17418.83 134
17420.07 132
17421.32 122
17422.57 137
17423.82 138
17425.06 151
17426.31 123
17427.56 137
17428.80 146
17430.05 139
17431.30 139
17432.55 131
17433.79 135
17435.04 134
17436.29 126
17437.54 135
17438.78 126
17440.03 113
17441.28 119
17442.53 140
17443.77 137
17445.02 147
17446.27 137
17447.52 114
17448.77 140
17450.01 146
17451.26 134
17452.51 128
17453.76 142
17455.01 133
17456.25 130
17457.50 123
17458.75 140
17460.00 147
17461.25 149
17462.50 135
17463.74 137
17464.99 114
17466.24 138
17467.49 129
17468.74 157
17469.99 125
17471.24 138
17472.49 154
17473.73 139
17474.98 165
17476.23 145
17477.48 152
17478.73 144
17479.98 136
17481.23 130
17482.48 147
17483.73 144
17484.98 128
17486.23 139
17487.47 147
17488.72 130
17489.97 137
17491.22 153
17492.47 132
17493.72 126
17494.97 139
17496.22 139
17497.47 140
17498.72 134
17499.97 119
17501.22 135
17502.47 153
17503.72 150
17504.97 146
17506.22 136
17507.47 147
17508.72 156
17509.97 147
17511.22 152
17512.47 157
17513.72 150
17514.97 144
17516.22 147
17517.47 129
17518.72 146
17519.97 126
17521.22 146
17522.47 137
17523.72 146
17524.98 146
17526.23 132
17527.48 146
17528.73 146
17529.98 170
17531.23 144
17532.48 144
17533.73 135
17534.98 155
17536.23 155
17537.48 143
17538.74 163
17539.99 154
17541.24 145
17542.49 151
17543.74 146
17544.99 141
17546.24 146
17547.50 171
17548.75 142
17550.00 153
17551.25 152
17552.50 164
17553.75 173
17555.01 160
17556.26 143
17557.51 152
17558.76 134
17560.01 169
17561.26 157
17562.52 150
17563.77 166
17565.02 148
17566.27 141
17567.53 157
17568.78 149
17570.03 158
17571.28 169
17572.53 162
17573.79 152
17575.04 149
17576.29 165
17577.54 159
17578.80 184
17580.05 167
17581.30 168
17582.56 147
17583.81 171
17585.06 172
17586.31 171
17587.57 163
17588.82 151
17590.07 168
17591.33 163
17592.58 160
17593.83 179
17595.08 191
17596.34 165
17597.59 188
17598.84 170
17600.10 175
17601.35 166
17602.61 178
17603.86 198
17605.11 179
17606.37 161
17607.62 168
17608.87 172
17610.13 183
17611.38 192
17612.63 171
17613.89 180
17615.14 166
17616.40 178
17617.65 157
17618.90 176
17620.16 190
17621.41 193
17622.67 163
17623.92 192
17625.17 201
17626.43 184
17627.68 186
17628.94 187
17630.19 188
17631.45 186
17632.70 178
17633.96 195
17635.21 169
17636.47 201
17637.72 194
17638.97 176
17640.23 177
17641.48 197
17642.74 196
17643.99 195
17645.25 194
17646.50 187
17647.76 180
17649.01 208
17650.27 190
17651.52 202
17652.78 200
17654.04 205
17655.29 176
17656.55 189
17657.80 180
17659.06 175
17660.31 200
17661.57 194
17662.82 173
17664.08 194
17665.33 156
17666.59 177
17667.85 181
17669.10 155
17670.36 171
17671.61 180
17672.87 184
17674.13 185
17675.38 172
17676.64 179
17677.89 184
17679.15 183
17680.41 160
17681.66 176
17682.92 161
17684.18 158
17685.43 149
17686.69 172
17687.95 181
17689.20 179
17690.46 166
17691.71 155
17692.97 174
17694.23 163
17695.49 151
17696.74 146
17698.00 166
17699.26 161
17700.51 160
17701.77 159
17703.03 140
17704.28 153
17705.54 163
17706.80 159
17708.06 144
17709.31 143
17710.57 158
17711.83 159
17713.08 151
17714.34 141
17715.60 150
17716.86 145
17718.11 164
17719.37 151
17720.63 127
17721.89 159
17723.15 170
17724.40 170
17725.66 144
17726.92 169
17728.18 164
17729.43 173
17730.69 145
17731.95 142
17733.21 162
17734.47 147
17735.73 175
17736.98 168
17738.24 152
17739.50 137
17740.76 163
17742.02 161
17743.28 145
17744.53 170
17745.79 157
17747.05 146
17748.31 165
17749.57 159
17750.83 149
17752.09 158
17753.34 151
17754.60 160
17755.86 141
17757.12 145
17758.38 155
17759.64 155
17760.90 139
17762.16 145
17763.42 150
17764.68 154
17765.94 138
17767.19 146
17768.45 154
17769.71 148
17770.97 142
17772.23 134
17773.49 147
17774.75 154
17776.01 138
17777.27 141
17778.53 152
17779.79 143
17781.05 139
17782.31 166
17783.57 138
17784.83 146
17786.09 134
17787.35 154
17788.61 151
17789.87 156
17791.13 155
17792.39 161
17793.65 149
17794.91 138
17796.17 156
17797.43 147
17798.69 139
17799.95 140
17801.21 144
17802.47 131
17803.73 152
17805.00 147
17806.26 152
17807.52 127
17808.78 147
17810.04 138
17811.30 152
17812.56 136
17813.82 122
17815.08 154
17816.34 153
17817.60 128
17818.87 136
17820.13 154
17821.39 132
17822.65 136
17823.91 142
17825.17 134
17826.43 138
17827.69 151
17828.96 140
17830.22 152
17831.48 142
17832.74 130
17834.00 135
17835.26 137
17836.53 146
17837.79 141
17839.05 126
17840.31 131
17841.57 136
17842.84 139
17844.10 135
17845.36 122
17846.62 115
17847.88 146
17849.15 147
17850.41 129
17851.67 133
17852.93 141
17854.20 138
17855.46 130
17856.72 142
17857.98 129
17859.25 143
17860.51 139
17861.77 137
17863.03 122
17864.30 101
17865.56 120
17866.82 128
17868.09 138
17869.35 122
17870.61 123
17871.87 126
17873.14 128
17874.40 142
17875.66 146
17876.93 143
17878.19 129
17879.45 139
17880.72 137
17881.98 125
17883.24 120
17884.51 125
17885.77 118
17887.03 143
17888.30 138
17889.56 136
17890.83 136
17892.09 140
17893.35 120
17894.62 111
17895.88 112
17897.14 133
17898.41 140
17899.67 123
17900.94 121
17902.20 138
17903.46 140
17904.73 125
17905.99 135
17907.26 132
17908.52 142
17909.79 137
17911.05 137
17912.32 127
17913.58 130
17914.84 122
17916.11 117
17917.37 127
17918.64 138
17919.90 135
17921.17 132
17922.43 127
17923.70 116
17924.96 128
17926.23 133
17927.49 139
17928.76 123
17930.02 120
17931.29 119
17932.55 143
17933.82 128
17935.08 120
17936.35 126
17937.61 131
17938.88 127
17940.14 142
17941.41 140
17942.68 121
17943.94 141
17945.21 129
17946.47 129
17947.74 146
17949.00 140
17950.27 135
17951.54 120
17952.80 134
17954.07 116
17955.33 119
17956.60 124
17957.87 121
17959.13 131
17960.40 122
17961.66 121
17962.93 121
17964.20 123
17965.46 129
17966.73 143
17968.00 118
17969.26 124
17970.53 135
17971.80 136
17973.06 133
17974.33 122
17975.60 132
17976.86 131
17978.13 135
17979.40 121
17980.66 125
17981.93 123
17983.20 106
17984.46 133
17985.73 127
17987.00 124
17988.26 129
17989.53 138
17990.80 140
17992.07 116
17993.33 108
17994.60 131
17995.87 139
17997.14 116
17998.40 125
17999.67 131
18000.94 131
18002.21 117
18003.47 128
18004.74 129
18006.01 119
18007.28 123
18008.55 130
18009.81 130
18011.08 129
18012.35 134
18013.62 150
18014.89 128
18016.15 124
18017.42 124
18018.69 134
18019.96 131
18021.23 116
18022.49 113
18023.76 129
18025.03 132
18026.30 126
18027.57 126
18028.84 142
18030.11 129
18031.37 146
18032.64 124
18033.91 103
18035.18 128
18036.45 129
18037.72 133
18038.99 129
18040.26 117
18041.53 134
18042.79 141
18044.06 127
18045.33 121
18046.60 135
18047.87 123
18049.14 140
18050.41 142
18051.68 134
18052.95 135
18054.22 133
18055.49 143
18056.76 131
18058.03 121
18059.30 158
18060.57 141
18061.84 135
18063.11 137
18064.38 145
18065.65 126
18066.92 143
18068.19 125
18069.46 120
18070.73 131
18072.00 142
18073.27 131
18074.54 118
18075.81 147
18077.08 137
18078.35 161
18079.62 134
18080.89 134
18082.16 155
18083.43 127
18084.70 126
18085.97 153
18087.24 134
18088.51 143
18089.78 136
18091.05 130
18092.32 129
18093.59 146
18094.87 151
18096.14 120
18097.41 134
18098.68 128
18099.95 136
18101.22 157
18102.49 148
18103.76 128
18105.03 158
18106.31 149
18107.58 153
18108.85 138
18110.12 145
18111.39 142
18112.66 152
18113.93 157
18115.21 126
18116.48 135
18117.75 145
18119.02 152
18120.29 148
18121.56 124
18122.84 131
18124.11 143
18125.38 147
18126.65 143
18127.92 130
18129.20 137
18130.47 140
18131.74 153
18133.01 115
18134.29 131
18135.56 143
18136.83 144
18138.10 146
18139.38 126
18140.65 138
18141.92 136
18143.19 143
18144.47 146
18145.74 148
18147.01 127
18148.28 153
18149.56 134
18150.83 134
18152.10 129
18153.38 121
18154.65 137
18155.92 142
18157.19 145
18158.47 131
18159.74 124
18161.01 123
18162.29 135
18163.56 143
18164.83 112
18166.11 131
18167.38 138
18168.65 131
18169.93 118
18171.20 129
18172.48 122
18173.75 130
18175.02 138
18176.30 130
18177.57 125
18178.84 125
18180.12 132
18181.39 123
18182.67 113
18183.94 115
18185.21 141
18186.49 125
18187.76 130
18189.04 132
18190.31 135
18191.59 127
18192.86 118
18194.13 140
18195.41 139
18196.68 131
18197.96 145
18199.23 117
18200.51 131
18201.78 138
18203.06 143
18204.33 130
18205.61 138
18206.88 123
18208.16 123
18209.43 118
18210.71 117
18211.98 118
18213.26 134
18214.53 129
18215.81 158
18217.08 128
18218.36 118
18219.63 137
18220.91 152
18222.18 138
18223.46 127
18224.73 130
18226.01 139
18227.28 132
18228.56 132
18229.84 135
18231.11 120
18232.39 159
18233.66 127
18234.94 129
18236.21 121
18237.49 132
18238.77 137
18240.04 127
18241.32 132
18242.59 111
18243.87 113
18245.15 136
18246.42 126
18247.70 113
18248.98 137
18250.25 146
18251.53 139
18252.81 138
18254.08 117
18255.36 112
18256.63 136
18257.91 125
18259.19 129
18260.46 119
18261.74 136
18263.02 128
18264.30 145
18265.57 123
18266.85 125
18268.13 128
18269.40 155
18270.68 136
18271.96 122
18273.23 130
18274.51 126
18275.79 132
18277.07 139
18278.34 126
18279.62 144
18280.90 136
18282.18 132
18283.45 130
18284.73 115
18286.01 116
18287.29 105
18288.56 127
18289.84 128
18291.12 114
18292.40 108
18293.68 130
18294.95 124
18296.23 128
18297.51 119
18298.79 152
18300.07 142
18301.34 129
18302.62 131
18303.90 115
18305.18 123
18306.46 124
18307.74 143
18309.01 135
18310.29 146
18311.57 116
18312.85 153
18314.13 137
18315.41 145
18316.69 145
18317.96 132
18319.24 143
18320.52 143
18321.80 149
18323.08 136
18324.36 141
18325.64 128
18326.92 125
18328.20 125
18329.47 156
18330.75 139
18332.03 128
18333.31 124
18334.59 123
18335.87 140
18337.15 139
18338.43 132
18339.71 129
18340.99 147
18342.27 137
18343.55 154
18344.83 152
18346.11 110
18347.39 140
18348.67 118
18349.95 145
18351.23 138
18352.51 142
18353.79 155
18355.07 132
18356.35 141
18357.63 142
18358.91 134
18360.19 115
18361.47 126
18362.75 127
18364.03 122
18365.31 141
18366.59 138
18367.87 128
18369.15 126
18370.43 129
18371.71 141
18372.99 125
18374.27 119
18375.55 129
18376.83 147
18378.12 148
18379.40 141
18380.68 111
18381.96 108
18383.24 140
18384.52 118
18385.80 129
18387.08 140
18388.36 128
18389.65 122
18390.93 114
18392.21 118
18393.49 108
18394.77 137
18396.05 136
18397.33 119
18398.62 121
18399.90 125
18401.18 123
18402.46 140
18403.74 134
18405.02 120
18406.31 128
18407.59 132
18408.87 120
18410.15 125
18411.43 124
18412.72 121
18414.00 118
18415.28 145
18416.56 132
18417.84 124
18419.13 128
18420.41 118
18421.69 126
18422.97 123
18424.26 123
18425.54 128
18426.82 122
18428.10 122
18429.39 123
18430.67 128
18431.95 132
18433.23 138
18434.52 113
18435.80 142
18437.08 127
18438.37 115
18439.65 113
18440.93 114
18442.22 118
18443.50 117
18444.78 130
18446.06 114
18447.35 136
18448.63 123
18449.91 122
18451.20 117
18452.48 129
18453.76 130
18455.05 121
18456.33 120
18457.62 125
18458.90 126
18460.18 119
18461.47 115
18462.75 114
18464.03 120
18465.32 116
18466.60 135
18467.89 130
18469.17 121
18470.45 117
18471.74 129
18473.02 125
18474.31 107
18475.59 129
18476.88 108
18478.16 111
18479.44 140
18480.73 124
18482.01 143
18483.30 127
18484.58 115
18485.87 116
18487.15 136
18488.44 128
18489.72 119
18491.01 129
18492.29 121
18493.58 130
18494.86 114
18496.15 123
18497.43 126
18498.72 141
18500.00 140
18501.29 129
18502.57 124
18503.86 128
18505.14 114
18506.43 118
18507.71 124
18509.00 123
18510.28 145
18511.57 118
18512.85 121
18514.14 117
18515.42 130
18516.71 134
18518.00 128
18519.28 121
18520.57 113
18521.85 132
18523.14 151
18524.43 124
18525.71 126
18527.00 118
18528.28 114
18529.57 139
18530.86 110
18532.14 132
18533.43 121
18534.71 125
18536.00 134
18537.29 124
18538.57 157
18539.86 130
18541.15 130
18542.43 127
18543.72 138
18545.01 136
18546.29 138
18547.58 138
18548.87 140
18550.15 132
18551.44 120
18552.73 151
18554.01 146
18555.30 136
18556.59 140
18557.88 126
18559.16 121
18560.45 127
18561.74 134
18563.02 122
18564.31 129
18565.60 126
18566.89 138
18568.17 137
18569.46 136
18570.75 115
18572.04 130
18573.32 144
18574.61 123
18575.90 120
18577.19 139
18578.48 123
18579.76 146
18581.05 128
18582.34 120
18583.63 133
18584.92 122
18586.20 117
18587.49 133
18588.78 145
18590.07 113
18591.36 131
18592.64 120
18593.93 138
18595.22 151
18596.51 120
18597.80 135
18599.09 136
18600.38 124
18601.66 119
18602.95 119
18604.24 143
18605.53 125
18606.82 150
18608.11 136
18609.40 140
18610.69 145
18611.98 118
18613.26 136
18614.55 147
18615.84 130
18617.13 131
18618.42 129
18619.71 145
18621.00 124
18622.29 145
18623.58 124
18624.87 134
18626.16 139
18627.45 128
18628.74 135
18630.03 139
18631.32 132
18632.61 137
18633.89 141
18635.18 125
18636.47 117
18637.76 147
18639.05 125
18640.34 130
18641.63 144
18642.92 146
18644.21 121
18645.50 132
18646.79 132
18648.09 109
18649.38 135
18650.67 128
18651.96 127
18653.25 136
18654.54 115
18655.83 127
18657.12 129
18658.41 122
18659.70 128
18660.99 127
18662.28 106
18663.57 112
18664.86 131
18666.15 107
18667.44 115
18668.74 122
18670.03 120
18671.32 110
18672.61 114
18673.90 132
18675.19 123
18676.48 133
18677.77 114
18679.06 114
18680.36 147
18681.65 119
18682.94 127
18684.23 130
18685.52 138
18686.81 134
18688.11 110
18689.40 111
18690.69 110
18691.98 123
18693.27 105
18694.56 138
18695.86 126
18697.15 121
18698.44 127
18699.73 121
18701.02 110
18702.32 106
18703.61 118
18704.90 109
18706.19 118
18707.48 122
18708.78 115
18710.07 112
18711.36 115
18712.65 123
18713.95 126
18715.24 124
18716.53 105
18717.83 115
18719.12 136
18720.41 115
18721.70 98
18723.00 111
18724.29 109
18725.58 111
18726.87 132
18728.17 126
18729.46 136
18730.75 113
18732.05 110
18733.34 117
18734.63 133
18735.93 118
18737.22 131
18738.51 117
18739.81 123
18741.10 123
18742.39 132
18743.69 117
18744.98 119
18746.27 117
18747.57 115
18748.86 140
18750.16 115
18751.45 119
18752.74 122
18754.04 117
18755.33 129
18756.63 115
18757.92 115
18759.21 122
18760.51 118
18761.80 115
18763.10 109
18764.39 107
18765.69 116
18766.98 104
18768.27 110
18769.57 113
18770.86 115
18772.16 95
18773.45 114
18774.75 123
18776.04 118
18777.34 126
18778.63 120
18779.93 130
18781.22 117
18782.52 120
18783.81 125
18785.11 119
18786.40 122
18787.70 111
18788.99 131
18790.29 123
18791.58 122
18792.88 123
18794.17 125
18795.47 130
18796.76 127
18798.06 123
18799.35 106
18800.65 113
18801.94 114
18803.24 114
18804.54 116
18805.83 112
18807.13 116
18808.42 123
18809.72 122
18811.01 114
18812.31 118
18813.61 123
18814.90 131
18816.20 113
18817.49 103
18818.79 124
18820.09 125
18821.38 124
18822.68 113
18823.98 121
18825.27 112
18826.57 127
18827.87 120
18829.16 109
18830.46 123
18831.75 117
18833.05 121
18834.35 125
18835.64 128
18836.94 120
18838.24 104
18839.54 117
18840.83 111
18842.13 119
18843.43 123
18844.72 132
18846.02 110
18847.32 121
18848.61 110
18849.91 118
18851.21 118
18852.51 129
18853.80 109
18855.10 122
18856.40 111
18857.70 121
18858.99 116
18860.29 120
18861.59 106
18862.89 116
18864.18 117
18865.48 120
18866.78 105
18868.08 107
18869.38 121
18870.67 112
18871.97 122
18873.27 112
18874.57 106
18875.87 124
18877.16 113
18878.46 128
18879.76 103
18881.06 118
18882.36 116
18883.66 125
18884.95 104
18886.25 100
18887.55 122
18888.85 94
18890.15 114
18891.45 128
18892.75 117
18894.04 111
18895.34 127
18896.64 126
18897.94 90
18899.24 100
18900.54 130
18901.84 124
18903.14 120
18904.44 109
18905.74 115
18907.03 126
18908.33 111
18909.63 113
18910.93 120
18912.23 128
18913.53 135
18914.83 120
18916.13 107
18917.43 109
18918.73 126
18920.03 114
18921.33 109
18922.63 109
18923.93 109
18925.23 97
18926.53 124
18927.83 114
18929.13 109
18930.43 122
18931.73 124
18933.03 114
18934.33 104
18935.63 117
18936.93 118
18938.23 110
18939.53 110
18940.83 114
18942.13 127
18943.43 122
18944.73 107
18946.03 107
18947.33 128
18948.63 126
18949.93 121
18951.23 122
18952.53 113
18953.84 131
18955.14 117
18956.44 113
18957.74 114
18959.04 134
18960.34 123
18961.64 121
18962.94 130
18964.24 110
18965.54 122
18966.85 101
18968.15 124
18969.45 117
18970.75 115
18972.05 118
18973.35 103
18974.65 109
18975.96 112
18977.26 114
18978.56 93
18979.86 125
18981.16 108
18982.46 105
18983.77 102
18985.07 122
18986.37 123
18987.67 98
18988.97 117
18990.28 115
18991.58 121
18992.88 96
18994.18 112
18995.49 116
18996.79 116
18998.09 120
18999.39 103
19000.69 119
19002.00 117
19003.30 102
19004.60 118
19005.90 106
19007.21 94
19008.51 122
19009.81 123
19011.12 119
19012.42 108
19013.72 102
19015.02 99
19016.33 127
19017.63 105
19018.93 107
19020.24 123
19021.54 100
19022.84 100
19024.15 109
19025.45 112
19026.75 107
19028.06 106
19029.36 101
19030.66 110
19031.97 135
19033.27 125
19034.57 103
19035.88 116
19037.18 115
19038.48 121
19039.79 121
19041.09 107
19042.40 102
19043.70 117
19045.00 95
19046.31 99
19047.61 121
19048.92 127
19050.22 119
19051.52 112
19052.83 95
19054.13 106
19055.44 117
19056.74 115
19058.05 97
19059.35 102
19060.65 95
19061.96 109
19063.26 120
19064.57 109
19065.87 106
19067.18 98
19068.48 119
19069.79 125
19071.09 98
19072.40 102
19073.70 103
19075.01 112
19076.31 101
19077.62 99
19078.92 105
19080.23 97
19081.53 120
19082.84 115
19084.14 108
19085.45 108
19086.75 108
19088.06 122
19089.36 109
19090.67 110
19091.98 111
19093.28 118
19094.59 127
19095.89 121
19097.20 115
19098.50 120
19099.81 109
19101.12 122
19102.42 134
19103.73 121
19105.03 102
19106.34 125
19107.65 128
19108.95 110
19110.26 128
19111.56 102
19112.87 107
19114.18 101
19115.48 115
19116.79 110
19118.10 117
19119.40 109
19120.71 98
19122.02 107
19123.32 106
19124.63 118
19125.94 105
19127.24 108
19128.55 109
19129.86 120
19131.16 128
19132.47 104
19133.78 126
19135.08 128
19136.39 131
19137.70 106
19139.01 126
19140.31 104
19141.62 123
19142.93 120
19144.23 104
19145.54 122
19146.85 115
19148.16 123
19149.46 112
19150.77 117
19152.08 104
19153.39 98
19154.69 115
19156.00 116
19157.31 112
19158.62 103
19159.93 117
19161.23 100
19162.54 112
19163.85 99
19165.16 105
19166.47 123
19167.77 122
19169.08 120
19170.39 110
19171.70 121
19173.01 114
19174.32 120
19175.62 98
19176.93 129
19178.24 127
19179.55 119
19180.86 121
19182.17 112
19183.48 118
19184.78 128
19186.09 108
19187.40 124
19188.71 108
19190.02 128
19191.33 108
19192.64 106
19193.95 108
19195.26 112
19196.56 113
19197.87 104
19199.18 101
19200.49 102
19201.80 114
19203.11 113
19204.42 108
19205.73 120
19207.04 122
19208.35 99
19209.66 115
19210.97 106
19212.28 118
19213.59 113
19214.90 102
19216.21 115
19217.52 115
19218.83 115
19220.14 119
19221.45 116
19222.76 107
19224.07 99
19225.38 116
19226.69 105
19228.00 96
19229.31 125
19230.62 118
19231.93 107
19233.24 104
19234.55 103
19235.86 102
19237.17 121
19238.48 114
19239.79 102
19241.10 106
19242.41 119
19243.72 107
19245.03 104
19246.35 84
19247.66 123
19248.97 125
19250.28 125
19251.59 102
19252.90 104
19254.21 111
19255.52 126
19256.83 111
19258.14 101
19259.46 100
19260.77 113
19262.08 121
19263.39 110
19264.70 118
19266.01 104
19267.32 111
19268.64 130
19269.95 105
19271.26 105
19272.57 107
19273.88 103
19275.20 109
19276.51 104
19277.82 95
19279.13 109
19280.44 101
19281.75 101
19283.07 101
19284.38 108
19285.69 102
19287.00 108
19288.32 115
19289.63 103
19290.94 103
19292.25 117
19293.57 119
19294.88 105
19296.19 115
19297.50 108
19298.82 115
19300.13 110
19301.44 91
19302.75 108
19304.07 94
19305.38 111
19306.69 104
19308.01 125
19309.32 114
19310.63 92
19311.94 108
19313.26 121
19314.57 101
19315.88 115
19317.20 116
19318.51 110
19319.82 117
19321.14 106
19322.45 108
19323.76 107
19325.08 114
19326.39 113
19327.70 112
19329.02 115
19330.33 113
19331.65 127
19332.96 108
19334.27 98
19335.59 112
19336.90 105
19338.22 111
19339.53 100
19340.84 106
19342.16 107
19343.47 121
19344.79 123
19346.10 105
19347.41 97
19348.73 102
19350.04 128
19351.36 104
19352.67 108
19353.99 102
19355.30 104
19356.62 106
19357.93 98
19359.25 110
19360.56 88
19361.87 103
19363.19 119
19364.50 111
19365.82 122
19367.13 105
19368.45 109
19369.76 110
19371.08 120
19372.39 105
19373.71 109
19375.02 123
19376.34 127
19377.66 103
19378.97 108
19380.29 91
19381.60 106
19382.92 110
19384.23 110
19385.55 112
19386.86 105
19388.18 104
19389.50 91
19390.81 108
19392.13 94
19393.44 104
19394.76 110
19396.07 99
19397.39 108
19398.71 100
19400.02 94
19401.34 112
19402.65 97
19403.97 96
19405.29 99
19406.60 111
19407.92 112
19409.24 115
19410.55 115
19411.87 101
19413.19 98
19414.50 107
19415.82 113
19417.14 121
19418.45 110
19419.77 119
19421.09 113
19422.40 114
19423.72 100
19425.04 89
19426.35 118
19427.67 101
19428.99 115
19430.30 126
19431.62 100
19432.94 105
19434.26 109
19435.57 112
19436.89 118
19438.21 108
19439.53 122
19440.84 93
19442.16 104
19443.48 99
19444.80 112
19446.11 110
19447.43 119
19448.75 116
19450.07 106
19451.38 127
19452.70 118
19454.02 124
19455.34 110
19456.66 113
19457.97 118
19459.29 123
19460.61 102
19461.93 99
19463.25 104
19464.57 104
19465.88 114
19467.20 111
19468.52 100
19469.84 105
19471.16 101
19472.48 121
19473.79 109
19475.11 89
19476.43 110
19477.75 95
19479.07 107
19480.39 122
19481.71 115
19483.03 106
19484.34 117
19485.66 118
19486.98 109
19488.30 113
19489.62 129
19490.94 122
19492.26 110
19493.58 91
19494.90 99
19496.22 107
19497.54 119
19498.86 97
19500.18 108
19501.50 118
19502.81 96
19504.13 104
19505.45 126
19506.77 114
19508.09 101
19509.41 117
19510.73 96
19512.05 104
19513.37 111
19514.69 95
19516.01 128
19517.33 126
19518.65 103
19519.97 105
19521.29 120
19522.61 107
19523.93 115
19525.25 100
19526.57 108
19527.89 102
19529.22 107
19530.54 91
19531.86 95
19533.18 104
19534.50 99
19535.82 114
19537.14 112
19538.46 112
19539.78 102
19541.10 92
19542.42 104
19543.74 106
19545.06 101
19546.39 102
19547.71 122
19549.03 115
19550.35 109
19551.67 100
19552.99 93
19554.31 109
19555.63 99
19556.96 109
19558.28 105
19559.60 118
19560.92 106
19562.24 114
19563.56 110
19564.88 116
19566.21 112
19567.53 106
19568.85 121
19570.17 125
19571.49 98
19572.82 110
19574.14 112
19575.46 101
19576.78 99
19578.10 94
19579.43 111
19580.75 102
19582.07 116
19583.39 113
19584.72 113
19586.04 116
19587.36 104
19588.68 113
19590.01 98
19591.33 108
19592.65 137
19593.97 114
19595.30 100
19596.62 106
19597.94 127
19599.26 132
19600.59 116
19601.91 112
19603.23 124
19604.56 126
19605.88 113
19607.20 113
19608.53 112
19609.85 105
19611.17 100
19612.49 108
19613.82 116
19615.14 119
19616.47 105
19617.79 105
19619.11 106
19620.44 119
19621.76 126
19623.08 117
19624.41 116
19625.73 107
19627.05 106
19628.38 114
19629.70 122
19631.03 113
19632.35 122
19633.67 122
19635.00 114
19636.32 111
19637.65 107
19638.97 108
19640.29 109
19641.62 105
19642.94 111
19644.27 127
19645.59 107
19646.92 100
19648.24 116
19649.57 105
19650.89 124
19652.21 119
19653.54 118
19654.86 101
19656.19 115
19657.51 105
19658.84 105
19660.16 107
19661.49 120
19662.81 123
19664.14 104
19665.46 111
19666.79 109
19668.11 110
19669.44 117
19670.76 118
19672.09 96
19673.41 113
19674.74 113
19676.07 117
19677.39 108
19678.72 99
19680.04 98
19681.37 118
19682.69 117
19684.02 97
19685.34 122
19686.67 108
19688.00 127
19689.32 98
19690.65 108
19691.97 110
19693.30 111
19694.63 128
19695.95 112
19697.28 120
19698.60 110
19699.93 99
19701.26 111
19702.58 102
19703.91 108
19705.24 128
19706.56 109
19707.89 101
19709.22 95
19710.54 108
19711.87 110
19713.20 121
19714.52 130
19715.85 106
19717.18 118
19718.50 106
19719.83 106
19721.16 95
19722.48 113
19723.81 106
19725.14 116
19726.47 119
19727.79 97
19729.12 97
19730.45 122
19731.77 125
19733.10 113
19734.43 124
19735.76 118
19737.08 129
19738.41 128
19739.74 118
19741.07 116
19742.39 113
19743.72 105
19745.05 113
19746.38 109
19747.71 110
19749.03 113
19750.36 122
19751.69 117
19753.02 102
19754.35 102
19755.67 121
19757.00 113
19758.33 100
19759.66 122
19760.99 122
19762.31 101
19763.64 116
19764.97 111
19766.30 116
19767.63 104
19768.96 110
19770.29 125
19771.61 106
19772.94 104
19774.27 121
19775.60 114
19776.93 129
19778.26 131
19779.59 105
19780.92 127
19782.25 121
19783.57 119
19784.90 121
19786.23 115
19787.56 114
19788.89 115
19790.22 110
19791.55 117
19792.88 119
19794.21 125
19795.54 129
19796.87 120
19798.20 111
19799.53 116
19800.86 104
19802.19 114
19803.52 126
19804.85 116
19806.18 112
19807.50 126
19808.83 119
19810.16 118
19811.49 121
19812.82 122
19814.15 121
19815.49 103
19816.82 126
19818.15 130
19819.48 112
19820.81 121
19822.14 120
19823.47 142
19824.80 135
19826.13 129
19827.46 125
19828.79 118
19830.12 113
19831.45 127
19832.78 125
19834.11 140
19835.44 136
19836.77 124
19838.10 117
19839.44 117
19840.77 135
19842.10 114
19843.43 136
19844.76 125
19846.09 131
19847.42 119
19848.75 133
19850.08 146
19851.42 125
19852.75 130
19854.08 103
19855.41 131
19856.74 116
19858.07 130
19859.40 129
19860.74 116
19862.07 123
19863.40 137
19864.73 119
19866.06 120
19867.40 112
19868.73 128
19870.06 117
19871.39 119
19872.72 101
19874.06 120
19875.39 120
19876.72 124
19878.05 106
19879.38 104
19880.72 118
19882.05 140
19883.38 121
19884.71 117
19886.05 106
19887.38 129
19888.71 121
19890.04 118
19891.38 126
19892.71 114
19894.04 117
19895.38 126
19896.71 113
19898.04 108
19899.37 117
19900.71 122
19902.04 118
19903.37 113
19904.71 119
19906.04 135
19907.37 121
19908.71 122
19910.04 123
19911.37 109
19912.71 108
19914.04 124
19915.37 128
19916.71 113
19918.04 120
19919.37 131
19920.71 120
19922.04 118
19923.37 138
19924.71 117
19926.04 132
19927.38 126
19928.71 130
19930.04 120
19931.38 131
19932.71 118
19934.05 115
19935.38 112
19936.71 110
19938.05 121
19939.38 111
19940.72 105
19942.05 119
19943.39 114
19944.72 125
19946.06 135
19947.39 132
19948.72 123
19950.06 107
19951.39 128
19952.73 116
19954.06 118
19955.40 113
19956.73 129
19958.07 124
19959.40 114
19960.74 114
19962.07 117
19963.41 119
19964.74 116
19966.08 113
19967.41 129
19968.75 117
19970.08 110
19971.42 129
19972.76 135
19974.09 134
19975.43 120
19976.76 106
19978.10 117
19979.43 115
19980.77 110
19982.10 116
19983.44 134
19984.78 127
19986.11 128
19987.45 116
19988.78 111
19990.12 108
19991.46 121
19992.79 98
19994.13 110
19995.46 114
19996.80 118
19998.14 117
19999.47 118
20000.81 129
20002.15 141
20003.48 122
20004.82 115
20006.16 108
20007.49 119
20008.83 120
20010.17 116
20011.50 125
20012.84 116
20014.18 111
20015.51 114
20016.85 125
20018.19 121
20019.52 111
20020.86 131
20022.20 112
20023.53 128
20024.87 112
20026.21 114
20027.55 124
20028.88 134
20030.22 124
20031.56 116
20032.90 112
20034.23 116
20035.57 101
20036.91 125
20038.25 102
20039.58 106
20040.92 128
20042.26 125
20043.60 136
20044.93 105
20046.27 110
20047.61 120
20048.95 132
20050.29 112
20051.62 117
20052.96 116
20054.30 128
20055.64 118
20056.98 131
20058.32 120
20059.65 130
20060.99 111
20062.33 122
20063.67 123
20065.01 114
20066.35 113
20067.68 109
20069.02 119
20070.36 101
20071.70 132
20073.04 112
20074.38 115
20075.72 125
20077.06 113
20078.40 111
20079.73 121
20081.07 102
20082.41 101
20083.75 114
20085.09 126
20086.43 125
20087.77 105
20089.11 116
20090.45 126
20091.79 116
20093.13 126
20094.47 117
20095.81 120
20097.15 120
20098.48 125
20099.82 121
20101.16 115
20102.50 134
20103.84 117
20105.18 127
20106.52 109
20107.86 115
20109.20 110
20110.54 122
20111.88 123
20113.22 120
20114.56 111
20115.90 111
20117.24 125
20118.58 115
20119.93 115
20121.27 93
20122.61 115
20123.95 124
20125.29 112
20126.63 117
20127.97 130
20129.31 112
20130.65 120
20131.99 117
20133.33 115
20134.67 111
20136.01 128
20137.35 113
20138.69 115
