# Supplementary material for: MALDI-TOF MS typing enables the classification of brewing yeasts of the genus Saccharomyces to major beer styles
Source: PLoS One. 2017 Aug 9;12(8):e0181694. doi: 10.1371/journal.pone.0181694 (PMC5549903; doi:10.1371/journal.pone.0181694)
Supplement: S7 File — The directory includes 90 raw files and was zipped to “.zip”; the folder has three strains with 30 spectra per strain; S1 Text explains the raw files with an example and Table 1 represents the yeast strains used within the experiment. (ZIP) [file pone.0181694.s010.zip › 19-21/30278-69-Lag-Lag-Lag-YPG-18h-E-E_2016-09-20_1_0_B2_1.dat]

1999.90 474
2000.32 441
2000.75 482
2001.17 520
2001.59 474
2002.01 472
2002.43 486
2002.86 447
2003.28 422
2003.70 461
2004.12 476
2004.54 448
2004.97 425
2005.39 398
2005.81 421
2006.23 473
2006.66 438
2007.08 452
2007.50 474
2007.92 439
2008.35 458
2008.77 444
2009.19 446
2009.61 406
2010.04 437
2010.46 461
2010.88 437
2011.31 433
2011.73 457
2012.15 436
2012.57 435
2013.00 452
2013.42 443
2013.84 457
2014.27 430
2014.69 400
2015.11 410
2015.54 414
2015.96 469
2016.38 444
2016.81 444
2017.23 463
2017.65 457
2018.08 450
2018.50 519
2018.93 488
2019.35 439
2019.77 453
2020.20 469
2020.62 414
2021.04 441
2021.47 474
2021.89 480
2022.32 456
2022.74 439
2023.17 438
2023.59 438
2024.01 403
2024.44 450
2024.86 457
2025.29 436
2025.71 412
2026.14 419
2026.56 455
2026.98 415
2027.41 407
2027.83 407
2028.26 389
2028.68 400
2029.11 387
2029.53 434
2029.96 404
2030.38 410
2030.81 441
2031.23 441
2031.66 402
2032.08 366
2032.51 395
2032.93 397
2033.36 408
2033.78 438
2034.21 435
2034.63 414
2035.06 445
2035.49 385
2035.91 413
2036.34 407
2036.76 383
2037.19 424
2037.61 442
2038.04 463
2038.47 450
2038.89 510
2039.32 452
2039.74 399
2040.17 392
2040.59 363
2041.02 408
2041.45 448
2041.87 428
2042.30 435
2042.73 426
2043.15 429
2043.58 444
2044.00 459
2044.43 418
2044.86 442
2045.28 495
2045.71 496
2046.14 457
2046.56 467
2046.99 475
2047.42 457
2047.84 453
2048.27 429
2048.70 444
2049.12 394
2049.55 372
2049.98 412
2050.40 396
2050.83 441
2051.26 400
2051.69 407
2052.11 409
2052.54 392
2052.97 462
2053.40 415
2053.82 401
2054.25 429
2054.68 429
2055.10 432
2055.53 393
2055.96 388
2056.39 386
2056.82 422
2057.24 445
2057.67 510
2058.10 470
2058.53 468
2058.95 473
2059.38 466
2059.81 455
2060.24 456
2060.67 469
2061.09 456
2061.52 442
2061.95 439
2062.38 430
2062.81 413
2063.24 425
2063.66 456
2064.09 439
2064.52 462
2064.95 520
2065.38 534
2065.81 538
2066.24 505
2066.66 545
2067.09 547
2067.52 506
2067.95 481
2068.38 473
2068.81 464
2069.24 414
2069.67 438
2070.10 467
2070.52 455
2070.95 442
2071.38 440
2071.81 389
2072.24 455
2072.67 425
2073.10 388
2073.53 423
2073.96 428
2074.39 432
2074.82 457
2075.25 448
2075.68 435
2076.11 431
2076.54 445
2076.97 491
2077.40 462
2077.83 467
2078.26 477
2078.69 497
2079.12 434
2079.55 423
2079.98 449
2080.41 442
2080.84 430
2081.27 422
2081.70 433
2082.13 497
2082.56 487
2082.99 421
2083.42 423
2083.85 455
2084.28 443
2084.71 467
2085.14 455
2085.57 441
2086.00 421
2086.43 438
2086.86 412
2087.29 424
2087.73 448
2088.16 444
2088.59 422
2089.02 439
2089.45 436
2089.88 470
2090.31 439
2090.74 456
2091.17 451
2091.61 462
2092.04 436
2092.47 418
2092.90 421
2093.33 428
2093.76 452
2094.19 433
2094.63 415
2095.06 378
2095.49 373
2095.92 395
2096.35 399
2096.78 396
2097.22 426
2097.65 450
2098.08 429
2098.51 404
2098.94 414
2099.38 445
2099.81 435
2100.24 423
2100.67 394
2101.11 367
2101.54 373
2101.97 413
2102.40 424
2102.83 455
2103.27 503
2103.70 466
2104.13 446
2104.56 443
2105.00 432
2105.43 430
2105.86 428
2106.30 443
2106.73 469
2107.16 436
2107.59 439
2108.03 480
2108.46 489
2108.89 442
2109.33 407
2109.76 419
2110.19 458
2110.63 408
2111.06 368
2111.49 413
2111.93 394
2112.36 426
2112.79 487
2113.23 445
2113.66 405
2114.09 438
2114.53 411
2114.96 440
2115.40 437
2115.83 416
2116.26 422
2116.70 435
2117.13 434
2117.56 442
2118.00 414
2118.43 377
2118.87 384
2119.30 446
2119.73 405
2120.17 358
2120.60 416
2121.04 452
2121.47 425
2121.91 410
2122.34 391
2122.78 422
2123.21 436
2123.64 407
2124.08 445
2124.51 394
2124.95 451
2125.38 456
2125.82 453
2126.25 454
2126.69 444
2127.12 440
2127.56 418
2127.99 461
2128.43 437
2128.86 464
2129.30 442
2129.73 467
2130.17 465
2130.60 528
2131.04 494
2131.47 496
2131.91 498
2132.35 454
2132.78 493
2133.22 484
2133.65 477
2134.09 438
2134.52 439
2134.96 437
2135.40 466
2135.83 430
2136.27 440
2136.70 444
2137.14 438
2137.57 441
2138.01 415
2138.45 438
2138.88 428
2139.32 421
2139.76 432
2140.19 392
2140.63 435
2141.06 432
2141.50 434
2141.94 426
2142.37 393
2142.81 467
2143.25 421
2143.68 419
2144.12 398
2144.56 410
2144.99 416
2145.43 419
2145.87 404
2146.30 449
2146.74 448
2147.18 424
2147.62 490
2148.05 510
2148.49 509
2148.93 504
2149.36 527
2149.80 534
2150.24 460
2150.68 522
2151.11 518
2151.55 472
2151.99 449
2152.43 473
2152.86 491
2153.30 452
2153.74 431
2154.18 410
2154.61 457
2155.05 452
2155.49 428
2155.93 435
2156.37 439
2156.80 444
2157.24 468
2157.68 421
2158.12 447
2158.56 435
2158.99 446
2159.43 471
2159.87 479
2160.31 409
2160.75 391
2161.19 419
2161.62 439
2162.06 469
2162.50 469
2162.94 462
2163.38 464
2163.82 507
2164.26 489
2164.69 518
2165.13 548
2165.57 546
2166.01 492
2166.45 479
2166.89 506
2167.33 476
2167.77 530
2168.21 485
2168.65 498
2169.08 475
2169.52 474
2169.96 511
2170.40 495
2170.84 482
2171.28 448
2171.72 490
2172.16 461
2172.60 526
2173.04 501
2173.48 529
2173.92 519
2174.36 497
2174.80 539
2175.24 589
2175.68 576
2176.12 604
2176.56 572
2177.00 508
2177.44 483
2177.88 520
2178.32 541
2178.76 536
2179.20 511
2179.64 494
2180.08 436
2180.52 505
2180.96 519
2181.40 480
2181.84 473
2182.28 466
2182.72 446
2183.16 459
2183.60 479
2184.04 440
2184.48 418
2184.93 450
2185.37 471
2185.81 477
2186.25 447
2186.69 508
2187.13 546
2187.57 513
2188.01 456
2188.45 490
2188.89 537
2189.34 522
2189.78 470
2190.22 487
2190.66 482
2191.10 473
2191.54 456
2191.98 485
2192.43 503
2192.87 500
2193.31 525
2193.75 531
2194.19 586
2194.63 564
2195.08 505
2195.52 587
2195.96 555
2196.40 495
2196.84 534
2197.29 524
2197.73 524
2198.17 543
2198.61 512
2199.06 513
2199.50 475
2199.94 498
2200.38 506
2200.82 484
2201.27 461
2201.71 480
2202.15 491
2202.59 470
2203.04 480
2203.48 464
2203.92 487
2204.37 497
2204.81 494
2205.25 448
2205.69 416
2206.14 499
2206.58 493
2207.02 522
2207.47 541
2207.91 520
2208.35 500
2208.80 477
2209.24 550
2209.68 512
2210.13 535
2210.57 512
2211.01 504
2211.46 470
2211.90 508
2212.34 567
2212.79 526
2213.23 565
2213.67 463
2214.12 514
2214.56 459
2215.01 486
2215.45 490
2215.89 471
2216.34 477
2216.78 524
2217.23 479
2217.67 495
2218.11 457
2218.56 433
2219.00 480
2219.45 477
2219.89 460
2220.34 502
2220.78 488
2221.22 519
2221.67 516
2222.11 524
2222.56 549
2223.00 524
2223.45 543
2223.89 492
2224.34 530
2224.78 553
2225.23 560
2225.67 574
2226.12 546
2226.56 577
2227.01 555
2227.45 507
2227.90 545
2228.34 575
2228.79 566
2229.23 565
2229.68 549
2230.12 593
2230.57 606
2231.01 575
2231.46 548
2231.90 542
2232.35 549
2232.80 532
2233.24 526
2233.69 551
2234.13 496
2234.58 501
2235.02 532
2235.47 509
2235.92 516
2236.36 533
2236.81 554
2237.25 493
2237.70 519
2238.15 506
2238.59 498
2239.04 503
2239.49 471
2239.93 457
2240.38 485
2240.82 490
2241.27 464
2241.72 492
2242.16 483
2242.61 470
2243.06 416
2243.50 513
2243.95 492
2244.40 478
2244.84 432
2245.29 457
2245.74 480
2246.19 483
2246.63 485
2247.08 508
2247.53 521
2247.97 484
2248.42 494
2248.87 497
2249.32 505
2249.76 518
2250.21 509
2250.66 530
2251.10 535
2251.55 540
2252.00 528
2252.45 487
2252.89 471
2253.34 506
2253.79 526
2254.24 477
2254.69 475
2255.13 521
2255.58 493
2256.03 473
2256.48 474
2256.93 522
2257.37 451
2257.82 452
2258.27 460
2258.72 500
2259.17 496
2259.61 474
2260.06 533
2260.51 574
2260.96 511
2261.41 535
2261.86 527
2262.31 541
2262.75 600
2263.20 534
2263.65 551
2264.10 574
2264.55 545
2265.00 531
2265.45 541
2265.90 543
2266.34 565
2266.79 523
2267.24 535
2267.69 522
2268.14 595
2268.59 605
2269.04 614
2269.49 595
2269.94 631
2270.39 637
2270.84 557
2271.29 620
2271.74 597
2272.18 624
2272.63 583
2273.08 624
2273.53 606
2273.98 610
2274.43 632
2274.88 632
2275.33 660
2275.78 719
2276.23 662
2276.68 683
2277.13 662
2277.58 661
2278.03 639
2278.48 633
2278.93 601
2279.38 590
2279.83 586
2280.28 596
2280.73 530
2281.19 514
2281.64 503
2282.09 512
2282.54 526
2282.99 582
2283.44 500
2283.89 478
2284.34 477
2284.79 490
2285.24 451
2285.69 504
2286.14 506
2286.59 575
2287.04 552
2287.50 569
2287.95 557
2288.40 542
2288.85 625
2289.30 629
2289.75 717
2290.20 698
2290.65 682
2291.11 769
2291.56 740
2292.01 720
2292.46 746
2292.91 743
2293.36 726
2293.82 690
2294.27 694
2294.72 626
2295.17 600
2295.62 613
2296.07 598
2296.53 558
2296.98 550
2297.43 553
2297.88 535
2298.33 526
2298.79 529
2299.24 552
2299.69 530
2300.14 539
2300.60 557
2301.05 515
2301.50 482
2301.95 542
2302.41 482
2302.86 472
2303.31 458
2303.76 497
2304.22 484
2304.67 447
2305.12 472
2305.57 451
2306.03 506
2306.48 503
2306.93 513
2307.39 513
2307.84 549
2308.29 542
2308.75 526
2309.20 545
2309.65 606
2310.11 634
2310.56 569
2311.01 521
2311.47 551
2311.92 523
2312.37 536
2312.83 579
2313.28 564
2313.73 571
2314.19 517
2314.64 539
2315.09 563
2315.55 555
2316.00 537
2316.46 543
2316.91 545
2317.36 551
2317.82 562
2318.27 528
2318.73 535
2319.18 526
2319.63 550
2320.09 573
2320.54 563
2321.00 573
2321.45 517
2321.91 559
2322.36 566
2322.82 561
2323.27 571
2323.72 605
2324.18 664
2324.63 679
2325.09 614
2325.54 634
2326.00 629
2326.45 657
2326.91 612
2327.36 637
2327.82 640
2328.27 529
2328.73 528
2329.18 599
2329.64 582
2330.09 565
2330.55 513
2331.00 559
2331.46 542
2331.92 531
2332.37 558
2332.83 517
2333.28 530
2333.74 531
2334.19 534
2334.65 524
2335.10 533
2335.56 567
2336.02 538
2336.47 532
2336.93 556
2337.38 540
2337.84 544
2338.30 522
2338.75 549
2339.21 537
2339.66 522
2340.12 522
2340.58 561
2341.03 585
2341.49 575
2341.95 573
2342.40 574
2342.86 541
2343.32 519
2343.77 568
2344.23 559
2344.68 548
2345.14 588
2345.60 547
2346.06 556
2346.51 560
2346.97 553
2347.43 600
2347.88 633
2348.34 595
2348.80 577
2349.25 563
2349.71 546
2350.17 548
2350.63 582
2351.08 547
2351.54 523
2352.00 585
2352.46 519
2352.91 519
2353.37 498
2353.83 505
2354.29 512
2354.74 441
2355.20 500
2355.66 499
2356.12 521
2356.57 513
2357.03 504
2357.49 508
2357.95 498
2358.41 573
2358.86 541
2359.32 587
2359.78 578
2360.24 560
2360.70 545
2361.15 542
2361.61 566
2362.07 540
2362.53 561
2362.99 555
2363.45 544
2363.91 554
2364.36 534
2364.82 571
2365.28 556
2365.74 596
2366.20 611
2366.66 554
2367.12 546
2367.57 578
2368.03 584
2368.49 629
2368.95 582
2369.41 557
2369.87 575
2370.33 535
2370.79 499
2371.25 538
2371.71 519
2372.17 527
2372.63 525
2373.09 512
2373.54 530
2374.00 539
2374.46 568
2374.92 569
2375.38 553
2375.84 522
2376.30 453
2376.76 528
2377.22 531
2377.68 543
2378.14 548
2378.60 536
2379.06 504
2379.52 530
2379.98 489
2380.44 537
2380.90 523
2381.36 522
2381.82 522
2382.28 570
2382.74 568
2383.20 542
2383.66 558
2384.12 564
2384.59 531
2385.05 552
2385.51 504
2385.97 478
2386.43 457
2386.89 525
2387.35 520
2387.81 524
2388.27 538
2388.73 484
2389.19 524
2389.65 570
2390.12 549
2390.58 550
2391.04 511
2391.50 528
2391.96 547
2392.42 538
2392.88 555
2393.34 530
2393.81 543
2394.27 535
2394.73 493
2395.19 540
2395.65 542
2396.11 533
2396.57 497
2397.04 510
2397.50 554
2397.96 545
2398.42 545
2398.88 576
2399.35 550
2399.81 512
2400.27 539
2400.73 518
2401.19 499
2401.66 490
2402.12 542
2402.58 511
2403.04 463
2403.51 513
2403.97 492
2404.43 512
2404.89 532
2405.36 493
2405.82 534
2406.28 517
2406.74 513
2407.21 554
2407.67 510
2408.13 493
2408.59 471
2409.06 523
2409.52 516
2409.98 491
2410.45 486
2410.91 509
2411.37 530
2411.84 488
2412.30 489
2412.76 481
2413.23 486
2413.69 448
2414.15 508
2414.62 552
2415.08 490
2415.54 508
2416.01 571
2416.47 545
2416.93 543
2417.40 567
2417.86 516
2418.32 549
2418.79 537
2419.25 566
2419.72 591
2420.18 581
2420.64 563
2421.11 550
2421.57 595
2422.04 598
2422.50 570
2422.96 562
2423.43 637
2423.89 573
2424.36 546
2424.82 569
2425.29 566
2425.75 525
2426.22 534
2426.68 538
2427.15 563
2427.61 545
2428.07 612
2428.54 517
2429.00 461
2429.47 470
2429.93 488
2430.40 475
2430.86 490
2431.33 510
2431.79 551
2432.26 518
2432.72 470
2433.19 517
2433.65 553
2434.12 512
2434.59 505
2435.05 513
2435.52 494
2435.98 515
2436.45 543
2436.91 525
2437.38 567
2437.84 635
2438.31 564
2438.78 569
2439.24 531
2439.71 566
2440.17 619
2440.64 630
2441.10 550
2441.57 596
2442.04 557
2442.50 545
2442.97 581
2443.44 578
2443.90 620
2444.37 552
2444.83 541
2445.30 543
2445.77 520
2446.23 490
2446.70 474
2447.17 469
2447.63 523
2448.10 471
2448.57 484
2449.03 517
2449.50 465
2449.97 471
2450.43 519
2450.90 522
2451.37 490
2451.83 522
2452.30 502
2452.77 511
2453.24 531
2453.70 478
2454.17 498
2454.64 538
2455.10 481
2455.57 508
2456.04 502
2456.51 480
2456.97 475
2457.44 453
2457.91 519
2458.38 536
2458.84 482
2459.31 538
2459.78 547
2460.25 565
2460.72 544
2461.18 536
2461.65 477
2462.12 492
2462.59 534
2463.06 513
2463.52 541
2463.99 521
2464.46 498
2464.93 521
2465.40 492
2465.86 487
2466.33 487
2466.80 526
2467.27 526
2467.74 523
2468.21 544
2468.68 515
2469.14 514
2469.61 499
2470.08 547
2470.55 489
2471.02 508
2471.49 553
2471.96 462
2472.43 525
2472.90 531
2473.36 500
2473.83 543
2474.30 462
2474.77 478
2475.24 463
2475.71 472
2476.18 521
2476.65 526
2477.12 515
2477.59 472
2478.06 490
2478.53 472
2479.00 476
2479.47 517
2479.94 544
2480.41 472
2480.87 514
2481.34 508
2481.81 511
2482.28 478
2482.75 469
2483.22 520
2483.69 519
2484.16 496
2484.63 522
2485.10 505
2485.57 598
2486.05 624
2486.52 579
2486.99 548
2487.46 554
2487.93 597
2488.40 531
2488.87 540
2489.34 499
2489.81 509
2490.28 494
2490.75 495
2491.22 497
2491.69 501
2492.16 545
2492.63 524
2493.10 561
2493.58 541
2494.05 545
2494.52 586
2494.99 624
2495.46 555
2495.93 544
2496.40 507
2496.87 514
2497.34 532
2497.82 551
2498.29 544
2498.76 526
2499.23 524
2499.70 513
2500.17 493
2500.64 507
2501.12 460
2501.59 485
2502.06 506
2502.53 511
2503.00 545
2503.48 483
2503.95 531
2504.42 535
2504.89 554
2505.36 545
2505.84 535
2506.31 542
2506.78 525
2507.25 537
2507.72 554
2508.20 515
2508.67 573
2509.14 622
2509.61 639
2510.09 631
2510.56 660
2511.03 647
2511.50 656
2511.98 634
2512.45 684
2512.92 649
2513.40 680
2513.87 702
2514.34 654
2514.81 624
2515.29 612
2515.76 582
2516.23 621
2516.71 576
2517.18 566
2517.65 567
2518.13 599
2518.60 589
2519.07 631
2519.55 593
2520.02 552
2520.49 576
2520.97 552
2521.44 558
2521.91 536
2522.39 599
2522.86 594
2523.34 550
2523.81 516
2524.28 498
2524.76 522
2525.23 566
2525.70 516
2526.18 519
2526.65 553
2527.13 539
2527.60 553
2528.08 554
2528.55 559
2529.02 598
2529.50 548
2529.97 597
2530.45 593
2530.92 611
2531.40 570
2531.87 536
2532.34 572
2532.82 574
2533.29 538
2533.77 538
2534.24 558
2534.72 519
2535.19 545
2535.67 571
2536.14 577
2536.62 592
2537.09 584
2537.57 584
2538.04 566
2538.52 553
2538.99 557
2539.47 587
2539.94 536
2540.42 587
2540.90 549
2541.37 595
2541.85 570
2542.32 615
2542.80 574
2543.27 521
2543.75 582
2544.22 585
2544.70 601
2545.18 629
2545.65 632
2546.13 631
2546.60 662
2547.08 671
2547.56 680
2548.03 734
2548.51 694
2548.98 630
2549.46 691
2549.94 739
2550.41 719
2550.89 658
2551.37 625
2551.84 683
2552.32 654
2552.80 639
2553.27 616
2553.75 674
2554.23 664
2554.70 664
2555.18 656
2555.66 648
2556.13 644
2556.61 606
2557.09 587
2557.56 595
2558.04 612
2558.52 628
2558.99 669
2559.47 613
2559.95 572
2560.43 559
2560.90 572
2561.38 532
2561.86 485
2562.33 491
2562.81 557
2563.29 496
2563.77 501
2564.25 527
2564.72 537
2565.20 469
2565.68 525
2566.16 577
2566.63 587
2567.11 479
2567.59 495
2568.07 511
2568.55 535
2569.02 513
2569.50 532
2569.98 559
2570.46 508
2570.94 509
2571.41 486
2571.89 505
2572.37 554
2572.85 589
2573.33 551
2573.81 570
2574.28 586
2574.76 564
2575.24 587
2575.72 529
2576.20 534
2576.68 571
2577.16 564
2577.64 516
2578.11 558
2578.59 530
2579.07 511
2579.55 558
2580.03 597
2580.51 569
2580.99 512
2581.47 496
2581.95 545
2582.43 518
2582.91 547
2583.39 522
2583.86 502
2584.34 507
2584.82 501
2585.30 578
2585.78 512
2586.26 504
2586.74 548
2587.22 526
2587.70 533
2588.18 517
2588.66 528
2589.14 514
2589.62 544
2590.10 493
2590.58 516
2591.06 518
2591.54 551
2592.02 548
2592.50 570
2592.98 540
2593.46 571
2593.94 525
2594.42 507
2594.90 566
2595.38 576
2595.86 583
2596.35 579
2596.83 528
2597.31 531
2597.79 517
2598.27 501
2598.75 505
2599.23 553
2599.71 620
2600.19 556
2600.67 526
2601.15 536
2601.63 539
2602.12 567
2602.60 497
2603.08 534
2603.56 551
2604.04 512
2604.52 502
2605.00 529
2605.48 492
2605.97 509
2606.45 518
2606.93 562
2607.41 568
2607.89 510
2608.37 541
2608.86 508
2609.34 556
2609.82 562
2610.30 560
2610.78 547
2611.26 546
2611.75 567
2612.23 565
2612.71 549
2613.19 541
2613.68 578
2614.16 608
2614.64 568
2615.12 517
2615.60 546
2616.09 537
2616.57 534
2617.05 505
2617.53 558
2618.02 559
2618.50 587
2618.98 531
2619.46 513
2619.95 577
2620.43 586
2620.91 539
2621.40 551
2621.88 574
2622.36 490
2622.85 560
2623.33 600
2623.81 617
2624.29 543
2624.78 480
2625.26 538
2625.74 487
2626.23 501
2626.71 541
2627.19 549
2627.68 561
2628.16 537
2628.64 525
2629.13 548
2629.61 563
2630.10 560
2630.58 523
2631.06 569
2631.55 543
2632.03 566
2632.51 550
2633.00 611
2633.48 506
2633.97 551
2634.45 552
2634.94 603
2635.42 568
2635.90 515
2636.39 546
2636.87 553
2637.36 540
2637.84 509
2638.33 566
2638.81 593
2639.29 570
2639.78 553
2640.26 566
2640.75 572
2641.23 540
2641.72 508
2642.20 560
2642.69 568
2643.17 510
2643.66 515
2644.14 550
2644.63 515
2645.11 565
2645.60 562
2646.08 532
2646.57 597
2647.05 583
2647.54 554
2648.02 514
2648.51 578
2648.99 549
2649.48 577
2649.97 584
2650.45 557
2650.94 522
2651.42 587
2651.91 554
2652.39 562
2652.88 544
2653.37 540
2653.85 576
2654.34 609
2654.82 594
2655.31 574
2655.80 608
2656.28 594
2656.77 634
2657.25 591
2657.74 591
2658.23 599
2658.71 548
2659.20 573
2659.69 526
2660.17 533
2660.66 544
2661.14 549
2661.63 551
2662.12 554
2662.60 543
2663.09 591
2663.58 581
2664.06 533
2664.55 527
2665.04 527
2665.53 555
2666.01 601
2666.50 585
2666.99 558
2667.47 616
2667.96 571
2668.45 606
2668.94 584
2669.42 582
2669.91 575
2670.40 658
2670.88 700
2671.37 671
2671.86 640
2672.35 682
2672.83 761
2673.32 754
2673.81 785
2674.30 752
2674.79 744
2675.27 756
2675.76 778
2676.25 777
2676.74 802
2677.23 730
2677.71 738
2678.20 693
2678.69 650
2679.18 599
2679.67 609
2680.15 619
2680.64 564
2681.13 606
2681.62 613
2682.11 641
2682.60 637
2683.08 592
2683.57 553
2684.06 661
2684.55 591
2685.04 612
2685.53 569
2686.02 624
2686.51 641
2686.99 576
2687.48 608
2687.97 572
2688.46 554
2688.95 550
2689.44 577
2689.93 537
2690.42 550
2690.91 583
2691.40 607
2691.89 607
2692.38 596
2692.87 583
2693.35 568
2693.84 589
2694.33 590
2694.82 581
2695.31 577
2695.80 631
2696.29 642
2696.78 649
2697.27 593
2697.76 597
2698.25 583
2698.74 603
2699.23 642
2699.72 627
2700.21 586
2700.70 618
2701.19 541
2701.68 564
2702.17 603
2702.66 570
2703.15 548
2703.64 550
2704.13 566
2704.62 559
2705.12 516
2705.61 519
2706.10 596
2706.59 554
2707.08 564
2707.57 556
2708.06 547
2708.55 559
2709.04 522
2709.53 528
2710.02 526
2710.51 559
2711.01 576
2711.50 549
2711.99 534
2712.48 583
2712.97 591
2713.46 551
2713.95 529
2714.44 568
2714.94 495
2715.43 524
2715.92 503
2716.41 544
2716.90 515
2717.39 484
2717.89 491
2718.38 474
2718.87 564
2719.36 544
2719.85 535
2720.34 528
2720.84 615
2721.33 651
2721.82 631
2722.31 614
2722.80 591
2723.30 558
2723.79 584
2724.28 634
2724.77 586
2725.27 574
2725.76 525
2726.25 550
2726.74 565
2727.24 574
2727.73 515
2728.22 551
2728.71 518
2729.21 553
2729.70 566
2730.19 621
2730.69 581
2731.18 567
2731.67 577
2732.16 551
2732.66 538
2733.15 551
2733.64 517
2734.14 534
2734.63 613
2735.12 579
2735.62 572
2736.11 605
2736.60 620
2737.10 570
2737.59 626
2738.08 586
2738.58 549
2739.07 587
2739.56 575
2740.06 560
2740.55 590
2741.05 591
2741.54 581
2742.03 576
2742.53 538
2743.02 500
2743.52 580
2744.01 601
2744.50 585
2745.00 566
2745.49 603
2745.99 636
2746.48 607
2746.97 607
2747.47 544
2747.96 605
2748.46 592
2748.95 550
2749.45 561
2749.94 555
2750.44 551
2750.93 525
2751.43 575
2751.92 546
2752.42 556
2752.91 559
2753.41 545
2753.90 570
2754.40 571
2754.89 497
2755.39 545
2755.88 600
2756.38 559
2756.87 583
2757.37 589
2757.86 531
2758.36 554
2758.85 547
2759.35 568
2759.84 579
2760.34 591
2760.83 599
2761.33 580
2761.83 586
2762.32 557
2762.82 678
2763.31 624
2763.81 536
2764.30 571
2764.80 606
2765.30 573
2765.79 558
2766.29 584
2766.78 560
2767.28 630
2767.78 567
2768.27 555
2768.77 564
2769.27 568
2769.76 533
2770.26 561
2770.76 593
2771.25 592
2771.75 618
2772.24 633
2772.74 594
2773.24 550
2773.73 582
2774.23 580
2774.73 607
2775.23 649
2775.72 655
2776.22 638
2776.72 635
2777.21 601
2777.71 615
2778.21 633
2778.70 624
2779.20 602
2779.70 590
2780.20 617
2780.69 577
2781.19 598
2781.69 584
2782.19 630
2782.68 567
2783.18 554
2783.68 559
2784.18 572
2784.67 545
2785.17 563
2785.67 568
2786.17 600
2786.67 597
2787.16 603
2787.66 553
2788.16 607
2788.66 628
2789.16 607
2789.65 637
2790.15 592
2790.65 547
2791.15 526
2791.65 526
2792.15 545
2792.64 590
2793.14 597
2793.64 598
2794.14 631
2794.64 649
2795.14 656
2795.64 684
2796.13 676
2796.63 658
2797.13 721
2797.63 670
2798.13 701
2798.63 710
2799.13 689
2799.63 632
2800.13 610
2800.62 622
2801.12 626
2801.62 593
2802.12 631
2802.62 582
2803.12 549
2803.62 550
2804.12 597
2804.62 600
2805.12 609
2805.62 593
2806.12 613
2806.62 648
2807.12 634
2807.62 675
2808.12 643
2808.62 637
2809.12 658
2809.62 697
2810.12 662
2810.62 678
2811.12 719
2811.62 783
2812.12 795
2812.62 747
2813.12 764
2813.62 725
2814.12 731
2814.62 687
2815.12 718
2815.62 638
2816.12 643
2816.62 666
2817.12 630
2817.62 615
2818.12 543
2818.62 592
2819.12 641
2819.63 603
2820.13 593
2820.63 591
2821.13 534
2821.63 572
2822.13 563
2822.63 571
2823.13 571
2823.63 573
2824.13 584
2824.64 588
2825.14 530
2825.64 514
2826.14 523
2826.64 568
2827.14 614
2827.64 547
2828.15 576
2828.65 542
2829.15 550
2829.65 558
2830.15 562
2830.65 537
2831.16 535
2831.66 530
2832.16 560
2832.66 604
2833.16 566
2833.67 601
2834.17 607
2834.67 590
2835.17 596
2835.68 612
2836.18 658
2836.68 612
2837.18 591
2837.68 601
2838.19 591
2838.69 630
2839.19 593
2839.70 590
2840.20 574
2840.70 624
2841.20 607
2841.71 569
2842.21 587
2842.71 604
2843.21 632
2843.72 596
2844.22 593
2844.72 626
2845.23 661
2845.73 638
2846.23 650
2846.74 679
2847.24 683
2847.74 667
2848.25 675
2848.75 694
2849.25 679
2849.76 687
2850.26 688
2850.76 704
2851.27 649
2851.77 585
2852.28 646
2852.78 600
2853.28 587
2853.79 564
2854.29 618
2854.79 607
2855.30 559
2855.80 596
2856.31 603
2856.81 655
2857.31 640
2857.82 557
2858.32 583
2858.83 600
2859.33 621
2859.84 639
2860.34 641
2860.85 593
2861.35 621
2861.85 609
2862.36 639
2862.86 616
2863.37 577
2863.87 577
2864.38 620
2864.88 587
2865.39 579
2865.89 571
2866.40 613
2866.90 555
2867.41 559
2867.91 606
2868.42 619
2868.92 656
2869.43 579
2869.93 613
2870.44 612
2870.94 653
2871.45 691
2871.96 654
2872.46 607
2872.97 699
2873.47 671
2873.98 663
2874.48 688
2874.99 662
2875.49 650
2876.00 671
2876.51 646
2877.01 648
2877.52 632
2878.02 630
2878.53 626
2879.04 596
2879.54 614
2880.05 595
2880.55 655
2881.06 681
2881.57 660
2882.07 732
2882.58 697
2883.09 658
2883.59 676
2884.10 704
2884.61 713
2885.11 704
2885.62 667
2886.13 678
2886.63 713
2887.14 741
2887.65 714
2888.15 731
2888.66 745
2889.17 735
2889.67 705
2890.18 750
2890.69 685
2891.20 655
2891.70 665
2892.21 731
2892.72 706
2893.22 649
2893.73 653
2894.24 674
2894.75 669
2895.25 656
2895.76 679
2896.27 702
2896.78 717
2897.29 707
2897.79 703
2898.30 661
2898.81 699
2899.32 637
2899.82 638
2900.33 683
2900.84 647
2901.35 633
2901.86 734
2902.36 680
2902.87 673
2903.38 642
2903.89 717
2904.40 715
2904.91 673
2905.41 669
2905.92 668
2906.43 689
2906.94 641
2907.45 693
2907.96 664
2908.47 603
2908.97 644
2909.48 636
2909.99 621
2910.50 625
2911.01 617
2911.52 621
2912.03 639
2912.54 626
2913.05 630
2913.55 602
2914.06 651
2914.57 593
2915.08 628
2915.59 684
2916.10 636
2916.61 624
2917.12 678
2917.63 673
2918.14 651
2918.65 669
2919.16 659
2919.67 656
2920.18 634
2920.69 654
2921.20 693
2921.71 649
2922.22 772
2922.73 752
2923.24 748
2923.75 817
2924.26 835
2924.77 853
2925.28 830
2925.79 858
2926.30 802
2926.81 820
2927.32 790
2927.83 798
2928.34 660
2928.85 647
2929.36 645
2929.87 655
2930.38 663
2930.89 649
2931.40 659
2931.91 624
2932.42 591
2932.93 590
2933.45 581
2933.96 588
2934.47 629
2934.98 575
2935.49 541
2936.00 593
2936.51 646
2937.02 654
2937.53 691
2938.04 787
2938.56 797
2939.07 796
2939.58 864
2940.09 853
2940.60 839
2941.11 903
2941.62 966
2942.14 989
2942.65 939
2943.16 954
2943.67 912
2944.18 867
2944.70 855
2945.21 847
2945.72 831
2946.23 796
2946.74 760
2947.26 739
2947.77 762
2948.28 750
2948.79 688
2949.30 698
2949.82 677
2950.33 616
2950.84 596
2951.35 609
2951.87 598
2952.38 607
2952.89 604
2953.40 634
2953.92 608
2954.43 621
2954.94 618
2955.45 643
2955.97 632
2956.48 673
2956.99 619
2957.51 628
2958.02 625
2958.53 639
2959.04 607
2959.56 604
2960.07 690
2960.58 670
2961.10 698
2961.61 633
2962.12 661
2962.64 693
2963.15 709
2963.66 684
2964.18 735
2964.69 712
2965.21 697
2965.72 667
2966.23 649
2966.75 652
2967.26 672
2967.77 632
2968.29 677
2968.80 661
2969.32 643
2969.83 639
2970.34 663
2970.86 635
2971.37 691
2971.89 647
2972.40 645
2972.91 644
2973.43 653
2973.94 674
2974.46 668
2974.97 693
2975.49 643
2976.00 673
2976.52 692
2977.03 705
2977.55 727
2978.06 714
2978.57 688
2979.09 667
2979.60 665
2980.12 710
2980.63 738
2981.15 718
2981.66 719
2982.18 759
2982.69 695
2983.21 702
2983.73 730
2984.24 758
2984.76 770
2985.27 749
2985.79 764
2986.30 742
2986.82 753
2987.33 715
2987.85 731
2988.36 795
2988.88 785
2989.40 767
2989.91 773
2990.43 850
2990.94 835
2991.46 836
2991.97 818
2992.49 829
2993.01 844
2993.52 858
2994.04 880
2994.55 827
2995.07 865
2995.59 878
2996.10 947
2996.62 950
2997.14 1027
2997.65 1026
2998.17 977
2998.69 971
2999.20 999
2999.72 1011
3000.24 1064
3000.75 1130
3001.27 1186
3001.79 1297
3002.30 1445
3002.82 1598
3003.34 1830
3003.85 1928
3004.37 1987
3004.89 2080
3005.40 2060
3005.92 1995
3006.44 1958
3006.96 2014
3007.47 1732
3007.99 1479
3008.51 1413
3009.03 1204
3009.54 1056
3010.06 989
3010.58 933
3011.10 916
3011.61 879
3012.13 798
3012.65 788
3013.17 830
3013.68 847
3014.20 810
3014.72 790
3015.24 843
3015.76 902
3016.27 850
3016.79 824
3017.31 785
3017.83 854
3018.35 858
3018.86 796
3019.38 846
3019.90 773
3020.42 779
3020.94 774
3021.46 796
3021.97 785
3022.49 819
3023.01 819
3023.53 875
3024.05 876
3024.57 888
3025.09 870
3025.61 857
3026.12 897
3026.64 876
3027.16 806
3027.68 787
3028.20 792
3028.72 736
3029.24 689
3029.76 722
3030.28 744
3030.80 717
3031.32 679
3031.84 707
3032.35 733
3032.87 717
3033.39 745
3033.91 751
3034.43 706
3034.95 739
3035.47 744
3035.99 749
3036.51 762
3037.03 802
3037.55 785
3038.07 717
3038.59 709
3039.11 713
3039.63 757
3040.15 693
3040.67 702
3041.19 704
3041.71 693
3042.23 704
3042.75 754
3043.27 712
3043.79 723
3044.31 697
3044.83 666
3045.35 659
3045.87 726
3046.40 701
3046.92 644
3047.44 699
3047.96 744
3048.48 716
3049.00 697
3049.52 744
3050.04 689
3050.56 646
3051.08 632
3051.60 717
3052.12 693
3052.65 685
3053.17 716
3053.69 734
3054.21 685
3054.73 697
3055.25 692
3055.77 729
3056.30 695
3056.82 717
3057.34 744
3057.86 715
3058.38 690
3058.90 701
3059.42 680
3059.95 656
3060.47 701
3060.99 632
3061.51 728
3062.03 748
3062.56 745
3063.08 702
3063.60 724
3064.12 796
3064.64 789
3065.17 731
3065.69 783
3066.21 849
3066.73 834
3067.26 768
3067.78 840
3068.30 847
3068.82 836
3069.35 764
3069.87 794
3070.39 791
3070.91 759
3071.44 752
3071.96 808
3072.48 841
3073.01 798
3073.53 796
3074.05 844
3074.57 818
3075.10 828
3075.62 801
3076.14 841
3076.67 819
3077.19 896
3077.71 876
3078.24 920
3078.76 925
3079.28 976
3079.81 1057
3080.33 1053
3080.85 1023
3081.38 977
3081.90 1029
3082.42 1030
3082.95 1024
3083.47 992
3084.00 1031
3084.52 1002
3085.04 1035
3085.57 1044
3086.09 1058
3086.62 1036
3087.14 1096
3087.66 1147
3088.19 1207
3088.71 1310
3089.24 1358
3089.76 1447
3090.29 1444
3090.81 1485
3091.33 1451
3091.86 1461
3092.38 1280
3092.91 1297
3093.43 1197
3093.96 1148
3094.48 1042
3095.01 1118
3095.53 1044
3096.06 1007
3096.58 1056
3097.11 1026
3097.63 1172
3098.16 1150
3098.68 1235
3099.21 1278
3099.73 1389
3100.26 1677
3100.78 1998
3101.31 2291
3101.83 2521
3102.36 2631
3102.88 2892
3103.41 2961
3103.93 3010
3104.46 2883
3104.99 2546
3105.51 2391
3106.04 2024
3106.56 1730
3107.09 1542
3107.61 1353
3108.14 1225
3108.67 1205
3109.19 1086
3109.72 1161
3110.24 1093
3110.77 1145
3111.30 1101
3111.82 1026
3112.35 1023
3112.87 962
3113.40 916
3113.93 966
3114.45 908
3114.98 906
3115.51 902
3116.03 819
3116.56 818
3117.09 884
3117.61 864
3118.14 871
3118.67 866
3119.19 941
3119.72 904
3120.25 914
3120.77 943
3121.30 1041
3121.83 1073
3122.35 1008
3122.88 1023
3123.41 1034
3123.94 1035
3124.46 981
3124.99 946
3125.52 933
3126.05 889
3126.57 907
3127.10 933
3127.63 945
3128.16 875
3128.68 870
3129.21 842
3129.74 790
3130.27 724
3130.79 724
3131.32 788
3131.85 762
3132.38 791
3132.91 807
3133.43 829
3133.96 828
3134.49 789
3135.02 850
3135.55 840
3136.07 787
3136.60 769
3137.13 737
3137.66 793
3138.19 788
3138.72 750
3139.24 746
3139.77 747
3140.30 759
3140.83 743
3141.36 696
3141.89 722
3142.42 700
3142.95 736
3143.47 815
3144.00 788
3144.53 748
3145.06 728
3145.59 781
3146.12 797
3146.65 835
3147.18 758
3147.71 817
3148.24 790
3148.76 805
3149.29 823
3149.82 815
3150.35 774
3150.88 768
3151.41 726
3151.94 737
3152.47 816
3153.00 775
3153.53 768
3154.06 766
3154.59 755
3155.12 706
3155.65 734
3156.18 764
3156.71 701
3157.24 733
3157.77 760
3158.30 766
3158.83 788
3159.36 789
3159.89 770
3160.42 797
3160.95 742
3161.48 733
3162.01 749
3162.54 775
3163.07 749
3163.60 688
3164.13 727
3164.66 705
3165.20 671
3165.73 636
3166.26 686
3166.79 703
3167.32 698
3167.85 728
3168.38 680
3168.91 667
3169.44 712
3169.97 715
3170.50 705
3171.04 722
3171.57 703
3172.10 723
3172.63 756
3173.16 786
3173.69 859
3174.22 856
3174.75 742
3175.29 765
3175.82 805
3176.35 770
3176.88 746
3177.41 740
3177.94 722
3178.48 754
3179.01 709
3179.54 740
3180.07 719
3180.60 681
3181.14 666
3181.67 651
3182.20 643
3182.73 662
3183.26 671
3183.80 659
3184.33 648
3184.86 672
3185.39 668
3185.93 635
3186.46 685
3186.99 689
3187.52 716
3188.06 666
3188.59 664
3189.12 680
3189.65 653
3190.19 686
3190.72 676
3191.25 665
3191.79 699
3192.32 691
3192.85 654
3193.38 701
3193.92 649
3194.45 659
3194.98 751
3195.52 693
3196.05 700
3196.58 729
3197.12 704
3197.65 719
3198.18 714
3198.72 722
3199.25 703
3199.78 719
3200.32 736
3200.85 681
3201.39 709
3201.92 737
3202.45 756
3202.99 778
3203.52 811
3204.05 772
3204.59 738
3205.12 783
3205.66 824
3206.19 795
3206.72 807
3207.26 797
3207.79 861
3208.33 909
3208.86 920
3209.40 890
3209.93 901
3210.47 900
3211.00 871
3211.53 908
3212.07 892
3212.60 862
3213.14 815
3213.67 819
3214.21 802
3214.74 739
3215.28 785
3215.81 789
3216.35 730
3216.88 717
3217.42 685
3217.95 672
3218.49 668
3219.02 658
3219.56 655
3220.09 709
3220.63 775
3221.16 747
3221.70 720
3222.23 783
3222.77 855
3223.31 813
3223.84 758
3224.38 825
3224.91 845
3225.45 837
3225.98 797
3226.52 811
3227.06 816
3227.59 858
3228.13 837
3228.66 737
3229.20 731
3229.74 728
3230.27 759
3230.81 760
3231.34 832
3231.88 808
3232.42 763
3232.95 736
3233.49 822
3234.03 771
3234.56 854
3235.10 824
3235.64 889
3236.17 945
3236.71 855
3237.25 791
3237.78 808
3238.32 883
3238.86 903
3239.39 916
3239.93 828
3240.47 922
3241.00 912
3241.54 882
3242.08 866
3242.61 843
3243.15 867
3243.69 853
3244.23 873
3244.76 906
3245.30 912
3245.84 902
3246.38 1011
3246.91 974
3247.45 954
3247.99 1037
3248.53 1030
3249.06 1094
3249.60 1120
3250.14 1175
3250.68 1398
3251.21 1614
3251.75 1804
3252.29 1840
3252.83 1871
3253.37 1905
3253.90 1888
3254.44 1853
3254.98 1891
3255.52 1661
3256.06 1577
3256.60 1452
3257.13 1384
3257.67 1329
3258.21 1312
3258.75 1278
3259.29 1246
3259.83 1312
3260.36 1394
3260.90 1404
3261.44 1496
3261.98 1493
3262.52 1583
3263.06 1634
3263.60 1536
3264.14 1525
3264.68 1662
3265.21 1619
3265.75 1682
3266.29 1685
3266.83 1628
3267.37 1712
3267.91 1558
3268.45 1480
3268.99 1402
3269.53 1283
3270.07 1229
3270.61 1224
3271.15 1134
3271.69 1124
3272.23 1089
3272.76 1050
3273.30 1046
3273.84 1044
3274.38 1070
3274.92 1048
3275.46 1019
3276.00 1018
3276.54 1023
3277.08 1000
3277.62 1004
3278.16 1036
3278.70 1092
3279.24 1050
3279.78 985
3280.32 1038
3280.86 1072
3281.41 1110
3281.95 1071
3282.49 1045
3283.03 1065
3283.57 1104
3284.11 1053
3284.65 1148
3285.19 1125
3285.73 1085
3286.27 1070
3286.81 1106
3287.35 1134
3287.89 1127
3288.43 1131
3288.97 1117
3289.52 1132
3290.06 1132
3290.60 1111
3291.14 1200
3291.68 1312
3292.22 1255
3292.76 1320
3293.30 1426
3293.85 1553
3294.39 1594
3294.93 1695
3295.47 1647
3296.01 1773
3296.55 1750
3297.09 1710
3297.64 1640
3298.18 1485
3298.72 1400
3299.26 1440
3299.80 1374
3300.34 1251
3300.89 1275
3301.43 1294
3301.97 1309
3302.51 1219
3303.06 1139
3303.60 1160
3304.14 1171
3304.68 1149
3305.22 1143
3305.77 1174
3306.31 1141
3306.85 1194
3307.39 1252
3307.94 1245
3308.48 1322
3309.02 1301
3309.56 1370
3310.11 1440
3310.65 1347
3311.19 1332
3311.74 1362
3312.28 1397
3312.82 1305
3313.36 1251
3313.91 1263
3314.45 1302
3314.99 1278
3315.54 1352
3316.08 1516
3316.62 1549
3317.17 1554
3317.71 1661
3318.25 1699
3318.80 1724
3319.34 1668
3319.88 1765
3320.43 1733
3320.97 1727
3321.51 1742
3322.06 1667
3322.60 1678
3323.14 1579
3323.69 1517
3324.23 1581
3324.78 1490
3325.32 1490
3325.86 1452
3326.41 1330
3326.95 1349
3327.50 1448
3328.04 1464
3328.59 1451
3329.13 1450
3329.67 1478
3330.22 1718
3330.76 2008
3331.31 2521
3331.85 2978
3332.40 3735
3332.94 4707
3333.49 5772
3334.03 6857
3334.57 7946
3335.12 8728
3335.66 9020
3336.21 9180
3336.75 8931
3337.30 8384
3337.84 7446
3338.39 6638
3338.93 5778
3339.48 4829
3340.02 4028
3340.57 3311
3341.11 2730
3341.66 2321
3342.20 1893
3342.75 1709
3343.30 1571
3343.84 1398
3344.39 1312
3344.93 1228
3345.48 1221
3346.02 1203
3346.57 1193
3347.11 1184
3347.66 1186
3348.21 1180
3348.75 1167
3349.30 1101
3349.84 1140
3350.39 1068
3350.94 1047
3351.48 1031
3352.03 986
3352.57 1055
3353.12 1037
3353.67 1028
3354.21 1061
3354.76 1123
3355.31 1131
3355.85 1141
3356.40 1109
3356.95 1116
3357.49 1047
3358.04 1028
3358.59 1036
3359.13 1044
3359.68 1076
3360.23 1100
3360.77 1069
3361.32 991
3361.87 1085
3362.41 1065
3362.96 1072
3363.51 1096
3364.05 1051
3364.60 1021
3365.15 1078
3365.70 1055
3366.24 1070
3366.79 1002
3367.34 1024
3367.89 1030
3368.43 1009
3368.98 1049
3369.53 1121
3370.08 1145
3370.62 1181
3371.17 1361
3371.72 1483
3372.27 1607
3372.81 1583
3373.36 1683
3373.91 1776
3374.46 1727
3375.01 1661
3375.55 1589
3376.10 1579
3376.65 1551
3377.20 1307
3377.75 1221
3378.30 1165
3378.84 1136
3379.39 1072
3379.94 1029
3380.49 1016
3381.04 935
3381.59 939
3382.13 924
3382.68 958
3383.23 868
3383.78 856
3384.33 892
3384.88 871
3385.43 835
3385.98 829
3386.52 796
3387.07 801
3387.62 809
3388.17 781
3388.72 803
3389.27 805
3389.82 795
3390.37 824
3390.92 812
3391.47 746
3392.02 818
3392.57 821
3393.12 781
3393.66 828
3394.21 836
3394.76 853
3395.31 914
3395.86 888
3396.41 867
3396.96 894
3397.51 925
3398.06 892
3398.61 968
3399.16 914
3399.71 841
3400.26 885
3400.81 914
3401.36 885
3401.91 797
3402.46 833
3403.01 803
3403.56 817
3404.11 835
3404.66 770
3405.21 767
3405.77 791
3406.32 777
3406.87 815
3407.42 850
3407.97 804
3408.52 865
3409.07 864
3409.62 908
3410.17 990
3410.72 1006
3411.27 1022
3411.82 1032
3412.37 1107
3412.93 1085
3413.48 1082
3414.03 970
3414.58 974
3415.13 947
3415.68 944
3416.23 907
3416.78 913
3417.34 937
3417.89 928
3418.44 899
3418.99 812
3419.54 767
3420.09 836
3420.65 792
3421.20 890
3421.75 870
3422.30 894
3422.85 836
3423.40 886
3423.96 851
3424.51 831
3425.06 870
3425.61 863
3426.17 820
3426.72 794
3427.27 778
3427.82 769
3428.37 758
3428.93 719
3429.48 690
3430.03 723
3430.58 711
3431.14 728
3431.69 723
3432.24 709
3432.79 712
3433.35 747
3433.90 737
3434.45 709
3435.01 736
3435.56 684
3436.11 742
3436.66 711
3437.22 709
3437.77 783
3438.32 813
3438.88 818
3439.43 768
3439.98 750
3440.54 757
3441.09 731
3441.64 748
3442.20 718
3442.75 753
3443.30 711
3443.86 703
3444.41 692
3444.96 667
3445.52 707
3446.07 754
3446.63 722
3447.18 709
3447.73 695
3448.29 744
3448.84 732
3449.40 706
3449.95 683
3450.50 720
3451.06 698
3451.61 653
3452.17 706
3452.72 674
3453.27 649
3453.83 679
3454.38 669
3454.94 722
3455.49 719
3456.05 719
3456.60 745
3457.16 698
3457.71 692
3458.27 639
3458.82 706
3459.38 734
3459.93 707
3460.49 718
3461.04 702
3461.60 756
3462.15 741
3462.71 805
3463.26 850
3463.82 793
3464.37 767
3464.93 859
3465.48 848
3466.04 810
3466.59 786
3467.15 814
3467.70 842
3468.26 873
3468.81 804
3469.37 864
3469.93 916
3470.48 901
3471.04 857
3471.59 909
3472.15 898
3472.70 904
3473.26 910
3473.82 898
3474.37 850
3474.93 872
3475.48 926
3476.04 904
3476.60 868
3477.15 890
3477.71 920
3478.27 930
3478.82 967
3479.38 963
3479.93 960
3480.49 968
3481.05 968
3481.60 982
3482.16 967
3482.72 1010
3483.27 1074
3483.83 1016
3484.39 1028
3484.95 1050
3485.50 1084
3486.06 1074
3486.62 1066
3487.17 1179
3487.73 1287
3488.29 1479
3488.84 1736
3489.40 2070
3489.96 2522
3490.52 2870
3491.07 3172
3491.63 3469
3492.19 3847
3492.75 3763
3493.30 3574
3493.86 3319
3494.42 2889
3494.98 2471
3495.53 2075
3496.09 1778
3496.65 1630
3497.21 1508
3497.77 1454
3498.32 1203
3498.88 1214
3499.44 1279
3500.00 1279
3500.56 1337
3501.11 1324
3501.67 1305
3502.23 1413
3502.79 1444
3503.35 1502
3503.91 1630
3504.46 1659
3505.02 1681
3505.58 1702
3506.14 1588
3506.70 1533
3507.26 1469
3507.81 1447
3508.37 1353
3508.93 1339
3509.49 1306
3510.05 1255
3510.61 1253
3511.17 1210
3511.73 1116
3512.29 1092
3512.85 1124
3513.40 1064
3513.96 982
3514.52 966
3515.08 921
3515.64 872
3516.20 872
3516.76 867
3517.32 833
3517.88 880
3518.44 903
3519.00 867
3519.56 851
3520.12 879
3520.68 856
3521.24 865
3521.80 859
3522.36 907
3522.92 882
3523.48 892
3524.04 891
3524.60 843
3525.16 854
3525.72 848
3526.28 848
3526.84 900
3527.40 892
3527.96 846
3528.52 803
3529.08 836
3529.64 882
3530.20 816
3530.76 848
3531.32 809
3531.88 870
3532.44 797
3533.00 796
3533.56 829
3534.12 813
3534.68 791
3535.25 814
3535.81 868
3536.37 836
3536.93 815
3537.49 868
3538.05 862
3538.61 842
3539.17 826
3539.73 874
3540.30 849
3540.86 864
3541.42 846
3541.98 867
3542.54 895
3543.10 839
3543.66 865
3544.23 883
3544.79 847
3545.35 935
3545.91 873
3546.47 905
3547.03 818
3547.60 794
3548.16 819
3548.72 820
3549.28 783
3549.84 826
3550.41 867
3550.97 830
3551.53 765
3552.09 748
3552.65 732
3553.22 702
3553.78 728
3554.34 743
3554.90 723
3555.47 759
3556.03 675
3556.59 712
3557.15 731
3557.72 771
3558.28 767
3558.84 722
3559.41 666
3559.97 667
3560.53 691
3561.09 771
3561.66 805
3562.22 836
3562.78 798
3563.35 768
3563.91 775
3564.47 787
3565.04 809
3565.60 800
3566.16 805
3566.73 790
3567.29 728
3567.85 737
3568.42 744
3568.98 777
3569.54 780
3570.11 770
3570.67 745
3571.23 714
3571.80 742
3572.36 716
3572.93 761
3573.49 786
3574.05 830
3574.62 896
3575.18 901
3575.75 923
3576.31 958
3576.87 935
3577.44 935
3578.00 985
3578.57 953
3579.13 913
3579.70 867
3580.26 848
3580.82 824
3581.39 777
3581.95 779
3582.52 764
3583.08 775
3583.65 762
3584.21 729
3584.78 727
3585.34 712
3585.91 722
3586.47 723
3587.04 714
3587.60 687
3588.17 721
3588.73 645
3589.30 648
3589.86 642
3590.43 685
3590.99 684
3591.56 678
3592.12 705
3592.69 658
3593.25 687
3593.82 657
3594.39 711
3594.95 758
3595.52 695
3596.08 712
3596.65 673
3597.21 727
3597.78 766
3598.35 725
3598.91 675
3599.48 721
3600.04 752
3600.61 717
3601.18 766
3601.74 717
3602.31 680
3602.87 672
3603.44 687
3604.01 727
3604.57 620
3605.14 662
3605.71 681
3606.27 664
3606.84 656
3607.41 664
3607.97 693
3608.54 665
3609.11 647
3609.67 618
3610.24 632
3610.81 692
3611.37 718
3611.94 714
3612.51 709
3613.07 770
3613.64 834
3614.21 921
3614.78 992
3615.34 1069
3615.91 1206
3616.48 1300
3617.04 1400
3617.61 1465
3618.18 1498
3618.75 1429
3619.31 1466
3619.88 1495
3620.45 1357
3621.02 1190
3621.58 1061
3622.15 992
3622.72 896
3623.29 895
3623.86 803
3624.42 765
3624.99 695
3625.56 723
3626.13 738
3626.70 712
3627.26 668
3627.83 665
3628.40 698
3628.97 697
3629.54 692
3630.11 699
3630.67 669
3631.24 644
3631.81 673
3632.38 679
3632.95 653
3633.52 634
3634.08 627
3634.65 695
3635.22 710
3635.79 679
3636.36 644
3636.93 686
3637.50 686
3638.07 725
3638.64 744
3639.20 786
3639.77 802
3640.34 868
3640.91 899
3641.48 902
3642.05 852
3642.62 945
3643.19 964
3643.76 895
3644.33 876
3644.90 818
3645.47 842
3646.04 884
3646.61 817
3647.18 814
3647.75 801
3648.32 769
3648.89 815
3649.46 839
3650.03 822
3650.60 845
3651.17 856
3651.74 925
3652.31 848
3652.88 855
3653.45 858
3654.02 897
3654.59 877
3655.16 850
3655.73 862
3656.30 859
3656.87 874
3657.44 857
3658.01 903
3658.58 926
3659.15 893
3659.72 929
3660.29 915
3660.86 892
3661.43 894
3662.00 843
3662.58 840
3663.15 833
3663.72 834
3664.29 796
3664.86 885
3665.43 894
3666.00 872
3666.57 916
3667.14 859
3667.72 852
3668.29 843
3668.86 827
3669.43 816
3670.00 819
3670.57 793
3671.14 794
3671.72 749
3672.29 739
3672.86 729
3673.43 790
3674.00 753
3674.57 741
3675.15 716
3675.72 756
3676.29 757
3676.86 754
3677.43 767
3678.01 791
3678.58 803
3679.15 778
3679.72 765
3680.30 702
3680.87 664
3681.44 704
3682.01 696
3682.58 711
3683.16 712
3683.73 704
3684.30 677
3684.88 653
3685.45 728
3686.02 738
3686.59 688
3687.17 733
3687.74 740
3688.31 782
3688.88 805
3689.46 821
3690.03 855
3690.60 803
3691.18 850
3691.75 870
3692.32 811
3692.90 719
3693.47 696
3694.04 721
3694.62 701
3695.19 691
3695.76 689
3696.34 744
3696.91 710
3697.48 696
3698.06 706
3698.63 699
3699.21 660
3699.78 638
3700.35 638
3700.93 719
3701.50 694
3702.08 618
3702.65 623
3703.22 658
3703.80 720
3704.37 696
3704.95 717
3705.52 696
3706.09 672
3706.67 696
3707.24 793
3707.82 757
3708.39 703
3708.97 696
3709.54 744
3710.12 716
3710.69 705
3711.26 728
3711.84 703
3712.41 656
3712.99 655
3713.56 734
3714.14 713
3714.71 725
3715.29 698
3715.86 713
3716.44 651
3717.01 625
3717.59 691
3718.16 683
3718.74 750
3719.32 632
3719.89 610
3720.47 651
3721.04 656
3721.62 586
3722.19 628
3722.77 665
3723.34 634
3723.92 644
3724.49 600
3725.07 637
3725.65 614
3726.22 600
3726.80 586
3727.37 666
3727.95 719
3728.53 716
3729.10 772
3729.68 897
3730.25 846
3730.83 896
3731.41 1044
3731.98 1143
3732.56 1159
3733.14 1129
3733.71 1106
3734.29 1047
3734.87 1004
3735.44 1059
3736.02 987
3736.60 879
3737.17 824
3737.75 842
3738.33 831
3738.90 790
3739.48 767
3740.06 711
3740.63 736
3741.21 744
3741.79 722
3742.36 653
3742.94 653
3743.52 684
3744.10 634
3744.67 591
3745.25 628
3745.83 645
3746.40 680
3746.98 709
3747.56 643
3748.14 647
3748.71 641
3749.29 672
3749.87 631
3750.45 632
3751.03 625
3751.60 670
3752.18 672
3752.76 627
3753.34 610
3753.92 613
3754.49 648
3755.07 665
3755.65 655
3756.23 663
3756.81 661
3757.38 705
3757.96 750
3758.54 705
3759.12 730
3759.70 726
3760.28 725
3760.85 794
3761.43 790
3762.01 802
3762.59 750
3763.17 794
3763.75 788
3764.33 779
3764.91 819
3765.48 811
3766.06 788
3766.64 762
3767.22 702
3767.80 738
3768.38 699
3768.96 723
3769.54 715
3770.12 729
3770.70 710
3771.28 740
3771.85 775
3772.43 683
3773.01 756
3773.59 716
3774.17 688
3774.75 654
3775.33 680
3775.91 652
3776.49 657
3777.07 702
3777.65 690
3778.23 680
3778.81 661
3779.39 651
3779.97 662
3780.55 659
3781.13 691
3781.71 643
3782.29 686
3782.87 679
3783.45 611
3784.03 623
3784.61 650
3785.19 674
3785.77 625
3786.35 633
3786.93 611
3787.51 687
3788.10 692
3788.68 665
3789.26 634
3789.84 645
3790.42 683
3791.00 649
3791.58 687
3792.16 690
3792.74 696
3793.32 679
3793.90 666
3794.48 681
3795.07 679
3795.65 640
3796.23 683
3796.81 697
3797.39 637
3797.97 676
3798.55 692
3799.14 678
3799.72 713
3800.30 776
3800.88 710
3801.46 689
3802.04 727
3802.62 746
3803.21 786
3803.79 789
3804.37 751
3804.95 739
3805.53 835
3806.12 809
3806.70 848
3807.28 885
3807.86 892
3808.44 900
3809.03 964
3809.61 907
3810.19 900
3810.77 887
3811.36 832
3811.94 884
3812.52 870
3813.10 868
3813.69 814
3814.27 791
3814.85 858
3815.43 844
3816.02 829
3816.60 769
3817.18 757
3817.77 774
3818.35 781
3818.93 728
3819.51 728
3820.10 751
3820.68 750
3821.26 790
3821.85 783
3822.43 757
3823.01 718
3823.60 708
3824.18 788
3824.76 766
3825.35 749
3825.93 688
3826.51 667
3827.10 675
3827.68 726
3828.27 662
3828.85 690
3829.43 674
3830.02 654
3830.60 749
3831.18 705
3831.77 769
3832.35 775
3832.94 743
3833.52 752
3834.10 738
3834.69 751
3835.27 747
3835.86 701
3836.44 742
3837.03 754
3837.61 750
3838.19 792
3838.78 742
3839.36 749
3839.95 707
3840.53 691
3841.12 719
3841.70 743
3842.29 781
3842.87 784
3843.46 797
3844.04 818
3844.63 826
3845.21 828
3845.80 878
3846.38 863
3846.97 891
3847.55 791
3848.14 851
3848.72 840
3849.31 825
3849.89 813
3850.48 882
3851.06 818
3851.65 858
3852.23 797
3852.82 809
3853.41 799
3853.99 792
3854.58 777
3855.16 800
3855.75 835
3856.33 866
3856.92 908
3857.51 1016
3858.09 1224
3858.68 1332
3859.26 1416
3859.85 1567
3860.44 1690
3861.02 1726
3861.61 1821
3862.20 1750
3862.78 1723
3863.37 1654
3863.95 1550
3864.54 1464
3865.13 1315
3865.71 1219
3866.30 1047
3866.89 1010
3867.47 965
3868.06 878
3868.65 879
3869.23 882
3869.82 880
3870.41 834
3870.99 820
3871.58 814
3872.17 853
3872.76 846
3873.34 882
3873.93 861
3874.52 823
3875.10 778
3875.69 757
3876.28 765
3876.87 811
3877.45 736
3878.04 764
3878.63 786
3879.22 775
3879.80 724
3880.39 664
3880.98 666
3881.57 708
3882.15 726
3882.74 703
3883.33 696
3883.92 726
3884.51 700
3885.09 738
3885.68 723
3886.27 745
3886.86 741
3887.45 767
3888.04 783
3888.62 796
3889.21 828
3889.80 824
3890.39 797
3890.98 845
3891.57 841
3892.15 782
3892.74 835
3893.33 845
3893.92 752
3894.51 741
3895.10 774
3895.69 858
3896.28 810
3896.86 795
3897.45 857
3898.04 879
3898.63 795
3899.22 786
3899.81 777
3900.40 768
3900.99 769
3901.58 814
3902.17 793
3902.76 756
3903.34 736
3903.93 698
3904.52 699
3905.11 719
3905.70 654
3906.29 652
3906.88 645
3907.47 690
3908.06 737
3908.65 761
3909.24 716
3909.83 672
3910.42 654
3911.01 692
3911.60 665
3912.19 653
3912.78 660
3913.37 637
3913.96 679
3914.55 655
3915.14 630
3915.73 665
3916.32 638
3916.91 648
3917.50 656
3918.09 637
3918.68 641
3919.28 653
3919.87 682
3920.46 708
3921.05 633
3921.64 592
3922.23 640
3922.82 659
3923.41 622
3924.00 644
3924.59 622
3925.18 622
3925.77 601
3926.37 615
3926.96 651
3927.55 588
3928.14 594
3928.73 611
3929.32 580
3929.91 588
3930.51 606
3931.10 574
3931.69 615
3932.28 579
3932.87 611
3933.46 672
3934.05 595
3934.65 592
3935.24 620
3935.83 598
3936.42 651
3937.01 691
3937.61 695
3938.20 642
3938.79 646
3939.38 685
3939.97 680
3940.57 685
3941.16 686
3941.75 720
3942.34 726
3942.94 693
3943.53 648
3944.12 700
3944.71 633
3945.31 587
3945.90 624
3946.49 629
3947.08 589
3947.68 576
3948.27 583
3948.86 582
3949.45 593
3950.05 607
3950.64 639
3951.23 645
3951.83 646
3952.42 606
3953.01 620
3953.61 605
3954.20 634
3954.79 646
3955.39 628
3955.98 658
3956.57 687
3957.17 700
3957.76 740
3958.35 657
3958.95 710
3959.54 688
3960.13 639
3960.73 629
3961.32 687
3961.92 665
3962.51 690
3963.10 678
3963.70 673
3964.29 702
3964.88 747
3965.48 721
3966.07 796
3966.67 734
3967.26 712
3967.86 769
3968.45 752
3969.04 755
3969.64 719
3970.23 705
3970.83 691
3971.42 685
3972.02 696
3972.61 737
3973.21 641
3973.80 691
3974.40 699
3974.99 717
3975.58 768
3976.18 715
3976.77 689
3977.37 721
3977.96 763
3978.56 741
3979.15 742
3979.75 698
3980.35 699
3980.94 628
3981.54 604
3982.13 649
3982.73 650
3983.32 652
3983.92 663
3984.51 627
3985.11 672
3985.70 664
3986.30 659
3986.90 658
3987.49 649
3988.09 683
3988.68 629
3989.28 630
3989.87 669
3990.47 733
3991.07 663
3991.66 644
3992.26 690
3992.85 705
3993.45 715
3994.05 641
3994.64 693
3995.24 724
3995.84 731
3996.43 704
3997.03 765
3997.62 779
3998.22 737
3998.82 716
3999.41 730
4000.01 712
4000.61 734
4001.20 711
4001.80 714
4002.40 727
4003.00 669
4003.59 695
4004.19 713
4004.79 702
4005.38 647
4005.98 628
4006.58 640
4007.17 670
4007.77 638
4008.37 622
4008.97 684
4009.56 715
4010.16 645
4010.76 688
4011.36 669
4011.95 651
4012.55 652
4013.15 721
4013.75 769
4014.34 712
4014.94 720
4015.54 732
4016.14 749
4016.74 757
4017.33 751
4017.93 742
4018.53 765
4019.13 747
4019.73 759
4020.32 757
4020.92 743
4021.52 724
4022.12 695
4022.72 688
4023.32 694
4023.91 680
4024.51 649
4025.11 696
4025.71 710
4026.31 688
4026.91 651
4027.51 726
4028.10 692
4028.70 765
4029.30 652
4029.90 650
4030.50 720
4031.10 763
4031.70 746
4032.30 725
4032.90 748
4033.49 683
4034.09 740
4034.69 707
4035.29 650
4035.89 619
4036.49 624
4037.09 626
4037.69 595
4038.29 583
4038.89 575
4039.49 609
4040.09 602
4040.69 565
4041.29 604
4041.89 587
4042.49 576
4043.09 586
4043.69 625
4044.29 619
4044.89 603
4045.49 595
4046.09 536
4046.69 603
4047.29 591
4047.89 632
4048.49 591
4049.09 590
4049.69 620
4050.29 559
4050.89 614
4051.49 623
4052.09 659
4052.69 617
4053.29 630
4053.89 626
4054.49 588
4055.09 580
4055.69 593
4056.30 600
4056.90 627
4057.50 596
4058.10 587
4058.70 577
4059.30 589
4059.90 623
4060.50 610
4061.10 639
4061.71 634
4062.31 710
4062.91 629
4063.51 659
4064.11 669
4064.71 664
4065.31 688
4065.92 702
4066.52 681
4067.12 673
4067.72 680
4068.32 655
4068.92 624
4069.53 612
4070.13 641
4070.73 625
4071.33 651
4071.93 603
4072.54 619
4073.14 581
4073.74 600
4074.34 569
4074.94 586
4075.55 579
4076.15 543
4076.75 600
4077.35 539
4077.96 536
4078.56 575
4079.16 590
4079.76 581
4080.37 542
4080.97 566
4081.57 584
4082.17 544
4082.78 532
4083.38 554
4083.98 572
4084.59 511
4085.19 543
4085.79 570
4086.39 598
4087.00 547
4087.60 566
4088.20 591
4088.81 573
4089.41 544
4090.01 574
4090.62 586
4091.22 549
4091.82 600
4092.43 580
4093.03 566
4093.63 569
4094.24 569
4094.84 613
4095.45 615
4096.05 612
4096.65 611
4097.26 620
4097.86 575
4098.47 652
4099.07 644
4099.67 627
4100.28 572
4100.88 634
4101.49 577
4102.09 573
4102.69 555
4103.30 581
4103.90 578
4104.51 550
4105.11 589
4105.72 553
4106.32 554
4106.93 532
4107.53 580
4108.13 534
4108.74 584
4109.34 508
4109.95 545
4110.55 529
4111.16 525
4111.76 545
4112.37 570
4112.97 542
4113.58 498
4114.18 527
4114.79 560
4115.39 595
4116.00 536
4116.60 547
4117.21 507
4117.82 523
4118.42 498
4119.03 535
4119.63 615
4120.24 615
4120.84 570
4121.45 601
4122.05 581
4122.66 569
4123.27 588
4123.87 579
4124.48 534
4125.08 538
4125.69 571
4126.30 549
4126.90 571
4127.51 579
4128.11 592
4128.72 569
4129.33 554
4129.93 566
4130.54 550
4131.15 555
4131.75 640
4132.36 587
4132.96 626
4133.57 650
4134.18 611
4134.78 660
4135.39 610
4136.00 650
4136.60 668
4137.21 657
4137.82 648
4138.43 662
4139.03 717
4139.64 696
4140.25 674
4140.85 649
4141.46 704
4142.07 674
4142.68 672
4143.28 690
4143.89 722
4144.50 759
4145.10 666
4145.71 668
4146.32 633
4146.93 620
4147.53 644
4148.14 596
4148.75 615
4149.36 615
4149.97 577
4150.57 540
4151.18 544
4151.79 580
4152.40 566
4153.00 535
4153.61 538
4154.22 538
4154.83 541
4155.44 577
4156.05 586
4156.65 570
4157.26 587
4157.87 612
4158.48 600
4159.09 603
4159.70 600
4160.30 595
4160.91 600
4161.52 580
4162.13 578
4162.74 555
4163.35 530
4163.96 584
4164.56 600
4165.17 641
4165.78 656
4166.39 614
4167.00 587
4167.61 650
4168.22 661
4168.83 669
4169.44 704
4170.05 701
4170.66 711
4171.26 765
4171.87 732
4172.48 738
4173.09 744
4173.70 766
4174.31 753
4174.92 741
4175.53 706
4176.14 742
4176.75 731
4177.36 647
4177.97 638
4178.58 626
4179.19 696
4179.80 614
4180.41 619
4181.02 627
4181.63 589
4182.24 592
4182.85 581
4183.46 603
4184.07 629
4184.68 559
4185.29 601
4185.90 629
4186.51 622
4187.12 580
4187.73 588
4188.34 602
4188.95 640
4189.56 588
4190.18 633
4190.79 603
4191.40 615
4192.01 670
4192.62 606
4193.23 684
4193.84 677
4194.45 740
4195.06 663
4195.67 592
4196.28 635
4196.90 697
4197.51 650
4198.12 619
4198.73 628
4199.34 621
4199.95 666
4200.56 634
4201.18 609
4201.79 564
4202.40 537
4203.01 595
4203.62 645
4204.23 612
4204.85 627
4205.46 629
4206.07 609
4206.68 599
4207.29 667
4207.90 611
4208.52 679
4209.13 680
4209.74 598
4210.35 649
4210.97 655
4211.58 634
4212.19 623
4212.80 681
4213.41 688
4214.03 650
4214.64 671
4215.25 721
4215.86 703
4216.48 753
4217.09 726
4217.70 772
4218.32 783
4218.93 804
4219.54 853
4220.15 876
4220.77 900
4221.38 895
4221.99 957
4222.61 968
4223.22 1003
4223.83 926
4224.44 927
4225.06 970
4225.67 1019
4226.28 974
4226.90 969
4227.51 1040
4228.13 1055
4228.74 1074
4229.35 975
4229.97 923
4230.58 908
4231.19 880
4231.81 797
4232.42 803
4233.03 750
4233.65 728
4234.26 731
4234.88 724
4235.49 672
4236.10 669
4236.72 671
4237.33 661
4237.95 665
4238.56 675
4239.17 695
4239.79 677
4240.40 704
4241.02 716
4241.63 678
4242.25 700
4242.86 696
4243.48 734
4244.09 761
4244.71 691
4245.32 663
4245.93 626
4246.55 672
4247.16 668
4247.78 658
4248.39 656
4249.01 695
4249.62 694
4250.24 676
4250.85 678
4251.47 646
4252.08 701
4252.70 645
4253.32 693
4253.93 687
4254.55 696
4255.16 674
4255.78 733
4256.39 707
4257.01 664
4257.62 749
4258.24 699
4258.85 751
4259.47 714
4260.09 804
4260.70 786
4261.32 803
4261.93 863
4262.55 831
4263.17 824
4263.78 833
4264.40 887
4265.01 863
4265.63 780
4266.25 752
4266.86 671
4267.48 682
4268.10 698
4268.71 671
4269.33 695
4269.94 672
4270.56 665
4271.18 706
4271.79 729
4272.41 717
4273.03 719
4273.64 668
4274.26 721
4274.88 767
4275.49 804
4276.11 777
4276.73 793
4277.35 811
4277.96 810
4278.58 783
4279.20 772
4279.81 750
4280.43 758
4281.05 716
4281.67 692
4282.28 659
4282.90 653
4283.52 645
4284.14 601
4284.75 629
4285.37 638
4285.99 645
4286.61 629
4287.22 614
4287.84 619
4288.46 582
4289.08 572
4289.70 575
4290.31 605
4290.93 594
4291.55 651
4292.17 614
4292.79 670
4293.40 634
4294.02 604
4294.64 616
4295.26 556
4295.88 565
4296.50 630
4297.11 644
4297.73 636
4298.35 622
4298.97 614
4299.59 620
4300.21 581
4300.83 603
4301.44 665
4302.06 617
4302.68 638
4303.30 644
4303.92 654
4304.54 612
4305.16 636
4305.78 655
4306.40 639
4307.02 632
4307.63 640
4308.25 585
4308.87 625
4309.49 641
4310.11 651
4310.73 661
4311.35 657
4311.97 645
4312.59 660
4313.21 667
4313.83 659
4314.45 663
4315.07 617
4315.69 651
4316.31 669
4316.93 689
4317.55 651
4318.17 646
4318.79 639
4319.41 669
4320.03 679
4320.65 674
4321.27 674
4321.89 678
4322.51 713
4323.13 763
4323.75 775
4324.37 756
4324.99 797
4325.61 784
4326.23 746
4326.85 791
4327.47 823
4328.09 856
4328.71 917
4329.33 895
4329.96 939
4330.58 959
4331.20 1026
4331.82 1133
4332.44 1176
4333.06 1185
4333.68 1224
4334.30 1211
4334.92 1236
4335.54 1338
4336.17 1311
4336.79 1295
4337.41 1287
4338.03 1316
4338.65 1306
4339.27 1240
4339.89 1149
4340.52 1167
4341.14 1181
4341.76 1169
4342.38 1121
4343.00 1184
4343.62 1309
4344.25 1444
4344.87 1615
4345.49 1746
4346.11 1858
4346.73 1922
4347.36 1853
4347.98 1672
4348.60 1554
4349.22 1520
4349.84 1397
4350.47 1363
4351.09 1273
4351.71 1108
4352.33 1077
4352.96 1006
4353.58 963
4354.20 903
4354.82 906
4355.45 946
4356.07 960
4356.69 915
4357.31 874
4357.94 871
4358.56 844
4359.18 878
4359.81 911
4360.43 873
4361.05 871
4361.68 889
4362.30 850
4362.92 810
4363.55 794
4364.17 817
4364.79 816
4365.42 823
4366.04 813
4366.66 798
4367.29 790
4367.91 777
4368.53 737
4369.16 741
4369.78 718
4370.40 694
4371.03 695
4371.65 699
4372.27 693
4372.90 719
4373.52 721
4374.15 712
4374.77 752
4375.39 712
4376.02 752
4376.64 791
4377.27 819
4377.89 753
4378.52 717
4379.14 728
4379.76 720
4380.39 745
4381.01 740
4381.64 756
4382.26 716
4382.89 823
4383.51 789
4384.14 756
4384.76 727
4385.39 774
4386.01 744
4386.64 751
4387.26 757
4387.89 804
4388.51 795
4389.14 812
4389.76 842
4390.39 929
4391.01 984
4391.64 897
4392.26 858
4392.89 822
4393.51 809
4394.14 719
4394.76 734
4395.39 683
4396.01 692
4396.64 706
4397.26 716
4397.89 758
4398.52 696
4399.14 691
4399.77 663
4400.39 675
4401.02 692
4401.65 692
4402.27 697
4402.90 681
4403.52 666
4404.15 670
4404.78 642
4405.40 634
4406.03 668
4406.65 679
4407.28 659
4407.91 694
4408.53 737
4409.16 741
4409.79 709
4410.41 670
4411.04 668
4411.67 659
4412.29 679
4412.92 683
4413.55 706
4414.17 680
4414.80 653
4415.43 677
4416.05 641
4416.68 628
4417.31 626
4417.94 679
4418.56 676
4419.19 644
4419.82 653
4420.44 686
4421.07 647
4421.70 649
4422.33 594
4422.95 587
4423.58 642
4424.21 632
4424.84 612
4425.46 581
4426.09 543
4426.72 583
4427.35 589
4427.97 587
4428.60 544
4429.23 566
4429.86 658
4430.49 597
4431.11 594
4431.74 583
4432.37 632
4433.00 600
4433.63 580
4434.26 600
4434.88 611
4435.51 610
4436.14 627
4436.77 615
4437.40 607
4438.03 635
4438.65 625
4439.28 613
4439.91 612
4440.54 556
4441.17 584
4441.80 649
4442.43 630
4443.06 608
4443.68 634
4444.31 650
4444.94 641
4445.57 615
4446.20 651
4446.83 671
4447.46 667
4448.09 672
4448.72 668
4449.35 606
4449.98 603
4450.61 641
4451.24 655
4451.86 667
4452.49 588
4453.12 625
4453.75 687
4454.38 651
4455.01 696
4455.64 734
4456.27 698
4456.90 694
4457.53 667
4458.16 640
4458.79 670
4459.42 646
4460.05 623
4460.68 639
4461.31 572
4461.94 562
4462.57 610
4463.20 564
4463.83 585
4464.46 570
4465.09 602
4465.72 589
4466.36 557
4466.99 533
4467.62 563
4468.25 596
4468.88 619
4469.51 593
4470.14 553
4470.77 563
4471.40 556
4472.03 597
4472.66 575
4473.29 562
4473.93 588
4474.56 526
4475.19 548
4475.82 552
4476.45 549
4477.08 543
4477.71 576
4478.34 554
4478.98 554
4479.61 590
4480.24 556
4480.87 556
4481.50 599
4482.13 621
4482.76 576
4483.40 628
4484.03 592
4484.66 633
4485.29 597
4485.92 634
4486.56 605
4487.19 626
4487.82 651
4488.45 651
4489.08 661
4489.72 650
4490.35 655
4490.98 612
4491.61 598
4492.25 570
4492.88 599
4493.51 624
4494.14 593
4494.78 583
4495.41 628
4496.04 622
4496.67 626
4497.31 621
4497.94 657
4498.57 704
4499.20 677
4499.84 728
4500.47 720
4501.10 732
4501.74 821
4502.37 826
4503.00 810
4503.64 773
4504.27 741
4504.90 783
4505.53 842
4506.17 789
4506.80 731
4507.43 723
4508.07 635
4508.70 698
4509.34 638
4509.97 623
4510.60 644
4511.24 668
4511.87 693
4512.50 665
4513.14 678
4513.77 648
4514.41 693
4515.04 695
4515.67 662
4516.31 670
4516.94 648
4517.58 620
4518.21 615
4518.84 666
4519.48 685
4520.11 646
4520.75 705
4521.38 700
4522.02 738
4522.65 738
4523.28 729
4523.92 779
4524.55 752
4525.19 826
4525.82 796
4526.46 950
4527.09 1036
4527.73 1153
4528.36 1318
4529.00 1507
4529.63 1728
4530.27 1842
4530.90 1971
4531.54 1950
4532.17 1796
4532.81 1734
4533.44 1725
4534.08 1631
4534.71 1423
4535.35 1165
4535.99 1051
4536.62 944
4537.26 841
4537.89 842
4538.53 732
4539.16 674
4539.80 699
4540.43 661
4541.07 633
4541.71 610
4542.34 654
4542.98 598
4543.61 604
4544.25 646
4544.89 611
4545.52 656
4546.16 629
4546.79 627
4547.43 603
4548.07 623
4548.70 597
4549.34 620
4549.98 596
4550.61 605
4551.25 656
4551.89 579
4552.52 630
4553.16 639
4553.80 632
4554.43 569
4555.07 608
4555.71 591
4556.34 594
4556.98 597
4557.62 605
4558.25 657
4558.89 661
4559.53 704
4560.16 657
4560.80 663
4561.44 692
4562.08 665
4562.71 699
4563.35 679
4563.99 676
4564.63 692
4565.26 770
4565.90 755
4566.54 698
4567.18 728
4567.81 795
4568.45 829
4569.09 813
4569.73 809
4570.36 821
4571.00 804
4571.64 792
4572.28 744
4572.92 720
4573.55 709
4574.19 746
4574.83 691
4575.47 629
4576.11 597
4576.75 593
4577.38 674
4578.02 626
4578.66 653
4579.30 650
4579.94 654
4580.58 632
4581.21 658
4581.85 616
4582.49 613
4583.13 630
4583.77 651
4584.41 679
4585.05 746
4585.69 744
4586.32 716
4586.96 732
4587.60 743
4588.24 735
4588.88 747
4589.52 770
4590.16 764
4590.80 750
4591.44 739
4592.08 722
4592.72 727
4593.36 713
4594.00 613
4594.63 665
4595.27 674
4595.91 688
4596.55 679
4597.19 654
4597.83 615
4598.47 616
4599.11 644
4599.75 678
4600.39 644
4601.03 639
4601.67 626
4602.31 622
4602.95 658
4603.59 648
4604.23 617
4604.87 679
4605.51 685
4606.15 678
4606.79 710
4607.43 662
4608.08 672
4608.72 630
4609.36 668
4610.00 666
4610.64 654
4611.28 637
4611.92 606
4612.56 664
4613.20 636
4613.84 552
4614.48 572
4615.12 602
4615.76 617
4616.41 638
4617.05 590
4617.69 560
4618.33 628
4618.97 583
4619.61 524
4620.25 565
4620.89 581
4621.54 577
4622.18 572
4622.82 570
4623.46 610
4624.10 586
4624.74 544
4625.38 586
4626.03 576
4626.67 587
4627.31 555
4627.95 602
4628.59 640
4629.24 624
4629.88 623
4630.52 643
4631.16 698
4631.80 718
4632.45 649
4633.09 661
4633.73 627
4634.37 671
4635.02 687
4635.66 661
4636.30 662
4636.94 723
4637.58 732
4638.23 698
4638.87 679
4639.51 704
4640.16 677
4640.80 653
4641.44 656
4642.08 647
4642.73 627
4643.37 633
4644.01 622
4644.66 618
4645.30 623
4645.94 582
4646.58 617
4647.23 606
4647.87 615
4648.51 585
4649.16 609
4649.80 651
4650.44 699
4651.09 707
4651.73 690
4652.37 680
4653.02 695
4653.66 691
4654.31 686
4654.95 640
4655.59 647
4656.24 642
4656.88 651
4657.52 595
4658.17 592
4658.81 559
4659.46 572
4660.10 560
4660.75 601
4661.39 576
4662.03 590
4662.68 517
4663.32 494
4663.97 547
4664.61 555
4665.26 536
4665.90 551
4666.54 549
4667.19 534
4667.83 543
4668.48 538
4669.12 579
4669.77 549
4670.41 540
4671.06 539
4671.70 538
4672.35 510
4672.99 589
4673.64 555
4674.28 562
4674.93 562
4675.57 552
4676.22 595
4676.86 581
4677.51 547
4678.15 555
4678.80 569
4679.44 612
4680.09 566
4680.73 603
4681.38 597
4682.03 605
4682.67 576
4683.32 590
4683.96 569
4684.61 605
4685.25 582
4685.90 641
4686.55 636
4687.19 616
4687.84 604
4688.48 626
4689.13 588
4689.78 618
4690.42 664
4691.07 673
4691.72 657
4692.36 651
4693.01 634
4693.65 618
4694.30 618
4694.95 692
4695.59 641
4696.24 665
4696.89 662
4697.53 680
4698.18 660
4698.83 737
4699.47 655
4700.12 642
4700.77 683
4701.41 694
4702.06 689
4702.71 684
4703.36 597
4704.00 646
4704.65 646
4705.30 630
4705.94 644
4706.59 656
4707.24 627
4707.89 630
4708.53 608
4709.18 604
4709.83 584
4710.48 577
4711.12 570
4711.77 582
4712.42 589
4713.07 578
4713.71 552
4714.36 619
4715.01 582
4715.66 596
4716.31 610
4716.95 622
4717.60 620
4718.25 581
4718.90 625
4719.55 646
4720.19 626
4720.84 617
4721.49 661
4722.14 613
4722.79 620
4723.44 633
4724.08 673
4724.73 707
4725.38 627
4726.03 657
4726.68 642
4727.33 620
4727.98 657
4728.63 616
4729.27 618
4729.92 616
4730.57 605
4731.22 545
4731.87 550
4732.52 553
4733.17 556
4733.82 557
4734.47 602
4735.12 618
4735.77 584
4736.41 603
4737.06 601
4737.71 593
4738.36 622
4739.01 689
4739.66 667
4740.31 697
4740.96 633
4741.61 616
4742.26 620
4742.91 607
4743.56 602
4744.21 614
4744.86 562
4745.51 588
4746.16 564
4746.81 582
4747.46 576
4748.11 614
4748.76 594
4749.41 658
4750.06 603
4750.71 610
4751.36 631
4752.01 638
4752.66 699
4753.31 646
4753.96 654
4754.61 589
4755.26 644
4755.92 682
4756.57 607
4757.22 616
4757.87 619
4758.52 670
4759.17 681
4759.82 666
4760.47 704
4761.12 686
4761.77 702
4762.42 726
4763.08 695
4763.73 664
4764.38 614
4765.03 678
4765.68 615
4766.33 663
4766.98 632
4767.64 610
4768.29 652
4768.94 608
4769.59 579
4770.24 607
4770.89 631
4771.54 631
4772.20 600
4772.85 572
4773.50 589
4774.15 580
4774.80 608
4775.46 595
4776.11 587
4776.76 571
4777.41 594
4778.06 605
4778.72 612
4779.37 595
4780.02 615
4780.67 651
4781.33 621
4781.98 664
4782.63 610
4783.28 625
4783.94 612
4784.59 632
4785.24 673
4785.89 612
4786.55 591
4787.20 604
4787.85 654
4788.51 682
4789.16 713
4789.81 692
4790.46 664
4791.12 699
4791.77 713
4792.42 639
4793.08 606
4793.73 625
4794.38 636
4795.04 632
4795.69 637
4796.34 672
4797.00 709
4797.65 749
4798.30 726
4798.96 762
4799.61 779
4800.27 813
4800.92 736
4801.57 771
4802.23 760
4802.88 734
4803.53 770
4804.19 792
4804.84 761
4805.50 729
4806.15 664
4806.81 677
4807.46 701
4808.11 680
4808.77 619
4809.42 678
4810.08 690
4810.73 677
4811.39 636
4812.04 657
4812.69 677
4813.35 626
4814.00 673
4814.66 696
4815.31 718
4815.97 667
4816.62 761
4817.28 776
4817.93 749
4818.59 815
4819.24 844
4819.90 876
4820.55 880
4821.21 877
4821.86 869
4822.52 933
4823.17 936
4823.83 915
4824.48 879
4825.14 913
4825.79 898
4826.45 827
4827.11 786
4827.76 803
4828.42 838
4829.07 820
4829.73 813
4830.38 804
4831.04 763
4831.70 800
4832.35 860
4833.01 847
4833.66 912
4834.32 930
4834.98 950
4835.63 950
4836.29 969
4836.94 944
4837.60 930
4838.26 1016
4838.91 984
4839.57 950
4840.23 985
4840.88 993
4841.54 1013
4842.20 994
4842.85 949
4843.51 927
4844.17 978
4844.82 1001
4845.48 962
4846.14 1016
4846.79 1050
4847.45 1100
4848.11 1148
4848.76 1228
4849.42 1205
4850.08 1353
4850.73 1332
4851.39 1229
4852.05 1247
4852.71 1214
4853.36 1171
4854.02 1116
4854.68 1208
4855.34 1226
4855.99 1240
4856.65 1250
4857.31 1380
4857.97 1399
4858.62 1378
4859.28 1359
4859.94 1299
4860.60 1239
4861.25 1153
4861.91 1114
4862.57 1062
4863.23 1100
4863.89 1015
4864.54 1007
4865.20 1045
4865.86 993
4866.52 1064
4867.18 1031
4867.84 997
4868.49 1039
4869.15 996
4869.81 993
4870.47 954
4871.13 957
4871.79 970
4872.44 951
4873.10 935
4873.76 957
4874.42 945
4875.08 934
4875.74 930
4876.40 916
4877.06 943
4877.72 945
4878.37 958
4879.03 911
4879.69 907
4880.35 897
4881.01 955
4881.67 884
4882.33 811
4882.99 842
4883.65 831
4884.31 828
4884.97 741
4885.63 784
4886.29 848
4886.95 758
4887.61 744
4888.26 803
4888.92 805
4889.58 864
4890.24 813
4890.90 809
4891.56 796
4892.22 786
4892.88 814
4893.54 780
4894.20 734
4894.86 727
4895.52 753
4896.18 811
4896.84 756
4897.51 752
4898.17 806
4898.83 754
4899.49 792
4900.15 792
4900.81 777
4901.47 762
4902.13 743
4902.79 775
4903.45 739
4904.11 728
4904.77 721
4905.43 696
4906.09 673
4906.75 686
4907.41 695
4908.08 684
4908.74 671
4909.40 716
4910.06 706
4910.72 633
4911.38 661
4912.04 628
4912.70 620
4913.37 641
4914.03 643
4914.69 684
4915.35 665
4916.01 664
4916.67 611
4917.33 612
4918.00 603
4918.66 680
4919.32 584
4919.98 624
4920.64 695
4921.31 605
4921.97 644
4922.63 628
4923.29 595
4923.95 652
4924.62 644
4925.28 633
4925.94 584
4926.60 624
4927.26 572
4927.93 615
4928.59 640
4929.25 614
4929.91 616
4930.58 634
4931.24 614
4931.90 598
4932.56 551
4933.23 584
4933.89 569
4934.55 574
4935.22 575
4935.88 618
4936.54 572
4937.20 592
4937.87 532
4938.53 564
4939.19 592
4939.86 590
4940.52 573
4941.18 556
4941.85 579
4942.51 579
4943.17 587
4943.84 569
4944.50 597
4945.16 572
4945.83 596
4946.49 572
4947.15 563
4947.82 594
4948.48 534
4949.15 547
4949.81 535
4950.47 559
4951.14 577
4951.80 543
4952.47 572
4953.13 521
4953.79 547
4954.46 603
4955.12 555
4955.79 593
4956.45 587
4957.11 663
4957.78 628
4958.44 712
4959.11 691
4959.77 716
4960.44 780
4961.10 786
4961.77 770
4962.43 773
4963.10 783
4963.76 810
4964.42 722
4965.09 682
4965.75 678
4966.42 651
4967.08 638
4967.75 616
4968.41 627
4969.08 605
4969.74 561
4970.41 602
4971.08 573
4971.74 536
4972.41 598
4973.07 611
4973.74 607
4974.40 591
4975.07 654
4975.73 640
4976.40 616
4977.06 632
4977.73 610
4978.40 590
4979.06 602
4979.73 599
4980.39 561
4981.06 595
4981.73 556
4982.39 520
4983.06 570
4983.72 569
4984.39 585
4985.06 618
4985.72 574
4986.39 552
4987.05 578
4987.72 564
4988.39 561
4989.05 603
4989.72 586
4990.39 564
4991.05 548
4991.72 559
4992.39 557
4993.05 555
4993.72 530
4994.39 549
4995.05 567
4995.72 532
4996.39 533
4997.05 507
4997.72 545
4998.39 516
4999.06 504
4999.72 557
5000.39 502
5001.06 501
5001.73 515
5002.39 503
5003.06 501
5003.73 521
5004.39 543
5005.06 501
5005.73 527
5006.40 544
5007.07 539
5007.73 548
5008.40 538
5009.07 566
5009.74 535
5010.40 555
5011.07 484
5011.74 536
5012.41 537
5013.08 550
5013.74 522
5014.41 522
5015.08 512
5015.75 525
5016.42 544
5017.09 505
5017.75 504
5018.42 547
5019.09 576
5019.76 565
5020.43 539
5021.10 579
5021.76 557
5022.43 621
5023.10 612
5023.77 617
5024.44 623
5025.11 603
5025.78 590
5026.45 562
5027.12 561
5027.78 546
5028.45 474
5029.12 499
5029.79 511
5030.46 511
5031.13 497
5031.80 522
5032.47 500
5033.14 532
5033.81 511
5034.48 515
5035.15 531
5035.82 489
5036.49 528
5037.16 506
5037.83 497
5038.50 485
5039.16 531
5039.83 517
5040.50 504
5041.17 500
5041.84 528
5042.51 490
5043.18 483
5043.85 487
5044.52 514
5045.20 527
5045.87 560
5046.54 563
5047.21 515
5047.88 487
5048.55 507
5049.22 491
5049.89 514
5050.56 501
5051.23 497
5051.90 485
5052.57 510
5053.24 483
5053.91 516
5054.58 541
5055.25 496
5055.92 512
5056.60 496
5057.27 473
5057.94 502
5058.61 481
5059.28 472
5059.95 474
5060.62 525
5061.29 549
5061.96 501
5062.64 507
5063.31 516
5063.98 500
5064.65 484
5065.32 465
5065.99 474
5066.66 513
5067.34 498
5068.01 484
5068.68 460
5069.35 441
5070.02 507
5070.70 475
5071.37 485
5072.04 517
5072.71 542
5073.38 545
5074.06 529
5074.73 531
5075.40 507
5076.07 498
5076.74 590
5077.42 618
5078.09 568
5078.76 563
5079.43 589
5080.11 532
5080.78 555
5081.45 551
5082.12 548
5082.80 605
5083.47 569
5084.14 564
5084.82 560
5085.49 578
5086.16 537
5086.83 540
5087.51 567
5088.18 579
5088.85 620
5089.53 617
5090.20 622
5090.87 630
5091.55 621
5092.22 597
5092.89 578
5093.57 574
5094.24 604
5094.91 522
5095.59 543
5096.26 552
5096.93 534
5097.61 513
5098.28 523
5098.96 486
5099.63 511
5100.30 527
5100.98 522
5101.65 551
5102.32 548
5103.00 569
5103.67 575
5104.35 514
5105.02 509
5105.70 543
5106.37 554
5107.04 540
5107.72 527
5108.39 572
5109.07 527
5109.74 533
5110.42 465
5111.09 542
5111.77 548
5112.44 555
5113.11 543
5113.79 556
5114.46 596
5115.14 598
5115.81 613
5116.49 638
5117.16 661
5117.84 726
5118.51 779
5119.19 775
5119.86 737
5120.54 718
5121.21 715
5121.89 718
5122.57 629
5123.24 610
5123.92 592
5124.59 633
5125.27 595
5125.94 586
5126.62 508
5127.29 574
5127.97 498
5128.64 532
5129.32 558
5130.00 539
5130.67 558
5131.35 539
5132.02 542
5132.70 542
5133.38 563
5134.05 562
5134.73 573
5135.40 531
5136.08 597
5136.76 528
5137.43 514
5138.11 579
5138.79 528
5139.46 548
5140.14 557
5140.82 557
5141.49 508
5142.17 546
5142.85 536
5143.52 500
5144.20 481
5144.88 494
5145.55 538
5146.23 545
5146.91 517
5147.58 522
5148.26 461
5148.94 513
5149.61 516
5150.29 507
5150.97 506
5151.65 481
5152.32 513
5153.00 460
5153.68 484
5154.36 519
5155.03 515
5155.71 475
5156.39 516
5157.07 471
5157.74 505
5158.42 490
5159.10 485
5159.78 524
5160.45 490
5161.13 507
5161.81 534
5162.49 519
5163.17 518
5163.84 486
5164.52 559
5165.20 536
5165.88 501
5166.56 493
5167.24 497
5167.91 504
5168.59 479
5169.27 526
5169.95 500
5170.63 506
5171.31 471
5171.98 479
5172.66 482
5173.34 473
5174.02 438
5174.70 460
5175.38 472
5176.06 490
5176.74 534
5177.41 490
5178.09 479
5178.77 506
5179.45 498
5180.13 468
5180.81 505
5181.49 499
5182.17 494
5182.85 515
5183.53 444
5184.21 417
5184.89 427
5185.57 478
5186.24 496
5186.92 509
5187.60 463
5188.28 469
5188.96 451
5189.64 490
5190.32 474
5191.00 446
5191.68 506
5192.36 460
5193.04 473
5193.72 451
5194.40 502
5195.08 472
5195.76 464
5196.44 505
5197.12 460
5197.80 473
5198.48 464
5199.16 507
5199.84 495
5200.52 458
5201.21 487
5201.89 494
5202.57 500
5203.25 481
5203.93 466
5204.61 487
5205.29 482
5205.97 480
5206.65 505
5207.33 536
5208.01 520
5208.69 486
5209.37 508
5210.06 503
5210.74 534
5211.42 527
5212.10 567
5212.78 577
5213.46 579
5214.14 575
5214.82 578
5215.51 529
5216.19 515
5216.87 510
5217.55 508
5218.23 520
5218.91 563
5219.60 542
5220.28 523
5220.96 536
5221.64 574
5222.32 516
5223.00 568
5223.69 571
5224.37 568
5225.05 559
5225.73 552
5226.41 561
5227.10 568
5227.78 563
5228.46 499
5229.14 525
5229.83 559
5230.51 489
5231.19 538
5231.87 527
5232.56 526
5233.24 489
5233.92 499
5234.60 514
5235.29 475
5235.97 512
5236.65 530
5237.34 536
5238.02 534
5238.70 578
5239.38 536
5240.07 529
5240.75 509
5241.43 510
5242.12 526
5242.80 519
5243.48 516
5244.17 490
5244.85 467
5245.53 514
5246.22 561
5246.90 545
5247.58 516
5248.27 537
5248.95 542
5249.63 533
5250.32 511
5251.00 534
5251.69 568
5252.37 553
5253.05 615
5253.74 577
5254.42 534
5255.11 519
5255.79 506
5256.47 525
5257.16 575
5257.84 569
5258.53 585
5259.21 561
5259.89 599
5260.58 565
5261.26 537
5261.95 550
5262.63 595
5263.32 610
5264.00 534
5264.69 582
5265.37 642
5266.06 544
5266.74 603
5267.43 580
5268.11 587
5268.79 615
5269.48 529
5270.16 548
5270.85 601
5271.53 548
5272.22 583
5272.91 521
5273.59 567
5274.28 564
5274.96 548
5275.65 557
5276.33 580
5277.02 570
5277.70 540
5278.39 541
5279.07 581
5279.76 619
5280.45 531
5281.13 554
5281.82 552
5282.50 624
5283.19 533
5283.87 573
5284.56 525
5285.25 523
5285.93 566
5286.62 550
5287.30 555
5287.99 491
5288.68 527
5289.36 505
5290.05 540
5290.74 531
5291.42 568
5292.11 571
5292.79 594
5293.48 568
5294.17 559
5294.85 553
5295.54 562
5296.23 560
5296.91 638
5297.60 610
5298.29 557
5298.98 613
5299.66 694
5300.35 698
5301.04 711
5301.72 751
5302.41 759
5303.10 789
5303.78 758
5304.47 796
5305.16 755
5305.85 749
5306.53 716
5307.22 683
5307.91 709
5308.60 741
5309.28 714
5309.97 747
5310.66 753
5311.35 770
5312.03 808
5312.72 853
5313.41 897
5314.10 859
5314.79 837
5315.47 861
5316.16 841
5316.85 835
5317.54 831
5318.23 767
5318.91 807
5319.60 724
5320.29 743
5320.98 735
5321.67 699
5322.36 686
5323.04 655
5323.73 637
5324.42 601
5325.11 611
5325.80 611
5326.49 583
5327.18 541
5327.86 553
5328.55 617
5329.24 580
5329.93 605
5330.62 595
5331.31 592
5332.00 628
5332.69 599
5333.38 627
5334.06 616
5334.75 609
5335.44 576
5336.13 599
5336.82 604
5337.51 595
5338.20 556
5338.89 589
5339.58 618
5340.27 647
5340.96 622
5341.65 630
5342.34 633
5343.03 631
5343.72 621
5344.41 595
5345.10 668
5345.79 717
5346.48 804
5347.17 828
5347.86 862
5348.55 973
5349.24 993
5349.93 1104
5350.62 1065
5351.31 1104
5352.00 1017
5352.69 974
5353.38 944
5354.07 886
5354.76 803
5355.45 749
5356.14 726
5356.83 680
5357.52 643
5358.21 640
5358.90 604
5359.59 585
5360.29 567
5360.98 546
5361.67 559
5362.36 524
5363.05 561
5363.74 550
5364.43 556
5365.12 513
5365.81 537
5366.50 550
5367.20 540
5367.89 529
5368.58 561
5369.27 561
5369.96 482
5370.65 571
5371.34 546
5372.04 565
5372.73 561
5373.42 545
5374.11 561
5374.80 518
5375.49 565
5376.19 576
5376.88 545
5377.57 581
5378.26 539
5378.95 537
5379.65 577
5380.34 576
5381.03 560
5381.72 523
5382.42 549
5383.11 528
5383.80 565
5384.49 585
5385.19 624
5385.88 555
5386.57 557
5387.26 568
5387.96 620
5388.65 613
5389.34 597
5390.03 618
5390.73 610
5391.42 644
5392.11 579
5392.80 593
5393.50 602
5394.19 601
5394.88 600
5395.58 608
5396.27 603
5396.96 604
5397.66 563
5398.35 551
5399.04 558
5399.74 566
5400.43 527
5401.12 532
5401.82 548
5402.51 555
5403.20 554
5403.90 617
5404.59 567
5405.29 536
5405.98 572
5406.67 568
5407.37 549
5408.06 529
5408.75 571
5409.45 588
5410.14 612
5410.84 570
5411.53 559
5412.23 550
5412.92 552
5413.61 581
5414.31 543
5415.00 561
5415.70 569
5416.39 591
5417.09 573
5417.78 549
5418.47 617
5419.17 587
5419.86 612
5420.56 609
5421.25 585
5421.95 598
5422.64 602
5423.34 552
5424.03 579
5424.73 611
5425.42 565
5426.12 585
5426.81 568
5427.51 580
5428.20 552
5428.90 566
5429.59 607
5430.29 613
5430.99 634
5431.68 603
5432.38 599
5433.07 551
5433.77 623
5434.46 660
5435.16 665
5435.85 638
5436.55 662
5437.25 671
5437.94 619
5438.64 586
5439.33 604
5440.03 633
5440.73 648
5441.42 609
5442.12 661
5442.81 634
5443.51 675
5444.21 757
5444.90 763
5445.60 849
5446.29 818
5446.99 912
5447.69 864
5448.38 819
5449.08 877
5449.78 899
5450.47 887
5451.17 841
5451.87 747
5452.56 714
5453.26 692
5453.96 676
5454.65 661
5455.35 682
5456.05 661
5456.75 680
5457.44 696
5458.14 742
5458.84 691
5459.53 710
5460.23 732
5460.93 742
5461.63 695
5462.32 734
5463.02 777
5463.72 689
5464.42 707
5465.11 710
5465.81 763
5466.51 715
5467.21 703
5467.90 723
5468.60 737
5469.30 742
5470.00 716
5470.70 723
5471.39 751
5472.09 734
5472.79 783
5473.49 795
5474.19 829
5474.88 853
5475.58 921
5476.28 896
5476.98 981
5477.68 1069
5478.38 1203
5479.07 1278
5479.77 1343
5480.47 1307
5481.17 1305
5481.87 1296
5482.57 1172
5483.27 1099
5483.96 1081
5484.66 1026
5485.36 955
5486.06 940
5486.76 953
5487.46 956
5488.16 959
5488.86 927
5489.56 918
5490.26 905
5490.96 989
5491.65 1017
5492.35 986
5493.05 1007
5493.75 1005
5494.45 993
5495.15 1090
5495.85 1083
5496.55 1145
5497.25 1242
5497.95 1482
5498.65 1633
5499.35 1876
5500.05 2028
5500.75 2071
5501.45 2017
5502.15 1860
5502.85 1669
5503.55 1463
5504.25 1364
5504.95 1170
5505.65 1033
5506.35 916
5507.05 879
5507.75 932
5508.45 958
5509.15 895
5509.85 822
5510.55 873
5511.25 886
5511.95 826
5512.65 858
5513.35 859
5514.05 883
5514.76 899
5515.46 897
5516.16 843
5516.86 818
5517.56 909
5518.26 854
5518.96 802
5519.66 823
5520.36 849
5521.06 800
5521.77 796
5522.47 814
5523.17 727
5523.87 709
5524.57 671
5525.27 683
5525.97 700
5526.67 690
5527.38 705
5528.08 710
5528.78 686
5529.48 690
5530.18 648
5530.88 658
5531.59 697
5532.29 640
5532.99 661
5533.69 618
5534.39 681
5535.10 647
5535.80 669
5536.50 675
5537.20 638
5537.90 719
5538.61 719
5539.31 721
5540.01 694
5540.71 694
5541.42 691
5542.12 645
5542.82 606
5543.52 571
5544.23 630
5544.93 675
5545.63 625
5546.33 636
5547.04 665
5547.74 662
5548.44 620
5549.15 622
5549.85 604
5550.55 620
5551.26 667
5551.96 650
5552.66 657
5553.36 637
5554.07 652
5554.77 631
5555.47 643
5556.18 619
5556.88 598
5557.58 636
5558.29 640
5558.99 608
5559.70 619
5560.40 609
5561.10 668
5561.81 686
5562.51 738
5563.21 713
5563.92 694
5564.62 698
5565.33 651
5566.03 628
5566.73 611
5567.44 613
5568.14 652
5568.85 633
5569.55 635
5570.25 620
5570.96 585
5571.66 563
5572.37 581
5573.07 612
5573.78 643
5574.48 671
5575.19 627
5575.89 634
5576.59 629
5577.30 580
5578.00 577
5578.71 579
5579.41 596
5580.12 562
5580.82 538
5581.53 587
5582.23 606
5582.94 607
5583.64 579
5584.35 620
5585.05 599
5585.76 547
5586.46 561
5587.17 561
5587.88 587
5588.58 555
5589.29 597
5589.99 573
5590.70 566
5591.40 531
5592.11 519
5592.81 597
5593.52 617
5594.23 557
5594.93 523
5595.64 546
5596.34 528
5597.05 553
5597.76 578
5598.46 582
5599.17 568
5599.87 512
5600.58 565
5601.29 538
5601.99 579
5602.70 570
5603.41 594
5604.11 589
5604.82 586
5605.52 575
5606.23 601
5606.94 593
5607.64 547
5608.35 527
5609.06 553
5609.76 537
5610.47 538
5611.18 552
5611.88 617
5612.59 528
5613.30 542
5614.01 575
5614.71 547
5615.42 544
5616.13 559
5616.83 535
5617.54 557
5618.25 578
5618.96 615
5619.66 569
5620.37 566
5621.08 591
5621.79 546
5622.49 582
5623.20 619
5623.91 560
5624.62 635
5625.32 590
5626.03 553
5626.74 606
5627.45 607
5628.16 647
5628.86 589
5629.57 620
5630.28 622
5630.99 630
5631.70 646
5632.40 654
5633.11 616
5633.82 693
5634.53 722
5635.24 703
5635.95 728
5636.65 722
5637.36 717
5638.07 781
5638.78 807
5639.49 774
5640.20 785
5640.91 748
5641.61 732
5642.32 693
5643.03 713
5643.74 678
5644.45 700
5645.16 700
5645.87 697
5646.58 686
5647.29 673
5648.00 628
5648.70 645
5649.41 671
5650.12 679
5650.83 663
5651.54 652
5652.25 684
5652.96 658
5653.67 651
5654.38 685
5655.09 673
5655.80 703
5656.51 739
5657.22 723
5657.93 722
5658.64 768
5659.35 822
5660.06 713
5660.77 726
5661.48 729
5662.19 710
5662.90 674
5663.61 631
5664.32 683
5665.03 695
5665.74 682
5666.45 736
5667.16 661
5667.87 703
5668.58 714
5669.29 739
5670.00 771
5670.71 792
5671.42 726
5672.13 737
5672.84 773
5673.56 747
5674.27 705
5674.98 676
5675.69 627
5676.40 654
5677.11 628
5677.82 653
5678.53 681
5679.24 685
5679.95 687
5680.67 672
5681.38 635
5682.09 654
5682.80 622
5683.51 598
5684.22 647
5684.93 640
5685.65 638
5686.36 627
5687.07 629
5687.78 636
5688.49 611
5689.20 610
5689.92 658
5690.63 620
5691.34 657
5692.05 607
5692.76 611
5693.47 605
5694.19 616
5694.90 614
5695.61 623
5696.32 600
5697.04 613
5697.75 576
5698.46 619
5699.17 582
5699.89 599
5700.60 590
5701.31 625
5702.02 605
5702.74 590
5703.45 562
5704.16 592
5704.87 595
5705.59 634
5706.30 602
5707.01 601
5707.72 633
5708.44 598
5709.15 613
5709.86 548
5710.58 510
5711.29 574
5712.00 582
5712.72 604
5713.43 552
5714.14 590
5714.86 594
5715.57 555
5716.28 584
5717.00 566
5717.71 556
5718.42 549
5719.14 639
5719.85 645
5720.56 615
5721.28 599
5721.99 621
5722.71 639
5723.42 602
5724.13 670
5724.85 667
5725.56 696
5726.28 702
5726.99 700
5727.70 766
5728.42 749
5729.13 751
5729.85 714
5730.56 694
5731.28 705
5731.99 668
5732.70 651
5733.42 630
5734.13 649
5734.85 618
5735.56 609
5736.28 630
5736.99 600
5737.71 628
5738.42 646
5739.14 628
5739.85 604
5740.57 567
5741.28 614
5742.00 638
5742.71 655
5743.43 668
5744.14 643
5744.86 649
5745.57 630
5746.29 644
5747.00 676
5747.72 636
5748.43 650
5749.15 649
5749.87 703
5750.58 698
5751.30 697
5752.01 804
5752.73 845
5753.44 798
5754.16 835
5754.88 801
5755.59 808
5756.31 843
5757.02 825
5757.74 820
5758.46 794
5759.17 850
5759.89 853
5760.60 830
5761.32 850
5762.04 835
5762.75 861
5763.47 849
5764.19 871
5764.90 925
5765.62 929
5766.34 1003
5767.05 1168
5767.77 1318
5768.49 1522
5769.20 1801
5769.92 1966
5770.64 1880
5771.35 1751
5772.07 1571
5772.79 1425
5773.50 1236
5774.22 1106
5774.94 995
5775.65 949
5776.37 978
5777.09 919
5777.81 896
5778.52 956
5779.24 960
5779.96 1003
5780.68 980
5781.39 999
5782.11 938
5782.83 939
5783.55 961
5784.26 932
5784.98 938
5785.70 887
5786.42 890
5787.14 910
5787.85 892
5788.57 859
5789.29 916
5790.01 982
5790.73 888
5791.44 840
5792.16 827
5792.88 834
5793.60 823
5794.32 849
5795.03 819
5795.75 847
5796.47 904
5797.19 884
5797.91 952
5798.63 951
5799.35 1033
5800.06 1057
5800.78 1112
5801.50 1097
5802.22 1087
5802.94 990
5803.66 890
5804.38 891
5805.10 810
5805.82 850
5806.53 814
5807.25 831
5807.97 879
5808.69 845
5809.41 818
5810.13 812
5810.85 782
5811.57 818
5812.29 765
5813.01 729
5813.73 726
5814.45 735
5815.17 710
5815.89 751
5816.61 734
5817.33 731
5818.05 722
5818.77 749
5819.49 726
5820.20 703
5820.92 734
5821.64 783
5822.36 753
5823.09 699
5823.81 716
5824.53 688
5825.25 621
5825.97 642
5826.69 689
5827.41 687
5828.13 657
5828.85 668
5829.57 642
5830.29 651
5831.01 616
5831.73 671
5832.45 677
5833.17 637
5833.89 643
5834.61 642
5835.33 668
5836.05 607
5836.78 609
5837.50 606
5838.22 659
5838.94 643
5839.66 675
5840.38 653
5841.10 640
5841.82 600
5842.54 649
5843.27 654
5843.99 590
5844.71 601
5845.43 622
5846.15 630
5846.87 609
5847.59 645
5848.32 670
5849.04 691
5849.76 658
5850.48 625
5851.20 624
5851.93 636
5852.65 665
5853.37 644
5854.09 646
5854.81 586
5855.54 595
5856.26 637
5856.98 650
5857.70 643
5858.42 632
5859.15 611
5859.87 614
5860.59 573
5861.31 610
5862.04 673
5862.76 640
5863.48 627
5864.20 619
5864.93 602
5865.65 618
5866.37 597
5867.10 608
5867.82 609
5868.54 621
5869.26 673
5869.99 657
5870.71 585
5871.43 609
5872.16 625
5872.88 629
5873.60 607
5874.33 617
5875.05 600
5875.77 612
5876.50 636
5877.22 678
5877.94 633
5878.67 637
5879.39 590
5880.11 614
5880.84 633
5881.56 660
5882.28 654
5883.01 661
5883.73 664
5884.46 639
5885.18 663
5885.90 648
5886.63 646
5887.35 663
5888.08 645
5888.80 670
5889.52 624
5890.25 613
5890.97 627
5891.70 653
5892.42 666
5893.15 665
5893.87 635
5894.59 641
5895.32 607
5896.04 645
5896.77 649
5897.49 651
5898.22 668
5898.94 651
5899.67 677
5900.39 650
5901.12 722
5901.84 750
5902.57 703
5903.29 708
5904.02 689
5904.74 683
5905.47 680
5906.19 667
5906.92 665
5907.64 709
5908.37 734
5909.09 723
5909.82 747
5910.55 755
5911.27 714
5912.00 698
5912.72 705
5913.45 691
5914.17 776
5914.90 788
5915.63 704
5916.35 747
5917.08 758
5917.80 730
5918.53 753
5919.25 758
5919.98 800
5920.71 774
5921.43 833
5922.16 878
5922.89 842
5923.61 828
5924.34 830
5925.06 839
5925.79 864
5926.52 865
5927.24 857
5927.97 883
5928.70 855
5929.42 898
5930.15 918
5930.88 931
5931.60 890
5932.33 924
5933.06 949
5933.78 980
5934.51 993
5935.24 1010
5935.97 1035
5936.69 1087
5937.42 1071
5938.15 1017
5938.87 1022
5939.60 1098
5940.33 1124
5941.06 1064
5941.78 1127
5942.51 1151
5943.24 1116
5943.97 1171
5944.69 1174
5945.42 1231
5946.15 1258
5946.88 1383
5947.60 1246
5948.33 1369
5949.06 1467
5949.79 1559
5950.52 1549
5951.24 1717
5951.97 1794
5952.70 1928
5953.43 1865
5954.16 1814
5954.88 1797
5955.61 1780
5956.34 1683
5957.07 1620
5957.80 1562
5958.53 1547
5959.25 1569
5959.98 1559
5960.71 1508
5961.44 1510
5962.17 1600
5962.90 1680
5963.63 1691
5964.36 1873
5965.08 1966
5965.81 2076
5966.54 2061
5967.27 2126
5968.00 2079
5968.73 2032
5969.46 2093
5970.19 1998
5970.92 1970
5971.65 1935
5972.37 1880
5973.10 1844
5973.83 1829
5974.56 1821
5975.29 1874
5976.02 1858
5976.75 1933
5977.48 1959
5978.21 2050
5978.94 2050
5979.67 2052
5980.40 2138
5981.13 2176
5981.86 2172
5982.59 2239
5983.32 2247
5984.05 2331
5984.78 2304
5985.51 2316
5986.24 2262
5986.97 2247
5987.70 2265
5988.43 2276
5989.16 2330
5989.89 2323
5990.62 2315
5991.35 2360
5992.08 2367
5992.81 2471
5993.54 2440
5994.27 2495
5995.00 2616
5995.74 2546
5996.47 2548
5997.20 2644
5997.93 2624
5998.66 2570
5999.39 2507
6000.12 2429
6000.85 2513
6001.58 2463
6002.31 2262
6003.04 2322
6003.78 2283
6004.51 2349
6005.24 2377
6005.97 2549
6006.70 2648
6007.43 2809
6008.16 3258
6008.90 3817
6009.63 4531
6010.36 5276
6011.09 6008
6011.82 6857
6012.55 7512
6013.29 7750
6014.02 7592
6014.75 7349
6015.48 6780
6016.21 6100
6016.95 5430
6017.68 4653
6018.41 3986
6019.14 3479
6019.87 3026
6020.61 2663
6021.34 2420
6022.07 2143
6022.80 2012
6023.54 2013
6024.27 1919
6025.00 1960
6025.73 1893
6026.47 1874
6027.20 1970
6027.93 1990
6028.66 1997
6029.40 1903
6030.13 1914
6030.86 1846
6031.59 1745
6032.33 1688
6033.06 1680
6033.79 1630
6034.53 1563
6035.26 1651
6035.99 1617
6036.73 1672
6037.46 1649
6038.19 1653
6038.93 1652
6039.66 1623
6040.39 1647
6041.13 1677
6041.86 1701
6042.59 1677
6043.33 1649
6044.06 1690
6044.79 1763
6045.53 1747
6046.26 1756
6047.00 1819
6047.73 1797
6048.46 1884
6049.20 1911
6049.93 2008
6050.67 2060
6051.40 2265
6052.13 2281
6052.87 2240
6053.60 2257
6054.34 2192
6055.07 2167
6055.81 2050
6056.54 1924
6057.27 1847
6058.01 1833
6058.74 1825
6059.48 1834
6060.21 1812
6060.95 1745
6061.68 1746
6062.42 1707
6063.15 1697
6063.89 1730
6064.62 1635
6065.36 1681
6066.09 1646
6066.83 1656
6067.56 1595
6068.30 1530
6069.03 1537
6069.77 1493
6070.50 1507
6071.24 1514
6071.97 1508
6072.71 1493
6073.44 1542
6074.18 1463
6074.91 1429
6075.65 1445
6076.39 1506
6077.12 1512
6077.86 1508
6078.59 1416
6079.33 1368
6080.06 1368
6080.80 1361
6081.54 1356
6082.27 1264
6083.01 1260
6083.74 1276
6084.48 1291
6085.22 1262
6085.95 1259
6086.69 1258
6087.42 1408
6088.16 1385
6088.90 1355
6089.63 1357
6090.37 1422
6091.11 1378
6091.84 1341
6092.58 1342
6093.32 1340
6094.05 1320
6094.79 1300
6095.53 1281
6096.26 1244
6097.00 1260
6097.74 1220
6098.47 1281
6099.21 1290
6099.95 1269
6100.69 1246
6101.42 1225
6102.16 1230
6102.90 1209
6103.63 1261
6104.37 1292
6105.11 1277
6105.85 1285
6106.58 1237
6107.32 1233
6108.06 1212
6108.80 1233
6109.53 1260
6110.27 1261
6111.01 1291
6111.75 1316
6112.49 1308
6113.22 1343
6113.96 1362
6114.70 1337
6115.44 1367
6116.17 1423
6116.91 1413
6117.65 1438
6118.39 1362
6119.13 1340
6119.87 1304
6120.60 1319
6121.34 1295
6122.08 1347
6122.82 1410
6123.56 1384
6124.30 1351
6125.03 1348
6125.77 1377
6126.51 1381
6127.25 1387
6127.99 1424
6128.73 1366
6129.47 1272
6130.21 1388
6130.94 1431
6131.68 1490
6132.42 1419
6133.16 1494
6133.90 1529
6134.64 1561
6135.38 1548
6136.12 1635
6136.86 1608
6137.60 1733
6138.34 1741
6139.08 1724
6139.81 1766
6140.55 1838
6141.29 1835
6142.03 1796
6142.77 1734
6143.51 1684
6144.25 1679
6144.99 1739
6145.73 1638
6146.47 1622
6147.21 1607
6147.95 1623
6148.69 1545
6149.43 1627
6150.17 1651
6150.91 1618
6151.65 1643
6152.39 1646
6153.13 1667
6153.87 1777
6154.61 1746
6155.35 1789
6156.09 1745
6156.83 1724
6157.58 1780
6158.32 1794
6159.06 1810
6159.80 1786
6160.54 1854
6161.28 1929
6162.02 2044
6162.76 2077
6163.50 2183
6164.24 2286
6164.98 2459
6165.72 2503
6166.46 2508
6167.21 2509
6167.95 2620
6168.69 2562
6169.43 2555
6170.17 2468
6170.91 2405
6171.65 2410
6172.39 2358
6173.14 2311
6173.88 2380
6174.62 2360
6175.36 2295
6176.10 2363
6176.84 2494
6177.59 2706
6178.33 2915
6179.07 3223
6179.81 3624
6180.55 4077
6181.30 4499
6182.04 4950
6182.78 5238
6183.52 5098
6184.26 4901
6185.01 4710
6185.75 4329
6186.49 3986
6187.23 3564
6187.97 3275
6188.72 3161
6189.46 3021
6190.20 2884
6190.94 2848
6191.69 2792
6192.43 2759
6193.17 2716
6193.92 2790
6194.66 2774
6195.40 2835
6196.14 2729
6196.89 2691
6197.63 2718
6198.37 2744
6199.12 2744
6199.86 2716
6200.60 2714
6201.34 2819
6202.09 2917
6202.83 3054
6203.57 3493
6204.32 4233
6205.06 5200
6205.80 6572
6206.55 8110
6207.29 9453
6208.03 10619
6208.78 11367
6209.52 11328
6210.27 11005
6211.01 10076
6211.75 8811
6212.50 7554
6213.24 6377
6213.98 5244
6214.73 4367
6215.47 3792
6216.22 3178
6216.96 2875
6217.71 2542
6218.45 2496
6219.19 2360
6219.94 2260
6220.68 2218
6221.43 2216
6222.17 2210
6222.92 2086
6223.66 2015
6224.40 2010
6225.15 2039
6225.89 1933
6226.64 1854
6227.38 1702
6228.13 1639
6228.87 1634
6229.62 1522
6230.36 1452
6231.11 1476
6231.85 1483
6232.60 1502
6233.34 1522
6234.09 1562
6234.83 1567
6235.58 1601
6236.32 1684
6237.07 1752
6237.81 1843
6238.56 1907
6239.30 1943
6240.05 1990
6240.80 2006
6241.54 1932
6242.29 1957
6243.03 1926
6243.78 1935
6244.52 1953
6245.27 2046
6246.02 2131
6246.76 2104
6247.51 2191
6248.25 2128
6249.00 1987
6249.75 1914
6250.49 1893
6251.24 1796
6251.98 1799
6252.73 1782
6253.48 1681
6254.22 1654
6254.97 1743
6255.72 1627
6256.46 1580
6257.21 1540
6257.95 1593
6258.70 1661
6259.45 1597
6260.19 1614
6260.94 1613
6261.69 1563
6262.43 1572
6263.18 1575
6263.93 1572
6264.68 1507
6265.42 1457
6266.17 1452
6266.92 1480
6267.66 1476
6268.41 1502
6269.16 1510
6269.91 1498
6270.65 1488
6271.40 1518
6272.15 1502
6272.89 1478
6273.64 1486
6274.39 1573
6275.14 1590
6275.88 1552
6276.63 1531
6277.38 1643
6278.13 1530
6278.88 1507
6279.62 1488
6280.37 1469
6281.12 1446
6281.87 1387
6282.62 1368
6283.36 1402
6284.11 1293
6284.86 1281
6285.61 1290
6286.36 1301
6287.10 1323
6287.85 1244
6288.60 1216
6289.35 1177
6290.10 1166
6290.85 1189
6291.59 1185
6292.34 1213
6293.09 1173
6293.84 1210
6294.59 1204
6295.34 1235
6296.09 1239
6296.84 1255
6297.58 1234
6298.33 1187
6299.08 1143
6299.83 1107
6300.58 1155
6301.33 1155
6302.08 1105
6302.83 1092
6303.58 1142
6304.33 1127
6305.08 1138
6305.83 1135
6306.58 1149
6307.32 1101
6308.07 1090
6308.82 1157
6309.57 1152
6310.32 1148
6311.07 1174
6311.82 1212
6312.57 1189
6313.32 1212
6314.07 1267
6314.82 1210
6315.57 1294
6316.32 1327
6317.07 1272
6317.82 1240
6318.57 1278
6319.32 1204
6320.07 1179
6320.82 1078
6321.57 1064
6322.32 1090
6323.07 1052
6323.82 1014
6324.58 1018
6325.33 1066
6326.08 1022
6326.83 981
6327.58 979
6328.33 1005
6329.08 1012
6329.83 1003
6330.58 965
6331.33 992
6332.08 984
6332.83 988
6333.58 964
6334.34 1027
6335.09 1037
6335.84 974
6336.59 1011
6337.34 964
6338.09 935
6338.84 950
6339.59 947
6340.35 960
6341.10 959
6341.85 997
6342.60 1035
6343.35 967
6344.10 962
6344.86 1003
6345.61 984
6346.36 994
6347.11 971
6347.86 998
6348.62 1017
6349.37 1058
6350.12 1081
6350.87 1158
6351.62 1094
6352.38 1164
6353.13 1247
6353.88 1225
6354.63 1179
6355.38 1165
6356.14 1152
6356.89 1146
6357.64 1054
6358.39 1056
6359.15 1078
6359.90 1018
6360.65 1040
6361.40 1047
6362.16 1061
6362.91 1069
6363.66 1143
6364.42 1070
6365.17 1202
6365.92 1238
6366.67 1259
6367.43 1320
6368.18 1295
6368.93 1208
6369.69 1183
6370.44 1127
6371.19 1096
6371.95 1085
6372.70 1076
6373.45 1056
6374.21 1008
6374.96 1007
6375.71 1029
6376.47 1034
6377.22 1024
6377.98 1019
6378.73 1035
6379.48 1028
6380.24 1035
6380.99 1125
6381.74 1128
6382.50 1088
6383.25 1104
6384.01 1062
6384.76 1006
6385.51 980
6386.27 997
6387.02 974
6387.78 961
6388.53 988
6389.29 1001
6390.04 972
6390.79 986
6391.55 1008
6392.30 951
6393.06 981
6393.81 1007
6394.57 953
6395.32 995
6396.08 953
6396.83 960
6397.59 947
6398.34 934
6399.10 954
6399.85 914
6400.61 915
6401.36 895
6402.12 912
6402.87 913
6403.63 879
6404.38 879
6405.14 902
6405.89 900
6406.65 865
6407.40 908
6408.16 930
6408.91 940
6409.67 947
6410.43 912
6411.18 913
6411.94 933
6412.69 940
6413.45 936
6414.20 962
6414.96 987
6415.72 970
6416.47 971
6417.23 1011
6417.98 963
6418.74 968
6419.50 943
6420.25 893
6421.01 901
6421.77 936
6422.52 943
6423.28 908
6424.03 911
6424.79 915
6425.55 941
6426.30 921
6427.06 965
6427.82 895
6428.57 957
6429.33 945
6430.09 994
6430.84 937
6431.60 974
6432.36 1013
6433.11 1016
6433.87 1004
6434.63 979
6435.39 979
6436.14 1000
6436.90 999
6437.66 1022
6438.41 1024
6439.17 1026
6439.93 1062
6440.69 1042
6441.44 1023
6442.20 1001
6442.96 1026
6443.72 1001
6444.47 1010
6445.23 1021
6445.99 1066
6446.75 1075
6447.50 1074
6448.26 1031
6449.02 1075
6449.78 1112
6450.54 1122
6451.29 1092
6452.05 1154
6452.81 1174
6453.57 1092
6454.33 1141
6455.08 1205
6455.84 1226
6456.60 1212
6457.36 1184
6458.12 1255
6458.88 1269
6459.64 1173
6460.39 1190
6461.15 1211
6461.91 1177
6462.67 1239
6463.43 1286
6464.19 1275
6464.95 1317
6465.70 1352
6466.46 1383
6467.22 1315
6467.98 1287
6468.74 1278
6469.50 1257
6470.26 1344
6471.02 1232
6471.78 1280
6472.54 1341
6473.30 1323
6474.05 1317
6474.81 1361
6475.57 1336
6476.33 1415
6477.09 1435
6477.85 1416
6478.61 1426
6479.37 1456
6480.13 1471
6480.89 1497
6481.65 1538
6482.41 1537
6483.17 1579
6483.93 1578
6484.69 1652
6485.45 1641
6486.21 1600
6486.97 1621
6487.73 1686
6488.49 1662
6489.25 1725
6490.01 1747
6490.77 1795
6491.53 1822
6492.29 1927
6493.05 1995
6493.81 2023
6494.57 1958
6495.33 1884
6496.10 1903
6496.86 1897
6497.62 1929
6498.38 1841
6499.14 1867
6499.90 1918
6500.66 1939
6501.42 2034
6502.18 2095
6502.94 2324
6503.70 2626
6504.47 3269
6505.23 4094
6505.99 4992
6506.75 5875
6507.51 6763
6508.27 7108
6509.03 6873
6509.79 6753
6510.56 6197
6511.32 5489
6512.08 4758
6512.84 4002
6513.60 3513
6514.36 3104
6515.13 2680
6515.89 2521
6516.65 2319
6517.41 2151
6518.17 2165
6518.94 2187
6519.70 2155
6520.46 2275
6521.22 2275
6521.98 2424
6522.75 2499
6523.51 2553
6524.27 2699
6525.03 2975
6525.79 3172
6526.56 3205
6527.32 3291
6528.08 3191
6528.84 3250
6529.61 3135
6530.37 2943
6531.13 2949
6531.90 3014
6532.66 3121
6533.42 3499
6534.18 4034
6534.95 4510
6535.71 4733
6536.47 4843
6537.24 4700
6538.00 4461
6538.76 4071
6539.53 3604
6540.29 3193
6541.05 2875
6541.82 2544
6542.58 2391
6543.34 2326
6544.11 2156
6544.87 2200
6545.63 2237
6546.40 2217
6547.16 2183
6547.92 2132
6548.69 2073
6549.45 1955
6550.21 1936
6550.98 1939
6551.74 1873
6552.51 1885
6553.27 1852
6554.03 1863
6554.80 1864
6555.56 1800
6556.33 1785
6557.09 1833
6557.85 1878
6558.62 1913
6559.38 1905
6560.15 1961
6560.91 1991
6561.68 2026
6562.44 2080
6563.21 2064
6563.97 2080
6564.74 2106
6565.50 2080
6566.26 2049
6567.03 2062
6567.79 2060
6568.56 2055
6569.32 2112
6570.09 2015
6570.85 2102
6571.62 2142
6572.38 2172
6573.15 2242
6573.91 2287
6574.68 2233
6575.44 2244
6576.21 2271
6576.98 2146
6577.74 2215
6578.51 2212
6579.27 2140
6580.04 2224
6580.80 2251
6581.57 2296
6582.33 2333
6583.10 2355
6583.87 2348
6584.63 2352
6585.40 2283
6586.16 2219
6586.93 2234
6587.70 2255
6588.46 2237
6589.23 2304
6589.99 2395
6590.76 2520
6591.53 2708
6592.29 2872
6593.06 3030
6593.82 3234
6594.59 3220
6595.36 3325
6596.12 3284
6596.89 3221
6597.66 2987
6598.42 2861
6599.19 2631
6599.96 2485
6600.72 2384
6601.49 2333
6602.26 2105
6603.02 2023
6603.79 2020
6604.56 1976
6605.33 1899
6606.09 1918
6606.86 1900
6607.63 1927
6608.39 1923
6609.16 1925
6609.93 1936
6610.70 1868
6611.46 1854
6612.23 1812
6613.00 1784
6613.77 1803
6614.53 1834
6615.30 1808
6616.07 1796
6616.84 1925
6617.60 1987
6618.37 2072
6619.14 2227
6619.91 2394
6620.68 2551
6621.44 2631
6622.21 2662
6622.98 2702
6623.75 2675
6624.52 2554
6625.28 2395
6626.05 2205
6626.82 2101
6627.59 2058
6628.36 1936
6629.13 1959
6629.89 1933
6630.66 1910
6631.43 2040
6632.20 2056
6632.97 2115
6633.74 2206
6634.51 2275
6635.27 2303
6636.04 2265
6636.81 2281
6637.58 2230
6638.35 2263
6639.12 2207
6639.89 2228
6640.66 2257
6641.43 2259
6642.19 2149
6642.96 2065
6643.73 2023
6644.50 1940
6645.27 1834
6646.04 1734
6646.81 1697
6647.58 1753
6648.35 1690
6649.12 1637
6649.89 1606
6650.66 1604
6651.43 1646
6652.20 1577
6652.97 1640
6653.74 1576
6654.51 1638
6655.28 1594
6656.05 1595
6656.82 1636
6657.59 1585
6658.36 1534
6659.13 1536
6659.90 1532
6660.67 1509
6661.44 1576
6662.21 1560
6662.98 1469
6663.75 1482
6664.52 1514
6665.29 1509
6666.06 1570
6666.83 1515
6667.60 1519
6668.37 1607
6669.14 1595
6669.91 1624
6670.68 1610
6671.46 1647
6672.23 1674
6673.00 1587
6673.77 1622
6674.54 1583
6675.31 1510
6676.08 1549
6676.85 1572
6677.62 1515
6678.40 1586
6679.17 1620
6679.94 1602
6680.71 1611
6681.48 1607
6682.25 1734
6683.02 1822
6683.80 1914
6684.57 1951
6685.34 1869
6686.11 1860
6686.88 1785
6687.65 1675
6688.43 1580
6689.20 1524
6689.97 1439
6690.74 1436
6691.51 1353
6692.29 1370
6693.06 1343
6693.83 1352
6694.60 1268
6695.37 1336
6696.15 1334
6696.92 1292
6697.69 1325
6698.46 1328
6699.24 1324
6700.01 1318
6700.78 1316
6701.55 1304
6702.33 1259
6703.10 1286
6703.87 1230
6704.64 1234
6705.42 1250
6706.19 1268
6706.96 1234
6707.74 1218
6708.51 1204
6709.28 1186
6710.06 1198
6710.83 1261
6711.60 1215
6712.37 1157
6713.15 1171
6713.92 1140
6714.69 1142
6715.47 1119
6716.24 1156
6717.01 1220
6717.79 1236
6718.56 1163
6719.34 1146
6720.11 1195
6720.88 1165
6721.66 1138
6722.43 1158
6723.20 1162
6723.98 1112
6724.75 1101
6725.53 1128
6726.30 1140
6727.07 1109
6727.85 1064
6728.62 1075
6729.40 1070
6730.17 1133
6730.95 1140
6731.72 1166
6732.49 1137
6733.27 1165
6734.04 1164
6734.82 1156
6735.59 1178
6736.37 1208
6737.14 1184
6737.92 1247
6738.69 1294
6739.47 1218
6740.24 1140
6741.01 1100
6741.79 1181
6742.56 1216
6743.34 1200
6744.11 1196
6744.89 1235
6745.67 1326
6746.44 1288
6747.22 1298
6747.99 1246
6748.77 1338
6749.54 1395
6750.32 1496
6751.09 1551
6751.87 1525
6752.64 1514
6753.42 1472
6754.19 1443
6754.97 1433
6755.75 1335
6756.52 1356
6757.30 1330
6758.07 1336
6758.85 1374
6759.63 1350
6760.40 1281
6761.18 1274
6761.95 1259
6762.73 1287
6763.51 1236
6764.28 1300
6765.06 1337
6765.83 1277
6766.61 1245
6767.39 1281
6768.16 1316
6768.94 1264
6769.72 1192
6770.49 1169
6771.27 1214
6772.05 1194
6772.82 1133
6773.60 1124
6774.38 1134
6775.15 1143
6775.93 1105
6776.71 1048
6777.48 1084
6778.26 1130
6779.04 1125
6779.82 1113
6780.59 1090
6781.37 1084
6782.15 1090
6782.92 1131
6783.70 1139
6784.48 1134
6785.26 1052
6786.03 1048
6786.81 1014
6787.59 1009
6788.37 1003
6789.14 1003
6789.92 1010
6790.70 1033
6791.48 1006
6792.25 1018
6793.03 984
6793.81 988
6794.59 972
6795.37 959
6796.14 994
6796.92 1018
6797.70 1012
6798.48 1042
6799.26 995
6800.04 1030
6800.81 1051
6801.59 1072
6802.37 1087
6803.15 1055
6803.93 1059
6804.71 1069
6805.48 1054
6806.26 1032
6807.04 1012
6807.82 1005
6808.60 1017
6809.38 1017
6810.16 961
6810.94 946
6811.71 997
6812.49 1030
6813.27 954
6814.05 973
6814.83 943
6815.61 1001
6816.39 1027
6817.17 1030
6817.95 1024
6818.73 1031
6819.51 953
6820.29 999
6821.07 998
6821.84 1006
6822.62 946
6823.40 983
6824.18 931
6824.96 977
6825.74 993
6826.52 975
6827.30 969
6828.08 1024
6828.86 968
6829.64 1011
6830.42 954
6831.20 930
6831.98 989
6832.76 987
6833.54 1031
6834.32 1071
6835.10 1086
6835.88 1159
6836.66 1245
6837.44 1300
6838.22 1389
6839.01 1372
6839.79 1386
6840.57 1251
6841.35 1268
6842.13 1176
6842.91 1153
6843.69 1115
6844.47 1102
6845.25 1114
6846.03 1171
6846.81 1280
6847.59 1336
6848.37 1547
6849.16 1678
6849.94 1816
6850.72 1811
6851.50 1821
6852.28 1720
6853.06 1637
6853.84 1498
6854.62 1439
6855.41 1298
6856.19 1242
6856.97 1209
6857.75 1160
6858.53 1149
6859.31 1134
6860.10 1088
6860.88 1066
6861.66 1035
6862.44 1070
6863.22 1090
6864.00 994
6864.79 1037
6865.57 1014
6866.35 1087
6867.13 1059
6867.91 1123
6868.70 1085
6869.48 1104
6870.26 1098
6871.04 1176
6871.83 1148
6872.61 1169
6873.39 1143
6874.17 1156
6874.96 1169
6875.74 1227
6876.52 1299
6877.30 1319
6878.09 1385
6878.87 1504
6879.65 1640
6880.43 1707
6881.22 1880
6882.00 1895
6882.78 1800
6883.57 1812
6884.35 1727
6885.13 1671
6885.92 1726
6886.70 1750
6887.48 1860
6888.27 1821
6889.05 1897
6889.83 1806
6890.62 1688
6891.40 1607
6892.18 1518
6892.97 1467
6893.75 1400
6894.53 1402
6895.32 1415
6896.10 1332
6896.88 1337
6897.67 1349
6898.45 1387
6899.24 1337
6900.02 1330
6900.80 1358
6901.59 1377
6902.37 1367
6903.16 1290
6903.94 1316
6904.73 1300
6905.51 1303
6906.29 1290
6907.08 1264
6907.86 1257
6908.65 1316
6909.43 1270
6910.22 1231
6911.00 1272
6911.79 1232
6912.57 1225
6913.35 1281
6914.14 1242
6914.92 1267
6915.71 1268
6916.49 1268
6917.28 1321
6918.06 1330
6918.85 1323
6919.63 1412
6920.42 1386
6921.20 1351
6921.99 1355
6922.78 1333
6923.56 1318
6924.35 1319
6925.13 1360
6925.92 1390
6926.70 1455
6927.49 1442
6928.27 1444
6929.06 1424
6929.84 1395
6930.63 1449
6931.42 1422
6932.20 1425
6932.99 1449
6933.77 1465
6934.56 1465
6935.35 1506
6936.13 1532
6936.92 1529
6937.70 1530
6938.49 1656
6939.28 1846
6940.06 1854
6940.85 1916
6941.63 2069
6942.42 2111
6943.21 2222
6943.99 2151
6944.78 2264
6945.57 2306
6946.35 2340
6947.14 2407
6947.93 2347
6948.71 2397
6949.50 2264
6950.29 2149
6951.07 2089
6951.86 2013
6952.65 1953
6953.44 1926
6954.22 1846
6955.01 1909
6955.80 1892
6956.58 1859
6957.37 1879
6958.16 1931
6958.95 1888
6959.73 1916
6960.52 1968
6961.31 1957
6962.09 1972
6962.88 2060
6963.67 2023
6964.46 2104
6965.25 2239
6966.03 2434
6966.82 2510
6967.61 2664
6968.40 2748
6969.18 2845
6969.97 2760
6970.76 2788
6971.55 2788
6972.34 2801
6973.12 2746
6973.91 2722
6974.70 2641
6975.49 2719
6976.28 2752
6977.07 2861
6977.85 2989
6978.64 3222
6979.43 3415
6980.22 3857
6981.01 4740
6981.80 5820
6982.59 7508
6983.37 8990
6984.16 10459
6984.95 11395
6985.74 11792
6986.53 11611
6987.32 10668
6988.11 9558
6988.90 8166
6989.69 6796
6990.47 5537
6991.26 4547
6992.05 3741
6992.84 3296
6993.63 2848
6994.42 2512
6995.21 2348
6996.00 2138
6996.79 2051
6997.58 1980
6998.37 1935
6999.16 1914
6999.95 1826
7000.74 1839
7001.53 1772
7002.32 1722
7003.11 1583
7003.90 1653
7004.69 1629
7005.48 1474
7006.27 1431
7007.06 1400
7007.85 1442
7008.64 1518
7009.43 1520
7010.22 1620
7011.01 1661
7011.80 1744
7012.59 1824
7013.38 1832
7014.17 1790
7014.96 1804
7015.75 1733
7016.54 1663
7017.33 1610
7018.12 1683
7018.91 1695
7019.70 1714
7020.49 1818
7021.28 1934
7022.07 2055
7022.87 2112
7023.66 2063
7024.45 2125
7025.24 2033
7026.03 2031
7026.82 1971
7027.61 1969
7028.40 1867
7029.19 1792
7029.99 1717
7030.78 1668
7031.57 1619
7032.36 1583
7033.15 1592
7033.94 1565
7034.74 1576
7035.53 1604
7036.32 1600
7037.11 1651
7037.90 1643
7038.69 1634
7039.49 1648
7040.28 1628
7041.07 1708
7041.86 1721
7042.65 1682
7043.45 1689
7044.24 1731
7045.03 1728
7045.82 1728
7046.61 1762
7047.41 1850
7048.20 1892
7048.99 2002
7049.78 2033
7050.58 1965
7051.37 1938
7052.16 1864
7052.95 1753
7053.75 1731
7054.54 1665
7055.33 1617
7056.13 1574
7056.92 1620
7057.71 1619
7058.50 1600
7059.30 1637
7060.09 1601
7060.88 1614
7061.68 1570
7062.47 1597
7063.26 1545
7064.06 1523
7064.85 1463
7065.64 1414
7066.44 1430
7067.23 1368
7068.02 1381
7068.82 1327
7069.61 1355
7070.40 1352
7071.20 1306
7071.99 1329
7072.78 1264
7073.58 1247
7074.37 1299
7075.17 1250
7075.96 1238
7076.75 1177
7077.55 1248
7078.34 1206
7079.14 1187
7079.93 1224
7080.72 1222
7081.52 1223
7082.31 1278
7083.11 1262
7083.90 1280
7084.70 1358
7085.49 1400
7086.28 1457
7087.08 1473
7087.87 1543
7088.67 1536
7089.46 1426
7090.26 1376
7091.05 1365
7091.85 1257
7092.64 1136
7093.44 1175
7094.23 1106
7095.03 1093
7095.82 1082
7096.62 1033
7097.41 1058
7098.21 1026
7099.00 1016
7099.80 1054
7100.59 1037
7101.39 1033
7102.18 1030
7102.98 992
7103.77 1005
7104.57 961
7105.37 933
7106.16 949
7106.96 935
7107.75 925
7108.55 867
7109.34 927
7110.14 894
7110.94 876
7111.73 890
7112.53 926
7113.32 887
7114.12 887
7114.92 927
7115.71 941
7116.51 934
7117.30 960
7118.10 933
7118.90 954
7119.69 923
7120.49 891
7121.29 938
7122.08 919
7122.88 905
7123.68 925
7124.47 916
7125.27 879
7126.07 934
7126.86 885
7127.66 944
7128.46 1014
7129.25 1001
7130.05 959
7130.85 980
7131.64 978
7132.44 916
7133.24 923
7134.04 902
7134.83 913
7135.63 908
7136.43 873
7137.23 874
7138.02 868
7138.82 864
7139.62 831
7140.42 862
7141.21 840
7142.01 814
7142.81 843
7143.61 828
7144.40 826
7145.20 788
7146.00 820
7146.80 773
7147.59 796
7148.39 780
7149.19 766
7149.99 760
7150.79 754
7151.59 826
7152.38 789
7153.18 833
7153.98 793
7154.78 773
7155.58 861
7156.38 843
7157.17 810
7157.97 847
7158.77 851
7159.57 826
7160.37 798
7161.17 785
7161.97 746
7162.76 817
7163.56 841
7164.36 820
7165.16 784
7165.96 784
7166.76 787
7167.56 788
7168.36 752
7169.16 768
7169.96 732
7170.75 726
7171.55 752
7172.35 713
7173.15 724
7173.95 727
7174.75 715
7175.55 758
7176.35 706
7177.15 746
7177.95 749
7178.75 740
7179.55 772
7180.35 794
7181.15 772
7181.95 815
7182.75 800
7183.55 771
7184.35 724
7185.15 730
7185.95 734
7186.75 711
7187.55 753
7188.35 711
7189.15 678
7189.95 697
7190.75 672
7191.55 684
7192.35 700
7193.15 667
7193.95 659
7194.75 695
7195.55 704
7196.35 664
7197.15 685
7197.95 666
7198.76 674
7199.56 716
7200.36 698
7201.16 696
7201.96 684
7202.76 687
7203.56 720
7204.36 726
7205.16 723
7205.96 756
7206.77 709
7207.57 741
7208.37 733
7209.17 741
7209.97 771
7210.77 799
7211.57 766
7212.38 758
7213.18 764
7213.98 747
7214.78 742
7215.58 719
7216.38 751
7217.19 767
7217.99 776
7218.79 767
7219.59 741
7220.39 757
7221.20 749
7222.00 702
7222.80 775
7223.60 758
7224.40 759
7225.21 755
7226.01 753
7226.81 732
7227.61 750
7228.42 775
7229.22 752
7230.02 768
7230.82 826
7231.63 811
7232.43 875
7233.23 961
7234.03 1023
7234.84 1047
7235.64 1128
7236.44 1131
7237.25 1210
7238.05 1127
7238.85 1029
7239.65 980
7240.46 918
7241.26 908
7242.06 892
7242.87 867
7243.67 847
7244.47 858
7245.28 851
7246.08 800
7246.88 840
7247.69 855
7248.49 865
7249.30 822
7250.10 861
7250.90 871
7251.71 843
7252.51 826
7253.31 821
7254.12 862
7254.92 854
7255.73 858
7256.53 847
7257.33 810
7258.14 800
7258.94 814
7259.75 851
7260.55 809
7261.35 853
7262.16 857
7262.96 906
7263.77 909
7264.57 843
7265.38 864
7266.18 926
7266.99 958
7267.79 869
7268.59 884
7269.40 928
7270.20 922
7271.01 889
7271.81 911
7272.62 928
7273.42 939
7274.23 951
7275.03 960
7275.84 910
7276.64 949
7277.45 936
7278.25 998
7279.06 1016
7279.86 1174
7280.67 1243
7281.48 1406
7282.28 1581
7283.09 1747
7283.89 1784
7284.70 1753
7285.50 1745
7286.31 1646
7287.11 1547
7287.92 1417
7288.73 1288
7289.53 1148
7290.34 1084
7291.14 1029
7291.95 956
7292.76 965
7293.56 915
7294.37 949
7295.17 894
7295.98 867
7296.79 931
7297.59 912
7298.40 932
7299.21 972
7300.01 971
7300.82 960
7301.62 936
7302.43 940
7303.24 953
7304.04 940
7304.85 964
7305.66 1008
7306.46 1013
7307.27 1029
7308.08 1135
7308.89 1152
7309.69 1116
7310.50 1131
7311.31 1162
7312.11 1161
7312.92 1142
7313.73 1153
7314.53 1173
7315.34 1222
7316.15 1277
7316.96 1448
7317.76 1561
7318.57 1753
7319.38 1786
7320.19 1712
7320.99 1637
7321.80 1659
7322.61 1550
7323.42 1421
7324.22 1333
7325.03 1309
7325.84 1197
7326.65 1094
7327.46 1076
7328.26 1003
7329.07 962
7329.88 930
7330.69 976
7331.50 945
7332.30 959
7333.11 997
7333.92 1001
7334.73 924
7335.54 1010
7336.35 1066
7337.15 1132
7337.96 1108
7338.77 1156
7339.58 1144
7340.39 1194
7341.20 1201
7342.01 1116
7342.82 1080
7343.62 1012
7344.43 984
7345.24 928
7346.05 957
7346.86 900
7347.67 877
7348.48 836
7349.29 841
7350.10 845
7350.91 825
7351.71 889
7352.52 822
7353.33 835
7354.14 825
7354.95 827
7355.76 766
7356.57 846
7357.38 853
7358.19 881
7359.00 871
7359.81 848
7360.62 890
7361.43 897
7362.24 892
7363.05 917
7363.86 889
7364.67 882
7365.48 878
7366.29 896
7367.10 851
7367.91 852
7368.72 889
7369.53 843
7370.34 815
7371.15 791
7371.96 869
7372.77 805
7373.58 817
7374.39 845
7375.20 819
7376.01 906
7376.82 894
7377.63 1015
7378.45 1010
7379.26 1081
7380.07 1166
7380.88 1126
7381.69 1025
7382.50 1048
7383.31 1062
7384.12 940
7384.93 943
7385.74 907
7386.56 878
7387.37 854
7388.18 766
7388.99 783
7389.80 769
7390.61 764
7391.42 756
7392.24 774
7393.05 763
7393.86 747
7394.67 784
7395.48 813
7396.29 815
7397.10 765
7397.92 817
7398.73 790
7399.54 801
7400.35 834
7401.16 838
7401.98 794
7402.79 776
7403.60 787
7404.41 742
7405.23 743
7406.04 760
7406.85 737
7407.66 728
7408.47 703
7409.29 680
7410.10 676
7410.91 694
7411.72 716
7412.54 658
7413.35 628
7414.16 662
7414.98 703
7415.79 671
7416.60 663
7417.41 624
7418.23 661
7419.04 639
7419.85 614
7420.67 615
7421.48 605
7422.29 637
7423.11 603
7423.92 601
7424.73 634
7425.54 599
7426.36 608
7427.17 580
7427.99 595
7428.80 574
7429.61 623
7430.43 624
7431.24 622
7432.05 626
7432.87 581
7433.68 613
7434.49 615
7435.31 662
7436.12 584
7436.94 590
7437.75 623
7438.56 647
7439.38 640
7440.19 647
7441.01 595
7441.82 588
7442.64 593
7443.45 590
7444.26 601
7445.08 647
7445.89 600
7446.71 598
7447.52 629
7448.34 596
7449.15 565
7449.97 566
7450.78 617
7451.59 632
7452.41 594
7453.22 576
7454.04 617
7454.85 539
7455.67 581
7456.48 550
7457.30 582
7458.11 575
7458.93 582
7459.74 577
7460.56 561
7461.38 557
7462.19 565
7463.01 595
7463.82 571
7464.64 580
7465.45 600
7466.27 605
7467.08 561
7467.90 573
7468.72 571
7469.53 583
7470.35 573
7471.16 583
7471.98 578
7472.79 605
7473.61 589
7474.43 602
7475.24 575
7476.06 572
7476.87 569
7477.69 577
7478.51 573
7479.32 597
7480.14 628
7480.96 594
7481.77 590
7482.59 576
7483.41 610
7484.22 620
7485.04 555
7485.85 569
7486.67 573
7487.49 565
7488.31 556
7489.12 601
7489.94 542
7490.76 579
7491.57 550
7492.39 547
7493.21 580
7494.02 577
7494.84 572
7495.66 582
7496.48 609
7497.29 589
7498.11 540
7498.93 571
7499.74 531
7500.56 547
7501.38 581
7502.20 534
7503.01 574
7503.83 537
7504.65 541
7505.47 519
7506.29 565
7507.10 565
7507.92 532
7508.74 542
7509.56 544
7510.37 534
7511.19 537
7512.01 516
7512.83 573
7513.65 608
7514.47 552
7515.28 539
7516.10 516
7516.92 546
7517.74 536
7518.56 558
7519.38 552
7520.19 535
7521.01 539
7521.83 506
7522.65 561
7523.47 530
7524.29 553
7525.11 514
7525.92 524
7526.74 549
7527.56 555
7528.38 561
7529.20 553
7530.02 573
7530.84 573
7531.66 539
7532.48 544
7533.30 561
7534.12 583
7534.93 574
7535.75 555
7536.57 546
7537.39 531
7538.21 551
7539.03 531
7539.85 563
7540.67 576
7541.49 593
7542.31 546
7543.13 569
7543.95 582
7544.77 553
7545.59 587
7546.41 575
7547.23 578
7548.05 535
7548.87 586
7549.69 591
7550.51 591
7551.33 585
7552.15 608
7552.97 571
7553.79 566
7554.61 570
7555.43 574
7556.25 584
7557.07 576
7557.89 590
7558.71 642
7559.53 573
7560.36 607
7561.18 654
7562.00 617
7562.82 595
7563.64 580
7564.46 567
7565.28 592
7566.10 602
7566.92 571
7567.74 588
7568.56 581
7569.39 633
7570.21 620
7571.03 620
7571.85 583
7572.67 594
7573.49 612
7574.31 608
7575.14 638
7575.96 620
7576.78 589
7577.60 576
7578.42 582
7579.24 567
7580.06 591
7580.89 624
7581.71 619
7582.53 615
7583.35 609
7584.17 634
7585.00 658
7585.82 673
7586.64 623
7587.46 652
7588.29 696
7589.11 662
7589.93 631
7590.75 668
7591.57 666
7592.40 690
7593.22 670
7594.04 717
7594.86 707
7595.69 737
7596.51 742
7597.33 763
7598.15 741
7598.98 739
7599.80 778
7600.62 805
7601.45 826
7602.27 820
7603.09 814
7603.92 858
7604.74 866
7605.56 832
7606.38 842
7607.21 824
7608.03 798
7608.85 814
7609.68 772
7610.50 782
7611.32 746
7612.15 747
7612.97 788
7613.80 835
7614.62 830
7615.44 837
7616.27 888
7617.09 898
7617.91 916
7618.74 934
7619.56 888
7620.39 928
7621.21 862
7622.03 849
7622.86 857
7623.68 811
7624.51 847
7625.33 837
7626.15 882
7626.98 888
7627.80 902
7628.63 899
7629.45 924
7630.28 954
7631.10 950
7631.93 944
7632.75 906
7633.58 881
7634.40 895
7635.22 833
7636.05 808
7636.87 791
7637.70 714
7638.52 716
7639.35 738
7640.17 719
7641.00 748
7641.82 761
7642.65 770
7643.47 799
7644.30 779
7645.13 856
7645.95 834
7646.78 849
7647.60 865
7648.43 891
7649.25 931
7650.08 895
7650.90 875
7651.73 870
7652.55 849
7653.38 815
7654.21 774
7655.03 728
7655.86 742
7656.68 731
7657.51 690
7658.34 689
7659.16 644
7659.99 635
7660.81 644
7661.64 653
7662.47 617
7663.29 641
7664.12 658
7664.95 668
7665.77 680
7666.60 699
7667.42 686
7668.25 659
7669.08 677
7669.90 641
7670.73 623
7671.56 626
7672.38 599
7673.21 608
7674.04 603
7674.87 627
7675.69 599
7676.52 626
7677.35 640
7678.17 644
7679.00 649
7679.83 641
7680.65 615
7681.48 623
7682.31 705
7683.14 683
7683.96 676
7684.79 702
7685.62 701
7686.45 658
7687.27 692
7688.10 697
7688.93 689
7689.76 674
7690.58 667
7691.41 658
7692.24 644
7693.07 662
7693.90 662
7694.72 655
7695.55 675
7696.38 734
7697.21 717
7698.04 714
7698.86 669
7699.69 688
7700.52 704
7701.35 675
7702.18 702
7703.01 666
7703.83 684
7704.66 631
7705.49 638
7706.32 627
7707.15 664
7707.98 621
7708.81 652
7709.63 675
7710.46 664
7711.29 649
7712.12 630
7712.95 639
7713.78 655
7714.61 691
7715.44 663
7716.27 661
7717.10 660
7717.93 639
7718.75 626
7719.58 612
7720.41 633
7721.24 633
7722.07 639
7722.90 656
7723.73 641
7724.56 671
7725.39 651
7726.22 638
7727.05 688
7727.88 716
7728.71 678
7729.54 680
7730.37 699
7731.20 653
7732.03 635
7732.86 620
7733.69 627
7734.52 626
7735.35 619
7736.18 591
7737.01 587
7737.84 607
7738.67 568
7739.50 615
7740.33 625
7741.16 639
7741.99 606
7742.82 671
7743.65 723
7744.48 767
7745.31 904
7746.14 987
7746.98 1064
7747.81 1042
7748.64 953
7749.47 975
7750.30 872
7751.13 801
7751.96 796
7752.79 734
7753.62 657
7754.45 681
7755.29 649
7756.12 602
7756.95 614
7757.78 585
7758.61 624
7759.44 584
7760.27 557
7761.11 572
7761.94 619
7762.77 598
7763.60 581
7764.43 603
7765.26 563
7766.10 581
7766.93 559
7767.76 546
7768.59 547
7769.42 584
7770.26 517
7771.09 576
7771.92 596
7772.75 563
7773.58 611
7774.42 556
7775.25 556
7776.08 571
7776.91 544
7777.75 550
7778.58 523
7779.41 557
7780.24 557
7781.08 540
7781.91 568
7782.74 577
7783.57 664
7784.41 591
7785.24 619
7786.07 615
7786.91 618
7787.74 608
7788.57 620
7789.40 615
7790.24 570
7791.07 602
7791.90 596
7792.74 630
7793.57 589
7794.40 622
7795.24 627
7796.07 603
7796.90 625
7797.74 648
7798.57 622
7799.40 627
7800.24 599
7801.07 615
7801.91 625
7802.74 652
7803.57 671
7804.41 629
7805.24 643
7806.07 631
7806.91 656
7807.74 638
7808.58 648
7809.41 670
7810.25 749
7811.08 710
7811.91 726
7812.75 705
7813.58 761
7814.42 746
7815.25 774
7816.09 771
7816.92 752
7817.75 781
7818.59 773
7819.42 828
7820.26 818
7821.09 842
7821.93 893
7822.76 900
7823.60 882
7824.43 834
7825.27 843
7826.10 827
7826.94 819
7827.77 784
7828.61 771
7829.44 779
7830.28 810
7831.11 824
7831.95 866
7832.78 822
7833.62 821
7834.46 868
7835.29 858
7836.13 792
7836.96 805
7837.80 770
7838.63 800
7839.47 755
7840.31 704
7841.14 679
7841.98 743
7842.81 699
7843.65 672
7844.48 683
7845.32 655
7846.16 611
7846.99 647
7847.83 662
7848.67 670
7849.50 646
7850.34 637
7851.17 630
7852.01 646
7852.85 639
7853.68 584
7854.52 610
7855.36 649
7856.19 640
7857.03 700
7857.87 669
7858.70 644
7859.54 661
7860.38 641
7861.21 609
7862.05 647
7862.89 626
7863.72 610
7864.56 584
7865.40 629
7866.24 610
7867.07 655
7867.91 656
7868.75 667
7869.59 660
7870.42 669
7871.26 652
7872.10 675
7872.94 710
7873.77 687
7874.61 727
7875.45 777
7876.29 803
7877.12 845
7877.96 831
7878.80 836
7879.64 879
7880.47 852
7881.31 889
7882.15 846
7882.99 806
7883.83 838
7884.66 819
7885.50 805
7886.34 773
7887.18 777
7888.02 794
7888.86 813
7889.69 814
7890.53 815
7891.37 836
7892.21 869
7893.05 801
7893.89 800
7894.73 795
7895.56 738
7896.40 720
7897.24 727
7898.08 691
7898.92 674
7899.76 659
7900.60 638
7901.44 699
7902.28 698
7903.12 729
7903.95 715
7904.79 701
7905.63 666
7906.47 674
7907.31 685
7908.15 693
7908.99 660
7909.83 647
7910.67 664
7911.51 715
7912.35 700
7913.19 756
7914.03 850
7914.87 891
7915.71 924
7916.55 903
7917.39 994
7918.23 987
7919.07 964
7919.91 900
7920.75 830
7921.59 754
7922.43 777
7923.27 723
7924.11 651
7924.95 656
7925.79 653
7926.63 604
7927.47 618
7928.31 649
7929.15 625
7929.99 618
7930.83 633
7931.67 616
7932.51 626
7933.35 631
7934.19 591
7935.04 588
7935.88 623
7936.72 625
7937.56 610
7938.40 583
7939.24 582
7940.08 615
7940.92 623
7941.76 615
7942.60 632
7943.45 628
7944.29 628
7945.13 615
7945.97 601
7946.81 644
7947.65 655
7948.49 646
7949.34 686
7950.18 660
7951.02 634
7951.86 717
7952.70 665
7953.54 722
7954.39 726
7955.23 775
7956.07 760
7956.91 784
7957.75 753
7958.60 717
7959.44 720
7960.28 688
7961.12 667
7961.96 644
7962.81 682
7963.65 682
7964.49 700
7965.33 736
7966.18 829
7967.02 814
7967.86 782
7968.70 778
7969.55 773
7970.39 707
7971.23 673
7972.08 642
7972.92 663
7973.76 641
7974.60 595
7975.45 599
7976.29 600
7977.13 602
7977.98 606
7978.82 589
7979.66 579
7980.51 588
7981.35 581
7982.19 548
7983.04 555
7983.88 570
7984.72 554
7985.57 561
7986.41 544
7987.25 553
7988.10 551
7988.94 506
7989.78 490
7990.63 516
7991.47 522
7992.32 509
7993.16 498
7994.00 491
7994.85 489
7995.69 516
7996.54 519
7997.38 492
7998.22 503
7999.07 500
7999.91 486
8000.76 481
8001.60 511
8002.45 469
8003.29 469
8004.13 495
8004.98 484
8005.82 480
8006.67 454
8007.51 449
8008.36 473
8009.20 471
8010.05 440
8010.89 463
8011.74 416
8012.58 432
8013.43 461
8014.27 454
8015.12 466
8015.96 450
8016.81 435
8017.65 465
8018.50 427
8019.34 455
8020.19 459
8021.03 458
8021.88 439
8022.72 409
8023.57 393
8024.41 406
8025.26 442
8026.11 457
8026.95 439
8027.80 437
8028.64 453
8029.49 432
8030.33 451
8031.18 428
8032.03 449
8032.87 423
8033.72 425
8034.56 478
8035.41 466
8036.26 485
8037.10 445
8037.95 428
8038.80 446
8039.64 405
8040.49 468
8041.34 455
8042.18 454
8043.03 449
8043.87 442
8044.72 456
8045.57 458
8046.41 427
8047.26 418
8048.11 430
8048.96 455
8049.80 457
8050.65 418
8051.50 419
8052.34 412
8053.19 433
8054.04 417
8054.88 421
8055.73 426
8056.58 406
8057.43 445
8058.27 463
8059.12 425
8059.97 408
8060.82 432
8061.66 416
8062.51 405
8063.36 399
8064.21 405
8065.05 394
8065.90 420
8066.75 420
8067.60 406
8068.44 375
8069.29 429
8070.14 429
8070.99 402
8071.84 410
8072.68 437
8073.53 401
8074.38 373
8075.23 375
8076.08 376
8076.93 421
8077.77 411
8078.62 424
8079.47 422
8080.32 430
8081.17 384
8082.02 403
8082.87 389
8083.71 371
8084.56 359
8085.41 398
8086.26 416
8087.11 405
8087.96 388
8088.81 411
8089.66 412
8090.51 418
8091.35 400
8092.20 371
8093.05 383
8093.90 391
8094.75 391
8095.60 411
8096.45 402
8097.30 386
8098.15 410
8099.00 394
8099.85 427
8100.70 410
8101.55 406
8102.40 404
8103.25 369
8104.10 405
8104.95 401
8105.80 415
8106.65 408
8107.50 423
8108.35 415
8109.20 397
8110.05 401
8110.90 410
8111.75 376
8112.60 401
8113.45 406
8114.30 423
8115.15 380
8116.00 427
8116.85 452
8117.70 419
8118.55 440
8119.40 417
8120.25 431
8121.10 419
8121.95 444
8122.80 451
8123.65 435
8124.50 442
8125.35 433
8126.20 461
8127.06 411
8127.91 430
8128.76 424
8129.61 459
8130.46 443
8131.31 460
8132.16 484
8133.01 456
8133.86 468
8134.72 473
8135.57 472
8136.42 455
8137.27 447
8138.12 437
8138.97 426
8139.83 449
8140.68 455
8141.53 427
8142.38 426
8143.23 417
8144.08 444
8144.94 429
8145.79 423
8146.64 446
8147.49 432
8148.34 463
8149.20 439
8150.05 441
8150.90 455
8151.75 475
8152.60 461
8153.46 492
8154.31 485
8155.16 499
8156.01 501
8156.87 517
8157.72 460
8158.57 469
8159.42 439
8160.28 461
8161.13 439
8161.98 389
8162.84 408
8163.69 433
8164.54 452
8165.39 403
8166.25 390
8167.10 401
8167.95 411
8168.81 416
8169.66 453
8170.51 443
8171.37 404
8172.22 405
8173.07 415
8173.93 399
8174.78 381
8175.63 390
8176.49 379
8177.34 397
8178.19 379
8179.05 379
8179.90 372
8180.76 386
8181.61 386
8182.46 360
8183.32 345
8184.17 390
8185.02 402
8185.88 369
8186.73 397
8187.59 358
8188.44 380
8189.30 403
8190.15 357
8191.00 375
8191.86 403
8192.71 381
8193.57 363
8194.42 373
8195.28 390
8196.13 394
8196.99 377
8197.84 374
8198.69 378
8199.55 355
8200.40 381
8201.26 356
8202.11 389
8202.97 366
8203.82 378
8204.68 374
8205.53 365
8206.39 371
8207.24 364
8208.10 388
8208.95 376
8209.81 368
8210.67 371
8211.52 405
8212.38 390
8213.23 415
8214.09 394
8214.94 391
8215.80 405
8216.65 404
8217.51 387
8218.37 400
8219.22 415
8220.08 369
8220.93 421
8221.79 407
8222.64 421
8223.50 432
8224.36 405
8225.21 407
8226.07 413
8226.92 379
8227.78 390
8228.64 386
8229.49 386
8230.35 349
8231.21 394
8232.06 379
8232.92 377
8233.78 378
8234.63 387
8235.49 389
8236.35 370
8237.20 391
8238.06 349
8238.92 385
8239.77 378
8240.63 371
8241.49 358
8242.34 359
8243.20 355
8244.06 349
8244.91 391
8245.77 402
8246.63 405
8247.49 399
8248.34 390
8249.20 383
8250.06 380
8250.92 406
8251.77 383
8252.63 400
8253.49 395
8254.35 370
8255.20 377
8256.06 357
8256.92 412
8257.78 368
8258.63 369
8259.49 387
8260.35 391
8261.21 359
8262.07 350
8262.92 390
8263.78 385
8264.64 395
8265.50 361
8266.36 380
8267.22 407
8268.07 397
8268.93 418
8269.79 389
8270.65 398
8271.51 403
8272.37 433
8273.22 433
8274.08 419
8274.94 412
8275.80 427
8276.66 398
8277.52 447
8278.38 445
8279.24 432
8280.09 451
8280.95 431
8281.81 448
8282.67 416
8283.53 382
8284.39 409
8285.25 408
8286.11 378
8286.97 386
8287.83 446
8288.69 400
8289.55 424
8290.41 430
8291.26 449
8292.12 493
8292.98 453
8293.84 438
8294.70 464
8295.56 462
8296.42 452
8297.28 446
8298.14 419
8299.00 424
8299.86 454
8300.72 420
8301.58 404
8302.44 410
8303.30 406
8304.16 402
8305.02 424
8305.88 411
8306.74 413
8307.60 435
8308.46 445
8309.33 425
8310.19 398
8311.05 376
8311.91 410
8312.77 420
8313.63 416
8314.49 390
8315.35 366
8316.21 407
8317.07 407
8317.93 369
8318.79 378
8319.65 403
8320.52 383
8321.38 363
8322.24 338
8323.10 385
8323.96 370
8324.82 375
8325.68 381
8326.54 377
8327.41 374
8328.27 385
8329.13 380
8329.99 415
8330.85 369
8331.71 383
8332.57 422
8333.44 393
8334.30 373
8335.16 422
8336.02 401
8336.88 364
8337.75 385
8338.61 399
8339.47 386
8340.33 399
8341.19 419
8342.06 422
8342.92 421
8343.78 398
8344.64 418
8345.50 429
8346.37 401
8347.23 426
8348.09 412
8348.95 440
8349.82 420
8350.68 413
8351.54 406
8352.40 408
8353.27 432
8354.13 425
8354.99 417
8355.86 418
8356.72 418
8357.58 426
8358.45 419
8359.31 417
8360.17 415
8361.03 412
8361.90 440
8362.76 397
8363.62 398
8364.49 414
8365.35 430
8366.21 408
8367.08 408
8367.94 407
8368.80 397
8369.67 405
8370.53 387
8371.40 411
8372.26 414
8373.12 388
8373.99 401
8374.85 391
8375.71 391
8376.58 430
8377.44 413
8378.31 451
8379.17 423
8380.03 412
8380.90 405
8381.76 413
8382.63 430
8383.49 423
8384.36 460
8385.22 437
8386.08 456
8386.95 448
8387.81 444
8388.68 434
8389.54 416
8390.41 443
8391.27 462
8392.14 434
8393.00 415
8393.87 419
8394.73 465
8395.60 442
8396.46 460
8397.33 457
8398.19 483
8399.06 482
8399.92 501
8400.79 483
8401.65 475
8402.52 488
8403.38 507
8404.25 475
8405.11 463
8405.98 497
8406.84 531
8407.71 514
8408.58 492
8409.44 468
8410.31 500
8411.17 515
8412.04 514
8412.90 518
8413.77 540
8414.64 518
8415.50 496
8416.37 541
8417.23 508
8418.10 489
8418.97 548
8419.83 567
8420.70 557
8421.56 555
8422.43 553
8423.30 580
8424.16 621
8425.03 573
8425.90 568
8426.76 575
8427.63 647
8428.50 649
8429.36 608
8430.23 633
8431.10 621
8431.96 640
8432.83 649
8433.70 602
8434.56 610
8435.43 665
8436.30 710
8437.16 680
8438.03 729
8438.90 712
8439.77 804
8440.63 767
8441.50 800
8442.37 782
8443.24 801
8444.10 825
8444.97 828
8445.84 836
8446.71 830
8447.57 887
8448.44 876
8449.31 885
8450.18 876
8451.04 935
8451.91 1130
8452.78 1231
8453.65 1416
8454.52 1571
8455.38 1626
8456.25 1702
8457.12 1661
8457.99 1590
8458.86 1528
8459.72 1306
8460.59 1187
8461.46 1075
8462.33 962
8463.20 926
8464.07 896
8464.93 831
8465.80 785
8466.67 778
8467.54 748
8468.41 734
8469.28 758
8470.15 723
8471.02 739
8471.88 709
8472.75 640
8473.62 700
8474.49 677
8475.36 677
8476.23 665
8477.10 690
8477.97 726
8478.84 730
8479.71 734
8480.58 810
8481.44 821
8482.31 773
8483.18 796
8484.05 773
8484.92 782
8485.79 737
8486.66 689
8487.53 733
8488.40 684
8489.27 654
8490.14 695
8491.01 675
8491.88 718
8492.75 749
8493.62 726
8494.49 727
8495.36 720
8496.23 746
8497.10 705
8497.97 729
8498.84 672
8499.71 678
8500.58 680
8501.45 663
8502.32 656
8503.19 669
8504.06 687
8504.93 712
8505.80 723
8506.67 713
8507.55 701
8508.42 695
8509.29 731
8510.16 717
8511.03 732
8511.90 748
8512.77 759
8513.64 746
8514.51 684
8515.38 732
8516.25 698
8517.13 743
8518.00 794
8518.87 788
8519.74 816
8520.61 820
8521.48 901
8522.35 1033
8523.23 1143
8524.10 1274
8524.97 1360
8525.84 1386
8526.71 1418
8527.58 1353
8528.46 1245
8529.33 1174
8530.20 1044
8531.07 958
8531.94 917
8532.81 894
8533.69 851
8534.56 787
8535.43 781
8536.30 784
8537.18 755
8538.05 733
8538.92 705
8539.79 664
8540.66 671
8541.54 654
8542.41 626
8543.28 647
8544.15 630
8545.03 675
8545.90 656
8546.77 629
8547.64 637
8548.52 653
8549.39 691
8550.26 738
8551.14 781
8552.01 745
8552.88 794
8553.76 798
8554.63 810
8555.50 786
8556.37 731
8557.25 736
8558.12 720
8558.99 670
8559.87 676
8560.74 656
8561.61 669
8562.49 628
8563.36 660
8564.24 644
8565.11 651
8565.98 642
8566.86 654
8567.73 660
8568.60 639
8569.48 645
8570.35 592
8571.23 626
8572.10 628
8572.97 599
8573.85 607
8574.72 602
8575.60 648
8576.47 634
8577.34 637
8578.22 621
8579.09 624
8579.97 602
8580.84 631
8581.72 625
8582.59 627
8583.47 630
8584.34 621
8585.21 651
8586.09 606
8586.96 651
8587.84 653
8588.71 669
8589.59 671
8590.46 620
8591.34 675
8592.21 651
8593.09 641
8593.96 686
8594.84 687
8595.71 718
8596.59 678
8597.46 725
8598.34 733
8599.22 753
8600.09 709
8600.97 714
8601.84 723
8602.72 704
8603.59 718
8604.47 742
8605.34 747
8606.22 729
8607.10 758
8607.97 751
8608.85 742
8609.72 712
8610.60 683
8611.47 746
8612.35 744
8613.23 782
8614.10 745
8614.98 778
8615.86 802
8616.73 758
8617.61 782
8618.48 760
8619.36 814
8620.24 834
8621.11 804
8621.99 864
8622.87 810
8623.74 842
8624.62 877
8625.50 870
8626.37 861
8627.25 864
8628.13 925
8629.00 932
8629.88 930
8630.76 922
8631.64 905
8632.51 915
8633.39 945
8634.27 948
8635.14 924
8636.02 943
8636.90 932
8637.78 952
8638.65 984
8639.53 998
8640.41 986
8641.29 1016
8642.16 1024
8643.04 1041
8643.92 1072
8644.80 1082
8645.67 1140
8646.55 1083
8647.43 1088
8648.31 1081
8649.18 1055
8650.06 1116
8650.94 1142
8651.82 1146
8652.70 1152
8653.58 1198
8654.45 1161
8655.33 1180
8656.21 1246
8657.09 1304
8657.97 1288
8658.84 1350
8659.72 1394
8660.60 1454
8661.48 1592
8662.36 1734
8663.24 1739
8664.12 1777
8664.99 1801
8665.87 1756
8666.75 1758
8667.63 1709
8668.51 1735
8669.39 1756
8670.27 1881
8671.15 1942
8672.03 2077
8672.91 2160
8673.78 2216
8674.66 2243
8675.54 2184
8676.42 2039
8677.30 1869
8678.18 1775
8679.06 1646
8679.94 1563
8680.82 1509
8681.70 1392
8682.58 1358
8683.46 1313
8684.34 1325
8685.22 1383
8686.10 1477
8686.98 1535
8687.86 1734
8688.74 1946
8689.62 2234
8690.50 2412
8691.38 2644
8692.26 2738
8693.14 2772
8694.02 2580
8694.90 2388
8695.78 2116
8696.66 1906
8697.54 1756
8698.42 1633
8699.30 1522
8700.18 1418
8701.06 1352
8701.94 1349
8702.82 1335
8703.70 1270
8704.58 1200
8705.46 1123
8706.34 1057
8707.23 1029
8708.11 1056
8708.99 1003
8709.87 970
8710.75 928
8711.63 963
8712.51 968
8713.39 909
8714.27 864
8715.16 866
8716.04 835
8716.92 875
8717.80 882
8718.68 860
8719.56 846
8720.44 823
8721.33 834
8722.21 835
8723.09 858
8723.97 893
8724.85 864
8725.73 873
8726.62 878
8727.50 900
8728.38 934
8729.26 976
8730.14 1002
8731.03 978
8731.91 964
8732.79 941
8733.67 918
8734.55 892
8735.44 872
8736.32 935
8737.20 902
8738.08 911
8738.97 888
8739.85 910
8740.73 835
8741.61 894
8742.50 895
8743.38 845
8744.26 854
8745.14 883
8746.03 907
8746.91 907
8747.79 890
8748.68 869
8749.56 877
8750.44 887
8751.33 845
8752.21 904
8753.09 890
8753.97 896
8754.86 884
8755.74 920
8756.62 938
8757.51 954
8758.39 955
8759.28 903
8760.16 940
8761.04 959
8761.93 964
8762.81 941
8763.69 956
8764.58 974
8765.46 964
8766.34 962
8767.23 1001
8768.11 954
8769.00 970
8769.88 941
8770.76 976
8771.65 937
8772.53 911
8773.42 927
8774.30 923
8775.19 901
8776.07 977
8776.95 979
8777.84 1046
8778.72 1162
8779.61 1308
8780.49 1337
8781.38 1412
8782.26 1444
8783.15 1409
8784.03 1325
8784.92 1235
8785.80 1131
8786.69 1045
8787.57 992
8788.46 960
8789.34 882
8790.23 857
8791.11 835
8792.00 762
8792.88 766
8793.77 767
8794.65 803
8795.54 773
8796.42 789
8797.31 840
8798.19 818
8799.08 772
8799.96 722
8800.85 762
8801.74 745
8802.62 738
8803.51 717
8804.39 718
8805.28 676
8806.16 673
8807.05 665
8807.94 675
8808.82 670
8809.71 662
8810.59 676
8811.48 663
8812.37 604
8813.25 662
8814.14 683
8815.03 662
8815.91 685
8816.80 686
8817.68 676
8818.57 684
8819.46 679
8820.34 682
8821.23 698
8822.12 664
8823.00 611
8823.89 637
8824.78 634
8825.66 616
8826.55 613
8827.44 597
8828.33 572
8829.21 636
8830.10 635
8830.99 625
8831.87 599
8832.76 573
8833.65 596
8834.54 587
8835.42 593
8836.31 640
8837.20 615
8838.08 600
8838.97 614
8839.86 597
8840.75 629
8841.64 639
8842.52 594
8843.41 607
8844.30 581
8845.19 545
8846.07 628
8846.96 588
8847.85 569
8848.74 549
8849.63 565
8850.51 552
8851.40 544
8852.29 569
8853.18 554
8854.07 583
8854.96 584
8855.84 569
8856.73 517
8857.62 539
8858.51 572
8859.40 555
8860.29 557
8861.17 550
8862.06 540
8862.95 550
8863.84 524
8864.73 551
8865.62 557
8866.51 548
8867.40 508
8868.29 489
8869.17 515
8870.06 495
8870.95 502
8871.84 529
8872.73 473
8873.62 501
8874.51 526
8875.40 509
8876.29 493
8877.18 506
8878.07 494
8878.96 444
8879.85 467
8880.74 495
8881.63 472
8882.51 481
8883.40 446
8884.29 467
8885.18 462
8886.07 471
8886.96 458
8887.85 471
8888.74 450
8889.63 456
8890.52 425
8891.41 487
8892.30 441
8893.19 448
8894.09 443
8894.98 460
8895.87 439
8896.76 447
8897.65 439
8898.54 454
8899.43 411
8900.32 433
8901.21 406
8902.10 408
8902.99 424
8903.88 411
8904.77 421
8905.66 423
8906.55 431
8907.44 432
8908.34 428
8909.23 411
8910.12 413
8911.01 446
8911.90 429
8912.79 445
8913.68 457
8914.57 439
8915.47 464
8916.36 416
8917.25 405
8918.14 431
8919.03 402
8919.92 385
8920.81 402
8921.71 411
8922.60 428
8923.49 393
8924.38 405
8925.27 391
8926.16 413
8927.06 414
8927.95 409
8928.84 383
8929.73 407
8930.62 391
8931.52 388
8932.41 409
8933.30 368
8934.19 371
8935.09 371
8935.98 387
8936.87 373
8937.76 399
8938.66 379
8939.55 385
8940.44 354
8941.33 390
8942.23 389
8943.12 404
8944.01 367
8944.90 388
8945.80 388
8946.69 355
8947.58 367
8948.48 387
8949.37 379
8950.26 367
8951.16 379
8952.05 397
8952.94 395
8953.84 385
8954.73 393
8955.62 389
8956.52 376
8957.41 396
8958.30 401
8959.20 395
8960.09 364
8960.98 365
8961.88 379
8962.77 362
8963.66 357
8964.56 364
8965.45 388
8966.35 362
8967.24 373
8968.13 351
8969.03 376
8969.92 358
8970.82 351
8971.71 363
8972.60 365
8973.50 344
8974.39 354
8975.29 363
8976.18 356
8977.08 342
8977.97 356
8978.87 381
8979.76 360
8980.65 363
8981.55 385
8982.44 386
8983.34 398
8984.23 372
8985.13 357
8986.02 380
8986.92 378
8987.81 363
8988.71 351
8989.60 341
8990.50 353
8991.39 339
8992.29 337
8993.18 347
8994.08 373
8994.97 387
8995.87 375
8996.76 370
8997.66 333
8998.56 361
8999.45 369
9000.35 352
9001.24 346
9002.14 337
9003.03 335
9003.93 365
9004.83 349
9005.72 347
9006.62 358
9007.51 339
9008.41 374
9009.31 339
9010.20 329
9011.10 319
9011.99 367
9012.89 354
9013.79 333
9014.68 357
9015.58 332
9016.48 330
9017.37 336
9018.27 340
9019.16 334
9020.06 348
9020.96 349
9021.85 343
9022.75 365
9023.65 330
9024.54 325
9025.44 342
9026.34 367
9027.24 381
9028.13 378
9029.03 363
9029.93 346
9030.82 342
9031.72 343
9032.62 340
9033.52 340
9034.41 336
9035.31 360
9036.21 351
9037.10 322
9038.00 335
9038.90 374
9039.80 351
9040.69 338
9041.59 329
9042.49 331
9043.39 369
9044.29 364
9045.18 362
9046.08 354
9046.98 329
9047.88 351
9048.78 360
9049.67 322
9050.57 327
9051.47 344
9052.37 337
9053.27 339
9054.16 335
9055.06 340
9055.96 396
9056.86 371
9057.76 339
9058.66 358
9059.55 323
9060.45 370
9061.35 334
9062.25 356
9063.15 349
9064.05 329
9064.95 347
9065.85 355
9066.74 363
9067.64 381
9068.54 351
9069.44 383
9070.34 361
9071.24 317
9072.14 343
9073.04 338
9073.94 335
9074.84 353
9075.74 358
9076.64 355
9077.53 353
9078.43 383
9079.33 368
9080.23 355
9081.13 351
9082.03 368
9082.93 360
9083.83 351
9084.73 363
9085.63 345
9086.53 361
9087.43 340
9088.33 391
9089.23 363
9090.13 351
9091.03 368
9091.93 382
9092.83 375
9093.73 364
9094.63 362
9095.53 369
9096.43 365
9097.33 333
9098.23 372
9099.13 374
9100.04 356
9100.94 378
9101.84 348
9102.74 349
9103.64 329
9104.54 353
9105.44 343
9106.34 371
9107.24 332
9108.14 366
9109.04 364
9109.94 357
9110.85 326
9111.75 341
9112.65 346
9113.55 349
9114.45 329
9115.35 364
9116.25 355
9117.15 354
9118.06 379
9118.96 375
9119.86 370
9120.76 373
9121.66 361
9122.56 355
9123.46 375
9124.37 361
9125.27 350
9126.17 349
9127.07 361
9127.97 333
9128.88 346
9129.78 338
9130.68 330
9131.58 327
9132.48 349
9133.39 351
9134.29 323
9135.19 304
9136.09 377
9137.00 342
9137.90 357
9138.80 328
9139.70 355
9140.61 329
9141.51 337
9142.41 343
9143.31 325
9144.22 355
9145.12 310
9146.02 334
9146.92 346
9147.83 342
9148.73 360
9149.63 368
9150.54 317
9151.44 335
9152.34 363
9153.25 350
9154.15 315
9155.05 361
9155.96 354
9156.86 394
9157.76 334
9158.67 348
9159.57 356
9160.47 321
9161.38 349
9162.28 353
9163.18 363
9164.09 349
9164.99 347
9165.90 341
9166.80 368
9167.70 393
9168.61 398
9169.51 357
9170.42 361
9171.32 376
9172.22 350
9173.13 384
9174.03 361
9174.94 362
9175.84 357
9176.74 369
9177.65 386
9178.55 351
9179.46 343
9180.36 379
9181.27 356
9182.17 346
9183.08 377
9183.98 344
9184.89 374
9185.79 377
9186.70 399
9187.60 351
9188.51 377
9189.41 375
9190.32 382
9191.22 368
9192.13 386
9193.03 371
9193.94 413
9194.84 392
9195.75 400
9196.65 419
9197.56 405
9198.46 434
9199.37 426
9200.27 444
9201.18 408
9202.08 429
9202.99 468
9203.90 470
9204.80 369
9205.71 396
9206.61 416
9207.52 381
9208.42 369
9209.33 380
9210.24 363
9211.14 375
9212.05 401
9212.95 353
9213.86 344
9214.77 344
9215.67 404
9216.58 380
9217.49 384
9218.39 393
9219.30 414
9220.21 367
9221.11 353
9222.02 375
9222.93 353
9223.83 348
9224.74 361
9225.65 365
9226.55 334
9227.46 351
9228.37 331
9229.27 369
9230.18 359
9231.09 380
9231.99 342
9232.90 355
9233.81 372
9234.72 384
9235.62 365
9236.53 324
9237.44 350
9238.34 357
9239.25 362
9240.16 341
9241.07 357
9241.97 353
9242.88 368
9243.79 396
9244.70 357
9245.61 332
9246.51 348
9247.42 352
9248.33 343
9249.24 362
9250.14 350
9251.05 341
9251.96 360
9252.87 349
9253.78 359
9254.69 350
9255.59 334
9256.50 364
9257.41 338
9258.32 374
9259.23 352
9260.14 376
9261.04 360
9261.95 334
9262.86 325
9263.77 363
9264.68 351
9265.59 362
9266.50 365
9267.40 348
9268.31 335
9269.22 366
9270.13 364
9271.04 340
9271.95 362
9272.86 347
9273.77 373
9274.68 380
9275.59 358
9276.49 349
9277.40 368
9278.31 379
9279.22 365
9280.13 361
9281.04 357
9281.95 381
9282.86 370
9283.77 354
9284.68 328
9285.59 365
9286.50 366
9287.41 360
9288.32 377
9289.23 372
9290.14 343
9291.05 350
9291.96 379
9292.87 387
9293.78 399
9294.69 394
9295.60 376
9296.51 359
9297.42 385
9298.33 406
9299.24 412
9300.15 380
9301.06 364
9301.97 391
9302.88 420
9303.79 373
9304.70 356
9305.61 364
9306.53 393
9307.44 405
9308.35 387
9309.26 416
9310.17 430
9311.08 410
9311.99 411
9312.90 424
9313.81 391
9314.72 382
9315.63 374
9316.55 410
9317.46 382
9318.37 363
9319.28 367
9320.19 356
9321.10 357
9322.01 359
9322.93 361
9323.84 395
9324.75 414
9325.66 372
9326.57 391
9327.48 366
9328.40 399
9329.31 374
9330.22 388
9331.13 327
9332.04 359
9332.96 367
9333.87 375
9334.78 350
9335.69 365
9336.60 390
9337.52 386
9338.43 392
9339.34 385
9340.25 385
9341.17 390
9342.08 394
9342.99 409
9343.90 398
9344.82 382
9345.73 357
9346.64 390
9347.55 366
9348.47 351
9349.38 384
9350.29 373
9351.21 369
9352.12 370
9353.03 375
9353.94 397
9354.86 418
9355.77 394
9356.68 388
9357.60 367
9358.51 350
9359.42 385
9360.34 361
9361.25 342
9362.16 348
9363.08 389
9363.99 380
9364.90 381
9365.82 385
9366.73 362
9367.65 375
9368.56 374
9369.47 382
9370.39 341
9371.30 368
9372.21 399
9373.13 375
9374.04 375
9374.96 392
9375.87 374
9376.79 379
9377.70 405
9378.61 408
9379.53 378
9380.44 393
9381.36 439
9382.27 378
9383.19 399
9384.10 379
9385.01 396
9385.93 389
9386.84 390
9387.76 396
9388.67 425
9389.59 451
9390.50 415
9391.42 440
9392.33 469
9393.25 434
9394.16 434
9395.08 486
9395.99 445
9396.91 409
9397.82 406
9398.74 418
9399.65 419
9400.57 437
9401.48 421
9402.40 398
9403.32 430
9404.23 444
9405.15 399
9406.06 374
9406.98 412
9407.89 411
9408.81 412
9409.73 414
9410.64 392
9411.56 405
9412.47 398
9413.39 392
9414.30 402
9415.22 409
9416.14 435
9417.05 423
9417.97 384
9418.89 397
9419.80 404
9420.72 399
9421.63 383
9422.55 396
9423.47 423
9424.38 406
9425.30 410
9426.22 395
9427.13 417
9428.05 456
9428.97 448
9429.88 429
9430.80 419
9431.72 390
9432.63 422
9433.55 436
9434.47 462
9435.38 445
9436.30 425
9437.22 466
9438.14 446
9439.05 489
9439.97 501
9440.89 499
9441.81 506
9442.72 467
9443.64 480
9444.56 491
9445.47 466
9446.39 482
9447.31 457
9448.23 459
9449.15 497
9450.06 510
9450.98 538
9451.90 533
9452.82 510
9453.73 547
9454.65 558
9455.57 527
9456.49 500
9457.41 471
9458.32 476
9459.24 475
9460.16 466
9461.08 489
9462.00 442
9462.92 465
9463.83 486
9464.75 487
9465.67 480
9466.59 472
9467.51 474
9468.43 462
9469.35 484
9470.26 477
9471.18 446
9472.10 439
9473.02 450
9473.94 453
9474.86 470
9475.78 473
9476.70 478
9477.62 502
9478.54 500
9479.45 505
9480.37 542
9481.29 538
9482.21 488
9483.13 519
9484.05 528
9484.97 468
9485.89 469
9486.81 482
9487.73 484
9488.65 400
9489.57 467
9490.49 429
9491.41 469
9492.33 435
9493.25 462
9494.17 461
9495.09 440
9496.01 465
9496.93 460
9497.85 498
9498.77 436
9499.69 451
9500.61 462
9501.53 479
9502.45 472
9503.37 422
9504.29 492
9505.21 469
9506.13 452
9507.05 451
9507.97 485
9508.89 516
9509.81 476
9510.73 497
9511.65 498
9512.57 504
9513.49 498
9514.42 531
9515.34 495
9516.26 494
9517.18 552
9518.10 606
9519.02 609
9519.94 558
9520.86 584
9521.78 626
9522.71 651
9523.63 620
9524.55 594
9525.47 569
9526.39 573
9527.31 564
9528.23 532
9529.16 509
9530.08 517
9531.00 508
9531.92 526
9532.84 539
9533.76 542
9534.69 544
9535.61 556
9536.53 507
9537.45 493
9538.37 524
9539.30 530
9540.22 526
9541.14 530
9542.06 525
9542.98 558
9543.91 509
9544.83 541
9545.75 547
9546.67 524
9547.60 524
9548.52 567
9549.44 548
9550.36 534
9551.29 530
9552.21 550
9553.13 576
9554.06 535
9554.98 541
9555.90 537
9556.82 566
9557.75 582
9558.67 565
9559.59 592
9560.52 539
9561.44 594
9562.36 593
9563.29 587
9564.21 570
9565.13 597
9566.06 620
9566.98 571
9567.90 563
9568.83 564
9569.75 579
9570.67 584
9571.60 586
9572.52 590
9573.44 632
9574.37 643
9575.29 627
9576.22 634
9577.14 640
9578.06 613
9578.99 598
9579.91 636
9580.84 637
9581.76 616
9582.68 627
9583.61 609
9584.53 636
9585.46 605
9586.38 650
9587.31 628
9588.23 588
9589.15 584
9590.08 657
9591.00 627
9591.93 631
9592.85 658
9593.78 697
9594.70 679
9595.63 685
9596.55 734
9597.48 718
9598.40 779
9599.33 797
9600.25 760
9601.18 745
9602.10 752
9603.03 714
9603.95 709
9604.88 679
9605.80 712
9606.73 693
9607.65 707
9608.58 710
9609.50 663
9610.43 685
9611.35 697
9612.28 705
9613.21 641
9614.13 699
9615.06 723
9615.98 707
9616.91 723
9617.84 708
9618.76 702
9619.69 725
9620.61 741
9621.54 751
9622.47 755
9623.39 735
9624.32 789
9625.24 787
9626.17 789
9627.10 763
9628.02 779
9628.95 780
9629.88 768
9630.80 793
9631.73 778
9632.65 784
9633.58 822
9634.51 794
9635.43 804
9636.36 787
9637.29 842
9638.22 924
9639.14 928
9640.07 925
9641.00 963
9641.92 952
9642.85 963
9643.78 998
9644.70 1022
9645.63 946
9646.56 946
9647.49 1013
9648.41 966
9649.34 989
9650.27 1010
9651.20 976
9652.12 923
9653.05 929
9653.98 944
9654.91 946
9655.83 931
9656.76 949
9657.69 937
9658.62 918
9659.55 947
9660.47 933
9661.40 866
9662.33 930
9663.26 967
9664.19 965
9665.11 960
9666.04 997
9666.97 959
9667.90 986
9668.83 975
9669.75 1031
9670.68 1016
9671.61 1028
9672.54 990
9673.47 1032
9674.40 1039
9675.33 1035
9676.25 1058
9677.18 1068
9678.11 1107
9679.04 1094
9679.97 1094
9680.90 1049
9681.83 1091
9682.76 1078
9683.69 1111
9684.61 1134
9685.54 1148
9686.47 1148
9687.40 1140
9688.33 1161
9689.26 1151
9690.19 1113
9691.12 1165
9692.05 1150
9692.98 1196
9693.91 1225
9694.84 1283
9695.77 1366
9696.70 1432
9697.63 1476
9698.56 1491
9699.49 1469
9700.42 1455
9701.35 1425
9702.28 1340
9703.21 1298
9704.14 1213
9705.07 1202
9706.00 1147
9706.93 1118
9707.86 1154
9708.79 1142
9709.72 1149
9710.65 1179
9711.58 1254
9712.51 1298
9713.44 1319
9714.37 1315
9715.30 1312
9716.23 1318
9717.16 1296
9718.09 1201
9719.02 1137
9719.95 1091
9720.88 1040
9721.81 949
9722.75 964
9723.68 969
9724.61 967
9725.54 911
9726.47 944
9727.40 910
9728.33 919
9729.26 914
9730.19 913
9731.13 918
9732.06 922
9732.99 907
9733.92 875
9734.85 920
9735.78 898
9736.71 881
9737.65 894
9738.58 846
9739.51 841
9740.44 811
9741.37 855
9742.30 782
9743.24 787
9744.17 816
9745.10 796
9746.03 782
9746.96 747
9747.90 761
9748.83 815
9749.76 747
9750.69 761
9751.63 746
9752.56 774
9753.49 722
9754.42 766
9755.36 749
9756.29 730
9757.22 738
9758.15 725
9759.09 747
9760.02 730
9760.95 739
9761.88 734
9762.82 776
9763.75 736
9764.68 745
9765.62 760
9766.55 746
9767.48 742
9768.41 724
9769.35 761
9770.28 716
9771.21 794
9772.15 774
9773.08 774
9774.01 742
9774.95 732
9775.88 767
9776.81 742
9777.75 788
9778.68 763
9779.62 787
9780.55 801
9781.48 741
9782.42 749
9783.35 798
9784.28 745
9785.22 739
9786.15 736
9787.09 734
9788.02 731
9788.95 711
9789.89 710
9790.82 739
9791.76 696
9792.69 754
9793.63 741
9794.56 742
9795.49 741
9796.43 740
9797.36 778
9798.30 767
9799.23 785
9800.17 716
9801.10 731
9802.04 692
9802.97 695
9803.91 660
9804.84 669
9805.78 631
9806.71 607
9807.65 647
9808.58 651
9809.52 617
9810.45 605
9811.39 619
9812.32 583
9813.26 585
9814.19 616
9815.13 594
9816.06 603
9817.00 603
9817.93 579
9818.87 600
9819.80 574
9820.74 563
9821.68 561
9822.61 578
9823.55 536
9824.48 575
9825.42 558
9826.35 562
9827.29 542
9828.23 550
9829.16 586
9830.10 567
9831.03 570
9831.97 561
9832.91 575
9833.84 528
9834.78 552
9835.72 552
9836.65 550
9837.59 564
9838.52 588
9839.46 596
9840.40 584
9841.33 570
9842.27 603
9843.21 590
9844.14 551
9845.08 556
9846.02 560
9846.95 573
9847.89 533
9848.83 559
9849.77 539
9850.70 531
9851.64 534
9852.58 584
9853.51 553
9854.45 546
9855.39 541
9856.33 576
9857.26 561
9858.20 507
9859.14 539
9860.08 524
9861.01 536
9861.95 545
9862.89 513
9863.83 496
9864.76 544
9865.70 552
9866.64 524
9867.58 526
9868.51 530
9869.45 536
9870.39 544
9871.33 553
9872.27 528
9873.20 520
9874.14 515
9875.08 516
9876.02 506
9876.96 527
9877.90 507
9878.83 508
9879.77 481
9880.71 510
9881.65 496
9882.59 508
9883.53 528
9884.47 528
9885.40 471
9886.34 460
9887.28 522
9888.22 486
9889.16 507
9890.10 466
9891.04 470
9891.98 495
9892.91 495
9893.85 472
9894.79 486
9895.73 519
9896.67 495
9897.61 483
9898.55 510
9899.49 476
9900.43 464
9901.37 499
9902.31 481
9903.25 500
9904.19 465
9905.13 478
9906.07 506
9907.01 491
9907.95 499
9908.89 526
9909.83 520
9910.77 501
9911.71 491
9912.65 524
9913.59 485
9914.53 480
9915.47 528
9916.41 494
9917.35 499
9918.29 504
9919.23 579
9920.17 568
9921.11 578
9922.05 577
9922.99 661
9923.93 653
9924.87 658
9925.81 688
9926.75 672
9927.69 715
9928.63 676
9929.57 649
9930.51 615
9931.45 594
9932.39 572
9933.34 556
9934.28 532
9935.22 522
9936.16 467
9937.10 476
9938.04 481
9938.98 465
9939.92 494
9940.87 487
9941.81 473
9942.75 475
9943.69 457
9944.63 477
9945.57 509
9946.51 484
9947.46 586
9948.40 580
9949.34 587
9950.28 575
9951.22 574
9952.16 582
9953.11 540
9954.05 517
9954.99 515
9955.93 517
9956.87 462
9957.82 456
9958.76 461
9959.70 502
9960.64 445
9961.59 447
9962.53 431
9963.47 422
9964.41 436
9965.35 419
9966.30 440
9967.24 432
9968.18 399
9969.13 415
9970.07 416
9971.01 391
9971.95 422
9972.90 407
9973.84 406
9974.78 417
9975.73 432
9976.67 400
9977.61 409
9978.55 425
9979.50 433
9980.44 423
9981.38 405
9982.33 421
9983.27 425
9984.21 403
9985.16 397
9986.10 408
9987.04 412
9987.99 426
9988.93 429
9989.88 449
9990.82 424
9991.76 429
9992.71 431
9993.65 434
9994.59 397
9995.54 393
9996.48 410
9997.43 392
9998.37 413
9999.31 395
10000.26 410
10001.20 428
10002.15 421
10003.09 398
10004.04 428
10004.98 424
10005.92 391
10006.87 410
10007.81 401
10008.76 406
10009.70 388
10010.65 401
10011.59 409
10012.54 391
10013.48 400
10014.43 397
10015.37 398
10016.32 396
10017.26 361
10018.21 406
10019.15 393
10020.10 389
10021.04 374
10021.99 384
10022.93 412
10023.88 417
10024.82 386
10025.77 372
10026.71 383
10027.66 387
10028.60 405
10029.55 410
10030.49 408
10031.44 403
10032.39 399
10033.33 382
10034.28 379
10035.22 380
10036.17 376
10037.11 379
10038.06 384
10039.01 373
10039.95 381
10040.90 388
10041.84 380
10042.79 379
10043.74 373
10044.68 380
10045.63 395
10046.58 383
10047.52 359
10048.47 391
10049.41 363
10050.36 401
10051.31 372
10052.25 364
10053.20 355
10054.15 369
10055.09 368
10056.04 366
10056.99 379
10057.93 364
10058.88 368
10059.83 358
10060.78 379
10061.72 337
10062.67 378
10063.62 367
10064.56 360
10065.51 375
10066.46 342
10067.41 335
10068.35 376
10069.30 372
10070.25 371
10071.20 372
10072.14 363
10073.09 336
10074.04 371
10074.99 356
10075.93 366
10076.88 361
10077.83 330
10078.78 369
10079.72 336
10080.67 352
10081.62 357
10082.57 373
10083.52 362
10084.46 356
10085.41 369
10086.36 351
10087.31 368
10088.26 342
10089.21 379
10090.15 360
10091.10 345
10092.05 361
10093.00 361
10093.95 355
10094.90 363
10095.85 353
10096.79 346
10097.74 363
10098.69 368
10099.64 366
10100.59 367
10101.54 348
10102.49 349
10103.44 362
10104.39 349
10105.33 369
10106.28 348
10107.23 367
10108.18 366
10109.13 379
10110.08 353
10111.03 391
10111.98 395
10112.93 366
10113.88 372
10114.83 357
10115.78 370
10116.73 342
10117.68 355
10118.63 355
10119.58 380
10120.53 365
10121.48 372
10122.43 380
10123.38 363
10124.33 375
10125.28 379
10126.23 359
10127.18 363
10128.13 375
10129.08 385
10130.03 395
10130.98 376
10131.93 368
10132.88 383
10133.83 387
10134.78 375
10135.73 409
10136.68 410
10137.63 389
10138.58 382
10139.53 413
10140.48 397
10141.43 389
10142.38 394
10143.33 401
10144.29 398
10145.24 379
10146.19 396
10147.14 429
10148.09 444
10149.04 418
10149.99 405
10150.94 403
10151.89 415
10152.85 437
10153.80 422
10154.75 429
10155.70 401
10156.65 427
10157.60 449
10158.55 438
10159.51 424
10160.46 429
10161.41 426
10162.36 438
10163.31 461
10164.26 435
10165.22 430
10166.17 442
10167.12 439
10168.07 442
10169.02 442
10169.98 434
10170.93 447
10171.88 436
10172.83 455
10173.79 453
10174.74 471
10175.69 499
10176.64 480
10177.60 459
10178.55 499
10179.50 487
10180.45 482
10181.41 457
10182.36 470
10183.31 454
10184.26 484
10185.22 510
10186.17 499
10187.12 461
10188.08 448
10189.03 472
10189.98 468
10190.93 496
10191.89 493
10192.84 481
10193.79 489
10194.75 474
10195.70 492
10196.65 520
10197.61 508
10198.56 475
10199.51 512
10200.47 532
10201.42 540
10202.38 535
10203.33 533
10204.28 568
10205.24 605
10206.19 632
10207.14 601
10208.10 584
10209.05 549
10210.01 554
10210.96 579
10211.91 520
10212.87 547
10213.82 512
10214.78 572
10215.73 518
10216.69 515
10217.64 508
10218.59 521
10219.55 498
10220.50 478
10221.46 466
10222.41 467
10223.37 491
10224.32 483
10225.28 497
10226.23 487
10227.19 469
10228.14 507
10229.10 537
10230.05 528
10231.01 545
10231.96 588
10232.92 636
10233.87 672
10234.83 670
10235.78 675
10236.74 657
10237.69 678
10238.65 636
10239.60 637
10240.56 558
10241.51 554
10242.47 537
10243.42 544
10244.38 510
10245.34 510
10246.29 480
10247.25 477
10248.20 469
10249.16 447
10250.11 478
10251.07 469
10252.03 462
10252.98 459
10253.94 433
10254.89 449
10255.85 468
10256.81 427
10257.76 459
10258.72 434
10259.68 396
10260.63 393
10261.59 382
10262.55 414
10263.50 430
10264.46 399
10265.41 397
10266.37 402
10267.33 417
10268.28 445
10269.24 391
10270.20 430
10271.16 402
10272.11 404
10273.07 396
10274.03 390
10274.98 406
10275.94 432
10276.90 401
10277.85 382
10278.81 366
10279.77 380
10280.73 379
10281.68 375
10282.64 383
10283.60 385
10284.56 391
10285.51 409
10286.47 388
10287.43 361
10288.39 371
10289.34 397
10290.30 416
10291.26 395
10292.22 395
10293.18 401
10294.13 391
10295.09 395
10296.05 420
10297.01 429
10297.97 398
10298.92 406
10299.88 390
10300.84 373
10301.80 398
10302.76 387
10303.72 348
10304.67 376
10305.63 401
10306.59 408
10307.55 380
10308.51 379
10309.47 367
10310.43 402
10311.38 411
10312.34 406
10313.30 376
10314.26 371
10315.22 419
10316.18 403
10317.14 388
10318.10 398
10319.06 379
10320.01 360
10320.97 392
10321.93 361
10322.89 361
10323.85 365
10324.81 388
10325.77 403
10326.73 355
10327.69 398
10328.65 395
10329.61 405
10330.57 377
10331.53 389
10332.49 387
10333.45 374
10334.41 323
10335.37 358
10336.33 378
10337.29 345
10338.25 356
10339.21 350
10340.17 349
10341.13 319
10342.09 343
10343.05 345
10344.01 343
10344.97 342
10345.93 359
10346.89 354
10347.85 312
10348.81 346
10349.77 362
10350.73 337
10351.69 332
10352.65 339
10353.61 360
10354.57 373
10355.53 349
10356.49 360
10357.46 347
10358.42 345
10359.38 349
10360.34 362
10361.30 329
10362.26 352
10363.22 325
10364.18 337
10365.14 342
10366.11 302
10367.07 343
10368.03 352
10368.99 325
10369.95 332
10370.91 351
10371.87 338
10372.84 337
10373.80 330
10374.76 348
10375.72 346
10376.68 319
10377.64 325
10378.61 335
10379.57 354
10380.53 330
10381.49 354
10382.45 330
10383.42 304
10384.38 312
10385.34 321
10386.30 322
10387.27 316
10388.23 319
10389.19 318
10390.15 310
10391.11 318
10392.08 322
10393.04 341
10394.00 309
10394.96 329
10395.93 329
10396.89 313
10397.85 315
10398.82 302
10399.78 334
10400.74 318
10401.70 342
10402.67 298
10403.63 309
10404.59 296
10405.56 345
10406.52 317
10407.48 321
10408.45 307
10409.41 309
10410.37 334
10411.34 317
10412.30 308
10413.26 347
10414.23 299
10415.19 334
10416.15 362
10417.12 348
10418.08 349
10419.04 308
10420.01 329
10420.97 352
10421.94 374
10422.90 337
10423.86 324
10424.83 342
10425.79 323
10426.76 307
10427.72 306
10428.68 320
10429.65 320
10430.61 310
10431.58 312
10432.54 303
10433.51 298
10434.47 326
10435.44 289
10436.40 323
10437.36 319
10438.33 294
10439.29 360
10440.26 333
10441.22 305
10442.19 305
10443.15 311
10444.12 322
10445.08 297
10446.05 280
10447.01 306
10447.98 325
10448.94 336
10449.91 312
10450.87 327
10451.84 288
10452.80 320
10453.77 292
10454.73 298
10455.70 281
10456.67 299
10457.63 314
10458.60 295
10459.56 334
10460.53 301
10461.49 317
10462.46 287
10463.43 328
10464.39 314
10465.36 305
10466.32 300
10467.29 316
10468.25 324
10469.22 277
10470.19 293
10471.15 291
10472.12 313
10473.09 308
10474.05 314
10475.02 333
10475.98 310
10476.95 349
10477.92 334
10478.88 312
10479.85 349
10480.82 328
10481.78 341
10482.75 332
10483.72 346
10484.68 315
10485.65 342
10486.62 315
10487.58 306
10488.55 305
10489.52 315
10490.49 314
10491.45 278
10492.42 309
10493.39 293
10494.35 306
10495.32 295
10496.29 298
10497.26 308
10498.22 277
10499.19 325
10500.16 333
10501.13 305
10502.09 319
10503.06 314
10504.03 337
10505.00 310
10505.96 300
10506.93 292
10507.90 318
10508.87 320
10509.84 287
10510.80 301
10511.77 299
10512.74 309
10513.71 286
10514.68 334
10515.64 309
10516.61 297
10517.58 303
10518.55 305
10519.52 292
10520.49 292
10521.45 319
10522.42 319
10523.39 313
10524.36 309
10525.33 291
10526.30 315
10527.27 303
10528.23 307
10529.20 338
10530.17 330
10531.14 334
10532.11 330
10533.08 330
10534.05 302
10535.02 328
10535.99 326
10536.96 354
10537.93 345
10538.89 335
10539.86 303
10540.83 316
10541.80 366
10542.77 318
10543.74 366
10544.71 322
10545.68 339
10546.65 296
10547.62 313
10548.59 326
10549.56 316
10550.53 307
10551.50 346
10552.47 320
10553.44 342
10554.41 350
10555.38 344
10556.35 349
10557.32 326
10558.29 353
10559.26 362
10560.23 361
10561.20 331
10562.17 368
10563.14 360
10564.11 355
10565.08 364
10566.05 366
10567.02 331
10567.99 356
10568.96 352
10569.93 349
10570.91 331
10571.88 319
10572.85 338
10573.82 328
10574.79 353
10575.76 344
10576.73 335
10577.70 310
10578.67 352
10579.64 338
10580.62 343
10581.59 337
10582.56 305
10583.53 331
10584.50 351
10585.47 369
10586.44 340
10587.42 343
10588.39 354
10589.36 375
10590.33 359
10591.30 369
10592.27 371
10593.25 344
10594.22 357
10595.19 392
10596.16 350
10597.13 346
10598.10 338
10599.08 367
10600.05 350
10601.02 378
10601.99 382
10602.97 398
10603.94 389
10604.91 403
10605.88 446
10606.85 407
10607.83 482
10608.80 480
10609.77 463
10610.74 438
10611.72 464
10612.69 422
10613.66 417
10614.64 414
10615.61 403
10616.58 381
10617.55 373
10618.53 361
10619.50 364
10620.47 398
10621.45 365
10622.42 381
10623.39 365
10624.37 381
10625.34 359
10626.31 330
10627.29 334
10628.26 364
10629.23 367
10630.21 377
10631.18 380
10632.15 361
10633.13 378
10634.10 347
10635.07 401
10636.05 385
10637.02 413
10638.00 427
10638.97 399
10639.94 367
10640.92 403
10641.89 386
10642.87 391
10643.84 374
10644.81 365
10645.79 348
10646.76 327
10647.74 347
10648.71 302
10649.68 344
10650.66 355
10651.63 334
10652.61 339
10653.58 352
10654.56 312
10655.53 324
10656.51 311
10657.48 326
10658.46 333
10659.43 339
10660.41 320
10661.38 323
10662.36 311
10663.33 322
10664.31 324
10665.28 300
10666.26 306
10667.23 279
10668.21 355
10669.18 343
10670.16 330
10671.13 299
10672.11 333
10673.08 340
10674.06 316
10675.03 300
10676.01 306
10676.99 336
10677.96 343
10678.94 347
10679.91 324
10680.89 343
10681.86 346
10682.84 324
10683.82 312
10684.79 331
10685.77 331
10686.74 338
10687.72 351
10688.70 303
10689.67 347
10690.65 335
10691.63 326
10692.60 328
10693.58 333
10694.55 293
10695.53 303
10696.51 310
10697.48 291
10698.46 293
10699.44 319
10700.41 309
10701.39 302
10702.37 296
10703.34 329
10704.32 326
10705.30 340
10706.27 319
10707.25 311
10708.23 326
10709.21 299
10710.18 312
10711.16 304
10712.14 369
10713.11 316
10714.09 307
10715.07 318
10716.05 318
10717.02 313
10718.00 321
10718.98 325
10719.96 315
10720.93 330
10721.91 309
10722.89 307
10723.87 335
10724.85 324
10725.82 330
10726.80 324
10727.78 312
10728.76 321
10729.74 300
10730.71 310
10731.69 292
10732.67 339
10733.65 318
10734.63 337
10735.60 322
10736.58 349
10737.56 353
10738.54 328
10739.52 361
10740.50 332
10741.48 340
10742.45 321
10743.43 361
10744.41 320
10745.39 338
10746.37 304
10747.35 340
10748.33 329
10749.31 320
10750.28 324
10751.26 323
10752.24 332
10753.22 320
10754.20 322
10755.18 331
10756.16 332
10757.14 335
10758.12 348
10759.10 315
10760.08 317
10761.06 325
10762.04 348
10763.01 341
10763.99 328
10764.97 313
10765.95 324
10766.93 320
10767.91 313
10768.89 330
10769.87 328
10770.85 330
10771.83 324
10772.81 354
10773.79 332
10774.77 343
10775.75 341
10776.73 355
10777.71 343
10778.69 346
10779.67 332
10780.65 327
10781.63 340
10782.62 327
10783.60 347
10784.58 348
10785.56 357
10786.54 366
10787.52 353
10788.50 355
10789.48 372
10790.46 371
10791.44 366
10792.42 334
10793.40 330
10794.38 328
10795.37 344
10796.35 337
10797.33 350
10798.31 337
10799.29 341
10800.27 342
10801.25 320
10802.23 356
10803.21 321
10804.20 334
10805.18 321
10806.16 325
10807.14 331
10808.12 330
10809.10 351
10810.09 346
10811.07 355
10812.05 316
10813.03 346
10814.01 354
10815.00 372
10815.98 375
10816.96 339
10817.94 359
10818.92 371
10819.91 373
10820.89 367
10821.87 361
10822.85 340
10823.83 366
10824.82 362
10825.80 366
10826.78 367
10827.76 338
10828.75 350
10829.73 319
10830.71 355
10831.69 373
10832.68 347
10833.66 348
10834.64 363
10835.63 350
10836.61 353
10837.59 353
10838.57 341
10839.56 352
10840.54 365
10841.52 369
10842.51 377
10843.49 364
10844.47 379
10845.46 366
10846.44 387
10847.42 399
10848.41 375
10849.39 399
10850.37 392
10851.36 389
10852.34 417
10853.32 413
10854.31 418
10855.29 404
10856.28 441
10857.26 438
10858.24 448
10859.23 418
10860.21 420
10861.20 408
10862.18 436
10863.16 416
10864.15 371
10865.13 396
10866.12 433
10867.10 439
10868.08 440
10869.07 423
10870.05 423
10871.04 452
10872.02 436
10873.01 417
10873.99 440
10874.98 449
10875.96 454
10876.95 441
10877.93 449
10878.92 445
10879.90 485
10880.89 492
10881.87 436
10882.86 454
10883.84 486
10884.83 494
10885.81 469
10886.80 473
10887.78 445
10888.77 471
10889.75 438
10890.74 473
10891.72 486
10892.71 495
10893.69 475
10894.68 463
10895.66 479
10896.65 466
10897.64 486
10898.62 481
10899.61 484
10900.59 482
10901.58 495
10902.56 497
10903.55 506
10904.54 500
10905.52 504
10906.51 510
10907.49 507
10908.48 524
10909.47 560
10910.45 537
10911.44 527
10912.43 526
10913.41 582
10914.40 552
10915.39 564
10916.37 581
10917.36 562
10918.35 542
10919.33 567
10920.32 555
10921.31 576
10922.29 620
10923.28 612
10924.27 601
10925.25 587
10926.24 596
10927.23 609
10928.21 634
10929.20 627
10930.19 624
10931.18 599
10932.16 642
10933.15 630
10934.14 623
10935.12 622
10936.11 627
10937.10 633
10938.09 662
10939.07 648
10940.06 640
10941.05 671
10942.04 697
10943.02 710
10944.01 720
10945.00 704
10945.99 749
10946.98 741
10947.96 759
10948.95 749
10949.94 804
10950.93 844
10951.92 871
10952.90 886
10953.89 931
10954.88 1019
10955.87 1025
10956.86 1082
10957.85 1076
10958.83 1078
10959.82 1015
10960.81 984
10961.80 987
10962.79 985
10963.78 942
10964.77 875
10965.75 869
10966.74 815
10967.73 816
10968.72 807
10969.71 788
10970.70 759
10971.69 746
10972.68 745
10973.67 724
10974.66 743
10975.64 736
10976.63 739
10977.62 744
10978.61 789
10979.60 772
10980.59 784
10981.58 816
10982.57 804
10983.56 801
10984.55 785
10985.54 798
10986.53 816
10987.52 828
10988.51 848
10989.50 842
10990.49 929
10991.48 976
10992.47 991
10993.46 1121
10994.45 1140
10995.44 1216
10996.43 1270
10997.42 1333
10998.41 1413
10999.40 1426
11000.39 1406
11001.38 1363
11002.37 1367
11003.36 1241
11004.35 1124
11005.34 1039
11006.33 925
11007.32 897
11008.31 834
11009.30 765
11010.30 754
11011.29 734
11012.28 684
11013.27 665
11014.26 670
11015.25 665
11016.24 651
11017.23 633
11018.22 639
11019.21 640
11020.21 603
11021.20 590
11022.19 580
11023.18 623
11024.17 615
11025.16 593
11026.15 594
11027.14 586
11028.14 593
11029.13 570
11030.12 595
11031.11 560
11032.10 601
11033.09 580
11034.09 594
11035.08 567
11036.07 596
11037.06 623
11038.05 608
11039.05 602
11040.04 559
11041.03 593
11042.02 576
11043.02 563
11044.01 548
11045.00 559
11045.99 539
11046.98 532
11047.98 507
11048.97 521
11049.96 552
11050.95 499
11051.95 496
11052.94 521
11053.93 533
11054.93 503
11055.92 502
11056.91 514
11057.90 505
11058.90 496
11059.89 512
11060.88 523
11061.88 545
11062.87 507
11063.86 541
11064.86 531
11065.85 560
11066.84 529
11067.84 548
11068.83 531
11069.82 543
11070.82 547
11071.81 516
11072.80 535
11073.80 527
11074.79 535
11075.78 553
11076.78 524
11077.77 532
11078.77 516
11079.76 531
11080.75 521
11081.75 538
11082.74 518
11083.74 538
11084.73 525
11085.72 503
11086.72 492
11087.71 525
11088.71 504
11089.70 446
11090.70 457
11091.69 517
11092.68 496
11093.68 523
11094.67 503
11095.67 497
11096.66 501
11097.66 491
11098.65 509
11099.65 474
11100.64 478
11101.64 470
11102.63 510
11103.63 502
11104.62 508
11105.62 474
11106.61 479
11107.61 474
11108.60 475
11109.60 475
11110.59 496
11111.59 490
11112.58 470
11113.58 500
11114.57 453
11115.57 450
11116.56 452
11117.56 488
11118.56 464
11119.55 419
11120.55 428
11121.54 449
11122.54 418
11123.54 466
11124.53 450
11125.53 474
11126.52 433
11127.52 414
11128.51 477
11129.51 439
11130.51 428
11131.50 454
11132.50 452
11133.50 431
11134.49 470
11135.49 398
11136.49 433
11137.48 419
11138.48 438
11139.47 394
11140.47 422
11141.47 440
11142.46 475
11143.46 431
11144.46 451
11145.46 457
11146.45 444
11147.45 434
11148.45 436
11149.44 454
11150.44 432
11151.44 440
11152.43 433
11153.43 440
11154.43 441
11155.43 428
11156.42 419
11157.42 438
11158.42 415
11159.42 416
11160.41 410
11161.41 426
11162.41 411
11163.41 419
11164.40 409
11165.40 417
11166.40 431
11167.40 397
11168.39 426
11169.39 458
11170.39 419
11171.39 421
11172.39 409
11173.38 425
11174.38 402
11175.38 417
11176.38 406
11177.38 438
11178.38 409
11179.37 424
11180.37 395
11181.37 421
11182.37 381
11183.37 411
11184.37 454
11185.37 420
11186.36 408
11187.36 410
11188.36 401
11189.36 402
11190.36 408
11191.36 423
11192.36 440
11193.36 405
11194.36 430
11195.35 419
11196.35 379
11197.35 391
11198.35 417
11199.35 435
11200.35 445
11201.35 430
11202.35 431
11203.35 442
11204.35 433
11205.35 425
11206.35 430
11207.35 464
11208.35 431
11209.35 444
11210.35 429
11211.35 426
11212.35 430
11213.35 441
11214.35 426
11215.34 419
11216.35 425
11217.35 412
11218.35 437
11219.35 440
11220.35 419
11221.35 414
11222.35 452
11223.35 475
11224.35 429
11225.35 426
11226.35 458
11227.35 449
11228.35 445
11229.35 418
11230.35 414
11231.35 417
11232.35 416
11233.35 418
11234.35 413
11235.35 415
11236.35 438
11237.36 479
11238.36 451
11239.36 434
11240.36 432
11241.36 469
11242.36 438
11243.36 458
11244.36 444
11245.36 424
11246.37 471
11247.37 479
11248.37 439
11249.37 461
11250.37 452
11251.37 459
11252.38 467
11253.38 450
11254.38 508
11255.38 472
11256.38 468
11257.38 470
11258.39 510
11259.39 470
11260.39 481
11261.39 486
11262.39 470
11263.40 474
11264.40 477
11265.40 464
11266.40 514
11267.40 529
11268.41 544
11269.41 553
11270.41 535
11271.41 541
11272.42 552
11273.42 561
11274.42 578
11275.42 564
11276.43 590
11277.43 581
11278.43 584
11279.44 557
11280.44 577
11281.44 553
11282.44 545
11283.45 512
11284.45 500
11285.45 485
11286.46 502
11287.46 480
11288.46 483
11289.47 484
11290.47 485
11291.47 471
11292.48 458
11293.48 442
11294.48 482
11295.49 445
11296.49 443
11297.49 447
11298.50 452
11299.50 458
11300.51 420
11301.51 451
11302.51 440
11303.52 396
11304.52 404
11305.53 438
11306.53 454
11307.53 455
11308.54 441
11309.54 468
11310.55 492
11311.55 464
11312.55 483
11313.56 459
11314.56 501
11315.57 520
11316.57 495
11317.58 490
11318.58 491
11319.59 477
11320.59 485
11321.59 519
11322.60 498
11323.60 494
11324.61 480
11325.61 483
11326.62 478
11327.62 452
11328.63 468
11329.63 465
11330.64 463
11331.64 460
11332.65 461
11333.65 494
11334.66 508
11335.67 484
11336.67 503
11337.68 510
11338.68 542
11339.69 527
11340.69 529
11341.70 493
11342.70 533
11343.71 479
11344.72 536
11345.72 468
11346.73 481
11347.73 462
11348.74 458
11349.74 458
11350.75 443
11351.76 461
11352.76 431
11353.77 453
11354.78 460
11355.78 472
11356.79 459
11357.79 506
11358.80 444
11359.81 446
11360.81 454
11361.82 438
11362.83 448
11363.83 434
11364.84 446
11365.85 449
11366.85 430
11367.86 407
11368.87 426
11369.87 440
11370.88 402
11371.89 449
11372.89 434
11373.90 442
11374.91 429
11375.92 435
11376.92 414
11377.93 391
11378.94 413
11379.94 426
11380.95 410
11381.96 403
11382.97 434
11383.97 425
11384.98 416
11385.99 395
11387.00 429
11388.00 448
11389.01 404
11390.02 403
11391.03 411
11392.04 447
11393.04 437
11394.05 430
11395.06 448
11396.07 451
11397.08 442
11398.08 447
11399.09 420
11400.10 420
11401.11 415
11402.12 438
11403.12 420
11404.13 424
11405.14 414
11406.15 417
11407.16 412
11408.17 397
11409.18 428
11410.18 434
11411.19 452
11412.20 441
11413.21 438
11414.22 435
11415.23 424
11416.24 408
11417.25 430
11418.25 451
11419.26 442
11420.27 442
11421.28 434
11422.29 467
11423.30 415
11424.31 423
11425.32 444
11426.33 412
11427.34 432
11428.35 454
11429.36 439
11430.37 437
11431.38 449
11432.39 452
11433.39 431
11434.40 403
11435.41 470
11436.42 462
11437.43 453
11438.44 404
11439.45 441
11440.46 423
11441.47 470
11442.48 448
11443.49 422
11444.50 420
11445.51 436
11446.52 451
11447.53 430
11448.55 419
11449.56 448
11450.57 467
11451.58 427
11452.59 449
11453.60 423
11454.61 438
11455.62 431
11456.63 474
11457.64 449
11458.65 425
11459.66 455
11460.67 450
11461.68 460
11462.69 469
11463.71 516
11464.72 443
11465.73 455
11466.74 456
11467.75 432
11468.76 468
11469.77 491
11470.78 484
11471.80 472
11472.81 479
11473.82 513
11474.83 498
11475.84 489
11476.85 492
11477.86 500
11478.88 480
11479.89 489
11480.90 505
11481.91 516
11482.92 526
11483.93 504
11484.95 528
11485.96 544
11486.97 525
11487.98 532
11489.00 510
11490.01 483
11491.02 534
11492.03 541
11493.04 566
11494.06 606
11495.07 552
11496.08 531
11497.09 560
11498.11 536
11499.12 573
11500.13 550
11501.14 579
11502.16 580
11503.17 587
11504.18 569
11505.20 558
11506.21 586
11507.22 609
11508.23 590
11509.25 628
11510.26 611
11511.27 622
11512.29 597
11513.30 639
11514.31 690
11515.33 709
11516.34 726
11517.35 720
11518.37 754
11519.38 748
11520.39 785
11521.41 814
11522.42 830
11523.43 809
11524.45 835
11525.46 857
11526.47 898
11527.49 915
11528.50 914
11529.52 961
11530.53 1023
11531.54 1121
11532.56 1107
11533.57 1243
11534.59 1409
11535.60 1474
11536.62 1570
11537.63 1620
11538.64 1660
11539.66 1612
11540.67 1599
11541.69 1583
11542.70 1415
11543.72 1318
11544.73 1203
11545.75 1051
11546.76 991
11547.77 907
11548.79 894
11549.80 796
11550.82 719
11551.83 711
11552.85 711
11553.86 668
11554.88 685
11555.89 670
11556.91 672
11557.92 627
11558.94 613
11559.95 637
11560.97 651
11561.99 600
11563.00 610
11564.02 645
11565.03 657
11566.05 599
11567.06 633
11568.08 599
11569.09 608
11570.11 593
11571.13 633
11572.14 639
11573.16 616
11574.17 643
11575.19 649
11576.20 660
11577.22 619
11578.24 628
11579.25 611
11580.27 660
11581.29 619
11582.30 602
11583.32 607
11584.33 615
11585.35 618
11586.37 617
11587.38 623
11588.40 589
11589.42 612
11590.43 644
11591.45 681
11592.47 681
11593.48 741
11594.50 751
11595.52 801
11596.53 842
11597.55 879
11598.57 852
11599.58 833
11600.60 884
11601.62 847
11602.64 777
11603.65 756
11604.67 720
11605.69 705
11606.70 682
11607.72 648
11608.74 636
11609.76 647
11610.77 655
11611.79 611
11612.81 629
11613.83 633
11614.84 610
11615.86 626
11616.88 635
11617.90 638
11618.92 620
11619.93 617
11620.95 620
11621.97 593
11622.99 601
11624.01 592
11625.02 559
11626.04 560
11627.06 595
11628.08 570
11629.10 566
11630.11 558
11631.13 554
11632.15 538
11633.17 539
11634.19 543
11635.21 512
11636.23 557
11637.24 549
11638.26 537
11639.28 522
11640.30 489
11641.32 507
11642.34 504
11643.36 528
11644.38 489
11645.39 479
11646.41 511
11647.43 522
11648.45 495
11649.47 483
11650.49 478
11651.51 473
11652.53 482
11653.55 482
11654.57 467
11655.59 472
11656.61 474
11657.63 452
11658.65 446
11659.67 459
11660.69 477
11661.70 491
11662.72 474
11663.74 434
11664.76 451
11665.78 479
11666.80 448
11667.82 412
11668.84 447
11669.86 439
11670.88 446
11671.90 452
11672.92 461
11673.95 432
11674.97 420
11675.99 462
11677.01 446
11678.03 445
11679.05 441
11680.07 427
11681.09 435
11682.11 433
11683.13 429
11684.15 441
11685.17 428
11686.19 427
11687.21 436
11688.23 404
11689.25 448
11690.28 434
11691.30 437
11692.32 396
11693.34 420
11694.36 405
11695.38 401
11696.40 425
11697.42 407
11698.44 424
11699.47 414
11700.49 417
11701.51 388
11702.53 404
11703.55 409
11704.57 408
11705.60 404
11706.62 378
11707.64 395
11708.66 413
11709.68 380
11710.70 394
11711.73 401
11712.75 398
11713.77 384
11714.79 363
11715.81 414
11716.84 400
11717.86 384
11718.88 379
11719.90 342
11720.92 363
11721.95 353
11722.97 389
11723.99 376
11725.01 359
11726.04 375
11727.06 410
11728.08 386
11729.11 399
11730.13 372
11731.15 407
11732.17 401
11733.20 383
11734.22 379
11735.24 385
11736.26 363
11737.29 360
11738.31 390
11739.33 382
11740.36 370
11741.38 361
11742.40 364
11743.43 345
11744.45 364
11745.47 354
11746.50 356
11747.52 366
11748.54 378
11749.57 350
11750.59 332
11751.62 330
11752.64 351
11753.66 387
11754.69 332
11755.71 330
11756.73 348
11757.76 366
11758.78 337
11759.81 339
11760.83 355
11761.85 363
11762.88 361
11763.90 358
11764.93 354
11765.95 358
11766.98 365
11768.00 374
11769.02 391
11770.05 368
11771.07 359
11772.10 334
11773.12 360
11774.15 350
11775.17 352
11776.20 360
11777.22 387
11778.25 370
11779.27 345
11780.30 348
11781.32 354
11782.35 352
11783.37 383
11784.40 363
11785.42 349
11786.45 347
11787.47 368
11788.50 378
11789.52 370
11790.55 383
11791.57 366
11792.60 404
11793.62 388
11794.65 379
11795.67 351
11796.70 383
11797.73 380
11798.75 379
11799.78 356
11800.80 392
11801.83 414
11802.85 388
11803.88 352
11804.91 359
11805.93 351
11806.96 370
11807.98 361
11809.01 357
11810.04 354
11811.06 382
11812.09 346
11813.12 370
11814.14 423
11815.17 367
11816.19 374
11817.22 358
11818.25 406
11819.27 409
11820.30 380
11821.33 394
11822.35 389
11823.38 393
11824.41 385
11825.44 380
11826.46 377
11827.49 444
11828.52 413
11829.54 398
11830.57 390
11831.60 400
11832.62 395
11833.65 396
11834.68 399
11835.71 379
11836.73 394
11837.76 392
11838.79 409
11839.82 416
11840.84 372
11841.87 434
11842.90 417
11843.93 416
11844.95 401
11845.98 399
11847.01 396
11848.04 409
11849.07 437
11850.09 385
11851.12 419
11852.15 441
11853.18 443
11854.21 439
11855.23 432
11856.26 435
11857.29 452
11858.32 438
11859.35 464
11860.38 482
11861.40 452
11862.43 468
11863.46 439
11864.49 422
11865.52 440
11866.55 452
11867.58 474
11868.60 431
11869.63 488
11870.66 477
11871.69 445
11872.72 467
11873.75 452
11874.78 462
11875.81 469
11876.84 466
11877.86 476
11878.89 494
11879.92 511
11880.95 494
11881.98 495
11883.01 549
11884.04 529
11885.07 519
11886.10 535
11887.13 509
11888.16 534
11889.19 541
11890.22 541
11891.25 568
11892.28 562
11893.31 566
11894.34 621
11895.37 635
11896.40 630
11897.43 648
11898.46 687
11899.49 708
11900.52 692
11901.55 723
11902.58 756
11903.61 746
11904.64 759
11905.67 758
11906.70 752
11907.73 695
11908.76 657
11909.79 658
11910.82 653
11911.85 659
11912.88 624
11913.91 621
11914.94 592
11915.97 576
11917.01 563
11918.04 533
11919.07 550
11920.10 565
11921.13 583
11922.16 615
11923.19 594
11924.22 640
11925.25 674
11926.28 651
11927.32 693
11928.35 718
11929.38 733
11930.41 734
11931.44 767
11932.47 734
11933.50 687
11934.54 682
11935.57 660
11936.60 652
11937.63 644
11938.66 597
11939.70 629
11940.73 616
11941.76 565
11942.79 554
11943.82 561
11944.85 543
11945.89 519
11946.92 511
11947.95 490
11948.98 500
11950.02 521
11951.05 519
11952.08 482
11953.11 494
11954.15 478
11955.18 504
11956.21 505
11957.24 473
11958.28 482
11959.31 479
11960.34 533
11961.37 500
11962.41 514
11963.44 488
11964.47 496
11965.51 475
11966.54 503
11967.57 505
11968.60 512
11969.64 518
11970.67 508
11971.70 541
11972.74 488
11973.77 504
11974.80 484
11975.84 464
11976.87 459
11977.90 494
11978.94 495
11979.97 506
11981.00 504
11982.04 494
11983.07 484
11984.11 503
11985.14 499
11986.17 532
11987.21 516
11988.24 539
11989.28 493
11990.31 514
11991.34 522
11992.38 556
11993.41 516
11994.45 540
11995.48 529
11996.51 508
11997.55 526
11998.58 518
11999.62 548
12000.65 529
12001.69 567
12002.72 544
12003.76 536
12004.79 564
12005.82 565
12006.86 582
12007.89 570
12008.93 573
12009.96 549
12011.00 580
12012.03 560
12013.07 588
12014.10 589
12015.14 557
12016.17 593
12017.21 631
12018.24 614
12019.28 583
12020.32 592
12021.35 632
12022.39 605
12023.42 620
12024.46 606
12025.49 622
12026.53 622
12027.56 624
12028.60 627
12029.64 604
12030.67 610
12031.71 620
12032.74 620
12033.78 609
12034.81 583
12035.85 611
12036.89 616
12037.92 591
12038.96 619
12039.99 580
12041.03 600
12042.07 581
12043.10 579
12044.14 629
12045.18 625
12046.21 611
12047.25 598
12048.29 620
12049.32 609
12050.36 613
12051.40 623
12052.43 660
12053.47 686
12054.51 667
12055.54 663
12056.58 671
12057.62 707
12058.65 682
12059.69 674
12060.73 663
12061.76 635
12062.80 629
12063.84 670
12064.88 602
12065.91 593
12066.95 582
12067.99 595
12069.03 557
12070.06 541
12071.10 562
12072.14 572
12073.18 545
12074.21 549
12075.25 571
12076.29 529
12077.33 540
12078.36 529
12079.40 550
12080.44 526
12081.48 534
12082.52 555
12083.55 535
12084.59 539
12085.63 548
12086.67 572
12087.71 543
12088.74 557
12089.78 548
12090.82 537
12091.86 540
12092.90 542
12093.94 557
12094.98 575
12096.01 557
12097.05 573
12098.09 612
12099.13 620
12100.17 611
12101.21 604
12102.25 563
12103.28 583
12104.32 581
12105.36 583
12106.40 568
12107.44 537
12108.48 579
12109.52 563
12110.56 533
12111.60 511
12112.64 510
12113.68 504
12114.72 469
12115.76 444
12116.79 483
12117.83 487
12118.87 467
12119.91 467
12120.95 450
12121.99 474
12123.03 457
12124.07 451
12125.11 443
12126.15 430
12127.19 422
12128.23 444
12129.27 458
12130.31 454
12131.35 447
12132.39 473
12133.43 475
12134.47 431
12135.51 473
12136.55 467
12137.59 467
12138.63 424
12139.67 426
12140.71 435
12141.76 460
12142.80 446
12143.84 429
12144.88 456
12145.92 423
12146.96 423
12148.00 428
12149.04 434
12150.08 421
12151.12 397
12152.16 434
12153.20 423
12154.25 434
12155.29 442
12156.33 418
12157.37 441
12158.41 424
12159.45 419
12160.49 422
12161.53 407
12162.58 390
12163.62 429
12164.66 400
12165.70 422
12166.74 440
12167.78 412
12168.82 423
12169.87 439
12170.91 427
12171.95 384
12172.99 446
12174.03 413
12175.08 439
12176.12 405
12177.16 408
12178.20 414
12179.24 405
12180.29 413
12181.33 396
12182.37 396
12183.41 402
12184.46 396
12185.50 395
12186.54 392
12187.58 389
12188.63 390
12189.67 403
12190.71 386
12191.75 435
12192.80 418
12193.84 381
12194.88 403
12195.92 429
12196.97 390
12198.01 373
12199.05 407
12200.10 403
12201.14 383
12202.18 414
12203.23 409
12204.27 410
12205.31 367
12206.36 404
12207.40 375
12208.44 406
12209.49 382
12210.53 387
12211.57 418
12212.62 368
12213.66 364
12214.70 400
12215.75 380
12216.79 388
12217.84 391
12218.88 375
12219.92 395
12220.97 383
12222.01 375
12223.06 392
12224.10 374
12225.14 387
12226.19 380
12227.23 352
12228.28 367
12229.32 345
12230.36 408
12231.41 389
12232.45 371
12233.50 380
12234.54 358
12235.59 384
12236.63 396
12237.68 399
12238.72 366
12239.77 398
12240.81 347
12241.86 370
12242.90 381
12243.94 363
12244.99 401
12246.03 402
12247.08 384
12248.13 354
12249.17 376
12250.22 404
12251.26 385
12252.31 376
12253.35 363
12254.40 349
12255.44 331
12256.49 364
12257.53 335
12258.58 326
12259.62 343
12260.67 341
12261.72 369
12262.76 375
12263.81 347
12264.85 346
12265.90 352
12266.94 364
12267.99 348
12269.04 359
12270.08 347
12271.13 346
12272.17 317
12273.22 364
12274.27 338
12275.31 326
12276.36 337
12277.41 361
12278.45 350
12279.50 308
12280.55 351
12281.59 355
12282.64 374
12283.69 337
12284.73 346
12285.78 368
12286.83 348
12287.87 323
12288.92 312
12289.97 338
12291.01 338
12292.06 340
12293.11 338
12294.15 326
12295.20 309
12296.25 346
12297.30 331
12298.34 326
12299.39 333
12300.44 345
12301.48 332
12302.53 325
12303.58 322
12304.63 344
12305.67 337
12306.72 324
12307.77 325
12308.82 347
12309.87 361
12310.91 332
12311.96 356
12313.01 317
12314.06 335
12315.10 345
12316.15 349
12317.20 360
12318.25 334
12319.30 311
12320.34 324
12321.39 338
12322.44 305
12323.49 335
12324.54 344
12325.59 336
12326.63 336
12327.68 325
12328.73 308
12329.78 330
12330.83 326
12331.88 325
12332.93 335
12333.98 307
12335.02 314
12336.07 302
12337.12 292
12338.17 339
12339.22 323
12340.27 293
12341.32 315
12342.37 294
12343.42 307
12344.47 305
12345.51 319
12346.56 315
12347.61 329
12348.66 330
12349.71 340
12350.76 344
12351.81 325
12352.86 334
12353.91 309
12354.96 325
12356.01 352
12357.06 352
12358.11 335
12359.16 321
12360.21 314
12361.26 319
12362.31 322
12363.36 314
12364.41 344
12365.46 315
12366.51 326
12367.56 317
12368.61 310
12369.66 310
12370.71 314
12371.76 345
12372.81 351
12373.86 346
12374.91 325
12375.96 331
12377.01 333
12378.06 319
12379.11 346
12380.17 337
12381.22 331
12382.27 321
12383.32 341
12384.37 329
12385.42 327
12386.47 363
12387.52 355
12388.57 362
12389.62 303
12390.67 333
12391.73 317
12392.78 350
12393.83 341
12394.88 322
12395.93 349
12396.98 347
12398.03 338
12399.09 348
12400.14 359
12401.19 332
12402.24 353
12403.29 338
12404.34 320
12405.40 326
12406.45 367
12407.50 361
12408.55 324
12409.60 316
12410.66 352
12411.71 365
12412.76 350
12413.81 337
12414.86 367
12415.92 354
12416.97 368
12418.02 333
12419.07 337
12420.13 360
12421.18 367
12422.23 365
12423.28 331
12424.34 370
12425.39 336
12426.44 378
12427.49 380
12428.55 372
12429.60 372
12430.65 375
12431.71 374
12432.76 366
12433.81 352
12434.86 354
12435.92 351
12436.97 379
12438.02 403
12439.08 378
12440.13 353
12441.18 392
12442.24 394
12443.29 391
12444.34 347
12445.40 352
12446.45 376
12447.50 369
12448.56 368
12449.61 365
12450.67 368
12451.72 412
12452.77 419
12453.83 408
12454.88 405
12455.94 449
12456.99 427
12458.04 434
12459.10 445
12460.15 404
12461.21 459
12462.26 449
12463.31 473
12464.37 478
12465.42 488
12466.48 526
12467.53 560
12468.59 579
12469.64 622
12470.70 644
12471.75 652
12472.80 729
12473.86 735
12474.91 759
12475.97 737
12477.02 814
12478.08 779
12479.13 770
12480.19 764
12481.24 722
12482.30 661
12483.35 640
12484.41 554
12485.46 561
12486.52 528
12487.57 515
12488.63 486
12489.69 485
12490.74 470
12491.80 448
12492.85 432
12493.91 467
12494.96 415
12496.02 400
12497.07 454
12498.13 437
12499.19 454
12500.24 459
12501.30 442
12502.35 413
12503.41 411
12504.47 467
12505.52 416
12506.58 420
12507.63 442
12508.69 458
12509.75 439
12510.80 420
12511.86 409
12512.91 421
12513.97 431
12515.03 452
12516.08 447
12517.14 420
12518.20 453
12519.25 430
12520.31 411
12521.37 399
12522.42 422
12523.48 420
12524.54 449
12525.59 416
12526.65 441
12527.71 436
12528.77 434
12529.82 430
12530.88 428
12531.94 450
12532.99 452
12534.05 416
12535.11 434
12536.17 442
12537.22 450
12538.28 429
12539.34 459
12540.40 468
12541.45 431
12542.51 408
12543.57 463
12544.63 475
12545.68 486
12546.74 490
12547.80 508
12548.86 496
12549.92 481
12550.97 504
12552.03 509
12553.09 505
12554.15 547
12555.21 523
12556.26 561
12557.32 531
12558.38 505
12559.44 521
12560.50 496
12561.56 500
12562.61 500
12563.67 486
12564.73 502
12565.79 440
12566.85 458
12567.91 434
12568.97 463
12570.02 498
12571.08 469
12572.14 449
12573.20 457
12574.26 474
12575.32 427
12576.38 432
12577.44 470
12578.50 435
12579.56 445
12580.61 429
12581.67 461
12582.73 425
12583.79 429
12584.85 404
12585.91 456
12586.97 442
12588.03 440
12589.09 431
12590.15 423
12591.21 403
12592.27 420
12593.33 459
12594.39 445
12595.45 446
12596.51 462
12597.57 444
12598.63 424
12599.69 417
12600.75 435
12601.81 444
12602.87 446
12603.93 448
12604.99 414
12606.05 447
12607.11 442
12608.17 484
12609.23 478
12610.29 505
12611.35 495
12612.41 493
12613.47 482
12614.53 491
12615.59 523
12616.66 489
12617.72 508
12618.78 515
12619.84 501
12620.90 525
12621.96 529
12623.02 532
12624.08 545
12625.14 545
12626.20 560
12627.26 545
12628.33 569
12629.39 555
12630.45 588
12631.51 600
12632.57 542
12633.63 529
12634.69 543
12635.76 534
12636.82 502
12637.88 483
12638.94 477
12640.00 469
12641.06 455
12642.13 484
12643.19 454
12644.25 463
12645.31 468
12646.37 491
12647.44 485
12648.50 469
12649.56 451
12650.62 451
12651.68 435
12652.75 461
12653.81 510
12654.87 442
12655.93 444
12657.00 424
12658.06 423
12659.12 462
12660.18 434
12661.25 455
12662.31 462
12663.37 452
12664.43 436
12665.50 423
12666.56 432
12667.62 444
12668.69 453
12669.75 453
12670.81 455
12671.88 447
12672.94 449
12674.00 474
12675.06 463
12676.13 448
12677.19 478
12678.25 458
12679.32 463
12680.38 464
12681.44 460
12682.51 445
12683.57 465
12684.64 485
12685.70 485
12686.76 488
12687.83 489
12688.89 495
12689.95 485
12691.02 462
12692.08 471
12693.15 490
12694.21 482
12695.27 513
12696.34 489
12697.40 517
12698.47 505
12699.53 512
12700.59 496
12701.66 516
12702.72 549
12703.79 568
12704.85 566
12705.92 558
12706.98 545
12708.05 594
12709.11 574
12710.18 548
12711.24 530
12712.30 553
12713.37 546
12714.43 554
12715.50 536
12716.56 563
12717.63 553
12718.69 554
12719.76 566
12720.82 576
12721.89 581
12722.95 608
12724.02 599
12725.09 619
12726.15 617
12727.22 600
12728.28 647
12729.35 679
12730.41 641
12731.48 681
12732.54 634
12733.61 648
12734.68 660
12735.74 653
12736.81 635
12737.87 616
12738.94 632
12740.00 596
12741.07 559
12742.14 535
12743.20 529
12744.27 537
12745.33 558
12746.40 545
12747.47 531
12748.53 535
12749.60 503
12750.67 490
12751.73 511
12752.80 483
12753.87 505
12754.93 481
12756.00 479
12757.07 463
12758.13 479
12759.20 499
12760.27 494
12761.33 484
12762.40 462
12763.47 481
12764.53 492
12765.60 475
12766.67 482
12767.73 464
12768.80 468
12769.87 477
12770.94 426
12772.00 432
12773.07 444
12774.14 459
12775.21 460
12776.27 446
12777.34 421
12778.41 436
12779.48 437
12780.54 407
12781.61 407
12782.68 401
12783.75 438
12784.81 402
12785.88 405
12786.95 395
12788.02 419
12789.09 402
12790.15 397
12791.22 367
12792.29 390
12793.36 387
12794.43 376
12795.49 406
12796.56 403
12797.63 408
12798.70 395
12799.77 419
12800.84 416
12801.90 399
12802.97 402
12804.04 411
12805.11 431
12806.18 395
12807.25 387
12808.32 409
12809.39 404
12810.45 413
12811.52 382
12812.59 413
12813.66 413
12814.73 401
12815.80 396
12816.87 393
12817.94 421
12819.01 434
12820.08 413
12821.15 385
12822.21 417
12823.28 440
12824.35 399
12825.42 419
12826.49 422
12827.56 416
12828.63 414
12829.70 393
12830.77 410
12831.84 417
12832.91 413
12833.98 421
12835.05 397
12836.12 363
12837.19 354
12838.26 359
12839.33 405
12840.40 385
12841.47 396
12842.54 355
12843.61 377
12844.68 381
12845.75 355
12846.82 370
12847.89 362
12848.96 364
12850.03 364
12851.10 363
12852.18 343
12853.25 349
12854.32 362
12855.39 359
12856.46 342
12857.53 322
12858.60 365
12859.67 358
12860.74 359
12861.81 333
12862.88 358
12863.96 363
12865.03 337
12866.10 302
12867.17 336
12868.24 353
12869.31 339
12870.38 337
12871.45 350
12872.53 357
12873.60 318
12874.67 319
12875.74 342
12876.81 339
12877.88 352
12878.96 351
12880.03 330
12881.10 351
12882.17 356
12883.24 337
12884.31 323
12885.39 326
12886.46 332
12887.53 326
12888.60 315
12889.68 321
12890.75 327
12891.82 321
12892.89 316
12893.96 322
12895.04 310
12896.11 335
12897.18 316
12898.25 323
12899.33 302
12900.40 327
12901.47 342
12902.54 309
12903.62 277
12904.69 296
12905.76 300
12906.84 295
12907.91 279
12908.98 289
12910.06 299
12911.13 321
12912.20 287
12913.27 310
12914.35 290
12915.42 304
12916.49 291
12917.57 293
12918.64 311
12919.71 292
12920.79 308
12921.86 275
12922.94 286
12924.01 272
12925.08 265
12926.16 301
12927.23 314
12928.30 285
12929.38 271
12930.45 316
12931.53 283
12932.60 274
12933.67 266
12934.75 290
12935.82 283
12936.90 312
12937.97 310
12939.04 268
12940.12 281
12941.19 268
12942.27 316
12943.34 276
12944.42 271
12945.49 282
12946.56 273
12947.64 272
12948.71 281
12949.79 300
12950.86 306
12951.94 290
12953.01 270
12954.09 269
12955.16 259
12956.24 293
12957.31 268
12958.39 295
12959.46 280
12960.54 292
12961.61 274
12962.69 271
12963.76 264
12964.84 263
12965.91 269
12966.99 288
12968.07 262
12969.14 275
12970.22 272
12971.29 298
12972.37 273
12973.44 262
12974.52 260
12975.59 268
12976.67 277
12977.75 267
12978.82 286
12979.90 276
12980.97 264
12982.05 265
12983.13 270
12984.20 301
12985.28 286
12986.35 292
12987.43 303
12988.51 289
12989.58 265
12990.66 298
12991.74 298
12992.81 300
12993.89 265
12994.97 276
12996.04 291
12997.12 271
12998.20 260
12999.27 253
13000.35 310
13001.43 277
13002.50 273
13003.58 284
13004.66 257
13005.73 257
13006.81 271
13007.89 265
13008.97 254
13010.04 254
13011.12 288
13012.20 278
13013.27 299
13014.35 272
13015.43 264
13016.51 268
13017.58 277
13018.66 268
13019.74 278
13020.82 289
13021.89 283
13022.97 295
13024.05 284
13025.13 283
13026.21 294
13027.28 280
13028.36 279
13029.44 274
13030.52 282
13031.60 287
13032.67 296
13033.75 316
13034.83 283
13035.91 293
13036.99 266
13038.07 306
13039.14 305
13040.22 300
13041.30 305
13042.38 295
13043.46 288
13044.54 275
13045.62 304
13046.69 278
13047.77 283
13048.85 287
13049.93 277
13051.01 294
13052.09 285
13053.17 296
13054.25 291
13055.33 271
13056.40 284
13057.48 297
13058.56 297
13059.64 296
13060.72 281
13061.80 289
13062.88 279
13063.96 286
13065.04 270
13066.12 280
13067.20 298
13068.28 287
13069.36 257
13070.44 262
13071.52 255
13072.60 252
13073.68 277
13074.76 298
13075.84 281
13076.92 290
13078.00 316
13079.08 260
13080.16 257
13081.24 287
13082.32 274
13083.40 320
13084.48 275
13085.56 282
13086.64 264
13087.72 296
13088.80 264
13089.88 261
13090.96 282
13092.04 293
13093.12 301
13094.20 277
13095.28 294
13096.36 299
13097.44 300
13098.52 268
13099.61 287
13100.69 297
13101.77 302
13102.85 293
13103.93 274
13105.01 281
13106.09 282
13107.17 276
13108.25 286
13109.34 283
13110.42 304
13111.50 290
13112.58 299
13113.66 306
13114.74 319
13115.82 316
13116.91 312
13117.99 283
13119.07 287
13120.15 302
13121.23 283
13122.31 305
13123.40 294
13124.48 308
13125.56 291
13126.64 325
13127.72 313
13128.81 294
13129.89 294
13130.97 286
13132.05 323
13133.14 286
13134.22 298
13135.30 302
13136.38 291
13137.47 310
13138.55 324
13139.63 307
13140.71 306
13141.80 310
13142.88 316
13143.96 300
13145.04 285
13146.13 289
13147.21 316
13148.29 291
13149.38 309
13150.46 298
13151.54 298
13152.62 310
13153.71 296
13154.79 302
13155.87 293
13156.96 310
13158.04 275
13159.12 332
13160.21 312
13161.29 307
13162.37 328
13163.46 292
13164.54 323
13165.62 306
13166.71 307
13167.79 299
13168.88 295
13169.96 303
13171.04 309
13172.13 318
13173.21 295
13174.30 298
13175.38 302
13176.46 303
13177.55 326
13178.63 308
13179.72 296
13180.80 309
13181.88 313
13182.97 304
13184.05 291
13185.14 264
13186.22 298
13187.31 318
13188.39 286
13189.48 308
13190.56 309
13191.65 310
13192.73 281
13193.81 301
13194.90 322
13195.98 318
13197.07 313
13198.15 298
13199.24 316
13200.32 308
13201.41 311
13202.49 322
13203.58 309
13204.67 295
13205.75 283
13206.84 342
13207.92 316
13209.01 288
13210.09 271
13211.18 293
13212.26 301
13213.35 306
13214.43 313
13215.52 299
13216.61 302
13217.69 324
13218.78 324
13219.86 303
13220.95 309
13222.04 294
13223.12 299
13224.21 312
13225.29 314
13226.38 328
13227.47 303
13228.55 332
13229.64 323
13230.72 311
13231.81 327
13232.90 295
13233.98 303
13235.07 323
13236.16 328
13237.24 298
13238.33 347
13239.42 332
13240.50 319
13241.59 320
13242.68 317
13243.76 358
13244.85 345
13245.94 345
13247.02 348
13248.11 331
13249.20 339
13250.29 349
13251.37 330
13252.46 347
13253.55 323
13254.63 357
13255.72 333
13256.81 348
13257.90 319
13258.98 353
13260.07 375
13261.16 385
13262.25 326
13263.33 359
13264.42 345
13265.51 359
13266.60 368
13267.69 336
13268.77 356
13269.86 368
13270.95 371
13272.04 324
13273.13 329
13274.21 366
13275.30 381
13276.39 378
13277.48 348
13278.57 390
13279.65 391
13280.74 386
13281.83 384
13282.92 375
13284.01 392
13285.10 425
13286.19 413
13287.27 411
13288.36 387
13289.45 409
13290.54 408
13291.63 445
13292.72 428
13293.81 405
13294.90 406
13295.98 453
13297.07 394
13298.16 425
13299.25 436
13300.34 428
13301.43 457
13302.52 401
13303.61 462
13304.70 443
13305.79 437
13306.88 433
13307.97 435
13309.06 449
13310.15 438
13311.24 466
13312.32 468
13313.41 455
13314.50 416
13315.59 450
13316.68 448
13317.77 434
13318.86 443
13319.95 435
13321.04 435
13322.13 429
13323.22 433
13324.31 472
13325.40 462
13326.49 457
13327.58 438
13328.68 471
13329.77 486
13330.86 487
13331.95 480
13333.04 479
13334.13 508
13335.22 483
13336.31 484
13337.40 481
13338.49 519
13339.58 492
13340.67 508
13341.76 496
13342.85 524
13343.94 513
13345.04 497
13346.13 501
13347.22 498
13348.31 520
13349.40 493
13350.49 509
13351.58 475
13352.67 523
13353.77 486
13354.86 499
13355.95 510
13357.04 505
13358.13 531
13359.22 559
13360.31 522
13361.41 532
13362.50 543
13363.59 582
13364.68 557
13365.77 578
13366.87 609
13367.96 592
13369.05 570
13370.14 559
13371.23 552
13372.33 553
13373.42 531
13374.51 568
13375.60 519
13376.69 481
13377.79 500
13378.88 494
13379.97 473
13381.06 444
13382.16 434
13383.25 472
13384.34 448
13385.43 449
13386.53 453
13387.62 420
13388.71 448
13389.81 457
13390.90 433
13391.99 416
13393.08 426
13394.18 406
13395.27 434
13396.36 397
13397.46 399
13398.55 423
13399.64 410
13400.74 400
13401.83 413
13402.92 422
13404.02 414
13405.11 421
13406.20 419
13407.30 414
13408.39 462
13409.48 415
13410.58 448
13411.67 418
13412.77 403
13413.86 412
13414.95 413
13416.05 415
13417.14 428
13418.23 419
13419.33 404
13420.42 416
13421.52 412
13422.61 417
13423.71 403
13424.80 406
13425.89 415
13426.99 428
13428.08 423
13429.18 418
13430.27 425
13431.37 443
13432.46 452
13433.56 428
13434.65 456
13435.74 420
13436.84 423
13437.93 446
13439.03 455
13440.12 433
13441.22 432
13442.31 424
13443.41 439
13444.50 437
13445.60 423
13446.69 434
13447.79 457
13448.88 459
13449.98 480
13451.08 465
13452.17 443
13453.27 467
13454.36 485
13455.46 488
13456.55 479
13457.65 475
13458.74 447
13459.84 465
13460.94 486
13462.03 465
13463.13 501
13464.22 501
13465.32 508
13466.41 489
13467.51 505
13468.61 495
13469.70 543
13470.80 521
13471.90 519
13472.99 497
13474.09 515
13475.18 511
13476.28 504
13477.38 486
13478.47 504
13479.57 494
13480.67 496
13481.76 516
13482.86 546
13483.96 530
13485.05 529
13486.15 525
13487.25 534
13488.34 564
13489.44 482
13490.54 551
13491.63 532
13492.73 579
13493.83 595
13494.93 585
13496.02 580
13497.12 580
13498.22 605
13499.31 587
13500.41 568
13501.51 607
13502.61 615
13503.70 615
13504.80 607
13505.90 580
13507.00 581
13508.09 561
13509.19 570
13510.29 583
13511.39 568
13512.49 537
13513.58 577
13514.68 553
13515.78 536
13516.88 517
13517.98 540
13519.07 525
13520.17 486
13521.27 507
13522.37 503
13523.47 514
13524.57 546
13525.66 512
13526.76 490
13527.86 450
13528.96 493
13530.06 474
13531.16 487
13532.25 461
13533.35 456
13534.45 483
13535.55 493
13536.65 471
13537.75 450
13538.85 450
13539.95 464
13541.05 427
13542.14 433
13543.24 449
13544.34 432
13545.44 445
13546.54 433
13547.64 426
13548.74 414
13549.84 375
13550.94 385
13552.04 418
13553.14 436
13554.24 416
13555.34 398
13556.44 415
13557.54 394
13558.64 407
13559.74 418
13560.84 423
13561.94 433
13563.04 417
13564.13 408
13565.23 391
13566.34 395
13567.44 402
13568.54 393
13569.64 394
13570.74 412
13571.84 402
13572.94 407
13574.04 367
13575.14 384
13576.24 389
13577.34 380
13578.44 425
13579.54 421
13580.64 425
13581.74 407
13582.84 398
13583.94 405
13585.04 377
13586.14 401
13587.24 436
13588.35 415
13589.45 429
13590.55 410
13591.65 382
13592.75 401
13593.85 403
13594.95 373
13596.05 413
13597.15 375
13598.26 391
13599.36 420
13600.46 408
13601.56 402
13602.66 399
13603.76 404
13604.86 423
13605.97 450
13607.07 411
13608.17 397
13609.27 389
13610.37 390
13611.47 425
13612.58 426
13613.68 414
13614.78 390
13615.88 395
13616.98 413
13618.09 414
13619.19 411
13620.29 394
13621.39 412
13622.50 440
13623.60 434
13624.70 412
13625.80 425
13626.91 420
13628.01 394
13629.11 437
13630.21 437
13631.32 432
13632.42 411
13633.52 439
13634.62 416
13635.73 421
13636.83 411
13637.93 436
13639.04 409
13640.14 410
13641.24 423
13642.35 402
13643.45 393
13644.55 423
13645.65 409
13646.76 414
13647.86 429
13648.96 425
13650.07 422
13651.17 462
13652.28 419
13653.38 402
13654.48 405
13655.59 412
13656.69 414
13657.79 405
13658.90 373
13660.00 430
13661.11 449
13662.21 435
13663.31 398
13664.42 365
13665.52 401
13666.63 395
13667.73 385
13668.83 395
13669.94 407
13671.04 417
13672.15 401
13673.25 382
13674.36 394
13675.46 401
13676.56 421
13677.67 368
13678.77 412
13679.88 427
13680.98 396
13682.09 414
13683.19 414
13684.30 419
13685.40 383
13686.51 446
13687.61 441
13688.72 433
13689.82 432
13690.93 421
13692.03 424
13693.14 418
13694.24 430
13695.35 432
13696.45 436
13697.56 445
13698.66 452
13699.77 423
13700.87 436
13701.98 427
13703.09 428
13704.19 442
13705.30 432
13706.40 449
13707.51 492
13708.61 464
13709.72 445
13710.83 472
13711.93 497
13713.04 458
13714.14 473
13715.25 455
13716.36 453
13717.46 501
13718.57 453
13719.67 512
13720.78 497
13721.89 499
13722.99 516
13724.10 505
13725.21 496
13726.31 492
13727.42 510
13728.53 512
13729.63 497
13730.74 494
13731.85 508
13732.95 535
13734.06 523
13735.17 508
13736.27 496
13737.38 517
13738.49 513
13739.59 535
13740.70 582
13741.81 520
13742.92 572
13744.02 541
13745.13 604
13746.24 586
13747.35 589
13748.45 623
13749.56 630
13750.67 629
13751.78 660
13752.88 686
13753.99 697
13755.10 736
13756.21 732
13757.31 781
13758.42 788
13759.53 773
13760.64 785
13761.75 782
13762.85 809
13763.96 823
13765.07 853
13766.18 783
13767.29 780
13768.39 774
13769.50 780
13770.61 763
13771.72 738
13772.83 747
13773.94 709
13775.04 714
13776.15 705
13777.26 694
13778.37 686
13779.48 707
13780.59 637
13781.70 587
13782.80 599
13783.91 566
13785.02 596
13786.13 616
13787.24 539
13788.35 503
13789.46 503
13790.57 515
13791.68 493
13792.79 520
13793.90 504
13795.00 529
13796.11 523
13797.22 498
13798.33 499
13799.44 517
13800.55 491
13801.66 477
13802.77 485
13803.88 481
13804.99 438
13806.10 417
13807.21 473
13808.32 485
13809.43 454
13810.54 453
13811.65 467
13812.76 441
13813.87 462
13814.98 459
13816.09 457
13817.20 415
13818.31 430
13819.42 481
13820.53 473
13821.64 440
13822.75 426
13823.86 462
13824.97 455
13826.08 436
13827.19 428
13828.30 449
13829.41 467
13830.53 438
13831.64 446
13832.75 434
13833.86 439
13834.97 458
13836.08 432
13837.19 454
13838.30 443
13839.41 458
13840.52 435
13841.64 450
13842.75 442
13843.86 471
13844.97 488
13846.08 469
13847.19 458
13848.30 427
13849.41 449
13850.53 464
13851.64 473
13852.75 477
13853.86 466
13854.97 478
13856.08 455
13857.20 477
13858.31 460
13859.42 481
13860.53 466
13861.64 473
13862.76 460
13863.87 460
13864.98 457
13866.09 450
13867.20 452
13868.32 461
13869.43 508
13870.54 460
13871.65 441
13872.77 464
13873.88 508
13874.99 509
13876.10 497
13877.22 489
13878.33 512
13879.44 492
13880.55 486
13881.67 504
13882.78 528
13883.89 500
13885.01 534
13886.12 532
13887.23 516
13888.34 558
13889.46 584
13890.57 581
13891.68 564
13892.80 610
13893.91 575
13895.02 624
13896.14 620
13897.25 626
13898.36 587
13899.48 566
13900.59 572
13901.70 558
13902.82 518
13903.93 519
13905.05 541
13906.16 523
13907.27 488
13908.39 464
13909.50 467
13910.61 450
13911.73 477
13912.84 459
13913.96 457
13915.07 459
13916.19 448
13917.30 436
13918.41 435
13919.53 423
13920.64 431
13921.76 435
13922.87 445
13923.99 439
13925.10 413
13926.21 415
13927.33 402
13928.44 450
13929.56 432
13930.67 427
13931.79 442
13932.90 424
13934.02 407
13935.13 437
13936.25 447
13937.36 422
13938.48 456
13939.59 400
13940.71 412
13941.82 423
13942.94 379
13944.05 388
13945.17 384
13946.28 410
13947.40 387
13948.52 403
13949.63 377
13950.75 407
13951.86 393
13952.98 382
13954.09 378
13955.21 388
13956.32 384
13957.44 373
13958.56 357
13959.67 368
13960.79 409
13961.90 380
13963.02 399
13964.14 393
13965.25 388
13966.37 388
13967.48 349
13968.60 376
13969.72 397
13970.83 440
13971.95 429
13973.07 389
13974.18 394
13975.30 414
13976.42 416
13977.53 422
13978.65 413
13979.77 407
13980.88 383
13982.00 399
13983.12 401
13984.23 393
13985.35 387
13986.47 382
13987.58 380
13988.70 377
13989.82 365
13990.94 381
13992.05 415
13993.17 399
13994.29 416
13995.40 415
13996.52 397
13997.64 399
13998.76 391
13999.87 381
14000.99 385
14002.11 419
14003.23 416
14004.35 399
14005.46 392
14006.58 364
14007.70 405
14008.82 389
14009.93 392
14011.05 396
14012.17 409
14013.29 410
14014.41 386
14015.52 403
14016.64 383
14017.76 383
14018.88 397
14020.00 393
14021.12 416
14022.23 422
14023.35 366
14024.47 399
14025.59 392
14026.71 394
14027.83 429
14028.95 393
14030.06 379
14031.18 390
14032.30 421
14033.42 411
14034.54 395
14035.66 417
14036.78 420
14037.90 431
14039.02 400
14040.14 390
14041.25 414
14042.37 437
14043.49 432
14044.61 447
14045.73 433
14046.85 391
14047.97 427
14049.09 440
14050.21 433
14051.33 423
14052.45 457
14053.57 446
14054.69 458
14055.81 437
14056.93 426
14058.05 448
14059.17 456
14060.29 435
14061.41 446
14062.53 445
14063.65 433
14064.77 449
14065.89 466
14067.01 459
14068.13 474
14069.25 479
14070.37 459
14071.49 497
14072.61 495
14073.73 509
14074.85 530
14075.97 545
14077.09 482
14078.21 502
14079.33 510
14080.45 489
14081.57 543
14082.69 508
14083.82 516
14084.94 530
14086.06 523
14087.18 487
14088.30 510
14089.42 530
14090.54 500
14091.66 554
14092.78 521
14093.91 522
14095.03 529
14096.15 525
14097.27 533
14098.39 533
14099.51 554
14100.63 573
14101.76 557
14102.88 509
14104.00 472
14105.12 490
14106.24 534
14107.36 459
14108.49 447
14109.61 441
14110.73 417
14111.85 446
14112.97 461
14114.10 450
14115.22 465
14116.34 426
14117.46 446
14118.58 419
14119.71 418
14120.83 414
14121.95 414
14123.07 416
14124.20 398
14125.32 431
14126.44 429
14127.56 411
14128.69 418
14129.81 415
14130.93 376
14132.06 414
14133.18 404
14134.30 415
14135.42 390
14136.55 380
14137.67 387
14138.79 377
14139.92 407
14141.04 391
14142.16 366
14143.29 406
14144.41 397
14145.53 405
14146.66 404
14147.78 394
14148.90 373
14150.03 366
14151.15 377
14152.27 381
14153.40 377
14154.52 374
14155.64 365
14156.77 366
14157.89 369
14159.02 367
14160.14 374
14161.26 380
14162.39 358
14163.51 393
14164.64 353
14165.76 354
14166.88 360
14168.01 369
14169.13 380
14170.26 367
14171.38 401
14172.51 379
14173.63 383
14174.75 385
14175.88 363
14177.00 392
14178.13 365
14179.25 363
14180.38 375
14181.50 372
14182.63 380
14183.75 359
14184.88 341
14186.00 347
14187.13 373
14188.25 336
14189.38 355
14190.50 349
14191.63 359
14192.75 380
14193.88 393
14195.00 368
14196.13 350
14197.25 340
14198.38 354
14199.50 379
14200.63 374
14201.76 371
14202.88 322
14204.01 352
14205.13 338
14206.26 318
14207.38 344
14208.51 355
14209.64 353
14210.76 330
14211.89 356
14213.01 342
14214.14 342
14215.27 363
14216.39 338
14217.52 347
14218.64 344
14219.77 360
14220.90 333
14222.02 332
14223.15 349
14224.28 353
14225.40 346
14226.53 328
14227.66 327
14228.78 326
14229.91 314
14231.04 327
14232.16 346
14233.29 331
14234.42 336
14235.54 336
14236.67 346
14237.80 320
14238.92 313
14240.05 342
14241.18 364
14242.31 310
14243.43 320
14244.56 317
14245.69 351
14246.82 322
14247.94 333
14249.07 323
14250.20 321
14251.33 353
14252.45 346
14253.58 335
14254.71 298
14255.84 335
14256.96 313
14258.09 323
14259.22 331
14260.35 321
14261.47 293
14262.60 304
14263.73 301
14264.86 328
14265.99 286
14267.12 334
14268.24 290
14269.37 305
14270.50 331
14271.63 310
14272.76 285
14273.89 292
14275.01 299
14276.14 299
14277.27 307
14278.40 288
14279.53 297
14280.66 288
14281.79 303
14282.91 277
14284.04 291
14285.17 282
14286.30 285
14287.43 282
14288.56 311
14289.69 300
14290.82 290
14291.95 327
14293.08 292
14294.20 283
14295.33 298
14296.46 280
14297.59 249
14298.72 293
14299.85 295
14300.98 299
14302.11 284
14303.24 291
14304.37 275
14305.50 264
14306.63 267
14307.76 283
14308.89 283
14310.02 285
14311.15 252
14312.28 282
14313.41 276
14314.54 273
14315.67 279
14316.80 281
14317.93 303
14319.06 279
14320.19 282
14321.32 280
14322.45 266
14323.58 262
14324.71 269
14325.84 302
14326.97 274
14328.10 275
14329.23 287
14330.36 292
14331.49 261
14332.62 267
14333.76 251
14334.89 285
14336.02 268
14337.15 282
14338.28 282
14339.41 268
14340.54 267
14341.67 291
14342.80 287
14343.93 283
14345.07 296
14346.20 265
14347.33 277
14348.46 263
14349.59 265
14350.72 247
14351.85 290
14352.99 243
14354.12 269
14355.25 280
14356.38 253
14357.51 272
14358.64 257
14359.78 268
14360.91 252
14362.04 272
14363.17 296
14364.30 286
14365.44 282
14366.57 305
14367.70 260
14368.83 264
14369.96 262
14371.10 261
14372.23 274
14373.36 262
14374.49 249
14375.63 289
14376.76 281
14377.89 274
14379.02 273
14380.16 286
14381.29 272
14382.42 273
14383.55 282
14384.69 277
14385.82 270
14386.95 264
14388.09 285
14389.22 261
14390.35 275
14391.49 275
14392.62 282
14393.75 280
14394.89 289
14396.02 292
14397.15 282
14398.28 283
14399.42 262
14400.55 274
14401.69 254
14402.82 304
14403.95 276
14405.09 292
14406.22 300
14407.35 260
14408.49 273
14409.62 294
14410.75 281
14411.89 269
14413.02 293
14414.16 297
14415.29 282
14416.42 274
14417.56 278
14418.69 291
14419.83 296
14420.96 306
14422.10 292
14423.23 299
14424.36 304
14425.50 271
14426.63 315
14427.77 303
14428.90 308
14430.04 295
14431.17 288
14432.31 318
14433.44 295
14434.58 313
14435.71 281
14436.85 292
14437.98 306
14439.12 296
14440.25 293
14441.39 296
14442.52 299
14443.66 298
14444.79 280
14445.93 303
14447.06 314
14448.20 314
14449.33 309
14450.47 310
14451.60 310
14452.74 314
14453.87 304
14455.01 320
14456.14 322
14457.28 307
14458.42 311
14459.55 302
14460.69 340
14461.82 341
14462.96 334
14464.10 342
14465.23 350
14466.37 305
14467.50 314
14468.64 332
14469.78 332
14470.91 335
14472.05 284
14473.18 333
14474.32 362
14475.46 305
14476.59 307
14477.73 334
14478.87 330
14480.00 323
14481.14 312
14482.28 338
14483.41 313
14484.55 325
14485.69 332
14486.82 315
14487.96 289
14489.10 339
14490.23 319
14491.37 338
14492.51 290
14493.65 307
14494.78 313
14495.92 332
14497.06 339
14498.19 320
14499.33 301
14500.47 300
14501.61 317
14502.74 318
14503.88 324
14505.02 295
14506.16 331
14507.29 319
14508.43 297
14509.57 310
14510.71 312
14511.85 304
14512.98 321
14514.12 295
14515.26 301
14516.40 290
14517.54 309
14518.67 296
14519.81 320
14520.95 307
14522.09 276
14523.23 296
14524.36 293
14525.50 295
14526.64 268
14527.78 287
14528.92 293
14530.06 283
14531.19 287
14532.33 295
14533.47 307
14534.61 286
14535.75 307
14536.89 288
14538.03 285
14539.17 264
14540.31 301
14541.44 323
14542.58 263
14543.72 284
14544.86 269
14546.00 273
14547.14 293
14548.28 283
14549.42 291
14550.56 292
14551.70 307
14552.84 280
14553.98 275
14555.12 306
14556.25 296
14557.39 291
14558.53 282
14559.67 265
14560.81 289
14561.95 289
14563.09 278
14564.23 257
14565.37 276
14566.51 306
14567.65 298
14568.79 278
14569.93 289
14571.07 299
14572.21 328
14573.35 290
14574.49 305
14575.63 299
14576.77 305
14577.92 288
14579.06 275
14580.20 293
14581.34 308
14582.48 310
14583.62 327
14584.76 323
14585.90 321
14587.04 330
14588.18 316
14589.32 325
14590.46 312
14591.60 315
14592.74 311
14593.89 310
14595.03 319
14596.17 317
14597.31 312
14598.45 311
14599.59 324
14600.73 357
14601.87 357
14603.02 315
14604.16 293
14605.30 313
14606.44 358
14607.58 329
14608.72 343
14609.86 332
14611.01 324
14612.15 342
14613.29 344
14614.43 332
14615.57 328
14616.72 364
14617.86 361
14619.00 364
14620.14 371
14621.28 377
14622.43 378
14623.57 377
14624.71 389
14625.85 398
14627.00 403
14628.14 425
14629.28 416
14630.42 390
14631.56 418
14632.71 420
14633.85 407
14634.99 443
14636.14 405
14637.28 427
14638.42 419
14639.56 429
14640.71 413
14641.85 380
14642.99 390
14644.14 364
14645.28 356
14646.42 331
14647.56 354
14648.71 359
14649.85 320
14650.99 298
14652.14 323
14653.28 346
14654.42 321
14655.57 285
14656.71 280
14657.85 310
14659.00 305
14660.14 301
14661.29 313
14662.43 283
14663.57 309
14664.72 298
14665.86 287
14667.00 288
14668.15 260
14669.29 287
14670.44 252
14671.58 286
14672.73 250
14673.87 276
14675.01 271
14676.16 255
14677.30 253
14678.45 244
14679.59 270
14680.74 259
14681.88 278
14683.02 268
14684.17 266
14685.31 251
14686.46 247
14687.60 264
14688.75 223
14689.89 251
14691.04 240
14692.18 257
14693.33 258
14694.47 264
14695.62 244
14696.76 259
14697.91 263
14699.05 275
14700.20 263
14701.34 246
14702.49 254
14703.63 252
14704.78 235
14705.92 245
14707.07 243
14708.22 258
14709.36 239
14710.51 256
14711.65 241
14712.80 237
14713.94 218
14715.09 244
14716.23 236
14717.38 246
14718.53 241
14719.67 222
14720.82 262
14721.96 268
14723.11 245
14724.26 230
14725.40 246
14726.55 235
14727.70 254
14728.84 239
14729.99 259
14731.13 238
14732.28 236
14733.43 255
14734.57 233
14735.72 221
14736.87 264
14738.01 241
14739.16 233
14740.31 258
14741.45 239
14742.60 268
14743.75 229
14744.89 246
14746.04 237
14747.19 251
14748.34 240
14749.48 230
14750.63 229
14751.78 198
14752.92 263
14754.07 236
14755.22 218
14756.37 230
14757.51 235
14758.66 218
14759.81 230
14760.96 224
14762.10 258
14763.25 242
14764.40 231
14765.55 227
14766.70 254
14767.84 237
14768.99 244
14770.14 227
14771.29 234
14772.43 220
14773.58 246
14774.73 232
14775.88 228
14777.03 224
14778.18 195
14779.32 221
14780.47 225
14781.62 230
14782.77 209
14783.92 213
14785.07 210
14786.21 234
14787.36 214
14788.51 190
14789.66 196
14790.81 212
14791.96 221
14793.11 204
14794.26 227
14795.40 205
14796.55 214
14797.70 211
14798.85 237
14800.00 200
14801.15 216
14802.30 208
14803.45 207
14804.60 213
14805.75 200
14806.90 190
14808.05 188
14809.19 214
14810.34 211
14811.49 216
14812.64 205
14813.79 223
14814.94 197
14816.09 207
14817.24 187
14818.39 205
14819.54 214
14820.69 201
14821.84 201
14822.99 198
14824.14 211
14825.29 182
14826.44 197
14827.59 192
14828.74 201
14829.89 198
14831.04 209
14832.19 192
14833.34 201
14834.49 197
14835.64 219
14836.79 203
14837.95 192
14839.10 199
14840.25 173
14841.40 188
14842.55 207
14843.70 171
14844.85 176
14846.00 204
14847.15 186
14848.30 207
14849.45 186
14850.60 217
14851.76 175
14852.91 189
14854.06 171
14855.21 183
14856.36 178
14857.51 204
14858.66 207
14859.81 199
14860.97 209
14862.12 172
14863.27 195
14864.42 185
14865.57 195
14866.72 183
14867.88 211
14869.03 199
14870.18 204
14871.33 182
14872.48 185
14873.64 199
14874.79 199
14875.94 211
14877.09 196
14878.24 192
14879.40 190
14880.55 209
14881.70 194
14882.85 189
14884.00 207
14885.16 202
14886.31 193
14887.46 206
14888.61 184
14889.77 196
14890.92 188
14892.07 186
14893.23 203
14894.38 159
14895.53 174
14896.68 196
14897.84 192
14898.99 169
14900.14 183
14901.30 191
14902.45 207
14903.60 177
14904.75 193
14905.91 167
14907.06 197
14908.21 176
14909.37 205
14910.52 180
14911.67 185
14912.83 195
14913.98 185
14915.14 196
14916.29 190
14917.44 207
14918.60 202
14919.75 200
14920.90 187
14922.06 195
14923.21 186
14924.37 185
14925.52 174
14926.67 192
14927.83 201
14928.98 201
14930.14 190
14931.29 194
14932.44 197
14933.60 177
14934.75 196
14935.91 189
14937.06 195
14938.22 168
14939.37 196
14940.52 170
14941.68 184
14942.83 189
14943.99 206
14945.14 195
14946.30 191
14947.45 178
14948.61 187
14949.76 205
14950.92 208
14952.07 192
14953.23 211
14954.38 185
14955.54 198
14956.69 198
14957.85 175
14959.00 187
14960.16 195
14961.31 212
14962.47 179
14963.62 180
14964.78 187
14965.94 187
14967.09 197
14968.25 192
14969.40 171
14970.56 167
14971.71 190
14972.87 177
14974.03 177
14975.18 163
14976.34 216
14977.49 182
14978.65 179
14979.81 179
14980.96 201
14982.12 199
14983.27 196
14984.43 195
14985.59 190
14986.74 172
14987.90 163
14989.06 197
14990.21 177
14991.37 178
14992.53 180
14993.68 182
14994.84 180
14996.00 195
14997.15 175
14998.31 206
14999.47 180
15000.62 187
15001.78 182
15002.94 187
15004.09 186
15005.25 183
15006.41 180
15007.56 187
15008.72 184
15009.88 174
15011.04 201
15012.19 180
15013.35 178
15014.51 183
15015.67 188
15016.82 172
15017.98 184
15019.14 173
15020.30 170
15021.45 176
15022.61 183
15023.77 197
15024.93 183
15026.08 190
15027.24 182
15028.40 179
15029.56 171
15030.72 167
15031.87 189
15033.03 186
15034.19 168
15035.35 193
15036.51 166
15037.67 169
15038.82 144
15039.98 187
15041.14 179
15042.30 166
15043.46 183
15044.62 173
15045.78 176
15046.93 169
15048.09 189
15049.25 162
15050.41 180
15051.57 181
15052.73 180
15053.89 186
15055.05 170
15056.20 190
15057.36 180
15058.52 201
15059.68 177
15060.84 177
15062.00 184
15063.16 186
15064.32 176
15065.48 174
15066.64 188
15067.80 191
15068.96 188
15070.12 174
15071.28 171
15072.44 193
15073.60 175
15074.76 187
15075.91 169
15077.07 209
15078.23 195
15079.39 185
15080.55 190
15081.71 191
15082.87 189
15084.03 152
15085.19 184
15086.35 172
15087.51 178
15088.68 165
15089.84 193
15091.00 180
15092.16 185
15093.32 177
15094.48 175
15095.64 177
15096.80 188
15097.96 184
15099.12 174
15100.28 178
15101.44 174
15102.60 203
15103.76 169
15104.92 197
15106.08 177
15107.25 200
15108.41 189
15109.57 183
15110.73 195
15111.89 196
15113.05 172
15114.21 174
15115.37 180
15116.54 194
15117.70 180
15118.86 203
15120.02 165
15121.18 184
15122.34 206
15123.50 175
15124.67 170
15125.83 195
15126.99 203
15128.15 203
15129.31 185
15130.47 187
15131.64 191
15132.80 173
15133.96 176
15135.12 200
15136.28 202
15137.45 193
15138.61 184
15139.77 198
15140.93 183
15142.10 199
15143.26 183
15144.42 177
15145.58 187
15146.75 188
15147.91 177
15149.07 204
15150.23 181
15151.40 207
15152.56 177
15153.72 195
15154.88 181
15156.05 183
15157.21 195
15158.37 188
15159.54 202
15160.70 192
15161.86 213
15163.03 195
15164.19 203
15165.35 196
15166.52 189
15167.68 199
15168.84 218
15170.01 228
15171.17 193
15172.33 196
15173.50 195
15174.66 209
15175.82 207
15176.99 206
15178.15 204
15179.31 187
15180.48 204
15181.64 206
15182.81 230
15183.97 209
15185.13 205
15186.30 227
15187.46 233
15188.63 217
15189.79 221
15190.95 189
15192.12 222
15193.28 231
15194.45 223
15195.61 215
15196.78 237
15197.94 242
15199.10 224
15200.27 222
15201.43 232
15202.60 212
15203.76 211
15204.93 228
15206.09 225
15207.26 214
15208.42 201
15209.59 225
15210.75 226
15211.92 222
15213.08 213
15214.25 203
15215.41 241
15216.58 207
15217.74 224
15218.91 222
15220.07 220
15221.24 202
15222.40 215
15223.57 239
15224.74 239
15225.90 230
15227.07 227
15228.23 232
15229.40 222
15230.56 239
15231.73 247
15232.89 236
15234.06 224
15235.23 238
15236.39 246
15237.56 259
15238.72 229
15239.89 264
15241.06 243
15242.22 248
15243.39 238
15244.56 263
15245.72 246
15246.89 228
15248.05 212
15249.22 226
15250.39 227
15251.55 240
15252.72 206
15253.89 224
15255.05 222
15256.22 213
15257.39 204
15258.55 210
15259.72 211
15260.89 217
15262.05 219
15263.22 202
15264.39 204
15265.56 229
15266.72 205
15267.89 193
15269.06 224
15270.22 189
15271.39 190
15272.56 195
15273.73 201
15274.89 192
15276.06 213
15277.23 212
15278.40 214
15279.56 172
15280.73 201
15281.90 209
15283.07 207
15284.23 200
15285.40 209
15286.57 206
15287.74 199
15288.91 208
15290.07 242
15291.24 220
15292.41 210
15293.58 236
15294.75 192
15295.92 205
15297.08 217
15298.25 205
15299.42 192
15300.59 199
15301.76 192
15302.93 216
15304.09 191
15305.26 198
15306.43 213
15307.60 215
15308.77 206
15309.94 205
15311.11 218
15312.28 214
15313.44 211
15314.61 211
15315.78 221
15316.95 197
15318.12 209
15319.29 215
15320.46 210
15321.63 203
15322.80 202
15323.97 230
15325.14 216
15326.30 206
15327.47 206
15328.64 220
15329.81 196
15330.98 190
15332.15 221
15333.32 204
15334.49 211
15335.66 213
15336.83 218
15338.00 207
15339.17 206
15340.34 216
15341.51 215
15342.68 220
15343.85 211
15345.02 222
15346.19 222
15347.36 210
15348.53 205
15349.70 225
15350.87 238
15352.04 203
15353.21 215
15354.38 206
15355.55 226
15356.72 202
15357.90 202
15359.07 222
15360.24 236
15361.41 225
15362.58 225
15363.75 219
15364.92 203
15366.09 220
15367.26 251
15368.43 236
15369.60 205
15370.77 215
15371.95 225
15373.12 213
15374.29 240
15375.46 217
15376.63 213
15377.80 208
15378.97 216
15380.15 194
15381.32 227
15382.49 217
15383.66 208
15384.83 191
15386.00 225
15387.17 210
15388.35 253
15389.52 203
15390.69 210
15391.86 214
15393.03 201
15394.21 241
15395.38 231
15396.55 227
15397.72 213
15398.89 214
15400.07 223
15401.24 209
15402.41 232
15403.58 217
15404.76 228
15405.93 201
15407.10 207
15408.27 200
15409.45 211
15410.62 187
15411.79 215
15412.96 200
15414.14 193
15415.31 187
15416.48 183
15417.66 199
15418.83 186
15420.00 210
15421.17 203
15422.35 193
15423.52 204
15424.69 220
15425.87 205
15427.04 200
15428.21 182
15429.39 196
15430.56 177
15431.73 197
15432.91 180
15434.08 206
15435.25 202
15436.43 187
15437.60 202
15438.77 173
15439.95 176
15441.12 183
15442.30 204
15443.47 201
15444.64 195
15445.82 206
15446.99 188
15448.17 200
15449.34 192
15450.51 199
15451.69 188
15452.86 202
15454.04 198
15455.21 211
15456.39 186
15457.56 181
15458.73 210
15459.91 174
15461.08 189
15462.26 201
15463.43 199
15464.61 208
15465.78 202
15466.96 186
15468.13 197
15469.31 200
15470.48 207
15471.66 199
15472.83 182
15474.01 213
15475.18 185
15476.36 187
15477.53 188
15478.71 162
15479.88 195
15481.06 203
15482.23 199
15483.41 186
15484.58 213
15485.76 204
15486.93 208
15488.11 204
15489.29 194
15490.46 205
15491.64 203
15492.81 202
15493.99 199
15495.16 197
15496.34 187
15497.52 183
15498.69 215
15499.87 181
15501.04 185
15502.22 197
15503.40 197
15504.57 195
15505.75 181
15506.92 184
15508.10 190
15509.28 195
15510.45 195
15511.63 183
15512.81 207
15513.98 161
15515.16 204
15516.34 212
15517.51 212
15518.69 203
15519.87 220
15521.04 221
15522.22 195
15523.40 196
15524.57 199
15525.75 212
15526.93 206
15528.11 218
15529.28 202
15530.46 213
15531.64 216
15532.81 196
15533.99 213
15535.17 203
15536.35 228
15537.52 205
15538.70 225
15539.88 211
15541.06 208
15542.23 201
15543.41 232
15544.59 231
15545.77 209
15546.95 220
15548.12 205
15549.30 212
15550.48 204
15551.66 195
15552.83 210
15554.01 182
15555.19 242
15556.37 241
15557.55 202
15558.73 244
15559.90 224
15561.08 235
15562.26 195
15563.44 199
15564.62 214
15565.80 241
15566.97 217
15568.15 215
15569.33 206
15570.51 236
15571.69 227
15572.87 245
15574.05 237
15575.23 244
15576.40 225
15577.58 240
15578.76 257
15579.94 227
15581.12 208
15582.30 247
15583.48 227
15584.66 208
15585.84 249
15587.02 249
15588.20 235
15589.38 224
15590.56 242
15591.73 247
15592.91 256
15594.09 260
15595.27 241
15596.45 230
15597.63 252
15598.81 237
15599.99 241
15601.17 267
15602.35 252
15603.53 267
15604.71 267
15605.89 259
15607.07 234
15608.25 272
15609.43 290
15610.61 278
15611.79 289
15612.97 275
15614.15 294
15615.33 292
15616.51 291
15617.69 276
15618.88 288
15620.06 282
15621.24 256
15622.42 258
15623.60 266
15624.78 267
15625.96 311
15627.14 289
15628.32 288
15629.50 315
15630.68 292
15631.86 311
15633.05 294
15634.23 300
15635.41 317
15636.59 309
15637.77 288
15638.95 316
15640.13 314
15641.31 299
15642.50 277
15643.68 328
15644.86 312
15646.04 273
15647.22 307
15648.40 322
15649.58 310
15650.77 299
15651.95 306
15653.13 316
15654.31 314
15655.49 284
15656.68 312
15657.86 326
15659.04 312
15660.22 322
15661.40 346
15662.59 324
15663.77 286
15664.95 287
15666.13 331
15667.32 310
15668.50 317
15669.68 296
15670.86 321
15672.05 314
15673.23 284
15674.41 284
15675.59 304
15676.78 331
15677.96 271
15679.14 306
15680.32 326
15681.51 291
15682.69 282
15683.87 265
15685.06 301
15686.24 277
15687.42 291
15688.61 302
15689.79 292
15690.97 279
15692.16 294
15693.34 278
15694.52 283
15695.71 262
15696.89 275
15698.07 277
15699.26 287
15700.44 305
15701.62 283
15702.81 274
15703.99 272
15705.17 257
15706.36 287
15707.54 274
15708.73 278
15709.91 277
15711.09 287
15712.28 296
15713.46 299
15714.65 295
15715.83 280
15717.02 292
15718.20 305
15719.38 264
15720.57 294
15721.75 325
15722.94 316
15724.12 292
15725.31 305
15726.49 278
15727.68 310
15728.86 297
15730.04 326
15731.23 305
15732.41 337
15733.60 323
15734.78 288
15735.97 305
15737.15 337
15738.34 340
15739.52 318
15740.71 306
15741.89 350
15743.08 329
15744.27 341
15745.45 354
15746.64 354
15747.82 339
15749.01 364
15750.19 376
15751.38 383
15752.56 359
15753.75 377
15754.93 372
15756.12 368
15757.31 373
15758.49 361
15759.68 385
15760.86 373
15762.05 363
15763.24 372
15764.42 351
15765.61 359
15766.79 383
15767.98 367
15769.17 338
15770.35 339
15771.54 358
15772.72 345
15773.91 330
15775.10 327
15776.28 360
15777.47 356
15778.66 337
15779.84 343
15781.03 316
15782.22 351
15783.40 344
15784.59 318
15785.78 321
15786.96 300
15788.15 318
15789.34 302
15790.53 292
15791.71 315
15792.90 292
15794.09 284
15795.27 292
15796.46 277
15797.65 281
15798.84 283
15800.02 298
15801.21 296
15802.40 269
15803.59 267
15804.77 289
15805.96 287
15807.15 291
15808.34 293
15809.52 279
15810.71 268
15811.90 266
15813.09 272
15814.28 256
15815.46 281
15816.65 263
15817.84 283
15819.03 280
15820.22 280
15821.40 293
15822.59 266
15823.78 277
15824.97 255
15826.16 291
15827.35 273
15828.53 283
15829.72 247
15830.91 282
15832.10 245
15833.29 248
15834.48 247
15835.67 252
15836.85 281
15838.04 251
15839.23 274
15840.42 268
15841.61 247
15842.80 270
15843.99 253
15845.18 274
15846.37 288
15847.55 254
15848.74 237
15849.93 248
15851.12 268
15852.31 289
15853.50 280
15854.69 261
15855.88 267
15857.07 276
15858.26 268
15859.45 267
15860.64 278
15861.83 280
15863.02 262
15864.21 263
15865.40 275
15866.59 278
15867.78 257
15868.97 284
15870.16 257
15871.35 287
15872.54 272
15873.73 263
15874.92 265
15876.11 276
15877.30 270
15878.49 263
15879.68 253
15880.87 279
15882.06 278
15883.25 271
15884.44 284
15885.63 282
15886.82 282
15888.01 288
15889.20 273
15890.39 280
15891.59 297
15892.78 267
15893.97 287
15895.16 296
15896.35 306
15897.54 288
15898.73 292
15899.92 284
15901.11 307
15902.30 322
15903.50 291
15904.69 332
15905.88 301
15907.07 302
15908.26 310
15909.45 317
15910.64 321
15911.84 299
15913.03 299
15914.22 310
15915.41 310
15916.60 321
15917.79 314
15918.99 317
15920.18 305
15921.37 293
15922.56 319
15923.75 307
15924.95 274
15926.14 269
15927.33 305
15928.52 293
15929.71 309
15930.91 280
15932.10 321
15933.29 283
15934.48 298
15935.68 304
15936.87 291
15938.06 306
15939.25 297
15940.45 277
15941.64 264
15942.83 296
15944.03 274
15945.22 245
15946.41 229
15947.60 262
15948.80 243
15949.99 253
15951.18 247
15952.38 239
15953.57 239
15954.76 234
15955.96 236
15957.15 206
15958.34 227
15959.54 230
15960.73 221
15961.92 241
15963.12 231
15964.31 206
15965.50 246
15966.70 217
15967.89 225
15969.08 219
15970.28 209
15971.47 215
15972.67 227
15973.86 235
15975.05 220
15976.25 219
15977.44 217
15978.64 217
15979.83 221
15981.02 220
15982.22 209
15983.41 220
15984.61 209
15985.80 204
15987.00 231
15988.19 203
15989.38 192
15990.58 187
15991.77 228
15992.97 190
15994.16 212
15995.36 204
15996.55 202
15997.75 193
15998.94 186
16000.14 195
16001.33 200
16002.53 193
16003.72 201
16004.92 188
16006.11 219
16007.31 208
16008.50 187
16009.70 201
16010.89 176
16012.09 207
16013.28 188
16014.48 186
16015.67 207
16016.87 203
16018.07 202
16019.26 213
16020.46 207
16021.65 211
16022.85 193
16024.04 200
16025.24 212
16026.44 198
16027.63 203
16028.83 199
16030.02 209
16031.22 191
16032.42 200
16033.61 215
16034.81 186
16036.00 187
16037.20 193
16038.40 179
16039.59 193
16040.79 172
16041.99 179
16043.18 190
16044.38 166
16045.58 182
16046.77 191
16047.97 187
16049.17 183
16050.36 181
16051.56 200
16052.76 184
16053.95 174
16055.15 182
16056.35 171
16057.54 189
16058.74 193
16059.94 190
16061.14 187
16062.33 189
16063.53 191
16064.73 187
16065.92 185
16067.12 169
16068.32 178
16069.52 180
16070.71 179
16071.91 182
16073.11 178
16074.31 167
16075.50 179
16076.70 175
16077.90 190
16079.10 195
16080.30 188
16081.49 176
16082.69 177
16083.89 176
16085.09 174
16086.29 169
16087.48 185
16088.68 162
16089.88 178
16091.08 178
16092.28 178
16093.48 167
16094.67 163
16095.87 169
16097.07 166
16098.27 168
16099.47 178
16100.67 194
16101.87 177
16103.06 172
16104.26 186
16105.46 174
16106.66 176
16107.86 163
16109.06 163
16110.26 175
16111.46 169
16112.66 181
16113.86 160
16115.05 156
16116.25 154
16117.45 162
16118.65 151
16119.85 163
16121.05 182
16122.25 167
16123.45 152
16124.65 167
16125.85 167
16127.05 179
16128.25 169
16129.45 172
16130.65 189
16131.85 165
16133.05 149
16134.25 156
16135.45 161
16136.65 164
16137.85 162
16139.05 162
16140.25 177
16141.45 167
16142.65 188
16143.85 192
16145.05 178
16146.25 151
16147.45 172
16148.65 164
16149.85 162
16151.05 179
16152.25 173
16153.45 162
16154.65 177
16155.85 166
16157.05 169
16158.25 172
16159.46 179
16160.66 161
16161.86 183
16163.06 174
16164.26 170
16165.46 176
16166.66 173
16167.86 177
16169.06 177
16170.27 160
16171.47 154
16172.67 184
16173.87 145
16175.07 165
16176.27 151
16177.47 154
16178.67 172
16179.88 175
16181.08 186
16182.28 148
16183.48 164
16184.68 186
16185.89 165
16187.09 169
16188.29 166
16189.49 160
16190.69 173
16191.90 169
16193.10 172
16194.30 160
16195.50 148
16196.70 148
16197.91 164
16199.11 167
16200.31 155
16201.51 185
16202.72 165
16203.92 158
16205.12 163
16206.32 153
16207.53 173
16208.73 193
16209.93 160
16211.13 169
16212.34 173
16213.54 187
16214.74 188
16215.95 183
16217.15 170
16218.35 185
16219.55 172
16220.76 177
16221.96 148
16223.16 164
16224.37 179
16225.57 159
16226.77 181
16227.98 171
16229.18 180
16230.38 162
16231.59 177
16232.79 199
16233.99 163
16235.20 183
16236.40 175
16237.61 183
16238.81 197
16240.01 163
16241.22 180
16242.42 184
16243.63 172
16244.83 194
16246.03 171
16247.24 197
16248.44 205
16249.65 206
16250.85 159
16252.05 183
16253.26 173
16254.46 187
16255.67 185
16256.87 186
16258.08 187
16259.28 191
16260.49 194
16261.69 190
16262.89 199
16264.10 176
16265.30 210
16266.51 191
16267.71 196
16268.92 182
16270.12 178
16271.33 186
16272.53 185
16273.74 187
16274.94 183
16276.15 173
16277.35 210
16278.56 194
16279.77 195
16280.97 186
16282.18 188
16283.38 191
16284.59 182
16285.79 171
16287.00 175
16288.20 183
16289.41 161
16290.61 187
16291.82 170
16293.03 179
16294.23 176
16295.44 187
16296.64 195
16297.85 178
16299.06 211
16300.26 192
16301.47 179
16302.67 166
16303.88 206
16305.09 214
16306.29 191
16307.50 193
16308.71 181
16309.91 185
16311.12 194
16312.33 192
16313.53 196
16314.74 201
16315.95 170
16317.15 190
16318.36 193
16319.57 188
16320.77 181
16321.98 181
16323.19 181
16324.39 162
16325.60 173
16326.81 164
16328.01 163
16329.22 165
16330.43 156
16331.64 200
16332.84 176
16334.05 167
16335.26 179
16336.47 164
16337.67 200
16338.88 174
16340.09 152
16341.30 175
16342.50 183
16343.71 184
16344.92 176
16346.13 182
16347.33 174
16348.54 179
16349.75 182
16350.96 169
16352.17 164
16353.37 178
16354.58 182
16355.79 153
16357.00 175
16358.21 158
16359.41 173
16360.62 181
16361.83 160
16363.04 160
16364.25 177
16365.46 166
16366.67 144
16367.87 181
16369.08 182
16370.29 188
16371.50 186
16372.71 167
16373.92 183
16375.13 153
16376.34 153
16377.54 159
16378.75 167
16379.96 162
16381.17 183
16382.38 159
16383.59 159
16384.80 186
16386.01 173
16387.22 154
16388.43 174
16389.64 184
16390.85 168
16392.05 183
16393.26 160
16394.47 165
16395.68 164
16396.89 166
16398.10 167
16399.31 152
16400.52 167
16401.73 192
16402.94 164
16404.15 184
16405.36 156
16406.57 189
16407.78 173
16408.99 168
16410.20 151
16411.41 164
16412.62 161
16413.83 160
16415.04 158
16416.25 159
16417.46 156
16418.67 157
16419.88 182
16421.10 156
16422.31 149
16423.52 170
16424.73 173
16425.94 187
16427.15 164
16428.36 162
16429.57 157
16430.78 183
16431.99 168
16433.20 147
16434.41 156
16435.63 172
16436.84 174
16438.05 155
16439.26 149
16440.47 156
16441.68 176
16442.89 173
16444.10 168
16445.32 166
16446.53 150
16447.74 164
16448.95 147
16450.16 177
16451.37 183
16452.59 159
16453.80 171
16455.01 173
16456.22 166
16457.43 154
16458.64 153
16459.86 148
16461.07 150
16462.28 151
16463.49 172
16464.70 152
16465.92 174
16467.13 160
16468.34 155
16469.55 147
16470.77 163
16471.98 161
16473.19 141
16474.40 157
16475.62 175
16476.83 149
16478.04 151
16479.25 160
16480.47 155
16481.68 157
16482.89 143
16484.11 148
16485.32 176
16486.53 164
16487.74 152
16488.96 163
16490.17 158
16491.38 151
16492.60 169
16493.81 150
16495.02 162
16496.24 152
16497.45 154
16498.66 160
16499.88 153
16501.09 161
16502.30 155
16503.52 156
16504.73 149
16505.94 156
16507.16 173
16508.37 171
16509.59 173
16510.80 149
16512.01 164
16513.23 166
16514.44 175
16515.66 155
16516.87 156
16518.08 190
16519.30 166
16520.51 172
16521.73 179
16522.94 178
16524.16 159
16525.37 165
16526.58 172
16527.80 176
16529.01 157
16530.23 180
16531.44 151
16532.66 175
16533.87 174
16535.09 167
16536.30 169
16537.52 167
16538.73 151
16539.95 175
16541.16 166
16542.38 170
16543.59 165
16544.81 189
16546.02 192
16547.24 158
16548.45 177
16549.67 181
16550.88 203
16552.10 177
16553.31 177
16554.53 172
16555.74 179
16556.96 185
16558.18 181
16559.39 177
16560.61 159
16561.82 188
16563.04 181
16564.25 167
16565.47 187
16566.69 175
16567.90 190
16569.12 183
16570.33 182
16571.55 168
16572.77 174
16573.98 174
16575.20 187
16576.41 174
16577.63 172
16578.85 181
16580.06 164
16581.28 187
16582.50 173
16583.71 176
16584.93 176
16586.15 169
16587.36 161
16588.58 157
16589.80 173
16591.01 165
16592.23 152
16593.45 166
16594.66 158
16595.88 164
16597.10 152
16598.32 160
16599.53 167
16600.75 164
16601.97 159
16603.18 169
16604.40 148
16605.62 151
16606.84 164
16608.05 191
16609.27 189
16610.49 168
16611.71 131
16612.92 175
16614.14 166
16615.36 156
16616.58 154
16617.79 175
16619.01 155
16620.23 142
16621.45 142
16622.67 149
16623.88 161
16625.10 175
16626.32 150
16627.54 136
16628.76 151
16629.97 173
16631.19 176
16632.41 148
16633.63 136
16634.85 168
16636.07 144
16637.29 156
16638.50 141
16639.72 161
16640.94 172
16642.16 170
16643.38 160
16644.60 164
16645.82 161
16647.03 143
16648.25 144
16649.47 148
16650.69 174
16651.91 163
16653.13 158
16654.35 146
16655.57 146
16656.79 181
16658.01 151
16659.23 167
16660.45 150
16661.66 158
16662.88 168
16664.10 150
16665.32 155
16666.54 129
16667.76 160
16668.98 161
16670.20 149
16671.42 145
16672.64 157
16673.86 166
16675.08 138
16676.30 158
16677.52 134
16678.74 143
16679.96 144
16681.18 157
16682.40 156
16683.62 133
16684.84 144
16686.06 151
16687.28 165
16688.50 149
16689.72 150
16690.94 152
16692.16 148
16693.39 152
16694.61 153
16695.83 161
16697.05 129
16698.27 146
16699.49 132
16700.71 156
16701.93 147
16703.15 162
16704.37 165
16705.59 130
16706.81 141
16708.04 153
16709.26 151
16710.48 155
16711.70 154
16712.92 162
16714.14 145
16715.36 150
16716.58 147
16717.81 164
16719.03 159
16720.25 151
16721.47 135
16722.69 159
16723.91 145
16725.14 138
16726.36 152
16727.58 138
16728.80 145
16730.02 146
16731.24 147
16732.47 154
16733.69 165
16734.91 151
16736.13 134
16737.36 129
16738.58 136
16739.80 149
16741.02 159
16742.24 142
16743.47 125
16744.69 160
16745.91 141
16747.13 132
16748.36 122
16749.58 149
16750.80 151
16752.02 165
16753.25 137
16754.47 145
16755.69 153
16756.92 144
16758.14 132
16759.36 138
16760.59 129
16761.81 138
16763.03 179
16764.25 149
16765.48 158
16766.70 148
16767.92 166
16769.15 149
16770.37 134
16771.59 129
16772.82 139
16774.04 137
16775.27 143
16776.49 139
16777.71 147
16778.94 152
16780.16 151
16781.38 133
16782.61 119
16783.83 136
16785.06 142
16786.28 157
16787.50 139
16788.73 129
16789.95 140
16791.18 147
16792.40 141
16793.62 135
16794.85 141
16796.07 150
16797.30 148
16798.52 146
16799.75 139
16800.97 128
16802.19 165
16803.42 154
16804.64 143
16805.87 147
16807.09 148
16808.32 162
16809.54 155
16810.77 156
16811.99 172
16813.22 147
16814.44 148
16815.67 134
16816.89 149
16818.12 161
16819.34 147
16820.57 167
16821.79 171
16823.02 153
16824.24 161
16825.47 161
16826.70 166
16827.92 157
16829.15 142
16830.37 156
16831.60 142
16832.82 155
16834.05 141
16835.27 169
16836.50 156
16837.73 173
16838.95 160
16840.18 182
16841.40 158
16842.63 178
16843.86 163
16845.08 165
16846.31 173
16847.53 173
16848.76 166
16849.99 178
16851.21 158
16852.44 164
16853.67 174
16854.89 165
16856.12 156
16857.35 173
16858.57 178
16859.80 167
16861.03 175
16862.25 163
16863.48 167
16864.71 177
16865.93 188
16867.16 165
16868.39 156
16869.61 186
16870.84 181
16872.07 181
16873.30 169
16874.52 168
16875.75 196
16876.98 199
16878.20 185
16879.43 173
16880.66 176
16881.89 207
16883.11 193
16884.34 189
16885.57 207
16886.80 184
16888.02 185
16889.25 192
16890.48 205
16891.71 195
16892.94 194
16894.16 212
16895.39 174
16896.62 207
16897.85 191
16899.08 177
16900.30 189
16901.53 203
16902.76 202
16903.99 191
16905.22 185
16906.45 174
16907.67 183
16908.90 177
16910.13 188
16911.36 165
16912.59 168
16913.82 178
16915.04 171
16916.27 176
16917.50 184
16918.73 170
16919.96 190
16921.19 185
16922.42 179
16923.65 158
16924.88 159
16926.10 176
16927.33 176
16928.56 164
16929.79 172
16931.02 187
16932.25 182
16933.48 186
16934.71 195
16935.94 189
16937.17 160
16938.40 172
16939.63 168
16940.86 158
16942.09 165
16943.32 184
16944.55 186
16945.78 191
16947.01 185
16948.24 172
16949.47 166
16950.70 181
16951.93 172
16953.16 174
16954.39 153
16955.62 162
16956.85 177
16958.08 166
16959.31 191
16960.54 171
16961.77 183
16963.00 172
16964.23 188
16965.46 171
16966.69 173
16967.92 171
16969.15 159
16970.38 161
16971.61 149
16972.84 181
16974.07 173
16975.30 157
16976.54 163
16977.77 176
16979.00 170
16980.23 161
16981.46 165
16982.69 159
16983.92 149
16985.15 153
16986.38 160
16987.62 152
16988.85 150
16990.08 165
16991.31 141
16992.54 144
16993.77 162
16995.00 150
16996.24 161
16997.47 153
16998.70 157
16999.93 158
17001.16 157
17002.39 150
17003.63 138
17004.86 155
17006.09 150
17007.32 154
17008.55 138
17009.79 148
17011.02 156
17012.25 160
17013.48 153
17014.72 165
17015.95 139
17017.18 147
17018.41 175
17019.64 140
17020.88 148
17022.11 139
17023.34 161
17024.58 141
17025.81 156
17027.04 161
17028.27 159
17029.51 155
17030.74 142
17031.97 139
17033.21 156
17034.44 130
17035.67 159
17036.90 127
17038.14 135
17039.37 151
17040.60 146
17041.84 148
17043.07 166
17044.30 155
17045.54 142
17046.77 147
17048.00 149
17049.24 160
17050.47 145
17051.70 170
17052.94 159
17054.17 143
17055.41 132
17056.64 153
17057.87 151
17059.11 136
17060.34 142
17061.58 132
17062.81 150
17064.04 141
17065.28 143
17066.51 134
17067.75 138
17068.98 145
17070.21 132
17071.45 135
17072.68 146
17073.92 142
17075.15 150
17076.39 154
17077.62 141
17078.86 147
17080.09 136
17081.33 142
17082.56 144
17083.80 154
17085.03 138
17086.26 147
17087.50 143
17088.73 146
17089.97 129
17091.20 124
17092.44 141
17093.68 133
17094.91 125
17096.15 142
17097.38 139
17098.62 137
17099.85 141
17101.09 141
17102.32 133
17103.56 147
17104.79 151
17106.03 158
17107.26 155
17108.50 133
17109.74 126
17110.97 152
17112.21 134
17113.44 136
17114.68 126
17115.92 126
17117.15 122
17118.39 128
17119.62 159
17120.86 123
17122.10 119
17123.33 141
17124.57 140
17125.80 156
17127.04 139
17128.28 142
17129.51 115
17130.75 137
17131.99 141
17133.22 142
17134.46 138
17135.70 134
17136.93 138
17138.17 117
17139.41 133
17140.64 136
17141.88 144
17143.12 134
17144.35 119
17145.59 132
17146.83 123
17148.07 140
17149.30 136
17150.54 125
17151.78 123
17153.02 146
17154.25 121
17155.49 140
17156.73 142
17157.96 139
17159.20 139
17160.44 144
17161.68 141
17162.92 125
17164.15 130
17165.39 134
17166.63 137
17167.87 129
17169.10 150
17170.34 152
17171.58 128
17172.82 143
17174.06 136
17175.29 135
17176.53 136
17177.77 119
17179.01 126
17180.25 126
17181.49 132
17182.72 113
17183.96 119
17185.20 153
17186.44 144
17187.68 151
17188.92 134
17190.15 118
17191.39 126
17192.63 137
17193.87 136
17195.11 142
17196.35 148
17197.59 137
17198.83 151
17200.07 141
17201.30 144
17202.54 130
17203.78 132
17205.02 115
17206.26 134
17207.50 126
17208.74 123
17209.98 116
17211.22 119
17212.46 121
17213.70 111
17214.94 128
17216.18 137
17217.42 124
17218.66 123
17219.90 114
17221.14 111
17222.38 130
17223.62 118
17224.86 140
17226.10 121
17227.34 131
17228.58 129
17229.82 137
17231.06 99
17232.30 120
17233.54 127
17234.78 119
17236.02 115
17237.26 123
17238.50 141
17239.74 114
17240.98 141
17242.22 122
17243.46 120
17244.70 122
17245.94 145
17247.18 143
17248.42 107
17249.66 134
17250.90 121
17252.14 130
17253.39 131
17254.63 136
17255.87 116
17257.11 138
17258.35 132
17259.59 133
17260.83 125
17262.07 125
17263.31 113
17264.56 103
17265.80 120
17267.04 127
17268.28 114
17269.52 118
17270.76 132
17272.00 136
17273.25 125
17274.49 114
17275.73 110
17276.97 130
17278.21 116
17279.45 128
17280.70 145
17281.94 123
17283.18 121
17284.42 117
17285.66 135
17286.91 117
17288.15 112
17289.39 124
17290.63 108
17291.88 126
17293.12 111
17294.36 120
17295.60 130
17296.85 118
17298.09 115
17299.33 115
17300.57 115
17301.82 118
17303.06 134
17304.30 110
17305.54 115
17306.79 127
17308.03 107
17309.27 117
17310.52 124
17311.76 115
17313.00 123
17314.25 103
17315.49 129
17316.73 109
17317.97 128
17319.22 122
17320.46 132
17321.71 132
17322.95 139
17324.19 124
17325.44 126
17326.68 124
17327.92 116
17329.17 142
17330.41 123
17331.65 120
17332.90 132
17334.14 126
17335.39 127
17336.63 132
17337.87 119
17339.12 124
17340.36 127
17341.61 129
17342.85 111
17344.09 134
17345.34 127
17346.58 143
17347.83 126
17349.07 113
17350.32 124
17351.56 109
17352.80 137
17354.05 122
17355.29 143
17356.54 111
17357.78 139
17359.03 139
17360.27 119
17361.52 129
17362.76 130
17364.01 141
17365.25 133
17366.50 124
17367.74 127
17368.99 135
17370.23 106
17371.48 123
17372.72 128
17373.97 135
17375.21 134
17376.46 128
17377.70 123
17378.95 121
17380.19 130
17381.44 136
17382.69 113
17383.93 113
17385.18 118
17386.42 132
17387.67 110
17388.91 109
17390.16 114
17391.41 107
17392.65 123
17393.90 102
17395.14 125
17396.39 111
17397.64 127
17398.88 102
17400.13 128
17401.37 126
17402.62 133
17403.87 136
17405.11 133
17406.36 120
17407.61 116
17408.85 137
17410.10 113
17411.35 139
17412.59 134
17413.84 116
17415.09 116
17416.33 122
17417.58 114
17418.83 131
17420.07 124
17421.32 117
17422.57 128
17423.82 119
17425.06 116
17426.31 132
17427.56 131
17428.80 128
17430.05 113
17431.30 124
17432.55 117
17433.79 126
17435.04 139
17436.29 114
17437.54 140
17438.78 105
17440.03 136
17441.28 125
17442.53 134
17443.77 117
17445.02 132
17446.27 124
17447.52 122
17448.77 126
17450.01 121
17451.26 128
17452.51 126
17453.76 129
17455.01 122
17456.25 122
17457.50 121
17458.75 131
17460.00 117
17461.25 128
17462.50 124
17463.74 134
17464.99 122
17466.24 128
17467.49 129
17468.74 126
17469.99 133
17471.24 119
17472.49 109
17473.73 116
17474.98 137
17476.23 118
17477.48 131
17478.73 137
17479.98 115
17481.23 105
17482.48 146
17483.73 142
17484.98 130
17486.23 141
17487.47 123
17488.72 122
17489.97 144
17491.22 144
17492.47 126
17493.72 133
17494.97 121
17496.22 142
17497.47 132
17498.72 125
17499.97 112
17501.22 132
17502.47 143
17503.72 143
17504.97 127
17506.22 126
17507.47 140
17508.72 121
17509.97 124
17511.22 131
17512.47 130
17513.72 132
17514.97 130
17516.22 135
17517.47 143
17518.72 118
17519.97 151
17521.22 122
17522.47 129
17523.72 128
17524.98 136
17526.23 143
17527.48 127
17528.73 119
17529.98 139
17531.23 137
17532.48 103
17533.73 139
17534.98 137
17536.23 125
17537.48 125
17538.74 141
17539.99 126
17541.24 132
17542.49 137
17543.74 136
17544.99 124
17546.24 143
17547.50 135
17548.75 130
17550.00 134
17551.25 112
17552.50 140
17553.75 129
17555.01 156
17556.26 112
17557.51 139
17558.76 120
17560.01 126
17561.26 127
17562.52 141
17563.77 137
17565.02 148
17566.27 156
17567.53 153
17568.78 155
17570.03 140
17571.28 139
17572.53 140
17573.79 140
17575.04 135
17576.29 132
17577.54 145
17578.80 149
17580.05 148
17581.30 131
17582.56 128
17583.81 129
17585.06 136
17586.31 138
17587.57 134
17588.82 130
17590.07 139
17591.33 133
17592.58 123
17593.83 134
17595.08 144
17596.34 129
17597.59 145
17598.84 150
17600.10 153
17601.35 137
17602.61 156
17603.86 137
17605.11 138
17606.37 130
17607.62 141
17608.87 153
17610.13 142
17611.38 146
17612.63 132
17613.89 142
17615.14 152
17616.40 145
17617.65 145
17618.90 144
17620.16 118
17621.41 139
17622.67 128
17623.92 126
17625.17 149
17626.43 151
17627.68 144
17628.94 137
17630.19 142
17631.45 141
17632.70 148
17633.96 126
17635.21 143
17636.47 123
17637.72 149
17638.97 128
17640.23 144
17641.48 163
17642.74 157
17643.99 138
17645.25 125
17646.50 133
17647.76 131
17649.01 150
17650.27 131
17651.52 153
17652.78 128
17654.04 139
17655.29 128
17656.55 146
17657.80 142
17659.06 145
17660.31 129
17661.57 145
17662.82 135
17664.08 134
17665.33 134
17666.59 124
17667.85 125
17669.10 138
17670.36 127
17671.61 125
17672.87 130
17674.13 130
17675.38 127
17676.64 116
17677.89 146
17679.15 136
17680.41 142
17681.66 130
17682.92 107
17684.18 130
17685.43 137
17686.69 155
17687.95 121
17689.20 141
17690.46 112
17691.71 137
17692.97 125
17694.23 124
17695.49 129
17696.74 123
17698.00 123
17699.26 124
17700.51 127
17701.77 131
17703.03 115
17704.28 140
17705.54 126
17706.80 127
17708.06 123
17709.31 123
17710.57 128
17711.83 124
17713.08 116
17714.34 125
17715.60 145
17716.86 135
17718.11 131
17719.37 114
17720.63 142
17721.89 132
17723.15 134
17724.40 129
17725.66 134
17726.92 145
17728.18 129
17729.43 134
17730.69 124
17731.95 148
17733.21 144
17734.47 144
17735.73 130
17736.98 127
17738.24 134
17739.50 137
17740.76 125
17742.02 133
17743.28 124
17744.53 136
17745.79 129
17747.05 121
17748.31 130
17749.57 125
17750.83 141
17752.09 154
17753.34 129
17754.60 115
17755.86 136
17757.12 131
17758.38 128
17759.64 137
17760.90 131
17762.16 135
17763.42 137
17764.68 157
17765.94 116
17767.19 121
17768.45 117
17769.71 156
17770.97 133
17772.23 149
17773.49 132
17774.75 130
17776.01 129
17777.27 119
17778.53 129
17779.79 131
17781.05 138
17782.31 138
17783.57 128
17784.83 121
17786.09 109
17787.35 131
17788.61 115
17789.87 115
17791.13 125
17792.39 137
17793.65 122
17794.91 124
17796.17 126
17797.43 124
17798.69 125
17799.95 125
17801.21 134
17802.47 134
17803.73 116
17805.00 98
17806.26 137
17807.52 132
17808.78 123
17810.04 120
17811.30 113
17812.56 118
17813.82 123
17815.08 117
17816.34 117
17817.60 122
17818.87 119
17820.13 100
17821.39 126
17822.65 111
17823.91 100
17825.17 120
17826.43 114
17827.69 123
17828.96 125
17830.22 112
17831.48 111
17832.74 129
17834.00 124
17835.26 122
17836.53 134
17837.79 126
17839.05 113
17840.31 124
17841.57 121
17842.84 118
17844.10 122
17845.36 121
17846.62 133
17847.88 124
17849.15 119
17850.41 138
17851.67 124
17852.93 137
17854.20 128
17855.46 122
17856.72 124
17857.98 129
17859.25 114
17860.51 126
17861.77 105
17863.03 134
17864.30 136
17865.56 129
17866.82 106
17868.09 107
17869.35 112
17870.61 105
17871.87 110
17873.14 130
17874.40 108
17875.66 115
17876.93 128
17878.19 117
17879.45 120
17880.72 103
17881.98 138
17883.24 122
17884.51 118
17885.77 138
17887.03 121
17888.30 137
17889.56 127
17890.83 120
17892.09 132
17893.35 135
17894.62 116
17895.88 111
17897.14 113
17898.41 109
17899.67 120
17900.94 107
17902.20 117
17903.46 126
17904.73 119
17905.99 132
17907.26 103
17908.52 102
17909.79 114
17911.05 131
17912.32 117
17913.58 102
17914.84 116
17916.11 121
17917.37 106
17918.64 107
17919.90 123
17921.17 117
17922.43 107
17923.70 98
17924.96 117
17926.23 107
17927.49 102
17928.76 114
17930.02 122
17931.29 123
17932.55 118
17933.82 110
17935.08 121
17936.35 110
17937.61 96
17938.88 110
17940.14 114
17941.41 109
17942.68 126
17943.94 128
17945.21 123
17946.47 122
17947.74 122
17949.00 117
17950.27 117
17951.54 112
17952.80 111
17954.07 122
17955.33 123
17956.60 103
17957.87 116
17959.13 104
17960.40 113
17961.66 113
17962.93 105
17964.20 113
17965.46 108
17966.73 126
17968.00 117
17969.26 120
17970.53 117
17971.80 147
17973.06 126
17974.33 124
17975.60 101
17976.86 114
17978.13 125
17979.40 126
17980.66 102
17981.93 131
17983.20 126
17984.46 131
17985.73 125
17987.00 115
17988.26 122
17989.53 130
17990.80 134
17992.07 116
17993.33 111
17994.60 104
17995.87 109
17997.14 106
17998.40 119
17999.67 110
18000.94 123
18002.21 116
18003.47 112
18004.74 121
18006.01 123
18007.28 112
18008.55 107
18009.81 134
18011.08 117
18012.35 123
18013.62 120
18014.89 141
18016.15 128
18017.42 118
18018.69 128
18019.96 117
18021.23 121
18022.49 112
18023.76 119
18025.03 115
18026.30 105
18027.57 117
18028.84 131
18030.11 118
18031.37 105
18032.64 101
18033.91 130
18035.18 124
18036.45 115
18037.72 119
18038.99 117
18040.26 103
18041.53 94
18042.79 121
18044.06 111
18045.33 116
18046.60 118
18047.87 116
18049.14 107
18050.41 127
18051.68 124
18052.95 125
18054.22 101
18055.49 127
18056.76 111
18058.03 116
18059.30 114
18060.57 127
18061.84 118
18063.11 111
18064.38 114
18065.65 129
18066.92 142
18068.19 126
18069.46 108
18070.73 132
18072.00 120
18073.27 104
18074.54 104
18075.81 111
18077.08 129
18078.35 110
18079.62 118
18080.89 119
18082.16 122
18083.43 122
18084.70 125
18085.97 113
18087.24 117
18088.51 124
18089.78 119
18091.05 135
18092.32 105
18093.59 124
18094.87 113
18096.14 119
18097.41 117
18098.68 115
18099.95 129
18101.22 101
18102.49 127
18103.76 120
18105.03 120
18106.31 103
18107.58 118
18108.85 107
18110.12 136
18111.39 124
18112.66 121
18113.93 118
18115.21 128
18116.48 114
18117.75 132
18119.02 131
18120.29 133
18121.56 120
18122.84 126
18124.11 133
18125.38 119
18126.65 109
18127.92 119
18129.20 113
18130.47 127
18131.74 136
18133.01 108
18134.29 133
18135.56 109
18136.83 129
18138.10 126
18139.38 108
18140.65 105
18141.92 120
18143.19 117
18144.47 110
18145.74 116
18147.01 106
18148.28 110
18149.56 91
18150.83 116
18152.10 121
18153.38 150
18154.65 135
18155.92 130
18157.19 119
18158.47 107
18159.74 115
18161.01 124
18162.29 102
18163.56 110
18164.83 119
18166.11 128
18167.38 111
18168.65 109
18169.93 106
18171.20 106
18172.48 134
18173.75 118
18175.02 121
18176.30 104
18177.57 130
18178.84 123
18180.12 135
18181.39 118
18182.67 120
18183.94 131
18185.21 121
18186.49 122
18187.76 105
18189.04 126
18190.31 130
18191.59 129
18192.86 111
18194.13 107
18195.41 118
18196.68 104
18197.96 141
18199.23 125
18200.51 126
18201.78 129
18203.06 129
18204.33 110
18205.61 120
18206.88 124
18208.16 123
18209.43 110
18210.71 138
18211.98 110
18213.26 123
18214.53 136
18215.81 128
18217.08 111
18218.36 136
18219.63 136
18220.91 106
18222.18 110
18223.46 107
18224.73 126
18226.01 109
18227.28 132
18228.56 108
18229.84 122
18231.11 135
18232.39 121
18233.66 129
18234.94 122
18236.21 137
18237.49 105
18238.77 124
18240.04 113
18241.32 126
18242.59 121
18243.87 127
18245.15 130
18246.42 120
18247.70 125
18248.98 138
18250.25 113
18251.53 128
18252.81 125
18254.08 139
18255.36 120
18256.63 134
18257.91 112
18259.19 125
18260.46 145
18261.74 121
18263.02 129
18264.30 120
18265.57 113
18266.85 124
18268.13 129
18269.40 128
18270.68 118
18271.96 133
18273.23 130
18274.51 116
18275.79 131
18277.07 142
18278.34 135
18279.62 123
18280.90 115
18282.18 139
18283.45 130
18284.73 116
18286.01 125
18287.29 117
18288.56 141
18289.84 109
18291.12 105
18292.40 129
18293.68 119
18294.95 143
18296.23 119
18297.51 107
18298.79 124
18300.07 123
18301.34 127
18302.62 123
18303.90 112
18305.18 120
18306.46 139
18307.74 125
18309.01 121
18310.29 116
18311.57 128
18312.85 131
18314.13 133
18315.41 108
18316.69 122
18317.96 126
18319.24 138
18320.52 143
18321.80 143
18323.08 119
18324.36 113
18325.64 131
18326.92 128
18328.20 106
18329.47 124
18330.75 119
18332.03 116
18333.31 111
18334.59 110
18335.87 144
18337.15 121
18338.43 108
18339.71 130
18340.99 132
18342.27 119
18343.55 128
18344.83 129
18346.11 113
18347.39 136
18348.67 128
18349.95 129
18351.23 129
18352.51 133
18353.79 128
18355.07 121
18356.35 116
18357.63 125
18358.91 115
18360.19 114
18361.47 106
18362.75 124
18364.03 115
18365.31 99
18366.59 126
18367.87 112
18369.15 126
18370.43 139
18371.71 111
18372.99 128
18374.27 134
18375.55 100
18376.83 108
18378.12 111
18379.40 120
18380.68 114
18381.96 135
18383.24 118
18384.52 129
18385.80 119
18387.08 127
18388.36 137
18389.65 96
18390.93 118
18392.21 117
18393.49 130
18394.77 117
18396.05 117
18397.33 106
18398.62 131
18399.90 126
18401.18 117
18402.46 119
18403.74 109
18405.02 107
18406.31 116
18407.59 117
18408.87 118
18410.15 126
18411.43 113
18412.72 114
18414.00 102
18415.28 104
18416.56 122
18417.84 121
18419.13 105
18420.41 115
18421.69 124
18422.97 124
18424.26 119
18425.54 105
18426.82 124
18428.10 107
18429.39 99
18430.67 120
18431.95 132
18433.23 100
18434.52 117
18435.80 123
18437.08 124
18438.37 115
18439.65 109
18440.93 111
18442.22 109
18443.50 128
18444.78 115
18446.06 117
18447.35 103
18448.63 112
18449.91 121
18451.20 130
18452.48 107
18453.76 116
18455.05 117
18456.33 132
18457.62 105
18458.90 138
18460.18 122
18461.47 128
18462.75 116
18464.03 110
18465.32 123
18466.60 97
18467.89 117
18469.17 115
18470.45 121
18471.74 111
18473.02 130
18474.31 122
18475.59 100
18476.88 103
18478.16 113
18479.44 118
18480.73 115
18482.01 110
18483.30 97
18484.58 124
18485.87 119
18487.15 128
18488.44 121
18489.72 114
18491.01 118
18492.29 123
18493.58 129
18494.86 111
18496.15 99
18497.43 124
18498.72 105
18500.00 133
18501.29 131
18502.57 131
18503.86 135
18505.14 109
18506.43 125
18507.71 127
18509.00 133
18510.28 120
18511.57 141
18512.85 117
18514.14 141
18515.42 126
18516.71 128
18518.00 121
18519.28 136
18520.57 116
18521.85 123
18523.14 134
18524.43 118
18525.71 126
18527.00 115
18528.28 139
18529.57 123
18530.86 148
18532.14 129
18533.43 140
18534.71 124
18536.00 116
18537.29 105
18538.57 102
18539.86 110
18541.15 121
18542.43 126
18543.72 87
18545.01 110
18546.29 119
18547.58 130
18548.87 110
18550.15 137
18551.44 102
18552.73 114
18554.01 100
18555.30 135
18556.59 125
18557.88 136
18559.16 145
18560.45 127
18561.74 118
18563.02 93
18564.31 113
18565.60 113
18566.89 127
18568.17 105
18569.46 128
18570.75 112
18572.04 120
18573.32 112
18574.61 130
18575.90 134
18577.19 134
18578.48 136
18579.76 131
18581.05 109
18582.34 123
18583.63 121
18584.92 119
18586.20 115
18587.49 108
18588.78 107
18590.07 97
18591.36 125
18592.64 99
18593.93 133
18595.22 120
18596.51 120
18597.80 129
18599.09 107
18600.38 119
18601.66 120
18602.95 130
18604.24 121
18605.53 127
18606.82 135
18608.11 127
18609.40 130
18610.69 114
18611.98 113
18613.26 127
18614.55 116
18615.84 133
18617.13 128
18618.42 131
18619.71 136
18621.00 126
18622.29 116
18623.58 127
18624.87 115
18626.16 137
18627.45 135
18628.74 134
18630.03 124
18631.32 126
18632.61 126
18633.89 120
18635.18 114
18636.47 105
18637.76 121
18639.05 122
18640.34 117
18641.63 129
18642.92 134
18644.21 133
18645.50 104
18646.79 110
18648.09 111
18649.38 122
18650.67 121
18651.96 113
18653.25 118
18654.54 99
18655.83 115
18657.12 84
18658.41 102
18659.70 113
18660.99 100
18662.28 130
18663.57 125
18664.86 122
18666.15 132
18667.44 110
18668.74 131
18670.03 117
18671.32 109
18672.61 107
18673.90 117
18675.19 95
18676.48 132
18677.77 130
18679.06 124
18680.36 120
18681.65 118
18682.94 131
18684.23 119
18685.52 134
18686.81 103
18688.11 123
18689.40 109
18690.69 113
18691.98 102
18693.27 107
18694.56 105
18695.86 112
18697.15 117
18698.44 113
18699.73 110
18701.02 115
18702.32 123
18703.61 113
18704.90 110
18706.19 137
18707.48 108
18708.78 106
18710.07 116
18711.36 111
18712.65 117
18713.95 108
18715.24 131
18716.53 106
18717.83 104
18719.12 106
18720.41 116
18721.70 125
18723.00 105
18724.29 116
18725.58 101
18726.87 121
18728.17 108
18729.46 109
18730.75 112
18732.05 121
18733.34 111
18734.63 119
18735.93 117
18737.22 108
18738.51 105
18739.81 121
18741.10 114
18742.39 117
18743.69 96
18744.98 107
18746.27 101
18747.57 121
18748.86 106
18750.16 118
18751.45 122
18752.74 107
18754.04 136
18755.33 115
18756.63 111
18757.92 112
18759.21 128
18760.51 122
18761.80 112
18763.10 118
18764.39 114
18765.69 105
18766.98 97
18768.27 110
18769.57 114
18770.86 124
18772.16 117
18773.45 128
18774.75 118
18776.04 130
18777.34 115
18778.63 128
18779.93 120
18781.22 118
18782.52 119
18783.81 120
18785.11 99
18786.40 113
18787.70 98
18788.99 124
18790.29 108
18791.58 109
18792.88 119
18794.17 121
18795.47 128
18796.76 108
18798.06 114
18799.35 105
18800.65 128
18801.94 115
18803.24 118
18804.54 122
18805.83 118
18807.13 128
18808.42 116
18809.72 110
18811.01 110
18812.31 130
18813.61 113
18814.90 124
18816.20 98
18817.49 129
18818.79 121
18820.09 98
18821.38 124
18822.68 118
18823.98 122
18825.27 105
18826.57 97
18827.87 127
18829.16 109
18830.46 118
18831.75 104
18833.05 102
18834.35 115
18835.64 120
18836.94 122
18838.24 127
18839.54 117
18840.83 106
18842.13 110
18843.43 110
18844.72 127
18846.02 140
18847.32 117
18848.61 128
18849.91 115
18851.21 130
18852.51 118
18853.80 119
18855.10 114
18856.40 129
18857.70 87
18858.99 106
18860.29 103
18861.59 124
18862.89 103
18864.18 120
18865.48 126
18866.78 119
18868.08 124
18869.38 118
18870.67 120
18871.97 118
18873.27 112
18874.57 104
18875.87 125
18877.16 113
18878.46 121
18879.76 106
18881.06 144
18882.36 106
18883.66 121
18884.95 107
18886.25 115
18887.55 113
18888.85 138
18890.15 120
18891.45 109
18892.75 135
18894.04 119
18895.34 126
18896.64 101
18897.94 120
18899.24 117
18900.54 107
18901.84 115
18903.14 104
18904.44 115
18905.74 103
18907.03 121
18908.33 113
18909.63 107
18910.93 102
18912.23 125
18913.53 137
18914.83 114
18916.13 128
18917.43 128
18918.73 107
18920.03 126
18921.33 110
18922.63 121
18923.93 131
18925.23 113
18926.53 119
18927.83 124
18929.13 106
18930.43 108
18931.73 117
18933.03 115
18934.33 144
18935.63 119
18936.93 121
18938.23 114
18939.53 132
18940.83 109
18942.13 108
18943.43 115
18944.73 102
18946.03 103
18947.33 109
18948.63 113
18949.93 105
18951.23 109
18952.53 121
18953.84 110
18955.14 102
18956.44 115
18957.74 108
18959.04 111
18960.34 111
18961.64 115
18962.94 101
18964.24 116
18965.54 113
18966.85 117
18968.15 115
18969.45 95
18970.75 122
18972.05 106
18973.35 104
18974.65 110
18975.96 133
18977.26 105
18978.56 105
18979.86 107
18981.16 117
18982.46 105
18983.77 88
18985.07 104
18986.37 105
18987.67 114
18988.97 101
18990.28 113
18991.58 113
18992.88 106
18994.18 111
18995.49 109
18996.79 109
18998.09 113
18999.39 97
19000.69 119
19002.00 109
19003.30 109
19004.60 118
19005.90 120
19007.21 122
19008.51 129
19009.81 106
19011.12 121
19012.42 118
19013.72 106
19015.02 112
19016.33 119
19017.63 113
19018.93 98
19020.24 111
19021.54 107
19022.84 101
19024.15 122
19025.45 100
19026.75 116
19028.06 114
19029.36 134
19030.66 103
19031.97 105
19033.27 114
19034.57 96
19035.88 109
19037.18 117
19038.48 109
19039.79 100
19041.09 112
19042.40 121
19043.70 115
19045.00 108
19046.31 97
19047.61 114
19048.92 107
19050.22 117
19051.52 114
19052.83 117
19054.13 110
19055.44 126
19056.74 114
19058.05 115
19059.35 110
19060.65 100
19061.96 107
19063.26 114
19064.57 96
19065.87 118
19067.18 103
19068.48 121
19069.79 103
19071.09 118
19072.40 101
19073.70 132
19075.01 120
19076.31 121
19077.62 106
19078.92 113
19080.23 107
19081.53 109
19082.84 115
19084.14 96
19085.45 105
19086.75 116
19088.06 109
19089.36 99
19090.67 91
19091.98 107
19093.28 98
19094.59 112
19095.89 113
19097.20 121
19098.50 126
19099.81 114
19101.12 111
19102.42 111
19103.73 113
19105.03 135
19106.34 108
19107.65 109
19108.95 108
19110.26 106
19111.56 104
19112.87 98
19114.18 100
19115.48 122
19116.79 105
19118.10 99
19119.40 118
19120.71 102
19122.02 100
19123.32 112
19124.63 103
19125.94 107
19127.24 111
19128.55 107
19129.86 97
19131.16 113
19132.47 111
19133.78 120
19135.08 116
19136.39 107
19137.70 108
19139.01 107
19140.31 122
19141.62 106
19142.93 120
19144.23 115
19145.54 125
19146.85 124
19148.16 115
19149.46 106
19150.77 96
19152.08 99
19153.39 99
19154.69 121
19156.00 104
19157.31 104
19158.62 109
19159.93 104
19161.23 127
19162.54 110
19163.85 118
19165.16 111
19166.47 128
19167.77 112
19169.08 120
19170.39 105
19171.70 115
19173.01 111
19174.32 117
19175.62 105
19176.93 107
19178.24 97
19179.55 118
19180.86 105
19182.17 122
19183.48 121
19184.78 115
19186.09 103
19187.40 96
19188.71 115
19190.02 99
19191.33 115
19192.64 120
19193.95 118
19195.26 113
19196.56 106
19197.87 109
19199.18 116
19200.49 106
19201.80 121
19203.11 120
19204.42 115
19205.73 117
19207.04 106
19208.35 121
19209.66 112
19210.97 125
19212.28 115
19213.59 98
19214.90 128
19216.21 112
19217.52 137
19218.83 118
19220.14 118
19221.45 101
19222.76 118
19224.07 115
19225.38 101
19226.69 129
19228.00 114
19229.31 113
19230.62 96
19231.93 121
19233.24 112
19234.55 95
19235.86 111
19237.17 121
19238.48 122
19239.79 103
19241.10 124
19242.41 112
19243.72 117
19245.03 114
19246.35 92
19247.66 126
19248.97 110
19250.28 115
19251.59 105
19252.90 122
19254.21 110
19255.52 85
19256.83 106
19258.14 112
19259.46 113
19260.77 94
19262.08 104
19263.39 116
19264.70 119
19266.01 119
19267.32 105
19268.64 102
19269.95 93
19271.26 113
19272.57 109
19273.88 102
19275.20 100
19276.51 107
19277.82 110
19279.13 106
19280.44 112
19281.75 96
19283.07 99
19284.38 110
19285.69 120
19287.00 124
19288.32 104
19289.63 121
19290.94 104
19292.25 125
19293.57 107
19294.88 105
19296.19 104
19297.50 120
19298.82 107
19300.13 95
19301.44 107
19302.75 116
19304.07 96
19305.38 97
19306.69 106
19308.01 108
19309.32 106
19310.63 114
19311.94 106
19313.26 86
19314.57 121
19315.88 125
19317.20 101
19318.51 72
19319.82 121
19321.14 104
19322.45 120
19323.76 104
19325.08 112
19326.39 111
19327.70 98
19329.02 116
19330.33 111
19331.65 114
19332.96 79
19334.27 105
19335.59 111
19336.90 115
19338.22 94
19339.53 116
19340.84 115
19342.16 110
19343.47 106
19344.79 95
19346.10 108
19347.41 81
19348.73 106
19350.04 114
19351.36 111
19352.67 104
19353.99 117
19355.30 112
19356.62 111
19357.93 88
19359.25 117
19360.56 102
19361.87 105
19363.19 97
19364.50 96
19365.82 108
19367.13 99
19368.45 114
19369.76 112
19371.08 94
19372.39 96
19373.71 112
19375.02 115
19376.34 127
19377.66 99
19378.97 113
19380.29 96
19381.60 101
19382.92 115
19384.23 107
19385.55 105
19386.86 91
19388.18 107
19389.50 116
19390.81 113
19392.13 121
19393.44 110
19394.76 98
19396.07 106
19397.39 93
19398.71 115
19400.02 112
19401.34 110
19402.65 94
19403.97 105
19405.29 99
19406.60 109
19407.92 96
19409.24 109
19410.55 102
19411.87 78
19413.19 94
19414.50 110
19415.82 127
19417.14 98
19418.45 119
19419.77 113
19421.09 109
19422.40 96
19423.72 115
19425.04 105
19426.35 92
19427.67 103
19428.99 99
19430.30 99
19431.62 114
19432.94 118
19434.26 122
19435.57 121
19436.89 107
19438.21 126
19439.53 108
19440.84 115
19442.16 113
19443.48 128
19444.80 107
19446.11 122
19447.43 117
19448.75 115
19450.07 118
19451.38 114
19452.70 115
19454.02 95
19455.34 118
19456.66 92
19457.97 127
19459.29 111
19460.61 119
19461.93 97
19463.25 110
19464.57 103
19465.88 101
19467.20 122
19468.52 103
19469.84 130
19471.16 107
19472.48 131
19473.79 124
19475.11 117
19476.43 92
19477.75 115
19479.07 121
19480.39 121
19481.71 106
19483.03 98
19484.34 108
19485.66 107
19486.98 105
19488.30 120
19489.62 109
19490.94 88
19492.26 96
19493.58 104
19494.90 122
19496.22 90
19497.54 128
19498.86 130
19500.18 126
19501.50 115
19502.81 136
19504.13 101
19505.45 114
19506.77 96
19508.09 111
19509.41 136
19510.73 111
19512.05 109
19513.37 89
19514.69 107
19516.01 105
19517.33 117
19518.65 102
19519.97 101
19521.29 109
19522.61 111
19523.93 96
19525.25 106
19526.57 118
19527.89 121
19529.22 98
19530.54 100
19531.86 99
19533.18 105
19534.50 111
19535.82 112
19537.14 109
19538.46 110
19539.78 102
19541.10 105
19542.42 111
19543.74 102
19545.06 109
19546.39 98
19547.71 119
19549.03 112
19550.35 107
19551.67 123
19552.99 88
19554.31 120
19555.63 85
19556.96 121
19558.28 117
19559.60 110
19560.92 106
19562.24 98
19563.56 88
19564.88 106
19566.21 103
19567.53 109
19568.85 110
19570.17 115
19571.49 122
19572.82 105
19574.14 116
19575.46 97
19576.78 114
19578.10 105
19579.43 110
19580.75 117
19582.07 100
19583.39 100
19584.72 116
19586.04 96
19587.36 108
19588.68 99
19590.01 118
19591.33 104
19592.65 94
19593.97 124
19595.30 106
19596.62 129
19597.94 101
19599.26 116
19600.59 88
19601.91 113
19603.23 95
19604.56 118
19605.88 93
19607.20 124
19608.53 99
19609.85 104
19611.17 101
19612.49 110
19613.82 89
19615.14 107
19616.47 131
19617.79 112
19619.11 110
19620.44 120
19621.76 139
19623.08 111
19624.41 103
19625.73 98
19627.05 112
19628.38 122
19629.70 109
19631.03 94
19632.35 96
19633.67 102
19635.00 112
19636.32 99
19637.65 92
19638.97 126
19640.29 118
19641.62 116
19642.94 104
19644.27 115
19645.59 102
19646.92 104
19648.24 109
19649.57 98
19650.89 118
19652.21 93
19653.54 113
19654.86 98
19656.19 111
19657.51 95
19658.84 120
19660.16 114
19661.49 132
19662.81 106
19664.14 105
19665.46 109
19666.79 118
19668.11 107
19669.44 106
19670.76 103
19672.09 133
19673.41 105
19674.74 113
19676.07 106
19677.39 108
19678.72 112
19680.04 103
19681.37 137
19682.69 99
19684.02 112
19685.34 108
19686.67 120
19688.00 110
19689.32 108
19690.65 124
19691.97 112
19693.30 105
19694.63 96
19695.95 122
19697.28 104
19698.60 129
19699.93 125
19701.26 111
19702.58 107
19703.91 115
19705.24 110
19706.56 101
19707.89 112
19709.22 119
19710.54 110
19711.87 105
19713.20 115
19714.52 119
19715.85 105
19717.18 106
19718.50 125
19719.83 98
19721.16 133
19722.48 94
19723.81 118
19725.14 90
19726.47 110
19727.79 102
19729.12 98
19730.45 105
19731.77 125
19733.10 101
19734.43 87
19735.76 101
19737.08 100
19738.41 113
19739.74 104
19741.07 105
19742.39 112
19743.72 120
19745.05 106
19746.38 105
19747.71 101
19749.03 121
19750.36 113
19751.69 109
19753.02 119
19754.35 113
19755.67 112
19757.00 110
19758.33 94
19759.66 125
19760.99 121
19762.31 129
19763.64 119
19764.97 106
19766.30 120
19767.63 86
19768.96 104
19770.29 113
19771.61 131
19772.94 103
19774.27 98
19775.60 103
19776.93 111
19778.26 109
19779.59 111
19780.92 115
19782.25 100
19783.57 103
19784.90 95
19786.23 123
19787.56 115
19788.89 114
19790.22 115
19791.55 125
19792.88 106
19794.21 108
19795.54 110
19796.87 104
19798.20 96
19799.53 124
19800.86 114
19802.19 99
19803.52 93
19804.85 98
19806.18 135
19807.50 98
19808.83 95
19810.16 99
19811.49 109
19812.82 98
19814.15 104
19815.49 121
19816.82 96
19818.15 90
19819.48 96
19820.81 113
19822.14 104
19823.47 121
19824.80 102
19826.13 120
19827.46 94
19828.79 110
19830.12 106
19831.45 117
19832.78 95
19834.11 121
19835.44 103
19836.77 108
19838.10 113
19839.44 115
19840.77 110
19842.10 110
19843.43 127
19844.76 110
19846.09 126
19847.42 107
19848.75 113
19850.08 99
19851.42 111
19852.75 87
19854.08 101
19855.41 105
19856.74 112
19858.07 107
19859.40 87
19860.74 87
19862.07 104
19863.40 106
19864.73 107
19866.06 118
19867.40 95
19868.73 107
19870.06 107
19871.39 109
19872.72 97
19874.06 104
19875.39 121
19876.72 126
19878.05 116
19879.38 117
19880.72 123
19882.05 103
19883.38 105
19884.71 113
19886.05 127
19887.38 114
19888.71 101
19890.04 109
19891.38 107
19892.71 114
19894.04 118
19895.38 112
19896.71 118
19898.04 99
19899.37 122
19900.71 113
19902.04 102
19903.37 115
19904.71 103
19906.04 113
19907.37 97
19908.71 107
19910.04 103
19911.37 101
19912.71 94
19914.04 118
19915.37 101
19916.71 116
19918.04 118
19919.37 118
19920.71 122
19922.04 99
19923.37 95
19924.71 112
19926.04 117
19927.38 112
19928.71 122
19930.04 115
19931.38 124
19932.71 107
19934.05 110
19935.38 90
19936.71 117
19938.05 85
19939.38 112
19940.72 113
19942.05 95
19943.39 101
19944.72 98
19946.06 120
19947.39 109
19948.72 109
19950.06 118
19951.39 128
19952.73 113
19954.06 106
19955.40 109
19956.73 103
19958.07 119
19959.40 125
19960.74 132
19962.07 112
19963.41 104
19964.74 122
19966.08 127
19967.41 107
19968.75 91
19970.08 97
19971.42 128
19972.76 112
19974.09 103
19975.43 100
19976.76 131
19978.10 99
19979.43 110
19980.77 114
19982.10 110
19983.44 113
19984.78 113
19986.11 112
19987.45 82
19988.78 102
19990.12 117
19991.46 118
19992.79 108
19994.13 122
19995.46 115
19996.80 124
19998.14 122
19999.47 100
20000.81 117
20002.15 111
20003.48 126
20004.82 136
20006.16 113
20007.49 107
20008.83 118
20010.17 105
20011.50 111
20012.84 113
20014.18 123
20015.51 107
20016.85 108
20018.19 97
20019.52 114
20020.86 128
20022.20 121
20023.53 106
20024.87 95
20026.21 107
20027.55 108
20028.88 129
20030.22 122
20031.56 121
20032.90 124
20034.23 122
20035.57 119
20036.91 119
20038.25 113
20039.58 136
20040.92 120
20042.26 117
20043.60 115
20044.93 113
20046.27 121
20047.61 99
20048.95 112
20050.29 86
20051.62 109
20052.96 111
20054.30 97
20055.64 114
20056.98 108
20058.32 109
20059.65 126
20060.99 126
20062.33 105
20063.67 119
20065.01 109
20066.35 109
20067.68 109
20069.02 119
20070.36 115
20071.70 109
20073.04 103
20074.38 116
20075.72 123
20077.06 99
20078.40 95
20079.73 95
20081.07 102
20082.41 119
20083.75 103
20085.09 106
20086.43 113
20087.77 114
20089.11 120
20090.45 98
20091.79 98
20093.13 115
20094.47 104
20095.81 120
20097.15 117
20098.48 117
20099.82 109
20101.16 134
20102.50 132
20103.84 111
20105.18 129
20106.52 118
20107.86 107
20109.20 114
20110.54 105
20111.88 131
20113.22 93
20114.56 108
20115.90 119
20117.24 119
20118.58 106
20119.93 108
20121.27 130
20122.61 110
20123.95 116
20125.29 117
20126.63 130
20127.97 123
20129.31 125
20130.65 111
20131.99 124
20133.33 119
20134.67 121
20136.01 114
20137.35 116
20138.69 121
