# Supplementary material for: MALDI-TOF MS typing enables the classification of brewing yeasts of the genus Saccharomyces to major beer styles
Source: PLoS One. 2017 Aug 9;12(8):e0181694. doi: 10.1371/journal.pone.0181694 (PMC5549903; doi:10.1371/journal.pone.0181694)
Supplement: S7 File — The directory includes 90 raw files and was zipped to “.zip”; the folder has three strains with 30 spectra per strain; S1 Text explains the raw files with an example and Table 1 represents the yeast strains used within the experiment. (ZIP) [file pone.0181694.s010.zip › 19-21/30278-69-Lag-Lag-Lag-YPG-18h-E-E_2016-09-27_10_0_B5_1.dat]

1999.34 511
1999.77 480
2000.19 475
2000.61 492
2001.03 525
2001.45 527
2001.88 506
2002.30 428
2002.72 376
2003.14 432
2003.56 457
2003.99 486
2004.41 457
2004.83 409
2005.25 390
2005.68 508
2006.10 502
2006.52 461
2006.94 477
2007.37 487
2007.79 473
2008.21 494
2008.64 448
2009.06 430
2009.48 429
2009.90 438
2010.33 437
2010.75 417
2011.17 426
2011.60 452
2012.02 446
2012.44 470
2012.87 418
2013.29 448
2013.71 408
2014.14 386
2014.56 443
2014.98 435
2015.41 435
2015.83 487
2016.25 436
2016.68 461
2017.10 463
2017.53 467
2017.95 463
2018.37 491
2018.80 494
2019.22 519
2019.65 504
2020.07 525
2020.49 525
2020.92 471
2021.34 450
2021.77 507
2022.19 476
2022.61 516
2023.04 460
2023.46 441
2023.89 441
2024.31 417
2024.74 441
2025.16 418
2025.59 371
2026.01 419
2026.44 428
2026.86 466
2027.29 434
2027.71 457
2028.14 540
2028.56 447
2028.98 472
2029.41 502
2029.84 518
2030.26 488
2030.69 460
2031.11 504
2031.54 496
2031.96 428
2032.39 496
2032.81 483
2033.24 452
2033.66 447
2034.09 408
2034.51 454
2034.94 464
2035.37 452
2035.79 424
2036.22 452
2036.64 509
2037.07 470
2037.49 496
2037.92 464
2038.35 436
2038.77 458
2039.20 483
2039.62 460
2040.05 445
2040.48 458
2040.90 502
2041.33 508
2041.76 449
2042.18 460
2042.61 407
2043.03 404
2043.46 455
2043.89 480
2044.31 419
2044.74 420
2045.17 476
2045.59 472
2046.02 382
2046.45 371
2046.87 423
2047.30 443
2047.73 461
2048.16 411
2048.58 409
2049.01 462
2049.44 460
2049.86 430
2050.29 429
2050.72 439
2051.15 458
2051.57 399
2052.00 458
2052.43 426
2052.86 386
2053.28 440
2053.71 455
2054.14 432
2054.57 401
2054.99 419
2055.42 403
2055.85 435
2056.28 429
2056.70 477
2057.13 472
2057.56 467
2057.99 441
2058.42 470
2058.84 443
2059.27 464
2059.70 510
2060.13 495
2060.56 501
2060.99 484
2061.41 482
2061.84 477
2062.27 481
2062.70 436
2063.13 455
2063.56 507
2063.99 492
2064.41 487
2064.84 554
2065.27 576
2065.70 543
2066.13 504
2066.56 549
2066.99 531
2067.42 498
2067.85 503
2068.27 440
2068.70 443
2069.13 439
2069.56 396
2069.99 394
2070.42 409
2070.85 454
2071.28 438
2071.71 483
2072.14 448
2072.57 413
2073.00 443
2073.43 469
2073.86 461
2074.29 484
2074.72 502
2075.15 485
2075.58 438
2076.01 470
2076.44 488
2076.87 504
2077.30 520
2077.73 493
2078.16 546
2078.59 527
2079.02 443
2079.45 517
2079.88 512
2080.31 477
2080.74 464
2081.17 457
2081.60 450
2082.03 439
2082.46 482
2082.89 456
2083.32 418
2083.75 427
2084.18 494
2084.61 445
2085.04 449
2085.47 404
2085.90 430
2086.34 430
2086.77 481
2087.20 492
2087.63 469
2088.06 488
2088.49 485
2088.92 503
2089.35 434
2089.79 421
2090.22 447
2090.65 506
2091.08 485
2091.51 409
2091.94 403
2092.37 438
2092.81 445
2093.24 448
2093.67 462
2094.10 414
2094.53 414
2094.96 431
2095.40 497
2095.83 453
2096.26 426
2096.69 366
2097.12 435
2097.56 440
2097.99 458
2098.42 448
2098.85 388
2099.29 372
2099.72 415
2100.15 387
2100.58 391
2101.01 395
2101.45 393
2101.88 433
2102.31 374
2102.75 378
2103.18 387
2103.61 412
2104.04 404
2104.48 411
2104.91 420
2105.34 452
2105.77 483
2106.21 431
2106.64 460
2107.07 448
2107.51 461
2107.94 422
2108.37 430
2108.81 437
2109.24 423
2109.67 450
2110.11 460
2110.54 398
2110.97 385
2111.41 444
2111.84 473
2112.27 423
2112.71 393
2113.14 417
2113.58 402
2114.01 442
2114.44 412
2114.88 375
2115.31 435
2115.75 418
2116.18 377
2116.61 394
2117.05 392
2117.48 403
2117.92 404
2118.35 408
2118.78 444
2119.22 441
2119.65 362
2120.09 406
2120.52 441
2120.96 401
2121.39 437
2121.83 487
2122.26 432
2122.69 416
2123.13 441
2123.56 461
2124.00 466
2124.43 485
2124.87 432
2125.30 449
2125.74 445
2126.17 440
2126.61 411
2127.04 402
2127.48 404
2127.91 456
2128.35 442
2128.79 398
2129.22 433
2129.66 437
2130.09 450
2130.53 474
2130.96 470
2131.40 467
2131.83 436
2132.27 509
2132.70 540
2133.14 472
2133.58 445
2134.01 485
2134.45 478
2134.88 469
2135.32 494
2135.76 415
2136.19 464
2136.63 492
2137.06 439
2137.50 431
2137.94 469
2138.37 412
2138.81 432
2139.25 480
2139.68 421
2140.12 484
2140.56 464
2140.99 443
2141.43 423
2141.87 446
2142.30 400
2142.74 410
2143.18 421
2143.61 445
2144.05 421
2144.49 430
2144.92 476
2145.36 462
2145.80 453
2146.23 443
2146.67 452
2147.11 458
2147.55 488
2147.98 473
2148.42 558
2148.86 552
2149.30 556
2149.73 548
2150.17 584
2150.61 552
2151.05 592
2151.48 551
2151.92 513
2152.36 517
2152.80 513
2153.23 584
2153.67 523
2154.11 460
2154.55 497
2154.99 494
2155.42 467
2155.86 462
2156.30 511
2156.74 443
2157.18 432
2157.61 402
2158.05 433
2158.49 408
2158.93 442
2159.37 516
2159.81 501
2160.24 435
2160.68 442
2161.12 455
2161.56 465
2162.00 476
2162.44 464
2162.88 448
2163.32 435
2163.75 447
2164.19 538
2164.63 489
2165.07 544
2165.51 557
2165.95 570
2166.39 592
2166.83 510
2167.27 528
2167.71 529
2168.15 487
2168.59 481
2169.02 488
2169.46 491
2169.90 479
2170.34 472
2170.78 496
2171.22 511
2171.66 497
2172.10 481
2172.54 489
2172.98 549
2173.42 524
2173.86 473
2174.30 503
2174.74 539
2175.18 497
2175.62 524
2176.06 554
2176.50 553
2176.94 497
2177.38 585
2177.82 640
2178.26 638
2178.70 612
2179.14 571
2179.58 624
2180.02 579
2180.47 575
2180.91 577
2181.35 524
2181.79 560
2182.23 480
2182.67 489
2183.11 459
2183.55 467
2183.99 516
2184.43 452
2184.87 459
2185.31 444
2185.76 488
2186.20 479
2186.64 467
2187.08 530
2187.52 526
2187.96 497
2188.40 538
2188.84 542
2189.29 525
2189.73 524
2190.17 495
2190.61 478
2191.05 552
2191.49 537
2191.94 533
2192.38 535
2192.82 523
2193.26 538
2193.70 578
2194.14 596
2194.59 565
2195.03 557
2195.47 527
2195.91 608
2196.36 588
2196.80 573
2197.24 547
2197.68 518
2198.12 513
2198.57 495
2199.01 522
2199.45 549
2199.89 504
2200.34 532
2200.78 519
2201.22 524
2201.66 535
2202.11 538
2202.55 531
2202.99 577
2203.44 577
2203.88 562
2204.32 558
2204.76 602
2205.21 551
2205.65 505
2206.09 558
2206.54 548
2206.98 519
2207.42 535
2207.87 524
2208.31 558
2208.75 589
2209.20 611
2209.64 629
2210.08 551
2210.53 595
2210.97 635
2211.42 544
2211.86 549
2212.30 562
2212.75 551
2213.19 567
2213.63 555
2214.08 522
2214.52 483
2214.97 509
2215.41 534
2215.85 539
2216.30 503
2216.74 549
2217.19 493
2217.63 508
2218.08 490
2218.52 473
2218.97 479
2219.41 513
2219.85 508
2220.30 506
2220.74 525
2221.19 475
2221.63 487
2222.08 572
2222.52 556
2222.97 555
2223.41 614
2223.86 571
2224.30 618
2224.75 651
2225.19 663
2225.64 654
2226.08 600
2226.53 546
2226.97 573
2227.42 637
2227.86 630
2228.31 598
2228.75 617
2229.20 569
2229.65 639
2230.09 636
2230.54 632
2230.98 664
2231.43 661
2231.87 632
2232.32 654
2232.76 652
2233.21 707
2233.66 686
2234.10 714
2234.55 677
2234.99 666
2235.44 716
2235.89 723
2236.33 700
2236.78 642
2237.23 634
2237.67 628
2238.12 604
2238.56 603
2239.01 613
2239.46 585
2239.90 545
2240.35 555
2240.80 550
2241.24 500
2241.69 538
2242.14 534
2242.58 519
2243.03 462
2243.48 487
2243.93 476
2244.37 456
2244.82 480
2245.27 457
2245.71 479
2246.16 463
2246.61 455
2247.05 462
2247.50 539
2247.95 495
2248.40 486
2248.84 500
2249.29 536
2249.74 514
2250.19 553
2250.63 596
2251.08 534
2251.53 553
2251.98 545
2252.43 581
2252.87 611
2253.32 599
2253.77 613
2254.22 521
2254.66 498
2255.11 468
2255.56 497
2256.01 437
2256.46 454
2256.91 468
2257.35 507
2257.80 530
2258.25 501
2258.70 484
2259.15 502
2259.60 513
2260.04 513
2260.49 460
2260.94 460
2261.39 509
2261.84 587
2262.29 584
2262.74 518
2263.19 534
2263.63 576
2264.08 552
2264.53 529
2264.98 622
2265.43 584
2265.88 607
2266.33 580
2266.78 624
2267.23 630
2267.68 551
2268.13 560
2268.58 628
2269.02 611
2269.47 628
2269.92 666
2270.37 689
2270.82 636
2271.27 693
2271.72 719
2272.17 702
2272.62 720
2273.07 670
2273.52 663
2273.97 689
2274.42 655
2274.87 675
2275.32 694
2275.77 687
2276.22 652
2276.67 630
2277.12 601
2277.57 648
2278.02 621
2278.47 570
2278.92 585
2279.37 550
2279.82 514
2280.27 586
2280.73 552
2281.18 553
2281.63 542
2282.08 538
2282.53 548
2282.98 579
2283.43 605
2283.88 573
2284.33 508
2284.78 501
2285.23 492
2285.68 515
2286.14 512
2286.59 480
2287.04 535
2287.49 554
2287.94 553
2288.39 545
2288.84 653
2289.30 726
2289.75 708
2290.20 703
2290.65 719
2291.10 736
2291.55 788
2292.00 826
2292.46 813
2292.91 771
2293.36 858
2293.81 855
2294.26 851
2294.72 838
2295.17 814
2295.62 802
2296.07 811
2296.52 743
2296.98 667
2297.43 669
2297.88 697
2298.33 673
2298.79 614
2299.24 574
2299.69 558
2300.14 555
2300.60 561
2301.05 571
2301.50 532
2301.95 533
2302.41 542
2302.86 530
2303.31 539
2303.76 525
2304.22 539
2304.67 507
2305.12 512
2305.58 532
2306.03 560
2306.48 560
2306.94 535
2307.39 556
2307.84 563
2308.30 582
2308.75 654
2309.20 634
2309.66 648
2310.11 612
2310.56 588
2311.02 691
2311.47 648
2311.92 623
2312.38 633
2312.83 614
2313.28 649
2313.74 578
2314.19 585
2314.65 581
2315.10 575
2315.55 605
2316.01 609
2316.46 561
2316.92 559
2317.37 583
2317.83 610
2318.28 595
2318.73 560
2319.19 565
2319.64 624
2320.10 609
2320.55 651
2321.01 646
2321.46 694
2321.92 668
2322.37 657
2322.82 693
2323.28 713
2323.73 694
2324.19 727
2324.64 747
2325.10 754
2325.55 663
2326.01 719
2326.46 722
2326.92 713
2327.37 660
2327.83 661
2328.29 649
2328.74 642
2329.20 582
2329.65 600
2330.11 670
2330.56 589
2331.02 573
2331.47 585
2331.93 566
2332.38 542
2332.84 590
2333.30 561
2333.75 550
2334.21 509
2334.66 488
2335.12 530
2335.58 493
2336.03 516
2336.49 547
2336.94 509
2337.40 507
2337.86 537
2338.31 511
2338.77 504
2339.22 547
2339.68 617
2340.14 578
2340.59 527
2341.05 594
2341.51 551
2341.96 560
2342.42 595
2342.88 634
2343.33 590
2343.79 602
2344.25 631
2344.70 609
2345.16 556
2345.62 566
2346.08 572
2346.53 588
2346.99 625
2347.45 631
2347.90 604
2348.36 614
2348.82 616
2349.28 580
2349.73 614
2350.19 606
2350.65 587
2351.11 606
2351.56 615
2352.02 580
2352.48 544
2352.94 531
2353.39 594
2353.85 477
2354.31 474
2354.77 493
2355.22 550
2355.68 546
2356.14 491
2356.60 579
2357.06 514
2357.51 513
2357.97 539
2358.43 531
2358.89 516
2359.35 578
2359.81 585
2360.26 589
2360.72 554
2361.18 602
2361.64 626
2362.10 615
2362.56 634
2363.02 667
2363.47 668
2363.93 678
2364.39 649
2364.85 625
2365.31 635
2365.77 624
2366.23 689
2366.69 678
2367.15 690
2367.60 659
2368.06 678
2368.52 648
2368.98 601
2369.44 570
2369.90 590
2370.36 539
2370.82 521
2371.28 561
2371.74 574
2372.20 513
2372.66 528
2373.12 483
2373.58 524
2374.04 516
2374.50 531
2374.96 486
2375.42 455
2375.88 513
2376.34 502
2376.80 518
2377.26 500
2377.72 515
2378.18 485
2378.64 493
2379.10 541
2379.56 513
2380.02 508
2380.48 531
2380.94 546
2381.40 578
2381.86 578
2382.32 563
2382.78 575
2383.24 629
2383.70 550
2384.16 532
2384.62 583
2385.08 575
2385.54 562
2386.00 534
2386.47 541
2386.93 550
2387.39 531
2387.85 526
2388.31 546
2388.77 528
2389.23 532
2389.69 517
2390.15 495
2390.62 588
2391.08 514
2391.54 573
2392.00 577
2392.46 571
2392.92 532
2393.38 513
2393.85 501
2394.31 536
2394.77 548
2395.23 577
2395.69 566
2396.16 562
2396.62 545
2397.08 537
2397.54 550
2398.00 578
2398.47 565
2398.93 518
2399.39 542
2399.85 597
2400.31 537
2400.78 601
2401.24 592
2401.70 596
2402.16 539
2402.63 544
2403.09 503
2403.55 508
2404.01 515
2404.48 543
2404.94 524
2405.40 451
2405.86 484
2406.33 485
2406.79 486
2407.25 459
2407.72 492
2408.18 486
2408.64 501
2409.11 524
2409.57 557
2410.03 532
2410.49 520
2410.96 525
2411.42 526
2411.88 550
2412.35 515
2412.81 466
2413.28 503
2413.74 504
2414.20 499
2414.67 528
2415.13 564
2415.59 511
2416.06 502
2416.52 491
2416.98 556
2417.45 547
2417.91 562
2418.38 622
2418.84 589
2419.30 564
2419.77 583
2420.23 624
2420.70 594
2421.16 583
2421.63 611
2422.09 628
2422.55 576
2423.02 607
2423.48 572
2423.95 626
2424.41 542
2424.88 548
2425.34 579
2425.81 602
2426.27 581
2426.74 587
2427.20 535
2427.67 479
2428.13 519
2428.60 502
2429.06 492
2429.53 474
2429.99 480
2430.46 508
2430.92 517
2431.39 487
2431.85 522
2432.32 491
2432.78 528
2433.25 502
2433.71 513
2434.18 543
2434.64 549
2435.11 507
2435.58 502
2436.04 539
2436.51 566
2436.97 534
2437.44 558
2437.90 650
2438.37 630
2438.84 651
2439.30 630
2439.77 643
2440.23 622
2440.70 687
2441.17 641
2441.63 614
2442.10 655
2442.57 627
2443.03 631
2443.50 649
2443.96 625
2444.43 570
2444.90 571
2445.36 569
2445.83 537
2446.30 544
2446.76 572
2447.23 589
2447.70 580
2448.16 600
2448.63 591
2449.10 568
2449.57 535
2450.03 525
2450.50 479
2450.97 481
2451.43 477
2451.90 555
2452.37 522
2452.84 496
2453.30 550
2453.77 493
2454.24 490
2454.71 506
2455.17 443
2455.64 470
2456.11 501
2456.58 497
2457.04 546
2457.51 471
2457.98 502
2458.45 555
2458.91 518
2459.38 507
2459.85 501
2460.32 547
2460.79 535
2461.25 489
2461.72 519
2462.19 514
2462.66 503
2463.13 512
2463.60 480
2464.06 529
2464.53 520
2465.00 522
2465.47 519
2465.94 551
2466.41 603
2466.87 517
2467.34 538
2467.81 527
2468.28 522
2468.75 497
2469.22 546
2469.69 519
2470.16 564
2470.63 540
2471.09 567
2471.56 500
2472.03 460
2472.50 505
2472.97 539
2473.44 484
2473.91 472
2474.38 499
2474.85 537
2475.32 492
2475.79 534
2476.26 591
2476.73 555
2477.20 508
2477.67 549
2478.14 535
2478.60 481
2479.07 528
2479.54 538
2480.01 559
2480.48 569
2480.95 534
2481.42 504
2481.89 514
2482.36 486
2482.83 469
2483.30 544
2483.77 527
2484.25 504
2484.72 511
2485.19 535
2485.66 523
2486.13 554
2486.60 549
2487.07 487
2487.54 552
2488.01 579
2488.48 538
2488.95 510
2489.42 523
2489.89 575
2490.36 561
2490.83 522
2491.30 549
2491.78 513
2492.25 553
2492.72 569
2493.19 558
2493.66 587
2494.13 561
2494.60 522
2495.07 531
2495.55 585
2496.02 563
2496.49 531
2496.96 553
2497.43 574
2497.90 594
2498.37 537
2498.85 535
2499.32 527
2499.79 523
2500.26 524
2500.73 532
2501.20 485
2501.68 471
2502.15 504
2502.62 520
2503.09 507
2503.56 495
2504.04 507
2504.51 448
2504.98 534
2505.45 560
2505.93 562
2506.40 547
2506.87 549
2507.34 528
2507.82 517
2508.29 571
2508.76 617
2509.23 587
2509.71 545
2510.18 604
2510.65 635
2511.12 715
2511.60 640
2512.07 676
2512.54 665
2513.02 678
2513.49 700
2513.96 686
2514.44 624
2514.91 603
2515.38 593
2515.85 612
2516.33 592
2516.80 569
2517.27 567
2517.75 534
2518.22 593
2518.70 562
2519.17 593
2519.64 565
2520.12 521
2520.59 560
2521.06 543
2521.54 552
2522.01 507
2522.49 493
2522.96 544
2523.43 564
2523.91 564
2524.38 599
2524.86 535
2525.33 557
2525.80 531
2526.28 523
2526.75 509
2527.23 559
2527.70 594
2528.18 536
2528.65 540
2529.12 525
2529.60 501
2530.07 588
2530.55 546
2531.02 561
2531.50 560
2531.97 523
2532.45 514
2532.92 543
2533.40 557
2533.87 563
2534.35 550
2534.82 601
2535.30 597
2535.77 583
2536.25 582
2536.72 572
2537.20 553
2537.67 563
2538.15 596
2538.62 551
2539.10 584
2539.57 577
2540.05 536
2540.53 582
2541.00 605
2541.48 605
2541.95 587
2542.43 543
2542.90 571
2543.38 584
2543.86 568
2544.33 511
2544.81 573
2545.28 594
2545.76 591
2546.24 583
2546.71 626
2547.19 650
2547.66 640
2548.14 685
2548.62 692
2549.09 730
2549.57 778
2550.05 758
2550.52 790
2551.00 741
2551.48 699
2551.95 685
2552.43 722
2552.91 680
2553.38 626
2553.86 657
2554.34 660
2554.81 721
2555.29 665
2555.77 670
2556.24 628
2556.72 639
2557.20 590
2557.68 624
2558.15 625
2558.63 579
2559.11 648
2559.58 619
2560.06 624
2560.54 550
2561.02 606
2561.49 532
2561.97 539
2562.45 556
2562.93 554
2563.41 591
2563.88 526
2564.36 501
2564.84 543
2565.32 580
2565.79 588
2566.27 535
2566.75 525
2567.23 538
2567.71 551
2568.18 563
2568.66 581
2569.14 520
2569.62 507
2570.10 562
2570.58 540
2571.05 518
2571.53 515
2572.01 522
2572.49 509
2572.97 507
2573.45 547
2573.93 562
2574.40 536
2574.88 500
2575.36 544
2575.84 562
2576.32 617
2576.80 543
2577.28 517
2577.76 499
2578.24 536
2578.72 524
2579.19 526
2579.67 562
2580.15 580
2580.63 592
2581.11 525
2581.59 505
2582.07 545
2582.55 556
2583.03 485
2583.51 526
2583.99 544
2584.47 557
2584.95 557
2585.43 572
2585.91 570
2586.39 521
2586.87 500
2587.35 549
2587.83 540
2588.31 604
2588.79 577
2589.27 562
2589.75 533
2590.23 533
2590.71 587
2591.19 581
2591.67 588
2592.15 522
2592.63 504
2593.11 525
2593.59 523
2594.07 524
2594.55 479
2595.03 516
2595.51 477
2595.99 504
2596.47 475
2596.96 506
2597.44 491
2597.92 511
2598.40 498
2598.88 494
2599.36 505
2599.84 487
2600.32 543
2600.80 569
2601.28 505
2601.77 490
2602.25 545
2602.73 548
2603.21 502
2603.69 537
2604.17 505
2604.65 499
2605.14 555
2605.62 588
2606.10 624
2606.58 612
2607.06 634
2607.54 627
2608.03 521
2608.51 577
2608.99 571
2609.47 584
2609.95 620
2610.44 594
2610.92 591
2611.40 603
2611.88 557
2612.37 509
2612.85 583
2613.33 618
2613.81 538
2614.29 535
2614.78 544
2615.26 549
2615.74 539
2616.22 506
2616.71 557
2617.19 511
2617.67 525
2618.16 545
2618.64 514
2619.12 495
2619.60 513
2620.09 525
2620.57 535
2621.05 564
2621.54 531
2622.02 586
2622.50 543
2622.99 551
2623.47 497
2623.95 544
2624.44 537
2624.92 517
2625.40 540
2625.89 618
2626.37 561
2626.85 545
2627.34 535
2627.82 520
2628.30 492
2628.79 564
2629.27 539
2629.76 539
2630.24 601
2630.72 587
2631.21 559
2631.69 579
2632.18 583
2632.66 586
2633.14 581
2633.63 600
2634.11 549
2634.60 530
2635.08 556
2635.57 569
2636.05 558
2636.53 512
2637.02 552
2637.50 573
2637.99 551
2638.47 575
2638.96 527
2639.44 535
2639.93 536
2640.41 541
2640.90 569
2641.38 571
2641.87 569
2642.35 612
2642.84 550
2643.32 494
2643.81 560
2644.29 544
2644.78 497
2645.26 537
2645.75 539
2646.23 488
2646.72 504
2647.20 637
2647.69 642
2648.18 544
2648.66 506
2649.15 499
2649.63 533
2650.12 573
2650.60 569
2651.09 542
2651.58 558
2652.06 582
2652.55 602
2653.03 563
2653.52 564
2654.01 593
2654.49 590
2654.98 618
2655.46 588
2655.95 594
2656.44 614
2656.92 587
2657.41 535
2657.90 560
2658.38 607
2658.87 600
2659.36 550
2659.84 582
2660.33 630
2660.82 648
2661.30 631
2661.79 590
2662.28 599
2662.76 581
2663.25 567
2663.74 567
2664.22 540
2664.71 607
2665.20 600
2665.68 590
2666.17 504
2666.66 594
2667.15 580
2667.63 543
2668.12 562
2668.61 530
2669.10 571
2669.58 584
2670.07 609
2670.56 611
2671.05 652
2671.53 657
2672.02 656
2672.51 727
2673.00 743
2673.48 733
2673.97 724
2674.46 773
2674.95 767
2675.44 791
2675.92 756
2676.41 661
2676.90 696
2677.39 702
2677.88 701
2678.37 658
2678.85 619
2679.34 619
2679.83 700
2680.32 716
2680.81 660
2681.30 643
2681.79 634
2682.27 644
2682.76 600
2683.25 691
2683.74 675
2684.23 645
2684.72 592
2685.21 604
2685.70 594
2686.18 603
2686.67 529
2687.16 568
2687.65 519
2688.14 573
2688.63 550
2689.12 519
2689.61 528
2690.10 565
2690.59 577
2691.08 592
2691.57 640
2692.06 602
2692.55 643
2693.04 602
2693.53 659
2694.02 614
2694.51 625
2694.99 626
2695.48 672
2695.97 644
2696.46 650
2696.95 688
2697.44 647
2697.93 652
2698.42 630
2698.92 668
2699.41 646
2699.90 625
2700.39 666
2700.88 666
2701.37 678
2701.86 680
2702.35 664
2702.84 619
2703.33 638
2703.82 667
2704.31 676
2704.80 591
2705.29 558
2705.78 669
2706.27 527
2706.76 582
2707.25 573
2707.75 618
2708.24 515
2708.73 529
2709.22 596
2709.71 663
2710.20 603
2710.69 603
2711.18 546
2711.68 549
2712.17 548
2712.66 524
2713.15 560
2713.64 556
2714.13 576
2714.62 517
2715.12 565
2715.61 539
2716.10 602
2716.59 579
2717.08 532
2717.57 528
2718.07 574
2718.56 543
2719.05 518
2719.54 575
2720.03 578
2720.53 650
2721.02 654
2721.51 568
2722.00 623
2722.50 622
2722.99 640
2723.48 608
2723.97 639
2724.47 625
2724.96 665
2725.45 676
2725.94 618
2726.44 598
2726.93 596
2727.42 554
2727.91 604
2728.41 627
2728.90 571
2729.39 583
2729.89 575
2730.38 600
2730.87 685
2731.37 699
2731.86 713
2732.35 648
2732.84 671
2733.34 676
2733.83 680
2734.32 709
2734.82 715
2735.31 688
2735.81 685
2736.30 703
2736.79 682
2737.29 667
2737.78 688
2738.27 672
2738.77 681
2739.26 653
2739.75 645
2740.25 652
2740.74 627
2741.24 608
2741.73 578
2742.22 591
2742.72 556
2743.21 564
2743.71 618
2744.20 596
2744.70 582
2745.19 590
2745.68 572
2746.18 531
2746.67 552
2747.17 594
2747.66 569
2748.16 549
2748.65 613
2749.15 540
2749.64 535
2750.14 531
2750.63 568
2751.13 591
2751.62 595
2752.12 532
2752.61 543
2753.11 612
2753.60 569
2754.10 567
2754.59 555
2755.09 501
2755.58 592
2756.08 613
2756.57 544
2757.07 573
2757.56 592
2758.06 641
2758.56 645
2759.05 620
2759.55 561
2760.04 596
2760.54 573
2761.03 579
2761.53 589
2762.03 622
2762.52 583
2763.02 525
2763.51 580
2764.01 628
2764.51 595
2765.00 596
2765.50 544
2765.99 600
2766.49 552
2766.99 557
2767.48 627
2767.98 567
2768.48 523
2768.97 576
2769.47 605
2769.97 519
2770.46 554
2770.96 572
2771.46 560
2771.95 572
2772.45 564
2772.95 574
2773.44 576
2773.94 583
2774.44 612
2774.93 605
2775.43 609
2775.93 600
2776.43 582
2776.92 551
2777.42 535
2777.92 569
2778.41 590
2778.91 653
2779.41 602
2779.91 611
2780.40 573
2780.90 640
2781.40 648
2781.90 581
2782.39 570
2782.89 574
2783.39 563
2783.89 567
2784.39 607
2784.88 621
2785.38 646
2785.88 652
2786.38 712
2786.88 654
2787.37 643
2787.87 634
2788.37 636
2788.87 631
2789.37 636
2789.87 626
2790.36 577
2790.86 593
2791.36 631
2791.86 634
2792.36 623
2792.86 606
2793.36 607
2793.85 625
2794.35 615
2794.85 627
2795.35 648
2795.85 683
2796.35 657
2796.85 762
2797.35 740
2797.85 722
2798.34 755
2798.84 750
2799.34 702
2799.84 663
2800.34 617
2800.84 665
2801.34 657
2801.84 671
2802.34 623
2802.84 602
2803.34 607
2803.84 619
2804.34 618
2804.84 617
2805.34 653
2805.84 622
2806.34 654
2806.84 647
2807.34 759
2807.84 746
2808.34 720
2808.84 753
2809.34 757
2809.84 782
2810.34 754
2810.84 717
2811.34 700
2811.84 710
2812.34 714
2812.84 741
2813.34 741
2813.84 780
2814.34 739
2814.84 644
2815.34 703
2815.84 714
2816.34 744
2816.84 719
2817.34 748
2817.85 689
2818.35 642
2818.85 644
2819.35 631
2819.85 667
2820.35 638
2820.85 657
2821.35 651
2821.85 631
2822.35 609
2822.86 555
2823.36 567
2823.86 581
2824.36 621
2824.86 592
2825.36 649
2825.87 617
2826.37 523
2826.87 573
2827.37 599
2827.87 559
2828.37 598
2828.88 607
2829.38 612
2829.88 547
2830.38 607
2830.88 597
2831.39 626
2831.89 663
2832.39 619
2832.89 644
2833.39 604
2833.90 625
2834.40 663
2834.90 584
2835.40 576
2835.91 638
2836.41 647
2836.91 640
2837.41 586
2837.92 603
2838.42 683
2838.92 672
2839.42 643
2839.93 685
2840.43 589
2840.93 653
2841.44 613
2841.94 604
2842.44 618
2842.95 560
2843.45 595
2843.95 590
2844.45 556
2844.96 564
2845.46 607
2845.96 593
2846.47 647
2846.97 677
2847.48 616
2847.98 623
2848.48 623
2848.99 646
2849.49 618
2849.99 605
2850.50 584
2851.00 617
2851.50 644
2852.01 592
2852.51 563
2853.02 588
2853.52 599
2854.02 539
2854.53 542
2855.03 595
2855.54 598
2856.04 596
2856.55 580
2857.05 646
2857.55 652
2858.06 665
2858.56 648
2859.07 658
2859.57 657
2860.08 686
2860.58 702
2861.09 652
2861.59 755
2862.10 714
2862.60 664
2863.11 658
2863.61 693
2864.12 652
2864.62 676
2865.13 622
2865.63 637
2866.14 634
2866.64 670
2867.15 594
2867.65 649
2868.16 619
2868.66 623
2869.17 640
2869.67 641
2870.18 660
2870.68 634
2871.19 639
2871.69 619
2872.20 641
2872.71 665
2873.21 620
2873.72 620
2874.22 644
2874.73 672
2875.24 650
2875.74 674
2876.25 709
2876.75 689
2877.26 597
2877.77 606
2878.27 591
2878.78 578
2879.28 521
2879.79 623
2880.30 609
2880.80 593
2881.31 616
2881.82 634
2882.32 644
2882.83 602
2883.34 632
2883.84 672
2884.35 665
2884.86 681
2885.36 759
2885.87 779
2886.38 763
2886.88 785
2887.39 865
2887.90 887
2888.41 872
2888.91 887
2889.42 880
2889.93 834
2890.43 809
2890.94 808
2891.45 867
2891.96 844
2892.46 753
2892.97 764
2893.48 747
2893.99 769
2894.49 764
2895.00 801
2895.51 832
2896.02 799
2896.53 790
2897.03 762
2897.54 704
2898.05 676
2898.56 684
2899.07 713
2899.57 723
2900.08 709
2900.59 731
2901.10 761
2901.61 741
2902.11 781
2902.62 733
2903.13 769
2903.64 715
2904.15 774
2904.66 799
2905.16 745
2905.67 787
2906.18 710
2906.69 710
2907.20 678
2907.71 656
2908.22 679
2908.73 676
2909.24 639
2909.74 657
2910.25 666
2910.76 648
2911.27 589
2911.78 595
2912.29 672
2912.80 643
2913.31 583
2913.82 709
2914.33 606
2914.84 638
2915.35 642
2915.86 658
2916.36 647
2916.87 591
2917.38 705
2917.89 732
2918.40 669
2918.91 711
2919.42 730
2919.93 746
2920.44 725
2920.95 733
2921.46 827
2921.97 736
2922.48 763
2922.99 731
2923.50 778
2924.01 809
2924.52 809
2925.03 820
2925.54 788
2926.05 782
2926.57 793
2927.08 741
2927.59 751
2928.10 672
2928.61 748
2929.12 654
2929.63 649
2930.14 683
2930.65 621
2931.16 616
2931.67 590
2932.18 576
2932.69 628
2933.20 620
2933.72 629
2934.23 588
2934.74 601
2935.25 665
2935.76 625
2936.27 613
2936.78 665
2937.29 589
2937.81 662
2938.32 696
2938.83 708
2939.34 674
2939.85 714
2940.36 736
2940.88 757
2941.39 733
2941.90 751
2942.41 742
2942.92 875
2943.43 840
2943.95 743
2944.46 811
2944.97 853
2945.48 863
2945.99 896
2946.51 864
2947.02 852
2947.53 785
2948.04 735
2948.56 765
2949.07 755
2949.58 720
2950.09 661
2950.61 640
2951.12 653
2951.63 619
2952.14 640
2952.66 619
2953.17 621
2953.68 634
2954.19 616
2954.71 586
2955.22 548
2955.73 598
2956.25 641
2956.76 626
2957.27 592
2957.79 650
2958.30 619
2958.81 628
2959.33 665
2959.84 689
2960.35 673
2960.87 681
2961.38 651
2961.89 662
2962.41 604
2962.92 633
2963.43 683
2963.95 673
2964.46 663
2964.97 647
2965.49 692
2966.00 708
2966.52 654
2967.03 649
2967.54 601
2968.06 695
2968.57 713
2969.09 713
2969.60 708
2970.12 699
2970.63 697
2971.14 663
2971.66 673
2972.17 662
2972.69 652
2973.20 647
2973.72 753
2974.23 713
2974.75 689
2975.26 724
2975.77 724
2976.29 764
2976.80 753
2977.32 783
2977.83 758
2978.35 760
2978.86 796
2979.38 823
2979.89 782
2980.41 832
2980.92 799
2981.44 843
2981.95 875
2982.47 830
2982.99 791
2983.50 821
2984.02 817
2984.53 813
2985.05 801
2985.56 799
2986.08 859
2986.59 818
2987.11 881
2987.63 885
2988.14 888
2988.66 927
2989.17 896
2989.69 857
2990.20 859
2990.72 837
2991.24 805
2991.75 797
2992.27 867
2992.79 882
2993.30 806
2993.82 866
2994.33 901
2994.85 872
2995.37 951
2995.88 959
2996.40 1033
2996.92 993
2997.43 1042
2997.95 1083
2998.47 1116
2998.98 1126
2999.50 1170
3000.02 1233
3000.53 1183
3001.05 1155
3001.57 1246
3002.08 1274
3002.60 1477
3003.12 1702
3003.64 1956
3004.15 2311
3004.67 2492
3005.19 2525
3005.70 2692
3006.22 2812
3006.74 2734
3007.26 2677
3007.77 2395
3008.29 2122
3008.81 1842
3009.33 1665
3009.84 1438
3010.36 1300
3010.88 1173
3011.40 1104
3011.92 1040
3012.43 1024
3012.95 952
3013.47 958
3013.99 946
3014.50 904
3015.02 970
3015.54 934
3016.06 1024
3016.58 919
3017.10 964
3017.61 873
3018.13 874
3018.65 895
3019.17 895
3019.69 994
3020.21 970
3020.73 928
3021.24 903
3021.76 827
3022.28 903
3022.80 921
3023.32 917
3023.84 919
3024.36 958
3024.88 931
3025.39 914
3025.91 926
3026.43 961
3026.95 881
3027.47 853
3027.99 820
3028.51 880
3029.03 802
3029.55 779
3030.07 806
3030.59 778
3031.11 800
3031.63 787
3032.15 784
3032.66 779
3033.18 813
3033.70 775
3034.22 740
3034.74 766
3035.26 760
3035.78 777
3036.30 848
3036.82 794
3037.34 775
3037.86 753
3038.38 813
3038.90 815
3039.42 752
3039.94 794
3040.46 759
3040.98 727
3041.51 753
3042.03 738
3042.55 718
3043.07 697
3043.59 782
3044.11 720
3044.63 725
3045.15 715
3045.67 714
3046.19 717
3046.71 730
3047.23 731
3047.75 796
3048.27 795
3048.79 751
3049.32 692
3049.84 717
3050.36 697
3050.88 735
3051.40 755
3051.92 710
3052.44 698
3052.96 703
3053.49 679
3054.01 729
3054.53 691
3055.05 658
3055.57 718
3056.09 744
3056.62 715
3057.14 714
3057.66 757
3058.18 729
3058.70 712
3059.22 736
3059.75 750
3060.27 832
3060.79 686
3061.31 675
3061.83 754
3062.36 764
3062.88 771
3063.40 774
3063.92 798
3064.45 846
3064.97 839
3065.49 805
3066.01 851
3066.54 901
3067.06 939
3067.58 972
3068.10 925
3068.63 963
3069.15 973
3069.67 961
3070.19 924
3070.72 945
3071.24 932
3071.76 972
3072.29 919
3072.81 839
3073.33 835
3073.85 869
3074.38 877
3074.90 949
3075.42 918
3075.95 954
3076.47 932
3076.99 981
3077.52 1063
3078.04 1133
3078.57 1251
3079.09 1291
3079.61 1218
3080.14 1227
3080.66 1243
3081.18 1249
3081.71 1332
3082.23 1233
3082.76 1164
3083.28 1138
3083.80 1161
3084.33 1189
3084.85 1088
3085.38 1147
3085.90 1081
3086.42 1010
3086.95 1052
3087.47 1187
3088.00 1301
3088.52 1412
3089.05 1517
3089.57 1690
3090.09 1632
3090.62 1849
3091.14 1952
3091.67 1872
3092.19 1760
3092.72 1777
3093.24 1626
3093.77 1509
3094.29 1516
3094.82 1545
3095.34 1504
3095.87 1505
3096.39 1406
3096.92 1488
3097.44 1527
3097.97 1481
3098.49 1524
3099.02 1589
3099.54 1545
3100.07 1679
3100.59 1935
3101.12 2153
3101.64 2477
3102.17 2897
3102.70 3440
3103.22 3540
3103.75 3675
3104.27 3746
3104.80 3615
3105.32 3406
3105.85 3137
3106.38 2733
3106.90 2480
3107.43 2029
3107.95 1780
3108.48 1622
3109.01 1474
3109.53 1366
3110.06 1235
3110.58 1168
3111.11 1134
3111.64 1054
3112.16 1071
3112.69 1091
3113.22 1069
3113.74 1081
3114.27 1103
3114.80 1061
3115.32 920
3115.85 921
3116.38 923
3116.90 920
3117.43 882
3117.96 870
3118.48 950
3119.01 981
3119.54 946
3120.06 974
3120.59 1008
3121.12 1111
3121.65 1090
3122.17 1121
3122.70 1093
3123.23 1114
3123.76 1112
3124.28 1163
3124.81 1026
3125.34 1050
3125.87 976
3126.39 1069
3126.92 924
3127.45 909
3127.98 895
3128.50 820
3129.03 838
3129.56 828
3130.09 849
3130.62 786
3131.14 780
3131.67 777
3132.20 794
3132.73 846
3133.26 846
3133.78 850
3134.31 811
3134.84 832
3135.37 790
3135.90 810
3136.43 853
3136.95 814
3137.48 829
3138.01 783
3138.54 821
3139.07 781
3139.60 776
3140.13 782
3140.65 759
3141.18 781
3141.71 719
3142.24 787
3142.77 711
3143.30 745
3143.83 689
3144.36 725
3144.89 781
3145.42 777
3145.94 876
3146.47 805
3147.00 817
3147.53 844
3148.06 839
3148.59 827
3149.12 774
3149.65 807
3150.18 813
3150.71 858
3151.24 806
3151.77 776
3152.30 788
3152.83 772
3153.36 765
3153.89 766
3154.42 723
3154.95 765
3155.48 744
3156.01 751
3156.54 716
3157.07 763
3157.60 733
3158.13 766
3158.66 811
3159.19 775
3159.72 693
3160.25 767
3160.78 758
3161.31 688
3161.84 718
3162.37 735
3162.90 743
3163.43 757
3163.97 724
3164.50 688
3165.03 811
3165.56 709
3166.09 723
3166.62 747
3167.15 715
3167.68 734
3168.21 724
3168.74 736
3169.28 702
3169.81 654
3170.34 692
3170.87 756
3171.40 687
3171.93 695
3172.46 758
3172.99 769
3173.53 774
3174.06 759
3174.59 790
3175.12 775
3175.65 754
3176.18 750
3176.72 713
3177.25 747
3177.78 791
3178.31 702
3178.84 720
3179.38 731
3179.91 752
3180.44 727
3180.97 668
3181.50 685
3182.04 736
3182.57 732
3183.10 638
3183.63 667
3184.17 710
3184.70 697
3185.23 737
3185.76 733
3186.30 637
3186.83 661
3187.36 667
3187.89 666
3188.43 645
3188.96 665
3189.49 653
3190.03 698
3190.56 704
3191.09 671
3191.63 696
3192.16 750
3192.69 717
3193.22 727
3193.76 710
3194.29 699
3194.82 694
3195.36 730
3195.89 722
3196.43 715
3196.96 691
3197.49 708
3198.03 750
3198.56 769
3199.09 751
3199.63 769
3200.16 743
3200.69 783
3201.23 744
3201.76 728
3202.30 773
3202.83 746
3203.36 780
3203.90 808
3204.43 804
3204.97 786
3205.50 786
3206.04 784
3206.57 836
3207.10 844
3207.64 921
3208.17 976
3208.71 945
3209.24 933
3209.78 964
3210.31 1061
3210.85 1121
3211.38 1033
3211.91 1010
3212.45 1085
3212.98 986
3213.52 969
3214.05 928
3214.59 953
3215.12 895
3215.66 819
3216.19 748
3216.73 741
3217.26 750
3217.80 691
3218.34 716
3218.87 745
3219.41 686
3219.94 724
3220.48 795
3221.01 795
3221.55 789
3222.08 817
3222.62 811
3223.15 904
3223.69 855
3224.23 883
3224.76 855
3225.30 908
3225.83 916
3226.37 965
3226.91 929
3227.44 897
3227.98 839
3228.51 870
3229.05 860
3229.59 851
3230.12 852
3230.66 798
3231.20 847
3231.73 858
3232.27 904
3232.81 1000
3233.34 979
3233.88 900
3234.41 977
3234.95 1007
3235.49 956
3236.02 998
3236.56 1000
3237.10 1081
3237.64 1087
3238.17 1105
3238.71 1063
3239.25 1031
3239.78 1111
3240.32 1041
3240.86 1001
3241.39 945
3241.93 979
3242.47 953
3243.01 970
3243.54 955
3244.08 958
3244.62 1058
3245.16 1024
3245.69 964
3246.23 1007
3246.77 982
3247.31 1051
3247.84 1003
3248.38 1009
3248.92 1002
3249.46 1120
3250.00 1255
3250.53 1347
3251.07 1595
3251.61 1787
3252.15 2015
3252.69 2305
3253.22 2413
3253.76 2593
3254.30 2574
3254.84 2474
3255.38 2365
3255.92 2170
3256.45 1997
3256.99 1759
3257.53 1719
3258.07 1511
3258.61 1455
3259.15 1339
3259.69 1400
3260.23 1448
3260.76 1527
3261.30 1648
3261.84 1676
3262.38 1722
3262.92 1888
3263.46 1878
3264.00 1906
3264.54 1916
3265.08 1936
3265.62 2020
3266.15 2103
3266.69 2179
3267.23 2118
3267.77 2073
3268.31 2053
3268.85 1982
3269.39 1891
3269.93 1781
3270.47 1755
3271.01 1609
3271.55 1394
3272.09 1319
3272.63 1276
3273.17 1237
3273.71 1180
3274.25 1165
3274.79 1187
3275.33 1232
3275.87 1163
3276.41 1162
3276.95 1190
3277.49 1144
3278.03 1175
3278.57 1174
3279.11 1207
3279.65 1211
3280.19 1240
3280.73 1269
3281.27 1165
3281.81 1236
3282.35 1226
3282.89 1181
3283.43 1195
3283.97 1253
3284.52 1170
3285.06 1142
3285.60 1178
3286.14 1152
3286.68 1168
3287.22 1180
3287.76 1183
3288.30 1150
3288.84 1129
3289.38 1149
3289.93 1237
3290.47 1310
3291.01 1322
3291.55 1300
3292.09 1388
3292.63 1559
3293.17 1699
3293.72 1694
3294.26 1766
3294.80 1980
3295.34 2018
3295.88 2001
3296.42 2192
3296.97 2163
3297.51 2173
3298.05 2167
3298.59 2121
3299.13 1958
3299.68 1796
3300.22 1649
3300.76 1612
3301.30 1546
3301.84 1386
3302.39 1367
3302.93 1344
3303.47 1314
3304.01 1363
3304.56 1364
3305.10 1371
3305.64 1277
3306.18 1305
3306.73 1326
3307.27 1366
3307.81 1388
3308.35 1392
3308.90 1446
3309.44 1499
3309.98 1583
3310.52 1769
3311.07 1683
3311.61 1621
3312.15 1602
3312.70 1597
3313.24 1511
3313.78 1563
3314.33 1478
3314.87 1545
3315.41 1602
3315.96 1580
3316.50 1723
3317.04 1709
3317.59 1795
3318.13 1786
3318.67 1876
3319.22 2027
3319.76 2095
3320.30 2041
3320.85 2092
3321.39 2157
3321.94 2079
3322.48 2165
3323.02 2093
3323.57 2033
3324.11 1953
3324.66 1924
3325.20 1908
3325.74 1775
3326.29 1704
3326.83 1730
3327.38 1675
3327.92 1596
3328.47 1606
3329.01 1630
3329.55 1730
3330.10 1733
3330.64 1738
3331.19 1911
3331.73 2289
3332.28 2811
3332.82 3777
3333.37 4951
3333.91 6465
3334.46 7977
3335.00 9693
3335.55 11172
3336.09 12119
3336.64 12643
3337.18 12696
3337.73 12698
3338.27 11833
3338.82 10540
3339.36 9517
3339.91 8089
3340.45 6767
3341.00 5433
3341.54 4532
3342.09 3602
3342.63 3018
3343.18 2626
3343.73 2176
3344.27 1981
3344.82 1721
3345.36 1597
3345.91 1549
3346.45 1442
3347.00 1409
3347.55 1438
3348.09 1387
3348.64 1310
3349.18 1234
3349.73 1163
3350.28 1171
3350.82 1104
3351.37 1153
3351.92 1108
3352.46 1044
3353.01 1163
3353.55 1081
3354.10 1069
3354.65 1046
3355.19 1072
3355.74 1120
3356.29 1062
3356.83 1145
3357.38 1132
3357.93 1127
3358.47 1105
3359.02 1128
3359.57 1093
3360.12 1113
3360.66 1127
3361.21 1122
3361.76 1091
3362.30 1176
3362.85 1142
3363.40 1154
3363.95 1145
3364.49 1200
3365.04 1176
3365.59 1154
3366.14 1172
3366.68 1143
3367.23 1162
3367.78 1175
3368.33 1116
3368.87 1113
3369.42 1136
3369.97 1138
3370.52 1153
3371.06 1247
3371.61 1397
3372.16 1464
3372.71 1504
3373.26 1654
3373.80 1685
3374.35 1815
3374.90 1787
3375.45 1701
3376.00 1691
3376.54 1647
3377.09 1562
3377.64 1478
3378.19 1386
3378.74 1343
3379.29 1226
3379.84 1157
3380.38 1019
3380.93 976
3381.48 979
3382.03 962
3382.58 943
3383.13 906
3383.68 952
3384.23 958
3384.77 979
3385.32 912
3385.87 897
3386.42 889
3386.97 881
3387.52 884
3388.07 913
3388.62 871
3389.17 878
3389.72 958
3390.27 945
3390.82 882
3391.37 870
3391.92 871
3392.46 902
3393.01 921
3393.56 827
3394.11 889
3394.66 912
3395.21 875
3395.76 941
3396.31 966
3396.86 909
3397.41 947
3397.96 1007
3398.51 1037
3399.06 1018
3399.61 1001
3400.16 1072
3400.71 1011
3401.26 1010
3401.81 978
3402.37 966
3402.92 929
3403.47 814
3404.02 867
3404.57 876
3405.12 784
3405.67 768
3406.22 814
3406.77 792
3407.32 802
3407.87 750
3408.42 825
3408.97 841
3409.52 863
3410.08 898
3410.63 918
3411.18 925
3411.73 958
3412.28 969
3412.83 950
3413.38 941
3413.93 1046
3414.48 1007
3415.04 1005
3415.59 1023
3416.14 981
3416.69 914
3417.24 929
3417.79 944
3418.35 936
3418.90 859
3419.45 863
3420.00 849
3420.55 798
3421.10 831
3421.66 896
3422.21 845
3422.76 880
3423.31 880
3423.86 906
3424.42 952
3424.97 890
3425.52 955
3426.07 865
3426.63 890
3427.18 840
3427.73 806
3428.28 826
3428.84 797
3429.39 760
3429.94 742
3430.49 735
3431.05 824
3431.60 721
3432.15 690
3432.70 747
3433.26 778
3433.81 809
3434.36 783
3434.92 768
3435.47 693
3436.02 760
3436.58 790
3437.13 790
3437.68 797
3438.24 816
3438.79 837
3439.34 714
3439.90 839
3440.45 774
3441.00 752
3441.56 801
3442.11 801
3442.66 798
3443.22 770
3443.77 792
3444.32 814
3444.88 781
3445.43 786
3445.99 775
3446.54 761
3447.09 797
3447.65 813
3448.20 771
3448.76 753
3449.31 773
3449.86 765
3450.42 721
3450.97 723
3451.53 732
3452.08 706
3452.64 761
3453.19 808
3453.75 767
3454.30 727
3454.85 700
3455.41 724
3455.96 742
3456.52 715
3457.07 725
3457.63 723
3458.18 733
3458.74 736
3459.29 745
3459.85 800
3460.40 789
3460.96 738
3461.51 791
3462.07 809
3462.62 809
3463.18 819
3463.73 801
3464.29 835
3464.85 837
3465.40 882
3465.96 837
3466.51 849
3467.07 875
3467.62 868
3468.18 918
3468.73 838
3469.29 871
3469.85 966
3470.40 933
3470.96 953
3471.51 976
3472.07 1000
3472.63 999
3473.18 1068
3473.74 992
3474.29 958
3474.85 980
3475.41 976
3475.96 947
3476.52 996
3477.08 955
3477.63 1000
3478.19 980
3478.75 1020
3479.30 1112
3479.86 1090
3480.42 1020
3480.97 1121
3481.53 1115
3482.09 1109
3482.64 1187
3483.20 1153
3483.76 1141
3484.31 1170
3484.87 1217
3485.43 1182
3485.98 1197
3486.54 1234
3487.10 1240
3487.66 1183
3488.21 1315
3488.77 1439
3489.33 1758
3489.89 2137
3490.44 2572
3491.00 3223
3491.56 3707
3492.12 4373
3492.67 4578
3493.23 4867
3493.79 4808
3494.35 4410
3494.90 4214
3495.46 3498
3496.02 3133
3496.58 2626
3497.14 2297
3497.69 2010
3498.25 1736
3498.81 1526
3499.37 1620
3499.93 1493
3500.49 1527
3501.04 1491
3501.60 1436
3502.16 1516
3502.72 1698
3503.28 1769
3503.84 1937
3504.39 2066
3504.95 2192
3505.51 2201
3506.07 2223
3506.63 2198
3507.19 2134
3507.75 1929
3508.31 1860
3508.86 1824
3509.42 1639
3509.98 1511
3510.54 1441
3511.10 1414
3511.66 1358
3512.22 1328
3512.78 1180
3513.34 1184
3513.90 1183
3514.46 1143
3515.02 1014
3515.58 940
3516.13 961
3516.69 960
3517.25 1042
3517.81 943
3518.37 881
3518.93 914
3519.49 963
3520.05 932
3520.61 990
3521.17 1005
3521.73 1001
3522.29 1012
3522.85 1078
3523.41 1111
3523.97 1130
3524.53 1204
3525.09 1078
3525.65 1156
3526.21 1121
3526.77 1064
3527.33 1050
3527.89 1055
3528.46 1097
3529.02 1024
3529.58 985
3530.14 998
3530.70 994
3531.26 950
3531.82 923
3532.38 908
3532.94 931
3533.50 888
3534.06 966
3534.62 908
3535.18 871
3535.75 895
3536.31 939
3536.87 881
3537.43 901
3537.99 835
3538.55 825
3539.11 867
3539.67 891
3540.24 867
3540.80 875
3541.36 951
3541.92 975
3542.48 961
3543.04 953
3543.61 946
3544.17 938
3544.73 945
3545.29 947
3545.85 883
3546.41 863
3546.98 863
3547.54 845
3548.10 847
3548.66 862
3549.23 910
3549.79 875
3550.35 844
3550.91 805
3551.47 837
3552.04 804
3552.60 833
3553.16 749
3553.72 798
3554.29 797
3554.85 804
3555.41 802
3555.97 764
3556.54 712
3557.10 764
3557.66 789
3558.23 754
3558.79 770
3559.35 705
3559.91 691
3560.48 755
3561.04 763
3561.60 715
3562.17 771
3562.73 817
3563.29 852
3563.86 825
3564.42 866
3564.98 847
3565.55 841
3566.11 855
3566.67 916
3567.24 879
3567.80 883
3568.36 909
3568.93 838
3569.49 806
3570.06 878
3570.62 808
3571.18 819
3571.75 825
3572.31 813
3572.88 820
3573.44 863
3574.00 915
3574.57 908
3575.13 927
3575.70 1030
3576.26 1151
3576.82 1224
3577.39 1182
3577.95 1193
3578.52 1236
3579.08 1147
3579.65 1206
3580.21 1108
3580.78 1098
3581.34 965
3581.91 963
3582.47 928
3583.04 818
3583.60 844
3584.17 826
3584.73 751
3585.30 725
3585.86 747
3586.43 725
3586.99 740
3587.56 709
3588.12 740
3588.69 688
3589.25 695
3589.82 633
3590.38 604
3590.95 711
3591.51 759
3592.08 722
3592.64 694
3593.21 686
3593.78 690
3594.34 755
3594.91 753
3595.47 739
3596.04 747
3596.60 798
3597.17 823
3597.74 837
3598.30 777
3598.87 765
3599.43 770
3600.00 711
3600.57 767
3601.13 719
3601.70 748
3602.27 757
3602.83 757
3603.40 691
3603.96 713
3604.53 665
3605.10 650
3605.66 653
3606.23 639
3606.80 654
3607.36 647
3607.93 627
3608.50 631
3609.07 660
3609.63 626
3610.20 604
3610.77 637
3611.33 637
3611.90 624
3612.47 655
3613.03 674
3613.60 644
3614.17 648
3614.74 713
3615.30 739
3615.87 795
3616.44 833
3617.01 911
3617.57 993
3618.14 1054
3618.71 1040
3619.28 1116
3619.84 1105
3620.41 1122
3620.98 1179
3621.55 1058
3622.12 960
3622.68 874
3623.25 847
3623.82 762
3624.39 720
3624.96 708
3625.52 732
3626.09 699
3626.66 674
3627.23 656
3627.80 656
3628.37 633
3628.93 690
3629.50 676
3630.07 687
3630.64 660
3631.21 652
3631.78 679
3632.34 669
3632.91 692
3633.48 629
3634.05 658
3634.62 663
3635.19 668
3635.76 711
3636.33 694
3636.90 736
3637.47 679
3638.03 665
3638.60 726
3639.17 743
3639.74 808
3640.31 826
3640.88 873
3641.45 935
3642.02 863
3642.59 885
3643.16 963
3643.73 877
3644.30 850
3644.87 874
3645.44 806
3646.01 756
3646.58 727
3647.15 709
3647.72 752
3648.29 731
3648.86 743
3649.43 707
3650.00 770
3650.57 803
3651.14 866
3651.71 799
3652.28 814
3652.85 792
3653.42 832
3653.99 808
3654.56 851
3655.13 812
3655.70 730
3656.27 767
3656.84 803
3657.41 869
3657.98 885
3658.55 850
3659.12 819
3659.69 857
3660.27 894
3660.84 918
3661.41 919
3661.98 818
3662.55 834
3663.12 819
3663.69 865
3664.26 785
3664.83 837
3665.41 832
3665.98 828
3666.55 889
3667.12 865
3667.69 848
3668.26 816
3668.83 841
3669.41 901
3669.98 850
3670.55 848
3671.12 790
3671.69 791
3672.26 784
3672.84 745
3673.41 775
3673.98 754
3674.55 753
3675.12 768
3675.70 782
3676.27 760
3676.84 759
3677.41 750
3677.98 797
3678.56 788
3679.13 784
3679.70 747
3680.27 727
3680.85 721
3681.42 721
3681.99 750
3682.56 708
3683.14 717
3683.71 701
3684.28 684
3684.86 661
3685.43 662
3686.00 679
3686.57 648
3687.15 734
3687.72 719
3688.29 696
3688.87 766
3689.44 881
3690.01 870
3690.59 831
3691.16 844
3691.73 917
3692.31 883
3692.88 839
3693.45 798
3694.03 838
3694.60 793
3695.17 764
3695.75 718
3696.32 728
3696.89 632
3697.47 677
3698.04 639
3698.62 632
3699.19 670
3699.76 684
3700.34 647
3700.91 699
3701.49 724
3702.06 647
3702.63 671
3703.21 692
3703.78 726
3704.36 696
3704.93 713
3705.51 705
3706.08 693
3706.65 637
3707.23 620
3707.80 714
3708.38 763
3708.95 768
3709.53 762
3710.10 751
3710.68 788
3711.25 717
3711.83 710
3712.40 758
3712.98 756
3713.55 704
3714.13 675
3714.70 690
3715.28 658
3715.85 700
3716.43 649
3717.00 713
3717.58 675
3718.15 708
3718.73 650
3719.30 707
3719.88 717
3720.46 622
3721.03 643
3721.61 661
3722.18 642
3722.76 595
3723.33 647
3723.91 619
3724.49 655
3725.06 565
3725.64 577
3726.21 649
3726.79 606
3727.37 604
3727.94 624
3728.52 625
3729.09 604
3729.67 626
3730.25 720
3730.82 791
3731.40 801
3731.98 854
3732.55 866
3733.13 888
3733.71 922
3734.28 926
3734.86 964
3735.44 879
3736.01 871
3736.59 840
3737.17 871
3737.74 789
3738.32 740
3738.90 721
3739.47 712
3740.05 663
3740.63 674
3741.20 618
3741.78 613
3742.36 668
3742.94 731
3743.51 696
3744.09 681
3744.67 675
3745.25 627
3745.82 626
3746.40 630
3746.98 699
3747.56 650
3748.13 705
3748.71 651
3749.29 598
3749.87 710
3750.45 686
3751.02 605
3751.60 596
3752.18 568
3752.76 637
3753.34 616
3753.91 646
3754.49 641
3755.07 617
3755.65 615
3756.23 726
3756.80 662
3757.38 655
3757.96 644
3758.54 694
3759.12 711
3759.70 751
3760.28 753
3760.85 712
3761.43 694
3762.01 761
3762.59 760
3763.17 700
3763.75 708
3764.33 714
3764.91 730
3765.49 721
3766.06 688
3766.64 682
3767.22 604
3767.80 670
3768.38 659
3768.96 647
3769.54 642
3770.12 692
3770.70 681
3771.28 666
3771.86 638
3772.44 635
3773.02 675
3773.60 664
3774.18 575
3774.76 612
3775.34 639
3775.92 614
3776.50 589
3777.08 646
3777.66 650
3778.24 597
3778.82 594
3779.40 661
3779.98 742
3780.56 681
3781.14 689
3781.72 622
3782.30 654
3782.88 619
3783.46 598
3784.04 618
3784.62 634
3785.20 617
3785.78 606
3786.36 645
3786.94 626
3787.52 667
3788.10 626
3788.68 643
3789.26 621
3789.84 598
3790.43 659
3791.01 632
3791.59 586
3792.17 608
3792.75 595
3793.33 599
3793.91 626
3794.49 659
3795.07 661
3795.66 598
3796.24 600
3796.82 584
3797.40 655
3797.98 625
3798.56 596
3799.15 642
3799.73 623
3800.31 656
3800.89 669
3801.47 724
3802.05 758
3802.64 778
3803.22 702
3803.80 680
3804.38 681
3804.96 726
3805.55 729
3806.13 756
3806.71 763
3807.29 788
3807.87 825
3808.46 868
3809.04 867
3809.62 820
3810.20 848
3810.79 865
3811.37 844
3811.95 821
3812.53 829
3813.12 792
3813.70 749
3814.28 767
3814.87 846
3815.45 831
3816.03 835
3816.61 822
3817.20 829
3817.78 767
3818.36 753
3818.95 758
3819.53 689
3820.11 744
3820.70 725
3821.28 680
3821.86 761
3822.45 734
3823.03 756
3823.61 719
3824.20 748
3824.78 766
3825.36 771
3825.95 785
3826.53 732
3827.11 670
3827.70 693
3828.28 648
3828.87 685
3829.45 748
3830.03 750
3830.62 718
3831.20 702
3831.79 692
3832.37 690
3832.95 710
3833.54 756
3834.12 760
3834.71 763
3835.29 746
3835.88 794
3836.46 764
3837.05 662
3837.63 649
3838.21 699
3838.80 682
3839.38 652
3839.97 667
3840.55 670
3841.14 672
3841.72 654
3842.31 631
3842.89 638
3843.48 639
3844.06 736
3844.65 781
3845.23 756
3845.82 807
3846.40 834
3846.99 905
3847.57 890
3848.16 783
3848.74 766
3849.33 784
3849.92 754
3850.50 702
3851.09 715
3851.67 811
3852.26 700
3852.84 730
3853.43 782
3854.02 717
3854.60 772
3855.19 716
3855.77 683
3856.36 713
3856.94 692
3857.53 713
3858.12 787
3858.70 832
3859.29 851
3859.88 915
3860.46 990
3861.05 1035
3861.63 1110
3862.22 1215
3862.81 1249
3863.39 1205
3863.98 1227
3864.57 1169
3865.15 1096
3865.74 1070
3866.33 1050
3866.91 988
3867.50 910
3868.09 832
3868.67 787
3869.26 747
3869.85 720
3870.44 736
3871.02 733
3871.61 702
3872.20 730
3872.78 741
3873.37 779
3873.96 797
3874.55 748
3875.13 755
3875.72 828
3876.31 801
3876.90 786
3877.48 809
3878.07 799
3878.66 699
3879.25 737
3879.83 782
3880.42 744
3881.01 717
3881.60 645
3882.19 684
3882.77 698
3883.36 644
3883.95 636
3884.54 652
3885.13 679
3885.71 623
3886.30 633
3886.89 668
3887.48 641
3888.07 708
3888.66 753
3889.24 729
3889.83 711
3890.42 746
3891.01 768
3891.60 772
3892.19 820
3892.78 769
3893.36 754
3893.95 677
3894.54 704
3895.13 686
3895.72 672
3896.31 670
3896.90 678
3897.49 652
3898.08 649
3898.67 725
3899.26 748
3899.84 653
3900.43 670
3901.02 668
3901.61 728
3902.20 693
3902.79 648
3903.38 653
3903.97 663
3904.56 643
3905.15 650
3905.74 657
3906.33 644
3906.92 695
3907.51 651
3908.10 633
3908.69 661
3909.28 678
3909.87 701
3910.46 669
3911.05 631
3911.64 613
3912.23 622
3912.82 629
3913.41 613
3914.00 558
3914.59 561
3915.18 630
3915.77 624
3916.36 583
3916.95 657
3917.54 589
3918.13 632
3918.72 693
3919.32 619
3919.91 628
3920.50 630
3921.09 616
3921.68 630
3922.27 633
3922.86 555
3923.45 581
3924.04 569
3924.63 568
3925.23 563
3925.82 614
3926.41 566
3927.00 573
3927.59 532
3928.18 557
3928.77 553
3929.36 563
3929.96 574
3930.55 563
3931.14 593
3931.73 576
3932.32 578
3932.91 600
3933.51 610
3934.10 553
3934.69 517
3935.28 548
3935.87 549
3936.47 592
3937.06 537
3937.65 561
3938.24 587
3938.83 562
3939.43 601
3940.02 582
3940.61 570
3941.20 569
3941.80 574
3942.39 622
3942.98 632
3943.57 595
3944.17 602
3944.76 605
3945.35 594
3945.94 610
3946.54 637
3947.13 561
3947.72 615
3948.32 597
3948.91 570
3949.50 566
3950.10 584
3950.69 595
3951.28 573
3951.87 583
3952.47 577
3953.06 578
3953.65 579
3954.25 623
3954.84 677
3955.43 640
3956.03 617
3956.62 661
3957.22 664
3957.81 648
3958.40 664
3959.00 656
3959.59 691
3960.18 734
3960.78 736
3961.37 656
3961.97 672
3962.56 699
3963.15 715
3963.75 677
3964.34 663
3964.94 680
3965.53 686
3966.12 689
3966.72 742
3967.31 802
3967.91 752
3968.50 790
3969.10 794
3969.69 772
3970.29 761
3970.88 765
3971.47 707
3972.07 678
3972.66 640
3973.26 635
3973.85 616
3974.45 662
3975.04 662
3975.64 653
3976.23 684
3976.83 761
3977.42 771
3978.02 822
3978.61 764
3979.21 726
3979.80 739
3980.40 755
3981.00 794
3981.59 741
3982.19 719
3982.78 689
3983.38 634
3983.97 650
3984.57 655
3985.16 691
3985.76 718
3986.36 688
3986.95 674
3987.55 666
3988.14 707
3988.74 697
3989.34 689
3989.93 744
3990.53 658
3991.12 663
3991.72 674
3992.32 652
3992.91 691
3993.51 707
3994.10 701
3994.70 756
3995.30 741
3995.89 784
3996.49 774
3997.09 747
3997.68 743
3998.28 794
3998.88 765
3999.47 750
4000.07 744
4000.67 771
4001.26 798
4001.86 733
4002.46 745
4003.06 730
4003.65 753
4004.25 769
4004.85 708
4005.44 693
4006.04 735
4006.64 710
4007.24 696
4007.83 676
4008.43 663
4009.03 608
4009.63 636
4010.22 641
4010.82 646
4011.42 694
4012.02 713
4012.61 689
4013.21 655
4013.81 677
4014.41 705
4015.01 678
4015.60 669
4016.20 721
4016.80 760
4017.40 801
4018.00 839
4018.59 767
4019.19 807
4019.79 780
4020.39 797
4020.99 852
4021.59 748
4022.18 733
4022.78 700
4023.38 721
4023.98 632
4024.58 698
4025.18 731
4025.78 696
4026.37 719
4026.97 665
4027.57 710
4028.17 674
4028.77 751
4029.37 742
4029.97 719
4030.57 757
4031.17 742
4031.76 720
4032.36 733
4032.96 751
4033.56 744
4034.16 714
4034.76 730
4035.36 750
4035.96 764
4036.56 756
4037.16 728
4037.76 652
4038.36 670
4038.96 704
4039.56 705
4040.16 646
4040.76 613
4041.36 660
4041.96 638
4042.56 574
4043.16 588
4043.76 610
4044.36 626
4044.96 634
4045.56 598
4046.16 598
4046.76 629
4047.36 611
4047.96 560
4048.56 534
4049.16 558
4049.76 609
4050.36 605
4050.96 565
4051.56 596
4052.16 629
4052.76 652
4053.36 585
4053.97 609
4054.57 573
4055.17 643
4055.77 594
4056.37 630
4056.97 552
4057.57 537
4058.17 571
4058.77 544
4059.37 594
4059.98 557
4060.58 590
4061.18 611
4061.78 600
4062.38 653
4062.98 634
4063.58 643
4064.19 658
4064.79 710
4065.39 718
4065.99 683
4066.59 732
4067.19 719
4067.80 700
4068.40 657
4069.00 658
4069.60 657
4070.20 626
4070.81 669
4071.41 592
4072.01 586
4072.61 539
4073.21 559
4073.82 575
4074.42 608
4075.02 617
4075.62 540
4076.23 553
4076.83 571
4077.43 596
4078.03 573
4078.64 598
4079.24 570
4079.84 511
4080.44 533
4081.05 522
4081.65 538
4082.25 545
4082.86 528
4083.46 543
4084.06 564
4084.67 569
4085.27 547
4085.87 504
4086.47 542
4087.08 555
4087.68 524
4088.28 592
4088.89 559
4089.49 562
4090.09 593
4090.70 560
4091.30 545
4091.91 498
4092.51 545
4093.11 538
4093.72 519
4094.32 558
4094.92 573
4095.53 551
4096.13 548
4096.74 553
4097.34 574
4097.94 641
4098.55 588
4099.15 599
4099.76 630
4100.36 595
4100.97 617
4101.57 580
4102.17 582
4102.78 601
4103.38 543
4103.99 583
4104.59 595
4105.20 582
4105.80 579
4106.41 535
4107.01 570
4107.62 511
4108.22 515
4108.82 551
4109.43 551
4110.03 532
4110.64 554
4111.24 515
4111.85 537
4112.45 549
4113.06 529
4113.67 528
4114.27 489
4114.88 560
4115.48 521
4116.09 530
4116.69 515
4117.30 607
4117.90 547
4118.51 535
4119.11 558
4119.72 546
4120.33 546
4120.93 523
4121.54 542
4122.14 571
4122.75 538
4123.35 508
4123.96 568
4124.57 584
4125.17 574
4125.78 570
4126.39 528
4126.99 491
4127.60 536
4128.20 527
4128.81 537
4129.42 579
4130.02 551
4130.63 578
4131.24 555
4131.84 559
4132.45 540
4133.06 555
4133.66 588
4134.27 623
4134.88 627
4135.48 645
4136.09 621
4136.70 622
4137.30 642
4137.91 649
4138.52 619
4139.12 636
4139.73 678
4140.34 657
4140.95 657
4141.55 683
4142.16 666
4142.77 625
4143.38 693
4143.98 631
4144.59 622
4145.20 663
4145.81 629
4146.41 644
4147.02 594
4147.63 638
4148.24 644
4148.84 535
4149.45 568
4150.06 539
4150.67 563
4151.28 579
4151.88 552
4152.49 537
4153.10 515
4153.71 538
4154.32 565
4154.92 527
4155.53 531
4156.14 596
4156.75 575
4157.36 556
4157.97 537
4158.57 556
4159.18 527
4159.79 506
4160.40 563
4161.01 590
4161.62 581
4162.23 547
4162.84 559
4163.44 528
4164.05 563
4164.66 553
4165.27 609
4165.88 634
4166.49 593
4167.10 565
4167.71 585
4168.32 659
4168.93 615
4169.54 655
4170.15 721
4170.75 768
4171.36 742
4171.97 752
4172.58 771
4173.19 808
4173.80 795
4174.41 778
4175.02 748
4175.63 690
4176.24 625
4176.85 631
4177.46 635
4178.07 602
4178.68 565
4179.29 611
4179.90 620
4180.51 563
4181.12 496
4181.73 547
4182.34 542
4182.95 578
4183.56 598
4184.17 575
4184.78 564
4185.39 584
4186.00 597
4186.61 585
4187.23 529
4187.84 580
4188.45 568
4189.06 578
4189.67 504
4190.28 557
4190.89 618
4191.50 564
4192.11 563
4192.72 602
4193.33 543
4193.94 598
4194.56 609
4195.17 597
4195.78 592
4196.39 597
4197.00 652
4197.61 587
4198.22 596
4198.84 622
4199.45 637
4200.06 629
4200.67 600
4201.28 586
4201.89 610
4202.50 586
4203.12 571
4203.73 610
4204.34 582
4204.95 542
4205.56 555
4206.18 613
4206.79 630
4207.40 617
4208.01 596
4208.62 593
4209.24 596
4209.85 599
4210.46 601
4211.07 620
4211.69 659
4212.30 712
4212.91 685
4213.52 665
4214.14 704
4214.75 676
4215.36 686
4215.97 659
4216.59 621
4217.20 688
4217.81 700
4218.43 757
4219.04 710
4219.65 759
4220.26 777
4220.88 839
4221.49 830
4222.10 834
4222.72 920
4223.33 959
4223.94 940
4224.56 923
4225.17 909
4225.78 935
4226.40 927
4227.01 986
4227.62 1045
4228.24 1048
4228.85 1068
4229.46 1115
4230.08 1066
4230.69 992
4231.31 926
4231.92 878
4232.53 875
4233.15 793
4233.76 819
4234.38 724
4234.99 726
4235.60 717
4236.22 709
4236.83 747
4237.45 688
4238.06 630
4238.68 706
4239.29 697
4239.90 662
4240.52 665
4241.13 722
4241.75 734
4242.36 692
4242.98 744
4243.59 771
4244.21 743
4244.82 729
4245.44 749
4246.05 735
4246.67 726
4247.28 739
4247.90 671
4248.51 687
4249.13 726
4249.74 683
4250.36 703
4250.97 692
4251.59 675
4252.20 663
4252.82 669
4253.43 683
4254.05 691
4254.66 703
4255.28 754
4255.89 678
4256.51 706
4257.13 701
4257.74 722
4258.36 715
4258.97 718
4259.59 721
4260.21 700
4260.82 716
4261.44 736
4262.05 849
4262.67 817
4263.29 937
4263.90 907
4264.52 928
4265.13 915
4265.75 863
4266.37 874
4266.98 846
4267.60 804
4268.22 768
4268.83 779
4269.45 810
4270.07 695
4270.68 688
4271.30 725
4271.92 709
4272.53 732
4273.15 746
4273.77 744
4274.38 679
4275.00 660
4275.62 713
4276.23 747
4276.85 739
4277.47 713
4278.09 712
4278.70 759
4279.32 746
4279.94 838
4280.56 745
4281.17 722
4281.79 710
4282.41 701
4283.03 629
4283.64 627
4284.26 657
4284.88 641
4285.50 654
4286.11 649
4286.73 663
4287.35 638
4287.97 627
4288.59 629
4289.20 668
4289.82 624
4290.44 580
4291.06 648
4291.68 618
4292.29 568
4292.91 616
4293.53 584
4294.15 575
4294.77 580
4295.39 597
4296.00 607
4296.62 585
4297.24 619
4297.86 645
4298.48 616
4299.10 612
4299.72 618
4300.33 589
4300.95 580
4301.57 568
4302.19 595
4302.81 618
4303.43 664
4304.05 652
4304.67 586
4305.29 644
4305.91 657
4306.53 667
4307.14 667
4307.76 645
4308.38 635
4309.00 641
4309.62 638
4310.24 717
4310.86 647
4311.48 656
4312.10 657
4312.72 665
4313.34 708
4313.96 637
4314.58 601
4315.20 634
4315.82 660
4316.44 677
4317.06 682
4317.68 719
4318.30 682
4318.92 697
4319.54 721
4320.16 691
4320.78 740
4321.40 719
4322.02 767
4322.64 728
4323.26 765
4323.88 799
4324.50 821
4325.12 797
4325.74 820
4326.36 855
4326.99 909
4327.61 866
4328.23 852
4328.85 864
4329.47 899
4330.09 974
4330.71 928
4331.33 1031
4331.95 1237
4332.57 1229
4333.19 1228
4333.82 1253
4334.44 1336
4335.06 1408
4335.68 1321
4336.30 1345
4336.92 1475
4337.54 1555
4338.17 1630
4338.79 1557
4339.41 1570
4340.03 1546
4340.65 1585
4341.27 1457
4341.90 1316
4342.52 1284
4343.14 1272
4343.76 1251
4344.38 1336
4345.01 1463
4345.63 1650
4346.25 1900
4346.87 1935
4347.49 2181
4348.12 2215
4348.74 2115
4349.36 2073
4349.98 1945
4350.61 1661
4351.23 1510
4351.85 1532
4352.47 1284
4353.10 1224
4353.72 1164
4354.34 1092
4354.96 1132
4355.59 1040
4356.21 958
4356.83 993
4357.46 897
4358.08 928
4358.70 984
4359.32 901
4359.95 899
4360.57 917
4361.19 881
4361.82 920
4362.44 855
4363.06 830
4363.69 804
4364.31 799
4364.93 842
4365.56 836
4366.18 794
4366.80 833
4367.43 887
4368.05 813
4368.67 788
4369.30 766
4369.92 775
4370.55 848
4371.17 777
4371.79 795
4372.42 692
4373.04 731
4373.67 709
4374.29 707
4374.91 693
4375.54 704
4376.16 701
4376.79 779
4377.41 768
4378.04 800
4378.66 827
4379.28 792
4379.91 855
4380.53 898
4381.16 797
4381.78 884
4382.41 834
4383.03 841
4383.66 886
4384.28 882
4384.91 837
4385.53 867
4386.16 854
4386.78 870
4387.41 823
4388.03 791
4388.66 856
4389.28 917
4389.91 921
4390.53 945
4391.16 971
4391.78 1059
4392.41 1081
4393.03 1125
4393.66 1118
4394.28 1040
4394.91 950
4395.54 910
4396.16 892
4396.79 858
4397.41 831
4398.04 775
4398.66 805
4399.29 776
4399.92 787
4400.54 742
4401.17 787
4401.79 791
4402.42 764
4403.05 795
4403.67 767
4404.30 757
4404.93 733
4405.55 745
4406.18 694
4406.80 684
4407.43 717
4408.06 767
4408.68 745
4409.31 737
4409.94 725
4410.56 798
4411.19 732
4411.82 725
4412.44 726
4413.07 794
4413.70 721
4414.33 736
4414.95 664
4415.58 696
4416.21 660
4416.83 630
4417.46 646
4418.09 685
4418.72 637
4419.34 639
4419.97 652
4420.60 604
4421.22 646
4421.85 628
4422.48 583
4423.11 697
4423.73 665
4424.36 647
4424.99 586
4425.62 622
4426.25 576
4426.87 548
4427.50 633
4428.13 568
4428.76 539
4429.39 550
4430.01 602
4430.64 596
4431.27 642
4431.90 624
4432.53 617
4433.15 614
4433.78 609
4434.41 595
4435.04 598
4435.67 569
4436.30 607
4436.93 637
4437.55 628
4438.18 640
4438.81 622
4439.44 600
4440.07 608
4440.70 658
4441.33 657
4441.96 605
4442.58 632
4443.21 643
4443.84 571
4444.47 595
4445.10 628
4445.73 583
4446.36 669
4446.99 680
4447.62 689
4448.25 651
4448.88 613
4449.51 641
4450.14 679
4450.76 631
4451.39 605
4452.02 595
4452.65 595
4453.28 625
4453.91 598
4454.54 651
4455.17 643
4455.80 685
4456.43 707
4457.06 765
4457.69 696
4458.32 749
4458.95 764
4459.58 690
4460.21 672
4460.84 672
4461.47 634
4462.10 615
4462.73 575
4463.36 593
4464.00 552
4464.63 595
4465.26 556
4465.89 554
4466.52 593
4467.15 584
4467.78 563
4468.41 600
4469.04 587
4469.67 585
4470.30 644
4470.93 568
4471.56 557
4472.20 576
4472.83 604
4473.46 609
4474.09 555
4474.72 582
4475.35 533
4475.98 541
4476.61 537
4477.25 555
4477.88 586
4478.51 519
4479.14 575
4479.77 545
4480.40 561
4481.03 562
4481.67 512
4482.30 586
4482.93 629
4483.56 611
4484.19 657
4484.83 618
4485.46 664
4486.09 645
4486.72 626
4487.35 649
4487.99 608
4488.62 640
4489.25 646
4489.88 610
4490.52 614
4491.15 592
4491.78 606
4492.41 627
4493.05 569
4493.68 584
4494.31 596
4494.94 608
4495.58 582
4496.21 608
4496.84 592
4497.47 559
4498.11 602
4498.74 637
4499.37 683
4500.01 659
4500.64 638
4501.27 762
4501.91 791
4502.54 827
4503.17 792
4503.80 803
4504.44 831
4505.07 802
4505.71 747
4506.34 738
4506.97 689
4507.61 666
4508.24 700
4508.87 766
4509.51 713
4510.14 743
4510.77 728
4511.41 703
4512.04 694
4512.68 690
4513.31 621
4513.94 633
4514.58 635
4515.21 632
4515.85 695
4516.48 640
4517.11 600
4517.75 595
4518.38 634
4519.02 642
4519.65 619
4520.29 639
4520.92 628
4521.55 612
4522.19 612
4522.82 609
4523.46 630
4524.09 655
4524.73 614
4525.36 675
4526.00 655
4526.63 665
4527.27 649
4527.90 687
4528.54 726
4529.17 817
4529.81 935
4530.44 958
4531.08 1042
4531.71 1194
4532.35 1272
4532.98 1297
4533.62 1311
4534.25 1240
4534.89 1200
4535.53 1077
4536.16 1012
4536.80 922
4537.43 843
4538.07 813
4538.70 755
4539.34 712
4539.98 610
4540.61 608
4541.25 607
4541.88 598
4542.52 626
4543.16 639
4543.79 582
4544.43 598
4545.06 579
4545.70 582
4546.34 606
4546.97 630
4547.61 628
4548.25 591
4548.88 615
4549.52 563
4550.15 605
4550.79 586
4551.43 577
4552.06 602
4552.70 602
4553.34 598
4553.97 612
4554.61 657
4555.25 608
4555.89 570
4556.52 585
4557.16 618
4557.80 623
4558.43 576
4559.07 585
4559.71 577
4560.35 611
4560.98 559
4561.62 581
4562.26 585
4562.89 600
4563.53 580
4564.17 614
4564.81 595
4565.44 603
4566.08 634
4566.72 627
4567.36 642
4568.00 636
4568.63 641
4569.27 620
4569.91 634
4570.55 603
4571.19 636
4571.82 650
4572.46 659
4573.10 670
4573.74 671
4574.38 622
4575.01 612
4575.65 625
4576.29 590
4576.93 605
4577.57 568
4578.21 631
4578.84 630
4579.48 610
4580.12 625
4580.76 598
4581.40 612
4582.04 606
4582.68 597
4583.32 596
4583.95 564
4584.59 587
4585.23 686
4585.87 675
4586.51 700
4587.15 683
4587.79 747
4588.43 728
4589.07 748
4589.71 792
4590.35 753
4590.99 725
4591.62 822
4592.26 831
4592.90 786
4593.54 785
4594.18 819
4594.82 712
4595.46 753
4596.10 695
4596.74 691
4597.38 623
4598.02 611
4598.66 654
4599.30 633
4599.94 577
4600.58 604
4601.22 582
4601.86 591
4602.50 567
4603.14 613
4603.78 608
4604.42 613
4605.06 548
4605.70 586
4606.34 570
4606.98 608
4607.62 554
4608.27 630
4608.91 650
4609.55 667
4610.19 640
4610.83 668
4611.47 628
4612.11 616
4612.75 631
4613.39 602
4614.03 632
4614.67 642
4615.31 605
4615.96 596
4616.60 632
4617.24 582
4617.88 618
4618.52 617
4619.16 600
4619.80 638
4620.44 557
4621.09 547
4621.73 573
4622.37 575
4623.01 572
4623.65 551
4624.29 529
4624.94 535
4625.58 505
4626.22 569
4626.86 570
4627.50 639
4628.15 600
4628.79 577
4629.43 613
4630.07 593
4630.71 581
4631.36 590
4632.00 636
4632.64 662
4633.28 733
4633.93 686
4634.57 700
4635.21 716
4635.85 684
4636.50 677
4637.14 717
4637.78 739
4638.42 792
4639.07 755
4639.71 783
4640.35 778
4640.99 783
4641.64 750
4642.28 725
4642.92 752
4643.57 682
4644.21 677
4644.85 640
4645.50 636
4646.14 624
4646.78 616
4647.43 617
4648.07 606
4648.71 618
4649.36 605
4650.00 680
4650.64 690
4651.29 786
4651.93 816
4652.57 880
4653.22 893
4653.86 912
4654.50 859
4655.15 802
4655.79 857
4656.44 824
4657.08 811
4657.72 738
4658.37 682
4659.01 700
4659.66 662
4660.30 630
4660.94 635
4661.59 555
4662.23 559
4662.88 568
4663.52 600
4664.17 568
4664.81 539
4665.46 524
4666.10 546
4666.74 541
4667.39 508
4668.03 506
4668.68 520
4669.32 548
4669.97 526
4670.61 522
4671.26 540
4671.90 529
4672.55 530
4673.19 560
4673.84 521
4674.48 503
4675.13 527
4675.77 538
4676.42 560
4677.07 526
4677.71 562
4678.36 547
4679.00 560
4679.65 589
4680.29 552
4680.94 515
4681.58 559
4682.23 584
4682.88 558
4683.52 600
4684.17 635
4684.81 577
4685.46 602
4686.10 591
4686.75 600
4687.40 595
4688.04 621
4688.69 626
4689.34 661
4689.98 611
4690.63 608
4691.27 633
4691.92 674
4692.57 655
4693.21 646
4693.86 678
4694.51 664
4695.15 672
4695.80 666
4696.45 676
4697.09 669
4697.74 662
4698.39 701
4699.03 694
4699.68 756
4700.33 722
4700.97 752
4701.62 700
4702.27 731
4702.92 729
4703.56 674
4704.21 649
4704.86 659
4705.50 619
4706.15 635
4706.80 655
4707.45 572
4708.09 561
4708.74 575
4709.39 579
4710.04 583
4710.68 570
4711.33 610
4711.98 634
4712.63 640
4713.28 627
4713.92 572
4714.57 591
4715.22 638
4715.87 652
4716.52 673
4717.16 701
4717.81 638
4718.46 615
4719.11 623
4719.76 639
4720.41 663
4721.05 655
4721.70 693
4722.35 673
4723.00 657
4723.65 627
4724.30 666
4724.94 653
4725.59 679
4726.24 655
4726.89 671
4727.54 667
4728.19 688
4728.84 705
4729.49 687
4730.14 659
4730.78 666
4731.43 594
4732.08 566
4732.73 565
4733.38 577
4734.03 582
4734.68 558
4735.33 595
4735.98 600
4736.63 569
4737.28 566
4737.93 580
4738.58 599
4739.23 625
4739.88 629
4740.53 641
4741.18 695
4741.83 749
4742.47 748
4743.12 697
4743.77 686
4744.42 692
4745.07 655
4745.72 656
4746.37 644
4747.03 619
4747.68 639
4748.33 657
4748.98 636
4749.63 648
4750.28 626
4750.93 612
4751.58 658
4752.23 664
4752.88 642
4753.53 639
4754.18 691
4754.83 657
4755.48 690
4756.13 675
4756.78 654
4757.43 627
4758.08 639
4758.74 642
4759.39 629
4760.04 643
4760.69 695
4761.34 675
4761.99 732
4762.64 776
4763.29 784
4763.94 690
4764.60 699
4765.25 703
4765.90 698
4766.55 687
4767.20 703
4767.85 710
4768.51 620
4769.16 601
4769.81 662
4770.46 694
4771.11 625
4771.76 661
4772.42 657
4773.07 668
4773.72 623
4774.37 633
4775.02 611
4775.68 628
4776.33 631
4776.98 619
4777.63 563
4778.29 575
4778.94 623
4779.59 601
4780.24 617
4780.89 657
4781.55 711
4782.20 666
4782.85 620
4783.51 595
4784.16 594
4784.81 634
4785.46 632
4786.12 645
4786.77 621
4787.42 611
4788.08 684
4788.73 677
4789.38 695
4790.03 636
4790.69 644
4791.34 691
4791.99 735
4792.65 760
4793.30 679
4793.95 679
4794.61 722
4795.26 703
4795.91 731
4796.57 688
4797.22 653
4797.87 702
4798.53 725
4799.18 733
4799.84 813
4800.49 809
4801.14 850
4801.80 839
4802.45 877
4803.11 810
4803.76 808
4804.41 800
4805.07 787
4805.72 792
4806.38 736
4807.03 801
4807.68 798
4808.34 789
4808.99 757
4809.65 735
4810.30 659
4810.96 746
4811.61 713
4812.27 754
4812.92 756
4813.58 770
4814.23 788
4814.89 767
4815.54 798
4816.19 794
4816.85 809
4817.50 830
4818.16 844
4818.81 851
4819.47 833
4820.13 884
4820.78 963
4821.44 978
4822.09 1039
4822.75 1106
4823.40 1158
4824.06 1185
4824.71 1150
4825.37 1124
4826.02 1100
4826.68 1094
4827.33 1050
4827.99 949
4828.65 921
4829.30 933
4829.96 970
4830.61 929
4831.27 893
4831.93 902
4832.58 911
4833.24 977
4833.89 897
4834.55 942
4835.21 1021
4835.86 1023
4836.52 1057
4837.17 1043
4837.83 1120
4838.49 1191
4839.14 1195
4839.80 1110
4840.46 1179
4841.11 1147
4841.77 1138
4842.43 1103
4843.08 1100
4843.74 1049
4844.40 1080
4845.05 1133
4845.71 1142
4846.37 1213
4847.02 1250
4847.68 1172
4848.34 1288
4849.00 1352
4849.65 1374
4850.31 1561
4850.97 1622
4851.62 1695
4852.28 1569
4852.94 1601
4853.60 1546
4854.25 1476
4854.91 1371
4855.57 1381
4856.23 1446
4856.88 1474
4857.54 1630
4858.20 1671
4858.86 1766
4859.52 1888
4860.17 1888
4860.83 1771
4861.49 1737
4862.15 1563
4862.81 1478
4863.46 1380
4864.12 1333
4864.78 1313
4865.44 1284
4866.10 1305
4866.75 1239
4867.41 1236
4868.07 1256
4868.73 1201
4869.39 1268
4870.05 1265
4870.71 1178
4871.36 1168
4872.02 1219
4872.68 1156
4873.34 1114
4874.00 1171
4874.66 1084
4875.32 1026
4875.98 1010
4876.63 1001
4877.29 1047
4877.95 1071
4878.61 1022
4879.27 1061
4879.93 1093
4880.59 1088
4881.25 1017
4881.91 968
4882.57 996
4883.23 1036
4883.89 970
4884.55 910
4885.21 908
4885.87 915
4886.52 877
4887.18 868
4887.84 915
4888.50 851
4889.16 887
4889.82 849
4890.48 846
4891.14 826
4891.80 846
4892.46 885
4893.12 830
4893.78 869
4894.44 860
4895.10 868
4895.76 850
4896.42 842
4897.09 843
4897.75 853
4898.41 850
4899.07 790
4899.73 863
4900.39 921
4901.05 859
4901.71 871
4902.37 832
4903.03 846
4903.69 819
4904.35 780
4905.01 762
4905.67 717
4906.33 728
4907.00 695
4907.66 672
4908.32 746
4908.98 727
4909.64 688
4910.30 700
4910.96 699
4911.62 702
4912.29 672
4912.95 655
4913.61 653
4914.27 688
4914.93 674
4915.59 710
4916.26 680
4916.92 656
4917.58 652
4918.24 639
4918.90 679
4919.56 669
4920.23 671
4920.89 689
4921.55 693
4922.21 638
4922.87 613
4923.54 651
4924.20 675
4924.86 640
4925.52 667
4926.19 657
4926.85 692
4927.51 664
4928.17 612
4928.84 666
4929.50 650
4930.16 589
4930.82 661
4931.49 659
4932.15 646
4932.81 662
4933.47 686
4934.14 632
4934.80 603
4935.46 599
4936.13 636
4936.79 639
4937.45 615
4938.11 597
4938.78 591
4939.44 620
4940.10 579
4940.77 586
4941.43 584
4942.09 591
4942.76 561
4943.42 572
4944.08 599
4944.75 576
4945.41 593
4946.08 589
4946.74 604
4947.40 568
4948.07 587
4948.73 587
4949.39 612
4950.06 565
4950.72 590
4951.39 570
4952.05 625
4952.71 594
4953.38 544
4954.04 541
4954.71 554
4955.37 565
4956.04 552
4956.70 534
4957.36 582
4958.03 593
4958.69 572
4959.36 670
4960.02 741
4960.69 654
4961.35 720
4962.02 800
4962.68 791
4963.35 715
4964.01 742
4964.68 763
4965.34 797
4966.01 792
4966.67 782
4967.34 723
4968.00 666
4968.67 605
4969.33 602
4970.00 610
4970.66 592
4971.33 534
4971.99 581
4972.66 592
4973.32 596
4973.99 601
4974.66 618
4975.32 575
4975.99 632
4976.65 657
4977.32 646
4977.98 611
4978.65 605
4979.32 615
4979.98 596
4980.65 577
4981.31 533
4981.98 519
4982.65 572
4983.31 557
4983.98 556
4984.64 581
4985.31 584
4985.98 541
4986.64 566
4987.31 579
4987.98 625
4988.64 584
4989.31 557
4989.98 582
4990.64 600
4991.31 583
4991.98 570
4992.64 547
4993.31 539
4993.98 559
4994.64 580
4995.31 529
4995.98 579
4996.64 493
4997.31 550
4997.98 538
4998.65 486
4999.31 501
4999.98 520
5000.65 525
5001.31 528
5001.98 471
5002.65 519
5003.32 518
5003.98 527
5004.65 486
5005.32 508
5005.99 532
5006.66 527
5007.32 530
5007.99 523
5008.66 536
5009.33 523
5009.99 550
5010.66 593
5011.33 624
5012.00 605
5012.67 568
5013.33 546
5014.00 564
5014.67 578
5015.34 546
5016.01 486
5016.68 519
5017.34 564
5018.01 534
5018.68 533
5019.35 494
5020.02 545
5020.69 534
5021.36 577
5022.02 599
5022.69 610
5023.36 638
5024.03 623
5024.70 626
5025.37 645
5026.04 638
5026.71 585
5027.38 580
5028.05 540
5028.71 564
5029.38 536
5030.05 526
5030.72 525
5031.39 512
5032.06 550
5032.73 510
5033.40 494
5034.07 509
5034.74 536
5035.41 491
5036.08 533
5036.75 497
5037.42 470
5038.09 502
5038.76 517
5039.43 463
5040.10 495
5040.77 492
5041.44 535
5042.11 523
5042.78 514
5043.45 542
5044.12 560
5044.79 540
5045.46 538
5046.13 540
5046.80 520
5047.47 528
5048.14 543
5048.81 566
5049.48 497
5050.15 477
5050.82 524
5051.49 535
5052.16 513
5052.83 476
5053.51 501
5054.18 531
5054.85 514
5055.52 493
5056.19 467
5056.86 456
5057.53 502
5058.20 530
5058.87 508
5059.55 536
5060.22 496
5060.89 441
5061.56 464
5062.23 537
5062.90 466
5063.57 505
5064.25 512
5064.92 519
5065.59 518
5066.26 551
5066.93 528
5067.60 571
5068.28 523
5068.95 508
5069.62 548
5070.29 499
5070.96 518
5071.64 538
5072.31 543
5072.98 505
5073.65 511
5074.32 544
5075.00 540
5075.67 487
5076.34 513
5077.01 536
5077.69 606
5078.36 597
5079.03 545
5079.70 572
5080.38 563
5081.05 543
5081.72 544
5082.39 551
5083.07 524
5083.74 557
5084.41 566
5085.09 526
5085.76 555
5086.43 575
5087.10 537
5087.78 575
5088.45 590
5089.12 593
5089.80 591
5090.47 630
5091.14 624
5091.82 637
5092.49 620
5093.16 605
5093.84 642
5094.51 593
5095.18 614
5095.86 574
5096.53 553
5097.21 577
5097.88 582
5098.55 534
5099.23 540
5099.90 566
5100.57 490
5101.25 511
5101.92 586
5102.60 567
5103.27 567
5103.95 629
5104.62 625
5105.29 579
5105.97 568
5106.64 621
5107.32 569
5107.99 544
5108.67 544
5109.34 575
5110.01 566
5110.69 588
5111.36 552
5112.04 614
5112.71 546
5113.39 521
5114.06 519
5114.74 530
5115.41 537
5116.09 570
5116.76 604
5117.44 636
5118.11 667
5118.79 688
5119.46 740
5120.14 743
5120.81 764
5121.49 789
5122.16 769
5122.84 657
5123.52 623
5124.19 652
5124.87 651
5125.54 607
5126.22 648
5126.89 548
5127.57 549
5128.24 528
5128.92 577
5129.60 624
5130.27 542
5130.95 558
5131.62 563
5132.30 582
5132.98 560
5133.65 568
5134.33 552
5135.01 577
5135.68 581
5136.36 595
5137.03 549
5137.71 578
5138.39 496
5139.06 554
5139.74 557
5140.42 525
5141.09 545
5141.77 552
5142.45 536
5143.12 460
5143.80 541
5144.48 545
5145.15 519
5145.83 507
5146.51 506
5147.18 508
5147.86 494
5148.54 515
5149.22 533
5149.89 546
5150.57 498
5151.25 512
5151.93 509
5152.60 556
5153.28 534
5153.96 482
5154.63 511
5155.31 521
5155.99 515
5156.67 532
5157.35 474
5158.02 533
5158.70 534
5159.38 523
5160.06 577
5160.73 564
5161.41 534
5162.09 522
5162.77 541
5163.45 542
5164.12 569
5164.80 557
5165.48 506
5166.16 502
5166.84 524
5167.52 546
5168.19 538
5168.87 525
5169.55 481
5170.23 479
5170.91 499
5171.59 518
5172.27 483
5172.94 478
5173.62 491
5174.30 497
5174.98 465
5175.66 467
5176.34 485
5177.02 475
5177.70 505
5178.38 503
5179.06 511
5179.73 477
5180.41 510
5181.09 487
5181.77 502
5182.45 524
5183.13 530
5183.81 503
5184.49 487
5185.17 480
5185.85 510
5186.53 526
5187.21 528
5187.89 513
5188.57 476
5189.25 467
5189.93 494
5190.61 490
5191.29 463
5191.97 449
5192.65 477
5193.33 500
5194.01 479
5194.69 505
5195.37 449
5196.05 505
5196.73 522
5197.41 510
5198.09 478
5198.77 520
5199.45 503
5200.13 495
5200.81 506
5201.49 490
5202.17 475
5202.85 476
5203.53 515
5204.21 495
5204.89 576
5205.58 514
5206.26 466
5206.94 488
5207.62 483
5208.30 525
5208.98 526
5209.66 511
5210.34 536
5211.02 542
5211.71 483
5212.39 522
5213.07 486
5213.75 489
5214.43 506
5215.11 574
5215.79 613
5216.48 539
5217.16 534
5217.84 547
5218.52 508
5219.20 510
5219.88 500
5220.57 523
5221.25 527
5221.93 521
5222.61 576
5223.29 610
5223.98 647
5224.66 648
5225.34 599
5226.02 552
5226.70 554
5227.39 581
5228.07 545
5228.75 545
5229.43 498
5230.12 518
5230.80 566
5231.48 574
5232.16 561
5232.85 539
5233.53 550
5234.21 556
5234.89 532
5235.58 526
5236.26 505
5236.94 577
5237.63 610
5238.31 616
5238.99 578
5239.67 629
5240.36 552
5241.04 589
5241.72 652
5242.41 593
5243.09 603
5243.77 591
5244.46 634
5245.14 628
5245.82 569
5246.51 577
5247.19 582
5247.88 584
5248.56 576
5249.24 536
5249.93 525
5250.61 539
5251.29 550
5251.98 599
5252.66 544
5253.35 568
5254.03 610
5254.71 591
5255.40 558
5256.08 553
5256.77 545
5257.45 573
5258.14 545
5258.82 535
5259.50 540
5260.19 557
5260.87 559
5261.56 631
5262.24 603
5262.93 638
5263.61 618
5264.30 599
5264.98 600
5265.67 652
5266.35 613
5267.03 598
5267.72 628
5268.40 617
5269.09 596
5269.77 595
5270.46 593
5271.14 597
5271.83 634
5272.52 572
5273.20 538
5273.89 530
5274.57 571
5275.26 601
5275.94 581
5276.63 522
5277.31 536
5278.00 547
5278.68 558
5279.37 574
5280.06 595
5280.74 643
5281.43 610
5282.11 609
5282.80 573
5283.48 599
5284.17 657
5284.86 648
5285.54 570
5286.23 540
5286.92 588
5287.60 584
5288.29 586
5288.97 535
5289.66 524
5290.35 549
5291.03 615
5291.72 549
5292.41 592
5293.09 593
5293.78 627
5294.47 663
5295.15 624
5295.84 576
5296.53 529
5297.21 579
5297.90 621
5298.59 629
5299.27 651
5299.96 618
5300.65 679
5301.33 675
5302.02 665
5302.71 688
5303.40 731
5304.08 719
5304.77 766
5305.46 760
5306.15 816
5306.83 796
5307.52 769
5308.21 816
5308.90 824
5309.58 783
5310.27 776
5310.96 782
5311.65 796
5312.33 769
5313.02 850
5313.71 849
5314.40 864
5315.09 987
5315.77 1006
5316.46 932
5317.15 930
5317.84 920
5318.53 864
5319.21 877
5319.90 828
5320.59 860
5321.28 819
5321.97 781
5322.66 787
5323.35 818
5324.03 748
5324.72 668
5325.41 719
5326.10 686
5326.79 672
5327.48 636
5328.17 628
5328.86 670
5329.54 698
5330.23 620
5330.92 609
5331.61 629
5332.30 616
5332.99 647
5333.68 624
5334.37 601
5335.06 646
5335.75 642
5336.44 645
5337.12 633
5337.81 659
5338.50 628
5339.19 627
5339.88 624
5340.57 600
5341.26 617
5341.95 631
5342.64 671
5343.33 627
5344.02 599
5344.71 627
5345.40 651
5346.09 668
5346.78 694
5347.47 710
5348.16 774
5348.85 840
5349.54 873
5350.23 1047
5350.92 1011
5351.61 1155
5352.30 1189
5352.99 1176
5353.68 1115
5354.37 1050
5355.07 1068
5355.76 922
5356.45 900
5357.14 793
5357.83 713
5358.52 683
5359.21 586
5359.90 631
5360.59 626
5361.28 611
5361.97 604
5362.66 615
5363.36 614
5364.05 607
5364.74 603
5365.43 612
5366.12 586
5366.81 545
5367.50 574
5368.19 568
5368.89 544
5369.58 546
5370.27 500
5370.96 484
5371.65 492
5372.34 551
5373.04 562
5373.73 570
5374.42 576
5375.11 583
5375.80 575
5376.49 524
5377.19 558
5377.88 585
5378.57 575
5379.26 560
5379.96 619
5380.65 620
5381.34 565
5382.03 605
5382.72 599
5383.42 571
5384.11 526
5384.80 535
5385.49 556
5386.19 590
5386.88 576
5387.57 578
5388.26 618
5388.96 627
5389.65 646
5390.34 707
5391.04 660
5391.73 662
5392.42 653
5393.12 647
5393.81 699
5394.50 638
5395.19 597
5395.89 579
5396.58 604
5397.27 676
5397.97 641
5398.66 590
5399.35 574
5400.05 570
5400.74 615
5401.43 613
5402.13 560
5402.82 591
5403.52 590
5404.21 608
5404.90 610
5405.60 598
5406.29 571
5406.98 540
5407.68 568
5408.37 571
5409.07 634
5409.76 611
5410.45 583
5411.15 602
5411.84 594
5412.54 608
5413.23 636
5413.93 623
5414.62 554
5415.32 544
5416.01 591
5416.70 589
5417.40 598
5418.09 593
5418.79 607
5419.48 611
5420.18 652
5420.87 658
5421.57 587
5422.26 573
5422.96 690
5423.65 706
5424.35 648
5425.04 629
5425.74 634
5426.43 673
5427.13 628
5427.82 612
5428.52 685
5429.21 677
5429.91 662
5430.60 654
5431.30 662
5432.00 669
5432.69 568
5433.39 637
5434.08 693
5434.78 654
5435.47 623
5436.17 686
5436.86 677
5437.56 694
5438.26 679
5438.95 615
5439.65 634
5440.34 657
5441.04 621
5441.74 652
5442.43 640
5443.13 668
5443.83 734
5444.52 763
5445.22 795
5445.91 760
5446.61 820
5447.31 951
5448.00 1051
5448.70 1107
5449.40 1102
5450.09 1114
5450.79 1036
5451.49 972
5452.18 993
5452.88 944
5453.58 889
5454.27 850
5454.97 819
5455.67 812
5456.37 836
5457.06 751
5457.76 754
5458.46 796
5459.15 763
5459.85 810
5460.55 769
5461.25 778
5461.94 707
5462.64 796
5463.34 796
5464.04 780
5464.73 760
5465.43 805
5466.13 842
5466.83 768
5467.53 767
5468.22 842
5468.92 823
5469.62 813
5470.32 775
5471.01 800
5471.71 889
5472.41 855
5473.11 865
5473.81 887
5474.51 924
5475.20 965
5475.90 966
5476.60 902
5477.30 985
5478.00 1011
5478.70 1075
5479.39 1215
5480.09 1348
5480.79 1446
5481.49 1566
5482.19 1609
5482.89 1558
5483.59 1541
5484.29 1406
5484.98 1241
5485.68 1223
5486.38 1239
5487.08 1161
5487.78 1101
5488.48 1087
5489.18 1042
5489.88 1044
5490.58 1078
5491.28 1074
5491.98 1044
5492.68 1086
5493.37 1110
5494.07 1126
5494.77 1224
5495.47 1241
5496.17 1260
5496.87 1255
5497.57 1206
5498.27 1246
5498.97 1452
5499.67 1636
5500.37 1936
5501.07 2147
5501.77 2356
5502.47 2429
5503.17 2495
5503.87 2387
5504.57 2141
5505.27 1844
5505.97 1643
5506.67 1410
5507.37 1257
5508.07 1153
5508.77 1121
5509.47 1054
5510.17 1046
5510.87 1045
5511.58 949
5512.28 904
5512.98 921
5513.68 994
5514.38 982
5515.08 1005
5515.78 988
5516.48 914
5517.18 907
5517.88 1007
5518.58 968
5519.28 950
5519.99 958
5520.69 973
5521.39 989
5522.09 1058
5522.79 1005
5523.49 939
5524.19 941
5524.90 866
5525.60 854
5526.30 817
5527.00 761
5527.70 748
5528.40 762
5529.10 768
5529.81 758
5530.51 717
5531.21 755
5531.91 757
5532.61 743
5533.32 750
5534.02 731
5534.72 708
5535.42 706
5536.12 716
5536.83 708
5537.53 753
5538.23 714
5538.93 699
5539.64 734
5540.34 747
5541.04 722
5541.74 714
5542.45 787
5543.15 755
5543.85 770
5544.55 731
5545.26 733
5545.96 728
5546.66 681
5547.36 703
5548.07 735
5548.77 736
5549.47 700
5550.18 703
5550.88 673
5551.58 674
5552.29 726
5552.99 703
5553.69 677
5554.40 681
5555.10 669
5555.80 658
5556.51 706
5557.21 673
5557.91 664
5558.62 704
5559.32 673
5560.02 605
5560.73 655
5561.43 680
5562.14 722
5562.84 775
5563.54 723
5564.25 767
5564.95 742
5565.65 703
5566.36 727
5567.06 762
5567.77 719
5568.47 711
5569.18 696
5569.88 707
5570.58 681
5571.29 665
5571.99 680
5572.70 672
5573.40 677
5574.11 682
5574.81 680
5575.52 635
5576.22 661
5576.93 703
5577.63 676
5578.33 689
5579.04 700
5579.74 642
5580.45 628
5581.15 642
5581.86 638
5582.56 608
5583.27 574
5583.97 628
5584.68 609
5585.39 616
5586.09 636
5586.80 637
5587.50 647
5588.21 631
5588.91 663
5589.62 592
5590.32 607
5591.03 579
5591.73 594
5592.44 567
5593.15 582
5593.85 586
5594.56 595
5595.26 582
5595.97 586
5596.68 611
5597.38 627
5598.09 568
5598.79 540
5599.50 565
5600.21 601
5600.91 577
5601.62 592
5602.33 547
5603.03 516
5603.74 566
5604.44 608
5605.15 643
5605.86 597
5606.56 586
5607.27 609
5607.98 581
5608.68 534
5609.39 539
5610.10 578
5610.80 560
5611.51 615
5612.22 569
5612.93 603
5613.63 609
5614.34 538
5615.05 533
5615.75 557
5616.46 635
5617.17 613
5617.88 569
5618.58 544
5619.29 592
5620.00 621
5620.71 598
5621.41 608
5622.12 618
5622.83 567
5623.54 622
5624.24 603
5624.95 576
5625.66 556
5626.37 611
5627.08 617
5627.78 636
5628.49 610
5629.20 656
5629.91 660
5630.62 631
5631.32 636
5632.03 669
5632.74 670
5633.45 640
5634.16 649
5634.86 660
5635.57 699
5636.28 701
5636.99 710
5637.70 740
5638.41 770
5639.12 764
5639.82 745
5640.53 772
5641.24 757
5641.95 775
5642.66 776
5643.37 753
5644.08 730
5644.79 737
5645.50 797
5646.21 751
5646.91 707
5647.62 687
5648.33 702
5649.04 648
5649.75 646
5650.46 647
5651.17 675
5651.88 683
5652.59 692
5653.30 707
5654.01 675
5654.72 683
5655.43 721
5656.14 710
5656.85 710
5657.56 720
5658.27 713
5658.98 706
5659.69 753
5660.40 794
5661.11 770
5661.82 823
5662.53 795
5663.24 726
5663.95 734
5664.66 709
5665.37 748
5666.08 797
5666.79 694
5667.50 642
5668.21 684
5668.92 673
5669.63 722
5670.34 745
5671.05 781
5671.76 794
5672.47 817
5673.18 887
5673.89 852
5674.61 848
5675.32 795
5676.03 724
5676.74 719
5677.45 690
5678.16 680
5678.87 675
5679.58 791
5680.29 704
5681.01 699
5681.72 715
5682.43 734
5683.14 753
5683.85 674
5684.56 623
5685.27 638
5685.99 612
5686.70 609
5687.41 667
5688.12 652
5688.83 685
5689.54 665
5690.26 714
5690.97 678
5691.68 648
5692.39 688
5693.10 669
5693.82 670
5694.53 661
5695.24 621
5695.95 627
5696.67 677
5697.38 625
5698.09 632
5698.80 602
5699.51 641
5700.23 598
5700.94 613
5701.65 605
5702.36 626
5703.08 572
5703.79 616
5704.50 645
5705.22 651
5705.93 669
5706.64 663
5707.35 645
5708.07 639
5708.78 617
5709.49 600
5710.21 637
5710.92 630
5711.63 576
5712.35 637
5713.06 660
5713.77 600
5714.49 622
5715.20 684
5715.91 598
5716.63 625
5717.34 606
5718.05 624
5718.77 627
5719.48 658
5720.19 679
5720.91 630
5721.62 612
5722.34 664
5723.05 637
5723.76 612
5724.48 631
5725.19 658
5725.91 690
5726.62 723
5727.33 719
5728.05 780
5728.76 780
5729.48 799
5730.19 819
5730.91 855
5731.62 807
5732.34 762
5733.05 765
5733.76 752
5734.48 706
5735.19 694
5735.91 704
5736.62 676
5737.34 671
5738.05 673
5738.77 661
5739.48 634
5740.20 582
5740.91 611
5741.63 642
5742.34 645
5743.06 635
5743.77 682
5744.49 676
5745.20 671
5745.92 641
5746.63 664
5747.35 709
5748.07 713
5748.78 714
5749.50 678
5750.21 692
5750.93 731
5751.64 760
5752.36 799
5753.07 783
5753.79 764
5754.51 775
5755.22 780
5755.94 822
5756.65 836
5757.37 837
5758.09 856
5758.80 899
5759.52 906
5760.24 884
5760.95 851
5761.67 882
5762.38 911
5763.10 959
5763.82 967
5764.53 978
5765.25 1022
5765.97 1026
5766.68 968
5767.40 1018
5768.12 1116
5768.83 1242
5769.55 1430
5770.27 1826
5770.98 1966
5771.70 2337
5772.42 2444
5773.13 2379
5773.85 2169
5774.57 1895
5775.29 1700
5776.00 1451
5776.72 1258
5777.44 1188
5778.16 1155
5778.87 1030
5779.59 1025
5780.31 1046
5781.03 1058
5781.74 1041
5782.46 1048
5783.18 1067
5783.90 1137
5784.61 1108
5785.33 1124
5786.05 1118
5786.77 1068
5787.48 1093
5788.20 1078
5788.92 1065
5789.64 1006
5790.36 1018
5791.08 1003
5791.79 1008
5792.51 973
5793.23 987
5793.95 933
5794.67 871
5795.38 882
5796.10 938
5796.82 840
5797.54 815
5798.26 908
5798.98 929
5799.70 995
5800.41 1123
5801.13 1215
5801.85 1246
5802.57 1212
5803.29 1264
5804.01 1182
5804.73 1106
5805.45 1000
5806.17 915
5806.89 930
5807.60 868
5808.32 863
5809.04 889
5809.76 921
5810.48 848
5811.20 859
5811.92 909
5812.64 843
5813.36 824
5814.08 835
5814.80 791
5815.52 803
5816.24 799
5816.96 813
5817.68 816
5818.40 779
5819.12 743
5819.84 785
5820.56 775
5821.28 783
5822.00 760
5822.72 766
5823.44 809
5824.16 800
5824.88 736
5825.60 752
5826.32 753
5827.04 766
5827.76 752
5828.48 721
5829.20 716
5829.92 679
5830.64 719
5831.36 715
5832.08 709
5832.80 753
5833.52 717
5834.25 672
5834.97 715
5835.69 739
5836.41 701
5837.13 720
5837.85 737
5838.57 721
5839.29 730
5840.01 681
5840.73 685
5841.46 700
5842.18 705
5842.90 666
5843.62 674
5844.34 719
5845.06 706
5845.78 722
5846.51 692
5847.23 682
5847.95 727
5848.67 737
5849.39 735
5850.11 706
5850.84 695
5851.56 680
5852.28 754
5853.00 744
5853.72 705
5854.45 717
5855.17 693
5855.89 704
5856.61 667
5857.33 691
5858.06 679
5858.78 690
5859.50 733
5860.22 708
5860.95 674
5861.67 653
5862.39 687
5863.11 688
5863.84 685
5864.56 683
5865.28 700
5866.01 737
5866.73 679
5867.45 687
5868.17 719
5868.90 626
5869.62 681
5870.34 735
5871.07 648
5871.79 662
5872.51 668
5873.24 693
5873.96 685
5874.68 644
5875.41 644
5876.13 655
5876.85 650
5877.58 643
5878.30 681
5879.02 651
5879.75 705
5880.47 767
5881.19 760
5881.92 764
5882.64 743
5883.37 773
5884.09 714
5884.81 766
5885.54 775
5886.26 731
5886.99 720
5887.71 762
5888.43 754
5889.16 781
5889.88 796
5890.61 768
5891.33 743
5892.05 749
5892.78 739
5893.50 729
5894.23 699
5894.95 814
5895.68 756
5896.40 719
5897.13 793
5897.85 771
5898.58 737
5899.30 753
5900.03 750
5900.75 720
5901.48 736
5902.20 781
5902.93 773
5903.65 736
5904.38 741
5905.10 786
5905.83 820
5906.55 799
5907.28 819
5908.00 806
5908.73 852
5909.45 831
5910.18 831
5910.90 855
5911.63 849
5912.36 800
5913.08 832
5913.81 781
5914.53 843
5915.26 831
5915.98 849
5916.71 851
5917.44 908
5918.16 919
5918.89 892
5919.61 848
5920.34 858
5921.07 913
5921.79 948
5922.52 957
5923.25 922
5923.97 975
5924.70 1014
5925.42 976
5926.15 957
5926.88 978
5927.60 996
5928.33 1036
5929.06 1002
5929.78 1000
5930.51 1078
5931.24 1121
5931.96 1084
5932.69 1109
5933.42 1088
5934.15 1103
5934.87 1117
5935.60 1154
5936.33 1173
5937.05 1189
5937.78 1208
5938.51 1225
5939.24 1315
5939.96 1332
5940.69 1289
5941.42 1349
5942.14 1361
5942.87 1333
5943.60 1436
5944.33 1486
5945.06 1470
5945.78 1479
5946.51 1532
5947.24 1590
5947.97 1589
5948.69 1552
5949.42 1626
5950.15 1651
5950.88 1781
5951.61 1897
5952.33 2110
5953.06 2159
5953.79 2387
5954.52 2435
5955.25 2569
5955.98 2546
5956.70 2261
5957.43 2298
5958.16 2243
5958.89 2197
5959.62 2091
5960.35 2064
5961.07 2091
5961.80 2010
5962.53 1991
5963.26 1936
5963.99 2025
5964.72 2151
5965.45 2262
5966.18 2353
5966.90 2549
5967.63 2687
5968.36 2917
5969.09 2901
5969.82 2897
5970.55 2974
5971.28 2929
5972.01 2763
5972.74 2573
5973.47 2558
5974.20 2517
5974.93 2431
5975.66 2483
5976.39 2565
5977.12 2511
5977.84 2480
5978.57 2521
5979.30 2548
5980.03 2696
5980.76 2736
5981.49 2827
5982.22 2885
5982.95 2897
5983.68 3023
5984.41 2984
5985.14 2940
5985.87 3045
5986.60 2967
5987.33 2974
5988.06 3050
5988.79 3043
5989.53 3015
5990.26 2960
5990.99 2927
5991.72 2960
5992.45 2999
5993.18 3095
5993.91 3163
5994.64 3128
5995.37 3165
5996.10 3293
5996.83 3337
5997.56 3461
5998.29 3528
5999.02 3536
5999.75 3574
6000.49 3548
6001.22 3507
6001.95 3404
6002.68 3388
6003.41 3381
6004.14 3329
6004.87 3186
6005.60 3216
6006.34 3187
6007.07 3246
6007.80 3232
6008.53 3298
6009.26 3638
6009.99 4046
6010.72 4625
6011.46 5536
6012.19 6596
6012.92 7905
6013.65 9371
6014.38 10209
6015.12 10867
6015.85 11311
6016.58 11213
6017.31 10486
6018.04 9624
6018.78 8414
6019.51 7294
6020.24 6313
6020.97 5352
6021.70 4673
6022.44 4029
6023.17 3628
6023.90 3174
6024.63 2952
6025.37 2842
6026.10 2649
6026.83 2641
6027.56 2667
6028.30 2585
6029.03 2478
6029.76 2622
6030.50 2721
6031.23 2699
6031.96 2683
6032.69 2548
6033.43 2354
6034.16 2307
6034.89 2225
6035.63 2223
6036.36 2009
6037.09 2045
6037.83 2112
6038.56 2113
6039.29 2177
6040.03 2140
6040.76 2156
6041.49 2069
6042.23 2120
6042.96 2175
6043.69 2143
6044.43 2175
6045.16 2214
6045.90 2220
6046.63 2167
6047.36 2196
6048.10 2289
6048.83 2286
6049.57 2339
6050.30 2439
6051.03 2546
6051.77 2601
6052.50 2783
6053.24 3004
6053.97 3039
6054.70 3007
6055.44 3089
6056.17 2860
6056.91 2789
6057.64 2658
6058.38 2629
6059.11 2491
6059.85 2416
6060.58 2351
6061.32 2398
6062.05 2251
6062.79 2265
6063.52 2238
6064.26 2233
6064.99 2157
6065.72 2127
6066.46 2141
6067.20 2114
6067.93 2035
6068.67 2029
6069.40 2108
6070.14 2052
6070.87 2031
6071.61 2000
6072.34 1935
6073.08 1952
6073.81 1893
6074.55 1973
6075.28 1973
6076.02 1885
6076.76 1924
6077.49 1872
6078.23 1824
6078.96 1862
6079.70 1846
6080.43 1757
6081.17 1726
6081.91 1791
6082.64 1765
6083.38 1727
6084.11 1683
6084.85 1707
6085.59 1690
6086.32 1634
6087.06 1593
6087.80 1638
6088.53 1676
6089.27 1682
6090.00 1675
6090.74 1651
6091.48 1731
6092.21 1759
6092.95 1737
6093.69 1715
6094.42 1682
6095.16 1683
6095.90 1668
6096.63 1602
6097.37 1558
6098.11 1554
6098.85 1543
6099.58 1509
6100.32 1508
6101.06 1492
6101.79 1457
6102.53 1548
6103.27 1553
6104.01 1520
6104.74 1551
6105.48 1530
6106.22 1477
6106.96 1482
6107.69 1463
6108.43 1451
6109.17 1471
6109.91 1516
6110.64 1514
6111.38 1545
6112.12 1588
6112.86 1559
6113.59 1515
6114.33 1596
6115.07 1619
6115.81 1623
6116.55 1634
6117.28 1685
6118.02 1638
6118.76 1654
6119.50 1670
6120.24 1606
6120.98 1654
6121.71 1640
6122.45 1601
6123.19 1584
6123.93 1599
6124.67 1615
6125.41 1639
6126.15 1715
6126.88 1658
6127.62 1651
6128.36 1638
6129.10 1590
6129.84 1644
6130.58 1735
6131.32 1664
6132.06 1606
6132.80 1687
6133.53 1729
6134.27 1687
6135.01 1674
6135.75 1785
6136.49 1813
6137.23 1776
6137.97 1880
6138.71 2030
6139.45 2043
6140.19 2149
6140.93 2205
6141.67 2227
6142.41 2194
6143.15 2274
6143.89 2239
6144.63 2141
6145.37 2126
6146.11 2174
6146.85 2097
6147.59 2079
6148.33 2048
6149.07 1995
6149.81 1900
6150.55 1944
6151.29 1985
6152.03 2001
6152.77 2044
6153.51 2053
6154.25 2028
6154.99 2064
6155.73 2101
6156.47 2163
6157.21 2156
6157.95 2088
6158.69 2145
6159.43 2180
6160.17 2240
6160.91 2186
6161.65 2288
6162.39 2377
6163.13 2361
6163.88 2462
6164.62 2610
6165.36 2699
6166.10 2976
6166.84 3013
6167.58 3098
6168.32 3295
6169.06 3258
6169.80 3270
6170.55 3235
6171.29 3184
6172.03 3143
6172.77 3041
6173.51 2990
6174.25 3010
6174.99 2936
6175.74 2970
6176.48 2950
6177.22 2951
6177.96 2949
6178.70 3050
6179.44 3303
6180.19 3569
6180.93 3896
6181.67 4476
6182.41 5037
6183.15 5712
6183.90 6271
6184.64 6477
6185.38 6681
6186.12 6541
6186.87 6354
6187.61 5799
6188.35 5267
6189.09 4851
6189.84 4505
6190.58 4182
6191.32 3954
6192.06 3867
6192.81 3737
6193.55 3687
6194.29 3676
6195.03 3635
6195.78 3622
6196.52 3467
6197.26 3383
6198.01 3471
6198.75 3501
6199.49 3260
6200.23 3363
6200.98 3327
6201.72 3252
6202.46 3284
6203.21 3403
6203.95 3560
6204.69 3641
6205.44 4168
6206.18 4887
6206.92 5897
6207.67 7437
6208.41 9433
6209.15 11554
6209.90 13434
6210.64 14737
6211.39 15260
6212.13 14676
6212.87 13747
6213.62 12182
6214.36 10599
6215.11 9041
6215.85 7515
6216.59 6198
6217.34 5256
6218.08 4466
6218.83 3818
6219.57 3409
6220.31 3050
6221.06 2882
6221.80 2717
6222.55 2610
6223.29 2655
6224.04 2603
6224.78 2478
6225.53 2448
6226.27 2393
6227.02 2252
6227.76 2188
6228.50 2075
6229.25 1918
6229.99 1840
6230.74 1741
6231.48 1714
6232.23 1657
6232.97 1641
6233.72 1662
6234.46 1680
6235.21 1763
6235.96 1746
6236.70 1777
6237.45 1809
6238.19 1875
6238.94 1945
6239.68 2044
6240.43 2152
6241.17 2194
6241.92 2236
6242.66 2312
6243.41 2228
6244.16 2252
6244.90 2188
6245.65 2182
6246.39 2269
6247.14 2311
6247.88 2350
6248.63 2426
6249.38 2462
6250.12 2466
6250.87 2357
6251.62 2218
6252.36 2193
6253.11 2143
6253.85 2118
6254.60 2011
6255.35 2011
6256.09 2017
6256.84 1965
6257.59 1975
6258.33 1946
6259.08 1958
6259.83 1908
6260.57 1913
6261.32 1873
6262.07 1946
6262.81 1896
6263.56 1758
6264.31 1770
6265.05 1830
6265.80 1860
6266.55 1687
6267.30 1707
6268.04 1714
6268.79 1742
6269.54 1751
6270.28 1743
6271.03 1736
6271.78 1711
6272.53 1764
6273.27 1762
6274.02 1743
6274.77 1747
6275.52 1802
6276.26 1828
6277.01 1876
6277.76 1880
6278.51 1913
6279.25 1939
6280.00 1921
6280.75 1864
6281.50 1916
6282.25 1732
6282.99 1686
6283.74 1655
6284.49 1633
6285.24 1556
6285.99 1531
6286.74 1471
6287.48 1429
6288.23 1446
6288.98 1377
6289.73 1464
6290.48 1410
6291.23 1424
6291.97 1362
6292.72 1361
6293.47 1361
6294.22 1364
6294.97 1404
6295.72 1342
6296.47 1401
6297.22 1463
6297.96 1428
6298.71 1416
6299.46 1384
6300.21 1402
6300.96 1308
6301.71 1309
6302.46 1273
6303.21 1240
6303.96 1255
6304.71 1151
6305.46 1213
6306.21 1240
6306.96 1231
6307.71 1217
6308.45 1218
6309.20 1210
6309.95 1216
6310.70 1248
6311.45 1265
6312.20 1357
6312.95 1334
6313.70 1345
6314.45 1300
6315.20 1382
6315.95 1370
6316.70 1382
6317.45 1410
6318.20 1355
6318.95 1370
6319.70 1343
6320.45 1313
6321.20 1181
6321.95 1177
6322.70 1182
6323.46 1194
6324.21 1190
6324.96 1132
6325.71 1130
6326.46 1114
6327.21 1176
6327.96 1185
6328.71 1158
6329.46 1156
6330.21 1186
6330.96 1113
6331.71 1090
6332.46 1149
6333.21 1107
6333.97 1046
6334.72 1141
6335.47 1129
6336.22 1100
6336.97 1056
6337.72 1095
6338.47 1116
6339.22 1120
6339.98 1104
6340.73 1132
6341.48 1109
6342.23 1101
6342.98 1084
6343.73 1016
6344.49 1065
6345.24 1105
6345.99 1148
6346.74 1103
6347.49 1140
6348.24 1157
6349.00 1165
6349.75 1149
6350.50 1153
6351.25 1221
6352.01 1271
6352.76 1369
6353.51 1378
6354.26 1362
6355.01 1372
6355.77 1423
6356.52 1383
6357.27 1403
6358.02 1324
6358.78 1402
6359.53 1302
6360.28 1247
6361.03 1241
6361.79 1200
6362.54 1238
6363.29 1241
6364.05 1209
6364.80 1176
6365.55 1228
6366.30 1234
6367.06 1341
6367.81 1359
6368.56 1502
6369.32 1527
6370.07 1568
6370.82 1515
6371.58 1422
6372.33 1403
6373.08 1323
6373.84 1213
6374.59 1181
6375.34 1207
6376.10 1202
6376.85 1221
6377.60 1206
6378.36 1185
6379.11 1184
6379.87 1191
6380.62 1215
6381.37 1220
6382.13 1252
6382.88 1348
6383.64 1267
6384.39 1242
6385.14 1218
6385.90 1141
6386.65 1193
6387.41 1197
6388.16 1173
6388.91 1143
6389.67 1151
6390.42 1158
6391.18 1134
6391.93 1109
6392.69 1130
6393.44 1118
6394.20 1135
6394.95 1087
6395.71 1090
6396.46 1082
6397.21 1165
6397.97 1123
6398.72 1100
6399.48 1093
6400.23 1134
6400.99 1100
6401.74 1057
6402.50 1073
6403.26 1044
6404.01 1081
6404.77 1002
6405.52 1009
6406.28 1018
6407.03 1023
6407.79 1001
6408.54 1020
6409.30 1029
6410.05 1043
6410.81 1087
6411.56 1104
6412.32 1000
6413.08 1081
6413.83 1155
6414.59 1093
6415.34 1105
6416.10 1040
6416.86 1065
6417.61 1100
6418.37 1122
6419.12 1117
6419.88 1061
6420.64 1099
6421.39 1122
6422.15 1110
6422.91 1116
6423.66 1057
6424.42 1016
6425.17 1054
6425.93 1073
6426.69 1044
6427.44 1067
6428.20 1065
6428.96 1041
6429.71 1087
6430.47 1067
6431.23 1110
6431.98 1040
6432.74 1048
6433.50 1110
6434.26 1109
6435.01 1112
6435.77 1047
6436.53 1114
6437.28 1162
6438.04 1145
6438.80 1169
6439.56 1251
6440.31 1194
6441.07 1229
6441.83 1135
6442.59 1177
6443.34 1249
6444.10 1266
6444.86 1280
6445.62 1294
6446.37 1262
6447.13 1167
6447.89 1234
6448.65 1232
6449.40 1255
6450.16 1289
6450.92 1349
6451.68 1339
6452.44 1350
6453.19 1335
6453.95 1364
6454.71 1352
6455.47 1355
6456.23 1383
6456.99 1432
6457.74 1376
6458.50 1421
6459.26 1456
6460.02 1405
6460.78 1372
6461.54 1473
6462.30 1458
6463.05 1454
6463.81 1516
6464.57 1491
6465.33 1575
6466.09 1550
6466.85 1568
6467.61 1572
6468.37 1620
6469.13 1567
6469.88 1575
6470.64 1611
6471.40 1583
6472.16 1601
6472.92 1635
6473.68 1647
6474.44 1592
6475.20 1639
6475.96 1677
6476.72 1662
6477.48 1638
6478.24 1684
6479.00 1743
6479.76 1736
6480.52 1806
6481.28 1796
6482.04 1846
6482.80 1911
6483.56 2003
6484.32 2025
6485.08 2041
6485.84 2011
6486.60 2027
6487.36 2021
6488.12 2123
6488.88 2020
6489.64 2160
6490.40 2147
6491.16 2189
6491.92 2194
6492.68 2249
6493.44 2443
6494.20 2415
6494.96 2491
6495.72 2505
6496.48 2654
6497.24 2545
6498.00 2494
6498.76 2606
6499.52 2522
6500.28 2460
6501.05 2470
6501.81 2509
6502.57 2534
6503.33 2575
6504.09 2595
6504.85 2919
6505.61 3277
6506.37 3972
6507.13 4954
6507.90 6330
6508.66 7626
6509.42 8838
6510.18 9601
6510.94 9941
6511.70 9761
6512.46 9011
6513.23 8148
6513.99 7010
6514.75 6151
6515.51 5220
6516.27 4571
6517.03 3911
6517.80 3524
6518.56 3193
6519.32 3119
6520.08 3022
6520.84 2952
6521.61 2884
6522.37 2979
6523.13 2946
6523.89 3093
6524.66 3170
6525.42 3328
6526.18 3564
6526.94 3797
6527.71 4094
6528.47 4178
6529.23 4399
6529.99 4652
6530.76 4560
6531.52 4353
6532.28 4268
6533.04 4028
6533.81 4100
6534.57 4367
6535.33 4752
6536.10 5292
6536.86 5877
6537.62 6331
6538.38 6679
6539.15 6862
6539.91 6550
6540.67 5972
6541.44 5480
6542.20 4889
6542.96 4305
6543.73 3881
6544.49 3433
6545.25 3188
6546.02 2962
6546.78 2895
6547.55 2886
6548.31 2871
6549.07 2799
6549.84 2804
6550.60 2764
6551.36 2653
6552.13 2642
6552.89 2575
6553.66 2504
6554.42 2395
6555.18 2364
6555.95 2461
6556.71 2396
6557.48 2359
6558.24 2470
6559.01 2464
6559.77 2460
6560.53 2460
6561.30 2513
6562.06 2528
6562.83 2559
6563.59 2583
6564.36 2691
6565.12 2739
6565.89 2727
6566.65 2700
6567.42 2681
6568.18 2746
6568.95 2744
6569.71 2733
6570.48 2722
6571.24 2690
6572.01 2627
6572.77 2686
6573.54 2828
6574.30 2811
6575.07 2747
6575.83 2851
6576.60 2913
6577.36 2969
6578.13 2956
6578.89 2909
6579.66 2933
6580.42 2875
6581.19 2884
6581.96 2917
6582.72 2907
6583.49 2989
6584.25 3030
6585.02 3047
6585.78 3073
6586.55 3120
6587.32 3087
6588.08 2957
6588.85 2874
6589.61 2885
6590.38 2985
6591.15 2950
6591.91 3144
6592.68 3271
6593.45 3456
6594.21 3708
6594.98 3981
6595.74 4267
6596.51 4461
6597.28 4607
6598.04 4535
6598.81 4365
6599.58 4285
6600.34 3960
6601.11 3626
6601.88 3438
6602.64 3271
6603.41 2991
6604.18 2886
6604.95 2700
6605.71 2597
6606.48 2513
6607.25 2441
6608.01 2498
6608.78 2546
6609.55 2492
6610.32 2519
6611.08 2468
6611.85 2439
6612.62 2413
6613.38 2450
6614.15 2398
6614.92 2361
6615.69 2246
6616.46 2299
6617.22 2304
6617.99 2269
6618.76 2380
6619.53 2461
6620.29 2519
6621.06 2671
6621.83 2939
6622.60 3124
6623.37 3237
6624.13 3517
6624.90 3530
6625.67 3579
6626.44 3522
6627.21 3342
6627.98 3096
6628.74 2995
6629.51 2882
6630.28 2658
6631.05 2536
6631.82 2457
6632.59 2443
6633.35 2529
6634.12 2595
6634.89 2632
6635.66 2803
6636.43 2891
6637.20 3039
6637.97 2983
6638.74 2959
6639.51 2892
6640.27 2919
6641.04 2976
6641.81 2936
6642.58 2919
6643.35 2977
6644.12 3018
6644.89 2810
6645.66 2727
6646.43 2599
6647.20 2603
6647.97 2437
6648.74 2308
6649.51 2225
6650.28 2102
6651.05 2118
6651.82 2124
6652.58 2014
6653.35 2015
6654.12 1987
6654.89 1962
6655.66 2016
6656.43 2077
6657.20 2045
6657.97 2009
6658.74 1962
6659.51 1951
6660.28 1963
6661.05 1951
6661.83 1942
6662.60 1989
6663.37 1937
6664.14 1914
6664.91 1911
6665.68 1912
6666.45 1843
6667.22 1826
6667.99 1830
6668.76 1838
6669.53 1914
6670.30 1958
6671.07 1966
6671.84 1993
6672.61 2049
6673.38 2100
6674.16 2055
6674.93 1975
6675.70 2082
6676.47 2015
6677.24 2070
6678.01 2002
6678.78 1881
6679.55 2037
6680.33 2071
6681.10 2052
6681.87 2041
6682.64 2042
6683.41 2085
6684.18 2129
6684.95 2249
6685.73 2336
6686.50 2472
6687.27 2472
6688.04 2524
6688.81 2426
6689.58 2301
6690.36 2232
6691.13 2058
6691.90 1880
6692.67 1851
6693.44 1867
6694.22 1764
6694.99 1799
6695.76 1669
6696.53 1634
6697.31 1614
6698.08 1668
6698.85 1675
6699.62 1665
6700.40 1594
6701.17 1554
6701.94 1609
6702.71 1644
6703.49 1642
6704.26 1509
6705.03 1542
6705.80 1559
6706.58 1549
6707.35 1513
6708.12 1527
6708.90 1502
6709.67 1484
6710.44 1463
6711.22 1440
6711.99 1452
6712.76 1489
6713.54 1462
6714.31 1467
6715.08 1482
6715.86 1474
6716.63 1445
6717.40 1434
6718.18 1356
6718.95 1384
6719.72 1427
6720.50 1419
6721.27 1430
6722.04 1435
6722.82 1416
6723.59 1457
6724.37 1373
6725.14 1358
6725.91 1410
6726.69 1409
6727.46 1357
6728.24 1367
6729.01 1327
6729.78 1349
6730.56 1324
6731.33 1323
6732.11 1340
6732.88 1393
6733.66 1406
6734.43 1405
6735.20 1382
6735.98 1461
6736.75 1486
6737.53 1469
6738.30 1463
6739.08 1385
6739.85 1373
6740.63 1433
6741.40 1391
6742.18 1379
6742.95 1446
6743.73 1531
6744.50 1453
6745.28 1487
6746.05 1520
6746.83 1532
6747.60 1529
6748.38 1517
6749.15 1547
6749.93 1563
6750.70 1648
6751.48 1622
6752.25 1679
6753.03 1789
6753.81 1812
6754.58 1913
6755.36 1986
6756.13 1939
6756.91 1917
6757.68 1840
6758.46 1795
6759.24 1717
6760.01 1700
6760.79 1730
6761.56 1681
6762.34 1634
6763.12 1647
6763.89 1626
6764.67 1599
6765.44 1634
6766.22 1530
6767.00 1599
6767.77 1628
6768.55 1633
6769.33 1629
6770.10 1618
6770.88 1574
6771.66 1613
6772.43 1516
6773.21 1501
6773.99 1448
6774.76 1435
6775.54 1392
6776.32 1409
6777.09 1370
6777.87 1338
6778.65 1337
6779.42 1354
6780.20 1409
6780.98 1394
6781.76 1378
6782.53 1407
6783.31 1384
6784.09 1331
6784.87 1268
6785.64 1265
6786.42 1326
6787.20 1297
6787.98 1319
6788.75 1249
6789.53 1210
6790.31 1222
6791.09 1182
6791.86 1198
6792.64 1171
6793.42 1137
6794.20 1187
6794.98 1145
6795.75 1241
6796.53 1191
6797.31 1153
6798.09 1163
6798.87 1228
6799.64 1256
6800.42 1156
6801.20 1156
6801.98 1208
6802.76 1194
6803.54 1202
6804.31 1158
6805.09 1197
6805.87 1183
6806.65 1196
6807.43 1242
6808.21 1168
6808.99 1187
6809.76 1194
6810.54 1180
6811.32 1174
6812.10 1156
6812.88 1152
6813.66 1143
6814.44 1124
6815.22 1184
6816.00 1153
6816.78 1137
6817.55 1095
6818.33 1202
6819.11 1176
6819.89 1154
6820.67 1127
6821.45 1225
6822.23 1192
6823.01 1123
6823.79 1119
6824.57 1124
6825.35 1148
6826.13 1185
6826.91 1189
6827.69 1179
6828.47 1159
6829.25 1125
6830.03 1097
6830.81 1106
6831.59 1035
6832.37 1102
6833.15 1080
6833.93 1153
6834.71 1116
6835.49 1119
6836.27 1215
6837.05 1233
6837.83 1310
6838.61 1361
6839.39 1503
6840.17 1577
6840.95 1671
6841.73 1654
6842.51 1637
6843.29 1525
6844.08 1524
6844.86 1415
6845.64 1342
6846.42 1386
6847.20 1359
6847.98 1358
6848.76 1494
6849.54 1561
6850.32 1765
6851.10 1952
6851.89 2104
6852.67 2160
6853.45 2206
6854.23 2182
6855.01 2035
6855.79 1964
6856.57 1857
6857.35 1740
6858.14 1540
6858.92 1419
6859.70 1397
6860.48 1399
6861.26 1362
6862.04 1303
6862.83 1322
6863.61 1296
6864.39 1251
6865.17 1300
6865.95 1336
6866.74 1371
6867.52 1311
6868.30 1319
6869.08 1351
6869.86 1330
6870.65 1378
6871.43 1383
6872.21 1356
6872.99 1325
6873.78 1374
6874.56 1391
6875.34 1481
6876.12 1471
6876.91 1443
6877.69 1491
6878.47 1567
6879.25 1654
6880.04 1648
6880.82 1801
6881.60 2031
6882.39 2196
6883.17 2335
6883.95 2417
6884.74 2517
6885.52 2397
6886.30 2359
6887.08 2315
6887.87 2358
6888.65 2361
6889.43 2326
6890.22 2475
6891.00 2516
6891.78 2458
6892.57 2281
6893.35 2126
6894.14 2079
6894.92 1917
6895.70 1830
6896.49 1745
6897.27 1783
6898.05 1656
6898.84 1671
6899.62 1658
6900.41 1672
6901.19 1695
6901.97 1671
6902.76 1666
6903.54 1649
6904.33 1711
6905.11 1618
6905.89 1671
6906.68 1672
6907.46 1608
6908.25 1588
6909.03 1560
6909.82 1551
6910.60 1559
6911.39 1485
6912.17 1474
6912.96 1544
6913.74 1544
6914.52 1551
6915.31 1488
6916.09 1518
6916.88 1579
6917.66 1531
6918.45 1551
6919.23 1551
6920.02 1555
6920.80 1585
6921.59 1605
6922.37 1554
6923.16 1484
6923.95 1550
6924.73 1598
6925.52 1623
6926.30 1629
6927.09 1643
6927.87 1693
6928.66 1690
6929.44 1737
6930.23 1732
6931.01 1778
6931.80 1789
6932.59 1780
6933.37 1743
6934.16 1726
6934.94 1773
6935.73 1710
6936.52 1806
6937.30 1797
6938.09 1836
6938.87 1927
6939.66 1969
6940.45 2134
6941.23 2213
6942.02 2327
6942.81 2534
6943.59 2659
6944.38 2751
6945.16 2807
6945.95 2790
6946.74 2897
6947.52 2889
6948.31 2876
6949.10 3013
6949.88 3098
6950.67 3043
6951.46 2986
6952.25 3005
6953.03 2794
6953.82 2602
6954.61 2617
6955.39 2557
6956.18 2625
6956.97 2561
6957.75 2542
6958.54 2475
6959.33 2458
6960.12 2496
6960.90 2452
6961.69 2442
6962.48 2520
6963.27 2551
6964.05 2651
6964.84 2618
6965.63 2759
6966.42 2853
6967.20 2915
6967.99 2981
6968.78 3155
6969.57 3323
6970.36 3472
6971.14 3654
6971.93 3674
6972.72 3616
6973.51 3635
6974.30 3717
6975.08 3608
6975.87 3610
6976.66 3536
6977.45 3587
6978.24 3578
6979.03 3697
6979.81 3902
6980.60 4040
6981.39 4351
6982.18 4866
6982.97 5753
6983.76 7163
6984.55 8921
6985.34 11043
6986.12 13332
6986.91 15208
6987.70 16131
6988.49 16495
6989.28 15892
6990.07 14657
6990.86 12915
6991.65 10848
6992.44 8981
6993.23 7440
6994.01 6051
6994.80 5083
6995.59 4310
6996.38 3631
6997.17 3207
6997.96 2953
6998.75 2719
6999.54 2578
7000.33 2527
7001.12 2450
7001.91 2406
7002.70 2331
7003.49 2249
7004.28 2143
7005.07 2083
7005.86 2073
7006.65 2003
7007.44 1932
7008.23 1790
7009.02 1736
7009.81 1672
7010.60 1767
7011.39 1846
7012.18 1859
7012.97 1960
7013.76 2172
7014.55 2242
7015.34 2277
7016.13 2278
7016.92 2279
7017.71 2232
7018.50 2136
7019.29 2052
7020.08 2035
7020.88 2019
7021.67 2054
7022.46 2115
7023.25 2199
7024.04 2304
7024.83 2379
7025.62 2552
7026.41 2572
7027.20 2549
7027.99 2485
7028.79 2450
7029.58 2366
7030.37 2278
7031.16 2164
7031.95 2141
7032.74 2089
7033.53 1972
7034.33 1920
7035.12 1885
7035.91 1945
7036.70 1961
7037.49 1978
7038.28 2041
7039.08 2008
7039.87 2059
7040.66 2042
7041.45 2038
7042.24 2007
7043.04 2110
7043.83 2094
7044.62 2175
7045.41 2188
7046.20 2134
7047.00 2095
7047.79 2114
7048.58 2200
7049.37 2197
7050.17 2285
7050.96 2312
7051.75 2392
7052.54 2441
7053.34 2433
7054.13 2391
7054.92 2323
7055.71 2182
7056.51 2052
7057.30 2057
7058.09 2021
7058.89 1993
7059.68 1985
7060.47 1915
7061.26 1956
7062.06 1951
7062.85 1959
7063.64 1938
7064.44 1955
7065.23 1996
7066.02 1883
7066.82 1891
7067.61 1822
7068.40 1785
7069.20 1703
7069.99 1653
7070.78 1770
7071.58 1676
7072.37 1600
7073.17 1573
7073.96 1503
7074.75 1521
7075.55 1439
7076.34 1439
7077.13 1410
7077.93 1467
7078.72 1419
7079.52 1359
7080.31 1361
7081.10 1389
7081.90 1396
7082.69 1389
7083.49 1381
7084.28 1409
7085.08 1409
7085.87 1432
7086.67 1458
7087.46 1472
7088.25 1535
7089.05 1580
7089.84 1614
7090.64 1610
7091.43 1526
7092.23 1529
7093.02 1458
7093.82 1421
7094.61 1342
7095.41 1276
7096.20 1236
7097.00 1231
7097.79 1154
7098.59 1174
7099.38 1146
7100.18 1146
7100.97 1145
7101.77 1199
7102.56 1163
7103.36 1151
7104.15 1136
7104.95 1054
7105.75 1050
7106.54 1014
7107.34 1081
7108.13 1060
7108.93 1055
7109.72 1057
7110.52 1071
7111.32 999
7112.11 981
7112.91 954
7113.70 934
7114.50 985
7115.30 1019
7116.09 1050
7116.89 1021
7117.68 994
7118.48 1018
7119.28 999
7120.07 996
7120.87 1003
7121.67 1004
7122.46 1022
7123.26 1010
7124.06 1030
7124.85 1027
7125.65 975
7126.45 958
7127.24 1011
7128.04 1032
7128.84 1028
7129.63 1058
7130.43 1110
7131.23 1095
7132.02 1108
7132.82 1067
7133.62 1063
7134.41 1030
7135.21 1048
7136.01 1055
7136.81 1032
7137.60 1002
7138.40 923
7139.20 948
7140.00 970
7140.79 964
7141.59 949
7142.39 893
7143.19 886
7143.98 894
7144.78 899
7145.58 876
7146.38 867
7147.18 893
7147.97 894
7148.77 902
7149.57 872
7150.37 879
7151.17 808
7151.96 859
7152.76 846
7153.56 842
7154.36 795
7155.16 857
7155.95 938
7156.75 910
7157.55 919
7158.35 892
7159.15 938
7159.95 828
7160.75 900
7161.54 867
7162.34 877
7163.14 845
7163.94 860
7164.74 883
7165.54 899
7166.34 907
7167.14 938
7167.93 925
7168.73 934
7169.53 820
7170.33 867
7171.13 874
7171.93 873
7172.73 866
7173.53 831
7174.33 797
7175.13 777
7175.93 809
7176.73 822
7177.53 776
7178.33 775
7179.13 716
7179.93 751
7180.73 735
7181.53 753
7182.32 806
7183.12 849
7183.92 834
7184.72 828
7185.52 839
7186.32 791
7187.12 809
7187.92 786
7188.72 853
7189.53 817
7190.33 791
7191.13 767
7191.93 806
7192.73 744
7193.53 722
7194.33 762
7195.13 734
7195.93 779
7196.73 787
7197.53 785
7198.33 714
7199.13 706
7199.93 765
7200.73 743
7201.53 772
7202.33 817
7203.14 770
7203.94 819
7204.74 772
7205.54 798
7206.34 817
7207.14 768
7207.94 812
7208.74 789
7209.55 742
7210.35 813
7211.15 819
7211.95 807
7212.75 781
7213.55 779
7214.35 845
7215.16 788
7215.96 772
7216.76 833
7217.56 845
7218.36 821
7219.16 853
7219.97 825
7220.77 812
7221.57 829
7222.37 882
7223.17 814
7223.98 846
7224.78 843
7225.58 833
7226.38 805
7227.19 842
7227.99 840
7228.79 820
7229.59 889
7230.40 854
7231.20 870
7232.00 828
7232.80 875
7233.61 949
7234.41 909
7235.21 969
7236.01 1096
7236.82 1131
7237.62 1220
7238.42 1260
7239.23 1252
7240.03 1236
7240.83 1211
7241.63 1183
7242.44 1123
7243.24 1042
7244.04 965
7244.85 935
7245.65 905
7246.45 893
7247.26 857
7248.06 873
7248.86 868
7249.67 895
7250.47 899
7251.28 874
7252.08 891
7252.88 928
7253.69 889
7254.49 897
7255.29 889
7256.10 914
7256.90 960
7257.71 942
7258.51 934
7259.31 907
7260.12 913
7260.92 923
7261.73 938
7262.53 949
7263.34 937
7264.14 901
7264.94 916
7265.75 931
7266.55 943
7267.36 980
7268.16 993
7268.97 1036
7269.77 1013
7270.58 971
7271.38 969
7272.19 984
7272.99 972
7273.80 965
7274.60 1017
7275.41 1028
7276.21 993
7277.02 1013
7277.82 1035
7278.63 1061
7279.43 987
7280.24 1002
7281.04 1128
7281.85 1178
7282.65 1302
7283.46 1505
7284.26 1670
7285.07 1837
7285.87 2034
7286.68 2008
7287.49 1993
7288.29 2007
7289.10 1828
7289.90 1731
7290.71 1463
7291.52 1438
7292.32 1279
7293.13 1215
7293.93 1066
7294.74 1031
7295.55 1012
7296.35 987
7297.16 981
7297.96 991
7298.77 993
7299.58 963
7300.38 950
7301.19 995
7302.00 1028
7302.80 973
7303.61 995
7304.42 972
7305.22 985
7306.03 941
7306.84 983
7307.64 1026
7308.45 1042
7309.26 1103
7310.06 1127
7310.87 1127
7311.68 1185
7312.48 1205
7313.29 1249
7314.10 1211
7314.90 1242
7315.71 1253
7316.52 1180
7317.33 1258
7318.13 1391
7318.94 1540
7319.75 1674
7320.56 1816
7321.36 1846
7322.17 1929
7322.98 1969
7323.79 1940
7324.59 1854
7325.40 1628
7326.21 1570
7327.02 1390
7327.83 1322
7328.63 1186
7329.44 1128
7330.25 1107
7331.06 1091
7331.87 1049
7332.67 1060
7333.48 1078
7334.29 1067
7335.10 989
7335.91 1053
7336.72 1041
7337.52 1086
7338.33 1087
7339.14 1130
7339.95 1149
7340.76 1179
7341.57 1230
7342.38 1166
7343.18 1175
7343.99 1155
7344.80 1125
7345.61 1138
7346.42 1099
7347.23 1053
7348.04 981
7348.85 913
7349.66 960
7350.46 963
7351.27 910
7352.08 909
7352.89 839
7353.70 868
7354.51 924
7355.32 893
7356.13 891
7356.94 851
7357.75 817
7358.56 863
7359.37 936
7360.18 961
7360.99 892
7361.80 887
7362.61 897
7363.42 915
7364.23 900
7365.04 929
7365.85 998
7366.66 973
7367.47 973
7368.28 997
7369.09 969
7369.90 920
7370.71 923
7371.52 943
7372.33 916
7373.14 872
7373.95 848
7374.76 868
7375.57 845
7376.38 873
7377.19 874
7378.00 945
7378.81 961
7379.62 999
7380.43 1066
7381.24 1144
7382.06 1143
7382.87 1205
7383.68 1297
7384.49 1258
7385.30 1220
7386.11 1178
7386.92 1175
7387.73 1056
7388.54 967
7389.36 940
7390.17 940
7390.98 844
7391.79 832
7392.60 849
7393.41 848
7394.22 773
7395.04 751
7395.85 799
7396.66 759
7397.47 792
7398.28 837
7399.09 770
7399.91 773
7400.72 782
7401.53 829
7402.34 831
7403.15 882
7403.97 878
7404.78 870
7405.59 880
7406.40 838
7407.21 806
7408.03 833
7408.84 791
7409.65 786
7410.46 802
7411.28 747
7412.09 766
7412.90 750
7413.71 683
7414.53 696
7415.34 696
7416.15 684
7416.96 688
7417.78 644
7418.59 641
7419.40 674
7420.22 705
7421.03 696
7421.84 678
7422.66 676
7423.47 683
7424.28 673
7425.09 642
7425.91 630
7426.72 671
7427.53 648
7428.35 666
7429.16 653
7429.98 627
7430.79 629
7431.60 639
7432.42 696
7433.23 687
7434.04 662
7434.86 651
7435.67 648
7436.48 647
7437.30 684
7438.11 659
7438.93 633
7439.74 647
7440.55 665
7441.37 616
7442.18 625
7443.00 647
7443.81 641
7444.63 605
7445.44 602
7446.25 635
7447.07 646
7447.88 628
7448.70 641
7449.51 577
7450.33 615
7451.14 655
7451.96 612
7452.77 620
7453.59 631
7454.40 591
7455.22 618
7456.03 621
7456.85 606
7457.66 622
7458.48 661
7459.29 661
7460.11 669
7460.92 650
7461.74 610
7462.55 627
7463.37 597
7464.18 608
7465.00 634
7465.81 633
7466.63 650
7467.44 658
7468.26 659
7469.08 619
7469.89 629
7470.71 656
7471.52 667
7472.34 654
7473.15 688
7473.97 681
7474.79 639
7475.60 624
7476.42 627
7477.23 673
7478.05 579
7478.87 631
7479.68 598
7480.50 623
7481.32 634
7482.13 621
7482.95 614
7483.76 626
7484.58 640
7485.40 644
7486.21 599
7487.03 593
7487.85 608
7488.66 594
7489.48 676
7490.30 608
7491.11 562
7491.93 584
7492.75 614
7493.57 624
7494.38 636
7495.20 658
7496.02 606
7496.83 605
7497.65 625
7498.47 621
7499.29 617
7500.10 612
7500.92 618
7501.74 606
7502.55 625
7503.37 604
7504.19 619
7505.01 615
7505.83 618
7506.64 620
7507.46 599
7508.28 562
7509.10 562
7509.91 546
7510.73 584
7511.55 564
7512.37 602
7513.19 598
7514.00 577
7514.82 609
7515.64 589
7516.46 576
7517.28 555
7518.10 575
7518.91 571
7519.73 554
7520.55 539
7521.37 537
7522.19 615
7523.01 601
7523.82 588
7524.64 596
7525.46 607
7526.28 607
7527.10 579
7527.92 579
7528.74 578
7529.56 572
7530.38 553
7531.19 564
7532.01 569
7532.83 546
7533.65 590
7534.47 603
7535.29 606
7536.11 592
7536.93 587
7537.75 567
7538.57 575
7539.39 594
7540.21 571
7541.03 571
7541.85 562
7542.67 577
7543.48 598
7544.30 589
7545.12 617
7545.94 597
7546.76 564
7547.58 608
7548.40 613
7549.22 626
7550.04 575
7550.86 544
7551.68 578
7552.50 612
7553.32 572
7554.14 580
7554.97 624
7555.79 585
7556.61 558
7557.43 605
7558.25 620
7559.07 633
7559.89 647
7560.71 666
7561.53 630
7562.35 625
7563.17 645
7563.99 672
7564.81 641
7565.63 610
7566.45 650
7567.28 629
7568.10 627
7568.92 674
7569.74 673
7570.56 699
7571.38 643
7572.20 691
7573.02 671
7573.84 681
7574.67 666
7575.49 644
7576.31 662
7577.13 642
7577.95 638
7578.77 650
7579.60 672
7580.42 661
7581.24 634
7582.06 680
7582.88 661
7583.70 681
7584.53 676
7585.35 685
7586.17 665
7586.99 672
7587.81 728
7588.64 722
7589.46 738
7590.28 720
7591.10 702
7591.93 712
7592.75 740
7593.57 723
7594.39 698
7595.22 763
7596.04 782
7596.86 814
7597.68 785
7598.51 817
7599.33 804
7600.15 802
7600.97 862
7601.80 860
7602.62 871
7603.44 944
7604.27 928
7605.09 958
7605.91 990
7606.73 1033
7607.56 1076
7608.38 979
7609.20 958
7610.03 968
7610.85 951
7611.67 893
7612.50 835
7613.32 789
7614.15 831
7614.97 842
7615.79 843
7616.62 860
7617.44 894
7618.26 979
7619.09 1019
7619.91 1113
7620.73 1090
7621.56 1075
7622.38 1006
7623.21 1035
7624.03 966
7624.85 968
7625.68 1011
7626.50 1019
7627.33 982
7628.15 1009
7628.98 1050
7629.80 1042
7630.62 1065
7631.45 1125
7632.27 1123
7633.10 1156
7633.92 1133
7634.75 1162
7635.57 1077
7636.40 1025
7637.22 1017
7638.05 989
7638.87 862
7639.70 875
7640.52 850
7641.35 827
7642.17 831
7643.00 832
7643.82 798
7644.65 850
7645.47 892
7646.30 942
7647.12 949
7647.95 957
7648.77 932
7649.60 935
7650.42 971
7651.25 905
7652.08 981
7652.90 1002
7653.73 950
7654.55 871
7655.38 863
7656.20 819
7657.03 801
7657.86 750
7658.68 742
7659.51 764
7660.33 777
7661.16 750
7661.99 700
7662.81 723
7663.64 703
7664.46 705
7665.29 709
7666.12 715
7666.94 719
7667.77 759
7668.60 767
7669.42 713
7670.25 742
7671.08 749
7671.90 740
7672.73 732
7673.56 680
7674.38 702
7675.21 670
7676.04 686
7676.86 686
7677.69 697
7678.52 702
7679.34 660
7680.17 663
7681.00 676
7681.83 713
7682.65 698
7683.48 699
7684.31 704
7685.13 779
7685.96 798
7686.79 840
7687.62 832
7688.44 783
7689.27 839
7690.10 795
7690.93 785
7691.76 743
7692.58 726
7693.41 774
7694.24 726
7695.07 712
7695.89 742
7696.72 741
7697.55 782
7698.38 736
7699.21 808
7700.03 800
7700.86 827
7701.69 773
7702.52 763
7703.35 751
7704.18 720
7705.00 744
7705.83 723
7706.66 666
7707.49 670
7708.32 722
7709.15 674
7709.98 691
7710.80 697
7711.63 747
7712.46 727
7713.29 670
7714.12 654
7714.95 653
7715.78 672
7716.61 689
7717.44 687
7718.27 676
7719.09 666
7719.92 684
7720.75 669
7721.58 651
7722.41 669
7723.24 660
7724.07 643
7724.90 617
7725.73 607
7726.56 669
7727.39 666
7728.22 638
7729.05 702
7729.88 734
7730.71 683
7731.54 718
7732.37 732
7733.20 711
7734.03 719
7734.86 673
7735.69 670
7736.52 706
7737.35 678
7738.18 638
7739.01 657
7739.84 649
7740.67 650
7741.50 611
7742.33 616
7743.16 649
7743.99 587
7744.82 629
7745.65 682
7746.48 730
7747.31 837
7748.14 877
7748.98 957
7749.81 936
7750.64 956
7751.47 917
7752.30 894
7753.13 841
7753.96 811
7754.79 778
7755.62 696
7756.45 629
7757.29 659
7758.12 624
7758.95 621
7759.78 619
7760.61 585
7761.44 566
7762.27 610
7763.11 559
7763.94 602
7764.77 577
7765.60 562
7766.43 543
7767.26 587
7768.10 579
7768.93 575
7769.76 598
7770.59 553
7771.42 563
7772.26 578
7773.09 563
7773.92 563
7774.75 593
7775.58 540
7776.42 546
7777.25 593
7778.08 556
7778.91 567
7779.75 568
7780.58 573
7781.41 558
7782.24 590
7783.08 594
7783.91 545
7784.74 572
7785.57 604
7786.41 586
7787.24 627
7788.07 608
7788.91 598
7789.74 596
7790.57 566
7791.40 592
7792.24 590
7793.07 626
7793.90 581
7794.74 590
7795.57 618
7796.40 639
7797.24 606
7798.07 610
7798.90 633
7799.74 634
7800.57 627
7801.40 689
7802.24 632
7803.07 675
7803.91 634
7804.74 647
7805.57 679
7806.41 680
7807.24 659
7808.07 700
7808.91 674
7809.74 703
7810.58 733
7811.41 710
7812.25 696
7813.08 701
7813.91 726
7814.75 814
7815.58 841
7816.42 808
7817.25 794
7818.09 876
7818.92 835
7819.75 888
7820.59 901
7821.42 851
7822.26 906
7823.09 882
7823.93 901
7824.76 1012
7825.60 1036
7826.43 982
7827.27 916
7828.10 915
7828.94 872
7829.77 821
7830.61 830
7831.44 813
7832.28 879
7833.11 921
7833.95 860
7834.78 877
7835.62 915
7836.46 924
7837.29 934
7838.13 918
7838.96 875
7839.80 938
7840.63 860
7841.47 858
7842.31 825
7843.14 776
7843.98 754
7844.81 764
7845.65 745
7846.48 706
7847.32 643
7848.16 702
7848.99 697
7849.83 666
7850.67 671
7851.50 672
7852.34 659
7853.17 618
7854.01 691
7854.85 712
7855.68 651
7856.52 650
7857.36 654
7858.19 629
7859.03 664
7859.87 654
7860.70 682
7861.54 661
7862.38 672
7863.21 656
7864.05 658
7864.89 644
7865.73 705
7866.56 683
7867.40 663
7868.24 636
7869.07 634
7869.91 667
7870.75 667
7871.59 695
7872.42 691
7873.26 681
7874.10 679
7874.94 715
7875.77 735
7876.61 772
7877.45 772
7878.29 796
7879.12 787
7879.96 873
7880.80 894
7881.64 939
7882.47 896
7883.31 903
7884.15 904
7884.99 900
7885.83 841
7886.67 852
7887.50 842
7888.34 759
7889.18 749
7890.02 736
7890.86 732
7891.69 784
7892.53 797
7893.37 822
7894.21 835
7895.05 812
7895.89 863
7896.73 781
7897.57 752
7898.40 714
7899.24 743
7900.08 717
7900.92 692
7901.76 716
7902.60 720
7903.44 698
7904.28 722
7905.12 707
7905.95 652
7906.79 649
7907.63 721
7908.47 725
7909.31 690
7910.15 614
7910.99 684
7911.83 702
7912.67 683
7913.51 738
7914.35 755
7915.19 747
7916.03 817
7916.87 799
7917.71 935
7918.55 917
7919.39 973
7920.23 949
7921.07 935
7921.91 942
7922.75 910
7923.59 861
7924.43 793
7925.27 753
7926.11 724
7926.95 692
7927.79 675
7928.63 693
7929.47 673
7930.31 663
7931.15 604
7931.99 664
7932.83 649
7933.67 628
7934.51 616
7935.35 667
7936.19 631
7937.04 616
7937.88 601
7938.72 604
7939.56 635
7940.40 619
7941.24 608
7942.08 599
7942.92 596
7943.76 618
7944.60 624
7945.45 621
7946.29 619
7947.13 656
7947.97 625
7948.81 640
7949.65 599
7950.49 633
7951.34 635
7952.18 624
7953.02 675
7953.86 681
7954.70 730
7955.54 752
7956.39 784
7957.23 772
7958.07 767
7958.91 831
7959.75 845
7960.60 793
7961.44 762
7962.28 740
7963.12 755
7963.96 702
7964.81 695
7965.65 732
7966.49 799
7967.33 834
7968.18 911
7969.02 901
7969.86 930
7970.70 933
7971.55 952
7972.39 851
7973.23 818
7974.08 827
7974.92 744
7975.76 714
7976.60 691
7977.45 719
7978.29 699
7979.13 683
7979.98 640
7980.82 616
7981.66 616
7982.51 651
7983.35 627
7984.19 617
7985.04 581
7985.88 577
7986.72 636
7987.57 567
7988.41 594
7989.25 639
7990.10 591
7990.94 565
7991.78 552
7992.63 555
7993.47 553
7994.32 537
7995.16 540
7996.00 529
7996.85 529
7997.69 515
7998.53 512
7999.38 533
8000.22 535
8001.07 523
8001.91 505
8002.76 476
8003.60 492
8004.44 530
8005.29 498
8006.13 507
8006.98 494
8007.82 510
8008.67 491
8009.51 452
8010.36 481
8011.20 478
8012.05 473
8012.89 462
8013.74 459
8014.58 474
8015.43 489
8016.27 447
8017.12 407
8017.96 441
8018.81 477
8019.65 494
8020.50 470
8021.34 453
8022.19 436
8023.03 476
8023.88 444
8024.72 446
8025.57 431
8026.41 473
8027.26 447
8028.11 454
8028.95 506
8029.80 470
8030.64 449
8031.49 430
8032.33 443
8033.18 455
8034.03 499
8034.87 513
8035.72 493
8036.56 496
8037.41 463
8038.26 468
8039.10 493
8039.95 476
8040.80 439
8041.64 427
8042.49 428
8043.33 464
8044.18 478
8045.03 472
8045.87 440
8046.72 469
8047.57 502
8048.41 465
8049.26 478
8050.11 459
8050.95 460
8051.80 448
8052.65 435
8053.49 466
8054.34 413
8055.19 433
8056.04 444
8056.88 446
8057.73 424
8058.58 443
8059.42 457
8060.27 449
8061.12 433
8061.97 440
8062.81 406
8063.66 450
8064.51 436
8065.36 385
8066.20 437
8067.05 415
8067.90 405
8068.75 394
8069.60 399
8070.44 398
8071.29 391
8072.14 422
8072.99 406
8073.84 419
8074.68 427
8075.53 428
8076.38 385
8077.23 392
8078.08 380
8078.92 369
8079.77 404
8080.62 409
8081.47 403
8082.32 377
8083.17 404
8084.02 398
8084.86 395
8085.71 377
8086.56 364
8087.41 354
8088.26 394
8089.11 414
8089.96 410
8090.81 373
8091.65 423
8092.50 399
8093.35 415
8094.20 393
8095.05 378
8095.90 415
8096.75 407
8097.60 410
8098.45 387
8099.30 398
8100.15 429
8101.00 419
8101.85 410
8102.70 407
8103.54 355
8104.39 386
8105.24 402
8106.09 392
8106.94 406
8107.79 383
8108.64 438
8109.49 386
8110.34 405
8111.19 393
8112.04 404
8112.89 409
8113.74 369
8114.59 396
8115.44 414
8116.29 400
8117.14 441
8117.99 399
8118.84 399
8119.70 419
8120.55 462
8121.40 460
8122.25 457
8123.10 449
8123.95 447
8124.80 449
8125.65 413
8126.50 423
8127.35 443
8128.20 448
8129.05 405
8129.90 440
8130.76 429
8131.61 466
8132.46 522
8133.31 473
8134.16 484
8135.01 413
8135.86 484
8136.71 503
8137.56 480
8138.42 437
8139.27 443
8140.12 447
8140.97 449
8141.82 430
8142.67 420
8143.53 417
8144.38 429
8145.23 427
8146.08 458
8146.93 460
8147.78 440
8148.64 452
8149.49 447
8150.34 461
8151.19 471
8152.05 466
8152.90 441
8153.75 515
8154.60 467
8155.45 446
8156.31 461
8157.16 532
8158.01 538
8158.86 546
8159.72 529
8160.57 513
8161.42 495
8162.27 493
8163.13 463
8163.98 430
8164.83 403
8165.69 424
8166.54 425
8167.39 426
8168.24 417
8169.10 431
8169.95 428
8170.80 439
8171.66 406
8172.51 412
8173.36 430
8174.22 420
8175.07 423
8175.92 426
8176.78 409
8177.63 394
8178.48 397
8179.34 383
8180.19 384
8181.04 392
8181.90 364
8182.75 358
8183.61 357
8184.46 406
8185.31 409
8186.17 382
8187.02 387
8187.87 411
8188.73 353
8189.58 382
8190.44 425
8191.29 391
8192.15 390
8193.00 398
8193.85 365
8194.71 359
8195.56 350
8196.42 398
8197.27 409
8198.13 390
8198.98 414
8199.84 405
8200.69 370
8201.55 365
8202.40 361
8203.25 377
8204.11 360
8204.96 367
8205.82 361
8206.67 383
8207.53 341
8208.38 369
8209.24 388
8210.09 421
8210.95 412
8211.81 358
8212.66 383
8213.52 387
8214.37 379
8215.23 362
8216.08 398
8216.94 415
8217.79 393
8218.65 386
8219.50 398
8220.36 414
8221.22 387
8222.07 406
8222.93 435
8223.78 456
8224.64 427
8225.50 396
8226.35 431
8227.21 431
8228.06 410
8228.92 395
8229.78 390
8230.63 382
8231.49 406
8232.34 380
8233.20 368
8234.06 367
8234.91 378
8235.77 381
8236.63 363
8237.48 369
8238.34 365
8239.20 367
8240.05 395
8240.91 393
8241.77 339
8242.62 354
8243.48 387
8244.34 352
8245.19 362
8246.05 349
8246.91 379
8247.77 416
8248.62 375
8249.48 319
8250.34 384
8251.20 382
8252.05 384
8252.91 389
8253.77 358
8254.62 374
8255.48 365
8256.34 372
8257.20 363
8258.06 353
8258.91 403
8259.77 382
8260.63 385
8261.49 370
8262.34 373
8263.20 375
8264.06 413
8264.92 403
8265.78 390
8266.63 393
8267.49 387
8268.35 410
8269.21 376
8270.07 389
8270.93 419
8271.78 413
8272.64 404
8273.50 372
8274.36 391
8275.22 439
8276.08 453
8276.93 424
8277.79 401
8278.65 410
8279.51 408
8280.37 464
8281.23 456
8282.09 448
8282.95 481
8283.81 479
8284.66 449
8285.52 444
8286.38 418
8287.24 442
8288.10 417
8288.96 403
8289.82 392
8290.68 416
8291.54 392
8292.40 403
8293.26 420
8294.12 422
8294.98 457
8295.84 466
8296.70 431
8297.56 440
8298.42 459
8299.28 410
8300.13 409
8300.99 431
8301.85 455
8302.71 445
8303.57 422
8304.43 472
8305.29 457
8306.16 447
8307.02 365
8307.88 398
8308.74 427
8309.60 421
8310.46 395
8311.32 417
8312.18 365
8313.04 372
8313.90 451
8314.76 412
8315.62 391
8316.48 392
8317.34 407
8318.20 366
8319.06 390
8319.92 386
8320.78 387
8321.65 407
8322.51 405
8323.37 364
8324.23 350
8325.09 360
8325.95 424
8326.81 388
8327.67 388
8328.53 381
8329.40 397
8330.26 404
8331.12 353
8331.98 386
8332.84 428
8333.70 410
8334.57 386
8335.43 393
8336.29 425
8337.15 374
8338.01 389
8338.87 416
8339.74 427
8340.60 404
8341.46 361
8342.32 394
8343.18 405
8344.05 396
8344.91 423
8345.77 435
8346.63 423
8347.49 399
8348.36 377
8349.22 425
8350.08 445
8350.94 426
8351.81 429
8352.67 448
8353.53 451
8354.39 417
8355.26 427
8356.12 409
8356.98 414
8357.85 436
8358.71 423
8359.57 406
8360.43 452
8361.30 427
8362.16 389
8363.02 387
8363.89 405
8364.75 436
8365.61 441
8366.48 455
8367.34 456
8368.20 424
8369.07 442
8369.93 402
8370.79 406
8371.66 426
8372.52 428
8373.38 420
8374.25 420
8375.11 422
8375.98 443
8376.84 462
8377.70 450
8378.57 444
8379.43 445
8380.30 418
8381.16 439
8382.02 414
8382.89 423
8383.75 458
8384.62 478
8385.48 460
8386.34 418
8387.21 486
8388.07 463
8388.94 459
8389.80 474
8390.67 451
8391.53 482
8392.40 458
8393.26 471
8394.13 483
8394.99 443
8395.85 471
8396.72 487
8397.58 507
8398.45 499
8399.31 466
8400.18 485
8401.04 531
8401.91 508
8402.77 542
8403.64 483
8404.50 520
8405.37 546
8406.24 526
8407.10 513
8407.97 490
8408.83 509
8409.70 528
8410.56 522
8411.43 532
8412.29 498
8413.16 567
8414.03 530
8414.89 521
8415.76 560
8416.62 594
8417.49 575
8418.35 545
8419.22 592
8420.09 586
8420.95 560
8421.82 582
8422.69 623
8423.55 595
8424.42 599
8425.28 625
8426.15 638
8427.02 678
8427.88 651
8428.75 625
8429.62 707
8430.48 679
8431.35 666
8432.22 677
8433.08 662
8433.95 707
8434.82 727
8435.68 732
8436.55 717
8437.42 776
8438.28 769
8439.15 779
8440.02 773
8440.89 809
8441.75 844
8442.62 896
8443.49 860
8444.35 871
8445.22 916
8446.09 926
8446.96 911
8447.82 910
8448.69 953
8449.56 935
8450.43 965
8451.29 1019
8452.16 1105
8453.03 1168
8453.90 1203
8454.76 1365
8455.63 1618
8456.50 1838
8457.37 1957
8458.24 2166
8459.10 2199
8459.97 2207
8460.84 2078
8461.71 1926
8462.58 1775
8463.45 1535
8464.31 1403
8465.18 1243
8466.05 1138
8466.92 1072
8467.79 1004
8468.66 956
8469.52 905
8470.39 846
8471.26 852
8472.13 827
8473.00 810
8473.87 773
8474.74 756
8475.61 780
8476.47 778
8477.34 789
8478.21 794
8479.08 809
8479.95 796
8480.82 771
8481.69 823
8482.56 863
8483.43 820
8484.30 802
8485.17 850
8486.04 910
8486.91 865
8487.78 914
8488.64 851
8489.51 815
8490.38 828
8491.25 780
8492.12 789
8492.99 780
8493.86 737
8494.73 751
8495.60 754
8496.47 791
8497.34 775
8498.21 794
8499.08 777
8499.95 776
8500.82 826
8501.69 740
8502.56 747
8503.43 774
8504.30 781
8505.17 737
8506.05 741
8506.92 797
8507.79 732
8508.66 748
8509.53 726
8510.40 768
8511.27 789
8512.14 731
8513.01 803
8513.88 775
8514.75 813
8515.62 808
8516.49 827
8517.37 806
8518.24 824
8519.11 858
8519.98 816
8520.85 840
8521.72 884
8522.59 930
8523.46 1060
8524.33 1108
8525.21 1218
8526.08 1352
8526.95 1496
8527.82 1678
8528.69 1586
8529.56 1639
8530.44 1592
8531.31 1479
8532.18 1423
8533.05 1290
8533.92 1156
8534.80 1097
8535.67 974
8536.54 1001
8537.41 937
8538.28 914
8539.16 898
8540.03 846
8540.90 800
8541.77 795
8542.64 809
8543.52 816
8544.39 787
8545.26 749
8546.13 766
8547.01 788
8547.88 785
8548.75 752
8549.62 790
8550.50 775
8551.37 810
8552.24 826
8553.12 847
8553.99 891
8554.86 902
8555.73 925
8556.61 900
8557.48 953
8558.35 905
8559.23 825
8560.10 849
8560.97 794
8561.85 786
8562.72 774
8563.59 780
8564.47 772
8565.34 757
8566.21 785
8567.09 766
8567.96 731
8568.83 724
8569.71 732
8570.58 715
8571.46 701
8572.33 761
8573.20 695
8574.08 720
8574.95 727
8575.83 720
8576.70 696
8577.57 722
8578.45 722
8579.32 760
8580.20 709
8581.07 710
8581.94 693
8582.82 720
8583.69 729
8584.57 717
8585.44 780
8586.32 727
8587.19 696
8588.07 738
8588.94 760
8589.82 731
8590.69 768
8591.57 721
8592.44 750
8593.32 767
8594.19 810
8595.07 823
8595.94 800
8596.82 774
8597.69 741
8598.57 774
8599.44 791
8600.32 809
8601.19 765
8602.07 781
8602.94 827
8603.82 807
8604.69 842
8605.57 864
8606.44 872
8607.32 851
8608.20 864
8609.07 853
8609.95 888
8610.82 865
8611.70 861
8612.57 843
8613.45 863
8614.33 885
8615.20 900
8616.08 847
8616.95 891
8617.83 891
8618.71 876
8619.58 916
8620.46 997
8621.34 925
8622.21 928
8623.09 1029
8623.97 1035
8624.84 1045
8625.72 1023
8626.59 1050
8627.47 1001
8628.35 1074
8629.22 1058
8630.10 1060
8630.98 1085
8631.86 1112
8632.73 1095
8633.61 1096
8634.49 1124
8635.36 1139
8636.24 1044
8637.12 1099
8637.99 1128
8638.87 1121
8639.75 1140
8640.63 1192
8641.50 1176
8642.38 1241
8643.26 1244
8644.14 1292
8645.01 1235
8645.89 1251
8646.77 1328
8647.65 1346
8648.52 1397
8649.40 1428
8650.28 1434
8651.16 1438
8652.04 1408
8652.91 1424
8653.79 1461
8654.67 1514
8655.55 1491
8656.43 1456
8657.30 1511
8658.18 1498
8659.06 1566
8659.94 1603
8660.82 1609
8661.70 1728
8662.57 1855
8663.45 1962
8664.33 2070
8665.21 2163
8666.09 2272
8666.97 2376
8667.85 2353
8668.72 2421
8669.60 2435
8670.48 2373
8671.36 2390
8672.24 2482
8673.12 2600
8674.00 2610
8674.88 2739
8675.76 2892
8676.63 3014
8677.51 3058
8678.39 2870
8679.27 2736
8680.15 2596
8681.03 2383
8681.91 2239
8682.79 2159
8683.67 1972
8684.55 1870
8685.43 1747
8686.31 1785
8687.19 1724
8688.07 1811
8688.95 1878
8689.83 2049
8690.71 2278
8691.59 2624
8692.47 2909
8693.35 3226
8694.23 3440
8695.11 3557
8695.99 3547
8696.87 3374
8697.75 3147
8698.63 2934
8699.51 2724
8700.39 2465
8701.27 2223
8702.15 2010
8703.03 1898
8703.91 1765
8704.79 1728
8705.67 1673
8706.55 1626
8707.43 1523
8708.31 1464
8709.19 1413
8710.07 1286
8710.96 1274
8711.84 1272
8712.72 1213
8713.60 1180
8714.48 1171
8715.36 1144
8716.24 1089
8717.12 1191
8718.00 1131
8718.89 1053
8719.77 999
8720.65 1016
8721.53 1046
8722.41 1040
8723.29 1083
8724.17 1070
8725.06 996
8725.94 1050
8726.82 1115
8727.70 1119
8728.58 1078
8729.46 1122
8730.35 1137
8731.23 1119
8732.11 1172
8732.99 1197
8733.87 1180
8734.76 1158
8735.64 1147
8736.52 1141
8737.40 1068
8738.29 1099
8739.17 1127
8740.05 1132
8740.93 1144
8741.81 1088
8742.70 1068
8743.58 1116
8744.46 1101
8745.34 1091
8746.23 1043
8747.11 1120
8747.99 1100
8748.88 1129
8749.76 1054
8750.64 1090
8751.52 1099
8752.41 1149
8753.29 1180
8754.17 1194
8755.06 1202
8755.94 1229
8756.82 1240
8757.71 1239
8758.59 1270
8759.47 1359
8760.36 1400
8761.24 1331
8762.12 1314
8763.01 1332
8763.89 1302
8764.77 1251
8765.66 1297
8766.54 1259
8767.42 1299
8768.31 1298
8769.19 1285
8770.08 1295
8770.96 1323
8771.84 1326
8772.73 1283
8773.61 1230
8774.50 1231
8775.38 1223
8776.26 1237
8777.15 1263
8778.03 1243
8778.92 1295
8779.80 1359
8780.69 1496
8781.57 1570
8782.46 1740
8783.34 1807
8784.22 1891
8785.11 1931
8785.99 1890
8786.88 1871
8787.76 1748
8788.65 1596
8789.53 1507
8790.42 1425
8791.30 1305
8792.19 1292
8793.07 1134
8793.96 1096
8794.84 1040
8795.73 987
8796.61 977
8797.50 949
8798.38 1025
8799.27 949
8800.15 906
8801.04 949
8801.93 957
8802.81 927
8803.70 874
8804.58 831
8805.47 882
8806.35 834
8807.24 895
8808.12 863
8809.01 857
8809.90 843
8810.78 839
8811.67 862
8812.55 824
8813.44 842
8814.33 837
8815.21 761
8816.10 818
8816.98 826
8817.87 827
8818.76 844
8819.64 904
8820.53 880
8821.42 882
8822.30 838
8823.19 798
8824.08 816
8824.96 828
8825.85 777
8826.74 773
8827.62 786
8828.51 783
8829.40 760
8830.28 735
8831.17 713
8832.06 715
8832.94 748
8833.83 754
8834.72 700
8835.61 676
8836.49 688
8837.38 714
8838.27 732
8839.16 694
8840.04 714
8840.93 718
8841.82 734
8842.70 684
8843.59 732
8844.48 726
8845.37 696
8846.26 677
8847.14 649
8848.03 666
8848.92 668
8849.81 711
8850.69 688
8851.58 688
8852.47 667
8853.36 646
8854.25 631
8855.13 659
8856.02 633
8856.91 633
8857.80 633
8858.69 649
8859.58 674
8860.46 673
8861.35 686
8862.24 628
8863.13 640
8864.02 662
8864.91 648
8865.80 592
8866.68 606
8867.57 645
8868.46 625
8869.35 599
8870.24 555
8871.13 575
8872.02 559
8872.91 551
8873.80 568
8874.69 544
8875.57 580
8876.46 574
8877.35 550
8878.24 546
8879.13 554
8880.02 531
8880.91 561
8881.80 536
8882.69 514
8883.58 493
8884.47 521
8885.36 510
8886.25 552
8887.14 534
8888.03 539
8888.92 508
8889.81 483
8890.70 518
8891.59 492
8892.48 499
8893.37 457
8894.26 522
8895.15 498
8896.04 502
8896.93 508
8897.82 452
8898.71 492
8899.60 475
8900.49 480
8901.38 485
8902.27 484
8903.16 481
8904.05 463
8904.94 452
8905.83 430
8906.72 450
8907.61 475
8908.50 452
8909.40 430
8910.29 430
8911.18 432
8912.07 466
8912.96 434
8913.85 419
8914.74 423
8915.63 416
8916.52 449
8917.42 453
8918.31 472
8919.20 447
8920.09 411
8920.98 424
8921.87 438
8922.76 387
8923.66 375
8924.55 422
8925.44 434
8926.33 432
8927.22 409
8928.11 432
8929.01 412
8929.90 412
8930.79 410
8931.68 431
8932.57 395
8933.47 385
8934.36 409
8935.25 387
8936.14 365
8937.03 407
8937.93 405
8938.82 366
8939.71 387
8940.60 374
8941.50 411
8942.39 402
8943.28 385
8944.17 382
8945.07 376
8945.96 382
8946.85 397
8947.75 394
8948.64 385
8949.53 401
8950.42 405
8951.32 403
8952.21 375
8953.10 375
8954.00 391
8954.89 378
8955.78 377
8956.68 378
8957.57 362
8958.46 374
8959.36 362
8960.25 370
8961.14 398
8962.04 356
8962.93 391
8963.82 401
8964.72 379
8965.61 391
8966.50 375
8967.40 401
8968.29 396
8969.19 376
8970.08 399
8970.97 362
8971.87 374
8972.76 388
8973.66 348
8974.55 371
8975.44 375
8976.34 358
8977.23 373
8978.13 354
8979.02 345
8979.91 370
8980.81 388
8981.70 371
8982.60 339
8983.49 361
8984.39 357
8985.28 326
8986.18 348
8987.07 335
8987.97 364
8988.86 374
8989.76 383
8990.65 368
8991.55 386
8992.44 418
8993.34 361
8994.23 341
8995.13 342
8996.02 363
8996.92 364
8997.81 337
8998.71 331
8999.60 367
9000.50 362
9001.39 337
9002.29 346
9003.18 331
9004.08 348
9004.98 344
9005.87 329
9006.77 316
9007.66 331
9008.56 344
9009.45 358
9010.35 376
9011.25 351
9012.14 294
9013.04 357
9013.93 307
9014.83 321
9015.73 345
9016.62 326
9017.52 332
9018.42 337
9019.31 347
9020.21 355
9021.10 350
9022.00 336
9022.90 333
9023.79 368
9024.69 332
9025.59 334
9026.48 325
9027.38 321
9028.28 354
9029.17 380
9030.07 350
9030.97 357
9031.87 351
9032.76 336
9033.66 359
9034.56 363
9035.45 358
9036.35 349
9037.25 347
9038.15 325
9039.04 311
9039.94 318
9040.84 333
9041.73 302
9042.63 311
9043.53 347
9044.43 372
9045.33 336
9046.22 316
9047.12 349
9048.02 341
9048.92 351
9049.81 389
9050.71 344
9051.61 339
9052.51 297
9053.41 354
9054.30 321
9055.20 337
9056.10 376
9057.00 349
9057.90 367
9058.80 357
9059.69 373
9060.59 370
9061.49 365
9062.39 345
9063.29 339
9064.19 332
9065.08 335
9065.98 372
9066.88 390
9067.78 327
9068.68 337
9069.58 362
9070.48 354
9071.38 357
9072.27 333
9073.17 334
9074.07 327
9074.97 332
9075.87 345
9076.77 333
9077.67 344
9078.57 356
9079.47 337
9080.37 351
9081.27 322
9082.17 330
9083.07 346
9083.97 335
9084.87 358
9085.76 320
9086.66 358
9087.56 333
9088.46 362
9089.36 371
9090.26 345
9091.16 356
9092.06 363
9092.96 345
9093.86 345
9094.76 387
9095.66 371
9096.56 366
9097.46 348
9098.36 359
9099.26 333
9100.17 356
9101.07 380
9101.97 381
9102.87 385
9103.77 361
9104.67 340
9105.57 370
9106.47 326
9107.37 336
9108.27 328
9109.17 346
9110.07 347
9110.97 324
9111.87 336
9112.77 333
9113.68 302
9114.58 368
9115.48 371
9116.38 339
9117.28 336
9118.18 333
9119.08 310
9119.98 329
9120.89 326
9121.79 352
9122.69 350
9123.59 371
9124.49 332
9125.39 356
9126.29 327
9127.20 357
9128.10 332
9129.00 367
9129.90 360
9130.80 370
9131.71 344
9132.61 334
9133.51 334
9134.41 334
9135.31 333
9136.22 334
9137.12 326
9138.02 333
9138.92 314
9139.83 343
9140.73 338
9141.63 334
9142.53 354
9143.43 332
9144.34 321
9145.24 334
9146.14 342
9147.05 367
9147.95 335
9148.85 310
9149.75 345
9150.66 375
9151.56 341
9152.46 350
9153.37 320
9154.27 376
9155.17 347
9156.07 352
9156.98 352
9157.88 340
9158.78 326
9159.69 342
9160.59 346
9161.49 333
9162.40 313
9163.30 321
9164.20 350
9165.11 361
9166.01 334
9166.92 333
9167.82 352
9168.72 365
9169.63 370
9170.53 382
9171.43 359
9172.34 338
9173.24 381
9174.15 384
9175.05 342
9175.95 335
9176.86 354
9177.76 357
9178.67 343
9179.57 357
9180.48 356
9181.38 357
9182.28 369
9183.19 388
9184.09 368
9185.00 328
9185.90 338
9186.81 368
9187.71 390
9188.62 353
9189.52 351
9190.43 358
9191.33 351
9192.24 383
9193.14 367
9194.05 393
9194.95 354
9195.86 394
9196.76 389
9197.67 378
9198.57 374
9199.48 363
9200.38 402
9201.29 379
9202.19 399
9203.10 397
9204.00 410
9204.91 392
9205.81 375
9206.72 374
9207.63 374
9208.53 343
9209.44 357
9210.34 341
9211.25 337
9212.15 334
9213.06 335
9213.97 362
9214.87 359
9215.78 354
9216.68 379
9217.59 369
9218.50 341
9219.40 377
9220.31 364
9221.22 396
9222.12 383
9223.03 412
9223.94 361
9224.84 370
9225.75 401
9226.65 385
9227.56 356
9228.47 339
9229.37 375
9230.28 350
9231.19 335
9232.10 349
9233.00 355
9233.91 333
9234.82 354
9235.72 340
9236.63 354
9237.54 370
9238.44 365
9239.35 352
9240.26 369
9241.17 338
9242.07 333
9242.98 323
9243.89 350
9244.80 344
9245.70 359
9246.61 364
9247.52 359
9248.43 364
9249.33 313
9250.24 372
9251.15 382
9252.06 404
9252.97 397
9253.87 350
9254.78 355
9255.69 349
9256.60 333
9257.51 356
9258.41 346
9259.32 355
9260.23 349
9261.14 321
9262.05 345
9262.96 345
9263.86 385
9264.77 390
9265.68 370
9266.59 346
9267.50 366
9268.41 370
9269.32 350
9270.22 374
9271.13 376
9272.04 382
9272.95 376
9273.86 364
9274.77 371
9275.68 357
9276.59 342
9277.50 378
9278.40 362
9279.31 376
9280.22 359
9281.13 377
9282.04 361
9282.95 321
9283.86 350
9284.77 373
9285.68 377
9286.59 408
9287.50 358
9288.41 348
9289.32 347
9290.23 358
9291.14 409
9292.05 341
9292.96 338
9293.87 377
9294.78 396
9295.69 386
9296.60 387
9297.51 434
9298.42 424
9299.33 397
9300.24 429
9301.15 423
9302.06 426
9302.97 412
9303.88 376
9304.79 415
9305.70 435
9306.61 434
9307.52 400
9308.43 421
9309.34 405
9310.25 425
9311.16 442
9312.07 464
9312.98 429
9313.90 440
9314.81 448
9315.72 437
9316.63 432
9317.54 369
9318.45 406
9319.36 426
9320.27 421
9321.18 385
9322.10 390
9323.01 394
9323.92 339
9324.83 370
9325.74 380
9326.65 364
9327.56 418
9328.48 385
9329.39 388
9330.30 400
9331.21 377
9332.12 399
9333.03 371
9333.95 381
9334.86 345
9335.77 380
9336.68 400
9337.59 413
9338.51 386
9339.42 409
9340.33 417
9341.24 369
9342.15 386
9343.07 415
9343.98 363
9344.89 365
9345.80 386
9346.72 384
9347.63 400
9348.54 427
9349.45 391
9350.37 399
9351.28 357
9352.19 351
9353.11 373
9354.02 370
9354.93 391
9355.84 390
9356.76 402
9357.67 403
9358.58 375
9359.50 381
9360.41 372
9361.32 354
9362.24 353
9363.15 386
9364.06 395
9364.98 403
9365.89 373
9366.80 391
9367.72 384
9368.63 389
9369.54 377
9370.46 382
9371.37 376
9372.28 371
9373.20 397
9374.11 366
9375.03 411
9375.94 384
9376.85 417
9377.77 417
9378.68 417
9379.60 409
9380.51 417
9381.42 409
9382.34 399
9383.25 435
9384.17 420
9385.08 389
9386.00 393
9386.91 435
9387.82 441
9388.74 424
9389.65 439
9390.57 476
9391.48 482
9392.40 457
9393.31 481
9394.23 460
9395.14 473
9396.06 476
9396.97 472
9397.89 467
9398.80 480
9399.72 480
9400.63 452
9401.55 465
9402.46 478
9403.38 468
9404.29 474
9405.21 480
9406.12 475
9407.04 446
9407.95 453
9408.87 431
9409.79 460
9410.70 448
9411.62 417
9412.53 418
9413.45 447
9414.36 472
9415.28 428
9416.20 449
9417.11 465
9418.03 438
9418.94 447
9419.86 439
9420.78 459
9421.69 441
9422.61 468
9423.52 439
9424.44 482
9425.36 443
9426.27 466
9427.19 458
9428.11 472
9429.02 485
9429.94 449
9430.86 443
9431.77 481
9432.69 455
9433.61 471
9434.52 468
9435.44 492
9436.36 522
9437.27 493
9438.19 515
9439.11 504
9440.02 519
9440.94 544
9441.86 559
9442.78 559
9443.69 538
9444.61 563
9445.53 572
9446.44 540
9447.36 570
9448.28 555
9449.20 537
9450.11 552
9451.03 543
9451.95 609
9452.87 591
9453.78 618
9454.70 589
9455.62 600
9456.54 624
9457.46 599
9458.37 584
9459.29 587
9460.21 569
9461.13 549
9462.05 529
9462.96 518
9463.88 544
9464.80 507
9465.72 532
9466.64 492
9467.56 490
9468.47 484
9469.39 514
9470.31 506
9471.23 494
9472.15 536
9473.07 520
9473.98 488
9474.90 491
9475.82 504
9476.74 524
9477.66 514
9478.58 515
9479.50 546
9480.42 552
9481.34 547
9482.26 629
9483.17 627
9484.09 576
9485.01 608
9485.93 609
9486.85 592
9487.77 531
9488.69 567
9489.61 537
9490.53 539
9491.45 535
9492.37 513
9493.29 518
9494.21 505
9495.13 496
9496.05 494
9496.97 524
9497.89 496
9498.81 499
9499.73 498
9500.65 512
9501.57 496
9502.49 490
9503.41 502
9504.33 530
9505.25 558
9506.17 540
9507.09 557
9508.01 580
9508.93 545
9509.85 544
9510.77 528
9511.69 534
9512.61 566
9513.53 593
9514.45 559
9515.37 517
9516.29 531
9517.21 585
9518.13 587
9519.05 576
9519.98 638
9520.90 702
9521.82 672
9522.74 685
9523.66 742
9524.58 714
9525.50 734
9526.42 739
9527.34 680
9528.27 690
9529.19 651
9530.11 630
9531.03 671
9531.95 647
9532.87 607
9533.79 608
9534.72 610
9535.64 584
9536.56 581
9537.48 561
9538.40 595
9539.32 642
9540.25 610
9541.17 620
9542.09 604
9543.01 623
9543.93 607
9544.86 584
9545.78 587
9546.70 577
9547.62 623
9548.55 653
9549.47 653
9550.39 647
9551.31 627
9552.24 667
9553.16 616
9554.08 657
9555.00 633
9555.93 634
9556.85 666
9557.77 646
9558.69 662
9559.62 655
9560.54 661
9561.46 713
9562.39 693
9563.31 685
9564.23 689
9565.15 711
9566.08 702
9567.00 690
9567.92 691
9568.85 702
9569.77 664
9570.69 680
9571.62 722
9572.54 677
9573.46 672
9574.39 693
9575.31 723
9576.23 739
9577.16 728
9578.08 795
9579.01 816
9579.93 788
9580.85 770
9581.78 797
9582.70 787
9583.63 822
9584.55 810
9585.47 821
9586.40 794
9587.32 774
9588.25 766
9589.17 783
9590.09 779
9591.02 748
9591.94 797
9592.87 831
9593.79 844
9594.72 864
9595.64 865
9596.57 870
9597.49 904
9598.42 902
9599.34 979
9600.26 985
9601.19 979
9602.11 998
9603.04 1000
9603.96 977
9604.89 927
9605.81 969
9606.74 942
9607.66 936
9608.59 899
9609.51 910
9610.44 876
9611.37 903
9612.29 908
9613.22 915
9614.14 911
9615.07 930
9615.99 887
9616.92 880
9617.84 906
9618.77 931
9619.70 904
9620.62 936
9621.55 947
9622.47 926
9623.40 965
9624.32 951
9625.25 968
9626.18 1023
9627.10 1029
9628.03 1031
9628.95 984
9629.88 1034
9630.81 1039
9631.73 1024
9632.66 1010
9633.59 1067
9634.51 1057
9635.44 1092
9636.37 1033
9637.29 1074
9638.22 1125
9639.15 1122
9640.07 1159
9641.00 1198
9641.93 1191
9642.85 1258
9643.78 1307
9644.71 1362
9645.63 1386
9646.56 1366
9647.49 1368
9648.41 1409
9649.34 1399
9650.27 1372
9651.20 1375
9652.12 1347
9653.05 1369
9653.98 1263
9654.91 1290
9655.83 1287
9656.76 1225
9657.69 1226
9658.62 1216
9659.54 1237
9660.47 1267
9661.40 1247
9662.33 1230
9663.25 1252
9664.18 1285
9665.11 1258
9666.04 1254
9666.97 1288
9667.89 1292
9668.82 1342
9669.75 1281
9670.68 1288
9671.61 1375
9672.53 1398
9673.46 1391
9674.39 1418
9675.32 1392
9676.25 1440
9677.18 1405
9678.11 1441
9679.03 1445
9679.96 1435
9680.89 1425
9681.82 1458
9682.75 1494
9683.68 1544
9684.61 1549
9685.54 1509
9686.46 1570
9687.39 1538
9688.32 1597
9689.25 1558
9690.18 1615
9691.11 1531
9692.04 1537
9692.97 1592
9693.90 1594
9694.83 1632
9695.76 1677
9696.69 1795
9697.61 1806
9698.54 1926
9699.47 2058
9700.40 2106
9701.33 2150
9702.26 2151
9703.19 2109
9704.12 2079
9705.05 2022
9705.98 1911
9706.91 1853
9707.84 1744
9708.77 1672
9709.70 1677
9710.63 1666
9711.56 1673
9712.49 1740
9713.42 1799
9714.35 1774
9715.28 1866
9716.21 1912
9717.14 1946
9718.07 1897
9719.00 1978
9719.94 1825
9720.87 1905
9721.80 1698
9722.73 1630
9723.66 1559
9724.59 1485
9725.52 1442
9726.45 1325
9727.38 1288
9728.31 1299
9729.24 1285
9730.17 1239
9731.10 1254
9732.04 1264
9732.97 1268
9733.90 1213
9734.83 1271
9735.76 1249
9736.69 1232
9737.62 1194
9738.55 1198
9739.49 1160
9740.42 1149
9741.35 1158
9742.28 1123
9743.21 1092
9744.14 1079
9745.08 1096
9746.01 1075
9746.94 1060
9747.87 1055
9748.80 993
9749.74 991
9750.67 1017
9751.60 1019
9752.53 987
9753.46 961
9754.40 959
9755.33 965
9756.26 954
9757.19 906
9758.13 978
9759.06 994
9759.99 969
9760.92 950
9761.85 958
9762.79 924
9763.72 881
9764.65 926
9765.59 973
9766.52 951
9767.45 927
9768.38 934
9769.32 954
9770.25 910
9771.18 931
9772.12 910
9773.05 925
9773.98 921
9774.92 950
9775.85 978
9776.78 976
9777.71 905
9778.65 989
9779.58 966
9780.52 966
9781.45 994
9782.38 1017
9783.32 941
9784.25 949
9785.18 956
9786.12 997
9787.05 980
9787.98 910
9788.92 926
9789.85 912
9790.79 912
9791.72 886
9792.65 902
9793.59 857
9794.52 850
9795.46 880
9796.39 912
9797.32 896
9798.26 900
9799.19 928
9800.13 933
9801.06 963
9802.00 988
9802.93 930
9803.87 877
9804.80 853
9805.73 861
9806.67 828
9807.60 810
9808.54 793
9809.47 774
9810.41 757
9811.34 763
9812.28 745
9813.21 732
9814.15 752
9815.08 705
9816.02 704
9816.95 706
9817.89 688
9818.82 680
9819.76 663
9820.69 661
9821.63 651
9822.57 659
9823.50 700
9824.44 705
9825.37 701
9826.31 699
9827.24 637
9828.18 645
9829.11 654
9830.05 699
9830.99 649
9831.92 632
9832.86 672
9833.79 657
9834.73 641
9835.67 664
9836.60 666
9837.54 638
9838.47 675
9839.41 648
9840.35 647
9841.28 649
9842.22 658
9843.16 660
9844.09 672
9845.03 657
9845.97 700
9846.90 650
9847.84 638
9848.78 671
9849.71 659
9850.65 666
9851.59 687
9852.52 688
9853.46 682
9854.40 654
9855.33 646
9856.27 655
9857.21 598
9858.14 623
9859.08 620
9860.02 596
9860.96 605
9861.89 628
9862.83 614
9863.77 567
9864.71 564
9865.64 598
9866.58 582
9867.52 603
9868.46 572
9869.39 532
9870.33 614
9871.27 602
9872.21 600
9873.15 556
9874.08 510
9875.02 576
9875.96 591
9876.90 567
9877.83 576
9878.77 583
9879.71 563
9880.65 561
9881.59 590
9882.53 590
9883.46 579
9884.40 567
9885.34 554
9886.28 521
9887.22 555
9888.16 548
9889.10 593
9890.03 534
9890.97 543
9891.91 550
9892.85 528
9893.79 567
9894.73 583
9895.67 521
9896.61 538
9897.54 575
9898.48 535
9899.42 548
9900.36 564
9901.30 560
9902.24 555
9903.18 537
9904.12 537
9905.06 524
9906.00 523
9906.94 526
9907.88 539
9908.82 534
9909.76 569
9910.70 526
9911.63 551
9912.57 567
9913.51 520
9914.45 535
9915.39 519
9916.33 548
9917.27 555
9918.21 514
9919.15 530
9920.09 521
9921.03 548
9921.97 598
9922.91 617
9923.85 628
9924.79 648
9925.74 666
9926.68 727
9927.62 733
9928.56 838
9929.50 820
9930.44 804
9931.38 733
9932.32 747
9933.26 734
9934.20 704
9935.14 658
9936.08 639
9937.02 575
9937.96 563
9938.90 576
9939.85 544
9940.79 561
9941.73 537
9942.67 534
9943.61 513
9944.55 493
9945.49 485
9946.43 534
9947.38 531
9948.32 580
9949.26 598
9950.20 589
9951.14 614
9952.08 631
9953.02 630
9953.97 614
9954.91 627
9955.85 565
9956.79 590
9957.73 565
9958.68 565
9959.62 543
9960.56 520
9961.50 467
9962.44 490
9963.39 470
9964.33 481
9965.27 484
9966.21 470
9967.15 458
9968.10 458
9969.04 455
9969.98 480
9970.92 462
9971.87 474
9972.81 444
9973.75 447
9974.69 433
9975.64 412
9976.58 432
9977.52 420
9978.47 418
9979.41 404
9980.35 433
9981.29 428
9982.24 425
9983.18 480
9984.12 444
9985.07 404
9986.01 432
9986.95 443
9987.90 409
9988.84 455
9989.78 440
9990.73 475
9991.67 437
9992.61 451
9993.56 431
9994.50 441
9995.44 420
9996.39 424
9997.33 429
9998.27 421
9999.22 403
10000.16 451
10001.11 426
10002.05 424
10002.99 403
10003.94 414
10004.88 407
10005.83 404
10006.77 439
10007.72 423
10008.66 425
10009.60 391
10010.55 419
10011.49 438
10012.44 415
10013.38 434
10014.33 409
10015.27 436
10016.21 434
10017.16 426
10018.10 413
10019.05 443
10019.99 452
10020.94 423
10021.88 401
10022.83 411
10023.77 425
10024.72 408
10025.66 440
10026.61 434
10027.55 441
10028.50 434
10029.44 427
10030.39 389
10031.33 410
10032.28 416
10033.23 444
10034.17 419
10035.12 405
10036.06 409
10037.01 403
10037.95 419
10038.90 408
10039.84 395
10040.79 389
10041.74 414
10042.68 373
10043.63 400
10044.57 378
10045.52 397
10046.47 434
10047.41 422
10048.36 394
10049.30 421
10050.25 382
10051.20 371
10052.14 384
10053.09 398
10054.04 370
10054.98 374
10055.93 376
10056.88 384
10057.82 365
10058.77 368
10059.72 365
10060.66 393
10061.61 376
10062.56 384
10063.50 402
10064.45 396
10065.40 372
10066.34 364
10067.29 358
10068.24 366
10069.18 354
10070.13 376
10071.08 394
10072.03 362
10072.97 352
10073.92 366
10074.87 372
10075.82 392
10076.76 383
10077.71 414
10078.66 405
10079.61 391
10080.55 350
10081.50 333
10082.45 354
10083.40 378
10084.34 383
10085.29 375
10086.24 371
10087.19 375
10088.14 374
10089.08 368
10090.03 364
10090.98 378
10091.93 384
10092.88 389
10093.83 404
10094.77 375
10095.72 390
10096.67 403
10097.62 372
10098.57 407
10099.52 402
10100.46 382
10101.41 352
10102.36 357
10103.31 367
10104.26 380
10105.21 397
10106.16 418
10107.11 388
10108.05 362
10109.00 405
10109.95 381
10110.90 390
10111.85 370
10112.80 402
10113.75 381
10114.70 352
10115.65 383
10116.60 390
10117.55 356
10118.50 387
10119.45 378
10120.39 391
10121.34 381
10122.29 389
10123.24 405
10124.19 377
10125.14 393
10126.09 384
10127.04 378
10127.99 372
10128.94 406
10129.89 381
10130.84 409
10131.79 398
10132.74 386
10133.69 400
10134.64 408
10135.59 378
10136.54 391
10137.49 410
10138.44 419
10139.39 424
10140.34 454
10141.30 422
10142.25 417
10143.20 433
10144.15 426
10145.10 441
10146.05 438
10147.00 421
10147.95 403
10148.90 442
10149.85 460
10150.80 455
10151.75 447
10152.70 446
10153.66 455
10154.61 443
10155.56 443
10156.51 446
10157.46 439
10158.41 416
10159.36 452
10160.31 440
10161.27 471
10162.22 462
10163.17 475
10164.12 494
10165.07 454
10166.02 484
10166.98 474
10167.93 487
10168.88 486
10169.83 474
10170.78 490
10171.73 449
10172.69 486
10173.64 490
10174.59 476
10175.54 488
10176.50 531
10177.45 523
10178.40 532
10179.35 485
10180.30 518
10181.26 535
10182.21 553
10183.16 562
10184.11 554
10185.07 526
10186.02 518
10186.97 525
10187.92 526
10188.88 524
10189.83 540
10190.78 515
10191.74 536
10192.69 514
10193.64 506
10194.59 506
10195.55 524
10196.50 527
10197.45 516
10198.41 539
10199.36 557
10200.31 531
10201.27 534
10202.22 548
10203.17 601
10204.13 628
10205.08 578
10206.03 552
10206.99 599
10207.94 655
10208.89 653
10209.85 675
10210.80 662
10211.76 641
10212.71 631
10213.66 628
10214.62 609
10215.57 647
10216.53 569
10217.48 612
10218.43 557
10219.39 573
10220.34 570
10221.30 535
10222.25 531
10223.21 541
10224.16 544
10225.11 522
10226.07 548
10227.02 529
10227.98 533
10228.93 558
10229.89 546
10230.84 556
10231.80 578
10232.75 591
10233.71 602
10234.66 617
10235.62 694
10236.57 712
10237.53 765
10238.48 753
10239.44 740
10240.39 702
10241.35 667
10242.30 675
10243.26 646
10244.21 604
10245.17 600
10246.12 599
10247.08 558
10248.03 526
10248.99 525
10249.94 526
10250.90 520
10251.86 515
10252.81 508
10253.77 516
10254.72 497
10255.68 488
10256.63 475
10257.59 454
10258.55 467
10259.50 432
10260.46 422
10261.41 431
10262.37 437
10263.33 405
10264.28 417
10265.24 407
10266.20 430
10267.15 424
10268.11 413
10269.07 434
10270.02 431
10270.98 459
10271.94 430
10272.89 429
10273.85 423
10274.81 404
10275.76 405
10276.72 420
10277.68 419
10278.63 442
10279.59 402
10280.55 396
10281.50 432
10282.46 442
10283.42 419
10284.38 463
10285.33 439
10286.29 400
10287.25 403
10288.20 433
10289.16 395
10290.12 410
10291.08 411
10292.03 398
10292.99 410
10293.95 407
10294.91 392
10295.86 404
10296.82 439
10297.78 414
10298.74 392
10299.70 381
10300.65 396
10301.61 422
10302.57 401
10303.53 387
10304.49 361
10305.44 418
10306.40 405
10307.36 414
10308.32 411
10309.28 431
10310.24 418
10311.19 373
10312.15 421
10313.11 445
10314.07 409
10315.03 382
10315.99 422
10316.95 394
10317.90 387
10318.86 395
10319.82 387
10320.78 406
10321.74 426
10322.70 411
10323.66 422
10324.62 422
10325.58 417
10326.54 439
10327.49 435
10328.45 427
10329.41 405
10330.37 454
10331.33 415
10332.29 417
10333.25 417
10334.21 408
10335.17 422
10336.13 410
10337.09 405
10338.05 396
10339.01 371
10339.97 360
10340.93 373
10341.89 383
10342.85 396
10343.81 421
10344.77 390
10345.73 356
10346.69 369
10347.65 365
10348.61 393
10349.57 382
10350.53 360
10351.49 390
10352.45 338
10353.41 372
10354.37 362
10355.33 386
10356.29 339
10357.25 383
10358.21 355
10359.17 375
10360.13 340
10361.09 354
10362.06 345
10363.02 354
10363.98 343
10364.94 338
10365.90 345
10366.86 354
10367.82 339
10368.78 341
10369.74 329
10370.70 336
10371.67 351
10372.63 353
10373.59 361
10374.55 326
10375.51 373
10376.47 363
10377.43 339
10378.40 360
10379.36 335
10380.32 345
10381.28 370
10382.24 363
10383.20 365
10384.17 349
10385.13 374
10386.09 359
10387.05 367
10388.01 343
10388.98 327
10389.94 336
10390.90 356
10391.86 332
10392.82 349
10393.79 352
10394.75 328
10395.71 330
10396.67 328
10397.64 363
10398.60 314
10399.56 310
10400.52 294
10401.49 334
10402.45 331
10403.41 318
10404.37 352
10405.34 307
10406.30 315
10407.26 326
10408.23 328
10409.19 330
10410.15 303
10411.11 298
10412.08 337
10413.04 355
10414.00 334
10414.97 324
10415.93 327
10416.89 344
10417.86 350
10418.82 345
10419.78 369
10420.75 390
10421.71 364
10422.68 349
10423.64 379
10424.60 350
10425.57 376
10426.53 383
10427.49 365
10428.46 361
10429.42 344
10430.39 300
10431.35 322
10432.31 324
10433.28 331
10434.24 334
10435.21 345
10436.17 310
10437.13 298
10438.10 327
10439.06 313
10440.03 315
10440.99 304
10441.96 318
10442.92 333
10443.89 318
10444.85 321
10445.82 343
10446.78 301
10447.74 347
10448.71 340
10449.67 295
10450.64 306
10451.60 305
10452.57 292
10453.53 293
10454.50 323
10455.46 321
10456.43 313
10457.39 311
10458.36 304
10459.33 290
10460.29 300
10461.26 324
10462.22 325
10463.19 352
10464.15 320
10465.12 322
10466.08 318
10467.05 296
10468.01 328
10468.98 359
10469.95 300
10470.91 316
10471.88 324
10472.84 321
10473.81 320
10474.78 337
10475.74 296
10476.71 310
10477.67 334
10478.64 337
10479.61 349
10480.57 360
10481.54 350
10482.51 362
10483.47 359
10484.44 335
10485.41 311
10486.37 339
10487.34 332
10488.30 341
10489.27 317
10490.24 345
10491.20 352
10492.17 314
10493.14 304
10494.11 317
10495.07 309
10496.04 299
10497.01 324
10497.97 312
10498.94 319
10499.91 327
10500.88 341
10501.84 319
10502.81 345
10503.78 358
10504.74 346
10505.71 331
10506.68 355
10507.65 313
10508.61 295
10509.58 331
10510.55 325
10511.52 331
10512.49 320
10513.45 308
10514.42 332
10515.39 322
10516.36 324
10517.32 328
10518.29 329
10519.26 338
10520.23 342
10521.20 331
10522.17 344
10523.13 340
10524.10 318
10525.07 319
10526.04 350
10527.01 336
10527.98 310
10528.94 317
10529.91 359
10530.88 336
10531.85 278
10532.82 309
10533.79 317
10534.76 334
10535.72 336
10536.69 368
10537.66 358
10538.63 345
10539.60 347
10540.57 355
10541.54 342
10542.51 361
10543.48 384
10544.45 332
10545.42 354
10546.38 329
10547.35 366
10548.32 342
10549.29 314
10550.26 321
10551.23 315
10552.20 339
10553.17 322
10554.14 341
10555.11 370
10556.08 353
10557.05 329
10558.02 357
10558.99 363
10559.96 365
10560.93 383
10561.90 403
10562.87 382
10563.84 385
10564.81 389
10565.78 379
10566.75 368
10567.72 371
10568.69 365
10569.66 349
10570.63 373
10571.60 372
10572.57 336
10573.54 362
10574.51 360
10575.48 334
10576.46 362
10577.43 360
10578.40 356
10579.37 367
10580.34 326
10581.31 361
10582.28 399
10583.25 342
10584.22 335
10585.19 360
10586.16 369
10587.14 376
10588.11 383
10589.08 363
10590.05 329
10591.02 373
10591.99 338
10592.96 366
10593.94 420
10594.91 377
10595.88 375
10596.85 391
10597.82 414
10598.79 405
10599.77 366
10600.74 381
10601.71 399
10602.68 436
10603.65 390
10604.62 387
10605.60 409
10606.57 433
10607.54 455
10608.51 446
10609.49 506
10610.46 491
10611.43 484
10612.40 490
10613.37 492
10614.35 498
10615.32 462
10616.29 452
10617.26 460
10618.24 418
10619.21 438
10620.18 432
10621.16 401
10622.13 421
10623.10 407
10624.07 431
10625.05 417
10626.02 408
10626.99 396
10627.97 399
10628.94 369
10629.91 368
10630.89 376
10631.86 370
10632.83 382
10633.80 386
10634.78 416
10635.75 400
10636.73 390
10637.70 387
10638.67 416
10639.65 438
10640.62 440
10641.59 416
10642.57 454
10643.54 432
10644.51 408
10645.49 416
10646.46 393
10647.44 409
10648.41 391
10649.38 362
10650.36 401
10651.33 393
10652.31 378
10653.28 382
10654.25 387
10655.23 333
10656.20 380
10657.18 338
10658.15 330
10659.13 343
10660.10 319
10661.08 341
10662.05 360
10663.03 327
10664.00 325
10664.97 340
10665.95 342
10666.92 328
10667.90 327
10668.87 288
10669.85 340
10670.82 343
10671.80 316
10672.77 324
10673.75 353
10674.72 355
10675.70 356
10676.68 361
10677.65 354
10678.63 368
10679.60 325
10680.58 357
10681.55 353
10682.53 351
10683.50 334
10684.48 363
10685.45 349
10686.43 368
10687.41 371
10688.38 352
10689.36 336
10690.33 352
10691.31 356
10692.29 363
10693.26 365
10694.24 317
10695.21 340
10696.19 358
10697.17 318
10698.14 308
10699.12 346
10700.10 364
10701.07 341
10702.05 308
10703.02 323
10704.00 312
10704.98 327
10705.95 349
10706.93 345
10707.91 318
10708.88 332
10709.86 366
10710.84 359
10711.82 362
10712.79 331
10713.77 346
10714.75 312
10715.72 342
10716.70 314
10717.68 336
10718.65 333
10719.63 347
10720.61 316
10721.59 335
10722.56 336
10723.54 322
10724.52 339
10725.50 315
10726.47 325
10727.45 342
10728.43 336
10729.41 325
10730.38 339
10731.36 307
10732.34 341
10733.32 305
10734.30 342
10735.27 357
10736.25 348
10737.23 395
10738.21 360
10739.19 350
10740.16 359
10741.14 361
10742.12 386
10743.10 373
10744.08 343
10745.06 354
10746.03 350
10747.01 354
10747.99 363
10748.97 339
10749.95 371
10750.93 371
10751.91 356
10752.88 347
10753.86 375
10754.84 346
10755.82 355
10756.80 354
10757.78 353
10758.76 357
10759.74 378
10760.72 368
10761.70 376
10762.67 385
10763.65 385
10764.63 370
10765.61 372
10766.59 350
10767.57 370
10768.55 391
10769.53 408
10770.51 352
10771.49 326
10772.47 380
10773.45 350
10774.43 360
10775.41 358
10776.39 372
10777.37 396
10778.35 400
10779.33 393
10780.31 394
10781.29 417
10782.27 404
10783.25 402
10784.23 413
10785.21 386
10786.19 408
10787.17 417
10788.15 429
10789.13 430
10790.11 424
10791.09 432
10792.07 449
10793.05 409
10794.03 416
10795.01 417
10795.99 394
10796.97 411
10797.96 401
10798.94 418
10799.92 413
10800.90 373
10801.88 406
10802.86 402
10803.84 387
10804.82 390
10805.80 406
10806.79 374
10807.77 356
10808.75 392
10809.73 396
10810.71 357
10811.69 367
10812.67 374
10813.65 390
10814.64 416
10815.62 405
10816.60 407
10817.58 417
10818.56 393
10819.54 385
10820.53 403
10821.51 417
10822.49 411
10823.47 409
10824.45 379
10825.44 396
10826.42 415
10827.40 378
10828.38 386
10829.37 368
10830.35 390
10831.33 413
10832.31 364
10833.29 391
10834.28 383
10835.26 401
10836.24 420
10837.22 425
10838.21 432
10839.19 426
10840.17 415
10841.16 426
10842.14 446
10843.12 451
10844.10 441
10845.09 409
10846.07 387
10847.05 434
10848.04 462
10849.02 487
10850.00 472
10850.99 476
10851.97 460
10852.95 468
10853.94 473
10854.92 482
10855.90 455
10856.89 442
10857.87 492
10858.85 499
10859.84 477
10860.82 480
10861.80 473
10862.79 464
10863.77 462
10864.76 494
10865.74 459
10866.72 496
10867.71 486
10868.69 474
10869.68 468
10870.66 461
10871.64 486
10872.63 469
10873.61 469
10874.60 487
10875.58 471
10876.56 498
10877.55 487
10878.53 498
10879.52 526
10880.50 515
10881.49 489
10882.47 533
10883.46 550
10884.44 490
10885.43 531
10886.41 524
10887.40 556
10888.38 566
10889.37 554
10890.35 506
10891.34 554
10892.32 555
10893.31 574
10894.29 565
10895.28 545
10896.26 589
10897.25 589
10898.23 532
10899.22 577
10900.20 574
10901.19 572
10902.17 593
10903.16 604
10904.15 599
10905.13 632
10906.12 621
10907.10 628
10908.09 636
10909.07 608
10910.06 656
10911.05 650
10912.03 649
10913.02 682
10914.00 663
10914.99 698
10915.98 680
10916.96 692
10917.95 707
10918.94 673
10919.92 690
10920.91 738
10921.89 761
10922.88 684
10923.87 728
10924.85 700
10925.84 705
10926.83 744
10927.81 765
10928.80 724
10929.79 688
10930.77 732
10931.76 775
10932.75 753
10933.74 719
10934.72 718
10935.71 774
10936.70 813
10937.68 807
10938.67 797
10939.66 826
10940.65 776
10941.63 828
10942.62 878
10943.61 864
10944.59 845
10945.58 870
10946.57 882
10947.56 889
10948.54 848
10949.53 879
10950.52 932
10951.51 984
10952.50 1030
10953.48 1086
10954.47 1131
10955.46 1130
10956.45 1132
10957.44 1243
10958.42 1265
10959.41 1341
10960.40 1325
10961.39 1367
10962.38 1362
10963.36 1309
10964.35 1287
10965.34 1282
10966.33 1206
10967.32 1167
10968.31 1097
10969.30 1035
10970.28 1062
10971.27 1004
10972.26 1008
10973.25 970
10974.24 947
10975.23 928
10976.22 925
10977.21 934
10978.19 922
10979.18 937
10980.17 951
10981.16 920
10982.15 957
10983.14 991
10984.13 982
10985.12 971
10986.11 1000
10987.10 1034
10988.09 1012
10989.08 1031
10990.07 1054
10991.06 1070
10992.04 1113
10993.03 1077
10994.02 1149
10995.01 1289
10996.00 1338
10996.99 1441
10997.98 1494
10998.97 1682
10999.96 1777
11000.95 1741
11001.94 1753
11002.93 1735
11003.92 1769
11004.91 1698
11005.90 1645
11006.89 1474
11007.88 1352
11008.87 1294
11009.87 1207
11010.86 1167
11011.85 1077
11012.84 1036
11013.83 992
11014.82 960
11015.81 892
11016.80 873
11017.79 823
11018.78 809
11019.77 766
11020.76 771
11021.75 715
11022.74 753
11023.74 735
11024.73 731
11025.72 741
11026.71 716
11027.70 730
11028.69 744
11029.68 710
11030.67 696
11031.67 703
11032.66 673
11033.65 693
11034.64 690
11035.63 715
11036.62 701
11037.61 670
11038.61 675
11039.60 693
11040.59 675
11041.58 647
11042.57 654
11043.56 673
11044.56 636
11045.55 647
11046.54 647
11047.53 655
11048.53 655
11049.52 645
11050.51 656
11051.50 633
11052.49 629
11053.49 612
11054.48 614
11055.47 610
11056.46 622
11057.46 624
11058.45 606
11059.44 619
11060.43 635
11061.43 619
11062.42 642
11063.41 626
11064.41 605
11065.40 652
11066.39 634
11067.38 626
11068.38 653
11069.37 653
11070.36 627
11071.36 662
11072.35 658
11073.34 666
11074.34 636
11075.33 616
11076.32 626
11077.32 597
11078.31 656
11079.30 638
11080.30 684
11081.29 649
11082.28 667
11083.28 659
11084.27 604
11085.27 615
11086.26 624
11087.25 641
11088.25 608
11089.24 590
11090.24 580
11091.23 610
11092.22 554
11093.22 562
11094.21 589
11095.21 594
11096.20 543
11097.19 558
11098.19 564
11099.18 544
11100.18 536
11101.17 555
11102.17 533
11103.16 553
11104.16 558
11105.15 524
11106.15 583
11107.14 557
11108.13 560
11109.13 541
11110.12 544
11111.12 514
11112.11 518
11113.11 592
11114.10 541
11115.10 519
11116.09 557
11117.09 549
11118.09 534
11119.08 529
11120.08 514
11121.07 524
11122.07 475
11123.06 508
11124.06 489
11125.05 515
11126.05 482
11127.04 490
11128.04 503
11129.04 527
11130.03 548
11131.03 537
11132.02 522
11133.02 498
11134.02 482
11135.01 510
11136.01 492
11137.00 530
11138.00 496
11139.00 496
11139.99 513
11140.99 498
11141.98 476
11142.98 476
11143.98 491
11144.97 487
11145.97 478
11146.97 488
11147.96 494
11148.96 529
11149.96 523
11150.95 515
11151.95 518
11152.95 501
11153.94 508
11154.94 493
11155.94 480
11156.93 508
11157.93 492
11158.93 466
11159.93 450
11160.92 490
11161.92 502
11162.92 470
11163.92 490
11164.91 471
11165.91 459
11166.91 430
11167.90 428
11168.90 451
11169.90 474
11170.90 463
11171.90 456
11172.89 463
11173.89 459
11174.89 467
11175.89 446
11176.88 433
11177.88 444
11178.88 467
11179.88 509
11180.88 480
11181.87 481
11182.87 471
11183.87 422
11184.87 459
11185.87 443
11186.87 473
11187.86 485
11188.86 465
11189.86 473
11190.86 482
11191.86 500
11192.86 488
11193.86 461
11194.85 442
11195.85 461
11196.85 479
11197.85 481
11198.85 496
11199.85 466
11200.85 459
11201.85 493
11202.84 495
11203.84 456
11204.84 469
11205.84 499
11206.84 510
11207.84 495
11208.84 475
11209.84 506
11210.84 500
11211.84 487
11212.84 483
11213.84 500
11214.84 488
11215.84 518
11216.84 494
11217.84 447
11218.84 494
11219.84 499
11220.84 540
11221.84 485
11222.84 511
11223.84 508
11224.84 513
11225.84 472
11226.84 490
11227.84 477
11228.84 494
11229.84 503
11230.84 488
11231.84 463
11232.84 496
11233.84 471
11234.84 467
11235.84 517
11236.84 485
11237.84 482
11238.84 532
11239.84 484
11240.84 482
11241.84 481
11242.84 518
11243.84 516
11244.84 492
11245.85 482
11246.85 479
11247.85 501
11248.85 490
11249.85 509
11250.85 535
11251.85 509
11252.85 519
11253.86 505
11254.86 464
11255.86 491
11256.86 503
11257.86 518
11258.86 527
11259.86 561
11260.87 534
11261.87 546
11262.87 545
11263.87 577
11264.87 573
11265.87 578
11266.88 567
11267.88 601
11268.88 587
11269.88 588
11270.88 625
11271.89 639
11272.89 630
11273.89 593
11274.89 620
11275.90 685
11276.90 671
11277.90 649
11278.90 635
11279.90 631
11280.91 705
11281.91 673
11282.91 624
11283.92 623
11284.92 596
11285.92 613
11286.92 584
11287.93 558
11288.93 535
11289.93 545
11290.94 533
11291.94 532
11292.94 492
11293.94 472
11294.95 494
11295.95 494
11296.95 511
11297.96 499
11298.96 527
11299.96 504
11300.97 521
11301.97 479
11302.97 488
11303.98 502
11304.98 494
11305.98 499
11306.99 489
11307.99 480
11309.00 493
11310.00 519
11311.00 552
11312.01 501
11313.01 494
11314.02 555
11315.02 545
11316.02 525
11317.03 550
11318.03 515
11319.04 521
11320.04 532
11321.04 529
11322.05 537
11323.05 542
11324.06 579
11325.06 567
11326.07 533
11327.07 545
11328.08 547
11329.08 560
11330.09 512
11331.09 544
11332.10 542
11333.10 531
11334.10 509
11335.11 533
11336.11 546
11337.12 516
11338.12 553
11339.13 579
11340.14 566
11341.14 541
11342.15 609
11343.15 584
11344.16 568
11345.16 605
11346.17 591
11347.17 578
11348.18 577
11349.18 556
11350.19 535
11351.19 533
11352.20 547
11353.21 512
11354.21 524
11355.22 503
11356.22 544
11357.23 516
11358.24 506
11359.24 489
11360.25 504
11361.25 536
11362.26 497
11363.27 509
11364.27 517
11365.28 507
11366.28 512
11367.29 476
11368.30 513
11369.30 516
11370.31 499
11371.32 504
11372.32 524
11373.33 500
11374.34 529
11375.34 478
11376.35 505
11377.36 485
11378.36 474
11379.37 480
11380.38 455
11381.38 453
11382.39 472
11383.40 491
11384.41 475
11385.41 463
11386.42 482
11387.43 469
11388.43 495
11389.44 459
11390.45 479
11391.46 485
11392.46 461
11393.47 502
11394.48 489
11395.49 500
11396.49 482
11397.50 476
11398.51 473
11399.52 472
11400.53 451
11401.53 501
11402.54 493
11403.55 488
11404.56 512
11405.57 491
11406.57 484
11407.58 483
11408.59 500
11409.60 465
11410.61 492
11411.61 506
11412.62 470
11413.63 479
11414.64 489
11415.65 493
11416.66 478
11417.67 468
11418.67 501
11419.68 471
11420.69 467
11421.70 479
11422.71 493
11423.72 477
11424.73 481
11425.74 486
11426.74 487
11427.75 504
11428.76 500
11429.77 496
11430.78 490
11431.79 513
11432.80 547
11433.81 507
11434.82 463
11435.83 498
11436.84 484
11437.85 523
11438.86 501
11439.87 497
11440.88 501
11441.88 515
11442.89 511
11443.90 489
11444.91 510
11445.92 508
11446.93 521
11447.94 497
11448.95 517
11449.96 498
11450.97 516
11451.98 526
11452.99 519
11454.00 524
11455.01 516
11456.02 545
11457.04 529
11458.05 508
11459.06 544
11460.07 530
11461.08 513
11462.09 531
11463.10 531
11464.11 497
11465.12 506
11466.13 509
11467.14 526
11468.15 544
11469.16 533
11470.17 547
11471.18 541
11472.20 541
11473.21 548
11474.22 543
11475.23 525
11476.24 534
11477.25 541
11478.26 564
11479.27 527
11480.28 541
11481.30 574
11482.31 580
11483.32 567
11484.33 577
11485.34 603
11486.35 597
11487.37 592
11488.38 601
11489.39 614
11490.40 597
11491.41 647
11492.42 629
11493.44 656
11494.45 617
11495.46 611
11496.47 621
11497.48 677
11498.50 661
11499.51 656
11500.52 678
11501.53 662
11502.55 672
11503.56 689
11504.57 711
11505.58 697
11506.60 703
11507.61 684
11508.62 721
11509.63 755
11510.65 725
11511.66 758
11512.67 767
11513.68 783
11514.70 781
11515.71 844
11516.72 870
11517.74 861
11518.75 897
11519.76 896
11520.78 872
11521.79 929
11522.80 958
11523.81 1017
11524.83 1022
11525.84 993
11526.85 1028
11527.87 1095
11528.88 1139
11529.90 1133
11530.91 1183
11531.92 1252
11532.94 1311
11533.95 1391
11534.96 1462
11535.98 1652
11536.99 1719
11538.01 1852
11539.02 2000
11540.03 2073
11541.05 2140
11542.06 2139
11543.08 2148
11544.09 2032
11545.10 1929
11546.12 1841
11547.13 1788
11548.15 1651
11549.16 1518
11550.18 1314
11551.19 1208
11552.20 1165
11553.22 1067
11554.23 972
11555.25 962
11556.26 913
11557.28 877
11558.29 844
11559.31 832
11560.32 846
11561.34 836
11562.35 788
11563.37 761
11564.38 808
11565.40 802
11566.41 795
11567.43 837
11568.44 818
11569.46 767
11570.47 788
11571.49 769
11572.50 746
11573.52 757
11574.53 758
11575.55 756
11576.57 750
11577.58 797
11578.60 782
11579.61 804
11580.63 759
11581.64 732
11582.66 754
11583.68 739
11584.69 724
11585.71 720
11586.72 732
11587.74 725
11588.76 722
11589.77 712
11590.79 743
11591.81 792
11592.82 747
11593.84 744
11594.85 793
11595.87 832
11596.89 884
11597.90 888
11598.92 916
11599.94 974
11600.95 962
11601.97 963
11602.99 972
11604.00 957
11605.02 952
11606.04 904
11607.05 869
11608.07 860
11609.09 837
11610.11 818
11611.12 824
11612.14 753
11613.16 747
11614.17 773
11615.19 821
11616.21 736
11617.23 725
11618.24 733
11619.26 765
11620.28 718
11621.30 729
11622.31 716
11623.33 735
11624.35 701
11625.37 722
11626.38 726
11627.40 736
11628.42 722
11629.44 700
11630.46 672
11631.47 699
11632.49 656
11633.51 632
11634.53 659
11635.55 629
11636.56 613
11637.58 637
11638.60 661
11639.62 650
11640.64 619
11641.66 613
11642.67 615
11643.69 586
11644.71 582
11645.73 625
11646.75 583
11647.77 522
11648.79 552
11649.80 573
11650.82 541
11651.84 557
11652.86 582
11653.88 556
11654.90 590
11655.92 540
11656.94 527
11657.96 545
11658.98 526
11660.00 531
11661.01 540
11662.03 524
11663.05 512
11664.07 503
11665.09 503
11666.11 521
11667.13 506
11668.15 499
11669.17 525
11670.19 536
11671.21 543
11672.23 504
11673.25 486
11674.27 508
11675.29 500
11676.31 517
11677.33 491
11678.35 494
11679.37 465
11680.39 467
11681.41 465
11682.43 503
11683.45 513
11684.47 496
11685.49 475
11686.51 505
11687.53 497
11688.55 489
11689.57 502
11690.59 505
11691.61 526
11692.63 515
11693.66 494
11694.68 478
11695.70 465
11696.72 467
11697.74 466
11698.76 458
11699.78 464
11700.80 488
11701.82 477
11702.84 474
11703.86 465
11704.89 469
11705.91 486
11706.93 463
11707.95 470
11708.97 451
11709.99 427
11711.01 423
11712.04 440
11713.06 475
11714.08 410
11715.10 458
11716.12 473
11717.14 445
11718.17 439
11719.19 452
11720.21 454
11721.23 463
11722.25 449
11723.28 422
11724.30 445
11725.32 410
11726.34 463
11727.36 462
11728.39 453
11729.41 450
11730.43 464
11731.45 439
11732.48 463
11733.50 456
11734.52 439
11735.54 429
11736.57 399
11737.59 449
11738.61 422
11739.63 421
11740.66 427
11741.68 415
11742.70 400
11743.72 427
11744.75 434
11745.77 420
11746.79 412
11747.82 442
11748.84 415
11749.86 408
11750.89 422
11751.91 441
11752.93 420
11753.96 428
11754.98 389
11756.00 416
11757.03 381
11758.05 414
11759.07 425
11760.10 394
11761.12 399
11762.14 384
11763.17 415
11764.19 417
11765.22 419
11766.24 438
11767.26 380
11768.29 406
11769.31 458
11770.34 435
11771.36 418
11772.38 416
11773.41 410
11774.43 431
11775.46 401
11776.48 427
11777.51 399
11778.53 401
11779.55 411
11780.58 419
11781.60 455
11782.63 411
11783.65 446
11784.68 464
11785.70 455
11786.73 428
11787.75 432
11788.78 448
11789.80 446
11790.83 416
11791.85 451
11792.88 462
11793.90 425
11794.93 421
11795.95 436
11796.98 445
11798.00 392
11799.03 402
11800.05 412
11801.08 449
11802.10 454
11803.13 445
11804.15 449
11805.18 427
11806.21 422
11807.23 446
11808.26 411
11809.28 448
11810.31 452
11811.33 433
11812.36 443
11813.39 440
11814.41 483
11815.44 455
11816.46 453
11817.49 449
11818.52 441
11819.54 460
11820.57 477
11821.59 477
11822.62 456
11823.65 451
11824.67 477
11825.70 467
11826.73 488
11827.75 468
11828.78 468
11829.81 477
11830.83 484
11831.86 499
11832.89 497
11833.91 490
11834.94 468
11835.97 506
11836.99 509
11838.02 466
11839.05 457
11840.08 481
11841.10 522
11842.13 507
11843.16 514
11844.18 519
11845.21 507
11846.24 501
11847.27 503
11848.29 498
11849.32 496
11850.35 509
11851.38 529
11852.40 536
11853.43 550
11854.46 576
11855.49 546
11856.51 539
11857.54 549
11858.57 537
11859.60 558
11860.63 588
11861.65 519
11862.68 558
11863.71 573
11864.74 560
11865.77 562
11866.80 575
11867.82 558
11868.85 561
11869.88 566
11870.91 596
11871.94 617
11872.97 583
11873.99 621
11875.02 658
11876.05 619
11877.08 616
11878.11 613
11879.14 641
11880.17 654
11881.20 618
11882.22 640
11883.25 661
11884.28 676
11885.31 645
11886.34 655
11887.37 700
11888.40 691
11889.43 687
11890.46 694
11891.49 727
11892.52 753
11893.55 750
11894.57 802
11895.60 782
11896.63 806
11897.66 848
11898.69 850
11899.72 946
11900.75 962
11901.78 1000
11902.81 1007
11903.84 1005
11904.87 1018
11905.90 1102
11906.93 1080
11907.96 1036
11908.99 1014
11910.02 1036
11911.05 1012
11912.08 977
11913.11 936
11914.14 908
11915.17 886
11916.20 874
11917.23 900
11918.26 813
11919.29 796
11920.33 803
11921.36 772
11922.39 794
11923.42 821
11924.45 814
11925.48 848
11926.51 838
11927.54 900
11928.57 993
11929.60 962
11930.63 995
11931.66 1035
11932.70 1014
11933.73 1019
11934.76 1035
11935.79 1019
11936.82 1004
11937.85 941
11938.88 920
11939.91 894
11940.95 898
11941.98 842
11943.01 814
11944.04 784
11945.07 762
11946.10 739
11947.14 717
11948.17 736
11949.20 700
11950.23 667
11951.26 667
11952.29 637
11953.33 666
11954.36 666
11955.39 610
11956.42 602
11957.46 576
11958.49 632
11959.52 619
11960.55 644
11961.58 644
11962.62 586
11963.65 601
11964.68 610
11965.71 625
11966.75 629
11967.78 647
11968.81 658
11969.84 655
11970.88 609
11971.91 634
11972.94 620
11973.98 659
11975.01 639
11976.04 642
11977.07 639
11978.11 640
11979.14 640
11980.17 605
11981.21 652
11982.24 658
11983.27 678
11984.31 702
11985.34 643
11986.37 631
11987.41 667
11988.44 658
11989.47 710
11990.51 668
11991.54 630
11992.58 660
11993.61 692
11994.64 689
11995.68 690
11996.71 661
11997.74 687
11998.78 703
11999.81 682
12000.85 695
12001.88 689
12002.91 684
12003.95 703
12004.98 722
12006.02 726
12007.05 744
12008.09 720
12009.12 723
12010.15 739
12011.19 731
12012.22 731
12013.26 742
12014.29 803
12015.33 781
12016.36 787
12017.40 793
12018.43 790
12019.47 773
12020.50 743
12021.54 836
12022.57 819
12023.61 788
12024.64 789
12025.68 774
12026.71 831
12027.75 805
12028.78 789
12029.82 817
12030.85 822
12031.89 848
12032.92 818
12033.96 826
12034.99 828
12036.03 799
12037.07 788
12038.10 784
12039.14 810
12040.17 806
12041.21 794
12042.24 800
12043.28 818
12044.32 809
12045.35 847
12046.39 825
12047.42 802
12048.46 815
12049.50 830
12050.53 829
12051.57 845
12052.61 863
12053.64 907
12054.68 873
12055.71 920
12056.75 971
12057.79 920
12058.82 931
12059.86 928
12060.90 972
12061.93 902
12062.97 949
12064.01 935
12065.04 888
12066.08 873
12067.12 866
12068.15 850
12069.19 826
12070.23 763
12071.27 804
12072.30 782
12073.34 767
12074.38 784
12075.41 783
12076.45 728
12077.49 767
12078.53 739
12079.56 726
12080.60 681
12081.64 702
12082.68 756
12083.71 743
12084.75 709
12085.79 744
12086.83 745
12087.86 693
12088.90 711
12089.94 730
12090.98 688
12092.02 684
12093.05 709
12094.09 749
12095.13 716
12096.17 721
12097.21 762
12098.25 771
12099.28 769
12100.32 724
12101.36 812
12102.40 832
12103.44 812
12104.48 780
12105.51 800
12106.55 829
12107.59 844
12108.63 791
12109.67 783
12110.71 774
12111.75 748
12112.79 709
12113.82 658
12114.86 650
12115.90 682
12116.94 624
12117.98 596
12119.02 623
12120.06 582
12121.10 632
12122.14 594
12123.18 571
12124.22 563
12125.25 563
12126.29 555
12127.33 532
12128.37 558
12129.41 568
12130.45 536
12131.49 550
12132.53 552
12133.57 571
12134.61 541
12135.65 524
12136.69 562
12137.73 546
12138.77 526
12139.81 543
12140.85 536
12141.89 578
12142.93 560
12143.97 543
12145.01 562
12146.05 532
12147.09 557
12148.13 585
12149.17 549
12150.21 509
12151.25 540
12152.29 543
12153.34 539
12154.38 545
12155.42 555
12156.46 511
12157.50 507
12158.54 510
12159.58 499
12160.62 498
12161.66 490
12162.70 508
12163.74 496
12164.78 510
12165.83 492
12166.87 486
12167.91 471
12168.95 491
12169.99 494
12171.03 464
12172.07 495
12173.11 503
12174.16 494
12175.20 464
12176.24 501
12177.28 515
12178.32 513
12179.36 505
12180.41 517
12181.45 519
12182.49 487
12183.53 505
12184.57 474
12185.62 509
12186.66 475
12187.70 452
12188.74 480
12189.78 492
12190.83 498
12191.87 462
12192.91 480
12193.95 509
12195.00 468
12196.04 474
12197.08 462
12198.12 484
12199.17 491
12200.21 475
12201.25 464
12202.29 456
12203.34 485
12204.38 456
12205.42 472
12206.46 503
12207.51 463
12208.55 435
12209.59 434
12210.64 454
12211.68 455
12212.72 443
12213.77 444
12214.81 438
12215.85 449
12216.90 447
12217.94 432
12218.98 455
12220.03 442
12221.07 433
12222.11 455
12223.16 465
12224.20 477
12225.24 481
12226.29 451
12227.33 465
12228.37 464
12229.42 446
12230.46 445
12231.51 439
12232.55 413
12233.59 414
12234.64 425
12235.68 440
12236.73 438
12237.77 463
12238.82 444
12239.86 411
12240.90 431
12241.95 408
12242.99 422
12244.04 432
12245.08 426
12246.13 415
12247.17 433
12248.22 423
12249.26 430
12250.31 446
12251.35 409
12252.39 423
12253.44 426
12254.48 437
12255.53 415
12256.57 401
12257.62 394
12258.66 404
12259.71 408
12260.75 423
12261.80 404
12262.85 387
12263.89 406
12264.94 402
12265.98 358
12267.03 371
12268.07 381
12269.12 397
12270.16 384
12271.21 372
12272.25 384
12273.30 383
12274.35 400
12275.39 404
12276.44 403
12277.48 379
12278.53 384
12279.58 364
12280.62 381
12281.67 357
12282.71 376
12283.76 384
12284.81 393
12285.85 388
12286.90 390
12287.95 403
12288.99 395
12290.04 374
12291.08 380
12292.13 392
12293.18 381
12294.22 367
12295.27 365
12296.32 359
12297.36 340
12298.41 355
12299.46 358
12300.50 348
12301.55 365
12302.60 376
12303.65 367
12304.69 386
12305.74 396
12306.79 408
12307.83 368
12308.88 375
12309.93 361
12310.98 354
12312.02 361
12313.07 365
12314.12 353
12315.17 382
12316.21 364
12317.26 347
12318.31 376
12319.36 368
12320.40 347
12321.45 379
12322.50 355
12323.55 381
12324.60 326
12325.64 363
12326.69 354
12327.74 351
12328.79 372
12329.84 347
12330.88 373
12331.93 379
12332.98 341
12334.03 380
12335.08 375
12336.13 351
12337.17 364
12338.22 350
12339.27 359
12340.32 342
12341.37 361
12342.42 354
12343.47 347
12344.51 350
12345.56 381
12346.61 357
12347.66 351
12348.71 327
12349.76 342
12350.81 337
12351.86 352
12352.91 334
12353.95 352
12355.00 333
12356.05 369
12357.10 372
12358.15 343
12359.20 326
12360.25 311
12361.30 352
12362.35 322
12363.40 327
12364.45 349
12365.50 373
12366.55 353
12367.60 323
12368.65 361
12369.70 324
12370.75 352
12371.80 339
12372.85 353
12373.90 368
12374.95 360
12376.00 338
12377.05 377
12378.10 360
12379.15 346
12380.20 346
12381.25 355
12382.30 347
12383.35 364
12384.40 370
12385.45 373
12386.50 329
12387.55 343
12388.60 363
12389.65 380
12390.70 359
12391.75 332
12392.80 371
12393.86 359
12394.91 359
12395.96 353
12397.01 377
12398.06 371
12399.11 329
12400.16 368
12401.21 352
12402.26 355
12403.32 367
12404.37 350
12405.42 353
12406.47 375
12407.52 368
12408.57 380
12409.62 366
12410.68 388
12411.73 393
12412.78 374
12413.83 351
12414.88 399
12415.93 407
12416.99 381
12418.04 356
12419.09 367
12420.14 397
12421.19 375
12422.25 395
12423.30 384
12424.35 399
12425.40 350
12426.45 366
12427.51 374
12428.56 394
12429.61 376
12430.66 384
12431.72 385
12432.77 398
12433.82 400
12434.87 371
12435.93 382
12436.98 422
12438.03 412
12439.08 370
12440.14 396
12441.19 354
12442.24 407
12443.30 432
12444.35 409
12445.40 399
12446.45 403
12447.51 445
12448.56 440
12449.61 405
12450.67 421
12451.72 443
12452.77 456
12453.83 459
12454.88 438
12455.93 446
12456.99 447
12458.04 454
12459.10 440
12460.15 440
12461.20 479
12462.26 501
12463.31 512
12464.36 467
12465.42 470
12466.47 523
12467.53 538
12468.58 586
12469.63 590
12470.69 640
12471.74 676
12472.80 668
12473.85 721
12474.90 754
12475.96 821
12477.01 814
12478.07 822
12479.12 827
12480.18 820
12481.23 824
12482.29 803
12483.34 806
12484.40 759
12485.45 726
12486.50 709
12487.56 636
12488.61 604
12489.67 610
12490.72 591
12491.78 548
12492.83 515
12493.89 524
12494.94 544
12496.00 526
12497.05 508
12498.11 490
12499.17 492
12500.22 497
12501.28 480
12502.33 481
12503.39 470
12504.44 453
12505.50 500
12506.55 482
12507.61 489
12508.67 466
12509.72 456
12510.78 481
12511.83 494
12512.89 483
12513.94 503
12515.00 462
12516.06 487
12517.11 484
12518.17 500
12519.22 496
12520.28 450
12521.34 480
12522.39 473
12523.45 469
12524.51 442
12525.56 490
12526.62 458
12527.68 481
12528.73 466
12529.79 471
12530.85 482
12531.90 483
12532.96 461
12534.02 446
12535.07 515
12536.13 468
12537.19 496
12538.24 495
12539.30 440
12540.36 470
12541.41 507
12542.47 516
12543.53 525
12544.59 496
12545.64 496
12546.70 500
12547.76 494
12548.82 502
12549.87 530
12550.93 541
12551.99 572
12553.05 544
12554.10 569
12555.16 604
12556.22 598
12557.28 591
12558.33 593
12559.39 604
12560.45 568
12561.51 596
12562.57 570
12563.62 568
12564.68 565
12565.74 552
12566.80 576
12567.86 547
12568.91 573
12569.97 520
12571.03 527
12572.09 524
12573.15 511
12574.21 499
12575.26 489
12576.32 499
12577.38 519
12578.44 524
12579.50 508
12580.56 530
12581.62 465
12582.68 499
12583.73 503
12584.79 514
12585.85 515
12586.91 481
12587.97 514
12589.03 474
12590.09 486
12591.15 493
12592.21 511
12593.27 521
12594.33 544
12595.38 537
12596.44 480
12597.50 474
12598.56 530
12599.62 483
12600.68 518
12601.74 527
12602.80 541
12603.86 512
12604.92 517
12605.98 512
12607.04 521
12608.10 507
12609.16 513
12610.22 502
12611.28 494
12612.34 570
12613.40 566
12614.46 561
12615.52 570
12616.58 558
12617.64 570
12618.70 582
12619.76 613
12620.82 610
12621.88 624
12622.94 625
12624.00 628
12625.07 606
12626.13 608
12627.19 626
12628.25 644
12629.31 647
12630.37 632
12631.43 628
12632.49 666
12633.55 679
12634.61 631
12635.67 648
12636.73 630
12637.80 628
12638.86 619
12639.92 605
12640.98 612
12642.04 564
12643.10 567
12644.16 555
12645.23 549
12646.29 521
12647.35 532
12648.41 523
12649.47 530
12650.53 568
12651.59 519
12652.66 496
12653.72 498
12654.78 524
12655.84 494
12656.90 539
12657.97 549
12659.03 520
12660.09 469
12661.15 538
12662.21 528
12663.28 510
12664.34 503
12665.40 549
12666.46 502
12667.53 513
12668.59 577
12669.65 548
12670.71 540
12671.78 529
12672.84 508
12673.90 500
12674.96 525
12676.03 520
12677.09 521
12678.15 540
12679.22 533
12680.28 576
12681.34 557
12682.40 581
12683.47 583
12684.53 551
12685.59 564
12686.66 588
12687.72 556
12688.78 563
12689.85 571
12690.91 548
12691.97 580
12693.04 607
12694.10 607
12695.16 611
12696.23 610
12697.29 615
12698.35 612
12699.42 612
12700.48 604
12701.55 627
12702.61 667
12703.67 720
12704.74 641
12705.80 677
12706.87 690
12707.93 708
12708.99 680
12710.06 721
12711.12 713
12712.19 699
12713.25 733
12714.32 672
12715.38 687
12716.44 699
12717.51 714
12718.57 707
12719.64 696
12720.70 714
12721.77 732
12722.83 729
12723.90 712
12724.96 763
12726.03 734
12727.09 753
12728.16 775
12729.22 789
12730.29 793
12731.35 784
12732.42 801
12733.48 831
12734.55 786
12735.61 824
12736.68 818
12737.74 804
12738.81 804
12739.87 762
12740.94 737
12742.00 726
12743.07 761
12744.14 695
12745.20 713
12746.27 691
12747.33 669
12748.40 658
12749.46 633
12750.53 655
12751.60 609
12752.66 626
12753.73 617
12754.79 613
12755.86 599
12756.93 552
12757.99 585
12759.06 593
12760.12 608
12761.19 585
12762.26 556
12763.32 557
12764.39 557
12765.46 551
12766.52 515
12767.59 537
12768.66 586
12769.72 529
12770.79 574
12771.86 508
12772.92 482
12773.99 526
12775.06 528
12776.12 488
12777.19 480
12778.26 509
12779.33 501
12780.39 470
12781.46 476
12782.53 500
12783.59 476
12784.66 487
12785.73 489
12786.80 482
12787.86 477
12788.93 498
12790.00 466
12791.07 438
12792.13 457
12793.20 498
12794.27 454
12795.34 466
12796.40 492
12797.47 455
12798.54 467
12799.61 486
12800.68 459
12801.74 448
12802.81 423
12803.88 460
12804.95 445
12806.02 469
12807.09 473
12808.15 445
12809.22 466
12810.29 497
12811.36 486
12812.43 457
12813.50 475
12814.56 484
12815.63 462
12816.70 484
12817.77 480
12818.84 470
12819.91 487
12820.98 467
12822.04 488
12823.11 488
12824.18 457
12825.25 490
12826.32 459
12827.39 471
12828.46 457
12829.53 523
12830.60 478
12831.67 517
12832.74 473
12833.81 511
12834.87 484
12835.94 456
12837.01 482
12838.08 459
12839.15 440
12840.22 427
12841.29 442
12842.36 466
12843.43 454
12844.50 419
12845.57 416
12846.64 392
12847.71 391
12848.78 418
12849.85 405
12850.92 406
12851.99 392
12853.06 400
12854.13 408
12855.20 379
12856.27 387
12857.34 406
12858.41 431
12859.48 423
12860.55 374
12861.62 387
12862.69 391
12863.77 384
12864.84 388
12865.91 387
12866.98 403
12868.05 369
12869.12 376
12870.19 366
12871.26 347
12872.33 368
12873.40 393
12874.47 375
12875.54 407
12876.62 388
12877.69 385
12878.76 378
12879.83 370
12880.90 405
12881.97 378
12883.04 369
12884.12 348
12885.19 323
12886.26 357
12887.33 370
12888.40 345
12889.47 372
12890.54 356
12891.62 357
12892.69 371
12893.76 343
12894.83 336
12895.90 337
12896.98 343
12898.05 334
12899.12 350
12900.19 323
12901.26 345
12902.34 325
12903.41 337
12904.48 327
12905.55 321
12906.63 340
12907.70 356
12908.77 311
12909.84 315
12910.92 316
12911.99 336
12913.06 325
12914.13 341
12915.21 317
12916.28 331
12917.35 318
12918.42 310
12919.50 310
12920.57 293
12921.64 310
12922.72 308
12923.79 342
12924.86 333
12925.94 316
12927.01 310
12928.08 296
12929.16 316
12930.23 345
12931.30 324
12932.38 308
12933.45 336
12934.52 305
12935.60 287
12936.67 286
12937.74 290
12938.82 294
12939.89 312
12940.97 288
12942.04 308
12943.11 297
12944.19 310
12945.26 303
12946.34 319
12947.41 303
12948.48 313
12949.56 295
12950.63 296
12951.71 291
12952.78 287
12953.85 333
12954.93 326
12956.00 336
12957.08 324
12958.15 321
12959.23 301
12960.30 317
12961.38 293
12962.45 317
12963.53 289
12964.60 293
12965.68 285
12966.75 284
12967.83 303
12968.90 280
12969.98 300
12971.05 290
12972.13 316
12973.20 298
12974.28 326
12975.35 299
12976.43 303
12977.50 321
12978.58 312
12979.65 307
12980.73 321
12981.80 338
12982.88 289
12983.95 291
12985.03 285
12986.11 305
12987.18 284
12988.26 305
12989.33 278
12990.41 315
12991.48 304
12992.56 284
12993.64 295
12994.71 290
12995.79 307
12996.86 298
12997.94 339
12999.02 311
13000.09 278
13001.17 281
13002.25 300
13003.32 318
13004.40 328
13005.48 293
13006.55 319
13007.63 302
13008.71 306
13009.78 301
13010.86 280
13011.94 292
13013.01 294
13014.09 291
13015.17 303
13016.24 318
13017.32 290
13018.40 322
13019.47 329
13020.55 333
13021.63 332
13022.71 318
13023.78 293
13024.86 306
13025.94 300
13027.01 281
13028.09 327
13029.17 319
13030.25 338
13031.32 321
13032.40 313
13033.48 321
13034.56 343
13035.64 324
13036.71 336
13037.79 307
13038.87 325
13039.95 338
13041.02 317
13042.10 352
13043.18 357
13044.26 342
13045.34 353
13046.41 349
13047.49 336
13048.57 301
13049.65 309
13050.73 323
13051.81 340
13052.88 346
13053.96 346
13055.04 328
13056.12 286
13057.20 305
13058.28 338
13059.36 328
13060.44 339
13061.51 302
13062.59 328
13063.67 327
13064.75 322
13065.83 305
13066.91 349
13067.99 348
13069.07 327
13070.15 300
13071.23 315
13072.30 297
13073.38 351
13074.46 330
13075.54 331
13076.62 302
13077.70 320
13078.78 292
13079.86 332
13080.94 323
13082.02 311
13083.10 299
13084.18 328
13085.26 308
13086.34 325
13087.42 317
13088.50 294
13089.58 285
13090.66 297
13091.74 287
13092.82 315
13093.90 314
13094.98 327
13096.06 298
13097.14 298
13098.22 312
13099.30 346
13100.38 311
13101.46 336
13102.54 339
13103.62 308
13104.70 293
13105.78 314
13106.86 351
13107.94 312
13109.03 309
13110.11 339
13111.19 364
13112.27 339
13113.35 331
13114.43 310
13115.51 313
13116.59 353
13117.67 360
13118.75 323
13119.84 342
13120.92 353
13122.00 349
13123.08 362
13124.16 339
13125.24 325
13126.32 335
13127.41 362
13128.49 337
13129.57 314
13130.65 336
13131.73 348
13132.81 345
13133.90 349
13134.98 357
13136.06 333
13137.14 336
13138.22 321
13139.30 323
13140.39 329
13141.47 350
13142.55 312
13143.63 342
13144.72 331
13145.80 363
13146.88 362
13147.96 343
13149.04 332
13150.13 336
13151.21 352
13152.29 344
13153.38 335
13154.46 334
13155.54 348
13156.62 320
13157.71 355
13158.79 312
13159.87 330
13160.95 345
13162.04 362
13163.12 339
13164.20 340
13165.29 343
13166.37 360
13167.45 337
13168.54 343
13169.62 329
13170.70 339
13171.79 332
13172.87 372
13173.95 338
13175.04 349
13176.12 331
13177.20 326
13178.29 349
13179.37 356
13180.45 362
13181.54 381
13182.62 367
13183.71 355
13184.79 383
13185.87 354
13186.96 350
13188.04 356
13189.13 346
13190.21 338
13191.29 365
13192.38 361
13193.46 353
13194.55 345
13195.63 349
13196.72 357
13197.80 357
13198.88 356
13199.97 327
13201.05 361
13202.14 369
13203.22 336
13204.31 364
13205.39 351
13206.48 351
13207.56 343
13208.65 339
13209.73 381
13210.82 383
13211.90 392
13212.99 366
13214.07 361
13215.16 362
13216.24 341
13217.33 371
13218.41 367
13219.50 369
13220.58 382
13221.67 361
13222.75 381
13223.84 355
13224.92 358
13226.01 363
13227.10 386
13228.18 365
13229.27 369
13230.35 370
13231.44 366
13232.52 371
13233.61 369
13234.70 393
13235.78 367
13236.87 377
13237.95 399
13239.04 405
13240.13 390
13241.21 395
13242.30 391
13243.39 388
13244.47 343
13245.56 415
13246.64 399
13247.73 390
13248.82 388
13249.90 425
13250.99 410
13252.08 405
13253.16 396
13254.25 402
13255.34 427
13256.42 420
13257.51 428
13258.60 403
13259.69 407
13260.77 410
13261.86 414
13262.95 426
13264.03 426
13265.12 443
13266.21 416
13267.30 445
13268.38 459
13269.47 441
13270.56 470
13271.64 464
13272.73 442
13273.82 446
13274.91 435
13275.99 450
13277.08 460
13278.17 482
13279.26 436
13280.35 475
13281.43 478
13282.52 506
13283.61 501
13284.70 493
13285.79 494
13286.87 504
13287.96 497
13289.05 479
13290.14 496
13291.23 506
13292.31 470
13293.40 495
13294.49 516
13295.58 540
13296.67 513
13297.76 543
13298.85 551
13299.93 534
13301.02 538
13302.11 583
13303.20 555
13304.29 589
13305.38 564
13306.47 574
13307.56 539
13308.64 596
13309.73 588
13310.82 609
13311.91 575
13313.00 593
13314.09 591
13315.18 615
13316.27 596
13317.36 609
13318.45 587
13319.54 616
13320.63 599
13321.72 602
13322.81 631
13323.89 619
13324.98 596
13326.07 587
13327.16 610
13328.25 605
13329.34 623
13330.43 637
13331.52 655
13332.61 653
13333.70 635
13334.79 640
13335.88 635
13336.97 662
13338.06 652
13339.15 649
13340.24 716
13341.33 700
13342.42 681
13343.52 735
13344.61 684
13345.70 713
13346.79 725
13347.88 705
13348.97 691
13350.06 696
13351.15 664
13352.24 690
13353.33 690
13354.42 734
13355.51 699
13356.60 679
13357.69 683
13358.79 686
13359.88 692
13360.97 694
13362.06 727
13363.15 717
13364.24 734
13365.33 756
13366.42 781
13367.51 776
13368.61 784
13369.70 757
13370.79 785
13371.88 803
13372.97 795
13374.06 787
13375.16 776
13376.25 757
13377.34 730
13378.43 732
13379.52 694
13380.61 695
13381.71 644
13382.80 616
13383.89 667
13384.98 672
13386.08 650
13387.17 628
13388.26 626
13389.35 608
13390.44 605
13391.54 582
13392.63 604
13393.72 543
13394.81 565
13395.91 543
13397.00 556
13398.09 531
13399.18 515
13400.28 553
13401.37 525
13402.46 546
13403.56 567
13404.65 540
13405.74 546
13406.83 585
13407.93 541
13409.02 566
13410.11 561
13411.21 553
13412.30 563
13413.39 536
13414.49 529
13415.58 505
13416.67 520
13417.77 534
13418.86 549
13419.95 547
13421.05 525
13422.14 558
13423.23 566
13424.33 558
13425.42 553
13426.52 523
13427.61 527
13428.70 572
13429.80 561
13430.89 556
13431.98 547
13433.08 552
13434.17 563
13435.27 589
13436.36 571
13437.46 526
13438.55 561
13439.64 612
13440.74 593
13441.83 579
13442.93 555
13444.02 575
13445.12 581
13446.21 567
13447.31 570
13448.40 567
13449.50 638
13450.59 594
13451.68 604
13452.78 606
13453.87 626
13454.97 658
13456.06 599
13457.16 586
13458.25 613
13459.35 613
13460.44 640
13461.54 646
13462.64 678
13463.73 649
13464.83 631
13465.92 676
13467.02 660
13468.11 675
13469.21 647
13470.30 650
13471.40 697
13472.49 673
13473.59 660
13474.69 646
13475.78 647
13476.88 657
13477.97 653
13479.07 649
13480.17 704
13481.26 690
13482.36 667
13483.45 666
13484.55 662
13485.65 725
13486.74 695
13487.84 694
13488.93 708
13490.03 738
13491.13 700
13492.22 707
13493.32 736
13494.42 741
13495.51 782
13496.61 759
13497.71 755
13498.80 770
13499.90 819
13501.00 783
13502.09 846
13503.19 840
13504.29 825
13505.38 819
13506.48 804
13507.58 790
13508.68 835
13509.77 840
13510.87 794
13511.97 772
13513.07 745
13514.16 801
13515.26 797
13516.36 762
13517.45 750
13518.55 720
13519.65 747
13520.75 730
13521.85 669
13522.94 700
13524.04 712
13525.14 658
13526.24 684
13527.33 682
13528.43 656
13529.53 661
13530.63 660
13531.73 597
13532.82 644
13533.92 615
13535.02 625
13536.12 582
13537.22 585
13538.32 612
13539.41 575
13540.51 546
13541.61 562
13542.71 561
13543.81 566
13544.91 593
13546.00 557
13547.10 552
13548.20 532
13549.30 558
13550.40 497
13551.50 523
13552.60 527
13553.70 545
13554.80 543
13555.89 538
13556.99 514
13558.09 487
13559.19 490
13560.29 528
13561.39 533
13562.49 502
13563.59 514
13564.69 495
13565.79 515
13566.89 484
13567.99 489
13569.09 493
13570.19 497
13571.29 491
13572.39 511
13573.49 483
13574.59 487
13575.69 484
13576.79 497
13577.88 516
13578.98 454
13580.08 508
13581.19 484
13582.29 493
13583.39 501
13584.49 524
13585.59 515
13586.69 489
13587.79 508
13588.89 471
13589.99 488
13591.09 478
13592.19 506
13593.29 512
13594.39 499
13595.49 501
13596.59 507
13597.69 532
13598.79 516
13599.89 534
13600.99 525
13602.09 489
13603.20 529
13604.30 478
13605.40 498
13606.50 528
13607.60 507
13608.70 509
13609.80 522
13610.90 513
13612.01 496
13613.11 493
13614.21 490
13615.31 513
13616.41 530
13617.51 525
13618.61 531
13619.72 524
13620.82 492
13621.92 536
13623.02 519
13624.12 489
13625.22 518
13626.33 529
13627.43 532
13628.53 514
13629.63 517
13630.73 541
13631.84 519
13632.94 508
13634.04 479
13635.14 502
13636.25 532
13637.35 516
13638.45 497
13639.55 500
13640.65 521
13641.76 528
13642.86 528
13643.96 497
13645.07 514
13646.17 505
13647.27 501
13648.37 551
13649.48 523
13650.58 511
13651.68 557
13652.79 503
13653.89 482
13654.99 510
13656.09 486
13657.20 540
13658.30 495
13659.40 504
13660.51 501
13661.61 482
13662.71 485
13663.82 478
13664.92 510
13666.02 510
13667.13 492
13668.23 479
13669.34 462
13670.44 481
13671.54 501
13672.65 500
13673.75 504
13674.85 481
13675.96 482
13677.06 489
13678.17 487
13679.27 491
13680.37 520
13681.48 535
13682.58 507
13683.69 508
13684.79 508
13685.89 519
13687.00 524
13688.10 543
13689.21 517
13690.31 544
13691.42 537
13692.52 536
13693.63 520
13694.73 542
13695.84 558
13696.94 554
13698.05 536
13699.15 538
13700.25 514
13701.36 534
13702.46 536
13703.57 528
13704.67 538
13705.78 534
13706.89 557
13707.99 586
13709.10 570
13710.20 560
13711.31 569
13712.41 595
13713.52 586
13714.62 596
13715.73 564
13716.83 576
13717.94 616
13719.04 600
13720.15 615
13721.26 644
13722.36 624
13723.47 600
13724.57 643
13725.68 677
13726.79 644
13727.89 634
13729.00 630
13730.10 667
13731.21 640
13732.32 683
13733.42 690
13734.53 728
13735.63 705
13736.74 707
13737.85 699
13738.95 720
13740.06 708
13741.17 700
13742.27 745
13743.38 715
13744.49 770
13745.59 736
13746.70 744
13747.81 799
13748.91 815
13750.02 824
13751.13 843
13752.23 850
13753.34 885
13754.45 960
13755.56 946
13756.66 1016
13757.77 1000
13758.88 1042
13759.98 1044
13761.09 1105
13762.20 1119
13763.31 1066
13764.41 1112
13765.52 1132
13766.63 1114
13767.74 1086
13768.84 1117
13769.95 1139
13771.06 1153
13772.17 1074
13773.28 1053
13774.38 1068
13775.49 1071
13776.60 1056
13777.71 992
13778.82 977
13779.92 987
13781.03 926
13782.14 913
13783.25 895
13784.36 887
13785.46 854
13786.57 777
13787.68 769
13788.79 753
13789.90 738
13791.01 716
13792.12 708
13793.22 718
13794.33 678
13795.44 657
13796.55 629
13797.66 613
13798.77 616
13799.88 682
13800.99 651
13802.10 621
13803.20 607
13804.31 614
13805.42 630
13806.53 615
13807.64 594
13808.75 578
13809.86 559
13810.97 573
13812.08 581
13813.19 579
13814.30 545
13815.41 544
13816.52 541
13817.63 535
13818.74 565
13819.84 552
13820.95 537
13822.06 550
13823.17 542
13824.28 503
13825.39 541
13826.50 554
13827.61 532
13828.72 548
13829.83 555
13830.94 561
13832.05 543
13833.16 562
13834.28 564
13835.39 580
13836.50 542
13837.61 543
13838.72 583
13839.83 542
13840.94 552
13842.05 579
13843.16 556
13844.27 533
13845.38 568
13846.49 573
13847.60 566
13848.71 546
13849.82 526
13850.93 518
13852.05 562
13853.16 587
13854.27 602
13855.38 568
13856.49 554
13857.60 548
13858.71 567
13859.82 589
13860.94 588
13862.05 589
13863.16 577
13864.27 611
13865.38 590
13866.49 591
13867.60 591
13868.72 596
13869.83 610
13870.94 613
13872.05 590
13873.16 599
13874.27 568
13875.39 578
13876.50 583
13877.61 591
13878.72 567
13879.83 595
13880.95 574
13882.06 559
13883.17 578
13884.28 607
13885.40 650
13886.51 650
13887.62 654
13888.73 663
13889.85 649
13890.96 676
13892.07 691
13893.18 688
13894.30 677
13895.41 687
13896.52 716
13897.63 699
13898.75 697
13899.86 706
13900.97 678
13902.09 700
13903.20 751
13904.31 711
13905.43 669
13906.54 640
13907.65 627
13908.77 619
13909.88 611
13910.99 613
13912.11 586
13913.22 572
13914.33 573
13915.45 539
13916.56 562
13917.67 548
13918.79 582
13919.90 534
13921.01 529
13922.13 493
13923.24 516
13924.36 509
13925.47 532
13926.58 499
13927.70 484
13928.81 507
13929.93 494
13931.04 509
13932.15 480
13933.27 497
13934.38 513
13935.50 537
13936.61 539
13937.73 488
13938.84 496
13939.95 527
13941.07 526
13942.18 509
13943.30 498
13944.41 484
13945.53 476
13946.64 489
13947.76 504
13948.87 513
13949.99 495
13951.10 476
13952.22 483
13953.33 482
13954.45 484
13955.56 478
13956.68 457
13957.79 466
13958.91 469
13960.02 448
13961.14 476
13962.25 494
13963.37 451
13964.49 448
13965.60 433
13966.72 461
13967.83 461
13968.95 461
13970.06 487
13971.18 477
13972.30 440
13973.41 477
13974.53 464
13975.64 450
13976.76 466
13977.88 438
13978.99 447
13980.11 479
13981.22 466
13982.34 489
13983.46 469
13984.57 479
13985.69 480
13986.80 490
13987.92 458
13989.04 486
13990.15 481
13991.27 440
13992.39 460
13993.50 512
13994.62 465
13995.74 475
13996.85 479
13997.97 446
13999.09 436
14000.21 449
14001.32 465
14002.44 454
14003.56 470
14004.67 465
14005.79 500
14006.91 505
14008.02 470
14009.14 468
14010.26 461
14011.38 495
14012.49 472
14013.61 509
14014.73 475
14015.85 467
14016.96 465
14018.08 459
14019.20 463
14020.32 484
14021.44 471
14022.55 489
14023.67 506
14024.79 469
14025.91 445
14027.02 493
14028.14 526
14029.26 467
14030.38 457
14031.50 460
14032.62 480
14033.73 510
14034.85 459
14035.97 487
14037.09 474
14038.21 486
14039.33 475
14040.44 470
14041.56 499
14042.68 498
14043.80 515
14044.92 522
14046.04 516
14047.16 519
14048.27 518
14049.39 510
14050.51 522
14051.63 512
14052.75 535
14053.87 512
14054.99 529
14056.11 561
14057.23 541
14058.35 548
14059.47 553
14060.59 545
14061.70 567
14062.82 561
14063.94 559
14065.06 544
14066.18 559
14067.30 569
14068.42 592
14069.54 624
14070.66 642
14071.78 639
14072.90 634
14074.02 641
14075.14 620
14076.26 652
14077.38 632
14078.50 606
14079.62 608
14080.74 685
14081.86 652
14082.98 666
14084.10 637
14085.22 646
14086.34 690
14087.46 667
14088.58 670
14089.70 664
14090.82 678
14091.94 693
14093.07 668
14094.19 665
14095.31 709
14096.43 681
14097.55 654
14098.67 694
14099.79 696
14100.91 710
14102.03 672
14103.15 686
14104.27 667
14105.39 666
14106.52 644
14107.64 638
14108.76 607
14109.88 630
14111.00 601
14112.12 575
14113.24 582
14114.37 576
14115.49 540
14116.61 584
14117.73 578
14118.85 555
14119.97 533
14121.10 512
14122.22 517
14123.34 511
14124.46 507
14125.58 498
14126.70 532
14127.83 551
14128.95 547
14130.07 487
14131.19 514
14132.32 525
14133.44 501
14134.56 476
14135.68 482
14136.80 464
14137.93 465
14139.05 495
14140.17 478
14141.29 465
14142.42 489
14143.54 479
14144.66 479
14145.78 461
14146.91 466
14148.03 434
14149.15 450
14150.28 460
14151.40 480
14152.52 459
14153.65 491
14154.77 486
14155.89 456
14157.01 432
14158.14 451
14159.26 427
14160.38 414
14161.51 460
14162.63 466
14163.75 443
14164.88 443
14166.00 442
14167.12 437
14168.25 469
14169.37 456
14170.50 450
14171.62 442
14172.74 442
14173.87 447
14174.99 457
14176.12 458
14177.24 440
14178.36 448
14179.49 438
14180.61 426
14181.74 424
14182.86 444
14183.98 426
14185.11 450
14186.23 407
14187.36 412
14188.48 421
14189.61 424
14190.73 400
14191.85 420
14192.98 396
14194.10 433
14195.23 392
14196.35 432
14197.48 436
14198.60 404
14199.73 395
14200.85 393
14201.98 409
14203.10 400
14204.23 402
14205.35 396
14206.48 400
14207.60 393
14208.73 383
14209.85 405
14210.98 393
14212.10 380
14213.23 380
14214.36 368
14215.48 365
14216.61 381
14217.73 370
14218.86 408
14219.98 380
14221.11 382
14222.23 399
14223.36 382
14224.49 365
14225.61 362
14226.74 394
14227.86 371
14228.99 381
14230.12 366
14231.24 350
14232.37 374
14233.49 365
14234.62 360
14235.75 358
14236.87 383
14238.00 371
14239.13 375
14240.25 371
14241.38 372
14242.51 378
14243.63 358
14244.76 373
14245.89 359
14247.01 361
14248.14 375
14249.27 351
14250.39 347
14251.52 357
14252.65 355
14253.77 375
14254.90 358
14256.03 329
14257.15 371
14258.28 362
14259.41 370
14260.54 350
14261.66 374
14262.79 351
14263.92 348
14265.05 339
14266.17 341
14267.30 340
14268.43 334
14269.56 350
14270.68 330
14271.81 330
14272.94 315
14274.07 333
14275.20 349
14276.32 345
14277.45 320
14278.58 314
14279.71 322
14280.83 321
14281.96 334
14283.09 320
14284.22 323
14285.35 301
14286.48 325
14287.60 340
14288.73 292
14289.86 326
14290.99 297
14292.12 301
14293.25 317
14294.38 305
14295.50 315
14296.63 307
14297.76 291
14298.89 295
14300.02 290
14301.15 299
14302.28 316
14303.41 303
14304.53 288
14305.66 284
14306.79 306
14307.92 305
14309.05 273
14310.18 287
14311.31 302
14312.44 293
14313.57 308
14314.70 317
14315.83 275
14316.96 306
14318.09 297
14319.22 297
14320.35 262
14321.48 291
14322.60 287
14323.73 289
14324.86 294
14325.99 282
14327.12 296
14328.25 307
14329.38 296
14330.51 299
14331.64 298
14332.77 280
14333.90 283
14335.03 324
14336.17 306
14337.30 276
14338.43 289
14339.56 283
14340.69 271
14341.82 274
14342.95 265
14344.08 271
14345.21 278
14346.34 280
14347.47 319
14348.60 307
14349.73 292
14350.86 263
14351.99 276
14353.12 313
14354.26 311
14355.39 282
14356.52 300
14357.65 283
14358.78 281
14359.91 290
14361.04 273
14362.17 269
14363.30 263
14364.44 281
14365.57 289
14366.70 252
14367.83 289
14368.96 260
14370.09 285
14371.23 275
14372.36 277
14373.49 282
14374.62 287
14375.75 288
14376.88 259
14378.02 295
14379.15 303
14380.28 251
14381.41 289
14382.54 289
14383.68 289
14384.81 305
14385.94 298
14387.07 295
14388.21 297
14389.34 303
14390.47 289
14391.60 292
14392.73 288
14393.87 300
14395.00 308
14396.13 309
14397.27 327
14398.40 303
14399.53 285
14400.66 271
14401.80 295
14402.93 301
14404.06 297
14405.19 312
14406.33 294
14407.46 301
14408.59 294
14409.73 303
14410.86 302
14411.99 316
14413.13 304
14414.26 308
14415.39 308
14416.53 314
14417.66 274
14418.79 280
14419.93 314
14421.06 297
14422.19 292
14423.33 314
14424.46 320
14425.60 311
14426.73 321
14427.86 310
14429.00 327
14430.13 318
14431.27 332
14432.40 322
14433.53 295
14434.67 309
14435.80 305
14436.94 308
14438.07 349
14439.21 338
14440.34 321
14441.47 333
14442.61 296
14443.74 327
14444.88 334
14446.01 320
14447.15 327
14448.28 352
14449.42 327
14450.55 343
14451.69 348
14452.82 358
14453.96 350
14455.09 323
14456.23 345
14457.36 338
14458.50 314
14459.63 345
14460.77 338
14461.90 338
14463.04 336
14464.17 332
14465.31 342
14466.44 326
14467.58 352
14468.71 338
14469.85 362
14470.98 361
14472.12 371
14473.26 339
14474.39 369
14475.53 353
14476.66 325
14477.80 339
14478.93 348
14480.07 355
14481.21 370
14482.34 344
14483.48 342
14484.61 337
14485.75 338
14486.89 335
14488.02 328
14489.16 340
14490.30 360
14491.43 323
14492.57 358
14493.70 362
14494.84 321
14495.98 302
14497.11 333
14498.25 351
14499.39 331
14500.52 352
14501.66 324
14502.80 359
14503.93 338
14505.07 339
14506.21 346
14507.35 334
14508.48 352
14509.62 338
14510.76 339
14511.89 335
14513.03 333
14514.17 364
14515.31 358
14516.44 340
14517.58 329
14518.72 330
14519.86 323
14520.99 339
14522.13 323
14523.27 341
14524.41 338
14525.54 343
14526.68 314
14527.82 322
14528.96 303
14530.09 341
14531.23 313
14532.37 329
14533.51 297
14534.65 301
14535.78 296
14536.92 313
14538.06 320
14539.20 321
14540.34 316
14541.48 327
14542.61 298
14543.75 307
14544.89 292
14546.03 295
14547.17 310
14548.31 319
14549.45 320
14550.58 326
14551.72 321
14552.86 302
14554.00 322
14555.14 331
14556.28 312
14557.42 324
14558.56 317
14559.70 325
14560.83 315
14561.97 333
14563.11 338
14564.25 354
14565.39 329
14566.53 336
14567.67 316
14568.81 310
14569.95 322
14571.09 323
14572.23 326
14573.37 318
14574.51 345
14575.65 324
14576.79 328
14577.93 329
14579.07 365
14580.21 345
14581.35 365
14582.49 345
14583.63 347
14584.77 333
14585.91 363
14587.05 354
14588.19 352
14589.33 355
14590.47 351
14591.61 364
14592.75 360
14593.89 347
14595.03 350
14596.17 350
14597.31 384
14598.45 402
14599.59 384
14600.73 380
14601.87 407
14603.01 377
14604.15 418
14605.29 354
14606.43 400
14607.58 377
14608.72 391
14609.86 400
14611.00 425
14612.14 381
14613.28 399
14614.42 388
14615.56 396
14616.70 386
14617.85 395
14618.99 406
14620.13 434
14621.27 438
14622.41 443
14623.55 470
14624.69 449
14625.84 464
14626.98 455
14628.12 456
14629.26 479
14630.40 504
14631.54 485
14632.69 554
14633.83 518
14634.97 546
14636.11 503
14637.25 561
14638.40 530
14639.54 491
14640.68 501
14641.82 507
14642.97 481
14644.11 465
14645.25 441
14646.39 472
14647.54 445
14648.68 428
14649.82 423
14650.96 382
14652.11 401
14653.25 386
14654.39 393
14655.53 382
14656.68 373
14657.82 343
14658.96 361
14660.11 329
14661.25 337
14662.39 342
14663.53 337
14664.68 318
14665.82 336
14666.96 343
14668.11 301
14669.25 323
14670.39 324
14671.54 313
14672.68 307
14673.82 316
14674.97 346
14676.11 310
14677.26 292
14678.40 298
14679.54 289
14680.69 296
14681.83 294
14682.97 295
14684.12 316
14685.26 279
14686.41 281
14687.55 282
14688.69 286
14689.84 297
14690.98 268
14692.13 282
14693.27 278
14694.42 271
14695.56 303
14696.70 283
14697.85 269
14698.99 251
14700.14 232
14701.28 261
14702.43 281
14703.57 268
14704.72 264
14705.86 267
14707.01 274
14708.15 292
14709.30 280
14710.44 273
14711.58 296
14712.73 261
14713.87 300
14715.02 250
14716.17 253
14717.31 283
14718.46 271
14719.60 261
14720.75 261
14721.89 232
14723.04 237
14724.18 279
14725.33 274
14726.47 254
14727.62 246
14728.76 236
14729.91 238
14731.06 256
14732.20 259
14733.35 255
14734.49 242
14735.64 258
14736.79 247
14737.93 264
14739.08 245
14740.22 254
14741.37 272
14742.52 249
14743.66 239
14744.81 261
14745.95 255
14747.10 260
14748.25 265
14749.39 231
14750.54 235
14751.69 248
14752.83 258
14753.98 235
14755.13 244
14756.27 237
14757.42 244
14758.57 237
14759.71 254
14760.86 244
14762.01 250
14763.15 254
14764.30 251
14765.45 230
14766.60 243
14767.74 246
14768.89 240
14770.04 241
14771.18 222
14772.33 220
14773.48 220
14774.63 224
14775.77 246
14776.92 206
14778.07 234
14779.22 240
14780.36 226
14781.51 251
14782.66 247
14783.81 225
14784.96 214
14786.10 227
14787.25 237
14788.40 231
14789.55 229
14790.70 231
14791.84 225
14792.99 205
14794.14 230
14795.29 214
14796.44 246
14797.58 229
14798.73 235
14799.88 227
14801.03 228
14802.18 221
14803.33 201
14804.48 236
14805.62 229
14806.77 226
14807.92 212
14809.07 215
14810.22 220
14811.37 201
14812.52 192
14813.67 230
14814.81 231
14815.96 218
14817.11 224
14818.26 202
14819.41 204
14820.56 194
14821.71 199
14822.86 192
14824.01 217
14825.16 226
14826.31 213
14827.46 209
14828.61 201
14829.76 196
14830.91 203
14832.06 183
14833.20 211
14834.35 194
14835.50 188
14836.65 197
14837.80 209
14838.95 180
14840.10 197
14841.25 203
14842.40 214
14843.55 185
14844.70 203
14845.85 184
14847.00 175
14848.15 188
14849.31 189
14850.46 211
14851.61 187
14852.76 193
14853.91 205
14855.06 196
14856.21 175
14857.36 181
14858.51 177
14859.66 186
14860.81 198
14861.96 171
14863.11 182
14864.26 200
14865.41 192
14866.57 194
14867.72 208
14868.87 202
14870.02 197
14871.17 188
14872.32 197
14873.47 179
14874.62 191
14875.77 200
14876.93 182
14878.08 174
14879.23 181
14880.38 191
14881.53 201
14882.68 190
14883.84 176
14884.99 198
14886.14 203
14887.29 197
14888.44 203
14889.59 188
14890.75 193
14891.90 180
14893.05 189
14894.20 189
14895.35 198
14896.51 192
14897.66 185
14898.81 180
14899.96 166
14901.12 202
14902.27 201
14903.42 201
14904.57 176
14905.73 180
14906.88 165
14908.03 197
14909.18 196
14910.34 181
14911.49 189
14912.64 191
14913.79 168
14914.95 174
14916.10 190
14917.25 177
14918.41 172
14919.56 178
14920.71 186
14921.87 176
14923.02 204
14924.17 173
14925.33 179
14926.48 185
14927.63 193
14928.79 180
14929.94 178
14931.09 166
14932.25 172
14933.40 194
14934.55 200
14935.71 193
14936.86 177
14938.01 190
14939.17 193
14940.32 192
14941.48 179
14942.63 167
14943.78 158
14944.94 180
14946.09 178
14947.25 218
14948.40 178
14949.55 164
14950.71 189
14951.86 185
14953.02 170
14954.17 157
14955.33 187
14956.48 185
14957.63 190
14958.79 166
14959.94 197
14961.10 159
14962.25 167
14963.41 183
14964.56 193
14965.72 192
14966.87 179
14968.03 202
14969.18 187
14970.34 170
14971.49 176
14972.65 202
14973.80 182
14974.96 171
14976.11 180
14977.27 181
14978.42 177
14979.58 178
14980.73 171
14981.89 163
14983.05 191
14984.20 185
14985.36 191
14986.51 174
14987.67 185
14988.82 185
14989.98 196
14991.13 158
14992.29 181
14993.45 157
14994.60 192
14995.76 189
14996.91 166
14998.07 164
14999.23 181
15000.38 188
15001.54 179
15002.70 188
15003.85 169
15005.01 170
15006.16 190
15007.32 176
15008.48 169
15009.63 169
15010.79 178
15011.95 201
15013.10 189
15014.26 171
15015.42 180
15016.57 164
15017.73 171
15018.89 176
15020.04 153
15021.20 180
15022.36 174
15023.52 164
15024.67 178
15025.83 166
15026.99 168
15028.14 176
15029.30 184
15030.46 172
15031.62 173
15032.77 171
15033.93 180
15035.09 176
15036.25 169
15037.40 162
15038.56 180
15039.72 174
15040.88 182
15042.03 176
15043.19 175
15044.35 160
15045.51 166
15046.67 161
15047.82 162
15048.98 166
15050.14 172
15051.30 158
15052.46 169
15053.61 203
15054.77 168
15055.93 189
15057.09 184
15058.25 180
15059.41 180
15060.56 167
15061.72 189
15062.88 194
15064.04 174
15065.20 189
15066.36 192
15067.52 183
15068.68 166
15069.83 181
15070.99 163
15072.15 165
15073.31 190
15074.47 170
15075.63 158
15076.79 181
15077.95 177
15079.11 181
15080.27 172
15081.43 167
15082.58 180
15083.74 178
15084.90 168
15086.06 175
15087.22 165
15088.38 174
15089.54 173
15090.70 177
15091.86 171
15093.02 191
15094.18 190
15095.34 178
15096.50 182
15097.66 195
15098.82 188
15099.98 190
15101.14 165
15102.30 173
15103.46 192
15104.62 177
15105.78 178
15106.94 169
15108.10 177
15109.26 171
15110.42 160
15111.58 181
15112.74 173
15113.90 169
15115.06 192
15116.22 174
15117.39 191
15118.55 191
15119.71 158
15120.87 200
15122.03 194
15123.19 218
15124.35 188
15125.51 180
15126.67 193
15127.83 177
15128.99 190
15130.16 188
15131.32 188
15132.48 199
15133.64 188
15134.80 184
15135.96 198
15137.12 182
15138.28 212
15139.45 190
15140.61 207
15141.77 204
15142.93 188
15144.09 204
15145.25 199
15146.42 204
15147.58 182
15148.74 182
15149.90 195
15151.06 189
15152.23 171
15153.39 196
15154.55 205
15155.71 222
15156.87 206
15158.04 210
15159.20 188
15160.36 203
15161.52 231
15162.69 202
15163.85 190
15165.01 195
15166.17 202
15167.34 217
15168.50 232
15169.66 215
15170.82 226
15171.99 202
15173.15 232
15174.31 224
15175.48 224
15176.64 229
15177.80 223
15178.96 240
15180.13 240
15181.29 240
15182.45 227
15183.62 228
15184.78 213
15185.94 215
15187.11 226
15188.27 245
15189.43 239
15190.60 231
15191.76 235
15192.92 248
15194.09 224
15195.25 243
15196.42 229
15197.58 226
15198.74 226
15199.91 232
15201.07 258
15202.23 251
15203.40 224
15204.56 225
15205.73 237
15206.89 238
15208.05 237
15209.22 226
15210.38 254
15211.55 236
15212.71 231
15213.88 220
15215.04 237
15216.21 245
15217.37 250
15218.53 252
15219.70 253
15220.86 272
15222.03 273
15223.19 251
15224.36 258
15225.52 244
15226.69 244
15227.85 254
15229.02 266
15230.18 264
15231.35 281
15232.51 245
15233.68 280
15234.84 291
15236.01 284
15237.17 279
15238.34 265
15239.50 281
15240.67 271
15241.83 296
15243.00 279
15244.17 285
15245.33 285
15246.50 252
15247.66 278
15248.83 272
15249.99 271
15251.16 277
15252.33 274
15253.49 284
15254.66 286
15255.82 249
15256.99 253
15258.16 269
15259.32 256
15260.49 268
15261.65 247
15262.82 236
15263.99 250
15265.15 257
15266.32 237
15267.49 256
15268.65 235
15269.82 239
15270.98 240
15272.15 247
15273.32 253
15274.48 243
15275.65 253
15276.82 244
15277.99 231
15279.15 231
15280.32 222
15281.49 236
15282.65 238
15283.82 221
15284.99 228
15286.15 243
15287.32 246
15288.49 249
15289.66 233
15290.82 240
15291.99 223
15293.16 248
15294.33 228
15295.49 239
15296.66 239
15297.83 241
15299.00 247
15300.16 238
15301.33 231
15302.50 243
15303.67 229
15304.83 229
15306.00 239
15307.17 232
15308.34 247
15309.51 233
15310.67 243
15311.84 239
15313.01 214
15314.18 223
15315.35 235
15316.52 248
15317.68 226
15318.85 232
15320.02 245
15321.19 225
15322.36 234
15323.53 244
15324.69 236
15325.86 247
15327.03 251
15328.20 235
15329.37 235
15330.54 238
15331.71 236
15332.88 238
15334.05 237
15335.21 222
15336.38 226
15337.55 243
15338.72 229
15339.89 218
15341.06 219
15342.23 229
15343.40 239
15344.57 231
15345.74 240
15346.91 237
15348.08 226
15349.25 238
15350.42 231
15351.58 242
15352.75 237
15353.92 255
15355.09 251
15356.26 255
15357.43 254
15358.60 249
15359.77 238
15360.94 261
15362.11 263
15363.28 255
15364.45 255
15365.62 256
15366.79 273
15367.96 246
15369.13 267
15370.31 263
15371.48 260
15372.65 267
15373.82 279
15374.99 262
15376.16 267
15377.33 236
15378.50 262
15379.67 264
15380.84 261
15382.01 225
15383.18 237
15384.35 253
15385.52 248
15386.69 245
15387.87 233
15389.04 230
15390.21 233
15391.38 240
15392.55 231
15393.72 240
15394.89 246
15396.06 246
15397.24 246
15398.41 236
15399.58 237
15400.75 252
15401.92 215
15403.09 215
15404.26 230
15405.44 244
15406.61 229
15407.78 233
15408.95 240
15410.12 210
15411.30 210
15412.47 235
15413.64 240
15414.81 216
15415.98 203
15417.16 228
15418.33 230
15419.50 200
15420.67 185
15421.84 213
15423.02 219
15424.19 207
15425.36 198
15426.53 202
15427.71 206
15428.88 216
15430.05 189
15431.22 205
15432.40 194
15433.57 217
15434.74 211
15435.92 199
15437.09 210
15438.26 200
15439.43 197
15440.61 195
15441.78 181
15442.95 191
15444.13 203
15445.30 194
15446.47 223
15447.65 224
15448.82 195
15449.99 184
15451.17 193
15452.34 192
15453.51 207
15454.69 198
15455.86 209
15457.03 181
15458.21 211
15459.38 198
15460.56 203
15461.73 180
15462.90 169
15464.08 185
15465.25 189
15466.43 190
15467.60 174
15468.77 199
15469.95 212
15471.12 199
15472.30 211
15473.47 185
15474.64 204
15475.82 202
15476.99 199
15478.17 181
15479.34 190
15480.52 208
15481.69 200
15482.87 213
15484.04 221
15485.22 188
15486.39 203
15487.56 201
15488.74 199
15489.91 203
15491.09 198
15492.26 186
15493.44 206
15494.61 190
15495.79 194
15496.96 203
15498.14 185
15499.32 201
15500.49 210
15501.67 201
15502.84 186
15504.02 205
15505.19 201
15506.37 207
15507.54 190
15508.72 190
15509.89 210
15511.07 191
15512.25 194
15513.42 201
15514.60 208
15515.77 192
15516.95 215
15518.13 217
15519.30 223
15520.48 202
15521.65 195
15522.83 215
15524.01 206
15525.18 192
15526.36 223
15527.53 194
15528.71 213
15529.89 198
15531.06 215
15532.24 217
15533.42 193
15534.59 203
15535.77 194
15536.95 217
15538.12 221
15539.30 219
15540.48 233
15541.65 235
15542.83 213
15544.01 204
15545.18 209
15546.36 217
15547.54 213
15548.72 212
15549.89 228
15551.07 219
15552.25 222
15553.42 227
15554.60 236
15555.78 219
15556.96 221
15558.13 236
15559.31 219
15560.49 210
15561.67 248
15562.84 257
15564.02 232
15565.20 226
15566.38 228
15567.56 223
15568.73 244
15569.91 246
15571.09 238
15572.27 227
15573.45 242
15574.62 236
15575.80 231
15576.98 227
15578.16 221
15579.34 244
15580.52 255
15581.69 251
15582.87 267
15584.05 234
15585.23 243
15586.41 240
15587.59 272
15588.76 271
15589.94 251
15591.12 259
15592.30 250
15593.48 254
15594.66 235
15595.84 251
15597.02 262
15598.20 268
15599.37 287
15600.55 252
15601.73 277
15602.91 289
15604.09 265
15605.27 271
15606.45 283
15607.63 288
15608.81 261
15609.99 285
15611.17 277
15612.35 288
15613.53 276
15614.71 301
15615.89 282
15617.07 275
15618.25 256
15619.43 286
15620.60 307
15621.78 300
15622.96 316
15624.14 328
15625.32 316
15626.50 328
15627.68 328
15628.87 343
15630.05 351
15631.23 347
15632.41 327
15633.59 343
15634.77 348
15635.95 326
15637.13 355
15638.31 355
15639.49 342
15640.67 334
15641.85 369
15643.03 380
15644.21 321
15645.39 340
15646.57 342
15647.75 313
15648.93 345
15650.12 359
15651.30 324
15652.48 318
15653.66 339
15654.84 305
15656.02 345
15657.20 346
15658.38 356
15659.56 357
15660.75 334
15661.93 323
15663.11 348
15664.29 329
15665.47 325
15666.65 353
15667.84 366
15669.02 353
15670.20 366
15671.38 351
15672.56 357
15673.74 346
15674.93 348
15676.11 370
15677.29 325
15678.47 324
15679.65 332
15680.84 338
15682.02 301
15683.20 305
15684.38 327
15685.56 306
15686.75 289
15687.93 293
15689.11 306
15690.29 328
15691.48 313
15692.66 321
15693.84 297
15695.02 327
15696.21 302
15697.39 283
15698.57 288
15699.76 327
15700.94 315
15702.12 303
15703.30 333
15704.49 284
15705.67 288
15706.85 307
15708.04 303
15709.22 307
15710.40 330
15711.59 301
15712.77 314
15713.95 318
15715.14 324
15716.32 321
15717.50 313
15718.69 321
15719.87 324
15721.05 318
15722.24 304
15723.42 305
15724.61 314
15725.79 331
15726.97 318
15728.16 314
15729.34 336
15730.53 339
15731.71 329
15732.89 335
15734.08 367
15735.26 358
15736.45 347
15737.63 349
15738.81 364
15740.00 343
15741.18 343
15742.37 333
15743.55 341
15744.74 376
15745.92 344
15747.11 356
15748.29 357
15749.48 347
15750.66 385
15751.84 398
15753.03 410
15754.21 409
15755.40 403
15756.58 416
15757.77 386
15758.95 367
15760.14 391
15761.32 374
15762.51 411
15763.70 407
15764.88 421
15766.07 394
15767.25 409
15768.44 408
15769.62 383
15770.81 380
15771.99 386
15773.18 392
15774.36 382
15775.55 382
15776.74 411
15777.92 402
15779.11 369
15780.29 346
15781.48 336
15782.67 336
15783.85 349
15785.04 341
15786.22 352
15787.41 361
15788.60 318
15789.78 346
15790.97 365
15792.15 356
15793.34 341
15794.53 351
15795.71 342
15796.90 325
15798.09 308
15799.27 307
15800.46 315
15801.65 350
15802.83 298
15804.02 315
15805.21 310
15806.39 295
15807.58 317
15808.77 298
15809.95 294
15811.14 282
15812.33 294
15813.52 304
15814.70 290
15815.89 289
15817.08 295
15818.26 312
15819.45 290
15820.64 293
15821.83 297
15823.01 310
15824.20 279
15825.39 299
15826.58 298
15827.76 304
15828.95 287
15830.14 292
15831.33 291
15832.52 304
15833.70 308
15834.89 311
15836.08 303
15837.27 285
15838.46 292
15839.64 303
15840.83 271
15842.02 282
15843.21 292
15844.40 298
15845.58 295
15846.77 267
15847.96 291
15849.15 291
15850.34 288
15851.53 301
15852.72 313
15853.90 293
15855.09 295
15856.28 273
15857.47 274
15858.66 286
15859.85 294
15861.04 297
15862.23 299
15863.41 297
15864.60 282
15865.79 295
15866.98 305
15868.17 299
15869.36 290
15870.55 308
15871.74 324
15872.93 325
15874.12 301
15875.31 294
15876.50 286
15877.69 295
15878.88 323
15880.06 324
15881.25 305
15882.44 305
15883.63 315
15884.82 301
15886.01 302
15887.20 299
15888.39 310
15889.58 323
15890.77 339
15891.96 302
15893.15 312
15894.34 307
15895.53 324
15896.72 342
15897.91 355
15899.10 309
15900.30 325
15901.49 358
15902.68 327
15903.87 343
15905.06 366
15906.25 345
15907.44 340
15908.63 362
15909.82 355
15911.01 356
15912.20 355
15913.39 352
15914.58 352
15915.77 373
15916.96 351
15918.16 389
15919.35 376
15920.54 375
15921.73 352
15922.92 362
15924.11 380
15925.30 343
15926.49 352
15927.69 344
15928.88 360
15930.07 375
15931.26 348
15932.45 365
15933.64 343
15934.84 359
15936.03 378
15937.22 383
15938.41 344
15939.60 335
15940.79 327
15941.99 339
15943.18 338
15944.37 346
15945.56 325
15946.75 300
15947.95 294
15949.14 309
15950.33 290
15951.52 289
15952.72 270
15953.91 271
15955.10 292
15956.29 291
15957.49 266
15958.68 267
15959.87 271
15961.06 255
15962.26 241
15963.45 246
15964.64 259
15965.83 267
15967.03 241
15968.22 242
15969.41 237
15970.61 243
15971.80 235
15972.99 245
15974.19 212
15975.38 228
15976.57 257
15977.76 241
15978.96 253
15980.15 209
15981.34 213
15982.54 231
15983.73 226
15984.93 198
15986.12 237
15987.31 235
15988.51 198
15989.70 224
15990.89 217
15992.09 227
15993.28 216
15994.48 217
15995.67 238
15996.86 207
15998.06 211
15999.25 211
16000.45 238
16001.64 199
16002.83 189
16004.03 207
16005.22 189
16006.42 200
16007.61 206
16008.81 201
16010.00 197
16011.19 197
16012.39 211
16013.58 210
16014.78 206
16015.97 206
16017.17 214
16018.36 197
16019.56 197
16020.75 201
16021.95 194
16023.14 196
16024.34 188
16025.53 206
16026.73 216
16027.92 202
16029.12 209
16030.31 207
16031.51 207
16032.70 200
16033.90 194
16035.09 212
16036.29 219
16037.48 213
16038.68 189
16039.88 175
16041.07 197
16042.27 198
16043.46 187
16044.66 186
16045.85 196
16047.05 187
16048.25 203
16049.44 183
16050.64 199
16051.83 187
16053.03 207
16054.23 178
16055.42 172
16056.62 182
16057.82 207
16059.01 194
16060.21 188
16061.40 197
16062.60 174
16063.80 185
16064.99 202
16066.19 188
16067.39 195
16068.58 201
16069.78 194
16070.98 211
16072.17 189
16073.37 181
16074.57 191
16075.76 202
16076.96 185
16078.16 168
16079.36 161
16080.55 169
16081.75 181
16082.95 185
16084.14 159
16085.34 166
16086.54 165
16087.74 164
16088.93 191
16090.13 196
16091.33 193
16092.53 182
16093.72 173
16094.92 156
16096.12 162
16097.32 165
16098.51 188
16099.71 189
16100.91 169
16102.11 182
16103.31 168
16104.50 165
16105.70 181
16106.90 200
16108.10 167
16109.30 173
16110.49 172
16111.69 169
16112.89 176
16114.09 177
16115.29 182
16116.49 188
16117.68 182
16118.88 165
16120.08 157
16121.28 160
16122.48 176
16123.68 149
16124.88 159
16126.08 191
16127.27 176
16128.47 162
16129.67 181
16130.87 160
16132.07 170
16133.27 161
16134.47 174
16135.67 159
16136.87 155
16138.07 154
16139.27 153
16140.46 173
16141.66 163
16142.86 166
16144.06 156
16145.26 156
16146.46 156
16147.66 159
16148.86 165
16150.06 169
16151.26 160
16152.46 179
16153.66 173
16154.86 172
16156.06 163
16157.26 174
16158.46 154
16159.66 150
16160.86 155
16162.06 172
16163.26 164
16164.46 170
16165.66 169
16166.86 170
16168.06 176
16169.26 162
16170.46 173
16171.66 173
16172.86 164
16174.06 164
16175.26 165
16176.47 158
16177.67 179
16178.87 172
16180.07 165
16181.27 188
16182.47 172
16183.67 159
16184.87 166
16186.07 176
16187.27 173
16188.47 150
16189.68 175
16190.88 180
16192.08 173
16193.28 155
16194.48 166
16195.68 157
16196.88 157
16198.08 168
16199.29 158
16200.49 177
16201.69 176
16202.89 159
16204.09 154
16205.29 152
16206.50 147
16207.70 170
16208.90 150
16210.10 157
16211.30 169
16212.51 156
16213.71 153
16214.91 166
16216.11 190
16217.31 179
16218.52 212
16219.72 178
16220.92 171
16222.12 182
16223.33 177
16224.53 167
16225.73 192
16226.93 180
16228.14 181
16229.34 178
16230.54 189
16231.74 201
16232.95 194
16234.15 197
16235.35 184
16236.56 168
16237.76 172
16238.96 191
16240.16 184
16241.37 171
16242.57 178
16243.77 198
16244.98 194
16246.18 169
16247.38 187
16248.59 195
16249.79 202
16250.99 208
16252.20 193
16253.40 179
16254.60 193
16255.81 207
16257.01 198
16258.22 190
16259.42 191
16260.62 191
16261.83 209
16263.03 204
16264.23 216
16265.44 202
16266.64 193
16267.85 194
16269.05 182
16270.25 220
16271.46 205
16272.66 193
16273.87 193
16275.07 199
16276.28 203
16277.48 216
16278.69 181
16279.89 195
16281.09 207
16282.30 191
16283.50 215
16284.71 183
16285.91 224
16287.12 228
16288.32 207
16289.53 181
16290.73 200
16291.94 200
16293.14 208
16294.35 214
16295.55 213
16296.76 198
16297.96 220
16299.17 207
16300.37 197
16301.58 193
16302.78 190
16303.99 228
16305.19 209
16306.40 223
16307.61 206
16308.81 205
16310.02 205
16311.22 209
16312.43 204
16313.63 192
16314.84 202
16316.05 202
16317.25 198
16318.46 190
16319.66 183
16320.87 198
16322.08 185
16323.28 206
16324.49 204
16325.69 166
16326.90 189
16328.11 166
16329.31 176
16330.52 185
16331.73 190
16332.93 178
16334.14 175
16335.35 167
16336.55 162
16337.76 192
16338.97 180
16340.17 163
16341.38 176
16342.59 188
16343.79 160
16345.00 159
16346.21 173
16347.41 168
16348.62 160
16349.83 160
16351.03 165
16352.24 169
16353.45 174
16354.66 158
16355.86 148
16357.07 161
16358.28 159
16359.49 165
16360.69 189
16361.90 170
16363.11 160
16364.32 156
16365.52 161
16366.73 191
16367.94 181
16369.15 175
16370.35 160
16371.56 157
16372.77 168
16373.98 172
16375.19 164
16376.39 173
16377.60 164
16378.81 180
16380.02 154
16381.23 169
16382.44 176
16383.64 150
16384.85 162
16386.06 169
16387.27 159
16388.48 137
16389.69 158
16390.90 163
16392.10 150
16393.31 169
16394.52 172
16395.73 153
16396.94 167
16398.15 156
16399.36 169
16400.57 177
16401.77 188
16402.98 143
16404.19 158
16405.40 156
16406.61 173
16407.82 141
16409.03 161
16410.24 162
16411.45 176
16412.66 167
16413.87 139
16415.08 172
16416.29 133
16417.50 161
16418.71 166
16419.92 170
16421.12 151
16422.33 167
16423.54 151
16424.75 168
16425.96 135
16427.17 154
16428.38 145
16429.59 165
16430.80 168
16432.01 167
16433.22 169
16434.43 156
16435.64 135
16436.86 147
16438.07 177
16439.28 173
16440.49 170
16441.70 156
16442.91 161
16444.12 148
16445.33 164
16446.54 132
16447.75 144
16448.96 177
16450.17 169
16451.38 180
16452.59 136
16453.80 147
16455.02 147
16456.23 149
16457.44 138
16458.65 149
16459.86 144
16461.07 143
16462.28 141
16463.49 144
16464.70 143
16465.92 147
16467.13 160
16468.34 149
16469.55 151
16470.76 160
16471.97 172
16473.19 147
16474.40 136
16475.61 124
16476.82 143
16478.03 153
16479.24 165
16480.46 168
16481.67 166
16482.88 148
16484.09 161
16485.30 151
16486.52 155
16487.73 126
16488.94 131
16490.15 145
16491.37 162
16492.58 144
16493.79 157
16495.00 170
16496.21 147
16497.43 175
16498.64 118
16499.85 146
16501.07 151
16502.28 153
16503.49 134
16504.70 156
16505.92 156
16507.13 156
16508.34 164
16509.56 150
16510.77 129
16511.98 153
16513.19 167
16514.41 161
16515.62 166
16516.83 137
16518.05 164
16519.26 149
16520.47 151
16521.69 161
16522.90 155
16524.11 144
16525.33 157
16526.54 138
16527.76 149
16528.97 160
16530.18 166
16531.40 165
16532.61 161
16533.82 172
16535.04 131
16536.25 179
16537.47 158
16538.68 166
16539.89 173
16541.11 166
16542.32 147
16543.54 158
16544.75 177
16545.97 184
16547.18 164
16548.39 187
16549.61 182
16550.82 185
16552.04 173
16553.25 173
16554.47 192
16555.68 161
16556.90 148
16558.11 155
16559.33 169
16560.54 182
16561.76 196
16562.97 179
16564.19 160
16565.40 167
16566.62 161
16567.83 162
16569.05 155
16570.26 175
16571.48 167
16572.69 185
16573.91 154
16575.12 166
16576.34 177
16577.55 166
16578.77 165
16579.98 179
16581.20 157
16582.42 156
16583.63 162
16584.85 168
16586.06 170
16587.28 163
16588.49 155
16589.71 158
16590.93 150
16592.14 162
16593.36 169
16594.57 167
16595.79 161
16597.01 182
16598.22 154
16599.44 123
16600.66 162
16601.87 185
16603.09 156
16604.30 159
16605.52 158
16606.74 155
16607.95 149
16609.17 157
16610.39 136
16611.60 145
16612.82 160
16614.04 152
16615.25 137
16616.47 173
16617.69 146
16618.91 153
16620.12 152
16621.34 147
16622.56 150
16623.77 129
16624.99 158
16626.21 151
16627.43 146
16628.64 133
16629.86 135
16631.08 138
16632.30 141
16633.51 130
16634.73 151
16635.95 155
16637.17 153
16638.38 135
16639.60 140
16640.82 127
16642.04 148
16643.26 142
16644.47 149
16645.69 156
16646.91 123
16648.13 134
16649.35 131
16650.56 151
16651.78 125
16653.00 164
16654.22 144
16655.44 151
16656.65 135
16657.87 120
16659.09 146
16660.31 137
16661.53 132
16662.75 166
16663.97 137
16665.18 126
16666.40 140
16667.62 144
16668.84 143
16670.06 155
16671.28 159
16672.50 139
16673.72 141
16674.94 135
16676.15 167
16677.37 152
16678.59 133
16679.81 154
16681.03 133
16682.25 147
16683.47 129
16684.69 136
16685.91 144
16687.13 143
16688.35 148
16689.57 130
16690.79 132
16692.01 141
16693.23 150
16694.45 166
16695.67 163
16696.89 140
16698.11 136
16699.33 131
16700.55 152
16701.77 155
16702.99 166
16704.21 169
16705.43 152
16706.65 129
16707.87 147
16709.09 132
16710.31 142
16711.53 129
16712.75 135
16713.97 143
16715.19 153
16716.41 136
16717.63 134
16718.85 140
16720.07 143
16721.29 150
16722.51 128
16723.73 138
16724.95 126
16726.18 143
16727.40 140
16728.62 153
16729.84 128
16731.06 154
16732.28 139
16733.50 147
16734.72 119
16735.94 147
16737.17 143
16738.39 161
16739.61 141
16740.83 123
16742.05 139
16743.27 143
16744.49 159
16745.72 136
16746.94 128
16748.16 135
16749.38 139
16750.60 134
16751.83 128
16753.05 125
16754.27 146
16755.49 131
16756.71 125
16757.94 140
16759.16 144
16760.38 150
16761.60 155
16762.82 155
16764.05 134
16765.27 127
16766.49 130
16767.71 132
16768.94 139
16770.16 144
16771.38 124
16772.60 137
16773.83 145
16775.05 119
16776.27 146
16777.49 154
16778.72 134
16779.94 133
16781.16 144
16782.39 127
16783.61 126
16784.83 146
16786.06 150
16787.28 140
16788.50 144
16789.73 133
16790.95 144
16792.17 137
16793.40 139
16794.62 131
16795.84 139
16797.07 144
16798.29 152
16799.51 138
16800.74 140
16801.96 130
16803.18 127
16804.41 133
16805.63 133
16806.86 128
16808.08 121
16809.30 154
16810.53 145
16811.75 134
16812.98 163
16814.20 151
16815.42 156
16816.65 148
16817.87 152
16819.10 138
16820.32 157
16821.54 148
16822.77 136
16823.99 148
16825.22 154
16826.44 143
16827.67 145
16828.89 121
16830.12 152
16831.34 152
16832.57 146
16833.79 155
16835.02 144
16836.24 168
16837.47 133
16838.69 143
16839.92 158
16841.14 162
16842.37 148
16843.59 157
16844.82 152
16846.04 149
16847.27 153
16848.49 160
16849.72 169
16850.94 183
16852.17 172
16853.39 170
16854.62 158
16855.85 141
16857.07 157
16858.30 143
16859.52 203
16860.75 173
16861.97 166
16863.20 171
16864.43 175
16865.65 175
16866.88 166
16868.10 186
16869.33 170
16870.56 183
16871.78 188
16873.01 179
16874.24 173
16875.46 175
16876.69 150
16877.92 182
16879.14 201
16880.37 204
16881.59 195
16882.82 186
16884.05 199
16885.27 179
16886.50 210
16887.73 196
16888.96 190
16890.18 196
16891.41 183
16892.64 182
16893.86 168
16895.09 207
16896.32 205
16897.54 203
16898.77 170
16900.00 190
16901.23 192
16902.45 189
16903.68 217
16904.91 193
16906.14 187
16907.36 188
16908.59 198
16909.82 219
16911.05 195
16912.27 185
16913.50 168
16914.73 174
16915.96 181
16917.19 179
16918.41 198
16919.64 185
16920.87 182
16922.10 182
16923.33 181
16924.55 182
16925.78 175
16927.01 163
16928.24 180
16929.47 181
16930.69 159
16931.92 164
16933.15 189
16934.38 169
16935.61 189
16936.84 189
16938.07 196
16939.29 178
16940.52 157
16941.75 191
16942.98 178
16944.21 182
16945.44 183
16946.67 174
16947.90 184
16949.13 176
16950.35 174
16951.58 182
16952.81 178
16954.04 178
16955.27 175
16956.50 169
16957.73 152
16958.96 160
16960.19 173
16961.42 170
16962.65 171
16963.88 177
16965.11 157
16966.34 152
16967.57 146
16968.80 161
16970.03 181
16971.26 148
16972.49 154
16973.72 158
16974.95 146
16976.18 157
16977.41 153
16978.64 156
16979.87 161
16981.10 153
16982.33 169
16983.56 151
16984.79 168
16986.02 162
16987.25 184
16988.48 187
16989.71 153
16990.94 164
16992.17 155
16993.40 166
16994.63 162
16995.86 159
16997.09 146
16998.32 160
16999.55 158
17000.79 150
17002.02 158
17003.25 152
17004.48 165
17005.71 167
17006.94 159
17008.17 140
17009.40 165
17010.63 153
17011.87 154
17013.10 159
17014.33 162
17015.56 161
17016.79 160
17018.02 142
17019.25 152
17020.49 166
17021.72 144
17022.95 166
17024.18 146
17025.41 132
17026.64 142
17027.88 139
17029.11 140
17030.34 134
17031.57 141
17032.80 145
17034.04 144
17035.27 130
17036.50 149
17037.73 146
17038.97 139
17040.20 135
17041.43 155
17042.66 145
17043.90 141
17045.13 150
17046.36 132
17047.59 118
17048.83 138
17050.06 132
17051.29 126
17052.52 122
17053.76 132
17054.99 165
17056.22 143
17057.46 158
17058.69 153
17059.92 145
17061.15 123
17062.39 170
17063.62 142
17064.85 142
17066.09 131
17067.32 123
17068.55 144
17069.79 128
17071.02 137
17072.25 133
17073.49 134
17074.72 130
17075.96 116
17077.19 125
17078.42 133
17079.66 139
17080.89 145
17082.12 138
17083.36 122
17084.59 135
17085.83 150
17087.06 150
17088.29 155
17089.53 133
17090.76 136
17092.00 124
17093.23 132
17094.46 121
17095.70 132
17096.93 148
17098.17 137
17099.40 133
17100.64 126
17101.87 132
17103.11 145
17104.34 123
17105.58 131
17106.81 147
17108.05 145
17109.28 117
17110.51 141
17111.75 136
17112.98 114
17114.22 122
17115.45 120
17116.69 118
17117.93 144
17119.16 119
17120.40 136
17121.63 133
17122.87 132
17124.10 138
17125.34 126
17126.57 124
17127.81 130
17129.04 118
17130.28 126
17131.51 129
17132.75 128
17133.99 147
17135.22 119
17136.46 143
17137.69 123
17138.93 121
17140.17 129
17141.40 138
17142.64 113
17143.87 133
17145.11 147
17146.35 111
17147.58 127
17148.82 119
17150.05 134
17151.29 125
17152.53 137
17153.76 112
17155.00 140
17156.24 123
17157.47 132
17158.71 103
17159.95 136
17161.18 132
17162.42 124
17163.66 134
17164.89 124
17166.13 114
17167.37 120
17168.60 138
17169.84 122
17171.08 130
17172.32 122
17173.55 110
17174.79 113
17176.03 133
17177.26 125
17178.50 112
17179.74 105
17180.98 120
17182.21 130
17183.45 137
17184.69 134
17185.93 113
17187.16 122
17188.40 128
17189.64 127
17190.88 149
17192.12 136
17193.35 115
17194.59 129
17195.83 99
17197.07 111
17198.31 104
17199.54 138
17200.78 123
17202.02 111
17203.26 124
17204.50 131
17205.73 120
17206.97 143
17208.21 132
17209.45 131
17210.69 106
17211.93 114
17213.17 132
17214.40 135
17215.64 139
17216.88 133
17218.12 125
17219.36 101
17220.60 104
17221.84 112
17223.08 140
17224.31 123
17225.55 127
17226.79 129
17228.03 116
17229.27 122
17230.51 120
17231.75 130
17232.99 130
17234.23 105
17235.47 104
17236.71 129
17237.95 120
17239.19 120
17240.43 118
17241.66 121
17242.90 117
17244.14 108
17245.38 114
17246.62 117
17247.86 116
17249.10 109
17250.34 129
17251.58 128
17252.82 98
17254.06 108
17255.30 111
17256.54 115
17257.78 120
17259.02 125
17260.26 123
17261.50 124
17262.74 118
17263.99 116
17265.23 97
17266.47 96
17267.71 115
17268.95 126
17270.19 101
17271.43 112
17272.67 114
17273.91 124
17275.15 128
17276.39 111
17277.63 109
17278.87 116
17280.11 109
17281.36 120
17282.60 123
17283.84 113
17285.08 121
17286.32 122
17287.56 137
17288.80 100
17290.04 99
17291.29 104
17292.53 117
17293.77 110
17295.01 97
17296.25 97
17297.49 119
17298.73 118
17299.98 105
17301.22 108
17302.46 135
17303.70 100
17304.94 108
17306.19 117
17307.43 112
17308.67 88
17309.91 103
17311.15 111
17312.40 101
17313.64 101
17314.88 118
17316.12 125
17317.37 90
17318.61 103
17319.85 115
17321.09 107
17322.33 94
17323.58 101
17324.82 114
17326.06 118
17327.31 112
17328.55 128
17329.79 101
17331.03 102
17332.28 109
17333.52 108
17334.76 120
17336.01 116
17337.25 120
17338.49 119
17339.73 128
17340.98 107
17342.22 102
17343.46 120
17344.71 100
17345.95 110
17347.19 114
17348.44 110
17349.68 126
17350.92 130
17352.17 116
17353.41 122
17354.66 122
17355.90 118
17357.14 113
17358.39 120
17359.63 101
17360.87 109
17362.12 121
17363.36 111
17364.61 105
17365.85 134
17367.09 105
17368.34 98
17369.58 118
17370.83 105
17372.07 111
17373.32 115
17374.56 134
17375.80 113
17377.05 118
17378.29 115
17379.54 122
17380.78 119
17382.03 107
17383.27 116
17384.52 115
17385.76 120
17387.01 96
17388.25 116
17389.50 120
17390.74 97
17391.99 114
17393.23 106
17394.48 138
17395.72 120
17396.97 114
17398.21 129
17399.46 108
17400.70 108
17401.95 128
17403.19 118
17404.44 120
17405.68 121
17406.93 131
17408.18 114
17409.42 116
17410.67 127
17411.91 130
17413.16 119
17414.40 143
17415.65 117
17416.90 102
17418.14 127
17419.39 116
17420.63 121
17421.88 125
17423.13 119
17424.37 116
17425.62 116
17426.86 126
17428.11 122
17429.36 123
17430.60 135
17431.85 117
17433.10 114
17434.34 110
17435.59 134
17436.84 134
17438.08 124
17439.33 122
17440.58 119
17441.82 122
17443.07 115
17444.32 131
17445.56 111
17446.81 103
17448.06 103
17449.30 125
17450.55 124
17451.80 112
17453.05 109
17454.29 101
17455.54 112
17456.79 121
17458.04 133
17459.28 119
17460.53 132
17461.78 107
17463.03 127
17464.27 110
17465.52 129
17466.77 102
17468.02 119
17469.26 113
17470.51 107
17471.76 119
17473.01 129
17474.25 133
17475.50 116
17476.75 124
17478.00 96
17479.25 139
17480.50 131
17481.74 131
17482.99 129
17484.24 122
17485.49 133
17486.74 129
17487.99 117
17489.23 118
17490.48 114
17491.73 128
17492.98 115
17494.23 123
17495.48 121
17496.73 139
17497.97 138
17499.22 125
17500.47 131
17501.72 110
17502.97 145
17504.22 128
17505.47 129
17506.72 119
17507.97 124
17509.22 132
17510.46 137
17511.71 115
17512.96 126
17514.21 136
17515.46 137
17516.71 120
17517.96 130
17519.21 136
17520.46 135
17521.71 137
17522.96 158
17524.21 131
17525.46 136
17526.71 135
17527.96 137
17529.21 117
17530.46 126
17531.71 137
17532.96 131
17534.21 138
17535.46 124
17536.71 121
17537.96 141
17539.21 138
17540.46 156
17541.71 140
17542.96 161
17544.21 154
17545.46 131
17546.71 134
17547.96 146
17549.21 149
17550.46 123
17551.71 144
17552.97 154
17554.22 143
17555.47 144
17556.72 137
17557.97 101
17559.22 140
17560.47 146
17561.72 156
17562.97 139
17564.22 136
17565.48 134
17566.73 140
17567.98 161
17569.23 125
17570.48 147
17571.73 149
17572.98 128
17574.24 131
17575.49 131
17576.74 140
17577.99 160
17579.24 169
17580.49 142
17581.75 155
17583.00 137
17584.25 147
17585.50 130
17586.75 121
17588.00 142
17589.26 153
17590.51 140
17591.76 166
17593.01 154
17594.27 167
17595.52 155
17596.77 148
17598.02 129
17599.27 130
17600.53 146
17601.78 142
17603.03 133
17604.28 130
17605.54 138
17606.79 132
17608.04 137
17609.30 153
17610.55 148
17611.80 131
17613.05 145
17614.31 136
17615.56 129
17616.81 144
17618.07 158
17619.32 170
17620.57 138
17621.83 134
17623.08 150
17624.33 155
17625.59 160
17626.84 151
17628.09 134
17629.35 147
17630.60 177
17631.85 161
17633.11 149
17634.36 147
17635.61 158
17636.87 158
17638.12 139
17639.38 146
17640.63 145
17641.88 151
17643.14 147
17644.39 141
17645.65 149
17646.90 142
17648.15 130
17649.41 127
17650.66 150
17651.92 149
17653.17 127
17654.42 150
17655.68 129
17656.93 133
17658.19 146
17659.44 133
17660.70 143
17661.95 127
17663.21 119
17664.46 157
17665.72 146
17666.97 143
17668.23 129
17669.48 151
17670.74 168
17671.99 158
17673.25 129
17674.50 130
17675.76 140
17677.01 119
17678.27 121
17679.52 123
17680.78 125
17682.03 127
17683.29 128
17684.54 125
17685.80 112
17687.05 126
17688.31 126
17689.57 117
17690.82 118
17692.08 132
17693.33 137
17694.59 133
17695.84 119
17697.10 126
17698.36 118
17699.61 130
17700.87 134
17702.12 133
17703.38 137
17704.64 143
17705.89 130
17707.15 115
17708.40 106
17709.66 130
17710.92 142
17712.17 134
17713.43 126
17714.69 107
17715.94 127
17717.20 124
17718.46 130
17719.71 139
17720.97 112
17722.23 140
17723.48 120
17724.74 124
17726.00 128
17727.25 117
17728.51 119
17729.77 145
17731.03 117
17732.28 127
17733.54 119
17734.80 128
17736.05 128
17737.31 139
17738.57 124
17739.83 120
17741.08 121
17742.34 115
17743.60 119
17744.86 118
17746.11 132
17747.37 122
17748.63 113
17749.89 120
17751.15 130
17752.40 129
17753.66 123
17754.92 114
17756.18 117
17757.43 121
17758.69 110
17759.95 132
17761.21 125
17762.47 115
17763.73 119
17764.98 130
17766.24 121
17767.50 102
17768.76 104
17770.02 131
17771.28 125
17772.53 111
17773.79 118
17775.05 124
17776.31 114
17777.57 106
17778.83 117
17780.09 127
17781.35 114
17782.60 105
17783.86 117
17785.12 112
17786.38 112
17787.64 112
17788.90 122
17790.16 114
17791.42 110
17792.68 116
17793.94 115
17795.20 112
17796.46 115
17797.72 110
17798.97 102
17800.23 126
17801.49 106
17802.75 110
17804.01 107
17805.27 122
17806.53 112
17807.79 109
17809.05 96
17810.31 103
17811.57 121
17812.83 109
17814.09 105
17815.35 123
17816.61 130
17817.87 118
17819.13 128
17820.39 126
17821.65 105
17822.91 104
17824.17 111
17825.43 116
17826.69 110
17827.96 101
17829.22 101
17830.48 116
17831.74 118
17833.00 94
17834.26 101
17835.52 120
17836.78 105
17838.04 130
17839.30 142
17840.56 131
17841.82 113
17843.09 109
17844.35 102
17845.61 121
17846.87 84
17848.13 118
17849.39 105
17850.65 132
17851.91 113
17853.18 125
17854.44 124
17855.70 113
17856.96 114
17858.22 106
17859.48 109
17860.74 111
17862.01 105
17863.27 108
17864.53 123
17865.79 118
17867.05 109
17868.32 99
17869.58 95
17870.84 112
17872.10 104
17873.36 72
17874.63 109
17875.89 104
17877.15 97
17878.41 106
17879.68 103
17880.94 97
17882.20 111
17883.46 108
17884.73 108
17885.99 93
17887.25 110
17888.51 82
17889.78 108
17891.04 109
17892.30 100
17893.56 106
17894.83 118
17896.09 103
17897.35 101
17898.62 108
17899.88 89
17901.14 122
17902.41 109
17903.67 96
17904.93 112
17906.20 113
17907.46 110
17908.72 89
17909.99 120
17911.25 115
17912.51 113
17913.78 99
17915.04 103
17916.30 97
17917.57 104
17918.83 115
17920.09 115
17921.36 119
17922.62 98
17923.89 100
17925.15 117
17926.41 119
17927.68 124
17928.94 111
17930.21 110
17931.47 120
17932.73 116
17934.00 122
17935.26 97
17936.53 106
17937.79 134
17939.06 134
17940.32 104
17941.59 108
17942.85 113
17944.11 107
17945.38 117
17946.64 126
17947.91 108
17949.17 122
17950.44 104
17951.70 108
17952.97 102
17954.23 126
17955.50 100
17956.76 91
17958.03 98
17959.29 110
17960.56 108
17961.82 127
17963.09 105
17964.35 82
17965.62 95
17966.89 110
17968.15 106
17969.42 99
17970.68 98
17971.95 117
17973.21 97
17974.48 115
17975.74 101
17977.01 95
17978.28 97
17979.54 111
17980.81 109
17982.07 126
17983.34 87
17984.61 119
17985.87 95
17987.14 121
17988.40 113
17989.67 90
17990.94 116
17992.20 122
17993.47 87
17994.74 104
17996.00 116
17997.27 111
17998.54 108
17999.80 115
18001.07 113
18002.34 88
18003.60 112
18004.87 113
18006.14 109
18007.40 111
18008.67 117
18009.94 97
18011.20 100
18012.47 92
18013.74 90
18015.00 98
18016.27 118
18017.54 98
18018.81 110
18020.07 130
18021.34 109
18022.61 113
18023.88 91
18025.14 104
18026.41 109
18027.68 108
18028.95 116
18030.21 108
18031.48 103
18032.75 94
18034.02 96
18035.28 125
18036.55 114
18037.82 91
18039.09 92
18040.36 105
18041.62 105
18042.89 125
18044.16 110
18045.43 111
18046.70 108
18047.97 114
18049.23 98
18050.50 110
18051.77 94
18053.04 109
18054.31 117
18055.58 125
18056.84 124
18058.11 107
18059.38 104
18060.65 112
18061.92 119
18063.19 124
18064.46 113
18065.73 109
18067.00 112
18068.26 137
18069.53 110
18070.80 113
18072.07 111
18073.34 118
18074.61 115
18075.88 112
18077.15 128
18078.42 91
18079.69 122
18080.96 136
18082.23 117
18083.50 123
18084.77 112
18086.03 127
18087.30 112
18088.57 114
18089.84 111
18091.11 121
18092.38 103
18093.65 113
18094.92 120
18096.19 105
18097.46 93
18098.73 96
18100.00 111
18101.27 125
18102.54 110
18103.81 115
18105.08 114
18106.35 105
18107.63 97
18108.90 104
18110.17 106
18111.44 106
18112.71 116
18113.98 108
18115.25 146
18116.52 114
18117.79 119
18119.06 116
18120.33 124
18121.60 135
18122.87 108
18124.14 121
18125.42 115
18126.69 142
18127.96 130
18129.23 117
18130.50 117
18131.77 115
18133.04 106
18134.31 115
18135.58 101
18136.86 122
18138.13 124
18139.40 104
18140.67 125
18141.94 115
18143.21 116
18144.49 102
18145.76 92
18147.03 116
18148.30 104
18149.57 113
18150.84 112
18152.12 114
18153.39 125
18154.66 122
18155.93 118
18157.20 120
18158.48 124
18159.75 115
18161.02 118
18162.29 117
18163.57 120
18164.84 128
18166.11 130
18167.38 117
18168.66 104
18169.93 113
18171.20 110
18172.47 115
18173.75 104
18175.02 127
18176.29 122
18177.56 116
18178.84 113
18180.11 108
18181.38 97
18182.66 112
18183.93 124
18185.20 111
18186.48 109
18187.75 117
18189.02 127
18190.30 92
18191.57 119
18192.84 109
18194.12 123
18195.39 104
18196.66 106
18197.94 135
18199.21 120
18200.48 138
18201.76 119
18203.03 112
18204.30 106
18205.58 117
18206.85 107
18208.13 120
18209.40 114
18210.67 109
18211.95 111
18213.22 113
18214.50 116
18215.77 106
18217.04 111
18218.32 106
18219.59 99
18220.87 91
18222.14 109
18223.42 107
18224.69 103
18225.97 124
18227.24 122
18228.51 120
18229.79 111
18231.06 102
18232.34 108
18233.61 110
18234.89 121
18236.16 106
18237.44 116
18238.71 97
18239.99 141
18241.26 119
18242.54 109
18243.81 132
18245.09 116
18246.36 119
18247.64 117
18248.91 111
18250.19 122
18251.47 100
18252.74 146
18254.02 119
18255.29 121
18256.57 105
18257.84 108
18259.12 105
18260.39 113
18261.67 119
18262.95 116
18264.22 126
18265.50 103
18266.77 102
18268.05 111
18269.33 111
18270.60 113
18271.88 121
18273.15 111
18274.43 115
18275.71 105
18276.98 124
18278.26 113
18279.54 113
18280.81 125
18282.09 118
18283.37 110
18284.64 99
18285.92 107
18287.20 111
18288.47 112
18289.75 118
18291.03 107
18292.30 120
18293.58 109
18294.86 119
18296.13 116
18297.41 103
18298.69 115
18299.96 114
18301.24 110
18302.52 121
18303.80 129
18305.07 118
18306.35 130
18307.63 117
18308.91 106
18310.18 109
18311.46 127
18312.74 127
18314.02 111
18315.29 113
18316.57 122
18317.85 136
18319.13 134
18320.40 132
18321.68 141
18322.96 115
18324.24 118
18325.52 118
18326.79 113
18328.07 110
18329.35 120
18330.63 130
18331.91 113
18333.19 113
18334.46 137
18335.74 134
18337.02 101
18338.30 129
18339.58 112
18340.86 129
18342.13 105
18343.41 114
18344.69 116
18345.97 116
18347.25 113
18348.53 114
18349.81 106
18351.09 101
18352.36 127
18353.64 115
18354.92 114
18356.20 112
18357.48 120
18358.76 124
18360.04 128
18361.32 128
18362.60 107
18363.88 101
18365.16 100
18366.44 123
18367.72 103
18369.00 118
18370.27 119
18371.55 115
18372.83 108
18374.11 118
18375.39 111
18376.67 104
18377.95 118
18379.23 125
18380.51 105
18381.79 103
18383.07 119
18384.35 114
18385.63 122
18386.91 122
18388.19 103
18389.47 107
18390.75 113
18392.03 101
18393.31 106
18394.60 132
18395.88 125
18397.16 116
18398.44 95
18399.72 102
18401.00 116
18402.28 120
18403.56 110
18404.84 114
18406.12 131
18407.40 125
18408.68 115
18409.96 125
18411.24 118
18412.53 118
18413.81 107
18415.09 114
18416.37 108
18417.65 115
18418.93 89
18420.21 105
18421.49 101
18422.78 113
18424.06 116
18425.34 95
18426.62 120
18427.90 118
18429.18 109
18430.46 107
18431.75 107
18433.03 104
18434.31 116
18435.59 139
18436.87 120
18438.16 101
18439.44 105
18440.72 97
18442.00 119
18443.28 122
18444.57 109
18445.85 106
18447.13 117
18448.41 115
18449.70 117
18450.98 98
18452.26 99
18453.54 121
18454.83 117
18456.11 121
18457.39 117
18458.67 107
18459.96 110
18461.24 107
18462.52 94
18463.80 113
18465.09 106
18466.37 126
18467.65 117
18468.94 127
18470.22 109
18471.50 100
18472.78 106
18474.07 113
18475.35 107
18476.63 118
18477.92 123
18479.20 125
18480.48 128
18481.77 118
18483.05 96
18484.34 109
18485.62 132
18486.90 128
18488.19 117
18489.47 107
18490.75 138
18492.04 118
18493.32 113
18494.61 117
18495.89 122
18497.17 117
18498.46 119
18499.74 98
18501.03 122
18502.31 102
18503.59 110
18504.88 115
18506.16 121
18507.45 116
18508.73 121
18510.02 107
18511.30 119
18512.58 115
18513.87 122
18515.15 122
18516.44 123
18517.72 95
18519.01 122
18520.29 123
18521.58 131
18522.86 110
18524.15 105
18525.43 124
18526.72 109
18528.00 92
18529.29 122
18530.57 129
18531.86 118
18533.14 111
18534.43 99
18535.71 122
18537.00 108
18538.28 112
18539.57 121
18540.86 98
18542.14 84
18543.43 119
18544.71 130
18546.00 122
18547.28 108
18548.57 123
18549.85 121
18551.14 121
18552.43 119
18553.71 117
18555.00 104
18556.28 114
18557.57 109
18558.86 112
18560.14 104
18561.43 105
18562.72 121
18564.00 109
18565.29 123
18566.57 115
18567.86 97
18569.15 102
18570.43 121
18571.72 119
18573.01 118
18574.29 131
18575.58 123
18576.87 100
18578.15 133
18579.44 124
18580.73 111
18582.01 129
18583.30 114
18584.59 105
18585.88 108
18587.16 120
18588.45 144
18589.74 126
18591.02 138
18592.31 129
18593.60 129
18594.89 116
18596.17 108
18597.46 120
18598.75 122
18600.04 113
18601.32 126
18602.61 124
18603.90 111
18605.19 114
18606.47 120
18607.76 127
18609.05 128
18610.34 122
18611.63 119
18612.91 132
18614.20 139
18615.49 111
18616.78 118
18618.07 115
18619.35 123
18620.64 118
18621.93 124
18623.22 129
18624.51 129
18625.80 128
18627.09 121
18628.37 116
18629.66 102
18630.95 120
18632.24 105
18633.53 126
18634.82 115
18636.11 123
18637.39 104
18638.68 103
18639.97 111
18641.26 109
18642.55 126
18643.84 112
18645.13 122
18646.42 131
18647.71 127
18649.00 102
18650.29 121
18651.58 110
18652.86 113
18654.15 94
18655.44 110
18656.73 118
18658.02 105
18659.31 104
18660.60 119
18661.89 120
18663.18 110
18664.47 99
18665.76 99
18667.05 118
18668.34 95
18669.63 94
18670.92 98
18672.21 93
18673.50 84
18674.79 110
18676.08 105
18677.37 95
18678.66 91
18679.95 107
18681.24 108
18682.53 93
18683.82 114
18685.11 103
18686.40 118
18687.69 116
18688.99 106
18690.28 108
18691.57 96
18692.86 113
18694.15 118
18695.44 98
18696.73 117
18698.02 115
18699.31 96
18700.60 113
18701.89 75
18703.19 102
18704.48 103
18705.77 124
18707.06 113
18708.35 119
18709.64 94
18710.93 101
18712.22 93
18713.52 108
18714.81 101
18716.10 93
18717.39 101
18718.68 111
18719.97 104
18721.27 97
18722.56 115
18723.85 117
18725.14 113
18726.43 95
18727.72 94
18729.02 100
18730.31 119
18731.60 98
18732.89 111
18734.19 114
18735.48 107
18736.77 111
18738.06 102
18739.35 99
18740.65 95
18741.94 98
18743.23 90
18744.52 90
18745.82 103
18747.11 113
18748.40 100
18749.70 100
18750.99 105
18752.28 103
18753.57 107
18754.87 100
18756.16 98
18757.45 104
18758.75 111
18760.04 103
18761.33 102
18762.63 107
18763.92 90
18765.21 96
18766.50 109
18767.80 105
18769.09 102
18770.38 105
18771.68 115
18772.97 89
18774.27 110
18775.56 125
18776.85 111
18778.15 102
18779.44 105
18780.73 113
18782.03 96
18783.32 95
18784.62 90
18785.91 97
18787.20 107
18788.50 108
18789.79 113
18791.09 107
18792.38 108
18793.67 96
18794.97 111
18796.26 99
18797.56 109
18798.85 98
18800.15 106
18801.44 99
18802.74 95
18804.03 96
18805.32 102
18806.62 84
18807.91 96
18809.21 96
18810.50 98
18811.80 96
18813.09 98
18814.39 97
18815.68 95
18816.98 82
18818.27 94
18819.57 109
18820.86 99
18822.16 78
18823.45 95
18824.75 93
18826.05 91
18827.34 112
18828.64 110
18829.93 121
18831.23 114
18832.52 109
18833.82 91
18835.11 96
18836.41 109
18837.71 124
18839.00 95
18840.30 100
18841.59 104
18842.89 92
18844.18 115
18845.48 113
18846.78 106
18848.07 109
18849.37 105
18850.67 105
18851.96 126
18853.26 116
18854.55 113
18855.85 116
18857.15 109
18858.44 91
18859.74 106
18861.04 119
18862.33 114
18863.63 107
18864.93 100
18866.22 108
18867.52 114
18868.82 108
18870.11 117
18871.41 100
18872.71 87
18874.00 97
18875.30 96
18876.60 103
18877.90 105
18879.19 120
18880.49 116
18881.79 122
18883.09 106
18884.38 108
18885.68 121
18886.98 114
18888.27 106
18889.57 110
18890.87 105
18892.17 94
18893.47 110
18894.76 94
18896.06 111
18897.36 86
18898.66 112
18899.95 116
18901.25 100
18902.55 112
18903.85 101
18905.15 123
18906.44 120
18907.74 101
18909.04 85
18910.34 104
18911.64 116
18912.94 107
18914.23 107
18915.53 85
18916.83 103
18918.13 100
18919.43 104
18920.73 105
18922.03 98
18923.32 89
18924.62 100
18925.92 106
18927.22 93
18928.52 101
18929.82 99
18931.12 89
18932.42 110
18933.72 105
18935.01 100
18936.31 93
18937.61 111
18938.91 90
18940.21 85
18941.51 100
18942.81 100
18944.11 102
18945.41 84
18946.71 93
18948.01 102
18949.31 95
18950.61 91
18951.91 98
18953.21 106
18954.51 104
18955.81 104
18957.11 107
18958.41 82
18959.71 101
18961.01 97
18962.31 94
18963.61 113
18964.91 100
18966.21 96
18967.51 113
18968.81 96
18970.11 103
18971.41 89
18972.71 95
18974.01 89
18975.31 87
18976.61 92
18977.91 104
18979.21 118
18980.51 99
18981.81 85
18983.11 87
18984.41 93
18985.71 86
18987.02 94
18988.32 104
18989.62 96
18990.92 97
18992.22 92
18993.52 111
18994.82 108
18996.12 89
18997.42 91
18998.73 95
19000.03 105
19001.33 90
19002.63 87
19003.93 102
19005.23 91
19006.53 91
19007.84 100
19009.14 89
19010.44 94
19011.74 92
19013.04 79
19014.34 91
19015.65 105
19016.95 113
19018.25 98
19019.55 84
19020.85 91
19022.16 107
19023.46 89
19024.76 100
19026.06 91
19027.37 78
19028.67 92
19029.97 89
19031.27 98
19032.57 113
19033.88 89
19035.18 105
19036.48 99
19037.79 101
19039.09 108
19040.39 115
19041.69 113
19043.00 107
19044.30 97
19045.60 97
19046.90 111
19048.21 95
19049.51 90
19050.81 101
19052.12 103
19053.42 88
19054.72 99
19056.03 90
19057.33 105
19058.63 90
19059.94 115
19061.24 108
19062.54 95
19063.85 96
19065.15 82
19066.45 92
19067.76 105
19069.06 98
19070.37 113
19071.67 107
19072.97 109
19074.28 89
19075.58 99
19076.88 95
19078.19 115
19079.49 108
19080.80 116
19082.10 97
19083.41 98
19084.71 110
19086.01 116
19087.32 104
19088.62 95
19089.93 103
19091.23 102
19092.54 98
19093.84 106
19095.14 109
19096.45 95
19097.75 93
19099.06 108
19100.36 92
19101.67 96
19102.97 82
19104.28 98
19105.58 103
19106.89 103
19108.19 114
19109.50 90
19110.80 87
19112.11 91
19113.41 93
19114.72 104
19116.02 112
19117.33 97
19118.64 117
19119.94 102
19121.25 107
19122.55 100
19123.86 105
19125.16 108
19126.47 103
19127.77 91
19129.08 91
19130.39 110
19131.69 92
19133.00 86
19134.30 103
19135.61 102
19136.92 105
19138.22 114
19139.53 102
19140.83 120
19142.14 88
19143.45 98
19144.75 94
19146.06 95
19147.37 96
19148.67 100
19149.98 93
19151.28 100
19152.59 104
19153.90 108
19155.20 105
19156.51 96
19157.82 115
19159.12 108
19160.43 101
19161.74 95
19163.05 110
19164.35 107
19165.66 104
19166.97 112
19168.27 116
19169.58 104
19170.89 99
19172.19 110
19173.50 99
19174.81 98
19176.12 85
19177.42 110
19178.73 112
19180.04 120
19181.35 120
19182.65 107
19183.96 109
19185.27 96
19186.58 102
19187.89 104
19189.19 103
19190.50 90
19191.81 99
19193.12 81
19194.42 95
19195.73 81
19197.04 107
19198.35 86
19199.66 108
19200.97 99
19202.27 92
19203.58 109
19204.89 98
19206.20 99
19207.51 95
19208.82 96
19210.12 87
19211.43 101
19212.74 90
19214.05 91
19215.36 92
19216.67 102
19217.98 99
19219.28 88
19220.59 98
19221.90 117
19223.21 86
19224.52 92
19225.83 95
19227.14 102
19228.45 106
19229.76 95
19231.07 120
19232.38 96
19233.68 108
19234.99 85
19236.30 106
19237.61 94
19238.92 98
19240.23 87
19241.54 103
19242.85 113
19244.16 105
19245.47 98
19246.78 84
19248.09 86
19249.40 93
19250.71 115
19252.02 97
19253.33 87
19254.64 86
19255.95 106
19257.26 103
19258.57 89
19259.88 80
19261.19 82
19262.50 99
19263.81 94
19265.12 94
19266.43 81
19267.74 84
19269.05 85
19270.36 100
19271.67 91
19272.99 101
19274.30 95
19275.61 109
19276.92 97
19278.23 88
19279.54 99
19280.85 107
19282.16 85
19283.47 103
19284.78 103
19286.09 96
19287.41 91
19288.72 87
19290.03 97
19291.34 108
19292.65 94
19293.96 100
19295.27 105
19296.58 107
19297.90 92
19299.21 94
19300.52 92
19301.83 86
19303.14 92
19304.45 103
19305.77 87
19307.08 98
19308.39 94
19309.70 100
19311.01 93
19312.33 95
19313.64 94
19314.95 97
19316.26 93
19317.57 91
19318.89 95
19320.20 115
19321.51 102
19322.82 98
19324.14 94
19325.45 77
19326.76 92
19328.07 88
19329.39 86
19330.70 80
19332.01 80
19333.32 89
19334.64 115
19335.95 103
19337.26 88
19338.58 99
19339.89 102
19341.20 96
19342.51 89
19343.83 84
19345.14 81
19346.45 94
19347.77 92
19349.08 90
19350.39 91
19351.71 97
19353.02 92
19354.33 93
19355.65 85
19356.96 99
19358.27 95
19359.59 101
19360.90 96
19362.21 101
19363.53 101
19364.84 114
19366.16 105
19367.47 79
19368.78 102
19370.10 100
19371.41 110
19372.73 113
19374.04 110
19375.35 96
19376.67 85
19377.98 107
19379.30 89
19380.61 115
19381.93 103
19383.24 104
19384.55 89
19385.87 94
19387.18 94
19388.50 82
19389.81 76
19391.13 101
19392.44 88
19393.76 90
19395.07 98
19396.39 92
19397.70 93
19399.02 112
19400.33 89
19401.65 110
19402.96 103
19404.28 98
19405.59 100
19406.91 101
19408.22 89
19409.54 88
19410.85 93
19412.17 115
19413.48 92
19414.80 99
19416.11 88
19417.43 107
19418.75 97
19420.06 81
19421.38 112
19422.69 104
19424.01 97
19425.32 94
19426.64 90
19427.96 94
19429.27 92
19430.59 85
19431.90 85
19433.22 89
19434.54 94
19435.85 99
19437.17 108
19438.49 99
19439.80 97
19441.12 107
19442.43 103
19443.75 99
19445.07 99
19446.38 105
19447.70 103
19449.02 107
19450.33 102
19451.65 87
19452.97 115
19454.28 93
19455.60 100
19456.92 114
19458.23 117
19459.55 104
19460.87 100
19462.19 96
19463.50 80
19464.82 91
19466.14 96
19467.45 109
19468.77 107
19470.09 84
19471.41 76
19472.72 106
19474.04 90
19475.36 94
19476.68 86
19477.99 81
19479.31 94
19480.63 93
19481.95 88
19483.27 91
19484.58 111
19485.90 90
19487.22 96
19488.54 90
19489.85 88
19491.17 100
19492.49 95
19493.81 109
19495.13 100
19496.45 72
19497.76 88
19499.08 93
19500.40 95
19501.72 95
19503.04 82
19504.36 83
19505.67 71
19506.99 83
19508.31 96
19509.63 107
19510.95 100
19512.27 101
19513.59 91
19514.91 96
19516.22 88
19517.54 95
19518.86 103
19520.18 94
19521.50 92
19522.82 93
19524.14 112
19525.46 93
19526.78 82
19528.10 95
19529.42 101
19530.74 81
19532.06 99
19533.37 110
19534.69 104
19536.01 113
19537.33 91
19538.65 111
19539.97 111
19541.29 76
19542.61 103
19543.93 86
19545.25 100
19546.57 101
19547.89 107
19549.21 95
19550.53 90
19551.85 114
19553.17 105
19554.49 74
19555.81 78
19557.13 96
19558.45 108
19559.77 109
19561.09 101
19562.41 89
19563.74 99
19565.06 87
19566.38 119
19567.70 108
19569.02 106
19570.34 88
19571.66 97
19572.98 100
19574.30 98
19575.62 98
19576.94 84
19578.26 86
19579.59 90
19580.91 90
19582.23 88
19583.55 85
19584.87 101
19586.19 96
19587.51 81
19588.83 89
19590.16 101
19591.48 102
19592.80 89
19594.12 75
19595.44 102
19596.76 103
19598.08 104
19599.41 80
19600.73 87
19602.05 100
19603.37 90
19604.69 70
19606.02 81
19607.34 91
19608.66 95
19609.98 83
19611.30 105
19612.63 88
19613.95 101
19615.27 94
19616.59 114
19617.91 107
19619.24 98
19620.56 100
19621.88 84
19623.20 117
19624.53 87
19625.85 89
19627.17 80
19628.50 99
19629.82 114
19631.14 107
19632.46 94
19633.79 85
19635.11 87
19636.43 102
19637.76 117
19639.08 108
19640.40 94
19641.72 113
19643.05 106
19644.37 99
19645.69 88
19647.02 95
19648.34 98
19649.66 97
19650.99 94
19652.31 97
19653.64 93
19654.96 99
19656.28 86
19657.61 107
19658.93 87
19660.25 90
19661.58 104
19662.90 115
19664.23 85
19665.55 106
19666.87 102
19668.20 100
19669.52 108
19670.85 100
19672.17 99
19673.49 92
19674.82 101
19676.14 90
19677.47 94
19678.79 105
19680.12 107
19681.44 106
19682.76 97
19684.09 104
19685.41 110
19686.74 98
19688.06 96
19689.39 100
19690.71 123
19692.04 91
19693.36 105
19694.69 112
19696.01 98
19697.34 103
19698.66 114
19699.99 98
19701.31 97
19702.64 104
19703.96 98
19705.29 112
19706.61 96
19707.94 119
19709.26 98
19710.59 90
19711.92 97
19713.24 110
19714.57 90
19715.89 103
19717.22 112
19718.54 98
19719.87 83
19721.20 104
19722.52 118
19723.85 102
19725.17 101
19726.50 93
19727.83 98
19729.15 98
19730.48 91
19731.80 95
19733.13 101
19734.46 89
19735.78 88
19737.11 95
19738.44 97
19739.76 95
19741.09 81
19742.41 86
19743.74 98
19745.07 92
19746.39 99
19747.72 105
19749.05 86
19750.37 106
19751.70 115
19753.03 97
19754.36 92
19755.68 90
19757.01 99
19758.34 108
19759.66 113
19760.99 94
19762.32 96
19763.65 81
19764.97 109
19766.30 86
19767.63 104
19768.95 94
19770.28 106
19771.61 92
19772.94 83
19774.27 102
19775.59 101
19776.92 95
19778.25 110
19779.58 98
19780.90 99
19782.23 91
19783.56 90
19784.89 89
19786.22 86
19787.54 87
19788.87 101
19790.20 99
19791.53 89
19792.86 104
19794.18 90
19795.51 97
19796.84 76
19798.17 88
19799.50 105
19800.83 86
19802.16 96
19803.48 92
19804.81 80
19806.14 105
19807.47 83
19808.80 91
19810.13 99
19811.46 74
19812.79 77
19814.11 96
19815.44 112
19816.77 86
19818.10 119
19819.43 101
19820.76 95
19822.09 105
19823.42 91
19824.75 93
19826.08 94
19827.41 99
19828.74 79
19830.07 87
19831.39 70
19832.72 95
19834.05 89
19835.38 106
19836.71 83
19838.04 105
19839.37 97
19840.70 117
19842.03 97
19843.36 88
19844.69 86
19846.02 101
19847.35 96
19848.68 91
19850.01 79
19851.34 101
19852.67 104
19854.00 87
19855.33 98
19856.66 73
19857.99 76
19859.33 83
19860.66 96
19861.99 96
19863.32 97
19864.65 94
19865.98 100
19867.31 95
19868.64 84
19869.97 95
19871.30 88
19872.63 102
19873.96 88
19875.29 91
19876.63 95
19877.96 106
19879.29 108
19880.62 95
19881.95 98
19883.28 79
19884.61 90
19885.94 110
19887.28 102
19888.61 109
19889.94 97
19891.27 108
19892.60 108
19893.93 105
19895.26 102
19896.60 109
19897.93 97
19899.26 105
19900.59 119
19901.92 93
19903.26 112
19904.59 101
19905.92 119
19907.25 101
19908.58 107
19909.92 87
19911.25 80
19912.58 92
19913.91 98
19915.24 109
19916.58 99
19917.91 95
19919.24 79
19920.57 101
19921.91 97
19923.24 107
19924.57 94
19925.91 82
19927.24 92
19928.57 103
19929.90 98
19931.24 99
19932.57 94
19933.90 94
19935.24 104
19936.57 95
19937.90 105
19939.23 88
19940.57 98
19941.90 89
19943.23 102
19944.57 104
19945.90 115
19947.23 94
19948.57 118
19949.90 107
19951.23 84
19952.57 110
19953.90 105
19955.24 93
19956.57 91
19957.90 113
19959.24 79
19960.57 104
19961.90 88
19963.24 104
19964.57 113
19965.91 96
19967.24 84
19968.58 95
19969.91 89
19971.24 88
19972.58 103
19973.91 94
19975.25 99
19976.58 107
19977.92 113
19979.25 109
19980.58 112
19981.92 109
19983.25 112
19984.59 98
19985.92 109
19987.26 89
19988.59 106
19989.93 97
19991.26 107
19992.60 101
19993.93 103
19995.27 96
19996.60 115
19997.94 123
19999.27 108
20000.61 108
20001.94 102
20003.28 126
20004.61 106
20005.95 96
20007.28 82
20008.62 87
20009.96 106
20011.29 92
20012.63 121
20013.96 96
20015.30 96
20016.63 88
20017.97 115
20019.30 103
20020.64 114
20021.98 96
20023.31 110
20024.65 96
20025.98 93
20027.32 100
20028.66 92
20029.99 92
20031.33 88
20032.67 89
20034.00 104
20035.34 110
20036.67 83
20038.01 109
20039.35 99
20040.68 103
20042.02 85
20043.36 107
20044.69 106
20046.03 115
20047.37 89
20048.70 103
20050.04 104
20051.38 112
20052.71 123
20054.05 115
20055.39 96
20056.73 99
20058.06 112
20059.40 105
20060.74 114
20062.07 97
20063.41 94
20064.75 90
20066.09 93
20067.42 88
20068.76 92
20070.10 100
20071.44 100
20072.77 85
20074.11 108
20075.45 91
20076.79 111
20078.13 106
20079.46 86
20080.80 93
20082.14 110
20083.48 112
20084.81 103
20086.15 108
20087.49 109
20088.83 110
20090.17 94
20091.51 116
20092.84 117
20094.18 111
20095.52 96
20096.86 104
20098.20 119
20099.54 110
20100.87 103
20102.21 96
20103.55 108
20104.89 119
20106.23 100
20107.57 113
20108.91 96
20110.25 107
20111.58 106
20112.92 104
20114.26 100
20115.60 94
20116.94 109
20118.28 109
20119.62 109
20120.96 94
20122.30 107
20123.64 123
20124.98 112
20126.31 102
20127.65 100
20128.99 101
