# Supplementary material for: MALDI-TOF MS typing enables the classification of brewing yeasts of the genus Saccharomyces to major beer styles
Source: PLoS One. 2017 Aug 9;12(8):e0181694. doi: 10.1371/journal.pone.0181694 (PMC5549903; doi:10.1371/journal.pone.0181694)
Supplement: S7 File — The directory includes 90 raw files and was zipped to “.zip”; the folder has three strains with 30 spectra per strain; S1 Text explains the raw files with an example and Table 1 represents the yeast strains used within the experiment. (ZIP) [file pone.0181694.s010.zip › 19-21/30278-69-Lag-Lag-Lag-YPG-18h-E-E_2016-10-03_5_0_H2_1.dat]

1998.43 3514
1998.85 3412
1999.27 3450
1999.69 3386
2000.11 3342
2000.54 3358
2000.96 3388
2001.38 3265
2001.80 3267
2002.23 3358
2002.65 3371
2003.07 3337
2003.49 3244
2003.92 3249
2004.34 3371
2004.76 3384
2005.18 3408
2005.61 3481
2006.03 3451
2006.45 3589
2006.87 3550
2007.30 3478
2007.72 3432
2008.14 3389
2008.57 3354
2008.99 3300
2009.41 3197
2009.84 3272
2010.26 3197
2010.68 3195
2011.11 3196
2011.53 3116
2011.95 3100
2012.38 3143
2012.80 3239
2013.22 3346
2013.65 3437
2014.07 3527
2014.49 3510
2014.92 3649
2015.34 3694
2015.77 3682
2016.19 3670
2016.61 3650
2017.04 3639
2017.46 3764
2017.89 3772
2018.31 3754
2018.73 3698
2019.16 3637
2019.58 3532
2020.01 3508
2020.43 3372
2020.85 3361
2021.28 3423
2021.70 3297
2022.13 3337
2022.55 3321
2022.98 3307
2023.40 3301
2023.83 3322
2024.25 3262
2024.68 3360
2025.10 3424
2025.53 3448
2025.95 3332
2026.38 3381
2026.80 3312
2027.23 3235
2027.65 3224
2028.08 3204
2028.50 3101
2028.93 3208
2029.35 3432
2029.78 3411
2030.20 3429
2030.63 3435
2031.05 3313
2031.48 3414
2031.90 3418
2032.33 3302
2032.75 3298
2033.18 3315
2033.61 3303
2034.03 3381
2034.46 3369
2034.88 3312
2035.31 3276
2035.74 3493
2036.16 3494
2036.59 3512
2037.01 3507
2037.44 3506
2037.87 3366
2038.29 3510
2038.72 3376
2039.14 3401
2039.57 3297
2040.00 3327
2040.42 3359
2040.85 3302
2041.28 3248
2041.70 3356
2042.13 3236
2042.56 3172
2042.98 3253
2043.41 3323
2043.84 3151
2044.26 3305
2044.69 3161
2045.12 3253
2045.54 3162
2045.97 3158
2046.40 3338
2046.82 3240
2047.25 3144
2047.68 3201
2048.11 3268
2048.53 3204
2048.96 3189
2049.39 3210
2049.82 3182
2050.24 3326
2050.67 3222
2051.10 3011
2051.53 3033
2051.95 3210
2052.38 3237
2052.81 3252
2053.24 3295
2053.66 3277
2054.09 3208
2054.52 3310
2054.95 3461
2055.38 3402
2055.80 3488
2056.23 3303
2056.66 3361
2057.09 3435
2057.52 3290
2057.94 3122
2058.37 3097
2058.80 3286
2059.23 3176
2059.66 3184
2060.09 3209
2060.51 3311
2060.94 3470
2061.37 3242
2061.80 3342
2062.23 3326
2062.66 3509
2063.09 3456
2063.52 3445
2063.94 3507
2064.37 3473
2064.80 3620
2065.23 3455
2065.66 3517
2066.09 3474
2066.52 3475
2066.95 3504
2067.38 3507
2067.81 3371
2068.24 3271
2068.66 3196
2069.09 3222
2069.52 3175
2069.95 3204
2070.38 3257
2070.81 3220
2071.24 3417
2071.67 3395
2072.10 3401
2072.53 3418
2072.96 3356
2073.39 3363
2073.82 3383
2074.25 3490
2074.68 3510
2075.11 3549
2075.54 3436
2075.97 3485
2076.40 3500
2076.83 3425
2077.26 3553
2077.69 3558
2078.12 3511
2078.55 3668
2078.98 3378
2079.41 3506
2079.84 3504
2080.27 3466
2080.70 3545
2081.14 3557
2081.57 3449
2082.00 3501
2082.43 3335
2082.86 3291
2083.29 3425
2083.72 3370
2084.15 3220
2084.58 3262
2085.01 3217
2085.44 3119
2085.88 3151
2086.31 3143
2086.74 3228
2087.17 3225
2087.60 3188
2088.03 3194
2088.46 3232
2088.89 3183
2089.33 3270
2089.76 3309
2090.19 3347
2090.62 3377
2091.05 3377
2091.48 3221
2091.92 3193
2092.35 3261
2092.78 3205
2093.21 3330
2093.64 3252
2094.07 3037
2094.51 3188
2094.94 3242
2095.37 3107
2095.80 3048
2096.24 3084
2096.67 3068
2097.10 3109
2097.53 3063
2097.96 2986
2098.40 2927
2098.83 2923
2099.26 3029
2099.69 2997
2100.13 3067
2100.56 3068
2100.99 3088
2101.43 3184
2101.86 3182
2102.29 3078
2102.72 3060
2103.16 3050
2103.59 3117
2104.02 3103
2104.46 3142
2104.89 3165
2105.32 3093
2105.76 3201
2106.19 3297
2106.62 3334
2107.05 3279
2107.49 3117
2107.92 3178
2108.36 3191
2108.79 3191
2109.22 3182
2109.66 3190
2110.09 3134
2110.52 3078
2110.96 3076
2111.39 3073
2111.82 2977
2112.26 3024
2112.69 2952
2113.13 3082
2113.56 3098
2113.99 2939
2114.43 3033
2114.86 2998
2115.30 3058
2115.73 3041
2116.16 3079
2116.60 3134
2117.03 2969
2117.47 3084
2117.90 3043
2118.34 3085
2118.77 3171
2119.21 3241
2119.64 3115
2120.07 3110
2120.51 3262
2120.94 3319
2121.38 3291
2121.81 3254
2122.25 3198
2122.68 3210
2123.12 3317
2123.55 3223
2123.99 3211
2124.42 3298
2124.86 3224
2125.29 3239
2125.73 3264
2126.16 3164
2126.60 3197
2127.04 3293
2127.47 3235
2127.91 3409
2128.34 3341
2128.78 3338
2129.21 3418
2129.65 3382
2130.08 3346
2130.52 3412
2130.96 3293
2131.39 3230
2131.83 3254
2132.26 3367
2132.70 3367
2133.14 3320
2133.57 3403
2134.01 3202
2134.44 3202
2134.88 3168
2135.32 3436
2135.75 3339
2136.19 3251
2136.62 3173
2137.06 3232
2137.50 3213
2137.93 3054
2138.37 3047
2138.81 3203
2139.24 3226
2139.68 3310
2140.12 3140
2140.55 3183
2140.99 3153
2141.43 3106
2141.86 3150
2142.30 3159
2142.74 3214
2143.18 3121
2143.61 3145
2144.05 3199
2144.49 3106
2144.92 3195
2145.36 3243
2145.80 3339
2146.24 3434
2146.67 3459
2147.11 3645
2147.55 3729
2147.99 3814
2148.42 3823
2148.86 3842
2149.30 3895
2149.74 3678
2150.17 3534
2150.61 3563
2151.05 3466
2151.49 3532
2151.92 3369
2152.36 3305
2152.80 3345
2153.24 3366
2153.68 3320
2154.11 3471
2154.55 3365
2154.99 3260
2155.43 3341
2155.87 3370
2156.31 3450
2156.74 3524
2157.18 3351
2157.62 3421
2158.06 3389
2158.50 3311
2158.94 3486
2159.38 3361
2159.81 3346
2160.25 3277
2160.69 3346
2161.13 3359
2161.57 3392
2162.01 3321
2162.45 3334
2162.89 3393
2163.33 3371
2163.76 3476
2164.20 3496
2164.64 3489
2165.08 3320
2165.52 3272
2165.96 3531
2166.40 3575
2166.84 3478
2167.28 3354
2167.72 3340
2168.16 3452
2168.60 3331
2169.04 3358
2169.48 3253
2169.92 3291
2170.36 3416
2170.80 3486
2171.24 3438
2171.68 3311
2172.12 3405
2172.56 3350
2173.00 3416
2173.44 3475
2173.88 3396
2174.32 3562
2174.76 3755
2175.20 3772
2175.64 3592
2176.08 3653
2176.52 3687
2176.96 3634
2177.40 3496
2177.84 3451
2178.28 3454
2178.72 3512
2179.16 3335
2179.60 3415
2180.04 3317
2180.48 3268
2180.92 3306
2181.37 3262
2181.81 3218
2182.25 3231
2182.69 3311
2183.13 3325
2183.57 3271
2184.01 3167
2184.45 3314
2184.89 3380
2185.34 3308
2185.78 3345
2186.22 3331
2186.66 3336
2187.10 3416
2187.54 3540
2187.98 3462
2188.43 3390
2188.87 3356
2189.31 3471
2189.75 3521
2190.19 3387
2190.63 3464
2191.08 3448
2191.52 3510
2191.96 3549
2192.40 3594
2192.84 3664
2193.29 3635
2193.73 3625
2194.17 3892
2194.61 3886
2195.05 3782
2195.50 3841
2195.94 3816
2196.38 3697
2196.82 3710
2197.27 3678
2197.71 3460
2198.15 3494
2198.59 3471
2199.04 3536
2199.48 3505
2199.92 3433
2200.37 3410
2200.81 3395
2201.25 3341
2201.69 3486
2202.14 3477
2202.58 3591
2203.02 3615
2203.47 3508
2203.91 3496
2204.35 3556
2204.80 3535
2205.24 3523
2205.68 3580
2206.13 3575
2206.57 3496
2207.01 3597
2207.46 3650
2207.90 3676
2208.34 3617
2208.79 3717
2209.23 3733
2209.67 3670
2210.12 3689
2210.56 3713
2211.01 3835
2211.45 3753
2211.89 3758
2212.34 3640
2212.78 3455
2213.23 3630
2213.67 3500
2214.11 3438
2214.56 3482
2215.00 3434
2215.45 3376
2215.89 3434
2216.34 3344
2216.78 3374
2217.22 3371
2217.67 3468
2218.11 3367
2218.56 3549
2219.00 3500
2219.45 3503
2219.89 3621
2220.34 3657
2220.78 3668
2221.23 3710
2221.67 3785
2222.12 3888
2222.56 3760
2223.01 3758
2223.45 3856
2223.90 4025
2224.34 3856
2224.79 4019
2225.23 4038
2225.68 4075
2226.12 3850
2226.57 3910
2227.01 3819
2227.46 3884
2227.91 3925
2228.35 3990
2228.80 3987
2229.24 4138
2229.69 4183
2230.13 4097
2230.58 4227
2231.03 4262
2231.47 4253
2231.92 4160
2232.36 4228
2232.81 4152
2233.26 4056
2233.70 4022
2234.15 4003
2234.59 3920
2235.04 3938
2235.49 4090
2235.93 3981
2236.38 3838
2236.83 3770
2237.27 3699
2237.72 3676
2238.17 3611
2238.61 3583
2239.06 3623
2239.51 3502
2239.95 3396
2240.40 3448
2240.85 3354
2241.29 3235
2241.74 3262
2242.19 3241
2242.63 3190
2243.08 3259
2243.53 3137
2243.98 3259
2244.42 3188
2244.87 3079
2245.32 3148
2245.76 3173
2246.21 3281
2246.66 3295
2247.11 3317
2247.55 3447
2248.00 3598
2248.45 3428
2248.90 3547
2249.35 3562
2249.79 3625
2250.24 3510
2250.69 3568
2251.14 3636
2251.58 3628
2252.03 3645
2252.48 3614
2252.93 3585
2253.38 3511
2253.82 3379
2254.27 3283
2254.72 3297
2255.17 3342
2255.62 3355
2256.07 3330
2256.51 3248
2256.96 3263
2257.41 3284
2257.86 3352
2258.31 3416
2258.76 3290
2259.21 3251
2259.65 3324
2260.10 3359
2260.55 3572
2261.00 3493
2261.45 3554
2261.90 3620
2262.35 3675
2262.80 3640
2263.25 3598
2263.69 3594
2264.14 3626
2264.59 3657
2265.04 3805
2265.49 3849
2265.94 3891
2266.39 3876
2266.84 4059
2267.29 4017
2267.74 4266
2268.19 4327
2268.64 4414
2269.09 4345
2269.54 4361
2269.99 4431
2270.44 4408
2270.89 4152
2271.34 4120
2271.79 3993
2272.24 3934
2272.69 3981
2273.14 4004
2273.59 4038
2274.04 4040
2274.49 4056
2274.94 3859
2275.39 3794
2275.84 3817
2276.29 3773
2276.74 3740
2277.19 3615
2277.64 3530
2278.09 3517
2278.54 3620
2278.99 3508
2279.44 3497
2279.89 3468
2280.34 3449
2280.79 3294
2281.25 3293
2281.70 3321
2282.15 3395
2282.60 3332
2283.05 3376
2283.50 3354
2283.95 3334
2284.40 3380
2284.85 3397
2285.31 3282
2285.76 3403
2286.21 3473
2286.66 3711
2287.11 3873
2287.56 4026
2288.01 4190
2288.47 4261
2288.92 4407
2289.37 4506
2289.82 4496
2290.27 4527
2290.72 4552
2291.18 4414
2291.63 4481
2292.08 4488
2292.53 4424
2292.98 4200
2293.44 4171
2293.89 4053
2294.34 3942
2294.79 4034
2295.24 3968
2295.70 3863
2296.15 3790
2296.60 3639
2297.05 3546
2297.51 3463
2297.96 3626
2298.41 3475
2298.86 3446
2299.32 3464
2299.77 3437
2300.22 3351
2300.67 3298
2301.13 3291
2301.58 3245
2302.03 3310
2302.49 3235
2302.94 3287
2303.39 3182
2303.85 3411
2304.30 3290
2304.75 3276
2305.20 3385
2305.66 3537
2306.11 3599
2306.56 3738
2307.02 3791
2307.47 3865
2307.93 4068
2308.38 3999
2308.83 3832
2309.29 4017
2309.74 3997
2310.19 3907
2310.65 3726
2311.10 3698
2311.55 3626
2312.01 3559
2312.46 3517
2312.92 3535
2313.37 3542
2313.82 3579
2314.28 3663
2314.73 3623
2315.19 3648
2315.64 3792
2316.10 3785
2316.55 3860
2317.00 3878
2317.46 3916
2317.91 3887
2318.37 3881
2318.82 3763
2319.28 3859
2319.73 3783
2320.19 3865
2320.64 3828
2321.10 3905
2321.55 3731
2322.01 3773
2322.46 3832
2322.92 3893
2323.37 3924
2323.83 3995
2324.28 3920
2324.74 3941
2325.19 3914
2325.65 3832
2326.10 3889
2326.56 3726
2327.01 3589
2327.47 3625
2327.92 3464
2328.38 3584
2328.83 3629
2329.29 3533
2329.74 3416
2330.20 3381
2330.66 3471
2331.11 3501
2331.57 3416
2332.02 3264
2332.48 3328
2332.94 3494
2333.39 3399
2333.85 3324
2334.30 3225
2334.76 3326
2335.22 3450
2335.67 3533
2336.13 3534
2336.58 3506
2337.04 3418
2337.50 3591
2337.95 3759
2338.41 3683
2338.87 3688
2339.32 3781
2339.78 3713
2340.24 3690
2340.69 3707
2341.15 3701
2341.61 3573
2342.06 3722
2342.52 3845
2342.98 3812
2343.43 3870
2343.89 3987
2344.35 4019
2344.81 3859
2345.26 3936
2345.72 3903
2346.18 4127
2346.63 4086
2347.09 3835
2347.55 4007
2348.01 3902
2348.46 3917
2348.92 3820
2349.38 3938
2349.84 3945
2350.29 3706
2350.75 3630
2351.21 3600
2351.67 3503
2352.13 3544
2352.58 3414
2353.04 3394
2353.50 3283
2353.96 3336
2354.41 3366
2354.87 3465
2355.33 3455
2355.79 3464
2356.25 3494
2356.71 3512
2357.16 3672
2357.62 3829
2358.08 3919
2358.54 4125
2359.00 4155
2359.46 4333
2359.91 4333
2360.37 4378
2360.83 4226
2361.29 4135
2361.75 4129
2362.21 4054
2362.67 4163
2363.13 4113
2363.58 4077
2364.04 4154
2364.50 4038
2364.96 4075
2365.42 4140
2365.88 4125
2366.34 3991
2366.80 3939
2367.26 3917
2367.72 3945
2368.18 3804
2368.64 3640
2369.10 3568
2369.55 3500
2370.01 3523
2370.47 3342
2370.93 3408
2371.39 3564
2371.85 3444
2372.31 3350
2372.77 3402
2373.23 3435
2373.69 3460
2374.15 3503
2374.61 3578
2375.07 3455
2375.53 3338
2375.99 3383
2376.45 3423
2376.91 3411
2377.37 3535
2377.83 3504
2378.29 3567
2378.75 3563
2379.21 3538
2379.68 3432
2380.14 3508
2380.60 3637
2381.06 3490
2381.52 3422
2381.98 3435
2382.44 3502
2382.90 3578
2383.36 3436
2383.82 3572
2384.28 3627
2384.74 3560
2385.20 3467
2385.67 3554
2386.13 3543
2386.59 3670
2387.05 3614
2387.51 3609
2387.97 3621
2388.43 3662
2388.89 3535
2389.36 3525
2389.82 3541
2390.28 3577
2390.74 3612
2391.20 3583
2391.66 3417
2392.13 3479
2392.59 3500
2393.05 3445
2393.51 3498
2393.97 3419
2394.43 3419
2394.90 3398
2395.36 3447
2395.82 3751
2396.28 3649
2396.74 3696
2397.21 3711
2397.67 3561
2398.13 3677
2398.59 3729
2399.06 3601
2399.52 3341
2399.98 3355
2400.44 3311
2400.91 3338
2401.37 3347
2401.83 3240
2402.29 3274
2402.76 3341
2403.22 3340
2403.68 3278
2404.14 3213
2404.61 3352
2405.07 3317
2405.53 3271
2406.00 3291
2406.46 3310
2406.92 3252
2407.39 3273
2407.85 3382
2408.31 3239
2408.78 3171
2409.24 3247
2409.70 3285
2410.17 3285
2410.63 3196
2411.09 3201
2411.56 3189
2412.02 3199
2412.48 3330
2412.95 3323
2413.41 3232
2413.87 3367
2414.34 3393
2414.80 3549
2415.27 3670
2415.73 3821
2416.19 3760
2416.66 3759
2417.12 3843
2417.59 3867
2418.05 3795
2418.51 3844
2418.98 3800
2419.44 3710
2419.91 3661
2420.37 3740
2420.84 3839
2421.30 3855
2421.77 3796
2422.23 3772
2422.69 3904
2423.16 3920
2423.62 3867
2424.09 3786
2424.55 3642
2425.02 3570
2425.48 3464
2425.95 3419
2426.41 3449
2426.88 3409
2427.34 3376
2427.81 3221
2428.27 3245
2428.74 3202
2429.20 3223
2429.67 3332
2430.13 3234
2430.60 3154
2431.07 3276
2431.53 3305
2432.00 3341
2432.46 3360
2432.93 3487
2433.39 3444
2433.86 3586
2434.32 3739
2434.79 3584
2435.26 3570
2435.72 3700
2436.19 3757
2436.65 3757
2437.12 3827
2437.59 4068
2438.05 4085
2438.52 4002
2438.98 3977
2439.45 4083
2439.92 4077
2440.38 3936
2440.85 3863
2441.32 3832
2441.78 3726
2442.25 3649
2442.72 3551
2443.18 3601
2443.65 3536
2444.12 3332
2444.58 3396
2445.05 3322
2445.52 3341
2445.98 3240
2446.45 3145
2446.92 3218
2447.38 3211
2447.85 3295
2448.32 3289
2448.78 3327
2449.25 3239
2449.72 3295
2450.19 3152
2450.65 3109
2451.12 3159
2451.59 3059
2452.06 3009
2452.52 3044
2452.99 3209
2453.46 3202
2453.93 3101
2454.39 3135
2454.86 3247
2455.33 3298
2455.80 3300
2456.26 3362
2456.73 3299
2457.20 3227
2457.67 3104
2458.14 3224
2458.60 3262
2459.07 3415
2459.54 3294
2460.01 3215
2460.48 3242
2460.95 3270
2461.41 3332
2461.88 3277
2462.35 3410
2462.82 3340
2463.29 3412
2463.76 3362
2464.22 3443
2464.69 3292
2465.16 3324
2465.63 3321
2466.10 3330
2466.57 3378
2467.04 3242
2467.51 3359
2467.97 3442
2468.44 3430
2468.91 3420
2469.38 3482
2469.85 3441
2470.32 3391
2470.79 3275
2471.26 3215
2471.73 3170
2472.20 3213
2472.67 3237
2473.14 3278
2473.61 3267
2474.07 3306
2474.54 3255
2475.01 3212
2475.48 3345
2475.95 3421
2476.42 3391
2476.89 3419
2477.36 3406
2477.83 3379
2478.30 3430
2478.77 3432
2479.24 3480
2479.71 3442
2480.18 3284
2480.65 3134
2481.12 3196
2481.59 3276
2482.06 3319
2482.53 3175
2483.00 3282
2483.47 3415
2483.95 3521
2484.42 3540
2484.89 3455
2485.36 3535
2485.83 3522
2486.30 3639
2486.77 3531
2487.24 3510
2487.71 3384
2488.18 3384
2488.65 3471
2489.12 3349
2489.59 3302
2490.07 3320
2490.54 3390
2491.01 3411
2491.48 3490
2491.95 3621
2492.42 3700
2492.89 3661
2493.36 3637
2493.84 3444
2494.31 3436
2494.78 3392
2495.25 3562
2495.72 3523
2496.19 3497
2496.66 3369
2497.14 3345
2497.61 3229
2498.08 3131
2498.55 3159
2499.02 3059
2499.50 3172
2499.97 3284
2500.44 3063
2500.91 3109
2501.38 3116
2501.86 3215
2502.33 3095
2502.80 3258
2503.27 3193
2503.74 3233
2504.22 3213
2504.69 3392
2505.16 3319
2505.63 3289
2506.11 3322
2506.58 3352
2507.05 3580
2507.52 3680
2508.00 3705
2508.47 3698
2508.94 4023
2509.42 4186
2509.89 4218
2510.36 4246
2510.83 4350
2511.31 4371
2511.78 4380
2512.25 4144
2512.73 4070
2513.20 3894
2513.67 3800
2514.15 3640
2514.62 3529
2515.09 3625
2515.57 3546
2516.04 3469
2516.51 3559
2516.99 3523
2517.46 3495
2517.94 3518
2518.41 3412
2518.88 3422
2519.36 3471
2519.83 3498
2520.30 3268
2520.78 3240
2521.25 3206
2521.73 3174
2522.20 3154
2522.67 3291
2523.15 3296
2523.62 3275
2524.10 3457
2524.57 3291
2525.05 3348
2525.52 3429
2525.99 3456
2526.47 3415
2526.94 3486
2527.42 3402
2527.89 3380
2528.37 3503
2528.84 3464
2529.32 3412
2529.79 3402
2530.27 3469
2530.74 3502
2531.22 3267
2531.69 3213
2532.17 3374
2532.64 3299
2533.12 3405
2533.59 3374
2534.07 3365
2534.54 3400
2535.02 3426
2535.49 3359
2535.97 3371
2536.44 3395
2536.92 3500
2537.39 3594
2537.87 3550
2538.34 3509
2538.82 3547
2539.30 3463
2539.77 3459
2540.25 3317
2540.72 3403
2541.20 3305
2541.68 3230
2542.15 3295
2542.63 3456
2543.10 3430
2543.58 3556
2544.06 3515
2544.53 3646
2545.01 3780
2545.48 3928
2545.96 4048
2546.44 4022
2546.91 3982
2547.39 4003
2547.87 3975
2548.34 4143
2548.82 4161
2549.30 4081
2549.77 3974
2550.25 3978
2550.73 4069
2551.20 4043
2551.68 3999
2552.16 3834
2552.63 3865
2553.11 3899
2553.59 3925
2554.06 3803
2554.54 3747
2555.02 3859
2555.50 3840
2555.97 3715
2556.45 3717
2556.93 3567
2557.40 3553
2557.88 3419
2558.36 3348
2558.84 3294
2559.31 3362
2559.79 3222
2560.27 3146
2560.75 3094
2561.23 3216
2561.70 3199
2562.18 3231
2562.66 3195
2563.14 3194
2563.61 3140
2564.09 3168
2564.57 3191
2565.05 3109
2565.53 3134
2566.00 3058
2566.48 3174
2566.96 3170
2567.44 3162
2567.92 3221
2568.40 3213
2568.87 3247
2569.35 3227
2569.83 3292
2570.31 3295
2570.79 3236
2571.27 3282
2571.75 3286
2572.22 3272
2572.70 3251
2573.18 3442
2573.66 3387
2574.14 3287
2574.62 3378
2575.10 3333
2575.58 3266
2576.06 3362
2576.54 3398
2577.01 3359
2577.49 3473
2577.97 3409
2578.45 3306
2578.93 3290
2579.41 3225
2579.89 3191
2580.37 3199
2580.85 3228
2581.33 3221
2581.81 3177
2582.29 3202
2582.77 3169
2583.25 3259
2583.73 3184
2584.21 3227
2584.69 3180
2585.17 3272
2585.65 3177
2586.13 3236
2586.61 3309
2587.09 3189
2587.57 3162
2588.05 3278
2588.53 3264
2589.01 3309
2589.49 3316
2589.97 3444
2590.45 3273
2590.93 3314
2591.41 3281
2591.89 3261
2592.37 3276
2592.85 3276
2593.33 3294
2593.81 3277
2594.30 3234
2594.78 3222
2595.26 3219
2595.74 3261
2596.22 3250
2596.70 3257
2597.18 3268
2597.66 3209
2598.14 3280
2598.62 3235
2599.11 3273
2599.59 3264
2600.07 3348
2600.55 3353
2601.03 3353
2601.51 3383
2601.99 3387
2602.48 3301
2602.96 3309
2603.44 3262
2603.92 3345
2604.40 3295
2604.88 3334
2605.37 3420
2605.85 3439
2606.33 3411
2606.81 3372
2607.29 3444
2607.78 3453
2608.26 3447
2608.74 3625
2609.22 3574
2609.70 3503
2610.19 3570
2610.67 3533
2611.15 3464
2611.63 3414
2612.12 3323
2612.60 3345
2613.08 3409
2613.56 3393
2614.05 3301
2614.53 3189
2615.01 3097
2615.49 3163
2615.98 3215
2616.46 3179
2616.94 3134
2617.43 3170
2617.91 3106
2618.39 3092
2618.87 3238
2619.36 3263
2619.84 3184
2620.32 3149
2620.81 3171
2621.29 3280
2621.77 3260
2622.26 3328
2622.74 3181
2623.22 3216
2623.71 3288
2624.19 3291
2624.67 3161
2625.16 3362
2625.64 3426
2626.13 3189
2626.61 3370
2627.09 3379
2627.58 3365
2628.06 3332
2628.55 3348
2629.03 3318
2629.51 3284
2630.00 3251
2630.48 3246
2630.97 3173
2631.45 3272
2631.93 3243
2632.42 3285
2632.90 3188
2633.39 3275
2633.87 3217
2634.36 3215
2634.84 3135
2635.33 3128
2635.81 3154
2636.29 3182
2636.78 3192
2637.26 3127
2637.75 3123
2638.23 3120
2638.72 3210
2639.20 3158
2639.69 3173
2640.17 3215
2640.66 3278
2641.14 3367
2641.63 3341
2642.11 3373
2642.60 3281
2643.08 3305
2643.57 3289
2644.05 3275
2644.54 3193
2645.03 3161
2645.51 3175
2646.00 3257
2646.48 3237
2646.97 3266
2647.45 3285
2647.94 3280
2648.43 3311
2648.91 3116
2649.40 3188
2649.88 3241
2650.37 3242
2650.85 3282
2651.34 3352
2651.83 3205
2652.31 3278
2652.80 3326
2653.29 3267
2653.77 3394
2654.26 3359
2654.74 3306
2655.23 3430
2655.72 3467
2656.20 3428
2656.69 3419
2657.18 3357
2657.66 3278
2658.15 3291
2658.64 3311
2659.12 3309
2659.61 3364
2660.10 3350
2660.58 3347
2661.07 3353
2661.56 3178
2662.05 3199
2662.53 3419
2663.02 3398
2663.51 3275
2663.99 3195
2664.48 3258
2664.97 3201
2665.46 3295
2665.94 3421
2666.43 3392
2666.92 3411
2667.41 3360
2667.89 3239
2668.38 3401
2668.87 3323
2669.36 3400
2669.84 3248
2670.33 3465
2670.82 3471
2671.31 3506
2671.80 3505
2672.28 3602
2672.77 3669
2673.26 3667
2673.75 3719
2674.24 3793
2674.72 3712
2675.21 3724
2675.70 3665
2676.19 3688
2676.68 3669
2677.17 3522
2677.65 3513
2678.14 3521
2678.63 3471
2679.12 3560
2679.61 3643
2680.10 3691
2680.59 3669
2681.07 3576
2681.56 3637
2682.05 3531
2682.54 3502
2683.03 3571
2683.52 3567
2684.01 3435
2684.50 3487
2684.99 3445
2685.47 3422
2685.96 3465
2686.45 3256
2686.94 3325
2687.43 3407
2687.92 3401
2688.41 3415
2688.90 3374
2689.39 3366
2689.88 3381
2690.37 3398
2690.86 3376
2691.35 3408
2691.84 3362
2692.33 3397
2692.82 3537
2693.31 3583
2693.80 3697
2694.29 3693
2694.78 3558
2695.27 3589
2695.76 3557
2696.25 3537
2696.74 3497
2697.23 3428
2697.72 3551
2698.21 3411
2698.70 3472
2699.19 3552
2699.68 3550
2700.17 3579
2700.66 3584
2701.15 3637
2701.64 3454
2702.13 3428
2702.62 3464
2703.11 3382
2703.61 3459
2704.10 3410
2704.59 3366
2705.08 3257
2705.57 3200
2706.06 3136
2706.55 3234
2707.04 3233
2707.53 3067
2708.02 3132
2708.52 3069
2709.01 3077
2709.50 3221
2709.99 3115
2710.48 3240
2710.97 3154
2711.46 3119
2711.96 3094
2712.45 3153
2712.94 3178
2713.43 3136
2713.92 2953
2714.41 3009
2714.91 3144
2715.40 2981
2715.89 2986
2716.38 2967
2716.87 3072
2717.37 3232
2717.86 3212
2718.35 3140
2718.84 3177
2719.33 3280
2719.83 3402
2720.32 3329
2720.81 3250
2721.30 3386
2721.80 3433
2722.29 3277
2722.78 3215
2723.27 3239
2723.77 3094
2724.26 3091
2724.75 3217
2725.24 3230
2725.74 3254
2726.23 3243
2726.72 3240
2727.22 3134
2727.71 3292
2728.20 3334
2728.70 3451
2729.19 3429
2729.68 3417
2730.18 3391
2730.67 3380
2731.16 3406
2731.65 3503
2732.15 3631
2732.64 3722
2733.14 3729
2733.63 3718
2734.12 3677
2734.62 3480
2735.11 3588
2735.60 3500
2736.10 3643
2736.59 3708
2737.08 3523
2737.58 3433
2738.07 3458
2738.57 3393
2739.06 3324
2739.55 3357
2740.05 3286
2740.54 3182
2741.04 3099
2741.53 3185
2742.03 3206
2742.52 3009
2743.01 3096
2743.51 3090
2744.00 3108
2744.50 3188
2744.99 3193
2745.49 3206
2745.98 3247
2746.48 3164
2746.97 3168
2747.47 3152
2747.96 3179
2748.46 3153
2748.95 3114
2749.45 3089
2749.94 3112
2750.44 2950
2750.93 2970
2751.43 3041
2751.92 3124
2752.42 3158
2752.91 3119
2753.41 3362
2753.90 3380
2754.40 3274
2754.89 3290
2755.39 3193
2755.88 3251
2756.38 3242
2756.87 3226
2757.37 3249
2757.87 3304
2758.36 3190
2758.86 3292
2759.35 3288
2759.85 3266
2760.35 3157
2760.84 3206
2761.34 3195
2761.83 3240
2762.33 3380
2762.83 3044
2763.32 3042
2763.82 3126
2764.31 3083
2764.81 3081
2765.31 3051
2765.80 3029
2766.30 2990
2766.80 3017
2767.29 2991
2767.79 2992
2768.29 3074
2768.78 3095
2769.28 3105
2769.78 3146
2770.27 3218
2770.77 3109
2771.27 3192
2771.76 3276
2772.26 3171
2772.76 3155
2773.26 3126
2773.75 3270
2774.25 3429
2774.75 3353
2775.24 3393
2775.74 3415
2776.24 3452
2776.74 3372
2777.23 3295
2777.73 3310
2778.23 3312
2778.73 3288
2779.22 3411
2779.72 3350
2780.22 3276
2780.72 3322
2781.21 3319
2781.71 3260
2782.21 3237
2782.71 3353
2783.21 3350
2783.70 3307
2784.20 3450
2784.70 3417
2785.20 3468
2785.70 3490
2786.20 3479
2786.69 3529
2787.19 3529
2787.69 3403
2788.19 3406
2788.69 3361
2789.19 3339
2789.68 3319
2790.18 3398
2790.68 3222
2791.18 3262
2791.68 3213
2792.18 3199
2792.68 3347
2793.18 3446
2793.67 3622
2794.17 3627
2794.67 3704
2795.17 3908
2795.67 3960
2796.17 3971
2796.67 3870
2797.17 3847
2797.67 3798
2798.17 3880
2798.67 3874
2799.17 3723
2799.66 3606
2800.16 3538
2800.66 3503
2801.16 3356
2801.66 3318
2802.16 3319
2802.66 3293
2803.16 3337
2803.66 3455
2804.16 3393
2804.66 3420
2805.16 3555
2805.66 3648
2806.16 3714
2806.66 3848
2807.16 4021
2807.66 4069
2808.16 4128
2808.66 4308
2809.16 4366
2809.66 4348
2810.16 4352
2810.66 4381
2811.16 4526
2811.66 4373
2812.17 4263
2812.67 4200
2813.17 4177
2813.67 3991
2814.17 3945
2814.67 3823
2815.17 3684
2815.67 3701
2816.17 3673
2816.67 3551
2817.17 3418
2817.67 3467
2818.18 3492
2818.68 3418
2819.18 3354
2819.68 3297
2820.18 3254
2820.68 3232
2821.18 3255
2821.68 3161
2822.19 3210
2822.69 3277
2823.19 3161
2823.69 3218
2824.19 3198
2824.69 3130
2825.20 3187
2825.70 3145
2826.20 3148
2826.70 3187
2827.20 3059
2827.70 3062
2828.21 3005
2828.71 3015
2829.21 3083
2829.71 3134
2830.22 3198
2830.72 3276
2831.22 3351
2831.72 3279
2832.22 3296
2832.73 3345
2833.23 3352
2833.73 3363
2834.23 3324
2834.74 3352
2835.24 3360
2835.74 3491
2836.24 3372
2836.75 3320
2837.25 3340
2837.75 3309
2838.26 3342
2838.76 3298
2839.26 3249
2839.76 3253
2840.27 3276
2840.77 3173
2841.27 3163
2841.78 3200
2842.28 3212
2842.78 3182
2843.29 3181
2843.79 3220
2844.29 3312
2844.80 3346
2845.30 3346
2845.80 3414
2846.31 3418
2846.81 3454
2847.32 3454
2847.82 3474
2848.32 3425
2848.83 3430
2849.33 3455
2849.83 3480
2850.34 3371
2850.84 3366
2851.35 3285
2851.85 3181
2852.35 3221
2852.86 3109
2853.36 3169
2853.87 3243
2854.37 3150
2854.88 3207
2855.38 3316
2855.88 3502
2856.39 3415
2856.89 3490
2857.40 3636
2857.90 3666
2858.41 3655
2858.91 3613
2859.42 3523
2859.92 3668
2860.43 3451
2860.93 3563
2861.44 3423
2861.94 3356
2862.45 3413
2862.95 3318
2863.46 3272
2863.96 3230
2864.47 3232
2864.97 3293
2865.48 3227
2865.98 3200
2866.49 3327
2866.99 3270
2867.50 3239
2868.00 3198
2868.51 3406
2869.02 3446
2869.52 3341
2870.03 3435
2870.53 3568
2871.04 3564
2871.54 3527
2872.05 3533
2872.56 3439
2873.06 3433
2873.57 3418
2874.07 3376
2874.58 3418
2875.09 3302
2875.59 3175
2876.10 3159
2876.61 3340
2877.11 3364
2877.62 3098
2878.12 3215
2878.63 3367
2879.14 3383
2879.64 3425
2880.15 3419
2880.66 3439
2881.16 3472
2881.67 3502
2882.18 3644
2882.68 3734
2883.19 3737
2883.70 3786
2884.20 3893
2884.71 3921
2885.22 3958
2885.73 3962
2886.23 3900
2886.74 4074
2887.25 4078
2887.75 4050
2888.26 3968
2888.77 3982
2889.28 3859
2889.78 3692
2890.29 3789
2890.80 3635
2891.31 3586
2891.81 3549
2892.32 3631
2892.83 3490
2893.34 3459
2893.84 3525
2894.35 3640
2894.86 3722
2895.37 3650
2895.88 3639
2896.38 3519
2896.89 3531
2897.40 3621
2897.91 3583
2898.42 3417
2898.92 3432
2899.43 3541
2899.94 3541
2900.45 3556
2900.96 3569
2901.47 3715
2901.98 3573
2902.48 3610
2902.99 3737
2903.50 3626
2904.01 3620
2904.52 3797
2905.03 3715
2905.54 3636
2906.04 3484
2906.55 3383
2907.06 3449
2907.57 3411
2908.08 3304
2908.59 3313
2909.10 3329
2909.61 3331
2910.12 3272
2910.63 3260
2911.14 3367
2911.64 3307
2912.15 3337
2912.66 3379
2913.17 3336
2913.68 3513
2914.19 3473
2914.70 3311
2915.21 3442
2915.72 3422
2916.23 3458
2916.74 3544
2917.25 3562
2917.76 3560
2918.27 3763
2918.78 3897
2919.29 3716
2919.80 3942
2920.31 4069
2920.82 4146
2921.33 4153
2921.84 4288
2922.35 4391
2922.86 4166
2923.37 4372
2923.88 4227
2924.39 4292
2924.90 4234
2925.41 4086
2925.92 4005
2926.44 3901
2926.95 3790
2927.46 3607
2927.97 3492
2928.48 3454
2928.99 3416
2929.50 3353
2930.01 3422
2930.52 3323
2931.03 3346
2931.54 3310
2932.05 3404
2932.57 3432
2933.08 3393
2933.59 3524
2934.10 3557
2934.61 3498
2935.12 3530
2935.63 3590
2936.15 3523
2936.66 3731
2937.17 3922
2937.68 4265
2938.19 4508
2938.70 4789
2939.22 4989
2939.73 5175
2940.24 5314
2940.75 5292
2941.26 5321
2941.77 5115
2942.29 5102
2942.80 4919
2943.31 4798
2943.82 4986
2944.34 4820
2944.85 4611
2945.36 4632
2945.87 4498
2946.38 4249
2946.90 4028
2947.41 4119
2947.92 4033
2948.43 3753
2948.95 3701
2949.46 3575
2949.97 3576
2950.48 3542
2951.00 3485
2951.51 3471
2952.02 3461
2952.54 3400
2953.05 3449
2953.56 3429
2954.08 3306
2954.59 3306
2955.10 3284
2955.61 3259
2956.13 3270
2956.64 3245
2957.15 3273
2957.67 3267
2958.18 3333
2958.69 3360
2959.21 3436
2959.72 3512
2960.23 3527
2960.75 3466
2961.26 3559
2961.78 3542
2962.29 3473
2962.80 3648
2963.32 3453
2963.83 3521
2964.35 3567
2964.86 3674
2965.37 3596
2965.89 3507
2966.40 3465
2966.92 3589
2967.43 3563
2967.94 3461
2968.46 3553
2968.97 3385
2969.49 3375
2970.00 3454
2970.52 3510
2971.03 3559
2971.54 3500
2972.06 3634
2972.57 3525
2973.09 3547
2973.60 3495
2974.12 3583
2974.63 3405
2975.15 3394
2975.66 3516
2976.18 3531
2976.69 3670
2977.21 3761
2977.72 3778
2978.24 3761
2978.75 3675
2979.27 3738
2979.78 3880
2980.30 3718
2980.81 3633
2981.33 3713
2981.84 3824
2982.36 3862
2982.88 3937
2983.39 3955
2983.91 3952
2984.42 3849
2984.94 4004
2985.45 4006
2985.97 4002
2986.49 4012
2987.00 4114
2987.52 3950
2988.03 3940
2988.55 3866
2989.07 3890
2989.58 3917
2990.10 3977
2990.61 3922
2991.13 3943
2991.65 3955
2992.16 3955
2992.68 3965
2993.20 4138
2993.71 4263
2994.23 4551
2994.75 4680
2995.26 4811
2995.78 4800
2996.30 4929
2996.81 5083
2997.33 5194
2997.85 5078
2998.36 5120
2998.88 4964
2999.40 5001
2999.91 4942
3000.43 5037
3000.95 5415
3001.46 6141
3001.98 6612
3002.50 7414
3003.02 8116
3003.53 8528
3004.05 8716
3004.57 8843
3005.09 8209
3005.60 7674
3006.12 7371
3006.64 6754
3007.16 6294
3007.67 5629
3008.19 5021
3008.71 4768
3009.23 4423
3009.74 4267
3010.26 4199
3010.78 4090
3011.30 4034
3011.82 3940
3012.33 3921
3012.85 3906
3013.37 3939
3013.89 4059
3014.41 4028
3014.93 4114
3015.44 3968
3015.96 4087
3016.48 4045
3017.00 3929
3017.52 3964
3018.04 3907
3018.55 3968
3019.07 3987
3019.59 4031
3020.11 4017
3020.63 4172
3021.15 4101
3021.67 4219
3022.19 4190
3022.71 4246
3023.22 4386
3023.74 4348
3024.26 4160
3024.78 4072
3025.30 4123
3025.82 3995
3026.34 3989
3026.86 3902
3027.38 3779
3027.90 3794
3028.42 3819
3028.94 3720
3029.46 3637
3029.98 3621
3030.49 3633
3031.01 3631
3031.53 3644
3032.05 3551
3032.57 3605
3033.09 3823
3033.61 3801
3034.13 3670
3034.65 3680
3035.17 3751
3035.69 3714
3036.21 3708
3036.73 3615
3037.25 3687
3037.77 3653
3038.29 3481
3038.81 3548
3039.34 3646
3039.86 3594
3040.38 3467
3040.90 3566
3041.42 3625
3041.94 3565
3042.46 3502
3042.98 3513
3043.50 3395
3044.02 3392
3044.54 3522
3045.06 3505
3045.58 3442
3046.10 3468
3046.63 3474
3047.15 3501
3047.67 3504
3048.19 3459
3048.71 3480
3049.23 3369
3049.75 3282
3050.27 3402
3050.79 3426
3051.32 3369
3051.84 3417
3052.36 3310
3052.88 3337
3053.40 3240
3053.92 3259
3054.45 3196
3054.97 3241
3055.49 3201
3056.01 3375
3056.53 3338
3057.05 3406
3057.58 3357
3058.10 3289
3058.62 3478
3059.14 3542
3059.66 3479
3060.19 3562
3060.71 3554
3061.23 3664
3061.75 3630
3062.28 3573
3062.80 3612
3063.32 3712
3063.84 3774
3064.37 3780
3064.89 3834
3065.41 3868
3065.93 3744
3066.46 3802
3066.98 3802
3067.50 3748
3068.02 3748
3068.55 3808
3069.07 3805
3069.59 3788
3070.12 3782
3070.64 3935
3071.16 3947
3071.69 3912
3072.21 3917
3072.73 3963
3073.26 4056
3073.78 4107
3074.30 4250
3074.83 4151
3075.35 4338
3075.87 4431
3076.40 4569
3076.92 4663
3077.44 4591
3077.97 4642
3078.49 4729
3079.01 4794
3079.54 4825
3080.06 4675
3080.59 4770
3081.11 4622
3081.63 4534
3082.16 4452
3082.68 4580
3083.21 4515
3083.73 4240
3084.25 4273
3084.78 4448
3085.30 4512
3085.83 4492
3086.35 4750
3086.88 4982
3087.40 5258
3087.93 5756
3088.45 6034
3088.97 6109
3089.50 6310
3090.02 6196
3090.55 5896
3091.07 5736
3091.60 5487
3092.12 5146
3092.65 4929
3093.17 4982
3093.70 4919
3094.22 4947
3094.75 4950
3095.27 4908
3095.80 5019
3096.32 5063
3096.85 5117
3097.37 5118
3097.90 5289
3098.43 5587
3098.95 6217
3099.48 6737
3100.00 7622
3100.53 8686
3101.05 9777
3101.58 10474
3102.10 10574
3102.63 10697
3103.16 10317
3103.68 9686
3104.21 8825
3104.73 7828
3105.26 6922
3105.79 6214
3106.31 5748
3106.84 5229
3107.36 5068
3107.89 4842
3108.42 4805
3108.94 4748
3109.47 4565
3110.00 4576
3110.52 4481
3111.05 4350
3111.57 4328
3112.10 4280
3112.63 4163
3113.15 4141
3113.68 4014
3114.21 3835
3114.74 3889
3115.26 3764
3115.79 3735
3116.32 3853
3116.84 3936
3117.37 4068
3117.90 4150
3118.42 4230
3118.95 4368
3119.48 4431
3120.01 4327
3120.53 4378
3121.06 4356
3121.59 4465
3122.11 4443
3122.64 4294
3123.17 4363
3123.70 4263
3124.22 4124
3124.75 4036
3125.28 4192
3125.81 4166
3126.34 4017
3126.86 3843
3127.39 3918
3127.92 3838
3128.45 3698
3128.98 3668
3129.50 3727
3130.03 3571
3130.56 3706
3131.09 3560
3131.62 3619
3132.14 3624
3132.67 3702
3133.20 3624
3133.73 3668
3134.26 3745
3134.79 3806
3135.31 3773
3135.84 3560
3136.37 3601
3136.90 3572
3137.43 3492
3137.96 3398
3138.49 3422
3139.02 3383
3139.54 3247
3140.07 3263
3140.60 3325
3141.13 3299
3141.66 3364
3142.19 3367
3142.72 3394
3143.25 3397
3143.78 3451
3144.31 3532
3144.84 3470
3145.37 3701
3145.89 3656
3146.42 3659
3146.95 3715
3147.48 3705
3148.01 3791
3148.54 3871
3149.07 3745
3149.60 3825
3150.13 3689
3150.66 3724
3151.19 3678
3151.72 3514
3152.25 3550
3152.78 3580
3153.31 3634
3153.84 3655
3154.37 3622
3154.90 3649
3155.43 3692
3155.96 3731
3156.49 3621
3157.02 3696
3157.55 3664
3158.08 3674
3158.61 3624
3159.14 3563
3159.68 3561
3160.21 3587
3160.74 3510
3161.27 3540
3161.80 3548
3162.33 3477
3162.86 3312
3163.39 3375
3163.92 3425
3164.45 3396
3164.98 3410
3165.51 3400
3166.05 3432
3166.58 3391
3167.11 3344
3167.64 3312
3168.17 3335
3168.70 3304
3169.23 3323
3169.76 3252
3170.30 3244
3170.83 3302
3171.36 3386
3171.89 3464
3172.42 3527
3172.95 3662
3173.49 3627
3174.02 3658
3174.55 3569
3175.08 3578
3175.61 3484
3176.15 3357
3176.68 3360
3177.21 3357
3177.74 3425
3178.27 3285
3178.81 3282
3179.34 3521
3179.87 3356
3180.40 3253
3180.93 3103
3181.47 3249
3182.00 3314
3182.53 3299
3183.06 3280
3183.60 3262
3184.13 3194
3184.66 3092
3185.20 3106
3185.73 3146
3186.26 3163
3186.79 3203
3187.33 3190
3187.86 3110
3188.39 3144
3188.93 3123
3189.46 3233
3189.99 3289
3190.52 3277
3191.06 3332
3191.59 3248
3192.12 3243
3192.66 3295
3193.19 3153
3193.72 3286
3194.26 3365
3194.79 3245
3195.33 3288
3195.86 3355
3196.39 3286
3196.93 3362
3197.46 3465
3197.99 3349
3198.53 3364
3199.06 3545
3199.60 3512
3200.13 3509
3200.66 3519
3201.20 3523
3201.73 3550
3202.27 3463
3202.80 3437
3203.33 3564
3203.87 3528
3204.40 3659
3204.94 3675
3205.47 3698
3206.01 3929
3206.54 4013
3207.07 4135
3207.61 4278
3208.14 4422
3208.68 4390
3209.21 4499
3209.75 4414
3210.28 4262
3210.82 4205
3211.35 4164
3211.89 4077
3212.42 3931
3212.96 3821
3213.49 3704
3214.03 3414
3214.56 3492
3215.10 3389
3215.63 3306
3216.17 3278
3216.70 3257
3217.24 3200
3217.78 3402
3218.31 3345
3218.85 3317
3219.38 3293
3219.92 3338
3220.45 3314
3220.99 3329
3221.52 3647
3222.06 3874
3222.60 3843
3223.13 3875
3223.67 3830
3224.20 3811
3224.74 3785
3225.28 3850
3225.81 3692
3226.35 3532
3226.88 3491
3227.42 3429
3227.96 3497
3228.49 3492
3229.03 3448
3229.57 3494
3230.10 3587
3230.64 3579
3231.18 3643
3231.71 3679
3232.25 3704
3232.79 3736
3233.32 3717
3233.86 3773
3234.40 3849
3234.93 3935
3235.47 3880
3236.01 3809
3236.54 4015
3237.08 3940
3237.62 4129
3238.15 4057
3238.69 4000
3239.23 3892
3239.77 3833
3240.30 3819
3240.84 3845
3241.38 3955
3241.92 3964
3242.45 3886
3242.99 3907
3243.53 3925
3244.07 4109
3244.60 3965
3245.14 3910
3245.68 3934
3246.22 4124
3246.75 4236
3247.29 4415
3247.83 4574
3248.37 4507
3248.91 4763
3249.44 5323
3249.98 6035
3250.52 6956
3251.06 7470
3251.60 7875
3252.14 7874
3252.67 8048
3253.21 8041
3253.75 7675
3254.29 7206
3254.83 6693
3255.37 6190
3255.90 5851
3256.44 5520
3256.98 5428
3257.52 5196
3258.06 5082
3258.60 5005
3259.14 5090
3259.68 5402
3260.21 5668
3260.75 5779
3261.29 5797
3261.83 6054
3262.37 6094
3262.91 6119
3263.45 6242
3263.99 6465
3264.53 6617
3265.07 6799
3265.61 6842
3266.15 6749
3266.69 6754
3267.23 6352
3267.76 6173
3268.30 5765
3268.84 5468
3269.38 5215
3269.92 4990
3270.46 4732
3271.00 4589
3271.54 4707
3272.08 4794
3272.62 4615
3273.16 4610
3273.70 4695
3274.24 4577
3274.78 4517
3275.32 4753
3275.86 4724
3276.40 4682
3276.94 4689
3277.48 4695
3278.03 4808
3278.57 4928
3279.11 4887
3279.65 4889
3280.19 4758
3280.73 4817
3281.27 4677
3281.81 4674
3282.35 4755
3282.89 4809
3283.43 4808
3283.97 4641
3284.51 4854
3285.05 4952
3285.60 4962
3286.14 5023
3286.68 4885
3287.22 4948
3287.76 5131
3288.30 5284
3288.84 5249
3289.38 5496
3289.93 5734
3290.47 5941
3291.01 6429
3291.55 6659
3292.09 6955
3292.63 7199
3293.18 7498
3293.72 7660
3294.26 7729
3294.80 7951
3295.34 7758
3295.88 7745
3296.43 7563
3296.97 7247
3297.51 6928
3298.05 6746
3298.59 6396
3299.14 5971
3299.68 5746
3300.22 5673
3300.76 5595
3301.31 5564
3301.85 5546
3302.39 5528
3302.93 5374
3303.48 5309
3304.02 5306
3304.56 5344
3305.10 5529
3305.65 5547
3306.19 5491
3306.73 5515
3307.27 5730
3307.82 5737
3308.36 5835
3308.90 6128
3309.45 5901
3309.99 5834
3310.53 5695
3311.07 5745
3311.62 5649
3312.16 5617
3312.70 5717
3313.25 5809
3313.79 6101
3314.33 6362
3314.88 6637
3315.42 6928
3315.97 7056
3316.51 7514
3317.05 8050
3317.60 8477
3318.14 8675
3318.68 8876
3319.23 9165
3319.77 9122
3320.32 8867
3320.86 8749
3321.40 8616
3321.95 8312
3322.49 7918
3323.04 7865
3323.58 7968
3324.12 7758
3324.67 7534
3325.21 7483
3325.76 7240
3326.30 7070
3326.85 7276
3327.39 7232
3327.93 7438
3328.48 7700
3329.02 8335
3329.57 9323
3330.11 10846
3330.66 12930
3331.20 16797
3331.75 22168
3332.29 28227
3332.84 33149
3333.38 35911
3333.93 38388
3334.47 39654
3335.02 40655
3335.56 41052
3336.11 40148
3336.65 38285
3337.20 35880
3337.74 32293
3338.29 27622
3338.83 23075
3339.38 18988
3339.92 15846
3340.47 12951
3341.02 10803
3341.56 9222
3342.11 8158
3342.65 7266
3343.20 6669
3343.74 6267
3344.29 6229
3344.84 6047
3345.38 6002
3345.93 5950
3346.47 5794
3347.02 5786
3347.57 5764
3348.11 5733
3348.66 5725
3349.21 5883
3349.75 5867
3350.30 5871
3350.84 6004
3351.39 5954
3351.94 5960
3352.48 5867
3353.03 5675
3353.58 5563
3354.12 5704
3354.67 5507
3355.22 5422
3355.76 5200
3356.31 5241
3356.86 5111
3357.40 4995
3357.95 4999
3358.50 5053
3359.05 4996
3359.59 5048
3360.14 5172
3360.69 5198
3361.23 5272
3361.78 5317
3362.33 5483
3362.88 5610
3363.42 5504
3363.97 5318
3364.52 5358
3365.07 5243
3365.61 5061
3366.16 4933
3366.71 4936
3367.26 4792
3367.80 4916
3368.35 5020
3368.90 5258
3369.45 5465
3370.00 5762
3370.54 6185
3371.09 6476
3371.64 6941
3372.19 7248
3372.74 7303
3373.28 7077
3373.83 7146
3374.38 6707
3374.93 6377
3375.48 6136
3376.03 5766
3376.57 5235
3377.12 5083
3377.67 4914
3378.22 4655
3378.77 4690
3379.32 4610
3379.87 4644
3380.42 4614
3380.96 4690
3381.51 4701
3382.06 4655
3382.61 4671
3383.16 4685
3383.71 4516
3384.26 4399
3384.81 4419
3385.36 4111
3385.91 4169
3386.45 4216
3387.00 4030
3387.55 4048
3388.10 4027
3388.65 3907
3389.20 3945
3389.75 3929
3390.30 3857
3390.85 3836
3391.40 3775
3391.95 3878
3392.50 3867
3393.05 3888
3393.60 3945
3394.15 4028
3394.70 4077
3395.25 4167
3395.80 4250
3396.35 4332
3396.90 4350
3397.45 4357
3398.00 4438
3398.55 4455
3399.10 4283
3399.65 4241
3400.20 4142
3400.75 4034
3401.30 3903
3401.85 3874
3402.40 3816
3402.95 3761
3403.50 3764
3404.06 3494
3404.61 3457
3405.16 3472
3405.71 3454
3406.26 3487
3406.81 3606
3407.36 3531
3407.91 3654
3408.46 3731
3409.01 3893
3409.56 4002
3410.12 4009
3410.67 4088
3411.22 4067
3411.77 4147
3412.32 4302
3412.87 4297
3413.42 4131
3413.98 4103
3414.53 4335
3415.08 4238
3415.63 4161
3416.18 4166
3416.73 4191
3417.29 4044
3417.84 4113
3418.39 3987
3418.94 3817
3419.49 3752
3420.05 3694
3420.60 3581
3421.15 3631
3421.70 3817
3422.25 3801
3422.81 3700
3423.36 3810
3423.91 3778
3424.46 3661
3425.01 3692
3425.57 3633
3426.12 3538
3426.67 3462
3427.23 3454
3427.78 3331
3428.33 3264
3428.88 3314
3429.44 3317
3429.99 3311
3430.54 3345
3431.09 3277
3431.65 3249
3432.20 3462
3432.75 3359
3433.31 3489
3433.86 3620
3434.41 3508
3434.97 3550
3435.52 3565
3436.07 3726
3436.63 3692
3437.18 3645
3437.73 3664
3438.29 3629
3438.84 3500
3439.39 3464
3439.95 3408
3440.50 3366
3441.05 3458
3441.61 3374
3442.16 3420
3442.72 3297
3443.27 3312
3443.82 3404
3444.38 3417
3444.93 3373
3445.48 3359
3446.04 3342
3446.59 3390
3447.15 3386
3447.70 3293
3448.26 3256
3448.81 3393
3449.36 3293
3449.92 3180
3450.47 3255
3451.03 3275
3451.58 3354
3452.14 3350
3452.69 3356
3453.25 3303
3453.80 3246
3454.36 3216
3454.91 3271
3455.47 3311
3456.02 3223
3456.58 3293
3457.13 3366
3457.69 3303
3458.24 3356
3458.80 3423
3459.35 3495
3459.91 3517
3460.46 3470
3461.02 3489
3461.57 3557
3462.13 3632
3462.68 3447
3463.24 3558
3463.79 3547
3464.35 3569
3464.90 3561
3465.46 3569
3466.02 3560
3466.57 3548
3467.13 3642
3467.68 3654
3468.24 3643
3468.80 3713
3469.35 3749
3469.91 3850
3470.46 4024
3471.02 4082
3471.58 4023
3472.13 4018
3472.69 3861
3473.24 3885
3473.80 3777
3474.36 3788
3474.91 3823
3475.47 3876
3476.03 4085
3476.58 4190
3477.14 4162
3477.70 4230
3478.25 4288
3478.81 4414
3479.37 4250
3479.92 4378
3480.48 4552
3481.04 4621
3481.59 4617
3482.15 4646
3482.71 4624
3483.26 4617
3483.82 4780
3484.38 4806
3484.94 4710
3485.49 4659
3486.05 4812
3486.61 4919
3487.17 5223
3487.72 5900
3488.28 6717
3488.84 7939
3489.40 9789
3489.95 11586
3490.51 12836
3491.07 13941
3491.63 14099
3492.18 13888
3492.74 12835
3493.30 11792
3493.86 10589
3494.42 9206
3494.97 8118
3495.53 7336
3496.09 6755
3496.65 6279
3497.21 5924
3497.76 5694
3498.32 5600
3498.88 5516
3499.44 5573
3500.00 5491
3500.56 5481
3501.11 5572
3501.67 5710
3502.23 6000
3502.79 6077
3503.35 6168
3503.91 6224
3504.47 6198
3505.03 6058
3505.58 5776
3506.14 5584
3506.70 5447
3507.26 5229
3507.82 4876
3508.38 4714
3508.94 4617
3509.50 4687
3510.06 4571
3510.62 4548
3511.17 4481
3511.73 4180
3512.29 4030
3512.85 3950
3513.41 3891
3513.97 3733
3514.53 3642
3515.09 3680
3515.65 3690
3516.21 3684
3516.77 3642
3517.33 3656
3517.89 3576
3518.45 3765
3519.01 3741
3519.57 3665
3520.13 3878
3520.69 4031
3521.25 4206
3521.81 4397
3522.37 4628
3522.93 4428
3523.49 4428
3524.05 4491
3524.61 4378
3525.17 4435
3525.73 4323
3526.29 4173
3526.85 4098
3527.41 3982
3527.97 3928
3528.54 3851
3529.10 3856
3529.66 3652
3530.22 3708
3530.78 3627
3531.34 3635
3531.90 3637
3532.46 3636
3533.02 3670
3533.58 3688
3534.14 3690
3534.71 3568
3535.27 3605
3535.83 3543
3536.39 3556
3536.95 3474
3537.51 3383
3538.07 3425
3538.64 3309
3539.20 3397
3539.76 3493
3540.32 3427
3540.88 3412
3541.44 3596
3542.00 3515
3542.57 3589
3543.13 3614
3543.69 3575
3544.25 3611
3544.81 3482
3545.38 3412
3545.94 3458
3546.50 3470
3547.06 3425
3547.62 3332
3548.19 3392
3548.75 3259
3549.31 3287
3549.87 3359
3550.44 3354
3551.00 3395
3551.56 3401
3552.12 3314
3552.69 3307
3553.25 3244
3553.81 3273
3554.37 3220
3554.94 3249
3555.50 3233
3556.06 3195
3556.63 3191
3557.19 3190
3557.75 3240
3558.31 3314
3558.88 3300
3559.44 3321
3560.00 3376
3560.57 3458
3561.13 3428
3561.69 3435
3562.26 3490
3562.82 3669
3563.38 3699
3563.95 3789
3564.51 3805
3565.07 3767
3565.64 3747
3566.20 3640
3566.77 3657
3567.33 3597
3567.89 3498
3568.46 3499
3569.02 3347
3569.59 3277
3570.15 3268
3570.71 3274
3571.28 3300
3571.84 3411
3572.41 3351
3572.97 3445
3573.53 3456
3574.10 3541
3574.66 3715
3575.23 3742
3575.79 3795
3576.36 3764
3576.92 3779
3577.48 3764
3578.05 3662
3578.61 3547
3579.18 3494
3579.74 3398
3580.31 3386
3580.87 3277
3581.44 3289
3582.00 3303
3582.57 3322
3583.13 3135
3583.70 3073
3584.26 3075
3584.83 3094
3585.39 2984
3585.96 2989
3586.52 2996
3587.09 3032
3587.65 3053
3588.22 2986
3588.79 2965
3589.35 2939
3589.92 3015
3590.48 2970
3591.05 2965
3591.61 3074
3592.18 3123
3592.74 3118
3593.31 3009
3593.88 3122
3594.44 3168
3595.01 3190
3595.57 3017
3596.14 3094
3596.71 3158
3597.27 3214
3597.84 3266
3598.40 3244
3598.97 3170
3599.54 3094
3600.10 3116
3600.67 2984
3601.24 3077
3601.80 2970
3602.37 2944
3602.94 2946
3603.50 2881
3604.07 2938
3604.64 2888
3605.20 2856
3605.77 2844
3606.34 2715
3606.90 2714
3607.47 2765
3608.04 2695
3608.60 2815
3609.17 2845
3609.74 2810
3610.30 2787
3610.87 2772
3611.44 2856
3612.01 2898
3612.57 2994
3613.14 3099
3613.71 3336
3614.28 3717
3614.84 3889
3615.41 4324
3615.98 4773
3616.55 4926
3617.11 5027
3617.68 5050
3618.25 5051
3618.82 4766
3619.39 4584
3619.95 4466
3620.52 4159
3621.09 3924
3621.66 3724
3622.23 3579
3622.79 3380
3623.36 3314
3623.93 3224
3624.50 2938
3625.07 2973
3625.63 2891
3626.20 3000
3626.77 2989
3627.34 2939
3627.91 2925
3628.48 2951
3629.05 2913
3629.61 2972
3630.18 2924
3630.75 2889
3631.32 2939
3631.89 3066
3632.46 2958
3633.03 2917
3633.60 2835
3634.16 2847
3634.73 2926
3635.30 2815
3635.87 2822
3636.44 2849
3637.01 2923
3637.58 2982
3638.15 3072
3638.72 3242
3639.29 3216
3639.86 3314
3640.43 3448
3641.00 3399
3641.57 3419
3642.14 3469
3642.71 3550
3643.27 3369
3643.84 3331
3644.41 3227
3644.98 3346
3645.55 3187
3646.12 3220
3646.69 3207
3647.26 3198
3647.83 3091
3648.40 3192
3648.97 3235
3649.54 3257
3650.12 3213
3650.69 3325
3651.26 3414
3651.83 3349
3652.40 3400
3652.97 3378
3653.54 3402
3654.11 3438
3654.68 3486
3655.25 3411
3655.82 3619
3656.39 3551
3656.96 3668
3657.53 3756
3658.10 3795
3658.67 3711
3659.25 3657
3659.82 3553
3660.39 3569
3660.96 3550
3661.53 3415
3662.10 3221
3662.67 3193
3663.24 3191
3663.81 3356
3664.39 3460
3664.96 3413
3665.53 3389
3666.10 3382
3666.67 3365
3667.24 3451
3667.81 3378
3668.39 3270
3668.96 3258
3669.53 3221
3670.10 3205
3670.67 3208
3671.25 3285
3671.82 3244
3672.39 3237
3672.96 3300
3673.53 3347
3674.11 3455
3674.68 3292
3675.25 3299
3675.82 3410
3676.39 3319
3676.97 3192
3677.54 3251
3678.11 3062
3678.68 3154
3679.26 3165
3679.83 3063
3680.40 2995
3680.97 3022
3681.55 2995
3682.12 2921
3682.69 2918
3683.27 2951
3683.84 3058
3684.41 3111
3684.98 3012
3685.56 3030
3686.13 3112
3686.70 3029
3687.28 3150
3687.85 3301
3688.42 3431
3689.00 3509
3689.57 3498
3690.14 3588
3690.72 3533
3691.29 3514
3691.86 3362
3692.44 3287
3693.01 3245
3693.58 3268
3694.16 3071
3694.73 3050
3695.31 2952
3695.88 3104
3696.45 3106
3697.03 2904
3697.60 2892
3698.18 2873
3698.75 2871
3699.32 2890
3699.90 2976
3700.47 2883
3701.05 2908
3701.62 3013
3702.19 3050
3702.77 2970
3703.34 2988
3703.92 3048
3704.49 3080
3705.07 3219
3705.64 3338
3706.22 3198
3706.79 3161
3707.37 3263
3707.94 3253
3708.51 3288
3709.09 3149
3709.66 2989
3710.24 3139
3710.81 3079
3711.39 2906
3711.96 3044
3712.54 2995
3713.11 2967
3713.69 3115
3714.27 2953
3714.84 2972
3715.42 3094
3715.99 3079
3716.57 3025
3717.14 2843
3717.72 2879
3718.29 2799
3718.87 2848
3719.44 2800
3720.02 2703
3720.60 2736
3721.17 2750
3721.75 2804
3722.32 2750
3722.90 2809
3723.47 2770
3724.05 2711
3724.63 2707
3725.20 2723
3725.78 2731
3726.36 2842
3726.93 2838
3727.51 2880
3728.08 2948
3728.66 3176
3729.24 3430
3729.81 3691
3730.39 3814
3730.97 3919
3731.54 4163
3732.12 4190
3732.70 4231
3733.27 4091
3733.85 4088
3734.43 3844
3735.00 3695
3735.58 3616
3736.16 3402
3736.73 3248
3737.31 3192
3737.89 3033
3738.47 3123
3739.04 2877
3739.62 2852
3740.20 2928
3740.77 2736
3741.35 2844
3741.93 2969
3742.51 2882
3743.08 2749
3743.66 2976
3744.24 2917
3744.82 2928
3745.39 2938
3745.97 2768
3746.55 2976
3747.13 2930
3747.71 2954
3748.28 2847
3748.86 2737
3749.44 2871
3750.02 2796
3750.59 2816
3751.17 2768
3751.75 2604
3752.33 2780
3752.91 2809
3753.49 2803
3754.06 2812
3754.64 2778
3755.22 2821
3755.80 2869
3756.38 2974
3756.96 2901
3757.53 2957
3758.11 3088
3758.69 3084
3759.27 3152
3759.85 3280
3760.43 3368
3761.01 3268
3761.59 3167
3762.17 3179
3762.74 3207
3763.32 3284
3763.90 3147
3764.48 3141
3765.06 3022
3765.64 3083
3766.22 3072
3766.80 2938
3767.38 2819
3767.96 2899
3768.54 2985
3769.12 2861
3769.70 2794
3770.27 2791
3770.85 2833
3771.43 2833
3772.01 2805
3772.59 2788
3773.17 2796
3773.75 2685
3774.33 2679
3774.91 2704
3775.49 2615
3776.07 2669
3776.65 2642
3777.23 2605
3777.81 2700
3778.39 2746
3778.97 2609
3779.55 2626
3780.13 2622
3780.71 2573
3781.29 2620
3781.88 2600
3782.46 2589
3783.04 2551
3783.62 2495
3784.20 2517
3784.78 2633
3785.36 2692
3785.94 2708
3786.52 2741
3787.10 2732
3787.68 2637
3788.26 2698
3788.84 2774
3789.43 2768
3790.01 2655
3790.59 2645
3791.17 2709
3791.75 2819
3792.33 2756
3792.91 2708
3793.49 2631
3794.08 2682
3794.66 2617
3795.24 2654
3795.82 2672
3796.40 2702
3796.98 2680
3797.56 2644
3798.15 2576
3798.73 2697
3799.31 2822
3799.89 2912
3800.47 2873
3801.06 2919
3801.64 2924
3802.22 2938
3802.80 2992
3803.38 2923
3803.97 2917
3804.55 2888
3805.13 3033
3805.71 3067
3806.29 3099
3806.88 3121
3807.46 3228
3808.04 3353
3808.62 3460
3809.21 3302
3809.79 3201
3810.37 3238
3810.95 3106
3811.54 3072
3812.12 2934
3812.70 2901
3813.29 2975
3813.87 3014
3814.45 3052
3815.03 3022
3815.62 2968
3816.20 2949
3816.78 2907
3817.37 2925
3817.95 2919
3818.53 2876
3819.12 2880
3819.70 2837
3820.28 2932
3820.87 2906
3821.45 2881
3822.03 2866
3822.62 2970
3823.20 3103
3823.78 2974
3824.37 2838
3824.95 2792
3825.54 2905
3826.12 2966
3826.70 2938
3827.29 2855
3827.87 2852
3828.46 2945
3829.04 2937
3829.62 2916
3830.21 3053
3830.79 2997
3831.38 2939
3831.96 3073
3832.54 3033
3833.13 2995
3833.71 3147
3834.30 3115
3834.88 2983
3835.47 3074
3836.05 3003
3836.64 2991
3837.22 3025
3837.81 3024
3838.39 3055
3838.98 3010
3839.56 3062
3840.15 3022
3840.73 2954
3841.31 2960
3841.90 3011
3842.49 3137
3843.07 3291
3843.66 3294
3844.24 3325
3844.83 3471
3845.41 3515
3846.00 3491
3846.58 3429
3847.17 3147
3847.75 3201
3848.34 3132
3848.92 3024
3849.51 3016
3850.10 2957
3850.68 3154
3851.27 3115
3851.85 3052
3852.44 3082
3853.02 3029
3853.61 3077
3854.20 3045
3854.78 3035
3855.37 3186
3855.95 3226
3856.54 3298
3857.13 3510
3857.71 3720
3858.30 4159
3858.89 4477
3859.47 4830
3860.06 5117
3860.64 5079
3861.23 5016
3861.82 4973
3862.40 5002
3862.99 4713
3863.58 4423
3864.16 4239
3864.75 3962
3865.34 3877
3865.92 3653
3866.51 3406
3867.10 3343
3867.69 3264
3868.27 3094
3868.86 3190
3869.45 3119
3870.03 3230
3870.62 3170
3871.21 3077
3871.80 3170
3872.38 3289
3872.97 3297
3873.56 3142
3874.15 3295
3874.73 3258
3875.32 3306
3875.91 3149
3876.50 3215
3877.08 3227
3877.67 3133
3878.26 3061
3878.85 3112
3879.43 3221
3880.02 3084
3880.61 3143
3881.20 3085
3881.79 2958
3882.37 2911
3882.96 2881
3883.55 2939
3884.14 2940
3884.73 2836
3885.32 2849
3885.90 2924
3886.49 2980
3887.08 3003
3887.67 3156
3888.26 3212
3888.85 3254
3889.44 3246
3890.02 3206
3890.61 3248
3891.20 3180
3891.79 3089
3892.38 3038
3892.97 3037
3893.56 3066
3894.15 3105
3894.74 3008
3895.32 2951
3895.91 2983
3896.50 3015
3897.09 2891
3897.68 3015
3898.27 3013
3898.86 2916
3899.45 2859
3900.04 2878
3900.63 2884
3901.22 2867
3901.81 2887
3902.40 2747
3902.99 2819
3903.58 2742
3904.17 2807
3904.76 2905
3905.35 2871
3905.94 2811
3906.53 2896
3907.12 2744
3907.71 2859
3908.30 2753
3908.89 2730
3909.48 2680
3910.07 2614
3910.66 2670
3911.25 2641
3911.84 2670
3912.43 2595
3913.02 2430
3913.61 2538
3914.20 2600
3914.79 2605
3915.38 2658
3915.97 2606
3916.56 2642
3917.15 2709
3917.74 2610
3918.33 2708
3918.92 2696
3919.52 2547
3920.11 2647
3920.70 2602
3921.29 2622
3921.88 2714
3922.47 2564
3923.06 2522
3923.65 2465
3924.24 2473
3924.84 2504
3925.43 2529
3926.02 2556
3926.61 2411
3927.20 2456
3927.79 2497
3928.38 2518
3928.98 2522
3929.57 2531
3930.16 2612
3930.75 2602
3931.34 2603
3931.93 2544
3932.53 2516
3933.12 2432
3933.71 2442
3934.30 2578
3934.89 2456
3935.49 2512
3936.08 2588
3936.67 2583
3937.26 2422
3937.86 2538
3938.45 2689
3939.04 2619
3939.63 2717
3940.23 2658
3940.82 2778
3941.41 2684
3942.00 2681
3942.60 2740
3943.19 2606
3943.78 2596
3944.37 2575
3944.97 2502
3945.56 2559
3946.15 2578
3946.75 2512
3947.34 2579
3947.93 2528
3948.52 2506
3949.12 2631
3949.71 2619
3950.30 2554
3950.90 2598
3951.49 2666
3952.08 2668
3952.68 2686
3953.27 2637
3953.86 2658
3954.46 2648
3955.05 2688
3955.65 2752
3956.24 2796
3956.83 2873
3957.43 2791
3958.02 2844
3958.61 2819
3959.21 2801
3959.80 2717
3960.40 2662
3960.99 2690
3961.58 2712
3962.18 2708
3962.77 2858
3963.37 3042
3963.96 2956
3964.55 3058
3965.15 2997
3965.74 3005
3966.34 3200
3966.93 3106
3967.53 3053
3968.12 3020
3968.72 2894
3969.31 2798
3969.91 2829
3970.50 2705
3971.10 2725
3971.69 2633
3972.28 2601
3972.88 2693
3973.47 2718
3974.07 2684
3974.66 2770
3975.26 2842
3975.85 2972
3976.45 2981
3977.05 3005
3977.64 2894
3978.24 2929
3978.83 2880
3979.43 2784
3980.02 2796
3980.62 2894
3981.21 2854
3981.81 2753
3982.40 2813
3983.00 2761
3983.60 2784
3984.19 2875
3984.79 2925
3985.38 2942
3985.98 2993
3986.58 2833
3987.17 2880
3987.77 2833
3988.36 2829
3988.96 2946
3989.56 2866
3990.15 2953
3990.75 2968
3991.34 3002
3991.94 3125
3992.54 3055
3993.13 3163
3993.73 3087
3994.33 3100
3994.92 3184
3995.52 3193
3996.12 3240
3996.71 3193
3997.31 3211
3997.91 3252
3998.50 3117
3999.10 3130
3999.70 3180
4000.29 3241
4000.89 3122
4001.49 3112
4002.09 2988
4002.68 2922
4003.28 2939
4003.88 2976
4004.47 2950
4005.07 2778
4005.67 2795
4006.27 2786
4006.86 2726
4007.46 2784
4008.06 2740
4008.66 2632
4009.25 2694
4009.85 2727
4010.45 2698
4011.05 2712
4011.64 2731
4012.24 2748
4012.84 2786
4013.44 2870
4014.04 2986
4014.63 3022
4015.23 3094
4015.83 3210
4016.43 3220
4017.03 3226
4017.63 3149
4018.22 3046
4018.82 3020
4019.42 2817
4020.02 2846
4020.62 2728
4021.22 2764
4021.81 2720
4022.41 2662
4023.01 2663
4023.61 2636
4024.21 2693
4024.81 2954
4025.41 2998
4026.01 2861
4026.60 2934
4027.20 2895
4027.80 2890
4028.40 2857
4029.00 2894
4029.60 2939
4030.20 2800
4030.80 2761
4031.40 2814
4032.00 2672
4032.60 2839
4033.20 2780
4033.80 2728
4034.39 2813
4034.99 2781
4035.59 2760
4036.19 2638
4036.79 2654
4037.39 2592
4037.99 2537
4038.59 2536
4039.19 2522
4039.79 2546
4040.39 2539
4040.99 2419
4041.59 2414
4042.19 2429
4042.79 2428
4043.39 2520
4043.99 2516
4044.59 2536
4045.19 2536
4045.79 2463
4046.39 2522
4046.99 2519
4047.60 2518
4048.20 2570
4048.80 2518
4049.40 2475
4050.00 2533
4050.60 2612
4051.20 2583
4051.80 2578
4052.40 2565
4053.00 2691
4053.60 2590
4054.20 2501
4054.80 2447
4055.41 2488
4056.01 2502
4056.61 2511
4057.21 2445
4057.81 2449
4058.41 2515
4059.01 2479
4059.61 2550
4060.22 2603
4060.82 2553
4061.42 2606
4062.02 2727
4062.62 2854
4063.22 2860
4063.82 2883
4064.43 3039
4065.03 3043
4065.63 3128
4066.23 3056
4066.83 2981
4067.44 2799
4068.04 2721
4068.64 2594
4069.24 2571
4069.84 2461
4070.45 2507
4071.05 2590
4071.65 2520
4072.25 2468
4072.86 2473
4073.46 2464
4074.06 2413
4074.66 2408
4075.27 2250
4075.87 2378
4076.47 2409
4077.07 2327
4077.68 2292
4078.28 2291
4078.88 2264
4079.48 2343
4080.09 2377
4080.69 2340
4081.29 2278
4081.90 2367
4082.50 2255
4083.10 2320
4083.71 2367
4084.31 2296
4084.91 2222
4085.52 2406
4086.12 2339
4086.72 2338
4087.33 2303
4087.93 2406
4088.53 2253
4089.14 2269
4089.74 2387
4090.34 2391
4090.95 2470
4091.55 2427
4092.15 2368
4092.76 2448
4093.36 2460
4093.97 2508
4094.57 2453
4095.17 2534
4095.78 2548
4096.38 2562
4096.99 2485
4097.59 2529
4098.19 2458
4098.80 2566
4099.40 2557
4100.01 2477
4100.61 2429
4101.22 2455
4101.82 2566
4102.43 2490
4103.03 2506
4103.63 2458
4104.24 2473
4104.84 2396
4105.45 2410
4106.05 2427
4106.66 2307
4107.26 2327
4107.87 2365
4108.47 2375
4109.08 2225
4109.68 2291
4110.29 2302
4110.89 2228
4111.50 2338
4112.10 2322
4112.71 2289
4113.31 2337
4113.92 2265
4114.53 2273
4115.13 2312
4115.74 2215
4116.34 2262
4116.95 2281
4117.55 2358
4118.16 2301
4118.76 2313
4119.37 2343
4119.98 2401
4120.58 2318
4121.19 2299
4121.79 2353
4122.40 2384
4123.01 2416
4123.61 2432
4124.22 2382
4124.82 2352
4125.43 2234
4126.04 2299
4126.64 2295
4127.25 2316
4127.86 2458
4128.46 2427
4129.07 2521
4129.68 2551
4130.28 2566
4130.89 2595
4131.50 2513
4132.10 2630
4132.71 2630
4133.32 2725
4133.92 2755
4134.53 2735
4135.14 2662
4135.74 2778
4136.35 2824
4136.96 2743
4137.56 2673
4138.17 2748
4138.78 2750
4139.39 2771
4139.99 2707
4140.60 2657
4141.21 2637
4141.82 2665
4142.42 2693
4143.03 2604
4143.64 2489
4144.25 2540
4144.85 2577
4145.46 2575
4146.07 2484
4146.68 2390
4147.28 2373
4147.89 2287
4148.50 2320
4149.11 2300
4149.72 2362
4150.32 2279
4150.93 2273
4151.54 2332
4152.15 2346
4152.76 2197
4153.37 2330
4153.97 2344
4154.58 2389
4155.19 2355
4155.80 2323
4156.41 2406
4157.02 2413
4157.62 2487
4158.23 2524
4158.84 2428
4159.45 2504
4160.06 2490
4160.67 2409
4161.28 2368
4161.89 2337
4162.49 2460
4163.10 2420
4163.71 2509
4164.32 2583
4164.93 2606
4165.54 2658
4166.15 2797
4166.76 2789
4167.37 2821
4167.98 2870
4168.59 2972
4169.20 3073
4169.81 3127
4170.42 3206
4171.02 3300
4171.63 3275
4172.24 3242
4172.85 3180
4173.46 3118
4174.07 2985
4174.68 2979
4175.29 2960
4175.90 2864
4176.51 2731
4177.12 2577
4177.73 2609
4178.34 2521
4178.95 2448
4179.56 2422
4180.17 2348
4180.78 2352
4181.39 2389
4182.00 2440
4182.61 2400
4183.23 2352
4183.84 2435
4184.45 2490
4185.06 2344
4185.67 2401
4186.28 2433
4186.89 2339
4187.50 2299
4188.11 2353
4188.72 2334
4189.33 2331
4189.94 2339
4190.55 2388
4191.17 2523
4191.78 2601
4192.39 2679
4193.00 2644
4193.61 2651
4194.22 2794
4194.83 2753
4195.44 2747
4196.06 2680
4196.67 2716
4197.28 2646
4197.89 2621
4198.50 2581
4199.11 2545
4199.72 2424
4200.34 2504
4200.95 2495
4201.56 2463
4202.17 2480
4202.78 2406
4203.40 2498
4204.01 2535
4204.62 2533
4205.23 2571
4205.84 2575
4206.46 2554
4207.07 2574
4207.68 2485
4208.29 2504
4208.90 2631
4209.52 2713
4210.13 2767
4210.74 2760
4211.35 2784
4211.97 2773
4212.58 2918
4213.19 2763
4213.80 2731
4214.42 2672
4215.03 2715
4215.64 2730
4216.26 2867
4216.87 2872
4217.48 3016
4218.09 3060
4218.71 3104
4219.32 3214
4219.93 3198
4220.55 3411
4221.16 3630
4221.77 3612
4222.39 3729
4223.00 3589
4223.61 3637
4224.23 3797
4224.84 3735
4225.45 3890
4226.07 4087
4226.68 4249
4227.30 4528
4227.91 4416
4228.52 4381
4229.14 4279
4229.75 3975
4230.36 3706
4230.98 3660
4231.59 3338
4232.21 3144
4232.82 2983
4233.43 2912
4234.05 2937
4234.66 2896
4235.28 2927
4235.89 2826
4236.51 2815
4237.12 2780
4237.73 2806
4238.35 2711
4238.96 2741
4239.58 2784
4240.19 2734
4240.81 2772
4241.42 2742
4242.04 2769
4242.65 2725
4243.27 2694
4243.88 2664
4244.50 2652
4245.11 2737
4245.73 2726
4246.34 2774
4246.96 2829
4247.57 2839
4248.19 2696
4248.80 2781
4249.42 2789
4250.03 2775
4250.65 2776
4251.26 2695
4251.88 2585
4252.49 2569
4253.11 2632
4253.72 2641
4254.34 2612
4254.96 2729
4255.57 2708
4256.19 2641
4256.80 2674
4257.42 2685
4258.03 2701
4258.65 2837
4259.27 2929
4259.88 2885
4260.50 3017
4261.12 3164
4261.73 3258
4262.35 3269
4262.96 3307
4263.58 3324
4264.20 3286
4264.81 3163
4265.43 3056
4266.05 3145
4266.66 3132
4267.28 3006
4267.90 2779
4268.51 2823
4269.13 2834
4269.75 2768
4270.36 2743
4270.98 2799
4271.60 2724
4272.21 2634
4272.83 2751
4273.45 2707
4274.06 2787
4274.68 2790
4275.30 2776
4275.92 2965
4276.53 3048
4277.15 2920
4277.77 2948
4278.38 2803
4279.00 2765
4279.62 2720
4280.24 2612
4280.85 2553
4281.47 2553
4282.09 2529
4282.71 2490
4283.32 2525
4283.94 2474
4284.56 2569
4285.18 2480
4285.80 2519
4286.41 2481
4287.03 2416
4287.65 2359
4288.27 2354
4288.89 2417
4289.50 2415
4290.12 2463
4290.74 2402
4291.36 2321
4291.98 2345
4292.60 2407
4293.21 2461
4293.83 2417
4294.45 2416
4295.07 2389
4295.69 2383
4296.31 2417
4296.93 2415
4297.54 2427
4298.16 2412
4298.78 2409
4299.40 2470
4300.02 2565
4300.64 2550
4301.26 2563
4301.88 2566
4302.50 2543
4303.12 2549
4303.73 2588
4304.35 2644
4304.97 2499
4305.59 2402
4306.21 2485
4306.83 2584
4307.45 2527
4308.07 2477
4308.69 2431
4309.31 2419
4309.93 2567
4310.55 2608
4311.17 2457
4311.79 2491
4312.41 2530
4313.03 2605
4313.65 2590
4314.27 2678
4314.89 2763
4315.51 2686
4316.13 2766
4316.75 2762
4317.37 2731
4317.99 2687
4318.61 2655
4319.23 2685
4319.85 2644
4320.47 2652
4321.09 2665
4321.71 2692
4322.33 2774
4322.95 2872
4323.57 2855
4324.19 3065
4324.81 3042
4325.43 3111
4326.05 3017
4326.68 3041
4327.30 2977
4327.92 3059
4328.54 3053
4329.16 3129
4329.78 3420
4330.40 3532
4331.02 3621
4331.64 3746
4332.26 3943
4332.89 3923
4333.51 3948
4334.13 3993
4334.75 4079
4335.37 4200
4335.99 4404
4336.61 4301
4337.24 4513
4337.86 4600
4338.48 4564
4339.10 4256
4339.72 4143
4340.34 3895
4340.97 3836
4341.59 3745
4342.21 3920
4342.83 4027
4343.45 4241
4344.08 4623
4344.70 5331
4345.32 5561
4345.94 5841
4346.57 5946
4347.19 5772
4347.81 5503
4348.43 5097
4349.05 4714
4349.68 4434
4350.30 4178
4350.92 3885
4351.54 3742
4352.17 3685
4352.79 3469
4353.41 3317
4354.04 3246
4354.66 3193
4355.28 3128
4355.90 3121
4356.53 3095
4357.15 3120
4357.77 3139
4358.40 3023
4359.02 3012
4359.64 3036
4360.27 2924
4360.89 2963
4361.51 2809
4362.14 2854
4362.76 2979
4363.38 2946
4364.01 2952
4364.63 2931
4365.25 2939
4365.88 2803
4366.50 2822
4367.12 2800
4367.75 2923
4368.37 2869
4369.00 2730
4369.62 2718
4370.24 2606
4370.87 2662
4371.49 2702
4372.12 2622
4372.74 2625
4373.36 2661
4373.99 2634
4374.61 2730
4375.24 2729
4375.86 2776
4376.49 2791
4377.11 2799
4377.73 2811
4378.36 2750
4378.98 2847
4379.61 2802
4380.23 2888
4380.86 2862
4381.48 2885
4382.11 2810
4382.73 2906
4383.36 3016
4383.98 3070
4384.61 2910
4385.23 2820
4385.86 2892
4386.48 2893
4387.11 2837
4387.73 2943
4388.36 3025
4388.98 3149
4389.61 3240
4390.23 3331
4390.86 3321
4391.48 3309
4392.11 3366
4392.74 3285
4393.36 3066
4393.99 2936
4394.61 2877
4395.24 2753
4395.86 2743
4396.49 2763
4397.12 2720
4397.74 2710
4398.37 2834
4398.99 2718
4399.62 2651
4400.25 2677
4400.87 2836
4401.50 2681
4402.12 2592
4402.75 2640
4403.38 2607
4404.00 2555
4404.63 2520
4405.26 2565
4405.88 2626
4406.51 2737
4407.14 2754
4407.76 2766
4408.39 2644
4409.02 2561
4409.64 2682
4410.27 2733
4410.90 2630
4411.52 2538
4412.15 2618
4412.78 2566
4413.40 2536
4414.03 2521
4414.66 2547
4415.29 2474
4415.91 2404
4416.54 2469
4417.17 2376
4417.79 2385
4418.42 2359
4419.05 2338
4419.68 2378
4420.30 2400
4420.93 2298
4421.56 2326
4422.19 2337
4422.81 2271
4423.44 2304
4424.07 2244
4424.70 2234
4425.33 2217
4425.95 2343
4426.58 2176
4427.21 2243
4427.84 2146
4428.47 2188
4429.09 2176
4429.72 2268
4430.35 2277
4430.98 2285
4431.61 2242
4432.23 2292
4432.86 2190
4433.49 2227
4434.12 2316
4434.75 2277
4435.38 2273
4436.01 2342
4436.63 2342
4437.26 2292
4437.89 2276
4438.52 2270
4439.15 2218
4439.78 2304
4440.41 2210
4441.04 2189
4441.67 2197
4442.29 2211
4442.92 2205
4443.55 2206
4444.18 2225
4444.81 2230
4445.44 2259
4446.07 2329
4446.70 2321
4447.33 2206
4447.96 2194
4448.59 2236
4449.22 2275
4449.85 2229
4450.48 2344
4451.11 2286
4451.74 2236
4452.37 2322
4453.00 2273
4453.63 2245
4454.26 2280
4454.89 2368
4455.52 2355
4456.15 2414
4456.78 2354
4457.41 2250
4458.04 2231
4458.67 2289
4459.30 2341
4459.93 2295
4460.56 2186
4461.19 2211
4461.82 2146
4462.45 2164
4463.08 2154
4463.71 2234
4464.34 2177
4464.97 2060
4465.60 2081
4466.23 2164
4466.86 2226
4467.49 2137
4468.12 2084
4468.76 2059
4469.39 2053
4470.02 2034
4470.65 2054
4471.28 2125
4471.91 2102
4472.54 2169
4473.17 2214
4473.80 2180
4474.44 2120
4475.07 2076
4475.70 2133
4476.33 2214
4476.96 2173
4477.59 2203
4478.22 2163
4478.86 2181
4479.49 2197
4480.12 2187
4480.75 2259
4481.38 2369
4482.02 2318
4482.65 2379
4483.28 2371
4483.91 2281
4484.54 2349
4485.18 2254
4485.81 2339
4486.44 2274
4487.07 2268
4487.70 2441
4488.34 2371
4488.97 2291
4489.60 2242
4490.23 2241
4490.87 2282
4491.50 2392
4492.13 2279
4492.76 2285
4493.40 2246
4494.03 2245
4494.66 2301
4495.30 2262
4495.93 2227
4496.56 2282
4497.19 2327
4497.83 2338
4498.46 2415
4499.09 2489
4499.73 2587
4500.36 2649
4500.99 2710
4501.63 2746
4502.26 2801
4502.89 2802
4503.53 2754
4504.16 2788
4504.79 2723
4505.43 2576
4506.06 2483
4506.69 2558
4507.33 2549
4507.96 2431
4508.59 2486
4509.23 2383
4509.86 2405
4510.50 2470
4511.13 2429
4511.76 2412
4512.40 2391
4513.03 2420
4513.67 2383
4514.30 2338
4514.93 2302
4515.57 2305
4516.20 2216
4516.84 2381
4517.47 2367
4518.11 2313
4518.74 2307
4519.37 2342
4520.01 2357
4520.64 2306
4521.28 2375
4521.91 2389
4522.55 2449
4523.18 2428
4523.82 2486
4524.45 2584
4525.09 2551
4525.72 2621
4526.36 2707
4526.99 2873
4527.63 3172
4528.26 3655
4528.90 3992
4529.53 4408
4530.17 4762
4530.80 4971
4531.44 4807
4532.07 4450
4532.71 4296
4533.34 4142
4533.98 3749
4534.62 3249
4535.25 3071
4535.89 2956
4536.52 2814
4537.16 2626
4537.79 2505
4538.43 2429
4539.07 2490
4539.70 2391
4540.34 2404
4540.97 2251
4541.61 2320
4542.25 2242
4542.88 2204
4543.52 2177
4544.15 2258
4544.79 2180
4545.43 2261
4546.06 2188
4546.70 2222
4547.34 2207
4547.97 2184
4548.61 2192
4549.25 2333
4549.88 2196
4550.52 2192
4551.16 2227
4551.79 2257
4552.43 2218
4553.07 2243
4553.70 2241
4554.34 2210
4554.98 2117
4555.61 2192
4556.25 2293
4556.89 2210
4557.53 2245
4558.16 2349
4558.80 2250
4559.44 2290
4560.07 2378
4560.71 2353
4561.35 2294
4561.99 2279
4562.62 2287
4563.26 2268
4563.90 2237
4564.54 2346
4565.18 2406
4565.81 2460
4566.45 2490
4567.09 2576
4567.73 2576
4568.36 2543
4569.00 2557
4569.64 2598
4570.28 2504
4570.92 2447
4571.55 2429
4572.19 2386
4572.83 2335
4573.47 2298
4574.11 2308
4574.75 2215
4575.38 2186
4576.02 2205
4576.66 2243
4577.30 2206
4577.94 2302
4578.58 2190
4579.22 2175
4579.85 2225
4580.49 2275
4581.13 2265
4581.77 2358
4582.41 2342
4583.05 2338
4583.69 2259
4584.33 2381
4584.97 2395
4585.61 2301
4586.24 2370
4586.88 2478
4587.52 2546
4588.16 2486
4588.80 2556
4589.44 2564
4590.08 2557
4590.72 2548
4591.36 2634
4592.00 2396
4592.64 2353
4593.28 2318
4593.92 2442
4594.56 2363
4595.20 2263
4595.84 2254
4596.48 2271
4597.12 2168
4597.76 2334
4598.40 2265
4599.04 2251
4599.68 2196
4600.32 2260
4600.96 2270
4601.60 2224
4602.24 2280
4602.88 2351
4603.52 2284
4604.16 2287
4604.80 2358
4605.44 2341
4606.08 2301
4606.72 2206
4607.36 2196
4608.00 2329
4608.64 2287
4609.28 2257
4609.93 2271
4610.57 2380
4611.21 2301
4611.85 2200
4612.49 2237
4613.13 2371
4613.77 2383
4614.41 2301
4615.05 2257
4615.69 2303
4616.34 2243
4616.98 2203
4617.62 2260
4618.26 2325
4618.90 2260
4619.54 2177
4620.18 2146
4620.83 2197
4621.47 2219
4622.11 2148
4622.75 2126
4623.39 2101
4624.03 2247
4624.68 2189
4625.32 2202
4625.96 2277
4626.60 2288
4627.24 2272
4627.89 2163
4628.53 2250
4629.17 2211
4629.81 2305
4630.45 2298
4631.10 2328
4631.74 2417
4632.38 2393
4633.02 2514
4633.67 2459
4634.31 2483
4634.95 2538
4635.59 2547
4636.24 2735
4636.88 2777
4637.52 2823
4638.17 2861
4638.81 2833
4639.45 2716
4640.09 2772
4640.74 2686
4641.38 2538
4642.02 2499
4642.67 2478
4643.31 2445
4643.95 2389
4644.60 2373
4645.24 2367
4645.88 2379
4646.53 2320
4647.17 2296
4647.81 2491
4648.46 2437
4649.10 2565
4649.74 2745
4650.39 2943
4651.03 3028
4651.67 3200
4652.32 3224
4652.96 3162
4653.61 2925
4654.25 2895
4654.89 2757
4655.54 2667
4656.18 2647
4656.83 2508
4657.47 2483
4658.11 2429
4658.76 2379
4659.40 2189
4660.05 2162
4660.69 2213
4661.33 2233
4661.98 2140
4662.62 2154
4663.27 2115
4663.91 2066
4664.56 2144
4665.20 2099
4665.85 2087
4666.49 2213
4667.14 2095
4667.78 1983
4668.43 2094
4669.07 2049
4669.72 2124
4670.36 2074
4671.01 2067
4671.65 2101
4672.30 2205
4672.94 2054
4673.59 2136
4674.23 2164
4674.88 2144
4675.52 2242
4676.17 2189
4676.81 2289
4677.46 2271
4678.10 2326
4678.75 2239
4679.40 2212
4680.04 2278
4680.69 2224
4681.33 2341
4681.98 2288
4682.62 2254
4683.27 2334
4683.92 2297
4684.56 2228
4685.21 2187
4685.85 2186
4686.50 2284
4687.15 2450
4687.79 2343
4688.44 2329
4689.09 2301
4689.73 2382
4690.38 2426
4691.02 2230
4691.67 2382
4692.32 2259
4692.96 2260
4693.61 2332
4694.26 2340
4694.90 2358
4695.55 2400
4696.20 2363
4696.84 2429
4697.49 2459
4698.14 2444
4698.78 2506
4699.43 2457
4700.08 2525
4700.73 2481
4701.37 2345
4702.02 2382
4702.67 2347
4703.31 2353
4703.96 2262
4704.61 2253
4705.26 2392
4705.90 2356
4706.55 2341
4707.20 2257
4707.85 2211
4708.49 2197
4709.14 2223
4709.79 2247
4710.44 2249
4711.09 2280
4711.73 2337
4712.38 2363
4713.03 2215
4713.68 2243
4714.33 2225
4714.97 2275
4715.62 2278
4716.27 2235
4716.92 2277
4717.57 2309
4718.21 2225
4718.86 2328
4719.51 2381
4720.16 2402
4720.81 2441
4721.46 2460
4722.11 2453
4722.75 2376
4723.40 2312
4724.05 2304
4724.70 2295
4725.35 2416
4726.00 2449
4726.65 2342
4727.30 2298
4727.94 2301
4728.59 2279
4729.24 2284
4729.89 2228
4730.54 2259
4731.19 2228
4731.84 2262
4732.49 2256
4733.14 2240
4733.79 2168
4734.44 2162
4735.09 2242
4735.74 2131
4736.38 2237
4737.03 2319
4737.68 2374
4738.33 2450
4738.98 2349
4739.63 2375
4740.28 2459
4740.93 2459
4741.58 2427
4742.23 2345
4742.88 2307
4743.53 2257
4744.18 2353
4744.83 2372
4745.48 2280
4746.13 2250
4746.78 2379
4747.43 2434
4748.08 2427
4748.73 2377
4749.39 2478
4750.04 2455
4750.69 2449
4751.34 2525
4751.99 2503
4752.64 2496
4753.29 2598
4753.94 2585
4754.59 2497
4755.24 2483
4755.89 2553
4756.54 2483
4757.19 2524
4757.84 2452
4758.50 2564
4759.15 2668
4759.80 2752
4760.45 2802
4761.10 2809
4761.75 2791
4762.40 2711
4763.05 2675
4763.71 2589
4764.36 2535
4765.01 2572
4765.66 2496
4766.31 2455
4766.96 2463
4767.62 2541
4768.27 2571
4768.92 2556
4769.57 2517
4770.22 2487
4770.87 2551
4771.53 2490
4772.18 2375
4772.83 2493
4773.48 2479
4774.13 2383
4774.79 2414
4775.44 2471
4776.09 2465
4776.74 2438
4777.40 2410
4778.05 2430
4778.70 2363
4779.35 2512
4780.01 2472
4780.66 2424
4781.31 2442
4781.96 2525
4782.62 2442
4783.27 2440
4783.92 2339
4784.57 2399
4785.23 2435
4785.88 2505
4786.53 2589
4787.19 2570
4787.84 2562
4788.49 2567
4789.15 2622
4789.80 2596
4790.45 2647
4791.11 2579
4791.76 2597
4792.41 2638
4793.07 2580
4793.72 2549
4794.37 2618
4795.03 2674
4795.68 2569
4796.33 2660
4796.99 2754
4797.64 2807
4798.29 2896
4798.95 2790
4799.60 2904
4800.26 3018
4800.91 3019
4801.56 3066
4802.22 3101
4802.87 2931
4803.53 2860
4804.18 2880
4804.83 2895
4805.49 2718
4806.14 2683
4806.80 2778
4807.45 2634
4808.11 2678
4808.76 2601
4809.42 2628
4810.07 2575
4810.72 2583
4811.38 2582
4812.03 2579
4812.69 2676
4813.34 2772
4814.00 2794
4814.65 2752
4815.31 2824
4815.96 2837
4816.62 2803
4817.27 2791
4817.93 2913
4818.58 3015
4819.24 3050
4819.89 3080
4820.55 3241
4821.20 3427
4821.86 3457
4822.52 3482
4823.17 3501
4823.83 3356
4824.48 3282
4825.14 3211
4825.79 3157
4826.45 3029
4827.10 3003
4827.76 3061
4828.42 3029
4829.07 2979
4829.73 2960
4830.38 3019
4831.04 2996
4831.70 3116
4832.35 3193
4833.01 3150
4833.66 3396
4834.32 3481
4834.98 3387
4835.63 3546
4836.29 3749
4836.95 3705
4837.60 3650
4838.26 3601
4838.92 3494
4839.57 3559
4840.23 3561
4840.89 3378
4841.54 3489
4842.20 3522
4842.86 3515
4843.51 3650
4844.17 3719
4844.83 3638
4845.48 3655
4846.14 3695
4846.80 3694
4847.45 3853
4848.11 4068
4848.77 4105
4849.43 4324
4850.08 4425
4850.74 4430
4851.40 4226
4852.06 4010
4852.71 3988
4853.37 3908
4854.03 3860
4854.69 3899
4855.34 4085
4856.00 4321
4856.66 4434
4857.32 4606
4857.97 4872
4858.63 4778
4859.29 4556
4859.95 4420
4860.61 4205
4861.26 4089
4861.92 3828
4862.58 3645
4863.24 3626
4863.90 3608
4864.55 3728
4865.21 3713
4865.87 3747
4866.53 3640
4867.19 3622
4867.85 3508
4868.51 3485
4869.16 3469
4869.82 3438
4870.48 3423
4871.14 3268
4871.80 3279
4872.46 3357
4873.12 3281
4873.78 3262
4874.43 3239
4875.09 3169
4875.75 3114
4876.41 3147
4877.07 3195
4877.73 3288
4878.39 3302
4879.05 3160
4879.71 3185
4880.37 3116
4881.03 3157
4881.69 3096
4882.34 2979
4883.00 2883
4883.66 3029
4884.32 2955
4884.98 2840
4885.64 2807
4886.30 2856
4886.96 2900
4887.62 2888
4888.28 2905
4888.94 2963
4889.60 2941
4890.26 2901
4890.92 2947
4891.58 2881
4892.24 2794
4892.90 2886
4893.56 2797
4894.22 2707
4894.88 2683
4895.54 2749
4896.20 2785
4896.86 2716
4897.52 2748
4898.19 2747
4898.85 2755
4899.51 2840
4900.17 2761
4900.83 2713
4901.49 2685
4902.15 2666
4902.81 2616
4903.47 2602
4904.13 2564
4904.79 2524
4905.45 2521
4906.12 2581
4906.78 2539
4907.44 2421
4908.10 2528
4908.76 2567
4909.42 2520
4910.08 2423
4910.74 2465
4911.41 2510
4912.07 2423
4912.73 2408
4913.39 2323
4914.05 2329
4914.71 2277
4915.38 2228
4916.04 2291
4916.70 2263
4917.36 2301
4918.02 2336
4918.68 2310
4919.35 2277
4920.01 2323
4920.67 2242
4921.33 2216
4921.99 2299
4922.66 2232
4923.32 2231
4923.98 2327
4924.64 2374
4925.31 2240
4925.97 2219
4926.63 2269
4927.29 2214
4927.96 2280
4928.62 2218
4929.28 2305
4929.94 2203
4930.61 2312
4931.27 2301
4931.93 2285
4932.59 2293
4933.26 2152
4933.92 2270
4934.58 2231
4935.25 2215
4935.91 2306
4936.57 2243
4937.24 2216
4937.90 2189
4938.56 2187
4939.23 2260
4939.89 2211
4940.55 2178
4941.22 2142
4941.88 2122
4942.54 2254
4943.21 2122
4943.87 2121
4944.53 2150
4945.20 2168
4945.86 2100
4946.52 2200
4947.19 2140
4947.85 2021
4948.52 2143
4949.18 2163
4949.84 2139
4950.51 2119
4951.17 2091
4951.84 2168
4952.50 2077
4953.17 2103
4953.83 2154
4954.49 2143
4955.16 2163
4955.82 2169
4956.49 2224
4957.15 2208
4957.82 2316
4958.48 2437
4959.15 2642
4959.81 2787
4960.47 2742
4961.14 2795
4961.80 2818
4962.47 2761
4963.13 2736
4963.80 2715
4964.46 2648
4965.13 2609
4965.79 2546
4966.46 2410
4967.12 2324
4967.79 2219
4968.45 2219
4969.12 2190
4969.79 2139
4970.45 2215
4971.12 2191
4971.78 2271
4972.45 2196
4973.11 2191
4973.78 2252
4974.44 2331
4975.11 2247
4975.78 2202
4976.44 2206
4977.11 2175
4977.77 2207
4978.44 2230
4979.11 2183
4979.77 2190
4980.44 2112
4981.10 2118
4981.77 2122
4982.44 2028
4983.10 2126
4983.77 2186
4984.43 2165
4985.10 2169
4985.77 2135
4986.43 2070
4987.10 2117
4987.77 2114
4988.43 2047
4989.10 2143
4989.77 2102
4990.43 2146
4991.10 2158
4991.77 2135
4992.43 2030
4993.10 2050
4993.77 2069
4994.43 2086
4995.10 1974
4995.77 2013
4996.44 1985
4997.10 1994
4997.77 2007
4998.44 1970
4999.10 1944
4999.77 1886
5000.44 1905
5001.11 1893
5001.77 1958
5002.44 1923
5003.11 2045
5003.78 2069
5004.44 2046
5005.11 2122
5005.78 2056
5006.45 1911
5007.12 1998
5007.78 1980
5008.45 2066
5009.12 2100
5009.79 2058
5010.46 2029
5011.12 2023
5011.79 2056
5012.46 2002
5013.13 1974
5013.80 1917
5014.47 2011
5015.13 2074
5015.80 2020
5016.47 2033
5017.14 2065
5017.81 2163
5018.48 2155
5019.14 2196
5019.81 2189
5020.48 2284
5021.15 2294
5021.82 2419
5022.49 2408
5023.16 2392
5023.83 2252
5024.50 2287
5025.16 2307
5025.83 2307
5026.50 2218
5027.17 2120
5027.84 2081
5028.51 2032
5029.18 1988
5029.85 1953
5030.52 1947
5031.19 2031
5031.86 1926
5032.53 1906
5033.20 1882
5033.87 1950
5034.54 1983
5035.21 1917
5035.88 1877
5036.54 1898
5037.21 1900
5037.88 1865
5038.55 1965
5039.22 1985
5039.89 2031
5040.56 2004
5041.23 2049
5041.90 2021
5042.58 1972
5043.25 2054
5043.92 2038
5044.59 2075
5045.26 2015
5045.93 1990
5046.60 2011
5047.27 1966
5047.94 1949
5048.61 1954
5049.28 1961
5049.95 1897
5050.62 1868
5051.29 1943
5051.96 1958
5052.63 1978
5053.30 2027
5053.98 1941
5054.65 1925
5055.32 1881
5055.99 1916
5056.66 1872
5057.33 1945
5058.00 1930
5058.67 1994
5059.34 1922
5060.02 1948
5060.69 1943
5061.36 1963
5062.03 1857
5062.70 1863
5063.37 1890
5064.04 1902
5064.72 1950
5065.39 1982
5066.06 1840
5066.73 1858
5067.40 1869
5068.08 1881
5068.75 1835
5069.42 1802
5070.09 1857
5070.76 1872
5071.44 1941
5072.11 1914
5072.78 1958
5073.45 1929
5074.12 1889
5074.80 1989
5075.47 1988
5076.14 2016
5076.81 1950
5077.49 1997
5078.16 2033
5078.83 1962
5079.50 2070
5080.18 2035
5080.85 2008
5081.52 1947
5082.20 1947
5082.87 1963
5083.54 2021
5084.21 1956
5084.89 1947
5085.56 1979
5086.23 2013
5086.91 2084
5087.58 2097
5088.25 2111
5088.93 2203
5089.60 2219
5090.27 2261
5090.95 2304
5091.62 2251
5092.29 2220
5092.97 2109
5093.64 2030
5094.31 1979
5094.99 2031
5095.66 2009
5096.34 1982
5097.01 1971
5097.68 1944
5098.36 1893
5099.03 1984
5099.70 1988
5100.38 1977
5101.05 1999
5101.73 2065
5102.40 2121
5103.08 2074
5103.75 2086
5104.42 2114
5105.10 1988
5105.77 1926
5106.45 2017
5107.12 1977
5107.80 1945
5108.47 2041
5109.15 1950
5109.82 1941
5110.49 1901
5111.17 2031
5111.84 1997
5112.52 1903
5113.19 1932
5113.87 2042
5114.54 2055
5115.22 2174
5115.89 2214
5116.57 2249
5117.24 2291
5117.92 2364
5118.59 2363
5119.27 2471
5119.94 2464
5120.62 2407
5121.30 2222
5121.97 2142
5122.65 2086
5123.32 2035
5124.00 2075
5124.67 2061
5125.35 2109
5126.02 2016
5126.70 1986
5127.38 2052
5128.05 1999
5128.73 1978
5129.40 2000
5130.08 2072
5130.76 2083
5131.43 2006
5132.11 2060
5132.78 2062
5133.46 1967
5134.14 1949
5134.81 2060
5135.49 2073
5136.17 1941
5136.84 2045
5137.52 2054
5138.20 1944
5138.87 2084
5139.55 1938
5140.22 1904
5140.90 1955
5141.58 1977
5142.26 1901
5142.93 1911
5143.61 1848
5144.29 1877
5144.96 1933
5145.64 1899
5146.32 1933
5146.99 1857
5147.67 1881
5148.35 1844
5149.03 1910
5149.70 1828
5150.38 1763
5151.06 1839
5151.73 1900
5152.41 1921
5153.09 1928
5153.77 1866
5154.44 1843
5155.12 1948
5155.80 1975
5156.48 1970
5157.16 1915
5157.83 1974
5158.51 1878
5159.19 1902
5159.87 1967
5160.55 1998
5161.22 1964
5161.90 2035
5162.58 2065
5163.26 1886
5163.94 1875
5164.61 1925
5165.29 1880
5165.97 1916
5166.65 1943
5167.33 1929
5168.01 1855
5168.68 1823
5169.36 1877
5170.04 1871
5170.72 1819
5171.40 1861
5172.08 1855
5172.76 1878
5173.44 1851
5174.11 1812
5174.79 1841
5175.47 1875
5176.15 1960
5176.83 1891
5177.51 1834
5178.19 1795
5178.87 1740
5179.55 1844
5180.23 1856
5180.91 1895
5181.58 1850
5182.26 1851
5182.94 1867
5183.62 1860
5184.30 1894
5184.98 2006
5185.66 1894
5186.34 1874
5187.02 1913
5187.70 1922
5188.38 1897
5189.06 1821
5189.74 1900
5190.42 1818
5191.10 1846
5191.78 1840
5192.46 1874
5193.14 1854
5193.82 1813
5194.50 1809
5195.18 1833
5195.86 1874
5196.54 1873
5197.22 1881
5197.90 1762
5198.58 1885
5199.26 1833
5199.94 1867
5200.63 1887
5201.31 1884
5201.99 1885
5202.67 1770
5203.35 1847
5204.03 1794
5204.71 1758
5205.39 1817
5206.07 1943
5206.75 1855
5207.43 1910
5208.11 1998
5208.80 1932
5209.48 1932
5210.16 2034
5210.84 2070
5211.52 1975
5212.20 1965
5212.88 1881
5213.57 1981
5214.25 1981
5214.93 1988
5215.61 1983
5216.29 1958
5216.97 1944
5217.66 1927
5218.34 1860
5219.02 1871
5219.70 1960
5220.38 2038
5221.06 1987
5221.75 2002
5222.43 2028
5223.11 2064
5223.79 2006
5224.47 1903
5225.16 1924
5225.84 1932
5226.52 1955
5227.20 1905
5227.89 1865
5228.57 1894
5229.25 1849
5229.93 1919
5230.62 1930
5231.30 1962
5231.98 1882
5232.66 1914
5233.35 1969
5234.03 2074
5234.71 2055
5235.40 1975
5236.08 1990
5236.76 2072
5237.44 2190
5238.13 2120
5238.81 2050
5239.49 2072
5240.18 2167
5240.86 2130
5241.54 2109
5242.23 2072
5242.91 2091
5243.59 2074
5244.28 2075
5244.96 2088
5245.64 2078
5246.33 2016
5247.01 2108
5247.70 2050
5248.38 1974
5249.06 1968
5249.75 1985
5250.43 2047
5251.11 2149
5251.80 2219
5252.48 2120
5253.17 2143
5253.85 2079
5254.53 2073
5255.22 2063
5255.90 1971
5256.59 1976
5257.27 1980
5257.96 2025
5258.64 2001
5259.32 2084
5260.01 2023
5260.69 2066
5261.38 2064
5262.06 2075
5262.75 2116
5263.43 2167
5264.12 2212
5264.80 2201
5265.49 2195
5266.17 2096
5266.86 1974
5267.54 2067
5268.23 2053
5268.91 2042
5269.60 2084
5270.28 2123
5270.97 2069
5271.65 2173
5272.34 2079
5273.02 1917
5273.71 1974
5274.39 2049
5275.08 1985
5275.76 1974
5276.45 2084
5277.14 2137
5277.82 2127
5278.51 2061
5279.19 2113
5279.88 2150
5280.56 2114
5281.25 2153
5281.94 2170
5282.62 2212
5283.31 2177
5283.99 2180
5284.68 2087
5285.37 2060
5286.05 2087
5286.74 2066
5287.43 2083
5288.11 2016
5288.80 2011
5289.48 2059
5290.17 2048
5290.86 2087
5291.54 2058
5292.23 2122
5292.92 2135
5293.60 2193
5294.29 2206
5294.98 2207
5295.66 2215
5296.35 2293
5297.04 2250
5297.72 2338
5298.41 2400
5299.10 2370
5299.79 2474
5300.47 2436
5301.16 2510
5301.85 2485
5302.53 2531
5303.22 2556
5303.91 2651
5304.60 2723
5305.28 2690
5305.97 2847
5306.66 2721
5307.35 2617
5308.03 2633
5308.72 2574
5309.41 2585
5310.10 2721
5310.78 2798
5311.47 2757
5312.16 2952
5312.85 3202
5313.54 3236
5314.22 3229
5314.91 3237
5315.60 3216
5316.29 3094
5316.98 2893
5317.66 2930
5318.35 2879
5319.04 2769
5319.73 2723
5320.42 2728
5321.11 2640
5321.80 2565
5322.48 2447
5323.17 2355
5323.86 2339
5324.55 2290
5325.24 2375
5325.93 2366
5326.62 2298
5327.30 2230
5327.99 2322
5328.68 2298
5329.37 2260
5330.06 2295
5330.75 2227
5331.44 2277
5332.13 2218
5332.82 2277
5333.51 2285
5334.20 2292
5334.88 2209
5335.57 2256
5336.26 2243
5336.95 2283
5337.64 2190
5338.33 2226
5339.02 2355
5339.71 2301
5340.40 2349
5341.09 2428
5341.78 2433
5342.47 2357
5343.16 2465
5343.85 2463
5344.54 2478
5345.23 2510
5345.92 2603
5346.61 2704
5347.30 2999
5347.99 3269
5348.68 3461
5349.37 3667
5350.06 3789
5350.75 3815
5351.44 3887
5352.13 3807
5352.82 3548
5353.51 3312
5354.20 3146
5354.90 2822
5355.59 2693
5356.28 2531
5356.97 2408
5357.66 2378
5358.35 2295
5359.04 2177
5359.73 2179
5360.42 2205
5361.11 2191
5361.80 2177
5362.49 2125
5363.19 2071
5363.88 2139
5364.57 2103
5365.26 2088
5365.95 2045
5366.64 2021
5367.33 1974
5368.03 2065
5368.72 1951
5369.41 2049
5370.10 1994
5370.79 1950
5371.48 1974
5372.18 2078
5372.87 2076
5373.56 2052
5374.25 2015
5374.94 2072
5375.63 2141
5376.33 2130
5377.02 2124
5377.71 2131
5378.40 2261
5379.10 2181
5379.79 2175
5380.48 2133
5381.17 2109
5381.86 2159
5382.56 2148
5383.25 2135
5383.94 2103
5384.63 2104
5385.33 2094
5386.02 2186
5386.71 2299
5387.40 2271
5388.10 2270
5388.79 2352
5389.48 2368
5390.18 2310
5390.87 2396
5391.56 2340
5392.26 2292
5392.95 2270
5393.64 2157
5394.33 2146
5395.03 2077
5395.72 2128
5396.41 2086
5397.11 2049
5397.80 2120
5398.49 2134
5399.19 2112
5399.88 2161
5400.58 2102
5401.27 2084
5401.96 2067
5402.66 2140
5403.35 2065
5404.04 2085
5404.74 2127
5405.43 2129
5406.13 2083
5406.82 2144
5407.51 2059
5408.21 2091
5408.90 2024
5409.60 2062
5410.29 2068
5410.98 2028
5411.68 2099
5412.37 2166
5413.07 2165
5413.76 2136
5414.46 2150
5415.15 2128
5415.84 2074
5416.54 2154
5417.23 2215
5417.93 2188
5418.62 2144
5419.32 2235
5420.01 2280
5420.71 2206
5421.40 2200
5422.10 2356
5422.79 2195
5423.49 2182
5424.18 2244
5424.88 2176
5425.57 2175
5426.27 2276
5426.96 2216
5427.66 2239
5428.35 2203
5429.05 2215
5429.74 2279
5430.44 2253
5431.14 2310
5431.83 2291
5432.53 2298
5433.22 2267
5433.92 2338
5434.61 2362
5435.31 2304
5436.01 2357
5436.70 2257
5437.40 2215
5438.09 2221
5438.79 2298
5439.49 2260
5440.18 2220
5440.88 2320
5441.57 2397
5442.27 2420
5442.97 2436
5443.66 2612
5444.36 2758
5445.06 2887
5445.75 3101
5446.45 3337
5447.15 3291
5447.84 3366
5448.54 3271
5449.24 3126
5449.93 3028
5450.63 2996
5451.33 2771
5452.02 2575
5452.72 2599
5453.42 2558
5454.11 2479
5454.81 2487
5455.51 2477
5456.20 2367
5456.90 2414
5457.60 2542
5458.30 2581
5458.99 2458
5459.69 2420
5460.39 2487
5461.09 2455
5461.78 2491
5462.48 2526
5463.18 2640
5463.88 2623
5464.57 2523
5465.27 2529
5465.97 2592
5466.67 2611
5467.36 2484
5468.06 2519
5468.76 2595
5469.46 2546
5470.16 2615
5470.85 2613
5471.55 2654
5472.25 2723
5472.95 2783
5473.65 2790
5474.35 2787
5475.04 2976
5475.74 2900
5476.44 2940
5477.14 3142
5477.84 3272
5478.54 3440
5479.23 3801
5479.93 3920
5480.63 3952
5481.33 3842
5482.03 3772
5482.73 3603
5483.43 3385
5484.13 3338
5484.83 3265
5485.52 3184
5486.22 3160
5486.92 3127
5487.62 3040
5488.32 2958
5489.02 2978
5489.72 2961
5490.42 3031
5491.12 3161
5491.82 3232
5492.52 3255
5493.22 3167
5493.92 3137
5494.62 3243
5495.31 3257
5496.01 3397
5496.71 3612
5497.41 3650
5498.11 4025
5498.81 4475
5499.51 4630
5500.21 5105
5500.91 5329
5501.61 5324
5502.31 5215
5503.01 4770
5503.71 4159
5504.41 3802
5505.11 3494
5505.81 3272
5506.51 3004
5507.22 2959
5507.92 3027
5508.62 2889
5509.32 2896
5510.02 2793
5510.72 2822
5511.42 2930
5512.12 2821
5512.82 2819
5513.52 2868
5514.22 2886
5514.92 2843
5515.62 2781
5516.32 2781
5517.03 2762
5517.73 2878
5518.43 2900
5519.13 2820
5519.83 2866
5520.53 2785
5521.23 2723
5521.93 2710
5522.63 2534
5523.34 2572
5524.04 2604
5524.74 2512
5525.44 2365
5526.14 2386
5526.84 2418
5527.55 2397
5528.25 2420
5528.95 2439
5529.65 2422
5530.35 2398
5531.05 2300
5531.76 2469
5532.46 2378
5533.16 2373
5533.86 2385
5534.56 2301
5535.27 2276
5535.97 2423
5536.67 2306
5537.37 2325
5538.08 2391
5538.78 2352
5539.48 2348
5540.18 2290
5540.89 2340
5541.59 2377
5542.29 2353
5542.99 2324
5543.70 2373
5544.40 2337
5545.10 2316
5545.80 2320
5546.51 2381
5547.21 2320
5547.91 2307
5548.62 2321
5549.32 2299
5550.02 2234
5550.73 2216
5551.43 2311
5552.13 2331
5552.84 2282
5553.54 2309
5554.24 2245
5554.95 2261
5555.65 2197
5556.35 2181
5557.06 2154
5557.76 2213
5558.46 2207
5559.17 2223
5559.87 2269
5560.57 2266
5561.28 2314
5561.98 2299
5562.69 2343
5563.39 2367
5564.09 2324
5564.80 2350
5565.50 2361
5566.21 2281
5566.91 2286
5567.61 2300
5568.32 2224
5569.02 2242
5569.73 2258
5570.43 2101
5571.14 2107
5571.84 2240
5572.54 2273
5573.25 2208
5573.95 2249
5574.66 2255
5575.36 2272
5576.07 2235
5576.77 2223
5577.48 2257
5578.18 2254
5578.89 2178
5579.59 2166
5580.30 2219
5581.00 2087
5581.71 2089
5582.41 2202
5583.12 2120
5583.82 2086
5584.53 2078
5585.23 2125
5585.94 2163
5586.64 2184
5587.35 2182
5588.06 2116
5588.76 2122
5589.47 2096
5590.17 2126
5590.88 2073
5591.58 2055
5592.29 2034
5592.99 2094
5593.70 2069
5594.41 2104
5595.11 2024
5595.82 2017
5596.52 2040
5597.23 2040
5597.94 2012
5598.64 1983
5599.35 1949
5600.06 2060
5600.76 2019
5601.47 1919
5602.17 1930
5602.88 2013
5603.59 2031
5604.29 2002
5605.00 1996
5605.71 1988
5606.41 1945
5607.12 1946
5607.83 1934
5608.53 1949
5609.24 1929
5609.95 1848
5610.65 2039
5611.36 2022
5612.07 1962
5612.78 2033
5613.48 2002
5614.19 1991
5614.90 2043
5615.60 2017
5616.31 1943
5617.02 2067
5617.73 2127
5618.43 2104
5619.14 2028
5619.85 1968
5620.56 2057
5621.26 2017
5621.97 2005
5622.68 2087
5623.39 2058
5624.09 2094
5624.80 2067
5625.51 2110
5626.22 2010
5626.93 2044
5627.63 2037
5628.34 2127
5629.05 2121
5629.76 2116
5630.47 2058
5631.17 2164
5631.88 2184
5632.59 2222
5633.30 2146
5634.01 2244
5634.72 2283
5635.42 2297
5636.13 2353
5636.84 2290
5637.55 2295
5638.26 2264
5638.97 2371
5639.68 2464
5640.39 2384
5641.09 2324
5641.80 2322
5642.51 2291
5643.22 2229
5643.93 2213
5644.64 2175
5645.35 2115
5646.06 2173
5646.77 2211
5647.48 2117
5648.19 2120
5648.89 2103
5649.60 2138
5650.31 2190
5651.02 2290
5651.73 2170
5652.44 2171
5653.15 2253
5653.86 2301
5654.57 2313
5655.28 2227
5655.99 2300
5656.70 2242
5657.41 2302
5658.12 2311
5658.83 2239
5659.54 2249
5660.25 2393
5660.96 2350
5661.67 2255
5662.38 2224
5663.09 2231
5663.80 2272
5664.51 2221
5665.22 2151
5665.93 2199
5666.64 2183
5667.35 2219
5668.06 2214
5668.77 2263
5669.48 2330
5670.19 2539
5670.91 2616
5671.62 2498
5672.33 2513
5673.04 2513
5673.75 2423
5674.46 2352
5675.17 2326
5675.88 2236
5676.59 2169
5677.30 2227
5678.01 2231
5678.73 2142
5679.44 2190
5680.15 2198
5680.86 2238
5681.57 2155
5682.28 2205
5682.99 2133
5683.71 2226
5684.42 2190
5685.13 2160
5685.84 2210
5686.55 2154
5687.26 2146
5687.98 2123
5688.69 2097
5689.40 2112
5690.11 2178
5690.82 2228
5691.54 2165
5692.25 2247
5692.96 2132
5693.67 2063
5694.38 2086
5695.10 2089
5695.81 2131
5696.52 2049
5697.23 2054
5697.95 2103
5698.66 2130
5699.37 2123
5700.08 2194
5700.80 2079
5701.51 2127
5702.22 2145
5702.93 2137
5703.65 2148
5704.36 2241
5705.07 2232
5705.78 2260
5706.50 2207
5707.21 2195
5707.92 2155
5708.64 2136
5709.35 2121
5710.06 2151
5710.78 2232
5711.49 2138
5712.20 2099
5712.92 2153
5713.63 2255
5714.34 2186
5715.06 2229
5715.77 2151
5716.48 2130
5717.20 2228
5717.91 2175
5718.62 2254
5719.34 2328
5720.05 2265
5720.77 2171
5721.48 2282
5722.19 2257
5722.91 2299
5723.62 2239
5724.33 2243
5725.05 2259
5725.76 2415
5726.48 2418
5727.19 2358
5727.91 2364
5728.62 2524
5729.33 2545
5730.05 2433
5730.76 2406
5731.48 2398
5732.19 2383
5732.91 2398
5733.62 2426
5734.34 2374
5735.05 2429
5735.77 2427
5736.48 2391
5737.20 2416
5737.91 2348
5738.63 2434
5739.34 2365
5740.06 2424
5740.77 2435
5741.49 2481
5742.20 2469
5742.92 2420
5743.63 2432
5744.35 2581
5745.06 2545
5745.78 2525
5746.49 2579
5747.21 2634
5747.92 2548
5748.64 2543
5749.35 2712
5750.07 2734
5750.79 2779
5751.50 2908
5752.22 2917
5752.93 2843
5753.65 2950
5754.36 3019
5755.08 3121
5755.80 3091
5756.51 3113
5757.23 3039
5757.95 3098
5758.66 3168
5759.38 3209
5760.09 3212
5760.81 3371
5761.53 3476
5762.24 3495
5762.96 3534
5763.68 3529
5764.39 3537
5765.11 3658
5765.83 3952
5766.54 4192
5767.26 4610
5767.98 5340
5768.69 6316
5769.41 7223
5770.13 7881
5770.84 8237
5771.56 8210
5772.28 7486
5772.99 6570
5773.71 5667
5774.43 4999
5775.15 4573
5775.86 4245
5776.58 4045
5777.30 3966
5778.01 3992
5778.73 4007
5779.45 3907
5780.17 3934
5780.88 3867
5781.60 3958
5782.32 3953
5783.04 3984
5783.76 3982
5784.47 4086
5785.19 4008
5785.91 3922
5786.63 3873
5787.34 3936
5788.06 3859
5788.78 3769
5789.50 3632
5790.22 3651
5790.94 3674
5791.65 3579
5792.37 3604
5793.09 3541
5793.81 3491
5794.53 3494
5795.25 3383
5795.96 3417
5796.68 3439
5797.40 3556
5798.12 3633
5798.84 3867
5799.56 4189
5800.28 4315
5800.99 4433
5801.71 4469
5802.43 4319
5803.15 3862
5803.87 3693
5804.59 3515
5805.31 3331
5806.03 3274
5806.75 3342
5807.47 3304
5808.18 3140
5808.90 3256
5809.62 3267
5810.34 3269
5811.06 3173
5811.78 3127
5812.50 3170
5813.22 3065
5813.94 3021
5814.66 3076
5815.38 3051
5816.10 2958
5816.82 2935
5817.54 2987
5818.26 2947
5818.98 2979
5819.70 2911
5820.42 2837
5821.14 2919
5821.86 2965
5822.58 2831
5823.30 2826
5824.02 2736
5824.74 2755
5825.46 2749
5826.18 2719
5826.90 2694
5827.62 2566
5828.34 2662
5829.06 2631
5829.78 2596
5830.50 2622
5831.22 2668
5831.95 2704
5832.67 2554
5833.39 2645
5834.11 2545
5834.83 2552
5835.55 2643
5836.27 2533
5836.99 2520
5837.71 2627
5838.43 2667
5839.15 2599
5839.88 2583
5840.60 2593
5841.32 2555
5842.04 2508
5842.76 2452
5843.48 2535
5844.20 2499
5844.93 2483
5845.65 2529
5846.37 2518
5847.09 2494
5847.81 2411
5848.53 2521
5849.26 2459
5849.98 2510
5850.70 2372
5851.42 2396
5852.14 2439
5852.87 2476
5853.59 2474
5854.31 2424
5855.03 2428
5855.75 2462
5856.48 2465
5857.20 2451
5857.92 2512
5858.64 2508
5859.37 2409
5860.09 2407
5860.81 2456
5861.53 2392
5862.26 2454
5862.98 2370
5863.70 2433
5864.42 2399
5865.15 2384
5865.87 2469
5866.59 2388
5867.31 2417
5868.04 2450
5868.76 2392
5869.48 2398
5870.21 2370
5870.93 2334
5871.65 2437
5872.38 2424
5873.10 2408
5873.82 2326
5874.55 2399
5875.27 2470
5875.99 2283
5876.72 2297
5877.44 2350
5878.16 2440
5878.89 2453
5879.61 2462
5880.33 2464
5881.06 2421
5881.78 2546
5882.51 2486
5883.23 2533
5883.95 2494
5884.68 2559
5885.40 2492
5886.13 2484
5886.85 2495
5887.57 2471
5888.30 2571
5889.02 2612
5889.75 2555
5890.47 2488
5891.20 2441
5891.92 2415
5892.64 2448
5893.37 2500
5894.09 2434
5894.82 2484
5895.54 2553
5896.27 2591
5896.99 2614
5897.72 2538
5898.44 2429
5899.17 2472
5899.89 2543
5900.62 2596
5901.34 2682
5902.07 2639
5902.79 2644
5903.52 2646
5904.24 2701
5904.97 2714
5905.69 2639
5906.42 2770
5907.14 2876
5907.87 2830
5908.59 2725
5909.32 2796
5910.04 2767
5910.77 2951
5911.50 2991
5912.22 2958
5912.95 2880
5913.67 2977
5914.40 2871
5915.12 2908
5915.85 2976
5916.58 2937
5917.30 3070
5918.03 3142
5918.75 3066
5919.48 3131
5920.21 3025
5920.93 3159
5921.66 3070
5922.39 3117
5923.11 3265
5923.84 3318
5924.56 3386
5925.29 3300
5926.02 3266
5926.74 3369
5927.47 3421
5928.20 3558
5928.92 3474
5929.65 3595
5930.38 3537
5931.10 3577
5931.83 3636
5932.56 3639
5933.28 3645
5934.01 3811
5934.74 3825
5935.47 3814
5936.19 3809
5936.92 3948
5937.65 4102
5938.37 4064
5939.10 4194
5939.83 4154
5940.56 4217
5941.28 4247
5942.01 4328
5942.74 4425
5943.47 4546
5944.19 4544
5944.92 4640
5945.65 4567
5946.38 4699
5947.11 4875
5947.83 4807
5948.56 4984
5949.29 5184
5950.02 5476
5950.74 5691
5951.47 6032
5952.20 6274
5952.93 6512
5953.66 6454
5954.39 6525
5955.11 6261
5955.84 6075
5956.57 6044
5957.30 6018
5958.03 5812
5958.76 5890
5959.48 5830
5960.21 5898
5960.94 5820
5961.67 5961
5962.40 5992
5963.13 6086
5963.86 6331
5964.59 6724
5965.31 6934
5966.04 7258
5966.77 7457
5967.50 7519
5968.23 7486
5968.96 7576
5969.69 7537
5970.42 7432
5971.15 7282
5971.88 7235
5972.61 7087
5973.34 7190
5974.06 7172
5974.79 7164
5975.52 7217
5976.25 7284
5976.98 7267
5977.71 7591
5978.44 7789
5979.17 8061
5979.90 8298
5980.63 8274
5981.36 8271
5982.09 8421
5982.82 8531
5983.55 8364
5984.28 8388
5985.01 8487
5985.74 8429
5986.47 8531
5987.20 8435
5987.93 8711
5988.66 8717
5989.39 8790
5990.12 8976
5990.85 9067
5991.58 9094
5992.32 9227
5993.05 9433
5993.78 9352
5994.51 9678
5995.24 9884
5995.97 9983
5996.70 10012
5997.43 9871
5998.16 9966
5998.89 9800
5999.62 9564
6000.35 9374
6001.09 9387
6001.82 9147
6002.55 9026
6003.28 8887
6004.01 8851
6004.74 8810
6005.47 9010
6006.20 9206
6006.94 9977
6007.67 10540
6008.40 11825
6009.13 13568
6009.86 15620
6010.59 18174
6011.33 20816
6012.06 23385
6012.79 24930
6013.52 26144
6014.25 26424
6014.98 25161
6015.72 23322
6016.45 21257
6017.18 18605
6017.91 16128
6018.64 14318
6019.38 12271
6020.11 10768
6020.84 9580
6021.57 8710
6022.31 8073
6023.04 7634
6023.77 7267
6024.50 6995
6025.24 6775
6025.97 6604
6026.70 6608
6027.43 6743
6028.17 6786
6028.90 6687
6029.63 6717
6030.37 6684
6031.10 6513
6031.83 6346
6032.56 6083
6033.30 5941
6034.03 5821
6034.76 5699
6035.50 5661
6036.23 5632
6036.96 5722
6037.70 5843
6038.43 5910
6039.16 6030
6039.90 6190
6040.63 6207
6041.36 6141
6042.10 6217
6042.83 6246
6043.56 6362
6044.30 6334
6045.03 6261
6045.77 6293
6046.50 6420
6047.23 6456
6047.97 6656
6048.70 6888
6049.44 7049
6050.17 7259
6050.90 7409
6051.64 7638
6052.37 7941
6053.11 8029
6053.84 8007
6054.57 7879
6055.31 7663
6056.04 7333
6056.78 7136
6057.51 7072
6058.25 6856
6058.98 6804
6059.72 6544
6060.45 6645
6061.19 6583
6061.92 6400
6062.66 6287
6063.39 6240
6064.13 6146
6064.86 6172
6065.60 6091
6066.33 6083
6067.07 5867
6067.80 5868
6068.54 5724
6069.27 5633
6070.01 5578
6070.74 5634
6071.48 5579
6072.21 5581
6072.95 5556
6073.68 5583
6074.42 5602
6075.15 5581
6075.89 5561
6076.63 5566
6077.36 5540
6078.10 5330
6078.83 5268
6079.57 5237
6080.30 5172
6081.04 4951
6081.78 4999
6082.51 4893
6083.25 4913
6083.98 4823
6084.72 4767
6085.46 4707
6086.19 4670
6086.93 4664
6087.67 4805
6088.40 4688
6089.14 4807
6089.88 4941
6090.61 5088
6091.35 4887
6092.09 4958
6092.82 4966
6093.56 4870
6094.30 4741
6095.03 4652
6095.77 4615
6096.51 4538
6097.24 4482
6097.98 4587
6098.72 4584
6099.45 4473
6100.19 4525
6100.93 4503
6101.67 4382
6102.40 4488
6103.14 4425
6103.88 4439
6104.61 4326
6105.35 4416
6106.09 4343
6106.83 4391
6107.56 4389
6108.30 4467
6109.04 4466
6109.78 4420
6110.51 4485
6111.25 4463
6111.99 4556
6112.73 4661
6113.47 4750
6114.20 4804
6114.94 4724
6115.68 4843
6116.42 4888
6117.16 4870
6117.89 4995
6118.63 4903
6119.37 4871
6120.11 4802
6120.85 4763
6121.59 4820
6122.32 4925
6123.06 4909
6123.80 4901
6124.54 4887
6125.28 5037
6126.02 4969
6126.76 4984
6127.49 5081
6128.23 5024
6128.97 4898
6129.71 4873
6130.45 5103
6131.19 5037
6131.93 5137
6132.67 5280
6133.41 5314
6134.15 5225
6134.88 5368
6135.62 5559
6136.36 5665
6137.10 5870
6137.84 5944
6138.58 6013
6139.32 6109
6140.06 6136
6140.80 6178
6141.54 6265
6142.28 6221
6143.02 6248
6143.76 6054
6144.50 6011
6145.24 6098
6145.98 6011
6146.72 5832
6147.46 5975
6148.20 6131
6148.94 6104
6149.68 6235
6150.42 6299
6151.16 6201
6151.90 6127
6152.64 6208
6153.38 6396
6154.12 6551
6154.86 6473
6155.60 6439
6156.34 6530
6157.08 6678
6157.82 6809
6158.56 6798
6159.30 6835
6160.04 7043
6160.78 7278
6161.52 7501
6162.27 7787
6163.01 8067
6163.75 8557
6164.49 9108
6165.23 9114
6165.97 9301
6166.71 9369
6167.45 9413
6168.19 9325
6168.94 9343
6169.68 9218
6170.42 9089
6171.16 8900
6171.90 8821
6172.64 8622
6173.38 8663
6174.13 8785
6174.87 8613
6175.61 8705
6176.35 8968
6177.09 9253
6177.83 9831
6178.58 10590
6179.32 11763
6180.06 13123
6180.80 14384
6181.54 15660
6182.28 16679
6183.03 17268
6183.77 17403
6184.51 16647
6185.25 15959
6186.00 14728
6186.74 13571
6187.48 12562
6188.22 11785
6188.97 11259
6189.71 10756
6190.45 10582
6191.19 10249
6191.94 10162
6192.68 10272
6193.42 10168
6194.16 9985
6194.91 9799
6195.65 9904
6196.39 9731
6197.13 9855
6197.88 9746
6198.62 9590
6199.36 9475
6200.11 9411
6200.85 9731
6201.59 10083
6202.34 10602
6203.08 11317
6203.82 12501
6204.57 14554
6205.31 17433
6206.05 21381
6206.80 25257
6207.54 29161
6208.28 32563
6209.03 34163
6209.77 34064
6210.52 32567
6211.26 30198
6212.00 27027
6212.75 23279
6213.49 20045
6214.23 16941
6214.98 14388
6215.72 12284
6216.47 10729
6217.21 9726
6217.95 8829
6218.70 8427
6219.44 8055
6220.19 7722
6220.93 7501
6221.68 7381
6222.42 7391
6223.17 7446
6223.91 7403
6224.65 7496
6225.40 7341
6226.14 6906
6226.89 6633
6227.63 6164
6228.38 5954
6229.12 5719
6229.87 5700
6230.61 5760
6231.36 5695
6232.10 5700
6232.85 5552
6233.59 5638
6234.34 5615
6235.08 5665
6235.83 5773
6236.57 5935
6237.32 6078
6238.06 6301
6238.81 6821
6239.56 7188
6240.30 7212
6241.05 7285
6241.79 7198
6242.54 7027
6243.28 7007
6244.03 6970
6244.77 6881
6245.52 7027
6246.27 7026
6247.01 7028
6247.76 7027
6248.50 7102
6249.25 7012
6250.00 6729
6250.74 6548
6251.49 6613
6252.23 6424
6252.98 6343
6253.73 6209
6254.47 6117
6255.22 6081
6255.97 6059
6256.71 6011
6257.46 5933
6258.21 5927
6258.95 5971
6259.70 5898
6260.45 5826
6261.19 5823
6261.94 5737
6262.69 5529
6263.43 5564
6264.18 5562
6264.93 5467
6265.67 5389
6266.42 5337
6267.17 5295
6267.92 5415
6268.66 5426
6269.41 5524
6270.16 5600
6270.90 5639
6271.65 5596
6272.40 5647
6273.15 5653
6273.89 5824
6274.64 5821
6275.39 5795
6276.14 5716
6276.89 5675
6277.63 5695
6278.38 5691
6279.13 5660
6279.88 5497
6280.62 5311
6281.37 5269
6282.12 5153
6282.87 5043
6283.62 4943
6284.36 4788
6285.11 4720
6285.86 4784
6286.61 4639
6287.36 4617
6288.11 4618
6288.85 4629
6289.60 4616
6290.35 4582
6291.10 4547
6291.85 4560
6292.60 4518
6293.35 4462
6294.09 4610
6294.84 4583
6295.59 4555
6296.34 4537
6297.09 4448
6297.84 4404
6298.59 4432
6299.34 4414
6300.09 4246
6300.83 4251
6301.58 4286
6302.33 4371
6303.08 4242
6303.83 4223
6304.58 4188
6305.33 4155
6306.08 4192
6306.83 4175
6307.58 4223
6308.33 4269
6309.08 4371
6309.83 4420
6310.58 4334
6311.33 4442
6312.08 4432
6312.83 4539
6313.58 4606
6314.33 4775
6315.08 4959
6315.83 4983
6316.58 5063
6317.33 4938
6318.08 4895
6318.83 4750
6319.58 4652
6320.33 4469
6321.08 4328
6321.83 4293
6322.58 4242
6323.33 4149
6324.08 4041
6324.83 3973
6325.58 3836
6326.33 3900
6327.08 3838
6327.83 3752
6328.58 3780
6329.33 3704
6330.08 3747
6330.84 3702
6331.59 3729
6332.34 3801
6333.09 3674
6333.84 3705
6334.59 3765
6335.34 3795
6336.09 3747
6336.84 3802
6337.60 3685
6338.35 3682
6339.10 3597
6339.85 3664
6340.60 3619
6341.35 3465
6342.10 3486
6342.86 3611
6343.61 3553
6344.36 3542
6345.11 3626
6345.86 3696
6346.61 3606
6347.37 3718
6348.12 3776
6348.87 3867
6349.62 3943
6350.37 3961
6351.13 4037
6351.88 3969
6352.63 4094
6353.38 4258
6354.14 4189
6354.89 4241
6355.64 4096
6356.39 4069
6357.14 4048
6357.90 3875
6358.65 3796
6359.40 3890
6360.16 3746
6360.91 3766
6361.66 3752
6362.41 3670
6363.17 3681
6363.92 3745
6364.67 3757
6365.42 3740
6366.18 3831
6366.93 3951
6367.68 3915
6368.44 3940
6369.19 3861
6369.94 4005
6370.70 3884
6371.45 3789
6372.20 3667
6372.96 3768
6373.71 3731
6374.46 3578
6375.22 3616
6375.97 3651
6376.72 3729
6377.48 3821
6378.23 3713
6378.99 3630
6379.74 3694
6380.49 3742
6381.25 3798
6382.00 3744
6382.75 3735
6383.51 3673
6384.26 3615
6385.02 3644
6385.77 3586
6386.53 3536
6387.28 3561
6388.03 3585
6388.79 3541
6389.54 3562
6390.30 3517
6391.05 3508
6391.81 3532
6392.56 3411
6393.31 3461
6394.07 3530
6394.82 3511
6395.58 3517
6396.33 3536
6397.09 3435
6397.84 3506
6398.60 3454
6399.35 3461
6400.11 3460
6400.86 3455
6401.62 3387
6402.37 3321
6403.13 3265
6403.88 3318
6404.64 3333
6405.39 3391
6406.15 3333
6406.90 3295
6407.66 3318
6408.42 3284
6409.17 3343
6409.93 3400
6410.68 3438
6411.44 3478
6412.19 3342
6412.95 3462
6413.71 3485
6414.46 3530
6415.22 3468
6415.97 3481
6416.73 3540
6417.48 3506
6418.24 3364
6419.00 3352
6419.75 3426
6420.51 3311
6421.27 3414
6422.02 3346
6422.78 3412
6423.53 3396
6424.29 3343
6425.05 3335
6425.80 3393
6426.56 3426
6427.32 3487
6428.07 3449
6428.83 3468
6429.59 3532
6430.34 3620
6431.10 3560
6431.86 3575
6432.61 3585
6433.37 3562
6434.13 3604
6434.89 3662
6435.64 3711
6436.40 3637
6437.16 3763
6437.91 3807
6438.67 3922
6439.43 3868
6440.19 3843
6440.94 3939
6441.70 3868
6442.46 3928
6443.22 3978
6443.97 3869
6444.73 4021
6445.49 4087
6446.25 4163
6447.00 4125
6447.76 4162
6448.52 4102
6449.28 4126
6450.04 4110
6450.79 4073
6451.55 4197
6452.31 4220
6453.07 4214
6453.83 4251
6454.58 4205
6455.34 4229
6456.10 4435
6456.86 4380
6457.62 4385
6458.38 4413
6459.13 4413
6459.89 4569
6460.65 4554
6461.41 4593
6462.17 4780
6462.93 4775
6463.69 4789
6464.44 4763
6465.20 4985
6465.96 5071
6466.72 5067
6467.48 5024
6468.24 5048
6469.00 5052
6469.76 5014
6470.52 4996
6471.28 5048
6472.03 5161
6472.79 5070
6473.55 5155
6474.31 5225
6475.07 5158
6475.83 5219
6476.59 5382
6477.35 5509
6478.11 5620
6478.87 5632
6479.63 5710
6480.39 5737
6481.15 5888
6481.91 6007
6482.67 5971
6483.43 5997
6484.19 6078
6484.95 6094
6485.71 6277
6486.47 6476
6487.23 6495
6487.99 6366
6488.75 6403
6489.51 6675
6490.27 6980
6491.03 6966
6491.79 7187
6492.55 7358
6493.31 7532
6494.07 7592
6494.83 7427
6495.59 7435
6496.35 7369
6497.11 7189
6497.87 7127
6498.64 7286
6499.40 7394
6500.16 7392
6500.92 7542
6501.68 7787
6502.44 8290
6503.20 9295
6503.96 10619
6504.72 12733
6505.48 15513
6506.25 18638
6507.01 21769
6507.77 24147
6508.53 25388
6509.29 25058
6510.05 23919
6510.81 22195
6511.57 19894
6512.34 17165
6513.10 14762
6513.86 12970
6514.62 11418
6515.38 10351
6516.15 9530
6516.91 8935
6517.67 8563
6518.43 8324
6519.19 8249
6519.95 8272
6520.72 8067
6521.48 8176
6522.24 8330
6523.00 8336
6523.77 8603
6524.53 9006
6525.29 9495
6526.05 9798
6526.81 10139
6527.58 10341
6528.34 10285
6529.10 10060
6529.86 9946
6530.63 9754
6531.39 9947
6532.15 10466
6532.92 11358
6533.68 12680
6534.44 14302
6535.20 15634
6535.97 16642
6536.73 16906
6537.49 16541
6538.26 15895
6539.02 14420
6539.78 12776
6540.55 11549
6541.31 10517
6542.07 9527
6542.84 8936
6543.60 8378
6544.36 8198
6545.13 8005
6545.89 7864
6546.65 7850
6547.42 7703
6548.18 7585
6548.94 7462
6549.71 7333
6550.47 7185
6551.24 7199
6552.00 7084
6552.76 6935
6553.53 6965
6554.29 6852
6555.06 6867
6555.82 6818
6556.58 6818
6557.35 6884
6558.11 6812
6558.88 6961
6559.64 6943
6560.41 6959
6561.17 7070
6561.93 7091
6562.70 7149
6563.46 7254
6564.23 7175
6564.99 7193
6565.76 7234
6566.52 7225
6567.29 7173
6568.05 7152
6568.82 7150
6569.58 7051
6570.35 7156
6571.11 7572
6571.88 7612
6572.64 7603
6573.41 7846
6574.17 7761
6574.94 7573
6575.70 7819
6576.47 7739
6577.23 7755
6578.00 7728
6578.76 7524
6579.53 7624
6580.29 7591
6581.06 7517
6581.83 7745
6582.59 7879
6583.36 7830
6584.12 7857
6584.89 7851
6585.65 7708
6586.42 7680
6587.19 7607
6587.95 7552
6588.72 7783
6589.48 7757
6590.25 8101
6591.02 8355
6591.78 8562
6592.55 9113
6593.32 9438
6594.08 9708
6594.85 9985
6595.61 10195
6596.38 10163
6597.15 9954
6597.91 9571
6598.68 9051
6599.45 8586
6600.21 8224
6600.98 7701
6601.75 7398
6602.51 7185
6603.28 6952
6604.05 6697
6604.82 6682
6605.58 6611
6606.35 6463
6607.12 6456
6607.88 6480
6608.65 6635
6609.42 6647
6610.19 6469
6610.95 6449
6611.72 6337
6612.49 6398
6613.25 6387
6614.02 6109
6614.79 6081
6615.56 6202
6616.32 6215
6617.09 6243
6617.86 6325
6618.63 6486
6619.40 6789
6620.16 7183
6620.93 7521
6621.70 7681
6622.47 7936
6623.24 8087
6624.00 8051
6624.77 7813
6625.54 7507
6626.31 7291
6627.08 6955
6627.84 6695
6628.61 6533
6629.38 6398
6630.15 6292
6630.92 6283
6631.69 6510
6632.46 6799
6633.22 7224
6633.99 7167
6634.76 7371
6635.53 7533
6636.30 7413
6637.07 7419
6637.84 7245
6638.61 7170
6639.37 7056
6640.14 7119
6640.91 6985
6641.68 6846
6642.45 6670
6643.22 6405
6643.99 6386
6644.76 6156
6645.53 5944
6646.30 5806
6647.07 5652
6647.84 5390
6648.61 5319
6649.37 5318
6650.14 5215
6650.91 5177
6651.68 5123
6652.45 5061
6653.22 4995
6653.99 5077
6654.76 5114
6655.53 5042
6656.30 5029
6657.07 5065
6657.84 5023
6658.61 5006
6659.38 4966
6660.15 4914
6660.92 4926
6661.69 4963
6662.46 4927
6663.23 4963
6664.00 5080
6664.77 5011
6665.55 4836
6666.32 4768
6667.09 4848
6667.86 4968
6668.63 4974
6669.40 5205
6670.17 5226
6670.94 5154
6671.71 5201
6672.48 5244
6673.25 5270
6674.02 5224
6674.79 5075
6675.57 5103
6676.34 5108
6677.11 5137
6677.88 5140
6678.65 5313
6679.42 5272
6680.19 5270
6680.96 5235
6681.74 5334
6682.51 5345
6683.28 5420
6684.05 5525
6684.82 5535
6685.59 5668
6686.37 5758
6687.14 5648
6687.91 5324
6688.68 5196
6689.45 4953
6690.22 4818
6691.00 4783
6691.77 4676
6692.54 4551
6693.31 4528
6694.08 4454
6694.86 4374
6695.63 4364
6696.40 4226
6697.17 4346
6697.95 4343
6698.72 4259
6699.49 4352
6700.26 4268
6701.04 4155
6701.81 4130
6702.58 4190
6703.35 4167
6704.13 4109
6704.90 4155
6705.67 4143
6706.44 4126
6707.22 4037
6707.99 3963
6708.76 3983
6709.54 3924
6710.31 3914
6711.08 3934
6711.86 4009
6712.63 3846
6713.40 3816
6714.17 3839
6714.95 3861
6715.72 3807
6716.50 3805
6717.27 3754
6718.04 3822
6718.82 3802
6719.59 3822
6720.36 3849
6721.14 3822
6721.91 3764
6722.68 3777
6723.46 3783
6724.23 3774
6725.01 3736
6725.78 3787
6726.55 3752
6727.33 3767
6728.10 3716
6728.88 3682
6729.65 3772
6730.42 3742
6731.20 3651
6731.97 3669
6732.75 3714
6733.52 3745
6734.30 3844
6735.07 3762
6735.84 3785
6736.62 3760
6737.39 3843
6738.17 3752
6738.94 3772
6739.72 3830
6740.49 3838
6741.27 3895
6742.04 3853
6742.82 3871
6743.59 3903
6744.37 3959
6745.14 3919
6745.92 3962
6746.69 3936
6747.47 3992
6748.24 3952
6749.02 4037
6749.79 4215
6750.57 4226
6751.34 4415
6752.12 4522
6752.90 4516
6753.67 4584
6754.45 4518
6755.22 4506
6756.00 4334
6756.77 4312
6757.55 4196
6758.33 4152
6759.10 4229
6759.88 4273
6760.65 4271
6761.43 4280
6762.20 4113
6762.98 4062
6763.76 4003
6764.53 4020
6765.31 4047
6766.09 3965
6766.86 4069
6767.64 3994
6768.41 3953
6769.19 3969
6769.97 3907
6770.74 3818
6771.52 3780
6772.30 3766
6773.07 3751
6773.85 3688
6774.63 3630
6775.40 3776
6776.18 3722
6776.96 3697
6777.74 3729
6778.51 3668
6779.29 3650
6780.07 3689
6780.84 3670
6781.62 3717
6782.40 3791
6783.17 3788
6783.95 3723
6784.73 3675
6785.51 3657
6786.28 3666
6787.06 3489
6787.84 3460
6788.62 3506
6789.39 3458
6790.17 3456
6790.95 3372
6791.73 3394
6792.51 3401
6793.28 3411
6794.06 3550
6794.84 3430
6795.62 3326
6796.39 3308
6797.17 3414
6797.95 3428
6798.73 3408
6799.51 3466
6800.29 3537
6801.06 3407
6801.84 3391
6802.62 3463
6803.40 3494
6804.18 3409
6804.96 3500
6805.73 3407
6806.51 3445
6807.29 3484
6808.07 3474
6808.85 3373
6809.63 3344
6810.41 3330
6811.18 3348
6811.96 3353
6812.74 3384
6813.52 3416
6814.30 3389
6815.08 3428
6815.86 3357
6816.64 3334
6817.42 3444
6818.20 3547
6818.98 3465
6819.76 3428
6820.53 3450
6821.31 3473
6822.09 3454
6822.87 3530
6823.65 3458
6824.43 3383
6825.21 3470
6825.99 3486
6826.77 3568
6827.55 3519
6828.33 3552
6829.11 3443
6829.89 3390
6830.67 3464
6831.45 3545
6832.23 3460
6833.01 3594
6833.79 3664
6834.57 3798
6835.35 3974
6836.13 4210
6836.91 4457
6837.69 4745
6838.47 4857
6839.25 4904
6840.03 4802
6840.81 4674
6841.59 4476
6842.37 4354
6843.16 4253
6843.94 4188
6844.72 4180
6845.50 4151
6846.28 4177
6847.06 4554
6847.84 5000
6848.62 5499
6849.40 5825
6850.18 6318
6850.96 6519
6851.75 6579
6852.53 6313
6853.31 6013
6854.09 5584
6854.87 5349
6855.65 5044
6856.43 4779
6857.22 4524
6858.00 4253
6858.78 4148
6859.56 3964
6860.34 3855
6861.12 3886
6861.90 3871
6862.69 3853
6863.47 3855
6864.25 3964
6865.03 3957
6865.81 3902
6866.60 3979
6867.38 4027
6868.16 4076
6868.94 4033
6869.72 4038
6870.51 4017
6871.29 4183
6872.07 4088
6872.85 4053
6873.64 4114
6874.42 4230
6875.20 4263
6875.98 4252
6876.77 4265
6877.55 4463
6878.33 4653
6879.11 4755
6879.90 4995
6880.68 5436
6881.46 5573
6882.25 5886
6883.03 5991
6883.81 5890
6884.59 5569
6885.38 5496
6886.16 5591
6886.94 5510
6887.73 5547
6888.51 5534
6889.29 5723
6890.08 5685
6890.86 5753
6891.64 5579
6892.43 5393
6893.21 5102
6893.99 4995
6894.78 4867
6895.56 4875
6896.35 4900
6897.13 4922
6897.91 4894
6898.70 4929
6899.48 4844
6900.26 4910
6901.05 4834
6901.83 4839
6902.62 4892
6903.40 4903
6904.18 4897
6904.97 4860
6905.75 4847
6906.54 4810
6907.32 4771
6908.11 4717
6908.89 4760
6909.67 4595
6910.46 4739
6911.24 4723
6912.03 4820
6912.81 4833
6913.60 4806
6914.38 4746
6915.17 4701
6915.95 4779
6916.74 4844
6917.52 4784
6918.31 4857
6919.09 4923
6919.88 4947
6920.66 4862
6921.45 4987
6922.23 4989
6923.02 5007
6923.80 5168
6924.59 5246
6925.37 5250
6926.16 5291
6926.94 5390
6927.73 5385
6928.51 5294
6929.30 5254
6930.09 5336
6930.87 5452
6931.66 5452
6932.44 5433
6933.23 5532
6934.01 5511
6934.80 5608
6935.59 5839
6936.37 5839
6937.16 6087
6937.94 6373
6938.73 6715
6939.52 7032
6940.30 7402
6941.09 7678
6941.88 8027
6942.66 8143
6943.45 8128
6944.23 8401
6945.02 8430
6945.81 8363
6946.59 8362
6947.38 8294
6948.17 8188
6948.95 8218
6949.74 8391
6950.53 8061
6951.31 7928
6952.10 7743
6952.89 7497
6953.67 7466
6954.46 7440
6955.25 7341
6956.04 7385
6956.82 7321
6957.61 7382
6958.40 7479
6959.18 7486
6959.97 7566
6960.76 7662
6961.55 7686
6962.33 7857
6963.12 8076
6963.91 8251
6964.70 8428
6965.48 8969
6966.27 9358
6967.06 9830
6967.85 10065
6968.63 10437
6969.42 10627
6970.21 10972
6971.00 10802
6971.79 10812
6972.57 10668
6973.36 10666
6974.15 10689
6974.94 10604
6975.73 10680
6976.52 10924
6977.30 11204
6978.09 11874
6978.88 12676
6979.67 14078
6980.46 15883
6981.25 18614
6982.03 22086
6982.82 26319
6983.61 30847
6984.40 34764
6985.19 37618
6985.98 38870
6986.77 38559
6987.55 36612
6988.34 33730
6989.13 30108
6989.92 25796
6990.71 22020
6991.50 18345
6992.29 15596
6993.08 13401
6993.87 11636
6994.66 10417
6995.45 9380
6996.24 8671
6997.02 8214
6997.81 7691
6998.60 7473
6999.39 7351
7000.18 7143
7000.97 7051
7001.76 6748
7002.55 6605
7003.34 6525
7004.13 6266
7004.92 5921
7005.71 5751
7006.50 5625
7007.29 5733
7008.08 5626
7008.87 5724
7009.66 5932
7010.45 6108
7011.24 6455
7012.03 6729
7012.82 6825
7013.61 6843
7014.40 6812
7015.19 6888
7015.98 6564
7016.77 6478
7017.56 6418
7018.35 6279
7019.15 6178
7019.94 6236
7020.73 6267
7021.52 6563
7022.31 6675
7023.10 6874
7023.89 7060
7024.68 7053
7025.47 7025
7026.26 6945
7027.05 6810
7027.85 6862
7028.64 6582
7029.43 6400
7030.22 6139
7031.01 5916
7031.80 5952
7032.59 5788
7033.38 5703
7034.18 5626
7034.97 5773
7035.76 5827
7036.55 5837
7037.34 5838
7038.13 5830
7038.93 5959
7039.72 5875
7040.51 5851
7041.30 5852
7042.09 5993
7042.89 5912
7043.68 5900
7044.47 6099
7045.26 6107
7046.05 6119
7046.85 6151
7047.64 6260
7048.43 6528
7049.22 6682
7050.01 6660
7050.81 6601
7051.60 6474
7052.39 6259
7053.18 6193
7053.98 5908
7054.77 5817
7055.56 5602
7056.36 5390
7057.15 5457
7057.94 5423
7058.73 5439
7059.53 5471
7060.32 5337
7061.11 5227
7061.91 5321
7062.70 5306
7063.49 5237
7064.29 5163
7065.08 5167
7065.87 5172
7066.66 5058
7067.46 4988
7068.25 4839
7069.04 4804
7069.84 4690
7070.63 4709
7071.43 4626
7072.22 4586
7073.01 4393
7073.81 4388
7074.60 4318
7075.39 4291
7076.19 4226
7076.98 4203
7077.78 4184
7078.57 4273
7079.36 4191
7080.16 4178
7080.95 4188
7081.75 4153
7082.54 4198
7083.33 4164
7084.13 4170
7084.92 4217
7085.72 4327
7086.51 4463
7087.31 4527
7088.10 4458
7088.90 4544
7089.69 4347
7090.48 4328
7091.28 4360
7092.07 4191
7092.87 3990
7093.66 3889
7094.46 3784
7095.25 3647
7096.05 3656
7096.84 3599
7097.64 3586
7098.43 3539
7099.23 3531
7100.02 3491
7100.82 3548
7101.61 3525
7102.41 3528
7103.20 3461
7104.00 3482
7104.80 3362
7105.59 3348
7106.39 3354
7107.18 3331
7107.98 3245
7108.77 3237
7109.57 3246
7110.36 3188
7111.16 3227
7111.96 3282
7112.75 3186
7113.55 3188
7114.34 3157
7115.14 3153
7115.94 3191
7116.73 3228
7117.53 3163
7118.32 3242
7119.12 3216
7119.92 3145
7120.71 3170
7121.51 3121
7122.31 3184
7123.10 3191
7123.90 3074
7124.70 3162
7125.49 3215
7126.29 3250
7127.09 3343
7127.88 3269
7128.68 3325
7129.48 3530
7130.27 3496
7131.07 3451
7131.87 3495
7132.66 3334
7133.46 3351
7134.26 3270
7135.06 3255
7135.85 3263
7136.65 3109
7137.45 3089
7138.24 3014
7139.04 3097
7139.84 3117
7140.64 3097
7141.43 3153
7142.23 3151
7143.03 3150
7143.83 3131
7144.62 3191
7145.42 3104
7146.22 3027
7147.02 3028
7147.82 3032
7148.61 2961
7149.41 2968
7150.21 2991
7151.01 3007
7151.81 2945
7152.60 2914
7153.40 2963
7154.20 3027
7155.00 3007
7155.80 3000
7156.59 3023
7157.39 3116
7158.19 3044
7158.99 3062
7159.79 3073
7160.59 3005
7161.39 3007
7162.18 2968
7162.98 2873
7163.78 2877
7164.58 2917
7165.38 2946
7166.18 2842
7166.98 2907
7167.78 2883
7168.57 2876
7169.37 2773
7170.17 2786
7170.97 2772
7171.77 2763
7172.57 2782
7173.37 2752
7174.17 2741
7174.97 2716
7175.77 2786
7176.57 2726
7177.37 2720
7178.17 2739
7178.97 2701
7179.77 2748
7180.56 2770
7181.36 2846
7182.16 2901
7182.96 2939
7183.76 2820
7184.56 2845
7185.36 2908
7186.16 2820
7186.96 2694
7187.76 2739
7188.56 2642
7189.36 2655
7190.16 2635
7190.96 2538
7191.76 2611
7192.57 2656
7193.37 2562
7194.17 2508
7194.97 2592
7195.77 2535
7196.57 2655
7197.37 2613
7198.17 2600
7198.97 2661
7199.77 2776
7200.57 2745
7201.37 2730
7202.17 2708
7202.97 2699
7203.77 2688
7204.58 2684
7205.38 2678
7206.18 2663
7206.98 2579
7207.78 2655
7208.58 2670
7209.38 2643
7210.18 2700
7210.99 2618
7211.79 2710
7212.59 2787
7213.39 2738
7214.19 2828
7214.99 2825
7215.79 2780
7216.60 2761
7217.40 2666
7218.20 2762
7219.00 2831
7219.80 2800
7220.60 2791
7221.41 2813
7222.21 2726
7223.01 2846
7223.81 2844
7224.62 2772
7225.42 2704
7226.22 2673
7227.02 2724
7227.82 2775
7228.63 2756
7229.43 2844
7230.23 2876
7231.03 2971
7231.84 2928
7232.64 3106
7233.44 3202
7234.24 3253
7235.05 3297
7235.85 3560
7236.65 3525
7237.45 3683
7238.26 3564
7239.06 3613
7239.86 3447
7240.67 3344
7241.47 3202
7242.27 3220
7243.08 3157
7243.88 3005
7244.68 3106
7245.49 3124
7246.29 3096
7247.09 3027
7247.90 2993
7248.70 3061
7249.50 3016
7250.31 3039
7251.11 3063
7251.91 3009
7252.72 3068
7253.52 3110
7254.32 3223
7255.13 3234
7255.93 3201
7256.74 3278
7257.54 3130
7258.34 3205
7259.15 3171
7259.95 3184
7260.76 3320
7261.56 3204
7262.36 3251
7263.17 3314
7263.97 3360
7264.78 3406
7265.58 3491
7266.39 3374
7267.19 3389
7268.00 3406
7268.80 3503
7269.60 3484
7270.41 3382
7271.21 3305
7272.02 3430
7272.82 3297
7273.63 3384
7274.43 3445
7275.24 3414
7276.04 3354
7276.85 3388
7277.65 3458
7278.46 3625
7279.26 3740
7280.07 3927
7280.87 4168
7281.68 4514
7282.48 4748
7283.29 4988
7284.09 5095
7284.90 5303
7285.71 5327
7286.51 5067
7287.32 4904
7288.12 4673
7288.93 4418
7289.73 4076
7290.54 3842
7291.35 3756
7292.15 3529
7292.96 3445
7293.76 3457
7294.57 3453
7295.38 3432
7296.18 3363
7296.99 3392
7297.79 3341
7298.60 3290
7299.41 3400
7300.21 3418
7301.02 3544
7301.82 3623
7302.63 3582
7303.44 3611
7304.24 3538
7305.05 3555
7305.86 3609
7306.66 3793
7307.47 3838
7308.28 3956
7309.08 4058
7309.89 4246
7310.70 4217
7311.50 4252
7312.31 4236
7313.12 4223
7313.93 4136
7314.73 4169
7315.54 4263
7316.35 4461
7317.15 4650
7317.96 4885
7318.77 5260
7319.58 5401
7320.38 5562
7321.19 5601
7322.00 5490
7322.81 5474
7323.61 5184
7324.42 4973
7325.23 4617
7326.04 4424
7326.84 4104
7327.65 3979
7328.46 3745
7329.27 3667
7330.08 3658
7330.88 3536
7331.69 3436
7332.50 3474
7333.31 3538
7334.12 3487
7334.92 3526
7335.73 3526
7336.54 3624
7337.35 3881
7338.16 4043
7338.97 4037
7339.78 4024
7340.58 4028
7341.39 4031
7342.20 4002
7343.01 3937
7343.82 3748
7344.63 3660
7345.44 3552
7346.24 3537
7347.05 3408
7347.86 3387
7348.67 3314
7349.48 3239
7350.29 3174
7351.10 3144
7351.91 3105
7352.72 3056
7353.53 3061
7354.34 3045
7355.14 3099
7355.95 2964
7356.76 3030
7357.57 3033
7358.38 3097
7359.19 3108
7360.00 3101
7360.81 3186
7361.62 3183
7362.43 3233
7363.24 3344
7364.05 3303
7364.86 3446
7365.67 3367
7366.48 3415
7367.29 3331
7368.10 3281
7368.91 3207
7369.72 3142
7370.53 3153
7371.34 3175
7372.15 3183
7372.96 3178
7373.77 3055
7374.58 3163
7375.39 3116
7376.20 3179
7377.01 3293
7377.82 3382
7378.63 3415
7379.44 3617
7380.26 3703
7381.07 3890
7381.88 3841
7382.69 3835
7383.50 3804
7384.31 3666
7385.12 3534
7385.93 3435
7386.74 3235
7387.55 3141
7388.36 3048
7389.18 2991
7389.99 2915
7390.80 2936
7391.61 2906
7392.42 2848
7393.23 2886
7394.04 2890
7394.86 2879
7395.67 2893
7396.48 2909
7397.29 2860
7398.10 2916
7398.91 2982
7399.73 3048
7400.54 3079
7401.35 3058
7402.16 3114
7402.97 3050
7403.79 2990
7404.60 2896
7405.41 2919
7406.22 2895
7407.03 2815
7407.85 2722
7408.66 2766
7409.47 2756
7410.28 2657
7411.10 2659
7411.91 2668
7412.72 2620
7413.53 2491
7414.35 2541
7415.16 2466
7415.97 2475
7416.78 2417
7417.60 2493
7418.41 2493
7419.22 2409
7420.03 2454
7420.85 2427
7421.66 2394
7422.47 2340
7423.29 2387
7424.10 2356
7424.91 2331
7425.73 2378
7426.54 2370
7427.35 2355
7428.17 2338
7428.98 2408
7429.79 2452
7430.61 2362
7431.42 2322
7432.23 2284
7433.05 2369
7433.86 2415
7434.67 2311
7435.49 2287
7436.30 2275
7437.12 2321
7437.93 2331
7438.74 2372
7439.56 2282
7440.37 2252
7441.18 2276
7442.00 2357
7442.81 2314
7443.63 2318
7444.44 2330
7445.26 2277
7446.07 2234
7446.88 2210
7447.70 2214
7448.51 2206
7449.33 2241
7450.14 2199
7450.96 2199
7451.77 2162
7452.59 2153
7453.40 2227
7454.22 2227
7455.03 2231
7455.85 2260
7456.66 2174
7457.47 2175
7458.29 2170
7459.10 2135
7459.92 2269
7460.74 2167
7461.55 2240
7462.37 2157
7463.18 2139
7464.00 2137
7464.81 2198
7465.63 2204
7466.44 2162
7467.26 2265
7468.07 2219
7468.89 2265
7469.70 2230
7470.52 2237
7471.34 2215
7472.15 2189
7472.97 2214
7473.78 2243
7474.60 2120
7475.41 2087
7476.23 2176
7477.05 2097
7477.86 2127
7478.68 2155
7479.49 2135
7480.31 2156
7481.13 2135
7481.94 2176
7482.76 2177
7483.58 2193
7484.39 2154
7485.21 2202
7486.03 2237
7486.84 2232
7487.66 2187
7488.48 2151
7489.29 2191
7490.11 2160
7490.93 2115
7491.74 2165
7492.56 2181
7493.38 2133
7494.19 2120
7495.01 2201
7495.83 2224
7496.64 2136
7497.46 2110
7498.28 2090
7499.10 2110
7499.91 2007
7500.73 2045
7501.55 2065
7502.36 2052
7503.18 2083
7504.00 2062
7504.82 2063
7505.63 2092
7506.45 2061
7507.27 2043
7508.09 2031
7508.90 2028
7509.72 1984
7510.54 2040
7511.36 2024
7512.18 2026
7512.99 2019
7513.81 2007
7514.63 2038
7515.45 2019
7516.27 2020
7517.08 1985
7517.90 1944
7518.72 2017
7519.54 1994
7520.36 2054
7521.18 2049
7521.99 1930
7522.81 2027
7523.63 2013
7524.45 2049
7525.27 2020
7526.09 2087
7526.91 2105
7527.72 2048
7528.54 2051
7529.36 2079
7530.18 2054
7531.00 1977
7531.82 2079
7532.64 2054
7533.46 2082
7534.28 2062
7535.10 2054
7535.91 2057
7536.73 2050
7537.55 1969
7538.37 2013
7539.19 2031
7540.01 2042
7540.83 2017
7541.65 2072
7542.47 2044
7543.29 2097
7544.11 2058
7544.93 2053
7545.75 2101
7546.57 2077
7547.39 2021
7548.21 2005
7549.03 2064
7549.85 2053
7550.67 2047
7551.49 2078
7552.31 2116
7553.13 2079
7553.95 2135
7554.77 2130
7555.59 2064
7556.41 2096
7557.23 2148
7558.05 2117
7558.87 2092
7559.69 2160
7560.51 2120
7561.33 2118
7562.15 2129
7562.97 2179
7563.79 2126
7564.61 2147
7565.44 2103
7566.26 2093
7567.08 2148
7567.90 2105
7568.72 2122
7569.54 2192
7570.36 2131
7571.18 2212
7572.00 2215
7572.82 2178
7573.65 2174
7574.47 2107
7575.29 2097
7576.11 2066
7576.93 2138
7577.75 2110
7578.57 2173
7579.40 2195
7580.22 2223
7581.04 2215
7581.86 2242
7582.68 2251
7583.50 2250
7584.33 2263
7585.15 2254
7585.97 2275
7586.79 2312
7587.61 2383
7588.44 2317
7589.26 2352
7590.08 2291
7590.90 2292
7591.72 2381
7592.55 2328
7593.37 2339
7594.19 2414
7595.01 2449
7595.84 2376
7596.66 2416
7597.48 2455
7598.30 2513
7599.13 2487
7599.95 2509
7600.77 2628
7601.59 2618
7602.42 2590
7603.24 2851
7604.06 2813
7604.89 2779
7605.71 2749
7606.53 2682
7607.36 2694
7608.18 2664
7609.00 2724
7609.82 2627
7610.65 2603
7611.47 2566
7612.29 2594
7613.12 2663
7613.94 2593
7614.77 2644
7615.59 2705
7616.41 2743
7617.24 2811
7618.06 2888
7618.88 2787
7619.71 2891
7620.53 2870
7621.35 2839
7622.18 2881
7623.00 2822
7623.83 2760
7624.65 2728
7625.47 2786
7626.30 2775
7627.12 2794
7627.95 2804
7628.77 2758
7629.60 2853
7630.42 2873
7631.24 2969
7632.07 2970
7632.89 2907
7633.72 2851
7634.54 2870
7635.37 2754
7636.19 2679
7637.02 2572
7637.84 2548
7638.67 2486
7639.49 2427
7640.31 2440
7641.14 2355
7641.96 2433
7642.79 2422
7643.61 2625
7644.44 2765
7645.26 2724
7646.09 2689
7646.92 2851
7647.74 2933
7648.57 3003
7649.39 3045
7650.22 3132
7651.04 3114
7651.87 3053
7652.69 2972
7653.52 2861
7654.34 2818
7655.17 2693
7656.00 2650
7656.82 2503
7657.65 2431
7658.47 2402
7659.30 2356
7660.12 2337
7660.95 2284
7661.78 2290
7662.60 2268
7663.43 2300
7664.25 2275
7665.08 2299
7665.91 2274
7666.73 2241
7667.56 2229
7668.39 2295
7669.21 2255
7670.04 2287
7670.87 2221
7671.69 2150
7672.52 2155
7673.35 2191
7674.17 2215
7675.00 2168
7675.83 2113
7676.65 2232
7677.48 2221
7678.31 2227
7679.13 2337
7679.96 2307
7680.79 2302
7681.61 2291
7682.44 2253
7683.27 2346
7684.10 2394
7684.92 2288
7685.75 2410
7686.58 2443
7687.40 2468
7688.23 2388
7689.06 2298
7689.89 2386
7690.71 2354
7691.54 2318
7692.37 2311
7693.20 2338
7694.03 2330
7694.85 2391
7695.68 2382
7696.51 2430
7697.34 2385
7698.16 2509
7698.99 2565
7699.82 2524
7700.65 2402
7701.48 2298
7702.31 2418
7703.13 2338
7703.96 2344
7704.79 2352
7705.62 2424
7706.45 2318
7707.28 2253
7708.10 2344
7708.93 2356
7709.76 2289
7710.59 2282
7711.42 2342
7712.25 2250
7713.08 2237
7713.90 2252
7714.73 2324
7715.56 2309
7716.39 2273
7717.22 2281
7718.05 2320
7718.88 2327
7719.71 2343
7720.54 2274
7721.37 2287
7722.20 2334
7723.02 2300
7723.85 2224
7724.68 2284
7725.51 2307
7726.34 2346
7727.17 2356
7728.00 2405
7728.83 2392
7729.66 2411
7730.49 2482
7731.32 2427
7732.15 2371
7732.98 2351
7733.81 2271
7734.64 2238
7735.47 2155
7736.30 2224
7737.13 2163
7737.96 2099
7738.79 2153
7739.62 2262
7740.45 2207
7741.28 2216
7742.11 2304
7742.94 2378
7743.77 2545
7744.60 2769
7745.43 2969
7746.26 3229
7747.09 3349
7747.92 3574
7748.75 3531
7749.59 3309
7750.42 3162
7751.25 3060
7752.08 2862
7752.91 2754
7753.74 2593
7754.57 2464
7755.40 2366
7756.23 2328
7757.06 2272
7757.90 2251
7758.73 2246
7759.56 2203
7760.39 2141
7761.22 2100
7762.05 2061
7762.88 2071
7763.71 2078
7764.55 2114
7765.38 2117
7766.21 2121
7767.04 2066
7767.87 2095
7768.70 2064
7769.54 2059
7770.37 2039
7771.20 2106
7772.03 2071
7772.86 2060
7773.70 1974
7774.53 2036
7775.36 1994
7776.19 2077
7777.02 2035
7777.86 2030
7778.69 2023
7779.52 1998
7780.35 2004
7781.19 1931
7782.02 2011
7782.85 2063
7783.68 2127
7784.52 2131
7785.35 2198
7786.18 2133
7787.01 2171
7787.85 2285
7788.68 2167
7789.51 2134
7790.35 2150
7791.18 2157
7792.01 2134
7792.84 2148
7793.68 2110
7794.51 2205
7795.34 2186
7796.18 2236
7797.01 2200
7797.84 2224
7798.68 2200
7799.51 2121
7800.34 2230
7801.18 2298
7802.01 2334
7802.84 2223
7803.68 2225
7804.51 2263
7805.35 2309
7806.18 2317
7807.01 2314
7807.85 2247
7808.68 2282
7809.51 2419
7810.35 2451
7811.18 2442
7812.02 2460
7812.85 2404
7813.68 2498
7814.52 2557
7815.35 2616
7816.19 2593
7817.02 2650
7817.86 2664
7818.69 2588
7819.52 2603
7820.36 2563
7821.19 2602
7822.03 2699
7822.86 2778
7823.70 2800
7824.53 2691
7825.37 2684
7826.20 2638
7827.04 2701
7827.87 2614
7828.71 2601
7829.54 2531
7830.38 2551
7831.21 2558
7832.05 2577
7832.88 2539
7833.72 2535
7834.55 2603
7835.39 2642
7836.22 2516
7837.06 2586
7837.89 2502
7838.73 2434
7839.57 2454
7840.40 2361
7841.24 2373
7842.07 2429
7842.91 2327
7843.74 2262
7844.58 2266
7845.42 2197
7846.25 2230
7847.09 2183
7847.92 2185
7848.76 2171
7849.60 2087
7850.43 2194
7851.27 2198
7852.10 2127
7852.94 2181
7853.78 2215
7854.61 2185
7855.45 2211
7856.29 2148
7857.12 2245
7857.96 2218
7858.79 2219
7859.63 2195
7860.47 2119
7861.30 2091
7862.14 2089
7862.98 2129
7863.81 2159
7864.65 2249
7865.49 2153
7866.33 2164
7867.16 2239
7868.00 2245
7868.84 2193
7869.67 2158
7870.51 2196
7871.35 2201
7872.19 2245
7873.02 2277
7873.86 2314
7874.70 2352
7875.54 2495
7876.37 2546
7877.21 2537
7878.05 2593
7878.89 2696
7879.72 2763
7880.56 2811
7881.40 2811
7882.24 2712
7883.07 2664
7883.91 2610
7884.75 2593
7885.59 2525
7886.43 2494
7887.26 2467
7888.10 2461
7888.94 2461
7889.78 2438
7890.62 2460
7891.45 2433
7892.29 2509
7893.13 2455
7893.97 2463
7894.81 2427
7895.65 2421
7896.49 2331
7897.32 2260
7898.16 2258
7899.00 2288
7899.84 2302
7900.68 2299
7901.52 2304
7902.36 2285
7903.20 2306
7904.03 2280
7904.87 2178
7905.71 2118
7906.55 2154
7907.39 2181
7908.23 2224
7909.07 2215
7909.91 2221
7910.75 2305
7911.59 2264
7912.43 2384
7913.27 2494
7914.11 2641
7914.94 2784
7915.78 2821
7916.62 2827
7917.46 2870
7918.30 2962
7919.14 2870
7919.98 2845
7920.82 2803
7921.66 2673
7922.50 2511
7923.34 2482
7924.18 2400
7925.02 2264
7925.86 2167
7926.70 2183
7927.54 2156
7928.38 2120
7929.22 2080
7930.06 2049
7930.90 2036
7931.74 2021
7932.59 2076
7933.43 2026
7934.27 2026
7935.11 2093
7935.95 1975
7936.79 2080
7937.63 1998
7938.47 1974
7939.31 2027
7940.15 2071
7940.99 2052
7941.83 2074
7942.67 2202
7943.52 2132
7944.36 2127
7945.20 2083
7946.04 2132
7946.88 2121
7947.72 2091
7948.56 2087
7949.40 2058
7950.25 2073
7951.09 2073
7951.93 2095
7952.77 2140
7953.61 2125
7954.45 2175
7955.29 2116
7956.14 2148
7956.98 2266
7957.82 2143
7958.66 2119
7959.50 2218
7960.35 2129
7961.19 2071
7962.03 2036
7962.87 2098
7963.71 2115
7964.56 2149
7965.40 2235
7966.24 2209
7967.08 2244
7967.93 2250
7968.77 2240
7969.61 2159
7970.45 2221
7971.29 2209
7972.14 2101
7972.98 2055
7973.82 1959
7974.67 1997
7975.51 2034
7976.35 1936
7977.19 1939
7978.04 1925
7978.88 1841
7979.72 1923
7980.57 1864
7981.41 1898
7982.25 1829
7983.09 1844
7983.94 1821
7984.78 1835
7985.62 1797
7986.47 1837
7987.31 1856
7988.15 1807
7989.00 1827
7989.84 1791
7990.68 1803
7991.53 1741
7992.37 1731
7993.22 1731
7994.06 1681
7994.90 1750
7995.75 1706
7996.59 1677
7997.43 1665
7998.28 1652
7999.12 1675
7999.97 1712
8000.81 1768
8001.65 1697
8002.50 1704
8003.34 1725
8004.19 1720
8005.03 1682
8005.88 1711
8006.72 1665
8007.57 1723
8008.41 1679
8009.25 1555
8010.10 1597
8010.94 1557
8011.79 1581
8012.63 1609
8013.48 1614
8014.32 1528
8015.17 1561
8016.01 1589
8016.86 1618
8017.70 1638
8018.55 1599
8019.39 1574
8020.24 1598
8021.08 1581
8021.93 1557
8022.77 1612
8023.62 1496
8024.46 1595
8025.31 1586
8026.15 1591
8027.00 1611
8027.84 1579
8028.69 1595
8029.54 1592
8030.38 1584
8031.23 1598
8032.07 1522
8032.92 1640
8033.76 1656
8034.61 1550
8035.46 1586
8036.30 1619
8037.15 1639
8037.99 1615
8038.84 1596
8039.69 1588
8040.53 1608
8041.38 1569
8042.22 1587
8043.07 1572
8043.92 1527
8044.76 1493
8045.61 1594
8046.46 1617
8047.30 1577
8048.15 1535
8049.00 1582
8049.84 1622
8050.69 1552
8051.54 1498
8052.38 1496
8053.23 1528
8054.08 1479
8054.92 1495
8055.77 1504
8056.62 1537
8057.46 1553
8058.31 1516
8059.16 1536
8060.01 1535
8060.85 1487
8061.70 1512
8062.55 1536
8063.40 1509
8064.24 1501
8065.09 1487
8065.94 1459
8066.79 1474
8067.63 1492
8068.48 1398
8069.33 1488
8070.18 1518
8071.02 1431
8071.87 1481
8072.72 1448
8073.57 1501
8074.42 1444
8075.26 1465
8076.11 1418
8076.96 1488
8077.81 1485
8078.66 1453
8079.50 1473
8080.35 1401
8081.20 1439
8082.05 1444
8082.90 1460
8083.75 1492
8084.59 1478
8085.44 1410
8086.29 1417
8087.14 1463
8087.99 1528
8088.84 1482
8089.69 1462
8090.53 1505
8091.38 1465
8092.23 1396
8093.08 1451
8093.93 1536
8094.78 1480
8095.63 1456
8096.48 1445
8097.33 1460
8098.18 1466
8099.02 1421
8099.87 1489
8100.72 1509
8101.57 1489
8102.42 1478
8103.27 1471
8104.12 1483
8104.97 1485
8105.82 1515
8106.67 1506
8107.52 1513
8108.37 1480
8109.22 1427
8110.07 1519
8110.92 1519
8111.77 1470
8112.62 1489
8113.47 1511
8114.32 1477
8115.17 1523
8116.02 1532
8116.87 1566
8117.72 1552
8118.57 1504
8119.42 1598
8120.27 1643
8121.12 1573
8121.97 1579
8122.82 1603
8123.67 1564
8124.52 1534
8125.37 1525
8126.22 1537
8127.07 1507
8127.93 1517
8128.78 1594
8129.63 1597
8130.48 1628
8131.33 1640
8132.18 1629
8133.03 1599
8133.88 1679
8134.73 1583
8135.58 1607
8136.44 1593
8137.29 1542
8138.14 1610
8138.99 1586
8139.84 1580
8140.69 1625
8141.54 1576
8142.39 1601
8143.25 1528
8144.10 1626
8144.95 1575
8145.80 1583
8146.65 1544
8147.50 1532
8148.36 1532
8149.21 1609
8150.06 1596
8150.91 1704
8151.76 1700
8152.62 1623
8153.47 1628
8154.32 1754
8155.17 1706
8156.02 1713
8156.88 1733
8157.73 1642
8158.58 1651
8159.43 1642
8160.29 1546
8161.14 1540
8161.99 1493
8162.84 1485
8163.70 1445
8164.55 1487
8165.40 1425
8166.25 1446
8167.11 1438
8167.96 1509
8168.81 1504
8169.67 1478
8170.52 1471
8171.37 1468
8172.23 1463
8173.08 1459
8173.93 1435
8174.78 1404
8175.64 1439
8176.49 1428
8177.34 1422
8178.20 1394
8179.05 1407
8179.90 1494
8180.76 1514
8181.61 1435
8182.47 1419
8183.32 1450
8184.17 1465
8185.03 1518
8185.88 1436
8186.73 1468
8187.59 1455
8188.44 1464
8189.30 1428
8190.15 1436
8191.00 1376
8191.86 1427
8192.71 1433
8193.57 1484
8194.42 1491
8195.27 1502
8196.13 1445
8196.98 1437
8197.84 1410
8198.69 1450
8199.55 1436
8200.40 1436
8201.26 1472
8202.11 1389
8202.96 1360
8203.82 1428
8204.67 1488
8205.53 1488
8206.38 1458
8207.24 1428
8208.09 1462
8208.95 1452
8209.80 1429
8210.66 1468
8211.51 1474
8212.37 1441
8213.22 1464
8214.08 1478
8214.93 1454
8215.79 1461
8216.65 1416
8217.50 1477
8218.36 1529
8219.21 1601
8220.07 1529
8220.92 1575
8221.78 1578
8222.63 1629
8223.49 1606
8224.35 1580
8225.20 1498
8226.06 1539
8226.91 1597
8227.77 1474
8228.63 1411
8229.48 1479
8230.34 1435
8231.19 1446
8232.05 1395
8232.91 1404
8233.76 1439
8234.62 1485
8235.47 1428
8236.33 1421
8237.19 1459
8238.04 1443
8238.90 1466
8239.76 1440
8240.61 1488
8241.47 1365
8242.33 1372
8243.18 1387
8244.04 1351
8244.90 1438
8245.75 1435
8246.61 1458
8247.47 1501
8248.33 1501
8249.18 1437
8250.04 1498
8250.90 1461
8251.75 1463
8252.61 1444
8253.47 1473
8254.33 1438
8255.18 1455
8256.04 1442
8256.90 1461
8257.76 1490
8258.61 1469
8259.47 1454
8260.33 1481
8261.19 1496
8262.04 1439
8262.90 1487
8263.76 1502
8264.62 1513
8265.48 1494
8266.33 1496
8267.19 1457
8268.05 1505
8268.91 1509
8269.77 1495
8270.62 1427
8271.48 1448
8272.34 1455
8273.20 1426
8274.06 1522
8274.92 1614
8275.77 1543
8276.63 1504
8277.49 1562
8278.35 1627
8279.21 1630
8280.07 1592
8280.93 1582
8281.78 1559
8282.64 1505
8283.50 1500
8284.36 1570
8285.22 1549
8286.08 1536
8286.94 1535
8287.80 1495
8288.66 1543
8289.51 1528
8290.37 1562
8291.23 1572
8292.09 1571
8292.95 1584
8293.81 1700
8294.67 1653
8295.53 1599
8296.39 1695
8297.25 1703
8298.11 1664
8298.97 1558
8299.83 1585
8300.69 1547
8301.55 1557
8302.41 1554
8303.27 1559
8304.13 1539
8304.99 1572
8305.85 1552
8306.71 1562
8307.57 1580
8308.43 1635
8309.29 1536
8310.15 1538
8311.01 1540
8311.87 1512
8312.73 1466
8313.59 1494
8314.45 1444
8315.31 1516
8316.17 1510
8317.03 1510
8317.89 1584
8318.75 1635
8319.61 1585
8320.47 1525
8321.33 1546
8322.20 1532
8323.06 1551
8323.92 1509
8324.78 1521
8325.64 1543
8326.50 1521
8327.36 1540
8328.22 1470
8329.08 1496
8329.94 1511
8330.81 1569
8331.67 1575
8332.53 1557
8333.39 1501
8334.25 1564
8335.11 1490
8335.97 1490
8336.84 1516
8337.70 1536
8338.56 1490
8339.42 1535
8340.28 1618
8341.15 1617
8342.01 1565
8342.87 1545
8343.73 1577
8344.59 1576
8345.45 1602
8346.32 1613
8347.18 1617
8348.04 1517
8348.90 1556
8349.77 1647
8350.63 1648
8351.49 1648
8352.35 1701
8353.22 1597
8354.08 1579
8354.94 1614
8355.80 1562
8356.67 1610
8357.53 1655
8358.39 1654
8359.25 1581
8360.12 1656
8360.98 1630
8361.84 1695
8362.71 1660
8363.57 1673
8364.43 1644
8365.29 1650
8366.16 1678
8367.02 1629
8367.88 1660
8368.75 1681
8369.61 1644
8370.47 1681
8371.34 1665
8372.20 1675
8373.06 1661
8373.93 1724
8374.79 1754
8375.65 1717
8376.52 1732
8377.38 1760
8378.25 1747
8379.11 1767
8379.97 1687
8380.84 1740
8381.70 1744
8382.56 1777
8383.43 1694
8384.29 1848
8385.16 1797
8386.02 1795
8386.89 1836
8387.75 1778
8388.61 1735
8389.48 1763
8390.34 1830
8391.21 1897
8392.07 1902
8392.94 1836
8393.80 1882
8394.67 1886
8395.53 1874
8396.39 1927
8397.26 1915
8398.12 1943
8398.99 1954
8399.85 1922
8400.72 2012
8401.58 1943
8402.45 2003
8403.31 2049
8404.18 1979
8405.04 2060
8405.91 2051
8406.77 2091
8407.64 2040
8408.50 2120
8409.37 2094
8410.24 2178
8411.10 2264
8411.97 2306
8412.83 2265
8413.70 2230
8414.56 2272
8415.43 2326
8416.29 2287
8417.16 2250
8418.03 2324
8418.89 2344
8419.76 2337
8420.62 2358
8421.49 2397
8422.36 2409
8423.22 2448
8424.09 2528
8424.95 2534
8425.82 2550
8426.69 2536
8427.55 2536
8428.42 2684
8429.28 2704
8430.15 2634
8431.02 2767
8431.88 2870
8432.75 2751
8433.62 2783
8434.48 2898
8435.35 2972
8436.22 3009
8437.08 3081
8437.95 3119
8438.82 3193
8439.68 3278
8440.55 3247
8441.42 3318
8442.29 3399
8443.15 3366
8444.02 3285
8444.89 3410
8445.75 3515
8446.62 3431
8447.49 3448
8448.36 3542
8449.22 3820
8450.09 4027
8450.96 4300
8451.83 4852
8452.69 5620
8453.56 6272
8454.43 6986
8455.30 7388
8456.16 7707
8457.03 7749
8457.90 7529
8458.77 7062
8459.64 6415
8460.50 5873
8461.37 5404
8462.24 4869
8463.11 4406
8463.98 3969
8464.84 3664
8465.71 3544
8466.58 3247
8467.45 3138
8468.32 3028
8469.19 3029
8470.05 2908
8470.92 2823
8471.79 2756
8472.66 2716
8473.53 2729
8474.40 2682
8475.27 2639
8476.13 2622
8477.00 2595
8477.87 2661
8478.74 2705
8479.61 2727
8480.48 2891
8481.35 2848
8482.22 2904
8483.09 2918
8483.96 2876
8484.82 2849
8485.69 2894
8486.56 2843
8487.43 2858
8488.30 2860
8489.17 2845
8490.04 2794
8490.91 2843
8491.78 2852
8492.65 2889
8493.52 2989
8494.39 2953
8495.26 2931
8496.13 2858
8497.00 2877
8497.87 2887
8498.74 2900
8499.61 2928
8500.48 2784
8501.35 2766
8502.22 2798
8503.09 2749
8503.96 2744
8504.83 2780
8505.70 2812
8506.57 2845
8507.44 2836
8508.31 2872
8509.18 2849
8510.05 2984
8510.92 2956
8511.79 2975
8512.66 3046
8513.53 3041
8514.40 3014
8515.27 3084
8516.15 3196
8517.02 3175
8517.89 3133
8518.76 3320
8519.63 3427
8520.50 3414
8521.37 3643
8522.24 3917
8523.11 4148
8523.98 4428
8524.86 4544
8525.73 4667
8526.60 4740
8527.47 4673
8528.34 4625
8529.21 4443
8530.08 4144
8530.96 3912
8531.83 3623
8532.70 3485
8533.57 3371
8534.44 3158
8535.31 3109
8536.19 3032
8537.06 2996
8537.93 2906
8538.80 2903
8539.67 2863
8540.55 2814
8541.42 2773
8542.29 2665
8543.16 2676
8544.03 2599
8544.91 2591
8545.78 2665
8546.65 2659
8547.52 2681
8548.40 2798
8549.27 2718
8550.14 2835
8551.01 2865
8551.89 2948
8552.76 3063
8553.63 2994
8554.51 3000
8555.38 2922
8556.25 2870
8557.12 2847
8558.00 2783
8558.87 2759
8559.74 2587
8560.62 2560
8561.49 2595
8562.36 2551
8563.24 2555
8564.11 2606
8564.98 2483
8565.86 2512
8566.73 2469
8567.60 2385
8568.48 2380
8569.35 2464
8570.22 2448
8571.10 2378
8571.97 2356
8572.84 2298
8573.72 2451
8574.59 2375
8575.46 2384
8576.34 2335
8577.21 2437
8578.09 2436
8578.96 2404
8579.83 2331
8580.71 2503
8581.58 2490
8582.46 2448
8583.33 2455
8584.21 2451
8585.08 2450
8585.95 2457
8586.83 2533
8587.70 2505
8588.58 2535
8589.45 2597
8590.33 2554
8591.20 2499
8592.08 2564
8592.95 2586
8593.83 2582
8594.70 2628
8595.58 2580
8596.45 2610
8597.33 2661
8598.20 2680
8599.08 2672
8599.95 2735
8600.83 2697
8601.70 2633
8602.58 2720
8603.45 2748
8604.33 2780
8605.20 2822
8606.08 2732
8606.95 2782
8607.83 2732
8608.70 2755
8609.58 2846
8610.45 2813
8611.33 2811
8612.21 2823
8613.08 2838
8613.96 2875
8614.83 2877
8615.71 2874
8616.59 2882
8617.46 2995
8618.34 3006
8619.21 3063
8620.09 3089
8620.97 3109
8621.84 3105
8622.72 3075
8623.59 3242
8624.47 3156
8625.35 3219
8626.22 3320
8627.10 3257
8627.98 3379
8628.85 3299
8629.73 3267
8630.61 3442
8631.48 3384
8632.36 3375
8633.24 3424
8634.11 3359
8634.99 3437
8635.87 3538
8636.74 3498
8637.62 3487
8638.50 3599
8639.37 3688
8640.25 3717
8641.13 3743
8642.01 3699
8642.88 3707
8643.76 3825
8644.64 3854
8645.52 3998
8646.39 3899
8647.27 3975
8648.15 4101
8649.03 4009
8649.90 4102
8650.78 4117
8651.66 4164
8652.54 4161
8653.41 4194
8654.29 4343
8655.17 4403
8656.05 4461
8656.93 4433
8657.80 4624
8658.68 4734
8659.56 4815
8660.44 4989
8661.32 5204
8662.19 5419
8663.07 5636
8663.95 5836
8664.83 5890
8665.71 5879
8666.59 5991
8667.46 6005
8668.34 5984
8669.22 6157
8670.10 6237
8670.98 6542
8671.86 6569
8672.74 6784
8673.62 6825
8674.49 6822
8675.37 6782
8676.25 6532
8677.13 6341
8678.01 6249
8678.89 5887
8679.77 5612
8680.65 5307
8681.53 5119
8682.41 5084
8683.29 4893
8684.16 4902
8685.04 4919
8685.92 5178
8686.80 5350
8687.68 5807
8688.56 6118
8689.44 6678
8690.32 7027
8691.20 7392
8692.08 7539
8692.96 7599
8693.84 7593
8694.72 7223
8695.60 7018
8696.48 6635
8697.36 6151
8698.24 5758
8699.12 5471
8700.00 5262
8700.88 5024
8701.76 4701
8702.64 4368
8703.52 4312
8704.40 4169
8705.28 4047
8706.16 3878
8707.04 3838
8707.92 3686
8708.80 3632
8709.69 3458
8710.57 3339
8711.45 3339
8712.33 3244
8713.21 3235
8714.09 3119
8714.97 3198
8715.85 3050
8716.73 3115
8717.61 3164
8718.49 3143
8719.38 3138
8720.26 3103
8721.14 3054
8722.02 3142
8722.90 3075
8723.78 3051
8724.66 3255
8725.54 3178
8726.43 3193
8727.31 3225
8728.19 3293
8729.07 3323
8729.95 3396
8730.83 3356
8731.72 3329
8732.60 3423
8733.48 3348
8734.36 3385
8735.24 3334
8736.13 3248
8737.01 3402
8737.89 3317
8738.77 3264
8739.65 3231
8740.54 3228
8741.42 3287
8742.30 3253
8743.18 3239
8744.07 3311
8744.95 3200
8745.83 3221
8746.71 3274
8747.60 3260
8748.48 3286
8749.36 3238
8750.24 3184
8751.13 3173
8752.01 3375
8752.89 3346
8753.77 3310
8754.66 3367
8755.54 3460
8756.42 3438
8757.31 3462
8758.19 3406
8759.07 3456
8759.96 3427
8760.84 3431
8761.72 3410
8762.61 3473
8763.49 3462
8764.37 3446
8765.26 3463
8766.14 3418
8767.02 3418
8767.91 3494
8768.79 3465
8769.67 3384
8770.56 3476
8771.44 3430
8772.32 3380
8773.21 3446
8774.09 3392
8774.98 3473
8775.86 3564
8776.74 3688
8777.63 3867
8778.51 3996
8779.40 4191
8780.28 4411
8781.17 4499
8782.05 4612
8782.93 4681
8783.82 4700
8784.70 4486
8785.59 4351
8786.47 4124
8787.36 3854
8788.24 3669
8789.13 3440
8790.01 3378
8790.89 3146
8791.78 3049
8792.66 2896
8793.55 2918
8794.43 2931
8795.32 2788
8796.20 2753
8797.09 2733
8797.97 2807
8798.86 2843
8799.74 2686
8800.63 2615
8801.52 2673
8802.40 2594
8803.29 2534
8804.17 2633
8805.06 2498
8805.94 2404
8806.83 2438
8807.71 2459
8808.60 2378
8809.48 2387
8810.37 2314
8811.26 2387
8812.14 2307
8813.03 2305
8813.91 2306
8814.80 2329
8815.69 2315
8816.57 2380
8817.46 2375
8818.34 2378
8819.23 2424
8820.12 2366
8821.00 2329
8821.89 2320
8822.77 2315
8823.66 2315
8824.55 2321
8825.43 2331
8826.32 2203
8827.21 2230
8828.09 2246
8828.98 2246
8829.87 2199
8830.75 2218
8831.64 2237
8832.53 2244
8833.41 2188
8834.30 2183
8835.19 2160
8836.08 2235
8836.96 2208
8837.85 2205
8838.74 2237
8839.62 2219
8840.51 2216
8841.40 2156
8842.29 2197
8843.17 2183
8844.06 2231
8844.95 2267
8845.84 2187
8846.72 2157
8847.61 2193
8848.50 2145
8849.39 2147
8850.27 2132
8851.16 2118
8852.05 2025
8852.94 2008
8853.82 2100
8854.71 2098
8855.60 2112
8856.49 2044
8857.38 2055
8858.26 2038
8859.15 2027
8860.04 1998
8860.93 1983
8861.82 2108
8862.71 2013
8863.59 1991
8864.48 2006
8865.37 2030
8866.26 1942
8867.15 1945
8868.04 1941
8868.93 1926
8869.81 1838
8870.70 1912
8871.59 1883
8872.48 1884
8873.37 1837
8874.26 1812
8875.15 1810
8876.04 1794
8876.93 1835
8877.81 1796
8878.70 1843
8879.59 1822
8880.48 1785
8881.37 1725
8882.26 1775
8883.15 1822
8884.04 1708
8884.93 1694
8885.82 1698
8886.71 1694
8887.60 1680
8888.49 1718
8889.38 1683
8890.27 1660
8891.16 1615
8892.05 1648
8892.94 1594
8893.83 1595
8894.72 1609
8895.61 1634
8896.50 1643
8897.39 1597
8898.28 1609
8899.17 1655
8900.06 1596
8900.95 1591
8901.84 1577
8902.73 1502
8903.62 1620
8904.51 1622
8905.40 1594
8906.29 1560
8907.18 1578
8908.07 1594
8908.96 1556
8909.85 1550
8910.74 1538
8911.63 1511
8912.52 1569
8913.41 1577
8914.31 1544
8915.20 1567
8916.09 1559
8916.98 1569
8917.87 1546
8918.76 1530
8919.65 1516
8920.54 1513
8921.43 1526
8922.33 1493
8923.22 1471
8924.11 1536
8925.00 1469
8925.89 1491
8926.78 1527
8927.67 1535
8928.57 1491
8929.46 1410
8930.35 1497
8931.24 1450
8932.13 1530
8933.03 1432
8933.92 1484
8934.81 1465
8935.70 1538
8936.59 1515
8937.49 1430
8938.38 1462
8939.27 1447
8940.16 1404
8941.05 1517
8941.95 1439
8942.84 1401
8943.73 1447
8944.62 1413
8945.52 1446
8946.41 1452
8947.30 1419
8948.19 1375
8949.09 1402
8949.98 1414
8950.87 1406
8951.76 1391
8952.66 1379
8953.55 1365
8954.44 1407
8955.34 1468
8956.23 1404
8957.12 1445
8958.02 1447
8958.91 1441
8959.80 1440
8960.69 1437
8961.59 1433
8962.48 1476
8963.37 1449
8964.27 1405
8965.16 1423
8966.05 1406
8966.95 1484
8967.84 1471
8968.74 1413
8969.63 1423
8970.52 1374
8971.42 1436
8972.31 1395
8973.20 1428
8974.10 1422
8974.99 1389
8975.89 1417
8976.78 1405
8977.67 1391
8978.57 1445
8979.46 1398
8980.36 1393
8981.25 1432
8982.15 1413
8983.04 1393
8983.93 1381
8984.83 1340
8985.72 1306
8986.62 1343
8987.51 1369
8988.41 1355
8989.30 1347
8990.20 1324
8991.09 1367
8991.99 1343
8992.88 1280
8993.78 1298
8994.67 1309
8995.57 1303
8996.46 1310
8997.36 1337
8998.25 1330
8999.15 1326
9000.04 1328
9000.94 1392
9001.83 1354
9002.73 1350
9003.62 1323
9004.52 1324
9005.41 1314
9006.31 1277
9007.20 1232
9008.10 1348
9009.00 1296
9009.89 1311
9010.79 1335
9011.68 1292
9012.58 1239
9013.47 1273
9014.37 1297
9015.27 1294
9016.16 1258
9017.06 1299
9017.95 1289
9018.85 1310
9019.75 1264
9020.64 1274
9021.54 1271
9022.43 1289
9023.33 1282
9024.23 1280
9025.12 1274
9026.02 1245
9026.92 1285
9027.81 1324
9028.71 1264
9029.61 1357
9030.50 1247
9031.40 1270
9032.30 1281
9033.19 1298
9034.09 1271
9034.99 1274
9035.88 1236
9036.78 1285
9037.68 1251
9038.58 1252
9039.47 1264
9040.37 1265
9041.27 1263
9042.16 1300
9043.06 1277
9043.96 1273
9044.86 1276
9045.75 1338
9046.65 1303
9047.55 1297
9048.45 1309
9049.34 1243
9050.24 1236
9051.14 1261
9052.04 1290
9052.94 1236
9053.83 1285
9054.73 1324
9055.63 1289
9056.53 1256
9057.43 1253
9058.32 1325
9059.22 1326
9060.12 1312
9061.02 1318
9061.92 1286
9062.81 1267
9063.71 1343
9064.61 1323
9065.51 1286
9066.41 1287
9067.31 1261
9068.21 1290
9069.10 1329
9070.00 1252
9070.90 1338
9071.80 1311
9072.70 1250
9073.60 1290
9074.50 1281
9075.40 1273
9076.29 1274
9077.19 1306
9078.09 1321
9078.99 1296
9079.89 1287
9080.79 1316
9081.69 1297
9082.59 1301
9083.49 1293
9084.39 1305
9085.29 1298
9086.19 1287
9087.09 1338
9087.98 1317
9088.88 1359
9089.78 1352
9090.68 1339
9091.58 1309
9092.48 1353
9093.38 1311
9094.28 1303
9095.18 1300
9096.08 1276
9096.98 1318
9097.88 1292
9098.78 1291
9099.68 1297
9100.58 1285
9101.48 1309
9102.38 1301
9103.28 1290
9104.18 1283
9105.08 1287
9105.99 1342
9106.89 1300
9107.79 1276
9108.69 1286
9109.59 1308
9110.49 1321
9111.39 1292
9112.29 1255
9113.19 1272
9114.09 1262
9114.99 1223
9115.89 1292
9116.79 1298
9117.69 1328
9118.60 1294
9119.50 1290
9120.40 1337
9121.30 1314
9122.20 1263
9123.10 1269
9124.00 1240
9124.90 1270
9125.81 1300
9126.71 1277
9127.61 1313
9128.51 1300
9129.41 1247
9130.31 1278
9131.22 1312
9132.12 1246
9133.02 1273
9133.92 1248
9134.82 1325
9135.72 1274
9136.63 1307
9137.53 1294
9138.43 1296
9139.33 1282
9140.23 1261
9141.14 1254
9142.04 1239
9142.94 1251
9143.84 1319
9144.75 1281
9145.65 1293
9146.55 1272
9147.45 1273
9148.36 1358
9149.26 1312
9150.16 1270
9151.06 1260
9151.97 1298
9152.87 1262
9153.77 1248
9154.67 1259
9155.58 1266
9156.48 1251
9157.38 1315
9158.29 1273
9159.19 1263
9160.09 1344
9161.00 1276
9161.90 1313
9162.80 1323
9163.71 1338
9164.61 1293
9165.51 1340
9166.42 1315
9167.32 1307
9168.22 1274
9169.13 1267
9170.03 1284
9170.93 1311
9171.84 1326
9172.74 1300
9173.64 1264
9174.55 1288
9175.45 1297
9176.36 1290
9177.26 1274
9178.16 1314
9179.07 1267
9179.97 1301
9180.88 1304
9181.78 1356
9182.69 1311
9183.59 1311
9184.49 1265
9185.40 1330
9186.30 1316
9187.21 1304
9188.11 1296
9189.02 1342
9189.92 1380
9190.82 1306
9191.73 1337
9192.63 1336
9193.54 1297
9194.44 1363
9195.35 1383
9196.25 1330
9197.16 1389
9198.06 1453
9198.97 1427
9199.87 1419
9200.78 1422
9201.68 1399
9202.59 1373
9203.49 1394
9204.40 1348
9205.30 1284
9206.21 1299
9207.12 1338
9208.02 1333
9208.93 1259
9209.83 1311
9210.74 1292
9211.64 1363
9212.55 1342
9213.45 1302
9214.36 1296
9215.27 1303
9216.17 1338
9217.08 1301
9217.98 1357
9218.89 1303
9219.80 1313
9220.70 1349
9221.61 1346
9222.51 1329
9223.42 1333
9224.33 1317
9225.23 1314
9226.14 1310
9227.05 1284
9227.95 1271
9228.86 1286
9229.77 1346
9230.67 1294
9231.58 1310
9232.49 1350
9233.39 1338
9234.30 1317
9235.21 1261
9236.11 1315
9237.02 1285
9237.93 1250
9238.83 1322
9239.74 1292
9240.65 1268
9241.55 1264
9242.46 1295
9243.37 1322
9244.28 1295
9245.18 1319
9246.09 1325
9247.00 1361
9247.91 1258
9248.81 1299
9249.72 1296
9250.63 1253
9251.54 1266
9252.44 1307
9253.35 1268
9254.26 1297
9255.17 1345
9256.07 1342
9256.98 1301
9257.89 1257
9258.80 1271
9259.71 1264
9260.61 1327
9261.52 1314
9262.43 1290
9263.34 1315
9264.25 1339
9265.16 1296
9266.06 1301
9266.97 1345
9267.88 1354
9268.79 1340
9269.70 1307
9270.61 1337
9271.51 1301
9272.42 1319
9273.33 1301
9274.24 1294
9275.15 1340
9276.06 1343
9276.97 1404
9277.88 1378
9278.78 1370
9279.69 1368
9280.60 1332
9281.51 1300
9282.42 1370
9283.33 1322
9284.24 1361
9285.15 1396
9286.06 1323
9286.97 1288
9287.88 1306
9288.79 1319
9289.70 1333
9290.60 1315
9291.51 1279
9292.42 1400
9293.33 1370
9294.24 1362
9295.15 1379
9296.06 1408
9296.97 1396
9297.88 1446
9298.79 1375
9299.70 1380
9300.61 1372
9301.52 1386
9302.43 1435
9303.34 1417
9304.25 1420
9305.16 1382
9306.07 1386
9306.98 1443
9307.89 1443
9308.80 1452
9309.71 1479
9310.63 1486
9311.54 1462
9312.45 1435
9313.36 1500
9314.27 1443
9315.18 1448
9316.09 1484
9317.00 1441
9317.91 1333
9318.82 1419
9319.73 1448
9320.64 1410
9321.55 1392
9322.47 1370
9323.38 1399
9324.29 1401
9325.20 1405
9326.11 1392
9327.02 1419
9327.93 1383
9328.84 1367
9329.76 1345
9330.67 1369
9331.58 1362
9332.49 1425
9333.40 1340
9334.31 1374
9335.23 1413
9336.14 1375
9337.05 1395
9337.96 1347
9338.87 1339
9339.78 1329
9340.70 1368
9341.61 1404
9342.52 1395
9343.43 1383
9344.34 1408
9345.26 1411
9346.17 1420
9347.08 1383
9347.99 1347
9348.91 1425
9349.82 1431
9350.73 1482
9351.64 1375
9352.56 1395
9353.47 1433
9354.38 1394
9355.29 1427
9356.21 1376
9357.12 1368
9358.03 1389
9358.94 1412
9359.86 1376
9360.77 1416
9361.68 1447
9362.60 1411
9363.51 1430
9364.42 1431
9365.34 1425
9366.25 1488
9367.16 1483
9368.08 1481
9368.99 1489
9369.90 1466
9370.82 1445
9371.73 1439
9372.64 1420
9373.56 1459
9374.47 1459
9375.38 1478
9376.30 1477
9377.21 1526
9378.12 1547
9379.04 1556
9379.95 1549
9380.87 1522
9381.78 1486
9382.69 1499
9383.61 1527
9384.52 1544
9385.44 1570
9386.35 1592
9387.27 1526
9388.18 1522
9389.09 1582
9390.01 1615
9390.92 1585
9391.84 1671
9392.75 1653
9393.67 1673
9394.58 1734
9395.50 1715
9396.41 1705
9397.32 1672
9398.24 1615
9399.15 1644
9400.07 1605
9400.98 1571
9401.90 1605
9402.81 1588
9403.73 1584
9404.64 1532
9405.56 1626
9406.47 1621
9407.39 1529
9408.30 1533
9409.22 1585
9410.14 1581
9411.05 1608
9411.97 1686
9412.88 1610
9413.80 1543
9414.71 1610
9415.63 1613
9416.54 1602
9417.46 1563
9418.38 1632
9419.29 1597
9420.21 1633
9421.12 1631
9422.04 1649
9422.95 1697
9423.87 1682
9424.79 1621
9425.70 1621
9426.62 1672
9427.54 1661
9428.45 1645
9429.37 1670
9430.28 1684
9431.20 1691
9432.12 1657
9433.03 1722
9433.95 1708
9434.87 1728
9435.78 1742
9436.70 1757
9437.62 1696
9438.53 1746
9439.45 1788
9440.37 1801
9441.28 1858
9442.20 1840
9443.12 1786
9444.03 1795
9444.95 1855
9445.87 1807
9446.79 1780
9447.70 1846
9448.62 1810
9449.54 1897
9450.45 1973
9451.37 1915
9452.29 1887
9453.21 1906
9454.12 1968
9455.04 2001
9455.96 1912
9456.88 1880
9457.79 1858
9458.71 1888
9459.63 1945
9460.55 1897
9461.47 1780
9462.38 1803
9463.30 1848
9464.22 1843
9465.14 1766
9466.06 1793
9466.97 1812
9467.89 1812
9468.81 1803
9469.73 1825
9470.65 1765
9471.56 1754
9472.48 1792
9473.40 1821
9474.32 1859
9475.24 1879
9476.16 1858
9477.08 1901
9477.99 1951
9478.91 2008
9479.83 1989
9480.75 2005
9481.67 2059
9482.59 2078
9483.51 1995
9484.43 1932
9485.34 1940
9486.26 2018
9487.18 1922
9488.10 1941
9489.02 1909
9489.94 1846
9490.86 1787
9491.78 1888
9492.70 1848
9493.62 1863
9494.54 1886
9495.46 1880
9496.38 1894
9497.30 1756
9498.22 1840
9499.13 1817
9500.05 1908
9500.97 1885
9501.89 1886
9502.81 1918
9503.73 1967
9504.65 1982
9505.57 1980
9506.49 2037
9507.41 2004
9508.33 1971
9509.25 2066
9510.17 2053
9511.09 2088
9512.01 2130
9512.93 2045
9513.86 2158
9514.78 2162
9515.70 2198
9516.62 2294
9517.54 2362
9518.46 2452
9519.38 2477
9520.30 2516
9521.22 2581
9522.14 2514
9523.06 2540
9523.98 2540
9524.90 2534
9525.82 2493
9526.75 2529
9527.67 2405
9528.59 2298
9529.51 2346
9530.43 2334
9531.35 2287
9532.27 2214
9533.19 2290
9534.11 2331
9535.04 2249
9535.96 2286
9536.88 2258
9537.80 2249
9538.72 2186
9539.64 2242
9540.57 2200
9541.49 2220
9542.41 2141
9543.33 2224
9544.25 2228
9545.17 2251
9546.10 2273
9547.02 2290
9547.94 2255
9548.86 2275
9549.78 2356
9550.71 2296
9551.63 2274
9552.55 2319
9553.47 2255
9554.40 2279
9555.32 2355
9556.24 2291
9557.16 2361
9558.09 2347
9559.01 2354
9559.93 2328
9560.85 2298
9561.78 2328
9562.70 2397
9563.62 2384
9564.54 2383
9565.47 2366
9566.39 2383
9567.31 2375
9568.24 2318
9569.16 2374
9570.08 2397
9571.00 2429
9571.93 2315
9572.85 2434
9573.77 2388
9574.70 2477
9575.62 2452
9576.54 2431
9577.47 2424
9578.39 2544
9579.31 2497
9580.24 2487
9581.16 2557
9582.09 2526
9583.01 2631
9583.93 2560
9584.86 2542
9585.78 2544
9586.70 2500
9587.63 2587
9588.55 2553
9589.48 2541
9590.40 2605
9591.32 2575
9592.25 2636
9593.17 2566
9594.10 2735
9595.02 2730
9595.95 2753
9596.87 2815
9597.79 2829
9598.72 2770
9599.64 2879
9600.57 2848
9601.49 2810
9602.42 2918
9603.34 2862
9604.27 2847
9605.19 2768
9606.12 2806
9607.04 2843
9607.97 2771
9608.89 2729
9609.82 2793
9610.74 2882
9611.67 2841
9612.59 2780
9613.52 2828
9614.44 2862
9615.37 2809
9616.29 2791
9617.22 2888
9618.14 2795
9619.07 2816
9619.99 2887
9620.92 2921
9621.85 2869
9622.77 2984
9623.70 2997
9624.62 3049
9625.55 3046
9626.47 3003
9627.40 3066
9628.33 3168
9629.25 3144
9630.18 3057
9631.10 3090
9632.03 3175
9632.96 3237
9633.88 3212
9634.81 3237
9635.73 3321
9636.66 3384
9637.59 3432
9638.51 3374
9639.44 3478
9640.37 3557
9641.29 3674
9642.22 3736
9643.15 3703
9644.07 3741
9645.00 3708
9645.93 3701
9646.85 3737
9647.78 3757
9648.71 3690
9649.63 3725
9650.56 3655
9651.49 3686
9652.41 3619
9653.34 3593
9654.27 3586
9655.20 3578
9656.12 3610
9657.05 3548
9657.98 3496
9658.90 3519
9659.83 3640
9660.76 3538
9661.69 3571
9662.61 3609
9663.54 3676
9664.47 3715
9665.40 3647
9666.32 3731
9667.25 3822
9668.18 3755
9669.11 3754
9670.04 3769
9670.96 3856
9671.89 3884
9672.82 3917
9673.75 3853
9674.68 3896
9675.60 3883
9676.53 3993
9677.46 4110
9678.39 4057
9679.32 4108
9680.25 4035
9681.17 3998
9682.10 4081
9683.03 4026
9683.96 4141
9684.89 4148
9685.82 4192
9686.75 4184
9687.67 4140
9688.60 4224
9689.53 4198
9690.46 4208
9691.39 4276
9692.32 4364
9693.25 4402
9694.18 4529
9695.11 4586
9696.03 4670
9696.96 4862
9697.89 4891
9698.82 4847
9699.75 4953
9700.68 4985
9701.61 4854
9702.54 4708
9703.47 4785
9704.40 4623
9705.33 4419
9706.26 4459
9707.19 4301
9708.12 4210
9709.05 4369
9709.98 4301
9710.91 4429
9711.84 4458
9712.77 4364
9713.70 4467
9714.63 4544
9715.56 4529
9716.49 4471
9717.42 4342
9718.35 4217
9719.28 4087
9720.21 3980
9721.14 3886
9722.07 3695
9723.00 3571
9723.93 3555
9724.86 3452
9725.79 3420
9726.72 3456
9727.65 3434
9728.58 3374
9729.51 3328
9730.44 3413
9731.37 3498
9732.31 3376
9733.24 3323
9734.17 3220
9735.10 3273
9736.03 3232
9736.96 3114
9737.89 3101
9738.82 3179
9739.75 3065
9740.69 3045
9741.62 3058
9742.55 2990
9743.48 2925
9744.41 2846
9745.34 2928
9746.27 2970
9747.21 2948
9748.14 2868
9749.07 2851
9750.00 2873
9750.93 2875
9751.86 2840
9752.80 2819
9753.73 2898
9754.66 2801
9755.59 2776
9756.52 2791
9757.46 2800
9758.39 2816
9759.32 2795
9760.25 2772
9761.18 2778
9762.12 2803
9763.05 2881
9763.98 2794
9764.91 2827
9765.85 2778
9766.78 2821
9767.71 2835
9768.64 2788
9769.58 2732
9770.51 2740
9771.44 2714
9772.37 2763
9773.31 2840
9774.24 2807
9775.17 2732
9776.11 2894
9777.04 2876
9777.97 2839
9778.91 2911
9779.84 2904
9780.77 2891
9781.71 2872
9782.64 2818
9783.57 2771
9784.51 2807
9785.44 2793
9786.37 2768
9787.31 2657
9788.24 2686
9789.17 2706
9790.11 2585
9791.04 2593
9791.97 2580
9792.91 2533
9793.84 2568
9794.77 2632
9795.71 2644
9796.64 2588
9797.58 2541
9798.51 2551
9799.44 2556
9800.38 2514
9801.31 2445
9802.25 2540
9803.18 2476
9804.12 2398
9805.05 2385
9805.98 2374
9806.92 2351
9807.85 2306
9808.79 2252
9809.72 2220
9810.66 2289
9811.59 2201
9812.53 2183
9813.46 2137
9814.40 2106
9815.33 2200
9816.27 2153
9817.20 2074
9818.14 2067
9819.07 2062
9820.01 2026
9820.94 2141
9821.88 2066
9822.81 2124
9823.75 2117
9824.68 2074
9825.62 2072
9826.55 2041
9827.49 2060
9828.42 2066
9829.36 2033
9830.29 2011
9831.23 2038
9832.17 2004
9833.10 2002
9834.04 1972
9834.97 2016
9835.91 2029
9836.84 2070
9837.78 2026
9838.72 2055
9839.65 1975
9840.59 2019
9841.52 2032
9842.46 2007
9843.40 2008
9844.33 1968
9845.27 1986
9846.20 2026
9847.14 2057
9848.08 1958
9849.01 2035
9849.95 1944
9850.89 2066
9851.82 1982
9852.76 2023
9853.70 2069
9854.63 2007
9855.57 1982
9856.51 2017
9857.44 2011
9858.38 1913
9859.32 1920
9860.25 1939
9861.19 1858
9862.13 1895
9863.07 1902
9864.00 1970
9864.94 1948
9865.88 1881
9866.81 1912
9867.75 1846
9868.69 1831
9869.63 1845
9870.56 1787
9871.50 1798
9872.44 1906
9873.38 1938
9874.31 1844
9875.25 1852
9876.19 1857
9877.13 1868
9878.07 1842
9879.00 1865
9879.94 1845
9880.88 1828
9881.82 1841
9882.75 1829
9883.69 1823
9884.63 1867
9885.57 1868
9886.51 1882
9887.45 1817
9888.38 1805
9889.32 1834
9890.26 1780
9891.20 1806
9892.14 1716
9893.08 1818
9894.01 1831
9894.95 1795
9895.89 1806
9896.83 1802
9897.77 1761
9898.71 1785
9899.65 1820
9900.59 1798
9901.52 1815
9902.46 1812
9903.40 1818
9904.34 1852
9905.28 1817
9906.22 1784
9907.16 1766
9908.10 1777
9909.04 1811
9909.98 1778
9910.92 1765
9911.86 1809
9912.80 1827
9913.73 1833
9914.67 1848
9915.61 1877
9916.55 1862
9917.49 1868
9918.43 1884
9919.37 1946
9920.31 1937
9921.25 2039
9922.19 2159
9923.13 2214
9924.07 2215
9925.01 2179
9925.95 2267
9926.89 2240
9927.83 2207
9928.77 2170
9929.71 2121
9930.65 2110
9931.59 2059
9932.53 2009
9933.47 1947
9934.41 1868
9935.36 1883
9936.30 1904
9937.24 1808
9938.18 1763
9939.12 1714
9940.06 1730
9941.00 1717
9941.94 1741
9942.88 1824
9943.82 1776
9944.76 1795
9945.70 1863
9946.64 1863
9947.59 1915
9948.53 1884
9949.47 1915
9950.41 1909
9951.35 1890
9952.29 1881
9953.23 1900
9954.17 1853
9955.12 1830
9956.06 1748
9957.00 1687
9957.94 1696
9958.88 1660
9959.82 1633
9960.77 1611
9961.71 1593
9962.65 1580
9963.59 1600
9964.53 1554
9965.48 1567
9966.42 1571
9967.36 1499
9968.30 1528
9969.24 1541
9970.19 1529
9971.13 1489
9972.07 1518
9973.01 1514
9973.95 1580
9974.90 1513
9975.84 1533
9976.78 1535
9977.72 1544
9978.67 1551
9979.61 1511
9980.55 1514
9981.50 1522
9982.44 1563
9983.38 1524
9984.32 1510
9985.27 1543
9986.21 1501
9987.15 1505
9988.10 1543
9989.04 1492
9989.98 1457
9990.92 1497
9991.87 1545
9992.81 1553
9993.75 1516
9994.70 1478
9995.64 1442
9996.58 1501
9997.53 1569
9998.47 1494
9999.41 1435
10000.36 1515
10001.30 1500
10002.25 1492
10003.19 1461
10004.13 1494
10005.08 1460
10006.02 1525
10006.96 1528
10007.91 1501
10008.85 1470
10009.80 1458
10010.74 1470
10011.68 1483
10012.63 1459
10013.57 1416
10014.52 1421
10015.46 1439
10016.41 1462
10017.35 1485
10018.29 1456
10019.24 1544
10020.18 1475
10021.13 1467
10022.07 1369
10023.02 1421
10023.96 1486
10024.91 1506
10025.85 1470
10026.80 1403
10027.74 1468
10028.69 1390
10029.63 1405
10030.58 1410
10031.52 1432
10032.47 1432
10033.41 1403
10034.36 1403
10035.30 1378
10036.25 1377
10037.19 1392
10038.14 1343
10039.08 1397
10040.03 1372
10040.97 1345
10041.92 1385
10042.87 1370
10043.81 1365
10044.76 1376
10045.70 1367
10046.65 1325
10047.59 1377
10048.54 1347
10049.49 1337
10050.43 1316
10051.38 1365
10052.32 1367
10053.27 1341
10054.22 1350
10055.16 1345
10056.11 1339
10057.05 1328
10058.00 1374
10058.95 1358
10059.89 1363
10060.84 1318
10061.79 1333
10062.73 1320
10063.68 1338
10064.63 1391
10065.57 1362
10066.52 1332
10067.47 1267
10068.41 1368
10069.36 1376
10070.31 1360
10071.25 1338
10072.20 1314
10073.15 1345
10074.10 1325
10075.04 1309
10075.99 1349
10076.94 1335
10077.88 1309
10078.83 1327
10079.78 1297
10080.73 1283
10081.67 1327
10082.62 1321
10083.57 1296
10084.52 1304
10085.46 1293
10086.41 1338
10087.36 1373
10088.31 1347
10089.25 1368
10090.20 1342
10091.15 1327
10092.10 1312
10093.05 1318
10093.99 1341
10094.94 1354
10095.89 1334
10096.84 1346
10097.79 1316
10098.73 1278
10099.68 1328
10100.63 1331
10101.58 1322
10102.53 1341
10103.48 1325
10104.42 1387
10105.37 1310
10106.32 1295
10107.27 1333
10108.22 1341
10109.17 1333
10110.12 1297
10111.06 1303
10112.01 1310
10112.96 1317
10113.91 1352
10114.86 1333
10115.81 1313
10116.76 1299
10117.71 1303
10118.66 1310
10119.61 1339
10120.56 1338
10121.50 1305
10122.45 1318
10123.40 1326
10124.35 1343
10125.30 1360
10126.25 1267
10127.20 1290
10128.15 1316
10129.10 1327
10130.05 1287
10131.00 1333
10131.95 1376
10132.90 1403
10133.85 1402
10134.80 1362
10135.75 1364
10136.70 1412
10137.65 1393
10138.60 1372
10139.55 1424
10140.50 1443
10141.45 1417
10142.40 1360
10143.35 1391
10144.30 1426
10145.25 1405
10146.20 1422
10147.15 1452
10148.10 1385
10149.05 1418
10150.00 1421
10150.95 1413
10151.90 1434
10152.86 1350
10153.81 1433
10154.76 1445
10155.71 1452
10156.66 1417
10157.61 1498
10158.56 1451
10159.51 1479
10160.46 1455
10161.41 1458
10162.37 1418
10163.32 1500
10164.27 1482
10165.22 1469
10166.17 1446
10167.12 1464
10168.07 1507
10169.03 1511
10169.98 1535
10170.93 1517
10171.88 1569
10172.83 1598
10173.78 1583
10174.74 1545
10175.69 1529
10176.64 1573
10177.59 1625
10178.54 1591
10179.49 1542
10180.45 1570
10181.40 1615
10182.35 1619
10183.30 1580
10184.26 1594
10185.21 1642
10186.16 1639
10187.11 1596
10188.06 1601
10189.02 1622
10189.97 1578
10190.92 1561
10191.87 1647
10192.83 1668
10193.78 1690
10194.73 1670
10195.69 1664
10196.64 1676
10197.59 1662
10198.54 1706
10199.50 1701
10200.45 1708
10201.40 1738
10202.36 1739
10203.31 1720
10204.26 1720
10205.22 1730
10206.17 1800
10207.12 1824
10208.08 1813
10209.03 1774
10209.98 1764
10210.94 1797
10211.89 1756
10212.84 1731
10213.80 1710
10214.75 1678
10215.70 1592
10216.66 1683
10217.61 1630
10218.56 1571
10219.52 1625
10220.47 1615
10221.43 1585
10222.38 1539
10223.33 1640
10224.29 1627
10225.24 1664
10226.20 1616
10227.15 1550
10228.11 1638
10229.06 1727
10230.01 1751
10230.97 1769
10231.92 1870
10232.88 1900
10233.83 1872
10234.79 1901
10235.74 1842
10236.70 1878
10237.65 1897
10238.60 1840
10239.56 1787
10240.51 1818
10241.47 1773
10242.42 1689
10243.38 1642
10244.33 1650
10245.29 1608
10246.24 1581
10247.20 1588
10248.15 1578
10249.11 1534
10250.07 1565
10251.02 1575
10251.98 1526
10252.93 1488
10253.89 1467
10254.84 1498
10255.80 1475
10256.75 1477
10257.71 1450
10258.67 1469
10259.62 1470
10260.58 1435
10261.53 1441
10262.49 1414
10263.44 1460
10264.40 1429
10265.36 1444
10266.31 1363
10267.27 1435
10268.22 1506
10269.18 1483
10270.14 1444
10271.09 1429
10272.05 1453
10273.01 1408
10273.96 1419
10274.92 1364
10275.87 1359
10276.83 1401
10277.79 1422
10278.74 1413
10279.70 1390
10280.66 1385
10281.61 1351
10282.57 1366
10283.53 1320
10284.49 1393
10285.44 1367
10286.40 1381
10287.36 1342
10288.31 1349
10289.27 1403
10290.23 1393
10291.18 1405
10292.14 1396
10293.10 1402
10294.06 1401
10295.01 1387
10295.97 1366
10296.93 1388
10297.89 1375
10298.84 1370
10299.80 1422
10300.76 1414
10301.72 1442
10302.67 1400
10303.63 1396
10304.59 1394
10305.55 1405
10306.51 1359
10307.46 1407
10308.42 1382
10309.38 1322
10310.34 1343
10311.30 1385
10312.25 1383
10313.21 1411
10314.17 1362
10315.13 1393
10316.09 1351
10317.05 1339
10318.00 1364
10318.96 1353
10319.92 1363
10320.88 1368
10321.84 1397
10322.80 1304
10323.76 1365
10324.71 1374
10325.67 1385
10326.63 1414
10327.59 1405
10328.55 1430
10329.51 1340
10330.47 1314
10331.43 1312
10332.39 1363
10333.35 1336
10334.30 1363
10335.26 1341
10336.22 1336
10337.18 1261
10338.14 1229
10339.10 1260
10340.06 1275
10341.02 1228
10341.98 1316
10342.94 1298
10343.90 1311
10344.86 1322
10345.82 1282
10346.78 1300
10347.74 1253
10348.70 1248
10349.66 1243
10350.62 1278
10351.58 1213
10352.54 1244
10353.50 1232
10354.46 1252
10355.42 1266
10356.38 1195
10357.34 1207
10358.30 1207
10359.26 1222
10360.22 1217
10361.18 1233
10362.14 1227
10363.10 1251
10364.06 1184
10365.02 1201
10365.98 1183
10366.94 1226
10367.90 1228
10368.87 1224
10369.83 1272
10370.79 1220
10371.75 1192
10372.71 1272
10373.67 1240
10374.63 1216
10375.59 1236
10376.55 1203
10377.51 1247
10378.48 1223
10379.44 1215
10380.40 1200
10381.36 1207
10382.32 1208
10383.28 1171
10384.24 1240
10385.21 1240
10386.17 1232
10387.13 1199
10388.09 1159
10389.05 1223
10390.01 1198
10390.98 1167
10391.94 1223
10392.90 1227
10393.86 1215
10394.82 1210
10395.79 1169
10396.75 1199
10397.71 1196
10398.67 1226
10399.63 1233
10400.60 1247
10401.56 1229
10402.52 1205
10403.48 1217
10404.45 1202
10405.41 1172
10406.37 1178
10407.33 1211
10408.30 1249
10409.26 1239
10410.22 1221
10411.18 1240
10412.15 1304
10413.11 1241
10414.07 1279
10415.04 1256
10416.00 1257
10416.96 1285
10417.93 1263
10418.89 1268
10419.85 1312
10420.81 1299
10421.78 1281
10422.74 1275
10423.70 1242
10424.67 1193
10425.63 1215
10426.59 1251
10427.56 1264
10428.52 1173
10429.49 1180
10430.45 1145
10431.41 1168
10432.38 1155
10433.34 1189
10434.30 1182
10435.27 1182
10436.23 1191
10437.20 1125
10438.16 1104
10439.12 1100
10440.09 1179
10441.05 1146
10442.02 1123
10442.98 1149
10443.94 1147
10444.91 1126
10445.87 1152
10446.84 1127
10447.80 1163
10448.77 1116
10449.73 1172
10450.70 1150
10451.66 1162
10452.63 1139
10453.59 1133
10454.55 1117
10455.52 1110
10456.48 1155
10457.45 1161
10458.41 1179
10459.38 1132
10460.34 1147
10461.31 1118
10462.27 1163
10463.24 1176
10464.20 1164
10465.17 1192
10466.14 1200
10467.10 1125
10468.07 1129
10469.03 1174
10470.00 1148
10470.96 1170
10471.93 1175
10472.89 1198
10473.86 1147
10474.82 1159
10475.79 1165
10476.76 1186
10477.72 1174
10478.69 1192
10479.65 1186
10480.62 1176
10481.59 1225
10482.55 1237
10483.52 1265
10484.48 1217
10485.45 1166
10486.42 1189
10487.38 1228
10488.35 1193
10489.32 1146
10490.28 1180
10491.25 1219
10492.21 1194
10493.18 1231
10494.15 1188
10495.11 1157
10496.08 1152
10497.05 1167
10498.01 1235
10498.98 1213
10499.95 1194
10500.92 1182
10501.88 1213
10502.85 1161
10503.82 1204
10504.78 1195
10505.75 1167
10506.72 1233
10507.68 1228
10508.65 1176
10509.62 1187
10510.59 1192
10511.55 1183
10512.52 1184
10513.49 1159
10514.46 1176
10515.42 1167
10516.39 1182
10517.36 1180
10518.33 1208
10519.29 1247
10520.26 1199
10521.23 1173
10522.20 1181
10523.17 1167
10524.13 1172
10525.10 1187
10526.07 1210
10527.04 1168
10528.01 1178
10528.97 1155
10529.94 1155
10530.91 1164
10531.88 1178
10532.85 1195
10533.82 1234
10534.78 1257
10535.75 1199
10536.72 1199
10537.69 1187
10538.66 1206
10539.63 1241
10540.60 1231
10541.56 1229
10542.53 1230
10543.50 1195
10544.47 1222
10545.44 1238
10546.41 1213
10547.38 1179
10548.35 1176
10549.32 1253
10550.29 1243
10551.25 1272
10552.22 1271
10553.19 1218
10554.16 1231
10555.13 1264
10556.10 1214
10557.07 1262
10558.04 1297
10559.01 1304
10559.98 1307
10560.95 1272
10561.92 1330
10562.89 1348
10563.86 1302
10564.83 1262
10565.80 1299
10566.77 1297
10567.74 1278
10568.71 1301
10569.68 1321
10570.65 1305
10571.62 1286
10572.59 1223
10573.56 1255
10574.53 1249
10575.50 1245
10576.47 1278
10577.44 1255
10578.41 1285
10579.38 1212
10580.35 1252
10581.32 1299
10582.29 1326
10583.26 1283
10584.23 1309
10585.21 1302
10586.18 1307
10587.15 1318
10588.12 1313
10589.09 1371
10590.06 1343
10591.03 1309
10592.00 1352
10592.97 1366
10593.94 1354
10594.92 1313
10595.89 1336
10596.86 1350
10597.83 1432
10598.80 1425
10599.77 1407
10600.74 1403
10601.71 1412
10602.69 1399
10603.66 1488
10604.63 1521
10605.60 1482
10606.57 1543
10607.54 1552
10608.52 1562
10609.49 1614
10610.46 1556
10611.43 1557
10612.40 1600
10613.38 1528
10614.35 1501
10615.32 1494
10616.29 1465
10617.27 1448
10618.24 1359
10619.21 1333
10620.18 1351
10621.15 1393
10622.13 1366
10623.10 1390
10624.07 1365
10625.04 1368
10626.02 1389
10626.99 1334
10627.96 1299
10628.94 1364
10629.91 1383
10630.88 1401
10631.85 1399
10632.83 1428
10633.80 1381
10634.77 1366
10635.75 1462
10636.72 1486
10637.69 1409
10638.67 1394
10639.64 1394
10640.61 1405
10641.59 1414
10642.56 1443
10643.53 1381
10644.51 1392
10645.48 1353
10646.45 1326
10647.43 1335
10648.40 1322
10649.37 1282
10650.35 1289
10651.32 1242
10652.30 1232
10653.27 1307
10654.24 1233
10655.22 1220
10656.19 1279
10657.16 1263
10658.14 1276
10659.11 1224
10660.09 1219
10661.06 1269
10662.04 1211
10663.01 1221
10663.98 1201
10664.96 1215
10665.93 1206
10666.91 1206
10667.88 1211
10668.86 1235
10669.83 1244
10670.81 1259
10671.78 1232
10672.76 1234
10673.73 1250
10674.71 1249
10675.68 1246
10676.66 1239
10677.63 1264
10678.61 1256
10679.58 1244
10680.56 1259
10681.53 1244
10682.51 1249
10683.48 1239
10684.46 1282
10685.43 1240
10686.41 1250
10687.38 1240
10688.36 1180
10689.33 1168
10690.31 1173
10691.28 1227
10692.26 1210
10693.24 1199
10694.21 1156
10695.19 1168
10696.16 1225
10697.14 1157
10698.12 1190
10699.09 1203
10700.07 1214
10701.04 1163
10702.02 1232
10703.00 1153
10703.97 1215
10704.95 1234
10705.92 1224
10706.90 1204
10707.88 1218
10708.85 1206
10709.83 1161
10710.81 1226
10711.78 1241
10712.76 1226
10713.74 1223
10714.71 1231
10715.69 1245
10716.67 1201
10717.64 1249
10718.62 1252
10719.60 1192
10720.57 1201
10721.55 1261
10722.53 1209
10723.50 1191
10724.48 1198
10725.46 1174
10726.44 1197
10727.41 1212
10728.39 1221
10729.37 1232
10730.35 1223
10731.32 1205
10732.30 1188
10733.28 1188
10734.26 1209
10735.23 1189
10736.21 1280
10737.19 1213
10738.17 1156
10739.14 1187
10740.12 1207
10741.10 1291
10742.08 1232
10743.06 1165
10744.03 1214
10745.01 1201
10745.99 1204
10746.97 1255
10747.95 1217
10748.92 1231
10749.90 1182
10750.88 1230
10751.86 1191
10752.84 1215
10753.82 1228
10754.79 1215
10755.77 1228
10756.75 1214
10757.73 1227
10758.71 1212
10759.69 1203
10760.67 1234
10761.65 1254
10762.62 1244
10763.60 1252
10764.58 1254
10765.56 1252
10766.54 1236
10767.52 1244
10768.50 1228
10769.48 1281
10770.46 1227
10771.44 1263
10772.42 1277
10773.39 1266
10774.37 1258
10775.35 1267
10776.33 1258
10777.31 1244
10778.29 1261
10779.27 1291
10780.25 1222
10781.23 1242
10782.21 1289
10783.19 1274
10784.17 1255
10785.15 1318
10786.13 1323
10787.11 1279
10788.09 1292
10789.07 1298
10790.05 1294
10791.03 1257
10792.01 1265
10792.99 1238
10793.97 1241
10794.95 1263
10795.93 1256
10796.91 1311
10797.89 1274
10798.87 1294
10799.85 1220
10800.83 1269
10801.82 1272
10802.80 1312
10803.78 1260
10804.76 1296
10805.74 1250
10806.72 1299
10807.70 1318
10808.68 1303
10809.66 1325
10810.64 1314
10811.62 1310
10812.61 1341
10813.59 1296
10814.57 1310
10815.55 1310
10816.53 1326
10817.51 1361
10818.49 1312
10819.47 1321
10820.46 1401
10821.44 1332
10822.42 1305
10823.40 1322
10824.38 1310
10825.36 1322
10826.35 1329
10827.33 1330
10828.31 1360
10829.29 1354
10830.27 1338
10831.25 1340
10832.24 1355
10833.22 1337
10834.20 1403
10835.18 1400
10836.17 1383
10837.15 1337
10838.13 1383
10839.11 1427
10840.09 1403
10841.08 1413
10842.06 1426
10843.04 1459
10844.02 1418
10845.01 1433
10845.99 1434
10846.97 1436
10847.96 1487
10848.94 1454
10849.92 1433
10850.90 1484
10851.89 1504
10852.87 1547
10853.85 1468
10854.84 1515
10855.82 1514
10856.80 1533
10857.78 1495
10858.77 1528
10859.75 1514
10860.73 1534
10861.72 1526
10862.70 1540
10863.68 1585
10864.67 1520
10865.65 1544
10866.64 1544
10867.62 1574
10868.60 1550
10869.59 1553
10870.57 1516
10871.55 1486
10872.54 1524
10873.52 1590
10874.51 1621
10875.49 1578
10876.47 1546
10877.46 1564
10878.44 1543
10879.43 1565
10880.41 1640
10881.39 1568
10882.38 1598
10883.36 1623
10884.35 1696
10885.33 1667
10886.32 1627
10887.30 1606
10888.29 1639
10889.27 1680
10890.25 1680
10891.24 1693
10892.22 1700
10893.21 1730
10894.19 1759
10895.18 1738
10896.16 1699
10897.15 1711
10898.13 1730
10899.12 1754
10900.10 1732
10901.09 1789
10902.07 1748
10903.06 1768
10904.04 1822
10905.03 1849
10906.01 1786
10907.00 1818
10907.99 1870
10908.97 1836
10909.96 1845
10910.94 1893
10911.93 1937
10912.91 1905
10913.90 1969
10914.88 1890
10915.87 1934
10916.86 1961
10917.84 1926
10918.83 1958
10919.81 1935
10920.80 1931
10921.79 1947
10922.77 2036
10923.76 1992
10924.74 2072
10925.73 2018
10926.72 2055
10927.70 2003
10928.69 2042
10929.68 2081
10930.66 2153
10931.65 2098
10932.64 2115
10933.62 2117
10934.61 2091
10935.60 2154
10936.58 2221
10937.57 2180
10938.56 2201
10939.54 2219
10940.53 2237
10941.52 2322
10942.50 2334
10943.49 2343
10944.48 2387
10945.47 2379
10946.45 2510
10947.44 2525
10948.43 2469
10949.41 2582
10950.40 2644
10951.39 2683
10952.38 2791
10953.36 2810
10954.35 2911
10955.34 2868
10956.33 2953
10957.31 2982
10958.30 3005
10959.29 2972
10960.28 2925
10961.27 2865
10962.25 2895
10963.24 2847
10964.23 2803
10965.22 2772
10966.21 2738
10967.19 2680
10968.18 2579
10969.17 2528
10970.16 2464
10971.15 2498
10972.13 2451
10973.12 2434
10974.11 2341
10975.10 2398
10976.09 2434
10977.08 2408
10978.07 2397
10979.05 2442
10980.04 2468
10981.03 2527
10982.02 2496
10983.01 2487
10984.00 2552
10984.99 2545
10985.98 2643
10986.96 2639
10987.95 2656
10988.94 2740
10989.93 2832
10990.92 2891
10991.91 2884
10992.90 2991
10993.89 3102
10994.88 3213
10995.87 3386
10996.86 3368
10997.85 3468
10998.84 3456
10999.83 3485
11000.82 3374
11001.81 3341
11002.79 3290
11003.78 3176
11004.77 2966
11005.76 2924
11006.75 2833
11007.74 2837
11008.73 2700
11009.72 2552
11010.71 2411
11011.70 2289
11012.69 2186
11013.68 2215
11014.67 2176
11015.67 2120
11016.66 2115
11017.65 2048
11018.64 2094
11019.63 2015
11020.62 2037
11021.61 1976
11022.60 2006
11023.59 1959
11024.58 1944
11025.57 1928
11026.56 1916
11027.55 1959
11028.54 1919
11029.53 1907
11030.52 1960
11031.52 1949
11032.51 1908
11033.50 1868
11034.49 1910
11035.48 1932
11036.47 1930
11037.46 1887
11038.45 1887
11039.45 1891
11040.44 1888
11041.43 1872
11042.42 1848
11043.41 1830
11044.40 1834
11045.39 1807
11046.39 1811
11047.38 1824
11048.37 1806
11049.36 1782
11050.35 1738
11051.35 1809
11052.34 1816
11053.33 1775
11054.32 1801
11055.31 1821
11056.31 1758
11057.30 1842
11058.29 1768
11059.28 1731
11060.27 1798
11061.27 1804
11062.26 1786
11063.25 1821
11064.24 1862
11065.24 1792
11066.23 1769
11067.22 1811
11068.21 1778
11069.21 1814
11070.20 1778
11071.19 1793
11072.19 1759
11073.18 1734
11074.17 1774
11075.16 1714
11076.16 1807
11077.15 1770
11078.14 1766
11079.14 1750
11080.13 1687
11081.12 1689
11082.12 1664
11083.11 1725
11084.10 1711
11085.10 1696
11086.09 1688
11087.08 1720
11088.08 1745
11089.07 1711
11090.06 1719
11091.06 1663
11092.05 1683
11093.04 1697
11094.04 1663
11095.03 1686
11096.03 1628
11097.02 1592
11098.01 1622
11099.01 1623
11100.00 1544
11101.00 1608
11101.99 1573
11102.98 1599
11103.98 1599
11104.97 1627
11105.97 1558
11106.96 1611
11107.96 1607
11108.95 1633
11109.95 1571
11110.94 1613
11111.93 1598
11112.93 1604
11113.92 1621
11114.92 1589
11115.91 1587
11116.91 1567
11117.90 1552
11118.90 1499
11119.89 1535
11120.89 1536
11121.88 1521
11122.88 1519
11123.87 1473
11124.87 1447
11125.86 1509
11126.86 1492
11127.85 1499
11128.85 1536
11129.84 1503
11130.84 1454
11131.84 1475
11132.83 1461
11133.83 1512
11134.82 1430
11135.82 1456
11136.81 1506
11137.81 1505
11138.81 1480
11139.80 1504
11140.80 1571
11141.79 1488
11142.79 1491
11143.79 1479
11144.78 1504
11145.78 1481
11146.77 1514
11147.77 1461
11148.77 1475
11149.76 1464
11150.76 1529
11151.75 1504
11152.75 1466
11153.75 1468
11154.74 1489
11155.74 1562
11156.74 1516
11157.73 1549
11158.73 1506
11159.73 1470
11160.72 1467
11161.72 1439
11162.72 1472
11163.71 1438
11164.71 1393
11165.71 1401
11166.71 1422
11167.70 1407
11168.70 1414
11169.70 1441
11170.69 1455
11171.69 1381
11172.69 1411
11173.69 1409
11174.68 1468
11175.68 1446
11176.68 1411
11177.68 1398
11178.67 1420
11179.67 1426
11180.67 1368
11181.67 1410
11182.66 1401
11183.66 1392
11184.66 1381
11185.66 1394
11186.66 1445
11187.65 1410
11188.65 1378
11189.65 1410
11190.65 1391
11191.65 1408
11192.64 1432
11193.64 1392
11194.64 1452
11195.64 1455
11196.64 1474
11197.64 1434
11198.63 1451
11199.63 1442
11200.63 1489
11201.63 1471
11202.63 1496
11203.63 1499
11204.63 1468
11205.63 1474
11206.62 1476
11207.62 1437
11208.62 1483
11209.62 1473
11210.62 1487
11211.62 1463
11212.62 1465
11213.62 1477
11214.62 1435
11215.62 1434
11216.61 1450
11217.61 1450
11218.61 1473
11219.61 1489
11220.61 1456
11221.61 1474
11222.61 1516
11223.61 1410
11224.61 1406
11225.61 1448
11226.61 1467
11227.61 1511
11228.61 1484
11229.61 1446
11230.61 1478
11231.61 1587
11232.61 1567
11233.61 1540
11234.61 1473
11235.61 1472
11236.61 1491
11237.61 1513
11238.61 1516
11239.61 1532
11240.61 1548
11241.61 1536
11242.61 1551
11243.61 1545
11244.61 1518
11245.61 1510
11246.61 1544
11247.61 1584
11248.62 1558
11249.62 1534
11250.62 1616
11251.62 1628
11252.62 1612
11253.62 1584
11254.62 1598
11255.62 1539
11256.62 1592
11257.62 1604
11258.62 1578
11259.63 1565
11260.63 1673
11261.63 1699
11262.63 1634
11263.63 1577
11264.63 1612
11265.63 1658
11266.64 1693
11267.64 1733
11268.64 1742
11269.64 1704
11270.64 1707
11271.64 1775
11272.65 1718
11273.65 1752
11274.65 1721
11275.65 1722
11276.65 1717
11277.65 1702
11278.66 1782
11279.66 1784
11280.66 1738
11281.66 1687
11282.67 1660
11283.67 1707
11284.67 1656
11285.67 1585
11286.67 1588
11287.68 1665
11288.68 1597
11289.68 1558
11290.68 1586
11291.69 1605
11292.69 1536
11293.69 1497
11294.70 1513
11295.70 1529
11296.70 1576
11297.70 1593
11298.71 1597
11299.71 1597
11300.71 1604
11301.72 1587
11302.72 1585
11303.72 1566
11304.72 1568
11305.73 1586
11306.73 1575
11307.73 1579
11308.74 1554
11309.74 1506
11310.74 1616
11311.75 1558
11312.75 1617
11313.76 1621
11314.76 1605
11315.76 1641
11316.77 1634
11317.77 1618
11318.77 1611
11319.78 1611
11320.78 1669
11321.79 1678
11322.79 1679
11323.79 1622
11324.80 1643
11325.80 1668
11326.81 1713
11327.81 1647
11328.81 1624
11329.82 1647
11330.82 1669
11331.83 1669
11332.83 1675
11333.84 1737
11334.84 1763
11335.85 1741
11336.85 1741
11337.85 1765
11338.86 1778
11339.86 1835
11340.87 1772
11341.87 1768
11342.88 1791
11343.88 1750
11344.89 1688
11345.89 1659
11346.90 1731
11347.90 1712
11348.91 1702
11349.91 1640
11350.92 1637
11351.92 1615
11352.93 1624
11353.94 1633
11354.94 1595
11355.95 1616
11356.95 1653
11357.96 1651
11358.96 1675
11359.97 1666
11360.97 1624
11361.98 1619
11362.99 1625
11363.99 1634
11365.00 1611
11366.00 1631
11367.01 1599
11368.02 1617
11369.02 1604
11370.03 1675
11371.03 1652
11372.04 1573
11373.05 1556
11374.05 1647
11375.06 1627
11376.06 1614
11377.07 1674
11378.08 1596
11379.08 1665
11380.09 1681
11381.10 1627
11382.10 1638
11383.11 1623
11384.12 1681
11385.12 1663
11386.13 1660
11387.14 1625
11388.14 1629
11389.15 1664
11390.16 1622
11391.17 1630
11392.17 1633
11393.18 1669
11394.19 1656
11395.19 1692
11396.20 1687
11397.21 1690
11398.22 1751
11399.22 1696
11400.23 1677
11401.24 1694
11402.25 1785
11403.25 1769
11404.26 1715
11405.27 1691
11406.28 1703
11407.28 1774
11408.29 1774
11409.30 1768
11410.31 1736
11411.31 1846
11412.32 1801
11413.33 1781
11414.34 1809
11415.35 1830
11416.35 1820
11417.36 1794
11418.37 1852
11419.38 1826
11420.39 1848
11421.40 1859
11422.40 1804
11423.41 1844
11424.42 1799
11425.43 1801
11426.44 1781
11427.45 1826
11428.46 1767
11429.46 1857
11430.47 1879
11431.48 1870
11432.49 1777
11433.50 1804
11434.51 1859
11435.52 1878
11436.53 1877
11437.54 1881
11438.54 1900
11439.55 1876
11440.56 1913
11441.57 1868
11442.58 1898
11443.59 1904
11444.60 1881
11445.61 1936
11446.62 1927
11447.63 1939
11448.64 1953
11449.65 1983
11450.66 1949
11451.67 1956
11452.68 2006
11453.69 1962
11454.70 1991
11455.71 1995
11456.72 1987
11457.73 1946
11458.74 2006
11459.75 2015
11460.76 2036
11461.77 2036
11462.78 2067
11463.79 2044
11464.80 2118
11465.81 2153
11466.82 2126
11467.83 2103
11468.84 2088
11469.85 2115
11470.86 2211
11471.87 2199
11472.88 2135
11473.89 2107
11474.90 2210
11475.91 2165
11476.92 2250
11477.93 2271
11478.95 2257
11479.96 2209
11480.97 2239
11481.98 2336
11482.99 2356
11484.00 2253
11485.01 2305
11486.02 2345
11487.03 2341
11488.05 2411
11489.06 2385
11490.07 2486
11491.08 2516
11492.09 2574
11493.10 2602
11494.11 2642
11495.13 2595
11496.14 2587
11497.15 2602
11498.16 2624
11499.17 2712
11500.18 2743
11501.20 2681
11502.21 2746
11503.22 2783
11504.23 2767
11505.24 2808
11506.26 2914
11507.27 2982
11508.28 3040
11509.29 3079
11510.30 3181
11511.32 3174
11512.33 3280
11513.34 3306
11514.35 3474
11515.37 3524
11516.38 3504
11517.39 3639
11518.40 3711
11519.42 3838
11520.43 3971
11521.44 3983
11522.45 4064
11523.47 4207
11524.48 4299
11525.49 4430
11526.51 4564
11527.52 4667
11528.53 4969
11529.55 5103
11530.56 5304
11531.57 5603
11532.59 5969
11533.60 6114
11534.61 6273
11535.63 6595
11536.64 6753
11537.65 6699
11538.67 6771
11539.68 6670
11540.69 6546
11541.71 6369
11542.72 6108
11543.73 5927
11544.75 5637
11545.76 5379
11546.78 5038
11547.79 4682
11548.80 4391
11549.82 4120
11550.83 3967
11551.85 3745
11552.86 3575
11553.87 3480
11554.89 3431
11555.90 3290
11556.92 3124
11557.93 3083
11558.95 3076
11559.96 3049
11560.97 3011
11561.99 2984
11563.00 2935
11564.02 2941
11565.03 2938
11566.05 2918
11567.06 2957
11568.08 2925
11569.09 2985
11570.11 2881
11571.12 2869
11572.14 2927
11573.15 2853
11574.17 2978
11575.18 2966
11576.20 2928
11577.21 2917
11578.23 2903
11579.24 2917
11580.26 2968
11581.27 3056
11582.29 2953
11583.30 2951
11584.32 2925
11585.33 2963
11586.35 3040
11587.37 2992
11588.38 3063
11589.40 3077
11590.41 3120
11591.43 3232
11592.44 3267
11593.46 3340
11594.48 3466
11595.49 3546
11596.51 3612
11597.52 3556
11598.54 3480
11599.56 3603
11600.57 3531
11601.59 3455
11602.61 3480
11603.62 3438
11604.64 3414
11605.66 3363
11606.67 3180
11607.69 3148
11608.70 3148
11609.72 3101
11610.74 3009
11611.75 3005
11612.77 2867
11613.79 2915
11614.81 2958
11615.82 2894
11616.84 2900
11617.86 2852
11618.87 2874
11619.89 2787
11620.91 2799
11621.92 2872
11622.94 2772
11623.96 2667
11624.98 2727
11625.99 2730
11627.01 2643
11628.03 2586
11629.05 2603
11630.06 2584
11631.08 2571
11632.10 2503
11633.12 2570
11634.13 2496
11635.15 2426
11636.17 2453
11637.19 2426
11638.20 2411
11639.22 2416
11640.24 2370
11641.26 2337
11642.28 2374
11643.29 2271
11644.31 2265
11645.33 2216
11646.35 2243
11647.37 2237
11648.39 2203
11649.40 2209
11650.42 2153
11651.44 2156
11652.46 2144
11653.48 2143
11654.50 2150
11655.51 2134
11656.53 2147
11657.55 2109
11658.57 2050
11659.59 2046
11660.61 2082
11661.63 2017
11662.65 2010
11663.67 2018
11664.68 2017
11665.70 2034
11666.72 2064
11667.74 2083
11668.76 2033
11669.78 2019
11670.80 1929
11671.82 1917
11672.84 1975
11673.86 1972
11674.88 2021
11675.90 2013
11676.92 1968
11677.94 1920
11678.96 1971
11679.98 1966
11680.99 1920
11682.01 1973
11683.03 1970
11684.05 1931
11685.07 1892
11686.09 1847
11687.11 1883
11688.13 1899
11689.15 1863
11690.17 1922
11691.19 1927
11692.21 1836
11693.24 1778
11694.26 1827
11695.28 1802
11696.30 1805
11697.32 1814
11698.34 1756
11699.36 1759
11700.38 1750
11701.40 1709
11702.42 1724
11703.44 1775
11704.46 1777
11705.48 1708
11706.50 1727
11707.52 1715
11708.54 1633
11709.57 1675
11710.59 1709
11711.61 1680
11712.63 1669
11713.65 1689
11714.67 1667
11715.69 1625
11716.71 1632
11717.73 1620
11718.76 1621
11719.78 1561
11720.80 1570
11721.82 1613
11722.84 1574
11723.86 1589
11724.89 1636
11725.91 1584
11726.93 1575
11727.95 1593
11728.97 1600
11729.99 1533
11731.02 1505
11732.04 1486
11733.06 1515
11734.08 1523
11735.10 1520
11736.13 1495
11737.15 1532
11738.17 1504
11739.19 1482
11740.22 1437
11741.24 1501
11742.26 1438
11743.28 1437
11744.30 1496
11745.33 1467
11746.35 1458
11747.37 1473
11748.40 1454
11749.42 1454
11750.44 1476
11751.46 1431
11752.49 1426
11753.51 1433
11754.53 1431
11755.56 1410
11756.58 1458
11757.60 1439
11758.62 1395
11759.65 1442
11760.67 1449
11761.69 1476
11762.72 1440
11763.74 1408
11764.76 1391
11765.79 1430
11766.81 1500
11767.83 1486
11768.86 1436
11769.88 1429
11770.91 1453
11771.93 1437
11772.95 1408
11773.98 1403
11775.00 1429
11776.02 1435
11777.05 1422
11778.07 1361
11779.10 1381
11780.12 1444
11781.14 1402
11782.17 1403
11783.19 1456
11784.22 1434
11785.24 1458
11786.26 1399
11787.29 1445
11788.31 1418
11789.34 1420
11790.36 1359
11791.39 1398
11792.41 1415
11793.44 1365
11794.46 1419
11795.49 1431
11796.51 1401
11797.54 1409
11798.56 1448
11799.59 1458
11800.61 1475
11801.63 1429
11802.66 1416
11803.69 1421
11804.71 1407
11805.74 1407
11806.76 1438
11807.79 1390
11808.81 1391
11809.84 1454
11810.86 1408
11811.89 1455
11812.91 1425
11813.94 1484
11814.96 1473
11815.99 1477
11817.01 1462
11818.04 1429
11819.07 1431
11820.09 1436
11821.12 1481
11822.14 1461
11823.17 1460
11824.20 1478
11825.22 1485
11826.25 1454
11827.27 1476
11828.30 1483
11829.33 1555
11830.35 1523
11831.38 1544
11832.40 1458
11833.43 1475
11834.46 1504
11835.48 1479
11836.51 1501
11837.54 1478
11838.56 1503
11839.59 1510
11840.62 1511
11841.64 1474
11842.67 1504
11843.70 1516
11844.72 1504
11845.75 1503
11846.78 1548
11847.80 1522
11848.83 1553
11849.86 1590
11850.89 1592
11851.91 1613
11852.94 1540
11853.97 1598
11854.99 1609
11856.02 1667
11857.05 1657
11858.08 1696
11859.10 1644
11860.13 1605
11861.16 1662
11862.19 1683
11863.21 1654
11864.24 1654
11865.27 1672
11866.30 1638
11867.33 1655
11868.35 1693
11869.38 1661
11870.41 1668
11871.44 1691
11872.47 1670
11873.49 1692
11874.52 1728
11875.55 1705
11876.58 1727
11877.61 1785
11878.63 1685
11879.66 1777
11880.69 1861
11881.72 1869
11882.75 1772
11883.78 1813
11884.81 1869
11885.83 1869
11886.86 1882
11887.89 1913
11888.92 1912
11889.95 1911
11890.98 1996
11892.01 1987
11893.04 2041
11894.06 2047
11895.09 2109
11896.12 2115
11897.15 2126
11898.18 2229
11899.21 2241
11900.24 2307
11901.27 2236
11902.30 2289
11903.33 2287
11904.36 2337
11905.39 2290
11906.42 2269
11907.45 2190
11908.48 2275
11909.50 2161
11910.53 2081
11911.56 2118
11912.59 2031
11913.62 2039
11914.65 2129
11915.68 2032
11916.71 1971
11917.74 2023
11918.77 2055
11919.80 2051
11920.83 2017
11921.86 2103
11922.89 2075
11923.92 2141
11924.95 2159
11925.99 2153
11927.02 2188
11928.05 2196
11929.08 2211
11930.11 2210
11931.14 2191
11932.17 2231
11933.20 2202
11934.23 2217
11935.26 2198
11936.29 2104
11937.32 2043
11938.35 1968
11939.38 1986
11940.41 1928
11941.45 1920
11942.48 1894
11943.51 1839
11944.54 1901
11945.57 1860
11946.60 1803
11947.63 1771
11948.66 1782
11949.70 1765
11950.73 1701
11951.76 1716
11952.79 1697
11953.82 1661
11954.85 1800
11955.88 1711
11956.92 1680
11957.95 1696
11958.98 1760
11960.01 1741
11961.04 1805
11962.08 1770
11963.11 1780
11964.14 1768
11965.17 1785
11966.20 1821
11967.24 1785
11968.27 1826
11969.30 1801
11970.33 1836
11971.36 1786
11972.40 1837
11973.43 1794
11974.46 1803
11975.49 1829
11976.53 1828
11977.56 1792
11978.59 1849
11979.62 1827
11980.66 1803
11981.69 1801
11982.72 1847
11983.76 1871
11984.79 1839
11985.82 1835
11986.85 1868
11987.89 1917
11988.92 1920
11989.95 1924
11990.99 1867
11992.02 1907
11993.05 1905
11994.09 1854
11995.12 1907
11996.15 1901
11997.19 1922
11998.22 1935
11999.25 1918
12000.29 1970
12001.32 1956
12002.35 1982
12003.39 1943
12004.42 1960
12005.46 1971
12006.49 1969
12007.52 2076
12008.56 2009
12009.59 1969
12010.63 2025
12011.66 2038
12012.69 2071
12013.73 2013
12014.76 2012
12015.80 2015
12016.83 2111
12017.86 2099
12018.90 2089
12019.93 2078
12020.97 2142
12022.00 2066
12023.04 2124
12024.07 2070
12025.11 2095
12026.14 2048
12027.18 2045
12028.21 2053
12029.25 2038
12030.28 2074
12031.32 2064
12032.35 2060
12033.39 2111
12034.42 2090
12035.46 2096
12036.49 2151
12037.53 2114
12038.56 2111
12039.60 2094
12040.63 2126
12041.67 2101
12042.70 2111
12043.74 2171
12044.77 2121
12045.81 2119
12046.84 2126
12047.88 2156
12048.92 2212
12049.95 2251
12050.99 2272
12052.02 2254
12053.06 2277
12054.09 2309
12055.13 2281
12056.17 2253
12057.20 2238
12058.24 2238
12059.27 2239
12060.31 2256
12061.35 2204
12062.38 2233
12063.42 2154
12064.46 2130
12065.49 2148
12066.53 2162
12067.56 2067
12068.60 2035
12069.64 2102
12070.67 2066
12071.71 2061
12072.75 2072
12073.78 2039
12074.82 2014
12075.86 2031
12076.89 1973
12077.93 1932
12078.97 1970
12080.01 1968
12081.04 1974
12082.08 2066
12083.12 2019
12084.15 1977
12085.19 2029
12086.23 2046
12087.27 2040
12088.30 1974
12089.34 1995
12090.38 2006
12091.41 2043
12092.45 2074
12093.49 1965
12094.53 2008
12095.57 2084
12096.60 2151
12097.64 2098
12098.68 2134
12099.72 2158
12100.75 2189
12101.79 2210
12102.83 2131
12103.87 2081
12104.91 2106
12105.94 2129
12106.98 2064
12108.02 2071
12109.06 2019
12110.10 1922
12111.14 1914
12112.17 1878
12113.21 1833
12114.25 1879
12115.29 1764
12116.33 1834
12117.37 1768
12118.40 1721
12119.44 1729
12120.48 1701
12121.52 1642
12122.56 1662
12123.60 1717
12124.64 1675
12125.68 1699
12126.72 1619
12127.75 1600
12128.79 1639
12129.83 1664
12130.87 1680
12131.91 1661
12132.95 1611
12133.99 1669
12135.03 1673
12136.07 1619
12137.11 1659
12138.15 1618
12139.19 1628
12140.23 1627
12141.27 1534
12142.31 1609
12143.35 1606
12144.38 1605
12145.42 1614
12146.46 1560
12147.50 1603
12148.54 1539
12149.58 1541
12150.62 1579
12151.66 1550
12152.70 1563
12153.74 1578
12154.78 1567
12155.82 1543
12156.87 1530
12157.91 1508
12158.95 1548
12159.99 1553
12161.03 1593
12162.07 1544
12163.11 1538
12164.15 1536
12165.19 1538
12166.23 1525
12167.27 1509
12168.31 1563
12169.35 1509
12170.39 1527
12171.43 1495
12172.47 1494
12173.52 1447
12174.56 1492
12175.60 1491
12176.64 1525
12177.68 1529
12178.72 1490
12179.76 1512
12180.80 1530
12181.85 1521
12182.89 1485
12183.93 1475
12184.97 1460
12186.01 1481
12187.05 1503
12188.09 1484
12189.14 1459
12190.18 1522
12191.22 1477
12192.26 1456
12193.30 1433
12194.34 1463
12195.39 1455
12196.43 1495
12197.47 1497
12198.51 1479
12199.55 1462
12200.60 1472
12201.64 1483
12202.68 1474
12203.72 1448
12204.77 1419
12205.81 1441
12206.85 1434
12207.89 1443
12208.94 1398
12209.98 1465
12211.02 1412
12212.06 1423
12213.11 1406
12214.15 1385
12215.19 1444
12216.23 1384
12217.28 1406
12218.32 1427
12219.36 1449
12220.41 1417
12221.45 1379
12222.49 1414
12223.54 1403
12224.58 1339
12225.62 1341
12226.66 1381
12227.71 1428
12228.75 1427
12229.79 1381
12230.84 1339
12231.88 1426
12232.93 1414
12233.97 1344
12235.01 1355
12236.06 1385
12237.10 1397
12238.14 1395
12239.19 1433
12240.23 1416
12241.28 1394
12242.32 1339
12243.36 1338
12244.41 1318
12245.45 1385
12246.50 1392
12247.54 1361
12248.58 1359
12249.63 1368
12250.67 1368
12251.72 1380
12252.76 1345
12253.80 1370
12254.85 1371
12255.89 1375
12256.94 1382
12257.98 1363
12259.03 1294
12260.07 1286
12261.12 1331
12262.16 1307
12263.21 1273
12264.25 1294
12265.30 1276
12266.34 1319
12267.39 1266
12268.43 1266
12269.48 1259
12270.52 1248
12271.57 1253
12272.61 1239
12273.66 1265
12274.70 1279
12275.75 1288
12276.79 1298
12277.84 1273
12278.88 1269
12279.93 1327
12280.98 1280
12282.02 1266
12283.07 1255
12284.11 1273
12285.16 1304
12286.20 1316
12287.25 1270
12288.30 1269
12289.34 1263
12290.39 1247
12291.43 1210
12292.48 1231
12293.53 1254
12294.57 1264
12295.62 1270
12296.66 1208
12297.71 1217
12298.76 1305
12299.80 1270
12300.85 1237
12301.90 1287
12302.94 1251
12303.99 1269
12305.04 1243
12306.08 1231
12307.13 1295
12308.18 1280
12309.22 1281
12310.27 1233
12311.32 1287
12312.36 1221
12313.41 1232
12314.46 1217
12315.50 1233
12316.55 1221
12317.60 1245
12318.65 1224
12319.69 1200
12320.74 1243
12321.79 1239
12322.83 1204
12323.88 1219
12324.93 1263
12325.98 1248
12327.02 1204
12328.07 1255
12329.12 1257
12330.17 1153
12331.21 1228
12332.26 1223
12333.31 1252
12334.36 1161
12335.41 1193
12336.45 1198
12337.50 1266
12338.55 1231
12339.60 1198
12340.65 1227
12341.69 1241
12342.74 1216
12343.79 1249
12344.84 1196
12345.89 1248
12346.94 1237
12347.98 1205
12349.03 1234
12350.08 1227
12351.13 1256
12352.18 1204
12353.23 1238
12354.28 1269
12355.32 1243
12356.37 1247
12357.42 1271
12358.47 1222
12359.52 1259
12360.57 1266
12361.62 1256
12362.67 1232
12363.72 1211
12364.76 1283
12365.81 1283
12366.86 1322
12367.91 1282
12368.96 1323
12370.01 1268
12371.06 1235
12372.11 1261
12373.16 1266
12374.21 1288
12375.26 1251
12376.31 1277
12377.36 1247
12378.41 1252
12379.46 1300
12380.51 1308
12381.56 1323
12382.61 1292
12383.66 1308
12384.71 1318
12385.76 1294
12386.81 1276
12387.86 1306
12388.91 1296
12389.96 1310
12391.01 1318
12392.06 1262
12393.11 1253
12394.16 1309
12395.21 1301
12396.26 1319
12397.31 1306
12398.36 1270
12399.41 1273
12400.46 1301
12401.51 1305
12402.56 1329
12403.61 1278
12404.66 1373
12405.71 1298
12406.77 1350
12407.82 1377
12408.87 1356
12409.92 1389
12410.97 1390
12412.02 1340
12413.07 1356
12414.12 1339
12415.17 1382
12416.23 1356
12417.28 1316
12418.33 1376
12419.38 1366
12420.43 1322
12421.48 1352
12422.53 1310
12423.59 1353
12424.64 1374
12425.69 1342
12426.74 1398
12427.79 1409
12428.84 1418
12429.90 1448
12430.95 1413
12432.00 1383
12433.05 1418
12434.10 1458
12435.16 1475
12436.21 1516
12437.26 1476
12438.31 1449
12439.37 1485
12440.42 1451
12441.47 1439
12442.52 1464
12443.58 1563
12444.63 1568
12445.68 1573
12446.73 1501
12447.79 1518
12448.84 1550
12449.89 1587
12450.94 1563
12452.00 1613
12453.05 1648
12454.10 1622
12455.16 1703
12456.21 1757
12457.26 1787
12458.31 1816
12459.37 1841
12460.42 1922
12461.47 1970
12462.53 1965
12463.58 2089
12464.63 2137
12465.69 2199
12466.74 2254
12467.79 2265
12468.85 2370
12469.90 2519
12470.95 2543
12472.01 2642
12473.06 2610
12474.12 2676
12475.17 2752
12476.22 2744
12477.28 2734
12478.33 2665
12479.39 2688
12480.44 2635
12481.49 2524
12482.55 2406
12483.60 2378
12484.66 2298
12485.71 2186
12486.76 2130
12487.82 2098
12488.87 2056
12489.93 1913
12490.98 1889
12492.04 1795
12493.09 1754
12494.15 1759
12495.20 1707
12496.25 1696
12497.31 1666
12498.36 1616
12499.42 1630
12500.47 1638
12501.53 1660
12502.58 1660
12503.64 1707
12504.69 1680
12505.75 1644
12506.80 1609
12507.86 1616
12508.91 1634
12509.97 1643
12511.03 1702
12512.08 1684
12513.14 1673
12514.19 1624
12515.25 1654
12516.30 1665
12517.36 1679
12518.41 1624
12519.47 1609
12520.52 1666
12521.58 1616
12522.64 1643
12523.69 1644
12524.75 1688
12525.80 1633
12526.86 1676
12527.92 1635
12528.97 1687
12530.03 1711
12531.08 1686
12532.14 1629
12533.20 1671
12534.25 1653
12535.31 1662
12536.37 1695
12537.42 1762
12538.48 1773
12539.54 1735
12540.59 1789
12541.65 1829
12542.70 1767
12543.76 1803
12544.82 1799
12545.88 1843
12546.93 1897
12547.99 1868
12549.05 1918
12550.10 1863
12551.16 1926
12552.22 2017
12553.27 1961
12554.33 1908
12555.39 1936
12556.45 1961
12557.50 1945
12558.56 1968
12559.62 1880
12560.67 1857
12561.73 1881
12562.79 1869
12563.85 1787
12564.90 1832
12565.96 1789
12567.02 1768
12568.08 1795
12569.14 1792
12570.19 1786
12571.25 1789
12572.31 1728
12573.37 1703
12574.42 1716
12575.48 1720
12576.54 1772
12577.60 1682
12578.66 1729
12579.72 1713
12580.77 1740
12581.83 1681
12582.89 1687
12583.95 1669
12585.01 1753
12586.07 1701
12587.12 1729
12588.18 1707
12589.24 1684
12590.30 1687
12591.36 1746
12592.42 1718
12593.48 1671
12594.53 1706
12595.59 1695
12596.65 1705
12597.71 1693
12598.77 1715
12599.83 1725
12600.89 1730
12601.95 1669
12603.01 1742
12604.07 1751
12605.13 1757
12606.18 1765
12607.24 1748
12608.30 1753
12609.36 1756
12610.42 1748
12611.48 1798
12612.54 1781
12613.60 1825
12614.66 1876
12615.72 1872
12616.78 1900
12617.84 1899
12618.90 1899
12619.96 1943
12621.02 1963
12622.08 1984
12623.14 2020
12624.20 2048
12625.26 2035
12626.32 2104
12627.38 2085
12628.44 2076
12629.50 2057
12630.56 2003
12631.62 2028
12632.68 2034
12633.74 2051
12634.80 1934
12635.86 1889
12636.92 1928
12637.98 1864
12639.04 1840
12640.11 1853
12641.17 1769
12642.23 1744
12643.29 1739
12644.35 1711
12645.41 1689
12646.47 1636
12647.53 1574
12648.59 1619
12649.65 1639
12650.72 1641
12651.78 1596
12652.84 1599
12653.90 1650
12654.96 1609
12656.02 1597
12657.08 1578
12658.14 1627
12659.21 1612
12660.27 1599
12661.33 1644
12662.39 1611
12663.45 1617
12664.51 1610
12665.58 1576
12666.64 1627
12667.70 1585
12668.76 1530
12669.82 1590
12670.89 1536
12671.95 1588
12673.01 1659
12674.07 1623
12675.13 1570
12676.20 1578
12677.26 1597
12678.32 1599
12679.38 1607
12680.45 1560
12681.51 1630
12682.57 1627
12683.63 1597
12684.70 1611
12685.76 1596
12686.82 1596
12687.88 1605
12688.95 1651
12690.01 1613
12691.07 1655
12692.14 1674
12693.20 1676
12694.26 1640
12695.32 1668
12696.39 1687
12697.45 1741
12698.51 1737
12699.58 1716
12700.64 1656
12701.70 1683
12702.77 1664
12703.83 1777
12704.89 1740
12705.96 1746
12707.02 1797
12708.08 1739
12709.15 1760
12710.21 1754
12711.28 1763
12712.34 1778
12713.40 1799
12714.47 1785
12715.53 1744
12716.59 1782
12717.66 1757
12718.72 1742
12719.79 1737
12720.85 1789
12721.92 1766
12722.98 1734
12724.04 1762
12725.11 1796
12726.17 1775
12727.24 1733
12728.30 1821
12729.37 1817
12730.43 1794
12731.49 1757
12732.56 1757
12733.62 1801
12734.69 1822
12735.75 1763
12736.82 1741
12737.88 1720
12738.95 1801
12740.01 1703
12741.08 1692
12742.14 1752
12743.21 1677
12744.27 1674
12745.34 1643
12746.40 1552
12747.47 1596
12748.53 1590
12749.60 1582
12750.66 1564
12751.73 1589
12752.79 1565
12753.86 1510
12754.93 1523
12755.99 1575
12757.06 1593
12758.12 1557
12759.19 1575
12760.25 1570
12761.32 1535
12762.39 1554
12763.45 1452
12764.52 1487
12765.58 1492
12766.65 1464
12767.72 1459
12768.78 1420
12769.85 1422
12770.91 1477
12771.98 1409
12773.05 1425
12774.11 1379
12775.18 1418
12776.25 1406
12777.31 1375
12778.38 1388
12779.45 1410
12780.51 1409
12781.58 1392
12782.65 1401
12783.71 1441
12784.78 1390
12785.85 1359
12786.91 1402
12787.98 1380
12789.05 1374
12790.11 1348
12791.18 1347
12792.25 1388
12793.31 1362
12794.38 1344
12795.45 1336
12796.52 1317
12797.58 1317
12798.65 1296
12799.72 1367
12800.79 1359
12801.85 1367
12802.92 1367
12803.99 1318
12805.06 1355
12806.12 1361
12807.19 1315
12808.26 1310
12809.33 1306
12810.39 1314
12811.46 1359
12812.53 1361
12813.60 1316
12814.67 1335
12815.73 1352
12816.80 1386
12817.87 1368
12818.94 1337
12820.01 1345
12821.08 1329
12822.14 1338
12823.21 1352
12824.28 1347
12825.35 1323
12826.42 1360
12827.49 1329
12828.55 1338
12829.62 1288
12830.69 1267
12831.76 1302
12832.83 1330
12833.90 1280
12834.97 1278
12836.04 1235
12837.11 1269
12838.17 1267
12839.24 1259
12840.31 1246
12841.38 1218
12842.45 1173
12843.52 1181
12844.59 1191
12845.66 1196
12846.73 1243
12847.80 1212
12848.87 1257
12849.94 1243
12851.01 1210
12852.08 1218
12853.14 1225
12854.21 1187
12855.28 1203
12856.35 1175
12857.42 1164
12858.49 1151
12859.56 1187
12860.63 1226
12861.70 1183
12862.77 1164
12863.84 1192
12864.91 1179
12865.98 1176
12867.05 1155
12868.12 1164
12869.19 1136
12870.26 1173
12871.34 1201
12872.41 1187
12873.48 1161
12874.55 1171
12875.62 1173
12876.69 1149
12877.76 1135
12878.83 1161
12879.90 1136
12880.97 1153
12882.04 1098
12883.11 1105
12884.18 1103
12885.25 1114
12886.33 1116
12887.40 1069
12888.47 1115
12889.54 1109
12890.61 1134
12891.68 1138
12892.75 1149
12893.82 1102
12894.89 1070
12895.97 1134
12897.04 1097
12898.11 1084
12899.18 1112
12900.25 1113
12901.32 1086
12902.40 1048
12903.47 1152
12904.54 1056
12905.61 1051
12906.68 1068
12907.75 1078
12908.83 1053
12909.90 1076
12910.97 1039
12912.04 1082
12913.11 1057
12914.19 1049
12915.26 1099
12916.33 1101
12917.40 1046
12918.48 1060
12919.55 1074
12920.62 1056
12921.69 1082
12922.77 1061
12923.84 1068
12924.91 1031
12925.98 997
12927.06 1034
12928.13 1020
12929.20 1023
12930.27 1023
12931.35 977
12932.42 1041
12933.49 1038
12934.57 1029
12935.64 1002
12936.71 1033
12937.79 998
12938.86 1012
12939.93 1015
12941.01 995
12942.08 1003
12943.15 1014
12944.23 1009
12945.30 992
12946.37 977
12947.45 1049
12948.52 1038
12949.59 1018
12950.67 988
12951.74 1001
12952.81 1004
12953.89 1043
12954.96 982
12956.04 999
12957.11 1000
12958.18 1007
12959.26 1013
12960.33 981
12961.41 1006
12962.48 1027
12963.55 1032
12964.63 1022
12965.70 990
12966.78 1015
12967.85 1027
12968.93 993
12970.00 1017
12971.07 970
12972.15 968
12973.22 934
12974.30 995
12975.37 1017
12976.45 1044
12977.52 1048
12978.60 1024
12979.67 977
12980.75 949
12981.82 994
12982.90 1016
12983.97 1000
12985.05 999
12986.12 990
12987.20 1002
12988.27 995
12989.35 1013
12990.42 995
12991.50 996
12992.57 993
12993.65 1043
12994.73 1019
12995.80 1040
12996.88 997
12997.95 1000
12999.03 1008
13000.10 993
13001.18 1016
13002.25 991
13003.33 1014
13004.41 1043
13005.48 1012
13006.56 1022
13007.63 992
13008.71 984
13009.79 1013
13010.86 999
13011.94 1002
13013.02 1017
13014.09 983
13015.17 1020
13016.24 1003
13017.32 1016
13018.40 1075
13019.47 1070
13020.55 1016
13021.63 994
13022.70 1042
13023.78 1033
13024.86 986
13025.93 1012
13027.01 1030
13028.09 1037
13029.16 1003
13030.24 1016
13031.32 1012
13032.40 997
13033.47 1011
13034.55 1034
13035.63 1041
13036.70 1042
13037.78 1031
13038.86 1053
13039.94 1036
13041.01 1097
13042.09 1008
13043.17 1051
13044.25 1038
13045.32 1022
13046.40 972
13047.48 1000
13048.56 1053
13049.63 1047
13050.71 1034
13051.79 1011
13052.87 1037
13053.95 1032
13055.02 1027
13056.10 1028
13057.18 997
13058.26 968
13059.34 1018
13060.41 1025
13061.49 1012
13062.57 1001
13063.65 1014
13064.73 1031
13065.81 1040
13066.88 1025
13067.96 1016
13069.04 1035
13070.12 1016
13071.20 1027
13072.28 1023
13073.36 1006
13074.43 1021
13075.51 1012
13076.59 990
13077.67 996
13078.75 972
13079.83 976
13080.91 996
13081.99 1005
13083.07 1005
13084.15 1016
13085.23 1029
13086.30 998
13087.38 1036
13088.46 1038
13089.54 1043
13090.62 1014
13091.70 1033
13092.78 1001
13093.86 981
13094.94 969
13096.02 1026
13097.10 995
13098.18 1028
13099.26 1028
13100.34 998
13101.42 979
13102.50 1015
13103.58 1021
13104.66 1041
13105.74 1023
13106.82 1054
13107.90 1040
13108.98 1014
13110.06 1031
13111.14 1035
13112.22 1021
13113.30 1031
13114.38 1077
13115.46 1059
13116.54 992
13117.62 1084
13118.70 1034
13119.78 993
13120.86 1010
13121.95 1059
13123.03 1022
13124.11 1050
13125.19 1060
13126.27 1090
13127.35 1067
13128.43 1077
13129.51 1035
13130.59 1050
13131.67 1068
13132.76 1035
13133.84 1073
13134.92 1026
13136.00 1067
13137.08 1083
13138.16 1063
13139.24 1049
13140.32 1069
13141.41 1066
13142.49 1073
13143.57 1058
13144.65 1055
13145.73 1027
13146.81 1095
13147.90 1095
13148.98 1082
13150.06 1067
13151.14 1095
13152.22 1118
13153.31 1072
13154.39 1081
13155.47 1086
13156.55 1114
13157.63 1091
13158.72 1093
13159.80 1091
13160.88 1100
13161.96 1075
13163.05 1072
13164.13 1060
13165.21 1088
13166.29 1129
13167.38 1075
13168.46 1097
13169.54 1066
13170.62 1061
13171.71 1070
13172.79 1072
13173.87 1087
13174.96 1084
13176.04 1020
13177.12 1059
13178.20 1090
13179.29 1079
13180.37 1052
13181.45 1065
13182.54 1100
13183.62 1043
13184.70 1069
13185.79 1112
13186.87 1119
13187.95 1126
13189.04 1135
13190.12 1156
13191.20 1112
13192.29 1093
13193.37 1113
13194.46 1072
13195.54 1063
13196.62 1094
13197.71 1105
13198.79 1097
13199.88 1115
13200.96 1113
13202.04 1091
13203.13 1144
13204.21 1094
13205.30 1067
13206.38 1091
13207.46 1085
13208.55 1119
13209.63 1141
13210.72 1100
13211.80 1108
13212.89 1083
13213.97 1111
13215.05 1161
13216.14 1121
13217.22 1151
13218.31 1081
13219.39 1088
13220.48 1140
13221.56 1148
13222.65 1153
13223.73 1177
13224.82 1174
13225.90 1170
13226.99 1129
13228.07 1142
13229.16 1136
13230.24 1144
13231.33 1152
13232.41 1107
13233.50 1121
13234.58 1169
13235.67 1169
13236.76 1143
13237.84 1158
13238.93 1198
13240.01 1169
13241.10 1176
13242.18 1213
13243.27 1186
13244.35 1176
13245.44 1176
13246.53 1203
13247.61 1234
13248.70 1224
13249.78 1189
13250.87 1219
13251.96 1208
13253.04 1221
13254.13 1199
13255.21 1213
13256.30 1229
13257.39 1274
13258.47 1288
13259.56 1253
13260.65 1232
13261.73 1200
13262.82 1215
13263.91 1240
13264.99 1245
13266.08 1233
13267.17 1278
13268.25 1286
13269.34 1310
13270.43 1270
13271.51 1274
13272.60 1250
13273.69 1315
13274.77 1307
13275.86 1327
13276.95 1327
13278.04 1308
13279.12 1330
13280.21 1295
13281.30 1335
13282.38 1384
13283.47 1370
13284.56 1323
13285.65 1340
13286.73 1366
13287.82 1389
13288.91 1387
13290.00 1419
13291.08 1365
13292.17 1406
13293.26 1461
13294.35 1454
13295.44 1427
13296.52 1396
13297.61 1411
13298.70 1385
13299.79 1418
13300.88 1426
13301.96 1495
13303.05 1486
13304.14 1485
13305.23 1461
13306.32 1465
13307.41 1503
13308.49 1469
13309.58 1471
13310.67 1530
13311.76 1526
13312.85 1523
13313.94 1523
13315.02 1527
13316.11 1519
13317.20 1520
13318.29 1545
13319.38 1530
13320.47 1549
13321.56 1511
13322.65 1515
13323.74 1479
13324.82 1515
13325.91 1502
13327.00 1521
13328.09 1542
13329.18 1586
13330.27 1636
13331.36 1558
13332.45 1589
13333.54 1671
13334.63 1639
13335.72 1619
13336.81 1639
13337.90 1561
13338.99 1611
13340.08 1590
13341.17 1584
13342.26 1686
13343.35 1629
13344.44 1597
13345.53 1604
13346.61 1616
13347.70 1616
13348.79 1671
13349.89 1618
13350.98 1567
13352.07 1627
13353.16 1680
13354.25 1724
13355.34 1671
13356.43 1657
13357.52 1698
13358.61 1750
13359.70 1689
13360.79 1706
13361.88 1721
13362.97 1726
13364.06 1753
13365.15 1798
13366.24 1714
13367.33 1726
13368.42 1759
13369.51 1754
13370.60 1681
13371.70 1731
13372.79 1712
13373.88 1679
13374.97 1649
13376.06 1629
13377.15 1600
13378.24 1559
13379.33 1564
13380.43 1580
13381.52 1551
13382.61 1516
13383.70 1527
13384.79 1492
13385.88 1491
13386.97 1501
13388.07 1482
13389.16 1466
13390.25 1437
13391.34 1449
13392.43 1431
13393.52 1442
13394.62 1411
13395.71 1420
13396.80 1461
13397.89 1400
13398.98 1438
13400.08 1459
13401.17 1444
13402.26 1423
13403.35 1465
13404.45 1405
13405.54 1415
13406.63 1446
13407.72 1447
13408.82 1447
13409.91 1462
13411.00 1453
13412.09 1419
13413.19 1407
13414.28 1447
13415.37 1474
13416.46 1432
13417.56 1440
13418.65 1450
13419.74 1387
13420.84 1401
13421.93 1429
13423.02 1472
13424.11 1454
13425.21 1457
13426.30 1448
13427.39 1455
13428.49 1461
13429.58 1440
13430.67 1521
13431.77 1473
13432.86 1467
13433.95 1420
13435.05 1495
13436.14 1541
13437.24 1541
13438.33 1478
13439.42 1445
13440.52 1433
13441.61 1491
13442.70 1516
13443.80 1537
13444.89 1510
13445.99 1500
13447.08 1562
13448.17 1606
13449.27 1543
13450.36 1501
13451.46 1526
13452.55 1560
13453.64 1524
13454.74 1558
13455.83 1571
13456.93 1609
13458.02 1601
13459.12 1593
13460.21 1643
13461.31 1582
13462.40 1633
13463.50 1626
13464.59 1636
13465.69 1632
13466.78 1612
13467.87 1623
13468.97 1631
13470.06 1614
13471.16 1631
13472.25 1638
13473.35 1626
13474.44 1640
13475.54 1624
13476.64 1674
13477.73 1655
13478.83 1668
13479.92 1742
13481.02 1726
13482.11 1668
13483.21 1685
13484.30 1754
13485.40 1753
13486.49 1738
13487.59 1740
13488.69 1788
13489.78 1762
13490.88 1778
13491.97 1759
13493.07 1758
13494.17 1782
13495.26 1762
13496.36 1817
13497.45 1886
13498.55 1818
13499.65 1876
13500.74 1904
13501.84 1864
13502.93 1850
13504.03 1794
13505.13 1837
13506.22 1827
13507.32 1848
13508.42 1797
13509.51 1819
13510.61 1775
13511.71 1793
13512.80 1778
13513.90 1705
13515.00 1710
13516.09 1713
13517.19 1684
13518.29 1668
13519.38 1664
13520.48 1668
13521.58 1639
13522.68 1631
13523.77 1615
13524.87 1643
13525.97 1637
13527.06 1598
13528.16 1604
13529.26 1588
13530.36 1574
13531.45 1555
13532.55 1547
13533.65 1541
13534.75 1520
13535.84 1505
13536.94 1502
13538.04 1483
13539.14 1456
13540.23 1450
13541.33 1447
13542.43 1419
13543.53 1442
13544.63 1433
13545.72 1421
13546.82 1399
13547.92 1372
13549.02 1386
13550.12 1405
13551.22 1406
13552.31 1454
13553.41 1454
13554.51 1430
13555.61 1368
13556.71 1418
13557.81 1381
13558.90 1415
13560.00 1466
13561.10 1437
13562.20 1391
13563.30 1423
13564.40 1342
13565.50 1430
13566.60 1390
13567.69 1386
13568.79 1400
13569.89 1364
13570.99 1404
13572.09 1389
13573.19 1350
13574.29 1372
13575.39 1390
13576.49 1355
13577.59 1373
13578.69 1358
13579.79 1389
13580.89 1347
13581.98 1381
13583.08 1365
13584.18 1361
13585.28 1397
13586.38 1361
13587.48 1387
13588.58 1367
13589.68 1363
13590.78 1392
13591.88 1426
13592.98 1371
13594.08 1426
13595.18 1359
13596.28 1344
13597.38 1358
13598.48 1398
13599.58 1409
13600.68 1393
13601.78 1384
13602.88 1356
13603.98 1349
13605.08 1346
13606.18 1353
13607.29 1400
13608.39 1425
13609.49 1394
13610.59 1414
13611.69 1369
13612.79 1327
13613.89 1350
13614.99 1424
13616.09 1395
13617.19 1409
13618.29 1417
13619.39 1444
13620.50 1392
13621.60 1354
13622.70 1389
13623.80 1380
13624.90 1387
13626.00 1364
13627.10 1383
13628.20 1371
13629.31 1327
13630.41 1370
13631.51 1395
13632.61 1380
13633.71 1403
13634.81 1372
13635.91 1433
13637.02 1418
13638.12 1440
13639.22 1433
13640.32 1366
13641.42 1392
13642.53 1401
13643.63 1406
13644.73 1349
13645.83 1403
13646.93 1444
13648.04 1434
13649.14 1345
13650.24 1365
13651.34 1400
13652.45 1393
13653.55 1396
13654.65 1410
13655.75 1364
13656.85 1340
13657.96 1420
13659.06 1355
13660.16 1325
13661.27 1339
13662.37 1358
13663.47 1396
13664.57 1419
13665.68 1396
13666.78 1367
13667.88 1439
13668.99 1403
13670.09 1373
13671.19 1407
13672.29 1412
13673.40 1397
13674.50 1425
13675.60 1419
13676.71 1425
13677.81 1408
13678.91 1452
13680.02 1397
13681.12 1384
13682.23 1416
13683.33 1441
13684.43 1440
13685.54 1425
13686.64 1423
13687.74 1414
13688.85 1397
13689.95 1490
13691.06 1501
13692.16 1522
13693.26 1483
13694.37 1447
13695.47 1481
13696.58 1444
13697.68 1506
13698.78 1528
13699.89 1504
13700.99 1485
13702.10 1541
13703.20 1573
13704.31 1519
13705.41 1532
13706.51 1519
13707.62 1566
13708.72 1571
13709.83 1590
13710.93 1591
13712.04 1574
13713.14 1566
13714.25 1637
13715.35 1626
13716.46 1627
13717.56 1640
13718.67 1630
13719.77 1638
13720.88 1620
13721.98 1676
13723.09 1642
13724.19 1692
13725.30 1704
13726.40 1734
13727.51 1672
13728.61 1685
13729.72 1711
13730.83 1752
13731.93 1746
13733.04 1737
13734.14 1763
13735.25 1805
13736.35 1816
13737.46 1779
13738.57 1858
13739.67 1870
13740.78 1880
13741.88 1818
13742.99 1824
13744.09 1866
13745.20 1876
13746.31 1966
13747.41 2019
13748.52 2025
13749.63 2059
13750.73 2120
13751.84 2178
13752.94 2123
13754.05 2182
13755.16 2264
13756.26 2257
13757.37 2306
13758.48 2300
13759.58 2250
13760.69 2309
13761.80 2277
13762.90 2315
13764.01 2393
13765.12 2295
13766.22 2293
13767.33 2248
13768.44 2260
13769.55 2239
13770.65 2206
13771.76 2197
13772.87 2191
13773.97 2116
13775.08 2125
13776.19 2018
13777.30 1996
13778.40 1988
13779.51 1941
13780.62 1911
13781.73 1861
13782.83 1831
13783.94 1766
13785.05 1804
13786.16 1780
13787.26 1763
13788.37 1694
13789.48 1708
13790.59 1674
13791.70 1693
13792.80 1630
13793.91 1620
13795.02 1586
13796.13 1582
13797.24 1604
13798.35 1580
13799.45 1554
13800.56 1521
13801.67 1521
13802.78 1501
13803.89 1480
13805.00 1537
13806.10 1563
13807.21 1540
13808.32 1507
13809.43 1563
13810.54 1540
13811.65 1522
13812.76 1504
13813.86 1523
13814.97 1543
13816.08 1531
13817.19 1517
13818.30 1491
13819.41 1528
13820.52 1522
13821.63 1461
13822.74 1509
13823.85 1477
13824.96 1459
13826.06 1487
13827.17 1472
13828.28 1469
13829.39 1536
13830.50 1527
13831.61 1546
13832.72 1476
13833.83 1441
13834.94 1535
13836.05 1519
13837.16 1562
13838.27 1543
13839.38 1534
13840.49 1457
13841.60 1508
13842.71 1558
13843.82 1525
13844.93 1464
13846.04 1505
13847.15 1533
13848.26 1491
13849.37 1530
13850.48 1539
13851.59 1548
13852.70 1553
13853.81 1524
13854.92 1524
13856.03 1522
13857.14 1520
13858.25 1524
13859.37 1550
13860.48 1565
13861.59 1563
13862.70 1485
13863.81 1525
13864.92 1533
13866.03 1530
13867.14 1506
13868.25 1586
13869.36 1548
13870.47 1598
13871.59 1560
13872.70 1553
13873.81 1521
13874.92 1557
13876.03 1552
13877.14 1559
13878.25 1618
13879.36 1635
13880.48 1640
13881.59 1651
13882.70 1669
13883.81 1610
13884.92 1665
13886.03 1703
13887.15 1687
13888.26 1714
13889.37 1737
13890.48 1658
13891.59 1673
13892.71 1690
13893.82 1685
13894.93 1649
13896.04 1683
13897.15 1668
13898.27 1726
13899.38 1688
13900.49 1666
13901.60 1657
13902.72 1564
13903.83 1596
13904.94 1602
13906.05 1614
13907.17 1582
13908.28 1555
13909.39 1541
13910.50 1548
13911.62 1499
13912.73 1469
13913.84 1445
13914.95 1464
13916.07 1481
13917.18 1445
13918.29 1498
13919.41 1422
13920.52 1427
13921.63 1439
13922.75 1459
13923.86 1457
13924.97 1434
13926.09 1429
13927.20 1454
13928.31 1409
13929.43 1435
13930.54 1419
13931.65 1403
13932.77 1388
13933.88 1433
13934.99 1436
13936.11 1442
13937.22 1432
13938.34 1460
13939.45 1433
13940.56 1415
13941.68 1408
13942.79 1396
13943.91 1367
13945.02 1353
13946.13 1345
13947.25 1387
13948.36 1355
13949.48 1362
13950.59 1336
13951.70 1366
13952.82 1325
13953.93 1328
13955.05 1313
13956.16 1370
13957.28 1325
13958.39 1326
13959.51 1352
13960.62 1342
13961.74 1337
13962.85 1334
13963.97 1320
13965.08 1314
13966.20 1327
13967.31 1376
13968.43 1384
13969.54 1348
13970.66 1350
13971.77 1333
13972.89 1322
13974.00 1369
13975.12 1364
13976.23 1353
13977.35 1402
13978.46 1347
13979.58 1328
13980.69 1361
13981.81 1324
13982.92 1329
13984.04 1327
13985.16 1357
13986.27 1353
13987.39 1364
13988.50 1371
13989.62 1305
13990.74 1343
13991.85 1377
13992.97 1380
13994.08 1390
13995.20 1363
13996.32 1373
13997.43 1339
13998.55 1371
13999.66 1378
14000.78 1371
14001.90 1378
14003.01 1378
14004.13 1381
14005.25 1371
14006.36 1388
14007.48 1384
14008.60 1383
14009.71 1360
14010.83 1377
14011.95 1329
14013.06 1442
14014.18 1370
14015.30 1352
14016.41 1342
14017.53 1396
14018.65 1391
14019.76 1375
14020.88 1346
14022.00 1332
14023.12 1356
14024.23 1341
14025.35 1374
14026.47 1411
14027.59 1422
14028.70 1399
14029.82 1368
14030.94 1368
14032.06 1415
14033.17 1404
14034.29 1392
14035.41 1432
14036.53 1411
14037.64 1455
14038.76 1417
14039.88 1403
14041.00 1471
14042.11 1442
14043.23 1462
14044.35 1447
14045.47 1476
14046.59 1467
14047.71 1477
14048.82 1464
14049.94 1503
14051.06 1560
14052.18 1546
14053.30 1522
14054.42 1498
14055.53 1455
14056.65 1515
14057.77 1510
14058.89 1624
14060.01 1601
14061.13 1582
14062.25 1562
14063.36 1633
14064.48 1586
14065.60 1588
14066.72 1689
14067.84 1625
14068.96 1653
14070.08 1630
14071.20 1636
14072.32 1665
14073.44 1668
14074.55 1675
14075.67 1661
14076.79 1625
14077.91 1682
14079.03 1734
14080.15 1683
14081.27 1705
14082.39 1747
14083.51 1702
14084.63 1681
14085.75 1647
14086.87 1731
14087.99 1710
14089.11 1736
14090.23 1684
14091.35 1658
14092.47 1677
14093.59 1707
14094.71 1742
14095.83 1700
14096.95 1703
14098.07 1677
14099.19 1722
14100.31 1726
14101.43 1657
14102.55 1630
14103.67 1642
14104.79 1588
14105.91 1633
14107.03 1534
14108.15 1559
14109.27 1603
14110.39 1553
14111.51 1479
14112.64 1490
14113.76 1459
14114.88 1447
14116.00 1451
14117.12 1436
14118.24 1422
14119.36 1437
14120.48 1429
14121.60 1360
14122.72 1457
14123.85 1401
14124.97 1432
14126.09 1402
14127.21 1379
14128.33 1406
14129.45 1388
14130.57 1413
14131.70 1374
14132.82 1387
14133.94 1387
14135.06 1405
14136.18 1353
14137.30 1350
14138.43 1390
14139.55 1394
14140.67 1338
14141.79 1357
14142.91 1425
14144.03 1396
14145.16 1371
14146.28 1358
14147.40 1360
14148.52 1346
14149.65 1380
14150.77 1393
14151.89 1350
14153.01 1304
14154.13 1334
14155.26 1343
14156.38 1379
14157.50 1290
14158.62 1335
14159.75 1326
14160.87 1336
14161.99 1338
14163.12 1296
14164.24 1319
14165.36 1351
14166.48 1382
14167.61 1377
14168.73 1366
14169.85 1307
14170.98 1366
14172.10 1341
14173.22 1332
14174.35 1313
14175.47 1292
14176.59 1359
14177.72 1297
14178.84 1286
14179.96 1336
14181.09 1305
14182.21 1319
14183.33 1342
14184.46 1338
14185.58 1271
14186.70 1247
14187.83 1274
14188.95 1304
14190.07 1267
14191.20 1259
14192.32 1266
14193.45 1299
14194.57 1307
14195.69 1263
14196.82 1260
14197.94 1299
14199.07 1199
14200.19 1220
14201.32 1207
14202.44 1204
14203.56 1215
14204.69 1234
14205.81 1182
14206.94 1236
14208.06 1190
14209.19 1195
14210.31 1247
14211.44 1191
14212.56 1168
14213.69 1200
14214.81 1197
14215.93 1235
14217.06 1165
14218.18 1190
14219.31 1205
14220.43 1162
14221.56 1145
14222.68 1144
14223.81 1215
14224.94 1249
14226.06 1186
14227.19 1189
14228.31 1179
14229.44 1173
14230.56 1175
14231.69 1195
14232.81 1174
14233.94 1171
14235.06 1169
14236.19 1150
14237.32 1179
14238.44 1195
14239.57 1164
14240.69 1142
14241.82 1138
14242.94 1185
14244.07 1176
14245.20 1168
14246.32 1126
14247.45 1145
14248.57 1157
14249.70 1126
14250.83 1145
14251.95 1202
14253.08 1139
14254.21 1120
14255.33 1147
14256.46 1155
14257.59 1127
14258.71 1099
14259.84 1128
14260.97 1111
14262.09 1113
14263.22 1092
14264.35 1091
14265.47 1113
14266.60 1089
14267.73 1103
14268.85 1057
14269.98 1118
14271.11 1094
14272.23 1123
14273.36 1088
14274.49 1076
14275.62 1092
14276.74 1087
14277.87 1068
14279.00 1037
14280.12 1021
14281.25 1060
14282.38 1054
14283.51 1063
14284.63 1064
14285.76 1029
14286.89 1034
14288.02 1026
14289.15 1039
14290.27 995
14291.40 991
14292.53 1020
14293.66 1033
14294.78 1053
14295.91 1036
14297.04 1022
14298.17 1016
14299.30 993
14300.42 1015
14301.55 1009
14302.68 1030
14303.81 1037
14304.94 999
14306.07 1011
14307.19 1009
14308.32 978
14309.45 975
14310.58 1007
14311.71 1010
14312.84 1015
14313.97 967
14315.10 975
14316.22 1009
14317.35 1020
14318.48 1010
14319.61 991
14320.74 973
14321.87 971
14323.00 1054
14324.13 1047
14325.26 997
14326.39 991
14327.51 1027
14328.64 1014
14329.77 975
14330.90 991
14332.03 1008
14333.16 997
14334.29 976
14335.42 965
14336.55 979
14337.68 1006
14338.81 1020
14339.94 992
14341.07 979
14342.20 1036
14343.33 997
14344.46 980
14345.59 965
14346.72 976
14347.85 998
14348.98 1021
14350.11 1010
14351.24 981
14352.37 989
14353.50 973
14354.63 998
14355.76 957
14356.89 977
14358.02 973
14359.15 984
14360.28 937
14361.41 1004
14362.54 1026
14363.67 1004
14364.80 987
14365.94 988
14367.07 986
14368.20 977
14369.33 983
14370.46 998
14371.59 984
14372.72 988
14373.85 990
14374.98 1018
14376.11 1022
14377.25 979
14378.38 964
14379.51 987
14380.64 968
14381.77 948
14382.90 932
14384.03 994
14385.16 1030
14386.30 1028
14387.43 982
14388.56 988
14389.69 1016
14390.82 994
14391.95 1004
14393.09 970
14394.22 970
14395.35 1022
14396.48 1033
14397.61 1009
14398.75 968
14399.88 994
14401.01 1007
14402.14 1003
14403.27 1011
14404.41 1004
14405.54 1019
14406.67 1004
14407.80 1050
14408.94 1041
14410.07 1026
14411.20 1023
14412.33 1061
14413.47 1073
14414.60 1077
14415.73 1060
14416.87 1090
14418.00 1023
14419.13 1076
14420.26 1056
14421.40 1045
14422.53 1055
14423.66 1105
14424.80 1095
14425.93 1103
14427.06 1067
14428.20 1089
14429.33 1087
14430.46 1112
14431.59 1068
14432.73 1073
14433.86 1112
14435.00 1086
14436.13 1112
14437.26 1097
14438.40 1106
14439.53 1122
14440.66 1139
14441.80 1148
14442.93 1142
14444.06 1131
14445.20 1093
14446.33 1164
14447.47 1190
14448.60 1157
14449.73 1156
14450.87 1148
14452.00 1138
14453.14 1189
14454.27 1142
14455.41 1151
14456.54 1163
14457.67 1137
14458.81 1172
14459.94 1156
14461.08 1176
14462.21 1190
14463.35 1234
14464.48 1214
14465.62 1197
14466.75 1184
14467.89 1221
14469.02 1247
14470.15 1260
14471.29 1239
14472.42 1261
14473.56 1226
14474.69 1201
14475.83 1201
14476.96 1196
14478.10 1179
14479.24 1162
14480.37 1227
14481.51 1165
14482.64 1218
14483.78 1203
14484.91 1201
14486.05 1189
14487.18 1151
14488.32 1135
14489.45 1197
14490.59 1202
14491.73 1194
14492.86 1211
14494.00 1230
14495.13 1241
14496.27 1172
14497.40 1165
14498.54 1189
14499.68 1201
14500.81 1220
14501.95 1198
14503.08 1178
14504.22 1202
14505.36 1131
14506.49 1176
14507.63 1162
14508.77 1159
14509.90 1120
14511.04 1133
14512.18 1133
14513.31 1102
14514.45 1130
14515.58 1148
14516.72 1136
14517.86 1130
14519.00 1103
14520.13 1076
14521.27 1094
14522.41 1091
14523.54 1131
14524.68 1052
14525.82 1095
14526.95 1074
14528.09 1048
14529.23 1053
14530.37 1087
14531.50 1112
14532.64 1084
14533.78 1069
14534.91 1085
14536.05 1067
14537.19 1095
14538.33 1091
14539.46 1080
14540.60 1084
14541.74 1032
14542.88 1067
14544.02 1077
14545.15 1041
14546.29 1040
14547.43 1085
14548.57 1089
14549.70 1080
14550.84 1085
14551.98 1013
14553.12 1069
14554.26 1079
14555.39 1048
14556.53 1054
14557.67 1065
14558.81 1100
14559.95 1093
14561.09 1111
14562.22 1108
14563.36 1115
14564.50 1106
14565.64 1084
14566.78 1097
14567.92 1082
14569.06 1074
14570.20 1101
14571.33 1071
14572.47 1082
14573.61 1039
14574.75 1060
14575.89 1100
14577.03 1108
14578.17 1110
14579.31 1101
14580.45 1110
14581.59 1130
14582.72 1068
14583.86 1107
14585.00 1166
14586.14 1084
14587.28 1099
14588.42 1162
14589.56 1173
14590.70 1155
14591.84 1118
14592.98 1124
14594.12 1159
14595.26 1120
14596.40 1133
14597.54 1150
14598.68 1193
14599.82 1113
14600.96 1149
14602.10 1152
14603.24 1184
14604.38 1186
14605.52 1223
14606.66 1166
14607.80 1176
14608.94 1206
14610.08 1228
14611.22 1179
14612.36 1203
14613.50 1210
14614.64 1231
14615.78 1263
14616.92 1263
14618.06 1243
14619.20 1252
14620.34 1261
14621.49 1291
14622.63 1294
14623.77 1255
14624.91 1245
14626.05 1304
14627.19 1274
14628.33 1310
14629.47 1294
14630.61 1293
14631.75 1297
14632.90 1270
14634.04 1284
14635.18 1290
14636.32 1289
14637.46 1249
14638.60 1233
14639.74 1259
14640.88 1207
14642.03 1193
14643.17 1212
14644.31 1162
14645.45 1165
14646.59 1135
14647.73 1084
14648.88 1106
14650.02 1108
14651.16 1095
14652.30 1084
14653.44 1036
14654.59 1064
14655.73 1065
14656.87 1047
14658.01 1060
14659.16 1002
14660.30 1026
14661.44 1025
14662.58 1012
14663.72 991
14664.87 986
14666.01 993
14667.15 1049
14668.29 987
14669.44 1018
14670.58 985
14671.72 1002
14672.87 978
14674.01 980
14675.15 974
14676.29 949
14677.44 942
14678.58 952
14679.72 913
14680.87 908
14682.01 938
14683.15 955
14684.30 945
14685.44 902
14686.58 893
14687.73 923
14688.87 948
14690.01 936
14691.16 888
14692.30 909
14693.44 882
14694.59 916
14695.73 926
14696.87 923
14698.02 954
14699.16 940
14700.30 903
14701.45 915
14702.59 876
14703.74 937
14704.88 911
14706.02 895
14707.17 905
14708.31 886
14709.46 892
14710.60 861
14711.75 910
14712.89 903
14714.03 899
14715.18 929
14716.32 919
14717.47 883
14718.61 869
14719.76 844
14720.90 898
14722.05 914
14723.19 890
14724.34 872
14725.48 887
14726.63 903
14727.77 896
14728.92 873
14730.06 864
14731.21 902
14732.35 898
14733.50 919
14734.64 915
14735.79 885
14736.93 875
14738.08 904
14739.22 884
14740.37 901
14741.51 906
14742.66 829
14743.80 887
14744.95 876
14746.09 840
14747.24 883
14748.39 913
14749.53 894
14750.68 857
14751.82 825
14752.97 864
14754.11 858
14755.26 862
14756.41 860
14757.55 898
14758.70 863
14759.85 824
14760.99 830
14762.14 836
14763.28 843
14764.43 850
14765.58 831
14766.72 844
14767.87 811
14769.02 834
14770.16 853
14771.31 803
14772.46 822
14773.60 817
14774.75 825
14775.90 834
14777.04 811
14778.19 817
14779.34 842
14780.48 853
14781.63 832
14782.78 820
14783.92 787
14785.07 814
14786.22 828
14787.37 830
14788.51 804
14789.66 818
14790.81 787
14791.96 812
14793.10 805
14794.25 789
14795.40 802
14796.54 831
14797.69 806
14798.84 831
14799.99 767
14801.14 731
14802.28 735
14803.43 778
14804.58 784
14805.73 784
14806.88 813
14808.02 774
14809.17 761
14810.32 769
14811.47 726
14812.62 759
14813.76 763
14814.91 805
14816.06 786
14817.21 752
14818.36 751
14819.51 775
14820.65 781
14821.80 774
14822.95 758
14824.10 748
14825.25 775
14826.40 745
14827.55 744
14828.69 741
14829.84 712
14830.99 745
14832.14 727
14833.29 740
14834.44 727
14835.59 712
14836.74 713
14837.89 724
14839.04 731
14840.19 735
14841.33 761
14842.48 721
14843.63 750
14844.78 707
14845.93 723
14847.08 711
14848.23 706
14849.38 717
14850.53 741
14851.68 763
14852.83 754
14853.98 738
14855.13 745
14856.28 683
14857.43 729
14858.58 719
14859.73 708
14860.88 724
14862.03 726
14863.18 720
14864.33 703
14865.48 716
14866.63 676
14867.78 761
14868.93 719
14870.08 688
14871.23 736
14872.38 744
14873.53 741
14874.68 709
14875.83 719
14876.98 716
14878.14 710
14879.29 706
14880.44 727
14881.59 745
14882.74 719
14883.89 680
14885.04 700
14886.19 673
14887.34 700
14888.49 732
14889.64 701
14890.80 704
14891.95 680
14893.10 706
14894.25 718
14895.40 713
14896.55 715
14897.70 711
14898.86 688
14900.01 714
14901.16 733
14902.31 722
14903.46 702
14904.61 717
14905.77 717
14906.92 732
14908.07 707
14909.22 720
14910.37 678
14911.53 695
14912.68 733
14913.83 726
14914.98 716
14916.13 684
14917.29 700
14918.44 668
14919.59 734
14920.74 685
14921.90 719
14923.05 721
14924.20 745
14925.35 716
14926.51 709
14927.66 702
14928.81 671
14929.96 682
14931.12 680
14932.27 689
14933.42 698
14934.57 711
14935.73 712
14936.88 689
14938.03 694
14939.19 692
14940.34 721
14941.49 746
14942.65 683
14943.80 706
14944.95 683
14946.11 681
14947.26 681
14948.41 676
14949.57 731
14950.72 697
14951.87 698
14953.03 715
14954.18 703
14955.33 661
14956.49 674
14957.64 690
14958.80 688
14959.95 691
14961.10 708
14962.26 676
14963.41 703
14964.57 690
14965.72 737
14966.87 703
14968.03 719
14969.18 703
14970.34 687
14971.49 695
14972.65 676
14973.80 706
14974.95 722
14976.11 704
14977.26 700
14978.42 699
14979.57 711
14980.73 681
14981.88 709
14983.04 664
14984.19 706
14985.35 691
14986.50 676
14987.66 675
14988.81 719
14989.97 679
14991.12 697
14992.28 673
14993.43 664
14994.59 668
14995.74 735
14996.90 701
14998.05 721
14999.21 703
15000.36 679
15001.52 695
15002.67 696
15003.83 722
15004.99 658
15006.14 686
15007.30 684
15008.45 684
15009.61 640
15010.76 658
15011.92 646
15013.08 685
15014.23 684
15015.39 667
15016.54 706
15017.70 718
15018.86 679
15020.01 645
15021.17 698
15022.32 662
15023.48 684
15024.64 638
15025.79 661
15026.95 633
15028.11 639
15029.26 690
15030.42 671
15031.58 655
15032.73 668
15033.89 641
15035.05 690
15036.20 697
15037.36 683
15038.52 667
15039.67 697
15040.83 694
15041.99 660
15043.15 666
15044.30 677
15045.46 667
15046.62 644
15047.77 667
15048.93 673
15050.09 693
15051.25 674
15052.40 698
15053.56 661
15054.72 682
15055.88 726
15057.03 715
15058.19 687
15059.35 650
15060.51 664
15061.66 665
15062.82 670
15063.98 650
15065.14 715
15066.30 669
15067.45 666
15068.61 667
15069.77 688
15070.93 705
15072.09 665
15073.24 701
15074.40 725
15075.56 671
15076.72 656
15077.88 683
15079.04 682
15080.20 675
15081.35 684
15082.51 670
15083.67 643
15084.83 676
15085.99 689
15087.15 683
15088.31 640
15089.46 662
15090.62 663
15091.78 652
15092.94 666
15094.10 640
15095.26 663
15096.42 670
15097.58 662
15098.74 650
15099.90 687
15101.06 683
15102.22 686
15103.37 692
15104.53 714
15105.69 711
15106.85 669
15108.01 689
15109.17 671
15110.33 660
15111.49 696
15112.65 700
15113.81 688
15114.97 680
15116.13 655
15117.29 706
15118.45 682
15119.61 659
15120.77 641
15121.93 681
15123.09 760
15124.25 699
15125.41 683
15126.57 682
15127.73 679
15128.89 704
15130.05 703
15131.21 714
15132.37 705
15133.53 666
15134.69 737
15135.86 715
15137.02 688
15138.18 691
15139.34 718
15140.50 702
15141.66 685
15142.82 731
15143.98 753
15145.14 717
15146.30 703
15147.46 709
15148.63 679
15149.79 694
15150.95 697
15152.11 735
15153.27 691
15154.43 712
15155.59 715
15156.75 700
15157.92 708
15159.08 721
15160.24 724
15161.40 749
15162.56 732
15163.72 707
15164.89 753
15166.05 731
15167.21 739
15168.37 751
15169.53 761
15170.69 746
15171.86 748
15173.02 727
15174.18 733
15175.34 763
15176.51 788
15177.67 764
15178.83 767
15179.99 793
15181.15 775
15182.32 757
15183.48 764
15184.64 798
15185.80 773
15186.97 811
15188.13 759
15189.29 783
15190.46 768
15191.62 777
15192.78 757
15193.94 775
15195.11 803
15196.27 813
15197.43 760
15198.60 778
15199.76 777
15200.92 777
15202.08 792
15203.25 785
15204.41 775
15205.57 771
15206.74 760
15207.90 815
15209.06 805
15210.23 800
15211.39 769
15212.56 745
15213.72 792
15214.88 801
15216.05 804
15217.21 810
15218.37 755
15219.54 808
15220.70 788
15221.87 787
15223.03 769
15224.19 787
15225.36 774
15226.52 791
15227.69 803
15228.85 803
15230.01 831
15231.18 829
15232.34 846
15233.51 837
15234.67 801
15235.84 840
15237.00 832
15238.16 862
15239.33 802
15240.49 814
15241.66 824
15242.82 830
15243.99 824
15245.15 817
15246.32 793
15247.48 793
15248.65 796
15249.81 800
15250.98 776
15252.14 824
15253.31 823
15254.47 804
15255.64 791
15256.80 778
15257.97 762
15259.13 765
15260.30 760
15261.46 739
15262.63 760
15263.80 752
15264.96 735
15266.13 735
15267.29 744
15268.46 740
15269.62 759
15270.79 731
15271.96 740
15273.12 744
15274.29 758
15275.45 727
15276.62 730
15277.79 754
15278.95 753
15280.12 691
15281.28 731
15282.45 741
15283.62 752
15284.78 741
15285.95 752
15287.12 709
15288.28 754
15289.45 750
15290.62 742
15291.78 775
15292.95 755
15294.12 777
15295.28 740
15296.45 756
15297.62 764
15298.78 759
15299.95 757
15301.12 723
15302.28 763
15303.45 778
15304.62 754
15305.78 772
15306.95 777
15308.12 742
15309.29 742
15310.45 733
15311.62 740
15312.79 747
15313.96 733
15315.12 723
15316.29 740
15317.46 732
15318.63 758
15319.79 748
15320.96 735
15322.13 710
15323.30 738
15324.46 734
15325.63 780
15326.80 817
15327.97 820
15329.14 768
15330.30 781
15331.47 757
15332.64 761
15333.81 787
15334.98 770
15336.14 738
15337.31 749
15338.48 743
15339.65 747
15340.82 771
15341.99 788
15343.16 792
15344.32 753
15345.49 803
15346.66 801
15347.83 751
15349.00 769
15350.17 784
15351.34 816
15352.51 786
15353.67 743
15354.84 757
15356.01 789
15357.18 809
15358.35 806
15359.52 776
15360.69 780
15361.86 792
15363.03 794
15364.20 799
15365.37 803
15366.54 786
15367.71 787
15368.87 780
15370.04 771
15371.21 799
15372.38 835
15373.55 811
15374.72 808
15375.89 774
15377.06 793
15378.23 765
15379.40 777
15380.57 779
15381.74 767
15382.91 755
15384.08 776
15385.25 767
15386.42 772
15387.59 805
15388.76 779
15389.93 759
15391.10 784
15392.27 773
15393.44 761
15394.62 748
15395.79 749
15396.96 755
15398.13 765
15399.30 779
15400.47 760
15401.64 753
15402.81 747
15403.98 771
15405.15 736
15406.32 716
15407.49 735
15408.66 752
15409.84 757
15411.01 748
15412.18 715
15413.35 691
15414.52 753
15415.69 755
15416.86 738
15418.03 744
15419.21 752
15420.38 749
15421.55 735
15422.72 749
15423.89 719
15425.06 734
15426.24 712
15427.41 742
15428.58 719
15429.75 719
15430.92 739
15432.09 716
15433.27 739
15434.44 710
15435.61 714
15436.78 667
15437.96 717
15439.13 706
15440.30 700
15441.47 664
15442.64 721
15443.82 754
15444.99 715
15446.16 718
15447.33 688
15448.51 721
15449.68 689
15450.85 720
15452.02 731
15453.20 743
15454.37 682
15455.54 721
15456.72 657
15457.89 695
15459.06 724
15460.23 704
15461.41 727
15462.58 704
15463.75 721
15464.93 728
15466.10 701
15467.27 707
15468.45 710
15469.62 746
15470.79 708
15471.97 725
15473.14 707
15474.31 693
15475.49 726
15476.66 675
15477.83 721
15479.01 730
15480.18 730
15481.36 685
15482.53 686
15483.70 708
15484.88 719
15486.05 716
15487.23 723
15488.40 734
15489.57 737
15490.75 760
15491.92 771
15493.10 732
15494.27 718
15495.44 757
15496.62 777
15497.79 728
15498.97 707
15500.14 732
15501.32 751
15502.49 716
15503.67 745
15504.84 708
15506.02 756
15507.19 775
15508.36 787
15509.54 769
15510.71 768
15511.89 761
15513.06 743
15514.24 739
15515.41 711
15516.59 733
15517.77 708
15518.94 762
15520.12 761
15521.29 708
15522.47 729
15523.64 765
15524.82 733
15525.99 775
15527.17 752
15528.34 763
15529.52 741
15530.69 768
15531.87 733
15533.05 744
15534.22 739
15535.40 745
15536.57 773
15537.75 758
15538.93 794
15540.10 766
15541.28 785
15542.45 788
15543.63 755
15544.81 743
15545.98 738
15547.16 761
15548.33 796
15549.51 740
15550.69 778
15551.86 747
15553.04 785
15554.22 766
15555.39 761
15556.57 792
15557.75 755
15558.92 782
15560.10 805
15561.28 775
15562.45 812
15563.63 801
15564.81 839
15565.99 808
15567.16 803
15568.34 826
15569.52 838
15570.69 782
15571.87 821
15573.05 809
15574.23 798
15575.40 836
15576.58 860
15577.76 814
15578.93 851
15580.11 877
15581.29 883
15582.47 871
15583.65 884
15584.82 892
15586.00 909
15587.18 863
15588.36 877
15589.53 885
15590.71 823
15591.89 866
15593.07 838
15594.25 939
15595.42 879
15596.60 879
15597.78 856
15598.96 870
15600.14 884
15601.32 907
15602.49 938
15603.67 878
15604.85 883
15606.03 883
15607.21 894
15608.39 910
15609.56 927
15610.74 906
15611.92 917
15613.10 935
15614.28 945
15615.46 974
15616.64 964
15617.82 959
15619.00 967
15620.17 946
15621.35 981
15622.53 974
15623.71 1038
15624.89 1036
15626.07 993
15627.25 981
15628.43 958
15629.61 969
15630.79 991
15631.97 985
15633.15 1046
15634.33 1032
15635.51 1004
15636.69 1045
15637.87 982
15639.05 971
15640.22 1017
15641.40 1019
15642.58 1019
15643.76 1036
15644.94 1030
15646.12 1045
15647.30 1001
15648.48 977
15649.66 991
15650.85 1010
15652.03 983
15653.21 993
15654.39 1007
15655.57 958
15656.75 1010
15657.93 1018
15659.11 1036
15660.29 1025
15661.47 1003
15662.65 965
15663.83 1030
15665.01 1002
15666.19 994
15667.37 998
15668.55 1007
15669.73 1017
15670.92 1003
15672.10 989
15673.28 987
15674.46 976
15675.64 987
15676.82 955
15678.00 984
15679.18 958
15680.36 974
15681.55 964
15682.73 956
15683.91 966
15685.09 1032
15686.27 969
15687.45 993
15688.63 1005
15689.82 1003
15691.00 953
15692.18 978
15693.36 985
15694.54 1010
15695.73 1018
15696.91 992
15698.09 1003
15699.27 999
15700.45 978
15701.64 1009
15702.82 980
15704.00 1011
15705.18 1011
15706.36 1014
15707.55 992
15708.73 1022
15709.91 1039
15711.09 1020
15712.28 1005
15713.46 1042
15714.64 1017
15715.82 1019
15717.01 1081
15718.19 1111
15719.37 1016
15720.55 1057
15721.74 1060
15722.92 1084
15724.10 1050
15725.29 1071
15726.47 1072
15727.65 1103
15728.84 1126
15730.02 1021
15731.20 1076
15732.39 1158
15733.57 1115
15734.75 1064
15735.94 1113
15737.12 1074
15738.30 1093
15739.49 1107
15740.67 1129
15741.85 1160
15743.04 1127
15744.22 1111
15745.40 1196
15746.59 1175
15747.77 1232
15748.96 1183
15750.14 1174
15751.32 1135
15752.51 1188
15753.69 1168
15754.88 1172
15756.06 1160
15757.24 1154
15758.43 1167
15759.61 1184
15760.80 1195
15761.98 1190
15763.17 1175
15764.35 1126
15765.53 1102
15766.72 1106
15767.90 1070
15769.09 1085
15770.27 1107
15771.46 1063
15772.64 1054
15773.83 1099
15775.01 1080
15776.20 1064
15777.38 1023
15778.57 1035
15779.75 997
15780.94 1082
15782.12 1017
15783.31 1007
15784.49 1013
15785.68 979
15786.86 979
15788.05 1008
15789.23 981
15790.42 952
15791.60 943
15792.79 939
15793.98 936
15795.16 926
15796.35 974
15797.53 955
15798.72 949
15799.90 944
15801.09 914
15802.28 949
15803.46 983
15804.65 912
15805.83 956
15807.02 935
15808.21 920
15809.39 929
15810.58 905
15811.76 899
15812.95 920
15814.14 905
15815.32 957
15816.51 944
15817.70 930
15818.88 919
15820.07 906
15821.26 908
15822.44 867
15823.63 904
15824.82 963
15826.00 930
15827.19 901
15828.38 917
15829.56 910
15830.75 920
15831.94 934
15833.12 947
15834.31 899
15835.50 910
15836.69 942
15837.87 877
15839.06 883
15840.25 929
15841.44 931
15842.62 887
15843.81 895
15845.00 880
15846.18 886
15847.37 911
15848.56 883
15849.75 919
15850.94 888
15852.12 917
15853.31 901
15854.50 877
15855.69 888
15856.87 915
15858.06 908
15859.25 900
15860.44 922
15861.63 881
15862.81 877
15864.00 905
15865.19 907
15866.38 939
15867.57 935
15868.76 882
15869.94 920
15871.13 885
15872.32 935
15873.51 928
15874.70 932
15875.89 900
15877.08 937
15878.26 947
15879.45 899
15880.64 922
15881.83 921
15883.02 921
15884.21 927
15885.40 932
15886.59 900
15887.78 951
15888.97 955
15890.15 925
15891.34 928
15892.53 879
15893.72 942
15894.91 949
15896.10 924
15897.29 907
15898.48 941
15899.67 955
15900.86 940
15902.05 913
15903.24 934
15904.43 956
15905.62 943
15906.81 942
15908.00 912
15909.19 970
15910.38 995
15911.57 988
15912.76 978
15913.95 923
15915.14 945
15916.33 981
15917.52 958
15918.71 923
15919.90 898
15921.09 927
15922.28 962
15923.47 939
15924.66 952
15925.85 942
15927.04 938
15928.23 866
15929.42 885
15930.61 862
15931.80 876
15932.99 861
15934.18 864
15935.38 849
15936.57 903
15937.76 856
15938.95 871
15940.14 847
15941.33 841
15942.52 839
15943.71 841
15944.90 775
15946.10 812
15947.29 801
15948.48 804
15949.67 805
15950.86 809
15952.05 790
15953.24 782
15954.44 791
15955.63 783
15956.82 746
15958.01 751
15959.20 808
15960.39 789
15961.59 748
15962.78 756
15963.97 756
15965.16 752
15966.35 790
15967.55 736
15968.74 720
15969.93 747
15971.12 741
15972.31 734
15973.51 784
15974.70 778
15975.89 771
15977.08 756
15978.28 712
15979.47 753
15980.66 716
15981.85 742
15983.05 715
15984.24 722
15985.43 719
15986.62 738
15987.82 739
15989.01 703
15990.20 701
15991.40 703
15992.59 680
15993.78 698
15994.98 712
15996.17 691
15997.36 697
15998.55 712
15999.75 692
16000.94 698
16002.13 704
16003.33 706
16004.52 711
16005.72 682
16006.91 696
16008.10 705
16009.30 711
16010.49 714
16011.68 728
16012.88 699
16014.07 679
16015.26 700
16016.46 704
16017.65 718
16018.85 690
16020.04 700
16021.23 693
16022.43 685
16023.62 675
16024.82 679
16026.01 669
16027.21 713
16028.40 670
16029.59 657
16030.79 657
16031.98 670
16033.18 671
16034.37 642
16035.57 686
16036.76 683
16037.96 648
16039.15 682
16040.35 693
16041.54 650
16042.73 665
16043.93 681
16045.12 653
16046.32 657
16047.51 669
16048.71 657
16049.91 656
16051.10 647
16052.30 661
16053.49 697
16054.69 674
16055.88 664
16057.08 671
16058.27 674
16059.47 619
16060.66 664
16061.86 651
16063.05 654
16064.25 645
16065.45 664
16066.64 649
16067.84 631
16069.03 642
16070.23 671
16071.42 656
16072.62 644
16073.82 682
16075.01 656
16076.21 638
16077.41 640
16078.60 640
16079.80 632
16080.99 643
16082.19 634
16083.39 654
16084.58 658
16085.78 638
16086.98 634
16088.17 657
16089.37 625
16090.57 621
16091.76 662
16092.96 642
16094.16 619
16095.35 601
16096.55 631
16097.75 631
16098.94 625
16100.14 592
16101.34 641
16102.53 638
16103.73 605
16104.93 652
16106.13 596
16107.32 626
16108.52 627
16109.72 637
16110.92 621
16112.11 615
16113.31 612
16114.51 645
16115.71 626
16116.90 637
16118.10 666
16119.30 656
16120.50 600
16121.69 625
16122.89 637
16124.09 604
16125.29 637
16126.49 632
16127.68 619
16128.88 629
16130.08 587
16131.28 618
16132.48 640
16133.67 616
16134.87 639
16136.07 604
16137.27 631
16138.47 597
16139.67 614
16140.86 606
16142.06 593
16143.26 604
16144.46 609
16145.66 611
16146.86 637
16148.06 639
16149.26 610
16150.45 612
16151.65 641
16152.85 599
16154.05 607
16155.25 604
16156.45 630
16157.65 598
16158.85 608
16160.05 599
16161.25 597
16162.45 618
16163.64 573
16164.84 611
16166.04 619
16167.24 627
16168.44 648
16169.64 607
16170.84 649
16172.04 648
16173.24 628
16174.44 638
16175.64 631
16176.84 618
16178.04 650
16179.24 632
16180.44 585
16181.64 597
16182.84 626
16184.04 629
16185.24 623
16186.44 624
16187.64 608
16188.84 660
16190.04 674
16191.24 639
16192.44 649
16193.64 649
16194.84 642
16196.04 613
16197.24 652
16198.44 657
16199.65 634
16200.85 649
16202.05 644
16203.25 608
16204.45 640
16205.65 621
16206.85 660
16208.05 655
16209.25 653
16210.45 670
16211.65 685
16212.86 641
16214.06 662
16215.26 648
16216.46 641
16217.66 662
16218.86 685
16220.06 640
16221.27 634
16222.47 649
16223.67 640
16224.87 659
16226.07 658
16227.27 666
16228.48 655
16229.68 693
16230.88 662
16232.08 689
16233.28 652
16234.48 668
16235.69 689
16236.89 655
16238.09 685
16239.29 669
16240.50 680
16241.70 679
16242.90 634
16244.10 697
16245.30 700
16246.51 713
16247.71 726
16248.91 699
16250.11 701
16251.32 694
16252.52 722
16253.72 702
16254.92 703
16256.13 683
16257.33 710
16258.53 709
16259.74 724
16260.94 711
16262.14 744
16263.35 709
16264.55 693
16265.75 696
16266.95 686
16268.16 717
16269.36 702
16270.56 688
16271.77 673
16272.97 660
16274.17 707
16275.38 707
16276.58 683
16277.79 711
16278.99 719
16280.19 698
16281.40 718
16282.60 674
16283.80 700
16285.01 686
16286.21 682
16287.42 696
16288.62 711
16289.82 693
16291.03 709
16292.23 685
16293.44 677
16294.64 685
16295.84 670
16297.05 737
16298.25 739
16299.46 704
16300.66 692
16301.87 733
16303.07 709
16304.27 690
16305.48 692
16306.68 715
16307.89 688
16309.09 683
16310.30 680
16311.50 681
16312.71 684
16313.91 664
16315.12 690
16316.32 677
16317.53 674
16318.73 635
16319.94 692
16321.14 681
16322.35 637
16323.55 655
16324.76 640
16325.96 663
16327.17 666
16328.38 671
16329.58 636
16330.79 630
16331.99 616
16333.20 640
16334.40 580
16335.61 614
16336.81 650
16338.02 642
16339.23 586
16340.43 600
16341.64 618
16342.84 614
16344.05 638
16345.26 625
16346.46 608
16347.67 591
16348.87 620
16350.08 652
16351.29 640
16352.49 599
16353.70 584
16354.91 622
16356.11 618
16357.32 617
16358.53 637
16359.73 587
16360.94 643
16362.15 608
16363.35 602
16364.56 597
16365.77 605
16366.97 623
16368.18 599
16369.39 610
16370.59 620
16371.80 588
16373.01 599
16374.21 607
16375.42 626
16376.63 609
16377.84 612
16379.04 652
16380.25 638
16381.46 600
16382.67 585
16383.87 580
16385.08 619
16386.29 642
16387.50 630
16388.70 596
16389.91 610
16391.12 627
16392.33 571
16393.53 590
16394.74 620
16395.95 616
16397.16 630
16398.37 619
16399.57 607
16400.78 635
16401.99 589
16403.20 586
16404.41 575
16405.62 584
16406.82 612
16408.03 623
16409.24 632
16410.45 610
16411.66 588
16412.87 619
16414.07 634
16415.28 614
16416.49 617
16417.70 635
16418.91 616
16420.12 581
16421.33 597
16422.54 609
16423.75 602
16424.95 590
16426.16 603
16427.37 586
16428.58 576
16429.79 609
16431.00 588
16432.21 599
16433.42 608
16434.63 583
16435.84 591
16437.05 614
16438.26 589
16439.47 577
16440.68 594
16441.88 613
16443.09 580
16444.30 585
16445.51 586
16446.72 624
16447.93 600
16449.14 610
16450.35 585
16451.56 588
16452.77 585
16453.98 590
16455.19 601
16456.40 633
16457.61 584
16458.82 596
16460.03 595
16461.24 559
16462.45 563
16463.67 575
16464.88 604
16466.09 571
16467.30 594
16468.51 548
16469.72 559
16470.93 560
16472.14 576
16473.35 586
16474.56 555
16475.77 605
16476.98 609
16478.19 593
16479.40 584
16480.62 586
16481.83 614
16483.04 588
16484.25 589
16485.46 600
16486.67 607
16487.88 601
16489.09 584
16490.31 601
16491.52 614
16492.73 565
16493.94 568
16495.15 581
16496.36 591
16497.57 600
16498.79 597
16500.00 603
16501.21 574
16502.42 585
16503.63 625
16504.85 618
16506.06 595
16507.27 570
16508.48 603
16509.69 593
16510.91 567
16512.12 589
16513.33 600
16514.54 613
16515.76 604
16516.97 589
16518.18 561
16519.39 597
16520.60 606
16521.82 598
16523.03 605
16524.24 596
16525.46 582
16526.67 619
16527.88 595
16529.09 603
16530.31 601
16531.52 599
16532.73 617
16533.95 601
16535.16 608
16536.37 586
16537.58 621
16538.80 631
16540.01 621
16541.22 625
16542.44 612
16543.65 598
16544.86 612
16546.08 635
16547.29 597
16548.50 593
16549.72 605
16550.93 648
16552.15 639
16553.36 623
16554.57 628
16555.79 621
16557.00 606
16558.21 622
16559.43 649
16560.64 624
16561.86 604
16563.07 633
16564.28 658
16565.50 626
16566.71 642
16567.93 643
16569.14 629
16570.36 575
16571.57 577
16572.78 609
16574.00 595
16575.21 602
16576.43 599
16577.64 614
16578.86 629
16580.07 637
16581.29 666
16582.50 599
16583.72 618
16584.93 636
16586.15 623
16587.36 585
16588.58 572
16589.79 623
16591.01 620
16592.22 594
16593.44 584
16594.65 588
16595.87 589
16597.08 578
16598.30 570
16599.51 628
16600.73 614
16601.94 560
16603.16 558
16604.37 600
16605.59 591
16606.81 575
16608.02 576
16609.24 593
16610.45 590
16611.67 576
16612.89 584
16614.10 583
16615.32 601
16616.53 608
16617.75 584
16618.97 556
16620.18 537
16621.40 543
16622.61 554
16623.83 561
16625.05 586
16626.26 567
16627.48 570
16628.70 588
16629.91 576
16631.13 596
16632.35 598
16633.56 580
16634.78 555
16636.00 581
16637.21 576
16638.43 562
16639.65 518
16640.86 534
16642.08 622
16643.30 586
16644.51 596
16645.73 598
16646.95 587
16648.17 564
16649.38 579
16650.60 591
16651.82 562
16653.03 550
16654.25 574
16655.47 562
16656.69 574
16657.90 551
16659.12 553
16660.34 550
16661.56 577
16662.77 559
16663.99 541
16665.21 565
16666.43 514
16667.65 563
16668.86 542
16670.08 586
16671.30 535
16672.52 556
16673.74 572
16674.95 555
16676.17 550
16677.39 536
16678.61 558
16679.83 539
16681.05 532
16682.26 549
16683.48 582
16684.70 545
16685.92 522
16687.14 567
16688.36 548
16689.58 560
16690.79 586
16692.01 562
16693.23 529
16694.45 545
16695.67 525
16696.89 566
16698.11 576
16699.33 549
16700.55 522
16701.76 543
16702.98 541
16704.20 546
16705.42 513
16706.64 527
16707.86 520
16709.08 546
16710.30 551
16711.52 533
16712.74 505
16713.96 531
16715.18 542
16716.40 560
16717.62 528
16718.84 544
16720.06 548
16721.28 520
16722.50 512
16723.72 531
16724.94 524
16726.16 560
16727.38 558
16728.60 563
16729.82 545
16731.04 500
16732.26 580
16733.48 547
16734.70 512
16735.92 517
16737.14 548
16738.36 535
16739.58 531
16740.80 547
16742.02 527
16743.24 523
16744.46 496
16745.68 529
16746.90 498
16748.12 529
16749.35 529
16750.57 540
16751.79 538
16753.01 545
16754.23 557
16755.45 546
16756.67 544
16757.89 516
16759.11 543
16760.33 550
16761.56 533
16762.78 530
16764.00 557
16765.22 535
16766.44 537
16767.66 515
16768.88 522
16770.11 551
16771.33 550
16772.55 517
16773.77 528
16774.99 537
16776.22 545
16777.44 550
16778.66 531
16779.88 532
16781.10 502
16782.33 550
16783.55 549
16784.77 517
16785.99 503
16787.21 505
16788.44 516
16789.66 527
16790.88 532
16792.10 515
16793.33 545
16794.55 561
16795.77 542
16796.99 541
16798.22 547
16799.44 546
16800.66 543
16801.88 553
16803.11 522
16804.33 530
16805.55 545
16806.78 533
16808.00 559
16809.22 527
16810.44 515
16811.67 516
16812.89 558
16814.11 556
16815.34 551
16816.56 538
16817.78 547
16819.01 596
16820.23 583
16821.45 575
16822.68 554
16823.90 577
16825.13 535
16826.35 557
16827.57 550
16828.80 578
16830.02 575
16831.24 552
16832.47 550
16833.69 562
16834.92 565
16836.14 566
16837.36 596
16838.59 516
16839.81 511
16841.04 564
16842.26 580
16843.48 582
16844.71 603
16845.93 589
16847.16 601
16848.38 584
16849.61 566
16850.83 579
16852.06 584
16853.28 596
16854.51 582
16855.73 595
16856.95 616
16858.18 606
16859.40 625
16860.63 627
16861.85 619
16863.08 619
16864.30 633
16865.53 623
16866.75 623
16867.98 592
16869.21 650
16870.43 611
16871.66 609
16872.88 621
16874.11 619
16875.33 641
16876.56 645
16877.78 645
16879.01 652
16880.23 637
16881.46 612
16882.69 632
16883.91 634
16885.14 614
16886.36 617
16887.59 596
16888.81 619
16890.04 621
16891.27 619
16892.49 613
16893.72 629
16894.94 628
16896.17 585
16897.40 644
16898.62 644
16899.85 593
16901.08 575
16902.30 625
16903.53 622
16904.76 602
16905.98 620
16907.21 593
16908.44 632
16909.66 626
16910.89 617
16912.12 616
16913.34 595
16914.57 601
16915.80 579
16917.02 603
16918.25 602
16919.48 636
16920.70 597
16921.93 598
16923.16 588
16924.39 604
16925.61 620
16926.84 599
16928.07 635
16929.30 585
16930.52 629
16931.75 602
16932.98 613
16934.21 591
16935.43 594
16936.66 606
16937.89 607
16939.12 643
16940.34 580
16941.57 592
16942.80 617
16944.03 580
16945.26 556
16946.48 560
16947.71 572
16948.94 588
16950.17 588
16951.40 594
16952.62 609
16953.85 560
16955.08 574
16956.31 597
16957.54 561
16958.77 611
16959.99 590
16961.22 584
16962.45 556
16963.68 567
16964.91 582
16966.14 589
16967.37 578
16968.60 569
16969.82 582
16971.05 575
16972.28 566
16973.51 570
16974.74 581
16975.97 594
16977.20 557
16978.43 584
16979.66 573
16980.89 540
16982.11 558
16983.34 576
16984.57 591
16985.80 572
16987.03 530
16988.26 532
16989.49 524
16990.72 531
16991.95 568
16993.18 547
16994.41 599
16995.64 555
16996.87 545
16998.10 592
16999.33 555
17000.56 577
17001.79 568
17003.02 559
17004.25 574
17005.48 545
17006.71 517
17007.94 543
17009.17 532
17010.40 549
17011.63 569
17012.86 552
17014.09 554
17015.32 541
17016.55 540
17017.78 538
17019.01 514
17020.25 544
17021.48 547
17022.71 564
17023.94 518
17025.17 530
17026.40 493
17027.63 523
17028.86 557
17030.09 570
17031.32 537
17032.55 525
17033.79 533
17035.02 553
17036.25 543
17037.48 525
17038.71 498
17039.94 519
17041.17 541
17042.41 521
17043.64 530
17044.87 555
17046.10 520
17047.33 523
17048.56 484
17049.80 496
17051.03 492
17052.26 504
17053.49 544
17054.72 533
17055.95 527
17057.19 549
17058.42 507
17059.65 540
17060.88 512
17062.12 528
17063.35 500
17064.58 509
17065.81 513
17067.04 532
17068.28 505
17069.51 505
17070.74 523
17071.97 505
17073.21 484
17074.44 503
17075.67 546
17076.90 521
17078.14 533
17079.37 495
17080.60 510
17081.84 527
17083.07 490
17084.30 497
17085.54 514
17086.77 499
17088.00 477
17089.23 507
17090.47 508
17091.70 504
17092.93 499
17094.17 519
17095.40 506
17096.63 489
17097.87 486
17099.10 494
17100.34 485
17101.57 523
17102.80 504
17104.04 526
17105.27 520
17106.50 519
17107.74 520
17108.97 520
17110.21 506
17111.44 521
17112.67 527
17113.91 486
17115.14 516
17116.38 511
17117.61 500
17118.84 511
17120.08 511
17121.31 535
17122.55 511
17123.78 468
17125.02 496
17126.25 517
17127.48 528
17128.72 510
17129.95 483
17131.19 541
17132.42 513
17133.66 478
17134.89 488
17136.13 503
17137.36 519
17138.60 514
17139.83 494
17141.07 512
17142.30 491
17143.54 538
17144.77 523
17146.01 484
17147.24 523
17148.48 478
17149.71 498
17150.95 490
17152.19 488
17153.42 487
17154.66 479
17155.89 477
17157.13 474
17158.36 497
17159.60 537
17160.83 529
17162.07 488
17163.31 472
17164.54 493
17165.78 502
17167.01 482
17168.25 457
17169.49 471
17170.72 504
17171.96 444
17173.19 466
17174.43 479
17175.67 471
17176.90 488
17178.14 499
17179.38 479
17180.61 455
17181.85 464
17183.09 481
17184.32 477
17185.56 471
17186.80 449
17188.03 454
17189.27 476
17190.51 458
17191.74 453
17192.98 476
17194.22 450
17195.45 494
17196.69 494
17197.93 489
17199.16 488
17200.40 469
17201.64 462
17202.88 462
17204.11 468
17205.35 479
17206.59 471
17207.83 477
17209.06 508
17210.30 463
17211.54 463
17212.78 460
17214.01 467
17215.25 469
17216.49 478
17217.73 506
17218.96 467
17220.20 498
17221.44 452
17222.68 459
17223.92 465
17225.15 441
17226.39 470
17227.63 468
17228.87 486
17230.11 462
17231.35 434
17232.58 458
17233.82 494
17235.06 479
17236.30 457
17237.54 484
17238.78 495
17240.01 470
17241.25 464
17242.49 495
17243.73 486
17244.97 466
17246.21 453
17247.45 468
17248.69 513
17249.93 499
17251.16 484
17252.40 457
17253.64 453
17254.88 483
17256.12 443
17257.36 471
17258.60 464
17259.84 434
17261.08 443
17262.32 480
17263.56 471
17264.80 477
17266.04 460
17267.28 434
17268.51 479
17269.75 481
17270.99 465
17272.23 439
17273.47 468
17274.71 480
17275.95 462
17277.19 437
17278.43 461
17279.67 467
17280.91 457
17282.15 480
17283.39 436
17284.63 433
17285.87 471
17287.11 444
17288.35 439
17289.60 463
17290.84 467
17292.08 463
17293.32 463
17294.56 478
17295.80 443
17297.04 457
17298.28 443
17299.52 455
17300.76 479
17302.00 447
17303.24 441
17304.48 460
17305.72 454
17306.96 478
17308.21 465
17309.45 449
17310.69 454
17311.93 455
17313.17 457
17314.41 467
17315.65 488
17316.89 453
17318.14 439
17319.38 446
17320.62 420
17321.86 451
17323.10 452
17324.34 439
17325.59 456
17326.83 448
17328.07 480
17329.31 488
17330.55 468
17331.79 451
17333.04 456
17334.28 468
17335.52 451
17336.76 456
17338.00 474
17339.25 502
17340.49 440
17341.73 469
17342.97 454
17344.22 481
17345.46 495
17346.70 453
17347.94 473
17349.19 427
17350.43 474
17351.67 444
17352.91 458
17354.16 482
17355.40 448
17356.64 446
17357.88 458
17359.13 455
17360.37 432
17361.61 439
17362.86 431
17364.10 471
17365.34 448
17366.58 433
17367.83 455
17369.07 438
17370.31 463
17371.56 480
17372.80 451
17374.04 434
17375.29 432
17376.53 449
17377.78 459
17379.02 451
17380.26 458
17381.51 463
17382.75 456
17383.99 460
17385.24 450
17386.48 454
17387.72 451
17388.97 445
17390.21 455
17391.46 455
17392.70 444
17393.94 439
17395.19 454
17396.43 430
17397.68 448
17398.92 429
17400.17 457
17401.41 481
17402.65 450
17403.90 458
17405.14 467
17406.39 497
17407.63 467
17408.88 449
17410.12 467
17411.37 484
17412.61 502
17413.86 488
17415.10 435
17416.35 436
17417.59 432
17418.84 436
17420.08 462
17421.33 437
17422.57 436
17423.82 434
17425.06 427
17426.31 443
17427.55 465
17428.80 458
17430.04 455
17431.29 465
17432.53 427
17433.78 461
17435.03 508
17436.27 492
17437.52 473
17438.76 474
17440.01 450
17441.25 488
17442.50 464
17443.75 460
17444.99 463
17446.24 463
17447.48 433
17448.73 483
17449.98 469
17451.22 451
17452.47 484
17453.71 485
17454.96 469
17456.21 493
17457.45 489
17458.70 457
17459.95 465
17461.19 461
17462.44 461
17463.69 426
17464.93 449
17466.18 487
17467.43 478
17468.67 481
17469.92 484
17471.17 483
17472.41 481
17473.66 503
17474.91 509
17476.15 463
17477.40 474
17478.65 475
17479.90 477
17481.14 455
17482.39 457
17483.64 469
17484.88 458
17486.13 473
17487.38 482
17488.63 469
17489.87 484
17491.12 493
17492.37 487
17493.62 483
17494.86 457
17496.11 482
17497.36 510
17498.61 484
17499.86 451
17501.10 454
17502.35 452
17503.60 481
17504.85 477
17506.10 466
17507.34 487
17508.59 504
17509.84 483
17511.09 450
17512.34 471
17513.59 530
17514.83 467
17516.08 491
17517.33 490
17518.58 487
17519.83 468
17521.08 484
17522.33 492
17523.57 509
17524.82 470
17526.07 486
17527.32 480
17528.57 457
17529.82 478
17531.07 499
17532.32 501
17533.57 478
17534.82 472
17536.06 505
17537.31 492
17538.56 467
17539.81 495
17541.06 506
17542.31 498
17543.56 483
17544.81 511
17546.06 485
17547.31 488
17548.56 485
17549.81 506
17551.06 496
17552.31 495
17553.56 499
17554.81 479
17556.06 478
17557.31 501
17558.56 486
17559.81 500
17561.06 496
17562.31 491
17563.56 491
17564.81 466
17566.06 484
17567.31 514
17568.56 470
17569.81 492
17571.06 497
17572.31 503
17573.56 494
17574.81 471
17576.06 504
17577.31 502
17578.56 494
17579.81 499
17581.06 476
17582.31 496
17583.57 481
17584.82 468
17586.07 483
17587.32 480
17588.57 483
17589.82 493
17591.07 498
17592.32 541
17593.57 534
17594.83 506
17596.08 507
17597.33 502
17598.58 511
17599.83 505
17601.08 489
17602.33 496
17603.59 499
17604.84 500
17606.09 491
17607.34 486
17608.59 505
17609.84 511
17611.10 512
17612.35 496
17613.60 481
17614.85 481
17616.10 498
17617.36 510
17618.61 487
17619.86 502
17621.11 502
17622.36 505
17623.62 491
17624.87 504
17626.12 533
17627.37 498
17628.63 458
17629.88 489
17631.13 483
17632.38 479
17633.64 490
17634.89 526
17636.14 539
17637.39 486
17638.65 478
17639.90 486
17641.15 468
17642.41 488
17643.66 464
17644.91 483
17646.17 484
17647.42 498
17648.67 489
17649.92 507
17651.18 497
17652.43 460
17653.68 486
17654.94 514
17656.19 496
17657.44 507
17658.70 468
17659.95 513
17661.21 525
17662.46 528
17663.71 479
17664.97 494
17666.22 492
17667.47 505
17668.73 494
17669.98 498
17671.24 517
17672.49 496
17673.74 500
17675.00 477
17676.25 491
17677.51 516
17678.76 471
17680.02 450
17681.27 472
17682.52 471
17683.78 458
17685.03 457
17686.29 453
17687.54 474
17688.80 484
17690.05 497
17691.31 497
17692.56 478
17693.82 444
17695.07 520
17696.32 466
17697.58 485
17698.83 486
17700.09 474
17701.34 486
17702.60 450
17703.86 470
17705.11 498
17706.37 482
17707.62 507
17708.88 484
17710.13 487
17711.39 476
17712.64 477
17713.90 484
17715.15 490
17716.41 498
17717.66 450
17718.92 464
17720.18 492
17721.43 492
17722.69 479
17723.94 480
17725.20 451
17726.45 453
17727.71 478
17728.97 477
17730.22 486
17731.48 436
17732.74 469
17733.99 462
17735.25 455
17736.50 475
17737.76 493
17739.02 470
17740.27 462
17741.53 454
17742.79 470
17744.04 494
17745.30 485
17746.56 476
17747.81 473
17749.07 464
17750.33 467
17751.58 466
17752.84 476
17754.10 477
17755.35 444
17756.61 460
17757.87 457
17759.12 458
17760.38 480
17761.64 484
17762.90 491
17764.15 445
17765.41 451
17766.67 468
17767.93 479
17769.18 420
17770.44 471
17771.70 438
17772.96 463
17774.21 442
17775.47 447
17776.73 457
17777.99 442
17779.24 456
17780.50 448
17781.76 471
17783.02 480
17784.28 458
17785.53 479
17786.79 445
17788.05 442
17789.31 454
17790.57 450
17791.82 468
17793.08 449
17794.34 458
17795.60 458
17796.86 441
17798.12 461
17799.37 479
17800.63 475
17801.89 453
17803.15 453
17804.41 446
17805.67 484
17806.93 450
17808.19 454
17809.44 459
17810.70 440
17811.96 457
17813.22 458
17814.48 447
17815.74 452
17817.00 433
17818.26 452
17819.52 485
17820.78 462
17822.04 449
17823.29 467
17824.55 429
17825.81 443
17827.07 460
17828.33 439
17829.59 453
17830.85 441
17832.11 459
17833.37 439
17834.63 444
17835.89 464
17837.15 453
17838.41 439
17839.67 433
17840.93 430
17842.19 416
17843.45 424
17844.71 445
17845.97 438
17847.23 431
17848.49 435
17849.75 410
17851.01 441
17852.27 416
17853.53 417
17854.79 419
17856.05 440
17857.31 456
17858.57 398
17859.84 426
17861.10 439
17862.36 432
17863.62 418
17864.88 426
17866.14 438
17867.40 422
17868.66 418
17869.92 418
17871.18 456
17872.44 421
17873.71 431
17874.97 462
17876.23 456
17877.49 422
17878.75 423
17880.01 408
17881.27 405
17882.53 424
17883.80 433
17885.06 438
17886.32 420
17887.58 416
17888.84 436
17890.10 424
17891.37 416
17892.63 420
17893.89 460
17895.15 435
17896.41 426
17897.67 425
17898.94 446
17900.20 432
17901.46 404
17902.72 421
17903.99 418
17905.25 444
17906.51 429
17907.77 374
17909.03 418
17910.30 430
17911.56 447
17912.82 448
17914.08 424
17915.35 389
17916.61 468
17917.87 426
17919.14 417
17920.40 405
17921.66 432
17922.92 435
17924.19 435
17925.45 408
17926.71 443
17927.98 423
17929.24 434
17930.50 445
17931.76 455
17933.03 445
17934.29 431
17935.55 436
17936.82 419
17938.08 448
17939.34 439
17940.61 449
17941.87 426
17943.14 431
17944.40 433
17945.66 468
17946.93 429
17948.19 416
17949.45 415
17950.72 444
17951.98 422
17953.25 434
17954.51 421
17955.77 394
17957.04 466
17958.30 450
17959.57 409
17960.83 408
17962.09 437
17963.36 417
17964.62 437
17965.89 391
17967.15 426
17968.42 431
17969.68 426
17970.95 428
17972.21 434
17973.47 465
17974.74 470
17976.00 432
17977.27 415
17978.53 450
17979.80 427
17981.06 436
17982.33 416
17983.59 440
17984.86 448
17986.12 424
17987.39 470
17988.65 452
17989.92 406
17991.18 427
17992.45 431
17993.71 451
17994.98 427
17996.25 432
17997.51 431
17998.78 449
18000.04 426
18001.31 451
18002.57 447
18003.84 418
18005.10 418
18006.37 441
18007.64 451
18008.90 410
18010.17 414
18011.43 442
18012.70 420
18013.97 400
18015.23 451
18016.50 447
18017.76 429
18019.03 390
18020.30 419
18021.56 438
18022.83 431
18024.10 422
18025.36 464
18026.63 436
18027.90 404
18029.16 405
18030.43 434
18031.70 426
18032.96 433
18034.23 446
18035.50 424
18036.76 455
18038.03 426
18039.30 435
18040.56 479
18041.83 443
18043.10 443
18044.37 453
18045.63 466
18046.90 470
18048.17 460
18049.43 435
18050.70 432
18051.97 448
18053.24 438
18054.50 456
18055.77 438
18057.04 431
18058.31 417
18059.57 418
18060.84 449
18062.11 424
18063.38 454
18064.65 423
18065.91 458
18067.18 436
18068.45 447
18069.72 440
18070.98 420
18072.25 444
18073.52 434
18074.79 442
18076.06 436
18077.33 497
18078.59 443
18079.86 450
18081.13 443
18082.40 440
18083.67 458
18084.94 458
18086.21 428
18087.47 440
18088.74 436
18090.01 447
18091.28 433
18092.55 439
18093.82 444
18095.09 453
18096.36 428
18097.62 460
18098.89 428
18100.16 425
18101.43 454
18102.70 430
18103.97 445
18105.24 433
18106.51 433
18107.78 426
18109.05 456
18110.32 452
18111.59 462
18112.86 457
18114.13 465
18115.40 455
18116.66 459
18117.93 459
18119.20 429
18120.47 434
18121.74 415
18123.01 467
18124.28 458
18125.55 484
18126.82 441
18128.09 443
18129.36 473
18130.63 443
18131.90 446
18133.17 459
18134.44 472
18135.71 428
18136.99 420
18138.26 418
18139.53 435
18140.80 433
18142.07 434
18143.34 439
18144.61 466
18145.88 429
18147.15 444
18148.42 446
18149.69 445
18150.96 460
18152.23 450
18153.50 422
18154.78 422
18156.05 446
18157.32 424
18158.59 464
18159.86 452
18161.13 450
18162.40 410
18163.67 422
18164.94 420
18166.22 435
18167.49 460
18168.76 456
18170.03 474
18171.30 430
18172.57 461
18173.85 471
18175.12 461
18176.39 440
18177.66 449
18178.93 455
18180.20 447
18181.48 455
18182.75 450
18184.02 444
18185.29 454
18186.56 455
18187.84 455
18189.11 457
18190.38 440
18191.65 427
18192.93 436
18194.20 405
18195.47 399
18196.74 440
18198.02 442
18199.29 418
18200.56 428
18201.83 430
18203.11 412
18204.38 439
18205.65 416
18206.92 445
18208.20 457
18209.47 426
18210.74 455
18212.02 457
18213.29 450
18214.56 408
18215.84 445
18217.11 445
18218.38 460
18219.65 443
18220.93 449
18222.20 458
18223.47 459
18224.75 417
18226.02 424
18227.30 432
18228.57 434
18229.84 419
18231.12 440
18232.39 426
18233.66 454
18234.94 473
18236.21 450
18237.48 426
18238.76 443
18240.03 467
18241.31 426
18242.58 450
18243.86 470
18245.13 455
18246.40 434
18247.68 441
18248.95 454
18250.23 438
18251.50 452
18252.77 443
18254.05 435
18255.32 433
18256.60 458
18257.87 460
18259.15 437
18260.42 451
18261.70 421
18262.97 440
18264.25 451
18265.52 445
18266.80 428
18268.07 433
18269.35 428
18270.62 429
18271.90 437
18273.17 451
18274.45 444
18275.72 438
18277.00 434
18278.27 469
18279.55 446
18280.82 442
18282.10 441
18283.37 444
18284.65 430
18285.93 432
18287.20 435
18288.48 426
18289.75 462
18291.03 440
18292.30 443
18293.58 438
18294.86 433
18296.13 440
18297.41 469
18298.68 455
18299.96 461
18301.24 447
18302.51 442
18303.79 442
18305.06 452
18306.34 447
18307.62 463
18308.89 450
18310.17 466
18311.45 488
18312.72 470
18314.00 447
18315.28 448
18316.55 439
18317.83 420
18319.11 426
18320.38 440
18321.66 461
18322.94 463
18324.21 460
18325.49 463
18326.77 476
18328.04 441
18329.32 464
18330.60 442
18331.88 463
18333.15 463
18334.43 473
18335.71 482
18336.98 460
18338.26 465
18339.54 444
18340.82 438
18342.09 419
18343.37 448
18344.65 419
18345.93 446
18347.20 424
18348.48 453
18349.76 465
18351.04 475
18352.32 465
18353.59 477
18354.87 455
18356.15 435
18357.43 452
18358.71 445
18359.98 444
18361.26 429
18362.54 473
18363.82 462
18365.10 451
18366.38 421
18367.65 427
18368.93 463
18370.21 436
18371.49 434
18372.77 469
18374.05 463
18375.33 431
18376.60 442
18377.88 446
18379.16 459
18380.44 420
18381.72 433
18383.00 435
18384.28 447
18385.56 447
18386.84 440
18388.11 465
18389.39 448
18390.67 422
18391.95 443
18393.23 399
18394.51 454
18395.79 458
18397.07 458
18398.35 428
18399.63 407
18400.91 451
18402.19 431
18403.47 439
18404.75 449
18406.03 438
18407.31 434
18408.59 430
18409.87 446
18411.15 487
18412.43 453
18413.71 423
18414.99 441
18416.27 424
18417.55 451
18418.83 410
18420.11 422
18421.39 451
18422.67 461
18423.95 437
18425.23 440
18426.51 424
18427.79 419
18429.07 432
18430.35 441
18431.63 437
18432.91 436
18434.19 435
18435.47 438
18436.75 436
18438.04 440
18439.32 449
18440.60 437
18441.88 450
18443.16 456
18444.44 447
18445.72 421
18447.00 449
18448.28 463
18449.57 458
18450.85 431
18452.13 448
18453.41 411
18454.69 413
18455.97 427
18457.25 415
18458.54 430
18459.82 417
18461.10 470
18462.38 437
18463.66 441
18464.94 413
18466.23 418
18467.51 413
18468.79 445
18470.07 422
18471.35 409
18472.64 440
18473.92 460
18475.20 436
18476.48 427
18477.76 427
18479.05 437
18480.33 447
18481.61 442
18482.89 445
18484.18 427
18485.46 438
18486.74 424
18488.02 447
18489.31 454
18490.59 443
18491.87 439
18493.15 460
18494.44 423
18495.72 456
18497.00 457
18498.29 455
18499.57 480
18500.85 443
18502.13 453
18503.42 461
18504.70 491
18505.98 458
18507.27 430
18508.55 431
18509.83 447
18511.12 461
18512.40 443
18513.68 446
18514.97 443
18516.25 461
18517.54 442
18518.82 445
18520.10 465
18521.39 465
18522.67 441
18523.95 442
18525.24 431
18526.52 458
18527.81 446
18529.09 427
18530.37 446
18531.66 431
18532.94 402
18534.23 422
18535.51 448
18536.79 471
18538.08 466
18539.36 462
18540.65 443
18541.93 432
18543.22 445
18544.50 436
18545.79 475
18547.07 461
18548.36 451
18549.64 449
18550.92 431
18552.21 426
18553.49 434
18554.78 439
18556.06 437
18557.35 441
18558.63 474
18559.92 473
18561.20 421
18562.49 426
18563.77 448
18565.06 442
18566.35 439
18567.63 440
18568.92 463
18570.20 470
18571.49 407
18572.77 435
18574.06 429
18575.34 447
18576.63 449
18577.92 441
18579.20 474
18580.49 450
18581.77 466
18583.06 451
18584.34 469
18585.63 437
18586.92 460
18588.20 453
18589.49 432
18590.77 450
18592.06 457
18593.35 453
18594.63 460
18595.92 454
18597.21 474
18598.49 446
18599.78 449
18601.07 455
18602.35 462
18603.64 458
18604.93 444
18606.21 461
18607.50 445
18608.79 480
18610.07 491
18611.36 473
18612.65 436
18613.93 440
18615.22 468
18616.51 454
18617.79 472
18619.08 448
18620.37 464
18621.66 465
18622.94 449
18624.23 446
18625.52 460
18626.80 445
18628.09 457
18629.38 449
18630.67 458
18631.95 424
18633.24 445
18634.53 459
18635.82 440
18637.11 444
18638.39 434
18639.68 459
18640.97 415
18642.26 460
18643.54 430
18644.83 450
18646.12 454
18647.41 432
18648.70 451
18649.99 453
18651.27 431
18652.56 429
18653.85 467
18655.14 397
18656.43 437
18657.72 428
18659.00 427
18660.29 446
18661.58 432
18662.87 417
18664.16 419
18665.45 442
18666.74 426
18668.02 402
18669.31 410
18670.60 428
18671.89 420
18673.18 420
18674.47 402
18675.76 431
18677.05 442
18678.34 400
18679.63 419
18680.92 415
18682.20 408
18683.49 416
18684.78 430
18686.07 440
18687.36 428
18688.65 410
18689.94 428
18691.23 442
18692.52 434
18693.81 434
18695.10 426
18696.39 419
18697.68 408
18698.97 403
18700.26 440
18701.55 428
18702.84 406
18704.13 411
18705.42 413
18706.71 412
18708.00 428
18709.29 408
18710.58 427
18711.87 455
18713.16 419
18714.45 422
18715.74 422
18717.03 405
18718.32 419
18719.61 453
18720.90 441
18722.20 402
18723.49 434
18724.78 399
18726.07 431
18727.36 407
18728.65 430
18729.94 409
18731.23 397
18732.52 440
18733.81 421
18735.10 399
18736.40 431
18737.69 420
18738.98 408
18740.27 409
18741.56 407
18742.85 429
18744.14 445
18745.43 425
18746.73 412
18748.02 433
18749.31 406
18750.60 393
18751.89 413
18753.18 421
18754.48 409
18755.77 433
18757.06 389
18758.35 437
18759.64 417
18760.94 411
18762.23 407
18763.52 405
18764.81 397
18766.10 421
18767.40 413
18768.69 424
18769.98 419
18771.27 407
18772.57 425
18773.86 417
18775.15 411
18776.44 412
18777.74 437
18779.03 424
18780.32 371
18781.61 403
18782.91 395
18784.20 399
18785.49 414
18786.79 398
18788.08 395
18789.37 420
18790.66 393
18791.96 422
18793.25 423
18794.54 434
18795.84 415
18797.13 420
18798.42 388
18799.72 400
18801.01 419
18802.30 419
18803.60 426
18804.89 443
18806.18 404
18807.48 414
18808.77 428
18810.07 419
18811.36 414
18812.65 394
18813.95 420
18815.24 441
18816.53 405
18817.83 412
18819.12 400
18820.42 401
18821.71 439
18823.00 395
18824.30 432
18825.59 451
18826.89 433
18828.18 410
18829.48 379
18830.77 407
18832.07 422
18833.36 392
18834.65 396
18835.95 412
18837.24 397
18838.54 435
18839.83 440
18841.13 430
18842.42 408
18843.72 416
18845.01 450
18846.31 423
18847.60 423
18848.90 420
18850.19 407
18851.49 373
18852.78 421
18854.08 396
18855.37 382
18856.67 419
18857.96 419
18859.26 405
18860.55 407
18861.85 419
18863.15 413
18864.44 449
18865.74 418
18867.03 383
18868.33 398
18869.62 424
18870.92 410
18872.22 416
18873.51 399
18874.81 404
18876.10 400
18877.40 442
18878.70 438
18879.99 404
18881.29 392
18882.58 411
18883.88 408
18885.18 362
18886.47 426
18887.77 425
18889.07 436
18890.36 405
18891.66 408
18892.95 407
18894.25 432
18895.55 404
18896.84 396
18898.14 403
18899.44 402
18900.73 395
18902.03 412
18903.33 413
18904.63 399
18905.92 410
18907.22 386
18908.52 393
18909.81 363
18911.11 404
18912.41 382
18913.71 413
18915.00 392
18916.30 409
18917.60 409
18918.89 414
18920.19 405
18921.49 407
18922.79 399
18924.09 408
18925.38 415
18926.68 392
18927.98 411
18929.28 395
18930.57 408
18931.87 398
18933.17 431
18934.47 446
18935.77 426
18937.06 437
18938.36 422
18939.66 425
18940.96 424
18942.26 390
18943.55 407
18944.85 414
18946.15 394
18947.45 401
18948.75 398
18950.05 430
18951.35 410
18952.64 396
18953.94 381
18955.24 413
18956.54 421
18957.84 418
18959.14 385
18960.44 415
18961.74 396
18963.03 399
18964.33 413
18965.63 377
18966.93 396
18968.23 385
18969.53 408
18970.83 410
18972.13 400
18973.43 390
18974.73 401
18976.03 434
18977.33 436
18978.62 417
18979.92 416
18981.22 412
18982.52 392
18983.82 411
18985.12 394
18986.42 415
18987.72 395
18989.02 421
18990.32 374
18991.62 424
18992.92 402
18994.22 414
18995.52 396
18996.82 396
18998.12 387
18999.42 400
19000.72 420
19002.02 438
19003.32 391
19004.62 382
19005.92 412
19007.22 397
19008.53 401
19009.83 391
19011.13 396
19012.43 384
19013.73 413
19015.03 390
19016.33 383
19017.63 369
19018.93 396
19020.23 393
19021.53 399
19022.83 407
19024.13 382
19025.44 429
19026.74 407
19028.04 407
19029.34 370
19030.64 386
19031.94 399
19033.24 397
19034.54 399
19035.85 395
19037.15 417
19038.45 402
19039.75 387
19041.05 401
19042.35 412
19043.66 397
19044.96 399
19046.26 419
19047.56 397
19048.86 389
19050.16 411
19051.47 398
19052.77 433
19054.07 446
19055.37 391
19056.67 409
19057.98 416
19059.28 413
19060.58 393
19061.88 390
19063.19 383
19064.49 405
19065.79 403
19067.09 434
19068.40 417
19069.70 415
19071.00 407
19072.30 415
19073.61 376
19074.91 392
19076.21 396
19077.52 421
19078.82 399
19080.12 391
19081.42 424
19082.73 407
19084.03 404
19085.33 384
19086.64 382
19087.94 411
19089.24 414
19090.55 410
19091.85 432
19093.15 396
19094.46 384
19095.76 379
19097.06 403
19098.37 412
19099.67 426
19100.97 403
19102.28 377
19103.58 401
19104.89 392
19106.19 423
19107.49 401
19108.80 406
19110.10 383
19111.40 416
19112.71 415
19114.01 436
19115.32 420
19116.62 420
19117.93 409
19119.23 402
19120.53 416
19121.84 364
19123.14 372
19124.45 403
19125.75 406
19127.06 417
19128.36 428
19129.67 375
19130.97 402
19132.28 395
19133.58 391
19134.88 385
19136.19 384
19137.49 393
19138.80 411
19140.10 396
19141.41 401
19142.71 394
19144.02 417
19145.32 402
19146.63 385
19147.94 392
19149.24 413
19150.55 406
19151.85 412
19153.16 429
19154.46 413
19155.77 409
19157.07 412
19158.38 389
19159.68 418
19160.99 419
19162.30 401
19163.60 383
19164.91 388
19166.21 391
19167.52 386
19168.83 392
19170.13 427
19171.44 374
19172.74 406
19174.05 395
19175.36 425
19176.66 413
19177.97 392
19179.27 389
19180.58 406
19181.89 387
19183.19 392
19184.50 382
19185.81 392
19187.11 385
19188.42 371
19189.73 405
19191.03 393
19192.34 374
19193.65 384
19194.95 426
19196.26 400
19197.57 358
19198.87 385
19200.18 391
19201.49 404
19202.80 423
19204.10 399
19205.41 421
19206.72 411
19208.03 410
19209.33 377
19210.64 392
19211.95 383
19213.25 400
19214.56 429
19215.87 390
19217.18 358
19218.49 379
19219.79 376
19221.10 363
19222.41 390
19223.72 400
19225.02 407
19226.33 385
19227.64 399
19228.95 373
19230.26 384
19231.56 432
19232.87 388
19234.18 414
19235.49 355
19236.80 399
19238.11 429
19239.41 385
19240.72 361
19242.03 378
19243.34 404
19244.65 396
19245.96 397
19247.26 378
19248.57 393
19249.88 375
19251.19 400
19252.50 401
19253.81 391
19255.12 368
19256.43 380
19257.74 387
19259.04 415
19260.35 377
19261.66 392
19262.97 379
19264.28 398
19265.59 381
19266.90 408
19268.21 399
19269.52 389
19270.83 385
19272.14 365
19273.45 370
19274.76 354
19276.07 396
19277.38 402
19278.69 387
19279.99 393
19281.30 397
19282.61 404
19283.92 410
19285.23 420
19286.54 380
19287.85 431
19289.16 379
19290.47 389
19291.78 404
19293.09 382
19294.40 385
19295.72 401
19297.03 382
19298.34 392
19299.65 390
19300.96 416
19302.27 379
19303.58 400
19304.89 363
19306.20 391
19307.51 392
19308.82 402
19310.13 385
19311.44 390
19312.75 381
19314.06 372
19315.37 374
19316.69 379
19318.00 400
19319.31 417
19320.62 395
19321.93 413
19323.24 349
19324.55 386
19325.86 357
19327.18 399
19328.49 381
19329.80 381
19331.11 396
19332.42 406
19333.73 365
19335.04 373
19336.36 388
19337.67 379
19338.98 341
19340.29 388
19341.60 397
19342.91 404
19344.23 360
19345.54 356
19346.85 409
19348.16 393
19349.47 395
19350.79 381
19352.10 366
19353.41 383
19354.72 404
19356.04 398
19357.35 402
19358.66 385
19359.97 409
19361.29 383
19362.60 385
19363.91 422
19365.22 391
19366.54 368
19367.85 389
19369.16 387
19370.47 398
19371.79 380
19373.10 380
19374.41 385
19375.73 380
19377.04 392
19378.35 385
19379.67 372
19380.98 369
19382.29 370
19383.60 401
19384.92 400
19386.23 395
19387.54 374
19388.86 392
19390.17 392
19391.49 383
19392.80 369
19394.11 371
19395.43 399
19396.74 405
19398.05 375
19399.37 396
19400.68 404
19402.00 359
19403.31 380
19404.62 375
19405.94 411
19407.25 357
19408.57 420
19409.88 407
19411.19 362
19412.51 393
19413.82 385
19415.14 373
19416.45 349
19417.77 359
19419.08 390
19420.39 370
19421.71 385
19423.02 413
19424.34 377
19425.65 397
19426.97 372
19428.28 380
19429.60 357
19430.91 356
19432.23 365
19433.54 363
19434.86 375
19436.17 391
19437.49 419
19438.80 388
19440.12 374
19441.43 378
19442.75 401
19444.06 370
19445.38 395
19446.69 384
19448.01 377
19449.32 409
19450.64 380
19451.96 366
19453.27 385
19454.59 356
19455.90 362
19457.22 379
19458.53 393
19459.85 375
19461.17 379
19462.48 391
19463.80 389
19465.11 371
19466.43 386
19467.75 395
19469.06 404
19470.38 360
19471.69 352
19473.01 377
19474.33 392
19475.64 375
19476.96 374
19478.28 381
19479.59 397
19480.91 406
19482.23 399
19483.54 388
19484.86 391
19486.18 406
19487.49 392
19488.81 390
19490.13 367
19491.44 369
19492.76 373
19494.08 358
19495.39 346
19496.71 365
19498.03 362
19499.35 366
19500.66 382
19501.98 394
19503.30 375
19504.61 390
19505.93 384
19507.25 373
19508.57 383
19509.88 367
19511.20 381
19512.52 401
19513.84 408
19515.15 373
19516.47 407
19517.79 380
19519.11 386
19520.43 369
19521.74 395
19523.06 393
19524.38 386
19525.70 376
19527.02 382
19528.33 402
19529.65 385
19530.97 385
19532.29 399
19533.61 376
19534.93 397
19536.24 384
19537.56 359
19538.88 357
19540.20 380
19541.52 374
19542.84 348
19544.16 371
19545.47 397
19546.79 412
19548.11 390
19549.43 385
19550.75 366
19552.07 356
19553.39 360
19554.71 375
19556.03 366
19557.34 391
19558.66 372
19559.98 371
19561.30 371
19562.62 382
19563.94 390
19565.26 386
19566.58 375
19567.90 371
19569.22 401
19570.54 384
19571.86 368
19573.18 347
19574.50 380
19575.82 392
19577.14 357
19578.46 391
19579.78 389
19581.10 366
19582.42 363
19583.74 361
19585.06 364
19586.38 374
19587.70 361
19589.02 361
19590.34 386
19591.66 382
19592.98 407
19594.30 401
19595.62 393
19596.94 362
19598.26 404
19599.58 373
19600.90 373
19602.22 377
19603.54 378
19604.86 371
19606.18 400
19607.50 389
19608.82 362
19610.15 377
19611.47 375
19612.79 377
19614.11 375
19615.43 410
19616.75 397
19618.07 373
19619.39 353
19620.71 415
19622.04 390
19623.36 353
19624.68 388
19626.00 374
19627.32 409
19628.64 362
19629.96 360
19631.29 357
19632.61 354
19633.93 372
19635.25 396
19636.57 378
19637.89 397
19639.22 385
19640.54 364
19641.86 341
19643.18 383
19644.50 383
19645.83 387
19647.15 391
19648.47 388
19649.79 379
19651.12 393
19652.44 352
19653.76 365
19655.08 404
19656.40 377
19657.73 387
19659.05 385
19660.37 374
19661.70 391
19663.02 382
19664.34 373
19665.66 396
19666.99 416
19668.31 385
19669.63 404
19670.95 387
19672.28 365
19673.60 366
19674.92 401
19676.25 400
19677.57 397
19678.89 387
19680.22 379
19681.54 375
19682.86 358
19684.19 363
19685.51 351
19686.83 376
19688.16 385
19689.48 348
19690.80 372
19692.13 381
19693.45 373
19694.78 373
19696.10 365
19697.42 404
19698.75 385
19700.07 381
19701.39 387
19702.72 387
19704.04 365
19705.37 383
19706.69 372
19708.02 358
19709.34 355
19710.66 393
19711.99 382
19713.31 390
19714.64 388
19715.96 365
19717.29 385
19718.61 393
19719.93 365
19721.26 360
19722.58 370
19723.91 343
19725.23 371
19726.56 361
19727.88 398
19729.21 407
19730.53 380
19731.86 411
19733.18 366
19734.51 373
19735.83 366
19737.16 385
19738.48 357
19739.81 374
19741.13 372
19742.46 371
19743.78 380
19745.11 372
19746.44 363
19747.76 383
19749.09 369
19750.41 388
19751.74 368
19753.06 363
19754.39 389
19755.72 369
19757.04 390
19758.37 357
19759.69 364
19761.02 374
19762.34 371
19763.67 374
19765.00 366
19766.32 342
19767.65 375
19768.98 372
19770.30 378
19771.63 351
19772.95 393
19774.28 385
19775.61 343
19776.93 367
19778.26 361
19779.59 385
19780.91 347
19782.24 374
19783.57 380
19784.89 394
19786.22 390
19787.55 403
19788.87 361
19790.20 378
19791.53 377
19792.86 367
19794.18 362
19795.51 365
19796.84 389
19798.16 363
19799.49 369
19800.82 366
19802.15 361
19803.47 354
19804.80 387
19806.13 371
19807.46 367
19808.78 374
19810.11 358
19811.44 368
19812.77 360
19814.09 364
19815.42 389
19816.75 364
19818.08 364
19819.41 367
19820.73 381
19822.06 388
19823.39 371
19824.72 406
19826.05 378
19827.37 390
19828.70 384
19830.03 385
19831.36 405
19832.69 375
19834.02 391
19835.34 385
19836.67 406
19838.00 377
19839.33 397
19840.66 357
19841.99 390
19843.32 388
19844.64 377
19845.97 372
19847.30 375
19848.63 359
19849.96 387
19851.29 389
19852.62 402
19853.95 373
19855.28 380
19856.60 372
19857.93 372
19859.26 384
19860.59 354
19861.92 359
19863.25 368
19864.58 398
19865.91 399
19867.24 407
19868.57 378
19869.90 392
19871.23 386
19872.56 388
19873.89 376
19875.22 373
19876.55 394
19877.88 382
19879.21 383
19880.54 387
19881.87 357
19883.20 381
19884.53 365
19885.86 369
19887.19 380
19888.52 371
19889.85 391
19891.18 419
19892.51 376
19893.84 371
19895.17 379
19896.50 396
19897.83 375
19899.16 369
19900.49 361
19901.82 371
19903.15 380
19904.48 393
19905.81 375
19907.15 381
19908.48 372
19909.81 420
19911.14 396
19912.47 372
19913.80 333
19915.13 382
19916.46 391
19917.79 372
19919.13 387
19920.46 373
19921.79 370
19923.12 393
19924.45 381
19925.78 349
19927.11 391
19928.45 384
19929.78 389
19931.11 379
19932.44 397
19933.77 407
19935.10 365
19936.44 382
19937.77 391
19939.10 366
19940.43 400
19941.76 381
19943.10 383
19944.43 379
19945.76 362
19947.09 388
19948.42 368
19949.76 395
19951.09 362
19952.42 378
19953.75 380
19955.09 399
19956.42 392
19957.75 379
19959.08 400
19960.42 380
19961.75 380
19963.08 396
19964.41 401
19965.75 340
19967.08 394
19968.41 369
19969.75 397
19971.08 406
19972.41 380
19973.74 356
19975.08 369
19976.41 384
19977.74 407
19979.08 372
19980.41 371
19981.74 376
19983.08 365
19984.41 385
19985.74 382
19987.08 382
19988.41 364
19989.75 413
19991.08 404
19992.41 384
19993.75 386
19995.08 388
19996.41 385
19997.75 404
19999.08 393
20000.42 374
20001.75 390
20003.08 393
20004.42 396
20005.75 389
20007.09 409
20008.42 400
20009.75 409
20011.09 401
20012.42 403
20013.76 385
20015.09 393
20016.43 368
20017.76 374
20019.10 400
20020.43 386
20021.76 375
20023.10 412
20024.43 364
20025.77 367
20027.10 382
20028.44 382
20029.77 386
20031.11 401
20032.44 377
20033.78 388
20035.11 400
20036.45 366
20037.78 370
20039.12 392
20040.46 377
20041.79 368
20043.13 370
20044.46 387
20045.80 351
20047.13 414
20048.47 392
20049.80 428
20051.14 384
20052.47 383
20053.81 395
20055.15 379
20056.48 372
20057.82 379
20059.15 385
20060.49 380
20061.83 385
20063.16 389
20064.50 426
20065.83 383
20067.17 391
20068.51 370
20069.84 378
20071.18 377
20072.52 385
20073.85 380
20075.19 388
20076.52 396
20077.86 397
20079.20 362
20080.53 415
20081.87 409
20083.21 380
20084.54 403
20085.88 389
20087.22 397
20088.56 370
20089.89 385
20091.23 380
20092.57 397
20093.90 382
20095.24 396
20096.58 394
20097.91 415
20099.25 381
20100.59 395
20101.93 419
20103.26 394
20104.60 379
20105.94 377
20107.28 395
20108.61 358
20109.95 385
20111.29 379
20112.63 411
20113.96 373
20115.30 398
20116.64 396
20117.98 394
20119.32 375
20120.65 391
20121.99 382
20123.33 399
20124.67 395
20126.01 394
