# Supplementary material for: MALDI-TOF MS typing enables the classification of brewing yeasts of the genus Saccharomyces to major beer styles
Source: PLoS One. 2017 Aug 9;12(8):e0181694. doi: 10.1371/journal.pone.0181694 (PMC5549903; doi:10.1371/journal.pone.0181694)
Supplement: S7 File — The directory includes 90 raw files and was zipped to “.zip”; the folder has three strains with 30 spectra per strain; S1 Text explains the raw files with an example and Table 1 represents the yeast strains used within the experiment. (ZIP) [file pone.0181694.s010.zip › 19-21/30278-69-Lag-Lag-Lag-YPG-18h-E-E_2016-09-27_9_0_B1_1.dat]

1999.34 805
1999.77 783
2000.19 799
2000.61 743
2001.03 763
2001.45 776
2001.88 719
2002.30 730
2002.72 727
2003.14 741
2003.56 679
2003.99 701
2004.41 691
2004.83 687
2005.25 733
2005.68 789
2006.10 755
2006.52 754
2006.94 754
2007.37 804
2007.79 804
2008.21 851
2008.64 741
2009.06 727
2009.48 792
2009.90 780
2010.33 767
2010.75 789
2011.17 793
2011.60 769
2012.02 761
2012.44 739
2012.87 707
2013.29 712
2013.71 680
2014.14 668
2014.56 741
2014.98 675
2015.41 695
2015.83 769
2016.25 736
2016.68 771
2017.10 794
2017.53 798
2017.95 768
2018.37 791
2018.80 811
2019.22 796
2019.65 820
2020.07 831
2020.49 888
2020.92 797
2021.34 809
2021.77 737
2022.19 763
2022.61 746
2023.04 762
2023.46 768
2023.89 783
2024.31 756
2024.74 773
2025.16 754
2025.59 783
2026.01 756
2026.44 738
2026.86 809
2027.29 844
2027.71 768
2028.14 850
2028.56 799
2028.98 801
2029.41 894
2029.84 838
2030.26 830
2030.69 841
2031.11 780
2031.54 846
2031.96 833
2032.39 822
2032.81 780
2033.24 775
2033.66 766
2034.09 803
2034.51 848
2034.94 807
2035.37 765
2035.79 768
2036.22 771
2036.64 802
2037.07 699
2037.49 795
2037.92 798
2038.35 794
2038.77 809
2039.20 829
2039.62 849
2040.05 808
2040.48 788
2040.90 825
2041.33 794
2041.76 765
2042.18 787
2042.61 826
2043.03 787
2043.46 749
2043.89 769
2044.31 738
2044.74 700
2045.17 794
2045.59 729
2046.02 789
2046.45 756
2046.87 716
2047.30 701
2047.73 755
2048.16 746
2048.58 773
2049.01 767
2049.44 734
2049.86 747
2050.29 700
2050.72 664
2051.15 693
2051.57 701
2052.00 727
2052.43 715
2052.86 651
2053.28 679
2053.71 717
2054.14 689
2054.57 723
2054.99 743
2055.42 724
2055.85 782
2056.28 804
2056.70 848
2057.13 800
2057.56 853
2057.99 859
2058.42 791
2058.84 808
2059.27 792
2059.70 748
2060.13 712
2060.56 743
2060.99 729
2061.41 711
2061.84 815
2062.27 795
2062.70 667
2063.13 774
2063.56 808
2063.99 809
2064.41 819
2064.84 814
2065.27 912
2065.70 977
2066.13 951
2066.56 873
2066.99 921
2067.42 804
2067.85 847
2068.27 719
2068.70 739
2069.13 773
2069.56 730
2069.99 705
2070.42 704
2070.85 727
2071.28 767
2071.71 741
2072.14 768
2072.57 775
2073.00 708
2073.43 738
2073.86 762
2074.29 741
2074.72 756
2075.15 849
2075.58 846
2076.01 802
2076.44 808
2076.87 833
2077.30 740
2077.73 790
2078.16 815
2078.59 851
2079.02 808
2079.45 792
2079.88 848
2080.31 845
2080.74 820
2081.17 771
2081.60 759
2082.03 788
2082.46 784
2082.89 768
2083.32 740
2083.75 704
2084.18 763
2084.61 791
2085.04 786
2085.47 793
2085.90 800
2086.34 707
2086.77 710
2087.20 775
2087.63 777
2088.06 754
2088.49 770
2088.92 773
2089.35 803
2089.79 775
2090.22 741
2090.65 732
2091.08 759
2091.51 755
2091.94 790
2092.37 707
2092.81 738
2093.24 731
2093.67 746
2094.10 694
2094.53 756
2094.96 762
2095.40 714
2095.83 743
2096.26 732
2096.69 660
2097.12 700
2097.56 764
2097.99 676
2098.42 695
2098.85 644
2099.29 700
2099.72 729
2100.15 728
2100.58 747
2101.01 723
2101.45 707
2101.88 701
2102.31 766
2102.75 784
2103.18 706
2103.61 664
2104.04 690
2104.48 734
2104.91 700
2105.34 771
2105.77 818
2106.21 718
2106.64 696
2107.07 723
2107.51 754
2107.94 813
2108.37 760
2108.81 727
2109.24 790
2109.67 766
2110.11 717
2110.54 692
2110.97 742
2111.41 725
2111.84 684
2112.27 766
2112.71 759
2113.14 731
2113.58 746
2114.01 747
2114.44 720
2114.88 687
2115.31 698
2115.75 660
2116.18 682
2116.61 661
2117.05 662
2117.48 740
2117.92 651
2118.35 682
2118.78 698
2119.22 684
2119.65 708
2120.09 737
2120.52 700
2120.96 779
2121.39 744
2121.83 758
2122.26 726
2122.69 806
2123.13 782
2123.56 789
2124.00 787
2124.43 739
2124.87 775
2125.30 756
2125.74 729
2126.17 786
2126.61 761
2127.04 770
2127.48 767
2127.91 736
2128.35 669
2128.79 687
2129.22 737
2129.66 730
2130.09 709
2130.53 776
2130.96 767
2131.40 757
2131.83 773
2132.27 821
2132.70 817
2133.14 775
2133.58 744
2134.01 719
2134.45 742
2134.88 820
2135.32 791
2135.76 749
2136.19 698
2136.63 714
2137.06 714
2137.50 722
2137.94 750
2138.37 730
2138.81 757
2139.25 760
2139.68 649
2140.12 747
2140.56 682
2140.99 727
2141.43 800
2141.87 752
2142.30 745
2142.74 739
2143.18 714
2143.61 715
2144.05 777
2144.49 732
2144.92 705
2145.36 745
2145.80 760
2146.23 767
2146.67 743
2147.11 774
2147.55 777
2147.98 818
2148.42 830
2148.86 890
2149.30 935
2149.73 905
2150.17 917
2150.61 932
2151.05 897
2151.48 890
2151.92 807
2152.36 836
2152.80 843
2153.23 809
2153.67 763
2154.11 777
2154.55 817
2154.99 775
2155.42 679
2155.86 707
2156.30 747
2156.74 724
2157.18 772
2157.61 701
2158.05 762
2158.49 822
2158.93 770
2159.37 782
2159.81 806
2160.24 844
2160.68 828
2161.12 814
2161.56 734
2162.00 770
2162.44 760
2162.88 807
2163.32 823
2163.75 852
2164.19 900
2164.63 907
2165.07 849
2165.51 829
2165.95 873
2166.39 929
2166.83 900
2167.27 886
2167.71 915
2168.15 875
2168.59 866
2169.02 823
2169.46 858
2169.90 874
2170.34 811
2170.78 803
2171.22 852
2171.66 846
2172.10 832
2172.54 796
2172.98 843
2173.42 837
2173.86 866
2174.30 905
2174.74 829
2175.18 863
2175.62 837
2176.06 870
2176.50 927
2176.94 882
2177.38 993
2177.82 973
2178.26 924
2178.70 897
2179.14 947
2179.58 953
2180.02 907
2180.47 874
2180.91 849
2181.35 820
2181.79 753
2182.23 881
2182.67 812
2183.11 799
2183.55 749
2183.99 777
2184.43 779
2184.87 759
2185.31 778
2185.76 794
2186.20 784
2186.64 813
2187.08 819
2187.52 892
2187.96 875
2188.40 868
2188.84 861
2189.29 833
2189.73 898
2190.17 880
2190.61 847
2191.05 833
2191.49 806
2191.94 824
2192.38 839
2192.82 956
2193.26 970
2193.70 917
2194.14 893
2194.59 903
2195.03 1018
2195.47 963
2195.91 949
2196.36 915
2196.80 893
2197.24 888
2197.68 871
2198.12 872
2198.57 881
2199.01 908
2199.45 790
2199.89 871
2200.34 894
2200.78 859
2201.22 835
2201.66 861
2202.11 901
2202.55 796
2202.99 873
2203.44 869
2203.88 937
2204.32 905
2204.76 917
2205.21 870
2205.65 795
2206.09 921
2206.54 937
2206.98 876
2207.42 878
2207.87 839
2208.31 808
2208.75 962
2209.20 958
2209.64 851
2210.08 848
2210.53 899
2210.97 885
2211.42 935
2211.86 892
2212.30 905
2212.75 881
2213.19 853
2213.63 823
2214.08 818
2214.52 827
2214.97 798
2215.41 792
2215.85 788
2216.30 815
2216.74 818
2217.19 813
2217.63 804
2218.08 765
2218.52 809
2218.97 821
2219.41 821
2219.85 795
2220.30 842
2220.74 875
2221.19 942
2221.63 931
2222.08 985
2222.52 973
2222.97 974
2223.41 1011
2223.86 949
2224.30 1050
2224.75 1006
2225.19 988
2225.64 1094
2226.08 1078
2226.53 1005
2226.97 1006
2227.42 1009
2227.86 986
2228.31 926
2228.75 970
2229.20 985
2229.65 1015
2230.09 968
2230.54 1031
2230.98 1019
2231.43 1107
2231.87 1173
2232.32 1119
2232.76 1123
2233.21 1147
2233.66 1195
2234.10 1181
2234.55 1033
2234.99 1009
2235.44 1102
2235.89 1039
2236.33 976
2236.78 1003
2237.23 965
2237.67 915
2238.12 960
2238.56 977
2239.01 981
2239.46 980
2239.90 949
2240.35 858
2240.80 882
2241.24 902
2241.69 886
2242.14 887
2242.58 772
2243.03 730
2243.48 854
2243.93 776
2244.37 769
2244.82 773
2245.27 768
2245.71 748
2246.16 726
2246.61 784
2247.05 772
2247.50 729
2247.95 790
2248.40 826
2248.84 850
2249.29 853
2249.74 879
2250.19 938
2250.63 883
2251.08 950
2251.53 897
2251.98 967
2252.43 972
2252.87 952
2253.32 895
2253.77 981
2254.22 979
2254.66 837
2255.11 872
2255.56 826
2256.01 849
2256.46 826
2256.91 803
2257.35 807
2257.80 814
2258.25 810
2258.70 804
2259.15 764
2259.60 825
2260.04 903
2260.49 864
2260.94 849
2261.39 849
2261.84 945
2262.29 976
2262.74 897
2263.19 853
2263.63 833
2264.08 898
2264.53 985
2264.98 950
2265.43 852
2265.88 917
2266.33 889
2266.78 925
2267.23 895
2267.68 925
2268.13 955
2268.58 1033
2269.02 1063
2269.47 1082
2269.92 1111
2270.37 1095
2270.82 1114
2271.27 1123
2271.72 1030
2272.17 1018
2272.62 1017
2273.07 1053
2273.52 1048
2273.97 1010
2274.42 1056
2274.87 999
2275.32 1000
2275.77 1035
2276.22 958
2276.67 980
2277.12 1029
2277.57 941
2278.02 936
2278.47 908
2278.92 975
2279.37 895
2279.82 897
2280.27 954
2280.73 973
2281.18 916
2281.63 896
2282.08 869
2282.53 873
2282.98 823
2283.43 833
2283.88 889
2284.33 866
2284.78 849
2285.23 821
2285.68 923
2286.14 813
2286.59 826
2287.04 827
2287.49 851
2287.94 911
2288.39 1002
2288.84 1024
2289.30 1047
2289.75 1068
2290.20 1077
2290.65 1199
2291.10 1225
2291.55 1293
2292.00 1258
2292.46 1241
2292.91 1252
2293.36 1277
2293.81 1286
2294.26 1315
2294.72 1299
2295.17 1254
2295.62 1218
2296.07 1181
2296.52 1123
2296.98 1074
2297.43 1136
2297.88 1111
2298.33 1021
2298.79 983
2299.24 1002
2299.69 907
2300.14 914
2300.60 904
2301.05 836
2301.50 769
2301.95 829
2302.41 844
2302.86 818
2303.31 831
2303.76 850
2304.22 880
2304.67 908
2305.12 808
2305.58 844
2306.03 889
2306.48 907
2306.94 946
2307.39 895
2307.84 1013
2308.30 945
2308.75 1014
2309.20 1009
2309.66 1051
2310.11 1091
2310.56 1036
2311.02 1072
2311.47 1022
2311.92 1001
2312.38 981
2312.83 917
2313.28 954
2313.74 1004
2314.19 1075
2314.65 971
2315.10 942
2315.55 889
2316.01 969
2316.46 1006
2316.92 884
2317.37 921
2317.83 964
2318.28 1029
2318.73 1061
2319.19 1045
2319.64 1030
2320.10 1012
2320.55 955
2321.01 1078
2321.46 1023
2321.92 1044
2322.37 1068
2322.82 1045
2323.28 1059
2323.73 1138
2324.19 1110
2324.64 1088
2325.10 1149
2325.55 1249
2326.01 1160
2326.46 1128
2326.92 1157
2327.37 1105
2327.83 1037
2328.29 1005
2328.74 986
2329.20 970
2329.65 926
2330.11 942
2330.56 907
2331.02 874
2331.47 908
2331.93 888
2332.38 911
2332.84 923
2333.30 994
2333.75 895
2334.21 901
2334.66 935
2335.12 941
2335.58 920
2336.03 919
2336.49 862
2336.94 882
2337.40 846
2337.86 889
2338.31 953
2338.77 908
2339.22 910
2339.68 902
2340.14 924
2340.59 898
2341.05 897
2341.51 869
2341.96 883
2342.42 847
2342.88 897
2343.33 961
2343.79 957
2344.25 999
2344.70 946
2345.16 993
2345.62 936
2346.08 1016
2346.53 1022
2346.99 1017
2347.45 976
2347.90 1042
2348.36 1023
2348.82 1017
2349.28 935
2349.73 969
2350.19 1041
2350.65 968
2351.11 953
2351.56 900
2352.02 889
2352.48 877
2352.94 826
2353.39 871
2353.85 817
2354.31 877
2354.77 841
2355.22 790
2355.68 864
2356.14 812
2356.60 843
2357.06 864
2357.51 862
2357.97 881
2358.43 858
2358.89 928
2359.35 919
2359.81 940
2360.26 1025
2360.72 1026
2361.18 1001
2361.64 1050
2362.10 1049
2362.56 1098
2363.02 1061
2363.47 1063
2363.93 984
2364.39 1047
2364.85 1044
2365.31 1055
2365.77 1111
2366.23 1164
2366.69 1101
2367.15 1092
2367.60 1058
2368.06 1033
2368.52 1071
2368.98 1030
2369.44 1016
2369.90 950
2370.36 897
2370.82 871
2371.28 891
2371.74 853
2372.20 876
2372.66 901
2373.12 859
2373.58 831
2374.04 773
2374.50 851
2374.96 898
2375.42 831
2375.88 835
2376.34 877
2376.80 954
2377.26 899
2377.72 905
2378.18 864
2378.64 875
2379.10 877
2379.56 901
2380.02 889
2380.48 860
2380.94 857
2381.40 914
2381.86 878
2382.32 881
2382.78 863
2383.24 887
2383.70 889
2384.16 930
2384.62 892
2385.08 922
2385.54 878
2386.00 922
2386.47 853
2386.93 867
2387.39 874
2387.85 848
2388.31 898
2388.77 853
2389.23 836
2389.69 885
2390.15 894
2390.62 846
2391.08 913
2391.54 904
2392.00 876
2392.46 851
2392.92 835
2393.38 854
2393.85 858
2394.31 828
2394.77 891
2395.23 921
2395.69 873
2396.16 900
2396.62 857
2397.08 916
2397.54 903
2398.00 928
2398.47 881
2398.93 880
2399.39 906
2399.85 883
2400.31 904
2400.78 913
2401.24 847
2401.70 892
2402.16 833
2402.63 853
2403.09 830
2403.55 815
2404.01 823
2404.48 770
2404.94 852
2405.40 839
2405.86 825
2406.33 828
2406.79 856
2407.25 844
2407.72 841
2408.18 854
2408.64 862
2409.11 827
2409.57 847
2410.03 843
2410.49 834
2410.96 845
2411.42 759
2411.88 850
2412.35 828
2412.81 798
2413.28 839
2413.74 867
2414.20 826
2414.67 884
2415.13 867
2415.59 868
2416.06 891
2416.52 908
2416.98 892
2417.45 888
2417.91 969
2418.38 957
2418.84 976
2419.30 934
2419.77 1032
2420.23 998
2420.70 959
2421.16 982
2421.63 960
2422.09 970
2422.55 960
2423.02 915
2423.48 923
2423.95 1007
2424.41 934
2424.88 918
2425.34 891
2425.81 858
2426.27 882
2426.74 830
2427.20 872
2427.67 824
2428.13 822
2428.60 801
2429.06 791
2429.53 781
2429.99 781
2430.46 807
2430.92 770
2431.39 780
2431.85 811
2432.32 799
2432.78 856
2433.25 861
2433.71 769
2434.18 836
2434.64 830
2435.11 869
2435.58 846
2436.04 870
2436.51 886
2436.97 890
2437.44 906
2437.90 880
2438.37 912
2438.84 966
2439.30 1023
2439.77 969
2440.23 994
2440.70 1015
2441.17 1005
2441.63 987
2442.10 997
2442.57 998
2443.03 1020
2443.50 945
2443.96 901
2444.43 940
2444.90 985
2445.36 937
2445.83 900
2446.30 873
2446.76 894
2447.23 858
2447.70 871
2448.16 849
2448.63 765
2449.10 790
2449.57 894
2450.03 849
2450.50 861
2450.97 877
2451.43 872
2451.90 847
2452.37 839
2452.84 806
2453.30 778
2453.77 836
2454.24 759
2454.71 820
2455.17 759
2455.64 727
2456.11 792
2456.58 856
2457.04 808
2457.51 814
2457.98 833
2458.45 860
2458.91 904
2459.38 835
2459.85 734
2460.32 811
2460.79 854
2461.25 820
2461.72 826
2462.19 809
2462.66 797
2463.13 838
2463.60 865
2464.06 868
2464.53 814
2465.00 827
2465.47 827
2465.94 883
2466.41 841
2466.87 840
2467.34 921
2467.81 780
2468.28 818
2468.75 826
2469.22 833
2469.69 831
2470.16 839
2470.63 807
2471.09 861
2471.56 779
2472.03 816
2472.50 795
2472.97 793
2473.44 780
2473.91 829
2474.38 772
2474.85 808
2475.32 882
2475.79 864
2476.26 831
2476.73 844
2477.20 856
2477.67 839
2478.14 823
2478.60 872
2479.07 882
2479.54 854
2480.01 822
2480.48 772
2480.95 801
2481.42 815
2481.89 863
2482.36 828
2482.83 818
2483.30 815
2483.77 796
2484.25 860
2484.72 838
2485.19 832
2485.66 821
2486.13 825
2486.60 809
2487.07 889
2487.54 948
2488.01 955
2488.48 860
2488.95 915
2489.42 929
2489.89 884
2490.36 894
2490.83 904
2491.30 898
2491.78 891
2492.25 887
2492.72 836
2493.19 820
2493.66 904
2494.13 940
2494.60 937
2495.07 978
2495.55 1005
2496.02 913
2496.49 941
2496.96 899
2497.43 929
2497.90 922
2498.37 852
2498.85 897
2499.32 897
2499.79 910
2500.26 888
2500.73 762
2501.20 776
2501.68 850
2502.15 870
2502.62 807
2503.09 843
2503.56 867
2504.04 818
2504.51 806
2504.98 864
2505.45 859
2505.93 849
2506.40 866
2506.87 849
2507.34 859
2507.82 936
2508.29 952
2508.76 953
2509.23 982
2509.71 991
2510.18 1042
2510.65 999
2511.12 984
2511.60 1066
2512.07 1035
2512.54 1081
2513.02 1113
2513.49 1033
2513.96 992
2514.44 1008
2514.91 923
2515.38 965
2515.85 984
2516.33 927
2516.80 889
2517.27 786
2517.75 898
2518.22 904
2518.70 959
2519.17 894
2519.64 891
2520.12 844
2520.59 920
2521.06 948
2521.54 960
2522.01 927
2522.49 942
2522.96 844
2523.43 916
2523.91 877
2524.38 893
2524.86 852
2525.33 913
2525.80 889
2526.28 876
2526.75 847
2527.23 817
2527.70 849
2528.18 779
2528.65 933
2529.12 917
2529.60 892
2530.07 853
2530.55 878
2531.02 910
2531.50 906
2531.97 907
2532.45 914
2532.92 892
2533.40 868
2533.87 872
2534.35 922
2534.82 944
2535.30 894
2535.77 970
2536.25 957
2536.72 923
2537.20 895
2537.67 878
2538.15 889
2538.62 868
2539.10 858
2539.57 930
2540.05 912
2540.53 932
2541.00 883
2541.48 882
2541.95 854
2542.43 877
2542.90 909
2543.38 913
2543.86 915
2544.33 946
2544.81 945
2545.28 946
2545.76 946
2546.24 951
2546.71 1034
2547.19 1050
2547.66 1054
2548.14 1051
2548.62 1039
2549.09 1116
2549.57 1109
2550.05 1140
2550.52 1091
2551.00 1130
2551.48 1056
2551.95 1099
2552.43 1061
2552.91 1031
2553.38 1041
2553.86 1095
2554.34 1051
2554.81 1070
2555.29 1010
2555.77 1003
2556.24 996
2556.72 1012
2557.20 1034
2557.68 949
2558.15 938
2558.63 1008
2559.11 908
2559.58 905
2560.06 888
2560.54 874
2561.02 862
2561.49 830
2561.97 824
2562.45 865
2562.93 870
2563.41 891
2563.88 832
2564.36 827
2564.84 880
2565.32 833
2565.79 869
2566.27 874
2566.75 870
2567.23 871
2567.71 887
2568.18 895
2568.66 829
2569.14 815
2569.62 841
2570.10 844
2570.58 821
2571.05 825
2571.53 883
2572.01 814
2572.49 821
2572.97 810
2573.45 827
2573.93 891
2574.40 906
2574.88 874
2575.36 821
2575.84 861
2576.32 913
2576.80 805
2577.28 781
2577.76 791
2578.24 889
2578.72 884
2579.19 901
2579.67 901
2580.15 869
2580.63 851
2581.11 859
2581.59 874
2582.07 848
2582.55 888
2583.03 847
2583.51 862
2583.99 839
2584.47 839
2584.95 885
2585.43 868
2585.91 789
2586.39 789
2586.87 836
2587.35 877
2587.83 886
2588.31 848
2588.79 859
2589.27 884
2589.75 908
2590.23 830
2590.71 827
2591.19 827
2591.67 867
2592.15 876
2592.63 920
2593.11 815
2593.59 846
2594.07 862
2594.55 894
2595.03 852
2595.51 824
2595.99 789
2596.47 805
2596.96 819
2597.44 803
2597.92 831
2598.40 816
2598.88 831
2599.36 825
2599.84 823
2600.32 806
2600.80 757
2601.28 811
2601.77 862
2602.25 827
2602.73 809
2603.21 852
2603.69 867
2604.17 880
2604.65 835
2605.14 948
2605.62 870
2606.10 930
2606.58 959
2607.06 966
2607.54 952
2608.03 971
2608.51 1004
2608.99 994
2609.47 961
2609.95 957
2610.44 941
2610.92 995
2611.40 976
2611.88 886
2612.37 960
2612.85 926
2613.33 917
2613.81 865
2614.29 844
2614.78 873
2615.26 860
2615.74 834
2616.22 902
2616.71 932
2617.19 865
2617.67 845
2618.16 954
2618.64 867
2619.12 843
2619.60 807
2620.09 843
2620.57 838
2621.05 821
2621.54 884
2622.02 876
2622.50 840
2622.99 875
2623.47 856
2623.95 892
2624.44 840
2624.92 934
2625.40 890
2625.89 888
2626.37 828
2626.85 867
2627.34 916
2627.82 910
2628.30 911
2628.79 911
2629.27 870
2629.76 847
2630.24 852
2630.72 926
2631.21 923
2631.69 901
2632.18 888
2632.66 934
2633.14 927
2633.63 834
2634.11 870
2634.60 832
2635.08 846
2635.57 874
2636.05 854
2636.53 782
2637.02 794
2637.50 853
2637.99 905
2638.47 868
2638.96 830
2639.44 879
2639.93 924
2640.41 903
2640.90 800
2641.38 788
2641.87 861
2642.35 884
2642.84 885
2643.32 862
2643.81 817
2644.29 865
2644.78 894
2645.26 962
2645.75 886
2646.23 860
2646.72 861
2647.20 859
2647.69 842
2648.18 901
2648.66 865
2649.15 828
2649.63 889
2650.12 929
2650.60 893
2651.09 874
2651.58 943
2652.06 891
2652.55 863
2653.03 981
2653.52 885
2654.01 925
2654.49 981
2654.98 981
2655.46 938
2655.95 992
2656.44 989
2656.92 1044
2657.41 981
2657.90 1001
2658.38 963
2658.87 871
2659.36 893
2659.84 925
2660.33 934
2660.82 867
2661.30 906
2661.79 915
2662.28 847
2662.76 806
2663.25 848
2663.74 845
2664.22 869
2664.71 865
2665.20 847
2665.68 849
2666.17 890
2666.66 923
2667.15 903
2667.63 864
2668.12 916
2668.61 966
2669.10 918
2669.58 906
2670.07 859
2670.56 907
2671.05 959
2671.53 966
2672.02 937
2672.51 1037
2673.00 1073
2673.48 1071
2673.97 1116
2674.46 1120
2674.95 1050
2675.44 1111
2675.92 1090
2676.41 1002
2676.90 1040
2677.39 1002
2677.88 982
2678.37 1035
2678.85 988
2679.34 1044
2679.83 926
2680.32 1002
2680.81 969
2681.30 982
2681.79 1018
2682.27 1037
2682.76 986
2683.25 1001
2683.74 988
2684.23 981
2684.72 969
2685.21 986
2685.70 973
2686.18 981
2686.67 982
2687.16 915
2687.65 883
2688.14 916
2688.63 863
2689.12 830
2689.61 843
2690.10 829
2690.59 957
2691.08 914
2691.57 833
2692.06 886
2692.55 927
2693.04 856
2693.53 896
2694.02 967
2694.51 965
2694.99 1018
2695.48 921
2695.97 995
2696.46 984
2696.95 1011
2697.44 993
2697.93 1030
2698.42 999
2698.92 1006
2699.41 1020
2699.90 1013
2700.39 1024
2700.88 1000
2701.37 990
2701.86 1002
2702.35 1019
2702.84 1018
2703.33 981
2703.82 942
2704.31 997
2704.80 939
2705.29 923
2705.78 979
2706.27 899
2706.76 991
2707.25 973
2707.75 870
2708.24 801
2708.73 805
2709.22 898
2709.71 902
2710.20 875
2710.69 813
2711.18 818
2711.68 836
2712.17 823
2712.66 833
2713.15 871
2713.64 844
2714.13 892
2714.62 835
2715.12 808
2715.61 857
2716.10 860
2716.59 844
2717.08 834
2717.57 786
2718.07 846
2718.56 862
2719.05 887
2719.54 928
2720.03 877
2720.53 889
2721.02 916
2721.51 922
2722.00 872
2722.50 946
2722.99 984
2723.48 955
2723.97 957
2724.47 891
2724.96 863
2725.45 930
2725.94 883
2726.44 960
2726.93 873
2727.42 856
2727.91 901
2728.41 930
2728.90 913
2729.39 923
2729.89 958
2730.38 969
2730.87 985
2731.37 958
2731.86 937
2732.35 985
2732.84 977
2733.34 1040
2733.83 1052
2734.32 1043
2734.82 1018
2735.31 969
2735.81 1018
2736.30 1007
2736.79 975
2737.29 1008
2737.78 901
2738.27 979
2738.77 1004
2739.26 1016
2739.75 947
2740.25 935
2740.74 935
2741.24 894
2741.73 871
2742.22 908
2742.72 876
2743.21 900
2743.71 867
2744.20 906
2744.70 887
2745.19 822
2745.68 830
2746.18 841
2746.67 865
2747.17 846
2747.66 866
2748.16 910
2748.65 881
2749.15 884
2749.64 873
2750.14 828
2750.63 828
2751.13 837
2751.62 869
2752.12 816
2752.61 857
2753.11 846
2753.60 880
2754.10 849
2754.59 874
2755.09 867
2755.58 868
2756.08 970
2756.57 932
2757.07 912
2757.56 854
2758.06 890
2758.56 872
2759.05 877
2759.55 883
2760.04 882
2760.54 906
2761.03 892
2761.53 873
2762.03 922
2762.52 893
2763.02 881
2763.51 846
2764.01 874
2764.51 943
2765.00 932
2765.50 869
2765.99 886
2766.49 814
2766.99 840
2767.48 820
2767.98 870
2768.48 869
2768.97 857
2769.47 855
2769.97 844
2770.46 876
2770.96 914
2771.46 808
2771.95 861
2772.45 815
2772.95 855
2773.44 867
2773.94 866
2774.44 881
2774.93 907
2775.43 892
2775.93 922
2776.43 903
2776.92 876
2777.42 858
2777.92 871
2778.41 904
2778.91 879
2779.41 976
2779.91 905
2780.40 901
2780.90 884
2781.40 908
2781.90 889
2782.39 940
2782.89 902
2783.39 940
2783.89 874
2784.39 890
2784.88 925
2785.38 890
2785.88 914
2786.38 944
2786.88 991
2787.37 973
2787.87 995
2788.37 1039
2788.87 991
2789.37 967
2789.87 994
2790.36 1029
2790.86 968
2791.36 925
2791.86 937
2792.36 921
2792.86 978
2793.36 910
2793.85 975
2794.35 942
2794.85 929
2795.35 1045
2795.85 1017
2796.35 1023
2796.85 1033
2797.35 1105
2797.85 1087
2798.34 1119
2798.84 1083
2799.34 1057
2799.84 1108
2800.34 1098
2800.84 1071
2801.34 1061
2801.84 1008
2802.34 968
2802.84 1012
2803.34 913
2803.84 925
2804.34 844
2804.84 948
2805.34 924
2805.84 966
2806.34 893
2806.84 1041
2807.34 1029
2807.84 1107
2808.34 1093
2808.84 1090
2809.34 1099
2809.84 1155
2810.34 1210
2810.84 1151
2811.34 1085
2811.84 1128
2812.34 1214
2812.84 1174
2813.34 1127
2813.84 1020
2814.34 1036
2814.84 1088
2815.34 1137
2815.84 1047
2816.34 973
2816.84 993
2817.34 1012
2817.85 1033
2818.35 1069
2818.85 1017
2819.35 1014
2819.85 976
2820.35 999
2820.85 979
2821.35 955
2821.85 909
2822.35 866
2822.86 945
2823.36 914
2823.86 941
2824.36 909
2824.86 932
2825.36 985
2825.87 905
2826.37 885
2826.87 932
2827.37 863
2827.87 879
2828.37 857
2828.88 805
2829.38 836
2829.88 833
2830.38 886
2830.88 849
2831.39 884
2831.89 885
2832.39 829
2832.89 839
2833.39 897
2833.90 969
2834.40 937
2834.90 944
2835.40 941
2835.91 1000
2836.41 968
2836.91 924
2837.41 987
2837.92 1004
2838.42 984
2838.92 985
2839.42 959
2839.93 982
2840.43 961
2840.93 925
2841.44 938
2841.94 855
2842.44 909
2842.95 986
2843.45 928
2843.95 884
2844.45 871
2844.96 827
2845.46 995
2845.96 932
2846.47 905
2846.97 938
2847.48 953
2847.98 982
2848.48 929
2848.99 915
2849.49 927
2849.99 959
2850.50 967
2851.00 979
2851.50 954
2852.01 894
2852.51 983
2853.02 975
2853.52 905
2854.02 872
2854.53 832
2855.03 907
2855.54 944
2856.04 896
2856.55 928
2857.05 948
2857.55 965
2858.06 1086
2858.56 1035
2859.07 1001
2859.57 1055
2860.08 1009
2860.58 1015
2861.09 984
2861.59 1043
2862.10 993
2862.60 973
2863.11 952
2863.61 963
2864.12 1025
2864.62 1019
2865.13 1059
2865.63 1030
2866.14 995
2866.64 984
2867.15 948
2867.65 1003
2868.16 1000
2868.66 995
2869.17 1014
2869.67 954
2870.18 965
2870.68 1015
2871.19 926
2871.69 976
2872.20 1013
2872.71 1019
2873.21 993
2873.72 991
2874.22 935
2874.73 970
2875.24 1043
2875.74 1019
2876.25 977
2876.75 912
2877.26 925
2877.77 924
2878.27 934
2878.78 943
2879.28 864
2879.79 919
2880.30 959
2880.80 934
2881.31 1035
2881.82 986
2882.32 1003
2882.83 1014
2883.34 1035
2883.84 1066
2884.35 1048
2884.86 1036
2885.36 1103
2885.87 1110
2886.38 1180
2886.88 1251
2887.39 1261
2887.90 1171
2888.41 1227
2888.91 1146
2889.42 1223
2889.93 1198
2890.43 1193
2890.94 1173
2891.45 1116
2891.96 1129
2892.46 1137
2892.97 1133
2893.48 1193
2893.99 1127
2894.49 1049
2895.00 1127
2895.51 1182
2896.02 1117
2896.53 1102
2897.03 1156
2897.54 1045
2898.05 1066
2898.56 1008
2899.07 1053
2899.57 1128
2900.08 1083
2900.59 1086
2901.10 1078
2901.61 1026
2902.11 1038
2902.62 1094
2903.13 1047
2903.64 1114
2904.15 1101
2904.66 1076
2905.16 1078
2905.67 1114
2906.18 1079
2906.69 1080
2907.20 1106
2907.71 1064
2908.22 1031
2908.73 1028
2909.24 979
2909.74 1058
2910.25 1013
2910.76 992
2911.27 935
2911.78 995
2912.29 1012
2912.80 997
2913.31 999
2913.82 1013
2914.33 1019
2914.84 1007
2915.35 993
2915.86 1039
2916.36 1010
2916.87 992
2917.38 949
2917.89 1039
2918.40 1023
2918.91 1092
2919.42 1124
2919.93 1121
2920.44 1140
2920.95 1144
2921.46 1165
2921.97 1160
2922.48 1166
2922.99 1140
2923.50 1217
2924.01 1225
2924.52 1205
2925.03 1222
2925.54 1204
2926.05 1160
2926.57 1158
2927.08 1189
2927.59 1184
2928.10 1154
2928.61 1077
2929.12 1079
2929.63 1014
2930.14 996
2930.65 950
2931.16 966
2931.67 982
2932.18 942
2932.69 970
2933.20 1000
2933.72 997
2934.23 969
2934.74 1010
2935.25 993
2935.76 1033
2936.27 1101
2936.78 996
2937.29 990
2937.81 1059
2938.32 1137
2938.83 1134
2939.34 1097
2939.85 1132
2940.36 1200
2940.88 1298
2941.39 1284
2941.90 1374
2942.41 1346
2942.92 1267
2943.43 1268
2943.95 1348
2944.46 1394
2944.97 1269
2945.48 1260
2945.99 1254
2946.51 1251
2947.02 1244
2947.53 1201
2948.04 1218
2948.56 1129
2949.07 1090
2949.58 1135
2950.09 1090
2950.61 1015
2951.12 1038
2951.63 1011
2952.14 1003
2952.66 958
2953.17 958
2953.68 921
2954.19 947
2954.71 959
2955.22 966
2955.73 909
2956.25 899
2956.76 927
2957.27 943
2957.79 960
2958.30 923
2958.81 974
2959.33 930
2959.84 961
2960.35 946
2960.87 1014
2961.38 1014
2961.89 1010
2962.41 1006
2962.92 1079
2963.43 1045
2963.95 1037
2964.46 1042
2964.97 1014
2965.49 1079
2966.00 1081
2966.52 1031
2967.03 979
2967.54 1011
2968.06 1011
2968.57 1054
2969.09 1043
2969.60 982
2970.12 970
2970.63 991
2971.14 1045
2971.66 1036
2972.17 1107
2972.69 1041
2973.20 1056
2973.72 1027
2974.23 1054
2974.75 1128
2975.26 1054
2975.77 1065
2976.29 1095
2976.80 1055
2977.32 1158
2977.83 1103
2978.35 1182
2978.86 1162
2979.38 1175
2979.89 1192
2980.41 1220
2980.92 1256
2981.44 1204
2981.95 1210
2982.47 1173
2982.99 1182
2983.50 1193
2984.02 1201
2984.53 1280
2985.05 1222
2985.56 1279
2986.08 1271
2986.59 1291
2987.11 1318
2987.63 1324
2988.14 1289
2988.66 1302
2989.17 1281
2989.69 1266
2990.20 1266
2990.72 1277
2991.24 1246
2991.75 1221
2992.27 1208
2992.79 1276
2993.30 1330
2993.82 1295
2994.33 1307
2994.85 1369
2995.37 1458
2995.88 1452
2996.40 1445
2996.92 1619
2997.43 1743
2997.95 1741
2998.47 1753
2998.98 1755
2999.50 1828
3000.02 1796
3000.53 1730
3001.05 1788
3001.57 2045
3002.08 2272
3002.60 2469
3003.12 2713
3003.64 2968
3004.15 3262
3004.67 3597
3005.19 3757
3005.70 3705
3006.22 3702
3006.74 3653
3007.26 3195
3007.77 2890
3008.29 2661
3008.81 2307
3009.33 2256
3009.84 1949
3010.36 1826
3010.88 1644
3011.40 1571
3011.92 1491
3012.43 1432
3012.95 1335
3013.47 1370
3013.99 1280
3014.50 1396
3015.02 1352
3015.54 1385
3016.06 1365
3016.58 1311
3017.10 1402
3017.61 1287
3018.13 1315
3018.65 1391
3019.17 1366
3019.69 1286
3020.21 1248
3020.73 1276
3021.24 1339
3021.76 1341
3022.28 1333
3022.80 1330
3023.32 1389
3023.84 1424
3024.36 1390
3024.88 1346
3025.39 1357
3025.91 1434
3026.43 1425
3026.95 1370
3027.47 1287
3027.99 1272
3028.51 1200
3029.03 1199
3029.55 1266
3030.07 1237
3030.59 1220
3031.11 1167
3031.63 1140
3032.15 1168
3032.66 1215
3033.18 1272
3033.70 1244
3034.22 1240
3034.74 1204
3035.26 1275
3035.78 1359
3036.30 1278
3036.82 1191
3037.34 1253
3037.86 1293
3038.38 1263
3038.90 1255
3039.42 1261
3039.94 1217
3040.46 1170
3040.98 1125
3041.51 1124
3042.03 1104
3042.55 1068
3043.07 1112
3043.59 1147
3044.11 1148
3044.63 1117
3045.15 1166
3045.67 1164
3046.19 1129
3046.71 1103
3047.23 1080
3047.75 1082
3048.27 1099
3048.79 1125
3049.32 1210
3049.84 1130
3050.36 1165
3050.88 1122
3051.40 990
3051.92 935
3052.44 1068
3052.96 1090
3053.49 1101
3054.01 1102
3054.53 1090
3055.05 1040
3055.57 1139
3056.09 1093
3056.62 1108
3057.14 1024
3057.66 1080
3058.18 1115
3058.70 1106
3059.22 1126
3059.75 1165
3060.27 1179
3060.79 1139
3061.31 1167
3061.83 1123
3062.36 1171
3062.88 1186
3063.40 1216
3063.92 1156
3064.45 1265
3064.97 1255
3065.49 1283
3066.01 1348
3066.54 1393
3067.06 1382
3067.58 1323
3068.10 1389
3068.63 1458
3069.15 1448
3069.67 1392
3070.19 1408
3070.72 1447
3071.24 1350
3071.76 1383
3072.29 1458
3072.81 1422
3073.33 1384
3073.85 1323
3074.38 1324
3074.90 1328
3075.42 1369
3075.95 1398
3076.47 1463
3076.99 1582
3077.52 1580
3078.04 1614
3078.57 1633
3079.09 1697
3079.61 1766
3080.14 1772
3080.66 1775
3081.18 1883
3081.71 1959
3082.23 1833
3082.76 1787
3083.28 1699
3083.80 1747
3084.33 1770
3084.85 1702
3085.38 1632
3085.90 1586
3086.42 1680
3086.95 1806
3087.47 1830
3088.00 1914
3088.52 2175
3089.05 2325
3089.57 2517
3090.09 2573
3090.62 2666
3091.14 2723
3091.67 2673
3092.19 2618
3092.72 2503
3093.24 2419
3093.77 2285
3094.29 2144
3094.82 2138
3095.34 2113
3095.87 2104
3096.39 2110
3096.92 2127
3097.44 2199
3097.97 2297
3098.49 2240
3099.02 2222
3099.54 2491
3100.07 2691
3100.59 3013
3101.12 3536
3101.64 3990
3102.17 4536
3102.70 5063
3103.22 5438
3103.75 5518
3104.27 5496
3104.80 5265
3105.32 4769
3105.85 4176
3106.38 3690
3106.90 3352
3107.43 2999
3107.95 2565
3108.48 2239
3109.01 2130
3109.53 2076
3110.06 1841
3110.58 1778
3111.11 1675
3111.64 1627
3112.16 1684
3112.69 1571
3113.22 1555
3113.74 1550
3114.27 1488
3114.80 1516
3115.32 1472
3115.85 1402
3116.38 1326
3116.90 1353
3117.43 1410
3117.96 1366
3118.48 1437
3119.01 1448
3119.54 1544
3120.06 1577
3120.59 1580
3121.12 1552
3121.65 1514
3122.17 1627
3122.70 1685
3123.23 1615
3123.76 1481
3124.28 1516
3124.81 1472
3125.34 1490
3125.87 1423
3126.39 1406
3126.92 1461
3127.45 1335
3127.98 1380
3128.50 1342
3129.03 1351
3129.56 1329
3130.09 1330
3130.62 1251
3131.14 1267
3131.67 1271
3132.20 1331
3132.73 1392
3133.26 1402
3133.78 1261
3134.31 1359
3134.84 1374
3135.37 1377
3135.90 1475
3136.43 1491
3136.95 1428
3137.48 1335
3138.01 1316
3138.54 1369
3139.07 1277
3139.60 1304
3140.13 1250
3140.65 1181
3141.18 1202
3141.71 1176
3142.24 1157
3142.77 1226
3143.30 1206
3143.83 1159
3144.36 1143
3144.89 1145
3145.42 1115
3145.94 1192
3146.47 1168
3147.00 1219
3147.53 1224
3148.06 1241
3148.59 1258
3149.12 1192
3149.65 1227
3150.18 1342
3150.71 1255
3151.24 1206
3151.77 1213
3152.30 1198
3152.83 1318
3153.36 1241
3153.89 1214
3154.42 1157
3154.95 1204
3155.48 1285
3156.01 1249
3156.54 1158
3157.07 1202
3157.60 1231
3158.13 1259
3158.66 1226
3159.19 1252
3159.72 1234
3160.25 1184
3160.78 1229
3161.31 1143
3161.84 1096
3162.37 1174
3162.90 1144
3163.43 1167
3163.97 1164
3164.50 1172
3165.03 1101
3165.56 1057
3166.09 1121
3166.62 1118
3167.15 1139
3167.68 1160
3168.21 1113
3168.74 1114
3169.28 1120
3169.81 1115
3170.34 1042
3170.87 1034
3171.40 1062
3171.93 1118
3172.46 1091
3172.99 1142
3173.53 1126
3174.06 1102
3174.59 1120
3175.12 1115
3175.65 1071
3176.18 1128
3176.72 1103
3177.25 1097
3177.78 1083
3178.31 1006
3178.84 1094
3179.38 1130
3179.91 1100
3180.44 1082
3180.97 1097
3181.50 1065
3182.04 1035
3182.57 1025
3183.10 1019
3183.63 1011
3184.17 1045
3184.70 1037
3185.23 1002
3185.76 1087
3186.30 1024
3186.83 1001
3187.36 1067
3187.89 1092
3188.43 1062
3188.96 1027
3189.49 1040
3190.03 1013
3190.56 1062
3191.09 1059
3191.63 1025
3192.16 1090
3192.69 1067
3193.22 1015
3193.76 1054
3194.29 1058
3194.82 1058
3195.36 1123
3195.89 1023
3196.43 988
3196.96 1010
3197.49 1098
3198.03 1059
3198.56 1059
3199.09 1034
3199.63 1102
3200.16 1077
3200.69 1141
3201.23 1182
3201.76 1111
3202.30 1151
3202.83 1184
3203.36 1229
3203.90 1177
3204.43 1133
3204.97 1185
3205.50 1129
3206.04 1182
3206.57 1267
3207.10 1289
3207.64 1343
3208.17 1423
3208.71 1419
3209.24 1441
3209.78 1514
3210.31 1476
3210.85 1489
3211.38 1523
3211.91 1563
3212.45 1551
3212.98 1535
3213.52 1457
3214.05 1271
3214.59 1308
3215.12 1217
3215.66 1138
3216.19 1154
3216.73 1172
3217.26 1146
3217.80 1138
3218.34 1101
3218.87 1072
3219.41 1100
3219.94 1097
3220.48 1112
3221.01 1121
3221.55 1134
3222.08 1144
3222.62 1173
3223.15 1266
3223.69 1276
3224.23 1340
3224.76 1255
3225.30 1374
3225.83 1343
3226.37 1360
3226.91 1395
3227.44 1393
3227.98 1299
3228.51 1355
3229.05 1310
3229.59 1287
3230.12 1243
3230.66 1244
3231.20 1333
3231.73 1257
3232.27 1306
3232.81 1339
3233.34 1333
3233.88 1346
3234.41 1396
3234.95 1462
3235.49 1498
3236.02 1527
3236.56 1561
3237.10 1467
3237.64 1516
3238.17 1496
3238.71 1492
3239.25 1567
3239.78 1511
3240.32 1487
3240.86 1405
3241.39 1361
3241.93 1369
3242.47 1417
3243.01 1343
3243.54 1396
3244.08 1485
3244.62 1463
3245.16 1522
3245.69 1560
3246.23 1521
3246.77 1463
3247.31 1549
3247.84 1542
3248.38 1626
3248.92 1670
3249.46 1855
3250.00 2009
3250.53 2204
3251.07 2518
3251.61 2785
3252.15 3109
3252.69 3516
3253.22 3701
3253.76 3692
3254.30 3737
3254.84 3550
3255.38 3530
3255.92 3223
3256.45 2813
3256.99 2648
3257.53 2470
3258.07 2203
3258.61 2174
3259.15 2068
3259.69 2190
3260.23 2149
3260.76 2275
3261.30 2401
3261.84 2416
3262.38 2499
3262.92 2586
3263.46 2607
3264.00 2797
3264.54 2748
3265.08 2732
3265.62 2841
3266.15 2997
3266.69 3077
3267.23 3057
3267.77 3046
3268.31 3005
3268.85 2877
3269.39 2724
3269.93 2445
3270.47 2288
3271.01 2225
3271.55 1985
3272.09 1889
3272.63 1826
3273.17 1871
3273.71 1741
3274.25 1748
3274.79 1716
3275.33 1771
3275.87 1807
3276.41 1723
3276.95 1758
3277.49 1803
3278.03 1819
3278.57 1805
3279.11 1723
3279.65 1725
3280.19 1740
3280.73 1742
3281.27 1815
3281.81 1730
3282.35 1650
3282.89 1669
3283.43 1753
3283.97 1889
3284.52 1788
3285.06 1834
3285.60 1885
3286.14 1844
3286.68 1724
3287.22 1740
3287.76 1723
3288.30 1664
3288.84 1775
3289.38 1735
3289.93 1857
3290.47 1804
3291.01 1865
3291.55 2080
3292.09 2157
3292.63 2257
3293.17 2357
3293.72 2456
3294.26 2683
3294.80 2871
3295.34 2961
3295.88 3074
3296.42 3121
3296.97 3122
3297.51 2989
3298.05 2939
3298.59 2839
3299.13 2654
3299.68 2396
3300.22 2341
3300.76 2242
3301.30 2156
3301.84 2046
3302.39 2022
3302.93 2072
3303.47 1951
3304.01 1844
3304.56 1928
3305.10 1959
3305.64 1999
3306.18 1913
3306.73 1918
3307.27 1950
3307.81 1974
3308.35 2070
3308.90 2134
3309.44 2297
3309.98 2275
3310.52 2202
3311.07 2322
3311.61 2347
3312.15 2246
3312.70 2233
3313.24 2209
3313.78 2208
3314.33 2219
3314.87 2217
3315.41 2301
3315.96 2356
3316.50 2361
3317.04 2524
3317.59 2618
3318.13 2804
3318.67 2807
3319.22 2818
3319.76 2976
3320.30 3084
3320.85 3018
3321.39 3077
3321.94 3147
3322.48 3117
3323.02 2915
3323.57 2803
3324.11 2706
3324.66 2667
3325.20 2583
3325.74 2674
3326.29 2638
3326.83 2623
3327.38 2521
3327.92 2456
3328.47 2397
3329.01 2466
3329.55 2549
3330.10 2503
3330.64 2700
3331.19 3154
3331.73 3828
3332.28 4930
3332.82 6465
3333.37 8251
3333.91 10244
3334.46 12382
3335.00 14324
3335.55 15801
3336.09 16992
3336.64 17451
3337.18 17330
3337.73 16686
3338.27 15387
3338.82 13906
3339.36 12281
3339.91 10257
3340.45 8600
3341.00 6940
3341.54 5736
3342.09 4762
3342.63 3925
3343.18 3350
3343.73 2895
3344.27 2574
3344.82 2447
3345.36 2254
3345.91 2302
3346.45 2143
3347.00 2151
3347.55 2046
3348.09 1918
3348.64 1863
3349.18 1845
3349.73 1767
3350.28 1693
3350.82 1653
3351.37 1646
3351.92 1631
3352.46 1634
3353.01 1701
3353.55 1686
3354.10 1577
3354.65 1668
3355.19 1807
3355.74 1710
3356.29 1640
3356.83 1723
3357.38 1807
3357.93 1811
3358.47 1791
3359.02 1771
3359.57 1851
3360.12 1759
3360.66 1709
3361.21 1750
3361.76 1773
3362.30 1766
3362.85 1746
3363.40 1783
3363.95 1906
3364.49 1761
3365.04 1869
3365.59 1905
3366.14 1901
3366.68 1800
3367.23 1787
3367.78 1784
3368.33 1694
3368.87 1621
3369.42 1664
3369.97 1815
3370.52 1829
3371.06 1896
3371.61 2107
3372.16 2356
3372.71 2371
3373.26 2472
3373.80 2591
3374.35 2766
3374.90 2604
3375.45 2605
3376.00 2492
3376.54 2379
3377.09 2323
3377.64 2152
3378.19 2001
3378.74 1843
3379.29 1774
3379.84 1708
3380.38 1590
3380.93 1512
3381.48 1523
3382.03 1509
3382.58 1476
3383.13 1482
3383.68 1549
3384.23 1424
3384.77 1473
3385.32 1448
3385.87 1353
3386.42 1384
3386.97 1369
3387.52 1373
3388.07 1451
3388.62 1463
3389.17 1334
3389.72 1371
3390.27 1404
3390.82 1487
3391.37 1437
3391.92 1478
3392.46 1404
3393.01 1440
3393.56 1461
3394.11 1509
3394.66 1664
3395.21 1731
3395.76 1913
3396.31 2105
3396.86 2314
3397.41 2518
3397.96 2536
3398.51 2784
3399.06 2888
3399.61 2775
3400.16 2842
3400.71 2784
3401.26 2597
3401.81 2436
3402.37 2148
3402.92 2031
3403.47 1890
3404.02 1788
3404.57 1659
3405.12 1492
3405.67 1451
3406.22 1385
3406.77 1356
3407.32 1323
3407.87 1360
3408.42 1368
3408.97 1443
3409.52 1395
3410.08 1360
3410.63 1459
3411.18 1533
3411.73 1568
3412.28 1554
3412.83 1643
3413.38 1612
3413.93 1583
3414.48 1599
3415.04 1687
3415.59 1575
3416.14 1549
3416.69 1493
3417.24 1493
3417.79 1500
3418.35 1464
3418.90 1508
3419.45 1437
3420.00 1388
3420.55 1424
3421.10 1395
3421.66 1394
3422.21 1327
3422.76 1378
3423.31 1449
3423.86 1446
3424.42 1469
3424.97 1524
3425.52 1515
3426.07 1511
3426.63 1380
3427.18 1345
3427.73 1321
3428.28 1306
3428.84 1240
3429.39 1183
3429.94 1205
3430.49 1283
3431.05 1210
3431.60 1244
3432.15 1201
3432.70 1116
3433.26 1242
3433.81 1230
3434.36 1267
3434.92 1176
3435.47 1234
3436.02 1311
3436.58 1355
3437.13 1307
3437.68 1341
3438.24 1414
3438.79 1374
3439.34 1301
3439.90 1378
3440.45 1372
3441.00 1284
3441.56 1232
3442.11 1268
3442.66 1320
3443.22 1213
3443.77 1183
3444.32 1212
3444.88 1185
3445.43 1187
3445.99 1209
3446.54 1186
3447.09 1199
3447.65 1248
3448.20 1122
3448.76 1151
3449.31 1179
3449.86 1192
3450.42 1173
3450.97 1195
3451.53 1126
3452.08 1116
3452.64 1148
3453.19 1148
3453.75 1122
3454.30 1122
3454.85 1088
3455.41 1176
3455.96 1143
3456.52 1177
3457.07 1167
3457.63 1270
3458.18 1201
3458.74 1199
3459.29 1196
3459.85 1193
3460.40 1291
3460.96 1326
3461.51 1271
3462.07 1318
3462.62 1315
3463.18 1308
3463.73 1369
3464.29 1410
3464.85 1322
3465.40 1285
3465.96 1339
3466.51 1440
3467.07 1437
3467.62 1347
3468.18 1368
3468.73 1408
3469.29 1450
3469.85 1438
3470.40 1433
3470.96 1450
3471.51 1483
3472.07 1501
3472.63 1493
3473.18 1478
3473.74 1431
3474.29 1389
3474.85 1469
3475.41 1371
3475.96 1445
3476.52 1422
3477.08 1495
3477.63 1561
3478.19 1507
3478.75 1449
3479.30 1604
3479.86 1686
3480.42 1645
3480.97 1658
3481.53 1571
3482.09 1719
3482.64 1703
3483.20 1714
3483.76 1651
3484.31 1781
3484.87 1769
3485.43 1753
3485.98 1843
3486.54 1876
3487.10 1899
3487.66 1894
3488.21 2115
3488.77 2594
3489.33 2983
3489.89 3680
3490.44 4377
3491.00 5279
3491.56 6137
3492.12 6651
3492.67 6935
3493.23 7044
3493.79 6689
3494.35 6455
3494.90 5970
3495.46 5214
3496.02 4284
3496.58 3631
3497.14 3220
3497.69 2909
3498.25 2514
3498.81 2313
3499.37 2090
3499.93 2130
3500.49 2215
3501.04 2161
3501.60 2212
3502.16 2357
3502.72 2607
3503.28 2661
3503.84 2747
3504.39 2834
3504.95 2927
3505.51 3067
3506.07 3037
3506.63 2809
3507.19 2842
3507.75 2780
3508.31 2584
3508.86 2351
3509.42 2247
3509.98 2157
3510.54 2007
3511.10 1996
3511.66 1868
3512.22 1877
3512.78 1683
3513.34 1619
3513.90 1593
3514.46 1516
3515.02 1447
3515.58 1454
3516.13 1424
3516.69 1387
3517.25 1358
3517.81 1338
3518.37 1390
3518.93 1313
3519.49 1352
3520.05 1392
3520.61 1484
3521.17 1501
3521.73 1624
3522.29 1655
3522.85 1639
3523.41 1683
3523.97 1754
3524.53 1856
3525.09 1886
3525.65 1686
3526.21 1733
3526.77 1710
3527.33 1687
3527.89 1598
3528.46 1493
3529.02 1373
3529.58 1404
3530.14 1417
3530.70 1426
3531.26 1441
3531.82 1417
3532.38 1371
3532.94 1314
3533.50 1301
3534.06 1309
3534.62 1365
3535.18 1305
3535.75 1372
3536.31 1226
3536.87 1223
3537.43 1221
3537.99 1309
3538.55 1321
3539.11 1240
3539.67 1204
3540.24 1246
3540.80 1322
3541.36 1361
3541.92 1390
3542.48 1368
3543.04 1344
3543.61 1387
3544.17 1461
3544.73 1372
3545.29 1376
3545.85 1380
3546.41 1364
3546.98 1270
3547.54 1269
3548.10 1290
3548.66 1244
3549.23 1261
3549.79 1167
3550.35 1225
3550.91 1268
3551.47 1237
3552.04 1268
3552.60 1233
3553.16 1210
3553.72 1227
3554.29 1187
3554.85 1161
3555.41 1204
3555.97 1184
3556.54 1113
3557.10 1174
3557.66 1177
3558.23 1139
3558.79 1215
3559.35 1203
3559.91 1139
3560.48 1124
3561.04 1086
3561.60 1110
3562.17 1221
3562.73 1281
3563.29 1253
3563.86 1257
3564.42 1329
3564.98 1309
3565.55 1262
3566.11 1269
3566.67 1292
3567.24 1266
3567.80 1272
3568.36 1236
3568.93 1286
3569.49 1236
3570.06 1257
3570.62 1235
3571.18 1177
3571.75 1141
3572.31 1150
3572.88 1106
3573.44 1166
3574.00 1273
3574.57 1310
3575.13 1345
3575.70 1405
3576.26 1643
3576.82 1618
3577.39 1732
3577.95 1676
3578.52 1690
3579.08 1715
3579.65 1554
3580.21 1543
3580.78 1547
3581.34 1329
3581.91 1260
3582.47 1225
3583.04 1289
3583.60 1251
3584.17 1155
3584.73 1184
3585.30 1165
3585.86 1102
3586.43 1048
3586.99 1137
3587.56 1041
3588.12 997
3588.69 1038
3589.25 1087
3589.82 1019
3590.38 1075
3590.95 1008
3591.51 1050
3592.08 1015
3592.64 1000
3593.21 1038
3593.78 1070
3594.34 1053
3594.91 1068
3595.47 1047
3596.04 1060
3596.60 1125
3597.17 1114
3597.74 1123
3598.30 1197
3598.87 1133
3599.43 1132
3600.00 1172
3600.57 1133
3601.13 1079
3601.70 1018
3602.27 1100
3602.83 1071
3603.40 1039
3603.96 1017
3604.53 1084
3605.10 1035
3605.66 1010
3606.23 989
3606.80 1015
3607.36 997
3607.93 984
3608.50 973
3609.07 922
3609.63 926
3610.20 1006
3610.77 1024
3611.33 964
3611.90 915
3612.47 956
3613.03 1024
3613.60 993
3614.17 1026
3614.74 1033
3615.30 1193
3615.87 1266
3616.44 1354
3617.01 1477
3617.57 1575
3618.14 1764
3618.71 1689
3619.28 1731
3619.84 1610
3620.41 1570
3620.98 1520
3621.55 1477
3622.12 1383
3622.68 1317
3623.25 1202
3623.82 1161
3624.39 1106
3624.96 1097
3625.52 1006
3626.09 1050
3626.66 1004
3627.23 954
3627.80 893
3628.37 925
3628.93 1016
3629.50 986
3630.07 1008
3630.64 995
3631.21 1034
3631.78 1047
3632.34 993
3632.91 1023
3633.48 969
3634.05 997
3634.62 981
3635.19 1034
3635.76 1058
3636.33 1004
3636.90 1000
3637.47 1023
3638.03 1025
3638.60 1058
3639.17 1165
3639.74 1277
3640.31 1273
3640.88 1313
3641.45 1328
3642.02 1327
3642.59 1360
3643.16 1391
3643.73 1312
3644.30 1299
3644.87 1267
3645.44 1204
3646.01 1226
3646.58 1140
3647.15 1088
3647.72 1061
3648.29 1114
3648.86 1045
3649.43 1084
3650.00 1121
3650.57 1133
3651.14 1172
3651.71 1196
3652.28 1157
3652.85 1217
3653.42 1212
3653.99 1189
3654.56 1245
3655.13 1264
3655.70 1268
3656.27 1218
3656.84 1201
3657.41 1209
3657.98 1240
3658.55 1250
3659.12 1280
3659.69 1329
3660.27 1324
3660.84 1330
3661.41 1341
3661.98 1284
3662.55 1300
3663.12 1213
3663.69 1206
3664.26 1267
3664.83 1252
3665.41 1336
3665.98 1341
3666.55 1330
3667.12 1378
3667.69 1343
3668.26 1368
3668.83 1252
3669.41 1228
3669.98 1294
3670.55 1230
3671.12 1149
3671.69 1157
3672.26 1145
3672.84 1104
3673.41 1141
3673.98 1164
3674.55 1159
3675.12 1152
3675.70 1133
3676.27 1162
3676.84 1147
3677.41 1150
3677.98 1159
3678.56 1100
3679.13 1081
3679.70 1102
3680.27 1094
3680.85 1049
3681.42 1060
3681.99 1035
3682.56 1074
3683.14 1003
3683.71 1014
3684.28 987
3684.86 999
3685.43 994
3686.00 1014
3686.57 1097
3687.15 1084
3687.72 1118
3688.29 1109
3688.87 1142
3689.44 1315
3690.01 1292
3690.59 1318
3691.16 1328
3691.73 1312
3692.31 1271
3692.88 1286
3693.45 1213
3694.03 1247
3694.60 1165
3695.17 1057
3695.75 1105
3696.32 1006
3696.89 1035
3697.47 981
3698.04 1005
3698.62 926
3699.19 974
3699.76 999
3700.34 942
3700.91 927
3701.49 962
3702.06 984
3702.63 949
3703.21 984
3703.78 992
3704.36 972
3704.93 945
3705.51 1041
3706.08 1066
3706.65 1007
3707.23 1031
3707.80 1116
3708.38 1108
3708.95 1145
3709.53 1134
3710.10 1140
3710.68 1154
3711.25 1054
3711.83 1124
3712.40 1055
3712.98 1010
3713.55 1036
3714.13 1072
3714.70 977
3715.28 953
3715.85 1014
3716.43 976
3717.00 919
3717.58 1077
3718.15 1016
3718.73 954
3719.30 1001
3719.88 1010
3720.46 1007
3721.03 981
3721.61 989
3722.18 953
3722.76 955
3723.33 960
3723.91 867
3724.49 891
3725.06 912
3725.64 849
3726.21 887
3726.79 995
3727.37 897
3727.94 887
3728.52 965
3729.09 999
3729.67 1088
3730.25 997
3730.82 1105
3731.40 1203
3731.98 1288
3732.55 1234
3733.13 1342
3733.71 1320
3734.28 1278
3734.86 1251
3735.44 1294
3736.01 1345
3736.59 1226
3737.17 1124
3737.74 1100
3738.32 1067
3738.90 988
3739.47 979
3740.05 1004
3740.63 851
3741.20 952
3741.78 963
3742.36 970
3742.94 1019
3743.51 993
3744.09 914
3744.67 905
3745.25 963
3745.82 926
3746.40 907
3746.98 938
3747.56 970
3748.13 1025
3748.71 1023
3749.29 934
3749.87 871
3750.45 982
3751.02 936
3751.60 890
3752.18 896
3752.76 909
3753.34 926
3753.91 862
3754.49 923
3755.07 866
3755.65 900
3756.23 899
3756.80 974
3757.38 957
3757.96 1019
3758.54 1075
3759.12 1013
3759.70 987
3760.28 1061
3760.85 1024
3761.43 1052
3762.01 1112
3762.59 1043
3763.17 1022
3763.75 1042
3764.33 1068
3764.91 978
3765.49 994
3766.06 923
3766.64 978
3767.22 991
3767.80 981
3768.38 1044
3768.96 982
3769.54 951
3770.12 953
3770.70 973
3771.28 1052
3771.86 993
3772.44 926
3773.02 957
3773.60 873
3774.18 961
3774.76 989
3775.34 956
3775.92 889
3776.50 927
3777.08 912
3777.66 897
3778.24 874
3778.82 846
3779.40 851
3779.98 913
3780.56 919
3781.14 942
3781.72 920
3782.30 923
3782.88 986
3783.46 902
3784.04 888
3784.62 856
3785.20 916
3785.78 891
3786.36 895
3786.94 905
3787.52 947
3788.10 877
3788.68 920
3789.26 914
3789.84 884
3790.43 924
3791.01 912
3791.59 908
3792.17 891
3792.75 913
3793.33 925
3793.91 875
3794.49 867
3795.07 945
3795.66 924
3796.24 891
3796.82 933
3797.40 936
3797.98 926
3798.56 905
3799.15 911
3799.73 914
3800.31 944
3800.89 932
3801.47 972
3802.05 923
3802.64 939
3803.22 995
3803.80 984
3804.38 1019
3804.96 988
3805.55 971
3806.13 1011
3806.71 1068
3807.29 1035
3807.87 1010
3808.46 1064
3809.04 1163
3809.62 1213
3810.20 1188
3810.79 1169
3811.37 1058
3811.95 1121
3812.53 1100
3813.12 1054
3813.70 1005
3814.28 1093
3814.87 1134
3815.45 1103
3816.03 1157
3816.61 1043
3817.20 999
3817.78 1007
3818.36 990
3818.95 944
3819.53 1020
3820.11 975
3820.70 1037
3821.28 1046
3821.86 990
3822.45 957
3823.03 1005
3823.61 1026
3824.20 986
3824.78 976
3825.36 998
3825.95 1005
3826.53 1040
3827.11 1007
3827.70 990
3828.28 976
3828.87 964
3829.45 968
3830.03 1010
3830.62 999
3831.20 1004
3831.79 1064
3832.37 1078
3832.95 1113
3833.54 1101
3834.12 1050
3834.71 1054
3835.29 1071
3835.88 1053
3836.46 994
3837.05 927
3837.63 976
3838.21 964
3838.80 992
3839.38 1027
3839.97 995
3840.55 987
3841.14 974
3841.72 998
3842.31 966
3842.89 996
3843.48 1042
3844.06 1069
3844.65 1114
3845.23 1247
3845.82 1271
3846.40 1154
3846.99 1201
3847.57 1213
3848.16 1193
3848.74 1146
3849.33 1101
3849.92 1059
3850.50 1029
3851.09 1062
3851.67 1011
3852.26 1054
3852.84 1052
3853.43 1005
3854.02 1029
3854.60 1083
3855.19 1187
3855.77 1192
3856.36 1129
3856.94 1135
3857.53 1147
3858.12 1180
3858.70 1328
3859.29 1448
3859.88 1496
3860.46 1619
3861.05 1650
3861.63 1779
3862.22 1781
3862.81 1887
3863.39 1835
3863.98 1820
3864.57 1783
3865.15 1733
3865.74 1533
3866.33 1516
3866.91 1372
3867.50 1184
3868.09 1176
3868.67 1186
3869.26 1136
3869.85 1077
3870.44 1097
3871.02 1048
3871.61 1120
3872.20 1120
3872.78 1138
3873.37 1191
3873.96 1180
3874.55 1256
3875.13 1140
3875.72 1168
3876.31 1146
3876.90 1134
3877.48 1107
3878.07 1133
3878.66 1092
3879.25 1074
3879.83 1054
3880.42 1043
3881.01 1046
3881.60 1033
3882.19 1000
3882.77 956
3883.36 919
3883.95 909
3884.54 933
3885.13 1011
3885.71 949
3886.30 948
3886.89 1038
3887.48 1052
3888.07 1084
3888.66 1039
3889.24 1149
3889.83 1123
3890.42 1118
3891.01 1085
3891.60 1119
3892.19 1123
3892.78 1119
3893.36 1128
3893.95 1112
3894.54 1068
3895.13 1044
3895.72 1010
3896.31 1048
3896.90 1041
3897.49 988
3898.08 999
3898.67 973
3899.26 1043
3899.84 1008
3900.43 972
3901.02 974
3901.61 990
3902.20 986
3902.79 924
3903.38 977
3903.97 972
3904.56 922
3905.15 943
3905.74 958
3906.33 948
3906.92 967
3907.51 937
3908.10 983
3908.69 993
3909.28 978
3909.87 975
3910.46 939
3911.05 937
3911.64 888
3912.23 893
3912.82 919
3913.41 865
3914.00 889
3914.59 890
3915.18 899
3915.77 939
3916.36 870
3916.95 875
3917.54 904
3918.13 924
3918.72 914
3919.32 955
3919.91 884
3920.50 900
3921.09 866
3921.68 814
3922.27 879
3922.86 881
3923.45 849
3924.04 842
3924.63 908
3925.23 910
3925.82 855
3926.41 846
3927.00 899
3927.59 857
3928.18 828
3928.77 859
3929.36 910
3929.96 866
3930.55 849
3931.14 826
3931.73 850
3932.32 841
3932.91 824
3933.51 810
3934.10 862
3934.69 849
3935.28 837
3935.87 829
3936.47 861
3937.06 865
3937.65 838
3938.24 911
3938.83 847
3939.43 873
3940.02 878
3940.61 893
3941.20 870
3941.80 912
3942.39 896
3942.98 885
3943.57 897
3944.17 886
3944.76 898
3945.35 866
3945.94 890
3946.54 886
3947.13 881
3947.72 874
3948.32 843
3948.91 839
3949.50 843
3950.10 843
3950.69 809
3951.28 888
3951.87 861
3952.47 809
3953.06 816
3953.65 847
3954.25 865
3954.84 892
3955.43 840
3956.03 945
3956.62 948
3957.22 902
3957.81 901
3958.40 929
3959.00 1043
3959.59 985
3960.18 1020
3960.78 973
3961.37 946
3961.97 942
3962.56 1021
3963.15 986
3963.75 984
3964.34 1041
3964.94 1071
3965.53 1054
3966.12 1055
3966.72 1062
3967.31 1076
3967.91 1190
3968.50 1116
3969.10 1132
3969.69 1086
3970.29 1098
3970.88 1094
3971.47 1032
3972.07 937
3972.66 868
3973.26 920
3973.85 975
3974.45 1003
3975.04 989
3975.64 1000
3976.23 1097
3976.83 1097
3977.42 1062
3978.02 1135
3978.61 1166
3979.21 1047
3979.80 1029
3980.40 1036
3981.00 1002
3981.59 1028
3982.19 954
3982.78 927
3983.38 963
3983.97 953
3984.57 927
3985.16 1021
3985.76 1083
3986.36 1085
3986.95 1006
3987.55 990
3988.14 981
3988.74 1006
3989.34 1029
3989.93 1046
3990.53 1018
3991.12 998
3991.72 936
3992.32 1018
3992.91 973
3993.51 943
3994.10 1054
3994.70 1078
3995.30 1029
3995.89 1078
3996.49 1078
3997.09 1016
3997.68 1069
3998.28 1122
3998.88 1104
3999.47 1062
4000.07 1113
4000.67 1116
4001.26 1112
4001.86 1107
4002.46 1094
4003.06 1095
4003.65 981
4004.25 951
4004.85 1005
4005.44 1049
4006.04 952
4006.64 918
4007.24 925
4007.83 924
4008.43 961
4009.03 891
4009.63 943
4010.22 908
4010.82 949
4011.42 1001
4012.02 964
4012.61 947
4013.21 922
4013.81 902
4014.41 979
4015.01 1036
4015.60 1011
4016.20 1071
4016.80 1078
4017.40 1114
4018.00 1164
4018.59 1152
4019.19 1139
4019.79 1133
4020.39 1071
4020.99 1076
4021.59 1089
4022.18 1063
4022.78 981
4023.38 959
4023.98 973
4024.58 1013
4025.18 1008
4025.78 963
4026.37 990
4026.97 974
4027.57 1061
4028.17 1029
4028.77 979
4029.37 959
4029.97 961
4030.57 1023
4031.17 986
4031.76 1007
4032.36 1039
4032.96 1086
4033.56 1101
4034.16 1047
4034.76 1067
4035.36 1010
4035.96 1005
4036.56 1062
4037.16 1013
4037.76 923
4038.36 988
4038.96 910
4039.56 852
4040.16 870
4040.76 877
4041.36 922
4041.96 876
4042.56 813
4043.16 853
4043.76 835
4044.36 885
4044.96 884
4045.56 896
4046.16 861
4046.76 847
4047.36 859
4047.96 846
4048.56 824
4049.16 843
4049.76 900
4050.36 856
4050.96 916
4051.56 874
4052.16 903
4052.76 878
4053.36 913
4053.97 845
4054.57 827
4055.17 816
4055.77 799
4056.37 814
4056.97 870
4057.57 823
4058.17 831
4058.77 859
4059.37 881
4059.98 878
4060.58 874
4061.18 849
4061.78 850
4062.38 940
4062.98 937
4063.58 907
4064.19 966
4064.79 1045
4065.39 1030
4065.99 1033
4066.59 1004
4067.19 1049
4067.80 1045
4068.40 916
4069.00 952
4069.60 885
4070.20 891
4070.81 908
4071.41 941
4072.01 818
4072.61 822
4073.21 831
4073.82 809
4074.42 846
4075.02 796
4075.62 767
4076.23 828
4076.83 843
4077.43 786
4078.03 801
4078.64 770
4079.24 806
4079.84 795
4080.44 747
4081.05 745
4081.65 790
4082.25 781
4082.86 768
4083.46 817
4084.06 774
4084.67 763
4085.27 786
4085.87 812
4086.47 798
4087.08 823
4087.68 805
4088.28 745
4088.89 750
4089.49 806
4090.09 787
4090.70 848
4091.30 827
4091.91 830
4092.51 869
4093.11 797
4093.72 806
4094.32 840
4094.92 828
4095.53 841
4096.13 842
4096.74 861
4097.34 888
4097.94 883
4098.55 823
4099.15 834
4099.76 867
4100.36 868
4100.97 839
4101.57 862
4102.17 810
4102.78 849
4103.38 850
4103.99 810
4104.59 847
4105.20 848
4105.80 820
4106.41 814
4107.01 826
4107.62 820
4108.22 831
4108.82 808
4109.43 789
4110.03 773
4110.64 833
4111.24 831
4111.85 776
4112.45 789
4113.06 831
4113.67 773
4114.27 788
4114.88 777
4115.48 783
4116.09 791
4116.69 820
4117.30 801
4117.90 802
4118.51 796
4119.11 791
4119.72 792
4120.33 778
4120.93 792
4121.54 751
4122.14 758
4122.75 740
4123.35 748
4123.96 810
4124.57 778
4125.17 842
4125.78 761
4126.39 789
4126.99 757
4127.60 733
4128.20 804
4128.81 828
4129.42 793
4130.02 753
4130.63 786
4131.24 769
4131.84 841
4132.45 885
4133.06 845
4133.66 872
4134.27 893
4134.88 870
4135.48 879
4136.09 933
4136.70 924
4137.30 941
4137.91 956
4138.52 951
4139.12 954
4139.73 967
4140.34 895
4140.95 881
4141.55 853
4142.16 897
4142.77 935
4143.38 869
4143.98 843
4144.59 872
4145.20 902
4145.81 843
4146.41 829
4147.02 850
4147.63 835
4148.24 808
4148.84 835
4149.45 796
4150.06 783
4150.67 807
4151.28 828
4151.88 756
4152.49 749
4153.10 781
4153.71 758
4154.32 736
4154.92 764
4155.53 782
4156.14 799
4156.75 772
4157.36 796
4157.97 825
4158.57 816
4159.18 825
4159.79 812
4160.40 836
4161.01 814
4161.62 808
4162.23 837
4162.84 837
4163.44 850
4164.05 854
4164.66 741
4165.27 770
4165.88 820
4166.49 849
4167.10 867
4167.71 880
4168.32 879
4168.93 925
4169.54 948
4170.15 985
4170.75 1065
4171.36 1067
4171.97 1107
4172.58 1056
4173.19 1078
4173.80 1114
4174.41 1070
4175.02 1073
4175.63 993
4176.24 964
4176.85 949
4177.46 919
4178.07 904
4178.68 802
4179.29 825
4179.90 901
4180.51 820
4181.12 851
4181.73 837
4182.34 799
4182.95 787
4183.56 827
4184.17 799
4184.78 851
4185.39 832
4186.00 860
4186.61 878
4187.23 813
4187.84 763
4188.45 786
4189.06 762
4189.67 799
4190.28 810
4190.89 797
4191.50 856
4192.11 889
4192.72 911
4193.33 847
4193.94 900
4194.56 877
4195.17 947
4195.78 947
4196.39 906
4197.00 852
4197.61 917
4198.22 867
4198.84 817
4199.45 830
4200.06 814
4200.67 828
4201.28 851
4201.89 879
4202.50 810
4203.12 863
4203.73 953
4204.34 795
4204.95 823
4205.56 822
4206.18 888
4206.79 921
4207.40 805
4208.01 821
4208.62 861
4209.24 815
4209.85 931
4210.46 991
4211.07 978
4211.69 960
4212.30 938
4212.91 997
4213.52 956
4214.14 965
4214.75 1066
4215.36 1031
4215.97 999
4216.59 957
4217.20 964
4217.81 1007
4218.43 1034
4219.04 1093
4219.65 1044
4220.26 1144
4220.88 1174
4221.49 1279
4222.10 1297
4222.72 1295
4223.33 1374
4223.94 1413
4224.56 1387
4225.17 1390
4225.78 1434
4226.40 1455
4227.01 1527
4227.62 1549
4228.24 1698
4228.85 1616
4229.46 1518
4230.08 1539
4230.69 1474
4231.31 1354
4231.92 1298
4232.53 1282
4233.15 1152
4233.76 1126
4234.38 1133
4234.99 1075
4235.60 1097
4236.22 1031
4236.83 1020
4237.45 1013
4238.06 960
4238.68 1026
4239.29 965
4239.90 927
4240.52 945
4241.13 934
4241.75 972
4242.36 1050
4242.98 1040
4243.59 1088
4244.21 1063
4244.82 1032
4245.44 1066
4246.05 1063
4246.67 1042
4247.28 950
4247.90 945
4248.51 933
4249.13 962
4249.74 960
4250.36 967
4250.97 964
4251.59 980
4252.20 999
4252.82 975
4253.43 949
4254.05 948
4254.66 929
4255.28 861
4255.89 941
4256.51 948
4257.13 933
4257.74 938
4258.36 947
4258.97 1019
4259.59 1028
4260.21 1061
4260.82 1063
4261.44 1152
4262.05 1230
4262.67 1268
4263.29 1283
4263.90 1326
4264.52 1365
4265.13 1327
4265.75 1304
4266.37 1260
4266.98 1097
4267.60 1132
4268.22 1132
4268.83 1093
4269.45 1145
4270.07 1027
4270.68 976
4271.30 992
4271.92 1009
4272.53 1032
4273.15 944
4273.77 933
4274.38 967
4275.00 982
4275.62 975
4276.23 987
4276.85 1043
4277.47 968
4278.09 1064
4278.70 1052
4279.32 998
4279.94 1028
4280.56 1009
4281.17 991
4281.79 963
4282.41 915
4283.03 951
4283.64 973
4284.26 960
4284.88 951
4285.50 921
4286.11 968
4286.73 904
4287.35 895
4287.97 837
4288.59 863
4289.20 879
4289.82 849
4290.44 836
4291.06 866
4291.68 898
4292.29 846
4292.91 837
4293.53 844
4294.15 884
4294.77 872
4295.39 826
4296.00 913
4296.62 916
4297.24 868
4297.86 868
4298.48 896
4299.10 961
4299.72 894
4300.33 854
4300.95 933
4301.57 849
4302.19 869
4302.81 871
4303.43 910
4304.05 887
4304.67 876
4305.29 956
4305.91 963
4306.53 909
4307.14 978
4307.76 909
4308.38 916
4309.00 949
4309.62 852
4310.24 905
4310.86 959
4311.48 959
4312.10 920
4312.72 920
4313.34 966
4313.96 946
4314.58 931
4315.20 933
4315.82 917
4316.44 965
4317.06 952
4317.68 1012
4318.30 1035
4318.92 1050
4319.54 1045
4320.16 1011
4320.78 1025
4321.40 1040
4322.02 978
4322.64 984
4323.26 1022
4323.88 1064
4324.50 1087
4325.12 1054
4325.74 1115
4326.36 1166
4326.99 1257
4327.61 1219
4328.23 1236
4328.85 1260
4329.47 1307
4330.09 1278
4330.71 1357
4331.33 1497
4331.95 1580
4332.57 1679
4333.19 1738
4333.82 1792
4334.44 1737
4335.06 1781
4335.68 1857
4336.30 1990
4336.92 2051
4337.54 1984
4338.17 2136
4338.79 2056
4339.41 1957
4340.03 1867
4340.65 1830
4341.27 1721
4341.90 1618
4342.52 1677
4343.14 1716
4343.76 1749
4344.38 1974
4345.01 2235
4345.63 2378
4346.25 2492
4346.87 2735
4347.49 2930
4348.12 2928
4348.74 2835
4349.36 2667
4349.98 2282
4350.61 2104
4351.23 1934
4351.85 1865
4352.47 1737
4353.10 1602
4353.72 1570
4354.34 1542
4354.96 1464
4355.59 1327
4356.21 1361
4356.83 1330
4357.46 1239
4358.08 1220
4358.70 1264
4359.32 1287
4359.95 1232
4360.57 1288
4361.19 1266
4361.82 1279
4362.44 1151
4363.06 1135
4363.69 1146
4364.31 1149
4364.93 1132
4365.56 1145
4366.18 1186
4366.80 1174
4367.43 1157
4368.05 1098
4368.67 1036
4369.30 1079
4369.92 1132
4370.55 1167
4371.17 1071
4371.79 1049
4372.42 1075
4373.04 1076
4373.67 1013
4374.29 1001
4374.91 1079
4375.54 1119
4376.16 1118
4376.79 1201
4377.41 1158
4378.04 1118
4378.66 1142
4379.28 1243
4379.91 1225
4380.53 1252
4381.16 1268
4381.78 1288
4382.41 1327
4383.03 1311
4383.66 1184
4384.28 1178
4384.91 1133
4385.53 1159
4386.16 1167
4386.78 1200
4387.41 1258
4388.03 1280
4388.66 1286
4389.28 1312
4389.91 1391
4390.53 1434
4391.16 1509
4391.78 1617
4392.41 1585
4393.03 1544
4393.66 1505
4394.28 1480
4394.91 1396
4395.54 1303
4396.16 1197
4396.79 1192
4397.41 1124
4398.04 1115
4398.66 1078
4399.29 1088
4399.92 1158
4400.54 1103
4401.17 1068
4401.79 1063
4402.42 1081
4403.05 1032
4403.67 1078
4404.30 1097
4404.93 1057
4405.55 1051
4406.18 1064
4406.80 1020
4407.43 1088
4408.06 1101
4408.68 1083
4409.31 1006
4409.94 1084
4410.56 1053
4411.19 1043
4411.82 1021
4412.44 1065
4413.07 1033
4413.70 983
4414.33 991
4414.95 967
4415.58 947
4416.21 975
4416.83 927
4417.46 904
4418.09 904
4418.72 939
4419.34 930
4419.97 935
4420.60 949
4421.22 883
4421.85 887
4422.48 983
4423.11 885
4423.73 882
4424.36 909
4424.99 897
4425.62 878
4426.25 901
4426.87 908
4427.50 871
4428.13 844
4428.76 836
4429.39 868
4430.01 910
4430.64 913
4431.27 901
4431.90 898
4432.53 915
4433.15 910
4433.78 921
4434.41 887
4435.04 832
4435.67 874
4436.30 882
4436.93 869
4437.55 876
4438.18 850
4438.81 871
4439.44 876
4440.07 851
4440.70 858
4441.33 849
4441.96 883
4442.58 887
4443.21 881
4443.84 868
4444.47 859
4445.10 917
4445.73 875
4446.36 918
4446.99 943
4447.62 918
4448.25 923
4448.88 914
4449.51 921
4450.14 899
4450.76 858
4451.39 872
4452.02 877
4452.65 884
4453.28 855
4453.91 974
4454.54 937
4455.17 970
4455.80 1035
4456.43 1025
4457.06 1006
4457.69 961
4458.32 997
4458.95 987
4459.58 914
4460.21 879
4460.84 893
4461.47 857
4462.10 916
4462.73 859
4463.36 866
4464.00 868
4464.63 847
4465.26 750
4465.89 781
4466.52 829
4467.15 762
4467.78 734
4468.41 771
4469.04 851
4469.67 829
4470.30 820
4470.93 763
4471.56 847
4472.20 843
4472.83 839
4473.46 845
4474.09 828
4474.72 780
4475.35 857
4475.98 796
4476.61 772
4477.25 763
4477.88 799
4478.51 787
4479.14 785
4479.77 873
4480.40 794
4481.03 818
4481.67 862
4482.30 889
4482.93 889
4483.56 882
4484.19 894
4484.83 933
4485.46 887
4486.09 845
4486.72 901
4487.35 865
4487.99 915
4488.62 930
4489.25 962
4489.88 944
4490.52 898
4491.15 854
4491.78 908
4492.41 833
4493.05 867
4493.68 886
4494.31 796
4494.94 815
4495.58 834
4496.21 901
4496.84 897
4497.47 905
4498.11 904
4498.74 911
4499.37 923
4500.01 999
4500.64 1054
4501.27 1139
4501.91 1135
4502.54 1152
4503.17 1077
4503.80 1186
4504.44 1133
4505.07 1079
4505.71 1188
4506.34 1065
4506.97 1102
4507.61 1002
4508.24 1016
4508.87 1033
4509.51 1014
4510.14 903
4510.77 930
4511.41 927
4512.04 943
4512.68 976
4513.31 983
4513.94 972
4514.58 901
4515.21 850
4515.85 931
4516.48 921
4517.11 884
4517.75 944
4518.38 909
4519.02 892
4519.65 892
4520.29 819
4520.92 825
4521.55 810
4522.19 816
4522.82 851
4523.46 886
4524.09 868
4524.73 908
4525.36 926
4526.00 964
4526.63 1009
4527.27 1088
4527.90 1176
4528.54 1255
4529.17 1389
4529.81 1567
4530.44 1701
4531.08 1812
4531.71 1992
4532.35 2162
4532.98 2054
4533.62 1920
4534.25 1821
4534.89 1703
4535.53 1598
4536.16 1421
4536.80 1339
4537.43 1170
4538.07 1101
4538.70 1032
4539.34 941
4539.98 909
4540.61 895
4541.25 873
4541.88 871
4542.52 850
4543.16 844
4543.79 814
4544.43 855
4545.06 792
4545.70 804
4546.34 790
4546.97 866
4547.61 857
4548.25 846
4548.88 819
4549.52 797
4550.15 788
4550.79 833
4551.43 823
4552.06 760
4552.70 812
4553.34 852
4553.97 857
4554.61 881
4555.25 848
4555.89 832
4556.52 808
4557.16 804
4557.80 851
4558.43 883
4559.07 869
4559.71 868
4560.35 815
4560.98 833
4561.62 816
4562.26 804
4562.89 896
4563.53 870
4564.17 845
4564.81 841
4565.44 851
4566.08 916
4566.72 914
4567.36 912
4568.00 887
4568.63 923
4569.27 950
4569.91 955
4570.55 972
4571.19 976
4571.82 961
4572.46 956
4573.10 920
4573.74 888
4574.38 915
4575.01 880
4575.65 844
4576.29 849
4576.93 816
4577.57 774
4578.21 775
4578.84 820
4579.48 827
4580.12 875
4580.76 830
4581.40 855
4582.04 886
4582.68 885
4583.32 860
4583.95 829
4584.59 909
4585.23 944
4585.87 1032
4586.51 1029
4587.15 1080
4587.79 1139
4588.43 1116
4589.07 1120
4589.71 1122
4590.35 1060
4590.99 1060
4591.62 1136
4592.26 1142
4592.90 1138
4593.54 1062
4594.18 1080
4594.82 1008
4595.46 1002
4596.10 1030
4596.74 927
4597.38 882
4598.02 862
4598.66 908
4599.30 892
4599.94 963
4600.58 881
4601.22 868
4601.86 856
4602.50 843
4603.14 851
4603.78 820
4604.42 860
4605.06 826
4605.70 863
4606.34 937
4606.98 940
4607.62 896
4608.27 877
4608.91 863
4609.55 888
4610.19 911
4610.83 880
4611.47 848
4612.11 807
4612.75 881
4613.39 879
4614.03 854
4614.67 839
4615.31 881
4615.96 890
4616.60 872
4617.24 886
4617.88 825
4618.52 873
4619.16 807
4619.80 780
4620.44 812
4621.09 814
4621.73 834
4622.37 822
4623.01 885
4623.65 735
4624.29 749
4624.94 789
4625.58 786
4626.22 837
4626.86 805
4627.50 785
4628.15 818
4628.79 873
4629.43 895
4630.07 856
4630.71 889
4631.36 932
4632.00 929
4632.64 956
4633.28 987
4633.93 998
4634.57 1014
4635.21 992
4635.85 975
4636.50 998
4637.14 1053
4637.78 1037
4638.42 1046
4639.07 1031
4639.71 1070
4640.35 1024
4640.99 998
4641.64 1068
4642.28 995
4642.92 956
4643.57 954
4644.21 987
4644.85 961
4645.50 918
4646.14 883
4646.78 898
4647.43 895
4648.07 936
4648.71 910
4649.36 952
4650.00 1003
4650.64 1090
4651.29 1094
4651.93 1185
4652.57 1231
4653.22 1231
4653.86 1262
4654.50 1247
4655.15 1217
4655.79 1170
4656.44 1152
4657.08 1079
4657.72 1043
4658.37 980
4659.01 933
4659.66 919
4660.30 817
4660.94 758
4661.59 798
4662.23 720
4662.88 763
4663.52 795
4664.17 783
4664.81 807
4665.46 756
4666.10 822
4666.74 758
4667.39 774
4668.03 739
4668.68 755
4669.32 802
4669.97 802
4670.61 731
4671.26 734
4671.90 725
4672.55 792
4673.19 764
4673.84 762
4674.48 779
4675.13 775
4675.77 778
4676.42 803
4677.07 788
4677.71 803
4678.36 795
4679.00 847
4679.65 822
4680.29 838
4680.94 786
4681.58 759
4682.23 821
4682.88 829
4683.52 786
4684.17 840
4684.81 888
4685.46 893
4686.10 776
4686.75 810
4687.40 849
4688.04 849
4688.69 857
4689.34 934
4689.98 931
4690.63 891
4691.27 899
4691.92 928
4692.57 905
4693.21 900
4693.86 944
4694.51 886
4695.15 954
4695.80 1002
4696.45 955
4697.09 975
4697.74 1009
4698.39 963
4699.03 1070
4699.68 1070
4700.33 1071
4700.97 1094
4701.62 1042
4702.27 1039
4702.92 998
4703.56 911
4704.21 976
4704.86 894
4705.50 938
4706.15 899
4706.80 941
4707.45 828
4708.09 873
4708.74 845
4709.39 853
4710.04 895
4710.68 888
4711.33 882
4711.98 874
4712.63 851
4713.28 901
4713.92 937
4714.57 897
4715.22 902
4715.87 917
4716.52 892
4717.16 882
4717.81 879
4718.46 908
4719.11 918
4719.76 943
4720.41 921
4721.05 991
4721.70 1046
4722.35 1003
4723.00 958
4723.65 1001
4724.30 1006
4724.94 945
4725.59 971
4726.24 995
4726.89 946
4727.54 990
4728.19 1015
4728.84 963
4729.49 928
4730.14 929
4730.78 926
4731.43 927
4732.08 857
4732.73 850
4733.38 888
4734.03 866
4734.68 857
4735.33 881
4735.98 822
4736.63 839
4737.28 915
4737.93 883
4738.58 910
4739.23 930
4739.88 950
4740.53 959
4741.18 929
4741.83 1013
4742.47 1077
4743.12 982
4743.77 1000
4744.42 995
4745.07 928
4745.72 908
4746.37 940
4747.03 954
4747.68 902
4748.33 885
4748.98 857
4749.63 882
4750.28 906
4750.93 887
4751.58 925
4752.23 908
4752.88 995
4753.53 1039
4754.18 1036
4754.83 1065
4755.48 984
4756.13 987
4756.78 962
4757.43 963
4758.08 977
4758.74 966
4759.39 935
4760.04 979
4760.69 1050
4761.34 1131
4761.99 1077
4762.64 1057
4763.29 1008
4763.94 1069
4764.60 1031
4765.25 986
4765.90 991
4766.55 993
4767.20 963
4767.85 948
4768.51 925
4769.16 917
4769.81 966
4770.46 941
4771.11 902
4771.76 903
4772.42 967
4773.07 962
4773.72 912
4774.37 892
4775.02 935
4775.68 900
4776.33 920
4776.98 917
4777.63 867
4778.29 908
4778.94 873
4779.59 983
4780.24 957
4780.89 990
4781.55 930
4782.20 870
4782.85 894
4783.51 934
4784.16 909
4784.81 912
4785.46 933
4786.12 936
4786.77 942
4787.42 977
4788.08 960
4788.73 996
4789.38 1001
4790.03 956
4790.69 1018
4791.34 1016
4791.99 1036
4792.65 1010
4793.30 995
4793.95 994
4794.61 1033
4795.26 1003
4795.91 962
4796.57 985
4797.22 1029
4797.87 1034
4798.53 1072
4799.18 1142
4799.84 1090
4800.49 1179
4801.14 1244
4801.80 1193
4802.45 1169
4803.11 1253
4803.76 1182
4804.41 1167
4805.07 1160
4805.72 1084
4806.38 1069
4807.03 1093
4807.68 991
4808.34 984
4808.99 1047
4809.65 1093
4810.30 1041
4810.96 1038
4811.61 1077
4812.27 1059
4812.92 1068
4813.58 1125
4814.23 1062
4814.89 1072
4815.54 1073
4816.19 1080
4816.85 1156
4817.50 1182
4818.16 1207
4818.81 1219
4819.47 1290
4820.13 1343
4820.78 1350
4821.44 1493
4822.09 1611
4822.75 1532
4823.40 1548
4824.06 1559
4824.71 1487
4825.37 1504
4826.02 1510
4826.68 1452
4827.33 1316
4827.99 1361
4828.65 1319
4829.30 1337
4829.96 1291
4830.61 1281
4831.27 1341
4831.93 1334
4832.58 1320
4833.24 1336
4833.89 1424
4834.55 1427
4835.21 1446
4835.86 1532
4836.52 1547
4837.17 1568
4837.83 1662
4838.49 1605
4839.14 1579
4839.80 1583
4840.46 1639
4841.11 1517
4841.77 1548
4842.43 1562
4843.08 1528
4843.74 1543
4844.40 1630
4845.05 1622
4845.71 1577
4846.37 1702
4847.02 1700
4847.68 1826
4848.34 1958
4849.00 2034
4849.65 2162
4850.31 2249
4850.97 2332
4851.62 2411
4852.28 2267
4852.94 2107
4853.60 1982
4854.25 1967
4854.91 1969
4855.57 1973
4856.23 2096
4856.88 2140
4857.54 2392
4858.20 2426
4858.86 2362
4859.52 2379
4860.17 2496
4860.83 2359
4861.49 2232
4862.15 2105
4862.81 1944
4863.46 1837
4864.12 1753
4864.78 1693
4865.44 1722
4866.10 1778
4866.75 1780
4867.41 1901
4868.07 1845
4868.73 1768
4869.39 1635
4870.05 1675
4870.71 1674
4871.36 1527
4872.02 1509
4872.68 1520
4873.34 1519
4874.00 1438
4874.66 1480
4875.32 1435
4875.98 1361
4876.63 1368
4877.29 1405
4877.95 1429
4878.61 1422
4879.27 1499
4879.93 1569
4880.59 1446
4881.25 1401
4881.91 1464
4882.57 1356
4883.23 1381
4883.89 1315
4884.55 1319
4885.21 1327
4885.87 1304
4886.52 1243
4887.18 1297
4887.84 1326
4888.50 1250
4889.16 1237
4889.82 1315
4890.48 1342
4891.14 1321
4891.80 1267
4892.46 1311
4893.12 1327
4893.78 1271
4894.44 1227
4895.10 1239
4895.76 1217
4896.42 1174
4897.09 1168
4897.75 1172
4898.41 1255
4899.07 1175
4899.73 1167
4900.39 1268
4901.05 1266
4901.71 1162
4902.37 1150
4903.03 1193
4903.69 1205
4904.35 1092
4905.01 1067
4905.67 1052
4906.33 1026
4907.00 1003
4907.66 1084
4908.32 1086
4908.98 1006
4909.64 1057
4910.30 1001
4910.96 991
4911.62 1066
4912.29 998
4912.95 973
4913.61 979
4914.27 970
4914.93 1008
4915.59 931
4916.26 888
4916.92 890
4917.58 922
4918.24 1013
4918.90 971
4919.56 978
4920.23 932
4920.89 948
4921.55 911
4922.21 970
4922.87 960
4923.54 898
4924.20 937
4924.86 930
4925.52 907
4926.19 876
4926.85 953
4927.51 915
4928.17 924
4928.84 887
4929.50 915
4930.16 915
4930.82 869
4931.49 915
4932.15 936
4932.81 895
4933.47 907
4934.14 906
4934.80 931
4935.46 912
4936.13 911
4936.79 864
4937.45 889
4938.11 855
4938.78 862
4939.44 839
4940.10 836
4940.77 866
4941.43 905
4942.09 882
4942.76 856
4943.42 830
4944.08 825
4944.75 882
4945.41 808
4946.08 807
4946.74 810
4947.40 864
4948.07 835
4948.73 835
4949.39 871
4950.06 833
4950.72 850
4951.39 776
4952.05 797
4952.71 868
4953.38 835
4954.04 819
4954.71 824
4955.37 820
4956.04 837
4956.70 894
4957.36 793
4958.03 865
4958.69 881
4959.36 909
4960.02 957
4960.69 1046
4961.35 1090
4962.02 1133
4962.68 1156
4963.35 1209
4964.01 1211
4964.68 1115
4965.34 1120
4966.01 1091
4966.67 986
4967.34 938
4968.00 1004
4968.67 996
4969.33 928
4970.00 823
4970.66 854
4971.33 844
4971.99 803
4972.66 846
4973.32 844
4973.99 868
4974.66 882
4975.32 919
4975.99 927
4976.65 944
4977.32 958
4977.98 933
4978.65 957
4979.32 883
4979.98 865
4980.65 839
4981.31 810
4981.98 771
4982.65 761
4983.31 813
4983.98 822
4984.64 838
4985.31 861
4985.98 833
4986.64 843
4987.31 780
4987.98 796
4988.64 848
4989.31 921
4989.98 919
4990.64 921
4991.31 857
4991.98 771
4992.64 831
4993.31 836
4993.98 841
4994.64 794
4995.31 809
4995.98 839
4996.64 855
4997.31 777
4997.98 807
4998.65 787
4999.31 786
4999.98 729
5000.65 720
5001.31 788
5001.98 764
5002.65 707
5003.32 699
5003.98 777
5004.65 729
5005.32 740
5005.99 724
5006.66 738
5007.32 820
5007.99 787
5008.66 840
5009.33 784
5009.99 813
5010.66 872
5011.33 784
5012.00 798
5012.67 777
5013.33 771
5014.00 821
5014.67 854
5015.34 836
5016.01 810
5016.68 803
5017.34 821
5018.01 775
5018.68 791
5019.35 778
5020.02 768
5020.69 828
5021.36 831
5022.02 840
5022.69 894
5023.36 899
5024.03 919
5024.70 907
5025.37 912
5026.04 917
5026.71 853
5027.38 849
5028.05 832
5028.71 782
5029.38 766
5030.05 692
5030.72 750
5031.39 762
5032.06 755
5032.73 721
5033.40 722
5034.07 722
5034.74 716
5035.41 746
5036.08 720
5036.75 757
5037.42 716
5038.09 687
5038.76 676
5039.43 725
5040.10 702
5040.77 699
5041.44 721
5042.11 717
5042.78 757
5043.45 802
5044.12 767
5044.79 802
5045.46 779
5046.13 771
5046.80 795
5047.47 790
5048.14 793
5048.81 735
5049.48 701
5050.15 714
5050.82 735
5051.49 716
5052.16 741
5052.83 764
5053.51 770
5054.18 702
5054.85 739
5055.52 739
5056.19 679
5056.86 663
5057.53 685
5058.20 682
5058.87 687
5059.55 680
5060.22 728
5060.89 714
5061.56 739
5062.23 712
5062.90 702
5063.57 709
5064.25 693
5064.92 727
5065.59 692
5066.26 707
5066.93 729
5067.60 707
5068.28 676
5068.95 737
5069.62 730
5070.29 695
5070.96 698
5071.64 716
5072.31 679
5072.98 740
5073.65 698
5074.32 716
5075.00 686
5075.67 734
5076.34 694
5077.01 721
5077.69 810
5078.36 779
5079.03 755
5079.70 741
5080.38 695
5081.05 647
5081.72 707
5082.39 802
5083.07 752
5083.74 753
5084.41 723
5085.09 723
5085.76 720
5086.43 740
5087.10 741
5087.78 782
5088.45 782
5089.12 780
5089.80 862
5090.47 885
5091.14 859
5091.82 885
5092.49 869
5093.16 875
5093.84 813
5094.51 814
5095.18 840
5095.86 816
5096.53 773
5097.21 743
5097.88 800
5098.55 780
5099.23 780
5099.90 777
5100.57 725
5101.25 744
5101.92 741
5102.60 719
5103.27 735
5103.95 790
5104.62 833
5105.29 801
5105.97 792
5106.64 791
5107.32 779
5107.99 775
5108.67 766
5109.34 752
5110.01 727
5110.69 760
5111.36 767
5112.04 757
5112.71 718
5113.39 714
5114.06 709
5114.74 770
5115.41 783
5116.09 853
5116.76 832
5117.44 882
5118.11 939
5118.79 1009
5119.46 1024
5120.14 1042
5120.81 981
5121.49 1027
5122.16 978
5122.84 893
5123.52 896
5124.19 837
5124.87 783
5125.54 798
5126.22 780
5126.89 752
5127.57 730
5128.24 777
5128.92 745
5129.60 708
5130.27 782
5130.95 746
5131.62 753
5132.30 780
5132.98 763
5133.65 744
5134.33 729
5135.01 767
5135.68 768
5136.36 761
5137.03 755
5137.71 752
5138.39 738
5139.06 742
5139.74 799
5140.42 760
5141.09 695
5141.77 744
5142.45 741
5143.12 717
5143.80 685
5144.48 679
5145.15 633
5145.83 701
5146.51 713
5147.18 687
5147.86 706
5148.54 667
5149.22 674
5149.89 665
5150.57 685
5151.25 637
5151.93 722
5152.60 709
5153.28 699
5153.96 767
5154.63 726
5155.31 723
5155.99 703
5156.67 732
5157.35 741
5158.02 791
5158.70 832
5159.38 792
5160.06 745
5160.73 757
5161.41 727
5162.09 728
5162.77 719
5163.45 696
5164.12 685
5164.80 771
5165.48 770
5166.16 751
5166.84 780
5167.52 754
5168.19 726
5168.87 736
5169.55 758
5170.23 735
5170.91 679
5171.59 661
5172.27 644
5172.94 675
5173.62 715
5174.30 737
5174.98 679
5175.66 656
5176.34 716
5177.02 705
5177.70 673
5178.38 660
5179.06 657
5179.73 622
5180.41 681
5181.09 702
5181.77 695
5182.45 690
5183.13 635
5183.81 692
5184.49 725
5185.17 676
5185.85 660
5186.53 682
5187.21 718
5187.89 652
5188.57 663
5189.25 688
5189.93 701
5190.61 693
5191.29 685
5191.97 658
5192.65 699
5193.33 661
5194.01 657
5194.69 717
5195.37 704
5196.05 672
5196.73 702
5197.41 744
5198.09 710
5198.77 694
5199.45 720
5200.13 711
5200.81 660
5201.49 665
5202.17 629
5202.85 672
5203.53 668
5204.21 735
5204.89 703
5205.58 698
5206.26 690
5206.94 701
5207.62 680
5208.30 691
5208.98 662
5209.66 722
5210.34 781
5211.02 751
5211.71 740
5212.39 725
5213.07 789
5213.75 732
5214.43 739
5215.11 781
5215.79 767
5216.48 767
5217.16 800
5217.84 767
5218.52 756
5219.20 718
5219.88 694
5220.57 697
5221.25 772
5221.93 729
5222.61 761
5223.29 827
5223.98 845
5224.66 830
5225.34 788
5226.02 751
5226.70 707
5227.39 787
5228.07 734
5228.75 735
5229.43 741
5230.12 748
5230.80 748
5231.48 712
5232.16 749
5232.85 714
5233.53 735
5234.21 759
5234.89 712
5235.58 738
5236.26 747
5236.94 792
5237.63 795
5238.31 778
5238.99 826
5239.67 824
5240.36 856
5241.04 834
5241.72 833
5242.41 844
5243.09 801
5243.77 741
5244.46 815
5245.14 845
5245.82 834
5246.51 822
5247.19 743
5247.88 788
5248.56 740
5249.24 708
5249.93 774
5250.61 784
5251.29 777
5251.98 742
5252.66 781
5253.35 758
5254.03 752
5254.71 730
5255.40 771
5256.08 777
5256.77 806
5257.45 776
5258.14 722
5258.82 672
5259.50 743
5260.19 799
5260.87 782
5261.56 794
5262.24 830
5262.93 844
5263.61 892
5264.30 888
5264.98 886
5265.67 880
5266.35 893
5267.03 887
5267.72 811
5268.40 846
5269.09 859
5269.77 828
5270.46 817
5271.14 854
5271.83 777
5272.52 816
5273.20 825
5273.89 764
5274.57 819
5275.26 771
5275.94 797
5276.63 787
5277.31 754
5278.00 811
5278.68 815
5279.37 797
5280.06 830
5280.74 863
5281.43 811
5282.11 814
5282.80 832
5283.48 856
5284.17 862
5284.86 805
5285.54 837
5286.23 842
5286.92 842
5287.60 790
5288.29 813
5288.97 826
5289.66 756
5290.35 806
5291.03 717
5291.72 742
5292.41 827
5293.09 822
5293.78 826
5294.47 797
5295.15 797
5295.84 826
5296.53 845
5297.21 873
5297.90 897
5298.59 912
5299.27 883
5299.96 888
5300.65 907
5301.33 948
5302.02 926
5302.71 976
5303.40 1009
5304.08 1049
5304.77 1090
5305.46 1157
5306.15 1168
5306.83 1188
5307.52 1149
5308.21 1101
5308.90 1101
5309.58 1108
5310.27 1058
5310.96 1049
5311.65 1117
5312.33 1192
5313.02 1197
5313.71 1256
5314.40 1256
5315.09 1272
5315.77 1315
5316.46 1367
5317.15 1366
5317.84 1210
5318.53 1250
5319.21 1262
5319.90 1246
5320.59 1135
5321.28 1186
5321.97 1192
5322.66 1103
5323.35 1090
5324.03 1032
5324.72 1004
5325.41 955
5326.10 897
5326.79 964
5327.48 924
5328.17 901
5328.86 927
5329.54 903
5330.23 899
5330.92 912
5331.61 878
5332.30 902
5332.99 850
5333.68 852
5334.37 900
5335.06 893
5335.75 908
5336.44 881
5337.12 819
5337.81 822
5338.50 871
5339.19 878
5339.88 821
5340.57 893
5341.26 926
5341.95 924
5342.64 912
5343.33 951
5344.02 962
5344.71 970
5345.40 961
5346.09 975
5346.78 1037
5347.47 1136
5348.16 1241
5348.85 1307
5349.54 1420
5350.23 1502
5350.92 1710
5351.61 1697
5352.30 1679
5352.99 1613
5353.68 1573
5354.37 1472
5355.07 1387
5355.76 1277
5356.45 1116
5357.14 1110
5357.83 986
5358.52 935
5359.21 929
5359.90 909
5360.59 890
5361.28 896
5361.97 869
5362.66 836
5363.36 913
5364.05 854
5364.74 866
5365.43 848
5366.12 805
5366.81 820
5367.50 771
5368.19 812
5368.89 769
5369.58 739
5370.27 747
5370.96 737
5371.65 749
5372.34 756
5373.04 769
5373.73 800
5374.42 741
5375.11 788
5375.80 759
5376.49 753
5377.19 821
5377.88 840
5378.57 785
5379.26 797
5379.96 844
5380.65 871
5381.34 824
5382.03 815
5382.72 794
5383.42 811
5384.11 823
5384.80 817
5385.49 778
5386.19 760
5386.88 759
5387.57 812
5388.26 874
5388.96 888
5389.65 901
5390.34 987
5391.04 956
5391.73 944
5392.42 936
5393.12 918
5393.81 901
5394.50 915
5395.19 831
5395.89 874
5396.58 918
5397.27 901
5397.97 859
5398.66 846
5399.35 835
5400.05 759
5400.74 818
5401.43 819
5402.13 815
5402.82 756
5403.52 818
5404.21 784
5404.90 807
5405.60 761
5406.29 814
5406.98 823
5407.68 836
5408.37 791
5409.07 764
5409.76 794
5410.45 825
5411.15 838
5411.84 791
5412.54 840
5413.23 817
5413.93 855
5414.62 861
5415.32 888
5416.01 913
5416.70 852
5417.40 785
5418.09 865
5418.79 878
5419.48 924
5420.18 847
5420.87 886
5421.57 898
5422.26 896
5422.96 931
5423.65 955
5424.35 899
5425.04 902
5425.74 910
5426.43 910
5427.13 912
5427.82 825
5428.52 839
5429.21 886
5429.91 931
5430.60 897
5431.30 894
5432.00 942
5432.69 973
5433.39 967
5434.08 864
5434.78 912
5435.47 912
5436.17 938
5436.86 920
5437.56 978
5438.26 979
5438.95 964
5439.65 936
5440.34 883
5441.04 940
5441.74 920
5442.43 889
5443.13 955
5443.83 1005
5444.52 1061
5445.22 1132
5445.91 1209
5446.61 1338
5447.31 1362
5448.00 1404
5448.70 1518
5449.40 1508
5450.09 1475
5450.79 1383
5451.49 1377
5452.18 1323
5452.88 1189
5453.58 1127
5454.27 1124
5454.97 1083
5455.67 1124
5456.37 981
5457.06 987
5457.76 974
5458.46 1037
5459.15 1060
5459.85 1106
5460.55 1119
5461.25 1056
5461.94 1034
5462.64 1102
5463.34 1133
5464.04 1103
5464.73 1104
5465.43 1076
5466.13 1104
5466.83 1112
5467.53 1192
5468.22 1122
5468.92 1121
5469.62 1154
5470.32 1213
5471.01 1169
5471.71 1160
5472.41 1217
5473.11 1253
5473.81 1281
5474.51 1300
5475.20 1318
5475.90 1276
5476.60 1340
5477.30 1393
5478.00 1491
5478.70 1664
5479.39 1880
5480.09 2049
5480.79 2212
5481.49 2290
5482.19 2223
5482.89 2263
5483.59 2023
5484.29 1886
5484.98 1781
5485.68 1635
5486.38 1502
5487.08 1505
5487.78 1525
5488.48 1476
5489.18 1434
5489.88 1499
5490.58 1410
5491.28 1412
5491.98 1444
5492.68 1555
5493.37 1499
5494.07 1589
5494.77 1682
5495.47 1640
5496.17 1667
5496.87 1635
5497.57 1723
5498.27 1873
5498.97 2134
5499.67 2414
5500.37 2880
5501.07 3226
5501.77 3371
5502.47 3368
5503.17 3227
5503.87 2947
5504.57 2572
5505.27 2377
5505.97 1944
5506.67 1793
5507.37 1623
5508.07 1528
5508.77 1427
5509.47 1435
5510.17 1399
5510.87 1319
5511.58 1389
5512.28 1392
5512.98 1423
5513.68 1352
5514.38 1386
5515.08 1423
5515.78 1358
5516.48 1418
5517.18 1406
5517.88 1297
5518.58 1351
5519.28 1312
5519.99 1362
5520.69 1347
5521.39 1407
5522.09 1271
5522.79 1236
5523.49 1216
5524.19 1211
5524.90 1163
5525.60 1126
5526.30 1066
5527.00 1039
5527.70 1047
5528.40 1027
5529.10 1103
5529.81 1027
5530.51 1099
5531.21 1106
5531.91 1073
5532.61 1077
5533.32 1119
5534.02 1093
5534.72 1085
5535.42 1061
5536.12 1076
5536.83 1037
5537.53 1004
5538.23 1005
5538.93 1065
5539.64 1123
5540.34 1065
5541.04 1117
5541.74 1089
5542.45 1079
5543.15 1042
5543.85 996
5544.55 1014
5545.26 1063
5545.96 1040
5546.66 1015
5547.36 948
5548.07 964
5548.77 1042
5549.47 993
5550.18 956
5550.88 974
5551.58 982
5552.29 950
5552.99 935
5553.69 980
5554.40 962
5555.10 990
5555.80 972
5556.51 986
5557.21 933
5557.91 952
5558.62 929
5559.32 1010
5560.02 962
5560.73 887
5561.43 930
5562.14 1007
5562.84 989
5563.54 996
5564.25 1032
5564.95 1023
5565.65 1000
5566.36 1054
5567.06 981
5567.77 980
5568.47 955
5569.18 942
5569.88 903
5570.58 896
5571.29 881
5571.99 908
5572.70 910
5573.40 938
5574.11 945
5574.81 959
5575.52 972
5576.22 941
5576.93 934
5577.63 924
5578.33 949
5579.04 905
5579.74 874
5580.45 894
5581.15 899
5581.86 856
5582.56 921
5583.27 915
5583.97 812
5584.68 815
5585.39 845
5586.09 882
5586.80 823
5587.50 850
5588.21 876
5588.91 880
5589.62 870
5590.32 859
5591.03 866
5591.73 809
5592.44 827
5593.15 858
5593.85 881
5594.56 839
5595.26 833
5595.97 870
5596.68 850
5597.38 839
5598.09 775
5598.79 829
5599.50 816
5600.21 840
5600.91 826
5601.62 766
5602.33 798
5603.03 797
5603.74 818
5604.44 839
5605.15 831
5605.86 866
5606.56 807
5607.27 842
5607.98 802
5608.68 758
5609.39 766
5610.10 792
5610.80 804
5611.51 823
5612.22 842
5612.93 786
5613.63 789
5614.34 845
5615.05 820
5615.75 856
5616.46 811
5617.17 791
5617.88 843
5618.58 823
5619.29 785
5620.00 802
5620.71 813
5621.41 766
5622.12 811
5622.83 854
5623.54 801
5624.24 816
5624.95 855
5625.66 871
5626.37 857
5627.08 856
5627.78 855
5628.49 876
5629.20 827
5629.91 862
5630.62 893
5631.32 886
5632.03 901
5632.74 891
5633.45 948
5634.16 962
5634.86 960
5635.57 957
5636.28 1046
5636.99 1063
5637.70 1088
5638.41 1057
5639.12 1034
5639.82 1024
5640.53 1102
5641.24 1129
5641.95 1076
5642.66 1028
5643.37 1042
5644.08 982
5644.79 980
5645.50 966
5646.21 976
5646.91 959
5647.62 927
5648.33 964
5649.04 979
5649.75 898
5650.46 926
5651.17 938
5651.88 939
5652.59 887
5653.30 863
5654.01 924
5654.72 916
5655.43 943
5656.14 914
5656.85 925
5657.56 963
5658.27 953
5658.98 989
5659.69 981
5660.40 993
5661.11 1021
5661.82 1071
5662.53 1041
5663.24 960
5663.95 989
5664.66 998
5665.37 938
5666.08 941
5666.79 939
5667.50 943
5668.21 966
5668.92 1028
5669.63 1082
5670.34 1166
5671.05 1213
5671.76 1175
5672.47 1158
5673.18 1196
5673.89 1124
5674.61 1065
5675.32 1079
5676.03 1007
5676.74 941
5677.45 950
5678.16 922
5678.87 955
5679.58 979
5680.29 947
5681.01 891
5681.72 945
5682.43 954
5683.14 958
5683.85 888
5684.56 940
5685.27 945
5685.99 905
5686.70 905
5687.41 887
5688.12 885
5688.83 879
5689.54 908
5690.26 867
5690.97 950
5691.68 935
5692.39 936
5693.10 907
5693.82 886
5694.53 879
5695.24 810
5695.95 863
5696.67 838
5697.38 866
5698.09 879
5698.80 817
5699.51 892
5700.23 866
5700.94 764
5701.65 863
5702.36 856
5703.08 843
5703.79 898
5704.50 866
5705.22 869
5705.93 919
5706.64 848
5707.35 937
5708.07 887
5708.78 869
5709.49 866
5710.21 910
5710.92 895
5711.63 901
5712.35 881
5713.06 840
5713.77 852
5714.49 836
5715.20 805
5715.91 838
5716.63 841
5717.34 855
5718.05 861
5718.77 896
5719.48 922
5720.19 890
5720.91 879
5721.62 904
5722.34 891
5723.05 947
5723.76 984
5724.48 915
5725.19 965
5725.91 988
5726.62 1014
5727.33 1058
5728.05 1000
5728.76 1117
5729.48 1092
5730.19 1138
5730.91 1120
5731.62 1068
5732.34 993
5733.05 991
5733.76 1013
5734.48 1002
5735.19 937
5735.91 945
5736.62 1026
5737.34 968
5738.05 943
5738.77 877
5739.48 942
5740.20 958
5740.91 941
5741.63 967
5742.34 975
5743.06 943
5743.77 901
5744.49 1000
5745.20 1018
5745.92 995
5746.63 969
5747.35 959
5748.07 1013
5748.78 1006
5749.50 993
5750.21 1050
5750.93 1081
5751.64 1064
5752.36 1075
5753.07 1104
5753.79 1129
5754.51 1112
5755.22 1190
5755.94 1166
5756.65 1278
5757.37 1301
5758.09 1341
5758.80 1300
5759.52 1286
5760.24 1277
5760.95 1313
5761.67 1330
5762.38 1367
5763.10 1445
5763.82 1522
5764.53 1494
5765.25 1467
5765.97 1491
5766.68 1541
5767.40 1714
5768.12 1991
5768.83 2271
5769.55 2674
5770.27 3036
5770.98 3448
5771.70 3781
5772.42 3789
5773.13 3293
5773.85 2904
5774.57 2655
5775.29 2162
5776.00 1984
5776.72 1816
5777.44 1675
5778.16 1661
5778.87 1606
5779.59 1634
5780.31 1591
5781.03 1524
5781.74 1590
5782.46 1638
5783.18 1569
5783.90 1597
5784.61 1537
5785.33 1675
5786.05 1655
5786.77 1551
5787.48 1590
5788.20 1568
5788.92 1535
5789.64 1547
5790.36 1518
5791.08 1463
5791.79 1413
5792.51 1346
5793.23 1461
5793.95 1372
5794.67 1334
5795.38 1279
5796.10 1346
5796.82 1403
5797.54 1334
5798.26 1419
5798.98 1485
5799.70 1665
5800.41 1864
5801.13 1965
5801.85 1981
5802.57 1985
5803.29 1944
5804.01 1808
5804.73 1613
5805.45 1530
5806.17 1465
5806.89 1429
5807.60 1349
5808.32 1350
5809.04 1368
5809.76 1369
5810.48 1362
5811.20 1413
5811.92 1376
5812.64 1274
5813.36 1266
5814.08 1249
5814.80 1233
5815.52 1236
5816.24 1209
5816.96 1199
5817.68 1217
5818.40 1177
5819.12 1170
5819.84 1174
5820.56 1179
5821.28 1154
5822.00 1132
5822.72 1155
5823.44 1106
5824.16 1127
5824.88 1132
5825.60 1134
5826.32 1092
5827.04 1051
5827.76 1068
5828.48 1096
5829.20 1051
5829.92 1100
5830.64 1031
5831.36 1058
5832.08 1088
5832.80 998
5833.52 1046
5834.25 1073
5834.97 1069
5835.69 1106
5836.41 1108
5837.13 992
5837.85 1035
5838.57 1096
5839.29 1017
5840.01 1034
5840.73 975
5841.46 962
5842.18 1012
5842.90 983
5843.62 956
5844.34 932
5845.06 972
5845.78 1021
5846.51 978
5847.23 1013
5847.95 974
5848.67 987
5849.39 999
5850.11 986
5850.84 976
5851.56 1001
5852.28 1019
5853.00 984
5853.72 1024
5854.45 1100
5855.17 1060
5855.89 1017
5856.61 990
5857.33 999
5858.06 1006
5858.78 963
5859.50 968
5860.22 941
5860.95 933
5861.67 943
5862.39 971
5863.11 958
5863.84 943
5864.56 947
5865.28 997
5866.01 1009
5866.73 970
5867.45 962
5868.17 974
5868.90 1018
5869.62 991
5870.34 953
5871.07 982
5871.79 961
5872.51 942
5873.24 957
5873.96 950
5874.68 976
5875.41 981
5876.13 940
5876.85 955
5877.58 941
5878.30 972
5879.02 1009
5879.75 1025
5880.47 978
5881.19 963
5881.92 980
5882.64 1040
5883.37 1055
5884.09 1031
5884.81 1034
5885.54 1023
5886.26 1099
5886.99 1038
5887.71 1012
5888.43 1040
5889.16 1001
5889.88 1026
5890.61 1025
5891.33 1013
5892.05 1042
5892.78 1015
5893.50 1028
5894.23 1028
5894.95 1075
5895.68 1015
5896.40 969
5897.13 957
5897.85 1065
5898.58 1111
5899.30 1039
5900.03 957
5900.75 1020
5901.48 1077
5902.20 982
5902.93 1066
5903.65 1068
5904.38 1097
5905.10 1031
5905.83 1088
5906.55 1140
5907.28 1099
5908.00 1120
5908.73 1150
5909.45 1115
5910.18 1136
5910.90 1100
5911.63 1123
5912.36 1164
5913.08 1166
5913.81 1167
5914.53 1145
5915.26 1244
5915.98 1206
5916.71 1203
5917.44 1196
5918.16 1241
5918.89 1255
5919.61 1239
5920.34 1217
5921.07 1248
5921.79 1299
5922.52 1278
5923.25 1292
5923.97 1283
5924.70 1276
5925.42 1289
5926.15 1370
5926.88 1370
5927.60 1329
5928.33 1310
5929.06 1371
5929.78 1477
5930.51 1450
5931.24 1457
5931.96 1456
5932.69 1478
5933.42 1473
5934.15 1520
5934.87 1542
5935.60 1531
5936.33 1543
5937.05 1641
5937.78 1619
5938.51 1640
5939.24 1686
5939.96 1805
5940.69 1732
5941.42 1690
5942.14 1797
5942.87 1878
5943.60 1947
5944.33 1927
5945.06 1963
5945.78 2026
5946.51 2126
5947.24 2122
5947.97 2124
5948.69 2122
5949.42 2220
5950.15 2330
5950.88 2433
5951.61 2562
5952.33 2932
5953.06 3135
5953.79 3220
5954.52 3224
5955.25 3215
5955.98 2981
5956.70 2947
5957.43 2826
5958.16 2706
5958.89 2671
5959.62 2670
5960.35 2739
5961.07 2678
5961.80 2610
5962.53 2582
5963.26 2687
5963.99 2780
5964.72 2902
5965.45 3105
5966.18 3211
5966.90 3478
5967.63 3619
5968.36 3889
5969.09 3911
5969.82 3686
5970.55 3552
5971.28 3501
5972.01 3368
5972.74 3246
5973.47 3192
5974.20 3143
5974.93 3152
5975.66 3128
5976.39 3112
5977.12 3156
5977.84 3204
5978.57 3333
5979.30 3498
5980.03 3541
5980.76 3564
5981.49 3709
5982.22 3759
5982.95 3875
5983.68 3920
5984.41 3919
5985.14 4001
5985.87 4113
5986.60 3990
5987.33 4041
5988.06 4074
5988.79 3934
5989.53 3925
5990.26 3946
5990.99 4047
5991.72 4062
5992.45 4160
5993.18 4243
5993.91 4271
5994.64 4250
5995.37 4375
5996.10 4361
5996.83 4467
5997.56 4664
5998.29 4486
5999.02 4480
5999.75 4465
6000.49 4481
6001.22 4411
6001.95 4330
6002.68 4172
6003.41 4099
6004.14 4175
6004.87 4109
6005.60 4040
6006.34 4089
6007.07 4231
6007.80 4451
6008.53 4870
6009.26 5389
6009.99 6467
6010.72 7733
6011.46 8995
6012.19 10273
6012.92 11622
6013.65 12682
6014.38 12985
6015.12 13050
6015.85 12643
6016.58 11877
6017.31 10615
6018.04 9548
6018.78 8215
6019.51 7021
6020.24 6194
6020.97 5374
6021.70 4735
6022.44 4243
6023.17 3986
6023.90 3716
6024.63 3578
6025.37 3381
6026.10 3382
6026.83 3272
6027.56 3222
6028.30 3303
6029.03 3396
6029.76 3377
6030.50 3439
6031.23 3391
6031.96 3262
6032.69 3246
6033.43 3070
6034.16 2984
6034.89 2855
6035.63 2710
6036.36 2676
6037.09 2692
6037.83 2770
6038.56 2852
6039.29 2801
6040.03 2889
6040.76 3016
6041.49 3009
6042.23 2933
6042.96 3022
6043.69 2913
6044.43 2910
6045.16 3036
6045.90 3052
6046.63 3056
6047.36 2981
6048.10 3037
6048.83 3182
6049.57 3309
6050.30 3362
6051.03 3503
6051.77 3705
6052.50 3765
6053.24 3891
6053.97 3980
6054.70 3988
6055.44 3857
6056.17 3682
6056.91 3543
6057.64 3412
6058.38 3379
6059.11 3282
6059.85 3327
6060.58 3197
6061.32 3218
6062.05 3202
6062.79 3152
6063.52 3051
6064.26 3023
6064.99 2999
6065.72 2990
6066.46 2936
6067.20 2950
6067.93 2888
6068.67 2778
6069.40 2778
6070.14 2797
6070.87 2787
6071.61 2712
6072.34 2793
6073.08 2801
6073.81 2745
6074.55 2815
6075.28 2860
6076.02 2872
6076.76 2899
6077.49 2846
6078.23 2819
6078.96 2775
6079.70 2746
6080.43 2634
6081.17 2688
6081.91 2571
6082.64 2468
6083.38 2434
6084.11 2427
6084.85 2357
6085.59 2336
6086.32 2333
6087.06 2282
6087.80 2211
6088.53 2194
6089.27 2251
6090.00 2381
6090.74 2280
6091.48 2270
6092.21 2311
6092.95 2254
6093.69 2205
6094.42 2222
6095.16 2218
6095.90 2216
6096.63 2161
6097.37 2160
6098.11 2105
6098.85 2191
6099.58 2098
6100.32 2099
6101.06 2132
6101.79 2105
6102.53 2001
6103.27 2014
6104.01 2012
6104.74 1996
6105.48 2002
6106.22 2113
6106.96 2084
6107.69 1975
6108.43 1996
6109.17 2043
6109.91 2008
6110.64 2161
6111.38 2179
6112.12 2196
6112.86 2175
6113.59 2181
6114.33 2233
6115.07 2196
6115.81 2198
6116.55 2330
6117.28 2366
6118.02 2356
6118.76 2240
6119.50 2248
6120.24 2295
6120.98 2281
6121.71 2250
6122.45 2321
6123.19 2306
6123.93 2329
6124.67 2362
6125.41 2421
6126.15 2470
6126.88 2361
6127.62 2369
6128.36 2345
6129.10 2401
6129.84 2367
6130.58 2333
6131.32 2309
6132.06 2319
6132.80 2454
6133.53 2419
6134.27 2452
6135.01 2463
6135.75 2557
6136.49 2632
6137.23 2605
6137.97 2762
6138.71 2790
6139.45 2794
6140.19 2981
6140.93 3030
6141.67 3057
6142.41 3014
6143.15 3005
6143.89 2922
6144.63 2926
6145.37 2905
6146.11 2827
6146.85 2819
6147.59 2722
6148.33 2721
6149.07 2711
6149.81 2674
6150.55 2720
6151.29 2838
6152.03 2746
6152.77 2820
6153.51 2895
6154.25 2871
6154.99 2890
6155.73 2926
6156.47 2942
6157.21 3013
6157.95 2934
6158.69 3017
6159.43 3031
6160.17 3082
6160.91 3166
6161.65 3176
6162.39 3278
6163.13 3374
6163.88 3645
6164.62 3685
6165.36 3858
6166.10 4201
6166.84 4394
6167.58 4482
6168.32 4484
6169.06 4576
6169.80 4573
6170.55 4425
6171.29 4363
6172.03 4292
6172.77 4287
6173.51 4110
6174.25 4103
6174.99 4016
6175.74 3974
6176.48 4041
6177.22 4041
6177.96 4151
6178.70 4482
6179.44 4860
6180.19 5262
6180.93 6029
6181.67 6962
6182.41 7905
6183.15 8729
6183.90 9288
6184.64 9563
6185.38 9459
6186.12 8881
6186.87 8202
6187.61 7454
6188.35 6743
6189.09 6327
6189.84 5766
6190.58 5510
6191.32 5096
6192.06 5002
6192.81 5104
6193.55 4973
6194.29 4931
6195.03 5021
6195.78 4823
6196.52 4887
6197.26 4707
6198.01 4743
6198.75 4708
6199.49 4692
6200.23 4698
6200.98 4651
6201.72 4584
6202.46 4613
6203.21 4794
6203.95 5174
6204.69 5693
6205.44 6674
6206.18 8098
6206.92 10228
6207.67 13037
6208.41 15913
6209.15 18574
6209.90 20393
6210.64 21237
6211.39 20760
6212.13 19450
6212.87 17354
6213.62 14880
6214.36 12689
6215.11 10609
6215.85 8684
6216.59 7404
6217.34 6272
6218.08 5350
6218.83 4768
6219.57 4370
6220.31 4115
6221.06 3963
6221.80 3765
6222.55 3586
6223.29 3621
6224.04 3503
6224.78 3407
6225.53 3357
6226.27 3175
6227.02 3156
6227.76 3007
6228.50 2802
6229.25 2770
6229.99 2714
6230.74 2559
6231.48 2474
6232.23 2511
6232.97 2511
6233.72 2550
6234.46 2529
6235.21 2630
6235.96 2594
6236.70 2688
6237.45 2745
6238.19 2876
6238.94 3019
6239.68 3145
6240.43 3335
6241.17 3425
6241.92 3364
6242.66 3233
6243.41 3281
6244.16 3346
6244.90 3389
6245.65 3525
6246.39 3443
6247.14 3546
6247.88 3609
6248.63 3606
6249.38 3563
6250.12 3524
6250.87 3459
6251.62 3284
6252.36 3211
6253.11 3122
6253.85 3101
6254.60 3081
6255.35 2981
6256.09 2883
6256.84 2896
6257.59 2915
6258.33 2950
6259.08 2920
6259.83 2819
6260.57 2791
6261.32 2801
6262.07 2864
6262.81 2802
6263.56 2849
6264.31 2781
6265.05 2654
6265.80 2657
6266.55 2623
6267.30 2697
6268.04 2692
6268.79 2678
6269.54 2818
6270.28 2983
6271.03 3020
6271.78 3052
6272.53 3182
6273.27 3103
6274.02 3080
6274.77 3157
6275.52 3223
6276.26 3087
6277.01 3017
6277.76 2981
6278.51 3013
6279.25 2998
6280.00 2866
6280.75 2797
6281.50 2741
6282.25 2591
6282.99 2489
6283.74 2434
6284.49 2415
6285.24 2317
6285.99 2385
6286.74 2282
6287.48 2254
6288.23 2262
6288.98 2227
6289.73 2199
6290.48 2183
6291.23 2181
6291.97 2096
6292.72 2137
6293.47 2099
6294.22 2078
6294.97 2116
6295.72 2264
6296.47 2189
6297.22 2180
6297.96 2169
6298.71 2169
6299.46 2086
6300.21 2012
6300.96 1961
6301.71 2017
6302.46 1910
6303.21 1890
6303.96 1920
6304.71 1924
6305.46 1903
6306.21 1850
6306.96 1865
6307.71 1898
6308.45 2011
6309.20 1935
6309.95 1924
6310.70 1953
6311.45 2082
6312.20 2139
6312.95 2125
6313.70 2099
6314.45 2150
6315.20 2235
6315.95 2304
6316.70 2336
6317.45 2349
6318.20 2288
6318.95 2205
6319.70 2135
6320.45 2112
6321.20 2077
6321.95 2025
6322.70 1920
6323.46 1903
6324.21 1830
6324.96 1836
6325.71 1843
6326.46 1802
6327.21 1780
6327.96 1751
6328.71 1776
6329.46 1781
6330.21 1771
6330.96 1804
6331.71 1785
6332.46 1711
6333.21 1715
6333.97 1745
6334.72 1654
6335.47 1704
6336.22 1695
6336.97 1637
6337.72 1663
6338.47 1672
6339.22 1623
6339.98 1592
6340.73 1599
6341.48 1638
6342.23 1676
6342.98 1725
6343.73 1622
6344.49 1631
6345.24 1597
6345.99 1608
6346.74 1559
6347.49 1671
6348.24 1692
6349.00 1703
6349.75 1632
6350.50 1705
6351.25 1727
6352.01 1791
6352.76 1949
6353.51 2007
6354.26 1983
6355.01 2013
6355.77 2075
6356.52 2143
6357.27 2028
6358.02 1976
6358.78 1995
6359.53 1875
6360.28 1820
6361.03 1841
6361.79 1683
6362.54 1699
6363.29 1770
6364.05 1713
6364.80 1767
6365.55 1840
6366.30 1934
6367.06 2008
6367.81 2052
6368.56 2132
6369.32 2188
6370.07 2158
6370.82 2114
6371.58 1906
6372.33 1902
6373.08 1790
6373.84 1766
6374.59 1714
6375.34 1734
6376.10 1756
6376.85 1731
6377.60 1731
6378.36 1708
6379.11 1706
6379.87 1762
6380.62 1755
6381.37 1806
6382.13 1898
6382.88 1845
6383.64 1809
6384.39 1771
6385.14 1739
6385.90 1717
6386.65 1721
6387.41 1656
6388.16 1628
6388.91 1611
6389.67 1626
6390.42 1587
6391.18 1637
6391.93 1607
6392.69 1513
6393.44 1618
6394.20 1624
6394.95 1624
6395.71 1573
6396.46 1582
6397.21 1607
6397.97 1625
6398.72 1603
6399.48 1638
6400.23 1574
6400.99 1481
6401.74 1593
6402.50 1485
6403.26 1503
6404.01 1494
6404.77 1469
6405.52 1484
6406.28 1489
6407.03 1514
6407.79 1442
6408.54 1399
6409.30 1483
6410.05 1509
6410.81 1522
6411.56 1553
6412.32 1563
6413.08 1576
6413.83 1573
6414.59 1535
6415.34 1561
6416.10 1502
6416.86 1555
6417.61 1625
6418.37 1582
6419.12 1537
6419.88 1547
6420.64 1469
6421.39 1498
6422.15 1489
6422.91 1489
6423.66 1421
6424.42 1443
6425.17 1524
6425.93 1510
6426.69 1480
6427.44 1593
6428.20 1541
6428.96 1442
6429.71 1505
6430.47 1503
6431.23 1525
6431.98 1524
6432.74 1497
6433.50 1558
6434.26 1538
6435.01 1571
6435.77 1594
6436.53 1522
6437.28 1562
6438.04 1620
6438.80 1630
6439.56 1648
6440.31 1636
6441.07 1669
6441.83 1730
6442.59 1657
6443.34 1714
6444.10 1725
6444.86 1718
6445.62 1733
6446.37 1754
6447.13 1752
6447.89 1757
6448.65 1772
6449.40 1833
6450.16 1867
6450.92 1873
6451.68 1903
6452.44 1820
6453.19 1806
6453.95 1805
6454.71 1821
6455.47 1933
6456.23 1999
6456.99 2004
6457.74 2022
6458.50 2024
6459.26 2050
6460.02 1954
6460.78 2003
6461.54 2057
6462.30 2032
6463.05 2063
6463.81 2069
6464.57 2159
6465.33 2229
6466.09 2240
6466.85 2389
6467.61 2356
6468.37 2285
6469.13 2232
6469.88 2290
6470.64 2257
6471.40 2279
6472.16 2344
6472.92 2311
6473.68 2338
6474.44 2276
6475.20 2358
6475.96 2254
6476.72 2327
6477.48 2418
6478.24 2388
6479.00 2529
6479.76 2586
6480.52 2553
6481.28 2597
6482.04 2695
6482.80 2694
6483.56 2755
6484.32 2766
6485.08 2811
6485.84 2775
6486.60 2817
6487.36 2874
6488.12 2810
6488.88 2897
6489.64 2961
6490.40 3065
6491.16 3107
6491.92 3265
6492.68 3340
6493.44 3331
6494.20 3552
6494.96 3578
6495.72 3527
6496.48 3597
6497.24 3530
6498.00 3483
6498.76 3382
6499.52 3429
6500.28 3466
6501.05 3506
6501.81 3597
6502.57 3506
6503.33 3730
6504.09 4028
6504.85 4584
6505.61 5563
6506.37 7052
6507.13 8881
6507.90 11165
6508.66 12881
6509.42 14210
6510.18 14535
6510.94 14203
6511.70 13027
6512.46 11436
6513.23 10027
6513.99 8588
6514.75 7316
6515.51 6244
6516.27 5549
6517.03 5009
6517.80 4628
6518.56 4338
6519.32 4186
6520.08 4092
6520.84 4081
6521.61 4172
6522.37 4117
6523.13 4250
6523.89 4405
6524.66 4654
6525.42 4908
6526.18 5189
6526.94 5501
6527.71 5713
6528.47 5827
6529.23 5695
6529.99 5480
6530.76 5219
6531.52 5075
6532.28 4987
6533.04 5137
6533.81 5440
6534.57 6294
6535.33 7306
6536.10 8075
6536.86 8994
6537.62 9349
6538.38 9490
6539.15 9006
6539.91 8306
6540.67 7650
6541.44 6597
6542.20 5641
6542.96 5149
6543.73 4681
6544.49 4333
6545.25 4115
6546.02 3980
6546.78 3929
6547.55 3883
6548.31 3767
6549.07 3739
6549.84 3723
6550.60 3731
6551.36 3529
6552.13 3475
6552.89 3470
6553.66 3438
6554.42 3361
6555.18 3299
6555.95 3338
6556.71 3278
6557.48 3274
6558.24 3341
6559.01 3329
6559.77 3280
6560.53 3362
6561.30 3462
6562.06 3494
6562.83 3649
6563.59 3649
6564.36 3676
6565.12 3749
6565.89 3659
6566.65 3775
6567.42 3580
6568.18 3686
6568.95 3763
6569.71 3814
6570.48 3935
6571.24 4015
6572.01 4226
6572.77 4186
6573.54 4277
6574.30 4242
6575.07 4221
6575.83 4244
6576.60 4178
6577.36 4049
6578.13 4032
6578.89 3956
6579.66 3986
6580.42 4013
6581.19 3992
6581.96 3970
6582.72 4048
6583.49 4066
6584.25 4148
6585.02 4097
6585.78 4001
6586.55 4076
6587.32 4095
6588.08 4108
6588.85 4106
6589.61 4143
6590.38 4182
6591.15 4326
6591.91 4492
6592.68 4739
6593.45 5164
6594.21 5405
6594.98 5706
6595.74 5778
6596.51 5796
6597.28 5847
6598.04 5716
6598.81 5396
6599.58 5122
6600.34 4922
6601.11 4633
6601.88 4412
6602.64 4229
6603.41 3853
6604.18 3718
6604.95 3628
6605.71 3502
6606.48 3429
6607.25 3380
6608.01 3341
6608.78 3340
6609.55 3323
6610.32 3300
6611.08 3347
6611.85 3257
6612.62 3240
6613.38 3155
6614.15 3186
6614.92 3138
6615.69 3156
6616.46 3181
6617.22 3202
6617.99 3249
6618.76 3414
6619.53 3559
6620.29 3696
6621.06 3871
6621.83 4174
6622.60 4424
6623.37 4396
6624.13 4438
6624.90 4525
6625.67 4391
6626.44 4179
6627.21 3904
6627.98 3707
6628.74 3563
6629.51 3411
6630.28 3276
6631.05 3298
6631.82 3264
6632.59 3366
6633.35 3466
6634.12 3719
6634.89 3824
6635.66 3963
6636.43 4082
6637.20 4108
6637.97 4049
6638.74 4066
6639.51 4055
6640.27 4011
6641.04 3947
6641.81 3931
6642.58 3875
6643.35 3803
6644.12 3770
6644.89 3536
6645.66 3416
6646.43 3172
6647.20 3094
6647.97 2984
6648.74 2974
6649.51 2897
6650.28 2822
6651.05 2802
6651.82 2768
6652.58 2770
6653.35 2865
6654.12 2796
6654.89 2796
6655.66 2839
6656.43 2870
6657.20 2872
6657.97 2855
6658.74 2833
6659.51 2739
6660.28 2762
6661.05 2694
6661.83 2656
6662.60 2711
6663.37 2652
6664.14 2562
6664.91 2559
6665.68 2565
6666.45 2596
6667.22 2699
6667.99 2617
6668.76 2647
6669.53 2637
6670.30 2700
6671.07 2772
6671.84 2808
6672.61 2776
6673.38 2791
6674.16 2796
6674.93 2804
6675.70 2739
6676.47 2777
6677.24 2723
6678.01 2741
6678.78 2750
6679.55 2820
6680.33 2820
6681.10 2714
6681.87 2820
6682.64 2914
6683.41 3054
6684.18 3100
6684.95 3189
6685.73 3349
6686.50 3475
6687.27 3417
6688.04 3267
6688.81 3188
6689.58 2935
6690.36 2829
6691.13 2712
6691.90 2612
6692.67 2554
6693.44 2383
6694.22 2348
6694.99 2452
6695.76 2364
6696.53 2297
6697.31 2262
6698.08 2318
6698.85 2336
6699.62 2290
6700.40 2295
6701.17 2293
6701.94 2311
6702.71 2274
6703.49 2268
6704.26 2177
6705.03 2144
6705.80 2105
6706.58 2236
6707.35 2155
6708.12 2109
6708.90 2107
6709.67 2103
6710.44 2113
6711.22 2054
6711.99 2065
6712.76 2087
6713.54 2072
6714.31 2024
6715.08 2003
6715.86 1978
6716.63 2015
6717.40 2020
6718.18 2050
6718.95 1991
6719.72 1938
6720.50 2058
6721.27 2042
6722.04 2047
6722.82 2066
6723.59 2020
6724.37 2038
6725.14 2066
6725.91 1981
6726.69 1900
6727.46 1903
6728.24 1927
6729.01 1917
6729.78 1902
6730.56 1939
6731.33 1973
6732.11 1889
6732.88 1949
6733.66 1921
6734.43 1962
6735.20 1918
6735.98 2011
6736.75 2071
6737.53 1997
6738.30 2011
6739.08 2076
6739.85 2075
6740.63 1999
6741.40 2094
6742.18 2068
6742.95 2150
6743.73 2136
6744.50 2184
6745.28 2085
6746.05 2111
6746.83 2217
6747.60 2212
6748.38 2206
6749.15 2227
6749.93 2277
6750.70 2371
6751.48 2419
6752.25 2462
6753.03 2607
6753.81 2651
6754.58 2718
6755.36 2688
6756.13 2688
6756.91 2683
6757.68 2446
6758.46 2408
6759.24 2378
6760.01 2404
6760.79 2391
6761.56 2359
6762.34 2298
6763.12 2277
6763.89 2240
6764.67 2215
6765.44 2262
6766.22 2226
6767.00 2294
6767.77 2309
6768.55 2300
6769.33 2277
6770.10 2196
6770.88 2230
6771.66 2081
6772.43 2059
6773.21 2086
6773.99 1965
6774.76 1992
6775.54 1942
6776.32 1910
6777.09 1929
6777.87 1914
6778.65 1889
6779.42 1836
6780.20 1938
6780.98 1905
6781.76 1914
6782.53 1920
6783.31 1903
6784.09 1941
6784.87 1988
6785.64 1903
6786.42 1890
6787.20 1880
6787.98 1872
6788.75 1881
6789.53 1798
6790.31 1772
6791.09 1786
6791.86 1780
6792.64 1729
6793.42 1696
6794.20 1690
6794.98 1642
6795.75 1680
6796.53 1688
6797.31 1760
6798.09 1682
6798.87 1760
6799.64 1763
6800.42 1748
6801.20 1777
6801.98 1706
6802.76 1662
6803.54 1711
6804.31 1792
6805.09 1817
6805.87 1731
6806.65 1764
6807.43 1746
6808.21 1727
6808.99 1756
6809.76 1717
6810.54 1689
6811.32 1712
6812.10 1631
6812.88 1708
6813.66 1722
6814.44 1682
6815.22 1712
6816.00 1654
6816.78 1682
6817.55 1721
6818.33 1703
6819.11 1678
6819.89 1672
6820.67 1723
6821.45 1706
6822.23 1710
6823.01 1787
6823.79 1701
6824.57 1670
6825.35 1686
6826.13 1748
6826.91 1738
6827.69 1733
6828.47 1668
6829.25 1702
6830.03 1719
6830.81 1703
6831.59 1715
6832.37 1738
6833.15 1688
6833.93 1742
6834.71 1747
6835.49 1817
6836.27 1892
6837.05 1981
6837.83 2229
6838.61 2404
6839.39 2464
6840.17 2549
6840.95 2595
6841.73 2429
6842.51 2314
6843.29 2221
6844.08 2151
6844.86 2046
6845.64 1995
6846.42 1937
6847.20 1972
6847.98 2162
6848.76 2341
6849.54 2585
6850.32 2862
6851.10 3168
6851.89 3373
6852.67 3397
6853.45 3294
6854.23 3115
6855.01 2917
6855.79 2663
6856.57 2486
6857.35 2307
6858.14 2123
6858.92 2038
6859.70 2036
6860.48 2008
6861.26 1930
6862.04 1880
6862.83 1874
6863.61 1851
6864.39 1850
6865.17 1848
6865.95 1844
6866.74 1930
6867.52 1969
6868.30 1942
6869.08 1934
6869.86 1871
6870.65 1837
6871.43 1841
6872.21 1951
6872.99 1913
6873.78 2054
6874.56 2056
6875.34 2026
6876.12 2051
6876.91 2137
6877.69 2183
6878.47 2112
6879.25 2285
6880.04 2476
6880.82 2723
6881.60 2984
6882.39 3272
6883.17 3355
6883.95 3377
6884.74 3372
6885.52 3204
6886.30 3223
6887.08 3163
6887.87 3225
6888.65 3294
6889.43 3381
6890.22 3483
6891.00 3320
6891.78 3131
6892.57 3049
6893.35 2873
6894.14 2751
6894.92 2641
6895.70 2586
6896.49 2547
6897.27 2474
6898.05 2385
6898.84 2423
6899.62 2390
6900.41 2363
6901.19 2477
6901.97 2425
6902.76 2392
6903.54 2410
6904.33 2425
6905.11 2365
6905.89 2330
6906.68 2289
6907.46 2270
6908.25 2263
6909.03 2236
6909.82 2254
6910.60 2290
6911.39 2270
6912.17 2258
6912.96 2267
6913.74 2228
6914.52 2240
6915.31 2261
6916.09 2260
6916.88 2280
6917.66 2236
6918.45 2214
6919.23 2296
6920.02 2322
6920.80 2242
6921.59 2283
6922.37 2294
6923.16 2299
6923.95 2258
6924.73 2210
6925.52 2346
6926.30 2359
6927.09 2382
6927.87 2449
6928.66 2482
6929.44 2528
6930.23 2551
6931.01 2457
6931.80 2588
6932.59 2554
6933.37 2581
6934.16 2467
6934.94 2516
6935.73 2510
6936.52 2574
6937.30 2527
6938.09 2708
6938.87 2776
6939.66 2969
6940.45 3055
6941.23 3326
6942.02 3530
6942.81 3628
6943.59 3878
6944.38 3962
6945.16 4048
6945.95 4002
6946.74 4036
6947.52 4071
6948.31 4121
6949.10 4157
6949.88 4075
6950.67 3993
6951.46 3904
6952.25 3897
6953.03 3734
6953.82 3575
6954.61 3557
6955.39 3560
6956.18 3529
6956.97 3458
6957.75 3496
6958.54 3441
6959.33 3443
6960.12 3420
6960.90 3479
6961.69 3424
6962.48 3523
6963.27 3453
6964.05 3557
6964.84 3650
6965.63 3903
6966.42 4063
6967.20 4210
6967.99 4382
6968.78 4743
6969.57 4948
6970.36 5007
6971.14 5072
6971.93 5138
6972.72 5176
6973.51 5187
6974.30 5040
6975.08 4985
6975.87 5056
6976.66 5113
6977.45 5141
6978.24 5148
6979.03 5315
6979.81 5582
6980.60 6071
6981.39 6741
6982.18 8077
6982.97 10076
6983.76 12619
6984.55 15776
6985.34 18887
6986.12 21419
6986.91 22852
6987.70 23454
6988.49 22300
6989.28 20256
6990.07 17536
6990.86 14908
6991.65 12639
6992.44 10384
6993.23 8410
6994.01 7062
6994.80 6115
6995.59 5190
6996.38 4720
6997.17 4329
6997.96 4068
6998.75 3610
6999.54 3499
7000.33 3412
7001.12 3290
7001.91 3233
7002.70 3291
7003.49 3207
7004.28 3118
7005.07 2834
7005.86 2743
7006.65 2703
7007.44 2539
7008.23 2502
7009.02 2462
7009.81 2542
7010.60 2645
7011.39 2682
7012.18 2810
7012.97 2960
7013.76 3226
7014.55 3177
7015.34 3150
7016.13 3148
7016.92 3088
7017.71 3026
7018.50 2942
7019.29 2868
7020.08 2910
7020.88 2939
7021.67 2977
7022.46 3009
7023.25 3133
7024.04 3244
7024.83 3391
7025.62 3476
7026.41 3380
7027.20 3490
7027.99 3456
7028.79 3266
7029.58 3176
7030.37 3061
7031.16 2995
7031.95 2891
7032.74 2845
7033.53 2733
7034.33 2756
7035.12 2833
7035.91 2762
7036.70 2858
7037.49 2869
7038.28 2895
7039.08 2946
7039.87 2907
7040.66 2925
7041.45 2899
7042.24 2997
7043.04 3047
7043.83 3156
7044.62 3266
7045.41 3240
7046.20 3258
7047.00 3345
7047.79 3463
7048.58 3645
7049.37 3741
7050.17 3856
7050.96 3959
7051.75 3963
7052.54 3943
7053.34 3735
7054.13 3562
7054.92 3357
7055.71 3149
7056.51 3089
7057.30 2954
7058.09 2851
7058.89 2927
7059.68 2944
7060.47 2865
7061.26 2805
7062.06 2820
7062.85 2824
7063.64 2759
7064.44 2656
7065.23 2623
7066.02 2622
7066.82 2633
7067.61 2525
7068.40 2383
7069.20 2513
7069.99 2431
7070.78 2354
7071.58 2287
7072.37 2272
7073.17 2194
7073.96 2097
7074.75 2113
7075.55 2136
7076.34 2094
7077.13 2096
7077.93 2093
7078.72 2044
7079.52 2039
7080.31 2025
7081.10 2014
7081.90 2042
7082.69 2047
7083.49 2013
7084.28 2022
7085.08 2032
7085.87 2061
7086.67 2180
7087.46 2245
7088.25 2288
7089.05 2345
7089.84 2357
7090.64 2297
7091.43 2257
7092.23 2138
7093.02 2040
7093.82 2011
7094.61 1959
7095.41 1881
7096.20 1762
7097.00 1784
7097.79 1693
7098.59 1708
7099.38 1674
7100.18 1668
7100.97 1651
7101.77 1607
7102.56 1652
7103.36 1616
7104.15 1624
7104.95 1585
7105.75 1517
7106.54 1487
7107.34 1532
7108.13 1544
7108.93 1495
7109.72 1495
7110.52 1466
7111.32 1467
7112.11 1522
7112.91 1610
7113.70 1555
7114.50 1479
7115.30 1466
7116.09 1491
7116.89 1525
7117.68 1546
7118.48 1555
7119.28 1522
7120.07 1492
7120.87 1435
7121.67 1473
7122.46 1499
7123.26 1494
7124.06 1458
7124.85 1428
7125.65 1455
7126.45 1432
7127.24 1488
7128.04 1507
7128.84 1526
7129.63 1535
7130.43 1600
7131.23 1596
7132.02 1597
7132.82 1553
7133.62 1513
7134.41 1534
7135.21 1483
7136.01 1464
7136.81 1441
7137.60 1417
7138.40 1384
7139.20 1301
7140.00 1329
7140.79 1347
7141.59 1288
7142.39 1331
7143.19 1351
7143.98 1345
7144.78 1263
7145.58 1295
7146.38 1307
7147.18 1266
7147.97 1297
7148.77 1296
7149.57 1312
7150.37 1249
7151.17 1267
7151.96 1278
7152.76 1250
7153.56 1275
7154.36 1246
7155.16 1299
7155.95 1335
7156.75 1325
7157.55 1324
7158.35 1376
7159.15 1348
7159.95 1346
7160.75 1303
7161.54 1302
7162.34 1337
7163.14 1271
7163.94 1284
7164.74 1325
7165.54 1314
7166.34 1322
7167.14 1232
7167.93 1298
7168.73 1259
7169.53 1245
7170.33 1276
7171.13 1187
7171.93 1154
7172.73 1222
7173.53 1181
7174.33 1186
7175.13 1155
7175.93 1143
7176.73 1156
7177.53 1169
7178.33 1228
7179.13 1157
7179.93 1189
7180.73 1140
7181.53 1173
7182.32 1173
7183.12 1207
7183.92 1216
7184.72 1215
7185.52 1168
7186.32 1177
7187.12 1211
7187.92 1198
7188.72 1139
7189.53 1160
7190.33 1168
7191.13 1106
7191.93 1136
7192.73 1121
7193.53 1105
7194.33 1090
7195.13 1080
7195.93 1096
7196.73 1080
7197.53 1093
7198.33 1140
7199.13 1139
7199.93 1093
7200.73 1162
7201.53 1139
7202.33 1194
7203.14 1127
7203.94 1183
7204.74 1188
7205.54 1197
7206.34 1153
7207.14 1145
7207.94 1126
7208.74 1138
7209.55 1207
7210.35 1221
7211.15 1159
7211.95 1119
7212.75 1113
7213.55 1156
7214.35 1173
7215.16 1133
7215.96 1105
7216.76 1127
7217.56 1155
7218.36 1191
7219.16 1197
7219.97 1170
7220.77 1230
7221.57 1176
7222.37 1172
7223.17 1166
7223.98 1182
7224.78 1144
7225.58 1159
7226.38 1187
7227.19 1133
7227.99 1089
7228.79 1197
7229.59 1266
7230.40 1237
7231.20 1239
7232.00 1238
7232.80 1289
7233.61 1334
7234.41 1422
7235.21 1491
7236.01 1670
7236.82 1764
7237.62 1787
7238.42 1749
7239.23 1793
7240.03 1770
7240.83 1600
7241.63 1544
7242.44 1546
7243.24 1468
7244.04 1406
7244.85 1367
7245.65 1344
7246.45 1208
7247.26 1258
7248.06 1252
7248.86 1258
7249.67 1248
7250.47 1244
7251.28 1260
7252.08 1305
7252.88 1273
7253.69 1345
7254.49 1378
7255.29 1462
7256.10 1489
7256.90 1379
7257.71 1397
7258.51 1386
7259.31 1277
7260.12 1306
7260.92 1345
7261.73 1304
7262.53 1297
7263.34 1317
7264.14 1396
7264.94 1395
7265.75 1376
7266.55 1399
7267.36 1446
7268.16 1466
7268.97 1464
7269.77 1441
7270.58 1413
7271.38 1394
7272.19 1417
7272.99 1470
7273.80 1466
7274.60 1460
7275.41 1558
7276.21 1502
7277.02 1461
7277.82 1529
7278.63 1515
7279.43 1582
7280.24 1638
7281.04 1712
7281.85 1929
7282.65 2094
7283.46 2426
7284.26 2701
7285.07 2994
7285.87 2940
7286.68 3022
7287.49 2908
7288.29 2739
7289.10 2534
7289.90 2298
7290.71 2016
7291.52 1870
7292.32 1697
7293.13 1633
7293.93 1611
7294.74 1533
7295.55 1429
7296.35 1407
7297.16 1410
7297.96 1401
7298.77 1412
7299.58 1472
7300.38 1486
7301.19 1472
7302.00 1506
7302.80 1470
7303.61 1505
7304.42 1496
7305.22 1448
7306.03 1439
7306.84 1487
7307.64 1505
7308.45 1532
7309.26 1616
7310.06 1622
7310.87 1725
7311.68 1827
7312.48 1848
7313.29 1837
7314.10 1772
7314.90 1857
7315.71 1861
7316.52 1917
7317.33 2074
7318.13 2219
7318.94 2482
7319.75 2754
7320.56 2742
7321.36 2911
7322.17 2846
7322.98 2740
7323.79 2602
7324.59 2413
7325.40 2242
7326.21 2100
7327.02 2012
7327.83 1853
7328.63 1714
7329.44 1645
7330.25 1547
7331.06 1534
7331.87 1497
7332.67 1565
7333.48 1539
7334.29 1535
7335.10 1548
7335.91 1559
7336.72 1527
7337.52 1595
7338.33 1654
7339.14 1745
7339.95 1746
7340.76 1873
7341.57 1883
7342.38 1867
7343.18 1783
7343.99 1664
7344.80 1675
7345.61 1655
7346.42 1543
7347.23 1600
7348.04 1552
7348.85 1531
7349.66 1437
7350.46 1441
7351.27 1428
7352.08 1402
7352.89 1372
7353.70 1349
7354.51 1370
7355.32 1328
7356.13 1331
7356.94 1334
7357.75 1276
7358.56 1283
7359.37 1259
7360.18 1344
7360.99 1351
7361.80 1290
7362.61 1378
7363.42 1402
7364.23 1397
7365.04 1375
7365.85 1383
7366.66 1374
7367.47 1382
7368.28 1365
7369.09 1353
7369.90 1370
7370.71 1370
7371.52 1335
7372.33 1331
7373.14 1309
7373.95 1288
7374.76 1240
7375.57 1301
7376.38 1344
7377.19 1375
7378.00 1389
7378.81 1472
7379.62 1524
7380.43 1644
7381.24 1760
7382.06 1806
7382.87 1834
7383.68 1854
7384.49 1798
7385.30 1712
7386.11 1641
7386.92 1533
7387.73 1432
7388.54 1394
7389.36 1283
7390.17 1262
7390.98 1254
7391.79 1198
7392.60 1167
7393.41 1245
7394.22 1206
7395.04 1133
7395.85 1172
7396.66 1187
7397.47 1177
7398.28 1155
7399.09 1241
7399.91 1225
7400.72 1195
7401.53 1254
7402.34 1315
7403.15 1282
7403.97 1327
7404.78 1296
7405.59 1170
7406.40 1222
7407.21 1183
7408.03 1129
7408.84 1129
7409.65 1118
7410.46 1122
7411.28 1083
7412.09 1015
7412.90 1026
7413.71 1015
7414.53 994
7415.34 1021
7416.15 1063
7416.96 1022
7417.78 973
7418.59 935
7419.40 972
7420.22 980
7421.03 967
7421.84 964
7422.66 977
7423.47 958
7424.28 947
7425.09 928
7425.91 981
7426.72 942
7427.53 923
7428.35 940
7429.16 958
7429.98 936
7430.79 958
7431.60 949
7432.42 954
7433.23 899
7434.04 909
7434.86 915
7435.67 923
7436.48 935
7437.30 966
7438.11 976
7438.93 945
7439.74 934
7440.55 939
7441.37 943
7442.18 955
7443.00 942
7443.81 961
7444.63 961
7445.44 967
7446.25 976
7447.07 963
7447.88 932
7448.70 958
7449.51 945
7450.33 906
7451.14 932
7451.96 903
7452.77 903
7453.59 885
7454.40 959
7455.22 906
7456.03 870
7456.85 861
7457.66 902
7458.48 874
7459.29 913
7460.11 845
7460.92 811
7461.74 864
7462.55 880
7463.37 918
7464.18 873
7465.00 886
7465.81 859
7466.63 844
7467.44 851
7468.26 870
7469.08 871
7469.89 907
7470.71 918
7471.52 908
7472.34 924
7473.15 945
7473.97 964
7474.79 942
7475.60 910
7476.42 911
7477.23 925
7478.05 892
7478.87 924
7479.68 879
7480.50 907
7481.32 872
7482.13 916
7482.95 930
7483.76 944
7484.58 902
7485.40 955
7486.21 976
7487.03 892
7487.85 936
7488.66 862
7489.48 885
7490.30 845
7491.11 883
7491.93 888
7492.75 866
7493.57 848
7494.38 894
7495.20 911
7496.02 880
7496.83 872
7497.65 908
7498.47 890
7499.29 880
7500.10 866
7500.92 852
7501.74 850
7502.55 809
7503.37 815
7504.19 839
7505.01 792
7505.83 725
7506.64 819
7507.46 852
7508.28 816
7509.10 818
7509.91 783
7510.73 778
7511.55 772
7512.37 814
7513.19 850
7514.00 824
7514.82 774
7515.64 811
7516.46 782
7517.28 813
7518.10 758
7518.91 804
7519.73 769
7520.55 828
7521.37 785
7522.19 832
7523.01 803
7523.82 817
7524.64 821
7525.46 783
7526.28 801
7527.10 793
7527.92 770
7528.74 793
7529.56 811
7530.38 805
7531.19 836
7532.01 756
7532.83 825
7533.65 797
7534.47 830
7535.29 797
7536.11 781
7536.93 819
7537.75 805
7538.57 798
7539.39 812
7540.21 822
7541.03 759
7541.85 785
7542.67 748
7543.48 768
7544.30 775
7545.12 846
7545.94 847
7546.76 814
7547.58 792
7548.40 804
7549.22 759
7550.04 736
7550.86 808
7551.68 774
7552.50 821
7553.32 790
7554.14 755
7554.97 770
7555.79 788
7556.61 780
7557.43 785
7558.25 789
7559.07 818
7559.89 866
7560.71 827
7561.53 803
7562.35 794
7563.17 834
7563.99 785
7564.81 801
7565.63 811
7566.45 816
7567.28 831
7568.10 836
7568.92 777
7569.74 822
7570.56 817
7571.38 846
7572.20 818
7573.02 792
7573.84 816
7574.67 799
7575.49 860
7576.31 857
7577.13 860
7577.95 834
7578.77 837
7579.60 907
7580.42 875
7581.24 807
7582.06 852
7582.88 839
7583.70 868
7584.53 825
7585.35 877
7586.17 923
7586.99 897
7587.81 876
7588.64 877
7589.46 918
7590.28 902
7591.10 903
7591.93 951
7592.75 964
7593.57 931
7594.39 929
7595.22 947
7596.04 979
7596.86 1009
7597.68 1055
7598.51 999
7599.33 985
7600.15 1033
7600.97 1097
7601.80 1093
7602.62 1091
7603.44 1116
7604.27 1184
7605.09 1192
7605.91 1173
7606.73 1194
7607.56 1156
7608.38 1218
7609.20 1210
7610.03 1186
7610.85 1086
7611.67 1044
7612.50 1030
7613.32 1007
7614.15 1070
7614.97 1098
7615.79 1148
7616.62 1198
7617.44 1205
7618.26 1236
7619.09 1261
7619.91 1311
7620.73 1304
7621.56 1252
7622.38 1248
7623.21 1233
7624.03 1226
7624.85 1211
7625.68 1199
7626.50 1186
7627.33 1233
7628.15 1174
7628.98 1237
7629.80 1243
7630.62 1245
7631.45 1313
7632.27 1296
7633.10 1276
7633.92 1321
7634.75 1326
7635.57 1242
7636.40 1158
7637.22 1093
7638.05 1099
7638.87 1041
7639.70 1001
7640.52 1018
7641.35 1018
7642.17 1024
7643.00 1029
7643.82 1074
7644.65 1055
7645.47 1108
7646.30 1136
7647.12 1169
7647.95 1127
7648.77 1175
7649.60 1247
7650.42 1224
7651.25 1293
7652.08 1347
7652.90 1227
7653.73 1186
7654.55 1184
7655.38 1119
7656.20 1058
7657.03 1047
7657.86 1015
7658.68 1048
7659.51 1026
7660.33 987
7661.16 926
7661.99 974
7662.81 955
7663.64 893
7664.46 912
7665.29 922
7666.12 922
7666.94 954
7667.77 932
7668.60 986
7669.42 943
7670.25 919
7671.08 940
7671.90 921
7672.73 879
7673.56 913
7674.38 886
7675.21 879
7676.04 830
7676.86 856
7677.69 902
7678.52 912
7679.34 914
7680.17 886
7681.00 921
7681.83 882
7682.65 925
7683.48 992
7684.31 986
7685.13 959
7685.96 1024
7686.79 1047
7687.62 1035
7688.44 1009
7689.27 996
7690.10 998
7690.93 1021
7691.76 964
7692.58 989
7693.41 964
7694.24 981
7695.07 990
7695.89 991
7696.72 1022
7697.55 1033
7698.38 1059
7699.21 1098
7700.03 1046
7700.86 1042
7701.69 1027
7702.52 1041
7703.35 1007
7704.18 967
7705.00 971
7705.83 987
7706.66 936
7707.49 914
7708.32 928
7709.15 913
7709.98 916
7710.80 926
7711.63 939
7712.46 931
7713.29 910
7714.12 913
7714.95 939
7715.78 964
7716.61 928
7717.44 915
7718.27 947
7719.09 969
7719.92 917
7720.75 890
7721.58 850
7722.41 881
7723.24 949
7724.07 957
7724.90 922
7725.73 924
7726.56 999
7727.39 1042
7728.22 1045
7729.05 977
7729.88 1059
7730.71 1069
7731.54 1003
7732.37 958
7733.20 1008
7734.03 975
7734.86 970
7735.69 908
7736.52 916
7737.35 876
7738.18 850
7739.01 882
7739.84 863
7740.67 899
7741.50 889
7742.33 875
7743.16 880
7743.99 915
7744.82 950
7745.65 1048
7746.48 1232
7747.31 1276
7748.14 1412
7748.98 1495
7749.81 1481
7750.64 1346
7751.47 1306
7752.30 1209
7753.13 1116
7753.96 1037
7754.79 979
7755.62 977
7756.45 932
7757.29 912
7758.12 927
7758.95 844
7759.78 872
7760.61 864
7761.44 870
7762.27 825
7763.11 798
7763.94 858
7764.77 867
7765.60 811
7766.43 802
7767.26 838
7768.10 807
7768.93 757
7769.76 818
7770.59 822
7771.42 810
7772.26 805
7773.09 776
7773.92 818
7774.75 767
7775.58 820
7776.42 827
7777.25 809
7778.08 798
7778.91 826
7779.75 833
7780.58 787
7781.41 774
7782.24 798
7783.08 818
7783.91 845
7784.74 802
7785.57 821
7786.41 875
7787.24 842
7788.07 840
7788.91 869
7789.74 847
7790.57 856
7791.40 866
7792.24 821
7793.07 851
7793.90 835
7794.74 839
7795.57 845
7796.40 825
7797.24 865
7798.07 852
7798.90 869
7799.74 893
7800.57 875
7801.40 918
7802.24 911
7803.07 887
7803.91 934
7804.74 965
7805.57 944
7806.41 909
7807.24 920
7808.07 909
7808.91 970
7809.74 1033
7810.58 998
7811.41 1030
7812.25 977
7813.08 1078
7813.91 1124
7814.75 1137
7815.58 1139
7816.42 1176
7817.25 1184
7818.09 1199
7818.92 1132
7819.75 1156
7820.59 1240
7821.42 1224
7822.26 1307
7823.09 1326
7823.93 1288
7824.76 1270
7825.60 1274
7826.43 1301
7827.27 1253
7828.10 1190
7828.94 1198
7829.77 1130
7830.61 1121
7831.44 1112
7832.28 1111
7833.11 1150
7833.95 1129
7834.78 1223
7835.62 1172
7836.46 1219
7837.29 1207
7838.13 1201
7838.96 1182
7839.80 1135
7840.63 1085
7841.47 1132
7842.31 1011
7843.14 1033
7843.98 970
7844.81 968
7845.65 1036
7846.48 932
7847.32 982
7848.16 924
7848.99 945
7849.83 923
7850.67 850
7851.50 895
7852.34 883
7853.17 894
7854.01 936
7854.85 920
7855.68 877
7856.52 906
7857.36 923
7858.19 899
7859.03 856
7859.87 887
7860.70 900
7861.54 907
7862.38 907
7863.21 915
7864.05 881
7864.89 901
7865.73 899
7866.56 914
7867.40 925
7868.24 887
7869.07 908
7869.91 914
7870.75 918
7871.59 841
7872.42 904
7873.26 975
7874.10 946
7874.94 934
7875.77 974
7876.61 998
7877.45 1043
7878.29 1055
7879.12 1090
7879.96 1118
7880.80 1098
7881.64 1124
7882.47 1166
7883.31 1220
7884.15 1161
7884.99 1093
7885.83 1093
7886.67 1069
7887.50 1031
7888.34 1035
7889.18 1014
7890.02 990
7890.86 990
7891.69 1050
7892.53 1064
7893.37 1051
7894.21 1043
7895.05 1032
7895.89 1023
7896.73 1027
7897.57 981
7898.40 1016
7899.24 969
7900.08 906
7900.92 896
7901.76 940
7902.60 969
7903.44 955
7904.28 971
7905.12 984
7905.95 925
7906.79 933
7907.63 911
7908.47 927
7909.31 940
7910.15 919
7910.99 925
7911.83 927
7912.67 965
7913.51 1007
7914.35 1099
7915.19 1177
7916.03 1175
7916.87 1223
7917.71 1367
7918.55 1392
7919.39 1403
7920.23 1343
7921.07 1307
7921.91 1227
7922.75 1197
7923.59 1117
7924.43 1062
7925.27 1025
7926.11 973
7926.95 925
7927.79 919
7928.63 913
7929.47 893
7930.31 895
7931.15 869
7931.99 819
7932.83 871
7933.67 830
7934.51 804
7935.35 832
7936.19 864
7937.04 819
7937.88 763
7938.72 789
7939.56 863
7940.40 831
7941.24 808
7942.08 835
7942.92 846
7943.76 857
7944.60 896
7945.45 917
7946.29 883
7947.13 809
7947.97 858
7948.81 937
7949.65 932
7950.49 856
7951.34 917
7952.18 854
7953.02 939
7953.86 974
7954.70 1029
7955.54 975
7956.39 920
7957.23 1035
7958.07 1054
7958.91 1016
7959.75 1055
7960.60 1011
7961.44 962
7962.28 956
7963.12 964
7963.96 948
7964.81 968
7965.65 1049
7966.49 1074
7967.33 1184
7968.18 1197
7969.02 1206
7969.86 1211
7970.70 1132
7971.55 1004
7972.39 1031
7973.23 1001
7974.08 930
7974.92 933
7975.76 906
7976.60 932
7977.45 890
7978.29 846
7979.13 821
7979.98 809
7980.82 809
7981.66 823
7982.51 844
7983.35 819
7984.19 861
7985.04 872
7985.88 803
7986.72 795
7987.57 828
7988.41 823
7989.25 820
7990.10 792
7990.94 765
7991.78 749
7992.63 763
7993.47 749
7994.32 724
7995.16 771
7996.00 732
7996.85 700
7997.69 747
7998.53 733
7999.38 733
8000.22 750
8001.07 740
8001.91 737
8002.76 703
8003.60 716
8004.44 708
8005.29 682
8006.13 678
8006.98 670
8007.82 686
8008.67 726
8009.51 681
8010.36 667
8011.20 639
8012.05 668
8012.89 631
8013.74 656
8014.58 649
8015.43 606
8016.27 629
8017.12 629
8017.96 638
8018.81 596
8019.65 615
8020.50 618
8021.34 644
8022.19 614
8023.03 594
8023.88 644
8024.72 632
8025.57 639
8026.41 616
8027.26 626
8028.11 629
8028.95 641
8029.80 625
8030.64 617
8031.49 626
8032.33 671
8033.18 666
8034.03 628
8034.87 669
8035.72 657
8036.56 643
8037.41 633
8038.26 635
8039.10 651
8039.95 656
8040.80 590
8041.64 622
8042.49 641
8043.33 624
8044.18 657
8045.03 630
8045.87 634
8046.72 615
8047.57 650
8048.41 654
8049.26 633
8050.11 636
8050.95 598
8051.80 621
8052.65 636
8053.49 608
8054.34 629
8055.19 610
8056.04 590
8056.88 621
8057.73 632
8058.58 578
8059.42 571
8060.27 597
8061.12 611
8061.97 619
8062.81 626
8063.66 592
8064.51 588
8065.36 572
8066.20 520
8067.05 511
8067.90 563
8068.75 581
8069.60 576
8070.44 549
8071.29 563
8072.14 580
8072.99 550
8073.84 559
8074.68 545
8075.53 554
8076.38 584
8077.23 558
8078.08 562
8078.92 561
8079.77 547
8080.62 543
8081.47 528
8082.32 530
8083.17 527
8084.02 530
8084.86 560
8085.71 526
8086.56 600
8087.41 582
8088.26 589
8089.11 550
8089.96 562
8090.81 579
8091.65 557
8092.50 580
8093.35 534
8094.20 572
8095.05 553
8095.90 540
8096.75 606
8097.60 617
8098.45 555
8099.30 559
8100.15 589
8101.00 562
8101.85 604
8102.70 580
8103.54 588
8104.39 589
8105.24 588
8106.09 571
8106.94 564
8107.79 586
8108.64 619
8109.49 576
8110.34 576
8111.19 520
8112.04 560
8112.89 571
8113.74 562
8114.59 598
8115.44 590
8116.29 584
8117.14 582
8117.99 591
8118.84 610
8119.70 606
8120.55 614
8121.40 629
8122.25 643
8123.10 647
8123.95 645
8124.80 621
8125.65 598
8126.50 600
8127.35 605
8128.20 647
8129.05 636
8129.90 612
8130.76 638
8131.61 675
8132.46 652
8133.31 666
8134.16 697
8135.01 716
8135.86 683
8136.71 652
8137.56 653
8138.42 655
8139.27 623
8140.12 640
8140.97 616
8141.82 623
8142.67 608
8143.53 639
8144.38 631
8145.23 630
8146.08 620
8146.93 618
8147.78 672
8148.64 672
8149.49 672
8150.34 655
8151.19 693
8152.05 642
8152.90 664
8153.75 688
8154.60 728
8155.45 758
8156.31 785
8157.16 789
8158.01 750
8158.86 787
8159.72 687
8160.57 678
8161.42 680
8162.27 651
8163.13 628
8163.98 650
8164.83 587
8165.69 583
8166.54 610
8167.39 579
8168.24 602
8169.10 600
8169.95 612
8170.80 598
8171.66 606
8172.51 612
8173.36 588
8174.22 554
8175.07 570
8175.92 576
8176.78 550
8177.63 553
8178.48 581
8179.34 565
8180.19 524
8181.04 559
8181.90 529
8182.75 578
8183.61 556
8184.46 553
8185.31 573
8186.17 569
8187.02 578
8187.87 523
8188.73 537
8189.58 560
8190.44 533
8191.29 514
8192.15 524
8193.00 525
8193.85 536
8194.71 575
8195.56 555
8196.42 571
8197.27 530
8198.13 556
8198.98 532
8199.84 553
8200.69 537
8201.55 558
8202.40 559
8203.25 547
8204.11 575
8204.96 563
8205.82 548
8206.67 505
8207.53 542
8208.38 524
8209.24 510
8210.09 525
8210.95 551
8211.81 515
8212.66 526
8213.52 504
8214.37 527
8215.23 537
8216.08 557
8216.94 570
8217.79 567
8218.65 608
8219.50 595
8220.36 552
8221.22 578
8222.07 606
8222.93 598
8223.78 589
8224.64 585
8225.50 608
8226.35 569
8227.21 571
8228.06 621
8228.92 575
8229.78 550
8230.63 557
8231.49 568
8232.34 544
8233.20 522
8234.06 541
8234.91 527
8235.77 566
8236.63 540
8237.48 535
8238.34 532
8239.20 532
8240.05 533
8240.91 558
8241.77 512
8242.62 547
8243.48 497
8244.34 505
8245.19 492
8246.05 525
8246.91 527
8247.77 519
8248.62 505
8249.48 513
8250.34 521
8251.20 500
8252.05 523
8252.91 536
8253.77 580
8254.62 555
8255.48 543
8256.34 562
8257.20 585
8258.06 551
8258.91 552
8259.77 563
8260.63 522
8261.49 574
8262.34 510
8263.20 532
8264.06 533
8264.92 537
8265.78 521
8266.63 552
8267.49 517
8268.35 570
8269.21 609
8270.07 593
8270.93 537
8271.78 544
8272.64 582
8273.50 599
8274.36 556
8275.22 579
8276.08 560
8276.93 597
8277.79 600
8278.65 640
8279.51 654
8280.37 633
8281.23 608
8282.09 586
8282.95 646
8283.81 622
8284.66 589
8285.52 591
8286.38 613
8287.24 598
8288.10 590
8288.96 569
8289.82 594
8290.68 589
8291.54 593
8292.40 619
8293.26 546
8294.12 606
8294.98 637
8295.84 603
8296.70 579
8297.56 584
8298.42 601
8299.28 612
8300.13 632
8300.99 621
8301.85 619
8302.71 645
8303.57 605
8304.43 600
8305.29 594
8306.16 600
8307.02 581
8307.88 561
8308.74 571
8309.60 588
8310.46 584
8311.32 573
8312.18 589
8313.04 551
8313.90 550
8314.76 531
8315.62 542
8316.48 556
8317.34 570
8318.20 576
8319.06 544
8319.92 532
8320.78 578
8321.65 563
8322.51 563
8323.37 560
8324.23 568
8325.09 569
8325.95 544
8326.81 560
8327.67 542
8328.53 574
8329.40 565
8330.26 535
8331.12 520
8331.98 539
8332.84 604
8333.70 558
8334.57 547
8335.43 584
8336.29 595
8337.15 588
8338.01 560
8338.87 572
8339.74 545
8340.60 530
8341.46 577
8342.32 601
8343.18 576
8344.05 565
8344.91 570
8345.77 603
8346.63 588
8347.49 593
8348.36 576
8349.22 587
8350.08 624
8350.94 625
8351.81 579
8352.67 572
8353.53 582
8354.39 591
8355.26 618
8356.12 599
8356.98 589
8357.85 628
8358.71 590
8359.57 634
8360.43 601
8361.30 556
8362.16 573
8363.02 599
8363.89 603
8364.75 626
8365.61 595
8366.48 596
8367.34 603
8368.20 590
8369.07 611
8369.93 603
8370.79 617
8371.66 635
8372.52 624
8373.38 614
8374.25 648
8375.11 615
8375.98 601
8376.84 634
8377.70 620
8378.57 607
8379.43 592
8380.30 610
8381.16 595
8382.02 568
8382.89 604
8383.75 600
8384.62 639
8385.48 644
8386.34 641
8387.21 661
8388.07 632
8388.94 611
8389.80 649
8390.67 650
8391.53 654
8392.40 664
8393.26 624
8394.13 674
8394.99 654
8395.85 638
8396.72 668
8397.58 695
8398.45 680
8399.31 704
8400.18 683
8401.04 714
8401.91 684
8402.77 681
8403.64 697
8404.50 703
8405.37 706
8406.24 706
8407.10 732
8407.97 745
8408.83 757
8409.70 772
8410.56 762
8411.43 745
8412.29 755
8413.16 723
8414.03 717
8414.89 792
8415.76 809
8416.62 765
8417.49 752
8418.35 799
8419.22 789
8420.09 811
8420.95 816
8421.82 811
8422.69 828
8423.55 881
8424.42 847
8425.28 904
8426.15 855
8427.02 893
8427.88 942
8428.75 916
8429.62 923
8430.48 933
8431.35 988
8432.22 968
8433.08 938
8433.95 976
8434.82 981
8435.68 1030
8436.55 964
8437.42 1063
8438.28 1123
8439.15 1189
8440.02 1195
8440.89 1202
8441.75 1240
8442.62 1262
8443.49 1235
8444.35 1232
8445.22 1241
8446.09 1272
8446.96 1358
8447.82 1369
8448.69 1343
8449.56 1332
8450.43 1387
8451.29 1455
8452.16 1566
8453.03 1778
8453.90 1969
8454.76 2314
8455.63 2529
8456.50 2791
8457.37 2952
8458.24 2955
8459.10 2804
8459.97 2696
8460.84 2444
8461.71 2243
8462.58 2042
8463.45 1732
8464.31 1614
8465.18 1503
8466.05 1388
8466.92 1306
8467.79 1285
8468.66 1202
8469.52 1152
8470.39 1142
8471.26 1107
8472.13 1108
8473.00 1081
8473.87 1066
8474.74 1106
8475.61 1065
8476.47 1063
8477.34 1084
8478.21 1082
8479.08 1063
8479.95 1084
8480.82 1107
8481.69 1181
8482.56 1197
8483.43 1201
8484.30 1187
8485.17 1226
8486.04 1185
8486.91 1150
8487.78 1098
8488.64 1074
8489.51 1043
8490.38 1021
8491.25 1040
8492.12 1047
8492.99 1089
8493.86 1056
8494.73 1066
8495.60 1052
8496.47 1108
8497.34 1100
8498.21 1077
8499.08 1037
8499.95 1053
8500.82 1081
8501.69 1010
8502.56 1053
8503.43 996
8504.30 1026
8505.17 1068
8506.05 1042
8506.92 1022
8507.79 1036
8508.66 1039
8509.53 1018
8510.40 1109
8511.27 1074
8512.14 1131
8513.01 1146
8513.88 1145
8514.75 1140
8515.62 1164
8516.49 1240
8517.37 1219
8518.24 1217
8519.11 1208
8519.98 1287
8520.85 1367
8521.72 1380
8522.59 1489
8523.46 1653
8524.33 1865
8525.21 2031
8526.08 2246
8526.95 2238
8527.82 2190
8528.69 2195
8529.56 2153
8530.44 2020
8531.31 1836
8532.18 1699
8533.05 1530
8533.92 1388
8534.80 1293
8535.67 1281
8536.54 1248
8537.41 1206
8538.28 1148
8539.16 1162
8540.03 1142
8540.90 1065
8541.77 1050
8542.64 1047
8543.52 1056
8544.39 1032
8545.26 1055
8546.13 1035
8547.01 879
8547.88 915
8548.75 1000
8549.62 996
8550.50 1005
8551.37 1032
8552.24 1058
8553.12 1104
8553.99 1151
8554.86 1144
8555.73 1174
8556.61 1134
8557.48 1106
8558.35 1032
8559.23 1028
8560.10 1014
8560.97 1004
8561.85 1022
8562.72 973
8563.59 997
8564.47 953
8565.34 993
8566.21 979
8567.09 967
8567.96 928
8568.83 937
8569.71 948
8570.58 941
8571.46 927
8572.33 971
8573.20 950
8574.08 898
8574.95 927
8575.83 905
8576.70 910
8577.57 928
8578.45 905
8579.32 951
8580.20 949
8581.07 918
8581.94 970
8582.82 936
8583.69 947
8584.57 1017
8585.44 997
8586.32 985
8587.19 991
8588.07 1030
8588.94 1012
8589.82 983
8590.69 991
8591.57 1035
8592.44 1013
8593.32 1025
8594.19 1022
8595.07 1021
8595.94 1016
8596.82 1025
8597.69 1035
8598.57 1032
8599.44 1056
8600.32 1036
8601.19 1018
8602.07 1055
8602.94 1077
8603.82 1125
8604.69 1101
8605.57 1114
8606.44 1131
8607.32 1088
8608.20 1124
8609.07 1069
8609.95 1126
8610.82 1110
8611.70 1122
8612.57 1117
8613.45 1101
8614.33 1191
8615.20 1184
8616.08 1169
8616.95 1180
8617.83 1209
8618.71 1196
8619.58 1230
8620.46 1243
8621.34 1240
8622.21 1288
8623.09 1293
8623.97 1296
8624.84 1328
8625.72 1289
8626.59 1294
8627.47 1335
8628.35 1333
8629.22 1338
8630.10 1348
8630.98 1380
8631.86 1389
8632.73 1401
8633.61 1467
8634.49 1457
8635.36 1447
8636.24 1481
8637.12 1451
8637.99 1485
8638.87 1478
8639.75 1511
8640.63 1564
8641.50 1534
8642.38 1514
8643.26 1573
8644.14 1574
8645.01 1626
8645.89 1633
8646.77 1679
8647.65 1693
8648.52 1732
8649.40 1715
8650.28 1733
8651.16 1805
8652.04 1832
8652.91 1835
8653.79 1841
8654.67 1844
8655.55 1832
8656.43 1876
8657.30 1910
8658.18 1984
8659.06 2027
8659.94 2087
8660.82 2203
8661.70 2319
8662.57 2484
8663.45 2661
8664.33 2764
8665.21 2842
8666.09 2850
8666.97 2878
8667.85 2994
8668.72 2879
8669.60 2924
8670.48 2941
8671.36 3028
8672.24 3222
8673.12 3396
8674.00 3424
8674.88 3443
8675.76 3414
8676.63 3396
8677.51 3231
8678.39 3134
8679.27 2922
8680.15 2784
8681.03 2561
8681.91 2355
8682.79 2338
8683.67 2185
8684.55 2123
8685.43 2109
8686.31 2176
8687.19 2302
8688.07 2527
8688.95 2644
8689.83 2994
8690.71 3392
8691.59 3711
8692.47 4051
8693.35 4205
8694.23 4269
8695.11 4118
8695.99 3988
8696.87 3680
8697.75 3337
8698.63 3008
8699.51 2793
8700.39 2701
8701.27 2493
8702.15 2407
8703.03 2289
8703.91 2173
8704.79 2003
8705.67 2021
8706.55 1929
8707.43 1815
8708.31 1724
8709.19 1677
8710.07 1636
8710.96 1553
8711.84 1561
8712.72 1600
8713.60 1509
8714.48 1460
8715.36 1399
8716.24 1370
8717.12 1321
8718.00 1349
8718.89 1374
8719.77 1349
8720.65 1429
8721.53 1435
8722.41 1400
8723.29 1455
8724.17 1452
8725.06 1418
8725.94 1399
8726.82 1462
8727.70 1508
8728.58 1506
8729.46 1501
8730.35 1489
8731.23 1541
8732.11 1554
8732.99 1623
8733.87 1614
8734.76 1600
8735.64 1515
8736.52 1507
8737.40 1523
8738.29 1436
8739.17 1530
8740.05 1589
8740.93 1521
8741.81 1516
8742.70 1553
8743.58 1482
8744.46 1490
8745.34 1521
8746.23 1464
8747.11 1508
8747.99 1538
8748.88 1466
8749.76 1468
8750.64 1519
8751.52 1547
8752.41 1628
8753.29 1652
8754.17 1683
8755.06 1706
8755.94 1808
8756.82 1770
8757.71 1785
8758.59 1859
8759.47 1904
8760.36 1840
8761.24 1842
8762.12 1881
8763.01 1844
8763.89 1805
8764.77 1821
8765.66 1767
8766.54 1776
8767.42 1862
8768.31 1824
8769.19 1849
8770.08 1793
8770.96 1787
8771.84 1769
8772.73 1699
8773.61 1604
8774.50 1638
8775.38 1720
8776.26 1687
8777.15 1761
8778.03 1829
8778.92 2020
8779.80 2104
8780.69 2411
8781.57 2606
8782.46 2696
8783.34 2711
8784.22 2768
8785.11 2784
8785.99 2561
8786.88 2422
8787.76 2266
8788.65 2169
8789.53 2023
8790.42 1874
8791.30 1725
8792.19 1647
8793.07 1594
8793.96 1514
8794.84 1447
8795.73 1448
8796.61 1372
8797.50 1283
8798.38 1333
8799.27 1251
8800.15 1321
8801.04 1327
8801.93 1317
8802.81 1266
8803.70 1237
8804.58 1242
8805.47 1236
8806.35 1159
8807.24 1111
8808.12 1148
8809.01 1159
8809.90 1139
8810.78 1164
8811.67 1173
8812.55 1188
8813.44 1218
8814.33 1142
8815.21 1145
8816.10 1164
8816.98 1213
8817.87 1196
8818.76 1192
8819.64 1196
8820.53 1160
8821.42 1156
8822.30 1184
8823.19 1143
8824.08 1148
8824.96 1102
8825.85 1087
8826.74 1095
8827.62 1064
8828.51 1053
8829.40 1022
8830.28 1040
8831.17 1046
8832.06 1021
8832.94 979
8833.83 1006
8834.72 960
8835.61 982
8836.49 1025
8837.38 986
8838.27 990
8839.16 987
8840.04 959
8840.93 974
8841.82 1015
8842.70 1013
8843.59 1032
8844.48 1054
8845.37 1022
8846.26 1009
8847.14 1059
8848.03 1016
8848.92 1020
8849.81 997
8850.69 976
8851.58 1003
8852.47 982
8853.36 952
8854.25 955
8855.13 974
8856.02 932
8856.91 894
8857.80 919
8858.69 920
8859.58 918
8860.46 950
8861.35 914
8862.24 900
8863.13 935
8864.02 897
8864.91 940
8865.80 897
8866.68 882
8867.57 863
8868.46 919
8869.35 866
8870.24 871
8871.13 848
8872.02 804
8872.91 783
8873.80 770
8874.69 775
8875.57 817
8876.46 832
8877.35 766
8878.24 772
8879.13 715
8880.02 780
8880.91 753
8881.80 738
8882.69 720
8883.58 775
8884.47 759
8885.36 754
8886.25 741
8887.14 721
8888.03 754
8888.92 699
8889.81 707
8890.70 700
8891.59 665
8892.48 729
8893.37 717
8894.26 683
8895.15 687
8896.04 686
8896.93 720
8897.82 653
8898.71 694
8899.60 712
8900.49 658
8901.38 617
8902.27 666
8903.16 662
8904.05 644
8904.94 693
8905.83 693
8906.72 657
8907.61 680
8908.50 651
8909.40 621
8910.29 673
8911.18 677
8912.07 627
8912.96 658
8913.85 664
8914.74 617
8915.63 616
8916.52 652
8917.42 645
8918.31 669
8919.20 625
8920.09 591
8920.98 608
8921.87 599
8922.76 627
8923.66 654
8924.55 598
8925.44 607
8926.33 591
8927.22 623
8928.11 647
8929.01 634
8929.90 617
8930.79 616
8931.68 633
8932.57 595
8933.47 617
8934.36 563
8935.25 574
8936.14 595
8937.03 589
8937.93 577
8938.82 561
8939.71 576
8940.60 589
8941.50 569
8942.39 575
8943.28 546
8944.17 558
8945.07 540
8945.96 581
8946.85 575
8947.75 574
8948.64 585
8949.53 567
8950.42 572
8951.32 546
8952.21 531
8953.10 551
8954.00 569
8954.89 540
8955.78 579
8956.68 619
8957.57 617
8958.46 573
8959.36 554
8960.25 542
8961.14 531
8962.04 565
8962.93 574
8963.82 581
8964.72 571
8965.61 604
8966.50 536
8967.40 535
8968.29 591
8969.19 603
8970.08 563
8970.97 535
8971.87 572
8972.76 581
8973.66 573
8974.55 563
8975.44 567
8976.34 569
8977.23 585
8978.13 582
8979.02 597
8979.91 532
8980.81 581
8981.70 553
8982.60 567
8983.49 557
8984.39 580
8985.28 547
8986.18 523
8987.07 519
8987.97 550
8988.86 556
8989.76 524
8990.65 566
8991.55 559
8992.44 497
8993.34 501
8994.23 529
8995.13 539
8996.02 553
8996.92 529
8997.81 504
8998.71 516
8999.60 498
9000.50 524
9001.39 491
9002.29 524
9003.18 518
9004.08 491
9004.98 457
9005.87 466
9006.77 535
9007.66 512
9008.56 498
9009.45 513
9010.35 513
9011.25 487
9012.14 516
9013.04 506
9013.93 506
9014.83 506
9015.73 494
9016.62 485
9017.52 476
9018.42 466
9019.31 530
9020.21 495
9021.10 497
9022.00 508
9022.90 486
9023.79 500
9024.69 533
9025.59 519
9026.48 473
9027.38 470
9028.28 456
9029.17 504
9030.07 477
9030.97 505
9031.87 493
9032.76 508
9033.66 453
9034.56 473
9035.45 452
9036.35 490
9037.25 488
9038.15 448
9039.04 491
9039.94 543
9040.84 476
9041.73 468
9042.63 488
9043.53 466
9044.43 499
9045.33 502
9046.22 497
9047.12 475
9048.02 499
9048.92 484
9049.81 488
9050.71 517
9051.61 493
9052.51 527
9053.41 472
9054.30 500
9055.20 492
9056.10 484
9057.00 516
9057.90 544
9058.80 514
9059.69 517
9060.59 547
9061.49 532
9062.39 521
9063.29 516
9064.19 512
9065.08 518
9065.98 491
9066.88 548
9067.78 552
9068.68 557
9069.58 525
9070.48 522
9071.38 525
9072.27 523
9073.17 531
9074.07 498
9074.97 527
9075.87 512
9076.77 474
9077.67 492
9078.57 516
9079.47 492
9080.37 540
9081.27 486
9082.17 477
9083.07 473
9083.97 500
9084.87 550
9085.76 503
9086.66 514
9087.56 488
9088.46 504
9089.36 479
9090.26 521
9091.16 467
9092.06 499
9092.96 493
9093.86 541
9094.76 479
9095.66 482
9096.56 525
9097.46 539
9098.36 523
9099.26 516
9100.17 479
9101.07 514
9101.97 491
9102.87 459
9103.77 472
9104.67 503
9105.57 508
9106.47 501
9107.37 489
9108.27 463
9109.17 468
9110.07 455
9110.97 479
9111.87 492
9112.77 499
9113.68 542
9114.58 490
9115.48 491
9116.38 460
9117.28 523
9118.18 496
9119.08 461
9119.98 490
9120.89 515
9121.79 530
9122.69 503
9123.59 501
9124.49 540
9125.39 520
9126.29 476
9127.20 483
9128.10 484
9129.00 513
9129.90 518
9130.80 520
9131.71 502
9132.61 489
9133.51 487
9134.41 495
9135.31 471
9136.22 494
9137.12 498
9138.02 542
9138.92 483
9139.83 505
9140.73 473
9141.63 459
9142.53 482
9143.43 494
9144.34 494
9145.24 489
9146.14 502
9147.05 540
9147.95 549
9148.85 501
9149.75 492
9150.66 523
9151.56 513
9152.46 445
9153.37 463
9154.27 489
9155.17 498
9156.07 495
9156.98 502
9157.88 511
9158.78 480
9159.69 486
9160.59 494
9161.49 474
9162.40 487
9163.30 514
9164.20 506
9165.11 522
9166.01 472
9166.92 497
9167.82 510
9168.72 549
9169.63 518
9170.53 494
9171.43 508
9172.34 492
9173.24 488
9174.15 474
9175.05 505
9175.95 491
9176.86 489
9177.76 491
9178.67 484
9179.57 528
9180.48 508
9181.38 483
9182.28 506
9183.19 501
9184.09 495
9185.00 515
9185.90 490
9186.81 536
9187.71 521
9188.62 573
9189.52 509
9190.43 501
9191.33 535
9192.24 529
9193.14 510
9194.05 531
9194.95 531
9195.86 521
9196.76 536
9197.67 563
9198.57 546
9199.48 539
9200.38 562
9201.29 556
9202.19 554
9203.10 573
9204.00 551
9204.91 546
9205.81 532
9206.72 512
9207.63 516
9208.53 488
9209.44 488
9210.34 498
9211.25 503
9212.15 514
9213.06 510
9213.97 501
9214.87 496
9215.78 504
9216.68 534
9217.59 554
9218.50 508
9219.40 527
9220.31 575
9221.22 564
9222.12 547
9223.03 532
9223.94 507
9224.84 498
9225.75 487
9226.65 487
9227.56 494
9228.47 452
9229.37 461
9230.28 453
9231.19 476
9232.10 468
9233.00 474
9233.91 480
9234.82 513
9235.72 524
9236.63 482
9237.54 507
9238.44 510
9239.35 555
9240.26 542
9241.17 528
9242.07 483
9242.98 495
9243.89 493
9244.80 502
9245.70 464
9246.61 490
9247.52 485
9248.43 522
9249.33 496
9250.24 492
9251.15 481
9252.06 486
9252.97 507
9253.87 467
9254.78 498
9255.69 484
9256.60 521
9257.51 534
9258.41 519
9259.32 502
9260.23 490
9261.14 512
9262.05 490
9262.96 498
9263.86 505
9264.77 498
9265.68 500
9266.59 514
9267.50 504
9268.41 474
9269.32 481
9270.22 490
9271.13 504
9272.04 504
9272.95 484
9273.86 515
9274.77 527
9275.68 527
9276.59 511
9277.50 515
9278.40 496
9279.31 484
9280.22 523
9281.13 503
9282.04 490
9282.95 502
9283.86 477
9284.77 501
9285.68 528
9286.59 500
9287.50 550
9288.41 516
9289.32 533
9290.23 539
9291.14 502
9292.05 525
9292.96 506
9293.87 550
9294.78 541
9295.69 566
9296.60 544
9297.51 577
9298.42 588
9299.33 557
9300.24 560
9301.15 568
9302.06 582
9302.97 575
9303.88 589
9304.79 542
9305.70 549
9306.61 546
9307.52 575
9308.43 627
9309.34 555
9310.25 562
9311.16 595
9312.07 628
9312.98 606
9313.90 575
9314.81 611
9315.72 599
9316.63 596
9317.54 555
9318.45 614
9319.36 590
9320.27 578
9321.18 569
9322.10 566
9323.01 544
9323.92 545
9324.83 563
9325.74 551
9326.65 535
9327.56 550
9328.48 532
9329.39 539
9330.30 518
9331.21 527
9332.12 519
9333.03 526
9333.95 568
9334.86 585
9335.77 567
9336.68 563
9337.59 559
9338.51 588
9339.42 533
9340.33 542
9341.24 586
9342.15 536
9343.07 580
9343.98 585
9344.89 526
9345.80 569
9346.72 536
9347.63 540
9348.54 529
9349.45 511
9350.37 544
9351.28 548
9352.19 560
9353.11 555
9354.02 554
9354.93 522
9355.84 544
9356.76 538
9357.67 521
9358.58 535
9359.50 520
9360.41 519
9361.32 535
9362.24 568
9363.15 556
9364.06 551
9364.98 560
9365.89 557
9366.80 528
9367.72 543
9368.63 528
9369.54 524
9370.46 555
9371.37 593
9372.28 561
9373.20 550
9374.11 545
9375.03 578
9375.94 578
9376.85 591
9377.77 585
9378.68 590
9379.60 597
9380.51 598
9381.42 602
9382.34 606
9383.25 637
9384.17 624
9385.08 616
9386.00 624
9386.91 577
9387.82 592
9388.74 583
9389.65 609
9390.57 632
9391.48 633
9392.40 671
9393.31 676
9394.23 637
9395.14 628
9396.06 683
9396.97 677
9397.89 646
9398.80 678
9399.72 650
9400.63 674
9401.55 669
9402.46 632
9403.38 680
9404.29 673
9405.21 630
9406.12 647
9407.04 659
9407.95 632
9408.87 615
9409.79 636
9410.70 628
9411.62 628
9412.53 612
9413.45 680
9414.36 662
9415.28 676
9416.20 606
9417.11 638
9418.03 639
9418.94 617
9419.86 649
9420.78 673
9421.69 677
9422.61 666
9423.52 669
9424.44 662
9425.36 646
9426.27 658
9427.19 652
9428.11 684
9429.02 668
9429.94 686
9430.86 721
9431.77 703
9432.69 673
9433.61 705
9434.52 725
9435.44 721
9436.36 686
9437.27 689
9438.19 789
9439.11 819
9440.02 781
9440.94 823
9441.86 864
9442.78 883
9443.69 888
9444.61 857
9445.53 823
9446.44 795
9447.36 840
9448.28 817
9449.20 742
9450.11 834
9451.03 842
9451.95 844
9452.87 887
9453.78 920
9454.70 924
9455.62 869
9456.54 877
9457.46 831
9458.37 819
9459.29 747
9460.21 780
9461.13 787
9462.05 804
9462.96 795
9463.88 777
9464.80 787
9465.72 719
9466.64 697
9467.56 694
9468.47 719
9469.39 691
9470.31 723
9471.23 705
9472.15 720
9473.07 756
9473.98 734
9474.90 758
9475.82 773
9476.74 802
9477.66 827
9478.58 807
9479.50 848
9480.42 853
9481.34 906
9482.26 933
9483.17 917
9484.09 860
9485.01 857
9485.93 888
9486.85 804
9487.77 788
9488.69 777
9489.61 812
9490.53 818
9491.45 777
9492.37 758
9493.29 735
9494.21 739
9495.13 717
9496.05 744
9496.97 759
9497.89 744
9498.81 749
9499.73 758
9500.65 754
9501.57 774
9502.49 803
9503.41 795
9504.33 778
9505.25 821
9506.17 801
9507.09 795
9508.01 799
9508.93 810
9509.85 844
9510.77 785
9511.69 808
9512.61 755
9513.53 810
9514.45 834
9515.37 882
9516.29 875
9517.21 891
9518.13 861
9519.05 924
9519.98 981
9520.90 1048
9521.82 1053
9522.74 1062
9523.66 1043
9524.58 1070
9525.50 1021
9526.42 1059
9527.34 1000
9528.27 941
9529.19 973
9530.11 946
9531.03 959
9531.95 925
9532.87 889
9533.79 892
9534.72 909
9535.64 904
9536.56 883
9537.48 866
9538.40 890
9539.32 862
9540.25 871
9541.17 853
9542.09 853
9543.01 837
9543.93 910
9544.86 916
9545.78 887
9546.70 888
9547.62 896
9548.55 904
9549.47 927
9550.39 921
9551.31 886
9552.24 878
9553.16 922
9554.08 934
9555.00 936
9555.93 929
9556.85 958
9557.77 932
9558.69 943
9559.62 940
9560.54 933
9561.46 920
9562.39 937
9563.31 915
9564.23 996
9565.15 950
9566.08 945
9567.00 966
9567.92 968
9568.85 997
9569.77 997
9570.69 1002
9571.62 1045
9572.54 1081
9573.46 1029
9574.39 1012
9575.31 1066
9576.23 1041
9577.16 1076
9578.08 1070
9579.01 1123
9579.93 1102
9580.85 1136
9581.78 1141
9582.70 1057
9583.63 1058
9584.55 1074
9585.47 1111
9586.40 1112
9587.32 1097
9588.25 1108
9589.17 1146
9590.09 1126
9591.02 1128
9591.94 1123
9592.87 1146
9593.79 1209
9594.72 1194
9595.64 1229
9596.57 1242
9597.49 1324
9598.42 1396
9599.34 1332
9600.26 1360
9601.19 1403
9602.11 1389
9603.04 1389
9603.96 1331
9604.89 1390
9605.81 1254
9606.74 1237
9607.66 1336
9608.59 1270
9609.51 1214
9610.44 1253
9611.37 1275
9612.29 1299
9613.22 1324
9614.14 1262
9615.07 1267
9615.99 1274
9616.92 1271
9617.84 1234
9618.77 1260
9619.70 1308
9620.62 1305
9621.55 1304
9622.47 1298
9623.40 1344
9624.32 1347
9625.25 1321
9626.18 1309
9627.10 1329
9628.03 1366
9628.95 1352
9629.88 1470
9630.81 1443
9631.73 1449
9632.66 1453
9633.59 1464
9634.51 1499
9635.44 1518
9636.37 1480
9637.29 1480
9638.22 1556
9639.15 1648
9640.07 1699
9641.00 1731
9641.93 1778
9642.85 1795
9643.78 1795
9644.71 1794
9645.63 1819
9646.56 1788
9647.49 1788
9648.41 1844
9649.34 1815
9650.27 1751
9651.20 1780
9652.12 1757
9653.05 1751
9653.98 1800
9654.91 1736
9655.83 1777
9656.76 1748
9657.69 1718
9658.62 1734
9659.54 1730
9660.47 1716
9661.40 1718
9662.33 1771
9663.25 1708
9664.18 1667
9665.11 1709
9666.04 1794
9666.97 1793
9667.89 1824
9668.82 1798
9669.75 1848
9670.68 1833
9671.61 1824
9672.53 1887
9673.46 1905
9674.39 2000
9675.32 1977
9676.25 1933
9677.18 1963
9678.11 1962
9679.03 1899
9679.96 2005
9680.89 2007
9681.82 2026
9682.75 2027
9683.68 2067
9684.61 2069
9685.54 2057
9686.46 2163
9687.39 2161
9688.32 2172
9689.25 2184
9690.18 2161
9691.11 2188
9692.04 2194
9692.97 2264
9693.90 2369
9694.83 2336
9695.76 2415
9696.69 2593
9697.61 2724
9698.54 2782
9699.47 2834
9700.40 2836
9701.33 2877
9702.26 2866
9703.19 2714
9704.12 2641
9705.05 2609
9705.98 2458
9706.91 2434
9707.84 2353
9708.77 2325
9709.70 2338
9710.63 2335
9711.56 2272
9712.49 2339
9713.42 2386
9714.35 2516
9715.28 2513
9716.21 2409
9717.14 2450
9718.07 2394
9719.00 2341
9719.94 2222
9720.87 2144
9721.80 2023
9722.73 1966
9723.66 1877
9724.59 1781
9725.52 1781
9726.45 1718
9727.38 1639
9728.31 1636
9729.24 1669
9730.17 1688
9731.10 1678
9732.04 1672
9732.97 1663
9733.90 1689
9734.83 1641
9735.76 1657
9736.69 1609
9737.62 1603
9738.55 1562
9739.49 1564
9740.42 1529
9741.35 1481
9742.28 1483
9743.21 1404
9744.14 1413
9745.08 1434
9746.01 1410
9746.94 1377
9747.87 1346
9748.80 1349
9749.74 1346
9750.67 1323
9751.60 1320
9752.53 1311
9753.46 1317
9754.40 1301
9755.33 1344
9756.26 1301
9757.19 1337
9758.13 1283
9759.06 1243
9759.99 1292
9760.92 1302
9761.85 1324
9762.79 1316
9763.72 1332
9764.65 1328
9765.59 1371
9766.52 1376
9767.45 1330
9768.38 1328
9769.32 1312
9770.25 1297
9771.18 1315
9772.12 1327
9773.05 1336
9773.98 1328
9774.92 1359
9775.85 1346
9776.78 1357
9777.71 1373
9778.65 1375
9779.58 1382
9780.52 1385
9781.45 1375
9782.38 1402
9783.32 1385
9784.25 1344
9785.18 1311
9786.12 1312
9787.05 1297
9787.98 1309
9788.92 1284
9789.85 1254
9790.79 1255
9791.72 1195
9792.65 1199
9793.59 1223
9794.52 1283
9795.46 1252
9796.39 1226
9797.32 1247
9798.26 1273
9799.19 1265
9800.13 1254
9801.06 1252
9802.00 1206
9802.93 1126
9803.87 1184
9804.80 1198
9805.73 1157
9806.67 1082
9807.60 1052
9808.54 1042
9809.47 1034
9810.41 1017
9811.34 1061
9812.28 1048
9813.21 1027
9814.15 991
9815.08 1010
9816.02 1013
9816.95 944
9817.89 1042
9818.82 1049
9819.76 968
9820.69 979
9821.63 945
9822.57 922
9823.50 940
9824.44 947
9825.37 953
9826.31 972
9827.24 917
9828.18 930
9829.11 940
9830.05 923
9830.99 920
9831.92 962
9832.86 966
9833.79 969
9834.73 932
9835.67 942
9836.60 926
9837.54 933
9838.47 955
9839.41 899
9840.35 932
9841.28 904
9842.22 933
9843.16 892
9844.09 925
9845.03 930
9845.97 907
9846.90 911
9847.84 901
9848.78 944
9849.71 931
9850.65 976
9851.59 927
9852.52 920
9853.46 911
9854.40 874
9855.33 873
9856.27 875
9857.21 893
9858.14 906
9859.08 872
9860.02 897
9860.96 849
9861.89 853
9862.83 912
9863.77 870
9864.71 817
9865.64 822
9866.58 895
9867.52 868
9868.46 839
9869.39 803
9870.33 826
9871.27 777
9872.21 830
9873.15 821
9874.08 830
9875.02 834
9875.96 844
9876.90 824
9877.83 837
9878.77 800
9879.71 797
9880.65 801
9881.59 831
9882.53 809
9883.46 808
9884.40 828
9885.34 771
9886.28 756
9887.22 791
9888.16 799
9889.10 773
9890.03 772
9890.97 739
9891.91 776
9892.85 765
9893.79 753
9894.73 798
9895.67 787
9896.61 760
9897.54 762
9898.48 767
9899.42 803
9900.36 788
9901.30 797
9902.24 785
9903.18 741
9904.12 767
9905.06 775
9906.00 770
9906.94 798
9907.88 767
9908.82 789
9909.76 813
9910.70 793
9911.63 792
9912.57 807
9913.51 750
9914.45 764
9915.39 852
9916.33 821
9917.27 810
9918.21 808
9919.15 802
9920.09 825
9921.03 856
9921.97 893
9922.91 938
9923.85 986
9924.79 1056
9925.74 1031
9926.68 1076
9927.62 1078
9928.56 1086
9929.50 1112
9930.44 1060
9931.38 996
9932.32 953
9933.26 931
9934.20 905
9935.14 893
9936.08 854
9937.02 803
9937.96 785
9938.90 797
9939.85 804
9940.79 741
9941.73 756
9942.67 743
9943.61 796
9944.55 769
9945.49 779
9946.43 830
9947.38 898
9948.32 890
9949.26 875
9950.20 924
9951.14 919
9952.08 928
9953.02 907
9953.97 916
9954.91 835
9955.85 844
9956.79 797
9957.73 770
9958.68 783
9959.62 746
9960.56 761
9961.50 709
9962.44 672
9963.39 649
9964.33 730
9965.27 677
9966.21 636
9967.15 687
9968.10 639
9969.04 643
9969.98 639
9970.92 637
9971.87 649
9972.81 676
9973.75 684
9974.69 602
9975.64 612
9976.58 655
9977.52 642
9978.47 608
9979.41 604
9980.35 668
9981.29 618
9982.24 602
9983.18 613
9984.12 611
9985.07 604
9986.01 617
9986.95 643
9987.90 655
9988.84 651
9989.78 609
9990.73 671
9991.67 671
9992.61 632
9993.56 628
9994.50 656
9995.44 610
9996.39 611
9997.33 646
9998.27 663
9999.22 595
10000.16 626
10001.11 657
10002.05 626
10002.99 682
10003.94 623
10004.88 656
10005.83 621
10006.77 575
10007.72 605
10008.66 588
10009.60 589
10010.55 611
10011.49 586
10012.44 602
10013.38 601
10014.33 593
10015.27 614
10016.21 651
10017.16 649
10018.10 620
10019.05 639
10019.99 618
10020.94 624
10021.88 588
10022.83 656
10023.77 617
10024.72 630
10025.66 599
10026.61 606
10027.55 612
10028.50 544
10029.44 580
10030.39 612
10031.33 614
10032.28 604
10033.23 631
10034.17 615
10035.12 585
10036.06 595
10037.01 567
10037.95 560
10038.90 565
10039.84 568
10040.79 548
10041.74 592
10042.68 571
10043.63 580
10044.57 561
10045.52 599
10046.47 587
10047.41 561
10048.36 544
10049.30 580
10050.25 549
10051.20 578
10052.14 563
10053.09 606
10054.04 595
10054.98 546
10055.93 552
10056.88 541
10057.82 532
10058.77 559
10059.72 556
10060.66 563
10061.61 568
10062.56 558
10063.50 548
10064.45 525
10065.40 531
10066.34 519
10067.29 499
10068.24 517
10069.18 545
10070.13 544
10071.08 552
10072.03 552
10072.97 541
10073.92 494
10074.87 534
10075.82 514
10076.76 502
10077.71 532
10078.66 533
10079.61 525
10080.55 543
10081.50 567
10082.45 553
10083.40 578
10084.34 554
10085.29 528
10086.24 514
10087.19 497
10088.14 552
10089.08 524
10090.03 493
10090.98 486
10091.93 559
10092.88 536
10093.83 517
10094.77 509
10095.72 548
10096.67 492
10097.62 526
10098.57 515
10099.52 539
10100.46 542
10101.41 524
10102.36 530
10103.31 541
10104.26 514
10105.21 527
10106.16 557
10107.11 507
10108.05 518
10109.00 529
10109.95 516
10110.90 511
10111.85 514
10112.80 521
10113.75 546
10114.70 524
10115.65 521
10116.60 556
10117.55 533
10118.50 536
10119.45 538
10120.39 548
10121.34 535
10122.29 540
10123.24 518
10124.19 557
10125.14 542
10126.09 531
10127.04 553
10127.99 537
10128.94 573
10129.89 527
10130.84 519
10131.79 519
10132.74 509
10133.69 555
10134.64 586
10135.59 559
10136.54 561
10137.49 568
10138.44 571
10139.39 568
10140.34 575
10141.30 599
10142.25 610
10143.20 608
10144.15 590
10145.10 548
10146.05 575
10147.00 588
10147.95 559
10148.90 571
10149.85 574
10150.80 586
10151.75 602
10152.70 614
10153.66 596
10154.61 611
10155.56 585
10156.51 616
10157.46 602
10158.41 602
10159.36 591
10160.31 601
10161.27 598
10162.22 599
10163.17 596
10164.12 645
10165.07 666
10166.02 634
10166.98 633
10167.93 610
10168.88 633
10169.83 628
10170.78 649
10171.73 633
10172.69 647
10173.64 654
10174.59 654
10175.54 662
10176.50 687
10177.45 678
10178.40 675
10179.35 717
10180.30 681
10181.26 677
10182.21 634
10183.16 692
10184.11 690
10185.07 713
10186.02 697
10186.97 735
10187.92 743
10188.88 703
10189.83 703
10190.78 696
10191.74 702
10192.69 720
10193.64 736
10194.59 688
10195.55 742
10196.50 683
10197.45 707
10198.41 753
10199.36 736
10200.31 754
10201.27 723
10202.22 724
10203.17 775
10204.13 774
10205.08 825
10206.03 798
10206.99 852
10207.94 830
10208.89 845
10209.85 861
10210.80 825
10211.76 872
10212.71 846
10213.66 791
10214.62 765
10215.57 739
10216.53 725
10217.48 741
10218.43 768
10219.39 712
10220.34 701
10221.30 728
10222.25 687
10223.21 687
10224.16 672
10225.11 765
10226.07 730
10227.02 708
10227.98 708
10228.93 753
10229.89 761
10230.84 786
10231.80 822
10232.75 853
10233.71 889
10234.66 929
10235.62 920
10236.57 996
10237.53 967
10238.48 953
10239.44 935
10240.39 929
10241.35 910
10242.30 862
10243.26 809
10244.21 803
10245.17 789
10246.12 727
10247.08 723
10248.03 687
10248.99 682
10249.94 699
10250.90 722
10251.86 669
10252.81 685
10253.77 674
10254.72 650
10255.68 647
10256.63 625
10257.59 638
10258.55 624
10259.50 630
10260.46 613
10261.41 599
10262.37 631
10263.33 613
10264.28 609
10265.24 590
10266.20 624
10267.15 660
10268.11 622
10269.07 632
10270.02 637
10270.98 589
10271.94 585
10272.89 577
10273.85 586
10274.81 615
10275.76 598
10276.72 572
10277.68 598
10278.63 575
10279.59 548
10280.55 567
10281.50 567
10282.46 573
10283.42 581
10284.38 549
10285.33 552
10286.29 569
10287.25 572
10288.20 551
10289.16 537
10290.12 568
10291.08 603
10292.03 576
10292.99 555
10293.95 569
10294.91 569
10295.86 571
10296.82 568
10297.78 578
10298.74 604
10299.70 580
10300.65 572
10301.61 553
10302.57 598
10303.53 554
10304.49 568
10305.44 568
10306.40 568
10307.36 557
10308.32 584
10309.28 570
10310.24 565
10311.19 592
10312.15 592
10313.11 589
10314.07 574
10315.03 569
10315.99 542
10316.95 540
10317.90 551
10318.86 515
10319.82 549
10320.78 571
10321.74 533
10322.70 568
10323.66 565
10324.62 543
10325.58 570
10326.54 542
10327.49 597
10328.45 544
10329.41 577
10330.37 590
10331.33 570
10332.29 601
10333.25 577
10334.21 579
10335.17 552
10336.13 575
10337.09 574
10338.05 535
10339.01 500
10339.97 506
10340.93 514
10341.89 530
10342.85 513
10343.81 496
10344.77 481
10345.73 510
10346.69 503
10347.65 515
10348.61 492
10349.57 512
10350.53 487
10351.49 471
10352.45 481
10353.41 466
10354.37 492
10355.33 487
10356.29 517
10357.25 487
10358.21 466
10359.17 503
10360.13 551
10361.09 493
10362.06 473
10363.02 496
10363.98 512
10364.94 511
10365.90 496
10366.86 495
10367.82 488
10368.78 486
10369.74 485
10370.70 498
10371.67 460
10372.63 499
10373.59 495
10374.55 499
10375.51 475
10376.47 541
10377.43 488
10378.40 452
10379.36 471
10380.32 458
10381.28 495
10382.24 473
10383.20 468
10384.17 485
10385.13 469
10386.09 451
10387.05 479
10388.01 503
10388.98 486
10389.94 483
10390.90 467
10391.86 452
10392.82 471
10393.79 483
10394.75 496
10395.71 494
10396.67 499
10397.64 475
10398.60 484
10399.56 472
10400.52 486
10401.49 429
10402.45 461
10403.41 471
10404.37 449
10405.34 446
10406.30 462
10407.26 453
10408.23 422
10409.19 470
10410.15 472
10411.11 478
10412.08 495
10413.04 509
10414.00 495
10414.97 466
10415.93 496
10416.89 476
10417.86 497
10418.82 525
10419.78 504
10420.75 464
10421.71 465
10422.68 487
10423.64 481
10424.60 494
10425.57 484
10426.53 473
10427.49 452
10428.46 457
10429.42 457
10430.39 443
10431.35 435
10432.31 460
10433.28 436
10434.24 483
10435.21 440
10436.17 468
10437.13 429
10438.10 464
10439.06 467
10440.03 465
10440.99 441
10441.96 439
10442.92 416
10443.89 424
10444.85 435
10445.82 432
10446.78 454
10447.74 413
10448.71 435
10449.67 451
10450.64 413
10451.60 427
10452.57 419
10453.53 416
10454.50 439
10455.46 436
10456.43 434
10457.39 435
10458.36 450
10459.33 438
10460.29 433
10461.26 445
10462.22 425
10463.19 402
10464.15 451
10465.12 431
10466.08 443
10467.05 452
10468.01 441
10468.98 441
10469.95 468
10470.91 449
10471.88 415
10472.84 454
10473.81 451
10474.78 425
10475.74 448
10476.71 490
10477.67 454
10478.64 464
10479.61 479
10480.57 496
10481.54 488
10482.51 485
10483.47 517
10484.44 474
10485.41 463
10486.37 459
10487.34 487
10488.30 458
10489.27 423
10490.24 483
10491.20 464
10492.17 466
10493.14 437
10494.11 464
10495.07 442
10496.04 462
10497.01 451
10497.97 465
10498.94 468
10499.91 466
10500.88 443
10501.84 458
10502.81 461
10503.78 487
10504.74 467
10505.71 480
10506.68 471
10507.65 466
10508.61 448
10509.58 415
10510.55 448
10511.52 414
10512.49 454
10513.45 449
10514.42 487
10515.39 462
10516.36 481
10517.32 445
10518.29 426
10519.26 427
10520.23 453
10521.20 430
10522.17 453
10523.13 464
10524.10 440
10525.07 468
10526.04 444
10527.01 480
10527.98 429
10528.94 458
10529.91 467
10530.88 458
10531.85 468
10532.82 473
10533.79 448
10534.76 487
10535.72 466
10536.69 471
10537.66 476
10538.63 479
10539.60 476
10540.57 469
10541.54 449
10542.51 478
10543.48 513
10544.45 506
10545.42 508
10546.38 474
10547.35 467
10548.32 453
10549.29 466
10550.26 473
10551.23 485
10552.20 478
10553.17 477
10554.14 456
10555.11 473
10556.08 510
10557.05 521
10558.02 520
10558.99 515
10559.96 534
10560.93 521
10561.90 507
10562.87 519
10563.84 559
10564.81 536
10565.78 537
10566.75 542
10567.72 517
10568.69 500
10569.66 488
10570.63 482
10571.60 484
10572.57 494
10573.54 483
10574.51 483
10575.48 495
10576.46 510
10577.43 459
10578.40 501
10579.37 535
10580.34 499
10581.31 471
10582.28 487
10583.25 489
10584.22 498
10585.19 518
10586.16 488
10587.14 513
10588.11 538
10589.08 532
10590.05 538
10591.02 542
10591.99 550
10592.96 555
10593.94 513
10594.91 558
10595.88 548
10596.85 511
10597.82 533
10598.79 562
10599.77 586
10600.74 567
10601.71 557
10602.68 556
10603.65 621
10604.62 634
10605.60 606
10606.57 643
10607.54 680
10608.51 711
10609.49 679
10610.46 690
10611.43 695
10612.40 691
10613.37 624
10614.35 662
10615.32 663
10616.29 618
10617.26 626
10618.24 621
10619.21 627
10620.18 595
10621.16 583
10622.13 543
10623.10 586
10624.07 572
10625.05 527
10626.02 552
10626.99 547
10627.97 556
10628.94 548
10629.91 522
10630.89 542
10631.86 551
10632.83 565
10633.80 566
10634.78 598
10635.75 571
10636.73 601
10637.70 618
10638.67 623
10639.65 586
10640.62 589
10641.59 611
10642.57 648
10643.54 604
10644.51 570
10645.49 605
10646.46 571
10647.44 574
10648.41 550
10649.38 551
10650.36 523
10651.33 522
10652.31 511
10653.28 509
10654.25 466
10655.23 505
10656.20 507
10657.18 516
10658.15 491
10659.13 464
10660.10 486
10661.08 461
10662.05 466
10663.03 511
10664.00 480
10664.97 441
10665.95 472
10666.92 483
10667.90 480
10668.87 440
10669.85 461
10670.82 492
10671.80 463
10672.77 480
10673.75 483
10674.72 471
10675.70 476
10676.68 477
10677.65 477
10678.63 516
10679.60 485
10680.58 479
10681.55 471
10682.53 476
10683.50 483
10684.48 455
10685.45 453
10686.43 513
10687.41 473
10688.38 501
10689.36 459
10690.33 445
10691.31 476
10692.29 486
10693.26 476
10694.24 448
10695.21 473
10696.19 470
10697.17 493
10698.14 475
10699.12 475
10700.10 444
10701.07 446
10702.05 468
10703.02 465
10704.00 472
10704.98 467
10705.95 470
10706.93 466
10707.91 483
10708.88 493
10709.86 475
10710.84 475
10711.82 436
10712.79 458
10713.77 455
10714.75 456
10715.72 476
10716.70 473
10717.68 487
10718.65 499
10719.63 491
10720.61 456
10721.59 463
10722.56 472
10723.54 471
10724.52 456
10725.50 452
10726.47 457
10727.45 436
10728.43 479
10729.41 472
10730.38 449
10731.36 452
10732.34 468
10733.32 445
10734.30 490
10735.27 477
10736.25 470
10737.23 484
10738.21 477
10739.19 477
10740.16 476
10741.14 494
10742.12 450
10743.10 499
10744.08 492
10745.06 475
10746.03 463
10747.01 460
10747.99 459
10748.97 486
10749.95 462
10750.93 485
10751.91 482
10752.88 459
10753.86 479
10754.84 491
10755.82 476
10756.80 482
10757.78 519
10758.76 498
10759.74 474
10760.72 478
10761.70 521
10762.67 496
10763.65 511
10764.63 480
10765.61 503
10766.59 484
10767.57 470
10768.55 509
10769.53 493
10770.51 505
10771.49 493
10772.47 498
10773.45 534
10774.43 514
10775.41 503
10776.39 556
10777.37 549
10778.35 531
10779.33 524
10780.31 533
10781.29 541
10782.27 529
10783.25 549
10784.23 514
10785.21 508
10786.19 509
10787.17 556
10788.15 557
10789.13 543
10790.11 531
10791.09 526
10792.07 508
10793.05 544
10794.03 502
10795.01 481
10795.99 501
10796.97 525
10797.96 520
10798.94 492
10799.92 505
10800.90 463
10801.88 510
10802.86 533
10803.84 524
10804.82 477
10805.80 506
10806.79 511
10807.77 502
10808.75 511
10809.73 510
10810.71 516
10811.69 540
10812.67 555
10813.65 551
10814.64 527
10815.62 524
10816.60 552
10817.58 536
10818.56 535
10819.54 529
10820.53 553
10821.51 529
10822.49 534
10823.47 548
10824.45 563
10825.44 538
10826.42 556
10827.40 522
10828.38 558
10829.37 548
10830.35 552
10831.33 541
10832.31 510
10833.29 512
10834.28 549
10835.26 558
10836.24 568
10837.22 538
10838.21 502
10839.19 564
10840.17 567
10841.16 547
10842.14 568
10843.12 556
10844.10 578
10845.09 568
10846.07 558
10847.05 530
10848.04 525
10849.02 598
10850.00 601
10850.99 597
10851.97 586
10852.95 565
10853.94 594
10854.92 628
10855.90 615
10856.89 592
10857.87 645
10858.85 639
10859.84 617
10860.82 638
10861.80 626
10862.79 632
10863.77 592
10864.76 613
10865.74 632
10866.72 603
10867.71 616
10868.69 628
10869.68 629
10870.66 645
10871.64 670
10872.63 639
10873.61 646
10874.60 664
10875.58 698
10876.56 676
10877.55 668
10878.53 647
10879.52 682
10880.50 630
10881.49 701
10882.47 700
10883.46 676
10884.44 692
10885.43 691
10886.41 694
10887.40 708
10888.38 697
10889.37 712
10890.35 702
10891.34 714
10892.32 693
10893.31 750
10894.29 729
10895.28 754
10896.26 759
10897.25 744
10898.23 763
10899.22 762
10900.20 750
10901.19 776
10902.17 764
10903.16 793
10904.15 775
10905.13 776
10906.12 762
10907.10 797
10908.09 824
10909.07 867
10910.06 833
10911.05 865
10912.03 845
10913.02 852
10914.00 902
10914.99 919
10915.98 885
10916.96 843
10917.95 883
10918.94 884
10919.92 931
10920.91 961
10921.89 981
10922.88 935
10923.87 919
10924.85 937
10925.84 940
10926.83 982
10927.81 933
10928.80 936
10929.79 981
10930.77 945
10931.76 973
10932.75 993
10933.74 1016
10934.72 995
10935.71 1033
10936.70 1072
10937.68 1050
10938.67 1057
10939.66 1014
10940.65 1062
10941.63 1063
10942.62 1079
10943.61 1093
10944.59 1116
10945.58 1143
10946.57 1171
10947.56 1181
10948.54 1240
10949.53 1320
10950.52 1323
10951.51 1358
10952.50 1434
10953.48 1464
10954.47 1531
10955.46 1603
10956.45 1683
10957.44 1724
10958.42 1632
10959.41 1672
10960.40 1746
10961.39 1749
10962.38 1723
10963.36 1622
10964.35 1620
10965.34 1555
10966.33 1498
10967.32 1460
10968.31 1431
10969.30 1363
10970.28 1319
10971.27 1286
10972.26 1334
10973.25 1306
10974.24 1255
10975.23 1206
10976.22 1263
10977.21 1213
10978.19 1243
10979.18 1308
10980.17 1230
10981.16 1237
10982.15 1216
10983.14 1276
10984.13 1329
10985.12 1316
10986.11 1327
10987.10 1360
10988.09 1390
10989.08 1385
10990.07 1416
10991.06 1516
10992.04 1558
10993.03 1605
10994.02 1761
10995.01 1846
10996.00 1930
10996.99 2017
10997.98 2175
10998.97 2265
10999.96 2300
11000.95 2359
11001.94 2275
11002.93 2195
11003.92 2112
11004.91 2051
11005.90 1889
11006.89 1750
11007.88 1662
11008.87 1606
11009.87 1498
11010.86 1376
11011.85 1287
11012.84 1254
11013.83 1239
11014.82 1180
11015.81 1158
11016.80 1065
11017.79 1092
11018.78 1083
11019.77 1067
11020.76 1049
11021.75 985
11022.74 1013
11023.74 987
11024.73 959
11025.72 954
11026.71 975
11027.70 951
11028.69 947
11029.68 910
11030.67 880
11031.67 914
11032.66 949
11033.65 946
11034.64 928
11035.63 911
11036.62 909
11037.61 924
11038.61 951
11039.60 910
11040.59 936
11041.58 908
11042.57 917
11043.56 878
11044.56 850
11045.55 859
11046.54 840
11047.53 843
11048.53 842
11049.52 844
11050.51 837
11051.50 852
11052.49 863
11053.49 836
11054.48 844
11055.47 823
11056.46 846
11057.46 865
11058.45 862
11059.44 878
11060.43 866
11061.43 922
11062.42 948
11063.41 934
11064.41 891
11065.40 884
11066.39 906
11067.38 863
11068.38 887
11069.37 938
11070.36 893
11071.36 870
11072.35 861
11073.34 872
11074.34 869
11075.33 902
11076.32 878
11077.32 900
11078.31 868
11079.30 820
11080.30 839
11081.29 912
11082.28 849
11083.28 827
11084.27 822
11085.27 821
11086.26 836
11087.25 783
11088.25 849
11089.24 781
11090.24 799
11091.23 785
11092.22 769
11093.22 775
11094.21 784
11095.21 803
11096.20 788
11097.19 776
11098.19 776
11099.18 776
11100.18 777
11101.17 754
11102.17 757
11103.16 797
11104.16 765
11105.15 747
11106.15 759
11107.14 745
11108.13 749
11109.13 743
11110.12 696
11111.12 717
11112.11 713
11113.11 697
11114.10 732
11115.10 702
11116.09 735
11117.09 690
11118.09 701
11119.08 666
11120.08 658
11121.07 692
11122.07 689
11123.06 655
11124.06 683
11125.05 679
11126.05 693
11127.04 688
11128.04 674
11129.04 663
11130.03 646
11131.03 635
11132.02 670
11133.02 675
11134.02 662
11135.01 687
11136.01 692
11137.00 662
11138.00 655
11139.00 619
11139.99 629
11140.99 642
11141.98 608
11142.98 683
11143.98 684
11144.97 668
11145.97 698
11146.97 663
11147.96 680
11148.96 679
11149.96 666
11150.95 674
11151.95 691
11152.95 663
11153.94 626
11154.94 678
11155.94 674
11156.93 635
11157.93 647
11158.93 622
11159.93 581
11160.92 614
11161.92 620
11162.92 613
11163.92 606
11164.91 623
11165.91 638
11166.91 609
11167.90 631
11168.90 606
11169.90 623
11170.90 602
11171.90 620
11172.89 651
11173.89 599
11174.89 615
11175.89 625
11176.88 656
11177.88 601
11178.88 586
11179.88 622
11180.88 623
11181.87 588
11182.87 612
11183.87 609
11184.87 625
11185.87 611
11186.87 562
11187.86 566
11188.86 584
11189.86 586
11190.86 607
11191.86 623
11192.86 625
11193.86 601
11194.85 623
11195.85 612
11196.85 659
11197.85 632
11198.85 596
11199.85 633
11200.85 643
11201.85 569
11202.84 609
11203.84 650
11204.84 657
11205.84 646
11206.84 635
11207.84 664
11208.84 660
11209.84 667
11210.84 658
11211.84 642
11212.84 624
11213.84 660
11214.84 664
11215.84 652
11216.84 638
11217.84 652
11218.84 691
11219.84 654
11220.84 648
11221.84 630
11222.84 674
11223.84 651
11224.84 644
11225.84 682
11226.84 623
11227.84 634
11228.84 660
11229.84 648
11230.84 655
11231.84 672
11232.84 673
11233.84 650
11234.84 640
11235.84 684
11236.84 639
11237.84 651
11238.84 640
11239.84 670
11240.84 667
11241.84 670
11242.84 656
11243.84 631
11244.84 634
11245.85 687
11246.85 662
11247.85 649
11248.85 687
11249.85 708
11250.85 685
11251.85 730
11252.85 723
11253.86 729
11254.86 710
11255.86 722
11256.86 730
11257.86 769
11258.86 741
11259.86 717
11260.87 703
11261.87 712
11262.87 724
11263.87 761
11264.87 739
11265.87 741
11266.88 713
11267.88 774
11268.88 785
11269.88 809
11270.88 804
11271.89 838
11272.89 849
11273.89 853
11274.89 859
11275.90 849
11276.90 813
11277.90 836
11278.90 853
11279.90 856
11280.91 808
11281.91 805
11282.91 814
11283.92 775
11284.92 767
11285.92 733
11286.92 736
11287.93 745
11288.93 729
11289.93 738
11290.94 721
11291.94 705
11292.94 707
11293.94 720
11294.95 686
11295.95 669
11296.95 681
11297.96 677
11298.96 623
11299.96 661
11300.97 654
11301.97 659
11302.97 630
11303.98 674
11304.98 670
11305.98 674
11306.99 686
11307.99 669
11309.00 670
11310.00 688
11311.00 679
11312.01 679
11313.01 693
11314.02 700
11315.02 748
11316.02 723
11317.03 741
11318.03 710
11319.04 718
11320.04 707
11321.04 712
11322.05 702
11323.05 673
11324.06 708
11325.06 713
11326.07 722
11327.07 722
11328.08 695
11329.08 733
11330.09 747
11331.09 750
11332.10 735
11333.10 715
11334.10 750
11335.11 742
11336.11 736
11337.12 733
11338.12 784
11339.13 778
11340.14 763
11341.14 816
11342.15 839
11343.15 811
11344.16 802
11345.16 765
11346.17 789
11347.17 793
11348.18 723
11349.18 728
11350.19 720
11351.19 723
11352.20 665
11353.21 716
11354.21 723
11355.22 681
11356.22 666
11357.23 708
11358.24 694
11359.24 657
11360.25 683
11361.25 690
11362.26 691
11363.27 674
11364.27 691
11365.28 688
11366.28 660
11367.29 652
11368.30 682
11369.30 669
11370.31 647
11371.32 657
11372.32 676
11373.33 651
11374.34 631
11375.34 641
11376.35 629
11377.36 657
11378.36 644
11379.37 628
11380.38 674
11381.38 669
11382.39 680
11383.40 673
11384.41 636
11385.41 669
11386.42 672
11387.43 685
11388.43 691
11389.44 657
11390.45 632
11391.46 673
11392.46 684
11393.47 645
11394.48 625
11395.49 641
11396.49 661
11397.50 678
11398.51 648
11399.52 687
11400.53 693
11401.53 697
11402.54 711
11403.55 700
11404.56 684
11405.57 662
11406.57 681
11407.58 689
11408.59 690
11409.60 694
11410.61 672
11411.61 678
11412.62 704
11413.63 688
11414.64 717
11415.65 701
11416.66 717
11417.67 675
11418.67 688
11419.68 675
11420.69 678
11421.70 652
11422.71 704
11423.72 705
11424.73 730
11425.74 671
11426.74 681
11427.75 696
11428.76 695
11429.77 693
11430.78 724
11431.79 705
11432.80 696
11433.81 732
11434.82 729
11435.83 716
11436.84 723
11437.85 713
11438.86 724
11439.87 742
11440.88 747
11441.88 733
11442.89 712
11443.90 722
11444.91 753
11445.92 734
11446.93 751
11447.94 745
11448.95 750
11449.96 740
11450.97 754
11451.98 764
11452.99 746
11454.00 725
11455.01 742
11456.02 739
11457.04 769
11458.05 735
11459.06 781
11460.07 783
11461.08 775
11462.09 772
11463.10 780
11464.11 773
11465.12 758
11466.13 751
11467.14 777
11468.15 745
11469.16 795
11470.17 823
11471.18 769
11472.20 780
11473.21 815
11474.22 841
11475.23 816
11476.24 815
11477.25 803
11478.26 855
11479.27 845
11480.28 847
11481.30 831
11482.31 866
11483.32 914
11484.33 851
11485.34 887
11486.35 924
11487.37 899
11488.38 912
11489.39 924
11490.40 936
11491.41 937
11492.42 992
11493.44 948
11494.45 951
11495.46 1004
11496.47 984
11497.48 982
11498.50 992
11499.51 1065
11500.52 1051
11501.53 1062
11502.55 1085
11503.56 1113
11504.57 1061
11505.58 1040
11506.60 1132
11507.61 1134
11508.62 1108
11509.63 1131
11510.65 1151
11511.66 1189
11512.67 1207
11513.68 1263
11514.70 1310
11515.71 1328
11516.72 1413
11517.74 1460
11518.75 1431
11519.76 1464
11520.78 1563
11521.79 1526
11522.80 1538
11523.81 1609
11524.83 1650
11525.84 1676
11526.85 1815
11527.87 1846
11528.88 1907
11529.90 2012
11530.91 2049
11531.92 2153
11532.94 2280
11533.95 2411
11534.96 2642
11535.98 2803
11536.99 2936
11538.01 3120
11539.02 3122
11540.03 3131
11541.05 3189
11542.06 3109
11543.08 2949
11544.09 2843
11545.10 2732
11546.12 2516
11547.13 2326
11548.15 2188
11549.16 2001
11550.18 1804
11551.19 1704
11552.20 1578
11553.22 1475
11554.23 1462
11555.25 1379
11556.26 1355
11557.28 1280
11558.29 1264
11559.31 1244
11560.32 1221
11561.34 1223
11562.35 1180
11563.37 1199
11564.38 1200
11565.40 1212
11566.41 1165
11567.43 1192
11568.44 1190
11569.46 1138
11570.47 1176
11571.49 1219
11572.50 1183
11573.52 1143
11574.53 1147
11575.55 1172
11576.57 1140
11577.58 1143
11578.60 1151
11579.61 1151
11580.63 1156
11581.64 1146
11582.66 1143
11583.68 1150
11584.69 1130
11585.71 1116
11586.72 1216
11587.74 1089
11588.76 1136
11589.77 1195
11590.79 1236
11591.81 1245
11592.82 1221
11593.84 1319
11594.85 1375
11595.87 1402
11596.89 1478
11597.90 1488
11598.92 1518
11599.94 1592
11600.95 1622
11601.97 1618
11602.99 1601
11604.00 1576
11605.02 1494
11606.04 1463
11607.05 1401
11608.07 1364
11609.09 1275
11610.11 1283
11611.12 1261
11612.14 1212
11613.16 1229
11614.17 1151
11615.19 1168
11616.21 1159
11617.23 1135
11618.24 1132
11619.26 1140
11620.28 1094
11621.30 1128
11622.31 1154
11623.33 1146
11624.35 1111
11625.37 1072
11626.38 1052
11627.40 1028
11628.42 1041
11629.44 998
11630.46 992
11631.47 1009
11632.49 1004
11633.51 976
11634.53 987
11635.55 953
11636.56 947
11637.58 940
11638.60 938
11639.62 956
11640.64 907
11641.66 898
11642.67 943
11643.69 899
11644.71 874
11645.73 898
11646.75 882
11647.77 870
11648.79 851
11649.80 847
11650.82 814
11651.84 855
11652.86 866
11653.88 804
11654.90 838
11655.92 846
11656.94 845
11657.96 864
11658.98 859
11660.00 863
11661.01 856
11662.03 817
11663.05 843
11664.07 806
11665.09 792
11666.11 841
11667.13 854
11668.15 820
11669.17 789
11670.19 747
11671.21 774
11672.23 778
11673.25 778
11674.27 776
11675.29 760
11676.31 755
11677.33 768
11678.35 776
11679.37 779
11680.39 778
11681.41 792
11682.43 827
11683.45 776
11684.47 774
11685.49 746
11686.51 735
11687.53 801
11688.55 754
11689.57 722
11690.59 705
11691.61 731
11692.63 750
11693.66 705
11694.68 705
11695.70 673
11696.72 697
11697.74 683
11698.76 674
11699.78 703
11700.80 677
11701.82 685
11702.84 666
11703.86 698
11704.89 636
11705.91 654
11706.93 659
11707.95 660
11708.97 679
11709.99 680
11711.01 646
11712.04 623
11713.06 664
11714.08 615
11715.10 646
11716.12 658
11717.14 613
11718.17 645
11719.19 668
11720.21 633
11721.23 631
11722.25 636
11723.28 641
11724.30 635
11725.32 638
11726.34 656
11727.36 614
11728.39 640
11729.41 646
11730.43 628
11731.45 633
11732.48 629
11733.50 620
11734.52 657
11735.54 623
11736.57 609
11737.59 618
11738.61 606
11739.63 595
11740.66 615
11741.68 620
11742.70 585
11743.72 572
11744.75 582
11745.77 585
11746.79 601
11747.82 526
11748.84 584
11749.86 587
11750.89 611
11751.91 593
11752.93 581
11753.96 567
11754.98 597
11756.00 583
11757.03 553
11758.05 568
11759.07 565
11760.10 542
11761.12 549
11762.14 593
11763.17 575
11764.19 570
11765.22 582
11766.24 600
11767.26 570
11768.29 574
11769.31 575
11770.34 595
11771.36 600
11772.38 593
11773.41 604
11774.43 592
11775.46 580
11776.48 547
11777.51 577
11778.53 633
11779.55 644
11780.58 577
11781.60 587
11782.63 571
11783.65 573
11784.68 581
11785.70 591
11786.73 554
11787.75 596
11788.78 637
11789.80 591
11790.83 591
11791.85 583
11792.88 577
11793.90 619
11794.93 579
11795.95 586
11796.98 616
11798.00 582
11799.03 577
11800.05 575
11801.08 570
11802.10 568
11803.13 570
11804.15 583
11805.18 572
11806.21 561
11807.23 572
11808.26 614
11809.28 606
11810.31 590
11811.33 579
11812.36 548
11813.39 597
11814.41 587
11815.44 602
11816.46 613
11817.49 605
11818.52 614
11819.54 577
11820.57 615
11821.59 623
11822.62 622
11823.65 632
11824.67 648
11825.70 656
11826.73 585
11827.75 626
11828.78 633
11829.81 660
11830.83 645
11831.86 621
11832.89 631
11833.91 631
11834.94 621
11835.97 612
11836.99 624
11838.02 652
11839.05 670
11840.08 639
11841.10 636
11842.13 643
11843.16 634
11844.18 696
11845.21 680
11846.24 634
11847.27 701
11848.29 689
11849.32 666
11850.35 673
11851.38 685
11852.40 677
11853.43 672
11854.46 667
11855.49 727
11856.51 723
11857.54 739
11858.57 768
11859.60 746
11860.63 702
11861.65 759
11862.68 746
11863.71 753
11864.74 759
11865.77 736
11866.80 759
11867.82 781
11868.85 735
11869.88 737
11870.91 776
11871.94 791
11872.97 784
11873.99 795
11875.02 802
11876.05 827
11877.08 804
11878.11 800
11879.14 796
11880.17 792
11881.20 823
11882.22 846
11883.25 864
11884.28 899
11885.31 930
11886.34 898
11887.37 923
11888.40 898
11889.43 926
11890.46 947
11891.49 977
11892.52 1012
11893.55 962
11894.57 1015
11895.60 1090
11896.63 1084
11897.66 1158
11898.69 1180
11899.72 1188
11900.75 1245
11901.78 1251
11902.81 1281
11903.84 1281
11904.87 1293
11905.90 1237
11906.93 1253
11907.96 1228
11908.99 1230
11910.02 1192
11911.05 1141
11912.08 1158
11913.11 1140
11914.14 1103
11915.17 1081
11916.20 1039
11917.23 1037
11918.26 1074
11919.29 1059
11920.33 1064
11921.36 1076
11922.39 1083
11923.42 1134
11924.45 1095
11925.48 1115
11926.51 1110
11927.54 1191
11928.57 1207
11929.60 1221
11930.63 1266
11931.66 1307
11932.70 1211
11933.73 1214
11934.76 1210
11935.79 1229
11936.82 1164
11937.85 1131
11938.88 1093
11939.91 1085
11940.95 1086
11941.98 992
11943.01 955
11944.04 945
11945.07 916
11946.10 899
11947.14 906
11948.17 857
11949.20 868
11950.23 873
11951.26 818
11952.29 802
11953.33 805
11954.36 807
11955.39 814
11956.42 823
11957.46 821
11958.49 820
11959.52 823
11960.55 812
11961.58 828
11962.62 805
11963.65 782
11964.68 819
11965.71 826
11966.75 790
11967.78 830
11968.81 834
11969.84 804
11970.88 821
11971.91 851
11972.94 827
11973.98 809
11975.01 835
11976.04 864
11977.07 852
11978.11 856
11979.14 826
11980.17 849
11981.21 837
11982.24 827
11983.27 867
11984.31 846
11985.34 869
11986.37 855
11987.41 896
11988.44 896
11989.47 874
11990.51 878
11991.54 877
11992.58 892
11993.61 905
11994.64 871
11995.68 912
11996.71 925
11997.74 928
11998.78 899
11999.81 945
12000.85 940
12001.88 927
12002.91 902
12003.95 934
12004.98 928
12006.02 914
12007.05 933
12008.09 929
12009.12 922
12010.15 952
12011.19 971
12012.22 980
12013.26 952
12014.29 997
12015.33 966
12016.36 983
12017.40 993
12018.43 1015
12019.47 999
12020.50 1024
12021.54 996
12022.57 1055
12023.61 1053
12024.64 1038
12025.68 1045
12026.71 985
12027.75 1029
12028.78 1025
12029.82 1029
12030.85 1068
12031.89 1079
12032.92 1069
12033.96 1030
12034.99 1052
12036.03 1075
12037.07 1040
12038.10 1040
12039.14 1057
12040.17 1037
12041.21 1027
12042.24 1021
12043.28 1074
12044.32 1076
12045.35 1079
12046.39 1102
12047.42 1094
12048.46 1114
12049.50 1071
12050.53 1134
12051.57 1191
12052.61 1168
12053.64 1187
12054.68 1180
12055.71 1209
12056.75 1215
12057.79 1232
12058.82 1192
12059.86 1188
12060.90 1186
12061.93 1199
12062.97 1134
12064.01 1152
12065.04 1113
12066.08 1103
12067.12 1077
12068.15 1043
12069.19 1074
12070.23 1068
12071.27 1001
12072.30 1020
12073.34 1044
12074.38 994
12075.41 974
12076.45 1000
12077.49 1017
12078.53 1001
12079.56 976
12080.60 993
12081.64 929
12082.68 953
12083.71 969
12084.75 970
12085.79 980
12086.83 918
12087.86 931
12088.90 975
12089.94 954
12090.98 943
12092.02 969
12093.05 969
12094.09 977
12095.13 985
12096.17 996
12097.21 998
12098.25 1009
12099.28 1085
12100.32 1063
12101.36 1157
12102.40 1125
12103.44 1111
12104.48 1093
12105.51 1103
12106.55 1064
12107.59 1074
12108.63 1039
12109.67 1015
12110.71 985
12111.75 955
12112.79 949
12113.82 905
12114.86 872
12115.90 908
12116.94 904
12117.98 884
12119.02 827
12120.06 832
12121.10 817
12122.14 793
12123.18 803
12124.22 806
12125.25 804
12126.29 789
12127.33 801
12128.37 786
12129.41 734
12130.45 754
12131.49 757
12132.53 749
12133.57 744
12134.61 744
12135.65 773
12136.69 777
12137.73 711
12138.77 740
12139.81 765
12140.85 746
12141.89 726
12142.93 712
12143.97 728
12145.01 727
12146.05 723
12147.09 716
12148.13 728
12149.17 716
12150.21 736
12151.25 710
12152.29 711
12153.34 690
12154.38 714
12155.42 688
12156.46 647
12157.50 694
12158.54 716
12159.58 697
12160.62 701
12161.66 663
12162.70 674
12163.74 704
12164.78 694
12165.83 708
12166.87 687
12167.91 772
12168.95 700
12169.99 675
12171.03 637
12172.07 667
12173.11 690
12174.16 681
12175.20 715
12176.24 705
12177.28 712
12178.32 682
12179.36 703
12180.41 671
12181.45 684
12182.49 654
12183.53 701
12184.57 687
12185.62 699
12186.66 660
12187.70 677
12188.74 642
12189.78 641
12190.83 655
12191.87 655
12192.91 706
12193.95 662
12195.00 670
12196.04 655
12197.08 672
12198.12 668
12199.17 650
12200.21 641
12201.25 645
12202.29 684
12203.34 652
12204.38 618
12205.42 662
12206.46 660
12207.51 620
12208.55 650
12209.59 619
12210.64 652
12211.68 651
12212.72 637
12213.77 637
12214.81 595
12215.85 627
12216.90 647
12217.94 622
12218.98 593
12220.03 601
12221.07 633
12222.11 612
12223.16 590
12224.20 606
12225.24 600
12226.29 606
12227.33 613
12228.37 594
12229.42 580
12230.46 581
12231.51 597
12232.55 582
12233.59 587
12234.64 575
12235.68 600
12236.73 629
12237.77 610
12238.82 611
12239.86 599
12240.90 620
12241.95 627
12242.99 605
12244.04 596
12245.08 571
12246.13 590
12247.17 600
12248.22 606
12249.26 614
12250.31 606
12251.35 577
12252.39 580
12253.44 540
12254.48 547
12255.53 578
12256.57 576
12257.62 557
12258.66 546
12259.71 552
12260.75 537
12261.80 586
12262.85 515
12263.89 582
12264.94 554
12265.98 548
12267.03 576
12268.07 583
12269.12 553
12270.16 560
12271.21 544
12272.25 533
12273.30 547
12274.35 511
12275.39 564
12276.44 505
12277.48 495
12278.53 543
12279.58 540
12280.62 530
12281.67 506
12282.71 531
12283.76 546
12284.81 553
12285.85 553
12286.90 511
12287.95 518
12288.99 531
12290.04 535
12291.08 534
12292.13 520
12293.18 508
12294.22 511
12295.27 548
12296.32 502
12297.36 512
12298.41 555
12299.46 530
12300.50 506
12301.55 520
12302.60 540
12303.65 497
12304.69 514
12305.74 524
12306.79 496
12307.83 486
12308.88 507
12309.93 513
12310.98 505
12312.02 498
12313.07 519
12314.12 513
12315.17 526
12316.21 528
12317.26 496
12318.31 476
12319.36 500
12320.40 501
12321.45 507
12322.50 475
12323.55 517
12324.60 520
12325.64 489
12326.69 496
12327.74 484
12328.79 488
12329.84 476
12330.88 488
12331.93 464
12332.98 461
12334.03 464
12335.08 479
12336.13 489
12337.17 481
12338.22 488
12339.27 473
12340.32 496
12341.37 484
12342.42 470
12343.47 469
12344.51 469
12345.56 495
12346.61 515
12347.66 485
12348.71 477
12349.76 533
12350.81 503
12351.86 448
12352.91 449
12353.95 489
12355.00 458
12356.05 471
12357.10 521
12358.15 498
12359.20 482
12360.25 490
12361.30 519
12362.35 508
12363.40 498
12364.45 513
12365.50 499
12366.55 517
12367.60 474
12368.65 524
12369.70 528
12370.75 496
12371.80 489
12372.85 506
12373.90 522
12374.95 546
12376.00 496
12377.05 510
12378.10 544
12379.15 516
12380.20 572
12381.25 519
12382.30 510
12383.35 488
12384.40 500
12385.45 502
12386.50 486
12387.55 485
12388.60 517
12389.65 521
12390.70 506
12391.75 508
12392.80 513
12393.86 554
12394.91 509
12395.96 515
12397.01 486
12398.06 495
12399.11 495
12400.16 497
12401.21 522
12402.26 503
12403.32 483
12404.37 496
12405.42 485
12406.47 524
12407.52 487
12408.57 534
12409.62 521
12410.68 536
12411.73 541
12412.78 507
12413.83 544
12414.88 529
12415.93 526
12416.99 539
12418.04 507
12419.09 544
12420.14 552
12421.19 510
12422.25 509
12423.30 526
12424.35 528
12425.40 525
12426.45 508
12427.51 536
12428.56 554
12429.61 558
12430.66 557
12431.72 536
12432.77 511
12433.82 551
12434.87 547
12435.93 561
12436.98 559
12438.03 601
12439.08 601
12440.14 585
12441.19 601
12442.24 563
12443.30 583
12444.35 596
12445.40 574
12446.45 559
12447.51 588
12448.56 603
12449.61 635
12450.67 614
12451.72 570
12452.77 640
12453.83 655
12454.88 690
12455.93 662
12456.99 653
12458.04 647
12459.10 691
12460.15 692
12461.20 734
12462.26 731
12463.31 758
12464.36 762
12465.42 802
12466.47 879
12467.53 883
12468.58 914
12469.63 956
12470.69 1029
12471.74 1096
12472.80 1107
12473.85 1151
12474.90 1183
12475.96 1241
12477.01 1239
12478.07 1273
12479.12 1299
12480.18 1238
12481.23 1171
12482.29 1154
12483.34 1118
12484.40 1073
12485.45 992
12486.50 967
12487.56 927
12488.61 926
12489.67 865
12490.72 834
12491.78 800
12492.83 806
12493.89 787
12494.94 743
12496.00 717
12497.05 712
12498.11 736
12499.17 741
12500.22 692
12501.28 716
12502.33 697
12503.39 680
12504.44 683
12505.50 678
12506.55 682
12507.61 663
12508.67 691
12509.72 724
12510.78 704
12511.83 691
12512.89 709
12513.94 743
12515.00 730
12516.06 702
12517.11 727
12518.17 672
12519.22 716
12520.28 681
12521.34 720
12522.39 745
12523.45 709
12524.51 687
12525.56 668
12526.62 679
12527.68 709
12528.73 648
12529.79 693
12530.85 665
12531.90 698
12532.96 716
12534.02 707
12535.07 730
12536.13 694
12537.19 752
12538.24 731
12539.30 689
12540.36 720
12541.41 690
12542.47 700
12543.53 718
12544.59 764
12545.64 748
12546.70 783
12547.76 832
12548.82 826
12549.87 818
12550.93 817
12551.99 853
12553.05 910
12554.10 838
12555.16 863
12556.22 838
12557.28 822
12558.33 842
12559.39 832
12560.45 848
12561.51 801
12562.57 844
12563.62 798
12564.68 782
12565.74 764
12566.80 769
12567.86 716
12568.91 748
12569.97 733
12571.03 749
12572.09 706
12573.15 706
12574.21 767
12575.26 743
12576.32 728
12577.38 705
12578.44 717
12579.50 725
12580.56 709
12581.62 716
12582.68 712
12583.73 695
12584.79 701
12585.85 702
12586.91 693
12587.97 692
12589.03 708
12590.09 694
12591.15 728
12592.21 777
12593.27 710
12594.33 698
12595.38 738
12596.44 753
12597.50 706
12598.56 755
12599.62 735
12600.68 742
12601.74 728
12602.80 730
12603.86 741
12604.92 719
12605.98 741
12607.04 753
12608.10 753
12609.16 790
12610.22 724
12611.28 768
12612.34 768
12613.40 781
12614.46 782
12615.52 797
12616.58 817
12617.64 828
12618.70 824
12619.76 837
12620.82 846
12621.88 885
12622.94 846
12624.00 869
12625.07 906
12626.13 904
12627.19 879
12628.25 884
12629.31 893
12630.37 886
12631.43 896
12632.49 902
12633.55 890
12634.61 884
12635.67 816
12636.73 847
12637.80 892
12638.86 810
12639.92 755
12640.98 778
12642.04 792
12643.10 760
12644.16 758
12645.23 734
12646.29 770
12647.35 703
12648.41 708
12649.47 731
12650.53 769
12651.59 740
12652.66 673
12653.72 720
12654.78 716
12655.84 708
12656.90 721
12657.97 755
12659.03 694
12660.09 706
12661.15 704
12662.21 716
12663.28 692
12664.34 693
12665.40 698
12666.46 720
12667.53 697
12668.59 691
12669.65 708
12670.71 758
12671.78 704
12672.84 710
12673.90 694
12674.96 727
12676.03 753
12677.09 700
12678.15 745
12679.22 736
12680.28 740
12681.34 717
12682.40 758
12683.47 741
12684.53 756
12685.59 775
12686.66 739
12687.72 751
12688.78 773
12689.85 827
12690.91 793
12691.97 761
12693.04 804
12694.10 815
12695.16 797
12696.23 807
12697.29 809
12698.35 780
12699.42 849
12700.48 832
12701.55 822
12702.61 844
12703.67 859
12704.74 844
12705.80 868
12706.87 860
12707.93 864
12708.99 897
12710.06 900
12711.12 889
12712.19 890
12713.25 899
12714.32 900
12715.38 904
12716.44 908
12717.51 896
12718.57 905
12719.64 945
12720.70 945
12721.77 931
12722.83 966
12723.90 964
12724.96 918
12726.03 953
12727.09 1013
12728.16 990
12729.22 1013
12730.29 1020
12731.35 1018
12732.42 1022
12733.48 996
12734.55 1036
12735.61 997
12736.68 1019
12737.74 1026
12738.81 962
12739.87 969
12740.94 944
12742.00 931
12743.07 907
12744.14 854
12745.20 828
12746.27 816
12747.33 847
12748.40 807
12749.46 735
12750.53 763
12751.60 765
12752.66 770
12753.73 770
12754.79 801
12755.86 779
12756.93 741
12757.99 715
12759.06 727
12760.12 721
12761.19 731
12762.26 703
12763.32 716
12764.39 696
12765.46 659
12766.52 653
12767.59 679
12768.66 679
12769.72 675
12770.79 662
12771.86 703
12772.92 676
12773.99 662
12775.06 686
12776.12 657
12777.19 638
12778.26 649
12779.33 631
12780.39 630
12781.46 635
12782.53 601
12783.59 617
12784.66 635
12785.73 613
12786.80 658
12787.86 634
12788.93 605
12790.00 599
12791.07 609
12792.13 624
12793.20 619
12794.27 619
12795.34 622
12796.40 571
12797.47 579
12798.54 616
12799.61 598
12800.68 591
12801.74 599
12802.81 632
12803.88 612
12804.95 582
12806.02 588
12807.09 612
12808.15 603
12809.22 589
12810.29 595
12811.36 579
12812.43 619
12813.50 618
12814.56 648
12815.63 609
12816.70 587
12817.77 621
12818.84 596
12819.91 632
12820.98 600
12822.04 582
12823.11 621
12824.18 611
12825.25 595
12826.32 568
12827.39 597
12828.46 594
12829.53 610
12830.60 615
12831.67 600
12832.74 600
12833.81 625
12834.87 612
12835.94 615
12837.01 538
12838.08 565
12839.15 592
12840.22 588
12841.29 568
12842.36 556
12843.43 583
12844.50 579
12845.57 573
12846.64 576
12847.71 549
12848.78 515
12849.85 558
12850.92 508
12851.99 579
12853.06 535
12854.13 536
12855.20 525
12856.27 549
12857.34 532
12858.41 503
12859.48 530
12860.55 520
12861.62 526
12862.69 527
12863.77 556
12864.84 546
12865.91 536
12866.98 504
12868.05 552
12869.12 543
12870.19 507
12871.26 544
12872.33 520
12873.40 491
12874.47 490
12875.54 527
12876.62 496
12877.69 498
12878.76 525
12879.83 518
12880.90 481
12881.97 477
12883.04 492
12884.12 485
12885.19 474
12886.26 457
12887.33 469
12888.40 499
12889.47 473
12890.54 432
12891.62 446
12892.69 434
12893.76 465
12894.83 470
12895.90 461
12896.98 424
12898.05 425
12899.12 435
12900.19 470
12901.26 453
12902.34 404
12903.41 404
12904.48 449
12905.55 448
12906.63 435
12907.70 466
12908.77 446
12909.84 446
12910.92 422
12911.99 413
12913.06 448
12914.13 419
12915.21 428
12916.28 434
12917.35 447
12918.42 441
12919.50 424
12920.57 437
12921.64 456
12922.72 421
12923.79 415
12924.86 399
12925.94 406
12927.01 423
12928.08 453
12929.16 428
12930.23 413
12931.30 408
12932.38 437
12933.45 394
12934.52 396
12935.60 401
12936.67 409
12937.74 402
12938.82 395
12939.89 382
12940.97 394
12942.04 437
12943.11 410
12944.19 415
12945.26 386
12946.34 448
12947.41 404
12948.48 429
12949.56 417
12950.63 419
12951.71 398
12952.78 399
12953.85 418
12954.93 419
12956.00 428
12957.08 394
12958.15 383
12959.23 348
12960.30 383
12961.38 402
12962.45 395
12963.53 400
12964.60 416
12965.68 420
12966.75 412
12967.83 396
12968.90 418
12969.98 417
12971.05 396
12972.13 416
12973.20 409
12974.28 397
12975.35 423
12976.43 420
12977.50 393
12978.58 395
12979.65 397
12980.73 416
12981.80 429
12982.88 425
12983.95 399
12985.03 403
12986.11 402
12987.18 376
12988.26 407
12989.33 408
12990.41 403
12991.48 388
12992.56 397
12993.64 402
12994.71 401
12995.79 396
12996.86 403
12997.94 405
12999.02 422
13000.09 357
13001.17 386
13002.25 382
13003.32 415
13004.40 415
13005.48 383
13006.55 375
13007.63 419
13008.71 441
13009.78 404
13010.86 414
13011.94 414
13013.01 408
13014.09 394
13015.17 424
13016.24 430
13017.32 425
13018.40 385
13019.47 394
13020.55 437
13021.63 408
13022.71 400
13023.78 423
13024.86 434
13025.94 424
13027.01 447
13028.09 461
13029.17 431
13030.25 381
13031.32 444
13032.40 448
13033.48 436
13034.56 439
13035.64 467
13036.71 449
13037.79 443
13038.87 451
13039.95 453
13041.02 462
13042.10 449
13043.18 451
13044.26 451
13045.34 469
13046.41 415
13047.49 442
13048.57 434
13049.65 451
13050.73 461
13051.81 460
13052.88 458
13053.96 411
13055.04 446
13056.12 478
13057.20 439
13058.28 433
13059.36 434
13060.44 445
13061.51 435
13062.59 419
13063.67 424
13064.75 433
13065.83 430
13066.91 428
13067.99 432
13069.07 409
13070.15 431
13071.23 435
13072.30 421
13073.38 419
13074.46 423
13075.54 419
13076.62 432
13077.70 433
13078.78 417
13079.86 431
13080.94 450
13082.02 473
13083.10 458
13084.18 453
13085.26 417
13086.34 454
13087.42 432
13088.50 451
13089.58 439
13090.66 435
13091.74 409
13092.82 432
13093.90 467
13094.98 426
13096.06 434
13097.14 429
13098.22 416
13099.30 430
13100.38 450
13101.46 447
13102.54 436
13103.62 421
13104.70 465
13105.78 420
13106.86 447
13107.94 441
13109.03 458
13110.11 464
13111.19 458
13112.27 446
13113.35 429
13114.43 451
13115.51 450
13116.59 477
13117.67 460
13118.75 455
13119.84 462
13120.92 459
13122.00 440
13123.08 467
13124.16 490
13125.24 468
13126.32 496
13127.41 468
13128.49 430
13129.57 462
13130.65 453
13131.73 480
13132.81 479
13133.90 441
13134.98 424
13136.06 443
13137.14 442
13138.22 420
13139.30 451
13140.39 468
13141.47 482
13142.55 444
13143.63 453
13144.72 456
13145.80 462
13146.88 454
13147.96 450
13149.04 443
13150.13 440
13151.21 459
13152.29 446
13153.38 460
13154.46 472
13155.54 464
13156.62 445
13157.71 464
13158.79 440
13159.87 427
13160.95 458
13162.04 449
13163.12 443
13164.20 450
13165.29 463
13166.37 457
13167.45 471
13168.54 442
13169.62 466
13170.70 481
13171.79 429
13172.87 433
13173.95 433
13175.04 440
13176.12 470
13177.20 469
13178.29 489
13179.37 453
13180.45 458
13181.54 454
13182.62 439
13183.71 449
13184.79 475
13185.87 472
13186.96 460
13188.04 451
13189.13 439
13190.21 475
13191.29 459
13192.38 461
13193.46 478
13194.55 463
13195.63 464
13196.72 473
13197.80 442
13198.88 449
13199.97 498
13201.05 482
13202.14 471
13203.22 453
13204.31 468
13205.39 461
13206.48 490
13207.56 452
13208.65 473
13209.73 485
13210.82 490
13211.90 503
13212.99 483
13214.07 489
13215.16 432
13216.24 499
13217.33 489
13218.41 490
13219.50 461
13220.58 516
13221.67 475
13222.75 487
13223.84 507
13224.92 488
13226.01 470
13227.10 482
13228.18 483
13229.27 480
13230.35 513
13231.44 483
13232.52 526
13233.61 474
13234.70 505
13235.78 515
13236.87 489
13237.95 472
13239.04 487
13240.13 531
13241.21 535
13242.30 531
13243.39 519
13244.47 512
13245.56 507
13246.64 534
13247.73 545
13248.82 536
13249.90 533
13250.99 543
13252.08 521
13253.16 520
13254.25 536
13255.34 542
13256.42 503
13257.51 521
13258.60 510
13259.69 584
13260.77 543
13261.86 558
13262.95 564
13264.03 589
13265.12 584
13266.21 598
13267.30 606
13268.38 598
13269.47 591
13270.56 573
13271.64 599
13272.73 575
13273.82 599
13274.91 575
13275.99 629
13277.08 609
13278.17 596
13279.26 621
13280.35 627
13281.43 646
13282.52 652
13283.61 661
13284.70 651
13285.79 632
13286.87 657
13287.96 642
13289.05 649
13290.14 686
13291.23 670
13292.31 687
13293.40 683
13294.49 691
13295.58 653
13296.67 662
13297.76 686
13298.85 698
13299.93 744
13301.02 764
13302.11 739
13303.20 693
13304.29 697
13305.38 772
13306.47 773
13307.56 751
13308.64 786
13309.73 763
13310.82 739
13311.91 755
13313.00 776
13314.09 768
13315.18 828
13316.27 774
13317.36 776
13318.45 809
13319.54 759
13320.63 778
13321.72 763
13322.81 808
13323.89 790
13324.98 847
13326.07 818
13327.16 814
13328.25 795
13329.34 823
13330.43 858
13331.52 841
13332.61 828
13333.70 817
13334.79 867
13335.88 853
13336.97 855
13338.06 864
13339.15 892
13340.24 872
13341.33 877
13342.42 888
13343.52 847
13344.61 822
13345.70 902
13346.79 890
13347.88 880
13348.97 837
13350.06 882
13351.15 881
13352.24 882
13353.33 874
13354.42 889
13355.51 905
13356.60 892
13357.69 913
13358.79 944
13359.88 950
13360.97 975
13362.06 969
13363.15 945
13364.24 992
13365.33 999
13366.42 965
13367.51 981
13368.61 1028
13369.70 995
13370.79 975
13371.88 1003
13372.97 968
13374.06 940
13375.16 978
13376.25 920
13377.34 879
13378.43 905
13379.52 884
13380.61 838
13381.71 817
13382.80 833
13383.89 855
13384.98 798
13386.08 784
13387.17 794
13388.26 758
13389.35 777
13390.44 777
13391.54 756
13392.63 764
13393.72 749
13394.81 725
13395.91 730
13397.00 705
13398.09 712
13399.18 708
13400.28 701
13401.37 737
13402.46 738
13403.56 714
13404.65 756
13405.74 708
13406.83 767
13407.93 739
13409.02 734
13410.11 732
13411.21 728
13412.30 727
13413.39 736
13414.49 690
13415.58 700
13416.67 718
13417.77 670
13418.86 693
13419.95 742
13421.05 729
13422.14 726
13423.23 753
13424.33 754
13425.42 727
13426.52 730
13427.61 752
13428.70 730
13429.80 741
13430.89 766
13431.98 777
13433.08 733
13434.17 769
13435.27 755
13436.36 741
13437.46 742
13438.55 732
13439.64 752
13440.74 748
13441.83 735
13442.93 767
13444.02 821
13445.12 833
13446.21 822
13447.31 784
13448.40 788
13449.50 779
13450.59 776
13451.68 788
13452.78 833
13453.87 833
13454.97 814
13456.06 800
13457.16 841
13458.25 819
13459.35 855
13460.44 876
13461.54 844
13462.64 891
13463.73 869
13464.83 883
13465.92 890
13467.02 888
13468.11 887
13469.21 899
13470.30 910
13471.40 866
13472.49 877
13473.59 848
13474.69 909
13475.78 860
13476.88 852
13477.97 889
13479.07 906
13480.17 913
13481.26 897
13482.36 872
13483.45 871
13484.55 931
13485.65 960
13486.74 917
13487.84 961
13488.93 934
13490.03 979
13491.13 972
13492.22 1025
13493.32 1005
13494.42 984
13495.51 1036
13496.61 1075
13497.71 1035
13498.80 1045
13499.90 1042
13501.00 1031
13502.09 1085
13503.19 1037
13504.29 1013
13505.38 1029
13506.48 1059
13507.58 1030
13508.68 1049
13509.77 1058
13510.87 990
13511.97 1013
13513.07 1022
13514.16 994
13515.26 973
13516.36 987
13517.45 962
13518.55 898
13519.65 913
13520.75 935
13521.85 892
13522.94 895
13524.04 916
13525.14 907
13526.24 892
13527.33 863
13528.43 858
13529.53 883
13530.63 848
13531.73 813
13532.82 873
13533.92 840
13535.02 807
13536.12 819
13537.22 813
13538.32 797
13539.41 804
13540.51 772
13541.61 755
13542.71 765
13543.81 754
13544.91 803
13546.00 733
13547.10 731
13548.20 726
13549.30 729
13550.40 741
13551.50 716
13552.60 742
13553.70 651
13554.80 695
13555.89 684
13556.99 691
13558.09 702
13559.19 671
13560.29 685
13561.39 677
13562.49 677
13563.59 662
13564.69 714
13565.79 692
13566.89 735
13567.99 726
13569.09 675
13570.19 669
13571.29 706
13572.39 700
13573.49 663
13574.59 663
13575.69 657
13576.79 673
13577.88 654
13578.98 663
13580.08 658
13581.19 670
13582.29 686
13583.39 682
13584.49 685
13585.59 685
13586.69 693
13587.79 672
13588.89 684
13589.99 662
13591.09 674
13592.19 687
13593.29 665
13594.39 642
13595.49 656
13596.59 645
13597.69 686
13598.79 684
13599.89 660
13600.99 686
13602.09 683
13603.20 712
13604.30 702
13605.40 684
13606.50 681
13607.60 708
13608.70 690
13609.80 666
13610.90 661
13612.01 679
13613.11 682
13614.21 689
13615.31 683
13616.41 681
13617.51 676
13618.61 677
13619.72 685
13620.82 673
13621.92 664
13623.02 696
13624.12 681
13625.22 709
13626.33 689
13627.43 675
13628.53 668
13629.63 702
13630.73 699
13631.84 747
13632.94 709
13634.04 688
13635.14 721
13636.25 712
13637.35 681
13638.45 689
13639.55 668
13640.65 674
13641.76 680
13642.86 705
13643.96 694
13645.07 664
13646.17 657
13647.27 665
13648.37 650
13649.48 695
13650.58 712
13651.68 682
13652.79 671
13653.89 693
13654.99 685
13656.09 676
13657.20 697
13658.30 654
13659.40 684
13660.51 672
13661.61 659
13662.71 677
13663.82 642
13664.92 675
13666.02 670
13667.13 682
13668.23 699
13669.34 656
13670.44 666
13671.54 679
13672.65 684
13673.75 688
13674.85 638
13675.96 673
13677.06 688
13678.17 675
13679.27 688
13680.37 722
13681.48 678
13682.58 691
13683.69 668
13684.79 678
13685.89 702
13687.00 687
13688.10 639
13689.21 715
13690.31 674
13691.42 733
13692.52 707
13693.63 707
13694.73 706
13695.84 682
13696.94 730
13698.05 709
13699.15 791
13700.25 729
13701.36 743
13702.46 782
13703.57 746
13704.67 739
13705.78 753
13706.89 750
13707.99 789
13709.10 777
13710.20 808
13711.31 786
13712.41 760
13713.52 797
13714.62 797
13715.73 797
13716.83 824
13717.94 830
13719.04 787
13720.15 798
13721.26 800
13722.36 813
13723.47 864
13724.57 851
13725.68 878
13726.79 856
13727.89 907
13729.00 923
13730.10 919
13731.21 896
13732.32 878
13733.42 921
13734.53 905
13735.63 941
13736.74 926
13737.85 954
13738.95 929
13740.06 937
13741.17 942
13742.27 1028
13743.38 1044
13744.49 1074
13745.59 1067
13746.70 1103
13747.81 1145
13748.91 1137
13750.02 1170
13751.13 1181
13752.23 1243
13753.34 1235
13754.45 1249
13755.56 1317
13756.66 1286
13757.77 1314
13758.88 1334
13759.98 1369
13761.09 1364
13762.20 1451
13763.31 1428
13764.41 1439
13765.52 1480
13766.63 1460
13767.74 1421
13768.84 1387
13769.95 1381
13771.06 1454
13772.17 1372
13773.28 1312
13774.38 1267
13775.49 1290
13776.60 1222
13777.71 1189
13778.82 1198
13779.92 1199
13781.03 1121
13782.14 1114
13783.25 1062
13784.36 1048
13785.46 1032
13786.57 980
13787.68 995
13788.79 975
13789.90 903
13791.01 925
13792.12 899
13793.22 880
13794.33 895
13795.44 861
13796.55 823
13797.66 818
13798.77 824
13799.88 818
13800.99 763
13802.10 800
13803.20 807
13804.31 807
13805.42 766
13806.53 752
13807.64 787
13808.75 788
13809.86 743
13810.97 708
13812.08 761
13813.19 741
13814.30 772
13815.41 743
13816.52 727
13817.63 713
13818.74 731
13819.84 766
13820.95 724
13822.06 754
13823.17 767
13824.28 742
13825.39 788
13826.50 737
13827.61 734
13828.72 771
13829.83 755
13830.94 759
13832.05 700
13833.16 717
13834.28 724
13835.39 743
13836.50 750
13837.61 743
13838.72 685
13839.83 742
13840.94 743
13842.05 735
13843.16 679
13844.27 727
13845.38 798
13846.49 760
13847.60 736
13848.71 715
13849.82 776
13850.93 753
13852.05 749
13853.16 721
13854.27 744
13855.38 767
13856.49 740
13857.60 745
13858.71 750
13859.82 771
13860.94 778
13862.05 743
13863.16 729
13864.27 730
13865.38 701
13866.49 757
13867.60 714
13868.72 715
13869.83 741
13870.94 754
13872.05 784
13873.16 750
13874.27 715
13875.39 759
13876.50 859
13877.61 815
13878.72 795
13879.83 776
13880.95 787
13882.06 818
13883.17 821
13884.28 839
13885.40 824
13886.51 853
13887.62 879
13888.73 871
13889.85 863
13890.96 901
13892.07 919
13893.18 885
13894.30 941
13895.41 926
13896.52 927
13897.63 941
13898.75 913
13899.86 873
13900.97 874
13902.09 870
13903.20 860
13904.31 847
13905.43 849
13906.54 824
13907.65 790
13908.77 805
13909.88 777
13910.99 780
13912.11 749
13913.22 688
13914.33 692
13915.45 733
13916.56 714
13917.67 693
13918.79 719
13919.90 691
13921.01 698
13922.13 710
13923.24 695
13924.36 663
13925.47 666
13926.58 646
13927.70 658
13928.81 677
13929.93 642
13931.04 662
13932.15 685
13933.27 643
13934.38 635
13935.50 662
13936.61 664
13937.73 679
13938.84 652
13939.95 646
13941.07 670
13942.18 666
13943.30 635
13944.41 632
13945.53 636
13946.64 658
13947.76 637
13948.87 621
13949.99 639
13951.10 635
13952.22 602
13953.33 615
13954.45 613
13955.56 594
13956.68 602
13957.79 633
13958.91 639
13960.02 626
13961.14 631
13962.25 591
13963.37 618
13964.49 621
13965.60 594
13966.72 616
13967.83 629
13968.95 627
13970.06 620
13971.18 591
13972.30 616
13973.41 600
13974.53 605
13975.64 632
13976.76 620
13977.88 641
13978.99 639
13980.11 657
13981.22 629
13982.34 609
13983.46 589
13984.57 618
13985.69 606
13986.80 638
13987.92 616
13989.04 600
13990.15 611
13991.27 635
13992.39 626
13993.50 587
13994.62 568
13995.74 590
13996.85 611
13997.97 652
13999.09 623
14000.21 601
14001.32 586
14002.44 619
14003.56 639
14004.67 588
14005.79 630
14006.91 642
14008.02 621
14009.14 620
14010.26 609
14011.38 622
14012.49 619
14013.61 609
14014.73 616
14015.85 612
14016.96 596
14018.08 612
14019.20 604
14020.32 614
14021.44 631
14022.55 648
14023.67 627
14024.79 585
14025.91 692
14027.02 660
14028.14 632
14029.26 640
14030.38 636
14031.50 631
14032.62 634
14033.73 646
14034.85 655
14035.97 664
14037.09 653
14038.21 664
14039.33 665
14040.44 685
14041.56 683
14042.68 687
14043.80 639
14044.92 649
14046.04 672
14047.16 685
14048.27 696
14049.39 722
14050.51 715
14051.63 717
14052.75 717
14053.87 667
14054.99 648
14056.11 690
14057.23 711
14058.35 712
14059.47 736
14060.59 715
14061.70 738
14062.82 765
14063.94 748
14065.06 734
14066.18 745
14067.30 753
14068.42 775
14069.54 743
14070.66 802
14071.78 821
14072.90 819
14074.02 828
14075.14 838
14076.26 824
14077.38 834
14078.50 832
14079.62 827
14080.74 860
14081.86 843
14082.98 854
14084.10 811
14085.22 852
14086.34 853
14087.46 869
14088.58 868
14089.70 847
14090.82 882
14091.94 883
14093.07 891
14094.19 866
14095.31 890
14096.43 880
14097.55 851
14098.67 877
14099.79 892
14100.91 873
14102.03 888
14103.15 871
14104.27 826
14105.39 813
14106.52 806
14107.64 829
14108.76 813
14109.88 820
14111.00 762
14112.12 758
14113.24 741
14114.37 738
14115.49 714
14116.61 712
14117.73 725
14118.85 691
14119.97 683
14121.10 676
14122.22 642
14123.34 652
14124.46 671
14125.58 649
14126.70 647
14127.83 649
14128.95 643
14130.07 635
14131.19 654
14132.32 622
14133.44 634
14134.56 599
14135.68 574
14136.80 596
14137.93 612
14139.05 615
14140.17 665
14141.29 610
14142.42 601
14143.54 581
14144.66 585
14145.78 636
14146.91 631
14148.03 595
14149.15 566
14150.28 591
14151.40 610
14152.52 592
14153.65 617
14154.77 614
14155.89 609
14157.01 591
14158.14 598
14159.26 579
14160.38 627
14161.51 617
14162.63 557
14163.75 570
14164.88 583
14166.00 584
14167.12 602
14168.25 560
14169.37 590
14170.50 587
14171.62 603
14172.74 564
14173.87 593
14174.99 561
14176.12 573
14177.24 589
14178.36 549
14179.49 549
14180.61 564
14181.74 565
14182.86 534
14183.98 554
14185.11 534
14186.23 546
14187.36 525
14188.48 564
14189.61 542
14190.73 524
14191.85 532
14192.98 533
14194.10 539
14195.23 530
14196.35 521
14197.48 553
14198.60 580
14199.73 503
14200.85 534
14201.98 515
14203.10 514
14204.23 501
14205.35 523
14206.48 512
14207.60 557
14208.73 506
14209.85 511
14210.98 521
14212.10 486
14213.23 502
14214.36 521
14215.48 542
14216.61 512
14217.73 507
14218.86 520
14219.98 529
14221.11 540
14222.23 478
14223.36 492
14224.49 483
14225.61 477
14226.74 493
14227.86 514
14228.99 508
14230.12 481
14231.24 470
14232.37 506
14233.49 520
14234.62 493
14235.75 477
14236.87 481
14238.00 468
14239.13 502
14240.25 453
14241.38 476
14242.51 450
14243.63 499
14244.76 500
14245.89 500
14247.01 487
14248.14 485
14249.27 484
14250.39 441
14251.52 460
14252.65 435
14253.77 466
14254.90 466
14256.03 474
14257.15 476
14258.28 449
14259.41 448
14260.54 459
14261.66 460
14262.79 471
14263.92 490
14265.05 458
14266.17 438
14267.30 465
14268.43 467
14269.56 439
14270.68 450
14271.81 433
14272.94 413
14274.07 423
14275.20 457
14276.32 417
14277.45 430
14278.58 436
14279.71 439
14280.83 420
14281.96 414
14283.09 423
14284.22 436
14285.35 428
14286.48 427
14287.60 393
14288.73 404
14289.86 426
14290.99 409
14292.12 428
14293.25 414
14294.38 436
14295.50 410
14296.63 403
14297.76 395
14298.89 420
14300.02 419
14301.15 431
14302.28 375
14303.41 395
14304.53 415
14305.66 400
14306.79 378
14307.92 385
14309.05 414
14310.18 389
14311.31 377
14312.44 364
14313.57 394
14314.70 407
14315.83 374
14316.96 397
14318.09 398
14319.22 388
14320.35 381
14321.48 404
14322.60 372
14323.73 392
14324.86 370
14325.99 404
14327.12 374
14328.25 417
14329.38 380
14330.51 387
14331.64 379
14332.77 376
14333.90 376
14335.03 412
14336.17 381
14337.30 381
14338.43 377
14339.56 373
14340.69 380
14341.82 386
14342.95 371
14344.08 395
14345.21 374
14346.34 387
14347.47 416
14348.60 362
14349.73 360
14350.86 371
14351.99 385
14353.12 381
14354.26 400
14355.39 377
14356.52 373
14357.65 395
14358.78 370
14359.91 400
14361.04 386
14362.17 373
14363.30 387
14364.44 365
14365.57 399
14366.70 376
14367.83 393
14368.96 375
14370.09 372
14371.23 370
14372.36 401
14373.49 435
14374.62 419
14375.75 407
14376.88 379
14378.02 368
14379.15 366
14380.28 395
14381.41 397
14382.54 374
14383.68 379
14384.81 356
14385.94 362
14387.07 364
14388.21 375
14389.34 384
14390.47 407
14391.60 412
14392.73 422
14393.87 423
14395.00 389
14396.13 384
14397.27 378
14398.40 397
14399.53 388
14400.66 395
14401.80 378
14402.93 403
14404.06 392
14405.19 407
14406.33 421
14407.46 439
14408.59 428
14409.73 437
14410.86 430
14411.99 393
14413.13 390
14414.26 388
14415.39 415
14416.53 412
14417.66 407
14418.79 415
14419.93 409
14421.06 422
14422.19 404
14423.33 411
14424.46 421
14425.60 382
14426.73 407
14427.86 406
14429.00 447
14430.13 424
14431.27 442
14432.40 443
14433.53 424
14434.67 415
14435.80 440
14436.94 439
14438.07 431
14439.21 433
14440.34 424
14441.47 446
14442.61 452
14443.74 446
14444.88 471
14446.01 451
14447.15 418
14448.28 442
14449.42 439
14450.55 483
14451.69 451
14452.82 428
14453.96 447
14455.09 462
14456.23 451
14457.36 476
14458.50 490
14459.63 478
14460.77 506
14461.90 467
14463.04 480
14464.17 496
14465.31 501
14466.44 527
14467.58 509
14468.71 512
14469.85 529
14470.98 529
14472.12 511
14473.26 489
14474.39 501
14475.53 469
14476.66 527
14477.80 507
14478.93 492
14480.07 523
14481.21 474
14482.34 477
14483.48 465
14484.61 482
14485.75 506
14486.89 485
14488.02 467
14489.16 451
14490.30 438
14491.43 444
14492.57 467
14493.70 494
14494.84 472
14495.98 420
14497.11 461
14498.25 471
14499.39 448
14500.52 474
14501.66 480
14502.80 470
14503.93 460
14505.07 469
14506.21 476
14507.35 484
14508.48 453
14509.62 449
14510.76 477
14511.89 477
14513.03 453
14514.17 454
14515.31 479
14516.44 421
14517.58 448
14518.72 457
14519.86 444
14520.99 447
14522.13 418
14523.27 419
14524.41 407
14525.54 430
14526.68 448
14527.82 415
14528.96 410
14530.09 424
14531.23 419
14532.37 417
14533.51 435
14534.65 442
14535.78 413
14536.92 419
14538.06 407
14539.20 427
14540.34 403
14541.48 418
14542.61 427
14543.75 406
14544.89 432
14546.03 442
14547.17 399
14548.31 399
14549.45 403
14550.58 439
14551.72 446
14552.86 460
14554.00 429
14555.14 429
14556.28 447
14557.42 447
14558.56 443
14559.70 421
14560.83 438
14561.97 455
14563.11 460
14564.25 439
14565.39 437
14566.53 414
14567.67 448
14568.81 488
14569.95 431
14571.09 455
14572.23 439
14573.37 425
14574.51 459
14575.65 476
14576.79 445
14577.93 462
14579.07 473
14580.21 483
14581.35 468
14582.49 482
14583.63 495
14584.77 488
14585.91 471
14587.05 470
14588.19 497
14589.33 491
14590.47 480
14591.61 488
14592.75 506
14593.89 500
14595.03 510
14596.17 477
14597.31 500
14598.45 518
14599.59 483
14600.73 504
14601.87 498
14603.01 523
14604.15 555
14605.29 523
14606.43 529
14607.58 504
14608.72 514
14609.86 526
14611.00 523
14612.14 532
14613.28 549
14614.42 548
14615.56 563
14616.70 581
14617.85 543
14618.99 552
14620.13 592
14621.27 597
14622.41 608
14623.55 597
14624.69 621
14625.84 610
14626.98 650
14628.12 655
14629.26 636
14630.40 666
14631.54 663
14632.69 666
14633.83 645
14634.97 669
14636.11 659
14637.25 696
14638.40 656
14639.54 628
14640.68 644
14641.82 618
14642.97 641
14644.11 602
14645.25 609
14646.39 562
14647.54 563
14648.68 565
14649.82 527
14650.96 516
14652.11 512
14653.25 490
14654.39 517
14655.53 501
14656.68 476
14657.82 478
14658.96 459
14660.11 453
14661.25 452
14662.39 441
14663.53 450
14664.68 448
14665.82 414
14666.96 426
14668.11 426
14669.25 433
14670.39 430
14671.54 413
14672.68 412
14673.82 383
14674.97 389
14676.11 430
14677.26 417
14678.40 391
14679.54 401
14680.69 411
14681.83 392
14682.97 375
14684.12 372
14685.26 405
14686.41 370
14687.55 328
14688.69 367
14689.84 367
14690.98 363
14692.13 348
14693.27 372
14694.42 361
14695.56 364
14696.70 344
14697.85 334
14698.99 392
14700.14 361
14701.28 371
14702.43 334
14703.57 364
14704.72 363
14705.86 350
14707.01 345
14708.15 348
14709.30 359
14710.44 360
14711.58 342
14712.73 364
14713.87 369
14715.02 354
14716.17 346
14717.31 345
14718.46 376
14719.60 355
14720.75 370
14721.89 336
14723.04 372
14724.18 351
14725.33 361
14726.47 360
14727.62 332
14728.76 336
14729.91 362
14731.06 353
14732.20 333
14733.35 357
14734.49 352
14735.64 338
14736.79 344
14737.93 367
14739.08 332
14740.22 344
14741.37 333
14742.52 324
14743.66 351
14744.81 306
14745.95 336
14747.10 331
14748.25 326
14749.39 332
14750.54 366
14751.69 314
14752.83 346
14753.98 307
14755.13 313
14756.27 329
14757.42 312
14758.57 310
14759.71 334
14760.86 318
14762.01 309
14763.15 307
14764.30 290
14765.45 304
14766.60 303
14767.74 327
14768.89 325
14770.04 308
14771.18 311
14772.33 332
14773.48 318
14774.63 318
14775.77 320
14776.92 303
14778.07 294
14779.22 313
14780.36 321
14781.51 302
14782.66 307
14783.81 305
14784.96 312
14786.10 296
14787.25 310
14788.40 302
14789.55 312
14790.70 276
14791.84 285
14792.99 282
14794.14 288
14795.29 314
14796.44 312
14797.58 306
14798.73 264
14799.88 285
14801.03 299
14802.18 295
14803.33 286
14804.48 309
14805.62 301
14806.77 295
14807.92 303
14809.07 293
14810.22 271
14811.37 276
14812.52 285
14813.67 285
14814.81 281
14815.96 280
14817.11 291
14818.26 295
14819.41 293
14820.56 295
14821.71 291
14822.86 272
14824.01 262
14825.16 274
14826.31 266
14827.46 268
14828.61 271
14829.76 297
14830.91 287
14832.06 289
14833.20 295
14834.35 265
14835.50 262
14836.65 292
14837.80 256
14838.95 259
14840.10 252
14841.25 260
14842.40 242
14843.55 266
14844.70 266
14845.85 268
14847.00 253
14848.15 262
14849.31 250
14850.46 235
14851.61 230
14852.76 241
14853.91 249
14855.06 257
14856.21 244
14857.36 237
14858.51 259
14859.66 264
14860.81 244
14861.96 258
14863.11 231
14864.26 247
14865.41 260
14866.57 244
14867.72 242
14868.87 246
14870.02 259
14871.17 289
14872.32 267
14873.47 250
14874.62 264
14875.77 260
14876.93 278
14878.08 236
14879.23 255
14880.38 266
14881.53 256
14882.68 257
14883.84 246
14884.99 248
14886.14 244
14887.29 238
14888.44 232
14889.59 242
14890.75 238
14891.90 228
14893.05 251
14894.20 235
14895.35 253
14896.51 228
14897.66 261
14898.81 249
14899.96 252
14901.12 249
14902.27 238
14903.42 238
14904.57 235
14905.73 229
14906.88 212
14908.03 250
14909.18 236
14910.34 246
14911.49 230
14912.64 243
14913.79 254
14914.95 257
14916.10 259
14917.25 233
14918.41 261
14919.56 230
14920.71 205
14921.87 258
14923.02 282
14924.17 256
14925.33 251
14926.48 225
14927.63 237
14928.79 245
14929.94 258
14931.09 256
14932.25 251
14933.40 218
14934.55 244
14935.71 240
14936.86 243
14938.01 242
14939.17 242
14940.32 235
14941.48 227
14942.63 231
14943.78 214
14944.94 241
14946.09 250
14947.25 237
14948.40 237
14949.55 248
14950.71 238
14951.86 244
14953.02 243
14954.17 244
14955.33 238
14956.48 269
14957.63 246
14958.79 231
14959.94 245
14961.10 248
14962.25 280
14963.41 230
14964.56 238
14965.72 259
14966.87 258
14968.03 244
14969.18 237
14970.34 240
14971.49 238
14972.65 247
14973.80 242
14974.96 246
14976.11 225
14977.27 234
14978.42 243
14979.58 235
14980.73 230
14981.89 221
14983.05 246
14984.20 244
14985.36 230
14986.51 239
14987.67 246
14988.82 230
14989.98 218
14991.13 249
14992.29 261
14993.45 234
14994.60 221
14995.76 226
14996.91 250
14998.07 232
14999.23 233
15000.38 241
15001.54 233
15002.70 238
15003.85 237
15005.01 234
15006.16 248
15007.32 226
15008.48 251
15009.63 255
15010.79 251
15011.95 233
15013.10 210
15014.26 220
15015.42 228
15016.57 236
15017.73 252
15018.89 243
15020.04 202
15021.20 231
15022.36 235
15023.52 244
15024.67 222
15025.83 224
15026.99 224
15028.14 217
15029.30 239
15030.46 237
15031.62 232
15032.77 219
15033.93 215
15035.09 231
15036.25 224
15037.40 207
15038.56 237
15039.72 237
15040.88 237
15042.03 230
15043.19 232
15044.35 239
15045.51 232
15046.67 243
15047.82 234
15048.98 229
15050.14 206
15051.30 243
15052.46 217
15053.61 215
15054.77 220
15055.93 239
15057.09 230
15058.25 237
15059.41 232
15060.56 224
15061.72 235
15062.88 230
15064.04 232
15065.20 243
15066.36 245
15067.52 221
15068.68 225
15069.83 245
15070.99 212
15072.15 200
15073.31 254
15074.47 220
15075.63 235
15076.79 209
15077.95 209
15079.11 251
15080.27 236
15081.43 244
15082.58 229
15083.74 242
15084.90 245
15086.06 223
15087.22 223
15088.38 230
15089.54 226
15090.70 231
15091.86 228
15093.02 225
15094.18 230
15095.34 204
15096.50 231
15097.66 231
15098.82 241
15099.98 240
15101.14 245
15102.30 223
15103.46 196
15104.62 231
15105.78 263
15106.94 230
15108.10 247
15109.26 238
15110.42 223
15111.58 218
15112.74 251
15113.90 232
15115.06 249
15116.22 255
15117.39 236
15118.55 230
15119.71 219
15120.87 245
15122.03 272
15123.19 262
15124.35 209
15125.51 246
15126.67 265
15127.83 252
15128.99 250
15130.16 232
15131.32 256
15132.48 235
15133.64 276
15134.80 243
15135.96 261
15137.12 249
15138.28 242
15139.45 240
15140.61 254
15141.77 235
15142.93 255
15144.09 272
15145.25 254
15146.42 239
15147.58 265
15148.74 232
15149.90 232
15151.06 257
15152.23 255
15153.39 282
15154.55 235
15155.71 237
15156.87 228
15158.04 245
15159.20 256
15160.36 248
15161.52 265
15162.69 275
15163.85 288
15165.01 274
15166.17 261
15167.34 250
15168.50 251
15169.66 257
15170.82 251
15171.99 240
15173.15 277
15174.31 270
15175.48 255
15176.64 282
15177.80 296
15178.96 264
15180.13 268
15181.29 295
15182.45 287
15183.62 271
15184.78 268
15185.94 307
15187.11 272
15188.27 281
15189.43 292
15190.60 291
15191.76 296
15192.92 300
15194.09 293
15195.25 273
15196.42 302
15197.58 297
15198.74 307
15199.91 282
15201.07 321
15202.23 301
15203.40 288
15204.56 297
15205.73 278
15206.89 298
15208.05 306
15209.22 281
15210.38 299
15211.55 288
15212.71 298
15213.88 300
15215.04 300
15216.21 314
15217.37 324
15218.53 308
15219.70 291
15220.86 315
15222.03 314
15223.19 312
15224.36 323
15225.52 325
15226.69 298
15227.85 310
15229.02 328
15230.18 360
15231.35 352
15232.51 352
15233.68 341
15234.84 332
15236.01 384
15237.17 357
15238.34 353
15239.50 350
15240.67 360
15241.83 341
15243.00 323
15244.17 332
15245.33 330
15246.50 313
15247.66 353
15248.83 323
15249.99 346
15251.16 313
15252.33 316
15253.49 319
15254.66 303
15255.82 319
15256.99 300
15258.16 316
15259.32 310
15260.49 323
15261.65 286
15262.82 288
15263.99 291
15265.15 328
15266.32 313
15267.49 303
15268.65 317
15269.82 313
15270.98 302
15272.15 299
15273.32 321
15274.48 277
15275.65 288
15276.82 291
15277.99 290
15279.15 260
15280.32 303
15281.49 283
15282.65 275
15283.82 303
15284.99 297
15286.15 297
15287.32 297
15288.49 301
15289.66 299
15290.82 317
15291.99 314
15293.16 306
15294.33 284
15295.49 271
15296.66 280
15297.83 304
15299.00 277
15300.16 288
15301.33 274
15302.50 279
15303.67 294
15304.83 315
15306.00 317
15307.17 324
15308.34 317
15309.51 290
15310.67 261
15311.84 271
15313.01 290
15314.18 280
15315.35 265
15316.52 277
15317.68 306
15318.85 300
15320.02 277
15321.19 312
15322.36 307
15323.53 296
15324.69 288
15325.86 271
15327.03 311
15328.20 298
15329.37 297
15330.54 302
15331.71 283
15332.88 270
15334.05 275
15335.21 286
15336.38 293
15337.55 298
15338.72 273
15339.89 297
15341.06 293
15342.23 257
15343.40 291
15344.57 315
15345.74 300
15346.91 290
15348.08 289
15349.25 281
15350.42 303
15351.58 318
15352.75 326
15353.92 297
15355.09 285
15356.26 283
15357.43 285
15358.60 312
15359.77 336
15360.94 306
15362.11 347
15363.28 325
15364.45 304
15365.62 298
15366.79 298
15367.96 321
15369.13 315
15370.31 311
15371.48 288
15372.65 286
15373.82 333
15374.99 306
15376.16 304
15377.33 302
15378.50 304
15379.67 330
15380.84 323
15382.01 308
15383.18 314
15384.35 316
15385.52 320
15386.69 304
15387.87 295
15389.04 298
15390.21 287
15391.38 281
15392.55 272
15393.72 300
15394.89 298
15396.06 294
15397.24 273
15398.41 269
15399.58 268
15400.75 262
15401.92 288
15403.09 285
15404.26 262
15405.44 287
15406.61 269
15407.78 276
15408.95 299
15410.12 277
15411.30 284
15412.47 265
15413.64 264
15414.81 262
15415.98 265
15417.16 254
15418.33 278
15419.50 257
15420.67 242
15421.84 240
15423.02 266
15424.19 269
15425.36 248
15426.53 259
15427.71 239
15428.88 261
15430.05 281
15431.22 266
15432.40 278
15433.57 293
15434.74 252
15435.92 247
15437.09 233
15438.26 274
15439.43 259
15440.61 237
15441.78 257
15442.95 245
15444.13 248
15445.30 257
15446.47 223
15447.65 263
15448.82 247
15449.99 242
15451.17 246
15452.34 254
15453.51 254
15454.69 256
15455.86 261
15457.03 264
15458.21 245
15459.38 250
15460.56 268
15461.73 239
15462.90 246
15464.08 246
15465.25 252
15466.43 226
15467.60 252
15468.77 245
15469.95 247
15471.12 246
15472.30 246
15473.47 242
15474.64 243
15475.82 238
15476.99 218
15478.17 253
15479.34 254
15480.52 233
15481.69 242
15482.87 236
15484.04 242
15485.22 248
15486.39 239
15487.56 245
15488.74 218
15489.91 232
15491.09 229
15492.26 237
15493.44 233
15494.61 263
15495.79 257
15496.96 242
15498.14 234
15499.32 254
15500.49 242
15501.67 244
15502.84 278
15504.02 249
15505.19 246
15506.37 267
15507.54 260
15508.72 239
15509.89 263
15511.07 237
15512.25 251
15513.42 269
15514.60 261
15515.77 246
15516.95 244
15518.13 240
15519.30 235
15520.48 259
15521.65 282
15522.83 261
15524.01 253
15525.18 267
15526.36 270
15527.53 268
15528.71 259
15529.89 265
15531.06 268
15532.24 252
15533.42 224
15534.59 244
15535.77 225
15536.95 233
15538.12 258
15539.30 271
15540.48 275
15541.65 279
15542.83 270
15544.01 261
15545.18 278
15546.36 274
15547.54 269
15548.72 263
15549.89 282
15551.07 265
15552.25 265
15553.42 275
15554.60 285
15555.78 270
15556.96 279
15558.13 286
15559.31 286
15560.49 272
15561.67 265
15562.84 297
15564.02 289
15565.20 307
15566.38 282
15567.56 286
15568.73 294
15569.91 284
15571.09 279
15572.27 284
15573.45 299
15574.62 318
15575.80 283
15576.98 273
15578.16 294
15579.34 298
15580.52 304
15581.69 288
15582.87 293
15584.05 300
15585.23 314
15586.41 314
15587.59 317
15588.76 292
15589.94 304
15591.12 296
15592.30 321
15593.48 322
15594.66 341
15595.84 305
15597.02 306
15598.20 326
15599.37 328
15600.55 359
15601.73 329
15602.91 318
15604.09 363
15605.27 348
15606.45 309
15607.63 375
15608.81 364
15609.99 322
15611.17 348
15612.35 352
15613.53 356
15614.71 351
15615.89 362
15617.07 364
15618.25 365
15619.43 364
15620.60 372
15621.78 357
15622.96 398
15624.14 368
15625.32 372
15626.50 379
15627.68 401
15628.87 380
15630.05 410
15631.23 420
15632.41 404
15633.59 389
15634.77 403
15635.95 431
15637.13 407
15638.31 400
15639.49 401
15640.67 426
15641.85 394
15643.03 411
15644.21 415
15645.39 441
15646.57 423
15647.75 413
15648.93 414
15650.12 405
15651.30 417
15652.48 400
15653.66 434
15654.84 423
15656.02 416
15657.20 425
15658.38 407
15659.56 416
15660.75 430
15661.93 399
15663.11 415
15664.29 413
15665.47 429
15666.65 420
15667.84 416
15669.02 397
15670.20 401
15671.38 416
15672.56 388
15673.74 430
15674.93 400
15676.11 432
15677.29 406
15678.47 391
15679.65 388
15680.84 397
15682.02 368
15683.20 380
15684.38 361
15685.56 374
15686.75 347
15687.93 369
15689.11 365
15690.29 341
15691.48 374
15692.66 375
15693.84 370
15695.02 390
15696.21 366
15697.39 360
15698.57 399
15699.76 392
15700.94 390
15702.12 399
15703.30 365
15704.49 387
15705.67 369
15706.85 360
15708.04 371
15709.22 395
15710.40 376
15711.59 404
15712.77 374
15713.95 393
15715.14 371
15716.32 403
15717.50 390
15718.69 382
15719.87 358
15721.05 384
15722.24 399
15723.42 383
15724.61 419
15725.79 402
15726.97 419
15728.16 402
15729.34 382
15730.53 396
15731.71 412
15732.89 431
15734.08 402
15735.26 399
15736.45 421
15737.63 407
15738.81 444
15740.00 425
15741.18 434
15742.37 406
15743.55 423
15744.74 428
15745.92 441
15747.11 433
15748.29 412
15749.48 450
15750.66 484
15751.84 458
15753.03 462
15754.21 436
15755.40 444
15756.58 436
15757.77 418
15758.95 456
15760.14 459
15761.32 445
15762.51 450
15763.70 468
15764.88 450
15766.07 416
15767.25 439
15768.44 450
15769.62 455
15770.81 450
15771.99 481
15773.18 428
15774.36 434
15775.55 451
15776.74 459
15777.92 430
15779.11 422
15780.29 453
15781.48 405
15782.67 472
15783.85 399
15785.04 408
15786.22 412
15787.41 398
15788.60 412
15789.78 391
15790.97 365
15792.15 358
15793.34 382
15794.53 389
15795.71 385
15796.90 401
15798.09 399
15799.27 376
15800.46 390
15801.65 402
15802.83 406
15804.02 358
15805.21 369
15806.39 392
15807.58 384
15808.77 353
15809.95 368
15811.14 372
15812.33 370
15813.52 338
15814.70 365
15815.89 366
15817.08 355
15818.26 362
15819.45 337
15820.64 330
15821.83 334
15823.01 371
15824.20 332
15825.39 356
15826.58 352
15827.76 338
15828.95 351
15830.14 343
15831.33 337
15832.52 355
15833.70 350
15834.89 368
15836.08 364
15837.27 338
15838.46 356
15839.64 357
15840.83 368
15842.02 347
15843.21 325
15844.40 327
15845.58 349
15846.77 352
15847.96 343
15849.15 336
15850.34 362
15851.53 343
15852.72 350
15853.90 353
15855.09 337
15856.28 370
15857.47 323
15858.66 336
15859.85 364
15861.04 353
15862.23 361
15863.41 346
15864.60 351
15865.79 339
15866.98 344
15868.17 349
15869.36 334
15870.55 354
15871.74 321
15872.93 323
15874.12 375
15875.31 369
15876.50 368
15877.69 364
15878.88 391
15880.06 355
15881.25 359
15882.44 362
15883.63 387
15884.82 360
15886.01 372
15887.20 364
15888.39 415
15889.58 388
15890.77 374
15891.96 354
15893.15 360
15894.34 387
15895.53 398
15896.72 391
15897.91 409
15899.10 429
15900.30 395
15901.49 370
15902.68 366
15903.87 416
15905.06 401
15906.25 412
15907.44 411
15908.63 409
15909.82 411
15911.01 421
15912.20 447
15913.39 426
15914.58 428
15915.77 412
15916.96 413
15918.16 424
15919.35 436
15920.54 414
15921.73 445
15922.92 416
15924.11 443
15925.30 423
15926.49 429
15927.69 403
15928.88 402
15930.07 423
15931.26 410
15932.45 387
15933.64 385
15934.84 402
15936.03 414
15937.22 421
15938.41 423
15939.60 393
15940.79 425
15941.99 388
15943.18 367
15944.37 374
15945.56 383
15946.75 367
15947.95 360
15949.14 354
15950.33 355
15951.52 353
15952.72 312
15953.91 322
15955.10 302
15956.29 323
15957.49 342
15958.68 322
15959.87 335
15961.06 281
15962.26 320
15963.45 324
15964.64 296
15965.83 285
15967.03 306
15968.22 286
15969.41 297
15970.61 297
15971.80 315
15972.99 283
15974.19 281
15975.38 292
15976.57 274
15977.76 257
15978.96 267
15980.15 282
15981.34 279
15982.54 277
15983.73 268
15984.93 285
15986.12 281
15987.31 298
15988.51 278
15989.70 266
15990.89 252
15992.09 244
15993.28 280
15994.48 257
15995.67 257
15996.86 246
15998.06 242
15999.25 261
16000.45 254
16001.64 248
16002.83 266
16004.03 265
16005.22 247
16006.42 250
16007.61 260
16008.81 264
16010.00 268
16011.19 287
16012.39 239
16013.58 244
16014.78 256
16015.97 271
16017.17 266
16018.36 235
16019.56 237
16020.75 246
16021.95 245
16023.14 261
16024.34 268
16025.53 227
16026.73 229
16027.92 257
16029.12 276
16030.31 241
16031.51 244
16032.70 230
16033.90 250
16035.09 229
16036.29 244
16037.48 255
16038.68 264
16039.88 248
16041.07 256
16042.27 231
16043.46 240
16044.66 245
16045.85 239
16047.05 259
16048.25 240
16049.44 231
16050.64 248
16051.83 254
16053.03 258
16054.23 230
16055.42 251
16056.62 257
16057.82 235
16059.01 253
16060.21 220
16061.40 222
16062.60 238
16063.80 205
16064.99 247
16066.19 232
16067.39 211
16068.58 240
16069.78 218
16070.98 237
16072.17 228
16073.37 230
16074.57 234
16075.76 212
16076.96 232
16078.16 222
16079.36 208
16080.55 218
16081.75 233
16082.95 234
16084.14 217
16085.34 219
16086.54 222
16087.74 240
16088.93 217
16090.13 242
16091.33 223
16092.53 212
16093.72 230
16094.92 241
16096.12 230
16097.32 194
16098.51 207
16099.71 213
16100.91 224
16102.11 217
16103.31 209
16104.50 220
16105.70 208
16106.90 198
16108.10 224
16109.30 213
16110.49 210
16111.69 198
16112.89 221
16114.09 213
16115.29 204
16116.49 209
16117.68 217
16118.88 210
16120.08 216
16121.28 213
16122.48 217
16123.68 187
16124.88 209
16126.08 228
16127.27 234
16128.47 220
16129.67 230
16130.87 216
16132.07 207
16133.27 197
16134.47 208
16135.67 216
16136.87 200
16138.07 223
16139.27 215
16140.46 227
16141.66 201
16142.86 206
16144.06 205
16145.26 214
16146.46 230
16147.66 224
16148.86 238
16150.06 207
16151.26 208
16152.46 196
16153.66 204
16154.86 208
16156.06 207
16157.26 229
16158.46 220
16159.66 227
16160.86 221
16162.06 228
16163.26 223
16164.46 253
16165.66 232
16166.86 222
16168.06 212
16169.26 227
16170.46 231
16171.66 231
16172.86 232
16174.06 208
16175.26 217
16176.47 201
16177.67 182
16178.87 223
16180.07 249
16181.27 221
16182.47 217
16183.67 214
16184.87 200
16186.07 224
16187.27 220
16188.47 214
16189.68 210
16190.88 211
16192.08 202
16193.28 222
16194.48 237
16195.68 202
16196.88 215
16198.08 241
16199.29 239
16200.49 219
16201.69 223
16202.89 218
16204.09 228
16205.29 233
16206.50 243
16207.70 213
16208.90 234
16210.10 239
16211.30 228
16212.51 220
16213.71 207
16214.91 218
16216.11 230
16217.31 214
16218.52 221
16219.72 228
16220.92 236
16222.12 272
16223.33 242
16224.53 256
16225.73 270
16226.93 241
16228.14 253
16229.34 250
16230.54 237
16231.74 243
16232.95 244
16234.15 247
16235.35 249
16236.56 237
16237.76 240
16238.96 244
16240.16 234
16241.37 249
16242.57 249
16243.77 278
16244.98 257
16246.18 289
16247.38 269
16248.59 256
16249.79 240
16250.99 260
16252.20 247
16253.40 250
16254.60 253
16255.81 229
16257.01 259
16258.22 265
16259.42 233
16260.62 254
16261.83 254
16263.03 253
16264.23 258
16265.44 258
16266.64 270
16267.85 279
16269.05 286
16270.25 262
16271.46 288
16272.66 264
16273.87 264
16275.07 280
16276.28 255
16277.48 274
16278.69 254
16279.89 260
16281.09 279
16282.30 277
16283.50 224
16284.71 253
16285.91 274
16287.12 273
16288.32 245
16289.53 277
16290.73 259
16291.94 249
16293.14 269
16294.35 288
16295.55 264
16296.76 264
16297.96 265
16299.17 255
16300.37 256
16301.58 257
16302.78 292
16303.99 276
16305.19 279
16306.40 256
16307.61 284
16308.81 275
16310.02 278
16311.22 289
16312.43 287
16313.63 258
16314.84 252
16316.05 285
16317.25 264
16318.46 226
16319.66 240
16320.87 257
16322.08 240
16323.28 234
16324.49 230
16325.69 236
16326.90 222
16328.11 246
16329.31 240
16330.52 255
16331.73 248
16332.93 232
16334.14 222
16335.35 230
16336.55 215
16337.76 235
16338.97 244
16340.17 233
16341.38 243
16342.59 238
16343.79 205
16345.00 217
16346.21 235
16347.41 218
16348.62 221
16349.83 214
16351.03 221
16352.24 207
16353.45 198
16354.66 233
16355.86 210
16357.07 203
16358.28 205
16359.49 231
16360.69 226
16361.90 206
16363.11 216
16364.32 223
16365.52 212
16366.73 237
16367.94 229
16369.15 235
16370.35 214
16371.56 209
16372.77 213
16373.98 197
16375.19 213
16376.39 209
16377.60 209
16378.81 221
16380.02 199
16381.23 207
16382.44 202
16383.64 211
16384.85 205
16386.06 191
16387.27 246
16388.48 211
16389.69 213
16390.90 233
16392.10 212
16393.31 202
16394.52 215
16395.73 226
16396.94 216
16398.15 208
16399.36 197
16400.57 203
16401.77 202
16402.98 192
16404.19 209
16405.40 196
16406.61 194
16407.82 209
16409.03 194
16410.24 186
16411.45 205
16412.66 201
16413.87 188
16415.08 212
16416.29 181
16417.50 194
16418.71 201
16419.92 219
16421.12 217
16422.33 174
16423.54 185
16424.75 206
16425.96 203
16427.17 201
16428.38 215
16429.59 231
16430.80 224
16432.01 195
16433.22 196
16434.43 192
16435.64 214
16436.86 207
16438.07 218
16439.28 198
16440.49 206
16441.70 220
16442.91 210
16444.12 189
16445.33 194
16446.54 221
16447.75 205
16448.96 210
16450.17 210
16451.38 210
16452.59 199
16453.80 181
16455.02 187
16456.23 214
16457.44 206
16458.65 181
16459.86 191
16461.07 215
16462.28 200
16463.49 204
16464.70 222
16465.92 187
16467.13 195
16468.34 196
16469.55 193
16470.76 184
16471.97 180
16473.19 194
16474.40 190
16475.61 169
16476.82 165
16478.03 193
16479.24 190
16480.46 195
16481.67 206
16482.88 208
16484.09 204
16485.30 214
16486.52 184
16487.73 193
16488.94 191
16490.15 191
16491.37 176
16492.58 204
16493.79 202
16495.00 204
16496.21 179
16497.43 178
16498.64 188
16499.85 192
16501.07 204
16502.28 191
16503.49 204
16504.70 167
16505.92 184
16507.13 186
16508.34 193
16509.56 190
16510.77 198
16511.98 186
16513.19 184
16514.41 215
16515.62 196
16516.83 197
16518.05 192
16519.26 211
16520.47 184
16521.69 196
16522.90 206
16524.11 216
16525.33 211
16526.54 207
16527.76 205
16528.97 214
16530.18 215
16531.40 208
16532.61 222
16533.82 228
16535.04 215
16536.25 201
16537.47 238
16538.68 227
16539.89 217
16541.11 232
16542.32 200
16543.54 186
16544.75 202
16545.97 216
16547.18 221
16548.39 221
16549.61 201
16550.82 215
16552.04 209
16553.25 198
16554.47 184
16555.68 207
16556.90 216
16558.11 217
16559.33 189
16560.54 214
16561.76 208
16562.97 218
16564.19 211
16565.40 220
16566.62 215
16567.83 221
16569.05 219
16570.26 207
16571.48 231
16572.69 208
16573.91 222
16575.12 204
16576.34 197
16577.55 210
16578.77 239
16579.98 204
16581.20 211
16582.42 198
16583.63 212
16584.85 191
16586.06 210
16587.28 227
16588.49 207
16589.71 220
16590.93 211
16592.14 196
16593.36 196
16594.57 204
16595.79 207
16597.01 213
16598.22 234
16599.44 206
16600.66 199
16601.87 187
16603.09 197
16604.30 198
16605.52 204
16606.74 223
16607.95 211
16609.17 217
16610.39 169
16611.60 198
16612.82 204
16614.04 204
16615.25 188
16616.47 197
16617.69 183
16618.91 201
16620.12 189
16621.34 191
16622.56 188
16623.77 186
16624.99 196
16626.21 189
16627.43 176
16628.64 185
16629.86 159
16631.08 204
16632.30 202
16633.51 187
16634.73 194
16635.95 162
16637.17 168
16638.38 183
16639.60 184
16640.82 187
16642.04 181
16643.26 214
16644.47 201
16645.69 188
16646.91 166
16648.13 180
16649.35 196
16650.56 220
16651.78 209
16653.00 181
16654.22 187
16655.44 190
16656.65 201
16657.87 187
16659.09 170
16660.31 185
16661.53 178
16662.75 177
16663.97 201
16665.18 189
16666.40 198
16667.62 177
16668.84 171
16670.06 176
16671.28 186
16672.50 170
16673.72 170
16674.94 178
16676.15 169
16677.37 198
16678.59 180
16679.81 175
16681.03 181
16682.25 214
16683.47 207
16684.69 200
16685.91 183
16687.13 199
16688.35 179
16689.57 181
16690.79 189
16692.01 164
16693.23 169
16694.45 173
16695.67 179
16696.89 175
16698.11 186
16699.33 181
16700.55 190
16701.77 184
16702.99 170
16704.21 209
16705.43 195
16706.65 189
16707.87 161
16709.09 179
16710.31 183
16711.53 178
16712.75 181
16713.97 175
16715.19 180
16716.41 171
16717.63 184
16718.85 187
16720.07 161
16721.29 183
16722.51 174
16723.73 211
16724.95 173
16726.18 173
16727.40 171
16728.62 195
16729.84 176
16731.06 195
16732.28 180
16733.50 177
16734.72 198
16735.94 162
16737.17 180
16738.39 166
16739.61 177
16740.83 169
16742.05 183
16743.27 167
16744.49 179
16745.72 187
16746.94 169
16748.16 158
16749.38 166
16750.60 175
16751.83 185
16753.05 183
16754.27 173
16755.49 175
16756.71 174
16757.94 162
16759.16 183
16760.38 179
16761.60 169
16762.82 178
16764.05 187
16765.27 174
16766.49 193
16767.71 183
16768.94 183
16770.16 180
16771.38 186
16772.60 196
16773.83 178
16775.05 191
16776.27 178
16777.49 195
16778.72 190
16779.94 154
16781.16 191
16782.39 187
16783.61 177
16784.83 193
16786.06 172
16787.28 192
16788.50 183
16789.73 181
16790.95 168
16792.17 169
16793.40 168
16794.62 165
16795.84 165
16797.07 169
16798.29 183
16799.51 195
16800.74 181
16801.96 173
16803.18 176
16804.41 185
16805.63 219
16806.86 217
16808.08 193
16809.30 185
16810.53 180
16811.75 193
16812.98 195
16814.20 187
16815.42 191
16816.65 183
16817.87 188
16819.10 181
16820.32 190
16821.54 197
16822.77 207
16823.99 198
16825.22 181
16826.44 206
16827.67 175
16828.89 174
16830.12 193
16831.34 215
16832.57 196
16833.79 163
16835.02 171
16836.24 193
16837.47 203
16838.69 177
16839.92 206
16841.14 201
16842.37 230
16843.59 220
16844.82 192
16846.04 183
16847.27 220
16848.49 218
16849.72 196
16850.94 194
16852.17 215
16853.39 195
16854.62 212
16855.85 240
16857.07 216
16858.30 193
16859.52 216
16860.75 244
16861.97 233
16863.20 239
16864.43 218
16865.65 245
16866.88 206
16868.10 224
16869.33 227
16870.56 240
16871.78 238
16873.01 233
16874.24 235
16875.46 252
16876.69 223
16877.92 236
16879.14 239
16880.37 224
16881.59 250
16882.82 255
16884.05 240
16885.27 254
16886.50 238
16887.73 233
16888.96 278
16890.18 257
16891.41 256
16892.64 229
16893.86 284
16895.09 222
16896.32 251
16897.54 252
16898.77 231
16900.00 248
16901.23 247
16902.45 238
16903.68 218
16904.91 246
16906.14 247
16907.36 255
16908.59 253
16909.82 252
16911.05 225
16912.27 246
16913.50 227
16914.73 231
16915.96 228
16917.19 223
16918.41 227
16919.64 217
16920.87 233
16922.10 211
16923.33 239
16924.55 249
16925.78 210
16927.01 212
16928.24 237
16929.47 211
16930.69 214
16931.92 218
16933.15 224
16934.38 210
16935.61 221
16936.84 213
16938.07 198
16939.29 223
16940.52 212
16941.75 203
16942.98 210
16944.21 208
16945.44 193
16946.67 231
16947.90 218
16949.13 220
16950.35 238
16951.58 244
16952.81 235
16954.04 216
16955.27 221
16956.50 206
16957.73 231
16958.96 216
16960.19 217
16961.42 219
16962.65 223
16963.88 208
16965.11 207
16966.34 200
16967.57 188
16968.80 194
16970.03 212
16971.26 227
16972.49 192
16973.72 188
16974.95 187
16976.18 208
16977.41 215
16978.64 202
16979.87 219
16981.10 215
16982.33 200
16983.56 211
16984.79 189
16986.02 189
16987.25 206
16988.48 216
16989.71 203
16990.94 201
16992.17 195
16993.40 196
16994.63 203
16995.86 191
16997.09 192
16998.32 206
16999.55 202
17000.79 209
17002.02 211
17003.25 196
17004.48 191
17005.71 195
17006.94 219
17008.17 181
17009.40 195
17010.63 212
17011.87 184
17013.10 198
17014.33 214
17015.56 203
17016.79 182
17018.02 190
17019.25 176
17020.49 182
17021.72 173
17022.95 178
17024.18 184
17025.41 174
17026.64 169
17027.88 195
17029.11 203
17030.34 199
17031.57 181
17032.80 169
17034.04 168
17035.27 195
17036.50 191
17037.73 184
17038.97 203
17040.20 170
17041.43 199
17042.66 186
17043.90 207
17045.13 192
17046.36 181
17047.59 185
17048.83 192
17050.06 201
17051.29 149
17052.52 170
17053.76 172
17054.99 166
17056.22 163
17057.46 185
17058.69 169
17059.92 188
17061.15 161
17062.39 192
17063.62 187
17064.85 174
17066.09 171
17067.32 172
17068.55 199
17069.79 186
17071.02 188
17072.25 171
17073.49 190
17074.72 198
17075.96 195
17077.19 172
17078.42 182
17079.66 168
17080.89 187
17082.12 164
17083.36 171
17084.59 165
17085.83 174
17087.06 178
17088.29 174
17089.53 173
17090.76 160
17092.00 175
17093.23 167
17094.46 174
17095.70 155
17096.93 181
17098.17 155
17099.40 188
17100.64 147
17101.87 152
17103.11 173
17104.34 163
17105.58 175
17106.81 170
17108.05 174
17109.28 163
17110.51 166
17111.75 176
17112.98 161
17114.22 145
17115.45 149
17116.69 157
17117.93 167
17119.16 158
17120.40 164
17121.63 156
17122.87 168
17124.10 170
17125.34 150
17126.57 166
17127.81 181
17129.04 160
17130.28 164
17131.51 165
17132.75 193
17133.99 157
17135.22 161
17136.46 167
17137.69 173
17138.93 177
17140.17 155
17141.40 172
17142.64 187
17143.87 182
17145.11 172
17146.35 149
17147.58 149
17148.82 175
17150.05 168
17151.29 140
17152.53 162
17153.76 159
17155.00 164
17156.24 178
17157.47 148
17158.71 152
17159.95 168
17161.18 180
17162.42 177
17163.66 158
17164.89 164
17166.13 150
17167.37 166
17168.60 165
17169.84 181
17171.08 162
17172.32 176
17173.55 163
17174.79 172
17176.03 166
17177.26 157
17178.50 149
17179.74 168
17180.98 172
17182.21 165
17183.45 158
17184.69 143
17185.93 156
17187.16 166
17188.40 156
17189.64 173
17190.88 163
17192.12 162
17193.35 152
17194.59 157
17195.83 165
17197.07 157
17198.31 162
17199.54 154
17200.78 154
17202.02 139
17203.26 132
17204.50 151
17205.73 145
17206.97 167
17208.21 176
17209.45 158
17210.69 165
17211.93 152
17213.17 156
17214.40 141
17215.64 162
17216.88 162
17218.12 150
17219.36 130
17220.60 144
17221.84 153
17223.08 150
17224.31 148
17225.55 140
17226.79 143
17228.03 148
17229.27 152
17230.51 175
17231.75 143
17232.99 156
17234.23 156
17235.47 152
17236.71 132
17237.95 153
17239.19 136
17240.43 129
17241.66 137
17242.90 133
17244.14 149
17245.38 143
17246.62 139
17247.86 146
17249.10 122
17250.34 139
17251.58 126
17252.82 135
17254.06 147
17255.30 148
17256.54 145
17257.78 147
17259.02 145
17260.26 135
17261.50 149
17262.74 137
17263.99 155
17265.23 139
17266.47 142
17267.71 140
17268.95 150
17270.19 130
17271.43 128
17272.67 142
17273.91 142
17275.15 144
17276.39 136
17277.63 135
17278.87 168
17280.11 131
17281.36 144
17282.60 136
17283.84 148
17285.08 148
17286.32 143
17287.56 133
17288.80 144
17290.04 151
17291.29 127
17292.53 147
17293.77 148
17295.01 146
17296.25 140
17297.49 127
17298.73 136
17299.98 132
17301.22 137
17302.46 122
17303.70 166
17304.94 138
17306.19 134
17307.43 136
17308.67 133
17309.91 134
17311.15 137
17312.40 138
17313.64 146
17314.88 170
17316.12 146
17317.37 144
17318.61 139
17319.85 149
17321.09 139
17322.33 138
17323.58 161
17324.82 144
17326.06 153
17327.31 141
17328.55 134
17329.79 162
17331.03 145
17332.28 149
17333.52 138
17334.76 135
17336.01 117
17337.25 134
17338.49 147
17339.73 152
17340.98 143
17342.22 137
17343.46 158
17344.71 135
17345.95 128
17347.19 124
17348.44 140
17349.68 158
17350.92 123
17352.17 125
17353.41 136
17354.66 142
17355.90 147
17357.14 142
17358.39 142
17359.63 135
17360.87 123
17362.12 143
17363.36 145
17364.61 147
17365.85 139
17367.09 155
17368.34 133
17369.58 152
17370.83 164
17372.07 145
17373.32 142
17374.56 142
17375.80 158
17377.05 136
17378.29 152
17379.54 142
17380.78 155
17382.03 148
17383.27 143
17384.52 141
17385.76 147
17387.01 153
17388.25 144
17389.50 152
17390.74 164
17391.99 130
17393.23 141
17394.48 158
17395.72 142
17396.97 160
17398.21 138
17399.46 184
17400.70 138
17401.95 138
17403.19 161
17404.44 153
17405.68 140
17406.93 138
17408.18 142
17409.42 156
17410.67 149
17411.91 147
17413.16 152
17414.40 156
17415.65 138
17416.90 146
17418.14 146
17419.39 143
17420.63 154
17421.88 154
17423.13 163
17424.37 160
17425.62 165
17426.86 155
17428.11 150
17429.36 157
17430.60 151
17431.85 153
17433.10 128
17434.34 144
17435.59 147
17436.84 139
17438.08 153
17439.33 141
17440.58 145
17441.82 145
17443.07 167
17444.32 170
17445.56 167
17446.81 154
17448.06 153
17449.30 163
17450.55 155
17451.80 148
17453.05 146
17454.29 159
17455.54 165
17456.79 151
17458.04 142
17459.28 153
17460.53 172
17461.78 145
17463.03 154
17464.27 174
17465.52 155
17466.77 149
17468.02 173
17469.26 194
17470.51 156
17471.76 164
17473.01 157
17474.25 141
17475.50 146
17476.75 168
17478.00 169
17479.25 147
17480.50 145
17481.74 162
17482.99 148
17484.24 174
17485.49 168
17486.74 158
17487.99 171
17489.23 173
17490.48 161
17491.73 145
17492.98 174
17494.23 167
17495.48 170
17496.73 164
17497.97 158
17499.22 127
17500.47 161
17501.72 178
17502.97 182
17504.22 184
17505.47 185
17506.72 173
17507.97 169
17509.22 178
17510.46 179
17511.71 171
17512.96 143
17514.21 170
17515.46 162
17516.71 174
17517.96 162
17519.21 184
17520.46 148
17521.71 151
17522.96 153
17524.21 154
17525.46 155
17526.71 166
17527.96 163
17529.21 176
17530.46 188
17531.71 154
17532.96 185
17534.21 179
17535.46 174
17536.71 160
17537.96 181
17539.21 181
17540.46 150
17541.71 185
17542.96 183
17544.21 198
17545.46 182
17546.71 172
17547.96 187
17549.21 174
17550.46 177
17551.71 184
17552.97 171
17554.22 164
17555.47 177
17556.72 193
17557.97 171
17559.22 184
17560.47 171
17561.72 169
17562.97 181
17564.22 188
17565.48 182
17566.73 174
17567.98 158
17569.23 164
17570.48 203
17571.73 200
17572.98 182
17574.24 150
17575.49 177
17576.74 183
17577.99 175
17579.24 191
17580.49 187
17581.75 190
17583.00 189
17584.25 177
17585.50 181
17586.75 173
17588.00 175
17589.26 177
17590.51 159
17591.76 180
17593.01 180
17594.27 182
17595.52 178
17596.77 171
17598.02 171
17599.27 194
17600.53 203
17601.78 181
17603.03 183
17604.28 184
17605.54 175
17606.79 177
17608.04 184
17609.30 185
17610.55 208
17611.80 196
17613.05 192
17614.31 179
17615.56 152
17616.81 183
17618.07 203
17619.32 210
17620.57 182
17621.83 198
17623.08 196
17624.33 203
17625.59 181
17626.84 185
17628.09 180
17629.35 172
17630.60 173
17631.85 192
17633.11 161
17634.36 164
17635.61 174
17636.87 197
17638.12 182
17639.38 176
17640.63 188
17641.88 194
17643.14 156
17644.39 183
17645.65 187
17646.90 176
17648.15 195
17649.41 170
17650.66 201
17651.92 170
17653.17 198
17654.42 177
17655.68 187
17656.93 182
17658.19 155
17659.44 171
17660.70 169
17661.95 187
17663.21 168
17664.46 173
17665.72 153
17666.97 160
17668.23 158
17669.48 164
17670.74 163
17671.99 151
17673.25 155
17674.50 179
17675.76 157
17677.01 160
17678.27 164
17679.52 181
17680.78 170
17682.03 151
17683.29 175
17684.54 164
17685.80 173
17687.05 175
17688.31 164
17689.57 152
17690.82 192
17692.08 199
17693.33 169
17694.59 144
17695.84 165
17697.10 173
17698.36 149
17699.61 143
17700.87 145
17702.12 161
17703.38 149
17704.64 165
17705.89 173
17707.15 168
17708.40 168
17709.66 139
17710.92 162
17712.17 148
17713.43 166
17714.69 161
17715.94 178
17717.20 168
17718.46 164
17719.71 147
17720.97 157
17722.23 158
17723.48 153
17724.74 148
17726.00 174
17727.25 160
17728.51 155
17729.77 170
17731.03 158
17732.28 164
17733.54 161
17734.80 194
17736.05 173
17737.31 157
17738.57 161
17739.83 164
17741.08 172
17742.34 163
17743.60 165
17744.86 171
17746.11 165
17747.37 165
17748.63 174
17749.89 143
17751.15 136
17752.40 151
17753.66 153
17754.92 149
17756.18 150
17757.43 152
17758.69 150
17759.95 140
17761.21 145
17762.47 152
17763.73 156
17764.98 143
17766.24 152
17767.50 162
17768.76 147
17770.02 158
17771.28 156
17772.53 165
17773.79 157
17775.05 146
17776.31 141
17777.57 143
17778.83 150
17780.09 138
17781.35 142
17782.60 146
17783.86 140
17785.12 121
17786.38 153
17787.64 149
17788.90 176
17790.16 162
17791.42 155
17792.68 145
17793.94 140
17795.20 139
17796.46 135
17797.72 136
17798.97 147
17800.23 147
17801.49 131
17802.75 143
17804.01 148
17805.27 155
17806.53 135
17807.79 158
17809.05 146
17810.31 141
17811.57 134
17812.83 131
17814.09 124
17815.35 144
17816.61 140
17817.87 132
17819.13 140
17820.39 140
17821.65 125
17822.91 129
17824.17 160
17825.43 128
17826.69 162
17827.96 158
17829.22 164
17830.48 144
17831.74 143
17833.00 142
17834.26 176
17835.52 145
17836.78 136
17838.04 143
17839.30 164
17840.56 142
17841.82 136
17843.09 135
17844.35 125
17845.61 122
17846.87 130
17848.13 150
17849.39 131
17850.65 136
17851.91 133
17853.18 127
17854.44 141
17855.70 145
17856.96 140
17858.22 141
17859.48 128
17860.74 145
17862.01 140
17863.27 125
17864.53 151
17865.79 111
17867.05 132
17868.32 139
17869.58 126
17870.84 139
17872.10 159
17873.36 138
17874.63 133
17875.89 141
17877.15 148
17878.41 130
17879.68 132
17880.94 141
17882.20 125
17883.46 149
17884.73 135
17885.99 125
17887.25 129
17888.51 119
17889.78 153
17891.04 141
17892.30 142
17893.56 152
17894.83 138
17896.09 133
17897.35 133
17898.62 125
17899.88 139
17901.14 114
17902.41 140
17903.67 128
17904.93 134
17906.20 127
17907.46 147
17908.72 131
17909.99 151
17911.25 146
17912.51 152
17913.78 143
17915.04 134
17916.30 146
17917.57 139
17918.83 130
17920.09 122
17921.36 140
17922.62 125
17923.89 149
17925.15 142
17926.41 121
17927.68 138
17928.94 144
17930.21 125
17931.47 149
17932.73 134
17934.00 140
17935.26 141
17936.53 117
17937.79 134
17939.06 133
17940.32 137
17941.59 136
17942.85 149
17944.11 117
17945.38 146
17946.64 135
17947.91 133
17949.17 117
17950.44 125
17951.70 143
17952.97 153
17954.23 139
17955.50 123
17956.76 135
17958.03 131
17959.29 155
17960.56 135
17961.82 150
17963.09 118
17964.35 165
17965.62 143
17966.89 141
17968.15 126
17969.42 135
17970.68 142
17971.95 131
17973.21 124
17974.48 133
17975.74 145
17977.01 143
17978.28 123
17979.54 119
17980.81 115
17982.07 140
17983.34 150
17984.61 155
17985.87 121
17987.14 106
17988.40 135
17989.67 130
17990.94 141
17992.20 147
17993.47 134
17994.74 130
17996.00 115
17997.27 140
17998.54 128
17999.80 137
18001.07 138
18002.34 151
18003.60 130
18004.87 130
18006.14 137
18007.40 137
18008.67 140
18009.94 127
18011.20 125
18012.47 115
18013.74 141
18015.00 146
18016.27 128
18017.54 126
18018.81 144
18020.07 144
18021.34 148
18022.61 115
18023.88 146
18025.14 146
18026.41 129
18027.68 141
18028.95 124
18030.21 134
18031.48 149
18032.75 154
18034.02 127
18035.28 134
18036.55 112
18037.82 136
18039.09 127
18040.36 143
18041.62 126
18042.89 143
18044.16 139
18045.43 154
18046.70 140
18047.97 133
18049.23 160
18050.50 151
18051.77 136
18053.04 128
18054.31 140
18055.58 155
18056.84 145
18058.11 140
18059.38 155
18060.65 130
18061.92 148
18063.19 133
18064.46 136
18065.73 128
18067.00 139
18068.26 143
18069.53 145
18070.80 162
18072.07 128
18073.34 151
18074.61 153
18075.88 144
18077.15 132
18078.42 152
18079.69 138
18080.96 154
18082.23 146
18083.50 160
18084.77 149
18086.03 124
18087.30 154
18088.57 141
18089.84 140
18091.11 135
18092.38 140
18093.65 143
18094.92 149
18096.19 133
18097.46 127
18098.73 148
18100.00 161
18101.27 142
18102.54 146
18103.81 123
18105.08 135
18106.35 141
18107.63 138
18108.90 127
18110.17 139
18111.44 124
18112.71 134
18113.98 146
18115.25 140
18116.52 154
18117.79 125
18119.06 133
18120.33 138
18121.60 149
18122.87 124
18124.14 149
18125.42 133
18126.69 154
18127.96 159
18129.23 146
18130.50 139
18131.77 147
18133.04 152
18134.31 145
18135.58 146
18136.86 140
18138.13 156
18139.40 145
18140.67 139
18141.94 135
18143.21 135
18144.49 126
18145.76 137
18147.03 129
18148.30 139
18149.57 147
18150.84 148
18152.12 139
18153.39 142
18154.66 154
18155.93 141
18157.20 139
18158.48 153
18159.75 131
18161.02 146
18162.29 138
18163.57 145
18164.84 134
18166.11 147
18167.38 144
18168.66 141
18169.93 136
18171.20 129
18172.47 136
18173.75 128
18175.02 144
18176.29 144
18177.56 149
18178.84 169
18180.11 139
18181.38 149
18182.66 152
18183.93 127
18185.20 137
18186.48 127
18187.75 131
18189.02 129
18190.30 119
18191.57 147
18192.84 154
18194.12 143
18195.39 147
18196.66 128
18197.94 125
18199.21 140
18200.48 137
18201.76 132
18203.03 125
18204.30 145
18205.58 143
18206.85 132
18208.13 127
18209.40 121
18210.67 133
18211.95 141
18213.22 134
18214.50 128
18215.77 142
18217.04 157
18218.32 132
18219.59 130
18220.87 142
18222.14 144
18223.42 133
18224.69 131
18225.97 120
18227.24 136
18228.51 129
18229.79 120
18231.06 128
18232.34 138
18233.61 132
18234.89 139
18236.16 128
18237.44 138
18238.71 134
18239.99 134
18241.26 149
18242.54 124
18243.81 135
18245.09 145
18246.36 135
18247.64 129
18248.91 141
18250.19 135
18251.47 130
18252.74 129
18254.02 155
18255.29 130
18256.57 134
18257.84 125
18259.12 131
18260.39 126
18261.67 140
18262.95 139
18264.22 124
18265.50 134
18266.77 148
18268.05 154
18269.33 141
18270.60 130
18271.88 148
18273.15 148
18274.43 118
18275.71 163
18276.98 137
18278.26 151
18279.54 129
18280.81 145
18282.09 145
18283.37 151
18284.64 139
18285.92 122
18287.20 140
18288.47 146
18289.75 147
18291.03 143
18292.30 133
18293.58 135
18294.86 136
18296.13 142
18297.41 148
18298.69 147
18299.96 149
18301.24 148
18302.52 137
18303.80 119
18305.07 137
18306.35 153
18307.63 125
18308.91 152
18310.18 137
18311.46 141
18312.74 132
18314.02 167
18315.29 159
18316.57 116
18317.85 132
18319.13 153
18320.40 151
18321.68 135
18322.96 159
18324.24 154
18325.52 150
18326.79 147
18328.07 151
18329.35 159
18330.63 145
18331.91 144
18333.19 156
18334.46 119
18335.74 135
18337.02 146
18338.30 148
18339.58 139
18340.86 135
18342.13 156
18343.41 142
18344.69 149
18345.97 136
18347.25 159
18348.53 133
18349.81 131
18351.09 139
18352.36 149
18353.64 141
18354.92 146
18356.20 120
18357.48 146
18358.76 124
18360.04 152
18361.32 144
18362.60 152
18363.88 164
18365.16 127
18366.44 140
18367.72 152
18369.00 138
18370.27 149
18371.55 141
18372.83 136
18374.11 138
18375.39 142
18376.67 137
18377.95 144
18379.23 133
18380.51 154
18381.79 125
18383.07 126
18384.35 130
18385.63 151
18386.91 149
18388.19 118
18389.47 132
18390.75 128
18392.03 138
18393.31 136
18394.60 148
18395.88 150
18397.16 130
18398.44 129
18399.72 141
18401.00 162
18402.28 143
18403.56 152
18404.84 149
18406.12 142
18407.40 152
18408.68 141
18409.96 144
18411.24 157
18412.53 147
18413.81 127
18415.09 150
18416.37 135
18417.65 143
18418.93 147
18420.21 142
18421.49 142
18422.78 137
18424.06 147
18425.34 139
18426.62 131
18427.90 143
18429.18 146
18430.46 146
18431.75 118
18433.03 106
18434.31 129
18435.59 137
18436.87 131
18438.16 124
18439.44 150
18440.72 136
18442.00 135
18443.28 130
18444.57 133
18445.85 147
18447.13 135
18448.41 150
18449.70 146
18450.98 139
18452.26 135
18453.54 143
18454.83 163
18456.11 120
18457.39 138
18458.67 144
18459.96 148
18461.24 146
18462.52 142
18463.80 137
18465.09 142
18466.37 133
18467.65 142
18468.94 128
18470.22 136
18471.50 129
18472.78 136
18474.07 109
18475.35 133
18476.63 131
18477.92 141
18479.20 116
18480.48 147
18481.77 150
18483.05 145
18484.34 140
18485.62 126
18486.90 152
18488.19 123
18489.47 139
18490.75 131
18492.04 135
18493.32 120
18494.61 108
18495.89 149
18497.17 131
18498.46 147
18499.74 121
18501.03 145
18502.31 146
18503.59 151
18504.88 147
18506.16 158
18507.45 154
18508.73 129
18510.02 129
18511.30 151
18512.58 143
18513.87 134
18515.15 152
18516.44 142
18517.72 129
18519.01 154
18520.29 135
18521.58 146
18522.86 140
18524.15 161
18525.43 150
18526.72 135
18528.00 162
18529.29 132
18530.57 150
18531.86 140
18533.14 135
18534.43 138
18535.71 158
18537.00 151
18538.28 147
18539.57 151
18540.86 155
18542.14 136
18543.43 140
18544.71 137
18546.00 137
18547.28 148
18548.57 148
18549.85 151
18551.14 158
18552.43 147
18553.71 125
18555.00 137
18556.28 152
18557.57 163
18558.86 155
18560.14 168
18561.43 129
18562.72 144
18564.00 139
18565.29 159
18566.57 142
18567.86 141
18569.15 146
18570.43 162
18571.72 144
18573.01 145
18574.29 143
18575.58 151
18576.87 156
18578.15 138
18579.44 142
18580.73 135
18582.01 160
18583.30 158
18584.59 173
18585.88 158
18587.16 170
18588.45 159
18589.74 159
18591.02 147
18592.31 149
18593.60 155
18594.89 152
18596.17 163
18597.46 155
18598.75 155
18600.04 149
18601.32 157
18602.61 142
18603.90 145
18605.19 153
18606.47 156
18607.76 136
18609.05 142
18610.34 154
18611.63 154
18612.91 149
18614.20 139
18615.49 144
18616.78 160
18618.07 169
18619.35 151
18620.64 124
18621.93 132
18623.22 140
18624.51 143
18625.80 150
18627.09 143
18628.37 145
18629.66 152
18630.95 145
18632.24 129
18633.53 147
18634.82 150
18636.11 153
18637.39 132
18638.68 130
18639.97 137
18641.26 167
18642.55 140
18643.84 141
18645.13 135
18646.42 141
18647.71 135
18649.00 129
18650.29 133
18651.58 126
18652.86 151
18654.15 154
18655.44 137
18656.73 148
18658.02 136
18659.31 141
18660.60 142
18661.89 131
18663.18 134
18664.47 129
18665.76 126
18667.05 122
18668.34 135
18669.63 135
18670.92 131
18672.21 131
18673.50 138
18674.79 144
18676.08 131
18677.37 109
18678.66 132
18679.95 147
18681.24 132
18682.53 124
18683.82 125
18685.11 139
18686.40 141
18687.69 118
18688.99 116
18690.28 129
18691.57 122
18692.86 137
18694.15 144
18695.44 147
18696.73 121
18698.02 141
18699.31 148
18700.60 137
18701.89 131
18703.19 108
18704.48 145
18705.77 117
18707.06 133
18708.35 128
18709.64 129
18710.93 127
18712.22 129
18713.52 135
18714.81 130
18716.10 133
18717.39 132
18718.68 135
18719.97 121
18721.27 113
18722.56 121
18723.85 137
18725.14 148
18726.43 121
18727.72 138
18729.02 133
18730.31 128
18731.60 137
18732.89 139
18734.19 141
18735.48 122
18736.77 130
18738.06 133
18739.35 125
18740.65 123
18741.94 142
18743.23 131
18744.52 140
18745.82 117
18747.11 130
18748.40 117
18749.70 135
18750.99 129
18752.28 125
18753.57 145
18754.87 149
18756.16 146
18757.45 143
18758.75 110
18760.04 135
18761.33 129
18762.63 132
18763.92 138
18765.21 126
18766.50 124
18767.80 130
18769.09 118
18770.38 111
18771.68 122
18772.97 134
18774.27 107
18775.56 131
18776.85 128
18778.15 125
18779.44 127
18780.73 146
18782.03 128
18783.32 118
18784.62 110
18785.91 124
18787.20 113
18788.50 127
18789.79 110
18791.09 137
18792.38 134
18793.67 121
18794.97 140
18796.26 120
18797.56 130
18798.85 144
18800.15 137
18801.44 131
18802.74 115
18804.03 131
18805.32 127
18806.62 114
18807.91 122
18809.21 115
18810.50 131
18811.80 120
18813.09 135
18814.39 119
18815.68 137
18816.98 131
18818.27 124
18819.57 136
18820.86 135
18822.16 135
18823.45 148
18824.75 144
18826.05 130
18827.34 126
18828.64 150
18829.93 139
18831.23 135
18832.52 118
18833.82 127
18835.11 126
18836.41 140
18837.71 120
18839.00 127
18840.30 117
18841.59 124
18842.89 148
18844.18 147
18845.48 117
18846.78 140
18848.07 145
18849.37 153
18850.67 130
18851.96 133
18853.26 125
18854.55 116
18855.85 137
18857.15 154
18858.44 145
18859.74 142
18861.04 127
18862.33 129
18863.63 121
18864.93 131
18866.22 119
18867.52 111
18868.82 134
18870.11 127
18871.41 134
18872.71 131
18874.00 131
18875.30 118
18876.60 108
18877.90 145
18879.19 144
18880.49 131
18881.79 138
18883.09 125
18884.38 142
18885.68 122
18886.98 128
18888.27 131
18889.57 129
18890.87 123
18892.17 122
18893.47 132
18894.76 124
18896.06 130
18897.36 114
18898.66 146
18899.95 136
18901.25 129
18902.55 134
18903.85 114
18905.15 156
18906.44 139
18907.74 124
18909.04 122
18910.34 120
18911.64 126
18912.94 135
18914.23 107
18915.53 125
18916.83 134
18918.13 132
18919.43 129
18920.73 129
18922.03 117
18923.32 119
18924.62 125
18925.92 111
18927.22 122
18928.52 113
18929.82 126
18931.12 135
18932.42 116
18933.72 110
18935.01 140
18936.31 123
18937.61 130
18938.91 125
18940.21 134
18941.51 119
18942.81 110
18944.11 122
18945.41 122
18946.71 113
18948.01 126
18949.31 131
18950.61 118
18951.91 124
18953.21 106
18954.51 115
18955.81 124
18957.11 132
18958.41 107
18959.71 121
18961.01 123
18962.31 132
18963.61 98
18964.91 118
18966.21 112
18967.51 125
18968.81 116
18970.11 126
18971.41 123
18972.71 135
18974.01 129
18975.31 112
18976.61 132
18977.91 110
18979.21 118
18980.51 117
18981.81 122
18983.11 121
18984.41 110
18985.71 96
18987.02 93
18988.32 109
18989.62 104
18990.92 121
18992.22 111
18993.52 134
18994.82 146
18996.12 121
18997.42 138
18998.73 123
19000.03 118
19001.33 129
19002.63 112
19003.93 122
19005.23 124
19006.53 113
19007.84 137
19009.14 123
19010.44 116
19011.74 121
19013.04 119
19014.34 132
19015.65 119
19016.95 118
19018.25 120
19019.55 112
19020.85 114
19022.16 116
19023.46 144
19024.76 143
19026.06 118
19027.37 116
19028.67 116
19029.97 116
19031.27 132
19032.57 137
19033.88 119
19035.18 119
19036.48 141
19037.79 133
19039.09 127
19040.39 114
19041.69 129
19043.00 104
19044.30 115
19045.60 126
19046.90 113
19048.21 136
19049.51 114
19050.81 115
19052.12 118
19053.42 117
19054.72 133
19056.03 134
19057.33 116
19058.63 134
19059.94 111
19061.24 126
19062.54 123
19063.85 124
19065.15 117
19066.45 124
19067.76 130
19069.06 128
19070.37 111
19071.67 121
19072.97 132
19074.28 119
19075.58 130
19076.88 135
19078.19 116
19079.49 117
19080.80 111
19082.10 118
19083.41 101
19084.71 117
19086.01 117
19087.32 122
19088.62 111
19089.93 122
19091.23 124
19092.54 146
19093.84 123
19095.14 138
19096.45 126
19097.75 118
19099.06 94
19100.36 122
19101.67 138
19102.97 128
19104.28 119
19105.58 115
19106.89 128
19108.19 116
19109.50 118
19110.80 133
19112.11 119
19113.41 120
19114.72 120
19116.02 125
19117.33 126
19118.64 119
19119.94 147
19121.25 120
19122.55 101
19123.86 119
19125.16 132
19126.47 126
19127.77 132
19129.08 112
19130.39 127
19131.69 133
19133.00 130
19134.30 124
19135.61 112
19136.92 124
19138.22 135
19139.53 118
19140.83 120
19142.14 121
19143.45 137
19144.75 148
19146.06 135
19147.37 128
19148.67 129
19149.98 108
19151.28 111
19152.59 129
19153.90 120
19155.20 123
19156.51 126
19157.82 125
19159.12 117
19160.43 139
19161.74 133
19163.05 132
19164.35 117
19165.66 130
19166.97 129
19168.27 148
19169.58 134
19170.89 144
19172.19 132
19173.50 133
19174.81 108
19176.12 115
19177.42 135
19178.73 122
19180.04 114
19181.35 131
19182.65 118
19183.96 104
19185.27 123
19186.58 130
19187.89 138
19189.19 123
19190.50 118
19191.81 117
19193.12 124
19194.42 119
19195.73 116
19197.04 109
19198.35 131
19199.66 136
19200.97 109
19202.27 117
19203.58 109
19204.89 127
19206.20 119
19207.51 111
19208.82 114
19210.12 108
19211.43 125
19212.74 115
19214.05 129
19215.36 116
19216.67 102
19217.98 110
19219.28 100
19220.59 98
19221.90 120
19223.21 106
19224.52 120
19225.83 117
19227.14 107
19228.45 138
19229.76 139
19231.07 146
19232.38 125
19233.68 125
19234.99 112
19236.30 119
19237.61 107
19238.92 120
19240.23 104
19241.54 115
19242.85 115
19244.16 125
19245.47 119
19246.78 130
19248.09 110
19249.40 116
19250.71 116
19252.02 133
19253.33 107
19254.64 117
19255.95 118
19257.26 114
19258.57 134
19259.88 116
19261.19 124
19262.50 130
19263.81 144
19265.12 126
19266.43 123
19267.74 126
19269.05 133
19270.36 126
19271.67 128
19272.99 110
19274.30 127
19275.61 127
19276.92 132
19278.23 127
19279.54 114
19280.85 126
19282.16 135
19283.47 99
19284.78 104
19286.09 96
19287.41 117
19288.72 137
19290.03 115
19291.34 128
19292.65 126
19293.96 128
19295.27 110
19296.58 117
19297.90 122
19299.21 123
19300.52 109
19301.83 120
19303.14 126
19304.45 110
19305.77 117
19307.08 112
19308.39 115
19309.70 111
19311.01 107
19312.33 106
19313.64 132
19314.95 108
19316.26 107
19317.57 115
19318.89 106
19320.20 117
19321.51 104
19322.82 127
19324.14 121
19325.45 115
19326.76 121
19328.07 117
19329.39 106
19330.70 126
19332.01 111
19333.32 125
19334.64 123
19335.95 119
19337.26 121
19338.58 115
19339.89 119
19341.20 139
19342.51 116
19343.83 105
19345.14 100
19346.45 121
19347.77 149
19349.08 94
19350.39 115
19351.71 117
19353.02 130
19354.33 116
19355.65 115
19356.96 123
19358.27 121
19359.59 126
19360.90 127
19362.21 130
19363.53 119
19364.84 113
19366.16 114
19367.47 117
19368.78 118
19370.10 116
19371.41 105
19372.73 119
19374.04 117
19375.35 123
19376.67 133
19377.98 113
19379.30 111
19380.61 134
19381.93 126
19383.24 122
19384.55 124
19385.87 138
19387.18 117
19388.50 135
19389.81 128
19391.13 106
19392.44 102
19393.76 112
19395.07 94
19396.39 126
19397.70 120
19399.02 114
19400.33 119
19401.65 127
19402.96 115
19404.28 119
19405.59 107
19406.91 117
19408.22 116
19409.54 128
19410.85 134
19412.17 125
19413.48 114
19414.80 135
19416.11 113
19417.43 124
19418.75 106
19420.06 123
19421.38 123
19422.69 146
19424.01 130
19425.32 134
19426.64 133
19427.96 145
19429.27 127
19430.59 130
19431.90 116
19433.22 114
19434.54 130
19435.85 117
19437.17 115
19438.49 110
19439.80 114
19441.12 140
19442.43 135
19443.75 107
19445.07 111
19446.38 117
19447.70 113
19449.02 124
19450.33 118
19451.65 125
19452.97 123
19454.28 110
19455.60 121
19456.92 114
19458.23 124
19459.55 146
19460.87 142
19462.19 123
19463.50 120
19464.82 113
19466.14 121
19467.45 137
19468.77 115
19470.09 141
19471.41 132
19472.72 120
19474.04 110
19475.36 115
19476.68 140
19477.99 128
19479.31 137
19480.63 103
19481.95 114
19483.27 120
19484.58 125
19485.90 106
19487.22 120
19488.54 110
19489.85 117
19491.17 109
19492.49 121
19493.81 113
19495.13 119
19496.45 106
19497.76 92
19499.08 108
19500.40 125
19501.72 115
19503.04 123
19504.36 120
19505.67 128
19506.99 121
19508.31 118
19509.63 113
19510.95 114
19512.27 111
19513.59 127
19514.91 140
19516.22 114
19517.54 89
19518.86 125
19520.18 121
19521.50 101
19522.82 113
19524.14 160
19525.46 116
19526.78 110
19528.10 119
19529.42 130
19530.74 125
19532.06 110
19533.37 102
19534.69 110
19536.01 126
19537.33 109
19538.65 134
19539.97 103
19541.29 123
19542.61 120
19543.93 114
19545.25 122
19546.57 115
19547.89 114
19549.21 106
19550.53 114
19551.85 93
19553.17 117
19554.49 120
19555.81 114
19557.13 114
19558.45 132
19559.77 119
19561.09 115
19562.41 119
19563.74 119
19565.06 103
19566.38 102
19567.70 118
19569.02 116
19570.34 125
19571.66 120
19572.98 117
19574.30 124
19575.62 112
19576.94 129
19578.26 125
19579.59 120
19580.91 128
19582.23 112
19583.55 142
19584.87 97
19586.19 106
19587.51 126
19588.83 128
19590.16 100
19591.48 122
19592.80 105
19594.12 142
19595.44 123
19596.76 130
19598.08 133
19599.41 117
19600.73 114
19602.05 119
19603.37 120
19604.69 133
19606.02 106
19607.34 126
19608.66 112
19609.98 135
19611.30 127
19612.63 125
19613.95 113
19615.27 102
19616.59 116
19617.91 121
19619.24 127
19620.56 120
19621.88 106
19623.20 120
19624.53 108
19625.85 115
19627.17 126
19628.50 129
19629.82 117
19631.14 108
19632.46 109
19633.79 121
19635.11 125
19636.43 125
19637.76 122
19639.08 129
19640.40 116
19641.72 115
19643.05 133
19644.37 118
19645.69 102
19647.02 106
19648.34 134
19649.66 124
19650.99 113
19652.31 120
19653.64 109
19654.96 109
19656.28 108
19657.61 121
19658.93 123
19660.25 115
19661.58 109
19662.90 121
19664.23 125
19665.55 97
19666.87 103
19668.20 114
19669.52 99
19670.85 108
19672.17 122
19673.49 120
19674.82 128
19676.14 122
19677.47 119
19678.79 107
19680.12 118
19681.44 123
19682.76 109
19684.09 102
19685.41 122
19686.74 126
19688.06 143
19689.39 103
19690.71 100
19692.04 115
19693.36 115
19694.69 107
19696.01 113
19697.34 124
19698.66 117
19699.99 105
19701.31 129
19702.64 118
19703.96 128
19705.29 127
19706.61 128
19707.94 131
19709.26 116
19710.59 134
19711.92 135
19713.24 111
19714.57 112
19715.89 122
19717.22 119
19718.54 127
19719.87 122
19721.20 109
19722.52 114
19723.85 128
19725.17 129
19726.50 129
19727.83 133
19729.15 108
19730.48 128
19731.80 108
19733.13 121
19734.46 114
19735.78 118
19737.11 123
19738.44 118
19739.76 104
19741.09 118
19742.41 116
19743.74 114
19745.07 106
19746.39 96
19747.72 118
19749.05 109
19750.37 116
19751.70 114
19753.03 114
19754.36 121
19755.68 148
19757.01 116
19758.34 118
19759.66 108
19760.99 122
19762.32 129
19763.65 120
19764.97 106
19766.30 104
19767.63 124
19768.95 114
19770.28 111
19771.61 102
19772.94 131
19774.27 127
19775.59 124
19776.92 94
19778.25 112
19779.58 131
19780.90 126
19782.23 124
19783.56 108
19784.89 117
19786.22 131
19787.54 116
19788.87 106
19790.20 103
19791.53 108
19792.86 129
19794.18 103
19795.51 97
19796.84 117
19798.17 120
19799.50 122
19800.83 118
19802.16 122
19803.48 119
19804.81 120
19806.14 131
19807.47 108
19808.80 105
19810.13 122
19811.46 120
19812.79 120
19814.11 113
19815.44 123
19816.77 129
19818.10 130
19819.43 115
19820.76 127
19822.09 114
19823.42 105
19824.75 98
19826.08 106
19827.41 118
19828.74 102
19830.07 127
19831.39 112
19832.72 109
19834.05 108
19835.38 117
19836.71 112
19838.04 122
19839.37 113
19840.70 124
19842.03 119
19843.36 120
19844.69 112
19846.02 109
19847.35 122
19848.68 138
19850.01 133
19851.34 110
19852.67 113
19854.00 101
19855.33 114
19856.66 115
19857.99 119
19859.33 125
19860.66 117
19861.99 118
19863.32 116
19864.65 112
19865.98 118
19867.31 112
19868.64 130
19869.97 113
19871.30 119
19872.63 108
19873.96 104
19875.29 103
19876.63 113
19877.96 116
19879.29 104
19880.62 116
19881.95 123
19883.28 116
19884.61 118
19885.94 109
19887.28 121
19888.61 131
19889.94 107
19891.27 98
19892.60 104
19893.93 119
19895.26 122
19896.60 125
19897.93 130
19899.26 100
19900.59 122
19901.92 130
19903.26 121
19904.59 119
19905.92 110
19907.25 113
19908.58 127
19909.92 102
19911.25 109
19912.58 130
19913.91 115
19915.24 112
19916.58 110
19917.91 117
19919.24 111
19920.57 116
19921.91 115
19923.24 109
19924.57 124
19925.91 129
19927.24 115
19928.57 98
19929.90 106
19931.24 106
19932.57 102
19933.90 116
19935.24 112
19936.57 106
19937.90 113
19939.23 105
19940.57 107
19941.90 114
19943.23 132
19944.57 108
19945.90 121
19947.23 104
19948.57 115
19949.90 121
19951.23 113
19952.57 112
19953.90 136
19955.24 112
19956.57 110
19957.90 117
19959.24 115
19960.57 107
19961.90 134
19963.24 143
19964.57 122
19965.91 105
19967.24 111
19968.58 123
19969.91 110
19971.24 125
19972.58 130
19973.91 113
19975.25 119
19976.58 115
19977.92 129
19979.25 104
19980.58 109
19981.92 120
19983.25 122
19984.59 140
19985.92 125
19987.26 119
19988.59 132
19989.93 114
19991.26 125
19992.60 133
19993.93 109
19995.27 117
19996.60 118
19997.94 97
19999.27 119
20000.61 91
20001.94 123
20003.28 119
20004.61 104
20005.95 116
20007.28 120
20008.62 124
20009.96 116
20011.29 120
20012.63 128
20013.96 111
20015.30 105
20016.63 122
20017.97 129
20019.30 114
20020.64 111
20021.98 111
20023.31 130
20024.65 122
20025.98 113
20027.32 119
20028.66 127
20029.99 134
20031.33 137
20032.67 121
20034.00 106
20035.34 123
20036.67 106
20038.01 128
20039.35 118
20040.68 123
20042.02 124
20043.36 110
20044.69 103
20046.03 119
20047.37 116
20048.70 124
20050.04 112
20051.38 119
20052.71 105
20054.05 127
20055.39 121
20056.73 115
20058.06 121
20059.40 124
20060.74 110
20062.07 129
20063.41 119
20064.75 109
20066.09 124
20067.42 120
20068.76 125
20070.10 119
20071.44 113
20072.77 125
20074.11 103
20075.45 129
20076.79 118
20078.13 133
20079.46 125
20080.80 120
20082.14 126
20083.48 112
20084.81 131
20086.15 119
20087.49 111
20088.83 107
20090.17 109
20091.51 102
20092.84 122
20094.18 129
20095.52 122
20096.86 121
20098.20 112
20099.54 135
20100.87 129
20102.21 124
20103.55 119
20104.89 132
20106.23 136
20107.57 123
20108.91 116
20110.25 123
20111.58 98
20112.92 106
20114.26 111
20115.60 125
20116.94 123
20118.28 122
20119.62 116
20120.96 130
20122.30 119
20123.64 112
20124.98 123
20126.31 128
20127.65 123
20128.99 109
