# Supplementary material for: MALDI-TOF MS typing enables the classification of brewing yeasts of the genus Saccharomyces to major beer styles
Source: PLoS One. 2017 Aug 9;12(8):e0181694. doi: 10.1371/journal.pone.0181694 (PMC5549903; doi:10.1371/journal.pone.0181694)
Supplement: S7 File — The directory includes 90 raw files and was zipped to “.zip”; the folder has three strains with 30 spectra per strain; S1 Text explains the raw files with an example and Table 1 represents the yeast strains used within the experiment. (ZIP) [file pone.0181694.s010.zip › 19-21/30280-128-Lag-Lag-Lag-YPG-18h-E-E_2016-09-23_7_0_C3_1.dat]

1999.90 1038
2000.32 1093
2000.75 1128
2001.17 1051
2001.59 1058
2002.01 1031
2002.43 969
2002.86 891
2003.28 899
2003.70 843
2004.12 828
2004.54 881
2004.97 771
2005.39 754
2005.81 742
2006.23 779
2006.66 826
2007.08 859
2007.50 766
2007.92 760
2008.35 790
2008.77 869
2009.19 869
2009.61 802
2010.04 816
2010.46 819
2010.88 803
2011.31 765
2011.73 818
2012.15 827
2012.57 869
2013.00 771
2013.42 747
2013.84 763
2014.27 771
2014.69 796
2015.11 745
2015.54 777
2015.96 775
2016.38 816
2016.81 810
2017.23 853
2017.65 773
2018.08 805
2018.50 841
2018.93 893
2019.35 977
2019.77 863
2020.20 829
2020.62 892
2021.04 848
2021.47 848
2021.89 835
2022.32 854
2022.74 835
2023.17 827
2023.59 861
2024.01 825
2024.44 814
2024.86 816
2025.29 788
2025.71 731
2026.14 765
2026.56 792
2026.98 754
2027.41 751
2027.83 758
2028.26 779
2028.68 753
2029.11 753
2029.53 768
2029.96 756
2030.38 713
2030.81 725
2031.23 761
2031.66 707
2032.08 751
2032.51 769
2032.93 713
2033.36 737
2033.78 751
2034.21 772
2034.63 804
2035.06 873
2035.49 769
2035.91 777
2036.34 771
2036.76 792
2037.19 753
2037.61 720
2038.04 773
2038.47 709
2038.89 709
2039.32 747
2039.74 812
2040.17 820
2040.59 832
2041.02 784
2041.45 765
2041.87 813
2042.30 770
2042.73 807
2043.15 760
2043.58 759
2044.00 821
2044.43 847
2044.86 848
2045.28 798
2045.71 776
2046.14 769
2046.56 740
2046.99 811
2047.42 828
2047.84 863
2048.27 745
2048.70 788
2049.12 839
2049.55 754
2049.98 779
2050.40 734
2050.83 756
2051.26 709
2051.69 722
2052.11 822
2052.54 815
2052.97 793
2053.40 824
2053.82 818
2054.25 811
2054.68 787
2055.10 869
2055.53 920
2055.96 902
2056.39 971
2056.82 949
2057.24 998
2057.67 1027
2058.10 1037
2058.53 1018
2058.95 1016
2059.38 961
2059.81 906
2060.24 859
2060.67 796
2061.09 803
2061.52 805
2061.95 865
2062.38 839
2062.81 895
2063.24 901
2063.66 954
2064.09 986
2064.52 1067
2064.95 1199
2065.38 1193
2065.81 1072
2066.24 1161
2066.66 1161
2067.09 1143
2067.52 1098
2067.95 1097
2068.38 1004
2068.81 910
2069.24 897
2069.67 839
2070.10 832
2070.52 821
2070.95 798
2071.38 828
2071.81 756
2072.24 839
2072.67 860
2073.10 756
2073.53 821
2073.96 812
2074.39 921
2074.82 884
2075.25 822
2075.68 810
2076.11 812
2076.54 836
2076.97 846
2077.40 828
2077.83 844
2078.26 798
2078.69 789
2079.12 819
2079.55 832
2079.98 838
2080.41 820
2080.84 900
2081.27 871
2081.70 832
2082.13 868
2082.56 863
2082.99 823
2083.42 808
2083.85 832
2084.28 847
2084.71 845
2085.14 843
2085.57 802
2086.00 795
2086.43 790
2086.86 751
2087.29 773
2087.73 711
2088.16 778
2088.59 797
2089.02 737
2089.45 752
2089.88 762
2090.31 759
2090.74 780
2091.17 800
2091.61 719
2092.04 742
2092.47 717
2092.90 765
2093.33 790
2093.76 746
2094.19 824
2094.63 780
2095.06 780
2095.49 725
2095.92 739
2096.35 777
2096.78 783
2097.22 723
2097.65 714
2098.08 756
2098.51 753
2098.94 717
2099.38 711
2099.81 705
2100.24 727
2100.67 755
2101.11 743
2101.54 755
2101.97 766
2102.40 795
2102.83 773
2103.27 773
2103.70 766
2104.13 751
2104.56 763
2105.00 739
2105.43 772
2105.86 795
2106.30 801
2106.73 794
2107.16 750
2107.59 747
2108.03 771
2108.46 825
2108.89 768
2109.33 736
2109.76 728
2110.19 773
2110.63 718
2111.06 724
2111.49 728
2111.93 716
2112.36 735
2112.79 732
2113.23 747
2113.66 760
2114.09 783
2114.53 759
2114.96 721
2115.40 703
2115.83 720
2116.26 718
2116.70 712
2117.13 723
2117.56 669
2118.00 703
2118.43 698
2118.87 667
2119.30 756
2119.73 734
2120.17 690
2120.60 771
2121.04 767
2121.47 740
2121.91 755
2122.34 767
2122.78 753
2123.21 778
2123.64 769
2124.08 705
2124.51 734
2124.95 726
2125.38 727
2125.82 733
2126.25 746
2126.69 709
2127.12 750
2127.56 814
2127.99 809
2128.43 828
2128.86 835
2129.30 832
2129.73 850
2130.17 878
2130.60 828
2131.04 811
2131.47 871
2131.91 879
2132.35 805
2132.78 840
2133.22 774
2133.65 770
2134.09 767
2134.52 798
2134.96 838
2135.40 847
2135.83 839
2136.27 794
2136.70 764
2137.14 763
2137.57 773
2138.01 791
2138.45 772
2138.88 762
2139.32 751
2139.76 742
2140.19 750
2140.63 733
2141.06 715
2141.50 666
2141.94 687
2142.37 731
2142.81 759
2143.25 779
2143.68 733
2144.12 740
2144.56 770
2144.99 749
2145.43 679
2145.87 749
2146.30 770
2146.74 780
2147.18 809
2147.62 800
2148.05 807
2148.49 842
2148.93 909
2149.36 915
2149.80 905
2150.24 862
2150.68 809
2151.11 874
2151.55 873
2151.99 862
2152.43 759
2152.86 830
2153.30 824
2153.74 808
2154.18 871
2154.61 826
2155.05 823
2155.49 847
2155.93 850
2156.37 804
2156.80 851
2157.24 818
2157.68 787
2158.12 787
2158.56 801
2158.99 721
2159.43 762
2159.87 823
2160.31 795
2160.75 796
2161.19 858
2161.62 816
2162.06 800
2162.50 817
2162.94 806
2163.38 874
2163.82 958
2164.26 979
2164.69 949
2165.13 942
2165.57 1018
2166.01 953
2166.45 965
2166.89 931
2167.33 922
2167.77 1033
2168.21 930
2168.65 919
2169.08 913
2169.52 993
2169.96 943
2170.40 958
2170.84 944
2171.28 934
2171.72 899
2172.16 979
2172.60 976
2173.04 953
2173.48 966
2173.92 939
2174.36 934
2174.80 928
2175.24 919
2175.68 930
2176.12 898
2176.56 934
2177.00 949
2177.44 876
2177.88 911
2178.32 920
2178.76 949
2179.20 932
2179.64 841
2180.08 875
2180.52 855
2180.96 926
2181.40 874
2181.84 827
2182.28 812
2182.72 799
2183.16 791
2183.60 793
2184.04 780
2184.48 820
2184.93 822
2185.37 804
2185.81 798
2186.25 821
2186.69 835
2187.13 857
2187.57 861
2188.01 814
2188.45 849
2188.89 879
2189.34 890
2189.78 863
2190.22 853
2190.66 824
2191.10 854
2191.54 818
2191.98 866
2192.43 831
2192.87 917
2193.31 1012
2193.75 975
2194.19 1021
2194.63 1042
2195.08 1082
2195.52 1054
2195.96 1079
2196.40 1077
2196.84 995
2197.29 969
2197.73 943
2198.17 921
2198.61 850
2199.06 896
2199.50 831
2199.94 800
2200.38 838
2200.82 773
2201.27 841
2201.71 815
2202.15 852
2202.59 865
2203.04 811
2203.48 823
2203.92 849
2204.37 881
2204.81 827
2205.25 896
2205.69 889
2206.14 964
2206.58 881
2207.02 862
2207.47 864
2207.91 988
2208.35 999
2208.80 1045
2209.24 1068
2209.68 1056
2210.13 1080
2210.57 1013
2211.01 1050
2211.46 1070
2211.90 1041
2212.34 952
2212.79 900
2213.23 895
2213.67 949
2214.12 916
2214.56 897
2215.01 896
2215.45 857
2215.89 801
2216.34 835
2216.78 893
2217.23 870
2217.67 840
2218.11 782
2218.56 843
2219.00 803
2219.45 809
2219.89 856
2220.34 832
2220.78 840
2221.22 849
2221.67 832
2222.11 836
2222.56 885
2223.00 856
2223.45 909
2223.89 853
2224.34 867
2224.78 889
2225.23 926
2225.67 980
2226.12 916
2226.56 991
2227.01 932
2227.45 923
2227.90 981
2228.34 1000
2228.79 1007
2229.23 1044
2229.68 1018
2230.12 1006
2230.57 1048
2231.01 989
2231.46 981
2231.90 990
2232.35 1061
2232.80 1081
2233.24 1080
2233.69 1048
2234.13 997
2234.58 984
2235.02 962
2235.47 937
2235.92 934
2236.36 883
2236.81 908
2237.25 854
2237.70 854
2238.15 865
2238.59 860
2239.04 889
2239.49 916
2239.93 852
2240.38 814
2240.82 846
2241.27 865
2241.72 842
2242.16 793
2242.61 730
2243.06 822
2243.50 820
2243.95 822
2244.40 793
2244.84 765
2245.29 782
2245.74 750
2246.19 752
2246.63 757
2247.08 743
2247.53 770
2247.97 779
2248.42 818
2248.87 789
2249.32 821
2249.76 805
2250.21 832
2250.66 833
2251.10 859
2251.55 788
2252.00 884
2252.45 925
2252.89 953
2253.34 911
2253.79 910
2254.24 985
2254.69 968
2255.13 886
2255.58 874
2256.03 874
2256.48 965
2256.93 915
2257.37 810
2257.82 788
2258.27 846
2258.72 792
2259.17 908
2259.61 869
2260.06 949
2260.51 960
2260.96 964
2261.41 953
2261.86 1033
2262.31 1104
2262.75 1056
2263.20 993
2263.65 936
2264.10 1016
2264.55 941
2265.00 916
2265.45 931
2265.90 816
2266.34 813
2266.79 875
2267.24 820
2267.69 873
2268.14 892
2268.59 902
2269.04 958
2269.49 980
2269.94 951
2270.39 954
2270.84 956
2271.29 1016
2271.74 1023
2272.18 922
2272.63 950
2273.08 1090
2273.53 1099
2273.98 1060
2274.43 1127
2274.88 1280
2275.33 1303
2275.78 1384
2276.23 1350
2276.68 1331
2277.13 1389
2277.58 1389
2278.03 1392
2278.48 1263
2278.93 1120
2279.38 1072
2279.83 998
2280.28 979
2280.73 894
2281.19 874
2281.64 869
2282.09 877
2282.54 804
2282.99 842
2283.44 816
2283.89 842
2284.34 795
2284.79 855
2285.24 799
2285.69 792
2286.14 802
2286.59 819
2287.04 816
2287.50 870
2287.95 857
2288.40 940
2288.85 964
2289.30 1046
2289.75 1139
2290.20 1176
2290.65 1174
2291.11 1213
2291.56 1195
2292.01 1182
2292.46 1213
2292.91 1149
2293.36 1061
2293.82 1062
2294.27 1101
2294.72 1064
2295.17 984
2295.62 969
2296.07 994
2296.53 923
2296.98 910
2297.43 904
2297.88 926
2298.33 876
2298.79 835
2299.24 857
2299.69 864
2300.14 871
2300.60 851
2301.05 832
2301.50 835
2301.95 866
2302.41 789
2302.86 791
2303.31 782
2303.76 786
2304.22 805
2304.67 803
2305.12 795
2305.57 810
2306.03 828
2306.48 796
2306.93 843
2307.39 841
2307.84 853
2308.29 862
2308.75 928
2309.20 950
2309.65 1030
2310.11 958
2310.56 975
2311.01 996
2311.47 963
2311.92 993
2312.37 946
2312.83 945
2313.28 975
2313.73 909
2314.19 955
2314.64 921
2315.09 911
2315.55 884
2316.00 933
2316.46 954
2316.91 894
2317.36 911
2317.82 953
2318.27 985
2318.73 953
2319.18 905
2319.63 932
2320.09 944
2320.54 975
2321.00 985
2321.45 1019
2321.91 987
2322.36 989
2322.82 1046
2323.27 1122
2323.72 1182
2324.18 1322
2324.63 1409
2325.09 1544
2325.54 1486
2326.00 1456
2326.45 1401
2326.91 1300
2327.36 1221
2327.82 1185
2328.27 1179
2328.73 1053
2329.18 944
2329.64 935
2330.09 846
2330.55 896
2331.00 916
2331.46 893
2331.92 907
2332.37 824
2332.83 762
2333.28 737
2333.74 846
2334.19 855
2334.65 850
2335.10 869
2335.56 792
2336.02 812
2336.47 817
2336.93 816
2337.38 823
2337.84 871
2338.30 862
2338.75 846
2339.21 811
2339.66 910
2340.12 834
2340.58 833
2341.03 838
2341.49 799
2341.95 794
2342.40 774
2342.86 808
2343.32 844
2343.77 906
2344.23 884
2344.68 873
2345.14 884
2345.60 910
2346.06 861
2346.51 880
2346.97 894
2347.43 897
2347.88 890
2348.34 883
2348.80 914
2349.25 849
2349.71 875
2350.17 904
2350.63 876
2351.08 853
2351.54 844
2352.00 811
2352.46 764
2352.91 815
2353.37 847
2353.83 771
2354.29 783
2354.74 817
2355.20 783
2355.66 819
2356.12 799
2356.57 794
2357.03 873
2357.49 866
2357.95 857
2358.41 824
2358.86 936
2359.32 839
2359.78 953
2360.24 1023
2360.70 1007
2361.15 1044
2361.61 1040
2362.07 1055
2362.53 1019
2362.99 973
2363.45 983
2363.91 985
2364.36 915
2364.82 926
2365.28 973
2365.74 947
2366.20 1017
2366.66 941
2367.12 953
2367.57 918
2368.03 898
2368.49 888
2368.95 912
2369.41 853
2369.87 897
2370.33 847
2370.79 840
2371.25 787
2371.71 785
2372.17 923
2372.63 872
2373.09 900
2373.54 856
2374.00 893
2374.46 930
2374.92 899
2375.38 918
2375.84 955
2376.30 936
2376.76 963
2377.22 895
2377.68 917
2378.14 864
2378.60 890
2379.06 845
2379.52 896
2379.98 900
2380.44 914
2380.90 899
2381.36 928
2381.82 861
2382.28 875
2382.74 902
2383.20 925
2383.66 854
2384.12 860
2384.59 894
2385.05 899
2385.51 892
2385.97 921
2386.43 848
2386.89 847
2387.35 829
2387.81 817
2388.27 864
2388.73 862
2389.19 889
2389.65 890
2390.12 948
2390.58 866
2391.04 881
2391.50 904
2391.96 870
2392.42 898
2392.88 908
2393.34 844
2393.81 823
2394.27 874
2394.73 809
2395.19 830
2395.65 850
2396.11 908
2396.57 919
2397.04 913
2397.50 962
2397.96 980
2398.42 1059
2398.88 1006
2399.35 1038
2399.81 962
2400.27 972
2400.73 1033
2401.19 922
2401.66 918
2402.12 907
2402.58 875
2403.04 883
2403.51 841
2403.97 808
2404.43 817
2404.89 835
2405.36 888
2405.82 828
2406.28 815
2406.74 799
2407.21 832
2407.67 815
2408.13 797
2408.59 785
2409.06 810
2409.52 866
2409.98 819
2410.45 827
2410.91 746
2411.37 787
2411.84 789
2412.30 803
2412.76 767
2413.23 786
2413.69 779
2414.15 786
2414.62 773
2415.08 722
2415.54 787
2416.01 828
2416.47 836
2416.93 825
2417.40 850
2417.86 849
2418.32 831
2418.79 833
2419.25 805
2419.72 831
2420.18 858
2420.64 856
2421.11 829
2421.57 803
2422.04 852
2422.50 894
2422.96 902
2423.43 824
2423.89 905
2424.36 894
2424.82 869
2425.29 892
2425.75 917
2426.22 940
2426.68 848
2427.15 831
2427.61 805
2428.07 849
2428.54 786
2429.00 805
2429.47 759
2429.93 807
2430.40 777
2430.86 728
2431.33 772
2431.79 823
2432.26 866
2432.72 773
2433.19 796
2433.65 757
2434.12 773
2434.59 805
2435.05 859
2435.52 866
2435.98 878
2436.45 893
2436.91 971
2437.38 952
2437.84 920
2438.31 873
2438.78 965
2439.24 936
2439.71 969
2440.17 979
2440.64 913
2441.10 923
2441.57 933
2442.04 907
2442.50 931
2442.97 949
2443.44 870
2443.90 894
2444.37 859
2444.83 862
2445.30 837
2445.77 822
2446.23 844
2446.70 805
2447.17 874
2447.63 821
2448.10 870
2448.57 826
2449.03 793
2449.50 830
2449.97 835
2450.43 876
2450.90 792
2451.37 781
2451.83 816
2452.30 838
2452.77 805
2453.24 801
2453.70 845
2454.17 795
2454.64 787
2455.10 786
2455.57 797
2456.04 810
2456.51 796
2456.97 836
2457.44 770
2457.91 744
2458.38 782
2458.84 840
2459.31 865
2459.78 868
2460.25 833
2460.72 801
2461.18 808
2461.65 772
2462.12 773
2462.59 852
2463.06 835
2463.52 864
2463.99 868
2464.46 832
2464.93 838
2465.40 811
2465.86 805
2466.33 822
2466.80 805
2467.27 753
2467.74 793
2468.21 837
2468.68 862
2469.14 834
2469.61 843
2470.08 899
2470.55 1006
2471.02 950
2471.49 904
2471.96 908
2472.43 934
2472.90 925
2473.36 855
2473.83 892
2474.30 898
2474.77 885
2475.24 871
2475.71 905
2476.18 877
2476.65 899
2477.12 899
2477.59 888
2478.06 846
2478.53 864
2479.00 863
2479.47 873
2479.94 860
2480.41 830
2480.87 768
2481.34 811
2481.81 789
2482.28 774
2482.75 777
2483.22 743
2483.69 776
2484.16 864
2484.63 818
2485.10 871
2485.57 869
2486.05 886
2486.52 994
2486.99 936
2487.46 962
2487.93 886
2488.40 938
2488.87 976
2489.34 985
2489.81 911
2490.28 889
2490.75 871
2491.22 904
2491.69 906
2492.16 922
2492.63 929
2493.10 833
2493.58 911
2494.05 870
2494.52 903
2494.99 892
2495.46 890
2495.93 884
2496.40 861
2496.87 856
2497.34 843
2497.82 837
2498.29 846
2498.76 843
2499.23 872
2499.70 829
2500.17 783
2500.64 808
2501.12 728
2501.59 741
2502.06 742
2502.53 787
2503.00 780
2503.48 763
2503.95 777
2504.42 765
2504.89 766
2505.36 811
2505.84 802
2506.31 820
2506.78 819
2507.25 830
2507.72 853
2508.20 866
2508.67 862
2509.14 875
2509.61 893
2510.09 991
2510.56 984
2511.03 1088
2511.50 1054
2511.98 1079
2512.45 1033
2512.92 1068
2513.40 1098
2513.87 1057
2514.34 1038
2514.81 1030
2515.29 986
2515.76 923
2516.23 958
2516.71 888
2517.18 890
2517.65 866
2518.13 898
2518.60 869
2519.07 874
2519.55 929
2520.02 873
2520.49 879
2520.97 829
2521.44 828
2521.91 841
2522.39 874
2522.86 836
2523.34 857
2523.81 855
2524.28 901
2524.76 889
2525.23 865
2525.70 984
2526.18 959
2526.65 995
2527.13 998
2527.60 951
2528.08 970
2528.55 961
2529.02 968
2529.50 929
2529.97 919
2530.45 938
2530.92 871
2531.40 909
2531.87 898
2532.34 903
2532.82 927
2533.29 911
2533.77 886
2534.24 877
2534.72 903
2535.19 864
2535.67 884
2536.14 929
2536.62 960
2537.09 881
2537.57 920
2538.04 915
2538.52 937
2538.99 945
2539.47 979
2539.94 1019
2540.42 1034
2540.90 1051
2541.37 1005
2541.85 1001
2542.32 960
2542.80 919
2543.27 932
2543.75 896
2544.22 1051
2544.70 962
2545.18 926
2545.65 939
2546.13 935
2546.60 1044
2547.08 1074
2547.56 1149
2548.03 1096
2548.51 1093
2548.98 1079
2549.46 1075
2549.94 1061
2550.41 1046
2550.89 1016
2551.37 1040
2551.84 991
2552.32 941
2552.80 955
2553.27 882
2553.75 965
2554.23 952
2554.70 929
2555.18 884
2555.66 944
2556.13 882
2556.61 874
2557.09 871
2557.56 812
2558.04 889
2558.52 868
2558.99 859
2559.47 831
2559.95 889
2560.43 878
2560.90 823
2561.38 840
2561.86 849
2562.33 869
2562.81 889
2563.29 881
2563.77 845
2564.25 794
2564.72 853
2565.20 867
2565.68 872
2566.16 872
2566.63 827
2567.11 826
2567.59 760
2568.07 754
2568.55 814
2569.02 849
2569.50 804
2569.98 819
2570.46 840
2570.94 829
2571.41 781
2571.89 797
2572.37 773
2572.85 807
2573.33 832
2573.81 797
2574.28 805
2574.76 795
2575.24 813
2575.72 885
2576.20 757
2576.68 763
2577.16 813
2577.64 860
2578.11 843
2578.59 813
2579.07 827
2579.55 813
2580.03 826
2580.51 781
2580.99 764
2581.47 778
2581.95 753
2582.43 837
2582.91 823
2583.39 797
2583.86 792
2584.34 755
2584.82 823
2585.30 802
2585.78 816
2586.26 844
2586.74 866
2587.22 841
2587.70 835
2588.18 742
2588.66 762
2589.14 772
2589.62 801
2590.10 836
2590.58 778
2591.06 809
2591.54 831
2592.02 725
2592.50 724
2592.98 709
2593.46 724
2593.94 705
2594.42 770
2594.90 772
2595.38 765
2595.86 745
2596.35 751
2596.83 772
2597.31 769
2597.79 763
2598.27 812
2598.75 847
2599.23 800
2599.71 808
2600.19 846
2600.67 817
2601.15 817
2601.63 782
2602.12 869
2602.60 817
2603.08 828
2603.56 863
2604.04 828
2604.52 864
2605.00 833
2605.48 822
2605.97 860
2606.45 850
2606.93 814
2607.41 761
2607.89 823
2608.37 821
2608.86 802
2609.34 800
2609.82 799
2610.30 820
2610.78 828
2611.26 804
2611.75 869
2612.23 869
2612.71 835
2613.19 868
2613.68 805
2614.16 809
2614.64 833
2615.12 854
2615.60 855
2616.09 816
2616.57 810
2617.05 820
2617.53 761
2618.02 788
2618.50 829
2618.98 753
2619.46 756
2619.95 863
2620.43 821
2620.91 801
2621.40 798
2621.88 843
2622.36 798
2622.85 735
2623.33 736
2623.81 792
2624.29 804
2624.78 804
2625.26 835
2625.74 852
2626.23 879
2626.71 840
2627.19 867
2627.68 867
2628.16 875
2628.64 978
2629.13 946
2629.61 967
2630.10 1047
2630.58 1058
2631.06 1041
2631.55 1034
2632.03 1057
2632.51 1089
2633.00 1102
2633.48 1051
2633.97 1010
2634.45 1012
2634.94 978
2635.42 955
2635.90 909
2636.39 864
2636.87 839
2637.36 886
2637.84 840
2638.33 863
2638.81 857
2639.29 901
2639.78 881
2640.26 909
2640.75 852
2641.23 856
2641.72 823
2642.20 876
2642.69 861
2643.17 820
2643.66 881
2644.14 905
2644.63 884
2645.11 813
2645.60 883
2646.08 853
2646.57 871
2647.05 822
2647.54 810
2648.02 773
2648.51 841
2648.99 871
2649.48 862
2649.97 923
2650.45 988
2650.94 965
2651.42 924
2651.91 998
2652.39 1025
2652.88 1078
2653.37 1032
2653.85 1113
2654.34 1175
2654.82 1110
2655.31 1195
2655.80 1122
2656.28 1093
2656.77 1112
2657.25 1072
2657.74 1052
2658.23 998
2658.71 957
2659.20 974
2659.69 971
2660.17 904
2660.66 908
2661.14 855
2661.63 834
2662.12 842
2662.60 842
2663.09 818
2663.58 867
2664.06 869
2664.55 828
2665.04 834
2665.53 853
2666.01 826
2666.50 812
2666.99 870
2667.47 905
2667.96 889
2668.45 872
2668.94 910
2669.42 884
2669.91 866
2670.40 943
2670.88 974
2671.37 980
2671.86 1043
2672.35 1071
2672.83 1154
2673.32 1226
2673.81 1167
2674.30 1179
2674.79 1221
2675.27 1183
2675.76 1146
2676.25 1092
2676.74 1077
2677.23 1042
2677.71 1030
2678.20 945
2678.69 1005
2679.18 924
2679.67 846
2680.15 852
2680.64 867
2681.13 836
2681.62 848
2682.11 859
2682.60 807
2683.08 740
2683.57 775
2684.06 848
2684.55 834
2685.04 828
2685.53 819
2686.02 845
2686.51 815
2686.99 785
2687.48 807
2687.97 790
2688.46 817
2688.95 847
2689.44 853
2689.93 813
2690.42 809
2690.91 848
2691.40 846
2691.89 807
2692.38 881
2692.87 857
2693.35 933
2693.84 817
2694.33 901
2694.82 950
2695.31 896
2695.80 826
2696.29 890
2696.78 883
2697.27 873
2697.76 871
2698.25 865
2698.74 849
2699.23 869
2699.72 897
2700.21 868
2700.70 846
2701.19 854
2701.68 831
2702.17 890
2702.66 847
2703.15 902
2703.64 862
2704.13 852
2704.62 853
2705.12 902
2705.61 895
2706.10 823
2706.59 730
2707.08 831
2707.57 827
2708.06 776
2708.55 829
2709.04 770
2709.53 791
2710.02 774
2710.51 751
2711.01 803
2711.50 856
2711.99 765
2712.48 779
2712.97 792
2713.46 795
2713.95 839
2714.44 874
2714.94 826
2715.43 796
2715.92 839
2716.41 837
2716.90 800
2717.39 798
2717.89 745
2718.38 745
2718.87 760
2719.36 821
2719.85 800
2720.34 882
2720.84 876
2721.33 897
2721.82 907
2722.31 967
2722.80 906
2723.30 884
2723.79 927
2724.28 919
2724.77 867
2725.27 861
2725.76 856
2726.25 822
2726.74 902
2727.24 827
2727.73 817
2728.22 836
2728.71 810
2729.21 847
2729.70 859
2730.19 876
2730.69 887
2731.18 900
2731.67 899
2732.16 877
2732.66 918
2733.15 913
2733.64 916
2734.14 863
2734.63 900
2735.12 945
2735.62 1000
2736.11 947
2736.60 989
2737.10 929
2737.59 992
2738.08 946
2738.58 870
2739.07 916
2739.56 868
2740.06 866
2740.55 919
2741.05 852
2741.54 841
2742.03 873
2742.53 823
2743.02 863
2743.52 846
2744.01 852
2744.50 850
2745.00 884
2745.49 920
2745.99 995
2746.48 1006
2746.97 912
2747.47 925
2747.96 959
2748.46 930
2748.95 929
2749.45 932
2749.94 895
2750.44 900
2750.93 817
2751.43 846
2751.92 854
2752.42 839
2752.91 819
2753.41 875
2753.90 880
2754.40 879
2754.89 879
2755.39 922
2755.88 896
2756.38 836
2756.87 886
2757.37 910
2757.86 872
2758.36 858
2758.85 920
2759.35 885
2759.84 909
2760.34 990
2760.83 970
2761.33 944
2761.83 948
2762.32 960
2762.82 936
2763.31 938
2763.81 978
2764.30 978
2764.80 969
2765.30 905
2765.79 906
2766.29 876
2766.78 876
2767.28 845
2767.78 905
2768.27 862
2768.77 835
2769.27 896
2769.76 883
2770.26 893
2770.76 876
2771.25 858
2771.75 843
2772.24 885
2772.74 921
2773.24 915
2773.73 1002
2774.23 973
2774.73 971
2775.23 950
2775.72 972
2776.22 973
2776.72 1017
2777.21 954
2777.71 985
2778.21 973
2778.70 992
2779.20 1016
2779.70 945
2780.20 898
2780.69 923
2781.19 937
2781.69 883
2782.19 914
2782.68 841
2783.18 874
2783.68 851
2784.18 848
2784.67 815
2785.17 830
2785.67 825
2786.17 873
2786.67 846
2787.16 795
2787.66 782
2788.16 861
2788.66 847
2789.16 792
2789.65 885
2790.15 845
2790.65 875
2791.15 817
2791.65 822
2792.15 829
2792.64 813
2793.14 796
2793.64 822
2794.14 834
2794.64 852
2795.14 848
2795.64 887
2796.13 917
2796.63 908
2797.13 901
2797.63 850
2798.13 849
2798.63 837
2799.13 892
2799.63 877
2800.13 893
2800.62 851
2801.12 822
2801.62 828
2802.12 807
2802.62 834
2803.12 807
2803.62 795
2804.12 794
2804.62 897
2805.12 880
2805.62 844
2806.12 830
2806.62 856
2807.12 852
2807.62 898
2808.12 886
2808.62 884
2809.12 981
2809.62 1045
2810.12 1058
2810.62 1124
2811.12 1196
2811.62 1220
2812.12 1271
2812.62 1365
2813.12 1397
2813.62 1446
2814.12 1469
2814.62 1481
2815.12 1423
2815.62 1304
2816.12 1291
2816.62 1206
2817.12 1168
2817.62 1118
2818.12 1034
2818.62 1039
2819.12 1033
2819.63 902
2820.13 853
2820.63 818
2821.13 863
2821.63 880
2822.13 860
2822.63 886
2823.13 878
2823.63 904
2824.13 877
2824.64 892
2825.14 869
2825.64 816
2826.14 852
2826.64 827
2827.14 855
2827.64 904
2828.15 914
2828.65 844
2829.15 856
2829.65 775
2830.15 782
2830.65 793
2831.16 815
2831.66 869
2832.16 840
2832.66 829
2833.16 859
2833.67 839
2834.17 893
2834.67 897
2835.17 879
2835.68 868
2836.18 892
2836.68 935
2837.18 940
2837.68 963
2838.19 956
2838.69 929
2839.19 944
2839.70 952
2840.20 966
2840.70 901
2841.20 955
2841.71 976
2842.21 938
2842.71 931
2843.21 927
2843.72 878
2844.22 983
2844.72 900
2845.23 992
2845.73 930
2846.23 952
2846.74 914
2847.24 1022
2847.74 1066
2848.25 1036
2848.75 1045
2849.25 1076
2849.76 1100
2850.26 1051
2850.76 1046
2851.27 975
2851.77 946
2852.28 904
2852.78 922
2853.28 873
2853.79 943
2854.29 906
2854.79 876
2855.30 922
2855.80 930
2856.31 947
2856.81 1053
2857.31 976
2857.82 1009
2858.32 1006
2858.83 1021
2859.33 1047
2859.84 986
2860.34 990
2860.85 961
2861.35 983
2861.85 927
2862.36 945
2862.86 950
2863.37 872
2863.87 813
2864.38 817
2864.88 849
2865.39 868
2865.89 884
2866.40 824
2866.90 837
2867.41 812
2867.91 857
2868.42 866
2868.92 927
2869.43 935
2869.93 936
2870.44 1020
2870.94 1112
2871.45 1095
2871.96 1072
2872.46 1094
2872.97 1081
2873.47 1147
2873.98 1152
2874.48 1128
2874.99 1157
2875.49 1125
2876.00 1089
2876.51 1126
2877.01 1044
2877.52 954
2878.02 952
2878.53 984
2879.04 1035
2879.54 946
2880.05 1007
2880.55 1109
2881.06 1106
2881.57 1041
2882.07 1123
2882.58 1040
2883.09 1115
2883.59 1109
2884.10 1061
2884.61 1214
2885.11 1218
2885.62 1213
2886.13 1260
2886.63 1205
2887.14 1181
2887.65 1191
2888.15 1216
2888.66 1263
2889.17 1215
2889.67 1158
2890.18 1075
2890.69 1036
2891.20 982
2891.70 991
2892.21 1020
2892.72 1061
2893.22 1030
2893.73 1061
2894.24 1078
2894.75 1150
2895.25 1214
2895.76 1173
2896.27 1194
2896.78 1133
2897.29 1206
2897.79 1164
2898.30 1148
2898.81 1139
2899.32 1104
2899.82 1034
2900.33 1002
2900.84 1026
2901.35 1046
2901.86 1069
2902.36 1050
2902.87 1089
2903.38 1165
2903.89 1060
2904.40 1126
2904.91 1182
2905.41 1148
2905.92 1058
2906.43 1089
2906.94 1116
2907.45 1122
2907.96 1021
2908.47 1021
2908.97 982
2909.48 920
2909.99 984
2910.50 988
2911.01 978
2911.52 957
2912.03 989
2912.54 974
2913.05 959
2913.55 1005
2914.06 999
2914.57 1001
2915.08 911
2915.59 862
2916.10 880
2916.61 976
2917.12 1014
2917.63 951
2918.14 920
2918.65 973
2919.16 1036
2919.67 1040
2920.18 1076
2920.69 1082
2921.20 1051
2921.71 995
2922.22 1019
2922.73 1045
2923.24 962
2923.75 1017
2924.26 1029
2924.77 1009
2925.28 997
2925.79 939
2926.30 953
2926.81 999
2927.32 924
2927.83 923
2928.34 945
2928.85 926
2929.36 929
2929.87 922
2930.38 953
2930.89 947
2931.40 885
2931.91 926
2932.42 930
2932.93 1035
2933.45 966
2933.96 966
2934.47 981
2934.98 990
2935.49 1033
2936.00 1024
2936.51 1076
2937.02 1064
2937.53 1193
2938.04 1330
2938.56 1450
2939.07 1702
2939.58 1758
2940.09 1958
2940.60 2038
2941.11 2150
2941.62 2177
2942.14 2208
2942.65 2194
2943.16 2099
2943.67 1869
2944.18 1705
2944.70 1579
2945.21 1519
2945.72 1368
2946.23 1241
2946.74 1210
2947.26 1186
2947.77 1089
2948.28 1083
2948.79 1048
2949.30 992
2949.82 983
2950.33 935
2950.84 948
2951.35 901
2951.87 897
2952.38 947
2952.89 922
2953.40 902
2953.92 903
2954.43 905
2954.94 832
2955.45 862
2955.97 867
2956.48 878
2956.99 921
2957.51 968
2958.02 875
2958.53 916
2959.04 963
2959.56 938
2960.07 966
2960.58 902
2961.10 889
2961.61 929
2962.12 911
2962.64 926
2963.15 975
2963.66 1006
2964.18 1039
2964.69 978
2965.21 1032
2965.72 1018
2966.23 1073
2966.75 1011
2967.26 988
2967.77 1024
2968.29 983
2968.80 1002
2969.32 1058
2969.83 975
2970.34 955
2970.86 980
2971.37 1034
2971.89 1042
2972.40 999
2972.91 1007
2973.43 968
2973.94 979
2974.46 1019
2974.97 1020
2975.49 967
2976.00 1041
2976.52 1063
2977.03 1105
2977.55 1070
2978.06 1056
2978.57 1114
2979.09 1158
2979.60 1125
2980.12 1195
2980.63 1206
2981.15 1259
2981.66 1271
2982.18 1210
2982.69 1194
2983.21 1213
2983.73 1238
2984.24 1244
2984.76 1236
2985.27 1232
2985.79 1205
2986.30 1304
2986.82 1260
2987.33 1311
2987.85 1297
2988.36 1318
2988.88 1344
2989.40 1341
2989.91 1340
2990.43 1310
2990.94 1362
2991.46 1321
2991.97 1377
2992.49 1318
2993.01 1390
2993.52 1401
2994.04 1448
2994.55 1395
2995.07 1429
2995.59 1571
2996.10 1615
2996.62 1603
2997.14 1640
2997.65 1682
2998.17 1678
2998.69 1731
2999.20 1760
2999.72 1774
3000.24 1870
3000.75 2010
3001.27 2164
3001.79 2498
3002.30 3086
3002.82 3694
3003.34 4392
3003.85 5126
3004.37 5725
3004.89 6154
3005.40 6123
3005.92 6179
3006.44 5906
3006.96 5365
3007.47 4793
3007.99 3913
3008.51 3519
3009.03 3009
3009.54 2571
3010.06 2138
3010.58 1952
3011.10 1672
3011.61 1632
3012.13 1572
3012.65 1550
3013.17 1524
3013.68 1453
3014.20 1493
3014.72 1436
3015.24 1363
3015.76 1472
3016.27 1466
3016.79 1380
3017.31 1364
3017.83 1373
3018.35 1343
3018.86 1398
3019.38 1368
3019.90 1382
3020.42 1399
3020.94 1409
3021.46 1354
3021.97 1401
3022.49 1355
3023.01 1355
3023.53 1395
3024.05 1440
3024.57 1389
3025.09 1444
3025.61 1354
3026.12 1290
3026.64 1336
3027.16 1290
3027.68 1249
3028.20 1233
3028.72 1207
3029.24 1108
3029.76 1218
3030.28 1101
3030.80 1171
3031.32 1118
3031.84 1190
3032.35 1184
3032.87 1146
3033.39 1090
3033.91 1157
3034.43 1143
3034.95 1149
3035.47 1145
3035.99 1169
3036.51 1239
3037.03 1187
3037.55 1193
3038.07 1156
3038.59 1106
3039.11 1054
3039.63 1055
3040.15 1073
3040.67 1117
3041.19 1063
3041.71 1116
3042.23 1116
3042.75 1185
3043.27 1172
3043.79 1200
3044.31 1162
3044.83 1151
3045.35 1102
3045.87 1079
3046.40 1121
3046.92 1181
3047.44 1147
3047.96 1154
3048.48 1123
3049.00 1131
3049.52 1166
3050.04 1054
3050.56 1063
3051.08 1041
3051.60 1059
3052.12 1083
3052.65 1081
3053.17 1122
3053.69 1122
3054.21 1108
3054.73 1035
3055.25 1069
3055.77 1125
3056.30 1084
3056.82 1054
3057.34 1112
3057.86 1044
3058.38 1076
3058.90 1074
3059.42 1137
3059.95 1147
3060.47 1026
3060.99 1090
3061.51 1062
3062.03 1113
3062.56 1161
3063.08 1185
3063.60 1137
3064.12 1168
3064.64 1208
3065.17 1249
3065.69 1304
3066.21 1373
3066.73 1404
3067.26 1367
3067.78 1398
3068.30 1374
3068.82 1349
3069.35 1374
3069.87 1265
3070.39 1349
3070.91 1334
3071.44 1279
3071.96 1339
3072.48 1397
3073.01 1412
3073.53 1319
3074.05 1305
3074.57 1392
3075.10 1383
3075.62 1441
3076.14 1382
3076.67 1405
3077.19 1431
3077.71 1457
3078.24 1522
3078.76 1610
3079.28 1577
3079.81 1576
3080.33 1689
3080.85 1737
3081.38 1717
3081.90 1762
3082.42 1792
3082.95 1760
3083.47 1761
3084.00 1674
3084.52 1689
3085.04 1787
3085.57 1671
3086.09 1699
3086.62 1896
3087.14 2142
3087.66 2571
3088.19 2861
3088.71 3175
3089.24 3562
3089.76 3972
3090.29 4137
3090.81 4129
3091.33 3987
3091.86 3748
3092.38 3400
3092.91 3072
3093.43 2739
3093.96 2474
3094.48 2269
3095.01 2097
3095.53 2059
3096.06 1951
3096.58 1916
3097.11 1940
3097.63 2004
3098.16 2025
3098.68 2171
3099.21 2463
3099.73 2977
3100.26 3590
3100.78 4050
3101.31 4840
3101.83 5756
3102.36 6742
3102.88 7227
3103.41 7272
3103.93 7194
3104.46 6734
3104.99 6086
3105.51 5355
3106.04 4645
3106.56 3805
3107.09 3242
3107.61 2715
3108.14 2352
3108.67 2222
3109.19 2068
3109.72 1963
3110.24 1955
3110.77 1840
3111.30 1715
3111.82 1781
3112.35 1757
3112.87 1707
3113.40 1612
3113.93 1490
3114.45 1430
3114.98 1544
3115.51 1468
3116.03 1413
3116.56 1431
3117.09 1432
3117.61 1323
3118.14 1412
3118.67 1423
3119.19 1523
3119.72 1524
3120.25 1521
3120.77 1531
3121.30 1651
3121.83 1784
3122.35 1759
3122.88 1722
3123.41 1726
3123.94 1676
3124.46 1676
3124.99 1657
3125.52 1589
3126.05 1704
3126.57 1723
3127.10 1676
3127.63 1590
3128.16 1584
3128.68 1599
3129.21 1589
3129.74 1540
3130.27 1483
3130.79 1460
3131.32 1480
3131.85 1458
3132.38 1369
3132.91 1365
3133.43 1389
3133.96 1341
3134.49 1326
3135.02 1301
3135.55 1343
3136.07 1410
3136.60 1329
3137.13 1304
3137.66 1205
3138.19 1186
3138.72 1265
3139.24 1200
3139.77 1216
3140.30 1177
3140.83 1204
3141.36 1194
3141.89 1153
3142.42 1173
3142.95 1136
3143.47 1167
3144.00 1189
3144.53 1161
3145.06 1132
3145.59 1175
3146.12 1181
3146.65 1231
3147.18 1278
3147.71 1264
3148.24 1297
3148.76 1322
3149.29 1356
3149.82 1256
3150.35 1307
3150.88 1343
3151.41 1322
3151.94 1274
3152.47 1268
3153.00 1330
3153.53 1283
3154.06 1242
3154.59 1214
3155.12 1219
3155.65 1338
3156.18 1289
3156.71 1222
3157.24 1206
3157.77 1274
3158.30 1177
3158.83 1267
3159.36 1259
3159.89 1291
3160.42 1314
3160.95 1287
3161.48 1245
3162.01 1211
3162.54 1245
3163.07 1253
3163.60 1268
3164.13 1217
3164.66 1214
3165.20 1180
3165.73 1197
3166.26 1145
3166.79 1158
3167.32 1134
3167.85 1183
3168.38 1103
3168.91 1126
3169.44 1124
3169.97 1019
3170.50 1110
3171.04 1241
3171.57 1217
3172.10 1301
3172.63 1387
3173.16 1433
3173.69 1566
3174.22 1468
3174.75 1536
3175.29 1487
3175.82 1454
3176.35 1453
3176.88 1422
3177.41 1354
3177.94 1270
3178.48 1160
3179.01 1083
3179.54 1139
3180.07 1065
3180.60 1032
3181.14 1014
3181.67 969
3182.20 1018
3182.73 1078
3183.26 1103
3183.80 1049
3184.33 1028
3184.86 1011
3185.39 1028
3185.93 1050
3186.46 979
3186.99 995
3187.52 1019
3188.06 1010
3188.59 1034
3189.12 976
3189.65 983
3190.19 995
3190.72 1021
3191.25 1033
3191.79 1096
3192.32 1072
3192.85 992
3193.38 1028
3193.92 1031
3194.45 1043
3194.98 1112
3195.52 1170
3196.05 1132
3196.58 1154
3197.12 1109
3197.65 1178
3198.18 1141
3198.72 1138
3199.25 1090
3199.78 1152
3200.32 1197
3200.85 1201
3201.39 1130
3201.92 1144
3202.45 1095
3202.99 1107
3203.52 1130
3204.05 1116
3204.59 1097
3205.12 1067
3205.66 1094
3206.19 1206
3206.72 1247
3207.26 1273
3207.79 1315
3208.33 1373
3208.86 1429
3209.40 1514
3209.93 1510
3210.47 1559
3211.00 1528
3211.53 1548
3212.07 1529
3212.60 1531
3213.14 1398
3213.67 1475
3214.21 1372
3214.74 1255
3215.28 1284
3215.81 1225
3216.35 1094
3216.88 1062
3217.42 1081
3217.95 1030
3218.49 1071
3219.02 1103
3219.56 1020
3220.09 1071
3220.63 1095
3221.16 1151
3221.70 1205
3222.23 1220
3222.77 1318
3223.31 1298
3223.84 1406
3224.38 1429
3224.91 1470
3225.45 1415
3225.98 1453
3226.52 1371
3227.06 1336
3227.59 1273
3228.13 1287
3228.66 1224
3229.20 1205
3229.74 1179
3230.27 1191
3230.81 1241
3231.34 1213
3231.88 1159
3232.42 1234
3232.95 1207
3233.49 1221
3234.03 1201
3234.56 1247
3235.10 1267
3235.64 1321
3236.17 1364
3236.71 1479
3237.25 1498
3237.78 1534
3238.32 1564
3238.86 1490
3239.39 1456
3239.93 1509
3240.47 1444
3241.00 1327
3241.54 1399
3242.08 1482
3242.61 1391
3243.15 1416
3243.69 1360
3244.23 1437
3244.76 1448
3245.30 1388
3245.84 1370
3246.38 1465
3246.91 1410
3247.45 1486
3247.99 1590
3248.53 1724
3249.06 1807
3249.60 2158
3250.14 2525
3250.68 2800
3251.21 3292
3251.75 3785
3252.29 4266
3252.83 4491
3253.37 4551
3253.90 4469
3254.44 4427
3254.98 3825
3255.52 3414
3256.06 3061
3256.60 2658
3257.13 2297
3257.67 2123
3258.21 1933
3258.75 1922
3259.29 1941
3259.83 1960
3260.36 2104
3260.90 2228
3261.44 2286
3261.98 2422
3262.52 2421
3263.06 2460
3263.60 2479
3264.14 2452
3264.68 2182
3265.21 2014
3265.75 1992
3266.29 1786
3266.83 1708
3267.37 1592
3267.91 1548
3268.45 1487
3268.99 1411
3269.53 1464
3270.07 1442
3270.61 1457
3271.15 1394
3271.69 1438
3272.23 1502
3272.76 1486
3273.30 1561
3273.84 1591
3274.38 1531
3274.92 1510
3275.46 1458
3276.00 1528
3276.54 1470
3277.08 1512
3277.62 1470
3278.16 1488
3278.70 1463
3279.24 1482
3279.78 1510
3280.32 1461
3280.86 1521
3281.41 1398
3281.95 1441
3282.49 1479
3283.03 1529
3283.57 1493
3284.11 1576
3284.65 1585
3285.19 1656
3285.73 1616
3286.27 1634
3286.81 1711
3287.35 1698
3287.89 1730
3288.43 1717
3288.97 1731
3289.52 1796
3290.06 1731
3290.60 1785
3291.14 1939
3291.68 1989
3292.22 2054
3292.76 2191
3293.30 2320
3293.85 2472
3294.39 2891
3294.93 3042
3295.47 3292
3296.01 3503
3296.55 3754
3297.09 3713
3297.64 3480
3298.18 3227
3298.72 3099
3299.26 2791
3299.80 2534
3300.34 2269
3300.89 2068
3301.43 2053
3301.97 2044
3302.51 1926
3303.06 1853
3303.60 1849
3304.14 1810
3304.68 1795
3305.22 1812
3305.77 1859
3306.31 1954
3306.85 2000
3307.39 2033
3307.94 2223
3308.48 2204
3309.02 2229
3309.56 2420
3310.11 2488
3310.65 2501
3311.19 2412
3311.74 2336
3312.28 2361
3312.82 2301
3313.36 2160
3313.91 2289
3314.45 2333
3314.99 2535
3315.54 2637
3316.08 2766
3316.62 2933
3317.17 3192
3317.71 3579
3318.25 3731
3318.80 4120
3319.34 4328
3319.88 4412
3320.43 4220
3320.97 4154
3321.51 3735
3322.06 3308
3322.60 3056
3323.14 2736
3323.69 2506
3324.23 2389
3324.78 2405
3325.32 2200
3325.86 1983
3326.41 1975
3326.95 1959
3327.50 1873
3328.04 1802
3328.59 1820
3329.13 1820
3329.67 1886
3330.22 1858
3330.76 2070
3331.31 2357
3331.85 2721
3332.40 3162
3332.94 3653
3333.49 4418
3334.03 5018
3334.57 5661
3335.12 6274
3335.66 6714
3336.21 6859
3336.75 6828
3337.30 6668
3337.84 6128
3338.39 5567
3338.93 5080
3339.48 4294
3340.02 3697
3340.57 3084
3341.11 2735
3341.66 2401
3342.20 2098
3342.75 1891
3343.30 1716
3343.84 1654
3344.39 1585
3344.93 1505
3345.48 1492
3346.02 1441
3346.57 1467
3347.11 1505
3347.66 1499
3348.21 1526
3348.75 1520
3349.30 1538
3349.84 1530
3350.39 1455
3350.94 1473
3351.48 1496
3352.03 1494
3352.57 1395
3353.12 1316
3353.67 1352
3354.21 1347
3354.76 1350
3355.31 1293
3355.85 1276
3356.40 1247
3356.95 1249
3357.49 1234
3358.04 1212
3358.59 1282
3359.13 1208
3359.68 1263
3360.23 1301
3360.77 1283
3361.32 1266
3361.87 1270
3362.41 1216
3362.96 1273
3363.51 1334
3364.05 1312
3364.60 1260
3365.15 1240
3365.70 1233
3366.24 1332
3366.79 1273
3367.34 1219
3367.89 1350
3368.43 1321
3368.98 1301
3369.53 1296
3370.08 1320
3370.62 1360
3371.17 1492
3371.72 1473
3372.27 1544
3372.81 1542
3373.36 1585
3373.91 1700
3374.46 1618
3375.01 1621
3375.55 1569
3376.10 1588
3376.65 1516
3377.20 1478
3377.75 1336
3378.30 1358
3378.84 1284
3379.39 1288
3379.94 1276
3380.49 1246
3381.04 1264
3381.59 1262
3382.13 1199
3382.68 1161
3383.23 1161
3383.78 1155
3384.33 1182
3384.88 1197
3385.43 1165
3385.98 1092
3386.52 1138
3387.07 1146
3387.62 1254
3388.17 1220
3388.72 1139
3389.27 1286
3389.82 1295
3390.37 1242
3390.92 1231
3391.47 1207
3392.02 1219
3392.57 1141
3393.12 1176
3393.66 1137
3394.21 1115
3394.76 1203
3395.31 1160
3395.86 1203
3396.41 1212
3396.96 1249
3397.51 1236
3398.06 1207
3398.61 1164
3399.16 1215
3399.71 1214
3400.26 1175
3400.81 1188
3401.36 1208
3401.91 1185
3402.46 1101
3403.01 1140
3403.56 1118
3404.11 1081
3404.66 1081
3405.21 1127
3405.77 1108
3406.32 1100
3406.87 1190
3407.42 1177
3407.97 1117
3408.52 1122
3409.07 1130
3409.62 1283
3410.17 1257
3410.72 1235
3411.27 1316
3411.82 1233
3412.37 1234
3412.93 1336
3413.48 1343
3414.03 1334
3414.58 1374
3415.13 1448
3415.68 1524
3416.23 1536
3416.78 1623
3417.34 1730
3417.89 1788
3418.44 1808
3418.99 1881
3419.54 1768
3420.09 1642
3420.65 1536
3421.20 1531
3421.75 1506
3422.30 1396
3422.85 1370
3423.40 1369
3423.96 1399
3424.51 1444
3425.06 1386
3425.61 1309
3426.17 1321
3426.72 1248
3427.27 1186
3427.82 1195
3428.37 1165
3428.93 1146
3429.48 1070
3430.03 1109
3430.58 1148
3431.14 1152
3431.69 1092
3432.24 1043
3432.79 1123
3433.35 1175
3433.90 1137
3434.45 1127
3435.01 1155
3435.56 1198
3436.11 1214
3436.66 1257
3437.22 1290
3437.77 1357
3438.32 1295
3438.88 1293
3439.43 1299
3439.98 1332
3440.54 1250
3441.09 1205
3441.64 1221
3442.20 1245
3442.75 1273
3443.30 1142
3443.86 1211
3444.41 1136
3444.96 1094
3445.52 1109
3446.07 1111
3446.63 1123
3447.18 1000
3447.73 1136
3448.29 1158
3448.84 1085
3449.40 1122
3449.95 1078
3450.50 1083
3451.06 1025
3451.61 1085
3452.17 1086
3452.72 1030
3453.27 974
3453.83 1044
3454.38 1074
3454.94 1071
3455.49 1112
3456.05 1090
3456.60 1107
3457.16 1114
3457.71 1044
3458.27 1028
3458.82 1053
3459.38 1176
3459.93 1226
3460.49 1192
3461.04 1184
3461.60 1199
3462.15 1177
3462.71 1202
3463.26 1239
3463.82 1290
3464.37 1274
3464.93 1278
3465.48 1256
3466.04 1254
3466.59 1244
3467.15 1346
3467.70 1349
3468.26 1303
3468.81 1405
3469.37 1563
3469.93 1597
3470.48 1512
3471.04 1577
3471.59 1566
3472.15 1655
3472.70 1596
3473.26 1578
3473.82 1605
3474.37 1549
3474.93 1478
3475.48 1534
3476.04 1535
3476.60 1464
3477.15 1505
3477.71 1482
3478.27 1516
3478.82 1604
3479.38 1545
3479.93 1602
3480.49 1667
3481.05 1712
3481.60 1774
3482.16 1889
3482.72 1874
3483.27 1911
3483.83 1886
3484.39 1893
3484.95 1934
3485.50 2024
3486.06 2123
3486.62 2170
3487.17 2359
3487.73 2739
3488.29 3388
3488.84 4265
3489.40 5105
3489.96 6241
3490.52 7566
3491.07 8679
3491.63 9587
3492.19 10279
3492.75 10097
3493.30 9489
3493.86 8611
3494.42 7762
3494.98 6363
3495.53 5320
3496.09 4410
3496.65 3741
3497.21 3214
3497.77 2998
3498.32 2807
3498.88 2861
3499.44 2965
3500.00 3173
3500.56 3469
3501.11 3992
3501.67 4688
3502.23 5542
3502.79 6391
3503.35 7397
3503.91 8333
3504.46 8828
3505.02 9108
3505.58 9126
3506.14 8852
3506.70 8353
3507.26 7645
3507.81 6816
3508.37 6023
3508.93 5152
3509.49 4441
3510.05 3907
3510.61 3479
3511.17 3188
3511.73 2920
3512.29 2664
3512.85 2539
3513.40 2327
3513.96 2181
3514.52 2066
3515.08 1923
3515.64 1841
3516.20 1769
3516.76 1631
3517.32 1623
3517.88 1572
3518.44 1518
3519.00 1415
3519.56 1351
3520.12 1438
3520.68 1431
3521.24 1413
3521.80 1362
3522.36 1408
3522.92 1488
3523.48 1558
3524.04 1482
3524.60 1378
3525.16 1356
3525.72 1442
3526.28 1408
3526.84 1456
3527.40 1499
3527.96 1515
3528.52 1508
3529.08 1629
3529.64 1644
3530.20 1702
3530.76 1640
3531.32 1656
3531.88 1713
3532.44 1731
3533.00 1695
3533.56 1753
3534.12 1729
3534.68 1754
3535.25 1716
3535.81 1651
3536.37 1607
3536.93 1563
3537.49 1540
3538.05 1590
3538.61 1460
3539.17 1576
3539.73 1565
3540.30 1535
3540.86 1611
3541.42 1599
3541.98 1695
3542.54 1802
3543.10 1785
3543.66 1867
3544.23 1696
3544.79 1684
3545.35 1645
3545.91 1694
3546.47 1623
3547.03 1596
3547.60 1571
3548.16 1500
3548.72 1480
3549.28 1372
3549.84 1357
3550.41 1251
3550.97 1269
3551.53 1316
3552.09 1312
3552.65 1280
3553.22 1222
3553.78 1153
3554.34 1196
3554.90 1205
3555.47 1153
3556.03 1232
3556.59 1200
3557.15 1260
3557.72 1268
3558.28 1185
3558.84 1246
3559.41 1272
3559.97 1217
3560.53 1189
3561.09 1197
3561.66 1213
3562.22 1239
3562.78 1378
3563.35 1379
3563.91 1383
3564.47 1462
3565.04 1589
3565.60 1597
3566.16 1529
3566.73 1512
3567.29 1540
3567.85 1351
3568.42 1297
3568.98 1327
3569.54 1294
3570.11 1275
3570.67 1225
3571.23 1183
3571.80 1233
3572.36 1239
3572.93 1315
3573.49 1309
3574.05 1317
3574.62 1344
3575.18 1515
3575.75 1602
3576.31 1631
3576.87 1677
3577.44 1766
3578.00 1712
3578.57 1722
3579.13 1655
3579.70 1595
3580.26 1569
3580.82 1496
3581.39 1461
3581.95 1355
3582.52 1314
3583.08 1366
3583.65 1340
3584.21 1367
3584.78 1274
3585.34 1248
3585.91 1190
3586.47 1142
3587.04 1118
3587.60 1072
3588.17 1089
3588.73 1147
3589.30 1121
3589.86 1166
3590.43 1148
3590.99 1152
3591.56 1131
3592.12 1132
3592.69 1151
3593.25 1073
3593.82 1154
3594.39 1094
3594.95 1103
3595.52 1057
3596.08 976
3596.65 1094
3597.21 1082
3597.78 1071
3598.35 1053
3598.91 1091
3599.48 1066
3600.04 1066
3600.61 1100
3601.18 1116
3601.74 1126
3602.31 1061
3602.87 1068
3603.44 1044
3604.01 1034
3604.57 1016
3605.14 1111
3605.71 1111
3606.27 1040
3606.84 1021
3607.41 1048
3607.97 1078
3608.54 1048
3609.11 1015
3609.67 1007
3610.24 991
3610.81 965
3611.37 982
3611.94 1013
3612.51 1097
3613.07 1095
3613.64 1217
3614.21 1401
3614.78 1521
3615.34 1677
3615.91 2007
3616.48 2232
3617.04 2324
3617.61 2473
3618.18 2640
3618.75 2626
3619.31 2554
3619.88 2339
3620.45 2192
3621.02 2031
3621.58 1835
3622.15 1708
3622.72 1498
3623.29 1374
3623.86 1223
3624.42 1135
3624.99 1173
3625.56 1108
3626.13 1029
3626.70 1044
3627.26 1014
3627.83 1013
3628.40 999
3628.97 1018
3629.54 945
3630.11 955
3630.67 985
3631.24 1060
3631.81 1001
3632.38 984
3632.95 1010
3633.52 1055
3634.08 1072
3634.65 1045
3635.22 1083
3635.79 1149
3636.36 1069
3636.93 1140
3637.50 1134
3638.07 1181
3638.64 1272
3639.20 1319
3639.77 1410
3640.34 1464
3640.91 1560
3641.48 1626
3642.05 1633
3642.62 1517
3643.19 1465
3643.76 1482
3644.33 1426
3644.90 1349
3645.47 1391
3646.04 1374
3646.61 1288
3647.18 1268
3647.75 1339
3648.32 1311
3648.89 1360
3649.46 1423
3650.03 1443
3650.60 1442
3651.17 1550
3651.74 1651
3652.31 1592
3652.88 1646
3653.45 1636
3654.02 1594
3654.59 1477
3655.16 1525
3655.73 1471
3656.30 1453
3656.87 1465
3657.44 1482
3658.01 1610
3658.58 1615
3659.15 1554
3659.72 1592
3660.29 1576
3660.86 1626
3661.43 1568
3662.00 1570
3662.58 1541
3663.15 1575
3663.72 1561
3664.29 1671
3664.86 1800
3665.43 1927
3666.00 1942
3666.57 2034
3667.14 2004
3667.72 1849
3668.29 1665
3668.86 1517
3669.43 1463
3670.00 1446
3670.57 1344
3671.14 1192
3671.72 1191
3672.29 1289
3672.86 1199
3673.43 1235
3674.00 1231
3674.57 1265
3675.15 1342
3675.72 1323
3676.29 1368
3676.86 1288
3677.43 1384
3678.01 1436
3678.58 1440
3679.15 1335
3679.72 1294
3680.30 1341
3680.87 1252
3681.44 1209
3682.01 1227
3682.58 1117
3683.16 1144
3683.73 1060
3684.30 1038
3684.88 1008
3685.45 1058
3686.02 1091
3686.59 1081
3687.17 1148
3687.74 1191
3688.31 1191
3688.88 1226
3689.46 1370
3690.03 1356
3690.60 1401
3691.18 1445
3691.75 1292
3692.32 1264
3692.90 1325
3693.47 1191
3694.04 1210
3694.62 1126
3695.19 1110
3695.76 1155
3696.34 1144
3696.91 1154
3697.48 1114
3698.06 1119
3698.63 1116
3699.21 1105
3699.78 1068
3700.35 1080
3700.93 1100
3701.50 1072
3702.08 1121
3702.65 1139
3703.22 1136
3703.80 1165
3704.37 1133
3704.95 1064
3705.52 1079
3706.09 1051
3706.67 1108
3707.24 1118
3707.82 1141
3708.39 1065
3708.97 964
3709.54 1080
3710.12 1077
3710.69 1161
3711.26 1156
3711.84 1063
3712.41 1058
3712.99 1032
3713.56 1086
3714.14 1055
3714.71 1080
3715.29 1073
3715.86 1035
3716.44 1094
3717.01 1154
3717.59 1068
3718.16 1142
3718.74 1129
3719.32 1073
3719.89 1149
3720.47 1186
3721.04 1121
3721.62 1113
3722.19 1008
3722.77 997
3723.34 1053
3723.92 1022
3724.49 1047
3725.07 1040
3725.65 1017
3726.22 1016
3726.80 1005
3727.37 1050
3727.95 1044
3728.53 1174
3729.10 1230
3729.68 1337
3730.25 1570
3730.83 1675
3731.41 1841
3731.98 2062
3732.56 2193
3733.14 2274
3733.71 2166
3734.29 2164
3734.87 2107
3735.44 1991
3736.02 1849
3736.60 1700
3737.17 1571
3737.75 1436
3738.33 1383
3738.90 1304
3739.48 1151
3740.06 1122
3740.63 1090
3741.21 1082
3741.79 1012
3742.36 985
3742.94 981
3743.52 941
3744.10 974
3744.67 946
3745.25 984
3745.83 973
3746.40 1014
3746.98 977
3747.56 986
3748.14 858
3748.71 908
3749.29 960
3749.87 931
3750.45 954
3751.03 1004
3751.60 975
3752.18 957
3752.76 901
3753.34 931
3753.92 894
3754.49 934
3755.07 930
3755.65 975
3756.23 998
3756.81 1018
3757.38 1073
3757.96 1144
3758.54 1135
3759.12 1153
3759.70 1216
3760.28 1205
3760.85 1199
3761.43 1219
3762.01 1227
3762.59 1323
3763.17 1321
3763.75 1232
3764.33 1224
3764.91 1204
3765.48 1179
3766.06 1238
3766.64 1238
3767.22 1242
3767.80 1191
3768.38 1257
3768.96 1229
3769.54 1140
3770.12 1207
3770.70 1242
3771.28 1195
3771.85 1191
3772.43 1206
3773.01 1126
3773.59 1110
3774.17 1028
3774.75 1025
3775.33 1043
3775.91 1048
3776.49 1027
3777.07 1023
3777.65 1042
3778.23 1109
3778.81 1090
3779.39 1074
3779.97 1089
3780.55 1106
3781.13 993
3781.71 1020
3782.29 1024
3782.87 1049
3783.45 1024
3784.03 1027
3784.61 1018
3785.19 1041
3785.77 1069
3786.35 1110
3786.93 1075
3787.51 1138
3788.10 1103
3788.68 1128
3789.26 1124
3789.84 1148
3790.42 1156
3791.00 1134
3791.58 1153
3792.16 1101
3792.74 1116
3793.32 1199
3793.90 1182
3794.48 1149
3795.07 1222
3795.65 1202
3796.23 1207
3796.81 1161
3797.39 1178
3797.97 1207
3798.55 1275
3799.14 1312
3799.72 1197
3800.30 1337
3800.88 1381
3801.46 1415
3802.04 1478
3802.62 1391
3803.21 1397
3803.79 1408
3804.37 1443
3804.95 1542
3805.53 1633
3806.12 1710
3806.70 1995
3807.28 2107
3807.86 2351
3808.44 2406
3809.03 2440
3809.61 2425
3810.19 2344
3810.77 2393
3811.36 2265
3811.94 2242
3812.52 2248
3813.10 2304
3813.69 2386
3814.27 2448
3814.85 2514
3815.43 2518
3816.02 2459
3816.60 2441
3817.18 2232
3817.77 1982
3818.35 1894
3818.93 1683
3819.51 1618
3820.10 1628
3820.68 1646
3821.26 1742
3821.85 1730
3822.43 1684
3823.01 1723
3823.60 1624
3824.18 1596
3824.76 1589
3825.35 1603
3825.93 1578
3826.51 1546
3827.10 1427
3827.68 1424
3828.27 1320
3828.85 1332
3829.43 1334
3830.02 1315
3830.60 1274
3831.18 1279
3831.77 1354
3832.35 1329
3832.94 1315
3833.52 1374
3834.10 1374
3834.69 1325
3835.27 1339
3835.86 1381
3836.44 1435
3837.03 1423
3837.61 1363
3838.19 1367
3838.78 1321
3839.36 1288
3839.95 1310
3840.53 1342
3841.12 1322
3841.70 1465
3842.29 1630
3842.87 1828
3843.46 2044
3844.04 2318
3844.63 2596
3845.21 2704
3845.80 2921
3846.38 2841
3846.97 2566
3847.55 2431
3848.14 2106
3848.72 1976
3849.31 1925
3849.89 1705
3850.48 1648
3851.06 1569
3851.65 1628
3852.23 1595
3852.82 1441
3853.41 1491
3853.99 1546
3854.58 1574
3855.16 1586
3855.75 1600
3856.33 1618
3856.92 1807
3857.51 1965
3858.09 2161
3858.68 2404
3859.26 2615
3859.85 2831
3860.44 3125
3861.02 3267
3861.61 3332
3862.20 3321
3862.78 3232
3863.37 3153
3863.95 2973
3864.54 2595
3865.13 2327
3865.71 2168
3866.30 1885
3866.89 1652
3867.47 1507
3868.06 1472
3868.65 1426
3869.23 1367
3869.82 1308
3870.41 1296
3870.99 1353
3871.58 1485
3872.17 1425
3872.76 1422
3873.34 1477
3873.93 1390
3874.52 1366
3875.10 1316
3875.69 1342
3876.28 1336
3876.87 1157
3877.45 1169
3878.04 1157
3878.63 1135
3879.22 1107
3879.80 1169
3880.39 1125
3880.98 1024
3881.57 1072
3882.15 1135
3882.74 1175
3883.33 1147
3883.92 1122
3884.51 1166
3885.09 1187
3885.68 1191
3886.27 1206
3886.86 1263
3887.45 1286
3888.04 1337
3888.62 1371
3889.21 1432
3889.80 1379
3890.39 1394
3890.98 1409
3891.57 1484
3892.15 1384
3892.74 1370
3893.33 1312
3893.92 1257
3894.51 1230
3895.10 1256
3895.69 1238
3896.28 1208
3896.86 1168
3897.45 1202
3898.04 1178
3898.63 1241
3899.22 1253
3899.81 1294
3900.40 1301
3900.99 1272
3901.58 1252
3902.17 1167
3902.76 1174
3903.34 1201
3903.93 1175
3904.52 1174
3905.11 1116
3905.70 1153
3906.29 1199
3906.88 1246
3907.47 1172
3908.06 1168
3908.65 1234
3909.24 1165
3909.83 1180
3910.42 1204
3911.01 1183
3911.60 1082
3912.19 1030
3912.78 1101
3913.37 1072
3913.96 1043
3914.55 1062
3915.14 1071
3915.73 1036
3916.32 1026
3916.91 993
3917.50 961
3918.09 1011
3918.68 1001
3919.28 984
3919.87 1069
3920.46 1030
3921.05 988
3921.64 983
3922.23 970
3922.82 922
3923.41 922
3924.00 953
3924.59 908
3925.18 853
3925.77 908
3926.37 928
3926.96 889
3927.55 872
3928.14 934
3928.73 892
3929.32 908
3929.91 891
3930.51 904
3931.10 878
3931.69 884
3932.28 866
3932.87 910
3933.46 889
3934.05 879
3934.65 903
3935.24 918
3935.83 927
3936.42 935
3937.01 921
3937.61 994
3938.20 1072
3938.79 1098
3939.38 1063
3939.97 1029
3940.57 1036
3941.16 1073
3941.75 1183
3942.34 1031
3942.94 1042
3943.53 1104
3944.12 1065
3944.71 1021
3945.31 991
3945.90 936
3946.49 948
3947.08 891
3947.68 848
3948.27 858
3948.86 914
3949.45 912
3950.05 863
3950.64 909
3951.23 901
3951.83 944
3952.42 943
3953.01 867
3953.61 855
3954.20 910
3954.79 953
3955.39 991
3955.98 983
3956.57 1001
3957.17 1053
3957.76 1039
3958.35 1010
3958.95 1029
3959.54 1106
3960.13 1055
3960.73 1050
3961.32 948
3961.92 981
3962.51 1004
3963.10 1065
3963.70 1171
3964.29 1058
3964.88 1107
3965.48 1139
3966.07 1217
3966.67 1232
3967.26 1244
3967.86 1193
3968.45 1149
3969.04 1093
3969.64 1049
3970.23 1065
3970.83 1110
3971.42 1108
3972.02 1127
3972.61 1046
3973.21 1147
3973.80 1157
3974.40 1265
3974.99 1327
3975.58 1353
3976.18 1393
3976.77 1522
3977.37 1584
3977.96 1505
3978.56 1406
3979.15 1399
3979.75 1328
3980.35 1265
3980.94 1207
3981.54 1172
3982.13 1145
3982.73 1171
3983.32 1199
3983.92 1171
3984.51 1215
3985.11 1147
3985.70 1108
3986.30 1158
3986.90 1147
3987.49 1114
3988.09 1199
3988.68 1188
3989.28 1196
3989.87 1140
3990.47 1126
3991.07 1093
3991.66 1114
3992.26 1146
3992.85 1222
3993.45 1179
3994.05 1228
3994.64 1230
3995.24 1274
3995.84 1257
3996.43 1157
3997.03 1248
3997.62 1235
3998.22 1169
3998.82 1154
3999.41 1117
4000.01 1183
4000.61 1144
4001.20 1025
4001.80 1021
4002.40 1061
4003.00 1069
4003.59 1029
4004.19 1006
4004.79 1004
4005.38 1017
4005.98 1045
4006.58 997
4007.17 1034
4007.77 977
4008.37 1054
4008.97 1109
4009.56 1002
4010.16 1015
4010.76 1004
4011.36 1032
4011.95 991
4012.55 1008
4013.15 1006
4013.75 1000
4014.34 989
4014.94 1003
4015.54 966
4016.14 977
4016.74 1020
4017.33 1045
4017.93 965
4018.53 1008
4019.13 1017
4019.73 1000
4020.32 991
4020.92 980
4021.52 1019
4022.12 1016
4022.72 961
4023.32 1000
4023.91 1055
4024.51 1112
4025.11 1129
4025.71 1110
4026.31 1225
4026.91 1197
4027.51 1201
4028.10 1269
4028.70 1262
4029.30 1256
4029.90 1262
4030.50 1183
4031.10 1206
4031.70 1182
4032.30 1158
4032.90 1156
4033.49 1059
4034.09 1044
4034.69 1050
4035.29 1029
4035.89 985
4036.49 952
4037.09 895
4037.69 896
4038.29 905
4038.89 831
4039.49 885
4040.09 845
4040.69 882
4041.29 830
4041.89 899
4042.49 839
4043.09 889
4043.69 859
4044.29 864
4044.89 918
4045.49 905
4046.09 952
4046.69 885
4047.29 919
4047.89 1003
4048.49 963
4049.09 905
4049.69 909
4050.29 908
4050.89 934
4051.49 855
4052.09 930
4052.69 949
4053.29 870
4053.89 851
4054.49 842
4055.09 804
4055.69 901
4056.30 900
4056.90 890
4057.50 923
4058.10 879
4058.70 853
4059.30 862
4059.90 838
4060.50 874
4061.10 949
4061.71 983
4062.31 1074
4062.91 1135
4063.51 1167
4064.11 1292
4064.71 1314
4065.31 1299
4065.92 1346
4066.52 1311
4067.12 1214
4067.72 1258
4068.32 1221
4068.92 1110
4069.53 1040
4070.13 1062
4070.73 999
4071.33 918
4071.93 839
4072.54 876
4073.14 897
4073.74 816
4074.34 891
4074.94 874
4075.55 865
4076.15 855
4076.75 883
4077.35 888
4077.96 905
4078.56 866
4079.16 844
4079.76 816
4080.37 863
4080.97 844
4081.57 832
4082.17 838
4082.78 783
4083.38 793
4083.98 807
4084.59 818
4085.19 740
4085.79 779
4086.39 844
4087.00 784
4087.60 773
4088.20 775
4088.81 770
4089.41 751
4090.01 754
4090.62 765
4091.22 821
4091.82 834
4092.43 810
4093.03 845
4093.63 889
4094.24 873
4094.84 872
4095.45 847
4096.05 883
4096.65 933
4097.26 932
4097.86 896
4098.47 943
4099.07 869
4099.67 911
4100.28 908
4100.88 874
4101.49 905
4102.09 904
4102.69 962
4103.30 884
4103.90 867
4104.51 854
4105.11 961
4105.72 899
4106.32 884
4106.93 839
4107.53 898
4108.13 891
4108.74 834
4109.34 822
4109.95 848
4110.55 762
4111.16 766
4111.76 861
4112.37 838
4112.97 831
4113.58 802
4114.18 849
4114.79 805
4115.39 793
4116.00 799
4116.60 791
4117.21 818
4117.82 850
4118.42 851
4119.03 779
4119.63 756
4120.24 813
4120.84 841
4121.45 800
4122.05 778
4122.66 773
4123.27 798
4123.87 789
4124.48 804
4125.08 828
4125.69 744
4126.30 776
4126.90 824
4127.51 825
4128.11 838
4128.72 817
4129.33 853
4129.93 880
4130.54 856
4131.15 852
4131.75 860
4132.36 880
4132.96 857
4133.57 841
4134.18 858
4134.78 891
4135.39 930
4136.00 934
4136.60 886
4137.21 952
4137.82 904
4138.43 929
4139.03 1030
4139.64 1025
4140.25 1070
4140.85 1047
4141.46 1096
4142.07 1114
4142.68 1154
4143.28 1170
4143.89 1177
4144.50 1175
4145.10 1119
4145.71 1075
4146.32 1038
4146.93 1018
4147.53 987
4148.14 934
4148.75 965
4149.36 874
4149.97 906
4150.57 875
4151.18 832
4151.79 830
4152.40 820
4153.00 827
4153.61 805
4154.22 875
4154.83 840
4155.44 860
4156.05 930
4156.65 984
4157.26 1025
4157.87 1051
4158.48 1159
4159.09 1158
4159.70 1146
4160.30 1070
4160.91 949
4161.52 990
4162.13 976
4162.74 947
4163.35 862
4163.96 862
4164.56 880
4165.17 887
4165.78 1001
4166.39 986
4167.00 985
4167.61 1046
4168.22 1081
4168.83 1085
4169.44 1125
4170.05 1247
4170.66 1339
4171.26 1325
4171.87 1357
4172.48 1391
4173.09 1381
4173.70 1358
4174.31 1301
4174.92 1255
4175.53 1200
4176.14 1111
4176.75 1130
4177.36 1017
4177.97 997
4178.58 1021
4179.19 964
4179.80 937
4180.41 945
4181.02 984
4181.63 980
4182.24 913
4182.85 935
4183.46 945
4184.07 1030
4184.68 1037
4185.29 984
4185.90 973
4186.51 974
4187.12 955
4187.73 882
4188.34 830
4188.95 881
4189.56 922
4190.18 922
4190.79 962
4191.40 954
4192.01 1049
4192.62 1121
4193.23 1201
4193.84 1199
4194.45 1215
4195.06 1219
4195.67 1166
4196.28 1207
4196.90 1203
4197.51 1118
4198.12 1082
4198.73 1022
4199.34 1009
4199.95 993
4200.56 912
4201.18 932
4201.79 951
4202.40 913
4203.01 906
4203.62 924
4204.23 973
4204.85 993
4205.46 1034
4206.07 1087
4206.68 1104
4207.29 1014
4207.90 1033
4208.52 1042
4209.13 1078
4209.74 1102
4210.35 1080
4210.97 1070
4211.58 1058
4212.19 1092
4212.80 1101
4213.41 1121
4214.03 1118
4214.64 1082
4215.25 1065
4215.86 1033
4216.48 1096
4217.09 1180
4217.70 1172
4218.32 1222
4218.93 1161
4219.54 1199
4220.15 1256
4220.77 1271
4221.38 1284
4221.99 1236
4222.61 1207
4223.22 1261
4223.83 1323
4224.44 1353
4225.06 1394
4225.67 1569
4226.28 1852
4226.90 2155
4227.51 2275
4228.13 2283
4228.74 2277
4229.35 2126
4229.97 2080
4230.58 1914
4231.19 1743
4231.81 1537
4232.42 1454
4233.03 1368
4233.65 1392
4234.26 1389
4234.88 1372
4235.49 1284
4236.10 1219
4236.72 1177
4237.33 1239
4237.95 1216
4238.56 1235
4239.17 1252
4239.79 1230
4240.40 1276
4241.02 1273
4241.63 1325
4242.25 1341
4242.86 1443
4243.48 1410
4244.09 1424
4244.71 1378
4245.32 1419
4245.93 1336
4246.55 1256
4247.16 1191
4247.78 1194
4248.39 1173
4249.01 1123
4249.62 1157
4250.24 1163
4250.85 1157
4251.47 1141
4252.08 1097
4252.70 1093
4253.32 1115
4253.93 1130
4254.55 1095
4255.16 1133
4255.78 1101
4256.39 1070
4257.01 1113
4257.62 1095
4258.24 1130
4258.85 1133
4259.47 1240
4260.09 1335
4260.70 1344
4261.32 1411
4261.93 1523
4262.55 1551
4263.17 1587
4263.78 1606
4264.40 1483
4265.01 1516
4265.63 1423
4266.25 1344
4266.86 1290
4267.48 1310
4268.10 1246
4268.71 1203
4269.33 1210
4269.94 1214
4270.56 1255
4271.18 1206
4271.79 1234
4272.41 1263
4273.03 1254
4273.64 1268
4274.26 1429
4274.88 1487
4275.49 1546
4276.11 1696
4276.73 1762
4277.35 1805
4277.96 1808
4278.58 1862
4279.20 1782
4279.81 1576
4280.43 1531
4281.05 1420
4281.67 1253
4282.28 1177
4282.90 1113
4283.52 1089
4284.14 1117
4284.75 1022
4285.37 1007
4285.99 1056
4286.61 1000
4287.22 944
4287.84 1038
4288.46 1011
4289.08 1030
4289.70 1020
4290.31 1033
4290.93 1011
4291.55 960
4292.17 970
4292.79 959
4293.40 893
4294.02 968
4294.64 1011
4295.26 1027
4295.88 971
4296.50 965
4297.11 974
4297.73 1007
4298.35 987
4298.97 966
4299.59 1035
4300.21 1036
4300.83 1068
4301.44 1076
4302.06 1058
4302.68 1048
4303.30 1006
4303.92 1087
4304.54 1173
4305.16 1116
4305.78 1090
4306.40 1027
4307.02 1005
4307.63 1002
4308.25 1003
4308.87 1071
4309.49 1012
4310.11 1006
4310.73 1015
4311.35 994
4311.97 987
4312.59 1060
4313.21 1148
4313.83 1065
4314.45 1038
4315.07 1133
4315.69 1082
4316.31 1027
4316.93 1048
4317.55 1095
4318.17 1129
4318.79 1179
4319.41 1105
4320.03 1082
4320.65 1090
4321.27 1137
4321.89 1174
4322.51 1211
4323.13 1206
4323.75 1265
4324.37 1333
4324.99 1362
4325.61 1358
4326.23 1269
4326.85 1519
4327.47 1572
4328.09 1703
4328.71 1873
4329.33 2110
4329.96 2500
4330.58 2946
4331.20 3368
4331.82 3885
4332.44 3997
4333.06 4021
4333.68 3975
4334.30 3694
4334.92 3356
4335.54 2862
4336.17 2490
4336.79 2162
4337.41 1928
4338.03 1826
4338.65 1776
4339.27 1630
4339.89 1597
4340.52 1587
4341.14 1598
4341.76 1633
4342.38 1680
4343.00 1930
4343.62 2050
4344.25 2288
4344.87 2524
4345.49 2865
4346.11 3124
4346.73 3032
4347.36 2964
4347.98 2726
4348.60 2640
4349.22 2467
4349.84 2234
4350.47 2091
4351.09 1943
4351.71 1788
4352.33 1780
4352.96 1732
4353.58 1527
4354.20 1492
4354.82 1418
4355.45 1408
4356.07 1377
4356.69 1285
4357.31 1279
4357.94 1322
4358.56 1219
4359.18 1280
4359.81 1302
4360.43 1233
4361.05 1239
4361.68 1247
4362.30 1270
4362.92 1211
4363.55 1154
4364.17 1240
4364.79 1168
4365.42 1168
4366.04 1144
4366.66 1160
4367.29 1149
4367.91 1168
4368.53 1083
4369.16 1046
4369.78 1049
4370.40 1092
4371.03 1104
4371.65 1083
4372.27 1016
4372.90 1052
4373.52 1083
4374.15 1063
4374.77 1067
4375.39 1102
4376.02 1069
4376.64 1052
4377.27 1109
4377.89 1227
4378.52 1213
4379.14 1194
4379.76 1203
4380.39 1213
4381.01 1199
4381.64 1153
4382.26 1237
4382.89 1248
4383.51 1165
4384.14 1186
4384.76 1188
4385.39 1158
4386.01 1123
4386.64 1185
4387.26 1153
4387.89 1211
4388.51 1181
4389.14 1211
4389.76 1303
4390.39 1320
4391.01 1280
4391.64 1267
4392.26 1296
4392.89 1234
4393.51 1226
4394.14 1186
4394.76 1134
4395.39 1096
4396.01 1036
4396.64 1038
4397.26 987
4397.89 1015
4398.52 1053
4399.14 907
4399.77 962
4400.39 937
4401.02 919
4401.65 961
4402.27 980
4402.90 915
4403.52 961
4404.15 1001
4404.78 923
4405.40 974
4406.03 974
4406.65 1012
4407.28 1002
4407.91 995
4408.53 973
4409.16 991
4409.79 921
4410.41 903
4411.04 911
4411.67 912
4412.29 903
4412.92 934
4413.55 950
4414.17 911
4414.80 939
4415.43 982
4416.05 1009
4416.68 915
4417.31 1010
4417.94 1010
4418.56 980
4419.19 948
4419.82 943
4420.44 916
4421.07 967
4421.70 931
4422.33 905
4422.95 895
4423.58 875
4424.21 864
4424.84 823
4425.46 805
4426.09 831
4426.72 854
4427.35 854
4427.97 888
4428.60 874
4429.23 845
4429.86 843
4430.49 844
4431.11 877
4431.74 836
4432.37 806
4433.00 890
4433.63 826
4434.26 834
4434.88 848
4435.51 822
4436.14 872
4436.77 848
4437.40 886
4438.03 880
4438.65 893
4439.28 873
4439.91 868
4440.54 884
4441.17 936
4441.80 870
4442.43 879
4443.06 915
4443.68 951
4444.31 1006
4444.94 1043
4445.57 1053
4446.20 1075
4446.83 1123
4447.46 1055
4448.09 1066
4448.72 1071
4449.35 1031
4449.98 975
4450.61 1028
4451.24 984
4451.86 947
4452.49 953
4453.12 1030
4453.75 1090
4454.38 1153
4455.01 1186
4455.64 1229
4456.27 1254
4456.90 1284
4457.53 1241
4458.16 1204
4458.79 1100
4459.42 991
4460.05 1008
4460.68 922
4461.31 884
4461.94 918
4462.57 916
4463.20 894
4463.83 826
4464.46 860
4465.09 903
4465.72 916
4466.36 894
4466.99 877
4467.62 835
4468.25 855
4468.88 975
4469.51 879
4470.14 833
4470.77 806
4471.40 838
4472.03 854
4472.66 793
4473.29 821
4473.93 845
4474.56 769
4475.19 778
4475.82 728
4476.45 810
4477.08 774
4477.71 799
4478.34 808
4478.98 876
4479.61 891
4480.24 890
4480.87 845
4481.50 875
4482.13 885
4482.76 940
4483.40 913
4484.03 836
4484.66 836
4485.29 834
4485.92 921
4486.56 925
4487.19 912
4487.82 923
4488.45 924
4489.08 955
4489.72 885
4490.35 932
4490.98 912
4491.61 896
4492.25 911
4492.88 887
4493.51 909
4494.14 918
4494.78 913
4495.41 899
4496.04 939
4496.67 951
4497.31 957
4497.94 1020
4498.57 1064
4499.20 1125
4499.84 1154
4500.47 1242
4501.10 1340
4501.74 1250
4502.37 1297
4503.00 1336
4503.64 1268
4504.27 1223
4504.90 1165
4505.53 1115
4506.17 1159
4506.80 1083
4507.43 1104
4508.07 1095
4508.70 1091
4509.34 1139
4509.97 1140
4510.60 1190
4511.24 1190
4511.87 1147
4512.50 1172
4513.14 1124
4513.77 1044
4514.41 1092
4515.04 1023
4515.67 989
4516.31 946
4516.94 1002
4517.58 942
4518.21 995
4518.84 993
4519.48 1003
4520.11 1021
4520.75 1033
4521.38 994
4522.02 1012
4522.65 1042
4523.28 1094
4523.92 1089
4524.55 1056
4525.19 1070
4525.82 1142
4526.46 1261
4527.09 1378
4527.73 1646
4528.36 1801
4529.00 2095
4529.63 2357
4530.27 2651
4530.90 2759
4531.54 2877
4532.17 2901
4532.81 2709
4533.44 2474
4534.08 2306
4534.71 2027
4535.35 1813
4535.99 1512
4536.62 1364
4537.26 1229
4537.89 1121
4538.53 1036
4539.16 963
4539.80 996
4540.43 982
4541.07 915
4541.71 952
4542.34 942
4542.98 898
4543.61 885
4544.25 931
4544.89 816
4545.52 835
4546.16 832
4546.79 802
4547.43 832
4548.07 771
4548.70 768
4549.34 794
4549.98 853
4550.61 773
4551.25 810
4551.89 843
4552.52 825
4553.16 800
4553.80 818
4554.43 802
4555.07 848
4555.71 833
4556.34 861
4556.98 860
4557.62 887
4558.25 925
4558.89 1023
4559.53 967
4560.16 952
4560.80 1008
4561.44 997
4562.08 918
4562.71 973
4563.35 994
4563.99 978
4564.63 1055
4565.26 1011
4565.90 938
4566.54 1045
4567.18 992
4567.81 1010
4568.45 1107
4569.09 1124
4569.73 1151
4570.36 1080
4571.00 1125
4571.64 1153
4572.28 1109
4572.92 1091
4573.55 1010
4574.19 1075
4574.83 1025
4575.47 1021
4576.11 1010
4576.75 1010
4577.38 936
4578.02 933
4578.66 915
4579.30 953
4579.94 964
4580.58 943
4581.21 958
4581.85 972
4582.49 973
4583.13 994
4583.77 1050
4584.41 1117
4585.05 1175
4585.69 1228
4586.32 1359
4586.96 1409
4587.60 1454
4588.24 1443
4588.88 1479
4589.52 1553
4590.16 1505
4590.80 1590
4591.44 1709
4592.08 1719
4592.72 1691
4593.36 1543
4594.00 1405
4594.63 1214
4595.27 1159
4595.91 1167
4596.55 1116
4597.19 1054
4597.83 1078
4598.47 1078
4599.11 1106
4599.75 1068
4600.39 1095
4601.03 1083
4601.67 1125
4602.31 1075
4602.95 1026
4603.59 1057
4604.23 1029
4604.87 976
4605.51 988
4606.15 1033
4606.79 1020
4607.43 1000
4608.08 1089
4608.72 1059
4609.36 995
4610.00 956
4610.64 951
4611.28 957
4611.92 967
4612.56 942
4613.20 912
4613.84 960
4614.48 924
4615.12 970
4615.76 920
4616.41 934
4617.05 912
4617.69 862
4618.33 853
4618.97 833
4619.61 871
4620.25 899
4620.89 881
4621.54 787
4622.18 867
4622.82 803
4623.46 864
4624.10 808
4624.74 783
4625.38 859
4626.03 859
4626.67 871
4627.31 877
4627.95 927
4628.59 894
4629.24 1021
4629.88 1045
4630.52 1080
4631.16 1164
4631.80 1186
4632.45 1112
4633.09 1102
4633.73 1095
4634.37 1060
4635.02 1053
4635.66 1052
4636.30 1027
4636.94 997
4637.58 928
4638.23 896
4638.87 980
4639.51 1046
4640.16 1012
4640.80 1003
4641.44 997
4642.08 952
4642.73 940
4643.37 924
4644.01 856
4644.66 934
4645.30 926
4645.94 929
4646.58 965
4647.23 964
4647.87 1026
4648.51 942
4649.16 900
4649.80 990
4650.44 990
4651.09 1006
4651.73 1003
4652.37 1027
4653.02 973
4653.66 981
4654.31 920
4654.95 963
4655.59 928
4656.24 891
4656.88 887
4657.52 877
4658.17 904
4658.81 910
4659.46 877
4660.10 871
4660.75 885
4661.39 858
4662.03 830
4662.68 752
4663.32 787
4663.97 846
4664.61 816
4665.26 814
4665.90 825
4666.54 868
4667.19 847
4667.83 814
4668.48 829
4669.12 783
4669.77 762
4670.41 774
4671.06 809
4671.70 845
4672.35 836
4672.99 858
4673.64 851
4674.28 863
4674.93 867
4675.57 881
4676.22 842
4676.86 846
4677.51 917
4678.15 885
4678.80 867
4679.44 881
4680.09 889
4680.73 891
4681.38 899
4682.03 909
4682.67 952
4683.32 933
4683.96 947
4684.61 916
4685.25 938
4685.90 950
4686.55 921
4687.19 1006
4687.84 981
4688.48 1054
4689.13 1113
4689.78 1080
4690.42 1163
4691.07 1178
4691.72 1191
4692.36 1113
4693.01 1048
4693.65 1096
4694.30 1114
4694.95 1126
4695.59 1123
4696.24 1243
4696.89 1377
4697.53 1480
4698.18 1583
4698.83 1596
4699.47 1666
4700.12 1629
4700.77 1583
4701.41 1472
4702.06 1313
4702.71 1281
4703.36 1364
4704.00 1267
4704.65 1279
4705.30 1318
4705.94 1271
4706.59 1198
4707.24 1222
4707.89 1178
4708.53 1114
4709.18 1102
4709.83 1078
4710.48 1066
4711.12 1166
4711.77 1204
4712.42 1048
4713.07 1139
4713.71 1081
4714.36 1042
4715.01 1057
4715.66 1090
4716.31 1081
4716.95 1113
4717.60 1168
4718.25 1163
4718.90 1114
4719.55 1135
4720.19 1115
4720.84 1180
4721.49 1244
4722.14 1204
4722.79 1157
4723.44 1329
4724.08 1451
4724.73 1406
4725.38 1614
4726.03 1726
4726.68 1773
4727.33 1834
4727.98 1696
4728.63 1539
4729.27 1434
4729.92 1283
4730.57 1230
4731.22 1223
4731.87 1107
4732.52 1060
4733.17 1076
4733.82 1079
4734.47 1047
4735.12 1042
4735.77 1016
4736.41 1047
4737.06 1062
4737.71 1035
4738.36 1021
4739.01 1035
4739.66 1018
4740.31 1060
4740.96 1089
4741.61 1046
4742.26 1045
4742.91 1018
4743.56 1001
4744.21 1014
4744.86 1055
4745.51 1085
4746.16 1075
4746.81 1094
4747.46 1068
4748.11 1085
4748.76 1108
4749.41 1191
4750.06 1198
4750.71 1146
4751.36 1193
4752.01 1199
4752.66 1230
4753.31 1192
4753.96 1142
4754.61 1079
4755.26 1114
4755.92 1138
4756.57 1211
4757.22 1116
4757.87 1189
4758.52 1290
4759.17 1278
4759.82 1337
4760.47 1380
4761.12 1342
4761.77 1286
4762.42 1267
4763.08 1327
4763.73 1199
4764.38 1145
4765.03 1104
4765.68 1141
4766.33 1144
4766.98 1124
4767.64 1094
4768.29 1089
4768.94 1108
4769.59 1060
4770.24 1009
4770.89 984
4771.54 1016
4772.20 997
4772.85 1038
4773.50 994
4774.15 967
4774.80 975
4775.46 981
4776.11 987
4776.76 982
4777.41 977
4778.06 1003
4778.72 983
4779.37 981
4780.02 1037
4780.67 1021
4781.33 1042
4781.98 1009
4782.63 994
4783.28 991
4783.94 1024
4784.59 1058
4785.24 1038
4785.89 1110
4786.55 1109
4787.20 1121
4787.85 1208
4788.51 1208
4789.16 1247
4789.81 1334
4790.46 1280
4791.12 1288
4791.77 1246
4792.42 1261
4793.08 1232
4793.73 1288
4794.38 1244
4795.04 1269
4795.69 1253
4796.34 1325
4797.00 1429
4797.65 1657
4798.30 1820
4798.96 2029
4799.61 2232
4800.27 2295
4800.92 2219
4801.57 2147
4802.23 2028
4802.88 1838
4803.53 1692
4804.19 1565
4804.84 1503
4805.50 1374
4806.15 1392
4806.81 1348
4807.46 1233
4808.11 1231
4808.77 1231
4809.42 1231
4810.08 1166
4810.73 1150
4811.39 1166
4812.04 1176
4812.69 1230
4813.35 1260
4814.00 1280
4814.66 1316
4815.31 1243
4815.97 1288
4816.62 1226
4817.28 1260
4817.93 1170
4818.59 1309
4819.24 1417
4819.90 1405
4820.55 1447
4821.21 1539
4821.86 1616
4822.52 1497
4823.17 1616
4823.83 1626
4824.48 1509
4825.14 1457
4825.79 1457
4826.45 1423
4827.11 1384
4827.76 1385
4828.42 1377
4829.07 1355
4829.73 1320
4830.38 1398
4831.04 1376
4831.70 1397
4832.35 1413
4833.01 1472
4833.66 1517
4834.32 1480
4834.98 1497
4835.63 1532
4836.29 1494
4836.94 1571
4837.60 1649
4838.26 1618
4838.91 1662
4839.57 1608
4840.23 1701
4840.88 1660
4841.54 1620
4842.20 1678
4842.85 1695
4843.51 1608
4844.17 1665
4844.82 1726
4845.48 1716
4846.14 1648
4846.79 1733
4847.45 1795
4848.11 1869
4848.76 1925
4849.42 2011
4850.08 2110
4850.73 2041
4851.39 1938
4852.05 1930
4852.71 1866
4853.36 1837
4854.02 1913
4854.68 1976
4855.34 2133
4855.99 2204
4856.65 2416
4857.31 2575
4857.97 2602
4858.62 2761
4859.28 2599
4859.94 2416
4860.60 2367
4861.25 2168
4861.91 2019
4862.57 1949
4863.23 1946
4863.89 1876
4864.54 1906
4865.20 1889
4865.86 1865
4866.52 1871
4867.18 1799
4867.84 1790
4868.49 1887
4869.15 1779
4869.81 1770
4870.47 1714
4871.13 1706
4871.79 1715
4872.44 1686
4873.10 1658
4873.76 1691
4874.42 1651
4875.08 1581
4875.74 1583
4876.40 1585
4877.06 1628
4877.72 1687
4878.37 1724
4879.03 1694
4879.69 1670
4880.35 1587
4881.01 1540
4881.67 1576
4882.33 1559
4882.99 1572
4883.65 1634
4884.31 1649
4884.97 1649
4885.63 1552
4886.29 1487
4886.95 1557
4887.61 1482
4888.26 1461
4888.92 1449
4889.58 1405
4890.24 1533
4890.90 1581
4891.56 1603
4892.22 1582
4892.88 1602
4893.54 1592
4894.20 1565
4894.86 1602
4895.52 1606
4896.18 1682
4896.84 1821
4897.51 2055
4898.17 2029
4898.83 2024
4899.49 2017
4900.15 1911
4900.81 1842
4901.47 1706
4902.13 1564
4902.79 1479
4903.45 1429
4904.11 1292
4904.77 1254
4905.43 1317
4906.09 1285
4906.75 1239
4907.41 1264
4908.08 1224
4908.74 1162
4909.40 1215
4910.06 1192
4910.72 1171
4911.38 1113
4912.04 1121
4912.70 1220
4913.37 1167
4914.03 1177
4914.69 1123
4915.35 1049
4916.01 1060
4916.67 1081
4917.33 1042
4918.00 1007
4918.66 1053
4919.32 986
4919.98 1016
4920.64 1028
4921.31 1003
4921.97 998
4922.63 1026
4923.29 1053
4923.95 1042
4924.62 1039
4925.28 1098
4925.94 1055
4926.60 1089
4927.26 1037
4927.93 989
4928.59 1010
4929.25 1093
4929.91 1059
4930.58 1046
4931.24 1040
4931.90 1019
4932.56 976
4933.23 1004
4933.89 978
4934.55 1025
4935.22 995
4935.88 1028
4936.54 985
4937.20 962
4937.87 1003
4938.53 964
4939.19 948
4939.86 1050
4940.52 1024
4941.18 993
4941.85 947
4942.51 1030
4943.17 1039
4943.84 1030
4944.50 974
4945.16 998
4945.83 964
4946.49 883
4947.15 936
4947.82 1003
4948.48 991
4949.15 971
4949.81 905
4950.47 963
4951.14 974
4951.80 981
4952.47 954
4953.13 986
4953.79 1014
4954.46 977
4955.12 1044
4955.79 1063
4956.45 1067
4957.11 1188
4957.78 1326
4958.44 1504
4959.11 1495
4959.77 1629
4960.44 1794
4961.10 1894
4961.77 2016
4962.43 2105
4963.10 2047
4963.76 2018
4964.42 1942
4965.09 1735
4965.75 1559
4966.42 1375
4967.08 1258
4967.75 1239
4968.41 1153
4969.08 1124
4969.74 1049
4970.41 1021
4971.08 1036
4971.74 1027
4972.41 1138
4973.07 1100
4973.74 1176
4974.40 1137
4975.07 1163
4975.73 1186
4976.40 1191
4977.06 1152
4977.73 1111
4978.40 1039
4979.06 1028
4979.73 1028
4980.39 982
4981.06 941
4981.73 979
4982.39 966
4983.06 891
4983.72 929
4984.39 978
4985.06 930
4985.72 918
4986.39 969
4987.05 924
4987.72 977
4988.39 947
4989.05 921
4989.72 966
4990.39 949
4991.05 946
4991.72 940
4992.39 931
4993.05 910
4993.72 837
4994.39 937
4995.05 943
4995.72 853
4996.39 904
4997.05 887
4997.72 886
4998.39 928
4999.06 936
4999.72 888
5000.39 869
5001.06 908
5001.73 880
5002.39 851
5003.06 890
5003.73 808
5004.39 796
5005.06 791
5005.73 822
5006.40 813
5007.07 828
5007.73 826
5008.40 835
5009.07 833
5009.74 804
5010.40 753
5011.07 757
5011.74 756
5012.41 759
5013.08 806
5013.74 785
5014.41 787
5015.08 739
5015.75 711
5016.42 746
5017.09 748
5017.75 682
5018.42 718
5019.09 732
5019.76 751
5020.43 715
5021.10 786
5021.76 807
5022.43 750
5023.10 736
5023.77 777
5024.44 807
5025.11 804
5025.78 758
5026.45 763
5027.12 740
5027.78 835
5028.45 781
5029.12 733
5029.79 699
5030.46 742
5031.13 774
5031.80 805
5032.47 773
5033.14 728
5033.81 782
5034.48 771
5035.15 757
5035.82 705
5036.49 806
5037.16 802
5037.83 777
5038.50 827
5039.16 796
5039.83 787
5040.50 743
5041.17 712
5041.84 775
5042.51 745
5043.18 746
5043.85 794
5044.52 808
5045.20 749
5045.87 771
5046.54 799
5047.21 801
5047.88 796
5048.55 796
5049.22 770
5049.89 749
5050.56 744
5051.23 801
5051.90 851
5052.57 791
5053.24 730
5053.91 800
5054.58 798
5055.25 738
5055.92 732
5056.60 760
5057.27 743
5057.94 720
5058.61 719
5059.28 752
5059.95 840
5060.62 812
5061.29 827
5061.96 742
5062.64 762
5063.31 772
5063.98 722
5064.65 770
5065.32 812
5065.99 746
5066.66 760
5067.34 795
5068.01 744
5068.68 747
5069.35 754
5070.02 815
5070.70 789
5071.37 803
5072.04 794
5072.71 814
5073.38 847
5074.06 854
5074.73 826
5075.40 779
5076.07 895
5076.74 917
5077.42 902
5078.09 891
5078.76 886
5079.43 938
5080.11 880
5080.78 806
5081.45 885
5082.12 958
5082.80 930
5083.47 955
5084.14 940
5084.82 920
5085.49 867
5086.16 878
5086.83 963
5087.51 961
5088.18 945
5088.85 981
5089.53 1028
5090.20 943
5090.87 923
5091.55 981
5092.22 982
5092.89 971
5093.57 964
5094.24 955
5094.91 944
5095.59 885
5096.26 870
5096.93 810
5097.61 783
5098.28 872
5098.96 949
5099.63 889
5100.30 875
5100.98 878
5101.65 894
5102.32 975
5103.00 922
5103.67 989
5104.35 1080
5105.02 946
5105.70 970
5106.37 1007
5107.04 947
5107.72 931
5108.39 911
5109.07 922
5109.74 874
5110.42 909
5111.09 970
5111.77 890
5112.44 873
5113.11 855
5113.79 927
5114.46 1082
5115.14 1099
5115.81 1212
5116.49 1390
5117.16 1477
5117.84 1580
5118.51 1626
5119.19 1717
5119.86 1570
5120.54 1518
5121.21 1484
5121.89 1330
5122.57 1264
5123.24 1205
5123.92 1100
5124.59 1038
5125.27 1014
5125.94 966
5126.62 941
5127.29 946
5127.97 945
5128.64 929
5129.32 955
5130.00 996
5130.67 984
5131.35 1016
5132.02 1060
5132.70 1082
5133.38 1029
5134.05 1040
5134.73 1021
5135.40 984
5136.08 956
5136.76 1007
5137.43 954
5138.11 978
5138.79 996
5139.46 980
5140.14 1005
5140.82 954
5141.49 884
5142.17 869
5142.85 917
5143.52 872
5144.20 884
5144.88 882
5145.55 899
5146.23 873
5146.91 825
5147.58 833
5148.26 795
5148.94 814
5149.61 849
5150.29 815
5150.97 775
5151.65 764
5152.32 763
5153.00 798
5153.68 803
5154.36 835
5155.03 885
5155.71 896
5156.39 904
5157.07 929
5157.74 940
5158.42 960
5159.10 939
5159.78 881
5160.45 850
5161.13 820
5161.81 776
5162.49 772
5163.17 744
5163.84 799
5164.52 802
5165.20 859
5165.88 865
5166.56 771
5167.24 821
5167.91 808
5168.59 820
5169.27 763
5169.95 786
5170.63 777
5171.31 768
5171.98 759
5172.66 702
5173.34 749
5174.02 768
5174.70 797
5175.38 774
5176.06 745
5176.74 796
5177.41 826
5178.09 818
5178.77 825
5179.45 770
5180.13 847
5180.81 816
5181.49 804
5182.17 794
5182.85 759
5183.53 749
5184.21 773
5184.89 747
5185.57 761
5186.24 769
5186.92 714
5187.60 749
5188.28 746
5188.96 697
5189.64 709
5190.32 759
5191.00 771
5191.68 702
5192.36 691
5193.04 714
5193.72 672
5194.40 686
5195.08 764
5195.76 751
5196.44 760
5197.12 742
5197.80 733
5198.48 746
5199.16 716
5199.84 736
5200.52 752
5201.21 764
5201.89 803
5202.57 814
5203.25 745
5203.93 782
5204.61 773
5205.29 802
5205.97 783
5206.65 849
5207.33 856
5208.01 861
5208.69 812
5209.37 774
5210.06 812
5210.74 865
5211.42 876
5212.10 912
5212.78 1027
5213.46 1068
5214.14 989
5214.82 961
5215.51 978
5216.19 968
5216.87 959
5217.55 899
5218.23 866
5218.91 909
5219.60 912
5220.28 942
5220.96 1032
5221.64 985
5222.32 1104
5223.00 1080
5223.69 1029
5224.37 949
5225.05 939
5225.73 897
5226.41 865
5227.10 853
5227.78 853
5228.46 838
5229.14 828
5229.83 866
5230.51 906
5231.19 822
5231.87 802
5232.56 943
5233.24 879
5233.92 868
5234.60 907
5235.29 914
5235.97 888
5236.65 914
5237.34 937
5238.02 901
5238.70 1003
5239.38 981
5240.07 902
5240.75 904
5241.43 880
5242.12 957
5242.80 932
5243.48 897
5244.17 884
5244.85 888
5245.53 949
5246.22 898
5246.90 877
5247.58 844
5248.27 887
5248.95 895
5249.63 982
5250.32 1006
5251.00 1015
5251.69 1001
5252.37 1007
5253.05 996
5253.74 963
5254.42 941
5255.11 921
5255.79 886
5256.47 855
5257.16 829
5257.84 862
5258.53 861
5259.21 1009
5259.89 1045
5260.58 1040
5261.26 1081
5261.95 1049
5262.63 1000
5263.32 971
5264.00 912
5264.69 968
5265.37 945
5266.06 941
5266.74 866
5267.43 921
5268.11 891
5268.79 873
5269.48 953
5270.16 946
5270.85 904
5271.53 898
5272.22 884
5272.91 900
5273.59 842
5274.28 815
5274.96 869
5275.65 849
5276.33 886
5277.02 852
5277.70 838
5278.39 903
5279.07 861
5279.76 929
5280.45 929
5281.13 915
5281.82 882
5282.50 900
5283.19 959
5283.87 913
5284.56 929
5285.25 847
5285.93 873
5286.62 862
5287.30 883
5287.99 900
5288.68 902
5289.36 865
5290.05 878
5290.74 887
5291.42 909
5292.11 852
5292.79 883
5293.48 938
5294.17 953
5294.85 992
5295.54 1019
5296.23 1054
5296.91 1037
5297.60 1003
5298.29 1138
5298.98 1098
5299.66 1133
5300.35 1144
5301.04 1203
5301.72 1231
5302.41 1287
5303.10 1459
5303.78 1597
5304.47 1570
5305.16 1647
5305.85 1635
5306.53 1594
5307.22 1568
5307.91 1511
5308.60 1519
5309.28 1582
5309.97 1684
5310.66 1797
5311.35 1979
5312.03 2153
5312.72 2299
5313.41 2472
5314.10 2569
5314.79 2610
5315.47 2540
5316.16 2397
5316.85 2221
5317.54 2000
5318.23 1919
5318.91 1744
5319.60 1641
5320.29 1571
5320.98 1428
5321.67 1264
5322.36 1172
5323.04 1158
5323.73 1073
5324.42 1081
5325.11 1001
5325.80 1060
5326.49 996
5327.18 947
5327.86 929
5328.55 941
5329.24 895
5329.93 934
5330.62 856
5331.31 894
5332.00 866
5332.69 856
5333.38 817
5334.06 840
5334.75 859
5335.44 843
5336.13 822
5336.82 834
5337.51 839
5338.20 816
5338.89 821
5339.58 838
5340.27 885
5340.96 829
5341.65 874
5342.34 918
5343.03 917
5343.72 956
5344.41 934
5345.10 1025
5345.79 957
5346.48 1104
5347.17 1103
5347.86 1116
5348.55 1163
5349.24 1250
5349.93 1319
5350.62 1311
5351.31 1241
5352.00 1202
5352.69 1063
5353.38 1099
5354.07 1024
5354.76 992
5355.45 1010
5356.14 945
5356.83 896
5357.52 877
5358.21 914
5358.90 956
5359.59 967
5360.29 972
5360.98 943
5361.67 938
5362.36 909
5363.05 859
5363.74 831
5364.43 862
5365.12 870
5365.81 812
5366.50 800
5367.20 861
5367.89 763
5368.58 769
5369.27 797
5369.96 866
5370.65 844
5371.34 768
5372.04 784
5372.73 823
5373.42 746
5374.11 788
5374.80 846
5375.49 832
5376.19 800
5376.88 776
5377.57 819
5378.26 830
5378.95 816
5379.65 791
5380.34 758
5381.03 836
5381.72 826
5382.42 786
5383.11 839
5383.80 791
5384.49 820
5385.19 790
5385.88 868
5386.57 839
5387.26 895
5387.96 913
5388.65 987
5389.34 983
5390.03 953
5390.73 990
5391.42 1015
5392.11 941
5392.80 935
5393.50 914
5394.19 965
5394.88 952
5395.58 885
5396.27 906
5396.96 865
5397.66 879
5398.35 827
5399.04 771
5399.74 733
5400.43 796
5401.12 822
5401.82 782
5402.51 794
5403.20 796
5403.90 762
5404.59 758
5405.29 777
5405.98 853
5406.67 858
5407.37 814
5408.06 807
5408.75 855
5409.45 856
5410.14 799
5410.84 830
5411.53 875
5412.23 820
5412.92 805
5413.61 789
5414.31 822
5415.00 844
5415.70 840
5416.39 813
5417.09 826
5417.78 865
5418.47 913
5419.17 1005
5419.86 962
5420.56 917
5421.25 996
5421.95 987
5422.64 956
5423.34 931
5424.03 892
5424.73 928
5425.42 901
5426.12 954
5426.81 940
5427.51 979
5428.20 1010
5428.90 960
5429.59 946
5430.29 931
5430.99 974
5431.68 956
5432.38 1061
5433.07 955
5433.77 959
5434.46 1056
5435.16 1086
5435.85 1069
5436.55 1135
5437.25 1126
5437.94 1075
5438.64 1055
5439.33 1005
5440.03 1025
5440.73 1029
5441.42 1076
5442.12 1042
5442.81 1044
5443.51 1119
5444.21 1146
5444.90 1169
5445.60 1263
5446.29 1318
5446.99 1394
5447.69 1345
5448.38 1326
5449.08 1256
5449.78 1291
5450.47 1254
5451.17 1227
5451.87 1172
5452.56 1098
5453.26 1046
5453.96 1042
5454.65 1031
5455.35 1007
5456.05 1072
5456.75 1083
5457.44 1075
5458.14 1102
5458.84 1185
5459.53 1219
5460.23 1217
5460.93 1300
5461.63 1310
5462.32 1209
5463.02 1257
5463.72 1267
5464.42 1213
5465.11 1258
5465.81 1283
5466.51 1224
5467.21 1259
5467.90 1258
5468.60 1273
5469.30 1243
5470.00 1228
5470.70 1273
5471.39 1398
5472.09 1310
5472.79 1375
5473.49 1421
5474.19 1490
5474.88 1506
5475.58 1578
5476.28 1835
5476.98 2039
5477.68 2372
5478.38 2659
5479.07 3176
5479.77 3508
5480.47 3500
5481.17 3308
5481.87 3062
5482.57 2668
5483.27 2505
5483.96 2297
5484.66 2083
5485.36 1927
5486.06 1846
5486.76 1823
5487.46 1745
5488.16 1718
5488.86 1739
5489.56 1765
5490.26 1825
5490.96 1903
5491.65 1956
5492.35 2082
5493.05 2030
5493.75 2070
5494.45 2122
5495.15 2184
5495.85 2264
5496.55 2469
5497.25 2763
5497.95 3278
5498.65 3920
5499.35 4633
5500.05 5347
5500.75 5745
5501.45 5493
5502.15 5019
5502.85 4254
5503.55 3611
5504.25 3014
5504.95 2556
5505.65 2196
5506.35 1930
5507.05 1819
5507.75 1765
5508.45 1693
5509.15 1697
5509.85 1533
5510.55 1516
5511.25 1557
5511.95 1515
5512.65 1615
5513.35 1576
5514.05 1618
5514.76 1639
5515.46 1660
5516.16 1582
5516.86 1543
5517.56 1480
5518.26 1495
5518.96 1469
5519.66 1434
5520.36 1391
5521.06 1399
5521.77 1351
5522.47 1247
5523.17 1227
5523.87 1203
5524.57 1178
5525.27 1163
5525.97 1096
5526.67 1158
5527.38 1141
5528.08 1123
5528.78 1138
5529.48 1182
5530.18 1124
5530.88 1115
5531.59 1091
5532.29 1174
5532.99 1141
5533.69 1133
5534.39 1163
5535.10 1109
5535.80 1124
5536.50 1102
5537.20 1130
5537.90 1148
5538.61 1156
5539.31 1169
5540.01 1129
5540.71 1157
5541.42 1096
5542.12 1064
5542.82 1081
5543.52 1048
5544.23 1065
5544.93 955
5545.63 969
5546.33 970
5547.04 1081
5547.74 1040
5548.44 986
5549.15 1007
5549.85 1040
5550.55 1095
5551.26 1042
5551.96 1104
5552.66 1102
5553.36 1107
5554.07 1063
5554.77 1050
5555.47 1055
5556.18 1014
5556.88 1014
5557.58 1050
5558.29 1059
5558.99 1040
5559.70 1119
5560.40 1135
5561.10 1150
5561.81 1250
5562.51 1258
5563.21 1264
5563.92 1283
5564.62 1283
5565.33 1251
5566.03 1203
5566.73 1077
5567.44 1066
5568.14 1024
5568.85 1043
5569.55 1034
5570.25 1047
5570.96 990
5571.66 1079
5572.37 1070
5573.07 1142
5573.78 1184
5574.48 1176
5575.19 1149
5575.89 1130
5576.59 1150
5577.30 1057
5578.00 1017
5578.71 1067
5579.41 1042
5580.12 997
5580.82 948
5581.53 996
5582.23 969
5582.94 952
5583.64 967
5584.35 984
5585.05 940
5585.76 929
5586.46 973
5587.17 982
5587.88 965
5588.58 894
5589.29 938
5589.99 959
5590.70 939
5591.40 938
5592.11 890
5592.81 889
5593.52 905
5594.23 891
5594.93 948
5595.64 956
5596.34 906
5597.05 933
5597.76 886
5598.46 897
5599.17 884
5599.87 896
5600.58 882
5601.29 897
5601.99 897
5602.70 936
5603.41 858
5604.11 906
5604.82 929
5605.52 834
5606.23 852
5606.94 841
5607.64 838
5608.35 883
5609.06 861
5609.76 856
5610.47 901
5611.18 894
5611.88 917
5612.59 873
5613.30 852
5614.01 927
5614.71 888
5615.42 896
5616.13 856
5616.83 893
5617.54 938
5618.25 918
5618.96 909
5619.66 885
5620.37 876
5621.08 910
5621.79 909
5622.49 819
5623.20 890
5623.91 904
5624.62 913
5625.32 933
5626.03 938
5626.74 898
5627.45 923
5628.16 914
5628.86 978
5629.57 942
5630.28 947
5630.99 995
5631.70 1042
5632.40 1039
5633.11 1018
5633.82 1055
5634.53 1102
5635.24 1152
5635.95 1136
5636.65 1309
5637.36 1304
5638.07 1446
5638.78 1507
5639.49 1541
5640.20 1539
5640.91 1471
5641.61 1473
5642.32 1323
5643.03 1278
5643.74 1269
5644.45 1136
5645.16 1055
5645.87 981
5646.58 1033
5647.29 1080
5648.00 1051
5648.70 1085
5649.41 1001
5650.12 1039
5650.83 1111
5651.54 1111
5652.25 1099
5652.96 1171
5653.67 1163
5654.38 1156
5655.09 1117
5655.80 1103
5656.51 1103
5657.22 1174
5657.93 1184
5658.64 1242
5659.35 1260
5660.06 1244
5660.77 1242
5661.48 1177
5662.19 1163
5662.90 1155
5663.61 1155
5664.32 1065
5665.03 1030
5665.74 1021
5666.45 1095
5667.16 1062
5667.87 1116
5668.58 1205
5669.29 1282
5670.00 1333
5670.71 1289
5671.42 1344
5672.13 1326
5672.84 1256
5673.56 1166
5674.27 1088
5674.98 1052
5675.69 1059
5676.40 1043
5677.11 1027
5677.82 941
5678.53 969
5679.24 1030
5679.95 1048
5680.67 1079
5681.38 1138
5682.09 1085
5682.80 1084
5683.51 997
5684.22 949
5684.93 925
5685.65 938
5686.36 967
5687.07 993
5687.78 980
5688.49 921
5689.20 937
5689.92 1045
5690.63 993
5691.34 1002
5692.05 977
5692.76 1002
5693.47 996
5694.19 961
5694.90 969
5695.61 880
5696.32 869
5697.04 857
5697.75 910
5698.46 889
5699.17 889
5699.89 880
5700.60 942
5701.31 956
5702.02 982
5702.74 952
5703.45 973
5704.16 967
5704.87 992
5705.59 952
5706.30 974
5707.01 992
5707.72 1001
5708.44 1012
5709.15 971
5709.86 990
5710.58 928
5711.29 961
5712.00 970
5712.72 990
5713.43 1000
5714.14 959
5714.86 984
5715.57 1014
5716.28 966
5717.00 968
5717.71 972
5718.42 969
5719.14 1016
5719.85 1035
5720.56 1030
5721.28 1040
5721.99 1040
5722.71 1060
5723.42 1046
5724.13 1066
5724.85 1145
5725.56 1083
5726.28 1080
5726.99 1074
5727.70 1153
5728.42 1168
5729.13 1134
5729.85 1108
5730.56 1134
5731.28 1127
5731.99 1124
5732.70 1121
5733.42 1100
5734.13 1073
5734.85 1122
5735.56 1184
5736.28 1129
5736.99 1109
5737.71 1157
5738.42 1167
5739.14 1153
5739.85 1161
5740.57 1193
5741.28 1252
5742.00 1210
5742.71 1182
5743.43 1265
5744.14 1269
5744.86 1284
5745.57 1348
5746.29 1389
5747.00 1390
5747.72 1405
5748.43 1360
5749.15 1391
5749.87 1435
5750.58 1447
5751.30 1490
5752.01 1497
5752.73 1503
5753.44 1531
5754.16 1667
5754.88 1649
5755.59 1711
5756.31 1745
5757.02 1892
5757.74 1943
5758.46 1977
5759.17 2097
5759.89 2105
5760.60 2257
5761.32 2388
5762.04 2504
5762.75 2523
5763.47 2661
5764.19 2730
5764.90 2967
5765.62 3148
5766.34 3883
5767.05 4927
5767.77 6529
5768.49 8564
5769.20 10437
5769.92 11537
5770.64 11507
5771.35 10881
5772.07 9441
5772.79 7668
5773.50 6177
5774.22 4651
5774.94 3930
5775.65 3348
5776.37 3091
5777.09 2997
5777.81 2822
5778.52 2767
5779.24 2869
5779.96 2915
5780.68 2887
5781.39 2983
5782.11 3020
5782.83 3154
5783.55 3199
5784.26 3437
5784.98 3305
5785.70 3148
5786.42 2991
5787.14 2785
5787.85 2697
5788.57 2680
5789.29 2623
5790.01 2480
5790.73 2325
5791.44 2220
5792.16 2183
5792.88 2049
5793.60 1933
5794.32 1854
5795.03 1804
5795.75 1859
5796.47 1835
5797.19 1776
5797.91 1726
5798.63 1696
5799.35 1744
5800.06 1746
5800.78 1665
5801.50 1667
5802.22 1638
5802.94 1614
5803.66 1547
5804.38 1535
5805.10 1563
5805.82 1685
5806.53 1695
5807.25 1791
5807.97 1853
5808.69 1980
5809.41 2066
5810.13 2112
5810.85 1985
5811.57 1922
5812.29 1749
5813.01 1553
5813.73 1501
5814.45 1438
5815.17 1371
5815.89 1318
5816.61 1307
5817.33 1305
5818.05 1338
5818.77 1323
5819.49 1281
5820.20 1303
5820.92 1334
5821.64 1337
5822.36 1344
5823.09 1431
5823.81 1380
5824.53 1338
5825.25 1299
5825.97 1377
5826.69 1387
5827.41 1351
5828.13 1357
5828.85 1294
5829.57 1268
5830.29 1237
5831.01 1244
5831.73 1224
5832.45 1207
5833.17 1195
5833.89 1193
5834.61 1240
5835.33 1250
5836.05 1110
5836.78 1143
5837.50 1204
5838.22 1146
5838.94 1179
5839.66 1194
5840.38 1165
5841.10 1167
5841.82 1218
5842.54 1256
5843.27 1208
5843.99 1241
5844.71 1239
5845.43 1258
5846.15 1200
5846.87 1181
5847.59 1197
5848.32 1179
5849.04 1212
5849.76 1212
5850.48 1238
5851.20 1163
5851.93 1162
5852.65 1159
5853.37 1190
5854.09 1183
5854.81 1232
5855.54 1211
5856.26 1182
5856.98 1242
5857.70 1206
5858.42 1089
5859.15 1087
5859.87 1076
5860.59 1032
5861.31 1093
5862.04 1091
5862.76 1089
5863.48 1114
5864.20 1118
5864.93 1063
5865.65 1107
5866.37 1098
5867.10 1052
5867.82 987
5868.54 1032
5869.26 977
5869.99 943
5870.71 989
5871.43 942
5872.16 950
5872.88 956
5873.60 961
5874.33 934
5875.05 900
5875.77 911
5876.50 894
5877.22 966
5877.94 985
5878.67 961
5879.39 952
5880.11 994
5880.84 1001
5881.56 962
5882.28 962
5883.01 984
5883.73 1021
5884.46 978
5885.18 994
5885.90 1019
5886.63 1051
5887.35 926
5888.08 964
5888.80 962
5889.52 924
5890.25 898
5890.97 959
5891.70 970
5892.42 1019
5893.15 975
5893.87 955
5894.59 977
5895.32 1001
5896.04 952
5896.77 943
5897.49 991
5898.22 952
5898.94 938
5899.67 962
5900.39 1023
5901.12 1034
5901.84 1000
5902.57 1022
5903.29 1064
5904.02 1081
5904.74 1060
5905.47 1063
5906.19 1057
5906.92 1085
5907.64 1020
5908.37 1081
5909.09 1009
5909.82 1049
5910.55 1055
5911.27 1046
5912.00 1026
5912.72 1081
5913.45 1078
5914.17 1025
5914.90 1063
5915.63 1066
5916.35 1055
5917.08 1128
5917.80 1121
5918.53 1050
5919.25 1057
5919.98 1085
5920.71 1062
5921.43 1142
5922.16 1084
5922.89 1167
5923.61 1123
5924.34 1173
5925.06 1154
5925.79 1219
5926.52 1218
5927.24 1204
5927.97 1212
5928.70 1222
5929.42 1241
5930.15 1287
5930.88 1269
5931.60 1277
5932.33 1334
5933.06 1314
5933.78 1327
5934.51 1417
5935.24 1434
5935.97 1329
5936.69 1438
5937.42 1462
5938.15 1447
5938.87 1476
5939.60 1554
5940.33 1506
5941.06 1549
5941.78 1632
5942.51 1615
5943.24 1689
5943.97 1649
5944.69 1708
5945.42 1761
5946.15 1739
5946.88 1738
5947.60 1873
5948.33 1941
5949.06 2075
5949.79 2118
5950.52 2275
5951.24 2516
5951.97 2679
5952.70 2766
5953.43 2773
5954.16 2708
5954.88 2667
5955.61 2617
5956.34 2549
5957.07 2426
5957.80 2428
5958.53 2464
5959.25 2464
5959.98 2477
5960.71 2427
5961.44 2542
5962.17 2650
5962.90 2795
5963.63 3163
5964.36 3655
5965.08 3973
5965.81 4348
5966.54 4544
5967.27 4547
5968.00 4274
5968.73 4152
5969.46 3824
5970.19 3505
5970.92 3417
5971.65 3194
5972.37 3140
5973.10 3030
5973.83 2999
5974.56 2994
5975.29 3025
5976.02 2997
5976.75 3086
5977.48 3289
5978.21 3359
5978.94 3421
5979.67 3543
5980.40 3621
5981.13 3641
5981.86 3802
5982.59 3885
5983.32 3861
5984.05 3841
5984.78 3785
5985.51 3786
5986.24 3727
5986.97 3750
5987.70 3705
5988.43 3760
5989.16 3808
5989.89 3789
5990.62 3816
5991.35 3704
5992.08 3815
5992.81 3834
5993.54 3926
5994.27 4095
5995.00 4289
5995.74 4290
5996.47 4330
5997.20 4384
5997.93 4346
5998.66 4283
5999.39 4105
6000.12 4157
6000.85 4053
6001.58 4087
6002.31 3963
6003.04 3877
6003.78 3874
6004.51 3788
6005.24 3812
6005.97 3911
6006.70 4163
6007.43 4678
6008.16 5474
6008.90 6681
6009.63 8165
6010.36 10041
6011.09 12249
6011.82 14579
6012.55 15956
6013.29 17288
6014.02 17680
6014.75 17002
6015.48 15615
6016.21 14229
6016.95 12377
6017.68 10551
6018.41 8869
6019.14 7409
6019.87 6121
6020.61 5197
6021.34 4454
6022.07 4082
6022.80 3702
6023.54 3341
6024.27 3285
6025.00 3177
6025.73 3064
6026.47 3121
6027.20 3147
6027.93 3030
6028.66 2966
6029.40 2910
6030.13 2802
6030.86 2827
6031.59 2626
6032.33 2470
6033.06 2467
6033.79 2364
6034.53 2183
6035.26 2167
6035.99 2198
6036.73 2175
6037.46 2331
6038.19 2435
6038.93 2510
6039.66 2500
6040.39 2520
6041.13 2594
6041.86 2558
6042.59 2624
6043.33 2711
6044.06 2707
6044.79 2691
6045.53 2647
6046.26 2614
6047.00 2661
6047.73 2782
6048.46 2911
6049.20 3131
6049.93 3167
6050.67 3472
6051.40 3631
6052.13 3711
6052.87 3686
6053.60 3653
6054.34 3436
6055.07 3255
6055.81 3141
6056.54 2994
6057.27 2879
6058.01 2810
6058.74 2785
6059.48 2700
6060.21 2698
6060.95 2622
6061.68 2629
6062.42 2583
6063.15 2617
6063.89 2518
6064.62 2430
6065.36 2461
6066.09 2391
6066.83 2352
6067.56 2311
6068.30 2309
6069.03 2305
6069.77 2264
6070.50 2286
6071.24 2298
6071.97 2361
6072.71 2127
6073.44 2218
6074.18 2200
6074.91 2240
6075.65 2208
6076.39 2146
6077.12 2120
6077.86 2158
6078.59 2021
6079.33 2016
6080.06 2039
6080.80 1995
6081.54 1955
6082.27 1969
6083.01 1912
6083.74 1876
6084.48 1819
6085.22 1862
6085.95 1850
6086.69 1925
6087.42 1958
6088.16 1953
6088.90 2053
6089.63 2065
6090.37 2091
6091.11 2093
6091.84 2084
6092.58 2064
6093.32 1982
6094.05 1902
6094.79 1864
6095.53 1871
6096.26 1845
6097.00 1793
6097.74 1813
6098.47 1767
6099.21 1765
6099.95 1683
6100.69 1694
6101.42 1776
6102.16 1696
6102.90 1721
6103.63 1687
6104.37 1676
6105.11 1659
6105.85 1679
6106.58 1664
6107.32 1646
6108.06 1719
6108.80 1669
6109.53 1781
6110.27 1828
6111.01 1801
6111.75 1823
6112.49 1823
6113.22 1863
6113.96 1878
6114.70 1876
6115.44 1929
6116.17 1889
6116.91 1920
6117.65 1896
6118.39 1869
6119.13 1846
6119.87 1910
6120.60 1900
6121.34 1927
6122.08 1991
6122.82 2027
6123.56 2010
6124.30 2004
6125.03 2009
6125.77 1995
6126.51 2049
6127.25 2006
6127.99 1938
6128.73 1899
6129.47 1886
6130.21 1879
6130.94 1899
6131.68 1967
6132.42 1981
6133.16 1991
6133.90 1959
6134.64 2088
6135.38 2154
6136.12 2252
6136.86 2334
6137.60 2482
6138.34 2564
6139.08 2582
6139.81 2517
6140.55 2578
6141.29 2605
6142.03 2628
6142.77 2573
6143.51 2545
6144.25 2470
6144.99 2467
6145.73 2429
6146.47 2352
6147.21 2365
6147.95 2378
6148.69 2392
6149.43 2374
6150.17 2363
6150.91 2389
6151.65 2428
6152.39 2482
6153.13 2399
6153.87 2444
6154.61 2533
6155.35 2586
6156.09 2623
6156.83 2569
6157.58 2676
6158.32 2738
6159.06 2687
6159.80 2762
6160.54 2797
6161.28 2964
6162.02 2916
6162.76 3102
6163.50 3402
6164.24 3459
6164.98 3555
6165.72 3823
6166.46 4012
6167.21 4027
6167.95 3952
6168.69 3952
6169.43 3874
6170.17 3751
6170.91 3620
6171.65 3592
6172.39 3470
6173.14 3472
6173.88 3550
6174.62 3561
6175.36 3529
6176.10 3653
6176.84 3878
6177.59 4240
6178.33 4769
6179.07 5681
6179.81 6983
6180.55 8391
6181.30 9598
6182.04 10850
6182.78 11659
6183.52 11447
6184.26 10916
6185.01 9864
6185.75 8884
6186.49 7892
6187.23 6829
6187.97 6001
6188.72 5393
6189.46 5020
6190.20 4685
6190.94 4499
6191.69 4374
6192.43 4379
6193.17 4271
6193.92 4130
6194.66 4122
6195.40 4098
6196.14 4144
6196.89 4162
6197.63 3952
6198.37 3967
6199.12 3941
6199.86 4023
6200.60 3981
6201.34 4002
6202.09 4188
6202.83 4561
6203.57 5194
6204.32 6415
6205.06 8311
6205.80 10850
6206.55 13844
6207.29 16782
6208.03 19313
6208.78 20379
6209.52 20752
6210.27 19618
6211.01 17716
6211.75 15473
6212.50 13023
6213.24 10699
6213.98 8759
6214.73 7251
6215.47 6009
6216.22 5053
6216.96 4486
6217.71 4105
6218.45 3818
6219.19 3641
6219.94 3548
6220.68 3538
6221.43 3463
6222.17 3422
6222.92 3421
6223.66 3292
6224.40 3210
6225.15 3055
6225.89 2913
6226.64 2706
6227.38 2539
6228.13 2415
6228.87 2356
6229.62 2270
6230.36 2253
6231.11 2260
6231.85 2303
6232.60 2349
6233.34 2442
6234.09 2480
6234.83 2563
6235.58 2661
6236.32 2872
6237.07 3102
6237.81 3592
6238.56 4027
6239.30 4493
6240.05 4616
6240.80 4536
6241.54 4269
6242.29 3909
6243.03 3698
6243.78 3561
6244.52 3521
6245.27 3527
6246.02 3657
6246.76 3571
6247.51 3473
6248.25 3329
6249.00 3205
6249.75 3225
6250.49 3031
6251.24 2868
6251.98 2766
6252.73 2744
6253.48 2696
6254.22 2739
6254.97 2642
6255.72 2509
6256.46 2480
6257.21 2498
6257.95 2525
6258.70 2537
6259.45 2453
6260.19 2392
6260.94 2385
6261.69 2385
6262.43 2297
6263.18 2242
6263.93 2217
6264.68 2230
6265.42 2291
6266.17 2232
6266.92 2253
6267.66 2215
6268.41 2247
6269.16 2221
6269.91 2237
6270.65 2265
6271.40 2246
6272.15 2279
6272.89 2307
6273.64 2286
6274.39 2359
6275.14 2404
6275.88 2432
6276.63 2458
6277.38 2440
6278.13 2533
6278.88 2556
6279.62 2542
6280.37 2502
6281.12 2386
6281.87 2277
6282.62 2167
6283.36 2133
6284.11 2076
6284.86 1946
6285.61 1988
6286.36 1940
6287.10 1928
6287.85 1906
6288.60 1895
6289.35 1812
6290.10 1814
6290.85 1797
6291.59 1844
6292.34 1850
6293.09 1790
6293.84 1695
6294.59 1783
6295.34 1823
6296.09 1815
6296.84 1676
6297.58 1688
6298.33 1655
6299.08 1656
6299.83 1614
6300.58 1613
6301.33 1596
6302.08 1555
6302.83 1531
6303.58 1578
6304.33 1602
6305.08 1630
6305.83 1551
6306.58 1583
6307.32 1642
6308.07 1725
6308.82 1772
6309.57 1886
6310.32 1841
6311.07 1888
6311.82 1883
6312.57 1826
6313.32 1854
6314.07 1856
6314.82 1883
6315.57 1928
6316.32 1863
6317.07 1880
6317.82 1726
6318.57 1672
6319.32 1628
6320.07 1630
6320.82 1573
6321.57 1524
6322.32 1550
6323.07 1559
6323.82 1513
6324.58 1500
6325.33 1499
6326.08 1570
6326.83 1558
6327.58 1504
6328.33 1596
6329.08 1572
6329.83 1519
6330.58 1531
6331.33 1538
6332.08 1516
6332.83 1459
6333.58 1482
6334.34 1508
6335.09 1558
6335.84 1522
6336.59 1500
6337.34 1453
6338.09 1469
6338.84 1422
6339.59 1479
6340.35 1422
6341.10 1416
6341.85 1441
6342.60 1488
6343.35 1465
6344.10 1449
6344.86 1519
6345.61 1546
6346.36 1538
6347.11 1614
6347.86 1651
6348.62 1699
6349.37 1655
6350.12 1801
6350.87 1962
6351.62 2137
6352.38 2244
6353.13 2258
6353.88 2247
6354.63 2207
6355.38 2165
6356.14 2014
6356.89 1903
6357.64 1906
6358.39 1808
6359.15 1773
6359.90 1742
6360.65 1717
6361.40 1683
6362.16 1664
6362.91 1745
6363.66 1846
6364.42 1957
6365.17 2212
6365.92 2436
6366.67 2553
6367.43 2803
6368.18 2752
6368.93 2518
6369.69 2285
6370.44 2129
6371.19 1970
6371.95 1804
6372.70 1751
6373.45 1718
6374.21 1683
6374.96 1615
6375.71 1583
6376.47 1587
6377.22 1581
6377.98 1642
6378.73 1698
6379.48 1765
6380.24 1734
6380.99 1689
6381.74 1775
6382.50 1677
6383.25 1580
6384.01 1625
6384.76 1573
6385.51 1632
6386.27 1567
6387.02 1575
6387.78 1522
6388.53 1535
6389.29 1459
6390.04 1435
6390.79 1446
6391.55 1388
6392.30 1374
6393.06 1340
6393.81 1408
6394.57 1438
6395.32 1396
6396.08 1357
6396.83 1422
6397.59 1326
6398.34 1333
6399.10 1337
6399.85 1342
6400.61 1331
6401.36 1303
6402.12 1300
6402.87 1302
6403.63 1237
6404.38 1244
6405.14 1345
6405.89 1316
6406.65 1363
6407.40 1406
6408.16 1494
6408.91 1498
6409.67 1438
6410.43 1415
6411.18 1410
6411.94 1412
6412.69 1385
6413.45 1306
6414.20 1328
6414.96 1373
6415.72 1395
6416.47 1452
6417.23 1437
6417.98 1411
6418.74 1319
6419.50 1325
6420.25 1217
6421.01 1236
6421.77 1297
6422.52 1316
6423.28 1253
6424.03 1237
6424.79 1260
6425.55 1254
6426.30 1217
6427.06 1217
6427.82 1272
6428.57 1181
6429.33 1186
6430.09 1238
6430.84 1361
6431.60 1291
6432.36 1238
6433.11 1279
6433.87 1337
6434.63 1301
6435.39 1267
6436.14 1303
6436.90 1299
6437.66 1342
6438.41 1238
6439.17 1370
6439.93 1398
6440.69 1402
6441.44 1372
6442.20 1374
6442.96 1394
6443.72 1341
6444.47 1367
6445.23 1376
6445.99 1344
6446.75 1398
6447.50 1450
6448.26 1372
6449.02 1329
6449.78 1381
6450.54 1419
6451.29 1335
6452.05 1333
6452.81 1408
6453.57 1443
6454.33 1396
6455.08 1398
6455.84 1371
6456.60 1482
6457.36 1475
6458.12 1479
6458.88 1416
6459.64 1426
6460.39 1434
6461.15 1489
6461.91 1548
6462.67 1565
6463.43 1551
6464.19 1532
6464.95 1610
6465.70 1566
6466.46 1560
6467.22 1549
6467.98 1557
6468.74 1567
6469.50 1569
6470.26 1564
6471.02 1574
6471.78 1573
6472.54 1552
6473.30 1566
6474.05 1573
6474.81 1616
6475.57 1578
6476.33 1601
6477.09 1610
6477.85 1635
6478.61 1723
6479.37 1743
6480.13 1741
6480.89 1800
6481.65 1767
6482.41 1790
6483.17 1846
6483.93 1879
6484.69 1960
6485.45 1947
6486.21 2061
6486.97 2007
6487.73 2005
6488.49 2029
6489.25 2066
6490.01 2095
6490.77 2085
6491.53 2106
6492.29 2245
6493.05 2231
6493.81 2192
6494.57 2227
6495.33 2207
6496.10 2146
6496.86 2129
6497.62 2151
6498.38 2152
6499.14 2179
6499.90 2208
6500.66 2228
6501.42 2273
6502.18 2572
6502.94 2903
6503.70 3626
6504.47 4806
6505.23 6533
6505.99 8436
6506.75 10413
6507.51 11832
6508.27 12349
6509.03 12264
6509.79 11281
6510.56 10072
6511.32 8640
6512.08 7135
6512.84 5779
6513.60 4880
6514.36 4037
6515.13 3501
6515.89 3090
6516.65 2821
6517.41 2606
6518.17 2531
6518.94 2424
6519.70 2377
6520.46 2383
6521.22 2492
6521.98 2577
6522.75 2608
6523.51 2862
6524.27 3072
6525.03 3339
6525.79 3598
6526.56 3716
6527.32 3767
6528.08 3826
6528.84 3767
6529.61 3443
6530.37 3206
6531.13 3035
6531.90 2837
6532.66 2661
6533.42 2531
6534.18 2406
6534.95 2441
6535.71 2423
6536.47 2345
6537.24 2248
6538.00 2198
6538.76 2149
6539.53 2223
6540.29 2140
6541.05 2125
6541.82 2161
6542.58 2257
6543.34 2276
6544.11 2462
6544.87 2502
6545.63 2583
6546.40 2727
6547.16 2637
6547.92 2553
6548.69 2501
6549.45 2429
6550.21 2451
6550.98 2354
6551.74 2408
6552.51 2368
6553.27 2396
6554.03 2399
6554.80 2389
6555.56 2447
6556.33 2485
6557.09 2478
6557.85 2520
6558.62 2516
6559.38 2636
6560.15 2755
6560.91 2775
6561.68 2732
6562.44 2766
6563.21 2858
6563.97 2909
6564.74 2829
6565.50 2891
6566.26 2881
6567.03 2782
6567.79 2849
6568.56 2811
6569.32 2775
6570.09 2809
6570.85 2796
6571.62 2736
6572.38 2779
6573.15 2735
6573.91 2787
6574.68 2781
6575.44 2863
6576.21 2888
6576.98 2976
6577.74 3087
6578.51 3229
6579.27 3273
6580.04 3258
6580.80 3388
6581.57 3543
6582.33 3563
6583.10 3575
6583.87 3560
6584.63 3539
6585.40 3443
6586.16 3307
6586.93 3389
6587.70 3413
6588.46 3468
6589.23 3691
6589.99 4015
6590.76 4527
6591.53 4990
6592.29 5640
6593.06 6379
6593.82 6806
6594.59 6972
6595.36 7127
6596.12 7150
6596.89 6831
6597.66 6443
6598.42 5774
6599.19 5308
6599.96 4811
6600.72 4442
6601.49 4077
6602.26 3689
6603.02 3465
6603.79 3334
6604.56 3233
6605.33 3216
6606.09 3117
6606.86 3187
6607.63 3170
6608.39 3203
6609.16 3166
6609.93 3131
6610.70 3045
6611.46 3097
6612.23 3102
6613.00 3005
6613.77 2972
6614.53 2951
6615.30 2942
6616.07 3040
6616.84 3056
6617.60 3179
6618.37 3346
6619.14 3541
6619.91 3963
6620.68 4246
6621.44 4425
6622.21 4540
6622.98 4752
6623.75 4784
6624.52 4621
6625.28 4412
6626.05 4210
6626.82 4043
6627.59 3803
6628.36 3562
6629.13 3544
6629.89 3649
6630.66 3710
6631.43 3769
6632.20 4002
6632.97 4298
6633.74 4435
6634.51 4631
6635.27 4910
6636.04 5030
6636.81 5245
6637.58 5595
6638.35 6100
6639.12 6810
6639.89 7524
6640.66 8072
6641.43 8159
6642.19 8066
6642.96 7929
6643.73 7217
6644.50 6357
6645.27 5705
6646.04 5022
6646.81 4372
6647.58 3882
6648.35 3480
6649.12 3186
6649.89 3055
6650.66 2909
6651.43 2785
6652.20 2711
6652.97 2702
6653.74 2722
6654.51 2572
6655.28 2512
6656.05 2517
6656.82 2461
6657.59 2375
6658.36 2404
6659.13 2397
6659.90 2399
6660.67 2401
6661.44 2405
6662.21 2462
6662.98 2400
6663.75 2378
6664.52 2389
6665.29 2456
6666.06 2401
6666.83 2470
6667.60 2475
6668.37 2612
6669.14 2725
6669.91 2900
6670.68 2928
6671.46 2912
6672.23 2807
6673.00 2721
6673.77 2674
6674.54 2685
6675.31 2660
6676.08 2695
6676.85 2775
6677.62 2778
6678.40 2837
6679.17 2866
6679.94 2929
6680.71 3060
6681.48 3157
6682.25 3106
6683.02 3353
6683.80 3582
6684.57 3724
6685.34 3698
6686.11 3610
6686.88 3348
6687.65 3086
6688.43 2911
6689.20 2725
6689.97 2614
6690.74 2503
6691.51 2434
6692.29 2320
6693.06 2354
6693.83 2328
6694.60 2281
6695.37 2239
6696.15 2229
6696.92 2187
6697.69 2253
6698.46 2197
6699.24 2264
6700.01 2195
6700.78 2156
6701.55 2145
6702.33 2068
6703.10 2038
6703.87 2080
6704.64 2086
6705.42 2052
6706.19 2004
6706.96 1926
6707.74 1917
6708.51 1903
6709.28 1944
6710.06 1941
6710.83 1885
6711.60 1924
6712.37 1827
6713.15 1871
6713.92 1879
6714.69 1896
6715.47 1840
6716.24 1849
6717.01 1869
6717.79 1838
6718.56 1775
6719.34 1845
6720.11 1840
6720.88 1836
6721.66 1783
6722.43 1799
6723.20 1778
6723.98 1741
6724.75 1795
6725.53 1755
6726.30 1783
6727.07 1713
6727.85 1769
6728.62 1762
6729.40 1737
6730.17 1747
6730.95 1699
6731.72 1734
6732.49 1774
6733.27 1878
6734.04 1890
6734.82 1796
6735.59 1844
6736.37 1840
6737.14 1872
6737.92 1942
6738.69 2022
6739.47 1974
6740.24 1975
6741.01 1934
6741.79 1933
6742.56 2015
6743.34 2003
6744.11 2054
6744.89 1982
6745.67 2057
6746.44 2179
6747.22 2164
6747.99 2208
6748.77 2288
6749.54 2352
6750.32 2395
6751.09 2493
6751.87 2549
6752.64 2753
6753.42 2822
6754.19 2764
6754.97 2648
6755.75 2487
6756.52 2478
6757.30 2380
6758.07 2427
6758.85 2466
6759.63 2425
6760.40 2344
6761.18 2270
6761.95 2292
6762.73 2252
6763.51 2304
6764.28 2325
6765.06 2447
6765.83 2566
6766.61 2610
6767.39 2665
6768.16 2607
6768.94 2410
6769.72 2383
6770.49 2324
6771.27 2100
6772.05 2103
6772.82 2033
6773.60 2002
6774.38 1957
6775.15 1909
6775.93 1970
6776.71 2052
6777.48 2095
6778.26 2010
6779.04 2074
6779.82 2093
6780.59 2081
6781.37 1994
6782.15 1920
6782.92 1956
6783.70 1964
6784.48 1939
6785.26 1901
6786.03 1930
6786.81 1865
6787.59 1890
6788.37 1841
6789.14 1746
6789.92 1731
6790.70 1759
6791.48 1618
6792.25 1648
6793.03 1754
6793.81 1711
6794.59 1708
6795.37 1607
6796.14 1659
6796.92 1673
6797.70 1758
6798.48 1788
6799.26 1790
6800.04 1754
6800.81 1692
6801.59 1780
6802.37 1886
6803.15 1786
6803.93 1756
6804.71 1789
6805.48 1852
6806.26 1778
6807.04 1736
6807.82 1686
6808.60 1676
6809.38 1657
6810.16 1644
6810.94 1704
6811.71 1681
6812.49 1644
6813.27 1672
6814.05 1696
6814.83 1668
6815.61 1624
6816.39 1599
6817.17 1678
6817.95 1603
6818.73 1590
6819.51 1637
6820.29 1626
6821.07 1592
6821.84 1613
6822.62 1613
6823.40 1688
6824.18 1682
6824.96 1635
6825.74 1593
6826.52 1540
6827.30 1544
6828.08 1546
6828.86 1539
6829.64 1520
6830.42 1521
6831.20 1569
6831.98 1602
6832.76 1647
6833.54 1762
6834.32 1966
6835.10 2307
6835.88 2928
6836.66 3369
6837.44 3849
6838.22 4136
6839.01 4139
6839.79 4011
6840.57 3701
6841.35 3341
6842.13 3075
6842.91 2690
6843.69 2432
6844.47 2209
6845.25 2083
6846.03 2056
6846.81 2036
6847.59 2120
6848.37 2224
6849.16 2378
6849.94 2523
6850.72 2536
6851.50 2475
6852.28 2393
6853.06 2215
6853.84 2212
6854.62 2160
6855.41 1940
6856.19 1853
6856.97 1722
6857.75 1774
6858.53 1707
6859.31 1726
6860.10 1694
6860.88 1702
6861.66 1752
6862.44 1707
6863.22 1733
6864.00 1796
6864.79 1707
6865.57 1796
6866.35 1935
6867.13 1848
6867.91 1849
6868.70 1922
6869.48 1988
6870.26 1901
6871.04 1809
6871.83 1916
6872.61 1967
6873.39 2036
6874.17 2098
6874.96 2079
6875.74 2167
6876.52 2213
6877.30 2371
6878.09 2572
6878.87 2807
6879.65 3081
6880.43 3441
6881.22 3654
6882.00 3713
6882.78 3545
6883.57 3515
6884.35 3472
6885.13 3632
6885.92 3769
6886.70 4050
6887.48 4481
6888.27 4598
6889.05 4569
6889.83 4336
6890.62 4002
6891.40 3556
6892.18 3228
6892.97 2965
6893.75 2700
6894.53 2527
6895.32 2484
6896.10 2437
6896.88 2308
6897.67 2304
6898.45 2287
6899.24 2237
6900.02 2246
6900.80 2210
6901.59 2246
6902.37 2195
6903.16 2135
6903.94 2113
6904.73 2186
6905.51 2162
6906.29 2077
6907.08 2110
6907.86 2054
6908.65 2003
6909.43 1960
6910.22 2010
6911.00 1934
6911.79 1870
6912.57 1843
6913.35 1919
6914.14 1934
6914.92 1936
6915.71 1854
6916.49 1917
6917.28 1940
6918.06 1867
6918.85 1918
6919.63 1961
6920.42 1964
6921.20 1870
6921.99 1866
6922.78 1934
6923.56 1895
6924.35 1997
6925.13 1981
6925.92 2014
6926.70 2019
6927.49 2091
6928.27 2130
6929.06 2049
6929.84 1971
6930.63 2026
6931.42 2069
6932.20 2034
6932.99 2033
6933.77 2035
6934.56 2076
6935.35 2086
6936.13 2166
6936.92 2266
6937.70 2361
6938.49 2547
6939.28 2714
6940.06 2915
6940.85 3019
6941.63 3166
6942.42 3258
6943.21 3302
6943.99 3391
6944.78 3389
6945.57 3524
6946.35 3651
6947.14 3802
6947.93 4014
6948.71 3969
6949.50 3768
6950.29 3608
6951.07 3352
6951.86 3224
6952.65 3112
6953.44 3092
6954.22 2987
6955.01 2945
6955.80 2826
6956.58 2909
6957.37 2902
6958.16 2756
6958.95 2757
6959.73 2827
6960.52 2916
6961.31 2813
6962.09 2912
6962.88 3099
6963.67 3231
6964.46 3331
6965.25 3521
6966.03 3655
6966.82 3841
6967.61 4050
6968.40 4201
6969.18 4261
6969.97 4392
6970.76 4363
6971.55 4366
6972.34 4229
6973.12 4186
6973.91 4126
6974.70 4050
6975.49 4127
6976.28 4265
6977.07 4419
6977.85 4592
6978.64 4800
6979.43 5521
6980.22 6692
6981.01 8344
6981.80 11046
6982.59 14246
6983.37 17693
6984.16 20778
6984.95 22972
6985.74 23392
6986.53 22703
6987.32 21013
6988.11 18068
6988.90 15250
6989.69 12693
6990.47 10314
6991.26 8323
6992.05 6802
6992.84 5545
6993.63 4839
6994.42 4256
6995.21 3849
6996.00 3526
6996.79 3277
6997.58 3232
6998.37 3121
6999.16 3003
6999.95 2915
7000.74 2919
7001.53 2929
7002.32 2781
7003.11 2596
7003.90 2471
7004.69 2286
7005.48 2199
7006.27 2219
7007.06 2136
7007.85 2092
7008.64 2075
7009.43 2323
7010.22 2419
7011.01 2553
7011.80 2738
7012.59 2861
7013.38 2801
7014.17 2908
7014.96 2882
7015.75 2732
7016.54 2520
7017.33 2568
7018.12 2600
7018.91 2597
7019.70 2793
7020.49 2888
7021.28 3024
7022.07 3324
7022.87 3450
7023.66 3548
7024.45 3655
7025.24 3698
7026.03 3692
7026.82 3678
7027.61 3740
7028.40 3607
7029.19 3343
7029.99 3096
7030.78 2921
7031.57 2815
7032.36 2808
7033.15 2678
7033.94 2748
7034.74 2831
7035.53 2867
7036.32 2900
7037.11 2851
7037.90 2891
7038.69 2870
7039.49 2820
7040.28 2789
7041.07 2816
7041.86 2875
7042.65 2690
7043.45 2718
7044.24 2809
7045.03 2865
7045.82 2953
7046.61 3102
7047.41 3398
7048.20 3676
7048.99 3985
7049.78 4159
7050.58 4169
7051.37 4099
7052.16 3823
7052.95 3569
7053.75 3260
7054.54 3151
7055.33 3153
7056.13 3186
7056.92 3208
7057.71 3304
7058.50 3316
7059.30 3265
7060.09 3157
7060.88 3134
7061.68 2971
7062.47 2904
7063.26 2951
7064.06 2695
7064.85 2670
7065.64 2608
7066.44 2516
7067.23 2475
7068.02 2361
7068.82 2357
7069.61 2260
7070.40 2271
7071.20 2100
7071.99 2068
7072.78 2058
7073.58 2045
7074.37 1969
7075.17 2037
7075.96 1938
7076.75 1928
7077.55 1951
7078.34 1918
7079.14 1906
7079.93 1917
7080.72 1887
7081.52 1816
7082.31 1831
7083.11 1753
7083.90 1740
7084.70 1814
7085.49 1849
7086.28 1811
7087.08 1849
7087.87 1826
7088.67 1770
7089.46 1708
7090.26 1666
7091.05 1676
7091.85 1580
7092.64 1613
7093.44 1562
7094.23 1546
7095.03 1496
7095.82 1600
7096.62 1562
7097.41 1583
7098.21 1496
7099.00 1469
7099.80 1484
7100.59 1541
7101.39 1460
7102.18 1465
7102.98 1464
7103.77 1488
7104.57 1377
7105.37 1433
7106.16 1451
7106.96 1402
7107.75 1329
7108.55 1381
7109.34 1377
7110.14 1344
7110.94 1330
7111.73 1317
7112.53 1368
7113.32 1409
7114.12 1370
7114.92 1389
7115.71 1345
7116.51 1351
7117.30 1357
7118.10 1387
7118.90 1371
7119.69 1361
7120.49 1312
7121.29 1342
7122.08 1320
7122.88 1341
7123.68 1346
7124.47 1338
7125.27 1333
7126.07 1389
7126.86 1421
7127.66 1489
7128.46 1487
7129.25 1605
7130.05 1545
7130.85 1526
7131.64 1566
7132.44 1490
7133.24 1482
7134.04 1400
7134.83 1371
7135.63 1346
7136.43 1308
7137.23 1274
7138.02 1313
7138.82 1296
7139.62 1215
7140.42 1179
7141.21 1202
7142.01 1241
7142.81 1192
7143.61 1205
7144.40 1222
7145.20 1177
7146.00 1113
7146.80 1136
7147.59 1130
7148.39 1120
7149.19 1140
7149.99 1160
7150.79 1117
7151.59 1097
7152.38 1079
7153.18 1122
7153.98 1219
7154.78 1241
7155.58 1291
7156.38 1276
7157.17 1298
7157.97 1236
7158.77 1243
7159.57 1236
7160.37 1219
7161.17 1138
7161.97 1086
7162.76 1073
7163.56 1102
7164.36 1106
7165.16 1075
7165.96 1094
7166.76 1113
7167.56 1059
7168.36 1064
7169.16 1102
7169.96 1031
7170.75 1041
7171.55 980
7172.35 1040
7173.15 1010
7173.95 1020
7174.75 997
7175.55 967
7176.35 955
7177.15 959
7177.95 926
7178.75 998
7179.55 1040
7180.35 1031
7181.15 1060
7181.95 1048
7182.75 1094
7183.55 1059
7184.35 1086
7185.15 1036
7185.95 1062
7186.75 996
7187.55 975
7188.35 974
7189.15 982
7189.95 967
7190.75 927
7191.55 948
7192.35 965
7193.15 937
7193.95 935
7194.75 953
7195.55 945
7196.35 948
7197.15 938
7197.95 1018
7198.76 941
7199.56 951
7200.36 965
7201.16 950
7201.96 926
7202.76 959
7203.56 975
7204.36 963
7205.16 964
7205.96 924
7206.77 971
7207.57 952
7208.37 983
7209.17 967
7209.97 1041
7210.77 1082
7211.57 1099
7212.38 1057
7213.18 1085
7213.98 1041
7214.78 1031
7215.58 1060
7216.38 1063
7217.19 1051
7217.99 1091
7218.79 1119
7219.59 1125
7220.39 1145
7221.20 1106
7222.00 1087
7222.80 1072
7223.60 1087
7224.40 1092
7225.21 1070
7226.01 1026
7226.81 1097
7227.61 1099
7228.42 1126
7229.22 1090
7230.02 1087
7230.82 1154
7231.63 1216
7232.43 1336
7233.23 1403
7234.03 1578
7234.84 1673
7235.64 1785
7236.44 1808
7237.25 1742
7238.05 1587
7238.85 1486
7239.65 1305
7240.46 1209
7241.26 1186
7242.06 1154
7242.87 1142
7243.67 1103
7244.47 1121
7245.28 1054
7246.08 1090
7246.88 1102
7247.69 1035
7248.49 1002
7249.30 990
7250.10 982
7250.90 1028
7251.71 992
7252.51 1011
7253.31 1007
7254.12 983
7254.92 991
7255.73 959
7256.53 1023
7257.33 1002
7258.14 981
7258.94 939
7259.75 1027
7260.55 977
7261.35 983
7262.16 1019
7262.96 1003
7263.77 1009
7264.57 971
7265.38 1048
7266.18 982
7266.99 1053
7267.79 1023
7268.59 1063
7269.40 1014
7270.20 998
7271.01 1038
7271.81 1034
7272.62 1075
7273.42 1057
7274.23 1103
7275.03 1102
7275.84 1133
7276.64 1110
7277.45 1166
7278.25 1161
7279.06 1246
7279.86 1434
7280.67 1636
7281.48 1861
7282.28 2050
7283.09 2269
7283.89 2489
7284.70 2446
7285.50 2441
7286.31 2303
7287.11 2024
7287.92 1799
7288.73 1658
7289.53 1503
7290.34 1344
7291.14 1261
7291.95 1226
7292.76 1219
7293.56 1140
7294.37 1100
7295.17 1094
7295.98 1106
7296.79 1078
7297.59 1095
7298.40 1107
7299.21 1180
7300.01 1145
7300.82 1125
7301.62 1138
7302.43 1163
7303.24 1159
7304.04 1173
7304.85 1244
7305.66 1139
7306.46 1209
7307.27 1188
7308.08 1203
7308.89 1254
7309.69 1290
7310.50 1274
7311.31 1302
7312.11 1274
7312.92 1322
7313.73 1331
7314.53 1330
7315.34 1452
7316.15 1654
7316.96 1833
7317.76 2012
7318.57 2224
7319.38 2346
7320.19 2436
7320.99 2345
7321.80 2195
7322.61 2061
7323.42 1835
7324.22 1744
7325.03 1652
7325.84 1552
7326.65 1356
7327.46 1246
7328.26 1228
7329.07 1240
7329.88 1212
7330.69 1187
7331.50 1164
7332.30 1181
7333.11 1129
7333.92 1175
7334.73 1175
7335.54 1217
7336.35 1229
7337.15 1227
7337.96 1266
7338.77 1259
7339.58 1319
7340.39 1340
7341.20 1281
7342.01 1231
7342.82 1214
7343.62 1172
7344.43 1198
7345.24 1170
7346.05 1167
7346.86 1146
7347.67 1086
7348.48 1055
7349.29 1014
7350.10 1065
7350.91 1083
7351.71 1111
7352.52 1064
7353.33 1072
7354.14 1042
7354.95 1074
7355.76 1146
7356.57 1188
7357.38 1207
7358.19 1351
7359.00 1323
7359.81 1341
7360.62 1324
7361.43 1351
7362.24 1317
7363.05 1303
7363.86 1311
7364.67 1248
7365.48 1249
7366.29 1159
7367.10 1171
7367.91 1091
7368.72 1119
7369.53 1090
7370.34 1062
7371.15 1117
7371.96 1092
7372.77 1082
7373.58 1080
7374.39 1100
7375.20 1125
7376.01 1119
7376.82 1155
7377.63 1305
7378.45 1405
7379.26 1581
7380.07 1574
7380.88 1571
7381.69 1624
7382.50 1604
7383.31 1515
7384.12 1423
7384.93 1318
7385.74 1241
7386.56 1225
7387.37 1148
7388.18 1121
7388.99 1089
7389.80 1036
7390.61 1058
7391.42 1028
7392.24 985
7393.05 960
7393.86 952
7394.67 1006
7395.48 938
7396.29 949
7397.10 1000
7397.92 1057
7398.73 994
7399.54 974
7400.35 992
7401.16 1042
7401.98 1021
7402.79 1009
7403.60 1029
7404.41 972
7405.23 922
7406.04 933
7406.85 940
7407.66 928
7408.47 954
7409.29 921
7410.10 952
7410.91 883
7411.72 903
7412.54 914
7413.35 860
7414.16 854
7414.98 868
7415.79 903
7416.60 867
7417.41 874
7418.23 894
7419.04 885
7419.85 812
7420.67 846
7421.48 831
7422.29 868
7423.11 858
7423.92 783
7424.73 812
7425.54 844
7426.36 856
7427.17 830
7427.99 858
7428.80 852
7429.61 820
7430.43 871
7431.24 845
7432.05 840
7432.87 865
7433.68 812
7434.49 826
7435.31 844
7436.12 858
7436.94 843
7437.75 870
7438.56 907
7439.38 899
7440.19 854
7441.01 848
7441.82 861
7442.64 897
7443.45 791
7444.26 767
7445.08 807
7445.89 821
7446.71 767
7447.52 807
7448.34 802
7449.15 797
7449.97 797
7450.78 794
7451.59 844
7452.41 822
7453.22 803
7454.04 765
7454.85 763
7455.67 810
7456.48 788
7457.30 772
7458.11 765
7458.93 775
7459.74 790
7460.56 800
7461.38 799
7462.19 805
7463.01 786
7463.82 777
7464.64 815
7465.45 782
7466.27 808
7467.08 790
7467.90 794
7468.72 794
7469.53 797
7470.35 784
7471.16 777
7471.98 791
7472.79 812
7473.61 819
7474.43 830
7475.24 825
7476.06 851
7476.87 804
7477.69 786
7478.51 783
7479.32 793
7480.14 828
7480.96 819
7481.77 807
7482.59 770
7483.41 818
7484.22 774
7485.04 760
7485.85 791
7486.67 760
7487.49 753
7488.31 732
7489.12 801
7489.94 820
7490.76 770
7491.57 837
7492.39 813
7493.21 788
7494.02 833
7494.84 826
7495.66 853
7496.48 818
7497.29 825
7498.11 816
7498.93 817
7499.74 788
7500.56 812
7501.38 825
7502.20 822
7503.01 804
7503.83 822
7504.65 836
7505.47 843
7506.29 818
7507.10 767
7507.92 772
7508.74 806
7509.56 848
7510.37 828
7511.19 806
7512.01 877
7512.83 835
7513.65 818
7514.47 789
7515.28 848
7516.10 819
7516.92 798
7517.74 830
7518.56 824
7519.38 823
7520.19 845
7521.01 866
7521.83 861
7522.65 871
7523.47 880
7524.29 879
7525.11 850
7525.92 919
7526.74 894
7527.56 847
7528.38 866
7529.20 913
7530.02 901
7530.84 936
7531.66 874
7532.48 916
7533.30 914
7534.12 897
7534.93 938
7535.75 916
7536.57 917
7537.39 896
7538.21 895
7539.03 882
7539.85 873
7540.67 857
7541.49 882
7542.31 917
7543.13 902
7543.95 894
7544.77 940
7545.59 919
7546.41 885
7547.23 935
7548.05 918
7548.87 924
7549.69 920
7550.51 909
7551.33 892
7552.15 923
7552.97 914
7553.79 960
7554.61 974
7555.43 989
7556.25 948
7557.07 1011
7557.89 997
7558.71 1010
7559.53 1031
7560.36 1008
7561.18 993
7562.00 999
7562.82 1025
7563.64 976
7564.46 1017
7565.28 1031
7566.10 1043
7566.92 1023
7567.74 1023
7568.56 1056
7569.39 992
7570.21 1035
7571.03 1095
7571.85 1120
7572.67 1126
7573.49 1104
7574.31 1133
7575.14 1138
7575.96 1169
7576.78 1179
7577.60 1166
7578.42 1145
7579.24 1187
7580.06 1181
7580.89 1175
7581.71 1215
7582.53 1260
7583.35 1213
7584.17 1226
7585.00 1290
7585.82 1327
7586.64 1341
7587.46 1394
7588.29 1382
7589.11 1400
7589.93 1378
7590.75 1385
7591.57 1379
7592.40 1381
7593.22 1387
7594.04 1428
7594.86 1450
7595.69 1418
7596.51 1465
7597.33 1451
7598.15 1471
7598.98 1578
7599.80 1590
7600.62 1666
7601.45 1748
7602.27 1762
7603.09 1865
7603.92 1859
7604.74 1833
7605.56 1824
7606.38 1807
7607.21 1740
7608.03 1716
7608.85 1692
7609.68 1696
7610.50 1660
7611.32 1667
7612.15 1769
7612.97 1837
7613.80 1930
7614.62 2108
7615.44 2307
7616.27 2521
7617.09 2651
7617.91 2780
7618.74 2802
7619.56 2747
7620.39 2701
7621.21 2508
7622.03 2460
7622.86 2374
7623.68 2275
7624.51 2300
7625.33 2362
7626.15 2373
7626.98 2430
7627.80 2725
7628.63 2979
7629.45 3063
7630.28 3336
7631.10 3425
7631.93 3453
7632.75 3195
7633.58 3000
7634.40 2786
7635.22 2504
7636.05 2223
7636.87 2047
7637.70 1879
7638.52 1756
7639.35 1670
7640.17 1543
7641.00 1535
7641.82 1584
7642.65 1653
7643.47 1767
7644.30 1859
7645.13 1921
7645.95 1868
7646.78 1968
7647.60 1930
7648.43 1956
7649.25 1927
7650.08 1894
7650.90 1783
7651.73 1719
7652.55 1622
7653.38 1535
7654.21 1382
7655.03 1406
7655.86 1359
7656.68 1330
7657.51 1231
7658.34 1199
7659.16 1214
7659.99 1212
7660.81 1178
7661.64 1212
7662.47 1198
7663.29 1181
7664.12 1189
7664.95 1140
7665.77 1137
7666.60 1179
7667.42 1155
7668.25 1178
7669.08 1169
7669.90 1145
7670.73 1184
7671.56 1185
7672.38 1149
7673.21 1070
7674.04 1110
7674.87 1081
7675.69 1076
7676.52 1097
7677.35 1082
7678.17 1097
7679.00 1151
7679.83 1135
7680.65 1129
7681.48 1216
7682.31 1280
7683.14 1382
7683.96 1483
7684.79 1466
7685.62 1374
7686.45 1360
7687.27 1346
7688.10 1298
7688.93 1166
7689.76 1222
7690.58 1182
7691.41 1188
7692.24 1243
7693.07 1266
7693.90 1293
7694.72 1389
7695.55 1456
7696.38 1529
7697.21 1577
7698.04 1545
7698.86 1574
7699.69 1485
7700.52 1417
7701.35 1332
7702.18 1277
7703.01 1237
7703.83 1164
7704.66 1190
7705.49 1179
7706.32 1117
7707.15 1085
7707.98 1124
7708.81 1039
7709.63 1043
7710.46 1075
7711.29 1144
7712.12 1098
7712.95 1009
7713.78 1026
7714.61 1036
7715.44 1008
7716.27 994
7717.10 1039
7717.93 1018
7718.75 970
7719.58 980
7720.41 996
7721.24 973
7722.07 942
7722.90 974
7723.73 993
7724.56 995
7725.39 1003
7726.22 996
7727.05 1070
7727.88 1098
7728.71 1072
7729.54 1106
7730.37 1067
7731.20 1045
7732.03 1031
7732.86 965
7733.69 954
7734.52 915
7735.35 883
7736.18 928
7737.01 872
7737.84 859
7738.67 862
7739.50 890
7740.33 857
7741.16 908
7741.99 919
7742.82 949
7743.65 1043
7744.48 1088
7745.31 1184
7746.14 1321
7746.98 1294
7747.81 1306
7748.64 1245
7749.47 1211
7750.30 1101
7751.13 1085
7751.96 1031
7752.79 970
7753.62 909
7754.45 899
7755.29 802
7756.12 819
7756.95 827
7757.78 860
7758.61 825
7759.44 792
7760.27 824
7761.11 841
7761.94 779
7762.77 787
7763.60 886
7764.43 828
7765.26 786
7766.10 839
7766.93 799
7767.76 811
7768.59 816
7769.42 823
7770.26 803
7771.09 802
7771.92 807
7772.75 822
7773.58 838
7774.42 843
7775.25 834
7776.08 882
7776.91 883
7777.75 873
7778.58 809
7779.41 850
7780.24 830
7781.08 863
7781.91 877
7782.74 870
7783.57 866
7784.41 820
7785.24 832
7786.07 857
7786.91 876
7787.74 818
7788.57 817
7789.40 838
7790.24 861
7791.07 869
7791.90 874
7792.74 849
7793.57 871
7794.40 889
7795.24 909
7796.07 894
7796.90 958
7797.74 921
7798.57 913
7799.40 977
7800.24 982
7801.07 1027
7801.91 981
7802.74 1019
7803.57 1030
7804.41 1063
7805.24 1019
7806.07 1022
7806.91 1088
7807.74 1074
7808.58 1081
7809.41 1066
7810.25 1158
7811.08 1174
7811.91 1253
7812.75 1252
7813.58 1297
7814.42 1325
7815.25 1396
7816.09 1335
7816.92 1321
7817.75 1352
7818.59 1490
7819.42 1525
7820.26 1584
7821.09 1606
7821.93 1651
7822.76 1750
7823.60 1652
7824.43 1583
7825.27 1571
7826.10 1553
7826.94 1435
7827.77 1427
7828.61 1348
7829.44 1372
7830.28 1386
7831.11 1404
7831.95 1473
7832.78 1471
7833.62 1550
7834.46 1554
7835.29 1562
7836.13 1439
7836.96 1382
7837.80 1310
7838.63 1272
7839.47 1222
7840.31 1200
7841.14 1139
7841.98 1112
7842.81 1052
7843.65 1047
7844.48 1074
7845.32 1008
7846.16 1044
7846.99 997
7847.83 1011
7848.67 1001
7849.50 996
7850.34 1020
7851.17 1071
7852.01 1034
7852.85 1065
7853.68 1002
7854.52 976
7855.36 1009
7856.19 1030
7857.03 1088
7857.87 1117
7858.70 1101
7859.54 1092
7860.38 1056
7861.21 1122
7862.05 1030
7862.89 982
7863.72 1001
7864.56 959
7865.40 1014
7866.24 1060
7867.07 1086
7867.91 1082
7868.75 1084
7869.59 1092
7870.42 1077
7871.26 1124
7872.10 1177
7872.94 1226
7873.77 1261
7874.61 1283
7875.45 1443
7876.29 1497
7877.12 1596
7877.96 1614
7878.80 1686
7879.64 1606
7880.47 1683
7881.31 1680
7882.15 1612
7882.99 1498
7883.83 1442
7884.66 1404
7885.50 1312
7886.34 1242
7887.18 1324
7888.02 1315
7888.86 1375
7889.69 1446
7890.53 1519
7891.37 1509
7892.21 1517
7893.05 1455
7893.89 1350
7894.73 1274
7895.56 1223
7896.40 1220
7897.24 1162
7898.08 1115
7898.92 1052
7899.76 1106
7900.60 1079
7901.44 1082
7902.28 967
7903.12 1004
7903.95 1042
7904.79 1017
7905.63 1003
7906.47 1022
7907.31 1009
7908.15 969
7908.99 937
7909.83 952
7910.67 979
7911.51 991
7912.35 998
7913.19 1042
7914.03 1060
7914.87 1131
7915.71 1223
7916.55 1213
7917.39 1248
7918.23 1246
7919.07 1219
7919.91 1254
7920.75 1139
7921.59 1098
7922.43 1103
7923.27 1035
7924.11 968
7924.95 936
7925.79 913
7926.63 880
7927.47 903
7928.31 945
7929.15 931
7929.99 876
7930.83 871
7931.67 899
7932.51 873
7933.35 849
7934.19 868
7935.04 924
7935.88 832
7936.72 850
7937.56 892
7938.40 934
7939.24 883
7940.08 885
7940.92 874
7941.76 859
7942.60 934
7943.45 940
7944.29 946
7945.13 950
7945.97 980
7946.81 996
7947.65 958
7948.49 972
7949.34 1010
7950.18 1025
7951.02 1009
7951.86 1114
7952.70 1176
7953.54 1207
7954.39 1223
7955.23 1191
7956.07 1286
7956.91 1197
7957.75 1201
7958.60 1266
7959.44 1191
7960.28 1115
7961.12 1132
7961.96 1117
7962.81 1189
7963.65 1210
7964.49 1352
7965.33 1499
7966.18 1655
7967.02 1655
7967.86 1657
7968.70 1626
7969.55 1477
7970.39 1300
7971.23 1215
7972.08 1197
7972.92 1068
7973.76 1023
7974.60 1003
7975.45 954
7976.29 978
7977.13 950
7977.98 893
7978.82 933
7979.66 914
7980.51 903
7981.35 921
7982.19 890
7983.04 854
7983.88 919
7984.72 925
7985.57 871
7986.41 873
7987.25 848
7988.10 854
7988.94 800
7989.78 808
7990.63 806
7991.47 783
7992.32 710
7993.16 740
7994.00 734
7994.85 757
7995.69 741
7996.54 735
7997.38 687
7998.22 721
7999.07 720
7999.91 687
8000.76 692
8001.60 665
8002.45 687
8003.29 672
8004.13 673
8004.98 648
8005.82 710
8006.67 692
8007.51 631
8008.36 669
8009.20 646
8010.05 661
8010.89 642
8011.74 686
8012.58 696
8013.43 671
8014.27 653
8015.12 646
8015.96 661
8016.81 624
8017.65 617
8018.50 612
8019.34 624
8020.19 621
8021.03 644
8021.88 649
8022.72 642
8023.57 640
8024.41 618
8025.26 664
8026.11 690
8026.95 627
8027.80 660
8028.64 623
8029.49 652
8030.33 648
8031.18 634
8032.03 615
8032.87 667
8033.72 622
8034.56 640
8035.41 631
8036.26 660
8037.10 639
8037.95 650
8038.80 664
8039.64 599
8040.49 628
8041.34 631
8042.18 650
8043.03 629
8043.87 648
8044.72 632
8045.57 637
8046.41 620
8047.26 689
8048.11 608
8048.96 633
8049.80 613
8050.65 672
8051.50 644
8052.34 622
8053.19 670
8054.04 635
8054.88 598
8055.73 620
8056.58 618
8057.43 585
8058.27 582
8059.12 619
8059.97 599
8060.82 590
8061.66 561
8062.51 570
8063.36 549
8064.21 570
8065.05 597
8065.90 579
8066.75 560
8067.60 559
8068.44 581
8069.29 605
8070.14 570
8070.99 561
8071.84 580
8072.68 556
8073.53 540
8074.38 551
8075.23 546
8076.08 578
8076.93 548
8077.77 549
8078.62 546
8079.47 548
8080.32 556
8081.17 562
8082.02 554
8082.87 594
8083.71 592
8084.56 573
8085.41 569
8086.26 570
8087.11 608
8087.96 593
8088.81 554
8089.66 566
8090.51 578
8091.35 560
8092.20 578
8093.05 593
8093.90 570
8094.75 592
8095.60 564
8096.45 546
8097.30 527
8098.15 569
8099.00 559
8099.85 552
8100.70 541
8101.55 567
8102.40 572
8103.25 527
8104.10 562
8104.95 522
8105.80 572
8106.65 578
8107.50 551
8108.35 550
8109.20 553
8110.05 548
8110.90 611
8111.75 548
8112.60 579
8113.45 589
8114.30 618
8115.15 577
8116.00 572
8116.85 574
8117.70 602
8118.55 613
8119.40 626
8120.25 580
8121.10 610
8121.95 639
8122.80 622
8123.65 655
8124.50 686
8125.35 674
8126.20 661
8127.06 641
8127.91 648
8128.76 664
8129.61 679
8130.46 721
8131.31 757
8132.16 752
8133.01 707
8133.86 780
8134.72 716
8135.57 708
8136.42 683
8137.27 681
8138.12 743
8138.97 702
8139.83 739
8140.68 702
8141.53 711
8142.38 722
8143.23 728
8144.08 746
8144.94 752
8145.79 791
8146.64 804
8147.49 825
8148.34 829
8149.20 779
8150.05 826
8150.90 847
8151.75 907
8152.60 988
8153.46 1088
8154.31 1103
8155.16 1104
8156.01 1059
8156.87 1032
8157.72 970
8158.57 863
8159.42 817
8160.28 792
8161.13 762
8161.98 747
8162.84 684
8163.69 740
8164.54 672
8165.39 661
8166.25 697
8167.10 675
8167.95 682
8168.81 681
8169.66 689
8170.51 712
8171.37 684
8172.22 694
8173.07 631
8173.93 630
8174.78 631
8175.63 628
8176.49 623
8177.34 590
8178.19 557
8179.05 565
8179.90 575
8180.76 548
8181.61 571
8182.46 605
8183.32 558
8184.17 557
8185.02 550
8185.88 593
8186.73 562
8187.59 555
8188.44 562
8189.30 554
8190.15 545
8191.00 562
8191.86 557
8192.71 591
8193.57 617
8194.42 620
8195.28 582
8196.13 567
8196.99 565
8197.84 615
8198.69 595
8199.55 541
8200.40 542
8201.26 547
8202.11 610
8202.97 550
8203.82 553
8204.68 538
8205.53 533
8206.39 562
8207.24 548
8208.10 581
8208.95 592
8209.81 525
8210.67 545
8211.52 571
8212.38 634
8213.23 557
8214.09 601
8214.94 598
8215.80 640
8216.65 634
8217.51 607
8218.37 595
8219.22 563
8220.08 593
8220.93 569
8221.79 626
8222.64 566
8223.50 601
8224.36 638
8225.21 552
8226.07 565
8226.92 569
8227.78 589
8228.64 546
8229.49 533
8230.35 550
8231.21 526
8232.06 544
8232.92 541
8233.78 522
8234.63 533
8235.49 520
8236.35 506
8237.20 538
8238.06 515
8238.92 512
8239.77 530
8240.63 523
8241.49 519
8242.34 516
8243.20 533
8244.06 505
8244.91 537
8245.77 523
8246.63 517
8247.49 493
8248.34 519
8249.20 525
8250.06 565
8250.92 484
8251.77 488
8252.63 475
8253.49 498
8254.35 512
8255.20 505
8256.06 504
8256.92 508
8257.78 514
8258.63 478
8259.49 495
8260.35 509
8261.21 514
8262.07 520
8262.92 507
8263.78 491
8264.64 515
8265.50 531
8266.36 531
8267.22 516
8268.07 535
8268.93 515
8269.79 510
8270.65 541
8271.51 518
8272.37 538
8273.22 538
8274.08 531
8274.94 518
8275.80 537
8276.66 525
8277.52 558
8278.38 530
8279.24 577
8280.09 545
8280.95 525
8281.81 559
8282.67 498
8283.53 505
8284.39 522
8285.25 525
8286.11 535
8286.97 518
8287.83 501
8288.69 491
8289.55 513
8290.41 546
8291.26 542
8292.12 552
8292.98 539
8293.84 556
8294.70 518
8295.56 561
8296.42 531
8297.28 535
8298.14 527
8299.00 552
8299.86 549
8300.72 555
8301.58 549
8302.44 489
8303.30 494
8304.16 545
8305.02 552
8305.88 546
8306.74 546
8307.60 570
8308.46 493
8309.33 533
8310.19 537
8311.05 513
8311.91 496
8312.77 525
8313.63 520
8314.49 509
8315.35 480
8316.21 481
8317.07 511
8317.93 512
8318.79 497
8319.65 551
8320.52 510
8321.38 540
8322.24 532
8323.10 481
8323.96 503
8324.82 477
8325.68 492
8326.54 532
8327.41 517
8328.27 484
8329.13 508
8329.99 529
8330.85 511
8331.71 488
8332.57 492
8333.44 474
8334.30 498
8335.16 520
8336.02 518
8336.88 513
8337.75 535
8338.61 528
8339.47 489
8340.33 554
8341.19 501
8342.06 545
8342.92 542
8343.78 549
8344.64 583
8345.50 537
8346.37 534
8347.23 561
8348.09 575
8348.95 570
8349.82 565
8350.68 571
8351.54 557
8352.40 558
8353.27 516
8354.13 541
8354.99 595
8355.86 552
8356.72 536
8357.58 553
8358.45 561
8359.31 527
8360.17 522
8361.03 524
8361.90 515
8362.76 541
8363.62 508
8364.49 529
8365.35 507
8366.21 526
8367.08 539
8367.94 582
8368.80 578
8369.67 562
8370.53 529
8371.40 521
8372.26 541
8373.12 497
8373.99 562
8374.85 515
8375.71 552
8376.58 564
8377.44 563
8378.31 534
8379.17 541
8380.03 584
8380.90 618
8381.76 587
8382.63 565
8383.49 603
8384.36 604
8385.22 574
8386.08 570
8386.95 600
8387.81 633
8388.68 608
8389.54 600
8390.41 591
8391.27 606
8392.14 559
8393.00 589
8393.87 604
8394.73 608
8395.60 619
8396.46 630
8397.33 633
8398.19 585
8399.06 605
8399.92 583
8400.79 667
8401.65 642
8402.52 627
8403.38 628
8404.25 661
8405.11 674
8405.98 697
8406.84 698
8407.71 632
8408.58 703
8409.44 749
8410.31 742
8411.17 741
8412.04 745
8412.90 714
8413.77 767
8414.64 785
8415.50 752
8416.37 712
8417.23 719
8418.10 699
8418.97 764
8419.83 792
8420.70 751
8421.56 781
8422.43 800
8423.30 797
8424.16 820
8425.03 828
8425.90 821
8426.76 895
8427.63 916
8428.50 896
8429.36 891
8430.23 919
8431.10 947
8431.96 887
8432.83 945
8433.70 914
8434.56 955
8435.43 998
8436.30 1057
8437.16 1117
8438.03 1141
8438.90 1140
8439.77 1187
8440.63 1237
8441.50 1228
8442.37 1200
8443.24 1190
8444.10 1162
8444.97 1252
8445.84 1271
8446.71 1269
8447.57 1338
8448.44 1342
8449.31 1420
8450.18 1552
8451.04 1743
8451.91 2169
8452.78 2544
8453.65 3056
8454.52 3462
8455.38 3708
8456.25 3705
8457.12 3452
8457.99 3242
8458.86 2830
8459.72 2497
8460.59 2166
8461.46 1905
8462.33 1660
8463.20 1526
8464.07 1361
8464.93 1324
8465.80 1260
8466.67 1181
8467.54 1173
8468.41 1141
8469.28 1065
8470.15 1038
8471.02 1043
8471.88 1024
8472.75 1053
8473.62 1016
8474.49 1007
8475.36 1003
8476.23 1008
8477.10 1069
8477.97 1048
8478.84 1135
8479.71 1129
8480.58 1195
8481.44 1230
8482.31 1212
8483.18 1188
8484.05 1171
8484.92 1154
8485.79 1099
8486.66 1081
8487.53 1053
8488.40 1071
8489.27 1003
8490.14 1027
8491.01 1035
8491.88 1063
8492.75 1088
8493.62 1061
8494.49 1032
8495.36 1003
8496.23 1025
8497.10 1021
8497.97 1025
8498.84 975
8499.71 969
8500.58 935
8501.45 979
8502.32 913
8503.19 896
8504.06 958
8504.93 970
8505.80 952
8506.67 943
8507.55 1024
8508.42 1040
8509.29 1010
8510.16 1032
8511.03 1037
8511.90 1021
8512.77 1018
8513.64 1079
8514.51 1088
8515.38 1068
8516.25 1087
8517.13 1131
8518.00 1143
8518.87 1121
8519.74 1158
8520.61 1246
8521.48 1413
8522.35 1600
8523.23 1687
8524.10 1791
8524.97 1907
8525.84 1987
8526.71 1945
8527.58 1844
8528.46 1764
8529.33 1654
8530.20 1535
8531.07 1392
8531.94 1359
8532.81 1388
8533.69 1359
8534.56 1219
8535.43 1246
8536.30 1223
8537.18 1194
8538.05 1111
8538.92 1079
8539.79 1037
8540.66 1029
8541.54 988
8542.41 996
8543.28 1010
8544.15 994
8545.03 1001
8545.90 1024
8546.77 1013
8547.64 1016
8548.52 1096
8549.39 1203
8550.26 1369
8551.14 1578
8552.01 1760
8552.88 1855
8553.76 1861
8554.63 1802
8555.50 1790
8556.37 1590
8557.25 1506
8558.12 1429
8558.99 1335
8559.87 1209
8560.74 1125
8561.61 1065
8562.49 1048
8563.36 983
8564.24 979
8565.11 946
8565.98 940
8566.86 936
8567.73 909
8568.60 891
8569.48 894
8570.35 855
8571.23 810
8572.10 884
8572.97 881
8573.85 895
8574.72 880
8575.60 885
8576.47 876
8577.34 845
8578.22 865
8579.09 853
8579.97 840
8580.84 815
8581.72 842
8582.59 890
8583.47 843
8584.34 879
8585.21 863
8586.09 855
8586.96 869
8587.84 877
8588.71 893
8589.59 873
8590.46 942
8591.34 958
8592.21 943
8593.09 965
8593.96 979
8594.84 953
8595.71 936
8596.59 949
8597.46 955
8598.34 976
8599.22 938
8600.09 948
8600.97 979
8601.84 954
8602.72 979
8603.59 972
8604.47 989
8605.34 990
8606.22 1004
8607.10 965
8607.97 1012
8608.85 984
8609.72 1026
8610.60 1005
8611.47 1051
8612.35 1068
8613.23 1056
8614.10 1116
8614.98 1083
8615.86 1077
8616.73 1131
8617.61 1159
8618.48 1205
8619.36 1219
8620.24 1213
8621.11 1265
8621.99 1309
8622.87 1293
8623.74 1336
8624.62 1278
8625.50 1288
8626.37 1321
8627.25 1303
8628.13 1291
8629.00 1223
8629.88 1292
8630.76 1294
8631.64 1290
8632.51 1297
8633.39 1288
8634.27 1232
8635.14 1278
8636.02 1275
8636.90 1279
8637.78 1272
8638.65 1341
8639.53 1385
8640.41 1435
8641.29 1455
8642.16 1531
8643.04 1521
8643.92 1565
8644.80 1695
8645.67 1727
8646.55 1749
8647.43 1767
8648.31 1721
8649.18 1709
8650.06 1713
8650.94 1635
8651.82 1652
8652.70 1715
8653.58 1709
8654.45 1780
8655.33 1851
8656.21 1915
8657.09 2086
8657.97 2211
8658.84 2575
8659.72 3106
8660.60 3643
8661.48 4247
8662.36 4764
8663.24 5312
8664.12 5500
8664.99 5358
8665.87 5056
8666.75 4751
8667.63 4147
8668.51 3714
8669.39 3270
8670.27 2913
8671.15 2636
8672.03 2454
8672.91 2223
8673.78 2138
8674.66 2052
8675.54 1945
8676.42 1846
8677.30 1793
8678.18 1748
8679.06 1655
8679.94 1597
8680.82 1577
8681.70 1503
8682.58 1464
8683.46 1481
8684.34 1487
8685.22 1558
8686.10 1622
8686.98 1735
8687.86 1988
8688.74 2261
8689.62 2561
8690.50 2931
8691.38 3036
8692.26 3109
8693.14 3074
8694.02 2939
8694.90 2642
8695.78 2495
8696.66 2269
8697.54 2123
8698.42 2030
8699.30 1959
8700.18 1911
8701.06 1896
8701.94 1883
8702.82 1888
8703.70 1710
8704.58 1621
8705.46 1570
8706.34 1514
8707.23 1394
8708.11 1240
8708.99 1191
8709.87 1135
8710.75 1105
8711.63 1053
8712.51 1007
8713.39 999
8714.27 1000
8715.16 975
8716.04 962
8716.92 1002
8717.80 1033
8718.68 1051
8719.56 1040
8720.44 1003
8721.33 1069
8722.21 1037
8723.09 1072
8723.97 1064
8724.85 1095
8725.73 1138
8726.62 1114
8727.50 1107
8728.38 1152
8729.26 1166
8730.14 1143
8731.03 1174
8731.91 1112
8732.79 1110
8733.67 1085
8734.55 1034
8735.44 1057
8736.32 1076
8737.20 1053
8738.08 1076
8738.97 1072
8739.85 1059
8740.73 1049
8741.61 1066
8742.50 1074
8743.38 1044
8744.26 1058
8745.14 1047
8746.03 1011
8746.91 948
8747.79 977
8748.68 1054
8749.56 994
8750.44 1004
8751.33 1032
8752.21 1019
8753.09 1096
8753.97 1135
8754.86 1171
8755.74 1205
8756.62 1208
8757.51 1240
8758.39 1254
8759.28 1246
8760.16 1264
8761.04 1253
8761.93 1199
8762.81 1151
8763.69 1173
8764.58 1215
8765.46 1192
8766.34 1154
8767.23 1126
8768.11 1117
8769.00 1124
8769.88 1106
8770.76 1112
8771.65 1092
8772.53 1058
8773.42 1078
8774.30 1051
8775.19 1010
8776.07 1122
8776.95 1166
8777.84 1253
8778.72 1261
8779.61 1251
8780.49 1335
8781.38 1298
8782.26 1286
8783.15 1299
8784.03 1289
8784.92 1248
8785.80 1183
8786.69 1211
8787.57 1142
8788.46 1077
8789.34 1061
8790.23 1005
8791.11 997
8792.00 934
8792.88 965
8793.77 963
8794.65 930
8795.54 873
8796.42 815
8797.31 827
8798.19 817
8799.08 810
8799.96 788
8800.85 787
8801.74 759
8802.62 790
8803.51 791
8804.39 802
8805.28 775
8806.16 735
8807.05 806
8807.94 779
8808.82 741
8809.71 737
8810.59 782
8811.48 810
8812.37 751
8813.25 752
8814.14 778
8815.03 766
8815.91 748
8816.80 718
8817.68 739
8818.57 717
8819.46 756
8820.34 694
8821.23 750
8822.12 747
8823.00 699
8823.89 748
8824.78 728
8825.66 690
8826.55 731
8827.44 735
8828.33 711
8829.21 715
8830.10 699
8830.99 728
8831.87 722
8832.76 688
8833.65 715
8834.54 719
8835.42 724
8836.31 694
8837.20 716
8838.08 693
8838.97 683
8839.86 705
8840.75 715
8841.64 694
8842.52 709
8843.41 679
8844.30 677
8845.19 701
8846.07 643
8846.96 663
8847.85 658
8848.74 642
8849.63 641
8850.51 666
8851.40 651
8852.29 691
8853.18 655
8854.07 664
8854.96 647
8855.84 678
8856.73 657
8857.62 677
8858.51 625
8859.40 666
8860.29 664
8861.17 680
8862.06 668
8862.95 638
8863.84 649
8864.73 619
8865.62 597
8866.51 648
8867.40 608
8868.29 628
8869.17 607
8870.06 601
8870.95 572
8871.84 583
8872.73 610
8873.62 633
8874.51 603
8875.40 588
8876.29 593
8877.18 565
8878.07 566
8878.96 551
8879.85 555
8880.74 554
8881.63 579
8882.51 565
8883.40 557
8884.29 544
8885.18 526
8886.07 571
8886.96 527
8887.85 527
8888.74 521
8889.63 561
8890.52 524
8891.41 514
8892.30 520
8893.19 539
8894.09 547
8894.98 498
8895.87 524
8896.76 492
8897.65 546
8898.54 525
8899.43 536
8900.32 515
8901.21 499
8902.10 498
8902.99 476
8903.88 492
8904.77 482
8905.66 483
8906.55 493
8907.44 489
8908.34 530
8909.23 509
8910.12 489
8911.01 495
8911.90 438
8912.79 489
8913.68 491
8914.57 533
8915.47 537
8916.36 519
8917.25 462
8918.14 504
8919.03 494
8919.92 470
8920.81 441
8921.71 464
8922.60 468
8923.49 467
8924.38 447
8925.27 488
8926.16 449
8927.06 486
8927.95 496
8928.84 450
8929.73 453
8930.62 475
8931.52 499
8932.41 460
8933.30 455
8934.19 435
8935.09 441
8935.98 462
8936.87 445
8937.76 445
8938.66 465
8939.55 461
8940.44 464
8941.33 462
8942.23 438
8943.12 469
8944.01 466
8944.90 453
8945.80 439
8946.69 444
8947.58 444
8948.48 431
8949.37 443
8950.26 459
8951.16 440
8952.05 455
8952.94 422
8953.84 460
8954.73 475
8955.62 462
8956.52 455
8957.41 449
8958.30 470
8959.20 460
8960.09 452
8960.98 467
8961.88 475
8962.77 441
8963.66 474
8964.56 485
8965.45 516
8966.35 486
8967.24 482
8968.13 485
8969.03 469
8969.92 491
8970.82 446
8971.71 436
8972.60 473
8973.50 443
8974.39 447
8975.29 409
8976.18 462
8977.08 450
8977.97 445
8978.87 423
8979.76 467
8980.65 443
8981.55 430
8982.44 420
8983.34 431
8984.23 439
8985.13 455
8986.02 428
8986.92 424
8987.81 420
8988.71 423
8989.60 442
8990.50 463
8991.39 422
8992.29 455
8993.18 456
8994.08 435
8994.97 441
8995.87 442
8996.76 449
8997.66 445
8998.56 479
8999.45 469
9000.35 438
9001.24 431
9002.14 443
9003.03 404
9003.93 431
9004.83 421
9005.72 425
9006.62 415
9007.51 411
9008.41 432
9009.31 426
9010.20 425
9011.10 409
9011.99 440
9012.89 425
9013.79 415
9014.68 385
9015.58 426
9016.48 427
9017.37 421
9018.27 393
9019.16 410
9020.06 423
9020.96 430
9021.85 432
9022.75 429
9023.65 416
9024.54 468
9025.44 443
9026.34 404
9027.24 429
9028.13 408
9029.03 383
9029.93 404
9030.82 420
9031.72 399
9032.62 435
9033.52 410
9034.41 391
9035.31 429
9036.21 420
9037.10 425
9038.00 414
9038.90 413
9039.80 416
9040.69 411
9041.59 396
9042.49 431
9043.39 458
9044.29 422
9045.18 445
9046.08 433
9046.98 396
9047.88 399
9048.78 408
9049.67 431
9050.57 406
9051.47 439
9052.37 433
9053.27 420
9054.16 416
9055.06 432
9055.96 469
9056.86 442
9057.76 445
9058.66 421
9059.55 436
9060.45 448
9061.35 458
9062.25 437
9063.15 436
9064.05 444
9064.95 480
9065.85 490
9066.74 447
9067.64 432
9068.54 457
9069.44 463
9070.34 448
9071.24 453
9072.14 465
9073.04 447
9073.94 470
9074.84 474
9075.74 468
9076.64 454
9077.53 438
9078.43 452
9079.33 438
9080.23 440
9081.13 396
9082.03 479
9082.93 483
9083.83 459
9084.73 472
9085.63 440
9086.53 482
9087.43 490
9088.33 505
9089.23 478
9090.13 466
9091.03 488
9091.93 497
9092.83 494
9093.73 460
9094.63 430
9095.53 493
9096.43 476
9097.33 457
9098.23 470
9099.13 472
9100.04 478
9100.94 443
9101.84 437
9102.74 409
9103.64 467
9104.54 417
9105.44 434
9106.34 452
9107.24 464
9108.14 436
9109.04 435
9109.94 465
9110.85 442
9111.75 439
9112.65 413
9113.55 440
9114.45 436
9115.35 396
9116.25 442
9117.15 485
9118.06 458
9118.96 445
9119.86 471
9120.76 497
9121.66 452
9122.56 507
9123.46 497
9124.37 480
9125.27 491
9126.17 459
9127.07 483
9127.97 442
9128.88 457
9129.78 453
9130.68 492
9131.58 440
9132.48 461
9133.39 415
9134.29 423
9135.19 432
9136.09 446
9137.00 456
9137.90 408
9138.80 431
9139.70 433
9140.61 415
9141.51 420
9142.41 450
9143.31 437
9144.22 438
9145.12 418
9146.02 435
9146.92 410
9147.83 407
9148.73 406
9149.63 440
9150.54 435
9151.44 421
9152.34 434
9153.25 435
9154.15 443
9155.05 431
9155.96 421
9156.86 452
9157.76 457
9158.67 446
9159.57 475
9160.47 423
9161.38 444
9162.28 448
9163.18 477
9164.09 453
9164.99 456
9165.90 484
9166.80 464
9167.70 495
9168.61 534
9169.51 520
9170.42 477
9171.32 485
9172.22 447
9173.13 458
9174.03 428
9174.94 418
9175.84 449
9176.74 472
9177.65 465
9178.55 431
9179.46 451
9180.36 446
9181.27 423
9182.17 451
9183.08 431
9183.98 459
9184.89 477
9185.79 468
9186.70 460
9187.60 456
9188.51 480
9189.41 460
9190.32 476
9191.22 440
9192.13 471
9193.03 495
9193.94 488
9194.84 478
9195.75 488
9196.65 541
9197.56 544
9198.46 634
9199.37 564
9200.27 588
9201.18 532
9202.08 528
9202.99 547
9203.90 545
9204.80 498
9205.71 504
9206.61 471
9207.52 448
9208.42 441
9209.33 447
9210.24 445
9211.14 443
9212.05 444
9212.95 403
9213.86 475
9214.77 470
9215.67 500
9216.58 449
9217.49 464
9218.39 453
9219.30 459
9220.21 479
9221.11 445
9222.02 378
9222.93 409
9223.83 434
9224.74 399
9225.65 431
9226.55 440
9227.46 459
9228.37 423
9229.27 441
9230.18 422
9231.09 405
9231.99 400
9232.90 438
9233.81 436
9234.72 431
9235.62 425
9236.53 419
9237.44 448
9238.34 456
9239.25 471
9240.16 433
9241.07 442
9241.97 426
9242.88 445
9243.79 421
9244.70 420
9245.61 429
9246.51 402
9247.42 437
9248.33 439
9249.24 441
9250.14 435
9251.05 445
9251.96 432
9252.87 415
9253.78 429
9254.69 399
9255.59 398
9256.50 436
9257.41 441
9258.32 439
9259.23 452
9260.14 482
9261.04 463
9261.95 436
9262.86 444
9263.77 458
9264.68 452
9265.59 456
9266.50 461
9267.40 431
9268.31 415
9269.22 435
9270.13 458
9271.04 446
9271.95 438
9272.86 476
9273.77 479
9274.68 465
9275.59 431
9276.49 449
9277.40 433
9278.31 460
9279.22 461
9280.13 439
9281.04 433
9281.95 448
9282.86 436
9283.77 437
9284.68 403
9285.59 417
9286.50 393
9287.41 438
9288.32 452
9289.23 436
9290.14 437
9291.05 438
9291.96 461
9292.87 433
9293.78 444
9294.69 436
9295.60 484
9296.51 487
9297.42 462
9298.33 495
9299.24 487
9300.15 516
9301.06 501
9301.97 476
9302.88 476
9303.79 505
9304.70 509
9305.61 523
9306.53 537
9307.44 533
9308.35 539
9309.26 531
9310.17 540
9311.08 529
9311.99 523
9312.90 508
9313.81 497
9314.72 507
9315.63 503
9316.55 505
9317.46 494
9318.37 457
9319.28 485
9320.19 483
9321.10 455
9322.01 440
9322.93 443
9323.84 462
9324.75 461
9325.66 444
9326.57 446
9327.48 437
9328.40 441
9329.31 460
9330.22 448
9331.13 440
9332.04 469
9332.96 453
9333.87 467
9334.78 470
9335.69 448
9336.60 467
9337.52 496
9338.43 461
9339.34 448
9340.25 459
9341.17 485
9342.08 473
9342.99 444
9343.90 463
9344.82 469
9345.73 506
9346.64 469
9347.55 469
9348.47 480
9349.38 494
9350.29 489
9351.21 454
9352.12 468
9353.03 414
9353.94 488
9354.86 497
9355.77 472
9356.68 478
9357.60 464
9358.51 471
9359.42 466
9360.34 463
9361.25 454
9362.16 466
9363.08 442
9363.99 467
9364.90 442
9365.82 461
9366.73 487
9367.65 490
9368.56 436
9369.47 462
9370.39 498
9371.30 487
9372.21 472
9373.13 501
9374.04 505
9374.96 518
9375.87 532
9376.79 518
9377.70 509
9378.61 537
9379.53 502
9380.44 506
9381.36 513
9382.27 542
9383.19 543
9384.10 543
9385.01 527
9385.93 567
9386.84 578
9387.76 567
9388.67 621
9389.59 681
9390.50 650
9391.42 639
9392.33 669
9393.25 678
9394.16 685
9395.08 642
9395.99 681
9396.91 654
9397.82 613
9398.74 630
9399.65 645
9400.57 591
9401.48 584
9402.40 549
9403.32 543
9404.23 567
9405.15 560
9406.06 581
9406.98 581
9407.89 607
9408.81 626
9409.73 600
9410.64 551
9411.56 577
9412.47 586
9413.39 578
9414.30 602
9415.22 601
9416.14 580
9417.05 577
9417.97 565
9418.89 581
9419.80 593
9420.72 628
9421.63 624
9422.55 590
9423.47 611
9424.38 592
9425.30 645
9426.22 604
9427.13 651
9428.05 633
9428.97 658
9429.88 676
9430.80 711
9431.72 699
9432.63 764
9433.55 795
9434.47 799
9435.38 763
9436.30 827
9437.22 815
9438.14 825
9439.05 829
9439.97 798
9440.89 831
9441.81 823
9442.72 863
9443.64 844
9444.56 847
9445.47 893
9446.39 926
9447.31 1031
9448.23 1118
9449.15 1213
9450.06 1326
9450.98 1452
9451.90 1506
9452.82 1498
9453.73 1457
9454.65 1372
9455.57 1334
9456.49 1207
9457.41 1049
9458.32 935
9459.24 883
9460.16 810
9461.08 772
9462.00 733
9462.92 702
9463.83 678
9464.75 665
9465.67 673
9466.59 661
9467.51 647
9468.43 611
9469.35 639
9470.26 661
9471.18 627
9472.10 633
9473.02 646
9473.94 655
9474.86 611
9475.78 603
9476.70 600
9477.62 613
9478.54 635
9479.45 652
9480.37 687
9481.29 681
9482.21 699
9483.13 635
9484.05 685
9484.97 683
9485.89 673
9486.81 611
9487.73 640
9488.65 644
9489.57 679
9490.49 690
9491.41 675
9492.33 662
9493.25 645
9494.17 650
9495.09 651
9496.01 615
9496.93 645
9497.85 636
9498.77 618
9499.69 617
9500.61 636
9501.53 654
9502.45 609
9503.37 647
9504.29 652
9505.21 646
9506.13 695
9507.05 658
9507.97 653
9508.89 664
9509.81 683
9510.73 688
9511.65 709
9512.57 739
9513.49 805
9514.42 769
9515.34 765
9516.26 816
9517.18 859
9518.10 895
9519.02 943
9519.94 929
9520.86 1010
9521.78 993
9522.71 999
9523.63 995
9524.55 950
9525.47 936
9526.39 874
9527.31 932
9528.23 927
9529.16 906
9530.08 888
9531.00 885
9531.92 892
9532.84 880
9533.76 928
9534.69 889
9535.61 849
9536.53 816
9537.45 860
9538.37 821
9539.30 766
9540.22 799
9541.14 786
9542.06 746
9542.98 775
9543.91 687
9544.83 728
9545.75 702
9546.67 737
9547.60 764
9548.52 804
9549.44 793
9550.36 796
9551.29 758
9552.21 777
9553.13 800
9554.06 805
9554.98 858
9555.90 845
9556.82 881
9557.75 839
9558.67 849
9559.59 871
9560.52 845
9561.44 856
9562.36 900
9563.29 869
9564.21 867
9565.13 884
9566.06 869
9566.98 898
9567.90 918
9568.83 914
9569.75 869
9570.67 929
9571.60 963
9572.52 964
9573.44 965
9574.37 1023
9575.29 1039
9576.22 1056
9577.14 1050
9578.06 1093
9578.99 1105
9579.91 1128
9580.84 1118
9581.76 1060
9582.68 1003
9583.61 1089
9584.53 1089
9585.46 1022
9586.38 1050
9587.31 1025
9588.23 1024
9589.15 991
9590.08 1056
9591.00 1102
9591.93 1157
9592.85 1210
9593.78 1286
9594.70 1429
9595.63 1534
9596.55 1676
9597.48 1765
9598.40 1779
9599.33 1742
9600.25 1730
9601.18 1640
9602.10 1563
9603.03 1505
9603.95 1413
9604.88 1277
9605.80 1225
9606.73 1150
9607.65 1125
9608.58 1103
9609.50 1081
9610.43 1055
9611.35 1017
9612.28 1033
9613.21 1000
9614.13 990
9615.06 994
9615.98 956
9616.91 990
9617.84 1009
9618.76 995
9619.69 1000
9620.61 1003
9621.54 975
9622.47 971
9623.39 1011
9624.32 1011
9625.24 1056
9626.17 1071
9627.10 1050
9628.02 1020
9628.95 1044
9629.88 1085
9630.80 1069
9631.73 1102
9632.65 1093
9633.58 1111
9634.51 1159
9635.43 1180
9636.36 1212
9637.29 1193
9638.22 1222
9639.14 1245
9640.07 1301
9641.00 1296
9641.92 1327
9642.85 1382
9643.78 1379
9644.70 1356
9645.63 1356
9646.56 1361
9647.49 1326
9648.41 1305
9649.34 1270
9650.27 1306
9651.20 1303
9652.12 1332
9653.05 1304
9653.98 1324
9654.91 1167
9655.83 1201
9656.76 1256
9657.69 1300
9658.62 1289
9659.55 1273
9660.47 1262
9661.40 1318
9662.33 1332
9663.26 1396
9664.19 1335
9665.11 1329
9666.04 1381
9666.97 1394
9667.90 1422
9668.83 1446
9669.75 1461
9670.68 1419
9671.61 1465
9672.54 1508
9673.47 1524
9674.40 1560
9675.33 1589
9676.25 1553
9677.18 1592
9678.11 1616
9679.04 1596
9679.97 1647
9680.90 1665
9681.83 1674
9682.76 1618
9683.69 1676
9684.61 1622
9685.54 1639
9686.47 1659
9687.40 1697
9688.33 1714
9689.26 1692
9690.19 1717
9691.12 1691
9692.05 1672
9692.98 1750
9693.91 1807
9694.84 1747
9695.77 1858
9696.70 1925
9697.63 1918
9698.56 1895
9699.49 1912
9700.42 1863
9701.35 1774
9702.28 1748
9703.21 1802
9704.14 1725
9705.07 1672
9706.00 1613
9706.93 1617
9707.86 1699
9708.79 1741
9709.72 1779
9710.65 1790
9711.58 1885
9712.51 1999
9713.44 2062
9714.37 2067
9715.30 2009
9716.23 1944
9717.16 1862
9718.09 1819
9719.02 1725
9719.95 1643
9720.88 1574
9721.81 1537
9722.75 1487
9723.68 1503
9724.61 1401
9725.54 1361
9726.47 1408
9727.40 1444
9728.33 1395
9729.26 1423
9730.19 1430
9731.13 1359
9732.06 1362
9732.99 1420
9733.92 1411
9734.85 1403
9735.78 1341
9736.71 1316
9737.65 1316
9738.58 1291
9739.51 1285
9740.44 1249
9741.37 1307
9742.30 1314
9743.24 1288
9744.17 1250
9745.10 1285
9746.03 1257
9746.96 1274
9747.90 1250
9748.83 1236
9749.76 1200
9750.69 1197
9751.63 1167
9752.56 1186
9753.49 1210
9754.42 1182
9755.36 1160
9756.29 1138
9757.22 1123
9758.15 1147
9759.09 1133
9760.02 1155
9760.95 1209
9761.88 1254
9762.82 1243
9763.75 1250
9764.68 1255
9765.62 1341
9766.55 1352
9767.48 1355
9768.41 1332
9769.35 1394
9770.28 1395
9771.21 1270
9772.15 1264
9773.08 1279
9774.01 1281
9774.95 1280
9775.88 1304
9776.81 1291
9777.75 1314
9778.68 1290
9779.62 1338
9780.55 1300
9781.48 1363
9782.42 1376
9783.35 1353
9784.28 1396
9785.22 1322
9786.15 1309
9787.09 1293
9788.02 1246
9788.95 1260
9789.89 1289
9790.82 1290
9791.76 1339
9792.69 1312
9793.63 1406
9794.56 1458
9795.49 1509
9796.43 1521
9797.36 1540
9798.30 1597
9799.23 1531
9800.17 1476
9801.10 1387
9802.04 1349
9802.97 1250
9803.91 1163
9804.84 1108
9805.78 1075
9806.71 1016
9807.65 974
9808.58 946
9809.52 981
9810.45 973
9811.39 940
9812.32 911
9813.26 884
9814.19 897
9815.13 878
9816.06 846
9817.00 870
9817.93 871
9818.87 842
9819.80 845
9820.74 875
9821.68 819
9822.61 771
9823.55 789
9824.48 837
9825.42 840
9826.35 805
9827.29 822
9828.23 828
9829.16 825
9830.10 820
9831.03 848
9831.97 853
9832.91 833
9833.84 823
9834.78 799
9835.72 815
9836.65 794
9837.59 787
9838.52 774
9839.46 811
9840.40 754
9841.33 778
9842.27 778
9843.21 785
9844.14 800
9845.08 846
9846.02 812
9846.95 771
9847.89 823
9848.83 797
9849.77 846
9850.70 820
9851.64 854
9852.58 842
9853.51 863
9854.45 813
9855.39 831
9856.33 814
9857.26 814
9858.20 768
9859.14 780
9860.08 805
9861.01 774
9861.95 758
9862.89 780
9863.83 772
9864.76 762
9865.70 777
9866.64 788
9867.58 738
9868.51 721
9869.45 754
9870.39 766
9871.33 780
9872.27 797
9873.20 774
9874.14 816
9875.08 779
9876.02 824
9876.96 787
9877.90 783
9878.83 799
9879.77 818
9880.71 789
9881.65 786
9882.59 767
9883.53 750
9884.47 753
9885.40 739
9886.34 737
9887.28 826
9888.22 796
9889.16 775
9890.10 772
9891.04 734
9891.98 769
9892.91 732
9893.85 748
9894.79 738
9895.73 746
9896.67 725
9897.61 755
9898.55 737
9899.49 782
9900.43 761
9901.37 759
9902.31 766
9903.25 788
9904.19 757
9905.13 749
9906.07 773
9907.01 777
9907.95 810
9908.89 758
9909.83 753
9910.77 783
9911.71 771
9912.65 781
9913.59 799
9914.53 831
9915.47 822
9916.41 854
9917.35 813
9918.29 871
9919.23 928
9920.17 1044
9921.11 1088
9922.05 1224
9922.99 1320
9923.93 1424
9924.87 1502
9925.81 1514
9926.75 1523
9927.69 1490
9928.63 1455
9929.57 1305
9930.51 1241
9931.45 1138
9932.39 1067
9933.34 946
9934.28 945
9935.22 868
9936.16 812
9937.10 799
9938.04 806
9938.98 760
9939.92 754
9940.87 718
9941.81 735
9942.75 779
9943.69 807
9944.63 858
9945.57 860
9946.51 877
9947.46 913
9948.40 938
9949.34 936
9950.28 903
9951.22 903
9952.16 882
9953.11 865
9954.05 854
9954.99 788
9955.93 781
9956.87 731
9957.82 678
9958.76 668
9959.70 683
9960.64 657
9961.59 637
9962.53 657
9963.47 653
9964.41 625
9965.35 635
9966.30 616
9967.24 643
9968.18 641
9969.13 606
9970.07 598
9971.01 574
9971.95 577
9972.90 589
9973.84 547
9974.78 566
9975.73 539
9976.67 520
9977.61 542
9978.55 540
9979.50 548
9980.44 562
9981.38 564
9982.33 590
9983.27 567
9984.21 612
9985.16 614
9986.10 577
9987.04 581
9987.99 596
9988.93 590
9989.88 557
9990.82 565
9991.76 603
9992.71 618
9993.65 568
9994.59 586
9995.54 584
9996.48 571
9997.43 512
9998.37 527
9999.31 551
10000.26 567
10001.20 563
10002.15 568
10003.09 577
10004.04 564
10004.98 589
10005.92 595
10006.87 594
10007.81 548
10008.76 537
10009.70 537
10010.65 556
10011.59 539
10012.54 533
10013.48 546
10014.43 537
10015.37 553
10016.32 555
10017.26 559
10018.21 526
10019.15 522
10020.10 536
10021.04 541
10021.99 536
10022.93 501
10023.88 520
10024.82 525
10025.77 520
10026.71 526
10027.66 507
10028.60 537
10029.55 525
10030.49 544
10031.44 548
10032.39 537
10033.33 556
10034.28 544
10035.22 540
10036.17 489
10037.11 504
10038.06 517
10039.01 491
10039.95 503
10040.90 537
10041.84 519
10042.79 533
10043.74 524
10044.68 508
10045.63 511
10046.58 488
10047.52 514
10048.47 517
10049.41 525
10050.36 498
10051.31 495
10052.25 499
10053.20 481
10054.15 481
10055.09 504
10056.04 458
10056.99 491
10057.93 507
10058.88 474
10059.83 495
10060.78 471
10061.72 501
10062.67 491
10063.62 489
10064.56 462
10065.51 482
10066.46 469
10067.41 487
10068.35 495
10069.30 501
10070.25 507
10071.20 489
10072.14 495
10073.09 465
10074.04 461
10074.99 470
10075.93 483
10076.88 494
10077.83 467
10078.78 499
10079.72 463
10080.67 499
10081.62 513
10082.57 445
10083.52 472
10084.46 475
10085.41 479
10086.36 468
10087.31 497
10088.26 479
10089.21 485
10090.15 499
10091.10 510
10092.05 528
10093.00 471
10093.95 524
10094.90 511
10095.85 539
10096.79 486
10097.74 473
10098.69 455
10099.64 484
10100.59 459
10101.54 470
10102.49 514
10103.44 489
10104.39 515
10105.33 478
10106.28 477
10107.23 485
10108.18 497
10109.13 466
10110.08 481
10111.03 463
10111.98 513
10112.93 467
10113.88 471
10114.83 472
10115.78 478
10116.73 490
10117.68 485
10118.63 492
10119.58 496
10120.53 535
10121.48 507
10122.43 517
10123.38 489
10124.33 510
10125.28 501
10126.23 501
10127.18 495
10128.13 492
10129.08 501
10130.03 524
10130.98 501
10131.93 512
10132.88 544
10133.83 511
10134.78 525
10135.73 533
10136.68 505
10137.63 525
10138.58 558
10139.53 537
10140.48 564
10141.43 568
10142.38 533
10143.33 533
10144.29 564
10145.24 560
10146.19 588
10147.14 567
10148.09 540
10149.04 556
10149.99 545
10150.94 551
10151.89 545
10152.85 606
10153.80 599
10154.75 579
10155.70 606
10156.65 601
10157.60 624
10158.55 609
10159.51 581
10160.46 624
10161.41 625
10162.36 637
10163.31 657
10164.26 628
10165.22 648
10166.17 647
10167.12 643
10168.07 665
10169.02 658
10169.98 623
10170.93 688
10171.88 677
10172.83 664
10173.79 698
10174.74 735
10175.69 739
10176.64 697
10177.60 768
10178.55 758
10179.50 829
10180.45 734
10181.41 761
10182.36 745
10183.31 714
10184.26 722
10185.22 733
10186.17 705
10187.12 743
10188.08 744
10189.03 782
10189.98 763
10190.93 762
10191.89 763
10192.84 783
10193.79 791
10194.75 803
10195.70 796
10196.65 788
10197.61 756
10198.56 764
10199.51 799
10200.47 847
10201.42 853
10202.38 913
10203.33 941
10204.28 960
10205.24 967
10206.19 993
10207.14 1036
10208.10 1004
10209.05 987
10210.01 998
10210.96 911
10211.91 884
10212.87 855
10213.82 837
10214.78 801
10215.73 825
10216.69 774
10217.64 780
10218.59 801
10219.55 784
10220.50 793
10221.46 794
10222.41 824
10223.37 780
10224.32 772
10225.28 775
10226.23 811
10227.19 860
10228.14 908
10229.10 988
10230.05 1018
10231.01 1112
10231.96 1159
10232.92 1225
10233.87 1249
10234.83 1274
10235.78 1367
10236.74 1359
10237.69 1273
10238.65 1235
10239.60 1116
10240.56 1014
10241.51 986
10242.47 921
10243.42 817
10244.38 814
10245.34 776
10246.29 740
10247.25 759
10248.20 721
10249.16 726
10250.11 716
10251.07 721
10252.03 676
10252.98 697
10253.94 656
10254.89 680
10255.85 658
10256.81 632
10257.76 649
10258.72 585
10259.68 579
10260.63 600
10261.59 601
10262.55 599
10263.50 627
10264.46 659
10265.41 660
10266.37 646
10267.33 662
10268.28 652
10269.24 656
10270.20 642
10271.16 621
10272.11 605
10273.07 599
10274.03 627
10274.98 580
10275.94 562
10276.90 579
10277.85 560
10278.81 541
10279.77 523
10280.73 521
10281.68 548
10282.64 559
10283.60 584
10284.56 537
10285.51 535
10286.47 562
10287.43 579
10288.39 585
10289.34 569
10290.30 582
10291.26 555
10292.22 613
10293.18 592
10294.13 565
10295.09 576
10296.05 579
10297.01 581
10297.97 528
10298.92 510
10299.88 571
10300.84 546
10301.80 555
10302.76 580
10303.72 545
10304.67 539
10305.63 526
10306.59 527
10307.55 531
10308.51 564
10309.47 559
10310.43 568
10311.38 583
10312.34 598
10313.30 604
10314.26 585
10315.22 593
10316.18 578
10317.14 560
10318.10 543
10319.06 536
10320.01 511
10320.97 535
10321.93 536
10322.89 537
10323.85 512
10324.81 526
10325.77 526
10326.73 484
10327.69 478
10328.65 516
10329.61 514
10330.57 505
10331.53 513
10332.49 507
10333.45 468
10334.41 484
10335.37 483
10336.33 490
10337.29 472
10338.25 445
10339.21 488
10340.17 493
10341.13 446
10342.09 439
10343.05 478
10344.01 500
10344.97 482
10345.93 495
10346.89 496
10347.85 511
10348.81 461
10349.77 461
10350.73 511
10351.69 480
10352.65 471
10353.61 458
10354.57 448
10355.53 456
10356.49 427
10357.46 465
10358.42 435
10359.38 432
10360.34 443
10361.30 417
10362.26 410
10363.22 422
10364.18 446
10365.14 440
10366.11 424
10367.07 430
10368.03 434
10368.99 444
10369.95 446
10370.91 445
10371.87 441
10372.84 417
10373.80 418
10374.76 399
10375.72 433
10376.68 437
10377.64 405
10378.61 421
10379.57 396
10380.53 409
10381.49 404
10382.45 391
10383.42 397
10384.38 403
10385.34 403
10386.30 413
10387.27 420
10388.23 412
10389.19 430
10390.15 392
10391.11 400
10392.08 394
10393.04 425
10394.00 436
10394.96 408
10395.93 387
10396.89 380
10397.85 367
10398.82 396
10399.78 364
10400.74 402
10401.70 396
10402.67 379
10403.63 360
10404.59 395
10405.56 370
10406.52 394
10407.48 406
10408.45 380
10409.41 378
10410.37 389
10411.34 411
10412.30 415
10413.26 412
10414.23 374
10415.19 405
10416.15 400
10417.12 413
10418.08 373
10419.04 363
10420.01 383
10420.97 416
10421.94 387
10422.90 387
10423.86 396
10424.83 359
10425.79 376
10426.76 368
10427.72 381
10428.68 347
10429.65 364
10430.61 359
10431.58 383
10432.54 375
10433.51 371
10434.47 377
10435.44 346
10436.40 365
10437.36 371
10438.33 353
10439.29 356
10440.26 356
10441.22 358
10442.19 357
10443.15 377
10444.12 383
10445.08 331
10446.05 355
10447.01 347
10447.98 334
10448.94 344
10449.91 367
10450.87 378
10451.84 348
10452.80 333
10453.77 351
10454.73 357
10455.70 364
10456.67 385
10457.63 328
10458.60 378
10459.56 334
10460.53 376
10461.49 361
10462.46 352
10463.43 350
10464.39 339
10465.36 358
10466.32 342
10467.29 336
10468.25 359
10469.22 314
10470.19 327
10471.15 367
10472.12 345
10473.09 353
10474.05 349
10475.02 350
10475.98 350
10476.95 376
10477.92 364
10478.88 379
10479.85 346
10480.82 354
10481.78 362
10482.75 361
10483.72 378
10484.68 364
10485.65 384
10486.62 360
10487.58 370
10488.55 385
10489.52 377
10490.49 396
10491.45 374
10492.42 363
10493.39 358
10494.35 383
10495.32 386
10496.29 360
10497.26 387
10498.22 380
10499.19 407
10500.16 389
10501.13 385
10502.09 415
10503.06 396
10504.03 406
10505.00 397
10505.96 393
10506.93 402
10507.90 383
10508.87 337
10509.84 342
10510.80 351
10511.77 337
10512.74 362
10513.71 362
10514.68 378
10515.64 351
10516.61 373
10517.58 345
10518.55 383
10519.52 382
10520.49 347
10521.45 362
10522.42 335
10523.39 364
10524.36 339
10525.33 379
10526.30 350
10527.27 366
10528.23 360
10529.20 384
10530.17 344
10531.14 371
10532.11 372
10533.08 361
10534.05 378
10535.02 368
10535.99 351
10536.96 381
10537.93 395
10538.89 379
10539.86 361
10540.83 384
10541.80 374
10542.77 400
10543.74 398
10544.71 344
10545.68 381
10546.65 412
10547.62 386
10548.59 391
10549.56 384
10550.53 377
10551.50 370
10552.47 373
10553.44 384
10554.41 379
10555.38 377
10556.35 390
10557.32 402
10558.29 414
10559.26 383
10560.23 389
10561.20 443
10562.17 426
10563.14 432
10564.11 437
10565.08 409
10566.05 415
10567.02 449
10567.99 393
10568.96 408
10569.93 391
10570.91 399
10571.88 362
10572.85 398
10573.82 405
10574.79 393
10575.76 363
10576.73 373
10577.70 401
10578.67 420
10579.64 390
10580.62 410
10581.59 430
10582.56 384
10583.53 410
10584.50 417
10585.47 430
10586.44 431
10587.42 464
10588.39 415
10589.36 426
10590.33 467
10591.30 457
10592.27 445
10593.25 498
10594.22 452
10595.19 434
10596.16 474
10597.13 456
10598.10 456
10599.08 491
10600.05 518
10601.02 508
10601.99 551
10602.97 575
10603.94 594
10604.91 628
10605.88 676
10606.85 691
10607.83 711
10608.80 687
10609.77 714
10610.74 684
10611.72 706
10612.69 635
10613.66 609
10614.64 574
10615.61 543
10616.58 533
10617.55 480
10618.53 501
10619.50 488
10620.47 472
10621.45 463
10622.42 457
10623.39 434
10624.37 449
10625.34 461
10626.31 458
10627.29 402
10628.26 438
10629.23 473
10630.21 407
10631.18 432
10632.15 420
10633.13 472
10634.10 457
10635.07 463
10636.05 432
10637.02 508
10638.00 476
10638.97 482
10639.94 490
10640.92 475
10641.89 467
10642.87 459
10643.84 449
10644.81 422
10645.79 412
10646.76 432
10647.74 479
10648.71 424
10649.68 405
10650.66 420
10651.63 423
10652.61 407
10653.58 366
10654.56 387
10655.53 383
10656.51 378
10657.48 345
10658.46 370
10659.43 353
10660.41 366
10661.38 392
10662.36 395
10663.33 345
10664.31 368
10665.28 357
10666.26 388
10667.23 366
10668.21 349
10669.18 372
10670.16 375
10671.13 394
10672.11 347
10673.08 394
10674.06 363
10675.03 370
10676.01 399
10676.99 416
10677.96 379
10678.94 368
10679.91 381
10680.89 396
10681.86 391
10682.84 386
10683.82 388
10684.79 393
10685.77 357
10686.74 355
10687.72 398
10688.70 384
10689.67 367
10690.65 351
10691.63 374
10692.60 368
10693.58 372
10694.55 384
10695.53 381
10696.51 364
10697.48 373
10698.46 376
10699.44 366
10700.41 369
10701.39 354
10702.37 332
10703.34 326
10704.32 358
10705.30 359
10706.27 396
10707.25 363
10708.23 375
10709.21 344
10710.18 355
10711.16 360
10712.14 344
10713.11 383
10714.09 388
10715.07 390
10716.05 365
10717.02 356
10718.00 386
10718.98 395
10719.96 375
10720.93 370
10721.91 356
10722.89 349
10723.87 398
10724.85 364
10725.82 363
10726.80 328
10727.78 369
10728.76 357
10729.74 357
10730.71 376
10731.69 342
10732.67 336
10733.65 358
10734.63 370
10735.60 356
10736.58 371
10737.56 380
10738.54 380
10739.52 384
10740.50 373
10741.48 383
10742.45 424
10743.43 397
10744.41 373
10745.39 353
10746.37 344
10747.35 365
10748.33 378
10749.31 372
10750.28 342
10751.26 350
10752.24 376
10753.22 359
10754.20 379
10755.18 355
10756.16 368
10757.14 391
10758.12 376
10759.10 389
10760.08 386
10761.06 382
10762.04 385
10763.01 364
10763.99 391
10764.97 370
10765.95 375
10766.93 365
10767.91 407
10768.89 376
10769.87 376
10770.85 386
10771.83 394
10772.81 416
10773.79 408
10774.77 421
10775.75 459
10776.73 474
10777.71 436
10778.69 411
10779.67 417
10780.65 439
10781.63 420
10782.62 437
10783.60 409
10784.58 408
10785.56 405
10786.54 397
10787.52 441
10788.50 422
10789.48 407
10790.46 455
10791.44 439
10792.42 433
10793.40 432
10794.38 392
10795.37 420
10796.35 395
10797.33 425
10798.31 425
10799.29 392
10800.27 388
10801.25 390
10802.23 379
10803.21 381
10804.20 409
10805.18 367
10806.16 370
10807.14 392
10808.12 417
10809.10 401
10810.09 404
10811.07 414
10812.05 431
10813.03 407
10814.01 385
10815.00 428
10815.98 410
10816.96 388
10817.94 394
10818.92 430
10819.91 406
10820.89 401
10821.87 425
10822.85 450
10823.83 404
10824.82 416
10825.80 440
10826.78 411
10827.76 403
10828.75 427
10829.73 399
10830.71 417
10831.69 416
10832.68 412
10833.66 428
10834.64 435
10835.63 434
10836.61 438
10837.59 429
10838.57 439
10839.56 415
10840.54 432
10841.52 457
10842.51 421
10843.49 449
10844.47 460
10845.46 491
10846.44 500
10847.42 466
10848.41 513
10849.39 499
10850.37 491
10851.36 511
10852.34 527
10853.32 487
10854.31 483
10855.29 484
10856.28 518
10857.26 456
10858.24 501
10859.23 524
10860.21 524
10861.20 521
10862.18 494
10863.16 536
10864.15 509
10865.13 489
10866.12 521
10867.10 549
10868.08 517
10869.07 502
10870.05 488
10871.04 486
10872.02 481
10873.01 494
10873.99 529
10874.98 558
10875.96 542
10876.95 540
10877.93 501
10878.92 501
10879.90 506
10880.89 520
10881.87 558
10882.86 510
10883.84 508
10884.83 579
10885.81 591
10886.80 567
10887.78 580
10888.77 583
10889.75 590
10890.74 602
10891.72 624
10892.71 613
10893.69 606
10894.68 603
10895.66 619
10896.65 631
10897.64 610
10898.62 634
10899.61 623
10900.59 670
10901.58 640
10902.56 639
10903.55 662
10904.54 652
10905.52 682
10906.51 661
10907.49 718
10908.48 748
10909.47 735
10910.45 747
10911.44 749
10912.43 714
10913.41 776
10914.40 807
10915.39 795
10916.37 813
10917.36 790
10918.35 821
10919.33 789
10920.32 794
10921.31 813
10922.29 846
10923.28 828
10924.27 827
10925.25 876
10926.24 829
10927.23 838
10928.21 838
10929.20 834
10930.19 878
10931.18 885
10932.16 880
10933.15 900
10934.14 948
10935.12 980
10936.11 969
10937.10 969
10938.09 940
10939.07 997
10940.06 1043
10941.05 1057
10942.04 1111
10943.02 1056
10944.01 1086
10945.00 1154
10945.99 1164
10946.98 1208
10947.96 1281
10948.95 1335
10949.94 1378
10950.93 1504
10951.92 1511
10952.90 1659
10953.89 1721
10954.88 1866
10955.87 1873
10956.86 1872
10957.85 1880
10958.83 1868
10959.82 1874
10960.81 1843
10961.80 1743
10962.79 1718
10963.78 1646
10964.77 1554
10965.75 1453
10966.74 1418
10967.73 1380
10968.72 1286
10969.71 1291
10970.70 1273
10971.69 1239
10972.68 1207
10973.67 1248
10974.66 1269
10975.64 1241
10976.63 1226
10977.62 1265
10978.61 1225
10979.60 1237
10980.59 1292
10981.58 1312
10982.57 1264
10983.56 1266
10984.55 1327
10985.54 1357
10986.53 1366
10987.52 1427
10988.51 1564
10989.50 1642
10990.49 1735
10991.48 1861
10992.47 1999
10993.46 2142
10994.45 2294
10995.44 2387
10996.43 2505
10997.42 2643
10998.41 2717
10999.40 2762
11000.39 2669
11001.38 2552
11002.37 2445
11003.36 2299
11004.35 2073
11005.34 1915
11006.33 1773
11007.32 1598
11008.31 1451
11009.30 1341
11010.30 1292
11011.29 1169
11012.28 1139
11013.27 1100
11014.26 1090
11015.25 1048
11016.24 996
11017.23 958
11018.22 973
11019.21 977
11020.21 968
11021.20 941
11022.19 941
11023.18 884
11024.17 853
11025.16 879
11026.15 895
11027.14 909
11028.14 912
11029.13 887
11030.12 865
11031.11 838
11032.10 850
11033.09 859
11034.09 896
11035.08 882
11036.07 839
11037.06 864
11038.05 872
11039.05 837
11040.04 852
11041.03 800
11042.02 807
11043.02 819
11044.01 788
11045.00 810
11045.99 807
11046.98 777
11047.98 761
11048.97 768
11049.96 783
11050.95 737
11051.95 721
11052.94 758
11053.93 768
11054.93 743
11055.92 704
11056.91 745
11057.90 743
11058.90 788
11059.89 759
11060.88 778
11061.88 818
11062.87 774
11063.86 804
11064.86 806
11065.85 775
11066.84 782
11067.84 791
11068.83 794
11069.82 810
11070.82 804
11071.81 792
11072.80 820
11073.80 827
11074.79 834
11075.78 796
11076.78 813
11077.77 820
11078.77 802
11079.76 788
11080.75 761
11081.75 746
11082.74 736
11083.74 766
11084.73 769
11085.72 735
11086.72 716
11087.71 741
11088.71 716
11089.70 709
11090.70 729
11091.69 692
11092.68 708
11093.68 694
11094.67 675
11095.67 679
11096.66 690
11097.66 702
11098.65 718
11099.65 686
11100.64 685
11101.64 661
11102.63 698
11103.63 657
11104.62 674
11105.62 668
11106.61 668
11107.61 645
11108.60 642
11109.60 676
11110.59 670
11111.59 670
11112.58 661
11113.58 669
11114.57 671
11115.57 658
11116.56 718
11117.56 723
11118.56 679
11119.55 671
11120.55 689
11121.54 743
11122.54 756
11123.54 724
11124.53 734
11125.53 720
11126.52 715
11127.52 732
11128.51 702
11129.51 663
11130.51 660
11131.50 656
11132.50 686
11133.50 647
11134.49 633
11135.49 671
11136.49 663
11137.48 655
11138.48 667
11139.47 673
11140.47 675
11141.47 690
11142.46 672
11143.46 660
11144.46 650
11145.46 681
11146.45 711
11147.45 652
11148.45 662
11149.44 673
11150.44 672
11151.44 669
11152.43 648
11153.43 639
11154.43 620
11155.43 620
11156.42 596
11157.42 577
11158.42 553
11159.42 609
11160.41 618
11161.41 578
11162.41 570
11163.41 583
11164.40 578
11165.40 577
11166.40 549
11167.40 539
11168.39 556
11169.39 579
11170.39 600
11171.39 571
11172.39 555
11173.38 583
11174.38 552
11175.38 561
11176.38 556
11177.38 525
11178.38 545
11179.37 552
11180.37 553
11181.37 527
11182.37 528
11183.37 548
11184.37 547
11185.37 513
11186.36 552
11187.36 544
11188.36 563
11189.36 549
11190.36 549
11191.36 573
11192.36 563
11193.36 558
11194.36 531
11195.35 546
11196.35 526
11197.35 506
11198.35 592
11199.35 583
11200.35 547
11201.35 575
11202.35 563
11203.35 553
11204.35 528
11205.35 551
11206.35 577
11207.35 533
11208.35 573
11209.35 546
11210.35 555
11211.35 506
11212.35 535
11213.35 562
11214.35 588
11215.34 547
11216.35 535
11217.35 566
11218.35 543
11219.35 541
11220.35 565
11221.35 544
11222.35 565
11223.35 555
11224.35 552
11225.35 542
11226.35 537
11227.35 560
11228.35 553
11229.35 590
11230.35 577
11231.35 600
11232.35 586
11233.35 583
11234.35 571
11235.35 588
11236.35 570
11237.36 611
11238.36 601
11239.36 592
11240.36 605
11241.36 631
11242.36 623
11243.36 615
11244.36 612
11245.36 610
11246.37 606
11247.37 588
11248.37 659
11249.37 648
11250.37 649
11251.37 624
11252.38 654
11253.38 646
11254.38 663
11255.38 669
11256.38 679
11257.38 724
11258.39 675
11259.39 714
11260.39 675
11261.39 660
11262.39 693
11263.40 692
11264.40 736
11265.40 759
11266.40 764
11267.40 768
11268.41 806
11269.41 838
11270.41 811
11271.41 865
11272.42 900
11273.42 895
11274.42 893
11275.42 926
11276.43 919
11277.43 911
11278.43 913
11279.44 933
11280.44 898
11281.44 882
11282.44 801
11283.45 775
11284.45 761
11285.45 719
11286.46 729
11287.46 700
11288.46 649
11289.47 659
11290.47 659
11291.47 649
11292.48 650
11293.48 604
11294.48 670
11295.49 624
11296.49 629
11297.49 618
11298.50 623
11299.50 612
11300.51 620
11301.51 575
11302.51 585
11303.52 590
11304.52 611
11305.53 602
11306.53 620
11307.53 602
11308.54 626
11309.54 632
11310.55 635
11311.55 643
11312.55 679
11313.56 654
11314.56 673
11315.57 680
11316.57 699
11317.58 708
11318.58 685
11319.59 654
11320.59 700
11321.59 672
11322.60 652
11323.60 642
11324.61 659
11325.61 624
11326.62 670
11327.62 689
11328.63 672
11329.63 610
11330.64 645
11331.64 667
11332.65 642
11333.65 683
11334.66 648
11335.67 727
11336.67 731
11337.68 718
11338.68 738
11339.69 748
11340.69 781
11341.70 740
11342.70 711
11343.71 738
11344.72 674
11345.72 689
11346.73 684
11347.73 640
11348.74 618
11349.74 654
11350.75 650
11351.76 643
11352.76 614
11353.77 630
11354.78 625
11355.78 592
11356.79 600
11357.79 628
11358.80 673
11359.81 636
11360.81 619
11361.82 633
11362.83 593
11363.83 594
11364.84 615
11365.85 620
11366.85 609
11367.86 621
11368.87 625
11369.87 602
11370.88 623
11371.89 567
11372.89 597
11373.90 670
11374.91 642
11375.92 578
11376.92 606
11377.93 601
11378.94 594
11379.94 635
11380.95 608
11381.96 603
11382.97 604
11383.97 613
11384.98 624
11385.99 639
11387.00 630
11388.00 646
11389.01 637
11390.02 643
11391.03 620
11392.04 611
11393.04 641
11394.05 635
11395.06 661
11396.07 629
11397.08 610
11398.08 647
11399.09 645
11400.10 652
11401.11 614
11402.12 656
11403.12 670
11404.13 620
11405.14 647
11406.15 631
11407.16 637
11408.17 658
11409.18 655
11410.18 664
11411.19 680
11412.20 695
11413.21 700
11414.22 693
11415.23 657
11416.24 656
11417.25 648
11418.25 705
11419.26 716
11420.27 675
11421.28 677
11422.29 684
11423.30 707
11424.31 685
11425.32 700
11426.33 690
11427.34 728
11428.35 740
11429.36 717
11430.37 700
11431.38 683
11432.39 707
11433.39 749
11434.40 793
11435.41 747
11436.42 744
11437.43 731
11438.44 722
11439.45 718
11440.46 721
11441.47 688
11442.48 703
11443.49 710
11444.50 756
11445.51 733
11446.52 793
11447.53 742
11448.55 729
11449.56 739
11450.57 780
11451.58 761
11452.59 764
11453.60 774
11454.61 783
11455.62 786
11456.63 754
11457.64 777
11458.65 780
11459.66 791
11460.67 816
11461.68 813
11462.69 756
11463.71 815
11464.72 834
11465.73 823
11466.74 849
11467.75 844
11468.76 856
11469.77 873
11470.78 857
11471.80 904
11472.81 912
11473.82 886
11474.83 917
11475.84 935
11476.85 910
11477.86 956
11478.88 994
11479.89 988
11480.90 1019
11481.91 978
11482.92 1008
11483.93 1032
11484.95 1064
11485.96 1103
11486.97 1110
11487.98 1122
11489.00 1111
11490.01 1191
11491.02 1255
11492.03 1263
11493.04 1252
11494.06 1222
11495.07 1302
11496.08 1352
11497.09 1329
11498.11 1309
11499.12 1332
11500.13 1427
11501.14 1457
11502.16 1414
11503.17 1421
11504.18 1479
11505.20 1563
11506.21 1510
11507.22 1599
11508.23 1639
11509.25 1732
11510.26 1727
11511.27 1803
11512.29 1873
11513.30 2010
11514.31 2084
11515.33 2133
11516.34 2205
11517.35 2349
11518.37 2390
11519.38 2525
11520.39 2619
11521.41 2656
11522.42 2760
11523.43 2886
11524.45 3063
11525.46 3115
11526.47 3302
11527.49 3549
11528.50 3788
11529.52 3995
11530.53 4311
11531.54 4782
11532.56 5224
11533.57 5562
11534.59 5916
11535.60 6351
11536.62 6608
11537.63 6726
11538.64 6740
11539.66 6654
11540.67 6501
11541.69 6179
11542.70 5774
11543.72 5210
11544.73 4745
11545.75 4223
11546.76 3725
11547.77 3324
11548.79 2970
11549.80 2725
11550.82 2509
11551.83 2244
11552.85 2082
11553.86 1990
11554.88 1921
11555.89 1848
11556.91 1804
11557.92 1734
11558.94 1682
11559.95 1687
11560.97 1695
11561.99 1659
11563.00 1605
11564.02 1594
11565.03 1609
11566.05 1592
11567.06 1599
11568.08 1564
11569.09 1567
11570.11 1587
11571.13 1549
11572.14 1549
11573.16 1477
11574.17 1451
11575.19 1484
11576.20 1408
11577.22 1378
11578.24 1341
11579.25 1332
11580.27 1260
11581.29 1170
11582.30 1178
11583.32 1153
11584.33 1128
11585.35 1126
11586.37 1127
11587.38 1084
11588.40 1038
11589.42 1049
11590.43 1065
11591.45 1033
11592.47 1061
11593.48 1083
11594.50 1118
11595.52 1100
11596.53 1085
11597.55 1102
11598.57 1140
11599.58 1116
11600.60 1152
11601.62 1126
11602.64 1176
11603.65 1141
11604.67 1167
11605.69 1187
11606.70 1205
11607.72 1201
11608.74 1278
11609.76 1284
11610.77 1373
11611.79 1389
11612.81 1390
11613.83 1369
11614.84 1427
11615.86 1433
11616.88 1418
11617.90 1479
11618.92 1452
11619.93 1410
11620.95 1407
11621.97 1453
11622.99 1453
11624.01 1372
11625.02 1311
11626.04 1269
11627.06 1256
11628.08 1238
11629.10 1188
11630.11 1174
11631.13 1134
11632.15 1124
11633.17 1106
11634.19 1095
11635.21 1108
11636.23 1092
11637.24 1068
11638.26 1081
11639.28 1101
11640.30 1080
11641.32 1046
11642.34 1048
11643.36 1066
11644.38 1024
11645.39 991
11646.41 985
11647.43 983
11648.45 995
11649.47 972
11650.49 948
11651.51 935
11652.53 984
11653.55 980
11654.57 920
11655.59 936
11656.61 919
11657.63 925
11658.65 887
11659.67 859
11660.69 833
11661.70 835
11662.72 787
11663.74 778
11664.76 791
11665.78 782
11666.80 837
11667.82 810
11668.84 772
11669.86 758
11670.88 807
11671.90 815
11672.92 772
11673.95 744
11674.97 732
11675.99 801
11677.01 768
11678.03 766
11679.05 806
11680.07 787
11681.09 794
11682.11 809
11683.13 816
11684.15 764
11685.17 749
11686.19 726
11687.21 757
11688.23 746
11689.25 737
11690.28 763
11691.30 749
11692.32 743
11693.34 697
11694.36 724
11695.38 710
11696.40 679
11697.42 680
11698.44 666
11699.47 669
11700.49 663
11701.51 672
11702.53 686
11703.55 678
11704.57 637
11705.60 641
11706.62 663
11707.64 682
11708.66 655
11709.68 661
11710.70 631
11711.73 598
11712.75 653
11713.77 676
11714.79 603
11715.81 597
11716.84 587
11717.86 606
11718.88 601
11719.90 592
11720.92 586
11721.95 620
11722.97 586
11723.99 545
11725.01 552
11726.04 544
11727.06 581
11728.08 587
11729.11 551
11730.13 560
11731.15 567
11732.17 557
11733.20 553
11734.22 535
11735.24 521
11736.26 562
11737.29 530
11738.31 499
11739.33 544
11740.36 526
11741.38 534
11742.40 485
11743.43 490
11744.45 512
11745.47 505
11746.50 487
11747.52 457
11748.54 489
11749.57 489
11750.59 495
11751.62 481
11752.64 476
11753.66 471
11754.69 469
11755.71 467
11756.73 470
11757.76 493
11758.78 492
11759.81 490
11760.83 489
11761.85 481
11762.88 518
11763.90 484
11764.93 476
11765.95 492
11766.98 496
11768.00 510
11769.02 487
11770.05 510
11771.07 484
11772.10 508
11773.12 457
11774.15 463
11775.17 468
11776.20 506
11777.22 478
11778.25 495
11779.27 455
11780.30 450
11781.32 440
11782.35 498
11783.37 487
11784.40 488
11785.42 489
11786.45 495
11787.47 463
11788.50 438
11789.52 470
11790.55 440
11791.57 475
11792.60 467
11793.62 501
11794.65 466
11795.67 499
11796.70 458
11797.73 453
11798.75 473
11799.78 463
11800.80 475
11801.83 473
11802.85 485
11803.88 435
11804.91 447
11805.93 450
11806.96 477
11807.98 442
11809.01 453
11810.04 461
11811.06 453
11812.09 457
11813.12 464
11814.14 476
11815.17 435
11816.19 467
11817.22 476
11818.25 475
11819.27 497
11820.30 479
11821.33 495
11822.35 488
11823.38 487
11824.41 516
11825.44 479
11826.46 501
11827.49 520
11828.52 504
11829.54 508
11830.57 496
11831.60 478
11832.62 466
11833.65 471
11834.68 469
11835.71 499
11836.73 512
11837.76 480
11838.79 471
11839.82 491
11840.84 453
11841.87 448
11842.90 484
11843.93 480
11844.95 500
11845.98 459
11847.01 479
11848.04 532
11849.07 493
11850.09 480
11851.12 531
11852.15 494
11853.18 499
11854.21 459
11855.23 503
11856.26 549
11857.29 509
11858.32 506
11859.35 548
11860.38 533
11861.40 516
11862.43 526
11863.46 572
11864.49 549
11865.52 521
11866.55 555
11867.58 536
11868.60 544
11869.63 558
11870.66 602
11871.69 582
11872.72 586
11873.75 607
11874.78 600
11875.81 595
11876.84 589
11877.86 598
11878.89 588
11879.92 628
11880.95 594
11881.98 646
11883.01 620
11884.04 654
11885.07 671
11886.10 647
11887.13 641
11888.16 684
11889.19 654
11890.22 707
11891.25 732
11892.28 721
11893.31 753
11894.34 769
11895.37 782
11896.40 769
11897.43 855
11898.46 879
11899.49 901
11900.52 906
11901.55 910
11902.58 950
11903.61 954
11904.64 962
11905.67 966
11906.70 915
11907.73 884
11908.76 924
11909.79 900
11910.82 869
11911.85 857
11912.88 881
11913.91 888
11914.94 899
11915.97 835
11917.01 863
11918.04 910
11919.07 936
11920.10 947
11921.13 992
11922.16 1034
11923.19 1066
11924.22 1126
11925.25 1175
11926.28 1248
11927.32 1268
11928.35 1371
11929.38 1316
11930.41 1367
11931.44 1371
11932.47 1345
11933.50 1310
11934.54 1274
11935.57 1208
11936.60 1102
11937.63 1049
11938.66 972
11939.70 935
11940.73 822
11941.76 833
11942.79 754
11943.82 756
11944.85 738
11945.89 717
11946.92 692
11947.95 708
11948.98 657
11950.02 667
11951.05 655
11952.08 657
11953.11 637
11954.15 637
11955.18 638
11956.21 635
11957.24 641
11958.28 649
11959.31 663
11960.34 643
11961.37 615
11962.41 633
11963.44 668
11964.47 645
11965.51 641
11966.54 621
11967.57 627
11968.60 621
11969.64 627
11970.67 593
11971.70 591
11972.74 616
11973.77 601
11974.80 605
11975.84 622
11976.87 621
11977.90 611
11978.94 616
11979.97 576
11981.00 594
11982.04 582
11983.07 646
11984.11 649
11985.14 603
11986.17 626
11987.21 652
11988.24 654
11989.28 626
11990.31 641
11991.34 649
11992.38 641
11993.41 650
11994.45 667
11995.48 664
11996.51 649
11997.55 675
11998.58 730
11999.62 680
12000.65 688
12001.69 678
12002.72 689
12003.76 696
12004.79 686
12005.82 734
12006.86 715
12007.89 720
12008.93 730
12009.96 803
12011.00 764
12012.03 786
12013.07 795
12014.10 793
12015.14 776
12016.17 782
12017.21 830
12018.24 789
12019.28 823
12020.32 808
12021.35 797
12022.39 837
12023.42 866
12024.46 812
12025.49 839
12026.53 826
12027.56 826
12028.60 832
12029.64 887
12030.67 873
12031.71 839
12032.74 854
12033.78 870
12034.81 841
12035.85 824
12036.89 811
12037.92 788
12038.96 795
12039.99 743
12041.03 744
12042.07 721
12043.10 743
12044.14 716
12045.18 751
12046.21 709
12047.25 700
12048.29 746
12049.32 698
12050.36 713
12051.40 734
12052.43 755
12053.47 753
12054.51 740
12055.54 724
12056.58 748
12057.62 765
12058.65 788
12059.69 743
12060.73 683
12061.76 735
12062.80 679
12063.84 631
12064.88 687
12065.91 639
12066.95 636
12067.99 663
12069.03 655
12070.06 624
12071.10 670
12072.14 654
12073.18 643
12074.21 634
12075.25 642
12076.29 653
12077.33 612
12078.36 674
12079.40 644
12080.44 672
12081.48 668
12082.52 654
12083.55 639
12084.59 652
12085.63 686
12086.67 655
12087.71 636
12088.74 623
12089.78 675
12090.82 683
12091.86 694
12092.90 667
12093.94 674
12094.98 712
12096.01 754
12097.05 707
12098.09 723
12099.13 737
12100.17 745
12101.21 776
12102.25 750
12103.28 731
12104.32 716
12105.36 722
12106.40 747
12107.44 700
12108.48 688
12109.52 648
12110.56 648
12111.60 615
12112.64 620
12113.68 594
12114.72 579
12115.76 542
12116.79 554
12117.83 529
12118.87 541
12119.91 518
12120.95 539
12121.99 556
12123.03 544
12124.07 526
12125.11 573
12126.15 555
12127.19 543
12128.23 520
12129.27 519
12130.31 515
12131.35 515
12132.39 509
12133.43 517
12134.47 505
12135.51 501
12136.55 558
12137.59 524
12138.63 509
12139.67 521
12140.71 511
12141.76 499
12142.80 537
12143.84 495
12144.88 488
12145.92 490
12146.96 470
12148.00 470
12149.04 453
12150.08 495
12151.12 479
12152.16 475
12153.20 487
12154.25 510
12155.29 492
12156.33 487
12157.37 484
12158.41 483
12159.45 477
12160.49 451
12161.53 454
12162.58 460
12163.62 447
12164.66 448
12165.70 472
12166.74 475
12167.78 472
12168.82 431
12169.87 426
12170.91 466
12171.95 500
12172.99 455
12174.03 462
12175.08 463
12176.12 487
12177.16 455
12178.20 462
12179.24 454
12180.29 468
12181.33 472
12182.37 424
12183.41 430
12184.46 403
12185.50 436
12186.54 443
12187.58 437
12188.63 454
12189.67 484
12190.71 465
12191.75 450
12192.80 491
12193.84 449
12194.88 453
12195.92 446
12196.97 462
12198.01 438
12199.05 449
12200.10 461
12201.14 485
12202.18 442
12203.23 453
12204.27 460
12205.31 453
12206.36 445
12207.40 463
12208.44 445
12209.49 470
12210.53 456
12211.57 427
12212.62 423
12213.66 432
12214.70 424
12215.75 429
12216.79 418
12217.84 457
12218.88 458
12219.92 464
12220.97 456
12222.01 459
12223.06 463
12224.10 458
12225.14 447
12226.19 462
12227.23 436
12228.28 425
12229.32 447
12230.36 434
12231.41 430
12232.45 446
12233.50 456
12234.54 462
12235.59 449
12236.63 427
12237.68 456
12238.72 470
12239.77 454
12240.81 470
12241.86 479
12242.90 468
12243.94 461
12244.99 468
12246.03 455
12247.08 463
12248.13 476
12249.17 438
12250.22 487
12251.26 449
12252.31 444
12253.35 413
12254.40 434
12255.44 411
12256.49 408
12257.53 410
12258.58 408
12259.62 415
12260.67 398
12261.72 382
12262.76 408
12263.81 409
12264.85 401
12265.90 365
12266.94 375
12267.99 333
12269.04 379
12270.08 394
12271.13 400
12272.17 412
12273.22 393
12274.27 390
12275.31 384
12276.36 333
12277.41 376
12278.45 377
12279.50 398
12280.55 381
12281.59 370
12282.64 368
12283.69 381
12284.73 380
12285.78 423
12286.83 370
12287.87 365
12288.92 401
12289.97 395
12291.01 388
12292.06 340
12293.11 374
12294.15 349
12295.20 395
12296.25 399
12297.30 372
12298.34 366
12299.39 361
12300.44 379
12301.48 363
12302.53 378
12303.58 361
12304.63 367
12305.67 386
12306.72 358
12307.77 351
12308.82 344
12309.87 343
12310.91 348
12311.96 348
12313.01 371
12314.06 352
12315.10 362
12316.15 319
12317.20 366
12318.25 340
12319.30 358
12320.34 346
12321.39 322
12322.44 343
12323.49 340
12324.54 344
12325.59 327
12326.63 352
12327.68 313
12328.73 340
12329.78 326
12330.83 350
12331.88 318
12332.93 353
12333.98 324
12335.02 332
12336.07 362
12337.12 320
12338.17 326
12339.22 317
12340.27 346
12341.32 344
12342.37 335
12343.42 359
12344.47 345
12345.51 326
12346.56 316
12347.61 340
12348.66 337
12349.71 340
12350.76 347
12351.81 337
12352.86 320
12353.91 336
12354.96 353
12356.01 360
12357.06 374
12358.11 356
12359.16 358
12360.21 376
12361.26 358
12362.31 342
12363.36 368
12364.41 362
12365.46 347
12366.51 324
12367.56 369
12368.61 361
12369.66 346
12370.71 346
12371.76 354
12372.81 362
12373.86 365
12374.91 381
12375.96 374
12377.01 364
12378.06 388
12379.11 337
12380.17 367
12381.22 385
12382.27 403
12383.32 387
12384.37 364
12385.42 355
12386.47 372
12387.52 379
12388.57 369
12389.62 354
12390.67 324
12391.73 373
12392.78 361
12393.83 362
12394.88 340
12395.93 380
12396.98 384
12398.03 384
12399.09 364
12400.14 359
12401.19 372
12402.24 377
12403.29 379
12404.34 373
12405.40 382
12406.45 377
12407.50 394
12408.55 412
12409.60 394
12410.66 404
12411.71 425
12412.76 397
12413.81 387
12414.86 432
12415.92 420
12416.97 381
12418.02 390
12419.07 402
12420.13 443
12421.18 415
12422.23 418
12423.28 401
12424.34 424
12425.39 423
12426.44 447
12427.49 427
12428.55 408
12429.60 426
12430.65 428
12431.71 452
12432.76 455
12433.81 440
12434.86 454
12435.92 453
12436.97 448
12438.02 465
12439.08 472
12440.13 504
12441.18 464
12442.24 466
12443.29 467
12444.34 489
12445.40 491
12446.45 495
12447.50 530
12448.56 528
12449.61 526
12450.67 544
12451.72 561
12452.77 564
12453.83 580
12454.88 576
12455.94 618
12456.99 624
12458.04 679
12459.10 659
12460.15 692
12461.21 704
12462.26 754
12463.31 836
12464.37 884
12465.42 932
12466.48 1021
12467.53 1077
12468.59 1135
12469.64 1251
12470.70 1312
12471.75 1401
12472.80 1463
12473.86 1481
12474.91 1508
12475.97 1528
12477.02 1541
12478.08 1526
12479.13 1441
12480.19 1342
12481.24 1289
12482.30 1255
12483.35 1160
12484.41 1075
12485.46 978
12486.52 922
12487.57 825
12488.63 741
12489.69 710
12490.74 684
12491.80 667
12492.85 644
12493.91 629
12494.96 619
12496.02 600
12497.07 627
12498.13 597
12499.19 619
12500.24 567
12501.30 583
12502.35 573
12503.41 592
12504.47 575
12505.52 548
12506.58 555
12507.63 610
12508.69 597
12509.75 605
12510.80 584
12511.86 618
12512.91 579
12513.97 540
12515.03 576
12516.08 576
12517.14 559
12518.20 578
12519.25 585
12520.31 572
12521.37 577
12522.42 539
12523.48 533
12524.54 561
12525.59 566
12526.65 586
12527.71 526
12528.77 536
12529.82 540
12530.88 540
12531.94 545
12532.99 521
12534.05 549
12535.11 576
12536.17 571
12537.22 555
12538.28 629
12539.34 608
12540.40 591
12541.45 585
12542.51 649
12543.57 665
12544.63 659
12545.68 707
12546.74 702
12547.80 715
12548.86 713
12549.92 782
12550.97 777
12552.03 799
12553.09 803
12554.15 837
12555.21 804
12556.26 835
12557.32 846
12558.38 815
12559.44 780
12560.50 736
12561.56 715
12562.61 684
12563.67 695
12564.73 689
12565.79 644
12566.85 610
12567.91 628
12568.97 593
12570.02 599
12571.08 581
12572.14 579
12573.20 557
12574.26 582
12575.32 585
12576.38 549
12577.44 549
12578.50 568
12579.56 551
12580.61 563
12581.67 583
12582.73 557
12583.79 597
12584.85 548
12585.91 553
12586.97 551
12588.03 545
12589.09 554
12590.15 563
12591.21 539
12592.27 582
12593.33 552
12594.39 570
12595.45 570
12596.51 546
12597.57 535
12598.63 537
12599.69 568
12600.75 531
12601.81 586
12602.87 574
12603.93 534
12604.99 545
12606.05 583
12607.11 565
12608.17 589
12609.23 584
12610.29 588
12611.35 584
12612.41 631
12613.47 624
12614.53 588
12615.59 604
12616.66 635
12617.72 657
12618.78 627
12619.84 629
12620.90 642
12621.96 673
12623.02 692
12624.08 678
12625.14 689
12626.20 672
12627.26 692
12628.33 676
12629.39 684
12630.45 648
12631.51 620
12632.57 617
12633.63 640
12634.69 643
12635.76 615
12636.82 614
12637.88 619
12638.94 611
12640.00 572
12641.06 546
12642.13 556
12643.19 588
12644.25 548
12645.31 556
12646.37 538
12647.44 558
12648.50 553
12649.56 548
12650.62 524
12651.68 498
12652.75 516
12653.81 513
12654.87 510
12655.93 521
12657.00 533
12658.06 552
12659.12 574
12660.18 569
12661.25 556
12662.31 554
12663.37 547
12664.43 545
12665.50 536
12666.56 515
12667.62 561
12668.69 536
12669.75 580
12670.81 544
12671.88 557
12672.94 573
12674.00 585
12675.06 580
12676.13 554
12677.19 571
12678.25 587
12679.32 598
12680.38 572
12681.44 580
12682.51 615
12683.57 616
12684.64 621
12685.70 634
12686.76 632
12687.83 620
12688.89 622
12689.95 683
12691.02 664
12692.08 644
12693.15 672
12694.21 697
12695.27 693
12696.34 692
12697.40 732
12698.47 762
12699.53 732
12700.59 785
12701.66 758
12702.72 761
12703.79 790
12704.85 782
12705.92 794
12706.98 785
12708.05 830
12709.11 816
12710.18 804
12711.24 797
12712.30 772
12713.37 777
12714.43 776
12715.50 784
12716.56 789
12717.63 824
12718.69 809
12719.76 828
12720.82 828
12721.89 823
12722.95 860
12724.02 940
12725.09 912
12726.15 899
12727.22 962
12728.28 971
12729.35 983
12730.41 1019
12731.48 1054
12732.54 1050
12733.61 1041
12734.68 1036
12735.74 970
12736.81 964
12737.87 974
12738.94 948
12740.00 875
12741.07 814
12742.14 759
12743.20 767
12744.27 697
12745.33 720
12746.40 695
12747.47 686
12748.53 646
12749.60 644
12750.67 598
12751.73 606
12752.80 631
12753.87 639
12754.93 591
12756.00 602
12757.07 583
12758.13 607
12759.20 598
12760.27 586
12761.33 600
12762.40 581
12763.47 582
12764.53 567
12765.60 533
12766.67 554
12767.73 536
12768.80 559
12769.87 549
12770.94 558
12772.00 517
12773.07 552
12774.14 503
12775.21 525
12776.27 499
12777.34 527
12778.41 502
12779.48 485
12780.54 483
12781.61 473
12782.68 467
12783.75 491
12784.81 471
12785.88 448
12786.95 484
12788.02 497
12789.09 466
12790.15 475
12791.22 458
12792.29 445
12793.36 483
12794.43 504
12795.49 483
12796.56 443
12797.63 473
12798.70 492
12799.77 488
12800.84 455
12801.90 476
12802.97 488
12804.04 500
12805.11 475
12806.18 480
12807.25 497
12808.32 483
12809.39 497
12810.45 510
12811.52 508
12812.59 497
12813.66 531
12814.73 510
12815.80 528
12816.87 518
12817.94 529
12819.01 510
12820.08 545
12821.15 532
12822.21 522
12823.28 534
12824.35 520
12825.42 525
12826.49 476
12827.56 487
12828.63 482
12829.70 516
12830.77 461
12831.84 494
12832.91 456
12833.98 484
12835.05 445
12836.12 455
12837.19 459
12838.26 452
12839.33 427
12840.40 437
12841.47 446
12842.54 466
12843.61 428
12844.68 408
12845.75 414
12846.82 419
12847.89 402
12848.96 377
12850.03 435
12851.10 402
12852.18 395
12853.25 390
12854.32 403
12855.39 400
12856.46 384
12857.53 407
12858.60 383
12859.67 425
12860.74 354
12861.81 388
12862.88 356
12863.96 367
12865.03 365
12866.10 362
12867.17 360
12868.24 369
12869.31 371
12870.38 385
12871.45 391
12872.53 386
12873.60 372
12874.67 354
12875.74 351
12876.81 375
12877.88 349
12878.96 388
12880.03 376
12881.10 359
12882.17 365
12883.24 335
12884.31 366
12885.39 333
12886.46 329
12887.53 308
12888.60 315
12889.68 337
12890.75 350
12891.82 331
12892.89 320
12893.96 326
12895.04 330
12896.11 322
12897.18 319
12898.25 326
12899.33 318
12900.40 316
12901.47 309
12902.54 323
12903.62 290
12904.69 308
12905.76 292
12906.84 289
12907.91 344
12908.98 332
12910.06 308
12911.13 310
12912.20 289
12913.27 289
12914.35 301
12915.42 271
12916.49 298
12917.57 295
12918.64 296
12919.71 312
12920.79 302
12921.86 332
12922.94 301
12924.01 269
12925.08 266
12926.16 278
12927.23 290
12928.30 280
12929.38 275
12930.45 316
12931.53 283
12932.60 282
12933.67 275
12934.75 284
12935.82 293
12936.90 274
12937.97 288
12939.04 280
12940.12 271
12941.19 304
12942.27 306
12943.34 280
12944.42 273
12945.49 258
12946.56 256
12947.64 278
12948.71 238
12949.79 257
12950.86 279
12951.94 251
12953.01 265
12954.09 258
12955.16 280
12956.24 266
12957.31 288
12958.39 251
12959.46 254
12960.54 281
12961.61 267
12962.69 283
12963.76 258
12964.84 269
12965.91 248
12966.99 257
12968.07 273
12969.14 272
12970.22 254
12971.29 266
12972.37 265
12973.44 252
12974.52 240
12975.59 269
12976.67 266
12977.75 254
12978.82 274
12979.90 284
12980.97 263
12982.05 283
12983.13 275
12984.20 277
12985.28 269
12986.35 273
12987.43 251
12988.51 271
12989.58 277
12990.66 261
12991.74 272
12992.81 266
12993.89 269
12994.97 261
12996.04 267
12997.12 272
12998.20 280
12999.27 287
13000.35 260
13001.43 261
13002.50 265
13003.58 279
13004.66 278
13005.73 269
13006.81 260
13007.89 249
13008.97 280
13010.04 275
13011.12 281
13012.20 260
13013.27 266
13014.35 275
13015.43 282
13016.51 257
13017.58 277
13018.66 289
13019.74 277
13020.82 267
13021.89 282
13022.97 290
13024.05 288
13025.13 263
13026.21 245
13027.28 279
13028.36 292
13029.44 268
13030.52 287
13031.60 280
13032.67 271
13033.75 274
13034.83 276
13035.91 279
13036.99 284
13038.07 300
13039.14 295
13040.22 268
13041.30 297
13042.38 280
13043.46 274
13044.54 266
13045.62 280
13046.69 252
13047.77 270
13048.85 263
13049.93 273
13051.01 282
13052.09 276
13053.17 285
13054.25 275
13055.33 290
13056.40 256
13057.48 277
13058.56 275
13059.64 278
13060.72 286
13061.80 256
13062.88 279
13063.96 264
13065.04 261
13066.12 270
13067.20 280
13068.28 266
13069.36 261
13070.44 272
13071.52 264
13072.60 259
13073.68 272
13074.76 261
13075.84 265
13076.92 280
13078.00 263
13079.08 279
13080.16 245
13081.24 248
13082.32 279
13083.40 271
13084.48 284
13085.56 283
13086.64 284
13087.72 289
13088.80 266
13089.88 268
13090.96 269
13092.04 280
13093.12 274
13094.20 273
13095.28 258
13096.36 265
13097.44 271
13098.52 277
13099.61 276
13100.69 281
13101.77 265
13102.85 274
13103.93 280
13105.01 284
13106.09 273
13107.17 285
13108.25 271
13109.34 287
13110.42 273
13111.50 274
13112.58 271
13113.66 285
13114.74 294
13115.82 308
13116.91 316
13117.99 323
13119.07 322
13120.15 337
13121.23 294
13122.31 336
13123.40 320
13124.48 345
13125.56 302
13126.64 285
13127.72 302
13128.81 312
13129.89 315
13130.97 310
13132.05 291
13133.14 289
13134.22 306
13135.30 314
13136.38 296
13137.47 283
13138.55 296
13139.63 304
13140.71 296
13141.80 290
13142.88 310
13143.96 288
13145.04 274
13146.13 265
13147.21 289
13148.29 294
13149.38 308
13150.46 287
13151.54 287
13152.62 287
13153.71 294
13154.79 290
13155.87 299
13156.96 316
13158.04 292
13159.12 297
13160.21 294
13161.29 305
13162.37 303
13163.46 306
13164.54 296
13165.62 295
13166.71 301
13167.79 279
13168.88 292
13169.96 293
13171.04 307
13172.13 302
13173.21 301
13174.30 293
13175.38 305
13176.46 293
13177.55 274
13178.63 260
13179.72 271
13180.80 276
13181.88 263
13182.97 272
13184.05 285
13185.14 267
13186.22 282
13187.31 305
13188.39 282
13189.48 285
13190.56 277
13191.65 283
13192.73 286
13193.81 302
13194.90 296
13195.98 307
13197.07 295
13198.15 296
13199.24 289
13200.32 286
13201.41 288
13202.49 313
13203.58 326
13204.67 307
13205.75 282
13206.84 295
13207.92 311
13209.01 292
13210.09 314
13211.18 282
13212.26 307
13213.35 297
13214.43 268
13215.52 272
13216.61 298
13217.69 290
13218.78 305
13219.86 307
13220.95 310
13222.04 287
13223.12 285
13224.21 311
13225.29 310
13226.38 274
13227.47 281
13228.55 259
13229.64 284
13230.72 299
13231.81 311
13232.90 304
13233.98 285
13235.07 291
13236.16 311
13237.24 306
13238.33 286
13239.42 316
13240.50 317
13241.59 313
13242.68 303
13243.76 294
13244.85 314
13245.94 326
13247.02 321
13248.11 301
13249.20 317
13250.29 306
13251.37 326
13252.46 353
13253.55 301
13254.63 309
13255.72 315
13256.81 318
13257.90 334
13258.98 324
13260.07 329
13261.16 311
13262.25 319
13263.33 317
13264.42 349
13265.51 336
13266.60 352
13267.69 312
13268.77 333
13269.86 341
13270.95 382
13272.04 423
13273.13 380
13274.21 375
13275.30 355
13276.39 391
13277.48 385
13278.57 350
13279.65 376
13280.74 374
13281.83 384
13282.92 383
13284.01 376
13285.10 389
13286.19 391
13287.27 381
13288.36 402
13289.45 406
13290.54 379
13291.63 424
13292.72 403
13293.81 421
13294.90 377
13295.98 412
13297.07 431
13298.16 433
13299.25 437
13300.34 433
13301.43 416
13302.52 463
13303.61 449
13304.70 456
13305.79 425
13306.88 459
13307.97 469
13309.06 476
13310.15 485
13311.24 466
13312.32 480
13313.41 503
13314.50 479
13315.59 489
13316.68 510
13317.77 529
13318.86 508
13319.95 495
13321.04 504
13322.13 484
13323.22 526
13324.31 561
13325.40 563
13326.49 565
13327.58 567
13328.68 572
13329.77 570
13330.86 590
13331.95 565
13333.04 601
13334.13 612
13335.22 601
13336.31 606
13337.40 594
13338.49 649
13339.58 629
13340.67 601
13341.76 615
13342.85 617
13343.94 622
13345.04 627
13346.13 603
13347.22 576
13348.31 591
13349.40 646
13350.49 642
13351.58 630
13352.67 588
13353.77 609
13354.86 611
13355.95 607
13357.04 656
13358.13 676
13359.22 693
13360.31 695
13361.41 704
13362.50 692
13363.59 750
13364.68 698
13365.77 699
13366.87 721
13367.96 709
13369.05 721
13370.14 691
13371.23 739
13372.33 720
13373.42 661
13374.51 642
13375.60 592
13376.69 623
13377.79 597
13378.88 569
13379.97 547
13381.06 578
13382.16 545
13383.25 517
13384.34 522
13385.43 496
13386.53 530
13387.62 498
13388.71 472
13389.81 453
13390.90 461
13391.99 444
13393.08 455
13394.18 436
13395.27 455
13396.36 473
13397.46 468
13398.55 449
13399.64 436
13400.74 419
13401.83 436
13402.92 414
13404.02 452
13405.11 414
13406.20 431
13407.30 438
13408.39 434
13409.48 428
13410.58 402
13411.67 439
13412.77 434
13413.86 415
13414.95 432
13416.05 407
13417.14 432
13418.23 419
13419.33 466
13420.42 450
13421.52 431
13422.61 409
13423.71 427
13424.80 415
13425.89 430
13426.99 460
13428.08 446
13429.18 438
13430.27 447
13431.37 441
13432.46 432
13433.56 467
13434.65 468
13435.74 453
13436.84 449
13437.93 448
13439.03 460
13440.12 456
13441.22 462
13442.31 476
13443.41 483
13444.50 479
13445.60 467
13446.69 504
13447.79 511
13448.88 510
13449.98 509
13451.08 515
13452.17 500
13453.27 517
13454.36 501
13455.46 519
13456.55 514
13457.65 549
13458.74 527
13459.84 535
13460.94 518
13462.03 515
13463.13 559
13464.22 569
13465.32 577
13466.41 561
13467.51 538
13468.61 570
13469.70 600
13470.80 576
13471.90 624
13472.99 574
13474.09 588
13475.18 576
13476.28 589
13477.38 569
13478.47 576
13479.57 610
13480.67 630
13481.76 608
13482.86 594
13483.96 626
13485.05 633
13486.15 652
13487.25 664
13488.34 683
13489.44 652
13490.54 653
13491.63 675
13492.73 713
13493.83 709
13494.93 699
13496.02 717
13497.12 707
13498.22 719
13499.31 751
13500.41 734
13501.51 761
13502.61 727
13503.70 738
13504.80 701
13505.90 740
13507.00 722
13508.09 744
13509.19 745
13510.29 741
13511.39 681
13512.49 717
13513.58 712
13514.68 681
13515.78 638
13516.88 656
13517.98 671
13519.07 664
13520.17 673
13521.27 669
13522.37 662
13523.47 672
13524.57 655
13525.66 644
13526.76 653
13527.86 674
13528.96 645
13530.06 676
13531.16 651
13532.25 614
13533.35 622
13534.45 652
13535.55 624
13536.65 614
13537.75 603
13538.85 559
13539.95 565
13541.05 584
13542.14 562
13543.24 504
13544.34 484
13545.44 495
13546.54 504
13547.64 466
13548.74 455
13549.84 459
13550.94 442
13552.04 471
13553.14 485
13554.24 445
13555.34 441
13556.44 478
13557.54 478
13558.64 451
13559.74 460
13560.84 421
13561.94 439
13563.04 435
13564.13 436
13565.23 421
13566.34 438
13567.44 433
13568.54 436
13569.64 438
13570.74 447
13571.84 473
13572.94 422
13574.04 414
13575.14 425
13576.24 392
13577.34 414
13578.44 432
13579.54 404
13580.64 410
13581.74 396
13582.84 425
13583.94 434
13585.04 450
13586.14 438
13587.24 429
13588.35 428
13589.45 413
13590.55 432
13591.65 385
13592.75 413
13593.85 409
13594.95 398
13596.05 440
13597.15 452
13598.26 456
13599.36 446
13600.46 445
13601.56 453
13602.66 438
13603.76 446
13604.86 449
13605.97 468
13607.07 468
13608.17 418
13609.27 436
13610.37 437
13611.47 430
13612.58 472
13613.68 484
13614.78 469
13615.88 419
13616.98 446
13618.09 467
13619.19 455
13620.29 418
13621.39 443
13622.50 478
13623.60 472
13624.70 455
13625.80 443
13626.91 447
13628.01 451
13629.11 450
13630.21 448
13631.32 454
13632.42 454
13633.52 424
13634.62 467
13635.73 469
13636.83 454
13637.93 421
13639.04 434
13640.14 440
13641.24 412
13642.35 444
13643.45 440
13644.55 471
13645.65 451
13646.76 464
13647.86 434
13648.96 428
13650.07 441
13651.17 440
13652.28 459
13653.38 453
13654.48 444
13655.59 446
13656.69 457
13657.79 446
13658.90 442
13660.00 455
13661.11 456
13662.21 460
13663.31 405
13664.42 452
13665.52 420
13666.63 428
13667.73 469
13668.83 431
13669.94 453
13671.04 462
13672.15 469
13673.25 466
13674.36 443
13675.46 489
13676.56 469
13677.67 475
13678.77 456
13679.88 504
13680.98 466
13682.09 475
13683.19 478
13684.30 462
13685.40 441
13686.51 449
13687.61 525
13688.72 466
13689.82 461
13690.93 444
13692.03 486
13693.14 474
13694.24 492
13695.35 501
13696.45 541
13697.56 509
13698.66 532
13699.77 501
13700.87 550
13701.98 531
13703.09 532
13704.19 509
13705.30 538
13706.40 536
13707.51 503
13708.61 548
13709.72 548
13710.83 557
13711.93 593
13713.04 574
13714.14 560
13715.25 595
13716.36 585
13717.46 612
13718.57 603
13719.67 600
13720.78 620
13721.89 627
13722.99 645
13724.10 655
13725.21 673
13726.31 661
13727.42 693
13728.53 679
13729.63 707
13730.74 648
13731.85 692
13732.95 754
13734.06 738
13735.17 705
13736.27 755
13737.38 774
13738.49 753
13739.59 779
13740.70 811
13741.81 831
13742.92 818
13744.02 825
13745.13 866
13746.24 883
13747.35 911
13748.45 941
13749.56 954
13750.67 1010
13751.78 1036
13752.88 1074
13753.99 1109
13755.10 1120
13756.21 1142
13757.31 1131
13758.42 1200
13759.53 1255
13760.64 1286
13761.75 1250
13762.85 1304
13763.96 1345
13765.07 1390
13766.18 1346
13767.29 1343
13768.39 1310
13769.50 1366
13770.61 1339
13771.72 1300
13772.83 1331
13773.94 1275
13775.04 1262
13776.15 1239
13777.26 1200
13778.37 1156
13779.48 1132
13780.59 1113
13781.70 1019
13782.80 1018
13783.91 952
13785.02 914
13786.13 870
13787.24 860
13788.35 785
13789.46 786
13790.57 695
13791.68 750
13792.79 742
13793.90 734
13795.00 686
13796.11 682
13797.22 686
13798.33 668
13799.44 642
13800.55 662
13801.66 634
13802.77 607
13803.88 600
13804.99 599
13806.10 639
13807.21 581
13808.32 626
13809.43 599
13810.54 574
13811.65 571
13812.76 570
13813.87 532
13814.98 549
13816.09 582
13817.20 554
13818.31 521
13819.42 548
13820.53 595
13821.64 567
13822.75 550
13823.86 532
13824.97 556
13826.08 514
13827.19 519
13828.30 517
13829.41 567
13830.53 501
13831.64 527
13832.75 493
13833.86 512
13834.97 539
13836.08 541
13837.19 543
13838.30 530
13839.41 550
13840.52 534
13841.64 539
13842.75 516
13843.86 547
13844.97 560
13846.08 530
13847.19 543
13848.30 550
13849.41 552
13850.53 561
13851.64 592
13852.75 580
13853.86 553
13854.97 551
13856.08 546
13857.20 526
13858.31 563
13859.42 552
13860.53 563
13861.64 590
13862.76 588
13863.87 574
13864.98 577
13866.09 577
13867.20 585
13868.32 596
13869.43 598
13870.54 571
13871.65 574
13872.77 576
13873.88 584
13874.99 632
13876.10 638
13877.22 631
13878.33 647
13879.44 658
13880.55 665
13881.67 699
13882.78 660
13883.89 681
13885.01 689
13886.12 742
13887.23 731
13888.34 734
13889.46 759
13890.57 763
13891.68 765
13892.80 773
13893.91 743
13895.02 776
13896.14 800
13897.25 757
13898.36 777
13899.48 760
13900.59 740
13901.70 696
13902.82 685
13903.93 676
13905.05 674
13906.16 627
13907.27 603
13908.39 606
13909.50 583
13910.61 606
13911.73 580
13912.84 574
13913.96 553
13915.07 595
13916.19 565
13917.30 617
13918.41 534
13919.53 538
13920.64 552
13921.76 515
13922.87 529
13923.99 551
13925.10 539
13926.21 525
13927.33 527
13928.44 528
13929.56 568
13930.67 510
13931.79 537
13932.90 504
13934.02 509
13935.13 471
13936.25 511
13937.36 518
13938.48 482
13939.59 494
13940.71 484
13941.82 504
13942.94 500
13944.05 464
13945.17 498
13946.28 482
13947.40 441
13948.52 466
13949.63 489
13950.75 466
13951.86 466
13952.98 457
13954.09 459
13955.21 420
13956.32 471
13957.44 489
13958.56 460
13959.67 420
13960.79 450
13961.90 479
13963.02 493
13964.14 442
13965.25 461
13966.37 465
13967.48 443
13968.60 462
13969.72 461
13970.83 452
13971.95 450
13973.07 466
13974.18 447
13975.30 466
13976.42 468
13977.53 483
13978.65 461
13979.77 452
13980.88 422
13982.00 427
13983.12 441
13984.23 454
13985.35 462
13986.47 467
13987.58 453
13988.70 468
13989.82 457
13990.94 475
13992.05 454
13993.17 437
13994.29 457
13995.40 466
13996.52 453
13997.64 452
13998.76 477
13999.87 441
14000.99 465
14002.11 435
14003.23 464
14004.35 491
14005.46 452
14006.58 469
14007.70 459
14008.82 483
14009.93 470
14011.05 467
14012.17 448
14013.29 480
14014.41 487
14015.52 486
14016.64 469
14017.76 475
14018.88 478
14020.00 514
14021.12 496
14022.23 488
14023.35 514
14024.47 498
14025.59 509
14026.71 494
14027.83 492
14028.95 504
14030.06 532
14031.18 492
14032.30 515
14033.42 516
14034.54 526
14035.66 534
14036.78 525
14037.90 530
14039.02 557
14040.14 550
14041.25 543
14042.37 593
14043.49 556
14044.61 565
14045.73 596
14046.85 598
14047.97 582
14049.09 598
14050.21 626
14051.33 583
14052.45 614
14053.57 614
14054.69 652
14055.81 661
14056.93 623
14058.05 674
14059.17 675
14060.29 695
14061.41 740
14062.53 690
14063.65 676
14064.77 746
14065.89 803
14067.01 758
14068.13 772
14069.25 762
14070.37 817
14071.49 807
14072.61 826
14073.73 830
14074.85 827
14075.97 855
14077.09 820
14078.21 820
14079.33 824
14080.45 845
14081.57 812
14082.69 853
14083.82 859
14084.94 885
14086.06 824
14087.18 879
14088.30 859
14089.42 900
14090.54 948
14091.66 937
14092.78 956
14093.91 967
14095.03 961
14096.15 973
14097.27 972
14098.39 953
14099.51 972
14100.63 969
14101.76 1006
14102.88 955
14104.00 917
14105.12 878
14106.24 876
14107.36 844
14108.49 824
14109.61 811
14110.73 812
14111.85 767
14112.97 782
14114.10 769
14115.22 740
14116.34 715
14117.46 703
14118.58 688
14119.71 699
14120.83 711
14121.95 704
14123.07 657
14124.20 642
14125.32 609
14126.44 610
14127.56 606
14128.69 610
14129.81 583
14130.93 596
14132.06 555
14133.18 513
14134.30 521
14135.42 524
14136.55 543
14137.67 557
14138.79 547
14139.92 550
14141.04 517
14142.16 518
14143.29 520
14144.41 503
14145.53 512
14146.66 493
14147.78 516
14148.90 520
14150.03 516
14151.15 479
14152.27 470
14153.40 500
14154.52 536
14155.64 493
14156.77 505
14157.89 490
14159.02 475
14160.14 469
14161.26 473
14162.39 498
14163.51 503
14164.64 483
14165.76 515
14166.88 483
14168.01 480
14169.13 446
14170.26 431
14171.38 457
14172.51 457
14173.63 470
14174.75 451
14175.88 441
14177.00 445
14178.13 423
14179.25 457
14180.38 432
14181.50 460
14182.63 445
14183.75 418
14184.88 416
14186.00 415
14187.13 425
14188.25 432
14189.38 426
14190.50 443
14191.63 406
14192.75 433
14193.88 409
14195.00 441
14196.13 403
14197.25 428
14198.38 450
14199.50 425
14200.63 423
14201.76 411
14202.88 420
14204.01 425
14205.13 419
14206.26 406
14207.38 418
14208.51 403
14209.64 396
14210.76 385
14211.89 413
14213.01 395
14214.14 399
14215.27 404
14216.39 418
14217.52 408
14218.64 374
14219.77 418
14220.90 349
14222.02 364
14223.15 391
14224.28 408
14225.40 366
14226.53 375
14227.66 382
14228.78 368
14229.91 367
14231.04 361
14232.16 378
14233.29 365
14234.42 361
14235.54 370
14236.67 373
14237.80 356
14238.92 361
14240.05 384
14241.18 388
14242.31 356
14243.43 380
14244.56 375
14245.69 371
14246.82 361
14247.94 365
14249.07 373
14250.20 369
14251.33 362
14252.45 371
14253.58 370
14254.71 362
14255.84 364
14256.96 357
14258.09 339
14259.22 344
14260.35 367
14261.47 338
14262.60 345
14263.73 341
14264.86 342
14265.99 335
14267.12 319
14268.24 347
14269.37 347
14270.50 316
14271.63 339
14272.76 310
14273.89 344
14275.01 321
14276.14 309
14277.27 328
14278.40 330
14279.53 296
14280.66 276
14281.79 317
14282.91 300
14284.04 291
14285.17 294
14286.30 316
14287.43 296
14288.56 295
14289.69 328
14290.82 303
14291.95 298
14293.08 304
14294.20 299
14295.33 289
14296.46 299
14297.59 304
14298.72 301
14299.85 292
14300.98 272
14302.11 272
14303.24 302
14304.37 272
14305.50 295
14306.63 272
14307.76 290
14308.89 257
14310.02 249
14311.15 271
14312.28 264
14313.41 284
14314.54 264
14315.67 288
14316.80 294
14317.93 291
14319.06 268
14320.19 298
14321.32 234
14322.45 253
14323.58 262
14324.71 262
14325.84 257
14326.97 254
14328.10 250
14329.23 268
14330.36 278
14331.49 259
14332.62 267
14333.76 241
14334.89 249
14336.02 269
14337.15 251
14338.28 225
14339.41 246
14340.54 269
14341.67 293
14342.80 255
14343.93 267
14345.07 280
14346.20 285
14347.33 251
14348.46 249
14349.59 267
14350.72 267
14351.85 243
14352.99 269
14354.12 274
14355.25 243
14356.38 264
14357.51 260
14358.64 261
14359.78 265
14360.91 255
14362.04 307
14363.17 294
14364.30 270
14365.44 269
14366.57 278
14367.70 290
14368.83 258
14369.96 256
14371.10 271
14372.23 244
14373.36 242
14374.49 284
14375.63 274
14376.76 282
14377.89 298
14379.02 312
14380.16 266
14381.29 248
14382.42 242
14383.55 274
14384.69 266
14385.82 263
14386.95 269
14388.09 276
14389.22 271
14390.35 274
14391.49 289
14392.62 268
14393.75 264
14394.89 297
14396.02 308
14397.15 268
14398.28 280
14399.42 290
14400.55 307
14401.69 282
14402.82 295
14403.95 275
14405.09 284
14406.22 284
14407.35 285
14408.49 306
14409.62 321
14410.75 315
14411.89 303
14413.02 316
14414.16 313
14415.29 310
14416.42 309
14417.56 317
14418.69 293
14419.83 292
14420.96 288
14422.10 298
14423.23 321
14424.36 329
14425.50 309
14426.63 316
14427.77 325
14428.90 316
14430.04 326
14431.17 331
14432.31 337
14433.44 329
14434.58 337
14435.71 323
14436.85 316
14437.98 359
14439.12 350
14440.25 345
14441.39 341
14442.52 362
14443.66 346
14444.79 320
14445.93 361
14447.06 378
14448.20 378
14449.33 357
14450.47 365
14451.60 388
14452.74 367
14453.87 374
14455.01 379
14456.14 413
14457.28 364
14458.42 418
14459.55 429
14460.69 429
14461.82 422
14462.96 424
14464.10 432
14465.23 404
14466.37 420
14467.50 414
14468.64 422
14469.78 432
14470.91 398
14472.05 408
14473.18 406
14474.32 373
14475.46 392
14476.59 376
14477.73 384
14478.87 383
14480.00 351
14481.14 375
14482.28 330
14483.41 341
14484.55 287
14485.69 293
14486.82 307
14487.96 314
14489.10 283
14490.23 297
14491.37 301
14492.51 296
14493.65 261
14494.78 271
14495.92 284
14497.06 283
14498.19 292
14499.33 265
14500.47 255
14501.61 241
14502.74 268
14503.88 280
14505.02 243
14506.16 273
14507.29 279
14508.43 264
14509.57 254
14510.71 216
14511.85 236
14512.98 270
14514.12 259
14515.26 270
14516.40 253
14517.54 257
14518.67 257
14519.81 259
14520.95 258
14522.09 256
14523.23 245
14524.36 233
14525.50 265
14526.64 251
14527.78 266
14528.92 287
14530.06 239
14531.19 264
14532.33 224
14533.47 218
14534.61 253
14535.75 261
14536.89 252
14538.03 246
14539.17 240
14540.31 258
14541.44 255
14542.58 261
14543.72 239
14544.86 216
14546.00 235
14547.14 264
14548.28 245
14549.42 248
14550.56 231
14551.70 223
14552.84 253
14553.98 256
14555.12 246
14556.25 220
14557.39 262
14558.53 235
14559.67 252
14560.81 246
14561.95 228
14563.09 252
14564.23 237
14565.37 269
14566.51 248
14567.65 262
14568.79 245
14569.93 251
14571.07 251
14572.21 257
14573.35 254
14574.49 278
14575.63 264
14576.77 290
14577.92 263
14579.06 251
14580.20 245
14581.34 268
14582.48 279
14583.62 268
14584.76 274
14585.90 269
14587.04 283
14588.18 271
14589.32 247
14590.46 282
14591.60 293
14592.74 292
14593.89 286
14595.03 260
14596.17 284
14597.31 288
14598.45 295
14599.59 316
14600.73 317
14601.87 313
14603.02 288
14604.16 293
14605.30 287
14606.44 299
14607.58 335
14608.72 286
14609.86 305
14611.01 307
14612.15 331
14613.29 306
14614.43 313
14615.57 305
14616.72 323
14617.86 334
14619.00 341
14620.14 325
14621.28 345
14622.43 335
14623.57 345
14624.71 338
14625.85 347
14627.00 365
14628.14 353
14629.28 349
14630.42 358
14631.56 338
14632.71 323
14633.85 362
14634.99 373
14636.14 378
14637.28 362
14638.42 362
14639.56 368
14640.71 354
14641.85 326
14642.99 338
14644.14 328
14645.28 309
14646.42 298
14647.56 293
14648.71 295
14649.85 256
14650.99 257
14652.14 283
14653.28 255
14654.42 269
14655.57 253
14656.71 225
14657.85 241
14659.00 256
14660.14 260
14661.29 238
14662.43 231
14663.57 247
14664.72 222
14665.86 236
14667.00 215
14668.15 208
14669.29 235
14670.44 253
14671.58 220
14672.73 212
14673.87 206
14675.01 218
14676.16 226
14677.30 225
14678.45 210
14679.59 208
14680.74 189
14681.88 213
14683.02 210
14684.17 207
14685.31 214
14686.46 220
14687.60 217
14688.75 201
14689.89 200
14691.04 208
14692.18 180
14693.33 200
14694.47 206
14695.62 226
14696.76 209
14697.91 195
14699.05 225
14700.20 195
14701.34 206
14702.49 200
14703.63 206
14704.78 178
14705.92 205
14707.07 194
14708.22 200
14709.36 196
14710.51 178
14711.65 201
14712.80 199
14713.94 208
14715.09 211
14716.23 211
14717.38 211
14718.53 211
14719.67 209
14720.82 209
14721.96 206
14723.11 189
14724.26 219
14725.40 211
14726.55 194
14727.70 182
14728.84 218
14729.99 194
14731.13 204
14732.28 206
14733.43 191
14734.57 196
14735.72 182
14736.87 197
14738.01 185
14739.16 185
14740.31 177
14741.45 214
14742.60 177
14743.75 189
14744.89 202
14746.04 220
14747.19 205
14748.34 185
14749.48 184
14750.63 184
14751.78 195
14752.92 197
14754.07 185
14755.22 198
14756.37 200
14757.51 199
14758.66 192
14759.81 188
14760.96 199
14762.10 215
14763.25 190
14764.40 163
14765.55 187
14766.70 205
14767.84 182
14768.99 203
14770.14 192
14771.29 171
14772.43 196
14773.58 211
14774.73 185
14775.88 177
14777.03 177
14778.18 166
14779.32 187
14780.47 181
14781.62 187
14782.77 185
14783.92 180
14785.07 185
14786.21 186
14787.36 181
14788.51 181
14789.66 186
14790.81 178
14791.96 180
14793.11 197
14794.26 179
14795.40 185
14796.55 191
14797.70 170
14798.85 162
14800.00 177
14801.15 193
14802.30 190
14803.45 161
14804.60 162
14805.75 168
14806.90 170
14808.05 155
14809.19 175
14810.34 154
14811.49 152
14812.64 151
14813.79 172
14814.94 161
14816.09 176
14817.24 179
14818.39 179
14819.54 167
14820.69 186
14821.84 173
14822.99 155
14824.14 150
14825.29 180
14826.44 169
14827.59 138
14828.74 166
14829.89 140
14831.04 146
14832.19 148
14833.34 146
14834.49 137
14835.64 145
14836.79 167
14837.95 177
14839.10 171
14840.25 162
14841.40 173
14842.55 168
14843.70 162
14844.85 168
14846.00 175
14847.15 165
14848.30 160
14849.45 153
14850.60 182
14851.76 150
14852.91 168
14854.06 157
14855.21 175
14856.36 147
14857.51 162
14858.66 155
14859.81 150
14860.97 161
14862.12 146
14863.27 171
14864.42 152
14865.57 151
14866.72 166
14867.88 157
14869.03 155
14870.18 155
14871.33 144
14872.48 165
14873.64 148
14874.79 152
14875.94 140
14877.09 157
14878.24 146
14879.40 156
14880.55 163
14881.70 142
14882.85 172
14884.00 158
14885.16 149
14886.31 144
14887.46 182
14888.61 128
14889.77 168
14890.92 150
14892.07 159
14893.23 164
14894.38 147
14895.53 161
14896.68 135
14897.84 155
14898.99 145
14900.14 160
14901.30 151
14902.45 144
14903.60 160
14904.75 152
14905.91 153
14907.06 155
14908.21 152
14909.37 154
14910.52 163
14911.67 178
14912.83 158
14913.98 156
14915.14 151
14916.29 167
14917.44 158
14918.60 144
14919.75 139
14920.90 155
14922.06 154
14923.21 134
14924.37 150
14925.52 140
14926.67 135
14927.83 160
14928.98 172
14930.14 144
14931.29 136
14932.44 145
14933.60 166
14934.75 159
14935.91 169
14937.06 173
14938.22 149
14939.37 141
14940.52 143
14941.68 149
14942.83 144
14943.99 153
14945.14 155
14946.30 149
14947.45 149
14948.61 144
14949.76 151
14950.92 145
14952.07 156
14953.23 159
14954.38 160
14955.54 147
14956.69 148
14957.85 135
14959.00 139
14960.16 148
14961.31 138
14962.47 130
14963.62 155
14964.78 152
14965.94 142
14967.09 126
14968.25 127
14969.40 131
14970.56 148
14971.71 166
14972.87 159
14974.03 137
14975.18 137
14976.34 155
14977.49 158
14978.65 143
14979.81 148
14980.96 129
14982.12 128
14983.27 128
14984.43 146
14985.59 129
14986.74 128
14987.90 141
14989.06 149
14990.21 156
14991.37 143
14992.53 141
14993.68 134
14994.84 132
14996.00 144
14997.15 168
14998.31 152
14999.47 157
15000.62 144
15001.78 141
15002.94 127
15004.09 132
15005.25 154
15006.41 150
15007.56 145
15008.72 128
15009.88 136
15011.04 145
15012.19 164
15013.35 155
15014.51 149
15015.67 150
15016.82 136
15017.98 147
15019.14 147
15020.30 130
15021.45 113
15022.61 149
15023.77 148
15024.93 144
15026.08 126
15027.24 138
15028.40 137
15029.56 132
15030.72 139
15031.87 130
15033.03 144
15034.19 140
15035.35 139
15036.51 138
15037.67 117
15038.82 133
15039.98 135
15041.14 126
15042.30 122
15043.46 145
15044.62 154
15045.78 130
15046.93 126
15048.09 135
15049.25 155
15050.41 151
15051.57 138
15052.73 133
15053.89 161
15055.05 122
15056.20 119
15057.36 125
15058.52 149
15059.68 130
15060.84 138
15062.00 137
15063.16 129
15064.32 121
15065.48 149
15066.64 151
15067.80 144
15068.96 120
15070.12 149
15071.28 142
15072.44 126
15073.60 135
15074.76 151
15075.91 137
15077.07 148
15078.23 135
15079.39 165
15080.55 157
15081.71 133
15082.87 149
15084.03 135
15085.19 148
15086.35 130
15087.51 124
15088.68 126
15089.84 135
15091.00 126
15092.16 142
15093.32 153
15094.48 139
15095.64 135
15096.80 147
15097.96 117
15099.12 116
15100.28 159
15101.44 152
15102.60 139
15103.76 138
15104.92 154
15106.08 148
15107.25 124
15108.41 137
15109.57 148
15110.73 138
15111.89 139
15113.05 167
15114.21 164
15115.37 150
15116.54 136
15117.70 120
15118.86 159
15120.02 138
15121.18 138
15122.34 137
15123.50 151
15124.67 141
15125.83 126
15126.99 160
15128.15 160
15129.31 145
15130.47 148
15131.64 153
15132.80 155
15133.96 156
15135.12 135
15136.28 147
15137.45 153
15138.61 146
15139.77 134
15140.93 147
15142.10 160
15143.26 139
15144.42 141
15145.58 152
15146.75 152
15147.91 137
15149.07 146
15150.23 133
15151.40 153
15152.56 149
15153.72 164
15154.88 157
15156.05 177
15157.21 166
15158.37 173
15159.54 157
15160.70 144
15161.86 156
15163.03 149
15164.19 163
15165.35 166
15166.52 169
15167.68 156
15168.84 156
15170.01 172
15171.17 189
15172.33 143
15173.50 180
15174.66 154
15175.82 181
15176.99 165
15178.15 179
15179.31 212
15180.48 176
15181.64 196
15182.81 191
15183.97 177
15185.13 163
15186.30 201
15187.46 198
15188.63 206
15189.79 173
15190.95 182
15192.12 202
15193.28 183
15194.45 186
15195.61 193
15196.78 199
15197.94 190
15199.10 191
15200.27 197
15201.43 191
15202.60 195
15203.76 206
15204.93 209
15206.09 199
15207.26 188
15208.42 207
15209.59 197
15210.75 197
15211.92 178
15213.08 201
15214.25 192
15215.41 198
15216.58 190
15217.74 210
15218.91 238
15220.07 242
15221.24 233
15222.40 215
15223.57 225
15224.74 206
15225.90 239
15227.07 232
15228.23 228
15229.40 238
15230.56 231
15231.73 233
15232.89 221
15234.06 243
15235.23 255
15236.39 274
15237.56 231
15238.72 241
15239.89 264
15241.06 265
15242.22 249
15243.39 261
15244.56 247
15245.72 243
15246.89 241
15248.05 223
15249.22 232
15250.39 226
15251.55 251
15252.72 240
15253.89 219
15255.05 204
15256.22 225
15257.39 213
15258.55 204
15259.72 180
15260.89 188
15262.05 197
15263.22 210
15264.39 208
15265.56 187
15266.72 190
15267.89 183
15269.06 212
15270.22 205
15271.39 173
15272.56 180
15273.73 177
15274.89 168
15276.06 175
15277.23 185
15278.40 198
15279.56 197
15280.73 185
15281.90 173
15283.07 171
15284.23 175
15285.40 170
15286.57 190
15287.74 163
15288.91 174
15290.07 166
15291.24 194
15292.41 187
15293.58 160
15294.75 196
15295.92 182
15297.08 158
15298.25 187
15299.42 172
15300.59 168
15301.76 175
15302.93 166
15304.09 186
15305.26 174
15306.43 191
15307.60 181
15308.77 176
15309.94 173
15311.11 183
15312.28 194
15313.44 189
15314.61 188
15315.78 164
15316.95 166
15318.12 178
15319.29 198
15320.46 190
15321.63 173
15322.80 199
15323.97 180
15325.14 185
15326.30 192
15327.47 203
15328.64 185
15329.81 192
15330.98 201
15332.15 176
15333.32 193
15334.49 205
15335.66 193
15336.83 202
15338.00 192
15339.17 225
15340.34 199
15341.51 175
15342.68 212
15343.85 244
15345.02 202
15346.19 197
15347.36 195
15348.53 226
15349.70 210
15350.87 212
15352.04 196
15353.21 219
15354.38 218
15355.55 241
15356.72 221
15357.90 220
15359.07 233
15360.24 245
15361.41 242
15362.58 230
15363.75 218
15364.92 267
15366.09 255
15367.26 245
15368.43 237
15369.60 215
15370.77 245
15371.95 249
15373.12 241
15374.29 242
15375.46 222
15376.63 222
15377.80 235
15378.97 258
15380.15 229
15381.32 230
15382.49 258
15383.66 237
15384.83 232
15386.00 221
15387.17 197
15388.35 201
15389.52 240
15390.69 241
15391.86 243
15393.03 210
15394.21 202
15395.38 230
15396.55 239
15397.72 207
15398.89 194
15400.07 205
15401.24 219
15402.41 218
15403.58 224
15404.76 199
15405.93 207
15407.10 188
15408.27 204
15409.45 190
15410.62 185
15411.79 166
15412.96 180
15414.14 180
15415.31 165
15416.48 169
15417.66 155
15418.83 185
15420.00 199
15421.17 180
15422.35 162
15423.52 177
15424.69 151
15425.87 149
15427.04 158
15428.21 146
15429.39 165
15430.56 166
15431.73 167
15432.91 155
15434.08 170
15435.25 189
15436.43 186
15437.60 176
15438.77 157
15439.95 168
15441.12 171
15442.30 135
15443.47 161
15444.64 158
15445.82 175
15446.99 164
15448.17 176
15449.34 156
15450.51 178
15451.69 193
15452.86 175
15454.04 139
15455.21 139
15456.39 173
15457.56 177
15458.73 176
15459.91 158
15461.08 162
15462.26 159
15463.43 163
15464.61 157
15465.78 144
15466.96 156
15468.13 154
15469.31 176
15470.48 153
15471.66 143
15472.83 154
15474.01 162
15475.18 172
15476.36 143
15477.53 155
15478.71 164
15479.88 163
15481.06 179
15482.23 162
15483.41 153
15484.58 155
15485.76 168
15486.93 169
15488.11 174
15489.29 169
15490.46 167
15491.64 170
15492.81 190
15493.99 172
15495.16 150
15496.34 158
15497.52 160
15498.69 152
15499.87 170
15501.04 161
15502.22 167
15503.40 164
15504.57 196
15505.75 175
15506.92 169
15508.10 159
15509.28 179
15510.45 156
15511.63 158
15512.81 158
15513.98 160
15515.16 163
15516.34 165
15517.51 171
15518.69 172
15519.87 145
15521.04 160
15522.22 169
15523.40 175
15524.57 162
15525.75 172
15526.93 170
15528.11 154
15529.28 182
15530.46 174
15531.64 197
15532.81 178
15533.99 188
15535.17 204
15536.35 185
15537.52 183
15538.70 191
15539.88 180
15541.06 166
15542.23 188
15543.41 189
15544.59 212
15545.77 190
15546.95 191
15548.12 180
15549.30 183
15550.48 178
15551.66 169
15552.83 211
15554.01 185
15555.19 185
15556.37 182
15557.55 212
15558.73 185
15559.90 196
15561.08 218
15562.26 221
15563.44 189
15564.62 202
15565.80 205
15566.97 194
15568.15 193
15569.33 214
15570.51 197
15571.69 213
15572.87 210
15574.05 205
15575.23 236
15576.40 208
15577.58 215
15578.76 209
15579.94 230
15581.12 213
15582.30 224
15583.48 248
15584.66 255
15585.84 244
15587.02 239
15588.20 261
15589.38 259
15590.56 262
15591.73 258
15592.91 249
15594.09 251
15595.27 282
15596.45 275
15597.63 258
15598.81 263
15599.99 276
15601.17 268
15602.35 270
15603.53 267
15604.71 307
15605.89 288
15607.07 292
15608.25 310
15609.43 295
15610.61 320
15611.79 303
15612.97 301
15614.15 296
15615.33 272
15616.51 289
15617.69 325
15618.88 342
15620.06 321
15621.24 303
15622.42 364
15623.60 371
15624.78 340
15625.96 330
15627.14 336
15628.32 403
15629.50 390
15630.68 363
15631.86 372
15633.05 379
15634.23 370
15635.41 356
15636.59 388
15637.77 398
15638.95 397
15640.13 389
15641.31 388
15642.50 382
15643.68 383
15644.86 424
15646.04 407
15647.22 402
15648.40 423
15649.58 403
15650.77 416
15651.95 403
15653.13 413
15654.31 374
15655.49 407
15656.68 419
15657.86 374
15659.04 381
15660.22 388
15661.40 405
15662.59 391
15663.77 388
15664.95 392
15666.13 391
15667.32 402
15668.50 408
15669.68 379
15670.86 387
15672.05 361
15673.23 368
15674.41 358
15675.59 337
15676.78 372
15677.96 330
15679.14 317
15680.32 342
15681.51 340
15682.69 311
15683.87 319
15685.06 310
15686.24 304
15687.42 336
15688.61 328
15689.79 331
15690.97 300
15692.16 324
15693.34 362
15694.52 338
15695.71 304
15696.89 323
15698.07 314
15699.26 307
15700.44 315
15701.62 328
15702.81 350
15703.99 346
15705.17 325
15706.36 353
15707.54 339
15708.73 322
15709.91 336
15711.09 357
15712.28 362
15713.46 328
15714.65 367
15715.83 375
15717.02 352
15718.20 384
15719.38 367
15720.57 377
15721.75 368
15722.94 379
15724.12 352
15725.31 350
15726.49 379
15727.68 392
15728.86 381
15730.04 379
15731.23 423
15732.41 405
15733.60 421
15734.78 380
15735.97 413
15737.15 395
15738.34 397
15739.52 425
15740.71 408
15741.89 443
15743.08 428
15744.27 458
15745.45 473
15746.64 486
15747.82 484
15749.01 463
15750.19 471
15751.38 474
15752.56 491
15753.75 471
15754.93 461
15756.12 477
15757.31 488
15758.49 519
15759.68 481
15760.86 478
15762.05 467
15763.24 494
15764.42 435
15765.61 465
15766.79 456
15767.98 473
15769.17 460
15770.35 413
15771.54 422
15772.72 413
15773.91 451
15775.10 448
15776.28 437
15777.47 416
15778.66 391
15779.84 411
15781.03 413
15782.22 423
15783.40 378
15784.59 416
15785.78 395
15786.96 398
15788.15 379
15789.34 379
15790.53 365
15791.71 386
15792.90 355
15794.09 369
15795.27 331
15796.46 343
15797.65 319
15798.84 314
15800.02 320
15801.21 316
15802.40 310
15803.59 331
15804.77 307
15805.96 301
15807.15 303
15808.34 277
15809.52 300
15810.71 316
15811.90 312
15813.09 279
15814.28 278
15815.46 272
15816.65 291
15817.84 287
15819.03 280
15820.22 278
15821.40 278
15822.59 277
15823.78 259
15824.97 276
15826.16 288
15827.35 267
15828.53 262
15829.72 288
15830.91 282
15832.10 276
15833.29 271
15834.48 273
15835.67 267
15836.85 251
15838.04 261
15839.23 272
15840.42 294
15841.61 276
15842.80 286
15843.99 257
15845.18 273
15846.37 276
15847.55 275
15848.74 276
15849.93 280
15851.12 296
15852.31 298
15853.50 256
15854.69 280
15855.88 285
15857.07 291
15858.26 275
15859.45 277
15860.64 286
15861.83 276
15863.02 270
15864.21 277
15865.40 295
15866.59 316
15867.78 329
15868.97 288
15870.16 325
15871.35 314
15872.54 319
15873.73 313
15874.92 319
15876.11 323
15877.30 313
15878.49 311
15879.68 313
15880.87 343
15882.06 324
15883.25 322
15884.44 314
15885.63 311
15886.82 305
15888.01 323
15889.20 326
15890.39 359
15891.59 353
15892.78 308
15893.97 337
15895.16 363
15896.35 376
15897.54 334
15898.73 349
15899.92 335
15901.11 362
15902.30 385
15903.50 425
15904.69 394
15905.88 381
15907.07 371
15908.26 402
15909.45 380
15910.64 392
15911.84 394
15913.03 414
15914.22 395
15915.41 372
15916.60 384
15917.79 389
15918.99 410
15920.18 384
15921.37 412
15922.56 379
15923.75 392
15924.95 404
15926.14 406
15927.33 403
15928.52 405
15929.71 383
15930.91 374
15932.10 385
15933.29 393
15934.48 383
15935.68 361
15936.87 379
15938.06 378
15939.25 391
15940.45 367
15941.64 352
15942.83 330
15944.03 343
15945.22 332
15946.41 276
15947.60 287
15948.80 306
15949.99 255
15951.18 255
15952.38 265
15953.57 276
15954.76 273
15955.96 229
15957.15 249
15958.34 271
15959.54 273
15960.73 250
15961.92 248
15963.12 227
15964.31 245
15965.50 237
15966.70 242
15967.89 231
15969.08 202
15970.28 220
15971.47 213
15972.67 207
15973.86 195
15975.05 204
15976.25 209
15977.44 215
15978.64 217
15979.83 204
15981.02 202
15982.22 206
15983.41 206
15984.61 206
15985.80 193
15987.00 200
15988.19 176
15989.38 196
15990.58 191
15991.77 195
15992.97 196
15994.16 181
15995.36 202
15996.55 184
15997.75 212
15998.94 183
16000.14 214
16001.33 197
16002.53 190
16003.72 183
16004.92 186
16006.11 209
16007.31 166
16008.50 175
16009.70 187
16010.89 181
16012.09 197
16013.28 178
16014.48 172
16015.67 173
16016.87 165
16018.07 175
16019.26 170
16020.46 173
16021.65 176
16022.85 173
16024.04 162
16025.24 159
16026.44 156
16027.63 158
16028.83 170
16030.02 169
16031.22 168
16032.42 171
16033.61 189
16034.81 174
16036.00 176
16037.20 174
16038.40 163
16039.59 166
16040.79 166
16041.99 184
16043.18 186
16044.38 180
16045.58 164
16046.77 174
16047.97 160
16049.17 161
16050.36 167
16051.56 194
16052.76 167
16053.95 161
16055.15 186
16056.35 180
16057.54 175
16058.74 169
16059.94 163
16061.14 158
16062.33 158
16063.53 157
16064.73 151
16065.92 165
16067.12 182
16068.32 175
16069.52 179
16070.71 175
16071.91 160
16073.11 146
16074.31 157
16075.50 142
16076.70 159
16077.90 184
16079.10 172
16080.30 179
16081.49 146
16082.69 158
16083.89 141
16085.09 156
16086.29 157
16087.48 175
16088.68 156
16089.88 144
16091.08 172
16092.28 161
16093.48 153
16094.67 152
16095.87 166
16097.07 160
16098.27 147
16099.47 145
16100.67 148
16101.87 155
16103.06 153
16104.26 159
16105.46 172
16106.66 136
16107.86 138
16109.06 157
16110.26 159
16111.46 138
16112.66 158
16113.86 148
16115.05 165
16116.25 161
16117.45 150
16118.65 134
16119.85 140
16121.05 147
16122.25 133
16123.45 146
16124.65 156
16125.85 137
16127.05 146
16128.25 140
16129.45 143
16130.65 143
16131.85 149
16133.05 149
16134.25 147
16135.45 132
16136.65 137
16137.85 153
16139.05 143
16140.25 140
16141.45 148
16142.65 152
16143.85 154
16145.05 143
16146.25 159
16147.45 135
16148.65 149
16149.85 155
16151.05 135
16152.25 114
16153.45 119
16154.65 151
16155.85 144
16157.05 141
16158.25 136
16159.46 151
16160.66 149
16161.86 171
16163.06 139
16164.26 159
16165.46 135
16166.66 154
16167.86 139
16169.06 151
16170.27 147
16171.47 131
16172.67 132
16173.87 132
16175.07 132
16176.27 152
16177.47 158
16178.67 143
16179.88 136
16181.08 135
16182.28 167
16183.48 141
16184.68 158
16185.89 144
16187.09 165
16188.29 156
16189.49 142
16190.69 148
16191.90 166
16193.10 159
16194.30 171
16195.50 175
16196.70 151
16197.91 167
16199.11 147
16200.31 158
16201.51 144
16202.72 156
16203.92 150
16205.12 172
16206.32 152
16207.53 164
16208.73 159
16209.93 154
16211.13 173
16212.34 164
16213.54 166
16214.74 184
16215.95 168
16217.15 166
16218.35 165
16219.55 159
16220.76 167
16221.96 168
16223.16 168
16224.37 170
16225.57 175
16226.77 157
16227.98 149
16229.18 164
16230.38 198
16231.59 199
16232.79 203
16233.99 191
16235.20 169
16236.40 192
16237.61 181
16238.81 192
16240.01 168
16241.22 195
16242.42 209
16243.63 188
16244.83 190
16246.03 187
16247.24 205
16248.44 200
16249.65 196
16250.85 189
16252.05 207
16253.26 200
16254.46 228
16255.67 205
16256.87 202
16258.08 225
16259.28 216
16260.49 204
16261.69 238
16262.89 213
16264.10 218
16265.30 222
16266.51 231
16267.71 227
16268.92 235
16270.12 215
16271.33 207
16272.53 230
16273.74 227
16274.94 210
16276.15 229
16277.35 210
16278.56 201
16279.77 205
16280.97 193
16282.18 212
16283.38 242
16284.59 244
16285.79 249
16287.00 225
16288.20 236
16289.41 226
16290.61 256
16291.82 237
16293.03 221
16294.23 242
16295.44 250
16296.64 247
16297.85 242
16299.06 230
16300.26 241
16301.47 260
16302.67 260
16303.88 257
16305.09 255
16306.29 238
16307.50 222
16308.71 248
16309.91 212
16311.12 240
16312.33 230
16313.53 246
16314.74 206
16315.95 227
16317.15 219
16318.36 217
16319.57 233
16320.77 222
16321.98 200
16323.19 213
16324.39 188
16325.60 192
16326.81 191
16328.01 186
16329.22 198
16330.43 209
16331.64 206
16332.84 192
16334.05 182
16335.26 179
16336.47 190
16337.67 209
16338.88 187
16340.09 165
16341.30 178
16342.50 153
16343.71 160
16344.92 192
16346.13 155
16347.33 146
16348.54 171
16349.75 163
16350.96 149
16352.17 151
16353.37 154
16354.58 147
16355.79 158
16357.00 159
16358.21 168
16359.41 161
16360.62 144
16361.83 154
16363.04 169
16364.25 136
16365.46 151
16366.67 175
16367.87 163
16369.08 147
16370.29 141
16371.50 176
16372.71 161
16373.92 141
16375.13 170
16376.34 169
16377.54 147
16378.75 169
16379.96 167
16381.17 177
16382.38 164
16383.59 156
16384.80 162
16386.01 150
16387.22 145
16388.43 161
16389.64 161
16390.85 165
16392.05 168
16393.26 155
16394.47 176
16395.68 165
16396.89 140
16398.10 145
16399.31 151
16400.52 164
16401.73 131
16402.94 152
16404.15 150
16405.36 157
16406.57 163
16407.78 156
16408.99 146
16410.20 140
16411.41 132
16412.62 154
16413.83 161
16415.04 148
16416.25 155
16417.46 146
16418.67 153
16419.88 141
16421.10 142
16422.31 152
16423.52 141
16424.73 150
16425.94 149
16427.15 155
16428.36 144
16429.57 132
16430.78 130
16431.99 137
16433.20 171
16434.41 139
16435.63 146
16436.84 139
16438.05 155
16439.26 150
16440.47 131
16441.68 132
16442.89 155
16444.10 153
16445.32 143
16446.53 136
16447.74 146
16448.95 150
16450.16 144
16451.37 148
16452.59 129
16453.80 138
16455.01 138
16456.22 117
16457.43 146
16458.64 129
16459.86 125
16461.07 126
16462.28 137
16463.49 116
16464.70 110
16465.92 127
16467.13 134
16468.34 120
16469.55 114
16470.77 123
16471.98 129
16473.19 104
16474.40 119
16475.62 128
16476.83 143
16478.04 127
16479.25 122
16480.47 123
16481.68 120
16482.89 117
16484.11 132
16485.32 134
16486.53 147
16487.74 141
16488.96 130
16490.17 132
16491.38 137
16492.60 128
16493.81 128
16495.02 132
16496.24 132
16497.45 113
16498.66 130
16499.88 111
16501.09 115
16502.30 124
16503.52 135
16504.73 128
16505.94 115
16507.16 118
16508.37 128
16509.59 120
16510.80 116
16512.01 115
16513.23 119
16514.44 118
16515.66 122
16516.87 117
16518.08 122
16519.30 111
16520.51 126
16521.73 109
16522.94 126
16524.16 140
16525.37 120
16526.58 131
16527.80 126
16529.01 122
16530.23 130
16531.44 119
16532.66 114
16533.87 121
16535.09 125
16536.30 118
16537.52 119
16538.73 119
16539.95 133
16541.16 117
16542.38 105
16543.59 126
16544.81 129
16546.02 134
16547.24 118
16548.45 113
16549.67 137
16550.88 161
16552.10 128
16553.31 139
16554.53 115
16555.74 125
16556.96 128
16558.18 127
16559.39 136
16560.61 130
16561.82 130
16563.04 122
16564.25 119
16565.47 123
16566.69 144
16567.90 136
16569.12 142
16570.33 123
16571.55 118
16572.77 118
16573.98 129
16575.20 131
16576.41 129
16577.63 115
16578.85 139
16580.06 124
16581.28 132
16582.50 131
16583.71 126
16584.93 108
16586.15 130
16587.36 135
16588.58 122
16589.80 137
16591.01 115
16592.23 106
16593.45 140
16594.66 120
16595.88 104
16597.10 134
16598.32 120
16599.53 132
16600.75 113
16601.97 125
16603.18 120
16604.40 111
16605.62 100
16606.84 123
16608.05 138
16609.27 113
16610.49 110
16611.71 110
16612.92 126
16614.14 112
16615.36 123
16616.58 110
16617.79 107
16619.01 101
16620.23 99
16621.45 94
16622.67 104
16623.88 114
16625.10 115
16626.32 110
16627.54 121
16628.76 113
16629.97 99
16631.19 107
16632.41 106
16633.63 96
16634.85 121
16636.07 120
16637.29 99
16638.50 113
16639.72 101
16640.94 135
16642.16 109
16643.38 89
16644.60 106
16645.82 96
16647.03 102
16648.25 110
16649.47 115
16650.69 105
16651.91 111
16653.13 115
16654.35 94
16655.57 104
16656.79 121
16658.01 104
16659.23 102
16660.45 104
16661.66 117
16662.88 105
16664.10 82
16665.32 97
16666.54 91
16667.76 118
16668.98 116
16670.20 110
16671.42 118
16672.64 95
16673.86 96
16675.08 106
16676.30 97
16677.52 116
16678.74 108
16679.96 112
16681.18 107
16682.40 92
16683.62 115
16684.84 103
16686.06 118
16687.28 111
16688.50 126
16689.72 99
16690.94 92
16692.16 116
16693.39 94
16694.61 95
16695.83 87
16697.05 100
16698.27 114
16699.49 109
16700.71 104
16701.93 111
16703.15 85
16704.37 84
16705.59 99
16706.81 113
16708.04 111
16709.26 105
16710.48 91
16711.70 101
16712.92 107
16714.14 115
16715.36 99
16716.58 107
16717.81 107
16719.03 99
16720.25 92
16721.47 110
16722.69 92
16723.91 99
16725.14 105
16726.36 98
16727.58 101
16728.80 101
16730.02 105
16731.24 94
16732.47 98
16733.69 93
16734.91 105
16736.13 85
16737.36 105
16738.58 96
16739.80 109
16741.02 107
16742.24 100
16743.47 88
16744.69 106
16745.91 84
16747.13 110
16748.36 97
16749.58 89
16750.80 100
16752.02 93
16753.25 91
16754.47 102
16755.69 99
16756.92 109
16758.14 97
16759.36 108
16760.59 82
16761.81 88
16763.03 86
16764.25 90
16765.48 93
16766.70 88
16767.92 116
16769.15 108
16770.37 103
16771.59 76
16772.82 96
16774.04 86
16775.27 93
16776.49 96
16777.71 105
16778.94 105
16780.16 94
16781.38 85
16782.61 90
16783.83 107
16785.06 104
16786.28 107
16787.50 102
16788.73 110
16789.95 102
16791.18 105
16792.40 88
16793.62 98
16794.85 101
16796.07 103
16797.30 106
16798.52 106
16799.75 86
16800.97 108
16802.19 94
16803.42 80
16804.64 90
16805.87 99
16807.09 116
16808.32 84
16809.54 101
16810.77 84
16811.99 99
16813.22 100
16814.44 101
16815.67 97
16816.89 112
16818.12 102
16819.34 102
16820.57 91
16821.79 107
16823.02 118
16824.24 101
16825.47 100
16826.70 110
16827.92 103
16829.15 94
16830.37 100
16831.60 106
16832.82 119
16834.05 134
16835.27 112
16836.50 113
16837.73 105
16838.95 128
16840.18 122
16841.40 123
16842.63 111
16843.86 118
16845.08 123
16846.31 98
16847.53 112
16848.76 115
16849.99 96
16851.21 112
16852.44 133
16853.67 117
16854.89 92
16856.12 123
16857.35 133
16858.57 132
16859.80 125
16861.03 129
16862.25 125
16863.48 116
16864.71 132
16865.93 130
16867.16 133
16868.39 144
16869.61 178
16870.84 136
16872.07 142
16873.30 151
16874.52 149
16875.75 141
16876.98 147
16878.20 141
16879.43 147
16880.66 160
16881.89 148
16883.11 148
16884.34 154
16885.57 166
16886.80 135
16888.02 155
16889.25 155
16890.48 143
16891.71 141
16892.94 140
16894.16 154
16895.39 134
16896.62 129
16897.85 140
16899.08 148
16900.30 127
16901.53 153
16902.76 137
16903.99 136
16905.22 117
16906.45 144
16907.67 151
16908.90 121
16910.13 139
16911.36 135
16912.59 134
16913.82 118
16915.04 154
16916.27 128
16917.50 116
16918.73 143
16919.96 131
16921.19 132
16922.42 138
16923.65 140
16924.88 154
16926.10 137
16927.33 130
16928.56 155
16929.79 137
16931.02 124
16932.25 133
16933.48 123
16934.71 137
16935.94 152
16937.17 132
16938.40 139
16939.63 138
16940.86 121
16942.09 149
16943.32 167
16944.55 142
16945.78 127
16947.01 136
16948.24 145
16949.47 152
16950.70 144
16951.93 145
16953.16 135
16954.39 136
16955.62 133
16956.85 144
16958.08 146
16959.31 140
16960.54 136
16961.77 155
16963.00 144
16964.23 114
16965.46 142
16966.69 137
16967.92 129
16969.15 105
16970.38 131
16971.61 131
16972.84 131
16974.07 141
16975.30 122
16976.54 123
16977.77 124
16979.00 126
16980.23 128
16981.46 118
16982.69 140
16983.92 139
16985.15 121
16986.38 106
16987.62 113
16988.85 134
16990.08 129
16991.31 105
16992.54 112
16993.77 121
16995.00 133
16996.24 132
16997.47 106
16998.70 103
16999.93 124
17001.16 112
17002.39 125
17003.63 99
17004.86 102
17006.09 106
17007.32 119
17008.55 114
17009.79 129
17011.02 106
17012.25 120
17013.48 124
17014.72 114
17015.95 103
17017.18 112
17018.41 126
17019.64 122
17020.88 122
17022.11 118
17023.34 120
17024.58 125
17025.81 115
17027.04 108
17028.27 93
17029.51 125
17030.74 124
17031.97 97
17033.21 93
17034.44 95
17035.67 113
17036.90 99
17038.14 111
17039.37 114
17040.60 101
17041.84 91
17043.07 102
17044.30 106
17045.54 102
17046.77 102
17048.00 113
17049.24 114
17050.47 114
17051.70 95
17052.94 79
17054.17 104
17055.41 105
17056.64 87
17057.87 117
17059.11 105
17060.34 102
17061.58 106
17062.81 108
17064.04 109
17065.28 103
17066.51 105
17067.75 90
17068.98 105
17070.21 106
17071.45 107
17072.68 113
17073.92 85
17075.15 99
17076.39 106
17077.62 102
17078.86 118
17080.09 114
17081.33 121
17082.56 108
17083.80 109
17085.03 90
17086.26 120
17087.50 103
17088.73 104
17089.97 101
17091.20 96
17092.44 81
17093.68 103
17094.91 95
17096.15 112
17097.38 87
17098.62 99
17099.85 93
17101.09 92
17102.32 92
17103.56 99
17104.79 104
17106.03 90
17107.26 85
17108.50 94
17109.74 115
17110.97 102
17112.21 113
17113.44 106
17114.68 106
17115.92 106
17117.15 100
17118.39 110
17119.62 86
17120.86 106
17122.10 112
17123.33 104
17124.57 87
17125.80 94
17127.04 91
17128.28 95
17129.51 97
17130.75 107
17131.99 107
17133.22 100
17134.46 88
17135.70 91
17136.93 103
17138.17 96
17139.41 92
17140.64 115
17141.88 95
17143.12 108
17144.35 102
17145.59 90
17146.83 98
17148.07 90
17149.30 104
17150.54 99
17151.78 91
17153.02 94
17154.25 102
17155.49 114
17156.73 110
17157.96 89
17159.20 96
17160.44 107
17161.68 82
17162.92 86
17164.15 83
17165.39 89
17166.63 102
17167.87 96
17169.10 115
17170.34 106
17171.58 77
17172.82 87
17174.06 94
17175.29 96
17176.53 78
17177.77 97
17179.01 101
17180.25 83
17181.49 95
17182.72 99
17183.96 75
17185.20 77
17186.44 99
17187.68 102
17188.92 104
17190.15 93
17191.39 96
17192.63 95
17193.87 96
17195.11 103
17196.35 87
17197.59 85
17198.83 83
17200.07 102
17201.30 86
17202.54 99
17203.78 90
17205.02 77
17206.26 87
17207.50 77
17208.74 82
17209.98 85
17211.22 95
17212.46 71
17213.70 81
17214.94 88
17216.18 72
17217.42 87
17218.66 73
17219.90 82
17221.14 70
17222.38 92
17223.62 93
17224.86 82
17226.10 79
17227.34 91
17228.58 89
17229.82 78
17231.06 85
17232.30 73
17233.54 85
17234.78 93
17236.02 87
17237.26 88
17238.50 76
17239.74 95
17240.98 90
17242.22 85
17243.46 88
17244.70 75
17245.94 79
17247.18 82
17248.42 89
17249.66 78
17250.90 94
17252.14 88
17253.39 76
17254.63 78
17255.87 92
17257.11 77
17258.35 89
17259.59 83
17260.83 93
17262.07 78
17263.31 88
17264.56 71
17265.80 91
17267.04 77
17268.28 74
17269.52 90
17270.76 81
17272.00 89
17273.25 79
17274.49 86
17275.73 89
17276.97 79
17278.21 94
17279.45 78
17280.70 74
17281.94 68
17283.18 80
17284.42 69
17285.66 83
17286.91 85
17288.15 84
17289.39 77
17290.63 81
17291.88 66
17293.12 93
17294.36 73
17295.60 94
17296.85 76
17298.09 76
17299.33 82
17300.57 76
17301.82 76
17303.06 82
17304.30 77
17305.54 80
17306.79 75
17308.03 89
17309.27 80
17310.52 74
17311.76 88
17313.00 93
17314.25 100
17315.49 95
17316.73 92
17317.97 62
17319.22 76
17320.46 86
17321.71 79
17322.95 58
17324.19 74
17325.44 73
17326.68 86
17327.92 71
17329.17 71
17330.41 97
17331.65 80
17332.90 74
17334.14 73
17335.39 62
17336.63 73
17337.87 75
17339.12 84
17340.36 72
17341.61 74
17342.85 80
17344.09 83
17345.34 74
17346.58 74
17347.83 101
17349.07 82
17350.32 94
17351.56 68
17352.80 87
17354.05 69
17355.29 71
17356.54 75
17357.78 86
17359.03 80
17360.27 86
17361.52 89
17362.76 85
17364.01 79
17365.25 77
17366.50 86
17367.74 86
17368.99 84
17370.23 80
17371.48 69
17372.72 69
17373.97 87
17375.21 78
17376.46 77
17377.70 73
17378.95 79
17380.19 90
17381.44 72
17382.69 77
17383.93 57
17385.18 90
17386.42 78
17387.67 77
17388.91 81
17390.16 84
17391.41 74
17392.65 86
17393.90 67
17395.14 70
17396.39 74
17397.64 83
17398.88 68
17400.13 70
17401.37 68
17402.62 83
17403.87 96
17405.11 79
17406.36 71
17407.61 73
17408.85 78
17410.10 72
17411.35 66
17412.59 66
17413.84 76
17415.09 85
17416.33 81
17417.58 82
17418.83 76
17420.07 96
17421.32 75
17422.57 84
17423.82 85
17425.06 83
17426.31 82
17427.56 85
17428.80 77
17430.05 81
17431.30 65
17432.55 89
17433.79 80
17435.04 77
17436.29 85
17437.54 93
17438.78 70
17440.03 81
17441.28 73
17442.53 83
17443.77 97
17445.02 74
17446.27 70
17447.52 72
17448.77 77
17450.01 86
17451.26 85
17452.51 76
17453.76 72
17455.01 79
17456.25 86
17457.50 71
17458.75 82
17460.00 84
17461.25 83
17462.50 90
17463.74 81
17464.99 75
17466.24 70
17467.49 71
17468.74 62
17469.99 86
17471.24 79
17472.49 73
17473.73 66
17474.98 64
17476.23 76
17477.48 65
17478.73 78
17479.98 79
17481.23 70
17482.48 77
17483.73 73
17484.98 80
17486.23 92
17487.47 75
17488.72 76
17489.97 77
17491.22 75
17492.47 70
17493.72 84
17494.97 72
17496.22 82
17497.47 83
17498.72 88
17499.97 102
17501.22 87
17502.47 75
17503.72 80
17504.97 80
17506.22 84
17507.47 80
17508.72 80
17509.97 76
17511.22 92
17512.47 75
17513.72 86
17514.97 76
17516.22 83
17517.47 80
17518.72 80
17519.97 91
17521.22 90
17522.47 92
17523.72 95
17524.98 76
17526.23 86
17527.48 92
17528.73 90
17529.98 86
17531.23 77
17532.48 83
17533.73 79
17534.98 80
17536.23 81
17537.48 97
17538.74 93
17539.99 93
17541.24 93
17542.49 88
17543.74 83
17544.99 88
17546.24 81
17547.50 104
17548.75 77
17550.00 73
17551.25 99
17552.50 92
17553.75 77
17555.01 87
17556.26 88
17557.51 92
17558.76 88
17560.01 82
17561.26 88
17562.52 88
17563.77 94
17565.02 85
17566.27 88
17567.53 88
17568.78 84
17570.03 84
17571.28 84
17572.53 96
17573.79 94
17575.04 89
17576.29 87
17577.54 76
17578.80 78
17580.05 72
17581.30 88
17582.56 72
17583.81 88
17585.06 88
17586.31 80
17587.57 77
17588.82 90
17590.07 92
17591.33 85
17592.58 76
17593.83 101
17595.08 69
17596.34 89
17597.59 84
17598.84 96
17600.10 93
17601.35 104
17602.61 94
17603.86 75
17605.11 79
17606.37 81
17607.62 85
17608.87 78
17610.13 84
17611.38 90
17612.63 95
17613.89 83
17615.14 98
17616.40 91
17617.65 112
17618.90 96
17620.16 103
17621.41 102
17622.67 96
17623.92 92
17625.17 97
17626.43 89
17627.68 108
17628.94 101
17630.19 99
17631.45 95
17632.70 90
17633.96 89
17635.21 78
17636.47 89
17637.72 94
17638.97 99
17640.23 85
17641.48 90
17642.74 100
17643.99 88
17645.25 71
17646.50 101
17647.76 100
17649.01 87
17650.27 100
17651.52 98
17652.78 97
17654.04 85
17655.29 88
17656.55 93
17657.80 99
17659.06 84
17660.31 108
17661.57 98
17662.82 99
17664.08 91
17665.33 93
17666.59 87
17667.85 97
17669.10 86
17670.36 95
17671.61 111
17672.87 103
17674.13 95
17675.38 103
17676.64 94
17677.89 105
17679.15 92
17680.41 93
17681.66 90
17682.92 86
17684.18 88
17685.43 106
17686.69 105
17687.95 96
17689.20 89
17690.46 82
17691.71 93
17692.97 89
17694.23 91
17695.49 84
17696.74 102
17698.00 106
17699.26 108
17700.51 88
17701.77 83
17703.03 90
17704.28 85
17705.54 82
17706.80 95
17708.06 98
17709.31 79
17710.57 86
17711.83 88
17713.08 90
17714.34 95
17715.60 104
17716.86 98
17718.11 92
17719.37 73
17720.63 99
17721.89 94
17723.15 74
17724.40 81
17725.66 70
17726.92 79
17728.18 94
17729.43 87
17730.69 92
17731.95 86
17733.21 108
17734.47 97
17735.73 83
17736.98 112
17738.24 99
17739.50 104
17740.76 86
17742.02 88
17743.28 81
17744.53 102
17745.79 99
17747.05 94
17748.31 78
17749.57 99
17750.83 85
17752.09 75
17753.34 103
17754.60 82
17755.86 77
17757.12 86
17758.38 78
17759.64 94
17760.90 93
17762.16 79
17763.42 86
17764.68 80
17765.94 63
17767.19 75
17768.45 105
17769.71 77
17770.97 89
17772.23 85
17773.49 77
17774.75 68
17776.01 58
17777.27 79
17778.53 89
17779.79 83
17781.05 77
17782.31 82
17783.57 87
17784.83 75
17786.09 91
17787.35 84
17788.61 84
17789.87 81
17791.13 88
17792.39 84
17793.65 76
17794.91 74
17796.17 84
17797.43 80
17798.69 71
17799.95 80
17801.21 71
17802.47 69
17803.73 86
17805.00 74
17806.26 79
17807.52 74
17808.78 79
17810.04 72
17811.30 75
17812.56 68
17813.82 68
17815.08 71
17816.34 85
17817.60 91
17818.87 74
17820.13 84
17821.39 76
17822.65 66
17823.91 68
17825.17 81
17826.43 75
17827.69 69
17828.96 70
17830.22 102
17831.48 70
17832.74 72
17834.00 104
17835.26 85
17836.53 85
17837.79 84
17839.05 73
17840.31 73
17841.57 72
17842.84 84
17844.10 87
17845.36 71
17846.62 61
17847.88 92
17849.15 70
17850.41 66
17851.67 50
17852.93 75
17854.20 72
17855.46 79
17856.72 77
17857.98 79
17859.25 70
17860.51 75
17861.77 71
17863.03 76
17864.30 57
17865.56 60
17866.82 86
17868.09 83
17869.35 67
17870.61 64
17871.87 80
17873.14 68
17874.40 74
17875.66 62
17876.93 61
17878.19 69
17879.45 62
17880.72 77
17881.98 77
17883.24 80
17884.51 63
17885.77 79
17887.03 73
17888.30 65
17889.56 62
17890.83 80
17892.09 71
17893.35 76
17894.62 63
17895.88 60
17897.14 76
17898.41 72
17899.67 74
17900.94 68
17902.20 74
17903.46 60
17904.73 82
17905.99 66
17907.26 61
17908.52 61
17909.79 67
17911.05 58
17912.32 69
17913.58 55
17914.84 75
17916.11 66
17917.37 57
17918.64 75
17919.90 69
17921.17 79
17922.43 60
17923.70 75
17924.96 60
17926.23 79
17927.49 63
17928.76 80
17930.02 56
17931.29 83
17932.55 73
17933.82 77
17935.08 66
17936.35 66
17937.61 76
17938.88 72
17940.14 67
17941.41 64
17942.68 91
17943.94 85
17945.21 73
17946.47 66
17947.74 74
17949.00 81
17950.27 75
17951.54 77
17952.80 66
17954.07 64
17955.33 83
17956.60 65
17957.87 72
17959.13 62
17960.40 71
17961.66 77
17962.93 74
17964.20 83
17965.46 69
17966.73 75
17968.00 80
17969.26 90
17970.53 67
17971.80 71
17973.06 64
17974.33 82
17975.60 77
17976.86 69
17978.13 64
17979.40 73
17980.66 71
17981.93 72
17983.20 78
17984.46 71
17985.73 59
17987.00 65
17988.26 84
17989.53 78
17990.80 86
17992.07 70
17993.33 64
17994.60 73
17995.87 70
17997.14 81
17998.40 82
17999.67 76
18000.94 80
18002.21 71
18003.47 72
18004.74 90
18006.01 84
18007.28 95
18008.55 72
18009.81 79
18011.08 71
18012.35 75
18013.62 61
18014.89 57
18016.15 66
18017.42 58
18018.69 64
18019.96 62
18021.23 76
18022.49 66
18023.76 68
18025.03 60
18026.30 66
18027.57 71
18028.84 67
18030.11 66
18031.37 70
18032.64 73
18033.91 55
18035.18 65
18036.45 81
18037.72 60
18038.99 83
18040.26 79
18041.53 73
18042.79 77
18044.06 83
18045.33 85
18046.60 70
18047.87 76
18049.14 72
18050.41 76
18051.68 70
18052.95 83
18054.22 62
18055.49 70
18056.76 70
18058.03 73
18059.30 77
18060.57 57
18061.84 72
18063.11 87
18064.38 74
18065.65 52
18066.92 84
18068.19 67
18069.46 85
18070.73 76
18072.00 78
18073.27 76
18074.54 80
18075.81 69
18077.08 92
18078.35 73
18079.62 73
18080.89 67
18082.16 82
18083.43 89
18084.70 94
18085.97 74
18087.24 71
18088.51 72
18089.78 62
18091.05 70
18092.32 58
18093.59 66
18094.87 77
18096.14 89
18097.41 79
18098.68 88
18099.95 51
18101.22 88
18102.49 102
18103.76 67
18105.03 72
18106.31 73
18107.58 91
18108.85 64
18110.12 66
18111.39 60
18112.66 69
18113.93 66
18115.21 82
18116.48 82
18117.75 68
18119.02 74
18120.29 84
18121.56 59
18122.84 69
18124.11 89
18125.38 79
18126.65 74
18127.92 72
18129.20 76
18130.47 69
18131.74 71
18133.01 67
18134.29 104
18135.56 66
18136.83 65
18138.10 61
18139.38 72
18140.65 73
18141.92 52
18143.19 85
18144.47 70
18145.74 86
18147.01 61
18148.28 72
18149.56 81
18150.83 77
18152.10 72
18153.38 66
18154.65 73
18155.92 87
18157.19 60
18158.47 73
18159.74 75
18161.01 81
18162.29 76
18163.56 80
18164.83 77
18166.11 65
18167.38 67
18168.65 81
18169.93 81
18171.20 62
18172.48 86
18173.75 65
18175.02 69
18176.30 54
18177.57 70
18178.84 82
18180.12 75
18181.39 86
18182.67 82
18183.94 83
18185.21 74
18186.49 77
18187.76 78
18189.04 79
18190.31 60
18191.59 89
18192.86 58
18194.13 69
18195.41 71
18196.68 79
18197.96 65
18199.23 71
18200.51 82
18201.78 66
18203.06 68
18204.33 63
18205.61 64
18206.88 84
18208.16 60
18209.43 58
18210.71 92
18211.98 72
18213.26 81
18214.53 67
18215.81 74
18217.08 56
18218.36 63
18219.63 65
18220.91 79
18222.18 66
18223.46 85
18224.73 82
18226.01 71
18227.28 73
18228.56 60
18229.84 89
18231.11 71
18232.39 74
18233.66 71
18234.94 84
18236.21 62
18237.49 66
18238.77 87
18240.04 67
18241.32 61
18242.59 84
18243.87 82
18245.15 80
18246.42 79
18247.70 53
18248.98 78
18250.25 66
18251.53 86
18252.81 65
18254.08 74
18255.36 63
18256.63 69
18257.91 68
18259.19 71
18260.46 67
18261.74 63
18263.02 78
18264.30 67
18265.57 75
18266.85 71
18268.13 87
18269.40 70
18270.68 64
18271.96 56
18273.23 72
18274.51 82
18275.79 70
18277.07 80
18278.34 88
18279.62 70
18280.90 80
18282.18 69
18283.45 51
18284.73 74
18286.01 65
18287.29 76
18288.56 67
18289.84 74
18291.12 74
18292.40 83
18293.68 66
18294.95 85
18296.23 80
18297.51 82
18298.79 69
18300.07 59
18301.34 72
18302.62 68
18303.90 64
18305.18 66
18306.46 91
18307.74 86
18309.01 75
18310.29 83
18311.57 88
18312.85 76
18314.13 92
18315.41 86
18316.69 81
18317.96 73
18319.24 82
18320.52 90
18321.80 69
18323.08 76
18324.36 62
18325.64 88
18326.92 69
18328.20 84
18329.47 88
18330.75 73
18332.03 75
18333.31 78
18334.59 61
18335.87 64
18337.15 75
18338.43 93
18339.71 72
18340.99 76
18342.27 96
18343.55 80
18344.83 87
18346.11 80
18347.39 65
18348.67 67
18349.95 64
18351.23 63
18352.51 74
18353.79 61
18355.07 83
18356.35 79
18357.63 89
18358.91 75
18360.19 71
18361.47 61
18362.75 73
18364.03 69
18365.31 65
18366.59 73
18367.87 70
18369.15 75
18370.43 74
18371.71 78
18372.99 62
18374.27 82
18375.55 63
18376.83 88
18378.12 75
18379.40 64
18380.68 80
18381.96 69
18383.24 89
18384.52 63
18385.80 74
18387.08 74
18388.36 75
18389.65 77
18390.93 86
18392.21 62
18393.49 70
18394.77 68
18396.05 68
18397.33 59
18398.62 53
18399.90 88
18401.18 74
18402.46 71
18403.74 53
18405.02 77
18406.31 66
18407.59 69
18408.87 68
18410.15 68
18411.43 67
18412.72 88
18414.00 60
18415.28 67
18416.56 63
18417.84 69
18419.13 80
18420.41 80
18421.69 84
18422.97 67
18424.26 92
18425.54 75
18426.82 58
18428.10 71
18429.39 82
18430.67 49
18431.95 80
18433.23 76
18434.52 71
18435.80 69
18437.08 69
18438.37 74
18439.65 94
18440.93 61
18442.22 66
18443.50 65
18444.78 75
18446.06 74
18447.35 71
18448.63 75
18449.91 66
18451.20 78
18452.48 67
18453.76 93
18455.05 72
18456.33 61
18457.62 67
18458.90 60
18460.18 78
18461.47 62
18462.75 69
18464.03 87
18465.32 68
18466.60 64
18467.89 69
18469.17 72
18470.45 59
18471.74 79
18473.02 83
18474.31 82
18475.59 79
18476.88 83
18478.16 64
18479.44 64
18480.73 81
18482.01 72
18483.30 63
18484.58 63
18485.87 76
18487.15 64
18488.44 55
18489.72 64
18491.01 76
18492.29 86
18493.58 69
18494.86 70
18496.15 69
18497.43 83
18498.72 69
18500.00 83
18501.29 101
18502.57 71
18503.86 64
18505.14 78
18506.43 77
18507.71 66
18509.00 81
18510.28 68
18511.57 72
18512.85 76
18514.14 77
18515.42 78
18516.71 72
18518.00 74
18519.28 76
18520.57 75
18521.85 65
18523.14 93
18524.43 83
18525.71 59
18527.00 72
18528.28 69
18529.57 78
18530.86 74
18532.14 72
18533.43 62
18534.71 85
18536.00 71
18537.29 78
18538.57 81
18539.86 78
18541.15 80
18542.43 80
18543.72 74
18545.01 72
18546.29 60
18547.58 97
18548.87 74
18550.15 78
18551.44 59
18552.73 69
18554.01 76
18555.30 69
18556.59 66
18557.88 77
18559.16 68
18560.45 64
18561.74 65
18563.02 62
18564.31 66
18565.60 61
18566.89 78
18568.17 73
18569.46 61
18570.75 60
18572.04 71
18573.32 77
18574.61 68
18575.90 72
18577.19 69
18578.48 70
18579.76 70
18581.05 57
18582.34 64
18583.63 60
18584.92 72
18586.20 77
18587.49 72
18588.78 67
18590.07 80
18591.36 62
18592.64 70
18593.93 73
18595.22 68
18596.51 80
18597.80 64
18599.09 73
18600.38 80
18601.66 75
18602.95 66
18604.24 85
18605.53 82
18606.82 81
18608.11 80
18609.40 94
18610.69 65
18611.98 89
18613.26 91
18614.55 85
18615.84 81
18617.13 68
18618.42 82
18619.71 81
18621.00 84
18622.29 73
18623.58 79
18624.87 81
18626.16 77
18627.45 73
18628.74 74
18630.03 81
18631.32 80
18632.61 73
18633.89 87
18635.18 71
18636.47 66
18637.76 69
18639.05 68
18640.34 73
18641.63 80
18642.92 92
18644.21 93
18645.50 68
18646.79 67
18648.09 70
18649.38 71
18650.67 71
18651.96 61
18653.25 66
18654.54 64
18655.83 75
18657.12 89
18658.41 70
18659.70 81
18660.99 67
18662.28 66
18663.57 62
18664.86 59
18666.15 60
18667.44 79
18668.74 57
18670.03 54
18671.32 78
18672.61 75
18673.90 75
18675.19 60
18676.48 67
18677.77 62
18679.06 52
18680.36 55
18681.65 71
18682.94 71
18684.23 67
18685.52 59
18686.81 57
18688.11 46
18689.40 65
18690.69 66
18691.98 64
18693.27 69
18694.56 54
18695.86 74
18697.15 60
18698.44 70
18699.73 57
18701.02 77
18702.32 64
18703.61 61
18704.90 59
18706.19 77
18707.48 51
18708.78 52
18710.07 65
18711.36 64
18712.65 80
18713.95 65
18715.24 67
18716.53 64
18717.83 71
18719.12 64
18720.41 73
18721.70 70
18723.00 53
18724.29 56
18725.58 68
18726.87 56
18728.17 48
18729.46 77
18730.75 69
18732.05 64
18733.34 67
18734.63 66
18735.93 74
18737.22 65
18738.51 70
18739.81 70
18741.10 62
18742.39 78
18743.69 55
18744.98 82
18746.27 49
18747.57 70
18748.86 72
18750.16 56
18751.45 58
18752.74 56
18754.04 75
18755.33 65
18756.63 60
18757.92 63
18759.21 82
18760.51 62
18761.80 69
18763.10 59
18764.39 58
18765.69 56
18766.98 56
18768.27 62
18769.57 64
18770.86 47
18772.16 72
18773.45 62
18774.75 50
18776.04 50
18777.34 58
18778.63 71
18779.93 56
18781.22 63
18782.52 77
18783.81 83
18785.11 50
18786.40 61
18787.70 69
18788.99 63
18790.29 56
18791.58 57
18792.88 57
18794.17 60
18795.47 48
18796.76 69
18798.06 65
18799.35 69
18800.65 61
18801.94 66
18803.24 59
18804.54 49
18805.83 61
18807.13 47
18808.42 61
18809.72 71
18811.01 84
18812.31 58
18813.61 68
18814.90 65
18816.20 67
18817.49 56
18818.79 50
18820.09 62
18821.38 67
18822.68 69
18823.98 61
18825.27 75
18826.57 60
18827.87 62
18829.16 46
18830.46 73
18831.75 66
18833.05 57
18834.35 61
18835.64 74
18836.94 55
18838.24 51
18839.54 77
18840.83 55
18842.13 62
18843.43 84
18844.72 58
18846.02 55
18847.32 59
18848.61 61
18849.91 67
18851.21 64
18852.51 60
18853.80 60
18855.10 62
18856.40 66
18857.70 58
18858.99 60
18860.29 69
18861.59 63
18862.89 47
18864.18 69
18865.48 60
18866.78 62
18868.08 60
18869.38 69
18870.67 66
18871.97 59
18873.27 74
18874.57 69
18875.87 64
18877.16 70
18878.46 66
18879.76 74
18881.06 48
18882.36 66
18883.66 70
18884.95 48
18886.25 52
18887.55 44
18888.85 72
18890.15 41
18891.45 45
18892.75 46
18894.04 61
18895.34 58
18896.64 60
18897.94 70
18899.24 59
18900.54 63
18901.84 65
18903.14 66
18904.44 72
18905.74 63
18907.03 63
18908.33 62
18909.63 58
18910.93 65
18912.23 60
18913.53 76
18914.83 60
18916.13 68
18917.43 59
18918.73 57
18920.03 52
18921.33 49
18922.63 71
18923.93 49
18925.23 77
18926.53 66
18927.83 75
18929.13 60
18930.43 67
18931.73 65
18933.03 65
18934.33 59
18935.63 57
18936.93 62
18938.23 58
18939.53 62
18940.83 56
18942.13 74
18943.43 55
18944.73 57
18946.03 53
18947.33 66
18948.63 48
18949.93 48
18951.23 42
18952.53 56
18953.84 50
18955.14 63
18956.44 65
18957.74 54
18959.04 48
18960.34 58
18961.64 64
18962.94 50
18964.24 56
18965.54 47
18966.85 54
18968.15 55
18969.45 59
18970.75 66
18972.05 66
18973.35 54
18974.65 71
18975.96 57
18977.26 46
18978.56 63
18979.86 70
18981.16 74
18982.46 53
18983.77 57
18985.07 53
18986.37 73
18987.67 45
18988.97 59
18990.28 75
18991.58 75
18992.88 65
18994.18 71
18995.49 56
18996.79 57
18998.09 54
18999.39 68
19000.69 54
19002.00 70
19003.30 60
19004.60 59
19005.90 70
19007.21 50
19008.51 72
19009.81 51
19011.12 57
19012.42 57
19013.72 60
19015.02 57
19016.33 50
19017.63 64
19018.93 56
19020.24 50
19021.54 49
19022.84 53
19024.15 70
19025.45 59
19026.75 52
19028.06 61
19029.36 52
19030.66 56
19031.97 49
19033.27 63
19034.57 57
19035.88 49
19037.18 56
19038.48 61
19039.79 70
19041.09 49
19042.40 69
19043.70 60
19045.00 53
19046.31 49
19047.61 65
19048.92 52
19050.22 58
19051.52 64
19052.83 70
19054.13 57
19055.44 49
19056.74 63
19058.05 58
19059.35 55
19060.65 52
19061.96 58
19063.26 59
19064.57 51
19065.87 61
19067.18 67
19068.48 60
19069.79 57
19071.09 50
19072.40 63
19073.70 60
19075.01 58
19076.31 67
19077.62 56
19078.92 59
19080.23 52
19081.53 71
19082.84 57
19084.14 61
19085.45 63
19086.75 68
19088.06 68
19089.36 58
19090.67 53
19091.98 62
19093.28 50
19094.59 63
19095.89 65
19097.20 67
19098.50 69
19099.81 55
19101.12 59
19102.42 61
19103.73 57
19105.03 64
19106.34 62
19107.65 65
19108.95 55
19110.26 74
19111.56 75
19112.87 70
19114.18 64
19115.48 68
19116.79 69
19118.10 54
19119.40 56
19120.71 59
19122.02 73
19123.32 63
19124.63 70
19125.94 64
19127.24 54
19128.55 58
19129.86 81
19131.16 75
19132.47 64
19133.78 70
19135.08 91
19136.39 58
19137.70 56
19139.01 62
19140.31 58
19141.62 59
19142.93 59
19144.23 90
19145.54 76
19146.85 52
19148.16 56
19149.46 64
19150.77 78
19152.08 75
19153.39 69
19154.69 70
19156.00 59
19157.31 58
19158.62 70
19159.93 67
19161.23 71
19162.54 69
19163.85 78
19165.16 75
19166.47 48
19167.77 67
19169.08 68
19170.39 83
19171.70 70
19173.01 66
19174.32 71
19175.62 46
19176.93 61
19178.24 74
19179.55 68
19180.86 78
19182.17 72
19183.48 63
19184.78 59
19186.09 61
19187.40 59
19188.71 64
19190.02 64
19191.33 57
19192.64 66
19193.95 75
19195.26 79
19196.56 55
19197.87 69
19199.18 58
19200.49 63
19201.80 69
19203.11 71
19204.42 55
19205.73 53
19207.04 62
19208.35 61
19209.66 76
19210.97 38
19212.28 49
19213.59 57
19214.90 49
19216.21 48
19217.52 67
19218.83 58
19220.14 54
19221.45 44
19222.76 62
19224.07 56
19225.38 65
19226.69 70
19228.00 68
19229.31 59
19230.62 52
19231.93 66
19233.24 71
19234.55 66
19235.86 48
19237.17 72
19238.48 62
19239.79 56
19241.10 62
19242.41 57
19243.72 50
19245.03 51
19246.35 59
19247.66 55
19248.97 53
19250.28 47
19251.59 71
19252.90 75
19254.21 59
19255.52 61
19256.83 75
19258.14 69
19259.46 45
19260.77 69
19262.08 62
19263.39 55
19264.70 67
19266.01 63
19267.32 67
19268.64 53
19269.95 60
19271.26 68
19272.57 69
19273.88 51
19275.20 62
19276.51 48
19277.82 68
19279.13 59
19280.44 52
19281.75 51
19283.07 50
19284.38 46
19285.69 50
19287.00 51
19288.32 46
19289.63 59
19290.94 56
19292.25 50
19293.57 47
19294.88 48
19296.19 46
19297.50 51
19298.82 43
19300.13 60
19301.44 64
19302.75 48
19304.07 44
19305.38 51
19306.69 53
19308.01 60
19309.32 50
19310.63 65
19311.94 58
19313.26 64
19314.57 64
19315.88 54
19317.20 56
19318.51 53
19319.82 53
19321.14 58
19322.45 60
19323.76 58
19325.08 55
19326.39 57
19327.70 47
19329.02 47
19330.33 52
19331.65 53
19332.96 51
19334.27 71
19335.59 63
19336.90 60
19338.22 63
19339.53 57
19340.84 57
19342.16 50
19343.47 48
19344.79 58
19346.10 48
19347.41 46
19348.73 47
19350.04 61
19351.36 68
19352.67 62
19353.99 66
19355.30 63
19356.62 43
19357.93 52
19359.25 57
19360.56 56
19361.87 64
19363.19 54
19364.50 58
19365.82 62
19367.13 62
19368.45 72
19369.76 47
19371.08 55
19372.39 60
19373.71 62
19375.02 61
19376.34 36
19377.66 50
19378.97 59
19380.29 54
19381.60 66
19382.92 71
19384.23 66
19385.55 54
19386.86 54
19388.18 63
19389.50 55
19390.81 49
19392.13 64
19393.44 60
19394.76 52
19396.07 53
19397.39 52
19398.71 70
19400.02 44
19401.34 49
19402.65 65
19403.97 59
19405.29 45
19406.60 51
19407.92 53
19409.24 60
19410.55 52
19411.87 64
19413.19 60
19414.50 60
19415.82 55
19417.14 58
19418.45 50
19419.77 43
19421.09 58
19422.40 67
19423.72 57
19425.04 46
19426.35 66
19427.67 62
19428.99 69
19430.30 67
19431.62 71
19432.94 63
19434.26 53
19435.57 51
19436.89 56
19438.21 48
19439.53 51
19440.84 50
19442.16 64
19443.48 63
19444.80 58
19446.11 60
19447.43 47
19448.75 53
19450.07 61
19451.38 56
19452.70 53
19454.02 52
19455.34 57
19456.66 62
19457.97 60
19459.29 57
19460.61 59
19461.93 58
19463.25 64
19464.57 63
19465.88 61
19467.20 56
19468.52 68
19469.84 57
19471.16 55
19472.48 56
19473.79 56
19475.11 62
19476.43 66
19477.75 69
19479.07 56
19480.39 74
19481.71 62
19483.03 53
19484.34 52
19485.66 63
19486.98 59
19488.30 66
19489.62 62
19490.94 60
19492.26 66
19493.58 62
19494.90 54
19496.22 57
19497.54 62
19498.86 54
19500.18 73
19501.50 58
19502.81 49
19504.13 49
19505.45 57
19506.77 69
19508.09 51
19509.41 61
19510.73 58
19512.05 64
19513.37 60
19514.69 63
19516.01 55
19517.33 55
19518.65 49
19519.97 49
19521.29 50
19522.61 46
19523.93 54
19525.25 49
19526.57 55
19527.89 58
19529.22 61
19530.54 69
19531.86 52
19533.18 58
19534.50 71
19535.82 65
19537.14 56
19538.46 56
19539.78 69
19541.10 63
19542.42 53
19543.74 48
19545.06 68
19546.39 57
19547.71 58
19549.03 50
19550.35 53
19551.67 68
19552.99 52
19554.31 60
19555.63 51
19556.96 53
19558.28 62
19559.60 71
19560.92 58
19562.24 48
19563.56 51
19564.88 58
19566.21 58
19567.53 39
19568.85 71
19570.17 58
19571.49 61
19572.82 52
19574.14 43
19575.46 55
19576.78 58
19578.10 52
19579.43 63
19580.75 53
19582.07 61
19583.39 64
19584.72 70
19586.04 54
19587.36 55
19588.68 65
19590.01 63
19591.33 48
19592.65 47
19593.97 60
19595.30 46
19596.62 66
19597.94 51
19599.26 67
19600.59 54
19601.91 53
19603.23 52
19604.56 61
19605.88 58
19607.20 57
19608.53 64
19609.85 51
19611.17 55
19612.49 54
19613.82 47
19615.14 59
19616.47 59
19617.79 59
19619.11 60
19620.44 56
19621.76 46
19623.08 47
19624.41 69
19625.73 42
19627.05 49
19628.38 50
19629.70 63
19631.03 59
19632.35 59
19633.67 58
19635.00 53
19636.32 71
19637.65 51
19638.97 46
19640.29 47
19641.62 48
19642.94 56
19644.27 57
19645.59 55
19646.92 30
19648.24 46
19649.57 60
19650.89 49
19652.21 60
19653.54 66
19654.86 64
19656.19 59
19657.51 55
19658.84 59
19660.16 48
19661.49 54
19662.81 61
19664.14 64
19665.46 58
19666.79 59
19668.11 77
19669.44 71
19670.76 55
19672.09 51
19673.41 51
19674.74 67
19676.07 56
19677.39 59
19678.72 52
19680.04 61
19681.37 60
19682.69 57
19684.02 58
19685.34 55
19686.67 54
19688.00 59
19689.32 56
19690.65 55
19691.97 53
19693.30 54
19694.63 48
19695.95 68
19697.28 60
19698.60 57
19699.93 44
19701.26 55
19702.58 61
19703.91 51
19705.24 40
19706.56 52
19707.89 57
19709.22 53
19710.54 46
19711.87 58
19713.20 69
19714.52 54
19715.85 43
19717.18 48
19718.50 59
19719.83 43
19721.16 54
19722.48 62
19723.81 50
19725.14 55
19726.47 63
19727.79 51
19729.12 47
19730.45 53
19731.77 55
19733.10 67
19734.43 49
19735.76 61
19737.08 49
19738.41 49
19739.74 59
19741.07 59
19742.39 60
19743.72 55
19745.05 63
19746.38 62
19747.71 68
19749.03 60
19750.36 51
19751.69 59
19753.02 55
19754.35 51
19755.67 53
19757.00 38
19758.33 50
19759.66 46
19760.99 55
19762.31 55
19763.64 52
19764.97 48
19766.30 50
19767.63 65
19768.96 59
19770.29 46
19771.61 39
19772.94 53
19774.27 60
19775.60 66
19776.93 58
19778.26 52
19779.59 57
19780.92 52
19782.25 65
19783.57 46
19784.90 53
19786.23 59
19787.56 52
19788.89 54
19790.22 48
19791.55 36
19792.88 54
19794.21 63
19795.54 45
19796.87 48
19798.20 54
19799.53 50
19800.86 65
19802.19 62
19803.52 48
19804.85 56
19806.18 51
19807.50 48
19808.83 50
19810.16 51
19811.49 46
19812.82 57
19814.15 54
19815.49 56
19816.82 40
19818.15 48
19819.48 45
19820.81 64
19822.14 56
19823.47 59
19824.80 55
19826.13 49
19827.46 54
19828.79 43
19830.12 51
19831.45 50
19832.78 49
19834.11 54
19835.44 52
19836.77 44
19838.10 63
19839.44 50
19840.77 52
19842.10 57
19843.43 57
19844.76 54
19846.09 68
19847.42 48
19848.75 49
19850.08 60
19851.42 46
19852.75 49
19854.08 56
19855.41 51
19856.74 56
19858.07 53
19859.40 58
19860.74 63
19862.07 56
19863.40 63
19864.73 44
19866.06 44
19867.40 51
19868.73 59
19870.06 55
19871.39 51
19872.72 51
19874.06 59
19875.39 47
19876.72 50
19878.05 63
19879.38 44
19880.72 54
19882.05 66
19883.38 52
19884.71 47
19886.05 55
19887.38 66
19888.71 59
19890.04 54
19891.38 39
19892.71 45
19894.04 71
19895.38 55
19896.71 43
19898.04 64
19899.37 52
19900.71 51
19902.04 52
19903.37 49
19904.71 51
19906.04 63
19907.37 58
19908.71 51
19910.04 61
19911.37 55
19912.71 77
19914.04 56
19915.37 50
19916.71 46
19918.04 53
19919.37 58
19920.71 62
19922.04 49
19923.37 65
19924.71 62
19926.04 55
19927.38 58
19928.71 45
19930.04 61
19931.38 61
19932.71 65
19934.05 60
19935.38 79
19936.71 59
19938.05 54
19939.38 61
19940.72 60
19942.05 56
19943.39 65
19944.72 63
19946.06 61
19947.39 58
19948.72 55
19950.06 42
19951.39 49
19952.73 76
19954.06 45
19955.40 51
19956.73 66
19958.07 58
19959.40 61
19960.74 44
19962.07 42
19963.41 62
19964.74 49
19966.08 56
19967.41 59
19968.75 63
19970.08 61
19971.42 50
19972.76 51
19974.09 51
19975.43 51
19976.76 56
19978.10 77
19979.43 72
19980.77 78
19982.10 57
19983.44 70
19984.78 50
19986.11 54
19987.45 43
19988.78 53
19990.12 52
19991.46 53
19992.79 55
19994.13 61
19995.46 51
19996.80 53
19998.14 62
19999.47 63
20000.81 69
20002.15 63
20003.48 67
20004.82 73
20006.16 69
20007.49 60
20008.83 50
20010.17 59
20011.50 57
20012.84 56
20014.18 51
20015.51 51
20016.85 53
20018.19 68
20019.52 62
20020.86 54
20022.20 40
20023.53 54
20024.87 53
20026.21 60
20027.55 68
20028.88 68
20030.22 54
20031.56 59
20032.90 66
20034.23 52
20035.57 66
20036.91 68
20038.25 64
20039.58 48
20040.92 49
20042.26 48
20043.60 61
20044.93 63
20046.27 62
20047.61 48
20048.95 63
20050.29 43
20051.62 62
20052.96 47
20054.30 61
20055.64 58
20056.98 62
20058.32 67
20059.65 59
20060.99 59
20062.33 61
20063.67 63
20065.01 59
20066.35 51
20067.68 59
20069.02 66
20070.36 65
20071.70 61
20073.04 45
20074.38 73
20075.72 60
20077.06 60
20078.40 69
20079.73 37
20081.07 61
20082.41 55
20083.75 67
20085.09 72
20086.43 71
20087.77 56
20089.11 64
20090.45 65
20091.79 65
20093.13 54
20094.47 55
20095.81 69
20097.15 68
20098.48 62
20099.82 52
20101.16 52
20102.50 63
20103.84 80
20105.18 62
20106.52 54
20107.86 55
20109.20 62
20110.54 53
20111.88 67
20113.22 59
20114.56 49
20115.90 55
20117.24 63
20118.58 50
20119.93 49
20121.27 68
20122.61 79
20123.95 56
20125.29 43
20126.63 54
20127.97 66
20129.31 79
20130.65 64
20131.99 80
20133.33 67
20134.67 73
20136.01 51
