# Supplementary material for: MALDI-TOF MS typing enables the classification of brewing yeasts of the genus Saccharomyces to major beer styles
Source: PLoS One. 2017 Aug 9;12(8):e0181694. doi: 10.1371/journal.pone.0181694 (PMC5549903; doi:10.1371/journal.pone.0181694)
Supplement: S7 File — The directory includes 90 raw files and was zipped to “.zip”; the folder has three strains with 30 spectra per strain; S1 Text explains the raw files with an example and Table 1 represents the yeast strains used within the experiment. (ZIP) [file pone.0181694.s010.zip › 19-21/30280-128-Lag-Lag-Lag-YPG-18h-E-E_2016-09-27_10_0_C5_1.dat]

1999.34 1497
1999.77 1424
2000.19 1441
2000.61 1540
2001.03 1594
2001.45 1525
2001.88 1525
2002.30 1401
2002.72 1507
2003.14 1446
2003.56 1362
2003.99 1324
2004.41 1369
2004.83 1395
2005.25 1414
2005.68 1395
2006.10 1380
2006.52 1392
2006.94 1329
2007.37 1426
2007.79 1447
2008.21 1390
2008.64 1374
2009.06 1358
2009.48 1384
2009.90 1407
2010.33 1435
2010.75 1428
2011.17 1370
2011.60 1358
2012.02 1308
2012.44 1274
2012.87 1315
2013.29 1344
2013.71 1283
2014.14 1313
2014.56 1306
2014.98 1286
2015.41 1307
2015.83 1380
2016.25 1400
2016.68 1414
2017.10 1455
2017.53 1435
2017.95 1459
2018.37 1483
2018.80 1526
2019.22 1485
2019.65 1447
2020.07 1384
2020.49 1373
2020.92 1478
2021.34 1437
2021.77 1380
2022.19 1391
2022.61 1325
2023.04 1402
2023.46 1299
2023.89 1319
2024.31 1288
2024.74 1267
2025.16 1295
2025.59 1289
2026.01 1380
2026.44 1358
2026.86 1269
2027.29 1400
2027.71 1414
2028.14 1385
2028.56 1390
2028.98 1430
2029.41 1378
2029.84 1359
2030.26 1349
2030.69 1433
2031.11 1468
2031.54 1367
2031.96 1398
2032.39 1438
2032.81 1412
2033.24 1407
2033.66 1423
2034.09 1440
2034.51 1415
2034.94 1404
2035.37 1461
2035.79 1449
2036.22 1428
2036.64 1426
2037.07 1441
2037.49 1428
2037.92 1452
2038.35 1424
2038.77 1519
2039.20 1446
2039.62 1557
2040.05 1509
2040.48 1471
2040.90 1419
2041.33 1527
2041.76 1528
2042.18 1404
2042.61 1416
2043.03 1344
2043.46 1320
2043.89 1339
2044.31 1294
2044.74 1261
2045.17 1360
2045.59 1312
2046.02 1289
2046.45 1285
2046.87 1339
2047.30 1291
2047.73 1409
2048.16 1399
2048.58 1381
2049.01 1280
2049.44 1304
2049.86 1353
2050.29 1368
2050.72 1356
2051.15 1303
2051.57 1250
2052.00 1278
2052.43 1201
2052.86 1219
2053.28 1248
2053.71 1311
2054.14 1309
2054.57 1369
2054.99 1326
2055.42 1505
2055.85 1544
2056.28 1638
2056.70 1551
2057.13 1545
2057.56 1529
2057.99 1543
2058.42 1524
2058.84 1462
2059.27 1415
2059.70 1358
2060.13 1377
2060.56 1366
2060.99 1330
2061.41 1363
2061.84 1332
2062.27 1396
2062.70 1388
2063.13 1447
2063.56 1524
2063.99 1472
2064.41 1621
2064.84 1639
2065.27 1722
2065.70 1758
2066.13 1769
2066.56 1732
2066.99 1661
2067.42 1677
2067.85 1601
2068.27 1549
2068.70 1491
2069.13 1447
2069.56 1392
2069.99 1366
2070.42 1396
2070.85 1281
2071.28 1300
2071.71 1273
2072.14 1243
2072.57 1252
2073.00 1340
2073.43 1424
2073.86 1367
2074.29 1391
2074.72 1510
2075.15 1544
2075.58 1558
2076.01 1496
2076.44 1590
2076.87 1474
2077.30 1512
2077.73 1425
2078.16 1390
2078.59 1396
2079.02 1391
2079.45 1370
2079.88 1496
2080.31 1494
2080.74 1377
2081.17 1308
2081.60 1450
2082.03 1359
2082.46 1401
2082.89 1375
2083.32 1418
2083.75 1425
2084.18 1411
2084.61 1433
2085.04 1441
2085.47 1431
2085.90 1421
2086.34 1515
2086.77 1441
2087.20 1417
2087.63 1419
2088.06 1398
2088.49 1353
2088.92 1255
2089.35 1291
2089.79 1252
2090.22 1285
2090.65 1311
2091.08 1302
2091.51 1272
2091.94 1289
2092.37 1305
2092.81 1323
2093.24 1337
2093.67 1355
2094.10 1352
2094.53 1293
2094.96 1322
2095.40 1323
2095.83 1254
2096.26 1326
2096.69 1225
2097.12 1260
2097.56 1287
2097.99 1230
2098.42 1283
2098.85 1209
2099.29 1201
2099.72 1251
2100.15 1242
2100.58 1211
2101.01 1214
2101.45 1257
2101.88 1326
2102.31 1229
2102.75 1220
2103.18 1292
2103.61 1307
2104.04 1227
2104.48 1318
2104.91 1295
2105.34 1255
2105.77 1368
2106.21 1364
2106.64 1377
2107.07 1349
2107.51 1468
2107.94 1355
2108.37 1355
2108.81 1348
2109.24 1381
2109.67 1361
2110.11 1275
2110.54 1321
2110.97 1262
2111.41 1224
2111.84 1190
2112.27 1273
2112.71 1250
2113.14 1231
2113.58 1209
2114.01 1152
2114.44 1151
2114.88 1220
2115.31 1261
2115.75 1224
2116.18 1204
2116.61 1234
2117.05 1196
2117.48 1179
2117.92 1214
2118.35 1190
2118.78 1198
2119.22 1277
2119.65 1269
2120.09 1265
2120.52 1268
2120.96 1285
2121.39 1337
2121.83 1356
2122.26 1303
2122.69 1376
2123.13 1357
2123.56 1412
2124.00 1316
2124.43 1301
2124.87 1369
2125.30 1349
2125.74 1308
2126.17 1324
2126.61 1322
2127.04 1270
2127.48 1307
2127.91 1308
2128.35 1312
2128.79 1364
2129.22 1384
2129.66 1361
2130.09 1332
2130.53 1343
2130.96 1411
2131.40 1380
2131.83 1377
2132.27 1372
2132.70 1385
2133.14 1434
2133.58 1403
2134.01 1348
2134.45 1388
2134.88 1354
2135.32 1301
2135.76 1378
2136.19 1384
2136.63 1350
2137.06 1395
2137.50 1387
2137.94 1315
2138.37 1342
2138.81 1340
2139.25 1297
2139.68 1263
2140.12 1256
2140.56 1203
2140.99 1187
2141.43 1226
2141.87 1282
2142.30 1261
2142.74 1348
2143.18 1278
2143.61 1332
2144.05 1398
2144.49 1367
2144.92 1302
2145.36 1370
2145.80 1406
2146.23 1392
2146.67 1337
2147.11 1289
2147.55 1451
2147.98 1397
2148.42 1385
2148.86 1409
2149.30 1528
2149.73 1657
2150.17 1629
2150.61 1620
2151.05 1566
2151.48 1507
2151.92 1525
2152.36 1444
2152.80 1455
2153.23 1503
2153.67 1484
2154.11 1413
2154.55 1346
2154.99 1399
2155.42 1362
2155.86 1419
2156.30 1400
2156.74 1413
2157.18 1483
2157.61 1444
2158.05 1497
2158.49 1413
2158.93 1389
2159.37 1381
2159.81 1393
2160.24 1475
2160.68 1459
2161.12 1450
2161.56 1394
2162.00 1471
2162.44 1437
2162.88 1468
2163.32 1454
2163.75 1447
2164.19 1427
2164.63 1441
2165.07 1530
2165.51 1554
2165.95 1478
2166.39 1532
2166.83 1506
2167.27 1490
2167.71 1455
2168.15 1381
2168.59 1392
2169.02 1464
2169.46 1374
2169.90 1379
2170.34 1436
2170.78 1395
2171.22 1417
2171.66 1472
2172.10 1553
2172.54 1440
2172.98 1465
2173.42 1416
2173.86 1452
2174.30 1399
2174.74 1388
2175.18 1409
2175.62 1449
2176.06 1420
2176.50 1448
2176.94 1493
2177.38 1504
2177.82 1516
2178.26 1488
2178.70 1611
2179.14 1570
2179.58 1514
2180.02 1512
2180.47 1561
2180.91 1523
2181.35 1483
2181.79 1401
2182.23 1471
2182.67 1467
2183.11 1448
2183.55 1460
2183.99 1509
2184.43 1473
2184.87 1406
2185.31 1429
2185.76 1376
2186.20 1343
2186.64 1379
2187.08 1435
2187.52 1526
2187.96 1502
2188.40 1454
2188.84 1538
2189.29 1511
2189.73 1530
2190.17 1593
2190.61 1551
2191.05 1554
2191.49 1511
2191.94 1488
2192.38 1498
2192.82 1477
2193.26 1669
2193.70 1712
2194.14 1713
2194.59 1730
2195.03 1800
2195.47 1800
2195.91 1776
2196.36 1750
2196.80 1812
2197.24 1696
2197.68 1745
2198.12 1683
2198.57 1572
2199.01 1553
2199.45 1510
2199.89 1409
2200.34 1439
2200.78 1440
2201.22 1472
2201.66 1503
2202.11 1522
2202.55 1501
2202.99 1405
2203.44 1514
2203.88 1588
2204.32 1415
2204.76 1484
2205.21 1500
2205.65 1532
2206.09 1515
2206.54 1578
2206.98 1573
2207.42 1555
2207.87 1452
2208.31 1477
2208.75 1537
2209.20 1553
2209.64 1542
2210.08 1670
2210.53 1676
2210.97 1540
2211.42 1660
2211.86 1521
2212.30 1572
2212.75 1498
2213.19 1563
2213.63 1501
2214.08 1466
2214.52 1472
2214.97 1500
2215.41 1437
2215.85 1451
2216.30 1455
2216.74 1513
2217.19 1524
2217.63 1448
2218.08 1390
2218.52 1390
2218.97 1478
2219.41 1460
2219.85 1482
2220.30 1501
2220.74 1569
2221.19 1560
2221.63 1485
2222.08 1612
2222.52 1610
2222.97 1647
2223.41 1635
2223.86 1665
2224.30 1687
2224.75 1613
2225.19 1597
2225.64 1621
2226.08 1570
2226.53 1631
2226.97 1623
2227.42 1739
2227.86 1624
2228.31 1596
2228.75 1710
2229.20 1723
2229.65 1649
2230.09 1833
2230.54 1802
2230.98 1788
2231.43 1842
2231.87 1943
2232.32 1998
2232.76 1929
2233.21 2008
2233.66 1973
2234.10 1998
2234.55 1969
2234.99 1812
2235.44 1880
2235.89 1997
2236.33 1870
2236.78 1693
2237.23 1758
2237.67 1743
2238.12 1703
2238.56 1628
2239.01 1557
2239.46 1584
2239.90 1490
2240.35 1455
2240.80 1450
2241.24 1475
2241.69 1404
2242.14 1419
2242.58 1409
2243.03 1400
2243.48 1347
2243.93 1373
2244.37 1365
2244.82 1312
2245.27 1339
2245.71 1256
2246.16 1268
2246.61 1374
2247.05 1280
2247.50 1269
2247.95 1334
2248.40 1342
2248.84 1278
2249.29 1383
2249.74 1471
2250.19 1483
2250.63 1489
2251.08 1516
2251.53 1509
2251.98 1622
2252.43 1722
2252.87 1669
2253.32 1584
2253.77 1607
2254.22 1544
2254.66 1538
2255.11 1470
2255.56 1464
2256.01 1497
2256.46 1499
2256.91 1383
2257.35 1377
2257.80 1388
2258.25 1357
2258.70 1404
2259.15 1365
2259.60 1379
2260.04 1437
2260.49 1416
2260.94 1444
2261.39 1425
2261.84 1397
2262.29 1395
2262.74 1457
2263.19 1462
2263.63 1456
2264.08 1495
2264.53 1490
2264.98 1372
2265.43 1376
2265.88 1340
2266.33 1381
2266.78 1405
2267.23 1450
2267.68 1505
2268.13 1607
2268.58 1529
2269.02 1631
2269.47 1704
2269.92 1813
2270.37 1843
2270.82 1955
2271.27 1981
2271.72 1920
2272.17 1892
2272.62 1825
2273.07 1849
2273.52 1868
2273.97 1915
2274.42 1828
2274.87 1815
2275.32 1820
2275.77 1850
2276.22 1912
2276.67 1873
2277.12 1950
2277.57 1803
2278.02 1762
2278.47 1802
2278.92 1748
2279.37 1700
2279.82 1622
2280.27 1436
2280.73 1440
2281.18 1434
2281.63 1481
2282.08 1499
2282.53 1430
2282.98 1395
2283.43 1386
2283.88 1426
2284.33 1406
2284.78 1398
2285.23 1399
2285.68 1376
2286.14 1401
2286.59 1347
2287.04 1301
2287.49 1386
2287.94 1373
2288.39 1501
2288.84 1577
2289.30 1591
2289.75 1640
2290.20 1694
2290.65 1767
2291.10 1849
2291.55 1900
2292.00 1897
2292.46 1918
2292.91 2013
2293.36 1963
2293.81 1952
2294.26 1932
2294.72 1965
2295.17 1936
2295.62 1849
2296.07 1743
2296.52 1753
2296.98 1722
2297.43 1688
2297.88 1638
2298.33 1622
2298.79 1500
2299.24 1583
2299.69 1561
2300.14 1532
2300.60 1455
2301.05 1482
2301.50 1481
2301.95 1435
2302.41 1436
2302.86 1384
2303.31 1373
2303.76 1403
2304.22 1368
2304.67 1391
2305.12 1367
2305.58 1373
2306.03 1378
2306.48 1416
2306.94 1492
2307.39 1559
2307.84 1627
2308.30 1587
2308.75 1658
2309.20 1729
2309.66 1684
2310.11 1744
2310.56 1764
2311.02 1708
2311.47 1775
2311.92 1733
2312.38 1731
2312.83 1696
2313.28 1682
2313.74 1713
2314.19 1668
2314.65 1730
2315.10 1657
2315.55 1576
2316.01 1536
2316.46 1730
2316.92 1699
2317.37 1658
2317.83 1716
2318.28 1699
2318.73 1649
2319.19 1701
2319.64 1783
2320.10 1775
2320.55 1782
2321.01 1756
2321.46 1695
2321.92 1678
2322.37 1655
2322.82 1702
2323.28 1719
2323.73 1701
2324.19 1800
2324.64 1916
2325.10 1976
2325.55 2162
2326.01 2152
2326.46 2051
2326.92 2011
2327.37 2049
2327.83 1955
2328.29 1869
2328.74 1846
2329.20 1640
2329.65 1610
2330.11 1538
2330.56 1510
2331.02 1478
2331.47 1559
2331.93 1535
2332.38 1494
2332.84 1511
2333.30 1485
2333.75 1473
2334.21 1550
2334.66 1505
2335.12 1429
2335.58 1453
2336.03 1484
2336.49 1475
2336.94 1435
2337.40 1390
2337.86 1378
2338.31 1485
2338.77 1461
2339.22 1403
2339.68 1420
2340.14 1517
2340.59 1482
2341.05 1511
2341.51 1504
2341.96 1492
2342.42 1467
2342.88 1475
2343.33 1540
2343.79 1559
2344.25 1550
2344.70 1589
2345.16 1687
2345.62 1635
2346.08 1692
2346.53 1643
2346.99 1653
2347.45 1674
2347.90 1707
2348.36 1720
2348.82 1620
2349.28 1594
2349.73 1563
2350.19 1642
2350.65 1595
2351.11 1517
2351.56 1546
2352.02 1510
2352.48 1565
2352.94 1569
2353.39 1495
2353.85 1585
2354.31 1471
2354.77 1462
2355.22 1442
2355.68 1423
2356.14 1416
2356.60 1383
2357.06 1528
2357.51 1438
2357.97 1452
2358.43 1511
2358.89 1569
2359.35 1602
2359.81 1657
2360.26 1862
2360.72 2025
2361.18 1969
2361.64 1915
2362.10 1982
2362.56 2045
2363.02 2018
2363.47 1917
2363.93 1888
2364.39 1944
2364.85 1912
2365.31 1785
2365.77 1787
2366.23 1835
2366.69 1793
2367.15 1700
2367.60 1764
2368.06 1677
2368.52 1743
2368.98 1657
2369.44 1591
2369.90 1577
2370.36 1528
2370.82 1504
2371.28 1496
2371.74 1484
2372.20 1421
2372.66 1469
2373.12 1404
2373.58 1459
2374.04 1442
2374.50 1457
2374.96 1442
2375.42 1462
2375.88 1443
2376.34 1496
2376.80 1494
2377.26 1473
2377.72 1465
2378.18 1462
2378.64 1467
2379.10 1474
2379.56 1461
2380.02 1451
2380.48 1437
2380.94 1407
2381.40 1508
2381.86 1455
2382.32 1482
2382.78 1419
2383.24 1480
2383.70 1486
2384.16 1441
2384.62 1541
2385.08 1452
2385.54 1504
2386.00 1461
2386.47 1457
2386.93 1537
2387.39 1557
2387.85 1516
2388.31 1532
2388.77 1431
2389.23 1417
2389.69 1466
2390.15 1507
2390.62 1504
2391.08 1533
2391.54 1537
2392.00 1571
2392.46 1538
2392.92 1472
2393.38 1531
2393.85 1470
2394.31 1541
2394.77 1491
2395.23 1485
2395.69 1443
2396.16 1527
2396.62 1495
2397.08 1586
2397.54 1621
2398.00 1671
2398.47 1638
2398.93 1753
2399.39 1829
2399.85 1651
2400.31 1579
2400.78 1613
2401.24 1540
2401.70 1441
2402.16 1465
2402.63 1500
2403.09 1500
2403.55 1426
2404.01 1443
2404.48 1496
2404.94 1542
2405.40 1459
2405.86 1473
2406.33 1458
2406.79 1432
2407.25 1501
2407.72 1465
2408.18 1441
2408.64 1419
2409.11 1346
2409.57 1326
2410.03 1421
2410.49 1396
2410.96 1334
2411.42 1251
2411.88 1283
2412.35 1353
2412.81 1362
2413.28 1285
2413.74 1283
2414.20 1331
2414.67 1328
2415.13 1327
2415.59 1328
2416.06 1321
2416.52 1331
2416.98 1421
2417.45 1477
2417.91 1479
2418.38 1547
2418.84 1474
2419.30 1435
2419.77 1472
2420.23 1432
2420.70 1554
2421.16 1435
2421.63 1484
2422.09 1484
2422.55 1509
2423.02 1562
2423.48 1492
2423.95 1472
2424.41 1512
2424.88 1528
2425.34 1453
2425.81 1526
2426.27 1535
2426.74 1362
2427.20 1385
2427.67 1400
2428.13 1359
2428.60 1293
2429.06 1365
2429.53 1385
2429.99 1393
2430.46 1363
2430.92 1281
2431.39 1332
2431.85 1361
2432.32 1352
2432.78 1317
2433.25 1312
2433.71 1384
2434.18 1313
2434.64 1332
2435.11 1427
2435.58 1417
2436.04 1449
2436.51 1466
2436.97 1394
2437.44 1420
2437.90 1465
2438.37 1469
2438.84 1475
2439.30 1593
2439.77 1608
2440.23 1561
2440.70 1508
2441.17 1597
2441.63 1590
2442.10 1566
2442.57 1554
2443.03 1534
2443.50 1461
2443.96 1535
2444.43 1496
2444.90 1443
2445.36 1530
2445.83 1406
2446.30 1325
2446.76 1456
2447.23 1444
2447.70 1377
2448.16 1351
2448.63 1402
2449.10 1417
2449.57 1394
2450.03 1419
2450.50 1431
2450.97 1354
2451.43 1432
2451.90 1447
2452.37 1395
2452.84 1275
2453.30 1349
2453.77 1395
2454.24 1350
2454.71 1355
2455.17 1383
2455.64 1435
2456.11 1336
2456.58 1341
2457.04 1326
2457.51 1350
2457.98 1357
2458.45 1425
2458.91 1369
2459.38 1399
2459.85 1429
2460.32 1350
2460.79 1358
2461.25 1371
2461.72 1370
2462.19 1436
2462.66 1425
2463.13 1416
2463.60 1398
2464.06 1406
2464.53 1472
2465.00 1437
2465.47 1364
2465.94 1419
2466.41 1424
2466.87 1425
2467.34 1383
2467.81 1488
2468.28 1500
2468.75 1515
2469.22 1450
2469.69 1458
2470.16 1389
2470.63 1477
2471.09 1452
2471.56 1395
2472.03 1454
2472.50 1476
2472.97 1432
2473.44 1383
2473.91 1397
2474.38 1374
2474.85 1422
2475.32 1396
2475.79 1371
2476.26 1434
2476.73 1449
2477.20 1372
2477.67 1338
2478.14 1382
2478.60 1411
2479.07 1423
2479.54 1380
2480.01 1429
2480.48 1286
2480.95 1296
2481.42 1388
2481.89 1289
2482.36 1204
2482.83 1271
2483.30 1259
2483.77 1214
2484.25 1304
2484.72 1366
2485.19 1356
2485.66 1414
2486.13 1411
2486.60 1543
2487.07 1541
2487.54 1489
2488.01 1529
2488.48 1586
2488.95 1603
2489.42 1452
2489.89 1450
2490.36 1444
2490.83 1439
2491.30 1358
2491.78 1342
2492.25 1431
2492.72 1420
2493.19 1341
2493.66 1373
2494.13 1418
2494.60 1537
2495.07 1450
2495.55 1511
2496.02 1498
2496.49 1542
2496.96 1563
2497.43 1506
2497.90 1429
2498.37 1444
2498.85 1427
2499.32 1367
2499.79 1312
2500.26 1404
2500.73 1351
2501.20 1301
2501.68 1312
2502.15 1401
2502.62 1288
2503.09 1291
2503.56 1393
2504.04 1367
2504.51 1378
2504.98 1378
2505.45 1341
2505.93 1372
2506.40 1434
2506.87 1429
2507.34 1351
2507.82 1407
2508.29 1443
2508.76 1432
2509.23 1536
2509.71 1611
2510.18 1576
2510.65 1645
2511.12 1683
2511.60 1905
2512.07 2008
2512.54 1962
2513.02 1977
2513.49 1931
2513.96 2003
2514.44 1943
2514.91 1792
2515.38 1766
2515.85 1634
2516.33 1645
2516.80 1602
2517.27 1607
2517.75 1495
2518.22 1421
2518.70 1498
2519.17 1566
2519.64 1538
2520.12 1498
2520.59 1492
2521.06 1510
2521.54 1440
2522.01 1479
2522.49 1525
2522.96 1489
2523.43 1439
2523.91 1440
2524.38 1485
2524.86 1591
2525.33 1542
2525.80 1494
2526.28 1505
2526.75 1578
2527.23 1560
2527.70 1520
2528.18 1501
2528.65 1566
2529.12 1550
2529.60 1517
2530.07 1396
2530.55 1403
2531.02 1497
2531.50 1510
2531.97 1450
2532.45 1491
2532.92 1548
2533.40 1573
2533.87 1477
2534.35 1475
2534.82 1503
2535.30 1492
2535.77 1520
2536.25 1473
2536.72 1492
2537.20 1535
2537.67 1431
2538.15 1543
2538.62 1460
2539.10 1496
2539.57 1531
2540.05 1579
2540.53 1611
2541.00 1615
2541.48 1497
2541.95 1460
2542.43 1561
2542.90 1553
2543.38 1547
2543.86 1426
2544.33 1487
2544.81 1524
2545.28 1496
2545.76 1543
2546.24 1618
2546.71 1619
2547.19 1751
2547.66 1694
2548.14 1766
2548.62 1700
2549.09 1819
2549.57 1774
2550.05 1777
2550.52 1773
2551.00 1853
2551.48 1865
2551.95 1806
2552.43 1649
2552.91 1775
2553.38 1751
2553.86 1738
2554.34 1623
2554.81 1644
2555.29 1666
2555.77 1626
2556.24 1624
2556.72 1538
2557.20 1453
2557.68 1567
2558.15 1573
2558.63 1480
2559.11 1439
2559.58 1421
2560.06 1477
2560.54 1469
2561.02 1410
2561.49 1457
2561.97 1389
2562.45 1368
2562.93 1436
2563.41 1463
2563.88 1502
2564.36 1411
2564.84 1419
2565.32 1414
2565.79 1431
2566.27 1457
2566.75 1396
2567.23 1439
2567.71 1477
2568.18 1399
2568.66 1449
2569.14 1405
2569.62 1397
2570.10 1451
2570.58 1527
2571.05 1484
2571.53 1383
2572.01 1474
2572.49 1453
2572.97 1478
2573.45 1449
2573.93 1398
2574.40 1443
2574.88 1451
2575.36 1452
2575.84 1390
2576.32 1405
2576.80 1488
2577.28 1472
2577.76 1464
2578.24 1377
2578.72 1330
2579.19 1414
2579.67 1428
2580.15 1384
2580.63 1370
2581.11 1385
2581.59 1452
2582.07 1475
2582.55 1396
2583.03 1382
2583.51 1327
2583.99 1352
2584.47 1346
2584.95 1357
2585.43 1316
2585.91 1380
2586.39 1453
2586.87 1539
2587.35 1580
2587.83 1473
2588.31 1479
2588.79 1478
2589.27 1516
2589.75 1559
2590.23 1418
2590.71 1475
2591.19 1425
2591.67 1437
2592.15 1396
2592.63 1291
2593.11 1397
2593.59 1384
2594.07 1337
2594.55 1266
2595.03 1362
2595.51 1345
2595.99 1321
2596.47 1293
2596.96 1361
2597.44 1356
2597.92 1295
2598.40 1306
2598.88 1412
2599.36 1300
2599.84 1334
2600.32 1334
2600.80 1326
2601.28 1389
2601.77 1377
2602.25 1325
2602.73 1362
2603.21 1309
2603.69 1412
2604.17 1391
2604.65 1359
2605.14 1414
2605.62 1474
2606.10 1434
2606.58 1520
2607.06 1494
2607.54 1429
2608.03 1449
2608.51 1406
2608.99 1499
2609.47 1568
2609.95 1578
2610.44 1526
2610.92 1605
2611.40 1539
2611.88 1605
2612.37 1526
2612.85 1570
2613.33 1561
2613.81 1550
2614.29 1482
2614.78 1456
2615.26 1507
2615.74 1493
2616.22 1398
2616.71 1364
2617.19 1380
2617.67 1373
2618.16 1417
2618.64 1386
2619.12 1395
2619.60 1400
2620.09 1413
2620.57 1342
2621.05 1397
2621.54 1435
2622.02 1344
2622.50 1416
2622.99 1507
2623.47 1484
2623.95 1434
2624.44 1417
2624.92 1429
2625.40 1444
2625.89 1501
2626.37 1474
2626.85 1449
2627.34 1469
2627.82 1519
2628.30 1485
2628.79 1542
2629.27 1491
2629.76 1501
2630.24 1450
2630.72 1511
2631.21 1500
2631.69 1498
2632.18 1560
2632.66 1574
2633.14 1511
2633.63 1522
2634.11 1517
2634.60 1515
2635.08 1515
2635.57 1514
2636.05 1480
2636.53 1435
2637.02 1481
2637.50 1441
2637.99 1504
2638.47 1523
2638.96 1442
2639.44 1473
2639.93 1475
2640.41 1518
2640.90 1533
2641.38 1530
2641.87 1419
2642.35 1505
2642.84 1454
2643.32 1460
2643.81 1359
2644.29 1350
2644.78 1377
2645.26 1384
2645.75 1453
2646.23 1401
2646.72 1452
2647.20 1450
2647.69 1358
2648.18 1420
2648.66 1369
2649.15 1466
2649.63 1417
2650.12 1392
2650.60 1499
2651.09 1474
2651.58 1453
2652.06 1464
2652.55 1471
2653.03 1478
2653.52 1473
2654.01 1531
2654.49 1659
2654.98 1658
2655.46 1701
2655.95 1631
2656.44 1773
2656.92 1743
2657.41 1827
2657.90 1819
2658.38 1735
2658.87 1786
2659.36 1696
2659.84 1686
2660.33 1757
2660.82 1686
2661.30 1562
2661.79 1504
2662.28 1502
2662.76 1594
2663.25 1517
2663.74 1445
2664.22 1553
2664.71 1497
2665.20 1492
2665.68 1527
2666.17 1479
2666.66 1480
2667.15 1539
2667.63 1569
2668.12 1487
2668.61 1500
2669.10 1500
2669.58 1509
2670.07 1503
2670.56 1515
2671.05 1470
2671.53 1444
2672.02 1520
2672.51 1528
2673.00 1484
2673.48 1601
2673.97 1550
2674.46 1542
2674.95 1609
2675.44 1605
2675.92 1624
2676.41 1738
2676.90 1712
2677.39 1580
2677.88 1542
2678.37 1541
2678.85 1590
2679.34 1517
2679.83 1550
2680.32 1466
2680.81 1461
2681.30 1492
2681.79 1389
2682.27 1403
2682.76 1450
2683.25 1423
2683.74 1459
2684.23 1511
2684.72 1419
2685.21 1408
2685.70 1420
2686.18 1382
2686.67 1434
2687.16 1391
2687.65 1404
2688.14 1388
2688.63 1385
2689.12 1377
2689.61 1373
2690.10 1419
2690.59 1494
2691.08 1551
2691.57 1522
2692.06 1515
2692.55 1498
2693.04 1532
2693.53 1481
2694.02 1649
2694.51 1644
2694.99 1623
2695.48 1612
2695.97 1574
2696.46 1597
2696.95 1552
2697.44 1521
2697.93 1490
2698.42 1493
2698.92 1510
2699.41 1470
2699.90 1521
2700.39 1499
2700.88 1520
2701.37 1471
2701.86 1481
2702.35 1463
2702.84 1500
2703.33 1561
2703.82 1545
2704.31 1539
2704.80 1542
2705.29 1417
2705.78 1456
2706.27 1537
2706.76 1462
2707.25 1506
2707.75 1492
2708.24 1506
2708.73 1459
2709.22 1536
2709.71 1515
2710.20 1409
2710.69 1366
2711.18 1387
2711.68 1396
2712.17 1423
2712.66 1411
2713.15 1436
2713.64 1358
2714.13 1411
2714.62 1453
2715.12 1373
2715.61 1368
2716.10 1379
2716.59 1371
2717.08 1409
2717.57 1414
2718.07 1333
2718.56 1279
2719.05 1376
2719.54 1376
2720.03 1401
2720.53 1425
2721.02 1428
2721.51 1464
2722.00 1530
2722.50 1552
2722.99 1626
2723.48 1495
2723.97 1603
2724.47 1541
2724.96 1462
2725.45 1501
2725.94 1483
2726.44 1450
2726.93 1478
2727.42 1469
2727.91 1507
2728.41 1534
2728.90 1613
2729.39 1572
2729.89 1535
2730.38 1529
2730.87 1536
2731.37 1540
2731.86 1553
2732.35 1648
2732.84 1725
2733.34 1717
2733.83 1696
2734.32 1730
2734.82 1794
2735.31 1774
2735.81 1819
2736.30 1793
2736.79 1728
2737.29 1819
2737.78 1804
2738.27 1764
2738.77 1722
2739.26 1755
2739.75 1656
2740.25 1572
2740.74 1524
2741.24 1530
2741.73 1484
2742.22 1438
2742.72 1539
2743.21 1479
2743.71 1432
2744.20 1437
2744.70 1360
2745.19 1354
2745.68 1384
2746.18 1468
2746.67 1454
2747.17 1451
2747.66 1485
2748.16 1549
2748.65 1481
2749.15 1491
2749.64 1425
2750.14 1377
2750.63 1404
2751.13 1446
2751.62 1404
2752.12 1364
2752.61 1377
2753.11 1334
2753.60 1347
2754.10 1435
2754.59 1445
2755.09 1537
2755.58 1562
2756.08 1574
2756.57 1496
2757.07 1466
2757.56 1513
2758.06 1541
2758.56 1517
2759.05 1467
2759.55 1590
2760.04 1497
2760.54 1521
2761.03 1558
2761.53 1593
2762.03 1634
2762.52 1601
2763.02 1635
2763.51 1619
2764.01 1608
2764.51 1574
2765.00 1471
2765.50 1534
2765.99 1561
2766.49 1461
2766.99 1513
2767.48 1521
2767.98 1409
2768.48 1431
2768.97 1419
2769.47 1429
2769.97 1459
2770.46 1439
2770.96 1457
2771.46 1420
2771.95 1403
2772.45 1425
2772.95 1443
2773.44 1461
2773.94 1440
2774.44 1418
2774.93 1445
2775.43 1467
2775.93 1441
2776.43 1508
2776.92 1533
2777.42 1408
2777.92 1456
2778.41 1518
2778.91 1569
2779.41 1536
2779.91 1545
2780.40 1478
2780.90 1510
2781.40 1531
2781.90 1482
2782.39 1431
2782.89 1430
2783.39 1412
2783.89 1442
2784.39 1457
2784.88 1479
2785.38 1405
2785.88 1534
2786.38 1609
2786.88 1492
2787.37 1600
2787.87 1651
2788.37 1601
2788.87 1542
2789.37 1554
2789.87 1600
2790.36 1547
2790.86 1517
2791.36 1522
2791.86 1526
2792.36 1538
2792.86 1441
2793.36 1451
2793.85 1482
2794.35 1476
2794.85 1436
2795.35 1497
2795.85 1555
2796.35 1527
2796.85 1544
2797.35 1502
2797.85 1494
2798.34 1512
2798.84 1498
2799.34 1582
2799.84 1545
2800.34 1497
2800.84 1411
2801.34 1420
2801.84 1419
2802.34 1439
2802.84 1385
2803.34 1350
2803.84 1401
2804.34 1422
2804.84 1332
2805.34 1360
2805.84 1408
2806.34 1441
2806.84 1425
2807.34 1434
2807.84 1510
2808.34 1506
2808.84 1514
2809.34 1546
2809.84 1540
2810.34 1581
2810.84 1622
2811.34 1629
2811.84 1817
2812.34 1787
2812.84 1834
2813.34 1864
2813.84 1980
2814.34 1923
2814.84 1923
2815.34 1884
2815.84 1838
2816.34 1749
2816.84 1649
2817.34 1594
2817.85 1609
2818.35 1650
2818.85 1588
2819.35 1538
2819.85 1481
2820.35 1486
2820.85 1561
2821.35 1616
2821.85 1457
2822.35 1436
2822.86 1449
2823.36 1434
2823.86 1444
2824.36 1446
2824.86 1493
2825.36 1450
2825.87 1404
2826.37 1429
2826.87 1418
2827.37 1360
2827.87 1383
2828.37 1345
2828.88 1318
2829.38 1344
2829.88 1335
2830.38 1376
2830.88 1437
2831.39 1380
2831.89 1318
2832.39 1424
2832.89 1372
2833.39 1394
2833.90 1444
2834.40 1511
2834.90 1539
2835.40 1548
2835.91 1504
2836.41 1531
2836.91 1570
2837.41 1498
2837.92 1529
2838.42 1521
2838.92 1499
2839.42 1480
2839.93 1499
2840.43 1558
2840.93 1520
2841.44 1566
2841.94 1535
2842.44 1536
2842.95 1478
2843.45 1460
2843.95 1507
2844.45 1474
2844.96 1429
2845.46 1441
2845.96 1433
2846.47 1501
2846.97 1461
2847.48 1416
2847.98 1568
2848.48 1661
2848.99 1530
2849.49 1634
2849.99 1659
2850.50 1626
2851.00 1610
2851.50 1598
2852.01 1494
2852.51 1526
2853.02 1408
2853.52 1427
2854.02 1487
2854.53 1475
2855.03 1529
2855.54 1550
2856.04 1606
2856.55 1620
2857.05 1619
2857.55 1728
2858.06 1827
2858.56 1759
2859.07 1854
2859.57 1850
2860.08 1813
2860.58 1859
2861.09 1859
2861.59 1818
2862.10 1710
2862.60 1612
2863.11 1623
2863.61 1571
2864.12 1545
2864.62 1546
2865.13 1536
2865.63 1482
2866.14 1488
2866.64 1539
2867.15 1521
2867.65 1423
2868.16 1441
2868.66 1472
2869.17 1483
2869.67 1517
2870.18 1548
2870.68 1547
2871.19 1563
2871.69 1551
2872.20 1675
2872.71 1592
2873.21 1596
2873.72 1630
2874.22 1615
2874.73 1660
2875.24 1780
2875.74 1760
2876.25 1791
2876.75 1720
2877.26 1684
2877.77 1579
2878.27 1537
2878.78 1551
2879.28 1530
2879.79 1574
2880.30 1585
2880.80 1602
2881.31 1593
2881.82 1596
2882.32 1602
2882.83 1553
2883.34 1607
2883.84 1722
2884.35 1708
2884.86 1698
2885.36 1755
2885.87 1843
2886.38 1887
2886.88 1931
2887.39 2015
2887.90 2047
2888.41 1985
2888.91 1856
2889.42 1864
2889.93 1828
2890.43 1747
2890.94 1626
2891.45 1888
2891.96 1846
2892.46 1837
2892.97 1806
2893.48 1711
2893.99 1837
2894.49 1884
2895.00 1866
2895.51 1848
2896.02 1833
2896.53 1954
2897.03 1894
2897.54 1872
2898.05 1840
2898.56 1852
2899.07 1790
2899.57 1740
2900.08 1771
2900.59 1848
2901.10 1846
2901.61 1690
2902.11 1829
2902.62 1819
2903.13 1886
2903.64 1891
2904.15 1933
2904.66 2040
2905.16 2141
2905.67 2143
2906.18 2297
2906.69 2331
2907.20 2222
2907.71 2168
2908.22 2086
2908.73 1987
2909.24 1927
2909.74 1950
2910.25 1935
2910.76 1747
2911.27 1708
2911.78 1660
2912.29 1682
2912.80 1622
2913.31 1598
2913.82 1532
2914.33 1602
2914.84 1583
2915.35 1549
2915.86 1641
2916.36 1587
2916.87 1614
2917.38 1599
2917.89 1659
2918.40 1771
2918.91 1810
2919.42 1795
2919.93 1936
2920.44 2132
2920.95 2113
2921.46 2142
2921.97 2196
2922.48 2177
2922.99 2264
2923.50 2158
2924.01 2118
2924.52 2035
2925.03 1906
2925.54 1817
2926.05 1902
2926.57 1844
2927.08 1762
2927.59 1671
2928.10 1609
2928.61 1658
2929.12 1613
2929.63 1597
2930.14 1517
2930.65 1538
2931.16 1538
2931.67 1495
2932.18 1470
2932.69 1512
2933.20 1503
2933.72 1547
2934.23 1538
2934.74 1616
2935.25 1718
2935.76 1603
2936.27 1576
2936.78 1674
2937.29 1753
2937.81 1754
2938.32 1867
2938.83 1985
2939.34 2064
2939.85 2184
2940.36 2403
2940.88 2520
2941.39 2719
2941.90 2735
2942.41 2706
2942.92 2607
2943.43 2618
2943.95 2568
2944.46 2365
2944.97 2305
2945.48 2261
2945.99 2086
2946.51 2048
2947.02 2059
2947.53 1859
2948.04 1946
2948.56 1837
2949.07 1763
2949.58 1708
2950.09 1704
2950.61 1689
2951.12 1675
2951.63 1629
2952.14 1598
2952.66 1636
2953.17 1530
2953.68 1632
2954.19 1547
2954.71 1533
2955.22 1509
2955.73 1494
2956.25 1540
2956.76 1553
2957.27 1556
2957.79 1491
2958.30 1535
2958.81 1544
2959.33 1553
2959.84 1512
2960.35 1573
2960.87 1610
2961.38 1591
2961.89 1537
2962.41 1628
2962.92 1615
2963.43 1629
2963.95 1575
2964.46 1618
2964.97 1640
2965.49 1709
2966.00 1668
2966.52 1612
2967.03 1584
2967.54 1739
2968.06 1698
2968.57 1696
2969.09 1859
2969.60 1938
2970.12 1954
2970.63 1891
2971.14 1786
2971.66 1763
2972.17 1726
2972.69 1688
2973.20 1791
2973.72 1777
2974.23 1749
2974.75 1699
2975.26 1666
2975.77 1727
2976.29 1783
2976.80 1797
2977.32 1721
2977.83 1750
2978.35 1747
2978.86 1838
2979.38 1843
2979.89 1866
2980.41 1860
2980.92 1915
2981.44 1894
2981.95 1918
2982.47 1989
2982.99 1930
2983.50 1975
2984.02 2059
2984.53 2040
2985.05 2048
2985.56 2053
2986.08 2035
2986.59 2061
2987.11 1987
2987.63 2062
2988.14 2102
2988.66 2101
2989.17 2045
2989.69 2079
2990.20 2119
2990.72 2145
2991.24 2095
2991.75 2149
2992.27 2094
2992.79 2159
2993.30 2161
2993.82 2160
2994.33 2223
2994.85 2175
2995.37 2169
2995.88 2325
2996.40 2448
2996.92 2558
2997.43 2639
2997.95 2723
2998.47 2901
2998.98 3009
2999.50 3027
3000.02 2961
3000.53 3029
3001.05 2931
3001.57 3055
3002.08 3229
3002.60 3705
3003.12 4273
3003.64 4989
3004.15 5744
3004.67 6639
3005.19 7282
3005.70 7843
3006.22 8246
3006.74 8002
3007.26 7361
3007.77 6790
3008.29 5976
3008.81 5151
3009.33 4417
3009.84 3802
3010.36 3491
3010.88 3129
3011.40 2940
3011.92 2775
3012.43 2594
3012.95 2384
3013.47 2316
3013.99 2401
3014.50 2376
3015.02 2275
3015.54 2353
3016.06 2338
3016.58 2377
3017.10 2346
3017.61 2325
3018.13 2329
3018.65 2219
3019.17 2328
3019.69 2213
3020.21 2190
3020.73 2155
3021.24 2057
3021.76 2088
3022.28 2039
3022.80 2098
3023.32 2097
3023.84 2193
3024.36 2166
3024.88 2319
3025.39 2293
3025.91 2282
3026.43 2310
3026.95 2187
3027.47 2102
3027.99 2134
3028.51 2013
3029.03 1992
3029.55 1949
3030.07 1951
3030.59 1965
3031.11 1912
3031.63 1894
3032.15 1866
3032.66 1872
3033.18 1881
3033.70 1855
3034.22 1989
3034.74 1883
3035.26 1877
3035.78 2021
3036.30 1915
3036.82 1863
3037.34 1883
3037.86 2028
3038.38 2004
3038.90 1879
3039.42 1854
3039.94 1888
3040.46 1828
3040.98 1887
3041.51 1940
3042.03 1913
3042.55 1911
3043.07 1811
3043.59 1824
3044.11 1892
3044.63 1910
3045.15 1893
3045.67 1905
3046.19 1880
3046.71 1913
3047.23 1931
3047.75 1949
3048.27 1961
3048.79 1956
3049.32 1943
3049.84 1982
3050.36 1943
3050.88 1948
3051.40 1909
3051.92 1848
3052.44 1902
3052.96 1940
3053.49 1823
3054.01 1845
3054.53 1888
3055.05 1908
3055.57 1934
3056.09 1897
3056.62 1916
3057.14 1912
3057.66 1950
3058.18 1772
3058.70 1828
3059.22 1916
3059.75 2014
3060.27 1945
3060.79 1968
3061.31 1991
3061.83 1920
3062.36 1988
3062.88 1971
3063.40 1941
3063.92 2091
3064.45 2162
3064.97 2092
3065.49 2245
3066.01 2286
3066.54 2410
3067.06 2549
3067.58 2579
3068.10 2586
3068.63 2585
3069.15 2623
3069.67 2563
3070.19 2657
3070.72 2610
3071.24 2596
3071.76 2554
3072.29 2470
3072.81 2394
3073.33 2361
3073.85 2319
3074.38 2448
3074.90 2412
3075.42 2409
3075.95 2431
3076.47 2463
3076.99 2528
3077.52 2635
3078.04 2732
3078.57 2847
3079.09 2894
3079.61 3048
3080.14 3105
3080.66 3224
3081.18 3300
3081.71 3303
3082.23 3248
3082.76 3294
3083.28 3244
3083.80 3167
3084.33 3121
3084.85 3073
3085.38 3057
3085.90 2984
3086.42 2982
3086.95 3000
3087.47 3099
3088.00 3314
3088.52 3813
3089.05 4305
3089.57 4986
3090.09 5619
3090.62 6115
3091.14 6239
3091.67 6442
3092.19 6001
3092.72 5575
3093.24 5283
3093.77 4752
3094.29 4417
3094.82 4357
3095.34 4129
3095.87 4043
3096.39 3960
3096.92 4033
3097.44 4184
3097.97 4164
3098.49 4179
3099.02 4096
3099.54 4038
3100.07 4193
3100.59 4649
3101.12 4895
3101.64 5642
3102.17 6889
3102.70 8384
3103.22 9618
3103.75 10616
3104.27 10994
3104.80 10594
3105.32 9871
3105.85 8747
3106.38 7571
3106.90 6451
3107.43 5365
3107.95 4630
3108.48 4040
3109.01 3659
3109.53 3365
3110.06 3211
3110.58 3100
3111.11 3002
3111.64 2816
3112.16 2799
3112.69 2707
3113.22 2689
3113.74 2714
3114.27 2621
3114.80 2494
3115.32 2496
3115.85 2443
3116.38 2327
3116.90 2336
3117.43 2259
3117.96 2154
3118.48 2194
3119.01 2208
3119.54 2172
3120.06 2307
3120.59 2399
3121.12 2427
3121.65 2508
3122.17 2577
3122.70 2773
3123.23 2800
3123.76 2712
3124.28 2689
3124.81 2609
3125.34 2539
3125.87 2495
3126.39 2428
3126.92 2368
3127.45 2356
3127.98 2338
3128.50 2321
3129.03 2240
3129.56 2276
3130.09 2196
3130.62 2186
3131.14 2117
3131.67 2111
3132.20 2113
3132.73 2078
3133.26 2087
3133.78 2116
3134.31 2177
3134.84 2142
3135.37 2236
3135.90 2226
3136.43 2207
3136.95 2185
3137.48 2145
3138.01 2093
3138.54 1993
3139.07 1965
3139.60 2017
3140.13 1995
3140.65 1947
3141.18 1982
3141.71 1971
3142.24 1871
3142.77 1864
3143.30 1901
3143.83 1861
3144.36 1807
3144.89 1789
3145.42 1859
3145.94 1777
3146.47 1760
3147.00 1883
3147.53 1891
3148.06 1972
3148.59 1970
3149.12 2023
3149.65 2057
3150.18 2033
3150.71 1913
3151.24 2023
3151.77 2044
3152.30 2027
3152.83 1996
3153.36 1880
3153.89 1891
3154.42 1963
3154.95 1990
3155.48 1989
3156.01 1989
3156.54 1937
3157.07 1886
3157.60 1796
3158.13 1842
3158.66 1957
3159.19 1967
3159.72 1915
3160.25 1846
3160.78 1820
3161.31 1877
3161.84 1887
3162.37 1844
3162.90 1855
3163.43 1843
3163.97 1845
3164.50 1844
3165.03 1857
3165.56 1878
3166.09 1861
3166.62 1773
3167.15 1810
3167.68 1712
3168.21 1669
3168.74 1708
3169.28 1684
3169.81 1643
3170.34 1719
3170.87 1677
3171.40 1659
3171.93 1718
3172.46 1751
3172.99 1767
3173.53 1771
3174.06 1849
3174.59 1919
3175.12 1925
3175.65 1883
3176.18 1885
3176.72 1796
3177.25 1791
3177.78 1799
3178.31 1781
3178.84 1680
3179.38 1694
3179.91 1695
3180.44 1674
3180.97 1694
3181.50 1646
3182.04 1601
3182.57 1628
3183.10 1588
3183.63 1610
3184.17 1628
3184.70 1706
3185.23 1692
3185.76 1725
3186.30 1657
3186.83 1582
3187.36 1527
3187.89 1667
3188.43 1632
3188.96 1582
3189.49 1596
3190.03 1664
3190.56 1622
3191.09 1663
3191.63 1611
3192.16 1619
3192.69 1593
3193.22 1640
3193.76 1651
3194.29 1683
3194.82 1620
3195.36 1593
3195.89 1743
3196.43 1652
3196.96 1669
3197.49 1701
3198.03 1766
3198.56 1830
3199.09 1797
3199.63 1861
3200.16 1891
3200.69 1835
3201.23 1895
3201.76 1894
3202.30 1900
3202.83 1913
3203.36 1947
3203.90 1768
3204.43 1736
3204.97 1709
3205.50 1783
3206.04 1840
3206.57 1871
3207.10 1941
3207.64 1998
3208.17 2151
3208.71 2301
3209.24 2504
3209.78 2517
3210.31 2510
3210.85 2554
3211.38 2729
3211.91 2778
3212.45 2727
3212.98 2674
3213.52 2494
3214.05 2423
3214.59 2374
3215.12 2130
3215.66 2068
3216.19 2032
3216.73 1960
3217.26 1907
3217.80 1850
3218.34 1746
3218.87 1738
3219.41 1651
3219.94 1745
3220.48 1704
3221.01 1689
3221.55 1705
3222.08 1868
3222.62 1965
3223.15 2014
3223.69 2092
3224.23 2252
3224.76 2380
3225.30 2419
3225.83 2398
3226.37 2385
3226.91 2475
3227.44 2378
3227.98 2355
3228.51 2308
3229.05 2266
3229.59 2193
3230.12 1991
3230.66 1976
3231.20 2012
3231.73 2098
3232.27 2017
3232.81 2003
3233.34 2066
3233.88 2069
3234.41 2012
3234.95 1936
3235.49 2063
3236.02 2126
3236.56 2196
3237.10 2275
3237.64 2374
3238.17 2312
3238.71 2422
3239.25 2454
3239.78 2329
3240.32 2345
3240.86 2373
3241.39 2406
3241.93 2271
3242.47 2214
3243.01 2274
3243.54 2216
3244.08 2257
3244.62 2251
3245.16 2224
3245.69 2317
3246.23 2304
3246.77 2293
3247.31 2250
3247.84 2315
3248.38 2398
3248.92 2446
3249.46 2518
3250.00 2709
3250.53 2946
3251.07 3311
3251.61 3954
3252.15 4679
3252.69 5801
3253.22 6402
3253.76 6941
3254.30 7198
3254.84 6938
3255.38 6443
3255.92 5852
3256.45 5397
3256.99 4648
3257.53 4024
3258.07 3606
3258.61 3222
3259.15 3000
3259.69 2913
3260.23 2825
3260.76 2913
3261.30 3005
3261.84 3128
3262.38 3458
3262.92 3464
3263.46 3618
3264.00 3497
3264.54 3375
3265.08 3283
3265.62 2949
3266.15 2869
3266.69 2750
3267.23 2645
3267.77 2506
3268.31 2381
3268.85 2203
3269.39 2250
3269.93 2146
3270.47 2264
3271.01 2289
3271.55 2370
3272.09 2409
3272.63 2396
3273.17 2440
3273.71 2430
3274.25 2486
3274.79 2536
3275.33 2443
3275.87 2435
3276.41 2404
3276.95 2442
3277.49 2414
3278.03 2349
3278.57 2428
3279.11 2507
3279.65 2590
3280.19 2591
3280.73 2414
3281.27 2402
3281.81 2427
3282.35 2550
3282.89 2564
3283.43 2510
3283.97 2281
3284.52 2434
3285.06 2370
3285.60 2355
3286.14 2383
3286.68 2312
3287.22 2307
3287.76 2330
3288.30 2309
3288.84 2384
3289.38 2466
3289.93 2500
3290.47 2633
3291.01 2699
3291.55 2811
3292.09 2770
3292.63 2878
3293.17 3176
3293.72 3267
3294.26 3429
3294.80 3728
3295.34 4166
3295.88 4379
3296.42 4753
3296.97 4760
3297.51 4751
3298.05 4858
3298.59 4691
3299.13 4267
3299.68 3894
3300.22 3737
3300.76 3480
3301.30 3356
3301.84 3079
3302.39 3059
3302.93 3070
3303.47 2892
3304.01 2844
3304.56 2876
3305.10 2855
3305.64 2877
3306.18 2872
3306.73 2866
3307.27 2838
3307.81 2769
3308.35 2882
3308.90 3039
3309.44 3057
3309.98 3091
3310.52 3316
3311.07 3395
3311.61 3433
3312.15 3558
3312.70 3451
3313.24 3441
3313.78 3259
3314.33 3290
3314.87 3391
3315.41 3338
3315.96 3370
3316.50 3628
3317.04 3852
3317.59 4146
3318.13 4383
3318.67 4617
3319.22 5136
3319.76 5382
3320.30 5747
3320.85 5900
3321.39 5709
3321.94 5319
3322.48 5031
3323.02 4633
3323.57 4347
3324.11 4040
3324.66 3790
3325.20 3570
3325.74 3453
3326.29 3363
3326.83 3284
3327.38 3224
3327.92 3155
3328.47 3030
3329.01 3002
3329.55 2854
3330.10 2921
3330.64 3073
3331.19 2996
3331.73 3221
3332.28 3526
3332.82 3944
3333.37 4882
3333.91 6084
3334.46 7435
3335.00 9031
3335.55 10240
3336.09 11539
3336.64 12291
3337.18 12747
3337.73 12454
3338.27 11901
3338.82 10984
3339.36 9596
3339.91 8742
3340.45 7488
3341.00 6200
3341.54 5321
3342.09 4662
3342.63 3960
3343.18 3530
3343.73 3216
3344.27 2927
3344.82 2807
3345.36 2545
3345.91 2421
3346.45 2479
3347.00 2443
3347.55 2424
3348.09 2363
3348.64 2342
3349.18 2343
3349.73 2286
3350.28 2315
3350.82 2423
3351.37 2325
3351.92 2328
3352.46 2275
3353.01 2254
3353.55 2195
3354.10 2189
3354.65 2266
3355.19 2142
3355.74 2020
3356.29 2108
3356.83 2095
3357.38 2074
3357.93 2069
3358.47 2150
3359.02 2166
3359.57 2221
3360.12 2192
3360.66 2220
3361.21 2157
3361.76 2105
3362.30 2110
3362.85 2247
3363.40 2213
3363.95 2148
3364.49 2153
3365.04 2245
3365.59 2153
3366.14 2205
3366.68 2232
3367.23 2249
3367.78 2165
3368.33 2197
3368.87 2156
3369.42 2156
3369.97 2099
3370.52 2061
3371.06 2225
3371.61 2319
3372.16 2384
3372.71 2556
3373.26 2740
3373.80 2829
3374.35 2860
3374.90 2939
3375.45 2984
3376.00 2845
3376.54 2668
3377.09 2513
3377.64 2425
3378.19 2352
3378.74 2334
3379.29 2254
3379.84 2189
3380.38 2110
3380.93 2001
3381.48 2056
3382.03 1988
3382.58 2054
3383.13 2068
3383.68 2053
3384.23 1946
3384.77 1916
3385.32 1968
3385.87 1983
3386.42 1940
3386.97 1834
3387.52 1818
3388.07 1870
3388.62 1867
3389.17 1876
3389.72 1858
3390.27 1903
3390.82 1933
3391.37 1862
3391.92 1898
3392.46 1922
3393.01 1888
3393.56 1944
3394.11 1948
3394.66 1866
3395.21 1814
3395.76 1841
3396.31 1952
3396.86 1854
3397.41 1944
3397.96 2029
3398.51 2033
3399.06 2091
3399.61 2007
3400.16 2006
3400.71 2000
3401.26 2028
3401.81 1998
3402.37 1855
3402.92 1822
3403.47 1835
3404.02 1903
3404.57 1856
3405.12 1805
3405.67 1778
3406.22 1775
3406.77 1809
3407.32 1793
3407.87 1754
3408.42 1762
3408.97 1786
3409.52 1796
3410.08 1897
3410.63 1950
3411.18 1939
3411.73 2016
3412.28 2092
3412.83 2221
3413.38 2208
3413.93 2231
3414.48 2178
3415.04 2225
3415.59 2209
3416.14 2175
3416.69 2331
3417.24 2363
3417.79 2408
3418.35 2573
3418.90 2640
3419.45 2716
3420.00 2591
3420.55 2586
3421.10 2476
3421.66 2315
3422.21 2251
3422.76 2241
3423.31 2081
3423.86 2088
3424.42 2104
3424.97 2094
3425.52 2190
3426.07 2083
3426.63 1968
3427.18 1949
3427.73 1976
3428.28 1900
3428.84 1897
3429.39 1792
3429.94 1821
3430.49 1797
3431.05 1817
3431.60 1751
3432.15 1851
3432.70 1845
3433.26 1873
3433.81 1934
3434.36 1923
3434.92 1919
3435.47 1947
3436.02 1993
3436.58 1980
3437.13 2037
3437.68 2061
3438.24 2130
3438.79 2090
3439.34 2077
3439.90 2082
3440.45 2087
3441.00 2055
3441.56 1916
3442.11 1989
3442.66 1952
3443.22 1907
3443.77 1941
3444.32 1883
3444.88 1813
3445.43 1906
3445.99 1844
3446.54 1815
3447.09 1773
3447.65 1792
3448.20 1867
3448.76 1828
3449.31 1844
3449.86 1796
3450.42 1797
3450.97 1730
3451.53 1775
3452.08 1789
3452.64 1740
3453.19 1761
3453.75 1764
3454.30 1821
3454.85 1857
3455.41 1773
3455.96 1763
3456.52 1791
3457.07 1768
3457.63 1759
3458.18 1865
3458.74 1812
3459.29 1796
3459.85 1826
3460.40 1791
3460.96 1892
3461.51 1900
3462.07 1974
3462.62 2008
3463.18 2000
3463.73 2093
3464.29 2067
3464.85 2045
3465.40 2065
3465.96 2044
3466.51 2077
3467.07 2059
3467.62 2153
3468.18 2222
3468.73 2236
3469.29 2308
3469.85 2294
3470.40 2399
3470.96 2374
3471.51 2569
3472.07 2537
3472.63 2574
3473.18 2763
3473.74 2505
3474.29 2506
3474.85 2528
3475.41 2522
3475.96 2395
3476.52 2353
3477.08 2429
3477.63 2506
3478.19 2417
3478.75 2519
3479.30 2534
3479.86 2597
3480.42 2472
3480.97 2549
3481.53 2641
3482.09 2586
3482.64 2675
3483.20 2706
3483.76 2696
3484.31 2844
3484.87 2974
3485.43 3250
3485.98 3228
3486.54 3248
3487.10 3239
3487.66 3403
3488.21 3586
3488.77 3819
3489.33 4237
3489.89 4874
3490.44 6105
3491.00 7722
3491.56 9922
3492.12 12279
3492.67 14054
3493.23 14974
3493.79 14891
3494.35 13973
3494.90 12663
3495.46 10871
3496.02 9384
3496.58 7714
3497.14 6410
3497.69 5248
3498.25 4788
3498.81 4401
3499.37 4075
3499.93 3877
3500.49 3899
3501.04 4006
3501.60 4131
3502.16 4427
3502.72 5072
3503.28 5919
3503.84 6868
3504.39 7796
3504.95 8641
3505.51 9355
3506.07 9635
3506.63 9490
3507.19 9509
3507.75 8785
3508.31 8018
3508.86 7105
3509.42 6400
3509.98 5679
3510.54 5014
3511.10 4598
3511.66 4150
3512.22 3822
3512.78 3668
3513.34 3493
3513.90 3173
3514.46 2917
3515.02 2802
3515.58 2649
3516.13 2527
3516.69 2333
3517.25 2333
3517.81 2328
3518.37 2291
3518.93 2187
3519.49 2113
3520.05 2189
3520.61 2214
3521.17 2139
3521.73 2095
3522.29 2074
3522.85 2100
3523.41 2052
3523.97 2139
3524.53 2263
3525.09 2218
3525.65 2284
3526.21 2299
3526.77 2221
3527.33 2224
3527.89 2242
3528.46 2262
3529.02 2297
3529.58 2252
3530.14 2344
3530.70 2374
3531.26 2385
3531.82 2393
3532.38 2362
3532.94 2506
3533.50 2541
3534.06 2482
3534.62 2574
3535.18 2448
3535.75 2367
3536.31 2414
3536.87 2368
3537.43 2341
3537.99 2264
3538.55 2218
3539.11 2138
3539.67 2184
3540.24 2242
3540.80 2181
3541.36 2230
3541.92 2266
3542.48 2379
3543.04 2358
3543.61 2457
3544.17 2381
3544.73 2362
3545.29 2448
3545.85 2367
3546.41 2266
3546.98 2229
3547.54 2219
3548.10 2164
3548.66 2156
3549.23 1992
3549.79 2053
3550.35 1947
3550.91 2004
3551.47 2060
3552.04 2034
3552.60 2042
3553.16 1989
3553.72 2009
3554.29 2064
3554.85 1994
3555.41 1981
3555.97 1947
3556.54 1878
3557.10 1881
3557.66 1871
3558.23 1819
3558.79 1850
3559.35 1799
3559.91 1876
3560.48 1875
3561.04 1805
3561.60 1948
3562.17 1957
3562.73 2003
3563.29 2021
3563.86 2079
3564.42 2108
3564.98 2315
3565.55 2335
3566.11 2314
3566.67 2369
3567.24 2315
3567.80 2263
3568.36 2276
3568.93 2266
3569.49 2119
3570.06 1995
3570.62 1938
3571.18 1973
3571.75 1931
3572.31 1848
3572.88 1804
3573.44 1766
3574.00 1844
3574.57 1849
3575.13 1919
3575.70 1917
3576.26 1970
3576.82 2230
3577.39 2319
3577.95 2370
3578.52 2366
3579.08 2282
3579.65 2265
3580.21 2239
3580.78 2154
3581.34 2122
3581.91 2073
3582.47 2040
3583.04 1982
3583.60 1970
3584.17 2002
3584.73 1888
3585.30 1874
3585.86 1804
3586.43 1861
3586.99 1751
3587.56 1771
3588.12 1694
3588.69 1693
3589.25 1727
3589.82 1701
3590.38 1825
3590.95 1838
3591.51 1870
3592.08 1871
3592.64 1920
3593.21 1784
3593.78 1757
3594.34 1826
3594.91 1719
3595.47 1767
3596.04 1822
3596.60 1765
3597.17 1809
3597.74 1836
3598.30 1771
3598.87 1705
3599.43 1669
3600.00 1689
3600.57 1717
3601.13 1731
3601.70 1716
3602.27 1712
3602.83 1699
3603.40 1689
3603.96 1741
3604.53 1719
3605.10 1671
3605.66 1640
3606.23 1623
3606.80 1633
3607.36 1595
3607.93 1629
3608.50 1602
3609.07 1636
3609.63 1483
3610.20 1445
3610.77 1529
3611.33 1468
3611.90 1441
3612.47 1416
3613.03 1493
3613.60 1538
3614.17 1427
3614.74 1505
3615.30 1578
3615.87 1706
3616.44 1879
3617.01 2090
3617.57 2294
3618.14 2477
3618.71 2635
3619.28 2603
3619.84 2588
3620.41 2547
3620.98 2468
3621.55 2345
3622.12 2194
3622.68 2157
3623.25 2024
3623.82 1875
3624.39 1790
3624.96 1833
3625.52 1743
3626.09 1542
3626.66 1536
3627.23 1520
3627.80 1519
3628.37 1548
3628.93 1506
3629.50 1553
3630.07 1501
3630.64 1521
3631.21 1535
3631.78 1560
3632.34 1610
3632.91 1592
3633.48 1565
3634.05 1608
3634.62 1580
3635.19 1621
3635.76 1663
3636.33 1632
3636.90 1648
3637.47 1626
3638.03 1575
3638.60 1593
3639.17 1625
3639.74 1591
3640.31 1700
3640.88 1779
3641.45 1926
3642.02 2028
3642.59 2205
3643.16 2130
3643.73 2078
3644.30 2073
3644.87 1941
3645.44 1863
3646.01 1801
3646.58 1816
3647.15 1809
3647.72 1803
3648.29 1758
3648.86 1782
3649.43 1769
3650.00 1649
3650.57 1670
3651.14 1745
3651.71 1814
3652.28 1898
3652.85 1996
3653.42 2005
3653.99 1914
3654.56 1990
3655.13 1971
3655.70 1982
3656.27 1966
3656.84 1915
3657.41 2011
3657.98 1988
3658.55 1977
3659.12 2142
3659.69 2173
3660.27 2129
3660.84 2155
3661.41 2191
3661.98 2131
3662.55 2051
3663.12 2053
3663.69 2047
3664.26 2088
3664.83 2025
3665.41 2070
3665.98 2201
3666.55 2367
3667.12 2471
3667.69 2568
3668.26 2281
3668.83 2201
3669.41 2106
3669.98 2040
3670.55 1843
3671.12 1823
3671.69 1818
3672.26 1920
3672.84 1876
3673.41 1788
3673.98 1828
3674.55 1966
3675.12 1963
3675.70 1867
3676.27 1881
3676.84 2017
3677.41 2133
3677.98 2016
3678.56 2041
3679.13 2016
3679.70 2007
3680.27 2055
3680.85 2047
3681.42 2001
3681.99 1971
3682.56 1734
3683.14 1717
3683.71 1691
3684.28 1590
3684.86 1699
3685.43 1631
3686.00 1637
3686.57 1600
3687.15 1638
3687.72 1678
3688.29 1719
3688.87 1790
3689.44 1874
3690.01 1920
3690.59 1920
3691.16 2048
3691.73 2105
3692.31 2024
3692.88 1954
3693.45 1856
3694.03 1849
3694.60 1708
3695.17 1698
3695.75 1677
3696.32 1669
3696.89 1577
3697.47 1663
3698.04 1650
3698.62 1637
3699.19 1650
3699.76 1632
3700.34 1665
3700.91 1666
3701.49 1591
3702.06 1648
3702.63 1796
3703.21 1765
3703.78 1693
3704.36 1752
3704.93 1775
3705.51 1714
3706.08 1648
3706.65 1764
3707.23 1785
3707.80 1826
3708.38 1758
3708.95 1770
3709.53 1788
3710.10 1783
3710.68 1778
3711.25 1725
3711.83 1747
3712.40 1683
3712.98 1643
3713.55 1645
3714.13 1665
3714.70 1533
3715.28 1629
3715.85 1651
3716.43 1729
3717.00 1596
3717.58 1648
3718.15 1731
3718.73 1697
3719.30 1613
3719.88 1683
3720.46 1703
3721.03 1737
3721.61 1666
3722.18 1557
3722.76 1555
3723.33 1559
3723.91 1512
3724.49 1495
3725.06 1584
3725.64 1548
3726.21 1451
3726.79 1444
3727.37 1570
3727.94 1542
3728.52 1514
3729.09 1496
3729.67 1522
3730.25 1572
3730.82 1702
3731.40 1920
3731.98 2113
3732.55 2179
3733.13 2235
3733.71 2286
3734.28 2484
3734.86 2539
3735.44 2313
3736.01 2354
3736.59 2240
3737.17 2152
3737.74 2036
3738.32 1985
3738.90 1755
3739.47 1788
3740.05 1760
3740.63 1699
3741.20 1707
3741.78 1652
3742.36 1588
3742.94 1564
3743.51 1507
3744.09 1508
3744.67 1495
3745.25 1522
3745.82 1551
3746.40 1559
3746.98 1487
3747.56 1469
3748.13 1442
3748.71 1483
3749.29 1486
3749.87 1505
3750.45 1463
3751.02 1491
3751.60 1503
3752.18 1512
3752.76 1568
3753.34 1478
3753.91 1379
3754.49 1455
3755.07 1551
3755.65 1498
3756.23 1510
3756.80 1440
3757.38 1477
3757.96 1563
3758.54 1544
3759.12 1670
3759.70 1770
3760.28 1755
3760.85 1747
3761.43 1698
3762.01 1729
3762.59 1890
3763.17 1876
3763.75 1771
3764.33 1692
3764.91 1761
3765.49 1720
3766.06 1724
3766.64 1745
3767.22 1721
3767.80 1701
3768.38 1754
3768.96 1622
3769.54 1645
3770.12 1650
3770.70 1667
3771.28 1702
3771.86 1674
3772.44 1726
3773.02 1627
3773.60 1660
3774.18 1655
3774.76 1645
3775.34 1608
3775.92 1542
3776.50 1499
3777.08 1542
3777.66 1554
3778.24 1563
3778.82 1501
3779.40 1558
3779.98 1569
3780.56 1566
3781.14 1587
3781.72 1605
3782.30 1526
3782.88 1457
3783.46 1502
3784.04 1499
3784.62 1457
3785.20 1408
3785.78 1489
3786.36 1536
3786.94 1521
3787.52 1513
3788.10 1562
3788.68 1567
3789.26 1509
3789.84 1557
3790.43 1523
3791.01 1587
3791.59 1553
3792.17 1584
3792.75 1577
3793.33 1574
3793.91 1564
3794.49 1559
3795.07 1547
3795.66 1606
3796.24 1643
3796.82 1597
3797.40 1570
3797.98 1572
3798.56 1551
3799.15 1567
3799.73 1611
3800.31 1594
3800.89 1621
3801.47 1692
3802.05 1766
3802.64 1812
3803.22 1831
3803.80 1927
3804.38 1847
3804.96 1762
3805.55 1826
3806.13 1847
3806.71 1882
3807.29 1966
3807.87 2119
3808.46 2365
3809.04 2483
3809.62 2615
3810.20 2762
3810.79 2666
3811.37 2543
3811.95 2635
3812.53 2451
3813.12 2341
3813.70 2440
3814.28 2436
3814.87 2445
3815.45 2456
3816.03 2661
3816.61 2622
3817.20 2610
3817.78 2513
3818.36 2417
3818.95 2129
3819.53 2060
3820.11 1978
3820.70 1933
3821.28 1895
3821.86 1883
3822.45 2040
3823.03 2007
3823.61 2008
3824.20 2013
3824.78 1930
3825.36 1956
3825.95 1885
3826.53 1937
3827.11 1878
3827.70 1847
3828.28 1774
3828.87 1731
3829.45 1668
3830.03 1762
3830.62 1691
3831.20 1814
3831.79 1840
3832.37 1810
3832.95 1772
3833.54 1835
3834.12 1848
3834.71 1816
3835.29 1762
3835.88 1744
3836.46 1779
3837.05 1827
3837.63 1758
3838.21 1786
3838.80 1880
3839.38 1755
3839.97 1672
3840.55 1774
3841.14 1705
3841.72 1748
3842.31 1718
3842.89 1766
3843.48 1857
3844.06 2055
3844.65 2237
3845.23 2456
3845.82 2752
3846.40 3056
3846.99 3314
3847.57 3319
3848.16 3188
3848.74 2877
3849.33 2706
3849.92 2479
3850.50 2344
3851.09 2181
3851.67 2045
3852.26 2001
3852.84 2036
3853.43 2005
3854.02 1951
3854.60 1975
3855.19 1920
3855.77 1967
3856.36 1987
3856.94 2015
3857.53 2049
3858.12 2071
3858.70 2203
3859.29 2303
3859.88 2370
3860.46 2533
3861.05 2828
3861.63 2968
3862.22 3076
3862.81 3028
3863.39 3194
3863.98 3003
3864.57 2915
3865.15 2827
3865.74 2626
3866.33 2420
3866.91 2359
3867.50 2258
3868.09 2177
3868.67 2065
3869.26 1945
3869.85 1979
3870.44 1793
3871.02 1773
3871.61 1775
3872.20 1859
3872.78 1790
3873.37 1788
3873.96 1909
3874.55 2029
3875.13 2014
3875.72 2028
3876.31 1886
3876.90 1869
3877.48 1818
3878.07 1725
3878.66 1748
3879.25 1793
3879.83 1855
3880.42 1792
3881.01 1849
3881.60 1792
3882.19 1788
3882.77 1778
3883.36 1726
3883.95 1700
3884.54 1715
3885.13 1710
3885.71 1661
3886.30 1697
3886.89 1720
3887.48 1746
3888.07 1781
3888.66 1929
3889.24 2042
3889.83 2074
3890.42 2033
3891.01 2154
3891.60 2133
3892.19 2075
3892.78 2008
3893.36 2080
3893.95 2027
3894.54 1949
3895.13 1940
3895.72 1770
3896.31 1757
3896.90 1729
3897.49 1710
3898.08 1642
3898.67 1649
3899.26 1713
3899.84 1802
3900.43 1786
3901.02 1700
3901.61 1706
3902.20 1659
3902.79 1660
3903.38 1657
3903.97 1628
3904.56 1618
3905.15 1570
3905.74 1644
3906.33 1702
3906.92 1735
3907.51 1738
3908.10 1785
3908.69 1749
3909.28 1864
3909.87 1811
3910.46 1669
3911.05 1649
3911.64 1625
3912.23 1622
3912.82 1653
3913.41 1564
3914.00 1525
3914.59 1492
3915.18 1566
3915.77 1537
3916.36 1511
3916.95 1560
3917.54 1555
3918.13 1560
3918.72 1541
3919.32 1500
3919.91 1470
3920.50 1473
3921.09 1482
3921.68 1507
3922.27 1477
3922.86 1514
3923.45 1496
3924.04 1437
3924.63 1490
3925.23 1412
3925.82 1477
3926.41 1494
3927.00 1440
3927.59 1376
3928.18 1407
3928.77 1367
3929.36 1420
3929.96 1341
3930.55 1391
3931.14 1410
3931.73 1393
3932.32 1330
3932.91 1353
3933.51 1320
3934.10 1296
3934.69 1259
3935.28 1355
3935.87 1357
3936.47 1403
3937.06 1407
3937.65 1421
3938.24 1436
3938.83 1443
3939.43 1472
3940.02 1504
3940.61 1488
3941.20 1535
3941.80 1561
3942.39 1589
3942.98 1582
3943.57 1642
3944.17 1624
3944.76 1543
3945.35 1633
3945.94 1499
3946.54 1446
3947.13 1515
3947.72 1466
3948.32 1434
3948.91 1400
3949.50 1351
3950.10 1403
3950.69 1361
3951.28 1378
3951.87 1432
3952.47 1472
3953.06 1474
3953.65 1438
3954.25 1485
3954.84 1465
3955.43 1486
3956.03 1538
3956.62 1524
3957.22 1530
3957.81 1513
3958.40 1583
3959.00 1590
3959.59 1557
3960.18 1498
3960.78 1535
3961.37 1617
3961.97 1511
3962.56 1527
3963.15 1536
3963.75 1559
3964.34 1616
3964.94 1662
3965.53 1593
3966.12 1678
3966.72 1752
3967.31 1789
3967.91 1692
3968.50 1809
3969.10 1843
3969.69 1844
3970.29 1828
3970.88 1746
3971.47 1776
3972.07 1626
3972.66 1589
3973.26 1558
3973.85 1570
3974.45 1622
3975.04 1629
3975.64 1719
3976.23 1740
3976.83 1774
3977.42 1861
3978.02 1964
3978.61 2145
3979.21 2083
3979.80 2006
3980.40 1914
3981.00 1839
3981.59 1741
3982.19 1671
3982.78 1643
3983.38 1705
3983.97 1717
3984.57 1735
3985.16 1697
3985.76 1662
3986.36 1576
3986.95 1698
3987.55 1725
3988.14 1700
3988.74 1734
3989.34 1756
3989.93 1778
3990.53 1669
3991.12 1718
3991.72 1767
3992.32 1810
3992.91 1858
3993.51 1922
3994.10 2003
3994.70 2008
3995.30 2044
3995.89 2005
3996.49 2044
3997.09 2013
3997.68 2079
3998.28 1978
3998.88 1891
3999.47 1827
4000.07 1812
4000.67 1893
4001.26 1812
4001.86 1779
4002.46 1732
4003.06 1689
4003.65 1629
4004.25 1543
4004.85 1589
4005.44 1595
4006.04 1558
4006.64 1616
4007.24 1594
4007.83 1618
4008.43 1584
4009.03 1537
4009.63 1475
4010.22 1463
4010.82 1425
4011.42 1398
4012.02 1415
4012.61 1473
4013.21 1435
4013.81 1454
4014.41 1480
4015.01 1476
4015.60 1519
4016.20 1496
4016.80 1437
4017.40 1495
4018.00 1508
4018.59 1587
4019.19 1511
4019.79 1542
4020.39 1523
4020.99 1520
4021.59 1424
4022.18 1511
4022.78 1554
4023.38 1496
4023.98 1497
4024.58 1537
4025.18 1513
4025.78 1553
4026.37 1499
4026.97 1570
4027.57 1560
4028.17 1633
4028.77 1601
4029.37 1670
4029.97 1585
4030.57 1526
4031.17 1616
4031.76 1681
4032.36 1618
4032.96 1513
4033.56 1593
4034.16 1510
4034.76 1505
4035.36 1600
4035.96 1590
4036.56 1667
4037.16 1504
4037.76 1423
4038.36 1509
4038.96 1486
4039.56 1485
4040.16 1389
4040.76 1379
4041.36 1381
4041.96 1451
4042.56 1414
4043.16 1360
4043.76 1317
4044.36 1372
4044.96 1337
4045.56 1304
4046.16 1340
4046.76 1321
4047.36 1296
4047.96 1327
4048.56 1363
4049.16 1270
4049.76 1353
4050.36 1468
4050.96 1502
4051.56 1459
4052.16 1448
4052.76 1421
4053.36 1405
4053.97 1471
4054.57 1441
4055.17 1371
4055.77 1370
4056.37 1414
4056.97 1382
4057.57 1327
4058.17 1334
4058.77 1306
4059.37 1372
4059.98 1286
4060.58 1286
4061.18 1502
4061.78 1419
4062.38 1406
4062.98 1486
4063.58 1628
4064.19 1704
4064.79 1797
4065.39 1930
4065.99 2018
4066.59 2154
4067.19 2158
4067.80 2129
4068.40 2051
4069.00 2021
4069.60 1898
4070.20 1706
4070.81 1659
4071.41 1665
4072.01 1557
4072.61 1455
4073.21 1452
4073.82 1372
4074.42 1352
4075.02 1315
4075.62 1301
4076.23 1289
4076.83 1311
4077.43 1327
4078.03 1382
4078.64 1374
4079.24 1326
4079.84 1229
4080.44 1305
4081.05 1306
4081.65 1294
4082.25 1293
4082.86 1258
4083.46 1287
4084.06 1275
4084.67 1304
4085.27 1275
4085.87 1260
4086.47 1241
4087.08 1309
4087.68 1299
4088.28 1347
4088.89 1317
4089.49 1283
4090.09 1300
4090.70 1320
4091.30 1350
4091.91 1287
4092.51 1303
4093.11 1369
4093.72 1384
4094.32 1403
4094.92 1343
4095.53 1393
4096.13 1456
4096.74 1419
4097.34 1397
4097.94 1451
4098.55 1362
4099.15 1387
4099.76 1520
4100.36 1462
4100.97 1464
4101.57 1502
4102.17 1430
4102.78 1475
4103.38 1443
4103.99 1474
4104.59 1390
4105.20 1418
4105.80 1454
4106.41 1489
4107.01 1414
4107.62 1435
4108.22 1391
4108.82 1451
4109.43 1387
4110.03 1374
4110.64 1350
4111.24 1406
4111.85 1335
4112.45 1320
4113.06 1302
4113.67 1260
4114.27 1316
4114.88 1396
4115.48 1390
4116.09 1333
4116.69 1295
4117.30 1326
4117.90 1400
4118.51 1355
4119.11 1360
4119.72 1288
4120.33 1277
4120.93 1255
4121.54 1284
4122.14 1311
4122.75 1307
4123.35 1261
4123.96 1302
4124.57 1325
4125.17 1273
4125.78 1264
4126.39 1272
4126.99 1306
4127.60 1294
4128.20 1311
4128.81 1369
4129.42 1310
4130.02 1309
4130.63 1260
4131.24 1290
4131.84 1352
4132.45 1358
4133.06 1283
4133.66 1275
4134.27 1359
4134.88 1389
4135.48 1395
4136.09 1380
4136.70 1344
4137.30 1441
4137.91 1455
4138.52 1428
4139.12 1364
4139.73 1411
4140.34 1421
4140.95 1445
4141.55 1559
4142.16 1591
4142.77 1617
4143.38 1584
4143.98 1598
4144.59 1681
4145.20 1671
4145.81 1674
4146.41 1662
4147.02 1655
4147.63 1591
4148.24 1514
4148.84 1440
4149.45 1468
4150.06 1358
4150.67 1384
4151.28 1366
4151.88 1353
4152.49 1338
4153.10 1314
4153.71 1340
4154.32 1325
4154.92 1329
4155.53 1326
4156.14 1388
4156.75 1405
4157.36 1393
4157.97 1334
4158.57 1372
4159.18 1472
4159.79 1609
4160.40 1612
4161.01 1639
4161.62 1638
4162.23 1539
4162.84 1569
4163.44 1441
4164.05 1507
4164.66 1493
4165.27 1404
4165.88 1464
4166.49 1524
4167.10 1527
4167.71 1512
4168.32 1491
4168.93 1505
4169.54 1610
4170.15 1730
4170.75 1874
4171.36 2013
4171.97 2126
4172.58 2129
4173.19 2228
4173.80 2210
4174.41 2017
4175.02 2036
4175.63 2000
4176.24 1814
4176.85 1759
4177.46 1633
4178.07 1626
4178.68 1576
4179.29 1519
4179.90 1547
4180.51 1485
4181.12 1366
4181.73 1399
4182.34 1365
4182.95 1372
4183.56 1375
4184.17 1385
4184.78 1422
4185.39 1434
4186.00 1430
4186.61 1472
4187.23 1547
4187.84 1467
4188.45 1441
4189.06 1431
4189.67 1348
4190.28 1375
4190.89 1262
4191.50 1381
4192.11 1436
4192.72 1503
4193.33 1535
4193.94 1627
4194.56 1738
4195.17 1764
4195.78 1768
4196.39 1782
4197.00 1728
4197.61 1771
4198.22 1696
4198.84 1677
4199.45 1555
4200.06 1570
4200.67 1514
4201.28 1454
4201.89 1407
4202.50 1395
4203.12 1360
4203.73 1341
4204.34 1333
4204.95 1384
4205.56 1429
4206.18 1425
4206.79 1456
4207.40 1556
4208.01 1534
4208.62 1577
4209.24 1451
4209.85 1506
4210.46 1597
4211.07 1618
4211.69 1536
4212.30 1551
4212.91 1666
4213.52 1599
4214.14 1679
4214.75 1626
4215.36 1593
4215.97 1612
4216.59 1633
4217.20 1613
4217.81 1685
4218.43 1612
4219.04 1593
4219.65 1650
4220.26 1781
4220.88 1741
4221.49 1672
4222.10 1620
4222.72 1650
4223.33 1623
4223.94 1621
4224.56 1613
4225.17 1608
4225.78 1752
4226.40 1863
4227.01 1972
4227.62 2205
4228.24 2545
4228.85 2836
4229.46 3019
4230.08 3050
4230.69 2952
4231.31 2884
4231.92 2596
4232.53 2450
4233.15 2185
4233.76 2076
4234.38 2051
4234.99 2037
4235.60 1891
4236.22 1899
4236.83 1842
4237.45 1759
4238.06 1741
4238.68 1709
4239.29 1744
4239.90 1632
4240.52 1677
4241.13 1699
4241.75 1673
4242.36 1656
4242.98 1677
4243.59 1709
4244.21 1682
4244.82 1748
4245.44 1775
4246.05 1724
4246.67 1749
4247.28 1768
4247.90 1638
4248.51 1681
4249.13 1710
4249.74 1690
4250.36 1614
4250.97 1682
4251.59 1634
4252.20 1575
4252.82 1594
4253.43 1593
4254.05 1548
4254.66 1619
4255.28 1604
4255.89 1493
4256.51 1541
4257.13 1534
4257.74 1582
4258.36 1553
4258.97 1536
4259.59 1524
4260.21 1641
4260.82 1728
4261.44 1723
4262.05 1804
4262.67 1833
4263.29 1900
4263.90 2039
4264.52 2095
4265.13 2135
4265.75 2146
4266.37 2068
4266.98 1961
4267.60 1907
4268.22 1840
4268.83 1812
4269.45 1747
4270.07 1734
4270.68 1810
4271.30 1783
4271.92 1742
4272.53 1619
4273.15 1639
4273.77 1651
4274.38 1738
4275.00 1704
4275.62 1737
4276.23 1844
4276.85 1955
4277.47 1967
4278.09 2067
4278.70 2158
4279.32 2182
4279.94 2169
4280.56 2082
4281.17 1902
4281.79 1775
4282.41 1750
4283.03 1772
4283.64 1657
4284.26 1561
4284.88 1596
4285.50 1579
4286.11 1496
4286.73 1501
4287.35 1452
4287.97 1479
4288.59 1440
4289.20 1466
4289.82 1475
4290.44 1422
4291.06 1427
4291.68 1445
4292.29 1429
4292.91 1425
4293.53 1492
4294.15 1476
4294.77 1498
4295.39 1553
4296.00 1486
4296.62 1549
4297.24 1560
4297.86 1491
4298.48 1529
4299.10 1562
4299.72 1513
4300.33 1531
4300.95 1544
4301.57 1563
4302.19 1568
4302.81 1589
4303.43 1579
4304.05 1638
4304.67 1567
4305.29 1559
4305.91 1633
4306.53 1651
4307.14 1694
4307.76 1711
4308.38 1605
4309.00 1606
4309.62 1644
4310.24 1696
4310.86 1698
4311.48 1692
4312.10 1643
4312.72 1616
4313.34 1658
4313.96 1785
4314.58 1681
4315.20 1665
4315.82 1697
4316.44 1659
4317.06 1711
4317.68 1690
4318.30 1715
4318.92 1741
4319.54 1762
4320.16 1700
4320.78 1765
4321.40 1758
4322.02 1723
4322.64 1764
4323.26 1663
4323.88 1792
4324.50 1913
4325.12 1897
4325.74 1998
4326.36 2119
4326.99 2178
4327.61 2208
4328.23 2131
4328.85 2180
4329.47 2212
4330.09 2418
4330.71 2662
4331.33 3034
4331.95 3684
4332.57 4330
4333.19 5024
4333.82 5475
4334.44 5769
4335.06 5732
4335.68 5179
4336.30 4494
4336.92 4004
4337.54 3563
4338.17 3168
4338.79 2930
4339.41 2721
4340.03 2586
4340.65 2455
4341.27 2408
4341.90 2460
4342.52 2316
4343.14 2335
4343.76 2444
4344.38 2543
4345.01 2751
4345.63 3070
4346.25 3432
4346.87 3847
4347.49 4178
4348.12 4358
4348.74 4147
4349.36 4126
4349.98 3834
4350.61 3455
4351.23 3190
4351.85 2934
4352.47 2834
4353.10 2684
4353.72 2683
4354.34 2577
4354.96 2425
4355.59 2329
4356.21 2121
4356.83 2000
4357.46 1951
4358.08 1921
4358.70 1994
4359.32 1999
4359.95 1936
4360.57 1927
4361.19 1971
4361.82 1951
4362.44 1805
4363.06 1870
4363.69 1929
4364.31 1886
4364.93 1918
4365.56 1841
4366.18 1831
4366.80 1849
4367.43 1816
4368.05 1791
4368.67 1797
4369.30 1739
4369.92 1678
4370.55 1717
4371.17 1773
4371.79 1730
4372.42 1719
4373.04 1698
4373.67 1744
4374.29 1730
4374.91 1722
4375.54 1688
4376.16 1666
4376.79 1766
4377.41 1724
4378.04 1729
4378.66 1835
4379.28 1929
4379.91 2033
4380.53 2029
4381.16 2129
4381.78 2084
4382.41 2062
4383.03 1993
4383.66 1963
4384.28 1955
4384.91 1938
4385.53 1890
4386.16 1961
4386.78 1938
4387.41 1878
4388.03 1794
4388.66 1924
4389.28 1860
4389.91 1822
4390.53 1830
4391.16 1877
4391.78 1915
4392.41 2028
4393.03 1995
4393.66 2041
4394.28 2121
4394.91 2041
4395.54 1984
4396.16 1879
4396.79 1779
4397.41 1728
4398.04 1714
4398.66 1656
4399.29 1653
4399.92 1599
4400.54 1652
4401.17 1612
4401.79 1569
4402.42 1643
4403.05 1571
4403.67 1612
4404.30 1576
4404.93 1570
4405.55 1642
4406.18 1581
4406.80 1590
4407.43 1597
4408.06 1539
4408.68 1587
4409.31 1589
4409.94 1560
4410.56 1471
4411.19 1488
4411.82 1474
4412.44 1398
4413.07 1495
4413.70 1471
4414.33 1458
4414.95 1507
4415.58 1527
4416.21 1532
4416.83 1571
4417.46 1548
4418.09 1544
4418.72 1533
4419.34 1478
4419.97 1538
4420.60 1543
4421.22 1450
4421.85 1546
4422.48 1450
4423.11 1482
4423.73 1410
4424.36 1371
4424.99 1312
4425.62 1326
4426.25 1370
4426.87 1315
4427.50 1275
4428.13 1349
4428.76 1370
4429.39 1319
4430.01 1311
4430.64 1347
4431.27 1341
4431.90 1297
4432.53 1304
4433.15 1359
4433.78 1344
4434.41 1290
4435.04 1282
4435.67 1301
4436.30 1314
4436.93 1297
4437.55 1315
4438.18 1410
4438.81 1313
4439.44 1304
4440.07 1381
4440.70 1321
4441.33 1325
4441.96 1325
4442.58 1329
4443.21 1382
4443.84 1276
4444.47 1302
4445.10 1328
4445.73 1339
4446.36 1440
4446.99 1496
4447.62 1537
4448.25 1579
4448.88 1608
4449.51 1561
4450.14 1555
4450.76 1467
4451.39 1524
4452.02 1412
4452.65 1412
4453.28 1447
4453.91 1456
4454.54 1402
4455.17 1401
4455.80 1458
4456.43 1520
4457.06 1644
4457.69 1642
4458.32 1657
4458.95 1686
4459.58 1614
4460.21 1457
4460.84 1485
4461.47 1437
4462.10 1435
4462.73 1405
4463.36 1392
4464.00 1340
4464.63 1324
4465.26 1299
4465.89 1333
4466.52 1289
4467.15 1257
4467.78 1267
4468.41 1239
4469.04 1344
4469.67 1264
4470.30 1327
4470.93 1353
4471.56 1315
4472.20 1261
4472.83 1253
4473.46 1269
4474.09 1257
4474.72 1274
4475.35 1305
4475.98 1249
4476.61 1228
4477.25 1259
4477.88 1287
4478.51 1230
4479.14 1194
4479.77 1333
4480.40 1296
4481.03 1282
4481.67 1279
4482.30 1281
4482.93 1322
4483.56 1397
4484.19 1309
4484.83 1368
4485.46 1402
4486.09 1491
4486.72 1436
4487.35 1427
4487.99 1376
4488.62 1410
4489.25 1429
4489.88 1379
4490.52 1389
4491.15 1376
4491.78 1375
4492.41 1379
4493.05 1360
4493.68 1375
4494.31 1369
4494.94 1343
4495.58 1314
4496.21 1380
4496.84 1314
4497.47 1286
4498.11 1345
4498.74 1362
4499.37 1413
4500.01 1474
4500.64 1478
4501.27 1526
4501.91 1642
4502.54 1649
4503.17 1731
4503.80 1774
4504.44 1779
4505.07 1711
4505.71 1651
4506.34 1661
4506.97 1640
4507.61 1580
4508.24 1637
4508.87 1618
4509.51 1530
4510.14 1489
4510.77 1594
4511.41 1541
4512.04 1569
4512.68 1567
4513.31 1560
4513.94 1485
4514.58 1506
4515.21 1529
4515.85 1420
4516.48 1402
4517.11 1437
4517.75 1400
4518.38 1349
4519.02 1439
4519.65 1351
4520.29 1350
4520.92 1409
4521.55 1452
4522.19 1420
4522.82 1361
4523.46 1347
4524.09 1403
4524.73 1405
4525.36 1474
4526.00 1475
4526.63 1427
4527.27 1457
4527.90 1410
4528.54 1458
4529.17 1635
4529.81 1819
4530.44 1949
4531.08 2150
4531.71 2377
4532.35 2535
4532.98 2598
4533.62 2634
4534.25 2393
4534.89 2287
4535.53 2135
4536.16 2015
4536.80 1799
4537.43 1722
4538.07 1581
4538.70 1515
4539.34 1475
4539.98 1481
4540.61 1384
4541.25 1345
4541.88 1379
4542.52 1272
4543.16 1376
4543.79 1426
4544.43 1398
4545.06 1363
4545.70 1405
4546.34 1370
4546.97 1357
4547.61 1280
4548.25 1234
4548.88 1270
4549.52 1211
4550.15 1201
4550.79 1209
4551.43 1263
4552.06 1267
4552.70 1233
4553.34 1222
4553.97 1335
4554.61 1300
4555.25 1260
4555.89 1294
4556.52 1302
4557.16 1311
4557.80 1271
4558.43 1294
4559.07 1358
4559.71 1393
4560.35 1364
4560.98 1410
4561.62 1391
4562.26 1323
4562.89 1341
4563.53 1455
4564.17 1454
4564.81 1384
4565.44 1355
4566.08 1350
4566.72 1342
4567.36 1431
4568.00 1460
4568.63 1480
4569.27 1481
4569.91 1484
4570.55 1427
4571.19 1490
4571.82 1487
4572.46 1484
4573.10 1511
4573.74 1473
4574.38 1427
4575.01 1381
4575.65 1376
4576.29 1420
4576.93 1313
4577.57 1315
4578.21 1398
4578.84 1389
4579.48 1361
4580.12 1303
4580.76 1343
4581.40 1363
4582.04 1375
4582.68 1367
4583.32 1359
4583.95 1368
4584.59 1366
4585.23 1429
4585.87 1431
4586.51 1408
4587.15 1462
4587.79 1584
4588.43 1687
4589.07 1669
4589.71 1797
4590.35 1694
4590.99 1723
4591.62 1764
4592.26 1929
4592.90 2085
4593.54 1989
4594.18 1941
4594.82 1824
4595.46 1766
4596.10 1563
4596.74 1533
4597.38 1526
4598.02 1516
4598.66 1503
4599.30 1449
4599.94 1429
4600.58 1387
4601.22 1483
4601.86 1506
4602.50 1449
4603.14 1406
4603.78 1365
4604.42 1379
4605.06 1331
4605.70 1405
4606.34 1401
4606.98 1413
4607.62 1409
4608.27 1345
4608.91 1443
4609.55 1370
4610.19 1395
4610.83 1383
4611.47 1435
4612.11 1393
4612.75 1371
4613.39 1412
4614.03 1409
4614.67 1405
4615.31 1354
4615.96 1269
4616.60 1418
4617.24 1378
4617.88 1313
4618.52 1337
4619.16 1333
4619.80 1342
4620.44 1281
4621.09 1335
4621.73 1334
4622.37 1217
4623.01 1305
4623.65 1285
4624.29 1243
4624.94 1223
4625.58 1254
4626.22 1260
4626.86 1251
4627.50 1225
4628.15 1255
4628.79 1251
4629.43 1237
4630.07 1257
4630.71 1256
4631.36 1342
4632.00 1385
4632.64 1499
4633.28 1552
4633.93 1580
4634.57 1565
4635.21 1579
4635.85 1501
4636.50 1515
4637.14 1462
4637.78 1473
4638.42 1485
4639.07 1458
4639.71 1506
4640.35 1561
4640.99 1505
4641.64 1441
4642.28 1431
4642.92 1444
4643.57 1480
4644.21 1409
4644.85 1338
4645.50 1369
4646.14 1347
4646.78 1280
4647.43 1326
4648.07 1323
4648.71 1361
4649.36 1412
4650.00 1435
4650.64 1434
4651.29 1468
4651.93 1465
4652.57 1526
4653.22 1635
4653.86 1611
4654.50 1585
4655.15 1543
4655.79 1546
4656.44 1460
4657.08 1447
4657.72 1423
4658.37 1323
4659.01 1395
4659.66 1370
4660.30 1325
4660.94 1332
4661.59 1305
4662.23 1255
4662.88 1322
4663.52 1325
4664.17 1325
4664.81 1288
4665.46 1304
4666.10 1343
4666.74 1285
4667.39 1267
4668.03 1251
4668.68 1241
4669.32 1281
4669.97 1254
4670.61 1285
4671.26 1274
4671.90 1300
4672.55 1258
4673.19 1283
4673.84 1312
4674.48 1293
4675.13 1258
4675.77 1267
4676.42 1318
4677.07 1344
4677.71 1339
4678.36 1278
4679.00 1316
4679.65 1379
4680.29 1358
4680.94 1418
4681.58 1469
4682.23 1394
4682.88 1391
4683.52 1443
4684.17 1406
4684.81 1477
4685.46 1459
4686.10 1468
4686.75 1439
4687.40 1555
4688.04 1528
4688.69 1513
4689.34 1472
4689.98 1669
4690.63 1642
4691.27 1596
4691.92 1557
4692.57 1552
4693.21 1584
4693.86 1570
4694.51 1649
4695.15 1571
4695.80 1606
4696.45 1471
4697.09 1590
4697.74 1667
4698.39 1703
4699.03 1781
4699.68 1878
4700.33 2018
4700.97 2040
4701.62 2088
4702.27 2098
4702.92 1860
4703.56 1830
4704.21 1711
4704.86 1682
4705.50 1694
4706.15 1718
4706.80 1773
4707.45 1679
4708.09 1698
4708.74 1668
4709.39 1658
4710.04 1619
4710.68 1580
4711.33 1738
4711.98 1499
4712.63 1560
4713.28 1610
4713.92 1567
4714.57 1569
4715.22 1633
4715.87 1622
4716.52 1554
4717.16 1540
4717.81 1556
4718.46 1627
4719.11 1602
4719.76 1564
4720.41 1548
4721.05 1595
4721.70 1665
4722.35 1687
4723.00 1770
4723.65 1735
4724.30 1733
4724.94 1664
4725.59 1738
4726.24 1895
4726.89 2003
4727.54 2172
4728.19 2392
4728.84 2460
4729.49 2343
4730.14 2275
4730.78 2088
4731.43 1933
4732.08 1735
4732.73 1691
4733.38 1619
4734.03 1670
4734.68 1593
4735.33 1583
4735.98 1564
4736.63 1502
4737.28 1639
4737.93 1644
4738.58 1621
4739.23 1592
4739.88 1520
4740.53 1562
4741.18 1585
4741.83 1563
4742.47 1523
4743.12 1635
4743.77 1670
4744.42 1572
4745.07 1517
4745.72 1552
4746.37 1569
4747.03 1602
4747.68 1653
4748.33 1552
4748.98 1556
4749.63 1627
4750.28 1662
4750.93 1793
4751.58 1880
4752.23 2028
4752.88 2028
4753.53 2008
4754.18 1996
4754.83 1987
4755.48 1901
4756.13 1836
4756.78 1809
4757.43 1763
4758.08 1677
4758.74 1686
4759.39 1734
4760.04 1810
4760.69 1760
4761.34 1841
4761.99 1922
4762.64 1858
4763.29 1842
4763.94 1882
4764.60 1851
4765.25 1726
4765.90 1671
4766.55 1711
4767.20 1704
4767.85 1679
4768.51 1646
4769.16 1650
4769.81 1724
4770.46 1717
4771.11 1628
4771.76 1611
4772.42 1556
4773.07 1546
4773.72 1557
4774.37 1526
4775.02 1553
4775.68 1536
4776.33 1585
4776.98 1601
4777.63 1560
4778.29 1520
4778.94 1589
4779.59 1589
4780.24 1650
4780.89 1692
4781.55 1629
4782.20 1604
4782.85 1621
4783.51 1581
4784.16 1629
4784.81 1573
4785.46 1623
4786.12 1641
4786.77 1544
4787.42 1654
4788.08 1683
4788.73 1682
4789.38 1806
4790.03 1859
4790.69 1857
4791.34 1880
4791.99 1867
4792.65 1946
4793.30 1932
4793.95 1869
4794.61 1720
4795.26 1844
4795.91 1876
4796.57 1896
4797.22 1791
4797.87 1819
4798.53 1963
4799.18 2124
4799.84 2268
4800.49 2552
4801.14 2805
4801.80 2988
4802.45 3030
4803.11 2947
4803.76 2892
4804.41 2731
4805.07 2491
4805.72 2363
4806.38 2253
4807.03 2134
4807.68 2099
4808.34 1997
4808.99 1881
4809.65 1788
4810.30 1801
4810.96 1733
4811.61 1754
4812.27 1807
4812.92 1774
4813.58 1839
4814.23 1831
4814.89 1839
4815.54 1894
4816.19 1875
4816.85 1832
4817.50 1847
4818.16 1900
4818.81 1860
4819.47 1916
4820.13 1969
4820.78 1966
4821.44 2002
4822.09 2094
4822.75 2187
4823.40 2257
4824.06 2172
4824.71 2176
4825.37 2290
4826.02 2316
4826.68 2178
4827.33 2145
4827.99 2039
4828.65 2091
4829.30 1964
4829.96 1908
4830.61 1941
4831.27 1998
4831.93 1926
4832.58 2037
4833.24 2016
4833.89 1991
4834.55 2097
4835.21 2120
4835.86 2126
4836.52 2124
4837.17 2221
4837.83 2256
4838.49 2194
4839.14 2253
4839.80 2291
4840.46 2322
4841.11 2344
4841.77 2427
4842.43 2401
4843.08 2304
4843.74 2235
4844.40 2371
4845.05 2247
4845.71 2364
4846.37 2314
4847.02 2297
4847.68 2380
4848.34 2448
4849.00 2517
4849.65 2609
4850.31 2709
4850.97 2837
4851.62 2886
4852.28 2939
4852.94 2871
4853.60 2740
4854.25 2695
4854.91 2585
4855.57 2576
4856.23 2515
4856.88 2718
4857.54 2895
4858.20 3209
4858.86 3388
4859.52 3600
4860.17 3785
4860.83 3688
4861.49 3424
4862.15 3250
4862.81 3074
4863.46 2953
4864.12 2722
4864.78 2585
4865.44 2676
4866.10 2578
4866.75 2598
4867.41 2709
4868.07 2608
4868.73 2742
4869.39 2868
4870.05 2726
4870.71 2560
4871.36 2468
4872.02 2445
4872.68 2457
4873.34 2335
4874.00 2398
4874.66 2439
4875.32 2330
4875.98 2355
4876.63 2317
4877.29 2403
4877.95 2259
4878.61 2295
4879.27 2293
4879.93 2337
4880.59 2321
4881.25 2292
4881.91 2323
4882.57 2299
4883.23 2239
4883.89 2107
4884.55 2133
4885.21 2101
4885.87 2083
4886.52 2006
4887.18 2032
4887.84 2014
4888.50 1994
4889.16 1950
4889.82 1923
4890.48 1903
4891.14 1901
4891.80 1878
4892.46 2021
4893.12 2007
4893.78 2061
4894.44 2069
4895.10 2057
4895.76 2054
4896.42 1917
4897.09 1987
4897.75 2034
4898.41 2001
4899.07 2153
4899.73 2159
4900.39 2239
4901.05 2360
4901.71 2367
4902.37 2302
4903.03 2172
4903.69 2108
4904.35 1920
4905.01 1916
4905.67 1802
4906.33 1802
4907.00 1772
4907.66 1800
4908.32 1713
4908.98 1714
4909.64 1698
4910.30 1755
4910.96 1759
4911.62 1764
4912.29 1716
4912.95 1766
4913.61 1676
4914.27 1588
4914.93 1590
4915.59 1627
4916.26 1595
4916.92 1553
4917.58 1531
4918.24 1586
4918.90 1586
4919.56 1498
4920.23 1502
4920.89 1543
4921.55 1532
4922.21 1584
4922.87 1613
4923.54 1565
4924.20 1540
4924.86 1580
4925.52 1463
4926.19 1447
4926.85 1525
4927.51 1520
4928.17 1449
4928.84 1567
4929.50 1513
4930.16 1539
4930.82 1562
4931.49 1557
4932.15 1523
4932.81 1439
4933.47 1527
4934.14 1558
4934.80 1468
4935.46 1409
4936.13 1458
4936.79 1408
4937.45 1475
4938.11 1451
4938.78 1450
4939.44 1431
4940.10 1459
4940.77 1468
4941.43 1469
4942.09 1442
4942.76 1503
4943.42 1473
4944.08 1515
4944.75 1507
4945.41 1466
4946.08 1414
4946.74 1429
4947.40 1427
4948.07 1418
4948.73 1430
4949.39 1399
4950.06 1350
4950.72 1377
4951.39 1413
4952.05 1406
4952.71 1423
4953.38 1432
4954.04 1460
4954.71 1423
4955.37 1446
4956.04 1463
4956.70 1403
4957.36 1422
4958.03 1497
4958.69 1545
4959.36 1616
4960.02 1808
4960.69 1861
4961.35 1954
4962.02 2132
4962.68 2240
4963.35 2187
4964.01 2336
4964.68 2414
4965.34 2344
4966.01 2347
4966.67 2309
4967.34 2083
4968.00 1909
4968.67 1801
4969.33 1642
4970.00 1582
4970.66 1525
4971.33 1455
4971.99 1416
4972.66 1440
4973.32 1430
4973.99 1423
4974.66 1500
4975.32 1487
4975.99 1585
4976.65 1650
4977.32 1634
4977.98 1623
4978.65 1552
4979.32 1523
4979.98 1556
4980.65 1486
4981.31 1452
4981.98 1367
4982.65 1360
4983.31 1357
4983.98 1343
4984.64 1382
4985.31 1379
4985.98 1328
4986.64 1322
4987.31 1373
4987.98 1372
4988.64 1396
4989.31 1441
4989.98 1439
4990.64 1464
4991.31 1500
4991.98 1433
4992.64 1403
4993.31 1360
4993.98 1398
4994.64 1409
4995.31 1357
4995.98 1399
4996.64 1386
4997.31 1331
4997.98 1286
4998.65 1291
4999.31 1347
4999.98 1292
5000.65 1272
5001.31 1259
5001.98 1238
5002.65 1275
5003.32 1259
5003.98 1219
5004.65 1192
5005.32 1256
5005.99 1244
5006.66 1206
5007.32 1254
5007.99 1273
5008.66 1269
5009.33 1294
5009.99 1269
5010.66 1302
5011.33 1290
5012.00 1362
5012.67 1314
5013.33 1282
5014.00 1300
5014.67 1308
5015.34 1205
5016.01 1226
5016.68 1208
5017.34 1254
5018.01 1189
5018.68 1178
5019.35 1214
5020.02 1213
5020.69 1216
5021.36 1276
5022.02 1247
5022.69 1246
5023.36 1249
5024.03 1252
5024.70 1306
5025.37 1301
5026.04 1256
5026.71 1359
5027.38 1266
5028.05 1243
5028.71 1231
5029.38 1191
5030.05 1202
5030.72 1202
5031.39 1266
5032.06 1243
5032.73 1223
5033.40 1263
5034.07 1194
5034.74 1210
5035.41 1214
5036.08 1282
5036.75 1295
5037.42 1257
5038.09 1251
5038.76 1234
5039.43 1192
5040.10 1266
5040.77 1222
5041.44 1216
5042.11 1230
5042.78 1244
5043.45 1260
5044.12 1256
5044.79 1253
5045.46 1282
5046.13 1272
5046.80 1224
5047.47 1234
5048.14 1240
5048.81 1287
5049.48 1198
5050.15 1238
5050.82 1264
5051.49 1237
5052.16 1277
5052.83 1264
5053.51 1253
5054.18 1266
5054.85 1235
5055.52 1216
5056.19 1213
5056.86 1234
5057.53 1239
5058.20 1235
5058.87 1240
5059.55 1184
5060.22 1235
5060.89 1257
5061.56 1207
5062.23 1179
5062.90 1219
5063.57 1221
5064.25 1206
5064.92 1186
5065.59 1130
5066.26 1163
5066.93 1227
5067.60 1196
5068.28 1144
5068.95 1166
5069.62 1170
5070.29 1177
5070.96 1100
5071.64 1171
5072.31 1279
5072.98 1248
5073.65 1216
5074.32 1271
5075.00 1270
5075.67 1266
5076.34 1274
5077.01 1363
5077.69 1348
5078.36 1339
5079.03 1384
5079.70 1360
5080.38 1366
5081.05 1290
5081.72 1304
5082.39 1319
5083.07 1265
5083.74 1294
5084.41 1231
5085.09 1326
5085.76 1402
5086.43 1373
5087.10 1337
5087.78 1386
5088.45 1363
5089.12 1355
5089.80 1388
5090.47 1441
5091.14 1461
5091.82 1462
5092.49 1535
5093.16 1544
5093.84 1424
5094.51 1383
5095.18 1420
5095.86 1430
5096.53 1339
5097.21 1357
5097.88 1367
5098.55 1349
5099.23 1254
5099.90 1272
5100.57 1274
5101.25 1322
5101.92 1366
5102.60 1333
5103.27 1338
5103.95 1379
5104.62 1423
5105.29 1413
5105.97 1431
5106.64 1456
5107.32 1438
5107.99 1481
5108.67 1403
5109.34 1362
5110.01 1370
5110.69 1338
5111.36 1349
5112.04 1349
5112.71 1240
5113.39 1344
5114.06 1342
5114.74 1294
5115.41 1350
5116.09 1417
5116.76 1432
5117.44 1509
5118.11 1533
5118.79 1630
5119.46 1736
5120.14 1945
5120.81 2002
5121.49 2036
5122.16 1907
5122.84 1884
5123.52 1775
5124.19 1635
5124.87 1615
5125.54 1559
5126.22 1483
5126.89 1462
5127.57 1395
5128.24 1351
5128.92 1345
5129.60 1444
5130.27 1432
5130.95 1435
5131.62 1400
5132.30 1430
5132.98 1465
5133.65 1413
5134.33 1446
5135.01 1490
5135.68 1447
5136.36 1401
5137.03 1484
5137.71 1463
5138.39 1424
5139.06 1405
5139.74 1359
5140.42 1384
5141.09 1400
5141.77 1415
5142.45 1391
5143.12 1364
5143.80 1355
5144.48 1285
5145.15 1293
5145.83 1283
5146.51 1261
5147.18 1268
5147.86 1257
5148.54 1214
5149.22 1261
5149.89 1307
5150.57 1281
5151.25 1298
5151.93 1343
5152.60 1358
5153.28 1235
5153.96 1257
5154.63 1255
5155.31 1271
5155.99 1239
5156.67 1262
5157.35 1320
5158.02 1353
5158.70 1384
5159.38 1397
5160.06 1312
5160.73 1305
5161.41 1302
5162.09 1239
5162.77 1288
5163.45 1305
5164.12 1321
5164.80 1301
5165.48 1272
5166.16 1277
5166.84 1287
5167.52 1213
5168.19 1264
5168.87 1309
5169.55 1280
5170.23 1268
5170.91 1171
5171.59 1169
5172.27 1122
5172.94 1149
5173.62 1170
5174.30 1134
5174.98 1209
5175.66 1235
5176.34 1207
5177.02 1193
5177.70 1294
5178.38 1253
5179.06 1228
5179.73 1293
5180.41 1281
5181.09 1185
5181.77 1232
5182.45 1166
5183.13 1223
5183.81 1236
5184.49 1231
5185.17 1196
5185.85 1203
5186.53 1128
5187.21 1152
5187.89 1159
5188.57 1190
5189.25 1235
5189.93 1235
5190.61 1225
5191.29 1228
5191.97 1178
5192.65 1209
5193.33 1108
5194.01 1166
5194.69 1210
5195.37 1172
5196.05 1152
5196.73 1149
5197.41 1158
5198.09 1130
5198.77 1141
5199.45 1202
5200.13 1153
5200.81 1142
5201.49 1163
5202.17 1197
5202.85 1217
5203.53 1181
5204.21 1183
5204.89 1234
5205.58 1151
5206.26 1182
5206.94 1243
5207.62 1256
5208.30 1221
5208.98 1214
5209.66 1300
5210.34 1315
5211.02 1251
5211.71 1271
5212.39 1260
5213.07 1314
5213.75 1309
5214.43 1331
5215.11 1330
5215.79 1422
5216.48 1451
5217.16 1458
5217.84 1353
5218.52 1359
5219.20 1327
5219.88 1361
5220.57 1353
5221.25 1322
5221.93 1400
5222.61 1413
5223.29 1475
5223.98 1460
5224.66 1472
5225.34 1466
5226.02 1472
5226.70 1464
5227.39 1402
5228.07 1393
5228.75 1317
5229.43 1340
5230.12 1377
5230.80 1382
5231.48 1306
5232.16 1322
5232.85 1347
5233.53 1368
5234.21 1307
5234.89 1354
5235.58 1357
5236.26 1381
5236.94 1448
5237.63 1469
5238.31 1422
5238.99 1471
5239.67 1608
5240.36 1554
5241.04 1589
5241.72 1582
5242.41 1550
5243.09 1528
5243.77 1585
5244.46 1543
5245.14 1547
5245.82 1516
5246.51 1512
5247.19 1465
5247.88 1432
5248.56 1379
5249.24 1354
5249.93 1364
5250.61 1352
5251.29 1355
5251.98 1319
5252.66 1367
5253.35 1460
5254.03 1508
5254.71 1467
5255.40 1407
5256.08 1389
5256.77 1351
5257.45 1291
5258.14 1368
5258.82 1346
5259.50 1399
5260.19 1387
5260.87 1453
5261.56 1401
5262.24 1383
5262.93 1462
5263.61 1597
5264.30 1544
5264.98 1535
5265.67 1579
5266.35 1472
5267.03 1488
5267.72 1477
5268.40 1477
5269.09 1423
5269.77 1379
5270.46 1394
5271.14 1400
5271.83 1406
5272.52 1425
5273.20 1303
5273.89 1308
5274.57 1411
5275.26 1414
5275.94 1382
5276.63 1300
5277.31 1348
5278.00 1352
5278.68 1323
5279.37 1363
5280.06 1370
5280.74 1375
5281.43 1411
5282.11 1519
5282.80 1566
5283.48 1555
5284.17 1516
5284.86 1537
5285.54 1508
5286.23 1393
5286.92 1411
5287.60 1416
5288.29 1416
5288.97 1377
5289.66 1400
5290.35 1453
5291.03 1444
5291.72 1432
5292.41 1415
5293.09 1350
5293.78 1389
5294.47 1388
5295.15 1428
5295.84 1380
5296.53 1489
5297.21 1448
5297.90 1442
5298.59 1503
5299.27 1496
5299.96 1590
5300.65 1638
5301.33 1589
5302.02 1623
5302.71 1754
5303.40 1695
5304.08 1692
5304.77 1841
5305.46 1978
5306.15 2157
5306.83 2298
5307.52 2228
5308.21 2223
5308.90 2118
5309.58 2146
5310.27 2013
5310.96 2001
5311.65 1950
5312.33 2194
5313.02 2304
5313.71 2563
5314.40 2763
5315.09 2946
5315.77 3036
5316.46 3063
5317.15 3083
5317.84 2978
5318.53 2720
5319.21 2574
5319.90 2433
5320.59 2279
5321.28 2172
5321.97 1999
5322.66 1935
5323.35 1915
5324.03 1835
5324.72 1688
5325.41 1591
5326.10 1582
5326.79 1509
5327.48 1533
5328.17 1480
5328.86 1515
5329.54 1465
5330.23 1406
5330.92 1435
5331.61 1314
5332.30 1336
5332.99 1315
5333.68 1249
5334.37 1280
5335.06 1286
5335.75 1311
5336.44 1344
5337.12 1261
5337.81 1258
5338.50 1305
5339.19 1316
5339.88 1283
5340.57 1268
5341.26 1339
5341.95 1357
5342.64 1397
5343.33 1440
5344.02 1439
5344.71 1417
5345.40 1423
5346.09 1478
5346.78 1383
5347.47 1467
5348.16 1540
5348.85 1577
5349.54 1628
5350.23 1661
5350.92 1706
5351.61 1761
5352.30 1852
5352.99 1761
5353.68 1676
5354.37 1618
5355.07 1564
5355.76 1521
5356.45 1511
5357.14 1394
5357.83 1480
5358.52 1452
5359.21 1423
5359.90 1428
5360.59 1435
5361.28 1471
5361.97 1524
5362.66 1517
5363.36 1528
5364.05 1591
5364.74 1473
5365.43 1532
5366.12 1450
5366.81 1417
5367.50 1407
5368.19 1303
5368.89 1348
5369.58 1320
5370.27 1265
5370.96 1237
5371.65 1260
5372.34 1264
5373.04 1279
5373.73 1265
5374.42 1232
5375.11 1321
5375.80 1297
5376.49 1291
5377.19 1272
5377.88 1288
5378.57 1308
5379.26 1266
5379.96 1241
5380.65 1260
5381.34 1304
5382.03 1264
5382.72 1279
5383.42 1257
5384.11 1202
5384.80 1233
5385.49 1260
5386.19 1301
5386.88 1282
5387.57 1284
5388.26 1304
5388.96 1375
5389.65 1442
5390.34 1502
5391.04 1535
5391.73 1557
5392.42 1609
5393.12 1525
5393.81 1608
5394.50 1534
5395.19 1460
5395.89 1470
5396.58 1464
5397.27 1460
5397.97 1422
5398.66 1377
5399.35 1387
5400.05 1394
5400.74 1339
5401.43 1313
5402.13 1281
5402.82 1270
5403.52 1315
5404.21 1302
5404.90 1359
5405.60 1403
5406.29 1335
5406.98 1307
5407.68 1328
5408.37 1352
5409.07 1369
5409.76 1298
5410.45 1326
5411.15 1331
5411.84 1319
5412.54 1346
5413.23 1359
5413.93 1380
5414.62 1401
5415.32 1383
5416.01 1367
5416.70 1416
5417.40 1422
5418.09 1395
5418.79 1469
5419.48 1420
5420.18 1400
5420.87 1448
5421.57 1423
5422.26 1446
5422.96 1474
5423.65 1529
5424.35 1514
5425.04 1505
5425.74 1496
5426.43 1432
5427.13 1467
5427.82 1518
5428.52 1451
5429.21 1569
5429.91 1593
5430.60 1588
5431.30 1504
5432.00 1519
5432.69 1567
5433.39 1506
5434.08 1526
5434.78 1511
5435.47 1517
5436.17 1569
5436.86 1640
5437.56 1618
5438.26 1610
5438.95 1752
5439.65 1718
5440.34 1688
5441.04 1580
5441.74 1585
5442.43 1642
5443.13 1541
5443.83 1623
5444.52 1628
5445.22 1694
5445.91 1800
5446.61 1946
5447.31 1953
5448.00 2031
5448.70 2136
5449.40 2161
5450.09 2267
5450.79 2204
5451.49 2196
5452.18 2094
5452.88 2040
5453.58 1890
5454.27 1828
5454.97 1809
5455.67 1698
5456.37 1708
5457.06 1749
5457.76 1699
5458.46 1668
5459.15 1639
5459.85 1723
5460.55 1796
5461.25 1777
5461.94 1805
5462.64 1882
5463.34 1890
5464.04 1870
5464.73 1914
5465.43 1904
5466.13 1878
5466.83 1848
5467.53 1904
5468.22 1863
5468.92 1879
5469.62 1856
5470.32 1876
5471.01 1937
5471.71 1955
5472.41 2048
5473.11 2062
5473.81 2102
5474.51 2201
5475.20 2181
5475.90 2173
5476.60 2160
5477.30 2280
5478.00 2448
5478.70 2453
5479.39 2703
5480.09 3089
5480.79 3690
5481.49 4215
5482.19 4404
5482.89 4399
5483.59 4244
5484.29 3988
5484.98 3523
5485.68 3217
5486.38 3064
5487.08 2784
5487.78 2729
5488.48 2677
5489.18 2641
5489.88 2540
5490.58 2509
5491.28 2504
5491.98 2566
5492.68 2536
5493.37 2661
5494.07 2741
5494.77 2894
5495.47 2946
5496.17 2802
5496.87 2814
5497.57 2813
5498.27 2919
5498.97 3023
5499.67 3485
5500.37 4082
5501.07 4942
5501.77 5789
5502.47 6235
5503.17 6648
5503.87 6539
5504.57 5897
5505.27 5087
5505.97 4296
5506.67 3579
5507.37 3148
5508.07 2881
5508.77 2629
5509.47 2503
5510.17 2432
5510.87 2268
5511.58 2297
5512.28 2280
5512.98 2269
5513.68 2185
5514.38 2276
5515.08 2351
5515.78 2256
5516.48 2227
5517.18 2264
5517.88 2211
5518.58 2209
5519.28 2222
5519.99 2202
5520.69 2249
5521.39 2260
5522.09 2244
5522.79 2146
5523.49 2148
5524.19 2020
5524.90 1915
5525.60 1865
5526.30 1859
5527.00 1754
5527.70 1691
5528.40 1762
5529.10 1731
5529.81 1663
5530.51 1667
5531.21 1672
5531.91 1680
5532.61 1687
5533.32 1708
5534.02 1732
5534.72 1719
5535.42 1729
5536.12 1741
5536.83 1766
5537.53 1712
5538.23 1744
5538.93 1717
5539.64 1840
5540.34 1779
5541.04 1832
5541.74 1804
5542.45 1748
5543.15 1715
5543.85 1718
5544.55 1658
5545.26 1651
5545.96 1671
5546.66 1607
5547.36 1534
5548.07 1512
5548.77 1609
5549.47 1606
5550.18 1607
5550.88 1606
5551.58 1596
5552.29 1614
5552.99 1614
5553.69 1624
5554.40 1666
5555.10 1629
5555.80 1624
5556.51 1563
5557.21 1575
5557.91 1465
5558.62 1529
5559.32 1606
5560.02 1574
5560.73 1556
5561.43 1570
5562.14 1631
5562.84 1669
5563.54 1709
5564.25 1747
5564.95 1817
5565.65 1783
5566.36 1796
5567.06 1747
5567.77 1716
5568.47 1636
5569.18 1627
5569.88 1655
5570.58 1598
5571.29 1603
5571.99 1593
5572.70 1514
5573.40 1507
5574.11 1525
5574.81 1623
5575.52 1723
5576.22 1636
5576.93 1653
5577.63 1695
5578.33 1690
5579.04 1614
5579.74 1602
5580.45 1617
5581.15 1560
5581.86 1577
5582.56 1483
5583.27 1497
5583.97 1410
5584.68 1428
5585.39 1435
5586.09 1427
5586.80 1368
5587.50 1426
5588.21 1488
5588.91 1465
5589.62 1499
5590.32 1485
5591.03 1456
5591.73 1406
5592.44 1460
5593.15 1490
5593.85 1480
5594.56 1410
5595.26 1423
5595.97 1427
5596.68 1441
5597.38 1402
5598.09 1398
5598.79 1385
5599.50 1388
5600.21 1386
5600.91 1405
5601.62 1367
5602.33 1383
5603.03 1394
5603.74 1360
5604.44 1326
5605.15 1357
5605.86 1326
5606.56 1449
5607.27 1435
5607.98 1337
5608.68 1346
5609.39 1335
5610.10 1334
5610.80 1333
5611.51 1377
5612.22 1412
5612.93 1486
5613.63 1381
5614.34 1374
5615.05 1405
5615.75 1428
5616.46 1388
5617.17 1418
5617.88 1413
5618.58 1359
5619.29 1393
5620.00 1364
5620.71 1431
5621.41 1402
5622.12 1376
5622.83 1402
5623.54 1366
5624.24 1389
5624.95 1401
5625.66 1384
5626.37 1449
5627.08 1443
5627.78 1412
5628.49 1446
5629.20 1474
5629.91 1466
5630.62 1492
5631.32 1521
5632.03 1465
5632.74 1484
5633.45 1485
5634.16 1521
5634.86 1585
5635.57 1563
5636.28 1621
5636.99 1642
5637.70 1750
5638.41 1828
5639.12 1851
5639.82 1941
5640.53 1927
5641.24 2045
5641.95 2057
5642.66 2154
5643.37 2067
5644.08 2057
5644.79 1896
5645.50 1769
5646.21 1793
5646.91 1739
5647.62 1632
5648.33 1595
5649.04 1650
5649.75 1582
5650.46 1571
5651.17 1598
5651.88 1659
5652.59 1730
5653.30 1631
5654.01 1658
5654.72 1676
5655.43 1729
5656.14 1737
5656.85 1685
5657.56 1689
5658.27 1687
5658.98 1760
5659.69 1760
5660.40 1814
5661.11 1875
5661.82 1857
5662.53 1887
5663.24 1877
5663.95 1836
5664.66 1818
5665.37 1706
5666.08 1654
5666.79 1621
5667.50 1656
5668.21 1656
5668.92 1596
5669.63 1609
5670.34 1664
5671.05 1780
5671.76 1829
5672.47 1931
5673.18 1913
5673.89 1952
5674.61 1902
5675.32 1882
5676.03 1843
5676.74 1702
5677.45 1648
5678.16 1692
5678.87 1633
5679.58 1564
5680.29 1650
5681.01 1645
5681.72 1663
5682.43 1662
5683.14 1697
5683.85 1621
5684.56 1660
5685.27 1706
5685.99 1628
5686.70 1570
5687.41 1571
5688.12 1493
5688.83 1504
5689.54 1591
5690.26 1544
5690.97 1580
5691.68 1598
5692.39 1631
5693.10 1614
5693.82 1582
5694.53 1614
5695.24 1618
5695.95 1577
5696.67 1554
5697.38 1594
5698.09 1626
5698.80 1562
5699.51 1615
5700.23 1581
5700.94 1547
5701.65 1605
5702.36 1630
5703.08 1670
5703.79 1549
5704.50 1618
5705.22 1672
5705.93 1587
5706.64 1634
5707.35 1647
5708.07 1673
5708.78 1671
5709.49 1626
5710.21 1702
5710.92 1697
5711.63 1720
5712.35 1682
5713.06 1670
5713.77 1613
5714.49 1603
5715.20 1622
5715.91 1653
5716.63 1623
5717.34 1645
5718.05 1619
5718.77 1668
5719.48 1717
5720.19 1665
5720.91 1697
5721.62 1670
5722.34 1690
5723.05 1715
5723.76 1734
5724.48 1785
5725.19 1767
5725.91 1751
5726.62 1814
5727.33 1852
5728.05 1786
5728.76 1826
5729.48 1887
5730.19 1875
5730.91 1811
5731.62 1827
5732.34 1801
5733.05 1795
5733.76 1784
5734.48 1854
5735.19 1844
5735.91 1888
5736.62 1838
5737.34 1874
5738.05 1940
5738.77 2017
5739.48 1912
5740.20 1930
5740.91 1992
5741.63 2023
5742.34 2034
5743.06 2085
5743.77 2015
5744.49 2031
5745.20 2134
5745.92 2156
5746.63 2115
5747.35 2181
5748.07 2190
5748.78 2249
5749.50 2348
5750.21 2364
5750.93 2362
5751.64 2476
5752.36 2448
5753.07 2406
5753.79 2455
5754.51 2367
5755.22 2475
5755.94 2578
5756.65 2682
5757.37 2682
5758.09 2807
5758.80 2982
5759.52 3032
5760.24 3043
5760.95 3111
5761.67 3314
5762.38 3329
5763.10 3554
5763.82 3764
5764.53 3874
5765.25 3809
5765.97 3846
5766.68 3935
5767.40 4083
5768.12 4464
5768.83 5112
5769.55 6201
5770.27 7925
5770.98 10068
5771.70 12193
5772.42 13813
5773.13 14586
5773.85 13640
5774.57 11862
5775.29 10025
5776.00 8109
5776.72 6795
5777.44 5787
5778.16 5067
5778.87 4618
5779.59 4354
5780.31 4258
5781.03 4136
5781.74 4210
5782.46 4158
5783.18 4155
5783.90 4240
5784.61 4414
5785.33 4525
5786.05 4531
5786.77 4653
5787.48 4649
5788.20 4431
5788.92 4231
5789.64 4185
5790.36 4114
5791.08 4015
5791.79 3894
5792.51 3688
5793.23 3646
5793.95 3426
5794.67 3355
5795.38 3245
5796.10 3042
5796.82 2930
5797.54 2876
5798.26 2797
5798.98 2771
5799.70 2740
5800.41 2674
5801.13 2643
5801.85 2659
5802.57 2572
5803.29 2591
5804.01 2661
5804.73 2502
5805.45 2449
5806.17 2595
5806.89 2563
5807.60 2451
5808.32 2491
5809.04 2515
5809.76 2570
5810.48 2714
5811.20 2823
5811.92 3011
5812.64 3120
5813.36 2907
5814.08 2846
5814.80 2615
5815.52 2506
5816.24 2444
5816.96 2335
5817.68 2260
5818.40 2222
5819.12 2186
5819.84 2155
5820.56 2147
5821.28 2215
5822.00 2175
5822.72 2180
5823.44 2261
5824.16 2246
5824.88 2177
5825.60 2138
5826.32 2152
5827.04 2104
5827.76 2154
5828.48 2171
5829.20 2209
5829.92 2153
5830.64 2097
5831.36 2081
5832.08 2112
5832.80 2112
5833.52 2041
5834.25 2018
5834.97 2044
5835.69 1985
5836.41 1980
5837.13 1963
5837.85 2000
5838.57 1922
5839.29 1921
5840.01 1898
5840.73 1921
5841.46 2004
5842.18 1996
5842.90 1921
5843.62 1958
5844.34 1966
5845.06 2047
5845.78 2002
5846.51 1994
5847.23 1943
5847.95 1908
5848.67 1945
5849.39 1990
5850.11 1952
5850.84 1971
5851.56 1973
5852.28 1985
5853.00 2020
5853.72 1947
5854.45 1938
5855.17 2006
5855.89 2073
5856.61 2020
5857.33 1903
5858.06 1954
5858.78 1956
5859.50 1894
5860.22 1821
5860.95 1857
5861.67 1884
5862.39 1809
5863.11 1925
5863.84 1914
5864.56 1912
5865.28 1915
5866.01 1897
5866.73 1846
5867.45 1849
5868.17 1830
5868.90 1790
5869.62 1707
5870.34 1711
5871.07 1721
5871.79 1702
5872.51 1762
5873.24 1756
5873.96 1652
5874.68 1615
5875.41 1682
5876.13 1670
5876.85 1627
5877.58 1638
5878.30 1674
5879.02 1679
5879.75 1725
5880.47 1712
5881.19 1685
5881.92 1753
5882.64 1728
5883.37 1702
5884.09 1720
5884.81 1755
5885.54 1664
5886.26 1715
5886.99 1760
5887.71 1760
5888.43 1770
5889.16 1748
5889.88 1694
5890.61 1751
5891.33 1778
5892.05 1740
5892.78 1711
5893.50 1750
5894.23 1765
5894.95 1715
5895.68 1719
5896.40 1757
5897.13 1793
5897.85 1714
5898.58 1681
5899.30 1722
5900.03 1766
5900.75 1783
5901.48 1794
5902.20 1772
5902.93 1812
5903.65 1793
5904.38 1909
5905.10 1846
5905.83 1788
5906.55 1827
5907.28 1890
5908.00 1949
5908.73 1887
5909.45 1895
5910.18 1948
5910.90 1912
5911.63 1946
5912.36 1948
5913.08 1982
5913.81 1947
5914.53 1943
5915.26 1935
5915.98 2025
5916.71 2036
5917.44 2052
5918.16 2026
5918.89 2033
5919.61 1999
5920.34 2045
5921.07 2101
5921.79 2059
5922.52 2123
5923.25 2171
5923.97 2069
5924.70 2162
5925.42 2184
5926.15 2181
5926.88 2146
5927.60 2162
5928.33 2253
5929.06 2307
5929.78 2379
5930.51 2276
5931.24 2358
5931.96 2440
5932.69 2432
5933.42 2402
5934.15 2434
5934.87 2466
5935.60 2510
5936.33 2432
5937.05 2453
5937.78 2566
5938.51 2618
5939.24 2818
5939.96 2788
5940.69 2781
5941.42 2844
5942.14 2884
5942.87 2904
5943.60 2974
5944.33 2949
5945.06 3074
5945.78 3261
5946.51 3322
5947.24 3326
5947.97 3446
5948.69 3354
5949.42 3412
5950.15 3499
5950.88 3519
5951.61 3728
5952.33 3973
5953.06 4166
5953.79 4293
5954.52 4425
5955.25 4653
5955.98 4694
5956.70 4683
5957.43 4604
5958.16 4530
5958.89 4554
5959.62 4484
5960.35 4415
5961.07 4463
5961.80 4422
5962.53 4469
5963.26 4480
5963.99 4448
5964.72 4648
5965.45 4876
5966.18 5180
5966.90 5574
5967.63 6127
5968.36 6580
5969.09 6871
5969.82 6964
5970.55 6788
5971.28 6656
5972.01 6400
5972.74 6110
5973.47 6031
5974.20 5816
5974.93 5689
5975.66 5507
5976.39 5534
5977.12 5690
5977.84 5862
5978.57 5692
5979.30 5803
5980.03 5971
5980.76 6217
5981.49 6221
5982.22 6477
5982.95 6716
5983.68 6819
5984.41 7013
5985.14 7000
5985.87 6991
5986.60 7038
5987.33 7102
5988.06 7130
5988.79 6962
5989.53 7033
5990.26 6974
5990.99 7113
5991.72 7208
5992.45 7103
5993.18 7159
5993.91 7296
5994.64 7311
5995.37 7497
5996.10 7586
5996.83 7750
5997.56 7798
5998.29 7970
5999.02 8006
5999.75 8013
6000.49 7764
6001.22 7731
6001.95 7690
6002.68 7527
6003.41 7408
6004.14 7264
6004.87 7044
6005.60 6962
6006.34 6942
6007.07 6926
6007.80 7166
6008.53 7315
6009.26 7898
6009.99 8738
6010.72 10270
6011.46 12305
6012.19 14761
6012.92 17594
6013.65 20133
6014.38 22266
6015.12 23761
6015.85 24418
6016.58 24125
6017.31 22925
6018.04 20675
6018.78 18197
6019.51 16336
6020.24 14128
6020.97 12215
6021.70 10597
6022.44 9040
6023.17 7975
6023.90 7267
6024.63 6808
6025.37 6338
6026.10 6016
6026.83 5754
6027.56 5703
6028.30 5426
6029.03 5454
6029.76 5331
6030.50 5225
6031.23 5167
6031.96 4961
6032.69 4941
6033.43 4818
6034.16 4572
6034.89 4404
6035.63 4378
6036.36 4247
6037.09 4197
6037.83 4129
6038.56 4163
6039.29 4318
6040.03 4406
6040.76 4352
6041.49 4586
6042.23 4662
6042.96 4747
6043.69 4766
6044.43 4723
6045.16 4786
6045.90 4821
6046.63 4738
6047.36 4913
6048.10 4998
6048.83 4895
6049.57 4949
6050.30 5073
6051.03 5385
6051.77 5559
6052.50 5691
6053.24 6002
6053.97 6180
6054.70 6189
6055.44 6233
6056.17 6163
6056.91 6104
6057.64 5703
6058.38 5639
6059.11 5502
6059.85 5415
6060.58 5334
6061.32 5334
6062.05 5249
6062.79 5040
6063.52 5128
6064.26 5054
6064.99 4940
6065.72 4868
6066.46 4891
6067.20 4821
6067.93 4731
6068.67 4551
6069.40 4658
6070.14 4557
6070.87 4550
6071.61 4414
6072.34 4286
6073.08 4339
6073.81 4302
6074.55 4324
6075.28 4256
6076.02 4135
6076.76 4175
6077.49 4229
6078.23 4243
6078.96 4224
6079.70 4018
6080.43 4044
6081.17 4082
6081.91 4034
6082.64 3985
6083.38 3935
6084.11 3914
6084.85 3721
6085.59 3753
6086.32 3707
6087.06 3679
6087.80 3668
6088.53 3763
6089.27 3685
6090.00 3687
6090.74 3862
6091.48 3809
6092.21 3885
6092.95 3971
6093.69 3883
6094.42 3976
6095.16 3969
6095.90 3951
6096.63 3809
6097.37 3786
6098.11 3761
6098.85 3628
6099.58 3666
6100.32 3564
6101.06 3527
6101.79 3619
6102.53 3642
6103.27 3600
6104.01 3505
6104.74 3532
6105.48 3588
6106.22 3583
6106.96 3569
6107.69 3566
6108.43 3625
6109.17 3640
6109.91 3638
6110.64 3614
6111.38 3662
6112.12 3834
6112.86 3788
6113.59 3819
6114.33 3805
6115.07 3879
6115.81 3938
6116.55 3927
6117.28 4044
6118.02 4034
6118.76 3957
6119.50 4048
6120.24 4105
6120.98 4103
6121.71 3990
6122.45 4051
6123.19 4154
6123.93 4066
6124.67 4203
6125.41 4268
6126.15 4334
6126.88 4257
6127.62 4252
6128.36 4214
6129.10 4252
6129.84 4241
6130.58 4203
6131.32 4187
6132.06 4142
6132.80 4149
6133.53 4137
6134.27 4252
6135.01 4440
6135.75 4573
6136.49 4713
6137.23 4943
6137.97 5209
6138.71 5370
6139.45 5744
6140.19 5931
6140.93 6209
6141.67 6296
6142.41 6366
6143.15 6353
6143.89 6255
6144.63 6031
6145.37 5801
6146.11 5789
6146.85 5621
6147.59 5473
6148.33 5430
6149.07 5198
6149.81 5028
6150.55 5120
6151.29 5121
6152.03 5061
6152.77 5021
6153.51 5168
6154.25 5216
6154.99 5108
6155.73 5094
6156.47 5134
6157.21 5212
6157.95 5432
6158.69 5290
6159.43 5371
6160.17 5512
6160.91 5424
6161.65 5467
6162.39 5649
6163.13 5884
6163.88 6072
6164.62 6341
6165.36 6643
6166.10 7041
6166.84 7406
6167.58 7799
6168.32 8065
6169.06 8051
6169.80 7927
6170.55 7930
6171.29 7929
6172.03 7731
6172.77 7622
6173.51 7544
6174.25 7162
6174.99 7230
6175.74 7241
6176.48 7254
6177.22 7303
6177.96 7347
6178.70 7544
6179.44 7936
6180.19 8591
6180.93 9698
6181.67 11186
6182.41 13478
6183.15 15536
6183.90 17548
6184.64 19124
6185.38 19641
6186.12 19343
6186.87 18466
6187.61 17430
6188.35 15738
6189.09 14125
6189.84 12742
6190.58 11655
6191.32 10493
6192.06 9755
6192.81 9365
6193.55 9141
6194.29 9033
6195.03 8702
6195.78 8391
6196.52 8152
6197.26 8257
6198.01 8177
6198.75 8075
6199.49 7972
6200.23 7862
6200.98 7759
6201.72 7593
6202.46 7627
6203.21 7817
6203.95 7934
6204.69 8217
6205.44 9059
6206.18 10340
6206.92 12098
6207.67 14886
6208.41 19054
6209.15 23664
6209.90 27988
6210.64 31043
6211.39 32428
6212.13 32442
6212.87 31116
6213.62 28300
6214.36 24950
6215.11 21482
6215.85 18054
6216.59 15064
6217.34 12696
6218.08 10876
6218.83 9468
6219.57 8462
6220.31 7723
6221.06 7209
6221.80 6869
6222.55 6642
6223.29 6410
6224.04 6286
6224.78 6135
6225.53 5987
6226.27 5834
6227.02 5650
6227.76 5400
6228.50 5184
6229.25 5050
6229.99 4775
6230.74 4574
6231.48 4352
6232.23 4262
6232.97 4265
6233.72 4324
6234.46 4219
6235.21 4366
6235.96 4401
6236.70 4361
6237.45 4465
6238.19 4565
6238.94 4795
6239.68 5089
6240.43 5514
6241.17 6019
6241.92 6484
6242.66 6712
6243.41 6767
6244.16 6542
6244.90 6349
6245.65 6203
6246.39 6036
6247.14 6021
6247.88 5915
6248.63 6008
6249.38 6049
6250.12 5854
6250.87 5703
6251.62 5509
6252.36 5543
6253.11 5297
6253.85 5140
6254.60 5021
6255.35 4972
6256.09 4980
6256.84 4771
6257.59 4762
6258.33 4673
6259.08 4618
6259.83 4632
6260.57 4636
6261.32 4582
6262.07 4412
6262.81 4329
6263.56 4359
6264.31 4369
6265.05 4263
6265.80 4160
6266.55 4075
6267.30 4066
6268.04 3967
6268.79 4002
6269.54 3957
6270.28 3916
6271.03 4044
6271.78 3976
6272.53 4023
6273.27 4043
6274.02 4085
6274.77 4058
6275.52 4045
6276.26 4122
6277.01 4072
6277.76 4160
6278.51 4141
6279.25 4218
6280.00 4194
6280.75 4211
6281.50 4312
6282.25 4249
6282.99 4174
6283.74 4188
6284.49 4012
6285.24 3790
6285.99 3755
6286.74 3660
6287.48 3578
6288.23 3595
6288.98 3450
6289.73 3564
6290.48 3438
6291.23 3340
6291.97 3274
6292.72 3327
6293.47 3288
6294.22 3185
6294.97 3176
6295.72 3188
6296.47 3144
6297.22 3116
6297.96 3148
6298.71 3076
6299.46 3006
6300.21 3047
6300.96 3019
6301.71 2917
6302.46 2894
6303.21 2878
6303.96 2800
6304.71 2776
6305.46 2775
6306.21 2787
6306.96 2800
6307.71 2784
6308.45 2769
6309.20 2756
6309.95 2933
6310.70 2900
6311.45 2943
6312.20 3037
6312.95 3135
6313.70 3109
6314.45 3155
6315.20 3062
6315.95 3076
6316.70 3210
6317.45 3209
6318.20 3155
6318.95 3209
6319.70 3160
6320.45 3064
6321.20 3014
6321.95 2898
6322.70 2827
6323.46 2764
6324.21 2653
6324.96 2620
6325.71 2637
6326.46 2666
6327.21 2684
6327.96 2726
6328.71 2783
6329.46 2669
6330.21 2628
6330.96 2718
6331.71 2650
6332.46 2558
6333.21 2605
6333.97 2610
6334.72 2532
6335.47 2603
6336.22 2566
6336.97 2597
6337.72 2520
6338.47 2573
6339.22 2595
6339.98 2538
6340.73 2560
6341.48 2470
6342.23 2456
6342.98 2540
6343.73 2478
6344.49 2377
6345.24 2441
6345.99 2435
6346.74 2424
6347.49 2473
6348.24 2508
6349.00 2556
6349.75 2582
6350.50 2565
6351.25 2659
6352.01 2647
6352.76 2742
6353.51 2770
6354.26 3010
6355.01 3167
6355.77 3161
6356.52 3156
6357.27 3106
6358.02 3035
6358.78 3078
6359.53 2889
6360.28 2867
6361.03 2815
6361.79 2663
6362.54 2660
6363.29 2627
6364.05 2706
6364.80 2644
6365.55 2571
6366.30 2642
6367.06 2678
6367.81 2746
6368.56 2941
6369.32 3182
6370.07 3334
6370.82 3188
6371.58 3223
6372.33 3227
6373.08 2961
6373.84 2851
6374.59 2672
6375.34 2592
6376.10 2628
6376.85 2558
6377.60 2587
6378.36 2501
6379.11 2545
6379.87 2562
6380.62 2576
6381.37 2689
6382.13 2730
6382.88 2736
6383.64 2713
6384.39 2667
6385.14 2699
6385.90 2558
6386.65 2483
6387.41 2473
6388.16 2444
6388.91 2449
6389.67 2430
6390.42 2370
6391.18 2360
6391.93 2273
6392.69 2247
6393.44 2353
6394.20 2315
6394.95 2258
6395.71 2294
6396.46 2414
6397.21 2350
6397.97 2303
6398.72 2362
6399.48 2315
6400.23 2367
6400.99 2337
6401.74 2288
6402.50 2281
6403.26 2176
6404.01 2281
6404.77 2289
6405.52 2193
6406.28 2248
6407.03 2212
6407.79 2219
6408.54 2223
6409.30 2195
6410.05 2275
6410.81 2344
6411.56 2325
6412.32 2276
6413.08 2216
6413.83 2259
6414.59 2263
6415.34 2200
6416.10 2224
6416.86 2241
6417.61 2275
6418.37 2307
6419.12 2379
6419.88 2334
6420.64 2366
6421.39 2289
6422.15 2261
6422.91 2253
6423.66 2213
6424.42 2234
6425.17 2144
6425.93 2168
6426.69 2197
6427.44 2168
6428.20 2146
6428.96 2179
6429.71 2152
6430.47 2254
6431.23 2189
6431.98 2187
6432.74 2252
6433.50 2271
6434.26 2257
6435.01 2252
6435.77 2381
6436.53 2298
6437.28 2285
6438.04 2349
6438.80 2348
6439.56 2350
6440.31 2389
6441.07 2412
6441.83 2441
6442.59 2492
6443.34 2502
6444.10 2563
6444.86 2541
6445.62 2563
6446.37 2536
6447.13 2605
6447.89 2685
6448.65 2631
6449.40 2564
6450.16 2715
6450.92 2731
6451.68 2606
6452.44 2623
6453.19 2577
6453.95 2577
6454.71 2643
6455.47 2671
6456.23 2658
6456.99 2734
6457.74 2721
6458.50 2781
6459.26 2789
6460.02 2869
6460.78 2760
6461.54 2825
6462.30 2800
6463.05 2825
6463.81 2913
6464.57 3030
6465.33 3036
6466.09 3159
6466.85 3210
6467.61 3180
6468.37 3311
6469.13 3182
6469.88 3109
6470.64 3147
6471.40 3122
6472.16 3136
6472.92 3255
6473.68 3149
6474.44 3175
6475.20 3182
6475.96 3233
6476.72 3191
6477.48 3291
6478.24 3428
6479.00 3450
6479.76 3565
6480.52 3595
6481.28 3602
6482.04 3705
6482.80 3766
6483.56 3811
6484.32 3866
6485.08 3983
6485.84 3999
6486.60 3927
6487.36 3977
6488.12 4024
6488.88 4136
6489.64 4212
6490.40 4220
6491.16 4399
6491.92 4423
6492.68 4449
6493.44 4455
6494.20 4535
6494.96 4581
6495.72 4624
6496.48 4574
6497.24 4541
6498.00 4492
6498.76 4600
6499.52 4471
6500.28 4457
6501.05 4526
6501.81 4419
6502.57 4580
6503.33 4700
6504.09 4860
6504.85 5264
6505.61 6130
6506.37 7561
6507.13 9778
6507.90 13010
6508.66 16408
6509.42 19516
6510.18 21437
6510.94 22337
6511.70 22100
6512.46 20973
6513.23 18672
6513.99 16103
6514.75 13765
6515.51 11595
6516.27 9827
6517.03 8470
6517.80 7374
6518.56 6531
6519.32 5859
6520.08 5403
6520.84 5159
6521.61 4926
6522.37 4775
6523.13 4743
6523.89 4870
6524.66 4922
6525.42 5022
6526.18 5198
6526.94 5464
6527.71 5775
6528.47 6031
6529.23 6182
6529.99 6147
6530.76 6010
6531.52 5828
6532.28 5587
6533.04 5369
6533.81 5094
6534.57 4933
6535.33 4778
6536.10 4646
6536.86 4652
6537.62 4591
6538.38 4461
6539.15 4539
6539.91 4387
6540.67 4331
6541.44 4338
6542.20 4171
6542.96 4200
6543.73 4186
6544.49 4331
6545.25 4335
6546.02 4565
6546.78 4875
6547.55 5055
6548.31 5089
6549.07 5143
6549.84 5286
6550.60 5282
6551.36 5124
6552.13 5151
6552.89 5102
6553.66 4964
6554.42 4919
6555.18 4787
6555.95 4935
6556.71 4873
6557.48 4965
6558.24 4973
6559.01 4994
6559.77 5054
6560.53 5128
6561.30 5140
6562.06 5242
6562.83 5290
6563.59 5314
6564.36 5328
6565.12 5436
6565.89 5498
6566.65 5429
6567.42 5450
6568.18 5343
6568.95 5264
6569.71 5330
6570.48 5350
6571.24 5427
6572.01 5417
6572.77 5374
6573.54 5425
6574.30 5375
6575.07 5396
6575.83 5327
6576.60 5384
6577.36 5464
6578.13 5460
6578.89 5529
6579.66 5573
6580.42 5609
6581.19 5595
6581.96 5698
6582.72 5699
6583.49 5931
6584.25 6057
6585.02 6060
6585.78 6196
6586.55 6104
6587.32 6101
6588.08 6217
6588.85 6004
6589.61 6000
6590.38 6106
6591.15 6206
6591.91 6499
6592.68 6861
6593.45 7398
6594.21 7966
6594.98 8632
6595.74 9258
6596.51 9885
6597.28 10049
6598.04 10155
6598.81 10071
6599.58 9644
6600.34 9288
6601.11 8683
6601.88 8113
6602.64 7585
6603.41 6950
6604.18 6692
6604.95 6290
6605.71 5887
6606.48 5785
6607.25 5614
6608.01 5518
6608.78 5500
6609.55 5409
6610.32 5413
6611.08 5507
6611.85 5542
6612.62 5471
6613.38 5460
6614.15 5520
6614.92 5315
6615.69 5419
6616.46 5436
6617.22 5306
6617.99 5216
6618.76 5324
6619.53 5437
6620.29 5565
6621.06 5841
6621.83 6130
6622.60 6429
6623.37 6846
6624.13 7044
6624.90 7157
6625.67 7277
6626.44 7135
6627.21 6987
6627.98 6888
6628.74 6620
6629.51 6449
6630.28 6284
6631.05 6036
6631.82 5873
6632.59 5927
6633.35 6140
6634.12 6356
6634.89 6607
6635.66 6936
6636.43 7171
6637.20 7393
6637.97 7611
6638.74 7884
6639.51 8162
6640.27 8490
6641.04 9133
6641.81 9551
6642.58 10161
6643.35 10694
6644.12 10951
6644.89 10769
6645.66 10426
6646.43 9816
6647.20 9029
6647.97 8159
6648.74 7515
6649.51 6711
6650.28 6131
6651.05 5789
6651.82 5458
6652.58 5292
6653.35 5081
6654.12 4844
6654.89 4733
6655.66 4556
6656.43 4539
6657.20 4431
6657.97 4351
6658.74 4381
6659.51 4252
6660.28 4210
6661.05 4164
6661.83 4160
6662.60 4143
6663.37 3972
6664.14 3900
6664.91 3918
6665.68 3930
6666.45 3905
6667.22 3968
6667.99 4084
6668.76 3987
6669.53 4011
6670.30 4152
6671.07 4289
6671.84 4359
6672.61 4485
6673.38 4417
6674.16 4526
6674.93 4555
6675.70 4551
6676.47 4502
6677.24 4401
6678.01 4403
6678.78 4399
6679.55 4457
6680.33 4578
6681.10 4587
6681.87 4522
6682.64 4558
6683.41 4696
6684.18 4653
6684.95 4771
6685.73 4877
6686.50 5071
6687.27 5146
6688.04 5128
6688.81 5178
6689.58 5061
6690.36 4921
6691.13 4763
6691.90 4529
6692.67 4343
6693.44 4239
6694.22 4174
6694.99 4048
6695.76 3985
6696.53 3911
6697.31 3740
6698.08 3790
6698.85 3841
6699.62 3809
6700.40 3795
6701.17 3792
6701.94 3787
6702.71 3590
6703.49 3657
6704.26 3587
6705.03 3581
6705.80 3519
6706.58 3533
6707.35 3507
6708.12 3407
6708.90 3431
6709.67 3359
6710.44 3373
6711.22 3335
6711.99 3384
6712.76 3348
6713.54 3253
6714.31 3348
6715.08 3274
6715.86 3270
6716.63 3347
6717.40 3391
6718.18 3384
6718.95 3444
6719.72 3414
6720.50 3504
6721.27 3490
6722.04 3550
6722.82 3570
6723.59 3508
6724.37 3443
6725.14 3325
6725.91 3300
6726.69 3376
6727.46 3315
6728.24 3279
6729.01 3312
6729.78 3125
6730.56 3173
6731.33 3181
6732.11 3269
6732.88 3135
6733.66 3224
6734.43 3180
6735.20 3204
6735.98 3215
6736.75 3342
6737.53 3285
6738.30 3252
6739.08 3293
6739.85 3495
6740.63 3345
6741.40 3299
6742.18 3382
6742.95 3358
6743.73 3328
6744.50 3384
6745.28 3463
6746.05 3525
6746.83 3503
6747.60 3576
6748.38 3598
6749.15 3607
6749.93 3700
6750.70 3767
6751.48 3760
6752.25 3745
6753.03 3986
6753.81 4042
6754.58 4196
6755.36 4187
6756.13 4238
6756.91 4139
6757.68 4047
6758.46 4011
6759.24 4010
6760.01 3902
6760.79 3907
6761.56 3840
6762.34 3928
6763.12 3977
6763.89 3912
6764.67 3852
6765.44 3778
6766.22 3913
6767.00 3993
6767.77 4084
6768.55 4108
6769.33 4353
6770.10 4472
6770.88 4353
6771.66 4276
6772.43 4153
6773.21 3859
6773.99 3747
6774.76 3655
6775.54 3585
6776.32 3558
6777.09 3456
6777.87 3328
6778.65 3325
6779.42 3280
6780.20 3312
6780.98 3260
6781.76 3226
6782.53 3246
6783.31 3205
6784.09 3175
6784.87 3184
6785.64 3181
6786.42 3141
6787.20 3158
6787.98 3171
6788.75 3074
6789.53 3070
6790.31 2951
6791.09 2991
6791.86 2963
6792.64 2989
6793.42 2849
6794.20 2808
6794.98 2782
6795.75 2815
6796.53 2774
6797.31 2776
6798.09 2871
6798.87 2841
6799.64 2912
6800.42 2862
6801.20 2856
6801.98 2889
6802.76 2826
6803.54 2950
6804.31 2926
6805.09 2859
6805.87 2922
6806.65 2950
6807.43 2972
6808.21 2976
6808.99 3022
6809.76 2970
6810.54 2965
6811.32 2951
6812.10 2914
6812.88 2889
6813.66 2802
6814.44 2886
6815.22 2868
6816.00 2920
6816.78 2852
6817.55 2919
6818.33 2928
6819.11 2859
6819.89 2865
6820.67 2857
6821.45 2919
6822.23 2823
6823.01 2795
6823.79 2877
6824.57 2825
6825.35 2900
6826.13 2742
6826.91 2747
6827.69 2806
6828.47 2810
6829.25 2757
6830.03 2826
6830.81 2703
6831.59 2748
6832.37 2832
6833.15 2814
6833.93 2876
6834.71 2841
6835.49 2935
6836.27 3158
6837.05 3613
6837.83 4193
6838.61 4854
6839.39 5597
6840.17 6270
6840.95 6729
6841.73 6813
6842.51 6669
6843.29 6286
6844.08 5711
6844.86 5170
6845.64 4839
6846.42 4392
6847.20 4027
6847.98 3720
6848.76 3707
6849.54 3674
6850.32 3757
6851.10 3874
6851.89 3902
6852.67 4131
6853.45 4152
6854.23 4044
6855.01 3989
6855.79 3836
6856.57 3641
6857.35 3562
6858.14 3405
6858.92 3263
6859.70 3102
6860.48 2913
6861.26 2960
6862.04 3008
6862.83 2827
6863.61 2808
6864.39 2846
6865.17 2793
6865.95 2862
6866.74 2825
6867.52 2877
6868.30 3036
6869.08 3007
6869.86 3061
6870.65 3108
6871.43 3102
6872.21 3092
6872.99 3081
6873.78 3068
6874.56 3184
6875.34 3276
6876.12 3320
6876.91 3407
6877.69 3384
6878.47 3456
6879.25 3613
6880.04 3698
6880.82 3836
6881.60 4028
6882.39 4229
6883.17 4493
6883.95 4846
6884.74 4848
6885.52 4766
6886.30 4879
6887.08 4811
6887.87 4790
6888.65 5027
6889.43 5435
6890.22 5663
6891.00 5745
6891.78 5735
6892.57 5687
6893.35 5574
6894.14 5174
6894.92 4901
6895.70 4599
6896.49 4391
6897.27 4191
6898.05 4046
6898.84 3951
6899.62 3902
6900.41 3760
6901.19 3819
6901.97 3794
6902.76 3755
6903.54 3716
6904.33 3651
6905.11 3693
6905.89 3752
6906.68 3687
6907.46 3670
6908.25 3644
6909.03 3685
6909.82 3622
6910.60 3622
6911.39 3617
6912.17 3514
6912.96 3507
6913.74 3410
6914.52 3548
6915.31 3607
6916.09 3452
6916.88 3415
6917.66 3416
6918.45 3456
6919.23 3496
6920.02 3562
6920.80 3593
6921.59 3551
6922.37 3504
6923.16 3474
6923.95 3565
6924.73 3555
6925.52 3629
6926.30 3652
6927.09 3705
6927.87 3799
6928.66 3827
6929.44 3856
6930.23 3877
6931.01 3836
6931.80 3849
6932.59 3866
6933.37 3829
6934.16 3813
6934.94 3912
6935.73 3879
6936.52 3787
6937.30 4035
6938.09 4114
6938.87 4218
6939.66 4360
6940.45 4563
6941.23 4899
6942.02 5259
6942.81 5518
6943.59 5787
6944.38 6072
6945.16 6228
6945.95 6400
6946.74 6411
6947.52 6272
6948.31 6464
6949.10 6352
6949.88 6415
6950.67 6615
6951.46 6618
6952.25 6478
6953.03 6335
6953.82 6188
6954.61 5793
6955.39 5766
6956.18 5647
6956.97 5700
6957.75 5520
6958.54 5658
6959.33 5652
6960.12 5499
6960.90 5516
6961.69 5551
6962.48 5548
6963.27 5729
6964.05 5911
6964.84 5916
6965.63 5976
6966.42 6171
6967.20 6566
6967.99 6907
6968.78 7257
6969.57 7522
6970.36 7913
6971.14 8166
6971.93 8091
6972.72 8214
6973.51 8465
6974.30 8248
6975.08 8081
6975.87 8146
6976.66 8122
6977.45 8178
6978.24 8354
6979.03 8569
6979.81 8649
6980.60 9179
6981.39 10170
6982.18 11326
6982.97 13037
6983.76 15749
6984.55 19325
6985.34 23659
6986.12 28349
6986.91 32138
6987.70 34672
6988.49 35712
6989.28 35247
6990.07 33630
6990.86 30694
6991.65 27179
6992.44 23475
6993.23 19890
6994.01 16940
6994.80 14267
6995.59 11936
6996.38 10262
6997.17 8967
6997.96 8046
6998.75 7269
6999.54 6718
7000.33 6345
7001.12 5900
7001.91 5633
7002.70 5423
7003.49 5317
7004.28 5250
7005.07 4929
7005.86 4726
7006.65 4511
7007.44 4272
7008.23 4169
7009.02 4042
7009.81 3884
7010.60 3957
7011.39 3932
7012.18 4057
7012.97 4189
7013.76 4438
7014.55 4601
7015.34 4607
7016.13 4840
7016.92 4818
7017.71 4801
7018.50 4876
7019.29 4806
7020.08 4623
7020.88 4665
7021.67 4818
7022.46 4751
7023.25 4865
7024.04 5049
7024.83 5313
7025.62 5513
7026.41 5656
7027.20 5872
7027.99 5905
7028.79 5797
7029.58 5743
7030.37 5479
7031.16 5469
7031.95 5356
7032.74 5081
7033.53 4943
7034.33 4874
7035.12 4722
7035.91 4618
7036.70 4628
7037.49 4605
7038.28 4624
7039.08 4628
7039.87 4771
7040.66 4801
7041.45 4799
7042.24 4661
7043.04 4764
7043.83 4759
7044.62 4666
7045.41 4517
7046.20 4630
7047.00 4669
7047.79 4722
7048.58 4687
7049.37 4817
7050.17 5049
7050.96 5343
7051.75 5526
7052.54 5847
7053.34 5984
7054.13 5873
7054.92 5740
7055.71 5503
7056.51 5285
7057.30 5100
7058.09 4980
7058.89 5054
7059.68 5003
7060.47 4931
7061.26 5077
7062.06 5049
7062.85 5045
7063.64 4939
7064.44 4745
7065.23 4665
7066.02 4485
7066.82 4419
7067.61 4297
7068.40 4168
7069.20 4013
7069.99 3995
7070.78 3863
7071.58 3826
7072.37 3703
7073.17 3583
7073.96 3555
7074.75 3564
7075.55 3524
7076.34 3383
7077.13 3321
7077.93 3294
7078.72 3244
7079.52 3112
7080.31 3149
7081.10 3143
7081.90 3081
7082.69 3041
7083.49 3114
7084.28 3057
7085.08 3059
7085.87 2980
7086.67 2884
7087.46 2975
7088.25 2994
7089.05 2951
7089.84 2888
7090.64 2869
7091.43 2795
7092.23 2743
7093.02 2780
7093.82 2802
7094.61 2746
7095.41 2682
7096.20 2588
7097.00 2655
7097.79 2610
7098.59 2521
7099.38 2447
7100.18 2494
7100.97 2564
7101.77 2514
7102.56 2520
7103.36 2484
7104.15 2450
7104.95 2469
7105.75 2487
7106.54 2433
7107.34 2352
7108.13 2323
7108.93 2259
7109.72 2250
7110.52 2239
7111.32 2274
7112.11 2329
7112.91 2301
7113.70 2173
7114.50 2214
7115.30 2227
7116.09 2201
7116.89 2245
7117.68 2353
7118.48 2314
7119.28 2284
7120.07 2273
7120.87 2236
7121.67 2248
7122.46 2186
7123.26 2303
7124.06 2280
7124.85 2190
7125.65 2196
7126.45 2212
7127.24 2173
7128.04 2173
7128.84 2253
7129.63 2320
7130.43 2287
7131.23 2360
7132.02 2393
7132.82 2471
7133.62 2437
7134.41 2390
7135.21 2333
7136.01 2377
7136.81 2285
7137.60 2187
7138.40 2152
7139.20 2121
7140.00 2061
7140.79 2094
7141.59 2048
7142.39 2019
7143.19 1988
7143.98 1953
7144.78 2019
7145.58 1897
7146.38 1930
7147.18 1946
7147.97 1970
7148.77 1952
7149.57 1892
7150.37 1888
7151.17 1823
7151.96 1861
7152.76 1874
7153.56 1873
7154.36 1795
7155.16 1894
7155.95 1913
7156.75 1906
7157.55 1969
7158.35 2051
7159.15 2101
7159.95 2041
7160.75 1962
7161.54 1946
7162.34 2017
7163.14 1948
7163.94 1904
7164.74 1862
7165.54 1793
7166.34 1775
7167.14 1806
7167.93 1743
7168.73 1792
7169.53 1784
7170.33 1786
7171.13 1720
7171.93 1702
7172.73 1709
7173.53 1662
7174.33 1730
7175.13 1725
7175.93 1708
7176.73 1685
7177.53 1700
7178.33 1709
7179.13 1716
7179.93 1660
7180.73 1668
7181.53 1691
7182.32 1704
7183.12 1693
7183.92 1769
7184.72 1779
7185.52 1739
7186.32 1766
7187.12 1744
7187.92 1688
7188.72 1680
7189.53 1686
7190.33 1623
7191.13 1605
7191.93 1623
7192.73 1669
7193.53 1623
7194.33 1607
7195.13 1632
7195.93 1670
7196.73 1614
7197.53 1612
7198.33 1664
7199.13 1633
7199.93 1608
7200.73 1628
7201.53 1617
7202.33 1669
7203.14 1666
7203.94 1637
7204.74 1671
7205.54 1669
7206.34 1624
7207.14 1623
7207.94 1622
7208.74 1581
7209.55 1634
7210.35 1612
7211.15 1651
7211.95 1669
7212.75 1666
7213.55 1703
7214.35 1673
7215.16 1697
7215.96 1691
7216.76 1690
7217.56 1618
7218.36 1729
7219.16 1796
7219.97 1788
7220.77 1739
7221.57 1799
7222.37 1832
7223.17 1758
7223.98 1735
7224.78 1731
7225.58 1768
7226.38 1756
7227.19 1751
7227.99 1753
7228.79 1766
7229.59 1823
7230.40 1764
7231.20 1767
7232.00 1791
7232.80 1785
7233.61 1819
7234.41 1824
7235.21 1914
7236.01 2034
7236.82 2222
7237.62 2229
7238.42 2369
7239.23 2397
7240.03 2388
7240.83 2406
7241.63 2212
7242.44 2158
7243.24 2091
7244.04 2008
7244.85 1937
7245.65 1892
7246.45 1860
7247.26 1807
7248.06 1786
7248.86 1766
7249.67 1762
7250.47 1777
7251.28 1721
7252.08 1725
7252.88 1724
7253.69 1692
7254.49 1666
7255.29 1659
7256.10 1658
7256.90 1732
7257.71 1679
7258.51 1675
7259.31 1748
7260.12 1686
7260.92 1702
7261.73 1762
7262.53 1784
7263.34 1728
7264.14 1695
7264.94 1760
7265.75 1748
7266.55 1792
7267.36 1741
7268.16 1803
7268.97 1827
7269.77 1800
7270.58 1762
7271.38 1823
7272.19 1820
7272.99 1876
7273.80 1816
7274.60 1767
7275.41 1840
7276.21 1892
7277.02 1898
7277.82 1887
7278.63 1905
7279.43 1901
7280.24 1957
7281.04 2013
7281.85 2080
7282.65 2281
7283.46 2537
7284.26 2894
7285.07 3219
7285.87 3472
7286.68 3709
7287.49 3774
7288.29 3685
7289.10 3505
7289.90 3234
7290.71 3054
7291.52 2822
7292.32 2598
7293.13 2503
7293.93 2304
7294.74 2176
7295.55 2148
7296.35 2109
7297.16 1975
7297.96 1956
7298.77 1905
7299.58 1978
7300.38 1923
7301.19 1939
7302.00 1952
7302.80 1984
7303.61 1954
7304.42 1987
7305.22 2039
7306.03 1988
7306.84 1940
7307.64 1979
7308.45 1966
7309.26 1986
7310.06 2031
7310.87 2032
7311.68 2122
7312.48 2102
7313.29 2128
7314.10 2177
7314.90 2128
7315.71 2145
7316.52 2177
7317.33 2261
7318.13 2369
7318.94 2517
7319.75 2682
7320.56 2917
7321.36 3185
7322.17 3290
7322.98 3404
7323.79 3495
7324.59 3404
7325.40 3327
7326.21 3080
7327.02 2913
7327.83 2802
7328.63 2599
7329.44 2481
7330.25 2229
7331.06 2163
7331.87 2129
7332.67 2092
7333.48 2025
7334.29 2028
7335.10 1992
7335.91 2074
7336.72 2097
7337.52 2010
7338.33 1984
7339.14 2019
7339.95 2073
7340.76 2152
7341.57 2178
7342.38 2150
7343.18 2192
7343.99 2188
7344.80 2180
7345.61 2164
7346.42 2094
7347.23 2065
7348.04 1997
7348.85 2049
7349.66 1960
7350.46 1944
7351.27 1886
7352.08 1879
7352.89 1903
7353.70 1840
7354.51 1827
7355.32 1782
7356.13 1794
7356.94 1848
7357.75 1833
7358.56 1902
7359.37 1926
7360.18 1982
7360.99 2092
7361.80 2143
7362.61 2208
7363.42 2198
7364.23 2282
7365.04 2227
7365.85 2167
7366.66 2173
7367.47 2110
7368.28 2158
7369.09 2069
7369.90 2103
7370.71 2054
7371.52 2024
7372.33 1997
7373.14 1964
7373.95 1897
7374.76 1840
7375.57 1885
7376.38 1919
7377.19 1937
7378.00 1936
7378.81 2027
7379.62 2068
7380.43 2165
7381.24 2223
7382.06 2257
7382.87 2428
7383.68 2520
7384.49 2539
7385.30 2509
7386.11 2462
7386.92 2452
7387.73 2407
7388.54 2172
7389.36 2002
7390.17 1967
7390.98 1947
7391.79 1901
7392.60 1899
7393.41 1740
7394.22 1677
7395.04 1707
7395.85 1731
7396.66 1637
7397.47 1629
7398.28 1658
7399.09 1649
7399.91 1716
7400.72 1703
7401.53 1724
7402.34 1787
7403.15 1773
7403.97 1768
7404.78 1718
7405.59 1676
7406.40 1700
7407.21 1654
7408.03 1565
7408.84 1619
7409.65 1545
7410.46 1575
7411.28 1590
7412.09 1470
7412.90 1571
7413.71 1518
7414.53 1521
7415.34 1543
7416.15 1544
7416.96 1574
7417.78 1515
7418.59 1472
7419.40 1495
7420.22 1531
7421.03 1483
7421.84 1450
7422.66 1475
7423.47 1474
7424.28 1486
7425.09 1484
7425.91 1476
7426.72 1487
7427.53 1466
7428.35 1514
7429.16 1506
7429.98 1440
7430.79 1490
7431.60 1504
7432.42 1440
7433.23 1455
7434.04 1428
7434.86 1498
7435.67 1496
7436.48 1472
7437.30 1495
7438.11 1461
7438.93 1503
7439.74 1525
7440.55 1493
7441.37 1503
7442.18 1493
7443.00 1462
7443.81 1467
7444.63 1438
7445.44 1394
7446.25 1462
7447.07 1413
7447.88 1403
7448.70 1375
7449.51 1361
7450.33 1357
7451.14 1404
7451.96 1364
7452.77 1399
7453.59 1379
7454.40 1407
7455.22 1378
7456.03 1307
7456.85 1366
7457.66 1429
7458.48 1346
7459.29 1363
7460.11 1426
7460.92 1342
7461.74 1415
7462.55 1340
7463.37 1373
7464.18 1342
7465.00 1362
7465.81 1353
7466.63 1407
7467.44 1328
7468.26 1405
7469.08 1343
7469.89 1382
7470.71 1400
7471.52 1347
7472.34 1347
7473.15 1309
7473.97 1344
7474.79 1370
7475.60 1349
7476.42 1326
7477.23 1385
7478.05 1391
7478.87 1340
7479.68 1356
7480.50 1369
7481.32 1310
7482.13 1406
7482.95 1417
7483.76 1450
7484.58 1423
7485.40 1432
7486.21 1410
7487.03 1381
7487.85 1370
7488.66 1337
7489.48 1390
7490.30 1346
7491.11 1296
7491.93 1263
7492.75 1371
7493.57 1380
7494.38 1371
7495.20 1354
7496.02 1343
7496.83 1374
7497.65 1327
7498.47 1340
7499.29 1305
7500.10 1369
7500.92 1396
7501.74 1385
7502.55 1368
7503.37 1370
7504.19 1342
7505.01 1349
7505.83 1374
7506.64 1334
7507.46 1323
7508.28 1337
7509.10 1319
7509.91 1356
7510.73 1333
7511.55 1296
7512.37 1312
7513.19 1353
7514.00 1400
7514.82 1376
7515.64 1355
7516.46 1369
7517.28 1457
7518.10 1338
7518.91 1374
7519.73 1372
7520.55 1377
7521.37 1379
7522.19 1374
7523.01 1365
7523.82 1328
7524.64 1442
7525.46 1447
7526.28 1459
7527.10 1416
7527.92 1457
7528.74 1493
7529.56 1479
7530.38 1454
7531.19 1510
7532.01 1390
7532.83 1444
7533.65 1486
7534.47 1452
7535.29 1510
7536.11 1442
7536.93 1493
7537.75 1424
7538.57 1465
7539.39 1433
7540.21 1429
7541.03 1427
7541.85 1444
7542.67 1449
7543.48 1419
7544.30 1393
7545.12 1448
7545.94 1493
7546.76 1451
7547.58 1484
7548.40 1464
7549.22 1446
7550.04 1406
7550.86 1413
7551.68 1425
7552.50 1414
7553.32 1454
7554.14 1462
7554.97 1436
7555.79 1459
7556.61 1492
7557.43 1547
7558.25 1597
7559.07 1537
7559.89 1548
7560.71 1577
7561.53 1502
7562.35 1539
7563.17 1547
7563.99 1537
7564.81 1488
7565.63 1602
7566.45 1582
7567.28 1596
7568.10 1627
7568.92 1536
7569.74 1620
7570.56 1602
7571.38 1585
7572.20 1657
7573.02 1576
7573.84 1599
7574.67 1638
7575.49 1632
7576.31 1689
7577.13 1643
7577.95 1658
7578.77 1695
7579.60 1731
7580.42 1660
7581.24 1665
7582.06 1754
7582.88 1709
7583.70 1709
7584.53 1695
7585.35 1765
7586.17 1807
7586.99 1730
7587.81 1766
7588.64 1804
7589.46 1838
7590.28 1888
7591.10 1979
7591.93 1945
7592.75 1921
7593.57 1897
7594.39 1900
7595.22 1934
7596.04 1971
7596.86 1949
7597.68 1963
7598.51 1992
7599.33 2009
7600.15 2020
7600.97 2073
7601.80 2082
7602.62 2169
7603.44 2169
7604.27 2230
7605.09 2334
7605.91 2251
7606.73 2359
7607.56 2337
7608.38 2316
7609.20 2307
7610.03 2314
7610.85 2264
7611.67 2242
7612.50 2172
7613.32 2309
7614.15 2273
7614.97 2210
7615.79 2286
7616.62 2447
7617.44 2409
7618.26 2623
7619.09 2896
7619.91 2970
7620.73 3155
7621.56 3044
7622.38 3024
7623.21 3080
7624.03 3027
7624.85 3006
7625.68 2859
7626.50 2871
7627.33 2855
7628.15 2824
7628.98 2858
7629.80 2865
7630.62 2919
7631.45 3085
7632.27 3299
7633.10 3476
7633.92 3600
7634.75 3612
7635.57 3545
7636.40 3460
7637.22 3200
7638.05 3046
7638.87 2832
7639.70 2607
7640.52 2483
7641.35 2402
7642.17 2209
7643.00 2163
7643.82 2142
7644.65 2162
7645.47 2199
7646.30 2206
7647.12 2265
7647.95 2297
7648.77 2348
7649.60 2342
7650.42 2425
7651.25 2431
7652.08 2447
7652.90 2409
7653.73 2376
7654.55 2343
7655.38 2199
7656.20 2142
7657.03 2056
7657.86 2009
7658.68 1961
7659.51 1910
7660.33 1825
7661.16 1789
7661.99 1783
7662.81 1723
7663.64 1694
7664.46 1744
7665.29 1659
7666.12 1673
7666.94 1759
7667.77 1670
7668.60 1610
7669.42 1656
7670.25 1666
7671.08 1749
7671.90 1675
7672.73 1706
7673.56 1700
7674.38 1739
7675.21 1664
7676.04 1641
7676.86 1632
7677.69 1656
7678.52 1647
7679.34 1613
7680.17 1616
7681.00 1684
7681.83 1689
7682.65 1670
7683.48 1651
7684.31 1674
7685.13 1829
7685.96 1853
7686.79 1814
7687.62 1888
7688.44 1842
7689.27 1791
7690.10 1786
7690.93 1815
7691.76 1780
7692.58 1735
7693.41 1697
7694.24 1711
7695.07 1775
7695.89 1774
7696.72 1793
7697.55 1847
7698.38 1932
7699.21 1971
7700.03 1991
7700.86 1957
7701.69 2042
7702.52 1947
7703.35 1913
7704.18 1881
7705.00 1858
7705.83 1787
7706.66 1736
7707.49 1792
7708.32 1713
7709.15 1590
7709.98 1526
7710.80 1661
7711.63 1599
7712.46 1593
7713.29 1612
7714.12 1573
7714.95 1664
7715.78 1646
7716.61 1574
7717.44 1581
7718.27 1591
7719.09 1557
7719.92 1551
7720.75 1489
7721.58 1494
7722.41 1453
7723.24 1492
7724.07 1461
7724.90 1474
7725.73 1509
7726.56 1585
7727.39 1517
7728.22 1560
7729.05 1615
7729.88 1624
7730.71 1664
7731.54 1650
7732.37 1622
7733.20 1639
7734.03 1689
7734.86 1627
7735.69 1580
7736.52 1495
7737.35 1468
7738.18 1495
7739.01 1489
7739.84 1447
7740.67 1410
7741.50 1468
7742.33 1453
7743.16 1409
7743.99 1433
7744.82 1431
7745.65 1487
7746.48 1519
7747.31 1615
7748.14 1833
7748.98 1859
7749.81 1863
7750.64 1861
7751.47 1881
7752.30 1841
7753.13 1787
7753.96 1774
7754.79 1672
7755.62 1614
7756.45 1560
7757.29 1524
7758.12 1457
7758.95 1431
7759.78 1408
7760.61 1348
7761.44 1378
7762.27 1355
7763.11 1285
7763.94 1371
7764.77 1387
7765.60 1327
7766.43 1322
7767.26 1375
7768.10 1342
7768.93 1361
7769.76 1333
7770.59 1360
7771.42 1301
7772.26 1324
7773.09 1420
7773.92 1295
7774.75 1310
7775.58 1394
7776.42 1336
7777.25 1323
7778.08 1334
7778.91 1380
7779.75 1347
7780.58 1321
7781.41 1283
7782.24 1332
7783.08 1337
7783.91 1380
7784.74 1367
7785.57 1408
7786.41 1324
7787.24 1294
7788.07 1353
7788.91 1434
7789.74 1326
7790.57 1367
7791.40 1389
7792.24 1386
7793.07 1370
7793.90 1400
7794.74 1372
7795.57 1435
7796.40 1467
7797.24 1406
7798.07 1378
7798.90 1410
7799.74 1422
7800.57 1505
7801.40 1570
7802.24 1558
7803.07 1576
7803.91 1554
7804.74 1548
7805.57 1539
7806.41 1535
7807.24 1619
7808.07 1612
7808.91 1598
7809.74 1628
7810.58 1686
7811.41 1574
7812.25 1651
7813.08 1695
7813.91 1727
7814.75 1887
7815.58 1937
7816.42 2014
7817.25 2012
7818.09 2028
7818.92 2006
7819.75 2035
7820.59 2018
7821.42 2067
7822.26 2097
7823.09 2053
7823.93 2147
7824.76 2315
7825.60 2237
7826.43 2277
7827.27 2243
7828.10 2235
7828.94 2265
7829.77 2185
7830.61 2022
7831.44 2022
7832.28 1969
7833.11 1981
7833.95 1949
7834.78 1977
7835.62 2086
7836.46 2109
7837.29 2161
7838.13 2133
7838.96 2081
7839.80 2081
7840.63 2022
7841.47 1882
7842.31 1903
7843.14 1836
7843.98 1798
7844.81 1724
7845.65 1722
7846.48 1681
7847.32 1677
7848.16 1619
7848.99 1556
7849.83 1612
7850.67 1611
7851.50 1613
7852.34 1497
7853.17 1554
7854.01 1608
7854.85 1586
7855.68 1608
7856.52 1588
7857.36 1569
7858.19 1574
7859.03 1598
7859.87 1647
7860.70 1671
7861.54 1610
7862.38 1638
7863.21 1617
7864.05 1615
7864.89 1575
7865.73 1578
7866.56 1533
7867.40 1538
7868.24 1490
7869.07 1494
7869.91 1501
7870.75 1513
7871.59 1630
7872.42 1547
7873.26 1597
7874.10 1674
7874.94 1743
7875.77 1675
7876.61 1735
7877.45 1805
7878.29 1847
7879.12 1954
7879.96 2079
7880.80 2097
7881.64 2246
7882.47 2223
7883.31 2168
7884.15 2154
7884.99 2174
7885.83 2175
7886.67 2084
7887.50 2044
7888.34 1878
7889.18 1775
7890.02 1817
7890.86 1798
7891.69 1823
7892.53 1915
7893.37 1994
7894.21 2024
7895.05 2010
7895.89 2028
7896.73 1955
7897.57 1913
7898.40 1929
7899.24 1766
7900.08 1760
7900.92 1690
7901.76 1631
7902.60 1635
7903.44 1633
7904.28 1588
7905.12 1534
7905.95 1474
7906.79 1516
7907.63 1576
7908.47 1534
7909.31 1536
7910.15 1578
7910.99 1544
7911.83 1511
7912.67 1537
7913.51 1531
7914.35 1545
7915.19 1558
7916.03 1594
7916.87 1663
7917.71 1716
7918.55 1790
7919.39 1773
7920.23 1826
7921.07 1866
7921.91 1815
7922.75 1712
7923.59 1706
7924.43 1623
7925.27 1624
7926.11 1596
7926.95 1522
7927.79 1497
7928.63 1489
7929.47 1466
7930.31 1468
7931.15 1432
7931.99 1399
7932.83 1376
7933.67 1367
7934.51 1342
7935.35 1391
7936.19 1371
7937.04 1356
7937.88 1398
7938.72 1367
7939.56 1343
7940.40 1331
7941.24 1348
7942.08 1428
7942.92 1475
7943.76 1433
7944.60 1376
7945.45 1394
7946.29 1347
7947.13 1441
7947.97 1470
7948.81 1484
7949.65 1448
7950.49 1436
7951.34 1413
7952.18 1460
7953.02 1483
7953.86 1555
7954.70 1576
7955.54 1643
7956.39 1747
7957.23 1725
7958.07 1693
7958.91 1690
7959.75 1684
7960.60 1730
7961.44 1712
7962.28 1648
7963.12 1594
7963.96 1577
7964.81 1619
7965.65 1659
7966.49 1608
7967.33 1649
7968.18 1677
7969.02 1724
7969.86 1932
7970.70 1978
7971.55 1980
7972.39 1965
7973.23 1754
7974.08 1725
7974.92 1632
7975.76 1631
7976.60 1586
7977.45 1532
7978.29 1465
7979.13 1463
7979.98 1423
7980.82 1465
7981.66 1440
7982.51 1390
7983.35 1371
7984.19 1362
7985.04 1328
7985.88 1384
7986.72 1379
7987.57 1309
7988.41 1304
7989.25 1271
7990.10 1266
7990.94 1345
7991.78 1305
7992.63 1252
7993.47 1255
7994.32 1211
7995.16 1255
7996.00 1245
7996.85 1226
7997.69 1150
7998.53 1147
7999.38 1162
8000.22 1169
8001.07 1172
8001.91 1080
8002.76 1114
8003.60 1105
8004.44 1149
8005.29 1100
8006.13 1127
8006.98 1110
8007.82 1108
8008.67 1122
8009.51 1079
8010.36 1116
8011.20 1113
8012.05 1126
8012.89 1106
8013.74 1104
8014.58 1089
8015.43 1146
8016.27 1094
8017.12 1071
8017.96 1017
8018.81 1065
8019.65 1034
8020.50 1097
8021.34 1085
8022.19 1046
8023.03 1081
8023.88 1098
8024.72 1084
8025.57 1047
8026.41 1097
8027.26 1072
8028.11 1062
8028.95 1071
8029.80 1144
8030.64 1041
8031.49 1061
8032.33 989
8033.18 999
8034.03 1073
8034.87 1095
8035.72 1037
8036.56 1109
8037.41 1039
8038.26 1017
8039.10 1011
8039.95 1008
8040.80 1022
8041.64 1119
8042.49 1106
8043.33 1068
8044.18 1125
8045.03 1125
8045.87 1094
8046.72 1082
8047.57 1115
8048.41 1061
8049.26 1073
8050.11 1049
8050.95 1048
8051.80 1072
8052.65 1082
8053.49 1047
8054.34 1024
8055.19 989
8056.04 941
8056.88 972
8057.73 981
8058.58 1006
8059.42 1000
8060.27 975
8061.12 970
8061.97 999
8062.81 990
8063.66 1033
8064.51 1024
8065.36 1021
8066.20 964
8067.05 931
8067.90 966
8068.75 923
8069.60 983
8070.44 962
8071.29 990
8072.14 949
8072.99 977
8073.84 968
8074.68 998
8075.53 951
8076.38 997
8077.23 967
8078.08 964
8078.92 947
8079.77 949
8080.62 981
8081.47 992
8082.32 976
8083.17 978
8084.02 939
8084.86 972
8085.71 937
8086.56 985
8087.41 1006
8088.26 969
8089.11 994
8089.96 935
8090.81 945
8091.65 1004
8092.50 983
8093.35 946
8094.20 954
8095.05 1018
8095.90 945
8096.75 984
8097.60 952
8098.45 973
8099.30 961
8100.15 974
8101.00 940
8101.85 973
8102.70 976
8103.54 925
8104.39 966
8105.24 988
8106.09 945
8106.94 929
8107.79 955
8108.64 977
8109.49 966
8110.34 982
8111.19 928
8112.04 962
8112.89 951
8113.74 948
8114.59 1000
8115.44 936
8116.29 977
8117.14 986
8117.99 992
8118.84 1038
8119.70 995
8120.55 1025
8121.40 1010
8122.25 1051
8123.10 999
8123.95 1046
8124.80 1011
8125.65 1035
8126.50 1022
8127.35 1037
8128.20 1073
8129.05 1057
8129.90 1093
8130.76 1071
8131.61 1087
8132.46 1102
8133.31 1137
8134.16 1156
8135.01 1122
8135.86 1175
8136.71 1161
8137.56 1115
8138.42 1155
8139.27 1119
8140.12 1149
8140.97 1176
8141.82 1148
8142.67 1131
8143.53 1118
8144.38 1130
8145.23 1137
8146.08 1132
8146.93 1181
8147.78 1218
8148.64 1142
8149.49 1198
8150.34 1195
8151.19 1196
8152.05 1154
8152.90 1203
8153.75 1267
8154.60 1270
8155.45 1336
8156.31 1370
8157.16 1402
8158.01 1471
8158.86 1508
8159.72 1489
8160.57 1422
8161.42 1397
8162.27 1376
8163.13 1305
8163.98 1304
8164.83 1240
8165.69 1216
8166.54 1133
8167.39 1158
8168.24 1118
8169.10 1075
8169.95 1145
8170.80 1109
8171.66 1122
8172.51 1054
8173.36 1063
8174.22 1096
8175.07 1071
8175.92 1099
8176.78 1065
8177.63 1040
8178.48 1051
8179.34 1001
8180.19 984
8181.04 1003
8181.90 967
8182.75 998
8183.61 931
8184.46 951
8185.31 957
8186.17 1015
8187.02 1009
8187.87 996
8188.73 997
8189.58 1001
8190.44 1002
8191.29 970
8192.15 1005
8193.00 963
8193.85 993
8194.71 947
8195.56 975
8196.42 1008
8197.27 1038
8198.13 1040
8198.98 965
8199.84 1010
8200.69 1012
8201.55 1030
8202.40 1026
8203.25 1058
8204.11 996
8204.96 1009
8205.82 997
8206.67 974
8207.53 1004
8208.38 1023
8209.24 999
8210.09 981
8210.95 944
8211.81 910
8212.66 952
8213.52 1003
8214.37 964
8215.23 999
8216.08 1025
8216.94 1021
8217.79 1039
8218.65 1061
8219.50 1021
8220.36 1033
8221.22 1073
8222.07 1013
8222.93 1046
8223.78 1058
8224.64 1060
8225.50 1029
8226.35 1028
8227.21 1014
8228.06 988
8228.92 1002
8229.78 971
8230.63 995
8231.49 984
8232.34 983
8233.20 995
8234.06 998
8234.91 1004
8235.77 949
8236.63 950
8237.48 954
8238.34 948
8239.20 937
8240.05 932
8240.91 915
8241.77 922
8242.62 958
8243.48 913
8244.34 933
8245.19 914
8246.05 964
8246.91 933
8247.77 953
8248.62 957
8249.48 863
8250.34 850
8251.20 897
8252.05 890
8252.91 892
8253.77 922
8254.62 849
8255.48 875
8256.34 863
8257.20 917
8258.06 911
8258.91 914
8259.77 890
8260.63 921
8261.49 918
8262.34 914
8263.20 946
8264.06 932
8264.92 875
8265.78 874
8266.63 927
8267.49 855
8268.35 871
8269.21 890
8270.07 896
8270.93 959
8271.78 963
8272.64 977
8273.50 990
8274.36 918
8275.22 973
8276.08 978
8276.93 938
8277.79 918
8278.65 950
8279.51 961
8280.37 910
8281.23 914
8282.09 938
8282.95 917
8283.81 922
8284.66 946
8285.52 922
8286.38 949
8287.24 876
8288.10 908
8288.96 953
8289.82 941
8290.68 938
8291.54 958
8292.40 943
8293.26 929
8294.12 946
8294.98 963
8295.84 995
8296.70 1031
8297.56 1012
8298.42 981
8299.28 965
8300.13 913
8300.99 986
8301.85 979
8302.71 966
8303.57 934
8304.43 970
8305.29 967
8306.16 929
8307.02 937
8307.88 976
8308.74 930
8309.60 929
8310.46 938
8311.32 941
8312.18 939
8313.04 903
8313.90 944
8314.76 961
8315.62 947
8316.48 954
8317.34 929
8318.20 963
8319.06 939
8319.92 947
8320.78 924
8321.65 896
8322.51 939
8323.37 954
8324.23 935
8325.09 924
8325.95 876
8326.81 925
8327.67 919
8328.53 953
8329.40 981
8330.26 939
8331.12 931
8331.98 938
8332.84 929
8333.70 895
8334.57 919
8335.43 951
8336.29 979
8337.15 961
8338.01 950
8338.87 932
8339.74 925
8340.60 969
8341.46 977
8342.32 963
8343.18 923
8344.05 959
8344.91 986
8345.77 964
8346.63 980
8347.49 1019
8348.36 988
8349.22 965
8350.08 992
8350.94 990
8351.81 972
8352.67 1015
8353.53 1028
8354.39 1016
8355.26 1000
8356.12 1029
8356.98 991
8357.85 1008
8358.71 971
8359.57 1003
8360.43 1049
8361.30 1013
8362.16 955
8363.02 962
8363.89 1025
8364.75 1020
8365.61 1043
8366.48 1005
8367.34 1028
8368.20 969
8369.07 982
8369.93 992
8370.79 996
8371.66 966
8372.52 995
8373.38 982
8374.25 1028
8375.11 1045
8375.98 1044
8376.84 1070
8377.70 1045
8378.57 1087
8379.43 1078
8380.30 1044
8381.16 1034
8382.02 1095
8382.89 1082
8383.75 1114
8384.62 1072
8385.48 1079
8386.34 1124
8387.21 1115
8388.07 1166
8388.94 1107
8389.80 1098
8390.67 1079
8391.53 1160
8392.40 1132
8393.26 1115
8394.13 1136
8394.99 1120
8395.85 1163
8396.72 1212
8397.58 1148
8398.45 1195
8399.31 1137
8400.18 1196
8401.04 1165
8401.91 1189
8402.77 1201
8403.64 1191
8404.50 1237
8405.37 1255
8406.24 1212
8407.10 1241
8407.97 1231
8408.83 1232
8409.70 1298
8410.56 1309
8411.43 1311
8412.29 1355
8413.16 1342
8414.03 1313
8414.89 1353
8415.76 1327
8416.62 1377
8417.49 1304
8418.35 1374
8419.22 1417
8420.09 1374
8420.95 1410
8421.82 1430
8422.69 1428
8423.55 1467
8424.42 1420
8425.28 1461
8426.15 1525
8427.02 1555
8427.88 1527
8428.75 1467
8429.62 1589
8430.48 1601
8431.35 1609
8432.22 1611
8433.08 1686
8433.95 1672
8434.82 1663
8435.68 1680
8436.55 1783
8437.42 1797
8438.28 1841
8439.15 1915
8440.02 1965
8440.89 1976
8441.75 2001
8442.62 1988
8443.49 2028
8444.35 2040
8445.22 2053
8446.09 2061
8446.96 2093
8447.82 2073
8448.69 2188
8449.56 2185
8450.43 2260
8451.29 2361
8452.16 2457
8453.03 2597
8453.90 2896
8454.76 3233
8455.63 3554
8456.50 4147
8457.37 4627
8458.24 4868
8459.10 5015
8459.97 5007
8460.84 4960
8461.71 4689
8462.58 4352
8463.45 3993
8464.31 3735
8465.18 3394
8466.05 3117
8466.92 2756
8467.79 2561
8468.66 2403
8469.52 2232
8470.39 2082
8471.26 2062
8472.13 1955
8473.00 1891
8473.87 1875
8474.74 1821
8475.61 1720
8476.47 1769
8477.34 1694
8478.21 1761
8479.08 1736
8479.95 1687
8480.82 1754
8481.69 1778
8482.56 1740
8483.43 1828
8484.30 1828
8485.17 1880
8486.04 1883
8486.91 1825
8487.78 1877
8488.64 1862
8489.51 1816
8490.38 1821
8491.25 1800
8492.12 1758
8492.99 1830
8493.86 1779
8494.73 1734
8495.60 1827
8496.47 1861
8497.34 1788
8498.21 1745
8499.08 1832
8499.95 1773
8500.82 1766
8501.69 1755
8502.56 1759
8503.43 1733
8504.30 1740
8505.17 1755
8506.05 1771
8506.92 1776
8507.79 1766
8508.66 1796
8509.53 1793
8510.40 1848
8511.27 1803
8512.14 1854
8513.01 1794
8513.88 1800
8514.75 1880
8515.62 1903
8516.49 1864
8517.37 1867
8518.24 1901
8519.11 1957
8519.98 1962
8520.85 2026
8521.72 2089
8522.59 2197
8523.46 2214
8524.33 2332
8525.21 2516
8526.08 2622
8526.95 2767
8527.82 2867
8528.69 3008
8529.56 3039
8530.44 3028
8531.31 2918
8532.18 2835
8533.05 2724
8533.92 2654
8534.80 2561
8535.67 2443
8536.54 2416
8537.41 2281
8538.28 2139
8539.16 2176
8540.03 2115
8540.90 2066
8541.77 2001
8542.64 1990
8543.52 1920
8544.39 1868
8545.26 1836
8546.13 1889
8547.01 1848
8547.88 1756
8548.75 1745
8549.62 1816
8550.50 1760
8551.37 1796
8552.24 1860
8553.12 1981
8553.99 2127
8554.86 2223
8555.73 2253
8556.61 2364
8557.48 2445
8558.35 2392
8559.23 2293
8560.10 2244
8560.97 2153
8561.85 2016
8562.72 2003
8563.59 1973
8564.47 1910
8565.34 1871
8566.21 1840
8567.09 1782
8567.96 1722
8568.83 1668
8569.71 1639
8570.58 1694
8571.46 1714
8572.33 1616
8573.20 1594
8574.08 1638
8574.95 1650
8575.83 1644
8576.70 1630
8577.57 1608
8578.45 1630
8579.32 1624
8580.20 1604
8581.07 1623
8581.94 1599
8582.82 1608
8583.69 1674
8584.57 1643
8585.44 1673
8586.32 1616
8587.19 1671
8588.07 1639
8588.94 1648
8589.82 1704
8590.69 1600
8591.57 1652
8592.44 1707
8593.32 1744
8594.19 1740
8595.07 1726
8595.94 1758
8596.82 1784
8597.69 1730
8598.57 1769
8599.44 1813
8600.32 1833
8601.19 1916
8602.07 1904
8602.94 1925
8603.82 1921
8604.69 1886
8605.57 1992
8606.44 1872
8607.32 1880
8608.20 1897
8609.07 1992
8609.95 2004
8610.82 2043
8611.70 2024
8612.57 2010
8613.45 2019
8614.33 2112
8615.20 2058
8616.08 2086
8616.95 2093
8617.83 2204
8618.71 2264
8619.58 2288
8620.46 2350
8621.34 2371
8622.21 2391
8623.09 2378
8623.97 2466
8624.84 2508
8625.72 2501
8626.59 2460
8627.47 2526
8628.35 2503
8629.22 2554
8630.10 2496
8630.98 2600
8631.86 2621
8632.73 2559
8633.61 2570
8634.49 2616
8635.36 2552
8636.24 2547
8637.12 2589
8637.99 2597
8638.87 2698
8639.75 2679
8640.63 2769
8641.50 2754
8642.38 2738
8643.26 2892
8644.14 2998
8645.01 3040
8645.89 3063
8646.77 3088
8647.65 3169
8648.52 3149
8649.40 3305
8650.28 3431
8651.16 3403
8652.04 3331
8652.91 3345
8653.79 3453
8654.67 3474
8655.55 3437
8656.43 3503
8657.30 3548
8658.18 3778
8659.06 3976
8659.94 4112
8660.82 4428
8661.70 4892
8662.57 5340
8663.45 5924
8664.33 6485
8665.21 6988
8666.09 7565
8666.97 7900
8667.85 8107
8668.72 8002
8669.60 7707
8670.48 7346
8671.36 6975
8672.24 6457
8673.12 5972
8674.00 5519
8674.88 5144
8675.76 4920
8676.63 4593
8677.51 4334
8678.39 4118
8679.27 3940
8680.15 3679
8681.03 3575
8681.91 3374
8682.79 3230
8683.67 3176
8684.55 3120
8685.43 3165
8686.31 3102
8687.19 3121
8688.07 3207
8688.95 3242
8689.83 3422
8690.71 3534
8691.59 3732
8692.47 4016
8693.35 4377
8694.23 4621
8695.11 4773
8695.99 4808
8696.87 4777
8697.75 4680
8698.63 4451
8699.51 4302
8700.39 4169
8701.27 3928
8702.15 3791
8703.03 3621
8703.91 3505
8704.79 3419
8705.67 3274
8706.55 3220
8707.43 3138
8708.31 3005
8709.19 2873
8710.07 2792
8710.96 2661
8711.84 2557
8712.72 2405
8713.60 2367
8714.48 2342
8715.36 2223
8716.24 2263
8717.12 2133
8718.00 2101
8718.89 2113
8719.77 2093
8720.65 2080
8721.53 2047
8722.41 2044
8723.29 2104
8724.17 2090
8725.06 2070
8725.94 2135
8726.82 2126
8727.70 2118
8728.58 2107
8729.46 2180
8730.35 2212
8731.23 2238
8732.11 2207
8732.99 2247
8733.87 2248
8734.76 2150
8735.64 2225
8736.52 2150
8737.40 2157
8738.29 2189
8739.17 2163
8740.05 2236
8740.93 2215
8741.81 2224
8742.70 2200
8743.58 2147
8744.46 2148
8745.34 2129
8746.23 2157
8747.11 2103
8747.99 2087
8748.88 2100
8749.76 2126
8750.64 2139
8751.52 2127
8752.41 2185
8753.29 2173
8754.17 2298
8755.06 2281
8755.94 2312
8756.82 2419
8757.71 2520
8758.59 2595
8759.47 2611
8760.36 2634
8761.24 2576
8762.12 2591
8763.01 2611
8763.89 2621
8764.77 2567
8765.66 2535
8766.54 2460
8767.42 2386
8768.31 2267
8769.19 2319
8770.08 2311
8770.96 2271
8771.84 2313
8772.73 2225
8773.61 2282
8774.50 2249
8775.38 2253
8776.26 2290
8777.15 2209
8778.03 2264
8778.92 2246
8779.80 2261
8780.69 2257
8781.57 2325
8782.46 2394
8783.34 2403
8784.22 2524
8785.11 2599
8785.99 2562
8786.88 2524
8787.76 2487
8788.65 2427
8789.53 2384
8790.42 2345
8791.30 2255
8792.19 2289
8793.07 2233
8793.96 2076
8794.84 1981
8795.73 1902
8796.61 1874
8797.50 1874
8798.38 1794
8799.27 1819
8800.15 1772
8801.04 1677
8801.93 1679
8802.81 1687
8803.70 1660
8804.58 1666
8805.47 1639
8806.35 1603
8807.24 1582
8808.12 1532
8809.01 1526
8809.90 1487
8810.78 1552
8811.67 1546
8812.55 1566
8813.44 1571
8814.33 1547
8815.21 1492
8816.10 1540
8816.98 1484
8817.87 1510
8818.76 1561
8819.64 1552
8820.53 1528
8821.42 1519
8822.30 1519
8823.19 1448
8824.08 1465
8824.96 1446
8825.85 1386
8826.74 1420
8827.62 1453
8828.51 1435
8829.40 1450
8830.28 1443
8831.17 1372
8832.06 1411
8832.94 1407
8833.83 1394
8834.72 1411
8835.61 1388
8836.49 1429
8837.38 1381
8838.27 1353
8839.16 1368
8840.04 1386
8840.93 1363
8841.82 1335
8842.70 1349
8843.59 1363
8844.48 1343
8845.37 1354
8846.26 1300
8847.14 1283
8848.03 1314
8848.92 1280
8849.81 1302
8850.69 1307
8851.58 1318
8852.47 1294
8853.36 1327
8854.25 1281
8855.13 1261
8856.02 1249
8856.91 1254
8857.80 1221
8858.69 1263
8859.58 1262
8860.46 1254
8861.35 1288
8862.24 1263
8863.13 1236
8864.02 1260
8864.91 1238
8865.80 1189
8866.68 1212
8867.57 1198
8868.46 1248
8869.35 1222
8870.24 1185
8871.13 1211
8872.02 1165
8872.91 1153
8873.80 1178
8874.69 1151
8875.57 1174
8876.46 1170
8877.35 1133
8878.24 1131
8879.13 1176
8880.02 1118
8880.91 1151
8881.80 1125
8882.69 1059
8883.58 1066
8884.47 1078
8885.36 1086
8886.25 1062
8887.14 1038
8888.03 1056
8888.92 1078
8889.81 1042
8890.70 1058
8891.59 1038
8892.48 1053
8893.37 1011
8894.26 983
8895.15 1007
8896.04 968
8896.93 998
8897.82 1002
8898.71 993
8899.60 976
8900.49 981
8901.38 1009
8902.27 1023
8903.16 957
8904.05 955
8904.94 990
8905.83 956
8906.72 965
8907.61 975
8908.50 948
8909.40 945
8910.29 915
8911.18 940
8912.07 935
8912.96 923
8913.85 938
8914.74 976
8915.63 966
8916.52 957
8917.42 981
8918.31 919
8919.20 936
8920.09 942
8920.98 937
8921.87 961
8922.76 937
8923.66 893
8924.55 911
8925.44 913
8926.33 887
8927.22 917
8928.11 964
8929.01 917
8929.90 928
8930.79 868
8931.68 922
8932.57 863
8933.47 914
8934.36 882
8935.25 840
8936.14 884
8937.03 882
8937.93 947
8938.82 875
8939.71 844
8940.60 867
8941.50 853
8942.39 884
8943.28 872
8944.17 871
8945.07 873
8945.96 890
8946.85 894
8947.75 894
8948.64 836
8949.53 857
8950.42 861
8951.32 841
8952.21 860
8953.10 855
8954.00 846
8954.89 875
8955.78 873
8956.68 904
8957.57 860
8958.46 873
8959.36 848
8960.25 856
8961.14 840
8962.04 811
8962.93 888
8963.82 891
8964.72 880
8965.61 861
8966.50 894
8967.40 878
8968.29 863
8969.19 836
8970.08 875
8970.97 889
8971.87 893
8972.76 874
8973.66 835
8974.55 850
8975.44 844
8976.34 839
8977.23 848
8978.13 848
8979.02 863
8979.91 837
8980.81 837
8981.70 837
8982.60 841
8983.49 850
8984.39 851
8985.28 829
8986.18 845
8987.07 844
8987.97 832
8988.86 815
8989.76 828
8990.65 844
8991.55 842
8992.44 794
8993.34 836
8994.23 856
8995.13 827
8996.02 856
8996.92 838
8997.81 834
8998.71 818
8999.60 798
9000.50 829
9001.39 821
9002.29 809
9003.18 783
9004.08 860
9004.98 829
9005.87 813
9006.77 811
9007.66 837
9008.56 794
9009.45 811
9010.35 832
9011.25 812
9012.14 826
9013.04 836
9013.93 804
9014.83 795
9015.73 788
9016.62 780
9017.52 797
9018.42 778
9019.31 778
9020.21 745
9021.10 786
9022.00 814
9022.90 774
9023.79 818
9024.69 824
9025.59 815
9026.48 811
9027.38 815
9028.28 815
9029.17 805
9030.07 812
9030.97 839
9031.87 813
9032.76 795
9033.66 800
9034.56 825
9035.45 844
9036.35 800
9037.25 836
9038.15 815
9039.04 779
9039.94 812
9040.84 798
9041.73 769
9042.63 788
9043.53 773
9044.43 793
9045.33 821
9046.22 801
9047.12 816
9048.02 824
9048.92 840
9049.81 832
9050.71 797
9051.61 826
9052.51 823
9053.41 782
9054.30 834
9055.20 862
9056.10 790
9057.00 836
9057.90 833
9058.80 832
9059.69 830
9060.59 824
9061.49 873
9062.39 860
9063.29 867
9064.19 855
9065.08 864
9065.98 863
9066.88 854
9067.78 861
9068.68 874
9069.58 898
9070.48 862
9071.38 885
9072.27 812
9073.17 838
9074.07 874
9074.97 874
9075.87 858
9076.77 815
9077.67 853
9078.57 875
9079.47 852
9080.37 854
9081.27 824
9082.17 872
9083.07 822
9083.97 786
9084.87 808
9085.76 852
9086.66 877
9087.56 852
9088.46 849
9089.36 837
9090.26 829
9091.16 912
9092.06 882
9092.96 881
9093.86 861
9094.76 825
9095.66 861
9096.56 841
9097.46 853
9098.36 845
9099.26 867
9100.17 844
9101.07 839
9101.97 855
9102.87 866
9103.77 873
9104.67 857
9105.57 902
9106.47 831
9107.37 811
9108.27 835
9109.17 897
9110.07 850
9110.97 851
9111.87 869
9112.77 802
9113.68 820
9114.58 784
9115.48 859
9116.38 817
9117.28 822
9118.18 809
9119.08 834
9119.98 795
9120.89 848
9121.79 806
9122.69 837
9123.59 870
9124.49 872
9125.39 843
9126.29 830
9127.20 889
9128.10 871
9129.00 892
9129.90 882
9130.80 837
9131.71 838
9132.61 860
9133.51 858
9134.41 834
9135.31 872
9136.22 835
9137.12 810
9138.02 842
9138.92 850
9139.83 839
9140.73 841
9141.63 800
9142.53 866
9143.43 801
9144.34 825
9145.24 878
9146.14 826
9147.05 817
9147.95 826
9148.85 786
9149.75 813
9150.66 821
9151.56 848
9152.46 861
9153.37 821
9154.27 801
9155.17 799
9156.07 836
9156.98 844
9157.88 834
9158.78 816
9159.69 832
9160.59 815
9161.49 847
9162.40 788
9163.30 798
9164.20 832
9165.11 810
9166.01 808
9166.92 848
9167.82 827
9168.72 806
9169.63 821
9170.53 890
9171.43 823
9172.34 862
9173.24 843
9174.15 911
9175.05 922
9175.95 860
9176.86 850
9177.76 846
9178.67 861
9179.57 841
9180.48 841
9181.38 840
9182.28 832
9183.19 844
9184.09 831
9185.00 844
9185.90 856
9186.81 887
9187.71 846
9188.62 848
9189.52 842
9190.43 844
9191.33 862
9192.24 838
9193.14 833
9194.05 847
9194.95 821
9195.86 889
9196.76 836
9197.67 845
9198.57 864
9199.48 861
9200.38 896
9201.29 889
9202.19 888
9203.10 902
9204.00 908
9204.91 873
9205.81 886
9206.72 843
9207.63 844
9208.53 829
9209.44 846
9210.34 801
9211.25 840
9212.15 832
9213.06 864
9213.97 845
9214.87 795
9215.78 878
9216.68 863
9217.59 882
9218.50 907
9219.40 912
9220.31 867
9221.22 839
9222.12 891
9223.03 861
9223.94 903
9224.84 863
9225.75 858
9226.65 850
9227.56 804
9228.47 809
9229.37 839
9230.28 847
9231.19 837
9232.10 872
9233.00 830
9233.91 811
9234.82 844
9235.72 843
9236.63 793
9237.54 782
9238.44 823
9239.35 855
9240.26 907
9241.17 824
9242.07 848
9242.98 812
9243.89 847
9244.80 835
9245.70 829
9246.61 830
9247.52 839
9248.43 857
9249.33 819
9250.24 814
9251.15 832
9252.06 831
9252.97 816
9253.87 811
9254.78 833
9255.69 830
9256.60 820
9257.51 827
9258.41 794
9259.32 811
9260.23 838
9261.14 897
9262.05 875
9262.96 881
9263.86 862
9264.77 865
9265.68 867
9266.59 885
9267.50 912
9268.41 907
9269.32 907
9270.22 899
9271.13 907
9272.04 917
9272.95 872
9273.86 849
9274.77 843
9275.68 876
9276.59 865
9277.50 878
9278.40 877
9279.31 845
9280.22 828
9281.13 824
9282.04 846
9282.95 841
9283.86 850
9284.77 859
9285.68 889
9286.59 873
9287.50 846
9288.41 874
9289.32 874
9290.23 872
9291.14 896
9292.05 897
9292.96 911
9293.87 912
9294.78 901
9295.69 877
9296.60 895
9297.51 903
9298.42 946
9299.33 948
9300.24 932
9301.15 885
9302.06 943
9302.97 951
9303.88 947
9304.79 945
9305.70 939
9306.61 905
9307.52 906
9308.43 939
9309.34 968
9310.25 927
9311.16 956
9312.07 965
9312.98 1001
9313.90 977
9314.81 963
9315.72 949
9316.63 941
9317.54 917
9318.45 918
9319.36 885
9320.27 941
9321.18 898
9322.10 907
9323.01 908
9323.92 887
9324.83 888
9325.74 946
9326.65 963
9327.56 909
9328.48 928
9329.39 953
9330.30 974
9331.21 931
9332.12 913
9333.03 939
9333.95 943
9334.86 919
9335.77 925
9336.68 931
9337.59 949
9338.51 884
9339.42 967
9340.33 933
9341.24 898
9342.15 902
9343.07 969
9343.98 965
9344.89 954
9345.80 975
9346.72 974
9347.63 987
9348.54 934
9349.45 931
9350.37 940
9351.28 931
9352.19 972
9353.11 966
9354.02 956
9354.93 952
9355.84 896
9356.76 960
9357.67 934
9358.58 958
9359.50 959
9360.41 954
9361.32 981
9362.24 946
9363.15 920
9364.06 930
9364.98 1009
9365.89 943
9366.80 939
9367.72 965
9368.63 991
9369.54 940
9370.46 969
9371.37 977
9372.28 1024
9373.20 1010
9374.11 940
9375.03 984
9375.94 985
9376.85 1025
9377.77 1055
9378.68 1013
9379.60 1049
9380.51 995
9381.42 1003
9382.34 1085
9383.25 1069
9384.17 1059
9385.08 1093
9386.00 1065
9386.91 1046
9387.82 1062
9388.74 1096
9389.65 1086
9390.57 1150
9391.48 1110
9392.40 1175
9393.31 1145
9394.23 1162
9395.14 1172
9396.06 1173
9396.97 1148
9397.89 1165
9398.80 1161
9399.72 1198
9400.63 1184
9401.55 1158
9402.46 1164
9403.38 1221
9404.29 1165
9405.21 1119
9406.12 1118
9407.04 1160
9407.95 1164
9408.87 1184
9409.79 1128
9410.70 1141
9411.62 1151
9412.53 1161
9413.45 1203
9414.36 1184
9415.28 1197
9416.20 1247
9417.11 1228
9418.03 1195
9418.94 1169
9419.86 1223
9420.78 1185
9421.69 1219
9422.61 1196
9423.52 1188
9424.44 1168
9425.36 1203
9426.27 1203
9427.19 1251
9428.11 1289
9429.02 1279
9429.94 1246
9430.86 1283
9431.77 1273
9432.69 1301
9433.61 1267
9434.52 1336
9435.44 1379
9436.36 1419
9437.27 1451
9438.19 1432
9439.11 1438
9440.02 1474
9440.94 1515
9441.86 1510
9442.78 1521
9443.69 1530
9444.61 1601
9445.53 1594
9446.44 1576
9447.36 1616
9448.28 1684
9449.20 1774
9450.11 1771
9451.03 1803
9451.95 1905
9452.87 1947
9453.78 2043
9454.70 2190
9455.62 2239
9456.54 2268
9457.46 2339
9458.37 2285
9459.29 2193
9460.21 2099
9461.13 1989
9462.05 1951
9462.96 1838
9463.88 1674
9464.80 1575
9465.72 1538
9466.64 1503
9467.56 1450
9468.47 1387
9469.39 1322
9470.31 1339
9471.23 1330
9472.15 1256
9473.07 1239
9473.98 1242
9474.90 1287
9475.82 1251
9476.74 1261
9477.66 1215
9478.58 1266
9479.50 1268
9480.42 1251
9481.34 1263
9482.26 1285
9483.17 1252
9484.09 1279
9485.01 1265
9485.93 1286
9486.85 1316
9487.77 1309
9488.69 1323
9489.61 1320
9490.53 1298
9491.45 1343
9492.37 1282
9493.29 1271
9494.21 1287
9495.13 1253
9496.05 1296
9496.97 1286
9497.89 1294
9498.81 1294
9499.73 1304
9500.65 1315
9501.57 1294
9502.49 1306
9503.41 1291
9504.33 1329
9505.25 1281
9506.17 1342
9507.09 1374
9508.01 1335
9508.93 1337
9509.85 1326
9510.77 1361
9511.69 1430
9512.61 1449
9513.53 1388
9514.45 1422
9515.37 1413
9516.29 1484
9517.21 1511
9518.13 1552
9519.05 1570
9519.98 1636
9520.90 1664
9521.82 1659
9522.74 1681
9523.66 1735
9524.58 1725
9525.50 1760
9526.42 1775
9527.34 1786
9528.27 1784
9529.19 1804
9530.11 1791
9531.03 1790
9531.95 1740
9532.87 1683
9533.79 1711
9534.72 1697
9535.64 1717
9536.56 1726
9537.48 1694
9538.40 1715
9539.32 1664
9540.25 1697
9541.17 1654
9542.09 1597
9543.01 1630
9543.93 1631
9544.86 1575
9545.78 1537
9546.70 1523
9547.62 1506
9548.55 1480
9549.47 1503
9550.39 1534
9551.31 1491
9552.24 1511
9553.16 1549
9554.08 1562
9555.00 1573
9555.93 1542
9556.85 1601
9557.77 1595
9558.69 1628
9559.62 1627
9560.54 1654
9561.46 1654
9562.39 1654
9563.31 1707
9564.23 1658
9565.15 1629
9566.08 1718
9567.00 1761
9567.92 1702
9568.85 1744
9569.77 1735
9570.69 1694
9571.62 1723
9572.54 1739
9573.46 1779
9574.39 1790
9575.31 1809
9576.23 1779
9577.16 1866
9578.08 1864
9579.01 1952
9579.93 1898
9580.85 1905
9581.78 1910
9582.70 1946
9583.63 2024
9584.55 1995
9585.47 1973
9586.40 1981
9587.32 1952
9588.25 1964
9589.17 1952
9590.09 2008
9591.02 2021
9591.94 2015
9592.87 2069
9593.79 2067
9594.72 2164
9595.64 2214
9596.57 2203
9597.49 2324
9598.42 2493
9599.34 2538
9600.26 2643
9601.19 2674
9602.11 2747
9603.04 2805
9603.96 2819
9604.89 2700
9605.81 2614
9606.74 2668
9607.66 2639
9608.59 2536
9609.51 2414
9610.44 2294
9611.37 2239
9612.29 2243
9613.22 2211
9614.14 2155
9615.07 2089
9615.99 2054
9616.92 2006
9617.84 1949
9618.77 1888
9619.70 1914
9620.62 2011
9621.55 1975
9622.47 1943
9623.40 1951
9624.32 2000
9625.25 2038
9626.18 2039
9627.10 2024
9628.03 2050
9628.95 1966
9629.88 1993
9630.81 1982
9631.73 2029
9632.66 2081
9633.59 2103
9634.51 2195
9635.44 2025
9636.37 2085
9637.29 2207
9638.22 2123
9639.15 2154
9640.07 2241
9641.00 2275
9641.93 2269
9642.85 2317
9643.78 2403
9644.71 2482
9645.63 2393
9646.56 2473
9647.49 2445
9648.41 2534
9649.34 2543
9650.27 2434
9651.20 2426
9652.12 2427
9653.05 2403
9653.98 2432
9654.91 2470
9655.83 2364
9656.76 2365
9657.69 2368
9658.62 2353
9659.54 2439
9660.47 2445
9661.40 2417
9662.33 2438
9663.25 2394
9664.18 2420
9665.11 2501
9666.04 2487
9666.97 2471
9667.89 2545
9668.82 2517
9669.75 2549
9670.68 2557
9671.61 2535
9672.53 2543
9673.46 2596
9674.39 2651
9675.32 2725
9676.25 2772
9677.18 2738
9678.11 2773
9679.03 2782
9679.96 2819
9680.89 2882
9681.82 2846
9682.75 2916
9683.68 3000
9684.61 2920
9685.54 2863
9686.46 2958
9687.39 2952
9688.32 2935
9689.25 2849
9690.18 2955
9691.11 2896
9692.04 2880
9692.97 2913
9693.90 3018
9694.83 2998
9695.76 3031
9696.69 2981
9697.61 3031
9698.54 3076
9699.47 3038
9700.40 3070
9701.33 3108
9702.26 3094
9703.19 3087
9704.12 3131
9705.05 3224
9705.98 3137
9706.91 3031
9707.84 3007
9708.77 2975
9709.70 3034
9710.63 3013
9711.56 3015
9712.49 3019
9713.42 3065
9714.35 3085
9715.28 3166
9716.21 3293
9717.14 3207
9718.07 3181
9719.00 3163
9719.94 3165
9720.87 3141
9721.80 3022
9722.73 2927
9723.66 2883
9724.59 2872
9725.52 2775
9726.45 2739
9727.38 2735
9728.31 2606
9729.24 2568
9730.17 2476
9731.10 2467
9732.04 2466
9732.97 2438
9733.90 2431
9734.83 2474
9735.76 2487
9736.69 2377
9737.62 2382
9738.55 2351
9739.49 2364
9740.42 2381
9741.35 2347
9742.28 2276
9743.21 2195
9744.14 2202
9745.08 2296
9746.01 2256
9746.94 2161
9747.87 2125
9748.80 2139
9749.74 2165
9750.67 2159
9751.60 2104
9752.53 2089
9753.46 2109
9754.40 2055
9755.33 1996
9756.26 2045
9757.19 2019
9758.13 1991
9759.06 1973
9759.99 2010
9760.92 1999
9761.85 1962
9762.79 2047
9763.72 2078
9764.65 2018
9765.59 2003
9766.52 2043
9767.45 2063
9768.38 2051
9769.32 2029
9770.25 2025
9771.18 2042
9772.12 2160
9773.05 2147
9773.98 2102
9774.92 2072
9775.85 2065
9776.78 2158
9777.71 2105
9778.65 2064
9779.58 2059
9780.52 2064
9781.45 2013
9782.38 2030
9783.32 2063
9784.25 2087
9785.18 2033
9786.12 2076
9787.05 2052
9787.98 2049
9788.92 2013
9789.85 2059
9790.79 2066
9791.72 2047
9792.65 1993
9793.59 1966
9794.52 2004
9795.46 2010
9796.39 2078
9797.32 2087
9798.26 2106
9799.19 2074
9800.13 2127
9801.06 2193
9802.00 2162
9802.93 2076
9803.87 2138
9804.80 2063
9805.73 1964
9806.67 1913
9807.60 1902
9808.54 1850
9809.47 1849
9810.41 1781
9811.34 1712
9812.28 1750
9813.21 1644
9814.15 1660
9815.08 1621
9816.02 1597
9816.95 1553
9817.89 1512
9818.82 1482
9819.76 1481
9820.69 1531
9821.63 1558
9822.57 1541
9823.50 1488
9824.44 1469
9825.37 1461
9826.31 1459
9827.24 1452
9828.18 1463
9829.11 1488
9830.05 1523
9830.99 1452
9831.92 1439
9832.86 1487
9833.79 1450
9834.73 1450
9835.67 1492
9836.60 1472
9837.54 1442
9838.47 1446
9839.41 1466
9840.35 1429
9841.28 1482
9842.22 1459
9843.16 1466
9844.09 1520
9845.03 1431
9845.97 1451
9846.90 1539
9847.84 1514
9848.78 1438
9849.71 1444
9850.65 1493
9851.59 1489
9852.52 1501
9853.46 1507
9854.40 1513
9855.33 1487
9856.27 1475
9857.21 1467
9858.14 1474
9859.08 1443
9860.02 1424
9860.96 1464
9861.89 1508
9862.83 1451
9863.77 1433
9864.71 1433
9865.64 1486
9866.58 1424
9867.52 1370
9868.46 1421
9869.39 1350
9870.33 1360
9871.27 1342
9872.21 1329
9873.15 1354
9874.08 1351
9875.02 1336
9875.96 1355
9876.90 1350
9877.83 1310
9878.77 1319
9879.71 1339
9880.65 1375
9881.59 1400
9882.53 1349
9883.46 1333
9884.40 1286
9885.34 1344
9886.28 1343
9887.22 1304
9888.16 1376
9889.10 1365
9890.03 1355
9890.97 1345
9891.91 1340
9892.85 1327
9893.79 1339
9894.73 1274
9895.67 1287
9896.61 1302
9897.54 1319
9898.48 1325
9899.42 1309
9900.36 1332
9901.30 1278
9902.24 1292
9903.18 1314
9904.12 1325
9905.06 1327
9906.00 1286
9906.94 1269
9907.88 1335
9908.82 1334
9909.76 1339
9910.70 1372
9911.63 1356
9912.57 1328
9913.51 1353
9914.45 1371
9915.39 1349
9916.33 1353
9917.27 1365
9918.21 1390
9919.15 1386
9920.09 1382
9921.03 1426
9921.97 1471
9922.91 1546
9923.85 1620
9924.79 1697
9925.74 1737
9926.68 1869
9927.62 1973
9928.56 1944
9929.50 1998
9930.44 2020
9931.38 1968
9932.32 1911
9933.26 1910
9934.20 1850
9935.14 1795
9936.08 1722
9937.02 1656
9937.96 1589
9938.90 1563
9939.85 1500
9940.79 1406
9941.73 1442
9942.67 1360
9943.61 1344
9944.55 1329
9945.49 1315
9946.43 1347
9947.38 1346
9948.32 1359
9949.26 1366
9950.20 1372
9951.14 1345
9952.08 1438
9953.02 1411
9953.97 1423
9954.91 1403
9955.85 1398
9956.79 1399
9957.73 1363
9958.68 1339
9959.62 1284
9960.56 1260
9961.50 1247
9962.44 1307
9963.39 1240
9964.33 1190
9965.27 1162
9966.21 1148
9967.15 1144
9968.10 1153
9969.04 1106
9969.98 1110
9970.92 1074
9971.87 1057
9972.81 1071
9973.75 1092
9974.69 1085
9975.64 1074
9976.58 1075
9977.52 1059
9978.47 1088
9979.41 1036
9980.35 1058
9981.29 1057
9982.24 1080
9983.18 1047
9984.12 1020
9985.07 1038
9986.01 1036
9986.95 1036
9987.90 1056
9988.84 1057
9989.78 1063
9990.73 1108
9991.67 1034
9992.61 1019
9993.56 1042
9994.50 1063
9995.44 1066
9996.39 1088
9997.33 1079
9998.27 1081
9999.22 1047
10000.16 1068
10001.11 1054
10002.05 1048
10002.99 1106
10003.94 1049
10004.88 1032
10005.83 1036
10006.77 1035
10007.72 1018
10008.66 1049
10009.60 1032
10010.55 1020
10011.49 1035
10012.44 1042
10013.38 1017
10014.33 1022
10015.27 1032
10016.21 1065
10017.16 1025
10018.10 1026
10019.05 1037
10019.99 995
10020.94 1023
10021.88 990
10022.83 976
10023.77 1036
10024.72 1025
10025.66 1024
10026.61 1009
10027.55 968
10028.50 969
10029.44 988
10030.39 986
10031.33 969
10032.28 1011
10033.23 959
10034.17 971
10035.12 980
10036.06 954
10037.01 956
10037.95 969
10038.90 970
10039.84 946
10040.79 1013
10041.74 961
10042.68 961
10043.63 919
10044.57 927
10045.52 1002
10046.47 1016
10047.41 1014
10048.36 1029
10049.30 948
10050.25 957
10051.20 939
10052.14 937
10053.09 940
10054.04 937
10054.98 949
10055.93 926
10056.88 959
10057.82 996
10058.77 960
10059.72 1001
10060.66 990
10061.61 949
10062.56 931
10063.50 955
10064.45 942
10065.40 942
10066.34 918
10067.29 937
10068.24 956
10069.18 955
10070.13 963
10071.08 988
10072.03 919
10072.97 944
10073.92 926
10074.87 935
10075.82 952
10076.76 932
10077.71 955
10078.66 955
10079.61 963
10080.55 930
10081.50 934
10082.45 939
10083.40 934
10084.34 923
10085.29 935
10086.24 925
10087.19 922
10088.14 906
10089.08 895
10090.03 915
10090.98 910
10091.93 915
10092.88 930
10093.83 942
10094.77 883
10095.72 925
10096.67 939
10097.62 925
10098.57 933
10099.52 886
10100.46 952
10101.41 940
10102.36 944
10103.31 936
10104.26 944
10105.21 945
10106.16 948
10107.11 935
10108.05 965
10109.00 975
10109.95 972
10110.90 926
10111.85 927
10112.80 926
10113.75 884
10114.70 923
10115.65 960
10116.60 962
10117.55 931
10118.50 947
10119.45 927
10120.39 908
10121.34 929
10122.29 951
10123.24 934
10124.19 947
10125.14 935
10126.09 924
10127.04 939
10127.99 967
10128.94 928
10129.89 925
10130.84 946
10131.79 958
10132.74 931
10133.69 916
10134.64 960
10135.59 980
10136.54 953
10137.49 913
10138.44 948
10139.39 988
10140.34 983
10141.30 940
10142.25 957
10143.20 1002
10144.15 1035
10145.10 1038
10146.05 1044
10147.00 1007
10147.95 977
10148.90 1001
10149.85 1016
10150.80 1038
10151.75 1032
10152.70 1033
10153.66 1023
10154.61 1009
10155.56 1025
10156.51 1028
10157.46 1038
10158.41 1045
10159.36 1102
10160.31 1102
10161.27 1047
10162.22 1043
10163.17 1064
10164.12 1100
10165.07 1078
10166.02 1135
10166.98 1138
10167.93 1109
10168.88 1120
10169.83 1151
10170.78 1107
10171.73 1106
10172.69 1123
10173.64 1147
10174.59 1123
10175.54 1175
10176.50 1190
10177.45 1194
10178.40 1199
10179.35 1221
10180.30 1192
10181.26 1260
10182.21 1217
10183.16 1304
10184.11 1278
10185.07 1246
10186.02 1240
10186.97 1314
10187.92 1242
10188.88 1266
10189.83 1224
10190.78 1253
10191.74 1285
10192.69 1244
10193.64 1199
10194.59 1208
10195.55 1237
10196.50 1212
10197.45 1169
10198.41 1287
10199.36 1274
10200.31 1224
10201.27 1297
10202.22 1255
10203.17 1320
10204.13 1335
10205.08 1357
10206.03 1349
10206.99 1315
10207.94 1370
10208.89 1376
10209.85 1415
10210.80 1449
10211.76 1458
10212.71 1413
10213.66 1440
10214.62 1401
10215.57 1354
10216.53 1373
10217.48 1385
10218.43 1325
10219.39 1313
10220.34 1296
10221.30 1269
10222.25 1248
10223.21 1282
10224.16 1301
10225.11 1259
10226.07 1252
10227.02 1253
10227.98 1212
10228.93 1254
10229.89 1318
10230.84 1326
10231.80 1304
10232.75 1408
10233.71 1447
10234.66 1450
10235.62 1526
10236.57 1592
10237.53 1567
10238.48 1619
10239.44 1629
10240.39 1634
10241.35 1629
10242.30 1618
10243.26 1600
10244.21 1514
10245.17 1454
10246.12 1428
10247.08 1368
10248.03 1385
10248.99 1344
10249.94 1281
10250.90 1276
10251.86 1165
10252.81 1216
10253.77 1180
10254.72 1165
10255.68 1135
10256.63 1133
10257.59 1139
10258.55 1104
10259.50 1090
10260.46 1084
10261.41 1105
10262.37 1064
10263.33 1074
10264.28 1065
10265.24 1075
10266.20 1051
10267.15 1038
10268.11 1041
10269.07 1102
10270.02 1084
10270.98 1066
10271.94 1044
10272.89 1070
10273.85 1067
10274.81 1042
10275.76 1038
10276.72 1031
10277.68 1038
10278.63 1027
10279.59 1009
10280.55 1043
10281.50 1035
10282.46 1012
10283.42 969
10284.38 985
10285.33 989
10286.29 970
10287.25 952
10288.20 964
10289.16 1020
10290.12 1014
10291.08 1015
10292.03 962
10292.99 972
10293.95 995
10294.91 982
10295.86 986
10296.82 1000
10297.78 980
10298.74 1018
10299.70 1050
10300.65 1020
10301.61 975
10302.57 996
10303.53 1010
10304.49 1026
10305.44 1042
10306.40 1005
10307.36 977
10308.32 1006
10309.28 968
10310.24 947
10311.19 959
10312.15 955
10313.11 994
10314.07 967
10315.03 988
10315.99 1012
10316.95 1008
10317.90 1014
10318.86 973
10319.82 1016
10320.78 1002
10321.74 1022
10322.70 961
10323.66 950
10324.62 976
10325.58 954
10326.54 922
10327.49 943
10328.45 954
10329.41 972
10330.37 962
10331.33 966
10332.29 970
10333.25 899
10334.21 902
10335.17 907
10336.13 924
10337.09 954
10338.05 919
10339.01 930
10339.97 902
10340.93 881
10341.89 893
10342.85 912
10343.81 894
10344.77 869
10345.73 858
10346.69 855
10347.65 893
10348.61 903
10349.57 878
10350.53 926
10351.49 928
10352.45 929
10353.41 851
10354.37 840
10355.33 863
10356.29 863
10357.25 890
10358.21 857
10359.17 839
10360.13 856
10361.09 854
10362.06 832
10363.02 830
10363.98 830
10364.94 793
10365.90 794
10366.86 771
10367.82 798
10368.78 758
10369.74 812
10370.70 831
10371.67 795
10372.63 830
10373.59 830
10374.55 792
10375.51 781
10376.47 821
10377.43 843
10378.40 806
10379.36 803
10380.32 788
10381.28 803
10382.24 802
10383.20 818
10384.17 746
10385.13 778
10386.09 787
10387.05 817
10388.01 803
10388.98 761
10389.94 792
10390.90 789
10391.86 800
10392.82 778
10393.79 800
10394.75 801
10395.71 797
10396.67 785
10397.64 786
10398.60 780
10399.56 729
10400.52 784
10401.49 747
10402.45 764
10403.41 756
10404.37 782
10405.34 788
10406.30 785
10407.26 720
10408.23 758
10409.19 763
10410.15 774
10411.11 760
10412.08 756
10413.04 759
10414.00 736
10414.97 747
10415.93 772
10416.89 748
10417.86 731
10418.82 735
10419.78 763
10420.75 770
10421.71 788
10422.68 787
10423.64 779
10424.60 806
10425.57 796
10426.53 764
10427.49 780
10428.46 777
10429.42 779
10430.39 767
10431.35 733
10432.31 747
10433.28 767
10434.24 741
10435.21 731
10436.17 737
10437.13 731
10438.10 731
10439.06 738
10440.03 718
10440.99 732
10441.96 732
10442.92 727
10443.89 730
10444.85 769
10445.82 717
10446.78 721
10447.74 746
10448.71 732
10449.67 718
10450.64 705
10451.60 739
10452.57 722
10453.53 714
10454.50 712
10455.46 696
10456.43 711
10457.39 746
10458.36 732
10459.33 698
10460.29 751
10461.26 692
10462.22 725
10463.19 711
10464.15 716
10465.12 709
10466.08 705
10467.05 747
10468.01 747
10468.98 705
10469.95 726
10470.91 734
10471.88 702
10472.84 750
10473.81 744
10474.78 745
10475.74 749
10476.71 735
10477.67 716
10478.64 743
10479.61 691
10480.57 713
10481.54 691
10482.51 730
10483.47 747
10484.44 732
10485.41 714
10486.37 750
10487.34 741
10488.30 775
10489.27 767
10490.24 746
10491.20 682
10492.17 748
10493.14 720
10494.11 710
10495.07 739
10496.04 738
10497.01 740
10497.97 720
10498.94 738
10499.91 693
10500.88 758
10501.84 774
10502.81 818
10503.78 734
10504.74 777
10505.71 786
10506.68 786
10507.65 791
10508.61 769
10509.58 739
10510.55 749
10511.52 758
10512.49 829
10513.45 786
10514.42 727
10515.39 741
10516.36 765
10517.32 766
10518.29 716
10519.26 724
10520.23 717
10521.20 741
10522.17 704
10523.13 748
10524.10 786
10525.07 756
10526.04 741
10527.01 756
10527.98 751
10528.94 760
10529.91 774
10530.88 760
10531.85 762
10532.82 711
10533.79 726
10534.76 768
10535.72 773
10536.69 749
10537.66 760
10538.63 738
10539.60 754
10540.57 759
10541.54 764
10542.51 760
10543.48 727
10544.45 740
10545.42 784
10546.38 824
10547.35 787
10548.32 767
10549.29 793
10550.26 805
10551.23 777
10552.20 769
10553.17 804
10554.14 780
10555.11 776
10556.08 785
10557.05 779
10558.02 815
10558.99 833
10559.96 843
10560.93 844
10561.90 862
10562.87 866
10563.84 846
10564.81 830
10565.78 796
10566.75 791
10567.72 834
10568.69 883
10569.66 836
10570.63 848
10571.60 837
10572.57 860
10573.54 857
10574.51 812
10575.48 836
10576.46 847
10577.43 891
10578.40 843
10579.37 820
10580.34 839
10581.31 842
10582.28 815
10583.25 825
10584.22 836
10585.19 837
10586.16 848
10587.14 856
10588.11 842
10589.08 876
10590.05 883
10591.02 859
10591.99 886
10592.96 893
10593.94 937
10594.91 935
10595.88 906
10596.85 910
10597.82 910
10598.79 906
10599.77 936
10600.74 913
10601.71 933
10602.68 966
10603.65 977
10604.62 976
10605.60 1019
10606.57 1029
10607.54 1014
10608.51 1047
10609.49 1063
10610.46 1137
10611.43 1173
10612.40 1179
10613.37 1173
10614.35 1174
10615.32 1189
10616.29 1152
10617.26 1176
10618.24 1137
10619.21 1102
10620.18 1085
10621.16 1068
10622.13 1003
10623.10 1010
10624.07 998
10625.05 947
10626.02 909
10626.99 894
10627.97 937
10628.94 914
10629.91 902
10630.89 862
10631.86 887
10632.83 875
10633.80 872
10634.78 880
10635.75 865
10636.73 924
10637.70 886
10638.67 890
10639.65 925
10640.62 917
10641.59 912
10642.57 948
10643.54 898
10644.51 881
10645.49 922
10646.46 979
10647.44 922
10648.41 882
10649.38 857
10650.36 899
10651.33 874
10652.31 859
10653.28 893
10654.25 926
10655.23 859
10656.20 842
10657.18 839
10658.15 871
10659.13 863
10660.10 807
10661.08 805
10662.05 824
10663.03 806
10664.00 768
10664.97 828
10665.95 792
10666.92 801
10667.90 769
10668.87 780
10669.85 762
10670.82 766
10671.80 765
10672.77 784
10673.75 808
10674.72 788
10675.70 802
10676.68 809
10677.65 831
10678.63 784
10679.60 767
10680.58 795
10681.55 811
10682.53 809
10683.50 829
10684.48 775
10685.45 799
10686.43 796
10687.41 810
10688.38 837
10689.36 787
10690.33 800
10691.31 805
10692.29 828
10693.26 760
10694.24 777
10695.21 810
10696.19 791
10697.17 814
10698.14 823
10699.12 806
10700.10 848
10701.07 816
10702.05 749
10703.02 769
10704.00 741
10704.98 781
10705.95 817
10706.93 786
10707.91 802
10708.88 820
10709.86 781
10710.84 784
10711.82 785
10712.79 802
10713.77 750
10714.75 768
10715.72 793
10716.70 791
10717.68 793
10718.65 780
10719.63 792
10720.61 756
10721.59 839
10722.56 827
10723.54 803
10724.52 791
10725.50 785
10726.47 834
10727.45 781
10728.43 778
10729.41 773
10730.38 809
10731.36 813
10732.34 792
10733.32 783
10734.30 796
10735.27 806
10736.25 808
10737.23 816
10738.21 803
10739.19 798
10740.16 839
10741.14 810
10742.12 818
10743.10 787
10744.08 804
10745.06 852
10746.03 835
10747.01 833
10747.99 779
10748.97 833
10749.95 811
10750.93 826
10751.91 853
10752.88 826
10753.86 813
10754.84 797
10755.82 834
10756.80 780
10757.78 777
10758.76 826
10759.74 795
10760.72 846
10761.70 788
10762.67 805
10763.65 818
10764.63 821
10765.61 860
10766.59 816
10767.57 829
10768.55 857
10769.53 839
10770.51 807
10771.49 828
10772.47 830
10773.45 855
10774.43 870
10775.41 864
10776.39 906
10777.37 911
10778.35 921
10779.33 915
10780.31 959
10781.29 957
10782.27 923
10783.25 912
10784.23 899
10785.21 905
10786.19 958
10787.17 921
10788.15 890
10789.13 881
10790.11 868
10791.09 908
10792.07 914
10793.05 907
10794.03 876
10795.01 883
10795.99 909
10796.97 893
10797.96 843
10798.94 874
10799.92 875
10800.90 913
10801.88 891
10802.86 875
10803.84 851
10804.82 876
10805.80 874
10806.79 842
10807.77 854
10808.75 878
10809.73 832
10810.71 838
10811.69 892
10812.67 895
10813.65 890
10814.64 859
10815.62 885
10816.60 861
10817.58 881
10818.56 880
10819.54 839
10820.53 875
10821.51 858
10822.49 886
10823.47 874
10824.45 892
10825.44 925
10826.42 921
10827.40 925
10828.38 920
10829.37 925
10830.35 951
10831.33 950
10832.31 975
10833.29 944
10834.28 937
10835.26 944
10836.24 919
10837.22 945
10838.21 987
10839.19 990
10840.17 989
10841.16 947
10842.14 980
10843.12 979
10844.10 974
10845.09 992
10846.07 1020
10847.05 990
10848.04 955
10849.02 1043
10850.00 1081
10850.99 1096
10851.97 1093
10852.95 1081
10853.94 1086
10854.92 1116
10855.90 1051
10856.89 1075
10857.87 1111
10858.85 1125
10859.84 1106
10860.82 1099
10861.80 1086
10862.79 1112
10863.77 1112
10864.76 1129
10865.74 1116
10866.72 1155
10867.71 1126
10868.69 1098
10869.68 1062
10870.66 1116
10871.64 1122
10872.63 1114
10873.61 1138
10874.60 1119
10875.58 1111
10876.56 1143
10877.55 1115
10878.53 1185
10879.52 1213
10880.50 1168
10881.49 1170
10882.47 1200
10883.46 1216
10884.44 1204
10885.43 1189
10886.41 1190
10887.40 1213
10888.38 1177
10889.37 1225
10890.35 1221
10891.34 1230
10892.32 1241
10893.31 1249
10894.29 1293
10895.28 1341
10896.26 1312
10897.25 1316
10898.23 1263
10899.22 1322
10900.20 1323
10901.19 1321
10902.17 1324
10903.16 1319
10904.15 1332
10905.13 1319
10906.12 1348
10907.10 1414
10908.09 1418
10909.07 1390
10910.06 1465
10911.05 1458
10912.03 1544
10913.02 1552
10914.00 1553
10914.99 1522
10915.98 1581
10916.96 1566
10917.95 1564
10918.94 1559
10919.92 1622
10920.91 1587
10921.89 1571
10922.88 1588
10923.87 1635
10924.85 1631
10925.84 1655
10926.83 1671
10927.81 1681
10928.80 1692
10929.79 1739
10930.77 1713
10931.76 1691
10932.75 1715
10933.74 1730
10934.72 1740
10935.71 1749
10936.70 1783
10937.68 1774
10938.67 1850
10939.66 1908
10940.65 1866
10941.63 1908
10942.62 1867
10943.61 1904
10944.59 1977
10945.58 1971
10946.57 2010
10947.56 2040
10948.54 2082
10949.53 2109
10950.52 2170
10951.51 2220
10952.50 2260
10953.48 2422
10954.47 2421
10955.46 2527
10956.45 2572
10957.44 2664
10958.42 2795
10959.41 2830
10960.40 2947
10961.39 3007
10962.38 2956
10963.36 2882
10964.35 2867
10965.34 2902
10966.33 2823
10967.32 2783
10968.31 2685
10969.30 2656
10970.28 2618
10971.27 2575
10972.26 2526
10973.25 2486
10974.24 2337
10975.23 2298
10976.22 2278
10977.21 2222
10978.19 2286
10979.18 2273
10980.17 2195
10981.16 2202
10982.15 2175
10983.14 2190
10984.13 2209
10985.12 2265
10986.11 2249
10987.10 2342
10988.09 2353
10989.08 2388
10990.07 2388
10991.06 2500
10992.04 2647
10993.03 2699
10994.02 2714
10995.01 2813
10996.00 2957
10996.99 3078
10997.98 3202
10998.97 3236
10999.96 3307
11000.95 3472
11001.94 3552
11002.93 3550
11003.92 3542
11004.91 3562
11005.90 3545
11006.89 3450
11007.88 3340
11008.87 3242
11009.87 3131
11010.86 2994
11011.85 2863
11012.84 2683
11013.83 2508
11014.82 2432
11015.81 2298
11016.80 2266
11017.79 2077
11018.78 1979
11019.77 1887
11020.76 1848
11021.75 1786
11022.74 1750
11023.74 1713
11024.73 1691
11025.72 1719
11026.71 1660
11027.70 1641
11028.69 1648
11029.68 1604
11030.67 1594
11031.67 1614
11032.66 1570
11033.65 1577
11034.64 1557
11035.63 1600
11036.62 1597
11037.61 1596
11038.61 1624
11039.60 1574
11040.59 1556
11041.58 1536
11042.57 1515
11043.56 1544
11044.56 1540
11045.55 1527
11046.54 1465
11047.53 1504
11048.53 1507
11049.52 1477
11050.51 1437
11051.50 1491
11052.49 1516
11053.49 1446
11054.48 1453
11055.47 1504
11056.46 1498
11057.46 1425
11058.45 1459
11059.44 1426
11060.43 1475
11061.43 1481
11062.42 1479
11063.41 1456
11064.41 1433
11065.40 1482
11066.39 1480
11067.38 1462
11068.38 1465
11069.37 1464
11070.36 1416
11071.36 1498
11072.35 1452
11073.34 1463
11074.34 1534
11075.33 1473
11076.32 1519
11077.32 1480
11078.31 1493
11079.30 1508
11080.30 1522
11081.29 1521
11082.28 1503
11083.28 1494
11084.27 1490
11085.27 1494
11086.26 1444
11087.25 1460
11088.25 1439
11089.24 1415
11090.24 1405
11091.23 1402
11092.22 1416
11093.22 1427
11094.21 1372
11095.21 1383
11096.20 1347
11097.19 1316
11098.19 1331
11099.18 1316
11100.18 1361
11101.17 1318
11102.17 1279
11103.16 1233
11104.16 1318
11105.15 1284
11106.15 1276
11107.14 1331
11108.13 1314
11109.13 1226
11110.12 1268
11111.12 1264
11112.11 1253
11113.11 1290
11114.10 1262
11115.10 1248
11116.09 1265
11117.09 1274
11118.09 1282
11119.08 1289
11120.08 1281
11121.07 1297
11122.07 1235
11123.06 1257
11124.06 1240
11125.05 1277
11126.05 1273
11127.04 1297
11128.04 1261
11129.04 1286
11130.03 1288
11131.03 1262
11132.02 1241
11133.02 1218
11134.02 1213
11135.01 1229
11136.01 1241
11137.00 1230
11138.00 1182
11139.00 1197
11139.99 1200
11140.99 1182
11141.98 1228
11142.98 1198
11143.98 1215
11144.97 1205
11145.97 1183
11146.97 1199
11147.96 1186
11148.96 1221
11149.96 1233
11150.95 1261
11151.95 1199
11152.95 1220
11153.94 1230
11154.94 1212
11155.94 1214
11156.93 1186
11157.93 1174
11158.93 1146
11159.93 1163
11160.92 1214
11161.92 1183
11162.92 1119
11163.92 1189
11164.91 1154
11165.91 1148
11166.91 1126
11167.90 1127
11168.90 1113
11169.90 1122
11170.90 1135
11171.90 1121
11172.89 1135
11173.89 1110
11174.89 1148
11175.89 1090
11176.88 1072
11177.88 1121
11178.88 1109
11179.88 1120
11180.88 1103
11181.87 1085
11182.87 1064
11183.87 1035
11184.87 1089
11185.87 1053
11186.87 1025
11187.86 1028
11188.86 1055
11189.86 1064
11190.86 1008
11191.86 1023
11192.86 1049
11193.86 1086
11194.85 1069
11195.85 1048
11196.85 1084
11197.85 1077
11198.85 1072
11199.85 1086
11200.85 1039
11201.85 1061
11202.84 1107
11203.84 1108
11204.84 1058
11205.84 1108
11206.84 1121
11207.84 1087
11208.84 1092
11209.84 1098
11210.84 1135
11211.84 1148
11212.84 1107
11213.84 1094
11214.84 1092
11215.84 1076
11216.84 1100
11217.84 1132
11218.84 1133
11219.84 1044
11220.84 1103
11221.84 1128
11222.84 1113
11223.84 1052
11224.84 1088
11225.84 1096
11226.84 1101
11227.84 1125
11228.84 1129
11229.84 1179
11230.84 1179
11231.84 1207
11232.84 1104
11233.84 1114
11234.84 1139
11235.84 1168
11236.84 1145
11237.84 1191
11238.84 1181
11239.84 1107
11240.84 1142
11241.84 1178
11242.84 1178
11243.84 1177
11244.84 1236
11245.85 1226
11246.85 1180
11247.85 1179
11248.85 1188
11249.85 1220
11250.85 1273
11251.85 1259
11252.85 1194
11253.86 1289
11254.86 1274
11255.86 1270
11256.86 1264
11257.86 1284
11258.86 1305
11259.86 1329
11260.87 1287
11261.87 1309
11262.87 1298
11263.87 1335
11264.87 1351
11265.87 1341
11266.88 1381
11267.88 1385
11268.88 1431
11269.88 1378
11270.88 1437
11271.89 1402
11272.89 1466
11273.89 1488
11274.89 1519
11275.90 1543
11276.90 1544
11277.90 1553
11278.90 1550
11279.90 1577
11280.91 1610
11281.91 1584
11282.91 1561
11283.92 1592
11284.92 1574
11285.92 1541
11286.92 1481
11287.93 1473
11288.93 1476
11289.93 1471
11290.94 1420
11291.94 1394
11292.94 1363
11293.94 1343
11294.95 1301
11295.95 1303
11296.95 1316
11297.96 1336
11298.96 1287
11299.96 1256
11300.97 1197
11301.97 1255
11302.97 1255
11303.98 1250
11304.98 1256
11305.98 1234
11306.99 1261
11307.99 1254
11309.00 1269
11310.00 1226
11311.00 1263
11312.01 1264
11313.01 1309
11314.02 1310
11315.02 1265
11316.02 1291
11317.03 1347
11318.03 1296
11319.04 1297
11320.04 1338
11321.04 1348
11322.05 1371
11323.05 1378
11324.06 1393
11325.06 1368
11326.07 1299
11327.07 1416
11328.08 1421
11329.08 1347
11330.09 1364
11331.09 1401
11332.10 1341
11333.10 1323
11334.10 1356
11335.11 1375
11336.11 1363
11337.12 1368
11338.12 1364
11339.13 1347
11340.14 1359
11341.14 1390
11342.15 1385
11343.15 1454
11344.16 1424
11345.16 1395
11346.17 1369
11347.17 1408
11348.18 1389
11349.18 1457
11350.19 1448
11351.19 1370
11352.20 1434
11353.21 1388
11354.21 1425
11355.22 1390
11356.22 1352
11357.23 1337
11358.24 1379
11359.24 1300
11360.25 1344
11361.25 1364
11362.26 1341
11363.27 1318
11364.27 1377
11365.28 1357
11366.28 1336
11367.29 1318
11368.30 1296
11369.30 1386
11370.31 1343
11371.32 1331
11372.32 1378
11373.33 1395
11374.34 1406
11375.34 1279
11376.35 1302
11377.36 1316
11378.36 1371
11379.37 1404
11380.38 1364
11381.38 1365
11382.39 1387
11383.40 1381
11384.41 1376
11385.41 1362
11386.42 1360
11387.43 1371
11388.43 1398
11389.44 1374
11390.45 1413
11391.46 1391
11392.46 1376
11393.47 1394
11394.48 1410
11395.49 1424
11396.49 1404
11397.50 1388
11398.51 1436
11399.52 1421
11400.53 1453
11401.53 1480
11402.54 1452
11403.55 1430
11404.56 1476
11405.57 1482
11406.57 1465
11407.58 1485
11408.59 1443
11409.60 1529
11410.61 1541
11411.61 1499
11412.62 1516
11413.63 1531
11414.64 1499
11415.65 1534
11416.66 1509
11417.67 1508
11418.67 1551
11419.68 1550
11420.69 1530
11421.70 1545
11422.71 1540
11423.72 1561
11424.73 1522
11425.74 1557
11426.74 1621
11427.75 1637
11428.76 1654
11429.77 1619
11430.78 1560
11431.79 1551
11432.80 1632
11433.81 1588
11434.82 1578
11435.83 1611
11436.84 1623
11437.85 1669
11438.86 1700
11439.87 1600
11440.88 1643
11441.88 1679
11442.89 1639
11443.90 1653
11444.91 1709
11445.92 1697
11446.93 1648
11447.94 1659
11448.95 1695
11449.96 1743
11450.97 1738
11451.98 1667
11452.99 1685
11454.00 1686
11455.01 1724
11456.02 1766
11457.04 1749
11458.05 1767
11459.06 1775
11460.07 1760
11461.08 1761
11462.09 1795
11463.10 1786
11464.11 1783
11465.12 1807
11466.13 1843
11467.14 1861
11468.15 1884
11469.16 1898
11470.17 1906
11471.18 1972
11472.20 1953
11473.21 2006
11474.22 2058
11475.23 2024
11476.24 2016
11477.25 2014
11478.26 2023
11479.27 2121
11480.28 2130
11481.30 2117
11482.31 2274
11483.32 2250
11484.33 2275
11485.34 2262
11486.35 2251
11487.37 2309
11488.38 2353
11489.39 2410
11490.40 2446
11491.41 2485
11492.42 2461
11493.44 2527
11494.45 2558
11495.46 2587
11496.47 2711
11497.48 2736
11498.50 2703
11499.51 2771
11500.52 2812
11501.53 2794
11502.55 2817
11503.56 2887
11504.57 2972
11505.58 2991
11506.60 3097
11507.61 3063
11508.62 3157
11509.63 3177
11510.65 3260
11511.66 3368
11512.67 3465
11513.68 3527
11514.70 3668
11515.71 3669
11516.72 3758
11517.74 3929
11518.75 4048
11519.76 4189
11520.78 4240
11521.79 4424
11522.80 4576
11523.81 4760
11524.83 4839
11525.84 5048
11526.85 5183
11527.87 5437
11528.88 5690
11529.90 5815
11530.91 5955
11531.92 6347
11532.94 6644
11533.95 6938
11534.96 7245
11535.98 7763
11536.99 8111
11538.01 8305
11539.02 8626
11540.03 8980
11541.05 9165
11542.06 9447
11543.08 9608
11544.09 9499
11545.10 9284
11546.12 9193
11547.13 9036
11548.15 8622
11549.16 8326
11550.18 7972
11551.19 7574
11552.20 7073
11553.22 6648
11554.23 6096
11555.25 5813
11556.26 5347
11557.28 4841
11558.29 4603
11559.31 4383
11560.32 4097
11561.34 3929
11562.35 3723
11563.37 3518
11564.38 3331
11565.40 3281
11566.41 3311
11567.43 3217
11568.44 3092
11569.46 3049
11570.47 3086
11571.49 3048
11572.50 2982
11573.52 2845
11574.53 2865
11575.55 2886
11576.57 2878
11577.58 2871
11578.60 2850
11579.61 2742
11580.63 2705
11581.64 2704
11582.66 2593
11583.68 2632
11584.69 2671
11585.71 2611
11586.72 2481
11587.74 2538
11588.76 2538
11589.77 2482
11590.79 2421
11591.81 2353
11592.82 2350
11593.84 2301
11594.85 2338
11595.87 2338
11596.89 2363
11597.90 2265
11598.92 2232
11599.94 2261
11600.95 2345
11601.97 2318
11602.99 2397
11604.00 2415
11605.02 2411
11606.04 2466
11607.05 2505
11608.07 2459
11609.09 2528
11610.11 2550
11611.12 2585
11612.14 2536
11613.16 2581
11614.17 2673
11615.19 2677
11616.21 2697
11617.23 2658
11618.24 2753
11619.26 2736
11620.28 2771
11621.30 2792
11622.31 2879
11623.33 2915
11624.35 2830
11625.37 2752
11626.38 2711
11627.40 2751
11628.42 2797
11629.44 2725
11630.46 2642
11631.47 2609
11632.49 2611
11633.51 2515
11634.53 2502
11635.55 2467
11636.56 2420
11637.58 2374
11638.60 2353
11639.62 2376
11640.64 2333
11641.66 2220
11642.67 2220
11643.69 2173
11644.71 2169
11645.73 2202
11646.75 2174
11647.77 2099
11648.79 2075
11649.80 2063
11650.82 2018
11651.84 1982
11652.86 1957
11653.88 1974
11654.90 1916
11655.92 1946
11656.94 1921
11657.96 1911
11658.98 1961
11660.00 1928
11661.01 1869
11662.03 1806
11663.05 1815
11664.07 1822
11665.09 1829
11666.11 1766
11667.13 1752
11668.15 1701
11669.17 1694
11670.19 1759
11671.21 1697
11672.23 1706
11673.25 1639
11674.27 1638
11675.29 1638
11676.31 1612
11677.33 1646
11678.35 1588
11679.37 1621
11680.39 1626
11681.41 1602
11682.43 1544
11683.45 1560
11684.47 1574
11685.49 1529
11686.51 1579
11687.53 1577
11688.55 1489
11689.57 1501
11690.59 1518
11691.61 1534
11692.63 1500
11693.66 1503
11694.68 1489
11695.70 1468
11696.72 1473
11697.74 1406
11698.76 1384
11699.78 1428
11700.80 1426
11701.82 1410
11702.84 1394
11703.86 1397
11704.89 1392
11705.91 1395
11706.93 1407
11707.95 1378
11708.97 1359
11709.99 1342
11711.01 1293
11712.04 1344
11713.06 1317
11714.08 1303
11715.10 1316
11716.12 1285
11717.14 1272
11718.17 1259
11719.19 1259
11720.21 1287
11721.23 1258
11722.25 1255
11723.28 1230
11724.30 1234
11725.32 1208
11726.34 1267
11727.36 1237
11728.39 1156
11729.41 1197
11730.43 1210
11731.45 1203
11732.48 1154
11733.50 1142
11734.52 1160
11735.54 1201
11736.57 1196
11737.59 1126
11738.61 1108
11739.63 1152
11740.66 1160
11741.68 1168
11742.70 1150
11743.72 1122
11744.75 1098
11745.77 1067
11746.79 1143
11747.82 1113
11748.84 1036
11749.86 1050
11750.89 1083
11751.91 1070
11752.93 1043
11753.96 1027
11754.98 1045
11756.00 1010
11757.03 1063
11758.05 1064
11759.07 1058
11760.10 1061
11761.12 1032
11762.14 1049
11763.17 1035
11764.19 1041
11765.22 1037
11766.24 991
11767.26 1016
11768.29 1042
11769.31 1016
11770.34 1006
11771.36 1007
11772.38 997
11773.41 1015
11774.43 1034
11775.46 1030
11776.48 1012
11777.51 1059
11778.53 1040
11779.55 1016
11780.58 1014
11781.60 1019
11782.63 1005
11783.65 1038
11784.68 1016
11785.70 1019
11786.73 993
11787.75 990
11788.78 991
11789.80 1054
11790.83 1013
11791.85 972
11792.88 1023
11793.90 1004
11794.93 1049
11795.95 988
11796.98 1025
11798.00 1062
11799.03 1023
11800.05 972
11801.08 967
11802.10 1002
11803.13 1000
11804.15 1016
11805.18 1022
11806.21 989
11807.23 977
11808.26 977
11809.28 1015
11810.31 1024
11811.33 985
11812.36 1007
11813.39 987
11814.41 1002
11815.44 1012
11816.46 990
11817.49 1012
11818.52 1010
11819.54 1004
11820.57 986
11821.59 1001
11822.62 1001
11823.65 1037
11824.67 985
11825.70 1024
11826.73 1023
11827.75 1031
11828.78 987
11829.81 1022
11830.83 1034
11831.86 1048
11832.89 1029
11833.91 1009
11834.94 1039
11835.97 1010
11836.99 1036
11838.02 1016
11839.05 1045
11840.08 1020
11841.10 1057
11842.13 1024
11843.16 1045
11844.18 1052
11845.21 1003
11846.24 1017
11847.27 999
11848.29 1036
11849.32 1004
11850.35 1027
11851.38 1038
11852.40 1030
11853.43 1041
11854.46 1063
11855.49 1058
11856.51 1074
11857.54 1075
11858.57 1060
11859.60 1055
11860.63 1069
11861.65 1064
11862.68 1070
11863.71 1065
11864.74 1093
11865.77 1080
11866.80 1126
11867.82 1145
11868.85 1094
11869.88 1143
11870.91 1149
11871.94 1171
11872.97 1137
11873.99 1184
11875.02 1159
11876.05 1195
11877.08 1187
11878.11 1216
11879.14 1167
11880.17 1197
11881.20 1218
11882.22 1216
11883.25 1236
11884.28 1237
11885.31 1216
11886.34 1222
11887.37 1229
11888.40 1249
11889.43 1292
11890.46 1251
11891.49 1311
11892.52 1335
11893.55 1316
11894.57 1316
11895.60 1368
11896.63 1418
11897.66 1353
11898.69 1401
11899.72 1389
11900.75 1416
11901.78 1449
11902.81 1498
11903.84 1571
11904.87 1589
11905.90 1559
11906.93 1532
11907.96 1590
11908.99 1603
11910.02 1552
11911.05 1569
11912.08 1580
11913.11 1581
11914.14 1600
11915.17 1632
11916.20 1599
11917.23 1636
11918.26 1670
11919.29 1672
11920.33 1664
11921.36 1643
11922.39 1677
11923.42 1661
11924.45 1685
11925.48 1681
11926.51 1756
11927.54 1785
11928.57 1884
11929.60 1895
11930.63 1911
11931.66 1939
11932.70 1988
11933.73 2050
11934.76 2061
11935.79 2007
11936.82 2007
11937.85 2033
11938.88 2037
11939.91 1902
11940.95 1932
11941.98 1896
11943.01 1802
11944.04 1733
11945.07 1678
11946.10 1637
11947.14 1608
11948.17 1542
11949.20 1488
11950.23 1482
11951.26 1464
11952.29 1422
11953.33 1349
11954.36 1315
11955.39 1364
11956.42 1349
11957.46 1350
11958.49 1325
11959.52 1287
11960.55 1285
11961.58 1277
11962.62 1299
11963.65 1265
11964.68 1213
11965.71 1298
11966.75 1256
11967.78 1269
11968.81 1282
11969.84 1229
11970.88 1230
11971.91 1231
11972.94 1249
11973.98 1202
11975.01 1263
11976.04 1271
11977.07 1250
11978.11 1195
11979.14 1211
11980.17 1251
11981.21 1288
11982.24 1295
11983.27 1296
11984.31 1228
11985.34 1203
11986.37 1216
11987.41 1231
11988.44 1267
11989.47 1305
11990.51 1295
11991.54 1317
11992.58 1313
11993.61 1255
11994.64 1280
11995.68 1341
11996.71 1250
11997.74 1275
11998.78 1292
11999.81 1326
12000.85 1355
12001.88 1321
12002.91 1322
12003.95 1357
12004.98 1346
12006.02 1322
12007.05 1340
12008.09 1338
12009.12 1370
12010.15 1369
12011.19 1392
12012.22 1419
12013.26 1403
12014.29 1396
12015.33 1421
12016.36 1438
12017.40 1421
12018.43 1438
12019.47 1437
12020.50 1492
12021.54 1472
12022.57 1441
12023.61 1463
12024.64 1468
12025.68 1490
12026.71 1455
12027.75 1456
12028.78 1447
12029.82 1416
12030.85 1472
12031.89 1511
12032.92 1546
12033.96 1525
12034.99 1497
12036.03 1462
12037.07 1483
12038.10 1509
12039.14 1527
12040.17 1520
12041.21 1497
12042.24 1478
12043.28 1453
12044.32 1477
12045.35 1456
12046.39 1459
12047.42 1450
12048.46 1421
12049.50 1477
12050.53 1443
12051.57 1441
12052.61 1395
12053.64 1420
12054.68 1447
12055.71 1420
12056.75 1421
12057.79 1417
12058.82 1430
12059.86 1371
12060.90 1417
12061.93 1427
12062.97 1428
12064.01 1408
12065.04 1347
12066.08 1314
12067.12 1363
12068.15 1375
12069.19 1367
12070.23 1302
12071.27 1282
12072.30 1327
12073.34 1316
12074.38 1299
12075.41 1304
12076.45 1306
12077.49 1345
12078.53 1305
12079.56 1264
12080.60 1291
12081.64 1271
12082.68 1317
12083.71 1296
12084.75 1285
12085.79 1246
12086.83 1246
12087.86 1249
12088.90 1299
12089.94 1325
12090.98 1362
12092.02 1315
12093.05 1295
12094.09 1334
12095.13 1339
12096.17 1297
12097.21 1300
12098.25 1353
12099.28 1358
12100.32 1358
12101.36 1325
12102.40 1328
12103.44 1407
12104.48 1348
12105.51 1437
12106.55 1394
12107.59 1325
12108.63 1373
12109.67 1355
12110.71 1323
12111.75 1342
12112.79 1339
12113.82 1289
12114.86 1276
12115.90 1237
12116.94 1315
12117.98 1274
12119.02 1223
12120.06 1189
12121.10 1192
12122.14 1184
12123.18 1161
12124.22 1167
12125.25 1151
12126.29 1113
12127.33 1116
12128.37 1110
12129.41 1088
12130.45 1140
12131.49 1138
12132.53 1094
12133.57 1043
12134.61 1056
12135.65 1091
12136.69 1110
12137.73 1043
12138.77 1085
12139.81 1063
12140.85 1069
12141.89 1060
12142.93 1063
12143.97 1071
12145.01 1098
12146.05 1044
12147.09 1022
12148.13 1005
12149.17 1056
12150.21 1037
12151.25 1016
12152.29 1030
12153.34 1051
12154.38 1047
12155.42 1036
12156.46 1074
12157.50 1028
12158.54 992
12159.58 1042
12160.62 1031
12161.66 1017
12162.70 993
12163.74 984
12164.78 1038
12165.83 984
12166.87 1026
12167.91 1000
12168.95 1011
12169.99 993
12171.03 1023
12172.07 1014
12173.11 1003
12174.16 991
12175.20 993
12176.24 1040
12177.28 993
12178.32 992
12179.36 958
12180.41 991
12181.45 1021
12182.49 1019
12183.53 1000
12184.57 972
12185.62 947
12186.66 967
12187.70 1001
12188.74 937
12189.78 958
12190.83 965
12191.87 996
12192.91 1035
12193.95 1006
12195.00 997
12196.04 1012
12197.08 980
12198.12 991
12199.17 1015
12200.21 991
12201.25 1006
12202.29 965
12203.34 969
12204.38 960
12205.42 977
12206.46 956
12207.51 1013
12208.55 995
12209.59 968
12210.64 987
12211.68 969
12212.72 943
12213.77 955
12214.81 966
12215.85 944
12216.90 951
12217.94 962
12218.98 965
12220.03 927
12221.07 965
12222.11 978
12223.16 991
12224.20 975
12225.24 966
12226.29 979
12227.33 930
12228.37 954
12229.42 963
12230.46 981
12231.51 967
12232.55 989
12233.59 953
12234.64 989
12235.68 963
12236.73 973
12237.77 927
12238.82 967
12239.86 944
12240.90 969
12241.95 959
12242.99 944
12244.04 956
12245.08 989
12246.13 979
12247.17 982
12248.22 981
12249.26 936
12250.31 972
12251.35 938
12252.39 971
12253.44 955
12254.48 934
12255.53 928
12256.57 941
12257.62 894
12258.66 898
12259.71 880
12260.75 872
12261.80 884
12262.85 948
12263.89 917
12264.94 882
12265.98 881
12267.03 873
12268.07 863
12269.12 866
12270.16 856
12271.21 809
12272.25 822
12273.30 818
12274.35 839
12275.39 851
12276.44 875
12277.48 836
12278.53 801
12279.58 830
12280.62 837
12281.67 830
12282.71 840
12283.76 821
12284.81 820
12285.85 822
12286.90 880
12287.95 878
12288.99 841
12290.04 833
12291.08 795
12292.13 833
12293.18 869
12294.22 835
12295.27 827
12296.32 817
12297.36 830
12298.41 828
12299.46 821
12300.50 816
12301.55 828
12302.60 803
12303.65 807
12304.69 791
12305.74 793
12306.79 823
12307.83 831
12308.88 828
12309.93 822
12310.98 808
12312.02 831
12313.07 805
12314.12 808
12315.17 818
12316.21 808
12317.26 784
12318.31 779
12319.36 798
12320.40 813
12321.45 790
12322.50 820
12323.55 803
12324.60 779
12325.64 803
12326.69 806
12327.74 792
12328.79 763
12329.84 803
12330.88 786
12331.93 763
12332.98 801
12334.03 813
12335.08 746
12336.13 796
12337.17 764
12338.22 810
12339.27 819
12340.32 792
12341.37 796
12342.42 805
12343.47 805
12344.51 806
12345.56 808
12346.61 810
12347.66 816
12348.71 803
12349.76 807
12350.81 807
12351.86 859
12352.91 837
12353.95 853
12355.00 807
12356.05 822
12357.10 841
12358.15 829
12359.20 830
12360.25 827
12361.30 860
12362.35 830
12363.40 788
12364.45 818
12365.50 867
12366.55 874
12367.60 845
12368.65 863
12369.70 808
12370.75 868
12371.80 861
12372.85 876
12373.90 816
12374.95 858
12376.00 854
12377.05 860
12378.10 832
12379.15 811
12380.20 825
12381.25 856
12382.30 848
12383.35 850
12384.40 880
12385.45 835
12386.50 832
12387.55 839
12388.60 835
12389.65 863
12390.70 870
12391.75 863
12392.80 883
12393.86 837
12394.91 839
12395.96 850
12397.01 890
12398.06 885
12399.11 855
12400.16 883
12401.21 855
12402.26 894
12403.32 885
12404.37 895
12405.42 880
12406.47 896
12407.52 869
12408.57 884
12409.62 861
12410.68 909
12411.73 912
12412.78 912
12413.83 887
12414.88 907
12415.93 935
12416.99 948
12418.04 946
12419.09 912
12420.14 879
12421.19 909
12422.25 926
12423.30 941
12424.35 964
12425.40 962
12426.45 945
12427.51 974
12428.56 958
12429.61 943
12430.66 945
12431.72 989
12432.77 986
12433.82 990
12434.87 1006
12435.93 972
12436.98 982
12438.03 991
12439.08 1005
12440.14 971
12441.19 953
12442.24 987
12443.30 1032
12444.35 1009
12445.40 1020
12446.45 1062
12447.51 1086
12448.56 1093
12449.61 1097
12450.67 1120
12451.72 1086
12452.77 1096
12453.83 1205
12454.88 1206
12455.93 1188
12456.99 1209
12458.04 1261
12459.10 1263
12460.15 1293
12461.20 1296
12462.26 1364
12463.31 1435
12464.36 1450
12465.42 1491
12466.47 1540
12467.53 1604
12468.58 1680
12469.63 1711
12470.69 1795
12471.74 1873
12472.80 1898
12473.85 1977
12474.90 2070
12475.96 2169
12477.01 2246
12478.07 2250
12479.12 2346
12480.18 2335
12481.23 2335
12482.29 2377
12483.34 2351
12484.40 2264
12485.45 2217
12486.50 2213
12487.56 2228
12488.61 2033
12489.67 1976
12490.72 1927
12491.78 1863
12492.83 1797
12493.89 1755
12494.94 1633
12496.00 1594
12497.05 1522
12498.11 1429
12499.17 1380
12500.22 1378
12501.28 1320
12502.33 1334
12503.39 1300
12504.44 1310
12505.50 1254
12506.55 1246
12507.61 1217
12508.67 1231
12509.72 1206
12510.78 1151
12511.83 1178
12512.89 1187
12513.94 1264
12515.00 1198
12516.06 1146
12517.11 1119
12518.17 1135
12519.22 1234
12520.28 1214
12521.34 1210
12522.39 1181
12523.45 1198
12524.51 1226
12525.56 1162
12526.62 1243
12527.68 1161
12528.73 1170
12529.79 1207
12530.85 1166
12531.90 1160
12532.96 1138
12534.02 1183
12535.07 1173
12536.13 1184
12537.19 1204
12538.24 1234
12539.30 1191
12540.36 1233
12541.41 1223
12542.47 1237
12543.53 1288
12544.59 1286
12545.64 1305
12546.70 1316
12547.76 1302
12548.82 1336
12549.87 1425
12550.93 1409
12551.99 1416
12553.05 1417
12554.10 1454
12555.16 1432
12556.22 1499
12557.28 1541
12558.33 1570
12559.39 1589
12560.45 1534
12561.51 1575
12562.57 1581
12563.62 1538
12564.68 1565
12565.74 1506
12566.80 1509
12567.86 1488
12568.91 1479
12569.97 1462
12571.03 1387
12572.09 1438
12573.15 1380
12574.21 1331
12575.26 1376
12576.32 1317
12577.38 1331
12578.44 1282
12579.50 1258
12580.56 1233
12581.62 1200
12582.68 1191
12583.73 1219
12584.79 1201
12585.85 1188
12586.91 1136
12587.97 1153
12589.03 1161
12590.09 1198
12591.15 1171
12592.21 1182
12593.27 1185
12594.33 1152
12595.38 1149
12596.44 1170
12597.50 1152
12598.56 1097
12599.62 1140
12600.68 1166
12601.74 1135
12602.80 1138
12603.86 1166
12604.92 1153
12605.98 1173
12607.04 1201
12608.10 1186
12609.16 1183
12610.22 1139
12611.28 1178
12612.34 1231
12613.40 1197
12614.46 1216
12615.52 1214
12616.58 1205
12617.64 1247
12618.70 1214
12619.76 1272
12620.82 1262
12621.88 1237
12622.94 1265
12624.00 1266
12625.07 1252
12626.13 1252
12627.19 1296
12628.25 1332
12629.31 1337
12630.37 1315
12631.43 1323
12632.49 1307
12633.55 1259
12634.61 1250
12635.67 1304
12636.73 1325
12637.80 1261
12638.86 1245
12639.92 1297
12640.98 1289
12642.04 1257
12643.10 1253
12644.16 1230
12645.23 1244
12646.29 1228
12647.35 1252
12648.41 1170
12649.47 1154
12650.53 1148
12651.59 1166
12652.66 1197
12653.72 1196
12654.78 1188
12655.84 1098
12656.90 1103
12657.97 1136
12659.03 1126
12660.09 1126
12661.15 1131
12662.21 1118
12663.28 1088
12664.34 1116
12665.40 1096
12666.46 1145
12667.53 1135
12668.59 1115
12669.65 1118
12670.71 1075
12671.78 1135
12672.84 1082
12673.90 1092
12674.96 1126
12676.03 1132
12677.09 1100
12678.15 1112
12679.22 1115
12680.28 1075
12681.34 1133
12682.40 1096
12683.47 1121
12684.53 1144
12685.59 1170
12686.66 1114
12687.72 1097
12688.78 1174
12689.85 1183
12690.91 1164
12691.97 1199
12693.04 1141
12694.10 1158
12695.16 1157
12696.23 1199
12697.29 1190
12698.35 1192
12699.42 1287
12700.48 1249
12701.55 1227
12702.61 1226
12703.67 1232
12704.74 1274
12705.80 1315
12706.87 1292
12707.93 1269
12708.99 1257
12710.06 1308
12711.12 1302
12712.19 1296
12713.25 1338
12714.32 1354
12715.38 1326
12716.44 1357
12717.51 1368
12718.57 1357
12719.64 1374
12720.70 1327
12721.77 1378
12722.83 1344
12723.90 1325
12724.96 1329
12726.03 1326
12727.09 1408
12728.16 1406
12729.22 1396
12730.29 1401
12731.35 1426
12732.42 1450
12733.48 1447
12734.55 1457
12735.61 1444
12736.68 1479
12737.74 1496
12738.81 1452
12739.87 1441
12740.94 1426
12742.00 1473
12743.07 1412
12744.14 1442
12745.20 1395
12746.27 1341
12747.33 1317
12748.40 1279
12749.46 1255
12750.53 1250
12751.60 1242
12752.66 1229
12753.73 1189
12754.79 1219
12755.86 1189
12756.93 1135
12757.99 1079
12759.06 1137
12760.12 1164
12761.19 1130
12762.26 1118
12763.32 1078
12764.39 1112
12765.46 1109
12766.52 1113
12767.59 1074
12768.66 1027
12769.72 1039
12770.79 1016
12771.86 1054
12772.92 1033
12773.99 1065
12775.06 1007
12776.12 1023
12777.19 1038
12778.26 1015
12779.33 1003
12780.39 957
12781.46 965
12782.53 968
12783.59 949
12784.66 931
12785.73 988
12786.80 964
12787.86 961
12788.93 915
12790.00 883
12791.07 925
12792.13 889
12793.20 920
12794.27 929
12795.34 910
12796.40 896
12797.47 929
12798.54 918
12799.61 890
12800.68 860
12801.74 916
12802.81 911
12803.88 914
12804.95 898
12806.02 917
12807.09 924
12808.15 907
12809.22 963
12810.29 915
12811.36 909
12812.43 950
12813.50 960
12814.56 940
12815.63 966
12816.70 939
12817.77 947
12818.84 949
12819.91 940
12820.98 965
12822.04 948
12823.11 931
12824.18 950
12825.25 910
12826.32 900
12827.39 944
12828.46 938
12829.53 916
12830.60 949
12831.67 954
12832.74 909
12833.81 935
12834.87 897
12835.94 897
12837.01 917
12838.08 896
12839.15 884
12840.22 916
12841.29 908
12842.36 867
12843.43 873
12844.50 861
12845.57 860
12846.64 843
12847.71 872
12848.78 835
12849.85 807
12850.92 806
12851.99 820
12853.06 836
12854.13 792
12855.20 774
12856.27 815
12857.34 806
12858.41 780
12859.48 759
12860.55 811
12861.62 801
12862.69 798
12863.77 765
12864.84 759
12865.91 790
12866.98 774
12868.05 740
12869.12 750
12870.19 757
12871.26 786
12872.33 788
12873.40 773
12874.47 770
12875.54 797
12876.62 762
12877.69 740
12878.76 734
12879.83 736
12880.90 734
12881.97 743
12883.04 759
12884.12 725
12885.19 694
12886.26 721
12887.33 711
12888.40 752
12889.47 777
12890.54 756
12891.62 749
12892.69 688
12893.76 710
12894.83 674
12895.90 722
12896.98 721
12898.05 718
12899.12 694
12900.19 730
12901.26 707
12902.34 698
12903.41 661
12904.48 676
12905.55 674
12906.63 671
12907.70 655
12908.77 704
12909.84 704
12910.92 670
12911.99 661
12913.06 694
12914.13 685
12915.21 642
12916.28 667
12917.35 644
12918.42 656
12919.50 678
12920.57 691
12921.64 673
12922.72 649
12923.79 623
12924.86 669
12925.94 681
12927.01 669
12928.08 645
12929.16 668
12930.23 623
12931.30 633
12932.38 645
12933.45 677
12934.52 666
12935.60 669
12936.67 650
12937.74 656
12938.82 649
12939.89 627
12940.97 663
12942.04 637
12943.11 612
12944.19 611
12945.26 638
12946.34 658
12947.41 627
12948.48 635
12949.56 648
12950.63 588
12951.71 662
12952.78 655
12953.85 637
12954.93 586
12956.00 604
12957.08 611
12958.15 579
12959.23 601
12960.30 575
12961.38 613
12962.45 591
12963.53 607
12964.60 632
12965.68 621
12966.75 600
12967.83 623
12968.90 627
12969.98 600
12971.05 611
12972.13 576
12973.20 613
12974.28 627
12975.35 605
12976.43 620
12977.50 623
12978.58 608
12979.65 613
12980.73 623
12981.80 601
12982.88 598
12983.95 609
12985.03 621
12986.11 601
12987.18 589
12988.26 612
12989.33 621
12990.41 650
12991.48 608
12992.56 611
12993.64 602
12994.71 613
12995.79 634
12996.86 663
12997.94 622
12999.02 580
13000.09 639
13001.17 639
13002.25 615
13003.32 624
13004.40 622
13005.48 642
13006.55 625
13007.63 606
13008.71 622
13009.78 601
13010.86 623
13011.94 619
13013.01 626
13014.09 621
13015.17 608
13016.24 635
13017.32 618
13018.40 618
13019.47 604
13020.55 578
13021.63 590
13022.71 622
13023.78 614
13024.86 606
13025.94 614
13027.01 591
13028.09 610
13029.17 599
13030.25 616
13031.32 571
13032.40 560
13033.48 610
13034.56 629
13035.64 594
13036.71 614
13037.79 624
13038.87 642
13039.95 640
13041.02 634
13042.10 601
13043.18 662
13044.26 663
13045.34 636
13046.41 664
13047.49 681
13048.57 632
13049.65 623
13050.73 622
13051.81 623
13052.88 628
13053.96 619
13055.04 646
13056.12 602
13057.20 604
13058.28 625
13059.36 654
13060.44 658
13061.51 641
13062.59 627
13063.67 638
13064.75 657
13065.83 635
13066.91 633
13067.99 611
13069.07 609
13070.15 620
13071.23 628
13072.30 636
13073.38 628
13074.46 601
13075.54 613
13076.62 627
13077.70 605
13078.78 598
13079.86 614
13080.94 637
13082.02 650
13083.10 602
13084.18 638
13085.26 609
13086.34 634
13087.42 603
13088.50 621
13089.58 636
13090.66 644
13091.74 633
13092.82 657
13093.90 612
13094.98 620
13096.06 603
13097.14 644
13098.22 640
13099.30 612
13100.38 670
13101.46 636
13102.54 642
13103.62 688
13104.70 655
13105.78 672
13106.86 634
13107.94 642
13109.03 638
13110.11 654
13111.19 628
13112.27 663
13113.35 638
13114.43 657
13115.51 676
13116.59 702
13117.67 655
13118.75 635
13119.84 634
13120.92 621
13122.00 663
13123.08 711
13124.16 707
13125.24 676
13126.32 708
13127.41 694
13128.49 685
13129.57 672
13130.65 678
13131.73 652
13132.81 659
13133.90 645
13134.98 670
13136.06 667
13137.14 686
13138.22 700
13139.30 699
13140.39 699
13141.47 686
13142.55 673
13143.63 676
13144.72 688
13145.80 670
13146.88 695
13147.96 686
13149.04 657
13150.13 671
13151.21 694
13152.29 687
13153.38 683
13154.46 691
13155.54 671
13156.62 717
13157.71 706
13158.79 672
13159.87 634
13160.95 684
13162.04 710
13163.12 691
13164.20 670
13165.29 680
13166.37 708
13167.45 698
13168.54 687
13169.62 690
13170.70 664
13171.79 669
13172.87 691
13173.95 663
13175.04 680
13176.12 664
13177.20 678
13178.29 666
13179.37 695
13180.45 663
13181.54 680
13182.62 687
13183.71 662
13184.79 679
13185.87 697
13186.96 705
13188.04 659
13189.13 685
13190.21 703
13191.29 681
13192.38 691
13193.46 671
13194.55 642
13195.63 680
13196.72 677
13197.80 678
13198.88 675
13199.97 714
13201.05 718
13202.14 669
13203.22 685
13204.31 663
13205.39 659
13206.48 687
13207.56 701
13208.65 679
13209.73 679
13210.82 689
13211.90 716
13212.99 698
13214.07 676
13215.16 655
13216.24 669
13217.33 676
13218.41 712
13219.50 701
13220.58 677
13221.67 719
13222.75 697
13223.84 708
13224.92 719
13226.01 708
13227.10 729
13228.18 695
13229.27 691
13230.35 713
13231.44 716
13232.52 721
13233.61 711
13234.70 718
13235.78 721
13236.87 732
13237.95 734
13239.04 725
13240.13 726
13241.21 751
13242.30 699
13243.39 705
13244.47 765
13245.56 723
13246.64 714
13247.73 747
13248.82 765
13249.90 782
13250.99 780
13252.08 761
13253.16 742
13254.25 745
13255.34 727
13256.42 776
13257.51 751
13258.60 748
13259.69 788
13260.77 761
13261.86 755
13262.95 749
13264.03 756
13265.12 800
13266.21 774
13267.30 779
13268.38 805
13269.47 763
13270.56 814
13271.64 817
13272.73 825
13273.82 803
13274.91 796
13275.99 818
13277.08 812
13278.17 807
13279.26 813
13280.35 838
13281.43 818
13282.52 812
13283.61 844
13284.70 852
13285.79 859
13286.87 862
13287.96 853
13289.05 869
13290.14 862
13291.23 857
13292.31 855
13293.40 879
13294.49 906
13295.58 874
13296.67 873
13297.76 855
13298.85 898
13299.93 895
13301.02 881
13302.11 878
13303.20 898
13304.29 904
13305.38 933
13306.47 942
13307.56 963
13308.64 931
13309.73 961
13310.82 975
13311.91 944
13313.00 988
13314.09 952
13315.18 956
13316.27 979
13317.36 986
13318.45 966
13319.54 979
13320.63 1012
13321.72 1023
13322.81 982
13323.89 1017
13324.98 1060
13326.07 1081
13327.16 1043
13328.25 1030
13329.34 1054
13330.43 1062
13331.52 1085
13332.61 1087
13333.70 1123
13334.79 1100
13335.88 1102
13336.97 1112
13338.06 1129
13339.15 1155
13340.24 1130
13341.33 1145
13342.42 1170
13343.52 1189
13344.61 1175
13345.70 1220
13346.79 1149
13347.88 1165
13348.97 1167
13350.06 1150
13351.15 1151
13352.24 1202
13353.33 1221
13354.42 1205
13355.51 1225
13356.60 1204
13357.69 1226
13358.79 1245
13359.88 1213
13360.97 1186
13362.06 1225
13363.15 1224
13364.24 1191
13365.33 1188
13366.42 1232
13367.51 1263
13368.61 1225
13369.70 1278
13370.79 1270
13371.88 1236
13372.97 1227
13374.06 1265
13375.16 1285
13376.25 1229
13377.34 1225
13378.43 1221
13379.52 1216
13380.61 1208
13381.71 1190
13382.80 1160
13383.89 1136
13384.98 1149
13386.08 1156
13387.17 1067
13388.26 1082
13389.35 1100
13390.44 1064
13391.54 1049
13392.63 1053
13393.72 1042
13394.81 1033
13395.91 981
13397.00 1032
13398.09 973
13399.18 984
13400.28 972
13401.37 977
13402.46 983
13403.56 963
13404.65 976
13405.74 978
13406.83 992
13407.93 965
13409.02 994
13410.11 983
13411.21 933
13412.30 921
13413.39 963
13414.49 998
13415.58 964
13416.67 941
13417.77 957
13418.86 975
13419.95 956
13421.05 924
13422.14 954
13423.23 985
13424.33 1005
13425.42 999
13426.52 975
13427.61 1017
13428.70 1023
13429.80 1026
13430.89 1006
13431.98 960
13433.08 970
13434.17 1019
13435.27 1044
13436.36 999
13437.46 1001
13438.55 1029
13439.64 1065
13440.74 1077
13441.83 1056
13442.93 1058
13444.02 1057
13445.12 1063
13446.21 1068
13447.31 1027
13448.40 1071
13449.50 1049
13450.59 1075
13451.68 1095
13452.78 1074
13453.87 1084
13454.97 1119
13456.06 1087
13457.16 1078
13458.25 1153
13459.35 1121
13460.44 1141
13461.54 1071
13462.64 1165
13463.73 1162
13464.83 1172
13465.92 1140
13467.02 1125
13468.11 1186
13469.21 1187
13470.30 1166
13471.40 1214
13472.49 1179
13473.59 1190
13474.69 1226
13475.78 1201
13476.88 1247
13477.97 1235
13479.07 1232
13480.17 1250
13481.26 1241
13482.36 1254
13483.45 1278
13484.55 1270
13485.65 1281
13486.74 1285
13487.84 1265
13488.93 1282
13490.03 1310
13491.13 1344
13492.22 1323
13493.32 1282
13494.42 1328
13495.51 1325
13496.61 1302
13497.71 1334
13498.80 1389
13499.90 1445
13501.00 1359
13502.09 1379
13503.19 1413
13504.29 1391
13505.38 1372
13506.48 1386
13507.58 1402
13508.68 1446
13509.77 1387
13510.87 1386
13511.97 1345
13513.07 1351
13514.16 1382
13515.26 1363
13516.36 1365
13517.45 1396
13518.55 1420
13519.65 1307
13520.75 1330
13521.85 1332
13522.94 1354
13524.04 1292
13525.14 1275
13526.24 1337
13527.33 1360
13528.43 1296
13529.53 1232
13530.63 1272
13531.73 1271
13532.82 1272
13533.92 1261
13535.02 1278
13536.12 1251
13537.22 1237
13538.32 1215
13539.41 1208
13540.51 1272
13541.61 1228
13542.71 1198
13543.81 1185
13544.91 1155
13546.00 1159
13547.10 1125
13548.20 1088
13549.30 1106
13550.40 1070
13551.50 1089
13552.60 1049
13553.70 1057
13554.80 1013
13555.89 1039
13556.99 1061
13558.09 1032
13559.19 977
13560.29 1001
13561.39 1028
13562.49 1007
13563.59 1044
13564.69 948
13565.79 990
13566.89 951
13567.99 944
13569.09 942
13570.19 955
13571.29 978
13572.39 991
13573.49 1008
13574.59 959
13575.69 941
13576.79 959
13577.88 977
13578.98 1003
13580.08 964
13581.19 941
13582.29 981
13583.39 968
13584.49 980
13585.59 965
13586.69 997
13587.79 952
13588.89 952
13589.99 961
13591.09 944
13592.19 1000
13593.29 956
13594.39 959
13595.49 976
13596.59 971
13597.69 947
13598.79 976
13599.89 993
13600.99 1015
13602.09 982
13603.20 978
13604.30 996
13605.40 992
13606.50 1010
13607.60 972
13608.70 961
13609.80 1013
13610.90 998
13612.01 1006
13613.11 972
13614.21 932
13615.31 1016
13616.41 973
13617.51 991
13618.61 990
13619.72 979
13620.82 984
13621.92 1026
13623.02 981
13624.12 957
13625.22 974
13626.33 960
13627.43 994
13628.53 990
13629.63 971
13630.73 993
13631.84 1018
13632.94 1040
13634.04 1017
13635.14 987
13636.25 981
13637.35 1006
13638.45 995
13639.55 981
13640.65 973
13641.76 1003
13642.86 985
13643.96 999
13645.07 983
13646.17 987
13647.27 1013
13648.37 1004
13649.48 987
13650.58 991
13651.68 983
13652.79 1007
13653.89 999
13654.99 1056
13656.09 1029
13657.20 979
13658.30 1029
13659.40 1032
13660.51 999
13661.61 1036
13662.71 1014
13663.82 1012
13664.92 1040
13666.02 992
13667.13 1008
13668.23 1029
13669.34 1016
13670.44 1007
13671.54 977
13672.65 1004
13673.75 1027
13674.85 1002
13675.96 973
13677.06 965
13678.17 1005
13679.27 1036
13680.37 1013
13681.48 1001
13682.58 993
13683.69 1087
13684.79 998
13685.89 1071
13687.00 1051
13688.10 1010
13689.21 1037
13690.31 1050
13691.42 1056
13692.52 1005
13693.63 1065
13694.73 1074
13695.84 1024
13696.94 1024
13698.05 1011
13699.15 1063
13700.25 1022
13701.36 1056
13702.46 1048
13703.57 1054
13704.67 1060
13705.78 1060
13706.89 1065
13707.99 1079
13709.10 1117
13710.20 1108
13711.31 1093
13712.41 1136
13713.52 1109
13714.62 1104
13715.73 1133
13716.83 1151
13717.94 1150
13719.04 1169
13720.15 1173
13721.26 1210
13722.36 1223
13723.47 1232
13724.57 1232
13725.68 1215
13726.79 1197
13727.89 1187
13729.00 1261
13730.10 1258
13731.21 1286
13732.32 1272
13733.42 1282
13734.53 1307
13735.63 1283
13736.74 1308
13737.85 1339
13738.95 1351
13740.06 1384
13741.17 1412
13742.27 1378
13743.38 1422
13744.49 1408
13745.59 1485
13746.70 1422
13747.81 1487
13748.91 1487
13750.02 1532
13751.13 1534
13752.23 1523
13753.34 1575
13754.45 1603
13755.56 1653
13756.66 1652
13757.77 1679
13758.88 1730
13759.98 1772
13761.09 1810
13762.20 1885
13763.31 1839
13764.41 1805
13765.52 1888
13766.63 1829
13767.74 1910
13768.84 1956
13769.95 1984
13771.06 1982
13772.17 1954
13773.28 2018
13774.38 2009
13775.49 2015
13776.60 1950
13777.71 1985
13778.82 2006
13779.92 1985
13781.03 1910
13782.14 1864
13783.25 1859
13784.36 1800
13785.46 1770
13786.57 1745
13787.68 1663
13788.79 1656
13789.90 1638
13791.01 1568
13792.12 1511
13793.22 1504
13794.33 1452
13795.44 1364
13796.55 1343
13797.66 1369
13798.77 1337
13799.88 1310
13800.99 1225
13802.10 1212
13803.20 1242
13804.31 1175
13805.42 1184
13806.53 1239
13807.64 1212
13808.75 1192
13809.86 1159
13810.97 1147
13812.08 1143
13813.19 1151
13814.30 1152
13815.41 1120
13816.52 1100
13817.63 1078
13818.74 1101
13819.84 1083
13820.95 1088
13822.06 1101
13823.17 1088
13824.28 1052
13825.39 1055
13826.50 1070
13827.61 1073
13828.72 1063
13829.83 1069
13830.94 1050
13832.05 1028
13833.16 1074
13834.28 1109
13835.39 1099
13836.50 1084
13837.61 1078
13838.72 1076
13839.83 1098
13840.94 1065
13842.05 1085
13843.16 1081
13844.27 1096
13845.38 1068
13846.49 1020
13847.60 1056
13848.71 1083
13849.82 1072
13850.93 1059
13852.05 1041
13853.16 1046
13854.27 1047
13855.38 1095
13856.49 1083
13857.60 1089
13858.71 1075
13859.82 1075
13860.94 1078
13862.05 1077
13863.16 1096
13864.27 1134
13865.38 1101
13866.49 1107
13867.60 1096
13868.72 1103
13869.83 1088
13870.94 1105
13872.05 1130
13873.16 1149
13874.27 1126
13875.39 1158
13876.50 1154
13877.61 1137
13878.72 1152
13879.83 1172
13880.95 1117
13882.06 1126
13883.17 1145
13884.28 1168
13885.40 1179
13886.51 1183
13887.62 1191
13888.73 1184
13889.85 1251
13890.96 1244
13892.07 1273
13893.18 1263
13894.30 1258
13895.41 1289
13896.52 1274
13897.63 1315
13898.75 1307
13899.86 1305
13900.97 1342
13902.09 1332
13903.20 1284
13904.31 1271
13905.43 1283
13906.54 1246
13907.65 1286
13908.77 1276
13909.88 1227
13910.99 1233
13912.11 1173
13913.22 1183
13914.33 1122
13915.45 1100
13916.56 1143
13917.67 1152
13918.79 1126
13919.90 1080
13921.01 1072
13922.13 1098
13923.24 1101
13924.36 1078
13925.47 1061
13926.58 1013
13927.70 1020
13928.81 1016
13929.93 1069
13931.04 1055
13932.15 1004
13933.27 1003
13934.38 1002
13935.50 1019
13936.61 1018
13937.73 1018
13938.84 974
13939.95 1000
13941.07 978
13942.18 1043
13943.30 1029
13944.41 1009
13945.53 997
13946.64 978
13947.76 987
13948.87 979
13949.99 970
13951.10 993
13952.22 982
13953.33 987
13954.45 1001
13955.56 973
13956.68 980
13957.79 972
13958.91 955
13960.02 953
13961.14 930
13962.25 946
13963.37 935
13964.49 963
13965.60 963
13966.72 951
13967.83 975
13968.95 982
13970.06 946
13971.18 934
13972.30 958
13973.41 981
13974.53 960
13975.64 919
13976.76 950
13977.88 951
13978.99 1002
13980.11 954
13981.22 947
13982.34 934
13983.46 945
13984.57 981
13985.69 989
13986.80 937
13987.92 974
13989.04 957
13990.15 974
13991.27 978
13992.39 974
13993.50 977
13994.62 961
13995.74 910
13996.85 925
13997.97 1003
13999.09 954
14000.21 936
14001.32 946
14002.44 945
14003.56 969
14004.67 1004
14005.79 965
14006.91 967
14008.02 959
14009.14 972
14010.26 975
14011.38 997
14012.49 998
14013.61 986
14014.73 1001
14015.85 999
14016.96 1015
14018.08 994
14019.20 1033
14020.32 1051
14021.44 1014
14022.55 1033
14023.67 1052
14024.79 1025
14025.91 1028
14027.02 962
14028.14 997
14029.26 1024
14030.38 1033
14031.50 993
14032.62 1047
14033.73 1022
14034.85 1074
14035.97 1055
14037.09 1006
14038.21 1053
14039.33 1066
14040.44 1071
14041.56 1069
14042.68 1095
14043.80 1107
14044.92 1101
14046.04 1082
14047.16 1118
14048.27 1103
14049.39 1110
14050.51 1106
14051.63 1151
14052.75 1116
14053.87 1154
14054.99 1174
14056.11 1188
14057.23 1190
14058.35 1219
14059.47 1207
14060.59 1241
14061.70 1207
14062.82 1245
14063.94 1238
14065.06 1239
14066.18 1257
14067.30 1289
14068.42 1316
14069.54 1344
14070.66 1312
14071.78 1323
14072.90 1398
14074.02 1343
14075.14 1353
14076.26 1367
14077.38 1418
14078.50 1390
14079.62 1400
14080.74 1451
14081.86 1446
14082.98 1451
14084.10 1467
14085.22 1513
14086.34 1458
14087.46 1497
14088.58 1485
14089.70 1491
14090.82 1476
14091.94 1538
14093.07 1561
14094.19 1538
14095.31 1552
14096.43 1530
14097.55 1505
14098.67 1521
14099.79 1538
14100.91 1528
14102.03 1593
14103.15 1592
14104.27 1541
14105.39 1558
14106.52 1523
14107.64 1555
14108.76 1537
14109.88 1541
14111.00 1527
14112.12 1482
14113.24 1498
14114.37 1472
14115.49 1446
14116.61 1428
14117.73 1426
14118.85 1443
14119.97 1380
14121.10 1341
14122.22 1346
14123.34 1254
14124.46 1280
14125.58 1260
14126.70 1242
14127.83 1234
14128.95 1237
14130.07 1145
14131.19 1148
14132.32 1200
14133.44 1128
14134.56 1150
14135.68 1130
14136.80 1128
14137.93 1108
14139.05 1111
14140.17 1102
14141.29 1104
14142.42 1053
14143.54 1073
14144.66 1046
14145.78 1059
14146.91 1084
14148.03 1044
14149.15 1001
14150.28 1030
14151.40 987
14152.52 1025
14153.65 1044
14154.77 1042
14155.89 1046
14157.01 1032
14158.14 1004
14159.26 1005
14160.38 1025
14161.51 995
14162.63 969
14163.75 965
14164.88 961
14166.00 980
14167.12 962
14168.25 982
14169.37 985
14170.50 986
14171.62 987
14172.74 964
14173.87 993
14174.99 940
14176.12 963
14177.24 940
14178.36 958
14179.49 989
14180.61 953
14181.74 961
14182.86 909
14183.98 952
14185.11 946
14186.23 911
14187.36 917
14188.48 939
14189.61 924
14190.73 916
14191.85 892
14192.98 903
14194.10 913
14195.23 899
14196.35 909
14197.48 862
14198.60 858
14199.73 900
14200.85 883
14201.98 853
14203.10 877
14204.23 874
14205.35 883
14206.48 905
14207.60 861
14208.73 870
14209.85 871
14210.98 853
14212.10 854
14213.23 861
14214.36 875
14215.48 895
14216.61 840
14217.73 824
14218.86 821
14219.98 834
14221.11 853
14222.23 830
14223.36 840
14224.49 864
14225.61 836
14226.74 796
14227.86 828
14228.99 804
14230.12 862
14231.24 829
14232.37 780
14233.49 833
14234.62 829
14235.75 771
14236.87 786
14238.00 774
14239.13 786
14240.25 792
14241.38 755
14242.51 749
14243.63 794
14244.76 778
14245.89 770
14247.01 746
14248.14 748
14249.27 766
14250.39 785
14251.52 755
14252.65 784
14253.77 746
14254.90 752
14256.03 751
14257.15 763
14258.28 744
14259.41 737
14260.54 740
14261.66 761
14262.79 742
14263.92 736
14265.05 696
14266.17 734
14267.30 722
14268.43 742
14269.56 703
14270.68 709
14271.81 719
14272.94 739
14274.07 707
14275.20 725
14276.32 709
14277.45 728
14278.58 733
14279.71 690
14280.83 697
14281.96 699
14283.09 693
14284.22 708
14285.35 690
14286.48 667
14287.60 690
14288.73 674
14289.86 687
14290.99 662
14292.12 683
14293.25 687
14294.38 667
14295.50 654
14296.63 662
14297.76 667
14298.89 660
14300.02 634
14301.15 629
14302.28 677
14303.41 645
14304.53 637
14305.66 639
14306.79 644
14307.92 606
14309.05 629
14310.18 632
14311.31 663
14312.44 635
14313.57 626
14314.70 656
14315.83 610
14316.96 608
14318.09 586
14319.22 643
14320.35 601
14321.48 628
14322.60 646
14323.73 618
14324.86 590
14325.99 660
14327.12 608
14328.25 607
14329.38 631
14330.51 610
14331.64 620
14332.77 597
14333.90 607
14335.03 591
14336.17 601
14337.30 572
14338.43 611
14339.56 605
14340.69 604
14341.82 610
14342.95 586
14344.08 559
14345.21 578
14346.34 603
14347.47 617
14348.60 609
14349.73 618
14350.86 629
14351.99 597
14353.12 624
14354.26 602
14355.39 593
14356.52 633
14357.65 645
14358.78 640
14359.91 626
14361.04 601
14362.17 608
14363.30 623
14364.44 588
14365.57 577
14366.70 585
14367.83 585
14368.96 616
14370.09 619
14371.23 607
14372.36 666
14373.49 642
14374.62 616
14375.75 590
14376.88 619
14378.02 613
14379.15 594
14380.28 613
14381.41 631
14382.54 603
14383.68 622
14384.81 650
14385.94 630
14387.07 573
14388.21 590
14389.34 608
14390.47 585
14391.60 644
14392.73 619
14393.87 625
14395.00 643
14396.13 620
14397.27 627
14398.40 616
14399.53 614
14400.66 595
14401.80 581
14402.93 591
14404.06 603
14405.19 604
14406.33 633
14407.46 603
14408.59 636
14409.73 629
14410.86 665
14411.99 635
14413.13 648
14414.26 637
14415.39 673
14416.53 645
14417.66 642
14418.79 658
14419.93 638
14421.06 632
14422.19 642
14423.33 629
14424.46 639
14425.60 654
14426.73 661
14427.86 657
14429.00 680
14430.13 684
14431.27 689
14432.40 672
14433.53 689
14434.67 709
14435.80 704
14436.94 689
14438.07 714
14439.21 688
14440.34 721
14441.47 700
14442.61 702
14443.74 690
14444.88 708
14446.01 694
14447.15 686
14448.28 701
14449.42 702
14450.55 735
14451.69 754
14452.82 715
14453.96 733
14455.09 764
14456.23 767
14457.36 761
14458.50 738
14459.63 754
14460.77 776
14461.90 768
14463.04 771
14464.17 755
14465.31 767
14466.44 761
14467.58 761
14468.71 763
14469.85 778
14470.98 781
14472.12 770
14473.26 754
14474.39 731
14475.53 749
14476.66 769
14477.80 762
14478.93 742
14480.07 751
14481.21 756
14482.34 752
14483.48 742
14484.61 713
14485.75 715
14486.89 721
14488.02 712
14489.16 695
14490.30 672
14491.43 684
14492.57 638
14493.70 646
14494.84 636
14495.98 645
14497.11 643
14498.25 631
14499.39 600
14500.52 597
14501.66 620
14502.80 621
14503.93 623
14505.07 630
14506.21 556
14507.35 569
14508.48 590
14509.62 607
14510.76 572
14511.89 580
14513.03 589
14514.17 570
14515.31 571
14516.44 553
14517.58 563
14518.72 568
14519.86 572
14520.99 581
14522.13 584
14523.27 577
14524.41 571
14525.54 566
14526.68 576
14527.82 581
14528.96 563
14530.09 597
14531.23 562
14532.37 583
14533.51 544
14534.65 539
14535.78 529
14536.92 532
14538.06 545
14539.20 569
14540.34 559
14541.48 578
14542.61 580
14543.75 569
14544.89 580
14546.03 579
14547.17 559
14548.31 593
14549.45 577
14550.58 589
14551.72 577
14552.86 589
14554.00 589
14555.14 577
14556.28 556
14557.42 562
14558.56 604
14559.70 588
14560.83 611
14561.97 580
14563.11 563
14564.25 605
14565.39 600
14566.53 596
14567.67 580
14568.81 589
14569.95 581
14571.09 590
14572.23 591
14573.37 579
14574.51 580
14575.65 582
14576.79 591
14577.93 617
14579.07 593
14580.21 586
14581.35 627
14582.49 607
14583.63 603
14584.77 641
14585.91 633
14587.05 624
14588.19 608
14589.33 614
14590.47 635
14591.61 590
14592.75 612
14593.89 642
14595.03 653
14596.17 656
14597.31 679
14598.45 649
14599.59 660
14600.73 666
14601.87 685
14603.01 640
14604.15 670
14605.29 676
14606.43 665
14607.58 685
14608.72 681
14609.86 612
14611.00 671
14612.14 658
14613.28 635
14614.42 664
14615.56 668
14616.70 665
14617.85 670
14618.99 671
14620.13 681
14621.27 669
14622.41 672
14623.55 679
14624.69 709
14625.84 670
14626.98 662
14628.12 684
14629.26 685
14630.40 679
14631.54 734
14632.69 726
14633.83 714
14634.97 705
14636.11 738
14637.25 752
14638.40 732
14639.54 733
14640.68 700
14641.82 709
14642.97 686
14644.11 709
14645.25 743
14646.39 715
14647.54 714
14648.68 707
14649.82 702
14650.96 703
14652.11 654
14653.25 682
14654.39 640
14655.53 636
14656.68 627
14657.82 627
14658.96 643
14660.11 599
14661.25 582
14662.39 591
14663.53 558
14664.68 578
14665.82 580
14666.96 580
14668.11 559
14669.25 539
14670.39 554
14671.54 561
14672.68 556
14673.82 554
14674.97 540
14676.11 534
14677.26 534
14678.40 508
14679.54 499
14680.69 515
14681.83 546
14682.97 534
14684.12 527
14685.26 513
14686.41 497
14687.55 520
14688.69 511
14689.84 526
14690.98 523
14692.13 523
14693.27 511
14694.42 507
14695.56 515
14696.70 500
14697.85 494
14698.99 514
14700.14 504
14701.28 485
14702.43 494
14703.57 511
14704.72 520
14705.86 487
14707.01 482
14708.15 485
14709.30 528
14710.44 499
14711.58 485
14712.73 481
14713.87 507
14715.02 512
14716.17 479
14717.31 478
14718.46 451
14719.60 469
14720.75 496
14721.89 476
14723.04 462
14724.18 501
14725.33 502
14726.47 476
14727.62 488
14728.76 495
14729.91 500
14731.06 467
14732.20 461
14733.35 490
14734.49 479
14735.64 500
14736.79 490
14737.93 477
14739.08 448
14740.22 454
14741.37 471
14742.52 490
14743.66 458
14744.81 472
14745.95 494
14747.10 494
14748.25 458
14749.39 463
14750.54 478
14751.69 473
14752.83 447
14753.98 461
14755.13 448
14756.27 472
14757.42 477
14758.57 499
14759.71 507
14760.86 475
14762.01 471
14763.15 487
14764.30 456
14765.45 477
14766.60 469
14767.74 492
14768.89 494
14770.04 481
14771.18 469
14772.33 435
14773.48 454
14774.63 473
14775.77 450
14776.92 468
14778.07 470
14779.22 469
14780.36 466
14781.51 441
14782.66 441
14783.81 463
14784.96 453
14786.10 433
14787.25 459
14788.40 422
14789.55 430
14790.70 445
14791.84 417
14792.99 437
14794.14 435
14795.29 439
14796.44 453
14797.58 417
14798.73 443
14799.88 423
14801.03 443
14802.18 437
14803.33 455
14804.48 426
14805.62 429
14806.77 436
14807.92 432
14809.07 423
14810.22 413
14811.37 416
14812.52 434
14813.67 464
14814.81 420
14815.96 432
14817.11 432
14818.26 439
14819.41 416
14820.56 421
14821.71 393
14822.86 440
14824.01 435
14825.16 426
14826.31 413
14827.46 433
14828.61 415
14829.76 375
14830.91 408
14832.06 439
14833.20 429
14834.35 416
14835.50 416
14836.65 408
14837.80 435
14838.95 413
14840.10 401
14841.25 410
14842.40 423
14843.55 396
14844.70 389
14845.85 406
14847.00 403
14848.15 409
14849.31 387
14850.46 388
14851.61 410
14852.76 412
14853.91 427
14855.06 414
14856.21 401
14857.36 394
14858.51 438
14859.66 427
14860.81 412
14861.96 400
14863.11 418
14864.26 399
14865.41 398
14866.57 391
14867.72 416
14868.87 416
14870.02 387
14871.17 374
14872.32 374
14873.47 400
14874.62 387
14875.77 400
14876.93 402
14878.08 418
14879.23 386
14880.38 391
14881.53 387
14882.68 401
14883.84 386
14884.99 391
14886.14 409
14887.29 388
14888.44 400
14889.59 383
14890.75 391
14891.90 390
14893.05 381
14894.20 389
14895.35 386
14896.51 384
14897.66 379
14898.81 377
14899.96 405
14901.12 415
14902.27 402
14903.42 394
14904.57 383
14905.73 382
14906.88 381
14908.03 401
14909.18 408
14910.34 396
14911.49 380
14912.64 369
14913.79 379
14914.95 397
14916.10 417
14917.25 398
14918.41 386
14919.56 388
14920.71 416
14921.87 392
14923.02 386
14924.17 356
14925.33 398
14926.48 390
14927.63 379
14928.79 373
14929.94 363
14931.09 339
14932.25 366
14933.40 374
14934.55 375
14935.71 373
14936.86 359
14938.01 352
14939.17 369
14940.32 384
14941.48 379
14942.63 382
14943.78 387
14944.94 406
14946.09 376
14947.25 389
14948.40 367
14949.55 371
14950.71 388
14951.86 391
14953.02 380
14954.17 358
14955.33 405
14956.48 409
14957.63 396
14958.79 376
14959.94 392
14961.10 389
14962.25 349
14963.41 356
14964.56 390
14965.72 370
14966.87 394
14968.03 373
14969.18 404
14970.34 372
14971.49 380
14972.65 376
14973.80 382
14974.96 366
14976.11 371
14977.27 367
14978.42 372
14979.58 374
14980.73 357
14981.89 385
14983.05 378
14984.20 380
14985.36 397
14986.51 411
14987.67 378
14988.82 387
14989.98 379
14991.13 402
14992.29 417
14993.45 380
14994.60 372
14995.76 370
14996.91 373
14998.07 388
14999.23 367
15000.38 380
15001.54 366
15002.70 365
15003.85 389
15005.01 381
15006.16 362
15007.32 403
15008.48 378
15009.63 386
15010.79 384
15011.95 385
15013.10 364
15014.26 367
15015.42 366
15016.57 375
15017.73 370
15018.89 375
15020.04 400
15021.20 409
15022.36 381
15023.52 368
15024.67 366
15025.83 362
15026.99 341
15028.14 380
15029.30 389
15030.46 367
15031.62 366
15032.77 376
15033.93 353
15035.09 376
15036.25 360
15037.40 364
15038.56 391
15039.72 374
15040.88 371
15042.03 400
15043.19 370
15044.35 349
15045.51 378
15046.67 377
15047.82 389
15048.98 372
15050.14 375
15051.30 349
15052.46 343
15053.61 380
15054.77 345
15055.93 371
15057.09 349
15058.25 357
15059.41 357
15060.56 393
15061.72 347
15062.88 357
15064.04 345
15065.20 384
15066.36 372
15067.52 364
15068.68 337
15069.83 328
15070.99 360
15072.15 363
15073.31 371
15074.47 374
15075.63 351
15076.79 361
15077.95 386
15079.11 400
15080.27 369
15081.43 369
15082.58 368
15083.74 353
15084.90 378
15086.06 361
15087.22 382
15088.38 377
15089.54 376
15090.70 345
15091.86 373
15093.02 339
15094.18 343
15095.34 363
15096.50 369
15097.66 377
15098.82 369
15099.98 359
15101.14 381
15102.30 377
15103.46 358
15104.62 393
15105.78 368
15106.94 359
15108.10 364
15109.26 382
15110.42 395
15111.58 390
15112.74 376
15113.90 393
15115.06 372
15116.22 357
15117.39 356
15118.55 368
15119.71 373
15120.87 404
15122.03 393
15123.19 389
15124.35 393
15125.51 399
15126.67 379
15127.83 348
15128.99 388
15130.16 367
15131.32 382
15132.48 363
15133.64 377
15134.80 405
15135.96 388
15137.12 416
15138.28 375
15139.45 415
15140.61 367
15141.77 417
15142.93 405
15144.09 400
15145.25 404
15146.42 399
15147.58 396
15148.74 397
15149.90 399
15151.06 403
15152.23 419
15153.39 403
15154.55 385
15155.71 392
15156.87 408
15158.04 404
15159.20 413
15160.36 412
15161.52 403
15162.69 411
15163.85 446
15165.01 425
15166.17 407
15167.34 403
15168.50 430
15169.66 437
15170.82 408
15171.99 388
15173.15 416
15174.31 433
15175.48 401
15176.64 426
15177.80 409
15178.96 415
15180.13 405
15181.29 449
15182.45 455
15183.62 415
15184.78 414
15185.94 416
15187.11 437
15188.27 412
15189.43 417
15190.60 411
15191.76 436
15192.92 470
15194.09 450
15195.25 438
15196.42 461
15197.58 435
15198.74 421
15199.91 428
15201.07 439
15202.23 450
15203.40 447
15204.56 456
15205.73 409
15206.89 430
15208.05 447
15209.22 461
15210.38 467
15211.55 427
15212.71 464
15213.88 446
15215.04 451
15216.21 494
15217.37 444
15218.53 446
15219.70 438
15220.86 460
15222.03 480
15223.19 466
15224.36 468
15225.52 443
15226.69 466
15227.85 476
15229.02 460
15230.18 483
15231.35 485
15232.51 484
15233.68 478
15234.84 492
15236.01 513
15237.17 490
15238.34 488
15239.50 498
15240.67 486
15241.83 488
15243.00 501
15244.17 521
15245.33 536
15246.50 516
15247.66 522
15248.83 483
15249.99 457
15251.16 494
15252.33 467
15253.49 480
15254.66 472
15255.82 470
15256.99 489
15258.16 494
15259.32 501
15260.49 483
15261.65 481
15262.82 472
15263.99 487
15265.15 465
15266.32 480
15267.49 475
15268.65 475
15269.82 479
15270.98 421
15272.15 451
15273.32 443
15274.48 441
15275.65 445
15276.82 418
15277.99 477
15279.15 454
15280.32 438
15281.49 440
15282.65 467
15283.82 471
15284.99 431
15286.15 449
15287.32 465
15288.49 419
15289.66 462
15290.82 426
15291.99 436
15293.16 436
15294.33 441
15295.49 456
15296.66 440
15297.83 434
15299.00 447
15300.16 438
15301.33 411
15302.50 428
15303.67 459
15304.83 452
15306.00 410
15307.17 416
15308.34 411
15309.51 453
15310.67 476
15311.84 428
15313.01 459
15314.18 472
15315.35 450
15316.52 449
15317.68 459
15318.85 422
15320.02 442
15321.19 446
15322.36 448
15323.53 454
15324.69 414
15325.86 450
15327.03 453
15328.20 476
15329.37 452
15330.54 444
15331.71 459
15332.88 447
15334.05 445
15335.21 472
15336.38 478
15337.55 436
15338.72 440
15339.89 454
15341.06 464
15342.23 453
15343.40 473
15344.57 455
15345.74 437
15346.91 421
15348.08 471
15349.25 461
15350.42 466
15351.58 473
15352.75 492
15353.92 465
15355.09 453
15356.26 491
15357.43 486
15358.60 474
15359.77 466
15360.94 463
15362.11 491
15363.28 488
15364.45 476
15365.62 505
15366.79 502
15367.96 503
15369.13 492
15370.31 508
15371.48 498
15372.65 476
15373.82 507
15374.99 474
15376.16 493
15377.33 500
15378.50 502
15379.67 481
15380.84 502
15382.01 501
15383.18 479
15384.35 444
15385.52 480
15386.69 534
15387.87 489
15389.04 481
15390.21 472
15391.38 494
15392.55 490
15393.72 467
15394.89 491
15396.06 471
15397.24 503
15398.41 466
15399.58 468
15400.75 447
15401.92 457
15403.09 476
15404.26 490
15405.44 483
15406.61 491
15407.78 451
15408.95 473
15410.12 460
15411.30 442
15412.47 455
15413.64 456
15414.81 457
15415.98 450
15417.16 445
15418.33 454
15419.50 442
15420.67 448
15421.84 453
15423.02 427
15424.19 407
15425.36 419
15426.53 415
15427.71 409
15428.88 395
15430.05 397
15431.22 428
15432.40 407
15433.57 414
15434.74 412
15435.92 401
15437.09 425
15438.26 448
15439.43 418
15440.61 413
15441.78 393
15442.95 421
15444.13 420
15445.30 393
15446.47 429
15447.65 416
15448.82 423
15449.99 416
15451.17 413
15452.34 408
15453.51 435
15454.69 421
15455.86 392
15457.03 413
15458.21 399
15459.38 397
15460.56 400
15461.73 416
15462.90 412
15464.08 419
15465.25 384
15466.43 411
15467.60 394
15468.77 382
15469.95 416
15471.12 409
15472.30 409
15473.47 423
15474.64 404
15475.82 381
15476.99 399
15478.17 383
15479.34 384
15480.52 409
15481.69 391
15482.87 431
15484.04 425
15485.22 412
15486.39 415
15487.56 431
15488.74 417
15489.91 400
15491.09 404
15492.26 430
15493.44 424
15494.61 389
15495.79 369
15496.96 413
15498.14 415
15499.32 421
15500.49 432
15501.67 416
15502.84 443
15504.02 439
15505.19 421
15506.37 424
15507.54 409
15508.72 432
15509.89 416
15511.07 424
15512.25 416
15513.42 416
15514.60 454
15515.77 450
15516.95 441
15518.13 443
15519.30 417
15520.48 413
15521.65 416
15522.83 445
15524.01 443
15525.18 465
15526.36 450
15527.53 442
15528.71 476
15529.89 475
15531.06 412
15532.24 460
15533.42 444
15534.59 474
15535.77 483
15536.95 466
15538.12 479
15539.30 454
15540.48 447
15541.65 459
15542.83 466
15544.01 452
15545.18 409
15546.36 484
15547.54 491
15548.72 460
15549.89 461
15551.07 469
15552.25 474
15553.42 470
15554.60 483
15555.78 482
15556.96 496
15558.13 465
15559.31 481
15560.49 485
15561.67 448
15562.84 474
15564.02 502
15565.20 516
15566.38 497
15567.56 496
15568.73 502
15569.91 492
15571.09 508
15572.27 498
15573.45 537
15574.62 532
15575.80 527
15576.98 524
15578.16 539
15579.34 540
15580.52 520
15581.69 527
15582.87 519
15584.05 519
15585.23 546
15586.41 545
15587.59 524
15588.76 542
15589.94 537
15591.12 558
15592.30 553
15593.48 569
15594.66 559
15595.84 564
15597.02 616
15598.20 581
15599.37 599
15600.55 612
15601.73 578
15602.91 608
15604.09 591
15605.27 616
15606.45 582
15607.63 610
15608.81 619
15609.99 609
15611.17 624
15612.35 639
15613.53 646
15614.71 649
15615.89 639
15617.07 637
15618.25 657
15619.43 659
15620.60 671
15621.78 664
15622.96 656
15624.14 678
15625.32 664
15626.50 696
15627.68 672
15628.87 660
15630.05 734
15631.23 695
15632.41 757
15633.59 735
15634.77 741
15635.95 710
15637.13 678
15638.31 736
15639.49 731
15640.67 729
15641.85 739
15643.03 781
15644.21 780
15645.39 755
15646.57 789
15647.75 833
15648.93 785
15650.12 784
15651.30 760
15652.48 768
15653.66 772
15654.84 777
15656.02 770
15657.20 773
15658.38 765
15659.56 759
15660.75 802
15661.93 786
15663.11 779
15664.29 778
15665.47 782
15666.65 740
15667.84 784
15669.02 765
15670.20 779
15671.38 790
15672.56 779
15673.74 782
15674.93 747
15676.11 751
15677.29 761
15678.47 733
15679.65 738
15680.84 726
15682.02 777
15683.20 766
15684.38 702
15685.56 727
15686.75 695
15687.93 699
15689.11 684
15690.29 681
15691.48 693
15692.66 678
15693.84 707
15695.02 710
15696.21 751
15697.39 705
15698.57 694
15699.76 709
15700.94 711
15702.12 701
15703.30 656
15704.49 709
15705.67 697
15706.85 686
15708.04 694
15709.22 693
15710.40 700
15711.59 726
15712.77 750
15713.95 729
15715.14 697
15716.32 744
15717.50 752
15718.69 748
15719.87 761
15721.05 764
15722.24 757
15723.42 744
15724.61 722
15725.79 739
15726.97 782
15728.16 796
15729.34 797
15730.53 790
15731.71 805
15732.89 828
15734.08 797
15735.26 764
15736.45 821
15737.63 788
15738.81 777
15740.00 837
15741.18 803
15742.37 816
15743.55 805
15744.74 827
15745.92 811
15747.11 849
15748.29 874
15749.48 849
15750.66 833
15751.84 821
15753.03 838
15754.21 854
15755.40 860
15756.58 892
15757.77 893
15758.95 917
15760.14 910
15761.32 890
15762.51 858
15763.70 893
15764.88 892
15766.07 924
15767.25 916
15768.44 838
15769.62 828
15770.81 870
15771.99 865
15773.18 886
15774.36 851
15775.55 885
15776.74 869
15777.92 865
15779.11 816
15780.29 811
15781.48 812
15782.67 807
15783.85 818
15785.04 802
15786.22 759
15787.41 759
15788.60 762
15789.78 764
15790.97 780
15792.15 742
15793.34 766
15794.53 736
15795.71 745
15796.90 733
15798.09 691
15799.27 751
15800.46 749
15801.65 707
15802.83 643
15804.02 678
15805.21 701
15806.39 688
15807.58 671
15808.77 659
15809.95 685
15811.14 698
15812.33 646
15813.52 635
15814.70 641
15815.89 689
15817.08 650
15818.26 610
15819.45 676
15820.64 663
15821.83 679
15823.01 673
15824.20 644
15825.39 634
15826.58 658
15827.76 656
15828.95 639
15830.14 624
15831.33 573
15832.52 604
15833.70 646
15834.89 614
15836.08 585
15837.27 616
15838.46 628
15839.64 572
15840.83 600
15842.02 591
15843.21 594
15844.40 615
15845.58 596
15846.77 606
15847.96 616
15849.15 615
15850.34 568
15851.53 613
15852.72 631
15853.90 614
15855.09 591
15856.28 640
15857.47 608
15858.66 625
15859.85 626
15861.04 619
15862.23 598
15863.41 619
15864.60 650
15865.79 641
15866.98 615
15868.17 631
15869.36 624
15870.55 633
15871.74 652
15872.93 637
15874.12 618
15875.31 648
15876.50 645
15877.69 664
15878.88 642
15880.06 658
15881.25 642
15882.44 678
15883.63 618
15884.82 653
15886.01 643
15887.20 668
15888.39 671
15889.58 680
15890.77 655
15891.96 652
15893.15 673
15894.34 681
15895.53 672
15896.72 672
15897.91 686
15899.10 691
15900.30 676
15901.49 693
15902.68 666
15903.87 693
15905.06 701
15906.25 711
15907.44 690
15908.63 689
15909.82 702
15911.01 732
15912.20 737
15913.39 719
15914.58 713
15915.77 691
15916.96 683
15918.16 734
15919.35 711
15920.54 732
15921.73 693
15922.92 694
15924.11 721
15925.30 707
15926.49 718
15927.69 707
15928.88 667
15930.07 695
15931.26 711
15932.45 675
15933.64 649
15934.84 683
15936.03 710
15937.22 683
15938.41 640
15939.60 700
15940.79 682
15941.99 699
15943.18 650
15944.37 670
15945.56 645
15946.75 673
15947.95 660
15949.14 628
15950.33 588
15951.52 593
15952.72 616
15953.91 635
15955.10 573
15956.29 568
15957.49 563
15958.68 570
15959.87 550
15961.06 542
15962.26 526
15963.45 536
15964.64 523
15965.83 558
15967.03 505
15968.22 503
15969.41 483
15970.61 484
15971.80 485
15972.99 468
15974.19 503
15975.38 472
15976.57 491
15977.76 483
15978.96 472
15980.15 462
15981.34 461
15982.54 448
15983.73 460
15984.93 449
15986.12 454
15987.31 482
15988.51 453
15989.70 497
15990.89 465
15992.09 460
15993.28 462
15994.48 396
15995.67 417
15996.86 434
15998.06 455
15999.25 449
16000.45 422
16001.64 434
16002.83 427
16004.03 446
16005.22 445
16006.42 442
16007.61 432
16008.81 448
16010.00 443
16011.19 437
16012.39 425
16013.58 432
16014.78 455
16015.97 438
16017.17 413
16018.36 414
16019.56 425
16020.75 435
16021.95 456
16023.14 416
16024.34 419
16025.53 429
16026.73 437
16027.92 437
16029.12 411
16030.31 397
16031.51 430
16032.70 411
16033.90 433
16035.09 401
16036.29 409
16037.48 447
16038.68 418
16039.88 401
16041.07 412
16042.27 427
16043.46 405
16044.66 400
16045.85 420
16047.05 416
16048.25 407
16049.44 390
16050.64 433
16051.83 420
16053.03 407
16054.23 417
16055.42 435
16056.62 429
16057.82 420
16059.01 411
16060.21 374
16061.40 405
16062.60 397
16063.80 391
16064.99 388
16066.19 416
16067.39 408
16068.58 401
16069.78 388
16070.98 366
16072.17 409
16073.37 403
16074.57 417
16075.76 394
16076.96 415
16078.16 405
16079.36 410
16080.55 400
16081.75 394
16082.95 402
16084.14 398
16085.34 393
16086.54 380
16087.74 377
16088.93 380
16090.13 370
16091.33 391
16092.53 391
16093.72 397
16094.92 374
16096.12 397
16097.32 400
16098.51 366
16099.71 379
16100.91 364
16102.11 388
16103.31 367
16104.50 365
16105.70 385
16106.90 347
16108.10 358
16109.30 360
16110.49 369
16111.69 382
16112.89 345
16114.09 354
16115.29 394
16116.49 383
16117.68 354
16118.88 345
16120.08 351
16121.28 393
16122.48 370
16123.68 326
16124.88 318
16126.08 370
16127.27 375
16128.47 374
16129.67 356
16130.87 394
16132.07 375
16133.27 358
16134.47 363
16135.67 364
16136.87 369
16138.07 390
16139.27 375
16140.46 374
16141.66 374
16142.86 382
16144.06 397
16145.26 367
16146.46 377
16147.66 378
16148.86 370
16150.06 381
16151.26 400
16152.46 360
16153.66 351
16154.86 388
16156.06 381
16157.26 375
16158.46 372
16159.66 374
16160.86 373
16162.06 371
16163.26 380
16164.46 398
16165.66 381
16166.86 392
16168.06 376
16169.26 371
16170.46 368
16171.66 383
16172.86 356
16174.06 356
16175.26 390
16176.47 385
16177.67 396
16178.87 378
16180.07 384
16181.27 400
16182.47 356
16183.67 370
16184.87 408
16186.07 363
16187.27 405
16188.47 361
16189.68 389
16190.88 408
16192.08 388
16193.28 381
16194.48 401
16195.68 432
16196.88 373
16198.08 389
16199.29 377
16200.49 395
16201.69 389
16202.89 413
16204.09 424
16205.29 405
16206.50 405
16207.70 402
16208.90 416
16210.10 406
16211.30 395
16212.51 389
16213.71 387
16214.91 396
16216.11 399
16217.31 402
16218.52 412
16219.72 405
16220.92 439
16222.12 424
16223.33 404
16224.53 408
16225.73 403
16226.93 411
16228.14 400
16229.34 391
16230.54 434
16231.74 434
16232.95 432
16234.15 452
16235.35 413
16236.56 415
16237.76 412
16238.96 424
16240.16 430
16241.37 452
16242.57 457
16243.77 459
16244.98 445
16246.18 443
16247.38 450
16248.59 423
16249.79 441
16250.99 475
16252.20 482
16253.40 477
16254.60 469
16255.81 465
16257.01 468
16258.22 475
16259.42 501
16260.62 475
16261.83 490
16263.03 447
16264.23 439
16265.44 432
16266.64 450
16267.85 499
16269.05 480
16270.25 471
16271.46 492
16272.66 492
16273.87 489
16275.07 495
16276.28 501
16277.48 470
16278.69 461
16279.89 504
16281.09 509
16282.30 463
16283.50 474
16284.71 499
16285.91 500
16287.12 540
16288.32 503
16289.53 512
16290.73 526
16291.94 508
16293.14 499
16294.35 520
16295.55 523
16296.76 500
16297.96 511
16299.17 506
16300.37 496
16301.58 498
16302.78 526
16303.99 508
16305.19 491
16306.40 535
16307.61 511
16308.81 524
16310.02 500
16311.22 503
16312.43 483
16313.63 517
16314.84 511
16316.05 499
16317.25 532
16318.46 514
16319.66 505
16320.87 482
16322.08 506
16323.28 508
16324.49 508
16325.69 499
16326.90 473
16328.11 475
16329.31 466
16330.52 478
16331.73 472
16332.93 451
16334.14 451
16335.35 416
16336.55 426
16337.76 446
16338.97 453
16340.17 444
16341.38 474
16342.59 435
16343.79 411
16345.00 417
16346.21 443
16347.41 430
16348.62 413
16349.83 400
16351.03 415
16352.24 399
16353.45 381
16354.66 410
16355.86 435
16357.07 426
16358.28 410
16359.49 386
16360.69 389
16361.90 383
16363.11 402
16364.32 427
16365.52 402
16366.73 389
16367.94 397
16369.15 421
16370.35 410
16371.56 373
16372.77 374
16373.98 381
16375.19 387
16376.39 381
16377.60 390
16378.81 380
16380.02 370
16381.23 393
16382.44 349
16383.64 377
16384.85 381
16386.06 410
16387.27 378
16388.48 391
16389.69 367
16390.90 379
16392.10 406
16393.31 391
16394.52 374
16395.73 381
16396.94 391
16398.15 390
16399.36 364
16400.57 360
16401.77 383
16402.98 396
16404.19 365
16405.40 357
16406.61 375
16407.82 371
16409.03 359
16410.24 367
16411.45 371
16412.66 363
16413.87 387
16415.08 401
16416.29 367
16417.50 372
16418.71 366
16419.92 360
16421.12 403
16422.33 396
16423.54 347
16424.75 373
16425.96 377
16427.17 356
16428.38 357
16429.59 379
16430.80 365
16432.01 378
16433.22 352
16434.43 353
16435.64 374
16436.86 353
16438.07 374
16439.28 381
16440.49 383
16441.70 378
16442.91 375
16444.12 350
16445.33 376
16446.54 351
16447.75 385
16448.96 381
16450.17 360
16451.38 351
16452.59 357
16453.80 331
16455.02 362
16456.23 358
16457.44 339
16458.65 335
16459.86 334
16461.07 346
16462.28 333
16463.49 360
16464.70 363
16465.92 354
16467.13 334
16468.34 324
16469.55 318
16470.76 316
16471.97 310
16473.19 339
16474.40 339
16475.61 354
16476.82 356
16478.03 344
16479.24 363
16480.46 330
16481.67 325
16482.88 334
16484.09 337
16485.30 339
16486.52 345
16487.73 337
16488.94 334
16490.15 349
16491.37 327
16492.58 315
16493.79 344
16495.00 336
16496.21 314
16497.43 349
16498.64 315
16499.85 335
16501.07 323
16502.28 338
16503.49 316
16504.70 324
16505.92 340
16507.13 362
16508.34 340
16509.56 319
16510.77 327
16511.98 344
16513.19 332
16514.41 342
16515.62 339
16516.83 316
16518.05 333
16519.26 329
16520.47 322
16521.69 323
16522.90 313
16524.11 339
16525.33 314
16526.54 311
16527.76 306
16528.97 317
16530.18 344
16531.40 320
16532.61 287
16533.82 312
16535.04 323
16536.25 315
16537.47 332
16538.68 318
16539.89 303
16541.11 321
16542.32 323
16543.54 333
16544.75 311
16545.97 314
16547.18 318
16548.39 310
16549.61 309
16550.82 301
16552.04 357
16553.25 338
16554.47 322
16555.68 330
16556.90 326
16558.11 330
16559.33 349
16560.54 327
16561.76 330
16562.97 326
16564.19 320
16565.40 324
16566.62 342
16567.83 334
16569.05 350
16570.26 342
16571.48 310
16572.69 332
16573.91 319
16575.12 319
16576.34 335
16577.55 333
16578.77 316
16579.98 335
16581.20 346
16582.42 326
16583.63 332
16584.85 334
16586.06 329
16587.28 308
16588.49 310
16589.71 311
16590.93 309
16592.14 318
16593.36 318
16594.57 308
16595.79 324
16597.01 322
16598.22 321
16599.44 305
16600.66 311
16601.87 291
16603.09 319
16604.30 287
16605.52 283
16606.74 302
16607.95 271
16609.17 307
16610.39 315
16611.60 323
16612.82 309
16614.04 316
16615.25 294
16616.47 323
16617.69 320
16618.91 294
16620.12 312
16621.34 308
16622.56 311
16623.77 298
16624.99 300
16626.21 297
16627.43 306
16628.64 311
16629.86 301
16631.08 284
16632.30 310
16633.51 274
16634.73 299
16635.95 298
16637.17 305
16638.38 311
16639.60 315
16640.82 287
16642.04 275
16643.26 287
16644.47 273
16645.69 285
16646.91 298
16648.13 321
16649.35 302
16650.56 302
16651.78 289
16653.00 293
16654.22 260
16655.44 284
16656.65 297
16657.87 300
16659.09 294
16660.31 291
16661.53 277
16662.75 308
16663.97 306
16665.18 279
16666.40 282
16667.62 280
16668.84 281
16670.06 282
16671.28 304
16672.50 271
16673.72 294
16674.94 300
16676.15 275
16677.37 266
16678.59 276
16679.81 306
16681.03 277
16682.25 285
16683.47 281
16684.69 303
16685.91 306
16687.13 306
16688.35 288
16689.57 301
16690.79 253
16692.01 290
16693.23 269
16694.45 306
16695.67 293
16696.89 266
16698.11 283
16699.33 278
16700.55 281
16701.77 305
16702.99 280
16704.21 275
16705.43 287
16706.65 259
16707.87 291
16709.09 273
16710.31 283
16711.53 293
16712.75 275
16713.97 287
16715.19 277
16716.41 280
16717.63 276
16718.85 279
16720.07 286
16721.29 287
16722.51 252
16723.73 295
16724.95 271
16726.18 273
16727.40 251
16728.62 287
16729.84 291
16731.06 295
16732.28 289
16733.50 292
16734.72 289
16735.94 264
16737.17 310
16738.39 304
16739.61 299
16740.83 288
16742.05 287
16743.27 274
16744.49 285
16745.72 267
16746.94 264
16748.16 266
16749.38 262
16750.60 261
16751.83 277
16753.05 285
16754.27 289
16755.49 246
16756.71 272
16757.94 284
16759.16 292
16760.38 291
16761.60 277
16762.82 304
16764.05 277
16765.27 281
16766.49 261
16767.71 272
16768.94 263
16770.16 267
16771.38 278
16772.60 291
16773.83 286
16775.05 278
16776.27 279
16777.49 302
16778.72 276
16779.94 278
16781.16 261
16782.39 252
16783.61 289
16784.83 270
16786.06 278
16787.28 282
16788.50 298
16789.73 272
16790.95 264
16792.17 289
16793.40 307
16794.62 283
16795.84 263
16797.07 275
16798.29 296
16799.51 271
16800.74 278
16801.96 294
16803.18 285
16804.41 273
16805.63 272
16806.86 274
16808.08 270
16809.30 275
16810.53 270
16811.75 258
16812.98 274
16814.20 260
16815.42 282
16816.65 294
16817.87 291
16819.10 283
16820.32 308
16821.54 304
16822.77 315
16823.99 277
16825.22 294
16826.44 301
16827.67 292
16828.89 295
16830.12 298
16831.34 277
16832.57 304
16833.79 287
16835.02 284
16836.24 322
16837.47 324
16838.69 295
16839.92 319
16841.14 311
16842.37 295
16843.59 315
16844.82 339
16846.04 327
16847.27 300
16848.49 327
16849.72 283
16850.94 307
16852.17 305
16853.39 288
16854.62 311
16855.85 320
16857.07 315
16858.30 303
16859.52 313
16860.75 319
16861.97 329
16863.20 310
16864.43 332
16865.65 301
16866.88 340
16868.10 328
16869.33 332
16870.56 312
16871.78 336
16873.01 329
16874.24 325
16875.46 360
16876.69 336
16877.92 339
16879.14 326
16880.37 328
16881.59 349
16882.82 344
16884.05 363
16885.27 370
16886.50 330
16887.73 351
16888.96 349
16890.18 382
16891.41 355
16892.64 351
16893.86 369
16895.09 358
16896.32 369
16897.54 370
16898.77 321
16900.00 370
16901.23 379
16902.45 382
16903.68 367
16904.91 349
16906.14 364
16907.36 371
16908.59 370
16909.82 349
16911.05 356
16912.27 350
16913.50 352
16914.73 368
16915.96 362
16917.19 363
16918.41 374
16919.64 349
16920.87 321
16922.10 337
16923.33 324
16924.55 347
16925.78 354
16927.01 370
16928.24 355
16929.47 381
16930.69 370
16931.92 367
16933.15 358
16934.38 352
16935.61 346
16936.84 344
16938.07 364
16939.29 354
16940.52 339
16941.75 326
16942.98 334
16944.21 340
16945.44 353
16946.67 334
16947.90 342
16949.13 368
16950.35 319
16951.58 332
16952.81 355
16954.04 364
16955.27 362
16956.50 355
16957.73 358
16958.96 356
16960.19 332
16961.42 334
16962.65 322
16963.88 329
16965.11 320
16966.34 331
16967.57 321
16968.80 329
16970.03 337
16971.26 353
16972.49 346
16973.72 328
16974.95 315
16976.18 323
16977.41 332
16978.64 344
16979.87 351
16981.10 310
16982.33 348
16983.56 334
16984.79 324
16986.02 348
16987.25 329
16988.48 321
16989.71 325
16990.94 305
16992.17 310
16993.40 321
16994.63 323
16995.86 342
16997.09 315
16998.32 340
16999.55 341
17000.79 335
17002.02 334
17003.25 334
17004.48 330
17005.71 308
17006.94 299
17008.17 298
17009.40 316
17010.63 301
17011.87 309
17013.10 326
17014.33 316
17015.56 308
17016.79 310
17018.02 309
17019.25 291
17020.49 296
17021.72 323
17022.95 285
17024.18 304
17025.41 285
17026.64 305
17027.88 283
17029.11 293
17030.34 309
17031.57 315
17032.80 297
17034.04 300
17035.27 320
17036.50 304
17037.73 314
17038.97 300
17040.20 296
17041.43 284
17042.66 300
17043.90 300
17045.13 314
17046.36 297
17047.59 292
17048.83 304
17050.06 300
17051.29 309
17052.52 271
17053.76 298
17054.99 307
17056.22 304
17057.46 313
17058.69 312
17059.92 281
17061.15 301
17062.39 264
17063.62 286
17064.85 275
17066.09 280
17067.32 290
17068.55 300
17069.79 310
17071.02 289
17072.25 276
17073.49 308
17074.72 280
17075.96 288
17077.19 284
17078.42 273
17079.66 287
17080.89 270
17082.12 284
17083.36 276
17084.59 291
17085.83 277
17087.06 276
17088.29 296
17089.53 272
17090.76 286
17092.00 281
17093.23 313
17094.46 284
17095.70 286
17096.93 284
17098.17 267
17099.40 271
17100.64 270
17101.87 289
17103.11 293
17104.34 290
17105.58 284
17106.81 276
17108.05 288
17109.28 279
17110.51 286
17111.75 292
17112.98 275
17114.22 285
17115.45 306
17116.69 283
17117.93 273
17119.16 288
17120.40 271
17121.63 269
17122.87 266
17124.10 263
17125.34 277
17126.57 281
17127.81 269
17129.04 296
17130.28 282
17131.51 289
17132.75 290
17133.99 277
17135.22 262
17136.46 279
17137.69 277
17138.93 278
17140.17 291
17141.40 261
17142.64 279
17143.87 271
17145.11 279
17146.35 278
17147.58 301
17148.82 287
17150.05 280
17151.29 295
17152.53 268
17153.76 261
17155.00 264
17156.24 291
17157.47 260
17158.71 273
17159.95 296
17161.18 263
17162.42 245
17163.66 285
17164.89 253
17166.13 268
17167.37 270
17168.60 268
17169.84 290
17171.08 270
17172.32 283
17173.55 252
17174.79 274
17176.03 236
17177.26 257
17178.50 265
17179.74 258
17180.98 261
17182.21 272
17183.45 276
17184.69 271
17185.93 261
17187.16 266
17188.40 258
17189.64 238
17190.88 238
17192.12 238
17193.35 272
17194.59 266
17195.83 264
17197.07 259
17198.31 241
17199.54 236
17200.78 261
17202.02 256
17203.26 260
17204.50 242
17205.73 273
17206.97 254
17208.21 248
17209.45 233
17210.69 226
17211.93 282
17213.17 249
17214.40 259
17215.64 235
17216.88 241
17218.12 242
17219.36 277
17220.60 259
17221.84 286
17223.08 226
17224.31 247
17225.55 246
17226.79 236
17228.03 238
17229.27 254
17230.51 268
17231.75 248
17232.99 252
17234.23 245
17235.47 263
17236.71 265
17237.95 272
17239.19 239
17240.43 245
17241.66 227
17242.90 280
17244.14 253
17245.38 268
17246.62 235
17247.86 259
17249.10 251
17250.34 243
17251.58 269
17252.82 253
17254.06 234
17255.30 248
17256.54 237
17257.78 245
17259.02 269
17260.26 278
17261.50 237
17262.74 266
17263.99 241
17265.23 223
17266.47 253
17267.71 230
17268.95 251
17270.19 274
17271.43 241
17272.67 266
17273.91 252
17275.15 254
17276.39 239
17277.63 236
17278.87 233
17280.11 241
17281.36 224
17282.60 282
17283.84 278
17285.08 250
17286.32 255
17287.56 237
17288.80 250
17290.04 219
17291.29 224
17292.53 228
17293.77 233
17295.01 227
17296.25 260
17297.49 241
17298.73 241
17299.98 228
17301.22 221
17302.46 241
17303.70 246
17304.94 234
17306.19 224
17307.43 243
17308.67 227
17309.91 230
17311.15 228
17312.40 225
17313.64 237
17314.88 239
17316.12 205
17317.37 229
17318.61 235
17319.85 231
17321.09 230
17322.33 250
17323.58 237
17324.82 251
17326.06 251
17327.31 226
17328.55 256
17329.79 241
17331.03 228
17332.28 237
17333.52 227
17334.76 223
17336.01 236
17337.25 239
17338.49 227
17339.73 218
17340.98 224
17342.22 257
17343.46 229
17344.71 233
17345.95 239
17347.19 228
17348.44 220
17349.68 197
17350.92 222
17352.17 209
17353.41 224
17354.66 206
17355.90 220
17357.14 220
17358.39 218
17359.63 235
17360.87 233
17362.12 238
17363.36 214
17364.61 250
17365.85 224
17367.09 248
17368.34 265
17369.58 262
17370.83 242
17372.07 250
17373.32 242
17374.56 242
17375.80 258
17377.05 225
17378.29 236
17379.54 226
17380.78 237
17382.03 241
17383.27 245
17384.52 206
17385.76 236
17387.01 217
17388.25 231
17389.50 246
17390.74 235
17391.99 257
17393.23 244
17394.48 237
17395.72 209
17396.97 229
17398.21 239
17399.46 248
17400.70 251
17401.95 235
17403.19 238
17404.44 253
17405.68 250
17406.93 233
17408.18 244
17409.42 218
17410.67 208
17411.91 241
17413.16 243
17414.40 243
17415.65 238
17416.90 238
17418.14 246
17419.39 226
17420.63 247
17421.88 205
17423.13 250
17424.37 253
17425.62 241
17426.86 236
17428.11 226
17429.36 238
17430.60 238
17431.85 255
17433.10 245
17434.34 226
17435.59 225
17436.84 225
17438.08 233
17439.33 262
17440.58 245
17441.82 252
17443.07 272
17444.32 252
17445.56 241
17446.81 237
17448.06 239
17449.30 234
17450.55 246
17451.80 250
17453.05 244
17454.29 229
17455.54 235
17456.79 229
17458.04 232
17459.28 225
17460.53 249
17461.78 244
17463.03 238
17464.27 240
17465.52 253
17466.77 247
17468.02 235
17469.26 249
17470.51 272
17471.76 251
17473.01 238
17474.25 245
17475.50 238
17476.75 278
17478.00 252
17479.25 235
17480.50 241
17481.74 260
17482.99 244
17484.24 264
17485.49 264
17486.74 227
17487.99 247
17489.23 264
17490.48 257
17491.73 243
17492.98 261
17494.23 264
17495.48 225
17496.73 256
17497.97 255
17499.22 268
17500.47 280
17501.72 255
17502.97 236
17504.22 246
17505.47 279
17506.72 258
17507.97 250
17509.22 265
17510.46 251
17511.71 272
17512.96 277
17514.21 277
17515.46 269
17516.71 300
17517.96 271
17519.21 277
17520.46 260
17521.71 265
17522.96 297
17524.21 293
17525.46 264
17526.71 261
17527.96 262
17529.21 267
17530.46 285
17531.71 268
17532.96 282
17534.21 273
17535.46 278
17536.71 295
17537.96 271
17539.21 280
17540.46 286
17541.71 289
17542.96 263
17544.21 289
17545.46 265
17546.71 292
17547.96 288
17549.21 289
17550.46 263
17551.71 278
17552.97 272
17554.22 297
17555.47 270
17556.72 275
17557.97 283
17559.22 281
17560.47 268
17561.72 254
17562.97 301
17564.22 280
17565.48 301
17566.73 253
17567.98 278
17569.23 269
17570.48 290
17571.73 262
17572.98 294
17574.24 285
17575.49 297
17576.74 284
17577.99 270
17579.24 245
17580.49 264
17581.75 277
17583.00 277
17584.25 256
17585.50 265
17586.75 274
17588.00 253
17589.26 283
17590.51 275
17591.76 281
17593.01 278
17594.27 279
17595.52 254
17596.77 244
17598.02 274
17599.27 259
17600.53 296
17601.78 310
17603.03 276
17604.28 255
17605.54 296
17606.79 284
17608.04 263
17609.30 264
17610.55 276
17611.80 291
17613.05 288
17614.31 288
17615.56 281
17616.81 272
17618.07 274
17619.32 271
17620.57 286
17621.83 276
17623.08 290
17624.33 272
17625.59 251
17626.84 266
17628.09 261
17629.35 279
17630.60 261
17631.85 254
17633.11 270
17634.36 298
17635.61 285
17636.87 283
17638.12 266
17639.38 261
17640.63 262
17641.88 303
17643.14 281
17644.39 272
17645.65 290
17646.90 265
17648.15 299
17649.41 272
17650.66 268
17651.92 276
17653.17 294
17654.42 269
17655.68 259
17656.93 272
17658.19 259
17659.44 249
17660.70 255
17661.95 277
17663.21 291
17664.46 260
17665.72 256
17666.97 251
17668.23 275
17669.48 274
17670.74 311
17671.99 276
17673.25 263
17674.50 244
17675.76 278
17677.01 280
17678.27 276
17679.52 258
17680.78 270
17682.03 267
17683.29 279
17684.54 279
17685.80 263
17687.05 285
17688.31 272
17689.57 285
17690.82 290
17692.08 276
17693.33 281
17694.59 259
17695.84 278
17697.10 250
17698.36 281
17699.61 297
17700.87 276
17702.12 257
17703.38 260
17704.64 275
17705.89 278
17707.15 270
17708.40 281
17709.66 271
17710.92 293
17712.17 273
17713.43 275
17714.69 271
17715.94 267
17717.20 281
17718.46 272
17719.71 249
17720.97 276
17722.23 285
17723.48 278
17724.74 282
17726.00 273
17727.25 278
17728.51 259
17729.77 291
17731.03 257
17732.28 273
17733.54 259
17734.80 261
17736.05 287
17737.31 256
17738.57 272
17739.83 258
17741.08 272
17742.34 244
17743.60 265
17744.86 264
17746.11 269
17747.37 273
17748.63 281
17749.89 257
17751.15 273
17752.40 269
17753.66 286
17754.92 264
17756.18 269
17757.43 282
17758.69 286
17759.95 275
17761.21 270
17762.47 256
17763.73 252
17764.98 245
17766.24 271
17767.50 274
17768.76 267
17770.02 245
17771.28 271
17772.53 263
17773.79 248
17775.05 218
17776.31 251
17777.57 261
17778.83 272
17780.09 235
17781.35 267
17782.60 247
17783.86 252
17785.12 257
17786.38 245
17787.64 225
17788.90 257
17790.16 248
17791.42 225
17792.68 237
17793.94 241
17795.20 223
17796.46 270
17797.72 246
17798.97 211
17800.23 242
17801.49 237
17802.75 246
17804.01 237
17805.27 252
17806.53 218
17807.79 244
17809.05 223
17810.31 224
17811.57 236
17812.83 229
17814.09 239
17815.35 250
17816.61 256
17817.87 238
17819.13 258
17820.39 235
17821.65 237
17822.91 215
17824.17 216
17825.43 237
17826.69 236
17827.96 231
17829.22 209
17830.48 231
17831.74 229
17833.00 235
17834.26 230
17835.52 252
17836.78 240
17838.04 227
17839.30 230
17840.56 248
17841.82 196
17843.09 213
17844.35 221
17845.61 228
17846.87 222
17848.13 222
17849.39 218
17850.65 229
17851.91 212
17853.18 225
17854.44 236
17855.70 241
17856.96 225
17858.22 215
17859.48 223
17860.74 228
17862.01 231
17863.27 230
17864.53 246
17865.79 204
17867.05 213
17868.32 227
17869.58 239
17870.84 226
17872.10 221
17873.36 254
17874.63 221
17875.89 252
17877.15 232
17878.41 230
17879.68 244
17880.94 213
17882.20 241
17883.46 247
17884.73 235
17885.99 257
17887.25 232
17888.51 213
17889.78 222
17891.04 233
17892.30 226
17893.56 226
17894.83 205
17896.09 239
17897.35 223
17898.62 221
17899.88 241
17901.14 225
17902.41 233
17903.67 236
17904.93 233
17906.20 227
17907.46 225
17908.72 219
17909.99 227
17911.25 240
17912.51 224
17913.78 222
17915.04 227
17916.30 234
17917.57 213
17918.83 244
17920.09 240
17921.36 224
17922.62 214
17923.89 220
17925.15 234
17926.41 227
17927.68 224
17928.94 221
17930.21 220
17931.47 234
17932.73 230
17934.00 219
17935.26 230
17936.53 241
17937.79 269
17939.06 211
17940.32 213
17941.59 216
17942.85 219
17944.11 217
17945.38 211
17946.64 229
17947.91 227
17949.17 206
17950.44 220
17951.70 235
17952.97 243
17954.23 244
17955.50 225
17956.76 246
17958.03 250
17959.29 246
17960.56 223
17961.82 219
17963.09 227
17964.35 218
17965.62 225
17966.89 228
17968.15 243
17969.42 241
17970.68 200
17971.95 225
17973.21 231
17974.48 255
17975.74 219
17977.01 219
17978.28 224
17979.54 231
17980.81 243
17982.07 220
17983.34 234
17984.61 217
17985.87 199
17987.14 214
17988.40 216
17989.67 246
17990.94 231
17992.20 234
17993.47 238
17994.74 244
17996.00 227
17997.27 222
17998.54 236
17999.80 226
18001.07 248
18002.34 227
18003.60 228
18004.87 220
18006.14 238
18007.40 218
18008.67 265
18009.94 235
18011.20 253
18012.47 251
18013.74 259
18015.00 240
18016.27 242
18017.54 246
18018.81 231
18020.07 232
18021.34 227
18022.61 231
18023.88 239
18025.14 255
18026.41 240
18027.68 241
18028.95 234
18030.21 221
18031.48 217
18032.75 214
18034.02 213
18035.28 235
18036.55 212
18037.82 234
18039.09 204
18040.36 225
18041.62 236
18042.89 240
18044.16 233
18045.43 251
18046.70 252
18047.97 235
18049.23 260
18050.50 234
18051.77 259
18053.04 270
18054.31 240
18055.58 245
18056.84 220
18058.11 224
18059.38 244
18060.65 230
18061.92 235
18063.19 255
18064.46 238
18065.73 261
18067.00 262
18068.26 264
18069.53 213
18070.80 238
18072.07 239
18073.34 231
18074.61 241
18075.88 250
18077.15 224
18078.42 228
18079.69 229
18080.96 230
18082.23 226
18083.50 229
18084.77 246
18086.03 237
18087.30 267
18088.57 257
18089.84 245
18091.11 260
18092.38 252
18093.65 229
18094.92 251
18096.19 239
18097.46 219
18098.73 245
18100.00 213
18101.27 240
18102.54 251
18103.81 235
18105.08 263
18106.35 255
18107.63 237
18108.90 238
18110.17 252
18111.44 233
18112.71 250
18113.98 253
18115.25 232
18116.52 251
18117.79 253
18119.06 227
18120.33 246
18121.60 254
18122.87 252
18124.14 253
18125.42 244
18126.69 235
18127.96 228
18129.23 254
18130.50 261
18131.77 263
18133.04 241
18134.31 281
18135.58 263
18136.86 255
18138.13 229
18139.40 254
18140.67 258
18141.94 246
18143.21 245
18144.49 257
18145.76 248
18147.03 249
18148.30 251
18149.57 248
18150.84 238
18152.12 237
18153.39 256
18154.66 245
18155.93 235
18157.20 256
18158.48 240
18159.75 247
18161.02 253
18162.29 231
18163.57 248
18164.84 237
18166.11 241
18167.38 250
18168.66 234
18169.93 246
18171.20 237
18172.47 257
18173.75 239
18175.02 226
18176.29 236
18177.56 257
18178.84 235
18180.11 225
18181.38 213
18182.66 226
18183.93 247
18185.20 232
18186.48 221
18187.75 250
18189.02 268
18190.30 265
18191.57 248
18192.84 214
18194.12 220
18195.39 239
18196.66 239
18197.94 236
18199.21 247
18200.48 224
18201.76 235
18203.03 216
18204.30 232
18205.58 237
18206.85 250
18208.13 244
18209.40 245
18210.67 265
18211.95 222
18213.22 218
18214.50 218
18215.77 252
18217.04 209
18218.32 238
18219.59 205
18220.87 227
18222.14 220
18223.42 247
18224.69 262
18225.97 246
18227.24 235
18228.51 241
18229.79 233
18231.06 224
18232.34 238
18233.61 250
18234.89 225
18236.16 239
18237.44 251
18238.71 216
18239.99 227
18241.26 233
18242.54 255
18243.81 238
18245.09 252
18246.36 235
18247.64 242
18248.91 250
18250.19 244
18251.47 239
18252.74 260
18254.02 239
18255.29 219
18256.57 253
18257.84 229
18259.12 223
18260.39 230
18261.67 235
18262.95 239
18264.22 242
18265.50 255
18266.77 258
18268.05 226
18269.33 235
18270.60 228
18271.88 264
18273.15 242
18274.43 249
18275.71 237
18276.98 256
18278.26 255
18279.54 238
18280.81 251
18282.09 247
18283.37 240
18284.64 248
18285.92 244
18287.20 239
18288.47 230
18289.75 216
18291.03 244
18292.30 235
18293.58 230
18294.86 212
18296.13 238
18297.41 234
18298.69 219
18299.96 245
18301.24 256
18302.52 245
18303.80 229
18305.07 236
18306.35 231
18307.63 248
18308.91 234
18310.18 229
18311.46 234
18312.74 236
18314.02 243
18315.29 244
18316.57 238
18317.85 231
18319.13 227
18320.40 252
18321.68 257
18322.96 233
18324.24 241
18325.52 227
18326.79 245
18328.07 250
18329.35 248
18330.63 227
18331.91 259
18333.19 258
18334.46 238
18335.74 214
18337.02 239
18338.30 245
18339.58 255
18340.86 234
18342.13 222
18343.41 248
18344.69 243
18345.97 256
18347.25 238
18348.53 230
18349.81 262
18351.09 245
18352.36 229
18353.64 225
18354.92 217
18356.20 228
18357.48 245
18358.76 238
18360.04 250
18361.32 236
18362.60 221
18363.88 209
18365.16 241
18366.44 229
18367.72 229
18369.00 211
18370.27 227
18371.55 225
18372.83 251
18374.11 238
18375.39 255
18376.67 239
18377.95 240
18379.23 227
18380.51 236
18381.79 266
18383.07 227
18384.35 226
18385.63 235
18386.91 244
18388.19 211
18389.47 234
18390.75 215
18392.03 230
18393.31 230
18394.60 226
18395.88 225
18397.16 250
18398.44 232
18399.72 204
18401.00 226
18402.28 242
18403.56 258
18404.84 240
18406.12 230
18407.40 215
18408.68 223
18409.96 215
18411.24 229
18412.53 234
18413.81 229
18415.09 233
18416.37 222
18417.65 212
18418.93 206
18420.21 225
18421.49 225
18422.78 214
18424.06 227
18425.34 214
18426.62 219
18427.90 246
18429.18 248
18430.46 243
18431.75 234
18433.03 226
18434.31 216
18435.59 213
18436.87 232
18438.16 265
18439.44 249
18440.72 230
18442.00 229
18443.28 220
18444.57 240
18445.85 226
18447.13 234
18448.41 223
18449.70 229
18450.98 245
18452.26 237
18453.54 235
18454.83 246
18456.11 250
18457.39 230
18458.67 243
18459.96 250
18461.24 239
18462.52 229
18463.80 243
18465.09 215
18466.37 233
18467.65 227
18468.94 228
18470.22 248
18471.50 227
18472.78 246
18474.07 223
18475.35 234
18476.63 227
18477.92 224
18479.20 223
18480.48 230
18481.77 231
18483.05 244
18484.34 256
18485.62 247
18486.90 257
18488.19 212
18489.47 238
18490.75 257
18492.04 247
18493.32 241
18494.61 243
18495.89 263
18497.17 245
18498.46 224
18499.74 224
18501.03 247
18502.31 227
18503.59 232
18504.88 242
18506.16 233
18507.45 263
18508.73 265
18510.02 273
18511.30 240
18512.58 244
18513.87 259
18515.15 262
18516.44 246
18517.72 225
18519.01 253
18520.29 242
18521.58 261
18522.86 260
18524.15 249
18525.43 240
18526.72 243
18528.00 244
18529.29 243
18530.57 224
18531.86 251
18533.14 275
18534.43 273
18535.71 277
18537.00 267
18538.28 241
18539.57 266
18540.86 247
18542.14 249
18543.43 283
18544.71 261
18546.00 251
18547.28 250
18548.57 247
18549.85 247
18551.14 247
18552.43 256
18553.71 270
18555.00 280
18556.28 251
18557.57 256
18558.86 236
18560.14 258
18561.43 248
18562.72 248
18564.00 235
18565.29 228
18566.57 261
18567.86 241
18569.15 223
18570.43 226
18571.72 217
18573.01 251
18574.29 264
18575.58 243
18576.87 247
18578.15 214
18579.44 222
18580.73 247
18582.01 263
18583.30 247
18584.59 241
18585.88 262
18587.16 258
18588.45 247
18589.74 258
18591.02 263
18592.31 260
18593.60 260
18594.89 243
18596.17 246
18597.46 213
18598.75 257
18600.04 261
18601.32 287
18602.61 251
18603.90 255
18605.19 251
18606.47 254
18607.76 238
18609.05 242
18610.34 258
18611.63 259
18612.91 237
18614.20 242
18615.49 247
18616.78 240
18618.07 273
18619.35 260
18620.64 266
18621.93 254
18623.22 233
18624.51 220
18625.80 242
18627.09 227
18628.37 231
18629.66 238
18630.95 264
18632.24 257
18633.53 240
18634.82 263
18636.11 224
18637.39 238
18638.68 243
18639.97 235
18641.26 231
18642.55 234
18643.84 211
18645.13 226
18646.42 233
18647.71 240
18649.00 225
18650.29 214
18651.58 231
18652.86 242
18654.15 225
18655.44 215
18656.73 218
18658.02 237
18659.31 235
18660.60 222
18661.89 237
18663.18 202
18664.47 225
18665.76 219
18667.05 222
18668.34 214
18669.63 218
18670.92 231
18672.21 233
18673.50 227
18674.79 209
18676.08 217
18677.37 241
18678.66 228
18679.95 219
18681.24 226
18682.53 235
18683.82 231
18685.11 199
18686.40 223
18687.69 217
18688.99 238
18690.28 233
18691.57 215
18692.86 230
18694.15 226
18695.44 241
18696.73 208
18698.02 201
18699.31 212
18700.60 228
18701.89 234
18703.19 219
18704.48 207
18705.77 230
18707.06 219
18708.35 221
18709.64 206
18710.93 206
18712.22 200
18713.52 206
18714.81 214
18716.10 218
18717.39 223
18718.68 203
18719.97 227
18721.27 195
18722.56 222
18723.85 209
18725.14 219
18726.43 227
18727.72 218
18729.02 209
18730.31 227
18731.60 230
18732.89 198
18734.19 227
18735.48 218
18736.77 198
18738.06 195
18739.35 222
18740.65 195
18741.94 202
18743.23 204
18744.52 208
18745.82 217
18747.11 213
18748.40 200
18749.70 229
18750.99 227
18752.28 193
18753.57 222
18754.87 234
18756.16 217
18757.45 229
18758.75 198
18760.04 230
18761.33 219
18762.63 226
18763.92 197
18765.21 227
18766.50 220
18767.80 200
18769.09 207
18770.38 195
18771.68 244
18772.97 228
18774.27 193
18775.56 220
18776.85 200
18778.15 209
18779.44 231
18780.73 218
18782.03 211
18783.32 205
18784.62 203
18785.91 216
18787.20 203
18788.50 206
18789.79 218
18791.09 217
18792.38 201
18793.67 208
18794.97 203
18796.26 183
18797.56 218
18798.85 222
18800.15 214
18801.44 241
18802.74 221
18804.03 231
18805.32 197
18806.62 210
18807.91 212
18809.21 210
18810.50 218
18811.80 210
18813.09 211
18814.39 227
18815.68 214
18816.98 210
18818.27 221
18819.57 221
18820.86 220
18822.16 221
18823.45 229
18824.75 240
18826.05 232
18827.34 210
18828.64 200
18829.93 210
18831.23 207
18832.52 221
18833.82 230
18835.11 224
18836.41 230
18837.71 219
18839.00 218
18840.30 196
18841.59 203
18842.89 208
18844.18 215
18845.48 216
18846.78 198
18848.07 210
18849.37 232
18850.67 205
18851.96 201
18853.26 203
18854.55 195
18855.85 221
18857.15 209
18858.44 223
18859.74 209
18861.04 220
18862.33 225
18863.63 199
18864.93 232
18866.22 214
18867.52 206
18868.82 196
18870.11 184
18871.41 187
18872.71 215
18874.00 207
18875.30 217
18876.60 221
18877.90 213
18879.19 212
18880.49 209
18881.79 221
18883.09 206
18884.38 209
18885.68 204
18886.98 213
18888.27 205
18889.57 206
18890.87 222
18892.17 209
18893.47 214
18894.76 198
18896.06 200
18897.36 214
18898.66 217
18899.95 205
18901.25 213
18902.55 191
18903.85 191
18905.15 225
18906.44 175
18907.74 182
18909.04 192
18910.34 212
18911.64 223
18912.94 199
18914.23 221
18915.53 205
18916.83 209
18918.13 204
18919.43 213
18920.73 195
18922.03 197
18923.32 201
18924.62 217
18925.92 199
18927.22 196
18928.52 197
18929.82 187
18931.12 200
18932.42 191
18933.72 203
18935.01 200
18936.31 213
18937.61 186
18938.91 181
18940.21 202
18941.51 197
18942.81 201
18944.11 192
18945.41 205
18946.71 189
18948.01 192
18949.31 221
18950.61 215
18951.91 208
18953.21 190
18954.51 195
18955.81 211
18957.11 193
18958.41 208
18959.71 196
18961.01 172
18962.31 199
18963.61 179
18964.91 206
18966.21 194
18967.51 191
18968.81 188
18970.11 209
18971.41 196
18972.71 212
18974.01 204
18975.31 184
18976.61 188
18977.91 185
18979.21 197
18980.51 193
18981.81 215
18983.11 221
18984.41 212
18985.71 162
18987.02 206
18988.32 205
18989.62 210
18990.92 176
18992.22 200
18993.52 215
18994.82 194
18996.12 190
18997.42 200
18998.73 200
19000.03 204
19001.33 167
19002.63 186
19003.93 201
19005.23 203
19006.53 202
19007.84 203
19009.14 194
19010.44 176
19011.74 194
19013.04 207
19014.34 218
19015.65 203
19016.95 190
19018.25 212
19019.55 192
19020.85 178
19022.16 195
19023.46 200
19024.76 206
19026.06 208
19027.37 198
19028.67 220
19029.97 210
19031.27 178
19032.57 190
19033.88 173
19035.18 201
19036.48 214
19037.79 196
19039.09 184
19040.39 192
19041.69 224
19043.00 210
19044.30 196
19045.60 183
19046.90 193
19048.21 209
19049.51 181
19050.81 204
19052.12 194
19053.42 197
19054.72 210
19056.03 215
19057.33 201
19058.63 170
19059.94 192
19061.24 208
19062.54 213
19063.85 216
19065.15 212
19066.45 213
19067.76 202
19069.06 199
19070.37 190
19071.67 199
19072.97 202
19074.28 207
19075.58 221
19076.88 181
19078.19 209
19079.49 184
19080.80 198
19082.10 202
19083.41 198
19084.71 231
19086.01 220
19087.32 226
19088.62 199
19089.93 210
19091.23 202
19092.54 200
19093.84 189
19095.14 222
19096.45 190
19097.75 203
19099.06 190
19100.36 211
19101.67 207
19102.97 181
19104.28 228
19105.58 209
19106.89 228
19108.19 198
19109.50 216
19110.80 227
19112.11 206
19113.41 208
19114.72 202
19116.02 207
19117.33 207
19118.64 239
19119.94 217
19121.25 197
19122.55 191
19123.86 204
19125.16 201
19126.47 201
19127.77 210
19129.08 208
19130.39 215
19131.69 202
19133.00 207
19134.30 224
19135.61 215
19136.92 216
19138.22 217
19139.53 223
19140.83 208
19142.14 196
19143.45 196
19144.75 214
19146.06 224
19147.37 226
19148.67 216
19149.98 197
19151.28 206
19152.59 201
19153.90 200
19155.20 210
19156.51 220
19157.82 195
19159.12 215
19160.43 206
19161.74 216
19163.05 213
19164.35 214
19165.66 230
19166.97 207
19168.27 208
19169.58 193
19170.89 237
19172.19 215
19173.50 217
19174.81 195
19176.12 215
19177.42 230
19178.73 228
19180.04 212
19181.35 209
19182.65 207
19183.96 202
19185.27 212
19186.58 229
19187.89 217
19189.19 200
19190.50 207
19191.81 204
19193.12 190
19194.42 211
19195.73 217
19197.04 209
19198.35 218
19199.66 209
19200.97 187
19202.27 203
19203.58 214
19204.89 194
19206.20 189
19207.51 202
19208.82 199
19210.12 210
19211.43 186
19212.74 183
19214.05 190
19215.36 212
19216.67 182
19217.98 174
19219.28 180
19220.59 191
19221.90 199
19223.21 188
19224.52 188
19225.83 203
19227.14 209
19228.45 194
19229.76 198
19231.07 213
19232.38 210
19233.68 189
19234.99 204
19236.30 200
19237.61 216
19238.92 189
19240.23 174
19241.54 213
19242.85 212
19244.16 200
19245.47 177
19246.78 191
19248.09 207
19249.40 200
19250.71 202
19252.02 175
19253.33 207
19254.64 193
19255.95 192
19257.26 220
19258.57 196
19259.88 171
19261.19 184
19262.50 200
19263.81 185
19265.12 185
19266.43 199
19267.74 203
19269.05 185
19270.36 190
19271.67 183
19272.99 191
19274.30 207
19275.61 230
19276.92 198
19278.23 209
19279.54 198
19280.85 183
19282.16 212
19283.47 205
19284.78 192
19286.09 210
19287.41 207
19288.72 210
19290.03 196
19291.34 209
19292.65 218
19293.96 186
19295.27 186
19296.58 187
19297.90 197
19299.21 186
19300.52 200
19301.83 194
19303.14 217
19304.45 218
19305.77 204
19307.08 203
19308.39 188
19309.70 178
19311.01 200
19312.33 181
19313.64 193
19314.95 190
19316.26 203
19317.57 198
19318.89 193
19320.20 199
19321.51 205
19322.82 201
19324.14 206
19325.45 186
19326.76 187
19328.07 197
19329.39 210
19330.70 210
19332.01 199
19333.32 203
19334.64 170
19335.95 189
19337.26 203
19338.58 172
19339.89 184
19341.20 189
19342.51 197
19343.83 203
19345.14 176
19346.45 201
19347.77 192
19349.08 183
19350.39 176
19351.71 191
19353.02 205
19354.33 190
19355.65 189
19356.96 203
19358.27 205
19359.59 199
19360.90 188
19362.21 181
19363.53 191
19364.84 220
19366.16 218
19367.47 190
19368.78 186
19370.10 187
19371.41 213
19372.73 181
19374.04 166
19375.35 197
19376.67 219
19377.98 203
19379.30 194
19380.61 183
19381.93 190
19383.24 202
19384.55 191
19385.87 194
19387.18 169
19388.50 165
19389.81 196
19391.13 219
19392.44 187
19393.76 204
19395.07 219
19396.39 225
19397.70 188
19399.02 202
19400.33 209
19401.65 194
19402.96 159
19404.28 167
19405.59 195
19406.91 180
19408.22 181
19409.54 208
19410.85 210
19412.17 199
19413.48 195
19414.80 170
19416.11 184
19417.43 191
19418.75 192
19420.06 165
19421.38 183
19422.69 198
19424.01 199
19425.32 212
19426.64 187
19427.96 183
19429.27 194
19430.59 202
19431.90 201
19433.22 198
19434.54 191
19435.85 190
19437.17 184
19438.49 203
19439.80 188
19441.12 194
19442.43 171
19443.75 193
19445.07 182
19446.38 178
19447.70 190
19449.02 206
19450.33 206
19451.65 170
19452.97 194
19454.28 197
19455.60 199
19456.92 185
19458.23 197
19459.55 188
19460.87 177
19462.19 209
19463.50 211
19464.82 193
19466.14 184
19467.45 193
19468.77 201
19470.09 185
19471.41 174
19472.72 170
19474.04 198
19475.36 180
19476.68 177
19477.99 185
19479.31 169
19480.63 187
19481.95 177
19483.27 191
19484.58 164
19485.90 173
19487.22 190
19488.54 189
19489.85 204
19491.17 183
19492.49 177
19493.81 210
19495.13 189
19496.45 195
19497.76 199
19499.08 190
19500.40 169
19501.72 198
19503.04 193
19504.36 205
19505.67 201
19506.99 185
19508.31 210
19509.63 208
19510.95 181
19512.27 197
19513.59 190
19514.91 193
19516.22 190
19517.54 201
19518.86 185
19520.18 183
19521.50 175
19522.82 215
19524.14 201
19525.46 177
19526.78 184
19528.10 179
19529.42 191
19530.74 177
19532.06 186
19533.37 200
19534.69 205
19536.01 203
19537.33 192
19538.65 198
19539.97 190
19541.29 197
19542.61 185
19543.93 204
19545.25 193
19546.57 210
19547.89 187
19549.21 194
19550.53 197
19551.85 201
19553.17 190
19554.49 183
19555.81 180
19557.13 176
19558.45 165
19559.77 203
19561.09 205
19562.41 179
19563.74 177
19565.06 186
19566.38 197
19567.70 177
19569.02 185
19570.34 163
19571.66 170
19572.98 171
19574.30 187
19575.62 188
19576.94 186
19578.26 160
19579.59 170
19580.91 191
19582.23 206
19583.55 211
19584.87 185
19586.19 195
19587.51 190
19588.83 171
19590.16 178
19591.48 198
19592.80 195
19594.12 183
19595.44 170
19596.76 187
19598.08 157
19599.41 182
19600.73 181
19602.05 199
19603.37 192
19604.69 198
19606.02 189
19607.34 200
19608.66 178
19609.98 157
19611.30 186
19612.63 182
19613.95 189
19615.27 177
19616.59 204
19617.91 179
19619.24 193
19620.56 197
19621.88 176
19623.20 213
19624.53 199
19625.85 192
19627.17 189
19628.50 208
19629.82 181
19631.14 185
19632.46 193
19633.79 179
19635.11 180
19636.43 200
19637.76 196
19639.08 202
19640.40 219
19641.72 209
19643.05 211
19644.37 199
19645.69 187
19647.02 178
19648.34 191
19649.66 154
19650.99 170
19652.31 179
19653.64 173
19654.96 175
19656.28 192
19657.61 179
19658.93 193
19660.25 191
19661.58 185
19662.90 195
19664.23 193
19665.55 175
19666.87 180
19668.20 186
19669.52 176
19670.85 192
19672.17 211
19673.49 204
19674.82 183
19676.14 190
19677.47 193
19678.79 173
19680.12 211
19681.44 183
19682.76 208
19684.09 192
19685.41 197
19686.74 207
19688.06 194
19689.39 193
19690.71 218
19692.04 207
19693.36 190
19694.69 180
19696.01 203
19697.34 179
19698.66 188
19699.99 188
19701.31 187
19702.64 205
19703.96 181
19705.29 187
19706.61 185
19707.94 206
19709.26 183
19710.59 187
19711.92 218
19713.24 193
19714.57 199
19715.89 196
19717.22 174
19718.54 160
19719.87 183
19721.20 189
19722.52 195
19723.85 185
19725.17 198
19726.50 235
19727.83 198
19729.15 189
19730.48 185
19731.80 181
19733.13 180
19734.46 176
19735.78 171
19737.11 170
19738.44 160
19739.76 209
19741.09 202
19742.41 190
19743.74 206
19745.07 180
19746.39 188
19747.72 198
19749.05 189
19750.37 168
19751.70 200
19753.03 200
19754.36 160
19755.68 176
19757.01 172
19758.34 193
19759.66 191
19760.99 165
19762.32 183
19763.65 164
19764.97 186
19766.30 210
19767.63 187
19768.95 170
19770.28 184
19771.61 207
19772.94 207
19774.27 194
19775.59 195
19776.92 182
19778.25 186
19779.58 193
19780.90 178
19782.23 187
19783.56 177
19784.89 191
19786.22 209
19787.54 204
19788.87 196
19790.20 194
19791.53 177
19792.86 193
19794.18 204
19795.51 171
19796.84 189
19798.17 190
19799.50 180
19800.83 191
19802.16 175
19803.48 181
19804.81 208
19806.14 184
19807.47 154
19808.80 171
19810.13 169
19811.46 171
19812.79 174
19814.11 170
19815.44 168
19816.77 158
19818.10 203
19819.43 185
19820.76 177
19822.09 188
19823.42 189
19824.75 191
19826.08 188
19827.41 183
19828.74 179
19830.07 189
19831.39 187
19832.72 194
19834.05 214
19835.38 172
19836.71 177
19838.04 187
19839.37 187
19840.70 191
19842.03 192
19843.36 181
19844.69 185
19846.02 186
19847.35 173
19848.68 183
19850.01 201
19851.34 197
19852.67 186
19854.00 200
19855.33 176
19856.66 170
19857.99 162
19859.33 170
19860.66 181
19861.99 178
19863.32 177
19864.65 182
19865.98 183
19867.31 193
19868.64 189
19869.97 177
19871.30 196
19872.63 180
19873.96 177
19875.29 169
19876.63 187
19877.96 170
19879.29 189
19880.62 180
19881.95 187
19883.28 181
19884.61 194
19885.94 186
19887.28 174
19888.61 166
19889.94 179
19891.27 184
19892.60 196
19893.93 180
19895.26 195
19896.60 176
19897.93 190
19899.26 221
19900.59 201
19901.92 204
19903.26 177
19904.59 201
19905.92 194
19907.25 184
19908.58 206
19909.92 197
19911.25 195
19912.58 176
19913.91 199
19915.24 191
19916.58 217
19917.91 192
19919.24 196
19920.57 190
19921.91 178
19923.24 198
19924.57 195
19925.91 194
19927.24 192
19928.57 163
19929.90 191
19931.24 222
19932.57 197
19933.90 205
19935.24 190
19936.57 187
19937.90 201
19939.23 213
19940.57 188
19941.90 203
19943.23 187
19944.57 189
19945.90 194
19947.23 175
19948.57 186
19949.90 204
19951.23 190
19952.57 160
19953.90 179
19955.24 192
19956.57 234
19957.90 169
19959.24 189
19960.57 176
19961.90 189
19963.24 194
19964.57 208
19965.91 215
19967.24 203
19968.58 200
19969.91 186
19971.24 208
19972.58 205
19973.91 201
19975.25 214
19976.58 218
19977.92 211
19979.25 216
19980.58 198
19981.92 233
19983.25 207
19984.59 220
19985.92 199
19987.26 204
19988.59 209
19989.93 189
19991.26 190
19992.60 194
19993.93 208
19995.27 192
19996.60 193
19997.94 203
19999.27 187
20000.61 191
20001.94 216
20003.28 192
20004.61 179
20005.95 185
20007.28 203
20008.62 211
20009.96 193
20011.29 185
20012.63 187
20013.96 200
20015.30 185
20016.63 200
20017.97 182
20019.30 217
20020.64 217
20021.98 200
20023.31 182
20024.65 189
20025.98 217
20027.32 224
20028.66 217
20029.99 201
20031.33 206
20032.67 199
20034.00 194
20035.34 200
20036.67 187
20038.01 194
20039.35 196
20040.68 208
20042.02 224
20043.36 186
20044.69 190
20046.03 195
20047.37 195
20048.70 185
20050.04 189
20051.38 196
20052.71 201
20054.05 204
20055.39 191
20056.73 167
20058.06 213
20059.40 196
20060.74 184
20062.07 184
20063.41 209
20064.75 208
20066.09 187
20067.42 199
20068.76 206
20070.10 207
20071.44 208
20072.77 221
20074.11 215
20075.45 184
20076.79 207
20078.13 194
20079.46 191
20080.80 206
20082.14 220
20083.48 185
20084.81 221
20086.15 201
20087.49 197
20088.83 203
20090.17 208
20091.51 185
20092.84 217
20094.18 201
20095.52 197
20096.86 216
20098.20 213
20099.54 229
20100.87 203
20102.21 217
20103.55 210
20104.89 192
20106.23 193
20107.57 187
20108.91 192
20110.25 212
20111.58 199
20112.92 210
20114.26 192
20115.60 200
20116.94 211
20118.28 192
20119.62 214
20120.96 208
20122.30 220
20123.64 222
20124.98 205
20126.31 182
20127.65 202
20128.99 214
