# Supplementary material for: MALDI-TOF MS typing enables the classification of brewing yeasts of the genus Saccharomyces to major beer styles
Source: PLoS One. 2017 Aug 9;12(8):e0181694. doi: 10.1371/journal.pone.0181694 (PMC5549903; doi:10.1371/journal.pone.0181694)
Supplement: S7 File — The directory includes 90 raw files and was zipped to “.zip”; the folder has three strains with 30 spectra per strain; S1 Text explains the raw files with an example and Table 1 represents the yeast strains used within the experiment. (ZIP) [file pone.0181694.s010.zip › 19-21/30279-120-Lag-Lag-Lag-YPG-18h-E-E_2016-09-23_8_0_B10_1.dat]

1999.90 1396
2000.32 1456
2000.75 1590
2001.17 1522
2001.59 1558
2002.01 1505
2002.43 1515
2002.86 1460
2003.28 1390
2003.70 1306
2004.12 1335
2004.54 1277
2004.97 1252
2005.39 1252
2005.81 1220
2006.23 1258
2006.66 1302
2007.08 1191
2007.50 1218
2007.92 1275
2008.35 1159
2008.77 1178
2009.19 1167
2009.61 1151
2010.04 1249
2010.46 1263
2010.88 1293
2011.31 1169
2011.73 1206
2012.15 1243
2012.57 1239
2013.00 1279
2013.42 1199
2013.84 1134
2014.27 1140
2014.69 1147
2015.11 1190
2015.54 1180
2015.96 1158
2016.38 1199
2016.81 1259
2017.23 1239
2017.65 1242
2018.08 1274
2018.50 1338
2018.93 1302
2019.35 1294
2019.77 1319
2020.20 1357
2020.62 1322
2021.04 1285
2021.47 1264
2021.89 1237
2022.32 1270
2022.74 1250
2023.17 1190
2023.59 1171
2024.01 1202
2024.44 1173
2024.86 1202
2025.29 1164
2025.71 1118
2026.14 1167
2026.56 1191
2026.98 1210
2027.41 1199
2027.83 1174
2028.26 1230
2028.68 1271
2029.11 1196
2029.53 1132
2029.96 1239
2030.38 1272
2030.81 1240
2031.23 1176
2031.66 1125
2032.08 1197
2032.51 1216
2032.93 1305
2033.36 1244
2033.78 1240
2034.21 1206
2034.63 1209
2035.06 1223
2035.49 1234
2035.91 1218
2036.34 1205
2036.76 1191
2037.19 1167
2037.61 1219
2038.04 1201
2038.47 1211
2038.89 1189
2039.32 1205
2039.74 1236
2040.17 1281
2040.59 1238
2041.02 1159
2041.45 1203
2041.87 1175
2042.30 1242
2042.73 1193
2043.15 1208
2043.58 1285
2044.00 1278
2044.43 1206
2044.86 1172
2045.28 1290
2045.71 1294
2046.14 1267
2046.56 1257
2046.99 1213
2047.42 1210
2047.84 1301
2048.27 1227
2048.70 1213
2049.12 1217
2049.55 1156
2049.98 1198
2050.40 1208
2050.83 1246
2051.26 1181
2051.69 1191
2052.11 1251
2052.54 1198
2052.97 1185
2053.40 1149
2053.82 1224
2054.25 1237
2054.68 1203
2055.10 1184
2055.53 1301
2055.96 1244
2056.39 1357
2056.82 1353
2057.24 1351
2057.67 1355
2058.10 1372
2058.53 1360
2058.95 1324
2059.38 1377
2059.81 1330
2060.24 1301
2060.67 1296
2061.09 1276
2061.52 1284
2061.95 1250
2062.38 1233
2062.81 1309
2063.24 1305
2063.66 1271
2064.09 1466
2064.52 1517
2064.95 1520
2065.38 1529
2065.81 1617
2066.24 1750
2066.66 1674
2067.09 1647
2067.52 1528
2067.95 1611
2068.38 1557
2068.81 1424
2069.24 1362
2069.67 1295
2070.10 1370
2070.52 1346
2070.95 1240
2071.38 1239
2071.81 1255
2072.24 1296
2072.67 1230
2073.10 1236
2073.53 1319
2073.96 1303
2074.39 1329
2074.82 1278
2075.25 1257
2075.68 1353
2076.11 1318
2076.54 1340
2076.97 1381
2077.40 1342
2077.83 1304
2078.26 1273
2078.69 1304
2079.12 1341
2079.55 1261
2079.98 1314
2080.41 1312
2080.84 1323
2081.27 1350
2081.70 1346
2082.13 1283
2082.56 1335
2082.99 1264
2083.42 1291
2083.85 1185
2084.28 1277
2084.71 1288
2085.14 1223
2085.57 1228
2086.00 1235
2086.43 1221
2086.86 1253
2087.29 1220
2087.73 1172
2088.16 1225
2088.59 1193
2089.02 1202
2089.45 1208
2089.88 1248
2090.31 1161
2090.74 1190
2091.17 1139
2091.61 1206
2092.04 1141
2092.47 1146
2092.90 1168
2093.33 1166
2093.76 1162
2094.19 1153
2094.63 1258
2095.06 1265
2095.49 1218
2095.92 1191
2096.35 1169
2096.78 1143
2097.22 1167
2097.65 1211
2098.08 1186
2098.51 1129
2098.94 1140
2099.38 1137
2099.81 1099
2100.24 1121
2100.67 1139
2101.11 1126
2101.54 1079
2101.97 1120
2102.40 1116
2102.83 1152
2103.27 1169
2103.70 1154
2104.13 1183
2104.56 1222
2105.00 1165
2105.43 1111
2105.86 1144
2106.30 1166
2106.73 1230
2107.16 1293
2107.59 1291
2108.03 1225
2108.46 1223
2108.89 1165
2109.33 1215
2109.76 1216
2110.19 1213
2110.63 1273
2111.06 1217
2111.49 1117
2111.93 1129
2112.36 1212
2112.79 1144
2113.23 1160
2113.66 1183
2114.09 1138
2114.53 1143
2114.96 1148
2115.40 1180
2115.83 1124
2116.26 1142
2116.70 1104
2117.13 1106
2117.56 1150
2118.00 1188
2118.43 1133
2118.87 1119
2119.30 1109
2119.73 1131
2120.17 1145
2120.60 1071
2121.04 1127
2121.47 1176
2121.91 1201
2122.34 1069
2122.78 1128
2123.21 1202
2123.64 1154
2124.08 1228
2124.51 1199
2124.95 1119
2125.38 1213
2125.82 1151
2126.25 1165
2126.69 1160
2127.12 1129
2127.56 1153
2127.99 1196
2128.43 1212
2128.86 1238
2129.30 1229
2129.73 1259
2130.17 1236
2130.60 1288
2131.04 1295
2131.47 1328
2131.91 1312
2132.35 1236
2132.78 1218
2133.22 1251
2133.65 1183
2134.09 1186
2134.52 1178
2134.96 1144
2135.40 1204
2135.83 1118
2136.27 1176
2136.70 1159
2137.14 1177
2137.57 1144
2138.01 1154
2138.45 1184
2138.88 1167
2139.32 1136
2139.76 1179
2140.19 1212
2140.63 1223
2141.06 1216
2141.50 1144
2141.94 1100
2142.37 1111
2142.81 1155
2143.25 1157
2143.68 1145
2144.12 1106
2144.56 1129
2144.99 1149
2145.43 1201
2145.87 1144
2146.30 1133
2146.74 1098
2147.18 1211
2147.62 1186
2148.05 1194
2148.49 1259
2148.93 1242
2149.36 1288
2149.80 1349
2150.24 1334
2150.68 1309
2151.11 1376
2151.55 1335
2151.99 1447
2152.43 1310
2152.86 1268
2153.30 1325
2153.74 1232
2154.18 1180
2154.61 1217
2155.05 1279
2155.49 1236
2155.93 1239
2156.37 1262
2156.80 1310
2157.24 1262
2157.68 1272
2158.12 1234
2158.56 1284
2158.99 1272
2159.43 1278
2159.87 1336
2160.31 1242
2160.75 1278
2161.19 1282
2161.62 1218
2162.06 1206
2162.50 1237
2162.94 1271
2163.38 1291
2163.82 1243
2164.26 1275
2164.69 1339
2165.13 1279
2165.57 1380
2166.01 1438
2166.45 1386
2166.89 1400
2167.33 1394
2167.77 1301
2168.21 1312
2168.65 1300
2169.08 1330
2169.52 1300
2169.96 1337
2170.40 1290
2170.84 1354
2171.28 1420
2171.72 1413
2172.16 1404
2172.60 1425
2173.04 1379
2173.48 1379
2173.92 1366
2174.36 1378
2174.80 1505
2175.24 1406
2175.68 1420
2176.12 1484
2176.56 1490
2177.00 1449
2177.44 1367
2177.88 1369
2178.32 1370
2178.76 1380
2179.20 1321
2179.64 1351
2180.08 1365
2180.52 1309
2180.96 1261
2181.40 1250
2181.84 1204
2182.28 1320
2182.72 1222
2183.16 1192
2183.60 1159
2184.04 1164
2184.48 1191
2184.93 1191
2185.37 1204
2185.81 1193
2186.25 1209
2186.69 1263
2187.13 1274
2187.57 1245
2188.01 1292
2188.45 1278
2188.89 1275
2189.34 1274
2189.78 1255
2190.22 1267
2190.66 1222
2191.10 1237
2191.54 1240
2191.98 1202
2192.43 1153
2192.87 1307
2193.31 1343
2193.75 1399
2194.19 1330
2194.63 1436
2195.08 1493
2195.52 1544
2195.96 1418
2196.40 1415
2196.84 1390
2197.29 1294
2197.73 1289
2198.17 1274
2198.61 1246
2199.06 1330
2199.50 1253
2199.94 1174
2200.38 1180
2200.82 1138
2201.27 1154
2201.71 1166
2202.15 1211
2202.59 1189
2203.04 1242
2203.48 1211
2203.92 1168
2204.37 1157
2204.81 1275
2205.25 1318
2205.69 1372
2206.14 1293
2206.58 1280
2207.02 1344
2207.47 1266
2207.91 1251
2208.35 1299
2208.80 1341
2209.24 1262
2209.68 1398
2210.13 1358
2210.57 1309
2211.01 1281
2211.46 1382
2211.90 1319
2212.34 1334
2212.79 1432
2213.23 1315
2213.67 1313
2214.12 1310
2214.56 1235
2215.01 1238
2215.45 1278
2215.89 1287
2216.34 1208
2216.78 1386
2217.23 1302
2217.67 1273
2218.11 1291
2218.56 1217
2219.00 1233
2219.45 1241
2219.89 1251
2220.34 1253
2220.78 1204
2221.22 1238
2221.67 1253
2222.11 1341
2222.56 1301
2223.00 1343
2223.45 1368
2223.89 1334
2224.34 1304
2224.78 1374
2225.23 1290
2225.67 1346
2226.12 1312
2226.56 1341
2227.01 1288
2227.45 1327
2227.90 1354
2228.34 1319
2228.79 1367
2229.23 1279
2229.68 1307
2230.12 1406
2230.57 1475
2231.01 1458
2231.46 1439
2231.90 1416
2232.35 1381
2232.80 1393
2233.24 1471
2233.69 1479
2234.13 1436
2234.58 1394
2235.02 1303
2235.47 1297
2235.92 1319
2236.36 1324
2236.81 1255
2237.25 1279
2237.70 1251
2238.15 1260
2238.59 1226
2239.04 1277
2239.49 1273
2239.93 1229
2240.38 1225
2240.82 1187
2241.27 1162
2241.72 1139
2242.16 1150
2242.61 1184
2243.06 1204
2243.50 1175
2243.95 1148
2244.40 1197
2244.84 1187
2245.29 1131
2245.74 1177
2246.19 1105
2246.63 1124
2247.08 1174
2247.53 1145
2247.97 1165
2248.42 1118
2248.87 1210
2249.32 1128
2249.76 1160
2250.21 1200
2250.66 1166
2251.10 1143
2251.55 1252
2252.00 1186
2252.45 1265
2252.89 1255
2253.34 1286
2253.79 1247
2254.24 1158
2254.69 1158
2255.13 1201
2255.58 1192
2256.03 1162
2256.48 1194
2256.93 1204
2257.37 1209
2257.82 1158
2258.27 1224
2258.72 1166
2259.17 1133
2259.61 1206
2260.06 1194
2260.51 1300
2260.96 1370
2261.41 1363
2261.86 1364
2262.31 1385
2262.75 1410
2263.20 1453
2263.65 1484
2264.10 1450
2264.55 1447
2265.00 1390
2265.45 1291
2265.90 1352
2266.34 1294
2266.79 1266
2267.24 1284
2267.69 1291
2268.14 1203
2268.59 1275
2269.04 1290
2269.49 1327
2269.94 1384
2270.39 1295
2270.84 1344
2271.29 1313
2271.74 1381
2272.18 1401
2272.63 1426
2273.08 1370
2273.53 1366
2273.98 1420
2274.43 1505
2274.88 1569
2275.33 1733
2275.78 1683
2276.23 1714
2276.68 1768
2277.13 1725
2277.58 1738
2278.03 1677
2278.48 1654
2278.93 1635
2279.38 1577
2279.83 1500
2280.28 1426
2280.73 1429
2281.19 1371
2281.64 1330
2282.09 1379
2282.54 1307
2282.99 1316
2283.44 1286
2283.89 1243
2284.34 1244
2284.79 1225
2285.24 1174
2285.69 1210
2286.14 1186
2286.59 1201
2287.04 1272
2287.50 1273
2287.95 1379
2288.40 1385
2288.85 1433
2289.30 1502
2289.75 1555
2290.20 1656
2290.65 1795
2291.11 1840
2291.56 1788
2292.01 1904
2292.46 1949
2292.91 1836
2293.36 1700
2293.82 1619
2294.27 1508
2294.72 1537
2295.17 1538
2295.62 1443
2296.07 1379
2296.53 1376
2296.98 1362
2297.43 1330
2297.88 1233
2298.33 1234
2298.79 1293
2299.24 1314
2299.69 1236
2300.14 1248
2300.60 1166
2301.05 1150
2301.50 1154
2301.95 1211
2302.41 1187
2302.86 1145
2303.31 1151
2303.76 1232
2304.22 1248
2304.67 1230
2305.12 1237
2305.57 1223
2306.03 1174
2306.48 1197
2306.93 1160
2307.39 1192
2307.84 1244
2308.29 1230
2308.75 1227
2309.20 1307
2309.65 1350
2310.11 1350
2310.56 1423
2311.01 1362
2311.47 1374
2311.92 1317
2312.37 1390
2312.83 1343
2313.28 1297
2313.73 1353
2314.19 1347
2314.64 1325
2315.09 1342
2315.55 1362
2316.00 1315
2316.46 1319
2316.91 1339
2317.36 1376
2317.82 1413
2318.27 1370
2318.73 1363
2319.18 1482
2319.63 1400
2320.09 1377
2320.54 1410
2321.00 1374
2321.45 1337
2321.91 1394
2322.36 1412
2322.82 1491
2323.27 1431
2323.72 1516
2324.18 1648
2324.63 1712
2325.09 1815
2325.54 1730
2326.00 1811
2326.45 1870
2326.91 1867
2327.36 1769
2327.82 1658
2328.27 1636
2328.73 1648
2329.18 1545
2329.64 1483
2330.09 1310
2330.55 1421
2331.00 1423
2331.46 1424
2331.92 1292
2332.37 1210
2332.83 1289
2333.28 1296
2333.74 1256
2334.19 1332
2334.65 1217
2335.10 1217
2335.56 1235
2336.02 1268
2336.47 1218
2336.93 1195
2337.38 1238
2337.84 1285
2338.30 1275
2338.75 1192
2339.21 1267
2339.66 1309
2340.12 1295
2340.58 1247
2341.03 1313
2341.49 1346
2341.95 1285
2342.40 1249
2342.86 1268
2343.32 1306
2343.77 1292
2344.23 1298
2344.68 1295
2345.14 1274
2345.60 1276
2346.06 1285
2346.51 1302
2346.97 1296
2347.43 1312
2347.88 1301
2348.34 1310
2348.80 1321
2349.25 1385
2349.71 1412
2350.17 1302
2350.63 1298
2351.08 1307
2351.54 1306
2352.00 1318
2352.46 1192
2352.91 1216
2353.37 1240
2353.83 1270
2354.29 1247
2354.74 1240
2355.20 1241
2355.66 1147
2356.12 1140
2356.57 1201
2357.03 1188
2357.49 1166
2357.95 1183
2358.41 1253
2358.86 1235
2359.32 1225
2359.78 1275
2360.24 1374
2360.70 1277
2361.15 1311
2361.61 1312
2362.07 1298
2362.53 1343
2362.99 1359
2363.45 1357
2363.91 1375
2364.36 1325
2364.82 1360
2365.28 1357
2365.74 1347
2366.20 1357
2366.66 1343
2367.12 1371
2367.57 1327
2368.03 1312
2368.49 1365
2368.95 1310
2369.41 1308
2369.87 1343
2370.33 1347
2370.79 1348
2371.25 1233
2371.71 1330
2372.17 1252
2372.63 1260
2373.09 1309
2373.54 1260
2374.00 1283
2374.46 1349
2374.92 1390
2375.38 1318
2375.84 1388
2376.30 1451
2376.76 1442
2377.22 1407
2377.68 1363
2378.14 1305
2378.60 1238
2379.06 1279
2379.52 1279
2379.98 1289
2380.44 1266
2380.90 1259
2381.36 1328
2381.82 1264
2382.28 1298
2382.74 1338
2383.20 1356
2383.66 1266
2384.12 1179
2384.59 1223
2385.05 1233
2385.51 1238
2385.97 1260
2386.43 1252
2386.89 1307
2387.35 1244
2387.81 1232
2388.27 1208
2388.73 1277
2389.19 1324
2389.65 1303
2390.12 1199
2390.58 1287
2391.04 1308
2391.50 1315
2391.96 1251
2392.42 1294
2392.88 1251
2393.34 1270
2393.81 1279
2394.27 1284
2394.73 1223
2395.19 1209
2395.65 1258
2396.11 1234
2396.57 1211
2397.04 1283
2397.50 1224
2397.96 1193
2398.42 1229
2398.88 1276
2399.35 1255
2399.81 1196
2400.27 1201
2400.73 1256
2401.19 1210
2401.66 1269
2402.12 1281
2402.58 1275
2403.04 1174
2403.51 1158
2403.97 1176
2404.43 1154
2404.89 1129
2405.36 1097
2405.82 1128
2406.28 1133
2406.74 1187
2407.21 1178
2407.67 1230
2408.13 1193
2408.59 1161
2409.06 1233
2409.52 1166
2409.98 1190
2410.45 1108
2410.91 1121
2411.37 1152
2411.84 1124
2412.30 1156
2412.76 1167
2413.23 1186
2413.69 1191
2414.15 1205
2414.62 1169
2415.08 1188
2415.54 1215
2416.01 1349
2416.47 1368
2416.93 1336
2417.40 1342
2417.86 1364
2418.32 1378
2418.79 1324
2419.25 1353
2419.72 1414
2420.18 1350
2420.64 1329
2421.11 1324
2421.57 1417
2422.04 1302
2422.50 1349
2422.96 1240
2423.43 1321
2423.89 1349
2424.36 1373
2424.82 1347
2425.29 1301
2425.75 1297
2426.22 1277
2426.68 1188
2427.15 1251
2427.61 1237
2428.07 1243
2428.54 1199
2429.00 1191
2429.47 1212
2429.93 1221
2430.40 1224
2430.86 1196
2431.33 1244
2431.79 1247
2432.26 1211
2432.72 1287
2433.19 1297
2433.65 1207
2434.12 1173
2434.59 1191
2435.05 1196
2435.52 1217
2435.98 1184
2436.45 1189
2436.91 1295
2437.38 1299
2437.84 1309
2438.31 1272
2438.78 1248
2439.24 1332
2439.71 1343
2440.17 1352
2440.64 1380
2441.10 1384
2441.57 1285
2442.04 1359
2442.50 1306
2442.97 1289
2443.44 1311
2443.90 1345
2444.37 1374
2444.83 1296
2445.30 1158
2445.77 1171
2446.23 1142
2446.70 1163
2447.17 1221
2447.63 1183
2448.10 1248
2448.57 1176
2449.03 1141
2449.50 1133
2449.97 1139
2450.43 1168
2450.90 1117
2451.37 1148
2451.83 1236
2452.30 1179
2452.77 1146
2453.24 1159
2453.70 1171
2454.17 1230
2454.64 1179
2455.10 1145
2455.57 1105
2456.04 1068
2456.51 1082
2456.97 1132
2457.44 1135
2457.91 1160
2458.38 1172
2458.84 1213
2459.31 1223
2459.78 1197
2460.25 1219
2460.72 1221
2461.18 1165
2461.65 1176
2462.12 1145
2462.59 1232
2463.06 1217
2463.52 1193
2463.99 1166
2464.46 1171
2464.93 1190
2465.40 1146
2465.86 1208
2466.33 1205
2466.80 1194
2467.27 1162
2467.74 1176
2468.21 1246
2468.68 1194
2469.14 1189
2469.61 1163
2470.08 1201
2470.55 1185
2471.02 1150
2471.49 1196
2471.96 1180
2472.43 1055
2472.90 1057
2473.36 1133
2473.83 1130
2474.30 1176
2474.77 1098
2475.24 1135
2475.71 1163
2476.18 1285
2476.65 1234
2477.12 1139
2477.59 1173
2478.06 1189
2478.53 1154
2479.00 1134
2479.47 1210
2479.94 1206
2480.41 1173
2480.87 1137
2481.34 1120
2481.81 1137
2482.28 1093
2482.75 1126
2483.22 1159
2483.69 1129
2484.16 1117
2484.63 1131
2485.10 1079
2485.57 1196
2486.05 1244
2486.52 1233
2486.99 1250
2487.46 1240
2487.93 1251
2488.40 1280
2488.87 1360
2489.34 1359
2489.81 1247
2490.28 1217
2490.75 1216
2491.22 1241
2491.69 1229
2492.16 1157
2492.63 1220
2493.10 1176
2493.58 1151
2494.05 1192
2494.52 1265
2494.99 1301
2495.46 1205
2495.93 1226
2496.40 1243
2496.87 1183
2497.34 1226
2497.82 1225
2498.29 1160
2498.76 1127
2499.23 1094
2499.70 1168
2500.17 1136
2500.64 1157
2501.12 1123
2501.59 1050
2502.06 1057
2502.53 1117
2503.00 1177
2503.48 1078
2503.95 1120
2504.42 1179
2504.89 1184
2505.36 1188
2505.84 1141
2506.31 1158
2506.78 1184
2507.25 1212
2507.72 1233
2508.20 1191
2508.67 1266
2509.14 1197
2509.61 1202
2510.09 1287
2510.56 1267
2511.03 1300
2511.50 1372
2511.98 1409
2512.45 1386
2512.92 1379
2513.40 1428
2513.87 1390
2514.34 1352
2514.81 1299
2515.29 1296
2515.76 1266
2516.23 1260
2516.71 1252
2517.18 1293
2517.65 1312
2518.13 1244
2518.60 1319
2519.07 1309
2519.55 1278
2520.02 1228
2520.49 1216
2520.97 1132
2521.44 1230
2521.91 1270
2522.39 1242
2522.86 1250
2523.34 1177
2523.81 1164
2524.28 1202
2524.76 1205
2525.23 1154
2525.70 1174
2526.18 1273
2526.65 1284
2527.13 1322
2527.60 1267
2528.08 1308
2528.55 1392
2529.02 1329
2529.50 1382
2529.97 1374
2530.45 1369
2530.92 1383
2531.40 1351
2531.87 1356
2532.34 1346
2532.82 1335
2533.29 1375
2533.77 1359
2534.24 1297
2534.72 1192
2535.19 1251
2535.67 1275
2536.14 1208
2536.62 1247
2537.09 1302
2537.57 1277
2538.04 1346
2538.52 1276
2538.99 1285
2539.47 1322
2539.94 1302
2540.42 1387
2540.90 1395
2541.37 1393
2541.85 1414
2542.32 1394
2542.80 1370
2543.27 1362
2543.75 1306
2544.22 1226
2544.70 1264
2545.18 1352
2545.65 1330
2546.13 1312
2546.60 1424
2547.08 1465
2547.56 1378
2548.03 1427
2548.51 1515
2548.98 1480
2549.46 1444
2549.94 1452
2550.41 1450
2550.89 1448
2551.37 1425
2551.84 1399
2552.32 1468
2552.80 1410
2553.27 1404
2553.75 1338
2554.23 1348
2554.70 1346
2555.18 1357
2555.66 1306
2556.13 1307
2556.61 1304
2557.09 1297
2557.56 1331
2558.04 1349
2558.52 1306
2558.99 1283
2559.47 1208
2559.95 1288
2560.43 1272
2560.90 1247
2561.38 1197
2561.86 1195
2562.33 1253
2562.81 1212
2563.29 1221
2563.77 1163
2564.25 1179
2564.72 1209
2565.20 1180
2565.68 1156
2566.16 1153
2566.63 1155
2567.11 1148
2567.59 1196
2568.07 1181
2568.55 1105
2569.02 1152
2569.50 1139
2569.98 1149
2570.46 1128
2570.94 1122
2571.41 1130
2571.89 1198
2572.37 1131
2572.85 1156
2573.33 1123
2573.81 1128
2574.28 1081
2574.76 1097
2575.24 1063
2575.72 1106
2576.20 1106
2576.68 1132
2577.16 1228
2577.64 1177
2578.11 1153
2578.59 1173
2579.07 1160
2579.55 1087
2580.03 1110
2580.51 1138
2580.99 1172
2581.47 1125
2581.95 1142
2582.43 1181
2582.91 1115
2583.39 1192
2583.86 1224
2584.34 1093
2584.82 1133
2585.30 1133
2585.78 1160
2586.26 1190
2586.74 1201
2587.22 1171
2587.70 1177
2588.18 1201
2588.66 1101
2589.14 1113
2589.62 1185
2590.10 1163
2590.58 1134
2591.06 1156
2591.54 1108
2592.02 1126
2592.50 1167
2592.98 1084
2593.46 1051
2593.94 1103
2594.42 1087
2594.90 1057
2595.38 1114
2595.86 1109
2596.35 1124
2596.83 1152
2597.31 1123
2597.79 1178
2598.27 1091
2598.75 1124
2599.23 1139
2599.71 1128
2600.19 1112
2600.67 1078
2601.15 1084
2601.63 1162
2602.12 1114
2602.60 1155
2603.08 1139
2603.56 1138
2604.04 1151
2604.52 1186
2605.00 1159
2605.48 1162
2605.97 1233
2606.45 1160
2606.93 1137
2607.41 1132
2607.89 1141
2608.37 1129
2608.86 1139
2609.34 1225
2609.82 1190
2610.30 1155
2610.78 1170
2611.26 1208
2611.75 1150
2612.23 1186
2612.71 1176
2613.19 1128
2613.68 1118
2614.16 1148
2614.64 1120
2615.12 1193
2615.60 1180
2616.09 1143
2616.57 1108
2617.05 1204
2617.53 1156
2618.02 1191
2618.50 1114
2618.98 1099
2619.46 1184
2619.95 1166
2620.43 1152
2620.91 1148
2621.40 1156
2621.88 1179
2622.36 1157
2622.85 1138
2623.33 1055
2623.81 1138
2624.29 1234
2624.78 1218
2625.26 1150
2625.74 1170
2626.23 1129
2626.71 1187
2627.19 1158
2627.68 1181
2628.16 1130
2628.64 1241
2629.13 1265
2629.61 1276
2630.10 1282
2630.58 1349
2631.06 1350
2631.55 1311
2632.03 1292
2632.51 1393
2633.00 1353
2633.48 1300
2633.97 1275
2634.45 1197
2634.94 1207
2635.42 1190
2635.90 1155
2636.39 1112
2636.87 1193
2637.36 1188
2637.84 1140
2638.33 1176
2638.81 1154
2639.29 1206
2639.78 1132
2640.26 1137
2640.75 1083
2641.23 1098
2641.72 1119
2642.20 1121
2642.69 1121
2643.17 1127
2643.66 1133
2644.14 1136
2644.63 1087
2645.11 1156
2645.60 1141
2646.08 1175
2646.57 1166
2647.05 1172
2647.54 1115
2648.02 1180
2648.51 1131
2648.99 1120
2649.48 1215
2649.97 1186
2650.45 1192
2650.94 1203
2651.42 1163
2651.91 1161
2652.39 1190
2652.88 1190
2653.37 1198
2653.85 1193
2654.34 1218
2654.82 1203
2655.31 1281
2655.80 1285
2656.28 1229
2656.77 1283
2657.25 1278
2657.74 1280
2658.23 1241
2658.71 1196
2659.20 1140
2659.69 1145
2660.17 1218
2660.66 1166
2661.14 1166
2661.63 1269
2662.12 1190
2662.60 1133
2663.09 1141
2663.58 1165
2664.06 1195
2664.55 1191
2665.04 1164
2665.53 1158
2666.01 1223
2666.50 1194
2666.99 1210
2667.47 1183
2667.96 1184
2668.45 1220
2668.94 1185
2669.42 1227
2669.91 1216
2670.40 1220
2670.88 1255
2671.37 1304
2671.86 1305
2672.35 1326
2672.83 1443
2673.32 1467
2673.81 1552
2674.30 1551
2674.79 1538
2675.27 1526
2675.76 1550
2676.25 1610
2676.74 1531
2677.23 1438
2677.71 1456
2678.20 1389
2678.69 1302
2679.18 1315
2679.67 1337
2680.15 1282
2680.64 1202
2681.13 1174
2681.62 1187
2682.11 1200
2682.60 1249
2683.08 1248
2683.57 1274
2684.06 1244
2684.55 1228
2685.04 1221
2685.53 1194
2686.02 1207
2686.51 1220
2686.99 1232
2687.48 1193
2687.97 1190
2688.46 1200
2688.95 1241
2689.44 1235
2689.93 1277
2690.42 1214
2690.91 1258
2691.40 1251
2691.89 1220
2692.38 1283
2692.87 1265
2693.35 1212
2693.84 1199
2694.33 1219
2694.82 1174
2695.31 1313
2695.80 1302
2696.29 1269
2696.78 1221
2697.27 1307
2697.76 1247
2698.25 1211
2698.74 1204
2699.23 1262
2699.72 1234
2700.21 1169
2700.70 1193
2701.19 1244
2701.68 1210
2702.17 1199
2702.66 1253
2703.15 1226
2703.64 1200
2704.13 1230
2704.62 1272
2705.12 1228
2705.61 1184
2706.10 1149
2706.59 1209
2707.08 1244
2707.57 1192
2708.06 1206
2708.55 1210
2709.04 1162
2709.53 1170
2710.02 1187
2710.51 1211
2711.01 1198
2711.50 1195
2711.99 1166
2712.48 1168
2712.97 1197
2713.46 1211
2713.95 1154
2714.44 1197
2714.94 1227
2715.43 1164
2715.92 1093
2716.41 1092
2716.90 1129
2717.39 1097
2717.89 1104
2718.38 1145
2718.87 1141
2719.36 1119
2719.85 1216
2720.34 1275
2720.84 1229
2721.33 1281
2721.82 1279
2722.31 1351
2722.80 1355
2723.30 1348
2723.79 1332
2724.28 1300
2724.77 1343
2725.27 1270
2725.76 1185
2726.25 1206
2726.74 1205
2727.24 1184
2727.73 1134
2728.22 1195
2728.71 1175
2729.21 1191
2729.70 1175
2730.19 1128
2730.69 1111
2731.18 1157
2731.67 1150
2732.16 1186
2732.66 1213
2733.15 1243
2733.64 1205
2734.14 1130
2734.63 1221
2735.12 1254
2735.62 1218
2736.11 1235
2736.60 1243
2737.10 1288
2737.59 1215
2738.08 1279
2738.58 1340
2739.07 1307
2739.56 1342
2740.06 1317
2740.55 1303
2741.05 1299
2741.54 1337
2742.03 1268
2742.53 1262
2743.02 1175
2743.52 1210
2744.01 1185
2744.50 1182
2745.00 1185
2745.49 1192
2745.99 1233
2746.48 1324
2746.97 1343
2747.47 1316
2747.96 1261
2748.46 1236
2748.95 1216
2749.45 1231
2749.94 1162
2750.44 1144
2750.93 1153
2751.43 1143
2751.92 1115
2752.42 1216
2752.91 1201
2753.41 1166
2753.90 1245
2754.40 1201
2754.89 1166
2755.39 1158
2755.88 1166
2756.38 1139
2756.87 1200
2757.37 1211
2757.86 1212
2758.36 1224
2758.85 1162
2759.35 1097
2759.84 1157
2760.34 1261
2760.83 1217
2761.33 1217
2761.83 1238
2762.32 1200
2762.82 1169
2763.31 1173
2763.81 1217
2764.30 1194
2764.80 1221
2765.30 1244
2765.79 1129
2766.29 1163
2766.78 1146
2767.28 1124
2767.78 1212
2768.27 1135
2768.77 1164
2769.27 1097
2769.76 1139
2770.26 1223
2770.76 1154
2771.25 1192
2771.75 1172
2772.24 1242
2772.74 1125
2773.24 1102
2773.73 1132
2774.23 1180
2774.73 1255
2775.23 1288
2775.72 1284
2776.22 1365
2776.72 1393
2777.21 1303
2777.71 1314
2778.21 1268
2778.70 1275
2779.20 1322
2779.70 1249
2780.20 1176
2780.69 1262
2781.19 1309
2781.69 1246
2782.19 1151
2782.68 1116
2783.18 1151
2783.68 1162
2784.18 1134
2784.67 1073
2785.17 1098
2785.67 1085
2786.17 1207
2786.67 1192
2787.16 1182
2787.66 1161
2788.16 1160
2788.66 1186
2789.16 1164
2789.65 1194
2790.15 1247
2790.65 1259
2791.15 1243
2791.65 1221
2792.15 1208
2792.64 1215
2793.14 1276
2793.64 1235
2794.14 1229
2794.64 1248
2795.14 1246
2795.64 1274
2796.13 1276
2796.63 1348
2797.13 1384
2797.63 1360
2798.13 1341
2798.63 1306
2799.13 1352
2799.63 1375
2800.13 1382
2800.62 1333
2801.12 1298
2801.62 1225
2802.12 1194
2802.62 1248
2803.12 1132
2803.62 1159
2804.12 1209
2804.62 1178
2805.12 1231
2805.62 1157
2806.12 1242
2806.62 1242
2807.12 1233
2807.62 1206
2808.12 1266
2808.62 1341
2809.12 1379
2809.62 1436
2810.12 1438
2810.62 1425
2811.12 1461
2811.62 1430
2812.12 1507
2812.62 1546
2813.12 1535
2813.62 1543
2814.12 1527
2814.62 1526
2815.12 1431
2815.62 1417
2816.12 1464
2816.62 1459
2817.12 1391
2817.62 1424
2818.12 1404
2818.62 1321
2819.12 1285
2819.63 1325
2820.13 1263
2820.63 1213
2821.13 1211
2821.63 1163
2822.13 1237
2822.63 1135
2823.13 1174
2823.63 1165
2824.13 1145
2824.64 1138
2825.14 1200
2825.64 1209
2826.14 1186
2826.64 1181
2827.14 1131
2827.64 1196
2828.15 1142
2828.65 1106
2829.15 1161
2829.65 1170
2830.15 1129
2830.65 1127
2831.16 1181
2831.66 1174
2832.16 1097
2832.66 1142
2833.16 1191
2833.67 1186
2834.17 1225
2834.67 1181
2835.17 1165
2835.68 1201
2836.18 1253
2836.68 1203
2837.18 1216
2837.68 1243
2838.19 1221
2838.69 1282
2839.19 1310
2839.70 1307
2840.20 1249
2840.70 1243
2841.20 1226
2841.71 1150
2842.21 1209
2842.71 1208
2843.21 1283
2843.72 1222
2844.22 1247
2844.72 1251
2845.23 1242
2845.73 1300
2846.23 1282
2846.74 1312
2847.24 1265
2847.74 1260
2848.25 1304
2848.75 1383
2849.25 1442
2849.76 1370
2850.26 1389
2850.76 1380
2851.27 1428
2851.77 1367
2852.28 1329
2852.78 1255
2853.28 1242
2853.79 1194
2854.29 1248
2854.79 1194
2855.30 1197
2855.80 1167
2856.31 1227
2856.81 1175
2857.31 1214
2857.82 1183
2858.32 1211
2858.83 1148
2859.33 1199
2859.84 1181
2860.34 1201
2860.85 1222
2861.35 1178
2861.85 1202
2862.36 1231
2862.86 1248
2863.37 1206
2863.87 1174
2864.38 1221
2864.88 1104
2865.39 1170
2865.89 1193
2866.40 1182
2866.90 1127
2867.41 1158
2867.91 1113
2868.42 1141
2868.92 1217
2869.43 1222
2869.93 1207
2870.44 1239
2870.94 1278
2871.45 1280
2871.96 1282
2872.46 1368
2872.97 1256
2873.47 1352
2873.98 1359
2874.48 1341
2874.99 1359
2875.49 1347
2876.00 1344
2876.51 1363
2877.01 1272
2877.52 1253
2878.02 1220
2878.53 1209
2879.04 1218
2879.54 1258
2880.05 1227
2880.55 1211
2881.06 1252
2881.57 1254
2882.07 1255
2882.58 1307
2883.09 1367
2883.59 1323
2884.10 1307
2884.61 1314
2885.11 1378
2885.62 1447
2886.13 1439
2886.63 1388
2887.14 1441
2887.65 1422
2888.15 1359
2888.66 1463
2889.17 1456
2889.67 1533
2890.18 1504
2890.69 1443
2891.20 1466
2891.70 1532
2892.21 1461
2892.72 1408
2893.22 1426
2893.73 1435
2894.24 1462
2894.75 1498
2895.25 1519
2895.76 1618
2896.27 1721
2896.78 1724
2897.29 1639
2897.79 1502
2898.30 1556
2898.81 1502
2899.32 1502
2899.82 1477
2900.33 1389
2900.84 1497
2901.35 1432
2901.86 1353
2902.36 1348
2902.87 1302
2903.38 1278
2903.89 1343
2904.40 1280
2904.91 1350
2905.41 1353
2905.92 1245
2906.43 1179
2906.94 1272
2907.45 1351
2907.96 1280
2908.47 1318
2908.97 1357
2909.48 1240
2909.99 1232
2910.50 1198
2911.01 1197
2911.52 1209
2912.03 1171
2912.54 1140
2913.05 1229
2913.55 1272
2914.06 1250
2914.57 1215
2915.08 1167
2915.59 1191
2916.10 1265
2916.61 1172
2917.12 1158
2917.63 1269
2918.14 1270
2918.65 1239
2919.16 1222
2919.67 1198
2920.18 1220
2920.69 1284
2921.20 1268
2921.71 1278
2922.22 1326
2922.73 1302
2923.24 1327
2923.75 1346
2924.26 1466
2924.77 1394
2925.28 1370
2925.79 1434
2926.30 1430
2926.81 1440
2927.32 1462
2927.83 1379
2928.34 1381
2928.85 1327
2929.36 1320
2929.87 1218
2930.38 1226
2930.89 1247
2931.40 1194
2931.91 1196
2932.42 1216
2932.93 1162
2933.45 1169
2933.96 1162
2934.47 1173
2934.98 1166
2935.49 1166
2936.00 1192
2936.51 1136
2937.02 1272
2937.53 1261
2938.04 1262
2938.56 1342
2939.07 1439
2939.58 1522
2940.09 1559
2940.60 1639
2941.11 1731
2941.62 1647
2942.14 1697
2942.65 1741
2943.16 1709
2943.67 1622
2944.18 1623
2944.70 1628
2945.21 1601
2945.72 1490
2946.23 1468
2946.74 1369
2947.26 1288
2947.77 1330
2948.28 1297
2948.79 1318
2949.30 1345
2949.82 1257
2950.33 1183
2950.84 1229
2951.35 1257
2951.87 1236
2952.38 1209
2952.89 1193
2953.40 1193
2953.92 1168
2954.43 1236
2954.94 1222
2955.45 1172
2955.97 1176
2956.48 1214
2956.99 1203
2957.51 1257
2958.02 1234
2958.53 1295
2959.04 1221
2959.56 1183
2960.07 1244
2960.58 1314
2961.10 1216
2961.61 1251
2962.12 1345
2962.64 1331
2963.15 1309
2963.66 1319
2964.18 1302
2964.69 1319
2965.21 1364
2965.72 1290
2966.23 1360
2966.75 1344
2967.26 1307
2967.77 1294
2968.29 1266
2968.80 1261
2969.32 1225
2969.83 1245
2970.34 1248
2970.86 1264
2971.37 1301
2971.89 1275
2972.40 1354
2972.91 1316
2973.43 1333
2973.94 1379
2974.46 1312
2974.97 1316
2975.49 1270
2976.00 1300
2976.52 1345
2977.03 1304
2977.55 1307
2978.06 1346
2978.57 1379
2979.09 1351
2979.60 1278
2980.12 1378
2980.63 1391
2981.15 1408
2981.66 1473
2982.18 1460
2982.69 1467
2983.21 1497
2983.73 1546
2984.24 1497
2984.76 1454
2985.27 1530
2985.79 1591
2986.30 1638
2986.82 1630
2987.33 1606
2987.85 1663
2988.36 1635
2988.88 1630
2989.40 1669
2989.91 1658
2990.43 1711
2990.94 1745
2991.46 1580
2991.97 1635
2992.49 1651
2993.01 1528
2993.52 1584
2994.04 1574
2994.55 1628
2995.07 1656
2995.59 1813
2996.10 1812
2996.62 1918
2997.14 1971
2997.65 2047
2998.17 2077
2998.69 2084
2999.20 2192
2999.72 2183
3000.24 2111
3000.75 2064
3001.27 2088
3001.79 2340
3002.30 2584
3002.82 2889
3003.34 3405
3003.85 4000
3004.37 4657
3004.89 5389
3005.40 5863
3005.92 6360
3006.44 6534
3006.96 6218
3007.47 5904
3007.99 5382
3008.51 4518
3009.03 3908
3009.54 3410
3010.06 2892
3010.58 2501
3011.10 2331
3011.61 2121
3012.13 1937
3012.65 1860
3013.17 1789
3013.68 1713
3014.20 1716
3014.72 1753
3015.24 1792
3015.76 1861
3016.27 1767
3016.79 1704
3017.31 1648
3017.83 1698
3018.35 1752
3018.86 1707
3019.38 1693
3019.90 1607
3020.42 1606
3020.94 1593
3021.46 1599
3021.97 1638
3022.49 1664
3023.01 1703
3023.53 1760
3024.05 1839
3024.57 1864
3025.09 1842
3025.61 1869
3026.12 1920
3026.64 1842
3027.16 1814
3027.68 1800
3028.20 1712
3028.72 1595
3029.24 1591
3029.76 1530
3030.28 1481
3030.80 1493
3031.32 1560
3031.84 1564
3032.35 1541
3032.87 1569
3033.39 1445
3033.91 1479
3034.43 1474
3034.95 1479
3035.47 1464
3035.99 1448
3036.51 1454
3037.03 1556
3037.55 1471
3038.07 1526
3038.59 1502
3039.11 1519
3039.63 1455
3040.15 1409
3040.67 1387
3041.19 1409
3041.71 1362
3042.23 1369
3042.75 1410
3043.27 1478
3043.79 1478
3044.31 1439
3044.83 1470
3045.35 1459
3045.87 1423
3046.40 1434
3046.92 1403
3047.44 1381
3047.96 1406
3048.48 1334
3049.00 1418
3049.52 1355
3050.04 1379
3050.56 1366
3051.08 1332
3051.60 1311
3052.12 1363
3052.65 1300
3053.17 1256
3053.69 1315
3054.21 1317
3054.73 1302
3055.25 1318
3055.77 1336
3056.30 1352
3056.82 1399
3057.34 1345
3057.86 1281
3058.38 1350
3058.90 1336
3059.42 1345
3059.95 1414
3060.47 1372
3060.99 1329
3061.51 1309
3062.03 1351
3062.56 1396
3063.08 1344
3063.60 1364
3064.12 1406
3064.64 1486
3065.17 1486
3065.69 1447
3066.21 1506
3066.73 1520
3067.26 1543
3067.78 1514
3068.30 1576
3068.82 1593
3069.35 1564
3069.87 1493
3070.39 1522
3070.91 1581
3071.44 1620
3071.96 1542
3072.48 1508
3073.01 1499
3073.53 1568
3074.05 1555
3074.57 1434
3075.10 1423
3075.62 1551
3076.14 1612
3076.67 1525
3077.19 1591
3077.71 1671
3078.24 1663
3078.76 1764
3079.28 1854
3079.81 1710
3080.33 1777
3080.85 1857
3081.38 1917
3081.90 1979
3082.42 1960
3082.95 2046
3083.47 2060
3084.00 1968
3084.52 1982
3085.04 1929
3085.57 1951
3086.09 1918
3086.62 1920
3087.14 1992
3087.66 2062
3088.19 2263
3088.71 2509
3089.24 2778
3089.76 3092
3090.29 3316
3090.81 3410
3091.33 3495
3091.86 3500
3092.38 3407
3092.91 3100
3093.43 2953
3093.96 2725
3094.48 2456
3095.01 2332
3095.53 2226
3096.06 2241
3096.58 2186
3097.11 2220
3097.63 2204
3098.16 2164
3098.68 2329
3099.21 2320
3099.73 2455
3100.26 2799
3100.78 3151
3101.31 3656
3101.83 4300
3102.36 5306
3102.88 6108
3103.41 6846
3103.93 7625
3104.46 7355
3104.99 7220
3105.51 6669
3106.04 5892
3106.56 5079
3107.09 4282
3107.61 3748
3108.14 3216
3108.67 2745
3109.19 2590
3109.72 2489
3110.24 2427
3110.77 2294
3111.30 2257
3111.82 2259
3112.35 2185
3112.87 2176
3113.40 2096
3113.93 1992
3114.45 1962
3114.98 1971
3115.51 1989
3116.03 1885
3116.56 1854
3117.09 1752
3117.61 1783
3118.14 1752
3118.67 1698
3119.19 1769
3119.72 1820
3120.25 1947
3120.77 2028
3121.30 1943
3121.83 2034
3122.35 2129
3122.88 2131
3123.41 2105
3123.94 2081
3124.46 2063
3124.99 1985
3125.52 1936
3126.05 1928
3126.57 1846
3127.10 1803
3127.63 1793
3128.16 1665
3128.68 1675
3129.21 1652
3129.74 1556
3130.27 1629
3130.79 1691
3131.32 1609
3131.85 1574
3132.38 1558
3132.91 1528
3133.43 1550
3133.96 1610
3134.49 1633
3135.02 1520
3135.55 1505
3136.07 1508
3136.60 1467
3137.13 1475
3137.66 1567
3138.19 1555
3138.72 1409
3139.24 1412
3139.77 1479
3140.30 1417
3140.83 1462
3141.36 1439
3141.89 1476
3142.42 1457
3142.95 1396
3143.47 1437
3144.00 1448
3144.53 1430
3145.06 1377
3145.59 1466
3146.12 1517
3146.65 1472
3147.18 1515
3147.71 1609
3148.24 1592
3148.76 1569
3149.29 1563
3149.82 1612
3150.35 1596
3150.88 1578
3151.41 1613
3151.94 1515
3152.47 1443
3153.00 1526
3153.53 1495
3154.06 1499
3154.59 1470
3155.12 1458
3155.65 1519
3156.18 1462
3156.71 1534
3157.24 1583
3157.77 1505
3158.30 1502
3158.83 1575
3159.36 1584
3159.89 1549
3160.42 1569
3160.95 1540
3161.48 1516
3162.01 1581
3162.54 1494
3163.07 1620
3163.60 1564
3164.13 1560
3164.66 1541
3165.20 1521
3165.73 1461
3166.26 1509
3166.79 1420
3167.32 1423
3167.85 1417
3168.38 1368
3168.91 1348
3169.44 1298
3169.97 1296
3170.50 1368
3171.04 1431
3171.57 1404
3172.10 1429
3172.63 1515
3173.16 1624
3173.69 1622
3174.22 1700
3174.75 1679
3175.29 1719
3175.82 1662
3176.35 1772
3176.88 1711
3177.41 1664
3177.94 1556
3178.48 1525
3179.01 1523
3179.54 1446
3180.07 1421
3180.60 1386
3181.14 1337
3181.67 1341
3182.20 1301
3182.73 1287
3183.26 1330
3183.80 1236
3184.33 1336
3184.86 1385
3185.39 1315
3185.93 1337
3186.46 1305
3186.99 1305
3187.52 1401
3188.06 1407
3188.59 1348
3189.12 1312
3189.65 1329
3190.19 1340
3190.72 1274
3191.25 1288
3191.79 1313
3192.32 1261
3192.85 1325
3193.38 1356
3193.92 1395
3194.45 1321
3194.98 1364
3195.52 1384
3196.05 1326
3196.58 1505
3197.12 1444
3197.65 1386
3198.18 1383
3198.72 1437
3199.25 1418
3199.78 1405
3200.32 1381
3200.85 1438
3201.39 1357
3201.92 1343
3202.45 1400
3202.99 1450
3203.52 1391
3204.05 1430
3204.59 1471
3205.12 1443
3205.66 1448
3206.19 1545
3206.72 1612
3207.26 1581
3207.79 1627
3208.33 1681
3208.86 1741
3209.40 1737
3209.93 1875
3210.47 1971
3211.00 2053
3211.53 1996
3212.07 1973
3212.60 1994
3213.14 2035
3213.67 1941
3214.21 1824
3214.74 1836
3215.28 1767
3215.81 1656
3216.35 1513
3216.88 1506
3217.42 1507
3217.95 1484
3218.49 1443
3219.02 1422
3219.56 1476
3220.09 1501
3220.63 1434
3221.16 1388
3221.70 1458
3222.23 1490
3222.77 1538
3223.31 1588
3223.84 1688
3224.38 1699
3224.91 1745
3225.45 1776
3225.98 1825
3226.52 1744
3227.06 1821
3227.59 1672
3228.13 1697
3228.66 1760
3229.20 1659
3229.74 1646
3230.27 1730
3230.81 1812
3231.34 1743
3231.88 1685
3232.42 1772
3232.95 1794
3233.49 1793
3234.03 1792
3234.56 1821
3235.10 1822
3235.64 1866
3236.17 1773
3236.71 1850
3237.25 1962
3237.78 1960
3238.32 2010
3238.86 1935
3239.39 1887
3239.93 1942
3240.47 1887
3241.00 1860
3241.54 1927
3242.08 1856
3242.61 1871
3243.15 1885
3243.69 1856
3244.23 1812
3244.76 1773
3245.30 1847
3245.84 1841
3246.38 1926
3246.91 1900
3247.45 1891
3247.99 1984
3248.53 2072
3249.06 2145
3249.60 2176
3250.14 2199
3250.68 2386
3251.21 2632
3251.75 2892
3252.29 3277
3252.83 3535
3253.37 3693
3253.90 4006
3254.44 4085
3254.98 3933
3255.52 3834
3256.06 3627
3256.60 3291
3257.13 3136
3257.67 2734
3258.21 2699
3258.75 2609
3259.29 2593
3259.83 2582
3260.36 2574
3260.90 2859
3261.44 3152
3261.98 3286
3262.52 3688
3263.06 3714
3263.60 3837
3264.14 3993
3264.68 4049
3265.21 3933
3265.75 4087
3266.29 4263
3266.83 4292
3267.37 4336
3267.91 4200
3268.45 4007
3268.99 3910
3269.53 3687
3270.07 3328
3270.61 3128
3271.15 2872
3271.69 2732
3272.23 2541
3272.76 2406
3273.30 2324
3273.84 2294
3274.38 2185
3274.92 2172
3275.46 2141
3276.00 2101
3276.54 2115
3277.08 2114
3277.62 2138
3278.16 2170
3278.70 2041
3279.24 2124
3279.78 2178
3280.32 2153
3280.86 2223
3281.41 2207
3281.95 2190
3282.49 2287
3283.03 2287
3283.57 2275
3284.11 2207
3284.65 2211
3285.19 2271
3285.73 2305
3286.27 2390
3286.81 2338
3287.35 2379
3287.89 2414
3288.43 2381
3288.97 2388
3289.52 2366
3290.06 2366
3290.60 2462
3291.14 2482
3291.68 2466
3292.22 2573
3292.76 2747
3293.30 2913
3293.85 3057
3294.39 3271
3294.93 3690
3295.47 3812
3296.01 3995
3296.55 4405
3297.09 4450
3297.64 4278
3298.18 4222
3298.72 4011
3299.26 3727
3299.80 3487
3300.34 3207
3300.89 3026
3301.43 2875
3301.97 2752
3302.51 2699
3303.06 2620
3303.60 2541
3304.14 2533
3304.68 2458
3305.22 2482
3305.77 2467
3306.31 2351
3306.85 2366
3307.39 2509
3307.94 2497
3308.48 2589
3309.02 2601
3309.56 2658
3310.11 2676
3310.65 2666
3311.19 2678
3311.74 2704
3312.28 2665
3312.82 2638
3313.36 2612
3313.91 2620
3314.45 2714
3314.99 2773
3315.54 2888
3316.08 2958
3316.62 2990
3317.17 3217
3317.71 3396
3318.25 3528
3318.80 3581
3319.34 3708
3319.88 3833
3320.43 3926
3320.97 3957
3321.51 3941
3322.06 3859
3322.60 3730
3323.14 3706
3323.69 3411
3324.23 3128
3324.78 3122
3325.32 3074
3325.86 3010
3326.41 3015
3326.95 3032
3327.50 2947
3328.04 2928
3328.59 2808
3329.13 2767
3329.67 2855
3330.22 3077
3330.76 3146
3331.31 3542
3331.85 4272
3332.40 5246
3332.94 6744
3333.49 8697
3334.03 10932
3334.57 13924
3335.12 16775
3335.66 19144
3336.21 21273
3336.75 22208
3337.30 22433
3337.84 21836
3338.39 20562
3338.93 18221
3339.48 15581
3340.02 13528
3340.57 11183
3341.11 9008
3341.66 7334
3342.20 5999
3342.75 5101
3343.30 4316
3343.84 3706
3344.39 3300
3344.93 3075
3345.48 2852
3346.02 2798
3346.57 2733
3347.11 2718
3347.66 2702
3348.21 2688
3348.75 2648
3349.30 2678
3349.84 2683
3350.39 2675
3350.94 2692
3351.48 2643
3352.03 2694
3352.57 2662
3353.12 2622
3353.67 2482
3354.21 2487
3354.76 2386
3355.31 2415
3355.85 2447
3356.40 2262
3356.95 2272
3357.49 2236
3358.04 2266
3358.59 2082
3359.13 2140
3359.68 2123
3360.23 2117
3360.77 2114
3361.32 2171
3361.87 2156
3362.41 2199
3362.96 2223
3363.51 2280
3364.05 2280
3364.60 2302
3365.15 2291
3365.70 2274
3366.24 2264
3366.79 2234
3367.34 2251
3367.89 2215
3368.43 2287
3368.98 2234
3369.53 2171
3370.08 2349
3370.62 2369
3371.17 2345
3371.72 2598
3372.27 2958
3372.81 3229
3373.36 3421
3373.91 3683
3374.46 3828
3375.01 3907
3375.55 3899
3376.10 3681
3376.65 3550
3377.20 3377
3377.75 3058
3378.30 2904
3378.84 2612
3379.39 2433
3379.94 2185
3380.49 2086
3381.04 2013
3381.59 2006
3382.13 1943
3382.68 1945
3383.23 1851
3383.78 1802
3384.33 1825
3384.88 1801
3385.43 1658
3385.98 1690
3386.52 1658
3387.07 1719
3387.62 1617
3388.17 1697
3388.72 1768
3389.27 1748
3389.82 1681
3390.37 1646
3390.92 1737
3391.47 1712
3392.02 1717
3392.57 1593
3393.12 1646
3393.66 1710
3394.21 1709
3394.76 1686
3395.31 1677
3395.86 1685
3396.41 1699
3396.96 1686
3397.51 1628
3398.06 1663
3398.61 1697
3399.16 1774
3399.71 1780
3400.26 1855
3400.81 1765
3401.36 1705
3401.91 1719
3402.46 1657
3403.01 1624
3403.56 1605
3404.11 1613
3404.66 1631
3405.21 1605
3405.77 1561
3406.32 1551
3406.87 1644
3407.42 1622
3407.97 1686
3408.52 1662
3409.07 1670
3409.62 1770
3410.17 1767
3410.72 1865
3411.27 1935
3411.82 2050
3412.37 2191
3412.93 2127
3413.48 2064
3414.03 2091
3414.58 2080
3415.13 2051
3415.68 2030
3416.23 1966
3416.78 1885
3417.34 1844
3417.89 1877
3418.44 1887
3418.99 1906
3419.54 1922
3420.09 1866
3420.65 1709
3421.20 1713
3421.75 1650
3422.30 1739
3422.85 1759
3423.40 1774
3423.96 1820
3424.51 1875
3425.06 1894
3425.61 1918
3426.17 1980
3426.72 1895
3427.27 1726
3427.82 1715
3428.37 1632
3428.93 1551
3429.48 1571
3430.03 1550
3430.58 1581
3431.14 1501
3431.69 1451
3432.24 1467
3432.79 1500
3433.35 1426
3433.90 1492
3434.45 1490
3435.01 1442
3435.56 1485
3436.11 1470
3436.66 1526
3437.22 1524
3437.77 1583
3438.32 1523
3438.88 1463
3439.43 1471
3439.98 1615
3440.54 1631
3441.09 1566
3441.64 1520
3442.20 1526
3442.75 1534
3443.30 1605
3443.86 1633
3444.41 1484
3444.96 1492
3445.52 1607
3446.07 1516
3446.63 1496
3447.18 1489
3447.73 1532
3448.29 1508
3448.84 1437
3449.40 1375
3449.95 1378
3450.50 1419
3451.06 1410
3451.61 1394
3452.17 1402
3452.72 1395
3453.27 1338
3453.83 1336
3454.38 1395
3454.94 1420
3455.49 1430
3456.05 1369
3456.60 1365
3457.16 1389
3457.71 1304
3458.27 1380
3458.82 1495
3459.38 1461
3459.93 1377
3460.49 1375
3461.04 1483
3461.60 1499
3462.15 1497
3462.71 1560
3463.26 1517
3463.82 1503
3464.37 1562
3464.93 1633
3465.48 1607
3466.04 1534
3466.59 1585
3467.15 1575
3467.70 1563
3468.26 1577
3468.81 1568
3469.37 1695
3469.93 1746
3470.48 1690
3471.04 1784
3471.59 1854
3472.15 1846
3472.70 1881
3473.26 1926
3473.82 1845
3474.37 1872
3474.93 1794
3475.48 1839
3476.04 1789
3476.60 1769
3477.15 1827
3477.71 1833
3478.27 1861
3478.82 1880
3479.38 1975
3479.93 2042
3480.49 2088
3481.05 2066
3481.60 2114
3482.16 2165
3482.72 2088
3483.27 2223
3483.83 2332
3484.39 2226
3484.95 2163
3485.50 2204
3486.06 2359
3486.62 2329
3487.17 2443
3487.73 2533
3488.29 2659
3488.84 2903
3489.40 3505
3489.96 4339
3490.52 5287
3491.07 6337
3491.63 7775
3492.19 8870
3492.75 9542
3493.30 10117
3493.86 10087
3494.42 9331
3494.98 8253
3495.53 7209
3496.09 5921
3496.65 4947
3497.21 4166
3497.77 3553
3498.32 3227
3498.88 2958
3499.44 2769
3500.00 2948
3500.56 2920
3501.11 2965
3501.67 3219
3502.23 3418
3502.79 3646
3503.35 4191
3503.91 4470
3504.46 4817
3505.02 5227
3505.58 5438
3506.14 5510
3506.70 5578
3507.26 5255
3507.81 5082
3508.37 4740
3508.93 4178
3509.49 3885
3510.05 3573
3510.61 3407
3511.17 3210
3511.73 3045
3512.29 2994
3512.85 2906
3513.40 2684
3513.96 2536
3514.52 2432
3515.08 2276
3515.64 2051
3516.20 1889
3516.76 1956
3517.32 1987
3517.88 1965
3518.44 1876
3519.00 1784
3519.56 1761
3520.12 1833
3520.68 1850
3521.24 1783
3521.80 1835
3522.36 1814
3522.92 1791
3523.48 1798
3524.04 1798
3524.60 1823
3525.16 1841
3525.72 1841
3526.28 1717
3526.84 1741
3527.40 1832
3527.96 1788
3528.52 1757
3529.08 1780
3529.64 1766
3530.20 1772
3530.76 1697
3531.32 1807
3531.88 1831
3532.44 1867
3533.00 1834
3533.56 1867
3534.12 1812
3534.68 1740
3535.25 1748
3535.81 1753
3536.37 1769
3536.93 1779
3537.49 1818
3538.05 1819
3538.61 1777
3539.17 1672
3539.73 1748
3540.30 1780
3540.86 1845
3541.42 1810
3541.98 1850
3542.54 1916
3543.10 1935
3543.66 1988
3544.23 2086
3544.79 2000
3545.35 1963
3545.91 1920
3546.47 1905
3547.03 1854
3547.60 1836
3548.16 1753
3548.72 1705
3549.28 1707
3549.84 1670
3550.41 1649
3550.97 1547
3551.53 1549
3552.09 1505
3552.65 1538
3553.22 1507
3553.78 1467
3554.34 1452
3554.90 1487
3555.47 1419
3556.03 1468
3556.59 1447
3557.15 1423
3557.72 1476
3558.28 1427
3558.84 1445
3559.41 1557
3559.97 1551
3560.53 1528
3561.09 1566
3561.66 1550
3562.22 1558
3562.78 1649
3563.35 1640
3563.91 1657
3564.47 1716
3565.04 1755
3565.60 1747
3566.16 1705
3566.73 1614
3567.29 1609
3567.85 1668
3568.42 1666
3568.98 1633
3569.54 1545
3570.11 1534
3570.67 1557
3571.23 1564
3571.80 1593
3572.36 1564
3572.93 1615
3573.49 1769
3574.05 1868
3574.62 2024
3575.18 2338
3575.75 2642
3576.31 2975
3576.87 3265
3577.44 3372
3578.00 3610
3578.57 3678
3579.13 3632
3579.70 3555
3580.26 3246
3580.82 3009
3581.39 2816
3581.95 2647
3582.52 2389
3583.08 2212
3583.65 2102
3584.21 1894
3584.78 1748
3585.34 1642
3585.91 1635
3586.47 1544
3587.04 1463
3587.60 1517
3588.17 1447
3588.73 1413
3589.30 1358
3589.86 1296
3590.43 1335
3590.99 1321
3591.56 1369
3592.12 1379
3592.69 1416
3593.25 1337
3593.82 1296
3594.39 1324
3594.95 1270
3595.52 1261
3596.08 1318
3596.65 1340
3597.21 1366
3597.78 1296
3598.35 1341
3598.91 1397
3599.48 1325
3600.04 1357
3600.61 1371
3601.18 1353
3601.74 1349
3602.31 1335
3602.87 1364
3603.44 1346
3604.01 1310
3604.57 1341
3605.14 1423
3605.71 1442
3606.27 1351
3606.84 1355
3607.41 1390
3607.97 1384
3608.54 1358
3609.11 1325
3609.67 1363
3610.24 1339
3610.81 1282
3611.37 1307
3611.94 1324
3612.51 1223
3613.07 1296
3613.64 1400
3614.21 1519
3614.78 1605
3615.34 1689
3615.91 1858
3616.48 1977
3617.04 2152
3617.61 2241
3618.18 2407
3618.75 2493
3619.31 2483
3619.88 2468
3620.45 2315
3621.02 2267
3621.58 2114
3622.15 1963
3622.72 1864
3623.29 1662
3623.86 1563
3624.42 1515
3624.99 1432
3625.56 1361
3626.13 1306
3626.70 1329
3627.26 1254
3627.83 1244
3628.40 1257
3628.97 1332
3629.54 1232
3630.11 1197
3630.67 1266
3631.24 1324
3631.81 1304
3632.38 1222
3632.95 1249
3633.52 1258
3634.08 1303
3634.65 1319
3635.22 1258
3635.79 1250
3636.36 1255
3636.93 1240
3637.50 1272
3638.07 1290
3638.64 1338
3639.20 1400
3639.77 1379
3640.34 1468
3640.91 1652
3641.48 1654
3642.05 1629
3642.62 1680
3643.19 1737
3643.76 1696
3644.33 1585
3644.90 1617
3645.47 1641
3646.04 1533
3646.61 1491
3647.18 1500
3647.75 1483
3648.32 1495
3648.89 1463
3649.46 1485
3650.03 1468
3650.60 1590
3651.17 1613
3651.74 1683
3652.31 1871
3652.88 1806
3653.45 1917
3654.02 1949
3654.59 1999
3655.16 1847
3655.73 1753
3656.30 1692
3656.87 1790
3657.44 1811
3658.01 1788
3658.58 1808
3659.15 1769
3659.72 1849
3660.29 1791
3660.86 1823
3661.43 1811
3662.00 1701
3662.58 1752
3663.15 1795
3663.72 1869
3664.29 1845
3664.86 1847
3665.43 1951
3666.00 1989
3666.57 2124
3667.14 2165
3667.72 2065
3668.29 2043
3668.86 1838
3669.43 1650
3670.00 1646
3670.57 1628
3671.14 1593
3671.72 1595
3672.29 1581
3672.86 1476
3673.43 1503
3674.00 1511
3674.57 1515
3675.15 1562
3675.72 1600
3676.29 1586
3676.86 1626
3677.43 1567
3678.01 1629
3678.58 1625
3679.15 1643
3679.72 1646
3680.30 1686
3680.87 1583
3681.44 1501
3682.01 1480
3682.58 1528
3683.16 1434
3683.73 1436
3684.30 1399
3684.88 1315
3685.45 1371
3686.02 1332
3686.59 1312
3687.17 1308
3687.74 1414
3688.31 1506
3688.88 1530
3689.46 1615
3690.03 1634
3690.60 1665
3691.18 1728
3691.75 1672
3692.32 1658
3692.90 1590
3693.47 1572
3694.04 1489
3694.62 1443
3695.19 1480
3695.76 1465
3696.34 1431
3696.91 1387
3697.48 1366
3698.06 1371
3698.63 1367
3699.21 1284
3699.78 1334
3700.35 1293
3700.93 1324
3701.50 1311
3702.08 1398
3702.65 1387
3703.22 1338
3703.80 1359
3704.37 1430
3704.95 1427
3705.52 1370
3706.09 1379
3706.67 1384
3707.24 1338
3707.82 1333
3708.39 1364
3708.97 1349
3709.54 1455
3710.12 1454
3710.69 1449
3711.26 1429
3711.84 1354
3712.41 1390
3712.99 1330
3713.56 1291
3714.14 1256
3714.71 1269
3715.29 1208
3715.86 1299
3716.44 1261
3717.01 1243
3717.59 1246
3718.16 1302
3718.74 1341
3719.32 1306
3719.89 1243
3720.47 1239
3721.04 1274
3721.62 1286
3722.19 1253
3722.77 1193
3723.34 1223
3723.92 1314
3724.49 1129
3725.07 1124
3725.65 1222
3726.22 1153
3726.80 1194
3727.37 1145
3727.95 1124
3728.53 1223
3729.10 1240
3729.68 1295
3730.25 1294
3730.83 1416
3731.41 1517
3731.98 1631
3732.56 1636
3733.14 1688
3733.71 1754
3734.29 1788
3734.87 1761
3735.44 1643
3736.02 1688
3736.60 1676
3737.17 1502
3737.75 1392
3738.33 1387
3738.90 1404
3739.48 1268
3740.06 1221
3740.63 1334
3741.21 1246
3741.79 1193
3742.36 1196
3742.94 1224
3743.52 1182
3744.10 1162
3744.67 1235
3745.25 1177
3745.83 1122
3746.40 1103
3746.98 1188
3747.56 1200
3748.14 1112
3748.71 1091
3749.29 1154
3749.87 1191
3750.45 1171
3751.03 1135
3751.60 1154
3752.18 1166
3752.76 1153
3753.34 1158
3753.92 1140
3754.49 1114
3755.07 1149
3755.65 1141
3756.23 1159
3756.81 1114
3757.38 1205
3757.96 1274
3758.54 1178
3759.12 1228
3759.70 1269
3760.28 1328
3760.85 1381
3761.43 1322
3762.01 1396
3762.59 1328
3763.17 1335
3763.75 1329
3764.33 1273
3764.91 1321
3765.48 1303
3766.06 1349
3766.64 1268
3767.22 1279
3767.80 1209
3768.38 1266
3768.96 1302
3769.54 1315
3770.12 1412
3770.70 1365
3771.28 1353
3771.85 1365
3772.43 1362
3773.01 1325
3773.59 1323
3774.17 1366
3774.75 1390
3775.33 1327
3775.91 1245
3776.49 1306
3777.07 1327
3777.65 1292
3778.23 1259
3778.81 1376
3779.39 1358
3779.97 1274
3780.55 1360
3781.13 1353
3781.71 1391
3782.29 1308
3782.87 1356
3783.45 1287
3784.03 1220
3784.61 1237
3785.19 1153
3785.77 1260
3786.35 1254
3786.93 1179
3787.51 1304
3788.10 1349
3788.68 1313
3789.26 1287
3789.84 1268
3790.42 1295
3791.00 1307
3791.58 1275
3792.16 1269
3792.74 1291
3793.32 1362
3793.90 1393
3794.48 1398
3795.07 1393
3795.65 1403
3796.23 1413
3796.81 1405
3797.39 1408
3797.97 1402
3798.55 1363
3799.14 1444
3799.72 1420
3800.30 1577
3800.88 1694
3801.46 1761
3802.04 1832
3802.62 1826
3803.21 1879
3803.79 1940
3804.37 1840
3804.95 1798
3805.53 1742
3806.12 1829
3806.70 1772
3807.28 1855
3807.86 2005
3808.44 2033
3809.03 1962
3809.61 2061
3810.19 2124
3810.77 2127
3811.36 2108
3811.94 2058
3812.52 2087
3813.10 2022
3813.69 1957
3814.27 2070
3814.85 2149
3815.43 2194
3816.02 2212
3816.60 2287
3817.18 2326
3817.77 2147
3818.35 2136
3818.93 1900
3819.51 1841
3820.10 1776
3820.68 1817
3821.26 1834
3821.85 1839
3822.43 1927
3823.01 1837
3823.60 1935
3824.18 1872
3824.76 1906
3825.35 1901
3825.93 1721
3826.51 1683
3827.10 1586
3827.68 1590
3828.27 1494
3828.85 1465
3829.43 1433
3830.02 1449
3830.60 1402
3831.18 1420
3831.77 1417
3832.35 1392
3832.94 1475
3833.52 1467
3834.10 1523
3834.69 1523
3835.27 1458
3835.86 1430
3836.44 1536
3837.03 1537
3837.61 1549
3838.19 1435
3838.78 1480
3839.36 1453
3839.95 1388
3840.53 1496
3841.12 1471
3841.70 1506
3842.29 1452
3842.87 1451
3843.46 1440
3844.04 1506
3844.63 1544
3845.21 1576
3845.80 1647
3846.38 1763
3846.97 1780
3847.55 1833
3848.14 1791
3848.72 1757
3849.31 1770
3849.89 1605
3850.48 1506
3851.06 1438
3851.65 1464
3852.23 1439
3852.82 1450
3853.41 1560
3853.99 1497
3854.58 1459
3855.16 1488
3855.75 1451
3856.33 1476
3856.92 1411
3857.51 1503
3858.09 1540
3858.68 1561
3859.26 1743
3859.85 1921
3860.44 2112
3861.02 2255
3861.61 2367
3862.20 2455
3862.78 2438
3863.37 2517
3863.95 2425
3864.54 2235
3865.13 2117
3865.71 2097
3866.30 1978
3866.89 1806
3867.47 1736
3868.06 1608
3868.65 1547
3869.23 1408
3869.82 1447
3870.41 1434
3870.99 1404
3871.58 1388
3872.17 1428
3872.76 1388
3873.34 1384
3873.93 1371
3874.52 1394
3875.10 1424
3875.69 1406
3876.28 1441
3876.87 1342
3877.45 1308
3878.04 1354
3878.63 1409
3879.22 1253
3879.80 1287
3880.39 1258
3880.98 1306
3881.57 1338
3882.15 1254
3882.74 1179
3883.33 1202
3883.92 1212
3884.51 1201
3885.09 1158
3885.68 1121
3886.27 1182
3886.86 1239
3887.45 1275
3888.04 1301
3888.62 1367
3889.21 1368
3889.80 1443
3890.39 1480
3890.98 1525
3891.57 1460
3892.15 1406
3892.74 1489
3893.33 1412
3893.92 1421
3894.51 1365
3895.10 1287
3895.69 1330
3896.28 1244
3896.86 1268
3897.45 1279
3898.04 1254
3898.63 1223
3899.22 1283
3899.81 1290
3900.40 1353
3900.99 1312
3901.58 1354
3902.17 1261
3902.76 1272
3903.34 1253
3903.93 1243
3904.52 1318
3905.11 1233
3905.70 1290
3906.29 1272
3906.88 1280
3907.47 1282
3908.06 1249
3908.65 1276
3909.24 1361
3909.83 1288
3910.42 1325
3911.01 1280
3911.60 1262
3912.19 1249
3912.78 1184
3913.37 1219
3913.96 1175
3914.55 1216
3915.14 1146
3915.73 1206
3916.32 1213
3916.91 1148
3917.50 1178
3918.09 1223
3918.68 1286
3919.28 1251
3919.87 1267
3920.46 1338
3921.05 1200
3921.64 1161
3922.23 1162
3922.82 1170
3923.41 1170
3924.00 1157
3924.59 1144
3925.18 1146
3925.77 1055
3926.37 1075
3926.96 1131
3927.55 1134
3928.14 1153
3928.73 1117
3929.32 1090
3929.91 1038
3930.51 1016
3931.10 1041
3931.69 1067
3932.28 1007
3932.87 1048
3933.46 1041
3934.05 1059
3934.65 1024
3935.24 1039
3935.83 1026
3936.42 1106
3937.01 1139
3937.61 1048
3938.20 1079
3938.79 1123
3939.38 1151
3939.97 1186
3940.57 1217
3941.16 1189
3941.75 1188
3942.34 1194
3942.94 1198
3943.53 1245
3944.12 1238
3944.71 1191
3945.31 1155
3945.90 1195
3946.49 1160
3947.08 1090
3947.68 1120
3948.27 1072
3948.86 1043
3949.45 1050
3950.05 1039
3950.64 1093
3951.23 1068
3951.83 1098
3952.42 1127
3953.01 1119
3953.61 1107
3954.20 1113
3954.79 1197
3955.39 1162
3955.98 1156
3956.57 1129
3957.17 1165
3957.76 1226
3958.35 1315
3958.95 1356
3959.54 1263
3960.13 1309
3960.73 1314
3961.32 1235
3961.92 1297
3962.51 1278
3963.10 1250
3963.70 1282
3964.29 1272
3964.88 1326
3965.48 1414
3966.07 1416
3966.67 1501
3967.26 1627
3967.86 1610
3968.45 1668
3969.04 1716
3969.64 1599
3970.23 1546
3970.83 1532
3971.42 1447
3972.02 1387
3972.61 1302
3973.21 1239
3973.80 1298
3974.40 1342
3974.99 1450
3975.58 1503
3976.18 1434
3976.77 1512
3977.37 1664
3977.96 1684
3978.56 1624
3979.15 1548
3979.75 1554
3980.35 1538
3980.94 1450
3981.54 1415
3982.13 1396
3982.73 1350
3983.32 1369
3983.92 1393
3984.51 1372
3985.11 1346
3985.70 1334
3986.30 1337
3986.90 1406
3987.49 1338
3988.09 1331
3988.68 1349
3989.28 1280
3989.87 1265
3990.47 1306
3991.07 1336
3991.66 1327
3992.26 1324
3992.85 1392
3993.45 1316
3994.05 1419
3994.64 1376
3995.24 1416
3995.84 1391
3996.43 1359
3997.03 1337
3997.62 1375
3998.22 1410
3998.82 1394
3999.41 1345
4000.01 1297
4000.61 1359
4001.20 1332
4001.80 1319
4002.40 1322
4003.00 1239
4003.59 1255
4004.19 1322
4004.79 1336
4005.38 1291
4005.98 1330
4006.58 1365
4007.17 1263
4007.77 1291
4008.37 1334
4008.97 1291
4009.56 1282
4010.16 1239
4010.76 1276
4011.36 1252
4011.95 1275
4012.55 1251
4013.15 1276
4013.75 1239
4014.34 1262
4014.94 1185
4015.54 1260
4016.14 1272
4016.74 1287
4017.33 1422
4017.93 1444
4018.53 1417
4019.13 1458
4019.73 1482
4020.32 1433
4020.92 1458
4021.52 1417
4022.12 1373
4022.72 1373
4023.32 1297
4023.91 1268
4024.51 1202
4025.11 1359
4025.71 1365
4026.31 1395
4026.91 1394
4027.51 1388
4028.10 1365
4028.70 1461
4029.30 1468
4029.90 1465
4030.50 1441
4031.10 1421
4031.70 1437
4032.30 1510
4032.90 1435
4033.49 1423
4034.09 1390
4034.69 1477
4035.29 1562
4035.89 1530
4036.49 1366
4037.09 1394
4037.69 1318
4038.29 1268
4038.89 1223
4039.49 1208
4040.09 1265
4040.69 1169
4041.29 1123
4041.89 1166
4042.49 1162
4043.09 1131
4043.69 1190
4044.29 1145
4044.89 1096
4045.49 1128
4046.09 1191
4046.69 1135
4047.29 1155
4047.89 1147
4048.49 1115
4049.09 1099
4049.69 1143
4050.29 1152
4050.89 1064
4051.49 1142
4052.09 1134
4052.69 1122
4053.29 1076
4053.89 1056
4054.49 1110
4055.09 1057
4055.69 1073
4056.30 1036
4056.90 1039
4057.50 1037
4058.10 1053
4058.70 1079
4059.30 1073
4059.90 1053
4060.50 1121
4061.10 1062
4061.71 1061
4062.31 1098
4062.91 1138
4063.51 1080
4064.11 1124
4064.71 1176
4065.31 1223
4065.92 1235
4066.52 1181
4067.12 1274
4067.72 1309
4068.32 1179
4068.92 1245
4069.53 1226
4070.13 1193
4070.73 1139
4071.33 1060
4071.93 1078
4072.54 1055
4073.14 1026
4073.74 1041
4074.34 999
4074.94 1012
4075.55 1026
4076.15 1063
4076.75 1055
4077.35 998
4077.96 1025
4078.56 1025
4079.16 991
4079.76 1040
4080.37 1044
4080.97 1064
4081.57 1081
4082.17 1041
4082.78 1010
4083.38 976
4083.98 1020
4084.59 1036
4085.19 1051
4085.79 1037
4086.39 1004
4087.00 1013
4087.60 1027
4088.20 1088
4088.81 1062
4089.41 1082
4090.01 1090
4090.62 1116
4091.22 1085
4091.82 1023
4092.43 1057
4093.03 1018
4093.63 1089
4094.24 1070
4094.84 1056
4095.45 1050
4096.05 1092
4096.65 1112
4097.26 1083
4097.86 1045
4098.47 1057
4099.07 1108
4099.67 1042
4100.28 1063
4100.88 1031
4101.49 1013
4102.09 1071
4102.69 993
4103.30 1044
4103.90 1047
4104.51 1011
4105.11 975
4105.72 953
4106.32 983
4106.93 971
4107.53 917
4108.13 933
4108.74 937
4109.34 1015
4109.95 976
4110.55 1006
4111.16 966
4111.76 1002
4112.37 1032
4112.97 963
4113.58 947
4114.18 986
4114.79 991
4115.39 952
4116.00 982
4116.60 913
4117.21 960
4117.82 1026
4118.42 996
4119.03 1011
4119.63 993
4120.24 1014
4120.84 1017
4121.45 1031
4122.05 1043
4122.66 1000
4123.27 966
4123.87 1037
4124.48 1042
4125.08 1031
4125.69 1033
4126.30 978
4126.90 960
4127.51 1032
4128.11 972
4128.72 939
4129.33 972
4129.93 944
4130.54 928
4131.15 911
4131.75 1019
4132.36 1008
4132.96 956
4133.57 975
4134.18 1037
4134.78 1052
4135.39 1078
4136.00 1104
4136.60 1121
4137.21 1102
4137.82 1081
4138.43 1170
4139.03 1209
4139.64 1253
4140.25 1177
4140.85 1234
4141.46 1195
4142.07 1171
4142.68 1147
4143.28 1178
4143.89 1200
4144.50 1145
4145.10 1132
4145.71 1122
4146.32 1120
4146.93 1089
4147.53 1114
4148.14 1070
4148.75 1046
4149.36 1029
4149.97 1025
4150.57 1077
4151.18 1025
4151.79 1070
4152.40 1070
4153.00 1075
4153.61 1083
4154.22 1057
4154.83 1031
4155.44 1040
4156.05 1063
4156.65 1100
4157.26 1077
4157.87 1057
4158.48 1129
4159.09 1171
4159.70 1223
4160.30 1231
4160.91 1242
4161.52 1204
4162.13 1105
4162.74 1154
4163.35 1169
4163.96 1132
4164.56 1159
4165.17 1062
4165.78 1061
4166.39 1072
4167.00 1097
4167.61 1141
4168.22 1164
4168.83 1168
4169.44 1161
4170.05 1182
4170.66 1165
4171.26 1200
4171.87 1187
4172.48 1134
4173.09 1198
4173.70 1296
4174.31 1260
4174.92 1236
4175.53 1229
4176.14 1282
4176.75 1226
4177.36 1247
4177.97 1234
4178.58 1234
4179.19 1249
4179.80 1194
4180.41 1140
4181.02 1175
4181.63 1109
4182.24 1168
4182.85 1095
4183.46 1078
4184.07 1025
4184.68 1089
4185.29 1147
4185.90 1073
4186.51 1132
4187.12 1090
4187.73 1066
4188.34 1029
4188.95 1058
4189.56 1062
4190.18 1066
4190.79 1092
4191.40 1159
4192.01 1128
4192.62 1181
4193.23 1266
4193.84 1371
4194.45 1443
4195.06 1364
4195.67 1372
4196.28 1349
4196.90 1252
4197.51 1288
4198.12 1346
4198.73 1217
4199.34 1201
4199.95 1198
4200.56 1227
4201.18 1183
4201.79 1204
4202.40 1145
4203.01 1099
4203.62 1102
4204.23 1090
4204.85 1135
4205.46 1167
4206.07 1188
4206.68 1158
4207.29 1230
4207.90 1156
4208.52 1163
4209.13 1241
4209.74 1309
4210.35 1345
4210.97 1347
4211.58 1317
4212.19 1349
4212.80 1387
4213.41 1301
4214.03 1305
4214.64 1348
4215.25 1332
4215.86 1362
4216.48 1373
4217.09 1365
4217.70 1339
4218.32 1366
4218.93 1420
4219.54 1500
4220.15 1530
4220.77 1597
4221.38 1659
4221.99 1653
4222.61 1632
4223.22 1731
4223.83 1711
4224.44 1732
4225.06 1808
4225.67 1839
4226.28 1961
4226.90 2189
4227.51 2501
4228.13 2734
4228.74 2812
4229.35 2988
4229.97 2984
4230.58 2731
4231.19 2483
4231.81 2247
4232.42 2091
4233.03 1903
4233.65 1779
4234.26 1732
4234.88 1700
4235.49 1637
4236.10 1587
4236.72 1548
4237.33 1544
4237.95 1524
4238.56 1470
4239.17 1511
4239.79 1482
4240.40 1451
4241.02 1524
4241.63 1530
4242.25 1552
4242.86 1573
4243.48 1674
4244.09 1695
4244.71 1629
4245.32 1578
4245.93 1591
4246.55 1630
4247.16 1650
4247.78 1659
4248.39 1571
4249.01 1582
4249.62 1534
4250.24 1524
4250.85 1509
4251.47 1412
4252.08 1372
4252.70 1404
4253.32 1391
4253.93 1482
4254.55 1408
4255.16 1452
4255.78 1524
4256.39 1474
4257.01 1456
4257.62 1521
4258.24 1522
4258.85 1442
4259.47 1481
4260.09 1521
4260.70 1576
4261.32 1667
4261.93 1763
4262.55 1884
4263.17 1919
4263.78 2023
4264.40 2056
4265.01 2132
4265.63 2077
4266.25 1854
4266.86 1826
4267.48 1775
4268.10 1677
4268.71 1666
4269.33 1569
4269.94 1560
4270.56 1561
4271.18 1496
4271.79 1512
4272.41 1477
4273.03 1534
4273.64 1517
4274.26 1667
4274.88 1728
4275.49 1825
4276.11 1933
4276.73 2072
4277.35 2213
4277.96 2289
4278.58 2288
4279.20 2307
4279.81 2268
4280.43 1925
4281.05 1814
4281.67 1636
4282.28 1667
4282.90 1552
4283.52 1503
4284.14 1432
4284.75 1406
4285.37 1444
4285.99 1302
4286.61 1326
4287.22 1377
4287.84 1326
4288.46 1310
4289.08 1242
4289.70 1260
4290.31 1278
4290.93 1268
4291.55 1241
4292.17 1247
4292.79 1239
4293.40 1299
4294.02 1319
4294.64 1329
4295.26 1301
4295.88 1331
4296.50 1363
4297.11 1296
4297.73 1291
4298.35 1283
4298.97 1223
4299.59 1240
4300.21 1207
4300.83 1223
4301.44 1241
4302.06 1270
4302.68 1317
4303.30 1280
4303.92 1235
4304.54 1294
4305.16 1274
4305.78 1286
4306.40 1263
4307.02 1313
4307.63 1299
4308.25 1258
4308.87 1237
4309.49 1248
4310.11 1241
4310.73 1237
4311.35 1290
4311.97 1293
4312.59 1267
4313.21 1214
4313.83 1218
4314.45 1213
4315.07 1267
4315.69 1342
4316.31 1289
4316.93 1263
4317.55 1317
4318.17 1344
4318.79 1338
4319.41 1319
4320.03 1293
4320.65 1323
4321.27 1257
4321.89 1344
4322.51 1317
4323.13 1398
4323.75 1534
4324.37 1533
4324.99 1486
4325.61 1548
4326.23 1544
4326.85 1554
4327.47 1625
4328.09 1605
4328.71 1653
4329.33 1780
4329.96 1853
4330.58 1956
4331.20 2075
4331.82 2249
4332.44 2452
4333.06 2528
4333.68 2680
4334.30 2673
4334.92 2594
4335.54 2621
4336.17 2728
4336.79 2782
4337.41 2943
4338.03 2999
4338.65 2922
4339.27 3049
4339.89 2968
4340.52 2755
4341.14 2459
4341.76 2426
4342.38 2377
4343.00 2360
4343.62 2361
4344.25 2662
4344.87 2970
4345.49 3415
4346.11 4030
4346.73 4495
4347.36 4738
4347.98 4820
4348.60 4677
4349.22 4445
4349.84 4112
4350.47 3578
4351.09 3139
4351.71 2914
4352.33 2694
4352.96 2448
4353.58 2334
4354.20 2167
4354.82 2063
4355.45 1998
4356.07 1934
4356.69 1822
4357.31 1888
4357.94 1842
4358.56 1813
4359.18 1838
4359.81 1867
4360.43 1746
4361.05 1716
4361.68 1720
4362.30 1681
4362.92 1659
4363.55 1697
4364.17 1634
4364.79 1738
4365.42 1709
4366.04 1640
4366.66 1756
4367.29 1688
4367.91 1637
4368.53 1665
4369.16 1599
4369.78 1494
4370.40 1424
4371.03 1435
4371.65 1411
4372.27 1433
4372.90 1412
4373.52 1429
4374.15 1426
4374.77 1359
4375.39 1366
4376.02 1349
4376.64 1443
4377.27 1434
4377.89 1402
4378.52 1405
4379.14 1445
4379.76 1420
4380.39 1416
4381.01 1450
4381.64 1501
4382.26 1470
4382.89 1439
4383.51 1381
4384.14 1442
4384.76 1362
4385.39 1348
4386.01 1376
4386.64 1429
4387.26 1412
4387.89 1378
4388.51 1378
4389.14 1324
4389.76 1368
4390.39 1301
4391.01 1384
4391.64 1327
4392.26 1329
4392.89 1376
4393.51 1365
4394.14 1316
4394.76 1321
4395.39 1308
4396.01 1328
4396.64 1269
4397.26 1367
4397.89 1310
4398.52 1292
4399.14 1358
4399.77 1244
4400.39 1249
4401.02 1235
4401.65 1218
4402.27 1256
4402.90 1258
4403.52 1278
4404.15 1213
4404.78 1184
4405.40 1240
4406.03 1263
4406.65 1267
4407.28 1253
4407.91 1219
4408.53 1226
4409.16 1232
4409.79 1274
4410.41 1208
4411.04 1330
4411.67 1274
4412.29 1223
4412.92 1158
4413.55 1203
4414.17 1192
4414.80 1203
4415.43 1188
4416.05 1149
4416.68 1219
4417.31 1144
4417.94 1158
4418.56 1111
4419.19 1165
4419.82 1181
4420.44 1161
4421.07 1120
4421.70 1114
4422.33 1067
4422.95 1102
4423.58 1147
4424.21 1166
4424.84 1079
4425.46 1068
4426.09 1112
4426.72 1037
4427.35 1105
4427.97 1097
4428.60 1078
4429.23 1015
4429.86 1014
4430.49 1058
4431.11 1106
4431.74 1057
4432.37 1107
4433.00 1149
4433.63 1103
4434.26 1120
4434.88 1142
4435.51 1094
4436.14 1040
4436.77 1101
4437.40 1101
4438.03 1072
4438.65 1077
4439.28 1096
4439.91 1077
4440.54 1099
4441.17 1115
4441.80 1132
4442.43 1128
4443.06 1108
4443.68 1074
4444.31 1141
4444.94 1146
4445.57 1158
4446.20 1243
4446.83 1193
4447.46 1174
4448.09 1180
4448.72 1219
4449.35 1188
4449.98 1250
4450.61 1181
4451.24 1221
4451.86 1210
4452.49 1225
4453.12 1115
4453.75 1156
4454.38 1186
4455.01 1277
4455.64 1402
4456.27 1545
4456.90 1666
4457.53 1635
4458.16 1629
4458.79 1455
4459.42 1446
4460.05 1360
4460.68 1325
4461.31 1224
4461.94 1086
4462.57 1121
4463.20 1131
4463.83 1137
4464.46 1163
4465.09 1180
4465.72 1135
4466.36 1098
4466.99 1110
4467.62 1097
4468.25 1116
4468.88 1131
4469.51 1097
4470.14 1147
4470.77 1189
4471.40 1126
4472.03 1045
4472.66 1110
4473.29 1084
4473.93 1030
4474.56 1059
4475.19 1004
4475.82 984
4476.45 1054
4477.08 1061
4477.71 1097
4478.34 1127
4478.98 1084
4479.61 1104
4480.24 1115
4480.87 1163
4481.50 1149
4482.13 1133
4482.76 1024
4483.40 1063
4484.03 1084
4484.66 1111
4485.29 1168
4485.92 1165
4486.56 1212
4487.19 1110
4487.82 1121
4488.45 1189
4489.08 1216
4489.72 1147
4490.35 1145
4490.98 1104
4491.61 1135
4492.25 1140
4492.88 1207
4493.51 1121
4494.14 1143
4494.78 1156
4495.41 1172
4496.04 1195
4496.67 1170
4497.31 1247
4497.94 1237
4498.57 1146
4499.20 1213
4499.84 1391
4500.47 1576
4501.10 1688
4501.74 1737
4502.37 1787
4503.00 1863
4503.64 1851
4504.27 1765
4504.90 1680
4505.53 1638
4506.17 1591
4506.80 1546
4507.43 1515
4508.07 1396
4508.70 1368
4509.34 1386
4509.97 1445
4510.60 1351
4511.24 1349
4511.87 1415
4512.50 1329
4513.14 1369
4513.77 1319
4514.41 1279
4515.04 1318
4515.67 1310
4516.31 1243
4516.94 1205
4517.58 1202
4518.21 1150
4518.84 1174
4519.48 1141
4520.11 1169
4520.75 1136
4521.38 1154
4522.02 1188
4522.65 1205
4523.28 1212
4523.92 1225
4524.55 1146
4525.19 1248
4525.82 1240
4526.46 1247
4527.09 1301
4527.73 1393
4528.36 1460
4529.00 1610
4529.63 1892
4530.27 2052
4530.90 2276
4531.54 2400
4532.17 2505
4532.81 2578
4533.44 2573
4534.08 2386
4534.71 2183
4535.35 1955
4535.99 1820
4536.62 1714
4537.26 1464
4537.89 1317
4538.53 1312
4539.16 1264
4539.80 1271
4540.43 1200
4541.07 1109
4541.71 1164
4542.34 1065
4542.98 1066
4543.61 1091
4544.25 1067
4544.89 1067
4545.52 1106
4546.16 1049
4546.79 1061
4547.43 1074
4548.07 1060
4548.70 1065
4549.34 1031
4549.98 966
4550.61 959
4551.25 1049
4551.89 978
4552.52 981
4553.16 959
4553.80 1031
4554.43 979
4555.07 1062
4555.71 1020
4556.34 1064
4556.98 1065
4557.62 989
4558.25 991
4558.89 1071
4559.53 1094
4560.16 1057
4560.80 1072
4561.44 1132
4562.08 1103
4562.71 1157
4563.35 1175
4563.99 1108
4564.63 1131
4565.26 1086
4565.90 1111
4566.54 1112
4567.18 1164
4567.81 1183
4568.45 1222
4569.09 1269
4569.73 1227
4570.36 1263
4571.00 1307
4571.64 1243
4572.28 1147
4572.92 1170
4573.55 1234
4574.19 1182
4574.83 1137
4575.47 1144
4576.11 1155
4576.75 1131
4577.38 1145
4578.02 1127
4578.66 1105
4579.30 1126
4579.94 1144
4580.58 1177
4581.21 1202
4581.85 1166
4582.49 1181
4583.13 1180
4583.77 1163
4584.41 1151
4585.05 1142
4585.69 1226
4586.32 1236
4586.96 1373
4587.60 1383
4588.24 1491
4588.88 1552
4589.52 1635
4590.16 1618
4590.80 1637
4591.44 1900
4592.08 1953
4592.72 1957
4593.36 1873
4594.00 1899
4594.63 1744
4595.27 1633
4595.91 1587
4596.55 1485
4597.19 1335
4597.83 1296
4598.47 1265
4599.11 1292
4599.75 1305
4600.39 1271
4601.03 1325
4601.67 1377
4602.31 1384
4602.95 1295
4603.59 1286
4604.23 1324
4604.87 1291
4605.51 1296
4606.15 1279
4606.79 1265
4607.43 1308
4608.08 1255
4608.72 1281
4609.36 1209
4610.00 1173
4610.64 1203
4611.28 1227
4611.92 1246
4612.56 1190
4613.20 1128
4613.84 1124
4614.48 1151
4615.12 1174
4615.76 1177
4616.41 1180
4617.05 1106
4617.69 1097
4618.33 1085
4618.97 1072
4619.61 1065
4620.25 1062
4620.89 1027
4621.54 1069
4622.18 1015
4622.82 1044
4623.46 1024
4624.10 1035
4624.74 1090
4625.38 1011
4626.03 1053
4626.67 1114
4627.31 1081
4627.95 1079
4628.59 1094
4629.24 1096
4629.88 1132
4630.52 1234
4631.16 1226
4631.80 1294
4632.45 1347
4633.09 1449
4633.73 1446
4634.37 1353
4635.02 1356
4635.66 1274
4636.30 1287
4636.94 1309
4637.58 1377
4638.23 1380
4638.87 1422
4639.51 1512
4640.16 1528
4640.80 1479
4641.44 1487
4642.08 1456
4642.73 1450
4643.37 1388
4644.01 1282
4644.66 1200
4645.30 1234
4645.94 1244
4646.58 1206
4647.23 1182
4647.87 1124
4648.51 1145
4649.16 1136
4649.80 1169
4650.44 1229
4651.09 1196
4651.73 1178
4652.37 1200
4653.02 1241
4653.66 1268
4654.31 1202
4654.95 1177
4655.59 1256
4656.24 1202
4656.88 1152
4657.52 1107
4658.17 1110
4658.81 1093
4659.46 1118
4660.10 1100
4660.75 1070
4661.39 1080
4662.03 1049
4662.68 1073
4663.32 1072
4663.97 1036
4664.61 988
4665.26 1042
4665.90 1038
4666.54 1048
4667.19 997
4667.83 994
4668.48 1025
4669.12 1005
4669.77 1025
4670.41 1022
4671.06 979
4671.70 948
4672.35 975
4672.99 969
4673.64 1006
4674.28 1002
4674.93 1039
4675.57 1104
4676.22 1112
4676.86 1052
4677.51 1135
4678.15 1133
4678.80 1161
4679.44 1170
4680.09 1138
4680.73 1114
4681.38 1170
4682.03 1130
4682.67 1120
4683.32 1112
4683.96 1162
4684.61 1187
4685.25 1216
4685.90 1205
4686.55 1235
4687.19 1228
4687.84 1175
4688.48 1204
4689.13 1280
4689.78 1338
4690.42 1447
4691.07 1524
4691.72 1583
4692.36 1476
4693.01 1492
4693.65 1478
4694.30 1404
4694.95 1409
4695.59 1448
4696.24 1414
4696.89 1466
4697.53 1500
4698.18 1542
4698.83 1591
4699.47 1732
4700.12 1871
4700.77 1880
4701.41 1806
4702.06 1644
4702.71 1655
4703.36 1566
4704.00 1431
4704.65 1430
4705.30 1476
4705.94 1366
4706.59 1354
4707.24 1351
4707.89 1297
4708.53 1274
4709.18 1358
4709.83 1279
4710.48 1245
4711.12 1329
4711.77 1343
4712.42 1353
4713.07 1328
4713.71 1354
4714.36 1283
4715.01 1368
4715.66 1354
4716.31 1335
4716.95 1235
4717.60 1300
4718.25 1262
4718.90 1254
4719.55 1298
4720.19 1325
4720.84 1388
4721.49 1409
4722.14 1505
4722.79 1407
4723.44 1377
4724.08 1366
4724.73 1363
4725.38 1399
4726.03 1326
4726.68 1375
4727.33 1334
4727.98 1253
4728.63 1338
4729.27 1385
4729.92 1254
4730.57 1199
4731.22 1195
4731.87 1267
4732.52 1213
4733.17 1224
4733.82 1221
4734.47 1174
4735.12 1128
4735.77 1229
4736.41 1255
4737.06 1208
4737.71 1247
4738.36 1246
4739.01 1244
4739.66 1296
4740.31 1331
4740.96 1396
4741.61 1344
4742.26 1364
4742.91 1326
4743.56 1366
4744.21 1321
4744.86 1312
4745.51 1323
4746.16 1206
4746.81 1222
4747.46 1257
4748.11 1195
4748.76 1233
4749.41 1308
4750.06 1220
4750.71 1223
4751.36 1282
4752.01 1312
4752.66 1332
4753.31 1313
4753.96 1336
4754.61 1364
4755.26 1328
4755.92 1337
4756.57 1318
4757.22 1276
4757.87 1325
4758.52 1314
4759.17 1374
4759.82 1472
4760.47 1501
4761.12 1585
4761.77 1625
4762.42 1681
4763.08 1643
4763.73 1535
4764.38 1524
4765.03 1466
4765.68 1390
4766.33 1301
4766.98 1284
4767.64 1220
4768.29 1226
4768.94 1260
4769.59 1312
4770.24 1279
4770.89 1262
4771.54 1306
4772.20 1351
4772.85 1326
4773.50 1341
4774.15 1291
4774.80 1281
4775.46 1336
4776.11 1356
4776.76 1255
4777.41 1237
4778.06 1222
4778.72 1192
4779.37 1195
4780.02 1283
4780.67 1253
4781.33 1279
4781.98 1285
4782.63 1237
4783.28 1192
4783.94 1141
4784.59 1192
4785.24 1193
4785.89 1241
4786.55 1219
4787.20 1194
4787.85 1147
4788.51 1257
4789.16 1248
4789.81 1239
4790.46 1247
4791.12 1292
4791.77 1372
4792.42 1361
4793.08 1295
4793.73 1316
4794.38 1348
4795.04 1268
4795.69 1295
4796.34 1354
4797.00 1322
4797.65 1350
4798.30 1341
4798.96 1429
4799.61 1442
4800.27 1528
4800.92 1609
4801.57 1709
4802.23 1734
4802.88 1631
4803.53 1576
4804.19 1501
4804.84 1425
4805.50 1435
4806.15 1499
4806.81 1461
4807.46 1325
4808.11 1309
4808.77 1305
4809.42 1347
4810.08 1325
4810.73 1315
4811.39 1351
4812.04 1325
4812.69 1367
4813.35 1357
4814.00 1389
4814.66 1423
4815.31 1450
4815.97 1442
4816.62 1440
4817.28 1444
4817.93 1437
4818.59 1408
4819.24 1504
4819.90 1586
4820.55 1642
4821.21 1692
4821.86 1698
4822.52 1786
4823.17 1854
4823.83 1860
4824.48 1929
4825.14 1922
4825.79 1824
4826.45 1813
4827.11 1831
4827.76 1715
4828.42 1731
4829.07 1674
4829.73 1655
4830.38 1661
4831.04 1785
4831.70 1817
4832.35 1693
4833.01 1729
4833.66 1686
4834.32 1750
4834.98 1908
4835.63 2006
4836.29 1989
4836.94 1994
4837.60 2079
4838.26 2063
4838.91 2140
4839.57 2143
4840.23 2134
4840.88 2137
4841.54 2141
4842.20 2211
4842.85 2222
4843.51 2176
4844.17 2173
4844.82 2252
4845.48 2229
4846.14 2188
4846.79 2196
4847.45 2281
4848.11 2325
4848.76 2473
4849.42 2736
4850.08 2930
4850.73 3172
4851.39 3292
4852.05 3280
4852.71 3138
4853.36 2977
4854.02 2745
4854.68 2571
4855.34 2618
4855.99 2590
4856.65 2622
4857.31 2804
4857.97 3245
4858.62 3404
4859.28 3413
4859.94 3443
4860.60 3286
4861.25 3151
4861.91 2976
4862.57 2835
4863.23 2657
4863.89 2498
4864.54 2474
4865.20 2462
4865.86 2494
4866.52 2506
4867.18 2533
4867.84 2507
4868.49 2608
4869.15 2498
4869.81 2424
4870.47 2346
4871.13 2306
4871.79 2266
4872.44 2255
4873.10 2255
4873.76 2190
4874.42 2166
4875.08 2156
4875.74 2090
4876.40 2017
4877.06 2105
4877.72 2157
4878.37 2189
4879.03 2277
4879.69 2267
4880.35 2358
4881.01 2290
4881.67 2201
4882.33 2078
4882.99 2029
4883.65 2030
4884.31 1987
4884.97 1973
4885.63 1875
4886.29 1868
4886.95 1942
4887.61 1866
4888.26 1811
4888.92 1875
4889.58 1912
4890.24 2028
4890.90 2058
4891.56 1998
4892.22 2016
4892.88 2088
4893.54 1988
4894.20 1943
4894.86 1934
4895.52 1930
4896.18 1793
4896.84 1793
4897.51 1799
4898.17 1864
4898.83 1914
4899.49 1940
4900.15 1985
4900.81 2042
4901.47 1994
4902.13 1928
4902.79 1897
4903.45 1794
4904.11 1663
4904.77 1605
4905.43 1569
4906.09 1531
4906.75 1590
4907.41 1586
4908.08 1583
4908.74 1471
4909.40 1518
4910.06 1595
4910.72 1577
4911.38 1510
4912.04 1512
4912.70 1479
4913.37 1419
4914.03 1481
4914.69 1418
4915.35 1424
4916.01 1388
4916.67 1336
4917.33 1337
4918.00 1320
4918.66 1338
4919.32 1327
4919.98 1383
4920.64 1336
4921.31 1306
4921.97 1250
4922.63 1364
4923.29 1350
4923.95 1276
4924.62 1251
4925.28 1244
4925.94 1280
4926.60 1213
4927.26 1242
4927.93 1264
4928.59 1284
4929.25 1280
4929.91 1240
4930.58 1307
4931.24 1279
4931.90 1265
4932.56 1227
4933.23 1226
4933.89 1180
4934.55 1244
4935.22 1226
4935.88 1208
4936.54 1181
4937.20 1219
4937.87 1226
4938.53 1234
4939.19 1246
4939.86 1247
4940.52 1237
4941.18 1216
4941.85 1215
4942.51 1181
4943.17 1145
4943.84 1136
4944.50 1169
4945.16 1187
4945.83 1151
4946.49 1202
4947.15 1179
4947.82 1160
4948.48 1116
4949.15 1175
4949.81 1184
4950.47 1143
4951.14 1149
4951.80 1180
4952.47 1230
4953.13 1092
4953.79 1075
4954.46 1185
4955.12 1206
4955.79 1125
4956.45 1153
4957.11 1198
4957.78 1154
4958.44 1224
4959.11 1273
4959.77 1314
4960.44 1423
4961.10 1450
4961.77 1568
4962.43 1534
4963.10 1601
4963.76 1753
4964.42 1708
4965.09 1720
4965.75 1659
4966.42 1585
4967.08 1533
4967.75 1427
4968.41 1346
4969.08 1286
4969.74 1273
4970.41 1357
4971.08 1350
4971.74 1213
4972.41 1242
4973.07 1237
4973.74 1267
4974.40 1326
4975.07 1408
4975.73 1468
4976.40 1511
4977.06 1563
4977.73 1576
4978.40 1494
4979.06 1409
4979.73 1344
4980.39 1384
4981.06 1334
4981.73 1295
4982.39 1242
4983.06 1254
4983.72 1228
4984.39 1249
4985.06 1236
4985.72 1204
4986.39 1200
4987.05 1178
4987.72 1208
4988.39 1143
4989.05 1144
4989.72 1218
4990.39 1137
4991.05 1094
4991.72 1133
4992.39 1100
4993.05 1148
4993.72 1123
4994.39 1119
4995.05 1101
4995.72 1125
4996.39 1133
4997.05 1092
4997.72 1044
4998.39 1049
4999.06 1065
4999.72 1036
5000.39 985
5001.06 1029
5001.73 983
5002.39 995
5003.06 992
5003.73 1044
5004.39 964
5005.06 980
5005.73 1013
5006.40 1041
5007.07 1041
5007.73 1042
5008.40 1034
5009.07 999
5009.74 984
5010.40 1023
5011.07 997
5011.74 1008
5012.41 933
5013.08 981
5013.74 1037
5014.41 1000
5015.08 1017
5015.75 1004
5016.42 994
5017.09 973
5017.75 974
5018.42 1002
5019.09 1000
5019.76 1027
5020.43 1048
5021.10 1027
5021.76 993
5022.43 1015
5023.10 1051
5023.77 1105
5024.44 1077
5025.11 1094
5025.78 1082
5026.45 1041
5027.12 966
5027.78 970
5028.45 1021
5029.12 949
5029.79 994
5030.46 960
5031.13 938
5031.80 950
5032.47 946
5033.14 909
5033.81 957
5034.48 919
5035.15 899
5035.82 893
5036.49 931
5037.16 954
5037.83 965
5038.50 946
5039.16 963
5039.83 905
5040.50 929
5041.17 849
5041.84 901
5042.51 895
5043.18 917
5043.85 898
5044.52 905
5045.20 914
5045.87 955
5046.54 1028
5047.21 955
5047.88 925
5048.55 941
5049.22 927
5049.89 928
5050.56 969
5051.23 921
5051.90 912
5052.57 929
5053.24 932
5053.91 957
5054.58 936
5055.25 987
5055.92 1011
5056.60 955
5057.27 935
5057.94 964
5058.61 962
5059.28 890
5059.95 944
5060.62 908
5061.29 909
5061.96 882
5062.64 914
5063.31 947
5063.98 998
5064.65 1012
5065.32 995
5065.99 1023
5066.66 997
5067.34 1016
5068.01 960
5068.68 957
5069.35 960
5070.02 1049
5070.70 978
5071.37 940
5072.04 931
5072.71 959
5073.38 1035
5074.06 1013
5074.73 1008
5075.40 994
5076.07 1021
5076.74 1053
5077.42 1110
5078.09 1117
5078.76 1211
5079.43 1207
5080.11 1153
5080.78 1200
5081.45 1161
5082.12 1136
5082.80 1107
5083.47 1167
5084.14 1140
5084.82 1148
5085.49 1118
5086.16 1082
5086.83 1087
5087.51 1115
5088.18 1089
5088.85 1163
5089.53 1169
5090.20 1260
5090.87 1266
5091.55 1288
5092.22 1230
5092.89 1252
5093.57 1237
5094.24 1286
5094.91 1225
5095.59 1121
5096.26 1130
5096.93 1058
5097.61 1070
5098.28 1102
5098.96 1094
5099.63 1054
5100.30 1072
5100.98 1080
5101.65 1078
5102.32 1030
5103.00 1100
5103.67 1141
5104.35 1193
5105.02 1208
5105.70 1174
5106.37 1175
5107.04 1092
5107.72 1070
5108.39 1098
5109.07 1031
5109.74 1044
5110.42 1065
5111.09 1080
5111.77 1118
5112.44 1138
5113.11 1121
5113.79 1080
5114.46 1104
5115.14 1142
5115.81 1147
5116.49 1104
5117.16 1237
5117.84 1363
5118.51 1457
5119.19 1551
5119.86 1650
5120.54 1630
5121.21 1639
5121.89 1528
5122.57 1462
5123.24 1489
5123.92 1408
5124.59 1335
5125.27 1315
5125.94 1233
5126.62 1195
5127.29 1253
5127.97 1144
5128.64 1172
5129.32 1202
5130.00 1174
5130.67 1174
5131.35 1146
5132.02 1193
5132.70 1202
5133.38 1232
5134.05 1163
5134.73 1166
5135.40 1153
5136.08 1107
5136.76 1151
5137.43 1171
5138.11 1144
5138.79 1144
5139.46 1174
5140.14 1220
5140.82 1181
5141.49 1151
5142.17 1109
5142.85 1121
5143.52 1002
5144.20 1037
5144.88 1046
5145.55 1005
5146.23 1065
5146.91 987
5147.58 982
5148.26 1007
5148.94 940
5149.61 1008
5150.29 956
5150.97 966
5151.65 993
5152.32 978
5153.00 931
5153.68 960
5154.36 993
5155.03 997
5155.71 992
5156.39 1037
5157.07 1015
5157.74 1055
5158.42 1083
5159.10 1011
5159.78 1037
5160.45 965
5161.13 992
5161.81 988
5162.49 948
5163.17 934
5163.84 962
5164.52 922
5165.20 900
5165.88 984
5166.56 969
5167.24 1012
5167.91 1006
5168.59 973
5169.27 994
5169.95 961
5170.63 946
5171.31 872
5171.98 900
5172.66 920
5173.34 907
5174.02 889
5174.70 900
5175.38 922
5176.06 949
5176.74 925
5177.41 954
5178.09 1061
5178.77 963
5179.45 975
5180.13 993
5180.81 1006
5181.49 956
5182.17 959
5182.85 930
5183.53 964
5184.21 911
5184.89 868
5185.57 920
5186.24 904
5186.92 924
5187.60 869
5188.28 903
5188.96 903
5189.64 887
5190.32 840
5191.00 913
5191.68 942
5192.36 889
5193.04 953
5193.72 887
5194.40 833
5195.08 895
5195.76 914
5196.44 915
5197.12 948
5197.80 933
5198.48 939
5199.16 890
5199.84 925
5200.52 895
5201.21 888
5201.89 878
5202.57 872
5203.25 926
5203.93 960
5204.61 948
5205.29 932
5205.97 957
5206.65 989
5207.33 953
5208.01 1111
5208.69 1105
5209.37 1122
5210.06 1107
5210.74 1083
5211.42 1113
5212.10 1129
5212.78 1096
5213.46 1067
5214.14 1104
5214.82 1180
5215.51 1218
5216.19 1252
5216.87 1181
5217.55 1188
5218.23 1182
5218.91 1136
5219.60 1053
5220.28 1074
5220.96 1188
5221.64 1229
5222.32 1263
5223.00 1290
5223.69 1294
5224.37 1292
5225.05 1206
5225.73 1216
5226.41 1161
5227.10 1039
5227.78 1064
5228.46 1072
5229.14 1076
5229.83 1078
5230.51 1029
5231.19 1016
5231.87 1080
5232.56 1085
5233.24 1040
5233.92 1090
5234.60 1025
5235.29 1007
5235.97 1023
5236.65 1092
5237.34 1102
5238.02 1116
5238.70 1066
5239.38 1079
5240.07 1041
5240.75 1097
5241.43 1160
5242.12 1050
5242.80 1069
5243.48 1053
5244.17 1066
5244.85 1070
5245.53 1039
5246.22 1037
5246.90 1020
5247.58 1109
5248.27 1059
5248.95 1082
5249.63 1052
5250.32 1061
5251.00 1102
5251.69 1221
5252.37 1247
5253.05 1320
5253.74 1230
5254.42 1227
5255.11 1169
5255.79 1108
5256.47 1121
5257.16 1112
5257.84 1057
5258.53 1036
5259.21 980
5259.89 1060
5260.58 1132
5261.26 1166
5261.95 1206
5262.63 1176
5263.32 1187
5264.00 1183
5264.69 1229
5265.37 1225
5266.06 1234
5266.74 1114
5267.43 1083
5268.11 1139
5268.79 1088
5269.48 1107
5270.16 1137
5270.85 1121
5271.53 1108
5272.22 1105
5272.91 1114
5273.59 1074
5274.28 1040
5274.96 1041
5275.65 1076
5276.33 1046
5277.02 997
5277.70 1052
5278.39 1054
5279.07 1122
5279.76 1101
5280.45 1074
5281.13 1101
5281.82 1115
5282.50 1187
5283.19 1207
5283.87 1138
5284.56 1135
5285.25 1066
5285.93 1057
5286.62 997
5287.30 1053
5287.99 978
5288.68 957
5289.36 1037
5290.05 1091
5290.74 1049
5291.42 1114
5292.11 1102
5292.79 1076
5293.48 1038
5294.17 1081
5294.85 1052
5295.54 1112
5296.23 1067
5296.91 1147
5297.60 1187
5298.29 1196
5298.98 1172
5299.66 1227
5300.35 1276
5301.04 1297
5301.72 1361
5302.41 1370
5303.10 1347
5303.78 1339
5304.47 1376
5305.16 1496
5305.85 1515
5306.53 1512
5307.22 1481
5307.91 1461
5308.60 1486
5309.28 1444
5309.97 1403
5310.66 1523
5311.35 1711
5312.03 1768
5312.72 1885
5313.41 1879
5314.10 1846
5314.79 1838
5315.47 1800
5316.16 1718
5316.85 1709
5317.54 1719
5318.23 1637
5318.91 1672
5319.60 1600
5320.29 1626
5320.98 1657
5321.67 1619
5322.36 1638
5323.04 1569
5323.73 1464
5324.42 1320
5325.11 1298
5325.80 1225
5326.49 1271
5327.18 1249
5327.86 1206
5328.55 1215
5329.24 1113
5329.93 1175
5330.62 1198
5331.31 1098
5332.00 1089
5332.69 1123
5333.38 1073
5334.06 1057
5334.75 1085
5335.44 1116
5336.13 1152
5336.82 1154
5337.51 1155
5338.20 1136
5338.89 1127
5339.58 1201
5340.27 1151
5340.96 1091
5341.65 1078
5342.34 1122
5343.03 1142
5343.72 1050
5344.41 1120
5345.10 1143
5345.79 1211
5346.48 1167
5347.17 1247
5347.86 1234
5348.55 1398
5349.24 1476
5349.93 1499
5350.62 1603
5351.31 1698
5352.00 1732
5352.69 1662
5353.38 1652
5354.07 1539
5354.76 1459
5355.45 1351
5356.14 1333
5356.83 1196
5357.52 1119
5358.21 1086
5358.90 1121
5359.59 1074
5360.29 1118
5360.98 1129
5361.67 1196
5362.36 1141
5363.05 1088
5363.74 1157
5364.43 1105
5365.12 1058
5365.81 984
5366.50 981
5367.20 999
5367.89 919
5368.58 948
5369.27 952
5369.96 926
5370.65 959
5371.34 946
5372.04 960
5372.73 964
5373.42 987
5374.11 1001
5374.80 995
5375.49 1003
5376.19 941
5376.88 932
5377.57 924
5378.26 1012
5378.95 1027
5379.65 986
5380.34 865
5381.03 937
5381.72 1003
5382.42 971
5383.11 925
5383.80 968
5384.49 1001
5385.19 962
5385.88 959
5386.57 989
5387.26 1039
5387.96 995
5388.65 991
5389.34 1049
5390.03 1011
5390.73 1064
5391.42 1080
5392.11 1089
5392.80 1087
5393.50 1060
5394.19 1054
5394.88 1052
5395.58 1051
5396.27 1053
5396.96 1013
5397.66 1010
5398.35 1036
5399.04 1020
5399.74 971
5400.43 978
5401.12 934
5401.82 1000
5402.51 949
5403.20 979
5403.90 938
5404.59 966
5405.29 994
5405.98 982
5406.67 955
5407.37 1034
5408.06 1023
5408.75 1008
5409.45 993
5410.14 1047
5410.84 1046
5411.53 987
5412.23 986
5412.92 1021
5413.61 1009
5414.31 961
5415.00 983
5415.70 1050
5416.39 984
5417.09 980
5417.78 1060
5418.47 1033
5419.17 1021
5419.86 1086
5420.56 1101
5421.25 1085
5421.95 1140
5422.64 1131
5423.34 1100
5424.03 1043
5424.73 1067
5425.42 1085
5426.12 1075
5426.81 1017
5427.51 1044
5428.20 1100
5428.90 1048
5429.59 1039
5430.29 1081
5430.99 1148
5431.68 1088
5432.38 1099
5433.07 1175
5433.77 1141
5434.46 1068
5435.16 1149
5435.85 1153
5436.55 1181
5437.25 1139
5437.94 1180
5438.64 1145
5439.33 1163
5440.03 1134
5440.73 1110
5441.42 1150
5442.12 1178
5442.81 1109
5443.51 1171
5444.21 1133
5444.90 1246
5445.60 1288
5446.29 1390
5446.99 1475
5447.69 1529
5448.38 1637
5449.08 1714
5449.78 1737
5450.47 1583
5451.17 1511
5451.87 1441
5452.56 1364
5453.26 1363
5453.96 1367
5454.65 1278
5455.35 1219
5456.05 1224
5456.75 1268
5457.44 1235
5458.14 1271
5458.84 1228
5459.53 1242
5460.23 1261
5460.93 1295
5461.63 1364
5462.32 1346
5463.02 1373
5463.72 1365
5464.42 1433
5465.11 1433
5465.81 1398
5466.51 1286
5467.21 1384
5467.90 1315
5468.60 1303
5469.30 1316
5470.00 1287
5470.70 1374
5471.39 1416
5472.09 1484
5472.79 1504
5473.49 1537
5474.19 1514
5474.88 1575
5475.58 1545
5476.28 1599
5476.98 1716
5477.68 1819
5478.38 2000
5479.07 2211
5479.77 2555
5480.47 2793
5481.17 2912
5481.87 3091
5482.57 2973
5483.27 2667
5483.96 2592
5484.66 2450
5485.36 2159
5486.06 1996
5486.76 1966
5487.46 1991
5488.16 1920
5488.86 1858
5489.56 1821
5490.26 1816
5490.96 1859
5491.65 1906
5492.35 1930
5493.05 2004
5493.75 2133
5494.45 2080
5495.15 2079
5495.85 2163
5496.55 2217
5497.25 2256
5497.95 2328
5498.65 2555
5499.35 3029
5500.05 3587
5500.75 4048
5501.45 4760
5502.15 5103
5502.85 4961
5503.55 4615
5504.25 4057
5504.95 3266
5505.65 2833
5506.35 2385
5507.05 2191
5507.75 1962
5508.45 1859
5509.15 1879
5509.85 1859
5510.55 1815
5511.25 1737
5511.95 1724
5512.65 1737
5513.35 1767
5514.05 1764
5514.76 1760
5515.46 1802
5516.16 1822
5516.86 1825
5517.56 1824
5518.26 1765
5518.96 1767
5519.66 1789
5520.36 1773
5521.06 1814
5521.77 1816
5522.47 1769
5523.17 1642
5523.87 1558
5524.57 1458
5525.27 1450
5525.97 1413
5526.67 1302
5527.38 1267
5528.08 1302
5528.78 1251
5529.48 1260
5530.18 1303
5530.88 1336
5531.59 1304
5532.29 1285
5532.99 1383
5533.69 1295
5534.39 1307
5535.10 1296
5535.80 1303
5536.50 1248
5537.20 1236
5537.90 1225
5538.61 1235
5539.31 1291
5540.01 1348
5540.71 1278
5541.42 1240
5542.12 1238
5542.82 1232
5543.52 1175
5544.23 1157
5544.93 1180
5545.63 1215
5546.33 1178
5547.04 1153
5547.74 1192
5548.44 1135
5549.15 1122
5549.85 1138
5550.55 1180
5551.26 1157
5551.96 1154
5552.66 1171
5553.36 1128
5554.07 1158
5554.77 1177
5555.47 1186
5556.18 1129
5556.88 1111
5557.58 1167
5558.29 1177
5558.99 1132
5559.70 1168
5560.40 1133
5561.10 1081
5561.81 1120
5562.51 1189
5563.21 1225
5563.92 1200
5564.62 1224
5565.33 1215
5566.03 1222
5566.73 1149
5567.44 1179
5568.14 1159
5568.85 1233
5569.55 1184
5570.25 1128
5570.96 1098
5571.66 1087
5572.37 1148
5573.07 1128
5573.78 1174
5574.48 1156
5575.19 1149
5575.89 1140
5576.59 1133
5577.30 1111
5578.00 1153
5578.71 1150
5579.41 1173
5580.12 1125
5580.82 1102
5581.53 1075
5582.23 1041
5582.94 1075
5583.64 1042
5584.35 1072
5585.05 1073
5585.76 1083
5586.46 1076
5587.17 1121
5587.88 1077
5588.58 1066
5589.29 989
5589.99 1067
5590.70 1088
5591.40 1000
5592.11 988
5592.81 990
5593.52 1042
5594.23 1017
5594.93 1120
5595.64 1041
5596.34 970
5597.05 1029
5597.76 1036
5598.46 1003
5599.17 980
5599.87 1041
5600.58 1033
5601.29 1010
5601.99 1010
5602.70 973
5603.41 1019
5604.11 1031
5604.82 1030
5605.52 1089
5606.23 1018
5606.94 998
5607.64 1018
5608.35 1069
5609.06 1031
5609.76 992
5610.47 1062
5611.18 1075
5611.88 1000
5612.59 983
5613.30 992
5614.01 984
5614.71 947
5615.42 1010
5616.13 1036
5616.83 1022
5617.54 997
5618.25 1054
5618.96 1114
5619.66 1073
5620.37 1112
5621.08 1105
5621.79 1096
5622.49 1058
5623.20 1038
5623.91 1023
5624.62 1091
5625.32 1095
5626.03 1070
5626.74 1170
5627.45 1139
5628.16 1111
5628.86 1159
5629.57 1209
5630.28 1242
5630.99 1169
5631.70 1174
5632.40 1170
5633.11 1196
5633.82 1141
5634.53 1124
5635.24 1219
5635.95 1272
5636.65 1284
5637.36 1336
5638.07 1279
5638.78 1399
5639.49 1464
5640.20 1400
5640.91 1490
5641.61 1609
5642.32 1566
5643.03 1498
5643.74 1430
5644.45 1280
5645.16 1277
5645.87 1256
5646.58 1171
5647.29 1231
5648.00 1246
5648.70 1144
5649.41 1170
5650.12 1146
5650.83 1186
5651.54 1197
5652.25 1170
5652.96 1113
5653.67 1230
5654.38 1215
5655.09 1134
5655.80 1190
5656.51 1231
5657.22 1188
5657.93 1243
5658.64 1284
5659.35 1290
5660.06 1346
5660.77 1285
5661.48 1339
5662.19 1289
5662.90 1375
5663.61 1364
5664.32 1328
5665.03 1270
5665.74 1298
5666.45 1241
5667.16 1241
5667.87 1220
5668.58 1253
5669.29 1252
5670.00 1294
5670.71 1408
5671.42 1439
5672.13 1424
5672.84 1522
5673.56 1542
5674.27 1471
5674.98 1350
5675.69 1269
5676.40 1197
5677.11 1168
5677.82 1183
5678.53 1147
5679.24 1183
5679.95 1163
5680.67 1157
5681.38 1251
5682.09 1230
5682.80 1189
5683.51 1173
5684.22 1088
5684.93 1171
5685.65 1176
5686.36 1123
5687.07 1134
5687.78 1137
5688.49 1099
5689.20 1092
5689.92 1141
5690.63 1136
5691.34 1101
5692.05 1062
5692.76 1091
5693.47 1085
5694.19 1098
5694.90 1114
5695.61 1123
5696.32 992
5697.04 1022
5697.75 1039
5698.46 1039
5699.17 1016
5699.89 945
5700.60 1031
5701.31 1019
5702.02 1052
5702.74 1040
5703.45 1019
5704.16 1042
5704.87 1007
5705.59 1017
5706.30 1050
5707.01 1018
5707.72 1023
5708.44 1039
5709.15 1018
5709.86 1000
5710.58 1013
5711.29 1051
5712.00 1010
5712.72 1000
5713.43 992
5714.14 1028
5714.86 992
5715.57 1027
5716.28 1002
5717.00 979
5717.71 965
5718.42 986
5719.14 958
5719.85 1012
5720.56 944
5721.28 991
5721.99 1030
5722.71 1070
5723.42 1065
5724.13 1001
5724.85 1056
5725.56 1077
5726.28 1124
5726.99 1067
5727.70 1096
5728.42 1183
5729.13 1127
5729.85 1136
5730.56 1176
5731.28 1204
5731.99 1110
5732.70 1104
5733.42 1077
5734.13 1119
5734.85 1025
5735.56 980
5736.28 1003
5736.99 990
5737.71 1018
5738.42 1067
5739.14 1029
5739.85 1080
5740.57 1059
5741.28 1037
5742.00 1073
5742.71 1045
5743.43 1022
5744.14 967
5744.86 1005
5745.57 1056
5746.29 1080
5747.00 1000
5747.72 1092
5748.43 1126
5749.15 1060
5749.87 1094
5750.58 1097
5751.30 1171
5752.01 1138
5752.73 1158
5753.44 1210
5754.16 1237
5754.88 1215
5755.59 1244
5756.31 1250
5757.02 1318
5757.74 1266
5758.46 1298
5759.17 1308
5759.89 1292
5760.60 1242
5761.32 1282
5762.04 1378
5762.75 1387
5763.47 1397
5764.19 1387
5764.90 1379
5765.62 1422
5766.34 1497
5767.05 1608
5767.77 1777
5768.49 1971
5769.20 2367
5769.92 2734
5770.64 3226
5771.35 3568
5772.07 3700
5772.79 3559
5773.50 3179
5774.22 2683
5774.94 2284
5775.65 2043
5776.37 1803
5777.09 1700
5777.81 1637
5778.52 1593
5779.24 1619
5779.96 1531
5780.68 1554
5781.39 1558
5782.11 1610
5782.83 1639
5783.55 1638
5784.26 1604
5784.98 1641
5785.70 1685
5786.42 1636
5787.14 1622
5787.85 1660
5788.57 1616
5789.29 1577
5790.01 1542
5790.73 1616
5791.44 1578
5792.16 1493
5792.88 1450
5793.60 1387
5794.32 1403
5795.03 1342
5795.75 1339
5796.47 1312
5797.19 1389
5797.91 1378
5798.63 1544
5799.35 1549
5800.06 1742
5800.78 1740
5801.50 1909
5802.22 1964
5802.94 1836
5803.66 1760
5804.38 1601
5805.10 1549
5805.82 1426
5806.53 1293
5807.25 1300
5807.97 1330
5808.69 1283
5809.41 1293
5810.13 1334
5810.85 1364
5811.57 1322
5812.29 1297
5813.01 1231
5813.73 1189
5814.45 1300
5815.17 1234
5815.89 1168
5816.61 1156
5817.33 1185
5818.05 1202
5818.77 1184
5819.49 1194
5820.20 1203
5820.92 1251
5821.64 1171
5822.36 1143
5823.09 1235
5823.81 1138
5824.53 1152
5825.25 1181
5825.97 1160
5826.69 1143
5827.41 1115
5828.13 1129
5828.85 1140
5829.57 1087
5830.29 1070
5831.01 1078
5831.73 1056
5832.45 1110
5833.17 1123
5833.89 1082
5834.61 1029
5835.33 1031
5836.05 1036
5836.78 1122
5837.50 1097
5838.22 1055
5838.94 1022
5839.66 1037
5840.38 1077
5841.10 1010
5841.82 1004
5842.54 1093
5843.27 1084
5843.99 1060
5844.71 1066
5845.43 1098
5846.15 1053
5846.87 1063
5847.59 1045
5848.32 1075
5849.04 1045
5849.76 1068
5850.48 1038
5851.20 973
5851.93 1031
5852.65 1086
5853.37 1109
5854.09 1079
5854.81 1089
5855.54 1085
5856.26 1074
5856.98 993
5857.70 1101
5858.42 1052
5859.15 1032
5859.87 1006
5860.59 1062
5861.31 1101
5862.04 1020
5862.76 1019
5863.48 1014
5864.20 1076
5864.93 1030
5865.65 972
5866.37 1034
5867.10 1027
5867.82 1061
5868.54 1038
5869.26 1047
5869.99 1069
5870.71 1075
5871.43 1074
5872.16 1068
5872.88 1046
5873.60 1009
5874.33 986
5875.05 1047
5875.77 1000
5876.50 1016
5877.22 1049
5877.94 1145
5878.67 1111
5879.39 1042
5880.11 1085
5880.84 1128
5881.56 1183
5882.28 1139
5883.01 1173
5883.73 1147
5884.46 1144
5885.18 1152
5885.90 1185
5886.63 1195
5887.35 1136
5888.08 1153
5888.80 1152
5889.52 1147
5890.25 1167
5890.97 1116
5891.70 1100
5892.42 1116
5893.15 1146
5893.87 1076
5894.59 1101
5895.32 1061
5896.04 1085
5896.77 1106
5897.49 1118
5898.22 1129
5898.94 1056
5899.67 1116
5900.39 1091
5901.12 1099
5901.84 1113
5902.57 1133
5903.29 1106
5904.02 1155
5904.74 1159
5905.47 1145
5906.19 1151
5906.92 1200
5907.64 1214
5908.37 1180
5909.09 1155
5909.82 1186
5910.55 1239
5911.27 1178
5912.00 1177
5912.72 1231
5913.45 1204
5914.17 1200
5914.90 1210
5915.63 1252
5916.35 1272
5917.08 1301
5917.80 1300
5918.53 1286
5919.25 1244
5919.98 1279
5920.71 1283
5921.43 1361
5922.16 1314
5922.89 1337
5923.61 1418
5924.34 1383
5925.06 1379
5925.79 1383
5926.52 1385
5927.24 1429
5927.97 1457
5928.70 1442
5929.42 1452
5930.15 1511
5930.88 1494
5931.60 1505
5932.33 1507
5933.06 1525
5933.78 1507
5934.51 1659
5935.24 1655
5935.97 1638
5936.69 1661
5937.42 1662
5938.15 1726
5938.87 1783
5939.60 1787
5940.33 1818
5941.06 1800
5941.78 1885
5942.51 1853
5943.24 1879
5943.97 2064
5944.69 2099
5945.42 2175
5946.15 2160
5946.88 2183
5947.60 2172
5948.33 2212
5949.06 2341
5949.79 2433
5950.52 2564
5951.24 2899
5951.97 3210
5952.70 3453
5953.43 3862
5954.16 4069
5954.88 4153
5955.61 3914
5956.34 3684
5957.07 3449
5957.80 3117
5958.53 3025
5959.25 2949
5959.98 2907
5960.71 2845
5961.44 2896
5962.17 2854
5962.90 2822
5963.63 2889
5964.36 3074
5965.08 3204
5965.81 3441
5966.54 3771
5967.27 4249
5968.00 4461
5968.73 4447
5969.46 4205
5970.19 4260
5970.92 4007
5971.65 3768
5972.37 3674
5973.10 3628
5973.83 3509
5974.56 3469
5975.29 3395
5976.02 3242
5976.75 3300
5977.48 3312
5978.21 3394
5978.94 3451
5979.67 3548
5980.40 3647
5981.13 3766
5981.86 3894
5982.59 3949
5983.32 4002
5984.05 3957
5984.78 3990
5985.51 3993
5986.24 3900
5986.97 3953
5987.70 3969
5988.43 3964
5989.16 3992
5989.89 4000
5990.62 3933
5991.35 3885
5992.08 3968
5992.81 4026
5993.54 4011
5994.27 4126
5995.00 4036
5995.74 4181
5996.47 4340
5997.20 4476
5997.93 4540
5998.66 4443
5999.39 4477
6000.12 4472
6000.85 4422
6001.58 4361
6002.31 4368
6003.04 4210
6003.78 4182
6004.51 4223
6005.24 4052
6005.97 4087
6006.70 4126
6007.43 4123
6008.16 4441
6008.90 4800
6009.63 5390
6010.36 6245
6011.09 7615
6011.82 9416
6012.55 11092
6013.29 12980
6014.02 14383
6014.75 15237
6015.48 15197
6016.21 14806
6016.95 13886
6017.68 12438
6018.41 10891
6019.14 9446
6019.87 8245
6020.61 7003
6021.34 6102
6022.07 5362
6022.80 4757
6023.54 4341
6024.27 4055
6025.00 3946
6025.73 3860
6026.47 3786
6027.20 3647
6027.93 3645
6028.66 3759
6029.40 3827
6030.13 4025
6030.86 4007
6031.59 3886
6032.33 3831
6033.06 3524
6033.79 3303
6034.53 3052
6035.26 3033
6035.99 2917
6036.73 2953
6037.46 2835
6038.19 2883
6038.93 2983
6039.66 2994
6040.39 2971
6041.13 3013
6041.86 3185
6042.59 3175
6043.33 3089
6044.06 3176
6044.79 3206
6045.53 3247
6046.26 3270
6047.00 3231
6047.73 3264
6048.46 3382
6049.20 3442
6049.93 3531
6050.67 3758
6051.40 4090
6052.13 4341
6052.87 4587
6053.60 4732
6054.34 4888
6055.07 4791
6055.81 4525
6056.54 4271
6057.27 3926
6058.01 3698
6058.74 3616
6059.48 3370
6060.21 3293
6060.95 3280
6061.68 3246
6062.42 3128
6063.15 3210
6063.89 3088
6064.62 3055
6065.36 3115
6066.09 3013
6066.83 2915
6067.56 2820
6068.30 2925
6069.03 2809
6069.77 2748
6070.50 2758
6071.24 2736
6071.97 2706
6072.71 2648
6073.44 2575
6074.18 2589
6074.91 2551
6075.65 2558
6076.39 2636
6077.12 2540
6077.86 2503
6078.59 2553
6079.33 2553
6080.06 2451
6080.80 2439
6081.54 2345
6082.27 2335
6083.01 2312
6083.74 2230
6084.48 2232
6085.22 2275
6085.95 2211
6086.69 2287
6087.42 2234
6088.16 2239
6088.90 2218
6089.63 2314
6090.37 2367
6091.11 2333
6091.84 2416
6092.58 2458
6093.32 2439
6094.05 2393
6094.79 2287
6095.53 2245
6096.26 2267
6097.00 2252
6097.74 2136
6098.47 2110
6099.21 2089
6099.95 2068
6100.69 2029
6101.42 2035
6102.16 2000
6102.90 2030
6103.63 2004
6104.37 2025
6105.11 2041
6105.85 2001
6106.58 1987
6107.32 1996
6108.06 2061
6108.80 2026
6109.53 1971
6110.27 1960
6111.01 1942
6111.75 2070
6112.49 2073
6113.22 2111
6113.96 2118
6114.70 2153
6115.44 2181
6116.17 2216
6116.91 2119
6117.65 2232
6118.39 2212
6119.13 2103
6119.87 2144
6120.60 2094
6121.34 2103
6122.08 2135
6122.82 2125
6123.56 2192
6124.30 2172
6125.03 2220
6125.77 2230
6126.51 2198
6127.25 2160
6127.99 2214
6128.73 2236
6129.47 2194
6130.21 2188
6130.94 2103
6131.68 2111
6132.42 2064
6133.16 2058
6133.90 2141
6134.64 2133
6135.38 2195
6136.12 2207
6136.86 2308
6137.60 2357
6138.34 2310
6139.08 2408
6139.81 2497
6140.55 2573
6141.29 2486
6142.03 2466
6142.77 2484
6143.51 2531
6144.25 2470
6144.99 2472
6145.73 2503
6146.47 2457
6147.21 2427
6147.95 2452
6148.69 2438
6149.43 2469
6150.17 2404
6150.91 2420
6151.65 2394
6152.39 2476
6153.13 2521
6153.87 2556
6154.61 2535
6155.35 2566
6156.09 2630
6156.83 2590
6157.58 2707
6158.32 2705
6159.06 2730
6159.80 2738
6160.54 2749
6161.28 2836
6162.02 2879
6162.76 2970
6163.50 3048
6164.24 3208
6164.98 3376
6165.72 3499
6166.46 3597
6167.21 3838
6167.95 3867
6168.69 3946
6169.43 3868
6170.17 3730
6170.91 3742
6171.65 3622
6172.39 3629
6173.14 3496
6173.88 3462
6174.62 3360
6175.36 3300
6176.10 3345
6176.84 3431
6177.59 3420
6178.33 3497
6179.07 3828
6179.81 4182
6180.55 4736
6181.30 5492
6182.04 6348
6182.78 7187
6183.52 7758
6184.26 8063
6185.01 8141
6185.75 7864
6186.49 7344
6187.23 6736
6187.97 6119
6188.72 5576
6189.46 4991
6190.20 4602
6190.94 4467
6191.69 4369
6192.43 4246
6193.17 4185
6193.92 4142
6194.66 4223
6195.40 4245
6196.14 4162
6196.89 4087
6197.63 4103
6198.37 4080
6199.12 4024
6199.86 3973
6200.60 3939
6201.34 4044
6202.09 4005
6202.83 4134
6203.57 4243
6204.32 4515
6205.06 5037
6205.80 5943
6206.55 7522
6207.29 9692
6208.03 12290
6208.78 14938
6209.52 16780
6210.27 17618
6211.01 17906
6211.75 17173
6212.50 15863
6213.24 13717
6213.98 11700
6214.73 9909
6215.47 8261
6216.22 6818
6216.96 5893
6217.71 5058
6218.45 4592
6219.19 4136
6219.94 3915
6220.68 3753
6221.43 3588
6222.17 3656
6222.92 3551
6223.66 3564
6224.40 3528
6225.15 3420
6225.89 3481
6226.64 3276
6227.38 3104
6228.13 2898
6228.87 2748
6229.62 2567
6230.36 2578
6231.11 2461
6231.85 2571
6232.60 2493
6233.34 2456
6234.09 2390
6234.83 2404
6235.58 2527
6236.32 2607
6237.07 2690
6237.81 2912
6238.56 3051
6239.30 3302
6240.05 3647
6240.80 3923
6241.54 4121
6242.29 4065
6243.03 3752
6243.78 3712
6244.52 3541
6245.27 3486
6246.02 3513
6246.76 3639
6247.51 3730
6248.25 3679
6249.00 3711
6249.75 3702
6250.49 3501
6251.24 3416
6251.98 3307
6252.73 3137
6253.48 2985
6254.22 2921
6254.97 2881
6255.72 2799
6256.46 2695
6257.21 2805
6257.95 2795
6258.70 2839
6259.45 2789
6260.19 2721
6260.94 2721
6261.69 2692
6262.43 2702
6263.18 2700
6263.93 2603
6264.68 2528
6265.42 2431
6266.17 2558
6266.92 2553
6267.66 2443
6268.41 2464
6269.16 2475
6269.91 2528
6270.65 2555
6271.40 2521
6272.15 2479
6272.89 2573
6273.64 2539
6274.39 2475
6275.14 2545
6275.88 2536
6276.63 2651
6277.38 2611
6278.13 2706
6278.88 2619
6279.62 2575
6280.37 2621
6281.12 2523
6281.87 2466
6282.62 2411
6283.36 2300
6284.11 2296
6284.86 2279
6285.61 2179
6286.36 2143
6287.10 2077
6287.85 2051
6288.60 2067
6289.35 2137
6290.10 2070
6290.85 1982
6291.59 1998
6292.34 2053
6293.09 1979
6293.84 1941
6294.59 1925
6295.34 1959
6296.09 1905
6296.84 1932
6297.58 1902
6298.33 1895
6299.08 1906
6299.83 1854
6300.58 1901
6301.33 1853
6302.08 1796
6302.83 1751
6303.58 1716
6304.33 1772
6305.08 1773
6305.83 1825
6306.58 1777
6307.32 1807
6308.07 1855
6308.82 1874
6309.57 1875
6310.32 1893
6311.07 1911
6311.82 1966
6312.57 1936
6313.32 2025
6314.07 2038
6314.82 2038
6315.57 2128
6316.32 2256
6317.07 2224
6317.82 2229
6318.57 2242
6319.32 2237
6320.07 2004
6320.82 1851
6321.57 1839
6322.32 1769
6323.07 1738
6323.82 1763
6324.58 1712
6325.33 1757
6326.08 1766
6326.83 1721
6327.58 1689
6328.33 1767
6329.08 1737
6329.83 1776
6330.58 1725
6331.33 1744
6332.08 1791
6332.83 1807
6333.58 1760
6334.34 1714
6335.09 1719
6335.84 1803
6336.59 1755
6337.34 1731
6338.09 1707
6338.84 1706
6339.59 1716
6340.35 1750
6341.10 1675
6341.85 1693
6342.60 1698
6343.35 1636
6344.10 1616
6344.86 1670
6345.61 1685
6346.36 1663
6347.11 1709
6347.86 1812
6348.62 1874
6349.37 1846
6350.12 1798
6350.87 1870
6351.62 1942
6352.38 2033
6353.13 2094
6353.88 2252
6354.63 2281
6355.38 2284
6356.14 2144
6356.89 2175
6357.64 2159
6358.39 2056
6359.15 1993
6359.90 1974
6360.65 1931
6361.40 1910
6362.16 1879
6362.91 1855
6363.66 1805
6364.42 1792
6365.17 1897
6365.92 1958
6366.67 2214
6367.43 2329
6368.18 2426
6368.93 2593
6369.69 2689
6370.44 2592
6371.19 2423
6371.95 2321
6372.70 2171
6373.45 2089
6374.21 1956
6374.96 1893
6375.71 1902
6376.47 1911
6377.22 1970
6377.98 1905
6378.73 1954
6379.48 1968
6380.24 1877
6380.99 1924
6381.74 2042
6382.50 2040
6383.25 1986
6384.01 1923
6384.76 1900
6385.51 1852
6386.27 1828
6387.02 1779
6387.78 1802
6388.53 1796
6389.29 1752
6390.04 1734
6390.79 1804
6391.55 1754
6392.30 1731
6393.06 1699
6393.81 1668
6394.57 1706
6395.32 1692
6396.08 1675
6396.83 1677
6397.59 1701
6398.34 1725
6399.10 1640
6399.85 1590
6400.61 1605
6401.36 1682
6402.12 1601
6402.87 1615
6403.63 1606
6404.38 1583
6405.14 1614
6405.89 1604
6406.65 1607
6407.40 1548
6408.16 1610
6408.91 1713
6409.67 1769
6410.43 1878
6411.18 1775
6411.94 1869
6412.69 1812
6413.45 1752
6414.20 1714
6414.96 1674
6415.72 1624
6416.47 1689
6417.23 1706
6417.98 1678
6418.74 1752
6419.50 1766
6420.25 1725
6421.01 1627
6421.77 1592
6422.52 1586
6423.28 1591
6424.03 1542
6424.79 1483
6425.55 1495
6426.30 1527
6427.06 1562
6427.82 1594
6428.57 1547
6429.33 1567
6430.09 1560
6430.84 1528
6431.60 1463
6432.36 1451
6433.11 1509
6433.87 1520
6434.63 1488
6435.39 1571
6436.14 1593
6436.90 1622
6437.66 1543
6438.41 1583
6439.17 1630
6439.93 1571
6440.69 1612
6441.44 1636
6442.20 1587
6442.96 1592
6443.72 1672
6444.47 1618
6445.23 1614
6445.99 1644
6446.75 1590
6447.50 1616
6448.26 1603
6449.02 1610
6449.78 1596
6450.54 1674
6451.29 1623
6452.05 1579
6452.81 1590
6453.57 1545
6454.33 1615
6455.08 1619
6455.84 1617
6456.60 1637
6457.36 1670
6458.12 1719
6458.88 1690
6459.64 1682
6460.39 1624
6461.15 1767
6461.91 1768
6462.67 1737
6463.43 1723
6464.19 1747
6464.95 1818
6465.70 1875
6466.46 1914
6467.22 1908
6467.98 1908
6468.74 1923
6469.50 1877
6470.26 1879
6471.02 1857
6471.78 1868
6472.54 1933
6473.30 1920
6474.05 1882
6474.81 1883
6475.57 1847
6476.33 1904
6477.09 1931
6477.85 1927
6478.61 1945
6479.37 1975
6480.13 2059
6480.89 1982
6481.65 1955
6482.41 2061
6483.17 2158
6483.93 2154
6484.69 2122
6485.45 2223
6486.21 2185
6486.97 2250
6487.73 2255
6488.49 2270
6489.25 2253
6490.01 2266
6490.77 2387
6491.53 2495
6492.29 2530
6493.05 2549
6493.81 2542
6494.57 2633
6495.33 2721
6496.10 2739
6496.86 2715
6497.62 2738
6498.38 2694
6499.14 2746
6499.90 2626
6500.66 2668
6501.42 2782
6502.18 2838
6502.94 2740
6503.70 2825
6504.47 3095
6505.23 3511
6505.99 4243
6506.75 5327
6507.51 6400
6508.27 7484
6509.03 8488
6509.79 8802
6510.56 8785
6511.32 8323
6512.08 7682
6512.84 6785
6513.60 5904
6514.36 5188
6515.13 4693
6515.89 4177
6516.65 3846
6517.41 3689
6518.17 3506
6518.94 3374
6519.70 3315
6520.46 3372
6521.22 3323
6521.98 3367
6522.75 3405
6523.51 3596
6524.27 3689
6525.03 3976
6525.79 4353
6526.56 4750
6527.32 5121
6528.08 5444
6528.84 5711
6529.61 5660
6530.37 5586
6531.13 5405
6531.90 5190
6532.66 4983
6533.42 4963
6534.18 5361
6534.95 6039
6535.71 6822
6536.47 7600
6537.24 8099
6538.00 8232
6538.76 7939
6539.53 7404
6540.29 6713
6541.05 5974
6541.82 5246
6542.58 4569
6543.34 4136
6544.11 3749
6544.87 3533
6545.63 3431
6546.40 3396
6547.16 3336
6547.92 3371
6548.69 3261
6549.45 3215
6550.21 3185
6550.98 3020
6551.74 3013
6552.51 2879
6553.27 2835
6554.03 2879
6554.80 2831
6555.56 2769
6556.33 2788
6557.09 2800
6557.85 2757
6558.62 2694
6559.38 2770
6560.15 2824
6560.91 2951
6561.68 2930
6562.44 3008
6563.21 3202
6563.97 3277
6564.74 3382
6565.50 3296
6566.26 3401
6567.03 3411
6567.79 3314
6568.56 3261
6569.32 3295
6570.09 3227
6570.85 3215
6571.62 3276
6572.38 3296
6573.15 3332
6573.91 3506
6574.68 3545
6575.44 3596
6576.21 3655
6576.98 3587
6577.74 3685
6578.51 3575
6579.27 3567
6580.04 3578
6580.80 3551
6581.57 3602
6582.33 3569
6583.10 3572
6583.87 3644
6584.63 3743
6585.40 3713
6586.16 3679
6586.93 3643
6587.70 3614
6588.46 3494
6589.23 3562
6589.99 3590
6590.76 3790
6591.53 3913
6592.29 4293
6593.06 4915
6593.82 5462
6594.59 5930
6595.36 6298
6596.12 6457
6596.89 6647
6597.66 6472
6598.42 6038
6599.19 5590
6599.96 5205
6600.72 4822
6601.49 4356
6602.26 4037
6603.02 3678
6603.79 3531
6604.56 3297
6605.33 3122
6606.09 3041
6606.86 3092
6607.63 2992
6608.39 2999
6609.16 2941
6609.93 2994
6610.70 2984
6611.46 3041
6612.23 3057
6613.00 2909
6613.77 2886
6614.53 2836
6615.30 2781
6616.07 2767
6616.84 2776
6617.60 2792
6618.37 2819
6619.14 2806
6619.91 2953
6620.68 3129
6621.44 3265
6622.21 3510
6622.98 3549
6623.75 3694
6624.52 3719
6625.28 3663
6626.05 3648
6626.82 3452
6627.59 3341
6628.36 3265
6629.13 3155
6629.89 3082
6630.66 2949
6631.43 3037
6632.20 3086
6632.97 3318
6633.74 3490
6634.51 3742
6635.27 3895
6636.04 3993
6636.81 4036
6637.58 4063
6638.35 4075
6639.12 3902
6639.89 3837
6640.66 3991
6641.43 4015
6642.19 4053
6642.96 4028
6643.73 3840
6644.50 3825
6645.27 3635
6646.04 3457
6646.81 3239
6647.58 3055
6648.35 2949
6649.12 2883
6649.89 2741
6650.66 2702
6651.43 2641
6652.20 2570
6652.97 2522
6653.74 2610
6654.51 2508
6655.28 2566
6656.05 2569
6656.82 2579
6657.59 2571
6658.36 2508
6659.13 2406
6659.90 2460
6660.67 2506
6661.44 2486
6662.21 2571
6662.98 2559
6663.75 2578
6664.52 2517
6665.29 2433
6666.06 2523
6666.83 2538
6667.60 2537
6668.37 2528
6669.14 2614
6669.91 2693
6670.68 2667
6671.46 2798
6672.23 2824
6673.00 2915
6673.77 2852
6674.54 2879
6675.31 2856
6676.08 2839
6676.85 2768
6677.62 2778
6678.40 2753
6679.17 2776
6679.94 2848
6680.71 2850
6681.48 2897
6682.25 2950
6683.02 3092
6683.80 3241
6684.57 3478
6685.34 3633
6686.11 3814
6686.88 3922
6687.65 3821
6688.43 3700
6689.20 3388
6689.97 3225
6690.74 2975
6691.51 2814
6692.29 2680
6693.06 2572
6693.83 2470
6694.60 2411
6695.37 2449
6696.15 2346
6696.92 2309
6697.69 2370
6698.46 2323
6699.24 2326
6700.01 2338
6700.78 2347
6701.55 2392
6702.33 2333
6703.10 2354
6703.87 2301
6704.64 2258
6705.42 2303
6706.19 2254
6706.96 2248
6707.74 2247
6708.51 2216
6709.28 2214
6710.06 2155
6710.83 2132
6711.60 2147
6712.37 2141
6713.15 2101
6713.92 2162
6714.69 2123
6715.47 2086
6716.24 2072
6717.01 2066
6717.79 2099
6718.56 2080
6719.34 2025
6720.11 2000
6720.88 2031
6721.66 2006
6722.43 2014
6723.20 2055
6723.98 2053
6724.75 2010
6725.53 2004
6726.30 2075
6727.07 2025
6727.85 1991
6728.62 1986
6729.40 1960
6730.17 1981
6730.95 2028
6731.72 2025
6732.49 2045
6733.27 2079
6734.04 2129
6734.82 2161
6735.59 2249
6736.37 2123
6737.14 2247
6737.92 2293
6738.69 2286
6739.47 2270
6740.24 2228
6741.01 2262
6741.79 2352
6742.56 2335
6743.34 2320
6744.11 2382
6744.89 2343
6745.67 2331
6746.44 2354
6747.22 2279
6747.99 2314
6748.77 2425
6749.54 2459
6750.32 2540
6751.09 2639
6751.87 2755
6752.64 3000
6753.42 3197
6754.19 3368
6754.97 3265
6755.75 3201
6756.52 3116
6757.30 2981
6758.07 2886
6758.85 2759
6759.63 2678
6760.40 2693
6761.18 2731
6761.95 2755
6762.73 2681
6763.51 2609
6764.28 2554
6765.06 2492
6765.83 2498
6766.61 2483
6767.39 2515
6768.16 2439
6768.94 2527
6769.72 2527
6770.49 2514
6771.27 2438
6772.05 2346
6772.82 2331
6773.60 2253
6774.38 2223
6775.15 2229
6775.93 2139
6776.71 2169
6777.48 2136
6778.26 2103
6779.04 2153
6779.82 2165
6780.59 2099
6781.37 2130
6782.15 2166
6782.92 2235
6783.70 2214
6784.48 2169
6785.26 2126
6786.03 2101
6786.81 2168
6787.59 2084
6788.37 2079
6789.14 2053
6789.92 2022
6790.70 2008
6791.48 1906
6792.25 1930
6793.03 1878
6793.81 1902
6794.59 1830
6795.37 1838
6796.14 1870
6796.92 1864
6797.70 1821
6798.48 1966
6799.26 1852
6800.04 1847
6800.81 1826
6801.59 1816
6802.37 1888
6803.15 1904
6803.93 1873
6804.71 1979
6805.48 2028
6806.26 2041
6807.04 2072
6807.82 2049
6808.60 2031
6809.38 1982
6810.16 1949
6810.94 1928
6811.71 1978
6812.49 2011
6813.27 1950
6814.05 1934
6814.83 1944
6815.61 1860
6816.39 1890
6817.17 1945
6817.95 1841
6818.73 1945
6819.51 1912
6820.29 1959
6821.07 1934
6821.84 1932
6822.62 1872
6823.40 1865
6824.18 1887
6824.96 1903
6825.74 1903
6826.52 1796
6827.30 1866
6828.08 1870
6828.86 1826
6829.64 1843
6830.42 1828
6831.20 1813
6831.98 1815
6832.76 1788
6833.54 1805
6834.32 1861
6835.10 1797
6835.88 1887
6836.66 2010
6837.44 2172
6838.22 2328
6839.01 2518
6839.79 2551
6840.57 2531
6841.35 2460
6842.13 2446
6842.91 2338
6843.69 2262
6844.47 2132
6845.25 2103
6846.03 2068
6846.81 2145
6847.59 2129
6848.37 2276
6849.16 2551
6849.94 2907
6850.72 3159
6851.50 3313
6852.28 3573
6853.06 3474
6853.84 3444
6854.62 3161
6855.41 2963
6856.19 2752
6856.97 2506
6857.75 2310
6858.53 2198
6859.31 2076
6860.10 1986
6860.88 2025
6861.66 1992
6862.44 2041
6863.22 2028
6864.00 2011
6864.79 1979
6865.57 1998
6866.35 2086
6867.13 2058
6867.91 2122
6868.70 2106
6869.48 2111
6870.26 2170
6871.04 2143
6871.83 2046
6872.61 2139
6873.39 2115
6874.17 2168
6874.96 2162
6875.74 2168
6876.52 2333
6877.30 2316
6878.09 2320
6878.87 2436
6879.65 2608
6880.43 2717
6881.22 2950
6882.00 3265
6882.78 3445
6883.57 3477
6884.35 3476
6885.13 3479
6885.92 3470
6886.70 3566
6887.48 3832
6888.27 4221
6889.05 4525
6889.83 4786
6890.62 4807
6891.40 4577
6892.18 4234
6892.97 3845
6893.75 3502
6894.53 3290
6895.32 2993
6896.10 2824
6896.88 2800
6897.67 2718
6898.45 2630
6899.24 2637
6900.02 2646
6900.80 2605
6901.59 2648
6902.37 2671
6903.16 2598
6903.94 2539
6904.73 2506
6905.51 2553
6906.29 2521
6907.08 2592
6907.86 2561
6908.65 2538
6909.43 2476
6910.22 2418
6911.00 2396
6911.79 2427
6912.57 2383
6913.35 2316
6914.14 2308
6914.92 2350
6915.71 2259
6916.49 2257
6917.28 2192
6918.06 2184
6918.85 2232
6919.63 2249
6920.42 2288
6921.20 2282
6921.99 2184
6922.78 2253
6923.56 2328
6924.35 2322
6925.13 2324
6925.92 2399
6926.70 2377
6927.49 2436
6928.27 2493
6929.06 2487
6929.84 2492
6930.63 2415
6931.42 2402
6932.20 2392
6932.99 2372
6933.77 2370
6934.56 2374
6935.35 2378
6936.13 2399
6936.92 2403
6937.70 2499
6938.49 2578
6939.28 2679
6940.06 2905
6940.85 2989
6941.63 3220
6942.42 3347
6943.21 3436
6943.99 3582
6944.78 3604
6945.57 3650
6946.35 3680
6947.14 3706
6947.93 3834
6948.71 3974
6949.50 4165
6950.29 4110
6951.07 4036
6951.86 3797
6952.65 3751
6953.44 3558
6954.22 3486
6955.01 3351
6955.80 3308
6956.58 3254
6957.37 3246
6958.16 3178
6958.95 3217
6959.73 3236
6960.52 3267
6961.31 3254
6962.09 3290
6962.88 3230
6963.67 3379
6964.46 3534
6965.25 3572
6966.03 3689
6966.82 3801
6967.61 4080
6968.40 4374
6969.18 4470
6969.97 4436
6970.76 4617
6971.55 4725
6972.34 4740
6973.12 4691
6973.91 4577
6974.70 4631
6975.49 4580
6976.28 4476
6977.07 4471
6977.85 4574
6978.64 4830
6979.43 4969
6980.22 5311
6981.01 5761
6981.80 6613
6982.59 8009
6983.37 10088
6984.16 12720
6984.95 15509
6985.74 17984
6986.53 19861
6987.32 20566
6988.11 20025
6988.90 18660
6989.69 16642
6990.47 14444
6991.26 12248
6992.05 10160
6992.84 8379
6993.63 7004
6994.42 5987
6995.21 5288
6996.00 4587
6996.79 4258
6997.58 3861
6998.37 3737
6999.16 3696
6999.95 3497
7000.74 3416
7001.53 3380
7002.32 3353
7003.11 3357
7003.90 3263
7004.69 3135
7005.48 2977
7006.27 2920
7007.06 2786
7007.85 2571
7008.64 2597
7009.43 2671
7010.22 2734
7011.01 2858
7011.80 3013
7012.59 3217
7013.38 3303
7014.17 3336
7014.96 3309
7015.75 3329
7016.54 3276
7017.33 3243
7018.12 3191
7018.91 3088
7019.70 3092
7020.49 3199
7021.28 3210
7022.07 3437
7022.87 3742
7023.66 3866
7024.45 4089
7025.24 4183
7026.03 4026
7026.82 4032
7027.61 3991
7028.40 3824
7029.19 3747
7029.99 3605
7030.78 3528
7031.57 3369
7032.36 3172
7033.15 3138
7033.94 3173
7034.74 3118
7035.53 3311
7036.32 3498
7037.11 3586
7037.90 3718
7038.69 3735
7039.49 3787
7040.28 3661
7041.07 3590
7041.86 3409
7042.65 3319
7043.45 3248
7044.24 3163
7045.03 3209
7045.82 3172
7046.61 3199
7047.41 3149
7048.20 3307
7048.99 3417
7049.78 3681
7050.58 3996
7051.37 4254
7052.16 4286
7052.95 4190
7053.75 3973
7054.54 3790
7055.33 3568
7056.13 3362
7056.92 3154
7057.71 3158
7058.50 3164
7059.30 3166
7060.09 3159
7060.88 3100
7061.68 3119
7062.47 3044
7063.26 3035
7064.06 2960
7064.85 2915
7065.64 2936
7066.44 2925
7067.23 2847
7068.02 2824
7068.82 2827
7069.61 2760
7070.40 2735
7071.20 2709
7071.99 2626
7072.78 2618
7073.58 2498
7074.37 2522
7075.17 2454
7075.96 2418
7076.75 2394
7077.55 2370
7078.34 2315
7079.14 2258
7079.93 2233
7080.72 2236
7081.52 2227
7082.31 2249
7083.11 2299
7083.90 2288
7084.70 2276
7085.49 2314
7086.28 2393
7087.08 2496
7087.87 2627
7088.67 2547
7089.46 2571
7090.26 2567
7091.05 2476
7091.85 2380
7092.64 2360
7093.44 2250
7094.23 2075
7095.03 2142
7095.82 2115
7096.62 2018
7097.41 2007
7098.21 2019
7099.00 1965
7099.80 1963
7100.59 1938
7101.39 1966
7102.18 1934
7102.98 1936
7103.77 1925
7104.57 1865
7105.37 1829
7106.16 1828
7106.96 1900
7107.75 1745
7108.55 1752
7109.34 1864
7110.14 1825
7110.94 1774
7111.73 1775
7112.53 1747
7113.32 1673
7114.12 1738
7114.92 1763
7115.71 1695
7116.51 1743
7117.30 1706
7118.10 1703
7118.90 1734
7119.69 1709
7120.49 1735
7121.29 1773
7122.08 1695
7122.88 1731
7123.68 1774
7124.47 1711
7125.27 1667
7126.07 1679
7126.86 1685
7127.66 1687
7128.46 1741
7129.25 1846
7130.05 1894
7130.85 1844
7131.64 1834
7132.44 1846
7133.24 1840
7134.04 1791
7134.83 1793
7135.63 1726
7136.43 1666
7137.23 1613
7138.02 1564
7138.82 1571
7139.62 1677
7140.42 1566
7141.21 1503
7142.01 1503
7142.81 1524
7143.61 1557
7144.40 1507
7145.20 1493
7146.00 1524
7146.80 1459
7147.59 1451
7148.39 1481
7149.19 1435
7149.99 1437
7150.79 1398
7151.59 1436
7152.38 1458
7153.18 1405
7153.98 1461
7154.78 1480
7155.58 1449
7156.38 1522
7157.17 1540
7157.97 1544
7158.77 1534
7159.57 1548
7160.37 1479
7161.17 1473
7161.97 1424
7162.76 1416
7163.56 1400
7164.36 1404
7165.16 1412
7165.96 1456
7166.76 1433
7167.56 1400
7168.36 1401
7169.16 1395
7169.96 1345
7170.75 1376
7171.55 1381
7172.35 1390
7173.15 1363
7173.95 1350
7174.75 1344
7175.55 1329
7176.35 1296
7177.15 1311
7177.95 1301
7178.75 1304
7179.55 1300
7180.35 1330
7181.15 1335
7181.95 1320
7182.75 1325
7183.55 1354
7184.35 1367
7185.15 1334
7185.95 1369
7186.75 1323
7187.55 1315
7188.35 1229
7189.15 1265
7189.95 1290
7190.75 1241
7191.55 1223
7192.35 1246
7193.15 1184
7193.95 1200
7194.75 1220
7195.55 1207
7196.35 1252
7197.15 1194
7197.95 1172
7198.76 1202
7199.56 1178
7200.36 1238
7201.16 1256
7201.96 1228
7202.76 1220
7203.56 1217
7204.36 1228
7205.16 1217
7205.96 1257
7206.77 1254
7207.57 1238
7208.37 1217
7209.17 1201
7209.97 1185
7210.77 1252
7211.57 1287
7212.38 1282
7213.18 1275
7213.98 1266
7214.78 1286
7215.58 1273
7216.38 1272
7217.19 1235
7217.99 1307
7218.79 1321
7219.59 1353
7220.39 1361
7221.20 1390
7222.00 1344
7222.80 1341
7223.60 1383
7224.40 1307
7225.21 1298
7226.01 1315
7226.81 1315
7227.61 1256
7228.42 1239
7229.22 1278
7230.02 1332
7230.82 1291
7231.63 1329
7232.43 1302
7233.23 1307
7234.03 1346
7234.84 1356
7235.64 1431
7236.44 1548
7237.25 1624
7238.05 1610
7238.85 1609
7239.65 1577
7240.46 1579
7241.26 1494
7242.06 1403
7242.87 1369
7243.67 1289
7244.47 1320
7245.28 1312
7246.08 1332
7246.88 1338
7247.69 1352
7248.49 1431
7249.30 1443
7250.10 1448
7250.90 1466
7251.71 1401
7252.51 1388
7253.31 1447
7254.12 1470
7254.92 1517
7255.73 1575
7256.53 1492
7257.33 1506
7258.14 1485
7258.94 1420
7259.75 1424
7260.55 1417
7261.35 1369
7262.16 1327
7262.96 1357
7263.77 1351
7264.57 1344
7265.38 1356
7266.18 1359
7266.99 1387
7267.79 1384
7268.59 1435
7269.40 1468
7270.20 1446
7271.01 1417
7271.81 1424
7272.62 1448
7273.42 1485
7274.23 1427
7275.03 1432
7275.84 1387
7276.64 1421
7277.45 1459
7278.25 1424
7279.06 1431
7279.86 1422
7280.67 1487
7281.48 1624
7282.28 1747
7283.09 1917
7283.89 2067
7284.70 2291
7285.50 2400
7286.31 2451
7287.11 2349
7287.92 2279
7288.73 2137
7289.53 1985
7290.34 1833
7291.14 1711
7291.95 1696
7292.76 1600
7293.56 1558
7294.37 1542
7295.17 1456
7295.98 1456
7296.79 1502
7297.59 1473
7298.40 1448
7299.21 1478
7300.01 1514
7300.82 1518
7301.62 1496
7302.43 1497
7303.24 1573
7304.04 1577
7304.85 1627
7305.66 1547
7306.46 1527
7307.27 1531
7308.08 1589
7308.89 1686
7309.69 1759
7310.50 1893
7311.31 2004
7312.11 1874
7312.92 1885
7313.73 1926
7314.53 1875
7315.34 1833
7316.15 1893
7316.96 2003
7317.76 2199
7318.57 2451
7319.38 2771
7320.19 3016
7320.99 3125
7321.80 3133
7322.61 3039
7323.42 2873
7324.22 2710
7325.03 2400
7325.84 2253
7326.65 2104
7327.46 2025
7328.26 1900
7329.07 1812
7329.88 1735
7330.69 1732
7331.50 1642
7332.30 1687
7333.11 1652
7333.92 1688
7334.73 1703
7335.54 1737
7336.35 1682
7337.15 1691
7337.96 1694
7338.77 1732
7339.58 1741
7340.39 1729
7341.20 1727
7342.01 1714
7342.82 1680
7343.62 1638
7344.43 1625
7345.24 1621
7346.05 1615
7346.86 1487
7347.67 1550
7348.48 1517
7349.29 1478
7350.10 1446
7350.91 1468
7351.71 1445
7352.52 1422
7353.33 1439
7354.14 1450
7354.95 1465
7355.76 1424
7356.57 1439
7357.38 1531
7358.19 1535
7359.00 1508
7359.81 1585
7360.62 1585
7361.43 1609
7362.24 1640
7363.05 1670
7363.86 1623
7364.67 1666
7365.48 1643
7366.29 1712
7367.10 1669
7367.91 1649
7368.72 1578
7369.53 1512
7370.34 1509
7371.15 1480
7371.96 1514
7372.77 1465
7373.58 1450
7374.39 1401
7375.20 1353
7376.01 1411
7376.82 1406
7377.63 1438
7378.45 1501
7379.26 1606
7380.07 1665
7380.88 1753
7381.69 1865
7382.50 1823
7383.31 1847
7384.12 1847
7384.93 1795
7385.74 1781
7386.56 1691
7387.37 1598
7388.18 1511
7388.99 1429
7389.80 1413
7390.61 1378
7391.42 1379
7392.24 1315
7393.05 1298
7393.86 1318
7394.67 1286
7395.48 1305
7396.29 1279
7397.10 1305
7397.92 1322
7398.73 1322
7399.54 1407
7400.35 1395
7401.16 1433
7401.98 1459
7402.79 1459
7403.60 1511
7404.41 1500
7405.23 1431
7406.04 1372
7406.85 1364
7407.66 1319
7408.47 1301
7409.29 1281
7410.10 1268
7410.91 1256
7411.72 1225
7412.54 1258
7413.35 1233
7414.16 1182
7414.98 1171
7415.79 1166
7416.60 1110
7417.41 1085
7418.23 1128
7419.04 1151
7419.85 1087
7420.67 1103
7421.48 1068
7422.29 1096
7423.11 1148
7423.92 1139
7424.73 1094
7425.54 1039
7426.36 1026
7427.17 1111
7427.99 1067
7428.80 1051
7429.61 1064
7430.43 1114
7431.24 1085
7432.05 1091
7432.87 1097
7433.68 1119
7434.49 1079
7435.31 1104
7436.12 1140
7436.94 1100
7437.75 1104
7438.56 1164
7439.38 1152
7440.19 1123
7441.01 1136
7441.82 1104
7442.64 1094
7443.45 1115
7444.26 1085
7445.08 1128
7445.89 1086
7446.71 1018
7447.52 1037
7448.34 1068
7449.15 1096
7449.97 1076
7450.78 1069
7451.59 1094
7452.41 1053
7453.22 1066
7454.04 1052
7454.85 1079
7455.67 1077
7456.48 1091
7457.30 1073
7458.11 1015
7458.93 1039
7459.74 1074
7460.56 1063
7461.38 1076
7462.19 1115
7463.01 1091
7463.82 1031
7464.64 1053
7465.45 1057
7466.27 1081
7467.08 1078
7467.90 1046
7468.72 1106
7469.53 1106
7470.35 1057
7471.16 1089
7471.98 1117
7472.79 1165
7473.61 1166
7474.43 1160
7475.24 1212
7476.06 1168
7476.87 1140
7477.69 1119
7478.51 1114
7479.32 1132
7480.14 1104
7480.96 1094
7481.77 1095
7482.59 1080
7483.41 1063
7484.22 1123
7485.04 1099
7485.85 1124
7486.67 1082
7487.49 1041
7488.31 1080
7489.12 1114
7489.94 1096
7490.76 1085
7491.57 1061
7492.39 1040
7493.21 1050
7494.02 1005
7494.84 1081
7495.66 1065
7496.48 1087
7497.29 1057
7498.11 1042
7498.93 1029
7499.74 1089
7500.56 1100
7501.38 1124
7502.20 1092
7503.01 1037
7503.83 1160
7504.65 1058
7505.47 1045
7506.29 1078
7507.10 1081
7507.92 1084
7508.74 1086
7509.56 1082
7510.37 1117
7511.19 1071
7512.01 1054
7512.83 1057
7513.65 1028
7514.47 1037
7515.28 1045
7516.10 1040
7516.92 1069
7517.74 1066
7518.56 1048
7519.38 1048
7520.19 1057
7521.01 1038
7521.83 1019
7522.65 1091
7523.47 1078
7524.29 1064
7525.11 1037
7525.92 1065
7526.74 1077
7527.56 1084
7528.38 1077
7529.20 1071
7530.02 1081
7530.84 1100
7531.66 1115
7532.48 1093
7533.30 1126
7534.12 1092
7534.93 1157
7535.75 1096
7536.57 1063
7537.39 1123
7538.21 1136
7539.03 1144
7539.85 1080
7540.67 1075
7541.49 1079
7542.31 1076
7543.13 1102
7543.95 1125
7544.77 1108
7545.59 1158
7546.41 1149
7547.23 1158
7548.05 1145
7548.87 1147
7549.69 1115
7550.51 1109
7551.33 1130
7552.15 1130
7552.97 1117
7553.79 1112
7554.61 1136
7555.43 1118
7556.25 1170
7557.07 1230
7557.89 1242
7558.71 1219
7559.53 1241
7560.36 1210
7561.18 1249
7562.00 1255
7562.82 1235
7563.64 1258
7564.46 1260
7565.28 1252
7566.10 1261
7566.92 1295
7567.74 1300
7568.56 1256
7569.39 1308
7570.21 1325
7571.03 1250
7571.85 1314
7572.67 1328
7573.49 1258
7574.31 1275
7575.14 1375
7575.96 1363
7576.78 1286
7577.60 1379
7578.42 1350
7579.24 1349
7580.06 1346
7580.89 1348
7581.71 1383
7582.53 1325
7583.35 1372
7584.17 1447
7585.00 1443
7585.82 1449
7586.64 1470
7587.46 1574
7588.29 1562
7589.11 1518
7589.93 1609
7590.75 1599
7591.57 1611
7592.40 1662
7593.22 1637
7594.04 1640
7594.86 1711
7595.69 1695
7596.51 1682
7597.33 1761
7598.15 1801
7598.98 1853
7599.80 1907
7600.62 1927
7601.45 1907
7602.27 1997
7603.09 2075
7603.92 2214
7604.74 2334
7605.56 2323
7606.38 2389
7607.21 2451
7608.03 2399
7608.85 2295
7609.68 2105
7610.50 2141
7611.32 2092
7612.15 2004
7612.97 1945
7613.80 1896
7614.62 1900
7615.44 1945
7616.27 2007
7617.09 2134
7617.91 2251
7618.74 2412
7619.56 2492
7620.39 2507
7621.21 2471
7622.03 2462
7622.86 2399
7623.68 2359
7624.51 2254
7625.33 2296
7626.15 2266
7626.98 2310
7627.80 2282
7628.63 2319
7629.45 2474
7630.28 2549
7631.10 2671
7631.93 2690
7632.75 2810
7633.58 2848
7634.40 2709
7635.22 2530
7636.05 2419
7636.87 2370
7637.70 2193
7638.52 2076
7639.35 1994
7640.17 1903
7641.00 1894
7641.82 1828
7642.65 1863
7643.47 1874
7644.30 1926
7645.13 1981
7645.95 2076
7646.78 2131
7647.60 2193
7648.43 2109
7649.25 2109
7650.08 2092
7650.90 2078
7651.73 1971
7652.55 1872
7653.38 1750
7654.21 1685
7655.03 1656
7655.86 1557
7656.68 1578
7657.51 1524
7658.34 1445
7659.16 1434
7659.99 1399
7660.81 1449
7661.64 1382
7662.47 1358
7663.29 1384
7664.12 1394
7664.95 1418
7665.77 1456
7666.60 1396
7667.42 1466
7668.25 1497
7669.08 1435
7669.90 1430
7670.73 1446
7671.56 1451
7672.38 1447
7673.21 1412
7674.04 1383
7674.87 1402
7675.69 1357
7676.52 1321
7677.35 1300
7678.17 1317
7679.00 1331
7679.83 1340
7680.65 1373
7681.48 1401
7682.31 1482
7683.14 1483
7683.96 1531
7684.79 1611
7685.62 1746
7686.45 1786
7687.27 1810
7688.10 1715
7688.93 1627
7689.76 1580
7690.58 1471
7691.41 1456
7692.24 1443
7693.07 1391
7693.90 1452
7694.72 1476
7695.55 1436
7696.38 1432
7697.21 1427
7698.04 1574
7698.86 1590
7699.69 1577
7700.52 1555
7701.35 1532
7702.18 1537
7703.01 1516
7703.83 1486
7704.66 1468
7705.49 1379
7706.32 1378
7707.15 1363
7707.98 1294
7708.81 1334
7709.63 1295
7710.46 1269
7711.29 1283
7712.12 1244
7712.95 1235
7713.78 1240
7714.61 1230
7715.44 1210
7716.27 1262
7717.10 1202
7717.93 1202
7718.75 1209
7719.58 1228
7720.41 1158
7721.24 1165
7722.07 1173
7722.90 1193
7723.73 1153
7724.56 1145
7725.39 1131
7726.22 1156
7727.05 1187
7727.88 1107
7728.71 1143
7729.54 1183
7730.37 1190
7731.20 1152
7732.03 1153
7732.86 1103
7733.69 1095
7734.52 1099
7735.35 1133
7736.18 1081
7737.01 1079
7737.84 1095
7738.67 1077
7739.50 1076
7740.33 1080
7741.16 1036
7741.99 1064
7742.82 1047
7743.65 1072
7744.48 1036
7745.31 1085
7746.14 1194
7746.98 1200
7747.81 1206
7748.64 1201
7749.47 1270
7750.30 1308
7751.13 1240
7751.96 1125
7752.79 1189
7753.62 1186
7754.45 1158
7755.29 1112
7756.12 1114
7756.95 1093
7757.78 1067
7758.61 1089
7759.44 1095
7760.27 1086
7761.11 1077
7761.94 1019
7762.77 1032
7763.60 1042
7764.43 1039
7765.26 1051
7766.10 1039
7766.93 979
7767.76 966
7768.59 984
7769.42 1056
7770.26 1050
7771.09 1018
7771.92 981
7772.75 987
7773.58 1042
7774.42 1009
7775.25 1024
7776.08 1003
7776.91 1005
7777.75 1071
7778.58 1106
7779.41 1034
7780.24 980
7781.08 1032
7781.91 1050
7782.74 1048
7783.57 1065
7784.41 1037
7785.24 1026
7786.07 1058
7786.91 985
7787.74 1008
7788.57 1060
7789.40 1103
7790.24 1014
7791.07 1055
7791.90 1091
7792.74 1071
7793.57 1104
7794.40 1133
7795.24 1098
7796.07 1081
7796.90 1150
7797.74 1100
7798.57 1108
7799.40 1147
7800.24 1129
7801.07 1138
7801.91 1192
7802.74 1199
7803.57 1197
7804.41 1176
7805.24 1214
7806.07 1213
7806.91 1209
7807.74 1238
7808.58 1162
7809.41 1235
7810.25 1278
7811.08 1276
7811.91 1359
7812.75 1400
7813.58 1416
7814.42 1473
7815.25 1514
7816.09 1523
7816.92 1527
7817.75 1577
7818.59 1559
7819.42 1574
7820.26 1558
7821.09 1643
7821.93 1711
7822.76 1772
7823.60 1843
7824.43 1802
7825.27 1803
7826.10 1770
7826.94 1758
7827.77 1679
7828.61 1667
7829.44 1565
7830.28 1565
7831.11 1639
7831.95 1669
7832.78 1674
7833.62 1702
7834.46 1799
7835.29 1758
7836.13 1905
7836.96 1905
7837.80 1833
7838.63 1743
7839.47 1644
7840.31 1607
7841.14 1587
7841.98 1520
7842.81 1453
7843.65 1447
7844.48 1403
7845.32 1425
7846.16 1433
7846.99 1430
7847.83 1375
7848.67 1270
7849.50 1309
7850.34 1349
7851.17 1316
7852.01 1315
7852.85 1305
7853.68 1310
7854.52 1342
7855.36 1333
7856.19 1325
7857.03 1301
7857.87 1337
7858.70 1274
7859.54 1290
7860.38 1307
7861.21 1354
7862.05 1316
7862.89 1345
7863.72 1352
7864.56 1322
7865.40 1233
7866.24 1290
7867.07 1257
7867.91 1256
7868.75 1284
7869.59 1327
7870.42 1306
7871.26 1344
7872.10 1332
7872.94 1400
7873.77 1346
7874.61 1467
7875.45 1546
7876.29 1583
7877.12 1702
7877.96 1751
7878.80 1837
7879.64 1924
7880.47 1980
7881.31 2003
7882.15 2039
7882.99 1950
7883.83 1810
7884.66 1790
7885.50 1801
7886.34 1612
7887.18 1638
7888.02 1607
7888.86 1528
7889.69 1493
7890.53 1579
7891.37 1598
7892.21 1666
7893.05 1701
7893.89 1619
7894.73 1634
7895.56 1663
7896.40 1606
7897.24 1528
7898.08 1494
7898.92 1481
7899.76 1507
7900.60 1425
7901.44 1405
7902.28 1408
7903.12 1373
7903.95 1281
7904.79 1343
7905.63 1380
7906.47 1398
7907.31 1349
7908.15 1305
7908.99 1320
7909.83 1351
7910.67 1366
7911.51 1344
7912.35 1375
7913.19 1403
7914.03 1394
7914.87 1404
7915.71 1520
7916.55 1616
7917.39 1670
7918.23 1743
7919.07 1761
7919.91 1744
7920.75 1759
7921.59 1744
7922.43 1669
7923.27 1598
7924.11 1591
7924.95 1466
7925.79 1435
7926.63 1301
7927.47 1369
7928.31 1342
7929.15 1333
7929.99 1238
7930.83 1225
7931.67 1258
7932.51 1235
7933.35 1245
7934.19 1224
7935.04 1215
7935.88 1234
7936.72 1191
7937.56 1201
7938.40 1252
7939.24 1207
7940.08 1222
7940.92 1214
7941.76 1238
7942.60 1258
7943.45 1272
7944.29 1293
7945.13 1345
7945.97 1335
7946.81 1396
7947.65 1401
7948.49 1359
7949.34 1352
7950.18 1400
7951.02 1395
7951.86 1362
7952.70 1432
7953.54 1484
7954.39 1558
7955.23 1554
7956.07 1657
7956.91 1678
7957.75 1701
7958.60 1736
7959.44 1709
7960.28 1682
7961.12 1600
7961.96 1620
7962.81 1691
7963.65 1638
7964.49 1606
7965.33 1725
7966.18 1825
7967.02 1996
7967.86 2117
7968.70 2161
7969.55 2273
7970.39 2217
7971.23 2067
7972.08 2003
7972.92 1840
7973.76 1683
7974.60 1617
7975.45 1513
7976.29 1479
7977.13 1393
7977.98 1321
7978.82 1393
7979.66 1340
7980.51 1276
7981.35 1266
7982.19 1268
7983.04 1317
7983.88 1249
7984.72 1322
7985.57 1318
7986.41 1355
7987.25 1306
7988.10 1296
7988.94 1215
7989.78 1213
7990.63 1190
7991.47 1171
7992.32 1177
7993.16 1130
7994.00 1157
7994.85 1137
7995.69 1071
7996.54 1035
7997.38 1083
7998.22 1069
7999.07 1070
7999.91 1032
8000.76 1044
8001.60 999
8002.45 1021
8003.29 1015
8004.13 977
8004.98 980
8005.82 958
8006.67 994
8007.51 992
8008.36 938
8009.20 954
8010.05 957
8010.89 963
8011.74 954
8012.58 910
8013.43 906
8014.27 868
8015.12 910
8015.96 927
8016.81 888
8017.65 886
8018.50 896
8019.34 930
8020.19 899
8021.03 883
8021.88 911
8022.72 901
8023.57 875
8024.41 858
8025.26 863
8026.11 928
8026.95 907
8027.80 889
8028.64 895
8029.49 892
8030.33 888
8031.18 860
8032.03 918
8032.87 892
8033.72 853
8034.56 907
8035.41 864
8036.26 867
8037.10 892
8037.95 878
8038.80 882
8039.64 908
8040.49 870
8041.34 886
8042.18 917
8043.03 888
8043.87 851
8044.72 857
8045.57 879
8046.41 892
8047.26 872
8048.11 896
8048.96 835
8049.80 880
8050.65 885
8051.50 888
8052.34 886
8053.19 833
8054.04 814
8054.88 868
8055.73 883
8056.58 835
8057.43 826
8058.27 817
8059.12 819
8059.97 776
8060.82 783
8061.66 804
8062.51 810
8063.36 824
8064.21 816
8065.05 780
8065.90 793
8066.75 795
8067.60 793
8068.44 726
8069.29 783
8070.14 756
8070.99 787
8071.84 749
8072.68 754
8073.53 733
8074.38 723
8075.23 757
8076.08 754
8076.93 758
8077.77 762
8078.62 787
8079.47 730
8080.32 780
8081.17 769
8082.02 774
8082.87 737
8083.71 742
8084.56 780
8085.41 758
8086.26 767
8087.11 742
8087.96 761
8088.81 813
8089.66 780
8090.51 821
8091.35 787
8092.20 742
8093.05 776
8093.90 767
8094.75 743
8095.60 743
8096.45 736
8097.30 747
8098.15 743
8099.00 740
8099.85 717
8100.70 731
8101.55 752
8102.40 773
8103.25 730
8104.10 722
8104.95 770
8105.80 755
8106.65 734
8107.50 738
8108.35 761
8109.20 805
8110.05 767
8110.90 717
8111.75 761
8112.60 762
8113.45 800
8114.30 754
8115.15 755
8116.00 755
8116.85 796
8117.70 769
8118.55 768
8119.40 769
8120.25 760
8121.10 788
8121.95 833
8122.80 804
8123.65 756
8124.50 776
8125.35 788
8126.20 817
8127.06 810
8127.91 811
8128.76 848
8129.61 853
8130.46 822
8131.31 871
8132.16 886
8133.01 947
8133.86 915
8134.72 934
8135.57 898
8136.42 926
8137.27 902
8138.12 893
8138.97 837
8139.83 788
8140.68 869
8141.53 840
8142.38 869
8143.23 863
8144.08 851
8144.94 813
8145.79 838
8146.64 814
8147.49 869
8148.34 866
8149.20 816
8150.05 835
8150.90 874
8151.75 887
8152.60 847
8153.46 851
8154.31 862
8155.16 919
8156.01 924
8156.87 999
8157.72 962
8158.57 969
8159.42 909
8160.28 890
8161.13 899
8161.98 820
8162.84 786
8163.69 821
8164.54 795
8165.39 768
8166.25 814
8167.10 748
8167.95 762
8168.81 761
8169.66 756
8170.51 743
8171.37 771
8172.22 789
8173.07 793
8173.93 828
8174.78 782
8175.63 727
8176.49 720
8177.34 733
8178.19 715
8179.05 751
8179.90 698
8180.76 666
8181.61 683
8182.46 743
8183.32 686
8184.17 721
8185.02 694
8185.88 684
8186.73 664
8187.59 728
8188.44 712
8189.30 682
8190.15 676
8191.00 671
8191.86 699
8192.71 668
8193.57 704
8194.42 673
8195.28 686
8196.13 683
8196.99 747
8197.84 699
8198.69 679
8199.55 672
8200.40 681
8201.26 678
8202.11 662
8202.97 683
8203.82 664
8204.68 693
8205.53 709
8206.39 659
8207.24 630
8208.10 661
8208.95 712
8209.81 699
8210.67 712
8211.52 732
8212.38 664
8213.23 679
8214.09 649
8214.94 712
8215.80 671
8216.65 721
8217.51 725
8218.37 701
8219.22 685
8220.08 681
8220.93 714
8221.79 721
8222.64 696
8223.50 709
8224.36 699
8225.21 708
8226.07 710
8226.92 723
8227.78 679
8228.64 670
8229.49 712
8230.35 700
8231.21 668
8232.06 708
8232.92 673
8233.78 650
8234.63 668
8235.49 704
8236.35 692
8237.20 691
8238.06 633
8238.92 655
8239.77 637
8240.63 643
8241.49 657
8242.34 673
8243.20 673
8244.06 655
8244.91 667
8245.77 651
8246.63 665
8247.49 676
8248.34 662
8249.20 641
8250.06 691
8250.92 663
8251.77 682
8252.63 689
8253.49 669
8254.35 675
8255.20 675
8256.06 673
8256.92 656
8257.78 646
8258.63 695
8259.49 680
8260.35 672
8261.21 649
8262.07 631
8262.92 611
8263.78 658
8264.64 699
8265.50 685
8266.36 650
8267.22 678
8268.07 693
8268.93 662
8269.79 713
8270.65 725
8271.51 752
8272.37 731
8273.22 716
8274.08 730
8274.94 761
8275.80 731
8276.66 758
8277.52 743
8278.38 755
8279.24 802
8280.09 815
8280.95 828
8281.81 810
8282.67 807
8283.53 796
8284.39 791
8285.25 782
8286.11 761
8286.97 765
8287.83 749
8288.69 752
8289.55 727
8290.41 706
8291.26 736
8292.12 743
8292.98 743
8293.84 806
8294.70 791
8295.56 773
8296.42 794
8297.28 830
8298.14 811
8299.00 750
8299.86 778
8300.72 787
8301.58 763
8302.44 750
8303.30 763
8304.16 774
8305.02 769
8305.88 761
8306.74 729
8307.60 700
8308.46 712
8309.33 694
8310.19 741
8311.05 692
8311.91 710
8312.77 717
8313.63 711
8314.49 699
8315.35 698
8316.21 716
8317.07 700
8317.93 652
8318.79 665
8319.65 680
8320.52 655
8321.38 707
8322.24 685
8323.10 712
8323.96 685
8324.82 681
8325.68 679
8326.54 637
8327.41 701
8328.27 697
8329.13 696
8329.99 658
8330.85 648
8331.71 716
8332.57 707
8333.44 690
8334.30 697
8335.16 703
8336.02 696
8336.88 686
8337.75 725
8338.61 727
8339.47 696
8340.33 715
8341.19 706
8342.06 646
8342.92 694
8343.78 685
8344.64 721
8345.50 755
8346.37 750
8347.23 715
8348.09 750
8348.95 747
8349.82 732
8350.68 759
8351.54 761
8352.40 748
8353.27 778
8354.13 749
8354.99 727
8355.86 759
8356.72 719
8357.58 740
8358.45 710
8359.31 687
8360.17 723
8361.03 748
8361.90 721
8362.76 713
8363.62 752
8364.49 783
8365.35 738
8366.21 730
8367.08 771
8367.94 762
8368.80 739
8369.67 741
8370.53 787
8371.40 730
8372.26 745
8373.12 778
8373.99 770
8374.85 756
8375.71 758
8376.58 743
8377.44 787
8378.31 759
8379.17 764
8380.03 776
8380.90 761
8381.76 735
8382.63 793
8383.49 822
8384.36 762
8385.22 774
8386.08 784
8386.95 821
8387.81 855
8388.68 838
8389.54 821
8390.41 853
8391.27 873
8392.14 805
8393.00 849
8393.87 825
8394.73 810
8395.60 780
8396.46 828
8397.33 854
8398.19 802
8399.06 886
8399.92 863
8400.79 809
8401.65 855
8402.52 857
8403.38 835
8404.25 869
8405.11 864
8405.98 883
8406.84 865
8407.71 869
8408.58 946
8409.44 962
8410.31 938
8411.17 941
8412.04 960
8412.90 1006
8413.77 992
8414.64 995
8415.50 1022
8416.37 981
8417.23 1004
8418.10 911
8418.97 966
8419.83 1026
8420.70 1021
8421.56 1068
8422.43 1071
8423.30 1051
8424.16 1055
8425.03 1066
8425.90 1119
8426.76 1172
8427.63 1153
8428.50 1197
8429.36 1207
8430.23 1238
8431.10 1250
8431.96 1251
8432.83 1228
8433.70 1245
8434.56 1312
8435.43 1357
8436.30 1307
8437.16 1304
8438.03 1368
8438.90 1475
8439.77 1580
8440.63 1593
8441.50 1634
8442.37 1636
8443.24 1713
8444.10 1822
8444.97 1778
8445.84 1767
8446.71 1729
8447.57 1749
8448.44 1739
8449.31 1708
8450.18 1761
8451.04 1831
8451.91 1974
8452.78 2206
8453.65 2608
8454.52 2962
8455.38 3441
8456.25 3815
8457.12 4120
8457.99 4395
8458.86 4317
8459.72 4107
8460.59 3887
8461.46 3589
8462.33 3121
8463.20 2753
8464.07 2450
8464.93 2167
8465.80 1998
8466.67 1941
8467.54 1745
8468.41 1633
8469.28 1582
8470.15 1557
8471.02 1558
8471.88 1463
8472.75 1403
8473.62 1416
8474.49 1416
8475.36 1421
8476.23 1377
8477.10 1305
8477.97 1331
8478.84 1399
8479.71 1400
8480.58 1388
8481.44 1418
8482.31 1477
8483.18 1509
8484.05 1508
8484.92 1542
8485.79 1572
8486.66 1517
8487.53 1477
8488.40 1422
8489.27 1400
8490.14 1407
8491.01 1385
8491.88 1381
8492.75 1433
8493.62 1488
8494.49 1583
8495.36 1684
8496.23 1603
8497.10 1612
8497.97 1517
8498.84 1523
8499.71 1514
8500.58 1488
8501.45 1422
8502.32 1421
8503.19 1392
8504.06 1357
8504.93 1379
8505.80 1391
8506.67 1368
8507.55 1398
8508.42 1413
8509.29 1383
8510.16 1410
8511.03 1452
8511.90 1438
8512.77 1419
8513.64 1479
8514.51 1532
8515.38 1526
8516.25 1513
8517.13 1587
8518.00 1556
8518.87 1564
8519.74 1566
8520.61 1613
8521.48 1758
8522.35 1829
8523.23 1908
8524.10 2022
8524.97 2238
8525.84 2490
8526.71 2628
8527.58 2685
8528.46 2700
8529.33 2711
8530.20 2580
8531.07 2435
8531.94 2237
8532.81 2155
8533.69 2050
8534.56 2005
8535.43 1888
8536.30 1789
8537.18 1764
8538.05 1691
8538.92 1653
8539.79 1602
8540.66 1586
8541.54 1496
8542.41 1482
8543.28 1452
8544.15 1433
8545.03 1453
8545.90 1404
8546.77 1397
8547.64 1445
8548.52 1453
8549.39 1510
8550.26 1671
8551.14 1805
8552.01 1895
8552.88 2054
8553.76 2249
8554.63 2340
8555.50 2453
8556.37 2454
8557.25 2367
8558.12 2248
8558.99 2200
8559.87 2047
8560.74 1928
8561.61 1811
8562.49 1709
8563.36 1629
8564.24 1517
8565.11 1489
8565.98 1422
8566.86 1416
8567.73 1306
8568.60 1302
8569.48 1312
8570.35 1285
8571.23 1270
8572.10 1258
8572.97 1239
8573.85 1246
8574.72 1216
8575.60 1224
8576.47 1190
8577.34 1216
8578.22 1151
8579.09 1172
8579.97 1125
8580.84 1125
8581.72 1155
8582.59 1145
8583.47 1157
8584.34 1209
8585.21 1162
8586.09 1195
8586.96 1166
8587.84 1163
8588.71 1218
8589.59 1222
8590.46 1201
8591.34 1258
8592.21 1276
8593.09 1264
8593.96 1286
8594.84 1293
8595.71 1301
8596.59 1310
8597.46 1278
8598.34 1232
8599.22 1286
8600.09 1284
8600.97 1344
8601.84 1311
8602.72 1294
8603.59 1303
8604.47 1309
8605.34 1264
8606.22 1287
8607.10 1332
8607.97 1259
8608.85 1304
8609.72 1303
8610.60 1292
8611.47 1309
8612.35 1319
8613.23 1272
8614.10 1323
8614.98 1350
8615.86 1300
8616.73 1316
8617.61 1384
8618.48 1369
8619.36 1415
8620.24 1438
8621.11 1391
8621.99 1379
8622.87 1403
8623.74 1477
8624.62 1473
8625.50 1448
8626.37 1469
8627.25 1526
8628.13 1588
8629.00 1545
8629.88 1537
8630.76 1592
8631.64 1611
8632.51 1654
8633.39 1601
8634.27 1578
8635.14 1664
8636.02 1607
8636.90 1574
8637.78 1537
8638.65 1599
8639.53 1673
8640.41 1622
8641.29 1693
8642.16 1727
8643.04 1702
8643.92 1759
8644.80 1762
8645.67 1747
8646.55 1783
8647.43 1883
8648.31 1895
8649.18 1878
8650.06 1912
8650.94 1896
8651.82 1917
8652.70 1961
8653.58 1950
8654.45 1940
8655.33 1971
8656.21 1994
8657.09 2047
8657.97 2081
8658.84 2136
8659.72 2169
8660.60 2261
8661.48 2384
8662.36 2480
8663.24 2605
8664.12 2770
8664.99 2945
8665.87 2958
8666.75 3044
8667.63 3148
8668.51 3135
8669.39 3066
8670.27 3077
8671.15 3076
8672.03 3023
8672.91 3283
8673.78 3396
8674.66 3438
8675.54 3439
8676.42 3491
8677.30 3484
8678.18 3427
8679.06 3299
8679.94 3108
8680.82 2865
8681.70 2735
8682.58 2601
8683.46 2503
8684.34 2446
8685.22 2374
8686.10 2439
8686.98 2491
8687.86 2635
8688.74 2807
8689.62 3092
8690.50 3539
8691.38 3904
8692.26 4235
8693.14 4604
8694.02 4782
8694.90 4769
8695.78 4703
8696.66 4378
8697.54 4117
8698.42 3793
8699.30 3511
8700.18 3133
8701.06 2884
8701.94 2685
8702.82 2612
8703.70 2463
8704.58 2353
8705.46 2231
8706.34 2215
8707.23 2127
8708.11 1978
8708.99 1846
8709.87 1790
8710.75 1727
8711.63 1628
8712.51 1589
8713.39 1574
8714.27 1562
8715.16 1505
8716.04 1465
8716.92 1462
8717.80 1391
8718.68 1396
8719.56 1415
8720.44 1473
8721.33 1459
8722.21 1443
8723.09 1411
8723.97 1422
8724.85 1451
8725.73 1443
8726.62 1438
8727.50 1479
8728.38 1485
8729.26 1525
8730.14 1567
8731.03 1572
8731.91 1562
8732.79 1580
8733.67 1612
8734.55 1602
8735.44 1601
8736.32 1502
8737.20 1466
8738.08 1422
8738.97 1417
8739.85 1411
8740.73 1410
8741.61 1325
8742.50 1378
8743.38 1357
8744.26 1339
8745.14 1299
8746.03 1323
8746.91 1346
8747.79 1370
8748.68 1315
8749.56 1334
8750.44 1277
8751.33 1256
8752.21 1276
8753.09 1312
8753.97 1361
8754.86 1322
8755.74 1349
8756.62 1387
8757.51 1431
8758.39 1451
8759.28 1482
8760.16 1441
8761.04 1469
8761.93 1473
8762.81 1489
8763.69 1426
8764.58 1432
8765.46 1467
8766.34 1472
8767.23 1456
8768.11 1396
8769.00 1416
8769.88 1407
8770.76 1425
8771.65 1433
8772.53 1419
8773.42 1406
8774.30 1348
8775.19 1390
8776.07 1387
8776.95 1332
8777.84 1327
8778.72 1366
8779.61 1304
8780.49 1328
8781.38 1321
8782.26 1356
8783.15 1323
8784.03 1288
8784.92 1357
8785.80 1372
8786.69 1367
8787.57 1402
8788.46 1401
8789.34 1384
8790.23 1331
8791.11 1327
8792.00 1376
8792.88 1370
8793.77 1296
8794.65 1302
8795.54 1268
8796.42 1214
8797.31 1181
8798.19 1219
8799.08 1201
8799.96 1170
8800.85 1177
8801.74 1153
8802.62 1143
8803.51 1118
8804.39 1111
8805.28 1095
8806.16 1119
8807.05 1130
8807.94 1158
8808.82 1095
8809.71 1108
8810.59 1130
8811.48 1128
8812.37 1119
8813.25 1125
8814.14 1082
8815.03 1096
8815.91 1090
8816.80 1088
8817.68 1148
8818.57 1176
8819.46 1170
8820.34 1124
8821.23 1180
8822.12 1130
8823.00 1050
8823.89 1101
8824.78 1109
8825.66 1086
8826.55 1071
8827.44 1052
8828.33 1040
8829.21 1074
8830.10 1031
8830.99 1016
8831.87 1028
8832.76 1038
8833.65 1035
8834.54 996
8835.42 991
8836.31 963
8837.20 987
8838.08 959
8838.97 957
8839.86 968
8840.75 956
8841.64 945
8842.52 951
8843.41 969
8844.30 973
8845.19 972
8846.07 954
8846.96 966
8847.85 942
8848.74 936
8849.63 910
8850.51 912
8851.40 889
8852.29 875
8853.18 913
8854.07 894
8854.96 887
8855.84 852
8856.73 867
8857.62 885
8858.51 859
8859.40 873
8860.29 911
8861.17 856
8862.06 842
8862.95 828
8863.84 868
8864.73 899
8865.62 887
8866.51 872
8867.40 831
8868.29 838
8869.17 836
8870.06 823
8870.95 829
8871.84 822
8872.73 803
8873.62 821
8874.51 769
8875.40 783
8876.29 756
8877.18 781
8878.07 750
8878.96 756
8879.85 773
8880.74 747
8881.63 715
8882.51 740
8883.40 744
8884.29 755
8885.18 788
8886.07 745
8886.96 735
8887.85 733
8888.74 794
8889.63 769
8890.52 716
8891.41 737
8892.30 748
8893.19 719
8894.09 721
8894.98 714
8895.87 685
8896.76 683
8897.65 708
8898.54 671
8899.43 679
8900.32 689
8901.21 727
8902.10 701
8902.99 657
8903.88 689
8904.77 670
8905.66 706
8906.55 699
8907.44 698
8908.34 660
8909.23 650
8910.12 688
8911.01 694
8911.90 717
8912.79 701
8913.68 720
8914.57 722
8915.47 718
8916.36 700
8917.25 684
8918.14 692
8919.03 713
8919.92 689
8920.81 653
8921.71 625
8922.60 627
8923.49 633
8924.38 624
8925.27 663
8926.16 681
8927.06 657
8927.95 630
8928.84 634
8929.73 644
8930.62 656
8931.52 666
8932.41 665
8933.30 664
8934.19 652
8935.09 624
8935.98 674
8936.87 644
8937.76 598
8938.66 610
8939.55 623
8940.44 577
8941.33 590
8942.23 643
8943.12 637
8944.01 585
8944.90 601
8945.80 660
8946.69 604
8947.58 640
8948.48 608
8949.37 622
8950.26 626
8951.16 620
8952.05 579
8952.94 631
8953.84 597
8954.73 581
8955.62 576
8956.52 608
8957.41 619
8958.30 608
8959.20 583
8960.09 583
8960.98 601
8961.88 611
8962.77 599
8963.66 622
8964.56 598
8965.45 604
8966.35 653
8967.24 603
8968.13 614
8969.03 616
8969.92 656
8970.82 707
8971.71 619
8972.60 655
8973.50 577
8974.39 576
8975.29 618
8976.18 602
8977.08 570
8977.97 546
8978.87 576
8979.76 597
8980.65 583
8981.55 593
8982.44 609
8983.34 634
8984.23 626
8985.13 568
8986.02 599
8986.92 575
8987.81 595
8988.71 602
8989.60 593
8990.50 591
8991.39 608
8992.29 597
8993.18 600
8994.08 602
8994.97 625
8995.87 619
8996.76 599
8997.66 584
8998.56 572
8999.45 558
9000.35 563
9001.24 559
9002.14 561
9003.03 590
9003.93 575
9004.83 542
9005.72 563
9006.62 575
9007.51 559
9008.41 568
9009.31 581
9010.20 569
9011.10 585
9011.99 553
9012.89 545
9013.79 539
9014.68 554
9015.58 530
9016.48 557
9017.37 570
9018.27 577
9019.16 606
9020.06 574
9020.96 540
9021.85 536
9022.75 548
9023.65 553
9024.54 574
9025.44 588
9026.34 582
9027.24 557
9028.13 562
9029.03 563
9029.93 560
9030.82 513
9031.72 544
9032.62 562
9033.52 583
9034.41 521
9035.31 555
9036.21 570
9037.10 555
9038.00 552
9038.90 547
9039.80 535
9040.69 549
9041.59 548
9042.49 579
9043.39 563
9044.29 561
9045.18 576
9046.08 576
9046.98 582
9047.88 515
9048.78 573
9049.67 617
9050.57 588
9051.47 555
9052.37 576
9053.27 577
9054.16 562
9055.06 591
9055.96 588
9056.86 573
9057.76 585
9058.66 610
9059.55 606
9060.45 645
9061.35 586
9062.25 613
9063.15 637
9064.05 591
9064.95 602
9065.85 609
9066.74 627
9067.64 624
9068.54 641
9069.44 614
9070.34 614
9071.24 600
9072.14 594
9073.04 617
9073.94 629
9074.84 605
9075.74 598
9076.64 603
9077.53 603
9078.43 625
9079.33 640
9080.23 636
9081.13 611
9082.03 600
9082.93 615
9083.83 610
9084.73 630
9085.63 634
9086.53 644
9087.43 663
9088.33 613
9089.23 663
9090.13 685
9091.03 642
9091.93 661
9092.83 677
9093.73 694
9094.63 616
9095.53 660
9096.43 664
9097.33 661
9098.23 660
9099.13 687
9100.04 659
9100.94 642
9101.84 672
9102.74 657
9103.64 675
9104.54 647
9105.44 629
9106.34 616
9107.24 664
9108.14 643
9109.04 592
9109.94 625
9110.85 604
9111.75 626
9112.65 651
9113.55 634
9114.45 641
9115.35 611
9116.25 633
9117.15 600
9118.06 573
9118.96 593
9119.86 594
9120.76 595
9121.66 557
9122.56 603
9123.46 580
9124.37 611
9125.27 630
9126.17 619
9127.07 580
9127.97 587
9128.88 578
9129.78 563
9130.68 595
9131.58 582
9132.48 591
9133.39 597
9134.29 588
9135.19 545
9136.09 556
9137.00 556
9137.90 573
9138.80 562
9139.70 581
9140.61 575
9141.51 553
9142.41 571
9143.31 579
9144.22 534
9145.12 536
9146.02 619
9146.92 540
9147.83 567
9148.73 581
9149.63 596
9150.54 620
9151.44 560
9152.34 522
9153.25 545
9154.15 534
9155.05 545
9155.96 529
9156.86 525
9157.76 516
9158.67 549
9159.57 601
9160.47 558
9161.38 569
9162.28 561
9163.18 579
9164.09 574
9164.99 571
9165.90 556
9166.80 607
9167.70 613
9168.61 590
9169.51 584
9170.42 588
9171.32 588
9172.22 581
9173.13 606
9174.03 577
9174.94 550
9175.84 580
9176.74 598
9177.65 590
9178.55 598
9179.46 572
9180.36 577
9181.27 568
9182.17 549
9183.08 597
9183.98 567
9184.89 575
9185.79 589
9186.70 625
9187.60 597
9188.51 564
9189.41 554
9190.32 553
9191.22 561
9192.13 586
9193.03 554
9193.94 560
9194.84 577
9195.75 590
9196.65 603
9197.56 621
9198.46 672
9199.37 649
9200.27 682
9201.18 627
9202.08 650
9202.99 696
9203.90 656
9204.80 636
9205.71 652
9206.61 626
9207.52 615
9208.42 603
9209.33 640
9210.24 607
9211.14 600
9212.05 596
9212.95 599
9213.86 559
9214.77 547
9215.67 552
9216.58 599
9217.49 598
9218.39 603
9219.30 561
9220.21 570
9221.11 567
9222.02 568
9222.93 541
9223.83 552
9224.74 552
9225.65 554
9226.55 532
9227.46 578
9228.37 578
9229.27 563
9230.18 532
9231.09 572
9231.99 544
9232.90 568
9233.81 548
9234.72 527
9235.62 550
9236.53 511
9237.44 558
9238.34 568
9239.25 552
9240.16 545
9241.07 551
9241.97 549
9242.88 570
9243.79 541
9244.70 537
9245.61 542
9246.51 533
9247.42 526
9248.33 551
9249.24 549
9250.14 518
9251.05 511
9251.96 581
9252.87 526
9253.78 518
9254.69 544
9255.59 573
9256.50 569
9257.41 590
9258.32 554
9259.23 547
9260.14 561
9261.04 555
9261.95 546
9262.86 539
9263.77 527
9264.68 516
9265.59 538
9266.50 569
9267.40 529
9268.31 545
9269.22 568
9270.13 564
9271.04 531
9271.95 518
9272.86 544
9273.77 548
9274.68 551
9275.59 586
9276.49 574
9277.40 548
9278.31 538
9279.22 530
9280.13 541
9281.04 573
9281.95 570
9282.86 560
9283.77 557
9284.68 558
9285.59 537
9286.50 531
9287.41 542
9288.32 568
9289.23 576
9290.14 553
9291.05 588
9291.96 555
9292.87 539
9293.78 579
9294.69 544
9295.60 574
9296.51 565
9297.42 555
9298.33 557
9299.24 590
9300.15 615
9301.06 583
9301.97 572
9302.88 571
9303.79 587
9304.70 616
9305.61 622
9306.53 599
9307.44 606
9308.35 594
9309.26 566
9310.17 605
9311.08 641
9311.99 665
9312.90 622
9313.81 607
9314.72 617
9315.63 616
9316.55 605
9317.46 631
9318.37 590
9319.28 648
9320.19 673
9321.10 638
9322.01 640
9322.93 620
9323.84 641
9324.75 588
9325.66 581
9326.57 573
9327.48 610
9328.40 591
9329.31 591
9330.22 554
9331.13 582
9332.04 601
9332.96 575
9333.87 613
9334.78 581
9335.69 609
9336.60 570
9337.52 615
9338.43 583
9339.34 564
9340.25 577
9341.17 584
9342.08 603
9342.99 578
9343.90 591
9344.82 606
9345.73 612
9346.64 618
9347.55 610
9348.47 559
9349.38 595
9350.29 565
9351.21 594
9352.12 565
9353.03 592
9353.94 574
9354.86 599
9355.77 583
9356.68 611
9357.60 618
9358.51 594
9359.42 602
9360.34 596
9361.25 616
9362.16 590
9363.08 630
9363.99 615
9364.90 582
9365.82 580
9366.73 588
9367.65 632
9368.56 588
9369.47 599
9370.39 615
9371.30 617
9372.21 592
9373.13 596
9374.04 612
9374.96 661
9375.87 627
9376.79 613
9377.70 606
9378.61 622
9379.53 630
9380.44 665
9381.36 627
9382.27 616
9383.19 616
9384.10 637
9385.01 636
9385.93 642
9386.84 691
9387.76 663
9388.67 692
9389.59 681
9390.50 709
9391.42 663
9392.33 721
9393.25 685
9394.16 751
9395.08 750
9395.99 751
9396.91 700
9397.82 741
9398.74 717
9399.65 724
9400.57 699
9401.48 713
9402.40 697
9403.32 703
9404.23 674
9405.15 650
9406.06 669
9406.98 654
9407.89 695
9408.81 705
9409.73 650
9410.64 661
9411.56 669
9412.47 645
9413.39 672
9414.30 682
9415.22 658
9416.14 682
9417.05 661
9417.97 679
9418.89 682
9419.80 657
9420.72 663
9421.63 682
9422.55 661
9423.47 730
9424.38 751
9425.30 714
9426.22 686
9427.13 692
9428.05 710
9428.97 697
9429.88 709
9430.80 706
9431.72 743
9432.63 745
9433.55 740
9434.47 741
9435.38 750
9436.30 744
9437.22 813
9438.14 821
9439.05 821
9439.97 835
9440.89 868
9441.81 906
9442.72 906
9443.64 914
9444.56 916
9445.47 912
9446.39 893
9447.31 888
9448.23 892
9449.15 876
9450.06 826
9450.98 835
9451.90 842
9452.82 858
9453.73 813
9454.65 872
9455.57 870
9456.49 876
9457.41 865
9458.32 816
9459.24 849
9460.16 807
9461.08 789
9462.00 765
9462.92 773
9463.83 770
9464.75 751
9465.67 725
9466.59 732
9467.51 749
9468.43 768
9469.35 784
9470.26 762
9471.18 743
9472.10 766
9473.02 742
9473.94 734
9474.86 790
9475.78 779
9476.70 797
9477.62 789
9478.54 804
9479.45 850
9480.37 872
9481.29 888
9482.21 897
9483.13 890
9484.05 864
9484.97 871
9485.89 879
9486.81 884
9487.73 838
9488.65 821
9489.57 813
9490.49 808
9491.41 736
9492.33 824
9493.25 829
9494.17 800
9495.09 774
9496.01 765
9496.93 764
9497.85 783
9498.77 790
9499.69 803
9500.61 809
9501.53 802
9502.45 827
9503.37 788
9504.29 782
9505.21 849
9506.13 835
9507.05 822
9507.97 823
9508.89 838
9509.81 879
9510.73 860
9511.65 839
9512.57 803
9513.49 859
9514.42 873
9515.34 897
9516.26 928
9517.18 952
9518.10 983
9519.02 1029
9519.94 1084
9520.86 1138
9521.78 1163
9522.71 1196
9523.63 1261
9524.55 1292
9525.47 1276
9526.39 1230
9527.31 1184
9528.23 1130
9529.16 1096
9530.08 1042
9531.00 980
9531.92 1029
9532.84 964
9533.76 925
9534.69 926
9535.61 926
9536.53 901
9537.45 937
9538.37 927
9539.30 898
9540.22 889
9541.14 917
9542.06 868
9542.98 894
9543.91 880
9544.83 880
9545.75 864
9546.67 887
9547.60 899
9548.52 907
9549.44 917
9550.36 927
9551.29 925
9552.21 899
9553.13 931
9554.06 938
9554.98 914
9555.90 905
9556.82 950
9557.75 985
9558.67 958
9559.59 972
9560.52 952
9561.44 985
9562.36 958
9563.29 936
9564.21 925
9565.13 980
9566.06 980
9566.98 995
9567.90 963
9568.83 1018
9569.75 974
9570.67 942
9571.60 1007
9572.52 996
9573.44 1012
9574.37 996
9575.29 1079
9576.22 1011
9577.14 1039
9578.06 1109
9578.99 1108
9579.91 1126
9580.84 1135
9581.76 1129
9582.68 1104
9583.61 1115
9584.53 1070
9585.46 1127
9586.38 1085
9587.31 1081
9588.23 1084
9589.15 1070
9590.08 1060
9591.00 1116
9591.93 1091
9592.85 1138
9593.78 1085
9594.70 1150
9595.63 1178
9596.55 1160
9597.48 1222
9598.40 1245
9599.33 1241
9600.25 1282
9601.18 1319
9602.10 1301
9603.03 1306
9603.95 1272
9604.88 1293
9605.80 1291
9606.73 1276
9607.65 1223
9608.58 1231
9609.50 1245
9610.43 1180
9611.35 1163
9612.28 1207
9613.21 1181
9614.13 1170
9615.06 1233
9615.98 1214
9616.91 1219
9617.84 1170
9618.76 1191
9619.69 1188
9620.61 1210
9621.54 1155
9622.47 1245
9623.39 1234
9624.32 1215
9625.24 1252
9626.17 1247
9627.10 1275
9628.02 1271
9628.95 1280
9629.88 1303
9630.80 1325
9631.73 1320
9632.65 1337
9633.58 1330
9634.51 1394
9635.43 1362
9636.36 1372
9637.29 1409
9638.22 1411
9639.14 1412
9640.07 1421
9641.00 1506
9641.92 1527
9642.85 1521
9643.78 1528
9644.70 1574
9645.63 1597
9646.56 1620
9647.49 1646
9648.41 1701
9649.34 1631
9650.27 1653
9651.20 1627
9652.12 1650
9653.05 1638
9653.98 1684
9654.91 1649
9655.83 1604
9656.76 1636
9657.69 1587
9658.62 1563
9659.55 1592
9660.47 1612
9661.40 1605
9662.33 1569
9663.26 1558
9664.19 1616
9665.11 1628
9666.04 1626
9666.97 1656
9667.90 1727
9668.83 1714
9669.75 1700
9670.68 1715
9671.61 1730
9672.54 1795
9673.47 1784
9674.40 1857
9675.33 1847
9676.25 1910
9677.18 1897
9678.11 1887
9679.04 1835
9679.97 1903
9680.90 1965
9681.83 2031
9682.76 1984
9683.69 1991
9684.61 2025
9685.54 2055
9686.47 2088
9687.40 2071
9688.33 2112
9689.26 2110
9690.19 2078
9691.12 2145
9692.05 2128
9692.98 2190
9693.91 2246
9694.84 2254
9695.77 2369
9696.70 2377
9697.63 2500
9698.56 2602
9699.49 2739
9700.42 2656
9701.35 2702
9702.28 2761
9703.21 2712
9704.14 2597
9705.07 2533
9706.00 2467
9706.93 2384
9707.86 2330
9708.79 2307
9709.72 2310
9710.65 2221
9711.58 2224
9712.51 2258
9713.44 2335
9714.37 2250
9715.30 2307
9716.23 2378
9717.16 2336
9718.09 2384
9719.02 2298
9719.95 2305
9720.88 2158
9721.81 2144
9722.75 2104
9723.68 2013
9724.61 1852
9725.54 1848
9726.47 1811
9727.40 1770
9728.33 1726
9729.26 1702
9730.19 1746
9731.13 1775
9732.06 1721
9732.99 1751
9733.92 1728
9734.85 1765
9735.78 1771
9736.71 1784
9737.65 1755
9738.58 1728
9739.51 1719
9740.44 1658
9741.37 1613
9742.30 1548
9743.24 1550
9744.17 1565
9745.10 1578
9746.03 1541
9746.96 1553
9747.90 1492
9748.83 1511
9749.76 1484
9750.69 1497
9751.63 1506
9752.56 1421
9753.49 1450
9754.42 1455
9755.36 1473
9756.29 1451
9757.22 1394
9758.15 1400
9759.09 1422
9760.02 1451
9760.95 1438
9761.88 1458
9762.82 1435
9763.75 1431
9764.68 1460
9765.62 1415
9766.55 1435
9767.48 1468
9768.41 1470
9769.35 1439
9770.28 1455
9771.21 1469
9772.15 1471
9773.08 1523
9774.01 1486
9774.95 1439
9775.88 1483
9776.81 1512
9777.75 1490
9778.68 1502
9779.62 1525
9780.55 1526
9781.48 1573
9782.42 1609
9783.35 1575
9784.28 1618
9785.22 1562
9786.15 1550
9787.09 1532
9788.02 1565
9788.95 1501
9789.89 1544
9790.82 1456
9791.76 1464
9792.69 1447
9793.63 1428
9794.56 1437
9795.49 1431
9796.43 1458
9797.36 1467
9798.30 1478
9799.23 1538
9800.17 1540
9801.10 1450
9802.04 1479
9802.97 1496
9803.91 1442
9804.84 1413
9805.78 1324
9806.71 1335
9807.65 1219
9808.58 1198
9809.52 1163
9810.45 1207
9811.39 1147
9812.32 1146
9813.26 1102
9814.19 1059
9815.13 1101
9816.06 1114
9817.00 1109
9817.93 1074
9818.87 1094
9819.80 1098
9820.74 1135
9821.68 1104
9822.61 1024
9823.55 1068
9824.48 1074
9825.42 1050
9826.35 1055
9827.29 1015
9828.23 1018
9829.16 1061
9830.10 1058
9831.03 1044
9831.97 1031
9832.91 998
9833.84 1015
9834.78 1007
9835.72 1031
9836.65 1006
9837.59 1007
9838.52 1008
9839.46 1052
9840.40 998
9841.33 995
9842.27 1051
9843.21 995
9844.14 998
9845.08 970
9846.02 993
9846.95 1030
9847.89 990
9848.83 964
9849.77 969
9850.70 989
9851.64 990
9852.58 1022
9853.51 1029
9854.45 988
9855.39 1037
9856.33 979
9857.26 994
9858.20 1022
9859.14 939
9860.08 997
9861.01 976
9861.95 943
9862.89 1008
9863.83 934
9864.76 993
9865.70 1000
9866.64 947
9867.58 935
9868.51 897
9869.45 925
9870.39 963
9871.33 969
9872.27 979
9873.20 984
9874.14 965
9875.08 965
9876.02 974
9876.96 950
9877.90 916
9878.83 948
9879.77 953
9880.71 953
9881.65 911
9882.59 935
9883.53 936
9884.47 962
9885.40 937
9886.34 953
9887.28 907
9888.22 982
9889.16 918
9890.10 891
9891.04 917
9891.98 903
9892.91 926
9893.85 900
9894.79 914
9895.73 864
9896.67 895
9897.61 886
9898.55 887
9899.49 863
9900.43 937
9901.37 921
9902.31 896
9903.25 866
9904.19 917
9905.13 909
9906.07 914
9907.01 896
9907.95 894
9908.89 928
9909.83 907
9910.77 954
9911.71 952
9912.65 935
9913.59 921
9914.53 942
9915.47 944
9916.41 952
9917.35 944
9918.29 956
9919.23 989
9920.17 988
9921.11 1003
9922.05 981
9922.99 1056
9923.93 1098
9924.87 1161
9925.81 1231
9926.75 1249
9927.69 1254
9928.63 1328
9929.57 1280
9930.51 1234
9931.45 1238
9932.39 1195
9933.34 1175
9934.28 1165
9935.22 1136
9936.16 1066
9937.10 1006
9938.04 970
9938.98 954
9939.92 958
9940.87 960
9941.81 954
9942.75 973
9943.69 982
9944.63 1011
9945.57 1037
9946.51 1069
9947.46 1080
9948.40 1153
9949.34 1205
9950.28 1209
9951.22 1257
9952.16 1253
9953.11 1268
9954.05 1225
9954.99 1202
9955.93 1177
9956.87 1167
9957.82 1135
9958.76 1087
9959.70 1030
9960.64 1011
9961.59 951
9962.53 939
9963.47 900
9964.41 892
9965.35 934
9966.30 878
9967.24 862
9968.18 837
9969.13 860
9970.07 824
9971.01 842
9971.95 767
9972.90 747
9973.84 821
9974.78 793
9975.73 741
9976.67 760
9977.61 756
9978.55 717
9979.50 783
9980.44 806
9981.38 827
9982.33 800
9983.27 770
9984.21 800
9985.16 780
9986.10 769
9987.04 807
9987.99 803
9988.93 764
9989.88 795
9990.82 809
9991.76 754
9992.71 724
9993.65 727
9994.59 784
9995.54 771
9996.48 756
9997.43 752
9998.37 730
9999.31 726
10000.26 700
10001.20 714
10002.15 719
10003.09 759
10004.04 726
10004.98 696
10005.92 683
10006.87 714
10007.81 721
10008.76 721
10009.70 659
10010.65 694
10011.59 728
10012.54 694
10013.48 692
10014.43 692
10015.37 701
10016.32 655
10017.26 642
10018.21 679
10019.15 700
10020.10 713
10021.04 694
10021.99 693
10022.93 714
10023.88 678
10024.82 696
10025.77 697
10026.71 675
10027.66 694
10028.60 668
10029.55 711
10030.49 699
10031.44 680
10032.39 684
10033.33 694
10034.28 682
10035.22 676
10036.17 653
10037.11 658
10038.06 658
10039.01 658
10039.95 638
10040.90 617
10041.84 656
10042.79 632
10043.74 619
10044.68 618
10045.63 641
10046.58 651
10047.52 664
10048.47 628
10049.41 613
10050.36 634
10051.31 655
10052.25 600
10053.20 642
10054.15 647
10055.09 649
10056.04 624
10056.99 625
10057.93 621
10058.88 587
10059.83 600
10060.78 594
10061.72 669
10062.67 627
10063.62 638
10064.56 624
10065.51 633
10066.46 612
10067.41 607
10068.35 624
10069.30 625
10070.25 608
10071.20 602
10072.14 622
10073.09 632
10074.04 582
10074.99 588
10075.93 628
10076.88 626
10077.83 601
10078.78 575
10079.72 617
10080.67 613
10081.62 593
10082.57 579
10083.52 561
10084.46 584
10085.41 608
10086.36 597
10087.31 575
10088.26 570
10089.21 619
10090.15 611
10091.10 615
10092.05 592
10093.00 622
10093.95 622
10094.90 606
10095.85 621
10096.79 617
10097.74 598
10098.69 639
10099.64 636
10100.59 634
10101.54 606
10102.49 593
10103.44 604
10104.39 607
10105.33 580
10106.28 580
10107.23 608
10108.18 618
10109.13 673
10110.08 602
10111.03 579
10111.98 577
10112.93 593
10113.88 619
10114.83 598
10115.78 587
10116.73 572
10117.68 577
10118.63 600
10119.58 571
10120.53 614
10121.48 631
10122.43 616
10123.38 607
10124.33 612
10125.28 621
10126.23 629
10127.18 641
10128.13 626
10129.08 623
10130.03 608
10130.98 614
10131.93 609
10132.88 631
10133.83 638
10134.78 636
10135.73 638
10136.68 656
10137.63 669
10138.58 669
10139.53 646
10140.48 621
10141.43 672
10142.38 656
10143.33 656
10144.29 663
10145.24 637
10146.19 651
10147.14 655
10148.09 664
10149.04 679
10149.99 698
10150.94 750
10151.89 676
10152.85 713
10153.80 742
10154.75 736
10155.70 713
10156.65 757
10157.60 743
10158.55 704
10159.51 728
10160.46 715
10161.41 745
10162.36 740
10163.31 736
10164.26 791
10165.22 750
10166.17 759
10167.12 755
10168.07 750
10169.02 783
10169.98 780
10170.93 784
10171.88 777
10172.83 803
10173.79 824
10174.74 825
10175.69 852
10176.64 854
10177.60 878
10178.55 867
10179.50 928
10180.45 912
10181.41 925
10182.36 914
10183.31 972
10184.26 979
10185.22 899
10186.17 935
10187.12 931
10188.08 921
10189.03 932
10189.98 942
10190.93 926
10191.89 907
10192.84 942
10193.79 926
10194.75 909
10195.70 923
10196.65 907
10197.61 922
10198.56 960
10199.51 951
10200.47 994
10201.42 946
10202.38 978
10203.33 1014
10204.28 1052
10205.24 1070
10206.19 1087
10207.14 1101
10208.10 1114
10209.05 1117
10210.01 1146
10210.96 1159
10211.91 1115
10212.87 1071
10213.82 1013
10214.78 1071
10215.73 1043
10216.69 1045
10217.64 977
10218.59 983
10219.55 970
10220.50 917
10221.46 894
10222.41 916
10223.37 903
10224.32 923
10225.28 911
10226.23 898
10227.19 902
10228.14 939
10229.10 954
10230.05 931
10231.01 999
10231.96 1051
10232.92 1080
10233.87 1062
10234.83 1075
10235.78 1117
10236.74 1205
10237.69 1203
10238.65 1225
10239.60 1180
10240.56 1159
10241.51 1106
10242.47 1088
10243.42 1102
10244.38 1007
10245.34 1013
10246.29 961
10247.25 957
10248.20 865
10249.16 859
10250.11 862
10251.07 860
10252.03 839
10252.98 856
10253.94 819
10254.89 853
10255.85 783
10256.81 803
10257.76 825
10258.72 756
10259.68 754
10260.63 739
10261.59 772
10262.55 711
10263.50 713
10264.46 683
10265.41 691
10266.37 699
10267.33 699
10268.28 737
10269.24 725
10270.20 741
10271.16 708
10272.11 738
10273.07 733
10274.03 735
10274.98 738
10275.94 719
10276.90 686
10277.85 726
10278.81 736
10279.77 713
10280.73 694
10281.68 694
10282.64 691
10283.60 702
10284.56 675
10285.51 673
10286.47 670
10287.43 668
10288.39 668
10289.34 652
10290.30 688
10291.26 655
10292.22 651
10293.18 668
10294.13 681
10295.09 665
10296.05 682
10297.01 706
10297.97 653
10298.92 676
10299.88 659
10300.84 707
10301.80 635
10302.76 637
10303.72 667
10304.67 656
10305.63 606
10306.59 612
10307.55 608
10308.51 651
10309.47 642
10310.43 635
10311.38 634
10312.34 618
10313.30 646
10314.26 607
10315.22 628
10316.18 610
10317.14 629
10318.10 632
10319.06 647
10320.01 641
10320.97 645
10321.93 620
10322.89 594
10323.85 600
10324.81 615
10325.77 605
10326.73 602
10327.69 622
10328.65 636
10329.61 607
10330.57 607
10331.53 607
10332.49 636
10333.45 599
10334.41 596
10335.37 593
10336.33 588
10337.29 573
10338.25 555
10339.21 586
10340.17 549
10341.13 558
10342.09 579
10343.05 585
10344.01 578
10344.97 543
10345.93 569
10346.89 594
10347.85 549
10348.81 556
10349.77 563
10350.73 561
10351.69 545
10352.65 538
10353.61 580
10354.57 539
10355.53 577
10356.49 547
10357.46 552
10358.42 551
10359.38 542
10360.34 536
10361.30 522
10362.26 532
10363.22 537
10364.18 533
10365.14 546
10366.11 594
10367.07 547
10368.03 536
10368.99 496
10369.95 503
10370.91 522
10371.87 523
10372.84 516
10373.80 507
10374.76 506
10375.72 519
10376.68 496
10377.64 544
10378.61 526
10379.57 494
10380.53 528
10381.49 508
10382.45 545
10383.42 514
10384.38 523
10385.34 519
10386.30 530
10387.27 515
10388.23 508
10389.19 508
10390.15 511
10391.11 504
10392.08 538
10393.04 505
10394.00 513
10394.96 537
10395.93 525
10396.89 510
10397.85 529
10398.82 507
10399.78 540
10400.74 480
10401.70 484
10402.67 510
10403.63 511
10404.59 529
10405.56 500
10406.52 501
10407.48 505
10408.45 538
10409.41 506
10410.37 508
10411.34 550
10412.30 552
10413.26 545
10414.23 540
10415.19 555
10416.15 566
10417.12 564
10418.08 573
10419.04 585
10420.01 560
10420.97 563
10421.94 576
10422.90 549
10423.86 577
10424.83 579
10425.79 551
10426.76 545
10427.72 586
10428.68 496
10429.65 525
10430.61 533
10431.58 531
10432.54 492
10433.51 474
10434.47 505
10435.44 501
10436.40 485
10437.36 459
10438.33 501
10439.29 481
10440.26 499
10441.22 494
10442.19 485
10443.15 473
10444.12 497
10445.08 494
10446.05 482
10447.01 506
10447.98 465
10448.94 465
10449.91 481
10450.87 458
10451.84 473
10452.80 467
10453.77 468
10454.73 512
10455.70 446
10456.67 481
10457.63 466
10458.60 502
10459.56 486
10460.53 513
10461.49 469
10462.46 481
10463.43 466
10464.39 494
10465.36 464
10466.32 478
10467.29 493
10468.25 480
10469.22 484
10470.19 494
10471.15 469
10472.12 506
10473.09 486
10474.05 484
10475.02 513
10475.98 487
10476.95 494
10477.92 482
10478.88 504
10479.85 506
10480.82 490
10481.78 463
10482.75 479
10483.72 486
10484.68 504
10485.65 487
10486.62 482
10487.58 497
10488.55 505
10489.52 494
10490.49 487
10491.45 491
10492.42 481
10493.39 481
10494.35 473
10495.32 480
10496.29 470
10497.26 489
10498.22 474
10499.19 504
10500.16 449
10501.13 444
10502.09 481
10503.06 498
10504.03 466
10505.00 458
10505.96 479
10506.93 468
10507.90 492
10508.87 472
10509.84 456
10510.80 468
10511.77 485
10512.74 494
10513.71 477
10514.68 474
10515.64 476
10516.61 466
10517.58 444
10518.55 461
10519.52 441
10520.49 490
10521.45 486
10522.42 458
10523.39 474
10524.36 504
10525.33 449
10526.30 484
10527.27 443
10528.23 437
10529.20 465
10530.17 495
10531.14 496
10532.11 467
10533.08 507
10534.05 462
10535.02 477
10535.99 460
10536.96 490
10537.93 501
10538.89 521
10539.86 500
10540.83 453
10541.80 459
10542.77 536
10543.74 492
10544.71 477
10545.68 464
10546.65 496
10547.62 498
10548.59 476
10549.56 481
10550.53 489
10551.50 499
10552.47 505
10553.44 481
10554.41 474
10555.38 481
10556.35 509
10557.32 489
10558.29 508
10559.26 488
10560.23 542
10561.20 534
10562.17 547
10563.14 521
10564.11 501
10565.08 519
10566.05 542
10567.02 489
10567.99 521
10568.96 553
10569.93 523
10570.91 524
10571.88 450
10572.85 447
10573.82 463
10574.79 488
10575.76 505
10576.73 468
10577.70 475
10578.67 519
10579.64 478
10580.62 490
10581.59 489
10582.56 494
10583.53 477
10584.50 465
10585.47 478
10586.44 501
10587.42 557
10588.39 544
10589.36 517
10590.33 513
10591.30 487
10592.27 504
10593.25 520
10594.22 513
10595.19 511
10596.16 526
10597.13 531
10598.10 541
10599.08 511
10600.05 500
10601.02 515
10601.99 521
10602.97 546
10603.94 534
10604.91 539
10605.88 542
10606.85 536
10607.83 574
10608.80 543
10609.77 557
10610.74 578
10611.72 589
10612.69 596
10613.66 565
10614.64 564
10615.61 593
10616.58 607
10617.55 591
10618.53 569
10619.50 552
10620.47 583
10621.45 561
10622.42 548
10623.39 547
10624.37 551
10625.34 536
10626.31 542
10627.29 506
10628.26 498
10629.23 534
10630.21 597
10631.18 543
10632.15 557
10633.13 530
10634.10 559
10635.07 584
10636.05 594
10637.02 588
10638.00 642
10638.97 624
10639.94 676
10640.92 654
10641.89 622
10642.87 663
10643.84 646
10644.81 633
10645.79 608
10646.76 567
10647.74 565
10648.71 579
10649.68 543
10650.66 569
10651.63 545
10652.61 520
10653.58 522
10654.56 523
10655.53 526
10656.51 512
10657.48 488
10658.46 493
10659.43 487
10660.41 508
10661.38 489
10662.36 519
10663.33 478
10664.31 490
10665.28 470
10666.26 504
10667.23 529
10668.21 510
10669.18 493
10670.16 496
10671.13 481
10672.11 479
10673.08 476
10674.06 524
10675.03 544
10676.01 499
10676.99 492
10677.96 481
10678.94 494
10679.91 501
10680.89 505
10681.86 497
10682.84 530
10683.82 510
10684.79 448
10685.77 475
10686.74 493
10687.72 498
10688.70 493
10689.67 475
10690.65 465
10691.63 438
10692.60 447
10693.58 453
10694.55 475
10695.53 440
10696.51 469
10697.48 479
10698.46 447
10699.44 481
10700.41 505
10701.39 476
10702.37 474
10703.34 441
10704.32 449
10705.30 446
10706.27 438
10707.25 460
10708.23 460
10709.21 476
10710.18 433
10711.16 435
10712.14 438
10713.11 442
10714.09 446
10715.07 470
10716.05 484
10717.02 459
10718.00 448
10718.98 460
10719.96 455
10720.93 484
10721.91 465
10722.89 496
10723.87 481
10724.85 473
10725.82 484
10726.80 469
10727.78 450
10728.76 445
10729.74 470
10730.71 439
10731.69 446
10732.67 442
10733.65 471
10734.63 455
10735.60 461
10736.58 456
10737.56 485
10738.54 485
10739.52 442
10740.50 447
10741.48 450
10742.45 463
10743.43 460
10744.41 480
10745.39 480
10746.37 501
10747.35 472
10748.33 468
10749.31 488
10750.28 486
10751.26 462
10752.24 427
10753.22 476
10754.20 503
10755.18 486
10756.16 486
10757.14 483
10758.12 468
10759.10 466
10760.08 479
10761.06 457
10762.04 457
10763.01 454
10763.99 478
10764.97 480
10765.95 464
10766.93 470
10767.91 490
10768.89 502
10769.87 469
10770.85 437
10771.83 472
10772.81 480
10773.79 456
10774.77 472
10775.75 487
10776.73 507
10777.71 486
10778.69 508
10779.67 494
10780.65 486
10781.63 490
10782.62 498
10783.60 491
10784.58 501
10785.56 520
10786.54 501
10787.52 512
10788.50 489
10789.48 494
10790.46 497
10791.44 476
10792.42 476
10793.40 470
10794.38 478
10795.37 491
10796.35 488
10797.33 498
10798.31 519
10799.29 521
10800.27 508
10801.25 481
10802.23 485
10803.21 472
10804.20 478
10805.18 473
10806.16 493
10807.14 491
10808.12 501
10809.10 500
10810.09 476
10811.07 489
10812.05 497
10813.03 493
10814.01 489
10815.00 491
10815.98 487
10816.96 506
10817.94 515
10818.92 491
10819.91 489
10820.89 531
10821.87 516
10822.85 498
10823.83 504
10824.82 485
10825.80 503
10826.78 519
10827.76 501
10828.75 499
10829.73 512
10830.71 521
10831.69 509
10832.68 519
10833.66 501
10834.64 540
10835.63 530
10836.61 535
10837.59 523
10838.57 499
10839.56 539
10840.54 541
10841.52 519
10842.51 541
10843.49 534
10844.47 535
10845.46 554
10846.44 553
10847.42 537
10848.41 529
10849.39 548
10850.37 550
10851.36 541
10852.34 553
10853.32 580
10854.31 584
10855.29 545
10856.28 548
10857.26 557
10858.24 602
10859.23 569
10860.21 563
10861.20 565
10862.18 584
10863.16 552
10864.15 588
10865.13 593
10866.12 606
10867.10 577
10868.08 586
10869.07 597
10870.05 594
10871.04 607
10872.02 596
10873.01 581
10873.99 569
10874.98 621
10875.96 624
10876.95 612
10877.93 611
10878.92 602
10879.90 667
10880.89 592
10881.87 603
10882.86 615
10883.84 625
10884.83 622
10885.81 613
10886.80 616
10887.78 610
10888.77 648
10889.75 623
10890.74 654
10891.72 671
10892.71 704
10893.69 689
10894.68 643
10895.66 667
10896.65 635
10897.64 671
10898.62 684
10899.61 667
10900.59 706
10901.58 700
10902.56 675
10903.55 685
10904.54 726
10905.52 745
10906.51 754
10907.49 754
10908.48 738
10909.47 769
10910.45 744
10911.44 755
10912.43 750
10913.41 783
10914.40 800
10915.39 806
10916.37 800
10917.36 821
10918.35 817
10919.33 819
10920.32 869
10921.31 844
10922.29 856
10923.28 835
10924.27 853
10925.25 831
10926.24 850
10927.23 902
10928.21 905
10929.20 906
10930.19 858
10931.18 895
10932.16 886
10933.15 944
10934.14 893
10935.12 964
10936.11 931
10937.10 934
10938.09 938
10939.07 951
10940.06 960
10941.05 988
10942.04 987
10943.02 1036
10944.01 1002
10945.00 1045
10945.99 1078
10946.98 1096
10947.96 1124
10948.95 1161
10949.94 1146
10950.93 1163
10951.92 1216
10952.90 1279
10953.89 1341
10954.88 1373
10955.87 1383
10956.86 1408
10957.85 1520
10958.83 1563
10959.82 1548
10960.81 1561
10961.80 1585
10962.79 1588
10963.78 1505
10964.77 1544
10965.75 1499
10966.74 1449
10967.73 1439
10968.72 1416
10969.71 1355
10970.70 1293
10971.69 1292
10972.68 1276
10973.67 1212
10974.66 1240
10975.64 1228
10976.63 1220
10977.62 1226
10978.61 1183
10979.60 1256
10980.59 1224
10981.58 1211
10982.57 1177
10983.56 1282
10984.55 1275
10985.54 1273
10986.53 1302
10987.52 1297
10988.51 1333
10989.50 1371
10990.49 1404
10991.48 1432
10992.47 1471
10993.46 1562
10994.45 1593
10995.44 1682
10996.43 1745
10997.42 1877
10998.41 1961
10999.40 2032
11000.39 2059
11001.38 2134
11002.37 2140
11003.36 2105
11004.35 2072
11005.34 2016
11006.33 1920
11007.32 1821
11008.31 1709
11009.30 1639
11010.30 1507
11011.29 1424
11012.28 1334
11013.27 1304
11014.26 1221
11015.25 1163
11016.24 1186
11017.23 1085
11018.22 1026
11019.21 981
11020.21 1010
11021.20 1023
11022.19 988
11023.18 970
11024.17 1005
11025.16 944
11026.15 943
11027.14 927
11028.14 923
11029.13 936
11030.12 945
11031.11 961
11032.10 934
11033.09 916
11034.09 928
11035.08 943
11036.07 911
11037.06 914
11038.05 979
11039.05 965
11040.04 913
11041.03 925
11042.02 890
11043.02 883
11044.01 916
11045.00 898
11045.99 907
11046.98 864
11047.98 823
11048.97 817
11049.96 838
11050.95 801
11051.95 781
11052.94 814
11053.93 825
11054.93 815
11055.92 792
11056.91 794
11057.90 777
11058.90 780
11059.89 801
11060.88 804
11061.88 839
11062.87 786
11063.86 807
11064.86 821
11065.85 823
11066.84 799
11067.84 812
11068.83 862
11069.82 857
11070.82 830
11071.81 835
11072.80 802
11073.80 819
11074.79 837
11075.78 854
11076.78 866
11077.77 835
11078.77 817
11079.76 817
11080.75 812
11081.75 781
11082.74 803
11083.74 833
11084.73 794
11085.72 794
11086.72 795
11087.71 812
11088.71 776
11089.70 770
11090.70 783
11091.69 764
11092.68 750
11093.68 761
11094.67 760
11095.67 749
11096.66 749
11097.66 769
11098.65 766
11099.65 746
11100.64 750
11101.64 733
11102.63 729
11103.63 724
11104.62 763
11105.62 745
11106.61 730
11107.61 739
11108.60 772
11109.60 756
11110.59 747
11111.59 724
11112.58 723
11113.58 725
11114.57 732
11115.57 732
11116.56 775
11117.56 758
11118.56 706
11119.55 733
11120.55 701
11121.54 732
11122.54 708
11123.54 704
11124.53 683
11125.53 712
11126.52 765
11127.52 748
11128.51 746
11129.51 740
11130.51 747
11131.50 718
11132.50 695
11133.50 752
11134.49 734
11135.49 722
11136.49 749
11137.48 718
11138.48 777
11139.47 711
11140.47 681
11141.47 708
11142.46 719
11143.46 675
11144.46 683
11145.46 688
11146.45 698
11147.45 710
11148.45 666
11149.44 701
11150.44 723
11151.44 716
11152.43 683
11153.43 702
11154.43 727
11155.43 732
11156.42 696
11157.42 670
11158.42 704
11159.42 701
11160.41 704
11161.41 684
11162.41 681
11163.41 679
11164.40 704
11165.40 706
11166.40 687
11167.40 672
11168.39 665
11169.39 702
11170.39 708
11171.39 685
11172.39 687
11173.38 675
11174.38 683
11175.38 666
11176.38 668
11177.38 671
11178.38 670
11179.37 673
11180.37 677
11181.37 715
11182.37 667
11183.37 676
11184.37 684
11185.37 700
11186.36 687
11187.36 697
11188.36 717
11189.36 676
11190.36 707
11191.36 733
11192.36 675
11193.36 712
11194.36 699
11195.35 719
11196.35 726
11197.35 730
11198.35 712
11199.35 715
11200.35 750
11201.35 710
11202.35 708
11203.35 668
11204.35 724
11205.35 708
11206.35 739
11207.35 735
11208.35 704
11209.35 695
11210.35 715
11211.35 811
11212.35 757
11213.35 722
11214.35 743
11215.34 732
11216.35 679
11217.35 698
11218.35 711
11219.35 705
11220.35 704
11221.35 745
11222.35 714
11223.35 690
11224.35 738
11225.35 737
11226.35 715
11227.35 663
11228.35 704
11229.35 714
11230.35 748
11231.35 696
11232.35 703
11233.35 689
11234.35 711
11235.35 701
11236.35 776
11237.36 735
11238.36 732
11239.36 714
11240.36 718
11241.36 712
11242.36 716
11243.36 726
11244.36 753
11245.36 712
11246.37 680
11247.37 711
11248.37 740
11249.37 726
11250.37 730
11251.37 721
11252.38 741
11253.38 734
11254.38 690
11255.38 728
11256.38 733
11257.38 742
11258.39 737
11259.39 744
11260.39 748
11261.39 756
11262.39 734
11263.40 784
11264.40 712
11265.40 759
11266.40 768
11267.40 792
11268.41 804
11269.41 791
11270.41 802
11271.41 816
11272.42 825
11273.42 846
11274.42 843
11275.42 864
11276.43 844
11277.43 861
11278.43 898
11279.44 916
11280.44 850
11281.44 840
11282.44 834
11283.45 834
11284.45 826
11285.45 827
11286.46 811
11287.46 795
11288.46 760
11289.47 751
11290.47 754
11291.47 728
11292.48 721
11293.48 697
11294.48 702
11295.49 702
11296.49 695
11297.49 694
11298.50 631
11299.50 662
11300.51 682
11301.51 670
11302.51 671
11303.52 701
11304.52 683
11305.53 683
11306.53 660
11307.53 661
11308.54 671
11309.54 680
11310.55 682
11311.55 675
11312.55 699
11313.56 709
11314.56 722
11315.57 738
11316.57 714
11317.58 690
11318.58 705
11319.59 728
11320.59 736
11321.59 735
11322.60 752
11323.60 735
11324.61 711
11325.61 730
11326.62 734
11327.62 739
11328.63 716
11329.63 703
11330.64 697
11331.64 726
11332.65 689
11333.65 685
11334.66 679
11335.67 700
11336.67 696
11337.68 748
11338.68 752
11339.69 763
11340.69 747
11341.70 768
11342.70 772
11343.71 773
11344.72 739
11345.72 750
11346.73 745
11347.73 721
11348.74 729
11349.74 732
11350.75 686
11351.76 710
11352.76 691
11353.77 658
11354.78 651
11355.78 658
11356.79 637
11357.79 671
11358.80 654
11359.81 657
11360.81 658
11361.82 670
11362.83 621
11363.83 622
11364.84 665
11365.85 600
11366.85 605
11367.86 618
11368.87 636
11369.87 603
11370.88 634
11371.89 610
11372.89 609
11373.90 556
11374.91 584
11375.92 604
11376.92 554
11377.93 569
11378.94 596
11379.94 607
11380.95 588
11381.96 581
11382.97 595
11383.97 570
11384.98 599
11385.99 612
11387.00 595
11388.00 635
11389.01 597
11390.02 607
11391.03 601
11392.04 581
11393.04 543
11394.05 585
11395.06 623
11396.07 580
11397.08 557
11398.08 574
11399.09 598
11400.10 595
11401.11 586
11402.12 620
11403.12 603
11404.13 567
11405.14 563
11406.15 601
11407.16 586
11408.17 598
11409.18 582
11410.18 626
11411.19 606
11412.20 591
11413.21 556
11414.22 575
11415.23 598
11416.24 588
11417.25 552
11418.25 600
11419.26 567
11420.27 582
11421.28 588
11422.29 582
11423.30 602
11424.31 598
11425.32 618
11426.33 587
11427.34 583
11428.35 572
11429.36 614
11430.37 610
11431.38 599
11432.39 585
11433.39 561
11434.40 573
11435.41 611
11436.42 636
11437.43 613
11438.44 600
11439.45 608
11440.46 627
11441.47 629
11442.48 602
11443.49 607
11444.50 593
11445.51 597
11446.52 635
11447.53 602
11448.55 605
11449.56 589
11450.57 620
11451.58 613
11452.59 561
11453.60 584
11454.61 580
11455.62 597
11456.63 602
11457.64 575
11458.65 576
11459.66 611
11460.67 597
11461.68 611
11462.69 595
11463.71 608
11464.72 600
11465.73 606
11466.74 629
11467.75 597
11468.76 630
11469.77 624
11470.78 627
11471.80 607
11472.81 650
11473.82 635
11474.83 638
11475.84 639
11476.85 622
11477.86 631
11478.88 632
11479.89 626
11480.90 659
11481.91 648
11482.92 648
11483.93 636
11484.95 677
11485.96 682
11486.97 653
11487.98 661
11489.00 659
11490.01 675
11491.02 682
11492.03 684
11493.04 683
11494.06 684
11495.07 671
11496.08 727
11497.09 704
11498.11 718
11499.12 717
11500.13 710
11501.14 733
11502.16 737
11503.17 747
11504.18 811
11505.20 759
11506.21 737
11507.22 734
11508.23 770
11509.25 773
11510.26 807
11511.27 806
11512.29 836
11513.30 841
11514.31 820
11515.33 865
11516.34 914
11517.35 906
11518.37 919
11519.38 981
11520.39 984
11521.41 978
11522.42 997
11523.43 1068
11524.45 1095
11525.46 1118
11526.47 1180
11527.49 1185
11528.50 1193
11529.52 1185
11530.53 1302
11531.54 1331
11532.56 1352
11533.57 1443
11534.59 1590
11535.60 1630
11536.62 1791
11537.63 1788
11538.64 1845
11539.66 1901
11540.67 1974
11541.69 1927
11542.70 1894
11543.72 1904
11544.73 1804
11545.75 1786
11546.76 1675
11547.77 1564
11548.79 1476
11549.80 1440
11550.82 1309
11551.83 1215
11552.85 1152
11553.86 1110
11554.88 1098
11555.89 974
11556.91 921
11557.92 945
11558.94 913
11559.95 879
11560.97 930
11561.99 879
11563.00 867
11564.02 857
11565.03 882
11566.05 829
11567.06 818
11568.08 800
11569.09 817
11570.11 835
11571.13 844
11572.14 880
11573.16 855
11574.17 833
11575.19 857
11576.20 826
11577.22 855
11578.24 835
11579.25 825
11580.27 860
11581.29 851
11582.30 840
11583.32 830
11584.33 866
11585.35 852
11586.37 835
11587.38 831
11588.40 816
11589.42 848
11590.43 827
11591.45 826
11592.47 838
11593.48 869
11594.50 890
11595.52 942
11596.53 909
11597.55 887
11598.57 967
11599.58 990
11600.60 1012
11601.62 975
11602.64 1003
11603.65 1012
11604.67 1017
11605.69 988
11606.70 946
11607.72 926
11608.74 902
11609.76 869
11610.77 922
11611.79 858
11612.81 825
11613.83 829
11614.84 802
11615.86 778
11616.88 765
11617.90 738
11618.92 763
11619.93 772
11620.95 731
11621.97 730
11622.99 737
11624.01 750
11625.02 728
11626.04 740
11627.06 705
11628.08 726
11629.10 705
11630.11 717
11631.13 677
11632.15 706
11633.17 688
11634.19 671
11635.21 671
11636.23 681
11637.24 704
11638.26 679
11639.28 638
11640.30 607
11641.32 691
11642.34 655
11643.36 651
11644.38 643
11645.39 676
11646.41 614
11647.43 611
11648.45 618
11649.47 637
11650.49 638
11651.51 582
11652.53 629
11653.55 605
11654.57 622
11655.59 596
11656.61 629
11657.63 619
11658.65 587
11659.67 595
11660.69 615
11661.70 644
11662.72 600
11663.74 610
11664.76 601
11665.78 615
11666.80 609
11667.82 581
11668.84 559
11669.86 574
11670.88 581
11671.90 612
11672.92 595
11673.95 583
11674.97 591
11675.99 584
11677.01 599
11678.03 574
11679.05 565
11680.07 539
11681.09 594
11682.11 596
11683.13 599
11684.15 571
11685.17 596
11686.19 625
11687.21 590
11688.23 542
11689.25 563
11690.28 580
11691.30 567
11692.32 549
11693.34 526
11694.36 547
11695.38 551
11696.40 539
11697.42 513
11698.44 574
11699.47 515
11700.49 527
11701.51 527
11702.53 521
11703.55 529
11704.57 536
11705.60 528
11706.62 520
11707.64 525
11708.66 521
11709.68 528
11710.70 508
11711.73 533
11712.75 524
11713.77 512
11714.79 514
11715.81 520
11716.84 514
11717.86 537
11718.88 503
11719.90 505
11720.92 500
11721.95 521
11722.97 478
11723.99 486
11725.01 461
11726.04 493
11727.06 514
11728.08 494
11729.11 486
11730.13 528
11731.15 496
11732.17 508
11733.20 526
11734.22 498
11735.24 493
11736.26 478
11737.29 509
11738.31 532
11739.33 513
11740.36 521
11741.38 490
11742.40 483
11743.43 504
11744.45 492
11745.47 493
11746.50 540
11747.52 520
11748.54 508
11749.57 471
11750.59 473
11751.62 496
11752.64 497
11753.66 498
11754.69 529
11755.71 506
11756.73 518
11757.76 534
11758.78 516
11759.81 522
11760.83 515
11761.85 523
11762.88 525
11763.90 519
11764.93 510
11765.95 544
11766.98 516
11768.00 518
11769.02 520
11770.05 532
11771.07 552
11772.10 560
11773.12 499
11774.15 522
11775.17 535
11776.20 508
11777.22 510
11778.25 522
11779.27 541
11780.30 573
11781.32 556
11782.35 509
11783.37 544
11784.40 530
11785.42 569
11786.45 571
11787.47 534
11788.50 497
11789.52 558
11790.55 563
11791.57 554
11792.60 539
11793.62 535
11794.65 549
11795.67 544
11796.70 565
11797.73 538
11798.75 547
11799.78 530
11800.80 575
11801.83 544
11802.85 537
11803.88 530
11804.91 530
11805.93 559
11806.96 558
11807.98 549
11809.01 556
11810.04 554
11811.06 554
11812.09 567
11813.12 582
11814.14 588
11815.17 563
11816.19 556
11817.22 505
11818.25 567
11819.27 536
11820.30 555
11821.33 572
11822.35 560
11823.38 603
11824.41 612
11825.44 585
11826.46 614
11827.49 612
11828.52 591
11829.54 614
11830.57 586
11831.60 613
11832.62 604
11833.65 632
11834.68 639
11835.71 611
11836.73 591
11837.76 629
11838.79 619
11839.82 663
11840.84 672
11841.87 600
11842.90 609
11843.93 597
11844.95 642
11845.98 640
11847.01 646
11848.04 635
11849.07 631
11850.09 611
11851.12 654
11852.15 645
11853.18 657
11854.21 651
11855.23 654
11856.26 649
11857.29 683
11858.32 694
11859.35 676
11860.38 719
11861.40 713
11862.43 699
11863.46 719
11864.49 755
11865.52 732
11866.55 738
11867.58 740
11868.60 764
11869.63 729
11870.66 702
11871.69 721
11872.72 767
11873.75 770
11874.78 770
11875.81 767
11876.84 758
11877.86 781
11878.89 795
11879.92 801
11880.95 779
11881.98 834
11883.01 805
11884.04 821
11885.07 885
11886.10 884
11887.13 888
11888.16 911
11889.19 895
11890.22 901
11891.25 937
11892.28 942
11893.31 970
11894.34 971
11895.37 966
11896.40 1049
11897.43 1109
11898.46 1154
11899.49 1163
11900.52 1173
11901.55 1290
11902.58 1301
11903.61 1314
11904.64 1330
11905.67 1342
11906.70 1342
11907.73 1371
11908.76 1371
11909.79 1354
11910.82 1302
11911.85 1253
11912.88 1222
11913.91 1225
11914.94 1163
11915.97 1175
11917.01 1090
11918.04 1083
11919.07 1104
11920.10 1083
11921.13 1060
11922.16 1083
11923.19 1113
11924.22 1076
11925.25 1084
11926.28 1088
11927.32 1172
11928.35 1209
11929.38 1174
11930.41 1190
11931.44 1197
11932.47 1227
11933.50 1210
11934.54 1237
11935.57 1213
11936.60 1210
11937.63 1197
11938.66 1156
11939.70 1111
11940.73 1120
11941.76 1110
11942.79 1119
11943.82 1046
11944.85 973
11945.89 1006
11946.92 957
11947.95 924
11948.98 913
11950.02 840
11951.05 810
11952.08 809
11953.11 810
11954.15 842
11955.18 862
11956.21 858
11957.24 789
11958.28 795
11959.31 800
11960.34 816
11961.37 781
11962.41 798
11963.44 800
11964.47 797
11965.51 817
11966.54 806
11967.57 813
11968.60 841
11969.64 782
11970.67 829
11971.70 885
11972.74 879
11973.77 860
11974.80 870
11975.84 867
11976.87 821
11977.90 853
11978.94 820
11979.97 836
11981.00 834
11982.04 833
11983.07 852
11984.11 877
11985.14 870
11986.17 886
11987.21 876
11988.24 881
11989.28 897
11990.31 929
11991.34 867
11992.38 846
11993.41 873
11994.45 898
11995.48 870
11996.51 885
11997.55 904
11998.58 875
11999.62 893
12000.65 872
12001.69 916
12002.72 957
12003.76 950
12004.79 900
12005.82 984
12006.86 996
12007.89 990
12008.93 986
12009.96 969
12011.00 977
12012.03 1027
12013.07 1023
12014.10 1005
12015.14 1001
12016.17 1010
12017.21 1059
12018.24 1040
12019.28 1072
12020.32 1084
12021.35 1113
12022.39 1102
12023.42 1074
12024.46 1080
12025.49 1095
12026.53 1071
12027.56 1048
12028.60 1054
12029.64 1040
12030.67 1063
12031.71 1063
12032.74 1044
12033.78 1092
12034.81 1044
12035.85 1034
12036.89 1043
12037.92 994
12038.96 999
12039.99 1055
12041.03 1056
12042.07 1047
12043.10 1031
12044.14 1049
12045.18 1059
12046.21 1037
12047.25 1038
12048.29 1048
12049.32 1079
12050.36 1085
12051.40 1093
12052.43 1117
12053.47 1120
12054.51 1100
12055.54 1150
12056.58 1125
12057.62 1159
12058.65 1159
12059.69 1161
12060.73 1166
12061.76 1146
12062.80 1079
12063.84 1099
12064.88 1086
12065.91 1085
12066.95 1023
12067.99 993
12069.03 995
12070.06 988
12071.10 981
12072.14 961
12073.18 980
12074.21 948
12075.25 910
12076.29 942
12077.33 930
12078.36 901
12079.40 902
12080.44 888
12081.48 945
12082.52 925
12083.55 928
12084.59 941
12085.63 924
12086.67 903
12087.71 914
12088.74 931
12089.78 920
12090.82 942
12091.86 961
12092.90 939
12093.94 974
12094.98 983
12096.01 965
12097.05 1009
12098.09 1032
12099.13 968
12100.17 1062
12101.21 1060
12102.25 1054
12103.28 1049
12104.32 1087
12105.36 1061
12106.40 1055
12107.44 1073
12108.48 1070
12109.52 1041
12110.56 1043
12111.60 988
12112.64 944
12113.68 899
12114.72 872
12115.76 886
12116.79 809
12117.83 812
12118.87 802
12119.91 814
12120.95 782
12121.99 784
12123.03 753
12124.07 745
12125.11 730
12126.15 718
12127.19 728
12128.23 706
12129.27 710
12130.31 695
12131.35 749
12132.39 711
12133.43 712
12134.47 731
12135.51 731
12136.55 710
12137.59 708
12138.63 724
12139.67 697
12140.71 742
12141.76 718
12142.80 715
12143.84 706
12144.88 706
12145.92 700
12146.96 728
12148.00 732
12149.04 674
12150.08 687
12151.12 736
12152.16 674
12153.20 672
12154.25 680
12155.29 691
12156.33 630
12157.37 622
12158.41 654
12159.45 642
12160.49 608
12161.53 640
12162.58 634
12163.62 628
12164.66 638
12165.70 651
12166.74 641
12167.78 584
12168.82 590
12169.87 606
12170.91 595
12171.95 614
12172.99 599
12174.03 633
12175.08 626
12176.12 584
12177.16 589
12178.20 619
12179.24 615
12180.29 616
12181.33 618
12182.37 608
12183.41 599
12184.46 626
12185.50 638
12186.54 594
12187.58 581
12188.63 587
12189.67 560
12190.71 605
12191.75 564
12192.80 599
12193.84 608
12194.88 606
12195.92 567
12196.97 595
12198.01 600
12199.05 604
12200.10 580
12201.14 587
12202.18 600
12203.23 596
12204.27 574
12205.31 584
12206.36 572
12207.40 582
12208.44 585
12209.49 612
12210.53 535
12211.57 555
12212.62 556
12213.66 561
12214.70 543
12215.75 560
12216.79 592
12217.84 599
12218.88 543
12219.92 543
12220.97 590
12222.01 551
12223.06 568
12224.10 585
12225.14 585
12226.19 554
12227.23 566
12228.28 555
12229.32 529
12230.36 543
12231.41 591
12232.45 558
12233.50 531
12234.54 538
12235.59 537
12236.63 552
12237.68 537
12238.72 548
12239.77 514
12240.81 550
12241.86 542
12242.90 525
12243.94 539
12244.99 522
12246.03 528
12247.08 541
12248.13 513
12249.17 536
12250.22 556
12251.26 539
12252.31 539
12253.35 531
12254.40 514
12255.44 486
12256.49 546
12257.53 501
12258.58 494
12259.62 513
12260.67 509
12261.72 480
12262.76 467
12263.81 491
12264.85 498
12265.90 483
12266.94 492
12267.99 486
12269.04 466
12270.08 489
12271.13 505
12272.17 500
12273.22 454
12274.27 460
12275.31 514
12276.36 487
12277.41 464
12278.45 480
12279.50 476
12280.55 484
12281.59 495
12282.64 475
12283.69 457
12284.73 458
12285.78 462
12286.83 476
12287.87 493
12288.92 469
12289.97 442
12291.01 459
12292.06 478
12293.11 460
12294.15 456
12295.20 469
12296.25 479
12297.30 457
12298.34 431
12299.39 475
12300.44 450
12301.48 415
12302.53 453
12303.58 473
12304.63 434
12305.67 450
12306.72 497
12307.77 513
12308.82 452
12309.87 446
12310.91 454
12311.96 456
12313.01 424
12314.06 471
12315.10 468
12316.15 471
12317.20 462
12318.25 446
12319.30 457
12320.34 405
12321.39 396
12322.44 459
12323.49 439
12324.54 416
12325.59 436
12326.63 446
12327.68 436
12328.73 424
12329.78 442
12330.83 411
12331.88 443
12332.93 407
12333.98 410
12335.02 470
12336.07 440
12337.12 410
12338.17 456
12339.22 421
12340.27 416
12341.32 446
12342.37 446
12343.42 454
12344.47 407
12345.51 452
12346.56 455
12347.61 435
12348.66 449
12349.71 449
12350.76 451
12351.81 445
12352.86 428
12353.91 422
12354.96 426
12356.01 423
12357.06 428
12358.11 466
12359.16 437
12360.21 452
12361.26 462
12362.31 459
12363.36 451
12364.41 429
12365.46 462
12366.51 444
12367.56 445
12368.61 433
12369.66 460
12370.71 452
12371.76 422
12372.81 464
12373.86 451
12374.91 445
12375.96 432
12377.01 435
12378.06 433
12379.11 432
12380.17 469
12381.22 469
12382.27 447
12383.32 443
12384.37 435
12385.42 465
12386.47 474
12387.52 448
12388.57 431
12389.62 426
12390.67 439
12391.73 442
12392.78 470
12393.83 432
12394.88 450
12395.93 500
12396.98 467
12398.03 459
12399.09 449
12400.14 450
12401.19 448
12402.24 432
12403.29 451
12404.34 472
12405.40 461
12406.45 460
12407.50 440
12408.55 466
12409.60 504
12410.66 460
12411.71 463
12412.76 512
12413.81 478
12414.86 469
12415.92 486
12416.97 530
12418.02 509
12419.07 473
12420.13 479
12421.18 498
12422.23 495
12423.28 483
12424.34 481
12425.39 468
12426.44 482
12427.49 496
12428.55 495
12429.60 468
12430.65 492
12431.71 469
12432.76 499
12433.81 495
12434.86 504
12435.92 512
12436.97 514
12438.02 527
12439.08 546
12440.13 528
12441.18 536
12442.24 513
12443.29 520
12444.34 504
12445.40 508
12446.45 531
12447.50 543
12448.56 550
12449.61 581
12450.67 573
12451.72 571
12452.77 559
12453.83 611
12454.88 620
12455.94 606
12456.99 623
12458.04 663
12459.10 645
12460.15 628
12461.21 684
12462.26 692
12463.31 658
12464.37 714
12465.42 786
12466.48 801
12467.53 841
12468.59 845
12469.64 876
12470.70 937
12471.75 997
12472.80 1048
12473.86 1122
12474.91 1167
12475.97 1182
12477.02 1184
12478.08 1213
12479.13 1195
12480.19 1274
12481.24 1258
12482.30 1199
12483.35 1200
12484.41 1166
12485.46 1155
12486.52 1071
12487.57 1038
12488.63 1015
12489.69 926
12490.74 891
12491.80 870
12492.85 851
12493.91 790
12494.96 767
12496.02 737
12497.07 734
12498.13 703
12499.19 696
12500.24 663
12501.30 698
12502.35 660
12503.41 646
12504.47 680
12505.52 698
12506.58 674
12507.63 664
12508.69 676
12509.75 658
12510.80 666
12511.86 668
12512.91 714
12513.97 705
12515.03 719
12516.08 693
12517.14 700
12518.20 695
12519.25 676
12520.31 694
12521.37 688
12522.42 685
12523.48 688
12524.54 691
12525.59 678
12526.65 656
12527.71 695
12528.77 669
12529.82 657
12530.88 648
12531.94 641
12532.99 638
12534.05 639
12535.11 628
12536.17 665
12537.22 663
12538.28 648
12539.34 687
12540.40 659
12541.45 684
12542.51 645
12543.57 690
12544.63 723
12545.68 691
12546.74 724
12547.80 747
12548.86 744
12549.92 729
12550.97 742
12552.03 773
12553.09 768
12554.15 787
12555.21 810
12556.26 793
12557.32 806
12558.38 797
12559.44 771
12560.50 779
12561.56 742
12562.61 742
12563.67 763
12564.73 752
12565.79 730
12566.85 734
12567.91 741
12568.97 690
12570.02 663
12571.08 693
12572.14 681
12573.20 667
12574.26 660
12575.32 649
12576.38 682
12577.44 668
12578.50 641
12579.56 646
12580.61 687
12581.67 657
12582.73 636
12583.79 674
12584.85 664
12585.91 671
12586.97 660
12588.03 659
12589.09 666
12590.15 670
12591.21 697
12592.27 681
12593.33 697
12594.39 653
12595.45 622
12596.51 689
12597.57 682
12598.63 685
12599.69 676
12600.75 667
12601.81 635
12602.87 666
12603.93 715
12604.99 695
12606.05 652
12607.11 699
12608.17 729
12609.23 717
12610.29 710
12611.35 723
12612.41 730
12613.47 726
12614.53 752
12615.59 738
12616.66 734
12617.72 724
12618.78 769
12619.84 760
12620.90 725
12621.96 731
12623.02 813
12624.08 811
12625.14 816
12626.20 798
12627.26 790
12628.33 828
12629.39 833
12630.45 823
12631.51 847
12632.57 873
12633.63 865
12634.69 867
12635.76 857
12636.82 845
12637.88 842
12638.94 835
12640.00 823
12641.06 769
12642.13 769
12643.19 772
12644.25 767
12645.31 726
12646.37 705
12647.44 738
12648.50 676
12649.56 646
12650.62 678
12651.68 674
12652.75 682
12653.81 641
12654.87 654
12655.93 692
12657.00 659
12658.06 690
12659.12 671
12660.18 660
12661.25 636
12662.31 662
12663.37 704
12664.43 657
12665.50 668
12666.56 707
12667.62 676
12668.69 678
12669.75 673
12670.81 658
12671.88 670
12672.94 690
12674.00 720
12675.06 727
12676.13 716
12677.19 719
12678.25 728
12679.32 715
12680.38 685
12681.44 672
12682.51 739
12683.57 718
12684.64 693
12685.70 660
12686.76 699
12687.83 722
12688.89 719
12689.95 714
12691.02 750
12692.08 751
12693.15 700
12694.21 781
12695.27 781
12696.34 736
12697.40 747
12698.47 759
12699.53 768
12700.59 790
12701.66 827
12702.72 823
12703.79 821
12704.85 814
12705.92 786
12706.98 841
12708.05 857
12709.11 858
12710.18 855
12711.24 866
12712.30 854
12713.37 842
12714.43 890
12715.50 883
12716.56 875
12717.63 864
12718.69 894
12719.76 897
12720.82 863
12721.89 864
12722.95 920
12724.02 877
12725.09 904
12726.15 904
12727.22 955
12728.28 950
12729.35 942
12730.41 976
12731.48 984
12732.54 1012
12733.61 991
12734.68 991
12735.74 992
12736.81 1031
12737.87 1015
12738.94 976
12740.00 953
12741.07 950
12742.14 960
12743.20 901
12744.27 887
12745.33 900
12746.40 884
12747.47 868
12748.53 829
12749.60 832
12750.67 822
12751.73 827
12752.80 822
12753.87 750
12754.93 779
12756.00 773
12757.07 747
12758.13 758
12759.20 719
12760.27 735
12761.33 717
12762.40 721
12763.47 724
12764.53 727
12765.60 728
12766.67 738
12767.73 748
12768.80 730
12769.87 717
12770.94 701
12772.00 684
12773.07 678
12774.14 686
12775.21 696
12776.27 672
12777.34 667
12778.41 661
12779.48 652
12780.54 648
12781.61 681
12782.68 654
12783.75 628
12784.81 692
12785.88 622
12786.95 645
12788.02 627
12789.09 621
12790.15 617
12791.22 600
12792.29 591
12793.36 617
12794.43 611
12795.49 612
12796.56 590
12797.63 571
12798.70 615
12799.77 633
12800.84 640
12801.90 639
12802.97 625
12804.04 613
12805.11 646
12806.18 589
12807.25 638
12808.32 672
12809.39 651
12810.45 639
12811.52 656
12812.59 620
12813.66 632
12814.73 672
12815.80 697
12816.87 680
12817.94 677
12819.01 671
12820.08 671
12821.15 727
12822.21 697
12823.28 682
12824.35 641
12825.42 673
12826.49 678
12827.56 630
12828.63 633
12829.70 672
12830.77 648
12831.84 635
12832.91 667
12833.98 669
12835.05 617
12836.12 601
12837.19 634
12838.26 603
12839.33 601
12840.40 610
12841.47 619
12842.54 598
12843.61 565
12844.68 574
12845.75 548
12846.82 578
12847.89 566
12848.96 508
12850.03 548
12851.10 572
12852.18 553
12853.25 565
12854.32 506
12855.39 509
12856.46 525
12857.53 529
12858.60 514
12859.67 513
12860.74 516
12861.81 517
12862.88 495
12863.96 498
12865.03 487
12866.10 500
12867.17 506
12868.24 498
12869.31 481
12870.38 503
12871.45 475
12872.53 504
12873.60 477
12874.67 471
12875.74 511
12876.81 482
12877.88 484
12878.96 479
12880.03 489
12881.10 479
12882.17 498
12883.24 504
12884.31 473
12885.39 484
12886.46 460
12887.53 502
12888.60 448
12889.68 457
12890.75 442
12891.82 438
12892.89 451
12893.96 439
12895.04 447
12896.11 424
12897.18 444
12898.25 446
12899.33 461
12900.40 449
12901.47 442
12902.54 434
12903.62 439
12904.69 459
12905.76 451
12906.84 440
12907.91 424
12908.98 426
12910.06 402
12911.13 427
12912.20 435
12913.27 403
12914.35 399
12915.42 411
12916.49 422
12917.57 406
12918.64 414
12919.71 440
12920.79 389
12921.86 433
12922.94 411
12924.01 407
12925.08 405
12926.16 417
12927.23 427
12928.30 387
12929.38 371
12930.45 389
12931.53 406
12932.60 404
12933.67 400
12934.75 368
12935.82 403
12936.90 390
12937.97 380
12939.04 369
12940.12 376
12941.19 387
12942.27 373
12943.34 404
12944.42 367
12945.49 388
12946.56 371
12947.64 358
12948.71 409
12949.79 368
12950.86 368
12951.94 354
12953.01 365
12954.09 360
12955.16 369
12956.24 396
12957.31 354
12958.39 358
12959.46 360
12960.54 407
12961.61 379
12962.69 376
12963.76 361
12964.84 356
12965.91 360
12966.99 364
12968.07 359
12969.14 371
12970.22 355
12971.29 348
12972.37 396
12973.44 364
12974.52 354
12975.59 388
12976.67 355
12977.75 359
12978.82 374
12979.90 395
12980.97 350
12982.05 368
12983.13 363
12984.20 366
12985.28 338
12986.35 380
12987.43 394
12988.51 366
12989.58 343
12990.66 388
12991.74 397
12992.81 374
12993.89 375
12994.97 368
12996.04 373
12997.12 366
12998.20 355
12999.27 366
13000.35 386
13001.43 363
13002.50 360
13003.58 401
13004.66 365
13005.73 348
13006.81 332
13007.89 360
13008.97 352
13010.04 359
13011.12 370
13012.20 370
13013.27 350
13014.35 368
13015.43 372
13016.51 375
13017.58 349
13018.66 347
13019.74 357
13020.82 382
13021.89 384
13022.97 342
13024.05 338
13025.13 335
13026.21 325
13027.28 355
13028.36 380
13029.44 394
13030.52 375
13031.60 380
13032.67 398
13033.75 393
13034.83 371
13035.91 377
13036.99 355
13038.07 370
13039.14 360
13040.22 375
13041.30 345
13042.38 375
13043.46 360
13044.54 378
13045.62 369
13046.69 337
13047.77 381
13048.85 411
13049.93 406
13051.01 362
13052.09 386
13053.17 383
13054.25 372
13055.33 372
13056.40 384
13057.48 369
13058.56 365
13059.64 397
13060.72 402
13061.80 354
13062.88 365
13063.96 392
13065.04 365
13066.12 388
13067.20 357
13068.28 362
13069.36 378
13070.44 336
13071.52 368
13072.60 358
13073.68 349
13074.76 345
13075.84 338
13076.92 366
13078.00 364
13079.08 345
13080.16 361
13081.24 367
13082.32 364
13083.40 355
13084.48 380
13085.56 389
13086.64 372
13087.72 345
13088.80 396
13089.88 363
13090.96 356
13092.04 355
13093.12 350
13094.20 374
13095.28 358
13096.36 371
13097.44 367
13098.52 373
13099.61 358
13100.69 361
13101.77 362
13102.85 369
13103.93 368
13105.01 375
13106.09 375
13107.17 345
13108.25 340
13109.34 376
13110.42 367
13111.50 398
13112.58 399
13113.66 368
13114.74 373
13115.82 365
13116.91 389
13117.99 366
13119.07 402
13120.15 414
13121.23 410
13122.31 400
13123.40 409
13124.48 393
13125.56 410
13126.64 409
13127.72 413
13128.81 416
13129.89 385
13130.97 417
13132.05 406
13133.14 407
13134.22 426
13135.30 385
13136.38 385
13137.47 406
13138.55 401
13139.63 383
13140.71 399
13141.80 394
13142.88 384
13143.96 384
13145.04 404
13146.13 383
13147.21 388
13148.29 360
13149.38 361
13150.46 379
13151.54 407
13152.62 400
13153.71 374
13154.79 370
13155.87 396
13156.96 421
13158.04 397
13159.12 367
13160.21 368
13161.29 421
13162.37 376
13163.46 374
13164.54 388
13165.62 375
13166.71 381
13167.79 380
13168.88 376
13169.96 374
13171.04 407
13172.13 409
13173.21 388
13174.30 397
13175.38 376
13176.46 371
13177.55 381
13178.63 385
13179.72 366
13180.80 389
13181.88 359
13182.97 357
13184.05 365
13185.14 385
13186.22 387
13187.31 384
13188.39 379
13189.48 391
13190.56 386
13191.65 385
13192.73 396
13193.81 403
13194.90 390
13195.98 388
13197.07 393
13198.15 408
13199.24 386
13200.32 395
13201.41 384
13202.49 393
13203.58 398
13204.67 382
13205.75 412
13206.84 387
13207.92 377
13209.01 404
13210.09 414
13211.18 416
13212.26 381
13213.35 411
13214.43 403
13215.52 383
13216.61 394
13217.69 393
13218.78 417
13219.86 423
13220.95 415
13222.04 385
13223.12 401
13224.21 395
13225.29 402
13226.38 402
13227.47 426
13228.55 411
13229.64 413
13230.72 397
13231.81 416
13232.90 422
13233.98 433
13235.07 402
13236.16 413
13237.24 417
13238.33 435
13239.42 453
13240.50 434
13241.59 430
13242.68 436
13243.76 409
13244.85 424
13245.94 450
13247.02 437
13248.11 424
13249.20 429
13250.29 452
13251.37 452
13252.46 448
13253.55 442
13254.63 441
13255.72 453
13256.81 443
13257.90 455
13258.98 439
13260.07 433
13261.16 450
13262.25 447
13263.33 479
13264.42 436
13265.51 440
13266.60 476
13267.69 467
13268.77 510
13269.86 480
13270.95 468
13272.04 488
13273.13 489
13274.21 458
13275.30 474
13276.39 494
13277.48 500
13278.57 494
13279.65 502
13280.74 505
13281.83 508
13282.92 478
13284.01 492
13285.10 557
13286.19 529
13287.27 534
13288.36 533
13289.45 518
13290.54 539
13291.63 553
13292.72 585
13293.81 556
13294.90 539
13295.98 561
13297.07 569
13298.16 555
13299.25 622
13300.34 579
13301.43 591
13302.52 597
13303.61 587
13304.70 534
13305.79 584
13306.88 617
13307.97 594
13309.06 603
13310.15 587
13311.24 616
13312.32 630
13313.41 641
13314.50 618
13315.59 570
13316.68 605
13317.77 627
13318.86 647
13319.95 645
13321.04 628
13322.13 638
13323.22 638
13324.31 677
13325.40 653
13326.49 668
13327.58 681
13328.68 685
13329.77 636
13330.86 682
13331.95 679
13333.04 673
13334.13 671
13335.22 730
13336.31 689
13337.40 719
13338.49 733
13339.58 721
13340.67 742
13341.76 716
13342.85 748
13343.94 735
13345.04 760
13346.13 762
13347.22 724
13348.31 733
13349.40 746
13350.49 782
13351.58 752
13352.67 779
13353.77 764
13354.86 793
13355.95 757
13357.04 780
13358.13 808
13359.22 816
13360.31 801
13361.41 818
13362.50 820
13363.59 847
13364.68 839
13365.77 848
13366.87 884
13367.96 911
13369.05 907
13370.14 919
13371.23 923
13372.33 910
13373.42 855
13374.51 886
13375.60 899
13376.69 863
13377.79 854
13378.88 878
13379.97 825
13381.06 791
13382.16 764
13383.25 756
13384.34 735
13385.43 730
13386.53 745
13387.62 723
13388.71 693
13389.81 717
13390.90 701
13391.99 648
13393.08 652
13394.18 648
13395.27 660
13396.36 634
13397.46 655
13398.55 657
13399.64 663
13400.74 649
13401.83 628
13402.92 657
13404.02 623
13405.11 608
13406.20 622
13407.30 634
13408.39 606
13409.48 618
13410.58 649
13411.67 623
13412.77 606
13413.86 631
13414.95 678
13416.05 648
13417.14 613
13418.23 634
13419.33 647
13420.42 643
13421.52 610
13422.61 621
13423.71 646
13424.80 655
13425.89 665
13426.99 671
13428.08 676
13429.18 606
13430.27 643
13431.37 636
13432.46 650
13433.56 647
13434.65 620
13435.74 638
13436.84 654
13437.93 660
13439.03 645
13440.12 653
13441.22 655
13442.31 682
13443.41 679
13444.50 690
13445.60 663
13446.69 689
13447.79 710
13448.88 706
13449.98 687
13451.08 702
13452.17 726
13453.27 718
13454.36 695
13455.46 734
13456.55 735
13457.65 731
13458.74 722
13459.84 766
13460.94 780
13462.03 730
13463.13 761
13464.22 773
13465.32 775
13466.41 743
13467.51 758
13468.61 778
13469.70 773
13470.80 786
13471.90 815
13472.99 831
13474.09 798
13475.18 850
13476.28 849
13477.38 838
13478.47 785
13479.57 806
13480.67 852
13481.76 812
13482.86 826
13483.96 861
13485.05 864
13486.15 825
13487.25 863
13488.34 880
13489.44 876
13490.54 893
13491.63 918
13492.73 911
13493.83 862
13494.93 890
13496.02 925
13497.12 900
13498.22 935
13499.31 892
13500.41 954
13501.51 971
13502.61 965
13503.70 1004
13504.80 1041
13505.90 959
13507.00 971
13508.09 1011
13509.19 1026
13510.29 996
13511.39 995
13512.49 1003
13513.58 971
13514.68 926
13515.78 947
13516.88 947
13517.98 909
13519.07 857
13520.17 863
13521.27 866
13522.37 875
13523.47 788
13524.57 850
13525.66 845
13526.76 839
13527.86 789
13528.96 792
13530.06 841
13531.16 768
13532.25 742
13533.35 766
13534.45 778
13535.55 764
13536.65 734
13537.75 745
13538.85 737
13539.95 703
13541.05 729
13542.14 727
13543.24 731
13544.34 676
13545.44 661
13546.54 696
13547.64 660
13548.74 669
13549.84 668
13550.94 670
13552.04 670
13553.14 673
13554.24 692
13555.34 684
13556.44 653
13557.54 639
13558.64 649
13559.74 674
13560.84 628
13561.94 622
13563.04 655
13564.13 652
13565.23 644
13566.34 612
13567.44 623
13568.54 635
13569.64 647
13570.74 631
13571.84 635
13572.94 631
13574.04 617
13575.14 620
13576.24 608
13577.34 607
13578.44 598
13579.54 620
13580.64 573
13581.74 591
13582.84 597
13583.94 599
13585.04 618
13586.14 600
13587.24 629
13588.35 616
13589.45 617
13590.55 623
13591.65 606
13592.75 593
13593.85 587
13594.95 632
13596.05 651
13597.15 604
13598.26 619
13599.36 620
13600.46 641
13601.56 649
13602.66 622
13603.76 633
13604.86 668
13605.97 622
13607.07 651
13608.17 640
13609.27 616
13610.37 626
13611.47 636
13612.58 629
13613.68 656
13614.78 641
13615.88 605
13616.98 629
13618.09 628
13619.19 618
13620.29 642
13621.39 622
13622.50 623
13623.60 642
13624.70 665
13625.80 668
13626.91 685
13628.01 646
13629.11 700
13630.21 681
13631.32 643
13632.42 672
13633.52 668
13634.62 621
13635.73 649
13636.83 652
13637.93 640
13639.04 644
13640.14 681
13641.24 699
13642.35 684
13643.45 684
13644.55 665
13645.65 651
13646.76 650
13647.86 660
13648.96 649
13650.07 640
13651.17 670
13652.28 661
13653.38 654
13654.48 640
13655.59 638
13656.69 659
13657.79 652
13658.90 660
13660.00 635
13661.11 641
13662.21 640
13663.31 654
13664.42 619
13665.52 676
13666.63 659
13667.73 605
13668.83 635
13669.94 643
13671.04 654
13672.15 623
13673.25 628
13674.36 605
13675.46 653
13676.56 653
13677.67 638
13678.77 652
13679.88 661
13680.98 604
13682.09 620
13683.19 653
13684.30 645
13685.40 643
13686.51 633
13687.61 655
13688.72 634
13689.82 648
13690.93 668
13692.03 637
13693.14 628
13694.24 641
13695.35 679
13696.45 664
13697.56 636
13698.66 642
13699.77 633
13700.87 635
13701.98 692
13703.09 676
13704.19 662
13705.30 628
13706.40 686
13707.51 670
13708.61 682
13709.72 668
13710.83 708
13711.93 741
13713.04 685
13714.14 712
13715.25 705
13716.36 676
13717.46 683
13718.57 700
13719.67 684
13720.78 707
13721.89 735
13722.99 752
13724.10 749
13725.21 744
13726.31 775
13727.42 766
13728.53 784
13729.63 769
13730.74 781
13731.85 817
13732.95 856
13734.06 830
13735.17 834
13736.27 833
13737.38 806
13738.49 819
13739.59 886
13740.70 848
13741.81 860
13742.92 890
13744.02 857
13745.13 918
13746.24 921
13747.35 912
13748.45 928
13749.56 965
13750.67 969
13751.78 960
13752.88 1001
13753.99 1069
13755.10 1069
13756.21 1082
13757.31 1077
13758.42 1110
13759.53 1133
13760.64 1127
13761.75 1203
13762.85 1198
13763.96 1230
13765.07 1300
13766.18 1269
13767.29 1331
13768.39 1355
13769.50 1368
13770.61 1372
13771.72 1333
13772.83 1331
13773.94 1307
13775.04 1311
13776.15 1345
13777.26 1307
13778.37 1283
13779.48 1287
13780.59 1289
13781.70 1271
13782.80 1202
13783.91 1200
13785.02 1189
13786.13 1097
13787.24 1095
13788.35 1060
13789.46 1028
13790.57 986
13791.68 925
13792.79 936
13793.90 916
13795.00 885
13796.11 921
13797.22 902
13798.33 858
13799.44 846
13800.55 862
13801.66 841
13802.77 825
13803.88 820
13804.99 808
13806.10 784
13807.21 798
13808.32 773
13809.43 761
13810.54 776
13811.65 761
13812.76 724
13813.87 713
13814.98 751
13816.09 735
13817.20 699
13818.31 704
13819.42 692
13820.53 733
13821.64 731
13822.75 718
13823.86 717
13824.97 707
13826.08 701
13827.19 672
13828.30 664
13829.41 692
13830.53 679
13831.64 702
13832.75 688
13833.86 661
13834.97 668
13836.08 688
13837.19 663
13838.30 679
13839.41 690
13840.52 692
13841.64 666
13842.75 699
13843.86 701
13844.97 658
13846.08 657
13847.19 673
13848.30 706
13849.41 674
13850.53 675
13851.64 705
13852.75 712
13853.86 696
13854.97 683
13856.08 701
13857.20 690
13858.31 660
13859.42 715
13860.53 667
13861.64 694
13862.76 718
13863.87 688
13864.98 715
13866.09 698
13867.20 658
13868.32 689
13869.43 715
13870.54 714
13871.65 709
13872.77 694
13873.88 683
13874.99 725
13876.10 710
13877.22 703
13878.33 747
13879.44 774
13880.55 734
13881.67 762
13882.78 786
13883.89 759
13885.01 769
13886.12 742
13887.23 811
13888.34 791
13889.46 813
13890.57 834
13891.68 801
13892.80 826
13893.91 822
13895.02 847
13896.14 842
13897.25 859
13898.36 886
13899.48 867
13900.59 813
13901.70 823
13902.82 851
13903.93 803
13905.05 773
13906.16 780
13907.27 819
13908.39 805
13909.50 753
13910.61 762
13911.73 777
13912.84 723
13913.96 728
13915.07 754
13916.19 754
13917.30 692
13918.41 668
13919.53 707
13920.64 712
13921.76 669
13922.87 663
13923.99 668
13925.10 652
13926.21 653
13927.33 663
13928.44 706
13929.56 692
13930.67 666
13931.79 684
13932.90 689
13934.02 692
13935.13 649
13936.25 663
13937.36 680
13938.48 674
13939.59 631
13940.71 670
13941.82 672
13942.94 681
13944.05 655
13945.17 639
13946.28 629
13947.40 626
13948.52 643
13949.63 609
13950.75 614
13951.86 603
13952.98 629
13954.09 590
13955.21 640
13956.32 625
13957.44 605
13958.56 603
13959.67 610
13960.79 604
13961.90 605
13963.02 588
13964.14 597
13965.25 624
13966.37 605
13967.48 582
13968.60 586
13969.72 638
13970.83 594
13971.95 595
13973.07 611
13974.18 619
13975.30 618
13976.42 626
13977.53 610
13978.65 611
13979.77 622
13980.88 591
13982.00 621
13983.12 607
13984.23 576
13985.35 614
13986.47 622
13987.58 591
13988.70 599
13989.82 618
13990.94 627
13992.05 620
13993.17 599
13994.29 605
13995.40 621
13996.52 629
13997.64 637
13998.76 632
13999.87 641
14000.99 634
14002.11 649
14003.23 665
14004.35 617
14005.46 609
14006.58 640
14007.70 686
14008.82 655
14009.93 645
14011.05 674
14012.17 679
14013.29 648
14014.41 611
14015.52 657
14016.64 681
14017.76 664
14018.88 672
14020.00 679
14021.12 647
14022.23 648
14023.35 671
14024.47 675
14025.59 668
14026.71 673
14027.83 670
14028.95 640
14030.06 666
14031.18 701
14032.30 707
14033.42 717
14034.54 709
14035.66 709
14036.78 698
14037.90 681
14039.02 730
14040.14 733
14041.25 760
14042.37 725
14043.49 739
14044.61 742
14045.73 744
14046.85 742
14047.97 783
14049.09 768
14050.21 752
14051.33 778
14052.45 796
14053.57 823
14054.69 786
14055.81 823
14056.93 843
14058.05 898
14059.17 883
14060.29 882
14061.41 874
14062.53 903
14063.65 905
14064.77 910
14065.89 952
14067.01 942
14068.13 976
14069.25 975
14070.37 993
14071.49 950
14072.61 983
14073.73 982
14074.85 1043
14075.97 1018
14077.09 1004
14078.21 977
14079.33 981
14080.45 970
14081.57 981
14082.69 1013
14083.82 987
14084.94 997
14086.06 993
14087.18 1028
14088.30 983
14089.42 957
14090.54 954
14091.66 971
14092.78 997
14093.91 970
14095.03 971
14096.15 989
14097.27 934
14098.39 1015
14099.51 1001
14100.63 971
14101.76 982
14102.88 974
14104.00 979
14105.12 967
14106.24 969
14107.36 996
14108.49 978
14109.61 943
14110.73 935
14111.85 895
14112.97 877
14114.10 894
14115.22 873
14116.34 855
14117.46 841
14118.58 847
14119.71 848
14120.83 839
14121.95 765
14123.07 760
14124.20 744
14125.32 808
14126.44 713
14127.56 748
14128.69 738
14129.81 699
14130.93 735
14132.06 754
14133.18 741
14134.30 735
14135.42 710
14136.55 718
14137.67 723
14138.79 759
14139.92 753
14141.04 728
14142.16 728
14143.29 713
14144.41 707
14145.53 689
14146.66 732
14147.78 663
14148.90 690
14150.03 705
14151.15 671
14152.27 686
14153.40 689
14154.52 683
14155.64 695
14156.77 669
14157.89 675
14159.02 660
14160.14 663
14161.26 671
14162.39 666
14163.51 679
14164.64 657
14165.76 677
14166.88 644
14168.01 657
14169.13 665
14170.26 656
14171.38 646
14172.51 662
14173.63 641
14174.75 627
14175.88 654
14177.00 658
14178.13 670
14179.25 682
14180.38 712
14181.50 639
14182.63 642
14183.75 651
14184.88 642
14186.00 645
14187.13 644
14188.25 646
14189.38 625
14190.50 623
14191.63 624
14192.75 653
14193.88 606
14195.00 588
14196.13 604
14197.25 611
14198.38 619
14199.50 606
14200.63 621
14201.76 617
14202.88 613
14204.01 616
14205.13 613
14206.26 588
14207.38 578
14208.51 598
14209.64 605
14210.76 597
14211.89 575
14213.01 581
14214.14 578
14215.27 587
14216.39 586
14217.52 589
14218.64 571
14219.77 550
14220.90 566
14222.02 563
14223.15 568
14224.28 546
14225.40 559
14226.53 578
14227.66 544
14228.78 569
14229.91 543
14231.04 569
14232.16 528
14233.29 554
14234.42 539
14235.54 536
14236.67 552
14237.80 547
14238.92 579
14240.05 542
14241.18 521
14242.31 512
14243.43 521
14244.56 533
14245.69 538
14246.82 533
14247.94 517
14249.07 536
14250.20 528
14251.33 536
14252.45 519
14253.58 515
14254.71 500
14255.84 536
14256.96 493
14258.09 502
14259.22 479
14260.35 509
14261.47 506
14262.60 495
14263.73 497
14264.86 494
14265.99 483
14267.12 459
14268.24 509
14269.37 493
14270.50 509
14271.63 506
14272.76 504
14273.89 450
14275.01 475
14276.14 458
14277.27 453
14278.40 460
14279.53 471
14280.66 457
14281.79 457
14282.91 448
14284.04 470
14285.17 476
14286.30 446
14287.43 455
14288.56 476
14289.69 445
14290.82 432
14291.95 452
14293.08 454
14294.20 450
14295.33 459
14296.46 454
14297.59 406
14298.72 399
14299.85 417
14300.98 449
14302.11 447
14303.24 422
14304.37 450
14305.50 435
14306.63 447
14307.76 437
14308.89 429
14310.02 435
14311.15 416
14312.28 399
14313.41 431
14314.54 427
14315.67 430
14316.80 419
14317.93 394
14319.06 387
14320.19 395
14321.32 402
14322.45 433
14323.58 401
14324.71 350
14325.84 405
14326.97 383
14328.10 399
14329.23 378
14330.36 390
14331.49 406
14332.62 405
14333.76 410
14334.89 404
14336.02 403
14337.15 409
14338.28 411
14339.41 425
14340.54 393
14341.67 396
14342.80 377
14343.93 384
14345.07 424
14346.20 384
14347.33 428
14348.46 410
14349.59 391
14350.72 392
14351.85 390
14352.99 407
14354.12 397
14355.25 381
14356.38 401
14357.51 402
14358.64 369
14359.78 404
14360.91 417
14362.04 404
14363.17 404
14364.30 398
14365.44 404
14366.57 399
14367.70 389
14368.83 396
14369.96 427
14371.10 416
14372.23 399
14373.36 370
14374.49 367
14375.63 383
14376.76 429
14377.89 395
14379.02 378
14380.16 379
14381.29 374
14382.42 407
14383.55 436
14384.69 403
14385.82 382
14386.95 423
14388.09 421
14389.22 401
14390.35 393
14391.49 395
14392.62 418
14393.75 414
14394.89 431
14396.02 391
14397.15 396
14398.28 404
14399.42 413
14400.55 406
14401.69 406
14402.82 425
14403.95 426
14405.09 391
14406.22 399
14407.35 393
14408.49 407
14409.62 405
14410.75 429
14411.89 451
14413.02 419
14414.16 390
14415.29 434
14416.42 445
14417.56 443
14418.69 449
14419.83 431
14420.96 427
14422.10 446
14423.23 461
14424.36 449
14425.50 443
14426.63 425
14427.77 438
14428.90 445
14430.04 468
14431.17 451
14432.31 444
14433.44 448
14434.58 449
14435.71 480
14436.85 466
14437.98 462
14439.12 434
14440.25 432
14441.39 445
14442.52 439
14443.66 454
14444.79 472
14445.93 506
14447.06 472
14448.20 459
14449.33 465
14450.47 479
14451.60 477
14452.74 490
14453.87 467
14455.01 453
14456.14 424
14457.28 456
14458.42 473
14459.55 469
14460.69 492
14461.82 492
14462.96 475
14464.10 458
14465.23 473
14466.37 474
14467.50 466
14468.64 486
14469.78 485
14470.91 470
14472.05 457
14473.18 486
14474.32 491
14475.46 513
14476.59 512
14477.73 493
14478.87 494
14480.00 499
14481.14 520
14482.28 488
14483.41 506
14484.55 524
14485.69 507
14486.82 475
14487.96 486
14489.10 503
14490.23 493
14491.37 484
14492.51 481
14493.65 463
14494.78 481
14495.92 484
14497.06 490
14498.19 476
14499.33 491
14500.47 495
14501.61 480
14502.74 512
14503.88 490
14505.02 506
14506.16 522
14507.29 506
14508.43 506
14509.57 498
14510.71 499
14511.85 509
14512.98 507
14514.12 484
14515.26 479
14516.40 474
14517.54 490
14518.67 454
14519.81 449
14520.95 498
14522.09 469
14523.23 472
14524.36 442
14525.50 442
14526.64 450
14527.78 436
14528.92 431
14530.06 443
14531.19 451
14532.33 428
14533.47 435
14534.61 441
14535.75 417
14536.89 411
14538.03 426
14539.17 411
14540.31 439
14541.44 403
14542.58 431
14543.72 422
14544.86 405
14546.00 417
14547.14 418
14548.28 427
14549.42 421
14550.56 430
14551.70 394
14552.84 433
14553.98 441
14555.12 423
14556.25 413
14557.39 415
14558.53 432
14559.67 409
14560.81 431
14561.95 426
14563.09 427
14564.23 417
14565.37 400
14566.51 405
14567.65 414
14568.79 409
14569.93 429
14571.07 415
14572.21 442
14573.35 421
14574.49 408
14575.63 433
14576.77 436
14577.92 466
14579.06 435
14580.20 441
14581.34 444
14582.48 473
14583.62 459
14584.76 465
14585.90 456
14587.04 464
14588.18 494
14589.32 477
14590.46 460
14591.60 462
14592.74 494
14593.89 465
14595.03 469
14596.17 440
14597.31 472
14598.45 469
14599.59 465
14600.73 444
14601.87 488
14603.02 495
14604.16 469
14605.30 478
14606.44 501
14607.58 488
14608.72 516
14609.86 502
14611.01 521
14612.15 518
14613.29 495
14614.43 513
14615.57 521
14616.72 534
14617.86 520
14619.00 555
14620.14 552
14621.28 583
14622.43 553
14623.57 545
14624.71 550
14625.85 594
14627.00 583
14628.14 611
14629.28 584
14630.42 615
14631.56 588
14632.71 594
14633.85 609
14634.99 618
14636.14 631
14637.28 597
14638.42 633
14639.56 607
14640.71 610
14641.85 614
14642.99 620
14644.14 626
14645.28 604
14646.42 571
14647.56 557
14648.71 536
14649.85 512
14650.99 528
14652.14 507
14653.28 497
14654.42 506
14655.57 496
14656.71 444
14657.85 454
14659.00 463
14660.14 446
14661.29 411
14662.43 434
14663.57 431
14664.72 424
14665.86 437
14667.00 438
14668.15 445
14669.29 439
14670.44 422
14671.58 388
14672.73 376
14673.87 404
14675.01 394
14676.16 411
14677.30 398
14678.45 392
14679.59 399
14680.74 386
14681.88 398
14683.02 389
14684.17 409
14685.31 381
14686.46 380
14687.60 350
14688.75 337
14689.89 372
14691.04 368
14692.18 374
14693.33 338
14694.47 332
14695.62 342
14696.76 376
14697.91 353
14699.05 322
14700.20 353
14701.34 351
14702.49 365
14703.63 321
14704.78 342
14705.92 343
14707.07 320
14708.22 299
14709.36 341
14710.51 343
14711.65 341
14712.80 322
14713.94 316
14715.09 353
14716.23 350
14717.38 336
14718.53 343
14719.67 325
14720.82 334
14721.96 334
14723.11 315
14724.26 322
14725.40 342
14726.55 350
14727.70 359
14728.84 339
14729.99 313
14731.13 313
14732.28 323
14733.43 326
14734.57 339
14735.72 329
14736.87 321
14738.01 315
14739.16 314
14740.31 317
14741.45 292
14742.60 303
14743.75 329
14744.89 325
14746.04 298
14747.19 323
14748.34 324
14749.48 315
14750.63 315
14751.78 316
14752.92 296
14754.07 296
14755.22 320
14756.37 311
14757.51 318
14758.66 315
14759.81 309
14760.96 313
14762.10 316
14763.25 305
14764.40 327
14765.55 310
14766.70 280
14767.84 293
14768.99 312
14770.14 296
14771.29 315
14772.43 307
14773.58 308
14774.73 312
14775.88 288
14777.03 281
14778.18 289
14779.32 305
14780.47 285
14781.62 285
14782.77 291
14783.92 258
14785.07 266
14786.21 268
14787.36 281
14788.51 261
14789.66 277
14790.81 306
14791.96 275
14793.11 271
14794.26 296
14795.40 294
14796.55 270
14797.70 286
14798.85 289
14800.00 288
14801.15 315
14802.30 276
14803.45 312
14804.60 281
14805.75 251
14806.90 274
14808.05 288
14809.19 292
14810.34 282
14811.49 273
14812.64 281
14813.79 288
14814.94 269
14816.09 258
14817.24 281
14818.39 275
14819.54 251
14820.69 252
14821.84 259
14822.99 254
14824.14 273
14825.29 261
14826.44 263
14827.59 284
14828.74 270
14829.89 258
14831.04 258
14832.19 240
14833.34 266
14834.49 268
14835.64 280
14836.79 273
14837.95 279
14839.10 243
14840.25 247
14841.40 230
14842.55 263
14843.70 266
14844.85 246
14846.00 255
14847.15 252
14848.30 261
14849.45 240
14850.60 250
14851.76 252
14852.91 243
14854.06 248
14855.21 268
14856.36 231
14857.51 242
14858.66 250
14859.81 280
14860.97 255
14862.12 276
14863.27 267
14864.42 268
14865.57 243
14866.72 226
14867.88 254
14869.03 241
14870.18 271
14871.33 251
14872.48 262
14873.64 256
14874.79 269
14875.94 238
14877.09 246
14878.24 236
14879.40 233
14880.55 243
14881.70 236
14882.85 228
14884.00 226
14885.16 245
14886.31 245
14887.46 251
14888.61 258
14889.77 242
14890.92 259
14892.07 252
14893.23 237
14894.38 229
14895.53 248
14896.68 231
14897.84 229
14898.99 220
14900.14 228
14901.30 230
14902.45 240
14903.60 233
14904.75 256
14905.91 257
14907.06 265
14908.21 242
14909.37 251
14910.52 235
14911.67 228
14912.83 238
14913.98 252
14915.14 226
14916.29 215
14917.44 258
14918.60 224
14919.75 245
14920.90 233
14922.06 232
14923.21 230
14924.37 245
14925.52 250
14926.67 235
14927.83 223
14928.98 244
14930.14 240
14931.29 232
14932.44 232
14933.60 252
14934.75 220
14935.91 240
14937.06 222
14938.22 225
14939.37 244
14940.52 239
14941.68 257
14942.83 262
14943.99 234
14945.14 259
14946.30 246
14947.45 252
14948.61 256
14949.76 238
14950.92 238
14952.07 238
14953.23 241
14954.38 268
14955.54 260
14956.69 263
14957.85 248
14959.00 234
14960.16 257
14961.31 291
14962.47 237
14963.62 252
14964.78 260
14965.94 242
14967.09 265
14968.25 271
14969.40 239
14970.56 261
14971.71 253
14972.87 255
14974.03 244
14975.18 251
14976.34 240
14977.49 247
14978.65 244
14979.81 254
14980.96 257
14982.12 280
14983.27 250
14984.43 245
14985.59 231
14986.74 236
14987.90 251
14989.06 248
14990.21 231
14991.37 258
14992.53 243
14993.68 227
14994.84 225
14996.00 250
14997.15 244
14998.31 249
14999.47 244
15000.62 238
15001.78 244
15002.94 231
15004.09 233
15005.25 204
15006.41 230
15007.56 227
15008.72 225
15009.88 219
15011.04 209
15012.19 217
15013.35 242
15014.51 220
15015.67 228
15016.82 238
15017.98 251
15019.14 243
15020.30 236
15021.45 231
15022.61 246
15023.77 263
15024.93 235
15026.08 222
15027.24 210
15028.40 221
15029.56 227
15030.72 197
15031.87 215
15033.03 233
15034.19 214
15035.35 234
15036.51 215
15037.67 223
15038.82 225
15039.98 202
15041.14 227
15042.30 229
15043.46 228
15044.62 243
15045.78 243
15046.93 247
15048.09 234
15049.25 236
15050.41 233
15051.57 228
15052.73 236
15053.89 207
15055.05 228
15056.20 240
15057.36 225
15058.52 231
15059.68 215
15060.84 219
15062.00 243
15063.16 226
15064.32 225
15065.48 222
15066.64 228
15067.80 233
15068.96 213
15070.12 221
15071.28 211
15072.44 227
15073.60 223
15074.76 230
15075.91 218
15077.07 217
15078.23 215
15079.39 236
15080.55 222
15081.71 222
15082.87 238
15084.03 207
15085.19 212
15086.35 228
15087.51 211
15088.68 255
15089.84 232
15091.00 220
15092.16 231
15093.32 242
15094.48 234
15095.64 223
15096.80 243
15097.96 231
15099.12 225
15100.28 237
15101.44 248
15102.60 240
15103.76 220
15104.92 225
15106.08 240
15107.25 271
15108.41 253
15109.57 231
15110.73 227
15111.89 229
15113.05 231
15114.21 237
15115.37 241
15116.54 262
15117.70 223
15118.86 237
15120.02 234
15121.18 246
15122.34 227
15123.50 235
15124.67 236
15125.83 227
15126.99 231
15128.15 251
15129.31 218
15130.47 223
15131.64 227
15132.80 229
15133.96 254
15135.12 257
15136.28 270
15137.45 219
15138.61 239
15139.77 278
15140.93 256
15142.10 242
15143.26 241
15144.42 264
15145.58 234
15146.75 254
15147.91 242
15149.07 262
15150.23 251
15151.40 241
15152.56 236
15153.72 290
15154.88 280
15156.05 281
15157.21 257
15158.37 260
15159.54 280
15160.70 279
15161.86 275
15163.03 281
15164.19 267
15165.35 284
15166.52 280
15167.68 265
15168.84 282
15170.01 274
15171.17 271
15172.33 268
15173.50 279
15174.66 295
15175.82 288
15176.99 292
15178.15 281
15179.31 317
15180.48 297
15181.64 294
15182.81 276
15183.97 300
15185.13 293
15186.30 292
15187.46 321
15188.63 322
15189.79 299
15190.95 330
15192.12 328
15193.28 315
15194.45 312
15195.61 303
15196.78 311
15197.94 302
15199.10 297
15200.27 300
15201.43 356
15202.60 343
15203.76 343
15204.93 318
15206.09 304
15207.26 332
15208.42 337
15209.59 323
15210.75 303
15211.92 301
15213.08 342
15214.25 328
15215.41 328
15216.58 315
15217.74 315
15218.91 342
15220.07 340
15221.24 366
15222.40 350
15223.57 330
15224.74 360
15225.90 370
15227.07 381
15228.23 391
15229.40 372
15230.56 353
15231.73 390
15232.89 386
15234.06 388
15235.23 389
15236.39 354
15237.56 376
15238.72 413
15239.89 401
15241.06 396
15242.22 420
15243.39 399
15244.56 394
15245.72 405
15246.89 392
15248.05 386
15249.22 377
15250.39 358
15251.55 393
15252.72 366
15253.89 381
15255.05 364
15256.22 358
15257.39 344
15258.55 352
15259.72 305
15260.89 338
15262.05 332
15263.22 320
15264.39 307
15265.56 332
15266.72 313
15267.89 303
15269.06 311
15270.22 295
15271.39 347
15272.56 306
15273.73 333
15274.89 313
15276.06 327
15277.23 295
15278.40 277
15279.56 303
15280.73 295
15281.90 318
15283.07 309
15284.23 289
15285.40 304
15286.57 286
15287.74 304
15288.91 298
15290.07 312
15291.24 313
15292.41 295
15293.58 298
15294.75 293
15295.92 303
15297.08 285
15298.25 270
15299.42 307
15300.59 289
15301.76 283
15302.93 295
15304.09 284
15305.26 298
15306.43 289
15307.60 291
15308.77 295
15309.94 299
15311.11 318
15312.28 317
15313.44 312
15314.61 310
15315.78 317
15316.95 333
15318.12 318
15319.29 315
15320.46 304
15321.63 309
15322.80 315
15323.97 321
15325.14 316
15326.30 308
15327.47 289
15328.64 308
15329.81 313
15330.98 303
15332.15 316
15333.32 308
15334.49 342
15335.66 326
15336.83 313
15338.00 334
15339.17 322
15340.34 328
15341.51 324
15342.68 300
15343.85 337
15345.02 378
15346.19 323
15347.36 310
15348.53 341
15349.70 316
15350.87 325
15352.04 347
15353.21 359
15354.38 357
15355.55 381
15356.72 374
15357.90 377
15359.07 368
15360.24 350
15361.41 369
15362.58 410
15363.75 374
15364.92 383
15366.09 409
15367.26 403
15368.43 375
15369.60 418
15370.77 419
15371.95 391
15373.12 414
15374.29 419
15375.46 396
15376.63 398
15377.80 396
15378.97 415
15380.15 380
15381.32 388
15382.49 420
15383.66 398
15384.83 396
15386.00 387
15387.17 387
15388.35 423
15389.52 366
15390.69 357
15391.86 364
15393.03 340
15394.21 330
15395.38 362
15396.55 368
15397.72 343
15398.89 346
15400.07 352
15401.24 363
15402.41 343
15403.58 371
15404.76 353
15405.93 337
15407.10 317
15408.27 335
15409.45 307
15410.62 326
15411.79 303
15412.96 300
15414.14 296
15415.31 315
15416.48 276
15417.66 279
15418.83 300
15420.00 303
15421.17 272
15422.35 259
15423.52 311
15424.69 301
15425.87 285
15427.04 294
15428.21 287
15429.39 278
15430.56 294
15431.73 312
15432.91 295
15434.08 280
15435.25 263
15436.43 309
15437.60 303
15438.77 284
15439.95 289
15441.12 262
15442.30 272
15443.47 276
15444.64 268
15445.82 239
15446.99 265
15448.17 287
15449.34 270
15450.51 262
15451.69 246
15452.86 288
15454.04 239
15455.21 268
15456.39 265
15457.56 258
15458.73 275
15459.91 253
15461.08 245
15462.26 267
15463.43 244
15464.61 256
15465.78 258
15466.96 258
15468.13 275
15469.31 253
15470.48 287
15471.66 278
15472.83 264
15474.01 242
15475.18 260
15476.36 277
15477.53 240
15478.71 265
15479.88 250
15481.06 243
15482.23 275
15483.41 242
15484.58 242
15485.76 269
15486.93 277
15488.11 268
15489.29 264
15490.46 265
15491.64 263
15492.81 265
15493.99 270
15495.16 267
15496.34 272
15497.52 254
15498.69 274
15499.87 288
15501.04 262
15502.22 264
15503.40 282
15504.57 280
15505.75 309
15506.92 273
15508.10 277
15509.28 253
15510.45 286
15511.63 251
15512.81 252
15513.98 265
15515.16 241
15516.34 268
15517.51 263
15518.69 269
15519.87 276
15521.04 297
15522.22 274
15523.40 278
15524.57 285
15525.75 303
15526.93 251
15528.11 272
15529.28 292
15530.46 274
15531.64 284
15532.81 262
15533.99 257
15535.17 295
15536.35 304
15537.52 279
15538.70 265
15539.88 274
15541.06 312
15542.23 267
15543.41 267
15544.59 298
15545.77 306
15546.95 319
15548.12 269
15549.30 287
15550.48 313
15551.66 270
15552.83 316
15554.01 310
15555.19 281
15556.37 298
15557.55 292
15558.73 328
15559.90 268
15561.08 258
15562.26 275
15563.44 294
15564.62 311
15565.80 311
15566.97 294
15568.15 302
15569.33 304
15570.51 319
15571.69 285
15572.87 287
15574.05 303
15575.23 327
15576.40 338
15577.58 348
15578.76 337
15579.94 361
15581.12 320
15582.30 333
15583.48 340
15584.66 350
15585.84 339
15587.02 322
15588.20 354
15589.38 357
15590.56 354
15591.73 354
15592.91 343
15594.09 369
15595.27 357
15596.45 342
15597.63 344
15598.81 352
15599.99 385
15601.17 367
15602.35 385
15603.53 410
15604.71 379
15605.89 395
15607.07 373
15608.25 412
15609.43 394
15610.61 410
15611.79 423
15612.97 384
15614.15 390
15615.33 427
15616.51 416
15617.69 417
15618.88 440
15620.06 420
15621.24 430
15622.42 453
15623.60 406
15624.78 448
15625.96 459
15627.14 455
15628.32 474
15629.50 465
15630.68 462
15631.86 452
15633.05 451
15634.23 463
15635.41 491
15636.59 470
15637.77 482
15638.95 507
15640.13 486
15641.31 490
15642.50 496
15643.68 494
15644.86 477
15646.04 488
15647.22 515
15648.40 498
15649.58 514
15650.77 543
15651.95 513
15653.13 503
15654.31 494
15655.49 515
15656.68 548
15657.86 530
15659.04 534
15660.22 469
15661.40 481
15662.59 482
15663.77 473
15664.95 502
15666.13 467
15667.32 502
15668.50 516
15669.68 498
15670.86 465
15672.05 493
15673.23 501
15674.41 531
15675.59 496
15676.78 496
15677.96 496
15679.14 486
15680.32 478
15681.51 499
15682.69 480
15683.87 461
15685.06 463
15686.24 453
15687.42 480
15688.61 457
15689.79 459
15690.97 435
15692.16 459
15693.34 414
15694.52 435
15695.71 435
15696.89 421
15698.07 429
15699.26 444
15700.44 461
15701.62 443
15702.81 433
15703.99 472
15705.17 443
15706.36 429
15707.54 442
15708.73 434
15709.91 450
15711.09 449
15712.28 459
15713.46 473
15714.65 473
15715.83 454
15717.02 486
15718.20 501
15719.38 474
15720.57 477
15721.75 477
15722.94 506
15724.12 489
15725.31 470
15726.49 466
15727.68 505
15728.86 491
15730.04 539
15731.23 528
15732.41 534
15733.60 505
15734.78 519
15735.97 499
15737.15 546
15738.34 532
15739.52 532
15740.71 561
15741.89 531
15743.08 525
15744.27 530
15745.45 561
15746.64 562
15747.82 591
15749.01 582
15750.19 582
15751.38 561
15752.56 542
15753.75 603
15754.93 593
15756.12 597
15757.31 597
15758.49 596
15759.68 601
15760.86 618
15762.05 603
15763.24 607
15764.42 600
15765.61 603
15766.79 625
15767.98 600
15769.17 589
15770.35 577
15771.54 548
15772.72 579
15773.91 560
15775.10 567
15776.28 581
15777.47 561
15778.66 555
15779.84 554
15781.03 545
15782.22 540
15783.40 537
15784.59 518
15785.78 516
15786.96 531
15788.15 519
15789.34 511
15790.53 524
15791.71 488
15792.90 501
15794.09 498
15795.27 451
15796.46 498
15797.65 503
15798.84 489
15800.02 444
15801.21 469
15802.40 468
15803.59 454
15804.77 450
15805.96 435
15807.15 433
15808.34 452
15809.52 470
15810.71 476
15811.90 445
15813.09 446
15814.28 455
15815.46 453
15816.65 442
15817.84 411
15819.03 446
15820.22 445
15821.40 412
15822.59 416
15823.78 454
15824.97 447
15826.16 447
15827.35 433
15828.53 445
15829.72 433
15830.91 435
15832.10 430
15833.29 427
15834.48 399
15835.67 427
15836.85 458
15838.04 434
15839.23 415
15840.42 417
15841.61 438
15842.80 441
15843.99 416
15845.18 421
15846.37 419
15847.55 390
15848.74 443
15849.93 438
15851.12 400
15852.31 424
15853.50 409
15854.69 442
15855.88 476
15857.07 460
15858.26 456
15859.45 438
15860.64 417
15861.83 454
15863.02 421
15864.21 436
15865.40 468
15866.59 439
15867.78 466
15868.97 458
15870.16 452
15871.35 437
15872.54 467
15873.73 457
15874.92 491
15876.11 452
15877.30 465
15878.49 472
15879.68 477
15880.87 488
15882.06 467
15883.25 492
15884.44 479
15885.63 431
15886.82 435
15888.01 472
15889.20 464
15890.39 523
15891.59 537
15892.78 514
15893.97 502
15895.16 499
15896.35 495
15897.54 547
15898.73 518
15899.92 513
15901.11 531
15902.30 519
15903.50 549
15904.69 549
15905.88 564
15907.07 544
15908.26 545
15909.45 541
15910.64 534
15911.84 540
15913.03 560
15914.22 565
15915.41 597
15916.60 565
15917.79 588
15918.99 594
15920.18 572
15921.37 588
15922.56 571
15923.75 588
15924.95 624
15926.14 590
15927.33 571
15928.52 584
15929.71 597
15930.91 602
15932.10 576
15933.29 573
15934.48 570
15935.68 606
15936.87 567
15938.06 544
15939.25 564
15940.45 551
15941.64 578
15942.83 516
15944.03 516
15945.22 548
15946.41 510
15947.60 508
15948.80 516
15949.99 495
15951.18 499
15952.38 470
15953.57 455
15954.76 445
15955.96 460
15957.15 452
15958.34 425
15959.54 413
15960.73 392
15961.92 396
15963.12 400
15964.31 439
15965.50 403
15966.70 396
15967.89 366
15969.08 373
15970.28 397
15971.47 376
15972.67 376
15973.86 350
15975.05 355
15976.25 375
15977.44 355
15978.64 330
15979.83 341
15981.02 361
15982.22 342
15983.41 326
15984.61 337
15985.80 324
15987.00 316
15988.19 334
15989.38 338
15990.58 318
15991.77 308
15992.97 322
15994.16 339
15995.36 332
15996.55 276
15997.75 309
15998.94 328
16000.14 307
16001.33 302
16002.53 322
16003.72 337
16004.92 302
16006.11 290
16007.31 299
16008.50 300
16009.70 293
16010.89 305
16012.09 294
16013.28 283
16014.48 267
16015.67 305
16016.87 322
16018.07 294
16019.26 272
16020.46 290
16021.65 305
16022.85 287
16024.04 273
16025.24 291
16026.44 286
16027.63 268
16028.83 278
16030.02 287
16031.22 266
16032.42 275
16033.61 277
16034.81 286
16036.00 266
16037.20 275
16038.40 298
16039.59 283
16040.79 282
16041.99 277
16043.18 272
16044.38 299
16045.58 291
16046.77 304
16047.97 280
16049.17 269
16050.36 292
16051.56 269
16052.76 277
16053.95 264
16055.15 267
16056.35 273
16057.54 269
16058.74 262
16059.94 260
16061.14 270
16062.33 286
16063.53 257
16064.73 247
16065.92 269
16067.12 254
16068.32 280
16069.52 259
16070.71 263
16071.91 254
16073.11 262
16074.31 273
16075.50 262
16076.70 256
16077.90 254
16079.10 264
16080.30 256
16081.49 253
16082.69 246
16083.89 276
16085.09 257
16086.29 250
16087.48 270
16088.68 238
16089.88 253
16091.08 251
16092.28 250
16093.48 251
16094.67 259
16095.87 257
16097.07 248
16098.27 259
16099.47 247
16100.67 261
16101.87 250
16103.06 238
16104.26 229
16105.46 216
16106.66 206
16107.86 244
16109.06 244
16110.26 260
16111.46 236
16112.66 218
16113.86 216
16115.05 242
16116.25 235
16117.45 200
16118.65 224
16119.85 252
16121.05 221
16122.25 224
16123.45 220
16124.65 237
16125.85 239
16127.05 220
16128.25 221
16129.45 217
16130.65 201
16131.85 223
16133.05 209
16134.25 208
16135.45 206
16136.65 202
16137.85 225
16139.05 210
16140.25 207
16141.45 208
16142.65 203
16143.85 205
16145.05 209
16146.25 207
16147.45 241
16148.65 216
16149.85 193
16151.05 207
16152.25 217
16153.45 208
16154.65 202
16155.85 222
16157.05 214
16158.25 192
16159.46 200
16160.66 208
16161.86 191
16163.06 217
16164.26 213
16165.46 228
16166.66 203
16167.86 194
16169.06 218
16170.27 230
16171.47 204
16172.67 201
16173.87 209
16175.07 186
16176.27 201
16177.47 210
16178.67 206
16179.88 186
16181.08 189
16182.28 220
16183.48 212
16184.68 208
16185.89 191
16187.09 211
16188.29 203
16189.49 207
16190.69 222
16191.90 219
16193.10 210
16194.30 201
16195.50 191
16196.70 220
16197.91 211
16199.11 201
16200.31 198
16201.51 221
16202.72 196
16203.92 214
16205.12 207
16206.32 219
16207.53 198
16208.73 203
16209.93 233
16211.13 211
16212.34 214
16213.54 231
16214.74 215
16215.95 212
16217.15 239
16218.35 263
16219.55 240
16220.76 199
16221.96 223
16223.16 248
16224.37 248
16225.57 201
16226.77 206
16227.98 216
16229.18 205
16230.38 206
16231.59 217
16232.79 238
16233.99 219
16235.20 225
16236.40 216
16237.61 220
16238.81 216
16240.01 222
16241.22 229
16242.42 266
16243.63 239
16244.83 224
16246.03 214
16247.24 222
16248.44 202
16249.65 232
16250.85 255
16252.05 236
16253.26 241
16254.46 245
16255.67 239
16256.87 232
16258.08 238
16259.28 241
16260.49 250
16261.69 256
16262.89 244
16264.10 229
16265.30 238
16266.51 239
16267.71 256
16268.92 246
16270.12 251
16271.33 266
16272.53 254
16273.74 243
16274.94 241
16276.15 228
16277.35 246
16278.56 257
16279.77 250
16280.97 266
16282.18 243
16283.38 247
16284.59 238
16285.79 247
16287.00 265
16288.20 261
16289.41 261
16290.61 248
16291.82 224
16293.03 248
16294.23 260
16295.44 265
16296.64 276
16297.85 244
16299.06 245
16300.26 256
16301.47 230
16302.67 242
16303.88 232
16305.09 262
16306.29 237
16307.50 242
16308.71 225
16309.91 243
16311.12 242
16312.33 236
16313.53 257
16314.74 275
16315.95 252
16317.15 244
16318.36 256
16319.57 248
16320.77 242
16321.98 230
16323.19 240
16324.39 229
16325.60 241
16326.81 229
16328.01 242
16329.22 231
16330.43 230
16331.64 229
16332.84 211
16334.05 230
16335.26 206
16336.47 214
16337.67 216
16338.88 222
16340.09 235
16341.30 212
16342.50 227
16343.71 222
16344.92 212
16346.13 217
16347.33 191
16348.54 185
16349.75 207
16350.96 208
16352.17 198
16353.37 203
16354.58 207
16355.79 207
16357.00 199
16358.21 199
16359.41 213
16360.62 211
16361.83 203
16363.04 209
16364.25 199
16365.46 194
16366.67 195
16367.87 218
16369.08 210
16370.29 203
16371.50 204
16372.71 214
16373.92 193
16375.13 165
16376.34 184
16377.54 201
16378.75 223
16379.96 221
16381.17 208
16382.38 213
16383.59 203
16384.80 212
16386.01 199
16387.22 174
16388.43 179
16389.64 201
16390.85 202
16392.05 193
16393.26 205
16394.47 210
16395.68 208
16396.89 206
16398.10 183
16399.31 198
16400.52 194
16401.73 179
16402.94 192
16404.15 179
16405.36 192
16406.57 191
16407.78 191
16408.99 192
16410.20 196
16411.41 180
16412.62 219
16413.83 206
16415.04 199
16416.25 181
16417.46 203
16418.67 211
16419.88 191
16421.10 188
16422.31 183
16423.52 174
16424.73 194
16425.94 194
16427.15 222
16428.36 203
16429.57 183
16430.78 185
16431.99 185
16433.20 181
16434.41 182
16435.63 183
16436.84 192
16438.05 190
16439.26 172
16440.47 202
16441.68 186
16442.89 206
16444.10 211
16445.32 197
16446.53 220
16447.74 197
16448.95 201
16450.16 190
16451.37 210
16452.59 211
16453.80 208
16455.01 203
16456.22 171
16457.43 186
16458.64 195
16459.86 181
16461.07 208
16462.28 198
16463.49 178
16464.70 187
16465.92 183
16467.13 193
16468.34 170
16469.55 193
16470.77 188
16471.98 193
16473.19 185
16474.40 195
16475.62 179
16476.83 179
16478.04 187
16479.25 186
16480.47 189
16481.68 168
16482.89 185
16484.11 172
16485.32 200
16486.53 180
16487.74 192
16488.96 181
16490.17 180
16491.38 199
16492.60 175
16493.81 184
16495.02 178
16496.24 186
16497.45 167
16498.66 197
16499.88 191
16501.09 194
16502.30 191
16503.52 200
16504.73 190
16505.94 174
16507.16 172
16508.37 189
16509.59 183
16510.80 177
16512.01 192
16513.23 187
16514.44 199
16515.66 180
16516.87 168
16518.08 204
16519.30 193
16520.51 188
16521.73 191
16522.94 186
16524.16 176
16525.37 197
16526.58 195
16527.80 198
16529.01 190
16530.23 188
16531.44 206
16532.66 182
16533.87 191
16535.09 194
16536.30 201
16537.52 191
16538.73 194
16539.95 193
16541.16 207
16542.38 202
16543.59 205
16544.81 201
16546.02 185
16547.24 204
16548.45 222
16549.67 219
16550.88 224
16552.10 199
16553.31 211
16554.53 224
16555.74 197
16556.96 214
16558.18 211
16559.39 199
16560.61 207
16561.82 198
16563.04 202
16564.25 196
16565.47 190
16566.69 214
16567.90 195
16569.12 202
16570.33 204
16571.55 209
16572.77 195
16573.98 195
16575.20 200
16576.41 200
16577.63 218
16578.85 209
16580.06 209
16581.28 193
16582.50 190
16583.71 193
16584.93 212
16586.15 194
16587.36 174
16588.58 184
16589.80 227
16591.01 202
16592.23 214
16593.45 199
16594.66 222
16595.88 207
16597.10 184
16598.32 184
16599.53 188
16600.75 200
16601.97 178
16603.18 182
16604.40 174
16605.62 177
16606.84 197
16608.05 211
16609.27 198
16610.49 186
16611.71 192
16612.92 202
16614.14 192
16615.36 204
16616.58 215
16617.79 181
16619.01 187
16620.23 161
16621.45 191
16622.67 160
16623.88 185
16625.10 185
16626.32 193
16627.54 183
16628.76 192
16629.97 187
16631.19 184
16632.41 185
16633.63 184
16634.85 208
16636.07 171
16637.29 167
16638.50 168
16639.72 190
16640.94 152
16642.16 171
16643.38 164
16644.60 187
16645.82 182
16647.03 184
16648.25 175
16649.47 161
16650.69 175
16651.91 159
16653.13 165
16654.35 167
16655.57 178
16656.79 175
16658.01 164
16659.23 177
16660.45 165
16661.66 165
16662.88 188
16664.10 177
16665.32 170
16666.54 171
16667.76 184
16668.98 185
16670.20 173
16671.42 181
16672.64 184
16673.86 171
16675.08 143
16676.30 137
16677.52 159
16678.74 180
16679.96 178
16681.18 176
16682.40 156
16683.62 164
16684.84 166
16686.06 153
16687.28 151
16688.50 137
16689.72 171
16690.94 187
16692.16 174
16693.39 153
16694.61 164
16695.83 177
16697.05 184
16698.27 175
16699.49 171
16700.71 155
16701.93 167
16703.15 160
16704.37 165
16705.59 138
16706.81 159
16708.04 158
16709.26 176
16710.48 162
16711.70 158
16712.92 162
16714.14 169
16715.36 165
16716.58 150
16717.81 137
16719.03 164
16720.25 158
16721.47 160
16722.69 173
16723.91 141
16725.14 177
16726.36 173
16727.58 168
16728.80 172
16730.02 159
16731.24 160
16732.47 167
16733.69 160
16734.91 151
16736.13 169
16737.36 155
16738.58 137
16739.80 148
16741.02 158
16742.24 140
16743.47 143
16744.69 147
16745.91 147
16747.13 152
16748.36 130
16749.58 165
16750.80 140
16752.02 145
16753.25 158
16754.47 143
16755.69 174
16756.92 153
16758.14 160
16759.36 148
16760.59 145
16761.81 149
16763.03 153
16764.25 150
16765.48 132
16766.70 151
16767.92 165
16769.15 178
16770.37 147
16771.59 138
16772.82 168
16774.04 127
16775.27 176
16776.49 141
16777.71 150
16778.94 142
16780.16 167
16781.38 177
16782.61 125
16783.83 165
16785.06 173
16786.28 176
16787.50 148
16788.73 150
16789.95 145
16791.18 147
16792.40 141
16793.62 146
16794.85 128
16796.07 163
16797.30 155
16798.52 161
16799.75 162
16800.97 138
16802.19 150
16803.42 144
16804.64 170
16805.87 147
16807.09 158
16808.32 156
16809.54 155
16810.77 153
16811.99 170
16813.22 150
16814.44 172
16815.67 165
16816.89 172
16818.12 167
16819.34 167
16820.57 159
16821.79 144
16823.02 173
16824.24 157
16825.47 176
16826.70 192
16827.92 200
16829.15 143
16830.37 157
16831.60 169
16832.82 169
16834.05 165
16835.27 196
16836.50 171
16837.73 177
16838.95 164
16840.18 188
16841.40 196
16842.63 182
16843.86 188
16845.08 198
16846.31 187
16847.53 169
16848.76 189
16849.99 178
16851.21 176
16852.44 192
16853.67 201
16854.89 200
16856.12 226
16857.35 201
16858.57 218
16859.80 203
16861.03 213
16862.25 221
16863.48 223
16864.71 204
16865.93 212
16867.16 228
16868.39 214
16869.61 214
16870.84 200
16872.07 219
16873.30 197
16874.52 250
16875.75 231
16876.98 249
16878.20 242
16879.43 241
16880.66 237
16881.89 240
16883.11 231
16884.34 237
16885.57 264
16886.80 253
16888.02 260
16889.25 257
16890.48 265
16891.71 271
16892.94 257
16894.16 258
16895.39 271
16896.62 247
16897.85 267
16899.08 252
16900.30 250
16901.53 249
16902.76 224
16903.99 275
16905.22 233
16906.45 237
16907.67 236
16908.90 268
16910.13 224
16911.36 249
16912.59 205
16913.82 228
16915.04 212
16916.27 215
16917.50 212
16918.73 226
16919.96 208
16921.19 209
16922.42 212
16923.65 217
16924.88 219
16926.10 207
16927.33 218
16928.56 202
16929.79 212
16931.02 200
16932.25 238
16933.48 213
16934.71 200
16935.94 227
16937.17 214
16938.40 232
16939.63 223
16940.86 215
16942.09 189
16943.32 213
16944.55 204
16945.78 203
16947.01 207
16948.24 209
16949.47 195
16950.70 206
16951.93 205
16953.16 205
16954.39 204
16955.62 211
16956.85 206
16958.08 206
16959.31 203
16960.54 200
16961.77 219
16963.00 197
16964.23 222
16965.46 180
16966.69 206
16967.92 194
16969.15 194
16970.38 185
16971.61 201
16972.84 204
16974.07 185
16975.30 191
16976.54 188
16977.77 193
16979.00 190
16980.23 195
16981.46 180
16982.69 202
16983.92 174
16985.15 167
16986.38 170
16987.62 175
16988.85 158
16990.08 176
16991.31 166
16992.54 195
16993.77 174
16995.00 176
16996.24 176
16997.47 180
16998.70 177
16999.93 169
17001.16 208
17002.39 175
17003.63 180
17004.86 155
17006.09 186
17007.32 166
17008.55 181
17009.79 176
17011.02 167
17012.25 193
17013.48 182
17014.72 187
17015.95 179
17017.18 177
17018.41 175
17019.64 184
17020.88 160
17022.11 181
17023.34 185
17024.58 189
17025.81 172
17027.04 175
17028.27 168
17029.51 177
17030.74 161
17031.97 158
17033.21 174
17034.44 167
17035.67 147
17036.90 140
17038.14 139
17039.37 143
17040.60 149
17041.84 174
17043.07 159
17044.30 142
17045.54 165
17046.77 142
17048.00 172
17049.24 158
17050.47 176
17051.70 156
17052.94 154
17054.17 145
17055.41 146
17056.64 170
17057.87 142
17059.11 158
17060.34 151
17061.58 146
17062.81 158
17064.04 149
17065.28 151
17066.51 155
17067.75 147
17068.98 159
17070.21 141
17071.45 163
17072.68 171
17073.92 165
17075.15 140
17076.39 147
17077.62 151
17078.86 159
17080.09 155
17081.33 150
17082.56 160
17083.80 149
17085.03 168
17086.26 138
17087.50 157
17088.73 140
17089.97 139
17091.20 128
17092.44 139
17093.68 147
17094.91 135
17096.15 163
17097.38 142
17098.62 137
17099.85 136
17101.09 150
17102.32 142
17103.56 130
17104.79 127
17106.03 170
17107.26 156
17108.50 141
17109.74 120
17110.97 146
17112.21 148
17113.44 133
17114.68 130
17115.92 140
17117.15 135
17118.39 142
17119.62 149
17120.86 132
17122.10 141
17123.33 148
17124.57 126
17125.80 127
17127.04 134
17128.28 127
17129.51 139
17130.75 139
17131.99 111
17133.22 129
17134.46 143
17135.70 156
17136.93 151
17138.17 145
17139.41 117
17140.64 130
17141.88 166
17143.12 168
17144.35 142
17145.59 116
17146.83 127
17148.07 126
17149.30 147
17150.54 145
17151.78 128
17153.02 146
17154.25 142
17155.49 142
17156.73 137
17157.96 128
17159.20 133
17160.44 133
17161.68 142
17162.92 127
17164.15 138
17165.39 125
17166.63 119
17167.87 121
17169.10 111
17170.34 137
17171.58 109
17172.82 126
17174.06 118
17175.29 131
17176.53 119
17177.77 123
17179.01 127
17180.25 139
17181.49 129
17182.72 136
17183.96 138
17185.20 129
17186.44 113
17187.68 121
17188.92 126
17190.15 138
17191.39 125
17192.63 126
17193.87 132
17195.11 125
17196.35 137
17197.59 120
17198.83 121
17200.07 111
17201.30 117
17202.54 122
17203.78 139
17205.02 119
17206.26 125
17207.50 136
17208.74 130
17209.98 139
17211.22 126
17212.46 109
17213.70 99
17214.94 123
17216.18 138
17217.42 133
17218.66 127
17219.90 128
17221.14 132
17222.38 124
17223.62 112
17224.86 123
17226.10 109
17227.34 116
17228.58 110
17229.82 111
17231.06 131
17232.30 100
17233.54 129
17234.78 114
17236.02 137
17237.26 115
17238.50 98
17239.74 104
17240.98 107
17242.22 115
17243.46 106
17244.70 112
17245.94 122
17247.18 94
17248.42 110
17249.66 109
17250.90 102
17252.14 123
17253.39 112
17254.63 116
17255.87 95
17257.11 115
17258.35 116
17259.59 114
17260.83 109
17262.07 133
17263.31 118
17264.56 121
17265.80 124
17267.04 113
17268.28 101
17269.52 110
17270.76 126
17272.00 102
17273.25 114
17274.49 112
17275.73 139
17276.97 104
17278.21 130
17279.45 121
17280.70 130
17281.94 117
17283.18 113
17284.42 121
17285.66 109
17286.91 117
17288.15 109
17289.39 110
17290.63 132
17291.88 99
17293.12 104
17294.36 115
17295.60 105
17296.85 97
17298.09 112
17299.33 109
17300.57 124
17301.82 120
17303.06 113
17304.30 117
17305.54 108
17306.79 103
17308.03 116
17309.27 119
17310.52 103
17311.76 100
17313.00 99
17314.25 119
17315.49 92
17316.73 94
17317.97 120
17319.22 125
17320.46 106
17321.71 100
17322.95 101
17324.19 100
17325.44 110
17326.68 117
17327.92 115
17329.17 106
17330.41 118
17331.65 124
17332.90 110
17334.14 101
17335.39 121
17336.63 112
17337.87 102
17339.12 107
17340.36 111
17341.61 92
17342.85 103
17344.09 90
17345.34 106
17346.58 130
17347.83 119
17349.07 97
17350.32 108
17351.56 111
17352.80 117
17354.05 117
17355.29 128
17356.54 118
17357.78 112
17359.03 114
17360.27 101
17361.52 104
17362.76 103
17364.01 112
17365.25 102
17366.50 103
17367.74 100
17368.99 120
17370.23 90
17371.48 99
17372.72 115
17373.97 126
17375.21 111
17376.46 98
17377.70 105
17378.95 115
17380.19 99
17381.44 90
17382.69 105
17383.93 110
17385.18 113
17386.42 91
17387.67 121
17388.91 120
17390.16 108
17391.41 105
17392.65 98
17393.90 98
17395.14 97
17396.39 116
17397.64 111
17398.88 121
17400.13 105
17401.37 115
17402.62 128
17403.87 115
17405.11 110
17406.36 121
17407.61 109
17408.85 111
17410.10 109
17411.35 97
17412.59 117
17413.84 106
17415.09 105
17416.33 107
17417.58 110
17418.83 108
17420.07 108
17421.32 104
17422.57 92
17423.82 96
17425.06 114
17426.31 97
17427.56 92
17428.80 107
17430.05 111
17431.30 114
17432.55 114
17433.79 108
17435.04 95
17436.29 107
17437.54 123
17438.78 112
17440.03 105
17441.28 124
17442.53 115
17443.77 129
17445.02 98
17446.27 103
17447.52 100
17448.77 128
17450.01 115
17451.26 117
17452.51 90
17453.76 116
17455.01 120
17456.25 94
17457.50 112
17458.75 105
17460.00 118
17461.25 98
17462.50 121
17463.74 103
17464.99 130
17466.24 123
17467.49 130
17468.74 116
17469.99 107
17471.24 114
17472.49 118
17473.73 120
17474.98 111
17476.23 108
17477.48 107
17478.73 111
17479.98 126
17481.23 117
17482.48 107
17483.73 120
17484.98 106
17486.23 137
17487.47 128
17488.72 119
17489.97 116
17491.22 122
17492.47 101
17493.72 110
17494.97 119
17496.22 130
17497.47 122
17498.72 121
17499.97 113
17501.22 111
17502.47 127
17503.72 119
17504.97 116
17506.22 125
17507.47 118
17508.72 108
17509.97 125
17511.22 137
17512.47 133
17513.72 129
17514.97 128
17516.22 116
17517.47 120
17518.72 138
17519.97 125
17521.22 121
17522.47 127
17523.72 129
17524.98 119
17526.23 108
17527.48 140
17528.73 136
17529.98 125
17531.23 103
17532.48 117
17533.73 125
17534.98 127
17536.23 119
17537.48 137
17538.74 119
17539.99 142
17541.24 119
17542.49 138
17543.74 130
17544.99 126
17546.24 114
17547.50 130
17548.75 130
17550.00 126
17551.25 156
17552.50 117
17553.75 111
17555.01 130
17556.26 129
17557.51 136
17558.76 128
17560.01 123
17561.26 127
17562.52 117
17563.77 124
17565.02 124
17566.27 131
17567.53 135
17568.78 134
17570.03 140
17571.28 133
17572.53 153
17573.79 122
17575.04 133
17576.29 121
17577.54 145
17578.80 128
17580.05 142
17581.30 141
17582.56 123
17583.81 119
17585.06 146
17586.31 159
17587.57 158
17588.82 135
17590.07 124
17591.33 116
17592.58 153
17593.83 168
17595.08 121
17596.34 140
17597.59 129
17598.84 150
17600.10 156
17601.35 130
17602.61 136
17603.86 148
17605.11 157
17606.37 163
17607.62 158
17608.87 162
17610.13 155
17611.38 144
17612.63 131
17613.89 140
17615.14 177
17616.40 145
17617.65 139
17618.90 141
17620.16 151
17621.41 167
17622.67 151
17623.92 159
17625.17 161
17626.43 184
17627.68 180
17628.94 181
17630.19 137
17631.45 177
17632.70 174
17633.96 196
17635.21 148
17636.47 146
17637.72 178
17638.97 168
17640.23 162
17641.48 143
17642.74 148
17643.99 159
17645.25 163
17646.50 169
17647.76 155
17649.01 162
17650.27 170
17651.52 133
17652.78 129
17654.04 122
17655.29 150
17656.55 157
17657.80 153
17659.06 155
17660.31 151
17661.57 146
17662.82 154
17664.08 149
17665.33 128
17666.59 133
17667.85 138
17669.10 162
17670.36 145
17671.61 164
17672.87 131
17674.13 143
17675.38 160
17676.64 140
17677.89 139
17679.15 140
17680.41 159
17681.66 123
17682.92 131
17684.18 140
17685.43 133
17686.69 132
17687.95 144
17689.20 152
17690.46 149
17691.71 126
17692.97 150
17694.23 149
17695.49 123
17696.74 127
17698.00 131
17699.26 115
17700.51 136
17701.77 139
17703.03 110
17704.28 152
17705.54 116
17706.80 135
17708.06 128
17709.31 133
17710.57 101
17711.83 126
17713.08 155
17714.34 124
17715.60 118
17716.86 129
17718.11 136
17719.37 115
17720.63 113
17721.89 127
17723.15 111
17724.40 131
17725.66 119
17726.92 122
17728.18 132
17729.43 115
17730.69 135
17731.95 136
17733.21 130
17734.47 118
17735.73 122
17736.98 135
17738.24 106
17739.50 113
17740.76 124
17742.02 127
17743.28 106
17744.53 149
17745.79 145
17747.05 122
17748.31 108
17749.57 108
17750.83 111
17752.09 116
17753.34 120
17754.60 146
17755.86 123
17757.12 126
17758.38 116
17759.64 104
17760.90 113
17762.16 121
17763.42 134
17764.68 127
17765.94 109
17767.19 115
17768.45 132
17769.71 134
17770.97 128
17772.23 112
17773.49 132
17774.75 123
17776.01 116
17777.27 120
17778.53 115
17779.79 125
17781.05 122
17782.31 121
17783.57 108
17784.83 122
17786.09 101
17787.35 105
17788.61 112
17789.87 110
17791.13 100
17792.39 116
17793.65 130
17794.91 102
17796.17 96
17797.43 108
17798.69 112
17799.95 96
17801.21 115
17802.47 103
17803.73 99
17805.00 100
17806.26 112
17807.52 105
17808.78 99
17810.04 117
17811.30 103
17812.56 95
17813.82 101
17815.08 119
17816.34 95
17817.60 119
17818.87 91
17820.13 110
17821.39 107
17822.65 95
17823.91 99
17825.17 119
17826.43 115
17827.69 103
17828.96 89
17830.22 109
17831.48 112
17832.74 96
17834.00 109
17835.26 94
17836.53 101
17837.79 97
17839.05 129
17840.31 94
17841.57 82
17842.84 97
17844.10 103
17845.36 107
17846.62 101
17847.88 103
17849.15 105
17850.41 93
17851.67 106
17852.93 99
17854.20 88
17855.46 96
17856.72 86
17857.98 112
17859.25 87
17860.51 94
17861.77 89
17863.03 110
17864.30 102
17865.56 101
17866.82 90
17868.09 105
17869.35 102
17870.61 101
17871.87 109
17873.14 103
17874.40 94
17875.66 102
17876.93 107
17878.19 89
17879.45 89
17880.72 104
17881.98 90
17883.24 98
17884.51 90
17885.77 93
17887.03 107
17888.30 93
17889.56 98
17890.83 91
17892.09 103
17893.35 104
17894.62 103
17895.88 87
17897.14 108
17898.41 106
17899.67 99
17900.94 102
17902.20 80
17903.46 91
17904.73 91
17905.99 115
17907.26 92
17908.52 96
17909.79 99
17911.05 117
17912.32 88
17913.58 88
17914.84 86
17916.11 100
17917.37 93
17918.64 94
17919.90 110
17921.17 92
17922.43 101
17923.70 98
17924.96 104
17926.23 99
17927.49 87
17928.76 102
17930.02 106
17931.29 89
17932.55 83
17933.82 81
17935.08 78
17936.35 95
17937.61 97
17938.88 101
17940.14 99
17941.41 98
17942.68 80
17943.94 92
17945.21 83
17946.47 101
17947.74 110
17949.00 95
17950.27 91
17951.54 94
17952.80 103
17954.07 104
17955.33 94
17956.60 82
17957.87 107
17959.13 111
17960.40 101
17961.66 91
17962.93 99
17964.20 102
17965.46 106
17966.73 98
17968.00 101
17969.26 108
17970.53 94
17971.80 98
17973.06 96
17974.33 111
17975.60 86
17976.86 104
17978.13 95
17979.40 80
17980.66 92
17981.93 117
17983.20 99
17984.46 87
17985.73 95
17987.00 88
17988.26 94
17989.53 94
17990.80 93
17992.07 88
17993.33 90
17994.60 87
17995.87 89
17997.14 98
17998.40 101
17999.67 89
18000.94 86
18002.21 84
18003.47 80
18004.74 87
18006.01 90
18007.28 96
18008.55 71
18009.81 109
18011.08 100
18012.35 89
18013.62 82
18014.89 101
18016.15 89
18017.42 89
18018.69 81
18019.96 103
18021.23 86
18022.49 96
18023.76 91
18025.03 87
18026.30 89
18027.57 90
18028.84 93
18030.11 102
18031.37 106
18032.64 103
18033.91 106
18035.18 84
18036.45 88
18037.72 93
18038.99 102
18040.26 77
18041.53 81
18042.79 91
18044.06 86
18045.33 95
18046.60 89
18047.87 100
18049.14 88
18050.41 87
18051.68 85
18052.95 94
18054.22 100
18055.49 89
18056.76 84
18058.03 88
18059.30 108
18060.57 92
18061.84 88
18063.11 96
18064.38 88
18065.65 92
18066.92 111
18068.19 90
18069.46 97
18070.73 104
18072.00 117
18073.27 102
18074.54 94
18075.81 95
18077.08 107
18078.35 93
18079.62 106
18080.89 86
18082.16 103
18083.43 94
18084.70 114
18085.97 102
18087.24 99
18088.51 105
18089.78 89
18091.05 113
18092.32 97
18093.59 92
18094.87 98
18096.14 92
18097.41 110
18098.68 91
18099.95 104
18101.22 118
18102.49 97
18103.76 85
18105.03 108
18106.31 104
18107.58 110
18108.85 84
18110.12 100
18111.39 89
18112.66 98
18113.93 92
18115.21 97
18116.48 109
18117.75 83
18119.02 98
18120.29 105
18121.56 106
18122.84 98
18124.11 113
18125.38 113
18126.65 113
18127.92 91
18129.20 98
18130.47 98
18131.74 98
18133.01 95
18134.29 102
18135.56 93
18136.83 92
18138.10 103
18139.38 113
18140.65 86
18141.92 94
18143.19 106
18144.47 105
18145.74 100
18147.01 105
18148.28 99
18149.56 110
18150.83 102
18152.10 97
18153.38 98
18154.65 107
18155.92 109
18157.19 109
18158.47 97
18159.74 81
18161.01 102
18162.29 103
18163.56 98
18164.83 96
18166.11 69
18167.38 96
18168.65 90
18169.93 93
18171.20 88
18172.48 94
18173.75 101
18175.02 82
18176.30 85
18177.57 103
18178.84 76
18180.12 86
18181.39 116
18182.67 105
18183.94 103
18185.21 92
18186.49 105
18187.76 96
18189.04 93
18190.31 91
18191.59 113
18192.86 105
18194.13 104
18195.41 103
18196.68 103
18197.96 84
18199.23 89
18200.51 110
18201.78 85
18203.06 94
18204.33 84
18205.61 84
18206.88 96
18208.16 91
18209.43 74
18210.71 89
18211.98 106
18213.26 98
18214.53 99
18215.81 99
18217.08 94
18218.36 92
18219.63 99
18220.91 102
18222.18 102
18223.46 96
18224.73 105
18226.01 102
18227.28 92
18228.56 82
18229.84 92
18231.11 93
18232.39 106
18233.66 98
18234.94 90
18236.21 81
18237.49 92
18238.77 101
18240.04 89
18241.32 103
18242.59 87
18243.87 112
18245.15 92
18246.42 82
18247.70 97
18248.98 85
18250.25 83
18251.53 109
18252.81 92
18254.08 98
18255.36 81
18256.63 81
18257.91 103
18259.19 95
18260.46 99
18261.74 107
18263.02 108
18264.30 87
18265.57 104
18266.85 102
18268.13 87
18269.40 77
18270.68 85
18271.96 89
18273.23 91
18274.51 83
18275.79 95
18277.07 110
18278.34 99
18279.62 98
18280.90 86
18282.18 108
18283.45 74
18284.73 95
18286.01 96
18287.29 101
18288.56 78
18289.84 91
18291.12 103
18292.40 92
18293.68 106
18294.95 103
18296.23 114
18297.51 101
18298.79 93
18300.07 88
18301.34 99
18302.62 107
18303.90 94
18305.18 93
18306.46 84
18307.74 101
18309.01 102
18310.29 94
18311.57 113
18312.85 97
18314.13 96
18315.41 86
18316.69 100
18317.96 91
18319.24 109
18320.52 106
18321.80 98
18323.08 104
18324.36 102
18325.64 108
18326.92 89
18328.20 101
18329.47 104
18330.75 137
18332.03 113
18333.31 111
18334.59 95
18335.87 96
18337.15 115
18338.43 101
18339.71 114
18340.99 89
18342.27 91
18343.55 110
18344.83 107
18346.11 107
18347.39 107
18348.67 103
18349.95 104
18351.23 95
18352.51 87
18353.79 108
18355.07 96
18356.35 93
18357.63 104
18358.91 110
18360.19 97
18361.47 88
18362.75 87
18364.03 87
18365.31 91
18366.59 108
18367.87 99
18369.15 100
18370.43 88
18371.71 98
18372.99 99
18374.27 94
18375.55 94
18376.83 89
18378.12 101
18379.40 95
18380.68 92
18381.96 106
18383.24 93
18384.52 95
18385.80 108
18387.08 96
18388.36 106
18389.65 108
18390.93 90
18392.21 89
18393.49 92
18394.77 98
18396.05 91
18397.33 101
18398.62 86
18399.90 96
18401.18 92
18402.46 103
18403.74 92
18405.02 101
18406.31 86
18407.59 87
18408.87 92
18410.15 90
18411.43 90
18412.72 94
18414.00 88
18415.28 101
18416.56 101
18417.84 86
18419.13 99
18420.41 96
18421.69 87
18422.97 84
18424.26 98
18425.54 87
18426.82 90
18428.10 89
18429.39 94
18430.67 91
18431.95 105
18433.23 101
18434.52 93
18435.80 88
18437.08 83
18438.37 101
18439.65 107
18440.93 96
18442.22 85
18443.50 100
18444.78 102
18446.06 106
18447.35 93
18448.63 90
18449.91 81
18451.20 97
18452.48 119
18453.76 95
18455.05 92
18456.33 104
18457.62 105
18458.90 93
18460.18 88
18461.47 89
18462.75 91
18464.03 92
18465.32 90
18466.60 87
18467.89 82
18469.17 84
18470.45 95
18471.74 93
18473.02 84
18474.31 87
18475.59 83
18476.88 93
18478.16 88
18479.44 74
18480.73 88
18482.01 98
18483.30 95
18484.58 88
18485.87 95
18487.15 94
18488.44 96
18489.72 91
18491.01 92
18492.29 84
18493.58 87
18494.86 98
18496.15 108
18497.43 94
18498.72 93
18500.00 110
18501.29 105
18502.57 91
18503.86 100
18505.14 95
18506.43 93
18507.71 99
18509.00 107
18510.28 104
18511.57 95
18512.85 89
18514.14 95
18515.42 84
18516.71 94
18518.00 98
18519.28 92
18520.57 89
18521.85 99
18523.14 85
18524.43 99
18525.71 91
18527.00 87
18528.28 98
18529.57 90
18530.86 92
18532.14 93
18533.43 93
18534.71 86
18536.00 88
18537.29 94
18538.57 91
18539.86 112
18541.15 86
18542.43 90
18543.72 108
18545.01 96
18546.29 94
18547.58 93
18548.87 93
18550.15 100
18551.44 105
18552.73 97
18554.01 97
18555.30 106
18556.59 86
18557.88 84
18559.16 98
18560.45 85
18561.74 90
18563.02 96
18564.31 104
18565.60 99
18566.89 107
18568.17 96
18569.46 93
18570.75 115
18572.04 97
18573.32 101
18574.61 114
18575.90 94
18577.19 80
18578.48 99
18579.76 99
18581.05 102
18582.34 106
18583.63 97
18584.92 92
18586.20 105
18587.49 100
18588.78 95
18590.07 103
18591.36 80
18592.64 95
18593.93 106
18595.22 104
18596.51 90
18597.80 118
18599.09 106
18600.38 87
18601.66 99
18602.95 93
18604.24 101
18605.53 118
18606.82 110
18608.11 91
18609.40 125
18610.69 108
18611.98 107
18613.26 98
18614.55 110
18615.84 97
18617.13 96
18618.42 112
18619.71 93
18621.00 100
18622.29 109
18623.58 105
18624.87 95
18626.16 114
18627.45 100
18628.74 94
18630.03 101
18631.32 95
18632.61 88
18633.89 102
18635.18 87
18636.47 96
18637.76 82
18639.05 100
18640.34 81
18641.63 102
18642.92 96
18644.21 86
18645.50 85
18646.79 85
18648.09 105
18649.38 87
18650.67 88
18651.96 89
18653.25 76
18654.54 83
18655.83 86
18657.12 100
18658.41 87
18659.70 83
18660.99 78
18662.28 85
18663.57 81
18664.86 82
18666.15 94
18667.44 94
18668.74 93
18670.03 99
18671.32 92
18672.61 90
18673.90 71
18675.19 88
18676.48 91
18677.77 76
18679.06 70
18680.36 78
18681.65 81
18682.94 77
18684.23 82
18685.52 91
18686.81 81
18688.11 74
18689.40 77
18690.69 75
18691.98 84
18693.27 81
18694.56 107
18695.86 87
18697.15 86
18698.44 81
18699.73 99
18701.02 96
18702.32 82
18703.61 66
18704.90 77
18706.19 80
18707.48 80
18708.78 100
18710.07 76
18711.36 78
18712.65 68
18713.95 87
18715.24 100
18716.53 80
18717.83 95
18719.12 88
18720.41 100
18721.70 74
18723.00 66
18724.29 93
18725.58 87
18726.87 90
18728.17 87
18729.46 74
18730.75 81
18732.05 63
18733.34 99
18734.63 88
18735.93 85
18737.22 91
18738.51 101
18739.81 73
18741.10 79
18742.39 84
18743.69 82
18744.98 85
18746.27 81
18747.57 82
18748.86 89
18750.16 89
18751.45 76
18752.74 93
18754.04 80
18755.33 79
18756.63 80
18757.92 79
18759.21 78
18760.51 74
18761.80 82
18763.10 98
18764.39 87
18765.69 77
18766.98 68
18768.27 78
18769.57 93
18770.86 83
18772.16 104
18773.45 67
18774.75 73
18776.04 84
18777.34 106
18778.63 63
18779.93 76
18781.22 85
18782.52 95
18783.81 78
18785.11 66
18786.40 82
18787.70 90
18788.99 81
18790.29 72
18791.58 67
18792.88 93
18794.17 71
18795.47 82
18796.76 89
18798.06 72
18799.35 76
18800.65 92
18801.94 93
18803.24 73
18804.54 66
18805.83 86
18807.13 85
18808.42 79
18809.72 74
18811.01 87
18812.31 80
18813.61 92
18814.90 74
18816.20 84
18817.49 82
18818.79 82
18820.09 99
18821.38 68
18822.68 68
18823.98 76
18825.27 92
18826.57 73
18827.87 66
18829.16 68
18830.46 83
18831.75 77
18833.05 75
18834.35 58
18835.64 77
18836.94 86
18838.24 87
18839.54 96
18840.83 89
18842.13 84
18843.43 72
18844.72 79
18846.02 75
18847.32 71
18848.61 70
18849.91 94
18851.21 84
18852.51 72
18853.80 80
18855.10 83
18856.40 87
18857.70 77
18858.99 95
18860.29 82
18861.59 91
18862.89 75
18864.18 101
18865.48 68
18866.78 79
18868.08 82
18869.38 98
18870.67 79
18871.97 79
18873.27 68
18874.57 83
18875.87 86
18877.16 72
18878.46 86
18879.76 91
18881.06 96
18882.36 83
18883.66 95
18884.95 76
18886.25 85
18887.55 69
18888.85 112
18890.15 71
18891.45 71
18892.75 65
18894.04 80
18895.34 74
18896.64 86
18897.94 89
18899.24 83
18900.54 89
18901.84 88
18903.14 88
18904.44 90
18905.74 91
18907.03 82
18908.33 84
18909.63 96
18910.93 69
18912.23 79
18913.53 88
18914.83 70
18916.13 76
18917.43 84
18918.73 63
18920.03 71
18921.33 85
18922.63 87
18923.93 79
18925.23 70
18926.53 73
18927.83 90
18929.13 80
18930.43 69
18931.73 85
18933.03 81
18934.33 90
18935.63 86
18936.93 82
18938.23 89
18939.53 62
18940.83 71
18942.13 83
18943.43 87
18944.73 71
18946.03 75
18947.33 88
18948.63 79
18949.93 63
18951.23 75
18952.53 90
18953.84 71
18955.14 82
18956.44 81
18957.74 84
18959.04 78
18960.34 81
18961.64 82
18962.94 76
18964.24 74
18965.54 74
18966.85 96
18968.15 74
18969.45 74
18970.75 95
18972.05 70
18973.35 67
18974.65 75
18975.96 96
18977.26 81
18978.56 83
18979.86 94
18981.16 70
18982.46 64
18983.77 66
18985.07 78
18986.37 84
18987.67 94
18988.97 85
18990.28 80
18991.58 68
18992.88 66
18994.18 73
18995.49 82
18996.79 70
18998.09 65
18999.39 93
19000.69 89
19002.00 69
19003.30 73
19004.60 73
19005.90 69
19007.21 75
19008.51 78
19009.81 89
19011.12 68
19012.42 70
19013.72 77
19015.02 75
19016.33 81
19017.63 74
19018.93 73
19020.24 88
19021.54 70
19022.84 77
19024.15 70
19025.45 77
19026.75 72
19028.06 82
19029.36 76
19030.66 70
19031.97 86
19033.27 74
19034.57 87
19035.88 91
19037.18 87
19038.48 92
19039.79 76
19041.09 72
19042.40 70
19043.70 71
19045.00 81
19046.31 76
19047.61 61
19048.92 95
19050.22 83
19051.52 88
19052.83 80
19054.13 86
19055.44 83
19056.74 71
19058.05 97
19059.35 77
19060.65 90
19061.96 79
19063.26 75
19064.57 89
19065.87 82
19067.18 71
19068.48 72
19069.79 77
19071.09 73
19072.40 63
19073.70 98
19075.01 86
19076.31 72
19077.62 73
19078.92 83
19080.23 69
19081.53 83
19082.84 71
19084.14 91
19085.45 74
19086.75 77
19088.06 84
19089.36 74
19090.67 62
19091.98 61
19093.28 67
19094.59 79
19095.89 82
19097.20 89
19098.50 72
19099.81 87
19101.12 78
19102.42 81
19103.73 91
19105.03 84
19106.34 67
19107.65 85
19108.95 83
19110.26 72
19111.56 74
19112.87 93
19114.18 87
19115.48 79
19116.79 92
19118.10 88
19119.40 78
19120.71 71
19122.02 67
19123.32 74
19124.63 95
19125.94 86
19127.24 84
19128.55 70
19129.86 103
19131.16 88
19132.47 97
19133.78 80
19135.08 78
19136.39 81
19137.70 89
19139.01 77
19140.31 87
19141.62 98
19142.93 96
19144.23 72
19145.54 80
19146.85 77
19148.16 79
19149.46 70
19150.77 97
19152.08 102
19153.39 81
19154.69 86
19156.00 88
19157.31 72
19158.62 77
19159.93 77
19161.23 77
19162.54 84
19163.85 87
19165.16 72
19166.47 80
19167.77 70
19169.08 100
19170.39 76
19171.70 96
19173.01 65
19174.32 72
19175.62 72
19176.93 92
19178.24 70
19179.55 84
19180.86 76
19182.17 84
19183.48 90
19184.78 77
19186.09 94
19187.40 72
19188.71 77
19190.02 96
19191.33 80
19192.64 93
19193.95 92
19195.26 77
19196.56 90
19197.87 66
19199.18 74
19200.49 77
19201.80 85
19203.11 86
19204.42 79
19205.73 71
19207.04 67
19208.35 90
19209.66 83
19210.97 75
19212.28 84
19213.59 86
19214.90 74
19216.21 87
19217.52 76
19218.83 77
19220.14 93
19221.45 88
19222.76 88
19224.07 62
19225.38 76
19226.69 86
19228.00 72
19229.31 75
19230.62 72
19231.93 73
19233.24 74
19234.55 77
19235.86 73
19237.17 81
19238.48 79
19239.79 83
19241.10 73
19242.41 74
19243.72 62
19245.03 71
19246.35 75
19247.66 79
19248.97 82
19250.28 89
19251.59 81
19252.90 76
19254.21 73
19255.52 80
19256.83 65
19258.14 75
19259.46 75
19260.77 82
19262.08 71
19263.39 73
19264.70 82
19266.01 82
19267.32 85
19268.64 79
19269.95 88
19271.26 74
19272.57 84
19273.88 82
19275.20 70
19276.51 62
19277.82 73
19279.13 76
19280.44 85
19281.75 66
19283.07 65
19284.38 84
19285.69 80
19287.00 62
19288.32 56
19289.63 70
19290.94 69
19292.25 72
19293.57 64
19294.88 61
19296.19 63
19297.50 76
19298.82 59
19300.13 81
19301.44 66
19302.75 66
19304.07 82
19305.38 64
19306.69 65
19308.01 46
19309.32 72
19310.63 82
19311.94 69
19313.26 71
19314.57 68
19315.88 60
19317.20 75
19318.51 64
19319.82 76
19321.14 59
19322.45 72
19323.76 81
19325.08 81
19326.39 65
19327.70 73
19329.02 74
19330.33 73
19331.65 71
19332.96 80
19334.27 84
19335.59 64
19336.90 70
19338.22 84
19339.53 81
19340.84 73
19342.16 69
19343.47 77
19344.79 88
19346.10 60
19347.41 73
19348.73 60
19350.04 71
19351.36 93
19352.67 75
19353.99 69
19355.30 69
19356.62 80
19357.93 81
19359.25 74
19360.56 66
19361.87 83
19363.19 76
19364.50 74
19365.82 55
19367.13 79
19368.45 83
19369.76 74
19371.08 70
19372.39 73
19373.71 96
19375.02 68
19376.34 82
19377.66 81
19378.97 56
19380.29 66
19381.60 73
19382.92 95
19384.23 77
19385.55 53
19386.86 74
19388.18 75
19389.50 78
19390.81 82
19392.13 74
19393.44 82
19394.76 84
19396.07 93
19397.39 87
19398.71 71
19400.02 67
19401.34 85
19402.65 83
19403.97 59
19405.29 71
19406.60 85
19407.92 77
19409.24 74
19410.55 82
19411.87 84
19413.19 85
19414.50 66
19415.82 70
19417.14 73
19418.45 71
19419.77 92
19421.09 83
19422.40 81
19423.72 64
19425.04 83
19426.35 78
19427.67 61
19428.99 70
19430.30 60
19431.62 81
19432.94 69
19434.26 75
19435.57 76
19436.89 75
19438.21 80
19439.53 66
19440.84 75
19442.16 63
19443.48 57
19444.80 67
19446.11 82
19447.43 70
19448.75 69
19450.07 70
19451.38 83
19452.70 78
19454.02 66
19455.34 69
19456.66 76
19457.97 83
19459.29 80
19460.61 91
19461.93 64
19463.25 88
19464.57 81
19465.88 85
19467.20 73
19468.52 74
19469.84 67
19471.16 89
19472.48 75
19473.79 62
19475.11 78
19476.43 71
19477.75 67
19479.07 64
19480.39 79
19481.71 65
19483.03 83
19484.34 56
19485.66 60
19486.98 70
19488.30 92
19489.62 76
19490.94 78
19492.26 65
19493.58 75
19494.90 86
19496.22 66
19497.54 74
19498.86 71
19500.18 89
19501.50 78
19502.81 58
19504.13 67
19505.45 72
19506.77 79
19508.09 75
19509.41 74
19510.73 73
19512.05 70
19513.37 75
19514.69 79
19516.01 54
19517.33 72
19518.65 62
19519.97 79
19521.29 71
19522.61 74
19523.93 72
19525.25 68
19526.57 71
19527.89 89
19529.22 67
19530.54 70
19531.86 77
19533.18 79
19534.50 74
19535.82 59
19537.14 75
19538.46 68
19539.78 82
19541.10 63
19542.42 82
19543.74 66
19545.06 73
19546.39 75
19547.71 66
19549.03 71
19550.35 79
19551.67 65
19552.99 78
19554.31 75
19555.63 76
19556.96 74
19558.28 70
19559.60 70
19560.92 63
19562.24 69
19563.56 83
19564.88 88
19566.21 55
19567.53 76
19568.85 76
19570.17 84
19571.49 71
19572.82 82
19574.14 68
19575.46 68
19576.78 72
19578.10 83
19579.43 67
19580.75 70
19582.07 90
19583.39 71
19584.72 63
19586.04 71
19587.36 97
19588.68 77
19590.01 69
19591.33 82
19592.65 82
19593.97 92
19595.30 75
19596.62 66
19597.94 79
19599.26 69
19600.59 62
19601.91 80
19603.23 76
19604.56 69
19605.88 55
19607.20 84
19608.53 75
19609.85 73
19611.17 64
19612.49 79
19613.82 86
19615.14 74
19616.47 88
19617.79 83
19619.11 72
19620.44 73
19621.76 80
19623.08 65
19624.41 71
19625.73 69
19627.05 75
19628.38 61
19629.70 81
19631.03 73
19632.35 78
19633.67 78
19635.00 57
19636.32 67
19637.65 71
19638.97 79
19640.29 60
19641.62 76
19642.94 71
19644.27 57
19645.59 56
19646.92 100
19648.24 90
19649.57 74
19650.89 67
19652.21 75
19653.54 70
19654.86 77
19656.19 71
19657.51 69
19658.84 68
19660.16 64
19661.49 80
19662.81 79
19664.14 72
19665.46 69
19666.79 92
19668.11 78
19669.44 67
19670.76 70
19672.09 73
19673.41 82
19674.74 84
19676.07 74
19677.39 81
19678.72 64
19680.04 72
19681.37 67
19682.69 62
19684.02 65
19685.34 78
19686.67 98
19688.00 86
19689.32 83
19690.65 68
19691.97 79
19693.30 73
19694.63 70
19695.95 61
19697.28 74
19698.60 69
19699.93 77
19701.26 79
19702.58 77
19703.91 67
19705.24 82
19706.56 87
19707.89 63
19709.22 77
19710.54 74
19711.87 77
19713.20 65
19714.52 66
19715.85 90
19717.18 79
19718.50 69
19719.83 71
19721.16 80
19722.48 76
19723.81 77
19725.14 82
19726.47 89
19727.79 66
19729.12 62
19730.45 92
19731.77 81
19733.10 67
19734.43 73
19735.76 87
19737.08 83
19738.41 73
19739.74 74
19741.07 77
19742.39 69
19743.72 66
19745.05 74
19746.38 89
19747.71 71
19749.03 68
19750.36 64
19751.69 69
19753.02 67
19754.35 69
19755.67 79
19757.00 75
19758.33 74
19759.66 82
19760.99 90
19762.31 85
19763.64 77
19764.97 87
19766.30 81
19767.63 67
19768.96 78
19770.29 86
19771.61 83
19772.94 68
19774.27 75
19775.60 88
19776.93 93
19778.26 81
19779.59 83
19780.92 71
19782.25 71
19783.57 74
19784.90 74
19786.23 81
19787.56 81
19788.89 90
19790.22 92
19791.55 72
19792.88 64
19794.21 83
19795.54 87
19796.87 78
19798.20 85
19799.53 78
19800.86 92
19802.19 84
19803.52 75
19804.85 66
19806.18 63
19807.50 82
19808.83 78
19810.16 68
19811.49 62
19812.82 63
19814.15 74
19815.49 74
19816.82 63
19818.15 67
19819.48 82
19820.81 80
19822.14 73
19823.47 71
19824.80 71
19826.13 68
19827.46 57
19828.79 65
19830.12 75
19831.45 68
19832.78 72
19834.11 78
19835.44 73
19836.77 80
19838.10 72
19839.44 73
19840.77 72
19842.10 82
19843.43 71
19844.76 80
19846.09 79
19847.42 95
19848.75 75
19850.08 88
19851.42 90
19852.75 73
19854.08 84
19855.41 92
19856.74 80
19858.07 90
19859.40 91
19860.74 73
19862.07 88
19863.40 86
19864.73 87
19866.06 67
19867.40 90
19868.73 88
19870.06 86
19871.39 63
19872.72 76
19874.06 89
19875.39 76
19876.72 73
19878.05 80
19879.38 62
19880.72 83
19882.05 84
19883.38 99
19884.71 73
19886.05 73
19887.38 72
19888.71 69
19890.04 81
19891.38 67
19892.71 71
19894.04 75
19895.38 89
19896.71 78
19898.04 85
19899.37 87
19900.71 73
19902.04 72
19903.37 78
19904.71 78
19906.04 85
19907.37 72
19908.71 85
19910.04 86
19911.37 70
19912.71 66
19914.04 79
19915.37 66
19916.71 96
19918.04 79
19919.37 82
19920.71 72
19922.04 73
19923.37 71
19924.71 79
19926.04 92
19927.38 79
19928.71 55
19930.04 71
19931.38 68
19932.71 75
19934.05 80
19935.38 68
19936.71 68
19938.05 78
19939.38 93
19940.72 66
19942.05 72
19943.39 73
19944.72 81
19946.06 69
19947.39 70
19948.72 84
19950.06 79
19951.39 76
19952.73 69
19954.06 86
19955.40 75
19956.73 73
19958.07 57
19959.40 79
19960.74 93
19962.07 93
19963.41 68
19964.74 66
19966.08 70
19967.41 67
19968.75 60
19970.08 71
19971.42 75
19972.76 82
19974.09 80
19975.43 76
19976.76 74
19978.10 73
19979.43 70
19980.77 84
19982.10 83
19983.44 73
19984.78 92
19986.11 76
19987.45 79
19988.78 75
19990.12 80
19991.46 84
19992.79 72
19994.13 81
19995.46 68
19996.80 82
19998.14 74
19999.47 85
20000.81 77
20002.15 82
20003.48 68
20004.82 77
20006.16 82
20007.49 83
20008.83 77
20010.17 89
20011.50 85
20012.84 80
20014.18 88
20015.51 86
20016.85 79
20018.19 83
20019.52 91
20020.86 67
20022.20 84
20023.53 84
20024.87 67
20026.21 72
20027.55 87
20028.88 62
20030.22 71
20031.56 79
20032.90 73
20034.23 82
20035.57 82
20036.91 69
20038.25 72
20039.58 88
20040.92 86
20042.26 80
20043.60 64
20044.93 84
20046.27 76
20047.61 75
20048.95 81
20050.29 78
20051.62 79
20052.96 73
20054.30 74
20055.64 81
20056.98 66
20058.32 79
20059.65 79
20060.99 84
20062.33 64
20063.67 66
20065.01 72
20066.35 89
20067.68 81
20069.02 70
20070.36 73
20071.70 74
20073.04 76
20074.38 68
20075.72 85
20077.06 97
20078.40 83
20079.73 67
20081.07 75
20082.41 78
20083.75 76
20085.09 72
20086.43 72
20087.77 71
20089.11 70
20090.45 78
20091.79 62
20093.13 66
20094.47 85
20095.81 80
20097.15 78
20098.48 77
20099.82 84
20101.16 81
20102.50 80
20103.84 83
20105.18 68
20106.52 81
20107.86 84
20109.20 81
20110.54 94
20111.88 78
20113.22 83
20114.56 78
20115.90 84
20117.24 72
20118.58 74
20119.93 78
20121.27 77
20122.61 68
20123.95 76
20125.29 82
20126.63 87
20127.97 82
20129.31 79
20130.65 88
20131.99 92
20133.33 77
20134.67 83
20136.01 75
