# Supplementary material for: MALDI-TOF MS typing enables the classification of brewing yeasts of the genus Saccharomyces to major beer styles
Source: PLoS One. 2017 Aug 9;12(8):e0181694. doi: 10.1371/journal.pone.0181694 (PMC5549903; doi:10.1371/journal.pone.0181694)
Supplement: S7 File — The directory includes 90 raw files and was zipped to “.zip”; the folder has three strains with 30 spectra per strain; S1 Text explains the raw files with an example and Table 1 represents the yeast strains used within the experiment. (ZIP) [file pone.0181694.s010.zip › 19-21/30279-120-Lag-Lag-Lag-YPG-18h-E-E_2016-09-21_4_0_B12_1.dat]

1999.90 1296
2000.32 1230
2000.75 1255
2001.17 1357
2001.59 1306
2002.01 1237
2002.43 1227
2002.86 1251
2003.28 1276
2003.70 1308
2004.12 1204
2004.54 1269
2004.97 1260
2005.39 1203
2005.81 1267
2006.23 1199
2006.66 1177
2007.08 1260
2007.50 1296
2007.92 1232
2008.35 1227
2008.77 1313
2009.19 1351
2009.61 1302
2010.04 1270
2010.46 1260
2010.88 1251
2011.31 1213
2011.73 1177
2012.15 1167
2012.57 1214
2013.00 1249
2013.42 1217
2013.84 1215
2014.27 1204
2014.69 1182
2015.11 1248
2015.54 1159
2015.96 1195
2016.38 1201
2016.81 1243
2017.23 1315
2017.65 1296
2018.08 1289
2018.50 1328
2018.93 1386
2019.35 1394
2019.77 1341
2020.20 1356
2020.62 1320
2021.04 1326
2021.47 1328
2021.89 1279
2022.32 1232
2022.74 1222
2023.17 1249
2023.59 1227
2024.01 1240
2024.44 1221
2024.86 1217
2025.29 1166
2025.71 1206
2026.14 1216
2026.56 1195
2026.98 1160
2027.41 1129
2027.83 1176
2028.26 1237
2028.68 1167
2029.11 1157
2029.53 1155
2029.96 1120
2030.38 1210
2030.81 1199
2031.23 1153
2031.66 1166
2032.08 1185
2032.51 1224
2032.93 1272
2033.36 1262
2033.78 1245
2034.21 1233
2034.63 1249
2035.06 1304
2035.49 1280
2035.91 1293
2036.34 1276
2036.76 1257
2037.19 1268
2037.61 1262
2038.04 1249
2038.47 1273
2038.89 1279
2039.32 1278
2039.74 1288
2040.17 1271
2040.59 1252
2041.02 1265
2041.45 1320
2041.87 1254
2042.30 1203
2042.73 1261
2043.15 1214
2043.58 1190
2044.00 1208
2044.43 1232
2044.86 1314
2045.28 1246
2045.71 1206
2046.14 1228
2046.56 1282
2046.99 1258
2047.42 1254
2047.84 1207
2048.27 1231
2048.70 1257
2049.12 1231
2049.55 1204
2049.98 1187
2050.40 1238
2050.83 1265
2051.26 1215
2051.69 1236
2052.11 1197
2052.54 1227
2052.97 1197
2053.40 1271
2053.82 1187
2054.25 1184
2054.68 1204
2055.10 1244
2055.53 1205
2055.96 1251
2056.39 1240
2056.82 1235
2057.24 1257
2057.67 1245
2058.10 1342
2058.53 1286
2058.95 1175
2059.38 1215
2059.81 1247
2060.24 1250
2060.67 1253
2061.09 1306
2061.52 1298
2061.95 1313
2062.38 1256
2062.81 1267
2063.24 1379
2063.66 1380
2064.09 1406
2064.52 1359
2064.95 1299
2065.38 1389
2065.81 1438
2066.24 1412
2066.66 1379
2067.09 1327
2067.52 1337
2067.95 1371
2068.38 1318
2068.81 1192
2069.24 1255
2069.67 1292
2070.10 1215
2070.52 1241
2070.95 1227
2071.38 1190
2071.81 1272
2072.24 1200
2072.67 1243
2073.10 1238
2073.53 1241
2073.96 1355
2074.39 1344
2074.82 1267
2075.25 1215
2075.68 1279
2076.11 1261
2076.54 1270
2076.97 1284
2077.40 1284
2077.83 1184
2078.26 1218
2078.69 1316
2079.12 1326
2079.55 1372
2079.98 1329
2080.41 1285
2080.84 1312
2081.27 1280
2081.70 1268
2082.13 1301
2082.56 1267
2082.99 1252
2083.42 1316
2083.85 1295
2084.28 1272
2084.71 1274
2085.14 1265
2085.57 1259
2086.00 1200
2086.43 1232
2086.86 1280
2087.29 1244
2087.73 1185
2088.16 1192
2088.59 1153
2089.02 1194
2089.45 1194
2089.88 1249
2090.31 1222
2090.74 1269
2091.17 1173
2091.61 1247
2092.04 1187
2092.47 1275
2092.90 1269
2093.33 1179
2093.76 1169
2094.19 1118
2094.63 1112
2095.06 1166
2095.49 1212
2095.92 1263
2096.35 1232
2096.78 1174
2097.22 1178
2097.65 1226
2098.08 1245
2098.51 1188
2098.94 1178
2099.38 1118
2099.81 1128
2100.24 1102
2100.67 1176
2101.11 1159
2101.54 1238
2101.97 1149
2102.40 1184
2102.83 1235
2103.27 1181
2103.70 1184
2104.13 1207
2104.56 1241
2105.00 1202
2105.43 1150
2105.86 1222
2106.30 1227
2106.73 1301
2107.16 1265
2107.59 1252
2108.03 1303
2108.46 1287
2108.89 1259
2109.33 1258
2109.76 1239
2110.19 1238
2110.63 1199
2111.06 1111
2111.49 1167
2111.93 1145
2112.36 1153
2112.79 1104
2113.23 1120
2113.66 1108
2114.09 1096
2114.53 1151
2114.96 1144
2115.40 1201
2115.83 1195
2116.26 1148
2116.70 1174
2117.13 1100
2117.56 1086
2118.00 1156
2118.43 1176
2118.87 1110
2119.30 1120
2119.73 1150
2120.17 1164
2120.60 1177
2121.04 1150
2121.47 1206
2121.91 1257
2122.34 1264
2122.78 1260
2123.21 1236
2123.64 1160
2124.08 1206
2124.51 1158
2124.95 1188
2125.38 1160
2125.82 1212
2126.25 1260
2126.69 1222
2127.12 1292
2127.56 1261
2127.99 1210
2128.43 1272
2128.86 1332
2129.30 1390
2129.73 1358
2130.17 1436
2130.60 1490
2131.04 1436
2131.47 1422
2131.91 1392
2132.35 1376
2132.78 1372
2133.22 1274
2133.65 1323
2134.09 1328
2134.52 1300
2134.96 1330
2135.40 1275
2135.83 1311
2136.27 1292
2136.70 1329
2137.14 1278
2137.57 1216
2138.01 1198
2138.45 1169
2138.88 1172
2139.32 1202
2139.76 1196
2140.19 1139
2140.63 1146
2141.06 1192
2141.50 1193
2141.94 1156
2142.37 1163
2142.81 1139
2143.25 1177
2143.68 1165
2144.12 1120
2144.56 1172
2144.99 1157
2145.43 1163
2145.87 1136
2146.30 1160
2146.74 1224
2147.18 1226
2147.62 1249
2148.05 1220
2148.49 1223
2148.93 1367
2149.36 1436
2149.80 1421
2150.24 1370
2150.68 1302
2151.11 1364
2151.55 1389
2151.99 1392
2152.43 1326
2152.86 1351
2153.30 1338
2153.74 1247
2154.18 1279
2154.61 1245
2155.05 1214
2155.49 1260
2155.93 1248
2156.37 1243
2156.80 1269
2157.24 1270
2157.68 1259
2158.12 1219
2158.56 1230
2158.99 1230
2159.43 1225
2159.87 1256
2160.31 1291
2160.75 1318
2161.19 1249
2161.62 1214
2162.06 1276
2162.50 1331
2162.94 1310
2163.38 1282
2163.82 1361
2164.26 1291
2164.69 1267
2165.13 1285
2165.57 1270
2166.01 1251
2166.45 1234
2166.89 1327
2167.33 1318
2167.77 1274
2168.21 1348
2168.65 1339
2169.08 1369
2169.52 1307
2169.96 1296
2170.40 1342
2170.84 1356
2171.28 1400
2171.72 1354
2172.16 1340
2172.60 1297
2173.04 1353
2173.48 1374
2173.92 1347
2174.36 1311
2174.80 1363
2175.24 1366
2175.68 1413
2176.12 1362
2176.56 1370
2177.00 1439
2177.44 1471
2177.88 1405
2178.32 1419
2178.76 1412
2179.20 1405
2179.64 1382
2180.08 1304
2180.52 1345
2180.96 1320
2181.40 1282
2181.84 1295
2182.28 1332
2182.72 1321
2183.16 1252
2183.60 1213
2184.04 1229
2184.48 1182
2184.93 1240
2185.37 1226
2185.81 1229
2186.25 1264
2186.69 1281
2187.13 1205
2187.57 1299
2188.01 1271
2188.45 1233
2188.89 1242
2189.34 1263
2189.78 1248
2190.22 1244
2190.66 1288
2191.10 1264
2191.54 1212
2191.98 1209
2192.43 1237
2192.87 1287
2193.31 1264
2193.75 1309
2194.19 1300
2194.63 1334
2195.08 1295
2195.52 1328
2195.96 1345
2196.40 1395
2196.84 1284
2197.29 1280
2197.73 1325
2198.17 1277
2198.61 1223
2199.06 1260
2199.50 1266
2199.94 1257
2200.38 1157
2200.82 1182
2201.27 1164
2201.71 1180
2202.15 1250
2202.59 1162
2203.04 1216
2203.48 1215
2203.92 1291
2204.37 1316
2204.81 1274
2205.25 1329
2205.69 1340
2206.14 1306
2206.58 1375
2207.02 1371
2207.47 1407
2207.91 1381
2208.35 1339
2208.80 1353
2209.24 1341
2209.68 1326
2210.13 1332
2210.57 1309
2211.01 1378
2211.46 1288
2211.90 1270
2212.34 1366
2212.79 1346
2213.23 1295
2213.67 1294
2214.12 1312
2214.56 1271
2215.01 1275
2215.45 1300
2215.89 1270
2216.34 1256
2216.78 1290
2217.23 1290
2217.67 1225
2218.11 1215
2218.56 1208
2219.00 1196
2219.45 1175
2219.89 1253
2220.34 1176
2220.78 1249
2221.22 1289
2221.67 1319
2222.11 1300
2222.56 1274
2223.00 1301
2223.45 1280
2223.89 1345
2224.34 1359
2224.78 1359
2225.23 1350
2225.67 1375
2226.12 1307
2226.56 1400
2227.01 1403
2227.45 1447
2227.90 1471
2228.34 1409
2228.79 1427
2229.23 1444
2229.68 1504
2230.12 1462
2230.57 1455
2231.01 1507
2231.46 1503
2231.90 1507
2232.35 1498
2232.80 1520
2233.24 1437
2233.69 1498
2234.13 1429
2234.58 1354
2235.02 1444
2235.47 1405
2235.92 1420
2236.36 1348
2236.81 1305
2237.25 1307
2237.70 1357
2238.15 1315
2238.59 1323
2239.04 1250
2239.49 1251
2239.93 1288
2240.38 1246
2240.82 1208
2241.27 1260
2241.72 1299
2242.16 1272
2242.61 1255
2243.06 1229
2243.50 1263
2243.95 1199
2244.40 1190
2244.84 1177
2245.29 1198
2245.74 1264
2246.19 1203
2246.63 1194
2247.08 1154
2247.53 1124
2247.97 1228
2248.42 1290
2248.87 1291
2249.32 1231
2249.76 1215
2250.21 1233
2250.66 1254
2251.10 1257
2251.55 1223
2252.00 1267
2252.45 1226
2252.89 1204
2253.34 1261
2253.79 1262
2254.24 1310
2254.69 1260
2255.13 1224
2255.58 1244
2256.03 1246
2256.48 1279
2256.93 1208
2257.37 1215
2257.82 1213
2258.27 1238
2258.72 1250
2259.17 1234
2259.61 1159
2260.06 1185
2260.51 1322
2260.96 1360
2261.41 1243
2261.86 1348
2262.31 1363
2262.75 1369
2263.20 1358
2263.65 1360
2264.10 1394
2264.55 1349
2265.00 1392
2265.45 1291
2265.90 1296
2266.34 1334
2266.79 1394
2267.24 1333
2267.69 1319
2268.14 1384
2268.59 1343
2269.04 1380
2269.49 1431
2269.94 1404
2270.39 1441
2270.84 1516
2271.29 1433
2271.74 1462
2272.18 1527
2272.63 1504
2273.08 1485
2273.53 1525
2273.98 1590
2274.43 1650
2274.88 1719
2275.33 1673
2275.78 1689
2276.23 1687
2276.68 1660
2277.13 1660
2277.58 1651
2278.03 1644
2278.48 1533
2278.93 1502
2279.38 1408
2279.83 1401
2280.28 1410
2280.73 1361
2281.19 1393
2281.64 1385
2282.09 1277
2282.54 1287
2282.99 1293
2283.44 1282
2283.89 1250
2284.34 1236
2284.79 1279
2285.24 1313
2285.69 1216
2286.14 1293
2286.59 1356
2287.04 1438
2287.50 1483
2287.95 1436
2288.40 1541
2288.85 1615
2289.30 1628
2289.75 1711
2290.20 1807
2290.65 1785
2291.11 1934
2291.56 1917
2292.01 1864
2292.46 1771
2292.91 1736
2293.36 1692
2293.82 1640
2294.27 1688
2294.72 1573
2295.17 1521
2295.62 1565
2296.07 1521
2296.53 1470
2296.98 1418
2297.43 1497
2297.88 1389
2298.33 1324
2298.79 1273
2299.24 1323
2299.69 1301
2300.14 1290
2300.60 1220
2301.05 1287
2301.50 1249
2301.95 1241
2302.41 1220
2302.86 1201
2303.31 1209
2303.76 1240
2304.22 1214
2304.67 1207
2305.12 1267
2305.57 1226
2306.03 1242
2306.48 1327
2306.93 1359
2307.39 1341
2307.84 1371
2308.29 1405
2308.75 1413
2309.20 1354
2309.65 1327
2310.11 1350
2310.56 1456
2311.01 1467
2311.47 1446
2311.92 1528
2312.37 1449
2312.83 1439
2313.28 1420
2313.73 1294
2314.19 1375
2314.64 1337
2315.09 1373
2315.55 1366
2316.00 1332
2316.46 1366
2316.91 1379
2317.36 1423
2317.82 1396
2318.27 1341
2318.73 1353
2319.18 1423
2319.63 1403
2320.09 1396
2320.54 1360
2321.00 1397
2321.45 1372
2321.91 1400
2322.36 1393
2322.82 1471
2323.27 1455
2323.72 1508
2324.18 1500
2324.63 1554
2325.09 1565
2325.54 1500
2326.00 1535
2326.45 1597
2326.91 1420
2327.36 1451
2327.82 1482
2328.27 1438
2328.73 1451
2329.18 1388
2329.64 1384
2330.09 1393
2330.55 1348
2331.00 1303
2331.46 1279
2331.92 1257
2332.37 1367
2332.83 1402
2333.28 1288
2333.74 1326
2334.19 1353
2334.65 1299
2335.10 1304
2335.56 1247
2336.02 1318
2336.47 1296
2336.93 1325
2337.38 1293
2337.84 1197
2338.30 1240
2338.75 1268
2339.21 1332
2339.66 1388
2340.12 1318
2340.58 1291
2341.03 1291
2341.49 1314
2341.95 1245
2342.40 1223
2342.86 1344
2343.32 1366
2343.77 1339
2344.23 1338
2344.68 1391
2345.14 1357
2345.60 1369
2346.06 1349
2346.51 1400
2346.97 1435
2347.43 1416
2347.88 1448
2348.34 1431
2348.80 1418
2349.25 1401
2349.71 1455
2350.17 1546
2350.63 1380
2351.08 1398
2351.54 1342
2352.00 1401
2352.46 1377
2352.91 1359
2353.37 1315
2353.83 1337
2354.29 1315
2354.74 1262
2355.20 1275
2355.66 1259
2356.12 1263
2356.57 1259
2357.03 1285
2357.49 1320
2357.95 1313
2358.41 1273
2358.86 1358
2359.32 1348
2359.78 1469
2360.24 1504
2360.70 1444
2361.15 1443
2361.61 1449
2362.07 1512
2362.53 1461
2362.99 1453
2363.45 1511
2363.91 1498
2364.36 1410
2364.82 1471
2365.28 1425
2365.74 1411
2366.20 1437
2366.66 1503
2367.12 1443
2367.57 1423
2368.03 1426
2368.49 1381
2368.95 1426
2369.41 1410
2369.87 1408
2370.33 1389
2370.79 1313
2371.25 1348
2371.71 1364
2372.17 1412
2372.63 1446
2373.09 1352
2373.54 1320
2374.00 1403
2374.46 1455
2374.92 1431
2375.38 1460
2375.84 1437
2376.30 1389
2376.76 1447
2377.22 1425
2377.68 1424
2378.14 1415
2378.60 1430
2379.06 1395
2379.52 1428
2379.98 1340
2380.44 1341
2380.90 1388
2381.36 1417
2381.82 1425
2382.28 1409
2382.74 1404
2383.20 1348
2383.66 1369
2384.12 1299
2384.59 1349
2385.05 1323
2385.51 1301
2385.97 1312
2386.43 1335
2386.89 1352
2387.35 1344
2387.81 1376
2388.27 1418
2388.73 1406
2389.19 1361
2389.65 1388
2390.12 1412
2390.58 1412
2391.04 1421
2391.50 1503
2391.96 1443
2392.42 1452
2392.88 1420
2393.34 1363
2393.81 1356
2394.27 1271
2394.73 1379
2395.19 1342
2395.65 1321
2396.11 1327
2396.57 1384
2397.04 1332
2397.50 1329
2397.96 1318
2398.42 1294
2398.88 1312
2399.35 1328
2399.81 1384
2400.27 1345
2400.73 1281
2401.19 1329
2401.66 1289
2402.12 1255
2402.58 1262
2403.04 1256
2403.51 1231
2403.97 1282
2404.43 1244
2404.89 1302
2405.36 1305
2405.82 1265
2406.28 1268
2406.74 1278
2407.21 1272
2407.67 1308
2408.13 1256
2408.59 1228
2409.06 1184
2409.52 1227
2409.98 1164
2410.45 1207
2410.91 1248
2411.37 1293
2411.84 1217
2412.30 1279
2412.76 1228
2413.23 1206
2413.69 1316
2414.15 1310
2414.62 1273
2415.08 1354
2415.54 1358
2416.01 1412
2416.47 1422
2416.93 1471
2417.40 1459
2417.86 1507
2418.32 1501
2418.79 1481
2419.25 1510
2419.72 1538
2420.18 1558
2420.64 1432
2421.11 1462
2421.57 1475
2422.04 1455
2422.50 1447
2422.96 1503
2423.43 1434
2423.89 1368
2424.36 1395
2424.82 1402
2425.29 1400
2425.75 1385
2426.22 1362
2426.68 1343
2427.15 1332
2427.61 1292
2428.07 1309
2428.54 1261
2429.00 1249
2429.47 1232
2429.93 1199
2430.40 1199
2430.86 1256
2431.33 1227
2431.79 1209
2432.26 1222
2432.72 1210
2433.19 1251
2433.65 1256
2434.12 1286
2434.59 1347
2435.05 1300
2435.52 1288
2435.98 1360
2436.45 1396
2436.91 1397
2437.38 1464
2437.84 1542
2438.31 1522
2438.78 1555
2439.24 1528
2439.71 1531
2440.17 1616
2440.64 1491
2441.10 1484
2441.57 1473
2442.04 1434
2442.50 1471
2442.97 1431
2443.44 1418
2443.90 1389
2444.37 1334
2444.83 1325
2445.30 1315
2445.77 1216
2446.23 1216
2446.70 1234
2447.17 1253
2447.63 1220
2448.10 1194
2448.57 1273
2449.03 1275
2449.50 1226
2449.97 1248
2450.43 1332
2450.90 1266
2451.37 1227
2451.83 1232
2452.30 1207
2452.77 1280
2453.24 1309
2453.70 1270
2454.17 1255
2454.64 1247
2455.10 1209
2455.57 1207
2456.04 1230
2456.51 1267
2456.97 1251
2457.44 1197
2457.91 1180
2458.38 1163
2458.84 1185
2459.31 1226
2459.78 1284
2460.25 1257
2460.72 1293
2461.18 1258
2461.65 1251
2462.12 1267
2462.59 1272
2463.06 1225
2463.52 1241
2463.99 1275
2464.46 1257
2464.93 1179
2465.40 1219
2465.86 1292
2466.33 1243
2466.80 1181
2467.27 1202
2467.74 1274
2468.21 1323
2468.68 1342
2469.14 1245
2469.61 1233
2470.08 1236
2470.55 1285
2471.02 1273
2471.49 1243
2471.96 1164
2472.43 1226
2472.90 1277
2473.36 1278
2473.83 1251
2474.30 1267
2474.77 1304
2475.24 1236
2475.71 1225
2476.18 1308
2476.65 1320
2477.12 1308
2477.59 1275
2478.06 1316
2478.53 1315
2479.00 1350
2479.47 1271
2479.94 1320
2480.41 1280
2480.87 1223
2481.34 1221
2481.81 1227
2482.28 1211
2482.75 1199
2483.22 1216
2483.69 1286
2484.16 1318
2484.63 1294
2485.10 1342
2485.57 1388
2486.05 1354
2486.52 1334
2486.99 1377
2487.46 1428
2487.93 1404
2488.40 1359
2488.87 1376
2489.34 1433
2489.81 1405
2490.28 1414
2490.75 1349
2491.22 1351
2491.69 1301
2492.16 1296
2492.63 1352
2493.10 1349
2493.58 1363
2494.05 1369
2494.52 1391
2494.99 1358
2495.46 1394
2495.93 1361
2496.40 1360
2496.87 1379
2497.34 1341
2497.82 1231
2498.29 1281
2498.76 1260
2499.23 1257
2499.70 1219
2500.17 1271
2500.64 1190
2501.12 1174
2501.59 1124
2502.06 1208
2502.53 1201
2503.00 1218
2503.48 1227
2503.95 1172
2504.42 1221
2504.89 1251
2505.36 1255
2505.84 1205
2506.31 1261
2506.78 1374
2507.25 1352
2507.72 1376
2508.20 1337
2508.67 1387
2509.14 1447
2509.61 1445
2510.09 1421
2510.56 1488
2511.03 1567
2511.50 1580
2511.98 1599
2512.45 1584
2512.92 1563
2513.40 1535
2513.87 1591
2514.34 1554
2514.81 1522
2515.29 1480
2515.76 1395
2516.23 1414
2516.71 1453
2517.18 1466
2517.65 1420
2518.13 1420
2518.60 1373
2519.07 1312
2519.55 1347
2520.02 1389
2520.49 1419
2520.97 1393
2521.44 1402
2521.91 1387
2522.39 1357
2522.86 1356
2523.34 1353
2523.81 1340
2524.28 1370
2524.76 1368
2525.23 1353
2525.70 1423
2526.18 1471
2526.65 1454
2527.13 1424
2527.60 1401
2528.08 1420
2528.55 1477
2529.02 1495
2529.50 1525
2529.97 1507
2530.45 1461
2530.92 1474
2531.40 1483
2531.87 1391
2532.34 1445
2532.82 1469
2533.29 1459
2533.77 1422
2534.24 1393
2534.72 1372
2535.19 1314
2535.67 1352
2536.14 1393
2536.62 1333
2537.09 1362
2537.57 1404
2538.04 1433
2538.52 1440
2538.99 1349
2539.47 1406
2539.94 1358
2540.42 1389
2540.90 1341
2541.37 1316
2541.85 1321
2542.32 1389
2542.80 1397
2543.27 1397
2543.75 1370
2544.22 1422
2544.70 1389
2545.18 1486
2545.65 1493
2546.13 1444
2546.60 1521
2547.08 1490
2547.56 1502
2548.03 1547
2548.51 1525
2548.98 1495
2549.46 1506
2549.94 1513
2550.41 1463
2550.89 1468
2551.37 1568
2551.84 1562
2552.32 1502
2552.80 1516
2553.27 1508
2553.75 1389
2554.23 1469
2554.70 1439
2555.18 1388
2555.66 1464
2556.13 1452
2556.61 1452
2557.09 1442
2557.56 1482
2558.04 1465
2558.52 1400
2558.99 1350
2559.47 1303
2559.95 1415
2560.43 1370
2560.90 1323
2561.38 1272
2561.86 1271
2562.33 1278
2562.81 1242
2563.29 1184
2563.77 1264
2564.25 1281
2564.72 1228
2565.20 1198
2565.68 1199
2566.16 1252
2566.63 1226
2567.11 1235
2567.59 1259
2568.07 1226
2568.55 1213
2569.02 1184
2569.50 1216
2569.98 1274
2570.46 1211
2570.94 1263
2571.41 1201
2571.89 1189
2572.37 1186
2572.85 1215
2573.33 1198
2573.81 1239
2574.28 1298
2574.76 1360
2575.24 1314
2575.72 1278
2576.20 1307
2576.68 1241
2577.16 1220
2577.64 1280
2578.11 1266
2578.59 1325
2579.07 1303
2579.55 1307
2580.03 1255
2580.51 1240
2580.99 1230
2581.47 1231
2581.95 1223
2582.43 1228
2582.91 1212
2583.39 1239
2583.86 1283
2584.34 1235
2584.82 1201
2585.30 1256
2585.78 1253
2586.26 1247
2586.74 1244
2587.22 1263
2587.70 1214
2588.18 1207
2588.66 1236
2589.14 1232
2589.62 1288
2590.10 1338
2590.58 1297
2591.06 1257
2591.54 1273
2592.02 1312
2592.50 1236
2592.98 1183
2593.46 1257
2593.94 1228
2594.42 1216
2594.90 1161
2595.38 1197
2595.86 1190
2596.35 1223
2596.83 1226
2597.31 1300
2597.79 1299
2598.27 1257
2598.75 1344
2599.23 1270
2599.71 1250
2600.19 1325
2600.67 1253
2601.15 1221
2601.63 1234
2602.12 1285
2602.60 1265
2603.08 1224
2603.56 1277
2604.04 1283
2604.52 1351
2605.00 1262
2605.48 1230
2605.97 1253
2606.45 1237
2606.93 1254
2607.41 1258
2607.89 1212
2608.37 1217
2608.86 1265
2609.34 1266
2609.82 1266
2610.30 1304
2610.78 1265
2611.26 1265
2611.75 1265
2612.23 1289
2612.71 1287
2613.19 1238
2613.68 1193
2614.16 1235
2614.64 1195
2615.12 1255
2615.60 1258
2616.09 1251
2616.57 1247
2617.05 1302
2617.53 1264
2618.02 1269
2618.50 1238
2618.98 1272
2619.46 1277
2619.95 1283
2620.43 1292
2620.91 1213
2621.40 1226
2621.88 1268
2622.36 1231
2622.85 1195
2623.33 1205
2623.81 1216
2624.29 1190
2624.78 1193
2625.26 1262
2625.74 1305
2626.23 1303
2626.71 1286
2627.19 1330
2627.68 1357
2628.16 1335
2628.64 1347
2629.13 1328
2629.61 1376
2630.10 1318
2630.58 1371
2631.06 1394
2631.55 1420
2632.03 1395
2632.51 1381
2633.00 1338
2633.48 1437
2633.97 1384
2634.45 1327
2634.94 1325
2635.42 1201
2635.90 1252
2636.39 1207
2636.87 1249
2637.36 1228
2637.84 1224
2638.33 1257
2638.81 1260
2639.29 1212
2639.78 1213
2640.26 1244
2640.75 1217
2641.23 1224
2641.72 1229
2642.20 1222
2642.69 1280
2643.17 1345
2643.66 1251
2644.14 1270
2644.63 1337
2645.11 1314
2645.60 1250
2646.08 1240
2646.57 1274
2647.05 1297
2647.54 1248
2648.02 1295
2648.51 1336
2648.99 1311
2649.48 1266
2649.97 1311
2650.45 1271
2650.94 1289
2651.42 1318
2651.91 1349
2652.39 1250
2652.88 1344
2653.37 1395
2653.85 1365
2654.34 1310
2654.82 1348
2655.31 1361
2655.80 1343
2656.28 1280
2656.77 1365
2657.25 1353
2657.74 1373
2658.23 1341
2658.71 1319
2659.20 1343
2659.69 1258
2660.17 1265
2660.66 1266
2661.14 1270
2661.63 1242
2662.12 1217
2662.60 1260
2663.09 1254
2663.58 1254
2664.06 1304
2664.55 1264
2665.04 1272
2665.53 1280
2666.01 1299
2666.50 1273
2666.99 1299
2667.47 1357
2667.96 1333
2668.45 1318
2668.94 1353
2669.42 1316
2669.91 1329
2670.40 1300
2670.88 1366
2671.37 1444
2671.86 1407
2672.35 1477
2672.83 1515
2673.32 1545
2673.81 1603
2674.30 1620
2674.79 1652
2675.27 1662
2675.76 1677
2676.25 1679
2676.74 1605
2677.23 1592
2677.71 1543
2678.20 1402
2678.69 1444
2679.18 1538
2679.67 1425
2680.15 1364
2680.64 1411
2681.13 1320
2681.62 1352
2682.11 1336
2682.60 1379
2683.08 1364
2683.57 1308
2684.06 1341
2684.55 1357
2685.04 1352
2685.53 1319
2686.02 1340
2686.51 1349
2686.99 1399
2687.48 1336
2687.97 1339
2688.46 1313
2688.95 1337
2689.44 1358
2689.93 1329
2690.42 1364
2690.91 1357
2691.40 1350
2691.89 1334
2692.38 1375
2692.87 1386
2693.35 1371
2693.84 1427
2694.33 1404
2694.82 1388
2695.31 1371
2695.80 1443
2696.29 1410
2696.78 1356
2697.27 1338
2697.76 1348
2698.25 1339
2698.74 1322
2699.23 1309
2699.72 1352
2700.21 1330
2700.70 1312
2701.19 1380
2701.68 1359
2702.17 1403
2702.66 1368
2703.15 1290
2703.64 1314
2704.13 1395
2704.62 1375
2705.12 1372
2705.61 1383
2706.10 1347
2706.59 1287
2707.08 1307
2707.57 1302
2708.06 1278
2708.55 1337
2709.04 1273
2709.53 1238
2710.02 1258
2710.51 1261
2711.01 1237
2711.50 1236
2711.99 1292
2712.48 1329
2712.97 1264
2713.46 1264
2713.95 1282
2714.44 1247
2714.94 1300
2715.43 1284
2715.92 1277
2716.41 1226
2716.90 1175
2717.39 1144
2717.89 1252
2718.38 1261
2718.87 1234
2719.36 1228
2719.85 1289
2720.34 1326
2720.84 1288
2721.33 1283
2721.82 1336
2722.31 1307
2722.80 1392
2723.30 1280
2723.79 1282
2724.28 1304
2724.77 1200
2725.27 1246
2725.76 1288
2726.25 1281
2726.74 1265
2727.24 1285
2727.73 1239
2728.22 1220
2728.71 1251
2729.21 1266
2729.70 1259
2730.19 1246
2730.69 1312
2731.18 1372
2731.67 1410
2732.16 1417
2732.66 1355
2733.15 1364
2733.64 1361
2734.14 1385
2734.63 1374
2735.12 1319
2735.62 1404
2736.11 1440
2736.60 1356
2737.10 1362
2737.59 1321
2738.08 1405
2738.58 1461
2739.07 1397
2739.56 1410
2740.06 1427
2740.55 1375
2741.05 1355
2741.54 1323
2742.03 1307
2742.53 1311
2743.02 1351
2743.52 1305
2744.01 1316
2744.50 1383
2745.00 1365
2745.49 1293
2745.99 1315
2746.48 1235
2746.97 1272
2747.47 1293
2747.96 1311
2748.46 1208
2748.95 1283
2749.45 1265
2749.94 1254
2750.44 1290
2750.93 1252
2751.43 1269
2751.92 1192
2752.42 1234
2752.91 1268
2753.41 1258
2753.90 1311
2754.40 1251
2754.89 1263
2755.39 1230
2755.88 1265
2756.38 1263
2756.87 1283
2757.37 1286
2757.86 1244
2758.36 1303
2758.85 1312
2759.35 1334
2759.84 1320
2760.34 1306
2760.83 1349
2761.33 1394
2761.83 1339
2762.32 1370
2762.82 1377
2763.31 1301
2763.81 1329
2764.30 1307
2764.80 1284
2765.30 1348
2765.79 1341
2766.29 1303
2766.78 1275
2767.28 1196
2767.78 1304
2768.27 1329
2768.77 1224
2769.27 1269
2769.76 1350
2770.26 1343
2770.76 1361
2771.25 1279
2771.75 1288
2772.24 1348
2772.74 1332
2773.24 1393
2773.73 1501
2774.23 1488
2774.73 1434
2775.23 1465
2775.72 1494
2776.22 1502
2776.72 1578
2777.21 1513
2777.71 1467
2778.21 1468
2778.70 1415
2779.20 1491
2779.70 1440
2780.20 1401
2780.69 1381
2781.19 1317
2781.69 1300
2782.19 1313
2782.68 1288
2783.18 1259
2783.68 1195
2784.18 1184
2784.67 1231
2785.17 1339
2785.67 1310
2786.17 1191
2786.67 1249
2787.16 1276
2787.66 1340
2788.16 1363
2788.66 1364
2789.16 1320
2789.65 1400
2790.15 1313
2790.65 1320
2791.15 1281
2791.65 1288
2792.15 1327
2792.64 1328
2793.14 1260
2793.64 1365
2794.14 1335
2794.64 1385
2795.14 1378
2795.64 1344
2796.13 1458
2796.63 1503
2797.13 1430
2797.63 1362
2798.13 1372
2798.63 1402
2799.13 1482
2799.63 1433
2800.13 1439
2800.62 1391
2801.12 1327
2801.62 1277
2802.12 1299
2802.62 1309
2803.12 1246
2803.62 1284
2804.12 1313
2804.62 1351
2805.12 1296
2805.62 1302
2806.12 1294
2806.62 1323
2807.12 1348
2807.62 1369
2808.12 1404
2808.62 1430
2809.12 1430
2809.62 1445
2810.12 1494
2810.62 1521
2811.12 1532
2811.62 1538
2812.12 1580
2812.62 1637
2813.12 1573
2813.62 1566
2814.12 1606
2814.62 1635
2815.12 1609
2815.62 1507
2816.12 1451
2816.62 1491
2817.12 1480
2817.62 1385
2818.12 1392
2818.62 1390
2819.12 1320
2819.63 1334
2820.13 1312
2820.63 1235
2821.13 1236
2821.63 1275
2822.13 1251
2822.63 1213
2823.13 1302
2823.63 1327
2824.13 1270
2824.64 1255
2825.14 1250
2825.64 1227
2826.14 1239
2826.64 1246
2827.14 1217
2827.64 1286
2828.15 1229
2828.65 1226
2829.15 1253
2829.65 1233
2830.15 1243
2830.65 1185
2831.16 1199
2831.66 1255
2832.16 1269
2832.66 1244
2833.16 1262
2833.67 1285
2834.17 1254
2834.67 1252
2835.17 1345
2835.68 1362
2836.18 1384
2836.68 1376
2837.18 1378
2837.68 1379
2838.19 1503
2838.69 1460
2839.19 1406
2839.70 1391
2840.20 1452
2840.70 1398
2841.20 1391
2841.71 1336
2842.21 1407
2842.71 1425
2843.21 1408
2843.72 1448
2844.22 1438
2844.72 1434
2845.23 1421
2845.73 1394
2846.23 1461
2846.74 1440
2847.24 1424
2847.74 1491
2848.25 1433
2848.75 1446
2849.25 1475
2849.76 1474
2850.26 1468
2850.76 1310
2851.27 1305
2851.77 1352
2852.28 1356
2852.78 1342
2853.28 1299
2853.79 1325
2854.29 1320
2854.79 1290
2855.30 1329
2855.80 1315
2856.31 1259
2856.81 1356
2857.31 1328
2857.82 1280
2858.32 1337
2858.83 1399
2859.33 1383
2859.84 1316
2860.34 1360
2860.85 1326
2861.35 1398
2861.85 1358
2862.36 1318
2862.86 1312
2863.37 1276
2863.87 1239
2864.38 1308
2864.88 1304
2865.39 1286
2865.89 1230
2866.40 1241
2866.90 1276
2867.41 1284
2867.91 1255
2868.42 1303
2868.92 1261
2869.43 1368
2869.93 1398
2870.44 1371
2870.94 1429
2871.45 1436
2871.96 1383
2872.46 1435
2872.97 1426
2873.47 1473
2873.98 1448
2874.48 1360
2874.99 1421
2875.49 1439
2876.00 1415
2876.51 1422
2877.01 1353
2877.52 1372
2878.02 1377
2878.53 1435
2879.04 1401
2879.54 1333
2880.05 1323
2880.55 1323
2881.06 1412
2881.57 1368
2882.07 1296
2882.58 1363
2883.09 1324
2883.59 1354
2884.10 1414
2884.61 1400
2885.11 1387
2885.62 1360
2886.13 1272
2886.63 1352
2887.14 1506
2887.65 1458
2888.15 1437
2888.66 1493
2889.17 1449
2889.67 1450
2890.18 1397
2890.69 1372
2891.20 1424
2891.70 1493
2892.21 1392
2892.72 1357
2893.22 1326
2893.73 1390
2894.24 1353
2894.75 1411
2895.25 1467
2895.76 1441
2896.27 1468
2896.78 1444
2897.29 1429
2897.79 1420
2898.30 1344
2898.81 1412
2899.32 1465
2899.82 1400
2900.33 1369
2900.84 1407
2901.35 1377
2901.86 1299
2902.36 1316
2902.87 1420
2903.38 1429
2903.89 1391
2904.40 1382
2904.91 1335
2905.41 1248
2905.92 1347
2906.43 1394
2906.94 1377
2907.45 1387
2907.96 1340
2908.47 1230
2908.97 1289
2909.48 1281
2909.99 1317
2910.50 1344
2911.01 1274
2911.52 1362
2912.03 1330
2912.54 1250
2913.05 1247
2913.55 1282
2914.06 1321
2914.57 1328
2915.08 1323
2915.59 1309
2916.10 1305
2916.61 1288
2917.12 1221
2917.63 1272
2918.14 1282
2918.65 1322
2919.16 1334
2919.67 1300
2920.18 1385
2920.69 1444
2921.20 1369
2921.71 1422
2922.22 1469
2922.73 1484
2923.24 1462
2923.75 1457
2924.26 1498
2924.77 1465
2925.28 1502
2925.79 1491
2926.30 1493
2926.81 1397
2927.32 1368
2927.83 1402
2928.34 1376
2928.85 1384
2929.36 1324
2929.87 1282
2930.38 1319
2930.89 1327
2931.40 1233
2931.91 1262
2932.42 1253
2932.93 1259
2933.45 1285
2933.96 1330
2934.47 1280
2934.98 1322
2935.49 1333
2936.00 1325
2936.51 1381
2937.02 1382
2937.53 1445
2938.04 1571
2938.56 1634
2939.07 1663
2939.58 1752
2940.09 1776
2940.60 1845
2941.11 1908
2941.62 1885
2942.14 1916
2942.65 1897
2943.16 1910
2943.67 1901
2944.18 1887
2944.70 1807
2945.21 1794
2945.72 1661
2946.23 1554
2946.74 1600
2947.26 1569
2947.77 1521
2948.28 1411
2948.79 1402
2949.30 1378
2949.82 1298
2950.33 1305
2950.84 1312
2951.35 1268
2951.87 1286
2952.38 1281
2952.89 1274
2953.40 1232
2953.92 1220
2954.43 1242
2954.94 1247
2955.45 1304
2955.97 1303
2956.48 1329
2956.99 1286
2957.51 1315
2958.02 1355
2958.53 1355
2959.04 1366
2959.56 1370
2960.07 1249
2960.58 1283
2961.10 1349
2961.61 1404
2962.12 1431
2962.64 1418
2963.15 1406
2963.66 1446
2964.18 1402
2964.69 1405
2965.21 1360
2965.72 1394
2966.23 1415
2966.75 1391
2967.26 1360
2967.77 1362
2968.29 1359
2968.80 1405
2969.32 1412
2969.83 1366
2970.34 1318
2970.86 1395
2971.37 1354
2971.89 1358
2972.40 1403
2972.91 1387
2973.43 1461
2973.94 1411
2974.46 1358
2974.97 1359
2975.49 1382
2976.00 1389
2976.52 1412
2977.03 1377
2977.55 1433
2978.06 1367
2978.57 1392
2979.09 1460
2979.60 1424
2980.12 1435
2980.63 1437
2981.15 1471
2981.66 1574
2982.18 1485
2982.69 1559
2983.21 1528
2983.73 1574
2984.24 1530
2984.76 1592
2985.27 1569
2985.79 1563
2986.30 1562
2986.82 1600
2987.33 1602
2987.85 1608
2988.36 1626
2988.88 1646
2989.40 1652
2989.91 1629
2990.43 1608
2990.94 1639
2991.46 1615
2991.97 1646
2992.49 1665
2993.01 1638
2993.52 1728
2994.04 1737
2994.55 1759
2995.07 1722
2995.59 1880
2996.10 1983
2996.62 1978
2997.14 1993
2997.65 2017
2998.17 1958
2998.69 2083
2999.20 2080
2999.72 2067
3000.24 2089
3000.75 2190
3001.27 2539
3001.79 2679
3002.30 3015
3002.82 3399
3003.34 3829
3003.85 4102
3004.37 4516
3004.89 4723
3005.40 4816
3005.92 4700
3006.44 4523
3006.96 4159
3007.47 3927
3007.99 3510
3008.51 3184
3009.03 2866
3009.54 2662
3010.06 2487
3010.58 2206
3011.10 1984
3011.61 1809
3012.13 1807
3012.65 1775
3013.17 1738
3013.68 1686
3014.20 1704
3014.72 1684
3015.24 1707
3015.76 1728
3016.27 1685
3016.79 1703
3017.31 1706
3017.83 1666
3018.35 1616
3018.86 1658
3019.38 1620
3019.90 1674
3020.42 1647
3020.94 1713
3021.46 1707
3021.97 1656
3022.49 1667
3023.01 1682
3023.53 1684
3024.05 1699
3024.57 1749
3025.09 1769
3025.61 1716
3026.12 1755
3026.64 1655
3027.16 1642
3027.68 1630
3028.20 1631
3028.72 1580
3029.24 1568
3029.76 1601
3030.28 1559
3030.80 1525
3031.32 1395
3031.84 1489
3032.35 1536
3032.87 1473
3033.39 1477
3033.91 1521
3034.43 1536
3034.95 1585
3035.47 1524
3035.99 1553
3036.51 1508
3037.03 1500
3037.55 1489
3038.07 1453
3038.59 1419
3039.11 1412
3039.63 1427
3040.15 1398
3040.67 1377
3041.19 1412
3041.71 1421
3042.23 1393
3042.75 1458
3043.27 1468
3043.79 1418
3044.31 1392
3044.83 1418
3045.35 1403
3045.87 1400
3046.40 1442
3046.92 1377
3047.44 1413
3047.96 1336
3048.48 1397
3049.00 1423
3049.52 1341
3050.04 1377
3050.56 1340
3051.08 1360
3051.60 1364
3052.12 1306
3052.65 1343
3053.17 1335
3053.69 1367
3054.21 1411
3054.73 1377
3055.25 1404
3055.77 1417
3056.30 1402
3056.82 1402
3057.34 1457
3057.86 1483
3058.38 1397
3058.90 1368
3059.42 1413
3059.95 1406
3060.47 1432
3060.99 1486
3061.51 1453
3062.03 1517
3062.56 1468
3063.08 1482
3063.60 1462
3064.12 1497
3064.64 1568
3065.17 1515
3065.69 1548
3066.21 1548
3066.73 1599
3067.26 1613
3067.78 1633
3068.30 1667
3068.82 1657
3069.35 1605
3069.87 1660
3070.39 1595
3070.91 1596
3071.44 1635
3071.96 1587
3072.48 1586
3073.01 1577
3073.53 1609
3074.05 1663
3074.57 1614
3075.10 1651
3075.62 1664
3076.14 1694
3076.67 1756
3077.19 1718
3077.71 1729
3078.24 1819
3078.76 1758
3079.28 1863
3079.81 1793
3080.33 1810
3080.85 1910
3081.38 1960
3081.90 1938
3082.42 1998
3082.95 1915
3083.47 1910
3084.00 1932
3084.52 2026
3085.04 2038
3085.57 2025
3086.09 1997
3086.62 2052
3087.14 2222
3087.66 2444
3088.19 2710
3088.71 2777
3089.24 2959
3089.76 3116
3090.29 3089
3090.81 3092
3091.33 3031
3091.86 2945
3092.38 2836
3092.91 2757
3093.43 2557
3093.96 2558
3094.48 2509
3095.01 2322
3095.53 2200
3096.06 2140
3096.58 2203
3097.11 2096
3097.63 2206
3098.16 2273
3098.68 2348
3099.21 2744
3099.73 3056
3100.26 3302
3100.78 3906
3101.31 4717
3101.83 5213
3102.36 5491
3102.88 5827
3103.41 5978
3103.93 5739
3104.46 5600
3104.99 5072
3105.51 4706
3106.04 4207
3106.56 3809
3107.09 3369
3107.61 3064
3108.14 2782
3108.67 2584
3109.19 2334
3109.72 2151
3110.24 2099
3110.77 2021
3111.30 2017
3111.82 2023
3112.35 2033
3112.87 2024
3113.40 1925
3113.93 1865
3114.45 1894
3114.98 1779
3115.51 1687
3116.03 1635
3116.56 1719
3117.09 1732
3117.61 1696
3118.14 1725
3118.67 1713
3119.19 1706
3119.72 1775
3120.25 1864
3120.77 1886
3121.30 1927
3121.83 1886
3122.35 1981
3122.88 1912
3123.41 1925
3123.94 1965
3124.46 1940
3124.99 1957
3125.52 1813
3126.05 1809
3126.57 1758
3127.10 1759
3127.63 1742
3128.16 1666
3128.68 1661
3129.21 1564
3129.74 1639
3130.27 1649
3130.79 1695
3131.32 1555
3131.85 1603
3132.38 1552
3132.91 1602
3133.43 1564
3133.96 1439
3134.49 1537
3135.02 1503
3135.55 1469
3136.07 1491
3136.60 1492
3137.13 1535
3137.66 1507
3138.19 1442
3138.72 1408
3139.24 1402
3139.77 1443
3140.30 1484
3140.83 1428
3141.36 1332
3141.89 1346
3142.42 1408
3142.95 1494
3143.47 1409
3144.00 1447
3144.53 1448
3145.06 1469
3145.59 1484
3146.12 1575
3146.65 1564
3147.18 1596
3147.71 1578
3148.24 1690
3148.76 1629
3149.29 1624
3149.82 1622
3150.35 1599
3150.88 1542
3151.41 1563
3151.94 1604
3152.47 1568
3153.00 1479
3153.53 1643
3154.06 1526
3154.59 1561
3155.12 1609
3155.65 1646
3156.18 1600
3156.71 1577
3157.24 1599
3157.77 1535
3158.30 1597
3158.83 1694
3159.36 1659
3159.89 1562
3160.42 1606
3160.95 1574
3161.48 1526
3162.01 1541
3162.54 1558
3163.07 1475
3163.60 1488
3164.13 1564
3164.66 1507
3165.20 1522
3165.73 1530
3166.26 1506
3166.79 1442
3167.32 1396
3167.85 1374
3168.38 1465
3168.91 1473
3169.44 1451
3169.97 1434
3170.50 1372
3171.04 1475
3171.57 1502
3172.10 1595
3172.63 1722
3173.16 1623
3173.69 1610
3174.22 1708
3174.75 1728
3175.29 1705
3175.82 1736
3176.35 1685
3176.88 1635
3177.41 1605
3177.94 1587
3178.48 1580
3179.01 1499
3179.54 1418
3180.07 1373
3180.60 1395
3181.14 1373
3181.67 1341
3182.20 1364
3182.73 1366
3183.26 1347
3183.80 1331
3184.33 1332
3184.86 1277
3185.39 1321
3185.93 1353
3186.46 1314
3186.99 1415
3187.52 1362
3188.06 1289
3188.59 1360
3189.12 1387
3189.65 1360
3190.19 1399
3190.72 1423
3191.25 1407
3191.79 1365
3192.32 1385
3192.85 1409
3193.38 1385
3193.92 1330
3194.45 1355
3194.98 1346
3195.52 1393
3196.05 1384
3196.58 1380
3197.12 1362
3197.65 1403
3198.18 1475
3198.72 1398
3199.25 1426
3199.78 1497
3200.32 1509
3200.85 1526
3201.39 1474
3201.92 1496
3202.45 1437
3202.99 1439
3203.52 1450
3204.05 1471
3204.59 1475
3205.12 1523
3205.66 1536
3206.19 1603
3206.72 1746
3207.26 1760
3207.79 1788
3208.33 1820
3208.86 1849
3209.40 1929
3209.93 1949
3210.47 1904
3211.00 1928
3211.53 1902
3212.07 1898
3212.60 1854
3213.14 1832
3213.67 1891
3214.21 1727
3214.74 1672
3215.28 1593
3215.81 1535
3216.35 1495
3216.88 1387
3217.42 1445
3217.95 1471
3218.49 1419
3219.02 1381
3219.56 1456
3220.09 1485
3220.63 1497
3221.16 1519
3221.70 1593
3222.23 1660
3222.77 1646
3223.31 1608
3223.84 1664
3224.38 1766
3224.91 1774
3225.45 1642
3225.98 1609
3226.52 1672
3227.06 1652
3227.59 1575
3228.13 1567
3228.66 1493
3229.20 1490
3229.74 1552
3230.27 1543
3230.81 1548
3231.34 1523
3231.88 1512
3232.42 1565
3232.95 1593
3233.49 1609
3234.03 1535
3234.56 1615
3235.10 1534
3235.64 1629
3236.17 1667
3236.71 1702
3237.25 1702
3237.78 1581
3238.32 1617
3238.86 1643
3239.39 1663
3239.93 1666
3240.47 1681
3241.00 1662
3241.54 1742
3242.08 1633
3242.61 1624
3243.15 1715
3243.69 1599
3244.23 1607
3244.76 1583
3245.30 1616
3245.84 1674
3246.38 1718
3246.91 1702
3247.45 1781
3247.99 1847
3248.53 1856
3249.06 1926
3249.60 2121
3250.14 2222
3250.68 2341
3251.21 2478
3251.75 2714
3252.29 3017
3252.83 3105
3253.37 2999
3253.90 2965
3254.44 2957
3254.98 2835
3255.52 2770
3256.06 2658
3256.60 2524
3257.13 2440
3257.67 2482
3258.21 2379
3258.75 2303
3259.29 2319
3259.83 2419
3260.36 2393
3260.90 2466
3261.44 2607
3261.98 2626
3262.52 2834
3263.06 2841
3263.60 3037
3264.14 2990
3264.68 3009
3265.21 3053
3265.75 3043
3266.29 3131
3266.83 3207
3267.37 2999
3267.91 2846
3268.45 2685
3268.99 2640
3269.53 2498
3270.07 2549
3270.61 2365
3271.15 2145
3271.69 2019
3272.23 1999
3272.76 1959
3273.30 1980
3273.84 1982
3274.38 1902
3274.92 1950
3275.46 1911
3276.00 1865
3276.54 1896
3277.08 1901
3277.62 1918
3278.16 1935
3278.70 1944
3279.24 1884
3279.78 1834
3280.32 1828
3280.86 1887
3281.41 1923
3281.95 1930
3282.49 1943
3283.03 1968
3283.57 1966
3284.11 1932
3284.65 1946
3285.19 1938
3285.73 1965
3286.27 2046
3286.81 2060
3287.35 2095
3287.89 2119
3288.43 1991
3288.97 2071
3289.52 2147
3290.06 2137
3290.60 2136
3291.14 2181
3291.68 2268
3292.22 2364
3292.76 2548
3293.30 2711
3293.85 2881
3294.39 2961
3294.93 3048
3295.47 3096
3296.01 3091
3296.55 3293
3297.09 3176
3297.64 3103
3298.18 3043
3298.72 2897
3299.26 2643
3299.80 2551
3300.34 2454
3300.89 2332
3301.43 2200
3301.97 2109
3302.51 2203
3303.06 2093
3303.60 2053
3304.14 2084
3304.68 2003
3305.22 2013
3305.77 2006
3306.31 2007
3306.85 2051
3307.39 2081
3307.94 2134
3308.48 2166
3309.02 2220
3309.56 2156
3310.11 2182
3310.65 2228
3311.19 2221
3311.74 2178
3312.28 2174
3312.82 2278
3313.36 2218
3313.91 2195
3314.45 2299
3314.99 2452
3315.54 2439
3316.08 2460
3316.62 2649
3317.17 2736
3317.71 2778
3318.25 2894
3318.80 2904
3319.34 3058
3319.88 3023
3320.43 3050
3320.97 3080
3321.51 2964
3322.06 2936
3322.60 2870
3323.14 2750
3323.69 2668
3324.23 2657
3324.78 2549
3325.32 2560
3325.86 2544
3326.41 2509
3326.95 2444
3327.50 2457
3328.04 2421
3328.59 2434
3329.13 2514
3329.67 2757
3330.22 2974
3330.76 3446
3331.31 4192
3331.85 5387
3332.40 6655
3332.94 7818
3333.49 9014
3334.03 10388
3334.57 11743
3335.12 12918
3335.66 13581
3336.21 13611
3336.75 13565
3337.30 13141
3337.84 12309
3338.39 11196
3338.93 10038
3339.48 8745
3340.02 7624
3340.57 6369
3341.11 5476
3341.66 4623
3342.20 3934
3342.75 3363
3343.30 3005
3343.84 2644
3344.39 2526
3344.93 2393
3345.48 2277
3346.02 2198
3346.57 2191
3347.11 2131
3347.66 2049
3348.21 1932
3348.75 1980
3349.30 1931
3349.84 1904
3350.39 1859
3350.94 1799
3351.48 1826
3352.03 1802
3352.57 1831
3353.12 1885
3353.67 1883
3354.21 1795
3354.76 1839
3355.31 1768
3355.85 1808
3356.40 1760
3356.95 1782
3357.49 1818
3358.04 1801
3358.59 1753
3359.13 1708
3359.68 1776
3360.23 1807
3360.77 1773
3361.32 1781
3361.87 1795
3362.41 1816
3362.96 1765
3363.51 1843
3364.05 1812
3364.60 1823
3365.15 1805
3365.70 1792
3366.24 1873
3366.79 1835
3367.34 1765
3367.89 1700
3368.43 1687
3368.98 1695
3369.53 1751
3370.08 1834
3370.62 1941
3371.17 1997
3371.72 2066
3372.27 2142
3372.81 2216
3373.36 2201
3373.91 2236
3374.46 2259
3375.01 2210
3375.55 2205
3376.10 2115
3376.65 2066
3377.20 1931
3377.75 1931
3378.30 1849
3378.84 1786
3379.39 1743
3379.94 1719
3380.49 1612
3381.04 1547
3381.59 1580
3382.13 1598
3382.68 1549
3383.23 1526
3383.78 1609
3384.33 1475
3384.88 1508
3385.43 1532
3385.98 1440
3386.52 1429
3387.07 1486
3387.62 1473
3388.17 1493
3388.72 1493
3389.27 1444
3389.82 1380
3390.37 1471
3390.92 1465
3391.47 1421
3392.02 1487
3392.57 1435
3393.12 1389
3393.66 1485
3394.21 1468
3394.76 1545
3395.31 1591
3395.86 1523
3396.41 1540
3396.96 1641
3397.51 1626
3398.06 1604
3398.61 1587
3399.16 1578
3399.71 1655
3400.26 1581
3400.81 1623
3401.36 1604
3401.91 1554
3402.46 1507
3403.01 1537
3403.56 1544
3404.11 1405
3404.66 1410
3405.21 1486
3405.77 1454
3406.32 1432
3406.87 1498
3407.42 1506
3407.97 1447
3408.52 1427
3409.07 1490
3409.62 1532
3410.17 1543
3410.72 1561
3411.27 1524
3411.82 1575
3412.37 1552
3412.93 1583
3413.48 1629
3414.03 1529
3414.58 1542
3415.13 1577
3415.68 1590
3416.23 1617
3416.78 1548
3417.34 1567
3417.89 1629
3418.44 1695
3418.99 1707
3419.54 1662
3420.09 1643
3420.65 1663
3421.20 1591
3421.75 1628
3422.30 1746
3422.85 1742
3423.40 1688
3423.96 1746
3424.51 1827
3425.06 1735
3425.61 1719
3426.17 1708
3426.72 1614
3427.27 1618
3427.82 1502
3428.37 1499
3428.93 1431
3429.48 1364
3430.03 1440
3430.58 1434
3431.14 1395
3431.69 1375
3432.24 1363
3432.79 1360
3433.35 1461
3433.90 1451
3434.45 1423
3435.01 1452
3435.56 1495
3436.11 1462
3436.66 1546
3437.22 1464
3437.77 1421
3438.32 1425
3438.88 1366
3439.43 1417
3439.98 1498
3440.54 1439
3441.09 1395
3441.64 1442
3442.20 1416
3442.75 1442
3443.30 1419
3443.86 1442
3444.41 1352
3444.96 1394
3445.52 1366
3446.07 1278
3446.63 1343
3447.18 1388
3447.73 1373
3448.29 1374
3448.84 1419
3449.40 1341
3449.95 1370
3450.50 1381
3451.06 1396
3451.61 1346
3452.17 1273
3452.72 1282
3453.27 1302
3453.83 1380
3454.38 1362
3454.94 1367
3455.49 1344
3456.05 1369
3456.60 1414
3457.16 1424
3457.71 1376
3458.27 1354
3458.82 1396
3459.38 1453
3459.93 1431
3460.49 1418
3461.04 1449
3461.60 1463
3462.15 1427
3462.71 1476
3463.26 1413
3463.82 1489
3464.37 1518
3464.93 1503
3465.48 1518
3466.04 1514
3466.59 1529
3467.15 1529
3467.70 1597
3468.26 1637
3468.81 1577
3469.37 1580
3469.93 1625
3470.48 1762
3471.04 1701
3471.59 1697
3472.15 1692
3472.70 1655
3473.26 1743
3473.82 1736
3474.37 1745
3474.93 1744
3475.48 1672
3476.04 1679
3476.60 1745
3477.15 1692
3477.71 1781
3478.27 1820
3478.82 1790
3479.38 1780
3479.93 1816
3480.49 1867
3481.05 1863
3481.60 1899
3482.16 1880
3482.72 1884
3483.27 1927
3483.83 1908
3484.39 1947
3484.95 1996
3485.50 1938
3486.06 2022
3486.62 2186
3487.17 2250
3487.73 2521
3488.29 3042
3488.84 3493
3489.40 3983
3489.96 4721
3490.52 5437
3491.07 5820
3491.63 6236
3492.19 6255
3492.75 6431
3493.30 6097
3493.86 5699
3494.42 5218
3494.98 4597
3495.53 4210
3496.09 3998
3496.65 3397
3497.21 3039
3497.77 2953
3498.32 2734
3498.88 2584
3499.44 2641
3500.00 2717
3500.56 2702
3501.11 2889
3501.67 2989
3502.23 3139
3502.79 3150
3503.35 3436
3503.91 3509
3504.46 3672
3505.02 3580
3505.58 3690
3506.14 3582
3506.70 3374
3507.26 3303
3507.81 3088
3508.37 2937
3508.93 2706
3509.49 2645
3510.05 2562
3510.61 2329
3511.17 2249
3511.73 2111
3512.29 2047
3512.85 1937
3513.40 1797
3513.96 1775
3514.52 1715
3515.08 1768
3515.64 1707
3516.20 1630
3516.76 1523
3517.32 1602
3517.88 1619
3518.44 1561
3519.00 1590
3519.56 1574
3520.12 1625
3520.68 1634
3521.24 1601
3521.80 1577
3522.36 1643
3522.92 1564
3523.48 1640
3524.04 1660
3524.60 1614
3525.16 1511
3525.72 1515
3526.28 1611
3526.84 1565
3527.40 1532
3527.96 1545
3528.52 1540
3529.08 1556
3529.64 1532
3530.20 1654
3530.76 1640
3531.32 1561
3531.88 1595
3532.44 1636
3533.00 1703
3533.56 1717
3534.12 1688
3534.68 1664
3535.25 1628
3535.81 1567
3536.37 1645
3536.93 1609
3537.49 1572
3538.05 1555
3538.61 1556
3539.17 1586
3539.73 1538
3540.30 1545
3540.86 1545
3541.42 1520
3541.98 1516
3542.54 1569
3543.10 1529
3543.66 1567
3544.23 1573
3544.79 1596
3545.35 1553
3545.91 1538
3546.47 1534
3547.03 1497
3547.60 1545
3548.16 1480
3548.72 1430
3549.28 1413
3549.84 1417
3550.41 1510
3550.97 1442
3551.53 1372
3552.09 1394
3552.65 1393
3553.22 1417
3553.78 1360
3554.34 1357
3554.90 1343
3555.47 1313
3556.03 1317
3556.59 1366
3557.15 1351
3557.72 1359
3558.28 1403
3558.84 1387
3559.41 1426
3559.97 1505
3560.53 1498
3561.09 1464
3561.66 1523
3562.22 1482
3562.78 1573
3563.35 1556
3563.91 1485
3564.47 1556
3565.04 1569
3565.60 1594
3566.16 1462
3566.73 1447
3567.29 1452
3567.85 1443
3568.42 1490
3568.98 1478
3569.54 1501
3570.11 1479
3570.67 1440
3571.23 1440
3571.80 1519
3572.36 1589
3572.93 1767
3573.49 1845
3574.05 1970
3574.62 2025
3575.18 2223
3575.75 2305
3576.31 2326
3576.87 2339
3577.44 2425
3578.00 2384
3578.57 2406
3579.13 2312
3579.70 2146
3580.26 2153
3580.82 2062
3581.39 1890
3581.95 1770
3582.52 1678
3583.08 1629
3583.65 1606
3584.21 1552
3584.78 1454
3585.34 1438
3585.91 1363
3586.47 1367
3587.04 1400
3587.60 1343
3588.17 1409
3588.73 1324
3589.30 1236
3589.86 1270
3590.43 1346
3590.99 1352
3591.56 1291
3592.12 1221
3592.69 1232
3593.25 1307
3593.82 1317
3594.39 1299
3594.95 1367
3595.52 1362
3596.08 1375
3596.65 1358
3597.21 1358
3597.78 1387
3598.35 1383
3598.91 1381
3599.48 1386
3600.04 1355
3600.61 1300
3601.18 1385
3601.74 1433
3602.31 1413
3602.87 1365
3603.44 1372
3604.01 1348
3604.57 1378
3605.14 1409
3605.71 1370
3606.27 1374
3606.84 1358
3607.41 1334
3607.97 1303
3608.54 1336
3609.11 1300
3609.67 1360
3610.24 1346
3610.81 1242
3611.37 1234
3611.94 1338
3612.51 1268
3613.07 1305
3613.64 1450
3614.21 1576
3614.78 1719
3615.34 1662
3615.91 1827
3616.48 1933
3617.04 2069
3617.61 2085
3618.18 2178
3618.75 2128
3619.31 2034
3619.88 1968
3620.45 1939
3621.02 1952
3621.58 1815
3622.15 1782
3622.72 1639
3623.29 1545
3623.86 1523
3624.42 1442
3624.99 1365
3625.56 1335
3626.13 1313
3626.70 1315
3627.26 1285
3627.83 1293
3628.40 1296
3628.97 1340
3629.54 1408
3630.11 1385
3630.67 1306
3631.24 1396
3631.81 1370
3632.38 1390
3632.95 1394
3633.52 1363
3634.08 1450
3634.65 1420
3635.22 1300
3635.79 1351
3636.36 1348
3636.93 1315
3637.50 1360
3638.07 1322
3638.64 1318
3639.20 1396
3639.77 1448
3640.34 1526
3640.91 1499
3641.48 1595
3642.05 1564
3642.62 1558
3643.19 1577
3643.76 1575
3644.33 1533
3644.90 1461
3645.47 1428
3646.04 1473
3646.61 1483
3647.18 1440
3647.75 1465
3648.32 1453
3648.89 1445
3649.46 1414
3650.03 1427
3650.60 1448
3651.17 1541
3651.74 1539
3652.31 1577
3652.88 1570
3653.45 1546
3654.02 1492
3654.59 1489
3655.16 1473
3655.73 1485
3656.30 1568
3656.87 1559
3657.44 1546
3658.01 1630
3658.58 1628
3659.15 1595
3659.72 1660
3660.29 1645
3660.86 1660
3661.43 1601
3662.00 1579
3662.58 1628
3663.15 1556
3663.72 1551
3664.29 1591
3664.86 1652
3665.43 1622
3666.00 1640
3666.57 1561
3667.14 1565
3667.72 1528
3668.29 1484
3668.86 1464
3669.43 1485
3670.00 1499
3670.57 1473
3671.14 1450
3671.72 1431
3672.29 1458
3672.86 1447
3673.43 1446
3674.00 1457
3674.57 1546
3675.15 1472
3675.72 1431
3676.29 1470
3676.86 1546
3677.43 1552
3678.01 1554
3678.58 1578
3679.15 1518
3679.72 1478
3680.30 1475
3680.87 1468
3681.44 1441
3682.01 1359
3682.58 1341
3683.16 1311
3683.73 1237
3684.30 1247
3684.88 1318
3685.45 1372
3686.02 1350
3686.59 1374
3687.17 1390
3687.74 1467
3688.31 1559
3688.88 1523
3689.46 1502
3690.03 1549
3690.60 1604
3691.18 1538
3691.75 1573
3692.32 1534
3692.90 1505
3693.47 1416
3694.04 1369
3694.62 1420
3695.19 1355
3695.76 1323
3696.34 1326
3696.91 1284
3697.48 1283
3698.06 1332
3698.63 1338
3699.21 1349
3699.78 1327
3700.35 1373
3700.93 1398
3701.50 1440
3702.08 1419
3702.65 1421
3703.22 1479
3703.80 1459
3704.37 1450
3704.95 1519
3705.52 1429
3706.09 1437
3706.67 1405
3707.24 1460
3707.82 1481
3708.39 1403
3708.97 1387
3709.54 1416
3710.12 1448
3710.69 1447
3711.26 1346
3711.84 1347
3712.41 1375
3712.99 1335
3713.56 1355
3714.14 1342
3714.71 1343
3715.29 1251
3715.86 1237
3716.44 1231
3717.01 1277
3717.59 1224
3718.16 1257
3718.74 1249
3719.32 1236
3719.89 1222
3720.47 1227
3721.04 1221
3721.62 1188
3722.19 1198
3722.77 1167
3723.34 1207
3723.92 1191
3724.49 1142
3725.07 1133
3725.65 1225
3726.22 1189
3726.80 1221
3727.37 1247
3727.95 1280
3728.53 1260
3729.10 1352
3729.68 1354
3730.25 1355
3730.83 1461
3731.41 1597
3731.98 1609
3732.56 1563
3733.14 1603
3733.71 1596
3734.29 1673
3734.87 1676
3735.44 1577
3736.02 1500
3736.60 1470
3737.17 1487
3737.75 1404
3738.33 1343
3738.90 1367
3739.48 1316
3740.06 1248
3740.63 1226
3741.21 1274
3741.79 1216
3742.36 1253
3742.94 1217
3743.52 1162
3744.10 1243
3744.67 1211
3745.25 1201
3745.83 1125
3746.40 1175
3746.98 1206
3747.56 1196
3748.14 1166
3748.71 1161
3749.29 1202
3749.87 1178
3750.45 1153
3751.03 1195
3751.60 1169
3752.18 1137
3752.76 1115
3753.34 1156
3753.92 1152
3754.49 1155
3755.07 1150
3755.65 1177
3756.23 1206
3756.81 1181
3757.38 1197
3757.96 1196
3758.54 1254
3759.12 1238
3759.70 1232
3760.28 1322
3760.85 1363
3761.43 1378
3762.01 1390
3762.59 1308
3763.17 1387
3763.75 1320
3764.33 1398
3764.91 1317
3765.48 1333
3766.06 1356
3766.64 1332
3767.22 1367
3767.80 1337
3768.38 1286
3768.96 1257
3769.54 1333
3770.12 1282
3770.70 1282
3771.28 1347
3771.85 1335
3772.43 1343
3773.01 1216
3773.59 1233
3774.17 1254
3774.75 1251
3775.33 1274
3775.91 1229
3776.49 1216
3777.07 1178
3777.65 1196
3778.23 1242
3778.81 1277
3779.39 1269
3779.97 1258
3780.55 1238
3781.13 1178
3781.71 1172
3782.29 1168
3782.87 1148
3783.45 1151
3784.03 1127
3784.61 1115
3785.19 1153
3785.77 1168
3786.35 1115
3786.93 1165
3787.51 1186
3788.10 1236
3788.68 1214
3789.26 1174
3789.84 1175
3790.42 1212
3791.00 1213
3791.58 1195
3792.16 1191
3792.74 1201
3793.32 1219
3793.90 1268
3794.48 1206
3795.07 1215
3795.65 1272
3796.23 1244
3796.81 1228
3797.39 1285
3797.97 1292
3798.55 1292
3799.14 1330
3799.72 1342
3800.30 1355
3800.88 1272
3801.46 1291
3802.04 1364
3802.62 1367
3803.21 1376
3803.79 1334
3804.37 1370
3804.95 1442
3805.53 1441
3806.12 1462
3806.70 1480
3807.28 1595
3807.86 1637
3808.44 1604
3809.03 1519
3809.61 1503
3810.19 1570
3810.77 1600
3811.36 1616
3811.94 1502
3812.52 1463
3813.10 1449
3813.69 1532
3814.27 1493
3814.85 1542
3815.43 1509
3816.02 1446
3816.60 1441
3817.18 1404
3817.77 1341
3818.35 1359
3818.93 1341
3819.51 1324
3820.10 1339
3820.68 1310
3821.26 1350
3821.85 1336
3822.43 1350
3823.01 1357
3823.60 1356
3824.18 1353
3824.76 1341
3825.35 1337
3825.93 1262
3826.51 1233
3827.10 1299
3827.68 1241
3828.27 1222
3828.85 1188
3829.43 1189
3830.02 1220
3830.60 1213
3831.18 1298
3831.77 1295
3832.35 1303
3832.94 1329
3833.52 1297
3834.10 1311
3834.69 1305
3835.27 1284
3835.86 1311
3836.44 1302
3837.03 1275
3837.61 1263
3838.19 1301
3838.78 1307
3839.36 1293
3839.95 1274
3840.53 1252
3841.12 1249
3841.70 1245
3842.29 1238
3842.87 1274
3843.46 1252
3844.04 1313
3844.63 1370
3845.21 1370
3845.80 1361
3846.38 1352
3846.97 1327
3847.55 1340
3848.14 1252
3848.72 1307
3849.31 1327
3849.89 1248
3850.48 1283
3851.06 1310
3851.65 1303
3852.23 1346
3852.82 1300
3853.41 1301
3853.99 1327
3854.58 1310
3855.16 1275
3855.75 1228
3856.33 1298
3856.92 1361
3857.51 1470
3858.09 1539
3858.68 1543
3859.26 1598
3859.85 1599
3860.44 1757
3861.02 1796
3861.61 1857
3862.20 1878
3862.78 1814
3863.37 1787
3863.95 1784
3864.54 1752
3865.13 1698
3865.71 1601
3866.30 1471
3866.89 1395
3867.47 1394
3868.06 1317
3868.65 1244
3869.23 1250
3869.82 1330
3870.41 1327
3870.99 1222
3871.58 1271
3872.17 1333
3872.76 1326
3873.34 1274
3873.93 1334
3874.52 1295
3875.10 1278
3875.69 1403
3876.28 1326
3876.87 1271
3877.45 1226
3878.04 1249
3878.63 1289
3879.22 1259
3879.80 1174
3880.39 1167
3880.98 1195
3881.57 1191
3882.15 1130
3882.74 1120
3883.33 1119
3883.92 1165
3884.51 1151
3885.09 1191
3885.68 1223
3886.27 1302
3886.86 1359
3887.45 1310
3888.04 1316
3888.62 1417
3889.21 1402
3889.80 1408
3890.39 1390
3890.98 1340
3891.57 1360
3892.15 1372
3892.74 1454
3893.33 1372
3893.92 1387
3894.51 1308
3895.10 1294
3895.69 1247
3896.28 1273
3896.86 1313
3897.45 1288
3898.04 1326
3898.63 1270
3899.22 1228
3899.81 1202
3900.40 1215
3900.99 1194
3901.58 1170
3902.17 1248
3902.76 1147
3903.34 1196
3903.93 1241
3904.52 1298
3905.11 1264
3905.70 1277
3906.29 1236
3906.88 1271
3907.47 1317
3908.06 1300
3908.65 1312
3909.24 1280
3909.83 1237
3910.42 1284
3911.01 1246
3911.60 1179
3912.19 1206
3912.78 1138
3913.37 1230
3913.96 1223
3914.55 1106
3915.14 1131
3915.73 1110
3916.32 1117
3916.91 1096
3917.50 1143
3918.09 1162
3918.68 1167
3919.28 1198
3919.87 1213
3920.46 1184
3921.05 1140
3921.64 1096
3922.23 1129
3922.82 1199
3923.41 1175
3924.00 1187
3924.59 1083
3925.18 1080
3925.77 1138
3926.37 1100
3926.96 1093
3927.55 1049
3928.14 1061
3928.73 997
3929.32 989
3929.91 977
3930.51 976
3931.10 1004
3931.69 973
3932.28 1058
3932.87 1050
3933.46 1008
3934.05 1013
3934.65 1034
3935.24 1034
3935.83 1028
3936.42 1021
3937.01 1081
3937.61 1066
3938.20 1100
3938.79 1118
3939.38 1103
3939.97 1128
3940.57 1091
3941.16 1159
3941.75 1153
3942.34 1112
3942.94 1172
3943.53 1170
3944.12 1174
3944.71 1145
3945.31 1124
3945.90 1075
3946.49 1081
3947.08 1079
3947.68 1048
3948.27 1065
3948.86 1099
3949.45 1104
3950.05 1109
3950.64 1120
3951.23 1133
3951.83 1120
3952.42 1100
3953.01 1105
3953.61 1114
3954.20 1133
3954.79 1133
3955.39 1135
3955.98 1157
3956.57 1231
3957.17 1225
3957.76 1180
3958.35 1198
3958.95 1272
3959.54 1226
3960.13 1307
3960.73 1309
3961.32 1230
3961.92 1290
3962.51 1284
3963.10 1369
3963.70 1390
3964.29 1362
3964.88 1389
3965.48 1434
3966.07 1406
3966.67 1510
3967.26 1432
3967.86 1421
3968.45 1382
3969.04 1386
3969.64 1320
3970.23 1269
3970.83 1245
3971.42 1251
3972.02 1213
3972.61 1166
3973.21 1137
3973.80 1188
3974.40 1173
3974.99 1167
3975.58 1197
3976.18 1267
3976.77 1249
3977.37 1250
3977.96 1226
3978.56 1259
3979.15 1294
3979.75 1198
3980.35 1226
3980.94 1183
3981.54 1183
3982.13 1225
3982.73 1172
3983.32 1254
3983.92 1220
3984.51 1178
3985.11 1150
3985.70 1175
3986.30 1219
3986.90 1210
3987.49 1265
3988.09 1268
3988.68 1166
3989.28 1227
3989.87 1226
3990.47 1208
3991.07 1321
3991.66 1254
3992.26 1332
3992.85 1352
3993.45 1322
3994.05 1360
3994.64 1365
3995.24 1365
3995.84 1315
3996.43 1323
3997.03 1426
3997.62 1366
3998.22 1357
3998.82 1248
3999.41 1253
4000.01 1265
4000.61 1303
4001.20 1312
4001.80 1319
4002.40 1236
4003.00 1138
4003.59 1184
4004.19 1184
4004.79 1176
4005.38 1162
4005.98 1190
4006.58 1163
4007.17 1167
4007.77 1128
4008.37 1144
4008.97 1201
4009.56 1169
4010.16 1129
4010.76 1077
4011.36 1114
4011.95 1139
4012.55 1129
4013.15 1115
4013.75 1145
4014.34 1147
4014.94 1120
4015.54 1107
4016.14 1130
4016.74 1187
4017.33 1218
4017.93 1209
4018.53 1196
4019.13 1158
4019.73 1233
4020.32 1223
4020.92 1188
4021.52 1182
4022.12 1164
4022.72 1193
4023.32 1169
4023.91 1229
4024.51 1268
4025.11 1245
4025.71 1215
4026.31 1238
4026.91 1272
4027.51 1213
4028.10 1262
4028.70 1258
4029.30 1214
4029.90 1204
4030.50 1234
4031.10 1231
4031.70 1248
4032.30 1214
4032.90 1284
4033.49 1234
4034.09 1215
4034.69 1194
4035.29 1248
4035.89 1197
4036.49 1168
4037.09 1150
4037.69 1166
4038.29 1087
4038.89 1074
4039.49 1040
4040.09 1057
4040.69 1097
4041.29 1134
4041.89 1055
4042.49 1014
4043.09 1005
4043.69 1030
4044.29 1039
4044.89 1076
4045.49 1028
4046.09 1039
4046.69 1076
4047.29 1066
4047.89 1095
4048.49 1130
4049.09 1115
4049.69 1119
4050.29 1099
4050.89 1067
4051.49 1085
4052.09 1113
4052.69 1097
4053.29 1078
4053.89 1131
4054.49 1083
4055.09 999
4055.69 1007
4056.30 1032
4056.90 998
4057.50 1060
4058.10 1027
4058.70 1016
4059.30 1059
4059.90 1063
4060.50 1065
4061.10 1133
4061.71 1170
4062.31 1168
4062.91 1172
4063.51 1236
4064.11 1204
4064.71 1234
4065.31 1230
4065.92 1230
4066.52 1167
4067.12 1165
4067.72 1134
4068.32 1132
4068.92 1135
4069.53 1086
4070.13 1052
4070.73 1041
4071.33 1078
4071.93 1068
4072.54 993
4073.14 991
4073.74 978
4074.34 981
4074.94 1036
4075.55 1023
4076.15 1006
4076.75 996
4077.35 947
4077.96 1000
4078.56 1011
4079.16 1001
4079.76 973
4080.37 988
4080.97 937
4081.57 978
4082.17 979
4082.78 982
4083.38 1014
4083.98 985
4084.59 943
4085.19 958
4085.79 994
4086.39 950
4087.00 944
4087.60 950
4088.20 999
4088.81 979
4089.41 928
4090.01 958
4090.62 990
4091.22 1008
4091.82 967
4092.43 1031
4093.03 994
4093.63 1020
4094.24 1052
4094.84 1047
4095.45 1029
4096.05 976
4096.65 1041
4097.26 1029
4097.86 1005
4098.47 968
4099.07 1038
4099.67 1079
4100.28 1061
4100.88 1042
4101.49 986
4102.09 1018
4102.69 1026
4103.30 1011
4103.90 994
4104.51 951
4105.11 940
4105.72 978
4106.32 994
4106.93 964
4107.53 986
4108.13 946
4108.74 1000
4109.34 1014
4109.95 997
4110.55 962
4111.16 978
4111.76 1008
4112.37 978
4112.97 965
4113.58 1000
4114.18 1037
4114.79 961
4115.39 999
4116.00 989
4116.60 1035
4117.21 997
4117.82 1022
4118.42 1031
4119.03 1051
4119.63 1039
4120.24 1058
4120.84 1016
4121.45 988
4122.05 1021
4122.66 1014
4123.27 1015
4123.87 999
4124.48 1026
4125.08 1004
4125.69 1033
4126.30 1008
4126.90 993
4127.51 1048
4128.11 1018
4128.72 1062
4129.33 1031
4129.93 1057
4130.54 1058
4131.15 1028
4131.75 1113
4132.36 1146
4132.96 1086
4133.57 1141
4134.18 1151
4134.78 1189
4135.39 1118
4136.00 1159
4136.60 1251
4137.21 1218
4137.82 1193
4138.43 1213
4139.03 1224
4139.64 1255
4140.25 1242
4140.85 1219
4141.46 1230
4142.07 1203
4142.68 1239
4143.28 1197
4143.89 1229
4144.50 1177
4145.10 1191
4145.71 1111
4146.32 1132
4146.93 1101
4147.53 1077
4148.14 1106
4148.75 1053
4149.36 1015
4149.97 1079
4150.57 1068
4151.18 1016
4151.79 998
4152.40 954
4153.00 1007
4153.61 1027
4154.22 990
4154.83 1008
4155.44 1006
4156.05 1031
4156.65 1025
4157.26 1059
4157.87 1079
4158.48 1089
4159.09 1114
4159.70 1093
4160.30 1119
4160.91 1186
4161.52 1098
4162.13 1031
4162.74 1085
4163.35 1099
4163.96 1063
4164.56 1080
4165.17 1095
4165.78 1065
4166.39 1111
4167.00 1112
4167.61 1134
4168.22 1168
4168.83 1200
4169.44 1227
4170.05 1210
4170.66 1195
4171.26 1235
4171.87 1271
4172.48 1227
4173.09 1283
4173.70 1293
4174.31 1199
4174.92 1233
4175.53 1316
4176.14 1291
4176.75 1227
4177.36 1211
4177.97 1200
4178.58 1159
4179.19 1141
4179.80 1141
4180.41 1101
4181.02 1170
4181.63 1102
4182.24 1114
4182.85 1097
4183.46 1019
4184.07 1049
4184.68 1052
4185.29 998
4185.90 1090
4186.51 1045
4187.12 1020
4187.73 1132
4188.34 1089
4188.95 1105
4189.56 1112
4190.18 1198
4190.79 1202
4191.40 1193
4192.01 1223
4192.62 1250
4193.23 1236
4193.84 1304
4194.45 1337
4195.06 1318
4195.67 1333
4196.28 1279
4196.90 1226
4197.51 1195
4198.12 1244
4198.73 1213
4199.34 1144
4199.95 1120
4200.56 1106
4201.18 1172
4201.79 1150
4202.40 1094
4203.01 1061
4203.62 1085
4204.23 1108
4204.85 1142
4205.46 1169
4206.07 1081
4206.68 1161
4207.29 1195
4207.90 1208
4208.52 1243
4209.13 1249
4209.74 1219
4210.35 1204
4210.97 1233
4211.58 1243
4212.19 1228
4212.80 1259
4213.41 1229
4214.03 1305
4214.64 1336
4215.25 1317
4215.86 1311
4216.48 1339
4217.09 1368
4217.70 1347
4218.32 1428
4218.93 1370
4219.54 1372
4220.15 1423
4220.77 1406
4221.38 1423
4221.99 1453
4222.61 1459
4223.22 1478
4223.83 1477
4224.44 1524
4225.06 1654
4225.67 1733
4226.28 1784
4226.90 1913
4227.51 1939
4228.13 1875
4228.74 1918
4229.35 1916
4229.97 1896
4230.58 1818
4231.19 1641
4231.81 1557
4232.42 1470
4233.03 1465
4233.65 1435
4234.26 1402
4234.88 1373
4235.49 1374
4236.10 1287
4236.72 1275
4237.33 1326
4237.95 1231
4238.56 1238
4239.17 1266
4239.79 1223
4240.40 1245
4241.02 1312
4241.63 1261
4242.25 1317
4242.86 1299
4243.48 1334
4244.09 1305
4244.71 1252
4245.32 1258
4245.93 1332
4246.55 1206
4247.16 1199
4247.78 1249
4248.39 1242
4249.01 1200
4249.62 1258
4250.24 1218
4250.85 1223
4251.47 1179
4252.08 1167
4252.70 1171
4253.32 1204
4253.93 1147
4254.55 1141
4255.16 1181
4255.78 1247
4256.39 1228
4257.01 1235
4257.62 1204
4258.24 1249
4258.85 1350
4259.47 1325
4260.09 1323
4260.70 1442
4261.32 1519
4261.93 1516
4262.55 1579
4263.17 1582
4263.78 1513
4264.40 1528
4265.01 1441
4265.63 1404
4266.25 1456
4266.86 1415
4267.48 1323
4268.10 1377
4268.71 1342
4269.33 1306
4269.94 1263
4270.56 1257
4271.18 1227
4271.79 1269
4272.41 1227
4273.03 1181
4273.64 1254
4274.26 1299
4274.88 1369
4275.49 1435
4276.11 1373
4276.73 1363
4277.35 1333
4277.96 1350
4278.58 1289
4279.20 1292
4279.81 1303
4280.43 1194
4281.05 1160
4281.67 1203
4282.28 1153
4282.90 1148
4283.52 1140
4284.14 1103
4284.75 1065
4285.37 1027
4285.99 1076
4286.61 1084
4287.22 1121
4287.84 1107
4288.46 1070
4289.08 1063
4289.70 1065
4290.31 1050
4290.93 1091
4291.55 1080
4292.17 1116
4292.79 1099
4293.40 1092
4294.02 1099
4294.64 1064
4295.26 1050
4295.88 1070
4296.50 1089
4297.11 1116
4297.73 1157
4298.35 1109
4298.97 1098
4299.59 1099
4300.21 1076
4300.83 1063
4301.44 1081
4302.06 1186
4302.68 1211
4303.30 1189
4303.92 1136
4304.54 1138
4305.16 1183
4305.78 1130
4306.40 1142
4307.02 1113
4307.63 1112
4308.25 1141
4308.87 1156
4309.49 1122
4310.11 1118
4310.73 1105
4311.35 1125
4311.97 1130
4312.59 1098
4313.21 1079
4313.83 1082
4314.45 1122
4315.07 1135
4315.69 1098
4316.31 1115
4316.93 1124
4317.55 1102
4318.17 1152
4318.79 1131
4319.41 1085
4320.03 1082
4320.65 1099
4321.27 1167
4321.89 1096
4322.51 1197
4323.13 1163
4323.75 1182
4324.37 1153
4324.99 1220
4325.61 1294
4326.23 1290
4326.85 1333
4327.47 1363
4328.09 1423
4328.71 1454
4329.33 1538
4329.96 1534
4330.58 1567
4331.20 1581
4331.82 1705
4332.44 1722
4333.06 1719
4333.68 1779
4334.30 1747
4334.92 1816
4335.54 1843
4336.17 1836
4336.79 1792
4337.41 1892
4338.03 1918
4338.65 1947
4339.27 1827
4339.89 1833
4340.52 1747
4341.14 1687
4341.76 1682
4342.38 1740
4343.00 1852
4343.62 1924
4344.25 1988
4344.87 2216
4345.49 2380
4346.11 2498
4346.73 2507
4347.36 2479
4347.98 2366
4348.60 2317
4349.22 2102
4349.84 2037
4350.47 1928
4351.09 1805
4351.71 1683
4352.33 1593
4352.96 1517
4353.58 1515
4354.20 1454
4354.82 1354
4355.45 1397
4356.07 1363
4356.69 1285
4357.31 1344
4357.94 1285
4358.56 1328
4359.18 1325
4359.81 1284
4360.43 1309
4361.05 1321
4361.68 1312
4362.30 1259
4362.92 1273
4363.55 1339
4364.17 1246
4364.79 1253
4365.42 1193
4366.04 1256
4366.66 1208
4367.29 1165
4367.91 1137
4368.53 1168
4369.16 1185
4369.78 1149
4370.40 1154
4371.03 1146
4371.65 1162
4372.27 1133
4372.90 1151
4373.52 1114
4374.15 1060
4374.77 1124
4375.39 1098
4376.02 1109
4376.64 1121
4377.27 1140
4377.89 1140
4378.52 1182
4379.14 1170
4379.76 1214
4380.39 1153
4381.01 1190
4381.64 1185
4382.26 1157
4382.89 1159
4383.51 1153
4384.14 1182
4384.76 1188
4385.39 1163
4386.01 1152
4386.64 1170
4387.26 1116
4387.89 1112
4388.51 1121
4389.14 1186
4389.76 1173
4390.39 1049
4391.01 1078
4391.64 1105
4392.26 1077
4392.89 1108
4393.51 1100
4394.14 1098
4394.76 1085
4395.39 1076
4396.01 1119
4396.64 1076
4397.26 1060
4397.89 1062
4398.52 1069
4399.14 1114
4399.77 1099
4400.39 1074
4401.02 1070
4401.65 1108
4402.27 1060
4402.90 1036
4403.52 1048
4404.15 1076
4404.78 1066
4405.40 1040
4406.03 1088
4406.65 1088
4407.28 1082
4407.91 1000
4408.53 1058
4409.16 1065
4409.79 1090
4410.41 1080
4411.04 1033
4411.67 1024
4412.29 1064
4412.92 1038
4413.55 1046
4414.17 1081
4414.80 1069
4415.43 1083
4416.05 1101
4416.68 1037
4417.31 1066
4417.94 1036
4418.56 1004
4419.19 1033
4419.82 1019
4420.44 1038
4421.07 999
4421.70 1025
4422.33 986
4422.95 1021
4423.58 957
4424.21 919
4424.84 914
4425.46 919
4426.09 975
4426.72 953
4427.35 912
4427.97 967
4428.60 972
4429.23 992
4429.86 947
4430.49 1000
4431.11 982
4431.74 997
4432.37 986
4433.00 962
4433.63 956
4434.26 953
4434.88 950
4435.51 931
4436.14 948
4436.77 972
4437.40 975
4438.03 967
4438.65 946
4439.28 973
4439.91 981
4440.54 937
4441.17 979
4441.80 971
4442.43 992
4443.06 940
4443.68 927
4444.31 955
4444.94 977
4445.57 994
4446.20 991
4446.83 1000
4447.46 991
4448.09 1026
4448.72 1008
4449.35 997
4449.98 1025
4450.61 965
4451.24 1015
4451.86 1024
4452.49 1030
4453.12 1012
4453.75 1012
4454.38 1063
4455.01 1179
4455.64 1163
4456.27 1220
4456.90 1196
4457.53 1191
4458.16 1068
4458.79 1055
4459.42 1048
4460.05 1029
4460.68 1006
4461.31 938
4461.94 990
4462.57 1028
4463.20 966
4463.83 928
4464.46 935
4465.09 965
4465.72 953
4466.36 988
4466.99 963
4467.62 967
4468.25 952
4468.88 891
4469.51 972
4470.14 986
4470.77 972
4471.40 941
4472.03 1001
4472.66 953
4473.29 930
4473.93 911
4474.56 950
4475.19 1009
4475.82 975
4476.45 1014
4477.08 978
4477.71 1001
4478.34 979
4478.98 992
4479.61 1042
4480.24 986
4480.87 955
4481.50 974
4482.13 1049
4482.76 1066
4483.40 1009
4484.03 1018
4484.66 966
4485.29 1045
4485.92 1053
4486.56 1095
4487.19 1046
4487.82 960
4488.45 997
4489.08 977
4489.72 1017
4490.35 1036
4490.98 1023
4491.61 1065
4492.25 1099
4492.88 1031
4493.51 1023
4494.14 1035
4494.78 1023
4495.41 1010
4496.04 1072
4496.67 1035
4497.31 1109
4497.94 1062
4498.57 1101
4499.20 1185
4499.84 1283
4500.47 1291
4501.10 1300
4501.74 1346
4502.37 1337
4503.00 1330
4503.64 1354
4504.27 1323
4504.90 1378
4505.53 1331
4506.17 1227
4506.80 1201
4507.43 1186
4508.07 1125
4508.70 1144
4509.34 1132
4509.97 1074
4510.60 1031
4511.24 1041
4511.87 1058
4512.50 1055
4513.14 1026
4513.77 1079
4514.41 1012
4515.04 991
4515.67 1065
4516.31 1006
4516.94 937
4517.58 1016
4518.21 1013
4518.84 930
4519.48 980
4520.11 998
4520.75 1003
4521.38 1034
4522.02 994
4522.65 1009
4523.28 1012
4523.92 1016
4524.55 1063
4525.19 1074
4525.82 1178
4526.46 1200
4527.09 1216
4527.73 1234
4528.36 1317
4529.00 1481
4529.63 1571
4530.27 1641
4530.90 1601
4531.54 1636
4532.17 1661
4532.81 1639
4533.44 1545
4534.08 1382
4534.71 1429
4535.35 1296
4535.99 1240
4536.62 1168
4537.26 1161
4537.89 1119
4538.53 1089
4539.16 1051
4539.80 1025
4540.43 986
4541.07 1001
4541.71 959
4542.34 973
4542.98 946
4543.61 947
4544.25 932
4544.89 987
4545.52 980
4546.16 947
4546.79 929
4547.43 949
4548.07 1003
4548.70 993
4549.34 920
4549.98 978
4550.61 986
4551.25 977
4551.89 967
4552.52 906
4553.16 892
4553.80 983
4554.43 1028
4555.07 965
4555.71 935
4556.34 997
4556.98 976
4557.62 987
4558.25 987
4558.89 962
4559.53 976
4560.16 984
4560.80 963
4561.44 969
4562.08 1035
4562.71 983
4563.35 914
4563.99 952
4564.63 1001
4565.26 1055
4565.90 1047
4566.54 994
4567.18 1072
4567.81 1033
4568.45 979
4569.09 1002
4569.73 1054
4570.36 1001
4571.00 1079
4571.64 1080
4572.28 995
4572.92 1060
4573.55 1028
4574.19 1065
4574.83 1041
4575.47 988
4576.11 1003
4576.75 994
4577.38 1007
4578.02 1020
4578.66 1012
4579.30 1011
4579.94 1035
4580.58 999
4581.21 1033
4581.85 1045
4582.49 1054
4583.13 1021
4583.77 1004
4584.41 1016
4585.05 1090
4585.69 1085
4586.32 1174
4586.96 1191
4587.60 1123
4588.24 1187
4588.88 1189
4589.52 1241
4590.16 1315
4590.80 1393
4591.44 1333
4592.08 1311
4592.72 1351
4593.36 1250
4594.00 1248
4594.63 1210
4595.27 1150
4595.91 1084
4596.55 1021
4597.19 1053
4597.83 1061
4598.47 1037
4599.11 1107
4599.75 1061
4600.39 1044
4601.03 1016
4601.67 1005
4602.31 1047
4602.95 1069
4603.59 1040
4604.23 1009
4604.87 1079
4605.51 1108
4606.15 1049
4606.79 1025
4607.43 1033
4608.08 1067
4608.72 1072
4609.36 1071
4610.00 1032
4610.64 1024
4611.28 1010
4611.92 982
4612.56 998
4613.20 1020
4613.84 1027
4614.48 984
4615.12 972
4615.76 983
4616.41 975
4617.05 950
4617.69 967
4618.33 933
4618.97 907
4619.61 941
4620.25 912
4620.89 915
4621.54 923
4622.18 934
4622.82 971
4623.46 897
4624.10 895
4624.74 936
4625.38 891
4626.03 910
4626.67 937
4627.31 940
4627.95 959
4628.59 944
4629.24 968
4629.88 975
4630.52 1042
4631.16 1048
4631.80 1032
4632.45 1075
4633.09 1056
4633.73 1053
4634.37 1105
4635.02 1106
4635.66 1114
4636.30 1124
4636.94 1147
4637.58 1152
4638.23 1160
4638.87 1187
4639.51 1224
4640.16 1188
4640.80 1110
4641.44 1107
4642.08 1097
4642.73 1129
4643.37 1070
4644.01 1089
4644.66 1024
4645.30 989
4645.94 983
4646.58 968
4647.23 962
4647.87 1023
4648.51 1030
4649.16 991
4649.80 1031
4650.44 1051
4651.09 1020
4651.73 1059
4652.37 1101
4653.02 1061
4653.66 1071
4654.31 1026
4654.95 1053
4655.59 1030
4656.24 1015
4656.88 996
4657.52 1059
4658.17 1011
4658.81 965
4659.46 959
4660.10 1006
4660.75 990
4661.39 926
4662.03 951
4662.68 959
4663.32 915
4663.97 873
4664.61 887
4665.26 887
4665.90 956
4666.54 944
4667.19 898
4667.83 946
4668.48 890
4669.12 837
4669.77 915
4670.41 899
4671.06 906
4671.70 961
4672.35 937
4672.99 910
4673.64 941
4674.28 967
4674.93 938
4675.57 926
4676.22 975
4676.86 930
4677.51 906
4678.15 951
4678.80 998
4679.44 950
4680.09 969
4680.73 964
4681.38 936
4682.03 923
4682.67 955
4683.32 964
4683.96 956
4684.61 996
4685.25 964
4685.90 1012
4686.55 989
4687.19 1005
4687.84 1040
4688.48 1044
4689.13 1080
4689.78 1159
4690.42 1117
4691.07 1161
4691.72 1076
4692.36 1103
4693.01 1107
4693.65 1102
4694.30 1093
4694.95 1142
4695.59 1134
4696.24 1123
4696.89 1134
4697.53 1154
4698.18 1129
4698.83 1173
4699.47 1164
4700.12 1162
4700.77 1141
4701.41 1194
4702.06 1152
4702.71 1102
4703.36 1071
4704.00 1088
4704.65 1038
4705.30 1055
4705.94 1083
4706.59 1064
4707.24 1027
4707.89 1049
4708.53 1042
4709.18 1059
4709.83 1019
4710.48 1054
4711.12 1027
4711.77 1049
4712.42 1059
4713.07 1028
4713.71 1070
4714.36 1079
4715.01 1038
4715.66 1042
4716.31 1036
4716.95 1011
4717.60 1052
4718.25 1063
4718.90 1086
4719.55 1089
4720.19 1098
4720.84 1151
4721.49 1162
4722.14 1177
4722.79 1177
4723.44 1130
4724.08 1121
4724.73 1125
4725.38 1129
4726.03 1098
4726.68 1103
4727.33 1148
4727.98 1106
4728.63 1094
4729.27 1075
4729.92 1065
4730.57 1073
4731.22 1033
4731.87 1062
4732.52 1055
4733.17 1037
4733.82 1043
4734.47 1032
4735.12 986
4735.77 1008
4736.41 1021
4737.06 1042
4737.71 1096
4738.36 1026
4739.01 1080
4739.66 1107
4740.31 1129
4740.96 1178
4741.61 1159
4742.26 1160
4742.91 1031
4743.56 1124
4744.21 1092
4744.86 1025
4745.51 1096
4746.16 1112
4746.81 1066
4747.46 1059
4748.11 1104
4748.76 1144
4749.41 1157
4750.06 1131
4750.71 1125
4751.36 1188
4752.01 1211
4752.66 1245
4753.31 1206
4753.96 1167
4754.61 1184
4755.26 1168
4755.92 1145
4756.57 1182
4757.22 1170
4757.87 1175
4758.52 1256
4759.17 1370
4759.82 1454
4760.47 1410
4761.12 1403
4761.77 1342
4762.42 1368
4763.08 1360
4763.73 1322
4764.38 1273
4765.03 1243
4765.68 1219
4766.33 1125
4766.98 1118
4767.64 1199
4768.29 1206
4768.94 1140
4769.59 1103
4770.24 1094
4770.89 1119
4771.54 1117
4772.20 1139
4772.85 1148
4773.50 1105
4774.15 1178
4774.80 1166
4775.46 1087
4776.11 1049
4776.76 1115
4777.41 1048
4778.06 1063
4778.72 1058
4779.37 1047
4780.02 1091
4780.67 1094
4781.33 1145
4781.98 1075
4782.63 1092
4783.28 1094
4783.94 1107
4784.59 1030
4785.24 1054
4785.89 1071
4786.55 1104
4787.20 1096
4787.85 1168
4788.51 1139
4789.16 1104
4789.81 1103
4790.46 1065
4791.12 1075
4791.77 1097
4792.42 1105
4793.08 1130
4793.73 1136
4794.38 1144
4795.04 1089
4795.69 1117
4796.34 1127
4797.00 1163
4797.65 1161
4798.30 1233
4798.96 1238
4799.61 1235
4800.27 1264
4800.92 1285
4801.57 1282
4802.23 1219
4802.88 1284
4803.53 1237
4804.19 1271
4804.84 1191
4805.50 1129
4806.15 1132
4806.81 1135
4807.46 1078
4808.11 1150
4808.77 1109
4809.42 1101
4810.08 1108
4810.73 1107
4811.39 1083
4812.04 1088
4812.69 1096
4813.35 1108
4814.00 1136
4814.66 1179
4815.31 1217
4815.97 1182
4816.62 1159
4817.28 1165
4817.93 1157
4818.59 1157
4819.24 1218
4819.90 1218
4820.55 1249
4821.21 1306
4821.86 1356
4822.52 1397
4823.17 1404
4823.83 1328
4824.48 1316
4825.14 1382
4825.79 1323
4826.45 1339
4827.11 1351
4827.76 1324
4828.42 1389
4829.07 1312
4829.73 1255
4830.38 1254
4831.04 1324
4831.70 1358
4832.35 1384
4833.01 1342
4833.66 1405
4834.32 1488
4834.98 1480
4835.63 1466
4836.29 1559
4836.94 1500
4837.60 1536
4838.26 1574
4838.91 1614
4839.57 1524
4840.23 1514
4840.88 1560
4841.54 1575
4842.20 1565
4842.85 1535
4843.51 1555
4844.17 1566
4844.82 1628
4845.48 1592
4846.14 1606
4846.79 1797
4847.45 1807
4848.11 1843
4848.76 1927
4849.42 2086
4850.08 2149
4850.73 2208
4851.39 2046
4852.05 1994
4852.71 1964
4853.36 1901
4854.02 1871
4854.68 1874
4855.34 1849
4855.99 1995
4856.65 1978
4857.31 1978
4857.97 2104
4858.62 2165
4859.28 2072
4859.94 1983
4860.60 1966
4861.25 1934
4861.91 1808
4862.57 1744
4863.23 1782
4863.89 1744
4864.54 1744
4865.20 1675
4865.86 1688
4866.52 1750
4867.18 1741
4867.84 1669
4868.49 1640
4869.15 1625
4869.81 1589
4870.47 1585
4871.13 1547
4871.79 1458
4872.44 1433
4873.10 1488
4873.76 1472
4874.42 1429
4875.08 1442
4875.74 1427
4876.40 1429
4877.06 1389
4877.72 1398
4878.37 1496
4879.03 1536
4879.69 1584
4880.35 1439
4881.01 1351
4881.67 1276
4882.33 1284
4882.99 1314
4883.65 1303
4884.31 1261
4884.97 1324
4885.63 1338
4886.29 1310
4886.95 1346
4887.61 1380
4888.26 1363
4888.92 1404
4889.58 1481
4890.24 1434
4890.90 1404
4891.56 1387
4892.22 1336
4892.88 1371
4893.54 1323
4894.20 1245
4894.86 1161
4895.52 1270
4896.18 1268
4896.84 1254
4897.51 1233
4898.17 1249
4898.83 1299
4899.49 1365
4900.15 1329
4900.81 1286
4901.47 1282
4902.13 1241
4902.79 1208
4903.45 1178
4904.11 1172
4904.77 1183
4905.43 1164
4906.09 1125
4906.75 1161
4907.41 1110
4908.08 1143
4908.74 1145
4909.40 1119
4910.06 1089
4910.72 1096
4911.38 1091
4912.04 1096
4912.70 1032
4913.37 1012
4914.03 1065
4914.69 1017
4915.35 1030
4916.01 981
4916.67 972
4917.33 1022
4918.00 1029
4918.66 1001
4919.32 1022
4919.98 1017
4920.64 1021
4921.31 997
4921.97 1014
4922.63 1005
4923.29 1004
4923.95 1004
4924.62 1009
4925.28 980
4925.94 1002
4926.60 1020
4927.26 1012
4927.93 1011
4928.59 1006
4929.25 947
4929.91 1012
4930.58 1024
4931.24 1012
4931.90 936
4932.56 1036
4933.23 1036
4933.89 1010
4934.55 962
4935.22 986
4935.88 1011
4936.54 995
4937.20 999
4937.87 983
4938.53 1010
4939.19 974
4939.86 959
4940.52 970
4941.18 977
4941.85 1007
4942.51 990
4943.17 970
4943.84 961
4944.50 960
4945.16 904
4945.83 893
4946.49 903
4947.15 925
4947.82 965
4948.48 982
4949.15 999
4949.81 938
4950.47 906
4951.14 966
4951.80 978
4952.47 1021
4953.13 972
4953.79 967
4954.46 982
4955.12 899
4955.79 981
4956.45 940
4957.11 1031
4957.78 1041
4958.44 1027
4959.11 1045
4959.77 1105
4960.44 1120
4961.10 1181
4961.77 1177
4962.43 1209
4963.10 1199
4963.76 1275
4964.42 1266
4965.09 1248
4965.75 1137
4966.42 1116
4967.08 1070
4967.75 1030
4968.41 1004
4969.08 1030
4969.74 1021
4970.41 1049
4971.08 1064
4971.74 1040
4972.41 1058
4973.07 1087
4973.74 1085
4974.40 1118
4975.07 1167
4975.73 1119
4976.40 1120
4977.06 1125
4977.73 1029
4978.40 1022
4979.06 1055
4979.73 1044
4980.39 1019
4981.06 992
4981.73 940
4982.39 935
4983.06 973
4983.72 906
4984.39 910
4985.06 953
4985.72 993
4986.39 932
4987.05 915
4987.72 947
4988.39 981
4989.05 950
4989.72 921
4990.39 971
4991.05 902
4991.72 915
4992.39 890
4993.05 878
4993.72 907
4994.39 908
4995.05 890
4995.72 914
4996.39 891
4997.05 912
4997.72 916
4998.39 914
4999.06 856
4999.72 853
5000.39 884
5001.06 913
5001.73 863
5002.39 870
5003.06 868
5003.73 844
5004.39 871
5005.06 896
5005.73 893
5006.40 882
5007.07 884
5007.73 885
5008.40 943
5009.07 947
5009.74 912
5010.40 869
5011.07 895
5011.74 899
5012.41 914
5013.08 950
5013.74 924
5014.41 869
5015.08 859
5015.75 892
5016.42 893
5017.09 877
5017.75 880
5018.42 895
5019.09 895
5019.76 867
5020.43 890
5021.10 893
5021.76 924
5022.43 983
5023.10 1034
5023.77 951
5024.44 929
5025.11 891
5025.78 924
5026.45 952
5027.12 913
5027.78 934
5028.45 898
5029.12 900
5029.79 873
5030.46 901
5031.13 855
5031.80 881
5032.47 839
5033.14 843
5033.81 856
5034.48 854
5035.15 847
5035.82 873
5036.49 884
5037.16 814
5037.83 837
5038.50 849
5039.16 873
5039.83 877
5040.50 799
5041.17 825
5041.84 850
5042.51 875
5043.18 857
5043.85 854
5044.52 862
5045.20 901
5045.87 934
5046.54 863
5047.21 817
5047.88 856
5048.55 868
5049.22 867
5049.89 824
5050.56 862
5051.23 878
5051.90 840
5052.57 817
5053.24 836
5053.91 826
5054.58 866
5055.25 893
5055.92 845
5056.60 864
5057.27 885
5057.94 916
5058.61 821
5059.28 846
5059.95 853
5060.62 830
5061.29 824
5061.96 850
5062.64 850
5063.31 846
5063.98 852
5064.65 830
5065.32 783
5065.99 809
5066.66 840
5067.34 851
5068.01 824
5068.68 817
5069.35 806
5070.02 859
5070.70 874
5071.37 814
5072.04 866
5072.71 832
5073.38 847
5074.06 881
5074.73 885
5075.40 871
5076.07 830
5076.74 885
5077.42 900
5078.09 890
5078.76 919
5079.43 934
5080.11 892
5080.78 882
5081.45 906
5082.12 896
5082.80 890
5083.47 863
5084.14 829
5084.82 883
5085.49 923
5086.16 913
5086.83 934
5087.51 950
5088.18 956
5088.85 984
5089.53 983
5090.20 1021
5090.87 1021
5091.55 1048
5092.22 1011
5092.89 1022
5093.57 979
5094.24 1019
5094.91 965
5095.59 937
5096.26 927
5096.93 855
5097.61 857
5098.28 877
5098.96 884
5099.63 879
5100.30 899
5100.98 877
5101.65 881
5102.32 897
5103.00 899
5103.67 900
5104.35 927
5105.02 935
5105.70 920
5106.37 889
5107.04 894
5107.72 925
5108.39 909
5109.07 877
5109.74 884
5110.42 861
5111.09 864
5111.77 912
5112.44 931
5113.11 909
5113.79 927
5114.46 956
5115.14 966
5115.81 960
5116.49 1038
5117.16 1107
5117.84 1104
5118.51 1155
5119.19 1174
5119.86 1160
5120.54 1189
5121.21 1155
5121.89 1116
5122.57 1095
5123.24 1066
5123.92 1010
5124.59 1038
5125.27 963
5125.94 897
5126.62 936
5127.29 948
5127.97 972
5128.64 930
5129.32 906
5130.00 947
5130.67 949
5131.35 919
5132.02 909
5132.70 895
5133.38 919
5134.05 912
5134.73 878
5135.40 907
5136.08 933
5136.76 905
5137.43 885
5138.11 948
5138.79 1002
5139.46 963
5140.14 954
5140.82 970
5141.49 989
5142.17 891
5142.85 904
5143.52 855
5144.20 882
5144.88 866
5145.55 827
5146.23 844
5146.91 809
5147.58 873
5148.26 870
5148.94 817
5149.61 864
5150.29 839
5150.97 815
5151.65 837
5152.32 819
5153.00 858
5153.68 857
5154.36 858
5155.03 842
5155.71 889
5156.39 892
5157.07 863
5157.74 888
5158.42 908
5159.10 864
5159.78 858
5160.45 858
5161.13 864
5161.81 869
5162.49 830
5163.17 842
5163.84 844
5164.52 840
5165.20 851
5165.88 879
5166.56 845
5167.24 839
5167.91 854
5168.59 901
5169.27 856
5169.95 851
5170.63 766
5171.31 776
5171.98 799
5172.66 784
5173.34 799
5174.02 846
5174.70 851
5175.38 847
5176.06 851
5176.74 859
5177.41 872
5178.09 811
5178.77 843
5179.45 816
5180.13 876
5180.81 914
5181.49 836
5182.17 811
5182.85 868
5183.53 853
5184.21 849
5184.89 804
5185.57 771
5186.24 775
5186.92 856
5187.60 819
5188.28 796
5188.96 797
5189.64 827
5190.32 827
5191.00 816
5191.68 815
5192.36 811
5193.04 807
5193.72 810
5194.40 826
5195.08 793
5195.76 791
5196.44 821
5197.12 810
5197.80 804
5198.48 795
5199.16 808
5199.84 845
5200.52 817
5201.21 868
5201.89 844
5202.57 836
5203.25 824
5203.93 804
5204.61 872
5205.29 813
5205.97 862
5206.65 915
5207.33 862
5208.01 807
5208.69 861
5209.37 853
5210.06 860
5210.74 870
5211.42 899
5212.10 865
5212.78 870
5213.46 884
5214.14 864
5214.82 898
5215.51 849
5216.19 880
5216.87 884
5217.55 850
5218.23 867
5218.91 859
5219.60 920
5220.28 917
5220.96 852
5221.64 881
5222.32 953
5223.00 953
5223.69 913
5224.37 920
5225.05 896
5225.73 912
5226.41 886
5227.10 900
5227.78 867
5228.46 833
5229.14 814
5229.83 826
5230.51 860
5231.19 834
5231.87 833
5232.56 882
5233.24 900
5233.92 897
5234.60 836
5235.29 854
5235.97 887
5236.65 876
5237.34 904
5238.02 893
5238.70 845
5239.38 906
5240.07 913
5240.75 926
5241.43 952
5242.12 958
5242.80 894
5243.48 877
5244.17 873
5244.85 867
5245.53 867
5246.22 898
5246.90 845
5247.58 855
5248.27 857
5248.95 817
5249.63 897
5250.32 875
5251.00 826
5251.69 912
5252.37 942
5253.05 878
5253.74 879
5254.42 892
5255.11 853
5255.79 847
5256.47 821
5257.16 849
5257.84 853
5258.53 892
5259.21 915
5259.89 892
5260.58 859
5261.26 886
5261.95 885
5262.63 894
5263.32 883
5264.00 901
5264.69 911
5265.37 865
5266.06 943
5266.74 936
5267.43 890
5268.11 927
5268.79 892
5269.48 892
5270.16 916
5270.85 900
5271.53 889
5272.22 864
5272.91 862
5273.59 877
5274.28 848
5274.96 859
5275.65 836
5276.33 850
5277.02 853
5277.70 853
5278.39 872
5279.07 875
5279.76 911
5280.45 947
5281.13 924
5281.82 895
5282.50 851
5283.19 879
5283.87 897
5284.56 879
5285.25 863
5285.93 844
5286.62 866
5287.30 897
5287.99 867
5288.68 866
5289.36 861
5290.05 813
5290.74 897
5291.42 849
5292.11 845
5292.79 903
5293.48 894
5294.17 903
5294.85 916
5295.54 952
5296.23 974
5296.91 970
5297.60 1021
5298.29 1005
5298.98 1025
5299.66 1042
5300.35 1065
5301.04 1054
5301.72 1047
5302.41 1129
5303.10 1165
5303.78 1119
5304.47 1160
5305.16 1087
5305.85 1080
5306.53 1102
5307.22 1061
5307.91 1133
5308.60 1086
5309.28 1194
5309.97 1188
5310.66 1236
5311.35 1215
5312.03 1349
5312.72 1394
5313.41 1319
5314.10 1316
5314.79 1292
5315.47 1325
5316.16 1341
5316.85 1288
5317.54 1329
5318.23 1267
5318.91 1284
5319.60 1282
5320.29 1188
5320.98 1208
5321.67 1120
5322.36 1114
5323.04 1057
5323.73 1011
5324.42 1024
5325.11 1021
5325.80 954
5326.49 926
5327.18 913
5327.86 932
5328.55 907
5329.24 916
5329.93 929
5330.62 961
5331.31 986
5332.00 948
5332.69 946
5333.38 971
5334.06 964
5334.75 919
5335.44 901
5336.13 913
5336.82 926
5337.51 952
5338.20 942
5338.89 929
5339.58 954
5340.27 949
5340.96 945
5341.65 992
5342.34 975
5343.03 1004
5343.72 1004
5344.41 1039
5345.10 1016
5345.79 1030
5346.48 1089
5347.17 1102
5347.86 1204
5348.55 1190
5349.24 1233
5349.93 1268
5350.62 1273
5351.31 1239
5352.00 1236
5352.69 1245
5353.38 1198
5354.07 1106
5354.76 1031
5355.45 1076
5356.14 1009
5356.83 973
5357.52 939
5358.21 963
5358.90 955
5359.59 933
5360.29 924
5360.98 900
5361.67 893
5362.36 955
5363.05 922
5363.74 848
5364.43 842
5365.12 891
5365.81 884
5366.50 872
5367.20 847
5367.89 821
5368.58 880
5369.27 854
5369.96 880
5370.65 861
5371.34 830
5372.04 817
5372.73 844
5373.42 909
5374.11 882
5374.80 866
5375.49 898
5376.19 885
5376.88 875
5377.57 863
5378.26 850
5378.95 878
5379.65 902
5380.34 847
5381.03 841
5381.72 870
5382.42 878
5383.11 861
5383.80 831
5384.49 830
5385.19 851
5385.88 888
5386.57 906
5387.26 887
5387.96 886
5388.65 946
5389.34 979
5390.03 964
5390.73 969
5391.42 987
5392.11 979
5392.80 984
5393.50 946
5394.19 906
5394.88 848
5395.58 913
5396.27 877
5396.96 857
5397.66 872
5398.35 874
5399.04 886
5399.74 850
5400.43 866
5401.12 836
5401.82 863
5402.51 851
5403.20 906
5403.90 888
5404.59 811
5405.29 831
5405.98 887
5406.67 837
5407.37 885
5408.06 891
5408.75 894
5409.45 883
5410.14 890
5410.84 890
5411.53 896
5412.23 903
5412.92 862
5413.61 843
5414.31 896
5415.00 925
5415.70 929
5416.39 915
5417.09 926
5417.78 953
5418.47 883
5419.17 894
5419.86 980
5420.56 974
5421.25 981
5421.95 954
5422.64 985
5423.34 938
5424.03 892
5424.73 907
5425.42 891
5426.12 909
5426.81 945
5427.51 910
5428.20 915
5428.90 937
5429.59 925
5430.29 943
5430.99 971
5431.68 993
5432.38 954
5433.07 906
5433.77 933
5434.46 947
5435.16 981
5435.85 940
5436.55 954
5437.25 982
5437.94 981
5438.64 974
5439.33 993
5440.03 986
5440.73 962
5441.42 1008
5442.12 1023
5442.81 1044
5443.51 1099
5444.21 1135
5444.90 1228
5445.60 1338
5446.29 1388
5446.99 1389
5447.69 1397
5448.38 1407
5449.08 1414
5449.78 1356
5450.47 1288
5451.17 1249
5451.87 1211
5452.56 1147
5453.26 1096
5453.96 1095
5454.65 1104
5455.35 1113
5456.05 1063
5456.75 1046
5457.44 1102
5458.14 1052
5458.84 1045
5459.53 1050
5460.23 1108
5460.93 1074
5461.63 1082
5462.32 1071
5463.02 1064
5463.72 1104
5464.42 1182
5465.11 1177
5465.81 1175
5466.51 1104
5467.21 1156
5467.90 1124
5468.60 1130
5469.30 1172
5470.00 1229
5470.70 1216
5471.39 1210
5472.09 1167
5472.79 1232
5473.49 1274
5474.19 1263
5474.88 1306
5475.58 1325
5476.28 1450
5476.98 1586
5477.68 1639
5478.38 1760
5479.07 1971
5479.77 2019
5480.47 2029
5481.17 2082
5481.87 1960
5482.57 1911
5483.27 1770
5483.96 1662
5484.66 1579
5485.36 1509
5486.06 1450
5486.76 1432
5487.46 1477
5488.16 1493
5488.86 1492
5489.56 1454
5490.26 1440
5490.96 1560
5491.65 1609
5492.35 1541
5493.05 1563
5493.75 1559
5494.45 1545
5495.15 1619
5495.85 1677
5496.55 1792
5497.25 1992
5497.95 2214
5498.65 2362
5499.35 2655
5500.05 2798
5500.75 2822
5501.45 2805
5502.15 2793
5502.85 2593
5503.55 2446
5504.25 2179
5504.95 1851
5505.65 1692
5506.35 1583
5507.05 1540
5507.75 1402
5508.45 1342
5509.15 1299
5509.85 1355
5510.55 1335
5511.25 1301
5511.95 1343
5512.65 1401
5513.35 1378
5514.05 1317
5514.76 1351
5515.46 1375
5516.16 1320
5516.86 1298
5517.56 1275
5518.26 1249
5518.96 1249
5519.66 1267
5520.36 1228
5521.06 1177
5521.77 1161
5522.47 1177
5523.17 1148
5523.87 1137
5524.57 1115
5525.27 1110
5525.97 1070
5526.67 1073
5527.38 1084
5528.08 1071
5528.78 1054
5529.48 1035
5530.18 1021
5530.88 1006
5531.59 1042
5532.29 1002
5532.99 1062
5533.69 1048
5534.39 1045
5535.10 1035
5535.80 1004
5536.50 956
5537.20 934
5537.90 1010
5538.61 955
5539.31 941
5540.01 948
5540.71 977
5541.42 978
5542.12 1019
5542.82 976
5543.52 990
5544.23 978
5544.93 934
5545.63 949
5546.33 969
5547.04 908
5547.74 963
5548.44 934
5549.15 924
5549.85 963
5550.55 995
5551.26 961
5551.96 967
5552.66 954
5553.36 951
5554.07 966
5554.77 948
5555.47 945
5556.18 963
5556.88 968
5557.58 960
5558.29 948
5558.99 987
5559.70 965
5560.40 1037
5561.10 959
5561.81 963
5562.51 1012
5563.21 978
5563.92 1005
5564.62 958
5565.33 981
5566.03 986
5566.73 1020
5567.44 965
5568.14 927
5568.85 931
5569.55 973
5570.25 944
5570.96 950
5571.66 939
5572.37 956
5573.07 941
5573.78 955
5574.48 993
5575.19 924
5575.89 950
5576.59 999
5577.30 962
5578.00 977
5578.71 957
5579.41 884
5580.12 914
5580.82 955
5581.53 957
5582.23 884
5582.94 926
5583.64 934
5584.35 894
5585.05 914
5585.76 917
5586.46 904
5587.17 940
5587.88 945
5588.58 902
5589.29 906
5589.99 904
5590.70 814
5591.40 854
5592.11 851
5592.81 832
5593.52 834
5594.23 918
5594.93 893
5595.64 911
5596.34 871
5597.05 855
5597.76 876
5598.46 834
5599.17 816
5599.87 804
5600.58 803
5601.29 850
5601.99 861
5602.70 873
5603.41 859
5604.11 917
5604.82 903
5605.52 863
5606.23 886
5606.94 874
5607.64 862
5608.35 855
5609.06 861
5609.76 877
5610.47 822
5611.18 822
5611.88 846
5612.59 840
5613.30 862
5614.01 859
5614.71 830
5615.42 874
5616.13 830
5616.83 849
5617.54 855
5618.25 865
5618.96 899
5619.66 864
5620.37 863
5621.08 879
5621.79 890
5622.49 882
5623.20 896
5623.91 935
5624.62 865
5625.32 885
5626.03 931
5626.74 879
5627.45 865
5628.16 931
5628.86 899
5629.57 912
5630.28 957
5630.99 964
5631.70 884
5632.40 910
5633.11 964
5633.82 912
5634.53 881
5635.24 898
5635.95 963
5636.65 974
5637.36 1009
5638.07 1067
5638.78 973
5639.49 952
5640.20 982
5640.91 1001
5641.61 982
5642.32 976
5643.03 969
5643.74 997
5644.45 978
5645.16 949
5645.87 952
5646.58 1014
5647.29 962
5648.00 966
5648.70 932
5649.41 950
5650.12 928
5650.83 981
5651.54 940
5652.25 930
5652.96 964
5653.67 919
5654.38 935
5655.09 956
5655.80 921
5656.51 1028
5657.22 978
5657.93 1009
5658.64 1040
5659.35 1065
5660.06 1087
5660.77 1111
5661.48 1113
5662.19 1079
5662.90 1081
5663.61 1046
5664.32 1056
5665.03 1067
5665.74 983
5666.45 985
5667.16 1033
5667.87 1033
5668.58 1037
5669.29 1083
5670.00 1174
5670.71 1162
5671.42 1128
5672.13 1114
5672.84 1168
5673.56 1171
5674.27 1075
5674.98 1048
5675.69 968
5676.40 928
5677.11 967
5677.82 983
5678.53 953
5679.24 971
5679.95 969
5680.67 998
5681.38 984
5682.09 957
5682.80 969
5683.51 1049
5684.22 980
5684.93 942
5685.65 947
5686.36 945
5687.07 985
5687.78 986
5688.49 1011
5689.20 1012
5689.92 995
5690.63 953
5691.34 927
5692.05 910
5692.76 870
5693.47 908
5694.19 932
5694.90 943
5695.61 889
5696.32 844
5697.04 904
5697.75 896
5698.46 833
5699.17 830
5699.89 858
5700.60 914
5701.31 949
5702.02 943
5702.74 907
5703.45 923
5704.16 922
5704.87 921
5705.59 860
5706.30 871
5707.01 884
5707.72 878
5708.44 873
5709.15 893
5709.86 846
5710.58 884
5711.29 900
5712.00 862
5712.72 830
5713.43 837
5714.14 790
5714.86 778
5715.57 903
5716.28 907
5717.00 851
5717.71 846
5718.42 848
5719.14 873
5719.85 883
5720.56 883
5721.28 920
5721.99 911
5722.71 912
5723.42 900
5724.13 913
5724.85 953
5725.56 931
5726.28 936
5726.99 931
5727.70 989
5728.42 952
5729.13 937
5729.85 894
5730.56 933
5731.28 927
5731.99 903
5732.70 906
5733.42 918
5734.13 844
5734.85 870
5735.56 909
5736.28 910
5736.99 920
5737.71 889
5738.42 844
5739.14 865
5739.85 864
5740.57 885
5741.28 870
5742.00 878
5742.71 912
5743.43 894
5744.14 895
5744.86 922
5745.57 911
5746.29 951
5747.00 937
5747.72 906
5748.43 880
5749.15 941
5749.87 949
5750.58 938
5751.30 950
5752.01 975
5752.73 1035
5753.44 1006
5754.16 990
5754.88 1027
5755.59 1000
5756.31 994
5757.02 1017
5757.74 1044
5758.46 1069
5759.17 1064
5759.89 1038
5760.60 1088
5761.32 1079
5762.04 1071
5762.75 1097
5763.47 1121
5764.19 1091
5764.90 1117
5765.62 1210
5766.34 1296
5767.05 1380
5767.77 1552
5768.49 1736
5769.20 1911
5769.92 1970
5770.64 2021
5771.35 1982
5772.07 1832
5772.79 1791
5773.50 1679
5774.22 1444
5774.94 1299
5775.65 1165
5776.37 1172
5777.09 1141
5777.81 1172
5778.52 1141
5779.24 1148
5779.96 1169
5780.68 1185
5781.39 1185
5782.11 1149
5782.83 1151
5783.55 1195
5784.26 1193
5784.98 1219
5785.70 1114
5786.42 1130
5787.14 1175
5787.85 1101
5788.57 1114
5789.29 1081
5790.01 1075
5790.73 1123
5791.44 1096
5792.16 1103
5792.88 1105
5793.60 1086
5794.32 1077
5795.03 1045
5795.75 1097
5796.47 1120
5797.19 1085
5797.91 1104
5798.63 1149
5799.35 1225
5800.06 1252
5800.78 1225
5801.50 1186
5802.22 1171
5802.94 1133
5803.66 1114
5804.38 1070
5805.10 1044
5805.82 1047
5806.53 1038
5807.25 1011
5807.97 969
5808.69 1014
5809.41 1032
5810.13 1016
5810.85 970
5811.57 982
5812.29 1041
5813.01 1005
5813.73 952
5814.45 937
5815.17 981
5815.89 984
5816.61 985
5817.33 974
5818.05 972
5818.77 959
5819.49 988
5820.20 1030
5820.92 963
5821.64 991
5822.36 1027
5823.09 1000
5823.81 959
5824.53 927
5825.25 980
5825.97 986
5826.69 976
5827.41 967
5828.13 963
5828.85 919
5829.57 932
5830.29 969
5831.01 937
5831.73 934
5832.45 876
5833.17 905
5833.89 943
5834.61 931
5835.33 934
5836.05 922
5836.78 949
5837.50 948
5838.22 908
5838.94 909
5839.66 872
5840.38 935
5841.10 913
5841.82 940
5842.54 919
5843.27 887
5843.99 872
5844.71 867
5845.43 880
5846.15 933
5846.87 890
5847.59 854
5848.32 913
5849.04 969
5849.76 954
5850.48 940
5851.20 941
5851.93 942
5852.65 962
5853.37 912
5854.09 958
5854.81 923
5855.54 960
5856.26 992
5856.98 976
5857.70 941
5858.42 932
5859.15 905
5859.87 879
5860.59 892
5861.31 917
5862.04 942
5862.76 939
5863.48 953
5864.20 919
5864.93 922
5865.65 956
5866.37 976
5867.10 959
5867.82 908
5868.54 946
5869.26 956
5869.99 939
5870.71 958
5871.43 902
5872.16 922
5872.88 982
5873.60 973
5874.33 1000
5875.05 986
5875.77 959
5876.50 965
5877.22 1018
5877.94 970
5878.67 1005
5879.39 972
5880.11 951
5880.84 1014
5881.56 1011
5882.28 983
5883.01 934
5883.73 1008
5884.46 1014
5885.18 1038
5885.90 959
5886.63 961
5887.35 1031
5888.08 1073
5888.80 1006
5889.52 1042
5890.25 1010
5890.97 1045
5891.70 1039
5892.42 1012
5893.15 1030
5893.87 1001
5894.59 1027
5895.32 985
5896.04 1027
5896.77 1011
5897.49 1017
5898.22 1021
5898.94 1042
5899.67 1080
5900.39 1065
5901.12 1032
5901.84 1007
5902.57 1101
5903.29 1077
5904.02 1120
5904.74 1155
5905.47 1080
5906.19 1113
5906.92 1124
5907.64 1111
5908.37 1091
5909.09 1146
5909.82 1100
5910.55 1170
5911.27 1167
5912.00 1211
5912.72 1185
5913.45 1176
5914.17 1215
5914.90 1160
5915.63 1220
5916.35 1241
5917.08 1200
5917.80 1225
5918.53 1255
5919.25 1247
5919.98 1300
5920.71 1302
5921.43 1270
5922.16 1292
5922.89 1288
5923.61 1330
5924.34 1315
5925.06 1351
5925.79 1347
5926.52 1330
5927.24 1354
5927.97 1408
5928.70 1390
5929.42 1407
5930.15 1450
5930.88 1498
5931.60 1461
5932.33 1478
5933.06 1486
5933.78 1473
5934.51 1522
5935.24 1641
5935.97 1653
5936.69 1681
5937.42 1685
5938.15 1663
5938.87 1679
5939.60 1661
5940.33 1667
5941.06 1759
5941.78 1830
5942.51 1827
5943.24 1884
5943.97 1893
5944.69 1954
5945.42 1940
5946.15 1990
5946.88 2013
5947.60 2030
5948.33 2068
5949.06 2300
5949.79 2362
5950.52 2445
5951.24 2574
5951.97 2768
5952.70 2806
5953.43 2843
5954.16 2802
5954.88 2800
5955.61 2689
5956.34 2652
5957.07 2695
5957.80 2702
5958.53 2578
5959.25 2526
5959.98 2508
5960.71 2557
5961.44 2594
5962.17 2641
5962.90 2763
5963.63 2847
5964.36 2940
5965.08 3104
5965.81 3170
5966.54 3282
5967.27 3320
5968.00 3393
5968.73 3432
5969.46 3262
5970.19 3228
5970.92 3254
5971.65 3214
5972.37 3098
5973.10 3126
5973.83 3181
5974.56 3108
5975.29 3162
5976.02 3342
5976.75 3334
5977.48 3340
5978.21 3387
5978.94 3482
5979.67 3492
5980.40 3551
5981.13 3688
5981.86 3744
5982.59 3770
5983.32 3831
5984.05 3990
5984.78 3955
5985.51 3947
5986.24 3901
5986.97 3935
5987.70 3860
5988.43 3907
5989.16 3970
5989.89 3892
5990.62 3923
5991.35 4049
5992.08 4115
5992.81 4269
5993.54 4315
5994.27 4344
5995.00 4366
5995.74 4513
5996.47 4520
5997.20 4561
5997.93 4638
5998.66 4426
5999.39 4495
6000.12 4454
6000.85 4363
6001.58 4351
6002.31 4234
6003.04 4219
6003.78 4124
6004.51 4212
6005.24 4218
6005.97 4329
6006.70 4655
6007.43 5081
6008.16 5680
6008.90 6641
6009.63 7828
6010.36 9144
6011.09 10563
6011.82 11961
6012.55 13040
6013.29 13620
6014.02 13898
6014.75 13646
6015.48 13082
6016.21 11955
6016.95 10780
6017.68 9504
6018.41 8256
6019.14 7130
6019.87 6032
6020.61 5292
6021.34 4658
6022.07 4221
6022.80 3977
6023.54 3606
6024.27 3480
6025.00 3282
6025.73 3179
6026.47 3238
6027.20 3202
6027.93 3173
6028.66 3174
6029.40 3099
6030.13 3048
6030.86 2965
6031.59 2840
6032.33 2693
6033.06 2563
6033.79 2554
6034.53 2465
6035.26 2444
6035.99 2469
6036.73 2488
6037.46 2468
6038.19 2561
6038.93 2597
6039.66 2704
6040.39 2751
6041.13 2762
6041.86 2753
6042.59 2715
6043.33 2783
6044.06 2827
6044.79 2787
6045.53 2796
6046.26 2870
6047.00 2938
6047.73 2924
6048.46 3045
6049.20 3175
6049.93 3274
6050.67 3359
6051.40 3407
6052.13 3528
6052.87 3607
6053.60 3739
6054.34 3644
6055.07 3457
6055.81 3427
6056.54 3359
6057.27 3264
6058.01 3063
6058.74 3056
6059.48 3070
6060.21 2952
6060.95 2934
6061.68 2986
6062.42 2968
6063.15 2910
6063.89 2850
6064.62 2752
6065.36 2726
6066.09 2706
6066.83 2702
6067.56 2657
6068.30 2573
6069.03 2582
6069.77 2490
6070.50 2584
6071.24 2563
6071.97 2430
6072.71 2492
6073.44 2498
6074.18 2464
6074.91 2441
6075.65 2487
6076.39 2497
6077.12 2450
6077.86 2451
6078.59 2363
6079.33 2364
6080.06 2403
6080.80 2287
6081.54 2273
6082.27 2245
6083.01 2191
6083.74 2170
6084.48 2180
6085.22 2158
6085.95 2141
6086.69 2155
6087.42 2115
6088.16 2167
6088.90 2177
6089.63 2242
6090.37 2233
6091.11 2237
6091.84 2203
6092.58 2220
6093.32 2192
6094.05 2152
6094.79 2124
6095.53 2065
6096.26 2003
6097.00 2028
6097.74 2062
6098.47 2022
6099.21 2037
6099.95 1936
6100.69 1949
6101.42 1917
6102.16 1869
6102.90 1915
6103.63 1905
6104.37 1916
6105.11 1941
6105.85 1943
6106.58 1958
6107.32 1974
6108.06 1947
6108.80 1880
6109.53 1939
6110.27 1996
6111.01 2054
6111.75 2069
6112.49 2043
6113.22 2069
6113.96 2132
6114.70 2169
6115.44 2171
6116.17 2190
6116.91 2187
6117.65 2227
6118.39 2262
6119.13 2208
6119.87 2135
6120.60 2158
6121.34 2157
6122.08 2226
6122.82 2204
6123.56 2114
6124.30 2134
6125.03 2203
6125.77 2190
6126.51 2172
6127.25 2206
6127.99 2121
6128.73 2204
6129.47 2251
6130.21 2331
6130.94 2289
6131.68 2272
6132.42 2325
6133.16 2337
6133.90 2342
6134.64 2388
6135.38 2486
6136.12 2462
6136.86 2552
6137.60 2655
6138.34 2633
6139.08 2693
6139.81 2733
6140.55 2751
6141.29 2866
6142.03 2780
6142.77 2827
6143.51 2712
6144.25 2687
6144.99 2645
6145.73 2673
6146.47 2722
6147.21 2676
6147.95 2680
6148.69 2674
6149.43 2678
6150.17 2692
6150.91 2670
6151.65 2740
6152.39 2812
6153.13 2866
6153.87 2801
6154.61 2862
6155.35 2808
6156.09 2838
6156.83 2876
6157.58 2854
6158.32 2984
6159.06 3054
6159.80 3114
6160.54 3177
6161.28 3270
6162.02 3433
6162.76 3559
6163.50 3714
6164.24 3980
6164.98 4100
6165.72 4272
6166.46 4323
6167.21 4352
6167.95 4384
6168.69 4374
6169.43 4327
6170.17 4261
6170.91 4105
6171.65 4075
6172.39 4010
6173.14 3789
6173.88 3879
6174.62 3822
6175.36 3916
6176.10 4078
6176.84 4142
6177.59 4411
6178.33 4983
6179.07 5497
6179.81 6183
6180.55 6853
6181.30 7414
6182.04 7979
6182.78 8449
6183.52 8587
6184.26 8291
6185.01 7994
6185.75 7609
6186.49 7023
6187.23 6464
6187.97 5957
6188.72 5526
6189.46 5245
6190.20 4979
6190.94 4802
6191.69 4780
6192.43 4676
6193.17 4813
6193.92 4654
6194.66 4576
6195.40 4488
6196.14 4482
6196.89 4520
6197.63 4310
6198.37 4393
6199.12 4372
6199.86 4375
6200.60 4505
6201.34 4510
6202.09 4846
6202.83 5454
6203.57 6194
6204.32 7277
6205.06 8861
6205.80 10722
6206.55 12633
6207.29 14443
6208.03 16329
6208.78 17505
6209.52 17995
6210.27 17730
6211.01 16701
6211.75 15187
6212.50 13304
6213.24 11531
6213.98 9652
6214.73 8203
6215.47 6787
6216.22 5819
6216.96 5113
6217.71 4524
6218.45 4112
6219.19 3791
6219.94 3657
6220.68 3605
6221.43 3524
6222.17 3321
6222.92 3236
6223.66 3216
6224.40 3120
6225.15 3073
6225.89 2937
6226.64 2833
6227.38 2717
6228.13 2612
6228.87 2435
6229.62 2389
6230.36 2321
6231.11 2319
6231.85 2326
6232.60 2430
6233.34 2377
6234.09 2449
6234.83 2505
6235.58 2634
6236.32 2557
6237.07 2765
6237.81 2893
6238.56 2967
6239.30 3153
6240.05 3145
6240.80 3285
6241.54 3207
6242.29 3270
6243.03 3243
6243.78 3140
6244.52 3089
6245.27 3216
6246.02 3098
6246.76 3215
6247.51 3224
6248.25 3222
6249.00 3212
6249.75 3135
6250.49 3062
6251.24 3000
6251.98 2905
6252.73 2814
6253.48 2837
6254.22 2724
6254.97 2657
6255.72 2610
6256.46 2662
6257.21 2664
6257.95 2606
6258.70 2621
6259.45 2632
6260.19 2626
6260.94 2592
6261.69 2542
6262.43 2441
6263.18 2439
6263.93 2441
6264.68 2375
6265.42 2376
6266.17 2354
6266.92 2375
6267.66 2381
6268.41 2305
6269.16 2396
6269.91 2460
6270.65 2354
6271.40 2433
6272.15 2482
6272.89 2438
6273.64 2480
6274.39 2505
6275.14 2529
6275.88 2514
6276.63 2503
6277.38 2458
6278.13 2396
6278.88 2392
6279.62 2330
6280.37 2281
6281.12 2236
6281.87 2187
6282.62 2118
6283.36 2155
6284.11 2103
6284.86 2086
6285.61 2053
6286.36 2060
6287.10 2003
6287.85 1982
6288.60 1950
6289.35 1954
6290.10 1973
6290.85 1954
6291.59 1908
6292.34 1847
6293.09 1883
6293.84 1867
6294.59 1858
6295.34 1854
6296.09 1811
6296.84 1867
6297.58 1863
6298.33 1762
6299.08 1832
6299.83 1795
6300.58 1733
6301.33 1719
6302.08 1690
6302.83 1704
6303.58 1706
6304.33 1691
6305.08 1693
6305.83 1714
6306.58 1702
6307.32 1699
6308.07 1703
6308.82 1658
6309.57 1753
6310.32 1789
6311.07 1837
6311.82 1816
6312.57 1898
6313.32 1859
6314.07 1833
6314.82 1925
6315.57 1973
6316.32 1992
6317.07 1980
6317.82 1999
6318.57 1928
6319.32 1842
6320.07 1798
6320.82 1762
6321.57 1760
6322.32 1714
6323.07 1660
6323.82 1613
6324.58 1590
6325.33 1629
6326.08 1593
6326.83 1577
6327.58 1670
6328.33 1619
6329.08 1538
6329.83 1555
6330.58 1562
6331.33 1547
6332.08 1568
6332.83 1573
6333.58 1578
6334.34 1556
6335.09 1542
6335.84 1568
6336.59 1554
6337.34 1560
6338.09 1507
6338.84 1574
6339.59 1567
6340.35 1577
6341.10 1510
6341.85 1481
6342.60 1513
6343.35 1446
6344.10 1522
6344.86 1519
6345.61 1537
6346.36 1536
6347.11 1528
6347.86 1568
6348.62 1612
6349.37 1676
6350.12 1727
6350.87 1766
6351.62 1771
6352.38 1852
6353.13 1844
6353.88 1853
6354.63 1778
6355.38 1775
6356.14 1814
6356.89 1777
6357.64 1743
6358.39 1711
6359.15 1637
6359.90 1612
6360.65 1603
6361.40 1530
6362.16 1575
6362.91 1597
6363.66 1653
6364.42 1730
6365.17 1732
6365.92 1821
6366.67 1830
6367.43 1853
6368.18 1870
6368.93 1851
6369.69 1822
6370.44 1766
6371.19 1720
6371.95 1654
6372.70 1621
6373.45 1570
6374.21 1533
6374.96 1530
6375.71 1631
6376.47 1530
6377.22 1569
6377.98 1566
6378.73 1571
6379.48 1601
6380.24 1579
6380.99 1591
6381.74 1632
6382.50 1544
6383.25 1516
6384.01 1539
6384.76 1518
6385.51 1552
6386.27 1455
6387.02 1414
6387.78 1391
6388.53 1399
6389.29 1444
6390.04 1467
6390.79 1437
6391.55 1395
6392.30 1388
6393.06 1374
6393.81 1359
6394.57 1355
6395.32 1365
6396.08 1423
6396.83 1362
6397.59 1350
6398.34 1373
6399.10 1395
6399.85 1339
6400.61 1367
6401.36 1382
6402.12 1340
6402.87 1300
6403.63 1276
6404.38 1347
6405.14 1325
6405.89 1316
6406.65 1327
6407.40 1336
6408.16 1305
6408.91 1393
6409.67 1397
6410.43 1410
6411.18 1354
6411.94 1339
6412.69 1339
6413.45 1376
6414.20 1330
6414.96 1358
6415.72 1343
6416.47 1367
6417.23 1346
6417.98 1341
6418.74 1321
6419.50 1323
6420.25 1356
6421.01 1341
6421.77 1337
6422.52 1333
6423.28 1334
6424.03 1303
6424.79 1245
6425.55 1339
6426.30 1318
6427.06 1296
6427.82 1319
6428.57 1323
6429.33 1317
6430.09 1292
6430.84 1297
6431.60 1305
6432.36 1305
6433.11 1363
6433.87 1394
6434.63 1407
6435.39 1383
6436.14 1377
6436.90 1364
6437.66 1394
6438.41 1352
6439.17 1335
6439.93 1450
6440.69 1384
6441.44 1399
6442.20 1489
6442.96 1469
6443.72 1493
6444.47 1432
6445.23 1467
6445.99 1422
6446.75 1412
6447.50 1481
6448.26 1511
6449.02 1481
6449.78 1506
6450.54 1535
6451.29 1489
6452.05 1546
6452.81 1544
6453.57 1495
6454.33 1509
6455.08 1522
6455.84 1552
6456.60 1516
6457.36 1540
6458.12 1528
6458.88 1529
6459.64 1546
6460.39 1586
6461.15 1580
6461.91 1621
6462.67 1646
6463.43 1625
6464.19 1745
6464.95 1705
6465.70 1675
6466.46 1751
6467.22 1712
6467.98 1737
6468.74 1764
6469.50 1686
6470.26 1696
6471.02 1752
6471.78 1714
6472.54 1744
6473.30 1742
6474.05 1724
6474.81 1793
6475.57 1809
6476.33 1804
6477.09 1824
6477.85 1835
6478.61 1849
6479.37 1922
6480.13 1910
6480.89 1913
6481.65 1974
6482.41 2005
6483.17 2031
6483.93 2027
6484.69 2058
6485.45 2084
6486.21 2118
6486.97 2090
6487.73 2090
6488.49 2184
6489.25 2222
6490.01 2295
6490.77 2365
6491.53 2398
6492.29 2489
6493.05 2556
6493.81 2462
6494.57 2508
6495.33 2583
6496.10 2526
6496.86 2449
6497.62 2510
6498.38 2514
6499.14 2572
6499.90 2544
6500.66 2578
6501.42 2643
6502.18 2798
6502.94 3115
6503.70 3530
6504.47 4134
6505.23 4848
6505.99 5703
6506.75 6463
6507.51 7124
6508.27 7470
6509.03 7639
6509.79 7430
6510.56 7084
6511.32 6561
6512.08 5831
6512.84 5095
6513.60 4574
6514.36 3979
6515.13 3679
6515.89 3347
6516.65 3150
6517.41 3012
6518.17 2964
6518.94 2949
6519.70 2919
6520.46 2853
6521.22 2992
6521.98 3043
6522.75 3239
6523.51 3433
6524.27 3623
6525.03 3879
6525.79 4009
6526.56 4136
6527.32 4280
6528.08 4349
6528.84 4257
6529.61 4129
6530.37 4265
6531.13 4355
6531.90 4426
6532.66 4677
6533.42 5086
6534.18 5513
6534.95 6139
6535.71 6413
6536.47 6700
6537.24 6685
6538.00 6389
6538.76 5822
6539.53 5350
6540.29 4886
6541.05 4317
6541.82 3839
6542.58 3466
6543.34 3216
6544.11 3036
6544.87 2886
6545.63 2841
6546.40 2802
6547.16 2700
6547.92 2658
6548.69 2654
6549.45 2632
6550.21 2625
6550.98 2517
6551.74 2569
6552.51 2548
6553.27 2537
6554.03 2545
6554.80 2480
6555.56 2498
6556.33 2575
6557.09 2608
6557.85 2525
6558.62 2512
6559.38 2528
6560.15 2622
6560.91 2722
6561.68 2678
6562.44 2681
6563.21 2735
6563.97 2778
6564.74 2751
6565.50 2735
6566.26 2800
6567.03 2776
6567.79 2778
6568.56 2715
6569.32 2819
6570.09 2807
6570.85 2758
6571.62 2903
6572.38 2973
6573.15 2955
6573.91 3033
6574.68 3038
6575.44 3001
6576.21 3110
6576.98 3047
6577.74 3011
6578.51 2928
6579.27 2917
6580.04 2940
6580.80 3051
6581.57 3031
6582.33 3047
6583.10 3031
6583.87 3110
6584.63 3103
6585.40 3042
6586.16 3030
6586.93 3016
6587.70 3093
6588.46 3246
6589.23 3214
6589.99 3376
6590.76 3753
6591.53 4060
6592.29 4250
6593.06 4560
6593.82 4840
6594.59 5066
6595.36 5117
6596.12 5040
6596.89 4863
6597.66 4589
6598.42 4240
6599.19 3942
6599.96 3657
6600.72 3323
6601.49 3181
6602.26 3026
6603.02 2831
6603.79 2669
6604.56 2564
6605.33 2547
6606.09 2569
6606.86 2517
6607.63 2508
6608.39 2505
6609.16 2537
6609.93 2468
6610.70 2416
6611.46 2397
6612.23 2409
6613.00 2373
6613.77 2319
6614.53 2323
6615.30 2340
6616.07 2355
6616.84 2385
6617.60 2392
6618.37 2424
6619.14 2538
6619.91 2704
6620.68 2785
6621.44 2846
6622.21 2880
6622.98 2909
6623.75 2932
6624.52 2868
6625.28 2806
6626.05 2757
6626.82 2645
6627.59 2494
6628.36 2472
6629.13 2561
6629.89 2522
6630.66 2551
6631.43 2668
6632.20 2823
6632.97 2851
6633.74 2921
6634.51 3121
6635.27 3167
6636.04 3208
6636.81 3233
6637.58 3219
6638.35 3270
6639.12 3262
6639.89 3232
6640.66 3223
6641.43 3129
6642.19 3200
6642.96 3100
6643.73 3022
6644.50 2880
6645.27 2698
6646.04 2546
6646.81 2422
6647.58 2339
6648.35 2230
6649.12 2237
6649.89 2166
6650.66 2126
6651.43 2105
6652.20 2068
6652.97 2060
6653.74 2077
6654.51 2039
6655.28 2040
6656.05 1949
6656.82 1982
6657.59 2032
6658.36 1979
6659.13 1960
6659.90 2018
6660.67 1972
6661.44 1954
6662.21 1908
6662.98 1971
6663.75 1988
6664.52 2017
6665.29 1987
6666.06 2002
6666.83 1998
6667.60 2004
6668.37 2096
6669.14 2071
6669.91 2121
6670.68 2155
6671.46 2172
6672.23 2133
6673.00 2134
6673.77 2151
6674.54 2130
6675.31 2112
6676.08 2129
6676.85 2083
6677.62 2130
6678.40 2192
6679.17 2193
6679.94 2173
6680.71 2253
6681.48 2295
6682.25 2342
6683.02 2368
6683.80 2480
6684.57 2550
6685.34 2606
6686.11 2542
6686.88 2458
6687.65 2379
6688.43 2324
6689.20 2217
6689.97 2013
6690.74 2018
6691.51 1920
6692.29 1914
6693.06 1923
6693.83 1835
6694.60 1906
6695.37 1881
6696.15 1820
6696.92 1853
6697.69 1767
6698.46 1834
6699.24 1811
6700.01 1737
6700.78 1764
6701.55 1812
6702.33 1709
6703.10 1748
6703.87 1717
6704.64 1686
6705.42 1730
6706.19 1740
6706.96 1748
6707.74 1699
6708.51 1692
6709.28 1664
6710.06 1723
6710.83 1707
6711.60 1682
6712.37 1621
6713.15 1602
6713.92 1587
6714.69 1655
6715.47 1615
6716.24 1579
6717.01 1635
6717.79 1565
6718.56 1587
6719.34 1600
6720.11 1584
6720.88 1598
6721.66 1613
6722.43 1570
6723.20 1554
6723.98 1604
6724.75 1599
6725.53 1587
6726.30 1546
6727.07 1553
6727.85 1574
6728.62 1568
6729.40 1601
6730.17 1603
6730.95 1578
6731.72 1577
6732.49 1593
6733.27 1660
6734.04 1683
6734.82 1687
6735.59 1752
6736.37 1724
6737.14 1688
6737.92 1697
6738.69 1669
6739.47 1720
6740.24 1683
6741.01 1647
6741.79 1646
6742.56 1722
6743.34 1707
6744.11 1724
6744.89 1709
6745.67 1742
6746.44 1772
6747.22 1741
6747.99 1854
6748.77 1927
6749.54 1943
6750.32 1957
6751.09 2077
6751.87 2120
6752.64 2211
6753.42 2125
6754.19 2181
6754.97 2122
6755.75 2119
6756.52 2063
6757.30 2014
6758.07 1847
6758.85 1957
6759.63 1916
6760.40 1892
6761.18 1928
6761.95 1904
6762.73 1865
6763.51 1833
6764.28 1838
6765.06 1829
6765.83 1771
6766.61 1804
6767.39 1804
6768.16 1864
6768.94 1838
6769.72 1748
6770.49 1723
6771.27 1723
6772.05 1694
6772.82 1698
6773.60 1670
6774.38 1667
6775.15 1622
6775.93 1615
6776.71 1640
6777.48 1631
6778.26 1681
6779.04 1673
6779.82 1583
6780.59 1615
6781.37 1565
6782.15 1581
6782.92 1621
6783.70 1636
6784.48 1648
6785.26 1541
6786.03 1536
6786.81 1481
6787.59 1596
6788.37 1494
6789.14 1487
6789.92 1488
6790.70 1534
6791.48 1435
6792.25 1457
6793.03 1433
6793.81 1436
6794.59 1429
6795.37 1441
6796.14 1434
6796.92 1457
6797.70 1454
6798.48 1437
6799.26 1461
6800.04 1486
6800.81 1449
6801.59 1438
6802.37 1398
6803.15 1439
6803.93 1471
6804.71 1492
6805.48 1503
6806.26 1517
6807.04 1469
6807.82 1499
6808.60 1458
6809.38 1443
6810.16 1465
6810.94 1499
6811.71 1498
6812.49 1474
6813.27 1414
6814.05 1433
6814.83 1469
6815.61 1460
6816.39 1462
6817.17 1479
6817.95 1536
6818.73 1536
6819.51 1434
6820.29 1436
6821.07 1517
6821.84 1497
6822.62 1528
6823.40 1533
6824.18 1445
6824.96 1473
6825.74 1492
6826.52 1522
6827.30 1481
6828.08 1458
6828.86 1462
6829.64 1428
6830.42 1477
6831.20 1485
6831.98 1471
6832.76 1475
6833.54 1631
6834.32 1670
6835.10 1712
6835.88 1956
6836.66 2096
6837.44 2147
6838.22 2272
6839.01 2344
6839.79 2349
6840.57 2289
6841.35 2177
6842.13 2148
6842.91 1976
6843.69 1908
6844.47 1854
6845.25 1914
6846.03 2021
6846.81 2170
6847.59 2353
6848.37 2632
6849.16 2979
6849.94 3197
6850.72 3347
6851.50 3339
6852.28 3303
6853.06 3170
6853.84 2840
6854.62 2688
6855.41 2444
6856.19 2159
6856.97 1973
6857.75 1906
6858.53 1823
6859.31 1807
6860.10 1693
6860.88 1663
6861.66 1632
6862.44 1610
6863.22 1656
6864.00 1683
6864.79 1693
6865.57 1740
6866.35 1699
6867.13 1664
6867.91 1698
6868.70 1705
6869.48 1706
6870.26 1675
6871.04 1669
6871.83 1716
6872.61 1771
6873.39 1763
6874.17 1756
6874.96 1844
6875.74 1848
6876.52 1907
6877.30 2001
6878.09 1989
6878.87 2083
6879.65 2178
6880.43 2281
6881.22 2369
6882.00 2443
6882.78 2534
6883.57 2476
6884.35 2540
6885.13 2739
6885.92 2804
6886.70 2961
6887.48 3150
6888.27 3196
6889.05 3151
6889.83 3151
6890.62 3033
6891.40 2865
6892.18 2684
6892.97 2564
6893.75 2375
6894.53 2306
6895.32 2253
6896.10 2209
6896.88 2226
6897.67 2187
6898.45 2143
6899.24 2157
6900.02 2189
6900.80 2125
6901.59 2182
6902.37 2190
6903.16 2125
6903.94 2089
6904.73 2080
6905.51 2066
6906.29 2094
6907.08 2115
6907.86 2041
6908.65 2037
6909.43 2006
6910.22 2003
6911.00 1955
6911.79 1944
6912.57 1953
6913.35 1947
6914.14 1954
6914.92 1918
6915.71 1930
6916.49 1933
6917.28 1951
6918.06 1888
6918.85 1916
6919.63 1999
6920.42 1975
6921.20 1955
6921.99 1978
6922.78 2014
6923.56 2038
6924.35 2045
6925.13 1995
6925.92 2049
6926.70 2059
6927.49 2040
6928.27 2096
6929.06 2123
6929.84 2145
6930.63 2053
6931.42 2150
6932.20 2159
6932.99 2098
6933.77 2164
6934.56 2082
6935.35 2155
6936.13 2230
6936.92 2286
6937.70 2362
6938.49 2477
6939.28 2602
6940.06 2722
6940.85 2883
6941.63 2981
6942.42 3062
6943.21 3165
6943.99 3212
6944.78 3201
6945.57 3203
6946.35 3196
6947.14 3265
6947.93 3275
6948.71 3209
6949.50 3162
6950.29 3096
6951.07 3037
6951.86 2943
6952.65 2870
6953.44 2745
6954.22 2765
6955.01 2833
6955.80 2864
6956.58 2833
6957.37 2781
6958.16 2770
6958.95 2833
6959.73 2831
6960.52 2812
6961.31 2898
6962.09 2920
6962.88 2970
6963.67 3020
6964.46 3185
6965.25 3299
6966.03 3450
6966.82 3641
6967.61 3738
6968.40 3857
6969.18 3969
6969.97 4123
6970.76 4061
6971.55 4096
6972.34 4140
6973.12 4073
6973.91 4007
6974.70 4076
6975.49 4079
6976.28 4170
6977.07 4272
6977.85 4419
6978.64 4757
6979.43 5253
6980.22 6100
6981.01 7129
6981.80 8613
6982.59 10458
6983.37 12390
6984.16 14271
6984.95 15473
6985.74 16618
6986.53 16976
6987.32 16026
6988.11 14848
6988.90 13072
6989.69 11129
6990.47 9331
6991.26 7747
6992.05 6421
6992.84 5459
6993.63 4590
6994.42 4036
6995.21 3564
6996.00 3290
6996.79 3074
6997.58 2909
6998.37 2845
6999.16 2792
6999.95 2741
7000.74 2680
7001.53 2623
7002.32 2561
7003.11 2461
7003.90 2330
7004.69 2281
7005.48 2149
7006.27 2107
7007.06 2152
7007.85 2047
7008.64 2074
7009.43 2222
7010.22 2324
7011.01 2367
7011.80 2440
7012.59 2477
7013.38 2494
7014.17 2470
7014.96 2467
7015.75 2421
7016.54 2383
7017.33 2445
7018.12 2367
7018.91 2337
7019.70 2345
7020.49 2399
7021.28 2522
7022.07 2589
7022.87 2655
7023.66 2685
7024.45 2781
7025.24 2754
7026.03 2681
7026.82 2629
7027.61 2578
7028.40 2507
7029.19 2448
7029.99 2343
7030.78 2317
7031.57 2264
7032.36 2287
7033.15 2264
7033.94 2337
7034.74 2378
7035.53 2455
7036.32 2543
7037.11 2510
7037.90 2436
7038.69 2469
7039.49 2420
7040.28 2337
7041.07 2344
7041.86 2350
7042.65 2365
7043.45 2284
7044.24 2280
7045.03 2304
7045.82 2310
7046.61 2377
7047.41 2448
7048.20 2573
7048.99 2649
7049.78 2652
7050.58 2716
7051.37 2777
7052.16 2666
7052.95 2568
7053.75 2489
7054.54 2305
7055.33 2190
7056.13 2132
7056.92 2171
7057.71 2181
7058.50 2149
7059.30 2125
7060.09 2163
7060.88 2064
7061.68 2159
7062.47 2107
7063.26 2022
7064.06 2058
7064.85 2040
7065.64 2048
7066.44 1981
7067.23 1918
7068.02 1876
7068.82 1874
7069.61 1809
7070.40 1788
7071.20 1754
7071.99 1707
7072.78 1717
7073.58 1667
7074.37 1729
7075.17 1724
7075.96 1702
7076.75 1723
7077.55 1617
7078.34 1548
7079.14 1616
7079.93 1636
7080.72 1633
7081.52 1555
7082.31 1662
7083.11 1614
7083.90 1576
7084.70 1614
7085.49 1633
7086.28 1699
7087.08 1703
7087.87 1695
7088.67 1706
7089.46 1664
7090.26 1611
7091.05 1541
7091.85 1559
7092.64 1505
7093.44 1481
7094.23 1417
7095.03 1479
7095.82 1454
7096.62 1408
7097.41 1366
7098.21 1358
7099.00 1464
7099.80 1407
7100.59 1413
7101.39 1379
7102.18 1313
7102.98 1334
7103.77 1321
7104.57 1320
7105.37 1340
7106.16 1310
7106.96 1251
7107.75 1279
7108.55 1246
7109.34 1263
7110.14 1268
7110.94 1234
7111.73 1258
7112.53 1312
7113.32 1258
7114.12 1280
7114.92 1326
7115.71 1291
7116.51 1228
7117.30 1196
7118.10 1278
7118.90 1322
7119.69 1257
7120.49 1269
7121.29 1254
7122.08 1251
7122.88 1311
7123.68 1327
7124.47 1279
7125.27 1276
7126.07 1246
7126.86 1274
7127.66 1322
7128.46 1334
7129.25 1339
7130.05 1339
7130.85 1348
7131.64 1345
7132.44 1307
7133.24 1275
7134.04 1255
7134.83 1335
7135.63 1299
7136.43 1277
7137.23 1270
7138.02 1263
7138.82 1234
7139.62 1222
7140.42 1185
7141.21 1189
7142.01 1222
7142.81 1215
7143.61 1210
7144.40 1242
7145.20 1151
7146.00 1163
7146.80 1180
7147.59 1134
7148.39 1104
7149.19 1144
7149.99 1142
7150.79 1134
7151.59 1123
7152.38 1096
7153.18 1136
7153.98 1182
7154.78 1197
7155.58 1199
7156.38 1188
7157.17 1248
7157.97 1248
7158.77 1144
7159.57 1181
7160.37 1131
7161.17 1132
7161.97 1169
7162.76 1151
7163.56 1133
7164.36 1089
7165.16 1134
7165.96 1143
7166.76 1092
7167.56 1095
7168.36 1121
7169.16 1099
7169.96 1104
7170.75 1092
7171.55 1090
7172.35 1128
7173.15 1087
7173.95 1080
7174.75 1046
7175.55 1005
7176.35 1065
7177.15 1028
7177.95 1049
7178.75 1044
7179.55 1060
7180.35 1039
7181.15 1094
7181.95 1109
7182.75 1087
7183.55 1122
7184.35 1093
7185.15 1095
7185.95 1048
7186.75 1027
7187.55 1048
7188.35 1014
7189.15 1008
7189.95 961
7190.75 971
7191.55 1011
7192.35 998
7193.15 976
7193.95 989
7194.75 976
7195.55 958
7196.35 977
7197.15 986
7197.95 1009
7198.76 1007
7199.56 982
7200.36 967
7201.16 973
7201.96 971
7202.76 964
7203.56 916
7204.36 959
7205.16 981
7205.96 987
7206.77 963
7207.57 966
7208.37 986
7209.17 991
7209.97 966
7210.77 994
7211.57 990
7212.38 1005
7213.18 978
7213.98 1016
7214.78 1025
7215.58 1032
7216.38 1056
7217.19 1044
7217.99 1034
7218.79 1019
7219.59 1062
7220.39 1082
7221.20 1083
7222.00 1046
7222.80 984
7223.60 969
7224.40 1003
7225.21 1052
7226.01 1026
7226.81 998
7227.61 1045
7228.42 1014
7229.22 1013
7230.02 1032
7230.82 1049
7231.63 1036
7232.43 1103
7233.23 1144
7234.03 1152
7234.84 1174
7235.64 1217
7236.44 1216
7237.25 1205
7238.05 1220
7238.85 1284
7239.65 1237
7240.46 1147
7241.26 1119
7242.06 1051
7242.87 1084
7243.67 1102
7244.47 1147
7245.28 1088
7246.08 1128
7246.88 1099
7247.69 1114
7248.49 1090
7249.30 1112
7250.10 1113
7250.90 1115
7251.71 1115
7252.51 1174
7253.31 1175
7254.12 1164
7254.92 1178
7255.73 1174
7256.53 1210
7257.33 1165
7258.14 1147
7258.94 1170
7259.75 1122
7260.55 1146
7261.35 1184
7262.16 1149
7262.96 1134
7263.77 1160
7264.57 1167
7265.38 1189
7266.18 1236
7266.99 1227
7267.79 1254
7268.59 1221
7269.40 1186
7270.20 1207
7271.01 1169
7271.81 1162
7272.62 1208
7273.42 1221
7274.23 1257
7275.03 1271
7275.84 1305
7276.64 1307
7277.45 1248
7278.25 1318
7279.06 1356
7279.86 1477
7280.67 1551
7281.48 1745
7282.28 1845
7283.09 2032
7283.89 2183
7284.70 2173
7285.50 2123
7286.31 2072
7287.11 1969
7287.92 1806
7288.73 1744
7289.53 1605
7290.34 1416
7291.14 1400
7291.95 1371
7292.76 1310
7293.56 1263
7294.37 1243
7295.17 1318
7295.98 1278
7296.79 1245
7297.59 1332
7298.40 1326
7299.21 1291
7300.01 1259
7300.82 1306
7301.62 1353
7302.43 1347
7303.24 1367
7304.04 1385
7304.85 1356
7305.66 1374
7306.46 1393
7307.27 1514
7308.08 1527
7308.89 1588
7309.69 1642
7310.50 1649
7311.31 1675
7312.11 1673
7312.92 1743
7313.73 1739
7314.53 1680
7315.34 1725
7316.15 1807
7316.96 1970
7317.76 2134
7318.57 2349
7319.38 2409
7320.19 2404
7320.99 2267
7321.80 2188
7322.61 2162
7323.42 2099
7324.22 1958
7325.03 1766
7325.84 1687
7326.65 1581
7327.46 1536
7328.26 1465
7329.07 1468
7329.88 1456
7330.69 1375
7331.50 1384
7332.30 1432
7333.11 1356
7333.92 1360
7334.73 1372
7335.54 1408
7336.35 1419
7337.15 1432
7337.96 1414
7338.77 1470
7339.58 1506
7340.39 1494
7341.20 1527
7342.01 1431
7342.82 1423
7343.62 1376
7344.43 1355
7345.24 1315
7346.05 1314
7346.86 1380
7347.67 1338
7348.48 1342
7349.29 1361
7350.10 1288
7350.91 1242
7351.71 1283
7352.52 1299
7353.33 1277
7354.14 1241
7354.95 1233
7355.76 1326
7356.57 1373
7357.38 1367
7358.19 1395
7359.00 1419
7359.81 1384
7360.62 1454
7361.43 1489
7362.24 1501
7363.05 1514
7363.86 1554
7364.67 1497
7365.48 1437
7366.29 1441
7367.10 1431
7367.91 1373
7368.72 1385
7369.53 1368
7370.34 1287
7371.15 1277
7371.96 1279
7372.77 1278
7373.58 1291
7374.39 1315
7375.20 1292
7376.01 1330
7376.82 1384
7377.63 1381
7378.45 1520
7379.26 1673
7380.07 1698
7380.88 1732
7381.69 1760
7382.50 1712
7383.31 1675
7384.12 1614
7384.93 1534
7385.74 1510
7386.56 1399
7387.37 1301
7388.18 1267
7388.99 1243
7389.80 1192
7390.61 1153
7391.42 1123
7392.24 1130
7393.05 1125
7393.86 1120
7394.67 1131
7395.48 1157
7396.29 1140
7397.10 1119
7397.92 1142
7398.73 1135
7399.54 1159
7400.35 1190
7401.16 1269
7401.98 1250
7402.79 1187
7403.60 1157
7404.41 1131
7405.23 1170
7406.04 1179
7406.85 1125
7407.66 1132
7408.47 1143
7409.29 1103
7410.10 1094
7410.91 1011
7411.72 1029
7412.54 991
7413.35 995
7414.16 1018
7414.98 1030
7415.79 1019
7416.60 969
7417.41 1022
7418.23 1009
7419.04 995
7419.85 994
7420.67 976
7421.48 987
7422.29 949
7423.11 986
7423.92 972
7424.73 978
7425.54 971
7426.36 930
7427.17 965
7427.99 1006
7428.80 952
7429.61 942
7430.43 1004
7431.24 944
7432.05 981
7432.87 942
7433.68 923
7434.49 970
7435.31 956
7436.12 945
7436.94 949
7437.75 975
7438.56 973
7439.38 948
7440.19 977
7441.01 959
7441.82 974
7442.64 971
7443.45 926
7444.26 946
7445.08 981
7445.89 943
7446.71 939
7447.52 942
7448.34 908
7449.15 908
7449.97 858
7450.78 923
7451.59 942
7452.41 844
7453.22 848
7454.04 890
7454.85 919
7455.67 889
7456.48 875
7457.30 849
7458.11 874
7458.93 910
7459.74 902
7460.56 844
7461.38 877
7462.19 909
7463.01 908
7463.82 902
7464.64 868
7465.45 911
7466.27 909
7467.08 895
7467.90 869
7468.72 900
7469.53 912
7470.35 901
7471.16 927
7471.98 934
7472.79 894
7473.61 946
7474.43 927
7475.24 894
7476.06 926
7476.87 907
7477.69 944
7478.51 923
7479.32 897
7480.14 898
7480.96 897
7481.77 912
7482.59 895
7483.41 874
7484.22 938
7485.04 876
7485.85 876
7486.67 852
7487.49 859
7488.31 869
7489.12 857
7489.94 864
7490.76 845
7491.57 834
7492.39 826
7493.21 840
7494.02 864
7494.84 876
7495.66 870
7496.48 871
7497.29 849
7498.11 851
7498.93 867
7499.74 850
7500.56 881
7501.38 876
7502.20 839
7503.01 859
7503.83 893
7504.65 827
7505.47 811
7506.29 840
7507.10 889
7507.92 839
7508.74 855
7509.56 826
7510.37 805
7511.19 836
7512.01 879
7512.83 864
7513.65 840
7514.47 824
7515.28 793
7516.10 831
7516.92 872
7517.74 887
7518.56 865
7519.38 855
7520.19 814
7521.01 851
7521.83 829
7522.65 824
7523.47 851
7524.29 865
7525.11 864
7525.92 856
7526.74 896
7527.56 903
7528.38 880
7529.20 870
7530.02 883
7530.84 873
7531.66 861
7532.48 871
7533.30 886
7534.12 886
7534.93 873
7535.75 866
7536.57 835
7537.39 849
7538.21 844
7539.03 827
7539.85 870
7540.67 870
7541.49 885
7542.31 868
7543.13 891
7543.95 870
7544.77 868
7545.59 880
7546.41 852
7547.23 851
7548.05 858
7548.87 834
7549.69 825
7550.51 829
7551.33 863
7552.15 855
7552.97 808
7553.79 840
7554.61 811
7555.43 835
7556.25 884
7557.07 888
7557.89 853
7558.71 899
7559.53 903
7560.36 959
7561.18 928
7562.00 898
7562.82 913
7563.64 904
7564.46 911
7565.28 906
7566.10 898
7566.92 886
7567.74 902
7568.56 874
7569.39 890
7570.21 925
7571.03 912
7571.85 927
7572.67 936
7573.49 944
7574.31 971
7575.14 922
7575.96 893
7576.78 896
7577.60 916
7578.42 858
7579.24 877
7580.06 894
7580.89 894
7581.71 925
7582.53 916
7583.35 932
7584.17 948
7585.00 966
7585.82 962
7586.64 970
7587.46 979
7588.29 995
7589.11 1008
7589.93 967
7590.75 1008
7591.57 1062
7592.40 1027
7593.22 1026
7594.04 1046
7594.86 1043
7595.69 1108
7596.51 1128
7597.33 1144
7598.15 1103
7598.98 1111
7599.80 1156
7600.62 1192
7601.45 1226
7602.27 1248
7603.09 1266
7603.92 1262
7604.74 1278
7605.56 1275
7606.38 1280
7607.21 1242
7608.03 1166
7608.85 1200
7609.68 1213
7610.50 1107
7611.32 1104
7612.15 1145
7612.97 1133
7613.80 1160
7614.62 1177
7615.44 1190
7616.27 1255
7617.09 1328
7617.91 1376
7618.74 1336
7619.56 1311
7620.39 1284
7621.21 1257
7622.03 1272
7622.86 1241
7623.68 1227
7624.51 1242
7625.33 1259
7626.15 1253
7626.98 1277
7627.80 1313
7628.63 1353
7629.45 1373
7630.28 1419
7631.10 1423
7631.93 1456
7632.75 1442
7633.58 1387
7634.40 1364
7635.22 1263
7636.05 1244
7636.87 1153
7637.70 1088
7638.52 1082
7639.35 1075
7640.17 1052
7641.00 1103
7641.82 1054
7642.65 1096
7643.47 1118
7644.30 1175
7645.13 1220
7645.95 1234
7646.78 1228
7647.60 1214
7648.43 1197
7649.25 1221
7650.08 1209
7650.90 1183
7651.73 1113
7652.55 1118
7653.38 1086
7654.21 1075
7655.03 1031
7655.86 990
7656.68 965
7657.51 923
7658.34 907
7659.16 945
7659.99 909
7660.81 925
7661.64 918
7662.47 886
7663.29 936
7664.12 951
7664.95 932
7665.77 953
7666.60 914
7667.42 912
7668.25 956
7669.08 961
7669.90 940
7670.73 906
7671.56 891
7672.38 903
7673.21 909
7674.04 865
7674.87 874
7675.69 843
7676.52 834
7677.35 835
7678.17 798
7679.00 849
7679.83 876
7680.65 906
7681.48 929
7682.31 960
7683.14 1001
7683.96 999
7684.79 977
7685.62 970
7686.45 974
7687.27 974
7688.10 934
7688.93 915
7689.76 896
7690.58 866
7691.41 837
7692.24 877
7693.07 909
7693.90 889
7694.72 898
7695.55 912
7696.38 958
7697.21 984
7698.04 960
7698.86 918
7699.69 934
7700.52 932
7701.35 886
7702.18 913
7703.01 898
7703.83 934
7704.66 888
7705.49 850
7706.32 864
7707.15 900
7707.98 863
7708.81 862
7709.63 828
7710.46 811
7711.29 864
7712.12 882
7712.95 825
7713.78 818
7714.61 815
7715.44 784
7716.27 770
7717.10 808
7717.93 856
7718.75 802
7719.58 787
7720.41 809
7721.24 788
7722.07 819
7722.90 813
7723.73 828
7724.56 836
7725.39 848
7726.22 809
7727.05 849
7727.88 806
7728.71 855
7729.54 881
7730.37 892
7731.20 820
7732.03 823
7732.86 813
7733.69 820
7734.52 777
7735.35 822
7736.18 793
7737.01 765
7737.84 797
7738.67 783
7739.50 791
7740.33 779
7741.16 761
7741.99 812
7742.82 805
7743.65 802
7744.48 812
7745.31 882
7746.14 921
7746.98 939
7747.81 939
7748.64 973
7749.47 929
7750.30 888
7751.13 839
7751.96 861
7752.79 841
7753.62 783
7754.45 795
7755.29 734
7756.12 746
7756.95 775
7757.78 787
7758.61 742
7759.44 753
7760.27 803
7761.11 769
7761.94 783
7762.77 787
7763.60 762
7764.43 781
7765.26 781
7766.10 761
7766.93 728
7767.76 747
7768.59 731
7769.42 749
7770.26 741
7771.09 735
7771.92 774
7772.75 770
7773.58 783
7774.42 764
7775.25 777
7776.08 781
7776.91 788
7777.75 766
7778.58 784
7779.41 757
7780.24 765
7781.08 754
7781.91 775
7782.74 753
7783.57 769
7784.41 790
7785.24 797
7786.07 811
7786.91 769
7787.74 805
7788.57 791
7789.40 770
7790.24 749
7791.07 785
7791.90 798
7792.74 779
7793.57 809
7794.40 833
7795.24 816
7796.07 832
7796.90 817
7797.74 846
7798.57 870
7799.40 868
7800.24 814
7801.07 858
7801.91 866
7802.74 888
7803.57 925
7804.41 884
7805.24 908
7806.07 869
7806.91 843
7807.74 893
7808.58 901
7809.41 896
7810.25 924
7811.08 921
7811.91 988
7812.75 1060
7813.58 1069
7814.42 1043
7815.25 1064
7816.09 1049
7816.92 1047
7817.75 1083
7818.59 1104
7819.42 1060
7820.26 1094
7821.09 1097
7821.93 1123
7822.76 1096
7823.60 1109
7824.43 1103
7825.27 1106
7826.10 1067
7826.94 1055
7827.77 1034
7828.61 1021
7829.44 980
7830.28 1005
7831.11 1013
7831.95 1035
7832.78 1030
7833.62 1054
7834.46 1081
7835.29 1055
7836.13 1131
7836.96 1088
7837.80 1073
7838.63 1036
7839.47 1029
7840.31 1005
7841.14 982
7841.98 1001
7842.81 937
7843.65 927
7844.48 957
7845.32 927
7846.16 912
7846.99 886
7847.83 863
7848.67 862
7849.50 880
7850.34 870
7851.17 841
7852.01 891
7852.85 890
7853.68 876
7854.52 887
7855.36 863
7856.19 840
7857.03 858
7857.87 881
7858.70 838
7859.54 866
7860.38 872
7861.21 844
7862.05 841
7862.89 819
7863.72 833
7864.56 863
7865.40 869
7866.24 859
7867.07 874
7867.91 879
7868.75 856
7869.59 885
7870.42 905
7871.26 910
7872.10 902
7872.94 912
7873.77 902
7874.61 965
7875.45 974
7876.29 1068
7877.12 1058
7877.96 1095
7878.80 1114
7879.64 1097
7880.47 1103
7881.31 1157
7882.15 1129
7882.99 1108
7883.83 1085
7884.66 1078
7885.50 1013
7886.34 993
7887.18 975
7888.02 1012
7888.86 953
7889.69 991
7890.53 1021
7891.37 1008
7892.21 1001
7893.05 992
7893.89 962
7894.73 996
7895.56 989
7896.40 939
7897.24 964
7898.08 915
7898.92 905
7899.76 891
7900.60 885
7901.44 907
7902.28 912
7903.12 873
7903.95 899
7904.79 923
7905.63 911
7906.47 883
7907.31 868
7908.15 877
7908.99 922
7909.83 950
7910.67 972
7911.51 980
7912.35 999
7913.19 1009
7914.03 1088
7914.87 1099
7915.71 1190
7916.55 1217
7917.39 1242
7918.23 1310
7919.07 1317
7919.91 1254
7920.75 1165
7921.59 1200
7922.43 1135
7923.27 1021
7924.11 996
7924.95 967
7925.79 948
7926.63 925
7927.47 875
7928.31 866
7929.15 829
7929.99 848
7930.83 824
7931.67 791
7932.51 814
7933.35 814
7934.19 798
7935.04 822
7935.88 800
7936.72 817
7937.56 798
7938.40 802
7939.24 841
7940.08 879
7940.92 841
7941.76 864
7942.60 900
7943.45 903
7944.29 923
7945.13 892
7945.97 906
7946.81 915
7947.65 903
7948.49 915
7949.34 927
7950.18 896
7951.02 876
7951.86 895
7952.70 929
7953.54 982
7954.39 969
7955.23 913
7956.07 948
7956.91 984
7957.75 944
7958.60 953
7959.44 929
7960.28 964
7961.12 912
7961.96 883
7962.81 902
7963.65 923
7964.49 964
7965.33 1011
7966.18 1017
7967.02 1021
7967.86 1069
7968.70 1051
7969.55 1028
7970.39 983
7971.23 924
7972.08 910
7972.92 908
7973.76 898
7974.60 837
7975.45 807
7976.29 820
7977.13 819
7977.98 820
7978.82 837
7979.66 804
7980.51 778
7981.35 791
7982.19 814
7983.04 799
7983.88 751
7984.72 770
7985.57 810
7986.41 785
7987.25 756
7988.10 747
7988.94 738
7989.78 726
7990.63 731
7991.47 751
7992.32 731
7993.16 742
7994.00 721
7994.85 671
7995.69 678
7996.54 697
7997.38 703
7998.22 673
7999.07 681
7999.91 699
8000.76 702
8001.60 735
8002.45 720
8003.29 696
8004.13 673
8004.98 672
8005.82 710
8006.67 672
8007.51 660
8008.36 673
8009.20 651
8010.05 645
8010.89 663
8011.74 701
8012.58 676
8013.43 678
8014.27 630
8015.12 650
8015.96 650
8016.81 671
8017.65 669
8018.50 612
8019.34 619
8020.19 646
8021.03 641
8021.88 666
8022.72 650
8023.57 684
8024.41 686
8025.26 680
8026.11 632
8026.95 642
8027.80 670
8028.64 639
8029.49 608
8030.33 653
8031.18 674
8032.03 682
8032.87 640
8033.72 636
8034.56 724
8035.41 667
8036.26 620
8037.10 647
8037.95 622
8038.80 661
8039.64 677
8040.49 661
8041.34 682
8042.18 663
8043.03 688
8043.87 653
8044.72 649
8045.57 658
8046.41 674
8047.26 682
8048.11 659
8048.96 667
8049.80 652
8050.65 628
8051.50 620
8052.34 618
8053.19 660
8054.04 646
8054.88 660
8055.73 629
8056.58 585
8057.43 620
8058.27 644
8059.12 614
8059.97 610
8060.82 584
8061.66 626
8062.51 625
8063.36 640
8064.21 635
8065.05 604
8065.90 617
8066.75 607
8067.60 608
8068.44 607
8069.29 628
8070.14 616
8070.99 607
8071.84 585
8072.68 613
8073.53 633
8074.38 601
8075.23 604
8076.08 595
8076.93 580
8077.77 562
8078.62 594
8079.47 565
8080.32 573
8081.17 622
8082.02 624
8082.87 618
8083.71 587
8084.56 611
8085.41 601
8086.26 588
8087.11 582
8087.96 599
8088.81 595
8089.66 596
8090.51 610
8091.35 632
8092.20 626
8093.05 617
8093.90 600
8094.75 619
8095.60 563
8096.45 578
8097.30 611
8098.15 592
8099.00 580
8099.85 601
8100.70 602
8101.55 593
8102.40 605
8103.25 603
8104.10 614
8104.95 622
8105.80 585
8106.65 620
8107.50 622
8108.35 655
8109.20 587
8110.05 608
8110.90 607
8111.75 630
8112.60 625
8113.45 598
8114.30 605
8115.15 621
8116.00 600
8116.85 627
8117.70 610
8118.55 613
8119.40 616
8120.25 656
8121.10 644
8121.95 642
8122.80 641
8123.65 609
8124.50 643
8125.35 685
8126.20 669
8127.06 634
8127.91 646
8128.76 650
8129.61 641
8130.46 629
8131.31 686
8132.16 710
8133.01 678
8133.86 681
8134.72 693
8135.57 675
8136.42 645
8137.27 606
8138.12 653
8138.97 653
8139.83 632
8140.68 662
8141.53 659
8142.38 617
8143.23 609
8144.08 648
8144.94 645
8145.79 673
8146.64 649
8147.49 608
8148.34 653
8149.20 661
8150.05 666
8150.90 693
8151.75 660
8152.60 663
8153.46 697
8154.31 715
8155.16 720
8156.01 760
8156.87 718
8157.72 698
8158.57 667
8159.42 671
8160.28 653
8161.13 648
8161.98 638
8162.84 608
8163.69 613
8164.54 607
8165.39 602
8166.25 617
8167.10 606
8167.95 599
8168.81 624
8169.66 651
8170.51 624
8171.37 556
8172.22 558
8173.07 612
8173.93 581
8174.78 583
8175.63 571
8176.49 565
8177.34 614
8178.19 617
8179.05 571
8179.90 545
8180.76 604
8181.61 592
8182.46 581
8183.32 578
8184.17 556
8185.02 598
8185.88 575
8186.73 569
8187.59 566
8188.44 532
8189.30 540
8190.15 544
8191.00 590
8191.86 554
8192.71 537
8193.57 565
8194.42 591
8195.28 570
8196.13 581
8196.99 590
8197.84 585
8198.69 562
8199.55 572
8200.40 582
8201.26 572
8202.11 621
8202.97 591
8203.82 560
8204.68 546
8205.53 594
8206.39 623
8207.24 606
8208.10 576
8208.95 577
8209.81 604
8210.67 607
8211.52 591
8212.38 580
8213.23 615
8214.09 596
8214.94 611
8215.80 595
8216.65 577
8217.51 614
8218.37 620
8219.22 659
8220.08 631
8220.93 633
8221.79 631
8222.64 646
8223.50 645
8224.36 655
8225.21 626
8226.07 608
8226.92 607
8227.78 661
8228.64 584
8229.49 576
8230.35 622
8231.21 624
8232.06 539
8232.92 562
8233.78 570
8234.63 585
8235.49 576
8236.35 617
8237.20 548
8238.06 526
8238.92 598
8239.77 588
8240.63 576
8241.49 568
8242.34 582
8243.20 559
8244.06 595
8244.91 552
8245.77 553
8246.63 569
8247.49 581
8248.34 561
8249.20 579
8250.06 594
8250.92 633
8251.77 596
8252.63 596
8253.49 563
8254.35 539
8255.20 562
8256.06 584
8256.92 549
8257.78 559
8258.63 562
8259.49 567
8260.35 571
8261.21 563
8262.07 577
8262.92 558
8263.78 591
8264.64 575
8265.50 590
8266.36 605
8267.22 616
8268.07 587
8268.93 591
8269.79 572
8270.65 569
8271.51 611
8272.37 597
8273.22 605
8274.08 573
8274.94 608
8275.80 590
8276.66 642
8277.52 590
8278.38 632
8279.24 647
8280.09 666
8280.95 655
8281.81 648
8282.67 625
8283.53 647
8284.39 609
8285.25 593
8286.11 602
8286.97 626
8287.83 592
8288.69 592
8289.55 633
8290.41 645
8291.26 577
8292.12 621
8292.98 607
8293.84 622
8294.70 631
8295.56 589
8296.42 607
8297.28 615
8298.14 627
8299.00 624
8299.86 584
8300.72 616
8301.58 609
8302.44 647
8303.30 610
8304.16 642
8305.02 605
8305.88 587
8306.74 615
8307.60 644
8308.46 611
8309.33 612
8310.19 657
8311.05 595
8311.91 590
8312.77 617
8313.63 584
8314.49 597
8315.35 588
8316.21 579
8317.07 609
8317.93 587
8318.79 581
8319.65 579
8320.52 589
8321.38 564
8322.24 580
8323.10 609
8323.96 591
8324.82 598
8325.68 593
8326.54 613
8327.41 580
8328.27 593
8329.13 616
8329.99 573
8330.85 578
8331.71 589
8332.57 574
8333.44 616
8334.30 618
8335.16 598
8336.02 597
8336.88 542
8337.75 586
8338.61 619
8339.47 591
8340.33 598
8341.19 629
8342.06 610
8342.92 648
8343.78 643
8344.64 597
8345.50 589
8346.37 624
8347.23 610
8348.09 599
8348.95 626
8349.82 634
8350.68 640
8351.54 615
8352.40 602
8353.27 578
8354.13 626
8354.99 639
8355.86 615
8356.72 621
8357.58 626
8358.45 632
8359.31 636
8360.17 587
8361.03 596
8361.90 593
8362.76 608
8363.62 622
8364.49 652
8365.35 658
8366.21 638
8367.08 623
8367.94 652
8368.80 624
8369.67 652
8370.53 644
8371.40 657
8372.26 670
8373.12 662
8373.99 623
8374.85 621
8375.71 646
8376.58 637
8377.44 668
8378.31 654
8379.17 639
8380.03 611
8380.90 676
8381.76 697
8382.63 704
8383.49 679
8384.36 674
8385.22 719
8386.08 705
8386.95 705
8387.81 652
8388.68 640
8389.54 648
8390.41 698
8391.27 724
8392.14 686
8393.00 690
8393.87 679
8394.73 713
8395.60 695
8396.46 693
8397.33 715
8398.19 732
8399.06 718
8399.92 733
8400.79 743
8401.65 745
8402.52 752
8403.38 780
8404.25 749
8405.11 749
8405.98 745
8406.84 800
8407.71 769
8408.58 777
8409.44 765
8410.31 765
8411.17 801
8412.04 802
8412.90 805
8413.77 783
8414.64 801
8415.50 853
8416.37 870
8417.23 852
8418.10 857
8418.97 864
8419.83 897
8420.70 858
8421.56 827
8422.43 900
8423.30 871
8424.16 915
8425.03 886
8425.90 871
8426.76 961
8427.63 954
8428.50 957
8429.36 959
8430.23 941
8431.10 950
8431.96 991
8432.83 1032
8433.70 1044
8434.56 1007
8435.43 1072
8436.30 1082
8437.16 1124
8438.03 1133
8438.90 1152
8439.77 1241
8440.63 1222
8441.50 1316
8442.37 1311
8443.24 1256
8444.10 1289
8444.97 1266
8445.84 1284
8446.71 1240
8447.57 1331
8448.44 1336
8449.31 1397
8450.18 1387
8451.04 1539
8451.91 1782
8452.78 2101
8453.65 2420
8454.52 2812
8455.38 3101
8456.25 3232
8457.12 3247
8457.99 3091
8458.86 2796
8459.72 2473
8460.59 2249
8461.46 1991
8462.33 1756
8463.20 1563
8464.07 1453
8464.93 1338
8465.80 1305
8466.67 1157
8467.54 1128
8468.41 1130
8469.28 1094
8470.15 1069
8471.02 1082
8471.88 1095
8472.75 1066
8473.62 1008
8474.49 1048
8475.36 1037
8476.23 1032
8477.10 1055
8477.97 1057
8478.84 1079
8479.71 1035
8480.58 1059
8481.44 1144
8482.31 1150
8483.18 1134
8484.05 1180
8484.92 1138
8485.79 1106
8486.66 1103
8487.53 1072
8488.40 1023
8489.27 1049
8490.14 1081
8491.01 1097
8491.88 1088
8492.75 1123
8493.62 1075
8494.49 1118
8495.36 1100
8496.23 1122
8497.10 1062
8497.97 1073
8498.84 1056
8499.71 1012
8500.58 1022
8501.45 1026
8502.32 1060
8503.19 1030
8504.06 1033
8504.93 1045
8505.80 1075
8506.67 1070
8507.55 1092
8508.42 1091
8509.29 1082
8510.16 1099
8511.03 1121
8511.90 1149
8512.77 1143
8513.64 1157
8514.51 1134
8515.38 1177
8516.25 1197
8517.13 1185
8518.00 1151
8518.87 1250
8519.74 1259
8520.61 1343
8521.48 1425
8522.35 1507
8523.23 1609
8524.10 1762
8524.97 1891
8525.84 1916
8526.71 2009
8527.58 2014
8528.46 1885
8529.33 1814
8530.20 1672
8531.07 1574
8531.94 1470
8532.81 1405
8533.69 1303
8534.56 1229
8535.43 1203
8536.30 1150
8537.18 1179
8538.05 1143
8538.92 1150
8539.79 1106
8540.66 1078
8541.54 1048
8542.41 1005
8543.28 1012
8544.15 1019
8545.03 1026
8545.90 1043
8546.77 1036
8547.64 1061
8548.52 1085
8549.39 1151
8550.26 1233
8551.14 1269
8552.01 1365
8552.88 1467
8553.76 1474
8554.63 1493
8555.50 1428
8556.37 1405
8557.25 1356
8558.12 1280
8558.99 1149
8559.87 1107
8560.74 1058
8561.61 1029
8562.49 995
8563.36 1045
8564.24 981
8565.11 978
8565.98 961
8566.86 933
8567.73 945
8568.60 903
8569.48 929
8570.35 908
8571.23 859
8572.10 878
8572.97 914
8573.85 872
8574.72 834
8575.60 849
8576.47 840
8577.34 875
8578.22 850
8579.09 865
8579.97 875
8580.84 890
8581.72 893
8582.59 909
8583.47 924
8584.34 884
8585.21 901
8586.09 913
8586.96 920
8587.84 936
8588.71 949
8589.59 960
8590.46 972
8591.34 950
8592.21 959
8593.09 931
8593.96 967
8594.84 955
8595.71 931
8596.59 987
8597.46 968
8598.34 991
8599.22 984
8600.09 989
8600.97 952
8601.84 1022
8602.72 978
8603.59 1035
8604.47 1032
8605.34 1015
8606.22 1010
8607.10 1016
8607.97 1059
8608.85 1042
8609.72 1015
8610.60 1024
8611.47 1028
8612.35 1062
8613.23 1042
8614.10 1079
8614.98 1013
8615.86 1042
8616.73 1044
8617.61 1065
8618.48 1071
8619.36 1077
8620.24 1067
8621.11 1104
8621.99 1116
8622.87 1103
8623.74 1096
8624.62 1123
8625.50 1160
8626.37 1151
8627.25 1118
8628.13 1169
8629.00 1190
8629.88 1149
8630.76 1149
8631.64 1200
8632.51 1162
8633.39 1170
8634.27 1169
8635.14 1156
8636.02 1160
8636.90 1212
8637.78 1159
8638.65 1196
8639.53 1195
8640.41 1218
8641.29 1254
8642.16 1304
8643.04 1300
8643.92 1260
8644.80 1255
8645.67 1292
8646.55 1350
8647.43 1361
8648.31 1341
8649.18 1324
8650.06 1382
8650.94 1365
8651.82 1323
8652.70 1311
8653.58 1340
8654.45 1433
8655.33 1434
8656.21 1442
8657.09 1477
8657.97 1506
8658.84 1568
8659.72 1705
8660.60 1719
8661.48 1743
8662.36 1858
8663.24 1954
8664.12 1945
8664.99 2038
8665.87 2040
8666.75 2028
8667.63 1986
8668.51 1958
8669.39 1963
8670.27 2016
8671.15 2149
8672.03 2195
8672.91 2201
8673.78 2269
8674.66 2312
8675.54 2251
8676.42 2205
8677.30 2160
8678.18 2064
8679.06 1926
8679.94 1840
8680.82 1682
8681.70 1614
8682.58 1570
8683.46 1532
8684.34 1539
8685.22 1563
8686.10 1696
8686.98 1731
8687.86 1875
8688.74 2123
8689.62 2324
8690.50 2526
8691.38 2724
8692.26 2839
8693.14 2924
8694.02 2921
8694.90 2689
8695.78 2497
8696.66 2294
8697.54 2080
8698.42 1942
8699.30 1772
8700.18 1590
8701.06 1596
8701.94 1551
8702.82 1547
8703.70 1459
8704.58 1385
8705.46 1308
8706.34 1291
8707.23 1221
8708.11 1140
8708.99 1156
8709.87 1107
8710.75 1109
8711.63 1083
8712.51 1059
8713.39 1020
8714.27 993
8715.16 980
8716.04 959
8716.92 970
8717.80 990
8718.68 1006
8719.56 997
8720.44 987
8721.33 971
8722.21 1056
8723.09 1020
8723.97 1000
8724.85 1011
8725.73 1021
8726.62 1058
8727.50 1047
8728.38 1090
8729.26 1108
8730.14 1099
8731.03 1075
8731.91 1041
8732.79 1024
8733.67 1074
8734.55 1044
8735.44 1053
8736.32 1055
8737.20 1000
8738.08 953
8738.97 973
8739.85 985
8740.73 990
8741.61 1006
8742.50 957
8743.38 955
8744.26 975
8745.14 961
8746.03 941
8746.91 968
8747.79 941
8748.68 969
8749.56 964
8750.44 944
8751.33 955
8752.21 969
8753.09 1019
8753.97 1069
8754.86 1058
8755.74 1031
8756.62 1029
8757.51 1060
8758.39 1075
8759.28 1066
8760.16 1065
8761.04 1038
8761.93 988
8762.81 994
8763.69 1000
8764.58 1000
8765.46 1025
8766.34 996
8767.23 1045
8768.11 1050
8769.00 1042
8769.88 1020
8770.76 943
8771.65 978
8772.53 941
8773.42 970
8774.30 951
8775.19 938
8776.07 924
8776.95 956
8777.84 987
8778.72 986
8779.61 962
8780.49 989
8781.38 1021
8782.26 1000
8783.15 986
8784.03 1009
8784.92 948
8785.80 943
8786.69 955
8787.57 953
8788.46 936
8789.34 934
8790.23 939
8791.11 942
8792.00 948
8792.88 914
8793.77 867
8794.65 895
8795.54 847
8796.42 838
8797.31 874
8798.19 884
8799.08 864
8799.96 842
8800.85 841
8801.74 822
8802.62 828
8803.51 834
8804.39 813
8805.28 801
8806.16 774
8807.05 803
8807.94 790
8808.82 840
8809.71 866
8810.59 813
8811.48 786
8812.37 785
8813.25 808
8814.14 828
8815.03 838
8815.91 820
8816.80 809
8817.68 838
8818.57 866
8819.46 814
8820.34 786
8821.23 806
8822.12 790
8823.00 776
8823.89 796
8824.78 772
8825.66 778
8826.55 741
8827.44 771
8828.33 732
8829.21 776
8830.10 760
8830.99 731
8831.87 752
8832.76 714
8833.65 743
8834.54 706
8835.42 730
8836.31 721
8837.20 673
8838.08 702
8838.97 719
8839.86 723
8840.75 695
8841.64 709
8842.52 721
8843.41 730
8844.30 714
8845.19 721
8846.07 686
8846.96 706
8847.85 735
8848.74 690
8849.63 679
8850.51 667
8851.40 678
8852.29 662
8853.18 662
8854.07 680
8854.96 647
8855.84 622
8856.73 650
8857.62 640
8858.51 655
8859.40 615
8860.29 665
8861.17 684
8862.06 668
8862.95 649
8863.84 673
8864.73 668
8865.62 665
8866.51 622
8867.40 616
8868.29 620
8869.17 586
8870.06 638
8870.95 604
8871.84 595
8872.73 604
8873.62 594
8874.51 637
8875.40 621
8876.29 631
8877.18 627
8878.07 625
8878.96 606
8879.85 596
8880.74 600
8881.63 603
8882.51 614
8883.40 579
8884.29 576
8885.18 592
8886.07 595
8886.96 602
8887.85 603
8888.74 588
8889.63 595
8890.52 601
8891.41 596
8892.30 574
8893.19 590
8894.09 567
8894.98 557
8895.87 601
8896.76 588
8897.65 556
8898.54 558
8899.43 559
8900.32 576
8901.21 566
8902.10 546
8902.99 569
8903.88 604
8904.77 559
8905.66 530
8906.55 548
8907.44 569
8908.34 562
8909.23 561
8910.12 577
8911.01 548
8911.90 595
8912.79 588
8913.68 562
8914.57 582
8915.47 610
8916.36 551
8917.25 557
8918.14 578
8919.03 585
8919.92 563
8920.81 553
8921.71 525
8922.60 564
8923.49 551
8924.38 567
8925.27 599
8926.16 556
8927.06 560
8927.95 550
8928.84 571
8929.73 553
8930.62 531
8931.52 546
8932.41 526
8933.30 540
8934.19 520
8935.09 538
8935.98 535
8936.87 545
8937.76 550
8938.66 533
8939.55 533
8940.44 558
8941.33 564
8942.23 516
8943.12 551
8944.01 560
8944.90 525
8945.80 479
8946.69 520
8947.58 517
8948.48 525
8949.37 517
8950.26 509
8951.16 520
8952.05 556
8952.94 518
8953.84 512
8954.73 546
8955.62 501
8956.52 500
8957.41 527
8958.30 541
8959.20 541
8960.09 543
8960.98 526
8961.88 530
8962.77 530
8963.66 544
8964.56 550
8965.45 568
8966.35 554
8967.24 565
8968.13 570
8969.03 538
8969.92 549
8970.82 564
8971.71 559
8972.60 537
8973.50 546
8974.39 541
8975.29 542
8976.18 561
8977.08 560
8977.97 542
8978.87 524
8979.76 533
8980.65 522
8981.55 510
8982.44 506
8983.34 555
8984.23 578
8985.13 559
8986.02 554
8986.92 540
8987.81 508
8988.71 526
8989.60 516
8990.50 536
8991.39 525
8992.29 539
8993.18 544
8994.08 525
8994.97 525
8995.87 525
8996.76 482
8997.66 511
8998.56 508
8999.45 476
9000.35 492
9001.24 488
9002.14 503
9003.03 514
9003.93 527
9004.83 509
9005.72 488
9006.62 527
9007.51 481
9008.41 508
9009.31 516
9010.20 484
9011.10 492
9011.99 492
9012.89 482
9013.79 492
9014.68 469
9015.58 510
9016.48 499
9017.37 502
9018.27 484
9019.16 487
9020.06 492
9020.96 487
9021.85 485
9022.75 513
9023.65 495
9024.54 508
9025.44 531
9026.34 494
9027.24 486
9028.13 520
9029.03 518
9029.93 524
9030.82 489
9031.72 471
9032.62 490
9033.52 487
9034.41 488
9035.31 493
9036.21 486
9037.10 487
9038.00 495
9038.90 496
9039.80 471
9040.69 470
9041.59 507
9042.49 502
9043.39 501
9044.29 509
9045.18 484
9046.08 472
9046.98 485
9047.88 459
9048.78 492
9049.67 492
9050.57 473
9051.47 499
9052.37 509
9053.27 486
9054.16 512
9055.06 511
9055.96 474
9056.86 485
9057.76 494
9058.66 481
9059.55 474
9060.45 511
9061.35 513
9062.25 502
9063.15 502
9064.05 514
9064.95 520
9065.85 507
9066.74 494
9067.64 525
9068.54 531
9069.44 498
9070.34 493
9071.24 528
9072.14 532
9073.04 469
9073.94 503
9074.84 515
9075.74 529
9076.64 504
9077.53 520
9078.43 498
9079.33 478
9080.23 497
9081.13 474
9082.03 503
9082.93 511
9083.83 499
9084.73 489
9085.63 475
9086.53 525
9087.43 542
9088.33 535
9089.23 530
9090.13 509
9091.03 496
9091.93 515
9092.83 530
9093.73 499
9094.63 522
9095.53 508
9096.43 496
9097.33 526
9098.23 484
9099.13 517
9100.04 514
9100.94 531
9101.84 495
9102.74 483
9103.64 520
9104.54 509
9105.44 543
9106.34 510
9107.24 487
9108.14 461
9109.04 473
9109.94 462
9110.85 474
9111.75 513
9112.65 487
9113.55 482
9114.45 501
9115.35 487
9116.25 519
9117.15 496
9118.06 505
9118.96 501
9119.86 500
9120.76 493
9121.66 529
9122.56 518
9123.46 507
9124.37 499
9125.27 491
9126.17 512
9127.07 506
9127.97 469
9128.88 507
9129.78 505
9130.68 500
9131.58 505
9132.48 535
9133.39 535
9134.29 486
9135.19 518
9136.09 474
9137.00 526
9137.90 527
9138.80 504
9139.70 503
9140.61 530
9141.51 506
9142.41 501
9143.31 483
9144.22 475
9145.12 515
9146.02 496
9146.92 476
9147.83 479
9148.73 492
9149.63 499
9150.54 505
9151.44 518
9152.34 489
9153.25 479
9154.15 497
9155.05 496
9155.96 506
9156.86 486
9157.76 533
9158.67 495
9159.57 503
9160.47 519
9161.38 497
9162.28 514
9163.18 519
9164.09 512
9164.99 505
9165.90 518
9166.80 514
9167.70 487
9168.61 512
9169.51 518
9170.42 498
9171.32 488
9172.22 516
9173.13 467
9174.03 465
9174.94 498
9175.84 516
9176.74 507
9177.65 492
9178.55 456
9179.46 509
9180.36 488
9181.27 490
9182.17 500
9183.08 456
9183.98 486
9184.89 483
9185.79 495
9186.70 511
9187.60 518
9188.51 493
9189.41 514
9190.32 539
9191.22 518
9192.13 508
9193.03 504
9193.94 499
9194.84 534
9195.75 540
9196.65 573
9197.56 596
9198.46 600
9199.37 603
9200.27 611
9201.18 565
9202.08 570
9202.99 574
9203.90 554
9204.80 541
9205.71 549
9206.61 509
9207.52 510
9208.42 507
9209.33 516
9210.24 482
9211.14 536
9212.05 539
9212.95 499
9213.86 518
9214.77 525
9215.67 527
9216.58 496
9217.49 502
9218.39 506
9219.30 518
9220.21 522
9221.11 513
9222.02 498
9222.93 471
9223.83 516
9224.74 509
9225.65 496
9226.55 505
9227.46 514
9228.37 510
9229.27 475
9230.18 497
9231.09 531
9231.99 520
9232.90 496
9233.81 519
9234.72 525
9235.62 507
9236.53 506
9237.44 496
9238.34 512
9239.25 496
9240.16 481
9241.07 464
9241.97 506
9242.88 468
9243.79 463
9244.70 506
9245.61 488
9246.51 492
9247.42 504
9248.33 517
9249.24 494
9250.14 499
9251.05 500
9251.96 495
9252.87 498
9253.78 460
9254.69 470
9255.59 456
9256.50 467
9257.41 508
9258.32 500
9259.23 479
9260.14 479
9261.04 500
9261.95 475
9262.86 514
9263.77 481
9264.68 494
9265.59 495
9266.50 495
9267.40 516
9268.31 513
9269.22 470
9270.13 512
9271.04 464
9271.95 471
9272.86 486
9273.77 469
9274.68 507
9275.59 485
9276.49 484
9277.40 521
9278.31 517
9279.22 525
9280.13 502
9281.04 498
9281.95 522
9282.86 498
9283.77 512
9284.68 501
9285.59 509
9286.50 513
9287.41 521
9288.32 484
9289.23 522
9290.14 525
9291.05 494
9291.96 505
9292.87 493
9293.78 540
9294.69 515
9295.60 503
9296.51 560
9297.42 543
9298.33 547
9299.24 551
9300.15 522
9301.06 518
9301.97 532
9302.88 536
9303.79 525
9304.70 546
9305.61 556
9306.53 537
9307.44 549
9308.35 588
9309.26 581
9310.17 589
9311.08 576
9311.99 567
9312.90 580
9313.81 533
9314.72 587
9315.63 552
9316.55 544
9317.46 531
9318.37 563
9319.28 528
9320.19 532
9321.10 553
9322.01 528
9322.93 547
9323.84 521
9324.75 510
9325.66 541
9326.57 556
9327.48 542
9328.40 563
9329.31 536
9330.22 540
9331.13 561
9332.04 523
9332.96 547
9333.87 547
9334.78 536
9335.69 553
9336.60 548
9337.52 536
9338.43 536
9339.34 522
9340.25 518
9341.17 521
9342.08 555
9342.99 553
9343.90 547
9344.82 527
9345.73 553
9346.64 572
9347.55 577
9348.47 562
9349.38 592
9350.29 560
9351.21 578
9352.12 574
9353.03 582
9353.94 587
9354.86 576
9355.77 579
9356.68 579
9357.60 570
9358.51 562
9359.42 590
9360.34 579
9361.25 573
9362.16 587
9363.08 553
9363.99 579
9364.90 581
9365.82 569
9366.73 563
9367.65 592
9368.56 581
9369.47 618
9370.39 570
9371.30 568
9372.21 564
9373.13 512
9374.04 587
9374.96 592
9375.87 596
9376.79 599
9377.70 611
9378.61 648
9379.53 614
9380.44 591
9381.36 567
9382.27 608
9383.19 602
9384.10 614
9385.01 634
9385.93 640
9386.84 648
9387.76 653
9388.67 632
9389.59 667
9390.50 642
9391.42 679
9392.33 686
9393.25 698
9394.16 676
9395.08 641
9395.99 701
9396.91 688
9397.82 646
9398.74 641
9399.65 670
9400.57 617
9401.48 644
9402.40 629
9403.32 578
9404.23 620
9405.15 658
9406.06 588
9406.98 583
9407.89 585
9408.81 626
9409.73 590
9410.64 573
9411.56 625
9412.47 659
9413.39 630
9414.30 642
9415.22 646
9416.14 666
9417.05 631
9417.97 648
9418.89 640
9419.80 626
9420.72 642
9421.63 652
9422.55 694
9423.47 691
9424.38 674
9425.30 709
9426.22 723
9427.13 699
9428.05 705
9428.97 698
9429.88 689
9430.80 692
9431.72 685
9432.63 693
9433.55 697
9434.47 737
9435.38 724
9436.30 747
9437.22 741
9438.14 767
9439.05 780
9439.97 812
9440.89 813
9441.81 803
9442.72 843
9443.64 865
9444.56 830
9445.47 819
9446.39 793
9447.31 765
9448.23 786
9449.15 777
9450.06 756
9450.98 811
9451.90 795
9452.82 811
9453.73 809
9454.65 772
9455.57 766
9456.49 724
9457.41 744
9458.32 777
9459.24 741
9460.16 710
9461.08 715
9462.00 739
9462.92 695
9463.83 661
9464.75 680
9465.67 710
9466.59 719
9467.51 683
9468.43 720
9469.35 700
9470.26 755
9471.18 731
9472.10 706
9473.02 694
9473.94 717
9474.86 737
9475.78 750
9476.70 741
9477.62 759
9478.54 781
9479.45 776
9480.37 791
9481.29 834
9482.21 817
9483.13 808
9484.05 793
9484.97 779
9485.89 767
9486.81 762
9487.73 765
9488.65 684
9489.57 695
9490.49 719
9491.41 721
9492.33 726
9493.25 720
9494.17 755
9495.09 758
9496.01 754
9496.93 747
9497.85 712
9498.77 740
9499.69 762
9500.61 751
9501.53 782
9502.45 804
9503.37 837
9504.29 847
9505.21 793
9506.13 786
9507.05 814
9507.97 852
9508.89 829
9509.81 818
9510.73 816
9511.65 841
9512.57 875
9513.49 884
9514.42 827
9515.34 881
9516.26 968
9517.18 1027
9518.10 1077
9519.02 1149
9519.94 1215
9520.86 1265
9521.78 1308
9522.71 1308
9523.63 1264
9524.55 1227
9525.47 1141
9526.39 1114
9527.31 1063
9528.23 980
9529.16 977
9530.08 969
9531.00 882
9531.92 855
9532.84 859
9533.76 823
9534.69 826
9535.61 877
9536.53 837
9537.45 840
9538.37 798
9539.30 786
9540.22 821
9541.14 810
9542.06 826
9542.98 810
9543.91 846
9544.83 835
9545.75 853
9546.67 829
9547.60 846
9548.52 855
9549.44 867
9550.36 860
9551.29 868
9552.21 797
9553.13 836
9554.06 851
9554.98 869
9555.90 889
9556.82 876
9557.75 854
9558.67 861
9559.59 857
9560.52 901
9561.44 908
9562.36 916
9563.29 875
9564.21 896
9565.13 886
9566.06 851
9566.98 811
9567.90 851
9568.83 842
9569.75 836
9570.67 884
9571.60 861
9572.52 884
9573.44 874
9574.37 872
9575.29 907
9576.22 951
9577.14 874
9578.06 930
9578.99 925
9579.91 887
9580.84 938
9581.76 928
9582.68 954
9583.61 931
9584.53 933
9585.46 934
9586.38 927
9587.31 902
9588.23 908
9589.15 890
9590.08 896
9591.00 922
9591.93 956
9592.85 970
9593.78 1002
9594.70 988
9595.63 1023
9596.55 1025
9597.48 1046
9598.40 1061
9599.33 1134
9600.25 1175
9601.18 1098
9602.10 1099
9603.03 1077
9603.95 1026
9604.88 1037
9605.80 1036
9606.73 990
9607.65 1003
9608.58 972
9609.50 968
9610.43 934
9611.35 986
9612.28 980
9613.21 970
9614.13 963
9615.06 1025
9615.98 980
9616.91 985
9617.84 947
9618.76 957
9619.69 959
9620.61 996
9621.54 965
9622.47 985
9623.39 1036
9624.32 1003
9625.24 1004
9626.17 1005
9627.10 1033
9628.02 1049
9628.95 1051
9629.88 1059
9630.80 1087
9631.73 1107
9632.65 1100
9633.58 1080
9634.51 1104
9635.43 1133
9636.36 1098
9637.29 1118
9638.22 1132
9639.14 1142
9640.07 1190
9641.00 1178
9641.92 1246
9642.85 1228
9643.78 1283
9644.70 1341
9645.63 1385
9646.56 1367
9647.49 1307
9648.41 1280
9649.34 1347
9650.27 1361
9651.20 1325
9652.12 1273
9653.05 1309
9653.98 1291
9654.91 1273
9655.83 1264
9656.76 1275
9657.69 1253
9658.62 1310
9659.55 1290
9660.47 1293
9661.40 1280
9662.33 1277
9663.26 1270
9664.19 1269
9665.11 1268
9666.04 1287
9666.97 1326
9667.90 1334
9668.83 1344
9669.75 1340
9670.68 1333
9671.61 1389
9672.54 1457
9673.47 1400
9674.40 1403
9675.33 1417
9676.25 1463
9677.18 1413
9678.11 1454
9679.04 1495
9679.97 1563
9680.90 1566
9681.83 1527
9682.76 1523
9683.69 1496
9684.61 1553
9685.54 1576
9686.47 1580
9687.40 1590
9688.33 1585
9689.26 1567
9690.19 1520
9691.12 1592
9692.05 1589
9692.98 1643
9693.91 1687
9694.84 1784
9695.77 1851
9696.70 1972
9697.63 2013
9698.56 2074
9699.49 2094
9700.42 2062
9701.35 2052
9702.28 1950
9703.21 1838
9704.14 1741
9705.07 1619
9706.00 1584
9706.93 1591
9707.86 1515
9708.79 1505
9709.72 1549
9710.65 1599
9711.58 1569
9712.51 1620
9713.44 1638
9714.37 1652
9715.30 1678
9716.23 1642
9717.16 1621
9718.09 1597
9719.02 1501
9719.95 1460
9720.88 1396
9721.81 1331
9722.75 1314
9723.68 1296
9724.61 1228
9725.54 1191
9726.47 1234
9727.40 1277
9728.33 1268
9729.26 1271
9730.19 1221
9731.13 1251
9732.06 1215
9732.99 1259
9733.92 1298
9734.85 1307
9735.78 1183
9736.71 1167
9737.65 1188
9738.58 1186
9739.51 1163
9740.44 1145
9741.37 1121
9742.30 1093
9743.24 1091
9744.17 1070
9745.10 1093
9746.03 1083
9746.96 1071
9747.90 1052
9748.83 1068
9749.76 1004
9750.69 1036
9751.63 1060
9752.56 1055
9753.49 1022
9754.42 1020
9755.36 1025
9756.29 1047
9757.22 1049
9758.15 1025
9759.09 975
9760.02 1050
9760.95 1059
9761.88 1036
9762.82 1070
9763.75 996
9764.68 1046
9765.62 1085
9766.55 1072
9767.48 1066
9768.41 1073
9769.35 1066
9770.28 1060
9771.21 1095
9772.15 1069
9773.08 1061
9774.01 1054
9774.95 1082
9775.88 1066
9776.81 1094
9777.75 1099
9778.68 1119
9779.62 1134
9780.55 1141
9781.48 1139
9782.42 1099
9783.35 1096
9784.28 1139
9785.22 1054
9786.15 1064
9787.09 1041
9788.02 1013
9788.95 989
9789.89 964
9790.82 970
9791.76 966
9792.69 981
9793.63 1006
9794.56 1014
9795.49 1011
9796.43 1009
9797.36 1003
9798.30 1021
9799.23 1045
9800.17 1003
9801.10 971
9802.04 950
9802.97 947
9803.91 901
9804.84 900
9805.78 868
9806.71 886
9807.65 888
9808.58 807
9809.52 807
9810.45 797
9811.39 816
9812.32 823
9813.26 848
9814.19 823
9815.13 833
9816.06 812
9817.00 822
9817.93 781
9818.87 777
9819.80 786
9820.74 797
9821.68 777
9822.61 798
9823.55 796
9824.48 744
9825.42 761
9826.35 814
9827.29 793
9828.23 772
9829.16 753
9830.10 755
9831.03 778
9831.97 769
9832.91 760
9833.84 782
9834.78 763
9835.72 733
9836.65 773
9837.59 729
9838.52 772
9839.46 782
9840.40 804
9841.33 787
9842.27 769
9843.21 781
9844.14 803
9845.08 788
9846.02 789
9846.95 779
9847.89 748
9848.83 795
9849.77 804
9850.70 785
9851.64 799
9852.58 773
9853.51 788
9854.45 768
9855.39 764
9856.33 773
9857.26 797
9858.20 772
9859.14 761
9860.08 798
9861.01 766
9861.95 746
9862.89 756
9863.83 757
9864.76 733
9865.70 725
9866.64 726
9867.58 703
9868.51 713
9869.45 720
9870.39 731
9871.33 727
9872.27 732
9873.20 744
9874.14 718
9875.08 714
9876.02 721
9876.96 739
9877.90 747
9878.83 706
9879.77 683
9880.71 720
9881.65 718
9882.59 716
9883.53 721
9884.47 697
9885.40 704
9886.34 713
9887.28 736
9888.22 709
9889.16 705
9890.10 702
9891.04 714
9891.98 688
9892.91 692
9893.85 746
9894.79 723
9895.73 733
9896.67 679
9897.61 680
9898.55 702
9899.49 733
9900.43 668
9901.37 657
9902.31 683
9903.25 716
9904.19 735
9905.13 719
9906.07 711
9907.01 717
9907.95 733
9908.89 732
9909.83 718
9910.77 750
9911.71 762
9912.65 706
9913.59 711
9914.53 709
9915.47 718
9916.41 729
9917.35 724
9918.29 751
9919.23 801
9920.17 770
9921.11 793
9922.05 829
9922.99 880
9923.93 932
9924.87 992
9925.81 993
9926.75 1004
9927.69 990
9928.63 967
9929.57 946
9930.51 891
9931.45 882
9932.39 865
9933.34 841
9934.28 823
9935.22 796
9936.16 772
9937.10 792
9938.04 771
9938.98 722
9939.92 713
9940.87 719
9941.81 698
9942.75 745
9943.69 759
9944.63 790
9945.57 843
9946.51 859
9947.46 916
9948.40 968
9949.34 967
9950.28 1033
9951.22 1010
9952.16 954
9953.11 905
9954.05 889
9954.99 857
9955.93 795
9956.87 765
9957.82 758
9958.76 759
9959.70 698
9960.64 685
9961.59 629
9962.53 675
9963.47 666
9964.41 677
9965.35 659
9966.30 633
9967.24 614
9968.18 594
9969.13 622
9970.07 609
9971.01 607
9971.95 626
9972.90 615
9973.84 611
9974.78 603
9975.73 623
9976.67 651
9977.61 597
9978.55 593
9979.50 640
9980.44 607
9981.38 607
9982.33 609
9983.27 620
9984.21 611
9985.16 615
9986.10 622
9987.04 565
9987.99 594
9988.93 601
9989.88 607
9990.82 621
9991.76 621
9992.71 603
9993.65 576
9994.59 616
9995.54 573
9996.48 584
9997.43 624
9998.37 594
9999.31 631
10000.26 611
10001.20 613
10002.15 579
10003.09 583
10004.04 612
10004.98 585
10005.92 584
10006.87 603
10007.81 604
10008.76 599
10009.70 582
10010.65 626
10011.59 606
10012.54 579
10013.48 561
10014.43 580
10015.37 605
10016.32 603
10017.26 538
10018.21 576
10019.15 557
10020.10 543
10021.04 582
10021.99 552
10022.93 590
10023.88 610
10024.82 576
10025.77 563
10026.71 551
10027.66 587
10028.60 606
10029.55 617
10030.49 616
10031.44 582
10032.39 573
10033.33 597
10034.28 569
10035.22 553
10036.17 570
10037.11 556
10038.06 547
10039.01 579
10039.95 568
10040.90 520
10041.84 517
10042.79 562
10043.74 529
10044.68 574
10045.63 574
10046.58 575
10047.52 561
10048.47 544
10049.41 556
10050.36 530
10051.31 543
10052.25 508
10053.20 498
10054.15 527
10055.09 534
10056.04 551
10056.99 550
10057.93 501
10058.88 533
10059.83 549
10060.78 536
10061.72 530
10062.67 518
10063.62 528
10064.56 547
10065.51 539
10066.46 518
10067.41 522
10068.35 575
10069.30 525
10070.25 553
10071.20 545
10072.14 548
10073.09 529
10074.04 551
10074.99 530
10075.93 543
10076.88 533
10077.83 534
10078.78 519
10079.72 522
10080.67 515
10081.62 513
10082.57 512
10083.52 533
10084.46 491
10085.41 511
10086.36 534
10087.31 526
10088.26 536
10089.21 526
10090.15 521
10091.10 522
10092.05 546
10093.00 525
10093.95 554
10094.90 529
10095.85 553
10096.79 520
10097.74 498
10098.69 507
10099.64 529
10100.59 540
10101.54 524
10102.49 497
10103.44 509
10104.39 525
10105.33 516
10106.28 500
10107.23 505
10108.18 578
10109.13 539
10110.08 516
10111.03 504
10111.98 485
10112.93 520
10113.88 555
10114.83 517
10115.78 537
10116.73 524
10117.68 528
10118.63 528
10119.58 514
10120.53 506
10121.48 525
10122.43 534
10123.38 486
10124.33 500
10125.28 516
10126.23 512
10127.18 495
10128.13 512
10129.08 513
10130.03 539
10130.98 539
10131.93 569
10132.88 520
10133.83 515
10134.78 507
10135.73 528
10136.68 550
10137.63 523
10138.58 562
10139.53 564
10140.48 563
10141.43 548
10142.38 543
10143.33 559
10144.29 573
10145.24 555
10146.19 541
10147.14 551
10148.09 517
10149.04 555
10149.99 558
10150.94 541
10151.89 568
10152.85 563
10153.80 555
10154.75 552
10155.70 560
10156.65 544
10157.60 574
10158.55 576
10159.51 606
10160.46 609
10161.41 569
10162.36 587
10163.31 576
10164.26 600
10165.22 582
10166.17 594
10167.12 603
10168.07 597
10169.02 603
10169.98 628
10170.93 652
10171.88 632
10172.83 618
10173.79 626
10174.74 622
10175.69 627
10176.64 647
10177.60 633
10178.55 649
10179.50 660
10180.45 647
10181.41 633
10182.36 635
10183.31 671
10184.26 635
10185.22 646
10186.17 681
10187.12 674
10188.08 702
10189.03 670
10189.98 691
10190.93 656
10191.89 664
10192.84 652
10193.79 658
10194.75 646
10195.70 673
10196.65 673
10197.61 694
10198.56 729
10199.51 723
10200.47 726
10201.42 716
10202.38 728
10203.33 727
10204.28 722
10205.24 746
10206.19 764
10207.14 774
10208.10 744
10209.05 770
10210.01 717
10210.96 731
10211.91 706
10212.87 727
10213.82 705
10214.78 710
10215.73 690
10216.69 680
10217.64 680
10218.59 665
10219.55 698
10220.50 663
10221.46 673
10222.41 632
10223.37 663
10224.32 661
10225.28 640
10226.23 683
10227.19 712
10228.14 711
10229.10 736
10230.05 775
10231.01 788
10231.96 825
10232.92 834
10233.87 881
10234.83 948
10235.78 1003
10236.74 941
10237.69 976
10238.65 961
10239.60 959
10240.56 837
10241.51 798
10242.47 757
10243.42 728
10244.38 726
10245.34 680
10246.29 664
10247.25 686
10248.20 668
10249.16 632
10250.11 648
10251.07 626
10252.03 646
10252.98 589
10253.94 596
10254.89 628
10255.85 604
10256.81 593
10257.76 576
10258.72 588
10259.68 583
10260.63 581
10261.59 546
10262.55 539
10263.50 551
10264.46 561
10265.41 557
10266.37 580
10267.33 567
10268.28 557
10269.24 571
10270.20 565
10271.16 597
10272.11 569
10273.07 563
10274.03 548
10274.98 555
10275.94 545
10276.90 512
10277.85 527
10278.81 546
10279.77 544
10280.73 514
10281.68 539
10282.64 532
10283.60 555
10284.56 550
10285.51 541
10286.47 521
10287.43 525
10288.39 531
10289.34 539
10290.30 538
10291.26 537
10292.22 533
10293.18 555
10294.13 536
10295.09 555
10296.05 556
10297.01 580
10297.97 573
10298.92 543
10299.88 560
10300.84 558
10301.80 531
10302.76 559
10303.72 544
10304.67 519
10305.63 526
10306.59 543
10307.55 542
10308.51 556
10309.47 523
10310.43 581
10311.38 566
10312.34 563
10313.30 536
10314.26 522
10315.22 527
10316.18 543
10317.14 520
10318.10 535
10319.06 515
10320.01 522
10320.97 506
10321.93 520
10322.89 524
10323.85 500
10324.81 488
10325.77 527
10326.73 525
10327.69 525
10328.65 524
10329.61 538
10330.57 543
10331.53 509
10332.49 543
10333.45 527
10334.41 507
10335.37 518
10336.33 503
10337.29 471
10338.25 504
10339.21 496
10340.17 473
10341.13 486
10342.09 484
10343.05 501
10344.01 492
10344.97 522
10345.93 516
10346.89 500
10347.85 498
10348.81 474
10349.77 456
10350.73 497
10351.69 471
10352.65 500
10353.61 481
10354.57 483
10355.53 490
10356.49 481
10357.46 459
10358.42 453
10359.38 467
10360.34 458
10361.30 476
10362.26 446
10363.22 469
10364.18 484
10365.14 487
10366.11 457
10367.07 460
10368.03 470
10368.99 480
10369.95 485
10370.91 488
10371.87 476
10372.84 457
10373.80 418
10374.76 453
10375.72 449
10376.68 481
10377.64 459
10378.61 462
10379.57 481
10380.53 487
10381.49 475
10382.45 471
10383.42 481
10384.38 480
10385.34 447
10386.30 462
10387.27 479
10388.23 452
10389.19 439
10390.15 430
10391.11 450
10392.08 443
10393.04 455
10394.00 455
10394.96 470
10395.93 456
10396.89 452
10397.85 435
10398.82 431
10399.78 431
10400.74 424
10401.70 442
10402.67 442
10403.63 441
10404.59 452
10405.56 467
10406.52 446
10407.48 457
10408.45 442
10409.41 473
10410.37 439
10411.34 462
10412.30 454
10413.26 482
10414.23 473
10415.19 482
10416.15 513
10417.12 484
10418.08 503
10419.04 480
10420.01 481
10420.97 518
10421.94 503
10422.90 510
10423.86 458
10424.83 470
10425.79 461
10426.76 442
10427.72 433
10428.68 466
10429.65 472
10430.61 436
10431.58 416
10432.54 424
10433.51 419
10434.47 431
10435.44 417
10436.40 420
10437.36 438
10438.33 438
10439.29 439
10440.26 437
10441.22 447
10442.19 425
10443.15 437
10444.12 437
10445.08 452
10446.05 431
10447.01 450
10447.98 431
10448.94 413
10449.91 430
10450.87 436
10451.84 446
10452.80 411
10453.77 427
10454.73 429
10455.70 454
10456.67 421
10457.63 425
10458.60 425
10459.56 421
10460.53 423
10461.49 448
10462.46 421
10463.43 430
10464.39 440
10465.36 427
10466.32 408
10467.29 417
10468.25 432
10469.22 423
10470.19 396
10471.15 411
10472.12 440
10473.09 433
10474.05 435
10475.02 462
10475.98 467
10476.95 445
10477.92 457
10478.88 470
10479.85 482
10480.82 446
10481.78 456
10482.75 461
10483.72 440
10484.68 477
10485.65 421
10486.62 429
10487.58 420
10488.55 439
10489.52 410
10490.49 422
10491.45 416
10492.42 421
10493.39 436
10494.35 455
10495.32 417
10496.29 433
10497.26 436
10498.22 427
10499.19 438
10500.16 423
10501.13 403
10502.09 390
10503.06 384
10504.03 421
10505.00 408
10505.96 430
10506.93 446
10507.90 429
10508.87 393
10509.84 403
10510.80 417
10511.77 445
10512.74 458
10513.71 427
10514.68 450
10515.64 440
10516.61 436
10517.58 421
10518.55 424
10519.52 428
10520.49 433
10521.45 430
10522.42 414
10523.39 422
10524.36 436
10525.33 405
10526.30 406
10527.27 409
10528.23 406
10529.20 432
10530.17 429
10531.14 420
10532.11 417
10533.08 408
10534.05 437
10535.02 471
10535.99 465
10536.96 473
10537.93 453
10538.89 450
10539.86 432
10540.83 447
10541.80 446
10542.77 452
10543.74 451
10544.71 458
10545.68 457
10546.65 472
10547.62 464
10548.59 439
10549.56 455
10550.53 435
10551.50 435
10552.47 412
10553.44 433
10554.41 453
10555.38 468
10556.35 471
10557.32 453
10558.29 433
10559.26 480
10560.23 481
10561.20 460
10562.17 472
10563.14 457
10564.11 465
10565.08 462
10566.05 455
10567.02 452
10567.99 456
10568.96 458
10569.93 466
10570.91 482
10571.88 457
10572.85 470
10573.82 438
10574.79 461
10575.76 443
10576.73 448
10577.70 455
10578.67 477
10579.64 430
10580.62 450
10581.59 464
10582.56 447
10583.53 447
10584.50 456
10585.47 484
10586.44 463
10587.42 446
10588.39 491
10589.36 482
10590.33 472
10591.30 455
10592.27 495
10593.25 469
10594.22 482
10595.19 510
10596.16 484
10597.13 533
10598.10 469
10599.08 485
10600.05 487
10601.02 459
10601.99 486
10602.97 513
10603.94 467
10604.91 493
10605.88 500
10606.85 509
10607.83 529
10608.80 513
10609.77 516
10610.74 536
10611.72 544
10612.69 535
10613.66 498
10614.64 533
10615.61 519
10616.58 496
10617.55 557
10618.53 530
10619.50 489
10620.47 476
10621.45 483
10622.42 474
10623.39 486
10624.37 494
10625.34 513
10626.31 481
10627.29 479
10628.26 490
10629.23 500
10630.21 485
10631.18 487
10632.15 495
10633.13 478
10634.10 529
10635.07 525
10636.05 568
10637.02 577
10638.00 562
10638.97 583
10639.94 591
10640.92 594
10641.89 583
10642.87 534
10643.84 547
10644.81 533
10645.79 523
10646.76 491
10647.74 492
10648.71 478
10649.68 481
10650.66 445
10651.63 449
10652.61 454
10653.58 462
10654.56 427
10655.53 437
10656.51 447
10657.48 464
10658.46 429
10659.43 461
10660.41 459
10661.38 455
10662.36 446
10663.33 455
10664.31 458
10665.28 455
10666.26 447
10667.23 430
10668.21 447
10669.18 433
10670.16 444
10671.13 431
10672.11 452
10673.08 425
10674.06 429
10675.03 426
10676.01 460
10676.99 469
10677.96 418
10678.94 450
10679.91 447
10680.89 457
10681.86 455
10682.84 420
10683.82 424
10684.79 465
10685.77 451
10686.74 418
10687.72 437
10688.70 434
10689.67 432
10690.65 441
10691.63 389
10692.60 418
10693.58 450
10694.55 431
10695.53 442
10696.51 423
10697.48 440
10698.46 439
10699.44 456
10700.41 435
10701.39 414
10702.37 444
10703.34 426
10704.32 402
10705.30 399
10706.27 407
10707.25 416
10708.23 410
10709.21 447
10710.18 445
10711.16 437
10712.14 430
10713.11 449
10714.09 434
10715.07 443
10716.05 438
10717.02 442
10718.00 451
10718.98 440
10719.96 416
10720.93 447
10721.91 442
10722.89 430
10723.87 424
10724.85 411
10725.82 423
10726.80 424
10727.78 430
10728.76 446
10729.74 423
10730.71 435
10731.69 437
10732.67 441
10733.65 404
10734.63 414
10735.60 447
10736.58 451
10737.56 436
10738.54 414
10739.52 415
10740.50 423
10741.48 437
10742.45 412
10743.43 451
10744.41 441
10745.39 459
10746.37 427
10747.35 442
10748.33 414
10749.31 429
10750.28 443
10751.26 448
10752.24 422
10753.22 407
10754.20 438
10755.18 430
10756.16 436
10757.14 394
10758.12 435
10759.10 442
10760.08 419
10761.06 396
10762.04 429
10763.01 425
10763.99 441
10764.97 434
10765.95 435
10766.93 464
10767.91 443
10768.89 436
10769.87 458
10770.85 427
10771.83 415
10772.81 414
10773.79 451
10774.77 445
10775.75 423
10776.73 438
10777.71 427
10778.69 426
10779.67 454
10780.65 451
10781.63 465
10782.62 454
10783.60 442
10784.58 472
10785.56 436
10786.54 441
10787.52 460
10788.50 455
10789.48 404
10790.46 440
10791.44 444
10792.42 446
10793.40 458
10794.38 442
10795.37 448
10796.35 462
10797.33 450
10798.31 457
10799.29 452
10800.27 475
10801.25 476
10802.23 479
10803.21 461
10804.20 454
10805.18 440
10806.16 447
10807.14 430
10808.12 476
10809.10 480
10810.09 451
10811.07 448
10812.05 453
10813.03 455
10814.01 458
10815.00 472
10815.98 458
10816.96 479
10817.94 467
10818.92 471
10819.91 505
10820.89 466
10821.87 472
10822.85 469
10823.83 461
10824.82 471
10825.80 474
10826.78 486
10827.76 491
10828.75 475
10829.73 464
10830.71 460
10831.69 488
10832.68 465
10833.66 478
10834.64 458
10835.63 454
10836.61 455
10837.59 475
10838.57 483
10839.56 513
10840.54 491
10841.52 475
10842.51 495
10843.49 534
10844.47 522
10845.46 538
10846.44 495
10847.42 545
10848.41 519
10849.39 516
10850.37 526
10851.36 532
10852.34 495
10853.32 546
10854.31 596
10855.29 565
10856.28 570
10857.26 530
10858.24 562
10859.23 556
10860.21 515
10861.20 541
10862.18 575
10863.16 545
10864.15 561
10865.13 562
10866.12 589
10867.10 597
10868.08 578
10869.07 590
10870.05 567
10871.04 563
10872.02 556
10873.01 529
10873.99 532
10874.98 551
10875.96 540
10876.95 540
10877.93 549
10878.92 568
10879.90 593
10880.89 531
10881.87 570
10882.86 559
10883.84 590
10884.83 618
10885.81 587
10886.80 596
10887.78 580
10888.77 607
10889.75 589
10890.74 605
10891.72 624
10892.71 608
10893.69 607
10894.68 630
10895.66 646
10896.65 630
10897.64 629
10898.62 627
10899.61 654
10900.59 686
10901.58 688
10902.56 671
10903.55 649
10904.54 698
10905.52 652
10906.51 708
10907.49 687
10908.48 708
10909.47 709
10910.45 733
10911.44 713
10912.43 723
10913.41 758
10914.40 746
10915.39 715
10916.37 730
10917.36 759
10918.35 786
10919.33 762
10920.32 762
10921.31 769
10922.29 765
10923.28 755
10924.27 761
10925.25 754
10926.24 762
10927.23 791
10928.21 800
10929.20 767
10930.19 783
10931.18 790
10932.16 787
10933.15 785
10934.14 792
10935.12 837
10936.11 870
10937.10 870
10938.09 820
10939.07 853
10940.06 902
10941.05 908
10942.04 888
10943.02 914
10944.01 911
10945.00 908
10945.99 905
10946.98 960
10947.96 961
10948.95 1009
10949.94 1053
10950.93 1071
10951.92 1082
10952.90 1156
10953.89 1205
10954.88 1228
10955.87 1309
10956.86 1291
10957.85 1354
10958.83 1385
10959.82 1380
10960.81 1327
10961.80 1294
10962.79 1208
10963.78 1192
10964.77 1143
10965.75 1127
10966.74 1095
10967.73 1034
10968.72 1048
10969.71 1045
10970.70 985
10971.69 985
10972.68 979
10973.67 953
10974.66 939
10975.64 991
10976.63 1006
10977.62 974
10978.61 983
10979.60 1042
10980.59 1019
10981.58 1039
10982.57 1006
10983.56 1042
10984.55 1063
10985.54 1055
10986.53 1066
10987.52 1075
10988.51 1123
10989.50 1176
10990.49 1174
10991.48 1217
10992.47 1227
10993.46 1324
10994.45 1424
10995.44 1502
10996.43 1611
10997.42 1670
10998.41 1711
10999.40 1806
11000.39 1855
11001.38 1713
11002.37 1646
11003.36 1568
11004.35 1492
11005.34 1370
11006.33 1274
11007.32 1198
11008.31 1135
11009.30 1081
11010.30 966
11011.29 944
11012.28 937
11013.27 911
11014.26 869
11015.25 883
11016.24 854
11017.23 825
11018.22 836
11019.21 829
11020.21 807
11021.20 794
11022.19 775
11023.18 795
11024.17 797
11025.16 794
11026.15 770
11027.14 754
11028.14 792
11029.13 796
11030.12 759
11031.11 779
11032.10 764
11033.09 781
11034.09 759
11035.08 739
11036.07 747
11037.06 774
11038.05 739
11039.05 724
11040.04 724
11041.03 719
11042.02 739
11043.02 745
11044.01 710
11045.00 704
11045.99 687
11046.98 671
11047.98 709
11048.97 710
11049.96 678
11050.95 639
11051.95 662
11052.94 660
11053.93 676
11054.93 663
11055.92 682
11056.91 708
11057.90 671
11058.90 673
11059.89 694
11060.88 710
11061.88 714
11062.87 724
11063.86 684
11064.86 699
11065.85 744
11066.84 709
11067.84 696
11068.83 652
11069.82 715
11070.82 687
11071.81 663
11072.80 683
11073.80 701
11074.79 717
11075.78 696
11076.78 719
11077.77 720
11078.77 707
11079.76 667
11080.75 656
11081.75 656
11082.74 656
11083.74 656
11084.73 626
11085.72 672
11086.72 620
11087.71 662
11088.71 626
11089.70 667
11090.70 642
11091.69 623
11092.68 638
11093.68 638
11094.67 608
11095.67 621
11096.66 610
11097.66 640
11098.65 647
11099.65 647
11100.64 623
11101.64 601
11102.63 610
11103.63 624
11104.62 635
11105.62 647
11106.61 624
11107.61 606
11108.60 628
11109.60 646
11110.59 631
11111.59 603
11112.58 619
11113.58 590
11114.57 581
11115.57 607
11116.56 620
11117.56 609
11118.56 567
11119.55 575
11120.55 601
11121.54 569
11122.54 588
11123.54 582
11124.53 589
11125.53 592
11126.52 583
11127.52 546
11128.51 576
11129.51 559
11130.51 596
11131.50 547
11132.50 542
11133.50 562
11134.49 554
11135.49 544
11136.49 546
11137.48 536
11138.48 576
11139.47 568
11140.47 548
11141.47 532
11142.46 542
11143.46 590
11144.46 543
11145.46 556
11146.45 554
11147.45 546
11148.45 566
11149.44 569
11150.44 534
11151.44 532
11152.43 531
11153.43 539
11154.43 523
11155.43 563
11156.42 533
11157.42 524
11158.42 516
11159.42 543
11160.41 530
11161.41 521
11162.41 530
11163.41 521
11164.40 540
11165.40 520
11166.40 552
11167.40 502
11168.39 537
11169.39 525
11170.39 502
11171.39 512
11172.39 514
11173.38 520
11174.38 526
11175.38 489
11176.38 501
11177.38 512
11178.38 533
11179.37 521
11180.37 475
11181.37 508
11182.37 539
11183.37 526
11184.37 528
11185.37 522
11186.36 515
11187.36 522
11188.36 511
11189.36 495
11190.36 523
11191.36 538
11192.36 563
11193.36 544
11194.36 510
11195.35 513
11196.35 564
11197.35 533
11198.35 532
11199.35 516
11200.35 553
11201.35 569
11202.35 551
11203.35 516
11204.35 548
11205.35 540
11206.35 552
11207.35 543
11208.35 549
11209.35 506
11210.35 576
11211.35 530
11212.35 541
11213.35 504
11214.35 492
11215.34 551
11216.35 527
11217.35 519
11218.35 543
11219.35 521
11220.35 558
11221.35 534
11222.35 526
11223.35 542
11224.35 535
11225.35 528
11226.35 512
11227.35 537
11228.35 553
11229.35 572
11230.35 516
11231.35 557
11232.35 545
11233.35 536
11234.35 513
11235.35 521
11236.35 522
11237.36 505
11238.36 530
11239.36 530
11240.36 555
11241.36 510
11242.36 552
11243.36 540
11244.36 573
11245.36 557
11246.37 549
11247.37 575
11248.37 546
11249.37 552
11250.37 561
11251.37 567
11252.38 572
11253.38 577
11254.38 531
11255.38 537
11256.38 550
11257.38 559
11258.39 555
11259.39 586
11260.39 547
11261.39 545
11262.39 554
11263.40 562
11264.40 585
11265.40 560
11266.40 560
11267.40 581
11268.41 551
11269.41 594
11270.41 570
11271.41 602
11272.42 590
11273.42 601
11274.42 623
11275.42 599
11276.43 636
11277.43 617
11278.43 638
11279.44 572
11280.44 577
11281.44 605
11282.44 614
11283.45 554
11284.45 552
11285.45 563
11286.46 579
11287.46 549
11288.46 524
11289.47 552
11290.47 529
11291.47 538
11292.48 530
11293.48 542
11294.48 553
11295.49 572
11296.49 540
11297.49 521
11298.50 536
11299.50 521
11300.51 530
11301.51 543
11302.51 501
11303.52 495
11304.52 503
11305.53 547
11306.53 525
11307.53 497
11308.54 523
11309.54 542
11310.55 528
11311.55 531
11312.55 566
11313.56 573
11314.56 551
11315.57 557
11316.57 541
11317.58 562
11318.58 554
11319.59 522
11320.59 548
11321.59 577
11322.60 560
11323.60 587
11324.61 552
11325.61 538
11326.62 546
11327.62 556
11328.63 513
11329.63 549
11330.64 555
11331.64 559
11332.65 563
11333.65 559
11334.66 589
11335.67 592
11336.67 597
11337.68 620
11338.68 628
11339.69 637
11340.69 619
11341.70 638
11342.70 623
11343.71 597
11344.72 599
11345.72 609
11346.73 597
11347.73 549
11348.74 524
11349.74 533
11350.75 501
11351.76 511
11352.76 511
11353.77 518
11354.78 519
11355.78 543
11356.79 525
11357.79 487
11358.80 527
11359.81 523
11360.81 511
11361.82 514
11362.83 531
11363.83 512
11364.84 537
11365.85 511
11366.85 513
11367.86 509
11368.87 489
11369.87 507
11370.88 528
11371.89 522
11372.89 477
11373.90 484
11374.91 488
11375.92 515
11376.92 489
11377.93 513
11378.94 486
11379.94 491
11380.95 502
11381.96 486
11382.97 494
11383.97 498
11384.98 498
11385.99 464
11387.00 473
11388.00 484
11389.01 476
11390.02 491
11391.03 496
11392.04 488
11393.04 482
11394.05 503
11395.06 482
11396.07 459
11397.08 474
11398.08 479
11399.09 464
11400.10 462
11401.11 481
11402.12 490
11403.12 476
11404.13 473
11405.14 484
11406.15 487
11407.16 483
11408.17 467
11409.18 502
11410.18 507
11411.19 470
11412.20 467
11413.21 478
11414.22 490
11415.23 500
11416.24 483
11417.25 509
11418.25 492
11419.26 485
11420.27 472
11421.28 462
11422.29 489
11423.30 503
11424.31 494
11425.32 493
11426.33 487
11427.34 503
11428.35 509
11429.36 510
11430.37 480
11431.38 481
11432.39 513
11433.39 511
11434.40 516
11435.41 488
11436.42 502
11437.43 503
11438.44 513
11439.45 506
11440.46 503
11441.47 481
11442.48 512
11443.49 491
11444.50 465
11445.51 451
11446.52 462
11447.53 467
11448.55 510
11449.56 537
11450.57 508
11451.58 508
11452.59 511
11453.60 494
11454.61 491
11455.62 507
11456.63 510
11457.64 528
11458.65 507
11459.66 486
11460.67 489
11461.68 486
11462.69 481
11463.71 511
11464.72 501
11465.73 523
11466.74 514
11467.75 483
11468.76 475
11469.77 492
11470.78 502
11471.80 509
11472.81 522
11473.82 518
11474.83 510
11475.84 495
11476.85 527
11477.86 522
11478.88 540
11479.89 524
11480.90 521
11481.91 533
11482.92 504
11483.93 519
11484.95 547
11485.96 533
11486.97 531
11487.98 537
11489.00 549
11490.01 514
11491.02 517
11492.03 562
11493.04 514
11494.06 538
11495.07 565
11496.08 566
11497.09 585
11498.11 555
11499.12 548
11500.13 551
11501.14 555
11502.16 573
11503.17 557
11504.18 589
11505.20 609
11506.21 620
11507.22 595
11508.23 626
11509.25 636
11510.26 629
11511.27 629
11512.29 651
11513.30 649
11514.31 671
11515.33 677
11516.34 656
11517.35 694
11518.37 715
11519.38 783
11520.39 745
11521.41 767
11522.42 781
11523.43 776
11524.45 788
11525.46 825
11526.47 819
11527.49 837
11528.50 881
11529.52 905
11530.53 909
11531.54 947
11532.56 979
11533.57 1110
11534.59 1159
11535.60 1270
11536.62 1297
11537.63 1352
11538.64 1384
11539.66 1349
11540.67 1351
11541.69 1299
11542.70 1245
11543.72 1139
11544.73 1064
11545.75 959
11546.76 889
11547.77 858
11548.79 815
11549.80 780
11550.82 772
11551.83 703
11552.85 677
11553.86 665
11554.88 643
11555.89 625
11556.91 643
11557.92 674
11558.94 610
11559.95 604
11560.97 629
11561.99 584
11563.00 581
11564.02 575
11565.03 566
11566.05 578
11567.06 570
11568.08 561
11569.09 592
11570.11 587
11571.13 597
11572.14 598
11573.16 591
11574.17 588
11575.19 575
11576.20 597
11577.22 588
11578.24 556
11579.25 576
11580.27 587
11581.29 572
11582.30 583
11583.32 546
11584.33 557
11585.35 545
11586.37 569
11587.38 585
11588.40 588
11589.42 610
11590.43 601
11591.45 623
11592.47 625
11593.48 614
11594.50 657
11595.52 672
11596.53 662
11597.55 676
11598.57 696
11599.58 706
11600.60 715
11601.62 714
11602.64 666
11603.65 671
11604.67 641
11605.69 636
11606.70 632
11607.72 611
11608.74 571
11609.76 567
11610.77 627
11611.79 607
11612.81 613
11613.83 588
11614.84 595
11615.86 582
11616.88 593
11617.90 592
11618.92 558
11619.93 572
11620.95 586
11621.97 580
11622.99 575
11624.01 563
11625.02 568
11626.04 570
11627.06 565
11628.08 506
11629.10 539
11630.11 548
11631.13 543
11632.15 527
11633.17 509
11634.19 524
11635.21 551
11636.23 485
11637.24 533
11638.26 505
11639.28 519
11640.30 500
11641.32 510
11642.34 490
11643.36 503
11644.38 529
11645.39 505
11646.41 484
11647.43 505
11648.45 525
11649.47 496
11650.49 480
11651.51 494
11652.53 501
11653.55 509
11654.57 495
11655.59 483
11656.61 487
11657.63 470
11658.65 481
11659.67 485
11660.69 457
11661.70 469
11662.72 482
11663.74 478
11664.76 479
11665.78 502
11666.80 475
11667.82 475
11668.84 473
11669.86 465
11670.88 471
11671.90 459
11672.92 473
11673.95 465
11674.97 447
11675.99 456
11677.01 472
11678.03 482
11679.05 480
11680.07 493
11681.09 472
11682.11 443
11683.13 456
11684.15 460
11685.17 441
11686.19 450
11687.21 448
11688.23 480
11689.25 495
11690.28 444
11691.30 444
11692.32 444
11693.34 429
11694.36 451
11695.38 442
11696.40 474
11697.42 466
11698.44 457
11699.47 435
11700.49 420
11701.51 433
11702.53 469
11703.55 438
11704.57 455
11705.60 456
11706.62 436
11707.64 438
11708.66 452
11709.68 442
11710.70 448
11711.73 402
11712.75 405
11713.77 440
11714.79 426
11715.81 434
11716.84 410
11717.86 440
11718.88 429
11719.90 440
11720.92 439
11721.95 392
11722.97 435
11723.99 441
11725.01 422
11726.04 416
11727.06 407
11728.08 445
11729.11 429
11730.13 403
11731.15 395
11732.17 443
11733.20 447
11734.22 452
11735.24 432
11736.26 403
11737.29 399
11738.31 452
11739.33 451
11740.36 458
11741.38 424
11742.40 438
11743.43 426
11744.45 432
11745.47 426
11746.50 389
11747.52 427
11748.54 435
11749.57 429
11750.59 397
11751.62 398
11752.64 400
11753.66 394
11754.69 393
11755.71 389
11756.73 394
11757.76 417
11758.78 431
11759.81 441
11760.83 427
11761.85 431
11762.88 425
11763.90 435
11764.93 439
11765.95 408
11766.98 431
11768.00 425
11769.02 450
11770.05 444
11771.07 445
11772.10 411
11773.12 431
11774.15 414
11775.17 417
11776.20 443
11777.22 419
11778.25 448
11779.27 462
11780.30 429
11781.32 440
11782.35 418
11783.37 451
11784.40 459
11785.42 433
11786.45 441
11787.47 468
11788.50 442
11789.52 461
11790.55 435
11791.57 437
11792.60 444
11793.62 461
11794.65 458
11795.67 442
11796.70 442
11797.73 431
11798.75 438
11799.78 441
11800.80 424
11801.83 430
11802.85 458
11803.88 461
11804.91 428
11805.93 456
11806.96 435
11807.98 441
11809.01 436
11810.04 463
11811.06 463
11812.09 454
11813.12 450
11814.14 467
11815.17 477
11816.19 456
11817.22 446
11818.25 467
11819.27 446
11820.30 471
11821.33 468
11822.35 463
11823.38 475
11824.41 475
11825.44 484
11826.46 488
11827.49 488
11828.52 482
11829.54 494
11830.57 485
11831.60 469
11832.62 468
11833.65 497
11834.68 475
11835.71 485
11836.73 498
11837.76 471
11838.79 497
11839.82 492
11840.84 498
11841.87 476
11842.90 514
11843.93 499
11844.95 514
11845.98 479
11847.01 489
11848.04 479
11849.07 505
11850.09 521
11851.12 499
11852.15 511
11853.18 522
11854.21 526
11855.23 540
11856.26 507
11857.29 557
11858.32 500
11859.35 559
11860.38 568
11861.40 553
11862.43 524
11863.46 537
11864.49 557
11865.52 549
11866.55 581
11867.58 562
11868.60 558
11869.63 551
11870.66 560
11871.69 551
11872.72 535
11873.75 558
11874.78 586
11875.81 575
11876.84 591
11877.86 622
11878.89 603
11879.92 584
11880.95 591
11881.98 631
11883.01 633
11884.04 597
11885.07 631
11886.10 631
11887.13 638
11888.16 666
11889.19 645
11890.22 636
11891.25 688
11892.28 669
11893.31 700
11894.34 713
11895.37 723
11896.40 784
11897.43 796
11898.46 819
11899.49 817
11900.52 890
11901.55 910
11902.58 922
11903.61 916
11904.64 898
11905.67 902
11906.70 911
11907.73 852
11908.76 831
11909.79 796
11910.82 787
11911.85 738
11912.88 763
11913.91 737
11914.94 741
11915.97 722
11917.01 685
11918.04 692
11919.07 695
11920.10 681
11921.13 679
11922.16 725
11923.19 730
11924.22 719
11925.25 770
11926.28 796
11927.32 780
11928.35 825
11929.38 874
11930.41 869
11931.44 876
11932.47 849
11933.50 861
11934.54 832
11935.57 844
11936.60 769
11937.63 733
11938.66 734
11939.70 750
11940.73 674
11941.76 672
11942.79 656
11943.82 672
11944.85 632
11945.89 594
11946.92 599
11947.95 644
11948.98 622
11950.02 603
11951.05 588
11952.08 563
11953.11 588
11954.15 586
11955.18 595
11956.21 583
11957.24 577
11958.28 574
11959.31 590
11960.34 565
11961.37 602
11962.41 590
11963.44 575
11964.47 603
11965.51 607
11966.54 597
11967.57 602
11968.60 600
11969.64 632
11970.67 622
11971.70 601
11972.74 619
11973.77 613
11974.80 628
11975.84 619
11976.87 605
11977.90 586
11978.94 590
11979.97 597
11981.00 596
11982.04 621
11983.07 578
11984.11 632
11985.14 644
11986.17 618
11987.21 618
11988.24 637
11989.28 646
11990.31 617
11991.34 636
11992.38 649
11993.41 639
11994.45 670
11995.48 633
11996.51 650
11997.55 656
11998.58 665
11999.62 662
12000.65 636
12001.69 649
12002.72 637
12003.76 650
12004.79 662
12005.82 667
12006.86 655
12007.89 664
12008.93 652
12009.96 693
12011.00 691
12012.03 681
12013.07 724
12014.10 717
12015.14 701
12016.17 700
12017.21 742
12018.24 738
12019.28 738
12020.32 728
12021.35 730
12022.39 696
12023.42 716
12024.46 723
12025.49 720
12026.53 719
12027.56 742
12028.60 704
12029.64 707
12030.67 729
12031.71 730
12032.74 704
12033.78 703
12034.81 706
12035.85 696
12036.89 692
12037.92 736
12038.96 746
12039.99 721
12041.03 697
12042.07 701
12043.10 730
12044.14 740
12045.18 742
12046.21 743
12047.25 740
12048.29 741
12049.32 731
12050.36 776
12051.40 757
12052.43 793
12053.47 793
12054.51 810
12055.54 828
12056.58 815
12057.62 809
12058.65 806
12059.69 797
12060.73 787
12061.76 788
12062.80 758
12063.84 747
12064.88 741
12065.91 734
12066.95 716
12067.99 694
12069.03 674
12070.06 678
12071.10 711
12072.14 692
12073.18 652
12074.21 665
12075.25 632
12076.29 658
12077.33 634
12078.36 631
12079.40 627
12080.44 653
12081.48 651
12082.52 646
12083.55 657
12084.59 692
12085.63 683
12086.67 672
12087.71 668
12088.74 654
12089.78 697
12090.82 694
12091.86 702
12092.90 674
12093.94 677
12094.98 701
12096.01 739
12097.05 752
12098.09 734
12099.13 749
12100.17 733
12101.21 769
12102.25 765
12103.28 788
12104.32 789
12105.36 753
12106.40 740
12107.44 720
12108.48 685
12109.52 706
12110.56 674
12111.60 647
12112.64 624
12113.68 640
12114.72 636
12115.76 588
12116.79 589
12117.83 583
12118.87 598
12119.91 570
12120.95 603
12121.99 569
12123.03 557
12124.07 560
12125.11 559
12126.15 559
12127.19 585
12128.23 524
12129.27 534
12130.31 530
12131.35 560
12132.39 571
12133.43 544
12134.47 562
12135.51 524
12136.55 549
12137.59 543
12138.63 556
12139.67 528
12140.71 536
12141.76 578
12142.80 566
12143.84 536
12144.88 535
12145.92 531
12146.96 539
12148.00 529
12149.04 544
12150.08 524
12151.12 538
12152.16 533
12153.20 523
12154.25 546
12155.29 526
12156.33 526
12157.37 510
12158.41 520
12159.45 524
12160.49 530
12161.53 515
12162.58 481
12163.62 504
12164.66 539
12165.70 509
12166.74 497
12167.78 518
12168.82 533
12169.87 496
12170.91 502
12171.95 516
12172.99 517
12174.03 506
12175.08 512
12176.12 498
12177.16 472
12178.20 496
12179.24 492
12180.29 523
12181.33 504
12182.37 517
12183.41 509
12184.46 517
12185.50 488
12186.54 501
12187.58 474
12188.63 464
12189.67 475
12190.71 476
12191.75 488
12192.80 501
12193.84 490
12194.88 528
12195.92 496
12196.97 511
12198.01 500
12199.05 483
12200.10 497
12201.14 486
12202.18 465
12203.23 489
12204.27 495
12205.31 511
12206.36 492
12207.40 482
12208.44 476
12209.49 482
12210.53 495
12211.57 483
12212.62 462
12213.66 475
12214.70 496
12215.75 481
12216.79 485
12217.84 471
12218.88 467
12219.92 491
12220.97 513
12222.01 487
12223.06 471
12224.10 497
12225.14 474
12226.19 448
12227.23 447
12228.28 478
12229.32 456
12230.36 488
12231.41 500
12232.45 474
12233.50 473
12234.54 451
12235.59 468
12236.63 462
12237.68 456
12238.72 446
12239.77 457
12240.81 461
12241.86 477
12242.90 464
12243.94 465
12244.99 483
12246.03 465
12247.08 481
12248.13 445
12249.17 487
12250.22 457
12251.26 471
12252.31 453
12253.35 486
12254.40 463
12255.44 445
12256.49 448
12257.53 431
12258.58 456
12259.62 442
12260.67 414
12261.72 429
12262.76 414
12263.81 391
12264.85 442
12265.90 435
12266.94 382
12267.99 414
12269.04 410
12270.08 407
12271.13 414
12272.17 431
12273.22 427
12274.27 406
12275.31 405
12276.36 435
12277.41 445
12278.45 457
12279.50 416
12280.55 438
12281.59 417
12282.64 434
12283.69 432
12284.73 428
12285.78 459
12286.83 445
12287.87 448
12288.92 433
12289.97 419
12291.01 426
12292.06 455
12293.11 437
12294.15 438
12295.20 452
12296.25 423
12297.30 412
12298.34 413
12299.39 386
12300.44 398
12301.48 442
12302.53 422
12303.58 402
12304.63 426
12305.67 421
12306.72 413
12307.77 408
12308.82 414
12309.87 442
12310.91 416
12311.96 418
12313.01 386
12314.06 404
12315.10 420
12316.15 412
12317.20 394
12318.25 396
12319.30 388
12320.34 406
12321.39 409
12322.44 391
12323.49 410
12324.54 412
12325.59 432
12326.63 409
12327.68 419
12328.73 388
12329.78 405
12330.83 407
12331.88 412
12332.93 396
12333.98 394
12335.02 412
12336.07 394
12337.12 406
12338.17 417
12339.22 389
12340.27 422
12341.32 387
12342.37 396
12343.42 391
12344.47 379
12345.51 408
12346.56 390
12347.61 407
12348.66 433
12349.71 424
12350.76 413
12351.81 397
12352.86 389
12353.91 394
12354.96 411
12356.01 420
12357.06 432
12358.11 423
12359.16 416
12360.21 398
12361.26 423
12362.31 386
12363.36 439
12364.41 430
12365.46 404
12366.51 415
12367.56 436
12368.61 411
12369.66 453
12370.71 417
12371.76 417
12372.81 428
12373.86 427
12374.91 413
12375.96 429
12377.01 436
12378.06 398
12379.11 430
12380.17 444
12381.22 429
12382.27 401
12383.32 420
12384.37 435
12385.42 446
12386.47 430
12387.52 461
12388.57 450
12389.62 424
12390.67 424
12391.73 453
12392.78 437
12393.83 415
12394.88 408
12395.93 437
12396.98 436
12398.03 422
12399.09 466
12400.14 446
12401.19 437
12402.24 435
12403.29 427
12404.34 425
12405.40 426
12406.45 446
12407.50 425
12408.55 431
12409.60 438
12410.66 439
12411.71 428
12412.76 429
12413.81 435
12414.86 465
12415.92 486
12416.97 471
12418.02 442
12419.07 454
12420.13 443
12421.18 469
12422.23 458
12423.28 439
12424.34 460
12425.39 475
12426.44 460
12427.49 484
12428.55 478
12429.60 458
12430.65 476
12431.71 462
12432.76 460
12433.81 483
12434.86 491
12435.92 512
12436.97 486
12438.02 502
12439.08 459
12440.13 474
12441.18 464
12442.24 466
12443.29 467
12444.34 489
12445.40 479
12446.45 507
12447.50 494
12448.56 498
12449.61 494
12450.67 512
12451.72 527
12452.77 552
12453.83 562
12454.88 563
12455.94 554
12456.99 561
12458.04 571
12459.10 567
12460.15 550
12461.21 610
12462.26 626
12463.31 638
12464.37 648
12465.42 679
12466.48 725
12467.53 786
12468.59 818
12469.64 837
12470.70 876
12471.75 940
12472.80 1012
12473.86 1020
12474.91 1102
12475.97 1122
12477.02 1174
12478.08 1150
12479.13 1117
12480.19 1050
12481.24 1020
12482.30 977
12483.35 887
12484.41 835
12485.46 786
12486.52 758
12487.57 739
12488.63 691
12489.69 618
12490.74 650
12491.80 619
12492.85 602
12493.91 552
12494.96 616
12496.02 608
12497.07 609
12498.13 564
12499.19 561
12500.24 536
12501.30 549
12502.35 550
12503.41 569
12504.47 571
12505.52 581
12506.58 574
12507.63 541
12508.69 559
12509.75 546
12510.80 566
12511.86 550
12512.91 536
12513.97 542
12515.03 542
12516.08 561
12517.14 529
12518.20 539
12519.25 549
12520.31 541
12521.37 543
12522.42 540
12523.48 547
12524.54 557
12525.59 561
12526.65 529
12527.71 545
12528.77 520
12529.82 521
12530.88 515
12531.94 542
12532.99 538
12534.05 518
12535.11 536
12536.17 545
12537.22 562
12538.28 549
12539.34 558
12540.40 586
12541.45 574
12542.51 555
12543.57 563
12544.63 590
12545.68 587
12546.74 621
12547.80 603
12548.86 598
12549.92 610
12550.97 638
12552.03 645
12553.09 636
12554.15 667
12555.21 682
12556.26 668
12557.32 645
12558.38 644
12559.44 659
12560.50 659
12561.56 640
12562.61 606
12563.67 637
12564.73 614
12565.79 606
12566.85 597
12567.91 583
12568.97 609
12570.02 586
12571.08 585
12572.14 563
12573.20 572
12574.26 570
12575.32 578
12576.38 570
12577.44 545
12578.50 578
12579.56 558
12580.61 562
12581.67 543
12582.73 551
12583.79 554
12584.85 547
12585.91 584
12586.97 571
12588.03 579
12589.09 611
12590.15 593
12591.21 598
12592.27 574
12593.33 555
12594.39 590
12595.45 552
12596.51 549
12597.57 556
12598.63 564
12599.69 551
12600.75 525
12601.81 556
12602.87 540
12603.93 575
12604.99 572
12606.05 574
12607.11 603
12608.17 579
12609.23 568
12610.29 584
12611.35 590
12612.41 607
12613.47 608
12614.53 597
12615.59 618
12616.66 641
12617.72 629
12618.78 611
12619.84 653
12620.90 652
12621.96 628
12623.02 666
12624.08 654
12625.14 711
12626.20 681
12627.26 638
12628.33 703
12629.39 755
12630.45 737
12631.51 730
12632.57 680
12633.63 687
12634.69 672
12635.76 661
12636.82 658
12637.88 617
12638.94 623
12640.00 612
12641.06 592
12642.13 605
12643.19 589
12644.25 566
12645.31 567
12646.37 586
12647.44 554
12648.50 562
12649.56 541
12650.62 560
12651.68 567
12652.75 574
12653.81 547
12654.87 548
12655.93 558
12657.00 553
12658.06 551
12659.12 539
12660.18 539
12661.25 523
12662.31 537
12663.37 577
12664.43 554
12665.50 521
12666.56 535
12667.62 544
12668.69 534
12669.75 550
12670.81 586
12671.88 581
12672.94 528
12674.00 563
12675.06 576
12676.13 563
12677.19 553
12678.25 572
12679.32 586
12680.38 572
12681.44 568
12682.51 574
12683.57 568
12684.64 537
12685.70 551
12686.76 602
12687.83 586
12688.89 587
12689.95 585
12691.02 594
12692.08 589
12693.15 595
12694.21 582
12695.27 613
12696.34 620
12697.40 609
12698.47 597
12699.53 598
12700.59 622
12701.66 625
12702.72 631
12703.79 642
12704.85 656
12705.92 598
12706.98 626
12708.05 629
12709.11 631
12710.18 634
12711.24 630
12712.30 614
12713.37 659
12714.43 648
12715.50 664
12716.56 610
12717.63 634
12718.69 681
12719.76 608
12720.82 673
12721.89 650
12722.95 661
12724.02 693
12725.09 681
12726.15 676
12727.22 712
12728.28 732
12729.35 759
12730.41 722
12731.48 778
12732.54 765
12733.61 736
12734.68 742
12735.74 745
12736.81 744
12737.87 749
12738.94 704
12740.00 697
12741.07 657
12742.14 669
12743.20 630
12744.27 639
12745.33 618
12746.40 613
12747.47 575
12748.53 567
12749.60 570
12750.67 610
12751.73 596
12752.80 568
12753.87 586
12754.93 596
12756.00 577
12757.07 557
12758.13 563
12759.20 559
12760.27 544
12761.33 532
12762.40 527
12763.47 549
12764.53 551
12765.60 546
12766.67 542
12767.73 522
12768.80 527
12769.87 511
12770.94 530
12772.00 508
12773.07 508
12774.14 506
12775.21 517
12776.27 514
12777.34 520
12778.41 488
12779.48 495
12780.54 482
12781.61 496
12782.68 474
12783.75 478
12784.81 492
12785.88 512
12786.95 450
12788.02 468
12789.09 466
12790.15 470
12791.22 489
12792.29 478
12793.36 451
12794.43 466
12795.49 487
12796.56 466
12797.63 479
12798.70 471
12799.77 468
12800.84 475
12801.90 473
12802.97 461
12804.04 476
12805.11 484
12806.18 481
12807.25 497
12808.32 476
12809.39 493
12810.45 459
12811.52 478
12812.59 494
12813.66 496
12814.73 484
12815.80 479
12816.87 505
12817.94 500
12819.01 500
12820.08 497
12821.15 458
12822.21 498
12823.28 501
12824.35 460
12825.42 460
12826.49 465
12827.56 478
12828.63 470
12829.70 469
12830.77 472
12831.84 453
12832.91 460
12833.98 455
12835.05 469
12836.12 462
12837.19 474
12838.26 470
12839.33 463
12840.40 457
12841.47 468
12842.54 440
12843.61 450
12844.68 447
12845.75 442
12846.82 468
12847.89 443
12848.96 462
12850.03 444
12851.10 419
12852.18 464
12853.25 463
12854.32 460
12855.39 440
12856.46 418
12857.53 408
12858.60 435
12859.67 443
12860.74 429
12861.81 421
12862.88 407
12863.96 425
12865.03 415
12866.10 427
12867.17 425
12868.24 427
12869.31 404
12870.38 422
12871.45 390
12872.53 401
12873.60 401
12874.67 390
12875.74 417
12876.81 426
12877.88 384
12878.96 437
12880.03 423
12881.10 431
12882.17 395
12883.24 415
12884.31 389
12885.39 402
12886.46 393
12887.53 385
12888.60 356
12889.68 386
12890.75 403
12891.82 394
12892.89 395
12893.96 382
12895.04 375
12896.11 393
12897.18 385
12898.25 381
12899.33 364
12900.40 388
12901.47 396
12902.54 384
12903.62 370
12904.69 382
12905.76 352
12906.84 376
12907.91 366
12908.98 346
12910.06 353
12911.13 370
12912.20 376
12913.27 360
12914.35 362
12915.42 360
12916.49 368
12917.57 362
12918.64 362
12919.71 376
12920.79 372
12921.86 357
12922.94 363
12924.01 347
12925.08 386
12926.16 370
12927.23 345
12928.30 348
12929.38 362
12930.45 367
12931.53 408
12932.60 340
12933.67 331
12934.75 344
12935.82 369
12936.90 350
12937.97 356
12939.04 380
12940.12 371
12941.19 353
12942.27 347
12943.34 348
12944.42 345
12945.49 374
12946.56 359
12947.64 324
12948.71 366
12949.79 338
12950.86 332
12951.94 333
12953.01 348
12954.09 355
12955.16 350
12956.24 328
12957.31 338
12958.39 345
12959.46 364
12960.54 364
12961.61 343
12962.69 342
12963.76 337
12964.84 345
12965.91 354
12966.99 354
12968.07 325
12969.14 318
12970.22 332
12971.29 324
12972.37 353
12973.44 324
12974.52 333
12975.59 343
12976.67 320
12977.75 335
12978.82 330
12979.90 324
12980.97 360
12982.05 344
12983.13 368
12984.20 368
12985.28 356
12986.35 350
12987.43 346
12988.51 358
12989.58 360
12990.66 344
12991.74 336
12992.81 358
12993.89 341
12994.97 324
12996.04 330
12997.12 340
12998.20 362
12999.27 348
13000.35 340
13001.43 331
13002.50 363
13003.58 346
13004.66 334
13005.73 337
13006.81 348
13007.89 327
13008.97 335
13010.04 327
13011.12 339
13012.20 335
13013.27 371
13014.35 353
13015.43 350
13016.51 324
13017.58 362
13018.66 375
13019.74 330
13020.82 311
13021.89 347
13022.97 354
13024.05 336
13025.13 346
13026.21 354
13027.28 354
13028.36 352
13029.44 334
13030.52 346
13031.60 363
13032.67 381
13033.75 355
13034.83 357
13035.91 340
13036.99 369
13038.07 357
13039.14 332
13040.22 339
13041.30 346
13042.38 368
13043.46 338
13044.54 354
13045.62 360
13046.69 341
13047.77 355
13048.85 352
13049.93 347
13051.01 369
13052.09 365
13053.17 336
13054.25 351
13055.33 315
13056.40 321
13057.48 337
13058.56 349
13059.64 348
13060.72 355
13061.80 330
13062.88 354
13063.96 351
13065.04 364
13066.12 370
13067.20 336
13068.28 314
13069.36 332
13070.44 357
13071.52 373
13072.60 326
13073.68 335
13074.76 361
13075.84 354
13076.92 357
13078.00 375
13079.08 334
13080.16 351
13081.24 368
13082.32 363
13083.40 354
13084.48 361
13085.56 349
13086.64 330
13087.72 336
13088.80 327
13089.88 346
13090.96 365
13092.04 325
13093.12 341
13094.20 346
13095.28 346
13096.36 337
13097.44 332
13098.52 331
13099.61 329
13100.69 370
13101.77 350
13102.85 348
13103.93 360
13105.01 367
13106.09 346
13107.17 358
13108.25 335
13109.34 319
13110.42 345
13111.50 379
13112.58 360
13113.66 375
13114.74 344
13115.82 357
13116.91 391
13117.99 374
13119.07 369
13120.15 383
13121.23 393
13122.31 369
13123.40 381
13124.48 387
13125.56 403
13126.64 384
13127.72 370
13128.81 375
13129.89 392
13130.97 393
13132.05 371
13133.14 346
13134.22 362
13135.30 369
13136.38 373
13137.47 379
13138.55 367
13139.63 361
13140.71 360
13141.80 361
13142.88 361
13143.96 390
13145.04 376
13146.13 375
13147.21 365
13148.29 358
13149.38 344
13150.46 343
13151.54 371
13152.62 351
13153.71 366
13154.79 378
13155.87 389
13156.96 370
13158.04 352
13159.12 361
13160.21 342
13161.29 349
13162.37 366
13163.46 372
13164.54 380
13165.62 373
13166.71 346
13167.79 355
13168.88 378
13169.96 384
13171.04 370
13172.13 344
13173.21 372
13174.30 365
13175.38 374
13176.46 347
13177.55 363
13178.63 354
13179.72 342
13180.80 347
13181.88 359
13182.97 348
13184.05 373
13185.14 375
13186.22 349
13187.31 367
13188.39 352
13189.48 362
13190.56 373
13191.65 362
13192.73 364
13193.81 376
13194.90 393
13195.98 395
13197.07 388
13198.15 360
13199.24 373
13200.32 348
13201.41 373
13202.49 383
13203.58 363
13204.67 381
13205.75 370
13206.84 382
13207.92 372
13209.01 389
13210.09 384
13211.18 349
13212.26 360
13213.35 372
13214.43 367
13215.52 360
13216.61 369
13217.69 351
13218.78 371
13219.86 375
13220.95 379
13222.04 389
13223.12 385
13224.21 400
13225.29 387
13226.38 402
13227.47 367
13228.55 376
13229.64 393
13230.72 378
13231.81 376
13232.90 393
13233.98 396
13235.07 378
13236.16 396
13237.24 393
13238.33 409
13239.42 411
13240.50 405
13241.59 403
13242.68 392
13243.76 430
13244.85 401
13245.94 395
13247.02 393
13248.11 412
13249.20 403
13250.29 415
13251.37 419
13252.46 426
13253.55 411
13254.63 407
13255.72 405
13256.81 412
13257.90 420
13258.98 408
13260.07 413
13261.16 392
13262.25 410
13263.33 425
13264.42 448
13265.51 404
13266.60 402
13267.69 440
13268.77 412
13269.86 410
13270.95 427
13272.04 434
13273.13 439
13274.21 460
13275.30 451
13276.39 460
13277.48 462
13278.57 440
13279.65 447
13280.74 450
13281.83 438
13282.92 452
13284.01 476
13285.10 461
13286.19 452
13287.27 459
13288.36 454
13289.45 454
13290.54 466
13291.63 488
13292.72 476
13293.81 492
13294.90 472
13295.98 478
13297.07 474
13298.16 495
13299.25 486
13300.34 453
13301.43 485
13302.52 464
13303.61 511
13304.70 511
13305.79 497
13306.88 495
13307.97 545
13309.06 531
13310.15 533
13311.24 496
13312.32 513
13313.41 544
13314.50 535
13315.59 552
13316.68 534
13317.77 539
13318.86 577
13319.95 562
13321.04 563
13322.13 548
13323.22 573
13324.31 563
13325.40 564
13326.49 559
13327.58 566
13328.68 564
13329.77 558
13330.86 570
13331.95 555
13333.04 565
13334.13 579
13335.22 593
13336.31 598
13337.40 604
13338.49 581
13339.58 592
13340.67 608
13341.76 598
13342.85 611
13343.94 611
13345.04 630
13346.13 605
13347.22 594
13348.31 609
13349.40 602
13350.49 612
13351.58 612
13352.67 612
13353.77 631
13354.86 617
13355.95 634
13357.04 664
13358.13 625
13359.22 643
13360.31 668
13361.41 650
13362.50 646
13363.59 652
13364.68 681
13365.77 695
13366.87 713
13367.96 699
13369.05 694
13370.14 720
13371.23 711
13372.33 706
13373.42 697
13374.51 701
13375.60 677
13376.69 620
13377.79 621
13378.88 598
13379.97 599
13381.06 584
13382.16 556
13383.25 572
13384.34 577
13385.43 543
13386.53 532
13387.62 515
13388.71 559
13389.81 544
13390.90 525
13391.99 519
13393.08 504
13394.18 515
13395.27 525
13396.36 492
13397.46 475
13398.55 510
13399.64 526
13400.74 510
13401.83 508
13402.92 502
13404.02 500
13405.11 500
13406.20 509
13407.30 536
13408.39 499
13409.48 533
13410.58 523
13411.67 537
13412.77 526
13413.86 494
13414.95 510
13416.05 515
13417.14 522
13418.23 491
13419.33 492
13420.42 529
13421.52 524
13422.61 513
13423.71 492
13424.80 520
13425.89 513
13426.99 513
13428.08 521
13429.18 513
13430.27 519
13431.37 548
13432.46 548
13433.56 526
13434.65 533
13435.74 538
13436.84 559
13437.93 545
13439.03 531
13440.12 563
13441.22 578
13442.31 564
13443.41 558
13444.50 533
13445.60 565
13446.69 573
13447.79 581
13448.88 549
13449.98 561
13451.08 588
13452.17 564
13453.27 578
13454.36 600
13455.46 591
13456.55 571
13457.65 595
13458.74 591
13459.84 594
13460.94 635
13462.03 605
13463.13 626
13464.22 573
13465.32 595
13466.41 601
13467.51 632
13468.61 615
13469.70 650
13470.80 592
13471.90 642
13472.99 607
13474.09 592
13475.18 626
13476.28 595
13477.38 618
13478.47 642
13479.57 640
13480.67 636
13481.76 633
13482.86 662
13483.96 661
13485.05 684
13486.15 717
13487.25 663
13488.34 672
13489.44 687
13490.54 687
13491.63 706
13492.73 707
13493.83 707
13494.93 720
13496.02 764
13497.12 741
13498.22 766
13499.31 763
13500.41 772
13501.51 767
13502.61 772
13503.70 756
13504.80 778
13505.90 746
13507.00 749
13508.09 731
13509.19 751
13510.29 758
13511.39 746
13512.49 738
13513.58 743
13514.68 700
13515.78 677
13516.88 657
13517.98 682
13519.07 710
13520.17 676
13521.27 638
13522.37 641
13523.47 643
13524.57 627
13525.66 607
13526.76 615
13527.86 579
13528.96 605
13530.06 615
13531.16 605
13532.25 580
13533.35 581
13534.45 585
13535.55 556
13536.65 547
13537.75 603
13538.85 570
13539.95 562
13541.05 547
13542.14 542
13543.24 546
13544.34 575
13545.44 535
13546.54 547
13547.64 525
13548.74 496
13549.84 500
13550.94 513
13552.04 523
13553.14 531
13554.24 513
13555.34 522
13556.44 523
13557.54 501
13558.64 520
13559.74 516
13560.84 519
13561.94 530
13563.04 511
13564.13 489
13565.23 480
13566.34 510
13567.44 494
13568.54 511
13569.64 514
13570.74 502
13571.84 496
13572.94 502
13574.04 519
13575.14 506
13576.24 475
13577.34 483
13578.44 496
13579.54 478
13580.64 497
13581.74 498
13582.84 513
13583.94 519
13585.04 523
13586.14 507
13587.24 499
13588.35 506
13589.45 487
13590.55 487
13591.65 516
13592.75 540
13593.85 535
13594.95 506
13596.05 503
13597.15 534
13598.26 528
13599.36 487
13600.46 506
13601.56 523
13602.66 511
13603.76 525
13604.86 509
13605.97 513
13607.07 498
13608.17 534
13609.27 519
13610.37 506
13611.47 517
13612.58 502
13613.68 516
13614.78 529
13615.88 495
13616.98 516
13618.09 519
13619.19 523
13620.29 522
13621.39 534
13622.50 535
13623.60 516
13624.70 549
13625.80 527
13626.91 506
13628.01 514
13629.11 513
13630.21 551
13631.32 551
13632.42 514
13633.52 508
13634.62 503
13635.73 515
13636.83 502
13637.93 535
13639.04 539
13640.14 523
13641.24 487
13642.35 495
13643.45 486
13644.55 510
13645.65 528
13646.76 513
13647.86 504
13648.96 490
13650.07 494
13651.17 493
13652.28 518
13653.38 512
13654.48 507
13655.59 530
13656.69 521
13657.79 529
13658.90 526
13660.00 515
13661.11 512
13662.21 524
13663.31 505
13664.42 484
13665.52 492
13666.63 540
13667.73 524
13668.83 500
13669.94 531
13671.04 494
13672.15 508
13673.25 517
13674.36 488
13675.46 479
13676.56 511
13677.67 505
13678.77 492
13679.88 512
13680.98 501
13682.09 536
13683.19 528
13684.30 505
13685.40 509
13686.51 521
13687.61 534
13688.72 557
13689.82 547
13690.93 552
13692.03 540
13693.14 540
13694.24 516
13695.35 516
13696.45 557
13697.56 573
13698.66 573
13699.77 538
13700.87 543
13701.98 563
13703.09 594
13704.19 538
13705.30 577
13706.40 533
13707.51 577
13708.61 572
13709.72 585
13710.83 557
13711.93 563
13713.04 576
13714.14 596
13715.25 587
13716.36 583
13717.46 602
13718.57 609
13719.67 605
13720.78 594
13721.89 602
13722.99 650
13724.10 637
13725.21 641
13726.31 671
13727.42 662
13728.53 680
13729.63 664
13730.74 638
13731.85 653
13732.95 691
13734.06 698
13735.17 686
13736.27 666
13737.38 686
13738.49 729
13739.59 719
13740.70 686
13741.81 686
13742.92 717
13744.02 684
13745.13 713
13746.24 718
13747.35 739
13748.45 806
13749.56 784
13750.67 801
13751.78 821
13752.88 818
13753.99 822
13755.10 873
13756.21 869
13757.31 900
13758.42 894
13759.53 920
13760.64 936
13761.75 969
13762.85 996
13763.96 984
13765.07 986
13766.18 1012
13767.29 1050
13768.39 1083
13769.50 1063
13770.61 1092
13771.72 1057
13772.83 1103
13773.94 1096
13775.04 1080
13776.15 1065
13777.26 1010
13778.37 985
13779.48 980
13780.59 951
13781.70 907
13782.80 905
13783.91 867
13785.02 827
13786.13 746
13787.24 726
13788.35 751
13789.46 706
13790.57 702
13791.68 685
13792.79 683
13793.90 682
13795.00 646
13796.11 651
13797.22 639
13798.33 649
13799.44 675
13800.55 619
13801.66 586
13802.77 630
13803.88 631
13804.99 607
13806.10 605
13807.21 628
13808.32 598
13809.43 603
13810.54 601
13811.65 568
13812.76 581
13813.87 588
13814.98 575
13816.09 583
13817.20 569
13818.31 586
13819.42 559
13820.53 574
13821.64 546
13822.75 543
13823.86 532
13824.97 556
13826.08 568
13827.19 534
13828.30 547
13829.41 565
13830.53 561
13831.64 553
13832.75 566
13833.86 577
13834.97 560
13836.08 572
13837.19 548
13838.30 516
13839.41 566
13840.52 561
13841.64 549
13842.75 568
13843.86 579
13844.97 565
13846.08 565
13847.19 580
13848.30 571
13849.41 547
13850.53 588
13851.64 568
13852.75 568
13853.86 584
13854.97 562
13856.08 558
13857.20 587
13858.31 568
13859.42 547
13860.53 577
13861.64 595
13862.76 571
13863.87 571
13864.98 585
13866.09 571
13867.20 602
13868.32 569
13869.43 562
13870.54 589
13871.65 580
13872.77 560
13873.88 590
13874.99 596
13876.10 559
13877.22 606
13878.33 609
13879.44 611
13880.55 579
13881.67 589
13882.78 628
13883.89 630
13885.01 594
13886.12 626
13887.23 640
13888.34 627
13889.46 630
13890.57 666
13891.68 650
13892.80 644
13893.91 666
13895.02 698
13896.14 643
13897.25 649
13898.36 654
13899.48 661
13900.59 681
13901.70 672
13902.82 615
13903.93 642
13905.05 631
13906.16 592
13907.27 607
13908.39 594
13909.50 568
13910.61 568
13911.73 562
13912.84 535
13913.96 544
13915.07 540
13916.19 525
13917.30 541
13918.41 545
13919.53 563
13920.64 541
13921.76 557
13922.87 509
13923.99 485
13925.10 517
13926.21 526
13927.33 514
13928.44 548
13929.56 511
13930.67 523
13931.79 516
13932.90 505
13934.02 511
13935.13 522
13936.25 510
13937.36 543
13938.48 504
13939.59 528
13940.71 514
13941.82 496
13942.94 517
13944.05 518
13945.17 514
13946.28 509
13947.40 468
13948.52 475
13949.63 516
13950.75 494
13951.86 492
13952.98 503
13954.09 498
13955.21 501
13956.32 506
13957.44 463
13958.56 467
13959.67 468
13960.79 488
13961.90 477
13963.02 444
13964.14 474
13965.25 495
13966.37 465
13967.48 493
13968.60 495
13969.72 486
13970.83 478
13971.95 511
13973.07 510
13974.18 485
13975.30 485
13976.42 496
13977.53 494
13978.65 495
13979.77 498
13980.88 500
13982.00 494
13983.12 477
13984.23 477
13985.35 475
13986.47 472
13987.58 507
13988.70 460
13989.82 475
13990.94 469
13992.05 486
13993.17 502
13994.29 506
13995.40 490
13996.52 486
13997.64 538
13998.76 495
13999.87 508
14000.99 487
14002.11 480
14003.23 486
14004.35 500
14005.46 524
14006.58 489
14007.70 488
14008.82 482
14009.93 462
14011.05 511
14012.17 488
14013.29 466
14014.41 498
14015.52 526
14016.64 493
14017.76 500
14018.88 510
14020.00 489
14021.12 498
14022.23 489
14023.35 486
14024.47 505
14025.59 488
14026.71 488
14027.83 516
14028.95 512
14030.06 520
14031.18 500
14032.30 532
14033.42 528
14034.54 517
14035.66 524
14036.78 534
14037.90 512
14039.02 536
14040.14 540
14041.25 549
14042.37 523
14043.49 517
14044.61 536
14045.73 541
14046.85 530
14047.97 539
14049.09 548
14050.21 549
14051.33 579
14052.45 566
14053.57 567
14054.69 575
14055.81 574
14056.93 580
14058.05 621
14059.17 617
14060.29 589
14061.41 613
14062.53 624
14063.65 620
14064.77 652
14065.89 645
14067.01 632
14068.13 636
14069.25 622
14070.37 673
14071.49 637
14072.61 651
14073.73 633
14074.85 649
14075.97 662
14077.09 625
14078.21 628
14079.33 648
14080.45 652
14081.57 662
14082.69 623
14083.82 626
14084.94 647
14086.06 627
14087.18 609
14088.30 643
14089.42 654
14090.54 624
14091.66 611
14092.78 613
14093.91 624
14095.03 631
14096.15 655
14097.27 656
14098.39 674
14099.51 644
14100.63 647
14101.76 654
14102.88 620
14104.00 627
14105.12 631
14106.24 592
14107.36 594
14108.49 573
14109.61 576
14110.73 565
14111.85 587
14112.97 534
14114.10 542
14115.22 570
14116.34 521
14117.46 494
14118.58 530
14119.71 523
14120.83 533
14121.95 545
14123.07 519
14124.20 517
14125.32 493
14126.44 471
14127.56 472
14128.69 489
14129.81 503
14130.93 518
14132.06 488
14133.18 490
14134.30 476
14135.42 473
14136.55 474
14137.67 488
14138.79 500
14139.92 491
14141.04 501
14142.16 464
14143.29 495
14144.41 504
14145.53 474
14146.66 467
14147.78 462
14148.90 469
14150.03 466
14151.15 490
14152.27 495
14153.40 474
14154.52 483
14155.64 453
14156.77 474
14157.89 448
14159.02 481
14160.14 458
14161.26 460
14162.39 483
14163.51 475
14164.64 460
14165.76 483
14166.88 465
14168.01 471
14169.13 461
14170.26 476
14171.38 493
14172.51 481
14173.63 476
14174.75 442
14175.88 475
14177.00 477
14178.13 473
14179.25 432
14180.38 432
14181.50 464
14182.63 439
14183.75 441
14184.88 465
14186.00 450
14187.13 443
14188.25 428
14189.38 449
14190.50 424
14191.63 402
14192.75 445
14193.88 445
14195.00 441
14196.13 440
14197.25 427
14198.38 420
14199.50 435
14200.63 395
14201.76 403
14202.88 430
14204.01 415
14205.13 437
14206.26 436
14207.38 433
14208.51 457
14209.64 435
14210.76 437
14211.89 419
14213.01 421
14214.14 415
14215.27 418
14216.39 431
14217.52 422
14218.64 427
14219.77 434
14220.90 412
14222.02 413
14223.15 384
14224.28 385
14225.40 393
14226.53 384
14227.66 400
14228.78 394
14229.91 397
14231.04 376
14232.16 356
14233.29 396
14234.42 396
14235.54 428
14236.67 404
14237.80 422
14238.92 414
14240.05 399
14241.18 402
14242.31 414
14243.43 414
14244.56 415
14245.69 391
14246.82 404
14247.94 395
14249.07 409
14250.20 386
14251.33 384
14252.45 387
14253.58 404
14254.71 389
14255.84 398
14256.96 417
14258.09 389
14259.22 385
14260.35 366
14261.47 396
14262.60 407
14263.73 400
14264.86 389
14265.99 367
14267.12 385
14268.24 365
14269.37 359
14270.50 361
14271.63 366
14272.76 360
14273.89 392
14275.01 366
14276.14 356
14277.27 388
14278.40 382
14279.53 376
14280.66 395
14281.79 369
14282.91 350
14284.04 339
14285.17 366
14286.30 365
14287.43 333
14288.56 365
14289.69 351
14290.82 365
14291.95 355
14293.08 372
14294.20 361
14295.33 371
14296.46 349
14297.59 347
14298.72 344
14299.85 379
14300.98 364
14302.11 350
14303.24 329
14304.37 353
14305.50 385
14306.63 346
14307.76 344
14308.89 332
14310.02 349
14311.15 357
14312.28 323
14313.41 334
14314.54 346
14315.67 353
14316.80 337
14317.93 354
14319.06 329
14320.19 338
14321.32 341
14322.45 346
14323.58 370
14324.71 341
14325.84 342
14326.97 342
14328.10 351
14329.23 357
14330.36 332
14331.49 348
14332.62 336
14333.76 331
14334.89 319
14336.02 325
14337.15 330
14338.28 322
14339.41 327
14340.54 322
14341.67 318
14342.80 331
14343.93 325
14345.07 328
14346.20 357
14347.33 331
14348.46 321
14349.59 334
14350.72 330
14351.85 334
14352.99 336
14354.12 353
14355.25 336
14356.38 330
14357.51 306
14358.64 320
14359.78 346
14360.91 354
14362.04 321
14363.17 343
14364.30 330
14365.44 322
14366.57 325
14367.70 296
14368.83 315
14369.96 327
14371.10 333
14372.23 318
14373.36 327
14374.49 321
14375.63 319
14376.76 330
14377.89 352
14379.02 324
14380.16 344
14381.29 337
14382.42 317
14383.55 370
14384.69 338
14385.82 340
14386.95 324
14388.09 344
14389.22 335
14390.35 348
14391.49 348
14392.62 346
14393.75 332
14394.89 320
14396.02 344
14397.15 334
14398.28 331
14399.42 352
14400.55 348
14401.69 345
14402.82 335
14403.95 329
14405.09 343
14406.22 311
14407.35 324
14408.49 331
14409.62 356
14410.75 329
14411.89 371
14413.02 332
14414.16 311
14415.29 357
14416.42 345
14417.56 360
14418.69 330
14419.83 345
14420.96 345
14422.10 334
14423.23 354
14424.36 344
14425.50 370
14426.63 359
14427.77 348
14428.90 350
14430.04 352
14431.17 332
14432.31 353
14433.44 342
14434.58 338
14435.71 358
14436.85 374
14437.98 372
14439.12 345
14440.25 346
14441.39 368
14442.52 348
14443.66 388
14444.79 385
14445.93 369
14447.06 361
14448.20 363
14449.33 364
14450.47 353
14451.60 348
14452.74 365
14453.87 362
14455.01 356
14456.14 388
14457.28 357
14458.42 354
14459.55 385
14460.69 390
14461.82 374
14462.96 402
14464.10 385
14465.23 382
14466.37 385
14467.50 363
14468.64 372
14469.78 392
14470.91 394
14472.05 401
14473.18 392
14474.32 374
14475.46 386
14476.59 378
14477.73 345
14478.87 361
14480.00 359
14481.14 365
14482.28 354
14483.41 343
14484.55 363
14485.69 395
14486.82 391
14487.96 369
14489.10 335
14490.23 376
14491.37 393
14492.51 386
14493.65 365
14494.78 379
14495.92 371
14497.06 373
14498.19 388
14499.33 384
14500.47 386
14501.61 388
14502.74 384
14503.88 373
14505.02 369
14506.16 378
14507.29 391
14508.43 384
14509.57 412
14510.71 359
14511.85 397
14512.98 408
14514.12 391
14515.26 372
14516.40 345
14517.54 367
14518.67 352
14519.81 359
14520.95 358
14522.09 367
14523.23 362
14524.36 345
14525.50 346
14526.64 372
14527.78 346
14528.92 366
14530.06 345
14531.19 377
14532.33 360
14533.47 384
14534.61 359
14535.75 322
14536.89 349
14538.03 329
14539.17 344
14540.31 358
14541.44 370
14542.58 385
14543.72 363
14544.86 362
14546.00 333
14547.14 377
14548.28 358
14549.42 348
14550.56 348
14551.70 373
14552.84 338
14553.98 332
14555.12 360
14556.25 364
14557.39 351
14558.53 360
14559.67 369
14560.81 352
14561.95 355
14563.09 334
14564.23 337
14565.37 373
14566.51 336
14567.65 372
14568.79 393
14569.93 376
14571.07 378
14572.21 346
14573.35 363
14574.49 364
14575.63 359
14576.77 378
14577.92 355
14579.06 349
14580.20 372
14581.34 378
14582.48 369
14583.62 374
14584.76 370
14585.90 386
14587.04 371
14588.18 383
14589.32 389
14590.46 375
14591.60 368
14592.74 370
14593.89 364
14595.03 382
14596.17 396
14597.31 412
14598.45 385
14599.59 397
14600.73 404
14601.87 388
14603.02 391
14604.16 393
14605.30 373
14606.44 417
14607.58 425
14608.72 422
14609.86 414
14611.01 403
14612.15 408
14613.29 411
14614.43 416
14615.57 424
14616.72 448
14617.86 454
14619.00 424
14620.14 441
14621.28 473
14622.43 478
14623.57 457
14624.71 477
14625.85 460
14627.00 463
14628.14 487
14629.28 475
14630.42 484
14631.56 519
14632.71 481
14633.85 499
14634.99 485
14636.14 487
14637.28 520
14638.42 467
14639.56 491
14640.71 483
14641.85 477
14642.99 459
14644.14 440
14645.28 447
14646.42 412
14647.56 398
14648.71 397
14649.85 407
14650.99 394
14652.14 386
14653.28 368
14654.42 395
14655.57 391
14656.71 362
14657.85 359
14659.00 360
14660.14 360
14661.29 390
14662.43 382
14663.57 364
14664.72 388
14665.86 371
14667.00 373
14668.15 343
14669.29 346
14670.44 352
14671.58 362
14672.73 356
14673.87 341
14675.01 332
14676.16 349
14677.30 333
14678.45 324
14679.59 333
14680.74 300
14681.88 329
14683.02 321
14684.17 313
14685.31 328
14686.46 321
14687.60 323
14688.75 327
14689.89 327
14691.04 292
14692.18 321
14693.33 314
14694.47 322
14695.62 323
14696.76 321
14697.91 325
14699.05 328
14700.20 293
14701.34 295
14702.49 313
14703.63 306
14704.78 302
14705.92 309
14707.07 306
14708.22 332
14709.36 303
14710.51 314
14711.65 330
14712.80 303
14713.94 315
14715.09 294
14716.23 307
14717.38 320
14718.53 294
14719.67 307
14720.82 313
14721.96 327
14723.11 327
14724.26 330
14725.40 312
14726.55 305
14727.70 315
14728.84 331
14729.99 325
14731.13 321
14732.28 320
14733.43 313
14734.57 294
14735.72 308
14736.87 303
14738.01 308
14739.16 302
14740.31 310
14741.45 297
14742.60 302
14743.75 323
14744.89 315
14746.04 314
14747.19 315
14748.34 301
14749.48 301
14750.63 309
14751.78 340
14752.92 322
14754.07 302
14755.22 301
14756.37 312
14757.51 279
14758.66 300
14759.81 297
14760.96 282
14762.10 301
14763.25 290
14764.40 283
14765.55 293
14766.70 297
14767.84 277
14768.99 298
14770.14 313
14771.29 285
14772.43 295
14773.58 300
14774.73 309
14775.88 293
14777.03 288
14778.18 284
14779.32 297
14780.47 283
14781.62 281
14782.77 282
14783.92 289
14785.07 305
14786.21 281
14787.36 276
14788.51 273
14789.66 287
14790.81 299
14791.96 267
14793.11 274
14794.26 258
14795.40 291
14796.55 267
14797.70 274
14798.85 265
14800.00 276
14801.15 298
14802.30 284
14803.45 262
14804.60 253
14805.75 276
14806.90 266
14808.05 256
14809.19 258
14810.34 244
14811.49 271
14812.64 267
14813.79 247
14814.94 264
14816.09 246
14817.24 263
14818.39 263
14819.54 238
14820.69 259
14821.84 265
14822.99 261
14824.14 256
14825.29 247
14826.44 256
14827.59 259
14828.74 253
14829.89 284
14831.04 258
14832.19 264
14833.34 264
14834.49 250
14835.64 247
14836.79 274
14837.95 252
14839.10 250
14840.25 259
14841.40 243
14842.55 255
14843.70 248
14844.85 265
14846.00 257
14847.15 253
14848.30 277
14849.45 252
14850.60 244
14851.76 239
14852.91 241
14854.06 238
14855.21 266
14856.36 249
14857.51 241
14858.66 244
14859.81 242
14860.97 255
14862.12 232
14863.27 247
14864.42 238
14865.57 246
14866.72 256
14867.88 249
14869.03 223
14870.18 241
14871.33 232
14872.48 249
14873.64 254
14874.79 226
14875.94 228
14877.09 255
14878.24 239
14879.40 247
14880.55 240
14881.70 227
14882.85 252
14884.00 232
14885.16 229
14886.31 240
14887.46 254
14888.61 261
14889.77 226
14890.92 248
14892.07 247
14893.23 246
14894.38 254
14895.53 235
14896.68 231
14897.84 226
14898.99 237
14900.14 241
14901.30 237
14902.45 230
14903.60 241
14904.75 235
14905.91 226
14907.06 238
14908.21 244
14909.37 215
14910.52 236
14911.67 248
14912.83 229
14913.98 239
14915.14 225
14916.29 232
14917.44 255
14918.60 252
14919.75 220
14920.90 234
14922.06 225
14923.21 247
14924.37 254
14925.52 251
14926.67 237
14927.83 235
14928.98 230
14930.14 225
14931.29 233
14932.44 225
14933.60 249
14934.75 217
14935.91 248
14937.06 240
14938.22 239
14939.37 264
14940.52 245
14941.68 233
14942.83 219
14943.99 250
14945.14 228
14946.30 254
14947.45 239
14948.61 239
14949.76 237
14950.92 236
14952.07 222
14953.23 243
14954.38 242
14955.54 259
14956.69 245
14957.85 245
14959.00 243
14960.16 249
14961.31 262
14962.47 251
14963.62 252
14964.78 225
14965.94 236
14967.09 243
14968.25 243
14969.40 256
14970.56 247
14971.71 266
14972.87 256
14974.03 257
14975.18 260
14976.34 249
14977.49 246
14978.65 242
14979.81 263
14980.96 241
14982.12 239
14983.27 249
14984.43 252
14985.59 251
14986.74 252
14987.90 245
14989.06 248
14990.21 245
14991.37 229
14992.53 246
14993.68 234
14994.84 230
14996.00 241
14997.15 254
14998.31 221
14999.47 258
15000.62 246
15001.78 237
15002.94 236
15004.09 246
15005.25 212
15006.41 228
15007.56 236
15008.72 227
15009.88 214
15011.04 223
15012.19 236
15013.35 250
15014.51 236
15015.67 226
15016.82 227
15017.98 229
15019.14 229
15020.30 221
15021.45 210
15022.61 225
15023.77 233
15024.93 232
15026.08 232
15027.24 223
15028.40 223
15029.56 216
15030.72 218
15031.87 230
15033.03 216
15034.19 224
15035.35 232
15036.51 221
15037.67 217
15038.82 213
15039.98 231
15041.14 214
15042.30 228
15043.46 229
15044.62 218
15045.78 232
15046.93 216
15048.09 237
15049.25 228
15050.41 222
15051.57 236
15052.73 241
15053.89 238
15055.05 236
15056.20 228
15057.36 229
15058.52 243
15059.68 241
15060.84 221
15062.00 247
15063.16 219
15064.32 229
15065.48 221
15066.64 226
15067.80 241
15068.96 243
15070.12 226
15071.28 229
15072.44 232
15073.60 228
15074.76 225
15075.91 220
15077.07 228
15078.23 223
15079.39 240
15080.55 243
15081.71 207
15082.87 219
15084.03 244
15085.19 223
15086.35 227
15087.51 207
15088.68 249
15089.84 231
15091.00 239
15092.16 228
15093.32 213
15094.48 239
15095.64 245
15096.80 226
15097.96 204
15099.12 236
15100.28 248
15101.44 239
15102.60 249
15103.76 239
15104.92 243
15106.08 229
15107.25 231
15108.41 236
15109.57 221
15110.73 230
15111.89 228
15113.05 238
15114.21 224
15115.37 233
15116.54 227
15117.70 232
15118.86 223
15120.02 227
15121.18 231
15122.34 231
15123.50 230
15124.67 218
15125.83 214
15126.99 226
15128.15 225
15129.31 245
15130.47 222
15131.64 215
15132.80 238
15133.96 238
15135.12 250
15136.28 208
15137.45 230
15138.61 240
15139.77 254
15140.93 258
15142.10 224
15143.26 228
15144.42 230
15145.58 219
15146.75 242
15147.91 251
15149.07 240
15150.23 252
15151.40 245
15152.56 238
15153.72 227
15154.88 226
15156.05 232
15157.21 239
15158.37 249
15159.54 239
15160.70 228
15161.86 238
15163.03 218
15164.19 247
15165.35 222
15166.52 255
15167.68 252
15168.84 249
15170.01 244
15171.17 247
15172.33 269
15173.50 264
15174.66 264
15175.82 237
15176.99 264
15178.15 259
15179.31 255
15180.48 260
15181.64 260
15182.81 265
15183.97 257
15185.13 245
15186.30 250
15187.46 271
15188.63 267
15189.79 262
15190.95 267
15192.12 265
15193.28 271
15194.45 260
15195.61 256
15196.78 260
15197.94 257
15199.10 271
15200.27 276
15201.43 284
15202.60 277
15203.76 257
15204.93 237
15206.09 262
15207.26 269
15208.42 274
15209.59 250
15210.75 268
15211.92 267
15213.08 280
15214.25 249
15215.41 260
15216.58 284
15217.74 271
15218.91 264
15220.07 265
15221.24 270
15222.40 285
15223.57 267
15224.74 253
15225.90 270
15227.07 304
15228.23 296
15229.40 298
15230.56 264
15231.73 275
15232.89 283
15234.06 317
15235.23 308
15236.39 293
15237.56 274
15238.72 281
15239.89 288
15241.06 300
15242.22 300
15243.39 301
15244.56 289
15245.72 295
15246.89 271
15248.05 266
15249.22 257
15250.39 277
15251.55 279
15252.72 264
15253.89 272
15255.05 276
15256.22 271
15257.39 274
15258.55 269
15259.72 276
15260.89 245
15262.05 243
15263.22 255
15264.39 257
15265.56 251
15266.72 243
15267.89 258
15269.06 245
15270.22 256
15271.39 247
15272.56 241
15273.73 237
15274.89 249
15276.06 247
15277.23 246
15278.40 249
15279.56 248
15280.73 260
15281.90 250
15283.07 232
15284.23 248
15285.40 254
15286.57 239
15287.74 249
15288.91 251
15290.07 259
15291.24 242
15292.41 244
15293.58 245
15294.75 232
15295.92 243
15297.08 265
15298.25 268
15299.42 249
15300.59 261
15301.76 254
15302.93 258
15304.09 247
15305.26 235
15306.43 280
15307.60 272
15308.77 252
15309.94 249
15311.11 241
15312.28 261
15313.44 259
15314.61 260
15315.78 265
15316.95 250
15318.12 261
15319.29 254
15320.46 259
15321.63 250
15322.80 279
15323.97 268
15325.14 242
15326.30 257
15327.47 264
15328.64 273
15329.81 256
15330.98 272
15332.15 269
15333.32 247
15334.49 263
15335.66 256
15336.83 258
15338.00 258
15339.17 259
15340.34 265
15341.51 281
15342.68 273
15343.85 258
15345.02 274
15346.19 261
15347.36 265
15348.53 262
15349.70 261
15350.87 278
15352.04 271
15353.21 275
15354.38 279
15355.55 296
15356.72 267
15357.90 288
15359.07 269
15360.24 276
15361.41 303
15362.58 255
15363.75 286
15364.92 294
15366.09 298
15367.26 308
15368.43 278
15369.60 263
15370.77 268
15371.95 312
15373.12 295
15374.29 279
15375.46 270
15376.63 293
15377.80 285
15378.97 279
15380.15 280
15381.32 264
15382.49 269
15383.66 281
15384.83 277
15386.00 266
15387.17 280
15388.35 291
15389.52 284
15390.69 253
15391.86 274
15393.03 259
15394.21 290
15395.38 293
15396.55 262
15397.72 268
15398.89 262
15400.07 268
15401.24 268
15402.41 247
15403.58 271
15404.76 235
15405.93 241
15407.10 265
15408.27 253
15409.45 254
15410.62 239
15411.79 251
15412.96 250
15414.14 241
15415.31 254
15416.48 272
15417.66 243
15418.83 260
15420.00 266
15421.17 228
15422.35 230
15423.52 250
15424.69 252
15425.87 245
15427.04 247
15428.21 257
15429.39 240
15430.56 248
15431.73 232
15432.91 251
15434.08 247
15435.25 247
15436.43 240
15437.60 252
15438.77 238
15439.95 247
15441.12 252
15442.30 242
15443.47 252
15444.64 249
15445.82 228
15446.99 243
15448.17 223
15449.34 248
15450.51 236
15451.69 240
15452.86 250
15454.04 228
15455.21 245
15456.39 251
15457.56 225
15458.73 246
15459.91 240
15461.08 234
15462.26 241
15463.43 226
15464.61 234
15465.78 222
15466.96 245
15468.13 234
15469.31 229
15470.48 222
15471.66 244
15472.83 240
15474.01 222
15475.18 222
15476.36 231
15477.53 240
15478.71 222
15479.88 246
15481.06 261
15482.23 249
15483.41 229
15484.58 229
15485.76 263
15486.93 254
15488.11 244
15489.29 249
15490.46 228
15491.64 232
15492.81 244
15493.99 259
15495.16 250
15496.34 247
15497.52 250
15498.69 256
15499.87 254
15501.04 225
15502.22 271
15503.40 251
15504.57 260
15505.75 234
15506.92 248
15508.10 242
15509.28 246
15510.45 250
15511.63 243
15512.81 239
15513.98 250
15515.16 247
15516.34 232
15517.51 244
15518.69 263
15519.87 268
15521.04 239
15522.22 251
15523.40 248
15524.57 237
15525.75 280
15526.93 239
15528.11 264
15529.28 267
15530.46 264
15531.64 237
15532.81 249
15533.99 262
15535.17 245
15536.35 263
15537.52 262
15538.70 249
15539.88 239
15541.06 232
15542.23 283
15543.41 262
15544.59 259
15545.77 253
15546.95 236
15548.12 247
15549.30 247
15550.48 257
15551.66 271
15552.83 262
15554.01 248
15555.19 261
15556.37 270
15557.55 275
15558.73 261
15559.90 265
15561.08 266
15562.26 256
15563.44 286
15564.62 285
15565.80 262
15566.97 263
15568.15 260
15569.33 262
15570.51 256
15571.69 261
15572.87 287
15574.05 268
15575.23 286
15576.40 283
15577.58 261
15578.76 282
15579.94 297
15581.12 294
15582.30 287
15583.48 288
15584.66 285
15585.84 282
15587.02 277
15588.20 267
15589.38 277
15590.56 292
15591.73 287
15592.91 283
15594.09 287
15595.27 304
15596.45 281
15597.63 283
15598.81 276
15599.99 274
15601.17 288
15602.35 299
15603.53 302
15604.71 312
15605.89 293
15607.07 296
15608.25 321
15609.43 304
15610.61 331
15611.79 301
15612.97 322
15614.15 312
15615.33 312
15616.51 311
15617.69 314
15618.88 344
15620.06 314
15621.24 340
15622.42 333
15623.60 324
15624.78 303
15625.96 328
15627.14 347
15628.32 354
15629.50 342
15630.68 359
15631.86 386
15633.05 384
15634.23 358
15635.41 355
15636.59 371
15637.77 375
15638.95 345
15640.13 354
15641.31 362
15642.50 334
15643.68 388
15644.86 343
15646.04 343
15647.22 349
15648.40 337
15649.58 369
15650.77 344
15651.95 352
15653.13 370
15654.31 345
15655.49 377
15656.68 376
15657.86 366
15659.04 322
15660.22 352
15661.40 371
15662.59 353
15663.77 358
15664.95 358
15666.13 392
15667.32 360
15668.50 374
15669.68 333
15670.86 339
15672.05 354
15673.23 372
15674.41 365
15675.59 341
15676.78 314
15677.96 320
15679.14 357
15680.32 332
15681.51 332
15682.69 325
15683.87 345
15685.06 350
15686.24 342
15687.42 333
15688.61 317
15689.79 322
15690.97 343
15692.16 316
15693.34 309
15694.52 305
15695.71 325
15696.89 342
15698.07 306
15699.26 312
15700.44 315
15701.62 315
15702.81 334
15703.99 294
15705.17 309
15706.36 316
15707.54 347
15708.73 339
15709.91 348
15711.09 329
15712.28 308
15713.46 342
15714.65 347
15715.83 326
15717.02 345
15718.20 354
15719.38 358
15720.57 346
15721.75 359
15722.94 335
15724.12 341
15725.31 364
15726.49 324
15727.68 325
15728.86 352
15730.04 376
15731.23 374
15732.41 346
15733.60 350
15734.78 360
15735.97 360
15737.15 371
15738.34 362
15739.52 382
15740.71 352
15741.89 382
15743.08 383
15744.27 391
15745.45 384
15746.64 386
15747.82 397
15749.01 407
15750.19 400
15751.38 377
15752.56 387
15753.75 366
15754.93 391
15756.12 404
15757.31 380
15758.49 400
15759.68 389
15760.86 403
15762.05 357
15763.24 409
15764.42 408
15765.61 365
15766.79 371
15767.98 364
15769.17 388
15770.35 392
15771.54 386
15772.72 342
15773.91 346
15775.10 368
15776.28 373
15777.47 369
15778.66 382
15779.84 384
15781.03 330
15782.22 340
15783.40 348
15784.59 357
15785.78 342
15786.96 343
15788.15 361
15789.34 353
15790.53 334
15791.71 338
15792.90 339
15794.09 328
15795.27 327
15796.46 318
15797.65 361
15798.84 349
15800.02 337
15801.21 320
15802.40 342
15803.59 336
15804.77 321
15805.96 306
15807.15 305
15808.34 327
15809.52 328
15810.71 334
15811.90 344
15813.09 335
15814.28 327
15815.46 319
15816.65 317
15817.84 327
15819.03 314
15820.22 315
15821.40 288
15822.59 308
15823.78 294
15824.97 298
15826.16 300
15827.35 316
15828.53 317
15829.72 308
15830.91 319
15832.10 327
15833.29 315
15834.48 311
15835.67 324
15836.85 307
15838.04 296
15839.23 300
15840.42 315
15841.61 301
15842.80 294
15843.99 311
15845.18 307
15846.37 332
15847.55 299
15848.74 295
15849.93 297
15851.12 312
15852.31 319
15853.50 312
15854.69 278
15855.88 299
15857.07 298
15858.26 324
15859.45 299
15860.64 266
15861.83 279
15863.02 323
15864.21 327
15865.40 331
15866.59 306
15867.78 315
15868.97 301
15870.16 302
15871.35 321
15872.54 321
15873.73 314
15874.92 333
15876.11 292
15877.30 311
15878.49 323
15879.68 321
15880.87 314
15882.06 331
15883.25 310
15884.44 308
15885.63 312
15886.82 314
15888.01 314
15889.20 338
15890.39 322
15891.59 342
15892.78 319
15893.97 303
15895.16 311
15896.35 350
15897.54 328
15898.73 346
15899.92 361
15901.11 333
15902.30 336
15903.50 337
15904.69 335
15905.88 363
15907.07 352
15908.26 372
15909.45 347
15910.64 320
15911.84 334
15913.03 333
15914.22 379
15915.41 352
15916.60 336
15917.79 336
15918.99 336
15920.18 347
15921.37 366
15922.56 359
15923.75 349
15924.95 357
15926.14 373
15927.33 370
15928.52 366
15929.71 353
15930.91 338
15932.10 360
15933.29 386
15934.48 358
15935.68 346
15936.87 342
15938.06 353
15939.25 343
15940.45 341
15941.64 318
15942.83 316
15944.03 314
15945.22 299
15946.41 298
15947.60 296
15948.80 295
15949.99 302
15951.18 301
15952.38 289
15953.57 290
15954.76 291
15955.96 294
15957.15 285
15958.34 282
15959.54 276
15960.73 280
15961.92 271
15963.12 273
15964.31 269
15965.50 268
15966.70 248
15967.89 266
15969.08 256
15970.28 279
15971.47 270
15972.67 301
15973.86 253
15975.05 245
15976.25 268
15977.44 253
15978.64 258
15979.83 257
15981.02 255
15982.22 262
15983.41 259
15984.61 232
15985.80 233
15987.00 250
15988.19 258
15989.38 250
15990.58 256
15991.77 253
15992.97 249
15994.16 258
15995.36 256
15996.55 248
15997.75 251
15998.94 267
16000.14 252
16001.33 239
16002.53 233
16003.72 240
16004.92 249
16006.11 253
16007.31 237
16008.50 256
16009.70 246
16010.89 243
16012.09 219
16013.28 247
16014.48 239
16015.67 233
16016.87 216
16018.07 243
16019.26 237
16020.46 229
16021.65 242
16022.85 245
16024.04 227
16025.24 240
16026.44 248
16027.63 235
16028.83 243
16030.02 260
16031.22 267
16032.42 242
16033.61 255
16034.81 251
16036.00 229
16037.20 241
16038.40 237
16039.59 213
16040.79 232
16041.99 252
16043.18 274
16044.38 264
16045.58 251
16046.77 226
16047.97 238
16049.17 251
16050.36 238
16051.56 241
16052.76 229
16053.95 241
16055.15 249
16056.35 237
16057.54 231
16058.74 231
16059.94 229
16061.14 235
16062.33 220
16063.53 240
16064.73 210
16065.92 237
16067.12 251
16068.32 255
16069.52 227
16070.71 228
16071.91 236
16073.11 229
16074.31 218
16075.50 222
16076.70 218
16077.90 237
16079.10 230
16080.30 222
16081.49 218
16082.69 232
16083.89 237
16085.09 246
16086.29 225
16087.48 208
16088.68 232
16089.88 231
16091.08 226
16092.28 222
16093.48 207
16094.67 222
16095.87 196
16097.07 221
16098.27 221
16099.47 241
16100.67 203
16101.87 213
16103.06 194
16104.26 220
16105.46 219
16106.66 202
16107.86 205
16109.06 203
16110.26 207
16111.46 218
16112.66 223
16113.86 212
16115.05 227
16116.25 211
16117.45 230
16118.65 205
16119.85 194
16121.05 217
16122.25 210
16123.45 208
16124.65 233
16125.85 214
16127.05 242
16128.25 226
16129.45 200
16130.65 219
16131.85 222
16133.05 231
16134.25 210
16135.45 198
16136.65 204
16137.85 209
16139.05 211
16140.25 211
16141.45 191
16142.65 224
16143.85 227
16145.05 223
16146.25 189
16147.45 221
16148.65 215
16149.85 203
16151.05 201
16152.25 207
16153.45 211
16154.65 217
16155.85 230
16157.05 213
16158.25 193
16159.46 218
16160.66 211
16161.86 215
16163.06 197
16164.26 211
16165.46 219
16166.66 213
16167.86 209
16169.06 196
16170.27 221
16171.47 209
16172.67 222
16173.87 206
16175.07 200
16176.27 232
16177.47 211
16178.67 214
16179.88 224
16181.08 232
16182.28 224
16183.48 217
16184.68 197
16185.89 231
16187.09 227
16188.29 225
16189.49 221
16190.69 209
16191.90 201
16193.10 208
16194.30 210
16195.50 220
16196.70 218
16197.91 233
16199.11 230
16200.31 218
16201.51 235
16202.72 224
16203.92 205
16205.12 212
16206.32 200
16207.53 232
16208.73 236
16209.93 230
16211.13 216
16212.34 222
16213.54 230
16214.74 241
16215.95 230
16217.15 230
16218.35 211
16219.55 216
16220.76 223
16221.96 223
16223.16 227
16224.37 217
16225.57 232
16226.77 222
16227.98 212
16229.18 224
16230.38 250
16231.59 241
16232.79 210
16233.99 236
16235.20 218
16236.40 219
16237.61 234
16238.81 231
16240.01 234
16241.22 228
16242.42 210
16243.63 224
16244.83 215
16246.03 239
16247.24 223
16248.44 242
16249.65 235
16250.85 234
16252.05 238
16253.26 236
16254.46 247
16255.67 239
16256.87 267
16258.08 235
16259.28 239
16260.49 237
16261.69 238
16262.89 239
16264.10 256
16265.30 233
16266.51 221
16267.71 226
16268.92 258
16270.12 236
16271.33 232
16272.53 239
16273.74 226
16274.94 239
16276.15 235
16277.35 231
16278.56 242
16279.77 229
16280.97 225
16282.18 222
16283.38 241
16284.59 220
16285.79 230
16287.00 248
16288.20 221
16289.41 250
16290.61 244
16291.82 239
16293.03 255
16294.23 226
16295.44 237
16296.64 248
16297.85 250
16299.06 265
16300.26 251
16301.47 223
16302.67 254
16303.88 232
16305.09 243
16306.29 261
16307.50 252
16308.71 243
16309.91 257
16311.12 273
16312.33 247
16313.53 254
16314.74 225
16315.95 255
16317.15 230
16318.36 231
16319.57 243
16320.77 220
16321.98 223
16323.19 231
16324.39 236
16325.60 223
16326.81 229
16328.01 225
16329.22 216
16330.43 209
16331.64 238
16332.84 236
16334.05 217
16335.26 224
16336.47 205
16337.67 221
16338.88 225
16340.09 211
16341.30 211
16342.50 203
16343.71 216
16344.92 213
16346.13 205
16347.33 220
16348.54 213
16349.75 219
16350.96 228
16352.17 214
16353.37 222
16354.58 227
16355.79 199
16357.00 205
16358.21 218
16359.41 223
16360.62 219
16361.83 224
16363.04 196
16364.25 216
16365.46 213
16366.67 211
16367.87 216
16369.08 211
16370.29 206
16371.50 215
16372.71 193
16373.92 210
16375.13 204
16376.34 205
16377.54 225
16378.75 209
16379.96 220
16381.17 225
16382.38 221
16383.59 233
16384.80 194
16386.01 189
16387.22 199
16388.43 211
16389.64 226
16390.85 208
16392.05 191
16393.26 195
16394.47 198
16395.68 208
16396.89 204
16398.10 210
16399.31 203
16400.52 211
16401.73 198
16402.94 189
16404.15 194
16405.36 186
16406.57 196
16407.78 211
16408.99 222
16410.20 224
16411.41 219
16412.62 209
16413.83 189
16415.04 190
16416.25 188
16417.46 208
16418.67 209
16419.88 192
16421.10 195
16422.31 218
16423.52 208
16424.73 181
16425.94 187
16427.15 199
16428.36 192
16429.57 201
16430.78 197
16431.99 203
16433.20 214
16434.41 217
16435.63 204
16436.84 217
16438.05 201
16439.26 213
16440.47 200
16441.68 209
16442.89 228
16444.10 218
16445.32 205
16446.53 205
16447.74 214
16448.95 196
16450.16 216
16451.37 209
16452.59 196
16453.80 221
16455.01 198
16456.22 199
16457.43 202
16458.64 202
16459.86 180
16461.07 200
16462.28 186
16463.49 210
16464.70 199
16465.92 197
16467.13 222
16468.34 194
16469.55 196
16470.77 203
16471.98 195
16473.19 175
16474.40 194
16475.62 198
16476.83 196
16478.04 210
16479.25 180
16480.47 220
16481.68 198
16482.89 203
16484.11 187
16485.32 214
16486.53 208
16487.74 201
16488.96 195
16490.17 201
16491.38 186
16492.60 209
16493.81 207
16495.02 191
16496.24 203
16497.45 188
16498.66 195
16499.88 210
16501.09 203
16502.30 184
16503.52 176
16504.73 192
16505.94 187
16507.16 206
16508.37 197
16509.59 198
16510.80 200
16512.01 201
16513.23 218
16514.44 226
16515.66 200
16516.87 209
16518.08 194
16519.30 215
16520.51 200
16521.73 189
16522.94 184
16524.16 210
16525.37 209
16526.58 194
16527.80 176
16529.01 209
16530.23 192
16531.44 199
16532.66 195
16533.87 194
16535.09 205
16536.30 188
16537.52 209
16538.73 203
16539.95 198
16541.16 196
16542.38 228
16543.59 205
16544.81 208
16546.02 200
16547.24 207
16548.45 202
16549.67 184
16550.88 197
16552.10 200
16553.31 199
16554.53 193
16555.74 194
16556.96 206
16558.18 218
16559.39 205
16560.61 210
16561.82 229
16563.04 228
16564.25 208
16565.47 211
16566.69 192
16567.90 218
16569.12 198
16570.33 221
16571.55 202
16572.77 188
16573.98 185
16575.20 197
16576.41 200
16577.63 195
16578.85 219
16580.06 216
16581.28 211
16582.50 212
16583.71 208
16584.93 197
16586.15 205
16587.36 212
16588.58 189
16589.80 198
16591.01 212
16592.23 211
16593.45 207
16594.66 196
16595.88 180
16597.10 209
16598.32 204
16599.53 191
16600.75 215
16601.97 218
16603.18 209
16604.40 186
16605.62 187
16606.84 208
16608.05 204
16609.27 218
16610.49 205
16611.71 189
16612.92 200
16614.14 205
16615.36 203
16616.58 196
16617.79 198
16619.01 192
16620.23 183
16621.45 183
16622.67 185
16623.88 184
16625.10 206
16626.32 205
16627.54 194
16628.76 199
16629.97 189
16631.19 218
16632.41 187
16633.63 187
16634.85 210
16636.07 177
16637.29 187
16638.50 193
16639.72 185
16640.94 186
16642.16 192
16643.38 181
16644.60 175
16645.82 217
16647.03 178
16648.25 183
16649.47 190
16650.69 185
16651.91 190
16653.13 185
16654.35 187
16655.57 191
16656.79 206
16658.01 187
16659.23 184
16660.45 174
16661.66 186
16662.88 188
16664.10 211
16665.32 197
16666.54 201
16667.76 185
16668.98 190
16670.20 190
16671.42 184
16672.64 192
16673.86 196
16675.08 194
16676.30 180
16677.52 183
16678.74 186
16679.96 183
16681.18 185
16682.40 164
16683.62 187
16684.84 189
16686.06 182
16687.28 172
16688.50 189
16689.72 199
16690.94 188
16692.16 204
16693.39 175
16694.61 182
16695.83 193
16697.05 184
16698.27 194
16699.49 203
16700.71 180
16701.93 180
16703.15 175
16704.37 195
16705.59 186
16706.81 201
16708.04 211
16709.26 196
16710.48 179
16711.70 192
16712.92 179
16714.14 182
16715.36 182
16716.58 198
16717.81 193
16719.03 190
16720.25 173
16721.47 192
16722.69 198
16723.91 178
16725.14 191
16726.36 183
16727.58 163
16728.80 182
16730.02 198
16731.24 197
16732.47 190
16733.69 204
16734.91 176
16736.13 185
16737.36 203
16738.58 194
16739.80 183
16741.02 181
16742.24 181
16743.47 180
16744.69 177
16745.91 180
16747.13 164
16748.36 182
16749.58 189
16750.80 190
16752.02 184
16753.25 166
16754.47 186
16755.69 178
16756.92 178
16758.14 184
16759.36 181
16760.59 178
16761.81 201
16763.03 187
16764.25 180
16765.48 183
16766.70 179
16767.92 210
16769.15 171
16770.37 194
16771.59 171
16772.82 192
16774.04 191
16775.27 186
16776.49 178
16777.71 179
16778.94 188
16780.16 184
16781.38 183
16782.61 176
16783.83 182
16785.06 190
16786.28 175
16787.50 175
16788.73 172
16789.95 183
16791.18 202
16792.40 174
16793.62 175
16794.85 188
16796.07 194
16797.30 199
16798.52 173
16799.75 208
16800.97 197
16802.19 196
16803.42 183
16804.64 157
16805.87 198
16807.09 187
16808.32 194
16809.54 185
16810.77 197
16811.99 187
16813.22 197
16814.44 197
16815.67 191
16816.89 184
16818.12 193
16819.34 196
16820.57 198
16821.79 183
16823.02 189
16824.24 205
16825.47 207
16826.70 201
16827.92 183
16829.15 192
16830.37 204
16831.60 211
16832.82 192
16834.05 199
16835.27 187
16836.50 221
16837.73 199
16838.95 200
16840.18 215
16841.40 222
16842.63 214
16843.86 186
16845.08 183
16846.31 211
16847.53 205
16848.76 204
16849.99 183
16851.21 204
16852.44 221
16853.67 219
16854.89 214
16856.12 219
16857.35 208
16858.57 218
16859.80 219
16861.03 208
16862.25 224
16863.48 201
16864.71 224
16865.93 222
16867.16 210
16868.39 208
16869.61 225
16870.84 218
16872.07 219
16873.30 226
16874.52 234
16875.75 205
16876.98 221
16878.20 252
16879.43 253
16880.66 221
16881.89 233
16883.11 235
16884.34 225
16885.57 235
16886.80 220
16888.02 226
16889.25 239
16890.48 234
16891.71 233
16892.94 222
16894.16 222
16895.39 206
16896.62 207
16897.85 240
16899.08 221
16900.30 227
16901.53 236
16902.76 235
16903.99 237
16905.22 227
16906.45 227
16907.67 209
16908.90 223
16910.13 214
16911.36 210
16912.59 197
16913.82 223
16915.04 211
16916.27 219
16917.50 197
16918.73 212
16919.96 210
16921.19 231
16922.42 211
16923.65 200
16924.88 199
16926.10 203
16927.33 231
16928.56 211
16929.79 217
16931.02 198
16932.25 211
16933.48 197
16934.71 208
16935.94 192
16937.17 196
16938.40 210
16939.63 220
16940.86 217
16942.09 206
16943.32 206
16944.55 227
16945.78 188
16947.01 201
16948.24 191
16949.47 197
16950.70 200
16951.93 211
16953.16 191
16954.39 208
16955.62 202
16956.85 217
16958.08 209
16959.31 206
16960.54 196
16961.77 214
16963.00 234
16964.23 209
16965.46 202
16966.69 182
16967.92 207
16969.15 183
16970.38 219
16971.61 192
16972.84 199
16974.07 218
16975.30 216
16976.54 202
16977.77 200
16979.00 228
16980.23 213
16981.46 197
16982.69 194
16983.92 205
16985.15 208
16986.38 185
16987.62 195
16988.85 209
16990.08 232
16991.31 217
16992.54 202
16993.77 200
16995.00 205
16996.24 205
16997.47 193
16998.70 194
16999.93 194
17001.16 201
17002.39 219
17003.63 185
17004.86 194
17006.09 193
17007.32 199
17008.55 227
17009.79 203
17011.02 184
17012.25 192
17013.48 209
17014.72 180
17015.95 178
17017.18 184
17018.41 190
17019.64 189
17020.88 188
17022.11 198
17023.34 189
17024.58 180
17025.81 191
17027.04 183
17028.27 176
17029.51 175
17030.74 176
17031.97 191
17033.21 185
17034.44 182
17035.67 197
17036.90 183
17038.14 179
17039.37 192
17040.60 192
17041.84 179
17043.07 186
17044.30 178
17045.54 183
17046.77 171
17048.00 185
17049.24 202
17050.47 181
17051.70 184
17052.94 190
17054.17 184
17055.41 190
17056.64 175
17057.87 169
17059.11 165
17060.34 169
17061.58 194
17062.81 174
17064.04 192
17065.28 193
17066.51 182
17067.75 169
17068.98 174
17070.21 184
17071.45 180
17072.68 177
17073.92 181
17075.15 173
17076.39 174
17077.62 176
17078.86 192
17080.09 182
17081.33 177
17082.56 169
17083.80 172
17085.03 176
17086.26 174
17087.50 173
17088.73 174
17089.97 185
17091.20 181
17092.44 182
17093.68 165
17094.91 193
17096.15 168
17097.38 184
17098.62 189
17099.85 163
17101.09 177
17102.32 183
17103.56 187
17104.79 177
17106.03 185
17107.26 174
17108.50 191
17109.74 171
17110.97 189
17112.21 184
17113.44 167
17114.68 175
17115.92 183
17117.15 188
17118.39 174
17119.62 177
17120.86 183
17122.10 160
17123.33 178
17124.57 174
17125.80 184
17127.04 187
17128.28 168
17129.51 184
17130.75 163
17131.99 179
17133.22 166
17134.46 172
17135.70 153
17136.93 172
17138.17 167
17139.41 178
17140.64 191
17141.88 161
17143.12 170
17144.35 182
17145.59 154
17146.83 166
17148.07 184
17149.30 162
17150.54 174
17151.78 158
17153.02 181
17154.25 169
17155.49 185
17156.73 163
17157.96 163
17159.20 165
17160.44 160
17161.68 159
17162.92 147
17164.15 180
17165.39 154
17166.63 171
17167.87 166
17169.10 172
17170.34 192
17171.58 169
17172.82 176
17174.06 157
17175.29 167
17176.53 196
17177.77 165
17179.01 145
17180.25 167
17181.49 163
17182.72 181
17183.96 181
17185.20 164
17186.44 185
17187.68 165
17188.92 186
17190.15 162
17191.39 158
17192.63 164
17193.87 138
17195.11 167
17196.35 182
17197.59 169
17198.83 173
17200.07 179
17201.30 164
17202.54 163
17203.78 158
17205.02 167
17206.26 172
17207.50 171
17208.74 171
17209.98 163
17211.22 164
17212.46 160
17213.70 166
17214.94 166
17216.18 165
17217.42 169
17218.66 149
17219.90 176
17221.14 175
17222.38 168
17223.62 198
17224.86 173
17226.10 171
17227.34 181
17228.58 172
17229.82 170
17231.06 151
17232.30 164
17233.54 168
17234.78 160
17236.02 154
17237.26 168
17238.50 154
17239.74 154
17240.98 157
17242.22 151
17243.46 166
17244.70 168
17245.94 180
17247.18 161
17248.42 157
17249.66 143
17250.90 161
17252.14 186
17253.39 136
17254.63 158
17255.87 155
17257.11 158
17258.35 132
17259.59 159
17260.83 150
17262.07 154
17263.31 148
17264.56 149
17265.80 153
17267.04 153
17268.28 147
17269.52 175
17270.76 164
17272.00 156
17273.25 160
17274.49 165
17275.73 157
17276.97 176
17278.21 150
17279.45 160
17280.70 166
17281.94 150
17283.18 159
17284.42 163
17285.66 156
17286.91 152
17288.15 163
17289.39 147
17290.63 144
17291.88 164
17293.12 167
17294.36 169
17295.60 171
17296.85 164
17298.09 145
17299.33 150
17300.57 162
17301.82 162
17303.06 149
17304.30 133
17305.54 171
17306.79 171
17308.03 159
17309.27 148
17310.52 145
17311.76 157
17313.00 166
17314.25 170
17315.49 179
17316.73 171
17317.97 159
17319.22 157
17320.46 166
17321.71 143
17322.95 161
17324.19 161
17325.44 159
17326.68 161
17327.92 155
17329.17 160
17330.41 158
17331.65 169
17332.90 152
17334.14 145
17335.39 156
17336.63 156
17337.87 162
17339.12 158
17340.36 151
17341.61 156
17342.85 167
17344.09 154
17345.34 150
17346.58 155
17347.83 169
17349.07 141
17350.32 159
17351.56 149
17352.80 176
17354.05 151
17355.29 143
17356.54 142
17357.78 158
17359.03 150
17360.27 146
17361.52 155
17362.76 157
17364.01 159
17365.25 152
17366.50 161
17367.74 149
17368.99 168
17370.23 160
17371.48 160
17372.72 149
17373.97 149
17375.21 137
17376.46 160
17377.70 162
17378.95 132
17380.19 165
17381.44 155
17382.69 146
17383.93 128
17385.18 158
17386.42 153
17387.67 155
17388.91 157
17390.16 148
17391.41 152
17392.65 155
17393.90 167
17395.14 160
17396.39 152
17397.64 140
17398.88 162
17400.13 167
17401.37 150
17402.62 158
17403.87 164
17405.11 162
17406.36 155
17407.61 136
17408.85 170
17410.10 148
17411.35 156
17412.59 152
17413.84 155
17415.09 156
17416.33 146
17417.58 147
17418.83 149
17420.07 170
17421.32 157
17422.57 163
17423.82 146
17425.06 157
17426.31 134
17427.56 155
17428.80 155
17430.05 171
17431.30 153
17432.55 159
17433.79 145
17435.04 165
17436.29 161
17437.54 171
17438.78 152
17440.03 152
17441.28 160
17442.53 155
17443.77 156
17445.02 156
17446.27 163
17447.52 166
17448.77 163
17450.01 159
17451.26 148
17452.51 157
17453.76 163
17455.01 143
17456.25 169
17457.50 163
17458.75 163
17460.00 153
17461.25 161
17462.50 155
17463.74 156
17464.99 162
17466.24 180
17467.49 152
17468.74 160
17469.99 169
17471.24 162
17472.49 164
17473.73 183
17474.98 143
17476.23 170
17477.48 162
17478.73 185
17479.98 165
17481.23 163
17482.48 155
17483.73 161
17484.98 182
17486.23 154
17487.47 152
17488.72 179
17489.97 168
17491.22 161
17492.47 152
17493.72 156
17494.97 145
17496.22 156
17497.47 158
17498.72 155
17499.97 159
17501.22 178
17502.47 156
17503.72 161
17504.97 170
17506.22 175
17507.47 182
17508.72 164
17509.97 156
17511.22 173
17512.47 181
17513.72 165
17514.97 170
17516.22 158
17517.47 170
17518.72 173
17519.97 161
17521.22 166
17522.47 178
17523.72 173
17524.98 157
17526.23 173
17527.48 186
17528.73 177
17529.98 168
17531.23 171
17532.48 188
17533.73 146
17534.98 168
17536.23 172
17537.48 175
17538.74 153
17539.99 161
17541.24 177
17542.49 179
17543.74 166
17544.99 170
17546.24 174
17547.50 175
17548.75 172
17550.00 159
17551.25 190
17552.50 172
17553.75 180
17555.01 201
17556.26 188
17557.51 173
17558.76 169
17560.01 192
17561.26 164
17562.52 167
17563.77 160
17565.02 168
17566.27 161
17567.53 161
17568.78 161
17570.03 193
17571.28 174
17572.53 154
17573.79 170
17575.04 146
17576.29 161
17577.54 171
17578.80 174
17580.05 182
17581.30 169
17582.56 172
17583.81 168
17585.06 189
17586.31 167
17587.57 165
17588.82 157
17590.07 176
17591.33 160
17592.58 180
17593.83 182
17595.08 178
17596.34 180
17597.59 160
17598.84 159
17600.10 181
17601.35 180
17602.61 173
17603.86 186
17605.11 191
17606.37 201
17607.62 185
17608.87 179
17610.13 171
17611.38 188
17612.63 173
17613.89 192
17615.14 185
17616.40 185
17617.65 172
17618.90 181
17620.16 183
17621.41 189
17622.67 192
17623.92 166
17625.17 184
17626.43 198
17627.68 166
17628.94 176
17630.19 165
17631.45 179
17632.70 185
17633.96 203
17635.21 151
17636.47 178
17637.72 172
17638.97 171
17640.23 185
17641.48 166
17642.74 173
17643.99 184
17645.25 183
17646.50 183
17647.76 199
17649.01 197
17650.27 170
17651.52 177
17652.78 178
17654.04 194
17655.29 183
17656.55 149
17657.80 173
17659.06 171
17660.31 155
17661.57 161
17662.82 175
17664.08 161
17665.33 173
17666.59 172
17667.85 187
17669.10 168
17670.36 168
17671.61 171
17672.87 175
17674.13 163
17675.38 167
17676.64 165
17677.89 163
17679.15 145
17680.41 168
17681.66 163
17682.92 181
17684.18 158
17685.43 161
17686.69 170
17687.95 152
17689.20 161
17690.46 179
17691.71 182
17692.97 169
17694.23 164
17695.49 163
17696.74 160
17698.00 148
17699.26 155
17700.51 168
17701.77 163
17703.03 151
17704.28 164
17705.54 172
17706.80 169
17708.06 165
17709.31 168
17710.57 156
17711.83 168
17713.08 167
17714.34 168
17715.60 156
17716.86 164
17718.11 168
17719.37 162
17720.63 177
17721.89 172
17723.15 168
17724.40 169
17725.66 169
17726.92 170
17728.18 164
17729.43 144
17730.69 150
17731.95 161
17733.21 158
17734.47 162
17735.73 168
17736.98 168
17738.24 155
17739.50 144
17740.76 159
17742.02 163
17743.28 156
17744.53 164
17745.79 171
17747.05 162
17748.31 164
17749.57 171
17750.83 169
17752.09 135
17753.34 160
17754.60 167
17755.86 162
17757.12 188
17758.38 161
17759.64 163
17760.90 167
17762.16 162
17763.42 162
17764.68 156
17765.94 145
17767.19 166
17768.45 197
17769.71 158
17770.97 149
17772.23 172
17773.49 171
17774.75 147
17776.01 149
17777.27 156
17778.53 148
17779.79 162
17781.05 135
17782.31 142
17783.57 154
17784.83 167
17786.09 157
17787.35 131
17788.61 149
17789.87 139
17791.13 135
17792.39 164
17793.65 154
17794.91 154
17796.17 171
17797.43 154
17798.69 149
17799.95 173
17801.21 158
17802.47 167
17803.73 155
17805.00 151
17806.26 154
17807.52 154
17808.78 148
17810.04 172
17811.30 162
17812.56 150
17813.82 167
17815.08 135
17816.34 146
17817.60 161
17818.87 141
17820.13 146
17821.39 136
17822.65 162
17823.91 146
17825.17 154
17826.43 161
17827.69 159
17828.96 160
17830.22 149
17831.48 141
17832.74 137
17834.00 131
17835.26 149
17836.53 140
17837.79 157
17839.05 161
17840.31 163
17841.57 149
17842.84 155
17844.10 153
17845.36 140
17846.62 143
17847.88 166
17849.15 148
17850.41 143
17851.67 159
17852.93 145
17854.20 148
17855.46 160
17856.72 164
17857.98 156
17859.25 157
17860.51 142
17861.77 163
17863.03 160
17864.30 152
17865.56 151
17866.82 163
17868.09 171
17869.35 175
17870.61 144
17871.87 148
17873.14 150
17874.40 136
17875.66 136
17876.93 141
17878.19 143
17879.45 156
17880.72 154
17881.98 134
17883.24 134
17884.51 150
17885.77 157
17887.03 151
17888.30 146
17889.56 125
17890.83 138
17892.09 147
17893.35 154
17894.62 165
17895.88 156
17897.14 160
17898.41 157
17899.67 142
17900.94 154
17902.20 149
17903.46 154
17904.73 140
17905.99 145
17907.26 137
17908.52 144
17909.79 149
17911.05 135
17912.32 143
17913.58 142
17914.84 130
17916.11 142
17917.37 140
17918.64 140
17919.90 138
17921.17 141
17922.43 143
17923.70 170
17924.96 139
17926.23 142
17927.49 150
17928.76 156
17930.02 147
17931.29 135
17932.55 147
17933.82 174
17935.08 166
17936.35 140
17937.61 157
17938.88 135
17940.14 139
17941.41 155
17942.68 160
17943.94 147
17945.21 136
17946.47 166
17947.74 147
17949.00 146
17950.27 140
17951.54 152
17952.80 165
17954.07 148
17955.33 148
17956.60 149
17957.87 141
17959.13 125
17960.40 145
17961.66 164
17962.93 150
17964.20 142
17965.46 148
17966.73 147
17968.00 147
17969.26 135
17970.53 145
17971.80 145
17973.06 169
17974.33 135
17975.60 152
17976.86 152
17978.13 158
17979.40 153
17980.66 143
17981.93 178
17983.20 139
17984.46 158
17985.73 152
17987.00 155
17988.26 148
17989.53 151
17990.80 162
17992.07 148
17993.33 146
17994.60 150
17995.87 148
17997.14 136
17998.40 170
17999.67 158
18000.94 150
18002.21 149
18003.47 140
18004.74 154
18006.01 147
18007.28 134
18008.55 154
18009.81 136
18011.08 149
18012.35 155
18013.62 145
18014.89 157
18016.15 132
18017.42 160
18018.69 153
18019.96 135
18021.23 136
18022.49 144
18023.76 160
18025.03 144
18026.30 147
18027.57 128
18028.84 139
18030.11 155
18031.37 142
18032.64 131
18033.91 131
18035.18 140
18036.45 147
18037.72 140
18038.99 152
18040.26 141
18041.53 152
18042.79 150
18044.06 155
18045.33 155
18046.60 150
18047.87 140
18049.14 142
18050.41 153
18051.68 155
18052.95 150
18054.22 143
18055.49 153
18056.76 152
18058.03 139
18059.30 138
18060.57 156
18061.84 149
18063.11 134
18064.38 133
18065.65 152
18066.92 160
18068.19 142
18069.46 149
18070.73 148
18072.00 147
18073.27 144
18074.54 146
18075.81 146
18077.08 133
18078.35 129
18079.62 149
18080.89 130
18082.16 146
18083.43 139
18084.70 134
18085.97 135
18087.24 131
18088.51 152
18089.78 157
18091.05 155
18092.32 164
18093.59 165
18094.87 155
18096.14 137
18097.41 156
18098.68 141
18099.95 157
18101.22 157
18102.49 151
18103.76 139
18105.03 135
18106.31 143
18107.58 133
18108.85 129
18110.12 153
18111.39 157
18112.66 145
18113.93 142
18115.21 154
18116.48 142
18117.75 148
18119.02 168
18120.29 154
18121.56 152
18122.84 140
18124.11 145
18125.38 152
18126.65 140
18127.92 134
18129.20 151
18130.47 156
18131.74 149
18133.01 146
18134.29 137
18135.56 147
18136.83 160
18138.10 150
18139.38 153
18140.65 124
18141.92 145
18143.19 153
18144.47 155
18145.74 139
18147.01 130
18148.28 159
18149.56 157
18150.83 164
18152.10 156
18153.38 162
18154.65 144
18155.92 164
18157.19 149
18158.47 126
18159.74 134
18161.01 145
18162.29 154
18163.56 145
18164.83 160
18166.11 155
18167.38 145
18168.65 156
18169.93 162
18171.20 141
18172.48 157
18173.75 157
18175.02 138
18176.30 142
18177.57 136
18178.84 136
18180.12 154
18181.39 163
18182.67 153
18183.94 140
18185.21 154
18186.49 146
18187.76 126
18189.04 144
18190.31 142
18191.59 140
18192.86 141
18194.13 139
18195.41 142
18196.68 140
18197.96 143
18199.23 137
18200.51 144
18201.78 139
18203.06 146
18204.33 143
18205.61 155
18206.88 142
18208.16 141
18209.43 155
18210.71 134
18211.98 135
18213.26 133
18214.53 148
18215.81 144
18217.08 153
18218.36 143
18219.63 144
18220.91 156
18222.18 137
18223.46 145
18224.73 137
18226.01 135
18227.28 125
18228.56 152
18229.84 140
18231.11 159
18232.39 167
18233.66 148
18234.94 150
18236.21 143
18237.49 155
18238.77 154
18240.04 164
18241.32 136
18242.59 134
18243.87 153
18245.15 161
18246.42 134
18247.70 153
18248.98 139
18250.25 156
18251.53 141
18252.81 147
18254.08 149
18255.36 171
18256.63 163
18257.91 151
18259.19 131
18260.46 144
18261.74 146
18263.02 148
18264.30 127
18265.57 160
18266.85 146
18268.13 150
18269.40 141
18270.68 149
18271.96 144
18273.23 145
18274.51 142
18275.79 140
18277.07 132
18278.34 159
18279.62 170
18280.90 154
18282.18 164
18283.45 142
18284.73 150
18286.01 154
18287.29 147
18288.56 139
18289.84 144
18291.12 138
18292.40 146
18293.68 155
18294.95 155
18296.23 163
18297.51 152
18298.79 151
18300.07 146
18301.34 134
18302.62 144
18303.90 148
18305.18 156
18306.46 159
18307.74 147
18309.01 153
18310.29 140
18311.57 156
18312.85 145
18314.13 164
18315.41 148
18316.69 151
18317.96 148
18319.24 140
18320.52 131
18321.80 154
18323.08 149
18324.36 159
18325.64 154
18326.92 129
18328.20 153
18329.47 173
18330.75 153
18332.03 141
18333.31 139
18334.59 161
18335.87 168
18337.15 155
18338.43 168
18339.71 147
18340.99 147
18342.27 152
18343.55 159
18344.83 134
18346.11 136
18347.39 154
18348.67 153
18349.95 151
18351.23 156
18352.51 155
18353.79 151
18355.07 163
18356.35 151
18357.63 137
18358.91 144
18360.19 147
18361.47 141
18362.75 152
18364.03 147
18365.31 144
18366.59 159
18367.87 149
18369.15 151
18370.43 155
18371.71 152
18372.99 154
18374.27 150
18375.55 162
18376.83 135
18378.12 129
18379.40 138
18380.68 159
18381.96 156
18383.24 146
18384.52 147
18385.80 146
18387.08 150
18388.36 130
18389.65 149
18390.93 141
18392.21 146
18393.49 140
18394.77 153
18396.05 129
18397.33 159
18398.62 147
18399.90 153
18401.18 147
18402.46 131
18403.74 141
18405.02 137
18406.31 148
18407.59 146
18408.87 152
18410.15 145
18411.43 151
18412.72 125
18414.00 146
18415.28 137
18416.56 144
18417.84 146
18419.13 144
18420.41 122
18421.69 128
18422.97 145
18424.26 130
18425.54 142
18426.82 148
18428.10 142
18429.39 151
18430.67 143
18431.95 149
18433.23 148
18434.52 140
18435.80 136
18437.08 138
18438.37 148
18439.65 155
18440.93 153
18442.22 136
18443.50 135
18444.78 144
18446.06 141
18447.35 145
18448.63 154
18449.91 143
18451.20 145
18452.48 153
18453.76 152
18455.05 158
18456.33 142
18457.62 144
18458.90 163
18460.18 152
18461.47 144
18462.75 139
18464.03 147
18465.32 148
18466.60 148
18467.89 156
18469.17 144
18470.45 124
18471.74 142
18473.02 135
18474.31 157
18475.59 149
18476.88 153
18478.16 144
18479.44 156
18480.73 145
18482.01 137
18483.30 154
18484.58 143
18485.87 159
18487.15 148
18488.44 142
18489.72 156
18491.01 141
18492.29 148
18493.58 148
18494.86 143
18496.15 136
18497.43 142
18498.72 158
18500.00 138
18501.29 141
18502.57 149
18503.86 151
18505.14 142
18506.43 153
18507.71 130
18509.00 158
18510.28 155
18511.57 146
18512.85 144
18514.14 131
18515.42 147
18516.71 162
18518.00 147
18519.28 135
18520.57 143
18521.85 146
18523.14 159
18524.43 146
18525.71 135
18527.00 147
18528.28 154
18529.57 149
18530.86 154
18532.14 152
18533.43 151
18534.71 148
18536.00 152
18537.29 149
18538.57 144
18539.86 147
18541.15 152
18542.43 147
18543.72 147
18545.01 144
18546.29 145
18547.58 135
18548.87 140
18550.15 136
18551.44 136
18552.73 141
18554.01 136
18555.30 138
18556.59 139
18557.88 151
18559.16 152
18560.45 159
18561.74 140
18563.02 136
18564.31 155
18565.60 145
18566.89 152
18568.17 152
18569.46 138
18570.75 142
18572.04 164
18573.32 149
18574.61 139
18575.90 137
18577.19 141
18578.48 149
18579.76 166
18581.05 133
18582.34 160
18583.63 179
18584.92 153
18586.20 151
18587.49 141
18588.78 158
18590.07 154
18591.36 163
18592.64 166
18593.93 163
18595.22 163
18596.51 140
18597.80 138
18599.09 161
18600.38 152
18601.66 162
18602.95 149
18604.24 151
18605.53 150
18606.82 156
18608.11 168
18609.40 156
18610.69 146
18611.98 141
18613.26 139
18614.55 151
18615.84 156
18617.13 151
18618.42 135
18619.71 143
18621.00 143
18622.29 143
18623.58 145
18624.87 152
18626.16 157
18627.45 138
18628.74 144
18630.03 142
18631.32 139
18632.61 145
18633.89 141
18635.18 143
18636.47 148
18637.76 135
18639.05 148
18640.34 157
18641.63 144
18642.92 158
18644.21 151
18645.50 126
18646.79 152
18648.09 133
18649.38 138
18650.67 139
18651.96 157
18653.25 137
18654.54 157
18655.83 136
18657.12 124
18658.41 124
18659.70 140
18660.99 137
18662.28 139
18663.57 152
18664.86 149
18666.15 148
18667.44 151
18668.74 145
18670.03 155
18671.32 143
18672.61 147
18673.90 155
18675.19 156
18676.48 144
18677.77 129
18679.06 135
18680.36 137
18681.65 155
18682.94 160
18684.23 134
18685.52 156
18686.81 137
18688.11 130
18689.40 147
18690.69 141
18691.98 117
18693.27 144
18694.56 140
18695.86 140
18697.15 129
18698.44 129
18699.73 133
18701.02 142
18702.32 135
18703.61 127
18704.90 140
18706.19 130
18707.48 149
18708.78 132
18710.07 132
18711.36 140
18712.65 139
18713.95 129
18715.24 133
18716.53 126
18717.83 144
18719.12 149
18720.41 124
18721.70 123
18723.00 130
18724.29 140
18725.58 145
18726.87 130
18728.17 138
18729.46 134
18730.75 150
18732.05 131
18733.34 128
18734.63 129
18735.93 126
18737.22 131
18738.51 144
18739.81 117
18741.10 131
18742.39 138
18743.69 120
18744.98 110
18746.27 138
18747.57 121
18748.86 135
18750.16 153
18751.45 137
18752.74 145
18754.04 140
18755.33 122
18756.63 145
18757.92 147
18759.21 139
18760.51 146
18761.80 153
18763.10 149
18764.39 133
18765.69 148
18766.98 157
18768.27 127
18769.57 137
18770.86 137
18772.16 134
18773.45 143
18774.75 142
18776.04 130
18777.34 148
18778.63 135
18779.93 137
18781.22 143
18782.52 136
18783.81 125
18785.11 146
18786.40 112
18787.70 144
18788.99 153
18790.29 135
18791.58 125
18792.88 145
18794.17 147
18795.47 132
18796.76 145
18798.06 123
18799.35 127
18800.65 145
18801.94 136
18803.24 127
18804.54 121
18805.83 118
18807.13 143
18808.42 124
18809.72 135
18811.01 133
18812.31 119
18813.61 137
18814.90 147
18816.20 126
18817.49 134
18818.79 145
18820.09 125
18821.38 116
18822.68 117
18823.98 131
18825.27 133
18826.57 134
18827.87 132
18829.16 119
18830.46 147
18831.75 126
18833.05 136
18834.35 131
18835.64 136
18836.94 138
18838.24 125
18839.54 132
18840.83 153
18842.13 138
18843.43 136
18844.72 131
18846.02 143
18847.32 127
18848.61 132
18849.91 135
18851.21 124
18852.51 141
18853.80 137
18855.10 158
18856.40 124
18857.70 133
18858.99 154
18860.29 147
18861.59 126
18862.89 136
18864.18 140
18865.48 137
18866.78 145
18868.08 121
18869.38 128
18870.67 138
18871.97 148
18873.27 141
18874.57 126
18875.87 130
18877.16 123
18878.46 128
18879.76 146
18881.06 132
18882.36 122
18883.66 136
18884.95 136
18886.25 123
18887.55 131
18888.85 135
18890.15 144
18891.45 142
18892.75 131
18894.04 148
18895.34 134
18896.64 123
18897.94 133
18899.24 126
18900.54 135
18901.84 144
18903.14 135
18904.44 138
18905.74 139
18907.03 152
18908.33 138
18909.63 141
18910.93 156
18912.23 145
18913.53 133
18914.83 148
18916.13 123
18917.43 137
18918.73 131
18920.03 141
18921.33 138
18922.63 143
18923.93 139
18925.23 129
18926.53 135
18927.83 149
18929.13 152
18930.43 117
18931.73 129
18933.03 111
18934.33 128
18935.63 136
18936.93 137
18938.23 137
18939.53 122
18940.83 136
18942.13 130
18943.43 126
18944.73 131
18946.03 136
18947.33 132
18948.63 130
18949.93 121
18951.23 126
18952.53 116
18953.84 139
18955.14 134
18956.44 134
18957.74 124
18959.04 116
18960.34 129
18961.64 130
18962.94 139
18964.24 145
18965.54 152
18966.85 141
18968.15 148
18969.45 129
18970.75 119
18972.05 130
18973.35 110
18974.65 126
18975.96 118
18977.26 132
18978.56 128
18979.86 153
18981.16 144
18982.46 134
18983.77 142
18985.07 118
18986.37 125
18987.67 142
18988.97 152
18990.28 135
18991.58 120
18992.88 130
18994.18 148
18995.49 144
18996.79 124
18998.09 121
18999.39 139
19000.69 123
19002.00 122
19003.30 128
19004.60 143
19005.90 136
19007.21 131
19008.51 131
19009.81 143
19011.12 141
19012.42 145
19013.72 130
19015.02 137
19016.33 127
19017.63 137
19018.93 143
19020.24 126
19021.54 134
19022.84 118
19024.15 133
19025.45 142
19026.75 123
19028.06 127
19029.36 124
19030.66 134
19031.97 130
19033.27 149
19034.57 133
19035.88 122
19037.18 132
19038.48 145
19039.79 140
19041.09 124
19042.40 132
19043.70 119
19045.00 137
19046.31 126
19047.61 129
19048.92 119
19050.22 115
19051.52 134
19052.83 130
19054.13 133
19055.44 150
19056.74 142
19058.05 129
19059.35 131
19060.65 126
19061.96 136
19063.26 132
19064.57 140
19065.87 113
19067.18 122
19068.48 151
19069.79 138
19071.09 123
19072.40 139
19073.70 127
19075.01 132
19076.31 142
19077.62 124
19078.92 120
19080.23 142
19081.53 158
19082.84 131
19084.14 120
19085.45 122
19086.75 122
19088.06 141
19089.36 152
19090.67 140
19091.98 129
19093.28 130
19094.59 121
19095.89 139
19097.20 125
19098.50 113
19099.81 139
19101.12 122
19102.42 135
19103.73 129
19105.03 143
19106.34 125
19107.65 140
19108.95 135
19110.26 123
19111.56 152
19112.87 153
19114.18 154
19115.48 145
19116.79 142
19118.10 142
19119.40 150
19120.71 124
19122.02 135
19123.32 123
19124.63 130
19125.94 123
19127.24 126
19128.55 127
19129.86 146
19131.16 137
19132.47 136
19133.78 143
19135.08 143
19136.39 119
19137.70 134
19139.01 131
19140.31 117
19141.62 144
19142.93 129
19144.23 134
19145.54 126
19146.85 147
19148.16 143
19149.46 117
19150.77 131
19152.08 143
19153.39 127
19154.69 138
19156.00 141
19157.31 120
19158.62 121
19159.93 138
19161.23 158
19162.54 131
19163.85 129
19165.16 138
19166.47 135
19167.77 144
19169.08 121
19170.39 130
19171.70 143
19173.01 142
19174.32 127
19175.62 122
19176.93 125
19178.24 144
19179.55 153
19180.86 139
19182.17 125
19183.48 130
19184.78 139
19186.09 135
19187.40 142
19188.71 120
19190.02 118
19191.33 138
19192.64 125
19193.95 121
19195.26 122
19196.56 140
19197.87 146
19199.18 136
19200.49 126
19201.80 117
19203.11 129
19204.42 131
19205.73 122
19207.04 132
19208.35 124
19209.66 133
19210.97 128
19212.28 140
19213.59 140
19214.90 129
19216.21 125
19217.52 123
19218.83 132
19220.14 110
19221.45 127
19222.76 119
19224.07 130
19225.38 112
19226.69 126
19228.00 128
19229.31 128
19230.62 132
19231.93 140
19233.24 137
19234.55 148
19235.86 123
19237.17 144
19238.48 139
19239.79 124
19241.10 117
19242.41 118
19243.72 119
19245.03 119
19246.35 119
19247.66 143
19248.97 145
19250.28 156
19251.59 126
19252.90 142
19254.21 131
19255.52 141
19256.83 141
19258.14 132
19259.46 109
19260.77 139
19262.08 140
19263.39 119
19264.70 123
19266.01 137
19267.32 130
19268.64 126
19269.95 125
19271.26 136
19272.57 133
19273.88 153
19275.20 122
19276.51 136
19277.82 129
19279.13 140
19280.44 139
19281.75 125
19283.07 125
19284.38 116
19285.69 121
19287.00 118
19288.32 125
19289.63 125
19290.94 118
19292.25 126
19293.57 130
19294.88 130
19296.19 117
19297.50 111
19298.82 115
19300.13 145
19301.44 132
19302.75 134
19304.07 120
19305.38 119
19306.69 135
19308.01 152
19309.32 130
19310.63 123
19311.94 128
19313.26 138
19314.57 140
19315.88 132
19317.20 128
19318.51 146
19319.82 148
19321.14 137
19322.45 125
19323.76 117
19325.08 131
19326.39 133
19327.70 132
19329.02 116
19330.33 115
19331.65 135
19332.96 133
19334.27 126
19335.59 131
19336.90 129
19338.22 149
19339.53 135
19340.84 125
19342.16 111
19343.47 120
19344.79 129
19346.10 114
19347.41 138
19348.73 129
19350.04 113
19351.36 128
19352.67 110
19353.99 129
19355.30 122
19356.62 122
19357.93 132
19359.25 117
19360.56 127
19361.87 126
19363.19 132
19364.50 127
19365.82 111
19367.13 130
19368.45 118
19369.76 132
19371.08 128
19372.39 133
19373.71 123
19375.02 124
19376.34 131
19377.66 121
19378.97 131
19380.29 129
19381.60 130
19382.92 118
19384.23 152
19385.55 134
19386.86 128
19388.18 134
19389.50 122
19390.81 158
19392.13 145
19393.44 121
19394.76 110
19396.07 121
19397.39 130
19398.71 131
19400.02 145
19401.34 144
19402.65 125
19403.97 106
19405.29 130
19406.60 130
19407.92 136
19409.24 128
19410.55 115
19411.87 123
19413.19 126
19414.50 119
19415.82 124
19417.14 148
19418.45 124
19419.77 144
19421.09 118
19422.40 113
19423.72 134
19425.04 121
19426.35 121
19427.67 126
19428.99 142
19430.30 123
19431.62 140
19432.94 125
19434.26 130
19435.57 120
19436.89 135
19438.21 134
19439.53 138
19440.84 120
19442.16 124
19443.48 142
19444.80 127
19446.11 130
19447.43 133
19448.75 134
19450.07 145
19451.38 143
19452.70 148
19454.02 137
19455.34 136
19456.66 134
19457.97 133
19459.29 129
19460.61 122
19461.93 135
19463.25 144
19464.57 130
19465.88 134
19467.20 131
19468.52 145
19469.84 146
19471.16 120
19472.48 113
19473.79 125
19475.11 119
19476.43 122
19477.75 135
19479.07 126
19480.39 129
19481.71 136
19483.03 135
19484.34 139
19485.66 114
19486.98 128
19488.30 130
19489.62 137
19490.94 136
19492.26 133
19493.58 127
19494.90 130
19496.22 129
19497.54 121
19498.86 125
19500.18 111
19501.50 106
19502.81 130
19504.13 126
19505.45 127
19506.77 133
19508.09 115
19509.41 124
19510.73 115
19512.05 108
19513.37 123
19514.69 118
19516.01 110
19517.33 142
19518.65 119
19519.97 126
19521.29 107
19522.61 117
19523.93 134
19525.25 125
19526.57 118
19527.89 131
19529.22 133
19530.54 121
19531.86 128
19533.18 114
19534.50 137
19535.82 119
19537.14 128
19538.46 116
19539.78 109
19541.10 120
19542.42 136
19543.74 136
19545.06 103
19546.39 135
19547.71 139
19549.03 141
19550.35 132
19551.67 111
19552.99 115
19554.31 118
19555.63 129
19556.96 130
19558.28 115
19559.60 123
19560.92 128
19562.24 121
19563.56 113
19564.88 128
19566.21 120
19567.53 119
19568.85 133
19570.17 126
19571.49 116
19572.82 106
19574.14 135
19575.46 128
19576.78 122
19578.10 119
19579.43 128
19580.75 139
19582.07 130
19583.39 120
19584.72 118
19586.04 123
19587.36 120
19588.68 140
19590.01 132
19591.33 144
19592.65 125
19593.97 118
19595.30 130
19596.62 118
19597.94 121
19599.26 123
19600.59 108
19601.91 124
19603.23 119
19604.56 118
19605.88 123
19607.20 123
19608.53 130
19609.85 116
19611.17 135
19612.49 124
19613.82 125
19615.14 142
19616.47 127
19617.79 136
19619.11 151
19620.44 118
19621.76 139
19623.08 129
19624.41 117
19625.73 129
19627.05 118
19628.38 127
19629.70 123
19631.03 112
19632.35 132
19633.67 142
19635.00 134
19636.32 130
19637.65 123
19638.97 120
19640.29 135
19641.62 122
19642.94 123
19644.27 116
19645.59 118
19646.92 125
19648.24 127
19649.57 141
19650.89 141
19652.21 143
19653.54 136
19654.86 134
19656.19 108
19657.51 152
19658.84 126
19660.16 125
19661.49 126
19662.81 113
19664.14 126
19665.46 104
19666.79 132
19668.11 124
19669.44 128
19670.76 131
19672.09 126
19673.41 122
19674.74 117
19676.07 129
19677.39 118
19678.72 137
19680.04 140
19681.37 125
19682.69 116
19684.02 132
19685.34 123
19686.67 131
19688.00 128
19689.32 106
19690.65 122
19691.97 126
19693.30 131
19694.63 129
19695.95 116
19697.28 139
19698.60 132
19699.93 139
19701.26 131
19702.58 121
19703.91 132
19705.24 133
19706.56 128
19707.89 130
19709.22 122
19710.54 149
19711.87 123
19713.20 124
19714.52 120
19715.85 142
19717.18 104
19718.50 129
19719.83 124
19721.16 121
19722.48 118
19723.81 118
19725.14 126
19726.47 109
19727.79 126
19729.12 134
19730.45 145
19731.77 114
19733.10 127
19734.43 124
19735.76 122
19737.08 121
19738.41 114
19739.74 122
19741.07 130
19742.39 124
19743.72 137
19745.05 123
19746.38 114
19747.71 131
19749.03 133
19750.36 136
19751.69 136
19753.02 122
19754.35 133
19755.67 120
19757.00 130
19758.33 127
19759.66 127
19760.99 132
19762.31 143
19763.64 127
19764.97 120
19766.30 132
19767.63 113
19768.96 124
19770.29 133
19771.61 127
19772.94 147
19774.27 137
19775.60 118
19776.93 110
19778.26 155
19779.59 130
19780.92 123
19782.25 111
19783.57 133
19784.90 122
19786.23 138
19787.56 117
19788.89 128
19790.22 124
19791.55 123
19792.88 118
19794.21 130
19795.54 128
19796.87 130
19798.20 123
19799.53 123
19800.86 126
19802.19 120
19803.52 120
19804.85 123
19806.18 131
19807.50 117
19808.83 118
19810.16 126
19811.49 138
19812.82 123
19814.15 139
19815.49 127
19816.82 146
19818.15 137
19819.48 151
19820.81 144
19822.14 124
19823.47 119
19824.80 127
19826.13 128
19827.46 124
19828.79 123
19830.12 126
19831.45 130
19832.78 121
19834.11 125
19835.44 134
19836.77 125
19838.10 134
19839.44 133
19840.77 124
19842.10 113
19843.43 111
19844.76 116
19846.09 119
19847.42 124
19848.75 130
19850.08 134
19851.42 124
19852.75 121
19854.08 107
19855.41 103
19856.74 105
19858.07 127
19859.40 125
19860.74 105
19862.07 114
19863.40 107
19864.73 119
19866.06 121
19867.40 126
19868.73 123
19870.06 129
19871.39 115
19872.72 121
19874.06 107
19875.39 119
19876.72 120
19878.05 136
19879.38 129
19880.72 119
19882.05 122
19883.38 114
19884.71 111
19886.05 134
19887.38 121
19888.71 128
19890.04 123
19891.38 105
19892.71 119
19894.04 106
19895.38 115
19896.71 119
19898.04 122
19899.37 137
19900.71 126
19902.04 119
19903.37 123
19904.71 121
19906.04 141
19907.37 150
19908.71 116
19910.04 132
19911.37 124
19912.71 138
19914.04 122
19915.37 126
19916.71 130
19918.04 109
19919.37 134
19920.71 127
19922.04 116
19923.37 142
19924.71 131
19926.04 129
19927.38 123
19928.71 118
19930.04 141
19931.38 142
19932.71 132
19934.05 131
19935.38 130
19936.71 115
19938.05 117
19939.38 132
19940.72 129
19942.05 127
19943.39 122
19944.72 119
19946.06 130
19947.39 139
19948.72 118
19950.06 130
19951.39 113
19952.73 129
19954.06 139
19955.40 123
19956.73 125
19958.07 125
19959.40 129
19960.74 125
19962.07 136
19963.41 120
19964.74 122
19966.08 119
19967.41 118
19968.75 124
19970.08 126
19971.42 138
19972.76 125
19974.09 141
19975.43 141
19976.76 115
19978.10 129
19979.43 128
19980.77 120
19982.10 120
19983.44 124
19984.78 150
19986.11 152
19987.45 117
19988.78 132
19990.12 143
19991.46 123
19992.79 129
19994.13 108
19995.46 132
19996.80 116
19998.14 137
19999.47 139
20000.81 123
20002.15 126
20003.48 129
20004.82 132
20006.16 130
20007.49 113
20008.83 125
20010.17 126
20011.50 129
20012.84 123
20014.18 128
20015.51 121
20016.85 143
20018.19 134
20019.52 134
20020.86 137
20022.20 143
20023.53 141
20024.87 123
20026.21 135
20027.55 122
20028.88 136
20030.22 130
20031.56 135
20032.90 146
20034.23 134
20035.57 134
20036.91 127
20038.25 118
20039.58 126
20040.92 129
20042.26 141
20043.60 127
20044.93 141
20046.27 117
20047.61 100
20048.95 127
20050.29 122
20051.62 121
20052.96 121
20054.30 125
20055.64 106
20056.98 126
20058.32 118
20059.65 133
20060.99 132
20062.33 127
20063.67 131
20065.01 128
20066.35 134
20067.68 130
20069.02 132
20070.36 128
20071.70 124
20073.04 126
20074.38 153
20075.72 133
20077.06 112
20078.40 126
20079.73 125
20081.07 120
20082.41 114
20083.75 129
20085.09 122
20086.43 121
20087.77 122
20089.11 129
20090.45 128
20091.79 128
20093.13 118
20094.47 120
20095.81 142
20097.15 152
20098.48 147
20099.82 120
20101.16 128
20102.50 138
20103.84 137
20105.18 131
20106.52 128
20107.86 131
20109.20 142
20110.54 134
20111.88 133
20113.22 120
20114.56 117
20115.90 148
20117.24 137
20118.58 136
20119.93 131
20121.27 143
20122.61 144
20123.95 126
20125.29 111
20126.63 128
20127.97 134
20129.31 131
20130.65 129
20131.99 112
20133.33 138
20134.67 144
20136.01 132
20137.35 132
20138.69 137
