# Supplementary material for: MALDI-TOF MS typing enables the classification of brewing yeasts of the genus Saccharomyces to major beer styles
Source: PLoS One. 2017 Aug 9;12(8):e0181694. doi: 10.1371/journal.pone.0181694 (PMC5549903; doi:10.1371/journal.pone.0181694)
Supplement: S7 File — The directory includes 90 raw files and was zipped to “.zip”; the folder has three strains with 30 spectra per strain; S1 Text explains the raw files with an example and Table 1 represents the yeast strains used within the experiment. (ZIP) [file pone.0181694.s010.zip › 19-21/30279-120-Lag-Lag-Lag-YPG-18h-E-E_2016-09-21_3_0_B7_1.dat]

1999.90 2271
2000.32 2342
2000.75 2399
2001.17 2392
2001.59 2377
2002.01 2295
2002.43 2246
2002.86 2131
2003.28 2055
2003.70 1986
2004.12 2029
2004.54 1975
2004.97 2012
2005.39 1967
2005.81 1913
2006.23 1892
2006.66 1967
2007.08 1962
2007.50 1985
2007.92 1981
2008.35 2027
2008.77 2030
2009.19 1919
2009.61 2000
2010.04 2063
2010.46 2011
2010.88 1946
2011.31 1952
2011.73 1914
2012.15 1941
2012.57 1853
2013.00 1838
2013.42 1862
2013.84 1886
2014.27 1918
2014.69 1940
2015.11 1950
2015.54 1851
2015.96 1881
2016.38 1903
2016.81 1923
2017.23 1911
2017.65 1882
2018.08 1923
2018.50 1969
2018.93 1977
2019.35 1955
2019.77 2120
2020.20 2044
2020.62 2027
2021.04 2084
2021.47 2049
2021.89 2060
2022.32 2029
2022.74 1945
2023.17 1959
2023.59 1986
2024.01 2002
2024.44 2020
2024.86 1908
2025.29 1890
2025.71 1962
2026.14 1907
2026.56 1953
2026.98 1972
2027.41 1863
2027.83 1872
2028.26 1866
2028.68 1817
2029.11 1826
2029.53 1788
2029.96 1867
2030.38 1859
2030.81 1761
2031.23 1791
2031.66 1875
2032.08 1895
2032.51 1823
2032.93 1843
2033.36 1828
2033.78 1874
2034.21 1897
2034.63 1921
2035.06 1859
2035.49 1863
2035.91 1883
2036.34 1936
2036.76 1891
2037.19 1813
2037.61 1866
2038.04 1899
2038.47 1875
2038.89 1866
2039.32 1838
2039.74 1882
2040.17 1932
2040.59 1962
2041.02 1999
2041.45 1889
2041.87 1904
2042.30 1916
2042.73 1871
2043.15 1880
2043.58 1948
2044.00 1939
2044.43 2000
2044.86 2010
2045.28 1974
2045.71 2000
2046.14 2035
2046.56 2046
2046.99 1984
2047.42 2047
2047.84 2011
2048.27 1941
2048.70 1956
2049.12 2013
2049.55 1964
2049.98 2036
2050.40 2050
2050.83 1981
2051.26 1996
2051.69 1969
2052.11 1958
2052.54 1953
2052.97 1907
2053.40 1956
2053.82 1956
2054.25 1973
2054.68 2038
2055.10 2031
2055.53 2104
2055.96 2254
2056.39 2245
2056.82 2257
2057.24 2283
2057.67 2372
2058.10 2441
2058.53 2263
2058.95 2286
2059.38 2230
2059.81 2169
2060.24 2281
2060.67 2176
2061.09 2115
2061.52 2170
2061.95 2183
2062.38 2135
2062.81 2133
2063.24 2201
2063.66 2206
2064.09 2270
2064.52 2489
2064.95 2575
2065.38 2579
2065.81 2709
2066.24 2794
2066.66 2663
2067.09 2727
2067.52 2623
2067.95 2531
2068.38 2339
2068.81 2188
2069.24 2214
2069.67 2121
2070.10 2008
2070.52 1991
2070.95 1982
2071.38 1961
2071.81 2004
2072.24 1997
2072.67 1991
2073.10 1941
2073.53 1972
2073.96 2032
2074.39 2082
2074.82 2143
2075.25 2061
2075.68 2068
2076.11 2097
2076.54 2071
2076.97 1973
2077.40 2012
2077.83 1961
2078.26 2052
2078.69 2097
2079.12 2107
2079.55 2057
2079.98 2047
2080.41 2026
2080.84 2086
2081.27 2036
2081.70 1958
2082.13 1988
2082.56 2035
2082.99 2000
2083.42 1941
2083.85 1929
2084.28 1978
2084.71 2023
2085.14 1939
2085.57 1960
2086.00 2060
2086.43 2013
2086.86 2040
2087.29 1986
2087.73 1950
2088.16 1961
2088.59 2005
2089.02 1940
2089.45 1861
2089.88 1918
2090.31 1849
2090.74 1887
2091.17 1932
2091.61 1877
2092.04 1817
2092.47 1879
2092.90 1895
2093.33 1901
2093.76 1936
2094.19 1815
2094.63 1808
2095.06 1924
2095.49 1917
2095.92 1898
2096.35 1853
2096.78 1828
2097.22 1805
2097.65 1779
2098.08 1844
2098.51 1798
2098.94 1787
2099.38 1843
2099.81 1817
2100.24 1865
2100.67 1810
2101.11 1853
2101.54 1812
2101.97 1774
2102.40 1818
2102.83 1766
2103.27 1821
2103.70 1851
2104.13 1826
2104.56 1883
2105.00 1839
2105.43 1913
2105.86 1922
2106.30 1885
2106.73 1921
2107.16 1888
2107.59 1959
2108.03 1940
2108.46 1927
2108.89 1976
2109.33 1904
2109.76 1817
2110.19 1871
2110.63 1805
2111.06 1869
2111.49 1901
2111.93 1843
2112.36 1884
2112.79 1891
2113.23 1929
2113.66 1930
2114.09 1924
2114.53 1869
2114.96 1918
2115.40 1798
2115.83 1772
2116.26 1848
2116.70 1777
2117.13 1739
2117.56 1754
2118.00 1814
2118.43 1770
2118.87 1809
2119.30 1814
2119.73 1793
2120.17 1797
2120.60 1785
2121.04 1824
2121.47 1837
2121.91 1795
2122.34 1864
2122.78 1880
2123.21 1860
2123.64 1908
2124.08 1937
2124.51 1907
2124.95 1859
2125.38 1850
2125.82 1895
2126.25 1843
2126.69 1821
2127.12 1873
2127.56 1903
2127.99 1932
2128.43 1894
2128.86 1977
2129.30 2020
2129.73 2118
2130.17 2099
2130.60 2101
2131.04 2009
2131.47 2054
2131.91 2027
2132.35 2025
2132.78 2077
2133.22 2034
2133.65 1914
2134.09 1909
2134.52 1936
2134.96 1903
2135.40 1868
2135.83 1867
2136.27 1904
2136.70 1844
2137.14 1882
2137.57 1839
2138.01 1859
2138.45 1869
2138.88 1832
2139.32 1797
2139.76 1746
2140.19 1847
2140.63 1843
2141.06 1809
2141.50 1831
2141.94 1843
2142.37 1870
2142.81 1735
2143.25 1720
2143.68 1734
2144.12 1783
2144.56 1761
2144.99 1752
2145.43 1694
2145.87 1774
2146.30 1828
2146.74 1806
2147.18 1855
2147.62 1847
2148.05 1837
2148.49 1968
2148.93 1930
2149.36 2023
2149.80 2079
2150.24 2047
2150.68 2102
2151.11 2151
2151.55 2103
2151.99 2026
2152.43 2046
2152.86 2040
2153.30 2052
2153.74 2010
2154.18 1947
2154.61 1895
2155.05 1854
2155.49 1952
2155.93 1926
2156.37 2017
2156.80 1911
2157.24 1858
2157.68 1921
2158.12 1929
2158.56 1945
2158.99 2026
2159.43 2095
2159.87 2005
2160.31 1956
2160.75 1941
2161.19 1994
2161.62 1990
2162.06 1916
2162.50 1971
2162.94 1938
2163.38 1932
2163.82 1986
2164.26 2044
2164.69 2149
2165.13 2235
2165.57 2302
2166.01 2381
2166.45 2376
2166.89 2340
2167.33 2287
2167.77 2296
2168.21 2263
2168.65 2252
2169.08 2148
2169.52 2112
2169.96 2208
2170.40 2168
2170.84 2256
2171.28 2210
2171.72 2213
2172.16 2249
2172.60 2281
2173.04 2297
2173.48 2328
2173.92 2325
2174.36 2385
2174.80 2336
2175.24 2407
2175.68 2512
2176.12 2384
2176.56 2368
2177.00 2323
2177.44 2356
2177.88 2295
2178.32 2327
2178.76 2215
2179.20 2190
2179.64 2142
2180.08 2161
2180.52 2159
2180.96 2038
2181.40 2059
2181.84 2023
2182.28 2002
2182.72 2056
2183.16 1994
2183.60 1939
2184.04 1896
2184.48 1894
2184.93 1864
2185.37 1937
2185.81 2018
2186.25 1997
2186.69 1996
2187.13 1992
2187.57 2007
2188.01 2022
2188.45 2026
2188.89 2090
2189.34 2116
2189.78 2095
2190.22 2078
2190.66 2071
2191.10 2028
2191.54 2047
2191.98 1989
2192.43 2056
2192.87 2005
2193.31 2128
2193.75 2239
2194.19 2205
2194.63 2297
2195.08 2198
2195.52 2224
2195.96 2205
2196.40 2244
2196.84 2223
2197.29 2130
2197.73 2063
2198.17 1963
2198.61 1985
2199.06 2061
2199.50 1953
2199.94 1990
2200.38 1981
2200.82 1932
2201.27 2028
2201.71 2025
2202.15 1985
2202.59 1965
2203.04 2021
2203.48 2057
2203.92 2022
2204.37 2092
2204.81 2065
2205.25 2051
2205.69 2085
2206.14 2095
2206.58 2102
2207.02 2088
2207.47 2050
2207.91 2112
2208.35 2135
2208.80 2184
2209.24 2164
2209.68 2147
2210.13 2166
2210.57 2154
2211.01 2160
2211.46 2142
2211.90 2139
2212.34 2106
2212.79 2133
2213.23 2140
2213.67 2121
2214.12 2150
2214.56 2082
2215.01 2026
2215.45 2064
2215.89 2034
2216.34 1964
2216.78 2006
2217.23 1968
2217.67 1939
2218.11 1987
2218.56 1996
2219.00 1985
2219.45 1966
2219.89 1960
2220.34 2084
2220.78 2060
2221.22 2018
2221.67 2079
2222.11 2141
2222.56 2159
2223.00 2095
2223.45 2154
2223.89 2205
2224.34 2181
2224.78 2144
2225.23 2168
2225.67 2075
2226.12 2139
2226.56 2188
2227.01 2218
2227.45 2237
2227.90 2144
2228.34 2098
2228.79 2148
2229.23 2181
2229.68 2122
2230.12 2182
2230.57 2143
2231.01 2169
2231.46 2190
2231.90 2265
2232.35 2260
2232.80 2194
2233.24 2131
2233.69 2098
2234.13 2041
2234.58 2065
2235.02 2086
2235.47 2139
2235.92 2014
2236.36 1983
2236.81 2016
2237.25 1934
2237.70 1904
2238.15 1861
2238.59 1918
2239.04 1870
2239.49 1818
2239.93 1900
2240.38 1900
2240.82 1882
2241.27 1907
2241.72 1902
2242.16 1843
2242.61 1884
2243.06 1762
2243.50 1800
2243.95 1794
2244.40 1814
2244.84 1829
2245.29 1821
2245.74 1834
2246.19 1888
2246.63 1855
2247.08 1868
2247.53 1913
2247.97 1901
2248.42 1813
2248.87 1922
2249.32 1920
2249.76 1884
2250.21 1869
2250.66 1900
2251.10 1915
2251.55 1905
2252.00 1896
2252.45 1860
2252.89 1854
2253.34 1816
2253.79 1856
2254.24 1791
2254.69 1818
2255.13 1909
2255.58 1872
2256.03 1836
2256.48 1800
2256.93 1738
2257.37 1827
2257.82 1843
2258.27 1778
2258.72 1788
2259.17 1774
2259.61 1877
2260.06 1895
2260.51 1876
2260.96 1865
2261.41 1879
2261.86 1971
2262.31 2044
2262.75 1997
2263.20 2047
2263.65 1984
2264.10 1972
2264.55 2045
2265.00 1968
2265.45 1967
2265.90 1941
2266.34 1902
2266.79 1920
2267.24 1962
2267.69 1979
2268.14 2017
2268.59 1962
2269.04 1991
2269.49 2064
2269.94 2287
2270.39 2310
2270.84 2261
2271.29 2234
2271.74 2199
2272.18 2200
2272.63 2246
2273.08 2210
2273.53 2311
2273.98 2252
2274.43 2307
2274.88 2348
2275.33 2388
2275.78 2483
2276.23 2466
2276.68 2485
2277.13 2484
2277.58 2434
2278.03 2452
2278.48 2337
2278.93 2318
2279.38 2245
2279.83 2175
2280.28 2092
2280.73 2091
2281.19 2049
2281.64 2028
2282.09 1972
2282.54 1950
2282.99 1904
2283.44 1988
2283.89 1919
2284.34 1995
2284.79 1950
2285.24 1931
2285.69 1911
2286.14 1939
2286.59 1936
2287.04 1964
2287.50 2040
2287.95 2075
2288.40 2151
2288.85 2306
2289.30 2524
2289.75 2485
2290.20 2583
2290.65 2700
2291.11 2708
2291.56 2742
2292.01 2649
2292.46 2602
2292.91 2597
2293.36 2594
2293.82 2528
2294.27 2388
2294.72 2331
2295.17 2244
2295.62 2204
2296.07 2093
2296.53 2072
2296.98 2058
2297.43 2051
2297.88 2063
2298.33 2041
2298.79 2028
2299.24 1978
2299.69 1943
2300.14 2007
2300.60 2033
2301.05 1967
2301.50 1893
2301.95 1953
2302.41 1934
2302.86 1833
2303.31 1941
2303.76 1936
2304.22 1929
2304.67 1936
2305.12 1890
2305.57 1880
2306.03 1868
2306.48 1913
2306.93 1964
2307.39 1978
2307.84 1944
2308.29 2001
2308.75 2101
2309.20 2194
2309.65 2180
2310.11 2084
2310.56 2164
2311.01 2216
2311.47 2225
2311.92 2124
2312.37 2129
2312.83 2158
2313.28 2133
2313.73 2109
2314.19 2108
2314.64 2152
2315.09 2112
2315.55 2063
2316.00 2098
2316.46 2169
2316.91 2127
2317.36 2096
2317.82 2197
2318.27 2200
2318.73 2127
2319.18 2116
2319.63 2201
2320.09 2226
2320.54 2223
2321.00 2122
2321.45 2180
2321.91 2229
2322.36 2227
2322.82 2176
2323.27 2274
2323.72 2374
2324.18 2438
2324.63 2550
2325.09 2789
2325.54 2969
2326.00 3018
2326.45 2855
2326.91 2800
2327.36 2667
2327.82 2661
2328.27 2442
2328.73 2266
2329.18 2328
2329.64 2240
2330.09 2150
2330.55 2151
2331.00 2094
2331.46 2016
2331.92 2026
2332.37 1986
2332.83 1975
2333.28 2057
2333.74 2040
2334.19 2025
2334.65 2043
2335.10 2044
2335.56 2068
2336.02 1933
2336.47 1900
2336.93 1990
2337.38 1946
2337.84 1968
2338.30 1906
2338.75 1869
2339.21 1932
2339.66 1923
2340.12 1890
2340.58 1848
2341.03 1935
2341.49 1937
2341.95 1819
2342.40 1891
2342.86 1864
2343.32 1880
2343.77 1857
2344.23 1858
2344.68 1859
2345.14 1850
2345.60 1971
2346.06 1929
2346.51 1910
2346.97 1985
2347.43 2027
2347.88 2001
2348.34 1978
2348.80 1957
2349.25 2012
2349.71 2102
2350.17 2056
2350.63 2029
2351.08 2044
2351.54 1975
2352.00 1980
2352.46 2030
2352.91 1951
2353.37 1904
2353.83 1847
2354.29 1828
2354.74 1823
2355.20 1904
2355.66 1913
2356.12 1865
2356.57 1842
2357.03 1863
2357.49 1946
2357.95 1896
2358.41 1910
2358.86 1901
2359.32 1921
2359.78 1982
2360.24 1952
2360.70 1913
2361.15 1973
2361.61 1955
2362.07 1978
2362.53 1996
2362.99 1970
2363.45 1923
2363.91 2009
2364.36 2001
2364.82 1997
2365.28 2045
2365.74 1971
2366.20 2013
2366.66 2002
2367.12 1978
2367.57 2044
2368.03 2035
2368.49 1963
2368.95 1899
2369.41 1986
2369.87 1986
2370.33 2004
2370.79 2004
2371.25 1994
2371.71 1961
2372.17 1969
2372.63 2040
2373.09 2074
2373.54 2001
2374.00 2113
2374.46 2278
2374.92 2196
2375.38 2166
2375.84 2115
2376.30 2154
2376.76 2080
2377.22 2019
2377.68 2109
2378.14 2122
2378.60 2064
2379.06 2015
2379.52 2013
2379.98 2022
2380.44 1953
2380.90 1983
2381.36 1923
2381.82 1945
2382.28 1966
2382.74 1931
2383.20 1893
2383.66 1906
2384.12 1975
2384.59 1911
2385.05 1908
2385.51 1930
2385.97 1916
2386.43 1928
2386.89 1854
2387.35 1847
2387.81 1899
2388.27 1948
2388.73 1959
2389.19 1964
2389.65 2022
2390.12 1980
2390.58 1981
2391.04 2069
2391.50 2076
2391.96 2050
2392.42 2019
2392.88 2052
2393.34 2130
2393.81 2109
2394.27 2097
2394.73 2048
2395.19 2017
2395.65 1940
2396.11 1995
2396.57 1951
2397.04 2032
2397.50 1959
2397.96 1931
2398.42 1919
2398.88 1876
2399.35 1906
2399.81 1901
2400.27 1958
2400.73 1914
2401.19 1889
2401.66 1881
2402.12 1918
2402.58 1940
2403.04 1854
2403.51 1844
2403.97 1894
2404.43 1839
2404.89 1874
2405.36 1925
2405.82 1967
2406.28 1885
2406.74 1883
2407.21 1920
2407.67 1856
2408.13 1827
2408.59 1808
2409.06 1868
2409.52 1866
2409.98 1803
2410.45 1781
2410.91 1762
2411.37 1837
2411.84 1914
2412.30 1927
2412.76 1910
2413.23 1901
2413.69 1880
2414.15 1865
2414.62 1929
2415.08 1921
2415.54 1997
2416.01 2037
2416.47 2011
2416.93 2018
2417.40 1978
2417.86 2042
2418.32 1995
2418.79 2107
2419.25 2076
2419.72 2096
2420.18 1976
2420.64 1991
2421.11 2049
2421.57 1995
2422.04 1935
2422.50 1980
2422.96 1955
2423.43 1935
2423.89 1937
2424.36 1913
2424.82 1898
2425.29 1865
2425.75 1963
2426.22 1974
2426.68 1951
2427.15 1885
2427.61 1915
2428.07 1931
2428.54 1884
2429.00 1791
2429.47 1787
2429.93 1895
2430.40 1879
2430.86 1893
2431.33 1838
2431.79 1915
2432.26 1794
2432.72 1882
2433.19 1931
2433.65 1941
2434.12 1891
2434.59 1904
2435.05 1924
2435.52 1970
2435.98 1913
2436.45 1957
2436.91 1959
2437.38 1936
2437.84 1903
2438.31 1976
2438.78 2008
2439.24 1975
2439.71 1924
2440.17 1934
2440.64 1971
2441.10 1984
2441.57 2017
2442.04 2010
2442.50 2008
2442.97 1964
2443.44 1921
2443.90 1884
2444.37 1896
2444.83 1956
2445.30 1938
2445.77 1929
2446.23 1847
2446.70 1874
2447.17 1838
2447.63 1891
2448.10 1853
2448.57 1855
2449.03 1846
2449.50 1867
2449.97 1856
2450.43 1787
2450.90 1873
2451.37 1872
2451.83 1838
2452.30 1940
2452.77 1965
2453.24 1912
2453.70 1915
2454.17 1911
2454.64 1923
2455.10 1903
2455.57 1815
2456.04 1922
2456.51 1887
2456.97 1891
2457.44 1969
2457.91 1911
2458.38 1847
2458.84 1884
2459.31 1901
2459.78 1896
2460.25 1905
2460.72 1902
2461.18 1848
2461.65 1865
2462.12 1840
2462.59 1838
2463.06 1812
2463.52 1830
2463.99 1875
2464.46 1829
2464.93 1834
2465.40 1909
2465.86 1889
2466.33 1975
2466.80 1877
2467.27 1834
2467.74 1940
2468.21 1833
2468.68 1811
2469.14 1773
2469.61 1805
2470.08 1758
2470.55 1854
2471.02 1849
2471.49 1842
2471.96 1854
2472.43 1867
2472.90 1792
2473.36 1732
2473.83 1835
2474.30 1812
2474.77 1884
2475.24 1876
2475.71 1865
2476.18 1847
2476.65 1852
2477.12 1853
2477.59 1844
2478.06 1919
2478.53 1896
2479.00 1931
2479.47 1833
2479.94 1881
2480.41 1857
2480.87 1814
2481.34 1786
2481.81 1863
2482.28 1857
2482.75 1789
2483.22 1793
2483.69 1826
2484.16 1858
2484.63 1862
2485.10 1889
2485.57 1926
2486.05 1972
2486.52 2024
2486.99 2079
2487.46 2049
2487.93 2024
2488.40 2063
2488.87 2039
2489.34 1985
2489.81 2048
2490.28 2036
2490.75 1999
2491.22 1966
2491.69 1882
2492.16 1894
2492.63 1983
2493.10 1934
2493.58 1910
2494.05 1893
2494.52 1914
2494.99 1902
2495.46 1933
2495.93 2002
2496.40 2012
2496.87 2011
2497.34 1988
2497.82 1971
2498.29 1923
2498.76 1867
2499.23 1888
2499.70 1870
2500.17 1786
2500.64 1819
2501.12 1856
2501.59 1889
2502.06 1766
2502.53 1859
2503.00 1745
2503.48 1794
2503.95 1786
2504.42 1802
2504.89 1847
2505.36 1862
2505.84 1855
2506.31 1896
2506.78 1919
2507.25 1904
2507.72 1927
2508.20 1927
2508.67 1997
2509.14 2083
2509.61 2147
2510.09 2175
2510.56 2288
2511.03 2345
2511.50 2516
2511.98 2646
2512.45 2743
2512.92 2675
2513.40 2668
2513.87 2606
2514.34 2542
2514.81 2403
2515.29 2296
2515.76 2300
2516.23 2180
2516.71 2100
2517.18 2115
2517.65 2140
2518.13 2072
2518.60 2093
2519.07 2000
2519.55 2083
2520.02 2191
2520.49 2203
2520.97 2152
2521.44 2087
2521.91 2075
2522.39 2054
2522.86 2025
2523.34 2066
2523.81 2002
2524.28 1953
2524.76 2028
2525.23 2026
2525.70 2076
2526.18 2078
2526.65 2024
2527.13 2178
2527.60 2165
2528.08 2185
2528.55 2251
2529.02 2212
2529.50 2075
2529.97 2160
2530.45 2184
2530.92 2156
2531.40 2136
2531.87 2172
2532.34 2193
2532.82 2134
2533.29 2201
2533.77 2106
2534.24 2080
2534.72 2048
2535.19 2053
2535.67 1998
2536.14 2004
2536.62 2084
2537.09 2125
2537.57 2129
2538.04 2124
2538.52 2172
2538.99 2142
2539.47 2126
2539.94 2163
2540.42 2166
2540.90 2176
2541.37 2154
2541.85 2145
2542.32 2102
2542.80 2113
2543.27 2134
2543.75 2129
2544.22 2026
2544.70 2076
2545.18 2141
2545.65 2163
2546.13 2220
2546.60 2228
2547.08 2344
2547.56 2435
2548.03 2457
2548.51 2493
2548.98 2501
2549.46 2454
2549.94 2443
2550.41 2486
2550.89 2400
2551.37 2356
2551.84 2399
2552.32 2350
2552.80 2254
2553.27 2081
2553.75 2136
2554.23 2116
2554.70 2077
2555.18 2050
2555.66 2039
2556.13 2058
2556.61 2042
2557.09 2070
2557.56 2031
2558.04 2033
2558.52 1937
2558.99 2016
2559.47 1948
2559.95 2007
2560.43 1977
2560.90 1966
2561.38 2014
2561.86 2013
2562.33 1940
2562.81 1906
2563.29 1822
2563.77 1803
2564.25 1896
2564.72 1895
2565.20 1883
2565.68 1866
2566.16 1860
2566.63 1827
2567.11 1874
2567.59 1903
2568.07 1873
2568.55 1825
2569.02 1800
2569.50 1875
2569.98 1822
2570.46 1833
2570.94 1871
2571.41 1860
2571.89 1814
2572.37 1858
2572.85 1855
2573.33 1877
2573.81 1835
2574.28 1786
2574.76 1763
2575.24 1854
2575.72 1905
2576.20 1872
2576.68 1908
2577.16 1948
2577.64 1936
2578.11 1919
2578.59 1895
2579.07 1829
2579.55 1877
2580.03 1869
2580.51 1871
2580.99 1867
2581.47 1844
2581.95 1826
2582.43 1798
2582.91 1830
2583.39 1857
2583.86 1895
2584.34 1884
2584.82 1905
2585.30 1881
2585.78 1808
2586.26 1851
2586.74 1876
2587.22 1877
2587.70 1930
2588.18 1975
2588.66 1875
2589.14 1861
2589.62 1857
2590.10 1863
2590.58 1906
2591.06 1858
2591.54 1924
2592.02 1905
2592.50 1855
2592.98 1818
2593.46 1799
2593.94 1811
2594.42 1873
2594.90 1834
2595.38 1778
2595.86 1827
2596.35 1871
2596.83 1798
2597.31 1823
2597.79 1809
2598.27 1791
2598.75 1849
2599.23 1832
2599.71 1792
2600.19 1743
2600.67 1753
2601.15 1792
2601.63 1799
2602.12 1845
2602.60 1903
2603.08 1806
2603.56 1855
2604.04 1907
2604.52 1855
2605.00 1891
2605.48 1971
2605.97 1951
2606.45 1928
2606.93 1903
2607.41 1897
2607.89 1861
2608.37 1890
2608.86 1812
2609.34 1807
2609.82 1816
2610.30 1891
2610.78 1863
2611.26 1847
2611.75 1848
2612.23 1892
2612.71 1857
2613.19 1885
2613.68 1833
2614.16 1794
2614.64 1869
2615.12 1783
2615.60 1806
2616.09 1846
2616.57 1853
2617.05 1843
2617.53 1876
2618.02 1857
2618.50 1838
2618.98 1796
2619.46 1842
2619.95 1825
2620.43 1853
2620.91 1821
2621.40 1744
2621.88 1785
2622.36 1864
2622.85 1781
2623.33 1878
2623.81 1879
2624.29 1817
2624.78 1822
2625.26 1865
2625.74 1918
2626.23 1933
2626.71 1956
2627.19 1946
2627.68 1985
2628.16 2002
2628.64 1988
2629.13 1986
2629.61 2027
2630.10 2115
2630.58 2168
2631.06 2197
2631.55 2197
2632.03 2180
2632.51 2111
2633.00 2115
2633.48 2093
2633.97 2057
2634.45 2037
2634.94 2003
2635.42 1979
2635.90 2006
2636.39 1972
2636.87 1858
2637.36 1890
2637.84 1846
2638.33 1887
2638.81 1950
2639.29 1906
2639.78 1850
2640.26 1837
2640.75 1875
2641.23 1853
2641.72 1831
2642.20 1814
2642.69 1782
2643.17 1876
2643.66 1787
2644.14 1842
2644.63 1894
2645.11 1876
2645.60 1802
2646.08 1820
2646.57 1829
2647.05 1849
2647.54 1908
2648.02 1891
2648.51 1928
2648.99 1915
2649.48 1854
2649.97 1943
2650.45 1881
2650.94 1875
2651.42 1930
2651.91 1934
2652.39 1913
2652.88 1872
2653.37 1854
2653.85 1919
2654.34 1952
2654.82 1953
2655.31 1898
2655.80 1905
2656.28 1924
2656.77 1951
2657.25 1922
2657.74 1938
2658.23 1837
2658.71 1883
2659.20 1869
2659.69 1800
2660.17 1779
2660.66 1807
2661.14 1860
2661.63 1875
2662.12 1867
2662.60 1850
2663.09 1888
2663.58 1837
2664.06 1810
2664.55 1846
2665.04 1908
2665.53 1884
2666.01 1879
2666.50 1903
2666.99 1902
2667.47 1904
2667.96 1845
2668.45 1915
2668.94 1872
2669.42 1812
2669.91 1891
2670.40 1908
2670.88 1903
2671.37 1977
2671.86 1978
2672.35 2058
2672.83 2129
2673.32 2228
2673.81 2352
2674.30 2475
2674.79 2374
2675.27 2374
2675.76 2461
2676.25 2331
2676.74 2415
2677.23 2354
2677.71 2277
2678.20 2159
2678.69 2148
2679.18 2043
2679.67 1914
2680.15 1959
2680.64 1904
2681.13 1897
2681.62 1865
2682.11 1868
2682.60 1870
2683.08 1857
2683.57 1797
2684.06 1798
2684.55 1880
2685.04 1848
2685.53 1844
2686.02 1891
2686.51 1786
2686.99 1807
2687.48 1874
2687.97 1788
2688.46 1792
2688.95 1831
2689.44 1863
2689.93 1961
2690.42 1971
2690.91 1962
2691.40 2009
2691.89 2040
2692.38 2019
2692.87 1989
2693.35 1976
2693.84 2033
2694.33 1960
2694.82 1947
2695.31 1994
2695.80 2037
2696.29 1964
2696.78 1987
2697.27 1977
2697.76 1959
2698.25 1925
2698.74 1916
2699.23 1987
2699.72 1948
2700.21 1916
2700.70 1964
2701.19 1932
2701.68 1912
2702.17 1963
2702.66 1940
2703.15 1899
2703.64 1922
2704.13 1920
2704.62 1960
2705.12 1980
2705.61 1984
2706.10 1909
2706.59 1885
2707.08 1885
2707.57 1855
2708.06 1865
2708.55 1878
2709.04 1837
2709.53 1845
2710.02 1859
2710.51 1871
2711.01 1893
2711.50 1864
2711.99 1828
2712.48 1785
2712.97 1848
2713.46 1889
2713.95 1905
2714.44 1974
2714.94 1929
2715.43 1907
2715.92 1856
2716.41 1859
2716.90 1851
2717.39 1856
2717.89 1896
2718.38 1836
2718.87 1820
2719.36 1928
2719.85 1980
2720.34 2028
2720.84 2030
2721.33 2039
2721.82 2105
2722.31 2136
2722.80 2223
2723.30 2212
2723.79 2143
2724.28 2093
2724.77 2087
2725.27 2069
2725.76 1940
2726.25 1921
2726.74 1929
2727.24 1949
2727.73 1917
2728.22 1937
2728.71 1868
2729.21 1835
2729.70 1914
2730.19 1984
2730.69 1942
2731.18 1971
2731.67 1913
2732.16 1924
2732.66 1954
2733.15 1955
2733.64 1927
2734.14 1972
2734.63 2013
2735.12 2029
2735.62 1949
2736.11 1955
2736.60 2034
2737.10 2002
2737.59 2072
2738.08 2057
2738.58 2036
2739.07 2133
2739.56 2126
2740.06 2088
2740.55 2053
2741.05 2033
2741.54 2074
2742.03 2058
2742.53 2038
2743.02 1987
2743.52 1926
2744.01 2035
2744.50 1989
2745.00 1996
2745.49 2011
2745.99 2039
2746.48 2064
2746.97 2074
2747.47 2106
2747.96 2068
2748.46 2034
2748.95 2016
2749.45 2002
2749.94 1909
2750.44 1862
2750.93 1924
2751.43 1944
2751.92 1858
2752.42 1830
2752.91 1822
2753.41 1900
2753.90 1922
2754.40 1889
2754.89 1849
2755.39 1843
2755.88 1935
2756.38 2000
2756.87 1873
2757.37 1888
2757.86 1950
2758.36 1916
2758.85 1864
2759.35 1904
2759.84 1946
2760.34 1942
2760.83 1943
2761.33 1935
2761.83 1982
2762.32 1956
2762.82 2102
2763.31 2124
2763.81 1979
2764.30 1927
2764.80 1996
2765.30 1912
2765.79 1932
2766.29 1924
2766.78 1951
2767.28 1928
2767.78 1894
2768.27 1898
2768.77 1964
2769.27 1957
2769.76 1996
2770.26 1888
2770.76 1860
2771.25 1889
2771.75 1938
2772.24 1966
2772.74 1929
2773.24 1991
2773.73 1962
2774.23 2006
2774.73 2100
2775.23 2126
2775.72 2176
2776.22 2202
2776.72 2220
2777.21 2229
2777.71 2177
2778.21 2189
2778.70 2098
2779.20 2079
2779.70 2034
2780.20 2008
2780.69 1978
2781.19 1922
2781.69 1857
2782.19 1930
2782.68 2023
2783.18 1907
2783.68 1847
2784.18 1879
2784.67 1885
2785.17 1954
2785.67 1830
2786.17 1809
2786.67 1839
2787.16 1917
2787.66 1882
2788.16 1890
2788.66 1889
2789.16 1946
2789.65 1958
2790.15 1921
2790.65 1922
2791.15 1911
2791.65 1883
2792.15 1893
2792.64 1940
2793.14 1912
2793.64 1844
2794.14 1851
2794.64 1876
2795.14 1949
2795.64 1904
2796.13 1930
2796.63 1924
2797.13 1957
2797.63 1973
2798.13 2040
2798.63 2041
2799.13 1949
2799.63 1991
2800.13 1960
2800.62 1901
2801.12 1893
2801.62 1846
2802.12 1886
2802.62 1925
2803.12 1866
2803.62 1876
2804.12 1861
2804.62 1955
2805.12 1873
2805.62 1955
2806.12 1938
2806.62 1892
2807.12 1977
2807.62 2017
2808.12 2046
2808.62 2104
2809.12 2061
2809.62 2180
2810.12 2174
2810.62 2233
2811.12 2219
2811.62 2174
2812.12 2210
2812.62 2207
2813.12 2136
2813.62 2131
2814.12 2079
2814.62 2043
2815.12 2035
2815.62 2013
2816.12 2059
2816.62 2052
2817.12 1959
2817.62 2023
2818.12 1907
2818.62 1880
2819.12 1933
2819.63 1932
2820.13 1912
2820.63 1957
2821.13 1929
2821.63 1912
2822.13 1870
2822.63 1927
2823.13 1926
2823.63 1921
2824.13 1947
2824.64 1886
2825.14 1924
2825.64 1907
2826.14 1839
2826.64 1855
2827.14 1893
2827.64 1912
2828.15 1865
2828.65 1757
2829.15 1793
2829.65 1858
2830.15 1881
2830.65 1873
2831.16 1807
2831.66 1863
2832.16 1839
2832.66 1842
2833.16 1848
2833.67 1825
2834.17 1903
2834.67 1959
2835.17 1919
2835.68 1945
2836.18 1989
2836.68 1942
2837.18 1892
2837.68 1922
2838.19 1845
2838.69 1936
2839.19 1947
2839.70 1962
2840.20 1889
2840.70 1905
2841.20 1937
2841.71 2002
2842.21 1924
2842.71 1884
2843.21 1896
2843.72 1858
2844.22 1941
2844.72 1967
2845.23 1917
2845.73 1944
2846.23 2007
2846.74 2035
2847.24 1998
2847.74 2036
2848.25 2096
2848.75 2064
2849.25 2076
2849.76 2038
2850.26 2039
2850.76 1982
2851.27 1952
2851.77 1952
2852.28 1874
2852.78 1943
2853.28 1936
2853.79 1859
2854.29 1911
2854.79 1854
2855.30 1913
2855.80 1887
2856.31 1976
2856.81 2001
2857.31 1946
2857.82 1885
2858.32 1916
2858.83 1965
2859.33 1993
2859.84 1929
2860.34 1926
2860.85 1948
2861.35 1893
2861.85 1858
2862.36 1954
2862.86 1946
2863.37 1930
2863.87 1881
2864.38 1862
2864.88 1917
2865.39 1891
2865.89 1864
2866.40 1811
2866.90 1805
2867.41 1830
2867.91 1817
2868.42 1867
2868.92 1865
2869.43 1829
2869.93 1844
2870.44 1920
2870.94 1983
2871.45 2021
2871.96 2025
2872.46 2077
2872.97 2070
2873.47 2059
2873.98 2120
2874.48 2113
2874.99 2138
2875.49 2095
2876.00 2061
2876.51 2011
2877.01 1991
2877.52 1980
2878.02 2011
2878.53 1953
2879.04 1946
2879.54 1952
2880.05 1912
2880.55 1991
2881.06 1951
2881.57 1965
2882.07 1920
2882.58 1879
2883.09 1959
2883.59 2027
2884.10 2011
2884.61 2075
2885.11 2087
2885.62 2133
2886.13 2131
2886.63 2163
2887.14 2210
2887.65 2193
2888.15 2226
2888.66 2183
2889.17 2165
2889.67 2328
2890.18 2369
2890.69 2328
2891.20 2312
2891.70 2302
2892.21 2268
2892.72 2163
2893.22 2184
2893.73 2218
2894.24 2244
2894.75 2286
2895.25 2440
2895.76 2566
2896.27 2638
2896.78 2492
2897.29 2491
2897.79 2572
2898.30 2407
2898.81 2287
2899.32 2309
2899.82 2270
2900.33 2256
2900.84 2188
2901.35 1985
2901.86 2031
2902.36 2093
2902.87 2018
2903.38 1928
2903.89 1969
2904.40 2012
2904.91 2005
2905.41 2026
2905.92 2062
2906.43 2050
2906.94 2024
2907.45 1956
2907.96 1918
2908.47 1924
2908.97 1917
2909.48 1953
2909.99 1956
2910.50 1936
2911.01 1916
2911.52 1945
2912.03 1988
2912.54 2024
2913.05 1973
2913.55 2013
2914.06 2034
2914.57 2016
2915.08 1952
2915.59 1992
2916.10 1945
2916.61 1968
2917.12 1974
2917.63 1956
2918.14 1934
2918.65 1935
2919.16 2028
2919.67 1932
2920.18 2009
2920.69 1973
2921.20 1973
2921.71 2013
2922.22 1996
2922.73 1957
2923.24 1949
2923.75 1991
2924.26 1943
2924.77 2002
2925.28 1943
2925.79 1890
2926.30 1973
2926.81 1902
2927.32 1951
2927.83 1899
2928.34 1900
2928.85 1946
2929.36 1941
2929.87 1927
2930.38 1872
2930.89 1951
2931.40 1923
2931.91 1864
2932.42 1879
2932.93 1893
2933.45 1839
2933.96 1839
2934.47 1897
2934.98 1829
2935.49 1805
2936.00 1823
2936.51 1899
2937.02 1939
2937.53 1949
2938.04 1990
2938.56 2016
2939.07 2146
2939.58 2095
2940.09 2096
2940.60 2080
2941.11 2092
2941.62 2093
2942.14 2052
2942.65 2064
2943.16 2065
2943.67 2051
2944.18 2056
2944.70 2059
2945.21 2031
2945.72 1949
2946.23 1885
2946.74 1975
2947.26 1897
2947.77 1850
2948.28 1861
2948.79 1857
2949.30 1857
2949.82 1849
2950.33 1912
2950.84 1878
2951.35 1788
2951.87 1756
2952.38 1817
2952.89 1903
2953.40 1904
2953.92 1901
2954.43 1909
2954.94 1977
2955.45 2038
2955.97 2005
2956.48 2016
2956.99 2176
2957.51 2164
2958.02 2179
2958.53 2224
2959.04 2189
2959.56 2229
2960.07 2216
2960.58 2193
2961.10 2233
2961.61 2227
2962.12 2233
2962.64 2082
2963.15 2155
2963.66 2208
2964.18 2144
2964.69 2211
2965.21 2146
2965.72 2114
2966.23 2139
2966.75 2132
2967.26 2109
2967.77 2078
2968.29 2022
2968.80 1996
2969.32 1997
2969.83 2008
2970.34 1991
2970.86 2002
2971.37 1986
2971.89 2028
2972.40 2082
2972.91 2142
2973.43 2083
2973.94 2094
2974.46 2166
2974.97 2250
2975.49 2263
2976.00 2216
2976.52 2182
2977.03 2167
2977.55 2220
2978.06 2167
2978.57 2250
2979.09 2245
2979.60 2189
2980.12 2211
2980.63 2290
2981.15 2356
2981.66 2323
2982.18 2439
2982.69 2437
2983.21 2534
2983.73 2569
2984.24 2603
2984.76 2573
2985.27 2511
2985.79 2578
2986.30 2562
2986.82 2591
2987.33 2625
2987.85 2746
2988.36 2784
2988.88 2795
2989.40 2807
2989.91 2717
2990.43 2699
2990.94 2793
2991.46 2883
2991.97 2828
2992.49 2848
2993.01 2801
2993.52 2894
2994.04 2888
2994.55 2961
2995.07 3010
2995.59 3042
2996.10 3171
2996.62 3220
2997.14 3283
2997.65 3307
2998.17 3412
2998.69 3489
2999.20 3563
2999.72 3620
3000.24 3508
3000.75 3514
3001.27 3646
3001.79 3796
3002.30 4222
3002.82 4839
3003.34 5565
3003.85 6565
3004.37 7586
3004.89 8606
3005.40 9308
3005.92 9548
3006.44 9310
3006.96 8762
3007.47 8017
3007.99 7025
3008.51 6034
3009.03 5239
3009.54 4746
3010.06 4134
3010.58 3665
3011.10 3419
3011.61 3179
3012.13 3055
3012.65 3050
3013.17 2998
3013.68 2912
3014.20 2942
3014.72 2893
3015.24 2941
3015.76 2857
3016.27 2769
3016.79 2723
3017.31 2746
3017.83 2730
3018.35 2684
3018.86 2662
3019.38 2655
3019.90 2669
3020.42 2614
3020.94 2738
3021.46 2696
3021.97 2699
3022.49 2731
3023.01 2806
3023.53 2827
3024.05 2924
3024.57 2884
3025.09 2811
3025.61 2850
3026.12 2877
3026.64 2712
3027.16 2670
3027.68 2549
3028.20 2555
3028.72 2537
3029.24 2512
3029.76 2490
3030.28 2499
3030.80 2506
3031.32 2445
3031.84 2376
3032.35 2348
3032.87 2407
3033.39 2396
3033.91 2354
3034.43 2320
3034.95 2338
3035.47 2414
3035.99 2339
3036.51 2324
3037.03 2409
3037.55 2395
3038.07 2338
3038.59 2386
3039.11 2359
3039.63 2304
3040.15 2300
3040.67 2237
3041.19 2236
3041.71 2344
3042.23 2276
3042.75 2313
3043.27 2247
3043.79 2336
3044.31 2305
3044.83 2289
3045.35 2255
3045.87 2311
3046.40 2348
3046.92 2290
3047.44 2222
3047.96 2315
3048.48 2262
3049.00 2237
3049.52 2274
3050.04 2308
3050.56 2231
3051.08 2226
3051.60 2217
3052.12 2207
3052.65 2135
3053.17 2150
3053.69 2182
3054.21 2246
3054.73 2283
3055.25 2220
3055.77 2342
3056.30 2369
3056.82 2199
3057.34 2224
3057.86 2366
3058.38 2327
3058.90 2254
3059.42 2371
3059.95 2253
3060.47 2319
3060.99 2335
3061.51 2366
3062.03 2313
3062.56 2420
3063.08 2422
3063.60 2407
3064.12 2388
3064.64 2528
3065.17 2660
3065.69 2694
3066.21 2636
3066.73 2572
3067.26 2714
3067.78 2713
3068.30 2767
3068.82 2886
3069.35 2870
3069.87 2784
3070.39 2847
3070.91 2743
3071.44 2765
3071.96 2705
3072.48 2748
3073.01 2730
3073.53 2723
3074.05 2740
3074.57 2670
3075.10 2745
3075.62 2747
3076.14 2738
3076.67 2855
3077.19 2940
3077.71 3023
3078.24 3154
3078.76 3244
3079.28 3291
3079.81 3377
3080.33 3455
3080.85 3587
3081.38 3588
3081.90 3730
3082.42 3784
3082.95 3909
3083.47 3891
3084.00 3712
3084.52 3693
3085.04 3659
3085.57 3599
3086.09 3570
3086.62 3678
3087.14 3792
3087.66 4141
3088.19 4653
3088.71 5276
3089.24 5815
3089.76 6456
3090.29 6910
3090.81 6966
3091.33 6868
3091.86 6412
3092.38 5927
3092.91 5616
3093.43 5203
3093.96 4876
3094.48 4422
3095.01 4298
3095.53 4268
3096.06 4188
3096.58 4145
3097.11 4122
3097.63 3927
3098.16 4057
3098.68 4045
3099.21 4208
3099.73 4612
3100.26 5033
3100.78 5746
3101.31 6993
3101.83 8520
3102.36 10106
3102.88 11380
3103.41 12275
3103.93 12634
3104.46 12242
3104.99 11545
3105.51 10468
3106.04 8890
3106.56 7671
3107.09 6601
3107.61 5570
3108.14 4914
3108.67 4410
3109.19 4086
3109.72 3986
3110.24 3891
3110.77 3817
3111.30 3697
3111.82 3650
3112.35 3575
3112.87 3428
3113.40 3426
3113.93 3384
3114.45 3291
3114.98 3253
3115.51 3162
3116.03 3207
3116.56 3040
3117.09 2944
3117.61 2860
3118.14 2841
3118.67 2898
3119.19 2888
3119.72 2954
3120.25 3147
3120.77 3166
3121.30 3246
3121.83 3281
3122.35 3276
3122.88 3456
3123.41 3367
3123.94 3236
3124.46 2961
3124.99 2942
3125.52 2841
3126.05 2741
3126.57 2653
3127.10 2632
3127.63 2631
3128.16 2613
3128.68 2614
3129.21 2526
3129.74 2575
3130.27 2574
3130.79 2484
3131.32 2400
3131.85 2418
3132.38 2481
3132.91 2440
3133.43 2549
3133.96 2423
3134.49 2418
3135.02 2408
3135.55 2370
3136.07 2445
3136.60 2392
3137.13 2276
3137.66 2276
3138.19 2269
3138.72 2347
3139.24 2347
3139.77 2301
3140.30 2261
3140.83 2345
3141.36 2382
3141.89 2400
3142.42 2369
3142.95 2236
3143.47 2289
3144.00 2203
3144.53 2225
3145.06 2213
3145.59 2246
3146.12 2244
3146.65 2266
3147.18 2314
3147.71 2354
3148.24 2347
3148.76 2449
3149.29 2495
3149.82 2396
3150.35 2445
3150.88 2484
3151.41 2379
3151.94 2444
3152.47 2395
3153.00 2384
3153.53 2381
3154.06 2384
3154.59 2353
3155.12 2372
3155.65 2365
3156.18 2324
3156.71 2288
3157.24 2455
3157.77 2465
3158.30 2364
3158.83 2415
3159.36 2476
3159.89 2435
3160.42 2470
3160.95 2423
3161.48 2449
3162.01 2454
3162.54 2403
3163.07 2399
3163.60 2417
3164.13 2341
3164.66 2301
3165.20 2331
3165.73 2210
3166.26 2259
3166.79 2214
3167.32 2120
3167.85 2236
3168.38 2245
3168.91 2193
3169.44 2172
3169.97 2226
3170.50 2297
3171.04 2304
3171.57 2427
3172.10 2404
3172.63 2501
3173.16 2532
3173.69 2569
3174.22 2696
3174.75 2760
3175.29 2670
3175.82 2629
3176.35 2645
3176.88 2535
3177.41 2438
3177.94 2414
3178.48 2308
3179.01 2309
3179.54 2201
3180.07 2213
3180.60 2174
3181.14 2133
3181.67 2108
3182.20 2148
3182.73 2096
3183.26 2088
3183.80 2082
3184.33 2061
3184.86 2099
3185.39 2124
3185.93 2092
3186.46 2092
3186.99 2050
3187.52 2128
3188.06 2113
3188.59 2060
3189.12 2121
3189.65 2075
3190.19 2070
3190.72 2125
3191.25 2165
3191.79 2155
3192.32 2213
3192.85 2183
3193.38 2186
3193.92 2139
3194.45 2160
3194.98 2168
3195.52 2118
3196.05 2185
3196.58 2233
3197.12 2198
3197.65 2193
3198.18 2206
3198.72 2202
3199.25 2187
3199.78 2217
3200.32 2215
3200.85 2314
3201.39 2302
3201.92 2232
3202.45 2269
3202.99 2224
3203.52 2234
3204.05 2250
3204.59 2251
3205.12 2206
3205.66 2288
3206.19 2320
3206.72 2399
3207.26 2548
3207.79 2546
3208.33 2693
3208.86 2871
3209.40 2973
3209.93 2914
3210.47 2920
3211.00 2985
3211.53 2814
3212.07 2782
3212.60 2729
3213.14 2687
3213.67 2579
3214.21 2581
3214.74 2503
3215.28 2438
3215.81 2414
3216.35 2316
3216.88 2284
3217.42 2261
3217.95 2273
3218.49 2284
3219.02 2249
3219.56 2175
3220.09 2227
3220.63 2234
3221.16 2369
3221.70 2400
3222.23 2478
3222.77 2569
3223.31 2600
3223.84 2629
3224.38 2623
3224.91 2729
3225.45 2769
3225.98 2692
3226.52 2672
3227.06 2658
3227.59 2547
3228.13 2587
3228.66 2626
3229.20 2540
3229.74 2487
3230.27 2370
3230.81 2440
3231.34 2444
3231.88 2546
3232.42 2555
3232.95 2532
3233.49 2674
3234.03 2630
3234.56 2589
3235.10 2641
3235.64 2787
3236.17 2808
3236.71 2890
3237.25 2963
3237.78 2997
3238.32 3038
3238.86 2923
3239.39 2890
3239.93 2920
3240.47 2873
3241.00 2874
3241.54 2879
3242.08 3014
3242.61 3038
3243.15 3057
3243.69 3181
3244.23 3234
3244.76 3315
3245.30 3231
3245.84 3395
3246.38 3520
3246.91 3412
3247.45 3542
3247.99 3408
3248.53 3449
3249.06 3608
3249.60 3728
3250.14 3963
3250.68 4388
3251.21 4875
3251.75 5449
3252.29 6299
3252.83 7020
3253.37 7472
3253.90 7645
3254.44 7431
3254.98 7106
3255.52 6556
3256.06 5993
3256.60 5570
3257.13 4961
3257.67 4705
3258.21 4546
3258.75 4324
3259.29 4155
3259.83 4325
3260.36 4395
3260.90 4693
3261.44 4952
3261.98 5340
3262.52 5813
3263.06 6054
3263.60 5984
3264.14 6002
3264.68 6021
3265.21 6207
3265.75 6461
3266.29 6560
3266.83 6806
3267.37 6963
3267.91 6673
3268.45 6414
3268.99 6056
3269.53 5597
3270.07 5041
3270.61 4696
3271.15 4518
3271.69 4270
3272.23 4041
3272.76 3881
3273.30 3842
3273.84 3734
3274.38 3694
3274.92 3663
3275.46 3607
3276.00 3566
3276.54 3568
3277.08 3555
3277.62 3597
3278.16 3518
3278.70 3445
3279.24 3503
3279.78 3554
3280.32 3537
3280.86 3554
3281.41 3479
3281.95 3536
3282.49 3454
3283.03 3433
3283.57 3432
3284.11 3523
3284.65 3681
3285.19 3573
3285.73 3686
3286.27 3854
3286.81 3880
3287.35 3974
3287.89 3843
3288.43 3713
3288.97 3716
3289.52 3816
3290.06 3873
3290.60 3841
3291.14 3918
3291.68 3989
3292.22 4075
3292.76 4292
3293.30 4392
3293.85 4697
3294.39 5034
3294.93 5365
3295.47 5823
3296.01 6139
3296.55 6199
3297.09 6156
3297.64 6053
3298.18 5937
3298.72 5768
3299.26 5274
3299.80 4836
3300.34 4496
3300.89 4365
3301.43 4180
3301.97 4041
3302.51 3875
3303.06 3780
3303.60 3751
3304.14 3682
3304.68 3740
3305.22 3770
3305.77 3777
3306.31 3699
3306.85 3640
3307.39 3686
3307.94 3706
3308.48 3724
3309.02 3815
3309.56 3902
3310.11 4047
3310.65 4095
3311.19 4163
3311.74 4078
3312.28 3988
3312.82 3853
3313.36 3698
3313.91 3773
3314.45 3819
3314.99 3979
3315.54 4200
3316.08 4345
3316.62 4466
3317.17 4560
3317.71 4895
3318.25 5208
3318.80 5351
3319.34 5528
3319.88 5541
3320.43 5421
3320.97 5439
3321.51 5301
3322.06 5028
3322.60 4851
3323.14 4656
3323.69 4452
3324.23 4479
3324.78 4269
3325.32 4107
3325.86 3967
3326.41 4102
3326.95 4038
3327.50 3941
3328.04 3961
3328.59 3888
3329.13 3923
3329.67 3887
3330.22 4047
3330.76 4340
3331.31 4716
3331.85 5499
3332.40 6501
3332.94 7830
3333.49 9943
3334.03 12161
3334.57 14846
3335.12 17353
3335.66 18995
3336.21 19761
3336.75 19853
3337.30 19228
3337.84 17916
3338.39 15993
3338.93 14143
3339.48 12266
3340.02 10281
3340.57 8594
3341.11 7527
3341.66 6315
3342.20 5449
3342.75 4854
3343.30 4388
3343.84 3996
3344.39 3764
3344.93 3609
3345.48 3538
3346.02 3519
3346.57 3482
3347.11 3400
3347.66 3315
3348.21 3348
3348.75 3384
3349.30 3307
3349.84 3252
3350.39 3367
3350.94 3268
3351.48 3163
3352.03 3130
3352.57 3171
3353.12 3101
3353.67 3018
3354.21 3017
3354.76 2943
3355.31 2964
3355.85 2995
3356.40 2922
3356.95 2901
3357.49 2857
3358.04 2813
3358.59 2781
3359.13 2818
3359.68 2824
3360.23 2786
3360.77 2799
3361.32 2956
3361.87 2986
3362.41 3142
3362.96 3115
3363.51 3173
3364.05 3114
3364.60 3141
3365.15 3126
3365.70 2997
3366.24 3022
3366.79 2998
3367.34 2933
3367.89 2936
3368.43 2944
3368.98 2895
3369.53 2774
3370.08 2893
3370.62 3068
3371.17 3152
3371.72 3333
3372.27 3467
3372.81 3576
3373.36 3712
3373.91 3938
3374.46 3850
3375.01 3834
3375.55 3715
3376.10 3668
3376.65 3388
3377.20 3205
3377.75 3101
3378.30 2962
3378.84 2794
3379.39 2781
3379.94 2785
3380.49 2604
3381.04 2499
3381.59 2517
3382.13 2486
3382.68 2476
3383.23 2515
3383.78 2374
3384.33 2382
3384.88 2429
3385.43 2377
3385.98 2332
3386.52 2323
3387.07 2373
3387.62 2270
3388.17 2392
3388.72 2361
3389.27 2367
3389.82 2318
3390.37 2336
3390.92 2358
3391.47 2307
3392.02 2196
3392.57 2278
3393.12 2303
3393.66 2294
3394.21 2275
3394.76 2307
3395.31 2297
3395.86 2293
3396.41 2422
3396.96 2381
3397.51 2460
3398.06 2522
3398.61 2397
3399.16 2422
3399.71 2475
3400.26 2398
3400.81 2367
3401.36 2355
3401.91 2337
3402.46 2275
3403.01 2330
3403.56 2366
3404.11 2307
3404.66 2267
3405.21 2236
3405.77 2280
3406.32 2325
3406.87 2247
3407.42 2273
3407.97 2264
3408.52 2306
3409.07 2341
3409.62 2377
3410.17 2451
3410.72 2512
3411.27 2562
3411.82 2640
3412.37 2681
3412.93 2583
3413.48 2572
3414.03 2539
3414.58 2433
3415.13 2433
3415.68 2458
3416.23 2454
3416.78 2480
3417.34 2457
3417.89 2669
3418.44 2621
3418.99 2540
3419.54 2595
3420.09 2553
3420.65 2451
3421.20 2462
3421.75 2477
3422.30 2513
3422.85 2695
3423.40 2777
3423.96 2839
3424.51 2900
3425.06 2960
3425.61 2953
3426.17 2798
3426.72 2591
3427.27 2566
3427.82 2467
3428.37 2416
3428.93 2317
3429.48 2260
3430.03 2207
3430.58 2244
3431.14 2246
3431.69 2262
3432.24 2222
3432.79 2270
3433.35 2367
3433.90 2357
3434.45 2336
3435.01 2244
3435.56 2266
3436.11 2313
3436.66 2263
3437.22 2268
3437.77 2343
3438.32 2283
3438.88 2339
3439.43 2390
3439.98 2333
3440.54 2247
3441.09 2313
3441.64 2418
3442.20 2349
3442.75 2337
3443.30 2417
3443.86 2385
3444.41 2393
3444.96 2337
3445.52 2344
3446.07 2382
3446.63 2276
3447.18 2239
3447.73 2289
3448.29 2241
3448.84 2230
3449.40 2178
3449.95 2229
3450.50 2200
3451.06 2197
3451.61 2228
3452.17 2196
3452.72 2141
3453.27 2162
3453.83 2164
3454.38 2177
3454.94 2185
3455.49 2193
3456.05 2241
3456.60 2205
3457.16 2172
3457.71 2186
3458.27 2254
3458.82 2236
3459.38 2206
3459.93 2225
3460.49 2256
3461.04 2282
3461.60 2378
3462.15 2410
3462.71 2400
3463.26 2398
3463.82 2488
3464.37 2457
3464.93 2443
3465.48 2480
3466.04 2466
3466.59 2460
3467.15 2414
3467.70 2415
3468.26 2492
3468.81 2566
3469.37 2642
3469.93 2853
3470.48 2958
3471.04 2979
3471.59 3111
3472.15 3170
3472.70 3191
3473.26 3122
3473.82 3147
3474.37 3040
3474.93 2976
3475.48 2898
3476.04 2910
3476.60 2903
3477.15 3025
3477.71 3074
3478.27 3036
3478.82 3117
3479.38 3085
3479.93 3226
3480.49 3298
3481.05 3326
3481.60 3297
3482.16 3315
3482.72 3512
3483.27 3673
3483.83 3716
3484.39 3797
3484.95 3875
3485.50 3831
3486.06 3824
3486.62 3838
3487.17 3894
3487.73 4091
3488.29 4289
3488.84 4764
3489.40 5662
3489.96 6948
3490.52 8436
3491.07 10155
3491.63 12274
3492.19 13751
3492.75 14387
3493.30 14235
3493.86 13410
3494.42 11977
3494.98 10587
3495.53 9138
3496.09 7644
3496.65 6409
3497.21 5637
3497.77 5070
3498.32 4687
3498.88 4457
3499.44 4391
3500.00 4342
3500.56 4273
3501.11 4237
3501.67 4293
3502.23 4593
3502.79 4719
3503.35 4900
3503.91 5180
3504.46 5388
3505.02 5579
3505.58 5602
3506.14 5548
3506.70 5369
3507.26 5121
3507.81 4961
3508.37 4579
3508.93 4319
3509.49 4042
3510.05 3957
3510.61 3833
3511.17 3851
3511.73 3735
3512.29 3674
3512.85 3505
3513.40 3329
3513.96 3176
3514.52 3111
3515.08 2988
3515.64 2866
3516.20 2721
3516.76 2691
3517.32 2656
3517.88 2660
3518.44 2647
3519.00 2580
3519.56 2607
3520.12 2582
3520.68 2573
3521.24 2561
3521.80 2676
3522.36 2678
3522.92 2709
3523.48 2698
3524.04 2679
3524.60 2704
3525.16 2633
3525.72 2751
3526.28 2677
3526.84 2579
3527.40 2606
3527.96 2620
3528.52 2540
3529.08 2569
3529.64 2533
3530.20 2546
3530.76 2508
3531.32 2555
3531.88 2552
3532.44 2532
3533.00 2577
3533.56 2620
3534.12 2565
3534.68 2429
3535.25 2455
3535.81 2524
3536.37 2527
3536.93 2544
3537.49 2566
3538.05 2498
3538.61 2509
3539.17 2475
3539.73 2490
3540.30 2482
3540.86 2463
3541.42 2450
3541.98 2461
3542.54 2406
3543.10 2361
3543.66 2456
3544.23 2455
3544.79 2493
3545.35 2454
3545.91 2404
3546.47 2432
3547.03 2441
3547.60 2385
3548.16 2401
3548.72 2390
3549.28 2426
3549.84 2317
3550.41 2238
3550.97 2315
3551.53 2267
3552.09 2226
3552.65 2197
3553.22 2172
3553.78 2143
3554.34 2146
3554.90 2117
3555.47 2117
3556.03 2129
3556.59 2219
3557.15 2190
3557.72 2176
3558.28 2317
3558.84 2259
3559.41 2270
3559.97 2269
3560.53 2314
3561.09 2289
3561.66 2248
3562.22 2205
3562.78 2281
3563.35 2302
3563.91 2318
3564.47 2380
3565.04 2389
3565.60 2336
3566.16 2409
3566.73 2346
3567.29 2390
3567.85 2379
3568.42 2378
3568.98 2400
3569.54 2266
3570.11 2188
3570.67 2238
3571.23 2213
3571.80 2194
3572.36 2242
3572.93 2263
3573.49 2282
3574.05 2434
3574.62 2666
3575.18 2821
3575.75 3068
3576.31 3215
3576.87 3504
3577.44 3671
3578.00 3596
3578.57 3506
3579.13 3365
3579.70 3340
3580.26 3126
3580.82 2962
3581.39 2792
3581.95 2638
3582.52 2520
3583.08 2502
3583.65 2359
3584.21 2325
3584.78 2278
3585.34 2246
3585.91 2218
3586.47 2133
3587.04 2164
3587.60 2136
3588.17 2111
3588.73 2068
3589.30 2033
3589.86 2036
3590.43 2061
3590.99 2027
3591.56 1999
3592.12 1990
3592.69 1972
3593.25 1982
3593.82 1985
3594.39 2085
3594.95 2159
3595.52 2149
3596.08 2110
3596.65 2111
3597.21 2065
3597.78 2188
3598.35 2088
3598.91 2093
3599.48 2053
3600.04 2121
3600.61 2129
3601.18 2088
3601.74 1954
3602.31 2007
3602.87 1973
3603.44 2000
3604.01 1943
3604.57 1900
3605.14 1904
3605.71 1904
3606.27 1917
3606.84 1930
3607.41 1914
3607.97 1934
3608.54 1974
3609.11 1912
3609.67 1890
3610.24 1917
3610.81 1826
3611.37 1823
3611.94 1874
3612.51 1880
3613.07 1941
3613.64 1876
3614.21 1960
3614.78 1944
3615.34 1929
3615.91 2058
3616.48 2092
3617.04 2180
3617.61 2210
3618.18 2142
3618.75 2181
3619.31 2272
3619.88 2310
3620.45 2177
3621.02 2207
3621.58 2094
3622.15 2109
3622.72 2015
3623.29 1968
3623.86 1990
3624.42 2014
3624.99 1934
3625.56 1893
3626.13 1995
3626.70 1840
3627.26 1871
3627.83 1911
3628.40 1906
3628.97 1871
3629.54 1898
3630.11 1927
3630.67 1921
3631.24 1896
3631.81 2031
3632.38 2136
3632.95 2029
3633.52 2060
3634.08 2026
3634.65 1925
3635.22 1978
3635.79 2045
3636.36 1980
3636.93 1947
3637.50 1984
3638.07 1859
3638.64 1882
3639.20 1911
3639.77 1965
3640.34 2013
3640.91 2111
3641.48 2127
3642.05 2118
3642.62 2163
3643.19 2111
3643.76 2097
3644.33 2115
3644.90 2038
3645.47 2021
3646.04 2002
3646.61 1977
3647.18 1986
3647.75 2019
3648.32 2026
3648.89 1995
3649.46 2034
3650.03 2088
3650.60 2072
3651.17 2194
3651.74 2271
3652.31 2368
3652.88 2515
3653.45 2442
3654.02 2374
3654.59 2346
3655.16 2282
3655.73 2237
3656.30 2263
3656.87 2235
3657.44 2146
3658.01 2156
3658.58 2190
3659.15 2169
3659.72 2202
3660.29 2294
3660.86 2384
3661.43 2288
3662.00 2172
3662.58 2253
3663.15 2252
3663.72 2227
3664.29 2299
3664.86 2415
3665.43 2570
3666.00 2678
3666.57 2895
3667.14 2986
3667.72 2927
3668.29 2808
3668.86 2613
3669.43 2484
3670.00 2408
3670.57 2248
3671.14 2234
3671.72 2194
3672.29 2180
3672.86 2164
3673.43 2120
3674.00 2168
3674.57 2180
3675.15 2302
3675.72 2291
3676.29 2288
3676.86 2286
3677.43 2287
3678.01 2227
3678.58 2282
3679.15 2314
3679.72 2308
3680.30 2184
3680.87 2172
3681.44 2153
3682.01 2088
3682.58 2095
3683.16 2085
3683.73 2007
3684.30 1978
3684.88 2064
3685.45 2088
3686.02 2006
3686.59 2092
3687.17 2101
3687.74 2038
3688.31 2065
3688.88 2172
3689.46 2201
3690.03 2294
3690.60 2294
3691.18 2275
3691.75 2283
3692.32 2196
3692.90 2192
3693.47 2173
3694.04 2075
3694.62 2065
3695.19 1988
3695.76 1948
3696.34 1925
3696.91 1979
3697.48 1992
3698.06 1957
3698.63 1954
3699.21 1947
3699.78 1963
3700.35 1992
3700.93 2029
3701.50 1943
3702.08 2056
3702.65 2056
3703.22 2052
3703.80 2069
3704.37 2085
3704.95 2174
3705.52 2200
3706.09 2211
3706.67 2139
3707.24 2149
3707.82 2195
3708.39 2247
3708.97 2116
3709.54 2067
3710.12 2048
3710.69 2099
3711.26 2054
3711.84 2021
3712.41 1974
3712.99 2045
3713.56 1972
3714.14 1884
3714.71 1991
3715.29 1886
3715.86 1890
3716.44 1928
3717.01 1921
3717.59 1851
3718.16 1831
3718.74 1831
3719.32 1826
3719.89 1892
3720.47 1864
3721.04 1888
3721.62 1889
3722.19 1831
3722.77 1757
3723.34 1762
3723.92 1845
3724.49 1807
3725.07 1862
3725.65 1822
3726.22 1818
3726.80 1837
3727.37 1873
3727.95 1903
3728.53 1896
3729.10 1854
3729.68 1924
3730.25 2043
3730.83 2060
3731.41 2037
3731.98 2046
3732.56 2062
3733.14 2144
3733.71 2116
3734.29 2021
3734.87 2032
3735.44 2116
3736.02 2047
3736.60 2042
3737.17 2023
3737.75 1972
3738.33 1972
3738.90 2081
3739.48 2009
3740.06 1896
3740.63 1950
3741.21 1930
3741.79 1909
3742.36 1903
3742.94 1861
3743.52 1834
3744.10 1844
3744.67 1912
3745.25 1831
3745.83 1829
3746.40 1851
3746.98 1917
3747.56 1914
3748.14 1801
3748.71 1845
3749.29 1897
3749.87 1914
3750.45 1847
3751.03 1864
3751.60 1873
3752.18 1842
3752.76 1893
3753.34 1831
3753.92 1819
3754.49 1809
3755.07 1816
3755.65 1892
3756.23 1899
3756.81 1856
3757.38 1894
3757.96 1953
3758.54 1987
3759.12 1976
3759.70 2006
3760.28 2054
3760.85 2017
3761.43 2023
3762.01 2053
3762.59 2094
3763.17 2065
3763.75 2065
3764.33 2069
3764.91 2073
3765.48 2058
3766.06 2051
3766.64 2085
3767.22 2043
3767.80 2039
3768.38 2018
3768.96 2020
3769.54 2026
3770.12 1993
3770.70 2019
3771.28 2005
3771.85 2017
3772.43 2074
3773.01 2018
3773.59 2066
3774.17 2111
3774.75 2121
3775.33 2024
3775.91 1989
3776.49 1929
3777.07 2047
3777.65 2005
3778.23 1965
3778.81 1911
3779.39 2054
3779.97 2005
3780.55 1977
3781.13 2066
3781.71 2030
3782.29 1979
3782.87 1948
3783.45 1972
3784.03 2008
3784.61 2014
3785.19 1984
3785.77 1950
3786.35 1950
3786.93 2036
3787.51 2138
3788.10 2020
3788.68 2063
3789.26 2024
3789.84 1999
3790.42 2057
3791.00 2056
3791.58 2011
3792.16 2070
3792.74 2150
3793.32 2114
3793.90 2190
3794.48 2196
3795.07 2252
3795.65 2260
3796.23 2218
3796.81 2162
3797.39 2184
3797.97 2185
3798.55 2279
3799.14 2236
3799.72 2254
3800.30 2405
3800.88 2467
3801.46 2464
3802.04 2533
3802.62 2589
3803.21 2586
3803.79 2558
3804.37 2608
3804.95 2558
3805.53 2560
3806.12 2643
3806.70 2714
3807.28 2825
3807.86 3043
3808.44 3221
3809.03 3264
3809.61 3343
3810.19 3242
3810.77 3206
3811.36 3223
3811.94 3018
3812.52 2916
3813.10 2963
3813.69 3056
3814.27 3017
3814.85 3151
3815.43 3192
3816.02 3146
3816.60 3040
3817.18 3021
3817.77 2935
3818.35 2741
3818.93 2660
3819.51 2501
3820.10 2506
3820.68 2533
3821.26 2528
3821.85 2611
3822.43 2719
3823.01 2618
3823.60 2663
3824.18 2656
3824.76 2525
3825.35 2478
3825.93 2336
3826.51 2296
3827.10 2248
3827.68 2196
3828.27 2226
3828.85 2211
3829.43 2159
3830.02 2171
3830.60 2109
3831.18 2151
3831.77 2159
3832.35 2149
3832.94 2191
3833.52 2257
3834.10 2261
3834.69 2312
3835.27 2202
3835.86 2086
3836.44 2135
3837.03 2121
3837.61 2162
3838.19 2136
3838.78 2147
3839.36 2115
3839.95 2081
3840.53 2043
3841.12 2062
3841.70 2090
3842.29 2035
3842.87 2036
3843.46 2004
3844.04 1981
3844.63 2070
3845.21 2130
3845.80 2105
3846.38 2033
3846.97 2000
3847.55 2061
3848.14 2088
3848.72 2107
3849.31 2117
3849.89 2097
3850.48 2135
3851.06 2176
3851.65 2162
3852.23 2159
3852.82 2156
3853.41 2099
3853.99 2009
3854.58 2063
3855.16 2026
3855.75 2042
3856.33 2090
3856.92 2009
3857.51 1971
3858.09 1968
3858.68 2074
3859.26 2058
3859.85 2031
3860.44 2070
3861.02 2107
3861.61 2139
3862.20 2168
3862.78 2203
3863.37 2228
3863.95 2196
3864.54 2154
3865.13 2146
3865.71 2122
3866.30 2125
3866.89 2050
3867.47 1959
3868.06 1994
3868.65 2031
3869.23 2057
3869.82 2046
3870.41 1985
3870.99 1980
3871.58 2089
3872.17 2071
3872.76 2102
3873.34 2100
3873.93 2147
3874.52 2276
3875.10 2363
3875.69 2523
3876.28 2647
3876.87 2737
3877.45 2845
3878.04 2976
3878.63 2986
3879.22 3007
3879.80 2914
3880.39 2824
3880.98 2766
3881.57 2597
3882.15 2501
3882.74 2395
3883.33 2267
3883.92 2189
3884.51 2189
3885.09 2093
3885.68 2099
3886.27 2047
3886.86 2014
3887.45 2026
3888.04 2053
3888.62 2151
3889.21 2132
3889.80 2076
3890.39 2122
3890.98 2195
3891.57 2181
3892.15 2208
3892.74 2127
3893.33 2148
3893.92 2204
3894.51 2184
3895.10 2129
3895.69 2161
3896.28 2209
3896.86 2167
3897.45 2233
3898.04 2202
3898.63 2245
3899.22 2286
3899.81 2229
3900.40 2232
3900.99 2204
3901.58 2112
3902.17 2112
3902.76 2058
3903.34 2047
3903.93 2145
3904.52 2215
3905.11 2262
3905.70 2375
3906.29 2441
3906.88 2517
3907.47 2516
3908.06 2461
3908.65 2507
3909.24 2494
3909.83 2411
3910.42 2369
3911.01 2261
3911.60 2166
3912.19 2110
3912.78 2111
3913.37 2039
3913.96 2051
3914.55 2173
3915.14 2269
3915.73 2246
3916.32 2260
3916.91 2201
3917.50 2171
3918.09 2156
3918.68 2224
3919.28 2218
3919.87 2167
3920.46 2129
3921.05 2062
3921.64 2001
3922.23 1993
3922.82 1965
3923.41 1919
3924.00 1887
3924.59 1866
3925.18 1847
3925.77 1887
3926.37 1872
3926.96 1798
3927.55 1789
3928.14 1815
3928.73 1829
3929.32 1860
3929.91 1886
3930.51 1855
3931.10 1872
3931.69 1834
3932.28 1801
3932.87 1865
3933.46 1855
3934.05 1815
3934.65 1845
3935.24 1856
3935.83 1882
3936.42 1840
3937.01 1833
3937.61 1901
3938.20 1978
3938.79 1998
3939.38 2028
3939.97 2060
3940.57 2047
3941.16 2118
3941.75 2137
3942.34 2088
3942.94 2084
3943.53 2073
3944.12 2086
3944.71 2047
3945.31 2033
3945.90 2056
3946.49 2018
3947.08 1948
3947.68 1957
3948.27 2014
3948.86 1965
3949.45 1927
3950.05 1949
3950.64 1906
3951.23 1941
3951.83 2030
3952.42 2095
3953.01 2093
3953.61 1976
3954.20 2045
3954.79 2146
3955.39 2057
3955.98 2121
3956.57 2152
3957.17 2167
3957.76 2168
3958.35 2135
3958.95 2191
3959.54 2022
3960.13 2039
3960.73 2059
3961.32 2092
3961.92 2078
3962.51 2103
3963.10 2109
3963.70 2110
3964.29 2159
3964.88 2107
3965.48 2209
3966.07 2228
3966.67 2381
3967.26 2507
3967.86 2508
3968.45 2458
3969.04 2524
3969.64 2431
3970.23 2423
3970.83 2246
3971.42 2158
3972.02 2142
3972.61 2213
3973.21 2107
3973.80 2104
3974.40 2045
3974.99 2083
3975.58 2253
3976.18 2237
3976.77 2271
3977.37 2487
3977.96 2502
3978.56 2531
3979.15 2448
3979.75 2273
3980.35 2219
3980.94 2156
3981.54 2179
3982.13 2222
3982.73 2155
3983.32 2062
3983.92 2097
3984.51 2072
3985.11 2124
3985.70 2099
3986.30 2079
3986.90 2072
3987.49 2079
3988.09 2068
3988.68 2012
3989.28 2056
3989.87 2113
3990.47 2144
3991.07 2073
3991.66 2132
3992.26 2170
3992.85 2197
3993.45 2166
3994.05 2195
3994.64 2250
3995.24 2208
3995.84 2159
3996.43 2239
3997.03 2245
3997.62 2229
3998.22 2172
3998.82 2206
3999.41 2140
4000.01 2094
4000.61 2034
4001.20 1998
4001.80 2003
4002.40 1987
4003.00 2004
4003.59 1958
4004.19 1961
4004.79 2068
4005.38 1987
4005.98 2054
4006.58 2013
4007.17 1985
4007.77 1989
4008.37 2036
4008.97 1953
4009.56 1961
4010.16 1935
4010.76 1872
4011.36 1973
4011.95 1961
4012.55 1958
4013.15 1953
4013.75 1906
4014.34 1891
4014.94 1924
4015.54 1918
4016.14 1966
4016.74 2016
4017.33 2056
4017.93 2104
4018.53 2093
4019.13 2105
4019.73 2139
4020.32 2186
4020.92 2197
4021.52 2100
4022.12 2008
4022.72 2001
4023.32 2009
4023.91 2024
4024.51 2018
4025.11 2117
4025.71 2111
4026.31 2132
4026.91 2249
4027.51 2278
4028.10 2293
4028.70 2288
4029.30 2326
4029.90 2352
4030.50 2262
4031.10 2200
4031.70 2247
4032.30 2144
4032.90 2095
4033.49 2152
4034.09 2191
4034.69 2150
4035.29 2126
4035.89 2001
4036.49 1951
4037.09 1922
4037.69 1886
4038.29 1948
4038.89 1841
4039.49 1836
4040.09 1726
4040.69 1704
4041.29 1781
4041.89 1717
4042.49 1667
4043.09 1732
4043.69 1727
4044.29 1661
4044.89 1704
4045.49 1675
4046.09 1679
4046.69 1709
4047.29 1702
4047.89 1792
4048.49 1848
4049.09 1765
4049.69 1839
4050.29 1814
4050.89 1828
4051.49 1837
4052.09 1781
4052.69 1785
4053.29 1790
4053.89 1741
4054.49 1713
4055.09 1733
4055.69 1696
4056.30 1765
4056.90 1816
4057.50 1764
4058.10 1757
4058.70 1749
4059.30 1755
4059.90 1772
4060.50 1717
4061.10 1747
4061.71 1757
4062.31 1667
4062.91 1775
4063.51 1816
4064.11 1830
4064.71 1813
4065.31 1823
4065.92 1880
4066.52 1896
4067.12 1865
4067.72 1864
4068.32 1872
4068.92 1832
4069.53 1770
4070.13 1747
4070.73 1694
4071.33 1673
4071.93 1685
4072.54 1691
4073.14 1635
4073.74 1632
4074.34 1631
4074.94 1664
4075.55 1716
4076.15 1672
4076.75 1625
4077.35 1657
4077.96 1664
4078.56 1680
4079.16 1685
4079.76 1694
4080.37 1704
4080.97 1689
4081.57 1732
4082.17 1734
4082.78 1739
4083.38 1763
4083.98 1743
4084.59 1709
4085.19 1714
4085.79 1742
4086.39 1684
4087.00 1672
4087.60 1668
4088.20 1687
4088.81 1728
4089.41 1748
4090.01 1746
4090.62 1690
4091.22 1664
4091.82 1654
4092.43 1671
4093.03 1668
4093.63 1736
4094.24 1701
4094.84 1763
4095.45 1741
4096.05 1775
4096.65 1705
4097.26 1744
4097.86 1744
4098.47 1789
4099.07 1789
4099.67 1729
4100.28 1670
4100.88 1696
4101.49 1727
4102.09 1693
4102.69 1682
4103.30 1679
4103.90 1686
4104.51 1668
4105.11 1669
4105.72 1707
4106.32 1677
4106.93 1661
4107.53 1621
4108.13 1549
4108.74 1573
4109.34 1592
4109.95 1722
4110.55 1673
4111.16 1644
4111.76 1647
4112.37 1682
4112.97 1624
4113.58 1650
4114.18 1629
4114.79 1587
4115.39 1627
4116.00 1675
4116.60 1655
4117.21 1638
4117.82 1643
4118.42 1590
4119.03 1679
4119.63 1676
4120.24 1675
4120.84 1685
4121.45 1668
4122.05 1703
4122.66 1716
4123.27 1654
4123.87 1581
4124.48 1664
4125.08 1624
4125.69 1636
4126.30 1691
4126.90 1685
4127.51 1658
4128.11 1611
4128.72 1543
4129.33 1609
4129.93 1616
4130.54 1655
4131.15 1689
4131.75 1681
4132.36 1656
4132.96 1712
4133.57 1716
4134.18 1710
4134.78 1755
4135.39 1782
4136.00 1802
4136.60 1805
4137.21 1773
4137.82 1801
4138.43 1877
4139.03 1813
4139.64 1816
4140.25 1752
4140.85 1808
4141.46 1794
4142.07 1820
4142.68 1831
4143.28 1858
4143.89 1882
4144.50 1895
4145.10 1889
4145.71 1883
4146.32 1805
4146.93 1745
4147.53 1721
4148.14 1720
4148.75 1719
4149.36 1684
4149.97 1703
4150.57 1592
4151.18 1606
4151.79 1633
4152.40 1641
4153.00 1671
4153.61 1604
4154.22 1630
4154.83 1716
4155.44 1669
4156.05 1552
4156.65 1577
4157.26 1628
4157.87 1731
4158.48 1714
4159.09 1838
4159.70 1835
4160.30 1789
4160.91 1884
4161.52 1806
4162.13 1818
4162.74 1718
4163.35 1696
4163.96 1710
4164.56 1696
4165.17 1752
4165.78 1746
4166.39 1685
4167.00 1680
4167.61 1763
4168.22 1705
4168.83 1771
4169.44 1781
4170.05 1779
4170.66 1661
4171.26 1682
4171.87 1731
4172.48 1749
4173.09 1701
4173.70 1717
4174.31 1759
4174.92 1802
4175.53 1797
4176.14 1744
4176.75 1831
4177.36 1893
4177.97 1761
4178.58 1768
4179.19 1766
4179.80 1737
4180.41 1738
4181.02 1743
4181.63 1677
4182.24 1722
4182.85 1752
4183.46 1715
4184.07 1689
4184.68 1741
4185.29 1760
4185.90 1698
4186.51 1749
4187.12 1691
4187.73 1741
4188.34 1696
4188.95 1610
4189.56 1659
4190.18 1691
4190.79 1696
4191.40 1730
4192.01 1804
4192.62 1816
4193.23 1833
4193.84 1962
4194.45 2003
4195.06 1977
4195.67 2010
4196.28 1983
4196.90 1917
4197.51 1905
4198.12 1835
4198.73 1740
4199.34 1791
4199.95 1760
4200.56 1710
4201.18 1604
4201.79 1677
4202.40 1704
4203.01 1671
4203.62 1677
4204.23 1706
4204.85 1657
4205.46 1680
4206.07 1687
4206.68 1747
4207.29 1828
4207.90 1817
4208.52 1804
4209.13 1913
4209.74 1865
4210.35 1886
4210.97 1844
4211.58 1912
4212.19 2013
4212.80 1982
4213.41 1940
4214.03 2006
4214.64 1916
4215.25 1872
4215.86 1960
4216.48 1968
4217.09 2069
4217.70 2185
4218.32 2130
4218.93 2134
4219.54 2176
4220.15 2133
4220.77 2125
4221.38 2093
4221.99 2093
4222.61 2046
4223.22 2021
4223.83 1994
4224.44 1948
4225.06 1911
4225.67 1920
4226.28 2093
4226.90 2192
4227.51 2255
4228.13 2267
4228.74 2275
4229.35 2353
4229.97 2291
4230.58 2245
4231.19 2249
4231.81 2167
4232.42 2135
4233.03 2068
4233.65 2093
4234.26 2100
4234.88 2088
4235.49 2004
4236.10 2008
4236.72 2013
4237.33 1994
4237.95 2021
4238.56 2026
4239.17 1951
4239.79 1965
4240.40 1958
4241.02 2033
4241.63 1996
4242.25 1979
4242.86 2074
4243.48 2081
4244.09 2088
4244.71 2117
4245.32 2188
4245.93 2143
4246.55 2116
4247.16 2148
4247.78 2115
4248.39 2029
4249.01 2000
4249.62 1962
4250.24 2033
4250.85 2044
4251.47 2075
4252.08 2056
4252.70 2082
4253.32 2048
4253.93 2046
4254.55 2010
4255.16 2005
4255.78 2028
4256.39 1971
4257.01 1983
4257.62 2012
4258.24 1966
4258.85 1945
4259.47 2068
4260.09 2085
4260.70 2043
4261.32 2060
4261.93 2149
4262.55 2226
4263.17 2298
4263.78 2411
4264.40 2444
4265.01 2404
4265.63 2381
4266.25 2342
4266.86 2209
4267.48 2141
4268.10 2143
4268.71 2095
4269.33 2071
4269.94 2044
4270.56 2049
4271.18 2052
4271.79 2055
4272.41 1990
4273.03 2031
4273.64 1984
4274.26 2054
4274.88 2081
4275.49 2063
4276.11 2133
4276.73 2250
4277.35 2262
4277.96 2233
4278.58 2282
4279.20 2170
4279.81 2165
4280.43 2102
4281.05 2005
4281.67 1917
4282.28 1950
4282.90 1895
4283.52 1923
4284.14 1926
4284.75 1873
4285.37 1783
4285.99 1842
4286.61 1846
4287.22 1852
4287.84 1913
4288.46 1808
4289.08 1828
4289.70 1896
4290.31 1854
4290.93 1872
4291.55 1888
4292.17 1890
4292.79 1828
4293.40 1865
4294.02 1883
4294.64 1864
4295.26 1903
4295.88 1844
4296.50 1899
4297.11 1923
4297.73 1875
4298.35 1822
4298.97 1833
4299.59 1885
4300.21 1884
4300.83 1990
4301.44 1940
4302.06 1994
4302.68 2029
4303.30 2018
4303.92 2057
4304.54 2067
4305.16 2057
4305.78 1971
4306.40 1953
4307.02 1888
4307.63 1940
4308.25 1923
4308.87 1857
4309.49 1913
4310.11 1952
4310.73 1930
4311.35 1936
4311.97 1938
4312.59 1910
4313.21 1912
4313.83 1921
4314.45 1967
4315.07 1996
4315.69 2020
4316.31 2042
4316.93 2094
4317.55 2026
4318.17 2054
4318.79 2053
4319.41 2070
4320.03 2097
4320.65 2050
4321.27 2057
4321.89 2114
4322.51 2211
4323.13 2309
4323.75 2319
4324.37 2371
4324.99 2466
4325.61 2557
4326.23 2618
4326.85 2576
4327.47 2588
4328.09 2599
4328.71 2626
4329.33 2821
4329.96 2907
4330.58 2986
4331.20 3295
4331.82 3489
4332.44 3647
4333.06 3823
4333.68 3921
4334.30 3943
4334.92 3803
4335.54 3826
4336.17 3822
4336.79 3957
4337.41 3979
4338.03 4018
4338.65 4058
4339.27 4000
4339.89 3901
4340.52 3814
4341.14 3614
4341.76 3437
4342.38 3556
4343.00 3568
4343.62 3653
4344.25 3855
4344.87 4498
4345.49 5144
4346.11 5779
4346.73 6463
4347.36 6771
4347.98 6804
4348.60 6453
4349.22 5850
4349.84 5149
4350.47 4692
4351.09 4217
4351.71 3874
4352.33 3650
4352.96 3417
4353.58 3237
4354.20 3064
4354.82 3050
4355.45 3013
4356.07 2831
4356.69 2760
4357.31 2794
4357.94 2728
4358.56 2758
4359.18 2663
4359.81 2658
4360.43 2706
4361.05 2711
4361.68 2652
4362.30 2678
4362.92 2616
4363.55 2490
4364.17 2531
4364.79 2555
4365.42 2577
4366.04 2618
4366.66 2490
4367.29 2400
4367.91 2451
4368.53 2367
4369.16 2402
4369.78 2291
4370.40 2217
4371.03 2197
4371.65 2146
4372.27 2132
4372.90 2097
4373.52 2073
4374.15 2107
4374.77 2087
4375.39 2082
4376.02 2102
4376.64 2200
4377.27 2189
4377.89 2213
4378.52 2174
4379.14 2283
4379.76 2262
4380.39 2201
4381.01 2236
4381.64 2286
4382.26 2287
4382.89 2195
4383.51 2112
4384.14 2135
4384.76 2127
4385.39 2176
4386.01 2190
4386.64 2080
4387.26 2083
4387.89 2102
4388.51 2044
4389.14 1995
4389.76 1925
4390.39 1916
4391.01 1942
4391.64 1961
4392.26 1931
4392.89 1923
4393.51 1956
4394.14 1962
4394.76 1964
4395.39 2054
4396.01 2028
4396.64 2032
4397.26 2021
4397.89 1971
4398.52 2000
4399.14 1928
4399.77 1875
4400.39 1903
4401.02 1922
4401.65 1941
4402.27 1907
4402.90 1987
4403.52 1898
4404.15 1869
4404.78 1865
4405.40 1851
4406.03 1847
4406.65 1873
4407.28 1875
4407.91 1871
4408.53 1915
4409.16 1911
4409.79 1894
4410.41 1895
4411.04 1906
4411.67 1896
4412.29 1870
4412.92 1937
4413.55 1874
4414.17 1964
4414.80 1903
4415.43 1878
4416.05 1834
4416.68 1887
4417.31 1829
4417.94 1833
4418.56 1845
4419.19 1868
4419.82 1895
4420.44 1833
4421.07 1748
4421.70 1782
4422.33 1820
4422.95 1814
4423.58 1786
4424.21 1750
4424.84 1777
4425.46 1767
4426.09 1736
4426.72 1750
4427.35 1747
4427.97 1809
4428.60 1741
4429.23 1725
4429.86 1719
4430.49 1742
4431.11 1785
4431.74 1779
4432.37 1778
4433.00 1769
4433.63 1738
4434.26 1758
4434.88 1765
4435.51 1824
4436.14 1784
4436.77 1727
4437.40 1782
4438.03 1801
4438.65 1841
4439.28 1755
4439.91 1747
4440.54 1777
4441.17 1817
4441.80 1765
4442.43 1728
4443.06 1748
4443.68 1776
4444.31 1808
4444.94 1875
4445.57 1878
4446.20 1962
4446.83 2020
4447.46 1994
4448.09 1968
4448.72 1901
4449.35 1849
4449.98 1911
4450.61 1950
4451.24 1846
4451.86 1881
4452.49 1880
4453.12 1927
4453.75 1889
4454.38 1965
4455.01 2071
4455.64 2201
4456.27 2303
4456.90 2329
4457.53 2392
4458.16 2302
4458.79 2245
4459.42 2113
4460.05 2034
4460.68 1995
4461.31 1953
4461.94 1871
4462.57 1777
4463.20 1816
4463.83 1790
4464.46 1759
4465.09 1753
4465.72 1829
4466.36 1778
4466.99 1775
4467.62 1802
4468.25 1869
4468.88 1841
4469.51 1803
4470.14 1789
4470.77 1770
4471.40 1777
4472.03 1793
4472.66 1720
4473.29 1729
4473.93 1741
4474.56 1730
4475.19 1676
4475.82 1678
4476.45 1668
4477.08 1632
4477.71 1656
4478.34 1664
4478.98 1690
4479.61 1725
4480.24 1762
4480.87 1709
4481.50 1775
4482.13 1727
4482.76 1778
4483.40 1862
4484.03 1837
4484.66 1825
4485.29 1782
4485.92 1831
4486.56 1814
4487.19 1849
4487.82 1838
4488.45 1722
4489.08 1818
4489.72 1853
4490.35 1813
4490.98 1777
4491.61 1812
4492.25 1824
4492.88 1840
4493.51 1818
4494.14 1826
4494.78 1844
4495.41 1869
4496.04 1886
4496.67 1859
4497.31 1890
4497.94 1903
4498.57 1897
4499.20 1955
4499.84 2104
4500.47 2194
4501.10 2397
4501.74 2479
4502.37 2675
4503.00 2596
4503.64 2563
4504.27 2540
4504.90 2498
4505.53 2407
4506.17 2340
4506.80 2239
4507.43 2247
4508.07 2274
4508.70 2184
4509.34 2094
4509.97 2011
4510.60 2108
4511.24 2171
4511.87 2179
4512.50 2128
4513.14 2049
4513.77 1902
4514.41 1937
4515.04 1897
4515.67 1828
4516.31 1844
4516.94 1822
4517.58 1793
4518.21 1762
4518.84 1754
4519.48 1819
4520.11 1798
4520.75 1799
4521.38 1772
4522.02 1757
4522.65 1821
4523.28 1806
4523.92 1736
4524.55 1693
4525.19 1743
4525.82 1758
4526.46 1802
4527.09 1753
4527.73 1757
4528.36 1773
4529.00 1869
4529.63 1826
4530.27 1832
4530.90 1904
4531.54 1856
4532.17 1936
4532.81 1954
4533.44 1868
4534.08 1860
4534.71 1765
4535.35 1845
4535.99 1802
4536.62 1787
4537.26 1721
4537.89 1732
4538.53 1771
4539.16 1671
4539.80 1680
4540.43 1651
4541.07 1672
4541.71 1763
4542.34 1694
4542.98 1686
4543.61 1693
4544.25 1677
4544.89 1649
4545.52 1673
4546.16 1701
4546.79 1639
4547.43 1620
4548.07 1565
4548.70 1607
4549.34 1655
4549.98 1587
4550.61 1586
4551.25 1620
4551.89 1629
4552.52 1652
4553.16 1582
4553.80 1617
4554.43 1624
4555.07 1632
4555.71 1603
4556.34 1551
4556.98 1556
4557.62 1590
4558.25 1609
4558.89 1639
4559.53 1667
4560.16 1676
4560.80 1618
4561.44 1658
4562.08 1601
4562.71 1654
4563.35 1699
4563.99 1703
4564.63 1688
4565.26 1681
4565.90 1688
4566.54 1744
4567.18 1677
4567.81 1650
4568.45 1571
4569.09 1718
4569.73 1654
4570.36 1620
4571.00 1617
4571.64 1700
4572.28 1669
4572.92 1626
4573.55 1677
4574.19 1650
4574.83 1688
4575.47 1714
4576.11 1654
4576.75 1692
4577.38 1744
4578.02 1713
4578.66 1799
4579.30 1764
4579.94 1774
4580.58 1803
4581.21 1804
4581.85 1765
4582.49 1814
4583.13 1886
4583.77 1883
4584.41 1799
4585.05 1827
4585.69 1909
4586.32 1921
4586.96 2018
4587.60 2139
4588.24 2179
4588.88 2205
4589.52 2302
4590.16 2347
4590.80 2438
4591.44 2564
4592.08 2665
4592.72 2805
4593.36 2852
4594.00 2639
4594.63 2514
4595.27 2455
4595.91 2293
4596.55 2133
4597.19 2038
4597.83 2004
4598.47 1974
4599.11 1943
4599.75 1897
4600.39 1925
4601.03 1984
4601.67 1999
4602.31 1947
4602.95 2009
4603.59 1930
4604.23 1962
4604.87 1956
4605.51 1940
4606.15 1832
4606.79 1813
4607.43 1837
4608.08 1759
4608.72 1787
4609.36 1787
4610.00 1843
4610.64 1815
4611.28 1773
4611.92 1783
4612.56 1762
4613.20 1783
4613.84 1800
4614.48 1837
4615.12 1815
4615.76 1792
4616.41 1779
4617.05 1765
4617.69 1745
4618.33 1776
4618.97 1753
4619.61 1689
4620.25 1680
4620.89 1684
4621.54 1730
4622.18 1716
4622.82 1716
4623.46 1762
4624.10 1666
4624.74 1764
4625.38 1707
4626.03 1724
4626.67 1733
4627.31 1750
4627.95 1793
4628.59 1698
4629.24 1730
4629.88 1821
4630.52 1861
4631.16 1960
4631.80 2108
4632.45 2154
4633.09 2239
4633.73 2167
4634.37 2145
4635.02 2177
4635.66 2100
4636.30 2107
4636.94 2132
4637.58 2097
4638.23 2170
4638.87 2227
4639.51 2198
4640.16 2102
4640.80 2125
4641.44 2112
4642.08 2069
4642.73 2015
4643.37 1978
4644.01 1955
4644.66 1961
4645.30 1917
4645.94 1856
4646.58 1858
4647.23 1805
4647.87 1818
4648.51 1756
4649.16 1845
4649.80 1763
4650.44 1729
4651.09 1773
4651.73 1795
4652.37 1820
4653.02 1690
4653.66 1761
4654.31 1790
4654.95 1766
4655.59 1812
4656.24 1793
4656.88 1775
4657.52 1753
4658.17 1703
4658.81 1674
4659.46 1700
4660.10 1702
4660.75 1709
4661.39 1702
4662.03 1637
4662.68 1653
4663.32 1693
4663.97 1646
4664.61 1645
4665.26 1588
4665.90 1610
4666.54 1639
4667.19 1601
4667.83 1592
4668.48 1620
4669.12 1567
4669.77 1576
4670.41 1570
4671.06 1615
4671.70 1641
4672.35 1698
4672.99 1664
4673.64 1689
4674.28 1701
4674.93 1674
4675.57 1735
4676.22 1684
4676.86 1667
4677.51 1664
4678.15 1723
4678.80 1736
4679.44 1698
4680.09 1782
4680.73 1797
4681.38 1731
4682.03 1752
4682.67 1817
4683.32 1789
4683.96 1818
4684.61 1850
4685.25 1745
4685.90 1801
4686.55 1782
4687.19 1799
4687.84 1834
4688.48 1858
4689.13 1920
4689.78 1966
4690.42 2070
4691.07 2157
4691.72 2153
4692.36 2176
4693.01 2197
4693.65 2137
4694.30 2069
4694.95 2024
4695.59 2099
4696.24 2071
4696.89 2112
4697.53 2188
4698.18 2177
4698.83 2278
4699.47 2345
4700.12 2488
4700.77 2530
4701.41 2398
4702.06 2392
4702.71 2365
4703.36 2194
4704.00 2081
4704.65 2138
4705.30 2031
4705.94 1964
4706.59 1973
4707.24 1971
4707.89 1907
4708.53 1860
4709.18 1935
4709.83 1923
4710.48 1938
4711.12 2014
4711.77 1951
4712.42 1899
4713.07 1960
4713.71 1918
4714.36 1913
4715.01 1946
4715.66 1909
4716.31 1938
4716.95 1865
4717.60 1787
4718.25 1804
4718.90 1820
4719.55 1812
4720.19 1849
4720.84 1825
4721.49 1910
4722.14 1924
4722.79 1837
4723.44 1804
4724.08 1786
4724.73 1850
4725.38 1816
4726.03 1835
4726.68 1848
4727.33 1813
4727.98 1764
4728.63 1806
4729.27 1775
4729.92 1781
4730.57 1692
4731.22 1668
4731.87 1734
4732.52 1704
4733.17 1713
4733.82 1717
4734.47 1776
4735.12 1778
4735.77 1664
4736.41 1743
4737.06 1721
4737.71 1682
4738.36 1638
4739.01 1662
4739.66 1729
4740.31 1791
4740.96 1758
4741.61 1672
4742.26 1703
4742.91 1721
4743.56 1778
4744.21 1712
4744.86 1719
4745.51 1709
4746.16 1734
4746.81 1717
4747.46 1799
4748.11 1783
4748.76 1763
4749.41 1768
4750.06 1744
4750.71 1767
4751.36 1749
4752.01 1821
4752.66 1851
4753.31 1829
4753.96 1801
4754.61 1808
4755.26 1776
4755.92 1832
4756.57 1759
4757.22 1768
4757.87 1800
4758.52 1762
4759.17 1677
4759.82 1617
4760.47 1736
4761.12 1766
4761.77 1808
4762.42 1799
4763.08 1764
4763.73 1782
4764.38 1687
4765.03 1704
4765.68 1686
4766.33 1678
4766.98 1656
4767.64 1681
4768.29 1723
4768.94 1710
4769.59 1719
4770.24 1812
4770.89 1722
4771.54 1659
4772.20 1735
4772.85 1716
4773.50 1720
4774.15 1696
4774.80 1719
4775.46 1707
4776.11 1747
4776.76 1700
4777.41 1702
4778.06 1667
4778.72 1638
4779.37 1692
4780.02 1697
4780.67 1689
4781.33 1712
4781.98 1689
4782.63 1746
4783.28 1806
4783.94 1728
4784.59 1719
4785.24 1702
4785.89 1650
4786.55 1732
4787.20 1723
4787.85 1687
4788.51 1764
4789.16 1865
4789.81 1929
4790.46 1928
4791.12 1915
4791.77 1942
4792.42 1918
4793.08 1825
4793.73 1824
4794.38 1778
4795.04 1818
4795.69 1797
4796.34 1826
4797.00 1810
4797.65 1779
4798.30 1826
4798.96 1857
4799.61 1858
4800.27 1904
4800.92 1901
4801.57 1842
4802.23 1895
4802.88 1991
4803.53 1925
4804.19 1910
4804.84 1923
4805.50 1978
4806.15 1925
4806.81 1898
4807.46 1954
4808.11 2035
4808.77 2056
4809.42 2013
4810.08 2036
4810.73 2039
4811.39 1976
4812.04 2004
4812.69 1954
4813.35 2036
4814.00 2127
4814.66 2167
4815.31 2113
4815.97 2164
4816.62 2118
4817.28 2136
4817.93 2118
4818.59 2185
4819.24 2215
4819.90 2271
4820.55 2287
4821.21 2291
4821.86 2303
4822.52 2518
4823.17 2668
4823.83 2642
4824.48 2584
4825.14 2532
4825.79 2482
4826.45 2456
4827.11 2414
4827.76 2476
4828.42 2451
4829.07 2328
4829.73 2337
4830.38 2338
4831.04 2310
4831.70 2357
4832.35 2431
4833.01 2444
4833.66 2436
4834.32 2505
4834.98 2618
4835.63 2573
4836.29 2595
4836.94 2658
4837.60 2684
4838.26 2673
4838.91 2672
4839.57 2682
4840.23 2692
4840.88 2579
4841.54 2603
4842.20 2639
4842.85 2704
4843.51 2637
4844.17 2675
4844.82 2655
4845.48 2601
4846.14 2710
4846.79 2795
4847.45 2782
4848.11 2762
4848.76 2718
4849.42 2779
4850.08 2804
4850.73 2791
4851.39 2820
4852.05 2806
4852.71 2760
4853.36 2709
4854.02 2854
4854.68 2914
4855.34 2962
4855.99 3154
4856.65 3351
4857.31 3677
4857.97 3899
4858.62 4087
4859.28 4191
4859.94 4003
4860.60 3861
4861.25 3706
4861.91 3528
4862.57 3344
4863.23 3274
4863.89 3129
4864.54 2993
4865.20 2999
4865.86 3071
4866.52 3082
4867.18 3199
4867.84 3223
4868.49 3168
4869.15 3102
4869.81 3106
4870.47 3087
4871.13 2989
4871.79 2985
4872.44 2919
4873.10 2889
4873.76 3001
4874.42 2917
4875.08 2795
4875.74 2823
4876.40 2842
4877.06 2828
4877.72 2902
4878.37 2903
4879.03 3013
4879.69 3079
4880.35 3085
4881.01 2981
4881.67 2938
4882.33 2886
4882.99 2775
4883.65 2774
4884.31 2731
4884.97 2681
4885.63 2734
4886.29 2718
4886.95 2697
4887.61 2678
4888.26 2639
4888.92 2542
4889.58 2514
4890.24 2605
4890.90 2622
4891.56 2659
4892.22 2717
4892.88 2710
4893.54 2756
4894.20 2724
4894.86 2664
4895.52 2523
4896.18 2459
4896.84 2473
4897.51 2475
4898.17 2524
4898.83 2572
4899.49 2643
4900.15 2714
4900.81 2710
4901.47 2619
4902.13 2576
4902.79 2550
4903.45 2462
4904.11 2331
4904.77 2272
4905.43 2307
4906.09 2266
4906.75 2294
4907.41 2228
4908.08 2231
4908.74 2240
4909.40 2179
4910.06 2064
4910.72 2151
4911.38 2115
4912.04 2122
4912.70 2108
4913.37 2092
4914.03 2062
4914.69 2028
4915.35 2096
4916.01 2055
4916.67 1973
4917.33 2031
4918.00 1956
4918.66 1961
4919.32 2008
4919.98 1826
4920.64 1855
4921.31 1843
4921.97 1889
4922.63 1907
4923.29 1905
4923.95 1911
4924.62 1902
4925.28 1907
4925.94 1893
4926.60 1934
4927.26 1848
4927.93 1921
4928.59 1927
4929.25 1958
4929.91 1841
4930.58 1869
4931.24 1917
4931.90 1872
4932.56 1845
4933.23 1865
4933.89 1806
4934.55 1762
4935.22 1850
4935.88 1864
4936.54 1816
4937.20 1816
4937.87 1801
4938.53 1905
4939.19 1904
4939.86 1850
4940.52 1834
4941.18 1797
4941.85 1802
4942.51 1828
4943.17 1814
4943.84 1832
4944.50 1815
4945.16 1824
4945.83 1801
4946.49 1817
4947.15 1717
4947.82 1760
4948.48 1827
4949.15 1734
4949.81 1836
4950.47 1819
4951.14 1762
4951.80 1842
4952.47 1729
4953.13 1780
4953.79 1810
4954.46 1790
4955.12 1734
4955.79 1790
4956.45 1733
4957.11 1726
4957.78 1804
4958.44 1831
4959.11 1875
4959.77 1848
4960.44 1909
4961.10 1930
4961.77 1992
4962.43 2032
4963.10 2109
4963.76 2174
4964.42 2198
4965.09 2239
4965.75 2259
4966.42 2192
4967.08 2114
4967.75 2054
4968.41 1977
4969.08 1888
4969.74 1889
4970.41 1833
4971.08 1899
4971.74 1863
4972.41 1807
4973.07 1849
4973.74 1903
4974.40 1958
4975.07 1995
4975.73 2072
4976.40 2250
4977.06 2272
4977.73 2241
4978.40 2167
4979.06 2172
4979.73 2097
4980.39 2019
4981.06 1999
4981.73 1959
4982.39 1908
4983.06 1934
4983.72 1849
4984.39 1847
4985.06 1792
4985.72 1788
4986.39 1701
4987.05 1774
4987.72 1793
4988.39 1765
4989.05 1699
4989.72 1756
4990.39 1773
4991.05 1715
4991.72 1695
4992.39 1707
4993.05 1691
4993.72 1715
4994.39 1710
4995.05 1719
4995.72 1711
4996.39 1751
4997.05 1709
4997.72 1731
4998.39 1712
4999.06 1707
4999.72 1669
5000.39 1690
5001.06 1699
5001.73 1634
5002.39 1660
5003.06 1676
5003.73 1709
5004.39 1637
5005.06 1612
5005.73 1646
5006.40 1727
5007.07 1653
5007.73 1651
5008.40 1596
5009.07 1688
5009.74 1659
5010.40 1659
5011.07 1627
5011.74 1646
5012.41 1649
5013.08 1611
5013.74 1626
5014.41 1563
5015.08 1574
5015.75 1541
5016.42 1544
5017.09 1551
5017.75 1491
5018.42 1560
5019.09 1559
5019.76 1588
5020.43 1624
5021.10 1535
5021.76 1547
5022.43 1632
5023.10 1590
5023.77 1559
5024.44 1575
5025.11 1598
5025.78 1604
5026.45 1588
5027.12 1612
5027.78 1567
5028.45 1523
5029.12 1545
5029.79 1569
5030.46 1578
5031.13 1540
5031.80 1573
5032.47 1528
5033.14 1587
5033.81 1554
5034.48 1498
5035.15 1566
5035.82 1610
5036.49 1590
5037.16 1522
5037.83 1505
5038.50 1538
5039.16 1543
5039.83 1505
5040.50 1583
5041.17 1559
5041.84 1580
5042.51 1531
5043.18 1494
5043.85 1482
5044.52 1542
5045.20 1554
5045.87 1608
5046.54 1531
5047.21 1538
5047.88 1537
5048.55 1535
5049.22 1544
5049.89 1538
5050.56 1522
5051.23 1579
5051.90 1562
5052.57 1637
5053.24 1595
5053.91 1530
5054.58 1593
5055.25 1610
5055.92 1556
5056.60 1542
5057.27 1557
5057.94 1534
5058.61 1549
5059.28 1555
5059.95 1569
5060.62 1606
5061.29 1583
5061.96 1596
5062.64 1615
5063.31 1568
5063.98 1621
5064.65 1655
5065.32 1613
5065.99 1592
5066.66 1614
5067.34 1599
5068.01 1555
5068.68 1541
5069.35 1552
5070.02 1596
5070.70 1673
5071.37 1584
5072.04 1561
5072.71 1629
5073.38 1658
5074.06 1597
5074.73 1653
5075.40 1679
5076.07 1671
5076.74 1688
5077.42 1760
5078.09 1732
5078.76 1768
5079.43 1781
5080.11 1821
5080.78 1799
5081.45 1708
5082.12 1762
5082.80 1769
5083.47 1708
5084.14 1694
5084.82 1735
5085.49 1831
5086.16 1785
5086.83 1745
5087.51 1703
5088.18 1772
5088.85 1927
5089.53 1964
5090.20 1959
5090.87 1987
5091.55 1975
5092.22 1986
5092.89 1986
5093.57 1935
5094.24 1867
5094.91 1890
5095.59 1853
5096.26 1825
5096.93 1816
5097.61 1748
5098.28 1717
5098.96 1715
5099.63 1694
5100.30 1730
5100.98 1730
5101.65 1718
5102.32 1736
5103.00 1810
5103.67 1836
5104.35 1906
5105.02 1933
5105.70 1917
5106.37 1863
5107.04 1805
5107.72 1859
5108.39 1840
5109.07 1773
5109.74 1803
5110.42 1799
5111.09 1781
5111.77 1865
5112.44 1875
5113.11 1765
5113.79 1813
5114.46 1776
5115.14 1813
5115.81 1861
5116.49 1950
5117.16 2021
5117.84 2167
5118.51 2379
5119.19 2497
5119.86 2545
5120.54 2575
5121.21 2410
5121.89 2421
5122.57 2309
5123.24 2185
5123.92 2107
5124.59 2042
5125.27 1927
5125.94 1930
5126.62 1875
5127.29 1861
5127.97 1860
5128.64 1868
5129.32 1912
5130.00 1896
5130.67 1852
5131.35 1874
5132.02 1823
5132.70 1866
5133.38 1810
5134.05 1751
5134.73 1760
5135.40 1776
5136.08 1742
5136.76 1741
5137.43 1742
5138.11 1727
5138.79 1723
5139.46 1681
5140.14 1725
5140.82 1739
5141.49 1721
5142.17 1720
5142.85 1689
5143.52 1640
5144.20 1652
5144.88 1602
5145.55 1607
5146.23 1594
5146.91 1589
5147.58 1629
5148.26 1659
5148.94 1611
5149.61 1584
5150.29 1601
5150.97 1568
5151.65 1532
5152.32 1557
5153.00 1551
5153.68 1567
5154.36 1541
5155.03 1611
5155.71 1577
5156.39 1596
5157.07 1598
5157.74 1629
5158.42 1660
5159.10 1636
5159.78 1576
5160.45 1585
5161.13 1592
5161.81 1545
5162.49 1560
5163.17 1533
5163.84 1563
5164.52 1553
5165.20 1560
5165.88 1571
5166.56 1572
5167.24 1633
5167.91 1587
5168.59 1609
5169.27 1558
5169.95 1557
5170.63 1494
5171.31 1542
5171.98 1553
5172.66 1489
5173.34 1444
5174.02 1435
5174.70 1501
5175.38 1528
5176.06 1504
5176.74 1505
5177.41 1494
5178.09 1522
5178.77 1565
5179.45 1565
5180.13 1511
5180.81 1504
5181.49 1530
5182.17 1562
5182.85 1593
5183.53 1576
5184.21 1517
5184.89 1531
5185.57 1471
5186.24 1484
5186.92 1462
5187.60 1477
5188.28 1478
5188.96 1452
5189.64 1499
5190.32 1533
5191.00 1487
5191.68 1574
5192.36 1598
5193.04 1550
5193.72 1562
5194.40 1519
5195.08 1560
5195.76 1546
5196.44 1542
5197.12 1551
5197.80 1504
5198.48 1515
5199.16 1490
5199.84 1504
5200.52 1496
5201.21 1553
5201.89 1544
5202.57 1563
5203.25 1566
5203.93 1534
5204.61 1594
5205.29 1533
5205.97 1561
5206.65 1551
5207.33 1606
5208.01 1639
5208.69 1632
5209.37 1682
5210.06 1760
5210.74 1752
5211.42 1662
5212.10 1703
5212.78 1670
5213.46 1775
5214.14 1714
5214.82 1713
5215.51 1832
5216.19 1845
5216.87 1905
5217.55 1836
5218.23 1776
5218.91 1748
5219.60 1767
5220.28 1653
5220.96 1675
5221.64 1711
5222.32 1821
5223.00 1983
5223.69 2017
5224.37 1917
5225.05 1885
5225.73 1843
5226.41 1782
5227.10 1712
5227.78 1683
5228.46 1636
5229.14 1675
5229.83 1681
5230.51 1642
5231.19 1652
5231.87 1671
5232.56 1665
5233.24 1695
5233.92 1707
5234.60 1653
5235.29 1650
5235.97 1585
5236.65 1713
5237.34 1699
5238.02 1744
5238.70 1718
5239.38 1678
5240.07 1770
5240.75 1716
5241.43 1739
5242.12 1793
5242.80 1697
5243.48 1716
5244.17 1643
5244.85 1619
5245.53 1677
5246.22 1643
5246.90 1714
5247.58 1730
5248.27 1706
5248.95 1678
5249.63 1714
5250.32 1753
5251.00 1754
5251.69 1861
5252.37 1941
5253.05 2004
5253.74 1997
5254.42 2033
5255.11 1994
5255.79 1922
5256.47 1846
5257.16 1822
5257.84 1786
5258.53 1751
5259.21 1727
5259.89 1839
5260.58 1865
5261.26 1914
5261.95 1963
5262.63 1983
5263.32 2074
5264.00 2051
5264.69 1963
5265.37 1851
5266.06 1856
5266.74 1847
5267.43 1803
5268.11 1777
5268.79 1769
5269.48 1701
5270.16 1760
5270.85 1725
5271.53 1764
5272.22 1762
5272.91 1703
5273.59 1742
5274.28 1654
5274.96 1725
5275.65 1756
5276.33 1719
5277.02 1711
5277.70 1735
5278.39 1734
5279.07 1763
5279.76 1700
5280.45 1658
5281.13 1678
5281.82 1703
5282.50 1719
5283.19 1721
5283.87 1695
5284.56 1718
5285.25 1711
5285.93 1658
5286.62 1641
5287.30 1649
5287.99 1644
5288.68 1653
5289.36 1648
5290.05 1682
5290.74 1613
5291.42 1640
5292.11 1699
5292.79 1739
5293.48 1756
5294.17 1690
5294.85 1679
5295.54 1704
5296.23 1745
5296.91 1780
5297.60 1653
5298.29 1755
5298.98 1781
5299.66 1820
5300.35 1790
5301.04 1817
5301.72 1863
5302.41 1961
5303.10 1996
5303.78 2023
5304.47 2137
5305.16 2148
5305.85 2186
5306.53 2126
5307.22 2103
5307.91 2097
5308.60 2092
5309.28 2037
5309.97 2083
5310.66 2036
5311.35 2119
5312.03 2274
5312.72 2224
5313.41 2199
5314.10 2221
5314.79 2208
5315.47 2102
5316.16 2018
5316.85 1977
5317.54 1880
5318.23 2012
5318.91 2127
5319.60 2124
5320.29 2205
5320.98 2337
5321.67 2244
5322.36 2142
5323.04 2109
5323.73 1999
5324.42 1956
5325.11 1914
5325.80 1897
5326.49 1868
5327.18 1787
5327.86 1822
5328.55 1783
5329.24 1762
5329.93 1739
5330.62 1756
5331.31 1746
5332.00 1679
5332.69 1653
5333.38 1637
5334.06 1678
5334.75 1624
5335.44 1661
5336.13 1616
5336.82 1637
5337.51 1589
5338.20 1569
5338.89 1594
5339.58 1593
5340.27 1610
5340.96 1636
5341.65 1660
5342.34 1619
5343.03 1646
5343.72 1603
5344.41 1622
5345.10 1606
5345.79 1584
5346.48 1615
5347.17 1630
5347.86 1656
5348.55 1720
5349.24 1722
5349.93 1756
5350.62 1757
5351.31 1653
5352.00 1716
5352.69 1748
5353.38 1657
5354.07 1575
5354.76 1527
5355.45 1548
5356.14 1510
5356.83 1529
5357.52 1520
5358.21 1524
5358.90 1502
5359.59 1611
5360.29 1596
5360.98 1569
5361.67 1612
5362.36 1631
5363.05 1585
5363.74 1531
5364.43 1572
5365.12 1547
5365.81 1525
5366.50 1510
5367.20 1602
5367.89 1529
5368.58 1479
5369.27 1548
5369.96 1577
5370.65 1515
5371.34 1487
5372.04 1562
5372.73 1568
5373.42 1587
5374.11 1566
5374.80 1535
5375.49 1526
5376.19 1528
5376.88 1604
5377.57 1601
5378.26 1595
5378.95 1545
5379.65 1530
5380.34 1526
5381.03 1515
5381.72 1549
5382.42 1535
5383.11 1551
5383.80 1541
5384.49 1518
5385.19 1532
5385.88 1550
5386.57 1595
5387.26 1588
5387.96 1574
5388.65 1560
5389.34 1642
5390.03 1664
5390.73 1661
5391.42 1578
5392.11 1659
5392.80 1647
5393.50 1652
5394.19 1589
5394.88 1592
5395.58 1600
5396.27 1545
5396.96 1546
5397.66 1541
5398.35 1557
5399.04 1501
5399.74 1509
5400.43 1539
5401.12 1513
5401.82 1546
5402.51 1549
5403.20 1601
5403.90 1561
5404.59 1547
5405.29 1558
5405.98 1583
5406.67 1652
5407.37 1631
5408.06 1648
5408.75 1631
5409.45 1600
5410.14 1614
5410.84 1643
5411.53 1647
5412.23 1576
5412.92 1613
5413.61 1690
5414.31 1698
5415.00 1667
5415.70 1704
5416.39 1699
5417.09 1689
5417.78 1717
5418.47 1718
5419.17 1762
5419.86 1700
5420.56 1736
5421.25 1784
5421.95 1766
5422.64 1792
5423.34 1791
5424.03 1769
5424.73 1812
5425.42 1724
5426.12 1751
5426.81 1776
5427.51 1790
5428.20 1791
5428.90 1744
5429.59 1729
5430.29 1815
5430.99 1809
5431.68 1891
5432.38 1847
5433.07 1835
5433.77 1849
5434.46 1891
5435.16 1909
5435.85 1816
5436.55 1839
5437.25 1876
5437.94 1906
5438.64 2016
5439.33 2022
5440.03 1948
5440.73 1904
5441.42 1900
5442.12 1954
5442.81 1947
5443.51 2046
5444.21 2096
5444.90 2263
5445.60 2406
5446.29 2556
5446.99 2650
5447.69 2703
5448.38 2801
5449.08 2761
5449.78 2732
5450.47 2656
5451.17 2516
5451.87 2461
5452.56 2352
5453.26 2243
5453.96 2259
5454.65 2173
5455.35 2134
5456.05 2131
5456.75 2139
5457.44 2119
5458.14 2099
5458.84 2228
5459.53 2229
5460.23 2269
5460.93 2286
5461.63 2281
5462.32 2283
5463.02 2220
5463.72 2232
5464.42 2300
5465.11 2351
5465.81 2349
5466.51 2243
5467.21 2231
5467.90 2318
5468.60 2354
5469.30 2329
5470.00 2355
5470.70 2421
5471.39 2453
5472.09 2557
5472.79 2551
5473.49 2551
5474.19 2584
5474.88 2604
5475.58 2665
5476.28 2757
5476.98 2816
5477.68 3149
5478.38 3237
5479.07 3542
5479.77 3927
5480.47 4286
5481.17 4453
5481.87 4518
5482.57 4390
5483.27 4097
5483.96 3825
5484.66 3578
5485.36 3487
5486.06 3288
5486.76 3216
5487.46 3146
5488.16 3195
5488.86 3170
5489.56 3131
5490.26 3059
5490.96 3080
5491.65 3189
5492.35 3316
5493.05 3371
5493.75 3414
5494.45 3557
5495.15 3527
5495.85 3557
5496.55 3614
5497.25 3686
5497.95 3811
5498.65 4145
5499.35 4709
5500.05 5376
5500.75 6091
5501.45 6709
5502.15 7006
5502.85 6772
5503.55 6153
5504.25 5529
5504.95 4775
5505.65 4311
5506.35 3901
5507.05 3468
5507.75 3191
5508.45 3005
5509.15 2950
5509.85 2881
5510.55 2770
5511.25 2729
5511.95 2748
5512.65 2846
5513.35 2851
5514.05 2838
5514.76 2759
5515.46 2869
5516.16 2778
5516.86 2787
5517.56 2831
5518.26 2700
5518.96 2686
5519.66 2664
5520.36 2590
5521.06 2544
5521.77 2527
5522.47 2459
5523.17 2297
5523.87 2275
5524.57 2225
5525.27 2187
5525.97 2202
5526.67 2136
5527.38 2136
5528.08 2095
5528.78 2143
5529.48 2172
5530.18 2209
5530.88 2159
5531.59 2110
5532.29 2124
5532.99 2097
5533.69 2140
5534.39 2084
5535.10 2100
5535.80 2142
5536.50 2087
5537.20 2033
5537.90 2019
5538.61 2016
5539.31 2069
5540.01 2020
5540.71 2081
5541.42 2056
5542.12 1992
5542.82 1966
5543.52 1943
5544.23 1888
5544.93 1950
5545.63 1951
5546.33 1922
5547.04 1957
5547.74 1996
5548.44 1912
5549.15 1924
5549.85 1936
5550.55 1905
5551.26 1870
5551.96 1924
5552.66 1926
5553.36 1967
5554.07 1971
5554.77 1953
5555.47 1921
5556.18 1921
5556.88 1933
5557.58 1941
5558.29 1894
5558.99 1919
5559.70 1863
5560.40 1892
5561.10 1902
5561.81 1883
5562.51 1926
5563.21 1991
5563.92 1944
5564.62 2033
5565.33 1996
5566.03 1980
5566.73 1984
5567.44 1967
5568.14 1928
5568.85 1864
5569.55 1845
5570.25 1844
5570.96 1930
5571.66 1905
5572.37 1896
5573.07 1913
5573.78 1948
5574.48 2003
5575.19 2003
5575.89 1943
5576.59 1947
5577.30 2024
5578.00 2009
5578.71 1968
5579.41 2015
5580.12 1977
5580.82 1891
5581.53 1912
5582.23 1864
5582.94 1835
5583.64 1833
5584.35 1795
5585.05 1810
5585.76 1811
5586.46 1786
5587.17 1786
5587.88 1739
5588.58 1777
5589.29 1809
5589.99 1765
5590.70 1730
5591.40 1788
5592.11 1763
5592.81 1755
5593.52 1744
5594.23 1781
5594.93 1758
5595.64 1740
5596.34 1782
5597.05 1762
5597.76 1733
5598.46 1732
5599.17 1788
5599.87 1767
5600.58 1703
5601.29 1697
5601.99 1762
5602.70 1811
5603.41 1801
5604.11 1811
5604.82 1819
5605.52 1755
5606.23 1745
5606.94 1738
5607.64 1739
5608.35 1755
5609.06 1776
5609.76 1758
5610.47 1792
5611.18 1775
5611.88 1746
5612.59 1782
5613.30 1783
5614.01 1786
5614.71 1789
5615.42 1785
5616.13 1783
5616.83 1782
5617.54 1829
5618.25 1922
5618.96 1860
5619.66 1816
5620.37 1802
5621.08 1847
5621.79 1852
5622.49 1892
5623.20 1855
5623.91 1777
5624.62 1773
5625.32 1836
5626.03 1849
5626.74 1882
5627.45 1949
5628.16 2016
5628.86 2043
5629.57 1986
5630.28 2034
5630.99 2033
5631.70 2071
5632.40 2098
5633.11 2066
5633.82 2099
5634.53 2145
5635.24 2132
5635.95 2125
5636.65 2100
5637.36 2155
5638.07 2235
5638.78 2290
5639.49 2293
5640.20 2331
5640.91 2449
5641.61 2499
5642.32 2527
5643.03 2442
5643.74 2372
5644.45 2279
5645.16 2124
5645.87 2120
5646.58 2135
5647.29 2012
5648.00 2004
5648.70 2009
5649.41 2052
5650.12 2067
5650.83 2089
5651.54 2075
5652.25 2061
5652.96 2045
5653.67 2016
5654.38 1992
5655.09 2057
5655.80 2084
5656.51 2110
5657.22 2142
5657.93 2167
5658.64 2244
5659.35 2299
5660.06 2375
5660.77 2494
5661.48 2457
5662.19 2470
5662.90 2473
5663.61 2458
5664.32 2369
5665.03 2295
5665.74 2289
5666.45 2225
5667.16 2138
5667.87 2073
5668.58 2086
5669.29 2094
5670.00 2111
5670.71 2203
5671.42 2324
5672.13 2266
5672.84 2219
5673.56 2242
5674.27 2178
5674.98 2139
5675.69 2046
5676.40 1996
5677.11 1975
5677.82 2022
5678.53 1995
5679.24 2011
5679.95 2027
5680.67 2012
5681.38 2070
5682.09 2091
5682.80 2099
5683.51 1976
5684.22 1982
5684.93 1939
5685.65 1904
5686.36 1925
5687.07 1940
5687.78 1875
5688.49 1912
5689.20 1903
5689.92 1844
5690.63 1820
5691.34 1819
5692.05 1813
5692.76 1815
5693.47 1838
5694.19 1871
5694.90 1771
5695.61 1774
5696.32 1782
5697.04 1804
5697.75 1784
5698.46 1816
5699.17 1750
5699.89 1712
5700.60 1735
5701.31 1778
5702.02 1789
5702.74 1831
5703.45 1832
5704.16 1832
5704.87 1836
5705.59 1809
5706.30 1814
5707.01 1767
5707.72 1800
5708.44 1805
5709.15 1733
5709.86 1701
5710.58 1740
5711.29 1718
5712.00 1669
5712.72 1675
5713.43 1643
5714.14 1668
5714.86 1666
5715.57 1707
5716.28 1720
5717.00 1614
5717.71 1568
5718.42 1586
5719.14 1594
5719.85 1669
5720.56 1698
5721.28 1638
5721.99 1662
5722.71 1736
5723.42 1720
5724.13 1701
5724.85 1744
5725.56 1728
5726.28 1744
5726.99 1798
5727.70 1816
5728.42 1830
5729.13 1781
5729.85 1798
5730.56 1800
5731.28 1743
5731.99 1651
5732.70 1649
5733.42 1647
5734.13 1622
5734.85 1671
5735.56 1579
5736.28 1615
5736.99 1562
5737.71 1598
5738.42 1614
5739.14 1589
5739.85 1564
5740.57 1595
5741.28 1569
5742.00 1597
5742.71 1550
5743.43 1550
5744.14 1524
5744.86 1534
5745.57 1583
5746.29 1562
5747.00 1552
5747.72 1530
5748.43 1618
5749.15 1563
5749.87 1577
5750.58 1533
5751.30 1601
5752.01 1579
5752.73 1564
5753.44 1583
5754.16 1566
5754.88 1557
5755.59 1557
5756.31 1580
5757.02 1591
5757.74 1559
5758.46 1598
5759.17 1641
5759.89 1640
5760.60 1580
5761.32 1571
5762.04 1671
5762.75 1634
5763.47 1558
5764.19 1543
5764.90 1570
5765.62 1665
5766.34 1612
5767.05 1556
5767.77 1539
5768.49 1598
5769.20 1630
5769.92 1660
5770.64 1654
5771.35 1737
5772.07 1713
5772.79 1762
5773.50 1730
5774.22 1643
5774.94 1610
5775.65 1657
5776.37 1585
5777.09 1603
5777.81 1569
5778.52 1583
5779.24 1666
5779.96 1612
5780.68 1581
5781.39 1625
5782.11 1613
5782.83 1536
5783.55 1581
5784.26 1583
5784.98 1549
5785.70 1573
5786.42 1513
5787.14 1545
5787.85 1588
5788.57 1598
5789.29 1593
5790.01 1563
5790.73 1545
5791.44 1557
5792.16 1577
5792.88 1565
5793.60 1605
5794.32 1566
5795.03 1595
5795.75 1624
5796.47 1632
5797.19 1570
5797.91 1591
5798.63 1599
5799.35 1580
5800.06 1553
5800.78 1618
5801.50 1601
5802.22 1575
5802.94 1555
5803.66 1545
5804.38 1549
5805.10 1571
5805.82 1538
5806.53 1519
5807.25 1480
5807.97 1529
5808.69 1565
5809.41 1511
5810.13 1627
5810.85 1548
5811.57 1575
5812.29 1562
5813.01 1552
5813.73 1557
5814.45 1525
5815.17 1535
5815.89 1542
5816.61 1485
5817.33 1529
5818.05 1570
5818.77 1531
5819.49 1570
5820.20 1511
5820.92 1581
5821.64 1586
5822.36 1592
5823.09 1542
5823.81 1574
5824.53 1588
5825.25 1530
5825.97 1545
5826.69 1586
5827.41 1594
5828.13 1598
5828.85 1635
5829.57 1544
5830.29 1567
5831.01 1598
5831.73 1579
5832.45 1541
5833.17 1529
5833.89 1572
5834.61 1613
5835.33 1578
5836.05 1538
5836.78 1587
5837.50 1575
5838.22 1590
5838.94 1555
5839.66 1496
5840.38 1538
5841.10 1563
5841.82 1605
5842.54 1569
5843.27 1544
5843.99 1580
5844.71 1576
5845.43 1593
5846.15 1605
5846.87 1604
5847.59 1589
5848.32 1565
5849.04 1581
5849.76 1609
5850.48 1692
5851.20 1652
5851.93 1655
5852.65 1665
5853.37 1636
5854.09 1631
5854.81 1679
5855.54 1656
5856.26 1677
5856.98 1643
5857.70 1675
5858.42 1622
5859.15 1640
5859.87 1636
5860.59 1682
5861.31 1710
5862.04 1639
5862.76 1619
5863.48 1612
5864.20 1633
5864.93 1684
5865.65 1700
5866.37 1702
5867.10 1701
5867.82 1694
5868.54 1702
5869.26 1654
5869.99 1683
5870.71 1760
5871.43 1678
5872.16 1754
5872.88 1752
5873.60 1779
5874.33 1772
5875.05 1754
5875.77 1823
5876.50 1808
5877.22 1835
5877.94 1859
5878.67 1872
5879.39 1938
5880.11 1918
5880.84 1947
5881.56 1926
5882.28 1947
5883.01 1935
5883.73 1941
5884.46 1992
5885.18 2007
5885.90 2021
5886.63 1970
5887.35 1952
5888.08 1897
5888.80 1925
5889.52 1904
5890.25 1894
5890.97 1992
5891.70 2003
5892.42 1915
5893.15 1951
5893.87 1951
5894.59 1915
5895.32 1956
5896.04 2030
5896.77 1967
5897.49 2035
5898.22 2050
5898.94 1985
5899.67 2050
5900.39 2055
5901.12 2085
5901.84 2121
5902.57 2087
5903.29 2173
5904.02 2165
5904.74 2161
5905.47 2222
5906.19 2148
5906.92 2192
5907.64 2212
5908.37 2221
5909.09 2315
5909.82 2272
5910.55 2264
5911.27 2342
5912.00 2278
5912.72 2349
5913.45 2295
5914.17 2348
5914.90 2348
5915.63 2388
5916.35 2373
5917.08 2407
5917.80 2468
5918.53 2461
5919.25 2526
5919.98 2545
5920.71 2608
5921.43 2522
5922.16 2542
5922.89 2590
5923.61 2644
5924.34 2628
5925.06 2718
5925.79 2808
5926.52 2806
5927.24 2776
5927.97 2838
5928.70 2861
5929.42 2861
5930.15 2953
5930.88 2976
5931.60 2964
5932.33 3074
5933.06 3116
5933.78 3067
5934.51 3067
5935.24 3202
5935.97 3313
5936.69 3393
5937.42 3376
5938.15 3346
5938.87 3460
5939.60 3526
5940.33 3483
5941.06 3459
5941.78 3632
5942.51 3676
5943.24 3774
5943.97 3826
5944.69 3864
5945.42 4054
5946.15 4034
5946.88 4004
5947.60 4091
5948.33 4136
5949.06 4356
5949.79 4476
5950.52 4698
5951.24 4980
5951.97 5332
5952.70 5694
5953.43 5923
5954.16 6106
5954.88 6197
5955.61 6187
5956.34 5911
5957.07 5784
5957.80 5527
5958.53 5363
5959.25 5218
5959.98 5244
5960.71 5245
5961.44 5309
5962.17 5270
5962.90 5269
5963.63 5323
5964.36 5477
5965.08 5623
5965.81 6064
5966.54 6452
5967.27 6595
5968.00 6853
5968.73 7005
5969.46 6990
5970.19 6840
5970.92 6711
5971.65 6608
5972.37 6438
5973.10 6405
5973.83 6335
5974.56 6177
5975.29 6178
5976.02 6175
5976.75 6168
5977.48 6160
5978.21 6290
5978.94 6628
5979.67 6732
5980.40 6858
5981.13 7014
5981.86 7251
5982.59 7347
5983.32 7414
5984.05 7383
5984.78 7498
5985.51 7456
5986.24 7597
5986.97 7477
5987.70 7473
5988.43 7396
5989.16 7446
5989.89 7529
5990.62 7525
5991.35 7491
5992.08 7468
5992.81 7601
5993.54 7730
5994.27 7947
5995.00 8069
5995.74 8178
5996.47 8232
5997.20 8396
5997.93 8459
5998.66 8369
5999.39 8324
6000.12 8306
6000.85 8236
6001.58 8034
6002.31 7939
6003.04 7810
6003.78 7688
6004.51 7658
6005.24 7482
6005.97 7641
6006.70 7723
6007.43 8020
6008.16 8331
6008.90 9075
6009.63 10323
6010.36 11809
6011.09 13828
6011.82 16172
6012.55 18314
6013.29 20163
6014.02 21539
6014.75 22076
6015.48 21817
6016.21 20856
6016.95 19339
6017.68 17583
6018.41 15488
6019.14 13567
6019.87 11998
6020.61 10552
6021.34 9264
6022.07 8475
6022.80 7859
6023.54 7352
6024.27 6929
6025.00 6669
6025.73 6444
6026.47 6223
6027.20 6194
6027.93 6081
6028.66 5971
6029.40 6077
6030.13 6152
6030.86 6155
6031.59 6098
6032.33 5854
6033.06 5576
6033.79 5394
6034.53 5242
6035.26 5079
6035.99 5091
6036.73 5102
6037.46 5044
6038.19 5033
6038.93 5079
6039.66 5196
6040.39 5215
6041.13 5237
6041.86 5189
6042.59 5221
6043.33 5291
6044.06 5282
6044.79 5357
6045.53 5377
6046.26 5418
6047.00 5480
6047.73 5451
6048.46 5580
6049.20 5748
6049.93 5873
6050.67 6004
6051.40 6133
6052.13 6325
6052.87 6572
6053.60 6725
6054.34 6705
6055.07 6756
6055.81 6607
6056.54 6377
6057.27 6236
6058.01 6056
6058.74 5967
6059.48 5827
6060.21 5685
6060.95 5599
6061.68 5642
6062.42 5516
6063.15 5455
6063.89 5424
6064.62 5290
6065.36 5224
6066.09 5094
6066.83 5095
6067.56 5109
6068.30 5067
6069.03 4859
6069.77 4872
6070.50 4842
6071.24 4785
6071.97 4670
6072.71 4661
6073.44 4681
6074.18 4625
6074.91 4570
6075.65 4609
6076.39 4534
6077.12 4374
6077.86 4409
6078.59 4471
6079.33 4408
6080.06 4407
6080.80 4286
6081.54 4231
6082.27 4256
6083.01 4208
6083.74 4135
6084.48 4154
6085.22 4198
6085.95 4130
6086.69 4033
6087.42 4036
6088.16 4118
6088.90 4210
6089.63 4181
6090.37 4267
6091.11 4237
6091.84 4284
6092.58 4276
6093.32 4202
6094.05 4155
6094.79 4138
6095.53 4002
6096.26 3985
6097.00 4027
6097.74 3951
6098.47 3908
6099.21 3906
6099.95 3851
6100.69 3774
6101.42 3823
6102.16 3827
6102.90 3872
6103.63 3845
6104.37 3809
6105.11 3849
6105.85 3811
6106.58 3791
6107.32 3776
6108.06 3777
6108.80 3834
6109.53 3894
6110.27 3830
6111.01 3918
6111.75 3936
6112.49 3943
6113.22 3959
6113.96 4064
6114.70 4107
6115.44 4154
6116.17 4187
6116.91 4279
6117.65 4373
6118.39 4454
6119.13 4321
6119.87 4369
6120.60 4347
6121.34 4264
6122.08 4212
6122.82 4278
6123.56 4337
6124.30 4311
6125.03 4302
6125.77 4374
6126.51 4454
6127.25 4325
6127.99 4364
6128.73 4394
6129.47 4398
6130.21 4399
6130.94 4463
6131.68 4510
6132.42 4518
6133.16 4536
6133.90 4656
6134.64 4599
6135.38 4661
6136.12 4784
6136.86 4934
6137.60 5040
6138.34 5140
6139.08 5333
6139.81 5450
6140.55 5492
6141.29 5480
6142.03 5541
6142.77 5594
6143.51 5626
6144.25 5578
6144.99 5495
6145.73 5408
6146.47 5370
6147.21 5376
6147.95 5427
6148.69 5435
6149.43 5396
6150.17 5423
6150.91 5405
6151.65 5481
6152.39 5501
6153.13 5473
6153.87 5521
6154.61 5609
6155.35 5642
6156.09 5693
6156.83 5761
6157.58 5763
6158.32 5943
6159.06 5954
6159.80 6007
6160.54 6035
6161.28 6200
6162.02 6397
6162.76 6555
6163.50 6815
6164.24 7232
6164.98 7767
6165.72 8023
6166.46 8285
6167.21 8434
6167.95 8610
6168.69 8734
6169.43 8478
6170.17 8414
6170.91 8346
6171.65 8128
6172.39 8021
6173.14 7968
6173.88 7935
6174.62 7841
6175.36 7764
6176.10 7787
6176.84 7964
6177.59 8219
6178.33 8573
6179.07 9149
6179.81 10031
6180.55 11389
6181.30 12766
6182.04 14020
6182.78 15386
6183.52 16330
6184.26 16635
6185.01 16466
6185.75 15817
6186.49 14798
6187.23 13756
6187.97 12712
6188.72 11715
6189.46 10989
6190.20 10274
6190.94 9897
6191.69 9546
6192.43 9428
6193.17 9245
6193.92 9188
6194.66 9006
6195.40 8725
6196.14 8653
6196.89 8610
6197.63 8343
6198.37 8325
6199.12 8307
6199.86 8351
6200.60 8289
6201.34 8346
6202.09 8522
6202.83 8675
6203.57 9058
6204.32 9866
6205.06 11254
6205.80 13037
6206.55 15909
6207.29 19197
6208.03 22777
6208.78 25726
6209.52 28347
6210.27 29425
6211.01 29021
6211.75 27587
6212.50 25453
6213.24 22550
6213.98 19651
6214.73 17015
6215.47 14365
6216.22 12482
6216.96 10901
6217.71 9503
6218.45 8529
6219.19 7948
6219.94 7521
6220.68 7127
6221.43 6788
6222.17 6700
6222.92 6470
6223.66 6327
6224.40 6219
6225.15 6076
6225.89 5866
6226.64 5719
6227.38 5543
6228.13 5289
6228.87 5026
6229.62 4867
6230.36 4784
6231.11 4680
6231.85 4649
6232.60 4613
6233.34 4677
6234.09 4707
6234.83 4862
6235.58 4833
6236.32 4854
6237.07 4909
6237.81 5052
6238.56 5069
6239.30 5359
6240.05 5694
6240.80 5991
6241.54 6029
6242.29 5997
6243.03 6052
6243.78 5913
6244.52 5753
6245.27 5749
6246.02 5799
6246.76 5848
6247.51 5931
6248.25 5939
6249.00 5913
6249.75 5894
6250.49 5769
6251.24 5605
6251.98 5432
6252.73 5355
6253.48 5263
6254.22 5238
6254.97 5188
6255.72 5080
6256.46 5026
6257.21 4943
6257.95 4875
6258.70 4895
6259.45 4899
6260.19 4831
6260.94 4798
6261.69 4703
6262.43 4695
6263.18 4589
6263.93 4450
6264.68 4466
6265.42 4463
6266.17 4424
6266.92 4352
6267.66 4319
6268.41 4320
6269.16 4284
6269.91 4245
6270.65 4241
6271.40 4240
6272.15 4290
6272.89 4198
6273.64 4167
6274.39 4139
6275.14 4192
6275.88 4204
6276.63 4195
6277.38 4223
6278.13 4138
6278.88 4057
6279.62 4090
6280.37 3978
6281.12 3919
6281.87 3890
6282.62 3862
6283.36 3748
6284.11 3779
6284.86 3696
6285.61 3745
6286.36 3703
6287.10 3628
6287.85 3595
6288.60 3617
6289.35 3549
6290.10 3526
6290.85 3437
6291.59 3391
6292.34 3408
6293.09 3423
6293.84 3327
6294.59 3280
6295.34 3251
6296.09 3302
6296.84 3314
6297.58 3285
6298.33 3265
6299.08 3220
6299.83 3168
6300.58 3117
6301.33 3153
6302.08 3046
6302.83 3076
6303.58 3059
6304.33 3040
6305.08 3079
6305.83 3010
6306.58 3033
6307.32 3117
6308.07 3164
6308.82 3144
6309.57 3177
6310.32 3241
6311.07 3255
6311.82 3321
6312.57 3289
6313.32 3240
6314.07 3315
6314.82 3326
6315.57 3345
6316.32 3315
6317.07 3398
6317.82 3396
6318.57 3341
6319.32 3389
6320.07 3267
6320.82 3123
6321.57 3099
6322.32 3137
6323.07 3068
6323.82 3041
6324.58 2926
6325.33 2910
6326.08 2986
6326.83 2927
6327.58 2946
6328.33 3011
6329.08 3008
6329.83 2971
6330.58 2903
6331.33 2908
6332.08 2819
6332.83 2821
6333.58 2909
6334.34 2907
6335.09 2870
6335.84 2830
6336.59 2818
6337.34 2891
6338.09 2909
6338.84 2930
6339.59 2808
6340.35 2868
6341.10 2897
6341.85 2867
6342.60 2871
6343.35 2942
6344.10 2947
6344.86 2874
6345.61 2839
6346.36 2855
6347.11 2832
6347.86 2977
6348.62 2979
6349.37 2949
6350.12 2966
6350.87 3075
6351.62 3142
6352.38 3152
6353.13 3302
6353.88 3387
6354.63 3403
6355.38 3385
6356.14 3298
6356.89 3308
6357.64 3201
6358.39 3115
6359.15 3127
6359.90 3137
6360.65 3068
6361.40 3059
6362.16 3021
6362.91 2971
6363.66 3024
6364.42 3057
6365.17 3034
6365.92 3156
6366.67 3276
6367.43 3419
6368.18 3638
6368.93 3708
6369.69 3707
6370.44 3699
6371.19 3607
6371.95 3518
6372.70 3348
6373.45 3254
6374.21 3172
6374.96 3116
6375.71 3059
6376.47 3065
6377.22 3085
6377.98 3075
6378.73 3113
6379.48 3115
6380.24 3097
6380.99 3210
6381.74 3275
6382.50 3309
6383.25 3233
6384.01 3193
6384.76 3204
6385.51 3099
6386.27 2983
6387.02 2999
6387.78 2903
6388.53 2893
6389.29 2872
6390.04 2877
6390.79 2879
6391.55 2829
6392.30 2838
6393.06 2760
6393.81 2713
6394.57 2836
6395.32 2807
6396.08 2764
6396.83 2750
6397.59 2667
6398.34 2770
6399.10 2765
6399.85 2735
6400.61 2757
6401.36 2723
6402.12 2736
6402.87 2690
6403.63 2672
6404.38 2712
6405.14 2719
6405.89 2672
6406.65 2694
6407.40 2715
6408.16 2769
6408.91 2833
6409.67 2919
6410.43 2935
6411.18 2859
6411.94 2941
6412.69 2951
6413.45 2897
6414.20 2818
6414.96 2828
6415.72 2886
6416.47 2848
6417.23 2839
6417.98 2808
6418.74 2858
6419.50 2850
6420.25 2819
6421.01 2828
6421.77 2786
6422.52 2734
6423.28 2796
6424.03 2818
6424.79 2779
6425.55 2746
6426.30 2749
6427.06 2828
6427.82 2770
6428.57 2768
6429.33 2803
6430.09 2769
6430.84 2802
6431.60 2847
6432.36 2784
6433.11 2812
6433.87 2818
6434.63 2840
6435.39 2902
6436.14 2838
6436.90 2933
6437.66 2951
6438.41 2962
6439.17 2965
6439.93 2978
6440.69 3005
6441.44 2967
6442.20 2990
6442.96 3106
6443.72 3130
6444.47 3079
6445.23 3044
6445.99 3042
6446.75 3104
6447.50 3225
6448.26 3186
6449.02 3216
6449.78 3152
6450.54 3101
6451.29 3111
6452.05 3155
6452.81 3121
6453.57 3201
6454.33 3261
6455.08 3205
6455.84 3253
6456.60 3163
6457.36 3163
6458.12 3254
6458.88 3257
6459.64 3242
6460.39 3305
6461.15 3354
6461.91 3433
6462.67 3397
6463.43 3526
6464.19 3673
6464.95 3740
6465.70 3723
6466.46 3793
6467.22 3822
6467.98 3884
6468.74 3931
6469.50 3949
6470.26 3892
6471.02 3928
6471.78 3892
6472.54 3978
6473.30 4049
6474.05 4034
6474.81 3936
6475.57 4030
6476.33 4036
6477.09 4119
6477.85 4149
6478.61 4288
6479.37 4292
6480.13 4446
6480.89 4423
6481.65 4424
6482.41 4485
6483.17 4637
6483.93 4592
6484.69 4676
6485.45 4740
6486.21 4796
6486.97 4759
6487.73 4854
6488.49 4933
6489.25 4988
6490.01 5069
6490.77 5190
6491.53 5392
6492.29 5474
6493.05 5569
6493.81 5736
6494.57 5786
6495.33 5783
6496.10 5818
6496.86 5816
6497.62 5759
6498.38 5738
6499.14 5766
6499.90 5778
6500.66 5805
6501.42 5855
6502.18 5928
6502.94 6145
6503.70 6548
6504.47 7111
6505.23 8213
6505.99 9766
6506.75 11533
6507.51 13496
6508.27 15506
6509.03 16731
6509.79 17313
6510.56 16962
6511.32 16240
6512.08 15123
6512.84 13554
6513.60 11894
6514.36 10506
6515.13 9551
6515.89 8766
6516.65 8027
6517.41 7429
6518.17 7109
6518.94 6799
6519.70 6739
6520.46 6660
6521.22 6660
6521.98 6665
6522.75 6778
6523.51 6846
6524.27 7110
6525.03 7431
6525.79 7767
6526.56 8178
6527.32 8722
6528.08 9036
6528.84 9198
6529.61 9121
6530.37 9112
6531.13 9085
6531.90 8915
6532.66 8851
6533.42 9096
6534.18 9770
6534.95 10615
6535.71 11796
6536.47 12660
6537.24 13228
6538.00 13338
6538.76 13021
6539.53 12171
6540.29 11170
6541.05 10147
6541.82 9376
6542.58 8359
6543.34 7732
6544.11 7347
6544.87 6947
6545.63 6618
6546.40 6422
6547.16 6406
6547.92 6311
6548.69 6208
6549.45 6034
6550.21 6030
6550.98 6049
6551.74 5852
6552.51 5723
6553.27 5790
6554.03 5702
6554.80 5628
6555.56 5584
6556.33 5507
6557.09 5619
6557.85 5573
6558.62 5595
6559.38 5646
6560.15 5733
6560.91 5774
6561.68 5695
6562.44 5789
6563.21 5902
6563.97 6093
6564.74 6119
6565.50 6221
6566.26 6287
6567.03 6213
6567.79 6227
6568.56 6104
6569.32 6103
6570.09 6137
6570.85 6178
6571.62 6236
6572.38 6352
6573.15 6348
6573.91 6522
6574.68 6473
6575.44 6545
6576.21 6613
6576.98 6599
6577.74 6526
6578.51 6605
6579.27 6659
6580.04 6552
6580.80 6633
6581.57 6629
6582.33 6689
6583.10 6657
6583.87 6580
6584.63 6717
6585.40 6616
6586.16 6572
6586.93 6502
6587.70 6508
6588.46 6471
6589.23 6477
6589.99 6602
6590.76 6778
6591.53 7145
6592.29 7567
6593.06 7992
6593.82 8534
6594.59 9150
6595.36 9461
6596.12 9559
6596.89 9739
6597.66 9470
6598.42 9031
6599.19 8607
6599.96 8040
6600.72 7534
6601.49 7062
6602.26 6573
6603.02 6187
6603.79 5939
6604.56 5718
6605.33 5619
6606.09 5440
6606.86 5301
6607.63 5256
6608.39 5273
6609.16 5248
6609.93 5177
6610.70 5140
6611.46 5205
6612.23 5208
6613.00 5049
6613.77 5043
6614.53 5095
6615.30 4952
6616.07 5025
6616.84 5020
6617.60 4930
6618.37 4973
6619.14 5067
6619.91 5374
6620.68 5358
6621.44 5541
6622.21 5615
6622.98 5731
6623.75 5821
6624.52 5788
6625.28 5926
6626.05 5892
6626.82 5634
6627.59 5479
6628.36 5351
6629.13 5241
6629.89 5164
6630.66 5079
6631.43 5147
6632.20 5214
6632.97 5287
6633.74 5499
6634.51 5832
6635.27 5964
6636.04 5985
6636.81 6130
6637.58 6113
6638.35 6103
6639.12 6064
6639.89 6140
6640.66 6302
6641.43 6392
6642.19 6445
6642.96 6336
6643.73 6338
6644.50 6128
6645.27 5889
6646.04 5627
6646.81 5469
6647.58 5145
6648.35 5004
6649.12 4836
6649.89 4683
6650.66 4576
6651.43 4479
6652.20 4487
6652.97 4404
6653.74 4380
6654.51 4403
6655.28 4299
6656.05 4252
6656.82 4328
6657.59 4226
6658.36 4213
6659.13 4302
6659.90 4214
6660.67 4188
6661.44 4159
6662.21 4175
6662.98 4201
6663.75 4160
6664.52 4206
6665.29 4174
6666.06 4153
6666.83 4113
6667.60 4140
6668.37 4174
6669.14 4344
6669.91 4342
6670.68 4427
6671.46 4450
6672.23 4481
6673.00 4590
6673.77 4589
6674.54 4477
6675.31 4521
6676.08 4476
6676.85 4454
6677.62 4446
6678.40 4421
6679.17 4518
6679.94 4558
6680.71 4653
6681.48 4570
6682.25 4619
6683.02 4794
6683.80 4813
6684.57 4943
6685.34 5187
6686.11 5347
6686.88 5368
6687.65 5466
6688.43 5364
6689.20 5166
6689.97 4926
6690.74 4650
6691.51 4509
6692.29 4305
6693.06 4210
6693.83 4165
6694.60 4090
6695.37 4000
6696.15 3994
6696.92 3951
6697.69 3889
6698.46 3861
6699.24 3748
6700.01 3821
6700.78 3805
6701.55 3801
6702.33 3778
6703.10 3795
6703.87 3712
6704.64 3627
6705.42 3691
6706.19 3654
6706.96 3612
6707.74 3607
6708.51 3643
6709.28 3610
6710.06 3562
6710.83 3574
6711.60 3512
6712.37 3517
6713.15 3432
6713.92 3355
6714.69 3410
6715.47 3480
6716.24 3382
6717.01 3340
6717.79 3308
6718.56 3331
6719.34 3312
6720.11 3299
6720.88 3327
6721.66 3354
6722.43 3363
6723.20 3270
6723.98 3265
6724.75 3323
6725.53 3329
6726.30 3367
6727.07 3310
6727.85 3328
6728.62 3235
6729.40 3248
6730.17 3294
6730.95 3303
6731.72 3222
6732.49 3310
6733.27 3269
6734.04 3339
6734.82 3385
6735.59 3386
6736.37 3378
6737.14 3484
6737.92 3432
6738.69 3460
6739.47 3478
6740.24 3479
6741.01 3448
6741.79 3454
6742.56 3441
6743.34 3391
6744.11 3449
6744.89 3556
6745.67 3559
6746.44 3509
6747.22 3545
6747.99 3578
6748.77 3632
6749.54 3658
6750.32 3780
6751.09 3919
6751.87 4075
6752.64 4154
6753.42 4272
6754.19 4410
6754.97 4437
6755.75 4408
6756.52 4315
6757.30 4129
6758.07 4164
6758.85 4144
6759.63 4000
6760.40 3866
6761.18 3943
6761.95 3904
6762.73 3835
6763.51 3785
6764.28 3719
6765.06 3634
6765.83 3690
6766.61 3654
6767.39 3710
6768.16 3664
6768.94 3669
6769.72 3660
6770.49 3677
6771.27 3596
6772.05 3589
6772.82 3529
6773.60 3434
6774.38 3395
6775.15 3333
6775.93 3325
6776.71 3274
6777.48 3268
6778.26 3265
6779.04 3212
6779.82 3254
6780.59 3304
6781.37 3315
6782.15 3263
6782.92 3168
6783.70 3121
6784.48 3130
6785.26 3171
6786.03 3175
6786.81 3173
6787.59 3155
6788.37 3238
6789.14 3218
6789.92 3077
6790.70 3013
6791.48 3020
6792.25 2967
6793.03 2941
6793.81 2982
6794.59 3036
6795.37 2990
6796.14 2915
6796.92 2957
6797.70 2914
6798.48 2936
6799.26 2935
6800.04 2974
6800.81 2966
6801.59 3077
6802.37 3018
6803.15 3026
6803.93 3093
6804.71 3121
6805.48 3146
6806.26 3165
6807.04 3222
6807.82 3274
6808.60 3243
6809.38 3182
6810.16 3059
6810.94 3037
6811.71 3057
6812.49 2991
6813.27 2975
6814.05 3000
6814.83 3015
6815.61 3008
6816.39 3014
6817.17 3018
6817.95 3088
6818.73 3069
6819.51 3100
6820.29 3073
6821.07 3031
6821.84 3101
6822.62 3074
6823.40 3072
6824.18 3005
6824.96 2995
6825.74 3051
6826.52 3016
6827.30 2939
6828.08 2952
6828.86 2907
6829.64 2903
6830.42 2913
6831.20 2939
6831.98 2922
6832.76 3026
6833.54 2970
6834.32 2983
6835.10 3066
6835.88 3174
6836.66 3333
6837.44 3522
6838.22 3725
6839.01 3786
6839.79 3897
6840.57 3897
6841.35 3931
6842.13 3880
6842.91 3694
6843.69 3585
6844.47 3517
6845.25 3519
6846.03 3382
6846.81 3447
6847.59 3632
6848.37 3820
6849.16 4147
6849.94 4446
6850.72 4822
6851.50 4986
6852.28 5150
6853.06 5141
6853.84 4948
6854.62 4669
6855.41 4454
6856.19 4269
6856.97 4056
6857.75 3848
6858.53 3693
6859.31 3588
6860.10 3505
6860.88 3480
6861.66 3380
6862.44 3363
6863.22 3321
6864.00 3247
6864.79 3302
6865.57 3304
6866.35 3343
6867.13 3373
6867.91 3387
6868.70 3470
6869.48 3471
6870.26 3478
6871.04 3479
6871.83 3455
6872.61 3429
6873.39 3468
6874.17 3576
6874.96 3460
6875.74 3623
6876.52 3722
6877.30 3760
6878.09 3877
6878.87 3927
6879.65 4105
6880.43 4314
6881.22 4582
6882.00 4714
6882.78 4884
6883.57 4989
6884.35 5070
6885.13 5070
6885.92 5144
6886.70 5316
6887.48 5555
6888.27 5900
6889.05 6277
6889.83 6402
6890.62 6508
6891.40 6388
6892.18 6239
6892.97 5894
6893.75 5429
6894.53 5156
6895.32 4971
6896.10 4769
6896.88 4553
6897.67 4535
6898.45 4533
6899.24 4456
6900.02 4418
6900.80 4360
6901.59 4312
6902.37 4399
6903.16 4368
6903.94 4356
6904.73 4353
6905.51 4280
6906.29 4328
6907.08 4270
6907.86 4129
6908.65 4189
6909.43 4225
6910.22 4205
6911.00 4104
6911.79 4079
6912.57 3969
6913.35 3983
6914.14 3998
6914.92 3992
6915.71 3894
6916.49 3879
6917.28 3965
6918.06 3983
6918.85 4007
6919.63 3998
6920.42 3990
6921.20 4063
6921.99 4059
6922.78 4031
6923.56 4071
6924.35 4152
6925.13 4073
6925.92 4157
6926.70 4297
6927.49 4379
6928.27 4508
6929.06 4512
6929.84 4417
6930.63 4446
6931.42 4476
6932.20 4425
6932.99 4402
6933.77 4511
6934.56 4461
6935.35 4646
6936.13 4712
6936.92 4758
6937.70 4804
6938.49 5021
6939.28 5245
6940.06 5505
6940.85 5732
6941.63 5870
6942.42 6126
6943.21 6218
6943.99 6342
6944.78 6531
6945.57 6530
6946.35 6679
6947.14 6731
6947.93 6913
6948.71 7023
6949.50 7125
6950.29 7142
6951.07 7068
6951.86 7050
6952.65 6699
6953.44 6579
6954.22 6396
6955.01 6193
6955.80 6106
6956.58 6090
6957.37 5959
6958.16 5945
6958.95 5988
6959.73 6118
6960.52 5951
6961.31 6021
6962.09 6199
6962.88 6212
6963.67 6336
6964.46 6497
6965.25 6776
6966.03 7038
6966.82 7144
6967.61 7501
6968.40 7741
6969.18 7898
6969.97 8049
6970.76 8342
6971.55 8357
6972.34 8360
6973.12 8212
6973.91 8241
6974.70 8204
6975.49 8162
6976.28 8166
6977.07 8384
6977.85 8359
6978.64 8743
6979.43 9160
6980.22 9700
6981.01 10535
6981.80 12023
6982.59 13870
6983.37 16477
6984.16 19332
6984.95 22249
6985.74 25015
6986.53 26787
6987.32 27356
6988.11 26819
6988.90 25495
6989.69 23500
6990.47 21066
6991.26 18440
6992.05 15983
6992.84 13642
6993.63 11788
6994.42 10250
6995.21 8985
6996.00 8096
6996.79 7395
6997.58 6767
6998.37 6337
6999.16 6020
6999.95 5838
7000.74 5617
7001.53 5389
7002.32 5333
7003.11 5225
7003.90 5106
7004.69 4948
7005.48 4689
7006.27 4546
7007.06 4450
7007.85 4359
7008.64 4316
7009.43 4307
7010.22 4311
7011.01 4345
7011.80 4479
7012.59 4636
7013.38 4710
7014.17 4805
7014.96 4996
7015.75 4928
7016.54 5009
7017.33 5055
7018.12 4903
7018.91 4721
7019.70 4834
7020.49 4862
7021.28 5049
7022.07 5154
7022.87 5344
7023.66 5419
7024.45 5505
7025.24 5623
7026.03 5590
7026.82 5548
7027.61 5543
7028.40 5320
7029.19 5275
7029.99 5098
7030.78 5130
7031.57 5066
7032.36 4862
7033.15 4832
7033.94 4751
7034.74 4789
7035.53 4819
7036.32 4932
7037.11 5021
7037.90 5141
7038.69 5193
7039.49 5341
7040.28 5305
7041.07 5241
7041.86 5199
7042.65 5265
7043.45 5262
7044.24 5168
7045.03 5144
7045.82 5104
7046.61 5006
7047.41 5103
7048.20 5126
7048.99 5226
7049.78 5397
7050.58 5542
7051.37 5694
7052.16 5799
7052.95 5849
7053.75 5688
7054.54 5501
7055.33 5218
7056.13 5095
7056.92 4849
7057.71 4692
7058.50 4707
7059.30 4704
7060.09 4560
7060.88 4480
7061.68 4436
7062.47 4456
7063.26 4466
7064.06 4393
7064.85 4351
7065.64 4254
7066.44 4201
7067.23 4210
7068.02 4183
7068.82 4044
7069.61 3929
7070.40 3900
7071.20 3869
7071.99 3808
7072.78 3739
7073.58 3676
7074.37 3646
7075.17 3592
7075.96 3566
7076.75 3521
7077.55 3490
7078.34 3504
7079.14 3405
7079.93 3401
7080.72 3404
7081.52 3390
7082.31 3406
7083.11 3309
7083.90 3276
7084.70 3292
7085.49 3273
7086.28 3206
7087.08 3265
7087.87 3216
7088.67 3247
7089.46 3302
7090.26 3203
7091.05 3130
7091.85 3109
7092.64 3065
7093.44 3007
7094.23 2979
7095.03 2991
7095.82 2994
7096.62 2954
7097.41 2844
7098.21 2784
7099.00 2846
7099.80 2882
7100.59 2913
7101.39 2828
7102.18 2835
7102.98 2877
7103.77 2775
7104.57 2760
7105.37 2733
7106.16 2672
7106.96 2691
7107.75 2619
7108.55 2649
7109.34 2675
7110.14 2653
7110.94 2669
7111.73 2674
7112.53 2715
7113.32 2614
7114.12 2627
7114.92 2650
7115.71 2656
7116.51 2625
7117.30 2614
7118.10 2632
7118.90 2629
7119.69 2572
7120.49 2589
7121.29 2569
7122.08 2564
7122.88 2633
7123.68 2559
7124.47 2564
7125.27 2558
7126.07 2633
7126.86 2682
7127.66 2622
7128.46 2611
7129.25 2611
7130.05 2643
7130.85 2707
7131.64 2717
7132.44 2691
7133.24 2768
7134.04 2676
7134.83 2607
7135.63 2564
7136.43 2537
7137.23 2454
7138.02 2398
7138.82 2370
7139.62 2341
7140.42 2342
7141.21 2358
7142.01 2326
7142.81 2378
7143.61 2300
7144.40 2295
7145.20 2332
7146.00 2261
7146.80 2231
7147.59 2172
7148.39 2233
7149.19 2222
7149.99 2223
7150.79 2212
7151.59 2164
7152.38 2128
7153.18 2178
7153.98 2176
7154.78 2159
7155.58 2185
7156.38 2200
7157.17 2248
7157.97 2277
7158.77 2245
7159.57 2249
7160.37 2147
7161.17 2174
7161.97 2181
7162.76 2180
7163.56 2146
7164.36 2133
7165.16 2097
7165.96 2133
7166.76 2159
7167.56 2192
7168.36 2126
7169.16 2108
7169.96 2063
7170.75 2059
7171.55 2074
7172.35 2040
7173.15 1943
7173.95 1946
7174.75 1977
7175.55 2015
7176.35 1919
7177.15 1939
7177.95 1934
7178.75 1932
7179.55 1912
7180.35 1945
7181.15 1926
7181.95 1881
7182.75 1945
7183.55 1990
7184.35 1985
7185.15 1992
7185.95 2003
7186.75 1947
7187.55 1951
7188.35 1892
7189.15 1925
7189.95 1876
7190.75 1899
7191.55 1874
7192.35 1804
7193.15 1833
7193.95 1865
7194.75 1878
7195.55 1851
7196.35 1834
7197.15 1854
7197.95 1838
7198.76 1798
7199.56 1798
7200.36 1848
7201.16 1833
7201.96 1773
7202.76 1841
7203.56 1830
7204.36 1827
7205.16 1841
7205.96 1817
7206.77 1772
7207.57 1868
7208.37 1898
7209.17 1900
7209.97 1883
7210.77 1872
7211.57 1909
7212.38 1931
7213.18 1969
7213.98 2003
7214.78 1989
7215.58 1965
7216.38 1914
7217.19 1916
7217.99 1907
7218.79 1960
7219.59 2024
7220.39 2001
7221.20 2003
7222.00 2007
7222.80 1986
7223.60 1939
7224.40 1918
7225.21 1992
7226.01 1973
7226.81 1928
7227.61 1836
7228.42 1900
7229.22 1883
7230.02 1896
7230.82 1891
7231.63 1871
7232.43 1919
7233.23 1891
7234.03 1888
7234.84 1934
7235.64 1913
7236.44 1978
7237.25 1949
7238.05 2037
7238.85 2016
7239.65 1958
7240.46 1980
7241.26 1934
7242.06 1930
7242.87 1832
7243.67 1868
7244.47 1855
7245.28 1821
7246.08 1813
7246.88 1809
7247.69 1852
7248.49 1909
7249.30 1828
7250.10 1814
7250.90 1844
7251.71 1804
7252.51 1861
7253.31 1833
7254.12 1860
7254.92 1897
7255.73 1915
7256.53 1863
7257.33 1933
7258.14 1916
7258.94 1848
7259.75 1843
7260.55 1830
7261.35 1797
7262.16 1805
7262.96 1805
7263.77 1771
7264.57 1752
7265.38 1794
7266.18 1786
7266.99 1812
7267.79 1823
7268.59 1834
7269.40 1797
7270.20 1757
7271.01 1753
7271.81 1808
7272.62 1810
7273.42 1875
7274.23 1852
7275.03 1845
7275.84 1858
7276.64 1818
7277.45 1844
7278.25 1844
7279.06 1834
7279.86 1839
7280.67 1887
7281.48 1938
7282.28 2018
7283.09 2059
7283.89 2199
7284.70 2282
7285.50 2356
7286.31 2325
7287.11 2330
7287.92 2338
7288.73 2276
7289.53 2188
7290.34 2156
7291.14 2098
7291.95 1964
7292.76 1961
7293.56 1935
7294.37 1907
7295.17 1942
7295.98 1868
7296.79 1869
7297.59 1942
7298.40 1879
7299.21 1914
7300.01 1935
7300.82 1865
7301.62 1906
7302.43 1919
7303.24 1952
7304.04 1942
7304.85 1949
7305.66 1910
7306.46 1925
7307.27 1900
7308.08 1950
7308.89 1949
7309.69 2031
7310.50 2006
7311.31 2020
7312.11 2124
7312.92 2128
7313.73 2141
7314.53 2145
7315.34 2115
7316.15 2217
7316.96 2260
7317.76 2441
7318.57 2640
7319.38 2706
7320.19 2921
7320.99 3019
7321.80 2962
7322.61 2933
7323.42 2784
7324.22 2667
7325.03 2567
7325.84 2420
7326.65 2319
7327.46 2241
7328.26 2154
7329.07 2142
7329.88 2091
7330.69 2115
7331.50 2153
7332.30 2092
7333.11 2094
7333.92 2060
7334.73 2045
7335.54 1997
7336.35 2059
7337.15 2116
7337.96 2053
7338.77 2095
7339.58 2088
7340.39 2080
7341.20 2073
7342.01 2038
7342.82 2031
7343.62 1980
7344.43 1996
7345.24 2017
7346.05 1971
7346.86 1967
7347.67 1964
7348.48 1946
7349.29 1906
7350.10 1856
7350.91 1949
7351.71 1889
7352.52 1868
7353.33 1852
7354.14 1833
7354.95 1853
7355.76 1859
7356.57 1859
7357.38 1896
7358.19 1882
7359.00 1862
7359.81 1889
7360.62 1924
7361.43 1928
7362.24 1979
7363.05 1958
7363.86 1940
7364.67 2012
7365.48 1991
7366.29 2023
7367.10 2004
7367.91 1954
7368.72 1966
7369.53 1935
7370.34 1898
7371.15 1847
7371.96 1888
7372.77 1861
7373.58 1845
7374.39 1806
7375.20 1836
7376.01 1821
7376.82 1812
7377.63 1834
7378.45 1870
7379.26 1900
7380.07 2006
7380.88 2021
7381.69 2058
7382.50 2090
7383.31 2031
7384.12 2075
7384.93 2049
7385.74 1982
7386.56 1972
7387.37 1901
7388.18 1843
7388.99 1780
7389.80 1829
7390.61 1802
7391.42 1752
7392.24 1785
7393.05 1722
7393.86 1660
7394.67 1657
7395.48 1690
7396.29 1638
7397.10 1696
7397.92 1673
7398.73 1624
7399.54 1705
7400.35 1703
7401.16 1729
7401.98 1780
7402.79 1773
7403.60 1792
7404.41 1773
7405.23 1729
7406.04 1664
7406.85 1640
7407.66 1662
7408.47 1644
7409.29 1626
7410.10 1589
7410.91 1605
7411.72 1615
7412.54 1630
7413.35 1600
7414.16 1513
7414.98 1536
7415.79 1550
7416.60 1583
7417.41 1544
7418.23 1568
7419.04 1585
7419.85 1569
7420.67 1600
7421.48 1565
7422.29 1515
7423.11 1539
7423.92 1549
7424.73 1565
7425.54 1531
7426.36 1510
7427.17 1521
7427.99 1523
7428.80 1570
7429.61 1534
7430.43 1532
7431.24 1541
7432.05 1511
7432.87 1569
7433.68 1518
7434.49 1504
7435.31 1562
7436.12 1521
7436.94 1561
7437.75 1539
7438.56 1566
7439.38 1568
7440.19 1600
7441.01 1547
7441.82 1520
7442.64 1583
7443.45 1562
7444.26 1542
7445.08 1541
7445.89 1575
7446.71 1562
7447.52 1536
7448.34 1564
7449.15 1541
7449.97 1571
7450.78 1536
7451.59 1559
7452.41 1545
7453.22 1505
7454.04 1538
7454.85 1570
7455.67 1504
7456.48 1546
7457.30 1540
7458.11 1538
7458.93 1511
7459.74 1553
7460.56 1564
7461.38 1542
7462.19 1514
7463.01 1515
7463.82 1491
7464.64 1568
7465.45 1557
7466.27 1576
7467.08 1553
7467.90 1558
7468.72 1535
7469.53 1538
7470.35 1574
7471.16 1600
7471.98 1583
7472.79 1550
7473.61 1538
7474.43 1634
7475.24 1625
7476.06 1643
7476.87 1677
7477.69 1642
7478.51 1539
7479.32 1618
7480.14 1622
7480.96 1619
7481.77 1601
7482.59 1558
7483.41 1554
7484.22 1579
7485.04 1604
7485.85 1643
7486.67 1607
7487.49 1614
7488.31 1560
7489.12 1573
7489.94 1626
7490.76 1603
7491.57 1584
7492.39 1539
7493.21 1589
7494.02 1622
7494.84 1564
7495.66 1583
7496.48 1564
7497.29 1614
7498.11 1614
7498.93 1522
7499.74 1485
7500.56 1567
7501.38 1584
7502.20 1573
7503.01 1567
7503.83 1637
7504.65 1640
7505.47 1637
7506.29 1659
7507.10 1567
7507.92 1603
7508.74 1602
7509.56 1547
7510.37 1512
7511.19 1554
7512.01 1566
7512.83 1612
7513.65 1586
7514.47 1559
7515.28 1557
7516.10 1594
7516.92 1614
7517.74 1591
7518.56 1594
7519.38 1578
7520.19 1613
7521.01 1631
7521.83 1592
7522.65 1634
7523.47 1587
7524.29 1577
7525.11 1597
7525.92 1604
7526.74 1549
7527.56 1644
7528.38 1655
7529.20 1604
7530.02 1638
7530.84 1717
7531.66 1689
7532.48 1695
7533.30 1725
7534.12 1720
7534.93 1777
7535.75 1760
7536.57 1768
7537.39 1658
7538.21 1673
7539.03 1719
7539.85 1671
7540.67 1692
7541.49 1663
7542.31 1702
7543.13 1720
7543.95 1682
7544.77 1720
7545.59 1685
7546.41 1704
7547.23 1705
7548.05 1673
7548.87 1685
7549.69 1672
7550.51 1665
7551.33 1707
7552.15 1727
7552.97 1697
7553.79 1697
7554.61 1747
7555.43 1735
7556.25 1751
7557.07 1749
7557.89 1805
7558.71 1789
7559.53 1811
7560.36 1852
7561.18 1867
7562.00 1836
7562.82 1861
7563.64 1852
7564.46 1902
7565.28 1891
7566.10 1841
7566.92 1855
7567.74 1880
7568.56 1885
7569.39 1925
7570.21 1967
7571.03 1961
7571.85 1978
7572.67 1913
7573.49 1925
7574.31 1943
7575.14 1970
7575.96 1947
7576.78 1981
7577.60 2018
7578.42 1944
7579.24 1956
7580.06 1986
7580.89 1985
7581.71 2022
7582.53 2035
7583.35 2028
7584.17 2098
7585.00 2155
7585.82 2117
7586.64 2134
7587.46 2238
7588.29 2292
7589.11 2321
7589.93 2280
7590.75 2263
7591.57 2313
7592.40 2331
7593.22 2333
7594.04 2381
7594.86 2340
7595.69 2443
7596.51 2482
7597.33 2437
7598.15 2526
7598.98 2541
7599.80 2581
7600.62 2572
7601.45 2634
7602.27 2719
7603.09 2754
7603.92 2864
7604.74 2856
7605.56 2902
7606.38 2901
7607.21 2946
7608.03 2925
7608.85 2893
7609.68 2762
7610.50 2749
7611.32 2763
7612.15 2698
7612.97 2641
7613.80 2617
7614.62 2624
7615.44 2711
7616.27 2753
7617.09 2816
7617.91 2902
7618.74 2956
7619.56 3028
7620.39 3059
7621.21 3016
7622.03 3018
7622.86 3053
7623.68 2982
7624.51 2970
7625.33 2909
7626.15 2972
7626.98 3025
7627.80 3022
7628.63 3037
7629.45 3125
7630.28 3214
7631.10 3353
7631.93 3404
7632.75 3456
7633.58 3443
7634.40 3393
7635.22 3369
7636.05 3232
7636.87 3079
7637.70 2837
7638.52 2816
7639.35 2679
7640.17 2630
7641.00 2500
7641.82 2469
7642.65 2466
7643.47 2506
7644.30 2508
7645.13 2550
7645.95 2630
7646.78 2701
7647.60 2680
7648.43 2638
7649.25 2578
7650.08 2554
7650.90 2520
7651.73 2423
7652.55 2369
7653.38 2269
7654.21 2226
7655.03 2159
7655.86 2089
7656.68 2073
7657.51 2082
7658.34 2047
7659.16 1922
7659.99 1978
7660.81 1988
7661.64 2031
7662.47 2001
7663.29 1996
7664.12 2016
7664.95 1977
7665.77 2019
7666.60 2030
7667.42 2010
7668.25 2008
7669.08 2032
7669.90 2072
7670.73 2057
7671.56 2066
7672.38 2030
7673.21 2001
7674.04 1939
7674.87 1899
7675.69 1895
7676.52 1894
7677.35 1872
7678.17 1884
7679.00 1895
7679.83 1915
7680.65 1955
7681.48 1934
7682.31 1917
7683.14 1980
7683.96 2044
7684.79 2117
7685.62 2175
7686.45 2168
7687.27 2214
7688.10 2235
7688.93 2124
7689.76 2052
7690.58 2031
7691.41 1958
7692.24 1946
7693.07 1965
7693.90 1924
7694.72 1897
7695.55 1925
7696.38 1929
7697.21 1980
7698.04 2036
7698.86 1996
7699.69 1990
7700.52 2039
7701.35 1975
7702.18 1930
7703.01 1941
7703.83 1963
7704.66 1912
7705.49 1904
7706.32 1880
7707.15 1857
7707.98 1803
7708.81 1830
7709.63 1772
7710.46 1729
7711.29 1769
7712.12 1702
7712.95 1721
7713.78 1709
7714.61 1707
7715.44 1762
7716.27 1723
7717.10 1718
7717.93 1642
7718.75 1665
7719.58 1653
7720.41 1620
7721.24 1658
7722.07 1659
7722.90 1653
7723.73 1611
7724.56 1598
7725.39 1578
7726.22 1572
7727.05 1605
7727.88 1634
7728.71 1628
7729.54 1617
7730.37 1609
7731.20 1634
7732.03 1577
7732.86 1613
7733.69 1633
7734.52 1593
7735.35 1538
7736.18 1507
7737.01 1549
7737.84 1561
7738.67 1549
7739.50 1565
7740.33 1544
7741.16 1516
7741.99 1526
7742.82 1565
7743.65 1468
7744.48 1467
7745.31 1510
7746.14 1508
7746.98 1537
7747.81 1530
7748.64 1522
7749.47 1539
7750.30 1561
7751.13 1514
7751.96 1533
7752.79 1521
7753.62 1525
7754.45 1489
7755.29 1538
7756.12 1447
7756.95 1452
7757.78 1462
7758.61 1481
7759.44 1507
7760.27 1481
7761.11 1480
7761.94 1484
7762.77 1533
7763.60 1533
7764.43 1526
7765.26 1516
7766.10 1541
7766.93 1526
7767.76 1515
7768.59 1499
7769.42 1513
7770.26 1495
7771.09 1551
7771.92 1545
7772.75 1559
7773.58 1581
7774.42 1610
7775.25 1582
7776.08 1608
7776.91 1529
7777.75 1574
7778.58 1562
7779.41 1586
7780.24 1594
7781.08 1582
7781.91 1566
7782.74 1551
7783.57 1540
7784.41 1606
7785.24 1627
7786.07 1627
7786.91 1609
7787.74 1628
7788.57 1638
7789.40 1674
7790.24 1674
7791.07 1662
7791.90 1696
7792.74 1682
7793.57 1674
7794.40 1696
7795.24 1642
7796.07 1657
7796.90 1699
7797.74 1711
7798.57 1781
7799.40 1766
7800.24 1747
7801.07 1766
7801.91 1758
7802.74 1789
7803.57 1783
7804.41 1798
7805.24 1846
7806.07 1809
7806.91 1809
7807.74 1821
7808.58 1843
7809.41 1824
7810.25 1885
7811.08 1958
7811.91 1996
7812.75 2064
7813.58 2151
7814.42 2153
7815.25 2171
7816.09 2258
7816.92 2264
7817.75 2302
7818.59 2273
7819.42 2283
7820.26 2307
7821.09 2322
7821.93 2353
7822.76 2400
7823.60 2439
7824.43 2461
7825.27 2395
7826.10 2442
7826.94 2336
7827.77 2377
7828.61 2289
7829.44 2273
7830.28 2306
7831.11 2331
7831.95 2309
7832.78 2273
7833.62 2299
7834.46 2367
7835.29 2441
7836.13 2457
7836.96 2483
7837.80 2460
7838.63 2359
7839.47 2349
7840.31 2241
7841.14 2249
7841.98 2217
7842.81 2140
7843.65 2109
7844.48 2076
7845.32 2087
7846.16 2064
7846.99 2039
7847.83 2008
7848.67 1947
7849.50 1954
7850.34 1986
7851.17 1961
7852.01 1979
7852.85 1938
7853.68 1970
7854.52 1961
7855.36 1945
7856.19 1940
7857.03 2009
7857.87 1977
7858.70 1993
7859.54 2044
7860.38 2015
7861.21 1971
7862.05 2036
7862.89 2037
7863.72 2000
7864.56 1927
7865.40 1943
7866.24 1962
7867.07 2022
7867.91 2017
7868.75 2023
7869.59 1979
7870.42 2016
7871.26 2107
7872.10 2211
7872.94 2183
7873.77 2222
7874.61 2291
7875.45 2337
7876.29 2355
7877.12 2482
7877.96 2677
7878.80 2819
7879.64 2773
7880.47 2807
7881.31 2885
7882.15 2988
7882.99 2974
7883.83 2902
7884.66 2787
7885.50 2812
7886.34 2652
7887.18 2558
7888.02 2496
7888.86 2493
7889.69 2509
7890.53 2530
7891.37 2530
7892.21 2618
7893.05 2672
7893.89 2646
7894.73 2589
7895.56 2602
7896.40 2566
7897.24 2472
7898.08 2376
7898.92 2285
7899.76 2295
7900.60 2264
7901.44 2151
7902.28 2121
7903.12 2188
7903.95 2155
7904.79 2144
7905.63 2139
7906.47 2217
7907.31 2130
7908.15 2107
7908.99 2115
7909.83 2066
7910.67 2094
7911.51 2099
7912.35 2086
7913.19 2135
7914.03 2170
7914.87 2214
7915.71 2244
7916.55 2272
7917.39 2329
7918.23 2335
7919.07 2401
7919.91 2395
7920.75 2357
7921.59 2276
7922.43 2221
7923.27 2189
7924.11 2156
7924.95 2108
7925.79 1988
7926.63 1981
7927.47 1942
7928.31 1925
7929.15 1888
7929.99 1818
7930.83 1822
7931.67 1859
7932.51 1862
7933.35 1842
7934.19 1821
7935.04 1795
7935.88 1841
7936.72 1823
7937.56 1788
7938.40 1854
7939.24 1808
7940.08 1794
7940.92 1825
7941.76 1779
7942.60 1756
7943.45 1783
7944.29 1816
7945.13 1802
7945.97 1821
7946.81 1863
7947.65 1853
7948.49 1922
7949.34 1915
7950.18 1895
7951.02 1965
7951.86 2022
7952.70 2090
7953.54 2089
7954.39 2110
7955.23 2164
7956.07 2355
7956.91 2305
7957.75 2301
7958.60 2321
7959.44 2282
7960.28 2279
7961.12 2284
7961.96 2190
7962.81 2237
7963.65 2205
7964.49 2171
7965.33 2148
7966.18 2256
7967.02 2291
7967.86 2339
7968.70 2488
7969.55 2477
7970.39 2493
7971.23 2477
7972.08 2387
7972.92 2330
7973.76 2229
7974.60 2155
7975.45 2018
7976.29 2007
7977.13 1909
7977.98 1924
7978.82 1857
7979.66 1832
7980.51 1776
7981.35 1769
7982.19 1794
7983.04 1754
7983.88 1696
7984.72 1727
7985.57 1717
7986.41 1702
7987.25 1653
7988.10 1711
7988.94 1695
7989.78 1642
7990.63 1637
7991.47 1593
7992.32 1569
7993.16 1563
7994.00 1570
7994.85 1494
7995.69 1503
7996.54 1505
7997.38 1513
7998.22 1468
7999.07 1447
7999.91 1456
8000.76 1432
8001.60 1432
8002.45 1455
8003.29 1459
8004.13 1442
8004.98 1404
8005.82 1364
8006.67 1376
8007.51 1361
8008.36 1375
8009.20 1297
8010.05 1328
8010.89 1349
8011.74 1384
8012.58 1331
8013.43 1306
8014.27 1275
8015.12 1323
8015.96 1314
8016.81 1285
8017.65 1274
8018.50 1301
8019.34 1340
8020.19 1344
8021.03 1254
8021.88 1257
8022.72 1276
8023.57 1339
8024.41 1298
8025.26 1242
8026.11 1255
8026.95 1310
8027.80 1321
8028.64 1294
8029.49 1256
8030.33 1316
8031.18 1310
8032.03 1321
8032.87 1286
8033.72 1296
8034.56 1272
8035.41 1284
8036.26 1283
8037.10 1290
8037.95 1272
8038.80 1314
8039.64 1273
8040.49 1325
8041.34 1267
8042.18 1264
8043.03 1277
8043.87 1227
8044.72 1263
8045.57 1275
8046.41 1221
8047.26 1206
8048.11 1243
8048.96 1273
8049.80 1305
8050.65 1282
8051.50 1228
8052.34 1221
8053.19 1214
8054.04 1222
8054.88 1217
8055.73 1200
8056.58 1212
8057.43 1231
8058.27 1240
8059.12 1203
8059.97 1245
8060.82 1183
8061.66 1229
8062.51 1250
8063.36 1181
8064.21 1172
8065.05 1175
8065.90 1166
8066.75 1196
8067.60 1128
8068.44 1154
8069.29 1153
8070.14 1181
8070.99 1143
8071.84 1184
8072.68 1171
8073.53 1111
8074.38 1136
8075.23 1139
8076.08 1092
8076.93 1130
8077.77 1163
8078.62 1165
8079.47 1141
8080.32 1132
8081.17 1180
8082.02 1143
8082.87 1162
8083.71 1121
8084.56 1146
8085.41 1104
8086.26 1163
8087.11 1178
8087.96 1131
8088.81 1188
8089.66 1181
8090.51 1144
8091.35 1147
8092.20 1170
8093.05 1116
8093.90 1126
8094.75 1135
8095.60 1139
8096.45 1189
8097.30 1150
8098.15 1119
8099.00 1135
8099.85 1100
8100.70 1132
8101.55 1135
8102.40 1123
8103.25 1080
8104.10 1123
8104.95 1126
8105.80 1119
8106.65 1102
8107.50 1114
8108.35 1119
8109.20 1167
8110.05 1127
8110.90 1145
8111.75 1149
8112.60 1213
8113.45 1147
8114.30 1113
8115.15 1126
8116.00 1146
8116.85 1138
8117.70 1106
8118.55 1126
8119.40 1132
8120.25 1167
8121.10 1172
8121.95 1157
8122.80 1200
8123.65 1214
8124.50 1242
8125.35 1216
8126.20 1221
8127.06 1204
8127.91 1219
8128.76 1201
8129.61 1196
8130.46 1257
8131.31 1283
8132.16 1228
8133.01 1257
8133.86 1330
8134.72 1273
8135.57 1307
8136.42 1326
8137.27 1289
8138.12 1283
8138.97 1294
8139.83 1241
8140.68 1256
8141.53 1227
8142.38 1256
8143.23 1193
8144.08 1211
8144.94 1211
8145.79 1204
8146.64 1204
8147.49 1199
8148.34 1215
8149.20 1168
8150.05 1266
8150.90 1255
8151.75 1228
8152.60 1237
8153.46 1263
8154.31 1255
8155.16 1303
8156.01 1337
8156.87 1313
8157.72 1314
8158.57 1284
8159.42 1283
8160.28 1270
8161.13 1247
8161.98 1254
8162.84 1196
8163.69 1159
8164.54 1158
8165.39 1180
8166.25 1146
8167.10 1116
8167.95 1144
8168.81 1117
8169.66 1156
8170.51 1133
8171.37 1133
8172.22 1126
8173.07 1094
8173.93 1109
8174.78 1101
8175.63 1125
8176.49 1111
8177.34 1115
8178.19 1136
8179.05 1099
8179.90 1094
8180.76 1104
8181.61 1126
8182.46 1055
8183.32 1054
8184.17 1078
8185.02 1069
8185.88 1072
8186.73 1072
8187.59 1050
8188.44 1038
8189.30 1066
8190.15 1066
8191.00 1061
8191.86 1034
8192.71 1091
8193.57 1102
8194.42 1092
8195.28 1121
8196.13 1069
8196.99 1079
8197.84 1082
8198.69 1086
8199.55 1105
8200.40 1058
8201.26 1056
8202.11 1040
8202.97 1051
8203.82 1095
8204.68 1087
8205.53 1051
8206.39 1129
8207.24 1094
8208.10 1066
8208.95 1125
8209.81 1103
8210.67 1058
8211.52 1073
8212.38 1073
8213.23 1105
8214.09 1077
8214.94 1140
8215.80 1163
8216.65 1169
8217.51 1133
8218.37 1151
8219.22 1130
8220.08 1142
8220.93 1113
8221.79 1141
8222.64 1153
8223.50 1132
8224.36 1149
8225.21 1134
8226.07 1143
8226.92 1171
8227.78 1108
8228.64 1106
8229.49 1082
8230.35 1106
8231.21 1142
8232.06 1111
8232.92 1060
8233.78 1081
8234.63 1093
8235.49 1051
8236.35 1022
8237.20 1017
8238.06 1028
8238.92 1026
8239.77 1064
8240.63 1024
8241.49 1044
8242.34 1026
8243.20 1061
8244.06 1051
8244.91 1033
8245.77 1048
8246.63 1048
8247.49 1015
8248.34 994
8249.20 1037
8250.06 1052
8250.92 1080
8251.77 1031
8252.63 1011
8253.49 1003
8254.35 1009
8255.20 1036
8256.06 1057
8256.92 1069
8257.78 1089
8258.63 1018
8259.49 1040
8260.35 1097
8261.21 1081
8262.07 1053
8262.92 1069
8263.78 1081
8264.64 1093
8265.50 1079
8266.36 1072
8267.22 1035
8268.07 1081
8268.93 1086
8269.79 1093
8270.65 1067
8271.51 1076
8272.37 1145
8273.22 1131
8274.08 1134
8274.94 1125
8275.80 1182
8276.66 1131
8277.52 1163
8278.38 1166
8279.24 1145
8280.09 1228
8280.95 1276
8281.81 1302
8282.67 1215
8283.53 1217
8284.39 1171
8285.25 1153
8286.11 1170
8286.97 1136
8287.83 1170
8288.69 1137
8289.55 1147
8290.41 1125
8291.26 1111
8292.12 1118
8292.98 1142
8293.84 1170
8294.70 1167
8295.56 1156
8296.42 1138
8297.28 1148
8298.14 1103
8299.00 1131
8299.86 1115
8300.72 1105
8301.58 1150
8302.44 1094
8303.30 1102
8304.16 1119
8305.02 1060
8305.88 1071
8306.74 1127
8307.60 1112
8308.46 1048
8309.33 1059
8310.19 1089
8311.05 1089
8311.91 1083
8312.77 1070
8313.63 1080
8314.49 1083
8315.35 1108
8316.21 1067
8317.07 1085
8317.93 1061
8318.79 1084
8319.65 1064
8320.52 1002
8321.38 1007
8322.24 1046
8323.10 1056
8323.96 1066
8324.82 1046
8325.68 1033
8326.54 1044
8327.41 1051
8328.27 1046
8329.13 1045
8329.99 1033
8330.85 1057
8331.71 1055
8332.57 1041
8333.44 1031
8334.30 1026
8335.16 1043
8336.02 1052
8336.88 1036
8337.75 1066
8338.61 1065
8339.47 1057
8340.33 1069
8341.19 1090
8342.06 1086
8342.92 1094
8343.78 1052
8344.64 1074
8345.50 1069
8346.37 1063
8347.23 1095
8348.09 1065
8348.95 1049
8349.82 1080
8350.68 1097
8351.54 1055
8352.40 1110
8353.27 1121
8354.13 1083
8354.99 1095
8355.86 1064
8356.72 1052
8357.58 1048
8358.45 1048
8359.31 1068
8360.17 1086
8361.03 1070
8361.90 1070
8362.76 1071
8363.62 1037
8364.49 1016
8365.35 1048
8366.21 1068
8367.08 1090
8367.94 1065
8368.80 1031
8369.67 1060
8370.53 1089
8371.40 1102
8372.26 1084
8373.12 1078
8373.99 1058
8374.85 1102
8375.71 1104
8376.58 1067
8377.44 1111
8378.31 1096
8379.17 1089
8380.03 1097
8380.90 1062
8381.76 1088
8382.63 1070
8383.49 1127
8384.36 1109
8385.22 1087
8386.08 1064
8386.95 1106
8387.81 1150
8388.68 1162
8389.54 1129
8390.41 1095
8391.27 1117
8392.14 1127
8393.00 1127
8393.87 1138
8394.73 1148
8395.60 1173
8396.46 1195
8397.33 1181
8398.19 1138
8399.06 1119
8399.92 1131
8400.79 1139
8401.65 1135
8402.52 1154
8403.38 1157
8404.25 1203
8405.11 1157
8405.98 1167
8406.84 1143
8407.71 1220
8408.58 1212
8409.44 1210
8410.31 1196
8411.17 1167
8412.04 1205
8412.90 1238
8413.77 1244
8414.64 1215
8415.50 1211
8416.37 1253
8417.23 1231
8418.10 1211
8418.97 1205
8419.83 1247
8420.70 1232
8421.56 1300
8422.43 1312
8423.30 1280
8424.16 1327
8425.03 1372
8425.90 1372
8426.76 1357
8427.63 1357
8428.50 1408
8429.36 1421
8430.23 1419
8431.10 1406
8431.96 1424
8432.83 1437
8433.70 1415
8434.56 1436
8435.43 1453
8436.30 1499
8437.16 1566
8438.03 1575
8438.90 1587
8439.77 1667
8440.63 1655
8441.50 1702
8442.37 1817
8443.24 1840
8444.10 1824
8444.97 1868
8445.84 1937
8446.71 1879
8447.57 1926
8448.44 1941
8449.31 1961
8450.18 2028
8451.04 1994
8451.91 1964
8452.78 2003
8453.65 2109
8454.52 2165
8455.38 2219
8456.25 2287
8457.12 2383
8457.99 2402
8458.86 2395
8459.72 2435
8460.59 2414
8461.46 2321
8462.33 2256
8463.20 2205
8464.07 2157
8464.93 2048
8465.80 2002
8466.67 1974
8467.54 1903
8468.41 1867
8469.28 1841
8470.15 1788
8471.02 1786
8471.88 1711
8472.75 1728
8473.62 1708
8474.49 1680
8475.36 1670
8476.23 1655
8477.10 1648
8477.97 1657
8478.84 1700
8479.71 1669
8480.58 1741
8481.44 1781
8482.31 1757
8483.18 1725
8484.05 1766
8484.92 1780
8485.79 1709
8486.66 1733
8487.53 1720
8488.40 1701
8489.27 1684
8490.14 1654
8491.01 1676
8491.88 1678
8492.75 1667
8493.62 1625
8494.49 1599
8495.36 1569
8496.23 1600
8497.10 1573
8497.97 1579
8498.84 1584
8499.71 1588
8500.58 1604
8501.45 1675
8502.32 1589
8503.19 1608
8504.06 1614
8504.93 1602
8505.80 1665
8506.67 1639
8507.55 1583
8508.42 1544
8509.29 1623
8510.16 1603
8511.03 1602
8511.90 1650
8512.77 1692
8513.64 1643
8514.51 1645
8515.38 1630
8516.25 1702
8517.13 1776
8518.00 1757
8518.87 1772
8519.74 1764
8520.61 1764
8521.48 1839
8522.35 1954
8523.23 2074
8524.10 2162
8524.97 2267
8525.84 2384
8526.71 2383
8527.58 2511
8528.46 2521
8529.33 2452
8530.20 2381
8531.07 2300
8531.94 2239
8532.81 2115
8533.69 2059
8534.56 1991
8535.43 1909
8536.30 1830
8537.18 1847
8538.05 1832
8538.92 1793
8539.79 1796
8540.66 1705
8541.54 1681
8542.41 1718
8543.28 1669
8544.15 1620
8545.03 1606
8545.90 1606
8546.77 1585
8547.64 1566
8548.52 1650
8549.39 1625
8550.26 1642
8551.14 1713
8552.01 1774
8552.88 1795
8553.76 1849
8554.63 1906
8555.50 1954
8556.37 1996
8557.25 1949
8558.12 1936
8558.99 1906
8559.87 1835
8560.74 1853
8561.61 1834
8562.49 1811
8563.36 1747
8564.24 1688
8565.11 1643
8565.98 1660
8566.86 1625
8567.73 1667
8568.60 1643
8569.48 1628
8570.35 1564
8571.23 1568
8572.10 1528
8572.97 1537
8573.85 1590
8574.72 1603
8575.60 1577
8576.47 1558
8577.34 1582
8578.22 1582
8579.09 1584
8579.97 1580
8580.84 1568
8581.72 1592
8582.59 1598
8583.47 1561
8584.34 1588
8585.21 1546
8586.09 1613
8586.96 1598
8587.84 1651
8588.71 1628
8589.59 1641
8590.46 1665
8591.34 1718
8592.21 1755
8593.09 1685
8593.96 1743
8594.84 1733
8595.71 1731
8596.59 1712
8597.46 1758
8598.34 1767
8599.22 1791
8600.09 1760
8600.97 1822
8601.84 1795
8602.72 1824
8603.59 1808
8604.47 1769
8605.34 1807
8606.22 1820
8607.10 1843
8607.97 1880
8608.85 1870
8609.72 1868
8610.60 1919
8611.47 1935
8612.35 1928
8613.23 1984
8614.10 1967
8614.98 1996
8615.86 1974
8616.73 1949
8617.61 2018
8618.48 2062
8619.36 2079
8620.24 2083
8621.11 2105
8621.99 2117
8622.87 2142
8623.74 2154
8624.62 2164
8625.50 2187
8626.37 2210
8627.25 2263
8628.13 2268
8629.00 2309
8629.88 2311
8630.76 2397
8631.64 2348
8632.51 2384
8633.39 2348
8634.27 2355
8635.14 2367
8636.02 2480
8636.90 2447
8637.78 2474
8638.65 2547
8639.53 2586
8640.41 2527
8641.29 2621
8642.16 2579
8643.04 2638
8643.92 2696
8644.80 2816
8645.67 2820
8646.55 2838
8647.43 2926
8648.31 2918
8649.18 2952
8650.06 3025
8650.94 3029
8651.82 2979
8652.70 3067
8653.58 3104
8654.45 3131
8655.33 3137
8656.21 3214
8657.09 3215
8657.97 3228
8658.84 3343
8659.72 3418
8660.60 3578
8661.48 3693
8662.36 3815
8663.24 4030
8664.12 4222
8664.99 4316
8665.87 4439
8666.75 4530
8667.63 4597
8668.51 4504
8669.39 4506
8670.27 4551
8671.15 4596
8672.03 4670
8672.91 4657
8673.78 4707
8674.66 4761
8675.54 4776
8676.42 4803
8677.30 4663
8678.18 4603
8679.06 4538
8679.94 4417
8680.82 4284
8681.70 4116
8682.58 4037
8683.46 3951
8684.34 3819
8685.22 3792
8686.10 3860
8686.98 4013
8687.86 4041
8688.74 4366
8689.62 4669
8690.50 4998
8691.38 5470
8692.26 5898
8693.14 6198
8694.02 6268
8694.90 6257
8695.78 6262
8696.66 6060
8697.54 5754
8698.42 5354
8699.30 4962
8700.18 4701
8701.06 4395
8701.94 4139
8702.82 3871
8703.70 3628
8704.58 3416
8705.46 3249
8706.34 3077
8707.23 2990
8708.11 2833
8708.99 2781
8709.87 2678
8710.75 2643
8711.63 2540
8712.51 2410
8713.39 2399
8714.27 2349
8715.16 2324
8716.04 2283
8716.92 2232
8717.80 2234
8718.68 2171
8719.56 2147
8720.44 2197
8721.33 2190
8722.21 2170
8723.09 2157
8723.97 2168
8724.85 2133
8725.73 2167
8726.62 2179
8727.50 2170
8728.38 2247
8729.26 2248
8730.14 2244
8731.03 2254
8731.91 2282
8732.79 2273
8733.67 2282
8734.55 2247
8735.44 2229
8736.32 2217
8737.20 2227
8738.08 2137
8738.97 2118
8739.85 2098
8740.73 2146
8741.61 2099
8742.50 2073
8743.38 2086
8744.26 2048
8745.14 2082
8746.03 2019
8746.91 2020
8747.79 2051
8748.68 2078
8749.56 2040
8750.44 2055
8751.33 2029
8752.21 2048
8753.09 2053
8753.97 2101
8754.86 2099
8755.74 2064
8756.62 2156
8757.51 2159
8758.39 2186
8759.28 2148
8760.16 2125
8761.04 2145
8761.93 2174
8762.81 2131
8763.69 2107
8764.58 2121
8765.46 2110
8766.34 2126
8767.23 2104
8768.11 2063
8769.00 2022
8769.88 2049
8770.76 2053
8771.65 2053
8772.53 2029
8773.42 1975
8774.30 1994
8775.19 1991
8776.07 1955
8776.95 1937
8777.84 1916
8778.72 1915
8779.61 1900
8780.49 1899
8781.38 1821
8782.26 1773
8783.15 1793
8784.03 1841
8784.92 1832
8785.80 1837
8786.69 1796
8787.57 1801
8788.46 1834
8789.34 1836
8790.23 1899
8791.11 1846
8792.00 1828
8792.88 1855
8793.77 1795
8794.65 1772
8795.54 1745
8796.42 1803
8797.31 1751
8798.19 1724
8799.08 1658
8799.96 1670
8800.85 1698
8801.74 1678
8802.62 1654
8803.51 1641
8804.39 1633
8805.28 1586
8806.16 1587
8807.05 1631
8807.94 1594
8808.82 1560
8809.71 1595
8810.59 1597
8811.48 1612
8812.37 1547
8813.25 1555
8814.14 1549
8815.03 1596
8815.91 1627
8816.80 1571
8817.68 1581
8818.57 1611
8819.46 1626
8820.34 1644
8821.23 1591
8822.12 1579
8823.00 1590
8823.89 1567
8824.78 1530
8825.66 1523
8826.55 1523
8827.44 1514
8828.33 1496
8829.21 1490
8830.10 1520
8830.99 1496
8831.87 1467
8832.76 1469
8833.65 1474
8834.54 1451
8835.42 1435
8836.31 1417
8837.20 1422
8838.08 1444
8838.97 1416
8839.86 1426
8840.75 1401
8841.64 1466
8842.52 1401
8843.41 1372
8844.30 1348
8845.19 1370
8846.07 1352
8846.96 1396
8847.85 1400
8848.74 1378
8849.63 1296
8850.51 1277
8851.40 1318
8852.29 1280
8853.18 1276
8854.07 1299
8854.96 1288
8855.84 1252
8856.73 1270
8857.62 1276
8858.51 1229
8859.40 1249
8860.29 1245
8861.17 1237
8862.06 1247
8862.95 1279
8863.84 1304
8864.73 1273
8865.62 1263
8866.51 1264
8867.40 1244
8868.29 1276
8869.17 1264
8870.06 1215
8870.95 1213
8871.84 1182
8872.73 1160
8873.62 1232
8874.51 1176
8875.40 1171
8876.29 1148
8877.18 1126
8878.07 1166
8878.96 1134
8879.85 1067
8880.74 1111
8881.63 1093
8882.51 1129
8883.40 1142
8884.29 1127
8885.18 1066
8886.07 1087
8886.96 1136
8887.85 1133
8888.74 1134
8889.63 1082
8890.52 1111
8891.41 1109
8892.30 1127
8893.19 1131
8894.09 1103
8894.98 1073
8895.87 1072
8896.76 1077
8897.65 1076
8898.54 1072
8899.43 1041
8900.32 1035
8901.21 1080
8902.10 1101
8902.99 1064
8903.88 1028
8904.77 1044
8905.66 1079
8906.55 1055
8907.44 1030
8908.34 1049
8909.23 1051
8910.12 1070
8911.01 1054
8911.90 1044
8912.79 1050
8913.68 1062
8914.57 1018
8915.47 1057
8916.36 1025
8917.25 1033
8918.14 1050
8919.03 1053
8919.92 1015
8920.81 1009
8921.71 994
8922.60 964
8923.49 999
8924.38 1016
8925.27 1022
8926.16 1005
8927.06 983
8927.95 1000
8928.84 994
8929.73 961
8930.62 925
8931.52 944
8932.41 957
8933.30 961
8934.19 943
8935.09 949
8935.98 949
8936.87 931
8937.76 942
8938.66 961
8939.55 965
8940.44 936
8941.33 891
8942.23 915
8943.12 933
8944.01 949
8944.90 924
8945.80 941
8946.69 918
8947.58 948
8948.48 937
8949.37 892
8950.26 952
8951.16 977
8952.05 922
8952.94 931
8953.84 910
8954.73 915
8955.62 923
8956.52 911
8957.41 935
8958.30 952
8959.20 927
8960.09 932
8960.98 941
8961.88 938
8962.77 967
8963.66 958
8964.56 941
8965.45 919
8966.35 936
8967.24 952
8968.13 934
8969.03 946
8969.92 946
8970.82 935
8971.71 933
8972.60 940
8973.50 910
8974.39 925
8975.29 945
8976.18 974
8977.08 953
8977.97 928
8978.87 921
8979.76 902
8980.65 956
8981.55 933
8982.44 899
8983.34 905
8984.23 942
8985.13 930
8986.02 910
8986.92 926
8987.81 921
8988.71 923
8989.60 893
8990.50 919
8991.39 919
8992.29 960
8993.18 964
8994.08 975
8994.97 901
8995.87 868
8996.76 940
8997.66 923
8998.56 905
8999.45 924
9000.35 895
9001.24 898
9002.14 883
9003.03 894
9003.93 868
9004.83 829
9005.72 853
9006.62 904
9007.51 877
9008.41 860
9009.31 871
9010.20 863
9011.10 878
9011.99 876
9012.89 882
9013.79 865
9014.68 875
9015.58 896
9016.48 844
9017.37 889
9018.27 845
9019.16 850
9020.06 865
9020.96 850
9021.85 853
9022.75 863
9023.65 852
9024.54 861
9025.44 834
9026.34 848
9027.24 826
9028.13 844
9029.03 871
9029.93 849
9030.82 864
9031.72 827
9032.62 838
9033.52 862
9034.41 852
9035.31 867
9036.21 898
9037.10 873
9038.00 862
9038.90 910
9039.80 941
9040.69 891
9041.59 856
9042.49 882
9043.39 909
9044.29 888
9045.18 911
9046.08 891
9046.98 866
9047.88 887
9048.78 903
9049.67 919
9050.57 917
9051.47 904
9052.37 921
9053.27 899
9054.16 909
9055.06 893
9055.96 893
9056.86 908
9057.76 881
9058.66 916
9059.55 896
9060.45 876
9061.35 903
9062.25 926
9063.15 922
9064.05 904
9064.95 912
9065.85 888
9066.74 913
9067.64 900
9068.54 906
9069.44 932
9070.34 903
9071.24 893
9072.14 925
9073.04 943
9073.94 945
9074.84 958
9075.74 921
9076.64 944
9077.53 945
9078.43 956
9079.33 944
9080.23 938
9081.13 923
9082.03 925
9082.93 939
9083.83 962
9084.73 904
9085.63 948
9086.53 960
9087.43 955
9088.33 972
9089.23 951
9090.13 990
9091.03 1017
9091.93 984
9092.83 1025
9093.73 1033
9094.63 985
9095.53 1000
9096.43 1015
9097.33 971
9098.23 1000
9099.13 961
9100.04 975
9100.94 1003
9101.84 987
9102.74 946
9103.64 967
9104.54 1001
9105.44 970
9106.34 926
9107.24 925
9108.14 932
9109.04 945
9109.94 957
9110.85 915
9111.75 920
9112.65 913
9113.55 929
9114.45 920
9115.35 923
9116.25 925
9117.15 908
9118.06 915
9118.96 904
9119.86 944
9120.76 914
9121.66 903
9122.56 913
9123.46 944
9124.37 959
9125.27 901
9126.17 923
9127.07 925
9127.97 904
9128.88 897
9129.78 938
9130.68 906
9131.58 905
9132.48 904
9133.39 920
9134.29 862
9135.19 852
9136.09 876
9137.00 873
9137.90 876
9138.80 866
9139.70 899
9140.61 909
9141.51 886
9142.41 920
9143.31 892
9144.22 869
9145.12 855
9146.02 877
9146.92 886
9147.83 836
9148.73 895
9149.63 884
9150.54 909
9151.44 879
9152.34 890
9153.25 865
9154.15 880
9155.05 929
9155.96 914
9156.86 854
9157.76 877
9158.67 902
9159.57 900
9160.47 894
9161.38 888
9162.28 903
9163.18 932
9164.09 923
9164.99 886
9165.90 866
9166.80 864
9167.70 912
9168.61 891
9169.51 897
9170.42 925
9171.32 915
9172.22 895
9173.13 935
9174.03 943
9174.94 861
9175.84 914
9176.74 904
9177.65 923
9178.55 898
9179.46 879
9180.36 894
9181.27 888
9182.17 892
9183.08 877
9183.98 894
9184.89 879
9185.79 894
9186.70 907
9187.60 928
9188.51 870
9189.41 899
9190.32 902
9191.22 922
9192.13 900
9193.03 900
9193.94 951
9194.84 946
9195.75 954
9196.65 957
9197.56 961
9198.46 1009
9199.37 1019
9200.27 1016
9201.18 1035
9202.08 1009
9202.99 1001
9203.90 1042
9204.80 995
9205.71 979
9206.61 990
9207.52 976
9208.42 957
9209.33 955
9210.24 949
9211.14 907
9212.05 941
9212.95 918
9213.86 902
9214.77 870
9215.67 897
9216.58 905
9217.49 891
9218.39 907
9219.30 866
9220.21 900
9221.11 878
9222.02 852
9222.93 878
9223.83 920
9224.74 869
9225.65 873
9226.55 865
9227.46 866
9228.37 868
9229.27 847
9230.18 882
9231.09 873
9231.99 895
9232.90 877
9233.81 851
9234.72 862
9235.62 844
9236.53 847
9237.44 916
9238.34 883
9239.25 858
9240.16 859
9241.07 850
9241.97 858
9242.88 893
9243.79 815
9244.70 833
9245.61 891
9246.51 885
9247.42 861
9248.33 843
9249.24 851
9250.14 860
9251.05 879
9251.96 870
9252.87 818
9253.78 812
9254.69 857
9255.59 876
9256.50 876
9257.41 835
9258.32 810
9259.23 829
9260.14 856
9261.04 863
9261.95 841
9262.86 861
9263.77 862
9264.68 886
9265.59 872
9266.50 838
9267.40 802
9268.31 866
9269.22 885
9270.13 846
9271.04 832
9271.95 876
9272.86 894
9273.77 858
9274.68 894
9275.59 879
9276.49 913
9277.40 866
9278.31 829
9279.22 848
9280.13 903
9281.04 858
9281.95 863
9282.86 859
9283.77 865
9284.68 850
9285.59 875
9286.50 901
9287.41 869
9288.32 880
9289.23 860
9290.14 881
9291.05 875
9291.96 837
9292.87 871
9293.78 933
9294.69 919
9295.60 898
9296.51 882
9297.42 912
9298.33 915
9299.24 938
9300.15 931
9301.06 906
9301.97 924
9302.88 933
9303.79 937
9304.70 940
9305.61 920
9306.53 969
9307.44 970
9308.35 921
9309.26 979
9310.17 958
9311.08 944
9311.99 934
9312.90 939
9313.81 964
9314.72 992
9315.63 965
9316.55 967
9317.46 953
9318.37 942
9319.28 921
9320.19 933
9321.10 963
9322.01 970
9322.93 954
9323.84 918
9324.75 921
9325.66 909
9326.57 922
9327.48 911
9328.40 893
9329.31 922
9330.22 918
9331.13 911
9332.04 918
9332.96 874
9333.87 882
9334.78 931
9335.69 938
9336.60 921
9337.52 919
9338.43 934
9339.34 916
9340.25 942
9341.17 932
9342.08 913
9342.99 959
9343.90 940
9344.82 941
9345.73 918
9346.64 927
9347.55 921
9348.47 944
9349.38 935
9350.29 928
9351.21 956
9352.12 899
9353.03 891
9353.94 905
9354.86 910
9355.77 919
9356.68 892
9357.60 903
9358.51 876
9359.42 938
9360.34 908
9361.25 903
9362.16 915
9363.08 880
9363.99 876
9364.90 908
9365.82 898
9366.73 908
9367.65 869
9368.56 928
9369.47 865
9370.39 918
9371.30 915
9372.21 885
9373.13 912
9374.04 953
9374.96 928
9375.87 919
9376.79 944
9377.70 934
9378.61 929
9379.53 916
9380.44 893
9381.36 926
9382.27 945
9383.19 982
9384.10 899
9385.01 922
9385.93 916
9386.84 921
9387.76 967
9388.67 939
9389.59 974
9390.50 986
9391.42 976
9392.33 973
9393.25 982
9394.16 988
9395.08 988
9395.99 1011
9396.91 992
9397.82 984
9398.74 1012
9399.65 1022
9400.57 960
9401.48 961
9402.40 933
9403.32 894
9404.23 948
9405.15 949
9406.06 905
9406.98 898
9407.89 934
9408.81 955
9409.73 926
9410.64 887
9411.56 899
9412.47 907
9413.39 908
9414.30 892
9415.22 901
9416.14 946
9417.05 897
9417.97 897
9418.89 884
9419.80 877
9420.72 931
9421.63 919
9422.55 885
9423.47 890
9424.38 882
9425.30 953
9426.22 912
9427.13 926
9428.05 904
9428.97 879
9429.88 894
9430.80 953
9431.72 945
9432.63 939
9433.55 946
9434.47 930
9435.38 927
9436.30 896
9437.22 918
9438.14 944
9439.05 976
9439.97 927
9440.89 919
9441.81 919
9442.72 963
9443.64 930
9444.56 912
9445.47 991
9446.39 961
9447.31 908
9448.23 949
9449.15 955
9450.06 943
9450.98 894
9451.90 941
9452.82 964
9453.73 949
9454.65 993
9455.57 947
9456.49 912
9457.41 955
9458.32 924
9459.24 921
9460.16 928
9461.08 927
9462.00 926
9462.92 914
9463.83 909
9464.75 958
9465.67 925
9466.59 918
9467.51 938
9468.43 933
9469.35 930
9470.26 952
9471.18 947
9472.10 911
9473.02 946
9473.94 940
9474.86 974
9475.78 958
9476.70 946
9477.62 950
9478.54 937
9479.45 981
9480.37 974
9481.29 956
9482.21 961
9483.13 984
9484.05 980
9484.97 999
9485.89 972
9486.81 983
9487.73 986
9488.65 986
9489.57 979
9490.49 953
9491.41 951
9492.33 979
9493.25 990
9494.17 936
9495.09 948
9496.01 977
9496.93 1003
9497.85 988
9498.77 942
9499.69 945
9500.61 944
9501.53 979
9502.45 970
9503.37 989
9504.29 972
9505.21 957
9506.13 972
9507.05 998
9507.97 957
9508.89 968
9509.81 1026
9510.73 997
9511.65 1016
9512.57 1019
9513.49 1018
9514.42 1032
9515.34 1047
9516.26 1058
9517.18 1037
9518.10 1077
9519.02 1073
9519.94 1090
9520.86 1083
9521.78 1089
9522.71 1124
9523.63 1127
9524.55 1106
9525.47 1120
9526.39 1132
9527.31 1080
9528.23 1099
9529.16 1111
9530.08 1101
9531.00 1059
9531.92 1059
9532.84 1115
9533.76 1064
9534.69 1050
9535.61 1068
9536.53 1093
9537.45 1084
9538.37 1098
9539.30 1088
9540.22 1111
9541.14 1088
9542.06 1082
9542.98 1138
9543.91 1128
9544.83 1130
9545.75 1154
9546.67 1108
9547.60 1147
9548.52 1152
9549.44 1154
9550.36 1150
9551.29 1136
9552.21 1175
9553.13 1147
9554.06 1180
9554.98 1168
9555.90 1210
9556.82 1183
9557.75 1223
9558.67 1181
9559.59 1228
9560.52 1219
9561.44 1264
9562.36 1280
9563.29 1266
9564.21 1237
9565.13 1261
9566.06 1265
9566.98 1245
9567.90 1260
9568.83 1267
9569.75 1276
9570.67 1308
9571.60 1353
9572.52 1371
9573.44 1352
9574.37 1366
9575.29 1421
9576.22 1423
9577.14 1399
9578.06 1408
9578.99 1468
9579.91 1474
9580.84 1457
9581.76 1444
9582.68 1390
9583.61 1477
9584.53 1435
9585.46 1439
9586.38 1421
9587.31 1411
9588.23 1371
9589.15 1439
9590.08 1409
9591.00 1403
9591.93 1407
9592.85 1398
9593.78 1419
9594.70 1421
9595.63 1408
9596.55 1386
9597.48 1439
9598.40 1433
9599.33 1406
9600.25 1434
9601.18 1512
9602.10 1481
9603.03 1499
9603.95 1485
9604.88 1491
9605.80 1519
9606.73 1516
9607.65 1559
9608.58 1556
9609.50 1507
9610.43 1563
9611.35 1545
9612.28 1536
9613.21 1562
9614.13 1570
9615.06 1575
9615.98 1609
9616.91 1554
9617.84 1619
9618.76 1616
9619.69 1609
9620.61 1618
9621.54 1623
9622.47 1630
9623.39 1652
9624.32 1637
9625.24 1624
9626.17 1666
9627.10 1669
9628.02 1637
9628.95 1672
9629.88 1715
9630.80 1689
9631.73 1742
9632.65 1792
9633.58 1786
9634.51 1789
9635.43 1801
9636.36 1776
9637.29 1805
9638.22 1834
9639.14 1852
9640.07 1859
9641.00 1927
9641.92 1941
9642.85 1977
9643.78 2035
9644.70 2083
9645.63 2102
9646.56 2075
9647.49 2068
9648.41 2137
9649.34 2137
9650.27 2098
9651.20 2129
9652.12 2054
9653.05 2074
9653.98 2136
9654.91 2079
9655.83 2021
9656.76 2034
9657.69 2069
9658.62 2106
9659.55 2066
9660.47 2062
9661.40 2049
9662.33 2060
9663.26 2070
9664.19 2059
9665.11 2048
9666.04 2093
9666.97 2071
9667.90 2143
9668.83 2145
9669.75 2176
9670.68 2176
9671.61 2156
9672.54 2171
9673.47 2201
9674.40 2207
9675.33 2243
9676.25 2230
9677.18 2203
9678.11 2230
9679.04 2279
9679.97 2264
9680.90 2278
9681.83 2239
9682.76 2209
9683.69 2252
9684.61 2284
9685.54 2315
9686.47 2308
9687.40 2341
9688.33 2374
9689.26 2367
9690.19 2351
9691.12 2394
9692.05 2417
9692.98 2382
9693.91 2364
9694.84 2360
9695.77 2363
9696.70 2317
9697.63 2337
9698.56 2347
9699.49 2330
9700.42 2333
9701.35 2348
9702.28 2424
9703.21 2435
9704.14 2350
9705.07 2374
9706.00 2320
9706.93 2355
9707.86 2377
9708.79 2369
9709.72 2422
9710.65 2479
9711.58 2555
9712.51 2604
9713.44 2604
9714.37 2655
9715.30 2668
9716.23 2731
9717.16 2678
9718.09 2741
9719.02 2683
9719.95 2639
9720.88 2639
9721.81 2630
9722.75 2542
9723.68 2432
9724.61 2410
9725.54 2345
9726.47 2374
9727.40 2306
9728.33 2280
9729.26 2185
9730.19 2184
9731.13 2163
9732.06 2237
9732.99 2218
9733.92 2171
9734.85 2204
9735.78 2184
9736.71 2157
9737.65 2079
9738.58 2112
9739.51 2145
9740.44 2155
9741.37 2052
9742.30 1993
9743.24 2008
9744.17 1988
9745.10 1952
9746.03 1998
9746.96 1945
9747.90 1929
9748.83 1913
9749.76 1990
9750.69 1991
9751.63 1905
9752.56 1879
9753.49 1911
9754.42 1926
9755.36 1870
9756.29 1880
9757.22 1891
9758.15 1894
9759.09 1893
9760.02 1902
9760.95 1835
9761.88 1875
9762.82 1847
9763.75 1908
9764.68 1900
9765.62 1915
9766.55 1880
9767.48 1945
9768.41 1964
9769.35 1937
9770.28 1974
9771.21 1926
9772.15 1918
9773.08 1993
9774.01 1919
9774.95 1948
9775.88 1920
9776.81 1899
9777.75 1872
9778.68 1938
9779.62 1931
9780.55 1883
9781.48 1890
9782.42 1923
9783.35 1958
9784.28 1940
9785.22 1967
9786.15 1987
9787.09 1970
9788.02 1961
9788.95 1948
9789.89 1966
9790.82 1912
9791.76 1878
9792.69 1891
9793.63 1893
9794.56 1858
9795.49 1887
9796.43 1972
9797.36 1948
9798.30 1911
9799.23 1947
9800.17 1929
9801.10 1965
9802.04 1951
9802.97 1890
9803.91 1871
9804.84 1814
9805.78 1786
9806.71 1739
9807.65 1730
9808.58 1691
9809.52 1629
9810.45 1601
9811.39 1588
9812.32 1552
9813.26 1574
9814.19 1522
9815.13 1527
9816.06 1525
9817.00 1528
9817.93 1483
9818.87 1516
9819.80 1486
9820.74 1442
9821.68 1454
9822.61 1436
9823.55 1459
9824.48 1477
9825.42 1502
9826.35 1460
9827.29 1487
9828.23 1445
9829.16 1441
9830.10 1430
9831.03 1487
9831.97 1455
9832.91 1475
9833.84 1437
9834.78 1458
9835.72 1449
9836.65 1444
9837.59 1486
9838.52 1513
9839.46 1470
9840.40 1443
9841.33 1444
9842.27 1438
9843.21 1451
9844.14 1414
9845.08 1447
9846.02 1464
9846.95 1417
9847.89 1434
9848.83 1401
9849.77 1417
9850.70 1472
9851.64 1429
9852.58 1468
9853.51 1459
9854.45 1427
9855.39 1460
9856.33 1439
9857.26 1450
9858.20 1399
9859.14 1464
9860.08 1431
9861.01 1457
9861.95 1423
9862.89 1400
9863.83 1412
9864.76 1450
9865.70 1419
9866.64 1391
9867.58 1408
9868.51 1426
9869.45 1464
9870.39 1425
9871.33 1369
9872.27 1357
9873.20 1422
9874.14 1398
9875.08 1399
9876.02 1396
9876.96 1390
9877.90 1406
9878.83 1430
9879.77 1391
9880.71 1396
9881.65 1359
9882.59 1400
9883.53 1399
9884.47 1349
9885.40 1366
9886.34 1349
9887.28 1365
9888.22 1352
9889.16 1346
9890.10 1336
9891.04 1375
9891.98 1385
9892.91 1395
9893.85 1369
9894.79 1362
9895.73 1357
9896.67 1348
9897.61 1374
9898.55 1317
9899.49 1324
9900.43 1344
9901.37 1383
9902.31 1378
9903.25 1371
9904.19 1408
9905.13 1406
9906.07 1368
9907.01 1418
9907.95 1414
9908.89 1396
9909.83 1368
9910.77 1378
9911.71 1428
9912.65 1405
9913.59 1401
9914.53 1379
9915.47 1390
9916.41 1408
9917.35 1405
9918.29 1445
9919.23 1482
9920.17 1468
9921.11 1495
9922.05 1503
9922.99 1568
9923.93 1612
9924.87 1627
9925.81 1666
9926.75 1685
9927.69 1711
9928.63 1766
9929.57 1808
9930.51 1772
9931.45 1691
9932.39 1682
9933.34 1628
9934.28 1626
9935.22 1556
9936.16 1533
9937.10 1519
9938.04 1524
9938.98 1469
9939.92 1447
9940.87 1429
9941.81 1431
9942.75 1425
9943.69 1444
9944.63 1467
9945.57 1513
9946.51 1492
9947.46 1525
9948.40 1545
9949.34 1598
9950.28 1622
9951.22 1682
9952.16 1653
9953.11 1671
9954.05 1610
9954.99 1594
9955.93 1580
9956.87 1588
9957.82 1572
9958.76 1497
9959.70 1439
9960.64 1471
9961.59 1465
9962.53 1414
9963.47 1391
9964.41 1307
9965.35 1305
9966.30 1272
9967.24 1274
9968.18 1281
9969.13 1236
9970.07 1221
9971.01 1236
9971.95 1179
9972.90 1209
9973.84 1167
9974.78 1190
9975.73 1184
9976.67 1176
9977.61 1186
9978.55 1146
9979.50 1184
9980.44 1191
9981.38 1192
9982.33 1172
9983.27 1193
9984.21 1167
9985.16 1184
9986.10 1178
9987.04 1195
9987.99 1184
9988.93 1164
9989.88 1138
9990.82 1102
9991.76 1122
9992.71 1185
9993.65 1180
9994.59 1131
9995.54 1122
9996.48 1130
9997.43 1133
9998.37 1143
9999.31 1096
10000.26 1116
10001.20 1109
10002.15 1093
10003.09 1094
10004.04 1108
10004.98 1076
10005.92 1094
10006.87 1132
10007.81 1136
10008.76 1114
10009.70 1120
10010.65 1099
10011.59 1094
10012.54 1103
10013.48 1098
10014.43 1113
10015.37 1170
10016.32 1152
10017.26 1155
10018.21 1133
10019.15 1122
10020.10 1121
10021.04 1095
10021.99 1125
10022.93 1111
10023.88 1129
10024.82 1115
10025.77 1121
10026.71 1106
10027.66 1089
10028.60 1080
10029.55 1053
10030.49 1099
10031.44 1078
10032.39 1083
10033.33 1078
10034.28 1073
10035.22 1088
10036.17 1041
10037.11 1093
10038.06 1081
10039.01 1062
10039.95 1094
10040.90 1096
10041.84 1030
10042.79 1082
10043.74 1050
10044.68 1031
10045.63 1077
10046.58 1064
10047.52 1083
10048.47 1028
10049.41 996
10050.36 1008
10051.31 1022
10052.25 1043
10053.20 1047
10054.15 996
10055.09 1031
10056.04 1014
10056.99 999
10057.93 1004
10058.88 1052
10059.83 1002
10060.78 975
10061.72 1013
10062.67 993
10063.62 976
10064.56 990
10065.51 979
10066.46 971
10067.41 992
10068.35 1005
10069.30 988
10070.25 958
10071.20 991
10072.14 997
10073.09 979
10074.04 982
10074.99 1007
10075.93 996
10076.88 1026
10077.83 971
10078.78 982
10079.72 1017
10080.67 979
10081.62 981
10082.57 964
10083.52 972
10084.46 1024
10085.41 998
10086.36 982
10087.31 1011
10088.26 998
10089.21 976
10090.15 1006
10091.10 1014
10092.05 963
10093.00 992
10093.95 994
10094.90 988
10095.85 946
10096.79 1008
10097.74 965
10098.69 979
10099.64 1005
10100.59 1002
10101.54 992
10102.49 999
10103.44 1007
10104.39 995
10105.33 954
10106.28 1005
10107.23 977
10108.18 979
10109.13 1029
10110.08 991
10111.03 987
10111.98 1015
10112.93 972
10113.88 989
10114.83 1003
10115.78 954
10116.73 954
10117.68 984
10118.63 989
10119.58 979
10120.53 1002
10121.48 978
10122.43 998
10123.38 1064
10124.33 1009
10125.28 1009
10126.23 1032
10127.18 1003
10128.13 997
10129.08 1042
10130.03 1046
10130.98 1000
10131.93 1024
10132.88 1024
10133.83 1077
10134.78 1033
10135.73 1042
10136.68 1051
10137.63 1094
10138.58 1098
10139.53 1065
10140.48 1101
10141.43 1105
10142.38 1118
10143.33 1130
10144.29 1105
10145.24 1110
10146.19 1176
10147.14 1106
10148.09 1113
10149.04 1124
10149.99 1179
10150.94 1168
10151.89 1119
10152.85 1157
10153.80 1176
10154.75 1159
10155.70 1182
10156.65 1179
10157.60 1245
10158.55 1245
10159.51 1191
10160.46 1252
10161.41 1211
10162.36 1209
10163.31 1224
10164.26 1265
10165.22 1288
10166.17 1237
10167.12 1233
10168.07 1262
10169.02 1257
10169.98 1298
10170.93 1289
10171.88 1334
10172.83 1336
10173.79 1358
10174.74 1366
10175.69 1372
10176.64 1343
10177.60 1391
10178.55 1405
10179.50 1413
10180.45 1416
10181.41 1442
10182.36 1424
10183.31 1464
10184.26 1444
10185.22 1434
10186.17 1445
10187.12 1438
10188.08 1498
10189.03 1482
10189.98 1551
10190.93 1502
10191.89 1502
10192.84 1487
10193.79 1479
10194.75 1513
10195.70 1519
10196.65 1507
10197.61 1525
10198.56 1507
10199.51 1478
10200.47 1572
10201.42 1578
10202.38 1554
10203.33 1656
10204.28 1644
10205.24 1663
10206.19 1667
10207.14 1660
10208.10 1714
10209.05 1727
10210.01 1739
10210.96 1691
10211.91 1737
10212.87 1761
10213.82 1659
10214.78 1648
10215.73 1625
10216.69 1591
10217.64 1526
10218.59 1549
10219.55 1536
10220.50 1512
10221.46 1491
10222.41 1523
10223.37 1507
10224.32 1484
10225.28 1483
10226.23 1478
10227.19 1456
10228.14 1424
10229.10 1476
10230.05 1524
10231.01 1521
10231.96 1567
10232.92 1635
10233.87 1674
10234.83 1712
10235.78 1719
10236.74 1771
10237.69 1796
10238.65 1805
10239.60 1802
10240.56 1829
10241.51 1761
10242.47 1689
10243.42 1645
10244.38 1616
10245.34 1584
10246.29 1518
10247.25 1441
10248.20 1464
10249.16 1434
10250.11 1399
10251.07 1416
10252.03 1374
10252.98 1338
10253.94 1360
10254.89 1335
10255.85 1302
10256.81 1302
10257.76 1270
10258.72 1213
10259.68 1234
10260.63 1210
10261.59 1198
10262.55 1203
10263.50 1180
10264.46 1167
10265.41 1154
10266.37 1152
10267.33 1143
10268.28 1113
10269.24 1132
10270.20 1126
10271.16 1112
10272.11 1096
10273.07 1164
10274.03 1160
10274.98 1140
10275.94 1125
10276.90 1103
10277.85 1128
10278.81 1096
10279.77 1098
10280.73 1086
10281.68 1078
10282.64 1059
10283.60 1066
10284.56 1090
10285.51 1097
10286.47 1071
10287.43 1049
10288.39 1067
10289.34 1044
10290.30 1040
10291.26 1047
10292.22 1055
10293.18 1034
10294.13 1066
10295.09 1068
10296.05 1082
10297.01 1082
10297.97 1068
10298.92 1062
10299.88 1054
10300.84 1069
10301.80 1067
10302.76 1067
10303.72 1016
10304.67 1052
10305.63 1045
10306.59 1055
10307.55 1037
10308.51 1036
10309.47 1065
10310.43 1044
10311.38 1000
10312.34 1024
10313.30 1002
10314.26 1010
10315.22 1018
10316.18 1030
10317.14 1062
10318.10 1038
10319.06 1030
10320.01 1012
10320.97 1017
10321.93 1023
10322.89 985
10323.85 984
10324.81 1008
10325.77 1007
10326.73 996
10327.69 1000
10328.65 993
10329.61 974
10330.57 976
10331.53 983
10332.49 960
10333.45 943
10334.41 972
10335.37 968
10336.33 959
10337.29 972
10338.25 937
10339.21 986
10340.17 933
10341.13 965
10342.09 956
10343.05 951
10344.01 937
10344.97 906
10345.93 905
10346.89 939
10347.85 953
10348.81 948
10349.77 903
10350.73 938
10351.69 932
10352.65 876
10353.61 888
10354.57 903
10355.53 858
10356.49 842
10357.46 882
10358.42 899
10359.38 867
10360.34 852
10361.30 868
10362.26 860
10363.22 900
10364.18 851
10365.14 870
10366.11 872
10367.07 881
10368.03 876
10368.99 847
10369.95 851
10370.91 862
10371.87 861
10372.84 847
10373.80 864
10374.76 812
10375.72 848
10376.68 861
10377.64 854
10378.61 874
10379.57 858
10380.53 854
10381.49 861
10382.45 830
10383.42 866
10384.38 869
10385.34 844
10386.30 868
10387.27 872
10388.23 825
10389.19 842
10390.15 845
10391.11 854
10392.08 824
10393.04 812
10394.00 836
10394.96 845
10395.93 834
10396.89 835
10397.85 803
10398.82 824
10399.78 822
10400.74 825
10401.70 838
10402.67 815
10403.63 809
10404.59 813
10405.56 823
10406.52 844
10407.48 822
10408.45 852
10409.41 830
10410.37 851
10411.34 861
10412.30 856
10413.26 868
10414.23 821
10415.19 830
10416.15 872
10417.12 847
10418.08 882
10419.04 877
10420.01 893
10420.97 871
10421.94 877
10422.90 865
10423.86 891
10424.83 864
10425.79 847
10426.76 845
10427.72 858
10428.68 831
10429.65 857
10430.61 825
10431.58 849
10432.54 836
10433.51 815
10434.47 828
10435.44 797
10436.40 797
10437.36 764
10438.33 792
10439.29 800
10440.26 776
10441.22 754
10442.19 762
10443.15 802
10444.12 819
10445.08 794
10446.05 775
10447.01 758
10447.98 769
10448.94 773
10449.91 763
10450.87 789
10451.84 770
10452.80 763
10453.77 780
10454.73 799
10455.70 786
10456.67 763
10457.63 763
10458.60 783
10459.56 793
10460.53 786
10461.49 757
10462.46 752
10463.43 779
10464.39 823
10465.36 798
10466.32 767
10467.29 793
10468.25 760
10469.22 753
10470.19 766
10471.15 755
10472.12 774
10473.09 780
10474.05 792
10475.02 768
10475.98 792
10476.95 811
10477.92 776
10478.88 812
10479.85 794
10480.82 828
10481.78 808
10482.75 812
10483.72 789
10484.68 817
10485.65 813
10486.62 750
10487.58 760
10488.55 787
10489.52 799
10490.49 790
10491.45 787
10492.42 764
10493.39 790
10494.35 828
10495.32 770
10496.29 793
10497.26 782
10498.22 808
10499.19 773
10500.16 763
10501.13 758
10502.09 767
10503.06 770
10504.03 765
10505.00 738
10505.96 769
10506.93 780
10507.90 755
10508.87 789
10509.84 778
10510.80 788
10511.77 752
10512.74 741
10513.71 748
10514.68 796
10515.64 780
10516.61 742
10517.58 730
10518.55 758
10519.52 751
10520.49 767
10521.45 797
10522.42 790
10523.39 781
10524.36 767
10525.33 747
10526.30 763
10527.27 751
10528.23 782
10529.20 803
10530.17 773
10531.14 768
10532.11 771
10533.08 765
10534.05 760
10535.02 782
10535.99 802
10536.96 811
10537.93 812
10538.89 795
10539.86 762
10540.83 800
10541.80 805
10542.77 814
10543.74 792
10544.71 757
10545.68 756
10546.65 788
10547.62 796
10548.59 789
10549.56 783
10550.53 777
10551.50 782
10552.47 763
10553.44 806
10554.41 797
10555.38 822
10556.35 814
10557.32 788
10558.29 777
10559.26 825
10560.23 830
10561.20 846
10562.17 842
10563.14 823
10564.11 848
10565.08 858
10566.05 831
10567.02 829
10567.99 815
10568.96 836
10569.93 838
10570.91 872
10571.88 845
10572.85 826
10573.82 834
10574.79 831
10575.76 812
10576.73 805
10577.70 820
10578.67 835
10579.64 808
10580.62 803
10581.59 794
10582.56 821
10583.53 797
10584.50 819
10585.47 827
10586.44 814
10587.42 834
10588.39 859
10589.36 834
10590.33 839
10591.30 854
10592.27 821
10593.25 859
10594.22 852
10595.19 873
10596.16 881
10597.13 874
10598.10 877
10599.08 854
10600.05 890
10601.02 846
10601.99 872
10602.97 917
10603.94 900
10604.91 882
10605.88 913
10606.85 895
10607.83 894
10608.80 918
10609.77 932
10610.74 931
10611.72 886
10612.69 952
10613.66 942
10614.64 924
10615.61 923
10616.58 924
10617.55 952
10618.53 930
10619.50 935
10620.47 918
10621.45 914
10622.42 917
10623.39 899
10624.37 913
10625.34 900
10626.31 898
10627.29 917
10628.26 866
10629.23 917
10630.21 930
10631.18 909
10632.15 921
10633.13 894
10634.10 929
10635.07 909
10636.05 969
10637.02 966
10638.00 959
10638.97 981
10639.94 1024
10640.92 1006
10641.89 1018
10642.87 1007
10643.84 977
10644.81 985
10645.79 969
10646.76 955
10647.74 956
10648.71 930
10649.68 916
10650.66 935
10651.63 918
10652.61 885
10653.58 856
10654.56 850
10655.53 845
10656.51 846
10657.48 819
10658.46 806
10659.43 789
10660.41 779
10661.38 806
10662.36 819
10663.33 814
10664.31 802
10665.28 822
10666.26 813
10667.23 809
10668.21 834
10669.18 819
10670.16 799
10671.13 785
10672.11 805
10673.08 790
10674.06 812
10675.03 829
10676.01 862
10676.99 785
10677.96 770
10678.94 809
10679.91 839
10680.89 840
10681.86 811
10682.84 822
10683.82 817
10684.79 816
10685.77 822
10686.74 824
10687.72 817
10688.70 812
10689.67 793
10690.65 800
10691.63 789
10692.60 795
10693.58 799
10694.55 789
10695.53 812
10696.51 769
10697.48 798
10698.46 807
10699.44 813
10700.41 802
10701.39 826
10702.37 809
10703.34 793
10704.32 783
10705.30 780
10706.27 779
10707.25 793
10708.23 825
10709.21 818
10710.18 824
10711.16 781
10712.14 783
10713.11 811
10714.09 783
10715.07 800
10716.05 806
10717.02 830
10718.00 844
10718.98 814
10719.96 810
10720.93 794
10721.91 829
10722.89 837
10723.87 809
10724.85 818
10725.82 828
10726.80 789
10727.78 786
10728.76 851
10729.74 811
10730.71 789
10731.69 803
10732.67 788
10733.65 797
10734.63 824
10735.60 816
10736.58 816
10737.56 828
10738.54 799
10739.52 820
10740.50 821
10741.48 826
10742.45 833
10743.43 820
10744.41 855
10745.39 815
10746.37 814
10747.35 832
10748.33 850
10749.31 835
10750.28 842
10751.26 825
10752.24 840
10753.22 844
10754.20 829
10755.18 814
10756.16 792
10757.14 805
10758.12 797
10759.10 770
10760.08 802
10761.06 807
10762.04 793
10763.01 812
10763.99 803
10764.97 784
10765.95 863
10766.93 821
10767.91 812
10768.89 828
10769.87 827
10770.85 828
10771.83 783
10772.81 825
10773.79 806
10774.77 815
10775.75 820
10776.73 841
10777.71 859
10778.69 887
10779.67 853
10780.65 856
10781.63 830
10782.62 866
10783.60 867
10784.58 825
10785.56 834
10786.54 847
10787.52 839
10788.50 887
10789.48 898
10790.46 858
10791.44 880
10792.42 871
10793.40 870
10794.38 854
10795.37 867
10796.35 839
10797.33 853
10798.31 845
10799.29 891
10800.27 866
10801.25 873
10802.23 881
10803.21 848
10804.20 880
10805.18 911
10806.16 914
10807.14 889
10808.12 886
10809.10 855
10810.09 884
10811.07 890
10812.05 879
10813.03 909
10814.01 924
10815.00 929
10815.98 905
10816.96 931
10817.94 915
10818.92 912
10819.91 950
10820.89 914
10821.87 911
10822.85 903
10823.83 920
10824.82 930
10825.80 934
10826.78 929
10827.76 962
10828.75 951
10829.73 955
10830.71 939
10831.69 949
10832.68 945
10833.66 946
10834.64 960
10835.63 957
10836.61 959
10837.59 938
10838.57 936
10839.56 965
10840.54 987
10841.52 990
10842.51 997
10843.49 997
10844.47 983
10845.46 1000
10846.44 957
10847.42 992
10848.41 996
10849.39 1022
10850.37 992
10851.36 1004
10852.34 1020
10853.32 1038
10854.31 1004
10855.29 1016
10856.28 1018
10857.26 1033
10858.24 1062
10859.23 1081
10860.21 1045
10861.20 1065
10862.18 1086
10863.16 1137
10864.15 1094
10865.13 1086
10866.12 1139
10867.10 1152
10868.08 1152
10869.07 1132
10870.05 1154
10871.04 1127
10872.02 1128
10873.01 1122
10873.99 1152
10874.98 1176
10875.96 1159
10876.95 1171
10877.93 1166
10878.92 1180
10879.90 1221
10880.89 1194
10881.87 1197
10882.86 1183
10883.84 1184
10884.83 1207
10885.81 1199
10886.80 1197
10887.78 1220
10888.77 1273
10889.75 1232
10890.74 1272
10891.72 1239
10892.71 1275
10893.69 1274
10894.68 1262
10895.66 1297
10896.65 1318
10897.64 1291
10898.62 1299
10899.61 1333
10900.59 1338
10901.58 1312
10902.56 1303
10903.55 1374
10904.54 1381
10905.52 1375
10906.51 1344
10907.49 1369
10908.48 1411
10909.47 1434
10910.45 1437
10911.44 1417
10912.43 1456
10913.41 1471
10914.40 1493
10915.39 1492
10916.37 1528
10917.36 1538
10918.35 1547
10919.33 1536
10920.32 1585
10921.31 1608
10922.29 1534
10923.28 1600
10924.27 1582
10925.25 1582
10926.24 1607
10927.23 1639
10928.21 1616
10929.20 1617
10930.19 1642
10931.18 1597
10932.16 1628
10933.15 1623
10934.14 1648
10935.12 1690
10936.11 1673
10937.10 1687
10938.09 1702
10939.07 1734
10940.06 1738
10941.05 1795
10942.04 1853
10943.02 1808
10944.01 1830
10945.00 1892
10945.99 1840
10946.98 1897
10947.96 1942
10948.95 1953
10949.94 1979
10950.93 2016
10951.92 2058
10952.90 2122
10953.89 2156
10954.88 2177
10955.87 2263
10956.86 2295
10957.85 2317
10958.83 2392
10959.82 2414
10960.81 2492
10961.80 2523
10962.79 2462
10963.78 2493
10964.77 2478
10965.75 2391
10966.74 2349
10967.73 2313
10968.72 2265
10969.71 2248
10970.70 2244
10971.69 2218
10972.68 2122
10973.67 2119
10974.66 2096
10975.64 2128
10976.63 2093
10977.62 2050
10978.61 2038
10979.60 2042
10980.59 2066
10981.58 2004
10982.57 2064
10983.56 2092
10984.55 2102
10985.54 2117
10986.53 2091
10987.52 2115
10988.51 2212
10989.50 2252
10990.49 2294
10991.48 2299
10992.47 2358
10993.46 2449
10994.45 2501
10995.44 2575
10996.43 2679
10997.42 2809
10998.41 2887
10999.40 2942
11000.39 3021
11001.38 3145
11002.37 3136
11003.36 3133
11004.35 3105
11005.34 3037
11006.33 2899
11007.32 2818
11008.31 2766
11009.30 2636
11010.30 2487
11011.29 2370
11012.28 2281
11013.27 2240
11014.26 2099
11015.25 2016
11016.24 1956
11017.23 1910
11018.22 1882
11019.21 1751
11020.21 1732
11021.20 1744
11022.19 1670
11023.18 1676
11024.17 1662
11025.16 1606
11026.15 1648
11027.14 1604
11028.14 1596
11029.13 1560
11030.12 1523
11031.11 1567
11032.10 1598
11033.09 1546
11034.09 1528
11035.08 1544
11036.07 1554
11037.06 1529
11038.05 1509
11039.05 1556
11040.04 1548
11041.03 1540
11042.02 1557
11043.02 1518
11044.01 1519
11045.00 1555
11045.99 1490
11046.98 1456
11047.98 1454
11048.97 1452
11049.96 1440
11050.95 1432
11051.95 1436
11052.94 1479
11053.93 1457
11054.93 1397
11055.92 1450
11056.91 1419
11057.90 1385
11058.90 1440
11059.89 1417
11060.88 1385
11061.88 1429
11062.87 1433
11063.86 1432
11064.86 1391
11065.85 1419
11066.84 1434
11067.84 1411
11068.83 1393
11069.82 1465
11070.82 1442
11071.81 1439
11072.80 1439
11073.80 1403
11074.79 1424
11075.78 1438
11076.78 1374
11077.77 1424
11078.77 1462
11079.76 1420
11080.75 1423
11081.75 1408
11082.74 1404
11083.74 1392
11084.73 1393
11085.72 1424
11086.72 1389
11087.71 1321
11088.71 1380
11089.70 1364
11090.70 1382
11091.69 1376
11092.68 1350
11093.68 1361
11094.67 1389
11095.67 1374
11096.66 1363
11097.66 1313
11098.65 1313
11099.65 1290
11100.64 1292
11101.64 1307
11102.63 1313
11103.63 1327
11104.62 1289
11105.62 1310
11106.61 1320
11107.61 1310
11108.60 1318
11109.60 1291
11110.59 1264
11111.59 1252
11112.58 1283
11113.58 1308
11114.57 1274
11115.57 1273
11116.56 1298
11117.56 1288
11118.56 1260
11119.55 1278
11120.55 1261
11121.54 1283
11122.54 1250
11123.54 1304
11124.53 1279
11125.53 1279
11126.52 1304
11127.52 1274
11128.51 1260
11129.51 1306
11130.51 1292
11131.50 1304
11132.50 1256
11133.50 1218
11134.49 1256
11135.49 1245
11136.49 1248
11137.48 1221
11138.48 1224
11139.47 1240
11140.47 1229
11141.47 1188
11142.46 1195
11143.46 1198
11144.46 1229
11145.46 1244
11146.45 1191
11147.45 1163
11148.45 1176
11149.44 1193
11150.44 1217
11151.44 1205
11152.43 1170
11153.43 1224
11154.43 1223
11155.43 1226
11156.42 1216
11157.42 1241
11158.42 1213
11159.42 1215
11160.41 1199
11161.41 1180
11162.41 1193
11163.41 1176
11164.40 1189
11165.40 1182
11166.40 1139
11167.40 1126
11168.39 1097
11169.39 1114
11170.39 1130
11171.39 1120
11172.39 1132
11173.38 1112
11174.38 1152
11175.38 1146
11176.38 1125
11177.38 1120
11178.38 1135
11179.37 1127
11180.37 1122
11181.37 1122
11182.37 1098
11183.37 1138
11184.37 1149
11185.37 1109
11186.36 1132
11187.36 1171
11188.36 1144
11189.36 1126
11190.36 1112
11191.36 1124
11192.36 1131
11193.36 1127
11194.36 1107
11195.35 1114
11196.35 1133
11197.35 1156
11198.35 1170
11199.35 1165
11200.35 1161
11201.35 1173
11202.35 1153
11203.35 1139
11204.35 1161
11205.35 1162
11206.35 1179
11207.35 1212
11208.35 1212
11209.35 1160
11210.35 1156
11211.35 1154
11212.35 1186
11213.35 1184
11214.35 1175
11215.34 1149
11216.35 1184
11217.35 1169
11218.35 1131
11219.35 1136
11220.35 1128
11221.35 1128
11222.35 1116
11223.35 1128
11224.35 1136
11225.35 1136
11226.35 1141
11227.35 1133
11228.35 1165
11229.35 1133
11230.35 1144
11231.35 1121
11232.35 1128
11233.35 1169
11234.35 1163
11235.35 1182
11236.35 1153
11237.36 1125
11238.36 1124
11239.36 1142
11240.36 1136
11241.36 1170
11242.36 1161
11243.36 1148
11244.36 1172
11245.36 1153
11246.37 1153
11247.37 1181
11248.37 1151
11249.37 1195
11250.37 1172
11251.37 1172
11252.38 1221
11253.38 1200
11254.38 1202
11255.38 1204
11256.38 1213
11257.38 1231
11258.39 1209
11259.39 1194
11260.39 1204
11261.39 1222
11262.39 1253
11263.40 1249
11264.40 1210
11265.40 1251
11266.40 1241
11267.40 1206
11268.41 1209
11269.41 1250
11270.41 1238
11271.41 1236
11272.42 1293
11273.42 1248
11274.42 1274
11275.42 1280
11276.43 1301
11277.43 1349
11278.43 1311
11279.44 1331
11280.44 1343
11281.44 1310
11282.44 1319
11283.45 1336
11284.45 1260
11285.45 1253
11286.46 1279
11287.46 1260
11288.46 1246
11289.47 1155
11290.47 1159
11291.47 1160
11292.48 1176
11293.48 1141
11294.48 1129
11295.49 1129
11296.49 1109
11297.49 1114
11298.50 1144
11299.50 1124
11300.51 1119
11301.51 1085
11302.51 1080
11303.52 1054
11304.52 1078
11305.53 1109
11306.53 1069
11307.53 1092
11308.54 1067
11309.54 1084
11310.55 1051
11311.55 1059
11312.55 1096
11313.56 1105
11314.56 1111
11315.57 1146
11316.57 1178
11317.58 1141
11318.58 1157
11319.59 1185
11320.59 1175
11321.59 1157
11322.60 1149
11323.60 1191
11324.61 1163
11325.61 1145
11326.62 1176
11327.62 1162
11328.63 1175
11329.63 1139
11330.64 1137
11331.64 1133
11332.65 1127
11333.65 1119
11334.66 1142
11335.67 1082
11336.67 1103
11337.68 1091
11338.68 1119
11339.69 1109
11340.69 1090
11341.70 1113
11342.70 1079
11343.71 1156
11344.72 1132
11345.72 1113
11346.73 1114
11347.73 1095
11348.74 1028
11349.74 1030
11350.75 1068
11351.76 1032
11352.76 997
11353.77 1005
11354.78 1016
11355.78 1060
11356.79 1035
11357.79 1019
11358.80 1001
11359.81 992
11360.81 986
11361.82 1000
11362.83 976
11363.83 951
11364.84 979
11365.85 982
11366.85 997
11367.86 999
11368.87 965
11369.87 974
11370.88 960
11371.89 929
11372.89 926
11373.90 931
11374.91 947
11375.92 887
11376.92 917
11377.93 934
11378.94 948
11379.94 955
11380.95 902
11381.96 907
11382.97 850
11383.97 874
11384.98 865
11385.99 878
11387.00 916
11388.00 897
11389.01 920
11390.02 895
11391.03 909
11392.04 889
11393.04 891
11394.05 889
11395.06 859
11396.07 854
11397.08 839
11398.08 830
11399.09 858
11400.10 885
11401.11 856
11402.12 892
11403.12 850
11404.13 892
11405.14 883
11406.15 880
11407.16 835
11408.17 861
11409.18 857
11410.18 835
11411.19 813
11412.20 842
11413.21 848
11414.22 866
11415.23 815
11416.24 812
11417.25 861
11418.25 851
11419.26 867
11420.27 860
11421.28 838
11422.29 836
11423.30 848
11424.31 830
11425.32 812
11426.33 820
11427.34 823
11428.35 836
11429.36 834
11430.37 795
11431.38 812
11432.39 814
11433.39 796
11434.40 819
11435.41 867
11436.42 824
11437.43 805
11438.44 828
11439.45 784
11440.46 815
11441.47 821
11442.48 783
11443.49 793
11444.50 785
11445.51 788
11446.52 779
11447.53 794
11448.55 792
11449.56 762
11450.57 771
11451.58 792
11452.59 781
11453.60 803
11454.61 792
11455.62 765
11456.63 769
11457.64 737
11458.65 775
11459.66 751
11460.67 733
11461.68 760
11462.69 767
11463.71 740
11464.72 758
11465.73 748
11466.74 719
11467.75 752
11468.76 741
11469.77 736
11470.78 756
11471.80 742
11472.81 728
11473.82 765
11474.83 747
11475.84 775
11476.85 729
11477.86 741
11478.88 760
11479.89 721
11480.90 702
11481.91 748
11482.92 733
11483.93 733
11484.95 704
11485.96 735
11486.97 725
11487.98 745
11489.00 708
11490.01 684
11491.02 717
11492.03 755
11493.04 714
11494.06 695
11495.07 712
11496.08 717
11497.09 697
11498.11 698
11499.12 708
11500.13 714
11501.14 741
11502.16 732
11503.17 730
11504.18 736
11505.20 730
11506.21 739
11507.22 727
11508.23 728
11509.25 729
11510.26 733
11511.27 733
11512.29 743
11513.30 723
11514.31 713
11515.33 730
11516.34 723
11517.35 720
11518.37 745
11519.38 741
11520.39 719
11521.41 731
11522.42 737
11523.43 749
11524.45 757
11525.46 765
11526.47 738
11527.49 747
11528.50 760
11529.52 719
11530.53 736
11531.54 725
11532.56 735
11533.57 769
11534.59 768
11535.60 721
11536.62 748
11537.63 792
11538.64 781
11539.66 783
11540.67 778
11541.69 800
11542.70 767
11543.72 765
11544.73 762
11545.75 745
11546.76 737
11547.77 768
11548.79 738
11549.80 750
11550.82 750
11551.83 758
11552.85 702
11553.86 691
11554.88 693
11555.89 698
11556.91 706
11557.92 720
11558.94 697
11559.95 671
11560.97 677
11561.99 664
11563.00 695
11564.02 688
11565.03 672
11566.05 672
11567.06 676
11568.08 706
11569.09 660
11570.11 660
11571.13 687
11572.14 689
11573.16 648
11574.17 663
11575.19 671
11576.20 671
11577.22 638
11578.24 656
11579.25 695
11580.27 698
11581.29 673
11582.30 671
11583.32 674
11584.33 672
11585.35 648
11586.37 676
11587.38 678
11588.40 671
11589.42 675
11590.43 642
11591.45 638
11592.47 644
11593.48 641
11594.50 676
11595.52 685
11596.53 666
11597.55 687
11598.57 676
11599.58 655
11600.60 694
11601.62 691
11602.64 660
11603.65 662
11604.67 690
11605.69 667
11606.70 659
11607.72 669
11608.74 675
11609.76 657
11610.77 672
11611.79 654
11612.81 662
11613.83 612
11614.84 648
11615.86 642
11616.88 640
11617.90 657
11618.92 640
11619.93 648
11620.95 666
11621.97 646
11622.99 657
11624.01 647
11625.02 658
11626.04 640
11627.06 654
11628.08 689
11629.10 663
11630.11 656
11631.13 617
11632.15 624
11633.17 642
11634.19 650
11635.21 661
11636.23 677
11637.24 690
11638.26 673
11639.28 630
11640.30 688
11641.32 638
11642.34 653
11643.36 646
11644.38 663
11645.39 673
11646.41 643
11647.43 649
11648.45 650
11649.47 662
11650.49 665
11651.51 663
11652.53 678
11653.55 668
11654.57 678
11655.59 655
11656.61 636
11657.63 682
11658.65 656
11659.67 685
11660.69 654
11661.70 621
11662.72 672
11663.74 618
11664.76 675
11665.78 653
11666.80 659
11667.82 630
11668.84 636
11669.86 648
11670.88 664
11671.90 662
11672.92 656
11673.95 654
11674.97 675
11675.99 657
11677.01 680
11678.03 666
11679.05 666
11680.07 661
11681.09 668
11682.11 665
11683.13 662
11684.15 658
11685.17 683
11686.19 635
11687.21 660
11688.23 634
11689.25 647
11690.28 668
11691.30 653
11692.32 684
11693.34 649
11694.36 650
11695.38 680
11696.40 659
11697.42 658
11698.44 666
11699.47 657
11700.49 670
11701.51 703
11702.53 680
11703.55 675
11704.57 666
11705.60 666
11706.62 705
11707.64 687
11708.66 682
11709.68 693
11710.70 687
11711.73 664
11712.75 654
11713.77 684
11714.79 674
11715.81 667
11716.84 693
11717.86 718
11718.88 701
11719.90 706
11720.92 675
11721.95 710
11722.97 687
11723.99 658
11725.01 682
11726.04 699
11727.06 707
11728.08 698
11729.11 727
11730.13 735
11731.15 707
11732.17 718
11733.20 717
11734.22 718
11735.24 686
11736.26 738
11737.29 723
11738.31 730
11739.33 721
11740.36 736
11741.38 734
11742.40 742
11743.43 696
11744.45 744
11745.47 750
11746.50 735
11747.52 754
11748.54 711
11749.57 753
11750.59 748
11751.62 742
11752.64 728
11753.66 734
11754.69 751
11755.71 768
11756.73 791
11757.76 758
11758.78 764
11759.81 779
11760.83 786
11761.85 788
11762.88 773
11763.90 762
11764.93 790
11765.95 802
11766.98 832
11768.00 786
11769.02 820
11770.05 782
11771.07 834
11772.10 822
11773.12 795
11774.15 833
11775.17 818
11776.20 823
11777.22 808
11778.25 821
11779.27 835
11780.30 823
11781.32 845
11782.35 804
11783.37 820
11784.40 845
11785.42 838
11786.45 844
11787.47 835
11788.50 814
11789.52 840
11790.55 843
11791.57 858
11792.60 840
11793.62 829
11794.65 856
11795.67 858
11796.70 853
11797.73 858
11798.75 833
11799.78 820
11800.80 860
11801.83 825
11802.85 853
11803.88 849
11804.91 829
11805.93 871
11806.96 871
11807.98 858
11809.01 906
11810.04 893
11811.06 908
11812.09 884
11813.12 880
11814.14 886
11815.17 880
11816.19 892
11817.22 900
11818.25 918
11819.27 943
11820.30 944
11821.33 911
11822.35 913
11823.38 917
11824.41 909
11825.44 955
11826.46 945
11827.49 975
11828.52 987
11829.54 953
11830.57 954
11831.60 954
11832.62 969
11833.65 994
11834.68 993
11835.71 1005
11836.73 977
11837.76 981
11838.79 974
11839.82 1002
11840.84 997
11841.87 1012
11842.90 981
11843.93 1021
11844.95 987
11845.98 1040
11847.01 1014
11848.04 1038
11849.07 1043
11850.09 1065
11851.12 1084
11852.15 1075
11853.18 1048
11854.21 1048
11855.23 1067
11856.26 1088
11857.29 1076
11858.32 1115
11859.35 1076
11860.38 1125
11861.40 1141
11862.43 1138
11863.46 1168
11864.49 1164
11865.52 1138
11866.55 1176
11867.58 1174
11868.60 1163
11869.63 1161
11870.66 1202
11871.69 1216
11872.72 1194
11873.75 1243
11874.78 1225
11875.81 1227
11876.84 1237
11877.86 1238
11878.89 1253
11879.92 1244
11880.95 1279
11881.98 1305
11883.01 1248
11884.04 1290
11885.07 1327
11886.10 1360
11887.13 1401
11888.16 1412
11889.19 1366
11890.22 1398
11891.25 1401
11892.28 1416
11893.31 1408
11894.34 1435
11895.37 1504
11896.40 1529
11897.43 1564
11898.46 1562
11899.49 1581
11900.52 1667
11901.55 1721
11902.58 1784
11903.61 1753
11904.64 1771
11905.67 1781
11906.70 1759
11907.73 1790
11908.76 1767
11909.79 1775
11910.82 1794
11911.85 1770
11912.88 1717
11913.91 1678
11914.94 1675
11915.97 1629
11917.01 1622
11918.04 1555
11919.07 1587
11920.10 1593
11921.13 1577
11922.16 1542
11923.19 1604
11924.22 1569
11925.25 1581
11926.28 1618
11927.32 1640
11928.35 1608
11929.38 1600
11930.41 1645
11931.44 1643
11932.47 1679
11933.50 1668
11934.54 1665
11935.57 1670
11936.60 1672
11937.63 1633
11938.66 1624
11939.70 1594
11940.73 1576
11941.76 1539
11942.79 1522
11943.82 1496
11944.85 1502
11945.89 1464
11946.92 1439
11947.95 1422
11948.98 1428
11950.02 1379
11951.05 1362
11952.08 1282
11953.11 1303
11954.15 1308
11955.18 1316
11956.21 1284
11957.24 1279
11958.28 1312
11959.31 1301
11960.34 1283
11961.37 1265
11962.41 1263
11963.44 1274
11964.47 1283
11965.51 1279
11966.54 1282
11967.57 1296
11968.60 1274
11969.64 1311
11970.67 1329
11971.70 1306
11972.74 1274
11973.77 1302
11974.80 1276
11975.84 1277
11976.87 1287
11977.90 1308
11978.94 1336
11979.97 1345
11981.00 1304
11982.04 1324
11983.07 1350
11984.11 1365
11985.14 1340
11986.17 1350
11987.21 1368
11988.24 1368
11989.28 1392
11990.31 1376
11991.34 1417
11992.38 1455
11993.41 1425
11994.45 1426
11995.48 1392
11996.51 1389
11997.55 1391
11998.58 1471
11999.62 1406
12000.65 1459
12001.69 1431
12002.72 1429
12003.76 1433
12004.79 1420
12005.82 1419
12006.86 1483
12007.89 1520
12008.93 1522
12009.96 1518
12011.00 1543
12012.03 1538
12013.07 1494
12014.10 1537
12015.14 1538
12016.17 1572
12017.21 1585
12018.24 1579
12019.28 1579
12020.32 1607
12021.35 1593
12022.39 1635
12023.42 1561
12024.46 1544
12025.49 1561
12026.53 1580
12027.56 1586
12028.60 1586
12029.64 1579
12030.67 1576
12031.71 1565
12032.74 1561
12033.78 1580
12034.81 1531
12035.85 1584
12036.89 1538
12037.92 1511
12038.96 1532
12039.99 1530
12041.03 1490
12042.07 1488
12043.10 1490
12044.14 1499
12045.18 1532
12046.21 1506
12047.25 1538
12048.29 1509
12049.32 1549
12050.36 1539
12051.40 1540
12052.43 1580
12053.47 1541
12054.51 1509
12055.54 1546
12056.58 1560
12057.62 1535
12058.65 1554
12059.69 1575
12060.73 1558
12061.76 1581
12062.80 1551
12063.84 1525
12064.88 1498
12065.91 1492
12066.95 1483
12067.99 1464
12069.03 1437
12070.06 1412
12071.10 1390
12072.14 1404
12073.18 1384
12074.21 1361
12075.25 1322
12076.29 1297
12077.33 1308
12078.36 1313
12079.40 1279
12080.44 1232
12081.48 1306
12082.52 1271
12083.55 1328
12084.59 1316
12085.63 1299
12086.67 1287
12087.71 1301
12088.74 1316
12089.78 1301
12090.82 1281
12091.86 1280
12092.90 1274
12093.94 1282
12094.98 1312
12096.01 1344
12097.05 1274
12098.09 1350
12099.13 1345
12100.17 1311
12101.21 1317
12102.25 1338
12103.28 1352
12104.32 1360
12105.36 1362
12106.40 1355
12107.44 1339
12108.48 1338
12109.52 1340
12110.56 1296
12111.60 1273
12112.64 1258
12113.68 1223
12114.72 1222
12115.76 1251
12116.79 1201
12117.83 1194
12118.87 1156
12119.91 1148
12120.95 1157
12121.99 1158
12123.03 1143
12124.07 1131
12125.11 1099
12126.15 1120
12127.19 1058
12128.23 1073
12129.27 1071
12130.31 1066
12131.35 1067
12132.39 1067
12133.43 1043
12134.47 1041
12135.51 1035
12136.55 1081
12137.59 1059
12138.63 1017
12139.67 1026
12140.71 1050
12141.76 1042
12142.80 1068
12143.84 1039
12144.88 1043
12145.92 1037
12146.96 1011
12148.00 1013
12149.04 1013
12150.08 1013
12151.12 1046
12152.16 1054
12153.20 1049
12154.25 1001
12155.29 1008
12156.33 997
12157.37 997
12158.41 957
12159.45 983
12160.49 998
12161.53 977
12162.58 987
12163.62 976
12164.66 941
12165.70 962
12166.74 974
12167.78 977
12168.82 958
12169.87 935
12170.91 975
12171.95 961
12172.99 966
12174.03 979
12175.08 972
12176.12 960
12177.16 938
12178.20 955
12179.24 924
12180.29 947
12181.33 961
12182.37 923
12183.41 938
12184.46 937
12185.50 951
12186.54 927
12187.58 963
12188.63 951
12189.67 927
12190.71 918
12191.75 921
12192.80 974
12193.84 962
12194.88 941
12195.92 928
12196.97 902
12198.01 903
12199.05 942
12200.10 938
12201.14 930
12202.18 908
12203.23 909
12204.27 902
12205.31 923
12206.36 919
12207.40 889
12208.44 908
12209.49 903
12210.53 889
12211.57 889
12212.62 879
12213.66 879
12214.70 890
12215.75 890
12216.79 918
12217.84 897
12218.88 870
12219.92 859
12220.97 909
12222.01 909
12223.06 884
12224.10 874
12225.14 893
12226.19 921
12227.23 867
12228.28 854
12229.32 884
12230.36 872
12231.41 871
12232.45 898
12233.50 879
12234.54 893
12235.59 888
12236.63 892
12237.68 870
12238.72 883
12239.77 893
12240.81 890
12241.86 855
12242.90 860
12243.94 870
12244.99 885
12246.03 869
12247.08 865
12248.13 852
12249.17 868
12250.22 861
12251.26 845
12252.31 852
12253.35 859
12254.40 860
12255.44 850
12256.49 851
12257.53 851
12258.58 829
12259.62 834
12260.67 859
12261.72 841
12262.76 821
12263.81 820
12264.85 791
12265.90 809
12266.94 804
12267.99 785
12269.04 831
12270.08 805
12271.13 810
12272.17 824
12273.22 816
12274.27 791
12275.31 773
12276.36 827
12277.41 803
12278.45 821
12279.50 809
12280.55 845
12281.59 821
12282.64 797
12283.69 797
12284.73 793
12285.78 804
12286.83 783
12287.87 799
12288.92 782
12289.97 797
12291.01 801
12292.06 793
12293.11 802
12294.15 792
12295.20 816
12296.25 784
12297.30 786
12298.34 769
12299.39 796
12300.44 772
12301.48 773
12302.53 816
12303.58 792
12304.63 768
12305.67 793
12306.72 784
12307.77 769
12308.82 760
12309.87 781
12310.91 771
12311.96 788
12313.01 802
12314.06 772
12315.10 749
12316.15 757
12317.20 767
12318.25 777
12319.30 781
12320.34 784
12321.39 745
12322.44 784
12323.49 768
12324.54 755
12325.59 771
12326.63 782
12327.68 769
12328.73 744
12329.78 742
12330.83 747
12331.88 771
12332.93 778
12333.98 751
12335.02 767
12336.07 775
12337.12 753
12338.17 792
12339.22 797
12340.27 793
12341.32 756
12342.37 762
12343.42 761
12344.47 757
12345.51 725
12346.56 749
12347.61 743
12348.66 764
12349.71 745
12350.76 763
12351.81 778
12352.86 771
12353.91 777
12354.96 760
12356.01 748
12357.06 758
12358.11 784
12359.16 792
12360.21 757
12361.26 793
12362.31 799
12363.36 814
12364.41 785
12365.46 750
12366.51 766
12367.56 783
12368.61 810
12369.66 799
12370.71 798
12371.76 790
12372.81 800
12373.86 785
12374.91 805
12375.96 784
12377.01 809
12378.06 792
12379.11 791
12380.17 790
12381.22 799
12382.27 809
12383.32 812
12384.37 803
12385.42 820
12386.47 774
12387.52 805
12388.57 803
12389.62 831
12390.67 827
12391.73 805
12392.78 805
12393.83 791
12394.88 784
12395.93 774
12396.98 797
12398.03 788
12399.09 834
12400.14 812
12401.19 810
12402.24 804
12403.29 831
12404.34 792
12405.40 840
12406.45 841
12407.50 806
12408.55 844
12409.60 836
12410.66 833
12411.71 803
12412.76 837
12413.81 848
12414.86 864
12415.92 827
12416.97 836
12418.02 837
12419.07 857
12420.13 854
12421.18 827
12422.23 866
12423.28 874
12424.34 838
12425.39 848
12426.44 875
12427.49 856
12428.55 882
12429.60 865
12430.65 840
12431.71 863
12432.76 854
12433.81 892
12434.86 886
12435.92 914
12436.97 892
12438.02 907
12439.08 919
12440.13 898
12441.18 923
12442.24 929
12443.29 910
12444.34 910
12445.40 935
12446.45 899
12447.50 919
12448.56 951
12449.61 943
12450.67 947
12451.72 957
12452.77 944
12453.83 972
12454.88 971
12455.94 978
12456.99 995
12458.04 1015
12459.10 1026
12460.15 1031
12461.21 1069
12462.26 1053
12463.31 1075
12464.37 1101
12465.42 1169
12466.48 1157
12467.53 1178
12468.59 1201
12469.64 1253
12470.70 1283
12471.75 1320
12472.80 1381
12473.86 1414
12474.91 1494
12475.97 1525
12477.02 1555
12478.08 1546
12479.13 1553
12480.19 1555
12481.24 1555
12482.30 1535
12483.35 1549
12484.41 1515
12485.46 1492
12486.52 1480
12487.57 1439
12488.63 1429
12489.69 1374
12490.74 1334
12491.80 1318
12492.85 1274
12493.91 1227
12494.96 1208
12496.02 1170
12497.07 1113
12498.13 1134
12499.19 1103
12500.24 1083
12501.30 1056
12502.35 1070
12503.41 1088
12504.47 1084
12505.52 1071
12506.58 1068
12507.63 1114
12508.69 1095
12509.75 1046
12510.80 1057
12511.86 1049
12512.91 1054
12513.97 1067
12515.03 1092
12516.08 1071
12517.14 1095
12518.20 1055
12519.25 1071
12520.31 1071
12521.37 1037
12522.42 1023
12523.48 1046
12524.54 1048
12525.59 1049
12526.65 1061
12527.71 1038
12528.77 1077
12529.82 1059
12530.88 1020
12531.94 1040
12532.99 1059
12534.05 1074
12535.11 1047
12536.17 1020
12537.22 1063
12538.28 1060
12539.34 1074
12540.40 1084
12541.45 1084
12542.51 1082
12543.57 1099
12544.63 1122
12545.68 1111
12546.74 1117
12547.80 1144
12548.86 1172
12549.92 1178
12550.97 1202
12552.03 1206
12553.09 1167
12554.15 1226
12555.21 1221
12556.26 1201
12557.32 1190
12558.38 1208
12559.44 1216
12560.50 1171
12561.56 1174
12562.61 1183
12563.67 1181
12564.73 1202
12565.79 1159
12566.85 1148
12567.91 1112
12568.97 1123
12570.02 1146
12571.08 1086
12572.14 1089
12573.20 1095
12574.26 1131
12575.32 1138
12576.38 1119
12577.44 1116
12578.50 1075
12579.56 1076
12580.61 1088
12581.67 1096
12582.73 1045
12583.79 1068
12584.85 1069
12585.91 1104
12586.97 1084
12588.03 1081
12589.09 1071
12590.15 1060
12591.21 1084
12592.27 1053
12593.33 1107
12594.39 1047
12595.45 1054
12596.51 1043
12597.57 1059
12598.63 1089
12599.69 1080
12600.75 1082
12601.81 1041
12602.87 1067
12603.93 1063
12604.99 1085
12606.05 1081
12607.11 1114
12608.17 1102
12609.23 1081
12610.29 1098
12611.35 1112
12612.41 1146
12613.47 1092
12614.53 1094
12615.59 1090
12616.66 1139
12617.72 1113
12618.78 1084
12619.84 1139
12620.90 1150
12621.96 1148
12623.02 1177
12624.08 1179
12625.14 1173
12626.20 1161
12627.26 1163
12628.33 1205
12629.39 1190
12630.45 1206
12631.51 1201
12632.57 1176
12633.63 1161
12634.69 1256
12635.76 1235
12636.82 1190
12637.88 1208
12638.94 1176
12640.00 1176
12641.06 1161
12642.13 1138
12643.19 1167
12644.25 1132
12645.31 1131
12646.37 1113
12647.44 1158
12648.50 1122
12649.56 1104
12650.62 1102
12651.68 1083
12652.75 1068
12653.81 1095
12654.87 1081
12655.93 1061
12657.00 1059
12658.06 1040
12659.12 1047
12660.18 1059
12661.25 1050
12662.31 1064
12663.37 1060
12664.43 1043
12665.50 1049
12666.56 1094
12667.62 1099
12668.69 1101
12669.75 1066
12670.81 1128
12671.88 1099
12672.94 1140
12674.00 1084
12675.06 1101
12676.13 1084
12677.19 1090
12678.25 1078
12679.32 1098
12680.38 1124
12681.44 1084
12682.51 1120
12683.57 1081
12684.64 1088
12685.70 1095
12686.76 1118
12687.83 1112
12688.89 1123
12689.95 1107
12691.02 1102
12692.08 1148
12693.15 1171
12694.21 1145
12695.27 1143
12696.34 1134
12697.40 1162
12698.47 1171
12699.53 1167
12700.59 1162
12701.66 1162
12702.72 1174
12703.79 1162
12704.85 1165
12705.92 1187
12706.98 1215
12708.05 1187
12709.11 1193
12710.18 1178
12711.24 1207
12712.30 1193
12713.37 1247
12714.43 1254
12715.50 1226
12716.56 1221
12717.63 1217
12718.69 1257
12719.76 1307
12720.82 1257
12721.89 1260
12722.95 1269
12724.02 1271
12725.09 1299
12726.15 1306
12727.22 1318
12728.28 1351
12729.35 1379
12730.41 1375
12731.48 1364
12732.54 1401
12733.61 1399
12734.68 1373
12735.74 1439
12736.81 1395
12737.87 1416
12738.94 1412
12740.00 1395
12741.07 1380
12742.14 1395
12743.20 1396
12744.27 1354
12745.33 1317
12746.40 1274
12747.47 1293
12748.53 1260
12749.60 1235
12750.67 1248
12751.73 1247
12752.80 1209
12753.87 1168
12754.93 1207
12756.00 1175
12757.07 1186
12758.13 1206
12759.20 1193
12760.27 1152
12761.33 1154
12762.40 1169
12763.47 1107
12764.53 1100
12765.60 1153
12766.67 1120
12767.73 1114
12768.80 1110
12769.87 1105
12770.94 1115
12772.00 1081
12773.07 1075
12774.14 1052
12775.21 1055
12776.27 1057
12777.34 1048
12778.41 1061
12779.48 1035
12780.54 1037
12781.61 1041
12782.68 1017
12783.75 1015
12784.81 971
12785.88 990
12786.95 996
12788.02 999
12789.09 975
12790.15 985
12791.22 1014
12792.29 980
12793.36 967
12794.43 982
12795.49 950
12796.56 963
12797.63 978
12798.70 939
12799.77 959
12800.84 1010
12801.90 983
12802.97 978
12804.04 964
12805.11 960
12806.18 955
12807.25 1003
12808.32 972
12809.39 987
12810.45 970
12811.52 957
12812.59 960
12813.66 978
12814.73 966
12815.80 976
12816.87 1004
12817.94 1026
12819.01 1032
12820.08 1019
12821.15 995
12822.21 981
12823.28 993
12824.35 996
12825.42 1014
12826.49 969
12827.56 1003
12828.63 1051
12829.70 1020
12830.77 1008
12831.84 975
12832.91 978
12833.98 989
12835.05 975
12836.12 949
12837.19 973
12838.26 981
12839.33 924
12840.40 913
12841.47 906
12842.54 912
12843.61 894
12844.68 923
12845.75 897
12846.82 903
12847.89 909
12848.96 909
12850.03 886
12851.10 868
12852.18 864
12853.25 843
12854.32 855
12855.39 852
12856.46 877
12857.53 883
12858.60 859
12859.67 832
12860.74 806
12861.81 820
12862.88 822
12863.96 770
12865.03 787
12866.10 839
12867.17 815
12868.24 806
12869.31 806
12870.38 817
12871.45 809
12872.53 767
12873.60 784
12874.67 784
12875.74 796
12876.81 819
12877.88 808
12878.96 787
12880.03 784
12881.10 766
12882.17 805
12883.24 783
12884.31 783
12885.39 773
12886.46 805
12887.53 822
12888.60 808
12889.68 766
12890.75 765
12891.82 758
12892.89 756
12893.96 781
12895.04 761
12896.11 759
12897.18 717
12898.25 741
12899.33 745
12900.40 748
12901.47 763
12902.54 720
12903.62 748
12904.69 743
12905.76 726
12906.84 730
12907.91 730
12908.98 710
12910.06 712
12911.13 716
12912.20 729
12913.27 704
12914.35 715
12915.42 716
12916.49 725
12917.57 736
12918.64 750
12919.71 735
12920.79 688
12921.86 690
12922.94 701
12924.01 717
12925.08 712
12926.16 685
12927.23 723
12928.30 693
12929.38 685
12930.45 699
12931.53 669
12932.60 693
12933.67 684
12934.75 682
12935.82 701
12936.90 692
12937.97 689
12939.04 706
12940.12 660
12941.19 681
12942.27 681
12943.34 677
12944.42 658
12945.49 661
12946.56 644
12947.64 658
12948.71 641
12949.79 655
12950.86 688
12951.94 640
12953.01 659
12954.09 678
12955.16 682
12956.24 682
12957.31 649
12958.39 641
12959.46 656
12960.54 668
12961.61 664
12962.69 649
12963.76 628
12964.84 670
12965.91 662
12966.99 674
12968.07 642
12969.14 628
12970.22 651
12971.29 657
12972.37 662
12973.44 665
12974.52 651
12975.59 634
12976.67 621
12977.75 642
12978.82 654
12979.90 648
12980.97 656
12982.05 641
12983.13 647
12984.20 630
12985.28 626
12986.35 660
12987.43 649
12988.51 659
12989.58 638
12990.66 646
12991.74 631
12992.81 639
12993.89 650
12994.97 671
12996.04 664
12997.12 635
12998.20 678
12999.27 644
13000.35 635
13001.43 663
13002.50 613
13003.58 632
13004.66 646
13005.73 628
13006.81 653
13007.89 677
13008.97 644
13010.04 646
13011.12 645
13012.20 641
13013.27 649
13014.35 636
13015.43 661
13016.51 619
13017.58 649
13018.66 675
13019.74 648
13020.82 654
13021.89 664
13022.97 672
13024.05 665
13025.13 637
13026.21 647
13027.28 605
13028.36 653
13029.44 647
13030.52 695
13031.60 690
13032.67 662
13033.75 668
13034.83 660
13035.91 648
13036.99 671
13038.07 670
13039.14 676
13040.22 649
13041.30 664
13042.38 660
13043.46 649
13044.54 640
13045.62 635
13046.69 660
13047.77 658
13048.85 678
13049.93 672
13051.01 668
13052.09 656
13053.17 639
13054.25 674
13055.33 644
13056.40 668
13057.48 654
13058.56 620
13059.64 669
13060.72 642
13061.80 679
13062.88 656
13063.96 657
13065.04 658
13066.12 643
13067.20 666
13068.28 623
13069.36 640
13070.44 632
13071.52 653
13072.60 625
13073.68 638
13074.76 634
13075.84 655
13076.92 639
13078.00 620
13079.08 618
13080.16 636
13081.24 638
13082.32 677
13083.40 648
13084.48 656
13085.56 622
13086.64 616
13087.72 646
13088.80 640
13089.88 666
13090.96 638
13092.04 642
13093.12 665
13094.20 664
13095.28 658
13096.36 684
13097.44 686
13098.52 631
13099.61 644
13100.69 656
13101.77 677
13102.85 659
13103.93 653
13105.01 636
13106.09 680
13107.17 652
13108.25 680
13109.34 668
13110.42 642
13111.50 650
13112.58 660
13113.66 667
13114.74 686
13115.82 700
13116.91 687
13117.99 687
13119.07 685
13120.15 686
13121.23 725
13122.31 708
13123.40 666
13124.48 657
13125.56 662
13126.64 664
13127.72 686
13128.81 677
13129.89 685
13130.97 691
13132.05 682
13133.14 651
13134.22 677
13135.30 680
13136.38 691
13137.47 698
13138.55 706
13139.63 724
13140.71 695
13141.80 692
13142.88 693
13143.96 712
13145.04 691
13146.13 695
13147.21 711
13148.29 700
13149.38 707
13150.46 725
13151.54 710
13152.62 736
13153.71 694
13154.79 708
13155.87 710
13156.96 688
13158.04 707
13159.12 687
13160.21 716
13161.29 727
13162.37 684
13163.46 695
13164.54 724
13165.62 698
13166.71 709
13167.79 721
13168.88 734
13169.96 715
13171.04 727
13172.13 717
13173.21 714
13174.30 711
13175.38 732
13176.46 736
13177.55 713
13178.63 694
13179.72 690
13180.80 738
13181.88 751
13182.97 730
13184.05 724
13185.14 717
13186.22 708
13187.31 716
13188.39 755
13189.48 712
13190.56 709
13191.65 730
13192.73 748
13193.81 732
13194.90 744
13195.98 722
13197.07 772
13198.15 721
13199.24 712
13200.32 736
13201.41 735
13202.49 740
13203.58 757
13204.67 748
13205.75 771
13206.84 771
13207.92 724
13209.01 747
13210.09 754
13211.18 776
13212.26 762
13213.35 737
13214.43 747
13215.52 763
13216.61 774
13217.69 739
13218.78 769
13219.86 763
13220.95 747
13222.04 784
13223.12 776
13224.21 774
13225.29 769
13226.38 790
13227.47 797
13228.55 808
13229.64 809
13230.72 786
13231.81 786
13232.90 787
13233.98 807
13235.07 828
13236.16 821
13237.24 831
13238.33 820
13239.42 810
13240.50 803
13241.59 815
13242.68 863
13243.76 837
13244.85 827
13245.94 825
13247.02 812
13248.11 813
13249.20 841
13250.29 829
13251.37 814
13252.46 858
13253.55 857
13254.63 884
13255.72 860
13256.81 850
13257.90 869
13258.98 895
13260.07 890
13261.16 897
13262.25 870
13263.33 862
13264.42 890
13265.51 906
13266.60 918
13267.69 935
13268.77 902
13269.86 958
13270.95 947
13272.04 940
13273.13 889
13274.21 943
13275.30 977
13276.39 990
13277.48 994
13278.57 956
13279.65 939
13280.74 961
13281.83 969
13282.92 986
13284.01 951
13285.10 977
13286.19 980
13287.27 996
13288.36 1021
13289.45 999
13290.54 1008
13291.63 1024
13292.72 1006
13293.81 1002
13294.90 1012
13295.98 1033
13297.07 1028
13298.16 1050
13299.25 1020
13300.34 1051
13301.43 1052
13302.52 1075
13303.61 1089
13304.70 1046
13305.79 1044
13306.88 1101
13307.97 1084
13309.06 1058
13310.15 1043
13311.24 1096
13312.32 1116
13313.41 1107
13314.50 1099
13315.59 1111
13316.68 1117
13317.77 1148
13318.86 1155
13319.95 1160
13321.04 1176
13322.13 1147
13323.22 1190
13324.31 1187
13325.40 1176
13326.49 1207
13327.58 1170
13328.68 1201
13329.77 1198
13330.86 1215
13331.95 1226
13333.04 1188
13334.13 1258
13335.22 1229
13336.31 1213
13337.40 1245
13338.49 1274
13339.58 1233
13340.67 1244
13341.76 1274
13342.85 1264
13343.94 1274
13345.04 1299
13346.13 1264
13347.22 1278
13348.31 1286
13349.40 1274
13350.49 1284
13351.58 1266
13352.67 1276
13353.77 1307
13354.86 1313
13355.95 1305
13357.04 1328
13358.13 1338
13359.22 1346
13360.31 1363
13361.41 1407
13362.50 1348
13363.59 1339
13364.68 1394
13365.77 1343
13366.87 1369
13367.96 1431
13369.05 1381
13370.14 1386
13371.23 1364
13372.33 1404
13373.42 1383
13374.51 1375
13375.60 1388
13376.69 1338
13377.79 1356
13378.88 1348
13379.97 1342
13381.06 1291
13382.16 1310
13383.25 1271
13384.34 1262
13385.43 1269
13386.53 1240
13387.62 1226
13388.71 1187
13389.81 1194
13390.90 1159
13391.99 1169
13393.08 1151
13394.18 1167
13395.27 1141
13396.36 1152
13397.46 1109
13398.55 1163
13399.64 1122
13400.74 1138
13401.83 1131
13402.92 1108
13404.02 1103
13405.11 1106
13406.20 1096
13407.30 1117
13408.39 1120
13409.48 1124
13410.58 1092
13411.67 1073
13412.77 1099
13413.86 1089
13414.95 1117
13416.05 1133
13417.14 1141
13418.23 1135
13419.33 1118
13420.42 1130
13421.52 1118
13422.61 1096
13423.71 1115
13424.80 1114
13425.89 1106
13426.99 1123
13428.08 1127
13429.18 1120
13430.27 1092
13431.37 1117
13432.46 1134
13433.56 1100
13434.65 1124
13435.74 1145
13436.84 1130
13437.93 1133
13439.03 1165
13440.12 1168
13441.22 1186
13442.31 1185
13443.41 1173
13444.50 1152
13445.60 1099
13446.69 1191
13447.79 1174
13448.88 1150
13449.98 1159
13451.08 1186
13452.17 1232
13453.27 1207
13454.36 1181
13455.46 1216
13456.55 1222
13457.65 1233
13458.74 1238
13459.84 1227
13460.94 1233
13462.03 1232
13463.13 1260
13464.22 1255
13465.32 1268
13466.41 1251
13467.51 1255
13468.61 1225
13469.70 1231
13470.80 1266
13471.90 1268
13472.99 1286
13474.09 1261
13475.18 1264
13476.28 1283
13477.38 1329
13478.47 1324
13479.57 1352
13480.67 1301
13481.76 1337
13482.86 1316
13483.96 1282
13485.05 1304
13486.15 1313
13487.25 1345
13488.34 1323
13489.44 1346
13490.54 1350
13491.63 1374
13492.73 1402
13493.83 1363
13494.93 1425
13496.02 1412
13497.12 1408
13498.22 1418
13499.31 1423
13500.41 1417
13501.51 1413
13502.61 1437
13503.70 1455
13504.80 1428
13505.90 1461
13507.00 1424
13508.09 1451
13509.19 1463
13510.29 1472
13511.39 1439
13512.49 1470
13513.58 1422
13514.68 1430
13515.78 1418
13516.88 1425
13517.98 1384
13519.07 1392
13520.17 1395
13521.27 1370
13522.37 1342
13523.47 1335
13524.57 1375
13525.66 1345
13526.76 1340
13527.86 1331
13528.96 1255
13530.06 1270
13531.16 1265
13532.25 1229
13533.35 1257
13534.45 1289
13535.55 1291
13536.65 1227
13537.75 1238
13538.85 1243
13539.95 1205
13541.05 1199
13542.14 1188
13543.24 1168
13544.34 1190
13545.44 1181
13546.54 1215
13547.64 1167
13548.74 1142
13549.84 1171
13550.94 1125
13552.04 1137
13553.14 1145
13554.24 1146
13555.34 1142
13556.44 1113
13557.54 1102
13558.64 1110
13559.74 1106
13560.84 1090
13561.94 1096
13563.04 1080
13564.13 1074
13565.23 1088
13566.34 1102
13567.44 1101
13568.54 1084
13569.64 1066
13570.74 1103
13571.84 1076
13572.94 1099
13574.04 1089
13575.14 1090
13576.24 1116
13577.34 1087
13578.44 1073
13579.54 1092
13580.64 1069
13581.74 1107
13582.84 1105
13583.94 1085
13585.04 1106
13586.14 1120
13587.24 1103
13588.35 1116
13589.45 1118
13590.55 1107
13591.65 1116
13592.75 1075
13593.85 1042
13594.95 1109
13596.05 1113
13597.15 1114
13598.26 1105
13599.36 1110
13600.46 1124
13601.56 1125
13602.66 1147
13603.76 1114
13604.86 1118
13605.97 1135
13607.07 1111
13608.17 1113
13609.27 1115
13610.37 1118
13611.47 1127
13612.58 1138
13613.68 1134
13614.78 1110
13615.88 1132
13616.98 1126
13618.09 1134
13619.19 1156
13620.29 1141
13621.39 1137
13622.50 1134
13623.60 1121
13624.70 1124
13625.80 1094
13626.91 1112
13628.01 1096
13629.11 1148
13630.21 1130
13631.32 1115
13632.42 1170
13633.52 1134
13634.62 1139
13635.73 1177
13636.83 1163
13637.93 1161
13639.04 1148
13640.14 1121
13641.24 1135
13642.35 1144
13643.45 1156
13644.55 1170
13645.65 1151
13646.76 1195
13647.86 1178
13648.96 1159
13650.07 1154
13651.17 1173
13652.28 1149
13653.38 1162
13654.48 1152
13655.59 1134
13656.69 1163
13657.79 1134
13658.90 1153
13660.00 1171
13661.11 1125
13662.21 1133
13663.31 1128
13664.42 1137
13665.52 1100
13666.63 1121
13667.73 1133
13668.83 1122
13669.94 1085
13671.04 1094
13672.15 1102
13673.25 1124
13674.36 1159
13675.46 1162
13676.56 1128
13677.67 1136
13678.77 1149
13679.88 1179
13680.98 1166
13682.09 1102
13683.19 1129
13684.30 1123
13685.40 1124
13686.51 1175
13687.61 1158
13688.72 1141
13689.82 1155
13690.93 1134
13692.03 1143
13693.14 1158
13694.24 1161
13695.35 1182
13696.45 1175
13697.56 1218
13698.66 1214
13699.77 1184
13700.87 1151
13701.98 1186
13703.09 1189
13704.19 1203
13705.30 1206
13706.40 1212
13707.51 1201
13708.61 1176
13709.72 1204
13710.83 1255
13711.93 1263
13713.04 1257
13714.14 1249
13715.25 1290
13716.36 1318
13717.46 1304
13718.57 1328
13719.67 1304
13720.78 1285
13721.89 1318
13722.99 1316
13724.10 1316
13725.21 1358
13726.31 1377
13727.42 1373
13728.53 1366
13729.63 1382
13730.74 1360
13731.85 1379
13732.95 1418
13734.06 1417
13735.17 1420
13736.27 1434
13737.38 1484
13738.49 1481
13739.59 1500
13740.70 1511
13741.81 1493
13742.92 1514
13744.02 1522
13745.13 1507
13746.24 1559
13747.35 1589
13748.45 1558
13749.56 1582
13750.67 1612
13751.78 1668
13752.88 1625
13753.99 1671
13755.10 1694
13756.21 1735
13757.31 1756
13758.42 1748
13759.53 1770
13760.64 1846
13761.75 1847
13762.85 1808
13763.96 1854
13765.07 1857
13766.18 1903
13767.29 1911
13768.39 1950
13769.50 1943
13770.61 1916
13771.72 1978
13772.83 1983
13773.94 1985
13775.04 1996
13776.15 1992
13777.26 1956
13778.37 1945
13779.48 1948
13780.59 1915
13781.70 1923
13782.80 1886
13783.91 1823
13785.02 1837
13786.13 1829
13787.24 1786
13788.35 1706
13789.46 1696
13790.57 1652
13791.68 1610
13792.79 1617
13793.90 1619
13795.00 1591
13796.11 1546
13797.22 1485
13798.33 1497
13799.44 1498
13800.55 1431
13801.66 1411
13802.77 1414
13803.88 1419
13804.99 1378
13806.10 1382
13807.21 1331
13808.32 1353
13809.43 1319
13810.54 1304
13811.65 1303
13812.76 1271
13813.87 1297
13814.98 1341
13816.09 1335
13817.20 1326
13818.31 1282
13819.42 1301
13820.53 1310
13821.64 1298
13822.75 1267
13823.86 1290
13824.97 1274
13826.08 1240
13827.19 1240
13828.30 1237
13829.41 1282
13830.53 1231
13831.64 1249
13832.75 1293
13833.86 1293
13834.97 1260
13836.08 1260
13837.19 1265
13838.30 1281
13839.41 1268
13840.52 1284
13841.64 1300
13842.75 1244
13843.86 1250
13844.97 1286
13846.08 1301
13847.19 1252
13848.30 1284
13849.41 1305
13850.53 1301
13851.64 1243
13852.75 1317
13853.86 1288
13854.97 1290
13856.08 1292
13857.20 1316
13858.31 1306
13859.42 1332
13860.53 1325
13861.64 1327
13862.76 1310
13863.87 1329
13864.98 1311
13866.09 1325
13867.20 1314
13868.32 1317
13869.43 1334
13870.54 1346
13871.65 1326
13872.77 1354
13873.88 1342
13874.99 1394
13876.10 1351
13877.22 1389
13878.33 1388
13879.44 1366
13880.55 1392
13881.67 1406
13882.78 1435
13883.89 1386
13885.01 1401
13886.12 1432
13887.23 1449
13888.34 1442
13889.46 1496
13890.57 1506
13891.68 1481
13892.80 1497
13893.91 1539
13895.02 1535
13896.14 1501
13897.25 1512
13898.36 1499
13899.48 1523
13900.59 1541
13901.70 1492
13902.82 1486
13903.93 1513
13905.05 1480
13906.16 1492
13907.27 1461
13908.39 1462
13909.50 1382
13910.61 1421
13911.73 1422
13912.84 1407
13913.96 1381
13915.07 1354
13916.19 1345
13917.30 1383
13918.41 1344
13919.53 1335
13920.64 1313
13921.76 1303
13922.87 1289
13923.99 1273
13925.10 1275
13926.21 1294
13927.33 1280
13928.44 1271
13929.56 1273
13930.67 1231
13931.79 1217
13932.90 1250
13934.02 1275
13935.13 1241
13936.25 1255
13937.36 1231
13938.48 1224
13939.59 1230
13940.71 1254
13941.82 1220
13942.94 1227
13944.05 1242
13945.17 1229
13946.28 1248
13947.40 1187
13948.52 1223
13949.63 1218
13950.75 1226
13951.86 1203
13952.98 1191
13954.09 1213
13955.21 1190
13956.32 1201
13957.44 1195
13958.56 1227
13959.67 1193
13960.79 1172
13961.90 1133
13963.02 1156
13964.14 1176
13965.25 1169
13966.37 1146
13967.48 1155
13968.60 1172
13969.72 1187
13970.83 1157
13971.95 1148
13973.07 1164
13974.18 1133
13975.30 1183
13976.42 1194
13977.53 1181
13978.65 1177
13979.77 1175
13980.88 1202
13982.00 1206
13983.12 1171
13984.23 1152
13985.35 1220
13986.47 1215
13987.58 1197
13988.70 1174
13989.82 1202
13990.94 1150
13992.05 1180
13993.17 1202
13994.29 1213
13995.40 1198
13996.52 1186
13997.64 1236
13998.76 1205
13999.87 1202
14000.99 1197
14002.11 1195
14003.23 1216
14004.35 1191
14005.46 1187
14006.58 1184
14007.70 1248
14008.82 1197
14009.93 1240
14011.05 1212
14012.17 1223
14013.29 1234
14014.41 1198
14015.52 1191
14016.64 1214
14017.76 1229
14018.88 1265
14020.00 1281
14021.12 1245
14022.23 1241
14023.35 1251
14024.47 1272
14025.59 1248
14026.71 1258
14027.83 1227
14028.95 1249
14030.06 1282
14031.18 1260
14032.30 1209
14033.42 1269
14034.54 1251
14035.66 1240
14036.78 1254
14037.90 1309
14039.02 1306
14040.14 1304
14041.25 1286
14042.37 1290
14043.49 1321
14044.61 1287
14045.73 1256
14046.85 1322
14047.97 1358
14049.09 1349
14050.21 1358
14051.33 1360
14052.45 1371
14053.57 1359
14054.69 1357
14055.81 1358
14056.93 1367
14058.05 1393
14059.17 1404
14060.29 1412
14061.41 1396
14062.53 1473
14063.65 1533
14064.77 1456
14065.89 1439
14067.01 1439
14068.13 1474
14069.25 1507
14070.37 1489
14071.49 1549
14072.61 1521
14073.73 1554
14074.85 1547
14075.97 1524
14077.09 1547
14078.21 1528
14079.33 1527
14080.45 1544
14081.57 1533
14082.69 1568
14083.82 1489
14084.94 1555
14086.06 1594
14087.18 1514
14088.30 1539
14089.42 1530
14090.54 1535
14091.66 1579
14092.78 1610
14093.91 1563
14095.03 1612
14096.15 1534
14097.27 1574
14098.39 1596
14099.51 1547
14100.63 1561
14101.76 1592
14102.88 1537
14104.00 1541
14105.12 1554
14106.24 1502
14107.36 1469
14108.49 1481
14109.61 1503
14110.73 1434
14111.85 1461
14112.97 1457
14114.10 1446
14115.22 1398
14116.34 1394
14117.46 1382
14118.58 1382
14119.71 1337
14120.83 1344
14121.95 1337
14123.07 1336
14124.20 1341
14125.32 1314
14126.44 1293
14127.56 1273
14128.69 1289
14129.81 1284
14130.93 1306
14132.06 1275
14133.18 1271
14134.30 1249
14135.42 1239
14136.55 1246
14137.67 1216
14138.79 1236
14139.92 1255
14141.04 1220
14142.16 1218
14143.29 1227
14144.41 1215
14145.53 1206
14146.66 1186
14147.78 1203
14148.90 1192
14150.03 1220
14151.15 1218
14152.27 1209
14153.40 1189
14154.52 1165
14155.64 1147
14156.77 1138
14157.89 1185
14159.02 1164
14160.14 1145
14161.26 1134
14162.39 1146
14163.51 1159
14164.64 1175
14165.76 1156
14166.88 1140
14168.01 1154
14169.13 1162
14170.26 1154
14171.38 1092
14172.51 1144
14173.63 1113
14174.75 1118
14175.88 1140
14177.00 1139
14178.13 1131
14179.25 1126
14180.38 1133
14181.50 1082
14182.63 1072
14183.75 1097
14184.88 1112
14186.00 1151
14187.13 1116
14188.25 1090
14189.38 1100
14190.50 1044
14191.63 1092
14192.75 1069
14193.88 1085
14195.00 1083
14196.13 1060
14197.25 1078
14198.38 1071
14199.50 1067
14200.63 1067
14201.76 1094
14202.88 1085
14204.01 1061
14205.13 1071
14206.26 1039
14207.38 1059
14208.51 1054
14209.64 1049
14210.76 1048
14211.89 1040
14213.01 1026
14214.14 1008
14215.27 1026
14216.39 1043
14217.52 1005
14218.64 1027
14219.77 1017
14220.90 1006
14222.02 980
14223.15 1018
14224.28 982
14225.40 990
14226.53 998
14227.66 1002
14228.78 1000
14229.91 1003
14231.04 1008
14232.16 957
14233.29 968
14234.42 971
14235.54 963
14236.67 968
14237.80 1002
14238.92 987
14240.05 967
14241.18 978
14242.31 998
14243.43 986
14244.56 960
14245.69 966
14246.82 980
14247.94 945
14249.07 964
14250.20 956
14251.33 967
14252.45 920
14253.58 940
14254.71 931
14255.84 889
14256.96 919
14258.09 937
14259.22 944
14260.35 920
14261.47 891
14262.60 892
14263.73 896
14264.86 931
14265.99 905
14267.12 894
14268.24 907
14269.37 909
14270.50 885
14271.63 860
14272.76 866
14273.89 886
14275.01 877
14276.14 893
14277.27 893
14278.40 858
14279.53 873
14280.66 889
14281.79 899
14282.91 818
14284.04 856
14285.17 872
14286.30 864
14287.43 864
14288.56 839
14289.69 848
14290.82 855
14291.95 857
14293.08 839
14294.20 818
14295.33 827
14296.46 839
14297.59 834
14298.72 832
14299.85 826
14300.98 839
14302.11 844
14303.24 848
14304.37 815
14305.50 851
14306.63 835
14307.76 820
14308.89 776
14310.02 790
14311.15 800
14312.28 801
14313.41 820
14314.54 782
14315.67 765
14316.80 792
14317.93 809
14319.06 810
14320.19 800
14321.32 786
14322.45 769
14323.58 775
14324.71 811
14325.84 768
14326.97 790
14328.10 746
14329.23 757
14330.36 772
14331.49 756
14332.62 774
14333.76 777
14334.89 773
14336.02 772
14337.15 776
14338.28 732
14339.41 740
14340.54 752
14341.67 752
14342.80 751
14343.93 752
14345.07 791
14346.20 755
14347.33 742
14348.46 762
14349.59 776
14350.72 774
14351.85 738
14352.99 756
14354.12 764
14355.25 759
14356.38 763
14357.51 756
14358.64 755
14359.78 734
14360.91 744
14362.04 749
14363.17 762
14364.30 742
14365.44 767
14366.57 760
14367.70 752
14368.83 736
14369.96 723
14371.10 740
14372.23 751
14373.36 747
14374.49 722
14375.63 746
14376.76 735
14377.89 765
14379.02 791
14380.16 762
14381.29 748
14382.42 762
14383.55 763
14384.69 749
14385.82 714
14386.95 732
14388.09 760
14389.22 770
14390.35 773
14391.49 732
14392.62 731
14393.75 765
14394.89 754
14396.02 796
14397.15 776
14398.28 764
14399.42 750
14400.55 793
14401.69 741
14402.82 770
14403.95 752
14405.09 741
14406.22 752
14407.35 757
14408.49 738
14409.62 761
14410.75 752
14411.89 798
14413.02 799
14414.16 769
14415.29 784
14416.42 787
14417.56 795
14418.69 768
14419.83 787
14420.96 781
14422.10 813
14423.23 808
14424.36 797
14425.50 801
14426.63 783
14427.77 767
14428.90 775
14430.04 781
14431.17 763
14432.31 762
14433.44 809
14434.58 793
14435.71 790
14436.85 821
14437.98 802
14439.12 819
14440.25 790
14441.39 800
14442.52 819
14443.66 779
14444.79 786
14445.93 822
14447.06 825
14448.20 787
14449.33 814
14450.47 778
14451.60 788
14452.74 781
14453.87 795
14455.01 810
14456.14 814
14457.28 791
14458.42 812
14459.55 803
14460.69 809
14461.82 812
14462.96 778
14464.10 753
14465.23 797
14466.37 797
14467.50 810
14468.64 783
14469.78 780
14470.91 796
14472.05 799
14473.18 783
14474.32 791
14475.46 808
14476.59 788
14477.73 788
14478.87 788
14480.00 792
14481.14 769
14482.28 736
14483.41 763
14484.55 793
14485.69 767
14486.82 775
14487.96 785
14489.10 820
14490.23 821
14491.37 768
14492.51 776
14493.65 776
14494.78 763
14495.92 766
14497.06 766
14498.19 779
14499.33 769
14500.47 785
14501.61 774
14502.74 779
14503.88 768
14505.02 781
14506.16 774
14507.29 787
14508.43 793
14509.57 792
14510.71 760
14511.85 772
14512.98 760
14514.12 755
14515.26 764
14516.40 742
14517.54 720
14518.67 729
14519.81 726
14520.95 731
14522.09 728
14523.23 724
14524.36 769
14525.50 756
14526.64 755
14527.78 734
14528.92 735
14530.06 730
14531.19 724
14532.33 742
14533.47 719
14534.61 725
14535.75 755
14536.89 733
14538.03 727
14539.17 705
14540.31 738
14541.44 739
14542.58 713
14543.72 707
14544.86 735
14546.00 732
14547.14 755
14548.28 760
14549.42 753
14550.56 749
14551.70 745
14552.84 732
14553.98 708
14555.12 745
14556.25 742
14557.39 752
14558.53 721
14559.67 718
14560.81 726
14561.95 735
14563.09 719
14564.23 719
14565.37 721
14566.51 758
14567.65 770
14568.79 755
14569.93 750
14571.07 786
14572.21 766
14573.35 773
14574.49 751
14575.63 725
14576.77 779
14577.92 796
14579.06 782
14580.20 758
14581.34 755
14582.48 781
14583.62 762
14584.76 784
14585.90 807
14587.04 785
14588.18 765
14589.32 772
14590.46 790
14591.60 793
14592.74 810
14593.89 830
14595.03 810
14596.17 809
14597.31 815
14598.45 819
14599.59 817
14600.73 823
14601.87 791
14603.02 813
14604.16 826
14605.30 818
14606.44 815
14607.58 812
14608.72 829
14609.86 846
14611.01 842
14612.15 851
14613.29 819
14614.43 856
14615.57 818
14616.72 877
14617.86 853
14619.00 884
14620.14 875
14621.28 895
14622.43 869
14623.57 902
14624.71 901
14625.85 869
14627.00 921
14628.14 923
14629.28 882
14630.42 927
14631.56 923
14632.71 953
14633.85 940
14634.99 936
14636.14 960
14637.28 969
14638.42 959
14639.56 926
14640.71 896
14641.85 935
14642.99 915
14644.14 919
14645.28 897
14646.42 916
14647.56 905
14648.71 874
14649.85 865
14650.99 851
14652.14 846
14653.28 839
14654.42 815
14655.57 812
14656.71 784
14657.85 758
14659.00 778
14660.14 779
14661.29 759
14662.43 755
14663.57 749
14664.72 740
14665.86 735
14667.00 719
14668.15 726
14669.29 715
14670.44 685
14671.58 722
14672.73 696
14673.87 685
14675.01 691
14676.16 670
14677.30 694
14678.45 677
14679.59 708
14680.74 673
14681.88 679
14683.02 661
14684.17 680
14685.31 691
14686.46 663
14687.60 664
14688.75 648
14689.89 643
14691.04 645
14692.18 658
14693.33 649
14694.47 633
14695.62 656
14696.76 653
14697.91 639
14699.05 645
14700.20 643
14701.34 663
14702.49 652
14703.63 652
14704.78 643
14705.92 646
14707.07 666
14708.22 658
14709.36 643
14710.51 651
14711.65 632
14712.80 632
14713.94 638
14715.09 622
14716.23 643
14717.38 649
14718.53 647
14719.67 657
14720.82 636
14721.96 664
14723.11 648
14724.26 613
14725.40 617
14726.55 655
14727.70 616
14728.84 622
14729.99 610
14731.13 609
14732.28 612
14733.43 619
14734.57 595
14735.72 591
14736.87 599
14738.01 603
14739.16 605
14740.31 604
14741.45 603
14742.60 617
14743.75 632
14744.89 603
14746.04 594
14747.19 611
14748.34 609
14749.48 649
14750.63 603
14751.78 611
14752.92 595
14754.07 635
14755.22 594
14756.37 598
14757.51 597
14758.66 596
14759.81 598
14760.96 605
14762.10 602
14763.25 591
14764.40 602
14765.55 585
14766.70 610
14767.84 601
14768.99 594
14770.14 594
14771.29 592
14772.43 584
14773.58 577
14774.73 590
14775.88 577
14777.03 593
14778.18 594
14779.32 574
14780.47 552
14781.62 576
14782.77 591
14783.92 575
14785.07 551
14786.21 543
14787.36 540
14788.51 576
14789.66 553
14790.81 551
14791.96 535
14793.11 562
14794.26 545
14795.40 540
14796.55 544
14797.70 539
14798.85 528
14800.00 538
14801.15 545
14802.30 533
14803.45 550
14804.60 511
14805.75 544
14806.90 537
14808.05 528
14809.19 516
14810.34 533
14811.49 509
14812.64 551
14813.79 537
14814.94 539
14816.09 520
14817.24 533
14818.39 517
14819.54 508
14820.69 506
14821.84 517
14822.99 518
14824.14 530
14825.29 495
14826.44 511
14827.59 516
14828.74 516
14829.89 515
14831.04 521
14832.19 482
14833.34 497
14834.49 496
14835.64 493
14836.79 500
14837.95 472
14839.10 515
14840.25 512
14841.40 496
14842.55 517
14843.70 511
14844.85 505
14846.00 485
14847.15 498
14848.30 489
14849.45 477
14850.60 508
14851.76 493
14852.91 494
14854.06 499
14855.21 497
14856.36 499
14857.51 502
14858.66 468
14859.81 467
14860.97 477
14862.12 480
14863.27 504
14864.42 501
14865.57 502
14866.72 472
14867.88 509
14869.03 515
14870.18 499
14871.33 508
14872.48 482
14873.64 499
14874.79 491
14875.94 482
14877.09 523
14878.24 507
14879.40 490
14880.55 489
14881.70 471
14882.85 482
14884.00 486
14885.16 483
14886.31 489
14887.46 484
14888.61 506
14889.77 460
14890.92 467
14892.07 467
14893.23 489
14894.38 476
14895.53 468
14896.68 486
14897.84 496
14898.99 496
14900.14 504
14901.30 477
14902.45 497
14903.60 493
14904.75 470
14905.91 474
14907.06 482
14908.21 467
14909.37 473
14910.52 469
14911.67 478
14912.83 501
14913.98 470
14915.14 453
14916.29 457
14917.44 473
14918.60 472
14919.75 491
14920.90 481
14922.06 467
14923.21 469
14924.37 491
14925.52 473
14926.67 508
14927.83 482
14928.98 458
14930.14 481
14931.29 503
14932.44 478
14933.60 505
14934.75 481
14935.91 478
14937.06 490
14938.22 494
14939.37 488
14940.52 498
14941.68 478
14942.83 509
14943.99 474
14945.14 499
14946.30 489
14947.45 505
14948.61 468
14949.76 490
14950.92 488
14952.07 500
14953.23 464
14954.38 496
14955.54 498
14956.69 495
14957.85 486
14959.00 510
14960.16 489
14961.31 507
14962.47 487
14963.62 479
14964.78 495
14965.94 493
14967.09 493
14968.25 488
14969.40 519
14970.56 512
14971.71 493
14972.87 508
14974.03 490
14975.18 483
14976.34 495
14977.49 472
14978.65 462
14979.81 475
14980.96 500
14982.12 503
14983.27 492
14984.43 487
14985.59 471
14986.74 472
14987.90 486
14989.06 476
14990.21 485
14991.37 475
14992.53 499
14993.68 467
14994.84 460
14996.00 481
14997.15 470
14998.31 491
14999.47 463
15000.62 448
15001.78 454
15002.94 443
15004.09 444
15005.25 459
15006.41 491
15007.56 474
15008.72 442
15009.88 474
15011.04 483
15012.19 459
15013.35 481
15014.51 463
15015.67 457
15016.82 457
15017.98 452
15019.14 440
15020.30 452
15021.45 458
15022.61 477
15023.77 444
15024.93 455
15026.08 451
15027.24 438
15028.40 445
15029.56 452
15030.72 436
15031.87 429
15033.03 467
15034.19 445
15035.35 418
15036.51 425
15037.67 454
15038.82 460
15039.98 453
15041.14 441
15042.30 448
15043.46 443
15044.62 461
15045.78 447
15046.93 449
15048.09 458
15049.25 445
15050.41 487
15051.57 467
15052.73 442
15053.89 462
15055.05 462
15056.20 465
15057.36 440
15058.52 431
15059.68 440
15060.84 468
15062.00 455
15063.16 448
15064.32 447
15065.48 467
15066.64 462
15067.80 455
15068.96 468
15070.12 462
15071.28 444
15072.44 440
15073.60 447
15074.76 437
15075.91 469
15077.07 449
15078.23 446
15079.39 459
15080.55 451
15081.71 466
15082.87 448
15084.03 432
15085.19 445
15086.35 448
15087.51 461
15088.68 465
15089.84 458
15091.00 465
15092.16 470
15093.32 484
15094.48 486
15095.64 466
15096.80 471
15097.96 461
15099.12 466
15100.28 462
15101.44 466
15102.60 488
15103.76 466
15104.92 456
15106.08 478
15107.25 475
15108.41 471
15109.57 463
15110.73 457
15111.89 470
15113.05 497
15114.21 500
15115.37 479
15116.54 489
15117.70 479
15118.86 488
15120.02 480
15121.18 491
15122.34 463
15123.50 470
15124.67 475
15125.83 481
15126.99 499
15128.15 487
15129.31 477
15130.47 495
15131.64 482
15132.80 475
15133.96 505
15135.12 479
15136.28 494
15137.45 478
15138.61 510
15139.77 497
15140.93 531
15142.10 512
15143.26 501
15144.42 518
15145.58 525
15146.75 502
15147.91 499
15149.07 515
15150.23 511
15151.40 481
15152.56 500
15153.72 518
15154.88 510
15156.05 504
15157.21 492
15158.37 509
15159.54 528
15160.70 514
15161.86 552
15163.03 540
15164.19 545
15165.35 524
15166.52 523
15167.68 524
15168.84 530
15170.01 538
15171.17 516
15172.33 522
15173.50 510
15174.66 521
15175.82 566
15176.99 532
15178.15 552
15179.31 554
15180.48 571
15181.64 599
15182.81 557
15183.97 571
15185.13 526
15186.30 535
15187.46 562
15188.63 586
15189.79 586
15190.95 600
15192.12 579
15193.28 615
15194.45 597
15195.61 582
15196.78 600
15197.94 578
15199.10 602
15200.27 601
15201.43 601
15202.60 609
15203.76 602
15204.93 589
15206.09 589
15207.26 612
15208.42 611
15209.59 608
15210.75 588
15211.92 574
15213.08 614
15214.25 622
15215.41 608
15216.58 615
15217.74 630
15218.91 637
15220.07 623
15221.24 584
15222.40 612
15223.57 614
15224.74 622
15225.90 620
15227.07 645
15228.23 623
15229.40 621
15230.56 644
15231.73 654
15232.89 650
15234.06 607
15235.23 625
15236.39 629
15237.56 640
15238.72 652
15239.89 665
15241.06 687
15242.22 638
15243.39 635
15244.56 657
15245.72 679
15246.89 648
15248.05 684
15249.22 658
15250.39 661
15251.55 655
15252.72 644
15253.89 653
15255.05 667
15256.22 648
15257.39 639
15258.55 649
15259.72 605
15260.89 633
15262.05 602
15263.22 638
15264.39 652
15265.56 633
15266.72 615
15267.89 602
15269.06 570
15270.22 574
15271.39 598
15272.56 579
15273.73 614
15274.89 608
15276.06 602
15277.23 564
15278.40 590
15279.56 588
15280.73 583
15281.90 559
15283.07 583
15284.23 553
15285.40 579
15286.57 567
15287.74 565
15288.91 587
15290.07 571
15291.24 582
15292.41 542
15293.58 565
15294.75 550
15295.92 587
15297.08 570
15298.25 586
15299.42 574
15300.59 574
15301.76 557
15302.93 571
15304.09 596
15305.26 585
15306.43 571
15307.60 605
15308.77 591
15309.94 576
15311.11 587
15312.28 570
15313.44 592
15314.61 586
15315.78 573
15316.95 589
15318.12 607
15319.29 611
15320.46 573
15321.63 575
15322.80 588
15323.97 575
15325.14 588
15326.30 580
15327.47 596
15328.64 599
15329.81 616
15330.98 580
15332.15 593
15333.32 611
15334.49 601
15335.66 592
15336.83 601
15338.00 580
15339.17 579
15340.34 613
15341.51 607
15342.68 596
15343.85 587
15345.02 614
15346.19 619
15347.36 626
15348.53 598
15349.70 626
15350.87 631
15352.04 631
15353.21 601
15354.38 620
15355.55 636
15356.72 614
15357.90 627
15359.07 633
15360.24 664
15361.41 667
15362.58 656
15363.75 632
15364.92 670
15366.09 654
15367.26 649
15368.43 653
15369.60 659
15370.77 667
15371.95 659
15373.12 669
15374.29 660
15375.46 645
15376.63 666
15377.80 651
15378.97 667
15380.15 650
15381.32 628
15382.49 665
15383.66 676
15384.83 641
15386.00 636
15387.17 636
15388.35 660
15389.52 657
15390.69 618
15391.86 641
15393.03 639
15394.21 603
15395.38 639
15396.55 601
15397.72 613
15398.89 609
15400.07 609
15401.24 594
15402.41 598
15403.58 600
15404.76 616
15405.93 544
15407.10 578
15408.27 587
15409.45 587
15410.62 591
15411.79 604
15412.96 580
15414.14 567
15415.31 566
15416.48 567
15417.66 549
15418.83 576
15420.00 574
15421.17 556
15422.35 522
15423.52 500
15424.69 548
15425.87 565
15427.04 572
15428.21 544
15429.39 535
15430.56 545
15431.73 544
15432.91 523
15434.08 520
15435.25 538
15436.43 528
15437.60 540
15438.77 548
15439.95 529
15441.12 508
15442.30 527
15443.47 516
15444.64 520
15445.82 548
15446.99 528
15448.17 539
15449.34 530
15450.51 521
15451.69 536
15452.86 547
15454.04 552
15455.21 557
15456.39 536
15457.56 533
15458.73 522
15459.91 536
15461.08 551
15462.26 527
15463.43 520
15464.61 528
15465.78 553
15466.96 532
15468.13 505
15469.31 510
15470.48 521
15471.66 544
15472.83 545
15474.01 547
15475.18 543
15476.36 534
15477.53 542
15478.71 535
15479.88 551
15481.06 524
15482.23 508
15483.41 533
15484.58 546
15485.76 555
15486.93 530
15488.11 532
15489.29 538
15490.46 554
15491.64 516
15492.81 533
15493.99 555
15495.16 518
15496.34 568
15497.52 567
15498.69 566
15499.87 543
15501.04 555
15502.22 552
15503.40 544
15504.57 556
15505.75 570
15506.92 547
15508.10 554
15509.28 519
15510.45 561
15511.63 550
15512.81 529
15513.98 581
15515.16 573
15516.34 580
15517.51 562
15518.69 615
15519.87 582
15521.04 601
15522.22 589
15523.40 581
15524.57 583
15525.75 584
15526.93 580
15528.11 577
15529.28 568
15530.46 569
15531.64 579
15532.81 601
15533.99 580
15535.17 579
15536.35 581
15537.52 599
15538.70 597
15539.88 609
15541.06 583
15542.23 607
15543.41 600
15544.59 592
15545.77 581
15546.95 603
15548.12 606
15549.30 573
15550.48 583
15551.66 596
15552.83 596
15554.01 624
15555.19 625
15556.37 629
15557.55 620
15558.73 615
15559.90 606
15561.08 625
15562.26 636
15563.44 626
15564.62 619
15565.80 623
15566.97 665
15568.15 636
15569.33 605
15570.51 633
15571.69 666
15572.87 662
15574.05 644
15575.23 647
15576.40 645
15577.58 702
15578.76 683
15579.94 661
15581.12 682
15582.30 668
15583.48 696
15584.66 666
15585.84 694
15587.02 686
15588.20 661
15589.38 717
15590.56 709
15591.73 693
15592.91 677
15594.09 696
15595.27 715
15596.45 695
15597.63 689
15598.81 704
15599.99 734
15601.17 717
15602.35 702
15603.53 737
15604.71 738
15605.89 745
15607.07 748
15608.25 741
15609.43 735
15610.61 760
15611.79 749
15612.97 766
15614.15 752
15615.33 755
15616.51 780
15617.69 794
15618.88 756
15620.06 770
15621.24 786
15622.42 788
15623.60 812
15624.78 819
15625.96 802
15627.14 815
15628.32 825
15629.50 843
15630.68 850
15631.86 853
15633.05 860
15634.23 849
15635.41 852
15636.59 828
15637.77 853
15638.95 864
15640.13 851
15641.31 893
15642.50 854
15643.68 860
15644.86 882
15646.04 890
15647.22 922
15648.40 906
15649.58 926
15650.77 898
15651.95 873
15653.13 872
15654.31 873
15655.49 901
15656.68 876
15657.86 890
15659.04 870
15660.22 911
15661.40 887
15662.59 878
15663.77 886
15664.95 883
15666.13 885
15667.32 883
15668.50 881
15669.68 882
15670.86 869
15672.05 886
15673.23 898
15674.41 880
15675.59 854
15676.78 832
15677.96 883
15679.14 876
15680.32 879
15681.51 860
15682.69 860
15683.87 869
15685.06 851
15686.24 862
15687.42 879
15688.61 871
15689.79 851
15690.97 831
15692.16 846
15693.34 829
15694.52 864
15695.71 837
15696.89 836
15698.07 817
15699.26 852
15700.44 878
15701.62 855
15702.81 838
15703.99 834
15705.17 831
15706.36 885
15707.54 872
15708.73 850
15709.91 889
15711.09 871
15712.28 873
15713.46 884
15714.65 893
15715.83 850
15717.02 888
15718.20 903
15719.38 882
15720.57 870
15721.75 884
15722.94 879
15724.12 920
15725.31 942
15726.49 916
15727.68 923
15728.86 916
15730.04 934
15731.23 942
15732.41 963
15733.60 942
15734.78 991
15735.97 996
15737.15 988
15738.34 1004
15739.52 992
15740.71 985
15741.89 1002
15743.08 1034
15744.27 1051
15745.45 1023
15746.64 1002
15747.82 1018
15749.01 1009
15750.19 1031
15751.38 1020
15752.56 1084
15753.75 1094
15754.93 1104
15756.12 1054
15757.31 1066
15758.49 1060
15759.68 1092
15760.86 1078
15762.05 1090
15763.24 1105
15764.42 1094
15765.61 1097
15766.79 1083
15767.98 1089
15769.17 1080
15770.35 1076
15771.54 1109
15772.72 1089
15773.91 1074
15775.10 1063
15776.28 1057
15777.47 1085
15778.66 1042
15779.84 1025
15781.03 1043
15782.22 1042
15783.40 1016
15784.59 1007
15785.78 1000
15786.96 983
15788.15 1019
15789.34 960
15790.53 969
15791.71 965
15792.90 979
15794.09 956
15795.27 937
15796.46 944
15797.65 937
15798.84 942
15800.02 903
15801.21 912
15802.40 894
15803.59 888
15804.77 901
15805.96 897
15807.15 865
15808.34 864
15809.52 853
15810.71 861
15811.90 877
15813.09 844
15814.28 840
15815.46 808
15816.65 834
15817.84 851
15819.03 819
15820.22 810
15821.40 842
15822.59 819
15823.78 849
15824.97 842
15826.16 839
15827.35 826
15828.53 839
15829.72 816
15830.91 813
15832.10 813
15833.29 823
15834.48 809
15835.67 796
15836.85 780
15838.04 790
15839.23 788
15840.42 795
15841.61 803
15842.80 794
15843.99 786
15845.18 803
15846.37 796
15847.55 829
15848.74 818
15849.93 807
15851.12 830
15852.31 828
15853.50 813
15854.69 806
15855.88 797
15857.07 814
15858.26 792
15859.45 806
15860.64 779
15861.83 813
15863.02 799
15864.21 829
15865.40 836
15866.59 825
15867.78 776
15868.97 830
15870.16 805
15871.35 806
15872.54 834
15873.73 817
15874.92 810
15876.11 835
15877.30 840
15878.49 831
15879.68 832
15880.87 824
15882.06 846
15883.25 846
15884.44 831
15885.63 834
15886.82 845
15888.01 854
15889.20 877
15890.39 872
15891.59 855
15892.78 847
15893.97 826
15895.16 859
15896.35 842
15897.54 855
15898.73 877
15899.92 858
15901.11 854
15902.30 885
15903.50 873
15904.69 861
15905.88 869
15907.07 874
15908.26 869
15909.45 888
15910.64 918
15911.84 917
15913.03 915
15914.22 911
15915.41 923
15916.60 885
15917.79 885
15918.99 902
15920.18 891
15921.37 900
15922.56 898
15923.75 909
15924.95 891
15926.14 870
15927.33 875
15928.52 844
15929.71 883
15930.91 909
15932.10 891
15933.29 888
15934.48 877
15935.68 892
15936.87 869
15938.06 839
15939.25 808
15940.45 833
15941.64 838
15942.83 819
15944.03 785
15945.22 822
15946.41 775
15947.60 802
15948.80 784
15949.99 719
15951.18 741
15952.38 769
15953.57 746
15954.76 736
15955.96 714
15957.15 709
15958.34 723
15959.54 716
15960.73 670
15961.92 686
15963.12 687
15964.31 666
15965.50 653
15966.70 668
15967.89 682
15969.08 644
15970.28 661
15971.47 654
15972.67 614
15973.86 601
15975.05 621
15976.25 649
15977.44 600
15978.64 592
15979.83 588
15981.02 618
15982.22 601
15983.41 596
15984.61 581
15985.80 591
15987.00 610
15988.19 569
15989.38 569
15990.58 580
15991.77 586
15992.97 579
15994.16 600
15995.36 595
15996.55 565
15997.75 575
15998.94 558
16000.14 572
16001.33 567
16002.53 557
16003.72 555
16004.92 570
16006.11 587
16007.31 547
16008.50 565
16009.70 560
16010.89 574
16012.09 535
16013.28 553
16014.48 565
16015.67 545
16016.87 544
16018.07 536
16019.26 561
16020.46 557
16021.65 571
16022.85 553
16024.04 527
16025.24 531
16026.44 531
16027.63 516
16028.83 525
16030.02 534
16031.22 542
16032.42 559
16033.61 506
16034.81 543
16036.00 528
16037.20 521
16038.40 533
16039.59 508
16040.79 520
16041.99 511
16043.18 501
16044.38 522
16045.58 512
16046.77 519
16047.97 516
16049.17 510
16050.36 543
16051.56 485
16052.76 499
16053.95 504
16055.15 500
16056.35 502
16057.54 498
16058.74 512
16059.94 502
16061.14 501
16062.33 488
16063.53 483
16064.73 498
16065.92 512
16067.12 485
16068.32 485
16069.52 486
16070.71 477
16071.91 470
16073.11 494
16074.31 508
16075.50 473
16076.70 493
16077.90 454
16079.10 483
16080.30 463
16081.49 489
16082.69 459
16083.89 466
16085.09 475
16086.29 473
16087.48 448
16088.68 484
16089.88 467
16091.08 457
16092.28 461
16093.48 472
16094.67 462
16095.87 464
16097.07 459
16098.27 454
16099.47 440
16100.67 472
16101.87 459
16103.06 435
16104.26 430
16105.46 428
16106.66 446
16107.86 440
16109.06 456
16110.26 462
16111.46 458
16112.66 443
16113.86 456
16115.05 458
16116.25 440
16117.45 449
16118.65 435
16119.85 446
16121.05 449
16122.25 441
16123.45 445
16124.65 432
16125.85 431
16127.05 443
16128.25 436
16129.45 454
16130.65 418
16131.85 441
16133.05 422
16134.25 423
16135.45 407
16136.65 427
16137.85 427
16139.05 434
16140.25 434
16141.45 414
16142.65 433
16143.85 447
16145.05 422
16146.25 435
16147.45 414
16148.65 427
16149.85 416
16151.05 442
16152.25 404
16153.45 431
16154.65 449
16155.85 428
16157.05 423
16158.25 402
16159.46 409
16160.66 425
16161.86 413
16163.06 427
16164.26 426
16165.46 394
16166.66 397
16167.86 412
16169.06 431
16170.27 422
16171.47 434
16172.67 447
16173.87 416
16175.07 407
16176.27 425
16177.47 408
16178.67 424
16179.88 433
16181.08 436
16182.28 412
16183.48 414
16184.68 385
16185.89 407
16187.09 415
16188.29 412
16189.49 434
16190.69 430
16191.90 422
16193.10 407
16194.30 425
16195.50 421
16196.70 429
16197.91 414
16199.11 435
16200.31 427
16201.51 415
16202.72 414
16203.92 422
16205.12 439
16206.32 442
16207.53 432
16208.73 430
16209.93 435
16211.13 408
16212.34 425
16213.54 428
16214.74 440
16215.95 434
16217.15 446
16218.35 431
16219.55 446
16220.76 455
16221.96 430
16223.16 450
16224.37 433
16225.57 426
16226.77 437
16227.98 458
16229.18 445
16230.38 429
16231.59 445
16232.79 443
16233.99 443
16235.20 441
16236.40 444
16237.61 452
16238.81 433
16240.01 453
16241.22 445
16242.42 410
16243.63 456
16244.83 432
16246.03 465
16247.24 472
16248.44 436
16249.65 452
16250.85 485
16252.05 457
16253.26 453
16254.46 464
16255.67 459
16256.87 499
16258.08 454
16259.28 449
16260.49 455
16261.69 453
16262.89 451
16264.10 461
16265.30 455
16266.51 457
16267.71 497
16268.92 483
16270.12 450
16271.33 460
16272.53 478
16273.74 499
16274.94 462
16276.15 472
16277.35 427
16278.56 441
16279.77 467
16280.97 471
16282.18 475
16283.38 472
16284.59 454
16285.79 471
16287.00 488
16288.20 464
16289.41 460
16290.61 469
16291.82 467
16293.03 460
16294.23 440
16295.44 454
16296.64 486
16297.85 492
16299.06 453
16300.26 459
16301.47 462
16302.67 467
16303.88 484
16305.09 455
16306.29 451
16307.50 460
16308.71 445
16309.91 460
16311.12 446
16312.33 456
16313.53 476
16314.74 464
16315.95 459
16317.15 444
16318.36 470
16319.57 463
16320.77 468
16321.98 451
16323.19 426
16324.39 438
16325.60 434
16326.81 457
16328.01 456
16329.22 452
16330.43 441
16331.64 433
16332.84 431
16334.05 435
16335.26 440
16336.47 439
16337.67 437
16338.88 443
16340.09 445
16341.30 435
16342.50 415
16343.71 444
16344.92 421
16346.13 455
16347.33 418
16348.54 414
16349.75 420
16350.96 427
16352.17 415
16353.37 415
16354.58 431
16355.79 420
16357.00 415
16358.21 432
16359.41 416
16360.62 438
16361.83 414
16363.04 406
16364.25 396
16365.46 415
16366.67 400
16367.87 415
16369.08 431
16370.29 402
16371.50 422
16372.71 413
16373.92 390
16375.13 401
16376.34 416
16377.54 430
16378.75 425
16379.96 399
16381.17 395
16382.38 399
16383.59 404
16384.80 404
16386.01 424
16387.22 396
16388.43 412
16389.64 420
16390.85 399
16392.05 392
16393.26 394
16394.47 403
16395.68 390
16396.89 426
16398.10 403
16399.31 407
16400.52 413
16401.73 401
16402.94 406
16404.15 394
16405.36 424
16406.57 414
16407.78 404
16408.99 397
16410.20 401
16411.41 404
16412.62 385
16413.83 401
16415.04 401
16416.25 398
16417.46 420
16418.67 388
16419.88 417
16421.10 434
16422.31 392
16423.52 413
16424.73 396
16425.94 422
16427.15 405
16428.36 403
16429.57 397
16430.78 408
16431.99 400
16433.20 412
16434.41 381
16435.63 401
16436.84 394
16438.05 416
16439.26 397
16440.47 398
16441.68 387
16442.89 418
16444.10 390
16445.32 408
16446.53 392
16447.74 410
16448.95 389
16450.16 377
16451.37 388
16452.59 385
16453.80 395
16455.01 384
16456.22 396
16457.43 369
16458.64 413
16459.86 410
16461.07 380
16462.28 387
16463.49 387
16464.70 384
16465.92 383
16467.13 384
16468.34 382
16469.55 375
16470.77 389
16471.98 398
16473.19 387
16474.40 393
16475.62 395
16476.83 399
16478.04 397
16479.25 369
16480.47 375
16481.68 385
16482.89 380
16484.11 390
16485.32 393
16486.53 394
16487.74 363
16488.96 382
16490.17 372
16491.38 384
16492.60 368
16493.81 399
16495.02 381
16496.24 387
16497.45 387
16498.66 388
16499.88 379
16501.09 371
16502.30 387
16503.52 370
16504.73 354
16505.94 367
16507.16 383
16508.37 383
16509.59 399
16510.80 366
16512.01 373
16513.23 379
16514.44 352
16515.66 385
16516.87 376
16518.08 396
16519.30 416
16520.51 372
16521.73 396
16522.94 381
16524.16 379
16525.37 395
16526.58 422
16527.80 404
16529.01 379
16530.23 381
16531.44 385
16532.66 384
16533.87 393
16535.09 393
16536.30 385
16537.52 406
16538.73 382
16539.95 397
16541.16 395
16542.38 389
16543.59 383
16544.81 420
16546.02 403
16547.24 421
16548.45 394
16549.67 401
16550.88 390
16552.10 405
16553.31 433
16554.53 419
16555.74 383
16556.96 418
16558.18 400
16559.39 414
16560.61 394
16561.82 431
16563.04 418
16564.25 422
16565.47 416
16566.69 390
16567.90 375
16569.12 398
16570.33 429
16571.55 412
16572.77 412
16573.98 418
16575.20 434
16576.41 422
16577.63 399
16578.85 404
16580.06 414
16581.28 409
16582.50 420
16583.71 408
16584.93 437
16586.15 418
16587.36 397
16588.58 384
16589.80 402
16591.01 408
16592.23 381
16593.45 420
16594.66 398
16595.88 391
16597.10 393
16598.32 399
16599.53 407
16600.75 409
16601.97 397
16603.18 385
16604.40 386
16605.62 386
16606.84 428
16608.05 417
16609.27 398
16610.49 385
16611.71 368
16612.92 373
16614.14 369
16615.36 368
16616.58 368
16617.79 368
16619.01 385
16620.23 394
16621.45 384
16622.67 355
16623.88 360
16625.10 362
16626.32 352
16627.54 353
16628.76 364
16629.97 371
16631.19 347
16632.41 363
16633.63 368
16634.85 373
16636.07 356
16637.29 351
16638.50 371
16639.72 362
16640.94 369
16642.16 355
16643.38 374
16644.60 359
16645.82 384
16647.03 374
16648.25 362
16649.47 386
16650.69 345
16651.91 350
16653.13 353
16654.35 370
16655.57 366
16656.79 363
16658.01 356
16659.23 346
16660.45 331
16661.66 325
16662.88 344
16664.10 364
16665.32 353
16666.54 356
16667.76 355
16668.98 337
16670.20 354
16671.42 361
16672.64 362
16673.86 342
16675.08 354
16676.30 346
16677.52 347
16678.74 334
16679.96 359
16681.18 354
16682.40 363
16683.62 351
16684.84 369
16686.06 367
16687.28 339
16688.50 359
16689.72 340
16690.94 336
16692.16 357
16693.39 362
16694.61 365
16695.83 373
16697.05 347
16698.27 331
16699.49 348
16700.71 344
16701.93 342
16703.15 367
16704.37 355
16705.59 361
16706.81 337
16708.04 352
16709.26 323
16710.48 334
16711.70 343
16712.92 338
16714.14 358
16715.36 363
16716.58 356
16717.81 344
16719.03 351
16720.25 353
16721.47 361
16722.69 349
16723.91 348
16725.14 363
16726.36 348
16727.58 349
16728.80 344
16730.02 338
16731.24 336
16732.47 361
16733.69 354
16734.91 336
16736.13 338
16737.36 346
16738.58 364
16739.80 342
16741.02 344
16742.24 359
16743.47 365
16744.69 341
16745.91 337
16747.13 337
16748.36 362
16749.58 345
16750.80 366
16752.02 358
16753.25 331
16754.47 354
16755.69 365
16756.92 341
16758.14 339
16759.36 346
16760.59 342
16761.81 351
16763.03 354
16764.25 347
16765.48 358
16766.70 340
16767.92 382
16769.15 348
16770.37 335
16771.59 352
16772.82 340
16774.04 333
16775.27 332
16776.49 346
16777.71 363
16778.94 356
16780.16 382
16781.38 358
16782.61 363
16783.83 367
16785.06 337
16786.28 336
16787.50 363
16788.73 369
16789.95 348
16791.18 380
16792.40 356
16793.62 374
16794.85 348
16796.07 348
16797.30 369
16798.52 367
16799.75 334
16800.97 346
16802.19 360
16803.42 346
16804.64 363
16805.87 367
16807.09 384
16808.32 364
16809.54 349
16810.77 357
16811.99 352
16813.22 363
16814.44 371
16815.67 351
16816.89 361
16818.12 379
16819.34 391
16820.57 377
16821.79 382
16823.02 383
16824.24 377
16825.47 374
16826.70 400
16827.92 380
16829.15 385
16830.37 370
16831.60 376
16832.82 385
16834.05 407
16835.27 400
16836.50 393
16837.73 406
16838.95 387
16840.18 427
16841.40 409
16842.63 408
16843.86 412
16845.08 389
16846.31 393
16847.53 411
16848.76 417
16849.99 432
16851.21 423
16852.44 401
16853.67 428
16854.89 437
16856.12 430
16857.35 436
16858.57 434
16859.80 431
16861.03 414
16862.25 462
16863.48 453
16864.71 446
16865.93 457
16867.16 462
16868.39 435
16869.61 438
16870.84 458
16872.07 481
16873.30 485
16874.52 475
16875.75 485
16876.98 468
16878.20 493
16879.43 479
16880.66 522
16881.89 496
16883.11 502
16884.34 499
16885.57 486
16886.80 501
16888.02 520
16889.25 527
16890.48 503
16891.71 501
16892.94 529
16894.16 516
16895.39 518
16896.62 533
16897.85 499
16899.08 499
16900.30 506
16901.53 519
16902.76 524
16903.99 498
16905.22 499
16906.45 518
16907.67 517
16908.90 499
16910.13 463
16911.36 489
16912.59 477
16913.82 454
16915.04 471
16916.27 450
16917.50 481
16918.73 450
16919.96 467
16921.19 430
16922.42 473
16923.65 473
16924.88 463
16926.10 459
16927.33 443
16928.56 464
16929.79 440
16931.02 466
16932.25 462
16933.48 459
16934.71 423
16935.94 430
16937.17 441
16938.40 422
16939.63 438
16940.86 439
16942.09 455
16943.32 435
16944.55 438
16945.78 430
16947.01 419
16948.24 435
16949.47 443
16950.70 432
16951.93 443
16953.16 428
16954.39 440
16955.62 418
16956.85 429
16958.08 435
16959.31 421
16960.54 423
16961.77 425
16963.00 403
16964.23 420
16965.46 413
16966.69 390
16967.92 399
16969.15 395
16970.38 413
16971.61 422
16972.84 440
16974.07 435
16975.30 417
16976.54 406
16977.77 418
16979.00 400
16980.23 417
16981.46 389
16982.69 405
16983.92 413
16985.15 384
16986.38 393
16987.62 400
16988.85 395
16990.08 372
16991.31 398
16992.54 407
16993.77 398
16995.00 399
16996.24 395
16997.47 400
16998.70 404
16999.93 399
17001.16 383
17002.39 371
17003.63 382
17004.86 369
17006.09 382
17007.32 409
17008.55 390
17009.79 378
17011.02 387
17012.25 380
17013.48 371
17014.72 376
17015.95 376
17017.18 388
17018.41 387
17019.64 392
17020.88 384
17022.11 350
17023.34 368
17024.58 391
17025.81 360
17027.04 348
17028.27 364
17029.51 355
17030.74 370
17031.97 346
17033.21 359
17034.44 371
17035.67 334
17036.90 347
17038.14 356
17039.37 372
17040.60 375
17041.84 352
17043.07 352
17044.30 349
17045.54 347
17046.77 378
17048.00 369
17049.24 355
17050.47 343
17051.70 350
17052.94 340
17054.17 352
17055.41 328
17056.64 335
17057.87 353
17059.11 348
17060.34 325
17061.58 356
17062.81 328
17064.04 344
17065.28 343
17066.51 343
17067.75 328
17068.98 326
17070.21 339
17071.45 317
17072.68 326
17073.92 315
17075.15 313
17076.39 307
17077.62 312
17078.86 316
17080.09 316
17081.33 313
17082.56 331
17083.80 338
17085.03 349
17086.26 343
17087.50 330
17088.73 334
17089.97 310
17091.20 317
17092.44 334
17093.68 327
17094.91 335
17096.15 343
17097.38 297
17098.62 323
17099.85 309
17101.09 332
17102.32 303
17103.56 311
17104.79 332
17106.03 324
17107.26 324
17108.50 334
17109.74 301
17110.97 317
17112.21 325
17113.44 312
17114.68 312
17115.92 302
17117.15 303
17118.39 304
17119.62 328
17120.86 322
17122.10 299
17123.33 292
17124.57 309
17125.80 319
17127.04 334
17128.28 326
17129.51 311
17130.75 313
17131.99 304
17133.22 315
17134.46 309
17135.70 297
17136.93 280
17138.17 321
17139.41 298
17140.64 320
17141.88 307
17143.12 284
17144.35 295
17145.59 291
17146.83 311
17148.07 289
17149.30 272
17150.54 292
17151.78 288
17153.02 300
17154.25 298
17155.49 296
17156.73 293
17157.96 290
17159.20 298
17160.44 290
17161.68 296
17162.92 303
17164.15 302
17165.39 314
17166.63 286
17167.87 293
17169.10 292
17170.34 282
17171.58 291
17172.82 292
17174.06 308
17175.29 300
17176.53 295
17177.77 288
17179.01 290
17180.25 269
17181.49 292
17182.72 318
17183.96 301
17185.20 306
17186.44 276
17187.68 303
17188.92 274
17190.15 294
17191.39 292
17192.63 291
17193.87 295
17195.11 305
17196.35 280
17197.59 290
17198.83 288
17200.07 303
17201.30 275
17202.54 263
17203.78 287
17205.02 275
17206.26 281
17207.50 274
17208.74 274
17209.98 276
17211.22 254
17212.46 264
17213.70 279
17214.94 273
17216.18 276
17217.42 274
17218.66 284
17219.90 263
17221.14 264
17222.38 283
17223.62 301
17224.86 294
17226.10 288
17227.34 293
17228.58 285
17229.82 290
17231.06 272
17232.30 291
17233.54 276
17234.78 279
17236.02 266
17237.26 273
17238.50 271
17239.74 257
17240.98 267
17242.22 269
17243.46 260
17244.70 273
17245.94 259
17247.18 267
17248.42 282
17249.66 253
17250.90 286
17252.14 281
17253.39 278
17254.63 282
17255.87 264
17257.11 252
17258.35 278
17259.59 294
17260.83 275
17262.07 273
17263.31 270
17264.56 256
17265.80 273
17267.04 274
17268.28 272
17269.52 295
17270.76 257
17272.00 266
17273.25 267
17274.49 268
17275.73 273
17276.97 278
17278.21 267
17279.45 259
17280.70 246
17281.94 270
17283.18 281
17284.42 255
17285.66 256
17286.91 259
17288.15 260
17289.39 244
17290.63 260
17291.88 267
17293.12 274
17294.36 251
17295.60 260
17296.85 280
17298.09 261
17299.33 261
17300.57 260
17301.82 255
17303.06 266
17304.30 249
17305.54 249
17306.79 270
17308.03 255
17309.27 258
17310.52 256
17311.76 262
17313.00 250
17314.25 256
17315.49 284
17316.73 259
17317.97 248
17319.22 252
17320.46 262
17321.71 276
17322.95 265
17324.19 270
17325.44 265
17326.68 276
17327.92 271
17329.17 268
17330.41 255
17331.65 279
17332.90 252
17334.14 257
17335.39 257
17336.63 263
17337.87 262
17339.12 266
17340.36 281
17341.61 246
17342.85 285
17344.09 275
17345.34 250
17346.58 240
17347.83 266
17349.07 235
17350.32 243
17351.56 258
17352.80 258
17354.05 246
17355.29 258
17356.54 257
17357.78 270
17359.03 275
17360.27 238
17361.52 252
17362.76 258
17364.01 278
17365.25 242
17366.50 264
17367.74 259
17368.99 264
17370.23 259
17371.48 268
17372.72 257
17373.97 265
17375.21 259
17376.46 275
17377.70 270
17378.95 266
17380.19 268
17381.44 268
17382.69 256
17383.93 256
17385.18 246
17386.42 261
17387.67 270
17388.91 234
17390.16 260
17391.41 253
17392.65 260
17393.90 260
17395.14 245
17396.39 241
17397.64 256
17398.88 246
17400.13 263
17401.37 269
17402.62 259
17403.87 283
17405.11 259
17406.36 268
17407.61 278
17408.85 261
17410.10 245
17411.35 262
17412.59 286
17413.84 248
17415.09 265
17416.33 266
17417.58 256
17418.83 265
17420.07 247
17421.32 261
17422.57 268
17423.82 269
17425.06 247
17426.31 261
17427.56 281
17428.80 268
17430.05 271
17431.30 274
17432.55 272
17433.79 264
17435.04 258
17436.29 253
17437.54 246
17438.78 252
17440.03 275
17441.28 277
17442.53 274
17443.77 275
17445.02 255
17446.27 284
17447.52 266
17448.77 274
17450.01 265
17451.26 257
17452.51 259
17453.76 265
17455.01 263
17456.25 254
17457.50 242
17458.75 271
17460.00 268
17461.25 259
17462.50 267
17463.74 254
17464.99 259
17466.24 243
17467.49 258
17468.74 258
17469.99 279
17471.24 272
17472.49 268
17473.73 254
17474.98 272
17476.23 276
17477.48 278
17478.73 270
17479.98 286
17481.23 300
17482.48 283
17483.73 270
17484.98 256
17486.23 266
17487.47 271
17488.72 290
17489.97 291
17491.22 294
17492.47 279
17493.72 283
17494.97 277
17496.22 291
17497.47 290
17498.72 291
17499.97 274
17501.22 279
17502.47 287
17503.72 285
17504.97 290
17506.22 294
17507.47 276
17508.72 285
17509.97 287
17511.22 276
17512.47 295
17513.72 303
17514.97 286
17516.22 302
17517.47 277
17518.72 297
17519.97 276
17521.22 293
17522.47 285
17523.72 299
17524.98 277
17526.23 253
17527.48 283
17528.73 285
17529.98 285
17531.23 290
17532.48 285
17533.73 292
17534.98 303
17536.23 287
17537.48 285
17538.74 288
17539.99 295
17541.24 287
17542.49 284
17543.74 280
17544.99 296
17546.24 311
17547.50 302
17548.75 304
17550.00 302
17551.25 281
17552.50 287
17553.75 296
17555.01 290
17556.26 309
17557.51 278
17558.76 307
17560.01 285
17561.26 288
17562.52 295
17563.77 301
17565.02 309
17566.27 291
17567.53 312
17568.78 315
17570.03 283
17571.28 302
17572.53 314
17573.79 309
17575.04 315
17576.29 287
17577.54 308
17578.80 316
17580.05 321
17581.30 311
17582.56 299
17583.81 305
17585.06 303
17586.31 317
17587.57 306
17588.82 315
17590.07 301
17591.33 310
17592.58 307
17593.83 307
17595.08 315
17596.34 310
17597.59 306
17598.84 334
17600.10 306
17601.35 307
17602.61 326
17603.86 320
17605.11 319
17606.37 310
17607.62 323
17608.87 320
17610.13 328
17611.38 289
17612.63 311
17613.89 309
17615.14 330
17616.40 306
17617.65 317
17618.90 300
17620.16 321
17621.41 333
17622.67 324
17623.92 319
17625.17 317
17626.43 313
17627.68 322
17628.94 340
17630.19 321
17631.45 317
17632.70 322
17633.96 331
17635.21 312
17636.47 345
17637.72 338
17638.97 324
17640.23 346
17641.48 321
17642.74 320
17643.99 314
17645.25 327
17646.50 360
17647.76 337
17649.01 315
17650.27 323
17651.52 311
17652.78 329
17654.04 312
17655.29 332
17656.55 319
17657.80 319
17659.06 320
17660.31 331
17661.57 324
17662.82 312
17664.08 319
17665.33 324
17666.59 302
17667.85 288
17669.10 285
17670.36 293
17671.61 322
17672.87 323
17674.13 299
17675.38 299
17676.64 318
17677.89 323
17679.15 301
17680.41 299
17681.66 319
17682.92 285
17684.18 329
17685.43 309
17686.69 311
17687.95 307
17689.20 308
17690.46 305
17691.71 300
17692.97 321
17694.23 329
17695.49 306
17696.74 285
17698.00 294
17699.26 290
17700.51 300
17701.77 294
17703.03 300
17704.28 329
17705.54 299
17706.80 299
17708.06 277
17709.31 309
17710.57 287
17711.83 307
17713.08 285
17714.34 295
17715.60 304
17716.86 290
17718.11 290
17719.37 301
17720.63 290
17721.89 275
17723.15 282
17724.40 273
17725.66 291
17726.92 288
17728.18 276
17729.43 275
17730.69 260
17731.95 281
17733.21 290
17734.47 297
17735.73 287
17736.98 272
17738.24 284
17739.50 271
17740.76 281
17742.02 297
17743.28 278
17744.53 286
17745.79 257
17747.05 300
17748.31 279
17749.57 290
17750.83 282
17752.09 269
17753.34 282
17754.60 261
17755.86 273
17757.12 279
17758.38 283
17759.64 285
17760.90 275
17762.16 259
17763.42 247
17764.68 257
17765.94 283
17767.19 273
17768.45 271
17769.71 284
17770.97 257
17772.23 281
17773.49 273
17774.75 268
17776.01 283
17777.27 299
17778.53 285
17779.79 291
17781.05 290
17782.31 258
17783.57 261
17784.83 267
17786.09 267
17787.35 284
17788.61 270
17789.87 264
17791.13 272
17792.39 244
17793.65 272
17794.91 265
17796.17 248
17797.43 249
17798.69 261
17799.95 246
17801.21 251
17802.47 257
17803.73 245
17805.00 239
17806.26 254
17807.52 258
17808.78 243
17810.04 262
17811.30 242
17812.56 241
17813.82 237
17815.08 242
17816.34 246
17817.60 243
17818.87 251
17820.13 257
17821.39 243
17822.65 210
17823.91 235
17825.17 250
17826.43 250
17827.69 247
17828.96 257
17830.22 251
17831.48 256
17832.74 251
17834.00 268
17835.26 259
17836.53 266
17837.79 234
17839.05 273
17840.31 231
17841.57 245
17842.84 252
17844.10 267
17845.36 256
17846.62 247
17847.88 227
17849.15 257
17850.41 243
17851.67 258
17852.93 240
17854.20 225
17855.46 265
17856.72 221
17857.98 240
17859.25 249
17860.51 218
17861.77 251
17863.03 242
17864.30 235
17865.56 252
17866.82 248
17868.09 240
17869.35 247
17870.61 222
17871.87 236
17873.14 233
17874.40 230
17875.66 234
17876.93 234
17878.19 218
17879.45 227
17880.72 230
17881.98 248
17883.24 221
17884.51 231
17885.77 216
17887.03 237
17888.30 233
17889.56 232
17890.83 224
17892.09 234
17893.35 226
17894.62 218
17895.88 239
17897.14 235
17898.41 234
17899.67 225
17900.94 235
17902.20 232
17903.46 225
17904.73 228
17905.99 215
17907.26 232
17908.52 240
17909.79 234
17911.05 220
17912.32 243
17913.58 230
17914.84 223
17916.11 232
17917.37 210
17918.64 230
17919.90 204
17921.17 227
17922.43 224
17923.70 246
17924.96 216
17926.23 239
17927.49 234
17928.76 223
17930.02 242
17931.29 235
17932.55 222
17933.82 248
17935.08 215
17936.35 234
17937.61 223
17938.88 236
17940.14 230
17941.41 232
17942.68 226
17943.94 243
17945.21 251
17946.47 243
17947.74 226
17949.00 236
17950.27 253
17951.54 240
17952.80 228
17954.07 210
17955.33 220
17956.60 224
17957.87 238
17959.13 234
17960.40 236
17961.66 236
17962.93 238
17964.20 233
17965.46 240
17966.73 248
17968.00 251
17969.26 207
17970.53 232
17971.80 225
17973.06 227
17974.33 231
17975.60 216
17976.86 207
17978.13 242
17979.40 229
17980.66 258
17981.93 244
17983.20 213
17984.46 234
17985.73 216
17987.00 217
17988.26 218
17989.53 236
17990.80 237
17992.07 237
17993.33 228
17994.60 223
17995.87 228
17997.14 235
17998.40 225
17999.67 221
18000.94 243
18002.21 242
18003.47 232
18004.74 210
18006.01 213
18007.28 208
18008.55 225
18009.81 250
18011.08 237
18012.35 241
18013.62 214
18014.89 219
18016.15 230
18017.42 217
18018.69 216
18019.96 220
18021.23 213
18022.49 218
18023.76 238
18025.03 228
18026.30 197
18027.57 241
18028.84 228
18030.11 218
18031.37 218
18032.64 228
18033.91 248
18035.18 229
18036.45 219
18037.72 219
18038.99 222
18040.26 238
18041.53 226
18042.79 221
18044.06 233
18045.33 232
18046.60 225
18047.87 225
18049.14 230
18050.41 231
18051.68 225
18052.95 231
18054.22 212
18055.49 224
18056.76 210
18058.03 232
18059.30 236
18060.57 216
18061.84 233
18063.11 218
18064.38 223
18065.65 218
18066.92 238
18068.19 228
18069.46 225
18070.73 217
18072.00 226
18073.27 216
18074.54 212
18075.81 232
18077.08 217
18078.35 238
18079.62 222
18080.89 224
18082.16 259
18083.43 237
18084.70 233
18085.97 222
18087.24 216
18088.51 218
18089.78 232
18091.05 244
18092.32 218
18093.59 225
18094.87 228
18096.14 225
18097.41 246
18098.68 227
18099.95 221
18101.22 222
18102.49 226
18103.76 223
18105.03 230
18106.31 230
18107.58 221
18108.85 228
18110.12 228
18111.39 229
18112.66 240
18113.93 218
18115.21 213
18116.48 231
18117.75 241
18119.02 238
18120.29 242
18121.56 231
18122.84 227
18124.11 237
18125.38 237
18126.65 246
18127.92 241
18129.20 237
18130.47 244
18131.74 213
18133.01 218
18134.29 234
18135.56 228
18136.83 226
18138.10 232
18139.38 237
18140.65 231
18141.92 213
18143.19 218
18144.47 217
18145.74 236
18147.01 219
18148.28 233
18149.56 233
18150.83 221
18152.10 244
18153.38 239
18154.65 236
18155.92 220
18157.19 224
18158.47 221
18159.74 219
18161.01 233
18162.29 220
18163.56 220
18164.83 219
18166.11 227
18167.38 221
18168.65 238
18169.93 219
18171.20 198
18172.48 237
18173.75 211
18175.02 234
18176.30 235
18177.57 231
18178.84 214
18180.12 222
18181.39 234
18182.67 213
18183.94 222
18185.21 224
18186.49 243
18187.76 208
18189.04 224
18190.31 214
18191.59 214
18192.86 202
18194.13 223
18195.41 212
18196.68 240
18197.96 225
18199.23 216
18200.51 213
18201.78 215
18203.06 253
18204.33 212
18205.61 215
18206.88 232
18208.16 218
18209.43 224
18210.71 219
18211.98 214
18213.26 210
18214.53 235
18215.81 221
18217.08 215
18218.36 209
18219.63 225
18220.91 223
18222.18 213
18223.46 218
18224.73 220
18226.01 229
18227.28 217
18228.56 221
18229.84 203
18231.11 218
18232.39 227
18233.66 241
18234.94 211
18236.21 220
18237.49 234
18238.77 223
18240.04 204
18241.32 221
18242.59 217
18243.87 233
18245.15 238
18246.42 236
18247.70 205
18248.98 217
18250.25 209
18251.53 210
18252.81 237
18254.08 226
18255.36 214
18256.63 229
18257.91 225
18259.19 215
18260.46 232
18261.74 233
18263.02 225
18264.30 210
18265.57 223
18266.85 207
18268.13 226
18269.40 234
18270.68 222
18271.96 223
18273.23 202
18274.51 206
18275.79 227
18277.07 225
18278.34 214
18279.62 237
18280.90 227
18282.18 228
18283.45 237
18284.73 208
18286.01 203
18287.29 236
18288.56 244
18289.84 219
18291.12 247
18292.40 219
18293.68 218
18294.95 230
18296.23 227
18297.51 222
18298.79 235
18300.07 222
18301.34 235
18302.62 233
18303.90 214
18305.18 231
18306.46 215
18307.74 223
18309.01 228
18310.29 215
18311.57 211
18312.85 221
18314.13 225
18315.41 227
18316.69 227
18317.96 226
18319.24 242
18320.52 231
18321.80 222
18323.08 221
18324.36 229
18325.64 241
18326.92 219
18328.20 227
18329.47 237
18330.75 250
18332.03 237
18333.31 236
18334.59 234
18335.87 216
18337.15 238
18338.43 226
18339.71 229
18340.99 222
18342.27 212
18343.55 212
18344.83 205
18346.11 236
18347.39 221
18348.67 214
18349.95 234
18351.23 217
18352.51 222
18353.79 222
18355.07 195
18356.35 231
18357.63 226
18358.91 214
18360.19 231
18361.47 221
18362.75 251
18364.03 234
18365.31 237
18366.59 210
18367.87 214
18369.15 234
18370.43 236
18371.71 234
18372.99 217
18374.27 210
18375.55 234
18376.83 224
18378.12 222
18379.40 222
18380.68 213
18381.96 231
18383.24 215
18384.52 210
18385.80 210
18387.08 199
18388.36 222
18389.65 236
18390.93 233
18392.21 231
18393.49 199
18394.77 214
18396.05 209
18397.33 219
18398.62 210
18399.90 224
18401.18 238
18402.46 207
18403.74 216
18405.02 228
18406.31 218
18407.59 223
18408.87 221
18410.15 237
18411.43 217
18412.72 224
18414.00 215
18415.28 221
18416.56 207
18417.84 228
18419.13 230
18420.41 218
18421.69 210
18422.97 220
18424.26 228
18425.54 220
18426.82 231
18428.10 221
18429.39 238
18430.67 233
18431.95 226
18433.23 203
18434.52 215
18435.80 222
18437.08 220
18438.37 209
18439.65 227
18440.93 228
18442.22 214
18443.50 221
18444.78 216
18446.06 217
18447.35 218
18448.63 221
18449.91 234
18451.20 221
18452.48 214
18453.76 214
18455.05 194
18456.33 246
18457.62 245
18458.90 226
18460.18 230
18461.47 229
18462.75 238
18464.03 216
18465.32 218
18466.60 205
18467.89 205
18469.17 222
18470.45 220
18471.74 202
18473.02 222
18474.31 233
18475.59 226
18476.88 213
18478.16 220
18479.44 224
18480.73 231
18482.01 209
18483.30 206
18484.58 223
18485.87 202
18487.15 222
18488.44 211
18489.72 207
18491.01 220
18492.29 211
18493.58 203
18494.86 200
18496.15 184
18497.43 190
18498.72 202
18500.00 229
18501.29 210
18502.57 196
18503.86 219
18505.14 200
18506.43 237
18507.71 217
18509.00 212
18510.28 210
18511.57 230
18512.85 199
18514.14 212
18515.42 234
18516.71 218
18518.00 226
18519.28 217
18520.57 225
18521.85 200
18523.14 191
18524.43 230
18525.71 219
18527.00 212
18528.28 229
18529.57 212
18530.86 230
18532.14 226
18533.43 230
18534.71 209
18536.00 233
18537.29 204
18538.57 226
18539.86 214
18541.15 236
18542.43 240
18543.72 212
18545.01 212
18546.29 223
18547.58 202
18548.87 250
18550.15 229
18551.44 222
18552.73 242
18554.01 230
18555.30 218
18556.59 236
18557.88 259
18559.16 244
18560.45 221
18561.74 222
18563.02 237
18564.31 238
18565.60 221
18566.89 211
18568.17 210
18569.46 211
18570.75 229
18572.04 240
18573.32 224
18574.61 232
18575.90 237
18577.19 229
18578.48 204
18579.76 199
18581.05 220
18582.34 227
18583.63 215
18584.92 215
18586.20 204
18587.49 201
18588.78 229
18590.07 231
18591.36 205
18592.64 208
18593.93 234
18595.22 231
18596.51 231
18597.80 214
18599.09 244
18600.38 238
18601.66 217
18602.95 207
18604.24 214
18605.53 218
18606.82 246
18608.11 245
18609.40 224
18610.69 220
18611.98 223
18613.26 240
18614.55 239
18615.84 240
18617.13 234
18618.42 228
18619.71 246
18621.00 230
18622.29 220
18623.58 234
18624.87 225
18626.16 226
18627.45 217
18628.74 215
18630.03 221
18631.32 212
18632.61 204
18633.89 223
18635.18 227
18636.47 228
18637.76 232
18639.05 237
18640.34 226
18641.63 212
18642.92 217
18644.21 238
18645.50 227
18646.79 227
18648.09 223
18649.38 230
18650.67 208
18651.96 205
18653.25 225
18654.54 217
18655.83 231
18657.12 241
18658.41 205
18659.70 202
18660.99 214
18662.28 225
18663.57 221
18664.86 212
18666.15 194
18667.44 232
18668.74 232
18670.03 224
18671.32 208
18672.61 216
18673.90 242
18675.19 218
18676.48 214
18677.77 216
18679.06 214
18680.36 227
18681.65 212
18682.94 203
18684.23 224
18685.52 215
18686.81 224
18688.11 225
18689.40 207
18690.69 203
18691.98 215
18693.27 201
18694.56 206
18695.86 204
18697.15 196
18698.44 211
18699.73 186
18701.02 215
18702.32 196
18703.61 205
18704.90 209
18706.19 228
18707.48 211
18708.78 197
18710.07 203
18711.36 209
18712.65 222
18713.95 188
18715.24 192
18716.53 190
18717.83 214
18719.12 206
18720.41 193
18721.70 186
18723.00 207
18724.29 192
18725.58 206
18726.87 193
18728.17 208
18729.46 189
18730.75 212
18732.05 201
18733.34 202
18734.63 214
18735.93 209
18737.22 236
18738.51 204
18739.81 194
18741.10 194
18742.39 199
18743.69 214
18744.98 206
18746.27 184
18747.57 206
18748.86 189
18750.16 201
18751.45 213
18752.74 200
18754.04 198
18755.33 193
18756.63 197
18757.92 191
18759.21 206
18760.51 193
18761.80 203
18763.10 214
18764.39 206
18765.69 188
18766.98 201
18768.27 218
18769.57 201
18770.86 218
18772.16 194
18773.45 200
18774.75 214
18776.04 205
18777.34 200
18778.63 210
18779.93 194
18781.22 189
18782.52 190
18783.81 207
18785.11 174
18786.40 195
18787.70 203
18788.99 202
18790.29 215
18791.58 198
18792.88 192
18794.17 196
18795.47 186
18796.76 184
18798.06 191
18799.35 174
18800.65 192
18801.94 196
18803.24 199
18804.54 191
18805.83 204
18807.13 202
18808.42 207
18809.72 212
18811.01 216
18812.31 203
18813.61 211
18814.90 214
18816.20 202
18817.49 208
18818.79 190
18820.09 188
18821.38 191
18822.68 204
18823.98 184
18825.27 194
18826.57 199
18827.87 200
18829.16 194
18830.46 194
18831.75 208
18833.05 196
18834.35 184
18835.64 200
18836.94 190
18838.24 206
18839.54 200
18840.83 171
18842.13 183
18843.43 197
18844.72 190
18846.02 182
18847.32 203
18848.61 199
18849.91 196
18851.21 202
18852.51 205
18853.80 193
18855.10 183
18856.40 182
18857.70 177
18858.99 187
18860.29 174
18861.59 211
18862.89 203
18864.18 204
18865.48 181
18866.78 211
18868.08 224
18869.38 208
18870.67 205
18871.97 194
18873.27 197
18874.57 179
18875.87 190
18877.16 181
18878.46 203
18879.76 202
18881.06 174
18882.36 186
18883.66 203
18884.95 197
18886.25 196
18887.55 203
18888.85 198
18890.15 208
18891.45 201
18892.75 194
18894.04 185
18895.34 217
18896.64 204
18897.94 181
18899.24 185
18900.54 186
18901.84 200
18903.14 197
18904.44 197
18905.74 183
18907.03 200
18908.33 192
18909.63 193
18910.93 209
18912.23 174
18913.53 208
18914.83 185
18916.13 192
18917.43 184
18918.73 186
18920.03 183
18921.33 172
18922.63 200
18923.93 187
18925.23 190
18926.53 211
18927.83 179
18929.13 208
18930.43 182
18931.73 200
18933.03 198
18934.33 199
18935.63 208
18936.93 181
18938.23 204
18939.53 204
18940.83 190
18942.13 190
18943.43 192
18944.73 198
18946.03 195
18947.33 186
18948.63 201
18949.93 208
18951.23 195
18952.53 217
18953.84 206
18955.14 186
18956.44 176
18957.74 190
18959.04 209
18960.34 200
18961.64 203
18962.94 183
18964.24 184
18965.54 192
18966.85 202
18968.15 191
18969.45 196
18970.75 196
18972.05 208
18973.35 205
18974.65 180
18975.96 182
18977.26 204
18978.56 192
18979.86 188
18981.16 191
18982.46 193
18983.77 193
18985.07 176
18986.37 204
18987.67 191
18988.97 196
18990.28 170
18991.58 192
18992.88 189
18994.18 174
18995.49 190
18996.79 194
18998.09 199
18999.39 177
19000.69 191
19002.00 165
19003.30 192
19004.60 183
19005.90 185
19007.21 194
19008.51 182
19009.81 179
19011.12 194
19012.42 189
19013.72 182
19015.02 196
19016.33 183
19017.63 188
19018.93 190
19020.24 198
19021.54 202
19022.84 206
19024.15 183
19025.45 189
19026.75 186
19028.06 201
19029.36 194
19030.66 202
19031.97 211
19033.27 200
19034.57 181
19035.88 191
19037.18 183
19038.48 193
19039.79 190
19041.09 184
19042.40 185
19043.70 208
19045.00 202
19046.31 196
19047.61 194
19048.92 195
19050.22 205
19051.52 201
19052.83 183
19054.13 195
19055.44 203
19056.74 220
19058.05 179
19059.35 204
19060.65 190
19061.96 191
19063.26 183
19064.57 188
19065.87 179
19067.18 194
19068.48 188
19069.79 182
19071.09 172
19072.40 191
19073.70 202
19075.01 182
19076.31 193
19077.62 196
19078.92 202
19080.23 194
19081.53 176
19082.84 178
19084.14 176
19085.45 181
19086.75 214
19088.06 201
19089.36 196
19090.67 215
19091.98 186
19093.28 200
19094.59 192
19095.89 188
19097.20 184
19098.50 188
19099.81 181
19101.12 194
19102.42 185
19103.73 173
19105.03 199
19106.34 204
19107.65 191
19108.95 205
19110.26 196
19111.56 202
19112.87 197
19114.18 214
19115.48 207
19116.79 204
19118.10 199
19119.40 186
19120.71 174
19122.02 192
19123.32 205
19124.63 187
19125.94 187
19127.24 208
19128.55 204
19129.86 209
19131.16 203
19132.47 203
19133.78 214
19135.08 211
19136.39 192
19137.70 207
19139.01 199
19140.31 206
19141.62 188
19142.93 191
19144.23 203
19145.54 202
19146.85 184
19148.16 206
19149.46 197
19150.77 191
19152.08 203
19153.39 201
19154.69 194
19156.00 192
19157.31 196
19158.62 199
19159.93 193
19161.23 196
19162.54 185
19163.85 194
19165.16 192
19166.47 190
19167.77 188
19169.08 196
19170.39 202
19171.70 198
19173.01 179
19174.32 176
19175.62 195
19176.93 187
19178.24 185
19179.55 197
19180.86 191
19182.17 201
19183.48 192
19184.78 188
19186.09 202
19187.40 176
19188.71 186
19190.02 196
19191.33 199
19192.64 181
19193.95 192
19195.26 195
19196.56 176
19197.87 204
19199.18 191
19200.49 179
19201.80 189
19203.11 202
19204.42 204
19205.73 196
19207.04 176
19208.35 196
19209.66 211
19210.97 186
19212.28 169
19213.59 173
19214.90 176
19216.21 173
19217.52 190
19218.83 193
19220.14 200
19221.45 191
19222.76 175
19224.07 191
19225.38 192
19226.69 187
19228.00 200
19229.31 189
19230.62 193
19231.93 200
19233.24 177
19234.55 182
19235.86 189
19237.17 192
19238.48 195
19239.79 188
19241.10 195
19242.41 186
19243.72 200
19245.03 166
19246.35 167
19247.66 177
19248.97 190
19250.28 196
19251.59 183
19252.90 184
19254.21 181
19255.52 194
19256.83 194
19258.14 190
19259.46 191
19260.77 183
19262.08 208
19263.39 194
19264.70 159
19266.01 175
19267.32 184
19268.64 187
19269.95 192
19271.26 191
19272.57 187
19273.88 184
19275.20 204
19276.51 189
19277.82 186
19279.13 195
19280.44 179
19281.75 185
19283.07 194
19284.38 198
19285.69 192
19287.00 192
19288.32 207
19289.63 188
19290.94 165
19292.25 192
19293.57 189
19294.88 204
19296.19 173
19297.50 191
19298.82 178
19300.13 187
19301.44 178
19302.75 170
19304.07 194
19305.38 184
19306.69 196
19308.01 200
19309.32 181
19310.63 177
19311.94 195
19313.26 188
19314.57 196
19315.88 178
19317.20 161
19318.51 186
19319.82 194
19321.14 185
19322.45 167
19323.76 173
19325.08 174
19326.39 171
19327.70 160
19329.02 177
19330.33 199
19331.65 189
19332.96 179
19334.27 173
19335.59 165
19336.90 192
19338.22 176
19339.53 175
19340.84 177
19342.16 175
19343.47 190
19344.79 180
19346.10 178
19347.41 193
19348.73 178
19350.04 183
19351.36 186
19352.67 189
19353.99 187
19355.30 178
19356.62 173
19357.93 188
19359.25 179
19360.56 173
19361.87 189
19363.19 208
19364.50 173
19365.82 186
19367.13 183
19368.45 182
19369.76 168
19371.08 171
19372.39 173
19373.71 180
19375.02 210
19376.34 188
19377.66 162
19378.97 175
19380.29 175
19381.60 178
19382.92 167
19384.23 182
19385.55 184
19386.86 179
19388.18 178
19389.50 184
19390.81 195
19392.13 178
19393.44 191
19394.76 177
19396.07 174
19397.39 168
19398.71 171
19400.02 182
19401.34 188
19402.65 171
19403.97 178
19405.29 169
19406.60 175
19407.92 186
19409.24 167
19410.55 179
19411.87 171
19413.19 186
19414.50 189
19415.82 189
19417.14 190
19418.45 173
19419.77 195
19421.09 196
19422.40 174
19423.72 183
19425.04 183
19426.35 200
19427.67 193
19428.99 181
19430.30 189
19431.62 177
19432.94 183
19434.26 177
19435.57 174
19436.89 181
19438.21 177
19439.53 195
19440.84 193
19442.16 190
19443.48 196
19444.80 194
19446.11 198
19447.43 204
19448.75 179
19450.07 179
19451.38 186
19452.70 203
19454.02 182
19455.34 174
19456.66 187
19457.97 162
19459.29 182
19460.61 170
19461.93 177
19463.25 189
19464.57 177
19465.88 180
19467.20 190
19468.52 185
19469.84 192
19471.16 181
19472.48 174
19473.79 193
19475.11 180
19476.43 186
19477.75 191
19479.07 194
19480.39 193
19481.71 185
19483.03 194
19484.34 189
19485.66 221
19486.98 188
19488.30 173
19489.62 188
19490.94 177
19492.26 182
19493.58 190
19494.90 189
19496.22 181
19497.54 178
19498.86 175
19500.18 182
19501.50 198
19502.81 179
19504.13 201
19505.45 201
19506.77 200
19508.09 194
19509.41 175
19510.73 188
19512.05 192
19513.37 208
19514.69 190
19516.01 183
19517.33 210
19518.65 197
19519.97 181
19521.29 200
19522.61 175
19523.93 170
19525.25 191
19526.57 174
19527.89 197
19529.22 166
19530.54 182
19531.86 171
19533.18 193
19534.50 209
19535.82 188
19537.14 176
19538.46 189
19539.78 183
19541.10 204
19542.42 195
19543.74 189
19545.06 181
19546.39 197
19547.71 184
19549.03 171
19550.35 189
19551.67 184
19552.99 197
19554.31 189
19555.63 187
19556.96 184
19558.28 177
19559.60 184
19560.92 194
19562.24 194
19563.56 176
19564.88 192
19566.21 182
19567.53 177
19568.85 182
19570.17 185
19571.49 172
19572.82 192
19574.14 183
19575.46 199
19576.78 195
19578.10 188
19579.43 173
19580.75 171
19582.07 192
19583.39 200
19584.72 177
19586.04 178
19587.36 180
19588.68 175
19590.01 176
19591.33 175
19592.65 192
19593.97 169
19595.30 167
19596.62 194
19597.94 172
19599.26 181
19600.59 183
19601.91 188
19603.23 180
19604.56 203
19605.88 193
19607.20 187
19608.53 179
19609.85 186
19611.17 182
19612.49 181
19613.82 193
19615.14 180
19616.47 180
19617.79 198
19619.11 179
19620.44 187
19621.76 188
19623.08 182
19624.41 210
19625.73 171
19627.05 193
19628.38 177
19629.70 180
19631.03 190
19632.35 179
19633.67 176
19635.00 207
19636.32 188
19637.65 175
19638.97 190
19640.29 181
19641.62 195
19642.94 193
19644.27 193
19645.59 197
19646.92 176
19648.24 185
19649.57 190
19650.89 176
19652.21 189
19653.54 199
19654.86 194
19656.19 191
19657.51 167
19658.84 176
19660.16 205
19661.49 170
19662.81 170
19664.14 181
19665.46 184
19666.79 192
19668.11 188
19669.44 193
19670.76 180
19672.09 174
19673.41 179
19674.74 183
19676.07 205
19677.39 192
19678.72 176
19680.04 206
19681.37 200
19682.69 176
19684.02 186
19685.34 185
19686.67 183
19688.00 203
19689.32 185
19690.65 186
19691.97 191
19693.30 183
19694.63 205
19695.95 200
19697.28 192
19698.60 199
19699.93 193
19701.26 190
19702.58 187
19703.91 179
19705.24 190
19706.56 200
19707.89 190
19709.22 193
19710.54 189
19711.87 207
19713.20 200
19714.52 183
19715.85 200
19717.18 183
19718.50 202
19719.83 204
19721.16 185
19722.48 189
19723.81 178
19725.14 195
19726.47 198
19727.79 178
19729.12 201
19730.45 200
19731.77 190
19733.10 201
19734.43 175
19735.76 187
19737.08 193
19738.41 189
19739.74 191
19741.07 189
19742.39 172
19743.72 189
19745.05 183
19746.38 185
19747.71 176
19749.03 196
19750.36 199
19751.69 192
19753.02 187
19754.35 192
19755.67 194
19757.00 203
19758.33 182
19759.66 196
19760.99 194
19762.31 191
19763.64 192
19764.97 187
19766.30 190
19767.63 202
19768.96 189
19770.29 193
19771.61 197
19772.94 187
19774.27 212
19775.60 178
19776.93 184
19778.26 198
19779.59 209
19780.92 190
19782.25 197
19783.57 201
19784.90 182
19786.23 185
19787.56 196
19788.89 182
19790.22 202
19791.55 196
19792.88 195
19794.21 195
19795.54 184
19796.87 200
19798.20 187
19799.53 183
19800.86 189
19802.19 201
19803.52 208
19804.85 203
19806.18 200
19807.50 200
19808.83 194
19810.16 195
19811.49 186
19812.82 187
19814.15 191
19815.49 186
19816.82 186
19818.15 177
19819.48 189
19820.81 185
19822.14 182
19823.47 182
19824.80 198
19826.13 185
19827.46 209
19828.79 191
19830.12 184
19831.45 182
19832.78 198
19834.11 196
19835.44 184
19836.77 201
19838.10 196
19839.44 176
19840.77 183
19842.10 198
19843.43 197
19844.76 197
19846.09 188
19847.42 190
19848.75 189
19850.08 196
19851.42 191
19852.75 197
19854.08 204
19855.41 201
19856.74 193
19858.07 221
19859.40 206
19860.74 190
19862.07 191
19863.40 187
19864.73 187
19866.06 193
19867.40 206
19868.73 212
19870.06 204
19871.39 197
19872.72 216
19874.06 217
19875.39 207
19876.72 203
19878.05 207
19879.38 176
19880.72 179
19882.05 181
19883.38 194
19884.71 199
19886.05 203
19887.38 199
19888.71 196
19890.04 196
19891.38 195
19892.71 217
19894.04 185
19895.38 197
19896.71 188
19898.04 211
19899.37 214
19900.71 205
19902.04 215
19903.37 210
19904.71 217
19906.04 193
19907.37 188
19908.71 180
19910.04 178
19911.37 208
19912.71 200
19914.04 202
19915.37 196
19916.71 190
19918.04 200
19919.37 191
19920.71 182
19922.04 187
19923.37 188
19924.71 202
19926.04 208
19927.38 204
19928.71 190
19930.04 199
19931.38 203
19932.71 191
19934.05 198
19935.38 187
19936.71 197
19938.05 200
19939.38 204
19940.72 213
19942.05 205
19943.39 196
19944.72 194
19946.06 212
19947.39 188
19948.72 203
19950.06 215
19951.39 194
19952.73 204
19954.06 230
19955.40 194
19956.73 187
19958.07 181
19959.40 204
19960.74 199
19962.07 192
19963.41 206
19964.74 214
19966.08 204
19967.41 204
19968.75 201
19970.08 211
19971.42 225
19972.76 214
19974.09 190
19975.43 215
19976.76 204
19978.10 229
19979.43 200
19980.77 206
19982.10 193
19983.44 201
19984.78 214
19986.11 208
19987.45 212
19988.78 193
19990.12 211
19991.46 205
19992.79 199
19994.13 204
19995.46 216
19996.80 219
19998.14 206
19999.47 202
20000.81 188
20002.15 214
20003.48 213
20004.82 228
20006.16 190
20007.49 181
20008.83 219
20010.17 211
20011.50 194
20012.84 212
20014.18 202
20015.51 218
20016.85 211
20018.19 207
20019.52 220
20020.86 219
20022.20 209
20023.53 214
20024.87 211
20026.21 207
20027.55 206
20028.88 201
20030.22 218
20031.56 211
20032.90 218
20034.23 199
20035.57 197
20036.91 194
20038.25 197
20039.58 205
20040.92 211
20042.26 187
20043.60 178
20044.93 187
20046.27 214
20047.61 198
20048.95 202
20050.29 198
20051.62 195
20052.96 188
20054.30 200
20055.64 198
20056.98 182
20058.32 201
20059.65 211
20060.99 213
20062.33 195
20063.67 208
20065.01 212
20066.35 215
20067.68 206
20069.02 203
20070.36 199
20071.70 202
20073.04 198
20074.38 198
20075.72 220
20077.06 198
20078.40 199
20079.73 205
20081.07 218
20082.41 210
20083.75 195
20085.09 194
20086.43 223
20087.77 215
20089.11 217
20090.45 210
20091.79 218
20093.13 226
20094.47 215
20095.81 223
20097.15 214
20098.48 213
20099.82 191
20101.16 218
20102.50 198
20103.84 201
20105.18 203
20106.52 197
20107.86 222
20109.20 208
20110.54 223
20111.88 218
20113.22 231
20114.56 211
20115.90 213
20117.24 230
20118.58 217
20119.93 213
20121.27 209
20122.61 216
20123.95 212
20125.29 216
20126.63 196
20127.97 199
20129.31 216
20130.65 222
20131.99 222
20133.33 212
20134.67 199
20136.01 227
20137.35 239
20138.69 245
