# Supplementary material for: MALDI-TOF MS typing enables the classification of brewing yeasts of the genus Saccharomyces to major beer styles
Source: PLoS One. 2017 Aug 9;12(8):e0181694. doi: 10.1371/journal.pone.0181694 (PMC5549903; doi:10.1371/journal.pone.0181694)
Supplement: S7 File — The directory includes 90 raw files and was zipped to “.zip”; the folder has three strains with 30 spectra per strain; S1 Text explains the raw files with an example and Table 1 represents the yeast strains used within the experiment. (ZIP) [file pone.0181694.s010.zip › 19-21/30280-128-Lag-Lag-Lag-YPG-18h-E-E_2016-09-27_9_0_C2_1.dat]

1999.34 1190
1999.77 1260
2000.19 1253
2000.61 1210
2001.03 1191
2001.45 1195
2001.88 1214
2002.30 1153
2002.72 1057
2003.14 1110
2003.56 1077
2003.99 1080
2004.41 1137
2004.83 1142
2005.25 1155
2005.68 1154
2006.10 1125
2006.52 1102
2006.94 1147
2007.37 1112
2007.79 1102
2008.21 1158
2008.64 1131
2009.06 1142
2009.48 1208
2009.90 1224
2010.33 1101
2010.75 1107
2011.17 1069
2011.60 1119
2012.02 1036
2012.44 1072
2012.87 1092
2013.29 1087
2013.71 1062
2014.14 1077
2014.56 1084
2014.98 1120
2015.41 1139
2015.83 1143
2016.25 1145
2016.68 1226
2017.10 1250
2017.53 1207
2017.95 1186
2018.37 1227
2018.80 1245
2019.22 1283
2019.65 1313
2020.07 1256
2020.49 1255
2020.92 1142
2021.34 1182
2021.77 1141
2022.19 1102
2022.61 1165
2023.04 1108
2023.46 1102
2023.89 1127
2024.31 1133
2024.74 1103
2025.16 1049
2025.59 1116
2026.01 1147
2026.44 1059
2026.86 1111
2027.29 1152
2027.71 1174
2028.14 1173
2028.56 1199
2028.98 1213
2029.41 1152
2029.84 1159
2030.26 1104
2030.69 1141
2031.11 1151
2031.54 1174
2031.96 1201
2032.39 1147
2032.81 1169
2033.24 1273
2033.66 1253
2034.09 1177
2034.51 1156
2034.94 1143
2035.37 1155
2035.79 1093
2036.22 1143
2036.64 1217
2037.07 1099
2037.49 1215
2037.92 1203
2038.35 1210
2038.77 1241
2039.20 1322
2039.62 1237
2040.05 1242
2040.48 1225
2040.90 1195
2041.33 1277
2041.76 1162
2042.18 1120
2042.61 1165
2043.03 1104
2043.46 1090
2043.89 1143
2044.31 1125
2044.74 1127
2045.17 1058
2045.59 1093
2046.02 1082
2046.45 1070
2046.87 1099
2047.30 1115
2047.73 1117
2048.16 1150
2048.58 1115
2049.01 1141
2049.44 1140
2049.86 1066
2050.29 1080
2050.72 1089
2051.15 1087
2051.57 1075
2052.00 1034
2052.43 1035
2052.86 1000
2053.28 1049
2053.71 1074
2054.14 1014
2054.57 1055
2054.99 1082
2055.42 1153
2055.85 1163
2056.28 1177
2056.70 1156
2057.13 1239
2057.56 1229
2057.99 1191
2058.42 1137
2058.84 1105
2059.27 1176
2059.70 1207
2060.13 1213
2060.56 1220
2060.99 1117
2061.41 1138
2061.84 1125
2062.27 1108
2062.70 1132
2063.13 1139
2063.56 1202
2063.99 1147
2064.41 1204
2064.84 1241
2065.27 1292
2065.70 1372
2066.13 1363
2066.56 1211
2066.99 1321
2067.42 1225
2067.85 1210
2068.27 1152
2068.70 1177
2069.13 1104
2069.56 1041
2069.99 1100
2070.42 1110
2070.85 1098
2071.28 1118
2071.71 1033
2072.14 1101
2072.57 1119
2073.00 1086
2073.43 1143
2073.86 1170
2074.29 1186
2074.72 1224
2075.15 1255
2075.58 1270
2076.01 1270
2076.44 1254
2076.87 1164
2077.30 1158
2077.73 1168
2078.16 1191
2078.59 1158
2079.02 1077
2079.45 1127
2079.88 1162
2080.31 1167
2080.74 1102
2081.17 1039
2081.60 1099
2082.03 1119
2082.46 1104
2082.89 1106
2083.32 1092
2083.75 1094
2084.18 1090
2084.61 1145
2085.04 1152
2085.47 1070
2085.90 1080
2086.34 1131
2086.77 1134
2087.20 1116
2087.63 1102
2088.06 1135
2088.49 1098
2088.92 1016
2089.35 1089
2089.79 1090
2090.22 1020
2090.65 1060
2091.08 1091
2091.51 1040
2091.94 1095
2092.37 1081
2092.81 966
2093.24 989
2093.67 1011
2094.10 945
2094.53 1053
2094.96 1021
2095.40 1027
2095.83 1059
2096.26 1051
2096.69 1047
2097.12 1083
2097.56 1109
2097.99 987
2098.42 1007
2098.85 1007
2099.29 1053
2099.72 1060
2100.15 960
2100.58 933
2101.01 911
2101.45 1019
2101.88 995
2102.31 975
2102.75 929
2103.18 956
2103.61 1041
2104.04 1037
2104.48 1067
2104.91 1022
2105.34 1094
2105.77 1181
2106.21 1075
2106.64 1120
2107.07 1173
2107.51 1112
2107.94 1109
2108.37 1149
2108.81 1116
2109.24 1075
2109.67 1063
2110.11 1092
2110.54 1007
2110.97 1033
2111.41 1041
2111.84 1097
2112.27 1057
2112.71 991
2113.14 941
2113.58 944
2114.01 972
2114.44 936
2114.88 996
2115.31 1054
2115.75 980
2116.18 935
2116.61 962
2117.05 1048
2117.48 1010
2117.92 935
2118.35 949
2118.78 1037
2119.22 1039
2119.65 1080
2120.09 1114
2120.52 1115
2120.96 1158
2121.39 1136
2121.83 1177
2122.26 1103
2122.69 1111
2123.13 1135
2123.56 1175
2124.00 1135
2124.43 1189
2124.87 1170
2125.30 1144
2125.74 1120
2126.17 1121
2126.61 1162
2127.04 1091
2127.48 1085
2127.91 1089
2128.35 1125
2128.79 1114
2129.22 1018
2129.66 1103
2130.09 1164
2130.53 1146
2130.96 1127
2131.40 1131
2131.83 1140
2132.27 1157
2132.70 1182
2133.14 1193
2133.58 1100
2134.01 1190
2134.45 1163
2134.88 1239
2135.32 1155
2135.76 1120
2136.19 1147
2136.63 1124
2137.06 1125
2137.50 1039
2137.94 1087
2138.37 1126
2138.81 1084
2139.25 1111
2139.68 1061
2140.12 1131
2140.56 1121
2140.99 1035
2141.43 1099
2141.87 941
2142.30 966
2142.74 1107
2143.18 1069
2143.61 1029
2144.05 1052
2144.49 1131
2144.92 1152
2145.36 1118
2145.80 1074
2146.23 1081
2146.67 1118
2147.11 1086
2147.55 1168
2147.98 1256
2148.42 1230
2148.86 1285
2149.30 1294
2149.73 1272
2150.17 1290
2150.61 1342
2151.05 1339
2151.48 1300
2151.92 1337
2152.36 1295
2152.80 1234
2153.23 1218
2153.67 1171
2154.11 1180
2154.55 1143
2154.99 1191
2155.42 1071
2155.86 1165
2156.30 1203
2156.74 1252
2157.18 1303
2157.61 1234
2158.05 1202
2158.49 1198
2158.93 1159
2159.37 1187
2159.81 1117
2160.24 1209
2160.68 1119
2161.12 1208
2161.56 1178
2162.00 1174
2162.44 1187
2162.88 1174
2163.32 1130
2163.75 1234
2164.19 1206
2164.63 1186
2165.07 1253
2165.51 1298
2165.95 1304
2166.39 1312
2166.83 1259
2167.27 1117
2167.71 1080
2168.15 1180
2168.59 1152
2169.02 1075
2169.46 1051
2169.90 1124
2170.34 1160
2170.78 1171
2171.22 1221
2171.66 1238
2172.10 1211
2172.54 1079
2172.98 1097
2173.42 1110
2173.86 1126
2174.30 1140
2174.74 1128
2175.18 1142
2175.62 1149
2176.06 1135
2176.50 1130
2176.94 1184
2177.38 1275
2177.82 1206
2178.26 1152
2178.70 1250
2179.14 1252
2179.58 1226
2180.02 1168
2180.47 1178
2180.91 1135
2181.35 1171
2181.79 1209
2182.23 1161
2182.67 1100
2183.11 1195
2183.55 1112
2183.99 1136
2184.43 1188
2184.87 1139
2185.31 1092
2185.76 1157
2186.20 1145
2186.64 1155
2187.08 1220
2187.52 1277
2187.96 1192
2188.40 1158
2188.84 1220
2189.29 1228
2189.73 1266
2190.17 1235
2190.61 1241
2191.05 1210
2191.49 1182
2191.94 1201
2192.38 1230
2192.82 1198
2193.26 1195
2193.70 1256
2194.14 1223
2194.59 1410
2195.03 1494
2195.47 1496
2195.91 1518
2196.36 1499
2196.80 1521
2197.24 1468
2197.68 1321
2198.12 1356
2198.57 1282
2199.01 1309
2199.45 1265
2199.89 1214
2200.34 1207
2200.78 1194
2201.22 1125
2201.66 1121
2202.11 1184
2202.55 1216
2202.99 1202
2203.44 1172
2203.88 1125
2204.32 1173
2204.76 1192
2205.21 1161
2205.65 1242
2206.09 1271
2206.54 1286
2206.98 1244
2207.42 1238
2207.87 1385
2208.31 1298
2208.75 1244
2209.20 1221
2209.64 1243
2210.08 1241
2210.53 1258
2210.97 1217
2211.42 1242
2211.86 1241
2212.30 1191
2212.75 1150
2213.19 1220
2213.63 1217
2214.08 1209
2214.52 1235
2214.97 1255
2215.41 1267
2215.85 1295
2216.30 1225
2216.74 1153
2217.19 1158
2217.63 1095
2218.08 1221
2218.52 1236
2218.97 1085
2219.41 1032
2219.85 1183
2220.30 1194
2220.74 1148
2221.19 1103
2221.63 1200
2222.08 1229
2222.52 1245
2222.97 1248
2223.41 1347
2223.86 1338
2224.30 1289
2224.75 1304
2225.19 1308
2225.64 1337
2226.08 1306
2226.53 1437
2226.97 1373
2227.42 1312
2227.86 1357
2228.31 1395
2228.75 1354
2229.20 1485
2229.65 1406
2230.09 1452
2230.54 1552
2230.98 1595
2231.43 1595
2231.87 1721
2232.32 1643
2232.76 1547
2233.21 1640
2233.66 1693
2234.10 1731
2234.55 1639
2234.99 1607
2235.44 1604
2235.89 1597
2236.33 1512
2236.78 1436
2237.23 1353
2237.67 1375
2238.12 1306
2238.56 1283
2239.01 1325
2239.46 1290
2239.90 1312
2240.35 1207
2240.80 1149
2241.24 1190
2241.69 1129
2242.14 1108
2242.58 1151
2243.03 1034
2243.48 1044
2243.93 1076
2244.37 1078
2244.82 1026
2245.27 1046
2245.71 1074
2246.16 1069
2246.61 1041
2247.05 1046
2247.50 1008
2247.95 1105
2248.40 1127
2248.84 1103
2249.29 1143
2249.74 1169
2250.19 1200
2250.63 1251
2251.08 1295
2251.53 1299
2251.98 1363
2252.43 1383
2252.87 1287
2253.32 1282
2253.77 1232
2254.22 1221
2254.66 1266
2255.11 1277
2255.56 1266
2256.01 1196
2256.46 1216
2256.91 1225
2257.35 1196
2257.80 1089
2258.25 1108
2258.70 1140
2259.15 1129
2259.60 1151
2260.04 1102
2260.49 1178
2260.94 1177
2261.39 1263
2261.84 1201
2262.29 1151
2262.74 1197
2263.19 1224
2263.63 1143
2264.08 1130
2264.53 1148
2264.98 1183
2265.43 1188
2265.88 1122
2266.33 1194
2266.78 1137
2267.23 1131
2267.68 1221
2268.13 1222
2268.58 1328
2269.02 1359
2269.47 1540
2269.92 1566
2270.37 1562
2270.82 1659
2271.27 1629
2271.72 1613
2272.17 1578
2272.62 1552
2273.07 1508
2273.52 1477
2273.97 1470
2274.42 1528
2274.87 1496
2275.32 1521
2275.77 1580
2276.22 1585
2276.67 1566
2277.12 1404
2277.57 1408
2278.02 1430
2278.47 1488
2278.92 1406
2279.37 1346
2279.82 1254
2280.27 1205
2280.73 1218
2281.18 1161
2281.63 1098
2282.08 1138
2282.53 1161
2282.98 1155
2283.43 1061
2283.88 1090
2284.33 1141
2284.78 1125
2285.23 1108
2285.68 1086
2286.14 1108
2286.59 1122
2287.04 1165
2287.49 1051
2287.94 1076
2288.39 1186
2288.84 1211
2289.30 1250
2289.75 1277
2290.20 1295
2290.65 1310
2291.10 1412
2291.55 1581
2292.00 1513
2292.46 1482
2292.91 1462
2293.36 1551
2293.81 1500
2294.26 1473
2294.72 1410
2295.17 1364
2295.62 1387
2296.07 1429
2296.52 1389
2296.98 1313
2297.43 1343
2297.88 1299
2298.33 1227
2298.79 1186
2299.24 1164
2299.69 1148
2300.14 1199
2300.60 1161
2301.05 1138
2301.50 1127
2301.95 1041
2302.41 1082
2302.86 1009
2303.31 1054
2303.76 1097
2304.22 1093
2304.67 1039
2305.12 1047
2305.58 1049
2306.03 1139
2306.48 1183
2306.94 1145
2307.39 1174
2307.84 1221
2308.30 1242
2308.75 1230
2309.20 1308
2309.66 1391
2310.11 1334
2310.56 1405
2311.02 1384
2311.47 1378
2311.92 1366
2312.38 1381
2312.83 1380
2313.28 1417
2313.74 1341
2314.19 1321
2314.65 1320
2315.10 1310
2315.55 1348
2316.01 1327
2316.46 1343
2316.92 1421
2317.37 1340
2317.83 1357
2318.28 1346
2318.73 1297
2319.19 1410
2319.64 1458
2320.10 1388
2320.55 1347
2321.01 1337
2321.46 1356
2321.92 1344
2322.37 1296
2322.82 1366
2323.28 1375
2323.73 1378
2324.19 1395
2324.64 1430
2325.10 1430
2325.55 1546
2326.01 1533
2326.46 1499
2326.92 1499
2327.37 1419
2327.83 1333
2328.29 1289
2328.74 1308
2329.20 1253
2329.65 1251
2330.11 1187
2330.56 1153
2331.02 1151
2331.47 1221
2331.93 1210
2332.38 1203
2332.84 1169
2333.30 1238
2333.75 1198
2334.21 1208
2334.66 1144
2335.12 1125
2335.58 1242
2336.03 1155
2336.49 1123
2336.94 1122
2337.40 1133
2337.86 1110
2338.31 1183
2338.77 1188
2339.22 1153
2339.68 1133
2340.14 1121
2340.59 1183
2341.05 1221
2341.51 1261
2341.96 1149
2342.42 1191
2342.88 1185
2343.33 1222
2343.79 1269
2344.25 1370
2344.70 1389
2345.16 1342
2345.62 1302
2346.08 1311
2346.53 1312
2346.99 1316
2347.45 1331
2347.90 1388
2348.36 1379
2348.82 1358
2349.28 1278
2349.73 1211
2350.19 1196
2350.65 1194
2351.11 1280
2351.56 1271
2352.02 1251
2352.48 1164
2352.94 1211
2353.39 1214
2353.85 1189
2354.31 1174
2354.77 1139
2355.22 1226
2355.68 1079
2356.14 1164
2356.60 1076
2357.06 1073
2357.51 1129
2357.97 1166
2358.43 1260
2358.89 1326
2359.35 1355
2359.81 1449
2360.26 1522
2360.72 1587
2361.18 1746
2361.64 1754
2362.10 1762
2362.56 1787
2363.02 1826
2363.47 1621
2363.93 1608
2364.39 1561
2364.85 1579
2365.31 1446
2365.77 1527
2366.23 1468
2366.69 1431
2367.15 1452
2367.60 1412
2368.06 1331
2368.52 1299
2368.98 1231
2369.44 1260
2369.90 1224
2370.36 1205
2370.82 1259
2371.28 1167
2371.74 1167
2372.20 1157
2372.66 1077
2373.12 1133
2373.58 1124
2374.04 1135
2374.50 1247
2374.96 1203
2375.42 1161
2375.88 1193
2376.34 1209
2376.80 1190
2377.26 1139
2377.72 1162
2378.18 1161
2378.64 1265
2379.10 1299
2379.56 1206
2380.02 1138
2380.48 1140
2380.94 1190
2381.40 1158
2381.86 1176
2382.32 1164
2382.78 1178
2383.24 1229
2383.70 1220
2384.16 1218
2384.62 1210
2385.08 1230
2385.54 1202
2386.00 1153
2386.47 1142
2386.93 1163
2387.39 1197
2387.85 1253
2388.31 1255
2388.77 1165
2389.23 1264
2389.69 1277
2390.15 1236
2390.62 1274
2391.08 1238
2391.54 1245
2392.00 1272
2392.46 1212
2392.92 1258
2393.38 1207
2393.85 1154
2394.31 1180
2394.77 1177
2395.23 1183
2395.69 1302
2396.16 1202
2396.62 1190
2397.08 1292
2397.54 1235
2398.00 1308
2398.47 1327
2398.93 1291
2399.39 1301
2399.85 1304
2400.31 1344
2400.78 1388
2401.24 1281
2401.70 1197
2402.16 1172
2402.63 1222
2403.09 1136
2403.55 1191
2404.01 1169
2404.48 1203
2404.94 1136
2405.40 1144
2405.86 1167
2406.33 1161
2406.79 1116
2407.25 1227
2407.72 1151
2408.18 1167
2408.64 1091
2409.11 1158
2409.57 1125
2410.03 1063
2410.49 1075
2410.96 1055
2411.42 1005
2411.88 1005
2412.35 994
2412.81 1079
2413.28 1097
2413.74 1074
2414.20 1058
2414.67 1058
2415.13 1059
2415.59 1104
2416.06 1077
2416.52 1102
2416.98 1153
2417.45 1061
2417.91 1112
2418.38 1192
2418.84 1237
2419.30 1142
2419.77 1188
2420.23 1207
2420.70 1155
2421.16 1157
2421.63 1142
2422.09 1173
2422.55 1139
2423.02 1116
2423.48 1196
2423.95 1209
2424.41 1194
2424.88 1204
2425.34 1182
2425.81 1080
2426.27 1100
2426.74 1114
2427.20 1036
2427.67 1085
2428.13 1094
2428.60 1026
2429.06 1032
2429.53 1017
2429.99 1005
2430.46 1040
2430.92 1038
2431.39 1002
2431.85 942
2432.32 1017
2432.78 1082
2433.25 1060
2433.71 1067
2434.18 1126
2434.64 1062
2435.11 1085
2435.58 1173
2436.04 1191
2436.51 1083
2436.97 1126
2437.44 1192
2437.90 1218
2438.37 1199
2438.84 1233
2439.30 1176
2439.77 1255
2440.23 1282
2440.70 1274
2441.17 1241
2441.63 1251
2442.10 1277
2442.57 1310
2443.03 1267
2443.50 1216
2443.96 1168
2444.43 1194
2444.90 1209
2445.36 1182
2445.83 1103
2446.30 1074
2446.76 1159
2447.23 1129
2447.70 1081
2448.16 1077
2448.63 976
2449.10 1066
2449.57 1122
2450.03 1088
2450.50 1139
2450.97 1179
2451.43 1077
2451.90 1055
2452.37 1102
2452.84 1127
2453.30 1050
2453.77 966
2454.24 1024
2454.71 1093
2455.17 1024
2455.64 1024
2456.11 1022
2456.58 969
2457.04 1009
2457.51 1055
2457.98 1100
2458.45 1091
2458.91 1093
2459.38 1075
2459.85 1047
2460.32 1038
2460.79 1057
2461.25 1052
2461.72 1060
2462.19 1054
2462.66 1054
2463.13 1086
2463.60 1100
2464.06 1097
2464.53 1089
2465.00 1114
2465.47 1205
2465.94 1155
2466.41 1042
2466.87 1053
2467.34 1111
2467.81 1178
2468.28 1151
2468.75 1178
2469.22 1183
2469.69 1200
2470.16 1195
2470.63 1172
2471.09 1170
2471.56 1166
2472.03 1191
2472.50 1134
2472.97 1144
2473.44 1125
2473.91 1074
2474.38 1092
2474.85 1100
2475.32 1142
2475.79 1113
2476.26 1160
2476.73 1124
2477.20 1075
2477.67 1131
2478.14 1119
2478.60 1139
2479.07 1082
2479.54 1070
2480.01 1097
2480.48 1091
2480.95 1005
2481.42 1040
2481.89 1048
2482.36 1054
2482.83 1047
2483.30 1043
2483.77 999
2484.25 1018
2484.72 1011
2485.19 1038
2485.66 1048
2486.13 1093
2486.60 1200
2487.07 1208
2487.54 1229
2488.01 1256
2488.48 1275
2488.95 1310
2489.42 1210
2489.89 1185
2490.36 1195
2490.83 1167
2491.30 1142
2491.78 1070
2492.25 1088
2492.72 1136
2493.19 1139
2493.66 1111
2494.13 1174
2494.60 1117
2495.07 1155
2495.55 1194
2496.02 1142
2496.49 1172
2496.96 1192
2497.43 1166
2497.90 1187
2498.37 1141
2498.85 1114
2499.32 1040
2499.79 1081
2500.26 1026
2500.73 1022
2501.20 1040
2501.68 1034
2502.15 1033
2502.62 1027
2503.09 1058
2503.56 1090
2504.04 1104
2504.51 1044
2504.98 1079
2505.45 1081
2505.93 1016
2506.40 1041
2506.87 1039
2507.34 1047
2507.82 1084
2508.29 1093
2508.76 1115
2509.23 1222
2509.71 1251
2510.18 1353
2510.65 1431
2511.12 1500
2511.60 1535
2512.07 1574
2512.54 1730
2513.02 1584
2513.49 1586
2513.96 1603
2514.44 1555
2514.91 1398
2515.38 1348
2515.85 1324
2516.33 1312
2516.80 1268
2517.27 1243
2517.75 1153
2518.22 1173
2518.70 1183
2519.17 1208
2519.64 1227
2520.12 1217
2520.59 1227
2521.06 1219
2521.54 1133
2522.01 1182
2522.49 1196
2522.96 1189
2523.43 1176
2523.91 1115
2524.38 1060
2524.86 1109
2525.33 1172
2525.80 1212
2526.28 1261
2526.75 1332
2527.23 1315
2527.70 1294
2528.18 1266
2528.65 1214
2529.12 1197
2529.60 1105
2530.07 1111
2530.55 1169
2531.02 1133
2531.50 1136
2531.97 1179
2532.45 1210
2532.92 1193
2533.40 1122
2533.87 1206
2534.35 1206
2534.82 1154
2535.30 1197
2535.77 1159
2536.25 1099
2536.72 1145
2537.20 1183
2537.67 1179
2538.15 1099
2538.62 1139
2539.10 1198
2539.57 1236
2540.05 1234
2540.53 1233
2541.00 1199
2541.48 1218
2541.95 1167
2542.43 1188
2542.90 1194
2543.38 1137
2543.86 1115
2544.33 1204
2544.81 1198
2545.28 1230
2545.76 1224
2546.24 1195
2546.71 1227
2547.19 1251
2547.66 1395
2548.14 1418
2548.62 1375
2549.09 1482
2549.57 1493
2550.05 1425
2550.52 1453
2551.00 1415
2551.48 1325
2551.95 1384
2552.43 1368
2552.91 1304
2553.38 1337
2553.86 1327
2554.34 1426
2554.81 1332
2555.29 1207
2555.77 1196
2556.24 1196
2556.72 1199
2557.20 1182
2557.68 1211
2558.15 1194
2558.63 1116
2559.11 1124
2559.58 1124
2560.06 1059
2560.54 1145
2561.02 1141
2561.49 1132
2561.97 1143
2562.45 1070
2562.93 1066
2563.41 1151
2563.88 1130
2564.36 1091
2564.84 1087
2565.32 1104
2565.79 1111
2566.27 1157
2566.75 1093
2567.23 1065
2567.71 1105
2568.18 1103
2568.66 1087
2569.14 1064
2569.62 1126
2570.10 1107
2570.58 1128
2571.05 1132
2571.53 1147
2572.01 1058
2572.49 1064
2572.97 1062
2573.45 1015
2573.93 1020
2574.40 1063
2574.88 1105
2575.36 1031
2575.84 1054
2576.32 1070
2576.80 1133
2577.28 1132
2577.76 1202
2578.24 1109
2578.72 1094
2579.19 1093
2579.67 1175
2580.15 1133
2580.63 1058
2581.11 1022
2581.59 1045
2582.07 1084
2582.55 1111
2583.03 1096
2583.51 1083
2583.99 1021
2584.47 978
2584.95 984
2585.43 999
2585.91 1073
2586.39 1105
2586.87 1118
2587.35 1189
2587.83 1140
2588.31 1167
2588.79 1139
2589.27 1122
2589.75 1095
2590.23 1121
2590.71 1025
2591.19 1095
2591.67 1192
2592.15 1072
2592.63 1091
2593.11 1080
2593.59 1129
2594.07 1082
2594.55 1027
2595.03 999
2595.51 964
2595.99 953
2596.47 997
2596.96 978
2597.44 1020
2597.92 1025
2598.40 995
2598.88 1025
2599.36 1000
2599.84 947
2600.32 930
2600.80 979
2601.28 988
2601.77 1126
2602.25 1139
2602.73 1071
2603.21 1046
2603.69 1094
2604.17 1131
2604.65 1142
2605.14 1145
2605.62 1090
2606.10 1104
2606.58 1072
2607.06 1076
2607.54 1067
2608.03 1142
2608.51 1121
2608.99 1204
2609.47 1129
2609.95 1174
2610.44 1210
2610.92 1181
2611.40 1175
2611.88 1237
2612.37 1221
2612.85 1193
2613.33 1203
2613.81 1182
2614.29 1213
2614.78 1173
2615.26 1225
2615.74 1137
2616.22 1163
2616.71 1144
2617.19 1080
2617.67 1107
2618.16 1109
2618.64 1113
2619.12 1108
2619.60 1113
2620.09 1090
2620.57 1121
2621.05 1050
2621.54 1088
2622.02 1136
2622.50 1071
2622.99 1114
2623.47 1131
2623.95 1107
2624.44 1175
2624.92 1202
2625.40 1099
2625.89 1103
2626.37 1117
2626.85 1055
2627.34 1140
2627.82 1101
2628.30 1144
2628.79 1148
2629.27 1098
2629.76 1155
2630.24 1182
2630.72 1154
2631.21 1211
2631.69 1245
2632.18 1196
2632.66 1168
2633.14 1168
2633.63 1261
2634.11 1230
2634.60 1121
2635.08 1209
2635.57 1110
2636.05 1073
2636.53 1071
2637.02 1058
2637.50 1184
2637.99 1140
2638.47 1193
2638.96 1153
2639.44 1101
2639.93 1134
2640.41 1108
2640.90 1132
2641.38 1178
2641.87 1216
2642.35 1255
2642.84 1197
2643.32 1205
2643.81 1048
2644.29 1071
2644.78 1098
2645.26 1053
2645.75 1128
2646.23 1103
2646.72 1129
2647.20 1099
2647.69 1063
2648.18 1109
2648.66 1078
2649.15 1113
2649.63 1125
2650.12 1101
2650.60 1051
2651.09 1042
2651.58 1049
2652.06 1152
2652.55 1146
2653.03 1194
2653.52 1250
2654.01 1292
2654.49 1200
2654.98 1242
2655.46 1287
2655.95 1363
2656.44 1394
2656.92 1323
2657.41 1397
2657.90 1384
2658.38 1379
2658.87 1377
2659.36 1289
2659.84 1308
2660.33 1378
2660.82 1226
2661.30 1217
2661.79 1261
2662.28 1257
2662.76 1185
2663.25 1226
2663.74 1215
2664.22 1153
2664.71 1118
2665.20 1158
2665.68 1126
2666.17 1159
2666.66 1152
2667.15 1132
2667.63 1108
2668.12 1107
2668.61 1135
2669.10 1116
2669.58 1102
2670.07 1131
2670.56 1108
2671.05 1182
2671.53 1124
2672.02 1085
2672.51 1166
2673.00 1154
2673.48 1148
2673.97 1217
2674.46 1191
2674.95 1243
2675.44 1217
2675.92 1254
2676.41 1201
2676.90 1157
2677.39 1160
2677.88 1144
2678.37 1122
2678.85 1142
2679.34 1116
2679.83 1108
2680.32 1046
2680.81 1120
2681.30 1125
2681.79 1093
2682.27 1176
2682.76 1241
2683.25 1131
2683.74 1178
2684.23 1126
2684.72 1091
2685.21 1066
2685.70 1031
2686.18 1041
2686.67 1038
2687.16 1034
2687.65 1013
2688.14 1040
2688.63 1096
2689.12 1083
2689.61 1060
2690.10 1183
2690.59 1081
2691.08 1067
2691.57 1156
2692.06 1183
2692.55 1195
2693.04 1231
2693.53 1244
2694.02 1274
2694.51 1204
2694.99 1260
2695.48 1350
2695.97 1301
2696.46 1240
2696.95 1179
2697.44 1172
2697.93 1127
2698.42 1156
2698.92 1191
2699.41 1176
2699.90 1097
2700.39 1074
2700.88 1112
2701.37 1125
2701.86 1124
2702.35 1199
2702.84 1110
2703.33 1162
2703.82 1041
2704.31 1077
2704.80 1110
2705.29 1072
2705.78 1170
2706.27 1105
2706.76 1169
2707.25 1158
2707.75 1161
2708.24 1146
2708.73 1129
2709.22 1121
2709.71 1130
2710.20 1119
2710.69 1099
2711.18 1098
2711.68 1135
2712.17 1120
2712.66 1092
2713.15 1185
2713.64 1091
2714.13 1050
2714.62 1024
2715.12 1108
2715.61 1149
2716.10 1074
2716.59 1028
2717.08 1110
2717.57 1094
2718.07 1024
2718.56 995
2719.05 1022
2719.54 1128
2720.03 1119
2720.53 1082
2721.02 1151
2721.51 1147
2722.00 1168
2722.50 1161
2722.99 1204
2723.48 1208
2723.97 1204
2724.47 1164
2724.96 1182
2725.45 1142
2725.94 1118
2726.44 1125
2726.93 1146
2727.42 1115
2727.91 1120
2728.41 1188
2728.90 1192
2729.39 1205
2729.89 1132
2730.38 1181
2730.87 1303
2731.37 1266
2731.86 1193
2732.35 1167
2732.84 1243
2733.34 1329
2733.83 1380
2734.32 1349
2734.82 1366
2735.31 1423
2735.81 1488
2736.30 1458
2736.79 1429
2737.29 1393
2737.78 1398
2738.27 1365
2738.77 1313
2739.26 1283
2739.75 1294
2740.25 1329
2740.74 1225
2741.24 1152
2741.73 1113
2742.22 1067
2742.72 1058
2743.21 1084
2743.71 1063
2744.20 1018
2744.70 1040
2745.19 1081
2745.68 1030
2746.18 1058
2746.67 1098
2747.17 1160
2747.66 1125
2748.16 1070
2748.65 1064
2749.15 1097
2749.64 1065
2750.14 1052
2750.63 1066
2751.13 1020
2751.62 1056
2752.12 1069
2752.61 1086
2753.11 1031
2753.60 1073
2754.10 1098
2754.59 1043
2755.09 1137
2755.58 1144
2756.08 1135
2756.57 1113
2757.07 1174
2757.56 1110
2758.06 1051
2758.56 1119
2759.05 1137
2759.55 1104
2760.04 1201
2760.54 1192
2761.03 1118
2761.53 1193
2762.03 1208
2762.52 1244
2763.02 1243
2763.51 1145
2764.01 1202
2764.51 1189
2765.00 1204
2765.50 1145
2765.99 1154
2766.49 1218
2766.99 1132
2767.48 1053
2767.98 1054
2768.48 1068
2768.97 1188
2769.47 1179
2769.97 1131
2770.46 1077
2770.96 1104
2771.46 1137
2771.95 1106
2772.45 1179
2772.95 1096
2773.44 1097
2773.94 1135
2774.44 1134
2774.93 1052
2775.43 1064
2775.93 1082
2776.43 1139
2776.92 1085
2777.42 1123
2777.92 1164
2778.41 1177
2778.91 1202
2779.41 1183
2779.91 1154
2780.40 1114
2780.90 1117
2781.40 1156
2781.90 1106
2782.39 1090
2782.89 1128
2783.39 1123
2783.89 1081
2784.39 1105
2784.88 1105
2785.38 1136
2785.88 1160
2786.38 1201
2786.88 1278
2787.37 1228
2787.87 1207
2788.37 1316
2788.87 1279
2789.37 1274
2789.87 1203
2790.36 1187
2790.86 1213
2791.36 1143
2791.86 1079
2792.36 1124
2792.86 1100
2793.36 1106
2793.85 1041
2794.35 1177
2794.85 1233
2795.35 1236
2795.85 1160
2796.35 1159
2796.85 1155
2797.35 1190
2797.85 1182
2798.34 1184
2798.84 1162
2799.34 1149
2799.84 1137
2800.34 1139
2800.84 1154
2801.34 1069
2801.84 1067
2802.34 1078
2802.84 1019
2803.34 986
2803.84 1045
2804.34 1030
2804.84 1019
2805.34 1070
2805.84 1076
2806.34 1133
2806.84 1125
2807.34 1065
2807.84 1126
2808.34 1144
2808.84 1181
2809.34 1190
2809.84 1192
2810.34 1255
2810.84 1422
2811.34 1376
2811.84 1433
2812.34 1503
2812.84 1595
2813.34 1569
2813.84 1604
2814.34 1596
2814.84 1588
2815.34 1541
2815.84 1459
2816.34 1412
2816.84 1328
2817.34 1323
2817.85 1326
2818.35 1275
2818.85 1236
2819.35 1175
2819.85 1219
2820.35 1138
2820.85 1141
2821.35 1174
2821.85 1064
2822.35 1128
2822.86 1096
2823.36 1077
2823.86 1044
2824.36 1024
2824.86 1030
2825.36 1055
2825.87 1126
2826.37 1069
2826.87 1016
2827.37 1001
2827.87 971
2828.37 1033
2828.88 983
2829.38 1037
2829.88 1047
2830.38 1041
2830.88 979
2831.39 1043
2831.89 1038
2832.39 1009
2832.89 1053
2833.39 1134
2833.90 1134
2834.40 1101
2834.90 1089
2835.40 1180
2835.91 1114
2836.41 1103
2836.91 1093
2837.41 1129
2837.92 1156
2838.42 1130
2838.92 1115
2839.42 1057
2839.93 1066
2840.43 1116
2840.93 1184
2841.44 1087
2841.94 1108
2842.44 1081
2842.95 1136
2843.45 1106
2843.95 1124
2844.45 1135
2844.96 1163
2845.46 1178
2845.96 1115
2846.47 1106
2846.97 1123
2847.48 1130
2847.98 1164
2848.48 1167
2848.99 1218
2849.49 1130
2849.99 1183
2850.50 1203
2851.00 1138
2851.50 1103
2852.01 1101
2852.51 1091
2853.02 1074
2853.52 1117
2854.02 1175
2854.53 1179
2855.03 1143
2855.54 1161
2856.04 1172
2856.55 1241
2857.05 1292
2857.55 1332
2858.06 1402
2858.56 1459
2859.07 1422
2859.57 1437
2860.08 1410
2860.58 1452
2861.09 1433
2861.59 1343
2862.10 1341
2862.60 1271
2863.11 1251
2863.61 1200
2864.12 1179
2864.62 1138
2865.13 1165
2865.63 1186
2866.14 1049
2866.64 1073
2867.15 1082
2867.65 1068
2868.16 1022
2868.66 1059
2869.17 1127
2869.67 1179
2870.18 1195
2870.68 1223
2871.19 1189
2871.69 1138
2872.20 1221
2872.71 1315
2873.21 1335
2873.72 1324
2874.22 1279
2874.73 1260
2875.24 1278
2875.74 1320
2876.25 1244
2876.75 1246
2877.26 1172
2877.77 1138
2878.27 1139
2878.78 1054
2879.28 1060
2879.79 1113
2880.30 1092
2880.80 1050
2881.31 1124
2881.82 1178
2882.32 1086
2882.83 1134
2883.34 1074
2883.84 1126
2884.35 1158
2884.86 1233
2885.36 1222
2885.87 1259
2886.38 1269
2886.88 1318
2887.39 1205
2887.90 1322
2888.41 1382
2888.91 1321
2889.42 1266
2889.93 1228
2890.43 1267
2890.94 1242
2891.45 1314
2891.96 1327
2892.46 1306
2892.97 1311
2893.48 1301
2893.99 1304
2894.49 1329
2895.00 1257
2895.51 1364
2896.02 1317
2896.53 1315
2897.03 1291
2897.54 1272
2898.05 1262
2898.56 1280
2899.07 1272
2899.57 1364
2900.08 1337
2900.59 1243
2901.10 1230
2901.61 1285
2902.11 1368
2902.62 1322
2903.13 1366
2903.64 1439
2904.15 1503
2904.66 1627
2905.16 1606
2905.67 1657
2906.18 1714
2906.69 1700
2907.20 1570
2907.71 1546
2908.22 1597
2908.73 1432
2909.24 1436
2909.74 1435
2910.25 1306
2910.76 1242
2911.27 1197
2911.78 1176
2912.29 1159
2912.80 1180
2913.31 1142
2913.82 1116
2914.33 1205
2914.84 1194
2915.35 1176
2915.86 1167
2916.36 1252
2916.87 1198
2917.38 1254
2917.89 1274
2918.40 1300
2918.91 1390
2919.42 1427
2919.93 1566
2920.44 1599
2920.95 1548
2921.46 1630
2921.97 1702
2922.48 1679
2922.99 1666
2923.50 1640
2924.01 1631
2924.52 1528
2925.03 1506
2925.54 1428
2926.05 1393
2926.57 1403
2927.08 1324
2927.59 1207
2928.10 1164
2928.61 1159
2929.12 1186
2929.63 1252
2930.14 1142
2930.65 1156
2931.16 1145
2931.67 1184
2932.18 1173
2932.69 1215
2933.20 1165
2933.72 1096
2934.23 1154
2934.74 1208
2935.25 1208
2935.76 1193
2936.27 1205
2936.78 1265
2937.29 1348
2937.81 1387
2938.32 1432
2938.83 1535
2939.34 1686
2939.85 1813
2940.36 1900
2940.88 2049
2941.39 2115
2941.90 2128
2942.41 2322
2942.92 2335
2943.43 2195
2943.95 2156
2944.46 2098
2944.97 1968
2945.48 1825
2945.99 1660
2946.51 1631
2947.02 1566
2947.53 1466
2948.04 1394
2948.56 1349
2949.07 1275
2949.58 1276
2950.09 1309
2950.61 1213
2951.12 1245
2951.63 1337
2952.14 1237
2952.66 1191
2953.17 1202
2953.68 1271
2954.19 1220
2954.71 1168
2955.22 1128
2955.73 1106
2956.25 1100
2956.76 1128
2957.27 1151
2957.79 1126
2958.30 1195
2958.81 1125
2959.33 1117
2959.84 1108
2960.35 1164
2960.87 1182
2961.38 1188
2961.89 1207
2962.41 1219
2962.92 1192
2963.43 1199
2963.95 1248
2964.46 1180
2964.97 1196
2965.49 1269
2966.00 1334
2966.52 1305
2967.03 1316
2967.54 1335
2968.06 1331
2968.57 1337
2969.09 1379
2969.60 1415
2970.12 1471
2970.63 1432
2971.14 1311
2971.66 1367
2972.17 1338
2972.69 1352
2973.20 1336
2973.72 1219
2974.23 1210
2974.75 1248
2975.26 1251
2975.77 1358
2976.29 1281
2976.80 1308
2977.32 1248
2977.83 1320
2978.35 1365
2978.86 1354
2979.38 1351
2979.89 1415
2980.41 1393
2980.92 1338
2981.44 1365
2981.95 1390
2982.47 1365
2982.99 1423
2983.50 1425
2984.02 1410
2984.53 1497
2985.05 1499
2985.56 1499
2986.08 1626
2986.59 1614
2987.11 1522
2987.63 1490
2988.14 1437
2988.66 1515
2989.17 1554
2989.69 1497
2990.20 1472
2990.72 1494
2991.24 1473
2991.75 1472
2992.27 1569
2992.79 1603
2993.30 1607
2993.82 1486
2994.33 1551
2994.85 1670
2995.37 1669
2995.88 1718
2996.40 1725
2996.92 1851
2997.43 1961
2997.95 1981
2998.47 2081
2998.98 2025
2999.50 2069
3000.02 2048
3000.53 2115
3001.05 2186
3001.57 2277
3002.08 2466
3002.60 2785
3003.12 3251
3003.64 3701
3004.15 4363
3004.67 4958
3005.19 5380
3005.70 5454
3006.22 5622
3006.74 5296
3007.26 4839
3007.77 4622
3008.29 3967
3008.81 3476
3009.33 2974
3009.84 2700
3010.36 2494
3010.88 2160
3011.40 1910
3011.92 1834
3012.43 1716
3012.95 1720
3013.47 1695
3013.99 1611
3014.50 1580
3015.02 1668
3015.54 1617
3016.06 1598
3016.58 1629
3017.10 1541
3017.61 1647
3018.13 1620
3018.65 1524
3019.17 1531
3019.69 1547
3020.21 1585
3020.73 1491
3021.24 1480
3021.76 1528
3022.28 1536
3022.80 1497
3023.32 1526
3023.84 1598
3024.36 1596
3024.88 1580
3025.39 1502
3025.91 1492
3026.43 1497
3026.95 1364
3027.47 1468
3027.99 1426
3028.51 1446
3029.03 1407
3029.55 1410
3030.07 1393
3030.59 1331
3031.11 1287
3031.63 1403
3032.15 1331
3032.66 1333
3033.18 1459
3033.70 1353
3034.22 1397
3034.74 1380
3035.26 1380
3035.78 1313
3036.30 1349
3036.82 1340
3037.34 1383
3037.86 1362
3038.38 1385
3038.90 1345
3039.42 1384
3039.94 1458
3040.46 1403
3040.98 1349
3041.51 1416
3042.03 1371
3042.55 1391
3043.07 1328
3043.59 1337
3044.11 1457
3044.63 1358
3045.15 1312
3045.67 1310
3046.19 1345
3046.71 1466
3047.23 1399
3047.75 1395
3048.27 1343
3048.79 1326
3049.32 1345
3049.84 1432
3050.36 1460
3050.88 1288
3051.40 1371
3051.92 1445
3052.44 1337
3052.96 1367
3053.49 1412
3054.01 1303
3054.53 1374
3055.05 1381
3055.57 1301
3056.09 1358
3056.62 1409
3057.14 1339
3057.66 1385
3058.18 1382
3058.70 1422
3059.22 1418
3059.75 1361
3060.27 1448
3060.79 1387
3061.31 1388
3061.83 1416
3062.36 1420
3062.88 1364
3063.40 1484
3063.92 1447
3064.45 1575
3064.97 1600
3065.49 1500
3066.01 1630
3066.54 1741
3067.06 1818
3067.58 1864
3068.10 1844
3068.63 1846
3069.15 1873
3069.67 1864
3070.19 1857
3070.72 1867
3071.24 1800
3071.76 1812
3072.29 1851
3072.81 1829
3073.33 1728
3073.85 1717
3074.38 1797
3074.90 1762
3075.42 1643
3075.95 1706
3076.47 1811
3076.99 1976
3077.52 1943
3078.04 2027
3078.57 2059
3079.09 2075
3079.61 2241
3080.14 2191
3080.66 2261
3081.18 2381
3081.71 2363
3082.23 2252
3082.76 2194
3083.28 2158
3083.80 2185
3084.33 2167
3084.85 2105
3085.38 2107
3085.90 1990
3086.42 1956
3086.95 2119
3087.47 2283
3088.00 2547
3088.52 2907
3089.05 3247
3089.57 3676
3090.09 4008
3090.62 4217
3091.14 4164
3091.67 4052
3092.19 3948
3092.72 3709
3093.24 3457
3093.77 3140
3094.29 2907
3094.82 2865
3095.34 2800
3095.87 2853
3096.39 2867
3096.92 2966
3097.44 2949
3097.97 2854
3098.49 2763
3099.02 2910
3099.54 2905
3100.07 3042
3100.59 3298
3101.12 3766
3101.64 4342
3102.17 5064
3102.70 5879
3103.22 6647
3103.75 7034
3104.27 6922
3104.80 6670
3105.32 6124
3105.85 5582
3106.38 4703
3106.90 4074
3107.43 3434
3107.95 2903
3108.48 2589
3109.01 2397
3109.53 2247
3110.06 2127
3110.58 2122
3111.11 1933
3111.64 1872
3112.16 1867
3112.69 1842
3113.22 1721
3113.74 1759
3114.27 1729
3114.80 1751
3115.32 1618
3115.85 1610
3116.38 1451
3116.90 1521
3117.43 1542
3117.96 1465
3118.48 1500
3119.01 1585
3119.54 1562
3120.06 1621
3120.59 1761
3121.12 1760
3121.65 1739
3122.17 1827
3122.70 1903
3123.23 1807
3123.76 1757
3124.28 1829
3124.81 1774
3125.34 1687
3125.87 1708
3126.39 1724
3126.92 1672
3127.45 1647
3127.98 1601
3128.50 1640
3129.03 1657
3129.56 1673
3130.09 1648
3130.62 1552
3131.14 1436
3131.67 1546
3132.20 1471
3132.73 1431
3133.26 1372
3133.78 1412
3134.31 1492
3134.84 1468
3135.37 1480
3135.90 1510
3136.43 1505
3136.95 1501
3137.48 1497
3138.01 1565
3138.54 1444
3139.07 1421
3139.60 1441
3140.13 1458
3140.65 1354
3141.18 1286
3141.71 1333
3142.24 1278
3142.77 1255
3143.30 1287
3143.83 1261
3144.36 1256
3144.89 1207
3145.42 1261
3145.94 1318
3146.47 1353
3147.00 1294
3147.53 1336
3148.06 1363
3148.59 1403
3149.12 1369
3149.65 1398
3150.18 1372
3150.71 1364
3151.24 1383
3151.77 1365
3152.30 1332
3152.83 1346
3153.36 1380
3153.89 1381
3154.42 1304
3154.95 1279
3155.48 1335
3156.01 1356
3156.54 1290
3157.07 1304
3157.60 1302
3158.13 1302
3158.66 1316
3159.19 1277
3159.72 1322
3160.25 1350
3160.78 1393
3161.31 1380
3161.84 1329
3162.37 1252
3162.90 1265
3163.43 1361
3163.97 1346
3164.50 1335
3165.03 1307
3165.56 1322
3166.09 1234
3166.62 1210
3167.15 1197
3167.68 1202
3168.21 1123
3168.74 1202
3169.28 1238
3169.81 1234
3170.34 1262
3170.87 1282
3171.40 1171
3171.93 1229
3172.46 1281
3172.99 1341
3173.53 1315
3174.06 1313
3174.59 1409
3175.12 1403
3175.65 1419
3176.18 1370
3176.72 1344
3177.25 1287
3177.78 1224
3178.31 1253
3178.84 1202
3179.38 1241
3179.91 1158
3180.44 1236
3180.97 1140
3181.50 1169
3182.04 1178
3182.57 1145
3183.10 1108
3183.63 1141
3184.17 1075
3184.70 1111
3185.23 1079
3185.76 1115
3186.30 1136
3186.83 1205
3187.36 1089
3187.89 1147
3188.43 1100
3188.96 1185
3189.49 1220
3190.03 1109
3190.56 1076
3191.09 1177
3191.63 1201
3192.16 1174
3192.69 1260
3193.22 1193
3193.76 1149
3194.29 1153
3194.82 1160
3195.36 1192
3195.89 1174
3196.43 1164
3196.96 1183
3197.49 1261
3198.03 1319
3198.56 1249
3199.09 1215
3199.63 1332
3200.16 1303
3200.69 1320
3201.23 1323
3201.76 1288
3202.30 1302
3202.83 1332
3203.36 1293
3203.90 1313
3204.43 1275
3204.97 1288
3205.50 1268
3206.04 1243
3206.57 1404
3207.10 1423
3207.64 1411
3208.17 1478
3208.71 1545
3209.24 1692
3209.78 1858
3210.31 1821
3210.85 1935
3211.38 1921
3211.91 1874
3212.45 1987
3212.98 1953
3213.52 1873
3214.05 1742
3214.59 1696
3215.12 1586
3215.66 1473
3216.19 1439
3216.73 1319
3217.26 1331
3217.80 1248
3218.34 1177
3218.87 1195
3219.41 1229
3219.94 1154
3220.48 1125
3221.01 1129
3221.55 1297
3222.08 1311
3222.62 1323
3223.15 1431
3223.69 1565
3224.23 1627
3224.76 1658
3225.30 1679
3225.83 1700
3226.37 1722
3226.91 1670
3227.44 1699
3227.98 1539
3228.51 1479
3229.05 1543
3229.59 1461
3230.12 1471
3230.66 1393
3231.20 1370
3231.73 1378
3232.27 1348
3232.81 1407
3233.34 1385
3233.88 1373
3234.41 1404
3234.95 1489
3235.49 1519
3236.02 1439
3236.56 1500
3237.10 1537
3237.64 1532
3238.17 1536
3238.71 1632
3239.25 1602
3239.78 1625
3240.32 1553
3240.86 1505
3241.39 1520
3241.93 1537
3242.47 1599
3243.01 1477
3243.54 1515
3244.08 1456
3244.62 1433
3245.16 1497
3245.69 1500
3246.23 1544
3246.77 1602
3247.31 1594
3247.84 1606
3248.38 1642
3248.92 1662
3249.46 1828
3250.00 1910
3250.53 2239
3251.07 2517
3251.61 3026
3252.15 3680
3252.69 4114
3253.22 4684
3253.76 5024
3254.30 4986
3254.84 4932
3255.38 4611
3255.92 4171
3256.45 3593
3256.99 3156
3257.53 2717
3258.07 2455
3258.61 2184
3259.15 2110
3259.69 2044
3260.23 1971
3260.76 1968
3261.30 2009
3261.84 2118
3262.38 2086
3262.92 2206
3263.46 2204
3264.00 2197
3264.54 2207
3265.08 2158
3265.62 1977
3266.15 1921
3266.69 1881
3267.23 1707
3267.77 1555
3268.31 1627
3268.85 1563
3269.39 1541
3269.93 1519
3270.47 1472
3271.01 1527
3271.55 1487
3272.09 1490
3272.63 1600
3273.17 1604
3273.71 1463
3274.25 1525
3274.79 1503
3275.33 1580
3275.87 1668
3276.41 1571
3276.95 1662
3277.49 1617
3278.03 1588
3278.57 1603
3279.11 1587
3279.65 1550
3280.19 1620
3280.73 1588
3281.27 1655
3281.81 1676
3282.35 1656
3282.89 1620
3283.43 1624
3283.97 1595
3284.52 1658
3285.06 1601
3285.60 1649
3286.14 1658
3286.68 1636
3287.22 1668
3287.76 1652
3288.30 1589
3288.84 1591
3289.38 1704
3289.93 1604
3290.47 1673
3291.01 1771
3291.55 1864
3292.09 1768
3292.63 1957
3293.17 2048
3293.72 2221
3294.26 2319
3294.80 2602
3295.34 2673
3295.88 2893
3296.42 3102
3296.97 3082
3297.51 3038
3298.05 3030
3298.59 2849
3299.13 2771
3299.68 2566
3300.22 2382
3300.76 2263
3301.30 2093
3301.84 2057
3302.39 1906
3302.93 1977
3303.47 1911
3304.01 1882
3304.56 1898
3305.10 1876
3305.64 1881
3306.18 1803
3306.73 1837
3307.27 1894
3307.81 1736
3308.35 1789
3308.90 1961
3309.44 1988
3309.98 2035
3310.52 1991
3311.07 2102
3311.61 2143
3312.15 2085
3312.70 2109
3313.24 2184
3313.78 2154
3314.33 2146
3314.87 2093
3315.41 2167
3315.96 2209
3316.50 2292
3317.04 2392
3317.59 2567
3318.13 2825
3318.67 2877
3319.22 3105
3319.76 3211
3320.30 3252
3320.85 3224
3321.39 3258
3321.94 3178
3322.48 2955
3323.02 2697
3323.57 2548
3324.11 2415
3324.66 2221
3325.20 2228
3325.74 2124
3326.29 2044
3326.83 2088
3327.38 2018
3327.92 1932
3328.47 1883
3329.01 1825
3329.55 1846
3330.10 1856
3330.64 1879
3331.19 1901
3331.73 2148
3332.28 2408
3332.82 2620
3333.37 3390
3333.91 4174
3334.46 5052
3335.00 5840
3335.55 6535
3336.09 7325
3336.64 7429
3337.18 7514
3337.73 7345
3338.27 6955
3338.82 6261
3339.36 5625
3339.91 4735
3340.45 4099
3341.00 3560
3341.54 3120
3342.09 2697
3342.63 2289
3343.18 2018
3343.73 1853
3344.27 1838
3344.82 1790
3345.36 1624
3345.91 1584
3346.45 1654
3347.00 1637
3347.55 1618
3348.09 1591
3348.64 1690
3349.18 1641
3349.73 1593
3350.28 1532
3350.82 1409
3351.37 1469
3351.92 1468
3352.46 1509
3353.01 1446
3353.55 1388
3354.10 1388
3354.65 1366
3355.19 1297
3355.74 1383
3356.29 1434
3356.83 1437
3357.38 1476
3357.93 1438
3358.47 1414
3359.02 1363
3359.57 1394
3360.12 1460
3360.66 1450
3361.21 1376
3361.76 1381
3362.30 1442
3362.85 1461
3363.40 1433
3363.95 1533
3364.49 1429
3365.04 1414
3365.59 1475
3366.14 1478
3366.68 1434
3367.23 1435
3367.78 1409
3368.33 1458
3368.87 1453
3369.42 1482
3369.97 1460
3370.52 1517
3371.06 1518
3371.61 1495
3372.16 1582
3372.71 1596
3373.26 1618
3373.80 1616
3374.35 1728
3374.90 1718
3375.45 1736
3376.00 1703
3376.54 1677
3377.09 1537
3377.64 1473
3378.19 1439
3378.74 1425
3379.29 1444
3379.84 1406
3380.38 1417
3380.93 1380
3381.48 1326
3382.03 1442
3382.58 1314
3383.13 1297
3383.68 1404
3384.23 1398
3384.77 1324
3385.32 1283
3385.87 1324
3386.42 1287
3386.97 1304
3387.52 1265
3388.07 1279
3388.62 1239
3389.17 1310
3389.72 1311
3390.27 1273
3390.82 1350
3391.37 1323
3391.92 1415
3392.46 1377
3393.01 1409
3393.56 1408
3394.11 1384
3394.66 1405
3395.21 1402
3395.76 1405
3396.31 1359
3396.86 1351
3397.41 1332
3397.96 1404
3398.51 1413
3399.06 1337
3399.61 1360
3400.16 1351
3400.71 1339
3401.26 1261
3401.81 1269
3402.37 1247
3402.92 1222
3403.47 1267
3404.02 1203
3404.57 1205
3405.12 1232
3405.67 1203
3406.22 1224
3406.77 1235
3407.32 1129
3407.87 1083
3408.42 1202
3408.97 1238
3409.52 1236
3410.08 1297
3410.63 1254
3411.18 1247
3411.73 1336
3412.28 1282
3412.83 1287
3413.38 1336
3413.93 1391
3414.48 1426
3415.04 1431
3415.59 1447
3416.14 1442
3416.69 1568
3417.24 1695
3417.79 1806
3418.35 1845
3418.90 1849
3419.45 1819
3420.00 1832
3420.55 1791
3421.10 1638
3421.66 1627
3422.21 1529
3422.76 1503
3423.31 1519
3423.86 1460
3424.42 1427
3424.97 1413
3425.52 1389
3426.07 1375
3426.63 1451
3427.18 1374
3427.73 1349
3428.28 1247
3428.84 1265
3429.39 1306
3429.94 1274
3430.49 1280
3431.05 1312
3431.60 1298
3432.15 1268
3432.70 1247
3433.26 1291
3433.81 1327
3434.36 1318
3434.92 1355
3435.47 1354
3436.02 1381
3436.58 1433
3437.13 1427
3437.68 1439
3438.24 1455
3438.79 1408
3439.34 1400
3439.90 1406
3440.45 1379
3441.00 1343
3441.56 1266
3442.11 1277
3442.66 1327
3443.22 1277
3443.77 1231
3444.32 1204
3444.88 1284
3445.43 1299
3445.99 1272
3446.54 1176
3447.09 1266
3447.65 1304
3448.20 1192
3448.76 1228
3449.31 1288
3449.86 1289
3450.42 1238
3450.97 1236
3451.53 1214
3452.08 1188
3452.64 1209
3453.19 1202
3453.75 1168
3454.30 1147
3454.85 1125
3455.41 1211
3455.96 1275
3456.52 1190
3457.07 1158
3457.63 1172
3458.18 1255
3458.74 1264
3459.29 1216
3459.85 1252
3460.40 1305
3460.96 1305
3461.51 1317
3462.07 1265
3462.62 1327
3463.18 1356
3463.73 1318
3464.29 1324
3464.85 1440
3465.40 1406
3465.96 1427
3466.51 1429
3467.07 1459
3467.62 1519
3468.18 1523
3468.73 1479
3469.29 1453
3469.85 1670
3470.40 1536
3470.96 1578
3471.51 1640
3472.07 1697
3472.63 1713
3473.18 1713
3473.74 1780
3474.29 1743
3474.85 1635
3475.41 1641
3475.96 1672
3476.52 1646
3477.08 1591
3477.63 1658
3478.19 1630
3478.75 1701
3479.30 1815
3479.86 1708
3480.42 1655
3480.97 1719
3481.53 1712
3482.09 1827
3482.64 1766
3483.20 1866
3483.76 1883
3484.31 1907
3484.87 2009
3485.43 1999
3485.98 2120
3486.54 2072
3487.10 2083
3487.66 2219
3488.21 2397
3488.77 2757
3489.33 3191
3489.89 3975
3490.44 4871
3491.00 6065
3491.56 7414
3492.12 8634
3492.67 9683
3493.23 9773
3493.79 9597
3494.35 8902
3494.90 8098
3495.46 7178
3496.02 5770
3496.58 4732
3497.14 4010
3497.69 3481
3498.25 3075
3498.81 2884
3499.37 2800
3499.93 2772
3500.49 2604
3501.04 2740
3501.60 2949
3502.16 3204
3502.72 3507
3503.28 3883
3503.84 4329
3504.39 4954
3504.95 5405
3505.51 5760
3506.07 5697
3506.63 5601
3507.19 5465
3507.75 5083
3508.31 4672
3508.86 4094
3509.42 3619
3509.98 3266
3510.54 3124
3511.10 2885
3511.66 2617
3512.22 2379
3512.78 2223
3513.34 2177
3513.90 2025
3514.46 1899
3515.02 1797
3515.58 1692
3516.13 1655
3516.69 1538
3517.25 1516
3517.81 1492
3518.37 1529
3518.93 1586
3519.49 1550
3520.05 1507
3520.61 1491
3521.17 1444
3521.73 1436
3522.29 1446
3522.85 1479
3523.41 1472
3523.97 1517
3524.53 1482
3525.09 1481
3525.65 1540
3526.21 1479
3526.77 1531
3527.33 1529
3527.89 1477
3528.46 1490
3529.02 1517
3529.58 1644
3530.14 1662
3530.70 1600
3531.26 1555
3531.82 1614
3532.38 1599
3532.94 1619
3533.50 1593
3534.06 1587
3534.62 1594
3535.18 1664
3535.75 1601
3536.31 1548
3536.87 1471
3537.43 1497
3537.99 1549
3538.55 1459
3539.11 1444
3539.67 1448
3540.24 1462
3540.80 1429
3541.36 1410
3541.92 1415
3542.48 1495
3543.04 1477
3543.61 1521
3544.17 1538
3544.73 1475
3545.29 1551
3545.85 1536
3546.41 1532
3546.98 1517
3547.54 1490
3548.10 1390
3548.66 1424
3549.23 1381
3549.79 1412
3550.35 1366
3550.91 1430
3551.47 1384
3552.04 1429
3552.60 1488
3553.16 1423
3553.72 1478
3554.29 1454
3554.85 1371
3555.41 1301
3555.97 1271
3556.54 1235
3557.10 1254
3557.66 1259
3558.23 1259
3558.79 1227
3559.35 1199
3559.91 1220
3560.48 1205
3561.04 1252
3561.60 1224
3562.17 1342
3562.73 1416
3563.29 1354
3563.86 1415
3564.42 1493
3564.98 1657
3565.55 1621
3566.11 1592
3566.67 1620
3567.24 1652
3567.80 1602
3568.36 1595
3568.93 1527
3569.49 1507
3570.06 1456
3570.62 1374
3571.18 1400
3571.75 1378
3572.31 1270
3572.88 1284
3573.44 1247
3574.00 1267
3574.57 1339
3575.13 1334
3575.70 1314
3576.26 1415
3576.82 1455
3577.39 1448
3577.95 1460
3578.52 1493
3579.08 1511
3579.65 1490
3580.21 1497
3580.78 1392
3581.34 1322
3581.91 1279
3582.47 1280
3583.04 1301
3583.60 1248
3584.17 1246
3584.73 1312
3585.30 1258
3585.86 1241
3586.43 1206
3586.99 1179
3587.56 1165
3588.12 1201
3588.69 1137
3589.25 1130
3589.82 1208
3590.38 1317
3590.95 1255
3591.51 1258
3592.08 1292
3592.64 1272
3593.21 1297
3593.78 1317
3594.34 1247
3594.91 1298
3595.47 1282
3596.04 1277
3596.60 1296
3597.17 1354
3597.74 1339
3598.30 1247
3598.87 1300
3599.43 1259
3600.00 1271
3600.57 1243
3601.13 1218
3601.70 1205
3602.27 1180
3602.83 1181
3603.40 1152
3603.96 1130
3604.53 1025
3605.10 1053
3605.66 1115
3606.23 1059
3606.80 1057
3607.36 1096
3607.93 1083
3608.50 1042
3609.07 1048
3609.63 1122
3610.20 1094
3610.77 1052
3611.33 1069
3611.90 1029
3612.47 983
3613.03 1011
3613.60 999
3614.17 1085
3614.74 1067
3615.30 1172
3615.87 1161
3616.44 1341
3617.01 1557
3617.57 1720
3618.14 1819
3618.71 1974
3619.28 1902
3619.84 1795
3620.41 1844
3620.98 1742
3621.55 1680
3622.12 1575
3622.68 1422
3623.25 1360
3623.82 1331
3624.39 1233
3624.96 1160
3625.52 1149
3626.09 1085
3626.66 1029
3627.23 981
3627.80 1014
3628.37 1050
3628.93 1136
3629.50 1074
3630.07 1086
3630.64 1070
3631.21 1117
3631.78 1134
3632.34 1081
3632.91 1055
3633.48 1047
3634.05 1099
3634.62 1089
3635.19 1069
3635.76 1021
3636.33 1081
3636.90 1087
3637.47 1105
3638.03 1031
3638.60 1129
3639.17 1126
3639.74 1142
3640.31 1173
3640.88 1247
3641.45 1230
3642.02 1373
3642.59 1465
3643.16 1378
3643.73 1296
3644.30 1272
3644.87 1294
3645.44 1400
3646.01 1272
3646.58 1198
3647.15 1223
3647.72 1231
3648.29 1168
3648.86 1074
3649.43 1178
3650.00 1164
3650.57 1209
3651.14 1163
3651.71 1211
3652.28 1222
3652.85 1225
3653.42 1356
3653.99 1327
3654.56 1326
3655.13 1258
3655.70 1248
3656.27 1204
3656.84 1189
3657.41 1247
3657.98 1252
3658.55 1341
3659.12 1460
3659.69 1387
3660.27 1377
3660.84 1501
3661.41 1379
3661.98 1374
3662.55 1488
3663.12 1371
3663.69 1303
3664.26 1369
3664.83 1344
3665.41 1286
3665.98 1276
3666.55 1417
3667.12 1392
3667.69 1373
3668.26 1373
3668.83 1274
3669.41 1260
3669.98 1207
3670.55 1231
3671.12 1220
3671.69 1187
3672.26 1281
3672.84 1292
3673.41 1260
3673.98 1249
3674.55 1271
3675.12 1331
3675.70 1304
3676.27 1358
3676.84 1325
3677.41 1322
3677.98 1363
3678.56 1328
3679.13 1391
3679.70 1363
3680.27 1350
3680.85 1376
3681.42 1302
3681.99 1278
3682.56 1331
3683.14 1166
3683.71 1157
3684.28 1120
3684.86 1080
3685.43 1124
3686.00 1109
3686.57 1117
3687.15 1182
3687.72 1142
3688.29 1215
3688.87 1212
3689.44 1290
3690.01 1402
3690.59 1392
3691.16 1400
3691.73 1365
3692.31 1350
3692.88 1226
3693.45 1227
3694.03 1226
3694.60 1161
3695.17 1174
3695.75 1140
3696.32 1082
3696.89 1073
3697.47 1124
3698.04 1133
3698.62 1115
3699.19 1052
3699.76 1034
3700.34 1034
3700.91 1052
3701.49 1182
3702.06 1111
3702.63 1199
3703.21 1190
3703.78 1177
3704.36 1248
3704.93 1191
3705.51 1222
3706.08 1238
3706.65 1224
3707.23 1192
3707.80 1206
3708.38 1148
3708.95 1210
3709.53 1193
3710.10 1186
3710.68 1172
3711.25 1202
3711.83 1139
3712.40 1131
3712.98 1128
3713.55 1134
3714.13 1129
3714.70 1036
3715.28 1156
3715.85 1192
3716.43 1136
3717.00 1169
3717.58 1168
3718.15 1144
3718.73 1161
3719.30 1137
3719.88 1128
3720.46 1148
3721.03 1166
3721.61 1132
3722.18 1094
3722.76 1079
3723.33 1114
3723.91 1088
3724.49 1068
3725.06 1191
3725.64 1060
3726.21 1052
3726.79 1012
3727.37 1017
3727.94 1049
3728.52 1048
3729.09 1036
3729.67 1104
3730.25 1212
3730.82 1226
3731.40 1336
3731.98 1467
3732.55 1629
3733.13 1756
3733.71 1771
3734.28 1863
3734.86 1881
3735.44 1702
3736.01 1701
3736.59 1708
3737.17 1569
3737.74 1446
3738.32 1369
3738.90 1286
3739.47 1193
3740.05 1164
3740.63 1153
3741.20 1107
3741.78 1112
3742.36 1092
3742.94 1048
3743.51 1028
3744.09 1034
3744.67 985
3745.25 1000
3745.82 949
3746.40 1000
3746.98 1040
3747.56 980
3748.13 1057
3748.71 1077
3749.29 1018
3749.87 1036
3750.45 1056
3751.02 1079
3751.60 1039
3752.18 1082
3752.76 1035
3753.34 1064
3753.91 1023
3754.49 1016
3755.07 968
3755.65 991
3756.23 976
3756.80 1005
3757.38 1038
3757.96 1062
3758.54 1056
3759.12 1077
3759.70 1156
3760.28 1223
3760.85 1209
3761.43 1155
3762.01 1161
3762.59 1225
3763.17 1317
3763.75 1263
3764.33 1181
3764.91 1260
3765.49 1245
3766.06 1209
3766.64 1155
3767.22 1185
3767.80 1193
3768.38 1158
3768.96 1186
3769.54 1161
3770.12 1167
3770.70 1101
3771.28 1115
3771.86 1183
3772.44 1147
3773.02 1054
3773.60 1122
3774.18 1131
3774.76 999
3775.34 989
3775.92 1025
3776.50 978
3777.08 992
3777.66 1015
3778.24 1026
3778.82 1065
3779.40 998
3779.98 989
3780.56 1018
3781.14 1003
3781.72 966
3782.30 1001
3782.88 953
3783.46 959
3784.04 1006
3784.62 979
3785.20 1024
3785.78 986
3786.36 1021
3786.94 1021
3787.52 991
3788.10 988
3788.68 905
3789.26 981
3789.84 909
3790.43 954
3791.01 1081
3791.59 1079
3792.17 1050
3792.75 956
3793.33 1001
3793.91 1004
3794.49 1050
3795.07 1049
3795.66 1014
3796.24 992
3796.82 1066
3797.40 1043
3797.98 1041
3798.56 983
3799.15 1015
3799.73 994
3800.31 999
3800.89 1011
3801.47 1086
3802.05 1131
3802.64 1098
3803.22 1096
3803.80 1039
3804.38 1006
3804.96 1000
3805.55 1129
3806.13 1127
3806.71 1181
3807.29 1241
3807.87 1352
3808.46 1400
3809.04 1368
3809.62 1466
3810.20 1458
3810.79 1524
3811.37 1389
3811.95 1339
3812.53 1359
3813.12 1326
3813.70 1388
3814.28 1262
3814.87 1210
3815.45 1249
3816.03 1349
3816.61 1321
3817.20 1253
3817.78 1277
3818.36 1267
3818.95 1251
3819.53 1174
3820.11 1098
3820.70 1112
3821.28 1112
3821.86 1091
3822.45 1121
3823.03 1159
3823.61 1128
3824.20 1223
3824.78 1142
3825.36 1178
3825.95 1187
3826.53 1144
3827.11 1189
3827.70 1219
3828.28 1175
3828.87 1138
3829.45 1073
3830.03 1102
3830.62 1135
3831.20 1125
3831.79 1165
3832.37 1184
3832.95 1157
3833.54 1154
3834.12 1154
3834.71 1197
3835.29 1177
3835.88 1184
3836.46 1188
3837.05 1150
3837.63 1202
3838.21 1140
3838.80 1181
3839.38 1185
3839.97 1192
3840.55 1137
3841.14 1151
3841.72 1170
3842.31 1221
3842.89 1239
3843.48 1316
3844.06 1441
3844.65 1475
3845.23 1584
3845.82 1771
3846.40 1939
3846.99 1915
3847.57 1944
3848.16 1929
3848.74 1810
3849.33 1742
3849.92 1574
3850.50 1420
3851.09 1372
3851.67 1296
3852.26 1283
3852.84 1300
3853.43 1257
3854.02 1240
3854.60 1280
3855.19 1273
3855.77 1337
3856.36 1394
3856.94 1348
3857.53 1292
3858.12 1414
3858.70 1504
3859.29 1632
3859.88 1728
3860.46 1903
3861.05 2174
3861.63 2267
3862.22 2316
3862.81 2264
3863.39 2288
3863.98 2226
3864.57 2153
3865.15 1961
3865.74 1810
3866.33 1805
3866.91 1654
3867.50 1472
3868.09 1365
3868.67 1363
3869.26 1270
3869.85 1189
3870.44 1194
3871.02 1214
3871.61 1234
3872.20 1173
3872.78 1211
3873.37 1290
3873.96 1322
3874.55 1323
3875.13 1305
3875.72 1296
3876.31 1226
3876.90 1242
3877.48 1212
3878.07 1177
3878.66 1270
3879.25 1337
3879.83 1238
3880.42 1302
3881.01 1322
3881.60 1244
3882.19 1255
3882.77 1218
3883.36 1215
3883.95 1195
3884.54 1135
3885.13 1156
3885.71 1130
3886.30 1230
3886.89 1221
3887.48 1287
3888.07 1336
3888.66 1430
3889.24 1421
3889.83 1459
3890.42 1585
3891.01 1549
3891.60 1475
3892.19 1558
3892.78 1524
3893.36 1515
3893.95 1423
3894.54 1376
3895.13 1324
3895.72 1278
3896.31 1275
3896.90 1227
3897.49 1251
3898.08 1180
3898.67 1156
3899.26 1190
3899.84 1140
3900.43 1160
3901.02 1149
3901.61 1160
3902.20 1191
3902.79 1236
3903.38 1176
3903.97 1086
3904.56 1131
3905.15 1095
3905.74 1064
3906.33 1151
3906.92 1189
3907.51 1095
3908.10 1163
3908.69 1187
3909.28 1147
3909.87 1141
3910.46 1194
3911.05 1152
3911.64 1110
3912.23 1046
3912.82 1052
3913.41 1026
3914.00 999
3914.59 968
3915.18 959
3915.77 987
3916.36 983
3916.95 1021
3917.54 1014
3918.13 1023
3918.72 968
3919.32 1035
3919.91 1022
3920.50 941
3921.09 998
3921.68 968
3922.27 965
3922.86 988
3923.45 988
3924.04 1040
3924.63 998
3925.23 934
3925.82 954
3926.41 1026
3927.00 975
3927.59 924
3928.18 934
3928.77 969
3929.36 972
3929.96 971
3930.55 923
3931.14 919
3931.73 917
3932.32 949
3932.91 898
3933.51 982
3934.10 1001
3934.69 916
3935.28 916
3935.87 932
3936.47 920
3937.06 945
3937.65 912
3938.24 980
3938.83 991
3939.43 991
3940.02 1016
3940.61 1068
3941.20 1103
3941.80 1091
3942.39 1108
3942.98 1140
3943.57 1090
3944.17 1101
3944.76 1081
3945.35 1045
3945.94 1019
3946.54 979
3947.13 1013
3947.72 1037
3948.32 1008
3948.91 915
3949.50 998
3950.10 970
3950.69 981
3951.28 948
3951.87 1020
3952.47 1033
3953.06 999
3953.65 993
3954.25 987
3954.84 1011
3955.43 977
3956.03 1019
3956.62 1014
3957.22 1133
3957.81 1107
3958.40 1124
3959.00 1176
3959.59 1139
3960.18 1132
3960.78 1168
3961.37 1158
3961.97 1117
3962.56 1179
3963.15 1146
3963.75 1141
3964.34 1113
3964.94 1123
3965.53 1171
3966.12 1251
3966.72 1321
3967.31 1296
3967.91 1220
3968.50 1147
3969.10 1189
3969.69 1206
3970.29 1137
3970.88 1153
3971.47 1079
3972.07 1121
3972.66 1124
3973.26 1057
3973.85 1104
3974.45 1055
3975.04 1077
3975.64 1185
3976.23 1209
3976.83 1260
3977.42 1301
3978.02 1263
3978.61 1410
3979.21 1282
3979.80 1240
3980.40 1264
3981.00 1186
3981.59 1184
3982.19 1184
3982.78 1102
3983.38 1094
3983.97 1186
3984.57 1153
3985.16 1182
3985.76 1158
3986.36 1153
3986.95 1173
3987.55 1123
3988.14 1158
3988.74 1186
3989.34 1234
3989.93 1248
3990.53 1212
3991.12 1194
3991.72 1247
3992.32 1284
3992.91 1306
3993.51 1324
3994.10 1416
3994.70 1416
3995.30 1422
3995.89 1454
3996.49 1394
3997.09 1359
3997.68 1365
3998.28 1363
3998.88 1354
3999.47 1340
4000.07 1341
4000.67 1342
4001.26 1155
4001.86 1216
4002.46 1187
4003.06 1184
4003.65 1185
4004.25 1086
4004.85 1087
4005.44 1063
4006.04 1096
4006.64 1076
4007.24 1052
4007.83 1056
4008.43 1041
4009.03 987
4009.63 1010
4010.22 1039
4010.82 1026
4011.42 1039
4012.02 1014
4012.61 1031
4013.21 969
4013.81 1005
4014.41 997
4015.01 953
4015.60 963
4016.20 1033
4016.80 1052
4017.40 978
4018.00 1017
4018.59 1043
4019.19 907
4019.79 964
4020.39 1018
4020.99 1034
4021.59 1015
4022.18 1002
4022.78 1013
4023.38 965
4023.98 1030
4024.58 1007
4025.18 1097
4025.78 1041
4026.37 1047
4026.97 1120
4027.57 1186
4028.17 1124
4028.77 1122
4029.37 1163
4029.97 1067
4030.57 1091
4031.17 1133
4031.76 1046
4032.36 1078
4032.96 1027
4033.56 1048
4034.16 1025
4034.76 1000
4035.36 1082
4035.96 1080
4036.56 1040
4037.16 995
4037.76 942
4038.36 946
4038.96 962
4039.56 894
4040.16 966
4040.76 993
4041.36 920
4041.96 894
4042.56 905
4043.16 943
4043.76 937
4044.36 887
4044.96 870
4045.56 960
4046.16 932
4046.76 919
4047.36 892
4047.96 917
4048.56 934
4049.16 926
4049.76 940
4050.36 908
4050.96 952
4051.56 981
4052.16 965
4052.76 990
4053.36 958
4053.97 913
4054.57 909
4055.17 941
4055.77 947
4056.37 980
4056.97 927
4057.57 914
4058.17 877
4058.77 954
4059.37 993
4059.98 916
4060.58 983
4061.18 993
4061.78 1025
4062.38 1124
4062.98 1155
4063.58 1175
4064.19 1254
4064.79 1361
4065.39 1455
4065.99 1459
4066.59 1504
4067.19 1468
4067.80 1515
4068.40 1494
4069.00 1422
4069.60 1354
4070.20 1282
4070.81 1132
4071.41 1063
4072.01 1024
4072.61 948
4073.21 1009
4073.82 1010
4074.42 980
4075.02 950
4075.62 961
4076.23 904
4076.83 861
4077.43 912
4078.03 875
4078.64 882
4079.24 921
4079.84 921
4080.44 899
4081.05 895
4081.65 926
4082.25 892
4082.86 870
4083.46 894
4084.06 912
4084.67 859
4085.27 848
4085.87 847
4086.47 877
4087.08 909
4087.68 883
4088.28 910
4088.89 912
4089.49 917
4090.09 860
4090.70 898
4091.30 953
4091.91 943
4092.51 976
4093.11 951
4093.72 926
4094.32 982
4094.92 926
4095.53 948
4096.13 968
4096.74 906
4097.34 916
4097.94 1001
4098.55 1012
4099.15 1011
4099.76 973
4100.36 974
4100.97 1014
4101.57 1038
4102.17 929
4102.78 1044
4103.38 1065
4103.99 998
4104.59 1008
4105.20 953
4105.80 984
4106.41 1027
4107.01 986
4107.62 927
4108.22 980
4108.82 944
4109.43 980
4110.03 942
4110.64 929
4111.24 877
4111.85 924
4112.45 937
4113.06 869
4113.67 930
4114.27 910
4114.88 953
4115.48 930
4116.09 884
4116.69 912
4117.30 948
4117.90 942
4118.51 876
4119.11 845
4119.72 826
4120.33 844
4120.93 861
4121.54 846
4122.14 866
4122.75 924
4123.35 852
4123.96 876
4124.57 928
4125.17 889
4125.78 816
4126.39 908
4126.99 904
4127.60 868
4128.20 920
4128.81 974
4129.42 916
4130.02 868
4130.63 963
4131.24 936
4131.84 927
4132.45 923
4133.06 906
4133.66 921
4134.27 864
4134.88 905
4135.48 1013
4136.09 979
4136.70 912
4137.30 964
4137.91 965
4138.52 973
4139.12 978
4139.73 926
4140.34 958
4140.95 952
4141.55 1024
4142.16 1030
4142.77 1112
4143.38 1057
4143.98 1154
4144.59 1188
4145.20 1138
4145.81 1039
4146.41 1056
4147.02 1080
4147.63 1093
4148.24 992
4148.84 971
4149.45 967
4150.06 940
4150.67 873
4151.28 939
4151.88 982
4152.49 929
4153.10 835
4153.71 910
4154.32 850
4154.92 883
4155.53 925
4156.14 882
4156.75 909
4157.36 945
4157.97 973
4158.57 979
4159.18 947
4159.79 1035
4160.40 1002
4161.01 966
4161.62 976
4162.23 1021
4162.84 989
4163.44 984
4164.05 943
4164.66 890
4165.27 922
4165.88 991
4166.49 1019
4167.10 998
4167.71 1067
4168.32 1114
4168.93 1153
4169.54 1209
4170.15 1220
4170.75 1310
4171.36 1458
4171.97 1562
4172.58 1490
4173.19 1553
4173.80 1490
4174.41 1477
4175.02 1409
4175.63 1307
4176.24 1291
4176.85 1219
4177.46 1153
4178.07 1018
4178.68 1057
4179.29 1035
4179.90 891
4180.51 951
4181.12 987
4181.73 919
4182.34 960
4182.95 955
4183.56 958
4184.17 921
4184.78 902
4185.39 984
4186.00 971
4186.61 945
4187.23 923
4187.84 892
4188.45 883
4189.06 882
4189.67 1011
4190.28 998
4190.89 908
4191.50 908
4192.11 975
4192.72 1052
4193.33 1072
4193.94 1080
4194.56 1133
4195.17 1120
4195.78 1163
4196.39 1255
4197.00 1159
4197.61 1156
4198.22 1139
4198.84 1141
4199.45 1087
4200.06 973
4200.67 985
4201.28 974
4201.89 983
4202.50 925
4203.12 932
4203.73 914
4204.34 938
4204.95 995
4205.56 994
4206.18 1011
4206.79 996
4207.40 1032
4208.01 1046
4208.62 1033
4209.24 943
4209.85 1006
4210.46 1009
4211.07 1000
4211.69 1068
4212.30 1060
4212.91 1034
4213.52 1062
4214.14 1090
4214.75 1082
4215.36 1116
4215.97 1077
4216.59 1004
4217.20 972
4217.81 1068
4218.43 1087
4219.04 1096
4219.65 1043
4220.26 1035
4220.88 1104
4221.49 1101
4222.10 1035
4222.72 1085
4223.33 1077
4223.94 1060
4224.56 1058
4225.17 1080
4225.78 1217
4226.40 1381
4227.01 1495
4227.62 1515
4228.24 1624
4228.85 1764
4229.46 1837
4230.08 1779
4230.69 1705
4231.31 1576
4231.92 1479
4232.53 1422
4233.15 1351
4233.76 1214
4234.38 1200
4234.99 1240
4235.60 1224
4236.22 1182
4236.83 1107
4237.45 1197
4238.06 1169
4238.68 1086
4239.29 1044
4239.90 1087
4240.52 1064
4241.13 1033
4241.75 1012
4242.36 1116
4242.98 1057
4243.59 1045
4244.21 1032
4244.82 1013
4245.44 1033
4246.05 1020
4246.67 1031
4247.28 973
4247.90 992
4248.51 1000
4249.13 973
4249.74 992
4250.36 1007
4250.97 1016
4251.59 1076
4252.20 986
4252.82 981
4253.43 1011
4254.05 1021
4254.66 1101
4255.28 1083
4255.89 1012
4256.51 1074
4257.13 1020
4257.74 1040
4258.36 1032
4258.97 1051
4259.59 1066
4260.21 1026
4260.82 1094
4261.44 1110
4262.05 1105
4262.67 1241
4263.29 1144
4263.90 1206
4264.52 1242
4265.13 1243
4265.75 1263
4266.37 1175
4266.98 1132
4267.60 1140
4268.22 1126
4268.83 1077
4269.45 1056
4270.07 1061
4270.68 1079
4271.30 1101
4271.92 1148
4272.53 1098
4273.15 1034
4273.77 1050
4274.38 1031
4275.00 993
4275.62 1038
4276.23 1122
4276.85 1243
4277.47 1208
4278.09 1201
4278.70 1227
4279.32 1226
4279.94 1221
4280.56 1085
4281.17 1143
4281.79 1130
4282.41 1051
4283.03 974
4283.64 1002
4284.26 1031
4284.88 981
4285.50 957
4286.11 974
4286.73 974
4287.35 958
4287.97 944
4288.59 938
4289.20 894
4289.82 921
4290.44 952
4291.06 977
4291.68 908
4292.29 864
4292.91 922
4293.53 908
4294.15 877
4294.77 849
4295.39 868
4296.00 901
4296.62 974
4297.24 980
4297.86 933
4298.48 905
4299.10 900
4299.72 980
4300.33 1023
4300.95 980
4301.57 1031
4302.19 977
4302.81 1056
4303.43 1033
4304.05 1019
4304.67 992
4305.29 1057
4305.91 1085
4306.53 1055
4307.14 1024
4307.76 1002
4308.38 1011
4309.00 1078
4309.62 1031
4310.24 1001
4310.86 1093
4311.48 1037
4312.10 1067
4312.72 1057
4313.34 1044
4313.96 1090
4314.58 1039
4315.20 1128
4315.82 1117
4316.44 1089
4317.06 1074
4317.68 1057
4318.30 1063
4318.92 1082
4319.54 1046
4320.16 1031
4320.78 1056
4321.40 1100
4322.02 1058
4322.64 1059
4323.26 1174
4323.88 1161
4324.50 1132
4325.12 1207
4325.74 1232
4326.36 1280
4326.99 1250
4327.61 1322
4328.23 1326
4328.85 1342
4329.47 1510
4330.09 1664
4330.71 1775
4331.33 2063
4331.95 2377
4332.57 2607
4333.19 2982
4333.82 3146
4334.44 3089
4335.06 2909
4335.68 2669
4336.30 2375
4336.92 2112
4337.54 1980
4338.17 1821
4338.79 1631
4339.41 1560
4340.03 1512
4340.65 1430
4341.27 1422
4341.90 1436
4342.52 1406
4343.14 1424
4343.76 1504
4344.38 1625
4345.01 1703
4345.63 1836
4346.25 2099
4346.87 2237
4347.49 2353
4348.12 2439
4348.74 2243
4349.36 2130
4349.98 2060
4350.61 1991
4351.23 1847
4351.85 1823
4352.47 1759
4353.10 1576
4353.72 1452
4354.34 1386
4354.96 1302
4355.59 1260
4356.21 1264
4356.83 1280
4357.46 1257
4358.08 1200
4358.70 1194
4359.32 1228
4359.95 1160
4360.57 1168
4361.19 1242
4361.82 1198
4362.44 1098
4363.06 1138
4363.69 1218
4364.31 1193
4364.93 1159
4365.56 1140
4366.18 1114
4366.80 1155
4367.43 1082
4368.05 1011
4368.67 1101
4369.30 1113
4369.92 1034
4370.55 1061
4371.17 1084
4371.79 1025
4372.42 1010
4373.04 1074
4373.67 1108
4374.29 1074
4374.91 1083
4375.54 1057
4376.16 1035
4376.79 994
4377.41 1081
4378.04 1125
4378.66 1179
4379.28 1173
4379.91 1107
4380.53 1141
4381.16 1125
4381.78 1186
4382.41 1161
4383.03 1230
4383.66 1218
4384.28 1196
4384.91 1183
4385.53 1195
4386.16 1233
4386.78 1204
4387.41 1140
4388.03 1148
4388.66 1168
4389.28 1204
4389.91 1185
4390.53 1187
4391.16 1226
4391.78 1244
4392.41 1250
4393.03 1266
4393.66 1192
4394.28 1208
4394.91 1137
4395.54 1139
4396.16 1073
4396.79 1051
4397.41 1079
4398.04 1081
4398.66 1065
4399.29 1041
4399.92 1027
4400.54 1043
4401.17 1089
4401.79 1063
4402.42 1054
4403.05 1035
4403.67 1030
4404.30 1022
4404.93 1008
4405.55 1051
4406.18 1032
4406.80 966
4407.43 953
4408.06 969
4408.68 960
4409.31 1012
4409.94 1010
4410.56 962
4411.19 986
4411.82 968
4412.44 1009
4413.07 990
4413.70 1008
4414.33 973
4414.95 1005
4415.58 946
4416.21 967
4416.83 1010
4417.46 1034
4418.09 984
4418.72 985
4419.34 950
4419.97 1026
4420.60 898
4421.22 942
4421.85 973
4422.48 1031
4423.11 1011
4423.73 933
4424.36 937
4424.99 927
4425.62 941
4426.25 898
4426.87 893
4427.50 876
4428.13 810
4428.76 865
4429.39 842
4430.01 853
4430.64 853
4431.27 835
4431.90 933
4432.53 902
4433.15 894
4433.78 907
4434.41 934
4435.04 939
4435.67 870
4436.30 913
4436.93 973
4437.55 928
4438.18 855
4438.81 908
4439.44 868
4440.07 876
4440.70 839
4441.33 864
4441.96 805
4442.58 834
4443.21 873
4443.84 910
4444.47 911
4445.10 877
4445.73 946
4446.36 963
4446.99 1047
4447.62 1085
4448.25 1086
4448.88 1065
4449.51 1089
4450.14 995
4450.76 958
4451.39 981
4452.02 927
4452.65 900
4453.28 947
4453.91 901
4454.54 899
4455.17 990
4455.80 988
4456.43 1042
4457.06 1080
4457.69 1093
4458.32 1046
4458.95 1009
4459.58 968
4460.21 914
4460.84 960
4461.47 853
4462.10 904
4462.73 954
4463.36 870
4464.00 861
4464.63 857
4465.26 847
4465.89 804
4466.52 806
4467.15 865
4467.78 829
4468.41 900
4469.04 906
4469.67 854
4470.30 866
4470.93 865
4471.56 883
4472.20 868
4472.83 832
4473.46 829
4474.09 808
4474.72 859
4475.35 818
4475.98 783
4476.61 827
4477.25 802
4477.88 880
4478.51 848
4479.14 850
4479.77 842
4480.40 924
4481.03 876
4481.67 948
4482.30 895
4482.93 857
4483.56 913
4484.19 937
4484.83 969
4485.46 957
4486.09 948
4486.72 995
4487.35 945
4487.99 953
4488.62 986
4489.25 905
4489.88 919
4490.52 939
4491.15 978
4491.78 933
4492.41 913
4493.05 902
4493.68 850
4494.31 864
4494.94 882
4495.58 899
4496.21 847
4496.84 870
4497.47 881
4498.11 909
4498.74 941
4499.37 970
4500.01 950
4500.64 1017
4501.27 1107
4501.91 1099
4502.54 1098
4503.17 1102
4503.80 1108
4504.44 1130
4505.07 1126
4505.71 1113
4506.34 1079
4506.97 1002
4507.61 1050
4508.24 1040
4508.87 1061
4509.51 1086
4510.14 1112
4510.77 1037
4511.41 963
4512.04 1013
4512.68 1030
4513.31 978
4513.94 920
4514.58 989
4515.21 939
4515.85 984
4516.48 936
4517.11 944
4517.75 910
4518.38 866
4519.02 876
4519.65 895
4520.29 935
4520.92 926
4521.55 902
4522.19 977
4522.82 966
4523.46 879
4524.09 963
4524.73 974
4525.36 964
4526.00 965
4526.63 952
4527.27 987
4527.90 1143
4528.54 1197
4529.17 1265
4529.81 1394
4530.44 1525
4531.08 1733
4531.71 1823
4532.35 1931
4532.98 1911
4533.62 1936
4534.25 1783
4534.89 1594
4535.53 1498
4536.16 1424
4536.80 1340
4537.43 1153
4538.07 1091
4538.70 1039
4539.34 1033
4539.98 970
4540.61 961
4541.25 1041
4541.88 932
4542.52 939
4543.16 889
4543.79 872
4544.43 896
4545.06 862
4545.70 902
4546.34 925
4546.97 905
4547.61 882
4548.25 865
4548.88 823
4549.52 853
4550.15 892
4550.79 885
4551.43 838
4552.06 887
4552.70 882
4553.34 899
4553.97 943
4554.61 930
4555.25 902
4555.89 852
4556.52 833
4557.16 869
4557.80 899
4558.43 907
4559.07 878
4559.71 917
4560.35 938
4560.98 925
4561.62 895
4562.26 896
4562.89 939
4563.53 931
4564.17 890
4564.81 955
4565.44 900
4566.08 923
4566.72 935
4567.36 932
4568.00 940
4568.63 959
4569.27 1030
4569.91 1020
4570.55 949
4571.19 1019
4571.82 1046
4572.46 984
4573.10 1018
4573.74 1059
4574.38 978
4575.01 957
4575.65 1006
4576.29 921
4576.93 936
4577.57 889
4578.21 916
4578.84 902
4579.48 875
4580.12 914
4580.76 871
4581.40 863
4582.04 883
4582.68 917
4583.32 959
4583.95 980
4584.59 930
4585.23 942
4585.87 1013
4586.51 966
4587.15 970
4587.79 1071
4588.43 1071
4589.07 1106
4589.71 1086
4590.35 1049
4590.99 1064
4591.62 1037
4592.26 1106
4592.90 1201
4593.54 1277
4594.18 1164
4594.82 1118
4595.46 1064
4596.10 974
4596.74 967
4597.38 1015
4598.02 953
4598.66 969
4599.30 927
4599.94 919
4600.58 913
4601.22 918
4601.86 988
4602.50 889
4603.14 882
4603.78 992
4604.42 908
4605.06 906
4605.70 889
4606.34 879
4606.98 950
4607.62 877
4608.27 842
4608.91 885
4609.55 815
4610.19 876
4610.83 890
4611.47 889
4612.11 925
4612.75 964
4613.39 880
4614.03 924
4614.67 929
4615.31 902
4615.96 834
4616.60 878
4617.24 935
4617.88 914
4618.52 904
4619.16 878
4619.80 888
4620.44 812
4621.09 830
4621.73 806
4622.37 848
4623.01 847
4623.65 801
4624.29 877
4624.94 859
4625.58 855
4626.22 877
4626.86 876
4627.50 865
4628.15 865
4628.79 813
4629.43 859
4630.07 895
4630.71 934
4631.36 885
4632.00 1009
4632.64 1034
4633.28 1096
4633.93 1156
4634.57 1192
4635.21 1202
4635.85 1174
4636.50 1128
4637.14 1134
4637.78 1047
4638.42 1084
4639.07 1073
4639.71 1004
4640.35 1013
4640.99 1008
4641.64 1007
4642.28 941
4642.92 976
4643.57 922
4644.21 907
4644.85 868
4645.50 890
4646.14 879
4646.78 842
4647.43 918
4648.07 914
4648.71 903
4649.36 961
4650.00 978
4650.64 1055
4651.29 1069
4651.93 1077
4652.57 1071
4653.22 1029
4653.86 1091
4654.50 1142
4655.15 1054
4655.79 1060
4656.44 1040
4657.08 1021
4657.72 911
4658.37 866
4659.01 904
4659.66 925
4660.30 930
4660.94 885
4661.59 876
4662.23 930
4662.88 918
4663.52 875
4664.17 866
4664.81 868
4665.46 899
4666.10 852
4666.74 826
4667.39 856
4668.03 884
4668.68 891
4669.32 848
4669.97 848
4670.61 811
4671.26 823
4671.90 856
4672.55 886
4673.19 865
4673.84 862
4674.48 834
4675.13 871
4675.77 863
4676.42 837
4677.07 970
4677.71 918
4678.36 888
4679.00 908
4679.65 940
4680.29 950
4680.94 992
4681.58 987
4682.23 957
4682.88 919
4683.52 972
4684.17 933
4684.81 934
4685.46 967
4686.10 942
4686.75 974
4687.40 904
4688.04 935
4688.69 969
4689.34 978
4689.98 971
4690.63 1000
4691.27 951
4691.92 947
4692.57 1055
4693.21 1001
4693.86 947
4694.51 976
4695.15 963
4695.80 1053
4696.45 1036
4697.09 1049
4697.74 1035
4698.39 1072
4699.03 1113
4699.68 1106
4700.33 1051
4700.97 1120
4701.62 1155
4702.27 1099
4702.92 1064
4703.56 1010
4704.21 1041
4704.86 1065
4705.50 1018
4706.15 986
4706.80 1052
4707.45 992
4708.09 998
4708.74 1071
4709.39 971
4710.04 1000
4710.68 994
4711.33 997
4711.98 992
4712.63 942
4713.28 974
4713.92 1090
4714.57 1044
4715.22 1036
4715.87 1063
4716.52 1024
4717.16 1014
4717.81 993
4718.46 980
4719.11 1058
4719.76 1078
4720.41 1083
4721.05 1076
4721.70 1028
4722.35 1084
4723.00 1092
4723.65 1103
4724.30 1184
4724.94 1161
4725.59 1206
4726.24 1349
4726.89 1509
4727.54 1583
4728.19 1623
4728.84 1552
4729.49 1487
4730.14 1443
4730.78 1333
4731.43 1260
4732.08 1172
4732.73 1142
4733.38 1077
4734.03 1034
4734.68 1085
4735.33 1093
4735.98 1046
4736.63 1009
4737.28 985
4737.93 1046
4738.58 1081
4739.23 1053
4739.88 987
4740.53 1010
4741.18 1060
4741.83 1077
4742.47 1106
4743.12 1097
4743.77 1070
4744.42 1003
4745.07 941
4745.72 1036
4746.37 1075
4747.03 1062
4747.68 1118
4748.33 1068
4748.98 1085
4749.63 1112
4750.28 1147
4750.93 1174
4751.58 1268
4752.23 1274
4752.88 1352
4753.53 1324
4754.18 1315
4754.83 1184
4755.48 1160
4756.13 1180
4756.78 1098
4757.43 1170
4758.08 1166
4758.74 1229
4759.39 1211
4760.04 1159
4760.69 1166
4761.34 1214
4761.99 1308
4762.64 1344
4763.29 1220
4763.94 1212
4764.60 1188
4765.25 1131
4765.90 1085
4766.55 1105
4767.20 1017
4767.85 1110
4768.51 1201
4769.16 1107
4769.81 1080
4770.46 1076
4771.11 1066
4771.76 1072
4772.42 1051
4773.07 1007
4773.72 1092
4774.37 1035
4775.02 1002
4775.68 1055
4776.33 968
4776.98 1005
4777.63 1010
4778.29 1052
4778.94 1081
4779.59 1033
4780.24 1055
4780.89 1049
4781.55 1030
4782.20 1013
4782.85 986
4783.51 1075
4784.16 1098
4784.81 1067
4785.46 1062
4786.12 1076
4786.77 1130
4787.42 1132
4788.08 1149
4788.73 1109
4789.38 1140
4790.03 1262
4790.69 1179
4791.34 1170
4791.99 1178
4792.65 1206
4793.30 1247
4793.95 1284
4794.61 1174
4795.26 1204
4795.91 1243
4796.57 1276
4797.22 1227
4797.87 1309
4798.53 1350
4799.18 1379
4799.84 1665
4800.49 1824
4801.14 1860
4801.80 1875
4802.45 1961
4803.11 1870
4803.76 1852
4804.41 1717
4805.07 1625
4805.72 1488
4806.38 1446
4807.03 1402
4807.68 1303
4808.34 1298
4808.99 1246
4809.65 1187
4810.30 1152
4810.96 1156
4811.61 1161
4812.27 1164
4812.92 1235
4813.58 1213
4814.23 1195
4814.89 1252
4815.54 1154
4816.19 1189
4816.85 1181
4817.50 1274
4818.16 1224
4818.81 1217
4819.47 1234
4820.13 1245
4820.78 1332
4821.44 1355
4822.09 1332
4822.75 1366
4823.40 1401
4824.06 1453
4824.71 1431
4825.37 1396
4826.02 1398
4826.68 1370
4827.33 1359
4827.99 1260
4828.65 1221
4829.30 1252
4829.96 1313
4830.61 1243
4831.27 1311
4831.93 1321
4832.58 1344
4833.24 1270
4833.89 1290
4834.55 1388
4835.21 1283
4835.86 1363
4836.52 1403
4837.17 1450
4837.83 1438
4838.49 1487
4839.14 1474
4839.80 1471
4840.46 1441
4841.11 1513
4841.77 1494
4842.43 1564
4843.08 1558
4843.74 1477
4844.40 1494
4845.05 1484
4845.71 1413
4846.37 1466
4847.02 1540
4847.68 1632
4848.34 1574
4849.00 1552
4849.65 1628
4850.31 1746
4850.97 1819
4851.62 1904
4852.28 1886
4852.94 1882
4853.60 1724
4854.25 1700
4854.91 1661
4855.57 1708
4856.23 1772
4856.88 1909
4857.54 2068
4858.20 2235
4858.86 2453
4859.52 2425
4860.17 2436
4860.83 2397
4861.49 2221
4862.15 2051
4862.81 1883
4863.46 1783
4864.12 1742
4864.78 1770
4865.44 1766
4866.10 1748
4866.75 1789
4867.41 1790
4868.07 1830
4868.73 1772
4869.39 1646
4870.05 1653
4870.71 1676
4871.36 1549
4872.02 1485
4872.68 1546
4873.34 1514
4874.00 1493
4874.66 1439
4875.32 1439
4875.98 1399
4876.63 1404
4877.29 1345
4877.95 1339
4878.61 1334
4879.27 1352
4879.93 1422
4880.59 1413
4881.25 1459
4881.91 1373
4882.57 1306
4883.23 1307
4883.89 1291
4884.55 1298
4885.21 1317
4885.87 1265
4886.52 1300
4887.18 1252
4887.84 1200
4888.50 1148
4889.16 1154
4889.82 1144
4890.48 1221
4891.14 1167
4891.80 1189
4892.46 1198
4893.12 1188
4893.78 1091
4894.44 1177
4895.10 1206
4895.76 1142
4896.42 1133
4897.09 1094
4897.75 1087
4898.41 1132
4899.07 1215
4899.73 1188
4900.39 1201
4901.05 1227
4901.71 1250
4902.37 1213
4903.03 1201
4903.69 1159
4904.35 1092
4905.01 1085
4905.67 1070
4906.33 1078
4907.00 1035
4907.66 989
4908.32 1002
4908.98 1056
4909.64 1067
4910.30 998
4910.96 1027
4911.62 1004
4912.29 1016
4912.95 1035
4913.61 1003
4914.27 972
4914.93 949
4915.59 1077
4916.26 1037
4916.92 962
4917.58 949
4918.24 975
4918.90 1008
4919.56 1016
4920.23 983
4920.89 1028
4921.55 1052
4922.21 1022
4922.87 1015
4923.54 1003
4924.20 979
4924.86 921
4925.52 958
4926.19 941
4926.85 938
4927.51 993
4928.17 978
4928.84 948
4929.50 1016
4930.16 1008
4930.82 962
4931.49 969
4932.15 916
4932.81 970
4933.47 966
4934.14 923
4934.80 912
4935.46 967
4936.13 945
4936.79 854
4937.45 815
4938.11 869
4938.78 922
4939.44 914
4940.10 888
4940.77 914
4941.43 944
4942.09 963
4942.76 920
4943.42 928
4944.08 919
4944.75 967
4945.41 957
4946.08 909
4946.74 915
4947.40 970
4948.07 937
4948.73 891
4949.39 893
4950.06 908
4950.72 924
4951.39 914
4952.05 871
4952.71 875
4953.38 902
4954.04 918
4954.71 885
4955.37 929
4956.04 922
4956.70 968
4957.36 965
4958.03 1002
4958.69 1063
4959.36 1097
4960.02 1184
4960.69 1331
4961.35 1446
4962.02 1415
4962.68 1508
4963.35 1563
4964.01 1539
4964.68 1466
4965.34 1437
4966.01 1448
4966.67 1326
4967.34 1168
4968.00 1135
4968.67 1081
4969.33 1053
4970.00 984
4970.66 970
4971.33 971
4971.99 945
4972.66 932
4973.32 917
4973.99 929
4974.66 948
4975.32 952
4975.99 978
4976.65 976
4977.32 999
4977.98 991
4978.65 952
4979.32 893
4979.98 952
4980.65 921
4981.31 902
4981.98 914
4982.65 900
4983.31 837
4983.98 863
4984.64 862
4985.31 877
4985.98 915
4986.64 890
4987.31 935
4987.98 917
4988.64 854
4989.31 891
4989.98 890
4990.64 919
4991.31 912
4991.98 917
4992.64 931
4993.31 882
4993.98 861
4994.64 880
4995.31 848
4995.98 858
4996.64 869
4997.31 902
4997.98 874
4998.65 867
4999.31 828
4999.98 868
5000.65 907
5001.31 799
5001.98 788
5002.65 906
5003.32 776
5003.98 797
5004.65 765
5005.32 777
5005.99 792
5006.66 835
5007.32 830
5007.99 836
5008.66 818
5009.33 815
5009.99 811
5010.66 853
5011.33 826
5012.00 826
5012.67 851
5013.33 850
5014.00 832
5014.67 806
5015.34 813
5016.01 801
5016.68 829
5017.34 756
5018.01 732
5018.68 779
5019.35 755
5020.02 730
5020.69 820
5021.36 776
5022.02 773
5022.69 751
5023.36 820
5024.03 819
5024.70 767
5025.37 783
5026.04 798
5026.71 788
5027.38 781
5028.05 758
5028.71 767
5029.38 808
5030.05 775
5030.72 807
5031.39 801
5032.06 786
5032.73 788
5033.40 817
5034.07 829
5034.74 777
5035.41 784
5036.08 803
5036.75 813
5037.42 799
5038.09 789
5038.76 782
5039.43 818
5040.10 777
5040.77 841
5041.44 846
5042.11 841
5042.78 788
5043.45 827
5044.12 845
5044.79 808
5045.46 776
5046.13 824
5046.80 825
5047.47 810
5048.14 828
5048.81 772
5049.48 772
5050.15 793
5050.82 773
5051.49 812
5052.16 809
5052.83 859
5053.51 849
5054.18 798
5054.85 852
5055.52 827
5056.19 790
5056.86 790
5057.53 783
5058.20 796
5058.87 809
5059.55 776
5060.22 808
5060.89 835
5061.56 873
5062.23 803
5062.90 725
5063.57 783
5064.25 791
5064.92 772
5065.59 771
5066.26 793
5066.93 761
5067.60 790
5068.28 772
5068.95 811
5069.62 765
5070.29 788
5070.96 772
5071.64 839
5072.31 799
5072.98 773
5073.65 795
5074.32 810
5075.00 820
5075.67 783
5076.34 772
5077.01 810
5077.69 845
5078.36 866
5079.03 826
5079.70 825
5080.38 772
5081.05 812
5081.72 833
5082.39 791
5083.07 755
5083.74 826
5084.41 800
5085.09 770
5085.76 741
5086.43 769
5087.10 798
5087.78 832
5088.45 842
5089.12 853
5089.80 864
5090.47 937
5091.14 912
5091.82 892
5092.49 966
5093.16 959
5093.84 927
5094.51 925
5095.18 897
5095.86 881
5096.53 877
5097.21 879
5097.88 941
5098.55 836
5099.23 875
5099.90 792
5100.57 832
5101.25 857
5101.92 815
5102.60 861
5103.27 881
5103.95 928
5104.62 885
5105.29 927
5105.97 902
5106.64 940
5107.32 946
5107.99 885
5108.67 897
5109.34 872
5110.01 830
5110.69 799
5111.36 837
5112.04 869
5112.71 886
5113.39 901
5114.06 822
5114.74 882
5115.41 969
5116.09 937
5116.76 952
5117.44 1004
5118.11 1057
5118.79 1112
5119.46 1162
5120.14 1188
5120.81 1123
5121.49 1224
5122.16 1178
5122.84 1089
5123.52 1130
5124.19 1040
5124.87 964
5125.54 909
5126.22 867
5126.89 904
5127.57 925
5128.24 858
5128.92 891
5129.60 939
5130.27 881
5130.95 873
5131.62 850
5132.30 932
5132.98 972
5133.65 910
5134.33 947
5135.01 946
5135.68 933
5136.36 885
5137.03 880
5137.71 877
5138.39 879
5139.06 894
5139.74 874
5140.42 889
5141.09 900
5141.77 879
5142.45 875
5143.12 858
5143.80 813
5144.48 827
5145.15 795
5145.83 823
5146.51 769
5147.18 773
5147.86 792
5148.54 802
5149.22 809
5149.89 826
5150.57 793
5151.25 795
5151.93 856
5152.60 876
5153.28 823
5153.96 814
5154.63 802
5155.31 780
5155.99 798
5156.67 821
5157.35 815
5158.02 821
5158.70 925
5159.38 886
5160.06 879
5160.73 836
5161.41 848
5162.09 827
5162.77 782
5163.45 794
5164.12 821
5164.80 809
5165.48 864
5166.16 816
5166.84 806
5167.52 834
5168.19 828
5168.87 811
5169.55 814
5170.23 813
5170.91 762
5171.59 787
5172.27 808
5172.94 777
5173.62 744
5174.30 757
5174.98 769
5175.66 768
5176.34 747
5177.02 777
5177.70 782
5178.38 802
5179.06 802
5179.73 800
5180.41 794
5181.09 799
5181.77 798
5182.45 773
5183.13 812
5183.81 792
5184.49 797
5185.17 777
5185.85 812
5186.53 781
5187.21 781
5187.89 707
5188.57 738
5189.25 794
5189.93 770
5190.61 800
5191.29 756
5191.97 741
5192.65 811
5193.33 764
5194.01 739
5194.69 794
5195.37 788
5196.05 809
5196.73 757
5197.41 747
5198.09 772
5198.77 740
5199.45 776
5200.13 773
5200.81 781
5201.49 778
5202.17 751
5202.85 792
5203.53 773
5204.21 764
5204.89 783
5205.58 799
5206.26 766
5206.94 845
5207.62 781
5208.30 772
5208.98 760
5209.66 804
5210.34 786
5211.02 796
5211.71 757
5212.39 781
5213.07 780
5213.75 802
5214.43 777
5215.11 806
5215.79 825
5216.48 818
5217.16 809
5217.84 823
5218.52 877
5219.20 846
5219.88 831
5220.57 915
5221.25 944
5221.93 903
5222.61 884
5223.29 850
5223.98 876
5224.66 909
5225.34 887
5226.02 855
5226.70 834
5227.39 854
5228.07 826
5228.75 824
5229.43 808
5230.12 831
5230.80 814
5231.48 815
5232.16 850
5232.85 863
5233.53 878
5234.21 914
5234.89 863
5235.58 857
5236.26 866
5236.94 903
5237.63 985
5238.31 987
5238.99 973
5239.67 961
5240.36 1031
5241.04 1033
5241.72 1031
5242.41 1030
5243.09 1014
5243.77 1032
5244.46 1004
5245.14 989
5245.82 962
5246.51 984
5247.19 936
5247.88 914
5248.56 886
5249.24 879
5249.93 821
5250.61 860
5251.29 871
5251.98 845
5252.66 839
5253.35 833
5254.03 850
5254.71 842
5255.40 822
5256.08 806
5256.77 809
5257.45 799
5258.14 860
5258.82 899
5259.50 870
5260.19 869
5260.87 877
5261.56 938
5262.24 914
5262.93 875
5263.61 955
5264.30 970
5264.98 930
5265.67 925
5266.35 956
5267.03 975
5267.72 895
5268.40 931
5269.09 919
5269.77 878
5270.46 931
5271.14 927
5271.83 918
5272.52 908
5273.20 902
5273.89 912
5274.57 915
5275.26 851
5275.94 846
5276.63 874
5277.31 897
5278.00 891
5278.68 917
5279.37 939
5280.06 951
5280.74 1039
5281.43 1056
5282.11 1001
5282.80 1025
5283.48 1050
5284.17 1012
5284.86 1024
5285.54 1001
5286.23 997
5286.92 957
5287.60 901
5288.29 903
5288.97 951
5289.66 894
5290.35 890
5291.03 868
5291.72 898
5292.41 941
5293.09 925
5293.78 926
5294.47 931
5295.15 941
5295.84 935
5296.53 944
5297.21 973
5297.90 930
5298.59 1075
5299.27 1060
5299.96 1097
5300.65 1082
5301.33 1038
5302.02 1071
5302.71 1089
5303.40 1089
5304.08 1084
5304.77 1281
5305.46 1406
5306.15 1421
5306.83 1434
5307.52 1514
5308.21 1421
5308.90 1392
5309.58 1401
5310.27 1311
5310.96 1347
5311.65 1360
5312.33 1457
5313.02 1585
5313.71 1728
5314.40 1913
5315.09 2067
5315.77 2178
5316.46 2165
5317.15 2155
5317.84 2035
5318.53 1860
5319.21 1808
5319.90 1702
5320.59 1521
5321.28 1504
5321.97 1384
5322.66 1291
5323.35 1219
5324.03 1133
5324.72 1082
5325.41 1053
5326.10 1069
5326.79 1016
5327.48 990
5328.17 970
5328.86 964
5329.54 954
5330.23 996
5330.92 954
5331.61 931
5332.30 937
5332.99 929
5333.68 896
5334.37 901
5335.06 838
5335.75 848
5336.44 845
5337.12 819
5337.81 904
5338.50 833
5339.19 848
5339.88 900
5340.57 898
5341.26 893
5341.95 927
5342.64 973
5343.33 979
5344.02 899
5344.71 958
5345.40 1027
5346.09 980
5346.78 1026
5347.47 1014
5348.16 1114
5348.85 1127
5349.54 1178
5350.23 1212
5350.92 1158
5351.61 1209
5352.30 1188
5352.99 1183
5353.68 1166
5354.37 1135
5355.07 1101
5355.76 1069
5356.45 1011
5357.14 1011
5357.83 923
5358.52 895
5359.21 967
5359.90 1032
5360.59 1044
5361.28 1041
5361.97 1078
5362.66 1022
5363.36 1026
5364.05 1085
5364.74 1021
5365.43 1007
5366.12 1020
5366.81 1013
5367.50 977
5368.19 988
5368.89 946
5369.58 945
5370.27 900
5370.96 877
5371.65 848
5372.34 855
5373.04 900
5373.73 918
5374.42 900
5375.11 916
5375.80 930
5376.49 876
5377.19 907
5377.88 871
5378.57 917
5379.26 881
5379.96 991
5380.65 971
5381.34 933
5382.03 893
5382.72 892
5383.42 897
5384.11 919
5384.80 882
5385.49 962
5386.19 925
5386.88 922
5387.57 943
5388.26 980
5388.96 1020
5389.65 1062
5390.34 1090
5391.04 1092
5391.73 1146
5392.42 1089
5393.12 1135
5393.81 1111
5394.50 1090
5395.19 1073
5395.89 1049
5396.58 1049
5397.27 1034
5397.97 953
5398.66 956
5399.35 944
5400.05 915
5400.74 943
5401.43 975
5402.13 964
5402.82 1023
5403.52 967
5404.21 1036
5404.90 1022
5405.60 1047
5406.29 1126
5406.98 1045
5407.68 1142
5408.37 1040
5409.07 1053
5409.76 1025
5410.45 990
5411.15 988
5411.84 977
5412.54 970
5413.23 965
5413.93 969
5414.62 943
5415.32 966
5416.01 973
5416.70 966
5417.40 990
5418.09 964
5418.79 1030
5419.48 1063
5420.18 1122
5420.87 1164
5421.57 1259
5422.26 1268
5422.96 1263
5423.65 1309
5424.35 1257
5425.04 1223
5425.74 1167
5426.43 1216
5427.13 1152
5427.82 1141
5428.52 1158
5429.21 1128
5429.91 1150
5430.60 1065
5431.30 1010
5432.00 1046
5432.69 1054
5433.39 1043
5434.08 1050
5434.78 1018
5435.47 993
5436.17 988
5436.86 1119
5437.56 1109
5438.26 1152
5438.95 1128
5439.65 1120
5440.34 1098
5441.04 1107
5441.74 1088
5442.43 1096
5443.13 1065
5443.83 1064
5444.52 1138
5445.22 1157
5445.91 1224
5446.61 1277
5447.31 1367
5448.00 1422
5448.70 1490
5449.40 1486
5450.09 1510
5450.79 1482
5451.49 1488
5452.18 1345
5452.88 1306
5453.58 1275
5454.27 1211
5454.97 1134
5455.67 1129
5456.37 1123
5457.06 1127
5457.76 1166
5458.46 1109
5459.15 1135
5459.85 1081
5460.55 1106
5461.25 1222
5461.94 1197
5462.64 1206
5463.34 1205
5464.04 1143
5464.73 1204
5465.43 1236
5466.13 1205
5466.83 1236
5467.53 1243
5468.22 1236
5468.92 1203
5469.62 1109
5470.32 1205
5471.01 1196
5471.71 1284
5472.41 1246
5473.11 1262
5473.81 1247
5474.51 1307
5475.20 1414
5475.90 1414
5476.60 1449
5477.30 1435
5478.00 1535
5478.70 1701
5479.39 1870
5480.09 2097
5480.79 2331
5481.49 2425
5482.19 2524
5482.89 2510
5483.59 2304
5484.29 2093
5484.98 1935
5485.68 1826
5486.38 1743
5487.08 1603
5487.78 1550
5488.48 1590
5489.18 1521
5489.88 1483
5490.58 1504
5491.28 1536
5491.98 1643
5492.68 1593
5493.37 1600
5494.07 1641
5494.77 1619
5495.47 1713
5496.17 1872
5496.87 1798
5497.57 1826
5498.27 1893
5498.97 2014
5499.67 2233
5500.37 2698
5501.07 3223
5501.77 3606
5502.47 3787
5503.17 3701
5503.87 3615
5504.57 3123
5505.27 2671
5505.97 2253
5506.67 1929
5507.37 1806
5508.07 1650
5508.77 1634
5509.47 1495
5510.17 1405
5510.87 1364
5511.58 1359
5512.28 1364
5512.98 1358
5513.68 1429
5514.38 1393
5515.08 1403
5515.78 1340
5516.48 1318
5517.18 1340
5517.88 1383
5518.58 1351
5519.28 1340
5519.99 1345
5520.69 1371
5521.39 1446
5522.09 1375
5522.79 1283
5523.49 1247
5524.19 1234
5524.90 1253
5525.60 1240
5526.30 1147
5527.00 1102
5527.70 1099
5528.40 1079
5529.10 1078
5529.81 1066
5530.51 1047
5531.21 1054
5531.91 1108
5532.61 1157
5533.32 1094
5534.02 1123
5534.72 1049
5535.42 1114
5536.12 1118
5536.83 1132
5537.53 1131
5538.23 1106
5538.93 1142
5539.64 1106
5540.34 1093
5541.04 1136
5541.74 1198
5542.45 1167
5543.15 1103
5543.85 1030
5544.55 1083
5545.26 1085
5545.96 1048
5546.66 1002
5547.36 1027
5548.07 1034
5548.77 1031
5549.47 1011
5550.18 1091
5550.88 1038
5551.58 1059
5552.29 1027
5552.99 1023
5553.69 1034
5554.40 1041
5555.10 1046
5555.80 1088
5556.51 979
5557.21 953
5557.91 1054
5558.62 1036
5559.32 1051
5560.02 1085
5560.73 1089
5561.43 1050
5562.14 1063
5562.84 1072
5563.54 1150
5564.25 1182
5564.95 1160
5565.65 1125
5566.36 1158
5567.06 1153
5567.77 1142
5568.47 1078
5569.18 993
5569.88 1047
5570.58 1031
5571.29 1068
5571.99 984
5572.70 1003
5573.40 973
5574.11 988
5574.81 1024
5575.52 1058
5576.22 1038
5576.93 1041
5577.63 1089
5578.33 1082
5579.04 1043
5579.74 944
5580.45 953
5581.15 946
5581.86 967
5582.56 934
5583.27 978
5583.97 901
5584.68 855
5585.39 940
5586.09 925
5586.80 880
5587.50 902
5588.21 929
5588.91 905
5589.62 961
5590.32 916
5591.03 871
5591.73 891
5592.44 957
5593.15 940
5593.85 876
5594.56 852
5595.26 900
5595.97 922
5596.68 918
5597.38 887
5598.09 853
5598.79 872
5599.50 896
5600.21 841
5600.91 871
5601.62 905
5602.33 964
5603.03 917
5603.74 892
5604.44 921
5605.15 854
5605.86 893
5606.56 910
5607.27 911
5607.98 849
5608.68 857
5609.39 943
5610.10 931
5610.80 856
5611.51 847
5612.22 862
5612.93 839
5613.63 854
5614.34 859
5615.05 870
5615.75 849
5616.46 909
5617.17 886
5617.88 921
5618.58 906
5619.29 891
5620.00 923
5620.71 897
5621.41 854
5622.12 834
5622.83 908
5623.54 865
5624.24 818
5624.95 859
5625.66 919
5626.37 891
5627.08 889
5627.78 925
5628.49 939
5629.20 951
5629.91 909
5630.62 860
5631.32 928
5632.03 955
5632.74 942
5633.45 941
5634.16 951
5634.86 985
5635.57 1090
5636.28 1106
5636.99 1173
5637.70 1171
5638.41 1044
5639.12 1057
5639.82 1149
5640.53 1176
5641.24 1220
5641.95 1194
5642.66 1209
5643.37 1151
5644.08 1198
5644.79 1144
5645.50 1150
5646.21 1061
5646.91 1031
5647.62 1042
5648.33 976
5649.04 1032
5649.75 992
5650.46 997
5651.17 1042
5651.88 1000
5652.59 1020
5653.30 1024
5654.01 1022
5654.72 1030
5655.43 1060
5656.14 1044
5656.85 1088
5657.56 1058
5658.27 1059
5658.98 1147
5659.69 1139
5660.40 1173
5661.11 1086
5661.82 1134
5662.53 1119
5663.24 1070
5663.95 1048
5664.66 1069
5665.37 1042
5666.08 976
5666.79 1085
5667.50 1053
5668.21 1073
5668.92 1095
5669.63 1110
5670.34 1108
5671.05 1140
5671.76 1179
5672.47 1259
5673.18 1284
5673.89 1214
5674.61 1248
5675.32 1170
5676.03 1145
5676.74 1150
5677.45 1091
5678.16 1058
5678.87 1034
5679.58 990
5680.29 1013
5681.01 969
5681.72 1072
5682.43 1001
5683.14 1082
5683.85 1109
5684.56 1030
5685.27 1019
5685.99 1045
5686.70 1016
5687.41 958
5688.12 1011
5688.83 944
5689.54 944
5690.26 997
5690.97 1010
5691.68 1004
5692.39 991
5693.10 1004
5693.82 976
5694.53 1020
5695.24 1025
5695.95 994
5696.67 956
5697.38 921
5698.09 919
5698.80 992
5699.51 933
5700.23 956
5700.94 987
5701.65 989
5702.36 1024
5703.08 939
5703.79 980
5704.50 1010
5705.22 1010
5705.93 1012
5706.64 1024
5707.35 1092
5708.07 1096
5708.78 1063
5709.49 1013
5710.21 1051
5710.92 1075
5711.63 1009
5712.35 1029
5713.06 1081
5713.77 1017
5714.49 1051
5715.20 996
5715.91 1017
5716.63 1009
5717.34 1062
5718.05 1017
5718.77 987
5719.48 1078
5720.19 1094
5720.91 1075
5721.62 1081
5722.34 1139
5723.05 1098
5723.76 1080
5724.48 1139
5725.19 1079
5725.91 1054
5726.62 1063
5727.33 1133
5728.05 1140
5728.76 1137
5729.48 1139
5730.19 1108
5730.91 1099
5731.62 1083
5732.34 1169
5733.05 1137
5733.76 1107
5734.48 1037
5735.19 1131
5735.91 1127
5736.62 1135
5737.34 1180
5738.05 1219
5738.77 1202
5739.48 1143
5740.20 1164
5740.91 1279
5741.63 1181
5742.34 1289
5743.06 1302
5743.77 1353
5744.49 1345
5745.20 1334
5745.92 1372
5746.63 1370
5747.35 1392
5748.07 1381
5748.78 1446
5749.50 1570
5750.21 1553
5750.93 1501
5751.64 1602
5752.36 1568
5753.07 1510
5753.79 1577
5754.51 1595
5755.22 1502
5755.94 1621
5756.65 1570
5757.37 1592
5758.09 1713
5758.80 1853
5759.52 1886
5760.24 2005
5760.95 2109
5761.67 2193
5762.38 2223
5763.10 2305
5763.82 2458
5764.53 2554
5765.25 2531
5765.97 2532
5766.68 2655
5767.40 2763
5768.12 3190
5768.83 3908
5769.55 4807
5770.27 6294
5770.98 7795
5771.70 8780
5772.42 9226
5773.13 8724
5773.85 7883
5774.57 6679
5775.29 5594
5776.00 4533
5776.72 3938
5777.44 3408
5778.16 3042
5778.87 2884
5779.59 2839
5780.31 2738
5781.03 2655
5781.74 2710
5782.46 2691
5783.18 2723
5783.90 2839
5784.61 2917
5785.33 2923
5786.05 2944
5786.77 2998
5787.48 3031
5788.20 2795
5788.92 2693
5789.64 2586
5790.36 2497
5791.08 2423
5791.79 2297
5792.51 2240
5793.23 2101
5793.95 2091
5794.67 2072
5795.38 1940
5796.10 1926
5796.82 1880
5797.54 1843
5798.26 1857
5798.98 1842
5799.70 1804
5800.41 1753
5801.13 1786
5801.85 1687
5802.57 1706
5803.29 1732
5804.01 1645
5804.73 1633
5805.45 1605
5806.17 1599
5806.89 1494
5807.60 1635
5808.32 1597
5809.04 1570
5809.76 1602
5810.48 1734
5811.20 1922
5811.92 1854
5812.64 1930
5813.36 1873
5814.08 1724
5814.80 1689
5815.52 1515
5816.24 1435
5816.96 1460
5817.68 1490
5818.40 1486
5819.12 1454
5819.84 1407
5820.56 1366
5821.28 1411
5822.00 1384
5822.72 1434
5823.44 1408
5824.16 1339
5824.88 1369
5825.60 1353
5826.32 1349
5827.04 1382
5827.76 1433
5828.48 1367
5829.20 1336
5829.92 1344
5830.64 1366
5831.36 1435
5832.08 1385
5832.80 1260
5833.52 1237
5834.25 1308
5834.97 1352
5835.69 1341
5836.41 1302
5837.13 1334
5837.85 1296
5838.57 1268
5839.29 1246
5840.01 1211
5840.73 1245
5841.46 1289
5842.18 1313
5842.90 1346
5843.62 1282
5844.34 1331
5845.06 1326
5845.78 1292
5846.51 1240
5847.23 1285
5847.95 1222
5848.67 1216
5849.39 1214
5850.11 1248
5850.84 1255
5851.56 1270
5852.28 1305
5853.00 1320
5853.72 1294
5854.45 1308
5855.17 1307
5855.89 1303
5856.61 1210
5857.33 1210
5858.06 1289
5858.78 1252
5859.50 1162
5860.22 1126
5860.95 1279
5861.67 1182
5862.39 1207
5863.11 1219
5863.84 1207
5864.56 1206
5865.28 1187
5866.01 1160
5866.73 1165
5867.45 1208
5868.17 1149
5868.90 1152
5869.62 1107
5870.34 1114
5871.07 1101
5871.79 1106
5872.51 1071
5873.24 1046
5873.96 1049
5874.68 1030
5875.41 1055
5876.13 1045
5876.85 1088
5877.58 1012
5878.30 1047
5879.02 1063
5879.75 1075
5880.47 1092
5881.19 1123
5881.92 1122
5882.64 1101
5883.37 1150
5884.09 1170
5884.81 1119
5885.54 1158
5886.26 1173
5886.99 1140
5887.71 1099
5888.43 1115
5889.16 1076
5889.88 1061
5890.61 1117
5891.33 1122
5892.05 1119
5892.78 1129
5893.50 1141
5894.23 1085
5894.95 1113
5895.68 1113
5896.40 1132
5897.13 1106
5897.85 1135
5898.58 1156
5899.30 1079
5900.03 1085
5900.75 1136
5901.48 1153
5902.20 1168
5902.93 1126
5903.65 1190
5904.38 1240
5905.10 1207
5905.83 1218
5906.55 1207
5907.28 1270
5908.00 1285
5908.73 1276
5909.45 1318
5910.18 1266
5910.90 1245
5911.63 1242
5912.36 1260
5913.08 1275
5913.81 1230
5914.53 1282
5915.26 1336
5915.98 1381
5916.71 1304
5917.44 1329
5918.16 1310
5918.89 1329
5919.61 1354
5920.34 1361
5921.07 1343
5921.79 1313
5922.52 1351
5923.25 1400
5923.97 1396
5924.70 1437
5925.42 1505
5926.15 1492
5926.88 1506
5927.60 1609
5928.33 1548
5929.06 1498
5929.78 1458
5930.51 1509
5931.24 1537
5931.96 1516
5932.69 1585
5933.42 1600
5934.15 1610
5934.87 1698
5935.60 1673
5936.33 1640
5937.05 1706
5937.78 1774
5938.51 1830
5939.24 1883
5939.96 1881
5940.69 1865
5941.42 1846
5942.14 1992
5942.87 1975
5943.60 1983
5944.33 2018
5945.06 2067
5945.78 2054
5946.51 2126
5947.24 2159
5947.97 2243
5948.69 2374
5949.42 2397
5950.15 2452
5950.88 2525
5951.61 2530
5952.33 2650
5953.06 2773
5953.79 2999
5954.52 3096
5955.25 3091
5955.98 3112
5956.70 3074
5957.43 2941
5958.16 3038
5958.89 3186
5959.62 3057
5960.35 3010
5961.07 3005
5961.80 3032
5962.53 3140
5963.26 3145
5963.99 3151
5964.72 3230
5965.45 3347
5966.18 3678
5966.90 4047
5967.63 4277
5968.36 4448
5969.09 4559
5969.82 4448
5970.55 4377
5971.28 4408
5972.01 4179
5972.74 4138
5973.47 4060
5974.20 4028
5974.93 3919
5975.66 3900
5976.39 3928
5977.12 3919
5977.84 4041
5978.57 4206
5979.30 4191
5980.03 4321
5980.76 4673
5981.49 4682
5982.22 4735
5982.95 4952
5983.68 5105
5984.41 5098
5985.14 5124
5985.87 5225
5986.60 5198
5987.33 5227
5988.06 5162
5988.79 5094
5989.53 5162
5990.26 5215
5990.99 5137
5991.72 5162
5992.45 5165
5993.18 5250
5993.91 5363
5994.64 5564
5995.37 5640
5996.10 5697
5996.83 5826
5997.56 6090
5998.29 6140
5999.02 6205
5999.75 6133
6000.49 6055
6001.22 5993
6001.95 5814
6002.68 5729
6003.41 5614
6004.14 5421
6004.87 5352
6005.60 5252
6006.34 5191
6007.07 5243
6007.80 5577
6008.53 5917
6009.26 6416
6009.99 7438
6010.72 8943
6011.46 10890
6012.19 13077
6012.92 15341
6013.65 17363
6014.38 19303
6015.12 20323
6015.85 20556
6016.58 19607
6017.31 18029
6018.04 16064
6018.78 14173
6019.51 12281
6020.24 10322
6020.97 8806
6021.70 7483
6022.44 6557
6023.17 5685
6023.90 5102
6024.63 4755
6025.37 4268
6026.10 4248
6026.83 3944
6027.56 3810
6028.30 3817
6029.03 3781
6029.76 3794
6030.50 3715
6031.23 3538
6031.96 3544
6032.69 3426
6033.43 3215
6034.16 3152
6034.89 2941
6035.63 2835
6036.36 2795
6037.09 2901
6037.83 2864
6038.56 2881
6039.29 3053
6040.03 3104
6040.76 3098
6041.49 3125
6042.23 3270
6042.96 3250
6043.69 3370
6044.43 3438
6045.16 3294
6045.90 3288
6046.63 3327
6047.36 3389
6048.10 3518
6048.83 3537
6049.57 3620
6050.30 3667
6051.03 3800
6051.77 3979
6052.50 4236
6053.24 4327
6053.97 4472
6054.70 4546
6055.44 4406
6056.17 4345
6056.91 4377
6057.64 4377
6058.38 4136
6059.11 3922
6059.85 3816
6060.58 3817
6061.32 3711
6062.05 3681
6062.79 3687
6063.52 3585
6064.26 3539
6064.99 3512
6065.72 3547
6066.46 3489
6067.20 3426
6067.93 3327
6068.67 3234
6069.40 3273
6070.14 3183
6070.87 3214
6071.61 3221
6072.34 3156
6073.08 3092
6073.81 3046
6074.55 3110
6075.28 3190
6076.02 3094
6076.76 3046
6077.49 3144
6078.23 3050
6078.96 2990
6079.70 3006
6080.43 3020
6081.17 2972
6081.91 2883
6082.64 2872
6083.38 2732
6084.11 2680
6084.85 2681
6085.59 2580
6086.32 2563
6087.06 2603
6087.80 2535
6088.53 2641
6089.27 2646
6090.00 2703
6090.74 2820
6091.48 2924
6092.21 2802
6092.95 2769
6093.69 2748
6094.42 2775
6095.16 2747
6095.90 2758
6096.63 2695
6097.37 2720
6098.11 2783
6098.85 2647
6099.58 2557
6100.32 2548
6101.06 2577
6101.79 2498
6102.53 2573
6103.27 2597
6104.01 2535
6104.74 2527
6105.48 2560
6106.22 2466
6106.96 2461
6107.69 2418
6108.43 2493
6109.17 2577
6109.91 2527
6110.64 2541
6111.38 2546
6112.12 2634
6112.86 2647
6113.59 2610
6114.33 2706
6115.07 2705
6115.81 2700
6116.55 2756
6117.28 2679
6118.02 2794
6118.76 2903
6119.50 2875
6120.24 2927
6120.98 2866
6121.71 2871
6122.45 2819
6123.19 2864
6123.93 2889
6124.67 2977
6125.41 2968
6126.15 3033
6126.88 3038
6127.62 3028
6128.36 2940
6129.10 2908
6129.84 2965
6130.58 2916
6131.32 2947
6132.06 2930
6132.80 3041
6133.53 3050
6134.27 3032
6135.01 3168
6135.75 3242
6136.49 3379
6137.23 3567
6137.97 3897
6138.71 4094
6139.45 4209
6140.19 4283
6140.93 4424
6141.67 4460
6142.41 4434
6143.15 4415
6143.89 4412
6144.63 4257
6145.37 4064
6146.11 3898
6146.85 3754
6147.59 3729
6148.33 3600
6149.07 3401
6149.81 3448
6150.55 3523
6151.29 3586
6152.03 3552
6152.77 3614
6153.51 3545
6154.25 3460
6154.99 3638
6155.73 3609
6156.47 3732
6157.21 3861
6157.95 3765
6158.69 3824
6159.43 3805
6160.17 3907
6160.91 3884
6161.65 3973
6162.39 4143
6163.13 4190
6163.88 4361
6164.62 4581
6165.36 4877
6166.10 5187
6166.84 5496
6167.58 5680
6168.32 5804
6169.06 5805
6169.80 5785
6170.55 5769
6171.29 5621
6172.03 5590
6172.77 5488
6173.51 5282
6174.25 5416
6174.99 5211
6175.74 5117
6176.48 5116
6177.22 5272
6177.96 5406
6178.70 5613
6179.44 6235
6180.19 6955
6180.93 8153
6181.67 9629
6182.41 11357
6183.15 13045
6183.90 14356
6184.64 15190
6185.38 15460
6186.12 14809
6186.87 13646
6187.61 12543
6188.35 11295
6189.09 9944
6189.84 8761
6190.58 8049
6191.32 7392
6192.06 6936
6192.81 6606
6193.55 6385
6194.29 6316
6195.03 6170
6195.78 5976
6196.52 5900
6197.26 5893
6198.01 5838
6198.75 5797
6199.49 5906
6200.23 5744
6200.98 5597
6201.72 5634
6202.46 5598
6203.21 5567
6203.95 5829
6204.69 6230
6205.44 7031
6206.18 8313
6206.92 10432
6207.67 13569
6208.41 17105
6209.15 20539
6209.90 23482
6210.64 25254
6211.39 25674
6212.13 25073
6212.87 22842
6213.62 20299
6214.36 17615
6215.11 14866
6215.85 12241
6216.59 10235
6217.34 8484
6218.08 7259
6218.83 6285
6219.57 5703
6220.31 5211
6221.06 4867
6221.80 4712
6222.55 4474
6223.29 4422
6224.04 4400
6224.78 4234
6225.53 4106
6226.27 4038
6227.02 3932
6227.76 3698
6228.50 3561
6229.25 3341
6229.99 3199
6230.74 3067
6231.48 2889
6232.23 2877
6232.97 2962
6233.72 3023
6234.46 2962
6235.21 3065
6235.96 3098
6236.70 3200
6237.45 3250
6238.19 3371
6238.94 3511
6239.68 3773
6240.43 4114
6241.17 4314
6241.92 4559
6242.66 4626
6243.41 4597
6244.16 4453
6244.90 4223
6245.65 4298
6246.39 4138
6247.14 4285
6247.88 4314
6248.63 4173
6249.38 3991
6250.12 4037
6250.87 3950
6251.62 3872
6252.36 3829
6253.11 3661
6253.85 3530
6254.60 3496
6255.35 3491
6256.09 3398
6256.84 3290
6257.59 3243
6258.33 3253
6259.08 3310
6259.83 3254
6260.57 3242
6261.32 3139
6262.07 3120
6262.81 3101
6263.56 3136
6264.31 3054
6265.05 3010
6265.80 2925
6266.55 2902
6267.30 2974
6268.04 2874
6268.79 2827
6269.54 2875
6270.28 2895
6271.03 2868
6271.78 2913
6272.53 2966
6273.27 2854
6274.02 2905
6274.77 2899
6275.52 3000
6276.26 2932
6277.01 2949
6277.76 2997
6278.51 2993
6279.25 2987
6280.00 3006
6280.75 3024
6281.50 2952
6282.25 2918
6282.99 2884
6283.74 2771
6284.49 2630
6285.24 2610
6285.99 2546
6286.74 2504
6287.48 2489
6288.23 2456
6288.98 2431
6289.73 2405
6290.48 2346
6291.23 2345
6291.97 2324
6292.72 2347
6293.47 2205
6294.22 2224
6294.97 2201
6295.72 2194
6296.47 2143
6297.22 2106
6297.96 2114
6298.71 2045
6299.46 2037
6300.21 2035
6300.96 1998
6301.71 1905
6302.46 1940
6303.21 1936
6303.96 1949
6304.71 1913
6305.46 1898
6306.21 1890
6306.96 1943
6307.71 1949
6308.45 1905
6309.20 1918
6309.95 1944
6310.70 1977
6311.45 2061
6312.20 2142
6312.95 2151
6313.70 2060
6314.45 2075
6315.20 2127
6315.95 2114
6316.70 2051
6317.45 2077
6318.20 2103
6318.95 2125
6319.70 2127
6320.45 1978
6321.20 1933
6321.95 1967
6322.70 1869
6323.46 1784
6324.21 1849
6324.96 1795
6325.71 1845
6326.46 1819
6327.21 1759
6327.96 1807
6328.71 1906
6329.46 1874
6330.21 1837
6330.96 1793
6331.71 1805
6332.46 1782
6333.21 1799
6333.97 1831
6334.72 1782
6335.47 1724
6336.22 1741
6336.97 1678
6337.72 1691
6338.47 1602
6339.22 1674
6339.98 1729
6340.73 1659
6341.48 1748
6342.23 1736
6342.98 1688
6343.73 1677
6344.49 1705
6345.24 1693
6345.99 1697
6346.74 1709
6347.49 1718
6348.24 1725
6349.00 1783
6349.75 1751
6350.50 1800
6351.25 1839
6352.01 1886
6352.76 1890
6353.51 2014
6354.26 2118
6355.01 2219
6355.77 2208
6356.52 2160
6357.27 2196
6358.02 2089
6358.78 2011
6359.53 1980
6360.28 1944
6361.03 1881
6361.79 1845
6362.54 1719
6363.29 1723
6364.05 1691
6364.80 1632
6365.55 1699
6366.30 1680
6367.06 1792
6367.81 1881
6368.56 1979
6369.32 1981
6370.07 1985
6370.82 1962
6371.58 1982
6372.33 1886
6373.08 1785
6373.84 1768
6374.59 1697
6375.34 1603
6376.10 1640
6376.85 1612
6377.60 1646
6378.36 1658
6379.11 1556
6379.87 1691
6380.62 1686
6381.37 1722
6382.13 1805
6382.88 1793
6383.64 1758
6384.39 1707
6385.14 1743
6385.90 1757
6386.65 1710
6387.41 1635
6388.16 1627
6388.91 1554
6389.67 1545
6390.42 1539
6391.18 1595
6391.93 1519
6392.69 1567
6393.44 1505
6394.20 1500
6394.95 1560
6395.71 1547
6396.46 1572
6397.21 1527
6397.97 1596
6398.72 1552
6399.48 1570
6400.23 1624
6400.99 1576
6401.74 1498
6402.50 1441
6403.26 1446
6404.01 1488
6404.77 1472
6405.52 1430
6406.28 1462
6407.03 1423
6407.79 1400
6408.54 1428
6409.30 1458
6410.05 1470
6410.81 1523
6411.56 1488
6412.32 1514
6413.08 1496
6413.83 1496
6414.59 1459
6415.34 1424
6416.10 1454
6416.86 1481
6417.61 1502
6418.37 1500
6419.12 1455
6419.88 1451
6420.64 1483
6421.39 1435
6422.15 1459
6422.91 1448
6423.66 1479
6424.42 1449
6425.17 1441
6425.93 1505
6426.69 1499
6427.44 1456
6428.20 1511
6428.96 1448
6429.71 1459
6430.47 1497
6431.23 1435
6431.98 1493
6432.74 1519
6433.50 1547
6434.26 1473
6435.01 1593
6435.77 1581
6436.53 1597
6437.28 1641
6438.04 1626
6438.80 1630
6439.56 1606
6440.31 1698
6441.07 1706
6441.83 1666
6442.59 1652
6443.34 1705
6444.10 1766
6444.86 1759
6445.62 1696
6446.37 1753
6447.13 1805
6447.89 1886
6448.65 1844
6449.40 1860
6450.16 1865
6450.92 1870
6451.68 1905
6452.44 1903
6453.19 1838
6453.95 1927
6454.71 1939
6455.47 1943
6456.23 1929
6456.99 1939
6457.74 1894
6458.50 1952
6459.26 1900
6460.02 1961
6460.78 1977
6461.54 1997
6462.30 2012
6463.05 1995
6463.81 2040
6464.57 2128
6465.33 2287
6466.09 2287
6466.85 2215
6467.61 2419
6468.37 2398
6469.13 2313
6469.88 2305
6470.64 2308
6471.40 2336
6472.16 2259
6472.92 2234
6473.68 2272
6474.44 2301
6475.20 2380
6475.96 2383
6476.72 2306
6477.48 2407
6478.24 2534
6479.00 2514
6479.76 2535
6480.52 2671
6481.28 2635
6482.04 2686
6482.80 2720
6483.56 2882
6484.32 2907
6485.08 2901
6485.84 2954
6486.60 2943
6487.36 2932
6488.12 3025
6488.88 3126
6489.64 3104
6490.40 3249
6491.16 3267
6491.92 3294
6492.68 3284
6493.44 3451
6494.20 3450
6494.96 3493
6495.72 3441
6496.48 3385
6497.24 3350
6498.00 3324
6498.76 3376
6499.52 3296
6500.28 3283
6501.05 3230
6501.81 3268
6502.57 3331
6503.33 3554
6504.09 3873
6504.85 4390
6505.61 5469
6506.37 7288
6507.13 9713
6507.90 12569
6508.66 15786
6509.42 18167
6510.18 19461
6510.94 19634
6511.70 18856
6512.46 16872
6513.23 14692
6513.99 12469
6514.75 10206
6515.51 8486
6516.27 6912
6517.03 5876
6517.80 5069
6518.56 4399
6519.32 4021
6520.08 3803
6520.84 3553
6521.61 3419
6522.37 3519
6523.13 3425
6523.89 3457
6524.66 3525
6525.42 3602
6526.18 3840
6526.94 3926
6527.71 4127
6528.47 4173
6529.23 4289
6529.99 4226
6530.76 3956
6531.52 3822
6532.28 3670
6533.04 3444
6533.81 3412
6534.57 3378
6535.33 3190
6536.10 3151
6536.86 3191
6537.62 3166
6538.38 3151
6539.15 3196
6539.91 3248
6540.67 3143
6541.44 3143
6542.20 2932
6542.96 2908
6543.73 2970
6544.49 2989
6545.25 3106
6546.02 3239
6546.78 3494
6547.55 3526
6548.31 3672
6549.07 3737
6549.84 3646
6550.60 3617
6551.36 3543
6552.13 3436
6552.89 3416
6553.66 3450
6554.42 3530
6555.18 3379
6555.95 3410
6556.71 3467
6557.48 3454
6558.24 3534
6559.01 3555
6559.77 3573
6560.53 3553
6561.30 3668
6562.06 3663
6562.83 3753
6563.59 3768
6564.36 3683
6565.12 3668
6565.89 3726
6566.65 3705
6567.42 3682
6568.18 3625
6568.95 3734
6569.71 3828
6570.48 3697
6571.24 3717
6572.01 3709
6572.77 3668
6573.54 3741
6574.30 3748
6575.07 3818
6575.83 3848
6576.60 3777
6577.36 3857
6578.13 3886
6578.89 3841
6579.66 3809
6580.42 3865
6581.19 3872
6581.96 3917
6582.72 4057
6583.49 4043
6584.25 4162
6585.02 4165
6585.78 4230
6586.55 4199
6587.32 4081
6588.08 4154
6588.85 4112
6589.61 4110
6590.38 4235
6591.15 4370
6591.91 4578
6592.68 4925
6593.45 5401
6594.21 5873
6594.98 6287
6595.74 6764
6596.51 7000
6597.28 7026
6598.04 7083
6598.81 7014
6599.58 6715
6600.34 6263
6601.11 5907
6601.88 5385
6602.64 5092
6603.41 4679
6604.18 4269
6604.95 3961
6605.71 3814
6606.48 3760
6607.25 3696
6608.01 3717
6608.78 3657
6609.55 3613
6610.32 3589
6611.08 3737
6611.85 3668
6612.62 3609
6613.38 3578
6614.15 3542
6614.92 3484
6615.69 3482
6616.46 3400
6617.22 3512
6617.99 3457
6618.76 3537
6619.53 3714
6620.29 3748
6621.06 3899
6621.83 4053
6622.60 4362
6623.37 4593
6624.13 4633
6624.90 4846
6625.67 4831
6626.44 4808
6627.21 4698
6627.98 4424
6628.74 4351
6629.51 4128
6630.28 4041
6631.05 4004
6631.82 3967
6632.59 4069
6633.35 4317
6634.12 4444
6634.89 4642
6635.66 4948
6636.43 5172
6637.20 5218
6637.97 5418
6638.74 5535
6639.51 5558
6640.27 5828
6641.04 6258
6641.81 6495
6642.58 6947
6643.35 7079
6644.12 7145
6644.89 6717
6645.66 6486
6646.43 6096
6647.20 5441
6647.97 5004
6648.74 4539
6649.51 4072
6650.28 3835
6651.05 3704
6651.82 3480
6652.58 3332
6653.35 3235
6654.12 3211
6654.89 3085
6655.66 3130
6656.43 3092
6657.20 3100
6657.97 2891
6658.74 2869
6659.51 2837
6660.28 2811
6661.05 2779
6661.83 2768
6662.60 2723
6663.37 2734
6664.14 2750
6664.91 2702
6665.68 2637
6666.45 2586
6667.22 2646
6667.99 2743
6668.76 2790
6669.53 2789
6670.30 2729
6671.07 2799
6671.84 2957
6672.61 2972
6673.38 2988
6674.16 2906
6674.93 2978
6675.70 2930
6676.47 2875
6677.24 2947
6678.01 2992
6678.78 2931
6679.55 3013
6680.33 3080
6681.10 3112
6681.87 3152
6682.64 3068
6683.41 3102
6684.18 3145
6684.95 3156
6685.73 3286
6686.50 3357
6687.27 3381
6688.04 3323
6688.81 3226
6689.58 3227
6690.36 3164
6691.13 2956
6691.90 2797
6692.67 2756
6693.44 2708
6694.22 2643
6694.99 2655
6695.76 2605
6696.53 2550
6697.31 2608
6698.08 2552
6698.85 2542
6699.62 2463
6700.40 2563
6701.17 2501
6701.94 2488
6702.71 2499
6703.49 2428
6704.26 2384
6705.03 2362
6705.80 2299
6706.58 2256
6707.35 2318
6708.12 2339
6708.90 2316
6709.67 2253
6710.44 2319
6711.22 2331
6711.99 2290
6712.76 2318
6713.54 2283
6714.31 2265
6715.08 2240
6715.86 2188
6716.63 2242
6717.40 2296
6718.18 2283
6718.95 2306
6719.72 2370
6720.50 2375
6721.27 2406
6722.04 2378
6722.82 2363
6723.59 2428
6724.37 2484
6725.14 2421
6725.91 2389
6726.69 2326
6727.46 2296
6728.24 2276
6729.01 2312
6729.78 2299
6730.56 2213
6731.33 2181
6732.11 2150
6732.88 2187
6733.66 2105
6734.43 2179
6735.20 2231
6735.98 2220
6736.75 2291
6737.53 2282
6738.30 2397
6739.08 2447
6739.85 2398
6740.63 2394
6741.40 2388
6742.18 2434
6742.95 2389
6743.73 2429
6744.50 2436
6745.28 2430
6746.05 2430
6746.83 2543
6747.60 2467
6748.38 2533
6749.15 2594
6749.93 2638
6750.70 2675
6751.48 2616
6752.25 2745
6753.03 2773
6753.81 2803
6754.58 2854
6755.36 2848
6756.13 2881
6756.91 2831
6757.68 2791
6758.46 2822
6759.24 2636
6760.01 2697
6760.79 2690
6761.56 2676
6762.34 2574
6763.12 2672
6763.89 2678
6764.67 2565
6765.44 2679
6766.22 2696
6767.00 2793
6767.77 2809
6768.55 2897
6769.33 2957
6770.10 2924
6770.88 2835
6771.66 2847
6772.43 2763
6773.21 2637
6773.99 2482
6774.76 2434
6775.54 2460
6776.32 2350
6777.09 2351
6777.87 2329
6778.65 2293
6779.42 2288
6780.20 2298
6780.98 2281
6781.76 2253
6782.53 2299
6783.31 2364
6784.09 2362
6784.87 2320
6785.64 2327
6786.42 2334
6787.20 2313
6787.98 2327
6788.75 2315
6789.53 2349
6790.31 2309
6791.09 2270
6791.86 2194
6792.64 2111
6793.42 2152
6794.20 2127
6794.98 2019
6795.75 1944
6796.53 1908
6797.31 1936
6798.09 1966
6798.87 1974
6799.64 2058
6800.42 2024
6801.20 1986
6801.98 2112
6802.76 2077
6803.54 2042
6804.31 2038
6805.09 1992
6805.87 2018
6806.65 2033
6807.43 2032
6808.21 2053
6808.99 1998
6809.76 2059
6810.54 1988
6811.32 2025
6812.10 1996
6812.88 1962
6813.66 2007
6814.44 1976
6815.22 1999
6816.00 2013
6816.78 2005
6817.55 2007
6818.33 2010
6819.11 1995
6819.89 1990
6820.67 1979
6821.45 1946
6822.23 1935
6823.01 2016
6823.79 1906
6824.57 1892
6825.35 1930
6826.13 1937
6826.91 1979
6827.69 1884
6828.47 1897
6829.25 1870
6830.03 1908
6830.81 1937
6831.59 1878
6832.37 1943
6833.15 1974
6833.93 1951
6834.71 2032
6835.49 2163
6836.27 2370
6837.05 2876
6837.83 3387
6838.61 4094
6839.39 4703
6840.17 5032
6840.95 5358
6841.73 5381
6842.51 4971
6843.29 4662
6844.08 4266
6844.86 3947
6845.64 3394
6846.42 3017
6847.20 2745
6847.98 2670
6848.76 2582
6849.54 2576
6850.32 2755
6851.10 2844
6851.89 3040
6852.67 3082
6853.45 3068
6854.23 3034
6855.01 2830
6855.79 2767
6856.57 2631
6857.35 2471
6858.14 2357
6858.92 2257
6859.70 2057
6860.48 2006
6861.26 1951
6862.04 2028
6862.83 1986
6863.61 1911
6864.39 1936
6865.17 1913
6865.95 1939
6866.74 2029
6867.52 2026
6868.30 2121
6869.08 2146
6869.86 2067
6870.65 2128
6871.43 2133
6872.21 2047
6872.99 2043
6873.78 2015
6874.56 2097
6875.34 2198
6876.12 2228
6876.91 2307
6877.69 2342
6878.47 2353
6879.25 2449
6880.04 2453
6880.82 2548
6881.60 2728
6882.39 2848
6883.17 2947
6883.95 3068
6884.74 3124
6885.52 3135
6886.30 3128
6887.08 3086
6887.87 3189
6888.65 3221
6889.43 3408
6890.22 3648
6891.00 3578
6891.78 3570
6892.57 3407
6893.35 3197
6894.14 2994
6894.92 2884
6895.70 2809
6896.49 2737
6897.27 2696
6898.05 2672
6898.84 2506
6899.62 2457
6900.41 2561
6901.19 2619
6901.97 2547
6902.76 2519
6903.54 2514
6904.33 2424
6905.11 2438
6905.89 2390
6906.68 2452
6907.46 2370
6908.25 2324
6909.03 2337
6909.82 2337
6910.60 2326
6911.39 2316
6912.17 2282
6912.96 2259
6913.74 2341
6914.52 2303
6915.31 2277
6916.09 2307
6916.88 2354
6917.66 2352
6918.45 2307
6919.23 2341
6920.02 2340
6920.80 2357
6921.59 2379
6922.37 2346
6923.16 2339
6923.95 2363
6924.73 2444
6925.52 2503
6926.30 2471
6927.09 2587
6927.87 2626
6928.66 2656
6929.44 2661
6930.23 2752
6931.01 2689
6931.80 2758
6932.59 2699
6933.37 2600
6934.16 2610
6934.94 2715
6935.73 2739
6936.52 2769
6937.30 2742
6938.09 2820
6938.87 2953
6939.66 3066
6940.45 3316
6941.23 3585
6942.02 3806
6942.81 4089
6943.59 4371
6944.38 4467
6945.16 4559
6945.95 4611
6946.74 4608
6947.52 4545
6948.31 4549
6949.10 4604
6949.88 4638
6950.67 4483
6951.46 4467
6952.25 4368
6953.03 4252
6953.82 4275
6954.61 4169
6955.39 3990
6956.18 3987
6956.97 3878
6957.75 3873
6958.54 3863
6959.33 3873
6960.12 3935
6960.90 3892
6961.69 3919
6962.48 4036
6963.27 4016
6964.05 4062
6964.84 4068
6965.63 4321
6966.42 4480
6967.20 4718
6967.99 5071
6968.78 5422
6969.57 5564
6970.36 5827
6971.14 6004
6971.93 5984
6972.72 6045
6973.51 6074
6974.30 6186
6975.08 6199
6975.87 6086
6976.66 6196
6977.45 6086
6978.24 6165
6979.03 6378
6979.81 6554
6980.60 6979
6981.39 7643
6982.18 8947
6982.97 10946
6983.76 13698
6984.55 17121
6985.34 21000
6986.12 24535
6986.91 27701
6987.70 29338
6988.49 29338
6989.28 28544
6990.07 26127
6990.86 22937
6991.65 19648
6992.44 16481
6993.23 13651
6994.01 11175
6994.80 9258
6995.59 7739
6996.38 6480
6997.17 5706
6997.96 5107
6998.75 4704
6999.54 4472
7000.33 4287
7001.12 4081
7001.91 4095
7002.70 3883
7003.49 3671
7004.28 3561
7005.07 3542
7005.86 3177
7006.65 3025
7007.44 2871
7008.23 2669
7009.02 2578
7009.81 2606
7010.60 2699
7011.39 2799
7012.18 2934
7012.97 3046
7013.76 3240
7014.55 3263
7015.34 3372
7016.13 3542
7016.92 3595
7017.71 3470
7018.50 3452
7019.29 3293
7020.08 3185
7020.88 3277
7021.67 3203
7022.46 3283
7023.25 3531
7024.04 3684
7024.83 3791
7025.62 3888
7026.41 3956
7027.20 4136
7027.99 4102
7028.79 3992
7029.58 3869
7030.37 3864
7031.16 3827
7031.95 3603
7032.74 3365
7033.53 3169
7034.33 3147
7035.12 3049
7035.91 2996
7036.70 3023
7037.49 2924
7038.28 2976
7039.08 3052
7039.87 3018
7040.66 3035
7041.45 3023
7042.24 3019
7043.04 3023
7043.83 3016
7044.62 3069
7045.41 3131
7046.20 3123
7047.00 3067
7047.79 3046
7048.58 3158
7049.37 3316
7050.17 3418
7050.96 3565
7051.75 3601
7052.54 3736
7053.34 3728
7054.13 3743
7054.92 3602
7055.71 3373
7056.51 3289
7057.30 3222
7058.09 3218
7058.89 3100
7059.68 3115
7060.47 2992
7061.26 3060
7062.06 3044
7062.85 3068
7063.64 2995
7064.44 3002
7065.23 2898
7066.02 2901
7066.82 2826
7067.61 2830
7068.40 2793
7069.20 2699
7069.99 2519
7070.78 2553
7071.58 2522
7072.37 2429
7073.17 2364
7073.96 2374
7074.75 2292
7075.55 2220
7076.34 2165
7077.13 2144
7077.93 2143
7078.72 2092
7079.52 2120
7080.31 2126
7081.10 2090
7081.90 2100
7082.69 2083
7083.49 2015
7084.28 2005
7085.08 1951
7085.87 1895
7086.67 1984
7087.46 1943
7088.25 1966
7089.05 1923
7089.84 1919
7090.64 1932
7091.43 1934
7092.23 1889
7093.02 1839
7093.82 1840
7094.61 1790
7095.41 1780
7096.20 1712
7097.00 1748
7097.79 1766
7098.59 1719
7099.38 1688
7100.18 1732
7100.97 1670
7101.77 1655
7102.56 1691
7103.36 1645
7104.15 1693
7104.95 1661
7105.75 1656
7106.54 1680
7107.34 1600
7108.13 1573
7108.93 1573
7109.72 1556
7110.52 1510
7111.32 1495
7112.11 1515
7112.91 1515
7113.70 1481
7114.50 1518
7115.30 1512
7116.09 1533
7116.89 1574
7117.68 1566
7118.48 1537
7119.28 1547
7120.07 1471
7120.87 1487
7121.67 1486
7122.46 1492
7123.26 1487
7124.06 1508
7124.85 1454
7125.65 1467
7126.45 1524
7127.24 1532
7128.04 1452
7128.84 1499
7129.63 1600
7130.43 1638
7131.23 1664
7132.02 1712
7132.82 1701
7133.62 1712
7134.41 1714
7135.21 1615
7136.01 1549
7136.81 1519
7137.60 1506
7138.40 1496
7139.20 1496
7140.00 1446
7140.79 1412
7141.59 1354
7142.39 1354
7143.19 1369
7143.98 1329
7144.78 1374
7145.58 1364
7146.38 1395
7147.18 1302
7147.97 1260
7148.77 1310
7149.57 1335
7150.37 1296
7151.17 1336
7151.96 1257
7152.76 1205
7153.56 1290
7154.36 1279
7155.16 1315
7155.95 1320
7156.75 1385
7157.55 1461
7158.35 1513
7159.15 1509
7159.95 1453
7160.75 1468
7161.54 1420
7162.34 1386
7163.14 1345
7163.94 1316
7164.74 1280
7165.54 1254
7166.34 1273
7167.14 1261
7167.93 1270
7168.73 1238
7169.53 1203
7170.33 1253
7171.13 1267
7171.93 1248
7172.73 1246
7173.53 1224
7174.33 1177
7175.13 1239
7175.93 1230
7176.73 1182
7177.53 1224
7178.33 1226
7179.13 1138
7179.93 1103
7180.73 1119
7181.53 1187
7182.32 1193
7183.12 1231
7183.92 1302
7184.72 1302
7185.52 1264
7186.32 1218
7187.12 1257
7187.92 1177
7188.72 1216
7189.53 1191
7190.33 1147
7191.13 1133
7191.93 1121
7192.73 1129
7193.53 1104
7194.33 1128
7195.13 1122
7195.93 1107
7196.73 1097
7197.53 1059
7198.33 1073
7199.13 1128
7199.93 1135
7200.73 1162
7201.53 1155
7202.33 1151
7203.14 1128
7203.94 1143
7204.74 1125
7205.54 1130
7206.34 1147
7207.14 1143
7207.94 1142
7208.74 1126
7209.55 1151
7210.35 1081
7211.15 1159
7211.95 1145
7212.75 1132
7213.55 1185
7214.35 1215
7215.16 1167
7215.96 1124
7216.76 1136
7217.56 1168
7218.36 1164
7219.16 1176
7219.97 1203
7220.77 1175
7221.57 1233
7222.37 1214
7223.17 1161
7223.98 1206
7224.78 1181
7225.58 1190
7226.38 1225
7227.19 1174
7227.99 1212
7228.79 1210
7229.59 1206
7230.40 1220
7231.20 1227
7232.00 1213
7232.80 1243
7233.61 1327
7234.41 1294
7235.21 1377
7236.01 1441
7236.82 1524
7237.62 1603
7238.42 1648
7239.23 1729
7240.03 1691
7240.83 1614
7241.63 1550
7242.44 1417
7243.24 1328
7244.04 1365
7244.85 1296
7245.65 1306
7246.45 1202
7247.26 1292
7248.06 1206
7248.86 1202
7249.67 1172
7250.47 1181
7251.28 1155
7252.08 1148
7252.88 1201
7253.69 1156
7254.49 1141
7255.29 1127
7256.10 1099
7256.90 1141
7257.71 1197
7258.51 1183
7259.31 1163
7260.12 1139
7260.92 1145
7261.73 1140
7262.53 1151
7263.34 1177
7264.14 1176
7264.94 1143
7265.75 1214
7266.55 1225
7267.36 1235
7268.16 1254
7268.97 1209
7269.77 1261
7270.58 1231
7271.38 1228
7272.19 1245
7272.99 1304
7273.80 1260
7274.60 1253
7275.41 1277
7276.21 1270
7277.02 1266
7277.82 1280
7278.63 1346
7279.43 1372
7280.24 1407
7281.04 1494
7281.85 1601
7282.65 1688
7283.46 1883
7284.26 2127
7285.07 2479
7285.87 2621
7286.68 2749
7287.49 2734
7288.29 2615
7289.10 2452
7289.90 2227
7290.71 2045
7291.52 1911
7292.32 1776
7293.13 1588
7293.93 1482
7294.74 1449
7295.55 1462
7296.35 1345
7297.16 1313
7297.96 1351
7298.77 1355
7299.58 1325
7300.38 1284
7301.19 1334
7302.00 1312
7302.80 1356
7303.61 1378
7304.42 1357
7305.22 1348
7306.03 1440
7306.84 1404
7307.64 1430
7308.45 1360
7309.26 1424
7310.06 1414
7310.87 1428
7311.68 1424
7312.48 1468
7313.29 1449
7314.10 1468
7314.90 1496
7315.71 1405
7316.52 1464
7317.33 1551
7318.13 1659
7318.94 1770
7319.75 1845
7320.56 2020
7321.36 2251
7322.17 2242
7322.98 2336
7323.79 2326
7324.59 2343
7325.40 2251
7326.21 2107
7327.02 1993
7327.83 1853
7328.63 1744
7329.44 1567
7330.25 1542
7331.06 1444
7331.87 1411
7332.67 1438
7333.48 1363
7334.29 1392
7335.10 1371
7335.91 1359
7336.72 1388
7337.52 1396
7338.33 1368
7339.14 1381
7339.95 1517
7340.76 1568
7341.57 1493
7342.38 1509
7343.18 1547
7343.99 1530
7344.80 1497
7345.61 1488
7346.42 1422
7347.23 1441
7348.04 1369
7348.85 1353
7349.66 1326
7350.46 1340
7351.27 1292
7352.08 1284
7352.89 1281
7353.70 1274
7354.51 1287
7355.32 1250
7356.13 1269
7356.94 1317
7357.75 1351
7358.56 1375
7359.37 1447
7360.18 1489
7360.99 1621
7361.80 1632
7362.61 1581
7363.42 1638
7364.23 1601
7365.04 1653
7365.85 1598
7366.66 1572
7367.47 1517
7368.28 1486
7369.09 1450
7369.90 1372
7370.71 1343
7371.52 1357
7372.33 1302
7373.14 1340
7373.95 1395
7374.76 1332
7375.57 1319
7376.38 1370
7377.19 1377
7378.00 1356
7378.81 1407
7379.62 1503
7380.43 1553
7381.24 1701
7382.06 1768
7382.87 1802
7383.68 1877
7384.49 1872
7385.30 1809
7386.11 1758
7386.92 1678
7387.73 1655
7388.54 1537
7389.36 1424
7390.17 1397
7390.98 1351
7391.79 1327
7392.60 1288
7393.41 1280
7394.22 1262
7395.04 1175
7395.85 1178
7396.66 1215
7397.47 1174
7398.28 1167
7399.09 1198
7399.91 1208
7400.72 1194
7401.53 1166
7402.34 1212
7403.15 1168
7403.97 1181
7404.78 1222
7405.59 1190
7406.40 1164
7407.21 1149
7408.03 1149
7408.84 1062
7409.65 1114
7410.46 1109
7411.28 1080
7412.09 1116
7412.90 1103
7413.71 1081
7414.53 1116
7415.34 1085
7416.15 1096
7416.96 1084
7417.78 1091
7418.59 1067
7419.40 1064
7420.22 1115
7421.03 1075
7421.84 1057
7422.66 1016
7423.47 1061
7424.28 1081
7425.09 1057
7425.91 1016
7426.72 1024
7427.53 1049
7428.35 1048
7429.16 1052
7429.98 1031
7430.79 1068
7431.60 1005
7432.42 1007
7433.23 990
7434.04 1030
7434.86 1041
7435.67 1070
7436.48 1044
7437.30 1021
7438.11 1044
7438.93 1063
7439.74 1089
7440.55 1081
7441.37 1013
7442.18 1095
7443.00 1076
7443.81 1063
7444.63 1046
7445.44 1021
7446.25 1023
7447.07 1049
7447.88 1022
7448.70 1040
7449.51 1005
7450.33 980
7451.14 976
7451.96 962
7452.77 951
7453.59 931
7454.40 937
7455.22 929
7456.03 992
7456.85 990
7457.66 924
7458.48 938
7459.29 949
7460.11 965
7460.92 980
7461.74 921
7462.55 992
7463.37 957
7464.18 932
7465.00 957
7465.81 963
7466.63 967
7467.44 965
7468.26 965
7469.08 934
7469.89 932
7470.71 941
7471.52 926
7472.34 980
7473.15 948
7473.97 922
7474.79 1005
7475.60 934
7476.42 956
7477.23 953
7478.05 985
7478.87 932
7479.68 933
7480.50 926
7481.32 923
7482.13 941
7482.95 929
7483.76 986
7484.58 979
7485.40 963
7486.21 1004
7487.03 977
7487.85 959
7488.66 965
7489.48 948
7490.30 930
7491.11 906
7491.93 902
7492.75 912
7493.57 896
7494.38 920
7495.20 937
7496.02 911
7496.83 957
7497.65 942
7498.47 905
7499.29 945
7500.10 946
7500.92 888
7501.74 946
7502.55 971
7503.37 941
7504.19 937
7505.01 927
7505.83 976
7506.64 951
7507.46 915
7508.28 894
7509.10 912
7509.91 903
7510.73 971
7511.55 973
7512.37 932
7513.19 922
7514.00 933
7514.82 951
7515.64 974
7516.46 932
7517.28 928
7518.10 896
7518.91 898
7519.73 925
7520.55 898
7521.37 904
7522.19 942
7523.01 958
7523.82 945
7524.64 955
7525.46 972
7526.28 1001
7527.10 973
7527.92 950
7528.74 993
7529.56 1038
7530.38 999
7531.19 961
7532.01 1033
7532.83 979
7533.65 974
7534.47 943
7535.29 965
7536.11 932
7536.93 943
7537.75 986
7538.57 997
7539.39 979
7540.21 905
7541.03 883
7541.85 917
7542.67 928
7543.48 886
7544.30 978
7545.12 969
7545.94 951
7546.76 925
7547.58 906
7548.40 921
7549.22 921
7550.04 950
7550.86 973
7551.68 942
7552.50 906
7553.32 909
7554.14 886
7554.97 865
7555.79 868
7556.61 935
7557.43 922
7558.25 916
7559.07 927
7559.89 966
7560.71 961
7561.53 945
7562.35 959
7563.17 975
7563.99 943
7564.81 903
7565.63 914
7566.45 905
7567.28 918
7568.10 909
7568.92 991
7569.74 957
7570.56 921
7571.38 917
7572.20 953
7573.02 943
7573.84 942
7574.67 954
7575.49 1022
7576.31 999
7577.13 964
7577.95 997
7578.77 989
7579.60 920
7580.42 968
7581.24 983
7582.06 952
7582.88 929
7583.70 984
7584.53 1005
7585.35 982
7586.17 981
7586.99 1063
7587.81 1064
7588.64 1001
7589.46 1018
7590.28 1043
7591.10 1013
7591.93 1019
7592.75 1057
7593.57 1080
7594.39 1028
7595.22 1039
7596.04 1083
7596.86 1096
7597.68 1113
7598.51 1120
7599.33 1159
7600.15 1176
7600.97 1118
7601.80 1126
7602.62 1146
7603.44 1186
7604.27 1179
7605.09 1125
7605.91 1105
7606.73 1106
7607.56 1173
7608.38 1204
7609.20 1182
7610.03 1186
7610.85 1181
7611.67 1139
7612.50 1132
7613.32 1081
7614.15 1117
7614.97 1236
7615.79 1196
7616.62 1234
7617.44 1266
7618.26 1377
7619.09 1429
7619.91 1408
7620.73 1482
7621.56 1484
7622.38 1422
7623.21 1399
7624.03 1433
7624.85 1394
7625.68 1382
7626.50 1378
7627.33 1341
7628.15 1387
7628.98 1417
7629.80 1360
7630.62 1421
7631.45 1521
7632.27 1486
7633.10 1651
7633.92 1646
7634.75 1618
7635.57 1583
7636.40 1498
7637.22 1470
7638.05 1366
7638.87 1341
7639.70 1294
7640.52 1211
7641.35 1198
7642.17 1151
7643.00 1164
7643.82 1130
7644.65 1120
7645.47 1179
7646.30 1241
7647.12 1241
7647.95 1274
7648.77 1242
7649.60 1381
7650.42 1426
7651.25 1456
7652.08 1558
7652.90 1569
7653.73 1502
7654.55 1452
7655.38 1396
7656.20 1385
7657.03 1321
7657.86 1208
7658.68 1212
7659.51 1184
7660.33 1135
7661.16 1134
7661.99 1109
7662.81 1089
7663.64 1051
7664.46 1064
7665.29 1062
7666.12 1041
7666.94 1019
7667.77 1058
7668.60 1086
7669.42 1078
7670.25 1067
7671.08 1025
7671.90 1022
7672.73 1024
7673.56 1029
7674.38 1040
7675.21 1052
7676.04 1049
7676.86 1014
7677.69 975
7678.52 981
7679.34 990
7680.17 992
7681.00 956
7681.83 969
7682.65 1019
7683.48 974
7684.31 986
7685.13 1016
7685.96 1010
7686.79 1053
7687.62 1019
7688.44 1077
7689.27 1091
7690.10 1097
7690.93 975
7691.76 1045
7692.58 1075
7693.41 1033
7694.24 982
7695.07 1043
7695.89 1089
7696.72 1101
7697.55 1128
7698.38 1154
7699.21 1156
7700.03 1173
7700.86 1229
7701.69 1188
7702.52 1097
7703.35 1078
7704.18 1099
7705.00 1035
7705.83 1039
7706.66 1034
7707.49 1017
7708.32 1029
7709.15 1018
7709.98 997
7710.80 1033
7711.63 1006
7712.46 935
7713.29 980
7714.12 1006
7714.95 1024
7715.78 1022
7716.61 1001
7717.44 968
7718.27 932
7719.09 942
7719.92 954
7720.75 976
7721.58 927
7722.41 919
7723.24 935
7724.07 948
7724.90 1016
7725.73 999
7726.56 1052
7727.39 1067
7728.22 1123
7729.05 1102
7729.88 1078
7730.71 1094
7731.54 1094
7732.37 1090
7733.20 1116
7734.03 1084
7734.86 1049
7735.69 1056
7736.52 1010
7737.35 999
7738.18 973
7739.01 913
7739.84 949
7740.67 979
7741.50 918
7742.33 966
7743.16 938
7743.99 1005
7744.82 1003
7745.65 1020
7746.48 1068
7747.31 1168
7748.14 1226
7748.98 1244
7749.81 1275
7750.64 1337
7751.47 1327
7752.30 1185
7753.13 1168
7753.96 1118
7754.79 1069
7755.62 1034
7756.45 976
7757.29 928
7758.12 937
7758.95 945
7759.78 925
7760.61 876
7761.44 884
7762.27 864
7763.11 873
7763.94 877
7764.77 926
7765.60 909
7766.43 898
7767.26 909
7768.10 870
7768.93 860
7769.76 863
7770.59 871
7771.42 868
7772.26 882
7773.09 910
7773.92 882
7774.75 926
7775.58 912
7776.42 915
7777.25 903
7778.08 892
7778.91 898
7779.75 873
7780.58 890
7781.41 914
7782.24 857
7783.08 889
7783.91 900
7784.74 884
7785.57 959
7786.41 970
7787.24 949
7788.07 875
7788.91 871
7789.74 880
7790.57 926
7791.40 926
7792.24 897
7793.07 915
7793.90 929
7794.74 927
7795.57 978
7796.40 980
7797.24 964
7798.07 939
7798.90 923
7799.74 967
7800.57 1029
7801.40 975
7802.24 999
7803.07 981
7803.91 1027
7804.74 993
7805.57 978
7806.41 1019
7807.24 1017
7808.07 1020
7808.91 1060
7809.74 1105
7810.58 1107
7811.41 1091
7812.25 1037
7813.08 1134
7813.91 1152
7814.75 1202
7815.58 1244
7816.42 1309
7817.25 1373
7818.09 1296
7818.92 1273
7819.75 1358
7820.59 1328
7821.42 1351
7822.26 1389
7823.09 1352
7823.93 1393
7824.76 1417
7825.60 1313
7826.43 1361
7827.27 1322
7828.10 1357
7828.94 1294
7829.77 1245
7830.61 1203
7831.44 1189
7832.28 1088
7833.11 1172
7833.95 1134
7834.78 1205
7835.62 1186
7836.46 1221
7837.29 1202
7838.13 1203
7838.96 1162
7839.80 1212
7840.63 1162
7841.47 1175
7842.31 1118
7843.14 1115
7843.98 1071
7844.81 1005
7845.65 1011
7846.48 1034
7847.32 1012
7848.16 975
7848.99 1000
7849.83 948
7850.67 928
7851.50 961
7852.34 963
7853.17 981
7854.01 936
7854.85 984
7855.68 942
7856.52 1006
7857.36 1005
7858.19 930
7859.03 985
7859.87 929
7860.70 956
7861.54 1017
7862.38 957
7863.21 948
7864.05 984
7864.89 1007
7865.73 995
7866.56 999
7867.40 982
7868.24 951
7869.07 960
7869.91 959
7870.75 1041
7871.59 1046
7872.42 1029
7873.26 1014
7874.10 991
7874.94 1035
7875.77 1059
7876.61 1053
7877.45 1020
7878.29 1143
7879.12 1200
7879.96 1248
7880.80 1239
7881.64 1241
7882.47 1287
7883.31 1285
7884.15 1258
7884.99 1297
7885.83 1250
7886.67 1198
7887.50 1151
7888.34 1146
7889.18 1099
7890.02 1079
7890.86 1101
7891.69 1209
7892.53 1159
7893.37 1155
7894.21 1168
7895.05 1212
7895.89 1212
7896.73 1091
7897.57 1080
7898.40 1045
7899.24 1054
7900.08 1055
7900.92 1019
7901.76 1017
7902.60 1000
7903.44 951
7904.28 984
7905.12 1028
7905.95 946
7906.79 966
7907.63 962
7908.47 966
7909.31 954
7910.15 992
7910.99 943
7911.83 919
7912.67 904
7913.51 991
7914.35 1006
7915.19 1047
7916.03 1069
7916.87 1129
7917.71 1164
7918.55 1160
7919.39 1218
7920.23 1225
7921.07 1179
7921.91 1194
7922.75 1116
7923.59 1092
7924.43 1042
7925.27 1036
7926.11 1008
7926.95 944
7927.79 940
7928.63 907
7929.47 911
7930.31 867
7931.15 865
7931.99 871
7932.83 907
7933.67 862
7934.51 823
7935.35 848
7936.19 883
7937.04 824
7937.88 853
7938.72 898
7939.56 923
7940.40 862
7941.24 885
7942.08 870
7942.92 847
7943.76 893
7944.60 873
7945.45 870
7946.29 899
7947.13 903
7947.97 894
7948.81 872
7949.65 936
7950.49 922
7951.34 880
7952.18 898
7953.02 934
7953.86 911
7954.70 887
7955.54 933
7956.39 930
7957.23 979
7958.07 942
7958.91 935
7959.75 957
7960.60 950
7961.44 957
7962.28 970
7963.12 945
7963.96 915
7964.81 853
7965.65 874
7966.49 909
7967.33 934
7968.18 918
7969.02 989
7969.86 1028
7970.70 1012
7971.55 1021
7972.39 989
7973.23 935
7974.08 887
7974.92 855
7975.76 925
7976.60 875
7977.45 887
7978.29 856
7979.13 833
7979.98 805
7980.82 828
7981.66 826
7982.51 811
7983.35 827
7984.19 851
7985.04 816
7985.88 791
7986.72 771
7987.57 782
7988.41 774
7989.25 830
7990.10 806
7990.94 761
7991.78 749
7992.63 739
7993.47 712
7994.32 804
7995.16 727
7996.00 724
7996.85 751
7997.69 733
7998.53 753
7999.38 765
8000.22 706
8001.07 720
8001.91 736
8002.76 741
8003.60 746
8004.44 695
8005.29 686
8006.13 663
8006.98 723
8007.82 728
8008.67 700
8009.51 703
8010.36 688
8011.20 720
8012.05 687
8012.89 651
8013.74 674
8014.58 695
8015.43 707
8016.27 696
8017.12 676
8017.96 675
8018.81 669
8019.65 680
8020.50 680
8021.34 667
8022.19 686
8023.03 673
8023.88 677
8024.72 705
8025.57 677
8026.41 688
8027.26 695
8028.11 711
8028.95 697
8029.80 706
8030.64 724
8031.49 697
8032.33 659
8033.18 712
8034.03 729
8034.87 737
8035.72 715
8036.56 682
8037.41 713
8038.26 666
8039.10 685
8039.95 689
8040.80 696
8041.64 717
8042.49 714
8043.33 695
8044.18 671
8045.03 673
8045.87 735
8046.72 712
8047.57 719
8048.41 691
8049.26 700
8050.11 762
8050.95 728
8051.80 717
8052.65 696
8053.49 690
8054.34 698
8055.19 654
8056.04 669
8056.88 648
8057.73 679
8058.58 650
8059.42 641
8060.27 618
8061.12 660
8061.97 643
8062.81 671
8063.66 670
8064.51 681
8065.36 644
8066.20 633
8067.05 672
8067.90 641
8068.75 667
8069.60 660
8070.44 672
8071.29 667
8072.14 670
8072.99 652
8073.84 653
8074.68 662
8075.53 646
8076.38 658
8077.23 677
8078.08 677
8078.92 670
8079.77 626
8080.62 642
8081.47 650
8082.32 642
8083.17 660
8084.02 628
8084.86 623
8085.71 612
8086.56 615
8087.41 596
8088.26 616
8089.11 595
8089.96 652
8090.81 646
8091.65 657
8092.50 620
8093.35 633
8094.20 620
8095.05 656
8095.90 621
8096.75 643
8097.60 650
8098.45 633
8099.30 630
8100.15 613
8101.00 626
8101.85 604
8102.70 651
8103.54 656
8104.39 677
8105.24 662
8106.09 657
8106.94 660
8107.79 646
8108.64 632
8109.49 679
8110.34 684
8111.19 667
8112.04 664
8112.89 647
8113.74 661
8114.59 684
8115.44 642
8116.29 672
8117.14 670
8117.99 672
8118.84 654
8119.70 650
8120.55 645
8121.40 675
8122.25 716
8123.10 652
8123.95 669
8124.80 691
8125.65 659
8126.50 666
8127.35 693
8128.20 728
8129.05 715
8129.90 722
8130.76 762
8131.61 742
8132.46 742
8133.31 794
8134.16 762
8135.01 743
8135.86 765
8136.71 765
8137.56 752
8138.42 705
8139.27 733
8140.12 689
8140.97 721
8141.82 682
8142.67 727
8143.53 738
8144.38 674
8145.23 715
8146.08 731
8146.93 781
8147.78 786
8148.64 793
8149.49 784
8150.34 768
8151.19 738
8152.05 771
8152.90 809
8153.75 833
8154.60 818
8155.45 892
8156.31 905
8157.16 940
8158.01 899
8158.86 920
8159.72 863
8160.57 937
8161.42 865
8162.27 861
8163.13 809
8163.98 777
8164.83 764
8165.69 753
8166.54 739
8167.39 706
8168.24 742
8169.10 730
8169.95 707
8170.80 662
8171.66 723
8172.51 715
8173.36 731
8174.22 741
8175.07 743
8175.92 677
8176.78 653
8177.63 671
8178.48 709
8179.34 702
8180.19 651
8181.04 645
8181.90 630
8182.75 676
8183.61 684
8184.46 655
8185.31 673
8186.17 652
8187.02 668
8187.87 622
8188.73 647
8189.58 683
8190.44 687
8191.29 672
8192.15 613
8193.00 654
8193.85 685
8194.71 690
8195.56 652
8196.42 664
8197.27 678
8198.13 696
8198.98 701
8199.84 667
8200.69 637
8201.55 656
8202.40 664
8203.25 704
8204.11 644
8204.96 679
8205.82 707
8206.67 688
8207.53 670
8208.38 694
8209.24 661
8210.09 673
8210.95 664
8211.81 690
8212.66 698
8213.52 726
8214.37 683
8215.23 684
8216.08 709
8216.94 703
8217.79 718
8218.65 767
8219.50 738
8220.36 721
8221.22 736
8222.07 709
8222.93 748
8223.78 785
8224.64 751
8225.50 727
8226.35 734
8227.21 730
8228.06 691
8228.92 720
8229.78 708
8230.63 706
8231.49 660
8232.34 647
8233.20 688
8234.06 671
8234.91 666
8235.77 695
8236.63 687
8237.48 647
8238.34 590
8239.20 674
8240.05 634
8240.91 633
8241.77 611
8242.62 610
8243.48 615
8244.34 594
8245.19 598
8246.05 626
8246.91 601
8247.77 569
8248.62 589
8249.48 607
8250.34 635
8251.20 580
8252.05 625
8252.91 637
8253.77 631
8254.62 640
8255.48 627
8256.34 607
8257.20 625
8258.06 648
8258.91 651
8259.77 620
8260.63 640
8261.49 629
8262.34 651
8263.20 612
8264.06 612
8264.92 655
8265.78 589
8266.63 599
8267.49 635
8268.35 653
8269.21 668
8270.07 643
8270.93 631
8271.78 615
8272.64 671
8273.50 605
8274.36 600
8275.22 630
8276.08 638
8276.93 585
8277.79 622
8278.65 626
8279.51 652
8280.37 647
8281.23 630
8282.09 598
8282.95 641
8283.81 680
8284.66 641
8285.52 661
8286.38 639
8287.24 614
8288.10 642
8288.96 675
8289.82 642
8290.68 652
8291.54 633
8292.40 635
8293.26 657
8294.12 650
8294.98 626
8295.84 649
8296.70 655
8297.56 652
8298.42 682
8299.28 640
8300.13 648
8300.99 635
8301.85 623
8302.71 651
8303.57 637
8304.43 646
8305.29 674
8306.16 675
8307.02 657
8307.88 685
8308.74 630
8309.60 627
8310.46 633
8311.32 649
8312.18 662
8313.04 628
8313.90 648
8314.76 666
8315.62 686
8316.48 634
8317.34 661
8318.20 660
8319.06 651
8319.92 593
8320.78 596
8321.65 614
8322.51 625
8323.37 591
8324.23 644
8325.09 642
8325.95 614
8326.81 594
8327.67 598
8328.53 601
8329.40 626
8330.26 636
8331.12 649
8331.98 608
8332.84 659
8333.70 656
8334.57 644
8335.43 640
8336.29 614
8337.15 626
8338.01 599
8338.87 617
8339.74 617
8340.60 672
8341.46 635
8342.32 614
8343.18 679
8344.05 673
8344.91 650
8345.77 674
8346.63 656
8347.49 699
8348.36 672
8349.22 663
8350.08 650
8350.94 684
8351.81 672
8352.67 663
8353.53 700
8354.39 634
8355.26 681
8356.12 691
8356.98 699
8357.85 684
8358.71 700
8359.57 650
8360.43 683
8361.30 662
8362.16 639
8363.02 683
8363.89 649
8364.75 646
8365.61 636
8366.48 663
8367.34 707
8368.20 730
8369.07 718
8369.93 704
8370.79 687
8371.66 711
8372.52 702
8373.38 731
8374.25 661
8375.11 661
8375.98 677
8376.84 709
8377.70 716
8378.57 688
8379.43 686
8380.30 675
8381.16 702
8382.02 680
8382.89 707
8383.75 720
8384.62 695
8385.48 740
8386.34 742
8387.21 737
8388.07 762
8388.94 754
8389.80 751
8390.67 788
8391.53 742
8392.40 752
8393.26 716
8394.13 722
8394.99 712
8395.85 755
8396.72 757
8397.58 769
8398.45 725
8399.31 761
8400.18 777
8401.04 780
8401.91 742
8402.77 751
8403.64 785
8404.50 814
8405.37 748
8406.24 788
8407.10 837
8407.97 838
8408.83 855
8409.70 820
8410.56 871
8411.43 869
8412.29 835
8413.16 873
8414.03 895
8414.89 862
8415.76 891
8416.62 914
8417.49 922
8418.35 882
8419.22 902
8420.09 892
8420.95 877
8421.82 949
8422.69 963
8423.55 967
8424.42 1024
8425.28 1045
8426.15 993
8427.02 984
8427.88 1051
8428.75 1060
8429.62 1021
8430.48 1025
8431.35 1051
8432.22 1064
8433.08 1072
8433.95 1082
8434.82 1128
8435.68 1130
8436.55 1141
8437.42 1156
8438.28 1156
8439.15 1229
8440.02 1273
8440.89 1260
8441.75 1253
8442.62 1296
8443.49 1333
8444.35 1352
8445.22 1369
8446.09 1374
8446.96 1315
8447.82 1341
8448.69 1412
8449.56 1408
8450.43 1456
8451.29 1508
8452.16 1577
8453.03 1781
8453.90 2015
8454.76 2399
8455.63 2673
8456.50 3045
8457.37 3305
8458.24 3527
8459.10 3558
8459.97 3458
8460.84 3328
8461.71 3011
8462.58 2700
8463.45 2431
8464.31 2182
8465.18 1978
8466.05 1738
8466.92 1621
8467.79 1472
8468.66 1389
8469.52 1344
8470.39 1314
8471.26 1265
8472.13 1240
8473.00 1132
8473.87 1162
8474.74 1110
8475.61 1135
8476.47 1055
8477.34 1043
8478.21 1095
8479.08 1097
8479.95 1095
8480.82 1122
8481.69 1109
8482.56 1119
8483.43 1171
8484.30 1147
8485.17 1115
8486.04 1173
8486.91 1203
8487.78 1171
8488.64 1157
8489.51 1064
8490.38 1107
8491.25 1055
8492.12 1065
8492.99 1071
8493.86 1121
8494.73 1182
8495.60 1115
8496.47 1042
8497.34 1108
8498.21 1121
8499.08 1089
8499.95 1063
8500.82 1013
8501.69 1067
8502.56 1038
8503.43 1047
8504.30 1073
8505.17 1023
8506.05 1027
8506.92 1057
8507.79 1124
8508.66 1078
8509.53 1097
8510.40 1101
8511.27 1093
8512.14 1129
8513.01 1171
8513.88 1191
8514.75 1123
8515.62 1161
8516.49 1151
8517.37 1192
8518.24 1187
8519.11 1211
8519.98 1231
8520.85 1232
8521.72 1309
8522.59 1325
8523.46 1458
8524.33 1507
8525.21 1671
8526.08 1835
8526.95 1857
8527.82 1993
8528.69 1982
8529.56 1977
8530.44 1955
8531.31 1886
8532.18 1757
8533.05 1629
8533.92 1578
8534.80 1508
8535.67 1433
8536.54 1347
8537.41 1307
8538.28 1328
8539.16 1292
8540.03 1306
8540.90 1256
8541.77 1215
8542.64 1124
8543.52 1137
8544.39 1156
8545.26 1132
8546.13 1105
8547.01 1096
8547.88 1060
8548.75 1057
8549.62 1077
8550.50 1077
8551.37 1097
8552.24 1169
8553.12 1176
8553.99 1264
8554.86 1265
8555.73 1281
8556.61 1337
8557.48 1315
8558.35 1276
8559.23 1251
8560.10 1235
8560.97 1208
8561.85 1162
8562.72 1120
8563.59 1111
8564.47 1065
8565.34 1049
8566.21 1065
8567.09 1052
8567.96 1067
8568.83 984
8569.71 994
8570.58 978
8571.46 1024
8572.33 993
8573.20 1020
8574.08 978
8574.95 993
8575.83 986
8576.70 1004
8577.57 1018
8578.45 986
8579.32 955
8580.20 990
8581.07 1005
8581.94 944
8582.82 977
8583.69 967
8584.57 1026
8585.44 1036
8586.32 1007
8587.19 1007
8588.07 1023
8588.94 964
8589.82 1026
8590.69 1043
8591.57 1042
8592.44 1073
8593.32 1092
8594.19 1061
8595.07 1098
8595.94 1079
8596.82 1083
8597.69 1101
8598.57 1129
8599.44 1135
8600.32 1117
8601.19 1102
8602.07 1145
8602.94 1158
8603.82 1171
8604.69 1159
8605.57 1135
8606.44 1149
8607.32 1184
8608.20 1188
8609.07 1232
8609.95 1190
8610.82 1268
8611.70 1200
8612.57 1151
8613.45 1215
8614.33 1217
8615.20 1245
8616.08 1272
8616.95 1352
8617.83 1326
8618.71 1333
8619.58 1382
8620.46 1397
8621.34 1385
8622.21 1461
8623.09 1463
8623.97 1490
8624.84 1494
8625.72 1492
8626.59 1519
8627.47 1536
8628.35 1540
8629.22 1506
8630.10 1554
8630.98 1511
8631.86 1504
8632.73 1566
8633.61 1558
8634.49 1605
8635.36 1542
8636.24 1519
8637.12 1535
8637.99 1569
8638.87 1525
8639.75 1591
8640.63 1607
8641.50 1657
8642.38 1668
8643.26 1725
8644.14 1800
8645.01 1745
8645.89 1852
8646.77 1934
8647.65 1926
8648.52 2012
8649.40 2038
8650.28 2050
8651.16 2111
8652.04 2094
8652.91 2039
8653.79 2041
8654.67 1987
8655.55 2078
8656.43 2116
8657.30 2190
8658.18 2199
8659.06 2404
8659.94 2585
8660.82 2764
8661.70 3093
8662.57 3460
8663.45 3920
8664.33 4425
8665.21 4815
8666.09 5097
8666.97 5203
8667.85 5200
8668.72 5195
8669.60 4842
8670.48 4437
8671.36 4002
8672.24 3631
8673.12 3432
8674.00 3041
8674.88 2833
8675.76 2705
8676.63 2546
8677.51 2416
8678.39 2309
8679.27 2177
8680.15 2075
8681.03 2037
8681.91 1994
8682.79 1906
8683.67 1838
8684.55 1820
8685.43 1854
8686.31 1798
8687.19 1754
8688.07 1882
8688.95 1944
8689.83 2118
8690.71 2222
8691.59 2425
8692.47 2598
8693.35 2855
8694.23 2996
8695.11 2996
8695.99 2871
8696.87 2843
8697.75 2750
8698.63 2642
8699.51 2484
8700.39 2323
8701.27 2344
8702.15 2220
8703.03 2094
8703.91 2052
8704.79 2012
8705.67 1998
8706.55 1909
8707.43 1812
8708.31 1702
8709.19 1616
8710.07 1575
8710.96 1491
8711.84 1500
8712.72 1439
8713.60 1293
8714.48 1290
8715.36 1275
8716.24 1274
8717.12 1277
8718.00 1294
8718.89 1219
8719.77 1188
8720.65 1236
8721.53 1256
8722.41 1270
8723.29 1297
8724.17 1313
8725.06 1257
8725.94 1232
8726.82 1338
8727.70 1303
8728.58 1299
8729.46 1306
8730.35 1331
8731.23 1352
8732.11 1375
8732.99 1401
8733.87 1344
8734.76 1378
8735.64 1358
8736.52 1338
8737.40 1349
8738.29 1304
8739.17 1310
8740.05 1327
8740.93 1349
8741.81 1306
8742.70 1357
8743.58 1396
8744.46 1325
8745.34 1290
8746.23 1340
8747.11 1317
8747.99 1306
8748.88 1318
8749.76 1289
8750.64 1289
8751.52 1237
8752.41 1279
8753.29 1299
8754.17 1348
8755.06 1374
8755.94 1456
8756.82 1498
8757.71 1521
8758.59 1531
8759.47 1531
8760.36 1574
8761.24 1623
8762.12 1543
8763.01 1512
8763.89 1476
8764.77 1499
8765.66 1477
8766.54 1466
8767.42 1407
8768.31 1440
8769.19 1388
8770.08 1417
8770.96 1421
8771.84 1424
8772.73 1448
8773.61 1420
8774.50 1403
8775.38 1362
8776.26 1378
8777.15 1401
8778.03 1381
8778.92 1410
8779.80 1439
8780.69 1501
8781.57 1513
8782.46 1608
8783.34 1629
8784.22 1690
8785.11 1747
8785.99 1653
8786.88 1678
8787.76 1613
8788.65 1532
8789.53 1466
8790.42 1409
8791.30 1357
8792.19 1322
8793.07 1267
8793.96 1265
8794.84 1178
8795.73 1109
8796.61 1127
8797.50 1095
8798.38 1075
8799.27 1075
8800.15 1057
8801.04 1063
8801.93 999
8802.81 1021
8803.70 1036
8804.58 1017
8805.47 991
8806.35 996
8807.24 943
8808.12 942
8809.01 961
8809.90 975
8810.78 978
8811.67 978
8812.55 945
8813.44 968
8814.33 1019
8815.21 1002
8816.10 998
8816.98 946
8817.87 942
8818.76 942
8819.64 971
8820.53 958
8821.42 910
8822.30 959
8823.19 896
8824.08 907
8824.96 949
8825.85 902
8826.74 923
8827.62 855
8828.51 869
8829.40 889
8830.28 878
8831.17 836
8832.06 882
8832.94 896
8833.83 888
8834.72 882
8835.61 856
8836.49 891
8837.38 871
8838.27 847
8839.16 876
8840.04 861
8840.93 845
8841.82 825
8842.70 799
8843.59 828
8844.48 828
8845.37 810
8846.26 828
8847.14 869
8848.03 865
8848.92 821
8849.81 845
8850.69 822
8851.58 843
8852.47 834
8853.36 849
8854.25 860
8855.13 827
8856.02 812
8856.91 774
8857.80 819
8858.69 822
8859.58 839
8860.46 849
8861.35 819
8862.24 831
8863.13 827
8864.02 814
8864.91 817
8865.80 831
8866.68 802
8867.57 829
8868.46 779
8869.35 764
8870.24 736
8871.13 750
8872.02 826
8872.91 792
8873.80 788
8874.69 755
8875.57 738
8876.46 777
8877.35 797
8878.24 825
8879.13 801
8880.02 751
8880.91 765
8881.80 727
8882.69 711
8883.58 686
8884.47 698
8885.36 700
8886.25 689
8887.14 711
8888.03 655
8888.92 674
8889.81 694
8890.70 699
8891.59 705
8892.48 669
8893.37 644
8894.26 671
8895.15 640
8896.04 657
8896.93 685
8897.82 682
8898.71 656
8899.60 620
8900.49 583
8901.38 640
8902.27 656
8903.16 652
8904.05 649
8904.94 682
8905.83 658
8906.72 631
8907.61 629
8908.50 597
8909.40 628
8910.29 656
8911.18 605
8912.07 637
8912.96 618
8913.85 620
8914.74 602
8915.63 614
8916.52 626
8917.42 619
8918.31 644
8919.20 630
8920.09 606
8920.98 623
8921.87 627
8922.76 617
8923.66 637
8924.55 612
8925.44 610
8926.33 636
8927.22 633
8928.11 613
8929.01 611
8929.90 612
8930.79 636
8931.68 657
8932.57 653
8933.47 636
8934.36 591
8935.25 576
8936.14 593
8937.03 595
8937.93 579
8938.82 572
8939.71 557
8940.60 589
8941.50 563
8942.39 576
8943.28 584
8944.17 587
8945.07 596
8945.96 558
8946.85 543
8947.75 567
8948.64 580
8949.53 610
8950.42 562
8951.32 563
8952.21 554
8953.10 575
8954.00 591
8954.89 585
8955.78 596
8956.68 596
8957.57 582
8958.46 580
8959.36 554
8960.25 581
8961.14 609
8962.04 616
8962.93 634
8963.82 594
8964.72 593
8965.61 633
8966.50 604
8967.40 593
8968.29 605
8969.19 570
8970.08 607
8970.97 600
8971.87 582
8972.76 557
8973.66 582
8974.55 617
8975.44 615
8976.34 579
8977.23 611
8978.13 586
8979.02 558
8979.91 542
8980.81 540
8981.70 562
8982.60 586
8983.49 564
8984.39 570
8985.28 526
8986.18 528
8987.07 557
8987.97 573
8988.86 585
8989.76 591
8990.65 570
8991.55 551
8992.44 583
8993.34 567
8994.23 561
8995.13 579
8996.02 593
8996.92 582
8997.81 601
8998.71 568
8999.60 554
9000.50 558
9001.39 572
9002.29 585
9003.18 545
9004.08 581
9004.98 581
9005.87 571
9006.77 567
9007.66 549
9008.56 546
9009.45 556
9010.35 585
9011.25 567
9012.14 561
9013.04 531
9013.93 564
9014.83 589
9015.73 534
9016.62 535
9017.52 546
9018.42 537
9019.31 571
9020.21 544
9021.10 525
9022.00 529
9022.90 600
9023.79 600
9024.69 563
9025.59 560
9026.48 601
9027.38 572
9028.28 597
9029.17 621
9030.07 599
9030.97 609
9031.87 546
9032.76 548
9033.66 588
9034.56 581
9035.45 587
9036.35 588
9037.25 544
9038.15 538
9039.04 534
9039.94 549
9040.84 544
9041.73 529
9042.63 566
9043.53 570
9044.43 573
9045.33 569
9046.22 573
9047.12 550
9048.02 590
9048.92 591
9049.81 572
9050.71 561
9051.61 549
9052.51 555
9053.41 602
9054.30 564
9055.20 565
9056.10 536
9057.00 550
9057.90 621
9058.80 579
9059.69 600
9060.59 643
9061.49 558
9062.39 571
9063.29 586
9064.19 584
9065.08 585
9065.98 601
9066.88 611
9067.78 589
9068.68 615
9069.58 632
9070.48 601
9071.38 616
9072.27 588
9073.17 597
9074.07 607
9074.97 580
9075.87 630
9076.77 604
9077.67 604
9078.57 586
9079.47 616
9080.37 617
9081.27 604
9082.17 589
9083.07 630
9083.97 603
9084.87 604
9085.76 563
9086.66 585
9087.56 610
9088.46 613
9089.36 592
9090.26 604
9091.16 640
9092.06 616
9092.96 578
9093.86 579
9094.76 638
9095.66 606
9096.56 569
9097.46 603
9098.36 589
9099.26 558
9100.17 568
9101.07 578
9101.97 576
9102.87 589
9103.77 574
9104.67 595
9105.57 587
9106.47 558
9107.37 585
9108.27 581
9109.17 561
9110.07 567
9110.97 596
9111.87 601
9112.77 552
9113.68 556
9114.58 611
9115.48 556
9116.38 588
9117.28 558
9118.18 574
9119.08 506
9119.98 549
9120.89 548
9121.79 577
9122.69 550
9123.59 559
9124.49 585
9125.39 613
9126.29 597
9127.20 580
9128.10 607
9129.00 637
9129.90 614
9130.80 576
9131.71 600
9132.61 599
9133.51 590
9134.41 601
9135.31 562
9136.22 529
9137.12 561
9138.02 584
9138.92 595
9139.83 602
9140.73 578
9141.63 567
9142.53 552
9143.43 575
9144.34 602
9145.24 587
9146.14 608
9147.05 572
9147.95 613
9148.85 580
9149.75 537
9150.66 566
9151.56 576
9152.46 594
9153.37 614
9154.27 564
9155.17 612
9156.07 556
9156.98 601
9157.88 578
9158.78 559
9159.69 605
9160.59 596
9161.49 584
9162.40 571
9163.30 573
9164.20 640
9165.11 617
9166.01 616
9166.92 622
9167.82 626
9168.72 647
9169.63 659
9170.53 668
9171.43 634
9172.34 641
9173.24 601
9174.15 631
9175.05 600
9175.95 598
9176.86 577
9177.76 615
9178.67 627
9179.57 579
9180.48 568
9181.38 587
9182.28 611
9183.19 603
9184.09 583
9185.00 632
9185.90 631
9186.81 646
9187.71 617
9188.62 580
9189.52 607
9190.43 617
9191.33 633
9192.24 604
9193.14 622
9194.05 596
9194.95 603
9195.86 595
9196.76 592
9197.67 584
9198.57 584
9199.48 618
9200.38 626
9201.29 641
9202.19 640
9203.10 617
9204.00 641
9204.91 632
9205.81 597
9206.72 627
9207.63 631
9208.53 594
9209.44 617
9210.34 578
9211.25 590
9212.15 579
9213.06 589
9213.97 556
9214.87 555
9215.78 585
9216.68 613
9217.59 604
9218.50 608
9219.40 604
9220.31 609
9221.22 595
9222.12 647
9223.03 582
9223.94 578
9224.84 599
9225.75 573
9226.65 579
9227.56 564
9228.47 575
9229.37 568
9230.28 557
9231.19 564
9232.10 554
9233.00 556
9233.91 603
9234.82 608
9235.72 567
9236.63 544
9237.54 584
9238.44 533
9239.35 572
9240.26 551
9241.17 542
9242.07 579
9242.98 599
9243.89 631
9244.80 599
9245.70 599
9246.61 582
9247.52 581
9248.43 606
9249.33 586
9250.24 575
9251.15 578
9252.06 588
9252.97 596
9253.87 587
9254.78 576
9255.69 572
9256.60 581
9257.51 587
9258.41 621
9259.32 680
9260.23 626
9261.14 646
9262.05 616
9262.96 616
9263.86 661
9264.77 674
9265.68 662
9266.59 638
9267.50 602
9268.41 611
9269.32 667
9270.22 665
9271.13 617
9272.04 597
9272.95 634
9273.86 587
9274.77 615
9275.68 617
9276.59 593
9277.50 628
9278.40 629
9279.31 585
9280.22 552
9281.13 583
9282.04 591
9282.95 608
9283.86 625
9284.77 580
9285.68 574
9286.59 626
9287.50 590
9288.41 599
9289.32 623
9290.23 613
9291.14 636
9292.05 611
9292.96 601
9293.87 581
9294.78 602
9295.69 597
9296.60 571
9297.51 607
9298.42 612
9299.33 672
9300.24 646
9301.15 697
9302.06 634
9302.97 656
9303.88 646
9304.79 629
9305.70 655
9306.61 638
9307.52 631
9308.43 623
9309.34 638
9310.25 643
9311.16 678
9312.07 653
9312.98 656
9313.90 663
9314.81 635
9315.72 685
9316.63 639
9317.54 623
9318.45 623
9319.36 604
9320.27 616
9321.18 653
9322.10 614
9323.01 601
9323.92 638
9324.83 667
9325.74 635
9326.65 606
9327.56 610
9328.48 666
9329.39 628
9330.30 640
9331.21 605
9332.12 625
9333.03 614
9333.95 591
9334.86 655
9335.77 626
9336.68 612
9337.59 635
9338.51 628
9339.42 597
9340.33 611
9341.24 661
9342.15 640
9343.07 646
9343.98 676
9344.89 609
9345.80 627
9346.72 683
9347.63 671
9348.54 623
9349.45 625
9350.37 646
9351.28 631
9352.19 636
9353.11 638
9354.02 617
9354.93 645
9355.84 650
9356.76 658
9357.67 655
9358.58 670
9359.50 667
9360.41 653
9361.32 652
9362.24 654
9363.15 647
9364.06 652
9364.98 643
9365.89 674
9366.80 649
9367.72 644
9368.63 677
9369.54 660
9370.46 663
9371.37 650
9372.28 711
9373.20 640
9374.11 664
9375.03 674
9375.94 674
9376.85 642
9377.77 667
9378.68 676
9379.60 669
9380.51 721
9381.42 692
9382.34 706
9383.25 677
9384.17 686
9385.08 722
9386.00 723
9386.91 705
9387.82 741
9388.74 725
9389.65 743
9390.57 766
9391.48 789
9392.40 780
9393.31 802
9394.23 813
9395.14 871
9396.06 902
9396.97 821
9397.89 819
9398.80 841
9399.72 862
9400.63 818
9401.55 810
9402.46 816
9403.38 807
9404.29 802
9405.21 768
9406.12 776
9407.04 816
9407.95 805
9408.87 811
9409.79 768
9410.70 773
9411.62 845
9412.53 809
9413.45 848
9414.36 837
9415.28 841
9416.20 816
9417.11 844
9418.03 874
9418.94 856
9419.86 811
9420.78 831
9421.69 849
9422.61 832
9423.52 866
9424.44 886
9425.36 876
9426.27 857
9427.19 878
9428.11 870
9429.02 884
9429.94 875
9430.86 902
9431.77 937
9432.69 924
9433.61 919
9434.52 941
9435.44 954
9436.36 1014
9437.27 1036
9438.19 1017
9439.11 1053
9440.02 1103
9440.94 1139
9441.86 1130
9442.78 1137
9443.69 1104
9444.61 1153
9445.53 1187
9446.44 1187
9447.36 1209
9448.28 1207
9449.20 1239
9450.11 1358
9451.03 1410
9451.95 1478
9452.87 1584
9453.78 1756
9454.70 1781
9455.62 1775
9456.54 1804
9457.46 1807
9458.37 1745
9459.29 1617
9460.21 1490
9461.13 1417
9462.05 1296
9462.96 1203
9463.88 1149
9464.80 1084
9465.72 1041
9466.64 1027
9467.56 1018
9468.47 947
9469.39 929
9470.31 940
9471.23 915
9472.15 864
9473.07 878
9473.98 884
9474.90 883
9475.82 887
9476.74 887
9477.66 857
9478.58 871
9479.50 885
9480.42 855
9481.34 893
9482.26 915
9483.17 907
9484.09 934
9485.01 931
9485.93 939
9486.85 955
9487.77 892
9488.69 930
9489.61 921
9490.53 869
9491.45 893
9492.37 940
9493.29 929
9494.21 894
9495.13 920
9496.05 955
9496.97 918
9497.89 929
9498.81 903
9499.73 935
9500.65 966
9501.57 963
9502.49 936
9503.41 937
9504.33 982
9505.25 953
9506.17 933
9507.09 945
9508.01 941
9508.93 971
9509.85 989
9510.77 1020
9511.69 1022
9512.61 999
9513.53 1032
9514.45 1054
9515.37 1090
9516.29 1061
9517.21 1112
9518.13 1164
9519.05 1204
9519.98 1217
9520.90 1235
9521.82 1245
9522.74 1334
9523.66 1328
9524.58 1342
9525.50 1362
9526.42 1344
9527.34 1337
9528.27 1313
9529.19 1268
9530.11 1261
9531.03 1288
9531.95 1291
9532.87 1254
9533.79 1254
9534.72 1277
9535.64 1225
9536.56 1236
9537.48 1240
9538.40 1217
9539.32 1133
9540.25 1170
9541.17 1118
9542.09 1130
9543.01 1131
9543.93 1076
9544.86 1057
9545.78 1044
9546.70 1098
9547.62 1135
9548.55 1104
9549.47 1100
9550.39 1092
9551.31 1065
9552.24 1050
9553.16 1060
9554.08 1124
9555.00 1143
9555.93 1106
9556.85 1088
9557.77 1144
9558.69 1081
9559.62 1107
9560.54 1154
9561.46 1150
9562.39 1171
9563.31 1139
9564.23 1210
9565.15 1184
9566.08 1190
9567.00 1151
9567.92 1143
9568.85 1166
9569.77 1234
9570.69 1218
9571.62 1217
9572.54 1227
9573.46 1307
9574.39 1290
9575.31 1267
9576.23 1250
9577.16 1288
9578.08 1335
9579.01 1381
9579.93 1403
9580.85 1396
9581.78 1411
9582.70 1419
9583.63 1417
9584.55 1378
9585.47 1446
9586.40 1385
9587.32 1356
9588.25 1375
9589.17 1365
9590.09 1345
9591.02 1402
9591.94 1427
9592.87 1424
9593.79 1415
9594.72 1502
9595.64 1603
9596.57 1665
9597.49 1783
9598.42 1846
9599.34 1916
9600.26 1972
9601.19 2104
9602.11 2152
9603.04 2145
9603.96 2088
9604.89 1994
9605.81 1954
9606.74 1822
9607.66 1738
9608.59 1609
9609.51 1563
9610.44 1531
9611.37 1540
9612.29 1449
9613.22 1437
9614.14 1423
9615.07 1375
9615.99 1367
9616.92 1311
9617.84 1349
9618.77 1373
9619.70 1372
9620.62 1365
9621.55 1384
9622.47 1404
9623.40 1478
9624.32 1436
9625.25 1397
9626.18 1433
9627.10 1444
9628.03 1456
9628.95 1449
9629.88 1443
9630.81 1461
9631.73 1498
9632.66 1480
9633.59 1493
9634.51 1489
9635.44 1505
9636.37 1503
9637.29 1500
9638.22 1506
9639.15 1530
9640.07 1566
9641.00 1660
9641.93 1679
9642.85 1623
9643.78 1609
9644.71 1720
9645.63 1760
9646.56 1736
9647.49 1798
9648.41 1761
9649.34 1763
9650.27 1742
9651.20 1819
9652.12 1733
9653.05 1744
9653.98 1735
9654.91 1703
9655.83 1668
9656.76 1662
9657.69 1684
9658.62 1742
9659.54 1699
9660.47 1636
9661.40 1703
9662.33 1685
9663.25 1750
9664.18 1694
9665.11 1726
9666.04 1817
9666.97 1775
9667.89 1733
9668.82 1824
9669.75 1808
9670.68 1823
9671.61 1920
9672.53 1907
9673.46 1933
9674.39 1925
9675.32 1926
9676.25 1958
9677.18 1909
9678.11 1945
9679.03 1949
9679.96 1992
9680.89 2050
9681.82 2052
9682.75 2088
9683.68 2098
9684.61 2098
9685.54 2063
9686.46 2042
9687.39 2073
9688.32 2039
9689.25 2076
9690.18 2064
9691.11 2131
9692.04 2102
9692.97 2132
9693.90 2148
9694.83 2106
9695.76 2114
9696.69 2171
9697.61 2171
9698.54 2253
9699.47 2278
9700.40 2306
9701.33 2242
9702.26 2250
9703.19 2326
9704.12 2275
9705.05 2184
9705.98 2161
9706.91 2160
9707.84 2124
9708.77 2158
9709.70 2152
9710.63 2189
9711.56 2196
9712.49 2228
9713.42 2283
9714.35 2325
9715.28 2328
9716.21 2317
9717.14 2349
9718.07 2432
9719.00 2334
9719.94 2228
9720.87 2232
9721.80 2158
9722.73 2088
9723.66 2023
9724.59 1946
9725.52 1845
9726.45 1792
9727.38 1765
9728.31 1746
9729.24 1730
9730.17 1680
9731.10 1680
9732.04 1696
9732.97 1738
9733.90 1651
9734.83 1645
9735.76 1656
9736.69 1641
9737.62 1555
9738.55 1609
9739.49 1610
9740.42 1601
9741.35 1536
9742.28 1528
9743.21 1494
9744.14 1429
9745.08 1387
9746.01 1443
9746.94 1427
9747.87 1400
9748.80 1440
9749.74 1388
9750.67 1388
9751.60 1357
9752.53 1375
9753.46 1336
9754.40 1343
9755.33 1375
9756.26 1309
9757.19 1278
9758.13 1303
9759.06 1268
9759.99 1261
9760.92 1258
9761.85 1280
9762.79 1288
9763.72 1277
9764.65 1261
9765.59 1288
9766.52 1329
9767.45 1322
9768.38 1312
9769.32 1298
9770.25 1302
9771.18 1304
9772.12 1311
9773.05 1307
9773.98 1295
9774.92 1265
9775.85 1257
9776.78 1308
9777.71 1254
9778.65 1266
9779.58 1262
9780.52 1265
9781.45 1252
9782.38 1278
9783.32 1253
9784.25 1301
9785.18 1306
9786.12 1269
9787.05 1246
9787.98 1272
9788.92 1264
9789.85 1242
9790.79 1176
9791.72 1183
9792.65 1193
9793.59 1199
9794.52 1198
9795.46 1194
9796.39 1145
9797.32 1214
9798.26 1245
9799.19 1248
9800.13 1270
9801.06 1201
9802.00 1255
9802.93 1211
9803.87 1182
9804.80 1152
9805.73 1177
9806.67 1145
9807.60 1126
9808.54 1085
9809.47 1079
9810.41 986
9811.34 1005
9812.28 1014
9813.21 964
9814.15 949
9815.08 977
9816.02 996
9816.95 993
9817.89 971
9818.82 1011
9819.76 993
9820.69 969
9821.63 983
9822.57 938
9823.50 1003
9824.44 963
9825.37 994
9826.31 955
9827.24 945
9828.18 966
9829.11 994
9830.05 957
9830.99 1011
9831.92 972
9832.86 938
9833.79 967
9834.73 982
9835.67 946
9836.60 1011
9837.54 977
9838.47 998
9839.41 988
9840.35 990
9841.28 964
9842.22 985
9843.16 970
9844.09 962
9845.03 906
9845.97 931
9846.90 942
9847.84 977
9848.78 944
9849.71 910
9850.65 921
9851.59 934
9852.52 936
9853.46 928
9854.40 890
9855.33 963
9856.27 962
9857.21 897
9858.14 916
9859.08 925
9860.02 903
9860.96 913
9861.89 944
9862.83 943
9863.77 936
9864.71 894
9865.64 870
9866.58 885
9867.52 887
9868.46 853
9869.39 826
9870.33 843
9871.27 860
9872.21 866
9873.15 849
9874.08 872
9875.02 829
9875.96 863
9876.90 865
9877.83 857
9878.77 846
9879.71 869
9880.65 874
9881.59 844
9882.53 876
9883.46 858
9884.40 816
9885.34 881
9886.28 853
9887.22 845
9888.16 840
9889.10 844
9890.03 858
9890.97 865
9891.91 835
9892.85 816
9893.79 859
9894.73 841
9895.67 869
9896.61 825
9897.54 849
9898.48 863
9899.42 862
9900.36 869
9901.30 887
9902.24 846
9903.18 852
9904.12 889
9905.06 858
9906.00 877
9906.94 852
9907.88 845
9908.82 886
9909.76 815
9910.70 877
9911.63 861
9912.57 837
9913.51 837
9914.45 913
9915.39 876
9916.33 868
9917.27 897
9918.21 839
9919.15 869
9920.09 973
9921.03 985
9921.97 997
9922.91 1023
9923.85 1050
9924.79 1140
9925.74 1185
9926.68 1252
9927.62 1327
9928.56 1310
9929.50 1354
9930.44 1354
9931.38 1288
9932.32 1268
9933.26 1181
9934.20 1106
9935.14 1106
9936.08 1064
9937.02 1050
9937.96 978
9938.90 949
9939.85 901
9940.79 848
9941.73 881
9942.67 892
9943.61 857
9944.55 835
9945.49 833
9946.43 859
9947.38 860
9948.32 871
9949.26 880
9950.20 915
9951.14 935
9952.08 927
9953.02 944
9953.97 887
9954.91 882
9955.85 933
9956.79 889
9957.73 872
9958.68 871
9959.62 851
9960.56 815
9961.50 776
9962.44 791
9963.39 734
9964.33 767
9965.27 786
9966.21 716
9967.15 696
9968.10 727
9969.04 720
9969.98 750
9970.92 712
9971.87 729
9972.81 696
9973.75 683
9974.69 661
9975.64 666
9976.58 681
9977.52 666
9978.47 661
9979.41 635
9980.35 626
9981.29 662
9982.24 707
9983.18 691
9984.12 721
9985.07 661
9986.01 656
9986.95 679
9987.90 692
9988.84 696
9989.78 746
9990.73 684
9991.67 718
9992.61 734
9993.56 682
9994.50 690
9995.44 678
9996.39 703
9997.33 681
9998.27 692
9999.22 678
10000.16 680
10001.11 718
10002.05 689
10002.99 679
10003.94 701
10004.88 708
10005.83 719
10006.77 699
10007.72 684
10008.66 688
10009.60 694
10010.55 691
10011.49 702
10012.44 680
10013.38 666
10014.33 666
10015.27 685
10016.21 707
10017.16 683
10018.10 705
10019.05 703
10019.99 674
10020.94 633
10021.88 653
10022.83 661
10023.77 654
10024.72 659
10025.66 661
10026.61 684
10027.55 705
10028.50 659
10029.44 671
10030.39 658
10031.33 673
10032.28 699
10033.23 644
10034.17 657
10035.12 606
10036.06 623
10037.01 608
10037.95 617
10038.90 654
10039.84 631
10040.79 628
10041.74 622
10042.68 673
10043.63 603
10044.57 591
10045.52 616
10046.47 648
10047.41 610
10048.36 617
10049.30 617
10050.25 588
10051.20 612
10052.14 622
10053.09 620
10054.04 636
10054.98 622
10055.93 671
10056.88 603
10057.82 584
10058.77 620
10059.72 651
10060.66 624
10061.61 638
10062.56 631
10063.50 647
10064.45 599
10065.40 582
10066.34 613
10067.29 634
10068.24 624
10069.18 642
10070.13 602
10071.08 599
10072.03 602
10072.97 613
10073.92 581
10074.87 593
10075.82 590
10076.76 603
10077.71 584
10078.66 587
10079.61 598
10080.55 601
10081.50 610
10082.45 631
10083.40 587
10084.34 604
10085.29 589
10086.24 585
10087.19 611
10088.14 548
10089.08 583
10090.03 615
10090.98 617
10091.93 601
10092.88 606
10093.83 610
10094.77 591
10095.72 604
10096.67 607
10097.62 623
10098.57 647
10099.52 630
10100.46 618
10101.41 615
10102.36 557
10103.31 634
10104.26 653
10105.21 628
10106.16 647
10107.11 607
10108.05 621
10109.00 601
10109.95 635
10110.90 599
10111.85 592
10112.80 658
10113.75 628
10114.70 601
10115.65 570
10116.60 562
10117.55 607
10118.50 615
10119.45 574
10120.39 614
10121.34 602
10122.29 632
10123.24 633
10124.19 612
10125.14 615
10126.09 581
10127.04 638
10127.99 572
10128.94 601
10129.89 616
10130.84 602
10131.79 593
10132.74 613
10133.69 599
10134.64 582
10135.59 612
10136.54 614
10137.49 661
10138.44 605
10139.39 628
10140.34 623
10141.30 634
10142.25 634
10143.20 641
10144.15 639
10145.10 643
10146.05 635
10147.00 615
10147.95 660
10148.90 654
10149.85 665
10150.80 673
10151.75 666
10152.70 638
10153.66 670
10154.61 662
10155.56 672
10156.51 639
10157.46 639
10158.41 635
10159.36 664
10160.31 692
10161.27 666
10162.22 674
10163.17 698
10164.12 685
10165.07 720
10166.02 723
10166.98 696
10167.93 731
10168.88 740
10169.83 708
10170.78 687
10171.73 720
10172.69 659
10173.64 739
10174.59 740
10175.54 685
10176.50 732
10177.45 759
10178.40 739
10179.35 745
10180.30 766
10181.26 763
10182.21 788
10183.16 731
10184.11 750
10185.07 773
10186.02 745
10186.97 736
10187.92 701
10188.88 757
10189.83 727
10190.78 746
10191.74 767
10192.69 728
10193.64 769
10194.59 761
10195.55 792
10196.50 782
10197.45 765
10198.41 789
10199.36 778
10200.31 817
10201.27 799
10202.22 777
10203.17 767
10204.13 875
10205.08 849
10206.03 833
10206.99 867
10207.94 852
10208.89 862
10209.85 916
10210.80 881
10211.76 835
10212.71 885
10213.66 842
10214.62 865
10215.57 859
10216.53 855
10217.48 825
10218.43 811
10219.39 820
10220.34 826
10221.30 815
10222.25 813
10223.21 823
10224.16 770
10225.11 798
10226.07 783
10227.02 802
10227.98 816
10228.93 849
10229.89 819
10230.84 822
10231.80 877
10232.75 937
10233.71 1007
10234.66 1039
10235.62 1038
10236.57 1066
10237.53 1072
10238.48 1090
10239.44 1073
10240.39 1057
10241.35 1071
10242.30 1040
10243.26 988
10244.21 928
10245.17 982
10246.12 896
10247.08 909
10248.03 856
10248.99 841
10249.94 789
10250.90 800
10251.86 833
10252.81 801
10253.77 765
10254.72 742
10255.68 760
10256.63 735
10257.59 767
10258.55 717
10259.50 739
10260.46 719
10261.41 747
10262.37 691
10263.33 693
10264.28 676
10265.24 682
10266.20 689
10267.15 682
10268.11 695
10269.07 715
10270.02 734
10270.98 740
10271.94 719
10272.89 687
10273.85 718
10274.81 720
10275.76 699
10276.72 701
10277.68 691
10278.63 672
10279.59 693
10280.55 706
10281.50 698
10282.46 695
10283.42 732
10284.38 712
10285.33 683
10286.29 705
10287.25 694
10288.20 688
10289.16 648
10290.12 684
10291.08 701
10292.03 711
10292.99 705
10293.95 639
10294.91 678
10295.86 704
10296.82 726
10297.78 718
10298.74 699
10299.70 657
10300.65 662
10301.61 661
10302.57 667
10303.53 668
10304.49 668
10305.44 699
10306.40 708
10307.36 671
10308.32 665
10309.28 697
10310.24 680
10311.19 679
10312.15 671
10313.11 679
10314.07 674
10315.03 690
10315.99 707
10316.95 695
10317.90 687
10318.86 727
10319.82 708
10320.78 682
10321.74 701
10322.70 722
10323.66 685
10324.62 680
10325.58 705
10326.54 709
10327.49 658
10328.45 630
10329.41 640
10330.37 673
10331.33 661
10332.29 630
10333.25 666
10334.21 659
10335.17 677
10336.13 661
10337.09 669
10338.05 654
10339.01 599
10339.97 605
10340.93 604
10341.89 615
10342.85 627
10343.81 602
10344.77 616
10345.73 592
10346.69 566
10347.65 600
10348.61 614
10349.57 639
10350.53 604
10351.49 607
10352.45 553
10353.41 583
10354.37 614
10355.33 570
10356.29 582
10357.25 594
10358.21 568
10359.17 612
10360.13 580
10361.09 554
10362.06 531
10363.02 541
10363.98 543
10364.94 571
10365.90 598
10366.86 554
10367.82 537
10368.78 572
10369.74 578
10370.70 534
10371.67 588
10372.63 568
10373.59 542
10374.55 586
10375.51 564
10376.47 566
10377.43 575
10378.40 548
10379.36 560
10380.32 569
10381.28 576
10382.24 565
10383.20 561
10384.17 592
10385.13 552
10386.09 548
10387.05 557
10388.01 571
10388.98 549
10389.94 528
10390.90 543
10391.86 499
10392.82 568
10393.79 563
10394.75 542
10395.71 541
10396.67 536
10397.64 576
10398.60 552
10399.56 519
10400.52 543
10401.49 524
10402.45 526
10403.41 528
10404.37 539
10405.34 545
10406.30 524
10407.26 527
10408.23 528
10409.19 524
10410.15 528
10411.11 540
10412.08 528
10413.04 524
10414.00 494
10414.97 507
10415.93 521
10416.89 491
10417.86 511
10418.82 534
10419.78 547
10420.75 538
10421.71 512
10422.68 520
10423.64 528
10424.60 511
10425.57 517
10426.53 514
10427.49 512
10428.46 552
10429.42 496
10430.39 523
10431.35 536
10432.31 531
10433.28 512
10434.24 533
10435.21 509
10436.17 528
10437.13 529
10438.10 524
10439.06 515
10440.03 505
10440.99 483
10441.96 493
10442.92 500
10443.89 511
10444.85 487
10445.82 501
10446.78 526
10447.74 519
10448.71 526
10449.67 510
10450.64 494
10451.60 522
10452.57 475
10453.53 526
10454.50 506
10455.46 511
10456.43 563
10457.39 498
10458.36 504
10459.33 499
10460.29 507
10461.26 498
10462.22 492
10463.19 540
10464.15 558
10465.12 487
10466.08 515
10467.05 510
10468.01 507
10468.98 540
10469.95 507
10470.91 505
10471.88 502
10472.84 506
10473.81 500
10474.78 498
10475.74 496
10476.71 507
10477.67 519
10478.64 515
10479.61 492
10480.57 498
10481.54 524
10482.51 510
10483.47 518
10484.44 497
10485.41 501
10486.37 463
10487.34 509
10488.30 513
10489.27 506
10490.24 533
10491.20 502
10492.17 481
10493.14 516
10494.11 532
10495.07 519
10496.04 500
10497.01 517
10497.97 518
10498.94 517
10499.91 521
10500.88 564
10501.84 511
10502.81 504
10503.78 536
10504.74 551
10505.71 546
10506.68 531
10507.65 524
10508.61 537
10509.58 552
10510.55 572
10511.52 546
10512.49 519
10513.45 540
10514.42 534
10515.39 533
10516.36 534
10517.32 543
10518.29 520
10519.26 496
10520.23 510
10521.20 488
10522.17 538
10523.13 543
10524.10 542
10525.07 518
10526.04 520
10527.01 499
10527.98 518
10528.94 518
10529.91 489
10530.88 518
10531.85 509
10532.82 501
10533.79 526
10534.76 552
10535.72 542
10536.69 538
10537.66 551
10538.63 545
10539.60 529
10540.57 533
10541.54 556
10542.51 576
10543.48 578
10544.45 522
10545.42 564
10546.38 546
10547.35 537
10548.32 541
10549.29 529
10550.26 540
10551.23 547
10552.20 553
10553.17 557
10554.14 542
10555.11 542
10556.08 539
10557.05 525
10558.02 558
10558.99 549
10559.96 555
10560.93 591
10561.90 600
10562.87 559
10563.84 601
10564.81 583
10565.78 579
10566.75 586
10567.72 578
10568.69 559
10569.66 606
10570.63 623
10571.60 592
10572.57 638
10573.54 605
10574.51 594
10575.48 578
10576.46 588
10577.43 630
10578.40 608
10579.37 635
10580.34 609
10581.31 606
10582.28 593
10583.25 594
10584.22 622
10585.19 621
10586.16 637
10587.14 632
10588.11 604
10589.08 634
10590.05 653
10591.02 670
10591.99 642
10592.96 629
10593.94 640
10594.91 658
10595.88 634
10596.85 661
10597.82 656
10598.79 692
10599.77 646
10600.74 649
10601.71 642
10602.68 669
10603.65 711
10604.62 715
10605.60 729
10606.57 779
10607.54 790
10608.51 828
10609.49 866
10610.46 919
10611.43 915
10612.40 931
10613.37 915
10614.35 898
10615.32 857
10616.29 840
10617.26 759
10618.24 786
10619.21 760
10620.18 739
10621.16 700
10622.13 696
10623.10 659
10624.07 658
10625.05 663
10626.02 653
10626.99 660
10627.97 649
10628.94 623
10629.91 647
10630.89 637
10631.86 629
10632.83 656
10633.80 660
10634.78 655
10635.75 642
10636.73 658
10637.70 686
10638.67 667
10639.65 656
10640.62 646
10641.59 692
10642.57 669
10643.54 650
10644.51 625
10645.49 653
10646.46 626
10647.44 666
10648.41 644
10649.38 631
10650.36 640
10651.33 614
10652.31 612
10653.28 615
10654.25 566
10655.23 590
10656.20 577
10657.18 546
10658.15 554
10659.13 521
10660.10 558
10661.08 561
10662.05 547
10663.03 550
10664.00 563
10664.97 557
10665.95 541
10666.92 557
10667.90 532
10668.87 551
10669.85 569
10670.82 539
10671.80 495
10672.77 545
10673.75 559
10674.72 581
10675.70 563
10676.68 553
10677.65 555
10678.63 538
10679.60 572
10680.58 533
10681.55 535
10682.53 531
10683.50 556
10684.48 562
10685.45 570
10686.43 613
10687.41 586
10688.38 577
10689.36 562
10690.33 569
10691.31 534
10692.29 528
10693.26 560
10694.24 549
10695.21 547
10696.19 552
10697.17 512
10698.14 516
10699.12 560
10700.10 531
10701.07 531
10702.05 506
10703.02 592
10704.00 574
10704.98 503
10705.95 534
10706.93 535
10707.91 510
10708.88 527
10709.86 513
10710.84 528
10711.82 503
10712.79 528
10713.77 542
10714.75 547
10715.72 519
10716.70 520
10717.68 578
10718.65 552
10719.63 570
10720.61 551
10721.59 568
10722.56 563
10723.54 513
10724.52 554
10725.50 544
10726.47 539
10727.45 522
10728.43 530
10729.41 535
10730.38 506
10731.36 533
10732.34 519
10733.32 518
10734.30 566
10735.27 572
10736.25 497
10737.23 494
10738.21 535
10739.19 556
10740.16 544
10741.14 514
10742.12 525
10743.10 518
10744.08 553
10745.06 543
10746.03 507
10747.01 549
10747.99 572
10748.97 525
10749.95 521
10750.93 517
10751.91 515
10752.88 547
10753.86 483
10754.84 524
10755.82 516
10756.80 537
10757.78 540
10758.76 547
10759.74 518
10760.72 539
10761.70 527
10762.67 523
10763.65 533
10764.63 530
10765.61 512
10766.59 533
10767.57 547
10768.55 525
10769.53 534
10770.51 528
10771.49 524
10772.47 560
10773.45 535
10774.43 535
10775.41 557
10776.39 571
10777.37 607
10778.35 611
10779.33 589
10780.31 586
10781.29 628
10782.27 607
10783.25 614
10784.23 622
10785.21 561
10786.19 575
10787.17 620
10788.15 575
10789.13 570
10790.11 604
10791.09 599
10792.07 591
10793.05 591
10794.03 589
10795.01 554
10795.99 556
10796.97 578
10797.96 588
10798.94 563
10799.92 583
10800.90 565
10801.88 568
10802.86 616
10803.84 583
10804.82 550
10805.80 560
10806.79 565
10807.77 512
10808.75 558
10809.73 562
10810.71 560
10811.69 564
10812.67 587
10813.65 587
10814.64 592
10815.62 609
10816.60 593
10817.58 586
10818.56 592
10819.54 590
10820.53 593
10821.51 593
10822.49 569
10823.47 605
10824.45 617
10825.44 614
10826.42 569
10827.40 626
10828.38 628
10829.37 599
10830.35 605
10831.33 635
10832.31 656
10833.29 650
10834.28 648
10835.26 621
10836.24 639
10837.22 622
10838.21 646
10839.19 650
10840.17 657
10841.16 621
10842.14 673
10843.12 646
10844.10 663
10845.09 696
10846.07 708
10847.05 702
10848.04 703
10849.02 703
10850.00 709
10850.99 720
10851.97 703
10852.95 723
10853.94 730
10854.92 723
10855.90 721
10856.89 786
10857.87 774
10858.85 742
10859.84 774
10860.82 764
10861.80 747
10862.79 710
10863.77 705
10864.76 687
10865.74 714
10866.72 730
10867.71 773
10868.69 771
10869.68 732
10870.66 754
10871.64 759
10872.63 743
10873.61 726
10874.60 714
10875.58 721
10876.56 687
10877.55 750
10878.53 781
10879.52 769
10880.50 739
10881.49 745
10882.47 772
10883.46 758
10884.44 784
10885.43 809
10886.41 822
10887.40 779
10888.38 800
10889.37 768
10890.35 803
10891.34 835
10892.32 889
10893.31 857
10894.29 800
10895.28 802
10896.26 850
10897.25 831
10898.23 845
10899.22 871
10900.20 857
10901.19 890
10902.17 887
10903.16 843
10904.15 918
10905.13 904
10906.12 824
10907.10 888
10908.09 906
10909.07 923
10910.06 932
10911.05 934
10912.03 993
10913.02 970
10914.00 947
10914.99 1009
10915.98 989
10916.96 1011
10917.95 1058
10918.94 1023
10919.92 1037
10920.91 1006
10921.89 1072
10922.88 1096
10923.87 1051
10924.85 1054
10925.84 1093
10926.83 1085
10927.81 1080
10928.80 1126
10929.79 1082
10930.77 1075
10931.76 1072
10932.75 1077
10933.74 1106
10934.72 1159
10935.71 1167
10936.70 1165
10937.68 1187
10938.67 1227
10939.66 1214
10940.65 1257
10941.63 1242
10942.62 1271
10943.61 1287
10944.59 1264
10945.58 1279
10946.57 1290
10947.56 1311
10948.54 1371
10949.53 1412
10950.52 1418
10951.51 1469
10952.50 1560
10953.48 1600
10954.47 1622
10955.46 1696
10956.45 1783
10957.44 1836
10958.42 1870
10959.41 1903
10960.40 1956
10961.39 1966
10962.38 1917
10963.36 1956
10964.35 1880
10965.34 1812
10966.33 1808
10967.32 1750
10968.31 1699
10969.30 1613
10970.28 1661
10971.27 1569
10972.26 1523
10973.25 1479
10974.24 1479
10975.23 1444
10976.22 1458
10977.21 1417
10978.19 1446
10979.18 1410
10980.17 1386
10981.16 1415
10982.15 1424
10983.14 1390
10984.13 1437
10985.12 1448
10986.11 1450
10987.10 1521
10988.09 1490
10989.08 1564
10990.07 1627
10991.06 1565
10992.04 1637
10993.03 1686
10994.02 1824
10995.01 1860
10996.00 1965
10996.99 2071
10997.98 2166
10998.97 2324
10999.96 2386
11000.95 2425
11001.94 2529
11002.93 2498
11003.92 2430
11004.91 2297
11005.90 2277
11006.89 2240
11007.88 2102
11008.87 1954
11009.87 1839
11010.86 1696
11011.85 1599
11012.84 1538
11013.83 1477
11014.82 1396
11015.81 1314
11016.80 1269
11017.79 1228
11018.78 1212
11019.77 1155
11020.76 1120
11021.75 1115
11022.74 1169
11023.74 1093
11024.73 1081
11025.72 1049
11026.71 1069
11027.70 1039
11028.69 1024
11029.68 1008
11030.67 1045
11031.67 1024
11032.66 1035
11033.65 978
11034.64 971
11035.63 967
11036.62 1006
11037.61 997
11038.61 1009
11039.60 1049
11040.59 1053
11041.58 1020
11042.57 994
11043.56 976
11044.56 958
11045.55 995
11046.54 941
11047.53 921
11048.53 942
11049.52 911
11050.51 914
11051.50 915
11052.49 917
11053.49 933
11054.48 941
11055.47 929
11056.46 943
11057.46 951
11058.45 963
11059.44 976
11060.43 951
11061.43 945
11062.42 948
11063.41 910
11064.41 925
11065.40 947
11066.39 963
11067.38 969
11068.38 975
11069.37 988
11070.36 1002
11071.36 967
11072.35 918
11073.34 981
11074.34 962
11075.33 936
11076.32 927
11077.32 947
11078.31 990
11079.30 956
11080.30 969
11081.29 999
11082.28 978
11083.28 950
11084.27 949
11085.27 888
11086.26 917
11087.25 948
11088.25 905
11089.24 927
11090.24 897
11091.23 864
11092.22 856
11093.22 886
11094.21 860
11095.21 846
11096.20 876
11097.19 895
11098.19 846
11099.18 834
11100.18 831
11101.17 866
11102.17 819
11103.16 813
11104.16 813
11105.15 830
11106.15 809
11107.14 797
11108.13 786
11109.13 784
11110.12 783
11111.12 786
11112.11 786
11113.11 792
11114.10 774
11115.10 781
11116.09 808
11117.09 795
11118.09 812
11119.08 794
11120.08 809
11121.07 811
11122.07 787
11123.06 783
11124.06 745
11125.05 779
11126.05 817
11127.04 807
11128.04 817
11129.04 819
11130.03 816
11131.03 792
11132.02 789
11133.02 793
11134.02 782
11135.01 740
11136.01 756
11137.00 722
11138.00 772
11139.00 797
11139.99 758
11140.99 747
11141.98 806
11142.98 752
11143.98 720
11144.97 740
11145.97 771
11146.97 760
11147.96 784
11148.96 765
11149.96 753
11150.95 730
11151.95 754
11152.95 746
11153.94 757
11154.94 772
11155.94 755
11156.93 752
11157.93 736
11158.93 696
11159.93 725
11160.92 755
11161.92 747
11162.92 698
11163.92 711
11164.91 698
11165.91 750
11166.91 688
11167.90 689
11168.90 718
11169.90 710
11170.90 693
11171.90 731
11172.89 670
11173.89 708
11174.89 686
11175.89 702
11176.88 651
11177.88 652
11178.88 652
11179.88 681
11180.88 676
11181.87 653
11182.87 659
11183.87 659
11184.87 684
11185.87 666
11186.87 666
11187.86 659
11188.86 701
11189.86 678
11190.86 677
11191.86 688
11192.86 706
11193.86 687
11194.85 663
11195.85 698
11196.85 665
11197.85 716
11198.85 703
11199.85 679
11200.85 692
11201.85 682
11202.84 666
11203.84 689
11204.84 689
11205.84 714
11206.84 674
11207.84 714
11208.84 718
11209.84 715
11210.84 688
11211.84 660
11212.84 671
11213.84 698
11214.84 725
11215.84 675
11216.84 717
11217.84 686
11218.84 746
11219.84 650
11220.84 662
11221.84 636
11222.84 666
11223.84 710
11224.84 710
11225.84 691
11226.84 705
11227.84 716
11228.84 710
11229.84 749
11230.84 704
11231.84 707
11232.84 716
11233.84 730
11234.84 721
11235.84 704
11236.84 720
11237.84 696
11238.84 707
11239.84 712
11240.84 709
11241.84 739
11242.84 767
11243.84 759
11244.84 723
11245.85 752
11246.85 759
11247.85 766
11248.85 778
11249.85 780
11250.85 786
11251.85 734
11252.85 787
11253.86 760
11254.86 804
11255.86 788
11256.86 781
11257.86 822
11258.86 794
11259.86 834
11260.87 774
11261.87 798
11262.87 792
11263.87 840
11264.87 865
11265.87 853
11266.88 802
11267.88 826
11268.88 853
11269.88 879
11270.88 856
11271.89 925
11272.89 925
11273.89 884
11274.89 950
11275.90 946
11276.90 937
11277.90 942
11278.90 1006
11279.90 947
11280.91 964
11281.91 957
11282.91 962
11283.92 921
11284.92 920
11285.92 925
11286.92 915
11287.93 900
11288.93 925
11289.93 875
11290.94 836
11291.94 830
11292.94 841
11293.94 805
11294.95 793
11295.95 779
11296.95 793
11297.96 793
11298.96 800
11299.96 786
11300.97 747
11301.97 787
11302.97 768
11303.98 824
11304.98 773
11305.98 762
11306.99 796
11307.99 810
11309.00 769
11310.00 764
11311.00 790
11312.01 777
11313.01 790
11314.02 791
11315.02 816
11316.02 751
11317.03 803
11318.03 875
11319.04 895
11320.04 843
11321.04 851
11322.05 827
11323.05 850
11324.06 866
11325.06 843
11326.07 877
11327.07 858
11328.08 840
11329.08 885
11330.09 860
11331.09 816
11332.10 841
11333.10 865
11334.10 879
11335.11 884
11336.11 921
11337.12 884
11338.12 917
11339.13 926
11340.14 920
11341.14 962
11342.15 940
11343.15 961
11344.16 957
11345.16 952
11346.17 996
11347.17 953
11348.18 918
11349.18 913
11350.19 918
11351.19 928
11352.20 892
11353.21 875
11354.21 888
11355.22 904
11356.22 850
11357.23 837
11358.24 863
11359.24 852
11360.25 868
11361.25 886
11362.26 854
11363.27 879
11364.27 880
11365.28 880
11366.28 886
11367.29 852
11368.30 895
11369.30 878
11370.31 878
11371.32 855
11372.32 818
11373.33 874
11374.34 850
11375.34 848
11376.35 864
11377.36 866
11378.36 901
11379.37 887
11380.38 895
11381.38 895
11382.39 884
11383.40 876
11384.41 908
11385.41 896
11386.42 870
11387.43 895
11388.43 874
11389.44 934
11390.45 899
11391.46 934
11392.46 911
11393.47 901
11394.48 960
11395.49 926
11396.49 915
11397.50 926
11398.51 953
11399.52 966
11400.53 943
11401.53 963
11402.54 955
11403.55 999
11404.56 951
11405.57 924
11406.57 985
11407.58 974
11408.59 996
11409.60 1005
11410.61 1022
11411.61 1015
11412.62 974
11413.63 1012
11414.64 1022
11415.65 1003
11416.66 1011
11417.67 1061
11418.67 1005
11419.68 995
11420.69 1029
11421.70 1086
11422.71 1047
11423.72 1007
11424.73 1030
11425.74 1049
11426.74 1065
11427.75 1048
11428.76 1069
11429.77 1078
11430.78 1092
11431.79 1083
11432.80 1073
11433.81 1102
11434.82 1036
11435.83 1084
11436.84 1103
11437.85 1071
11438.86 1035
11439.87 1098
11440.88 1108
11441.88 1103
11442.89 1090
11443.90 1108
11444.91 1113
11445.92 1125
11446.93 1120
11447.94 1173
11448.95 1139
11449.96 1178
11450.97 1167
11451.98 1170
11452.99 1152
11454.00 1135
11455.01 1172
11456.02 1183
11457.04 1189
11458.05 1203
11459.06 1169
11460.07 1200
11461.08 1246
11462.09 1214
11463.10 1263
11464.11 1241
11465.12 1293
11466.13 1267
11467.14 1274
11468.15 1279
11469.16 1338
11470.17 1342
11471.18 1330
11472.20 1329
11473.21 1382
11474.22 1395
11475.23 1393
11476.24 1447
11477.25 1481
11478.26 1450
11479.27 1490
11480.28 1529
11481.30 1544
11482.31 1525
11483.32 1530
11484.33 1568
11485.34 1587
11486.35 1608
11487.37 1661
11488.38 1633
11489.39 1651
11490.40 1689
11491.41 1783
11492.42 1737
11493.44 1766
11494.45 1810
11495.46 1842
11496.47 1868
11497.48 1933
11498.50 1897
11499.51 1931
11500.52 2014
11501.53 2074
11502.55 2113
11503.56 2058
11504.57 2188
11505.58 2167
11506.60 2239
11507.61 2259
11508.62 2325
11509.63 2311
11510.65 2329
11511.66 2477
11512.67 2579
11513.68 2584
11514.70 2729
11515.71 2817
11516.72 2864
11517.74 2990
11518.75 3145
11519.76 3234
11520.78 3286
11521.79 3445
11522.80 3529
11523.81 3572
11524.83 3746
11525.84 3874
11526.85 4023
11527.87 4089
11528.88 4324
11529.90 4496
11530.91 4737
11531.92 4990
11532.94 5220
11533.95 5590
11534.96 5933
11535.98 6262
11536.99 6593
11538.01 7009
11539.02 7320
11540.03 7588
11541.05 7842
11542.06 7909
11543.08 7725
11544.09 7445
11545.10 7361
11546.12 7064
11547.13 6604
11548.15 6240
11549.16 5874
11550.18 5447
11551.19 4948
11552.20 4555
11553.22 4235
11554.23 3941
11555.25 3528
11556.26 3278
11557.28 3065
11558.29 2928
11559.31 2759
11560.32 2653
11561.34 2503
11562.35 2419
11563.37 2384
11564.38 2359
11565.40 2290
11566.41 2217
11567.43 2212
11568.44 2294
11569.46 2217
11570.47 2193
11571.49 2057
11572.50 2068
11573.52 2075
11574.53 2098
11575.55 2044
11576.57 1992
11577.58 1955
11578.60 1931
11579.61 1925
11580.63 1854
11581.64 1812
11582.66 1758
11583.68 1755
11584.69 1702
11585.71 1673
11586.72 1650
11587.74 1701
11588.76 1602
11589.77 1600
11590.79 1591
11591.81 1635
11592.82 1593
11593.84 1562
11594.85 1520
11595.87 1540
11596.89 1613
11597.90 1598
11598.92 1604
11599.94 1594
11600.95 1596
11601.97 1656
11602.99 1702
11604.00 1693
11605.02 1676
11606.04 1743
11607.05 1746
11608.07 1711
11609.09 1752
11610.11 1789
11611.12 1803
11612.14 1846
11613.16 1828
11614.17 1818
11615.19 1884
11616.21 1950
11617.23 1991
11618.24 2007
11619.26 2001
11620.28 2031
11621.30 2108
11622.31 2038
11623.33 2076
11624.35 2070
11625.37 2061
11626.38 2004
11627.40 1957
11628.42 1881
11629.44 1860
11630.46 1857
11631.47 1826
11632.49 1808
11633.51 1752
11634.53 1682
11635.55 1704
11636.56 1707
11637.58 1680
11638.60 1709
11639.62 1648
11640.64 1652
11641.66 1581
11642.67 1541
11643.69 1561
11644.71 1509
11645.73 1477
11646.75 1481
11647.77 1469
11648.79 1485
11649.80 1459
11650.82 1425
11651.84 1454
11652.86 1384
11653.88 1399
11654.90 1387
11655.92 1412
11656.94 1334
11657.96 1296
11658.98 1287
11660.00 1314
11661.01 1333
11662.03 1316
11663.05 1242
11664.07 1256
11665.09 1277
11666.11 1234
11667.13 1225
11668.15 1194
11669.17 1157
11670.19 1163
11671.21 1161
11672.23 1131
11673.25 1238
11674.27 1155
11675.29 1129
11676.31 1077
11677.33 1126
11678.35 1091
11679.37 1064
11680.39 1081
11681.41 1067
11682.43 1101
11683.45 1088
11684.47 1054
11685.49 1075
11686.51 1053
11687.53 1043
11688.55 1055
11689.57 1089
11690.59 1041
11691.61 1048
11692.63 1004
11693.66 1021
11694.68 1043
11695.70 978
11696.72 968
11697.74 1029
11698.76 1005
11699.78 955
11700.80 997
11701.82 949
11702.84 956
11703.86 1003
11704.89 976
11705.91 953
11706.93 949
11707.95 952
11708.97 955
11709.99 927
11711.01 917
11712.04 897
11713.06 882
11714.08 920
11715.10 891
11716.12 942
11717.14 877
11718.17 876
11719.19 893
11720.21 862
11721.23 852
11722.25 825
11723.28 859
11724.30 783
11725.32 803
11726.34 811
11727.36 817
11728.39 854
11729.41 836
11730.43 822
11731.45 815
11732.48 804
11733.50 801
11734.52 812
11735.54 803
11736.57 821
11737.59 762
11738.61 769
11739.63 734
11740.66 737
11741.68 727
11742.70 760
11743.72 740
11744.75 737
11745.77 722
11746.79 740
11747.82 725
11748.84 736
11749.86 727
11750.89 692
11751.91 716
11752.93 729
11753.96 690
11754.98 692
11756.00 676
11757.03 687
11758.05 677
11759.07 674
11760.10 716
11761.12 720
11762.14 659
11763.17 663
11764.19 695
11765.22 641
11766.24 665
11767.26 674
11768.29 635
11769.31 662
11770.34 660
11771.36 653
11772.38 672
11773.41 654
11774.43 639
11775.46 669
11776.48 635
11777.51 660
11778.53 678
11779.55 719
11780.58 723
11781.60 676
11782.63 690
11783.65 645
11784.68 650
11785.70 659
11786.73 661
11787.75 662
11788.78 658
11789.80 671
11790.83 681
11791.85 667
11792.88 641
11793.90 679
11794.93 661
11795.95 659
11796.98 649
11798.00 635
11799.03 682
11800.05 681
11801.08 633
11802.10 624
11803.13 659
11804.15 679
11805.18 630
11806.21 671
11807.23 676
11808.26 661
11809.28 646
11810.31 665
11811.33 657
11812.36 621
11813.39 619
11814.41 623
11815.44 673
11816.46 642
11817.49 618
11818.52 655
11819.54 641
11820.57 650
11821.59 652
11822.62 628
11823.65 620
11824.67 649
11825.70 683
11826.73 649
11827.75 625
11828.78 639
11829.81 695
11830.83 671
11831.86 669
11832.89 684
11833.91 697
11834.94 636
11835.97 669
11836.99 685
11838.02 662
11839.05 635
11840.08 594
11841.10 687
11842.13 655
11843.16 668
11844.18 637
11845.21 653
11846.24 623
11847.27 651
11848.29 659
11849.32 647
11850.35 685
11851.38 657
11852.40 618
11853.43 679
11854.46 661
11855.49 684
11856.51 678
11857.54 637
11858.57 689
11859.60 734
11860.63 690
11861.65 666
11862.68 716
11863.71 729
11864.74 696
11865.77 680
11866.80 693
11867.82 668
11868.85 711
11869.88 736
11870.91 725
11871.94 725
11872.97 731
11873.99 735
11875.02 734
11876.05 719
11877.08 733
11878.11 730
11879.14 747
11880.17 733
11881.20 767
11882.22 760
11883.25 771
11884.28 773
11885.31 791
11886.34 794
11887.37 815
11888.40 774
11889.43 830
11890.46 837
11891.49 850
11892.52 865
11893.55 823
11894.57 885
11895.60 874
11896.63 865
11897.66 881
11898.69 911
11899.72 866
11900.75 915
11901.78 981
11902.81 962
11903.84 949
11904.87 947
11905.90 986
11906.93 1030
11907.96 1054
11908.99 1008
11910.02 1040
11911.05 1030
11912.08 1054
11913.11 990
11914.14 1006
11915.17 1030
11916.20 1013
11917.23 992
11918.26 987
11919.29 972
11920.33 976
11921.36 1022
11922.39 1037
11923.42 1042
11924.45 1092
11925.48 1072
11926.51 1079
11927.54 1135
11928.57 1166
11929.60 1222
11930.63 1242
11931.66 1290
11932.70 1365
11933.73 1339
11934.76 1268
11935.79 1277
11936.82 1276
11937.85 1240
11938.88 1181
11939.91 1200
11940.95 1108
11941.98 1089
11943.01 1047
11944.04 1007
11945.07 1008
11946.10 954
11947.14 884
11948.17 870
11949.20 895
11950.23 865
11951.26 836
11952.29 814
11953.33 795
11954.36 813
11955.39 802
11956.42 778
11957.46 800
11958.49 802
11959.52 801
11960.55 782
11961.58 771
11962.62 760
11963.65 775
11964.68 790
11965.71 762
11966.75 801
11967.78 804
11968.81 806
11969.84 774
11970.88 755
11971.91 769
11972.94 806
11973.98 770
11975.01 786
11976.04 744
11977.07 718
11978.11 729
11979.14 733
11980.17 735
11981.21 744
11982.24 757
11983.27 762
11984.31 750
11985.34 780
11986.37 766
11987.41 747
11988.44 743
11989.47 782
11990.51 787
11991.54 795
11992.58 799
11993.61 788
11994.64 789
11995.68 765
11996.71 796
11997.74 844
11998.78 813
11999.81 809
12000.85 820
12001.88 814
12002.91 834
12003.95 853
12004.98 860
12006.02 831
12007.05 843
12008.09 871
12009.12 835
12010.15 848
12011.19 896
12012.22 880
12013.26 891
12014.29 886
12015.33 833
12016.36 874
12017.40 905
12018.43 930
12019.47 877
12020.50 882
12021.54 890
12022.57 896
12023.61 883
12024.64 860
12025.68 888
12026.71 946
12027.75 956
12028.78 935
12029.82 901
12030.85 904
12031.89 904
12032.92 916
12033.96 875
12034.99 913
12036.03 903
12037.07 926
12038.10 920
12039.14 919
12040.17 892
12041.21 941
12042.24 923
12043.28 907
12044.32 905
12045.35 884
12046.39 884
12047.42 910
12048.46 894
12049.50 876
12050.53 950
12051.57 957
12052.61 942
12053.64 925
12054.68 966
12055.71 962
12056.75 961
12057.79 994
12058.82 936
12059.86 953
12060.90 970
12061.93 955
12062.97 933
12064.01 957
12065.04 963
12066.08 939
12067.12 936
12068.15 917
12069.19 875
12070.23 888
12071.27 880
12072.30 891
12073.34 871
12074.38 845
12075.41 909
12076.45 884
12077.49 876
12078.53 865
12079.56 852
12080.60 862
12081.64 843
12082.68 878
12083.71 857
12084.75 849
12085.79 858
12086.83 848
12087.86 826
12088.90 884
12089.94 880
12090.98 840
12092.02 877
12093.05 906
12094.09 896
12095.13 881
12096.17 914
12097.21 890
12098.25 935
12099.28 960
12100.32 960
12101.36 960
12102.40 939
12103.44 944
12104.48 992
12105.51 1031
12106.55 976
12107.59 977
12108.63 1020
12109.67 988
12110.71 901
12111.75 903
12112.79 919
12113.82 926
12114.86 875
12115.90 838
12116.94 848
12117.98 844
12119.02 824
12120.06 802
12121.10 772
12122.14 776
12123.18 790
12124.22 781
12125.25 734
12126.29 751
12127.33 733
12128.37 742
12129.41 737
12130.45 726
12131.49 714
12132.53 686
12133.57 677
12134.61 729
12135.65 740
12136.69 746
12137.73 703
12138.77 729
12139.81 709
12140.85 730
12141.89 727
12142.93 749
12143.97 734
12145.01 699
12146.05 702
12147.09 746
12148.13 714
12149.17 722
12150.21 688
12151.25 694
12152.29 701
12153.34 704
12154.38 680
12155.42 694
12156.46 726
12157.50 734
12158.54 704
12159.58 683
12160.62 709
12161.66 674
12162.70 686
12163.74 673
12164.78 675
12165.83 649
12166.87 630
12167.91 650
12168.95 679
12169.99 716
12171.03 681
12172.07 691
12173.11 639
12174.16 690
12175.20 679
12176.24 654
12177.28 669
12178.32 671
12179.36 681
12180.41 708
12181.45 670
12182.49 661
12183.53 668
12184.57 663
12185.62 663
12186.66 660
12187.70 675
12188.74 625
12189.78 687
12190.83 668
12191.87 643
12192.91 685
12193.95 675
12195.00 649
12196.04 689
12197.08 708
12198.12 682
12199.17 687
12200.21 658
12201.25 635
12202.29 648
12203.34 671
12204.38 693
12205.42 678
12206.46 662
12207.51 670
12208.55 657
12209.59 640
12210.64 661
12211.68 700
12212.72 649
12213.77 699
12214.81 653
12215.85 688
12216.90 627
12217.94 663
12218.98 726
12220.03 675
12221.07 664
12222.11 665
12223.16 668
12224.20 645
12225.24 616
12226.29 644
12227.33 687
12228.37 661
12229.42 693
12230.46 680
12231.51 633
12232.55 646
12233.59 655
12234.64 666
12235.68 684
12236.73 677
12237.77 658
12238.82 656
12239.86 637
12240.90 674
12241.95 667
12242.99 668
12244.04 619
12245.08 682
12246.13 640
12247.17 651
12248.22 683
12249.26 660
12250.31 642
12251.35 636
12252.39 668
12253.44 655
12254.48 622
12255.53 632
12256.57 627
12257.62 593
12258.66 615
12259.71 608
12260.75 639
12261.80 612
12262.85 634
12263.89 572
12264.94 585
12265.98 611
12267.03 586
12268.07 573
12269.12 572
12270.16 596
12271.21 570
12272.25 590
12273.30 560
12274.35 533
12275.39 564
12276.44 609
12277.48 562
12278.53 565
12279.58 578
12280.62 558
12281.67 595
12282.71 560
12283.76 570
12284.81 561
12285.85 573
12286.90 572
12287.95 575
12288.99 556
12290.04 572
12291.08 585
12292.13 568
12293.18 537
12294.22 525
12295.27 557
12296.32 568
12297.36 563
12298.41 593
12299.46 548
12300.50 556
12301.55 552
12302.60 532
12303.65 563
12304.69 563
12305.74 550
12306.79 550
12307.83 567
12308.88 566
12309.93 558
12310.98 557
12312.02 537
12313.07 565
12314.12 574
12315.17 553
12316.21 557
12317.26 572
12318.31 595
12319.36 535
12320.40 517
12321.45 555
12322.50 520
12323.55 566
12324.60 583
12325.64 555
12326.69 542
12327.74 553
12328.79 551
12329.84 535
12330.88 540
12331.93 508
12332.98 550
12334.03 551
12335.08 550
12336.13 527
12337.17 539
12338.22 538
12339.27 542
12340.32 539
12341.37 540
12342.42 564
12343.47 555
12344.51 540
12345.56 547
12346.61 562
12347.66 564
12348.71 564
12349.76 549
12350.81 552
12351.86 553
12352.91 530
12353.95 522
12355.00 577
12356.05 546
12357.10 573
12358.15 567
12359.20 560
12360.25 537
12361.30 564
12362.35 514
12363.40 553
12364.45 573
12365.50 520
12366.55 539
12367.60 541
12368.65 576
12369.70 558
12370.75 572
12371.80 553
12372.85 556
12373.90 533
12374.95 557
12376.00 589
12377.05 584
12378.10 558
12379.15 558
12380.20 594
12381.25 587
12382.30 552
12383.35 558
12384.40 590
12385.45 577
12386.50 593
12387.55 561
12388.60 560
12389.65 586
12390.70 581
12391.75 597
12392.80 597
12393.86 586
12394.91 560
12395.96 605
12397.01 580
12398.06 586
12399.11 578
12400.16 594
12401.21 609
12402.26 598
12403.32 603
12404.37 614
12405.42 606
12406.47 577
12407.52 608
12408.57 580
12409.62 577
12410.68 621
12411.73 617
12412.78 610
12413.83 614
12414.88 624
12415.93 639
12416.99 623
12418.04 639
12419.09 648
12420.14 663
12421.19 625
12422.25 621
12423.30 623
12424.35 670
12425.40 661
12426.45 624
12427.51 670
12428.56 609
12429.61 622
12430.66 631
12431.72 686
12432.77 661
12433.82 684
12434.87 678
12435.93 646
12436.98 701
12438.03 665
12439.08 713
12440.14 725
12441.19 704
12442.24 718
12443.30 711
12444.35 701
12445.40 704
12446.45 684
12447.51 746
12448.56 713
12449.61 765
12450.67 764
12451.72 772
12452.77 803
12453.83 839
12454.88 849
12455.93 858
12456.99 849
12458.04 888
12459.10 906
12460.15 908
12461.20 955
12462.26 972
12463.31 1017
12464.36 1077
12465.42 1078
12466.47 1136
12467.53 1218
12468.58 1227
12469.63 1283
12470.69 1324
12471.74 1418
12472.80 1505
12473.85 1540
12474.90 1641
12475.96 1730
12477.01 1817
12478.07 1804
12479.12 1828
12480.18 1874
12481.23 1866
12482.29 1868
12483.34 1769
12484.40 1711
12485.45 1654
12486.50 1590
12487.56 1490
12488.61 1438
12489.67 1318
12490.72 1286
12491.78 1229
12492.83 1119
12493.89 1107
12494.94 1042
12496.00 991
12497.05 948
12498.11 936
12499.17 882
12500.22 923
12501.28 885
12502.33 861
12503.39 837
12504.44 834
12505.50 860
12506.55 857
12507.61 839
12508.67 872
12509.72 821
12510.78 845
12511.83 840
12512.89 837
12513.94 817
12515.00 804
12516.06 819
12517.11 772
12518.17 797
12519.22 794
12520.28 811
12521.34 806
12522.39 766
12523.45 769
12524.51 854
12525.56 835
12526.62 825
12527.68 774
12528.73 791
12529.79 806
12530.85 781
12531.90 796
12532.96 804
12534.02 811
12535.07 798
12536.13 812
12537.19 838
12538.24 793
12539.30 783
12540.36 803
12541.41 852
12542.47 875
12543.53 866
12544.59 902
12545.64 887
12546.70 883
12547.76 914
12548.82 951
12549.87 1009
12550.93 963
12551.99 1013
12553.05 1022
12554.10 1032
12555.16 1065
12556.22 1081
12557.28 1043
12558.33 1106
12559.39 1113
12560.45 1103
12561.51 1086
12562.57 1061
12563.62 1072
12564.68 1037
12565.74 1046
12566.80 1009
12567.86 989
12568.91 963
12569.97 971
12571.03 908
12572.09 873
12573.15 905
12574.21 888
12575.26 862
12576.32 820
12577.38 833
12578.44 837
12579.50 850
12580.56 827
12581.62 827
12582.68 823
12583.73 817
12584.79 814
12585.85 813
12586.91 832
12587.97 830
12589.03 777
12590.09 772
12591.15 804
12592.21 771
12593.27 810
12594.33 798
12595.38 793
12596.44 791
12597.50 814
12598.56 804
12599.62 784
12600.68 775
12601.74 779
12602.80 752
12603.86 813
12604.92 803
12605.98 805
12607.04 829
12608.10 798
12609.16 781
12610.22 808
12611.28 765
12612.34 731
12613.40 737
12614.46 789
12615.52 816
12616.58 775
12617.64 817
12618.70 830
12619.76 842
12620.82 823
12621.88 812
12622.94 837
12624.00 891
12625.07 913
12626.13 913
12627.19 935
12628.25 916
12629.31 916
12630.37 933
12631.43 901
12632.49 916
12633.55 884
12634.61 845
12635.67 892
12636.73 877
12637.80 901
12638.86 886
12639.92 859
12640.98 814
12642.04 785
12643.10 792
12644.16 798
12645.23 804
12646.29 745
12647.35 789
12648.41 795
12649.47 790
12650.53 775
12651.59 763
12652.66 750
12653.72 753
12654.78 686
12655.84 698
12656.90 741
12657.97 740
12659.03 743
12660.09 724
12661.15 739
12662.21 710
12663.28 723
12664.34 739
12665.40 709
12666.46 742
12667.53 752
12668.59 747
12669.65 729
12670.71 720
12671.78 692
12672.84 705
12673.90 733
12674.96 749
12676.03 733
12677.09 775
12678.15 710
12679.22 761
12680.28 730
12681.34 735
12682.40 722
12683.47 764
12684.53 751
12685.59 717
12686.66 750
12687.72 768
12688.78 772
12689.85 726
12690.91 716
12691.97 779
12693.04 766
12694.10 750
12695.16 708
12696.23 774
12697.29 781
12698.35 707
12699.42 787
12700.48 774
12701.55 789
12702.61 800
12703.67 836
12704.74 824
12705.80 812
12706.87 851
12707.93 842
12708.99 850
12710.06 865
12711.12 845
12712.19 814
12713.25 886
12714.32 858
12715.38 875
12716.44 853
12717.51 883
12718.57 836
12719.64 867
12720.70 866
12721.77 848
12722.83 829
12723.90 831
12724.96 900
12726.03 895
12727.09 901
12728.16 923
12729.22 952
12730.29 919
12731.35 937
12732.42 930
12733.48 923
12734.55 931
12735.61 985
12736.68 944
12737.74 921
12738.81 929
12739.87 924
12740.94 893
12742.00 910
12743.07 851
12744.14 844
12745.20 894
12746.27 852
12747.33 823
12748.40 798
12749.46 804
12750.53 810
12751.60 752
12752.66 769
12753.73 769
12754.79 748
12755.86 734
12756.93 711
12757.99 730
12759.06 709
12760.12 688
12761.19 724
12762.26 713
12763.32 702
12764.39 723
12765.46 683
12766.52 697
12767.59 712
12768.66 681
12769.72 713
12770.79 691
12771.86 678
12772.92 671
12773.99 676
12775.06 650
12776.12 641
12777.19 650
12778.26 654
12779.33 664
12780.39 630
12781.46 667
12782.53 637
12783.59 655
12784.66 603
12785.73 606
12786.80 594
12787.86 608
12788.93 590
12790.00 589
12791.07 649
12792.13 609
12793.20 620
12794.27 606
12795.34 592
12796.40 614
12797.47 573
12798.54 567
12799.61 609
12800.68 576
12801.74 592
12802.81 589
12803.88 593
12804.95 598
12806.02 569
12807.09 546
12808.15 564
12809.22 578
12810.29 566
12811.36 585
12812.43 573
12813.50 590
12814.56 599
12815.63 593
12816.70 595
12817.77 614
12818.84 605
12819.91 571
12820.98 559
12822.04 558
12823.11 564
12824.18 560
12825.25 578
12826.32 600
12827.39 575
12828.46 569
12829.53 552
12830.60 580
12831.67 597
12832.74 578
12833.81 565
12834.87 558
12835.94 586
12837.01 564
12838.08 554
12839.15 578
12840.22 594
12841.29 547
12842.36 556
12843.43 530
12844.50 517
12845.57 535
12846.64 533
12847.71 545
12848.78 518
12849.85 536
12850.92 530
12851.99 546
12853.06 521
12854.13 536
12855.20 514
12856.27 506
12857.34 536
12858.41 513
12859.48 527
12860.55 503
12861.62 508
12862.69 495
12863.77 503
12864.84 512
12865.91 505
12866.98 506
12868.05 486
12869.12 483
12870.19 487
12871.26 495
12872.33 486
12873.40 479
12874.47 494
12875.54 479
12876.62 498
12877.69 503
12878.76 500
12879.83 487
12880.90 474
12881.97 474
12883.04 471
12884.12 481
12885.19 464
12886.26 471
12887.33 462
12888.40 467
12889.47 458
12890.54 456
12891.62 456
12892.69 464
12893.76 457
12894.83 431
12895.90 456
12896.98 469
12898.05 479
12899.12 467
12900.19 429
12901.26 439
12902.34 447
12903.41 442
12904.48 459
12905.55 477
12906.63 435
12907.70 454
12908.77 474
12909.84 454
12910.92 432
12911.99 417
12913.06 451
12914.13 450
12915.21 442
12916.28 448
12917.35 427
12918.42 483
12919.50 400
12920.57 441
12921.64 438
12922.72 426
12923.79 437
12924.86 472
12925.94 432
12927.01 408
12928.08 439
12929.16 439
12930.23 430
12931.30 435
12932.38 388
12933.45 431
12934.52 434
12935.60 441
12936.67 404
12937.74 427
12938.82 412
12939.89 429
12940.97 416
12942.04 431
12943.11 432
12944.19 413
12945.26 421
12946.34 438
12947.41 450
12948.48 424
12949.56 395
12950.63 392
12951.71 403
12952.78 413
12953.85 408
12954.93 428
12956.00 410
12957.08 416
12958.15 428
12959.23 396
12960.30 427
12961.38 421
12962.45 405
12963.53 421
12964.60 421
12965.68 411
12966.75 403
12967.83 438
12968.90 378
12969.98 422
12971.05 414
12972.13 406
12973.20 396
12974.28 429
12975.35 443
12976.43 426
12977.50 415
12978.58 414
12979.65 426
12980.73 453
12981.80 448
12982.88 412
12983.95 436
12985.03 449
12986.11 455
12987.18 427
12988.26 416
12989.33 420
12990.41 422
12991.48 423
12992.56 424
12993.64 441
12994.71 438
12995.79 415
12996.86 405
12997.94 400
12999.02 414
13000.09 417
13001.17 428
13002.25 423
13003.32 439
13004.40 439
13005.48 431
13006.55 439
13007.63 417
13008.71 402
13009.78 398
13010.86 409
13011.94 450
13013.01 408
13014.09 437
13015.17 436
13016.24 443
13017.32 428
13018.40 440
13019.47 459
13020.55 417
13021.63 425
13022.71 444
13023.78 427
13024.86 425
13025.94 424
13027.01 412
13028.09 425
13029.17 433
13030.25 436
13031.32 396
13032.40 406
13033.48 439
13034.56 408
13035.64 398
13036.71 414
13037.79 441
13038.87 438
13039.95 424
13041.02 458
13042.10 448
13043.18 421
13044.26 432
13045.34 444
13046.41 420
13047.49 434
13048.57 437
13049.65 440
13050.73 402
13051.81 439
13052.88 436
13053.96 426
13055.04 451
13056.12 426
13057.20 420
13058.28 396
13059.36 420
13060.44 427
13061.51 407
13062.59 445
13063.67 421
13064.75 416
13065.83 432
13066.91 427
13067.99 426
13069.07 434
13070.15 417
13071.23 453
13072.30 409
13073.38 387
13074.46 421
13075.54 406
13076.62 427
13077.70 437
13078.78 448
13079.86 414
13080.94 404
13082.02 406
13083.10 417
13084.18 455
13085.26 465
13086.34 441
13087.42 436
13088.50 423
13089.58 431
13090.66 433
13091.74 436
13092.82 430
13093.90 438
13094.98 413
13096.06 394
13097.14 411
13098.22 421
13099.30 446
13100.38 430
13101.46 432
13102.54 444
13103.62 443
13104.70 435
13105.78 460
13106.86 402
13107.94 381
13109.03 408
13110.11 442
13111.19 474
13112.27 469
13113.35 448
13114.43 437
13115.51 462
13116.59 446
13117.67 458
13118.75 458
13119.84 468
13120.92 451
13122.00 484
13123.08 452
13124.16 480
13125.24 455
13126.32 449
13127.41 463
13128.49 498
13129.57 515
13130.65 459
13131.73 460
13132.81 480
13133.90 478
13134.98 448
13136.06 445
13137.14 470
13138.22 469
13139.30 436
13140.39 428
13141.47 436
13142.55 460
13143.63 442
13144.72 451
13145.80 474
13146.88 465
13147.96 466
13149.04 471
13150.13 469
13151.21 458
13152.29 464
13153.38 439
13154.46 473
13155.54 483
13156.62 468
13157.71 456
13158.79 459
13159.87 456
13160.95 430
13162.04 428
13163.12 475
13164.20 457
13165.29 456
13166.37 475
13167.45 476
13168.54 459
13169.62 470
13170.70 489
13171.79 457
13172.87 435
13173.95 427
13175.04 448
13176.12 456
13177.20 468
13178.29 477
13179.37 470
13180.45 447
13181.54 460
13182.62 466
13183.71 453
13184.79 456
13185.87 479
13186.96 478
13188.04 458
13189.13 454
13190.21 474
13191.29 451
13192.38 461
13193.46 481
13194.55 470
13195.63 498
13196.72 493
13197.80 435
13198.88 454
13199.97 448
13201.05 459
13202.14 461
13203.22 460
13204.31 452
13205.39 456
13206.48 464
13207.56 471
13208.65 438
13209.73 439
13210.82 464
13211.90 464
13212.99 484
13214.07 447
13215.16 482
13216.24 469
13217.33 485
13218.41 474
13219.50 443
13220.58 490
13221.67 473
13222.75 469
13223.84 460
13224.92 454
13226.01 484
13227.10 442
13228.18 453
13229.27 453
13230.35 460
13231.44 489
13232.52 461
13233.61 475
13234.70 467
13235.78 482
13236.87 486
13237.95 483
13239.04 483
13240.13 488
13241.21 485
13242.30 461
13243.39 463
13244.47 497
13245.56 498
13246.64 457
13247.73 502
13248.82 501
13249.90 509
13250.99 475
13252.08 506
13253.16 510
13254.25 508
13255.34 489
13256.42 489
13257.51 477
13258.60 481
13259.69 482
13260.77 509
13261.86 508
13262.95 525
13264.03 547
13265.12 508
13266.21 505
13267.30 504
13268.38 525
13269.47 471
13270.56 525
13271.64 530
13272.73 523
13273.82 517
13274.91 531
13275.99 531
13277.08 545
13278.17 558
13279.26 508
13280.35 523
13281.43 526
13282.52 561
13283.61 547
13284.70 550
13285.79 555
13286.87 590
13287.96 574
13289.05 563
13290.14 568
13291.23 565
13292.31 535
13293.40 565
13294.49 591
13295.58 587
13296.67 616
13297.76 556
13298.85 612
13299.93 613
13301.02 602
13302.11 593
13303.20 618
13304.29 635
13305.38 612
13306.47 629
13307.56 646
13308.64 600
13309.73 613
13310.82 603
13311.91 622
13313.00 612
13314.09 596
13315.18 656
13316.27 646
13317.36 644
13318.45 660
13319.54 646
13320.63 678
13321.72 673
13322.81 657
13323.89 654
13324.98 617
13326.07 628
13327.16 714
13328.25 725
13329.34 694
13330.43 725
13331.52 741
13332.61 739
13333.70 720
13334.79 735
13335.88 730
13336.97 741
13338.06 730
13339.15 754
13340.24 768
13341.33 766
13342.42 724
13343.52 766
13344.61 778
13345.70 749
13346.79 779
13347.88 769
13348.97 751
13350.06 765
13351.15 715
13352.24 775
13353.33 785
13354.42 786
13355.51 768
13356.60 726
13357.69 714
13358.79 757
13359.88 769
13360.97 784
13362.06 803
13363.15 825
13364.24 816
13365.33 790
13366.42 825
13367.51 836
13368.61 879
13369.70 836
13370.79 847
13371.88 798
13372.97 912
13374.06 832
13375.16 828
13376.25 811
13377.34 788
13378.43 782
13379.52 776
13380.61 761
13381.71 777
13382.80 748
13383.89 749
13384.98 713
13386.08 713
13387.17 700
13388.26 651
13389.35 659
13390.44 652
13391.54 667
13392.63 655
13393.72 650
13394.81 643
13395.91 654
13397.00 663
13398.09 654
13399.18 614
13400.28 633
13401.37 652
13402.46 640
13403.56 633
13404.65 625
13405.74 637
13406.83 599
13407.93 677
13409.02 660
13410.11 573
13411.21 590
13412.30 624
13413.39 636
13414.49 591
13415.58 630
13416.67 650
13417.77 666
13418.86 647
13419.95 661
13421.05 619
13422.14 577
13423.23 632
13424.33 649
13425.42 640
13426.52 651
13427.61 643
13428.70 699
13429.80 674
13430.89 692
13431.98 678
13433.08 692
13434.17 633
13435.27 649
13436.36 670
13437.46 693
13438.55 708
13439.64 638
13440.74 682
13441.83 699
13442.93 684
13444.02 687
13445.12 714
13446.21 707
13447.31 690
13448.40 736
13449.50 746
13450.59 731
13451.68 685
13452.78 731
13453.87 739
13454.97 753
13456.06 688
13457.16 759
13458.25 720
13459.35 756
13460.44 721
13461.54 758
13462.64 778
13463.73 818
13464.83 769
13465.92 763
13467.02 763
13468.11 793
13469.21 779
13470.30 729
13471.40 754
13472.49 775
13473.59 814
13474.69 803
13475.78 753
13476.88 800
13477.97 831
13479.07 804
13480.17 808
13481.26 854
13482.36 881
13483.45 817
13484.55 831
13485.65 842
13486.74 845
13487.84 839
13488.93 852
13490.03 875
13491.13 896
13492.22 842
13493.32 817
13494.42 862
13495.51 905
13496.61 911
13497.71 908
13498.80 926
13499.90 933
13501.00 951
13502.09 977
13503.19 945
13504.29 898
13505.38 938
13506.48 991
13507.58 922
13508.68 918
13509.77 971
13510.87 911
13511.97 887
13513.07 898
13514.16 877
13515.26 910
13516.36 930
13517.45 893
13518.55 894
13519.65 878
13520.75 840
13521.85 870
13522.94 867
13524.04 881
13525.14 865
13526.24 856
13527.33 854
13528.43 812
13529.53 805
13530.63 836
13531.73 858
13532.82 830
13533.92 850
13535.02 835
13536.12 843
13537.22 777
13538.32 779
13539.41 769
13540.51 821
13541.61 809
13542.71 715
13543.81 764
13544.91 772
13546.00 779
13547.10 727
13548.20 708
13549.30 732
13550.40 703
13551.50 709
13552.60 687
13553.70 682
13554.80 692
13555.89 663
13556.99 635
13558.09 620
13559.19 660
13560.29 637
13561.39 671
13562.49 658
13563.59 626
13564.69 628
13565.79 609
13566.89 649
13567.99 614
13569.09 610
13570.19 610
13571.29 642
13572.39 630
13573.49 624
13574.59 613
13575.69 625
13576.79 632
13577.88 620
13578.98 646
13580.08 596
13581.19 635
13582.29 614
13583.39 627
13584.49 625
13585.59 614
13586.69 617
13587.79 617
13588.89 611
13589.99 634
13591.09 613
13592.19 647
13593.29 672
13594.39 639
13595.49 605
13596.59 616
13597.69 628
13598.79 604
13599.89 634
13600.99 599
13602.09 624
13603.20 622
13604.30 641
13605.40 611
13606.50 636
13607.60 602
13608.70 630
13609.80 633
13610.90 604
13612.01 627
13613.11 641
13614.21 614
13615.31 632
13616.41 647
13617.51 606
13618.61 605
13619.72 631
13620.82 666
13621.92 648
13623.02 633
13624.12 637
13625.22 638
13626.33 667
13627.43 637
13628.53 632
13629.63 614
13630.73 619
13631.84 662
13632.94 667
13634.04 630
13635.14 633
13636.25 637
13637.35 654
13638.45 629
13639.55 596
13640.65 649
13641.76 604
13642.86 610
13643.96 607
13645.07 617
13646.17 617
13647.27 613
13648.37 620
13649.48 617
13650.58 624
13651.68 645
13652.79 626
13653.89 603
13654.99 561
13656.09 613
13657.20 598
13658.30 594
13659.40 601
13660.51 629
13661.61 634
13662.71 602
13663.82 627
13664.92 618
13666.02 601
13667.13 623
13668.23 645
13669.34 645
13670.44 611
13671.54 617
13672.65 626
13673.75 625
13674.85 648
13675.96 629
13677.06 617
13678.17 645
13679.27 637
13680.37 640
13681.48 620
13682.58 642
13683.69 653
13684.79 610
13685.89 639
13687.00 632
13688.10 642
13689.21 662
13690.31 627
13691.42 675
13692.52 681
13693.63 675
13694.73 659
13695.84 658
13696.94 663
13698.05 641
13699.15 643
13700.25 634
13701.36 646
13702.46 686
13703.57 701
13704.67 696
13705.78 658
13706.89 678
13707.99 690
13709.10 683
13710.20 717
13711.31 695
13712.41 694
13713.52 736
13714.62 716
13715.73 736
13716.83 702
13717.94 744
13719.04 764
13720.15 775
13721.26 771
13722.36 788
13723.47 778
13724.57 775
13725.68 739
13726.79 749
13727.89 768
13729.00 807
13730.10 768
13731.21 846
13732.32 831
13733.42 796
13734.53 826
13735.63 807
13736.74 842
13737.85 842
13738.95 887
13740.06 839
13741.17 855
13742.27 900
13743.38 927
13744.49 905
13745.59 891
13746.70 921
13747.81 928
13748.91 958
13750.02 944
13751.13 975
13752.23 991
13753.34 1003
13754.45 1021
13755.56 1072
13756.66 1064
13757.77 1095
13758.88 1116
13759.98 1217
13761.09 1169
13762.20 1235
13763.31 1177
13764.41 1224
13765.52 1255
13766.63 1272
13767.74 1253
13768.84 1271
13769.95 1246
13771.06 1236
13772.17 1287
13773.28 1277
13774.38 1283
13775.49 1245
13776.60 1281
13777.71 1305
13778.82 1229
13779.92 1160
13781.03 1133
13782.14 1130
13783.25 1116
13784.36 1076
13785.46 1072
13786.57 1042
13787.68 1027
13788.79 1016
13789.90 950
13791.01 913
13792.12 906
13793.22 910
13794.33 878
13795.44 890
13796.55 800
13797.66 787
13798.77 758
13799.88 777
13800.99 806
13802.10 775
13803.20 779
13804.31 772
13805.42 768
13806.53 735
13807.64 728
13808.75 716
13809.86 734
13810.97 698
13812.08 709
13813.19 706
13814.30 712
13815.41 712
13816.52 685
13817.63 652
13818.74 695
13819.84 673
13820.95 668
13822.06 686
13823.17 652
13824.28 666
13825.39 646
13826.50 661
13827.61 701
13828.72 651
13829.83 653
13830.94 629
13832.05 665
13833.16 676
13834.28 644
13835.39 642
13836.50 689
13837.61 652
13838.72 661
13839.83 651
13840.94 666
13842.05 657
13843.16 691
13844.27 683
13845.38 683
13846.49 667
13847.60 673
13848.71 656
13849.82 696
13850.93 646
13852.05 657
13853.16 676
13854.27 672
13855.38 638
13856.49 656
13857.60 648
13858.71 661
13859.82 670
13860.94 686
13862.05 712
13863.16 697
13864.27 691
13865.38 679
13866.49 702
13867.60 679
13868.72 692
13869.83 673
13870.94 672
13872.05 717
13873.16 693
13874.27 712
13875.39 675
13876.50 703
13877.61 719
13878.72 703
13879.83 689
13880.95 751
13882.06 715
13883.17 739
13884.28 758
13885.40 771
13886.51 771
13887.62 780
13888.73 822
13889.85 805
13890.96 781
13892.07 808
13893.18 830
13894.30 818
13895.41 833
13896.52 869
13897.63 858
13898.75 816
13899.86 820
13900.97 826
13902.09 852
13903.20 775
13904.31 846
13905.43 810
13906.54 796
13907.65 801
13908.77 769
13909.88 753
13910.99 723
13912.11 711
13913.22 728
13914.33 731
13915.45 692
13916.56 698
13917.67 697
13918.79 680
13919.90 648
13921.01 686
13922.13 670
13923.24 657
13924.36 650
13925.47 638
13926.58 621
13927.70 616
13928.81 611
13929.93 587
13931.04 636
13932.15 642
13933.27 640
13934.38 626
13935.50 613
13936.61 606
13937.73 624
13938.84 621
13939.95 628
13941.07 604
13942.18 574
13943.30 602
13944.41 621
13945.53 610
13946.64 588
13947.76 587
13948.87 585
13949.99 627
13951.10 617
13952.22 596
13953.33 585
13954.45 606
13955.56 634
13956.68 601
13957.79 602
13958.91 597
13960.02 585
13961.14 585
13962.25 586
13963.37 597
13964.49 582
13965.60 583
13966.72 596
13967.83 575
13968.95 585
13970.06 595
13971.18 595
13972.30 594
13973.41 592
13974.53 587
13975.64 575
13976.76 596
13977.88 635
13978.99 590
13980.11 582
13981.22 604
13982.34 604
13983.46 596
13984.57 593
13985.69 594
13986.80 581
13987.92 601
13989.04 581
13990.15 579
13991.27 594
13992.39 635
13993.50 612
13994.62 583
13995.74 589
13996.85 600
13997.97 577
13999.09 566
14000.21 582
14001.32 598
14002.44 579
14003.56 590
14004.67 621
14005.79 596
14006.91 591
14008.02 571
14009.14 619
14010.26 570
14011.38 588
14012.49 576
14013.61 570
14014.73 587
14015.85 583
14016.96 625
14018.08 592
14019.20 603
14020.32 625
14021.44 612
14022.55 602
14023.67 608
14024.79 589
14025.91 575
14027.02 585
14028.14 591
14029.26 574
14030.38 615
14031.50 595
14032.62 598
14033.73 626
14034.85 604
14035.97 616
14037.09 619
14038.21 648
14039.33 629
14040.44 624
14041.56 598
14042.68 604
14043.80 638
14044.92 610
14046.04 701
14047.16 668
14048.27 643
14049.39 667
14050.51 650
14051.63 659
14052.75 673
14053.87 655
14054.99 689
14056.11 678
14057.23 715
14058.35 718
14059.47 715
14060.59 706
14061.70 722
14062.82 738
14063.94 774
14065.06 767
14066.18 758
14067.30 787
14068.42 798
14069.54 794
14070.66 780
14071.78 810
14072.90 783
14074.02 800
14075.14 789
14076.26 832
14077.38 764
14078.50 799
14079.62 840
14080.74 852
14081.86 845
14082.98 866
14084.10 861
14085.22 845
14086.34 870
14087.46 879
14088.58 884
14089.70 841
14090.82 867
14091.94 876
14093.07 883
14094.19 868
14095.31 913
14096.43 869
14097.55 902
14098.67 920
14099.79 916
14100.91 890
14102.03 891
14103.15 919
14104.27 918
14105.39 902
14106.52 893
14107.64 875
14108.76 856
14109.88 839
14111.00 856
14112.12 832
14113.24 805
14114.37 779
14115.49 804
14116.61 844
14117.73 785
14118.85 778
14119.97 787
14121.10 767
14122.22 781
14123.34 743
14124.46 723
14125.58 685
14126.70 713
14127.83 719
14128.95 709
14130.07 674
14131.19 657
14132.32 658
14133.44 626
14134.56 626
14135.68 632
14136.80 638
14137.93 610
14139.05 616
14140.17 607
14141.29 612
14142.42 604
14143.54 634
14144.66 578
14145.78 601
14146.91 600
14148.03 583
14149.15 544
14150.28 572
14151.40 577
14152.52 596
14153.65 629
14154.77 615
14155.89 623
14157.01 622
14158.14 620
14159.26 575
14160.38 610
14161.51 600
14162.63 608
14163.75 566
14164.88 566
14166.00 552
14167.12 587
14168.25 570
14169.37 569
14170.50 582
14171.62 588
14172.74 570
14173.87 568
14174.99 587
14176.12 563
14177.24 573
14178.36 564
14179.49 542
14180.61 547
14181.74 567
14182.86 529
14183.98 542
14185.11 527
14186.23 526
14187.36 539
14188.48 546
14189.61 576
14190.73 558
14191.85 537
14192.98 540
14194.10 532
14195.23 540
14196.35 516
14197.48 491
14198.60 506
14199.73 521
14200.85 534
14201.98 528
14203.10 520
14204.23 533
14205.35 538
14206.48 482
14207.60 495
14208.73 535
14209.85 483
14210.98 498
14212.10 485
14213.23 518
14214.36 509
14215.48 497
14216.61 483
14217.73 491
14218.86 484
14219.98 494
14221.11 466
14222.23 457
14223.36 486
14224.49 486
14225.61 514
14226.74 517
14227.86 491
14228.99 502
14230.12 500
14231.24 493
14232.37 488
14233.49 450
14234.62 481
14235.75 481
14236.87 490
14238.00 490
14239.13 465
14240.25 451
14241.38 482
14242.51 487
14243.63 474
14244.76 467
14245.89 466
14247.01 476
14248.14 469
14249.27 473
14250.39 470
14251.52 466
14252.65 451
14253.77 461
14254.90 474
14256.03 478
14257.15 467
14258.28 450
14259.41 464
14260.54 427
14261.66 454
14262.79 468
14263.92 432
14265.05 436
14266.17 440
14267.30 415
14268.43 423
14269.56 421
14270.68 407
14271.81 451
14272.94 480
14274.07 449
14275.20 420
14276.32 423
14277.45 440
14278.58 383
14279.71 429
14280.83 431
14281.96 431
14283.09 432
14284.22 415
14285.35 420
14286.48 430
14287.60 416
14288.73 417
14289.86 412
14290.99 416
14292.12 426
14293.25 426
14294.38 408
14295.50 415
14296.63 426
14297.76 455
14298.89 398
14300.02 405
14301.15 404
14302.28 395
14303.41 367
14304.53 414
14305.66 433
14306.79 397
14307.92 420
14309.05 401
14310.18 401
14311.31 393
14312.44 380
14313.57 404
14314.70 404
14315.83 374
14316.96 382
14318.09 410
14319.22 404
14320.35 378
14321.48 369
14322.60 382
14323.73 398
14324.86 396
14325.99 370
14327.12 370
14328.25 367
14329.38 351
14330.51 378
14331.64 383
14332.77 392
14333.90 406
14335.03 414
14336.17 357
14337.30 362
14338.43 379
14339.56 356
14340.69 367
14341.82 371
14342.95 370
14344.08 379
14345.21 367
14346.34 386
14347.47 378
14348.60 374
14349.73 391
14350.86 366
14351.99 357
14353.12 354
14354.26 392
14355.39 388
14356.52 380
14357.65 373
14358.78 417
14359.91 373
14361.04 371
14362.17 381
14363.30 384
14364.44 379
14365.57 363
14366.70 375
14367.83 384
14368.96 384
14370.09 406
14371.23 406
14372.36 384
14373.49 386
14374.62 379
14375.75 417
14376.88 379
14378.02 402
14379.15 367
14380.28 371
14381.41 387
14382.54 367
14383.68 375
14384.81 399
14385.94 380
14387.07 384
14388.21 386
14389.34 397
14390.47 405
14391.60 374
14392.73 410
14393.87 397
14395.00 375
14396.13 376
14397.27 393
14398.40 409
14399.53 416
14400.66 396
14401.80 379
14402.93 390
14404.06 398
14405.19 391
14406.33 388
14407.46 407
14408.59 415
14409.73 432
14410.86 416
14411.99 414
14413.13 413
14414.26 440
14415.39 429
14416.53 397
14417.66 394
14418.79 402
14419.93 399
14421.06 400
14422.19 436
14423.33 461
14424.46 452
14425.60 442
14426.73 416
14427.86 409
14429.00 453
14430.13 453
14431.27 422
14432.40 448
14433.53 433
14434.67 445
14435.80 459
14436.94 430
14438.07 456
14439.21 461
14440.34 445
14441.47 460
14442.61 451
14443.74 490
14444.88 509
14446.01 500
14447.15 489
14448.28 466
14449.42 470
14450.55 469
14451.69 460
14452.82 493
14453.96 496
14455.09 491
14456.23 488
14457.36 504
14458.50 497
14459.63 465
14460.77 504
14461.90 501
14463.04 529
14464.17 541
14465.31 542
14466.44 547
14467.58 531
14468.71 548
14469.85 548
14470.98 549
14472.12 501
14473.26 524
14474.39 517
14475.53 515
14476.66 518
14477.80 504
14478.93 490
14480.07 481
14481.21 513
14482.34 479
14483.48 453
14484.61 452
14485.75 482
14486.89 470
14488.02 440
14489.16 466
14490.30 413
14491.43 425
14492.57 404
14493.70 393
14494.84 406
14495.98 392
14497.11 403
14498.25 388
14499.39 395
14500.52 387
14501.66 383
14502.80 416
14503.93 418
14505.07 387
14506.21 381
14507.35 360
14508.48 361
14509.62 370
14510.76 368
14511.89 389
14513.03 391
14514.17 370
14515.31 335
14516.44 352
14517.58 344
14518.72 366
14519.86 380
14520.99 366
14522.13 356
14523.27 355
14524.41 362
14525.54 374
14526.68 365
14527.82 366
14528.96 373
14530.09 351
14531.23 348
14532.37 365
14533.51 371
14534.65 364
14535.78 356
14536.92 359
14538.06 389
14539.20 383
14540.34 365
14541.48 360
14542.61 378
14543.75 402
14544.89 375
14546.03 373
14547.17 356
14548.31 342
14549.45 387
14550.58 383
14551.72 360
14552.86 364
14554.00 400
14555.14 375
14556.28 355
14557.42 350
14558.56 389
14559.70 373
14560.83 393
14561.97 367
14563.11 385
14564.25 404
14565.39 332
14566.53 363
14567.67 399
14568.81 403
14569.95 369
14571.09 374
14572.23 386
14573.37 377
14574.51 397
14575.65 380
14576.79 393
14577.93 398
14579.07 377
14580.21 368
14581.35 379
14582.49 379
14583.63 405
14584.77 403
14585.91 381
14587.05 389
14588.19 407
14589.33 391
14590.47 383
14591.61 376
14592.75 389
14593.89 384
14595.03 401
14596.17 418
14597.31 431
14598.45 413
14599.59 404
14600.73 403
14601.87 402
14603.01 396
14604.15 397
14605.29 400
14606.43 434
14607.58 406
14608.72 397
14609.86 398
14611.00 411
14612.14 430
14613.28 420
14614.42 409
14615.56 460
14616.70 429
14617.85 457
14618.99 417
14620.13 410
14621.27 432
14622.41 439
14623.55 449
14624.69 430
14625.84 451
14626.98 481
14628.12 463
14629.26 451
14630.40 456
14631.54 460
14632.69 467
14633.83 461
14634.97 479
14636.11 486
14637.25 490
14638.40 460
14639.54 425
14640.68 464
14641.82 461
14642.97 472
14644.11 446
14645.25 458
14646.39 448
14647.54 413
14648.68 425
14649.82 418
14650.96 411
14652.11 412
14653.25 410
14654.39 408
14655.53 396
14656.68 387
14657.82 419
14658.96 407
14660.11 365
14661.25 354
14662.39 359
14663.53 385
14664.68 370
14665.82 377
14666.96 388
14668.11 350
14669.25 380
14670.39 340
14671.54 362
14672.68 361
14673.82 354
14674.97 361
14676.11 335
14677.26 342
14678.40 371
14679.54 339
14680.69 351
14681.83 354
14682.97 363
14684.12 343
14685.26 310
14686.41 354
14687.55 320
14688.69 313
14689.84 334
14690.98 318
14692.13 320
14693.27 326
14694.42 337
14695.56 315
14696.70 333
14697.85 299
14698.99 344
14700.14 312
14701.28 327
14702.43 320
14703.57 312
14704.72 329
14705.86 355
14707.01 337
14708.15 349
14709.30 336
14710.44 313
14711.58 334
14712.73 307
14713.87 327
14715.02 311
14716.17 320
14717.31 340
14718.46 337
14719.60 318
14720.75 301
14721.89 341
14723.04 312
14724.18 327
14725.33 315
14726.47 292
14727.62 299
14728.76 325
14729.91 317
14731.06 307
14732.20 337
14733.35 305
14734.49 322
14735.64 315
14736.79 301
14737.93 303
14739.08 329
14740.22 317
14741.37 315
14742.52 292
14743.66 327
14744.81 352
14745.95 349
14747.10 314
14748.25 311
14749.39 324
14750.54 318
14751.69 347
14752.83 354
14753.98 317
14755.13 324
14756.27 307
14757.42 323
14758.57 344
14759.71 327
14760.86 346
14762.01 296
14763.15 295
14764.30 316
14765.45 344
14766.60 326
14767.74 300
14768.89 304
14770.04 324
14771.18 344
14772.33 315
14773.48 303
14774.63 306
14775.77 286
14776.92 297
14778.07 323
14779.22 306
14780.36 301
14781.51 301
14782.66 284
14783.81 299
14784.96 289
14786.10 285
14787.25 309
14788.40 296
14789.55 304
14790.70 297
14791.84 292
14792.99 309
14794.14 288
14795.29 297
14796.44 302
14797.58 295
14798.73 302
14799.88 296
14801.03 311
14802.18 314
14803.33 293
14804.48 296
14805.62 269
14806.77 278
14807.92 289
14809.07 289
14810.22 327
14811.37 282
14812.52 300
14813.67 300
14814.81 299
14815.96 276
14817.11 296
14818.26 285
14819.41 278
14820.56 301
14821.71 297
14822.86 272
14824.01 270
14825.16 289
14826.31 279
14827.46 303
14828.61 292
14829.76 307
14830.91 266
14832.06 281
14833.20 275
14834.35 283
14835.50 262
14836.65 298
14837.80 298
14838.95 292
14840.10 278
14841.25 277
14842.40 289
14843.55 286
14844.70 291
14845.85 258
14847.00 263
14848.15 286
14849.31 289
14850.46 283
14851.61 232
14852.76 264
14853.91 245
14855.06 280
14856.21 276
14857.36 269
14858.51 274
14859.66 257
14860.81 278
14861.96 281
14863.11 261
14864.26 292
14865.41 275
14866.57 267
14867.72 284
14868.87 289
14870.02 280
14871.17 279
14872.32 266
14873.47 273
14874.62 286
14875.77 277
14876.93 282
14878.08 273
14879.23 265
14880.38 254
14881.53 237
14882.68 252
14883.84 242
14884.99 264
14886.14 268
14887.29 243
14888.44 233
14889.59 275
14890.75 273
14891.90 279
14893.05 259
14894.20 266
14895.35 240
14896.51 258
14897.66 282
14898.81 264
14899.96 275
14901.12 266
14902.27 258
14903.42 266
14904.57 265
14905.73 243
14906.88 263
14908.03 283
14909.18 259
14910.34 259
14911.49 276
14912.64 247
14913.79 255
14914.95 250
14916.10 254
14917.25 265
14918.41 257
14919.56 275
14920.71 267
14921.87 253
14923.02 270
14924.17 250
14925.33 254
14926.48 243
14927.63 248
14928.79 262
14929.94 255
14931.09 266
14932.25 263
14933.40 253
14934.55 254
14935.71 264
14936.86 269
14938.01 244
14939.17 238
14940.32 259
14941.48 243
14942.63 236
14943.78 258
14944.94 222
14946.09 232
14947.25 259
14948.40 241
14949.55 242
14950.71 238
14951.86 246
14953.02 225
14954.17 243
14955.33 247
14956.48 254
14957.63 264
14958.79 257
14959.94 254
14961.10 242
14962.25 267
14963.41 269
14964.56 246
14965.72 255
14966.87 261
14968.03 262
14969.18 256
14970.34 264
14971.49 264
14972.65 254
14973.80 233
14974.96 274
14976.11 254
14977.27 253
14978.42 235
14979.58 277
14980.73 271
14981.89 246
14983.05 237
14984.20 260
14985.36 258
14986.51 276
14987.67 243
14988.82 253
14989.98 265
14991.13 238
14992.29 258
14993.45 266
14994.60 256
14995.76 261
14996.91 265
14998.07 251
14999.23 247
15000.38 257
15001.54 262
15002.70 263
15003.85 249
15005.01 244
15006.16 244
15007.32 253
15008.48 258
15009.63 253
15010.79 253
15011.95 250
15013.10 254
15014.26 238
15015.42 260
15016.57 252
15017.73 278
15018.89 241
15020.04 258
15021.20 263
15022.36 255
15023.52 245
15024.67 244
15025.83 252
15026.99 278
15028.14 256
15029.30 253
15030.46 254
15031.62 245
15032.77 231
15033.93 244
15035.09 250
15036.25 242
15037.40 261
15038.56 236
15039.72 254
15040.88 269
15042.03 261
15043.19 270
15044.35 284
15045.51 253
15046.67 240
15047.82 244
15048.98 255
15050.14 245
15051.30 254
15052.46 275
15053.61 263
15054.77 242
15055.93 256
15057.09 240
15058.25 238
15059.41 230
15060.56 260
15061.72 244
15062.88 262
15064.04 254
15065.20 249
15066.36 263
15067.52 237
15068.68 231
15069.83 237
15070.99 264
15072.15 242
15073.31 226
15074.47 227
15075.63 246
15076.79 259
15077.95 237
15079.11 244
15080.27 251
15081.43 237
15082.58 248
15083.74 247
15084.90 257
15086.06 238
15087.22 252
15088.38 246
15089.54 248
15090.70 245
15091.86 220
15093.02 242
15094.18 237
15095.34 255
15096.50 231
15097.66 245
15098.82 231
15099.98 256
15101.14 234
15102.30 251
15103.46 260
15104.62 235
15105.78 261
15106.94 253
15108.10 266
15109.26 281
15110.42 258
15111.58 225
15112.74 236
15113.90 247
15115.06 254
15116.22 249
15117.39 252
15118.55 272
15119.71 257
15120.87 232
15122.03 241
15123.19 257
15124.35 246
15125.51 240
15126.67 250
15127.83 247
15128.99 262
15130.16 247
15131.32 252
15132.48 257
15133.64 231
15134.80 264
15135.96 249
15137.12 252
15138.28 250
15139.45 251
15140.61 247
15141.77 273
15142.93 256
15144.09 246
15145.25 250
15146.42 233
15147.58 250
15148.74 255
15149.90 244
15151.06 285
15152.23 265
15153.39 243
15154.55 280
15155.71 264
15156.87 255
15158.04 249
15159.20 254
15160.36 239
15161.52 270
15162.69 256
15163.85 250
15165.01 271
15166.17 229
15167.34 268
15168.50 273
15169.66 251
15170.82 261
15171.99 267
15173.15 274
15174.31 274
15175.48 237
15176.64 274
15177.80 276
15178.96 264
15180.13 254
15181.29 255
15182.45 285
15183.62 262
15184.78 254
15185.94 261
15187.11 254
15188.27 285
15189.43 263
15190.60 254
15191.76 263
15192.92 263
15194.09 276
15195.25 298
15196.42 272
15197.58 275
15198.74 272
15199.91 277
15201.07 291
15202.23 269
15203.40 259
15204.56 276
15205.73 266
15206.89 263
15208.05 280
15209.22 270
15210.38 253
15211.55 270
15212.71 257
15213.88 279
15215.04 287
15216.21 271
15217.37 279
15218.53 264
15219.70 280
15220.86 267
15222.03 261
15223.19 294
15224.36 305
15225.52 297
15226.69 273
15227.85 267
15229.02 250
15230.18 285
15231.35 293
15232.51 289
15233.68 290
15234.84 260
15236.01 296
15237.17 272
15238.34 294
15239.50 301
15240.67 291
15241.83 307
15243.00 298
15244.17 302
15245.33 276
15246.50 308
15247.66 310
15248.83 324
15249.99 277
15251.16 282
15252.33 282
15253.49 291
15254.66 299
15255.82 278
15256.99 280
15258.16 288
15259.32 295
15260.49 269
15261.65 282
15262.82 282
15263.99 278
15265.15 303
15266.32 254
15267.49 267
15268.65 257
15269.82 259
15270.98 270
15272.15 264
15273.32 273
15274.48 280
15275.65 287
15276.82 286
15277.99 268
15279.15 260
15280.32 245
15281.49 272
15282.65 288
15283.82 290
15284.99 281
15286.15 282
15287.32 281
15288.49 287
15289.66 297
15290.82 257
15291.99 256
15293.16 267
15294.33 266
15295.49 253
15296.66 280
15297.83 270
15299.00 261
15300.16 281
15301.33 264
15302.50 264
15303.67 271
15304.83 278
15306.00 259
15307.17 254
15308.34 268
15309.51 283
15310.67 283
15311.84 282
15313.01 270
15314.18 279
15315.35 262
15316.52 255
15317.68 281
15318.85 281
15320.02 299
15321.19 269
15322.36 261
15323.53 269
15324.69 259
15325.86 277
15327.03 275
15328.20 270
15329.37 268
15330.54 270
15331.71 277
15332.88 248
15334.05 282
15335.21 286
15336.38 276
15337.55 259
15338.72 260
15339.89 256
15341.06 274
15342.23 275
15343.40 274
15344.57 288
15345.74 285
15346.91 276
15348.08 286
15349.25 261
15350.42 269
15351.58 274
15352.75 260
15353.92 264
15355.09 283
15356.26 287
15357.43 281
15358.60 261
15359.77 260
15360.94 274
15362.11 295
15363.28 275
15364.45 274
15365.62 280
15366.79 277
15367.96 285
15369.13 264
15370.31 260
15371.48 292
15372.65 280
15373.82 278
15374.99 299
15376.16 259
15377.33 260
15378.50 260
15379.67 255
15380.84 261
15382.01 264
15383.18 288
15384.35 292
15385.52 275
15386.69 241
15387.87 267
15389.04 296
15390.21 288
15391.38 265
15392.55 247
15393.72 256
15394.89 274
15396.06 281
15397.24 295
15398.41 282
15399.58 287
15400.75 288
15401.92 272
15403.09 267
15404.26 281
15405.44 255
15406.61 264
15407.78 295
15408.95 271
15410.12 256
15411.30 246
15412.47 263
15413.64 261
15414.81 259
15415.98 267
15417.16 265
15418.33 256
15419.50 252
15420.67 260
15421.84 239
15423.02 249
15424.19 257
15425.36 288
15426.53 244
15427.71 261
15428.88 249
15430.05 271
15431.22 244
15432.40 258
15433.57 266
15434.74 272
15435.92 265
15437.09 264
15438.26 245
15439.43 246
15440.61 256
15441.78 240
15442.95 266
15444.13 248
15445.30 260
15446.47 227
15447.65 254
15448.82 256
15449.99 248
15451.17 264
15452.34 275
15453.51 272
15454.69 280
15455.86 266
15457.03 232
15458.21 237
15459.38 248
15460.56 235
15461.73 251
15462.90 264
15464.08 250
15465.25 235
15466.43 229
15467.60 272
15468.77 266
15469.95 219
15471.12 250
15472.30 253
15473.47 263
15474.64 274
15475.82 257
15476.99 266
15478.17 263
15479.34 249
15480.52 242
15481.69 230
15482.87 236
15484.04 263
15485.22 270
15486.39 270
15487.56 263
15488.74 263
15489.91 277
15491.09 258
15492.26 240
15493.44 250
15494.61 253
15495.79 269
15496.96 256
15498.14 260
15499.32 261
15500.49 280
15501.67 292
15502.84 265
15504.02 281
15505.19 272
15506.37 254
15507.54 282
15508.72 242
15509.89 285
15511.07 292
15512.25 267
15513.42 260
15514.60 252
15515.77 267
15516.95 252
15518.13 260
15519.30 272
15520.48 276
15521.65 260
15522.83 263
15524.01 244
15525.18 279
15526.36 268
15527.53 256
15528.71 263
15529.89 261
15531.06 275
15532.24 275
15533.42 273
15534.59 286
15535.77 267
15536.95 259
15538.12 290
15539.30 266
15540.48 290
15541.65 261
15542.83 286
15544.01 265
15545.18 278
15546.36 287
15547.54 280
15548.72 258
15549.89 284
15551.07 280
15552.25 281
15553.42 273
15554.60 251
15555.78 269
15556.96 272
15558.13 282
15559.31 321
15560.49 309
15561.67 312
15562.84 322
15564.02 298
15565.20 285
15566.38 330
15567.56 294
15568.73 307
15569.91 293
15571.09 288
15572.27 283
15573.45 318
15574.62 275
15575.80 302
15576.98 279
15578.16 294
15579.34 306
15580.52 289
15581.69 315
15582.87 308
15584.05 325
15585.23 305
15586.41 301
15587.59 317
15588.76 311
15589.94 309
15591.12 341
15592.30 301
15593.48 332
15594.66 321
15595.84 358
15597.02 332
15598.20 327
15599.37 338
15600.55 348
15601.73 312
15602.91 339
15604.09 357
15605.27 342
15606.45 345
15607.63 322
15608.81 365
15609.99 358
15611.17 354
15612.35 357
15613.53 358
15614.71 346
15615.89 359
15617.07 363
15618.25 394
15619.43 376
15620.60 353
15621.78 355
15622.96 383
15624.14 362
15625.32 387
15626.50 388
15627.68 366
15628.87 407
15630.05 413
15631.23 430
15632.41 388
15633.59 398
15634.77 444
15635.95 430
15637.13 430
15638.31 406
15639.49 416
15640.67 397
15641.85 370
15643.03 417
15644.21 416
15645.39 407
15646.57 430
15647.75 413
15648.93 430
15650.12 414
15651.30 373
15652.48 405
15653.66 402
15654.84 425
15656.02 404
15657.20 432
15658.38 431
15659.56 387
15660.75 401
15661.93 460
15663.11 425
15664.29 442
15665.47 422
15666.65 437
15667.84 413
15669.02 398
15670.20 392
15671.38 439
15672.56 442
15673.74 386
15674.93 436
15676.11 393
15677.29 366
15678.47 398
15679.65 394
15680.84 409
15682.02 409
15683.20 362
15684.38 408
15685.56 382
15686.75 381
15687.93 370
15689.11 395
15690.29 367
15691.48 381
15692.66 396
15693.84 368
15695.02 396
15696.21 380
15697.39 401
15698.57 383
15699.76 394
15700.94 380
15702.12 390
15703.30 391
15704.49 390
15705.67 382
15706.85 366
15708.04 362
15709.22 370
15710.40 391
15711.59 381
15712.77 419
15713.95 398
15715.14 401
15716.32 396
15717.50 422
15718.69 400
15719.87 377
15721.05 383
15722.24 432
15723.42 414
15724.61 398
15725.79 392
15726.97 383
15728.16 405
15729.34 399
15730.53 424
15731.71 428
15732.89 429
15734.08 415
15735.26 430
15736.45 438
15737.63 442
15738.81 417
15740.00 430
15741.18 458
15742.37 466
15743.55 468
15744.74 433
15745.92 452
15747.11 467
15748.29 456
15749.48 440
15750.66 465
15751.84 461
15753.03 437
15754.21 473
15755.40 464
15756.58 462
15757.77 496
15758.95 488
15760.14 466
15761.32 456
15762.51 490
15763.70 493
15764.88 484
15766.07 470
15767.25 471
15768.44 474
15769.62 450
15770.81 452
15771.99 438
15773.18 453
15774.36 433
15775.55 449
15776.74 448
15777.92 453
15779.11 425
15780.29 439
15781.48 453
15782.67 449
15783.85 437
15785.04 416
15786.22 442
15787.41 456
15788.60 421
15789.78 414
15790.97 427
15792.15 396
15793.34 433
15794.53 426
15795.71 422
15796.90 352
15798.09 376
15799.27 416
15800.46 403
15801.65 395
15802.83 372
15804.02 356
15805.21 394
15806.39 400
15807.58 363
15808.77 344
15809.95 360
15811.14 386
15812.33 373
15813.52 376
15814.70 368
15815.89 348
15817.08 377
15818.26 349
15819.45 352
15820.64 355
15821.83 360
15823.01 341
15824.20 351
15825.39 336
15826.58 324
15827.76 336
15828.95 360
15830.14 341
15831.33 324
15832.52 335
15833.70 331
15834.89 334
15836.08 325
15837.27 340
15838.46 339
15839.64 334
15840.83 342
15842.02 312
15843.21 337
15844.40 335
15845.58 326
15846.77 349
15847.96 338
15849.15 344
15850.34 326
15851.53 351
15852.72 351
15853.90 358
15855.09 342
15856.28 323
15857.47 351
15858.66 371
15859.85 334
15861.04 346
15862.23 342
15863.41 319
15864.60 326
15865.79 357
15866.98 329
15868.17 333
15869.36 342
15870.55 346
15871.74 361
15872.93 352
15874.12 359
15875.31 355
15876.50 323
15877.69 324
15878.88 354
15880.06 334
15881.25 314
15882.44 311
15883.63 320
15884.82 368
15886.01 315
15887.20 350
15888.39 329
15889.58 355
15890.77 354
15891.96 333
15893.15 344
15894.34 347
15895.53 388
15896.72 384
15897.91 361
15899.10 363
15900.30 364
15901.49 361
15902.68 360
15903.87 375
15905.06 377
15906.25 370
15907.44 362
15908.63 355
15909.82 361
15911.01 355
15912.20 368
15913.39 382
15914.58 350
15915.77 366
15916.96 369
15918.16 383
15919.35 386
15920.54 343
15921.73 358
15922.92 377
15924.11 373
15925.30 368
15926.49 402
15927.69 361
15928.88 377
15930.07 360
15931.26 359
15932.45 372
15933.64 348
15934.84 361
15936.03 369
15937.22 355
15938.41 367
15939.60 338
15940.79 341
15941.99 368
15943.18 353
15944.37 334
15945.56 328
15946.75 344
15947.95 317
15949.14 315
15950.33 325
15951.52 320
15952.72 315
15953.91 289
15955.10 311
15956.29 304
15957.49 313
15958.68 301
15959.87 280
15961.06 292
15962.26 278
15963.45 293
15964.64 302
15965.83 279
15967.03 286
15968.22 298
15969.41 287
15970.61 278
15971.80 279
15972.99 293
15974.19 292
15975.38 259
15976.57 280
15977.76 273
15978.96 282
15980.15 279
15981.34 284
15982.54 255
15983.73 256
15984.93 256
15986.12 252
15987.31 253
15988.51 258
15989.70 258
15990.89 243
15992.09 250
15993.28 263
15994.48 260
15995.67 272
15996.86 250
15998.06 229
15999.25 250
16000.45 282
16001.64 280
16002.83 250
16004.03 258
16005.22 273
16006.42 252
16007.61 237
16008.81 253
16010.00 250
16011.19 239
16012.39 228
16013.58 229
16014.78 252
16015.97 241
16017.17 256
16018.36 249
16019.56 253
16020.75 251
16021.95 257
16023.14 238
16024.34 241
16025.53 237
16026.73 249
16027.92 244
16029.12 238
16030.31 238
16031.51 267
16032.70 277
16033.90 225
16035.09 231
16036.29 246
16037.48 253
16038.68 242
16039.88 249
16041.07 242
16042.27 240
16043.46 253
16044.66 254
16045.85 249
16047.05 249
16048.25 257
16049.44 253
16050.64 252
16051.83 254
16053.03 244
16054.23 253
16055.42 238
16056.62 240
16057.82 229
16059.01 246
16060.21 237
16061.40 238
16062.60 226
16063.80 230
16064.99 212
16066.19 224
16067.39 240
16068.58 249
16069.78 246
16070.98 239
16072.17 237
16073.37 249
16074.57 242
16075.76 213
16076.96 224
16078.16 249
16079.36 247
16080.55 259
16081.75 250
16082.95 255
16084.14 245
16085.34 230
16086.54 236
16087.74 223
16088.93 235
16090.13 237
16091.33 241
16092.53 219
16093.72 253
16094.92 259
16096.12 242
16097.32 231
16098.51 234
16099.71 237
16100.91 248
16102.11 241
16103.31 235
16104.50 252
16105.70 254
16106.90 237
16108.10 238
16109.30 223
16110.49 226
16111.69 246
16112.89 227
16114.09 234
16115.29 224
16116.49 221
16117.68 231
16118.88 228
16120.08 222
16121.28 242
16122.48 235
16123.68 219
16124.88 225
16126.08 232
16127.27 236
16128.47 243
16129.67 238
16130.87 239
16132.07 203
16133.27 230
16134.47 246
16135.67 258
16136.87 243
16138.07 228
16139.27 243
16140.46 240
16141.66 223
16142.86 244
16144.06 249
16145.26 252
16146.46 254
16147.66 254
16148.86 253
16150.06 264
16151.26 258
16152.46 247
16153.66 250
16154.86 227
16156.06 235
16157.26 253
16158.46 233
16159.66 240
16160.86 236
16162.06 241
16163.26 246
16164.46 258
16165.66 237
16166.86 234
16168.06 270
16169.26 255
16170.46 244
16171.66 265
16172.86 242
16174.06 222
16175.26 229
16176.47 229
16177.67 246
16178.87 256
16180.07 239
16181.27 231
16182.47 227
16183.67 221
16184.87 243
16186.07 251
16187.27 255
16188.47 258
16189.68 292
16190.88 251
16192.08 244
16193.28 242
16194.48 257
16195.68 247
16196.88 252
16198.08 253
16199.29 277
16200.49 247
16201.69 243
16202.89 228
16204.09 256
16205.29 267
16206.50 260
16207.70 277
16208.90 256
16210.10 249
16211.30 257
16212.51 261
16213.71 236
16214.91 252
16216.11 271
16217.31 266
16218.52 260
16219.72 258
16220.92 265
16222.12 251
16223.33 247
16224.53 272
16225.73 269
16226.93 255
16228.14 269
16229.34 278
16230.54 258
16231.74 270
16232.95 297
16234.15 291
16235.35 306
16236.56 273
16237.76 287
16238.96 264
16240.16 297
16241.37 294
16242.57 274
16243.77 256
16244.98 288
16246.18 273
16247.38 257
16248.59 314
16249.79 277
16250.99 273
16252.20 299
16253.40 298
16254.60 328
16255.81 290
16257.01 270
16258.22 295
16259.42 303
16260.62 292
16261.83 281
16263.03 295
16264.23 336
16265.44 305
16266.64 307
16267.85 294
16269.05 306
16270.25 313
16271.46 296
16272.66 295
16273.87 309
16275.07 307
16276.28 300
16277.48 301
16278.69 291
16279.89 315
16281.09 284
16282.30 316
16283.50 290
16284.71 299
16285.91 306
16287.12 321
16288.32 305
16289.53 308
16290.73 339
16291.94 331
16293.14 320
16294.35 329
16295.55 322
16296.76 323
16297.96 310
16299.17 299
16300.37 323
16301.58 338
16302.78 311
16303.99 314
16305.19 318
16306.40 304
16307.61 337
16308.81 332
16310.02 345
16311.22 314
16312.43 310
16313.63 315
16314.84 329
16316.05 322
16317.25 337
16318.46 321
16319.66 320
16320.87 323
16322.08 323
16323.28 305
16324.49 306
16325.69 331
16326.90 323
16328.11 317
16329.31 286
16330.52 272
16331.73 281
16332.93 285
16334.14 275
16335.35 279
16336.55 265
16337.76 269
16338.97 282
16340.17 258
16341.38 266
16342.59 272
16343.79 289
16345.00 256
16346.21 273
16347.41 269
16348.62 268
16349.83 233
16351.03 258
16352.24 231
16353.45 248
16354.66 235
16355.86 257
16357.07 246
16358.28 254
16359.49 245
16360.69 246
16361.90 267
16363.11 228
16364.32 248
16365.52 231
16366.73 255
16367.94 264
16369.15 229
16370.35 230
16371.56 255
16372.77 255
16373.98 283
16375.19 263
16376.39 231
16377.60 262
16378.81 266
16380.02 253
16381.23 243
16382.44 252
16383.64 241
16384.85 255
16386.06 250
16387.27 241
16388.48 237
16389.69 228
16390.90 221
16392.10 223
16393.31 243
16394.52 253
16395.73 232
16396.94 239
16398.15 252
16399.36 248
16400.57 239
16401.77 238
16402.98 242
16404.19 244
16405.40 246
16406.61 264
16407.82 264
16409.03 246
16410.24 258
16411.45 245
16412.66 277
16413.87 246
16415.08 275
16416.29 268
16417.50 272
16418.71 246
16419.92 250
16421.12 247
16422.33 245
16423.54 249
16424.75 237
16425.96 234
16427.17 243
16428.38 237
16429.59 226
16430.80 219
16432.01 228
16433.22 245
16434.43 227
16435.64 251
16436.86 249
16438.07 234
16439.28 236
16440.49 243
16441.70 250
16442.91 228
16444.12 229
16445.33 212
16446.54 236
16447.75 242
16448.96 216
16450.17 216
16451.38 235
16452.59 238
16453.80 237
16455.02 246
16456.23 236
16457.44 214
16458.65 213
16459.86 236
16461.07 250
16462.28 221
16463.49 227
16464.70 209
16465.92 234
16467.13 216
16468.34 226
16469.55 254
16470.76 252
16471.97 240
16473.19 210
16474.40 208
16475.61 226
16476.82 215
16478.03 217
16479.24 208
16480.46 233
16481.67 206
16482.88 243
16484.09 212
16485.30 225
16486.52 199
16487.73 211
16488.94 241
16490.15 210
16491.37 234
16492.58 236
16493.79 212
16495.00 206
16496.21 222
16497.43 212
16498.64 231
16499.85 220
16501.07 222
16502.28 210
16503.49 213
16504.70 235
16505.92 234
16507.13 222
16508.34 225
16509.56 220
16510.77 210
16511.98 199
16513.19 229
16514.41 219
16515.62 234
16516.83 205
16518.05 207
16519.26 208
16520.47 234
16521.69 227
16522.90 229
16524.11 229
16525.33 227
16526.54 212
16527.76 218
16528.97 213
16530.18 215
16531.40 216
16532.61 214
16533.82 209
16535.04 208
16536.25 215
16537.47 225
16538.68 212
16539.89 190
16541.11 221
16542.32 221
16543.54 220
16544.75 210
16545.97 240
16547.18 208
16548.39 212
16549.61 220
16550.82 233
16552.04 183
16553.25 231
16554.47 218
16555.68 231
16556.90 217
16558.11 205
16559.33 213
16560.54 242
16561.76 199
16562.97 213
16564.19 209
16565.40 216
16566.62 229
16567.83 227
16569.05 236
16570.26 221
16571.48 225
16572.69 210
16573.91 215
16575.12 230
16576.34 205
16577.55 212
16578.77 220
16579.98 211
16581.20 224
16582.42 232
16583.63 216
16584.85 233
16586.06 223
16587.28 201
16588.49 234
16589.71 224
16590.93 218
16592.14 227
16593.36 226
16594.57 201
16595.79 197
16597.01 231
16598.22 224
16599.44 194
16600.66 220
16601.87 212
16603.09 193
16604.30 214
16605.52 222
16606.74 199
16607.95 203
16609.17 217
16610.39 228
16611.60 196
16612.82 187
16614.04 209
16615.25 215
16616.47 191
16617.69 216
16618.91 213
16620.12 218
16621.34 211
16622.56 202
16623.77 204
16624.99 193
16626.21 227
16627.43 218
16628.64 218
16629.86 192
16631.08 184
16632.30 228
16633.51 220
16634.73 191
16635.95 216
16637.17 225
16638.38 206
16639.60 189
16640.82 196
16642.04 204
16643.26 208
16644.47 217
16645.69 194
16646.91 210
16648.13 201
16649.35 189
16650.56 186
16651.78 191
16653.00 200
16654.22 193
16655.44 214
16656.65 192
16657.87 176
16659.09 216
16660.31 208
16661.53 205
16662.75 213
16663.97 228
16665.18 216
16666.40 192
16667.62 200
16668.84 203
16670.06 209
16671.28 202
16672.50 196
16673.72 196
16674.94 212
16676.15 201
16677.37 212
16678.59 184
16679.81 186
16681.03 219
16682.25 192
16683.47 198
16684.69 200
16685.91 201
16687.13 214
16688.35 221
16689.57 200
16690.79 197
16692.01 196
16693.23 186
16694.45 183
16695.67 200
16696.89 194
16698.11 189
16699.33 206
16700.55 199
16701.77 186
16702.99 195
16704.21 197
16705.43 217
16706.65 199
16707.87 189
16709.09 206
16710.31 204
16711.53 200
16712.75 183
16713.97 183
16715.19 205
16716.41 201
16717.63 200
16718.85 211
16720.07 202
16721.29 205
16722.51 188
16723.73 181
16724.95 192
16726.18 202
16727.40 197
16728.62 196
16729.84 188
16731.06 191
16732.28 188
16733.50 188
16734.72 194
16735.94 202
16737.17 191
16738.39 187
16739.61 184
16740.83 198
16742.05 178
16743.27 197
16744.49 212
16745.72 225
16746.94 222
16748.16 199
16749.38 183
16750.60 196
16751.83 189
16753.05 183
16754.27 195
16755.49 228
16756.71 211
16757.94 184
16759.16 176
16760.38 182
16761.60 187
16762.82 201
16764.05 197
16765.27 181
16766.49 193
16767.71 198
16768.94 176
16770.16 195
16771.38 173
16772.60 188
16773.83 181
16775.05 195
16776.27 215
16777.49 201
16778.72 203
16779.94 188
16781.16 206
16782.39 192
16783.61 163
16784.83 196
16786.06 204
16787.28 185
16788.50 210
16789.73 181
16790.95 192
16792.17 184
16793.40 184
16794.62 186
16795.84 177
16797.07 191
16798.29 225
16799.51 210
16800.74 210
16801.96 190
16803.18 191
16804.41 190
16805.63 202
16806.86 206
16808.08 186
16809.30 189
16810.53 196
16811.75 188
16812.98 193
16814.20 183
16815.42 193
16816.65 194
16817.87 217
16819.10 227
16820.32 206
16821.54 215
16822.77 196
16823.99 189
16825.22 203
16826.44 201
16827.67 214
16828.89 213
16830.12 199
16831.34 233
16832.57 205
16833.79 180
16835.02 203
16836.24 209
16837.47 212
16838.69 216
16839.92 193
16841.14 200
16842.37 230
16843.59 219
16844.82 206
16846.04 191
16847.27 192
16848.49 213
16849.72 204
16850.94 219
16852.17 214
16853.39 208
16854.62 207
16855.85 206
16857.07 221
16858.30 230
16859.52 221
16860.75 219
16861.97 218
16863.20 204
16864.43 195
16865.65 215
16866.88 212
16868.10 228
16869.33 199
16870.56 229
16871.78 217
16873.01 223
16874.24 218
16875.46 187
16876.69 207
16877.92 227
16879.14 216
16880.37 237
16881.59 223
16882.82 204
16884.05 208
16885.27 244
16886.50 240
16887.73 244
16888.96 237
16890.18 223
16891.41 259
16892.64 251
16893.86 210
16895.09 229
16896.32 224
16897.54 230
16898.77 231
16900.00 227
16901.23 230
16902.45 242
16903.68 246
16904.91 242
16906.14 225
16907.36 243
16908.59 254
16909.82 222
16911.05 226
16912.27 244
16913.50 213
16914.73 215
16915.96 221
16917.19 216
16918.41 221
16919.64 218
16920.87 216
16922.10 229
16923.33 253
16924.55 234
16925.78 235
16927.01 250
16928.24 217
16929.47 205
16930.69 206
16931.92 218
16933.15 226
16934.38 210
16935.61 214
16936.84 240
16938.07 221
16939.29 238
16940.52 235
16941.75 219
16942.98 245
16944.21 232
16945.44 239
16946.67 226
16947.90 237
16949.13 237
16950.35 208
16951.58 213
16952.81 224
16954.04 231
16955.27 240
16956.50 241
16957.73 247
16958.96 264
16960.19 241
16961.42 240
16962.65 211
16963.88 225
16965.11 220
16966.34 191
16967.57 223
16968.80 244
16970.03 205
16971.26 225
16972.49 248
16973.72 213
16974.95 209
16976.18 208
16977.41 213
16978.64 234
16979.87 207
16981.10 218
16982.33 218
16983.56 213
16984.79 212
16986.02 228
16987.25 231
16988.48 236
16989.71 223
16990.94 210
16992.17 233
16993.40 177
16994.63 237
16995.86 250
16997.09 232
16998.32 217
16999.55 218
17000.79 222
17002.02 200
17003.25 191
17004.48 227
17005.71 230
17006.94 218
17008.17 219
17009.40 208
17010.63 226
17011.87 229
17013.10 227
17014.33 219
17015.56 219
17016.79 215
17018.02 218
17019.25 202
17020.49 199
17021.72 205
17022.95 203
17024.18 211
17025.41 192
17026.64 178
17027.88 244
17029.11 214
17030.34 183
17031.57 190
17032.80 205
17034.04 241
17035.27 222
17036.50 207
17037.73 181
17038.97 188
17040.20 214
17041.43 221
17042.66 196
17043.90 199
17045.13 202
17046.36 203
17047.59 207
17048.83 194
17050.06 203
17051.29 184
17052.52 199
17053.76 193
17054.99 205
17056.22 209
17057.46 186
17058.69 217
17059.92 201
17061.15 212
17062.39 188
17063.62 203
17064.85 198
17066.09 172
17067.32 197
17068.55 216
17069.79 199
17071.02 205
17072.25 183
17073.49 202
17074.72 206
17075.96 197
17077.19 199
17078.42 216
17079.66 209
17080.89 191
17082.12 202
17083.36 209
17084.59 205
17085.83 189
17087.06 201
17088.29 198
17089.53 195
17090.76 191
17092.00 220
17093.23 203
17094.46 169
17095.70 218
17096.93 212
17098.17 207
17099.40 169
17100.64 213
17101.87 197
17103.11 189
17104.34 220
17105.58 227
17106.81 207
17108.05 190
17109.28 188
17110.51 196
17111.75 215
17112.98 192
17114.22 181
17115.45 187
17116.69 185
17117.93 186
17119.16 187
17120.40 201
17121.63 183
17122.87 170
17124.10 193
17125.34 186
17126.57 193
17127.81 198
17129.04 200
17130.28 179
17131.51 193
17132.75 208
17133.99 188
17135.22 182
17136.46 203
17137.69 209
17138.93 184
17140.17 178
17141.40 182
17142.64 194
17143.87 189
17145.11 193
17146.35 217
17147.58 230
17148.82 210
17150.05 198
17151.29 228
17152.53 213
17153.76 165
17155.00 200
17156.24 186
17157.47 211
17158.71 211
17159.95 232
17161.18 224
17162.42 180
17163.66 196
17164.89 205
17166.13 214
17167.37 179
17168.60 203
17169.84 210
17171.08 195
17172.32 200
17173.55 206
17174.79 216
17176.03 205
17177.26 199
17178.50 195
17179.74 198
17180.98 190
17182.21 190
17183.45 195
17184.69 198
17185.93 197
17187.16 188
17188.40 197
17189.64 212
17190.88 214
17192.12 182
17193.35 205
17194.59 183
17195.83 193
17197.07 187
17198.31 188
17199.54 190
17200.78 196
17202.02 190
17203.26 191
17204.50 174
17205.73 187
17206.97 182
17208.21 201
17209.45 182
17210.69 181
17211.93 197
17213.17 188
17214.40 195
17215.64 187
17216.88 189
17218.12 188
17219.36 202
17220.60 179
17221.84 195
17223.08 174
17224.31 180
17225.55 199
17226.79 181
17228.03 183
17229.27 202
17230.51 183
17231.75 184
17232.99 172
17234.23 182
17235.47 185
17236.71 184
17237.95 188
17239.19 180
17240.43 185
17241.66 189
17242.90 181
17244.14 184
17245.38 189
17246.62 183
17247.86 197
17249.10 198
17250.34 186
17251.58 189
17252.82 190
17254.06 181
17255.30 167
17256.54 170
17257.78 207
17259.02 177
17260.26 175
17261.50 198
17262.74 186
17263.99 168
17265.23 152
17266.47 186
17267.71 178
17268.95 172
17270.19 182
17271.43 172
17272.67 171
17273.91 176
17275.15 184
17276.39 198
17277.63 181
17278.87 166
17280.11 181
17281.36 175
17282.60 168
17283.84 150
17285.08 170
17286.32 176
17287.56 156
17288.80 158
17290.04 184
17291.29 183
17292.53 182
17293.77 179
17295.01 179
17296.25 174
17297.49 172
17298.73 188
17299.98 185
17301.22 181
17302.46 179
17303.70 180
17304.94 184
17306.19 164
17307.43 182
17308.67 166
17309.91 157
17311.15 166
17312.40 179
17313.64 168
17314.88 150
17316.12 177
17317.37 179
17318.61 182
17319.85 163
17321.09 167
17322.33 183
17323.58 175
17324.82 151
17326.06 174
17327.31 166
17328.55 169
17329.79 157
17331.03 174
17332.28 201
17333.52 210
17334.76 184
17336.01 186
17337.25 174
17338.49 160
17339.73 157
17340.98 170
17342.22 172
17343.46 181
17344.71 174
17345.95 174
17347.19 184
17348.44 151
17349.68 179
17350.92 173
17352.17 171
17353.41 171
17354.66 179
17355.90 179
17357.14 171
17358.39 157
17359.63 180
17360.87 179
17362.12 180
17363.36 166
17364.61 181
17365.85 161
17367.09 166
17368.34 180
17369.58 160
17370.83 181
17372.07 169
17373.32 192
17374.56 169
17375.80 170
17377.05 178
17378.29 187
17379.54 188
17380.78 183
17382.03 179
17383.27 181
17384.52 175
17385.76 164
17387.01 187
17388.25 178
17389.50 175
17390.74 196
17391.99 188
17393.23 171
17394.48 176
17395.72 166
17396.97 189
17398.21 173
17399.46 149
17400.70 167
17401.95 170
17403.19 149
17404.44 172
17405.68 165
17406.93 164
17408.18 168
17409.42 179
17410.67 189
17411.91 180
17413.16 155
17414.40 193
17415.65 204
17416.90 180
17418.14 174
17419.39 173
17420.63 195
17421.88 167
17423.13 170
17424.37 170
17425.62 185
17426.86 161
17428.11 187
17429.36 181
17430.60 176
17431.85 185
17433.10 174
17434.34 175
17435.59 180
17436.84 171
17438.08 188
17439.33 172
17440.58 175
17441.82 185
17443.07 163
17444.32 163
17445.56 186
17446.81 187
17448.06 201
17449.30 172
17450.55 174
17451.80 169
17453.05 189
17454.29 194
17455.54 189
17456.79 178
17458.04 183
17459.28 178
17460.53 171
17461.78 173
17463.03 159
17464.27 182
17465.52 187
17466.77 205
17468.02 175
17469.26 161
17470.51 160
17471.76 196
17473.01 193
17474.25 176
17475.50 194
17476.75 174
17478.00 177
17479.25 184
17480.50 179
17481.74 172
17482.99 186
17484.24 198
17485.49 205
17486.74 187
17487.99 192
17489.23 200
17490.48 207
17491.73 202
17492.98 199
17494.23 191
17495.48 187
17496.73 210
17497.97 206
17499.22 176
17500.47 183
17501.72 197
17502.97 198
17504.22 213
17505.47 190
17506.72 186
17507.97 193
17509.22 186
17510.46 203
17511.71 213
17512.96 209
17514.21 170
17515.46 175
17516.71 190
17517.96 216
17519.21 207
17520.46 215
17521.71 205
17522.96 176
17524.21 199
17525.46 189
17526.71 193
17527.96 207
17529.21 191
17530.46 202
17531.71 237
17532.96 197
17534.21 181
17535.46 204
17536.71 187
17537.96 173
17539.21 202
17540.46 220
17541.71 206
17542.96 200
17544.21 224
17545.46 188
17546.71 200
17547.96 200
17549.21 209
17550.46 195
17551.71 202
17552.97 205
17554.22 190
17555.47 208
17556.72 199
17557.97 203
17559.22 219
17560.47 217
17561.72 195
17562.97 188
17564.22 210
17565.48 201
17566.73 210
17567.98 217
17569.23 219
17570.48 198
17571.73 181
17572.98 194
17574.24 207
17575.49 204
17576.74 209
17577.99 184
17579.24 204
17580.49 205
17581.75 210
17583.00 179
17584.25 209
17585.50 174
17586.75 197
17588.00 194
17589.26 173
17590.51 192
17591.76 220
17593.01 195
17594.27 181
17595.52 191
17596.77 222
17598.02 218
17599.27 189
17600.53 205
17601.78 200
17603.03 213
17604.28 188
17605.54 201
17606.79 190
17608.04 193
17609.30 196
17610.55 204
17611.80 196
17613.05 182
17614.31 177
17615.56 193
17616.81 207
17618.07 212
17619.32 218
17620.57 176
17621.83 189
17623.08 209
17624.33 198
17625.59 190
17626.84 181
17628.09 201
17629.35 201
17630.60 205
17631.85 191
17633.11 197
17634.36 199
17635.61 186
17636.87 183
17638.12 196
17639.38 189
17640.63 187
17641.88 193
17643.14 217
17644.39 194
17645.65 202
17646.90 202
17648.15 189
17649.41 190
17650.66 182
17651.92 191
17653.17 172
17654.42 187
17655.68 174
17656.93 177
17658.19 187
17659.44 196
17660.70 190
17661.95 217
17663.21 186
17664.46 202
17665.72 192
17666.97 207
17668.23 202
17669.48 199
17670.74 204
17671.99 218
17673.25 184
17674.50 188
17675.76 206
17677.01 197
17678.27 219
17679.52 176
17680.78 203
17682.03 203
17683.29 167
17684.54 213
17685.80 230
17687.05 199
17688.31 196
17689.57 186
17690.82 199
17692.08 165
17693.33 186
17694.59 198
17695.84 195
17697.10 212
17698.36 189
17699.61 213
17700.87 194
17702.12 224
17703.38 216
17704.64 214
17705.89 202
17707.15 217
17708.40 210
17709.66 190
17710.92 233
17712.17 213
17713.43 226
17714.69 211
17715.94 187
17717.20 202
17718.46 217
17719.71 187
17720.97 199
17722.23 215
17723.48 217
17724.74 231
17726.00 213
17727.25 211
17728.51 196
17729.77 216
17731.03 190
17732.28 200
17733.54 211
17734.80 238
17736.05 191
17737.31 222
17738.57 195
17739.83 209
17741.08 201
17742.34 198
17743.60 215
17744.86 204
17746.11 231
17747.37 201
17748.63 181
17749.89 204
17751.15 192
17752.40 189
17753.66 193
17754.92 188
17756.18 204
17757.43 171
17758.69 192
17759.95 191
17761.21 207
17762.47 190
17763.73 214
17764.98 188
17766.24 193
17767.50 195
17768.76 191
17770.02 235
17771.28 189
17772.53 207
17773.79 192
17775.05 187
17776.31 179
17777.57 182
17778.83 174
17780.09 190
17781.35 195
17782.60 194
17783.86 164
17785.12 186
17786.38 177
17787.64 182
17788.90 185
17790.16 188
17791.42 180
17792.68 206
17793.94 199
17795.20 172
17796.46 181
17797.72 208
17798.97 198
17800.23 167
17801.49 176
17802.75 194
17804.01 176
17805.27 187
17806.53 186
17807.79 196
17809.05 182
17810.31 181
17811.57 178
17812.83 172
17814.09 157
17815.35 179
17816.61 177
17817.87 175
17819.13 167
17820.39 185
17821.65 185
17822.91 170
17824.17 174
17825.43 187
17826.69 174
17827.96 188
17829.22 161
17830.48 173
17831.74 187
17833.00 183
17834.26 159
17835.52 155
17836.78 168
17838.04 170
17839.30 177
17840.56 157
17841.82 169
17843.09 162
17844.35 173
17845.61 195
17846.87 170
17848.13 171
17849.39 180
17850.65 190
17851.91 171
17853.18 170
17854.44 173
17855.70 170
17856.96 163
17858.22 148
17859.48 172
17860.74 183
17862.01 183
17863.27 180
17864.53 183
17865.79 163
17867.05 162
17868.32 177
17869.58 176
17870.84 167
17872.10 170
17873.36 159
17874.63 173
17875.89 154
17877.15 177
17878.41 149
17879.68 182
17880.94 166
17882.20 169
17883.46 195
17884.73 161
17885.99 159
17887.25 173
17888.51 176
17889.78 165
17891.04 171
17892.30 152
17893.56 150
17894.83 174
17896.09 168
17897.35 174
17898.62 182
17899.88 198
17901.14 193
17902.41 185
17903.67 182
17904.93 168
17906.20 166
17907.46 191
17908.72 169
17909.99 180
17911.25 177
17912.51 169
17913.78 162
17915.04 163
17916.30 165
17917.57 169
17918.83 160
17920.09 169
17921.36 169
17922.62 177
17923.89 172
17925.15 153
17926.41 180
17927.68 188
17928.94 177
17930.21 183
17931.47 194
17932.73 170
17934.00 147
17935.26 172
17936.53 172
17937.79 168
17939.06 173
17940.32 187
17941.59 175
17942.85 161
17944.11 153
17945.38 188
17946.64 180
17947.91 183
17949.17 154
17950.44 153
17951.70 167
17952.97 156
17954.23 168
17955.50 183
17956.76 159
17958.03 158
17959.29 167
17960.56 163
17961.82 174
17963.09 167
17964.35 180
17965.62 182
17966.89 176
17968.15 185
17969.42 178
17970.68 170
17971.95 161
17973.21 168
17974.48 170
17975.74 186
17977.01 194
17978.28 182
17979.54 170
17980.81 188
17982.07 170
17983.34 179
17984.61 161
17985.87 150
17987.14 214
17988.40 159
17989.67 164
17990.94 155
17992.20 190
17993.47 183
17994.74 182
17996.00 163
17997.27 178
17998.54 188
17999.80 174
18001.07 187
18002.34 171
18003.60 170
18004.87 168
18006.14 176
18007.40 179
18008.67 166
18009.94 170
18011.20 168
18012.47 168
18013.74 195
18015.00 161
18016.27 176
18017.54 171
18018.81 169
18020.07 185
18021.34 186
18022.61 167
18023.88 192
18025.14 182
18026.41 174
18027.68 173
18028.95 189
18030.21 180
18031.48 175
18032.75 204
18034.02 196
18035.28 205
18036.55 189
18037.82 181
18039.09 166
18040.36 182
18041.62 179
18042.89 191
18044.16 188
18045.43 191
18046.70 166
18047.97 178
18049.23 193
18050.50 186
18051.77 172
18053.04 181
18054.31 186
18055.58 178
18056.84 194
18058.11 175
18059.38 208
18060.65 194
18061.92 186
18063.19 199
18064.46 185
18065.73 181
18067.00 197
18068.26 187
18069.53 164
18070.80 177
18072.07 177
18073.34 197
18074.61 159
18075.88 177
18077.15 184
18078.42 179
18079.69 169
18080.96 176
18082.23 180
18083.50 195
18084.77 182
18086.03 195
18087.30 177
18088.57 182
18089.84 164
18091.11 195
18092.38 190
18093.65 190
18094.92 184
18096.19 187
18097.46 182
18098.73 185
18100.00 182
18101.27 200
18102.54 177
18103.81 178
18105.08 203
18106.35 201
18107.63 160
18108.90 182
18110.17 192
18111.44 209
18112.71 198
18113.98 205
18115.25 180
18116.52 184
18117.79 184
18119.06 184
18120.33 191
18121.60 187
18122.87 179
18124.14 183
18125.42 171
18126.69 197
18127.96 192
18129.23 177
18130.50 188
18131.77 184
18133.04 196
18134.31 174
18135.58 197
18136.86 195
18138.13 171
18139.40 193
18140.67 195
18141.94 184
18143.21 203
18144.49 170
18145.76 171
18147.03 193
18148.30 191
18149.57 192
18150.84 186
18152.12 199
18153.39 196
18154.66 188
18155.93 205
18157.20 192
18158.48 192
18159.75 190
18161.02 191
18162.29 177
18163.57 191
18164.84 191
18166.11 197
18167.38 189
18168.66 182
18169.93 193
18171.20 190
18172.47 194
18173.75 179
18175.02 174
18176.29 187
18177.56 205
18178.84 165
18180.11 173
18181.38 187
18182.66 203
18183.93 184
18185.20 184
18186.48 168
18187.75 197
18189.02 173
18190.30 175
18191.57 175
18192.84 167
18194.12 177
18195.39 167
18196.66 183
18197.94 185
18199.21 192
18200.48 174
18201.76 193
18203.03 167
18204.30 170
18205.58 175
18206.85 164
18208.13 192
18209.40 182
18210.67 182
18211.95 162
18213.22 157
18214.50 156
18215.77 179
18217.04 178
18218.32 171
18219.59 185
18220.87 171
18222.14 170
18223.42 183
18224.69 185
18225.97 199
18227.24 189
18228.51 186
18229.79 185
18231.06 185
18232.34 187
18233.61 204
18234.89 193
18236.16 160
18237.44 158
18238.71 190
18239.99 182
18241.26 162
18242.54 174
18243.81 181
18245.09 178
18246.36 160
18247.64 193
18248.91 207
18250.19 171
18251.47 165
18252.74 182
18254.02 185
18255.29 192
18256.57 183
18257.84 201
18259.12 173
18260.39 177
18261.67 172
18262.95 171
18264.22 187
18265.50 173
18266.77 176
18268.05 172
18269.33 164
18270.60 162
18271.88 194
18273.15 181
18274.43 195
18275.71 174
18276.98 196
18278.26 186
18279.54 173
18280.81 160
18282.09 176
18283.37 195
18284.64 171
18285.92 177
18287.20 182
18288.47 192
18289.75 181
18291.03 203
18292.30 183
18293.58 174
18294.86 182
18296.13 201
18297.41 165
18298.69 183
18299.96 192
18301.24 180
18302.52 159
18303.80 165
18305.07 173
18306.35 156
18307.63 168
18308.91 165
18310.18 190
18311.46 175
18312.74 186
18314.02 177
18315.29 192
18316.57 182
18317.85 174
18319.13 173
18320.40 170
18321.68 208
18322.96 160
18324.24 170
18325.52 194
18326.79 176
18328.07 183
18329.35 195
18330.63 188
18331.91 164
18333.19 185
18334.46 209
18335.74 187
18337.02 182
18338.30 203
18339.58 201
18340.86 190
18342.13 198
18343.41 169
18344.69 196
18345.97 181
18347.25 176
18348.53 186
18349.81 191
18351.09 186
18352.36 166
18353.64 185
18354.92 200
18356.20 176
18357.48 195
18358.76 183
18360.04 171
18361.32 173
18362.60 185
18363.88 186
18365.16 196
18366.44 181
18367.72 177
18369.00 172
18370.27 168
18371.55 172
18372.83 169
18374.11 190
18375.39 187
18376.67 172
18377.95 179
18379.23 173
18380.51 187
18381.79 193
18383.07 199
18384.35 174
18385.63 167
18386.91 179
18388.19 180
18389.47 173
18390.75 183
18392.03 178
18393.31 179
18394.60 180
18395.88 163
18397.16 187
18398.44 192
18399.72 178
18401.00 182
18402.28 178
18403.56 199
18404.84 173
18406.12 191
18407.40 186
18408.68 188
18409.96 167
18411.24 196
18412.53 157
18413.81 149
18415.09 162
18416.37 162
18417.65 195
18418.93 201
18420.21 183
18421.49 180
18422.78 161
18424.06 185
18425.34 169
18426.62 174
18427.90 156
18429.18 169
18430.46 183
18431.75 177
18433.03 178
18434.31 174
18435.59 169
18436.87 181
18438.16 165
18439.44 170
18440.72 181
18442.00 170
18443.28 195
18444.57 188
18445.85 192
18447.13 188
18448.41 184
18449.70 163
18450.98 179
18452.26 183
18453.54 171
18454.83 180
18456.11 191
18457.39 186
18458.67 166
18459.96 171
18461.24 190
18462.52 179
18463.80 173
18465.09 195
18466.37 187
18467.65 196
18468.94 193
18470.22 189
18471.50 170
18472.78 191
18474.07 202
18475.35 188
18476.63 194
18477.92 175
18479.20 181
18480.48 173
18481.77 179
18483.05 194
18484.34 201
18485.62 174
18486.90 186
18488.19 207
18489.47 174
18490.75 175
18492.04 198
18493.32 182
18494.61 188
18495.89 208
18497.17 205
18498.46 209
18499.74 206
18501.03 182
18502.31 210
18503.59 179
18504.88 196
18506.16 198
18507.45 181
18508.73 177
18510.02 185
18511.30 210
18512.58 221
18513.87 199
18515.15 191
18516.44 204
18517.72 213
18519.01 176
18520.29 203
18521.58 207
18522.86 182
18524.15 189
18525.43 190
18526.72 194
18528.00 179
18529.29 197
18530.57 200
18531.86 190
18533.14 177
18534.43 178
18535.71 189
18537.00 193
18538.28 171
18539.57 183
18540.86 211
18542.14 200
18543.43 183
18544.71 181
18546.00 196
18547.28 190
18548.57 186
18549.85 200
18551.14 199
18552.43 197
18553.71 198
18555.00 174
18556.28 184
18557.57 191
18558.86 171
18560.14 204
18561.43 178
18562.72 182
18564.00 184
18565.29 183
18566.57 184
18567.86 170
18569.15 176
18570.43 163
18571.72 162
18573.01 165
18574.29 171
18575.58 165
18576.87 181
18578.15 184
18579.44 197
18580.73 165
18582.01 188
18583.30 197
18584.59 191
18585.88 191
18587.16 165
18588.45 156
18589.74 158
18591.02 191
18592.31 182
18593.60 162
18594.89 187
18596.17 196
18597.46 183
18598.75 185
18600.04 176
18601.32 168
18602.61 185
18603.90 216
18605.19 192
18606.47 171
18607.76 175
18609.05 188
18610.34 195
18611.63 179
18612.91 172
18614.20 169
18615.49 177
18616.78 176
18618.07 167
18619.35 182
18620.64 179
18621.93 187
18623.22 181
18624.51 178
18625.80 196
18627.09 188
18628.37 162
18629.66 185
18630.95 165
18632.24 163
18633.53 173
18634.82 160
18636.11 169
18637.39 176
18638.68 177
18639.97 180
18641.26 171
18642.55 181
18643.84 170
18645.13 184
18646.42 194
18647.71 164
18649.00 176
18650.29 186
18651.58 188
18652.86 180
18654.15 163
18655.44 159
18656.73 185
18658.02 187
18659.31 183
18660.60 168
18661.89 187
18663.18 173
18664.47 162
18665.76 156
18667.05 175
18668.34 186
18669.63 180
18670.92 171
18672.21 162
18673.50 175
18674.79 171
18676.08 184
18677.37 182
18678.66 174
18679.95 169
18681.24 187
18682.53 198
18683.82 154
18685.11 155
18686.40 166
18687.69 182
18688.99 162
18690.28 174
18691.57 163
18692.86 157
18694.15 152
18695.44 151
18696.73 154
18698.02 169
18699.31 182
18700.60 178
18701.89 171
18703.19 160
18704.48 166
18705.77 197
18707.06 165
18708.35 151
18709.64 160
18710.93 164
18712.22 173
18713.52 155
18714.81 157
18716.10 152
18717.39 166
18718.68 147
18719.97 165
18721.27 166
18722.56 150
18723.85 156
18725.14 176
18726.43 142
18727.72 185
18729.02 163
18730.31 151
18731.60 143
18732.89 173
18734.19 169
18735.48 155
18736.77 143
18738.06 170
18739.35 169
18740.65 173
18741.94 142
18743.23 151
18744.52 151
18745.82 166
18747.11 147
18748.40 167
18749.70 171
18750.99 152
18752.28 169
18753.57 162
18754.87 166
18756.16 173
18757.45 157
18758.75 143
18760.04 157
18761.33 167
18762.63 181
18763.92 167
18765.21 170
18766.50 176
18767.80 180
18769.09 158
18770.38 155
18771.68 145
18772.97 166
18774.27 154
18775.56 159
18776.85 164
18778.15 147
18779.44 160
18780.73 146
18782.03 168
18783.32 162
18784.62 153
18785.91 157
18787.20 159
18788.50 174
18789.79 143
18791.09 163
18792.38 170
18793.67 168
18794.97 135
18796.26 162
18797.56 166
18798.85 181
18800.15 157
18801.44 167
18802.74 156
18804.03 159
18805.32 157
18806.62 159
18807.91 165
18809.21 173
18810.50 167
18811.80 176
18813.09 153
18814.39 144
18815.68 159
18816.98 160
18818.27 137
18819.57 159
18820.86 156
18822.16 177
18823.45 177
18824.75 158
18826.05 155
18827.34 131
18828.64 136
18829.93 166
18831.23 161
18832.52 154
18833.82 149
18835.11 159
18836.41 158
18837.71 151
18839.00 132
18840.30 154
18841.59 149
18842.89 149
18844.18 150
18845.48 148
18846.78 156
18848.07 153
18849.37 157
18850.67 155
18851.96 145
18853.26 157
18854.55 162
18855.85 163
18857.15 158
18858.44 146
18859.74 145
18861.04 144
18862.33 161
18863.63 139
18864.93 163
18866.22 158
18867.52 156
18868.82 178
18870.11 155
18871.41 169
18872.71 170
18874.00 156
18875.30 155
18876.60 146
18877.90 164
18879.19 155
18880.49 168
18881.79 171
18883.09 179
18884.38 154
18885.68 134
18886.98 146
18888.27 157
18889.57 155
18890.87 160
18892.17 137
18893.47 155
18894.76 160
18896.06 142
18897.36 143
18898.66 167
18899.95 157
18901.25 143
18902.55 152
18903.85 132
18905.15 152
18906.44 150
18907.74 136
18909.04 147
18910.34 136
18911.64 137
18912.94 166
18914.23 165
18915.53 153
18916.83 155
18918.13 161
18919.43 167
18920.73 151
18922.03 140
18923.32 150
18924.62 155
18925.92 170
18927.22 152
18928.52 147
18929.82 153
18931.12 171
18932.42 139
18933.72 152
18935.01 155
18936.31 160
18937.61 156
18938.91 147
18940.21 144
18941.51 168
18942.81 156
18944.11 154
18945.41 149
18946.71 139
18948.01 161
18949.31 150
18950.61 148
18951.91 132
18953.21 127
18954.51 140
18955.81 144
18957.11 148
18958.41 150
18959.71 134
18961.01 162
18962.31 160
18963.61 167
18964.91 159
18966.21 163
18967.51 160
18968.81 153
18970.11 159
18971.41 171
18972.71 158
18974.01 177
18975.31 162
18976.61 164
18977.91 155
18979.21 135
18980.51 167
18981.81 152
18983.11 150
18984.41 150
18985.71 150
18987.02 129
18988.32 141
18989.62 150
18990.92 146
18992.22 147
18993.52 170
18994.82 172
18996.12 139
18997.42 143
18998.73 147
19000.03 163
19001.33 158
19002.63 164
19003.93 142
19005.23 155
19006.53 152
19007.84 145
19009.14 140
19010.44 152
19011.74 156
19013.04 168
19014.34 153
19015.65 148
19016.95 163
19018.25 139
19019.55 159
19020.85 170
19022.16 145
19023.46 142
19024.76 151
19026.06 148
19027.37 151
19028.67 149
19029.97 157
19031.27 156
19032.57 131
19033.88 153
19035.18 159
19036.48 148
19037.79 142
19039.09 152
19040.39 158
19041.69 148
19043.00 149
19044.30 155
19045.60 143
19046.90 136
19048.21 151
19049.51 161
19050.81 154
19052.12 173
19053.42 146
19054.72 155
19056.03 160
19057.33 142
19058.63 170
19059.94 156
19061.24 142
19062.54 137
19063.85 155
19065.15 145
19066.45 158
19067.76 157
19069.06 141
19070.37 169
19071.67 160
19072.97 155
19074.28 157
19075.58 145
19076.88 163
19078.19 152
19079.49 142
19080.80 137
19082.10 143
19083.41 140
19084.71 167
19086.01 150
19087.32 163
19088.62 130
19089.93 154
19091.23 163
19092.54 162
19093.84 166
19095.14 182
19096.45 166
19097.75 165
19099.06 155
19100.36 178
19101.67 159
19102.97 156
19104.28 161
19105.58 165
19106.89 160
19108.19 136
19109.50 155
19110.80 147
19112.11 147
19113.41 147
19114.72 167
19116.02 148
19117.33 143
19118.64 164
19119.94 160
19121.25 130
19122.55 152
19123.86 164
19125.16 160
19126.47 153
19127.77 151
19129.08 165
19130.39 184
19131.69 165
19133.00 135
19134.30 171
19135.61 155
19136.92 188
19138.22 147
19139.53 153
19140.83 149
19142.14 165
19143.45 145
19144.75 144
19146.06 150
19147.37 169
19148.67 161
19149.98 160
19151.28 168
19152.59 139
19153.90 141
19155.20 155
19156.51 155
19157.82 142
19159.12 152
19160.43 164
19161.74 168
19163.05 157
19164.35 148
19165.66 141
19166.97 159
19168.27 137
19169.58 155
19170.89 158
19172.19 144
19173.50 177
19174.81 146
19176.12 137
19177.42 142
19178.73 161
19180.04 140
19181.35 153
19182.65 148
19183.96 146
19185.27 150
19186.58 157
19187.89 168
19189.19 168
19190.50 164
19191.81 162
19193.12 141
19194.42 153
19195.73 156
19197.04 153
19198.35 160
19199.66 147
19200.97 153
19202.27 145
19203.58 127
19204.89 148
19206.20 160
19207.51 142
19208.82 144
19210.12 149
19211.43 152
19212.74 151
19214.05 135
19215.36 147
19216.67 164
19217.98 143
19219.28 161
19220.59 141
19221.90 137
19223.21 153
19224.52 159
19225.83 158
19227.14 153
19228.45 144
19229.76 144
19231.07 141
19232.38 134
19233.68 131
19234.99 140
19236.30 142
19237.61 141
19238.92 145
19240.23 143
19241.54 135
19242.85 130
19244.16 162
19245.47 156
19246.78 144
19248.09 157
19249.40 142
19250.71 143
19252.02 149
19253.33 137
19254.64 162
19255.95 162
19257.26 159
19258.57 153
19259.88 144
19261.19 125
19262.50 133
19263.81 142
19265.12 147
19266.43 159
19267.74 156
19269.05 130
19270.36 153
19271.67 134
19272.99 158
19274.30 137
19275.61 149
19276.92 134
19278.23 134
19279.54 145
19280.85 157
19282.16 145
19283.47 151
19284.78 150
19286.09 138
19287.41 144
19288.72 156
19290.03 145
19291.34 149
19292.65 154
19293.96 151
19295.27 130
19296.58 133
19297.90 133
19299.21 127
19300.52 135
19301.83 134
19303.14 142
19304.45 150
19305.77 147
19307.08 166
19308.39 128
19309.70 152
19311.01 143
19312.33 138
19313.64 156
19314.95 140
19316.26 159
19317.57 139
19318.89 136
19320.20 134
19321.51 127
19322.82 161
19324.14 129
19325.45 159
19326.76 150
19328.07 134
19329.39 148
19330.70 151
19332.01 140
19333.32 142
19334.64 137
19335.95 147
19337.26 147
19338.58 151
19339.89 138
19341.20 125
19342.51 130
19343.83 143
19345.14 137
19346.45 135
19347.77 119
19349.08 158
19350.39 128
19351.71 133
19353.02 138
19354.33 135
19355.65 140
19356.96 135
19358.27 149
19359.59 138
19360.90 136
19362.21 129
19363.53 163
19364.84 156
19366.16 153
19367.47 139
19368.78 137
19370.10 133
19371.41 132
19372.73 135
19374.04 133
19375.35 154
19376.67 157
19377.98 142
19379.30 140
19380.61 137
19381.93 147
19383.24 143
19384.55 135
19385.87 137
19387.18 133
19388.50 153
19389.81 153
19391.13 143
19392.44 132
19393.76 118
19395.07 124
19396.39 160
19397.70 136
19399.02 127
19400.33 147
19401.65 162
19402.96 133
19404.28 157
19405.59 170
19406.91 150
19408.22 143
19409.54 149
19410.85 151
19412.17 146
19413.48 134
19414.80 145
19416.11 142
19417.43 155
19418.75 150
19420.06 132
19421.38 122
19422.69 140
19424.01 142
19425.32 142
19426.64 131
19427.96 155
19429.27 149
19430.59 133
19431.90 132
19433.22 137
19434.54 148
19435.85 139
19437.17 148
19438.49 132
19439.80 151
19441.12 143
19442.43 140
19443.75 147
19445.07 147
19446.38 136
19447.70 159
19449.02 152
19450.33 140
19451.65 142
19452.97 135
19454.28 165
19455.60 165
19456.92 163
19458.23 147
19459.55 154
19460.87 150
19462.19 164
19463.50 153
19464.82 162
19466.14 145
19467.45 152
19468.77 142
19470.09 141
19471.41 139
19472.72 150
19474.04 144
19475.36 153
19476.68 162
19477.99 145
19479.31 146
19480.63 139
19481.95 158
19483.27 142
19484.58 139
19485.90 169
19487.22 151
19488.54 140
19489.85 156
19491.17 140
19492.49 131
19493.81 154
19495.13 135
19496.45 152
19497.76 137
19499.08 165
19500.40 137
19501.72 147
19503.04 153
19504.36 159
19505.67 149
19506.99 141
19508.31 143
19509.63 143
19510.95 123
19512.27 145
19513.59 141
19514.91 145
19516.22 138
19517.54 147
19518.86 133
19520.18 157
19521.50 158
19522.82 167
19524.14 143
19525.46 140
19526.78 144
19528.10 152
19529.42 155
19530.74 141
19532.06 147
19533.37 136
19534.69 136
19536.01 147
19537.33 139
19538.65 134
19539.97 136
19541.29 137
19542.61 142
19543.93 154
19545.25 170
19546.57 160
19547.89 139
19549.21 134
19550.53 138
19551.85 151
19553.17 133
19554.49 130
19555.81 143
19557.13 153
19558.45 144
19559.77 145
19561.09 140
19562.41 148
19563.74 136
19565.06 135
19566.38 155
19567.70 126
19569.02 135
19570.34 142
19571.66 143
19572.98 136
19574.30 147
19575.62 145
19576.94 158
19578.26 148
19579.59 135
19580.91 142
19582.23 127
19583.55 148
19584.87 131
19586.19 137
19587.51 155
19588.83 156
19590.16 148
19591.48 122
19592.80 145
19594.12 141
19595.44 127
19596.76 120
19598.08 125
19599.41 118
19600.73 143
19602.05 152
19603.37 140
19604.69 145
19606.02 149
19607.34 164
19608.66 137
19609.98 149
19611.30 146
19612.63 145
19613.95 140
19615.27 140
19616.59 144
19617.91 144
19619.24 145
19620.56 150
19621.88 131
19623.20 138
19624.53 135
19625.85 144
19627.17 117
19628.50 129
19629.82 134
19631.14 136
19632.46 123
19633.79 129
19635.11 137
19636.43 131
19637.76 144
19639.08 119
19640.40 151
19641.72 149
19643.05 143
19644.37 115
19645.69 131
19647.02 132
19648.34 133
19649.66 159
19650.99 136
19652.31 121
19653.64 129
19654.96 130
19656.28 127
19657.61 124
19658.93 143
19660.25 148
19661.58 147
19662.90 138
19664.23 144
19665.55 143
19666.87 146
19668.20 132
19669.52 144
19670.85 148
19672.17 161
19673.49 135
19674.82 135
19676.14 127
19677.47 143
19678.79 144
19680.12 129
19681.44 135
19682.76 145
19684.09 139
19685.41 123
19686.74 128
19688.06 138
19689.39 143
19690.71 146
19692.04 140
19693.36 137
19694.69 144
19696.01 163
19697.34 133
19698.66 131
19699.99 138
19701.31 149
19702.64 147
19703.96 130
19705.29 130
19706.61 121
19707.94 138
19709.26 152
19710.59 145
19711.92 136
19713.24 146
19714.57 140
19715.89 133
19717.22 146
19718.54 133
19719.87 125
19721.20 132
19722.52 129
19723.85 137
19725.17 143
19726.50 128
19727.83 132
19729.15 146
19730.48 149
19731.80 153
19733.13 135
19734.46 122
19735.78 132
19737.11 127
19738.44 140
19739.76 138
19741.09 149
19742.41 132
19743.74 128
19745.07 151
19746.39 141
19747.72 131
19749.05 133
19750.37 141
19751.70 133
19753.03 127
19754.36 148
19755.68 139
19757.01 137
19758.34 145
19759.66 132
19760.99 126
19762.32 148
19763.65 140
19764.97 132
19766.30 143
19767.63 120
19768.95 151
19770.28 141
19771.61 128
19772.94 128
19774.27 130
19775.59 131
19776.92 135
19778.25 130
19779.58 142
19780.90 136
19782.23 142
19783.56 131
19784.89 125
19786.22 150
19787.54 120
19788.87 131
19790.20 143
19791.53 124
19792.86 133
19794.18 138
19795.51 132
19796.84 117
19798.17 139
19799.50 132
19800.83 131
19802.16 133
19803.48 155
19804.81 143
19806.14 133
19807.47 130
19808.80 133
19810.13 141
19811.46 132
19812.79 108
19814.11 150
19815.44 129
19816.77 128
19818.10 125
19819.43 134
19820.76 136
19822.09 136
19823.42 139
19824.75 139
19826.08 126
19827.41 126
19828.74 144
19830.07 140
19831.39 133
19832.72 132
19834.05 135
19835.38 149
19836.71 120
19838.04 135
19839.37 119
19840.70 132
19842.03 147
19843.36 125
19844.69 137
19846.02 126
19847.35 128
19848.68 139
19850.01 142
19851.34 140
19852.67 130
19854.00 142
19855.33 147
19856.66 125
19857.99 121
19859.33 150
19860.66 149
19861.99 144
19863.32 141
19864.65 145
19865.98 111
19867.31 121
19868.64 135
19869.97 148
19871.30 150
19872.63 134
19873.96 151
19875.29 134
19876.63 128
19877.96 142
19879.29 130
19880.62 129
19881.95 127
19883.28 134
19884.61 134
19885.94 138
19887.28 132
19888.61 136
19889.94 133
19891.27 145
19892.60 152
19893.93 147
19895.26 143
19896.60 156
19897.93 147
19899.26 169
19900.59 126
19901.92 129
19903.26 149
19904.59 143
19905.92 142
19907.25 138
19908.58 110
19909.92 123
19911.25 150
19912.58 139
19913.91 139
19915.24 112
19916.58 132
19917.91 146
19919.24 124
19920.57 143
19921.91 133
19923.24 166
19924.57 136
19925.91 126
19927.24 133
19928.57 138
19929.90 148
19931.24 138
19932.57 148
19933.90 115
19935.24 127
19936.57 131
19937.90 136
19939.23 141
19940.57 134
19941.90 164
19943.23 177
19944.57 135
19945.90 146
19947.23 128
19948.57 163
19949.90 150
19951.23 137
19952.57 141
19953.90 140
19955.24 147
19956.57 124
19957.90 136
19959.24 144
19960.57 148
19961.90 131
19963.24 164
19964.57 154
19965.91 137
19967.24 156
19968.58 118
19969.91 147
19971.24 153
19972.58 163
19973.91 129
19975.25 139
19976.58 137
19977.92 170
19979.25 153
19980.58 144
19981.92 151
19983.25 140
19984.59 151
19985.92 123
19987.26 123
19988.59 143
19989.93 154
19991.26 140
19992.60 147
19993.93 167
19995.27 148
19996.60 123
19997.94 128
19999.27 131
20000.61 146
20001.94 142
20003.28 159
20004.61 128
20005.95 136
20007.28 130
20008.62 151
20009.96 151
20011.29 151
20012.63 141
20013.96 170
20015.30 170
20016.63 141
20017.97 128
20019.30 127
20020.64 161
20021.98 164
20023.31 146
20024.65 133
20025.98 141
20027.32 155
20028.66 138
20029.99 139
20031.33 123
20032.67 135
20034.00 144
20035.34 142
20036.67 137
20038.01 139
20039.35 156
20040.68 150
20042.02 147
20043.36 141
20044.69 128
20046.03 148
20047.37 138
20048.70 143
20050.04 135
20051.38 130
20052.71 133
20054.05 136
20055.39 124
20056.73 123
20058.06 157
20059.40 149
20060.74 155
20062.07 131
20063.41 152
20064.75 149
20066.09 140
20067.42 144
20068.76 149
20070.10 150
20071.44 149
20072.77 152
20074.11 143
20075.45 179
20076.79 146
20078.13 138
20079.46 153
20080.80 131
20082.14 126
20083.48 159
20084.81 141
20086.15 144
20087.49 147
20088.83 125
20090.17 120
20091.51 136
20092.84 147
20094.18 144
20095.52 156
20096.86 120
20098.20 140
20099.54 151
20100.87 134
20102.21 129
20103.55 138
20104.89 121
20106.23 137
20107.57 151
20108.91 169
20110.25 145
20111.58 137
20112.92 162
20114.26 154
20115.60 138
20116.94 151
20118.28 137
20119.62 162
20120.96 148
20122.30 132
20123.64 154
20124.98 145
20126.31 137
20127.65 145
20128.99 146
