# Supplementary material for: MALDI-TOF MS typing enables the classification of brewing yeasts of the genus Saccharomyces to major beer styles
Source: PLoS One. 2017 Aug 9;12(8):e0181694. doi: 10.1371/journal.pone.0181694 (PMC5549903; doi:10.1371/journal.pone.0181694)
Supplement: S7 File — The directory includes 90 raw files and was zipped to “.zip”; the folder has three strains with 30 spectra per strain; S1 Text explains the raw files with an example and Table 1 represents the yeast strains used within the experiment. (ZIP) [file pone.0181694.s010.zip › 19-21/30280-128-Lag-Lag-Lag-YPG-18h-E-E_2016-09-22_6_0_C5_1.dat]

1999.90 2906
2000.32 3045
2000.75 3028
2001.17 3025
2001.59 2913
2002.01 2876
2002.43 2776
2002.86 2729
2003.28 2547
2003.70 2424
2004.12 2423
2004.54 2441
2004.97 2406
2005.39 2356
2005.81 2281
2006.23 2315
2006.66 2355
2007.08 2410
2007.50 2389
2007.92 2381
2008.35 2443
2008.77 2377
2009.19 2437
2009.61 2541
2010.04 2473
2010.46 2465
2010.88 2485
2011.31 2478
2011.73 2428
2012.15 2505
2012.57 2478
2013.00 2335
2013.42 2385
2013.84 2396
2014.27 2455
2014.69 2384
2015.11 2239
2015.54 2329
2015.96 2544
2016.38 2596
2016.81 2572
2017.23 2708
2017.65 2759
2018.08 2879
2018.50 2830
2018.93 2859
2019.35 2842
2019.77 2841
2020.20 2682
2020.62 2730
2021.04 2689
2021.47 2601
2021.89 2575
2022.32 2579
2022.74 2550
2023.17 2425
2023.59 2548
2024.01 2492
2024.44 2460
2024.86 2468
2025.29 2473
2025.71 2358
2026.14 2329
2026.56 2414
2026.98 2385
2027.41 2358
2027.83 2401
2028.26 2323
2028.68 2287
2029.11 2288
2029.53 2296
2029.96 2275
2030.38 2283
2030.81 2305
2031.23 2219
2031.66 2218
2032.08 2246
2032.51 2302
2032.93 2268
2033.36 2256
2033.78 2330
2034.21 2293
2034.63 2293
2035.06 2388
2035.49 2290
2035.91 2396
2036.34 2360
2036.76 2336
2037.19 2411
2037.61 2357
2038.04 2320
2038.47 2365
2038.89 2381
2039.32 2396
2039.74 2352
2040.17 2312
2040.59 2357
2041.02 2414
2041.45 2338
2041.87 2295
2042.30 2317
2042.73 2301
2043.15 2290
2043.58 2366
2044.00 2433
2044.43 2447
2044.86 2496
2045.28 2527
2045.71 2470
2046.14 2553
2046.56 2412
2046.99 2351
2047.42 2518
2047.84 2466
2048.27 2449
2048.70 2388
2049.12 2409
2049.55 2340
2049.98 2333
2050.40 2386
2050.83 2377
2051.26 2356
2051.69 2227
2052.11 2269
2052.54 2335
2052.97 2363
2053.40 2344
2053.82 2409
2054.25 2329
2054.68 2318
2055.10 2352
2055.53 2410
2055.96 2540
2056.39 2642
2056.82 2677
2057.24 2766
2057.67 2816
2058.10 2788
2058.53 2790
2058.95 2801
2059.38 2751
2059.81 2600
2060.24 2592
2060.67 2516
2061.09 2433
2061.52 2380
2061.95 2524
2062.38 2345
2062.81 2411
2063.24 2480
2063.66 2518
2064.09 2665
2064.52 2748
2064.95 2919
2065.38 2988
2065.81 3209
2066.24 3304
2066.66 3306
2067.09 3254
2067.52 3148
2067.95 3009
2068.38 2869
2068.81 2737
2069.24 2602
2069.67 2551
2070.10 2547
2070.52 2558
2070.95 2383
2071.38 2352
2071.81 2351
2072.24 2435
2072.67 2355
2073.10 2355
2073.53 2456
2073.96 2468
2074.39 2496
2074.82 2517
2075.25 2597
2075.68 2537
2076.11 2570
2076.54 2533
2076.97 2613
2077.40 2549
2077.83 2386
2078.26 2413
2078.69 2536
2079.12 2396
2079.55 2437
2079.98 2547
2080.41 2538
2080.84 2589
2081.27 2588
2081.70 2486
2082.13 2403
2082.56 2487
2082.99 2541
2083.42 2509
2083.85 2456
2084.28 2425
2084.71 2469
2085.14 2479
2085.57 2452
2086.00 2556
2086.43 2448
2086.86 2408
2087.29 2475
2087.73 2447
2088.16 2425
2088.59 2263
2089.02 2283
2089.45 2294
2089.88 2238
2090.31 2378
2090.74 2333
2091.17 2299
2091.61 2368
2092.04 2368
2092.47 2338
2092.90 2342
2093.33 2307
2093.76 2408
2094.19 2465
2094.63 2242
2095.06 2449
2095.49 2427
2095.92 2365
2096.35 2277
2096.78 2150
2097.22 2285
2097.65 2304
2098.08 2280
2098.51 2272
2098.94 2317
2099.38 2226
2099.81 2160
2100.24 2209
2100.67 2227
2101.11 2206
2101.54 2165
2101.97 2246
2102.40 2244
2102.83 2263
2103.27 2231
2103.70 2322
2104.13 2281
2104.56 2237
2105.00 2319
2105.43 2321
2105.86 2396
2106.30 2282
2106.73 2347
2107.16 2403
2107.59 2349
2108.03 2330
2108.46 2384
2108.89 2412
2109.33 2419
2109.76 2322
2110.19 2305
2110.63 2250
2111.06 2280
2111.49 2243
2111.93 2260
2112.36 2139
2112.79 2095
2113.23 2256
2113.66 2338
2114.09 2244
2114.53 2261
2114.96 2231
2115.40 2216
2115.83 2185
2116.26 2161
2116.70 2125
2117.13 2113
2117.56 2102
2118.00 2206
2118.43 2253
2118.87 2259
2119.30 2216
2119.73 2235
2120.17 2293
2120.60 2268
2121.04 2262
2121.47 2316
2121.91 2384
2122.34 2299
2122.78 2215
2123.21 2294
2123.64 2353
2124.08 2299
2124.51 2303
2124.95 2222
2125.38 2250
2125.82 2226
2126.25 2270
2126.69 2198
2127.12 2339
2127.56 2364
2127.99 2346
2128.43 2410
2128.86 2484
2129.30 2591
2129.73 2488
2130.17 2653
2130.60 2670
2131.04 2562
2131.47 2569
2131.91 2634
2132.35 2564
2132.78 2531
2133.22 2576
2133.65 2546
2134.09 2562
2134.52 2414
2134.96 2497
2135.40 2526
2135.83 2518
2136.27 2439
2136.70 2415
2137.14 2420
2137.57 2468
2138.01 2467
2138.45 2436
2138.88 2489
2139.32 2401
2139.76 2377
2140.19 2410
2140.63 2307
2141.06 2272
2141.50 2255
2141.94 2307
2142.37 2239
2142.81 2200
2143.25 2257
2143.68 2255
2144.12 2250
2144.56 2295
2144.99 2259
2145.43 2211
2145.87 2244
2146.30 2256
2146.74 2187
2147.18 2303
2147.62 2342
2148.05 2327
2148.49 2457
2148.93 2536
2149.36 2574
2149.80 2748
2150.24 2797
2150.68 2789
2151.11 2677
2151.55 2663
2151.99 2769
2152.43 2674
2152.86 2599
2153.30 2642
2153.74 2643
2154.18 2605
2154.61 2523
2155.05 2516
2155.49 2493
2155.93 2517
2156.37 2681
2156.80 2669
2157.24 2560
2157.68 2509
2158.12 2577
2158.56 2518
2158.99 2529
2159.43 2516
2159.87 2494
2160.31 2504
2160.75 2343
2161.19 2431
2161.62 2450
2162.06 2343
2162.50 2466
2162.94 2546
2163.38 2535
2163.82 2490
2164.26 2585
2164.69 2660
2165.13 2694
2165.57 2722
2166.01 2858
2166.45 2808
2166.89 2719
2167.33 2633
2167.77 2676
2168.21 2618
2168.65 2671
2169.08 2621
2169.52 2638
2169.96 2655
2170.40 2730
2170.84 2695
2171.28 2635
2171.72 2666
2172.16 2724
2172.60 2637
2173.04 2668
2173.48 2715
2173.92 2688
2174.36 2724
2174.80 2847
2175.24 2879
2175.68 2774
2176.12 2910
2176.56 2969
2177.00 2854
2177.44 2819
2177.88 2685
2178.32 2736
2178.76 2766
2179.20 2786
2179.64 2670
2180.08 2696
2180.52 2607
2180.96 2646
2181.40 2547
2181.84 2544
2182.28 2528
2182.72 2455
2183.16 2428
2183.60 2390
2184.04 2290
2184.48 2403
2184.93 2375
2185.37 2335
2185.81 2385
2186.25 2393
2186.69 2432
2187.13 2498
2187.57 2559
2188.01 2581
2188.45 2569
2188.89 2561
2189.34 2582
2189.78 2537
2190.22 2481
2190.66 2552
2191.10 2518
2191.54 2556
2191.98 2487
2192.43 2501
2192.87 2520
2193.31 2548
2193.75 2686
2194.19 2795
2194.63 2947
2195.08 3019
2195.52 3057
2195.96 3070
2196.40 2998
2196.84 3066
2197.29 2975
2197.73 2947
2198.17 2867
2198.61 2685
2199.06 2639
2199.50 2513
2199.94 2452
2200.38 2342
2200.82 2363
2201.27 2426
2201.71 2517
2202.15 2466
2202.59 2391
2203.04 2493
2203.48 2494
2203.92 2611
2204.37 2607
2204.81 2577
2205.25 2613
2205.69 2606
2206.14 2651
2206.58 2623
2207.02 2563
2207.47 2582
2207.91 2679
2208.35 2694
2208.80 2639
2209.24 2671
2209.68 2696
2210.13 2642
2210.57 2689
2211.01 2741
2211.46 2767
2211.90 2747
2212.34 2841
2212.79 2735
2213.23 2657
2213.67 2656
2214.12 2679
2214.56 2724
2215.01 2715
2215.45 2652
2215.89 2779
2216.34 2593
2216.78 2530
2217.23 2582
2217.67 2534
2218.11 2507
2218.56 2459
2219.00 2422
2219.45 2498
2219.89 2471
2220.34 2575
2220.78 2653
2221.22 2643
2221.67 2678
2222.11 2736
2222.56 2696
2223.00 2679
2223.45 2835
2223.89 2868
2224.34 2934
2224.78 2878
2225.23 2951
2225.67 3027
2226.12 3162
2226.56 3168
2227.01 3130
2227.45 3089
2227.90 3006
2228.34 3059
2228.79 3030
2229.23 3052
2229.68 3013
2230.12 3115
2230.57 3180
2231.01 3196
2231.46 3198
2231.90 3199
2232.35 3255
2232.80 3257
2233.24 3233
2233.69 3075
2234.13 3005
2234.58 3061
2235.02 2939
2235.47 2812
2235.92 2821
2236.36 2805
2236.81 2764
2237.25 2673
2237.70 2631
2238.15 2708
2238.59 2769
2239.04 2787
2239.49 2803
2239.93 2664
2240.38 2620
2240.82 2736
2241.27 2675
2241.72 2719
2242.16 2629
2242.61 2503
2243.06 2578
2243.50 2535
2243.95 2566
2244.40 2463
2244.84 2380
2245.29 2411
2245.74 2440
2246.19 2406
2246.63 2327
2247.08 2240
2247.53 2304
2247.97 2440
2248.42 2441
2248.87 2419
2249.32 2438
2249.76 2507
2250.21 2487
2250.66 2652
2251.10 2661
2251.55 2692
2252.00 2664
2252.45 2782
2252.89 2792
2253.34 2884
2253.79 3023
2254.24 3060
2254.69 3071
2255.13 3065
2255.58 3145
2256.03 3055
2256.48 3075
2256.93 3054
2257.37 2888
2257.82 2777
2258.27 2643
2258.72 2672
2259.17 2578
2259.61 2549
2260.06 2511
2260.51 2541
2260.96 2683
2261.41 2718
2261.86 2849
2262.31 3024
2262.75 2990
2263.20 2986
2263.65 2989
2264.10 3002
2264.55 2887
2265.00 2843
2265.45 2727
2265.90 2677
2266.34 2558
2266.79 2597
2267.24 2642
2267.69 2673
2268.14 2685
2268.59 2711
2269.04 2735
2269.49 2778
2269.94 3022
2270.39 3149
2270.84 3145
2271.29 3171
2271.74 3190
2272.18 3211
2272.63 3178
2273.08 3154
2273.53 3177
2273.98 3237
2274.43 3263
2274.88 3389
2275.33 3490
2275.78 3618
2276.23 3808
2276.68 3823
2277.13 3833
2277.58 3818
2278.03 3637
2278.48 3591
2278.93 3393
2279.38 3215
2279.83 3011
2280.28 2858
2280.73 2830
2281.19 2715
2281.64 2748
2282.09 2735
2282.54 2707
2282.99 2599
2283.44 2633
2283.89 2604
2284.34 2584
2284.79 2535
2285.24 2580
2285.69 2524
2286.14 2414
2286.59 2408
2287.04 2481
2287.50 2463
2287.95 2615
2288.40 2698
2288.85 2693
2289.30 2797
2289.75 3015
2290.20 3133
2290.65 3332
2291.11 3558
2291.56 3549
2292.01 3557
2292.46 3542
2292.91 3579
2293.36 3476
2293.82 3267
2294.27 3141
2294.72 3080
2295.17 2988
2295.62 2922
2296.07 2740
2296.53 2797
2296.98 2737
2297.43 2654
2297.88 2717
2298.33 2728
2298.79 2771
2299.24 2619
2299.69 2763
2300.14 2592
2300.60 2547
2301.05 2554
2301.50 2569
2301.95 2534
2302.41 2393
2302.86 2419
2303.31 2364
2303.76 2374
2304.22 2413
2304.67 2368
2305.12 2393
2305.57 2450
2306.03 2413
2306.48 2433
2306.93 2385
2307.39 2480
2307.84 2560
2308.29 2662
2308.75 2667
2309.20 2828
2309.65 2862
2310.11 2865
2310.56 2943
2311.01 3034
2311.47 2901
2311.92 2983
2312.37 2921
2312.83 2877
2313.28 2989
2313.73 2927
2314.19 2942
2314.64 2895
2315.09 2779
2315.55 2685
2316.00 2688
2316.46 2677
2316.91 2742
2317.36 2768
2317.82 2750
2318.27 2710
2318.73 2756
2319.18 2825
2319.63 2873
2320.09 2916
2320.54 2839
2321.00 2935
2321.45 2955
2321.91 2904
2322.36 2907
2322.82 2774
2323.27 2842
2323.72 2972
2324.18 2984
2324.63 3168
2325.09 3341
2325.54 3648
2326.00 3794
2326.45 3752
2326.91 3696
2327.36 3600
2327.82 3385
2328.27 3093
2328.73 2977
2329.18 2883
2329.64 2781
2330.09 2699
2330.55 2685
2331.00 2608
2331.46 2594
2331.92 2573
2332.37 2579
2332.83 2550
2333.28 2497
2333.74 2566
2334.19 2536
2334.65 2487
2335.10 2435
2335.56 2588
2336.02 2489
2336.47 2530
2336.93 2519
2337.38 2464
2337.84 2453
2338.30 2406
2338.75 2504
2339.21 2520
2339.66 2487
2340.12 2545
2340.58 2602
2341.03 2480
2341.49 2516
2341.95 2559
2342.40 2578
2342.86 2560
2343.32 2563
2343.77 2561
2344.23 2552
2344.68 2526
2345.14 2610
2345.60 2563
2346.06 2615
2346.51 2648
2346.97 2688
2347.43 2676
2347.88 2742
2348.34 2708
2348.80 2751
2349.25 2721
2349.71 2718
2350.17 2806
2350.63 2698
2351.08 2721
2351.54 2776
2352.00 2737
2352.46 2712
2352.91 2571
2353.37 2687
2353.83 2569
2354.29 2456
2354.74 2456
2355.20 2486
2355.66 2394
2356.12 2376
2356.57 2383
2357.03 2511
2357.49 2598
2357.95 2616
2358.41 2737
2358.86 2708
2359.32 2867
2359.78 3044
2360.24 3263
2360.70 3494
2361.15 3610
2361.61 3694
2362.07 3849
2362.53 3971
2362.99 3756
2363.45 3647
2363.91 3548
2364.36 3404
2364.82 3317
2365.28 3211
2365.74 3163
2366.20 3138
2366.66 2997
2367.12 2934
2367.57 2888
2368.03 2855
2368.49 2875
2368.95 2857
2369.41 2753
2369.87 2639
2370.33 2678
2370.79 2624
2371.25 2653
2371.71 2666
2372.17 2652
2372.63 2622
2373.09 2758
2373.54 2807
2374.00 2911
2374.46 3043
2374.92 3021
2375.38 2993
2375.84 3009
2376.30 2965
2376.76 2999
2377.22 2945
2377.68 3019
2378.14 2991
2378.60 2955
2379.06 2885
2379.52 2901
2379.98 2896
2380.44 2799
2380.90 2840
2381.36 2822
2381.82 2840
2382.28 2774
2382.74 2686
2383.20 2624
2383.66 2645
2384.12 2633
2384.59 2762
2385.05 2593
2385.51 2578
2385.97 2662
2386.43 2615
2386.89 2636
2387.35 2525
2387.81 2544
2388.27 2610
2388.73 2744
2389.19 2720
2389.65 2703
2390.12 2766
2390.58 2766
2391.04 2811
2391.50 2872
2391.96 2859
2392.42 2797
2392.88 2814
2393.34 2819
2393.81 2828
2394.27 2772
2394.73 2712
2395.19 2700
2395.65 2756
2396.11 2755
2396.57 2839
2397.04 2990
2397.50 2995
2397.96 3030
2398.42 3074
2398.88 3251
2399.35 3259
2399.81 3180
2400.27 3115
2400.73 3148
2401.19 3016
2401.66 2954
2402.12 2812
2402.58 2714
2403.04 2732
2403.51 2676
2403.97 2673
2404.43 2523
2404.89 2557
2405.36 2742
2405.82 2722
2406.28 2602
2406.74 2604
2407.21 2567
2407.67 2539
2408.13 2560
2408.59 2546
2409.06 2375
2409.52 2427
2409.98 2369
2410.45 2389
2410.91 2421
2411.37 2477
2411.84 2383
2412.30 2450
2412.76 2514
2413.23 2445
2413.69 2531
2414.15 2535
2414.62 2517
2415.08 2558
2415.54 2598
2416.01 2531
2416.47 2554
2416.93 2584
2417.40 2592
2417.86 2644
2418.32 2665
2418.79 2751
2419.25 2796
2419.72 2808
2420.18 2710
2420.64 2773
2421.11 2742
2421.57 2751
2422.04 2723
2422.50 2746
2422.96 2712
2423.43 2726
2423.89 2734
2424.36 2697
2424.82 2730
2425.29 2685
2425.75 2812
2426.22 2742
2426.68 2670
2427.15 2680
2427.61 2659
2428.07 2554
2428.54 2455
2429.00 2438
2429.47 2318
2429.93 2375
2430.40 2431
2430.86 2337
2431.33 2345
2431.79 2435
2432.26 2427
2432.72 2362
2433.19 2361
2433.65 2528
2434.12 2534
2434.59 2507
2435.05 2599
2435.52 2604
2435.98 2647
2436.45 2708
2436.91 2767
2437.38 2716
2437.84 2827
2438.31 2826
2438.78 2836
2439.24 2838
2439.71 2829
2440.17 2900
2440.64 2889
2441.10 2939
2441.57 2873
2442.04 2971
2442.50 2957
2442.97 2929
2443.44 2993
2443.90 2986
2444.37 2817
2444.83 2811
2445.30 2773
2445.77 2621
2446.23 2580
2446.70 2549
2447.17 2500
2447.63 2432
2448.10 2357
2448.57 2332
2449.03 2316
2449.50 2397
2449.97 2437
2450.43 2471
2450.90 2474
2451.37 2577
2451.83 2555
2452.30 2487
2452.77 2483
2453.24 2527
2453.70 2434
2454.17 2449
2454.64 2435
2455.10 2306
2455.57 2370
2456.04 2473
2456.51 2589
2456.97 2465
2457.44 2436
2457.91 2437
2458.38 2406
2458.84 2413
2459.31 2474
2459.78 2507
2460.25 2440
2460.72 2346
2461.18 2355
2461.65 2449
2462.12 2442
2462.59 2485
2463.06 2506
2463.52 2447
2463.99 2564
2464.46 2472
2464.93 2469
2465.40 2503
2465.86 2457
2466.33 2523
2466.80 2564
2467.27 2546
2467.74 2577
2468.21 2545
2468.68 2608
2469.14 2729
2469.61 2786
2470.08 2911
2470.55 2926
2471.02 3018
2471.49 3036
2471.96 2993
2472.43 2980
2472.90 2904
2473.36 2849
2473.83 2797
2474.30 2732
2474.77 2688
2475.24 2623
2475.71 2647
2476.18 2567
2476.65 2646
2477.12 2681
2477.59 2646
2478.06 2665
2478.53 2620
2479.00 2604
2479.47 2621
2479.94 2608
2480.41 2595
2480.87 2433
2481.34 2439
2481.81 2379
2482.28 2318
2482.75 2281
2483.22 2336
2483.69 2454
2484.16 2437
2484.63 2472
2485.10 2542
2485.57 2542
2486.05 2633
2486.52 2795
2486.99 2804
2487.46 2781
2487.93 2879
2488.40 3012
2488.87 3009
2489.34 2902
2489.81 2819
2490.28 2782
2490.75 2826
2491.22 2689
2491.69 2676
2492.16 2656
2492.63 2554
2493.10 2565
2493.58 2589
2494.05 2643
2494.52 2744
2494.99 2610
2495.46 2621
2495.93 2629
2496.40 2598
2496.87 2702
2497.34 2752
2497.82 2631
2498.29 2606
2498.76 2597
2499.23 2547
2499.70 2506
2500.17 2400
2500.64 2315
2501.12 2347
2501.59 2362
2502.06 2438
2502.53 2349
2503.00 2199
2503.48 2315
2503.95 2335
2504.42 2315
2504.89 2349
2505.36 2472
2505.84 2365
2506.31 2461
2506.78 2530
2507.25 2630
2507.72 2579
2508.20 2585
2508.67 2597
2509.14 2795
2509.61 2745
2510.09 2842
2510.56 3130
2511.03 3381
2511.50 3609
2511.98 3739
2512.45 3920
2512.92 3977
2513.40 3937
2513.87 3808
2514.34 3748
2514.81 3604
2515.29 3442
2515.76 3287
2516.23 3112
2516.71 2990
2517.18 2934
2517.65 2824
2518.13 2846
2518.60 2788
2519.07 2773
2519.55 2760
2520.02 2711
2520.49 2742
2520.97 2699
2521.44 2678
2521.91 2668
2522.39 2718
2522.86 2562
2523.34 2511
2523.81 2631
2524.28 2586
2524.76 2684
2525.23 2819
2525.70 2799
2526.18 2900
2526.65 3003
2527.13 2959
2527.60 2983
2528.08 3149
2528.55 3073
2529.02 3050
2529.50 2966
2529.97 2854
2530.45 2848
2530.92 2825
2531.40 2851
2531.87 2778
2532.34 2715
2532.82 2677
2533.29 2691
2533.77 2780
2534.24 2744
2534.72 2810
2535.19 2705
2535.67 2691
2536.14 2676
2536.62 2629
2537.09 2713
2537.57 2630
2538.04 2618
2538.52 2690
2538.99 2718
2539.47 2703
2539.94 2767
2540.42 2812
2540.90 2712
2541.37 2850
2541.85 2763
2542.32 2759
2542.80 2752
2543.27 2667
2543.75 2719
2544.22 2675
2544.70 2662
2545.18 2681
2545.65 2716
2546.13 2890
2546.60 2975
2547.08 3164
2547.56 3254
2548.03 3439
2548.51 3508
2548.98 3563
2549.46 3633
2549.94 3579
2550.41 3464
2550.89 3365
2551.37 3391
2551.84 3147
2552.32 3059
2552.80 3068
2553.27 2973
2553.75 2836
2554.23 2877
2554.70 2857
2555.18 2773
2555.66 2634
2556.13 2621
2556.61 2685
2557.09 2723
2557.56 2763
2558.04 2688
2558.52 2734
2558.99 2753
2559.47 2636
2559.95 2691
2560.43 2687
2560.90 2706
2561.38 2684
2561.86 2578
2562.33 2607
2562.81 2499
2563.29 2513
2563.77 2553
2564.25 2543
2564.72 2531
2565.20 2581
2565.68 2502
2566.16 2585
2566.63 2579
2567.11 2620
2567.59 2566
2568.07 2504
2568.55 2483
2569.02 2561
2569.50 2367
2569.98 2356
2570.46 2437
2570.94 2435
2571.41 2371
2571.89 2379
2572.37 2428
2572.85 2400
2573.33 2400
2573.81 2464
2574.28 2489
2574.76 2452
2575.24 2406
2575.72 2450
2576.20 2514
2576.68 2517
2577.16 2497
2577.64 2524
2578.11 2486
2578.59 2402
2579.07 2543
2579.55 2521
2580.03 2498
2580.51 2502
2580.99 2497
2581.47 2551
2581.95 2393
2582.43 2372
2582.91 2404
2583.39 2395
2583.86 2319
2584.34 2411
2584.82 2458
2585.30 2387
2585.78 2445
2586.26 2487
2586.74 2505
2587.22 2494
2587.70 2509
2588.18 2521
2588.66 2484
2589.14 2404
2589.62 2434
2590.10 2392
2590.58 2399
2591.06 2426
2591.54 2380
2592.02 2382
2592.50 2417
2592.98 2447
2593.46 2389
2593.94 2344
2594.42 2352
2594.90 2370
2595.38 2431
2595.86 2432
2596.35 2417
2596.83 2359
2597.31 2405
2597.79 2476
2598.27 2498
2598.75 2521
2599.23 2517
2599.71 2513
2600.19 2506
2600.67 2553
2601.15 2624
2601.63 2556
2602.12 2502
2602.60 2538
2603.08 2506
2603.56 2518
2604.04 2475
2604.52 2531
2605.00 2553
2605.48 2541
2605.97 2580
2606.45 2468
2606.93 2455
2607.41 2462
2607.89 2404
2608.37 2459
2608.86 2487
2609.34 2455
2609.82 2500
2610.30 2470
2610.78 2531
2611.26 2649
2611.75 2748
2612.23 2770
2612.71 2778
2613.19 2720
2613.68 2707
2614.16 2676
2614.64 2602
2615.12 2602
2615.60 2628
2616.09 2546
2616.57 2489
2617.05 2588
2617.53 2594
2618.02 2570
2618.50 2644
2618.98 2650
2619.46 2577
2619.95 2593
2620.43 2551
2620.91 2531
2621.40 2388
2621.88 2443
2622.36 2370
2622.85 2499
2623.33 2524
2623.81 2547
2624.29 2468
2624.78 2558
2625.26 2631
2625.74 2580
2626.23 2600
2626.71 2697
2627.19 2764
2627.68 2700
2628.16 2765
2628.64 2846
2629.13 2789
2629.61 2781
2630.10 2947
2630.58 3057
2631.06 3032
2631.55 3054
2632.03 3138
2632.51 3083
2633.00 3064
2633.48 3116
2633.97 2964
2634.45 2930
2634.94 2918
2635.42 2823
2635.90 2885
2636.39 2761
2636.87 2676
2637.36 2628
2637.84 2565
2638.33 2585
2638.81 2526
2639.29 2587
2639.78 2590
2640.26 2549
2640.75 2631
2641.23 2628
2641.72 2592
2642.20 2611
2642.69 2582
2643.17 2690
2643.66 2702
2644.14 2621
2644.63 2611
2645.11 2523
2645.60 2537
2646.08 2442
2646.57 2544
2647.05 2573
2647.54 2516
2648.02 2481
2648.51 2537
2648.99 2701
2649.48 2570
2649.97 2615
2650.45 2577
2650.94 2645
2651.42 2683
2651.91 2679
2652.39 2777
2652.88 2789
2653.37 2963
2653.85 2965
2654.34 3069
2654.82 3257
2655.31 3357
2655.80 3513
2656.28 3443
2656.77 3556
2657.25 3514
2657.74 3447
2658.23 3266
2658.71 3143
2659.20 3053
2659.69 2967
2660.17 2819
2660.66 2805
2661.14 2708
2661.63 2626
2662.12 2771
2662.60 2726
2663.09 2597
2663.58 2641
2664.06 2692
2664.55 2764
2665.04 2649
2665.53 2630
2666.01 2637
2666.50 2643
2666.99 2634
2667.47 2656
2667.96 2728
2668.45 2664
2668.94 2707
2669.42 2749
2669.91 2725
2670.40 2715
2670.88 2818
2671.37 2777
2671.86 2861
2672.35 2841
2672.83 2971
2673.32 3064
2673.81 3035
2674.30 3282
2674.79 3361
2675.27 3332
2675.76 3345
2676.25 3297
2676.74 3267
2677.23 3145
2677.71 3066
2678.20 2974
2678.69 2841
2679.18 2687
2679.67 2674
2680.15 2690
2680.64 2640
2681.13 2710
2681.62 2807
2682.11 2731
2682.60 2677
2683.08 2685
2683.57 2724
2684.06 2691
2684.55 2690
2685.04 2555
2685.53 2588
2686.02 2614
2686.51 2549
2686.99 2492
2687.48 2496
2687.97 2548
2688.46 2524
2688.95 2434
2689.44 2481
2689.93 2545
2690.42 2589
2690.91 2621
2691.40 2594
2691.89 2580
2692.38 2659
2692.87 2688
2693.35 2683
2693.84 2726
2694.33 2811
2694.82 2800
2695.31 2802
2695.80 2759
2696.29 2810
2696.78 2735
2697.27 2706
2697.76 2648
2698.25 2631
2698.74 2668
2699.23 2603
2699.72 2631
2700.21 2569
2700.70 2561
2701.19 2537
2701.68 2597
2702.17 2608
2702.66 2628
2703.15 2804
2703.64 2767
2704.13 2623
2704.62 2726
2705.12 2727
2705.61 2699
2706.10 2666
2706.59 2586
2707.08 2535
2707.57 2584
2708.06 2546
2708.55 2487
2709.04 2434
2709.53 2441
2710.02 2510
2710.51 2555
2711.01 2547
2711.50 2540
2711.99 2522
2712.48 2522
2712.97 2653
2713.46 2643
2713.95 2567
2714.44 2606
2714.94 2627
2715.43 2588
2715.92 2521
2716.41 2493
2716.90 2438
2717.39 2384
2717.89 2393
2718.38 2386
2718.87 2470
2719.36 2405
2719.85 2431
2720.34 2426
2720.84 2395
2721.33 2576
2721.82 2650
2722.31 2661
2722.80 2689
2723.30 2678
2723.79 2659
2724.28 2652
2724.77 2645
2725.27 2576
2725.76 2500
2726.25 2453
2726.74 2475
2727.24 2496
2727.73 2519
2728.22 2579
2728.71 2586
2729.21 2679
2729.70 2750
2730.19 2668
2730.69 2796
2731.18 2748
2731.67 2793
2732.16 2824
2732.66 2876
2733.15 2867
2733.64 2969
2734.14 3017
2734.63 3017
2735.12 3155
2735.62 3222
2736.11 3049
2736.60 3058
2737.10 2930
2737.59 3034
2738.08 3005
2738.58 2969
2739.07 2974
2739.56 2946
2740.06 2826
2740.55 2938
2741.05 2816
2741.54 2680
2742.03 2666
2742.53 2571
2743.02 2536
2743.52 2610
2744.01 2615
2744.50 2600
2745.00 2640
2745.49 2665
2745.99 2642
2746.48 2675
2746.97 2789
2747.47 2769
2747.96 2678
2748.46 2647
2748.95 2681
2749.45 2710
2749.94 2685
2750.44 2654
2750.93 2598
2751.43 2542
2751.92 2524
2752.42 2581
2752.91 2544
2753.41 2535
2753.90 2525
2754.40 2533
2754.89 2616
2755.39 2592
2755.88 2646
2756.38 2673
2756.87 2670
2757.37 2658
2757.86 2595
2758.36 2582
2758.85 2643
2759.35 2620
2759.84 2696
2760.34 2719
2760.83 2807
2761.33 2943
2761.83 3017
2762.32 3067
2762.82 2998
2763.31 3070
2763.81 3050
2764.30 2998
2764.80 2902
2765.30 2828
2765.79 2871
2766.29 2834
2766.78 2786
2767.28 2721
2767.78 2738
2768.27 2610
2768.77 2593
2769.27 2637
2769.76 2673
2770.26 2704
2770.76 2640
2771.25 2682
2771.75 2609
2772.24 2601
2772.74 2584
2773.24 2648
2773.73 2767
2774.23 2859
2774.73 2955
2775.23 3000
2775.72 2973
2776.22 3060
2776.72 3097
2777.21 3051
2777.71 3068
2778.21 2992
2778.70 2927
2779.20 2892
2779.70 2940
2780.20 2932
2780.69 2897
2781.19 2765
2781.69 2770
2782.19 2704
2782.68 2663
2783.18 2599
2783.68 2576
2784.18 2585
2784.67 2614
2785.17 2556
2785.67 2477
2786.17 2612
2786.67 2630
2787.16 2615
2787.66 2553
2788.16 2594
2788.66 2627
2789.16 2549
2789.65 2570
2790.15 2667
2790.65 2736
2791.15 2646
2791.65 2500
2792.15 2476
2792.64 2554
2793.14 2528
2793.64 2555
2794.14 2547
2794.64 2596
2795.14 2547
2795.64 2553
2796.13 2666
2796.63 2688
2797.13 2612
2797.63 2671
2798.13 2748
2798.63 2745
2799.13 2630
2799.63 2613
2800.13 2686
2800.62 2585
2801.12 2645
2801.62 2594
2802.12 2588
2802.62 2659
2803.12 2579
2803.62 2557
2804.12 2655
2804.62 2616
2805.12 2780
2805.62 2805
2806.12 2815
2806.62 2889
2807.12 2891
2807.62 2915
2808.12 2926
2808.62 2877
2809.12 2925
2809.62 3122
2810.12 3336
2810.62 3535
2811.12 3940
2811.62 4422
2812.12 4789
2812.62 5155
2813.12 5408
2813.62 5515
2814.12 5419
2814.62 5488
2815.12 5098
2815.62 4917
2816.12 4644
2816.62 4242
2817.12 3942
2817.62 3700
2818.12 3435
2818.62 3261
2819.12 3105
2819.63 2935
2820.13 2955
2820.63 2865
2821.13 2741
2821.63 2831
2822.13 2809
2822.63 2627
2823.13 2677
2823.63 2615
2824.13 2477
2824.64 2611
2825.14 2619
2825.64 2659
2826.14 2641
2826.64 2585
2827.14 2599
2827.64 2500
2828.15 2592
2828.65 2542
2829.15 2485
2829.65 2552
2830.15 2511
2830.65 2500
2831.16 2481
2831.66 2431
2832.16 2477
2832.66 2581
2833.16 2452
2833.67 2553
2834.17 2582
2834.67 2730
2835.17 2753
2835.68 2736
2836.18 2862
2836.68 2864
2837.18 2800
2837.68 2862
2838.19 2911
2838.69 2876
2839.19 2926
2839.70 2806
2840.20 2768
2840.70 2877
2841.20 2879
2841.71 2847
2842.21 2919
2842.71 2896
2843.21 2948
2843.72 2893
2844.22 2905
2844.72 2818
2845.23 2756
2845.73 2896
2846.23 2861
2846.74 2962
2847.24 3021
2847.74 2922
2848.25 3001
2848.75 3031
2849.25 3097
2849.76 3075
2850.26 3149
2850.76 3045
2851.27 3108
2851.77 3103
2852.28 2955
2852.78 2969
2853.28 2913
2853.79 2813
2854.29 2893
2854.79 2821
2855.30 2754
2855.80 3005
2856.31 3054
2856.81 3126
2857.31 3203
2857.82 3334
2858.32 3502
2858.83 3472
2859.33 3525
2859.84 3542
2860.34 3441
2860.85 3334
2861.35 3173
2861.85 3116
2862.36 3042
2862.86 3031
2863.37 2835
2863.87 2688
2864.38 2676
2864.88 2575
2865.39 2607
2865.89 2563
2866.40 2557
2866.90 2580
2867.41 2510
2867.91 2575
2868.42 2559
2868.92 2659
2869.43 2819
2869.93 2808
2870.44 2848
2870.94 2964
2871.45 3102
2871.96 3168
2872.46 3277
2872.97 3294
2873.47 3354
2873.98 3391
2874.48 3458
2874.99 3418
2875.49 3340
2876.00 3366
2876.51 3270
2877.01 3061
2877.52 3006
2878.02 2977
2878.53 2966
2879.04 2884
2879.54 2878
2880.05 2960
2880.55 2909
2881.06 3007
2881.57 2997
2882.07 2937
2882.58 2880
2883.09 2967
2883.59 3000
2884.10 3001
2884.61 3033
2885.11 3038
2885.62 3004
2886.13 3081
2886.63 3075
2887.14 3176
2887.65 3158
2888.15 3079
2888.66 3282
2889.17 3202
2889.67 3067
2890.18 3077
2890.69 3104
2891.20 3019
2891.70 2974
2892.21 2979
2892.72 2925
2893.22 2900
2893.73 2893
2894.24 2833
2894.75 2903
2895.25 2951
2895.76 3019
2896.27 3032
2896.78 3002
2897.29 3026
2897.79 3092
2898.30 3159
2898.81 3097
2899.32 3011
2899.82 3021
2900.33 3034
2900.84 3152
2901.35 3079
2901.86 3034
2902.36 3081
2902.87 3142
2903.38 3173
2903.89 3143
2904.40 3135
2904.91 3122
2905.41 3107
2905.92 3143
2906.43 3083
2906.94 3128
2907.45 3095
2907.96 3077
2908.47 3030
2908.97 3021
2909.48 2918
2909.99 2873
2910.50 2925
2911.01 2856
2911.52 2810
2912.03 2912
2912.54 2899
2913.05 2996
2913.55 3081
2914.06 3046
2914.57 2900
2915.08 2913
2915.59 3029
2916.10 2869
2916.61 2836
2917.12 2926
2917.63 2816
2918.14 2921
2918.65 2973
2919.16 2991
2919.67 3101
2920.18 3242
2920.69 3253
2921.20 3394
2921.71 3549
2922.22 3560
2922.73 3581
2923.24 3506
2923.75 3439
2924.26 3458
2924.77 3387
2925.28 3279
2925.79 3148
2926.30 3108
2926.81 3102
2927.32 3112
2927.83 3025
2928.34 2987
2928.85 2894
2929.36 2899
2929.87 2999
2930.38 3047
2930.89 3030
2931.40 2977
2931.91 3063
2932.42 2917
2932.93 2962
2933.45 3010
2933.96 3032
2934.47 3098
2934.98 3031
2935.49 3080
2936.00 3109
2936.51 3150
2937.02 3197
2937.53 3441
2938.04 3910
2938.56 4337
2939.07 5123
2939.58 6017
2940.09 7059
2940.60 8184
2941.11 9091
2941.62 9587
2942.14 9884
2942.65 9898
2943.16 9427
2943.67 8856
2944.18 8139
2944.70 7224
2945.21 6504
2945.72 5824
2946.23 5137
2946.74 4532
2947.26 4094
2947.77 3776
2948.28 3542
2948.79 3500
2949.30 3317
2949.82 3201
2950.33 3049
2950.84 3029
2951.35 2891
2951.87 2845
2952.38 2824
2952.89 2811
2953.40 2794
2953.92 2700
2954.43 2741
2954.94 2673
2955.45 2636
2955.97 2611
2956.48 2578
2956.99 2710
2957.51 2689
2958.02 2755
2958.53 2878
2959.04 2730
2959.56 2812
2960.07 2846
2960.58 2899
2961.10 2849
2961.61 2950
2962.12 2934
2962.64 2992
2963.15 3078
2963.66 3156
2964.18 3215
2964.69 3228
2965.21 3137
2965.72 3264
2966.23 3186
2966.75 3147
2967.26 3279
2967.77 3280
2968.29 3186
2968.80 3238
2969.32 3280
2969.83 3300
2970.34 3272
2970.86 3275
2971.37 3247
2971.89 3240
2972.40 3250
2972.91 3262
2973.43 3255
2973.94 3140
2974.46 3234
2974.97 3268
2975.49 3166
2976.00 3251
2976.52 3301
2977.03 3306
2977.55 3357
2978.06 3384
2978.57 3460
2979.09 3628
2979.60 3718
2980.12 3762
2980.63 3724
2981.15 3803
2981.66 3689
2982.18 3656
2982.69 3579
2983.21 3672
2983.73 3712
2984.24 3572
2984.76 3638
2985.27 3747
2985.79 3795
2986.30 3825
2986.82 3772
2987.33 3724
2987.85 4029
2988.36 3907
2988.88 4008
2989.40 4007
2989.91 4081
2990.43 3987
2990.94 4061
2991.46 4206
2991.97 4066
2992.49 4034
2993.01 4005
2993.52 4004
2994.04 4021
2994.55 4144
2995.07 4262
2995.59 4499
2996.10 4634
2996.62 4843
2997.14 4963
2997.65 5121
2998.17 5332
2998.69 5448
2999.20 5474
2999.72 5442
3000.24 5303
3000.75 5311
3001.27 5333
3001.79 5313
3002.30 5770
3002.82 6601
3003.34 7713
3003.85 9171
3004.37 11229
3004.89 12999
3005.40 14277
3005.92 15379
3006.44 15803
3006.96 15136
3007.47 13978
3007.99 12104
3008.51 10656
3009.03 9132
3009.54 7802
3010.06 6495
3010.58 5593
3011.10 5076
3011.61 4655
3012.13 4470
3012.65 4262
3013.17 4138
3013.68 4085
3014.20 3998
3014.72 3966
3015.24 3943
3015.76 3940
3016.27 4012
3016.79 4039
3017.31 3954
3017.83 4014
3018.35 3923
3018.86 3857
3019.38 3818
3019.90 3823
3020.42 3834
3020.94 3799
3021.46 3682
3021.97 3681
3022.49 3647
3023.01 3864
3023.53 3863
3024.05 3910
3024.57 3962
3025.09 4000
3025.61 4172
3026.12 4068
3026.64 3851
3027.16 3853
3027.68 3808
3028.20 3859
3028.72 3833
3029.24 3671
3029.76 3627
3030.28 3585
3030.80 3526
3031.32 3558
3031.84 3486
3032.35 3393
3032.87 3452
3033.39 3416
3033.91 3441
3034.43 3423
3034.95 3412
3035.47 3371
3035.99 3448
3036.51 3579
3037.03 3516
3037.55 3437
3038.07 3461
3038.59 3453
3039.11 3461
3039.63 3299
3040.15 3250
3040.67 3168
3041.19 3232
3041.71 3231
3042.23 3155
3042.75 3099
3043.27 3249
3043.79 3440
3044.31 3353
3044.83 3348
3045.35 3357
3045.87 3307
3046.40 3326
3046.92 3316
3047.44 3239
3047.96 3271
3048.48 3267
3049.00 3267
3049.52 3240
3050.04 3269
3050.56 3121
3051.08 3209
3051.60 3295
3052.12 3211
3052.65 3189
3053.17 3159
3053.69 3126
3054.21 3186
3054.73 3163
3055.25 3226
3055.77 3169
3056.30 3123
3056.82 3138
3057.34 3257
3057.86 3341
3058.38 3221
3058.90 3144
3059.42 3156
3059.95 3224
3060.47 3229
3060.99 3264
3061.51 3309
3062.03 3347
3062.56 3341
3063.08 3380
3063.60 3369
3064.12 3389
3064.64 3427
3065.17 3441
3065.69 3542
3066.21 3667
3066.73 3666
3067.26 3785
3067.78 3852
3068.30 3925
3068.82 3893
3069.35 3913
3069.87 3929
3070.39 3947
3070.91 3785
3071.44 3929
3071.96 3962
3072.48 4041
3073.01 4077
3073.53 4040
3074.05 4014
3074.57 4119
3075.10 4247
3075.62 4255
3076.14 4090
3076.67 4189
3077.19 4290
3077.71 4211
3078.24 4302
3078.76 4273
3079.28 4307
3079.81 4432
3080.33 4598
3080.85 4559
3081.38 4756
3081.90 4794
3082.42 4845
3082.95 4956
3083.47 4897
3084.00 4915
3084.52 4938
3085.04 4805
3085.57 4805
3086.09 4722
3086.62 4576
3087.14 4977
3087.66 5196
3088.19 5751
3088.71 6372
3089.24 7459
3089.76 8808
3090.29 9685
3090.81 10287
3091.33 10598
3091.86 10135
3092.38 9545
3092.91 8670
3093.43 8095
3093.96 7085
3094.48 6426
3095.01 6113
3095.53 5787
3096.06 5656
3096.58 5375
3097.11 5470
3097.63 5405
3098.16 5387
3098.68 5502
3099.21 5334
3099.73 5519
3100.26 6079
3100.78 6737
3101.31 7776
3101.83 9511
3102.36 11654
3102.88 13797
3103.41 15595
3103.93 16789
3104.46 17222
3104.99 16288
3105.51 14850
3106.04 13008
3106.56 11206
3107.09 9325
3107.61 7702
3108.14 6633
3108.67 5907
3109.19 5390
3109.72 5202
3110.24 5049
3110.77 4736
3111.30 4706
3111.82 4667
3112.35 4543
3112.87 4446
3113.40 4321
3113.93 4181
3114.45 4163
3114.98 4207
3115.51 4070
3116.03 3925
3116.56 3809
3117.09 3762
3117.61 3730
3118.14 3646
3118.67 3696
3119.19 3757
3119.72 3760
3120.25 4094
3120.77 4279
3121.30 4404
3121.83 4433
3122.35 4587
3122.88 4688
3123.41 4722
3123.94 4829
3124.46 4789
3124.99 4855
3125.52 5039
3126.05 5190
3126.57 5586
3127.10 5282
3127.63 5364
3128.16 5445
3128.68 5297
3129.21 5274
3129.74 4954
3130.27 4644
3130.79 4480
3131.32 4294
3131.85 4165
3132.38 3922
3132.91 3852
3133.43 3816
3133.96 3796
3134.49 3752
3135.02 3872
3135.55 3870
3136.07 3963
3136.60 3952
3137.13 3873
3137.66 3851
3138.19 3717
3138.72 3711
3139.24 3585
3139.77 3409
3140.30 3400
3140.83 3366
3141.36 3322
3141.89 3206
3142.42 3091
3142.95 3064
3143.47 3000
3144.00 2991
3144.53 3027
3145.06 3028
3145.59 3036
3146.12 3158
3146.65 3259
3147.18 3431
3147.71 3468
3148.24 3570
3148.76 3696
3149.29 3770
3149.82 3806
3150.35 3811
3150.88 3782
3151.41 3797
3151.94 3694
3152.47 3640
3153.00 3712
3153.53 3607
3154.06 3580
3154.59 3540
3155.12 3505
3155.65 3537
3156.18 3512
3156.71 3427
3157.24 3466
3157.77 3443
3158.30 3460
3158.83 3527
3159.36 3475
3159.89 3631
3160.42 3775
3160.95 3658
3161.48 3660
3162.01 3753
3162.54 3666
3163.07 3613
3163.60 3598
3164.13 3586
3164.66 3568
3165.20 3435
3165.73 3431
3166.26 3384
3166.79 3341
3167.32 3270
3167.85 3177
3168.38 3197
3168.91 3075
3169.44 3097
3169.97 3137
3170.50 3071
3171.04 3231
3171.57 3341
3172.10 3469
3172.63 3673
3173.16 3816
3173.69 3909
3174.22 4071
3174.75 4129
3175.29 4080
3175.82 4209
3176.35 4121
3176.88 3990
3177.41 3821
3177.94 3538
3178.48 3426
3179.01 3219
3179.54 3172
3180.07 3156
3180.60 2984
3181.14 2987
3181.67 3061
3182.20 2993
3182.73 2907
3183.26 2842
3183.80 2849
3184.33 2811
3184.86 2778
3185.39 2839
3185.93 2790
3186.46 2789
3186.99 2851
3187.52 2926
3188.06 3005
3188.59 3018
3189.12 2949
3189.65 2901
3190.19 2984
3190.72 2929
3191.25 2958
3191.79 3017
3192.32 2939
3192.85 2822
3193.38 2854
3193.92 2887
3194.45 2891
3194.98 2829
3195.52 2850
3196.05 2918
3196.58 2960
3197.12 3052
3197.65 3026
3198.18 3108
3198.72 3133
3199.25 3167
3199.78 3210
3200.32 3263
3200.85 3222
3201.39 3294
3201.92 3293
3202.45 3204
3202.99 3204
3203.52 3175
3204.05 3100
3204.59 3010
3205.12 3032
3205.66 2966
3206.19 3169
3206.72 3166
3207.26 3301
3207.79 3470
3208.33 3636
3208.86 3872
3209.40 4189
3209.93 4369
3210.47 4511
3211.00 4668
3211.53 4691
3212.07 4737
3212.60 4608
3213.14 4589
3213.67 4345
3214.21 4146
3214.74 3964
3215.28 3712
3215.81 3511
3216.35 3372
3216.88 3232
3217.42 3054
3217.95 3022
3218.49 3007
3219.02 2925
3219.56 2930
3220.09 3010
3220.63 3040
3221.16 3052
3221.70 3201
3222.23 3187
3222.77 3355
3223.31 3536
3223.84 3673
3224.38 3749
3224.91 3800
3225.45 3927
3225.98 3817
3226.52 3805
3227.06 3730
3227.59 3704
3228.13 3486
3228.66 3405
3229.20 3342
3229.74 3307
3230.27 3315
3230.81 3236
3231.34 3235
3231.88 3249
3232.42 3243
3232.95 3206
3233.49 3221
3234.03 3230
3234.56 3301
3235.10 3404
3235.64 3264
3236.17 3444
3236.71 3484
3237.25 3459
3237.78 3573
3238.32 3764
3238.86 3773
3239.39 3675
3239.93 3677
3240.47 3586
3241.00 3565
3241.54 3539
3242.08 3491
3242.61 3444
3243.15 3415
3243.69 3465
3244.23 3335
3244.76 3478
3245.30 3436
3245.84 3438
3246.38 3400
3246.91 3457
3247.45 3537
3247.99 3576
3248.53 3714
3249.06 3838
3249.60 3960
3250.14 4070
3250.68 4644
3251.21 5284
3251.75 5938
3252.29 7131
3252.83 8120
3253.37 8909
3253.90 9461
3254.44 9530
3254.98 9114
3255.52 8523
3256.06 7488
3256.60 6626
3257.13 5984
3257.67 5130
3258.21 4772
3258.75 4525
3259.29 4400
3259.83 4281
3260.36 4147
3260.90 4335
3261.44 4427
3261.98 4604
3262.52 4690
3263.06 4904
3263.60 5077
3264.14 5037
3264.68 4825
3265.21 4789
3265.75 4771
3266.29 4433
3266.83 4220
3267.37 4135
3267.91 3903
3268.45 3701
3268.99 3650
3269.53 3590
3270.07 3516
3270.61 3493
3271.15 3585
3271.69 3559
3272.23 3723
3272.76 3795
3273.30 3758
3273.84 3754
3274.38 3724
3274.92 3777
3275.46 3791
3276.00 3802
3276.54 3839
3277.08 3928
3277.62 3920
3278.16 3812
3278.70 3757
3279.24 3828
3279.78 3906
3280.32 3913
3280.86 3861
3281.41 3861
3281.95 3903
3282.49 3851
3283.03 3927
3283.57 4000
3284.11 4122
3284.65 4304
3285.19 4632
3285.73 4791
3286.27 4911
3286.81 5029
3287.35 5098
3287.89 5143
3288.43 4941
3288.97 4800
3289.52 4800
3290.06 4682
3290.60 4530
3291.14 4441
3291.68 4546
3292.22 4551
3292.76 4699
3293.30 4841
3293.85 5182
3294.39 5567
3294.93 5977
3295.47 6512
3296.01 6913
3296.55 7366
3297.09 7628
3297.64 7785
3298.18 7575
3298.72 7266
3299.26 6918
3299.80 6368
3300.34 6056
3300.89 5496
3301.43 5144
3301.97 4892
3302.51 4772
3303.06 4630
3303.60 4442
3304.14 4356
3304.68 4406
3305.22 4272
3305.77 4270
3306.31 4208
3306.85 4174
3307.39 4291
3307.94 4281
3308.48 4393
3309.02 4386
3309.56 4573
3310.11 4799
3310.65 4936
3311.19 5048
3311.74 4939
3312.28 4958
3312.82 4972
3313.36 4798
3313.91 4714
3314.45 4805
3314.99 4802
3315.54 4917
3316.08 5106
3316.62 5372
3317.17 5563
3317.71 5936
3318.25 6393
3318.80 6861
3319.34 7082
3319.88 7607
3320.43 7923
3320.97 7850
3321.51 7693
3322.06 7354
3322.60 6914
3323.14 6357
3323.69 5947
3324.23 5690
3324.78 5332
3325.32 5144
3325.86 4923
3326.41 4959
3326.95 4770
3327.50 4808
3328.04 4520
3328.59 4478
3329.13 4371
3329.67 4322
3330.22 4339
3330.76 4424
3331.31 4557
3331.85 4869
3332.40 5433
3332.94 6261
3333.49 7608
3334.03 8995
3334.57 10735
3335.12 12551
3335.66 14034
3336.21 14990
3336.75 15776
3337.30 15465
3337.84 14741
3338.39 13533
3338.93 12189
3339.48 10989
3340.02 9364
3340.57 8344
3341.11 7166
3341.66 6194
3342.20 5513
3342.75 4848
3343.30 4476
3343.84 4087
3344.39 3866
3344.93 3691
3345.48 3645
3346.02 3597
3346.57 3640
3347.11 3608
3347.66 3634
3348.21 3727
3348.75 3740
3349.30 3851
3349.84 3691
3350.39 3615
3350.94 3585
3351.48 3609
3352.03 3508
3352.57 3391
3353.12 3489
3353.67 3483
3354.21 3377
3354.76 3278
3355.31 3171
3355.85 3271
3356.40 3167
3356.95 3241
3357.49 3291
3358.04 3228
3358.59 3152
3359.13 3093
3359.68 3134
3360.23 3151
3360.77 3076
3361.32 3059
3361.87 3268
3362.41 3197
3362.96 3216
3363.51 3212
3364.05 3319
3364.60 3297
3365.15 3389
3365.70 3304
3366.24 3205
3366.79 3223
3367.34 3218
3367.89 3114
3368.43 3179
3368.98 3106
3369.53 3096
3370.08 3164
3370.62 3174
3371.17 3213
3371.72 3354
3372.27 3510
3372.81 3425
3373.36 3631
3373.91 3755
3374.46 3838
3375.01 3852
3375.55 3697
3376.10 3608
3376.65 3504
3377.20 3463
3377.75 3353
3378.30 3265
3378.84 3154
3379.39 3000
3379.94 2995
3380.49 2973
3381.04 2872
3381.59 2853
3382.13 2885
3382.68 2835
3383.23 2815
3383.78 2834
3384.33 2801
3384.88 2776
3385.43 2721
3385.98 2788
3386.52 2746
3387.07 2733
3387.62 2785
3388.17 2817
3388.72 2823
3389.27 2839
3389.82 2882
3390.37 2901
3390.92 3045
3391.47 2996
3392.02 2920
3392.57 3005
3393.12 2968
3393.66 2951
3394.21 2937
3394.76 2804
3395.31 2869
3395.86 2851
3396.41 2909
3396.96 2963
3397.51 3026
3398.06 2944
3398.61 2992
3399.16 3053
3399.71 3120
3400.26 3181
3400.81 3198
3401.36 3051
3401.91 3041
3402.46 3016
3403.01 2950
3403.56 2971
3404.11 2939
3404.66 2892
3405.21 2934
3405.77 2861
3406.32 2874
3406.87 2908
3407.42 2904
3407.97 2816
3408.52 2885
3409.07 2968
3409.62 3000
3410.17 2940
3410.72 2939
3411.27 3116
3411.82 3108
3412.37 3108
3412.93 3199
3413.48 3172
3414.03 3214
3414.58 3170
3415.13 3179
3415.68 3229
3416.23 3368
3416.78 3591
3417.34 3846
3417.89 4147
3418.44 4422
3418.99 4566
3419.54 4588
3420.09 4534
3420.65 4406
3421.20 4343
3421.75 3970
3422.30 3754
3422.85 3667
3423.40 3682
3423.96 3566
3424.51 3711
3425.06 3719
3425.61 3730
3426.17 3598
3426.72 3505
3427.27 3384
3427.82 3249
3428.37 3202
3428.93 3024
3429.48 2989
3430.03 2975
3430.58 2989
3431.14 2975
3431.69 2857
3432.24 2910
3432.79 2950
3433.35 2950
3433.90 2950
3434.45 3022
3435.01 3144
3435.56 3174
3436.11 3255
3436.66 3363
3437.22 3306
3437.77 3380
3438.32 3428
3438.88 3210
3439.43 3200
3439.98 3136
3440.54 3118
3441.09 3068
3441.64 2956
3442.20 2990
3442.75 2929
3443.30 2833
3443.86 2899
3444.41 2872
3444.96 2940
3445.52 2938
3446.07 2998
3446.63 2925
3447.18 2821
3447.73 2809
3448.29 2879
3448.84 2755
3449.40 2840
3449.95 2867
3450.50 2841
3451.06 2807
3451.61 2790
3452.17 2770
3452.72 2798
3453.27 2823
3453.83 2791
3454.38 2838
3454.94 2622
3455.49 2746
3456.05 2867
3456.60 2825
3457.16 2867
3457.71 2921
3458.27 2993
3458.82 2933
3459.38 2980
3459.93 3010
3460.49 3092
3461.04 3155
3461.60 3057
3462.15 3141
3462.71 3333
3463.26 3393
3463.82 3313
3464.37 3313
3464.93 3271
3465.48 3420
3466.04 3382
3466.59 3395
3467.15 3407
3467.70 3418
3468.26 3444
3468.81 3564
3469.37 3672
3469.93 3844
3470.48 3953
3471.04 4048
3471.59 4209
3472.15 4154
3472.70 4182
3473.26 4193
3473.82 4207
3474.37 4087
3474.93 3943
3475.48 3880
3476.04 3911
3476.60 3948
3477.15 3868
3477.71 3916
3478.27 4025
3478.82 4202
3479.38 4261
3479.93 4234
3480.49 4245
3481.05 4380
3481.60 4342
3482.16 4463
3482.72 4533
3483.27 4582
3483.83 4729
3484.39 4885
3484.95 4971
3485.50 5019
3486.06 5284
3486.62 5464
3487.17 5539
3487.73 5860
3488.29 6095
3488.84 6458
3489.40 7374
3489.96 8644
3490.52 10499
3491.07 13120
3491.63 16106
3492.19 19701
3492.75 22000
3493.30 22514
3493.86 22141
3494.42 20601
3494.98 17997
3495.53 15125
3496.09 12674
3496.65 10421
3497.21 8912
3497.77 7827
3498.32 7130
3498.88 6677
3499.44 6505
3500.00 6576
3500.56 6627
3501.11 6898
3501.67 7424
3502.23 8426
3502.79 9694
3503.35 11314
3503.91 13225
3504.46 15008
3505.02 16429
3505.58 17478
3506.14 17655
3506.70 17296
3507.26 16053
3507.81 14794
3508.37 13209
3508.93 11550
3509.49 10198
3510.05 8954
3510.61 8107
3511.17 7288
3511.73 6814
3512.29 6581
3512.85 6217
3513.40 5921
3513.96 5610
3514.52 5400
3515.08 5037
3515.64 4788
3516.20 4512
3516.76 4290
3517.32 4188
3517.88 4124
3518.44 4058
3519.00 4023
3519.56 3810
3520.12 3674
3520.68 3624
3521.24 3618
3521.80 3490
3522.36 3536
3522.92 3561
3523.48 3666
3524.04 3720
3524.60 3793
3525.16 3782
3525.72 3807
3526.28 3831
3526.84 3870
3527.40 3891
3527.96 3890
3528.52 3908
3529.08 3918
3529.64 3889
3530.20 3946
3530.76 4119
3531.32 4126
3531.88 4204
3532.44 4297
3533.00 4439
3533.56 4456
3534.12 4543
3534.68 4454
3535.25 4505
3535.81 4425
3536.37 4390
3536.93 4355
3537.49 4228
3538.05 4019
3538.61 3934
3539.17 3884
3539.73 3851
3540.30 3886
3540.86 4026
3541.42 4038
3541.98 4053
3542.54 4223
3543.10 4273
3543.66 4309
3544.23 4297
3544.79 4152
3545.35 4186
3545.91 4116
3546.47 4036
3547.03 4022
3547.60 3920
3548.16 3799
3548.72 3716
3549.28 3710
3549.84 3646
3550.41 3631
3550.97 3593
3551.53 3632
3552.09 3647
3552.65 3574
3553.22 3504
3553.78 3431
3554.34 3355
3554.90 3333
3555.47 3319
3556.03 3269
3556.59 3167
3557.15 3225
3557.72 3119
3558.28 3157
3558.84 3097
3559.41 3103
3559.97 3253
3560.53 3313
3561.09 3207
3561.66 3295
3562.22 3284
3562.78 3398
3563.35 3471
3563.91 3645
3564.47 3768
3565.04 3931
3565.60 4068
3566.16 4241
3566.73 4197
3567.29 4212
3567.85 4094
3568.42 3968
3568.98 3901
3569.54 3775
3570.11 3487
3570.67 3364
3571.23 3343
3571.80 3264
3572.36 3222
3572.93 3275
3573.49 3170
3574.05 3106
3574.62 3365
3575.18 3416
3575.75 3482
3576.31 3613
3576.87 3707
3577.44 3809
3578.00 3871
3578.57 3894
3579.13 3900
3579.70 3797
3580.26 3822
3580.82 3620
3581.39 3492
3581.95 3549
3582.52 3380
3583.08 3404
3583.65 3396
3584.21 3293
3584.78 3260
3585.34 3174
3585.91 3204
3586.47 3212
3587.04 3065
3587.60 3124
3588.17 3147
3588.73 3032
3589.30 2920
3589.86 2926
3590.43 2927
3590.99 3015
3591.56 3038
3592.12 2971
3592.69 2939
3593.25 3007
3593.82 2974
3594.39 3037
3594.95 3030
3595.52 3065
3596.08 3222
3596.65 3157
3597.21 3210
3597.78 3278
3598.35 3252
3598.91 3182
3599.48 3199
3600.04 3207
3600.61 3158
3601.18 3091
3601.74 3025
3602.31 3172
3602.87 3117
3603.44 3128
3604.01 3133
3604.57 3111
3605.14 3173
3605.71 3208
3606.27 3064
3606.84 2999
3607.41 2910
3607.97 2955
3608.54 3000
3609.11 2898
3609.67 2951
3610.24 2923
3610.81 2797
3611.37 2857
3611.94 2864
3612.51 2812
3613.07 2769
3613.64 3001
3614.21 3227
3614.78 3574
3615.34 4069
3615.91 4712
3616.48 5722
3617.04 6752
3617.61 7691
3618.18 8603
3618.75 8981
3619.31 9142
3619.88 8867
3620.45 8432
3621.02 7879
3621.58 7042
3622.15 6251
3622.72 5555
3623.29 4761
3623.86 4198
3624.42 3871
3624.99 3548
3625.56 3352
3626.13 3212
3626.70 3095
3627.26 2927
3627.83 2888
3628.40 2967
3628.97 2946
3629.54 2938
3630.11 2971
3630.67 2987
3631.24 3072
3631.81 3081
3632.38 3079
3632.95 3233
3633.52 3226
3634.08 3233
3634.65 3166
3635.22 3222
3635.79 3120
3636.36 3018
3636.93 3028
3637.50 2948
3638.07 2959
3638.64 3105
3639.20 3071
3639.77 3134
3640.34 3280
3640.91 3506
3641.48 3733
3642.05 3855
3642.62 3899
3643.19 3937
3643.76 4071
3644.33 3981
3644.90 4001
3645.47 3960
3646.04 3824
3646.61 3870
3647.18 3625
3647.75 3607
3648.32 3633
3648.89 3640
3649.46 3603
3650.03 3433
3650.60 3347
3651.17 3360
3651.74 3417
3652.31 3482
3652.88 3571
3653.45 3669
3654.02 3745
3654.59 3678
3655.16 3568
3655.73 3630
3656.30 3588
3656.87 3574
3657.44 3593
3658.01 3629
3658.58 3654
3659.15 3521
3659.72 3672
3660.29 3720
3660.86 3661
3661.43 3650
3662.00 3659
3662.58 3554
3663.15 3514
3663.72 3435
3664.29 3370
3664.86 3349
3665.43 3394
3666.00 3539
3666.57 3620
3667.14 3708
3667.72 3736
3668.29 3632
3668.86 3453
3669.43 3364
3670.00 3247
3670.57 3074
3671.14 3005
3671.72 3142
3672.29 3125
3672.86 3074
3673.43 3066
3674.00 3162
3674.57 3251
3675.15 3351
3675.72 3339
3676.29 3508
3676.86 3515
3677.43 3510
3678.01 3487
3678.58 3431
3679.15 3531
3679.72 3553
3680.30 3420
3680.87 3495
3681.44 3339
3682.01 3258
3682.58 3192
3683.16 3127
3683.73 3044
3684.30 3056
3684.88 2881
3685.45 2911
3686.02 3018
3686.59 2921
3687.17 2825
3687.74 2918
3688.31 3083
3688.88 3329
3689.46 3480
3690.03 3548
3690.60 3658
3691.18 3689
3691.75 3735
3692.32 3570
3692.90 3520
3693.47 3432
3694.04 3246
3694.62 3276
3695.19 3192
3695.76 3070
3696.34 3103
3696.91 3013
3697.48 2909
3698.06 2787
3698.63 2786
3699.21 2876
3699.78 2793
3700.35 2858
3700.93 2845
3701.50 2892
3702.08 2918
3702.65 3026
3703.22 3126
3703.80 2997
3704.37 3030
3704.95 3191
3705.52 3199
3706.09 3080
3706.67 3037
3707.24 2993
3707.82 2955
3708.39 3008
3708.97 3048
3709.54 3055
3710.12 3005
3710.69 2938
3711.26 2905
3711.84 2810
3712.41 2946
3712.99 2922
3713.56 2862
3714.14 2854
3714.71 2788
3715.29 2906
3715.86 2907
3716.44 3003
3717.01 3082
3717.59 2966
3718.16 2949
3718.74 2883
3719.32 3042
3719.89 2994
3720.47 2990
3721.04 2847
3721.62 2796
3722.19 2841
3722.77 2794
3723.34 2740
3723.92 2777
3724.49 2759
3725.07 2761
3725.65 2766
3726.22 2740
3726.80 2716
3727.37 2745
3727.95 2802
3728.53 2862
3729.10 3001
3729.68 3238
3730.25 3686
3730.83 4188
3731.41 4756
3731.98 5502
3732.56 6287
3733.14 7094
3733.71 7434
3734.29 7415
3734.87 7540
3735.44 7252
3736.02 6714
3736.60 6067
3737.17 5530
3737.75 4968
3738.33 4327
3738.90 3868
3739.48 3692
3740.06 3406
3740.63 3365
3741.21 3049
3741.79 2925
3742.36 2856
3742.94 2871
3743.52 2858
3744.10 2743
3744.67 2630
3745.25 2617
3745.83 2716
3746.40 2697
3746.98 2722
3747.56 2681
3748.14 2674
3748.71 2620
3749.29 2553
3749.87 2549
3750.45 2624
3751.03 2633
3751.60 2729
3752.18 2702
3752.76 2586
3753.34 2668
3753.92 2746
3754.49 2713
3755.07 2631
3755.65 2694
3756.23 2757
3756.81 2756
3757.38 2741
3757.96 2787
3758.54 2935
3759.12 3055
3759.70 3152
3760.28 3217
3760.85 3369
3761.43 3448
3762.01 3665
3762.59 3745
3763.17 3781
3763.75 3752
3764.33 3568
3764.91 3612
3765.48 3603
3766.06 3615
3766.64 3447
3767.22 3400
3767.80 3334
3768.38 3398
3768.96 3335
3769.54 3383
3770.12 3380
3770.70 3498
3771.28 3399
3771.85 3407
3772.43 3377
3773.01 3373
3773.59 3358
3774.17 3295
3774.75 3121
3775.33 2955
3775.91 2926
3776.49 2849
3777.07 2796
3777.65 2806
3778.23 2822
3778.81 2675
3779.39 2702
3779.97 2718
3780.55 2676
3781.13 2650
3781.71 2729
3782.29 2652
3782.87 2643
3783.45 2540
3784.03 2476
3784.61 2504
3785.19 2533
3785.77 2521
3786.35 2602
3786.93 2582
3787.51 2664
3788.10 2636
3788.68 2694
3789.26 2843
3789.84 2837
3790.42 2836
3791.00 2826
3791.58 2841
3792.16 2810
3792.74 2818
3793.32 2829
3793.90 2763
3794.48 2716
3795.07 2880
3795.65 2852
3796.23 2755
3796.81 2727
3797.39 2713
3797.97 2718
3798.55 2791
3799.14 2742
3799.72 2738
3800.30 2721
3800.88 2732
3801.46 2752
3802.04 2802
3802.62 2843
3803.21 2858
3803.79 2892
3804.37 2954
3804.95 3041
3805.53 3120
3806.12 3183
3806.70 3292
3807.28 3580
3807.86 3945
3808.44 4130
3809.03 4280
3809.61 4474
3810.19 4623
3810.77 4482
3811.36 4364
3811.94 4084
3812.52 3873
3813.10 3731
3813.69 3617
3814.27 3613
3814.85 3590
3815.43 3662
3816.02 3717
3816.60 3809
3817.18 3691
3817.77 3621
3818.35 3603
3818.93 3462
3819.51 3243
3820.10 3070
3820.68 3011
3821.26 2945
3821.85 2947
3822.43 3036
3823.01 3074
3823.60 3157
3824.18 3095
3824.76 3190
3825.35 3169
3825.93 3149
3826.51 3227
3827.10 3142
3827.68 3054
3828.27 2947
3828.85 2930
3829.43 3009
3830.02 2916
3830.60 2874
3831.18 2893
3831.77 2869
3832.35 2968
3832.94 2904
3833.52 2952
3834.10 3066
3834.69 3184
3835.27 3187
3835.86 3106
3836.44 3246
3837.03 3312
3837.61 3284
3838.19 3259
3838.78 3333
3839.36 3265
3839.95 3186
3840.53 3178
3841.12 3154
3841.70 3217
3842.29 3251
3842.87 3239
3843.46 3436
3844.04 3657
3844.63 3867
3845.21 4399
3845.80 5004
3846.38 5316
3846.97 5572
3847.55 5574
3848.14 5404
3848.72 5047
3849.31 4705
3849.89 4397
3850.48 4183
3851.06 3855
3851.65 3683
3852.23 3680
3852.82 3617
3853.41 3683
3853.99 3603
3854.58 3574
3855.16 3637
3855.75 3617
3856.33 3714
3856.92 3788
3857.51 3943
3858.09 4279
3858.68 4870
3859.26 5581
3859.85 6758
3860.44 8044
3861.02 9272
3861.61 10364
3862.20 10852
3862.78 10980
3863.37 10882
3863.95 10079
3864.54 9263
3865.13 8397
3865.71 7507
3866.30 6425
3866.89 5739
3867.47 5060
3868.06 4474
3868.65 3991
3869.23 3781
3869.82 3583
3870.41 3527
3870.99 3429
3871.58 3371
3872.17 3431
3872.76 3488
3873.34 3537
3873.93 3503
3874.52 3616
3875.10 3489
3875.69 3387
3876.28 3208
3876.87 3235
3877.45 3061
3878.04 2987
3878.63 3005
3879.22 2938
3879.80 3028
3880.39 3126
3880.98 3215
3881.57 3040
3882.15 3048
3882.74 3138
3883.33 3025
3883.92 3058
3884.51 3008
3885.09 3067
3885.68 3053
3886.27 3120
3886.86 3027
3887.45 3121
3888.04 3313
3888.62 3479
3889.21 3687
3889.80 3885
3890.39 4047
3890.98 4093
3891.57 4010
3892.15 3909
3892.74 3874
3893.33 3902
3893.92 3843
3894.51 3690
3895.10 3594
3895.69 3514
3896.28 3413
3896.86 3443
3897.45 3370
3898.04 3385
3898.63 3473
3899.22 3549
3899.81 3622
3900.40 3643
3900.99 3579
3901.58 3520
3902.17 3433
3902.76 3303
3903.34 3374
3903.93 3273
3904.52 3089
3905.11 2965
3905.70 2987
3906.29 2934
3906.88 3003
3907.47 3043
3908.06 3093
3908.65 3058
3909.24 3111
3909.83 2997
3910.42 2889
3911.01 2933
3911.60 2783
3912.19 2724
3912.78 2728
3913.37 2790
3913.96 2769
3914.55 2759
3915.14 2802
3915.73 2768
3916.32 2675
3916.91 2702
3917.50 2768
3918.09 2636
3918.68 2668
3919.28 2709
3919.87 2635
3920.46 2577
3921.05 2638
3921.64 2653
3922.23 2529
3922.82 2607
3923.41 2560
3924.00 2524
3924.59 2580
3925.18 2581
3925.77 2478
3926.37 2471
3926.96 2562
3927.55 2419
3928.14 2481
3928.73 2561
3929.32 2471
3929.91 2490
3930.51 2405
3931.10 2471
3931.69 2388
3932.28 2417
3932.87 2323
3933.46 2271
3934.05 2295
3934.65 2345
3935.24 2391
3935.83 2344
3936.42 2384
3937.01 2449
3937.61 2585
3938.20 2560
3938.79 2769
3939.38 2798
3939.97 2881
3940.57 3020
3941.16 3082
3941.75 3279
3942.34 3144
3942.94 3131
3943.53 3133
3944.12 3080
3944.71 3073
3945.31 2956
3945.90 2836
3946.49 2751
3947.08 2613
3947.68 2511
3948.27 2523
3948.86 2526
3949.45 2530
3950.05 2413
3950.64 2391
3951.23 2446
3951.83 2500
3952.42 2456
3953.01 2537
3953.61 2496
3954.20 2445
3954.79 2572
3955.39 2577
3955.98 2547
3956.57 2551
3957.17 2653
3957.76 2759
3958.35 2791
3958.95 2814
3959.54 2821
3960.13 2822
3960.73 2871
3961.32 2828
3961.92 2719
3962.51 2788
3963.10 2842
3963.70 2793
3964.29 2757
3964.88 2900
3965.48 2904
3966.07 3016
3966.67 3015
3967.26 3047
3967.86 3047
3968.45 3016
3969.04 2999
3969.64 2994
3970.23 2910
3970.83 2784
3971.42 2807
3972.02 2784
3972.61 2690
3973.21 2569
3973.80 2705
3974.40 2632
3974.99 2636
3975.58 2729
3976.18 2754
3976.77 2923
3977.37 3092
3977.96 3197
3978.56 3303
3979.15 3256
3979.75 3138
3980.35 3166
3980.94 3045
3981.54 2993
3982.13 2906
3982.73 2914
3983.32 2864
3983.92 2852
3984.51 2947
3985.11 2956
3985.70 2978
3986.30 3019
3986.90 3052
3987.49 3027
3988.09 3043
3988.68 2975
3989.28 2993
3989.87 2969
3990.47 2960
3991.07 2963
3991.66 2987
3992.26 3074
3992.85 3117
3993.45 3198
3994.05 3260
3994.64 3355
3995.24 3337
3995.84 3390
3996.43 3314
3997.03 3377
3997.62 3267
3998.22 3204
3998.82 3183
3999.41 3072
4000.01 3139
4000.61 2993
4001.20 2866
4001.80 2885
4002.40 2722
4003.00 2776
4003.59 2745
4004.19 2661
4004.79 2603
4005.38 2686
4005.98 2663
4006.58 2620
4007.17 2640
4007.77 2680
4008.37 2684
4008.97 2618
4009.56 2619
4010.16 2560
4010.76 2553
4011.36 2520
4011.95 2543
4012.55 2490
4013.15 2552
4013.75 2537
4014.34 2521
4014.94 2500
4015.54 2594
4016.14 2607
4016.74 2559
4017.33 2522
4017.93 2579
4018.53 2653
4019.13 2660
4019.73 2663
4020.32 2660
4020.92 2655
4021.52 2582
4022.12 2627
4022.72 2629
4023.32 2688
4023.91 2776
4024.51 2786
4025.11 2869
4025.71 2905
4026.31 3030
4026.91 3339
4027.51 3647
4028.10 3937
4028.70 4154
4029.30 4144
4029.90 4292
4030.50 4152
4031.10 3929
4031.70 3714
4032.30 3534
4032.90 3382
4033.49 3188
4034.09 3013
4034.69 2880
4035.29 2869
4035.89 2925
4036.49 2851
4037.09 2690
4037.69 2649
4038.29 2579
4038.89 2556
4039.49 2391
4040.09 2399
4040.69 2335
4041.29 2328
4041.89 2378
4042.49 2383
4043.09 2375
4043.69 2412
4044.29 2407
4044.89 2416
4045.49 2423
4046.09 2373
4046.69 2383
4047.29 2462
4047.89 2442
4048.49 2392
4049.09 2431
4049.69 2511
4050.29 2500
4050.89 2540
4051.49 2601
4052.09 2566
4052.69 2561
4053.29 2506
4053.89 2561
4054.49 2596
4055.09 2557
4055.69 2503
4056.30 2510
4056.90 2469
4057.50 2473
4058.10 2502
4058.70 2521
4059.30 2478
4059.90 2582
4060.50 2556
4061.10 2674
4061.71 2668
4062.31 2711
4062.91 2883
4063.51 3148
4064.11 3402
4064.71 3742
4065.31 4131
4065.92 4536
4066.52 4609
4067.12 4593
4067.72 4700
4068.32 4416
4068.92 4117
4069.53 3860
4070.13 3605
4070.73 3144
4071.33 3011
4071.93 2910
4072.54 2659
4073.14 2491
4073.74 2407
4074.34 2394
4074.94 2326
4075.55 2315
4076.15 2345
4076.75 2289
4077.35 2297
4077.96 2374
4078.56 2345
4079.16 2216
4079.76 2317
4080.37 2190
4080.97 2216
4081.57 2243
4082.17 2202
4082.78 2138
4083.38 2237
4083.98 2223
4084.59 2184
4085.19 2262
4085.79 2204
4086.39 2247
4087.00 2198
4087.60 2182
4088.20 2174
4088.81 2218
4089.41 2257
4090.01 2279
4090.62 2350
4091.22 2258
4091.82 2285
4092.43 2397
4093.03 2324
4093.63 2307
4094.24 2406
4094.84 2470
4095.45 2381
4096.05 2432
4096.65 2451
4097.26 2495
4097.86 2421
4098.47 2448
4099.07 2486
4099.67 2495
4100.28 2527
4100.88 2417
4101.49 2491
4102.09 2524
4102.69 2513
4103.30 2531
4103.90 2523
4104.51 2466
4105.11 2548
4105.72 2564
4106.32 2615
4106.93 2517
4107.53 2489
4108.13 2515
4108.74 2414
4109.34 2411
4109.95 2387
4110.55 2332
4111.16 2336
4111.76 2352
4112.37 2249
4112.97 2303
4113.58 2284
4114.18 2272
4114.79 2213
4115.39 2230
4116.00 2179
4116.60 2142
4117.21 2161
4117.82 2220
4118.42 2229
4119.03 2207
4119.63 2215
4120.24 2210
4120.84 2163
4121.45 2233
4122.05 2210
4122.66 2286
4123.27 2271
4123.87 2192
4124.48 2316
4125.08 2300
4125.69 2322
4126.30 2307
4126.90 2335
4127.51 2339
4128.11 2322
4128.72 2290
4129.33 2300
4129.93 2329
4130.54 2312
4131.15 2322
4131.75 2244
4132.36 2291
4132.96 2314
4133.57 2342
4134.18 2286
4134.78 2324
4135.39 2434
4136.00 2445
4136.60 2378
4137.21 2481
4137.82 2597
4138.43 2637
4139.03 2676
4139.64 2781
4140.25 2794
4140.85 2864
4141.46 2910
4142.07 2991
4142.68 3055
4143.28 3237
4143.89 3262
4144.50 3315
4145.10 3320
4145.71 3190
4146.32 3061
4146.93 3010
4147.53 2940
4148.14 2754
4148.75 2690
4149.36 2570
4149.97 2524
4150.57 2459
4151.18 2435
4151.79 2270
4152.40 2243
4153.00 2231
4153.61 2301
4154.22 2249
4154.83 2240
4155.44 2195
4156.05 2269
4156.65 2358
4157.26 2326
4157.87 2327
4158.48 2367
4159.09 2487
4159.70 2519
4160.30 2527
4160.91 2615
4161.52 2575
4162.13 2494
4162.74 2347
4163.35 2432
4163.96 2428
4164.56 2537
4165.17 2469
4165.78 2441
4166.39 2449
4167.00 2475
4167.61 2650
4168.22 2656
4168.83 2726
4169.44 2925
4170.05 3117
4170.66 3233
4171.26 3399
4171.87 3637
4172.48 3817
4173.09 3806
4173.70 3709
4174.31 3746
4174.92 3540
4175.53 3438
4176.14 3317
4176.75 3146
4177.36 3127
4177.97 3021
4178.58 2791
4179.19 2727
4179.80 2689
4180.41 2624
4181.02 2548
4181.63 2567
4182.24 2486
4182.85 2437
4183.46 2408
4184.07 2410
4184.68 2436
4185.29 2466
4185.90 2473
4186.51 2429
4187.12 2486
4187.73 2323
4188.34 2257
4188.95 2349
4189.56 2320
4190.18 2326
4190.79 2336
4191.40 2366
4192.01 2482
4192.62 2509
4193.23 2491
4193.84 2638
4194.45 2777
4195.06 2946
4195.67 2935
4196.28 2745
4196.90 2796
4197.51 2823
4198.12 2673
4198.73 2639
4199.34 2597
4199.95 2502
4200.56 2448
4201.18 2432
4201.79 2362
4202.40 2399
4203.01 2354
4203.62 2346
4204.23 2329
4204.85 2412
4205.46 2495
4206.07 2559
4206.68 2532
4207.29 2638
4207.90 2620
4208.52 2591
4209.13 2635
4209.74 2645
4210.35 2663
4210.97 2676
4211.58 2628
4212.19 2791
4212.80 2747
4213.41 2694
4214.03 2539
4214.64 2584
4215.25 2582
4215.86 2662
4216.48 2664
4217.09 2615
4217.70 2739
4218.32 2783
4218.93 2939
4219.54 2963
4220.15 2947
4220.77 3041
4221.38 3160
4221.99 2927
4222.61 2845
4223.22 2842
4223.83 2726
4224.44 2774
4225.06 2743
4225.67 2720
4226.28 2937
4226.90 3171
4227.51 3391
4228.13 3725
4228.74 3897
4229.35 4030
4229.97 3967
4230.58 4118
4231.19 3763
4231.81 3593
4232.42 3332
4233.03 3181
4233.65 3094
4234.26 3046
4234.88 2934
4235.49 2872
4236.10 2936
4236.72 2977
4237.33 2895
4237.95 2843
4238.56 2749
4239.17 2659
4239.79 2664
4240.40 2703
4241.02 2673
4241.63 2722
4242.25 2707
4242.86 2800
4243.48 2761
4244.09 2777
4244.71 2813
4245.32 2849
4245.93 2902
4246.55 2823
4247.16 2805
4247.78 2648
4248.39 2743
4249.01 2700
4249.62 2594
4250.24 2654
4250.85 2622
4251.47 2713
4252.08 2660
4252.70 2642
4253.32 2616
4253.93 2685
4254.55 2620
4255.16 2617
4255.78 2534
4256.39 2528
4257.01 2445
4257.62 2641
4258.24 2658
4258.85 2549
4259.47 2549
4260.09 2627
4260.70 2635
4261.32 2738
4261.93 2780
4262.55 2964
4263.17 3114
4263.78 3100
4264.40 3210
4265.01 3200
4265.63 3208
4266.25 3187
4266.86 3218
4267.48 3098
4268.10 2992
4268.71 2894
4269.33 2906
4269.94 2851
4270.56 2804
4271.18 2773
4271.79 2814
4272.41 2755
4273.03 2646
4273.64 2699
4274.26 2726
4274.88 2866
4275.49 3013
4276.11 3091
4276.73 3217
4277.35 3458
4277.96 3770
4278.58 3873
4279.20 3912
4279.81 3913
4280.43 3794
4281.05 3639
4281.67 3419
4282.28 3173
4282.90 3047
4283.52 2855
4284.14 2739
4284.75 2597
4285.37 2446
4285.99 2409
4286.61 2313
4287.22 2334
4287.84 2347
4288.46 2312
4289.08 2327
4289.70 2356
4290.31 2288
4290.93 2187
4291.55 2209
4292.17 2201
4292.79 2213
4293.40 2225
4294.02 2226
4294.64 2219
4295.26 2266
4295.88 2360
4296.50 2362
4297.11 2320
4297.73 2264
4298.35 2262
4298.97 2324
4299.59 2324
4300.21 2377
4300.83 2420
4301.44 2426
4302.06 2436
4302.68 2555
4303.30 2547
4303.92 2506
4304.54 2552
4305.16 2637
4305.78 2551
4306.40 2569
4307.02 2693
4307.63 2568
4308.25 2522
4308.87 2525
4309.49 2529
4310.11 2489
4310.73 2420
4311.35 2457
4311.97 2476
4312.59 2517
4313.21 2480
4313.83 2532
4314.45 2511
4315.07 2495
4315.69 2487
4316.31 2525
4316.93 2592
4317.55 2552
4318.17 2499
4318.79 2419
4319.41 2379
4320.03 2346
4320.65 2380
4321.27 2364
4321.89 2365
4322.51 2389
4323.13 2437
4323.75 2494
4324.37 2594
4324.99 2693
4325.61 2707
4326.23 2735
4326.85 2689
4327.47 2731
4328.09 2790
4328.71 2870
4329.33 2976
4329.96 3086
4330.58 3377
4331.20 3683
4331.82 4176
4332.44 4839
4333.06 5295
4333.68 5470
4334.30 5648
4334.92 5425
4335.54 5073
4336.17 4649
4336.79 4153
4337.41 3951
4338.03 3618
4338.65 3378
4339.27 3260
4339.89 3129
4340.52 3164
4341.14 3155
4341.76 3091
4342.38 3020
4343.00 3055
4343.62 3296
4344.25 3336
4344.87 3590
4345.49 3829
4346.11 4219
4346.73 4613
4347.36 4783
4347.98 4729
4348.60 4607
4349.22 4483
4349.84 4209
4350.47 3797
4351.09 3647
4351.71 3502
4352.33 3382
4352.96 3380
4353.58 3194
4354.20 3102
4354.82 2985
4355.45 2784
4356.07 2781
4356.69 2684
4357.31 2743
4357.94 2663
4358.56 2710
4359.18 2795
4359.81 2754
4360.43 2724
4361.05 2769
4361.68 2745
4362.30 2617
4362.92 2564
4363.55 2499
4364.17 2562
4364.79 2558
4365.42 2563
4366.04 2564
4366.66 2551
4367.29 2594
4367.91 2511
4368.53 2393
4369.16 2424
4369.78 2391
4370.40 2368
4371.03 2429
4371.65 2358
4372.27 2363
4372.90 2425
4373.52 2464
4374.15 2363
4374.77 2405
4375.39 2389
4376.02 2389
4376.64 2400
4377.27 2463
4377.89 2373
4378.52 2485
4379.14 2478
4379.76 2395
4380.39 2503
4381.01 2562
4381.64 2537
4382.26 2515
4382.89 2594
4383.51 2525
4384.14 2496
4384.76 2613
4385.39 2637
4386.01 2630
4386.64 2636
4387.26 2656
4387.89 2654
4388.51 2582
4389.14 2554
4389.76 2534
4390.39 2610
4391.01 2718
4391.64 2746
4392.26 2727
4392.89 2818
4393.51 2784
4394.14 2654
4394.76 2520
4395.39 2404
4396.01 2333
4396.64 2310
4397.26 2355
4397.89 2284
4398.52 2279
4399.14 2250
4399.77 2250
4400.39 2205
4401.02 2259
4401.65 2251
4402.27 2308
4402.90 2244
4403.52 2307
4404.15 2225
4404.78 2257
4405.40 2289
4406.03 2272
4406.65 2207
4407.28 2208
4407.91 2288
4408.53 2268
4409.16 2189
4409.79 2197
4410.41 2179
4411.04 2245
4411.67 2223
4412.29 2222
4412.92 2175
4413.55 2261
4414.17 2321
4414.80 2268
4415.43 2226
4416.05 2132
4416.68 2226
4417.31 2269
4417.94 2240
4418.56 2286
4419.19 2309
4419.82 2216
4420.44 2168
4421.07 2217
4421.70 2200
4422.33 2209
4422.95 2168
4423.58 2147
4424.21 2131
4424.84 2064
4425.46 2050
4426.09 1978
4426.72 2024
4427.35 2060
4427.97 1950
4428.60 1979
4429.23 1984
4429.86 2012
4430.49 2030
4431.11 1977
4431.74 1974
4432.37 1959
4433.00 2014
4433.63 2073
4434.26 2067
4434.88 2028
4435.51 2038
4436.14 2033
4436.77 1994
4437.40 2045
4438.03 2048
4438.65 2072
4439.28 2002
4439.91 2081
4440.54 1997
4441.17 2005
4441.80 1943
4442.43 2011
4443.06 1983
4443.68 2067
4444.31 2126
4444.94 2142
4445.57 2247
4446.20 2257
4446.83 2358
4447.46 2448
4448.09 2418
4448.72 2403
4449.35 2383
4449.98 2325
4450.61 2312
4451.24 2311
4451.86 2233
4452.49 2213
4453.12 2211
4453.75 2196
4454.38 2195
4455.01 2229
4455.64 2333
4456.27 2396
4456.90 2426
4457.53 2450
4458.16 2421
4458.79 2387
4459.42 2335
4460.05 2264
4460.68 2156
4461.31 2132
4461.94 2038
4462.57 2025
4463.20 2058
4463.83 2073
4464.46 1938
4465.09 2015
4465.72 2005
4466.36 1999
4466.99 1972
4467.62 1986
4468.25 2038
4468.88 2046
4469.51 2123
4470.14 2144
4470.77 2142
4471.40 2129
4472.03 2110
4472.66 2096
4473.29 2009
4473.93 1991
4474.56 2031
4475.19 2003
4475.82 2019
4476.45 2030
4477.08 1987
4477.71 2010
4478.34 2000
4478.98 2045
4479.61 2033
4480.24 2034
4480.87 2118
4481.50 2116
4482.13 2125
4482.76 2076
4483.40 2196
4484.03 2177
4484.66 2183
4485.29 2204
4485.92 2306
4486.56 2331
4487.19 2305
4487.82 2321
4488.45 2308
4489.08 2405
4489.72 2334
4490.35 2325
4490.98 2358
4491.61 2302
4492.25 2176
4492.88 2179
4493.51 2124
4494.14 2189
4494.78 2162
4495.41 2150
4496.04 2227
4496.67 2252
4497.31 2191
4497.94 2192
4498.57 2210
4499.20 2301
4499.84 2410
4500.47 2468
4501.10 2627
4501.74 2851
4502.37 3016
4503.00 3154
4503.64 3225
4504.27 3154
4504.90 3080
4505.53 3053
4506.17 2990
4506.80 2881
4507.43 2688
4508.07 2596
4508.70 2546
4509.34 2435
4509.97 2551
4510.60 2635
4511.24 2489
4511.87 2480
4512.50 2645
4513.14 2529
4513.77 2501
4514.41 2449
4515.04 2375
4515.67 2425
4516.31 2248
4516.94 2252
4517.58 2298
4518.21 2208
4518.84 2234
4519.48 2305
4520.11 2300
4520.75 2349
4521.38 2363
4522.02 2332
4522.65 2510
4523.28 2541
4523.92 2446
4524.55 2505
4525.19 2526
4525.82 2596
4526.46 2740
4527.09 2759
4527.73 3017
4528.36 3204
4529.00 3613
4529.63 4231
4530.27 4944
4530.90 5701
4531.54 6386
4532.17 6773
4532.81 6884
4533.44 6762
4534.08 6379
4534.71 5808
4535.35 5082
4535.99 4617
4536.62 4116
4537.26 3547
4537.89 3220
4538.53 2865
4539.16 2688
4539.80 2546
4540.43 2425
4541.07 2372
4541.71 2439
4542.34 2321
4542.98 2260
4543.61 2260
4544.25 2277
4544.89 2186
4545.52 2178
4546.16 2112
4546.79 2144
4547.43 2019
4548.07 1952
4548.70 2034
4549.34 1940
4549.98 1866
4550.61 1984
4551.25 1972
4551.89 2003
4552.52 2055
4553.16 2023
4553.80 1921
4554.43 1997
4555.07 2030
4555.71 2008
4556.34 2089
4556.98 2100
4557.62 2120
4558.25 2144
4558.89 2198
4559.53 2263
4560.16 2265
4560.80 2369
4561.44 2382
4562.08 2446
4562.71 2472
4563.35 2390
4563.99 2382
4564.63 2377
4565.26 2313
4565.90 2336
4566.54 2435
4567.18 2520
4567.81 2551
4568.45 2486
4569.09 2586
4569.73 2642
4570.36 2753
4571.00 2653
4571.64 2685
4572.28 2726
4572.92 2696
4573.55 2688
4574.19 2687
4574.83 2719
4575.47 2593
4576.11 2488
4576.75 2537
4577.38 2464
4578.02 2306
4578.66 2342
4579.30 2250
4579.94 2201
4580.58 2224
4581.21 2233
4581.85 2308
4582.49 2280
4583.13 2325
4583.77 2377
4584.41 2306
4585.05 2292
4585.69 2238
4586.32 2380
4586.96 2448
4587.60 2428
4588.24 2499
4588.88 2477
4589.52 2538
4590.16 2638
4590.80 2574
4591.44 2686
4592.08 2665
4592.72 2793
4593.36 2830
4594.00 2846
4594.63 2689
4595.27 2551
4595.91 2478
4596.55 2348
4597.19 2242
4597.83 2255
4598.47 2180
4599.11 2234
4599.75 2153
4600.39 2202
4601.03 2262
4601.67 2351
4602.31 2287
4602.95 2271
4603.59 2197
4604.23 2223
4604.87 2247
4605.51 2202
4606.15 2239
4606.79 2243
4607.43 2255
4608.08 2241
4608.72 2250
4609.36 2194
4610.00 2206
4610.64 2196
4611.28 2246
4611.92 2187
4612.56 2150
4613.20 2195
4613.84 2209
4614.48 2084
4615.12 2191
4615.76 2187
4616.41 2114
4617.05 2215
4617.69 2164
4618.33 2077
4618.97 2106
4619.61 2054
4620.25 2027
4620.89 2005
4621.54 1935
4622.18 1996
4622.82 1880
4623.46 1917
4624.10 1852
4624.74 1852
4625.38 1914
4626.03 1884
4626.67 1916
4627.31 1904
4627.95 1984
4628.59 1917
4629.24 1828
4629.88 1907
4630.52 1968
4631.16 2106
4631.80 2190
4632.45 2208
4633.09 2295
4633.73 2280
4634.37 2357
4635.02 2279
4635.66 2215
4636.30 2132
4636.94 2040
4637.58 2223
4638.23 2173
4638.87 2185
4639.51 2080
4640.16 2207
4640.80 2159
4641.44 2139
4642.08 2075
4642.73 2125
4643.37 2077
4644.01 2066
4644.66 2092
4645.30 2081
4645.94 2098
4646.58 2001
4647.23 2133
4647.87 2054
4648.51 2072
4649.16 2106
4649.80 2166
4650.44 2139
4651.09 2104
4651.73 2195
4652.37 2232
4653.02 2212
4653.66 2192
4654.31 2299
4654.95 2284
4655.59 2150
4656.24 2078
4656.88 2164
4657.52 2028
4658.17 1995
4658.81 2043
4659.46 1972
4660.10 2035
4660.75 2010
4661.39 2014
4662.03 2018
4662.68 1927
4663.32 1902
4663.97 1941
4664.61 1920
4665.26 1957
4665.90 1873
4666.54 1854
4667.19 1825
4667.83 1893
4668.48 1913
4669.12 1893
4669.77 1877
4670.41 1887
4671.06 1833
4671.70 1823
4672.35 1891
4672.99 1882
4673.64 1856
4674.28 1862
4674.93 1884
4675.57 1947
4676.22 1946
4676.86 1927
4677.51 1939
4678.15 1949
4678.80 2017
4679.44 2059
4680.09 2049
4680.73 2108
4681.38 2134
4682.03 2139
4682.67 2129
4683.32 2156
4683.96 2111
4684.61 2124
4685.25 2191
4685.90 2133
4686.55 2067
4687.19 2063
4687.84 2105
4688.48 2165
4689.13 2215
4689.78 2288
4690.42 2326
4691.07 2226
4691.72 2235
4692.36 2303
4693.01 2251
4693.65 2145
4694.30 2177
4694.95 2220
4695.59 2252
4696.24 2287
4696.89 2290
4697.53 2338
4698.18 2289
4698.83 2305
4699.47 2459
4700.12 2573
4700.77 2548
4701.41 2601
4702.06 2559
4702.71 2472
4703.36 2429
4704.00 2324
4704.65 2261
4705.30 2277
4705.94 2278
4706.59 2286
4707.24 2303
4707.89 2348
4708.53 2294
4709.18 2233
4709.83 2288
4710.48 2295
4711.12 2250
4711.77 2225
4712.42 2239
4713.07 2212
4713.71 2244
4714.36 2208
4715.01 2244
4715.66 2262
4716.31 2313
4716.95 2296
4717.60 2359
4718.25 2262
4718.90 2321
4719.55 2379
4720.19 2514
4720.84 2515
4721.49 2627
4722.14 2592
4722.79 2606
4723.44 2637
4724.08 2691
4724.73 2649
4725.38 2726
4726.03 2926
4726.68 3136
4727.33 3405
4727.98 3695
4728.63 3734
4729.27 3605
4729.92 3356
4730.57 3078
4731.22 2904
4731.87 2692
4732.52 2570
4733.17 2413
4733.82 2391
4734.47 2369
4735.12 2334
4735.77 2409
4736.41 2383
4737.06 2367
4737.71 2381
4738.36 2405
4739.01 2321
4739.66 2366
4740.31 2314
4740.96 2340
4741.61 2415
4742.26 2421
4742.91 2400
4743.56 2335
4744.21 2359
4744.86 2310
4745.51 2289
4746.16 2333
4746.81 2396
4747.46 2472
4748.11 2410
4748.76 2403
4749.41 2437
4750.06 2437
4750.71 2502
4751.36 2626
4752.01 2736
4752.66 2799
4753.31 2886
4753.96 2840
4754.61 2752
4755.26 2526
4755.92 2522
4756.57 2525
4757.22 2468
4757.87 2559
4758.52 2548
4759.17 2658
4759.82 2680
4760.47 2755
4761.12 2902
4761.77 2869
4762.42 2856
4763.08 2737
4763.73 2743
4764.38 2835
4765.03 2683
4765.68 2529
4766.33 2470
4766.98 2372
4767.64 2349
4768.29 2474
4768.94 2457
4769.59 2346
4770.24 2299
4770.89 2274
4771.54 2299
4772.20 2351
4772.85 2281
4773.50 2293
4774.15 2342
4774.80 2314
4775.46 2260
4776.11 2274
4776.76 2209
4777.41 2284
4778.06 2296
4778.72 2278
4779.37 2350
4780.02 2331
4780.67 2346
4781.33 2368
4781.98 2345
4782.63 2344
4783.28 2323
4783.94 2360
4784.59 2418
4785.24 2446
4785.89 2506
4786.55 2432
4787.20 2510
4787.85 2718
4788.51 2693
4789.16 2789
4789.81 2864
4790.46 2868
4791.12 2818
4791.77 2908
4792.42 2976
4793.08 2872
4793.73 2789
4794.38 2791
4795.04 2724
4795.69 2649
4796.34 2703
4797.00 2793
4797.65 2815
4798.30 2923
4798.96 3151
4799.61 3400
4800.27 3802
4800.92 4128
4801.57 4359
4802.23 4478
4802.88 4408
4803.53 4226
4804.19 3991
4804.84 3692
4805.50 3354
4806.15 3194
4806.81 3049
4807.46 2965
4808.11 2878
4808.77 2661
4809.42 2687
4810.08 2675
4810.73 2592
4811.39 2666
4812.04 2602
4812.69 2614
4813.35 2670
4814.00 2657
4814.66 2688
4815.31 2758
4815.97 2730
4816.62 2757
4817.28 2694
4817.93 2686
4818.59 2683
4819.24 2637
4819.90 2883
4820.55 2914
4821.21 2855
4821.86 2975
4822.52 3097
4823.17 3162
4823.83 3128
4824.48 3207
4825.14 3340
4825.79 3174
4826.45 3146
4827.11 2983
4827.76 2958
4828.42 2899
4829.07 2877
4829.73 2825
4830.38 2769
4831.04 2768
4831.70 2861
4832.35 3066
4833.01 3008
4833.66 3005
4834.32 3036
4834.98 3028
4835.63 3157
4836.29 3188
4836.94 3192
4837.60 3184
4838.26 3312
4838.91 3408
4839.57 3373
4840.23 3461
4840.88 3354
4841.54 3335
4842.20 3373
4842.85 3322
4843.51 3200
4844.17 3250
4844.82 3363
4845.48 3387
4846.14 3422
4846.79 3384
4847.45 3300
4848.11 3440
4848.76 3469
4849.42 3491
4850.08 3692
4850.73 3884
4851.39 4067
4852.05 4164
4852.71 4059
4853.36 3788
4854.02 3795
4854.68 3703
4855.34 3631
4855.99 3652
4856.65 3886
4857.31 4122
4857.97 4462
4858.62 4735
4859.28 4945
4859.94 5100
4860.60 5009
4861.25 4716
4861.91 4460
4862.57 4145
4863.23 3917
4863.89 3713
4864.54 3687
4865.20 3553
4865.86 3536
4866.52 3685
4867.18 3709
4867.84 3655
4868.49 3662
4869.15 3696
4869.81 3666
4870.47 3483
4871.13 3402
4871.79 3276
4872.44 3291
4873.10 3312
4873.76 3376
4874.42 3332
4875.08 3282
4875.74 3189
4876.40 3179
4877.06 3184
4877.72 3168
4878.37 3026
4879.03 3149
4879.69 3213
4880.35 3115
4881.01 3159
4881.67 3088
4882.33 2922
4882.99 2863
4883.65 2870
4884.31 2811
4884.97 2802
4885.63 2865
4886.29 2868
4886.95 2721
4887.61 2655
4888.26 2676
4888.92 2662
4889.58 2615
4890.24 2684
4890.90 2641
4891.56 2640
4892.22 2698
4892.88 2743
4893.54 2730
4894.20 2715
4894.86 2649
4895.52 2684
4896.18 2560
4896.84 2515
4897.51 2548
4898.17 2560
4898.83 2747
4899.49 2791
4900.15 2812
4900.81 2879
4901.47 2847
4902.13 2839
4902.79 2812
4903.45 2625
4904.11 2553
4904.77 2532
4905.43 2433
4906.09 2401
4906.75 2424
4907.41 2397
4908.08 2427
4908.74 2368
4909.40 2343
4910.06 2296
4910.72 2409
4911.38 2287
4912.04 2319
4912.70 2267
4913.37 2291
4914.03 2185
4914.69 2185
4915.35 2136
4916.01 2149
4916.67 2118
4917.33 2162
4918.00 2111
4918.66 2029
4919.32 2037
4919.98 2029
4920.64 2059
4921.31 2125
4921.97 2106
4922.63 2064
4923.29 2001
4923.95 2039
4924.62 2073
4925.28 2121
4925.94 2047
4926.60 2108
4927.26 2052
4927.93 2057
4928.59 2070
4929.25 2058
4929.91 2031
4930.58 2113
4931.24 2043
4931.90 2072
4932.56 2078
4933.23 2070
4933.89 2081
4934.55 2094
4935.22 2092
4935.88 2050
4936.54 2018
4937.20 1981
4937.87 2039
4938.53 2061
4939.19 2032
4939.86 2067
4940.52 2022
4941.18 2032
4941.85 2019
4942.51 1971
4943.17 1979
4943.84 1979
4944.50 1980
4945.16 1948
4945.83 2049
4946.49 2077
4947.15 2145
4947.82 2112
4948.48 1970
4949.15 1928
4949.81 1984
4950.47 2006
4951.14 1955
4951.80 2022
4952.47 1996
4953.13 1980
4953.79 1977
4954.46 2029
4955.12 2136
4955.79 2135
4956.45 2078
4957.11 2146
4957.78 2208
4958.44 2382
4959.11 2632
4959.77 2811
4960.44 3116
4961.10 3463
4961.77 3613
4962.43 3745
4963.10 3732
4963.76 3726
4964.42 3677
4965.09 3530
4965.75 3410
4966.42 3104
4967.08 2789
4967.75 2598
4968.41 2423
4969.08 2334
4969.74 2182
4970.41 2153
4971.08 2070
4971.74 2048
4972.41 2064
4973.07 2106
4973.74 2079
4974.40 2129
4975.07 2154
4975.73 2186
4976.40 2163
4977.06 2091
4977.73 2087
4978.40 2156
4979.06 2060
4979.73 2051
4980.39 2054
4981.06 2075
4981.73 2025
4982.39 1976
4983.06 1920
4983.72 1915
4984.39 1874
4985.06 1905
4985.72 1931
4986.39 1943
4987.05 1936
4987.72 2001
4988.39 2020
4989.05 2003
4989.72 2033
4990.39 2072
4991.05 2010
4991.72 2035
4992.39 2014
4993.05 1977
4993.72 1956
4994.39 2015
4995.05 1964
4995.72 1974
4996.39 2001
4997.05 1965
4997.72 2013
4998.39 2041
4999.06 1978
4999.72 1956
5000.39 1963
5001.06 1914
5001.73 1901
5002.39 1884
5003.06 1881
5003.73 1882
5004.39 1819
5005.06 1793
5005.73 1830
5006.40 1877
5007.07 1827
5007.73 1820
5008.40 1840
5009.07 1861
5009.74 1724
5010.40 1874
5011.07 1829
5011.74 1849
5012.41 1908
5013.08 1872
5013.74 1813
5014.41 1823
5015.08 1788
5015.75 1823
5016.42 1764
5017.09 1718
5017.75 1728
5018.42 1777
5019.09 1805
5019.76 1804
5020.43 1764
5021.10 1783
5021.76 1854
5022.43 1899
5023.10 1835
5023.77 1838
5024.44 1899
5025.11 1856
5025.78 1853
5026.45 1826
5027.12 1808
5027.78 1847
5028.45 1822
5029.12 1814
5029.79 1758
5030.46 1762
5031.13 1750
5031.80 1698
5032.47 1706
5033.14 1704
5033.81 1773
5034.48 1753
5035.15 1743
5035.82 1721
5036.49 1789
5037.16 1806
5037.83 1812
5038.50 1772
5039.16 1726
5039.83 1733
5040.50 1780
5041.17 1794
5041.84 1748
5042.51 1722
5043.18 1795
5043.85 1783
5044.52 1807
5045.20 1842
5045.87 1881
5046.54 1838
5047.21 1806
5047.88 1796
5048.55 1845
5049.22 1787
5049.89 1788
5050.56 1781
5051.23 1788
5051.90 1780
5052.57 1814
5053.24 1807
5053.91 1831
5054.58 1786
5055.25 1809
5055.92 1800
5056.60 1714
5057.27 1740
5057.94 1752
5058.61 1768
5059.28 1772
5059.95 1750
5060.62 1778
5061.29 1706
5061.96 1867
5062.64 1764
5063.31 1704
5063.98 1720
5064.65 1763
5065.32 1709
5065.99 1662
5066.66 1693
5067.34 1733
5068.01 1764
5068.68 1729
5069.35 1747
5070.02 1732
5070.70 1735
5071.37 1703
5072.04 1834
5072.71 1808
5073.38 1762
5074.06 1739
5074.73 1779
5075.40 1807
5076.07 1830
5076.74 1807
5077.42 1914
5078.09 1941
5078.76 1891
5079.43 1860
5080.11 1910
5080.78 1834
5081.45 1868
5082.12 1882
5082.80 1842
5083.47 1773
5084.14 1830
5084.82 1906
5085.49 1866
5086.16 1851
5086.83 1851
5087.51 1884
5088.18 1914
5088.85 2002
5089.53 2138
5090.20 2203
5090.87 2126
5091.55 2128
5092.22 2261
5092.89 2227
5093.57 2199
5094.24 2180
5094.91 2131
5095.59 2043
5096.26 2066
5096.93 1944
5097.61 1857
5098.28 1883
5098.96 1825
5099.63 1880
5100.30 1858
5100.98 1878
5101.65 1873
5102.32 1896
5103.00 1983
5103.67 2013
5104.35 2094
5105.02 2104
5105.70 2077
5106.37 2166
5107.04 2041
5107.72 2005
5108.39 1964
5109.07 1971
5109.74 1902
5110.42 1895
5111.09 1916
5111.77 1962
5112.44 1961
5113.11 1862
5113.79 1857
5114.46 1867
5115.14 1948
5115.81 1987
5116.49 2106
5117.16 2156
5117.84 2254
5118.51 2515
5119.19 2627
5119.86 2859
5120.54 2858
5121.21 2709
5121.89 2706
5122.57 2567
5123.24 2466
5123.92 2326
5124.59 2216
5125.27 2168
5125.94 2084
5126.62 1998
5127.29 1923
5127.97 1952
5128.64 1969
5129.32 1986
5130.00 1928
5130.67 1916
5131.35 2011
5132.02 1993
5132.70 2048
5133.38 2015
5134.05 2030
5134.73 1991
5135.40 1945
5136.08 1970
5136.76 1997
5137.43 1972
5138.11 1968
5138.79 2004
5139.46 2118
5140.14 2073
5140.82 2019
5141.49 2066
5142.17 2054
5142.85 1984
5143.52 1974
5144.20 1960
5144.88 1899
5145.55 1809
5146.23 1792
5146.91 1790
5147.58 1752
5148.26 1719
5148.94 1843
5149.61 1813
5150.29 1804
5150.97 1827
5151.65 1838
5152.32 1853
5153.00 1811
5153.68 1795
5154.36 1814
5155.03 1780
5155.71 1856
5156.39 1882
5157.07 1849
5157.74 1896
5158.42 2010
5159.10 2005
5159.78 1985
5160.45 1998
5161.13 1998
5161.81 1864
5162.49 1768
5163.17 1819
5163.84 1778
5164.52 1810
5165.20 1833
5165.88 1870
5166.56 1937
5167.24 1910
5167.91 1930
5168.59 1869
5169.27 1736
5169.95 1760
5170.63 1797
5171.31 1842
5171.98 1745
5172.66 1737
5173.34 1727
5174.02 1716
5174.70 1718
5175.38 1734
5176.06 1735
5176.74 1703
5177.41 1797
5178.09 1824
5178.77 1830
5179.45 1780
5180.13 1804
5180.81 1846
5181.49 1800
5182.17 1867
5182.85 1861
5183.53 1777
5184.21 1788
5184.89 1770
5185.57 1674
5186.24 1741
5186.92 1715
5187.60 1762
5188.28 1725
5188.96 1718
5189.64 1717
5190.32 1753
5191.00 1801
5191.68 1683
5192.36 1655
5193.04 1728
5193.72 1755
5194.40 1702
5195.08 1654
5195.76 1633
5196.44 1685
5197.12 1672
5197.80 1586
5198.48 1658
5199.16 1678
5199.84 1700
5200.52 1687
5201.21 1673
5201.89 1664
5202.57 1700
5203.25 1698
5203.93 1736
5204.61 1737
5205.29 1713
5205.97 1722
5206.65 1672
5207.33 1752
5208.01 1773
5208.69 1811
5209.37 1832
5210.06 1819
5210.74 1724
5211.42 1811
5212.10 1748
5212.78 1816
5213.46 1795
5214.14 1821
5214.82 1852
5215.51 1905
5216.19 1916
5216.87 1861
5217.55 1775
5218.23 1917
5218.91 1841
5219.60 1831
5220.28 1804
5220.96 1833
5221.64 1862
5222.32 1944
5223.00 1922
5223.69 1954
5224.37 1970
5225.05 2013
5225.73 1983
5226.41 1933
5227.10 1843
5227.78 1852
5228.46 1858
5229.14 1897
5229.83 1811
5230.51 1785
5231.19 1826
5231.87 1782
5232.56 1826
5233.24 1829
5233.92 1811
5234.60 1821
5235.29 1857
5235.97 1905
5236.65 1929
5237.34 1966
5238.02 2083
5238.70 1969
5239.38 1993
5240.07 1965
5240.75 1957
5241.43 1971
5242.12 2026
5242.80 2076
5243.48 2084
5244.17 2124
5244.85 2228
5245.53 2113
5246.22 2013
5246.90 2041
5247.58 2040
5248.27 1996
5248.95 1980
5249.63 1946
5250.32 1945
5251.00 1978
5251.69 1932
5252.37 2001
5253.05 2003
5253.74 2012
5254.42 2037
5255.11 2015
5255.79 1956
5256.47 1916
5257.16 1873
5257.84 1892
5258.53 1863
5259.21 1870
5259.89 1890
5260.58 1885
5261.26 1934
5261.95 1997
5262.63 2065
5263.32 2120
5264.00 2099
5264.69 2128
5265.37 2066
5266.06 2055
5266.74 2111
5267.43 2096
5268.11 2056
5268.79 2065
5269.48 2073
5270.16 1972
5270.85 2029
5271.53 1944
5272.22 1958
5272.91 1977
5273.59 1970
5274.28 1917
5274.96 1969
5275.65 1995
5276.33 1920
5277.02 1918
5277.70 1941
5278.39 1956
5279.07 1894
5279.76 1988
5280.45 2012
5281.13 2046
5281.82 2104
5282.50 2121
5283.19 2079
5283.87 2130
5284.56 2077
5285.25 2011
5285.93 2061
5286.62 2001
5287.30 2094
5287.99 1988
5288.68 1952
5289.36 2037
5290.05 2028
5290.74 2078
5291.42 2112
5292.11 2068
5292.79 2112
5293.48 2112
5294.17 2156
5294.85 2154
5295.54 2166
5296.23 2174
5296.91 2199
5297.60 2291
5298.29 2418
5298.98 2423
5299.66 2403
5300.35 2485
5301.04 2478
5301.72 2574
5302.41 2566
5303.10 2608
5303.78 2668
5304.47 2796
5305.16 2922
5305.85 3190
5306.53 3261
5307.22 3254
5307.91 3314
5308.60 3146
5309.28 3121
5309.97 3069
5310.66 3181
5311.35 3244
5312.03 3404
5312.72 3752
5313.41 4174
5314.10 4719
5314.79 5308
5315.47 5646
5316.16 5772
5316.85 5659
5317.54 5372
5318.23 5084
5318.91 4620
5319.60 4190
5320.29 3845
5320.98 3529
5321.67 3305
5322.36 3105
5323.04 2832
5323.73 2642
5324.42 2526
5325.11 2375
5325.80 2306
5326.49 2236
5327.18 2152
5327.86 2068
5328.55 2089
5329.24 2117
5329.93 2117
5330.62 2065
5331.31 2006
5332.00 2039
5332.69 1910
5333.38 1936
5334.06 1941
5334.75 1870
5335.44 1900
5336.13 1823
5336.82 1870
5337.51 1963
5338.20 1933
5338.89 1910
5339.58 1935
5340.27 1991
5340.96 1997
5341.65 1964
5342.34 1956
5343.03 1998
5343.72 2068
5344.41 2102
5345.10 2020
5345.79 2064
5346.48 2103
5347.17 2200
5347.86 2382
5348.55 2508
5349.24 2637
5349.93 2775
5350.62 2861
5351.31 3066
5352.00 2961
5352.69 2916
5353.38 2900
5354.07 2840
5354.76 2671
5355.45 2581
5356.14 2385
5356.83 2253
5357.52 2245
5358.21 2166
5358.90 2011
5359.59 2109
5360.29 2153
5360.98 2154
5361.67 2120
5362.36 2164
5363.05 2185
5363.74 2095
5364.43 2040
5365.12 2038
5365.81 2024
5366.50 1984
5367.20 1906
5367.89 1868
5368.58 1830
5369.27 1844
5369.96 1839
5370.65 1870
5371.34 1935
5372.04 1861
5372.73 1886
5373.42 1958
5374.11 1972
5374.80 1891
5375.49 1833
5376.19 1850
5376.88 1943
5377.57 1888
5378.26 1938
5378.95 1912
5379.65 1899
5380.34 1868
5381.03 1915
5381.72 1831
5382.42 1795
5383.11 1844
5383.80 1892
5384.49 1854
5385.19 1871
5385.88 1901
5386.57 1943
5387.26 2022
5387.96 2087
5388.65 2097
5389.34 2096
5390.03 2191
5390.73 2182
5391.42 2235
5392.11 2213
5392.80 2182
5393.50 2163
5394.19 2183
5394.88 2139
5395.58 2067
5396.27 2098
5396.96 2112
5397.66 2018
5398.35 1958
5399.04 2003
5399.74 1932
5400.43 1941
5401.12 1957
5401.82 1871
5402.51 1822
5403.20 1842
5403.90 1821
5404.59 1844
5405.29 1934
5405.98 1856
5406.67 1865
5407.37 1871
5408.06 1842
5408.75 1897
5409.45 1914
5410.14 1861
5410.84 1935
5411.53 1888
5412.23 1873
5412.92 1876
5413.61 1880
5414.31 1910
5415.00 1858
5415.70 1871
5416.39 1864
5417.09 1913
5417.78 1970
5418.47 2034
5419.17 2000
5419.86 2035
5420.56 2042
5421.25 2024
5421.95 2050
5422.64 2045
5423.34 2080
5424.03 2009
5424.73 2016
5425.42 1982
5426.12 2001
5426.81 2061
5427.51 2058
5428.20 2047
5428.90 2115
5429.59 2065
5430.29 2031
5430.99 2094
5431.68 2144
5432.38 2072
5433.07 2123
5433.77 2065
5434.46 2025
5435.16 2036
5435.85 2071
5436.55 2123
5437.25 2112
5437.94 2223
5438.64 2222
5439.33 2249
5440.03 2095
5440.73 2035
5441.42 2127
5442.12 2122
5442.81 2117
5443.51 2207
5444.21 2150
5444.90 2330
5445.60 2450
5446.29 2593
5446.99 2711
5447.69 2790
5448.38 2987
5449.08 2962
5449.78 2958
5450.47 2831
5451.17 2787
5451.87 2703
5452.56 2624
5453.26 2445
5453.96 2320
5454.65 2295
5455.35 2240
5456.05 2276
5456.75 2272
5457.44 2230
5458.14 2268
5458.84 2383
5459.53 2367
5460.23 2364
5460.93 2362
5461.63 2365
5462.32 2433
5463.02 2518
5463.72 2526
5464.42 2545
5465.11 2578
5465.81 2660
5466.51 2669
5467.21 2619
5467.90 2559
5468.60 2538
5469.30 2466
5470.00 2472
5470.70 2503
5471.39 2527
5472.09 2518
5472.79 2631
5473.49 2669
5474.19 2664
5474.88 2767
5475.58 2763
5476.28 2715
5476.98 2829
5477.68 2972
5478.38 3069
5479.07 3363
5479.77 3862
5480.47 4390
5481.17 4734
5481.87 4978
5482.57 5091
5483.27 4794
5483.96 4416
5484.66 4010
5485.36 3742
5486.06 3550
5486.76 3388
5487.46 3238
5488.16 3254
5488.86 3142
5489.56 3105
5490.26 3063
5490.96 3148
5491.65 3215
5492.35 3138
5493.05 3288
5493.75 3416
5494.45 3507
5495.15 3487
5495.85 3440
5496.55 3484
5497.25 3566
5497.95 3673
5498.65 3912
5499.35 4269
5500.05 5142
5500.75 5850
5501.45 6703
5502.15 7192
5502.85 7257
5503.55 6893
5504.25 6317
5504.95 5569
5505.65 4856
5506.35 4210
5507.05 3663
5507.75 3375
5508.45 3106
5509.15 3034
5509.85 3019
5510.55 2941
5511.25 2870
5511.95 2850
5512.65 2746
5513.35 2749
5514.05 2780
5514.76 2798
5515.46 2779
5516.16 2759
5516.86 2750
5517.56 2851
5518.26 2839
5518.96 2797
5519.66 2776
5520.36 2931
5521.06 2949
5521.77 2967
5522.47 2910
5523.17 2806
5523.87 2704
5524.57 2614
5525.27 2547
5525.97 2398
5526.67 2277
5527.38 2237
5528.08 2264
5528.78 2265
5529.48 2198
5530.18 2242
5530.88 2250
5531.59 2252
5532.29 2279
5532.99 2237
5533.69 2312
5534.39 2289
5535.10 2246
5535.80 2300
5536.50 2336
5537.20 2336
5537.90 2310
5538.61 2318
5539.31 2327
5540.01 2349
5540.71 2409
5541.42 2392
5542.12 2305
5542.82 2360
5543.52 2308
5544.23 2242
5544.93 2156
5545.63 2182
5546.33 2212
5547.04 2186
5547.74 2194
5548.44 2221
5549.15 2192
5549.85 2198
5550.55 2155
5551.26 2264
5551.96 2135
5552.66 2242
5553.36 2306
5554.07 2225
5554.77 2177
5555.47 2147
5556.18 2178
5556.88 2181
5557.58 2156
5558.29 2197
5558.99 2184
5559.70 2224
5560.40 2264
5561.10 2275
5561.81 2328
5562.51 2391
5563.21 2436
5563.92 2445
5564.62 2648
5565.33 2698
5566.03 2667
5566.73 2505
5567.44 2409
5568.14 2334
5568.85 2235
5569.55 2098
5570.25 2084
5570.96 2030
5571.66 2060
5572.37 2013
5573.07 2018
5573.78 2097
5574.48 2102
5575.19 2133
5575.89 2209
5576.59 2338
5577.30 2187
5578.00 2278
5578.71 2202
5579.41 2170
5580.12 2126
5580.82 2131
5581.53 2065
5582.23 2127
5582.94 2089
5583.64 1999
5584.35 1999
5585.05 1966
5585.76 2028
5586.46 1966
5587.17 1984
5587.88 2029
5588.58 2040
5589.29 1981
5589.99 1989
5590.70 2032
5591.40 1979
5592.11 1950
5592.81 1911
5593.52 1985
5594.23 1959
5594.93 1968
5595.64 1996
5596.34 1970
5597.05 1950
5597.76 1930
5598.46 1912
5599.17 1905
5599.87 1881
5600.58 1856
5601.29 1879
5601.99 1816
5602.70 1837
5603.41 1925
5604.11 1944
5604.82 1907
5605.52 1892
5606.23 1941
5606.94 1965
5607.64 1866
5608.35 1776
5609.06 1916
5609.76 1857
5610.47 1860
5611.18 1866
5611.88 1812
5612.59 1887
5613.30 1957
5614.01 1908
5614.71 1920
5615.42 1869
5616.13 1821
5616.83 1842
5617.54 1926
5618.25 1866
5618.96 1861
5619.66 1871
5620.37 1900
5621.08 1897
5621.79 1912
5622.49 1897
5623.20 1872
5623.91 1860
5624.62 1882
5625.32 1891
5626.03 1846
5626.74 1990
5627.45 1906
5628.16 1945
5628.86 1918
5629.57 1928
5630.28 1979
5630.99 1952
5631.70 1979
5632.40 2018
5633.11 2062
5633.82 2115
5634.53 2145
5635.24 2107
5635.95 2147
5636.65 2226
5637.36 2201
5638.07 2260
5638.78 2303
5639.49 2361
5640.20 2424
5640.91 2543
5641.61 2609
5642.32 2684
5643.03 2644
5643.74 2540
5644.45 2458
5645.16 2314
5645.87 2147
5646.58 2088
5647.29 2120
5648.00 2192
5648.70 2162
5649.41 2143
5650.12 2146
5650.83 2132
5651.54 2115
5652.25 2148
5652.96 2191
5653.67 2125
5654.38 2091
5655.09 2149
5655.80 2213
5656.51 2241
5657.22 2184
5657.93 2278
5658.64 2209
5659.35 2220
5660.06 2249
5660.77 2236
5661.48 2278
5662.19 2328
5662.90 2286
5663.61 2298
5664.32 2276
5665.03 2234
5665.74 2244
5666.45 2145
5667.16 2164
5667.87 2095
5668.58 2105
5669.29 2131
5670.00 2206
5670.71 2278
5671.42 2286
5672.13 2427
5672.84 2492
5673.56 2496
5674.27 2439
5674.98 2294
5675.69 2257
5676.40 2146
5677.11 2138
5677.82 2116
5678.53 1992
5679.24 2054
5679.95 2072
5680.67 2148
5681.38 2134
5682.09 2106
5682.80 2146
5683.51 2100
5684.22 2140
5684.93 2055
5685.65 2019
5686.36 2083
5687.07 1998
5687.78 1976
5688.49 2011
5689.20 2023
5689.92 1999
5690.63 1953
5691.34 2065
5692.05 2118
5692.76 2067
5693.47 2073
5694.19 2070
5694.90 2014
5695.61 2069
5696.32 1978
5697.04 1939
5697.75 1928
5698.46 1912
5699.17 1995
5699.89 1996
5700.60 2018
5701.31 1961
5702.02 2015
5702.74 2047
5703.45 1962
5704.16 2050
5704.87 2103
5705.59 2165
5706.30 2135
5707.01 2139
5707.72 2195
5708.44 2195
5709.15 2147
5709.86 2232
5710.58 2119
5711.29 2165
5712.00 2154
5712.72 2094
5713.43 2160
5714.14 2145
5714.86 2074
5715.57 2125
5716.28 2165
5717.00 2067
5717.71 2140
5718.42 2140
5719.14 2134
5719.85 2133
5720.56 2198
5721.28 2235
5721.99 2266
5722.71 2251
5723.42 2328
5724.13 2201
5724.85 2134
5725.56 2290
5726.28 2394
5726.99 2356
5727.70 2333
5728.42 2370
5729.13 2353
5729.85 2368
5730.56 2349
5731.28 2403
5731.99 2337
5732.70 2420
5733.42 2379
5734.13 2418
5734.85 2403
5735.56 2389
5736.28 2417
5736.99 2468
5737.71 2480
5738.42 2482
5739.14 2546
5739.85 2473
5740.57 2497
5741.28 2519
5742.00 2513
5742.71 2640
5743.43 2658
5744.14 2650
5744.86 2674
5745.57 2738
5746.29 2748
5747.00 2806
5747.72 2880
5748.43 2865
5749.15 2998
5749.87 3082
5750.58 3022
5751.30 3041
5752.01 3057
5752.73 3068
5753.44 3082
5754.16 3107
5754.88 3144
5755.59 3256
5756.31 3349
5757.02 3461
5757.74 3523
5758.46 3660
5759.17 3745
5759.89 3849
5760.60 3943
5761.32 4194
5762.04 4335
5762.75 4502
5763.47 4734
5764.19 4911
5764.90 4791
5765.62 5106
5766.34 5295
5767.05 5444
5767.77 6008
5768.49 6898
5769.20 8267
5769.92 10369
5770.64 12892
5771.35 15297
5772.07 16820
5772.79 16913
5773.50 15746
5774.22 13562
5774.94 11461
5775.65 9531
5776.37 7885
5777.09 6930
5777.81 6410
5778.52 6076
5779.24 5902
5779.96 5797
5780.68 5675
5781.39 5720
5782.11 5644
5782.83 5607
5783.55 5442
5784.26 5583
5784.98 5604
5785.70 5702
5786.42 5755
5787.14 5613
5787.85 5454
5788.57 5242
5789.29 5136
5790.01 5023
5790.73 4974
5791.44 4695
5792.16 4417
5792.88 4361
5793.60 4153
5794.32 4089
5795.03 3910
5795.75 3797
5796.47 3801
5797.19 3672
5797.91 3487
5798.63 3598
5799.35 3529
5800.06 3528
5800.78 3509
5801.50 3491
5802.22 3402
5802.94 3481
5803.66 3472
5804.38 3450
5805.10 3383
5805.82 3298
5806.53 3272
5807.25 3262
5807.97 3261
5808.69 3400
5809.41 3408
5810.13 3632
5810.85 3723
5811.57 3859
5812.29 3712
5813.01 3630
5813.73 3528
5814.45 3428
5815.17 3107
5815.89 3026
5816.61 3024
5817.33 2870
5818.05 2884
5818.77 2961
5819.49 2901
5820.20 2814
5820.92 2856
5821.64 2896
5822.36 2894
5823.09 2920
5823.81 2816
5824.53 2770
5825.25 2794
5825.97 2779
5826.69 2743
5827.41 2768
5828.13 2729
5828.85 2692
5829.57 2676
5830.29 2765
5831.01 2759
5831.73 2650
5832.45 2573
5833.17 2599
5833.89 2643
5834.61 2620
5835.33 2636
5836.05 2539
5836.78 2518
5837.50 2606
5838.22 2470
5838.94 2457
5839.66 2492
5840.38 2514
5841.10 2479
5841.82 2462
5842.54 2542
5843.27 2545
5843.99 2647
5844.71 2620
5845.43 2570
5846.15 2561
5846.87 2513
5847.59 2393
5848.32 2472
5849.04 2526
5849.76 2445
5850.48 2485
5851.20 2502
5851.93 2593
5852.65 2500
5853.37 2449
5854.09 2501
5854.81 2537
5855.54 2471
5856.26 2458
5856.98 2450
5857.70 2461
5858.42 2467
5859.15 2485
5859.87 2384
5860.59 2337
5861.31 2356
5862.04 2443
5862.76 2410
5863.48 2390
5864.20 2350
5864.93 2410
5865.65 2346
5866.37 2452
5867.10 2435
5867.82 2348
5868.54 2366
5869.26 2269
5869.99 2378
5870.71 2309
5871.43 2279
5872.16 2282
5872.88 2169
5873.60 2156
5874.33 2178
5875.05 2157
5875.77 2150
5876.50 2160
5877.22 2077
5877.94 2118
5878.67 2149
5879.39 2172
5880.11 2173
5880.84 2192
5881.56 2200
5882.28 2204
5883.01 2238
5883.73 2170
5884.46 2211
5885.18 2326
5885.90 2313
5886.63 2282
5887.35 2338
5888.08 2293
5888.80 2356
5889.52 2235
5890.25 2271
5890.97 2177
5891.70 2169
5892.42 2248
5893.15 2244
5893.87 2273
5894.59 2241
5895.32 2276
5896.04 2260
5896.77 2311
5897.49 2210
5898.22 2196
5898.94 2278
5899.67 2316
5900.39 2318
5901.12 2293
5901.84 2419
5902.57 2404
5903.29 2406
5904.02 2420
5904.74 2389
5905.47 2402
5906.19 2371
5906.92 2449
5907.64 2466
5908.37 2494
5909.09 2467
5909.82 2430
5910.55 2506
5911.27 2479
5912.00 2499
5912.72 2524
5913.45 2496
5914.17 2513
5914.90 2554
5915.63 2598
5916.35 2615
5917.08 2625
5917.80 2617
5918.53 2741
5919.25 2657
5919.98 2613
5920.71 2651
5921.43 2646
5922.16 2683
5922.89 2696
5923.61 2727
5924.34 2760
5925.06 2870
5925.79 2921
5926.52 2923
5927.24 2923
5927.97 2985
5928.70 3006
5929.42 3008
5930.15 3102
5930.88 3132
5931.60 3059
5932.33 3140
5933.06 3187
5933.78 3197
5934.51 3185
5935.24 3267
5935.97 3380
5936.69 3390
5937.42 3415
5938.15 3512
5938.87 3479
5939.60 3544
5940.33 3618
5941.06 3610
5941.78 3750
5942.51 3893
5943.24 3886
5943.97 3938
5944.69 4102
5945.42 4183
5946.15 4188
5946.88 4226
5947.60 4326
5948.33 4371
5949.06 4457
5949.79 4555
5950.52 4666
5951.24 4772
5951.97 4895
5952.70 5118
5953.43 5360
5954.16 5634
5954.88 5778
5955.61 5752
5956.34 5715
5957.07 5713
5957.80 5796
5958.53 5744
5959.25 5725
5959.98 5685
5960.71 5840
5961.44 5818
5962.17 5730
5962.90 5829
5963.63 5954
5964.36 6008
5965.08 6246
5965.81 6601
5966.54 7108
5967.27 7628
5968.00 8065
5968.73 8186
5969.46 8249
5970.19 8408
5970.92 8293
5971.65 8147
5972.37 7870
5973.10 7736
5973.83 7642
5974.56 7593
5975.29 7419
5976.02 7474
5976.75 7538
5977.48 7567
5978.21 7659
5978.94 8009
5979.67 8143
5980.40 8317
5981.13 8631
5981.86 8957
5982.59 9009
5983.32 9298
5984.05 9437
5984.78 9420
5985.51 9470
5986.24 9491
5986.97 9481
5987.70 9422
5988.43 9440
5989.16 9608
5989.89 9616
5990.62 9554
5991.35 9880
5992.08 9990
5992.81 10076
5993.54 10088
5994.27 10299
5995.00 10604
5995.74 10700
5996.47 10852
5997.20 11142
5997.93 11392
5998.66 11412
5999.39 11419
6000.12 11303
6000.85 11098
6001.58 10996
6002.31 10773
6003.04 10516
6003.78 10259
6004.51 9886
6005.24 9850
6005.97 9802
6006.70 9704
6007.43 9742
6008.16 10111
6008.90 10798
6009.63 12097
6010.36 13878
6011.09 16464
6011.82 19995
6012.55 24394
6013.29 29145
6014.02 32942
6014.75 35756
6015.48 37032
6016.21 36759
6016.95 35173
6017.68 31974
6018.41 28640
6019.14 24766
6019.87 21074
6020.61 18054
6021.34 15499
6022.07 13077
6022.80 11579
6023.54 10323
6024.27 9329
6025.00 8554
6025.73 8041
6026.47 7623
6027.20 7374
6027.93 7082
6028.66 6890
6029.40 6866
6030.13 6863
6030.86 6660
6031.59 6558
6032.33 6349
6033.06 6025
6033.79 5714
6034.53 5529
6035.26 5486
6035.99 5373
6036.73 5300
6037.46 5261
6038.19 5406
6038.93 5484
6039.66 5590
6040.39 5659
6041.13 5647
6041.86 5802
6042.59 5969
6043.33 5983
6044.06 6005
6044.79 6232
6045.53 6307
6046.26 6195
6047.00 6198
6047.73 6352
6048.46 6414
6049.20 6475
6049.93 6746
6050.67 6930
6051.40 7208
6052.13 7545
6052.87 7854
6053.60 8086
6054.34 8282
6055.07 8418
6055.81 8229
6056.54 7991
6057.27 7788
6058.01 7580
6058.74 7211
6059.48 7040
6060.21 7026
6060.95 6896
6061.68 6740
6062.42 6749
6063.15 6665
6063.89 6532
6064.62 6347
6065.36 6417
6066.09 6296
6066.83 6216
6067.56 6101
6068.30 5972
6069.03 5911
6069.77 5904
6070.50 5818
6071.24 5705
6071.97 5734
6072.71 5648
6073.44 5650
6074.18 5698
6074.91 5677
6075.65 5600
6076.39 5583
6077.12 5609
6077.86 5637
6078.59 5644
6079.33 5606
6080.06 5502
6080.80 5454
6081.54 5369
6082.27 5261
6083.01 5046
6083.74 5057
6084.48 5021
6085.22 4908
6085.95 4861
6086.69 4738
6087.42 4692
6088.16 4845
6088.90 4833
6089.63 4981
6090.37 5196
6091.11 5319
6091.84 5511
6092.58 5544
6093.32 5474
6094.05 5329
6094.79 5335
6095.53 5188
6096.26 5071
6097.00 4938
6097.74 4887
6098.47 4728
6099.21 4592
6099.95 4501
6100.69 4480
6101.42 4505
6102.16 4449
6102.90 4342
6103.63 4429
6104.37 4368
6105.11 4212
6105.85 4261
6106.58 4302
6107.32 4240
6108.06 4234
6108.80 4225
6109.53 4319
6110.27 4329
6111.01 4329
6111.75 4420
6112.49 4370
6113.22 4345
6113.96 4452
6114.70 4589
6115.44 4704
6116.17 4748
6116.91 4881
6117.65 4799
6118.39 4924
6119.13 4789
6119.87 4829
6120.60 4822
6121.34 4737
6122.08 4850
6122.82 4854
6123.56 4871
6124.30 5019
6125.03 4927
6125.77 5041
6126.51 5133
6127.25 5061
6127.99 5068
6128.73 5007
6129.47 4993
6130.21 5028
6130.94 5086
6131.68 5007
6132.42 5164
6133.16 5124
6133.90 5148
6134.64 5263
6135.38 5276
6136.12 5410
6136.86 5569
6137.60 5839
6138.34 6188
6139.08 6401
6139.81 6642
6140.55 6818
6141.29 6919
6142.03 6896
6142.77 6920
6143.51 6993
6144.25 6670
6144.99 6666
6145.73 6628
6146.47 6623
6147.21 6465
6147.95 6382
6148.69 6386
6149.43 6310
6150.17 6266
6150.91 6251
6151.65 6253
6152.39 6229
6153.13 6246
6153.87 6432
6154.61 6489
6155.35 6585
6156.09 6628
6156.83 6811
6157.58 6783
6158.32 6876
6159.06 6925
6159.80 6956
6160.54 7135
6161.28 7210
6162.02 7228
6162.76 7403
6163.50 7772
6164.24 8149
6164.98 8723
6165.72 9402
6166.46 9835
6167.21 10194
6167.95 10294
6168.69 10605
6169.43 10451
6170.17 10377
6170.91 10224
6171.65 9997
6172.39 9848
6173.14 9754
6173.88 9442
6174.62 9340
6175.36 9274
6176.10 9212
6176.84 9254
6177.59 9482
6178.33 9931
6179.07 10547
6179.81 11694
6180.55 13120
6181.30 15357
6182.04 17967
6182.78 20547
6183.52 22907
6184.26 24623
6185.01 25126
6185.75 24649
6186.49 23387
6187.23 21718
6187.97 19758
6188.72 17652
6189.46 15771
6190.20 14273
6190.94 13217
6191.69 12392
6192.43 12005
6193.17 11608
6193.92 11228
6194.66 10955
6195.40 10786
6196.14 10571
6196.89 10346
6197.63 10277
6198.37 10278
6199.12 10089
6199.86 10048
6200.60 9943
6201.34 9830
6202.09 9867
6202.83 9971
6203.57 10235
6204.32 10759
6205.06 11939
6205.80 13621
6206.55 16465
6207.29 20630
6208.03 25547
6208.78 31241
6209.52 35849
6210.27 39058
6211.01 40387
6211.75 40159
6212.50 38394
6213.24 34935
6213.98 30732
6214.73 26541
6215.47 22508
6216.22 18873
6216.96 15796
6217.71 13721
6218.45 11878
6219.19 10747
6219.94 9752
6220.68 9241
6221.43 8626
6222.17 8254
6222.92 8175
6223.66 8124
6224.40 7833
6225.15 7645
6225.89 7404
6226.64 7111
6227.38 6873
6228.13 6570
6228.87 6112
6229.62 5873
6230.36 5662
6231.11 5558
6231.85 5460
6232.60 5414
6233.34 5577
6234.09 5496
6234.83 5555
6235.58 5643
6236.32 5650
6237.07 5791
6237.81 5786
6238.56 6070
6239.30 6473
6240.05 6859
6240.80 7387
6241.54 7797
6242.29 8046
6243.03 8194
6243.78 8166
6244.52 7949
6245.27 7976
6246.02 7769
6246.76 7918
6247.51 7937
6248.25 7980
6249.00 8024
6249.75 7873
6250.49 7762
6251.24 7579
6251.98 7158
6252.73 6861
6253.48 6726
6254.22 6580
6254.97 6319
6255.72 6221
6256.46 6264
6257.21 6147
6257.95 5948
6258.70 5859
6259.45 5868
6260.19 5935
6260.94 5907
6261.69 5814
6262.43 5768
6263.18 5672
6263.93 5477
6264.68 5330
6265.42 5354
6266.17 5358
6266.92 5275
6267.66 5278
6268.41 5258
6269.16 5251
6269.91 5209
6270.65 5322
6271.40 5293
6272.15 5439
6272.89 5580
6273.64 5485
6274.39 5547
6275.14 5610
6275.88 5696
6276.63 5770
6277.38 5908
6278.13 5952
6278.88 6025
6279.62 5962
6280.37 5964
6281.12 5956
6281.87 5761
6282.62 5633
6283.36 5364
6284.11 5079
6284.86 4953
6285.61 4757
6286.36 4714
6287.10 4665
6287.85 4464
6288.60 4495
6289.35 4337
6290.10 4315
6290.85 4318
6291.59 4262
6292.34 4212
6293.09 4159
6293.84 4064
6294.59 4053
6295.34 4024
6296.09 4073
6296.84 4110
6297.58 4127
6298.33 4172
6299.08 4109
6299.83 3944
6300.58 3921
6301.33 3854
6302.08 3687
6302.83 3573
6303.58 3536
6304.33 3555
6305.08 3543
6305.83 3546
6306.58 3562
6307.32 3581
6308.07 3494
6308.82 3610
6309.57 3679
6310.32 3628
6311.07 3639
6311.82 3736
6312.57 3743
6313.32 3846
6314.07 3826
6314.82 3868
6315.57 3784
6316.32 3738
6317.07 3759
6317.82 3766
6318.57 3722
6319.32 3621
6320.07 3567
6320.82 3626
6321.57 3589
6322.32 3483
6323.07 3412
6323.82 3379
6324.58 3465
6325.33 3386
6326.08 3363
6326.83 3348
6327.58 3353
6328.33 3453
6329.08 3469
6329.83 3427
6330.58 3378
6331.33 3395
6332.08 3288
6332.83 3396
6333.58 3336
6334.34 3351
6335.09 3410
6335.84 3341
6336.59 3339
6337.34 3300
6338.09 3232
6338.84 3278
6339.59 3270
6340.35 3195
6341.10 3232
6341.85 3203
6342.60 3212
6343.35 3143
6344.10 3141
6344.86 3120
6345.61 3130
6346.36 3317
6347.11 3306
6347.86 3376
6348.62 3489
6349.37 3598
6350.12 3565
6350.87 3633
6351.62 3713
6352.38 3752
6353.13 3871
6353.88 4002
6354.63 4057
6355.38 4133
6356.14 4158
6356.89 4082
6357.64 3951
6358.39 3845
6359.15 3665
6359.90 3564
6360.65 3458
6361.40 3361
6362.16 3326
6362.91 3259
6363.66 3265
6364.42 3256
6365.17 3221
6365.92 3336
6366.67 3464
6367.43 3501
6368.18 3762
6368.93 3931
6369.69 4007
6370.44 4023
6371.19 3939
6371.95 3870
6372.70 3688
6373.45 3498
6374.21 3354
6374.96 3268
6375.71 3217
6376.47 3134
6377.22 3113
6377.98 3104
6378.73 3170
6379.48 3115
6380.24 3146
6380.99 3264
6381.74 3247
6382.50 3334
6383.25 3304
6384.01 3263
6384.76 3221
6385.51 3166
6386.27 3080
6387.02 3106
6387.78 3018
6388.53 2994
6389.29 2972
6390.04 2954
6390.79 2992
6391.55 2928
6392.30 2866
6393.06 2841
6393.81 2910
6394.57 2825
6395.32 2888
6396.08 2921
6396.83 2773
6397.59 2871
6398.34 2791
6399.10 2769
6399.85 2824
6400.61 2856
6401.36 2755
6402.12 2744
6402.87 2761
6403.63 2675
6404.38 2688
6405.14 2722
6405.89 2701
6406.65 2676
6407.40 2681
6408.16 2762
6408.91 2662
6409.67 2734
6410.43 2744
6411.18 2722
6411.94 2749
6412.69 2702
6413.45 2685
6414.20 2683
6414.96 2717
6415.72 2670
6416.47 2739
6417.23 2690
6417.98 2645
6418.74 2736
6419.50 2691
6420.25 2740
6421.01 2774
6421.77 2748
6422.52 2739
6423.28 2653
6424.03 2718
6424.79 2670
6425.55 2604
6426.30 2621
6427.06 2567
6427.82 2576
6428.57 2620
6429.33 2613
6430.09 2616
6430.84 2596
6431.60 2623
6432.36 2708
6433.11 2720
6433.87 2685
6434.63 2788
6435.39 2782
6436.14 2790
6436.90 2720
6437.66 2793
6438.41 2907
6439.17 2958
6439.93 2892
6440.69 2774
6441.44 2877
6442.20 2967
6442.96 2965
6443.72 2979
6444.47 3000
6445.23 2983
6445.99 2958
6446.75 2945
6447.50 2977
6448.26 2943
6449.02 3070
6449.78 3099
6450.54 3030
6451.29 3092
6452.05 3085
6452.81 3025
6453.57 3092
6454.33 3065
6455.08 3047
6455.84 3178
6456.60 3182
6457.36 3237
6458.12 3159
6458.88 3267
6459.64 3208
6460.39 3222
6461.15 3301
6461.91 3277
6462.67 3352
6463.43 3403
6464.19 3423
6464.95 3492
6465.70 3587
6466.46 3634
6467.22 3545
6467.98 3673
6468.74 3657
6469.50 3655
6470.26 3595
6471.02 3558
6471.78 3546
6472.54 3387
6473.30 3470
6474.05 3530
6474.81 3610
6475.57 3614
6476.33 3663
6477.09 3659
6477.85 3688
6478.61 3759
6479.37 3793
6480.13 3915
6480.89 3961
6481.65 4009
6482.41 4165
6483.17 4188
6483.93 4176
6484.69 4305
6485.45 4404
6486.21 4459
6486.97 4450
6487.73 4386
6488.49 4450
6489.25 4453
6490.01 4609
6490.77 4684
6491.53 4757
6492.29 4883
6493.05 4805
6493.81 4910
6494.57 4931
6495.33 4976
6496.10 4898
6496.86 4850
6497.62 4834
6498.38 4874
6499.14 4813
6499.90 4809
6500.66 4827
6501.42 4816
6502.18 4940
6502.94 5136
6503.70 5252
6504.47 5767
6505.23 6758
6505.99 8282
6506.75 10508
6507.51 13622
6508.27 16937
6509.03 19856
6509.79 21766
6510.56 22559
6511.32 21720
6512.08 19996
6512.84 17918
6513.60 15800
6514.36 13441
6515.13 11418
6515.89 9888
6516.65 8464
6517.41 7361
6518.17 6622
6518.94 6153
6519.70 5683
6520.46 5374
6521.22 5291
6521.98 5164
6522.75 5109
6523.51 5089
6524.27 5210
6525.03 5314
6525.79 5551
6526.56 5739
6527.32 6054
6528.08 6268
6528.84 6423
6529.61 6400
6530.37 6217
6531.13 6096
6531.90 5983
6532.66 5754
6533.42 5553
6534.18 5304
6534.95 5067
6535.71 5015
6536.47 4985
6537.24 4904
6538.00 4951
6538.76 5038
6539.53 4946
6540.29 4833
6541.05 4601
6541.82 4584
6542.58 4585
6543.34 4659
6544.11 4818
6544.87 4860
6545.63 5007
6546.40 5114
6547.16 5256
6547.92 5481
6548.69 5510
6549.45 5520
6550.21 5577
6550.98 5474
6551.74 5418
6552.51 5455
6553.27 5313
6554.03 5278
6554.80 5200
6555.56 5278
6556.33 5306
6557.09 5313
6557.85 5357
6558.62 5370
6559.38 5391
6560.15 5540
6560.91 5486
6561.68 5606
6562.44 5668
6563.21 5790
6563.97 5750
6564.74 5756
6565.50 5769
6566.26 5787
6567.03 5828
6567.79 5726
6568.56 5777
6569.32 5857
6570.09 5807
6570.85 5792
6571.62 5848
6572.38 5839
6573.15 5850
6573.91 6030
6574.68 5932
6575.44 5870
6576.21 5913
6576.98 5929
6577.74 5987
6578.51 6057
6579.27 6164
6580.04 6249
6580.80 6390
6581.57 6286
6582.33 6391
6583.10 6420
6583.87 6595
6584.63 6571
6585.40 6652
6586.16 6599
6586.93 6490
6587.70 6615
6588.46 6565
6589.23 6542
6589.99 6570
6590.76 6672
6591.53 7036
6592.29 7473
6593.06 7831
6593.82 8657
6594.59 9362
6595.36 10144
6596.12 10655
6596.89 11181
6597.66 11526
6598.42 11297
6599.19 11125
6599.96 10626
6600.72 10165
6601.49 9671
6602.26 9083
6603.02 8449
6603.79 7809
6604.56 7333
6605.33 6933
6606.09 6663
6606.86 6431
6607.63 6172
6608.39 6036
6609.16 6104
6609.93 6048
6610.70 5961
6611.46 5962
6612.23 5974
6613.00 5956
6613.77 5927
6614.53 5881
6615.30 5785
6616.07 5726
6616.84 5675
6617.60 5710
6618.37 5733
6619.14 5923
6619.91 5943
6620.68 6120
6621.44 6480
6622.21 6750
6622.98 7043
6623.75 7452
6624.52 7689
6625.28 7711
6626.05 7584
6626.82 7580
6627.59 7492
6628.36 7165
6629.13 6945
6629.89 6775
6630.66 6611
6631.43 6519
6632.20 6578
6632.97 6745
6633.74 7012
6634.51 7387
6635.27 7642
6636.04 7947
6636.81 8016
6637.58 8265
6638.35 8433
6639.12 8517
6639.89 8986
6640.66 9496
6641.43 10034
6642.19 10652
6642.96 11078
6643.73 11348
6644.50 11348
6645.27 11017
6646.04 10324
6646.81 9465
6647.58 8676
6648.35 7976
6649.12 7364
6649.89 6838
6650.66 6280
6651.43 5820
6652.20 5507
6652.97 5292
6653.74 5146
6654.51 5010
6655.28 5008
6656.05 4902
6656.82 4831
6657.59 4709
6658.36 4693
6659.13 4686
6659.90 4668
6660.67 4632
6661.44 4565
6662.21 4610
6662.98 4475
6663.75 4509
6664.52 4527
6665.29 4418
6666.06 4426
6666.83 4365
6667.60 4334
6668.37 4351
6669.14 4429
6669.91 4537
6670.68 4740
6671.46 4765
6672.23 4813
6673.00 4926
6673.77 4928
6674.54 4910
6675.31 4821
6676.08 4869
6676.85 4867
6677.62 4848
6678.40 4826
6679.17 4826
6679.94 4998
6680.71 5032
6681.48 5157
6682.25 5123
6683.02 5081
6683.80 5096
6684.57 5109
6685.34 5263
6686.11 5443
6686.88 5455
6687.65 5598
6688.43 5419
6689.20 5403
6689.97 5221
6690.74 4939
6691.51 4673
6692.29 4634
6693.06 4353
6693.83 4406
6694.60 4269
6695.37 4148
6696.15 4062
6696.92 4047
6697.69 3978
6698.46 3925
6699.24 4030
6700.01 4004
6700.78 3894
6701.55 3851
6702.33 3952
6703.10 3912
6703.87 3933
6704.64 3842
6705.42 3808
6706.19 3738
6706.96 3631
6707.74 3641
6708.51 3651
6709.28 3713
6710.06 3681
6710.83 3599
6711.60 3547
6712.37 3578
6713.15 3539
6713.92 3459
6714.69 3499
6715.47 3405
6716.24 3420
6717.01 3505
6717.79 3364
6718.56 3379
6719.34 3303
6720.11 3390
6720.88 3400
6721.66 3418
6722.43 3361
6723.20 3328
6723.98 3422
6724.75 3433
6725.53 3260
6726.30 3306
6727.07 3343
6727.85 3254
6728.62 3269
6729.40 3272
6730.17 3190
6730.95 3218
6731.72 3275
6732.49 3259
6733.27 3239
6734.04 3232
6734.82 3210
6735.59 3295
6736.37 3295
6737.14 3381
6737.92 3366
6738.69 3417
6739.47 3461
6740.24 3382
6741.01 3500
6741.79 3512
6742.56 3534
6743.34 3545
6744.11 3547
6744.89 3490
6745.67 3418
6746.44 3565
6747.22 3591
6747.99 3527
6748.77 3706
6749.54 3661
6750.32 3741
6751.09 3853
6751.87 3890
6752.64 4050
6753.42 4108
6754.19 4244
6754.97 4276
6755.75 4338
6756.52 4334
6757.30 4274
6758.07 4120
6758.85 4073
6759.63 4042
6760.40 3956
6761.18 3938
6761.95 4041
6762.73 4008
6763.51 3986
6764.28 3871
6765.06 3940
6765.83 3920
6766.61 3951
6767.39 4042
6768.16 4174
6768.94 4161
6769.72 4245
6770.49 4225
6771.27 4151
6772.05 4117
6772.82 4024
6773.60 3865
6774.38 3859
6775.15 3866
6775.93 3674
6776.71 3715
6777.48 3590
6778.26 3545
6779.04 3580
6779.82 3562
6780.59 3525
6781.37 3481
6782.15 3471
6782.92 3542
6783.70 3490
6784.48 3468
6785.26 3373
6786.03 3344
6786.81 3351
6787.59 3397
6788.37 3314
6789.14 3343
6789.92 3367
6790.70 3310
6791.48 3287
6792.25 3272
6793.03 3159
6793.81 3130
6794.59 3076
6795.37 3126
6796.14 3105
6796.92 3060
6797.70 3157
6798.48 3116
6799.26 3241
6800.04 3305
6800.81 3265
6801.59 3413
6802.37 3367
6803.15 3370
6803.93 3281
6804.71 3303
6805.48 3261
6806.26 3314
6807.04 3359
6807.82 3340
6808.60 3292
6809.38 3234
6810.16 3209
6810.94 3177
6811.71 3147
6812.49 3111
6813.27 3106
6814.05 3175
6814.83 3127
6815.61 3139
6816.39 3168
6817.17 3128
6817.95 3169
6818.73 3191
6819.51 3174
6820.29 3169
6821.07 3178
6821.84 3253
6822.62 3268
6823.40 3225
6824.18 3193
6824.96 3199
6825.74 3163
6826.52 3153
6827.30 3173
6828.08 3197
6828.86 3113
6829.64 3092
6830.42 3073
6831.20 3134
6831.98 3126
6832.76 3082
6833.54 3117
6834.32 3214
6835.10 3454
6835.88 3838
6836.66 4603
6837.44 5592
6838.22 6479
6839.01 7551
6839.79 8513
6840.57 8895
6841.35 9013
6842.13 8786
6842.91 8425
6843.69 7559
6844.47 6904
6845.25 6290
6846.03 5678
6846.81 5066
6847.59 4744
6848.37 4611
6849.16 4559
6849.94 4727
6850.72 5037
6851.50 5229
6852.28 5229
6853.06 5336
6853.84 5255
6854.62 5078
6855.41 4778
6856.19 4510
6856.97 4305
6857.75 4065
6858.53 3840
6859.31 3678
6860.10 3482
6860.88 3449
6861.66 3363
6862.44 3308
6863.22 3238
6864.00 3175
6864.79 3231
6865.57 3322
6866.35 3355
6867.13 3428
6867.91 3416
6868.70 3542
6869.48 3606
6870.26 3536
6871.04 3366
6871.83 3452
6872.61 3423
6873.39 3495
6874.17 3556
6874.96 3709
6875.74 3733
6876.52 3916
6877.30 3999
6878.09 4058
6878.87 4184
6879.65 4295
6880.43 4413
6881.22 4618
6882.00 4902
6882.78 5143
6883.57 5251
6884.35 5469
6885.13 5479
6885.92 5421
6886.70 5375
6887.48 5626
6888.27 5712
6889.05 5805
6889.83 6063
6890.62 6266
6891.40 6205
6892.18 6141
6892.97 5916
6893.75 5537
6894.53 5438
6895.32 5251
6896.10 4975
6896.88 4762
6897.67 4591
6898.45 4489
6899.24 4475
6900.02 4402
6900.80 4314
6901.59 4338
6902.37 4374
6903.16 4296
6903.94 4284
6904.73 4346
6905.51 4226
6906.29 4201
6907.08 4261
6907.86 4162
6908.65 4048
6909.43 4035
6910.22 4049
6911.00 3997
6911.79 4038
6912.57 4047
6913.35 4019
6914.14 4015
6914.92 3976
6915.71 4018
6916.49 4085
6917.28 4024
6918.06 4024
6918.85 4106
6919.63 4168
6920.42 4048
6921.20 4065
6921.99 4035
6922.78 4012
6923.56 4210
6924.35 4259
6925.13 4330
6925.92 4295
6926.70 4335
6927.49 4430
6928.27 4526
6929.06 4567
6929.84 4541
6930.63 4534
6931.42 4493
6932.20 4570
6932.99 4612
6933.77 4556
6934.56 4629
6935.35 4697
6936.13 4616
6936.92 4749
6937.70 4717
6938.49 4885
6939.28 5099
6940.06 5405
6940.85 5799
6941.63 6077
6942.42 6536
6943.21 6888
6943.99 7072
6944.78 7283
6945.57 7352
6946.35 7436
6947.14 7320
6947.93 7341
6948.71 7464
6949.50 7367
6950.29 7366
6951.07 7299
6951.86 6975
6952.65 6872
6953.44 6863
6954.22 6863
6955.01 6752
6955.80 6562
6956.58 6523
6957.37 6581
6958.16 6548
6958.95 6416
6959.73 6414
6960.52 6467
6961.31 6425
6962.09 6501
6962.88 6567
6963.67 6726
6964.46 6794
6965.25 7064
6966.03 7434
6966.82 7668
6967.61 8079
6968.40 8455
6969.18 8925
6969.97 9232
6970.76 9505
6971.55 9734
6972.34 9851
6973.12 9709
6973.91 9769
6974.70 9712
6975.49 9720
6976.28 9608
6977.07 9695
6977.85 9766
6978.64 9906
6979.43 10428
6980.22 11111
6981.01 12043
6981.80 13592
6982.59 16012
6983.37 19011
6984.16 23359
6984.95 28402
6985.74 33503
6986.53 37904
6987.32 40663
6988.11 41528
6988.90 40611
6989.69 38418
6990.47 35211
6991.26 31134
6992.05 26720
6992.84 22873
6993.63 19458
6994.42 16517
6995.21 13932
6996.00 11974
6996.79 10455
6997.58 9343
6998.37 8389
6999.16 7684
6999.95 7185
7000.74 6898
7001.53 6600
7002.32 6304
7003.11 6169
7003.90 5974
7004.69 5743
7005.48 5511
7006.27 5229
7007.06 5034
7007.85 4774
7008.64 4705
7009.43 4687
7010.22 4591
7011.01 4669
7011.80 4782
7012.59 5012
7013.38 5249
7014.17 5332
7014.96 5463
7015.75 5641
7016.54 5700
7017.33 5559
7018.12 5482
7018.91 5371
7019.70 5329
7020.49 5377
7021.28 5523
7022.07 5716
7022.87 5879
7023.66 6022
7024.45 6361
7025.24 6646
7026.03 6954
7026.82 7310
7027.61 7397
7028.40 7396
7029.19 7605
7029.99 7552
7030.78 7388
7031.57 7033
7032.36 6816
7033.15 6441
7033.94 6138
7034.74 5874
7035.53 5544
7036.32 5392
7037.11 5213
7037.90 5273
7038.69 5218
7039.49 5173
7040.28 5122
7041.07 5072
7041.86 5023
7042.65 5076
7043.45 5007
7044.24 5005
7045.03 5150
7045.82 4992
7046.61 4985
7047.41 5010
7048.20 5207
7048.99 5320
7049.78 5362
7050.58 5587
7051.37 5697
7052.16 5824
7052.95 6044
7053.75 5885
7054.54 5707
7055.33 5491
7056.13 5388
7056.92 5221
7057.71 5069
7058.50 5212
7059.30 5170
7060.09 5010
7060.88 4983
7061.68 4994
7062.47 5017
7063.26 5032
7064.06 4953
7064.85 4824
7065.64 4812
7066.44 4655
7067.23 4580
7068.02 4563
7068.82 4436
7069.61 4384
7070.40 4247
7071.20 4187
7071.99 4069
7072.78 4019
7073.58 3952
7074.37 3821
7075.17 3756
7075.96 3782
7076.75 3728
7077.55 3640
7078.34 3597
7079.14 3600
7079.93 3551
7080.72 3487
7081.52 3453
7082.31 3337
7083.11 3376
7083.90 3339
7084.70 3345
7085.49 3293
7086.28 3326
7087.08 3317
7087.87 3272
7088.67 3244
7089.46 3255
7090.26 3322
7091.05 3222
7091.85 3145
7092.64 3042
7093.44 3069
7094.23 3106
7095.03 2994
7095.82 3015
7096.62 2993
7097.41 2920
7098.21 2933
7099.00 2851
7099.80 2794
7100.59 2902
7101.39 2838
7102.18 2787
7102.98 2826
7103.77 2823
7104.57 2742
7105.37 2796
7106.16 2728
7106.96 2663
7107.75 2659
7108.55 2670
7109.34 2701
7110.14 2671
7110.94 2633
7111.73 2659
7112.53 2694
7113.32 2721
7114.12 2719
7114.92 2701
7115.71 2517
7116.51 2522
7117.30 2674
7118.10 2700
7118.90 2616
7119.69 2641
7120.49 2674
7121.29 2617
7122.08 2519
7122.88 2539
7123.68 2502
7124.47 2566
7125.27 2541
7126.07 2585
7126.86 2594
7127.66 2515
7128.46 2605
7129.25 2680
7130.05 2723
7130.85 2772
7131.64 2860
7132.44 2896
7133.24 2781
7134.04 2708
7134.83 2642
7135.63 2707
7136.43 2739
7137.23 2650
7138.02 2579
7138.82 2499
7139.62 2493
7140.42 2537
7141.21 2490
7142.01 2423
7142.81 2336
7143.61 2366
7144.40 2330
7145.20 2349
7146.00 2321
7146.80 2262
7147.59 2203
7148.39 2165
7149.19 2187
7149.99 2156
7150.79 2164
7151.59 2152
7152.38 2136
7153.18 2197
7153.98 2151
7154.78 2235
7155.58 2319
7156.38 2330
7157.17 2430
7157.97 2521
7158.77 2462
7159.57 2368
7160.37 2364
7161.17 2326
7161.97 2305
7162.76 2283
7163.56 2184
7164.36 2210
7165.16 2237
7165.96 2189
7166.76 2162
7167.56 2118
7168.36 2120
7169.16 2160
7169.96 2180
7170.75 2144
7171.55 2136
7172.35 2119
7173.15 2141
7173.95 2080
7174.75 2063
7175.55 2060
7176.35 2108
7177.15 2031
7177.95 2018
7178.75 1964
7179.55 2039
7180.35 2045
7181.15 2078
7181.95 2084
7182.75 2088
7183.55 2139
7184.35 2151
7185.15 2149
7185.95 2182
7186.75 2217
7187.55 2215
7188.35 2080
7189.15 2038
7189.95 2021
7190.75 2006
7191.55 1984
7192.35 2018
7193.15 1970
7193.95 1973
7194.75 2007
7195.55 1958
7196.35 1943
7197.15 1944
7197.95 1964
7198.76 1908
7199.56 1918
7200.36 1918
7201.16 1946
7201.96 1959
7202.76 1935
7203.56 1946
7204.36 1973
7205.16 1931
7205.96 1896
7206.77 1925
7207.57 1939
7208.37 1909
7209.17 1880
7209.97 1938
7210.77 2006
7211.57 1991
7212.38 2036
7213.18 2060
7213.98 2035
7214.78 2108
7215.58 2161
7216.38 2128
7217.19 2130
7217.99 2131
7218.79 2078
7219.59 2139
7220.39 2069
7221.20 2105
7222.00 2143
7222.80 2100
7223.60 2086
7224.40 2153
7225.21 2124
7226.01 2084
7226.81 2049
7227.61 2111
7228.42 2089
7229.22 2126
7230.02 2120
7230.82 2172
7231.63 2165
7232.43 2164
7233.23 2175
7234.03 2220
7234.84 2304
7235.64 2550
7236.44 2659
7237.25 2693
7238.05 2909
7238.85 3024
7239.65 2988
7240.46 2845
7241.26 2732
7242.06 2658
7242.87 2559
7243.67 2508
7244.47 2387
7245.28 2326
7246.08 2345
7246.88 2277
7247.69 2190
7248.49 2145
7249.30 2101
7250.10 2120
7250.90 2150
7251.71 2145
7252.51 2088
7253.31 2066
7254.12 2102
7254.92 2073
7255.73 2100
7256.53 1988
7257.33 2012
7258.14 2133
7258.94 2125
7259.75 2025
7260.55 2068
7261.35 2068
7262.16 2093
7262.96 2111
7263.77 2125
7264.57 2123
7265.38 2147
7266.18 2109
7266.99 2118
7267.79 2171
7268.59 2180
7269.40 2246
7270.20 2187
7271.01 2251
7271.81 2194
7272.62 2224
7273.42 2237
7274.23 2291
7275.03 2268
7275.84 2233
7276.64 2209
7277.45 2335
7278.25 2313
7279.06 2351
7279.86 2390
7280.67 2533
7281.48 2679
7282.28 2860
7283.09 3173
7283.89 3586
7284.70 3964
7285.50 4224
7286.31 4546
7287.11 4554
7287.92 4502
7288.73 4348
7289.53 4033
7290.34 3755
7291.14 3516
7291.95 3219
7292.76 3060
7293.56 2828
7294.37 2674
7295.17 2532
7295.98 2392
7296.79 2435
7297.59 2380
7298.40 2373
7299.21 2332
7300.01 2308
7300.82 2290
7301.62 2346
7302.43 2350
7303.24 2285
7304.04 2308
7304.85 2337
7305.66 2299
7306.46 2335
7307.27 2301
7308.08 2346
7308.89 2429
7309.69 2363
7310.50 2300
7311.31 2357
7312.11 2399
7312.92 2473
7313.73 2458
7314.53 2423
7315.34 2435
7316.15 2471
7316.96 2536
7317.76 2560
7318.57 2706
7319.38 2859
7320.19 3093
7320.99 3306
7321.80 3532
7322.61 3623
7323.42 3583
7324.22 3579
7325.03 3457
7325.84 3339
7326.65 3167
7327.46 3077
7328.26 2866
7329.07 2700
7329.88 2667
7330.69 2575
7331.50 2477
7332.30 2373
7333.11 2352
7333.92 2362
7334.73 2324
7335.54 2331
7336.35 2316
7337.15 2408
7337.96 2402
7338.77 2361
7339.58 2485
7340.39 2520
7341.20 2572
7342.01 2563
7342.82 2568
7343.62 2535
7344.43 2562
7345.24 2461
7346.05 2441
7346.86 2377
7347.67 2405
7348.48 2442
7349.29 2346
7350.10 2364
7350.91 2313
7351.71 2261
7352.52 2255
7353.33 2239
7354.14 2268
7354.95 2295
7355.76 2232
7356.57 2266
7357.38 2361
7358.19 2380
7359.00 2410
7359.81 2532
7360.62 2622
7361.43 2668
7362.24 2756
7363.05 2774
7363.86 2798
7364.67 2773
7365.48 2745
7366.29 2743
7367.10 2648
7367.91 2592
7368.72 2537
7369.53 2511
7370.34 2446
7371.15 2374
7371.96 2400
7372.77 2360
7373.58 2271
7374.39 2263
7375.20 2303
7376.01 2286
7376.82 2305
7377.63 2338
7378.45 2377
7379.26 2479
7380.07 2628
7380.88 2817
7381.69 2920
7382.50 3034
7383.31 3153
7384.12 3225
7384.93 3179
7385.74 3081
7386.56 2898
7387.37 2853
7388.18 2716
7388.99 2516
7389.80 2438
7390.61 2249
7391.42 2225
7392.24 2156
7393.05 2125
7393.86 2123
7394.67 2067
7395.48 1947
7396.29 1967
7397.10 1990
7397.92 1985
7398.73 1968
7399.54 1977
7400.35 2005
7401.16 1992
7401.98 1994
7402.79 1983
7403.60 2007
7404.41 1966
7405.23 1926
7406.04 1879
7406.85 1925
7407.66 1870
7408.47 1844
7409.29 1861
7410.10 1889
7410.91 1902
7411.72 1823
7412.54 1834
7413.35 1843
7414.16 1796
7414.98 1821
7415.79 1838
7416.60 1813
7417.41 1850
7418.23 1848
7419.04 1865
7419.85 1782
7420.67 1815
7421.48 1802
7422.29 1802
7423.11 1797
7423.92 1834
7424.73 1762
7425.54 1752
7426.36 1763
7427.17 1763
7427.99 1776
7428.80 1805
7429.61 1794
7430.43 1782
7431.24 1722
7432.05 1768
7432.87 1759
7433.68 1758
7434.49 1789
7435.31 1810
7436.12 1817
7436.94 1784
7437.75 1813
7438.56 1842
7439.38 1823
7440.19 1813
7441.01 1771
7441.82 1802
7442.64 1869
7443.45 1802
7444.26 1738
7445.08 1735
7445.89 1711
7446.71 1733
7447.52 1734
7448.34 1773
7449.15 1684
7449.97 1668
7450.78 1661
7451.59 1692
7452.41 1701
7453.22 1676
7454.04 1677
7454.85 1669
7455.67 1697
7456.48 1670
7457.30 1633
7458.11 1680
7458.93 1727
7459.74 1704
7460.56 1760
7461.38 1687
7462.19 1587
7463.01 1635
7463.82 1626
7464.64 1606
7465.45 1586
7466.27 1623
7467.08 1565
7467.90 1608
7468.72 1568
7469.53 1574
7470.35 1598
7471.16 1665
7471.98 1661
7472.79 1628
7473.61 1620
7474.43 1623
7475.24 1649
7476.06 1664
7476.87 1696
7477.69 1599
7478.51 1635
7479.32 1622
7480.14 1614
7480.96 1650
7481.77 1632
7482.59 1604
7483.41 1590
7484.22 1666
7485.04 1671
7485.85 1635
7486.67 1661
7487.49 1667
7488.31 1634
7489.12 1629
7489.94 1597
7490.76 1614
7491.57 1598
7492.39 1571
7493.21 1547
7494.02 1587
7494.84 1606
7495.66 1584
7496.48 1553
7497.29 1588
7498.11 1524
7498.93 1586
7499.74 1657
7500.56 1686
7501.38 1576
7502.20 1630
7503.01 1629
7503.83 1617
7504.65 1594
7505.47 1595
7506.29 1610
7507.10 1591
7507.92 1629
7508.74 1630
7509.56 1571
7510.37 1649
7511.19 1670
7512.01 1614
7512.83 1658
7513.65 1628
7514.47 1601
7515.28 1679
7516.10 1672
7516.92 1614
7517.74 1647
7518.56 1616
7519.38 1633
7520.19 1636
7521.01 1641
7521.83 1669
7522.65 1657
7523.47 1669
7524.29 1719
7525.11 1772
7525.92 1726
7526.74 1765
7527.56 1776
7528.38 1761
7529.20 1757
7530.02 1784
7530.84 1758
7531.66 1750
7532.48 1782
7533.30 1729
7534.12 1766
7534.93 1743
7535.75 1750
7536.57 1788
7537.39 1798
7538.21 1754
7539.03 1774
7539.85 1713
7540.67 1686
7541.49 1709
7542.31 1653
7543.13 1711
7543.95 1654
7544.77 1676
7545.59 1694
7546.41 1733
7547.23 1677
7548.05 1682
7548.87 1700
7549.69 1668
7550.51 1687
7551.33 1654
7552.15 1638
7552.97 1678
7553.79 1705
7554.61 1693
7555.43 1650
7556.25 1660
7557.07 1694
7557.89 1682
7558.71 1703
7559.53 1741
7560.36 1683
7561.18 1722
7562.00 1701
7562.82 1752
7563.64 1791
7564.46 1854
7565.28 1782
7566.10 1718
7566.92 1726
7567.74 1761
7568.56 1725
7569.39 1799
7570.21 1797
7571.03 1826
7571.85 1796
7572.67 1792
7573.49 1855
7574.31 1841
7575.14 1841
7575.96 1897
7576.78 1893
7577.60 1859
7578.42 1855
7579.24 1863
7580.06 1873
7580.89 1838
7581.71 1852
7582.53 1891
7583.35 1856
7584.17 1885
7585.00 1859
7585.82 1843
7586.64 1881
7587.46 1902
7588.29 1921
7589.11 2015
7589.93 1963
7590.75 1988
7591.57 2052
7592.40 2029
7593.22 2029
7594.04 2033
7594.86 2009
7595.69 2058
7596.51 2049
7597.33 2032
7598.15 2102
7598.98 2049
7599.80 2046
7600.62 2127
7601.45 2145
7602.27 2152
7603.09 2220
7603.92 2243
7604.74 2239
7605.56 2219
7606.38 2313
7607.21 2363
7608.03 2353
7608.85 2249
7609.68 2249
7610.50 2285
7611.32 2242
7612.15 2246
7612.97 2253
7613.80 2328
7614.62 2370
7615.44 2364
7616.27 2376
7617.09 2505
7617.91 2620
7618.74 2649
7619.56 2767
7620.39 2858
7621.21 2844
7622.03 2838
7622.86 2773
7623.68 2843
7624.51 2833
7625.33 2723
7626.15 2795
7626.98 2724
7627.80 2685
7628.63 2736
7629.45 2757
7630.28 2798
7631.10 2915
7631.93 3032
7632.75 3158
7633.58 3233
7634.40 3157
7635.22 3159
7636.05 3012
7636.87 2974
7637.70 2906
7638.52 2681
7639.35 2546
7640.17 2399
7641.00 2299
7641.82 2268
7642.65 2195
7643.47 2219
7644.30 2179
7645.13 2223
7645.95 2271
7646.78 2349
7647.60 2397
7648.43 2478
7649.25 2583
7650.08 2643
7650.90 2655
7651.73 2694
7652.55 2733
7653.38 2759
7654.21 2723
7655.03 2617
7655.86 2540
7656.68 2370
7657.51 2352
7658.34 2245
7659.16 2143
7659.99 2107
7660.81 2033
7661.64 1962
7662.47 1905
7663.29 1815
7664.12 1810
7664.95 1835
7665.77 1796
7666.60 1843
7667.42 1812
7668.25 1826
7669.08 1852
7669.90 1850
7670.73 1833
7671.56 1822
7672.38 1831
7673.21 1777
7674.04 1818
7674.87 1831
7675.69 1837
7676.52 1813
7677.35 1852
7678.17 1872
7679.00 1853
7679.83 1805
7680.65 1823
7681.48 1848
7682.31 1812
7683.14 1823
7683.96 1886
7684.79 1931
7685.62 1902
7686.45 1896
7687.27 1837
7688.10 1916
7688.93 1952
7689.76 1884
7690.58 1964
7691.41 1897
7692.24 1896
7693.07 1917
7693.90 1957
7694.72 1959
7695.55 2001
7696.38 2073
7697.21 2133
7698.04 2234
7698.86 2392
7699.69 2349
7700.52 2306
7701.35 2244
7702.18 2277
7703.01 2275
7703.83 2210
7704.66 2145
7705.49 2053
7706.32 1971
7707.15 1938
7707.98 1881
7708.81 1864
7709.63 1796
7710.46 1814
7711.29 1806
7712.12 1824
7712.95 1788
7713.78 1752
7714.61 1735
7715.44 1771
7716.27 1744
7717.10 1737
7717.93 1761
7718.75 1720
7719.58 1663
7720.41 1678
7721.24 1690
7722.07 1683
7722.90 1684
7723.73 1705
7724.56 1719
7725.39 1723
7726.22 1822
7727.05 1743
7727.88 1807
7728.71 1862
7729.54 1896
7730.37 1870
7731.20 1976
7732.03 1947
7732.86 1933
7733.69 1883
7734.52 1905
7735.35 1874
7736.18 1773
7737.01 1718
7737.84 1728
7738.67 1735
7739.50 1678
7740.33 1705
7741.16 1691
7741.99 1636
7742.82 1637
7743.65 1692
7744.48 1740
7745.31 1746
7746.14 1884
7746.98 2025
7747.81 2130
7748.64 2245
7749.47 2339
7750.30 2273
7751.13 2298
7751.96 2286
7752.79 2227
7753.62 2072
7754.45 1999
7755.29 1925
7756.12 1858
7756.95 1791
7757.78 1727
7758.61 1769
7759.44 1692
7760.27 1618
7761.11 1553
7761.94 1591
7762.77 1584
7763.60 1613
7764.43 1595
7765.26 1568
7766.10 1547
7766.93 1569
7767.76 1552
7768.59 1561
7769.42 1564
7770.26 1570
7771.09 1597
7771.92 1632
7772.75 1619
7773.58 1582
7774.42 1575
7775.25 1593
7776.08 1582
7776.91 1533
7777.75 1601
7778.58 1617
7779.41 1606
7780.24 1618
7781.08 1589
7781.91 1627
7782.74 1545
7783.57 1521
7784.41 1549
7785.24 1583
7786.07 1524
7786.91 1575
7787.74 1655
7788.57 1649
7789.40 1606
7790.24 1642
7791.07 1590
7791.90 1573
7792.74 1641
7793.57 1625
7794.40 1622
7795.24 1651
7796.07 1602
7796.90 1564
7797.74 1638
7798.57 1632
7799.40 1637
7800.24 1738
7801.07 1714
7801.91 1706
7802.74 1746
7803.57 1684
7804.41 1771
7805.24 1736
7806.07 1783
7806.91 1722
7807.74 1729
7808.58 1789
7809.41 1836
7810.25 1883
7811.08 1805
7811.91 1851
7812.75 1904
7813.58 1959
7814.42 1998
7815.25 2070
7816.09 2187
7816.92 2177
7817.75 2225
7818.59 2268
7819.42 2282
7820.26 2289
7821.09 2226
7821.93 2299
7822.76 2285
7823.60 2353
7824.43 2381
7825.27 2379
7826.10 2395
7826.94 2416
7827.77 2336
7828.61 2291
7829.44 2233
7830.28 2178
7831.11 2112
7831.95 2122
7832.78 2097
7833.62 2075
7834.46 2136
7835.29 2100
7836.13 2193
7836.96 2180
7837.80 2175
7838.63 2081
7839.47 2038
7840.31 2010
7841.14 1956
7841.98 1981
7842.81 1908
7843.65 1920
7844.48 1830
7845.32 1779
7846.16 1807
7846.99 1780
7847.83 1772
7848.67 1752
7849.50 1761
7850.34 1739
7851.17 1718
7852.01 1761
7852.85 1721
7853.68 1764
7854.52 1725
7855.36 1748
7856.19 1750
7857.03 1758
7857.87 1775
7858.70 1804
7859.54 1759
7860.38 1736
7861.21 1751
7862.05 1812
7862.89 1747
7863.72 1740
7864.56 1754
7865.40 1795
7866.24 1797
7867.07 1725
7867.91 1753
7868.75 1759
7869.59 1763
7870.42 1789
7871.26 1781
7872.10 1788
7872.94 1816
7873.77 1884
7874.61 1901
7875.45 1868
7876.29 1944
7877.12 2046
7877.96 2106
7878.80 2206
7879.64 2331
7880.47 2504
7881.31 2545
7882.15 2624
7882.99 2681
7883.83 2766
7884.66 2768
7885.50 2710
7886.34 2511
7887.18 2514
7888.02 2401
7888.86 2280
7889.69 2288
7890.53 2261
7891.37 2260
7892.21 2221
7893.05 2142
7893.89 2241
7894.73 2227
7895.56 2143
7896.40 2174
7897.24 2114
7898.08 2074
7898.92 2005
7899.76 1947
7900.60 1938
7901.44 1848
7902.28 1797
7903.12 1811
7903.95 1794
7904.79 1832
7905.63 1802
7906.47 1807
7907.31 1788
7908.15 1765
7908.99 1748
7909.83 1754
7910.67 1755
7911.51 1772
7912.35 1759
7913.19 1760
7914.03 1803
7914.87 1785
7915.71 1913
7916.55 2035
7917.39 2097
7918.23 2139
7919.07 2230
7919.91 2309
7920.75 2307
7921.59 2294
7922.43 2306
7923.27 2217
7924.11 2101
7924.95 2078
7925.79 1974
7926.63 1876
7927.47 1757
7928.31 1720
7929.15 1768
7929.99 1667
7930.83 1640
7931.67 1643
7932.51 1648
7933.35 1613
7934.19 1580
7935.04 1576
7935.88 1580
7936.72 1568
7937.56 1566
7938.40 1587
7939.24 1578
7940.08 1597
7940.92 1646
7941.76 1634
7942.60 1623
7943.45 1668
7944.29 1654
7945.13 1633
7945.97 1680
7946.81 1624
7947.65 1608
7948.49 1648
7949.34 1657
7950.18 1640
7951.02 1603
7951.86 1649
7952.70 1715
7953.54 1700
7954.39 1749
7955.23 1768
7956.07 1750
7956.91 1810
7957.75 1866
7958.60 1933
7959.44 1873
7960.28 1860
7961.12 1857
7961.96 1874
7962.81 1712
7963.65 1702
7964.49 1666
7965.33 1651
7966.18 1696
7967.02 1750
7967.86 1750
7968.70 1790
7969.55 1863
7970.39 1935
7971.23 1953
7972.08 1852
7972.92 1801
7973.76 1808
7974.60 1706
7975.45 1667
7976.29 1598
7977.13 1546
7977.98 1537
7978.82 1540
7979.66 1496
7980.51 1439
7981.35 1462
7982.19 1443
7983.04 1477
7983.88 1457
7984.72 1394
7985.57 1440
7986.41 1476
7987.25 1427
7988.10 1473
7988.94 1422
7989.78 1414
7990.63 1350
7991.47 1336
7992.32 1329
7993.16 1318
7994.00 1371
7994.85 1315
7995.69 1330
7996.54 1320
7997.38 1313
7998.22 1331
7999.07 1295
7999.91 1304
8000.76 1289
8001.60 1269
8002.45 1272
8003.29 1238
8004.13 1243
8004.98 1295
8005.82 1302
8006.67 1219
8007.51 1259
8008.36 1282
8009.20 1277
8010.05 1234
8010.89 1208
8011.74 1196
8012.58 1183
8013.43 1211
8014.27 1239
8015.12 1184
8015.96 1198
8016.81 1202
8017.65 1221
8018.50 1166
8019.34 1190
8020.19 1184
8021.03 1257
8021.88 1229
8022.72 1219
8023.57 1209
8024.41 1161
8025.26 1180
8026.11 1208
8026.95 1160
8027.80 1167
8028.64 1209
8029.49 1205
8030.33 1190
8031.18 1201
8032.03 1211
8032.87 1181
8033.72 1184
8034.56 1217
8035.41 1239
8036.26 1197
8037.10 1218
8037.95 1180
8038.80 1181
8039.64 1215
8040.49 1213
8041.34 1193
8042.18 1212
8043.03 1180
8043.87 1196
8044.72 1237
8045.57 1188
8046.41 1170
8047.26 1181
8048.11 1237
8048.96 1210
8049.80 1208
8050.65 1184
8051.50 1170
8052.34 1200
8053.19 1222
8054.04 1179
8054.88 1190
8055.73 1242
8056.58 1209
8057.43 1182
8058.27 1142
8059.12 1136
8059.97 1117
8060.82 1136
8061.66 1154
8062.51 1147
8063.36 1092
8064.21 1128
8065.05 1154
8065.90 1161
8066.75 1178
8067.60 1110
8068.44 1126
8069.29 1064
8070.14 1093
8070.99 1096
8071.84 1076
8072.68 1099
8073.53 1166
8074.38 1131
8075.23 1126
8076.08 1083
8076.93 1111
8077.77 1099
8078.62 1112
8079.47 1104
8080.32 1082
8081.17 1069
8082.02 1127
8082.87 1144
8083.71 1066
8084.56 1044
8085.41 1128
8086.26 1155
8087.11 1081
8087.96 1116
8088.81 1087
8089.66 1105
8090.51 1104
8091.35 1075
8092.20 1091
8093.05 1071
8093.90 1083
8094.75 1129
8095.60 1087
8096.45 1109
8097.30 1069
8098.15 1067
8099.00 1083
8099.85 1133
8100.70 1168
8101.55 1102
8102.40 1096
8103.25 1075
8104.10 1128
8104.95 1133
8105.80 1122
8106.65 1117
8107.50 1111
8108.35 1102
8109.20 1151
8110.05 1083
8110.90 1106
8111.75 1087
8112.60 1112
8113.45 1141
8114.30 1131
8115.15 1157
8116.00 1056
8116.85 1095
8117.70 1137
8118.55 1143
8119.40 1163
8120.25 1118
8121.10 1184
8121.95 1149
8122.80 1208
8123.65 1192
8124.50 1149
8125.35 1180
8126.20 1215
8127.06 1197
8127.91 1188
8128.76 1156
8129.61 1224
8130.46 1181
8131.31 1168
8132.16 1233
8133.01 1257
8133.86 1229
8134.72 1245
8135.57 1248
8136.42 1221
8137.27 1258
8138.12 1276
8138.97 1226
8139.83 1237
8140.68 1215
8141.53 1264
8142.38 1211
8143.23 1228
8144.08 1273
8144.94 1214
8145.79 1212
8146.64 1274
8147.49 1274
8148.34 1264
8149.20 1252
8150.05 1264
8150.90 1264
8151.75 1303
8152.60 1357
8153.46 1347
8154.31 1385
8155.16 1430
8156.01 1454
8156.87 1476
8157.72 1458
8158.57 1479
8159.42 1509
8160.28 1531
8161.13 1443
8161.98 1372
8162.84 1336
8163.69 1279
8164.54 1258
8165.39 1295
8166.25 1239
8167.10 1212
8167.95 1191
8168.81 1210
8169.66 1173
8170.51 1182
8171.37 1185
8172.22 1219
8173.07 1220
8173.93 1213
8174.78 1182
8175.63 1149
8176.49 1137
8177.34 1156
8178.19 1191
8179.05 1135
8179.90 1151
8180.76 1161
8181.61 1169
8182.46 1122
8183.32 1098
8184.17 1104
8185.02 1125
8185.88 1091
8186.73 1101
8187.59 1080
8188.44 1043
8189.30 1106
8190.15 1105
8191.00 1057
8191.86 1049
8192.71 1100
8193.57 1076
8194.42 1110
8195.28 1096
8196.13 1096
8196.99 1094
8197.84 1085
8198.69 1146
8199.55 1124
8200.40 1139
8201.26 1148
8202.11 1100
8202.97 1118
8203.82 1124
8204.68 1060
8205.53 1077
8206.39 1117
8207.24 1097
8208.10 1075
8208.95 1041
8209.81 1097
8210.67 1167
8211.52 1132
8212.38 1145
8213.23 1179
8214.09 1160
8214.94 1152
8215.80 1200
8216.65 1245
8217.51 1218
8218.37 1178
8219.22 1162
8220.08 1169
8220.93 1221
8221.79 1166
8222.64 1203
8223.50 1193
8224.36 1214
8225.21 1197
8226.07 1148
8226.92 1161
8227.78 1188
8228.64 1198
8229.49 1178
8230.35 1190
8231.21 1192
8232.06 1120
8232.92 1132
8233.78 1109
8234.63 1103
8235.49 1136
8236.35 1135
8237.20 1118
8238.06 1113
8238.92 1082
8239.77 1133
8240.63 1082
8241.49 1108
8242.34 1069
8243.20 1025
8244.06 1041
8244.91 1065
8245.77 1069
8246.63 1042
8247.49 1016
8248.34 1050
8249.20 1008
8250.06 961
8250.92 981
8251.77 1000
8252.63 1073
8253.49 1066
8254.35 1044
8255.20 1038
8256.06 1034
8256.92 1046
8257.78 1006
8258.63 1074
8259.49 1047
8260.35 1011
8261.21 1042
8262.07 1048
8262.92 1086
8263.78 1062
8264.64 1066
8265.50 1048
8266.36 1032
8267.22 1141
8268.07 1087
8268.93 1112
8269.79 1090
8270.65 1142
8271.51 1137
8272.37 1125
8273.22 1136
8274.08 1152
8274.94 1086
8275.80 1108
8276.66 1088
8277.52 1112
8278.38 1102
8279.24 1046
8280.09 1060
8280.95 1054
8281.81 1080
8282.67 1094
8283.53 1073
8284.39 1064
8285.25 1039
8286.11 1067
8286.97 1105
8287.83 1066
8288.69 1030
8289.55 1050
8290.41 1082
8291.26 1097
8292.12 1078
8292.98 1062
8293.84 1047
8294.70 1047
8295.56 1081
8296.42 1150
8297.28 1153
8298.14 1131
8299.00 1136
8299.86 1082
8300.72 1084
8301.58 1146
8302.44 1094
8303.30 1130
8304.16 1100
8305.02 1108
8305.88 1109
8306.74 1136
8307.60 1127
8308.46 1065
8309.33 1051
8310.19 1092
8311.05 1033
8311.91 1031
8312.77 1108
8313.63 1082
8314.49 1049
8315.35 1019
8316.21 1115
8317.07 1091
8317.93 1073
8318.79 1096
8319.65 1094
8320.52 1046
8321.38 1052
8322.24 1042
8323.10 1058
8323.96 1070
8324.82 1021
8325.68 1044
8326.54 1068
8327.41 1073
8328.27 1043
8329.13 1055
8329.99 1108
8330.85 1072
8331.71 1040
8332.57 1053
8333.44 1052
8334.30 1083
8335.16 1074
8336.02 1076
8336.88 1080
8337.75 1056
8338.61 1076
8339.47 1075
8340.33 1065
8341.19 1109
8342.06 1088
8342.92 1108
8343.78 1071
8344.64 1090
8345.50 1097
8346.37 1094
8347.23 1119
8348.09 1145
8348.95 1115
8349.82 1126
8350.68 1163
8351.54 1149
8352.40 1204
8353.27 1221
8354.13 1164
8354.99 1168
8355.86 1124
8356.72 1089
8357.58 1126
8358.45 1171
8359.31 1128
8360.17 1122
8361.03 1112
8361.90 1108
8362.76 1110
8363.62 1117
8364.49 1128
8365.35 1126
8366.21 1130
8367.08 1073
8367.94 1096
8368.80 1106
8369.67 1115
8370.53 1083
8371.40 1088
8372.26 1146
8373.12 1126
8373.99 1127
8374.85 1081
8375.71 1112
8376.58 1138
8377.44 1122
8378.31 1094
8379.17 1152
8380.03 1137
8380.90 1126
8381.76 1233
8382.63 1194
8383.49 1140
8384.36 1205
8385.22 1199
8386.08 1143
8386.95 1212
8387.81 1240
8388.68 1165
8389.54 1210
8390.41 1193
8391.27 1240
8392.14 1266
8393.00 1229
8393.87 1223
8394.73 1265
8395.60 1273
8396.46 1257
8397.33 1276
8398.19 1280
8399.06 1234
8399.92 1274
8400.79 1289
8401.65 1276
8402.52 1241
8403.38 1290
8404.25 1313
8405.11 1268
8405.98 1311
8406.84 1331
8407.71 1339
8408.58 1339
8409.44 1292
8410.31 1376
8411.17 1386
8412.04 1408
8412.90 1415
8413.77 1426
8414.64 1437
8415.50 1437
8416.37 1400
8417.23 1421
8418.10 1501
8418.97 1470
8419.83 1505
8420.70 1451
8421.56 1538
8422.43 1449
8423.30 1531
8424.16 1527
8425.03 1592
8425.90 1589
8426.76 1607
8427.63 1635
8428.50 1670
8429.36 1667
8430.23 1682
8431.10 1740
8431.96 1715
8432.83 1791
8433.70 1800
8434.56 1808
8435.43 1797
8436.30 1878
8437.16 1895
8438.03 1923
8438.90 1918
8439.77 1975
8440.63 1952
8441.50 2048
8442.37 2083
8443.24 2011
8444.10 2066
8444.97 2112
8445.84 2099
8446.71 2146
8447.57 2109
8448.44 2142
8449.31 2158
8450.18 2209
8451.04 2334
8451.91 2424
8452.78 2672
8453.65 2901
8454.52 3206
8455.38 3491
8456.25 3916
8457.12 4200
8457.99 4455
8458.86 4642
8459.72 4632
8460.59 4480
8461.46 4293
8462.33 4015
8463.20 3788
8464.07 3453
8464.93 3211
8465.80 2988
8466.67 2757
8467.54 2676
8468.41 2577
8469.28 2418
8470.15 2361
8471.02 2294
8471.88 2236
8472.75 2147
8473.62 2104
8474.49 2050
8475.36 2034
8476.23 1953
8477.10 1998
8477.97 1954
8478.84 1941
8479.71 1929
8480.58 1972
8481.44 1996
8482.31 2040
8483.18 2097
8484.05 2160
8484.92 2189
8485.79 2150
8486.66 2121
8487.53 2154
8488.40 2064
8489.27 1951
8490.14 2002
8491.01 1919
8491.88 1875
8492.75 1896
8493.62 1882
8494.49 1897
8495.36 1926
8496.23 1871
8497.10 1887
8497.97 1865
8498.84 1924
8499.71 1860
8500.58 1813
8501.45 1824
8502.32 1847
8503.19 1852
8504.06 1860
8504.93 1846
8505.80 1844
8506.67 1819
8507.55 1795
8508.42 1802
8509.29 1838
8510.16 1892
8511.03 1922
8511.90 1892
8512.77 1893
8513.64 1918
8514.51 1905
8515.38 1889
8516.25 1939
8517.13 1930
8518.00 1996
8518.87 2016
8519.74 1965
8520.61 2002
8521.48 2070
8522.35 2176
8523.23 2284
8524.10 2338
8524.97 2474
8525.84 2601
8526.71 2664
8527.58 2699
8528.46 2859
8529.33 2884
8530.20 2754
8531.07 2736
8531.94 2610
8532.81 2534
8533.69 2480
8534.56 2419
8535.43 2270
8536.30 2231
8537.18 2210
8538.05 2197
8538.92 2120
8539.79 2061
8540.66 1999
8541.54 1943
8542.41 1981
8543.28 1927
8544.15 1869
8545.03 1853
8545.90 1847
8546.77 1796
8547.64 1812
8548.52 1865
8549.39 1803
8550.26 1872
8551.14 1875
8552.01 1943
8552.88 2063
8553.76 2212
8554.63 2275
8555.50 2216
8556.37 2274
8557.25 2246
8558.12 2263
8558.99 2242
8559.87 2234
8560.74 2145
8561.61 2035
8562.49 2014
8563.36 1955
8564.24 1945
8565.11 1837
8565.98 1806
8566.86 1730
8567.73 1719
8568.60 1708
8569.48 1630
8570.35 1611
8571.23 1599
8572.10 1612
8572.97 1550
8573.85 1573
8574.72 1599
8575.60 1612
8576.47 1637
8577.34 1593
8578.22 1531
8579.09 1558
8579.97 1565
8580.84 1563
8581.72 1586
8582.59 1576
8583.47 1586
8584.34 1630
8585.21 1566
8586.09 1601
8586.96 1596
8587.84 1607
8588.71 1621
8589.59 1630
8590.46 1611
8591.34 1655
8592.21 1650
8593.09 1604
8593.96 1580
8594.84 1671
8595.71 1654
8596.59 1721
8597.46 1722
8598.34 1665
8599.22 1707
8600.09 1737
8600.97 1724
8601.84 1740
8602.72 1773
8603.59 1759
8604.47 1734
8605.34 1792
8606.22 1745
8607.10 1788
8607.97 1853
8608.85 1818
8609.72 1835
8610.60 1847
8611.47 1873
8612.35 1837
8613.23 1836
8614.10 1895
8614.98 1908
8615.86 1944
8616.73 1941
8617.61 1953
8618.48 1956
8619.36 2025
8620.24 2073
8621.11 2025
8621.99 2072
8622.87 2113
8623.74 2113
8624.62 2099
8625.50 2102
8626.37 2135
8627.25 2147
8628.13 2091
8629.00 2086
8629.88 2106
8630.76 2107
8631.64 2143
8632.51 2131
8633.39 2116
8634.27 2078
8635.14 2086
8636.02 2120
8636.90 2136
8637.78 2179
8638.65 2177
8639.53 2147
8640.41 2268
8641.29 2257
8642.16 2266
8643.04 2278
8643.92 2252
8644.80 2307
8645.67 2348
8646.55 2465
8647.43 2492
8648.31 2553
8649.18 2571
8650.06 2588
8650.94 2570
8651.82 2621
8652.70 2579
8653.58 2571
8654.45 2574
8655.33 2608
8656.21 2675
8657.09 2733
8657.97 2825
8658.84 2912
8659.72 2978
8660.60 3214
8661.48 3495
8662.36 3739
8663.24 4127
8664.12 4552
8664.99 4908
8665.87 5159
8666.75 5345
8667.63 5452
8668.51 5275
8669.39 5109
8670.27 4871
8671.15 4656
8672.03 4385
8672.91 4054
8673.78 3788
8674.66 3609
8675.54 3430
8676.42 3287
8677.30 3097
8678.18 3059
8679.06 2916
8679.94 2777
8680.82 2660
8681.70 2620
8682.58 2529
8683.46 2495
8684.34 2405
8685.22 2373
8686.10 2354
8686.98 2317
8687.86 2375
8688.74 2490
8689.62 2577
8690.50 2690
8691.38 2872
8692.26 3006
8693.14 3075
8694.02 3182
8694.90 3330
8695.78 3346
8696.66 3304
8697.54 3239
8698.42 3225
8699.30 3201
8700.18 3085
8701.06 2935
8701.94 2800
8702.82 2759
8703.70 2801
8704.58 2709
8705.46 2558
8706.34 2498
8707.23 2446
8708.11 2401
8708.99 2255
8709.87 2222
8710.75 2103
8711.63 2032
8712.51 1986
8713.39 1936
8714.27 1923
8715.16 1855
8716.04 1774
8716.92 1788
8717.80 1737
8718.68 1751
8719.56 1740
8720.44 1720
8721.33 1743
8722.21 1733
8723.09 1757
8723.97 1775
8724.85 1756
8725.73 1798
8726.62 1862
8727.50 1841
8728.38 1839
8729.26 1847
8730.14 1891
8731.03 1869
8731.91 1910
8732.79 1933
8733.67 1818
8734.55 1886
8735.44 1908
8736.32 1886
8737.20 1886
8738.08 1836
8738.97 1840
8739.85 1774
8740.73 1826
8741.61 1820
8742.50 1764
8743.38 1811
8744.26 1796
8745.14 1813
8746.03 1778
8746.91 1804
8747.79 1791
8748.68 1779
8749.56 1832
8750.44 1772
8751.33 1725
8752.21 1741
8753.09 1719
8753.97 1780
8754.86 1775
8755.74 1758
8756.62 1775
8757.51 1751
8758.39 1823
8759.28 1882
8760.16 1851
8761.04 1812
8761.93 1859
8762.81 1892
8763.69 1912
8764.58 1872
8765.46 1866
8766.34 1892
8767.23 1875
8768.11 1854
8769.00 1852
8769.88 1841
8770.76 1828
8771.65 1883
8772.53 1828
8773.42 1826
8774.30 1858
8775.19 1855
8776.07 1818
8776.95 1824
8777.84 1833
8778.72 1891
8779.61 1943
8780.49 2020
8781.38 2063
8782.26 2096
8783.15 2251
8784.03 2225
8784.92 2260
8785.80 2304
8786.69 2271
8787.57 2221
8788.46 2134
8789.34 2083
8790.23 2071
8791.11 1984
8792.00 1822
8792.88 1761
8793.77 1746
8794.65 1701
8795.54 1609
8796.42 1584
8797.31 1555
8798.19 1570
8799.08 1518
8799.96 1422
8800.85 1466
8801.74 1423
8802.62 1378
8803.51 1403
8804.39 1351
8805.28 1365
8806.16 1355
8807.05 1351
8807.94 1320
8808.82 1351
8809.71 1373
8810.59 1339
8811.48 1346
8812.37 1360
8813.25 1324
8814.14 1344
8815.03 1381
8815.91 1321
8816.80 1313
8817.68 1315
8818.57 1356
8819.46 1370
8820.34 1330
8821.23 1329
8822.12 1312
8823.00 1289
8823.89 1307
8824.78 1282
8825.66 1292
8826.55 1254
8827.44 1285
8828.33 1292
8829.21 1293
8830.10 1257
8830.99 1288
8831.87 1251
8832.76 1232
8833.65 1265
8834.54 1271
8835.42 1229
8836.31 1269
8837.20 1257
8838.08 1279
8838.97 1245
8839.86 1254
8840.75 1296
8841.64 1300
8842.52 1243
8843.41 1244
8844.30 1265
8845.19 1255
8846.07 1233
8846.96 1248
8847.85 1235
8848.74 1206
8849.63 1227
8850.51 1185
8851.40 1218
8852.29 1219
8853.18 1237
8854.07 1233
8854.96 1172
8855.84 1192
8856.73 1216
8857.62 1190
8858.51 1196
8859.40 1211
8860.29 1230
8861.17 1202
8862.06 1184
8862.95 1217
8863.84 1195
8864.73 1193
8865.62 1194
8866.51 1215
8867.40 1207
8868.29 1182
8869.17 1178
8870.06 1154
8870.95 1137
8871.84 1143
8872.73 1199
8873.62 1194
8874.51 1186
8875.40 1141
8876.29 1124
8877.18 1154
8878.07 1159
8878.96 1137
8879.85 1138
8880.74 1109
8881.63 1119
8882.51 1151
8883.40 1095
8884.29 1109
8885.18 1142
8886.07 1123
8886.96 1089
8887.85 1084
8888.74 1033
8889.63 1051
8890.52 1078
8891.41 1065
8892.30 998
8893.19 1011
8894.09 1070
8894.98 1070
8895.87 1070
8896.76 1061
8897.65 1051
8898.54 1068
8899.43 1023
8900.32 1011
8901.21 1014
8902.10 987
8902.99 977
8903.88 961
8904.77 973
8905.66 981
8906.55 987
8907.44 1039
8908.34 1028
8909.23 951
8910.12 953
8911.01 983
8911.90 985
8912.79 1023
8913.68 1006
8914.57 1009
8915.47 1030
8916.36 958
8917.25 1012
8918.14 981
8919.03 1024
8919.92 998
8920.81 993
8921.71 983
8922.60 969
8923.49 951
8924.38 974
8925.27 974
8926.16 972
8927.06 961
8927.95 969
8928.84 955
8929.73 938
8930.62 952
8931.52 966
8932.41 967
8933.30 943
8934.19 948
8935.09 947
8935.98 949
8936.87 935
8937.76 951
8938.66 954
8939.55 938
8940.44 909
8941.33 921
8942.23 925
8943.12 869
8944.01 928
8944.90 926
8945.80 949
8946.69 964
8947.58 921
8948.48 927
8949.37 905
8950.26 928
8951.16 941
8952.05 973
8952.94 992
8953.84 921
8954.73 896
8955.62 961
8956.52 926
8957.41 942
8958.30 935
8959.20 965
8960.09 976
8960.98 984
8961.88 944
8962.77 939
8963.66 952
8964.56 943
8965.45 964
8966.35 945
8967.24 992
8968.13 1006
8969.03 984
8969.92 986
8970.82 974
8971.71 953
8972.60 971
8973.50 970
8974.39 978
8975.29 938
8976.18 968
8977.08 957
8977.97 935
8978.87 918
8979.76 907
8980.65 912
8981.55 880
8982.44 887
8983.34 914
8984.23 947
8985.13 903
8986.02 902
8986.92 904
8987.81 880
8988.71 871
8989.60 903
8990.50 924
8991.39 914
8992.29 914
8993.18 905
8994.08 916
8994.97 926
8995.87 909
8996.76 941
8997.66 934
8998.56 901
8999.45 919
9000.35 912
9001.24 883
9002.14 885
9003.03 906
9003.93 938
9004.83 895
9005.72 900
9006.62 877
9007.51 866
9008.41 827
9009.31 873
9010.20 871
9011.10 884
9011.99 821
9012.89 849
9013.79 895
9014.68 872
9015.58 845
9016.48 819
9017.37 857
9018.27 864
9019.16 891
9020.06 886
9020.96 849
9021.85 857
9022.75 857
9023.65 849
9024.54 873
9025.44 881
9026.34 864
9027.24 850
9028.13 897
9029.03 865
9029.93 820
9030.82 828
9031.72 854
9032.62 888
9033.52 894
9034.41 887
9035.31 878
9036.21 858
9037.10 879
9038.00 844
9038.90 858
9039.80 839
9040.69 871
9041.59 877
9042.49 882
9043.39 898
9044.29 917
9045.18 887
9046.08 884
9046.98 921
9047.88 860
9048.78 871
9049.67 886
9050.57 884
9051.47 877
9052.37 903
9053.27 881
9054.16 880
9055.06 903
9055.96 885
9056.86 872
9057.76 919
9058.66 926
9059.55 910
9060.45 888
9061.35 919
9062.25 898
9063.15 846
9064.05 924
9064.95 946
9065.85 929
9066.74 880
9067.64 905
9068.54 916
9069.44 920
9070.34 915
9071.24 857
9072.14 928
9073.04 920
9073.94 928
9074.84 914
9075.74 911
9076.64 910
9077.53 899
9078.43 885
9079.33 923
9080.23 882
9081.13 905
9082.03 914
9082.93 911
9083.83 951
9084.73 944
9085.63 960
9086.53 952
9087.43 941
9088.33 928
9089.23 904
9090.13 937
9091.03 945
9091.93 898
9092.83 943
9093.73 964
9094.63 912
9095.53 946
9096.43 929
9097.33 931
9098.23 870
9099.13 952
9100.04 917
9100.94 871
9101.84 888
9102.74 906
9103.64 923
9104.54 893
9105.44 913
9106.34 898
9107.24 911
9108.14 956
9109.04 950
9109.94 896
9110.85 913
9111.75 889
9112.65 893
9113.55 873
9114.45 880
9115.35 885
9116.25 935
9117.15 902
9118.06 925
9118.96 893
9119.86 948
9120.76 914
9121.66 961
9122.56 911
9123.46 916
9124.37 964
9125.27 955
9126.17 993
9127.07 978
9127.97 989
9128.88 971
9129.78 975
9130.68 984
9131.58 920
9132.48 942
9133.39 924
9134.29 959
9135.19 922
9136.09 873
9137.00 903
9137.90 935
9138.80 867
9139.70 887
9140.61 847
9141.51 880
9142.41 912
9143.31 931
9144.22 932
9145.12 910
9146.02 893
9146.92 914
9147.83 925
9148.73 876
9149.63 883
9150.54 921
9151.44 896
9152.34 894
9153.25 899
9154.15 860
9155.05 896
9155.96 884
9156.86 862
9157.76 883
9158.67 880
9159.57 846
9160.47 908
9161.38 914
9162.28 881
9163.18 899
9164.09 921
9164.99 919
9165.90 900
9166.80 908
9167.70 903
9168.61 930
9169.51 936
9170.42 896
9171.32 870
9172.22 917
9173.13 893
9174.03 948
9174.94 922
9175.84 910
9176.74 921
9177.65 936
9178.55 890
9179.46 902
9180.36 917
9181.27 922
9182.17 906
9183.08 899
9183.98 872
9184.89 868
9185.79 931
9186.70 889
9187.60 899
9188.51 901
9189.41 983
9190.32 952
9191.22 938
9192.13 928
9193.03 909
9193.94 972
9194.84 990
9195.75 953
9196.65 1022
9197.56 1033
9198.46 1059
9199.37 1085
9200.27 1095
9201.18 1102
9202.08 1146
9202.99 1155
9203.90 1117
9204.80 1121
9205.71 1127
9206.61 1058
9207.52 1045
9208.42 1052
9209.33 982
9210.24 1032
9211.14 1013
9212.05 975
9212.95 962
9213.86 955
9214.77 976
9215.67 968
9216.58 929
9217.49 912
9218.39 930
9219.30 906
9220.21 907
9221.11 906
9222.02 900
9222.93 946
9223.83 913
9224.74 892
9225.65 901
9226.55 897
9227.46 894
9228.37 923
9229.27 904
9230.18 903
9231.09 891
9231.99 893
9232.90 862
9233.81 924
9234.72 933
9235.62 910
9236.53 913
9237.44 932
9238.34 894
9239.25 908
9240.16 919
9241.07 894
9241.97 909
9242.88 880
9243.79 920
9244.70 924
9245.61 893
9246.51 893
9247.42 909
9248.33 896
9249.24 928
9250.14 891
9251.05 934
9251.96 944
9252.87 907
9253.78 906
9254.69 901
9255.59 958
9256.50 949
9257.41 946
9258.32 934
9259.23 946
9260.14 948
9261.04 954
9261.95 971
9262.86 973
9263.77 981
9264.68 984
9265.59 943
9266.50 954
9267.40 951
9268.31 936
9269.22 928
9270.13 934
9271.04 950
9271.95 931
9272.86 921
9273.77 949
9274.68 966
9275.59 950
9276.49 976
9277.40 978
9278.31 955
9279.22 969
9280.13 985
9281.04 943
9281.95 930
9282.86 934
9283.77 981
9284.68 972
9285.59 881
9286.50 962
9287.41 994
9288.32 992
9289.23 937
9290.14 938
9291.05 972
9291.96 956
9292.87 921
9293.78 919
9294.69 898
9295.60 936
9296.51 977
9297.42 978
9298.33 1001
9299.24 1051
9300.15 1037
9301.06 992
9301.97 987
9302.88 978
9303.79 981
9304.70 979
9305.61 1021
9306.53 1000
9307.44 1010
9308.35 1055
9309.26 1027
9310.17 1035
9311.08 1076
9311.99 1055
9312.90 1042
9313.81 1041
9314.72 1048
9315.63 1041
9316.55 1021
9317.46 1071
9318.37 1026
9319.28 1011
9320.19 1014
9321.10 1024
9322.01 978
9322.93 991
9323.84 976
9324.75 952
9325.66 995
9326.57 1003
9327.48 1004
9328.40 986
9329.31 1011
9330.22 985
9331.13 1063
9332.04 1006
9332.96 977
9333.87 947
9334.78 977
9335.69 1006
9336.60 1003
9337.52 989
9338.43 1013
9339.34 1011
9340.25 1002
9341.17 1000
9342.08 997
9342.99 994
9343.90 1007
9344.82 1021
9345.73 990
9346.64 1040
9347.55 1034
9348.47 1005
9349.38 1047
9350.29 1018
9351.21 991
9352.12 1050
9353.03 1039
9353.94 1020
9354.86 1015
9355.77 1022
9356.68 1048
9357.60 1069
9358.51 1027
9359.42 1094
9360.34 1053
9361.25 1041
9362.16 1010
9363.08 1012
9363.99 1020
9364.90 1065
9365.82 1028
9366.73 1093
9367.65 1126
9368.56 1033
9369.47 1068
9370.39 1051
9371.30 1062
9372.21 1088
9373.13 1075
9374.04 1081
9374.96 1088
9375.87 1065
9376.79 1131
9377.70 1074
9378.61 1093
9379.53 1132
9380.44 1146
9381.36 1154
9382.27 1169
9383.19 1129
9384.10 1155
9385.01 1136
9385.93 1210
9386.84 1188
9387.76 1133
9388.67 1165
9389.59 1205
9390.50 1242
9391.42 1248
9392.33 1275
9393.25 1296
9394.16 1290
9395.08 1261
9395.99 1309
9396.91 1331
9397.82 1304
9398.74 1327
9399.65 1309
9400.57 1245
9401.48 1255
9402.40 1292
9403.32 1273
9404.23 1299
9405.15 1262
9406.06 1250
9406.98 1274
9407.89 1319
9408.81 1295
9409.73 1295
9410.64 1304
9411.56 1322
9412.47 1296
9413.39 1341
9414.30 1306
9415.22 1297
9416.14 1311
9417.05 1299
9417.97 1313
9418.89 1365
9419.80 1304
9420.72 1339
9421.63 1359
9422.55 1368
9423.47 1381
9424.38 1442
9425.30 1391
9426.22 1394
9427.13 1397
9428.05 1438
9428.97 1397
9429.88 1407
9430.80 1438
9431.72 1497
9432.63 1488
9433.55 1503
9434.47 1532
9435.38 1572
9436.30 1583
9437.22 1592
9438.14 1625
9439.05 1694
9439.97 1698
9440.89 1717
9441.81 1739
9442.72 1768
9443.64 1797
9444.56 1814
9445.47 1825
9446.39 1843
9447.31 1867
9448.23 1897
9449.15 2058
9450.06 2082
9450.98 2173
9451.90 2267
9452.82 2410
9453.73 2521
9454.65 2599
9455.57 2579
9456.49 2612
9457.41 2638
9458.32 2599
9459.24 2506
9460.16 2413
9461.08 2311
9462.00 2159
9462.92 1998
9463.83 1863
9464.75 1752
9465.67 1693
9466.59 1621
9467.51 1554
9468.43 1487
9469.35 1505
9470.26 1473
9471.18 1372
9472.10 1420
9473.02 1394
9473.94 1394
9474.86 1382
9475.78 1390
9476.70 1394
9477.62 1395
9478.54 1378
9479.45 1393
9480.37 1445
9481.29 1409
9482.21 1383
9483.13 1399
9484.05 1422
9484.97 1408
9485.89 1407
9486.81 1401
9487.73 1379
9488.65 1369
9489.57 1414
9490.49 1418
9491.41 1481
9492.33 1438
9493.25 1471
9494.17 1467
9495.09 1416
9496.01 1405
9496.93 1438
9497.85 1404
9498.77 1409
9499.69 1403
9500.61 1412
9501.53 1416
9502.45 1431
9503.37 1483
9504.29 1498
9505.21 1467
9506.13 1472
9507.05 1437
9507.97 1521
9508.89 1519
9509.81 1512
9510.73 1501
9511.65 1537
9512.57 1526
9513.49 1609
9514.42 1548
9515.34 1623
9516.26 1675
9517.18 1675
9518.10 1760
9519.02 1760
9519.94 1786
9520.86 1879
9521.78 1898
9522.71 1907
9523.63 1883
9524.55 1934
9525.47 1961
9526.39 1954
9527.31 1949
9528.23 2027
9529.16 1985
9530.08 1988
9531.00 1949
9531.92 1941
9532.84 1888
9533.76 1904
9534.69 1904
9535.61 1887
9536.53 1855
9537.45 1819
9538.37 1858
9539.30 1822
9540.22 1810
9541.14 1763
9542.06 1748
9542.98 1713
9543.91 1701
9544.83 1723
9545.75 1655
9546.67 1676
9547.60 1630
9548.52 1644
9549.44 1624
9550.36 1686
9551.29 1675
9552.21 1647
9553.13 1610
9554.06 1640
9554.98 1648
9555.90 1687
9556.82 1758
9557.75 1723
9558.67 1714
9559.59 1732
9560.52 1717
9561.44 1714
9562.36 1716
9563.29 1767
9564.21 1694
9565.13 1787
9566.06 1733
9566.98 1747
9567.90 1792
9568.83 1793
9569.75 1784
9570.67 1818
9571.60 1833
9572.52 1835
9573.44 1868
9574.37 1866
9575.29 1895
9576.22 1928
9577.14 1915
9578.06 1969
9578.99 2010
9579.91 2040
9580.84 2067
9581.76 2100
9582.68 2097
9583.61 2156
9584.53 2064
9585.46 2069
9586.38 2118
9587.31 2181
9588.23 2146
9589.15 2102
9590.08 2060
9591.00 2048
9591.93 2110
9592.85 2104
9593.78 2126
9594.70 2199
9595.63 2256
9596.55 2406
9597.48 2492
9598.40 2570
9599.33 2722
9600.25 2768
9601.18 2789
9602.10 2974
9603.03 2984
9603.95 2949
9604.88 2866
9605.80 2824
9606.73 2778
9607.65 2693
9608.58 2550
9609.50 2444
9610.43 2323
9611.35 2326
9612.28 2271
9613.21 2190
9614.13 2199
9615.06 2180
9615.98 2075
9616.91 2057
9617.84 2035
9618.76 2083
9619.69 2021
9620.61 2028
9621.54 2100
9622.47 2087
9623.39 2013
9624.32 2135
9625.24 2118
9626.17 2098
9627.10 2087
9628.02 2132
9628.95 2061
9629.88 2084
9630.80 2182
9631.73 2150
9632.65 2114
9633.58 2121
9634.51 2181
9635.43 2202
9636.36 2287
9637.29 2265
9638.22 2250
9639.14 2328
9640.07 2320
9641.00 2396
9641.92 2472
9642.85 2407
9643.78 2487
9644.70 2539
9645.63 2541
9646.56 2516
9647.49 2529
9648.41 2581
9649.34 2530
9650.27 2533
9651.20 2554
9652.12 2555
9653.05 2535
9653.98 2464
9654.91 2507
9655.83 2493
9656.76 2448
9657.69 2486
9658.62 2481
9659.55 2418
9660.47 2457
9661.40 2457
9662.33 2506
9663.26 2458
9664.19 2525
9665.11 2578
9666.04 2567
9666.97 2556
9667.90 2548
9668.83 2607
9669.75 2661
9670.68 2726
9671.61 2712
9672.54 2716
9673.47 2721
9674.40 2784
9675.33 2759
9676.25 2763
9677.18 2845
9678.11 2847
9679.04 2847
9679.97 2886
9680.90 2881
9681.83 2864
9682.76 2941
9683.69 2981
9684.61 2954
9685.54 3018
9686.47 2909
9687.40 2958
9688.33 2930
9689.26 2951
9690.19 2982
9691.12 2957
9692.05 3020
9692.98 2975
9693.91 2984
9694.84 3064
9695.77 3066
9696.70 3106
9697.63 3167
9698.56 3146
9699.49 3162
9700.42 3223
9701.35 3206
9702.28 3252
9703.21 3261
9704.14 3221
9705.07 3207
9706.00 3194
9706.93 3173
9707.86 3126
9708.79 3055
9709.72 3020
9710.65 3054
9711.58 3094
9712.51 3058
9713.44 3117
9714.37 3233
9715.30 3198
9716.23 3177
9717.16 3225
9718.09 3264
9719.02 3275
9719.95 3160
9720.88 3149
9721.81 3106
9722.75 3010
9723.68 2891
9724.61 2767
9725.54 2738
9726.47 2676
9727.40 2640
9728.33 2598
9729.26 2470
9730.19 2460
9731.13 2427
9732.06 2399
9732.99 2435
9733.92 2428
9734.85 2377
9735.78 2339
9736.71 2309
9737.65 2310
9738.58 2352
9739.51 2289
9740.44 2236
9741.37 2237
9742.30 2266
9743.24 2197
9744.17 2180
9745.10 2175
9746.03 2144
9746.96 2143
9747.90 2142
9748.83 2090
9749.76 2081
9750.69 2075
9751.63 2037
9752.56 2048
9753.49 2057
9754.42 2041
9755.36 2025
9756.29 1981
9757.22 1960
9758.15 1981
9759.09 1978
9760.02 1956
9760.95 1994
9761.88 2015
9762.82 1938
9763.75 1962
9764.68 1895
9765.62 1918
9766.55 1916
9767.48 1869
9768.41 1902
9769.35 1934
9770.28 1935
9771.21 1907
9772.15 1926
9773.08 1916
9774.01 1903
9774.95 1946
9775.88 1895
9776.81 1898
9777.75 1919
9778.68 1987
9779.62 1945
9780.55 1912
9781.48 1905
9782.42 1911
9783.35 1935
9784.28 1888
9785.22 1912
9786.15 1907
9787.09 1952
9788.02 1873
9788.95 1848
9789.89 1802
9790.82 1852
9791.76 1856
9792.69 1778
9793.63 1766
9794.56 1792
9795.49 1853
9796.43 1834
9797.36 1856
9798.30 1879
9799.23 1913
9800.17 1923
9801.10 1876
9802.04 1879
9802.97 1908
9803.91 1857
9804.84 1816
9805.78 1800
9806.71 1749
9807.65 1715
9808.58 1626
9809.52 1650
9810.45 1597
9811.39 1645
9812.32 1572
9813.26 1546
9814.19 1536
9815.13 1517
9816.06 1497
9817.00 1484
9817.93 1451
9818.87 1479
9819.80 1443
9820.74 1414
9821.68 1446
9822.61 1431
9823.55 1427
9824.48 1436
9825.42 1421
9826.35 1429
9827.29 1428
9828.23 1450
9829.16 1451
9830.10 1414
9831.03 1326
9831.97 1396
9832.91 1459
9833.84 1399
9834.78 1367
9835.72 1346
9836.65 1388
9837.59 1429
9838.52 1395
9839.46 1375
9840.40 1418
9841.33 1346
9842.27 1369
9843.21 1415
9844.14 1354
9845.08 1378
9846.02 1376
9846.95 1389
9847.89 1353
9848.83 1360
9849.77 1325
9850.70 1386
9851.64 1409
9852.58 1364
9853.51 1387
9854.45 1383
9855.39 1403
9856.33 1431
9857.26 1390
9858.20 1383
9859.14 1367
9860.08 1369
9861.01 1392
9861.95 1331
9862.89 1308
9863.83 1323
9864.76 1287
9865.70 1281
9866.64 1286
9867.58 1301
9868.51 1323
9869.45 1332
9870.39 1315
9871.33 1272
9872.27 1284
9873.20 1326
9874.14 1348
9875.08 1353
9876.02 1321
9876.96 1311
9877.90 1356
9878.83 1310
9879.77 1315
9880.71 1314
9881.65 1344
9882.59 1336
9883.53 1310
9884.47 1318
9885.40 1276
9886.34 1310
9887.28 1297
9888.22 1285
9889.16 1290
9890.10 1233
9891.04 1255
9891.98 1278
9892.91 1248
9893.85 1246
9894.79 1237
9895.73 1243
9896.67 1216
9897.61 1235
9898.55 1212
9899.49 1273
9900.43 1256
9901.37 1247
9902.31 1223
9903.25 1242
9904.19 1282
9905.13 1295
9906.07 1289
9907.01 1298
9907.95 1250
9908.89 1281
9909.83 1243
9910.77 1290
9911.71 1271
9912.65 1308
9913.59 1358
9914.53 1304
9915.47 1298
9916.41 1288
9917.35 1363
9918.29 1347
9919.23 1340
9920.17 1394
9921.11 1458
9922.05 1447
9922.99 1461
9923.93 1518
9924.87 1603
9925.81 1651
9926.75 1755
9927.69 1793
9928.63 1795
9929.57 1854
9930.51 1831
9931.45 1786
9932.39 1785
9933.34 1765
9934.28 1675
9935.22 1646
9936.16 1560
9937.10 1506
9938.04 1465
9938.98 1412
9939.92 1374
9940.87 1379
9941.81 1361
9942.75 1339
9943.69 1269
9944.63 1275
9945.57 1302
9946.51 1316
9947.46 1286
9948.40 1306
9949.34 1324
9950.28 1333
9951.22 1364
9952.16 1363
9953.11 1366
9954.05 1361
9954.99 1329
9955.93 1279
9956.87 1333
9957.82 1292
9958.76 1285
9959.70 1248
9960.64 1223
9961.59 1235
9962.53 1174
9963.47 1192
9964.41 1119
9965.35 1164
9966.30 1134
9967.24 1095
9968.18 1111
9969.13 1075
9970.07 1095
9971.01 1077
9971.95 1080
9972.90 1089
9973.84 1071
9974.78 1049
9975.73 1047
9976.67 1069
9977.61 1095
9978.55 1059
9979.50 1032
9980.44 1053
9981.38 1030
9982.33 1039
9983.27 1053
9984.21 1051
9985.16 1038
9986.10 1027
9987.04 1055
9987.99 1051
9988.93 1062
9989.88 1036
9990.82 1073
9991.76 1066
9992.71 1026
9993.65 1043
9994.59 1045
9995.54 1061
9996.48 1065
9997.43 1043
9998.37 1028
9999.31 1006
10000.26 1022
10001.20 1023
10002.15 1082
10003.09 1059
10004.04 1041
10004.98 1053
10005.92 1031
10006.87 1056
10007.81 1025
10008.76 1034
10009.70 1099
10010.65 1048
10011.59 1055
10012.54 1019
10013.48 1034
10014.43 1081
10015.37 1022
10016.32 989
10017.26 984
10018.21 1024
10019.15 992
10020.10 971
10021.04 965
10021.99 996
10022.93 1062
10023.88 1035
10024.82 1014
10025.77 991
10026.71 1018
10027.66 1027
10028.60 994
10029.55 1016
10030.49 991
10031.44 1030
10032.39 1021
10033.33 994
10034.28 990
10035.22 956
10036.17 970
10037.11 969
10038.06 977
10039.01 960
10039.95 946
10040.90 983
10041.84 962
10042.79 955
10043.74 966
10044.68 969
10045.63 947
10046.58 950
10047.52 944
10048.47 929
10049.41 929
10050.36 917
10051.31 948
10052.25 953
10053.20 965
10054.15 968
10055.09 949
10056.04 958
10056.99 947
10057.93 942
10058.88 932
10059.83 932
10060.78 932
10061.72 958
10062.67 941
10063.62 948
10064.56 960
10065.51 944
10066.46 965
10067.41 957
10068.35 913
10069.30 945
10070.25 902
10071.20 947
10072.14 963
10073.09 910
10074.04 913
10074.99 902
10075.93 916
10076.88 965
10077.83 910
10078.78 934
10079.72 926
10080.67 915
10081.62 900
10082.57 931
10083.52 914
10084.46 962
10085.41 922
10086.36 917
10087.31 907
10088.26 942
10089.21 944
10090.15 940
10091.10 910
10092.05 905
10093.00 947
10093.95 930
10094.90 909
10095.85 889
10096.79 923
10097.74 963
10098.69 919
10099.64 925
10100.59 926
10101.54 900
10102.49 924
10103.44 934
10104.39 964
10105.33 972
10106.28 956
10107.23 952
10108.18 941
10109.13 927
10110.08 952
10111.03 930
10111.98 1008
10112.93 968
10113.88 979
10114.83 954
10115.78 956
10116.73 915
10117.68 923
10118.63 937
10119.58 944
10120.53 968
10121.48 978
10122.43 965
10123.38 975
10124.33 944
10125.28 950
10126.23 965
10127.18 958
10128.13 915
10129.08 977
10130.03 993
10130.98 950
10131.93 931
10132.88 981
10133.83 991
10134.78 937
10135.73 947
10136.68 950
10137.63 980
10138.58 982
10139.53 1043
10140.48 986
10141.43 1004
10142.38 1012
10143.33 1029
10144.29 1006
10145.24 1021
10146.19 969
10147.14 995
10148.09 980
10149.04 1009
10149.99 1036
10150.94 1039
10151.89 1043
10152.85 1024
10153.80 1089
10154.75 1069
10155.70 1050
10156.65 1066
10157.60 1089
10158.55 1068
10159.51 1067
10160.46 1088
10161.41 1079
10162.36 1113
10163.31 1092
10164.26 1108
10165.22 1107
10166.17 1095
10167.12 1100
10168.07 1119
10169.02 1111
10169.98 1149
10170.93 1132
10171.88 1161
10172.83 1138
10173.79 1161
10174.74 1189
10175.69 1203
10176.64 1193
10177.60 1175
10178.55 1194
10179.50 1221
10180.45 1211
10181.41 1239
10182.36 1267
10183.31 1247
10184.26 1244
10185.22 1263
10186.17 1210
10187.12 1227
10188.08 1251
10189.03 1240
10189.98 1218
10190.93 1266
10191.89 1237
10192.84 1243
10193.79 1218
10194.75 1187
10195.70 1198
10196.65 1228
10197.61 1221
10198.56 1237
10199.51 1246
10200.47 1229
10201.42 1262
10202.38 1252
10203.33 1296
10204.28 1329
10205.24 1370
10206.19 1361
10207.14 1391
10208.10 1371
10209.05 1408
10210.01 1447
10210.96 1444
10211.91 1399
10212.87 1422
10213.82 1400
10214.78 1394
10215.73 1380
10216.69 1336
10217.64 1395
10218.59 1392
10219.55 1347
10220.50 1269
10221.46 1275
10222.41 1248
10223.37 1230
10224.32 1267
10225.28 1300
10226.23 1243
10227.19 1298
10228.14 1298
10229.10 1314
10230.05 1349
10231.01 1336
10231.96 1384
10232.92 1387
10233.87 1413
10234.83 1552
10235.78 1587
10236.74 1597
10237.69 1635
10238.65 1676
10239.60 1686
10240.56 1616
10241.51 1639
10242.47 1635
10243.42 1601
10244.38 1533
10245.34 1549
10246.29 1464
10247.25 1406
10248.20 1335
10249.16 1307
10250.11 1318
10251.07 1286
10252.03 1254
10252.98 1263
10253.94 1219
10254.89 1155
10255.85 1157
10256.81 1159
10257.76 1172
10258.72 1177
10259.68 1135
10260.63 1113
10261.59 1171
10262.55 1143
10263.50 1094
10264.46 1069
10265.41 1113
10266.37 1126
10267.33 1101
10268.28 1045
10269.24 1062
10270.20 1085
10271.16 1100
10272.11 1106
10273.07 1061
10274.03 1069
10274.98 1093
10275.94 1071
10276.90 1059
10277.85 1050
10278.81 1060
10279.77 1068
10280.73 1036
10281.68 1014
10282.64 1089
10283.60 1062
10284.56 1049
10285.51 1061
10286.47 1022
10287.43 1003
10288.39 1001
10289.34 1019
10290.30 1036
10291.26 1053
10292.22 1023
10293.18 1065
10294.13 1020
10295.09 1046
10296.05 1044
10297.01 1067
10297.97 1068
10298.92 1005
10299.88 1022
10300.84 1011
10301.80 1044
10302.76 1028
10303.72 1016
10304.67 1034
10305.63 1078
10306.59 1028
10307.55 992
10308.51 1010
10309.47 1048
10310.43 1025
10311.38 1027
10312.34 1001
10313.30 1018
10314.26 1008
10315.22 1063
10316.18 1034
10317.14 1039
10318.10 1101
10319.06 1066
10320.01 1016
10320.97 1045
10321.93 1084
10322.89 1045
10323.85 1022
10324.81 1014
10325.77 993
10326.73 992
10327.69 962
10328.65 974
10329.61 940
10330.57 989
10331.53 968
10332.49 1021
10333.45 982
10334.41 994
10335.37 953
10336.33 980
10337.29 936
10338.25 945
10339.21 904
10340.17 924
10341.13 931
10342.09 933
10343.05 901
10344.01 928
10344.97 930
10345.93 905
10346.89 903
10347.85 879
10348.81 931
10349.77 915
10350.73 892
10351.69 900
10352.65 905
10353.61 905
10354.57 907
10355.53 918
10356.49 901
10357.46 891
10358.42 919
10359.38 856
10360.34 855
10361.30 858
10362.26 867
10363.22 857
10364.18 860
10365.14 859
10366.11 848
10367.07 861
10368.03 843
10368.99 823
10369.95 822
10370.91 846
10371.87 852
10372.84 894
10373.80 887
10374.76 846
10375.72 845
10376.68 854
10377.64 868
10378.61 835
10379.57 831
10380.53 832
10381.49 873
10382.45 848
10383.42 847
10384.38 835
10385.34 835
10386.30 833
10387.27 805
10388.23 802
10389.19 840
10390.15 854
10391.11 797
10392.08 788
10393.04 806
10394.00 839
10394.96 810
10395.93 785
10396.89 799
10397.85 796
10398.82 806
10399.78 794
10400.74 782
10401.70 782
10402.67 815
10403.63 785
10404.59 806
10405.56 778
10406.52 798
10407.48 773
10408.45 745
10409.41 804
10410.37 746
10411.34 745
10412.30 767
10413.26 760
10414.23 816
10415.19 814
10416.15 792
10417.12 816
10418.08 816
10419.04 793
10420.01 824
10420.97 813
10421.94 796
10422.90 800
10423.86 760
10424.83 781
10425.79 782
10426.76 792
10427.72 750
10428.68 730
10429.65 786
10430.61 804
10431.58 790
10432.54 770
10433.51 764
10434.47 763
10435.44 759
10436.40 762
10437.36 741
10438.33 751
10439.29 800
10440.26 762
10441.22 746
10442.19 770
10443.15 766
10444.12 757
10445.08 758
10446.05 716
10447.01 771
10447.98 744
10448.94 765
10449.91 733
10450.87 760
10451.84 732
10452.80 705
10453.77 736
10454.73 729
10455.70 746
10456.67 770
10457.63 734
10458.60 752
10459.56 792
10460.53 776
10461.49 785
10462.46 784
10463.43 778
10464.39 743
10465.36 762
10466.32 757
10467.29 753
10468.25 772
10469.22 749
10470.19 739
10471.15 732
10472.12 782
10473.09 726
10474.05 769
10475.02 743
10475.98 754
10476.95 746
10477.92 817
10478.88 754
10479.85 764
10480.82 762
10481.78 768
10482.75 776
10483.72 768
10484.68 779
10485.65 772
10486.62 773
10487.58 796
10488.55 809
10489.52 799
10490.49 757
10491.45 735
10492.42 772
10493.39 801
10494.35 793
10495.32 762
10496.29 754
10497.26 766
10498.22 824
10499.19 823
10500.16 789
10501.13 788
10502.09 856
10503.06 840
10504.03 811
10505.00 842
10505.96 859
10506.93 884
10507.90 823
10508.87 840
10509.84 844
10510.80 812
10511.77 841
10512.74 770
10513.71 782
10514.68 816
10515.64 770
10516.61 769
10517.58 740
10518.55 778
10519.52 804
10520.49 789
10521.45 779
10522.42 747
10523.39 718
10524.36 743
10525.33 798
10526.30 782
10527.27 752
10528.23 733
10529.20 754
10530.17 790
10531.14 758
10532.11 797
10533.08 811
10534.05 815
10535.02 789
10535.99 812
10536.96 775
10537.93 761
10538.89 791
10539.86 797
10540.83 756
10541.80 783
10542.77 783
10543.74 810
10544.71 807
10545.68 777
10546.65 773
10547.62 800
10548.59 799
10549.56 811
10550.53 752
10551.50 818
10552.47 819
10553.44 806
10554.41 794
10555.38 776
10556.35 826
10557.32 802
10558.29 811
10559.26 825
10560.23 832
10561.20 837
10562.17 776
10563.14 831
10564.11 793
10565.08 843
10566.05 872
10567.02 834
10567.99 857
10568.96 840
10569.93 853
10570.91 866
10571.88 884
10572.85 877
10573.82 885
10574.79 859
10575.76 876
10576.73 869
10577.70 831
10578.67 844
10579.64 868
10580.62 862
10581.59 842
10582.56 869
10583.53 811
10584.50 833
10585.47 873
10586.44 889
10587.42 890
10588.39 881
10589.36 946
10590.33 930
10591.30 937
10592.27 916
10593.25 888
10594.22 892
10595.19 959
10596.16 967
10597.13 950
10598.10 951
10599.08 966
10600.05 959
10601.02 932
10601.99 967
10602.97 996
10603.94 973
10604.91 996
10605.88 1042
10606.85 1078
10607.83 1110
10608.80 1136
10609.77 1166
10610.74 1181
10611.72 1199
10612.69 1223
10613.66 1201
10614.64 1142
10615.61 1149
10616.58 1165
10617.55 1138
10618.53 1123
10619.50 1093
10620.47 1055
10621.45 1056
10622.42 1023
10623.39 1030
10624.37 1006
10625.34 971
10626.31 895
10627.29 935
10628.26 899
10629.23 901
10630.21 875
10631.18 856
10632.15 882
10633.13 872
10634.10 898
10635.07 866
10636.05 883
10637.02 848
10638.00 874
10638.97 891
10639.94 887
10640.92 915
10641.89 900
10642.87 856
10643.84 878
10644.81 891
10645.79 885
10646.76 906
10647.74 910
10648.71 892
10649.68 899
10650.66 886
10651.63 866
10652.61 883
10653.58 883
10654.56 862
10655.53 838
10656.51 871
10657.48 790
10658.46 848
10659.43 818
10660.41 835
10661.38 829
10662.36 836
10663.33 825
10664.31 837
10665.28 793
10666.26 828
10667.23 791
10668.21 799
10669.18 776
10670.16 762
10671.13 783
10672.11 790
10673.08 774
10674.06 782
10675.03 802
10676.01 775
10676.99 803
10677.96 838
10678.94 812
10679.91 822
10680.89 803
10681.86 817
10682.84 794
10683.82 831
10684.79 817
10685.77 813
10686.74 813
10687.72 785
10688.70 811
10689.67 810
10690.65 806
10691.63 808
10692.60 835
10693.58 797
10694.55 804
10695.53 782
10696.51 831
10697.48 823
10698.46 799
10699.44 783
10700.41 793
10701.39 763
10702.37 775
10703.34 809
10704.32 797
10705.30 820
10706.27 832
10707.25 754
10708.23 796
10709.21 769
10710.18 756
10711.16 753
10712.14 752
10713.11 767
10714.09 771
10715.07 763
10716.05 782
10717.02 802
10718.00 799
10718.98 791
10719.96 766
10720.93 754
10721.91 767
10722.89 787
10723.87 766
10724.85 760
10725.82 753
10726.80 747
10727.78 754
10728.76 804
10729.74 752
10730.71 753
10731.69 782
10732.67 777
10733.65 784
10734.63 807
10735.60 772
10736.58 794
10737.56 805
10738.54 776
10739.52 793
10740.50 788
10741.48 766
10742.45 796
10743.43 799
10744.41 818
10745.39 805
10746.37 777
10747.35 753
10748.33 761
10749.31 783
10750.28 761
10751.26 800
10752.24 789
10753.22 760
10754.20 743
10755.18 770
10756.16 763
10757.14 795
10758.12 793
10759.10 826
10760.08 766
10761.06 791
10762.04 843
10763.01 792
10763.99 828
10764.97 808
10765.95 801
10766.93 814
10767.91 803
10768.89 793
10769.87 786
10770.85 803
10771.83 829
10772.81 854
10773.79 829
10774.77 850
10775.75 840
10776.73 829
10777.71 808
10778.69 826
10779.67 831
10780.65 836
10781.63 878
10782.62 883
10783.60 864
10784.58 848
10785.56 848
10786.54 875
10787.52 860
10788.50 861
10789.48 859
10790.46 864
10791.44 892
10792.42 853
10793.40 884
10794.38 802
10795.37 817
10796.35 853
10797.33 816
10798.31 839
10799.29 850
10800.27 860
10801.25 847
10802.23 818
10803.21 797
10804.20 845
10805.18 849
10806.16 849
10807.14 842
10808.12 815
10809.10 833
10810.09 872
10811.07 852
10812.05 849
10813.03 891
10814.01 842
10815.00 877
10815.98 855
10816.96 882
10817.94 885
10818.92 863
10819.91 877
10820.89 860
10821.87 872
10822.85 858
10823.83 896
10824.82 902
10825.80 941
10826.78 933
10827.76 918
10828.75 941
10829.73 929
10830.71 910
10831.69 899
10832.68 927
10833.66 905
10834.64 934
10835.63 936
10836.61 934
10837.59 949
10838.57 951
10839.56 959
10840.54 916
10841.52 917
10842.51 929
10843.49 919
10844.47 978
10845.46 972
10846.44 941
10847.42 926
10848.41 961
10849.39 978
10850.37 965
10851.36 1008
10852.34 1021
10853.32 1024
10854.31 1036
10855.29 1036
10856.28 1027
10857.26 1056
10858.24 1023
10859.23 1055
10860.21 1091
10861.20 1048
10862.18 1047
10863.16 1085
10864.15 1055
10865.13 1050
10866.12 1064
10867.10 1062
10868.08 1051
10869.07 1036
10870.05 1024
10871.04 1066
10872.02 1039
10873.01 1063
10873.99 1079
10874.98 1050
10875.96 1087
10876.95 1064
10877.93 1063
10878.92 1073
10879.90 1100
10880.89 1096
10881.87 1088
10882.86 1132
10883.84 1124
10884.83 1130
10885.81 1110
10886.80 1111
10887.78 1151
10888.77 1146
10889.75 1164
10890.74 1208
10891.72 1204
10892.71 1201
10893.69 1185
10894.68 1160
10895.66 1238
10896.65 1278
10897.64 1210
10898.62 1169
10899.61 1225
10900.59 1200
10901.58 1243
10902.56 1262
10903.55 1256
10904.54 1283
10905.52 1293
10906.51 1301
10907.49 1303
10908.48 1308
10909.47 1242
10910.45 1307
10911.44 1353
10912.43 1368
10913.41 1365
10914.40 1366
10915.39 1385
10916.37 1428
10917.36 1467
10918.35 1443
10919.33 1482
10920.32 1484
10921.31 1481
10922.29 1526
10923.28 1448
10924.27 1473
10925.25 1514
10926.24 1473
10927.23 1510
10928.21 1528
10929.20 1539
10930.19 1505
10931.18 1575
10932.16 1604
10933.15 1620
10934.14 1615
10935.12 1596
10936.11 1575
10937.10 1664
10938.09 1677
10939.07 1665
10940.06 1684
10941.05 1650
10942.04 1703
10943.02 1741
10944.01 1742
10945.00 1825
10945.99 1790
10946.98 1734
10947.96 1871
10948.95 1922
10949.94 1965
10950.93 1978
10951.92 2006
10952.90 2067
10953.89 2112
10954.88 2160
10955.87 2243
10956.86 2330
10957.85 2351
10958.83 2449
10959.82 2520
10960.81 2513
10961.80 2478
10962.79 2537
10963.78 2585
10964.77 2488
10965.75 2517
10966.74 2460
10967.73 2421
10968.72 2363
10969.71 2289
10970.70 2219
10971.69 2223
10972.68 2153
10973.67 2102
10974.66 2058
10975.64 2025
10976.63 2025
10977.62 2003
10978.61 1993
10979.60 1960
10980.59 1952
10981.58 1997
10982.57 1963
10983.56 1968
10984.55 2043
10985.54 1965
10986.53 2015
10987.52 2129
10988.51 2070
10989.50 2095
10990.49 2211
10991.48 2227
10992.47 2295
10993.46 2388
10994.45 2450
10995.44 2510
10996.43 2615
10997.42 2683
10998.41 2832
10999.40 2894
11000.39 2989
11001.38 3066
11002.37 3091
11003.36 3131
11004.35 3054
11005.34 3071
11006.33 3094
11007.32 2954
11008.31 2840
11009.30 2775
11010.30 2628
11011.29 2511
11012.28 2362
11013.27 2223
11014.26 2124
11015.25 2025
11016.24 1909
11017.23 1827
11018.22 1760
11019.21 1728
11020.21 1674
11021.20 1641
11022.19 1597
11023.18 1546
11024.17 1547
11025.16 1527
11026.15 1485
11027.14 1467
11028.14 1517
11029.13 1469
11030.12 1443
11031.11 1464
11032.10 1470
11033.09 1455
11034.09 1507
11035.08 1439
11036.07 1444
11037.06 1463
11038.05 1449
11039.05 1432
11040.04 1438
11041.03 1469
11042.02 1467
11043.02 1434
11044.01 1436
11045.00 1377
11045.99 1434
11046.98 1423
11047.98 1429
11048.97 1424
11049.96 1395
11050.95 1376
11051.95 1353
11052.94 1340
11053.93 1373
11054.93 1385
11055.92 1372
11056.91 1365
11057.90 1333
11058.90 1363
11059.89 1369
11060.88 1365
11061.88 1387
11062.87 1403
11063.86 1397
11064.86 1398
11065.85 1383
11066.84 1401
11067.84 1369
11068.83 1318
11069.82 1379
11070.82 1448
11071.81 1391
11072.80 1424
11073.80 1384
11074.79 1390
11075.78 1391
11076.78 1409
11077.77 1351
11078.77 1345
11079.76 1380
11080.75 1367
11081.75 1377
11082.74 1367
11083.74 1352
11084.73 1349
11085.72 1390
11086.72 1352
11087.71 1372
11088.71 1359
11089.70 1287
11090.70 1250
11091.69 1270
11092.68 1245
11093.68 1263
11094.67 1253
11095.67 1279
11096.66 1240
11097.66 1232
11098.65 1246
11099.65 1274
11100.64 1239
11101.64 1170
11102.63 1217
11103.63 1232
11104.62 1199
11105.62 1207
11106.61 1194
11107.61 1200
11108.60 1232
11109.60 1226
11110.59 1239
11111.59 1201
11112.58 1206
11113.58 1196
11114.57 1213
11115.57 1186
11116.56 1219
11117.56 1230
11118.56 1239
11119.55 1212
11120.55 1173
11121.54 1189
11122.54 1172
11123.54 1185
11124.53 1164
11125.53 1190
11126.52 1202
11127.52 1187
11128.51 1217
11129.51 1164
11130.51 1184
11131.50 1173
11132.50 1239
11133.50 1172
11134.49 1203
11135.49 1182
11136.49 1152
11137.48 1171
11138.48 1175
11139.47 1164
11140.47 1157
11141.47 1142
11142.46 1135
11143.46 1162
11144.46 1140
11145.46 1145
11146.45 1134
11147.45 1120
11148.45 1140
11149.44 1161
11150.44 1173
11151.44 1169
11152.43 1133
11153.43 1109
11154.43 1101
11155.43 1120
11156.42 1117
11157.42 1110
11158.42 1092
11159.42 1138
11160.41 1102
11161.41 1090
11162.41 1073
11163.41 1056
11164.40 1074
11165.40 1047
11166.40 1053
11167.40 1046
11168.39 1056
11169.39 1043
11170.39 1031
11171.39 1060
11172.39 1109
11173.38 1034
11174.38 1080
11175.38 1079
11176.38 1079
11177.38 1045
11178.38 1027
11179.37 1016
11180.37 1007
11181.37 1034
11182.37 1023
11183.37 1056
11184.37 1026
11185.37 1001
11186.36 1003
11187.36 1027
11188.36 1009
11189.36 1013
11190.36 1027
11191.36 1001
11192.36 1001
11193.36 1006
11194.36 1029
11195.35 1021
11196.35 962
11197.35 1007
11198.35 1015
11199.35 1008
11200.35 1019
11201.35 1027
11202.35 1054
11203.35 1077
11204.35 1039
11205.35 1022
11206.35 1038
11207.35 991
11208.35 1047
11209.35 1088
11210.35 1037
11211.35 1071
11212.35 1036
11213.35 1021
11214.35 1090
11215.34 1075
11216.35 1067
11217.35 1061
11218.35 1048
11219.35 1057
11220.35 1075
11221.35 1099
11222.35 1082
11223.35 1075
11224.35 1058
11225.35 1045
11226.35 1083
11227.35 1063
11228.35 1060
11229.35 1100
11230.35 1071
11231.35 1057
11232.35 1081
11233.35 1104
11234.35 1081
11235.35 1095
11236.35 1134
11237.36 1113
11238.36 1086
11239.36 1093
11240.36 1110
11241.36 1113
11242.36 1093
11243.36 1098
11244.36 1112
11245.36 1161
11246.37 1140
11247.37 1120
11248.37 1166
11249.37 1102
11250.37 1147
11251.37 1155
11252.38 1140
11253.38 1182
11254.38 1176
11255.38 1193
11256.38 1161
11257.38 1192
11258.39 1195
11259.39 1177
11260.39 1187
11261.39 1236
11262.39 1245
11263.40 1218
11264.40 1218
11265.40 1204
11266.40 1241
11267.40 1296
11268.41 1323
11269.41 1284
11270.41 1263
11271.41 1343
11272.42 1362
11273.42 1340
11274.42 1348
11275.42 1398
11276.43 1422
11277.43 1417
11278.43 1447
11279.44 1463
11280.44 1442
11281.44 1447
11282.44 1482
11283.45 1478
11284.45 1469
11285.45 1395
11286.46 1375
11287.46 1388
11288.46 1411
11289.47 1337
11290.47 1296
11291.47 1300
11292.48 1262
11293.48 1281
11294.48 1245
11295.49 1241
11296.49 1221
11297.49 1193
11298.50 1216
11299.50 1207
11300.51 1201
11301.51 1159
11302.51 1188
11303.52 1191
11304.52 1149
11305.53 1154
11306.53 1139
11307.53 1141
11308.54 1120
11309.54 1174
11310.55 1153
11311.55 1162
11312.55 1182
11313.56 1189
11314.56 1168
11315.57 1194
11316.57 1140
11317.58 1190
11318.58 1225
11319.59 1172
11320.59 1174
11321.59 1226
11322.60 1257
11323.60 1190
11324.61 1193
11325.61 1284
11326.62 1251
11327.62 1202
11328.63 1209
11329.63 1225
11330.64 1239
11331.64 1243
11332.65 1228
11333.65 1274
11334.66 1264
11335.67 1295
11336.67 1243
11337.68 1305
11338.68 1309
11339.69 1314
11340.69 1316
11341.70 1339
11342.70 1359
11343.71 1350
11344.72 1369
11345.72 1365
11346.73 1354
11347.73 1319
11348.74 1326
11349.74 1307
11350.75 1350
11351.76 1321
11352.76 1335
11353.77 1277
11354.78 1313
11355.78 1312
11356.79 1285
11357.79 1204
11358.80 1249
11359.81 1255
11360.81 1245
11361.82 1228
11362.83 1216
11363.83 1235
11364.84 1242
11365.85 1281
11366.85 1251
11367.86 1219
11368.87 1227
11369.87 1244
11370.88 1217
11371.89 1246
11372.89 1260
11373.90 1227
11374.91 1274
11375.92 1235
11376.92 1226
11377.93 1264
11378.94 1251
11379.94 1299
11380.95 1248
11381.96 1281
11382.97 1311
11383.97 1243
11384.98 1275
11385.99 1336
11387.00 1289
11388.00 1264
11389.01 1281
11390.02 1311
11391.03 1330
11392.04 1316
11393.04 1287
11394.05 1290
11395.06 1342
11396.07 1350
11397.08 1329
11398.08 1338
11399.09 1334
11400.10 1333
11401.11 1355
11402.12 1366
11403.12 1323
11404.13 1372
11405.14 1389
11406.15 1369
11407.16 1389
11408.17 1405
11409.18 1378
11410.18 1423
11411.19 1438
11412.20 1432
11413.21 1399
11414.22 1395
11415.23 1429
11416.24 1459
11417.25 1434
11418.25 1387
11419.26 1426
11420.27 1463
11421.28 1467
11422.29 1454
11423.30 1477
11424.31 1429
11425.32 1463
11426.33 1490
11427.34 1501
11428.35 1481
11429.36 1445
11430.37 1507
11431.38 1494
11432.39 1525
11433.39 1473
11434.40 1492
11435.41 1529
11436.42 1546
11437.43 1533
11438.44 1553
11439.45 1528
11440.46 1528
11441.47 1579
11442.48 1513
11443.49 1513
11444.50 1480
11445.51 1510
11446.52 1582
11447.53 1603
11448.55 1579
11449.56 1567
11450.57 1618
11451.58 1636
11452.59 1572
11453.60 1616
11454.61 1627
11455.62 1646
11456.63 1649
11457.64 1640
11458.65 1731
11459.66 1713
11460.67 1704
11461.68 1680
11462.69 1720
11463.71 1701
11464.72 1670
11465.73 1688
11466.74 1747
11467.75 1766
11468.76 1790
11469.77 1837
11470.78 1845
11471.80 1853
11472.81 1861
11473.82 1903
11474.83 1917
11475.84 1953
11476.85 1945
11477.86 1957
11478.88 1988
11479.89 1982
11480.90 2017
11481.91 2034
11482.92 2053
11483.93 2041
11484.95 2125
11485.96 2146
11486.97 2242
11487.98 2210
11489.00 2246
11490.01 2250
11491.02 2299
11492.03 2284
11493.04 2317
11494.06 2349
11495.07 2479
11496.08 2511
11497.09 2546
11498.11 2565
11499.12 2640
11500.13 2627
11501.14 2637
11502.16 2671
11503.17 2727
11504.18 2774
11505.20 2851
11506.21 2884
11507.22 2877
11508.23 2911
11509.25 2996
11510.26 3098
11511.27 3159
11512.29 3237
11513.30 3290
11514.31 3335
11515.33 3439
11516.34 3559
11517.35 3689
11518.37 3807
11519.38 3844
11520.39 3993
11521.41 4154
11522.42 4277
11523.43 4321
11524.45 4501
11525.46 4629
11526.47 4892
11527.49 5043
11528.50 5211
11529.52 5489
11530.53 5683
11531.54 5929
11532.56 6181
11533.57 6589
11534.59 6839
11535.60 7097
11536.62 7644
11537.63 8051
11538.64 8263
11539.66 8472
11540.67 8724
11541.69 8843
11542.70 8912
11543.72 9003
11544.73 8987
11545.75 8916
11546.76 8577
11547.77 8284
11548.79 8029
11549.80 7649
11550.82 7097
11551.83 6693
11552.85 6259
11553.86 5775
11554.88 5390
11555.89 4898
11556.91 4550
11557.92 4237
11558.94 3986
11559.95 3765
11560.97 3564
11561.99 3475
11563.00 3223
11564.02 3112
11565.03 3033
11566.05 2943
11567.06 2874
11568.08 2932
11569.09 2917
11570.11 2839
11571.13 2749
11572.14 2779
11573.16 2741
11574.17 2639
11575.19 2659
11576.20 2667
11577.22 2660
11578.24 2603
11579.25 2603
11580.27 2589
11581.29 2552
11582.30 2541
11583.32 2491
11584.33 2429
11585.35 2439
11586.37 2408
11587.38 2391
11588.40 2357
11589.42 2331
11590.43 2348
11591.45 2300
11592.47 2286
11593.48 2244
11594.50 2254
11595.52 2240
11596.53 2232
11597.55 2215
11598.57 2245
11599.58 2216
11600.60 2253
11601.62 2271
11602.64 2263
11603.65 2308
11604.67 2346
11605.69 2401
11606.70 2339
11607.72 2350
11608.74 2432
11609.76 2466
11610.77 2480
11611.79 2470
11612.81 2481
11613.83 2506
11614.84 2478
11615.86 2610
11616.88 2629
11617.90 2684
11618.92 2653
11619.93 2650
11620.95 2709
11621.97 2671
11622.99 2649
11624.01 2729
11625.02 2752
11626.04 2692
11627.06 2657
11628.08 2630
11629.10 2633
11630.11 2588
11631.13 2574
11632.15 2472
11633.17 2429
11634.19 2498
11635.21 2413
11636.23 2344
11637.24 2297
11638.26 2262
11639.28 2262
11640.30 2203
11641.32 2227
11642.34 2189
11643.36 2099
11644.38 2043
11645.39 2063
11646.41 2039
11647.43 2026
11648.45 1986
11649.47 1994
11650.49 1986
11651.51 1941
11652.53 1909
11653.55 1907
11654.57 1950
11655.59 1878
11656.61 1841
11657.63 1834
11658.65 1884
11659.67 1859
11660.69 1772
11661.70 1784
11662.72 1759
11663.74 1729
11664.76 1694
11665.78 1647
11666.80 1690
11667.82 1686
11668.84 1674
11669.86 1639
11670.88 1620
11671.90 1602
11672.92 1580
11673.95 1578
11674.97 1527
11675.99 1551
11677.01 1562
11678.03 1585
11679.05 1523
11680.07 1458
11681.09 1496
11682.11 1463
11683.13 1462
11684.15 1499
11685.17 1486
11686.19 1450
11687.21 1425
11688.23 1490
11689.25 1461
11690.28 1429
11691.30 1425
11692.32 1397
11693.34 1439
11694.36 1433
11695.38 1442
11696.40 1372
11697.42 1365
11698.44 1397
11699.47 1345
11700.49 1345
11701.51 1342
11702.53 1301
11703.55 1352
11704.57 1345
11705.60 1361
11706.62 1342
11707.64 1304
11708.66 1285
11709.68 1275
11710.70 1288
11711.73 1274
11712.75 1279
11713.77 1267
11714.79 1233
11715.81 1235
11716.84 1253
11717.86 1213
11718.88 1236
11719.90 1208
11720.92 1170
11721.95 1147
11722.97 1173
11723.99 1154
11725.01 1162
11726.04 1146
11727.06 1106
11728.08 1170
11729.11 1132
11730.13 1135
11731.15 1162
11732.17 1146
11733.20 1122
11734.22 1125
11735.24 1122
11736.26 1113
11737.29 1109
11738.31 1101
11739.33 1122
11740.36 1066
11741.38 1089
11742.40 1085
11743.43 1060
11744.45 1083
11745.47 1079
11746.50 1026
11747.52 1036
11748.54 1054
11749.57 1018
11750.59 1021
11751.62 985
11752.64 994
11753.66 970
11754.69 947
11755.71 999
11756.73 1021
11757.76 1006
11758.78 975
11759.81 982
11760.83 995
11761.85 999
11762.88 970
11763.90 966
11764.93 959
11765.95 982
11766.98 925
11768.00 932
11769.02 950
11770.05 952
11771.07 955
11772.10 959
11773.12 985
11774.15 962
11775.17 939
11776.20 967
11777.22 980
11778.25 961
11779.27 970
11780.30 969
11781.32 931
11782.35 916
11783.37 915
11784.40 943
11785.42 941
11786.45 949
11787.47 914
11788.50 925
11789.52 952
11790.55 917
11791.57 918
11792.60 892
11793.62 906
11794.65 928
11795.67 943
11796.70 903
11797.73 899
11798.75 920
11799.78 901
11800.80 901
11801.83 906
11802.85 894
11803.88 894
11804.91 906
11805.93 914
11806.96 913
11807.98 896
11809.01 928
11810.04 889
11811.06 911
11812.09 896
11813.12 855
11814.14 908
11815.17 892
11816.19 896
11817.22 920
11818.25 918
11819.27 901
11820.30 895
11821.33 908
11822.35 924
11823.38 881
11824.41 882
11825.44 978
11826.46 931
11827.49 915
11828.52 910
11829.54 898
11830.57 904
11831.60 900
11832.62 917
11833.65 882
11834.68 922
11835.71 923
11836.73 891
11837.76 907
11838.79 920
11839.82 931
11840.84 922
11841.87 942
11842.90 897
11843.93 911
11844.95 906
11845.98 915
11847.01 925
11848.04 873
11849.07 910
11850.09 902
11851.12 934
11852.15 939
11853.18 955
11854.21 957
11855.23 954
11856.26 918
11857.29 959
11858.32 944
11859.35 935
11860.38 928
11861.40 926
11862.43 989
11863.46 981
11864.49 936
11865.52 948
11866.55 979
11867.58 998
11868.60 985
11869.63 982
11870.66 992
11871.69 998
11872.72 989
11873.75 1021
11874.78 979
11875.81 1005
11876.84 1038
11877.86 1018
11878.89 992
11879.92 1018
11880.95 1012
11881.98 1020
11883.01 1010
11884.04 1054
11885.07 1043
11886.10 1059
11887.13 1040
11888.16 1085
11889.19 1100
11890.22 1127
11891.25 1091
11892.28 1097
11893.31 1134
11894.34 1128
11895.37 1167
11896.40 1175
11897.43 1198
11898.46 1204
11899.49 1195
11900.52 1202
11901.55 1240
11902.58 1270
11903.61 1272
11904.64 1303
11905.67 1339
11906.70 1334
11907.73 1299
11908.76 1333
11909.79 1338
11910.82 1344
11911.85 1369
11912.88 1353
11913.91 1305
11914.94 1341
11915.97 1335
11917.01 1295
11918.04 1291
11919.07 1296
11920.10 1300
11921.13 1308
11922.16 1382
11923.19 1389
11924.22 1389
11925.25 1453
11926.28 1452
11927.32 1471
11928.35 1465
11929.38 1538
11930.41 1561
11931.44 1569
11932.47 1571
11933.50 1617
11934.54 1647
11935.57 1598
11936.60 1673
11937.63 1626
11938.66 1626
11939.70 1613
11940.73 1530
11941.76 1503
11942.79 1489
11943.82 1463
11944.85 1381
11945.89 1336
11946.92 1340
11947.95 1310
11948.98 1249
11950.02 1183
11951.05 1246
11952.08 1169
11953.11 1170
11954.15 1154
11955.18 1144
11956.21 1106
11957.24 1127
11958.28 1093
11959.31 1054
11960.34 1105
11961.37 1045
11962.41 1060
11963.44 1058
11964.47 1068
11965.51 1049
11966.54 1051
11967.57 1076
11968.60 1066
11969.64 1066
11970.67 1081
11971.70 1077
11972.74 1094
11973.77 1064
11974.80 1041
11975.84 1067
11976.87 1070
11977.90 1031
11978.94 1041
11979.97 1115
11981.00 1080
11982.04 1059
11983.07 1076
11984.11 1096
11985.14 1108
11986.17 1106
11987.21 1060
11988.24 1065
11989.28 1100
11990.31 1122
11991.34 1093
11992.38 1107
11993.41 1098
11994.45 1118
11995.48 1090
11996.51 1114
11997.55 1108
11998.58 1100
11999.62 1091
12000.65 1149
12001.69 1123
12002.72 1149
12003.76 1145
12004.79 1156
12005.82 1155
12006.86 1189
12007.89 1189
12008.93 1149
12009.96 1185
12011.00 1192
12012.03 1158
12013.07 1185
12014.10 1222
12015.14 1215
12016.17 1181
12017.21 1212
12018.24 1258
12019.28 1260
12020.32 1247
12021.35 1249
12022.39 1257
12023.42 1242
12024.46 1279
12025.49 1261
12026.53 1241
12027.56 1243
12028.60 1256
12029.64 1260
12030.67 1279
12031.71 1276
12032.74 1266
12033.78 1259
12034.81 1267
12035.85 1278
12036.89 1273
12037.92 1284
12038.96 1275
12039.99 1264
12041.03 1255
12042.07 1240
12043.10 1264
12044.14 1221
12045.18 1244
12046.21 1283
12047.25 1255
12048.29 1205
12049.32 1218
12050.36 1227
12051.40 1211
12052.43 1196
12053.47 1231
12054.51 1230
12055.54 1235
12056.58 1228
12057.62 1246
12058.65 1237
12059.69 1245
12060.73 1243
12061.76 1213
12062.80 1177
12063.84 1216
12064.88 1196
12065.91 1191
12066.95 1212
12067.99 1224
12069.03 1189
12070.06 1189
12071.10 1189
12072.14 1206
12073.18 1153
12074.21 1151
12075.25 1162
12076.29 1173
12077.33 1129
12078.36 1128
12079.40 1161
12080.44 1182
12081.48 1121
12082.52 1140
12083.55 1122
12084.59 1144
12085.63 1112
12086.67 1130
12087.71 1152
12088.74 1157
12089.78 1136
12090.82 1135
12091.86 1160
12092.90 1183
12093.94 1157
12094.98 1127
12096.01 1173
12097.05 1236
12098.09 1212
12099.13 1203
12100.17 1228
12101.21 1247
12102.25 1219
12103.28 1221
12104.32 1246
12105.36 1233
12106.40 1218
12107.44 1229
12108.48 1213
12109.52 1211
12110.56 1217
12111.60 1214
12112.64 1186
12113.68 1181
12114.72 1162
12115.76 1164
12116.79 1138
12117.83 1151
12118.87 1080
12119.91 1074
12120.95 1066
12121.99 1031
12123.03 1028
12124.07 1040
12125.11 1026
12126.15 1006
12127.19 992
12128.23 981
12129.27 972
12130.31 944
12131.35 966
12132.39 994
12133.43 980
12134.47 965
12135.51 938
12136.55 989
12137.59 963
12138.63 980
12139.67 920
12140.71 932
12141.76 925
12142.80 959
12143.84 994
12144.88 979
12145.92 927
12146.96 956
12148.00 948
12149.04 950
12150.08 949
12151.12 940
12152.16 967
12153.20 940
12154.25 949
12155.29 924
12156.33 925
12157.37 911
12158.41 889
12159.45 877
12160.49 940
12161.53 925
12162.58 944
12163.62 919
12164.66 858
12165.70 895
12166.74 932
12167.78 932
12168.82 917
12169.87 895
12170.91 877
12171.95 908
12172.99 891
12174.03 888
12175.08 856
12176.12 908
12177.16 911
12178.20 893
12179.24 855
12180.29 895
12181.33 879
12182.37 867
12183.41 887
12184.46 880
12185.50 877
12186.54 879
12187.58 905
12188.63 890
12189.67 890
12190.71 881
12191.75 896
12192.80 886
12193.84 847
12194.88 874
12195.92 899
12196.97 864
12198.01 848
12199.05 894
12200.10 897
12201.14 895
12202.18 865
12203.23 887
12204.27 853
12205.31 870
12206.36 895
12207.40 882
12208.44 865
12209.49 886
12210.53 903
12211.57 876
12212.62 848
12213.66 873
12214.70 879
12215.75 887
12216.79 855
12217.84 841
12218.88 821
12219.92 823
12220.97 840
12222.01 867
12223.06 832
12224.10 837
12225.14 845
12226.19 864
12227.23 883
12228.28 861
12229.32 822
12230.36 843
12231.41 852
12232.45 857
12233.50 826
12234.54 867
12235.59 844
12236.63 860
12237.68 859
12238.72 870
12239.77 865
12240.81 854
12241.86 818
12242.90 869
12243.94 849
12244.99 833
12246.03 862
12247.08 880
12248.13 859
12249.17 828
12250.22 851
12251.26 869
12252.31 877
12253.35 851
12254.40 831
12255.44 813
12256.49 825
12257.53 833
12258.58 838
12259.62 816
12260.67 826
12261.72 798
12262.76 801
12263.81 767
12264.85 763
12265.90 777
12266.94 759
12267.99 784
12269.04 766
12270.08 779
12271.13 747
12272.17 737
12273.22 733
12274.27 733
12275.31 760
12276.36 754
12277.41 749
12278.45 731
12279.50 746
12280.55 745
12281.59 748
12282.64 772
12283.69 757
12284.73 739
12285.78 773
12286.83 754
12287.87 779
12288.92 770
12289.97 764
12291.01 801
12292.06 751
12293.11 752
12294.15 757
12295.20 763
12296.25 780
12297.30 754
12298.34 753
12299.39 737
12300.44 752
12301.48 764
12302.53 724
12303.58 733
12304.63 736
12305.67 710
12306.72 763
12307.77 742
12308.82 760
12309.87 754
12310.91 764
12311.96 755
12313.01 774
12314.06 734
12315.10 748
12316.15 737
12317.20 731
12318.25 741
12319.30 714
12320.34 714
12321.39 696
12322.44 693
12323.49 710
12324.54 730
12325.59 710
12326.63 740
12327.68 743
12328.73 719
12329.78 719
12330.83 685
12331.88 686
12332.93 716
12333.98 701
12335.02 723
12336.07 730
12337.12 722
12338.17 693
12339.22 742
12340.27 712
12341.32 719
12342.37 740
12343.42 736
12344.47 721
12345.51 738
12346.56 706
12347.61 729
12348.66 706
12349.71 711
12350.76 713
12351.81 731
12352.86 689
12353.91 730
12354.96 733
12356.01 757
12357.06 739
12358.11 740
12359.16 736
12360.21 784
12361.26 735
12362.31 733
12363.36 733
12364.41 744
12365.46 731
12366.51 768
12367.56 719
12368.61 757
12369.66 734
12370.71 744
12371.76 755
12372.81 725
12373.86 755
12374.91 796
12375.96 796
12377.01 796
12378.06 751
12379.11 729
12380.17 769
12381.22 770
12382.27 769
12383.32 768
12384.37 754
12385.42 774
12386.47 772
12387.52 737
12388.57 752
12389.62 768
12390.67 797
12391.73 792
12392.78 748
12393.83 742
12394.88 774
12395.93 790
12396.98 791
12398.03 746
12399.09 791
12400.14 774
12401.19 750
12402.24 809
12403.29 759
12404.34 785
12405.40 789
12406.45 804
12407.50 802
12408.55 771
12409.60 793
12410.66 775
12411.71 782
12412.76 773
12413.81 852
12414.86 849
12415.92 812
12416.97 840
12418.02 833
12419.07 813
12420.13 842
12421.18 884
12422.23 817
12423.28 828
12424.34 813
12425.39 815
12426.44 880
12427.49 858
12428.55 855
12429.60 853
12430.65 872
12431.71 901
12432.76 874
12433.81 874
12434.86 861
12435.92 887
12436.97 900
12438.02 892
12439.08 894
12440.13 903
12441.18 884
12442.24 912
12443.29 921
12444.34 936
12445.40 947
12446.45 941
12447.50 931
12448.56 929
12449.61 968
12450.67 958
12451.72 964
12452.77 1003
12453.83 1018
12454.88 1041
12455.94 1087
12456.99 1040
12458.04 1060
12459.10 1098
12460.15 1111
12461.21 1151
12462.26 1166
12463.31 1192
12464.37 1230
12465.42 1299
12466.48 1332
12467.53 1433
12468.59 1460
12469.64 1521
12470.70 1534
12471.75 1605
12472.80 1775
12473.86 1850
12474.91 1876
12475.97 1908
12477.02 1954
12478.08 1978
12479.13 1985
12480.19 2076
12481.24 2044
12482.30 2047
12483.35 2071
12484.41 2007
12485.46 1987
12486.52 2019
12487.57 1931
12488.63 1893
12489.69 1821
12490.74 1727
12491.80 1668
12492.85 1550
12493.91 1508
12494.96 1469
12496.02 1403
12497.07 1305
12498.13 1312
12499.19 1228
12500.24 1175
12501.30 1194
12502.35 1190
12503.41 1151
12504.47 1109
12505.52 1089
12506.58 1072
12507.63 1097
12508.69 1122
12509.75 1072
12510.80 1029
12511.86 1064
12512.91 1053
12513.97 1051
12515.03 1012
12516.08 1026
12517.14 1055
12518.20 1046
12519.25 1079
12520.31 1019
12521.37 1074
12522.42 1091
12523.48 1077
12524.54 1072
12525.59 1069
12526.65 1038
12527.71 1071
12528.77 1077
12529.82 1036
12530.88 988
12531.94 1032
12532.99 1070
12534.05 1050
12535.11 1021
12536.17 1045
12537.22 1049
12538.28 1034
12539.34 1020
12540.40 1016
12541.45 1055
12542.51 1114
12543.57 1117
12544.63 1101
12545.68 1108
12546.74 1111
12547.80 1147
12548.86 1194
12549.92 1193
12550.97 1218
12552.03 1251
12553.09 1262
12554.15 1293
12555.21 1301
12556.26 1317
12557.32 1356
12558.38 1365
12559.44 1374
12560.50 1362
12561.56 1330
12562.61 1306
12563.67 1323
12564.73 1337
12565.79 1342
12566.85 1325
12567.91 1242
12568.97 1273
12570.02 1242
12571.08 1207
12572.14 1203
12573.20 1182
12574.26 1226
12575.32 1161
12576.38 1105
12577.44 1124
12578.50 1102
12579.56 1104
12580.61 1070
12581.67 1085
12582.73 1053
12583.79 1048
12584.85 1038
12585.91 1041
12586.97 1076
12588.03 1009
12589.09 1024
12590.15 1019
12591.21 1043
12592.27 1038
12593.33 1036
12594.39 1012
12595.45 960
12596.51 998
12597.57 981
12598.63 1046
12599.69 1020
12600.75 993
12601.81 1032
12602.87 962
12603.93 994
12604.99 993
12606.05 1004
12607.11 1043
12608.17 998
12609.23 1007
12610.29 972
12611.35 1000
12612.41 1002
12613.47 991
12614.53 1013
12615.59 994
12616.66 1024
12617.72 1017
12618.78 996
12619.84 1033
12620.90 1058
12621.96 1045
12623.02 1007
12624.08 1057
12625.14 1056
12626.20 1056
12627.26 1031
12628.33 1038
12629.39 1045
12630.45 1074
12631.51 1051
12632.57 1060
12633.63 1060
12634.69 1081
12635.76 1035
12636.82 1054
12637.88 1063
12638.94 1077
12640.00 1030
12641.06 1038
12642.13 1064
12643.19 1020
12644.25 1017
12645.31 1057
12646.37 1021
12647.44 991
12648.50 1004
12649.56 962
12650.62 1000
12651.68 993
12652.75 979
12653.81 978
12654.87 1007
12655.93 982
12657.00 998
12658.06 968
12659.12 965
12660.18 969
12661.25 970
12662.31 930
12663.37 948
12664.43 939
12665.50 902
12666.56 927
12667.62 951
12668.69 923
12669.75 968
12670.81 960
12671.88 955
12672.94 946
12674.00 936
12675.06 935
12676.13 986
12677.19 1008
12678.25 986
12679.32 958
12680.38 973
12681.44 934
12682.51 958
12683.57 924
12684.64 942
12685.70 1007
12686.76 967
12687.83 966
12688.89 962
12689.95 962
12691.02 993
12692.08 1040
12693.15 1045
12694.21 1033
12695.27 1081
12696.34 1066
12697.40 1069
12698.47 1049
12699.53 1064
12700.59 1041
12701.66 1090
12702.72 1092
12703.79 1100
12704.85 1108
12705.92 1147
12706.98 1151
12708.05 1115
12709.11 1168
12710.18 1169
12711.24 1148
12712.30 1164
12713.37 1191
12714.43 1173
12715.50 1159
12716.56 1188
12717.63 1160
12718.69 1189
12719.76 1208
12720.82 1249
12721.89 1205
12722.95 1161
12724.02 1200
12725.09 1221
12726.15 1197
12727.22 1200
12728.28 1228
12729.35 1248
12730.41 1296
12731.48 1291
12732.54 1263
12733.61 1331
12734.68 1359
12735.74 1320
12736.81 1275
12737.87 1266
12738.94 1274
12740.00 1279
12741.07 1310
12742.14 1285
12743.20 1304
12744.27 1254
12745.33 1231
12746.40 1171
12747.47 1178
12748.53 1169
12749.60 1150
12750.67 1078
12751.73 1102
12752.80 1085
12753.87 1057
12754.93 1030
12756.00 1009
12757.07 1029
12758.13 973
12759.20 939
12760.27 937
12761.33 929
12762.40 947
12763.47 959
12764.53 949
12765.60 918
12766.67 878
12767.73 890
12768.80 931
12769.87 905
12770.94 900
12772.00 949
12773.07 944
12774.14 925
12775.21 916
12776.27 861
12777.34 859
12778.41 881
12779.48 867
12780.54 852
12781.61 851
12782.68 848
12783.75 848
12784.81 857
12785.88 842
12786.95 818
12788.02 823
12789.09 811
12790.15 780
12791.22 828
12792.29 817
12793.36 792
12794.43 801
12795.49 785
12796.56 798
12797.63 815
12798.70 791
12799.77 811
12800.84 810
12801.90 804
12802.97 778
12804.04 764
12805.11 804
12806.18 766
12807.25 795
12808.32 810
12809.39 815
12810.45 785
12811.52 791
12812.59 815
12813.66 804
12814.73 803
12815.80 750
12816.87 771
12817.94 823
12819.01 806
12820.08 795
12821.15 799
12822.21 826
12823.28 819
12824.35 785
12825.42 784
12826.49 802
12827.56 819
12828.63 786
12829.70 793
12830.77 796
12831.84 794
12832.91 790
12833.98 767
12835.05 759
12836.12 781
12837.19 771
12838.26 786
12839.33 764
12840.40 759
12841.47 766
12842.54 767
12843.61 746
12844.68 728
12845.75 739
12846.82 719
12847.89 724
12848.96 737
12850.03 758
12851.10 737
12852.18 721
12853.25 753
12854.32 717
12855.39 701
12856.46 682
12857.53 655
12858.60 693
12859.67 704
12860.74 690
12861.81 699
12862.88 711
12863.96 715
12865.03 690
12866.10 700
12867.17 688
12868.24 703
12869.31 703
12870.38 663
12871.45 661
12872.53 678
12873.60 689
12874.67 658
12875.74 635
12876.81 630
12877.88 677
12878.96 644
12880.03 698
12881.10 669
12882.17 653
12883.24 659
12884.31 644
12885.39 629
12886.46 616
12887.53 653
12888.60 651
12889.68 631
12890.75 649
12891.82 609
12892.89 600
12893.96 609
12895.04 580
12896.11 609
12897.18 604
12898.25 598
12899.33 613
12900.40 631
12901.47 622
12902.54 624
12903.62 573
12904.69 588
12905.76 584
12906.84 623
12907.91 609
12908.98 573
12910.06 585
12911.13 575
12912.20 584
12913.27 612
12914.35 588
12915.42 599
12916.49 601
12917.57 583
12918.64 602
12919.71 593
12920.79 577
12921.86 556
12922.94 575
12924.01 588
12925.08 583
12926.16 577
12927.23 568
12928.30 571
12929.38 567
12930.45 542
12931.53 551
12932.60 571
12933.67 576
12934.75 576
12935.82 543
12936.90 550
12937.97 552
12939.04 567
12940.12 528
12941.19 570
12942.27 538
12943.34 557
12944.42 545
12945.49 570
12946.56 536
12947.64 541
12948.71 556
12949.79 555
12950.86 550
12951.94 519
12953.01 549
12954.09 560
12955.16 568
12956.24 549
12957.31 572
12958.39 589
12959.46 552
12960.54 577
12961.61 542
12962.69 538
12963.76 549
12964.84 528
12965.91 531
12966.99 540
12968.07 532
12969.14 516
12970.22 546
12971.29 542
12972.37 544
12973.44 534
12974.52 548
12975.59 533
12976.67 525
12977.75 555
12978.82 534
12979.90 540
12980.97 571
12982.05 530
12983.13 554
12984.20 547
12985.28 509
12986.35 519
12987.43 536
12988.51 545
12989.58 545
12990.66 540
12991.74 553
12992.81 536
12993.89 570
12994.97 547
12996.04 560
12997.12 589
12998.20 557
12999.27 540
13000.35 543
13001.43 569
13002.50 557
13003.58 565
13004.66 553
13005.73 548
13006.81 573
13007.89 542
13008.97 542
13010.04 549
13011.12 542
13012.20 533
13013.27 555
13014.35 546
13015.43 561
13016.51 550
13017.58 543
13018.66 525
13019.74 558
13020.82 524
13021.89 527
13022.97 540
13024.05 548
13025.13 565
13026.21 529
13027.28 513
13028.36 540
13029.44 545
13030.52 528
13031.60 531
13032.67 523
13033.75 536
13034.83 556
13035.91 540
13036.99 530
13038.07 558
13039.14 551
13040.22 527
13041.30 574
13042.38 555
13043.46 549
13044.54 543
13045.62 553
13046.69 560
13047.77 564
13048.85 519
13049.93 580
13051.01 544
13052.09 520
13053.17 518
13054.25 558
13055.33 567
13056.40 550
13057.48 555
13058.56 528
13059.64 548
13060.72 528
13061.80 548
13062.88 532
13063.96 545
13065.04 529
13066.12 526
13067.20 523
13068.28 542
13069.36 510
13070.44 512
13071.52 510
13072.60 514
13073.68 540
13074.76 531
13075.84 522
13076.92 550
13078.00 546
13079.08 547
13080.16 565
13081.24 537
13082.32 538
13083.40 551
13084.48 542
13085.56 552
13086.64 527
13087.72 503
13088.80 518
13089.88 539
13090.96 559
13092.04 535
13093.12 562
13094.20 543
13095.28 522
13096.36 528
13097.44 549
13098.52 556
13099.61 583
13100.69 555
13101.77 565
13102.85 598
13103.93 575
13105.01 558
13106.09 562
13107.17 566
13108.25 582
13109.34 565
13110.42 575
13111.50 589
13112.58 544
13113.66 575
13114.74 581
13115.82 562
13116.91 576
13117.99 584
13119.07 582
13120.15 580
13121.23 587
13122.31 598
13123.40 603
13124.48 584
13125.56 607
13126.64 591
13127.72 581
13128.81 575
13129.89 618
13130.97 602
13132.05 620
13133.14 587
13134.22 570
13135.30 610
13136.38 589
13137.47 570
13138.55 591
13139.63 580
13140.71 578
13141.80 589
13142.88 607
13143.96 569
13145.04 588
13146.13 594
13147.21 557
13148.29 583
13149.38 585
13150.46 602
13151.54 583
13152.62 572
13153.71 575
13154.79 607
13155.87 584
13156.96 591
13158.04 561
13159.12 565
13160.21 578
13161.29 547
13162.37 561
13163.46 577
13164.54 614
13165.62 581
13166.71 587
13167.79 533
13168.88 559
13169.96 596
13171.04 575
13172.13 575
13173.21 561
13174.30 581
13175.38 619
13176.46 594
13177.55 581
13178.63 598
13179.72 580
13180.80 570
13181.88 583
13182.97 582
13184.05 574
13185.14 596
13186.22 597
13187.31 556
13188.39 610
13189.48 584
13190.56 581
13191.65 596
13192.73 616
13193.81 574
13194.90 548
13195.98 561
13197.07 594
13198.15 607
13199.24 590
13200.32 588
13201.41 574
13202.49 554
13203.58 598
13204.67 602
13205.75 630
13206.84 612
13207.92 601
13209.01 569
13210.09 594
13211.18 592
13212.26 614
13213.35 598
13214.43 613
13215.52 566
13216.61 577
13217.69 614
13218.78 613
13219.86 573
13220.95 589
13222.04 561
13223.12 590
13224.21 624
13225.29 590
13226.38 618
13227.47 625
13228.55 595
13229.64 577
13230.72 617
13231.81 611
13232.90 573
13233.98 606
13235.07 600
13236.16 589
13237.24 613
13238.33 620
13239.42 592
13240.50 605
13241.59 588
13242.68 603
13243.76 617
13244.85 618
13245.94 592
13247.02 614
13248.11 605
13249.20 594
13250.29 656
13251.37 618
13252.46 623
13253.55 618
13254.63 614
13255.72 630
13256.81 665
13257.90 644
13258.98 635
13260.07 673
13261.16 648
13262.25 639
13263.33 677
13264.42 666
13265.51 652
13266.60 682
13267.69 683
13268.77 686
13269.86 671
13270.95 653
13272.04 679
13273.13 670
13274.21 670
13275.30 671
13276.39 704
13277.48 711
13278.57 676
13279.65 703
13280.74 691
13281.83 692
13282.92 702
13284.01 693
13285.10 694
13286.19 709
13287.27 701
13288.36 690
13289.45 725
13290.54 705
13291.63 709
13292.72 708
13293.81 708
13294.90 708
13295.98 717
13297.07 750
13298.16 749
13299.25 732
13300.34 743
13301.43 780
13302.52 792
13303.61 740
13304.70 751
13305.79 762
13306.88 759
13307.97 790
13309.06 777
13310.15 767
13311.24 775
13312.32 790
13313.41 798
13314.50 783
13315.59 791
13316.68 773
13317.77 806
13318.86 825
13319.95 821
13321.04 795
13322.13 816
13323.22 842
13324.31 836
13325.40 830
13326.49 858
13327.58 861
13328.68 828
13329.77 892
13330.86 900
13331.95 908
13333.04 906
13334.13 937
13335.22 893
13336.31 895
13337.40 934
13338.49 903
13339.58 945
13340.67 966
13341.76 938
13342.85 941
13343.94 972
13345.04 953
13346.13 954
13347.22 955
13348.31 949
13349.40 977
13350.49 980
13351.58 974
13352.67 959
13353.77 936
13354.86 967
13355.95 962
13357.04 958
13358.13 978
13359.22 978
13360.31 1008
13361.41 1001
13362.50 983
13363.59 991
13364.68 1026
13365.77 1008
13366.87 1026
13367.96 1027
13369.05 1002
13370.14 1050
13371.23 1067
13372.33 1063
13373.42 1048
13374.51 1026
13375.60 998
13376.69 1026
13377.79 1005
13378.88 989
13379.97 987
13381.06 997
13382.16 1007
13383.25 992
13384.34 952
13385.43 914
13386.53 902
13387.62 895
13388.71 889
13389.81 862
13390.90 843
13391.99 821
13393.08 795
13394.18 835
13395.27 786
13396.36 811
13397.46 817
13398.55 775
13399.64 780
13400.74 815
13401.83 819
13402.92 778
13404.02 791
13405.11 769
13406.20 791
13407.30 791
13408.39 797
13409.48 778
13410.58 786
13411.67 782
13412.77 790
13413.86 797
13414.95 769
13416.05 758
13417.14 765
13418.23 753
13419.33 768
13420.42 795
13421.52 789
13422.61 802
13423.71 811
13424.80 798
13425.89 775
13426.99 806
13428.08 814
13429.18 802
13430.27 784
13431.37 789
13432.46 782
13433.56 808
13434.65 805
13435.74 779
13436.84 848
13437.93 800
13439.03 824
13440.12 803
13441.22 801
13442.31 771
13443.41 820
13444.50 820
13445.60 842
13446.69 784
13447.79 829
13448.88 815
13449.98 876
13451.08 844
13452.17 831
13453.27 835
13454.36 853
13455.46 850
13456.55 877
13457.65 880
13458.74 876
13459.84 888
13460.94 893
13462.03 879
13463.13 898
13464.22 909
13465.32 929
13466.41 895
13467.51 933
13468.61 912
13469.70 902
13470.80 934
13471.90 931
13472.99 960
13474.09 938
13475.18 928
13476.28 946
13477.38 929
13478.47 940
13479.57 914
13480.67 964
13481.76 977
13482.86 970
13483.96 953
13485.05 955
13486.15 973
13487.25 982
13488.34 986
13489.44 990
13490.54 1003
13491.63 1008
13492.73 999
13493.83 1017
13494.93 1021
13496.02 1034
13497.12 1056
13498.22 1075
13499.31 1066
13500.41 1113
13501.51 1075
13502.61 1061
13503.70 1060
13504.80 1069
13505.90 1072
13507.00 1084
13508.09 1102
13509.19 1134
13510.29 1069
13511.39 1093
13512.49 1055
13513.58 1036
13514.68 1051
13515.78 1069
13516.88 1024
13517.98 1065
13519.07 1055
13520.17 1067
13521.27 1030
13522.37 1021
13523.47 1035
13524.57 985
13525.66 999
13526.76 1022
13527.86 1022
13528.96 1001
13530.06 978
13531.16 976
13532.25 962
13533.35 942
13534.45 980
13535.55 997
13536.65 969
13537.75 966
13538.85 916
13539.95 957
13541.05 961
13542.14 937
13543.24 893
13544.34 908
13545.44 896
13546.54 861
13547.64 846
13548.74 854
13549.84 839
13550.94 844
13552.04 845
13553.14 801
13554.24 843
13555.34 797
13556.44 826
13557.54 786
13558.64 812
13559.74 794
13560.84 821
13561.94 802
13563.04 786
13564.13 770
13565.23 772
13566.34 785
13567.44 793
13568.54 787
13569.64 790
13570.74 772
13571.84 780
13572.94 736
13574.04 756
13575.14 775
13576.24 786
13577.34 763
13578.44 784
13579.54 789
13580.64 751
13581.74 754
13582.84 760
13583.94 760
13585.04 773
13586.14 779
13587.24 781
13588.35 760
13589.45 738
13590.55 711
13591.65 749
13592.75 757
13593.85 760
13594.95 779
13596.05 773
13597.15 743
13598.26 746
13599.36 738
13600.46 745
13601.56 762
13602.66 774
13603.76 770
13604.86 759
13605.97 777
13607.07 806
13608.17 800
13609.27 756
13610.37 794
13611.47 773
13612.58 736
13613.68 761
13614.78 773
13615.88 770
13616.98 753
13618.09 765
13619.19 787
13620.29 783
13621.39 743
13622.50 745
13623.60 739
13624.70 722
13625.80 754
13626.91 776
13628.01 763
13629.11 773
13630.21 728
13631.32 764
13632.42 788
13633.52 794
13634.62 789
13635.73 788
13636.83 773
13637.93 764
13639.04 786
13640.14 755
13641.24 756
13642.35 744
13643.45 745
13644.55 780
13645.65 807
13646.76 792
13647.86 777
13648.96 747
13650.07 765
13651.17 756
13652.28 807
13653.38 771
13654.48 789
13655.59 790
13656.69 768
13657.79 771
13658.90 727
13660.00 787
13661.11 788
13662.21 762
13663.31 756
13664.42 780
13665.52 744
13666.63 754
13667.73 777
13668.83 767
13669.94 785
13671.04 785
13672.15 780
13673.25 784
13674.36 742
13675.46 763
13676.56 775
13677.67 800
13678.77 818
13679.88 773
13680.98 784
13682.09 767
13683.19 795
13684.30 773
13685.40 760
13686.51 775
13687.61 756
13688.72 770
13689.82 779
13690.93 795
13692.03 764
13693.14 794
13694.24 787
13695.35 787
13696.45 809
13697.56 807
13698.66 810
13699.77 818
13700.87 804
13701.98 810
13703.09 836
13704.19 854
13705.30 886
13706.40 828
13707.51 871
13708.61 857
13709.72 934
13710.83 909
13711.93 891
13713.04 851
13714.14 890
13715.25 889
13716.36 918
13717.46 926
13718.57 923
13719.67 952
13720.78 926
13721.89 944
13722.99 951
13724.10 978
13725.21 978
13726.31 996
13727.42 970
13728.53 961
13729.63 964
13730.74 1028
13731.85 976
13732.95 1011
13734.06 1004
13735.17 1025
13736.27 1047
13737.38 1073
13738.49 1050
13739.59 1022
13740.70 1067
13741.81 1075
13742.92 1058
13744.02 1061
13745.13 1117
13746.24 1189
13747.35 1164
13748.45 1146
13749.56 1185
13750.67 1190
13751.78 1219
13752.88 1252
13753.99 1283
13755.10 1300
13756.21 1330
13757.31 1331
13758.42 1349
13759.53 1381
13760.64 1389
13761.75 1393
13762.85 1467
13763.96 1484
13765.07 1483
13766.18 1462
13767.29 1506
13768.39 1528
13769.50 1551
13770.61 1530
13771.72 1557
13772.83 1542
13773.94 1599
13775.04 1562
13776.15 1544
13777.26 1553
13778.37 1572
13779.48 1536
13780.59 1508
13781.70 1480
13782.80 1440
13783.91 1464
13785.02 1372
13786.13 1367
13787.24 1351
13788.35 1329
13789.46 1303
13790.57 1215
13791.68 1238
13792.79 1196
13793.90 1111
13795.00 1146
13796.11 1121
13797.22 1032
13798.33 1049
13799.44 1012
13800.55 998
13801.66 995
13802.77 986
13803.88 948
13804.99 944
13806.10 946
13807.21 954
13808.32 901
13809.43 890
13810.54 946
13811.65 941
13812.76 887
13813.87 902
13814.98 884
13816.09 888
13817.20 849
13818.31 892
13819.42 897
13820.53 873
13821.64 882
13822.75 912
13823.86 851
13824.97 823
13826.08 877
13827.19 883
13828.30 889
13829.41 840
13830.53 830
13831.64 846
13832.75 846
13833.86 835
13834.97 839
13836.08 865
13837.19 826
13838.30 833
13839.41 847
13840.52 837
13841.64 823
13842.75 850
13843.86 886
13844.97 879
13846.08 857
13847.19 861
13848.30 870
13849.41 869
13850.53 873
13851.64 866
13852.75 855
13853.86 866
13854.97 879
13856.08 888
13857.20 904
13858.31 882
13859.42 876
13860.53 848
13861.64 895
13862.76 856
13863.87 854
13864.98 879
13866.09 863
13867.20 882
13868.32 847
13869.43 869
13870.54 856
13871.65 876
13872.77 945
13873.88 920
13874.99 878
13876.10 904
13877.22 915
13878.33 875
13879.44 882
13880.55 907
13881.67 925
13882.78 932
13883.89 907
13885.01 941
13886.12 955
13887.23 949
13888.34 959
13889.46 935
13890.57 991
13891.68 957
13892.80 983
13893.91 955
13895.02 991
13896.14 1043
13897.25 1004
13898.36 1015
13899.48 1012
13900.59 1027
13901.70 1019
13902.82 1027
13903.93 971
13905.05 1000
13906.16 1007
13907.27 1000
13908.39 992
13909.50 942
13910.61 934
13911.73 954
13912.84 939
13913.96 961
13915.07 939
13916.19 888
13917.30 856
13918.41 879
13919.53 863
13920.64 858
13921.76 850
13922.87 833
13923.99 849
13925.10 851
13926.21 812
13927.33 793
13928.44 781
13929.56 798
13930.67 827
13931.79 808
13932.90 797
13934.02 772
13935.13 788
13936.25 803
13937.36 818
13938.48 828
13939.59 802
13940.71 799
13941.82 772
13942.94 796
13944.05 772
13945.17 801
13946.28 757
13947.40 780
13948.52 767
13949.63 747
13950.75 760
13951.86 770
13952.98 744
13954.09 716
13955.21 729
13956.32 742
13957.44 780
13958.56 738
13959.67 761
13960.79 747
13961.90 729
13963.02 742
13964.14 757
13965.25 716
13966.37 715
13967.48 763
13968.60 744
13969.72 761
13970.83 754
13971.95 761
13973.07 748
13974.18 746
13975.30 764
13976.42 793
13977.53 748
13978.65 751
13979.77 749
13980.88 747
13982.00 754
13983.12 756
13984.23 736
13985.35 730
13986.47 714
13987.58 759
13988.70 749
13989.82 734
13990.94 737
13992.05 727
13993.17 752
13994.29 773
13995.40 761
13996.52 743
13997.64 739
13998.76 800
13999.87 733
14000.99 738
14002.11 743
14003.23 757
14004.35 753
14005.46 761
14006.58 756
14007.70 773
14008.82 769
14009.93 760
14011.05 760
14012.17 760
14013.29 771
14014.41 781
14015.52 758
14016.64 771
14017.76 766
14018.88 745
14020.00 748
14021.12 762
14022.23 750
14023.35 753
14024.47 737
14025.59 747
14026.71 774
14027.83 754
14028.95 741
14030.06 758
14031.18 786
14032.30 785
14033.42 781
14034.54 761
14035.66 806
14036.78 795
14037.90 762
14039.02 747
14040.14 793
14041.25 779
14042.37 818
14043.49 794
14044.61 794
14045.73 830
14046.85 810
14047.97 805
14049.09 784
14050.21 785
14051.33 811
14052.45 833
14053.57 833
14054.69 812
14055.81 821
14056.93 865
14058.05 858
14059.17 850
14060.29 885
14061.41 900
14062.53 898
14063.65 875
14064.77 863
14065.89 861
14067.01 870
14068.13 888
14069.25 908
14070.37 926
14071.49 961
14072.61 923
14073.73 919
14074.85 930
14075.97 917
14077.09 919
14078.21 918
14079.33 988
14080.45 990
14081.57 1003
14082.69 988
14083.82 996
14084.94 996
14086.06 987
14087.18 1015
14088.30 995
14089.42 1053
14090.54 1013
14091.66 1034
14092.78 1033
14093.91 1027
14095.03 1064
14096.15 1057
14097.27 1069
14098.39 1043
14099.51 1065
14100.63 1071
14101.76 1028
14102.88 1043
14104.00 1018
14105.12 1032
14106.24 1059
14107.36 1060
14108.49 1047
14109.61 979
14110.73 994
14111.85 1028
14112.97 973
14114.10 1014
14115.22 1001
14116.34 1000
14117.46 961
14118.58 963
14119.71 949
14120.83 925
14121.95 933
14123.07 939
14124.20 880
14125.32 891
14126.44 858
14127.56 864
14128.69 834
14129.81 830
14130.93 838
14132.06 845
14133.18 811
14134.30 799
14135.42 809
14136.55 800
14137.67 775
14138.79 785
14139.92 757
14141.04 753
14142.16 737
14143.29 740
14144.41 752
14145.53 751
14146.66 752
14147.78 741
14148.90 759
14150.03 755
14151.15 725
14152.27 726
14153.40 741
14154.52 740
14155.64 693
14156.77 705
14157.89 705
14159.02 732
14160.14 735
14161.26 682
14162.39 692
14163.51 700
14164.64 692
14165.76 691
14166.88 729
14168.01 693
14169.13 691
14170.26 693
14171.38 668
14172.51 639
14173.63 682
14174.75 669
14175.88 709
14177.00 680
14178.13 682
14179.25 699
14180.38 671
14181.50 685
14182.63 709
14183.75 691
14184.88 664
14186.00 672
14187.13 683
14188.25 685
14189.38 658
14190.50 686
14191.63 646
14192.75 659
14193.88 645
14195.00 652
14196.13 678
14197.25 665
14198.38 642
14199.50 663
14200.63 651
14201.76 638
14202.88 608
14204.01 654
14205.13 643
14206.26 608
14207.38 653
14208.51 627
14209.64 620
14210.76 627
14211.89 607
14213.01 625
14214.14 625
14215.27 619
14216.39 629
14217.52 619
14218.64 595
14219.77 592
14220.90 601
14222.02 631
14223.15 596
14224.28 598
14225.40 596
14226.53 568
14227.66 601
14228.78 617
14229.91 613
14231.04 624
14232.16 580
14233.29 589
14234.42 599
14235.54 610
14236.67 581
14237.80 589
14238.92 609
14240.05 617
14241.18 609
14242.31 571
14243.43 582
14244.56 592
14245.69 572
14246.82 569
14247.94 560
14249.07 566
14250.20 557
14251.33 570
14252.45 550
14253.58 550
14254.71 591
14255.84 570
14256.96 561
14258.09 572
14259.22 581
14260.35 586
14261.47 568
14262.60 584
14263.73 585
14264.86 545
14265.99 566
14267.12 573
14268.24 594
14269.37 538
14270.50 513
14271.63 568
14272.76 575
14273.89 542
14275.01 543
14276.14 546
14277.27 528
14278.40 532
14279.53 530
14280.66 548
14281.79 558
14282.91 566
14284.04 535
14285.17 502
14286.30 533
14287.43 515
14288.56 525
14289.69 531
14290.82 519
14291.95 527
14293.08 519
14294.20 511
14295.33 515
14296.46 529
14297.59 506
14298.72 514
14299.85 534
14300.98 497
14302.11 489
14303.24 503
14304.37 505
14305.50 487
14306.63 502
14307.76 499
14308.89 475
14310.02 511
14311.15 519
14312.28 517
14313.41 542
14314.54 527
14315.67 505
14316.80 504
14317.93 511
14319.06 504
14320.19 510
14321.32 510
14322.45 515
14323.58 522
14324.71 490
14325.84 483
14326.97 491
14328.10 495
14329.23 487
14330.36 493
14331.49 516
14332.62 464
14333.76 450
14334.89 489
14336.02 481
14337.15 490
14338.28 488
14339.41 492
14340.54 484
14341.67 467
14342.80 486
14343.93 476
14345.07 450
14346.20 491
14347.33 489
14348.46 466
14349.59 481
14350.72 481
14351.85 468
14352.99 463
14354.12 478
14355.25 475
14356.38 464
14357.51 476
14358.64 516
14359.78 479
14360.91 488
14362.04 510
14363.17 503
14364.30 501
14365.44 485
14366.57 465
14367.70 485
14368.83 490
14369.96 489
14371.10 477
14372.23 452
14373.36 477
14374.49 497
14375.63 481
14376.76 470
14377.89 480
14379.02 462
14380.16 485
14381.29 495
14382.42 485
14383.55 472
14384.69 499
14385.82 477
14386.95 493
14388.09 505
14389.22 515
14390.35 505
14391.49 480
14392.62 486
14393.75 519
14394.89 481
14396.02 486
14397.15 509
14398.28 504
14399.42 488
14400.55 508
14401.69 532
14402.82 526
14403.95 526
14405.09 528
14406.22 504
14407.35 498
14408.49 537
14409.62 548
14410.75 572
14411.89 540
14413.02 523
14414.16 528
14415.29 552
14416.42 514
14417.56 548
14418.69 558
14419.83 571
14420.96 531
14422.10 560
14423.23 543
14424.36 546
14425.50 580
14426.63 570
14427.77 581
14428.90 587
14430.04 590
14431.17 556
14432.31 576
14433.44 597
14434.58 590
14435.71 593
14436.85 598
14437.98 575
14439.12 597
14440.25 581
14441.39 583
14442.52 624
14443.66 602
14444.79 626
14445.93 636
14447.06 602
14448.20 603
14449.33 619
14450.47 622
14451.60 596
14452.74 623
14453.87 644
14455.01 614
14456.14 618
14457.28 646
14458.42 682
14459.55 639
14460.69 616
14461.82 651
14462.96 687
14464.10 669
14465.23 662
14466.37 652
14467.50 679
14468.64 689
14469.78 676
14470.91 705
14472.05 689
14473.18 714
14474.32 696
14475.46 675
14476.59 713
14477.73 680
14478.87 691
14480.00 651
14481.14 666
14482.28 632
14483.41 655
14484.55 630
14485.69 625
14486.82 646
14487.96 616
14489.10 619
14490.23 559
14491.37 567
14492.51 529
14493.65 540
14494.78 534
14495.92 534
14497.06 552
14498.19 524
14499.33 496
14500.47 544
14501.61 513
14502.74 493
14503.88 508
14505.02 504
14506.16 488
14507.29 490
14508.43 471
14509.57 482
14510.71 509
14511.85 500
14512.98 493
14514.12 489
14515.26 472
14516.40 482
14517.54 456
14518.67 482
14519.81 483
14520.95 468
14522.09 468
14523.23 482
14524.36 457
14525.50 442
14526.64 460
14527.78 462
14528.92 464
14530.06 461
14531.19 445
14532.33 446
14533.47 482
14534.61 444
14535.75 453
14536.89 464
14538.03 484
14539.17 479
14540.31 456
14541.44 457
14542.58 425
14543.72 466
14544.86 486
14546.00 476
14547.14 447
14548.28 477
14549.42 481
14550.56 465
14551.70 463
14552.84 464
14553.98 477
14555.12 501
14556.25 474
14557.39 476
14558.53 461
14559.67 467
14560.81 466
14561.95 473
14563.09 469
14564.23 497
14565.37 492
14566.51 493
14567.65 462
14568.79 485
14569.93 480
14571.07 485
14572.21 492
14573.35 487
14574.49 470
14575.63 476
14576.77 493
14577.92 482
14579.06 489
14580.20 474
14581.34 472
14582.48 493
14583.62 532
14584.76 483
14585.90 495
14587.04 499
14588.18 492
14589.32 524
14590.46 495
14591.60 525
14592.74 494
14593.89 501
14595.03 480
14596.17 493
14597.31 495
14598.45 492
14599.59 472
14600.73 500
14601.87 509
14603.02 508
14604.16 503
14605.30 507
14606.44 537
14607.58 514
14608.72 497
14609.86 534
14611.01 490
14612.15 507
14613.29 495
14614.43 500
14615.57 520
14616.72 538
14617.86 519
14619.00 529
14620.14 526
14621.28 539
14622.43 529
14623.57 517
14624.71 548
14625.85 532
14627.00 537
14628.14 511
14629.28 527
14630.42 546
14631.56 543
14632.71 543
14633.85 527
14634.99 528
14636.14 538
14637.28 543
14638.42 540
14639.56 549
14640.71 538
14641.85 528
14642.99 535
14644.14 541
14645.28 537
14646.42 556
14647.56 552
14648.71 521
14649.85 504
14650.99 504
14652.14 490
14653.28 493
14654.42 470
14655.57 516
14656.71 478
14657.85 478
14659.00 488
14660.14 450
14661.29 449
14662.43 449
14663.57 453
14664.72 453
14665.86 445
14667.00 471
14668.15 450
14669.29 437
14670.44 465
14671.58 440
14672.73 443
14673.87 448
14675.01 429
14676.16 427
14677.30 434
14678.45 417
14679.59 387
14680.74 392
14681.88 428
14683.02 420
14684.17 419
14685.31 417
14686.46 410
14687.60 390
14688.75 409
14689.89 412
14691.04 407
14692.18 409
14693.33 417
14694.47 425
14695.62 412
14696.76 423
14697.91 398
14699.05 416
14700.20 388
14701.34 383
14702.49 396
14703.63 409
14704.78 409
14705.92 362
14707.07 398
14708.22 392
14709.36 383
14710.51 414
14711.65 366
14712.80 380
14713.94 390
14715.09 394
14716.23 369
14717.38 390
14718.53 407
14719.67 413
14720.82 399
14721.96 410
14723.11 403
14724.26 403
14725.40 399
14726.55 403
14727.70 392
14728.84 389
14729.99 364
14731.13 381
14732.28 391
14733.43 402
14734.57 431
14735.72 426
14736.87 405
14738.01 418
14739.16 393
14740.31 376
14741.45 382
14742.60 383
14743.75 379
14744.89 400
14746.04 374
14747.19 389
14748.34 366
14749.48 384
14750.63 410
14751.78 383
14752.92 387
14754.07 376
14755.22 374
14756.37 386
14757.51 387
14758.66 391
14759.81 370
14760.96 393
14762.10 403
14763.25 396
14764.40 368
14765.55 379
14766.70 385
14767.84 375
14768.99 369
14770.14 350
14771.29 363
14772.43 356
14773.58 389
14774.73 347
14775.88 362
14777.03 349
14778.18 370
14779.32 369
14780.47 345
14781.62 375
14782.77 342
14783.92 354
14785.07 338
14786.21 362
14787.36 374
14788.51 357
14789.66 341
14790.81 368
14791.96 353
14793.11 360
14794.26 343
14795.40 379
14796.55 371
14797.70 365
14798.85 386
14800.00 357
14801.15 362
14802.30 347
14803.45 350
14804.60 374
14805.75 362
14806.90 347
14808.05 332
14809.19 342
14810.34 326
14811.49 348
14812.64 369
14813.79 366
14814.94 344
14816.09 317
14817.24 334
14818.39 333
14819.54 349
14820.69 377
14821.84 355
14822.99 332
14824.14 327
14825.29 358
14826.44 343
14827.59 333
14828.74 357
14829.89 338
14831.04 347
14832.19 354
14833.34 345
14834.49 324
14835.64 323
14836.79 325
14837.95 362
14839.10 310
14840.25 313
14841.40 323
14842.55 331
14843.70 332
14844.85 298
14846.00 322
14847.15 320
14848.30 334
14849.45 372
14850.60 308
14851.76 310
14852.91 308
14854.06 331
14855.21 341
14856.36 318
14857.51 311
14858.66 326
14859.81 337
14860.97 319
14862.12 308
14863.27 337
14864.42 316
14865.57 322
14866.72 326
14867.88 328
14869.03 322
14870.18 314
14871.33 326
14872.48 313
14873.64 297
14874.79 320
14875.94 341
14877.09 333
14878.24 336
14879.40 305
14880.55 298
14881.70 306
14882.85 323
14884.00 310
14885.16 332
14886.31 329
14887.46 312
14888.61 296
14889.77 307
14890.92 330
14892.07 321
14893.23 337
14894.38 301
14895.53 278
14896.68 287
14897.84 314
14898.99 283
14900.14 323
14901.30 328
14902.45 316
14903.60 304
14904.75 324
14905.91 329
14907.06 326
14908.21 312
14909.37 300
14910.52 282
14911.67 319
14912.83 315
14913.98 322
14915.14 310
14916.29 296
14917.44 308
14918.60 305
14919.75 299
14920.90 301
14922.06 302
14923.21 291
14924.37 294
14925.52 310
14926.67 312
14927.83 301
14928.98 348
14930.14 330
14931.29 313
14932.44 318
14933.60 312
14934.75 300
14935.91 314
14937.06 343
14938.22 307
14939.37 291
14940.52 291
14941.68 302
14942.83 302
14943.99 319
14945.14 298
14946.30 289
14947.45 320
14948.61 327
14949.76 318
14950.92 308
14952.07 304
14953.23 305
14954.38 315
14955.54 308
14956.69 311
14957.85 332
14959.00 314
14960.16 333
14961.31 311
14962.47 318
14963.62 325
14964.78 334
14965.94 312
14967.09 303
14968.25 325
14969.40 318
14970.56 328
14971.71 309
14972.87 309
14974.03 294
14975.18 307
14976.34 320
14977.49 336
14978.65 302
14979.81 291
14980.96 299
14982.12 307
14983.27 298
14984.43 326
14985.59 306
14986.74 343
14987.90 311
14989.06 305
14990.21 301
14991.37 306
14992.53 302
14993.68 305
14994.84 310
14996.00 318
14997.15 301
14998.31 315
14999.47 319
15000.62 320
15001.78 313
15002.94 321
15004.09 328
15005.25 307
15006.41 298
15007.56 337
15008.72 318
15009.88 319
15011.04 298
15012.19 315
15013.35 315
15014.51 327
15015.67 299
15016.82 284
15017.98 285
15019.14 285
15020.30 305
15021.45 317
15022.61 320
15023.77 331
15024.93 292
15026.08 297
15027.24 336
15028.40 331
15029.56 323
15030.72 325
15031.87 316
15033.03 323
15034.19 315
15035.35 297
15036.51 291
15037.67 304
15038.82 304
15039.98 303
15041.14 308
15042.30 293
15043.46 289
15044.62 294
15045.78 303
15046.93 331
15048.09 320
15049.25 308
15050.41 298
15051.57 301
15052.73 284
15053.89 289
15055.05 308
15056.20 301
15057.36 332
15058.52 295
15059.68 312
15060.84 309
15062.00 302
15063.16 291
15064.32 301
15065.48 309
15066.64 305
15067.80 336
15068.96 328
15070.12 294
15071.28 318
15072.44 308
15073.60 298
15074.76 302
15075.91 288
15077.07 286
15078.23 302
15079.39 294
15080.55 294
15081.71 317
15082.87 316
15084.03 291
15085.19 307
15086.35 329
15087.51 317
15088.68 320
15089.84 305
15091.00 283
15092.16 284
15093.32 292
15094.48 326
15095.64 323
15096.80 287
15097.96 283
15099.12 295
15100.28 281
15101.44 296
15102.60 295
15103.76 286
15104.92 301
15106.08 316
15107.25 297
15108.41 314
15109.57 304
15110.73 300
15111.89 332
15113.05 317
15114.21 301
15115.37 288
15116.54 300
15117.70 313
15118.86 305
15120.02 316
15121.18 300
15122.34 310
15123.50 301
15124.67 310
15125.83 320
15126.99 309
15128.15 298
15129.31 302
15130.47 321
15131.64 319
15132.80 293
15133.96 301
15135.12 308
15136.28 308
15137.45 333
15138.61 311
15139.77 315
15140.93 303
15142.10 321
15143.26 323
15144.42 307
15145.58 306
15146.75 310
15147.91 308
15149.07 300
15150.23 320
15151.40 299
15152.56 311
15153.72 312
15154.88 311
15156.05 330
15157.21 324
15158.37 307
15159.54 334
15160.70 327
15161.86 333
15163.03 301
15164.19 330
15165.35 320
15166.52 329
15167.68 340
15168.84 351
15170.01 302
15171.17 313
15172.33 315
15173.50 312
15174.66 331
15175.82 321
15176.99 319
15178.15 325
15179.31 316
15180.48 322
15181.64 348
15182.81 330
15183.97 320
15185.13 297
15186.30 326
15187.46 351
15188.63 337
15189.79 323
15190.95 338
15192.12 323
15193.28 337
15194.45 341
15195.61 333
15196.78 331
15197.94 358
15199.10 343
15200.27 355
15201.43 346
15202.60 341
15203.76 390
15204.93 353
15206.09 353
15207.26 368
15208.42 348
15209.59 346
15210.75 343
15211.92 328
15213.08 325
15214.25 366
15215.41 339
15216.58 345
15217.74 330
15218.91 352
15220.07 367
15221.24 375
15222.40 365
15223.57 346
15224.74 357
15225.90 342
15227.07 367
15228.23 349
15229.40 375
15230.56 358
15231.73 368
15232.89 374
15234.06 339
15235.23 399
15236.39 377
15237.56 383
15238.72 376
15239.89 377
15241.06 376
15242.22 374
15243.39 361
15244.56 383
15245.72 374
15246.89 387
15248.05 380
15249.22 362
15250.39 358
15251.55 382
15252.72 363
15253.89 396
15255.05 392
15256.22 361
15257.39 385
15258.55 396
15259.72 395
15260.89 364
15262.05 349
15263.22 364
15264.39 341
15265.56 356
15266.72 327
15267.89 347
15269.06 345
15270.22 366
15271.39 361
15272.56 360
15273.73 336
15274.89 334
15276.06 348
15277.23 322
15278.40 336
15279.56 313
15280.73 348
15281.90 329
15283.07 354
15284.23 355
15285.40 345
15286.57 324
15287.74 324
15288.91 336
15290.07 310
15291.24 298
15292.41 326
15293.58 326
15294.75 324
15295.92 345
15297.08 326
15298.25 347
15299.42 327
15300.59 334
15301.76 325
15302.93 321
15304.09 333
15305.26 343
15306.43 331
15307.60 310
15308.77 312
15309.94 310
15311.11 333
15312.28 346
15313.44 341
15314.61 340
15315.78 349
15316.95 326
15318.12 351
15319.29 347
15320.46 345
15321.63 313
15322.80 334
15323.97 327
15325.14 320
15326.30 341
15327.47 328
15328.64 358
15329.81 298
15330.98 302
15332.15 328
15333.32 338
15334.49 337
15335.66 348
15336.83 331
15338.00 369
15339.17 352
15340.34 332
15341.51 341
15342.68 342
15343.85 328
15345.02 335
15346.19 348
15347.36 347
15348.53 348
15349.70 360
15350.87 357
15352.04 356
15353.21 338
15354.38 332
15355.55 321
15356.72 327
15357.90 349
15359.07 353
15360.24 366
15361.41 357
15362.58 376
15363.75 373
15364.92 365
15366.09 374
15367.26 342
15368.43 381
15369.60 386
15370.77 354
15371.95 328
15373.12 338
15374.29 365
15375.46 370
15376.63 360
15377.80 362
15378.97 373
15380.15 389
15381.32 394
15382.49 369
15383.66 392
15384.83 355
15386.00 361
15387.17 354
15388.35 368
15389.52 351
15390.69 356
15391.86 333
15393.03 346
15394.21 347
15395.38 371
15396.55 328
15397.72 347
15398.89 350
15400.07 333
15401.24 342
15402.41 335
15403.58 326
15404.76 347
15405.93 355
15407.10 352
15408.27 329
15409.45 324
15410.62 358
15411.79 344
15412.96 356
15414.14 339
15415.31 331
15416.48 356
15417.66 337
15418.83 316
15420.00 324
15421.17 348
15422.35 323
15423.52 320
15424.69 351
15425.87 335
15427.04 339
15428.21 347
15429.39 349
15430.56 332
15431.73 328
15432.91 341
15434.08 322
15435.25 329
15436.43 326
15437.60 338
15438.77 338
15439.95 343
15441.12 325
15442.30 318
15443.47 319
15444.64 309
15445.82 332
15446.99 316
15448.17 318
15449.34 329
15450.51 329
15451.69 322
15452.86 313
15454.04 311
15455.21 341
15456.39 335
15457.56 334
15458.73 325
15459.91 352
15461.08 345
15462.26 356
15463.43 311
15464.61 338
15465.78 334
15466.96 312
15468.13 360
15469.31 356
15470.48 319
15471.66 321
15472.83 334
15474.01 333
15475.18 319
15476.36 344
15477.53 325
15478.71 307
15479.88 340
15481.06 314
15482.23 329
15483.41 325
15484.58 308
15485.76 324
15486.93 326
15488.11 323
15489.29 313
15490.46 318
15491.64 332
15492.81 351
15493.99 355
15495.16 361
15496.34 332
15497.52 328
15498.69 341
15499.87 317
15501.04 341
15502.22 328
15503.40 330
15504.57 318
15505.75 327
15506.92 333
15508.10 338
15509.28 360
15510.45 353
15511.63 363
15512.81 322
15513.98 343
15515.16 326
15516.34 345
15517.51 339
15518.69 309
15519.87 335
15521.04 347
15522.22 343
15523.40 325
15524.57 324
15525.75 338
15526.93 378
15528.11 348
15529.28 327
15530.46 369
15531.64 344
15532.81 375
15533.99 364
15535.17 352
15536.35 348
15537.52 344
15538.70 365
15539.88 367
15541.06 340
15542.23 367
15543.41 372
15544.59 353
15545.77 348
15546.95 363
15548.12 376
15549.30 384
15550.48 378
15551.66 377
15552.83 368
15554.01 370
15555.19 376
15556.37 361
15557.55 375
15558.73 379
15559.90 389
15561.08 385
15562.26 414
15563.44 383
15564.62 373
15565.80 415
15566.97 400
15568.15 380
15569.33 404
15570.51 419
15571.69 406
15572.87 395
15574.05 393
15575.23 391
15576.40 402
15577.58 407
15578.76 413
15579.94 414
15581.12 421
15582.30 413
15583.48 383
15584.66 417
15585.84 452
15587.02 445
15588.20 411
15589.38 439
15590.56 427
15591.73 432
15592.91 437
15594.09 421
15595.27 453
15596.45 435
15597.63 434
15598.81 437
15599.99 479
15601.17 455
15602.35 426
15603.53 455
15604.71 450
15605.89 461
15607.07 461
15608.25 433
15609.43 457
15610.61 479
15611.79 448
15612.97 457
15614.15 461
15615.33 471
15616.51 467
15617.69 461
15618.88 460
15620.06 473
15621.24 496
15622.42 512
15623.60 523
15624.78 503
15625.96 502
15627.14 512
15628.32 507
15629.50 500
15630.68 530
15631.86 546
15633.05 513
15634.23 531
15635.41 535
15636.59 545
15637.77 530
15638.95 538
15640.13 553
15641.31 539
15642.50 539
15643.68 531
15644.86 548
15646.04 547
15647.22 535
15648.40 548
15649.58 567
15650.77 568
15651.95 567
15653.13 584
15654.31 568
15655.49 542
15656.68 572
15657.86 552
15659.04 546
15660.22 565
15661.40 558
15662.59 552
15663.77 572
15664.95 557
15666.13 569
15667.32 552
15668.50 589
15669.68 595
15670.86 557
15672.05 551
15673.23 548
15674.41 562
15675.59 562
15676.78 553
15677.96 568
15679.14 552
15680.32 536
15681.51 525
15682.69 529
15683.87 516
15685.06 519
15686.24 533
15687.42 531
15688.61 504
15689.79 511
15690.97 517
15692.16 524
15693.34 515
15694.52 522
15695.71 506
15696.89 523
15698.07 518
15699.26 530
15700.44 507
15701.62 536
15702.81 502
15703.99 515
15705.17 520
15706.36 511
15707.54 530
15708.73 527
15709.91 507
15711.09 536
15712.28 543
15713.46 524
15714.65 505
15715.83 546
15717.02 543
15718.20 555
15719.38 543
15720.57 566
15721.75 564
15722.94 540
15724.12 583
15725.31 597
15726.49 563
15727.68 556
15728.86 569
15730.04 579
15731.23 586
15732.41 565
15733.60 570
15734.78 583
15735.97 570
15737.15 580
15738.34 585
15739.52 587
15740.71 570
15741.89 583
15743.08 577
15744.27 587
15745.45 591
15746.64 610
15747.82 588
15749.01 605
15750.19 623
15751.38 659
15752.56 643
15753.75 611
15754.93 647
15756.12 646
15757.31 659
15758.49 645
15759.68 634
15760.86 631
15762.05 673
15763.24 648
15764.42 666
15765.61 658
15766.79 692
15767.98 674
15769.17 641
15770.35 652
15771.54 631
15772.72 612
15773.91 630
15775.10 660
15776.28 664
15777.47 633
15778.66 625
15779.84 636
15781.03 621
15782.22 609
15783.40 607
15784.59 589
15785.78 600
15786.96 570
15788.15 578
15789.34 615
15790.53 604
15791.71 554
15792.90 584
15794.09 591
15795.27 580
15796.46 550
15797.65 581
15798.84 570
15800.02 568
15801.21 561
15802.40 534
15803.59 540
15804.77 536
15805.96 554
15807.15 519
15808.34 519
15809.52 511
15810.71 541
15811.90 486
15813.09 477
15814.28 482
15815.46 494
15816.65 480
15817.84 518
15819.03 487
15820.22 516
15821.40 522
15822.59 465
15823.78 470
15824.97 447
15826.16 480
15827.35 485
15828.53 485
15829.72 459
15830.91 443
15832.10 472
15833.29 451
15834.48 471
15835.67 450
15836.85 459
15838.04 462
15839.23 455
15840.42 458
15841.61 464
15842.80 465
15843.99 455
15845.18 472
15846.37 486
15847.55 470
15848.74 468
15849.93 472
15851.12 465
15852.31 472
15853.50 459
15854.69 464
15855.88 445
15857.07 456
15858.26 479
15859.45 462
15860.64 459
15861.83 469
15863.02 475
15864.21 500
15865.40 491
15866.59 471
15867.78 478
15868.97 478
15870.16 454
15871.35 478
15872.54 469
15873.73 447
15874.92 472
15876.11 481
15877.30 471
15878.49 467
15879.68 477
15880.87 472
15882.06 507
15883.25 479
15884.44 513
15885.63 483
15886.82 470
15888.01 483
15889.20 493
15890.39 490
15891.59 451
15892.78 501
15893.97 490
15895.16 490
15896.35 511
15897.54 512
15898.73 477
15899.92 492
15901.11 499
15902.30 477
15903.50 504
15904.69 497
15905.88 511
15907.07 502
15908.26 528
15909.45 510
15910.64 497
15911.84 495
15913.03 480
15914.22 506
15915.41 531
15916.60 535
15917.79 548
15918.99 552
15920.18 522
15921.37 518
15922.56 504
15923.75 492
15924.95 504
15926.14 528
15927.33 518
15928.52 533
15929.71 496
15930.91 497
15932.10 498
15933.29 506
15934.48 506
15935.68 488
15936.87 491
15938.06 499
15939.25 511
15940.45 474
15941.64 490
15942.83 479
15944.03 482
15945.22 468
15946.41 486
15947.60 450
15948.80 438
15949.99 455
15951.18 423
15952.38 414
15953.57 458
15954.76 451
15955.96 433
15957.15 424
15958.34 421
15959.54 408
15960.73 419
15961.92 401
15963.12 388
15964.31 356
15965.50 382
15966.70 413
15967.89 392
15969.08 376
15970.28 367
15971.47 368
15972.67 368
15973.86 375
15975.05 352
15976.25 367
15977.44 371
15978.64 338
15979.83 355
15981.02 347
15982.22 368
15983.41 349
15984.61 378
15985.80 332
15987.00 360
15988.19 335
15989.38 355
15990.58 336
15991.77 352
15992.97 365
15994.16 369
15995.36 362
15996.55 335
15997.75 350
15998.94 344
16000.14 346
16001.33 365
16002.53 337
16003.72 336
16004.92 324
16006.11 322
16007.31 340
16008.50 336
16009.70 344
16010.89 333
16012.09 333
16013.28 318
16014.48 340
16015.67 340
16016.87 337
16018.07 311
16019.26 327
16020.46 340
16021.65 309
16022.85 304
16024.04 334
16025.24 332
16026.44 346
16027.63 306
16028.83 328
16030.02 333
16031.22 324
16032.42 306
16033.61 342
16034.81 317
16036.00 317
16037.20 323
16038.40 324
16039.59 331
16040.79 311
16041.99 335
16043.18 336
16044.38 300
16045.58 309
16046.77 315
16047.97 321
16049.17 330
16050.36 339
16051.56 322
16052.76 307
16053.95 332
16055.15 308
16056.35 339
16057.54 321
16058.74 345
16059.94 314
16061.14 331
16062.33 290
16063.53 314
16064.73 329
16065.92 308
16067.12 304
16068.32 313
16069.52 303
16070.71 298
16071.91 310
16073.11 294
16074.31 317
16075.50 333
16076.70 319
16077.90 293
16079.10 296
16080.30 298
16081.49 292
16082.69 325
16083.89 305
16085.09 289
16086.29 301
16087.48 308
16088.68 290
16089.88 319
16091.08 281
16092.28 299
16093.48 270
16094.67 287
16095.87 294
16097.07 305
16098.27 307
16099.47 295
16100.67 275
16101.87 283
16103.06 278
16104.26 305
16105.46 331
16106.66 300
16107.86 289
16109.06 274
16110.26 290
16111.46 290
16112.66 260
16113.86 270
16115.05 284
16116.25 275
16117.45 260
16118.65 272
16119.85 292
16121.05 276
16122.25 287
16123.45 296
16124.65 277
16125.85 285
16127.05 287
16128.25 284
16129.45 268
16130.65 282
16131.85 296
16133.05 284
16134.25 296
16135.45 287
16136.65 291
16137.85 286
16139.05 268
16140.25 269
16141.45 278
16142.65 270
16143.85 280
16145.05 282
16146.25 280
16147.45 265
16148.65 278
16149.85 279
16151.05 294
16152.25 290
16153.45 253
16154.65 274
16155.85 268
16157.05 281
16158.25 273
16159.46 294
16160.66 301
16161.86 289
16163.06 288
16164.26 287
16165.46 276
16166.66 290
16167.86 286
16169.06 304
16170.27 270
16171.47 264
16172.67 284
16173.87 311
16175.07 285
16176.27 282
16177.47 282
16178.67 306
16179.88 296
16181.08 286
16182.28 286
16183.48 280
16184.68 300
16185.89 301
16187.09 294
16188.29 296
16189.49 274
16190.69 286
16191.90 311
16193.10 290
16194.30 284
16195.50 301
16196.70 303
16197.91 297
16199.11 292
16200.31 296
16201.51 312
16202.72 283
16203.92 297
16205.12 295
16206.32 326
16207.53 309
16208.73 280
16209.93 291
16211.13 293
16212.34 297
16213.54 317
16214.74 315
16215.95 296
16217.15 335
16218.35 309
16219.55 310
16220.76 300
16221.96 339
16223.16 310
16224.37 304
16225.57 281
16226.77 313
16227.98 337
16229.18 336
16230.38 318
16231.59 329
16232.79 337
16233.99 319
16235.20 321
16236.40 322
16237.61 320
16238.81 336
16240.01 336
16241.22 332
16242.42 322
16243.63 341
16244.83 332
16246.03 340
16247.24 333
16248.44 340
16249.65 318
16250.85 348
16252.05 349
16253.26 344
16254.46 320
16255.67 354
16256.87 329
16258.08 365
16259.28 362
16260.49 359
16261.69 358
16262.89 348
16264.10 381
16265.30 370
16266.51 382
16267.71 355
16268.92 345
16270.12 338
16271.33 363
16272.53 348
16273.74 357
16274.94 367
16276.15 365
16277.35 397
16278.56 364
16279.77 352
16280.97 343
16282.18 378
16283.38 369
16284.59 367
16285.79 371
16287.00 393
16288.20 377
16289.41 389
16290.61 344
16291.82 372
16293.03 368
16294.23 394
16295.44 384
16296.64 393
16297.85 369
16299.06 374
16300.26 381
16301.47 360
16302.67 362
16303.88 379
16305.09 391
16306.29 396
16307.50 356
16308.71 356
16309.91 364
16311.12 370
16312.33 361
16313.53 368
16314.74 382
16315.95 369
16317.15 357
16318.36 373
16319.57 372
16320.77 356
16321.98 369
16323.19 398
16324.39 375
16325.60 387
16326.81 355
16328.01 371
16329.22 352
16330.43 376
16331.64 319
16332.84 310
16334.05 350
16335.26 358
16336.47 353
16337.67 336
16338.88 322
16340.09 312
16341.30 328
16342.50 346
16343.71 350
16344.92 292
16346.13 302
16347.33 324
16348.54 315
16349.75 316
16350.96 312
16352.17 320
16353.37 336
16354.58 334
16355.79 321
16357.00 328
16358.21 303
16359.41 308
16360.62 296
16361.83 312
16363.04 309
16364.25 311
16365.46 305
16366.67 300
16367.87 303
16369.08 276
16370.29 287
16371.50 313
16372.71 302
16373.92 308
16375.13 287
16376.34 288
16377.54 273
16378.75 308
16379.96 297
16381.17 295
16382.38 323
16383.59 331
16384.80 304
16386.01 297
16387.22 311
16388.43 303
16389.64 297
16390.85 279
16392.05 290
16393.26 299
16394.47 280
16395.68 292
16396.89 285
16398.10 278
16399.31 268
16400.52 303
16401.73 282
16402.94 301
16404.15 299
16405.36 299
16406.57 301
16407.78 288
16408.99 283
16410.20 290
16411.41 302
16412.62 289
16413.83 307
16415.04 275
16416.25 289
16417.46 297
16418.67 293
16419.88 283
16421.10 300
16422.31 264
16423.52 278
16424.73 294
16425.94 289
16427.15 302
16428.36 297
16429.57 297
16430.78 298
16431.99 284
16433.20 301
16434.41 287
16435.63 291
16436.84 278
16438.05 279
16439.26 299
16440.47 311
16441.68 307
16442.89 298
16444.10 304
16445.32 318
16446.53 296
16447.74 285
16448.95 305
16450.16 298
16451.37 292
16452.59 280
16453.80 262
16455.01 276
16456.22 264
16457.43 267
16458.64 290
16459.86 256
16461.07 282
16462.28 265
16463.49 286
16464.70 250
16465.92 251
16467.13 247
16468.34 275
16469.55 266
16470.77 272
16471.98 268
16473.19 268
16474.40 289
16475.62 262
16476.83 270
16478.04 254
16479.25 268
16480.47 276
16481.68 258
16482.89 264
16484.11 254
16485.32 258
16486.53 251
16487.74 260
16488.96 274
16490.17 265
16491.38 259
16492.60 257
16493.81 249
16495.02 243
16496.24 262
16497.45 258
16498.66 246
16499.88 255
16501.09 266
16502.30 276
16503.52 254
16504.73 267
16505.94 265
16507.16 262
16508.37 259
16509.59 238
16510.80 270
16512.01 297
16513.23 259
16514.44 242
16515.66 256
16516.87 252
16518.08 254
16519.30 250
16520.51 249
16521.73 240
16522.94 238
16524.16 264
16525.37 284
16526.58 262
16527.80 287
16529.01 280
16530.23 294
16531.44 274
16532.66 259
16533.87 254
16535.09 254
16536.30 259
16537.52 256
16538.73 273
16539.95 244
16541.16 237
16542.38 244
16543.59 232
16544.81 230
16546.02 226
16547.24 253
16548.45 254
16549.67 274
16550.88 261
16552.10 261
16553.31 255
16554.53 260
16555.74 246
16556.96 249
16558.18 252
16559.39 266
16560.61 271
16561.82 255
16563.04 248
16564.25 264
16565.47 247
16566.69 254
16567.90 265
16569.12 239
16570.33 261
16571.55 258
16572.77 257
16573.98 239
16575.20 229
16576.41 250
16577.63 276
16578.85 263
16580.06 255
16581.28 252
16582.50 255
16583.71 256
16584.93 275
16586.15 247
16587.36 253
16588.58 276
16589.80 248
16591.01 274
16592.23 236
16593.45 245
16594.66 248
16595.88 266
16597.10 252
16598.32 260
16599.53 238
16600.75 266
16601.97 256
16603.18 236
16604.40 257
16605.62 250
16606.84 259
16608.05 243
16609.27 263
16610.49 252
16611.71 261
16612.92 223
16614.14 233
16615.36 267
16616.58 281
16617.79 216
16619.01 250
16620.23 254
16621.45 258
16622.67 233
16623.88 251
16625.10 236
16626.32 224
16627.54 232
16628.76 238
16629.97 257
16631.19 233
16632.41 232
16633.63 255
16634.85 248
16636.07 239
16637.29 229
16638.50 225
16639.72 234
16640.94 232
16642.16 228
16643.38 240
16644.60 228
16645.82 246
16647.03 242
16648.25 248
16649.47 235
16650.69 255
16651.91 241
16653.13 252
16654.35 217
16655.57 220
16656.79 224
16658.01 231
16659.23 238
16660.45 227
16661.66 225
16662.88 243
16664.10 233
16665.32 245
16666.54 236
16667.76 237
16668.98 245
16670.20 235
16671.42 221
16672.64 195
16673.86 239
16675.08 235
16676.30 219
16677.52 236
16678.74 220
16679.96 232
16681.18 235
16682.40 231
16683.62 227
16684.84 224
16686.06 227
16687.28 221
16688.50 235
16689.72 239
16690.94 224
16692.16 232
16693.39 231
16694.61 225
16695.83 227
16697.05 246
16698.27 235
16699.49 214
16700.71 230
16701.93 222
16703.15 228
16704.37 214
16705.59 242
16706.81 252
16708.04 236
16709.26 224
16710.48 232
16711.70 224
16712.92 232
16714.14 235
16715.36 232
16716.58 218
16717.81 199
16719.03 241
16720.25 211
16721.47 207
16722.69 217
16723.91 221
16725.14 241
16726.36 244
16727.58 221
16728.80 240
16730.02 224
16731.24 234
16732.47 226
16733.69 251
16734.91 232
16736.13 232
16737.36 237
16738.58 227
16739.80 226
16741.02 214
16742.24 215
16743.47 218
16744.69 220
16745.91 207
16747.13 200
16748.36 218
16749.58 214
16750.80 222
16752.02 201
16753.25 238
16754.47 219
16755.69 225
16756.92 216
16758.14 198
16759.36 213
16760.59 216
16761.81 227
16763.03 243
16764.25 228
16765.48 212
16766.70 237
16767.92 249
16769.15 239
16770.37 206
16771.59 209
16772.82 246
16774.04 233
16775.27 229
16776.49 220
16777.71 213
16778.94 222
16780.16 236
16781.38 209
16782.61 197
16783.83 222
16785.06 228
16786.28 238
16787.50 232
16788.73 206
16789.95 217
16791.18 213
16792.40 214
16793.62 215
16794.85 205
16796.07 224
16797.30 218
16798.52 224
16799.75 228
16800.97 222
16802.19 241
16803.42 235
16804.64 233
16805.87 222
16807.09 217
16808.32 223
16809.54 226
16810.77 266
16811.99 234
16813.22 222
16814.44 225
16815.67 235
16816.89 237
16818.12 251
16819.34 230
16820.57 242
16821.79 232
16823.02 221
16824.24 231
16825.47 217
16826.70 205
16827.92 230
16829.15 234
16830.37 229
16831.60 245
16832.82 224
16834.05 242
16835.27 211
16836.50 234
16837.73 218
16838.95 232
16840.18 238
16841.40 220
16842.63 236
16843.86 209
16845.08 230
16846.31 222
16847.53 236
16848.76 225
16849.99 236
16851.21 243
16852.44 236
16853.67 259
16854.89 231
16856.12 241
16857.35 263
16858.57 250
16859.80 265
16861.03 246
16862.25 234
16863.48 266
16864.71 247
16865.93 270
16867.16 269
16868.39 271
16869.61 249
16870.84 246
16872.07 245
16873.30 267
16874.52 248
16875.75 265
16876.98 256
16878.20 265
16879.43 289
16880.66 277
16881.89 273
16883.11 270
16884.34 257
16885.57 281
16886.80 290
16888.02 282
16889.25 290
16890.48 293
16891.71 283
16892.94 275
16894.16 273
16895.39 259
16896.62 282
16897.85 279
16899.08 285
16900.30 264
16901.53 264
16902.76 259
16903.99 264
16905.22 266
16906.45 271
16907.67 260
16908.90 283
16910.13 291
16911.36 278
16912.59 262
16913.82 259
16915.04 271
16916.27 268
16917.50 266
16918.73 244
16919.96 261
16921.19 295
16922.42 278
16923.65 291
16924.88 285
16926.10 282
16927.33 281
16928.56 250
16929.79 257
16931.02 276
16932.25 277
16933.48 309
16934.71 264
16935.94 268
16937.17 297
16938.40 272
16939.63 268
16940.86 287
16942.09 281
16943.32 269
16944.55 292
16945.78 294
16947.01 293
16948.24 251
16949.47 252
16950.70 268
16951.93 294
16953.16 296
16954.39 311
16955.62 291
16956.85 272
16958.08 259
16959.31 282
16960.54 246
16961.77 268
16963.00 279
16964.23 264
16965.46 263
16966.69 261
16967.92 264
16969.15 265
16970.38 271
16971.61 261
16972.84 264
16974.07 248
16975.30 251
16976.54 249
16977.77 271
16979.00 249
16980.23 258
16981.46 264
16982.69 239
16983.92 269
16985.15 263
16986.38 267
16987.62 233
16988.85 234
16990.08 257
16991.31 272
16992.54 254
16993.77 238
16995.00 268
16996.24 255
16997.47 252
16998.70 260
16999.93 239
17001.16 238
17002.39 264
17003.63 248
17004.86 247
17006.09 215
17007.32 233
17008.55 241
17009.79 254
17011.02 233
17012.25 243
17013.48 234
17014.72 235
17015.95 242
17017.18 251
17018.41 239
17019.64 252
17020.88 267
17022.11 246
17023.34 240
17024.58 248
17025.81 263
17027.04 235
17028.27 234
17029.51 236
17030.74 246
17031.97 257
17033.21 239
17034.44 230
17035.67 242
17036.90 243
17038.14 238
17039.37 229
17040.60 206
17041.84 218
17043.07 210
17044.30 234
17045.54 223
17046.77 249
17048.00 251
17049.24 207
17050.47 224
17051.70 237
17052.94 250
17054.17 254
17055.41 219
17056.64 230
17057.87 220
17059.11 236
17060.34 232
17061.58 224
17062.81 243
17064.04 228
17065.28 214
17066.51 224
17067.75 230
17068.98 242
17070.21 242
17071.45 231
17072.68 234
17073.92 221
17075.15 243
17076.39 200
17077.62 231
17078.86 236
17080.09 229
17081.33 214
17082.56 219
17083.80 248
17085.03 216
17086.26 201
17087.50 209
17088.73 216
17089.97 232
17091.20 227
17092.44 215
17093.68 221
17094.91 236
17096.15 227
17097.38 210
17098.62 204
17099.85 213
17101.09 207
17102.32 235
17103.56 223
17104.79 227
17106.03 204
17107.26 221
17108.50 208
17109.74 240
17110.97 226
17112.21 222
17113.44 229
17114.68 239
17115.92 231
17117.15 217
17118.39 203
17119.62 209
17120.86 234
17122.10 206
17123.33 209
17124.57 218
17125.80 218
17127.04 214
17128.28 213
17129.51 206
17130.75 210
17131.99 219
17133.22 215
17134.46 204
17135.70 201
17136.93 203
17138.17 197
17139.41 218
17140.64 214
17141.88 215
17143.12 216
17144.35 235
17145.59 227
17146.83 207
17148.07 210
17149.30 233
17150.54 243
17151.78 218
17153.02 198
17154.25 210
17155.49 246
17156.73 230
17157.96 201
17159.20 210
17160.44 251
17161.68 230
17162.92 219
17164.15 218
17165.39 209
17166.63 212
17167.87 220
17169.10 208
17170.34 219
17171.58 203
17172.82 221
17174.06 218
17175.29 216
17176.53 203
17177.77 188
17179.01 210
17180.25 210
17181.49 209
17182.72 190
17183.96 210
17185.20 200
17186.44 212
17187.68 198
17188.92 205
17190.15 216
17191.39 218
17192.63 193
17193.87 202
17195.11 203
17196.35 203
17197.59 204
17198.83 207
17200.07 218
17201.30 200
17202.54 213
17203.78 206
17205.02 197
17206.26 201
17207.50 221
17208.74 192
17209.98 194
17211.22 215
17212.46 217
17213.70 204
17214.94 211
17216.18 210
17217.42 179
17218.66 211
17219.90 218
17221.14 218
17222.38 216
17223.62 203
17224.86 202
17226.10 214
17227.34 215
17228.58 213
17229.82 183
17231.06 196
17232.30 194
17233.54 180
17234.78 203
17236.02 192
17237.26 193
17238.50 192
17239.74 205
17240.98 181
17242.22 195
17243.46 182
17244.70 175
17245.94 204
17247.18 213
17248.42 192
17249.66 186
17250.90 189
17252.14 189
17253.39 198
17254.63 187
17255.87 201
17257.11 190
17258.35 212
17259.59 179
17260.83 186
17262.07 211
17263.31 174
17264.56 201
17265.80 184
17267.04 167
17268.28 179
17269.52 208
17270.76 190
17272.00 185
17273.25 190
17274.49 171
17275.73 185
17276.97 192
17278.21 196
17279.45 170
17280.70 178
17281.94 169
17283.18 160
17284.42 206
17285.66 153
17286.91 168
17288.15 173
17289.39 180
17290.63 194
17291.88 199
17293.12 204
17294.36 163
17295.60 216
17296.85 176
17298.09 197
17299.33 169
17300.57 175
17301.82 180
17303.06 179
17304.30 186
17305.54 186
17306.79 174
17308.03 189
17309.27 202
17310.52 199
17311.76 194
17313.00 194
17314.25 189
17315.49 187
17316.73 186
17317.97 162
17319.22 177
17320.46 191
17321.71 197
17322.95 165
17324.19 176
17325.44 195
17326.68 180
17327.92 196
17329.17 179
17330.41 164
17331.65 186
17332.90 197
17334.14 184
17335.39 163
17336.63 173
17337.87 174
17339.12 182
17340.36 181
17341.61 181
17342.85 188
17344.09 188
17345.34 175
17346.58 173
17347.83 169
17349.07 185
17350.32 187
17351.56 187
17352.80 175
17354.05 178
17355.29 182
17356.54 197
17357.78 188
17359.03 169
17360.27 181
17361.52 185
17362.76 187
17364.01 186
17365.25 167
17366.50 187
17367.74 175
17368.99 190
17370.23 188
17371.48 179
17372.72 193
17373.97 172
17375.21 169
17376.46 186
17377.70 179
17378.95 170
17380.19 168
17381.44 154
17382.69 187
17383.93 188
17385.18 188
17386.42 189
17387.67 173
17388.91 155
17390.16 172
17391.41 171
17392.65 185
17393.90 180
17395.14 159
17396.39 189
17397.64 179
17398.88 188
17400.13 170
17401.37 167
17402.62 182
17403.87 167
17405.11 180
17406.36 191
17407.61 185
17408.85 181
17410.10 187
17411.35 183
17412.59 192
17413.84 173
17415.09 173
17416.33 165
17417.58 175
17418.83 193
17420.07 183
17421.32 192
17422.57 190
17423.82 171
17425.06 180
17426.31 190
17427.56 166
17428.80 170
17430.05 171
17431.30 193
17432.55 180
17433.79 174
17435.04 166
17436.29 180
17437.54 179
17438.78 176
17440.03 153
17441.28 178
17442.53 181
17443.77 198
17445.02 181
17446.27 160
17447.52 176
17448.77 185
17450.01 166
17451.26 193
17452.51 191
17453.76 188
17455.01 200
17456.25 179
17457.50 175
17458.75 187
17460.00 185
17461.25 190
17462.50 186
17463.74 193
17464.99 209
17466.24 184
17467.49 194
17468.74 187
17469.99 206
17471.24 201
17472.49 183
17473.73 178
17474.98 185
17476.23 183
17477.48 187
17478.73 199
17479.98 183
17481.23 188
17482.48 212
17483.73 191
17484.98 184
17486.23 183
17487.47 197
17488.72 193
17489.97 198
17491.22 191
17492.47 189
17493.72 178
17494.97 183
17496.22 202
17497.47 197
17498.72 204
17499.97 207
17501.22 187
17502.47 183
17503.72 181
17504.97 186
17506.22 203
17507.47 201
17508.72 195
17509.97 198
17511.22 176
17512.47 184
17513.72 192
17514.97 192
17516.22 189
17517.47 203
17518.72 195
17519.97 208
17521.22 185
17522.47 182
17523.72 202
17524.98 215
17526.23 218
17527.48 185
17528.73 191
17529.98 197
17531.23 204
17532.48 205
17533.73 214
17534.98 213
17536.23 204
17537.48 196
17538.74 208
17539.99 217
17541.24 193
17542.49 176
17543.74 195
17544.99 193
17546.24 205
17547.50 207
17548.75 207
17550.00 192
17551.25 194
17552.50 209
17553.75 217
17555.01 210
17556.26 202
17557.51 199
17558.76 199
17560.01 200
17561.26 205
17562.52 210
17563.77 190
17565.02 198
17566.27 222
17567.53 218
17568.78 209
17570.03 200
17571.28 210
17572.53 210
17573.79 198
17575.04 206
17576.29 213
17577.54 198
17578.80 199
17580.05 218
17581.30 196
17582.56 202
17583.81 208
17585.06 216
17586.31 203
17587.57 188
17588.82 184
17590.07 190
17591.33 194
17592.58 203
17593.83 195
17595.08 206
17596.34 201
17597.59 196
17598.84 190
17600.10 186
17601.35 193
17602.61 187
17603.86 179
17605.11 196
17606.37 191
17607.62 183
17608.87 198
17610.13 192
17611.38 197
17612.63 190
17613.89 198
17615.14 193
17616.40 200
17617.65 202
17618.90 182
17620.16 197
17621.41 203
17622.67 187
17623.92 192
17625.17 195
17626.43 199
17627.68 219
17628.94 199
17630.19 191
17631.45 204
17632.70 184
17633.96 192
17635.21 184
17636.47 201
17637.72 201
17638.97 205
17640.23 208
17641.48 191
17642.74 202
17643.99 197
17645.25 204
17646.50 210
17647.76 198
17649.01 203
17650.27 188
17651.52 216
17652.78 202
17654.04 186
17655.29 222
17656.55 198
17657.80 203
17659.06 190
17660.31 180
17661.57 221
17662.82 226
17664.08 203
17665.33 186
17666.59 223
17667.85 224
17669.10 197
17670.36 184
17671.61 207
17672.87 190
17674.13 201
17675.38 195
17676.64 213
17677.89 181
17679.15 195
17680.41 184
17681.66 209
17682.92 222
17684.18 187
17685.43 213
17686.69 205
17687.95 205
17689.20 207
17690.46 196
17691.71 195
17692.97 223
17694.23 221
17695.49 206
17696.74 202
17698.00 215
17699.26 200
17700.51 200
17701.77 199
17703.03 212
17704.28 220
17705.54 220
17706.80 214
17708.06 203
17709.31 222
17710.57 198
17711.83 212
17713.08 214
17714.34 209
17715.60 214
17716.86 203
17718.11 200
17719.37 195
17720.63 196
17721.89 216
17723.15 223
17724.40 204
17725.66 213
17726.92 215
17728.18 223
17729.43 220
17730.69 207
17731.95 193
17733.21 208
17734.47 208
17735.73 213
17736.98 215
17738.24 211
17739.50 211
17740.76 215
17742.02 209
17743.28 212
17744.53 213
17745.79 228
17747.05 215
17748.31 203
17749.57 202
17750.83 198
17752.09 196
17753.34 181
17754.60 198
17755.86 206
17757.12 201
17758.38 189
17759.64 195
17760.90 203
17762.16 213
17763.42 203
17764.68 197
17765.94 206
17767.19 214
17768.45 201
17769.71 200
17770.97 209
17772.23 192
17773.49 187
17774.75 180
17776.01 197
17777.27 184
17778.53 166
17779.79 199
17781.05 202
17782.31 173
17783.57 200
17784.83 200
17786.09 184
17787.35 205
17788.61 183
17789.87 204
17791.13 216
17792.39 207
17793.65 195
17794.91 180
17796.17 187
17797.43 183
17798.69 190
17799.95 192
17801.21 197
17802.47 201
17803.73 188
17805.00 187
17806.26 200
17807.52 196
17808.78 189
17810.04 195
17811.30 164
17812.56 172
17813.82 183
17815.08 189
17816.34 183
17817.60 190
17818.87 187
17820.13 190
17821.39 194
17822.65 185
17823.91 172
17825.17 189
17826.43 192
17827.69 197
17828.96 179
17830.22 182
17831.48 194
17832.74 201
17834.00 162
17835.26 184
17836.53 185
17837.79 196
17839.05 171
17840.31 179
17841.57 186
17842.84 165
17844.10 192
17845.36 190
17846.62 193
17847.88 172
17849.15 163
17850.41 175
17851.67 182
17852.93 175
17854.20 159
17855.46 174
17856.72 169
17857.98 173
17859.25 183
17860.51 184
17861.77 158
17863.03 181
17864.30 184
17865.56 182
17866.82 166
17868.09 173
17869.35 175
17870.61 171
17871.87 177
17873.14 167
17874.40 179
17875.66 184
17876.93 188
17878.19 170
17879.45 158
17880.72 167
17881.98 175
17883.24 179
17884.51 181
17885.77 171
17887.03 178
17888.30 167
17889.56 173
17890.83 184
17892.09 172
17893.35 175
17894.62 179
17895.88 164
17897.14 166
17898.41 172
17899.67 159
17900.94 161
17902.20 168
17903.46 177
17904.73 151
17905.99 181
17907.26 177
17908.52 182
17909.79 175
17911.05 174
17912.32 175
17913.58 150
17914.84 162
17916.11 190
17917.37 184
17918.64 181
17919.90 193
17921.17 176
17922.43 170
17923.70 156
17924.96 169
17926.23 192
17927.49 171
17928.76 190
17930.02 174
17931.29 190
17932.55 198
17933.82 152
17935.08 162
17936.35 162
17937.61 169
17938.88 188
17940.14 181
17941.41 159
17942.68 161
17943.94 174
17945.21 180
17946.47 140
17947.74 171
17949.00 165
17950.27 179
17951.54 173
17952.80 179
17954.07 166
17955.33 181
17956.60 178
17957.87 187
17959.13 181
17960.40 170
17961.66 179
17962.93 185
17964.20 181
17965.46 178
17966.73 164
17968.00 195
17969.26 177
17970.53 184
17971.80 184
17973.06 190
17974.33 200
17975.60 186
17976.86 175
17978.13 178
17979.40 160
17980.66 174
17981.93 174
17983.20 172
17984.46 163
17985.73 163
17987.00 176
17988.26 161
17989.53 158
17990.80 192
17992.07 195
17993.33 182
17994.60 177
17995.87 171
17997.14 188
17998.40 167
17999.67 173
18000.94 165
18002.21 182
18003.47 185
18004.74 176
18006.01 171
18007.28 187
18008.55 167
18009.81 169
18011.08 180
18012.35 186
18013.62 191
18014.89 173
18016.15 176
18017.42 162
18018.69 184
18019.96 173
18021.23 183
18022.49 184
18023.76 183
18025.03 174
18026.30 177
18027.57 176
18028.84 177
18030.11 168
18031.37 192
18032.64 188
18033.91 168
18035.18 168
18036.45 175
18037.72 179
18038.99 175
18040.26 178
18041.53 186
18042.79 194
18044.06 194
18045.33 161
18046.60 163
18047.87 165
18049.14 188
18050.41 177
18051.68 193
18052.95 182
18054.22 199
18055.49 157
18056.76 176
18058.03 189
18059.30 176
18060.57 174
18061.84 177
18063.11 168
18064.38 174
18065.65 201
18066.92 154
18068.19 182
18069.46 193
18070.73 160
18072.00 173
18073.27 191
18074.54 170
18075.81 171
18077.08 175
18078.35 163
18079.62 167
18080.89 170
18082.16 194
18083.43 166
18084.70 192
18085.97 169
18087.24 167
18088.51 171
18089.78 184
18091.05 159
18092.32 169
18093.59 171
18094.87 205
18096.14 209
18097.41 191
18098.68 168
18099.95 160
18101.22 181
18102.49 189
18103.76 172
18105.03 167
18106.31 176
18107.58 187
18108.85 171
18110.12 176
18111.39 157
18112.66 179
18113.93 182
18115.21 185
18116.48 198
18117.75 163
18119.02 162
18120.29 183
18121.56 187
18122.84 198
18124.11 191
18125.38 180
18126.65 199
18127.92 176
18129.20 184
18130.47 177
18131.74 187
18133.01 151
18134.29 170
18135.56 170
18136.83 185
18138.10 163
18139.38 184
18140.65 189
18141.92 184
18143.19 181
18144.47 163
18145.74 173
18147.01 178
18148.28 187
18149.56 178
18150.83 205
18152.10 179
18153.38 177
18154.65 182
18155.92 191
18157.19 206
18158.47 168
18159.74 178
18161.01 177
18162.29 162
18163.56 186
18164.83 192
18166.11 179
18167.38 182
18168.65 189
18169.93 167
18171.20 185
18172.48 169
18173.75 174
18175.02 176
18176.30 183
18177.57 162
18178.84 182
18180.12 186
18181.39 168
18182.67 164
18183.94 173
18185.21 171
18186.49 183
18187.76 190
18189.04 170
18190.31 185
18191.59 175
18192.86 181
18194.13 177
18195.41 184
18196.68 183
18197.96 182
18199.23 177
18200.51 188
18201.78 161
18203.06 176
18204.33 192
18205.61 169
18206.88 190
18208.16 168
18209.43 159
18210.71 177
18211.98 156
18213.26 154
18214.53 156
18215.81 162
18217.08 177
18218.36 184
18219.63 186
18220.91 167
18222.18 176
18223.46 173
18224.73 173
18226.01 173
18227.28 158
18228.56 161
18229.84 176
18231.11 155
18232.39 162
18233.66 173
18234.94 184
18236.21 154
18237.49 157
18238.77 166
18240.04 179
18241.32 171
18242.59 181
18243.87 168
18245.15 178
18246.42 192
18247.70 172
18248.98 184
18250.25 201
18251.53 166
18252.81 183
18254.08 179
18255.36 169
18256.63 151
18257.91 171
18259.19 166
18260.46 173
18261.74 160
18263.02 149
18264.30 168
18265.57 190
18266.85 187
18268.13 183
18269.40 174
18270.68 197
18271.96 175
18273.23 173
18274.51 175
18275.79 158
18277.07 169
18278.34 157
18279.62 160
18280.90 179
18282.18 180
18283.45 189
18284.73 164
18286.01 182
18287.29 183
18288.56 189
18289.84 168
18291.12 173
18292.40 160
18293.68 170
18294.95 169
18296.23 180
18297.51 180
18298.79 165
18300.07 157
18301.34 180
18302.62 172
18303.90 183
18305.18 174
18306.46 175
18307.74 167
18309.01 183
18310.29 205
18311.57 160
18312.85 184
18314.13 161
18315.41 199
18316.69 193
18317.96 187
18319.24 167
18320.52 162
18321.80 190
18323.08 183
18324.36 169
18325.64 185
18326.92 193
18328.20 186
18329.47 172
18330.75 176
18332.03 177
18333.31 171
18334.59 174
18335.87 161
18337.15 188
18338.43 182
18339.71 177
18340.99 179
18342.27 188
18343.55 176
18344.83 171
18346.11 181
18347.39 176
18348.67 191
18349.95 184
18351.23 175
18352.51 183
18353.79 182
18355.07 177
18356.35 179
18357.63 184
18358.91 198
18360.19 190
18361.47 205
18362.75 190
18364.03 190
18365.31 173
18366.59 160
18367.87 183
18369.15 191
18370.43 153
18371.71 172
18372.99 176
18374.27 182
18375.55 169
18376.83 175
18378.12 180
18379.40 164
18380.68 189
18381.96 185
18383.24 177
18384.52 180
18385.80 177
18387.08 165
18388.36 155
18389.65 176
18390.93 195
18392.21 181
18393.49 186
18394.77 173
18396.05 167
18397.33 161
18398.62 165
18399.90 162
18401.18 167
18402.46 167
18403.74 181
18405.02 170
18406.31 174
18407.59 171
18408.87 176
18410.15 178
18411.43 160
18412.72 174
18414.00 183
18415.28 197
18416.56 179
18417.84 176
18419.13 173
18420.41 156
18421.69 161
18422.97 156
18424.26 177
18425.54 153
18426.82 168
18428.10 152
18429.39 171
18430.67 177
18431.95 182
18433.23 182
18434.52 177
18435.80 169
18437.08 173
18438.37 171
18439.65 169
18440.93 156
18442.22 157
18443.50 160
18444.78 164
18446.06 169
18447.35 157
18448.63 171
18449.91 161
18451.20 173
18452.48 189
18453.76 173
18455.05 165
18456.33 156
18457.62 182
18458.90 180
18460.18 183
18461.47 178
18462.75 155
18464.03 154
18465.32 168
18466.60 177
18467.89 179
18469.17 172
18470.45 174
18471.74 158
18473.02 196
18474.31 182
18475.59 170
18476.88 189
18478.16 172
18479.44 167
18480.73 184
18482.01 177
18483.30 180
18484.58 173
18485.87 159
18487.15 189
18488.44 174
18489.72 204
18491.01 178
18492.29 196
18493.58 183
18494.86 181
18496.15 181
18497.43 200
18498.72 207
18500.00 183
18501.29 178
18502.57 206
18503.86 188
18505.14 183
18506.43 169
18507.71 185
18509.00 202
18510.28 170
18511.57 188
18512.85 195
18514.14 184
18515.42 195
18516.71 169
18518.00 188
18519.28 174
18520.57 185
18521.85 179
18523.14 177
18524.43 185
18525.71 185
18527.00 178
18528.28 172
18529.57 186
18530.86 197
18532.14 181
18533.43 174
18534.71 193
18536.00 189
18537.29 178
18538.57 182
18539.86 197
18541.15 178
18542.43 195
18543.72 185
18545.01 179
18546.29 181
18547.58 196
18548.87 200
18550.15 194
18551.44 177
18552.73 198
18554.01 203
18555.30 181
18556.59 175
18557.88 181
18559.16 177
18560.45 182
18561.74 182
18563.02 188
18564.31 189
18565.60 162
18566.89 182
18568.17 188
18569.46 183
18570.75 164
18572.04 179
18573.32 160
18574.61 190
18575.90 179
18577.19 182
18578.48 177
18579.76 185
18581.05 164
18582.34 160
18583.63 177
18584.92 190
18586.20 192
18587.49 167
18588.78 179
18590.07 182
18591.36 177
18592.64 174
18593.93 177
18595.22 174
18596.51 171
18597.80 186
18599.09 179
18600.38 190
18601.66 188
18602.95 189
18604.24 169
18605.53 215
18606.82 182
18608.11 180
18609.40 182
18610.69 180
18611.98 188
18613.26 167
18614.55 185
18615.84 179
18617.13 180
18618.42 197
18619.71 183
18621.00 171
18622.29 169
18623.58 170
18624.87 172
18626.16 182
18627.45 181
18628.74 181
18630.03 177
18631.32 178
18632.61 173
18633.89 180
18635.18 169
18636.47 170
18637.76 183
18639.05 190
18640.34 174
18641.63 163
18642.92 169
18644.21 178
18645.50 188
18646.79 190
18648.09 153
18649.38 167
18650.67 172
18651.96 164
18653.25 164
18654.54 159
18655.83 182
18657.12 172
18658.41 183
18659.70 142
18660.99 152
18662.28 160
18663.57 189
18664.86 181
18666.15 179
18667.44 159
18668.74 175
18670.03 181
18671.32 171
18672.61 177
18673.90 180
18675.19 168
18676.48 172
18677.77 165
18679.06 169
18680.36 178
18681.65 181
18682.94 174
18684.23 160
18685.52 161
18686.81 185
18688.11 173
18689.40 164
18690.69 155
18691.98 170
18693.27 176
18694.56 163
18695.86 168
18697.15 175
18698.44 175
18699.73 162
18701.02 171
18702.32 176
18703.61 139
18704.90 158
18706.19 184
18707.48 163
18708.78 160
18710.07 154
18711.36 178
18712.65 180
18713.95 165
18715.24 163
18716.53 160
18717.83 143
18719.12 158
18720.41 158
18721.70 157
18723.00 157
18724.29 153
18725.58 135
18726.87 143
18728.17 164
18729.46 142
18730.75 156
18732.05 137
18733.34 154
18734.63 159
18735.93 145
18737.22 153
18738.51 162
18739.81 164
18741.10 162
18742.39 145
18743.69 150
18744.98 146
18746.27 153
18747.57 146
18748.86 156
18750.16 157
18751.45 141
18752.74 147
18754.04 155
18755.33 143
18756.63 136
18757.92 152
18759.21 135
18760.51 152
18761.80 159
18763.10 170
18764.39 160
18765.69 157
18766.98 157
18768.27 169
18769.57 185
18770.86 153
18772.16 162
18773.45 165
18774.75 153
18776.04 140
18777.34 144
18778.63 161
18779.93 153
18781.22 151
18782.52 160
18783.81 156
18785.11 161
18786.40 149
18787.70 162
18788.99 167
18790.29 145
18791.58 170
18792.88 166
18794.17 154
18795.47 139
18796.76 163
18798.06 146
18799.35 156
18800.65 162
18801.94 148
18803.24 151
18804.54 142
18805.83 144
18807.13 138
18808.42 120
18809.72 141
18811.01 146
18812.31 142
18813.61 134
18814.90 157
18816.20 161
18817.49 162
18818.79 132
18820.09 136
18821.38 149
18822.68 163
18823.98 143
18825.27 143
18826.57 135
18827.87 168
18829.16 151
18830.46 140
18831.75 136
18833.05 146
18834.35 157
18835.64 153
18836.94 150
18838.24 146
18839.54 153
18840.83 173
18842.13 169
18843.43 150
18844.72 139
18846.02 145
18847.32 147
18848.61 148
18849.91 145
18851.21 154
18852.51 168
18853.80 168
18855.10 141
18856.40 154
18857.70 150
18858.99 173
18860.29 149
18861.59 162
18862.89 146
18864.18 142
18865.48 149
18866.78 143
18868.08 124
18869.38 138
18870.67 176
18871.97 162
18873.27 153
18874.57 153
18875.87 152
18877.16 142
18878.46 128
18879.76 142
18881.06 163
18882.36 162
18883.66 156
18884.95 149
18886.25 151
18887.55 136
18888.85 147
18890.15 154
18891.45 169
18892.75 153
18894.04 157
18895.34 170
18896.64 157
18897.94 144
18899.24 149
18900.54 164
18901.84 153
18903.14 153
18904.44 157
18905.74 142
18907.03 137
18908.33 165
18909.63 145
18910.93 157
18912.23 125
18913.53 142
18914.83 158
18916.13 144
18917.43 140
18918.73 149
18920.03 168
18921.33 145
18922.63 134
18923.93 149
18925.23 150
18926.53 131
18927.83 142
18929.13 141
18930.43 152
18931.73 141
18933.03 145
18934.33 134
18935.63 143
18936.93 143
18938.23 147
18939.53 155
18940.83 141
18942.13 143
18943.43 147
18944.73 140
18946.03 131
18947.33 153
18948.63 149
18949.93 139
18951.23 158
18952.53 138
18953.84 143
18955.14 146
18956.44 135
18957.74 153
18959.04 123
18960.34 137
18961.64 137
18962.94 131
18964.24 126
18965.54 124
18966.85 152
18968.15 143
18969.45 139
18970.75 149
18972.05 148
18973.35 133
18974.65 126
18975.96 130
18977.26 136
18978.56 132
18979.86 143
18981.16 137
18982.46 132
18983.77 132
18985.07 147
18986.37 141
18987.67 129
18988.97 140
18990.28 156
18991.58 127
18992.88 142
18994.18 136
18995.49 142
18996.79 145
18998.09 118
18999.39 142
19000.69 125
19002.00 145
19003.30 138
19004.60 124
19005.90 136
19007.21 135
19008.51 149
19009.81 144
19011.12 143
19012.42 137
19013.72 138
19015.02 134
19016.33 145
19017.63 124
19018.93 135
19020.24 141
19021.54 148
19022.84 123
19024.15 153
19025.45 166
19026.75 148
19028.06 151
19029.36 130
19030.66 138
19031.97 135
19033.27 150
19034.57 145
19035.88 151
19037.18 146
19038.48 146
19039.79 159
19041.09 143
19042.40 139
19043.70 158
19045.00 148
19046.31 153
19047.61 138
19048.92 137
19050.22 143
19051.52 160
19052.83 156
19054.13 122
19055.44 151
19056.74 153
19058.05 153
19059.35 156
19060.65 166
19061.96 149
19063.26 153
19064.57 147
19065.87 142
19067.18 134
19068.48 160
19069.79 152
19071.09 151
19072.40 158
19073.70 154
19075.01 155
19076.31 131
19077.62 145
19078.92 143
19080.23 128
19081.53 140
19082.84 153
19084.14 142
19085.45 135
19086.75 137
19088.06 151
19089.36 146
19090.67 129
19091.98 132
19093.28 142
19094.59 156
19095.89 133
19097.20 160
19098.50 163
19099.81 136
19101.12 151
19102.42 157
19103.73 140
19105.03 150
19106.34 146
19107.65 151
19108.95 153
19110.26 153
19111.56 156
19112.87 155
19114.18 146
19115.48 161
19116.79 159
19118.10 136
19119.40 135
19120.71 127
19122.02 155
19123.32 142
19124.63 133
19125.94 149
19127.24 154
19128.55 146
19129.86 142
19131.16 147
19132.47 134
19133.78 136
19135.08 144
19136.39 137
19137.70 142
19139.01 156
19140.31 153
19141.62 158
19142.93 144
19144.23 151
19145.54 135
19146.85 139
19148.16 129
19149.46 126
19150.77 145
19152.08 147
19153.39 160
19154.69 159
19156.00 160
19157.31 153
19158.62 159
19159.93 151
19161.23 149
19162.54 152
19163.85 135
19165.16 131
19166.47 153
19167.77 175
19169.08 153
19170.39 134
19171.70 156
19173.01 160
19174.32 145
19175.62 144
19176.93 138
19178.24 145
19179.55 144
19180.86 125
19182.17 157
19183.48 151
19184.78 147
19186.09 150
19187.40 151
19188.71 117
19190.02 132
19191.33 156
19192.64 134
19193.95 135
19195.26 145
19196.56 144
19197.87 163
19199.18 143
19200.49 144
19201.80 142
19203.11 152
19204.42 169
19205.73 153
19207.04 147
19208.35 140
19209.66 151
19210.97 161
19212.28 138
19213.59 145
19214.90 146
19216.21 151
19217.52 143
19218.83 134
19220.14 138
19221.45 143
19222.76 159
19224.07 175
19225.38 139
19226.69 154
19228.00 124
19229.31 150
19230.62 153
19231.93 141
19233.24 136
19234.55 129
19235.86 148
19237.17 147
19238.48 138
19239.79 139
19241.10 132
19242.41 155
19243.72 135
19245.03 154
19246.35 136
19247.66 141
19248.97 125
19250.28 134
19251.59 143
19252.90 141
19254.21 132
19255.52 142
19256.83 121
19258.14 130
19259.46 134
19260.77 151
19262.08 141
19263.39 161
19264.70 128
19266.01 129
19267.32 136
19268.64 135
19269.95 137
19271.26 117
19272.57 123
19273.88 145
19275.20 149
19276.51 146
19277.82 121
19279.13 140
19280.44 149
19281.75 139
19283.07 150
19284.38 142
19285.69 134
19287.00 142
19288.32 133
19289.63 149
19290.94 136
19292.25 161
19293.57 131
19294.88 142
19296.19 122
19297.50 124
19298.82 147
19300.13 148
19301.44 132
19302.75 131
19304.07 145
19305.38 139
19306.69 119
19308.01 146
19309.32 131
19310.63 126
19311.94 134
19313.26 130
19314.57 125
19315.88 144
19317.20 146
19318.51 128
19319.82 145
19321.14 137
19322.45 146
19323.76 143
19325.08 126
19326.39 131
19327.70 137
19329.02 132
19330.33 104
19331.65 125
19332.96 135
19334.27 135
19335.59 151
19336.90 145
19338.22 126
19339.53 125
19340.84 133
19342.16 143
19343.47 118
19344.79 136
19346.10 136
19347.41 119
19348.73 132
19350.04 122
19351.36 120
19352.67 157
19353.99 138
19355.30 128
19356.62 132
19357.93 121
19359.25 146
19360.56 128
19361.87 138
19363.19 141
19364.50 132
19365.82 122
19367.13 153
19368.45 143
19369.76 132
19371.08 135
19372.39 138
19373.71 135
19375.02 148
19376.34 129
19377.66 135
19378.97 131
19380.29 133
19381.60 143
19382.92 135
19384.23 137
19385.55 144
19386.86 123
19388.18 125
19389.50 132
19390.81 138
19392.13 149
19393.44 141
19394.76 135
19396.07 143
19397.39 125
19398.71 130
19400.02 139
19401.34 136
19402.65 130
19403.97 144
19405.29 140
19406.60 124
19407.92 140
19409.24 121
19410.55 123
19411.87 127
19413.19 136
19414.50 147
19415.82 142
19417.14 140
19418.45 138
19419.77 113
19421.09 117
19422.40 113
19423.72 144
19425.04 134
19426.35 128
19427.67 122
19428.99 147
19430.30 139
19431.62 121
19432.94 126
19434.26 134
19435.57 150
19436.89 118
19438.21 132
19439.53 139
19440.84 139
19442.16 126
19443.48 161
19444.80 139
19446.11 135
19447.43 144
19448.75 144
19450.07 128
19451.38 146
19452.70 153
19454.02 137
19455.34 132
19456.66 147
19457.97 144
19459.29 133
19460.61 133
19461.93 136
19463.25 136
19464.57 148
19465.88 147
19467.20 138
19468.52 140
19469.84 129
19471.16 142
19472.48 135
19473.79 128
19475.11 129
19476.43 135
19477.75 133
19479.07 128
19480.39 138
19481.71 124
19483.03 130
19484.34 117
19485.66 126
19486.98 144
19488.30 116
19489.62 132
19490.94 120
19492.26 136
19493.58 149
19494.90 123
19496.22 106
19497.54 127
19498.86 136
19500.18 135
19501.50 128
19502.81 146
19504.13 128
19505.45 120
19506.77 140
19508.09 128
19509.41 154
19510.73 159
19512.05 129
19513.37 129
19514.69 124
19516.01 128
19517.33 140
19518.65 135
19519.97 124
19521.29 130
19522.61 153
19523.93 141
19525.25 133
19526.57 152
19527.89 135
19529.22 154
19530.54 148
19531.86 122
19533.18 138
19534.50 126
19535.82 140
19537.14 111
19538.46 137
19539.78 140
19541.10 143
19542.42 136
19543.74 137
19545.06 129
19546.39 136
19547.71 132
19549.03 120
19550.35 132
19551.67 131
19552.99 109
19554.31 116
19555.63 123
19556.96 140
19558.28 106
19559.60 122
19560.92 113
19562.24 120
19563.56 114
19564.88 119
19566.21 127
19567.53 141
19568.85 134
19570.17 119
19571.49 124
19572.82 121
19574.14 130
19575.46 122
19576.78 133
19578.10 119
19579.43 131
19580.75 124
19582.07 127
19583.39 107
19584.72 151
19586.04 139
19587.36 135
19588.68 118
19590.01 134
19591.33 123
19592.65 131
19593.97 125
19595.30 113
19596.62 135
19597.94 143
19599.26 131
19600.59 131
19601.91 149
19603.23 135
19604.56 119
19605.88 128
19607.20 124
19608.53 119
19609.85 117
19611.17 118
19612.49 131
19613.82 140
19615.14 140
19616.47 139
19617.79 134
19619.11 127
19620.44 137
19621.76 132
19623.08 137
19624.41 120
19625.73 128
19627.05 133
19628.38 158
19629.70 132
19631.03 142
19632.35 123
19633.67 126
19635.00 132
19636.32 124
19637.65 131
19638.97 142
19640.29 141
19641.62 122
19642.94 126
19644.27 121
19645.59 131
19646.92 117
19648.24 123
19649.57 121
19650.89 123
19652.21 133
19653.54 139
19654.86 142
19656.19 122
19657.51 134
19658.84 130
19660.16 152
19661.49 146
19662.81 127
19664.14 120
19665.46 139
19666.79 125
19668.11 128
19669.44 129
19670.76 145
19672.09 143
19673.41 125
19674.74 147
19676.07 134
19677.39 131
19678.72 145
19680.04 134
19681.37 153
19682.69 150
19684.02 130
19685.34 123
19686.67 140
19688.00 153
19689.32 137
19690.65 133
19691.97 141
19693.30 129
19694.63 149
19695.95 120
19697.28 121
19698.60 123
19699.93 128
19701.26 139
19702.58 114
19703.91 124
19705.24 136
19706.56 131
19707.89 138
19709.22 137
19710.54 108
19711.87 142
19713.20 135
19714.52 127
19715.85 122
19717.18 127
19718.50 124
19719.83 136
19721.16 137
19722.48 111
19723.81 114
19725.14 133
19726.47 133
19727.79 139
19729.12 129
19730.45 125
19731.77 146
19733.10 149
19734.43 131
19735.76 123
19737.08 129
19738.41 119
19739.74 135
19741.07 121
19742.39 128
19743.72 122
19745.05 138
19746.38 130
19747.71 111
19749.03 126
19750.36 124
19751.69 128
19753.02 139
19754.35 131
19755.67 139
19757.00 137
19758.33 135
19759.66 131
19760.99 126
19762.31 140
19763.64 118
19764.97 130
19766.30 129
19767.63 137
19768.96 119
19770.29 144
19771.61 132
19772.94 121
19774.27 113
19775.60 121
19776.93 108
19778.26 116
19779.59 126
19780.92 128
19782.25 125
19783.57 132
19784.90 141
19786.23 128
19787.56 115
19788.89 132
19790.22 139
19791.55 115
19792.88 120
19794.21 128
19795.54 147
19796.87 135
19798.20 137
19799.53 141
19800.86 116
19802.19 110
19803.52 110
19804.85 133
19806.18 122
19807.50 141
19808.83 126
19810.16 122
19811.49 112
19812.82 120
19814.15 124
19815.49 117
19816.82 118
19818.15 134
19819.48 128
19820.81 125
19822.14 138
19823.47 121
19824.80 128
19826.13 126
19827.46 116
19828.79 138
19830.12 113
19831.45 110
19832.78 124
19834.11 126
19835.44 113
19836.77 119
19838.10 128
19839.44 126
19840.77 137
19842.10 117
19843.43 119
19844.76 115
19846.09 103
19847.42 111
19848.75 132
19850.08 122
19851.42 130
19852.75 113
19854.08 143
19855.41 128
19856.74 137
19858.07 138
19859.40 122
19860.74 130
19862.07 121
19863.40 127
19864.73 119
19866.06 118
19867.40 117
19868.73 136
19870.06 140
19871.39 121
19872.72 138
19874.06 138
19875.39 118
19876.72 130
19878.05 124
19879.38 104
19880.72 130
19882.05 119
19883.38 124
19884.71 118
19886.05 123
19887.38 123
19888.71 137
19890.04 142
19891.38 132
19892.71 130
19894.04 107
19895.38 123
19896.71 140
19898.04 153
19899.37 135
19900.71 128
19902.04 104
19903.37 118
19904.71 124
19906.04 114
19907.37 126
19908.71 122
19910.04 138
19911.37 128
19912.71 119
19914.04 132
19915.37 127
19916.71 126
19918.04 133
19919.37 139
19920.71 130
19922.04 133
19923.37 134
19924.71 120
19926.04 111
19927.38 117
19928.71 130
19930.04 140
19931.38 123
19932.71 136
19934.05 131
19935.38 116
19936.71 129
19938.05 145
19939.38 147
19940.72 125
19942.05 132
19943.39 134
19944.72 112
19946.06 119
19947.39 122
19948.72 150
19950.06 134
19951.39 124
19952.73 143
19954.06 128
19955.40 128
19956.73 132
19958.07 138
19959.40 141
19960.74 131
19962.07 129
19963.41 127
19964.74 149
19966.08 118
19967.41 120
19968.75 135
19970.08 152
19971.42 132
19972.76 131
19974.09 138
19975.43 127
19976.76 124
19978.10 126
19979.43 134
19980.77 130
19982.10 128
19983.44 131
19984.78 138
19986.11 160
19987.45 124
19988.78 123
19990.12 130
19991.46 135
19992.79 155
19994.13 144
19995.46 138
19996.80 127
19998.14 143
19999.47 156
20000.81 131
20002.15 129
20003.48 140
20004.82 131
20006.16 128
20007.49 134
20008.83 136
20010.17 127
20011.50 119
20012.84 127
20014.18 126
20015.51 125
20016.85 145
20018.19 125
20019.52 141
20020.86 158
20022.20 140
20023.53 133
20024.87 133
20026.21 145
20027.55 142
20028.88 115
20030.22 135
20031.56 134
20032.90 148
20034.23 117
20035.57 125
20036.91 128
20038.25 149
20039.58 139
20040.92 149
20042.26 139
20043.60 133
20044.93 123
20046.27 134
20047.61 128
20048.95 127
20050.29 131
20051.62 141
20052.96 132
20054.30 145
20055.64 134
20056.98 129
20058.32 128
20059.65 131
20060.99 131
20062.33 139
20063.67 135
20065.01 138
20066.35 137
20067.68 131
20069.02 141
20070.36 130
20071.70 144
20073.04 148
20074.38 128
20075.72 123
20077.06 131
20078.40 142
20079.73 127
20081.07 138
20082.41 126
20083.75 157
20085.09 158
20086.43 121
20087.77 117
20089.11 148
20090.45 131
20091.79 132
20093.13 123
20094.47 137
20095.81 148
20097.15 139
20098.48 127
20099.82 122
20101.16 124
20102.50 144
20103.84 140
20105.18 129
20106.52 135
20107.86 151
20109.20 138
20110.54 144
20111.88 124
20113.22 128
20114.56 150
20115.90 145
20117.24 138
20118.58 145
20119.93 126
20121.27 141
20122.61 156
20123.95 148
20125.29 137
20126.63 140
20127.97 150
20129.31 129
20130.65 125
20131.99 139
20133.33 154
20134.67 142
20136.01 148
