# Supplementary material for: MALDI-TOF MS typing enables the classification of brewing yeasts of the genus Saccharomyces to major beer styles
Source: PLoS One. 2017 Aug 9;12(8):e0181694. doi: 10.1371/journal.pone.0181694 (PMC5549903; doi:10.1371/journal.pone.0181694)
Supplement: S7 File — The directory includes 90 raw files and was zipped to “.zip”; the folder has three strains with 30 spectra per strain; S1 Text explains the raw files with an example and Table 1 represents the yeast strains used within the experiment. (ZIP) [file pone.0181694.s010.zip › 19-21/30280-128-Lag-Lag-Lag-YPG-18h-E-E_2016-09-27_10_0_C4_1.dat]

1999.34 1133
1999.77 1173
2000.19 1211
2000.61 1137
2001.03 1085
2001.45 1111
2001.88 1149
2002.30 1072
2002.72 1024
2003.14 1087
2003.56 1036
2003.99 989
2004.41 955
2004.83 1015
2005.25 1047
2005.68 970
2006.10 1019
2006.52 1054
2006.94 1066
2007.37 1046
2007.79 993
2008.21 1053
2008.64 1050
2009.06 1025
2009.48 1026
2009.90 1066
2010.33 1053
2010.75 994
2011.17 1016
2011.60 971
2012.02 975
2012.44 934
2012.87 906
2013.29 970
2013.71 926
2014.14 986
2014.56 993
2014.98 1028
2015.41 1071
2015.83 1057
2016.25 1132
2016.68 1142
2017.10 1162
2017.53 1072
2017.95 1121
2018.37 1132
2018.80 1117
2019.22 1091
2019.65 1119
2020.07 1163
2020.49 1159
2020.92 1104
2021.34 1114
2021.77 981
2022.19 1026
2022.61 1102
2023.04 1063
2023.46 1025
2023.89 1011
2024.31 956
2024.74 877
2025.16 941
2025.59 1070
2026.01 979
2026.44 1003
2026.86 952
2027.29 936
2027.71 997
2028.14 1003
2028.56 1139
2028.98 1067
2029.41 1079
2029.84 1027
2030.26 1102
2030.69 1044
2031.11 1016
2031.54 1006
2031.96 1019
2032.39 1107
2032.81 1017
2033.24 1107
2033.66 1096
2034.09 1063
2034.51 1140
2034.94 1099
2035.37 1081
2035.79 1062
2036.22 1096
2036.64 1086
2037.07 1084
2037.49 1101
2037.92 1084
2038.35 1125
2038.77 1119
2039.20 1160
2039.62 1124
2040.05 1176
2040.48 1192
2040.90 1143
2041.33 1137
2041.76 1137
2042.18 1079
2042.61 1070
2043.03 1027
2043.46 1010
2043.89 1011
2044.31 1055
2044.74 946
2045.17 969
2045.59 965
2046.02 1027
2046.45 965
2046.87 1031
2047.30 1010
2047.73 1027
2048.16 1045
2048.58 1065
2049.01 1059
2049.44 1062
2049.86 983
2050.29 1023
2050.72 1037
2051.15 945
2051.57 944
2052.00 940
2052.43 929
2052.86 983
2053.28 988
2053.71 906
2054.14 1000
2054.57 950
2054.99 1003
2055.42 1083
2055.85 1132
2056.28 1114
2056.70 1191
2057.13 1124
2057.56 1153
2057.99 1168
2058.42 1148
2058.84 1071
2059.27 1048
2059.70 1023
2060.13 1112
2060.56 973
2060.99 1055
2061.41 1066
2061.84 1034
2062.27 1010
2062.70 1076
2063.13 987
2063.56 1052
2063.99 1070
2064.41 1084
2064.84 1211
2065.27 1280
2065.70 1272
2066.13 1326
2066.56 1323
2066.99 1286
2067.42 1260
2067.85 1212
2068.27 1150
2068.70 1154
2069.13 1073
2069.56 989
2069.99 1004
2070.42 969
2070.85 950
2071.28 975
2071.71 1001
2072.14 1020
2072.57 996
2073.00 1034
2073.43 1076
2073.86 1035
2074.29 1079
2074.72 1110
2075.15 1117
2075.58 1138
2076.01 1185
2076.44 1104
2076.87 1152
2077.30 1156
2077.73 1189
2078.16 1140
2078.59 1004
2079.02 1024
2079.45 1047
2079.88 1036
2080.31 1049
2080.74 1008
2081.17 1041
2081.60 1138
2082.03 1082
2082.46 987
2082.89 972
2083.32 1045
2083.75 1108
2084.18 1049
2084.61 968
2085.04 1025
2085.47 1061
2085.90 1066
2086.34 1191
2086.77 1046
2087.20 1027
2087.63 991
2088.06 1023
2088.49 981
2088.92 954
2089.35 897
2089.79 923
2090.22 944
2090.65 966
2091.08 981
2091.51 1025
2091.94 1018
2092.37 952
2092.81 986
2093.24 968
2093.67 1026
2094.10 987
2094.53 1036
2094.96 956
2095.40 886
2095.83 931
2096.26 1015
2096.69 1036
2097.12 1028
2097.56 1053
2097.99 947
2098.42 934
2098.85 905
2099.29 931
2099.72 941
2100.15 943
2100.58 939
2101.01 885
2101.45 829
2101.88 856
2102.31 918
2102.75 1001
2103.18 960
2103.61 943
2104.04 966
2104.48 980
2104.91 1006
2105.34 984
2105.77 1047
2106.21 997
2106.64 1061
2107.07 1061
2107.51 1093
2107.94 1051
2108.37 968
2108.81 952
2109.24 1047
2109.67 1028
2110.11 1005
2110.54 960
2110.97 997
2111.41 936
2111.84 859
2112.27 951
2112.71 941
2113.14 916
2113.58 901
2114.01 929
2114.44 927
2114.88 964
2115.31 924
2115.75 903
2116.18 840
2116.61 888
2117.05 861
2117.48 893
2117.92 1003
2118.35 937
2118.78 912
2119.22 903
2119.65 916
2120.09 1007
2120.52 1005
2120.96 980
2121.39 979
2121.83 1020
2122.26 1043
2122.69 1006
2123.13 1014
2123.56 1051
2124.00 1073
2124.43 1067
2124.87 1002
2125.30 1032
2125.74 1074
2126.17 1043
2126.61 1067
2127.04 1080
2127.48 1089
2127.91 1027
2128.35 1075
2128.79 1071
2129.22 995
2129.66 954
2130.09 1080
2130.53 1091
2130.96 1067
2131.40 1052
2131.83 1077
2132.27 1077
2132.70 1056
2133.14 1132
2133.58 1119
2134.01 1074
2134.45 1088
2134.88 1054
2135.32 1005
2135.76 1070
2136.19 1104
2136.63 1046
2137.06 1098
2137.50 970
2137.94 1033
2138.37 1043
2138.81 972
2139.25 965
2139.68 931
2140.12 997
2140.56 981
2140.99 999
2141.43 981
2141.87 1009
2142.30 1023
2142.74 990
2143.18 1007
2143.61 1018
2144.05 1103
2144.49 1016
2144.92 1037
2145.36 1090
2145.80 1071
2146.23 1069
2146.67 1027
2147.11 1073
2147.55 1111
2147.98 1093
2148.42 1143
2148.86 1154
2149.30 1158
2149.73 1173
2150.17 1249
2150.61 1214
2151.05 1165
2151.48 1150
2151.92 1208
2152.36 1162
2152.80 1124
2153.23 1145
2153.67 1179
2154.11 1091
2154.55 1108
2154.99 1047
2155.42 1064
2155.86 1068
2156.30 1103
2156.74 1100
2157.18 1144
2157.61 1161
2158.05 1209
2158.49 1145
2158.93 1139
2159.37 1165
2159.81 1157
2160.24 1174
2160.68 1086
2161.12 1049
2161.56 1051
2162.00 1076
2162.44 1064
2162.88 1073
2163.32 1080
2163.75 1066
2164.19 1114
2164.63 1124
2165.07 1198
2165.51 1206
2165.95 1199
2166.39 1186
2166.83 1133
2167.27 1206
2167.71 1134
2168.15 1141
2168.59 1091
2169.02 1011
2169.46 1019
2169.90 1050
2170.34 1027
2170.78 993
2171.22 1038
2171.66 1115
2172.10 1146
2172.54 1024
2172.98 1002
2173.42 1009
2173.86 1096
2174.30 1060
2174.74 1110
2175.18 1052
2175.62 1127
2176.06 1092
2176.50 1128
2176.94 1122
2177.38 1150
2177.82 1194
2178.26 1168
2178.70 1194
2179.14 1208
2179.58 1204
2180.02 1193
2180.47 1151
2180.91 1102
2181.35 1093
2181.79 1103
2182.23 1082
2182.67 1117
2183.11 1100
2183.55 1066
2183.99 1054
2184.43 1091
2184.87 1060
2185.31 1058
2185.76 1104
2186.20 1058
2186.64 1070
2187.08 1113
2187.52 1101
2187.96 1141
2188.40 1153
2188.84 1102
2189.29 1154
2189.73 1085
2190.17 1131
2190.61 1163
2191.05 1137
2191.49 1119
2191.94 1131
2192.38 1177
2192.82 1164
2193.26 1270
2193.70 1263
2194.14 1298
2194.59 1328
2195.03 1381
2195.47 1383
2195.91 1426
2196.36 1405
2196.80 1421
2197.24 1351
2197.68 1312
2198.12 1243
2198.57 1250
2199.01 1274
2199.45 1177
2199.89 1139
2200.34 1060
2200.78 1035
2201.22 1095
2201.66 1100
2202.11 1026
2202.55 1056
2202.99 1101
2203.44 1078
2203.88 1126
2204.32 1209
2204.76 1167
2205.21 1212
2205.65 1203
2206.09 1171
2206.54 1125
2206.98 1235
2207.42 1231
2207.87 1161
2208.31 1156
2208.75 1150
2209.20 1181
2209.64 1164
2210.08 1241
2210.53 1151
2210.97 1142
2211.42 1161
2211.86 1144
2212.30 1118
2212.75 1197
2213.19 1095
2213.63 1179
2214.08 1191
2214.52 1128
2214.97 1080
2215.41 1100
2215.85 1108
2216.30 1106
2216.74 1074
2217.19 1068
2217.63 1052
2218.08 1092
2218.52 1027
2218.97 1102
2219.41 1156
2219.85 1119
2220.30 1083
2220.74 1039
2221.19 1094
2221.63 1171
2222.08 1146
2222.52 1108
2222.97 1257
2223.41 1215
2223.86 1168
2224.30 1184
2224.75 1230
2225.19 1257
2225.64 1282
2226.08 1286
2226.53 1261
2226.97 1272
2227.42 1349
2227.86 1345
2228.31 1271
2228.75 1355
2229.20 1396
2229.65 1429
2230.09 1397
2230.54 1418
2230.98 1430
2231.43 1419
2231.87 1450
2232.32 1443
2232.76 1551
2233.21 1619
2233.66 1637
2234.10 1557
2234.55 1552
2234.99 1516
2235.44 1505
2235.89 1438
2236.33 1377
2236.78 1290
2237.23 1290
2237.67 1280
2238.12 1354
2238.56 1274
2239.01 1268
2239.46 1177
2239.90 1179
2240.35 1109
2240.80 1084
2241.24 1092
2241.69 1091
2242.14 1096
2242.58 1062
2243.03 1049
2243.48 1011
2243.93 1056
2244.37 1047
2244.82 1039
2245.27 1003
2245.71 1001
2246.16 997
2246.61 995
2247.05 999
2247.50 1017
2247.95 985
2248.40 1047
2248.84 1054
2249.29 1112
2249.74 1094
2250.19 1167
2250.63 1203
2251.08 1218
2251.53 1251
2251.98 1249
2252.43 1269
2252.87 1226
2253.32 1259
2253.77 1238
2254.22 1261
2254.66 1261
2255.11 1247
2255.56 1212
2256.01 1122
2256.46 1017
2256.91 1049
2257.35 1077
2257.80 1050
2258.25 1061
2258.70 1050
2259.15 1008
2259.60 1026
2260.04 1080
2260.49 1067
2260.94 1052
2261.39 1115
2261.84 1165
2262.29 1082
2262.74 1103
2263.19 1129
2263.63 1133
2264.08 1129
2264.53 1159
2264.98 1077
2265.43 1088
2265.88 1017
2266.33 1053
2266.78 1073
2267.23 1151
2267.68 1121
2268.13 1186
2268.58 1277
2269.02 1320
2269.47 1340
2269.92 1463
2270.37 1483
2270.82 1526
2271.27 1596
2271.72 1478
2272.17 1491
2272.62 1563
2273.07 1517
2273.52 1438
2273.97 1388
2274.42 1406
2274.87 1343
2275.32 1265
2275.77 1395
2276.22 1430
2276.67 1328
2277.12 1398
2277.57 1347
2278.02 1339
2278.47 1273
2278.92 1191
2279.37 1130
2279.82 1192
2280.27 1179
2280.73 1139
2281.18 1118
2281.63 1050
2282.08 1102
2282.53 1076
2282.98 1024
2283.43 1004
2283.88 1053
2284.33 973
2284.78 996
2285.23 1058
2285.68 1057
2286.14 1004
2286.59 1011
2287.04 1012
2287.49 1037
2287.94 1121
2288.39 1077
2288.84 1150
2289.30 1247
2289.75 1289
2290.20 1274
2290.65 1359
2291.10 1400
2291.55 1372
2292.00 1403
2292.46 1408
2292.91 1423
2293.36 1432
2293.81 1375
2294.26 1377
2294.72 1364
2295.17 1347
2295.62 1359
2296.07 1343
2296.52 1276
2296.98 1293
2297.43 1283
2297.88 1192
2298.33 1197
2298.79 1113
2299.24 1117
2299.69 1057
2300.14 1057
2300.60 1146
2301.05 1061
2301.50 1134
2301.95 1166
2302.41 1106
2302.86 1066
2303.31 1098
2303.76 1065
2304.22 1061
2304.67 1011
2305.12 1024
2305.58 998
2306.03 1112
2306.48 1071
2306.94 1183
2307.39 1190
2307.84 1281
2308.30 1249
2308.75 1229
2309.20 1254
2309.66 1283
2310.11 1268
2310.56 1329
2311.02 1290
2311.47 1192
2311.92 1278
2312.38 1226
2312.83 1293
2313.28 1236
2313.74 1284
2314.19 1272
2314.65 1258
2315.10 1246
2315.55 1224
2316.01 1287
2316.46 1294
2316.92 1262
2317.37 1205
2317.83 1342
2318.28 1306
2318.73 1353
2319.19 1387
2319.64 1355
2320.10 1258
2320.55 1264
2321.01 1359
2321.46 1295
2321.92 1267
2322.37 1258
2322.82 1266
2323.28 1312
2323.73 1366
2324.19 1458
2324.64 1462
2325.10 1439
2325.55 1587
2326.01 1530
2326.46 1545
2326.92 1546
2327.37 1457
2327.83 1317
2328.29 1260
2328.74 1128
2329.20 1137
2329.65 1153
2330.11 1150
2330.56 1264
2331.02 1159
2331.47 1121
2331.93 1150
2332.38 1157
2332.84 1123
2333.30 1129
2333.75 1135
2334.21 1189
2334.66 1178
2335.12 1151
2335.58 1109
2336.03 1116
2336.49 1065
2336.94 1067
2337.40 1154
2337.86 1164
2338.31 1109
2338.77 1107
2339.22 1160
2339.68 1091
2340.14 1076
2340.59 1076
2341.05 1154
2341.51 1088
2341.96 1126
2342.42 1123
2342.88 1187
2343.33 1266
2343.79 1184
2344.25 1212
2344.70 1157
2345.16 1215
2345.62 1243
2346.08 1260
2346.53 1224
2346.99 1230
2347.45 1220
2347.90 1245
2348.36 1369
2348.82 1316
2349.28 1228
2349.73 1285
2350.19 1201
2350.65 1175
2351.11 1175
2351.56 1234
2352.02 1290
2352.48 1220
2352.94 1076
2353.39 1082
2353.85 1090
2354.31 1078
2354.77 1059
2355.22 1069
2355.68 1125
2356.14 1049
2356.60 1028
2357.06 1074
2357.51 1149
2357.97 1084
2358.43 1157
2358.89 1222
2359.35 1296
2359.81 1447
2360.26 1438
2360.72 1559
2361.18 1610
2361.64 1624
2362.10 1754
2362.56 1701
2363.02 1670
2363.47 1662
2363.93 1576
2364.39 1592
2364.85 1542
2365.31 1392
2365.77 1382
2366.23 1371
2366.69 1395
2367.15 1401
2367.60 1370
2368.06 1256
2368.52 1293
2368.98 1257
2369.44 1231
2369.90 1197
2370.36 1087
2370.82 1072
2371.28 1138
2371.74 1127
2372.20 1114
2372.66 1082
2373.12 1095
2373.58 1138
2374.04 1121
2374.50 1075
2374.96 1077
2375.42 1082
2375.88 1114
2376.34 1188
2376.80 1150
2377.26 1125
2377.72 1095
2378.18 1163
2378.64 1187
2379.10 1191
2379.56 1139
2380.02 1160
2380.48 1179
2380.94 1150
2381.40 1100
2381.86 1075
2382.32 1055
2382.78 1112
2383.24 1065
2383.70 1024
2384.16 1212
2384.62 1165
2385.08 1127
2385.54 1140
2386.00 1150
2386.47 1167
2386.93 1096
2387.39 1157
2387.85 1164
2388.31 1060
2388.77 1069
2389.23 1048
2389.69 1147
2390.15 1212
2390.62 1176
2391.08 1197
2391.54 1153
2392.00 1189
2392.46 1198
2392.92 1063
2393.38 1044
2393.85 1203
2394.31 1178
2394.77 1096
2395.23 1141
2395.69 1173
2396.16 1109
2396.62 1174
2397.08 1233
2397.54 1247
2398.00 1290
2398.47 1384
2398.93 1360
2399.39 1307
2399.85 1299
2400.31 1255
2400.78 1209
2401.24 1209
2401.70 1160
2402.16 1166
2402.63 1042
2403.09 1092
2403.55 1147
2404.01 1042
2404.48 1041
2404.94 1020
2405.40 1041
2405.86 1086
2406.33 1088
2406.79 1052
2407.25 1079
2407.72 1113
2408.18 1107
2408.64 1045
2409.11 1139
2409.57 1083
2410.03 1075
2410.49 1005
2410.96 1005
2411.42 987
2411.88 984
2412.35 989
2412.81 947
2413.28 973
2413.74 952
2414.20 925
2414.67 1018
2415.13 970
2415.59 1016
2416.06 1025
2416.52 1056
2416.98 1138
2417.45 1082
2417.91 1127
2418.38 1131
2418.84 1079
2419.30 1072
2419.77 1083
2420.23 1177
2420.70 1113
2421.16 1146
2421.63 1157
2422.09 1169
2422.55 1177
2423.02 1238
2423.48 1212
2423.95 1170
2424.41 1161
2424.88 1184
2425.34 1111
2425.81 1117
2426.27 1142
2426.74 1086
2427.20 1059
2427.67 1081
2428.13 1076
2428.60 1072
2429.06 1026
2429.53 1016
2429.99 975
2430.46 991
2430.92 1057
2431.39 979
2431.85 969
2432.32 1048
2432.78 1108
2433.25 1081
2433.71 1089
2434.18 1039
2434.64 1063
2435.11 1044
2435.58 1095
2436.04 1117
2436.51 1086
2436.97 1088
2437.44 1114
2437.90 1202
2438.37 1168
2438.84 1177
2439.30 1087
2439.77 1176
2440.23 1217
2440.70 1206
2441.17 1287
2441.63 1250
2442.10 1258
2442.57 1172
2443.03 1137
2443.50 1189
2443.96 1249
2444.43 1169
2444.90 1093
2445.36 1060
2445.83 1070
2446.30 1058
2446.76 1100
2447.23 1073
2447.70 1063
2448.16 1024
2448.63 1056
2449.10 1095
2449.57 1056
2450.03 1043
2450.50 1010
2450.97 1104
2451.43 1095
2451.90 1106
2452.37 1000
2452.84 1025
2453.30 967
2453.77 966
2454.24 1055
2454.71 980
2455.17 1037
2455.64 1027
2456.11 1032
2456.58 1080
2457.04 1069
2457.51 1012
2457.98 983
2458.45 1050
2458.91 1057
2459.38 1013
2459.85 1036
2460.32 1041
2460.79 1063
2461.25 1069
2461.72 1017
2462.19 1101
2462.66 1134
2463.13 1119
2463.60 1122
2464.06 1112
2464.53 1101
2465.00 1134
2465.47 1067
2465.94 1067
2466.41 1110
2466.87 1173
2467.34 1186
2467.81 1127
2468.28 1158
2468.75 1109
2469.22 1100
2469.69 1113
2470.16 1147
2470.63 1147
2471.09 1119
2471.56 1150
2472.03 1123
2472.50 1095
2472.97 1072
2473.44 1103
2473.91 1105
2474.38 1110
2474.85 1121
2475.32 965
2475.79 1043
2476.26 1073
2476.73 1131
2477.20 1090
2477.67 1078
2478.14 1057
2478.60 1077
2479.07 1057
2479.54 1006
2480.01 1021
2480.48 1023
2480.95 999
2481.42 997
2481.89 967
2482.36 941
2482.83 998
2483.30 967
2483.77 974
2484.25 985
2484.72 1018
2485.19 1019
2485.66 1095
2486.13 1170
2486.60 1148
2487.07 1220
2487.54 1211
2488.01 1204
2488.48 1151
2488.95 1203
2489.42 1140
2489.89 1115
2490.36 1184
2490.83 1089
2491.30 1066
2491.78 1082
2492.25 1027
2492.72 1073
2493.19 1082
2493.66 1096
2494.13 1095
2494.60 1073
2495.07 1104
2495.55 1147
2496.02 1113
2496.49 1172
2496.96 1116
2497.43 1091
2497.90 1091
2498.37 1083
2498.85 1029
2499.32 1035
2499.79 1066
2500.26 1055
2500.73 1008
2501.20 989
2501.68 977
2502.15 1084
2502.62 1072
2503.09 1047
2503.56 997
2504.04 1055
2504.51 1073
2504.98 1046
2505.45 1038
2505.93 1079
2506.40 1076
2506.87 1127
2507.34 1118
2507.82 1092
2508.29 1005
2508.76 1116
2509.23 1167
2509.71 1098
2510.18 1155
2510.65 1283
2511.12 1360
2511.60 1429
2512.07 1513
2512.54 1510
2513.02 1511
2513.49 1563
2513.96 1529
2514.44 1432
2514.91 1429
2515.38 1337
2515.85 1305
2516.33 1312
2516.80 1180
2517.27 1073
2517.75 1112
2518.22 1155
2518.70 1154
2519.17 1144
2519.64 1167
2520.12 1172
2520.59 1122
2521.06 1132
2521.54 1155
2522.01 1098
2522.49 1154
2522.96 1140
2523.43 1114
2523.91 1051
2524.38 1128
2524.86 1140
2525.33 1148
2525.80 1216
2526.28 1184
2526.75 1216
2527.23 1160
2527.70 1200
2528.18 1230
2528.65 1212
2529.12 1170
2529.60 1228
2530.07 1157
2530.55 1174
2531.02 1184
2531.50 1127
2531.97 1140
2532.45 1161
2532.92 1110
2533.40 1122
2533.87 1155
2534.35 1193
2534.82 1172
2535.30 1131
2535.77 1127
2536.25 1146
2536.72 1163
2537.20 1215
2537.67 1135
2538.15 1134
2538.62 1168
2539.10 1110
2539.57 1111
2540.05 1117
2540.53 1108
2541.00 1097
2541.48 1175
2541.95 1133
2542.43 1115
2542.90 1141
2543.38 1189
2543.86 1176
2544.33 1163
2544.81 1130
2545.28 1132
2545.76 1127
2546.24 1137
2546.71 1213
2547.19 1315
2547.66 1386
2548.14 1385
2548.62 1342
2549.09 1365
2549.57 1428
2550.05 1486
2550.52 1418
2551.00 1394
2551.48 1359
2551.95 1370
2552.43 1320
2552.91 1399
2553.38 1338
2553.86 1388
2554.34 1336
2554.81 1227
2555.29 1214
2555.77 1156
2556.24 1197
2556.72 1200
2557.20 1107
2557.68 1059
2558.15 1157
2558.63 1115
2559.11 1056
2559.58 1095
2560.06 1081
2560.54 1077
2561.02 1082
2561.49 1070
2561.97 1104
2562.45 1074
2562.93 1012
2563.41 1093
2563.88 1069
2564.36 1085
2564.84 1079
2565.32 1043
2565.79 1065
2566.27 1030
2566.75 1036
2567.23 1045
2567.71 1046
2568.18 977
2568.66 1076
2569.14 1015
2569.62 1040
2570.10 1042
2570.58 1058
2571.05 1160
2571.53 1127
2572.01 1038
2572.49 1039
2572.97 1077
2573.45 1016
2573.93 995
2574.40 1087
2574.88 1102
2575.36 1086
2575.84 1121
2576.32 1095
2576.80 1067
2577.28 1089
2577.76 1098
2578.24 1103
2578.72 1081
2579.19 1102
2579.67 1040
2580.15 1054
2580.63 1085
2581.11 1085
2581.59 1061
2582.07 1028
2582.55 930
2583.03 975
2583.51 1077
2583.99 1113
2584.47 1063
2584.95 1094
2585.43 1010
2585.91 1007
2586.39 1052
2586.87 1069
2587.35 1049
2587.83 1057
2588.31 1035
2588.79 1089
2589.27 1015
2589.75 1097
2590.23 1109
2590.71 1126
2591.19 1064
2591.67 998
2592.15 1050
2592.63 1048
2593.11 1053
2593.59 1073
2594.07 1050
2594.55 952
2595.03 1083
2595.51 987
2595.99 983
2596.47 1028
2596.96 991
2597.44 1053
2597.92 1034
2598.40 976
2598.88 1055
2599.36 992
2599.84 918
2600.32 978
2600.80 1084
2601.28 1046
2601.77 1068
2602.25 1020
2602.73 977
2603.21 1022
2603.69 1114
2604.17 1012
2604.65 1038
2605.14 1032
2605.62 992
2606.10 1063
2606.58 1044
2607.06 1079
2607.54 1055
2608.03 1050
2608.51 1115
2608.99 1101
2609.47 1073
2609.95 1175
2610.44 1136
2610.92 1164
2611.40 1214
2611.88 1236
2612.37 1275
2612.85 1213
2613.33 1224
2613.81 1208
2614.29 1118
2614.78 1125
2615.26 1154
2615.74 1088
2616.22 1060
2616.71 1081
2617.19 1044
2617.67 1097
2618.16 1067
2618.64 1034
2619.12 1124
2619.60 1101
2620.09 1012
2620.57 1074
2621.05 1078
2621.54 1005
2622.02 1005
2622.50 1078
2622.99 1078
2623.47 1073
2623.95 1068
2624.44 1127
2624.92 1111
2625.40 1101
2625.89 1197
2626.37 1085
2626.85 1072
2627.34 1127
2627.82 1203
2628.30 1160
2628.79 1145
2629.27 1133
2629.76 1150
2630.24 1186
2630.72 1220
2631.21 1195
2631.69 1147
2632.18 1141
2632.66 1142
2633.14 1166
2633.63 1231
2634.11 1233
2634.60 1149
2635.08 1122
2635.57 1097
2636.05 1121
2636.53 1125
2637.02 1129
2637.50 1074
2637.99 1040
2638.47 1090
2638.96 1139
2639.44 1085
2639.93 1064
2640.41 1121
2640.90 1083
2641.38 1133
2641.87 1101
2642.35 1142
2642.84 1200
2643.32 1055
2643.81 1112
2644.29 1182
2644.78 1106
2645.26 1066
2645.75 1018
2646.23 1034
2646.72 962
2647.20 1008
2647.69 1078
2648.18 1123
2648.66 1131
2649.15 1099
2649.63 1105
2650.12 1146
2650.60 1105
2651.09 1115
2651.58 1080
2652.06 1108
2652.55 1168
2653.03 1184
2653.52 1254
2654.01 1238
2654.49 1189
2654.98 1307
2655.46 1295
2655.95 1251
2656.44 1263
2656.92 1387
2657.41 1399
2657.90 1393
2658.38 1349
2658.87 1420
2659.36 1380
2659.84 1278
2660.33 1334
2660.82 1230
2661.30 1302
2661.79 1263
2662.28 1224
2662.76 1194
2663.25 1217
2663.74 1174
2664.22 1140
2664.71 1169
2665.20 1040
2665.68 1104
2666.17 1180
2666.66 1161
2667.15 1130
2667.63 1149
2668.12 1164
2668.61 1062
2669.10 1079
2669.58 1067
2670.07 1058
2670.56 1056
2671.05 1091
2671.53 1121
2672.02 1218
2672.51 1207
2673.00 1174
2673.48 1183
2673.97 1163
2674.46 1268
2674.95 1201
2675.44 1123
2675.92 1223
2676.41 1278
2676.90 1163
2677.39 1280
2677.88 1186
2678.37 1088
2678.85 1097
2679.34 1116
2679.83 1060
2680.32 1078
2680.81 1163
2681.30 1086
2681.79 1152
2682.27 1122
2682.76 1047
2683.25 1088
2683.74 1130
2684.23 1058
2684.72 993
2685.21 1055
2685.70 1080
2686.18 1125
2686.67 1063
2687.16 1067
2687.65 1109
2688.14 1016
2688.63 1048
2689.12 1070
2689.61 1082
2690.10 1046
2690.59 1082
2691.08 1121
2691.57 1111
2692.06 1094
2692.55 1139
2693.04 1248
2693.53 1170
2694.02 1099
2694.51 1102
2694.99 1174
2695.48 1168
2695.97 1158
2696.46 1133
2696.95 1144
2697.44 1152
2697.93 1132
2698.42 1147
2698.92 1130
2699.41 1090
2699.90 1033
2700.39 1104
2700.88 1072
2701.37 1029
2701.86 1056
2702.35 1033
2702.84 1025
2703.33 1109
2703.82 1063
2704.31 1085
2704.80 1049
2705.29 1108
2705.78 1153
2706.27 1118
2706.76 1124
2707.25 1142
2707.75 1035
2708.24 1089
2708.73 1120
2709.22 1093
2709.71 1050
2710.20 1079
2710.69 1117
2711.18 1010
2711.68 1038
2712.17 1032
2712.66 1020
2713.15 992
2713.64 985
2714.13 1045
2714.62 972
2715.12 1002
2715.61 1041
2716.10 1007
2716.59 1070
2717.08 1009
2717.57 961
2718.07 972
2718.56 954
2719.05 1019
2719.54 1027
2720.03 1079
2720.53 1054
2721.02 1139
2721.51 1202
2722.00 1256
2722.50 1163
2722.99 1174
2723.48 1205
2723.97 1175
2724.47 1207
2724.96 1174
2725.45 1128
2725.94 1039
2726.44 1074
2726.93 1064
2727.42 1163
2727.91 1134
2728.41 1109
2728.90 1079
2729.39 1139
2729.89 1209
2730.38 1163
2730.87 1206
2731.37 1212
2731.86 1228
2732.35 1242
2732.84 1222
2733.34 1289
2733.83 1334
2734.32 1344
2734.82 1277
2735.31 1369
2735.81 1450
2736.30 1403
2736.79 1386
2737.29 1300
2737.78 1340
2738.27 1333
2738.77 1314
2739.26 1251
2739.75 1256
2740.25 1239
2740.74 1143
2741.24 1130
2741.73 1091
2742.22 1149
2742.72 1018
2743.21 1132
2743.71 1070
2744.20 1009
2744.70 1027
2745.19 1073
2745.68 1079
2746.18 1088
2746.67 1052
2747.17 1094
2747.66 1117
2748.16 1149
2748.65 1178
2749.15 1072
2749.64 1015
2750.14 1021
2750.63 1048
2751.13 1073
2751.62 1011
2752.12 1018
2752.61 978
2753.11 1043
2753.60 1110
2754.10 1107
2754.59 1099
2755.09 1119
2755.58 1075
2756.08 1100
2756.57 1114
2757.07 1074
2757.56 1041
2758.06 1106
2758.56 1094
2759.05 1097
2759.55 1167
2760.04 1193
2760.54 1119
2761.03 1082
2761.53 1160
2762.03 1227
2762.52 1217
2763.02 1144
2763.51 1168
2764.01 1196
2764.51 1207
2765.00 1177
2765.50 1158
2765.99 1115
2766.49 1156
2766.99 1116
2767.48 1100
2767.98 1032
2768.48 1034
2768.97 1022
2769.47 984
2769.97 1046
2770.46 1093
2770.96 1153
2771.46 1125
2771.95 1074
2772.45 1148
2772.95 1133
2773.44 1079
2773.94 1067
2774.44 1056
2774.93 1117
2775.43 1064
2775.93 1105
2776.43 1105
2776.92 1122
2777.42 1137
2777.92 1121
2778.41 1105
2778.91 1173
2779.41 1153
2779.91 1138
2780.40 1117
2780.90 1078
2781.40 1044
2781.90 1162
2782.39 1120
2782.89 1051
2783.39 1077
2783.89 1089
2784.39 1107
2784.88 1164
2785.38 1176
2785.88 1188
2786.38 1236
2786.88 1152
2787.37 1162
2787.87 1189
2788.37 1222
2788.87 1156
2789.37 1276
2789.87 1251
2790.36 1106
2790.86 1118
2791.36 1092
2791.86 1080
2792.36 1148
2792.86 1049
2793.36 1079
2793.85 1097
2794.35 1082
2794.85 1141
2795.35 1145
2795.85 1220
2796.35 1218
2796.85 1093
2797.35 1157
2797.85 1124
2798.34 1182
2798.84 1156
2799.34 1161
2799.84 1092
2800.34 1104
2800.84 1116
2801.34 1063
2801.84 1053
2802.34 1080
2802.84 993
2803.34 1052
2803.84 1077
2804.34 1092
2804.84 1069
2805.34 1026
2805.84 1013
2806.34 987
2806.84 1034
2807.34 1106
2807.84 1057
2808.34 1101
2808.84 1127
2809.34 1087
2809.84 1160
2810.34 1234
2810.84 1273
2811.34 1349
2811.84 1459
2812.34 1463
2812.84 1496
2813.34 1550
2813.84 1646
2814.34 1603
2814.84 1608
2815.34 1454
2815.84 1496
2816.34 1392
2816.84 1410
2817.34 1334
2817.85 1269
2818.35 1188
2818.85 1115
2819.35 1175
2819.85 1099
2820.35 1049
2820.85 1111
2821.35 1120
2821.85 1053
2822.35 1076
2822.86 1099
2823.36 1128
2823.86 1093
2824.36 1062
2824.86 1064
2825.36 967
2825.87 1033
2826.37 1090
2826.87 1018
2827.37 1038
2827.87 1030
2828.37 982
2828.88 970
2829.38 998
2829.88 1005
2830.38 1026
2830.88 966
2831.39 954
2831.89 994
2832.39 1014
2832.89 1073
2833.39 1093
2833.90 1123
2834.40 1098
2834.90 1147
2835.40 1186
2835.91 1177
2836.41 1172
2836.91 1101
2837.41 1080
2837.92 1131
2838.42 1064
2838.92 1061
2839.42 1103
2839.93 1076
2840.43 1053
2840.93 1072
2841.44 1102
2841.94 1067
2842.44 1122
2842.95 1131
2843.45 1103
2843.95 1098
2844.45 1139
2844.96 1162
2845.46 1226
2845.96 1131
2846.47 1125
2846.97 1170
2847.48 1095
2847.98 1107
2848.48 1132
2848.99 1193
2849.49 1208
2849.99 1257
2850.50 1218
2851.00 1113
2851.50 1182
2852.01 1105
2852.51 1077
2853.02 1097
2853.52 1018
2854.02 1124
2854.53 1052
2855.03 1168
2855.54 1186
2856.04 1196
2856.55 1271
2857.05 1329
2857.55 1366
2858.06 1379
2858.56 1361
2859.07 1369
2859.57 1358
2860.08 1343
2860.58 1287
2861.09 1361
2861.59 1358
2862.10 1352
2862.60 1196
2863.11 1150
2863.61 1175
2864.12 1145
2864.62 1187
2865.13 1169
2865.63 1119
2866.14 1065
2866.64 1002
2867.15 1083
2867.65 1142
2868.16 1131
2868.66 1115
2869.17 1103
2869.67 1094
2870.18 1097
2870.68 1134
2871.19 1202
2871.69 1276
2872.20 1244
2872.71 1240
2873.21 1228
2873.72 1222
2874.22 1285
2874.73 1245
2875.24 1231
2875.74 1291
2876.25 1227
2876.75 1210
2877.26 1155
2877.77 1132
2878.27 1194
2878.78 1165
2879.28 1094
2879.79 1053
2880.30 1080
2880.80 1158
2881.31 1070
2881.82 1101
2882.32 1126
2882.83 1173
2883.34 1160
2883.84 1128
2884.35 1241
2884.86 1257
2885.36 1267
2885.87 1194
2886.38 1351
2886.88 1433
2887.39 1381
2887.90 1417
2888.41 1345
2888.91 1314
2889.42 1283
2889.93 1270
2890.43 1259
2890.94 1275
2891.45 1285
2891.96 1304
2892.46 1269
2892.97 1296
2893.48 1354
2893.99 1381
2894.49 1319
2895.00 1319
2895.51 1331
2896.02 1361
2896.53 1359
2897.03 1377
2897.54 1309
2898.05 1323
2898.56 1341
2899.07 1297
2899.57 1347
2900.08 1266
2900.59 1285
2901.10 1303
2901.61 1295
2902.11 1226
2902.62 1335
2903.13 1466
2903.64 1542
2904.15 1449
2904.66 1520
2905.16 1588
2905.67 1635
2906.18 1613
2906.69 1660
2907.20 1606
2907.71 1582
2908.22 1520
2908.73 1516
2909.24 1412
2909.74 1405
2910.25 1334
2910.76 1237
2911.27 1239
2911.78 1155
2912.29 1171
2912.80 1138
2913.31 1098
2913.82 1150
2914.33 1136
2914.84 1133
2915.35 1162
2915.86 1147
2916.36 1165
2916.87 1217
2917.38 1275
2917.89 1372
2918.40 1364
2918.91 1334
2919.42 1350
2919.93 1451
2920.44 1477
2920.95 1500
2921.46 1518
2921.97 1664
2922.48 1639
2922.99 1655
2923.50 1626
2924.01 1607
2924.52 1549
2925.03 1538
2925.54 1511
2926.05 1430
2926.57 1379
2927.08 1379
2927.59 1281
2928.10 1192
2928.61 1227
2929.12 1207
2929.63 1167
2930.14 1203
2930.65 1254
2931.16 1228
2931.67 1240
2932.18 1130
2932.69 1092
2933.20 1129
2933.72 1122
2934.23 1176
2934.74 1154
2935.25 1194
2935.76 1206
2936.27 1239
2936.78 1283
2937.29 1291
2937.81 1407
2938.32 1538
2938.83 1519
2939.34 1630
2939.85 1822
2940.36 1918
2940.88 2069
2941.39 2088
2941.90 2219
2942.41 2166
2942.92 2233
2943.43 2181
2943.95 2140
2944.46 1966
2944.97 1855
2945.48 1886
2945.99 1746
2946.51 1615
2947.02 1524
2947.53 1384
2948.04 1415
2948.56 1409
2949.07 1340
2949.58 1316
2950.09 1273
2950.61 1238
2951.12 1276
2951.63 1238
2952.14 1244
2952.66 1272
2953.17 1127
2953.68 1127
2954.19 1140
2954.71 1103
2955.22 1159
2955.73 1196
2956.25 1171
2956.76 1279
2957.27 1179
2957.79 1113
2958.30 1137
2958.81 1101
2959.33 1148
2959.84 1200
2960.35 1262
2960.87 1232
2961.38 1183
2961.89 1191
2962.41 1131
2962.92 1120
2963.43 1182
2963.95 1278
2964.46 1320
2964.97 1225
2965.49 1190
2966.00 1255
2966.52 1360
2967.03 1266
2967.54 1330
2968.06 1391
2968.57 1433
2969.09 1489
2969.60 1460
2970.12 1399
2970.63 1389
2971.14 1435
2971.66 1450
2972.17 1408
2972.69 1325
2973.20 1275
2973.72 1345
2974.23 1220
2974.75 1238
2975.26 1175
2975.77 1286
2976.29 1276
2976.80 1281
2977.32 1336
2977.83 1362
2978.35 1383
2978.86 1343
2979.38 1309
2979.89 1376
2980.41 1451
2980.92 1420
2981.44 1521
2981.95 1496
2982.47 1503
2982.99 1446
2983.50 1405
2984.02 1480
2984.53 1434
2985.05 1500
2985.56 1567
2986.08 1544
2986.59 1601
2987.11 1644
2987.63 1676
2988.14 1614
2988.66 1580
2989.17 1596
2989.69 1675
2990.20 1607
2990.72 1633
2991.24 1635
2991.75 1614
2992.27 1586
2992.79 1625
2993.30 1643
2993.82 1602
2994.33 1641
2994.85 1645
2995.37 1690
2995.88 1821
2996.40 1893
2996.92 2027
2997.43 2004
2997.95 2138
2998.47 2230
2998.98 2268
2999.50 2292
3000.02 2312
3000.53 2338
3001.05 2342
3001.57 2486
3002.08 2656
3002.60 3054
3003.12 3614
3003.64 4271
3004.15 4791
3004.67 5457
3005.19 5978
3005.70 6307
3006.22 6203
3006.74 6104
3007.26 5536
3007.77 5221
3008.29 4467
3008.81 3756
3009.33 3398
3009.84 3066
3010.36 2661
3010.88 2248
3011.40 2135
3011.92 1980
3012.43 1807
3012.95 1745
3013.47 1757
3013.99 1774
3014.50 1708
3015.02 1713
3015.54 1629
3016.06 1633
3016.58 1621
3017.10 1680
3017.61 1710
3018.13 1648
3018.65 1660
3019.17 1632
3019.69 1571
3020.21 1583
3020.73 1603
3021.24 1657
3021.76 1609
3022.28 1634
3022.80 1675
3023.32 1707
3023.84 1661
3024.36 1647
3024.88 1620
3025.39 1622
3025.91 1651
3026.43 1631
3026.95 1562
3027.47 1506
3027.99 1567
3028.51 1525
3029.03 1446
3029.55 1440
3030.07 1440
3030.59 1432
3031.11 1487
3031.63 1415
3032.15 1402
3032.66 1345
3033.18 1384
3033.70 1381
3034.22 1468
3034.74 1390
3035.26 1435
3035.78 1447
3036.30 1463
3036.82 1471
3037.34 1494
3037.86 1465
3038.38 1490
3038.90 1433
3039.42 1451
3039.94 1481
3040.46 1414
3040.98 1360
3041.51 1462
3042.03 1411
3042.55 1463
3043.07 1477
3043.59 1478
3044.11 1415
3044.63 1383
3045.15 1341
3045.67 1377
3046.19 1477
3046.71 1356
3047.23 1390
3047.75 1365
3048.27 1434
3048.79 1464
3049.32 1414
3049.84 1403
3050.36 1408
3050.88 1458
3051.40 1461
3051.92 1356
3052.44 1387
3052.96 1418
3053.49 1435
3054.01 1438
3054.53 1415
3055.05 1475
3055.57 1480
3056.09 1407
3056.62 1413
3057.14 1424
3057.66 1504
3058.18 1531
3058.70 1405
3059.22 1450
3059.75 1453
3060.27 1373
3060.79 1392
3061.31 1430
3061.83 1529
3062.36 1477
3062.88 1559
3063.40 1589
3063.92 1632
3064.45 1588
3064.97 1648
3065.49 1699
3066.01 1841
3066.54 1993
3067.06 2074
3067.58 2054
3068.10 2139
3068.63 2116
3069.15 2134
3069.67 2205
3070.19 2054
3070.72 2052
3071.24 2085
3071.76 1984
3072.29 1861
3072.81 1854
3073.33 1862
3073.85 1880
3074.38 1907
3074.90 1828
3075.42 1851
3075.95 1893
3076.47 1906
3076.99 1964
3077.52 1975
3078.04 2065
3078.57 2136
3079.09 2199
3079.61 2288
3080.14 2369
3080.66 2338
3081.18 2434
3081.71 2626
3082.23 2510
3082.76 2373
3083.28 2333
3083.80 2270
3084.33 2265
3084.85 2235
3085.38 2254
3085.90 2260
3086.42 2292
3086.95 2317
3087.47 2515
3088.00 2799
3088.52 3075
3089.05 3532
3089.57 3865
3090.09 4260
3090.62 4676
3091.14 4903
3091.67 4737
3092.19 4578
3092.72 4210
3093.24 3824
3093.77 3624
3094.29 3363
3094.82 3241
3095.34 3123
3095.87 3095
3096.39 2958
3096.92 3071
3097.44 2974
3097.97 3106
3098.49 3061
3099.02 3093
3099.54 3208
3100.07 3194
3100.59 3525
3101.12 4023
3101.64 4908
3102.17 5824
3102.70 6876
3103.22 7684
3103.75 7884
3104.27 7926
3104.80 7754
3105.32 7101
3105.85 6205
3106.38 5504
3106.90 4709
3107.43 4094
3107.95 3355
3108.48 2912
3109.01 2650
3109.53 2470
3110.06 2292
3110.58 2316
3111.11 2215
3111.64 1960
3112.16 2017
3112.69 1937
3113.22 1888
3113.74 1798
3114.27 1868
3114.80 1859
3115.32 1849
3115.85 1785
3116.38 1756
3116.90 1778
3117.43 1622
3117.96 1720
3118.48 1683
3119.01 1720
3119.54 1741
3120.06 1735
3120.59 1689
3121.12 1705
3121.65 1863
3122.17 1936
3122.70 1889
3123.23 2018
3123.76 1876
3124.28 1741
3124.81 1796
3125.34 1785
3125.87 1823
3126.39 1807
3126.92 1722
3127.45 1726
3127.98 1767
3128.50 1746
3129.03 1685
3129.56 1760
3130.09 1597
3130.62 1530
3131.14 1483
3131.67 1507
3132.20 1606
3132.73 1621
3133.26 1487
3133.78 1442
3134.31 1518
3134.84 1556
3135.37 1541
3135.90 1551
3136.43 1538
3136.95 1602
3137.48 1570
3138.01 1670
3138.54 1530
3139.07 1507
3139.60 1446
3140.13 1502
3140.65 1484
3141.18 1504
3141.71 1482
3142.24 1387
3142.77 1384
3143.30 1355
3143.83 1317
3144.36 1365
3144.89 1337
3145.42 1301
3145.94 1367
3146.47 1351
3147.00 1375
3147.53 1474
3148.06 1512
3148.59 1460
3149.12 1510
3149.65 1426
3150.18 1502
3150.71 1435
3151.24 1428
3151.77 1496
3152.30 1472
3152.83 1493
3153.36 1487
3153.89 1403
3154.42 1396
3154.95 1380
3155.48 1390
3156.01 1347
3156.54 1259
3157.07 1326
3157.60 1308
3158.13 1351
3158.66 1405
3159.19 1381
3159.72 1350
3160.25 1373
3160.78 1458
3161.31 1379
3161.84 1334
3162.37 1273
3162.90 1270
3163.43 1369
3163.97 1445
3164.50 1357
3165.03 1361
3165.56 1217
3166.09 1290
3166.62 1260
3167.15 1262
3167.68 1262
3168.21 1250
3168.74 1257
3169.28 1249
3169.81 1258
3170.34 1279
3170.87 1266
3171.40 1283
3171.93 1289
3172.46 1291
3172.99 1275
3173.53 1312
3174.06 1411
3174.59 1368
3175.12 1307
3175.65 1344
3176.18 1401
3176.72 1413
3177.25 1352
3177.78 1363
3178.31 1292
3178.84 1232
3179.38 1223
3179.91 1261
3180.44 1173
3180.97 1251
3181.50 1174
3182.04 1168
3182.57 1207
3183.10 1263
3183.63 1167
3184.17 1124
3184.70 1151
3185.23 1148
3185.76 1162
3186.30 1206
3186.83 1238
3187.36 1252
3187.89 1260
3188.43 1167
3188.96 1201
3189.49 1234
3190.03 1243
3190.56 1251
3191.09 1237
3191.63 1177
3192.16 1118
3192.69 1228
3193.22 1259
3193.76 1218
3194.29 1216
3194.82 1212
3195.36 1164
3195.89 1151
3196.43 1214
3196.96 1319
3197.49 1241
3198.03 1305
3198.56 1349
3199.09 1300
3199.63 1291
3200.16 1321
3200.69 1326
3201.23 1394
3201.76 1367
3202.30 1391
3202.83 1320
3203.36 1327
3203.90 1298
3204.43 1325
3204.97 1431
3205.50 1361
3206.04 1340
3206.57 1451
3207.10 1504
3207.64 1485
3208.17 1551
3208.71 1602
3209.24 1657
3209.78 1829
3210.31 1884
3210.85 1967
3211.38 1962
3211.91 1931
3212.45 1950
3212.98 1975
3213.52 1806
3214.05 1785
3214.59 1684
3215.12 1623
3215.66 1509
3216.19 1407
3216.73 1355
3217.26 1343
3217.80 1286
3218.34 1237
3218.87 1218
3219.41 1119
3219.94 1195
3220.48 1238
3221.01 1229
3221.55 1241
3222.08 1417
3222.62 1417
3223.15 1405
3223.69 1469
3224.23 1678
3224.76 1757
3225.30 1742
3225.83 1811
3226.37 1772
3226.91 1728
3227.44 1752
3227.98 1689
3228.51 1694
3229.05 1730
3229.59 1600
3230.12 1407
3230.66 1429
3231.20 1491
3231.73 1543
3232.27 1549
3232.81 1506
3233.34 1438
3233.88 1515
3234.41 1606
3234.95 1560
3235.49 1479
3236.02 1464
3236.56 1465
3237.10 1595
3237.64 1664
3238.17 1671
3238.71 1663
3239.25 1752
3239.78 1738
3240.32 1732
3240.86 1710
3241.39 1774
3241.93 1712
3242.47 1700
3243.01 1674
3243.54 1536
3244.08 1607
3244.62 1579
3245.16 1645
3245.69 1564
3246.23 1683
3246.77 1713
3247.31 1734
3247.84 1693
3248.38 1749
3248.92 1788
3249.46 1843
3250.00 2130
3250.53 2496
3251.07 2963
3251.61 3437
3252.15 4005
3252.69 4807
3253.22 5260
3253.76 5430
3254.30 5593
3254.84 5485
3255.38 4965
3255.92 4679
3256.45 4123
3256.99 3625
3257.53 3033
3258.07 2780
3258.61 2440
3259.15 2279
3259.69 2263
3260.23 2221
3260.76 2062
3261.30 2159
3261.84 2300
3262.38 2418
3262.92 2403
3263.46 2404
3264.00 2374
3264.54 2367
3265.08 2139
3265.62 2104
3266.15 1961
3266.69 1893
3267.23 1863
3267.77 1786
3268.31 1684
3268.85 1744
3269.39 1622
3269.93 1579
3270.47 1589
3271.01 1592
3271.55 1567
3272.09 1625
3272.63 1589
3273.17 1636
3273.71 1717
3274.25 1706
3274.79 1721
3275.33 1741
3275.87 1641
3276.41 1624
3276.95 1618
3277.49 1671
3278.03 1724
3278.57 1648
3279.11 1664
3279.65 1609
3280.19 1699
3280.73 1737
3281.27 1747
3281.81 1629
3282.35 1648
3282.89 1699
3283.43 1741
3283.97 1801
3284.52 1723
3285.06 1681
3285.60 1722
3286.14 1637
3286.68 1715
3287.22 1692
3287.76 1756
3288.30 1827
3288.84 1783
3289.38 1837
3289.93 1862
3290.47 1907
3291.01 1911
3291.55 2027
3292.09 1957
3292.63 2120
3293.17 2313
3293.72 2411
3294.26 2606
3294.80 2806
3295.34 3114
3295.88 3227
3296.42 3444
3296.97 3472
3297.51 3383
3298.05 3254
3298.59 3240
3299.13 3117
3299.68 2827
3300.22 2606
3300.76 2431
3301.30 2218
3301.84 2183
3302.39 2145
3302.93 2093
3303.47 1934
3304.01 1965
3304.56 2031
3305.10 1921
3305.64 1893
3306.18 1939
3306.73 1979
3307.27 1922
3307.81 2006
3308.35 2065
3308.90 2159
3309.44 2201
3309.98 2232
3310.52 2375
3311.07 2260
3311.61 2313
3312.15 2356
3312.70 2256
3313.24 2215
3313.78 2220
3314.33 2310
3314.87 2390
3315.41 2484
3315.96 2452
3316.50 2644
3317.04 2726
3317.59 2941
3318.13 3144
3318.67 3284
3319.22 3463
3319.76 3587
3320.30 3708
3320.85 3819
3321.39 3579
3321.94 3439
3322.48 3355
3323.02 3089
3323.57 2961
3324.11 2714
3324.66 2611
3325.20 2556
3325.74 2430
3326.29 2267
3326.83 2318
3327.38 2287
3327.92 2195
3328.47 2117
3329.01 2121
3329.55 2141
3330.10 2171
3330.64 2110
3331.19 2157
3331.73 2459
3332.28 2711
3332.82 3110
3333.37 3860
3333.91 4858
3334.46 5917
3335.00 6899
3335.55 7807
3336.09 8382
3336.64 8897
3337.18 9044
3337.73 9060
3338.27 8352
3338.82 7616
3339.36 6878
3339.91 5990
3340.45 5174
3341.00 4397
3341.54 3690
3342.09 3136
3342.63 2698
3343.18 2447
3343.73 2210
3344.27 1966
3344.82 1919
3345.36 1859
3345.91 1731
3346.45 1747
3347.00 1742
3347.55 1726
3348.09 1738
3348.64 1758
3349.18 1701
3349.73 1648
3350.28 1649
3350.82 1561
3351.37 1607
3351.92 1596
3352.46 1567
3353.01 1577
3353.55 1521
3354.10 1516
3354.65 1516
3355.19 1470
3355.74 1526
3356.29 1568
3356.83 1417
3357.38 1422
3357.93 1498
3358.47 1506
3359.02 1533
3359.57 1519
3360.12 1491
3360.66 1532
3361.21 1570
3361.76 1515
3362.30 1513
3362.85 1541
3363.40 1604
3363.95 1604
3364.49 1573
3365.04 1497
3365.59 1683
3366.14 1677
3366.68 1606
3367.23 1540
3367.78 1492
3368.33 1493
3368.87 1524
3369.42 1412
3369.97 1541
3370.52 1520
3371.06 1552
3371.61 1671
3372.16 1725
3372.71 1829
3373.26 1814
3373.80 1821
3374.35 1963
3374.90 2010
3375.45 1953
3376.00 1801
3376.54 1746
3377.09 1738
3377.64 1622
3378.19 1594
3378.74 1540
3379.29 1560
3379.84 1413
3380.38 1393
3380.93 1457
3381.48 1356
3382.03 1457
3382.58 1508
3383.13 1427
3383.68 1395
3384.23 1456
3384.77 1412
3385.32 1368
3385.87 1276
3386.42 1243
3386.97 1251
3387.52 1294
3388.07 1376
3388.62 1298
3389.17 1350
3389.72 1254
3390.27 1309
3390.82 1278
3391.37 1304
3391.92 1385
3392.46 1351
3393.01 1416
3393.56 1428
3394.11 1343
3394.66 1355
3395.21 1381
3395.76 1413
3396.31 1403
3396.86 1374
3397.41 1343
3397.96 1401
3398.51 1448
3399.06 1390
3399.61 1375
3400.16 1440
3400.71 1491
3401.26 1446
3401.81 1418
3402.37 1347
3402.92 1333
3403.47 1361
3404.02 1212
3404.57 1248
3405.12 1299
3405.67 1270
3406.22 1232
3406.77 1263
3407.32 1218
3407.87 1296
3408.42 1293
3408.97 1279
3409.52 1250
3410.08 1301
3410.63 1359
3411.18 1378
3411.73 1432
3412.28 1466
3412.83 1495
3413.38 1448
3413.93 1510
3414.48 1519
3415.04 1449
3415.59 1554
3416.14 1543
3416.69 1556
3417.24 1783
3417.79 1971
3418.35 1920
3418.90 2060
3419.45 2023
3420.00 1973
3420.55 1902
3421.10 1944
3421.66 1827
3422.21 1782
3422.76 1575
3423.31 1543
3423.86 1546
3424.42 1674
3424.97 1570
3425.52 1521
3426.07 1457
3426.63 1490
3427.18 1460
3427.73 1406
3428.28 1443
3428.84 1348
3429.39 1331
3429.94 1315
3430.49 1392
3431.05 1417
3431.60 1307
3432.15 1338
3432.70 1327
3433.26 1336
3433.81 1400
3434.36 1450
3434.92 1499
3435.47 1459
3436.02 1495
3436.58 1422
3437.13 1473
3437.68 1476
3438.24 1424
3438.79 1468
3439.34 1508
3439.90 1407
3440.45 1395
3441.00 1415
3441.56 1384
3442.11 1308
3442.66 1259
3443.22 1305
3443.77 1354
3444.32 1381
3444.88 1382
3445.43 1419
3445.99 1374
3446.54 1368
3447.09 1339
3447.65 1387
3448.20 1304
3448.76 1315
3449.31 1247
3449.86 1304
3450.42 1348
3450.97 1376
3451.53 1346
3452.08 1183
3452.64 1202
3453.19 1233
3453.75 1218
3454.30 1181
3454.85 1178
3455.41 1293
3455.96 1261
3456.52 1337
3457.07 1239
3457.63 1309
3458.18 1266
3458.74 1313
3459.29 1370
3459.85 1322
3460.40 1352
3460.96 1333
3461.51 1433
3462.07 1365
3462.62 1436
3463.18 1426
3463.73 1490
3464.29 1575
3464.85 1549
3465.40 1511
3465.96 1586
3466.51 1604
3467.07 1586
3467.62 1631
3468.18 1615
3468.73 1606
3469.29 1637
3469.85 1679
3470.40 1750
3470.96 1896
3471.51 1806
3472.07 1902
3472.63 1805
3473.18 1809
3473.74 1873
3474.29 1911
3474.85 1837
3475.41 1792
3475.96 1828
3476.52 1676
3477.08 1714
3477.63 1713
3478.19 1746
3478.75 1780
3479.30 1884
3479.86 1836
3480.42 1842
3480.97 1941
3481.53 1925
3482.09 2014
3482.64 2020
3483.20 2059
3483.76 2072
3484.31 2209
3484.87 2289
3485.43 2308
3485.98 2291
3486.54 2364
3487.10 2345
3487.66 2373
3488.21 2682
3488.77 3190
3489.33 3757
3489.89 4557
3490.44 5561
3491.00 6999
3491.56 8546
3492.12 9878
3492.67 11290
3493.23 11811
3493.79 11533
3494.35 10984
3494.90 9623
3495.46 8133
3496.02 6884
3496.58 5836
3497.14 4560
3497.69 3894
3498.25 3429
3498.81 3165
3499.37 2957
3499.93 2810
3500.49 2936
3501.04 2987
3501.60 2891
3502.16 3228
3502.72 3580
3503.28 4085
3503.84 4581
3504.39 4875
3504.95 5428
3505.51 5608
3506.07 5640
3506.63 5632
3507.19 5337
3507.75 5113
3508.31 4685
3508.86 4091
3509.42 3651
3509.98 3313
3510.54 3118
3511.10 2832
3511.66 2646
3512.22 2426
3512.78 2287
3513.34 2247
3513.90 2194
3514.46 2020
3515.02 1872
3515.58 1845
3516.13 1778
3516.69 1686
3517.25 1587
3517.81 1670
3518.37 1627
3518.93 1599
3519.49 1578
3520.05 1581
3520.61 1587
3521.17 1685
3521.73 1611
3522.29 1497
3522.85 1561
3523.41 1608
3523.97 1588
3524.53 1596
3525.09 1608
3525.65 1631
3526.21 1608
3526.77 1527
3527.33 1589
3527.89 1536
3528.46 1595
3529.02 1614
3529.58 1629
3530.14 1665
3530.70 1639
3531.26 1707
3531.82 1622
3532.38 1631
3532.94 1763
3533.50 1798
3534.06 1738
3534.62 1790
3535.18 1674
3535.75 1701
3536.31 1632
3536.87 1674
3537.43 1551
3537.99 1567
3538.55 1502
3539.11 1535
3539.67 1525
3540.24 1425
3540.80 1447
3541.36 1560
3541.92 1569
3542.48 1587
3543.04 1547
3543.61 1614
3544.17 1691
3544.73 1609
3545.29 1559
3545.85 1640
3546.41 1507
3546.98 1541
3547.54 1476
3548.10 1495
3548.66 1500
3549.23 1460
3549.79 1430
3550.35 1405
3550.91 1470
3551.47 1453
3552.04 1387
3552.60 1453
3553.16 1419
3553.72 1453
3554.29 1442
3554.85 1404
3555.41 1356
3555.97 1386
3556.54 1355
3557.10 1289
3557.66 1302
3558.23 1308
3558.79 1355
3559.35 1328
3559.91 1286
3560.48 1303
3561.04 1295
3561.60 1318
3562.17 1338
3562.73 1382
3563.29 1361
3563.86 1527
3564.42 1546
3564.98 1697
3565.55 1677
3566.11 1580
3566.67 1703
3567.24 1777
3567.80 1620
3568.36 1598
3568.93 1545
3569.49 1533
3570.06 1394
3570.62 1414
3571.18 1442
3571.75 1417
3572.31 1327
3572.88 1312
3573.44 1313
3574.00 1403
3574.57 1381
3575.13 1378
3575.70 1420
3576.26 1426
3576.82 1619
3577.39 1595
3577.95 1571
3578.52 1553
3579.08 1603
3579.65 1571
3580.21 1534
3580.78 1510
3581.34 1445
3581.91 1478
3582.47 1402
3583.04 1379
3583.60 1344
3584.17 1352
3584.73 1314
3585.30 1323
3585.86 1281
3586.43 1267
3586.99 1258
3587.56 1248
3588.12 1235
3588.69 1232
3589.25 1203
3589.82 1205
3590.38 1279
3590.95 1343
3591.51 1284
3592.08 1277
3592.64 1300
3593.21 1308
3593.78 1309
3594.34 1272
3594.91 1271
3595.47 1347
3596.04 1324
3596.60 1372
3597.17 1337
3597.74 1272
3598.30 1306
3598.87 1323
3599.43 1334
3600.00 1236
3600.57 1278
3601.13 1316
3601.70 1282
3602.27 1267
3602.83 1204
3603.40 1218
3603.96 1216
3604.53 1193
3605.10 1200
3605.66 1193
3606.23 1192
3606.80 1127
3607.36 1135
3607.93 1105
3608.50 1125
3609.07 1119
3609.63 1063
3610.20 1052
3610.77 1054
3611.33 974
3611.90 1068
3612.47 1090
3613.03 1057
3613.60 1044
3614.17 1045
3614.74 1135
3615.30 1228
3615.87 1323
3616.44 1506
3617.01 1665
3617.57 1757
3618.14 1880
3618.71 1910
3619.28 2030
3619.84 2113
3620.41 1969
3620.98 1841
3621.55 1763
3622.12 1688
3622.68 1565
3623.25 1474
3623.82 1355
3624.39 1267
3624.96 1212
3625.52 1183
3626.09 1179
3626.66 1136
3627.23 1121
3627.80 1044
3628.37 1053
3628.93 1130
3629.50 1064
3630.07 1120
3630.64 1097
3631.21 1033
3631.78 1138
3632.34 1198
3632.91 1146
3633.48 1178
3634.05 1178
3634.62 1159
3635.19 1220
3635.76 1126
3636.33 1084
3636.90 1093
3637.47 1066
3638.03 1053
3638.60 1114
3639.17 1178
3639.74 1232
3640.31 1323
3640.88 1281
3641.45 1420
3642.02 1473
3642.59 1552
3643.16 1521
3643.73 1495
3644.30 1475
3644.87 1259
3645.44 1340
3646.01 1404
3646.58 1315
3647.15 1305
3647.72 1413
3648.29 1299
3648.86 1234
3649.43 1279
3650.00 1337
3650.57 1356
3651.14 1332
3651.71 1336
3652.28 1406
3652.85 1481
3653.42 1434
3653.99 1510
3654.56 1475
3655.13 1417
3655.70 1405
3656.27 1368
3656.84 1334
3657.41 1417
3657.98 1428
3658.55 1393
3659.12 1489
3659.69 1573
3660.27 1558
3660.84 1546
3661.41 1629
3661.98 1548
3662.55 1481
3663.12 1483
3663.69 1417
3664.26 1452
3664.83 1486
3665.41 1387
3665.98 1536
3666.55 1574
3667.12 1643
3667.69 1533
3668.26 1554
3668.83 1550
3669.41 1506
3669.98 1429
3670.55 1219
3671.12 1302
3671.69 1281
3672.26 1280
3672.84 1277
3673.41 1329
3673.98 1396
3674.55 1322
3675.12 1430
3675.70 1416
3676.27 1524
3676.84 1469
3677.41 1559
3677.98 1530
3678.56 1482
3679.13 1450
3679.70 1408
3680.27 1433
3680.85 1425
3681.42 1402
3681.99 1280
3682.56 1337
3683.14 1296
3683.71 1237
3684.28 1164
3684.86 1109
3685.43 1157
3686.00 1135
3686.57 1132
3687.15 1102
3687.72 1117
3688.29 1181
3688.87 1233
3689.44 1389
3690.01 1462
3690.59 1437
3691.16 1566
3691.73 1481
3692.31 1458
3692.88 1463
3693.45 1380
3694.03 1361
3694.60 1319
3695.17 1276
3695.75 1237
3696.32 1188
3696.89 1194
3697.47 1188
3698.04 1200
3698.62 1127
3699.19 1178
3699.76 1181
3700.34 1182
3700.91 1208
3701.49 1158
3702.06 1157
3702.63 1197
3703.21 1214
3703.78 1217
3704.36 1249
3704.93 1312
3705.51 1290
3706.08 1300
3706.65 1323
3707.23 1263
3707.80 1245
3708.38 1250
3708.95 1278
3709.53 1226
3710.10 1201
3710.68 1249
3711.25 1224
3711.83 1233
3712.40 1151
3712.98 1160
3713.55 1173
3714.13 1211
3714.70 1173
3715.28 1094
3715.85 1105
3716.43 1212
3717.00 1209
3717.58 1131
3718.15 1188
3718.73 1303
3719.30 1244
3719.88 1158
3720.46 1164
3721.03 1150
3721.61 1135
3722.18 1125
3722.76 1180
3723.33 1083
3723.91 1075
3724.49 1067
3725.06 1091
3725.64 1094
3726.21 1084
3726.79 1103
3727.37 1157
3727.94 1112
3728.52 1158
3729.09 1175
3729.67 1194
3730.25 1264
3730.82 1339
3731.40 1469
3731.98 1536
3732.55 1710
3733.13 1856
3733.71 1846
3734.28 1873
3734.86 1845
3735.44 1881
3736.01 1866
3736.59 1767
3737.17 1662
3737.74 1524
3738.32 1390
3738.90 1341
3739.47 1294
3740.05 1235
3740.63 1252
3741.20 1192
3741.78 1151
3742.36 1106
3742.94 1051
3743.51 1082
3744.09 1095
3744.67 1077
3745.25 1063
3745.82 1052
3746.40 1095
3746.98 1028
3747.56 1015
3748.13 1082
3748.71 1027
3749.29 1137
3749.87 1063
3750.45 1012
3751.02 1059
3751.60 1096
3752.18 1071
3752.76 1059
3753.34 1084
3753.91 1065
3754.49 1067
3755.07 1016
3755.65 1000
3756.23 998
3756.80 1043
3757.38 1017
3757.96 1060
3758.54 1138
3759.12 1154
3759.70 1143
3760.28 1273
3760.85 1324
3761.43 1250
3762.01 1235
3762.59 1269
3763.17 1308
3763.75 1293
3764.33 1330
3764.91 1349
3765.49 1225
3766.06 1271
3766.64 1258
3767.22 1152
3767.80 1164
3768.38 1194
3768.96 1188
3769.54 1174
3770.12 1133
3770.70 1190
3771.28 1180
3771.86 1113
3772.44 1109
3773.02 1128
3773.60 1099
3774.18 1115
3774.76 1102
3775.34 1046
3775.92 1100
3776.50 1073
3777.08 1037
3777.66 989
3778.24 1070
3778.82 1076
3779.40 1113
3779.98 1131
3780.56 1080
3781.14 1030
3781.72 1019
3782.30 1074
3782.88 1038
3783.46 978
3784.04 992
3784.62 1015
3785.20 1047
3785.78 987
3786.36 989
3786.94 995
3787.52 1052
3788.10 1038
3788.68 1055
3789.26 1007
3789.84 991
3790.43 990
3791.01 1094
3791.59 1021
3792.17 1045
3792.75 1124
3793.33 1040
3793.91 1026
3794.49 1052
3795.07 1111
3795.66 1126
3796.24 1031
3796.82 1041
3797.40 981
3797.98 935
3798.56 1015
3799.15 1031
3799.73 1064
3800.31 1042
3800.89 1080
3801.47 1079
3802.05 1086
3802.64 1071
3803.22 1083
3803.80 1064
3804.38 1119
3804.96 1120
3805.55 1146
3806.13 1200
3806.71 1214
3807.29 1221
3807.87 1343
3808.46 1462
3809.04 1472
3809.62 1568
3810.20 1530
3810.79 1632
3811.37 1536
3811.95 1473
3812.53 1391
3813.12 1390
3813.70 1291
3814.28 1349
3814.87 1277
3815.45 1335
3816.03 1364
3816.61 1326
3817.20 1423
3817.78 1377
3818.36 1317
3818.95 1339
3819.53 1234
3820.11 1171
3820.70 1108
3821.28 1111
3821.86 1203
3822.45 1240
3823.03 1181
3823.61 1266
3824.20 1334
3824.78 1274
3825.36 1287
3825.95 1318
3826.53 1256
3827.11 1238
3827.70 1202
3828.28 1180
3828.87 1095
3829.45 1169
3830.03 1183
3830.62 1194
3831.20 1084
3831.79 1123
3832.37 1195
3832.95 1213
3833.54 1133
3834.12 1135
3834.71 1194
3835.29 1195
3835.88 1327
3836.46 1251
3837.05 1261
3837.63 1302
3838.21 1277
3838.80 1216
3839.38 1218
3839.97 1219
3840.55 1273
3841.14 1188
3841.72 1253
3842.31 1241
3842.89 1319
3843.48 1371
3844.06 1509
3844.65 1728
3845.23 1813
3845.82 2019
3846.40 2157
3846.99 2324
3847.57 2425
3848.16 2292
3848.74 2077
3849.33 1873
3849.92 1739
3850.50 1629
3851.09 1499
3851.67 1527
3852.26 1413
3852.84 1396
3853.43 1443
3854.02 1390
3854.60 1426
3855.19 1483
3855.77 1460
3856.36 1448
3856.94 1405
3857.53 1450
3858.12 1531
3858.70 1640
3859.29 1756
3859.88 1914
3860.46 2085
3861.05 2194
3861.63 2405
3862.22 2481
3862.81 2490
3863.39 2361
3863.98 2285
3864.57 2218
3865.15 2038
3865.74 1982
3866.33 1825
3866.91 1706
3867.50 1629
3868.09 1547
3868.67 1437
3869.26 1319
3869.85 1320
3870.44 1357
3871.02 1263
3871.61 1317
3872.20 1309
3872.78 1307
3873.37 1390
3873.96 1444
3874.55 1399
3875.13 1454
3875.72 1316
3876.31 1384
3876.90 1429
3877.48 1342
3878.07 1398
3878.66 1387
3879.25 1325
3879.83 1326
3880.42 1286
3881.01 1334
3881.60 1381
3882.19 1352
3882.77 1238
3883.36 1259
3883.95 1192
3884.54 1220
3885.13 1293
3885.71 1273
3886.30 1277
3886.89 1319
3887.48 1430
3888.07 1432
3888.66 1525
3889.24 1527
3889.83 1517
3890.42 1578
3891.01 1477
3891.60 1456
3892.19 1478
3892.78 1521
3893.36 1447
3893.95 1486
3894.54 1441
3895.13 1372
3895.72 1360
3896.31 1369
3896.90 1261
3897.49 1207
3898.08 1209
3898.67 1222
3899.26 1191
3899.84 1281
3900.43 1312
3901.02 1243
3901.61 1188
3902.20 1189
3902.79 1197
3903.38 1139
3903.97 1142
3904.56 1205
3905.15 1267
3905.74 1189
3906.33 1236
3906.92 1235
3907.51 1263
3908.10 1295
3908.69 1274
3909.28 1356
3909.87 1326
3910.46 1231
3911.05 1218
3911.64 1174
3912.23 1097
3912.82 1147
3913.41 1108
3914.00 1080
3914.59 1032
3915.18 1072
3915.77 1071
3916.36 1004
3916.95 1027
3917.54 1055
3918.13 1018
3918.72 1082
3919.32 1066
3919.91 1016
3920.50 1033
3921.09 1093
3921.68 1070
3922.27 1041
3922.86 1047
3923.45 1058
3924.04 1060
3924.63 1020
3925.23 1043
3925.82 1042
3926.41 1014
3927.00 1027
3927.59 1045
3928.18 973
3928.77 1037
3929.36 1081
3929.96 951
3930.55 920
3931.14 1016
3931.73 1047
3932.32 996
3932.91 999
3933.51 968
3934.10 997
3934.69 994
3935.28 936
3935.87 978
3936.47 1030
3937.06 959
3937.65 1060
3938.24 1024
3938.83 1054
3939.43 1122
3940.02 1148
3940.61 1130
3941.20 1116
3941.80 1185
3942.39 1149
3942.98 1214
3943.57 1171
3944.17 1185
3944.76 1108
3945.35 1131
3945.94 1020
3946.54 959
3947.13 970
3947.72 960
3948.32 977
3948.91 1043
3949.50 1004
3950.10 957
3950.69 1002
3951.28 954
3951.87 984
3952.47 1061
3953.06 1097
3953.65 1047
3954.25 1017
3954.84 1093
3955.43 1151
3956.03 1128
3956.62 1066
3957.22 1102
3957.81 1131
3958.40 1189
3959.00 1129
3959.59 1165
3960.18 1205
3960.78 1188
3961.37 1197
3961.97 1216
3962.56 1167
3963.15 1205
3963.75 1167
3964.34 1243
3964.94 1190
3965.53 1215
3966.12 1247
3966.72 1288
3967.31 1288
3967.91 1265
3968.50 1292
3969.10 1300
3969.69 1300
3970.29 1210
3970.88 1181
3971.47 1151
3972.07 1155
3972.66 1216
3973.26 1115
3973.85 1082
3974.45 1201
3975.04 1233
3975.64 1188
3976.23 1255
3976.83 1394
3977.42 1301
3978.02 1353
3978.61 1307
3979.21 1287
3979.80 1326
3980.40 1363
3981.00 1290
3981.59 1238
3982.19 1186
3982.78 1192
3983.38 1192
3983.97 1140
3984.57 1201
3985.16 1197
3985.76 1144
3986.36 1256
3986.95 1230
3987.55 1272
3988.14 1205
3988.74 1252
3989.34 1156
3989.93 1183
3990.53 1187
3991.12 1184
3991.72 1226
3992.32 1278
3992.91 1382
3993.51 1378
3994.10 1411
3994.70 1423
3995.30 1414
3995.89 1545
3996.49 1573
3997.09 1473
3997.68 1432
3998.28 1412
3998.88 1461
3999.47 1426
4000.07 1358
4000.67 1276
4001.26 1243
4001.86 1235
4002.46 1225
4003.06 1180
4003.65 1164
4004.25 1129
4004.85 1206
4005.44 1191
4006.04 1120
4006.64 1153
4007.24 1112
4007.83 1124
4008.43 1115
4009.03 1129
4009.63 1079
4010.22 1131
4010.82 1092
4011.42 1014
4012.02 1032
4012.61 1087
4013.21 1012
4013.81 1051
4014.41 1052
4015.01 1008
4015.60 989
4016.20 996
4016.80 1004
4017.40 1015
4018.00 1089
4018.59 1094
4019.19 1059
4019.79 1094
4020.39 1075
4020.99 1068
4021.59 1092
4022.18 1083
4022.78 1155
4023.38 1132
4023.98 1114
4024.58 1114
4025.18 1091
4025.78 1181
4026.37 1083
4026.97 1115
4027.57 1150
4028.17 1206
4028.77 1213
4029.37 1177
4029.97 1197
4030.57 1184
4031.17 1200
4031.76 1135
4032.36 1120
4032.96 1146
4033.56 1133
4034.16 1141
4034.76 1105
4035.36 1129
4035.96 1120
4036.56 1219
4037.16 1138
4037.76 1162
4038.36 1122
4038.96 1032
4039.56 1010
4040.16 1008
4040.76 973
4041.36 983
4041.96 875
4042.56 948
4043.16 934
4043.76 995
4044.36 907
4044.96 909
4045.56 944
4046.16 965
4046.76 987
4047.36 959
4047.96 940
4048.56 1005
4049.16 987
4049.76 1043
4050.36 988
4050.96 1002
4051.56 1003
4052.16 956
4052.76 950
4053.36 998
4053.97 1012
4054.57 987
4055.17 954
4055.77 991
4056.37 966
4056.97 953
4057.57 939
4058.17 1011
4058.77 1015
4059.37 959
4059.98 917
4060.58 1018
4061.18 1027
4061.78 1047
4062.38 1025
4062.98 1141
4063.58 1204
4064.19 1342
4064.79 1447
4065.39 1518
4065.99 1613
4066.59 1568
4067.19 1563
4067.80 1620
4068.40 1658
4069.00 1476
4069.60 1522
4070.20 1407
4070.81 1187
4071.41 1182
4072.01 1134
4072.61 1092
4073.21 1023
4073.82 1011
4074.42 1021
4075.02 1058
4075.62 1072
4076.23 1073
4076.83 1001
4077.43 999
4078.03 1020
4078.64 1008
4079.24 883
4079.84 956
4080.44 942
4081.05 1019
4081.65 868
4082.25 893
4082.86 922
4083.46 903
4084.06 925
4084.67 906
4085.27 917
4085.87 870
4086.47 959
4087.08 1012
4087.68 967
4088.28 916
4088.89 935
4089.49 866
4090.09 923
4090.70 985
4091.30 1003
4091.91 934
4092.51 982
4093.11 990
4093.72 1017
4094.32 1063
4094.92 1039
4095.53 1077
4096.13 1077
4096.74 1055
4097.34 1052
4097.94 1008
4098.55 992
4099.15 988
4099.76 1041
4100.36 1072
4100.97 1014
4101.57 1036
4102.17 1097
4102.78 1092
4103.38 1042
4103.99 1046
4104.59 1089
4105.20 1022
4105.80 1066
4106.41 1023
4107.01 1069
4107.62 1033
4108.22 1070
4108.82 1064
4109.43 978
4110.03 973
4110.64 981
4111.24 977
4111.85 970
4112.45 974
4113.06 974
4113.67 1010
4114.27 942
4114.88 934
4115.48 986
4116.09 987
4116.69 889
4117.30 932
4117.90 932
4118.51 910
4119.11 949
4119.72 921
4120.33 892
4120.93 946
4121.54 930
4122.14 953
4122.75 898
4123.35 887
4123.96 883
4124.57 919
4125.17 941
4125.78 929
4126.39 992
4126.99 985
4127.60 938
4128.20 949
4128.81 935
4129.42 914
4130.02 905
4130.63 926
4131.24 929
4131.84 927
4132.45 961
4133.06 1002
4133.66 993
4134.27 1002
4134.88 1014
4135.48 973
4136.09 1007
4136.70 1020
4137.30 973
4137.91 931
4138.52 994
4139.12 981
4139.73 1027
4140.34 1029
4140.95 1040
4141.55 1106
4142.16 1112
4142.77 1104
4143.38 1153
4143.98 1163
4144.59 1148
4145.20 1208
4145.81 1251
4146.41 1192
4147.02 1105
4147.63 1082
4148.24 1084
4148.84 1027
4149.45 1039
4150.06 1040
4150.67 1008
4151.28 966
4151.88 985
4152.49 925
4153.10 937
4153.71 936
4154.32 961
4154.92 901
4155.53 914
4156.14 974
4156.75 924
4157.36 982
4157.97 955
4158.57 998
4159.18 1069
4159.79 1106
4160.40 1004
4161.01 1137
4161.62 1097
4162.23 1055
4162.84 1079
4163.44 1040
4164.05 1040
4164.66 1042
4165.27 1055
4165.88 1041
4166.49 1052
4167.10 1097
4167.71 1186
4168.32 1159
4168.93 1204
4169.54 1302
4170.15 1370
4170.75 1446
4171.36 1497
4171.97 1576
4172.58 1575
4173.19 1739
4173.80 1712
4174.41 1562
4175.02 1587
4175.63 1439
4176.24 1335
4176.85 1297
4177.46 1262
4178.07 1226
4178.68 1122
4179.29 1054
4179.90 992
4180.51 937
4181.12 997
4181.73 1020
4182.34 1068
4182.95 1029
4183.56 1014
4184.17 965
4184.78 972
4185.39 1005
4186.00 1040
4186.61 1025
4187.23 1021
4187.84 984
4188.45 981
4189.06 1002
4189.67 973
4190.28 944
4190.89 951
4191.50 1030
4192.11 1037
4192.72 1022
4193.33 1123
4193.94 1162
4194.56 1197
4195.17 1281
4195.78 1192
4196.39 1270
4197.00 1190
4197.61 1219
4198.22 1176
4198.84 1198
4199.45 1148
4200.06 1121
4200.67 1078
4201.28 1035
4201.89 1023
4202.50 957
4203.12 1024
4203.73 1085
4204.34 1028
4204.95 951
4205.56 955
4206.18 1007
4206.79 1062
4207.40 1072
4208.01 1003
4208.62 1020
4209.24 1015
4209.85 1071
4210.46 1107
4211.07 1114
4211.69 1165
4212.30 1130
4212.91 1127
4213.52 1142
4214.14 1141
4214.75 1080
4215.36 1106
4215.97 1168
4216.59 1100
4217.20 1140
4217.81 1112
4218.43 1161
4219.04 1180
4219.65 1153
4220.26 1092
4220.88 1177
4221.49 1054
4222.10 1074
4222.72 1088
4223.33 1132
4223.94 1112
4224.56 1154
4225.17 1197
4225.78 1249
4226.40 1405
4227.01 1535
4227.62 1811
4228.24 1849
4228.85 2037
4229.46 2063
4230.08 2076
4230.69 2023
4231.31 1892
4231.92 1733
4232.53 1628
4233.15 1470
4233.76 1403
4234.38 1333
4234.99 1360
4235.60 1276
4236.22 1238
4236.83 1235
4237.45 1224
4238.06 1210
4238.68 1168
4239.29 1178
4239.90 1248
4240.52 1231
4241.13 1242
4241.75 1162
4242.36 1187
4242.98 1108
4243.59 1176
4244.21 1155
4244.82 1178
4245.44 1203
4246.05 1193
4246.67 1209
4247.28 1164
4247.90 1101
4248.51 1174
4249.13 1091
4249.74 1093
4250.36 1067
4250.97 1135
4251.59 1138
4252.20 1097
4252.82 1069
4253.43 1096
4254.05 1095
4254.66 1081
4255.28 1126
4255.89 1092
4256.51 1073
4257.13 1065
4257.74 1158
4258.36 1148
4258.97 1119
4259.59 1129
4260.21 1132
4260.82 1101
4261.44 1141
4262.05 1260
4262.67 1344
4263.29 1398
4263.90 1365
4264.52 1428
4265.13 1378
4265.75 1404
4266.37 1429
4266.98 1282
4267.60 1328
4268.22 1204
4268.83 1281
4269.45 1289
4270.07 1179
4270.68 1084
4271.30 1151
4271.92 1166
4272.53 1125
4273.15 1112
4273.77 1130
4274.38 1091
4275.00 1167
4275.62 1152
4276.23 1221
4276.85 1253
4277.47 1356
4278.09 1348
4278.70 1384
4279.32 1382
4279.94 1288
4280.56 1318
4281.17 1341
4281.79 1315
4282.41 1196
4283.03 1171
4283.64 1138
4284.26 1045
4284.88 1033
4285.50 995
4286.11 1035
4286.73 1064
4287.35 1078
4287.97 968
4288.59 943
4289.20 1002
4289.82 1000
4290.44 1010
4291.06 962
4291.68 932
4292.29 1014
4292.91 984
4293.53 968
4294.15 955
4294.77 1015
4295.39 1068
4296.00 1021
4296.62 990
4297.24 1052
4297.86 984
4298.48 1108
4299.10 1089
4299.72 1074
4300.33 1078
4300.95 1060
4301.57 1116
4302.19 1077
4302.81 1135
4303.43 1155
4304.05 1208
4304.67 1147
4305.29 1092
4305.91 1143
4306.53 1146
4307.14 1181
4307.76 1119
4308.38 1148
4309.00 1057
4309.62 1091
4310.24 1079
4310.86 1161
4311.48 1131
4312.10 1183
4312.72 1166
4313.34 1183
4313.96 1223
4314.58 1204
4315.20 1152
4315.82 1247
4316.44 1210
4317.06 1193
4317.68 1112
4318.30 1131
4318.92 1164
4319.54 1150
4320.16 1114
4320.78 1211
4321.40 1136
4322.02 1140
4322.64 1209
4323.26 1296
4323.88 1223
4324.50 1236
4325.12 1355
4325.74 1437
4326.36 1395
4326.99 1383
4327.61 1452
4328.23 1519
4328.85 1618
4329.47 1660
4330.09 1759
4330.71 1905
4331.33 2309
4331.95 2665
4332.57 2927
4333.19 3482
4333.82 3751
4334.44 3726
4335.06 3411
4335.68 3160
4336.30 2832
4336.92 2568
4337.54 2309
4338.17 2243
4338.79 1997
4339.41 1829
4340.03 1640
4340.65 1694
4341.27 1625
4341.90 1577
4342.52 1624
4343.14 1631
4343.76 1742
4344.38 1761
4345.01 2018
4345.63 2147
4346.25 2346
4346.87 2546
4347.49 2706
4348.12 2748
4348.74 2731
4349.36 2548
4349.98 2509
4350.61 2253
4351.23 2041
4351.85 2004
4352.47 1881
4353.10 1819
4353.72 1819
4354.34 1670
4354.96 1653
4355.59 1501
4356.21 1398
4356.83 1341
4357.46 1405
4358.08 1314
4358.70 1368
4359.32 1436
4359.95 1367
4360.57 1340
4361.19 1297
4361.82 1283
4362.44 1302
4363.06 1281
4363.69 1234
4364.31 1214
4364.93 1246
4365.56 1202
4366.18 1208
4366.80 1160
4367.43 1238
4368.05 1249
4368.67 1152
4369.30 1131
4369.92 1239
4370.55 1208
4371.17 1165
4371.79 1189
4372.42 1166
4373.04 1183
4373.67 1163
4374.29 1172
4374.91 1180
4375.54 1197
4376.16 1156
4376.79 1218
4377.41 1158
4378.04 1168
4378.66 1154
4379.28 1253
4379.91 1335
4380.53 1337
4381.16 1358
4381.78 1340
4382.41 1364
4383.03 1269
4383.66 1351
4384.28 1248
4384.91 1314
4385.53 1375
4386.16 1361
4386.78 1361
4387.41 1367
4388.03 1296
4388.66 1308
4389.28 1342
4389.91 1262
4390.53 1262
4391.16 1277
4391.78 1452
4392.41 1467
4393.03 1443
4393.66 1396
4394.28 1407
4394.91 1395
4395.54 1391
4396.16 1251
4396.79 1200
4397.41 1137
4398.04 1142
4398.66 1208
4399.29 1130
4399.92 1075
4400.54 1122
4401.17 1130
4401.79 1119
4402.42 1183
4403.05 1121
4403.67 1133
4404.30 1168
4404.93 1115
4405.55 1045
4406.18 1040
4406.80 1020
4407.43 1053
4408.06 1042
4408.68 1067
4409.31 1012
4409.94 1071
4410.56 1046
4411.19 1067
4411.82 1105
4412.44 1103
4413.07 1088
4413.70 1028
4414.33 1079
4414.95 1023
4415.58 1079
4416.21 1086
4416.83 1034
4417.46 1093
4418.09 1133
4418.72 1096
4419.34 1053
4419.97 1104
4420.60 1066
4421.22 1009
4421.85 1009
4422.48 940
4423.11 922
4423.73 942
4424.36 949
4424.99 1005
4425.62 985
4426.25 915
4426.87 891
4427.50 992
4428.13 973
4428.76 961
4429.39 932
4430.01 901
4430.64 900
4431.27 904
4431.90 940
4432.53 970
4433.15 932
4433.78 880
4434.41 963
4435.04 891
4435.67 897
4436.30 946
4436.93 929
4437.55 977
4438.18 971
4438.81 941
4439.44 929
4440.07 924
4440.70 869
4441.33 888
4441.96 894
4442.58 856
4443.21 909
4443.84 944
4444.47 973
4445.10 1005
4445.73 1007
4446.36 1030
4446.99 1059
4447.62 1074
4448.25 1118
4448.88 1134
4449.51 1089
4450.14 1165
4450.76 1036
4451.39 942
4452.02 915
4452.65 982
4453.28 992
4453.91 927
4454.54 1010
4455.17 990
4455.80 1066
4456.43 1058
4457.06 1137
4457.69 1110
4458.32 1046
4458.95 1021
4459.58 1103
4460.21 1040
4460.84 1012
4461.47 950
4462.10 870
4462.73 906
4463.36 883
4464.00 787
4464.63 826
4465.26 898
4465.89 925
4466.52 897
4467.15 876
4467.78 916
4468.41 862
4469.04 872
4469.67 880
4470.30 954
4470.93 881
4471.56 842
4472.20 913
4472.83 886
4473.46 888
4474.09 880
4474.72 898
4475.35 893
4475.98 885
4476.61 875
4477.25 854
4477.88 885
4478.51 917
4479.14 943
4479.77 964
4480.40 949
4481.03 899
4481.67 979
4482.30 941
4482.93 966
4483.56 974
4484.19 973
4484.83 924
4485.46 982
4486.09 1006
4486.72 970
4487.35 994
4487.99 1057
4488.62 986
4489.25 956
4489.88 1032
4490.52 904
4491.15 996
4491.78 966
4492.41 990
4493.05 973
4493.68 994
4494.31 910
4494.94 949
4495.58 941
4496.21 940
4496.84 951
4497.47 971
4498.11 983
4498.74 1027
4499.37 1070
4500.01 1036
4500.64 1023
4501.27 1085
4501.91 1184
4502.54 1292
4503.17 1232
4503.80 1249
4504.44 1242
4505.07 1186
4505.71 1147
4506.34 1145
4506.97 1159
4507.61 1079
4508.24 1080
4508.87 1173
4509.51 1075
4510.14 1039
4510.77 1129
4511.41 1173
4512.04 1226
4512.68 1138
4513.31 1088
4513.94 1126
4514.58 1102
4515.21 1002
4515.85 999
4516.48 1059
4517.11 961
4517.75 970
4518.38 926
4519.02 938
4519.65 1022
4520.29 981
4520.92 923
4521.55 936
4522.19 964
4522.82 919
4523.46 993
4524.09 1008
4524.73 1058
4525.36 976
4526.00 1047
4526.63 1104
4527.27 1110
4527.90 1153
4528.54 1255
4529.17 1286
4529.81 1422
4530.44 1623
4531.08 1747
4531.71 1911
4532.35 2008
4532.98 2062
4533.62 1968
4534.25 1848
4534.89 1680
4535.53 1621
4536.16 1503
4536.80 1358
4537.43 1235
4538.07 1183
4538.70 1106
4539.34 1105
4539.98 1030
4540.61 992
4541.25 1017
4541.88 992
4542.52 984
4543.16 985
4543.79 999
4544.43 991
4545.06 968
4545.70 946
4546.34 949
4546.97 913
4547.61 903
4548.25 886
4548.88 900
4549.52 825
4550.15 900
4550.79 871
4551.43 847
4552.06 899
4552.70 893
4553.34 835
4553.97 930
4554.61 930
4555.25 941
4555.89 969
4556.52 900
4557.16 937
4557.80 940
4558.43 931
4559.07 966
4559.71 966
4560.35 913
4560.98 928
4561.62 998
4562.26 993
4562.89 953
4563.53 946
4564.17 1012
4564.81 976
4565.44 960
4566.08 1000
4566.72 1008
4567.36 1007
4568.00 1043
4568.63 1022
4569.27 1030
4569.91 1144
4570.55 1089
4571.19 1018
4571.82 1081
4572.46 1083
4573.10 1006
4573.74 1101
4574.38 1062
4575.01 1128
4575.65 1008
4576.29 944
4576.93 1025
4577.57 955
4578.21 969
4578.84 980
4579.48 873
4580.12 931
4580.76 1007
4581.40 921
4582.04 912
4582.68 941
4583.32 939
4583.95 1015
4584.59 1005
4585.23 1025
4585.87 1025
4586.51 991
4587.15 1127
4587.79 1149
4588.43 1136
4589.07 1215
4589.71 1246
4590.35 1265
4590.99 1194
4591.62 1213
4592.26 1263
4592.90 1274
4593.54 1216
4594.18 1313
4594.82 1137
4595.46 1148
4596.10 1086
4596.74 1034
4597.38 1056
4598.02 937
4598.66 926
4599.30 930
4599.94 1000
4600.58 981
4601.22 960
4601.86 963
4602.50 1010
4603.14 974
4603.78 932
4604.42 910
4605.06 994
4605.70 957
4606.34 990
4606.98 968
4607.62 991
4608.27 1001
4608.91 957
4609.55 963
4610.19 975
4610.83 957
4611.47 981
4612.11 898
4612.75 883
4613.39 952
4614.03 918
4614.67 941
4615.31 948
4615.96 939
4616.60 952
4617.24 930
4617.88 982
4618.52 959
4619.16 883
4619.80 937
4620.44 966
4621.09 925
4621.73 891
4622.37 892
4623.01 917
4623.65 861
4624.29 847
4624.94 883
4625.58 891
4626.22 871
4626.86 887
4627.50 860
4628.15 872
4628.79 868
4629.43 897
4630.07 951
4630.71 913
4631.36 975
4632.00 968
4632.64 1006
4633.28 1058
4633.93 1036
4634.57 1039
4635.21 1087
4635.85 1070
4636.50 1019
4637.14 1053
4637.78 1022
4638.42 1030
4639.07 1045
4639.71 1027
4640.35 1047
4640.99 1032
4641.64 961
4642.28 967
4642.92 973
4643.57 973
4644.21 960
4644.85 946
4645.50 905
4646.14 934
4646.78 948
4647.43 970
4648.07 888
4648.71 903
4649.36 963
4650.00 949
4650.64 992
4651.29 1045
4651.93 1160
4652.57 1092
4653.22 1061
4653.86 1142
4654.50 1094
4655.15 1102
4655.79 1067
4656.44 1004
4657.08 935
4657.72 954
4658.37 982
4659.01 1004
4659.66 976
4660.30 952
4660.94 944
4661.59 984
4662.23 950
4662.88 926
4663.52 944
4664.17 904
4664.81 867
4665.46 884
4666.10 860
4666.74 826
4667.39 865
4668.03 857
4668.68 805
4669.32 876
4669.97 844
4670.61 799
4671.26 867
4671.90 846
4672.55 896
4673.19 893
4673.84 936
4674.48 830
4675.13 820
4675.77 836
4676.42 923
4677.07 916
4677.71 960
4678.36 944
4679.00 927
4679.65 936
4680.29 1034
4680.94 990
4681.58 1079
4682.23 1040
4682.88 1022
4683.52 983
4684.17 923
4684.81 948
4685.46 1012
4686.10 1060
4686.75 1015
4687.40 1032
4688.04 1016
4688.69 1055
4689.34 1063
4689.98 1056
4690.63 1033
4691.27 1066
4691.92 1057
4692.57 1095
4693.21 1075
4693.86 1079
4694.51 1098
4695.15 1048
4695.80 1109
4696.45 1033
4697.09 1068
4697.74 1084
4698.39 1147
4699.03 1206
4699.68 1222
4700.33 1282
4700.97 1305
4701.62 1273
4702.27 1220
4702.92 1282
4703.56 1195
4704.21 1177
4704.86 1141
4705.50 1110
4706.15 1171
4706.80 1146
4707.45 1157
4708.09 1152
4708.74 1135
4709.39 1097
4710.04 1054
4710.68 1064
4711.33 1051
4711.98 1047
4712.63 1092
4713.28 1118
4713.92 1141
4714.57 1104
4715.22 1060
4715.87 1035
4716.52 1044
4717.16 1009
4717.81 1082
4718.46 1160
4719.11 1190
4719.76 1186
4720.41 1156
4721.05 1189
4721.70 1209
4722.35 1197
4723.00 1175
4723.65 1212
4724.30 1278
4724.94 1322
4725.59 1398
4726.24 1550
4726.89 1570
4727.54 1682
4728.19 1721
4728.84 1757
4729.49 1801
4730.14 1662
4730.78 1470
4731.43 1374
4732.08 1256
4732.73 1200
4733.38 1185
4734.03 1184
4734.68 1161
4735.33 1104
4735.98 1083
4736.63 1096
4737.28 1146
4737.93 1095
4738.58 1161
4739.23 1189
4739.88 1183
4740.53 1158
4741.18 1129
4741.83 1161
4742.47 1127
4743.12 1133
4743.77 1095
4744.42 1186
4745.07 1140
4745.72 1169
4746.37 1121
4747.03 1149
4747.68 1081
4748.33 1103
4748.98 1171
4749.63 1174
4750.28 1176
4750.93 1267
4751.58 1351
4752.23 1423
4752.88 1396
4753.53 1352
4754.18 1428
4754.83 1396
4755.48 1320
4756.13 1329
4756.78 1263
4757.43 1265
4758.08 1245
4758.74 1212
4759.39 1267
4760.04 1271
4760.69 1343
4761.34 1385
4761.99 1398
4762.64 1378
4763.29 1453
4763.94 1373
4764.60 1276
4765.25 1301
4765.90 1219
4766.55 1199
4767.20 1218
4767.85 1178
4768.51 1157
4769.16 1213
4769.81 1211
4770.46 1199
4771.11 1128
4771.76 1112
4772.42 1118
4773.07 1106
4773.72 1133
4774.37 1090
4775.02 1093
4775.68 1061
4776.33 1074
4776.98 1064
4777.63 1142
4778.29 1044
4778.94 1114
4779.59 1197
4780.24 1185
4780.89 1186
4781.55 1152
4782.20 1080
4782.85 1113
4783.51 1182
4784.16 1177
4784.81 1205
4785.46 1202
4786.12 1127
4786.77 1117
4787.42 1200
4788.08 1214
4788.73 1228
4789.38 1294
4790.03 1280
4790.69 1270
4791.34 1275
4791.99 1285
4792.65 1407
4793.30 1351
4793.95 1285
4794.61 1332
4795.26 1369
4795.91 1333
4796.57 1281
4797.22 1353
4797.87 1418
4798.53 1444
4799.18 1580
4799.84 1760
4800.49 1965
4801.14 2090
4801.80 2312
4802.45 2313
4803.11 2222
4803.76 2078
4804.41 2018
4805.07 1890
4805.72 1793
4806.38 1586
4807.03 1541
4807.68 1462
4808.34 1402
4808.99 1328
4809.65 1329
4810.30 1234
4810.96 1228
4811.61 1283
4812.27 1343
4812.92 1273
4813.58 1287
4814.23 1319
4814.89 1352
4815.54 1334
4816.19 1388
4816.85 1317
4817.50 1273
4818.16 1327
4818.81 1336
4819.47 1291
4820.13 1376
4820.78 1452
4821.44 1583
4822.09 1553
4822.75 1626
4823.40 1650
4824.06 1683
4824.71 1617
4825.37 1579
4826.02 1562
4826.68 1491
4827.33 1420
4827.99 1452
4828.65 1383
4829.30 1444
4829.96 1460
4830.61 1344
4831.27 1439
4831.93 1427
4832.58 1383
4833.24 1346
4833.89 1379
4834.55 1502
4835.21 1548
4835.86 1590
4836.52 1495
4837.17 1503
4837.83 1624
4838.49 1613
4839.14 1659
4839.80 1654
4840.46 1685
4841.11 1726
4841.77 1756
4842.43 1799
4843.08 1674
4843.74 1714
4844.40 1653
4845.05 1726
4845.71 1659
4846.37 1719
4847.02 1690
4847.68 1801
4848.34 1741
4849.00 1801
4849.65 1809
4850.31 1902
4850.97 2109
4851.62 2053
4852.28 2050
4852.94 2127
4853.60 1932
4854.25 1960
4854.91 1908
4855.57 1969
4856.23 2081
4856.88 2099
4857.54 2191
4858.20 2547
4858.86 2698
4859.52 2788
4860.17 2752
4860.83 2733
4861.49 2630
4862.15 2416
4862.81 2221
4863.46 2058
4864.12 1968
4864.78 1892
4865.44 1859
4866.10 1919
4866.75 1934
4867.41 1956
4868.07 1919
4868.73 2023
4869.39 1937
4870.05 1718
4870.71 1801
4871.36 1802
4872.02 1680
4872.68 1566
4873.34 1605
4874.00 1656
4874.66 1624
4875.32 1611
4875.98 1542
4876.63 1554
4877.29 1532
4877.95 1575
4878.61 1571
4879.27 1476
4879.93 1530
4880.59 1489
4881.25 1518
4881.91 1520
4882.57 1453
4883.23 1404
4883.89 1410
4884.55 1441
4885.21 1356
4885.87 1375
4886.52 1296
4887.18 1358
4887.84 1286
4888.50 1330
4889.16 1369
4889.82 1344
4890.48 1301
4891.14 1291
4891.80 1320
4892.46 1311
4893.12 1286
4893.78 1342
4894.44 1323
4895.10 1344
4895.76 1287
4896.42 1292
4897.09 1186
4897.75 1246
4898.41 1271
4899.07 1361
4899.73 1413
4900.39 1448
4901.05 1417
4901.71 1388
4902.37 1451
4903.03 1383
4903.69 1274
4904.35 1222
4905.01 1114
4905.67 1105
4906.33 1186
4907.00 1198
4907.66 1162
4908.32 1176
4908.98 1156
4909.64 1135
4910.30 1122
4910.96 1187
4911.62 1172
4912.29 1129
4912.95 1133
4913.61 1102
4914.27 1097
4914.93 1130
4915.59 1081
4916.26 1096
4916.92 1048
4917.58 1066
4918.24 1164
4918.90 1145
4919.56 1069
4920.23 1071
4920.89 1035
4921.55 1060
4922.21 1078
4922.87 1125
4923.54 1136
4924.20 1117
4924.86 1086
4925.52 1125
4926.19 1136
4926.85 1078
4927.51 1025
4928.17 1080
4928.84 1011
4929.50 1053
4930.16 1062
4930.82 1103
4931.49 1014
4932.15 993
4932.81 1040
4933.47 1039
4934.14 1068
4934.80 1037
4935.46 1038
4936.13 1010
4936.79 1014
4937.45 966
4938.11 999
4938.78 945
4939.44 950
4940.10 974
4940.77 979
4941.43 970
4942.09 988
4942.76 958
4943.42 994
4944.08 1051
4944.75 1013
4945.41 1006
4946.08 913
4946.74 1001
4947.40 993
4948.07 965
4948.73 957
4949.39 906
4950.06 992
4950.72 1009
4951.39 942
4952.05 978
4952.71 957
4953.38 974
4954.04 969
4954.71 995
4955.37 1030
4956.04 987
4956.70 1122
4957.36 1073
4958.03 1038
4958.69 1113
4959.36 1209
4960.02 1385
4960.69 1440
4961.35 1419
4962.02 1602
4962.68 1703
4963.35 1729
4964.01 1694
4964.68 1729
4965.34 1642
4966.01 1582
4966.67 1504
4967.34 1410
4968.00 1248
4968.67 1230
4969.33 1103
4970.00 1025
4970.66 1058
4971.33 1018
4971.99 991
4972.66 990
4973.32 1025
4973.99 997
4974.66 1006
4975.32 1070
4975.99 1082
4976.65 983
4977.32 1053
4977.98 1068
4978.65 1001
4979.32 1032
4979.98 1011
4980.65 973
4981.31 905
4981.98 905
4982.65 894
4983.31 875
4983.98 868
4984.64 895
4985.31 891
4985.98 951
4986.64 946
4987.31 944
4987.98 905
4988.64 988
4989.31 951
4989.98 1035
4990.64 990
4991.31 968
4991.98 933
4992.64 965
4993.31 955
4993.98 963
4994.64 938
4995.31 950
4995.98 894
4996.64 924
4997.31 931
4997.98 938
4998.65 930
4999.31 900
4999.98 944
5000.65 902
5001.31 867
5001.98 858
5002.65 894
5003.32 911
5003.98 828
5004.65 831
5005.32 838
5005.99 877
5006.66 864
5007.32 856
5007.99 820
5008.66 843
5009.33 895
5009.99 877
5010.66 889
5011.33 848
5012.00 837
5012.67 884
5013.33 907
5014.00 838
5014.67 850
5015.34 885
5016.01 860
5016.68 867
5017.34 877
5018.01 854
5018.68 895
5019.35 825
5020.02 837
5020.69 902
5021.36 860
5022.02 836
5022.69 799
5023.36 887
5024.03 914
5024.70 934
5025.37 935
5026.04 822
5026.71 878
5027.38 941
5028.05 902
5028.71 855
5029.38 876
5030.05 827
5030.72 819
5031.39 851
5032.06 807
5032.73 831
5033.40 849
5034.07 812
5034.74 872
5035.41 868
5036.08 797
5036.75 859
5037.42 901
5038.09 854
5038.76 902
5039.43 874
5040.10 853
5040.77 738
5041.44 803
5042.11 850
5042.78 834
5043.45 856
5044.12 871
5044.79 871
5045.46 840
5046.13 855
5046.80 832
5047.47 872
5048.14 880
5048.81 896
5049.48 911
5050.15 860
5050.82 901
5051.49 911
5052.16 910
5052.83 882
5053.51 837
5054.18 856
5054.85 896
5055.52 855
5056.19 882
5056.86 823
5057.53 838
5058.20 839
5058.87 835
5059.55 831
5060.22 839
5060.89 821
5061.56 825
5062.23 815
5062.90 808
5063.57 856
5064.25 828
5064.92 824
5065.59 837
5066.26 806
5066.93 769
5067.60 849
5068.28 833
5068.95 818
5069.62 880
5070.29 838
5070.96 823
5071.64 827
5072.31 876
5072.98 874
5073.65 866
5074.32 842
5075.00 829
5075.67 862
5076.34 864
5077.01 839
5077.69 922
5078.36 869
5079.03 909
5079.70 846
5080.38 861
5081.05 894
5081.72 909
5082.39 914
5083.07 920
5083.74 827
5084.41 836
5085.09 868
5085.76 885
5086.43 879
5087.10 916
5087.78 927
5088.45 876
5089.12 905
5089.80 972
5090.47 1025
5091.14 989
5091.82 1016
5092.49 1072
5093.16 1073
5093.84 1066
5094.51 1060
5095.18 1026
5095.86 977
5096.53 920
5097.21 894
5097.88 934
5098.55 901
5099.23 883
5099.90 779
5100.57 909
5101.25 897
5101.92 900
5102.60 918
5103.27 922
5103.95 967
5104.62 940
5105.29 925
5105.97 976
5106.64 928
5107.32 916
5107.99 924
5108.67 848
5109.34 872
5110.01 870
5110.69 956
5111.36 897
5112.04 904
5112.71 883
5113.39 894
5114.06 860
5114.74 845
5115.41 931
5116.09 960
5116.76 984
5117.44 1082
5118.11 1194
5118.79 1178
5119.46 1231
5120.14 1308
5120.81 1324
5121.49 1327
5122.16 1297
5122.84 1237
5123.52 1089
5124.19 1065
5124.87 1045
5125.54 999
5126.22 979
5126.89 1019
5127.57 967
5128.24 930
5128.92 883
5129.60 928
5130.27 998
5130.95 955
5131.62 931
5132.30 955
5132.98 977
5133.65 1006
5134.33 980
5135.01 976
5135.68 991
5136.36 941
5137.03 925
5137.71 914
5138.39 922
5139.06 955
5139.74 973
5140.42 935
5141.09 938
5141.77 869
5142.45 925
5143.12 926
5143.80 909
5144.48 913
5145.15 861
5145.83 786
5146.51 761
5147.18 836
5147.86 840
5148.54 853
5149.22 817
5149.89 793
5150.57 861
5151.25 837
5151.93 832
5152.60 839
5153.28 862
5153.96 856
5154.63 905
5155.31 888
5155.99 907
5156.67 878
5157.35 884
5158.02 987
5158.70 897
5159.38 946
5160.06 953
5160.73 915
5161.41 908
5162.09 869
5162.77 905
5163.45 905
5164.12 880
5164.80 843
5165.48 814
5166.16 862
5166.84 961
5167.52 903
5168.19 911
5168.87 932
5169.55 895
5170.23 883
5170.91 859
5171.59 886
5172.27 760
5172.94 797
5173.62 798
5174.30 871
5174.98 840
5175.66 815
5176.34 854
5177.02 827
5177.70 881
5178.38 831
5179.06 844
5179.73 847
5180.41 847
5181.09 862
5181.77 869
5182.45 897
5183.13 852
5183.81 792
5184.49 760
5185.17 842
5185.85 874
5186.53 822
5187.21 782
5187.89 797
5188.57 781
5189.25 817
5189.93 852
5190.61 790
5191.29 839
5191.97 807
5192.65 785
5193.33 768
5194.01 802
5194.69 811
5195.37 797
5196.05 793
5196.73 739
5197.41 749
5198.09 775
5198.77 823
5199.45 813
5200.13 727
5200.81 773
5201.49 816
5202.17 849
5202.85 774
5203.53 786
5204.21 903
5204.89 871
5205.58 864
5206.26 829
5206.94 848
5207.62 799
5208.30 875
5208.98 832
5209.66 866
5210.34 884
5211.02 849
5211.71 840
5212.39 830
5213.07 865
5213.75 886
5214.43 925
5215.11 884
5215.79 911
5216.48 873
5217.16 960
5217.84 873
5218.52 819
5219.20 847
5219.88 897
5220.57 892
5221.25 858
5221.93 912
5222.61 982
5223.29 969
5223.98 975
5224.66 935
5225.34 952
5226.02 983
5226.70 910
5227.39 909
5228.07 894
5228.75 897
5229.43 862
5230.12 893
5230.80 855
5231.48 819
5232.16 834
5232.85 909
5233.53 940
5234.21 968
5234.89 962
5235.58 963
5236.26 972
5236.94 984
5237.63 985
5238.31 968
5238.99 1028
5239.67 1037
5240.36 1042
5241.04 1048
5241.72 1074
5242.41 1064
5243.09 1069
5243.77 1049
5244.46 1032
5245.14 1030
5245.82 1003
5246.51 987
5247.19 1018
5247.88 1010
5248.56 1035
5249.24 978
5249.93 913
5250.61 960
5251.29 939
5251.98 970
5252.66 954
5253.35 964
5254.03 924
5254.71 937
5255.40 952
5256.08 935
5256.77 914
5257.45 898
5258.14 909
5258.82 907
5259.50 913
5260.19 934
5260.87 937
5261.56 1017
5262.24 1044
5262.93 1014
5263.61 1017
5264.30 1075
5264.98 992
5265.67 1018
5266.35 1027
5267.03 1039
5267.72 967
5268.40 930
5269.09 982
5269.77 958
5270.46 978
5271.14 993
5271.83 904
5272.52 966
5273.20 929
5273.89 950
5274.57 941
5275.26 999
5275.94 984
5276.63 951
5277.31 977
5278.00 909
5278.68 952
5279.37 1008
5280.06 951
5280.74 957
5281.43 1007
5282.11 975
5282.80 1015
5283.48 957
5284.17 1056
5284.86 1065
5285.54 984
5286.23 936
5286.92 1012
5287.60 940
5288.29 924
5288.97 954
5289.66 888
5290.35 942
5291.03 927
5291.72 1002
5292.41 997
5293.09 1012
5293.78 1005
5294.47 998
5295.15 1001
5295.84 947
5296.53 1015
5297.21 1059
5297.90 1043
5298.59 1104
5299.27 1117
5299.96 1156
5300.65 1168
5301.33 1121
5302.02 1162
5302.71 1149
5303.40 1244
5304.08 1209
5304.77 1332
5305.46 1406
5306.15 1612
5306.83 1611
5307.52 1607
5308.21 1639
5308.90 1565
5309.58 1542
5310.27 1499
5310.96 1457
5311.65 1469
5312.33 1628
5313.02 1658
5313.71 1853
5314.40 2011
5315.09 2166
5315.77 2221
5316.46 2297
5317.15 2276
5317.84 2240
5318.53 2187
5319.21 1936
5319.90 1816
5320.59 1612
5321.28 1512
5321.97 1493
5322.66 1491
5323.35 1408
5324.03 1268
5324.72 1160
5325.41 1081
5326.10 1062
5326.79 1067
5327.48 1030
5328.17 898
5328.86 951
5329.54 1049
5330.23 1017
5330.92 995
5331.61 922
5332.30 915
5332.99 884
5333.68 930
5334.37 955
5335.06 899
5335.75 935
5336.44 908
5337.12 882
5337.81 865
5338.50 906
5339.19 980
5339.88 926
5340.57 935
5341.26 942
5341.95 932
5342.64 916
5343.33 983
5344.02 1003
5344.71 1013
5345.40 1009
5346.09 997
5346.78 991
5347.47 1017
5348.16 1011
5348.85 1141
5349.54 1232
5350.23 1259
5350.92 1268
5351.61 1224
5352.30 1297
5352.99 1281
5353.68 1260
5354.37 1224
5355.07 1227
5355.76 1152
5356.45 1045
5357.14 985
5357.83 953
5358.52 945
5359.21 976
5359.90 998
5360.59 999
5361.28 1034
5361.97 1051
5362.66 1025
5363.36 996
5364.05 1029
5364.74 1080
5365.43 1021
5366.12 1007
5366.81 998
5367.50 1024
5368.19 928
5368.89 909
5369.58 955
5370.27 922
5370.96 897
5371.65 944
5372.34 902
5373.04 895
5373.73 877
5374.42 889
5375.11 889
5375.80 905
5376.49 831
5377.19 878
5377.88 878
5378.57 852
5379.26 842
5379.96 895
5380.65 895
5381.34 895
5382.03 882
5382.72 816
5383.42 897
5384.11 875
5384.80 860
5385.49 887
5386.19 888
5386.88 899
5387.57 965
5388.26 970
5388.96 971
5389.65 1044
5390.34 1042
5391.04 991
5391.73 1036
5392.42 1025
5393.12 1045
5393.81 1084
5394.50 1079
5395.19 959
5395.89 982
5396.58 973
5397.27 927
5397.97 1054
5398.66 955
5399.35 940
5400.05 930
5400.74 931
5401.43 916
5402.13 920
5402.82 858
5403.52 924
5404.21 917
5404.90 958
5405.60 1003
5406.29 913
5406.98 917
5407.68 913
5408.37 934
5409.07 912
5409.76 920
5410.45 956
5411.15 998
5411.84 906
5412.54 885
5413.23 890
5413.93 974
5414.62 906
5415.32 892
5416.01 918
5416.70 974
5417.40 1005
5418.09 962
5418.79 1017
5419.48 1014
5420.18 967
5420.87 965
5421.57 1074
5422.26 1069
5422.96 1112
5423.65 1058
5424.35 992
5425.04 1019
5425.74 1056
5426.43 1058
5427.13 1105
5427.82 1110
5428.52 1126
5429.21 1096
5429.91 1077
5430.60 1095
5431.30 1086
5432.00 1096
5432.69 1087
5433.39 1056
5434.08 1039
5434.78 1062
5435.47 1022
5436.17 1003
5436.86 1099
5437.56 1086
5438.26 1108
5438.95 1188
5439.65 1104
5440.34 1087
5441.04 1031
5441.74 1049
5442.43 1018
5443.13 1085
5443.83 1148
5444.52 1129
5445.22 1201
5445.91 1266
5446.61 1291
5447.31 1345
5448.00 1538
5448.70 1627
5449.40 1578
5450.09 1520
5450.79 1535
5451.49 1451
5452.18 1475
5452.88 1369
5453.58 1272
5454.27 1263
5454.97 1230
5455.67 1230
5456.37 1114
5457.06 1137
5457.76 1240
5458.46 1211
5459.15 1152
5459.85 1193
5460.55 1218
5461.25 1229
5461.94 1178
5462.64 1224
5463.34 1256
5464.04 1301
5464.73 1313
5465.43 1365
5466.13 1333
5466.83 1308
5467.53 1317
5468.22 1301
5468.92 1341
5469.62 1279
5470.32 1211
5471.01 1281
5471.71 1311
5472.41 1273
5473.11 1403
5473.81 1452
5474.51 1541
5475.20 1474
5475.90 1388
5476.60 1474
5477.30 1558
5478.00 1668
5478.70 1761
5479.39 1930
5480.09 2217
5480.79 2658
5481.49 2907
5482.19 2948
5482.89 2886
5483.59 2786
5484.29 2541
5484.98 2342
5485.68 2160
5486.38 2018
5487.08 1910
5487.78 1770
5488.48 1815
5489.18 1747
5489.88 1623
5490.58 1696
5491.28 1709
5491.98 1714
5492.68 1747
5493.37 1782
5494.07 1885
5494.77 1926
5495.47 2006
5496.17 1975
5496.87 1995
5497.57 2026
5498.27 2023
5498.97 2183
5499.67 2447
5500.37 3037
5501.07 3562
5501.77 4069
5502.47 4563
5503.17 4559
5503.87 4148
5504.57 3639
5505.27 3155
5505.97 2704
5506.67 2376
5507.37 2101
5508.07 1959
5508.77 1797
5509.47 1724
5510.17 1663
5510.87 1589
5511.58 1589
5512.28 1492
5512.98 1506
5513.68 1470
5514.38 1458
5515.08 1426
5515.78 1506
5516.48 1531
5517.18 1583
5517.88 1563
5518.58 1460
5519.28 1490
5519.99 1446
5520.69 1460
5521.39 1522
5522.09 1476
5522.79 1450
5523.49 1372
5524.19 1290
5524.90 1236
5525.60 1251
5526.30 1220
5527.00 1198
5527.70 1166
5528.40 1220
5529.10 1164
5529.81 1170
5530.51 1120
5531.21 1091
5531.91 1149
5532.61 1150
5533.32 1129
5534.02 1185
5534.72 1125
5535.42 1155
5536.12 1140
5536.83 1216
5537.53 1148
5538.23 1211
5538.93 1188
5539.64 1177
5540.34 1197
5541.04 1242
5541.74 1219
5542.45 1184
5543.15 1205
5543.85 1184
5544.55 1191
5545.26 1142
5545.96 1130
5546.66 1135
5547.36 1079
5548.07 1048
5548.77 1114
5549.47 1085
5550.18 1062
5550.88 1112
5551.58 1146
5552.29 1137
5552.99 1114
5553.69 1133
5554.40 1068
5555.10 1076
5555.80 1059
5556.51 1072
5557.21 1096
5557.91 1070
5558.62 1088
5559.32 1068
5560.02 1091
5560.73 1029
5561.43 1041
5562.14 1141
5562.84 1134
5563.54 1239
5564.25 1224
5564.95 1222
5565.65 1200
5566.36 1152
5567.06 1136
5567.77 1228
5568.47 1111
5569.18 1094
5569.88 1089
5570.58 1088
5571.29 1052
5571.99 1037
5572.70 1013
5573.40 1018
5574.11 1072
5574.81 1120
5575.52 1054
5576.22 1066
5576.93 1144
5577.63 1079
5578.33 1129
5579.04 1098
5579.74 1033
5580.45 1041
5581.15 1022
5581.86 1095
5582.56 1094
5583.27 1010
5583.97 953
5584.68 989
5585.39 991
5586.09 978
5586.80 1004
5587.50 994
5588.21 1012
5588.91 953
5589.62 953
5590.32 1008
5591.03 947
5591.73 888
5592.44 963
5593.15 984
5593.85 954
5594.56 966
5595.26 953
5595.97 968
5596.68 991
5597.38 962
5598.09 900
5598.79 986
5599.50 941
5600.21 988
5600.91 947
5601.62 898
5602.33 879
5603.03 895
5603.74 913
5604.44 895
5605.15 941
5605.86 947
5606.56 888
5607.27 909
5607.98 922
5608.68 970
5609.39 1006
5610.10 975
5610.80 908
5611.51 942
5612.22 1001
5612.93 967
5613.63 982
5614.34 919
5615.05 858
5615.75 931
5616.46 906
5617.17 975
5617.88 896
5618.58 915
5619.29 967
5620.00 947
5620.71 937
5621.41 961
5622.12 956
5622.83 1035
5623.54 1004
5624.24 888
5624.95 953
5625.66 922
5626.37 937
5627.08 878
5627.78 946
5628.49 1043
5629.20 937
5629.91 972
5630.62 980
5631.32 986
5632.03 952
5632.74 969
5633.45 1039
5634.16 1058
5634.86 1049
5635.57 1115
5636.28 1139
5636.99 1145
5637.70 1196
5638.41 1158
5639.12 1135
5639.82 1196
5640.53 1264
5641.24 1315
5641.95 1378
5642.66 1278
5643.37 1265
5644.08 1230
5644.79 1170
5645.50 1157
5646.21 1117
5646.91 1079
5647.62 1051
5648.33 1075
5649.04 1082
5649.75 1116
5650.46 1084
5651.17 1103
5651.88 1134
5652.59 1087
5653.30 1104
5654.01 1121
5654.72 1125
5655.43 1111
5656.14 1127
5656.85 1166
5657.56 1174
5658.27 1200
5658.98 1216
5659.69 1218
5660.40 1206
5661.11 1217
5661.82 1172
5662.53 1217
5663.24 1156
5663.95 1184
5664.66 1148
5665.37 1110
5666.08 1081
5666.79 1061
5667.50 1069
5668.21 1055
5668.92 1071
5669.63 1063
5670.34 1238
5671.05 1255
5671.76 1329
5672.47 1475
5673.18 1499
5673.89 1447
5674.61 1344
5675.32 1235
5676.03 1175
5676.74 1094
5677.45 1092
5678.16 1126
5678.87 1095
5679.58 1129
5680.29 1155
5681.01 1105
5681.72 1131
5682.43 1088
5683.14 1171
5683.85 1150
5684.56 1103
5685.27 1113
5685.99 1100
5686.70 1044
5687.41 1066
5688.12 1028
5688.83 1066
5689.54 1108
5690.26 1115
5690.97 1018
5691.68 1060
5692.39 1073
5693.10 1125
5693.82 1103
5694.53 1088
5695.24 1079
5695.95 1060
5696.67 1049
5697.38 1023
5698.09 1053
5698.80 1107
5699.51 1046
5700.23 1014
5700.94 1020
5701.65 995
5702.36 1112
5703.08 1100
5703.79 1088
5704.50 1111
5705.22 1118
5705.93 1130
5706.64 1148
5707.35 1130
5708.07 1169
5708.78 1183
5709.49 1191
5710.21 1137
5710.92 1169
5711.63 1119
5712.35 1117
5713.06 1088
5713.77 1100
5714.49 1155
5715.20 1134
5715.91 1105
5716.63 1147
5717.34 1153
5718.05 1135
5718.77 1129
5719.48 1112
5720.19 1164
5720.91 1146
5721.62 1182
5722.34 1196
5723.05 1141
5723.76 1163
5724.48 1239
5725.19 1240
5725.91 1261
5726.62 1244
5727.33 1194
5728.05 1252
5728.76 1286
5729.48 1294
5730.19 1309
5730.91 1371
5731.62 1270
5732.34 1299
5733.05 1305
5733.76 1290
5734.48 1355
5735.19 1312
5735.91 1331
5736.62 1320
5737.34 1360
5738.05 1374
5738.77 1388
5739.48 1339
5740.20 1344
5740.91 1377
5741.63 1448
5742.34 1443
5743.06 1378
5743.77 1442
5744.49 1460
5745.20 1413
5745.92 1484
5746.63 1523
5747.35 1530
5748.07 1558
5748.78 1635
5749.50 1658
5750.21 1660
5750.93 1742
5751.64 1820
5752.36 1802
5753.07 1678
5753.79 1711
5754.51 1659
5755.22 1791
5755.94 1862
5756.65 1991
5757.37 2042
5758.09 2092
5758.80 2062
5759.52 2101
5760.24 2143
5760.95 2191
5761.67 2358
5762.38 2413
5763.10 2666
5763.82 2816
5764.53 2902
5765.25 2871
5765.97 3029
5766.68 3033
5767.40 3227
5768.12 3740
5768.83 4476
5769.55 5957
5770.27 7760
5770.98 9558
5771.70 11218
5772.42 11889
5773.13 11627
5773.85 10522
5774.57 8817
5775.29 7139
5776.00 5800
5776.72 4631
5777.44 3919
5778.16 3484
5778.87 3182
5779.59 3130
5780.31 3035
5781.03 3072
5781.74 3169
5782.46 3148
5783.18 3206
5783.90 3279
5784.61 3344
5785.33 3447
5786.05 3472
5786.77 3479
5787.48 3430
5788.20 3311
5788.92 3108
5789.64 3000
5790.36 2839
5791.08 2667
5791.79 2645
5792.51 2626
5793.23 2387
5793.95 2299
5794.67 2379
5795.38 2204
5796.10 2163
5796.82 2108
5797.54 2025
5798.26 2084
5798.98 1999
5799.70 1885
5800.41 1954
5801.13 1970
5801.85 1982
5802.57 1871
5803.29 1837
5804.01 1905
5804.73 1913
5805.45 1867
5806.17 1810
5806.89 1796
5807.60 1834
5808.32 1793
5809.04 1838
5809.76 2003
5810.48 2091
5811.20 2247
5811.92 2302
5812.64 2264
5813.36 2099
5814.08 1957
5814.80 1855
5815.52 1794
5816.24 1756
5816.96 1629
5817.68 1630
5818.40 1541
5819.12 1529
5819.84 1563
5820.56 1625
5821.28 1637
5822.00 1594
5822.72 1541
5823.44 1591
5824.16 1574
5824.88 1555
5825.60 1579
5826.32 1576
5827.04 1501
5827.76 1522
5828.48 1520
5829.20 1559
5829.92 1504
5830.64 1527
5831.36 1539
5832.08 1530
5832.80 1485
5833.52 1458
5834.25 1499
5834.97 1398
5835.69 1470
5836.41 1463
5837.13 1460
5837.85 1436
5838.57 1419
5839.29 1399
5840.01 1326
5840.73 1359
5841.46 1394
5842.18 1396
5842.90 1398
5843.62 1377
5844.34 1433
5845.06 1430
5845.78 1400
5846.51 1415
5847.23 1404
5847.95 1390
5848.67 1395
5849.39 1395
5850.11 1422
5850.84 1405
5851.56 1460
5852.28 1420
5853.00 1466
5853.72 1458
5854.45 1480
5855.17 1432
5855.89 1451
5856.61 1442
5857.33 1388
5858.06 1399
5858.78 1348
5859.50 1348
5860.22 1300
5860.95 1334
5861.67 1301
5862.39 1244
5863.11 1275
5863.84 1311
5864.56 1343
5865.28 1324
5866.01 1280
5866.73 1281
5867.45 1287
5868.17 1314
5868.90 1259
5869.62 1236
5870.34 1259
5871.07 1293
5871.79 1184
5872.51 1219
5873.24 1200
5873.96 1233
5874.68 1184
5875.41 1170
5876.13 1125
5876.85 1173
5877.58 1168
5878.30 1140
5879.02 1190
5879.75 1254
5880.47 1215
5881.19 1156
5881.92 1237
5882.64 1284
5883.37 1297
5884.09 1293
5884.81 1334
5885.54 1282
5886.26 1231
5886.99 1258
5887.71 1299
5888.43 1245
5889.16 1246
5889.88 1188
5890.61 1189
5891.33 1278
5892.05 1223
5892.78 1247
5893.50 1301
5894.23 1193
5894.95 1168
5895.68 1214
5896.40 1187
5897.13 1194
5897.85 1178
5898.58 1191
5899.30 1273
5900.03 1250
5900.75 1214
5901.48 1275
5902.20 1300
5902.93 1303
5903.65 1318
5904.38 1329
5905.10 1341
5905.83 1362
5906.55 1380
5907.28 1418
5908.00 1373
5908.73 1397
5909.45 1413
5910.18 1464
5910.90 1369
5911.63 1397
5912.36 1476
5913.08 1433
5913.81 1464
5914.53 1413
5915.26 1446
5915.98 1516
5916.71 1466
5917.44 1484
5918.16 1521
5918.89 1505
5919.61 1477
5920.34 1515
5921.07 1469
5921.79 1500
5922.52 1543
5923.25 1555
5923.97 1562
5924.70 1535
5925.42 1651
5926.15 1606
5926.88 1606
5927.60 1661
5928.33 1751
5929.06 1697
5929.78 1713
5930.51 1777
5931.24 1764
5931.96 1726
5932.69 1788
5933.42 1763
5934.15 1794
5934.87 1835
5935.60 1884
5936.33 1865
5937.05 1864
5937.78 1977
5938.51 2019
5939.24 1992
5939.96 1974
5940.69 2034
5941.42 2125
5942.14 2191
5942.87 2129
5943.60 2255
5944.33 2272
5945.06 2310
5945.78 2326
5946.51 2379
5947.24 2399
5947.97 2453
5948.69 2449
5949.42 2502
5950.15 2505
5950.88 2622
5951.61 2741
5952.33 2898
5953.06 3107
5953.79 3270
5954.52 3358
5955.25 3404
5955.98 3415
5956.70 3227
5957.43 3241
5958.16 3318
5958.89 3313
5959.62 3294
5960.35 3263
5961.07 3289
5961.80 3175
5962.53 3186
5963.26 3316
5963.99 3309
5964.72 3561
5965.45 3762
5966.18 4058
5966.90 4415
5967.63 4786
5968.36 5003
5969.09 5150
5969.82 5112
5970.55 4833
5971.28 4720
5972.01 4547
5972.74 4411
5973.47 4390
5974.20 4232
5974.93 4158
5975.66 4098
5976.39 4131
5977.12 4201
5977.84 4287
5978.57 4440
5979.30 4539
5980.03 4661
5980.76 4910
5981.49 5150
5982.22 5238
5982.95 5330
5983.68 5379
5984.41 5514
5985.14 5406
5985.87 5272
5986.60 5436
5987.33 5365
5988.06 5357
5988.79 5373
5989.53 5455
5990.26 5445
5990.99 5415
5991.72 5514
5992.45 5585
5993.18 5612
5993.91 5691
5994.64 5820
5995.37 6063
5996.10 6092
5996.83 6090
5997.56 6081
5998.29 6210
5999.02 6354
5999.75 6350
6000.49 6227
6001.22 6124
6001.95 6087
6002.68 6035
6003.41 5866
6004.14 5577
6004.87 5509
6005.60 5380
6006.34 5495
6007.07 5496
6007.80 5757
6008.53 5997
6009.26 6608
6009.99 7591
6010.72 8897
6011.46 10707
6012.19 13054
6012.92 15729
6013.65 18147
6014.38 19900
6015.12 20969
6015.85 21449
6016.58 20616
6017.31 19123
6018.04 17178
6018.78 15086
6019.51 12969
6020.24 10770
6020.97 9123
6021.70 7758
6022.44 6672
6023.17 5933
6023.90 5274
6024.63 4846
6025.37 4609
6026.10 4386
6026.83 4212
6027.56 4252
6028.30 4099
6029.03 3915
6029.76 3896
6030.50 3845
6031.23 3850
6031.96 3723
6032.69 3659
6033.43 3492
6034.16 3283
6034.89 3195
6035.63 3093
6036.36 3020
6037.09 2965
6037.83 3059
6038.56 3045
6039.29 3132
6040.03 3192
6040.76 3387
6041.49 3434
6042.23 3441
6042.96 3644
6043.69 3620
6044.43 3443
6045.16 3624
6045.90 3641
6046.63 3454
6047.36 3596
6048.10 3723
6048.83 3666
6049.57 3778
6050.30 3944
6051.03 4181
6051.77 4268
6052.50 4297
6053.24 4553
6053.97 4678
6054.70 4800
6055.44 4760
6056.17 4642
6056.91 4593
6057.64 4559
6058.38 4346
6059.11 4062
6059.85 4076
6060.58 4096
6061.32 3993
6062.05 3882
6062.79 3901
6063.52 3896
6064.26 3854
6064.99 3832
6065.72 3790
6066.46 3725
6067.20 3628
6067.93 3489
6068.67 3479
6069.40 3477
6070.14 3314
6070.87 3343
6071.61 3388
6072.34 3300
6073.08 3307
6073.81 3250
6074.55 3155
6075.28 3262
6076.02 3170
6076.76 3164
6077.49 3152
6078.23 3182
6078.96 3129
6079.70 3148
6080.43 3152
6081.17 3019
6081.91 3077
6082.64 3057
6083.38 2993
6084.11 2985
6084.85 2904
6085.59 2839
6086.32 2758
6087.06 2701
6087.80 2748
6088.53 2769
6089.27 2824
6090.00 2922
6090.74 2826
6091.48 2880
6092.21 2917
6092.95 2935
6093.69 3025
6094.42 2971
6095.16 2901
6095.90 2904
6096.63 2851
6097.37 2819
6098.11 2768
6098.85 2755
6099.58 2784
6100.32 2835
6101.06 2785
6101.79 2710
6102.53 2766
6103.27 2723
6104.01 2709
6104.74 2699
6105.48 2680
6106.22 2748
6106.96 2745
6107.69 2672
6108.43 2679
6109.17 2865
6109.91 2812
6110.64 2823
6111.38 2829
6112.12 2965
6112.86 2926
6113.59 2881
6114.33 2961
6115.07 3014
6115.81 3069
6116.55 3093
6117.28 3062
6118.02 3042
6118.76 3193
6119.50 3175
6120.24 3100
6120.98 3088
6121.71 3034
6122.45 3078
6123.19 3203
6123.93 3135
6124.67 3210
6125.41 3267
6126.15 3297
6126.88 3303
6127.62 3268
6128.36 3166
6129.10 3203
6129.84 3245
6130.58 3330
6131.32 3269
6132.06 3192
6132.80 3265
6133.53 3291
6134.27 3365
6135.01 3477
6135.75 3598
6136.49 3757
6137.23 4053
6137.97 4152
6138.71 4372
6139.45 4777
6140.19 4928
6140.93 5026
6141.67 5196
6142.41 5273
6143.15 5223
6143.89 5065
6144.63 4776
6145.37 4681
6146.11 4492
6146.85 4367
6147.59 4231
6148.33 4002
6149.07 3838
6149.81 3926
6150.55 3855
6151.29 3800
6152.03 3680
6152.77 3728
6153.51 3743
6154.25 3817
6154.99 3816
6155.73 3889
6156.47 3979
6157.21 4039
6157.95 3895
6158.69 4004
6159.43 4123
6160.17 4204
6160.91 4281
6161.65 4156
6162.39 4285
6163.13 4498
6163.88 4665
6164.62 4805
6165.36 5040
6166.10 5369
6166.84 5656
6167.58 6034
6168.32 6156
6169.06 6209
6169.80 6080
6170.55 6092
6171.29 6074
6172.03 5877
6172.77 5822
6173.51 5705
6174.25 5681
6174.99 5568
6175.74 5571
6176.48 5494
6177.22 5556
6177.96 5630
6178.70 5963
6179.44 6085
6180.19 6940
6180.93 8033
6181.67 9477
6182.41 11518
6183.15 13313
6183.90 15063
6184.64 16159
6185.38 16386
6186.12 15935
6186.87 14869
6187.61 13534
6188.35 12009
6189.09 10617
6189.84 9429
6190.58 8522
6191.32 7816
6192.06 7278
6192.81 7129
6193.55 6693
6194.29 6602
6195.03 6594
6195.78 6499
6196.52 6342
6197.26 6162
6198.01 6152
6198.75 5997
6199.49 6047
6200.23 5928
6200.98 5922
6201.72 5945
6202.46 5880
6203.21 5873
6203.95 5881
6204.69 6348
6205.44 6892
6206.18 7911
6206.92 10129
6207.67 13042
6208.41 16690
6209.15 20490
6209.90 23466
6210.64 25781
6211.39 26410
6212.13 26233
6212.87 24289
6213.62 21992
6214.36 19222
6215.11 16063
6215.85 13159
6216.59 10726
6217.34 8875
6218.08 7567
6218.83 6518
6219.57 5826
6220.31 5446
6221.06 5124
6221.80 4877
6222.55 4864
6223.29 4616
6224.04 4522
6224.78 4491
6225.53 4416
6226.27 4188
6227.02 4024
6227.76 3915
6228.50 3838
6229.25 3579
6229.99 3384
6230.74 3213
6231.48 3065
6232.23 3076
6232.97 3086
6233.72 3086
6234.46 3189
6235.21 3190
6235.96 3229
6236.70 3163
6237.45 3369
6238.19 3384
6238.94 3678
6239.68 3959
6240.43 4393
6241.17 4740
6241.92 4962
6242.66 4927
6243.41 4893
6244.16 4749
6244.90 4471
6245.65 4380
6246.39 4370
6247.14 4339
6247.88 4322
6248.63 4351
6249.38 4236
6250.12 4229
6250.87 4096
6251.62 4013
6252.36 3854
6253.11 3841
6253.85 3788
6254.60 3660
6255.35 3606
6256.09 3488
6256.84 3530
6257.59 3468
6258.33 3339
6259.08 3323
6259.83 3327
6260.57 3309
6261.32 3351
6262.07 3366
6262.81 3324
6263.56 3229
6264.31 3102
6265.05 3015
6265.80 2998
6266.55 2871
6267.30 2806
6268.04 2752
6268.79 2872
6269.54 2993
6270.28 2904
6271.03 2907
6271.78 2935
6272.53 3034
6273.27 3001
6274.02 3018
6274.77 2912
6275.52 3016
6276.26 3015
6277.01 3093
6277.76 3122
6278.51 3089
6279.25 3165
6280.00 3182
6280.75 3234
6281.50 3193
6282.25 3160
6282.99 3025
6283.74 2885
6284.49 2926
6285.24 2743
6285.99 2684
6286.74 2701
6287.48 2616
6288.23 2547
6288.98 2626
6289.73 2554
6290.48 2532
6291.23 2451
6291.97 2381
6292.72 2399
6293.47 2384
6294.22 2316
6294.97 2294
6295.72 2244
6296.47 2335
6297.22 2309
6297.96 2223
6298.71 2231
6299.46 2253
6300.21 2221
6300.96 2238
6301.71 2075
6302.46 2053
6303.21 2046
6303.96 2041
6304.71 1986
6305.46 2038
6306.21 2132
6306.96 2102
6307.71 2089
6308.45 2061
6309.20 2075
6309.95 2169
6310.70 2127
6311.45 2207
6312.20 2205
6312.95 2260
6313.70 2290
6314.45 2232
6315.20 2203
6315.95 2211
6316.70 2354
6317.45 2346
6318.20 2308
6318.95 2288
6319.70 2255
6320.45 2205
6321.20 2088
6321.95 2061
6322.70 2043
6323.46 1927
6324.21 1940
6324.96 1939
6325.71 1939
6326.46 1900
6327.21 1919
6327.96 1966
6328.71 1959
6329.46 2001
6330.21 2015
6330.96 1990
6331.71 1871
6332.46 1800
6333.21 1884
6333.97 1843
6334.72 1813
6335.47 1840
6336.22 1749
6336.97 1876
6337.72 1831
6338.47 1786
6339.22 1752
6339.98 1852
6340.73 1809
6341.48 1748
6342.23 1760
6342.98 1714
6343.73 1710
6344.49 1702
6345.24 1751
6345.99 1720
6346.74 1759
6347.49 1740
6348.24 1814
6349.00 1750
6349.75 1776
6350.50 1848
6351.25 1897
6352.01 1907
6352.76 2052
6353.51 2191
6354.26 2229
6355.01 2274
6355.77 2276
6356.52 2370
6357.27 2298
6358.02 2239
6358.78 2092
6359.53 2057
6360.28 1987
6361.03 1945
6361.79 1910
6362.54 1857
6363.29 1787
6364.05 1863
6364.80 1797
6365.55 1934
6366.30 1841
6367.06 1899
6367.81 2004
6368.56 2116
6369.32 2175
6370.07 2249
6370.82 2185
6371.58 2097
6372.33 2077
6373.08 1993
6373.84 1876
6374.59 1810
6375.34 1817
6376.10 1795
6376.85 1759
6377.60 1699
6378.36 1796
6379.11 1744
6379.87 1804
6380.62 1863
6381.37 1871
6382.13 1799
6382.88 1845
6383.64 1958
6384.39 1931
6385.14 1873
6385.90 1819
6386.65 1791
6387.41 1743
6388.16 1711
6388.91 1700
6389.67 1638
6390.42 1602
6391.18 1632
6391.93 1638
6392.69 1575
6393.44 1668
6394.20 1690
6394.95 1611
6395.71 1646
6396.46 1678
6397.21 1707
6397.97 1672
6398.72 1755
6399.48 1734
6400.23 1607
6400.99 1572
6401.74 1597
6402.50 1572
6403.26 1571
6404.01 1585
6404.77 1542
6405.52 1531
6406.28 1559
6407.03 1494
6407.79 1514
6408.54 1522
6409.30 1564
6410.05 1579
6410.81 1549
6411.56 1611
6412.32 1592
6413.08 1581
6413.83 1606
6414.59 1554
6415.34 1619
6416.10 1590
6416.86 1520
6417.61 1519
6418.37 1610
6419.12 1610
6419.88 1583
6420.64 1515
6421.39 1592
6422.15 1561
6422.91 1567
6423.66 1600
6424.42 1563
6425.17 1566
6425.93 1603
6426.69 1552
6427.44 1566
6428.20 1530
6428.96 1581
6429.71 1614
6430.47 1527
6431.23 1554
6431.98 1553
6432.74 1580
6433.50 1645
6434.26 1581
6435.01 1636
6435.77 1715
6436.53 1750
6437.28 1744
6438.04 1688
6438.80 1701
6439.56 1732
6440.31 1785
6441.07 1788
6441.83 1846
6442.59 1801
6443.34 1796
6444.10 1869
6444.86 1860
6445.62 1853
6446.37 1865
6447.13 1949
6447.89 1952
6448.65 1942
6449.40 1956
6450.16 1983
6450.92 2008
6451.68 1934
6452.44 1931
6453.19 1893
6453.95 1920
6454.71 1958
6455.47 1955
6456.23 2048
6456.99 2021
6457.74 2013
6458.50 2036
6459.26 2108
6460.02 2093
6460.78 2070
6461.54 2075
6462.30 2042
6463.05 2157
6463.81 2246
6464.57 2276
6465.33 2311
6466.09 2454
6466.85 2470
6467.61 2384
6468.37 2501
6469.13 2451
6469.88 2440
6470.64 2406
6471.40 2376
6472.16 2342
6472.92 2377
6473.68 2400
6474.44 2388
6475.20 2378
6475.96 2462
6476.72 2392
6477.48 2535
6478.24 2577
6479.00 2534
6479.76 2678
6480.52 2640
6481.28 2708
6482.04 2808
6482.80 2817
6483.56 2899
6484.32 2906
6485.08 2922
6485.84 2916
6486.60 2966
6487.36 2982
6488.12 3007
6488.88 3019
6489.64 3186
6490.40 3258
6491.16 3303
6491.92 3418
6492.68 3374
6493.44 3387
6494.20 3569
6494.96 3503
6495.72 3435
6496.48 3461
6497.24 3383
6498.00 3402
6498.76 3426
6499.52 3455
6500.28 3463
6501.05 3484
6501.81 3389
6502.57 3525
6503.33 3518
6504.09 3821
6504.85 4215
6505.61 4977
6506.37 6492
6507.13 8916
6507.90 11983
6508.66 15215
6509.42 18356
6510.18 20246
6510.94 20384
6511.70 19437
6512.46 17847
6513.23 15576
6513.99 12980
6514.75 10932
6515.51 8907
6516.27 7321
6517.03 6053
6517.80 5151
6518.56 4606
6519.32 4181
6520.08 3993
6520.84 3786
6521.61 3611
6522.37 3514
6523.13 3557
6523.89 3618
6524.66 3580
6525.42 3768
6526.18 3950
6526.94 4088
6527.71 4237
6528.47 4305
6529.23 4369
6529.99 4333
6530.76 4193
6531.52 3952
6532.28 3792
6533.04 3569
6533.81 3430
6534.57 3301
6535.33 3132
6536.10 3127
6536.86 3245
6537.62 3271
6538.38 3272
6539.15 3159
6539.91 3153
6540.67 3169
6541.44 3097
6542.20 3046
6542.96 3006
6543.73 2975
6544.49 3093
6545.25 3241
6546.02 3322
6546.78 3463
6547.55 3611
6548.31 3666
6549.07 3666
6549.84 3755
6550.60 3669
6551.36 3597
6552.13 3499
6552.89 3510
6553.66 3493
6554.42 3507
6555.18 3514
6555.95 3530
6556.71 3490
6557.48 3523
6558.24 3640
6559.01 3674
6559.77 3740
6560.53 3784
6561.30 3737
6562.06 3755
6562.83 3806
6563.59 3846
6564.36 3974
6565.12 3883
6565.89 3824
6566.65 3906
6567.42 3762
6568.18 3778
6568.95 3792
6569.71 3803
6570.48 3855
6571.24 3890
6572.01 3946
6572.77 3865
6573.54 3904
6574.30 3765
6575.07 3829
6575.83 3836
6576.60 3879
6577.36 3887
6578.13 3857
6578.89 3918
6579.66 3991
6580.42 3968
6581.19 4044
6581.96 3983
6582.72 4138
6583.49 4217
6584.25 4178
6585.02 4233
6585.78 4260
6586.55 4402
6587.32 4321
6588.08 4208
6588.85 4169
6589.61 4236
6590.38 4406
6591.15 4577
6591.91 4585
6592.68 4949
6593.45 5375
6594.21 5962
6594.98 6426
6595.74 6821
6596.51 7322
6597.28 7327
6598.04 7357
6598.81 7267
6599.58 6961
6600.34 6578
6601.11 6033
6601.88 5760
6602.64 5232
6603.41 4785
6604.18 4554
6604.95 4199
6605.71 3933
6606.48 3914
6607.25 3731
6608.01 3789
6608.78 3747
6609.55 3705
6610.32 3646
6611.08 3772
6611.85 3818
6612.62 3797
6613.38 3673
6614.15 3663
6614.92 3696
6615.69 3648
6616.46 3607
6617.22 3564
6617.99 3664
6618.76 3660
6619.53 3706
6620.29 3698
6621.06 3957
6621.83 4121
6622.60 4398
6623.37 4663
6624.13 4810
6624.90 4967
6625.67 5038
6626.44 4887
6627.21 4741
6627.98 4574
6628.74 4392
6629.51 4257
6630.28 4070
6631.05 3975
6631.82 3903
6632.59 4047
6633.35 4170
6634.12 4419
6634.89 4759
6635.66 4922
6636.43 5183
6637.20 5301
6637.97 5459
6638.74 5498
6639.51 5780
6640.27 6061
6641.04 6328
6641.81 6675
6642.58 6908
6643.35 7190
6644.12 7280
6644.89 7090
6645.66 6653
6646.43 6257
6647.20 5784
6647.97 5224
6648.74 4679
6649.51 4238
6650.28 3850
6651.05 3722
6651.82 3585
6652.58 3374
6653.35 3273
6654.12 3240
6654.89 3265
6655.66 3208
6656.43 3091
6657.20 2985
6657.97 2979
6658.74 3010
6659.51 2909
6660.28 2818
6661.05 2739
6661.83 2842
6662.60 2819
6663.37 2689
6664.14 2751
6664.91 2716
6665.68 2739
6666.45 2721
6667.22 2733
6667.99 2704
6668.76 2718
6669.53 2699
6670.30 2780
6671.07 2873
6671.84 3002
6672.61 3097
6673.38 3089
6674.16 3225
6674.93 3205
6675.70 3101
6676.47 2926
6677.24 2968
6678.01 2992
6678.78 3154
6679.55 3184
6680.33 3069
6681.10 3104
6681.87 3099
6682.64 3186
6683.41 3252
6684.18 3223
6684.95 3286
6685.73 3424
6686.50 3520
6687.27 3658
6688.04 3539
6688.81 3439
6689.58 3376
6690.36 3220
6691.13 3094
6691.90 2939
6692.67 2867
6693.44 2894
6694.22 2808
6694.99 2658
6695.76 2602
6696.53 2623
6697.31 2541
6698.08 2519
6698.85 2556
6699.62 2546
6700.40 2556
6701.17 2511
6701.94 2561
6702.71 2564
6703.49 2471
6704.26 2433
6705.03 2421
6705.80 2404
6706.58 2342
6707.35 2363
6708.12 2320
6708.90 2353
6709.67 2301
6710.44 2311
6711.22 2263
6711.99 2249
6712.76 2284
6713.54 2303
6714.31 2234
6715.08 2307
6715.86 2298
6716.63 2229
6717.40 2352
6718.18 2312
6718.95 2451
6719.72 2432
6720.50 2436
6721.27 2422
6722.04 2457
6722.82 2463
6723.59 2491
6724.37 2371
6725.14 2366
6725.91 2369
6726.69 2297
6727.46 2306
6728.24 2307
6729.01 2210
6729.78 2128
6730.56 2150
6731.33 2138
6732.11 2226
6732.88 2219
6733.66 2271
6734.43 2237
6735.20 2287
6735.98 2285
6736.75 2302
6737.53 2322
6738.30 2423
6739.08 2395
6739.85 2342
6740.63 2326
6741.40 2430
6742.18 2406
6742.95 2385
6743.73 2406
6744.50 2454
6745.28 2383
6746.05 2492
6746.83 2485
6747.60 2552
6748.38 2605
6749.15 2680
6749.93 2649
6750.70 2767
6751.48 2821
6752.25 2925
6753.03 2940
6753.81 3002
6754.58 3087
6755.36 3078
6756.13 3009
6756.91 2995
6757.68 3030
6758.46 2892
6759.24 2751
6760.01 2806
6760.79 2877
6761.56 2878
6762.34 2805
6763.12 2771
6763.89 2724
6764.67 2816
6765.44 2781
6766.22 2812
6767.00 2914
6767.77 3018
6768.55 3093
6769.33 3186
6770.10 3194
6770.88 3035
6771.66 3019
6772.43 2888
6773.21 2685
6773.99 2557
6774.76 2580
6775.54 2509
6776.32 2411
6777.09 2308
6777.87 2330
6778.65 2340
6779.42 2243
6780.20 2309
6780.98 2245
6781.76 2154
6782.53 2279
6783.31 2234
6784.09 2187
6784.87 2213
6785.64 2241
6786.42 2157
6787.20 2112
6787.98 2077
6788.75 2032
6789.53 2139
6790.31 2067
6791.09 2001
6791.86 2031
6792.64 2012
6793.42 1945
6794.20 2007
6794.98 1966
6795.75 1950
6796.53 1999
6797.31 1899
6798.09 1956
6798.87 2020
6799.64 1964
6800.42 2042
6801.20 2059
6801.98 2111
6802.76 2080
6803.54 2082
6804.31 2071
6805.09 2030
6805.87 2083
6806.65 2072
6807.43 2095
6808.21 2148
6808.99 2096
6809.76 2101
6810.54 2043
6811.32 2073
6812.10 2022
6812.88 1973
6813.66 2034
6814.44 2052
6815.22 2076
6816.00 2015
6816.78 2060
6817.55 2071
6818.33 2150
6819.11 2109
6819.89 2046
6820.67 2075
6821.45 2092
6822.23 2055
6823.01 2025
6823.79 2053
6824.57 1959
6825.35 2076
6826.13 2087
6826.91 2067
6827.69 2028
6828.47 2009
6829.25 1999
6830.03 2028
6830.81 1968
6831.59 1992
6832.37 2018
6833.15 1977
6833.93 2073
6834.71 2079
6835.49 2192
6836.27 2475
6837.05 2842
6837.83 3466
6838.61 4286
6839.39 5067
6840.17 5422
6840.95 5723
6841.73 5727
6842.51 5524
6843.29 5068
6844.08 4563
6844.86 4028
6845.64 3568
6846.42 3222
6847.20 2885
6847.98 2749
6848.76 2644
6849.54 2610
6850.32 2743
6851.10 2946
6851.89 3183
6852.67 3241
6853.45 3233
6854.23 3094
6855.01 3073
6855.79 2922
6856.57 2731
6857.35 2517
6858.14 2469
6858.92 2305
6859.70 2243
6860.48 2099
6861.26 2055
6862.04 2048
6862.83 1951
6863.61 1979
6864.39 2009
6865.17 2004
6865.95 2013
6866.74 2054
6867.52 2058
6868.30 2165
6869.08 2180
6869.86 2158
6870.65 2223
6871.43 2236
6872.21 2152
6872.99 2120
6873.78 2183
6874.56 2265
6875.34 2350
6876.12 2312
6876.91 2419
6877.69 2507
6878.47 2529
6879.25 2604
6880.04 2637
6880.82 2696
6881.60 2967
6882.39 2993
6883.17 3332
6883.95 3503
6884.74 3485
6885.52 3470
6886.30 3415
6887.08 3313
6887.87 3480
6888.65 3668
6889.43 3920
6890.22 4144
6891.00 4231
6891.78 4169
6892.57 3901
6893.35 3682
6894.14 3401
6894.92 3214
6895.70 3098
6896.49 2945
6897.27 2875
6898.05 2783
6898.84 2687
6899.62 2706
6900.41 2667
6901.19 2649
6901.97 2673
6902.76 2715
6903.54 2532
6904.33 2611
6905.11 2666
6905.89 2610
6906.68 2559
6907.46 2642
6908.25 2531
6909.03 2521
6909.82 2493
6910.60 2440
6911.39 2514
6912.17 2570
6912.96 2512
6913.74 2553
6914.52 2488
6915.31 2455
6916.09 2538
6916.88 2588
6917.66 2526
6918.45 2526
6919.23 2495
6920.02 2529
6920.80 2564
6921.59 2573
6922.37 2441
6923.16 2507
6923.95 2559
6924.73 2621
6925.52 2602
6926.30 2558
6927.09 2662
6927.87 2723
6928.66 2823
6929.44 2810
6930.23 2840
6931.01 2836
6931.80 2731
6932.59 2745
6933.37 2752
6934.16 2786
6934.94 2773
6935.73 2785
6936.52 2918
6937.30 2861
6938.09 2994
6938.87 3103
6939.66 3195
6940.45 3434
6941.23 3702
6942.02 3977
6942.81 4205
6943.59 4549
6944.38 4666
6945.16 4850
6945.95 4965
6946.74 4918
6947.52 4878
6948.31 4918
6949.10 4818
6949.88 4845
6950.67 4935
6951.46 4831
6952.25 4535
6953.03 4444
6953.82 4471
6954.61 4268
6955.39 4152
6956.18 4022
6956.97 4056
6957.75 4029
6958.54 4113
6959.33 4174
6960.12 4153
6960.90 4220
6961.69 4141
6962.48 4172
6963.27 4188
6964.05 4165
6964.84 4287
6965.63 4506
6966.42 4655
6967.20 4899
6967.99 5205
6968.78 5325
6969.57 5689
6970.36 6021
6971.14 6250
6971.93 6430
6972.72 6332
6973.51 6289
6974.30 6293
6975.08 6284
6975.87 6307
6976.66 6269
6977.45 6314
6978.24 6288
6979.03 6283
6979.81 6497
6980.60 7037
6981.39 7576
6982.18 8650
6982.97 10481
6983.76 13001
6984.55 16712
6985.34 21257
6986.12 25723
6986.91 29277
6987.70 31204
6988.49 31540
6989.28 30659
6990.07 27999
6990.86 24704
6991.65 21024
6992.44 17505
6993.23 14418
6994.01 11743
6994.80 9660
6995.59 8005
6996.38 6885
6997.17 5957
6997.96 5371
6998.75 4999
6999.54 4633
7000.33 4338
7001.12 4151
7001.91 4139
7002.70 4056
7003.49 3957
7004.28 3740
7005.07 3589
7005.86 3476
7006.65 3162
7007.44 2929
7008.23 2860
7009.02 2707
7009.81 2715
7010.60 2663
7011.39 2730
7012.18 2876
7012.97 3090
7013.76 3312
7014.55 3503
7015.34 3620
7016.13 3682
7016.92 3689
7017.71 3620
7018.50 3504
7019.29 3412
7020.08 3266
7020.88 3317
7021.67 3328
7022.46 3438
7023.25 3477
7024.04 3657
7024.83 3781
7025.62 3875
7026.41 4010
7027.20 4175
7027.99 4169
7028.79 4099
7029.58 4058
7030.37 4046
7031.16 3972
7031.95 3709
7032.74 3505
7033.53 3512
7034.33 3287
7035.12 3221
7035.91 3197
7036.70 3165
7037.49 3214
7038.28 3173
7039.08 3380
7039.87 3329
7040.66 3300
7041.45 3422
7042.24 3368
7043.04 3203
7043.83 3244
7044.62 3244
7045.41 3175
7046.20 3221
7047.00 3277
7047.79 3300
7048.58 3342
7049.37 3411
7050.17 3601
7050.96 3788
7051.75 4027
7052.54 4161
7053.34 4220
7054.13 4157
7054.92 3890
7055.71 3587
7056.51 3456
7057.30 3401
7058.09 3281
7058.89 3264
7059.68 3410
7060.47 3452
7061.26 3417
7062.06 3334
7062.85 3223
7063.64 3158
7064.44 3090
7065.23 3076
7066.02 3161
7066.82 3007
7067.61 2968
7068.40 2809
7069.20 2766
7069.99 2696
7070.78 2696
7071.58 2586
7072.37 2483
7073.17 2389
7073.96 2444
7074.75 2393
7075.55 2372
7076.34 2356
7077.13 2257
7077.93 2269
7078.72 2238
7079.52 2117
7080.31 2178
7081.10 2174
7081.90 2167
7082.69 2143
7083.49 2151
7084.28 2131
7085.08 2125
7085.87 2074
7086.67 2077
7087.46 2068
7088.25 2098
7089.05 2072
7089.84 2128
7090.64 2056
7091.43 1960
7092.23 2006
7093.02 1936
7093.82 1946
7094.61 1949
7095.41 1887
7096.20 1875
7097.00 1831
7097.79 1852
7098.59 1848
7099.38 1796
7100.18 1728
7100.97 1719
7101.77 1794
7102.56 1777
7103.36 1778
7104.15 1711
7104.95 1800
7105.75 1765
7106.54 1670
7107.34 1682
7108.13 1657
7108.93 1558
7109.72 1593
7110.52 1591
7111.32 1630
7112.11 1609
7112.91 1570
7113.70 1553
7114.50 1574
7115.30 1554
7116.09 1606
7116.89 1593
7117.68 1580
7118.48 1670
7119.28 1597
7120.07 1662
7120.87 1647
7121.67 1561
7122.46 1570
7123.26 1573
7124.06 1538
7124.85 1481
7125.65 1524
7126.45 1539
7127.24 1548
7128.04 1578
7128.84 1666
7129.63 1674
7130.43 1692
7131.23 1773
7132.02 1783
7132.82 1816
7133.62 1877
7134.41 1755
7135.21 1626
7136.01 1620
7136.81 1572
7137.60 1583
7138.40 1507
7139.20 1540
7140.00 1439
7140.79 1479
7141.59 1445
7142.39 1390
7143.19 1396
7143.98 1352
7144.78 1432
7145.58 1447
7146.38 1453
7147.18 1438
7147.97 1376
7148.77 1379
7149.57 1378
7150.37 1429
7151.17 1351
7151.96 1312
7152.76 1324
7153.56 1305
7154.36 1369
7155.16 1375
7155.95 1443
7156.75 1504
7157.55 1503
7158.35 1501
7159.15 1495
7159.95 1524
7160.75 1543
7161.54 1462
7162.34 1441
7163.14 1402
7163.94 1387
7164.74 1340
7165.54 1288
7166.34 1311
7167.14 1314
7167.93 1309
7168.73 1232
7169.53 1258
7170.33 1299
7171.13 1304
7171.93 1353
7172.73 1283
7173.53 1251
7174.33 1280
7175.13 1258
7175.93 1268
7176.73 1246
7177.53 1220
7178.33 1188
7179.13 1251
7179.93 1190
7180.73 1188
7181.53 1226
7182.32 1308
7183.12 1324
7183.92 1234
7184.72 1284
7185.52 1329
7186.32 1308
7187.12 1280
7187.92 1231
7188.72 1167
7189.53 1205
7190.33 1212
7191.13 1156
7191.93 1108
7192.73 1107
7193.53 1137
7194.33 1128
7195.13 1142
7195.93 1127
7196.73 1124
7197.53 1085
7198.33 1088
7199.13 1092
7199.93 1153
7200.73 1111
7201.53 1098
7202.33 1146
7203.14 1149
7203.94 1125
7204.74 1186
7205.54 1249
7206.34 1157
7207.14 1144
7207.94 1190
7208.74 1153
7209.55 1131
7210.35 1154
7211.15 1174
7211.95 1173
7212.75 1145
7213.55 1220
7214.35 1236
7215.16 1236
7215.96 1211
7216.76 1206
7217.56 1211
7218.36 1147
7219.16 1162
7219.97 1218
7220.77 1258
7221.57 1329
7222.37 1263
7223.17 1251
7223.98 1321
7224.78 1234
7225.58 1210
7226.38 1247
7227.19 1251
7227.99 1248
7228.79 1220
7229.59 1224
7230.40 1256
7231.20 1222
7232.00 1317
7232.80 1290
7233.61 1206
7234.41 1351
7235.21 1502
7236.01 1607
7236.82 1665
7237.62 1740
7238.42 1845
7239.23 1930
7240.03 1790
7240.83 1786
7241.63 1641
7242.44 1474
7243.24 1456
7244.04 1411
7244.85 1387
7245.65 1314
7246.45 1265
7247.26 1231
7248.06 1248
7248.86 1294
7249.67 1237
7250.47 1225
7251.28 1219
7252.08 1198
7252.88 1165
7253.69 1233
7254.49 1187
7255.29 1195
7256.10 1227
7256.90 1266
7257.71 1306
7258.51 1302
7259.31 1189
7260.12 1219
7260.92 1182
7261.73 1239
7262.53 1203
7263.34 1169
7264.14 1296
7264.94 1254
7265.75 1268
7266.55 1245
7267.36 1235
7268.16 1226
7268.97 1272
7269.77 1337
7270.58 1382
7271.38 1313
7272.19 1290
7272.99 1282
7273.80 1310
7274.60 1274
7275.41 1296
7276.21 1340
7277.02 1329
7277.82 1339
7278.63 1363
7279.43 1413
7280.24 1430
7281.04 1476
7281.85 1569
7282.65 1748
7283.46 1927
7284.26 2153
7285.07 2464
7285.87 2629
7286.68 2713
7287.49 2840
7288.29 2706
7289.10 2549
7289.90 2366
7290.71 2201
7291.52 1995
7292.32 1759
7293.13 1636
7293.93 1529
7294.74 1492
7295.55 1422
7296.35 1366
7297.16 1366
7297.96 1354
7298.77 1368
7299.58 1373
7300.38 1412
7301.19 1427
7302.00 1386
7302.80 1333
7303.61 1417
7304.42 1387
7305.22 1460
7306.03 1462
7306.84 1445
7307.64 1454
7308.45 1457
7309.26 1535
7310.06 1527
7310.87 1513
7311.68 1509
7312.48 1483
7313.29 1569
7314.10 1560
7314.90 1473
7315.71 1539
7316.52 1587
7317.33 1623
7318.13 1700
7318.94 1873
7319.75 2051
7320.56 2281
7321.36 2592
7322.17 2679
7322.98 2671
7323.79 2655
7324.59 2592
7325.40 2535
7326.21 2286
7327.02 2125
7327.83 2006
7328.63 1834
7329.44 1655
7330.25 1610
7331.06 1513
7331.87 1478
7332.67 1466
7333.48 1476
7334.29 1460
7335.10 1461
7335.91 1377
7336.72 1492
7337.52 1435
7338.33 1491
7339.14 1567
7339.95 1559
7340.76 1578
7341.57 1612
7342.38 1711
7343.18 1652
7343.99 1605
7344.80 1623
7345.61 1555
7346.42 1547
7347.23 1496
7348.04 1458
7348.85 1436
7349.66 1334
7350.46 1368
7351.27 1407
7352.08 1362
7352.89 1310
7353.70 1304
7354.51 1310
7355.32 1383
7356.13 1356
7356.94 1314
7357.75 1356
7358.56 1425
7359.37 1484
7360.18 1534
7360.99 1678
7361.80 1680
7362.61 1653
7363.42 1680
7364.23 1729
7365.04 1650
7365.85 1588
7366.66 1608
7367.47 1566
7368.28 1520
7369.09 1526
7369.90 1464
7370.71 1436
7371.52 1437
7372.33 1362
7373.14 1387
7373.95 1347
7374.76 1312
7375.57 1380
7376.38 1415
7377.19 1419
7378.00 1467
7378.81 1453
7379.62 1520
7380.43 1636
7381.24 1720
7382.06 1850
7382.87 1910
7383.68 2027
7384.49 1969
7385.30 1882
7386.11 1853
7386.92 1691
7387.73 1639
7388.54 1593
7389.36 1518
7390.17 1465
7390.98 1323
7391.79 1290
7392.60 1271
7393.41 1274
7394.22 1218
7395.04 1205
7395.85 1240
7396.66 1233
7397.47 1150
7398.28 1221
7399.09 1219
7399.91 1235
7400.72 1300
7401.53 1199
7402.34 1220
7403.15 1176
7403.97 1256
7404.78 1266
7405.59 1196
7406.40 1190
7407.21 1147
7408.03 1160
7408.84 1194
7409.65 1158
7410.46 1167
7411.28 1151
7412.09 1167
7412.90 1164
7413.71 1126
7414.53 1112
7415.34 1138
7416.15 1072
7416.96 1066
7417.78 1101
7418.59 1142
7419.40 1036
7420.22 1041
7421.03 1096
7421.84 1106
7422.66 1092
7423.47 1075
7424.28 1115
7425.09 1077
7425.91 1088
7426.72 1126
7427.53 1037
7428.35 1082
7429.16 1119
7429.98 1100
7430.79 1099
7431.60 1113
7432.42 1119
7433.23 1125
7434.04 1105
7434.86 1088
7435.67 1078
7436.48 1049
7437.30 1060
7438.11 1169
7438.93 1152
7439.74 1126
7440.55 1119
7441.37 1090
7442.18 1116
7443.00 1122
7443.81 1122
7444.63 1086
7445.44 1047
7446.25 1044
7447.07 1014
7447.88 1010
7448.70 969
7449.51 965
7450.33 950
7451.14 1004
7451.96 964
7452.77 984
7453.59 989
7454.40 991
7455.22 998
7456.03 1070
7456.85 996
7457.66 970
7458.48 1007
7459.29 1018
7460.11 1013
7460.92 1001
7461.74 1021
7462.55 980
7463.37 934
7464.18 924
7465.00 927
7465.81 939
7466.63 946
7467.44 925
7468.26 898
7469.08 912
7469.89 991
7470.71 1011
7471.52 996
7472.34 961
7473.15 982
7473.97 1008
7474.79 976
7475.60 900
7476.42 922
7477.23 970
7478.05 1000
7478.87 964
7479.68 902
7480.50 890
7481.32 964
7482.13 956
7482.95 993
7483.76 1001
7484.58 1000
7485.40 987
7486.21 971
7487.03 1022
7487.85 1019
7488.66 980
7489.48 976
7490.30 978
7491.11 994
7491.93 932
7492.75 984
7493.57 970
7494.38 946
7495.20 947
7496.02 936
7496.83 880
7497.65 966
7498.47 974
7499.29 960
7500.10 980
7500.92 915
7501.74 940
7502.55 923
7503.37 894
7504.19 925
7505.01 973
7505.83 960
7506.64 936
7507.46 911
7508.28 949
7509.10 899
7509.91 951
7510.73 966
7511.55 907
7512.37 971
7513.19 962
7514.00 918
7514.82 921
7515.64 959
7516.46 924
7517.28 920
7518.10 958
7518.91 952
7519.73 893
7520.55 898
7521.37 905
7522.19 899
7523.01 968
7523.82 1010
7524.64 960
7525.46 1001
7526.28 1034
7527.10 1036
7527.92 979
7528.74 1019
7529.56 996
7530.38 1027
7531.19 994
7532.01 974
7532.83 950
7533.65 993
7534.47 1012
7535.29 958
7536.11 983
7536.93 967
7537.75 970
7538.57 944
7539.39 984
7540.21 994
7541.03 970
7541.85 959
7542.67 917
7543.48 992
7544.30 936
7545.12 939
7545.94 952
7546.76 972
7547.58 988
7548.40 946
7549.22 910
7550.04 936
7550.86 910
7551.68 916
7552.50 912
7553.32 930
7554.14 923
7554.97 907
7555.79 919
7556.61 935
7557.43 973
7558.25 923
7559.07 929
7559.89 906
7560.71 977
7561.53 947
7562.35 913
7563.17 960
7563.99 974
7564.81 917
7565.63 981
7566.45 937
7567.28 937
7568.10 951
7568.92 896
7569.74 963
7570.56 945
7571.38 975
7572.20 948
7573.02 981
7573.84 961
7574.67 976
7575.49 952
7576.31 922
7577.13 969
7577.95 1030
7578.77 1031
7579.60 967
7580.42 937
7581.24 943
7582.06 964
7582.88 961
7583.70 971
7584.53 946
7585.35 1004
7586.17 1042
7586.99 1062
7587.81 1037
7588.64 1024
7589.46 1046
7590.28 1083
7591.10 1043
7591.93 1045
7592.75 1092
7593.57 985
7594.39 1034
7595.22 1059
7596.04 1067
7596.86 1064
7597.68 1090
7598.51 1149
7599.33 1039
7600.15 1099
7600.97 1138
7601.80 1159
7602.62 1168
7603.44 1201
7604.27 1205
7605.09 1159
7605.91 1173
7606.73 1223
7607.56 1227
7608.38 1183
7609.20 1141
7610.03 1187
7610.85 1173
7611.67 1229
7612.50 1166
7613.32 1131
7614.15 1200
7614.97 1172
7615.79 1190
7616.62 1304
7617.44 1317
7618.26 1333
7619.09 1473
7619.91 1497
7620.73 1493
7621.56 1464
7622.38 1478
7623.21 1486
7624.03 1441
7624.85 1435
7625.68 1366
7626.50 1380
7627.33 1376
7628.15 1438
7628.98 1407
7629.80 1479
7630.62 1450
7631.45 1565
7632.27 1604
7633.10 1640
7633.92 1705
7634.75 1671
7635.57 1658
7636.40 1551
7637.22 1539
7638.05 1467
7638.87 1413
7639.70 1287
7640.52 1188
7641.35 1196
7642.17 1127
7643.00 1105
7643.82 1109
7644.65 1187
7645.47 1212
7646.30 1210
7647.12 1267
7647.95 1266
7648.77 1372
7649.60 1475
7650.42 1473
7651.25 1458
7652.08 1501
7652.90 1560
7653.73 1522
7654.55 1413
7655.38 1350
7656.20 1328
7657.03 1262
7657.86 1170
7658.68 1075
7659.51 1091
7660.33 1077
7661.16 1076
7661.99 1069
7662.81 1095
7663.64 1085
7664.46 1041
7665.29 1041
7666.12 1006
7666.94 1033
7667.77 1052
7668.60 1047
7669.42 1025
7670.25 1015
7671.08 1027
7671.90 996
7672.73 916
7673.56 943
7674.38 983
7675.21 984
7676.04 947
7676.86 1005
7677.69 986
7678.52 961
7679.34 927
7680.17 912
7681.00 968
7681.83 990
7682.65 992
7683.48 1045
7684.31 1035
7685.13 980
7685.96 1037
7686.79 1057
7687.62 1044
7688.44 1061
7689.27 1065
7690.10 1053
7690.93 1103
7691.76 1107
7692.58 1121
7693.41 1078
7694.24 1085
7695.07 1133
7695.89 1052
7696.72 1207
7697.55 1175
7698.38 1218
7699.21 1286
7700.03 1227
7700.86 1270
7701.69 1204
7702.52 1229
7703.35 1157
7704.18 1174
7705.00 1142
7705.83 1076
7706.66 1073
7707.49 1073
7708.32 1009
7709.15 1023
7709.98 974
7710.80 1012
7711.63 998
7712.46 1010
7713.29 1004
7714.12 983
7714.95 1008
7715.78 996
7716.61 973
7717.44 1041
7718.27 1034
7719.09 1051
7719.92 1004
7720.75 986
7721.58 1035
7722.41 982
7723.24 986
7724.07 1062
7724.90 1044
7725.73 927
7726.56 982
7727.39 1054
7728.22 1008
7729.05 1088
7729.88 1145
7730.71 1181
7731.54 1158
7732.37 1154
7733.20 1151
7734.03 1119
7734.86 1054
7735.69 1064
7736.52 1018
7737.35 970
7738.18 959
7739.01 947
7739.84 976
7740.67 962
7741.50 979
7742.33 999
7743.16 914
7743.99 915
7744.82 939
7745.65 1004
7746.48 1111
7747.31 1191
7748.14 1316
7748.98 1409
7749.81 1409
7750.64 1362
7751.47 1319
7752.30 1299
7753.13 1212
7753.96 1169
7754.79 1093
7755.62 1053
7756.45 1019
7757.29 993
7758.12 986
7758.95 947
7759.78 900
7760.61 961
7761.44 974
7762.27 908
7763.11 868
7763.94 920
7764.77 881
7765.60 890
7766.43 879
7767.26 906
7768.10 921
7768.93 917
7769.76 894
7770.59 910
7771.42 955
7772.26 929
7773.09 953
7773.92 884
7774.75 908
7775.58 927
7776.42 911
7777.25 918
7778.08 943
7778.91 896
7779.75 920
7780.58 939
7781.41 920
7782.24 923
7783.08 903
7783.91 907
7784.74 867
7785.57 920
7786.41 870
7787.24 887
7788.07 944
7788.91 965
7789.74 901
7790.57 907
7791.40 903
7792.24 909
7793.07 929
7793.90 941
7794.74 963
7795.57 921
7796.40 961
7797.24 939
7798.07 938
7798.90 1017
7799.74 1032
7800.57 956
7801.40 931
7802.24 949
7803.07 985
7803.91 992
7804.74 1049
7805.57 1008
7806.41 973
7807.24 1006
7808.07 1037
7808.91 1036
7809.74 1075
7810.58 1113
7811.41 1102
7812.25 1082
7813.08 1084
7813.91 1176
7814.75 1176
7815.58 1227
7816.42 1319
7817.25 1403
7818.09 1414
7818.92 1407
7819.75 1431
7820.59 1369
7821.42 1364
7822.26 1349
7823.09 1439
7823.93 1491
7824.76 1513
7825.60 1541
7826.43 1552
7827.27 1545
7828.10 1421
7828.94 1335
7829.77 1332
7830.61 1280
7831.44 1265
7832.28 1232
7833.11 1199
7833.95 1223
7834.78 1200
7835.62 1281
7836.46 1325
7837.29 1332
7838.13 1307
7838.96 1255
7839.80 1236
7840.63 1135
7841.47 1185
7842.31 1185
7843.14 1113
7843.98 1074
7844.81 1083
7845.65 1053
7846.48 1011
7847.32 983
7848.16 993
7848.99 1002
7849.83 1036
7850.67 984
7851.50 944
7852.34 990
7853.17 933
7854.01 920
7854.85 947
7855.68 937
7856.52 939
7857.36 973
7858.19 979
7859.03 1032
7859.87 1038
7860.70 1003
7861.54 1012
7862.38 1014
7863.21 1006
7864.05 981
7864.89 1004
7865.73 1004
7866.56 1028
7867.40 1044
7868.24 982
7869.07 991
7869.91 1028
7870.75 1034
7871.59 1024
7872.42 1022
7873.26 1057
7874.10 1052
7874.94 1042
7875.77 1023
7876.61 1093
7877.45 1154
7878.29 1186
7879.12 1199
7879.96 1277
7880.80 1297
7881.64 1390
7882.47 1423
7883.31 1401
7884.15 1358
7884.99 1280
7885.83 1360
7886.67 1290
7887.50 1237
7888.34 1125
7889.18 1141
7890.02 1085
7890.86 1098
7891.69 1134
7892.53 1174
7893.37 1252
7894.21 1284
7895.05 1245
7895.89 1200
7896.73 1167
7897.57 1138
7898.40 1119
7899.24 1096
7900.08 1084
7900.92 1028
7901.76 1060
7902.60 1026
7903.44 1002
7904.28 1007
7905.12 1002
7905.95 960
7906.79 1005
7907.63 1001
7908.47 1031
7909.31 1002
7910.15 997
7910.99 929
7911.83 913
7912.67 960
7913.51 965
7914.35 1016
7915.19 1081
7916.03 1140
7916.87 1157
7917.71 1257
7918.55 1295
7919.39 1307
7920.23 1347
7921.07 1304
7921.91 1227
7922.75 1220
7923.59 1154
7924.43 1133
7925.27 1076
7926.11 1044
7926.95 1092
7927.79 1025
7928.63 981
7929.47 882
7930.31 855
7931.15 940
7931.99 933
7932.83 882
7933.67 916
7934.51 905
7935.35 899
7936.19 878
7937.04 838
7937.88 830
7938.72 873
7939.56 865
7940.40 868
7941.24 895
7942.08 902
7942.92 898
7943.76 919
7944.60 898
7945.45 912
7946.29 904
7947.13 909
7947.97 902
7948.81 913
7949.65 1016
7950.49 926
7951.34 904
7952.18 923
7953.02 887
7953.86 963
7954.70 999
7955.54 981
7956.39 1034
7957.23 1007
7958.07 1058
7958.91 1081
7959.75 1060
7960.60 1024
7961.44 931
7962.28 987
7963.12 956
7963.96 965
7964.81 965
7965.65 980
7966.49 959
7967.33 1014
7968.18 1119
7969.02 1173
7969.86 1203
7970.70 1191
7971.55 1149
7972.39 1087
7973.23 1052
7974.08 1078
7974.92 994
7975.76 931
7976.60 890
7977.45 888
7978.29 921
7979.13 926
7979.98 810
7980.82 886
7981.66 860
7982.51 862
7983.35 869
7984.19 793
7985.04 821
7985.88 833
7986.72 787
7987.57 818
7988.41 812
7989.25 811
7990.10 836
7990.94 759
7991.78 750
7992.63 740
7993.47 736
7994.32 766
7995.16 817
7996.00 831
7996.85 798
7997.69 727
7998.53 724
7999.38 727
8000.22 726
8001.07 746
8001.91 744
8002.76 752
8003.60 725
8004.44 680
8005.29 708
8006.13 736
8006.98 687
8007.82 785
8008.67 783
8009.51 729
8010.36 738
8011.20 751
8012.05 725
8012.89 744
8013.74 773
8014.58 679
8015.43 735
8016.27 674
8017.12 708
8017.96 696
8018.81 745
8019.65 723
8020.50 673
8021.34 694
8022.19 699
8023.03 692
8023.88 662
8024.72 686
8025.57 665
8026.41 685
8027.26 745
8028.11 765
8028.95 689
8029.80 682
8030.64 693
8031.49 707
8032.33 668
8033.18 673
8034.03 702
8034.87 697
8035.72 666
8036.56 690
8037.41 666
8038.26 689
8039.10 701
8039.95 725
8040.80 727
8041.64 708
8042.49 780
8043.33 713
8044.18 758
8045.03 688
8045.87 739
8046.72 734
8047.57 734
8048.41 770
8049.26 759
8050.11 751
8050.95 725
8051.80 701
8052.65 697
8053.49 738
8054.34 714
8055.19 704
8056.04 693
8056.88 750
8057.73 693
8058.58 691
8059.42 660
8060.27 697
8061.12 639
8061.97 645
8062.81 684
8063.66 699
8064.51 680
8065.36 720
8066.20 697
8067.05 638
8067.90 679
8068.75 665
8069.60 703
8070.44 678
8071.29 662
8072.14 680
8072.99 676
8073.84 632
8074.68 643
8075.53 603
8076.38 653
8077.23 667
8078.08 630
8078.92 654
8079.77 672
8080.62 646
8081.47 685
8082.32 659
8083.17 594
8084.02 612
8084.86 669
8085.71 663
8086.56 658
8087.41 669
8088.26 687
8089.11 630
8089.96 636
8090.81 652
8091.65 613
8092.50 639
8093.35 670
8094.20 664
8095.05 659
8095.90 646
8096.75 655
8097.60 661
8098.45 689
8099.30 614
8100.15 655
8101.00 715
8101.85 666
8102.70 707
8103.54 605
8104.39 638
8105.24 690
8106.09 693
8106.94 695
8107.79 705
8108.64 616
8109.49 684
8110.34 685
8111.19 655
8112.04 681
8112.89 682
8113.74 659
8114.59 674
8115.44 677
8116.29 669
8117.14 700
8117.99 694
8118.84 735
8119.70 743
8120.55 722
8121.40 671
8122.25 738
8123.10 730
8123.95 739
8124.80 675
8125.65 718
8126.50 778
8127.35 720
8128.20 734
8129.05 707
8129.90 746
8130.76 758
8131.61 763
8132.46 735
8133.31 812
8134.16 797
8135.01 799
8135.86 829
8136.71 790
8137.56 736
8138.42 773
8139.27 785
8140.12 816
8140.97 737
8141.82 746
8142.67 704
8143.53 797
8144.38 780
8145.23 763
8146.08 755
8146.93 754
8147.78 814
8148.64 786
8149.49 802
8150.34 772
8151.19 783
8152.05 851
8152.90 863
8153.75 826
8154.60 845
8155.45 931
8156.31 976
8157.16 1062
8158.01 1055
8158.86 996
8159.72 1035
8160.57 956
8161.42 872
8162.27 882
8163.13 740
8163.98 761
8164.83 805
8165.69 818
8166.54 774
8167.39 796
8168.24 794
8169.10 735
8169.95 758
8170.80 750
8171.66 797
8172.51 710
8173.36 721
8174.22 662
8175.07 737
8175.92 675
8176.78 695
8177.63 739
8178.48 715
8179.34 697
8180.19 743
8181.04 735
8181.90 716
8182.75 697
8183.61 661
8184.46 738
8185.31 725
8186.17 703
8187.02 660
8187.87 625
8188.73 664
8189.58 613
8190.44 655
8191.29 691
8192.15 722
8193.00 672
8193.85 653
8194.71 707
8195.56 709
8196.42 741
8197.27 717
8198.13 685
8198.98 672
8199.84 704
8200.69 685
8201.55 703
8202.40 756
8203.25 702
8204.11 678
8204.96 687
8205.82 689
8206.67 677
8207.53 678
8208.38 723
8209.24 708
8210.09 661
8210.95 704
8211.81 714
8212.66 678
8213.52 707
8214.37 712
8215.23 686
8216.08 716
8216.94 730
8217.79 753
8218.65 734
8219.50 732
8220.36 757
8221.22 709
8222.07 739
8222.93 789
8223.78 757
8224.64 762
8225.50 739
8226.35 710
8227.21 722
8228.06 716
8228.92 755
8229.78 702
8230.63 701
8231.49 746
8232.34 739
8233.20 717
8234.06 703
8234.91 697
8235.77 683
8236.63 677
8237.48 657
8238.34 652
8239.20 684
8240.05 678
8240.91 678
8241.77 667
8242.62 617
8243.48 624
8244.34 618
8245.19 619
8246.05 666
8246.91 645
8247.77 589
8248.62 626
8249.48 641
8250.34 653
8251.20 617
8252.05 590
8252.91 632
8253.77 626
8254.62 636
8255.48 616
8256.34 631
8257.20 662
8258.06 637
8258.91 665
8259.77 639
8260.63 611
8261.49 640
8262.34 632
8263.20 655
8264.06 635
8264.92 640
8265.78 592
8266.63 635
8267.49 603
8268.35 624
8269.21 618
8270.07 675
8270.93 684
8271.78 638
8272.64 675
8273.50 669
8274.36 621
8275.22 633
8276.08 655
8276.93 641
8277.79 681
8278.65 647
8279.51 623
8280.37 651
8281.23 645
8282.09 664
8282.95 645
8283.81 619
8284.66 644
8285.52 651
8286.38 654
8287.24 609
8288.10 617
8288.96 647
8289.82 639
8290.68 644
8291.54 653
8292.40 631
8293.26 637
8294.12 669
8294.98 613
8295.84 644
8296.70 653
8297.56 668
8298.42 703
8299.28 714
8300.13 687
8300.99 675
8301.85 703
8302.71 666
8303.57 696
8304.43 696
8305.29 685
8306.16 693
8307.02 658
8307.88 722
8308.74 716
8309.60 680
8310.46 699
8311.32 676
8312.18 643
8313.04 621
8313.90 640
8314.76 645
8315.62 661
8316.48 655
8317.34 683
8318.20 626
8319.06 644
8319.92 615
8320.78 645
8321.65 643
8322.51 672
8323.37 673
8324.23 691
8325.09 649
8325.95 624
8326.81 610
8327.67 641
8328.53 662
8329.40 671
8330.26 644
8331.12 621
8331.98 629
8332.84 609
8333.70 731
8334.57 694
8335.43 653
8336.29 631
8337.15 669
8338.01 659
8338.87 678
8339.74 629
8340.60 663
8341.46 659
8342.32 644
8343.18 663
8344.05 679
8344.91 690
8345.77 719
8346.63 714
8347.49 673
8348.36 671
8349.22 695
8350.08 692
8350.94 713
8351.81 714
8352.67 701
8353.53 683
8354.39 665
8355.26 705
8356.12 655
8356.98 708
8357.85 710
8358.71 689
8359.57 730
8360.43 717
8361.30 724
8362.16 739
8363.02 750
8363.89 670
8364.75 695
8365.61 724
8366.48 722
8367.34 703
8368.20 693
8369.07 707
8369.93 710
8370.79 693
8371.66 715
8372.52 681
8373.38 715
8374.25 687
8375.11 651
8375.98 669
8376.84 714
8377.70 716
8378.57 699
8379.43 685
8380.30 686
8381.16 707
8382.02 724
8382.89 685
8383.75 728
8384.62 735
8385.48 737
8386.34 766
8387.21 753
8388.07 730
8388.94 769
8389.80 743
8390.67 764
8391.53 790
8392.40 761
8393.26 736
8394.13 757
8394.99 802
8395.85 779
8396.72 807
8397.58 786
8398.45 803
8399.31 781
8400.18 761
8401.04 779
8401.91 790
8402.77 787
8403.64 806
8404.50 802
8405.37 822
8406.24 769
8407.10 830
8407.97 855
8408.83 854
8409.70 827
8410.56 910
8411.43 945
8412.29 932
8413.16 873
8414.03 902
8414.89 931
8415.76 970
8416.62 930
8417.49 894
8418.35 937
8419.22 955
8420.09 937
8420.95 901
8421.82 928
8422.69 943
8423.55 956
8424.42 1038
8425.28 1038
8426.15 1050
8427.02 1046
8427.88 1078
8428.75 1074
8429.62 997
8430.48 1052
8431.35 1095
8432.22 1134
8433.08 1071
8433.95 1119
8434.82 1205
8435.68 1155
8436.55 1172
8437.42 1242
8438.28 1197
8439.15 1228
8440.02 1289
8440.89 1375
8441.75 1380
8442.62 1327
8443.49 1402
8444.35 1427
8445.22 1370
8446.09 1458
8446.96 1397
8447.82 1408
8448.69 1435
8449.56 1412
8450.43 1436
8451.29 1558
8452.16 1577
8453.03 1712
8453.90 2055
8454.76 2288
8455.63 2706
8456.50 3176
8457.37 3545
8458.24 3813
8459.10 3872
8459.97 3871
8460.84 3722
8461.71 3314
8462.58 2906
8463.45 2650
8464.31 2262
8465.18 2000
8466.05 1815
8466.92 1671
8467.79 1548
8468.66 1438
8469.52 1311
8470.39 1247
8471.26 1209
8472.13 1210
8473.00 1156
8473.87 1144
8474.74 1169
8475.61 1172
8476.47 1071
8477.34 1057
8478.21 1101
8479.08 1102
8479.95 1033
8480.82 1077
8481.69 1135
8482.56 1163
8483.43 1198
8484.30 1243
8485.17 1215
8486.04 1214
8486.91 1202
8487.78 1232
8488.64 1187
8489.51 1167
8490.38 1221
8491.25 1140
8492.12 1101
8492.99 1132
8493.86 1129
8494.73 1136
8495.60 1173
8496.47 1169
8497.34 1230
8498.21 1183
8499.08 1155
8499.95 1129
8500.82 1135
8501.69 1177
8502.56 1134
8503.43 1071
8504.30 1080
8505.17 1103
8506.05 1130
8506.92 1174
8507.79 1090
8508.66 1106
8509.53 1131
8510.40 1170
8511.27 1208
8512.14 1164
8513.01 1211
8513.88 1196
8514.75 1157
8515.62 1172
8516.49 1244
8517.37 1248
8518.24 1239
8519.11 1255
8519.98 1222
8520.85 1305
8521.72 1290
8522.59 1346
8523.46 1383
8524.33 1546
8525.21 1609
8526.08 1775
8526.95 1976
8527.82 2073
8528.69 2131
8529.56 2077
8530.44 2065
8531.31 1965
8532.18 1861
8533.05 1742
8533.92 1602
8534.80 1536
8535.67 1477
8536.54 1496
8537.41 1424
8538.28 1380
8539.16 1399
8540.03 1316
8540.90 1318
8541.77 1257
8542.64 1221
8543.52 1208
8544.39 1130
8545.26 1089
8546.13 1076
8547.01 1142
8547.88 1117
8548.75 1098
8549.62 1119
8550.50 1127
8551.37 1168
8552.24 1174
8553.12 1233
8553.99 1308
8554.86 1367
8555.73 1399
8556.61 1429
8557.48 1433
8558.35 1355
8559.23 1323
8560.10 1303
8560.97 1240
8561.85 1182
8562.72 1163
8563.59 1191
8564.47 1130
8565.34 1081
8566.21 1085
8567.09 1083
8567.96 1113
8568.83 1090
8569.71 1055
8570.58 1011
8571.46 1010
8572.33 1025
8573.20 1049
8574.08 1049
8574.95 1032
8575.83 1009
8576.70 1039
8577.57 1060
8578.45 1064
8579.32 1027
8580.20 1009
8581.07 1053
8581.94 1044
8582.82 1022
8583.69 1067
8584.57 1047
8585.44 1053
8586.32 1100
8587.19 1067
8588.07 1081
8588.94 1089
8589.82 1126
8590.69 1065
8591.57 1100
8592.44 1100
8593.32 1106
8594.19 1096
8595.07 1144
8595.94 1118
8596.82 1158
8597.69 1151
8598.57 1126
8599.44 1155
8600.32 1144
8601.19 1185
8602.07 1212
8602.94 1189
8603.82 1241
8604.69 1177
8605.57 1219
8606.44 1264
8607.32 1227
8608.20 1254
8609.07 1238
8609.95 1262
8610.82 1288
8611.70 1266
8612.57 1275
8613.45 1259
8614.33 1312
8615.20 1362
8616.08 1351
8616.95 1384
8617.83 1332
8618.71 1417
8619.58 1471
8620.46 1494
8621.34 1455
8622.21 1463
8623.09 1505
8623.97 1535
8624.84 1569
8625.72 1624
8626.59 1598
8627.47 1612
8628.35 1646
8629.22 1626
8630.10 1595
8630.98 1592
8631.86 1597
8632.73 1614
8633.61 1608
8634.49 1545
8635.36 1664
8636.24 1646
8637.12 1652
8637.99 1657
8638.87 1712
8639.75 1652
8640.63 1717
8641.50 1735
8642.38 1760
8643.26 1800
8644.14 1828
8645.01 1857
8645.89 1929
8646.77 2004
8647.65 2047
8648.52 2129
8649.40 2107
8650.28 2200
8651.16 2159
8652.04 2176
8652.91 2196
8653.79 2160
8654.67 2181
8655.55 2190
8656.43 2250
8657.30 2237
8658.18 2238
8659.06 2341
8659.94 2491
8660.82 2664
8661.70 3092
8662.57 3466
8663.45 3961
8664.33 4478
8665.21 5117
8666.09 5485
8666.97 5761
8667.85 5803
8668.72 5597
8669.60 5312
8670.48 4816
8671.36 4345
8672.24 3914
8673.12 3607
8674.00 3331
8674.88 2993
8675.76 2789
8676.63 2730
8677.51 2603
8678.39 2454
8679.27 2352
8680.15 2279
8681.03 2163
8681.91 2094
8682.79 1991
8683.67 1935
8684.55 1859
8685.43 1872
8686.31 1814
8687.19 1876
8688.07 1918
8688.95 1933
8689.83 2148
8690.71 2293
8691.59 2445
8692.47 2678
8693.35 3023
8694.23 3161
8695.11 3219
8695.99 3339
8696.87 3233
8697.75 3037
8698.63 2823
8699.51 2722
8700.39 2560
8701.27 2440
8702.15 2366
8703.03 2306
8703.91 2182
8704.79 2161
8705.67 2139
8706.55 2070
8707.43 1883
8708.31 1817
8709.19 1733
8710.07 1654
8710.96 1576
8711.84 1486
8712.72 1467
8713.60 1415
8714.48 1402
8715.36 1340
8716.24 1317
8717.12 1270
8718.00 1329
8718.89 1317
8719.77 1317
8720.65 1341
8721.53 1355
8722.41 1338
8723.29 1351
8724.17 1375
8725.06 1376
8725.94 1349
8726.82 1392
8727.70 1403
8728.58 1388
8729.46 1396
8730.35 1479
8731.23 1452
8732.11 1407
8732.99 1415
8733.87 1422
8734.76 1409
8735.64 1365
8736.52 1354
8737.40 1384
8738.29 1432
8739.17 1360
8740.05 1352
8740.93 1377
8741.81 1462
8742.70 1471
8743.58 1369
8744.46 1413
8745.34 1366
8746.23 1335
8747.11 1332
8747.99 1347
8748.88 1426
8749.76 1386
8750.64 1395
8751.52 1361
8752.41 1354
8753.29 1386
8754.17 1433
8755.06 1449
8755.94 1521
8756.82 1507
8757.71 1562
8758.59 1569
8759.47 1624
8760.36 1642
8761.24 1624
8762.12 1673
8763.01 1646
8763.89 1597
8764.77 1588
8765.66 1562
8766.54 1633
8767.42 1590
8768.31 1491
8769.19 1503
8770.08 1510
8770.96 1514
8771.84 1462
8772.73 1514
8773.61 1430
8774.50 1395
8775.38 1465
8776.26 1423
8777.15 1408
8778.03 1367
8778.92 1507
8779.80 1589
8780.69 1642
8781.57 1619
8782.46 1748
8783.34 1800
8784.22 1841
8785.11 1869
8785.99 1840
8786.88 1791
8787.76 1675
8788.65 1671
8789.53 1644
8790.42 1624
8791.30 1503
8792.19 1403
8793.07 1366
8793.96 1305
8794.84 1243
8795.73 1177
8796.61 1266
8797.50 1149
8798.38 1144
8799.27 1094
8800.15 1114
8801.04 1088
8801.93 1019
8802.81 1058
8803.70 1058
8804.58 1035
8805.47 1060
8806.35 1042
8807.24 1017
8808.12 1023
8809.01 1030
8809.90 1020
8810.78 1006
8811.67 1025
8812.55 1007
8813.44 995
8814.33 987
8815.21 996
8816.10 997
8816.98 986
8817.87 1000
8818.76 1021
8819.64 1003
8820.53 1010
8821.42 997
8822.30 1012
8823.19 1009
8824.08 991
8824.96 987
8825.85 973
8826.74 918
8827.62 907
8828.51 961
8829.40 914
8830.28 953
8831.17 958
8832.06 952
8832.94 921
8833.83 871
8834.72 935
8835.61 943
8836.49 986
8837.38 934
8838.27 912
8839.16 914
8840.04 878
8840.93 896
8841.82 889
8842.70 871
8843.59 850
8844.48 874
8845.37 884
8846.26 885
8847.14 892
8848.03 865
8848.92 937
8849.81 897
8850.69 883
8851.58 882
8852.47 810
8853.36 822
8854.25 854
8855.13 837
8856.02 887
8856.91 852
8857.80 852
8858.69 833
8859.58 883
8860.46 836
8861.35 848
8862.24 826
8863.13 853
8864.02 861
8864.91 872
8865.80 854
8866.68 839
8867.57 883
8868.46 884
8869.35 830
8870.24 803
8871.13 819
8872.02 802
8872.91 828
8873.80 791
8874.69 759
8875.57 773
8876.46 813
8877.35 901
8878.24 852
8879.13 811
8880.02 812
8880.91 773
8881.80 763
8882.69 798
8883.58 730
8884.47 740
8885.36 761
8886.25 751
8887.14 764
8888.03 721
8888.92 720
8889.81 747
8890.70 732
8891.59 751
8892.48 731
8893.37 705
8894.26 666
8895.15 690
8896.04 691
8896.93 670
8897.82 674
8898.71 647
8899.60 667
8900.49 666
8901.38 674
8902.27 641
8903.16 644
8904.05 664
8904.94 625
8905.83 653
8906.72 687
8907.61 685
8908.50 654
8909.40 631
8910.29 654
8911.18 637
8912.07 647
8912.96 655
8913.85 590
8914.74 636
8915.63 648
8916.52 658
8917.42 665
8918.31 666
8919.20 670
8920.09 659
8920.98 654
8921.87 602
8922.76 605
8923.66 634
8924.55 634
8925.44 633
8926.33 623
8927.22 633
8928.11 599
8929.01 591
8929.90 624
8930.79 598
8931.68 584
8932.57 603
8933.47 663
8934.36 626
8935.25 575
8936.14 602
8937.03 633
8937.93 598
8938.82 614
8939.71 639
8940.60 585
8941.50 614
8942.39 615
8943.28 626
8944.17 567
8945.07 605
8945.96 583
8946.85 629
8947.75 566
8948.64 545
8949.53 598
8950.42 601
8951.32 605
8952.21 579
8953.10 592
8954.00 578
8954.89 622
8955.78 580
8956.68 593
8957.57 608
8958.46 558
8959.36 562
8960.25 568
8961.14 601
8962.04 553
8962.93 546
8963.82 562
8964.72 593
8965.61 580
8966.50 615
8967.40 604
8968.29 585
8969.19 580
8970.08 578
8970.97 593
8971.87 583
8972.76 599
8973.66 633
8974.55 619
8975.44 622
8976.34 550
8977.23 571
8978.13 581
8979.02 550
8979.91 569
8980.81 579
8981.70 596
8982.60 552
8983.49 549
8984.39 529
8985.28 559
8986.18 551
8987.07 584
8987.97 541
8988.86 565
8989.76 574
8990.65 553
8991.55 514
8992.44 539
8993.34 538
8994.23 553
8995.13 585
8996.02 569
8996.92 567
8997.81 571
8998.71 557
8999.60 516
9000.50 562
9001.39 553
9002.29 550
9003.18 555
9004.08 553
9004.98 566
9005.87 564
9006.77 599
9007.66 537
9008.56 539
9009.45 537
9010.35 550
9011.25 525
9012.14 558
9013.04 560
9013.93 553
9014.83 591
9015.73 546
9016.62 546
9017.52 570
9018.42 552
9019.31 571
9020.21 557
9021.10 512
9022.00 565
9022.90 548
9023.79 573
9024.69 592
9025.59 557
9026.48 590
9027.38 602
9028.28 567
9029.17 627
9030.07 598
9030.97 555
9031.87 569
9032.76 579
9033.66 557
9034.56 563
9035.45 598
9036.35 535
9037.25 557
9038.15 577
9039.04 576
9039.94 592
9040.84 584
9041.73 548
9042.63 559
9043.53 547
9044.43 578
9045.33 565
9046.22 599
9047.12 597
9048.02 556
9048.92 568
9049.81 539
9050.71 572
9051.61 588
9052.51 579
9053.41 609
9054.30 593
9055.20 582
9056.10 605
9057.00 624
9057.90 579
9058.80 593
9059.69 580
9060.59 621
9061.49 599
9062.39 597
9063.29 556
9064.19 572
9065.08 594
9065.98 567
9066.88 633
9067.78 644
9068.68 574
9069.58 605
9070.48 581
9071.38 618
9072.27 608
9073.17 601
9074.07 613
9074.97 598
9075.87 592
9076.77 552
9077.67 597
9078.57 606
9079.47 561
9080.37 576
9081.27 597
9082.17 557
9083.07 571
9083.97 581
9084.87 599
9085.76 584
9086.66 553
9087.56 578
9088.46 590
9089.36 533
9090.26 575
9091.16 567
9092.06 591
9092.96 614
9093.86 594
9094.76 659
9095.66 609
9096.56 604
9097.46 555
9098.36 557
9099.26 568
9100.17 615
9101.07 613
9101.97 610
9102.87 570
9103.77 598
9104.67 531
9105.57 566
9106.47 585
9107.37 577
9108.27 538
9109.17 543
9110.07 557
9110.97 546
9111.87 545
9112.77 548
9113.68 522
9114.58 573
9115.48 539
9116.38 553
9117.28 570
9118.18 565
9119.08 584
9119.98 596
9120.89 591
9121.79 553
9122.69 537
9123.59 582
9124.49 588
9125.39 569
9126.29 546
9127.20 599
9128.10 626
9129.00 595
9129.90 582
9130.80 574
9131.71 623
9132.61 621
9133.51 552
9134.41 602
9135.31 538
9136.22 527
9137.12 575
9138.02 526
9138.92 586
9139.83 569
9140.73 554
9141.63 566
9142.53 557
9143.43 613
9144.34 592
9145.24 599
9146.14 581
9147.05 521
9147.95 594
9148.85 575
9149.75 544
9150.66 563
9151.56 590
9152.46 582
9153.37 589
9154.27 578
9155.17 581
9156.07 588
9156.98 559
9157.88 589
9158.78 580
9159.69 571
9160.59 583
9161.49 618
9162.40 593
9163.30 532
9164.20 575
9165.11 588
9166.01 559
9166.92 586
9167.82 589
9168.72 618
9169.63 576
9170.53 569
9171.43 605
9172.34 575
9173.24 608
9174.15 580
9175.05 576
9175.95 582
9176.86 552
9177.76 585
9178.67 539
9179.57 579
9180.48 576
9181.38 593
9182.28 595
9183.19 543
9184.09 590
9185.00 624
9185.90 560
9186.81 566
9187.71 599
9188.62 636
9189.52 598
9190.43 573
9191.33 601
9192.24 583
9193.14 614
9194.05 638
9194.95 602
9195.86 595
9196.76 593
9197.67 630
9198.57 614
9199.48 637
9200.38 602
9201.29 645
9202.19 663
9203.10 614
9204.00 629
9204.91 645
9205.81 611
9206.72 635
9207.63 629
9208.53 639
9209.44 613
9210.34 594
9211.25 599
9212.15 547
9213.06 561
9213.97 594
9214.87 565
9215.78 579
9216.68 618
9217.59 615
9218.50 605
9219.40 622
9220.31 644
9221.22 621
9222.12 598
9223.03 608
9223.94 576
9224.84 562
9225.75 585
9226.65 579
9227.56 554
9228.47 607
9229.37 584
9230.28 578
9231.19 561
9232.10 579
9233.00 551
9233.91 616
9234.82 571
9235.72 564
9236.63 606
9237.54 556
9238.44 562
9239.35 590
9240.26 559
9241.17 569
9242.07 555
9242.98 569
9243.89 574
9244.80 557
9245.70 530
9246.61 544
9247.52 567
9248.43 584
9249.33 547
9250.24 570
9251.15 594
9252.06 591
9252.97 617
9253.87 589
9254.78 625
9255.69 586
9256.60 578
9257.51 601
9258.41 581
9259.32 631
9260.23 644
9261.14 604
9262.05 604
9262.96 645
9263.86 672
9264.77 705
9265.68 680
9266.59 662
9267.50 645
9268.41 666
9269.32 671
9270.22 619
9271.13 622
9272.04 666
9272.95 591
9273.86 618
9274.77 641
9275.68 592
9276.59 584
9277.50 627
9278.40 607
9279.31 606
9280.22 582
9281.13 605
9282.04 654
9282.95 611
9283.86 608
9284.77 642
9285.68 591
9286.59 596
9287.50 626
9288.41 569
9289.32 619
9290.23 644
9291.14 616
9292.05 654
9292.96 609
9293.87 602
9294.78 604
9295.69 616
9296.60 636
9297.51 615
9298.42 610
9299.33 599
9300.24 659
9301.15 678
9302.06 613
9302.97 631
9303.88 642
9304.79 635
9305.70 653
9306.61 634
9307.52 665
9308.43 618
9309.34 678
9310.25 710
9311.16 690
9312.07 701
9312.98 647
9313.90 645
9314.81 694
9315.72 661
9316.63 662
9317.54 690
9318.45 680
9319.36 598
9320.27 619
9321.18 659
9322.10 673
9323.01 633
9323.92 625
9324.83 599
9325.74 662
9326.65 651
9327.56 623
9328.48 661
9329.39 669
9330.30 633
9331.21 625
9332.12 646
9333.03 621
9333.95 604
9334.86 606
9335.77 634
9336.68 643
9337.59 630
9338.51 650
9339.42 658
9340.33 660
9341.24 638
9342.15 638
9343.07 651
9343.98 641
9344.89 661
9345.80 665
9346.72 636
9347.63 669
9348.54 653
9349.45 634
9350.37 637
9351.28 637
9352.19 678
9353.11 651
9354.02 636
9354.93 631
9355.84 624
9356.76 644
9357.67 631
9358.58 615
9359.50 619
9360.41 662
9361.32 683
9362.24 685
9363.15 671
9364.06 640
9364.98 665
9365.89 696
9366.80 675
9367.72 651
9368.63 650
9369.54 661
9370.46 647
9371.37 644
9372.28 664
9373.20 717
9374.11 674
9375.03 693
9375.94 659
9376.85 708
9377.77 696
9378.68 688
9379.60 717
9380.51 706
9381.42 716
9382.34 694
9383.25 729
9384.17 753
9385.08 710
9386.00 727
9386.91 761
9387.82 747
9388.74 723
9389.65 801
9390.57 729
9391.48 762
9392.40 776
9393.31 784
9394.23 829
9395.14 825
9396.06 844
9396.97 830
9397.89 812
9398.80 793
9399.72 869
9400.63 803
9401.55 813
9402.46 831
9403.38 804
9404.29 788
9405.21 813
9406.12 810
9407.04 846
9407.95 877
9408.87 793
9409.79 799
9410.70 802
9411.62 819
9412.53 844
9413.45 840
9414.36 829
9415.28 840
9416.20 819
9417.11 811
9418.03 842
9418.94 827
9419.86 797
9420.78 860
9421.69 822
9422.61 843
9423.52 867
9424.44 829
9425.36 893
9426.27 895
9427.19 910
9428.11 901
9429.02 920
9429.94 904
9430.86 900
9431.77 881
9432.69 931
9433.61 1017
9434.52 987
9435.44 995
9436.36 1024
9437.27 1047
9438.19 1045
9439.11 1036
9440.02 1050
9440.94 1130
9441.86 1123
9442.78 1146
9443.69 1182
9444.61 1203
9445.53 1196
9446.44 1207
9447.36 1260
9448.28 1265
9449.20 1250
9450.11 1350
9451.03 1504
9451.95 1563
9452.87 1759
9453.78 1840
9454.70 1842
9455.62 1977
9456.54 2008
9457.46 1902
9458.37 1770
9459.29 1682
9460.21 1586
9461.13 1436
9462.05 1314
9462.96 1235
9463.88 1175
9464.80 1052
9465.72 1048
9466.64 1019
9467.56 964
9468.47 957
9469.39 940
9470.31 917
9471.23 903
9472.15 885
9473.07 871
9473.98 884
9474.90 874
9475.82 872
9476.74 896
9477.66 895
9478.58 866
9479.50 847
9480.42 849
9481.34 910
9482.26 916
9483.17 922
9484.09 968
9485.01 904
9485.93 909
9486.85 886
9487.77 932
9488.69 971
9489.61 906
9490.53 869
9491.45 904
9492.37 923
9493.29 863
9494.21 914
9495.13 920
9496.05 873
9496.97 846
9497.89 890
9498.81 866
9499.73 895
9500.65 909
9501.57 943
9502.49 942
9503.41 907
9504.33 929
9505.25 924
9506.17 934
9507.09 944
9508.01 950
9508.93 995
9509.85 971
9510.77 971
9511.69 979
9512.61 990
9513.53 1015
9514.45 1053
9515.37 1023
9516.29 1075
9517.21 1074
9518.13 1111
9519.05 1141
9519.98 1188
9520.90 1248
9521.82 1336
9522.74 1299
9523.66 1335
9524.58 1390
9525.50 1369
9526.42 1387
9527.34 1397
9528.27 1376
9529.19 1304
9530.11 1294
9531.03 1308
9531.95 1310
9532.87 1288
9533.79 1270
9534.72 1281
9535.64 1278
9536.56 1279
9537.48 1275
9538.40 1285
9539.32 1216
9540.25 1193
9541.17 1151
9542.09 1145
9543.01 1133
9543.93 1137
9544.86 1041
9545.78 1034
9546.70 1078
9547.62 1075
9548.55 1104
9549.47 1094
9550.39 1087
9551.31 1015
9552.24 1087
9553.16 1140
9554.08 1059
9555.00 1163
9555.93 1096
9556.85 1160
9557.77 1132
9558.69 1176
9559.62 1200
9560.54 1185
9561.46 1191
9562.39 1098
9563.31 1166
9564.23 1159
9565.15 1204
9566.08 1169
9567.00 1198
9567.92 1172
9568.85 1176
9569.77 1276
9570.69 1238
9571.62 1213
9572.54 1218
9573.46 1179
9574.39 1202
9575.31 1293
9576.23 1298
9577.16 1314
9578.08 1374
9579.01 1373
9579.93 1376
9580.85 1439
9581.78 1441
9582.70 1418
9583.63 1461
9584.55 1455
9585.47 1434
9586.40 1480
9587.32 1404
9588.25 1404
9589.17 1400
9590.09 1417
9591.02 1402
9591.94 1404
9592.87 1451
9593.79 1426
9594.72 1450
9595.64 1578
9596.57 1674
9597.49 1781
9598.42 1924
9599.34 1989
9600.26 2087
9601.19 2235
9602.11 2219
9603.04 2170
9603.96 2117
9604.89 2060
9605.81 1967
9606.74 1846
9607.66 1786
9608.59 1616
9609.51 1617
9610.44 1580
9611.37 1558
9612.29 1518
9613.22 1466
9614.14 1431
9615.07 1438
9615.99 1432
9616.92 1392
9617.84 1372
9618.77 1355
9619.70 1323
9620.62 1356
9621.55 1408
9622.47 1391
9623.40 1395
9624.32 1453
9625.25 1418
9626.18 1422
9627.10 1411
9628.03 1470
9628.95 1465
9629.88 1456
9630.81 1415
9631.73 1396
9632.66 1419
9633.59 1446
9634.51 1443
9635.44 1444
9636.37 1520
9637.29 1532
9638.22 1549
9639.15 1570
9640.07 1600
9641.00 1628
9641.93 1731
9642.85 1675
9643.78 1689
9644.71 1721
9645.63 1720
9646.56 1788
9647.49 1800
9648.41 1801
9649.34 1792
9650.27 1813
9651.20 1750
9652.12 1783
9653.05 1734
9653.98 1678
9654.91 1706
9655.83 1674
9656.76 1704
9657.69 1712
9658.62 1701
9659.54 1696
9660.47 1693
9661.40 1749
9662.33 1685
9663.25 1730
9664.18 1732
9665.11 1731
9666.04 1785
9666.97 1768
9667.89 1794
9668.82 1815
9669.75 1815
9670.68 1880
9671.61 1858
9672.53 1850
9673.46 1947
9674.39 1874
9675.32 1943
9676.25 2007
9677.18 2023
9678.11 1960
9679.03 1976
9679.96 2023
9680.89 2001
9681.82 2009
9682.75 2043
9683.68 2086
9684.61 2102
9685.54 2017
9686.46 2040
9687.39 2082
9688.32 2005
9689.25 2084
9690.18 2079
9691.11 2108
9692.04 2080
9692.97 2084
9693.90 2102
9694.83 2158
9695.76 2122
9696.69 2209
9697.61 2207
9698.54 2209
9699.47 2271
9700.40 2312
9701.33 2381
9702.26 2386
9703.19 2410
9704.12 2393
9705.05 2269
9705.98 2208
9706.91 2209
9707.84 2088
9708.77 2163
9709.70 2138
9710.63 2093
9711.56 2156
9712.49 2190
9713.42 2227
9714.35 2317
9715.28 2366
9716.21 2416
9717.14 2452
9718.07 2458
9719.00 2422
9719.94 2299
9720.87 2242
9721.80 2167
9722.73 2129
9723.66 2028
9724.59 1968
9725.52 1901
9726.45 1838
9727.38 1778
9728.31 1740
9729.24 1676
9730.17 1709
9731.10 1711
9732.04 1719
9732.97 1739
9733.90 1678
9734.83 1714
9735.76 1698
9736.69 1628
9737.62 1624
9738.55 1684
9739.49 1624
9740.42 1522
9741.35 1467
9742.28 1455
9743.21 1483
9744.14 1435
9745.08 1467
9746.01 1424
9746.94 1415
9747.87 1422
9748.80 1380
9749.74 1370
9750.67 1377
9751.60 1350
9752.53 1378
9753.46 1357
9754.40 1342
9755.33 1316
9756.26 1323
9757.19 1310
9758.13 1243
9759.06 1270
9759.99 1290
9760.92 1240
9761.85 1265
9762.79 1260
9763.72 1255
9764.65 1223
9765.59 1224
9766.52 1361
9767.45 1332
9768.38 1275
9769.32 1307
9770.25 1330
9771.18 1312
9772.12 1295
9773.05 1318
9773.98 1330
9774.92 1298
9775.85 1302
9776.78 1277
9777.71 1263
9778.65 1236
9779.58 1273
9780.52 1280
9781.45 1271
9782.38 1297
9783.32 1287
9784.25 1274
9785.18 1289
9786.12 1295
9787.05 1284
9787.98 1269
9788.92 1294
9789.85 1240
9790.79 1231
9791.72 1198
9792.65 1143
9793.59 1163
9794.52 1212
9795.46 1260
9796.39 1184
9797.32 1174
9798.26 1308
9799.19 1277
9800.13 1261
9801.06 1364
9802.00 1242
9802.93 1226
9803.87 1224
9804.80 1192
9805.73 1199
9806.67 1171
9807.60 1157
9808.54 1149
9809.47 1140
9810.41 1113
9811.34 1072
9812.28 1058
9813.21 1070
9814.15 1062
9815.08 985
9816.02 1042
9816.95 1014
9817.89 1015
9818.82 984
9819.76 981
9820.69 996
9821.63 999
9822.57 1031
9823.50 987
9824.44 956
9825.37 927
9826.31 985
9827.24 988
9828.18 939
9829.11 1000
9830.05 982
9830.99 980
9831.92 992
9832.86 965
9833.79 940
9834.73 939
9835.67 929
9836.60 947
9837.54 973
9838.47 974
9839.41 960
9840.35 964
9841.28 963
9842.22 970
9843.16 1006
9844.09 986
9845.03 946
9845.97 978
9846.90 974
9847.84 1011
9848.78 979
9849.71 962
9850.65 947
9851.59 929
9852.52 953
9853.46 939
9854.40 970
9855.33 958
9856.27 954
9857.21 974
9858.14 999
9859.08 943
9860.02 984
9860.96 908
9861.89 891
9862.83 930
9863.77 915
9864.71 893
9865.64 913
9866.58 895
9867.52 911
9868.46 909
9869.39 923
9870.33 874
9871.27 871
9872.21 893
9873.15 851
9874.08 875
9875.02 890
9875.96 870
9876.90 893
9877.83 873
9878.77 916
9879.71 897
9880.65 928
9881.59 864
9882.53 889
9883.46 823
9884.40 846
9885.34 871
9886.28 848
9887.22 879
9888.16 919
9889.10 860
9890.03 815
9890.97 841
9891.91 834
9892.85 834
9893.79 825
9894.73 879
9895.67 844
9896.61 843
9897.54 833
9898.48 824
9899.42 888
9900.36 854
9901.30 848
9902.24 844
9903.18 823
9904.12 847
9905.06 822
9906.00 864
9906.94 861
9907.88 890
9908.82 845
9909.76 879
9910.70 870
9911.63 810
9912.57 854
9913.51 849
9914.45 876
9915.39 874
9916.33 847
9917.27 880
9918.21 911
9919.15 826
9920.09 863
9921.03 904
9921.97 932
9922.91 980
9923.85 1064
9924.79 1092
9925.74 1178
9926.68 1294
9927.62 1294
9928.56 1382
9929.50 1420
9930.44 1360
9931.38 1293
9932.32 1277
9933.26 1185
9934.20 1170
9935.14 1094
9936.08 1031
9937.02 993
9937.96 995
9938.90 944
9939.85 891
9940.79 879
9941.73 864
9942.67 832
9943.61 841
9944.55 826
9945.49 859
9946.43 840
9947.38 847
9948.32 884
9949.26 901
9950.20 897
9951.14 894
9952.08 920
9953.02 971
9953.97 904
9954.91 898
9955.85 908
9956.79 846
9957.73 822
9958.68 798
9959.62 823
9960.56 815
9961.50 770
9962.44 749
9963.39 716
9964.33 730
9965.27 774
9966.21 767
9967.15 725
9968.10 713
9969.04 733
9969.98 748
9970.92 725
9971.87 754
9972.81 691
9973.75 678
9974.69 687
9975.64 653
9976.58 650
9977.52 644
9978.47 688
9979.41 635
9980.35 642
9981.29 707
9982.24 708
9983.18 696
9984.12 677
9985.07 691
9986.01 687
9986.95 685
9987.90 687
9988.84 718
9989.78 700
9990.73 672
9991.67 700
9992.61 692
9993.56 677
9994.50 685
9995.44 735
9996.39 720
9997.33 691
9998.27 648
9999.22 685
10000.16 757
10001.11 707
10002.05 716
10002.99 714
10003.94 692
10004.88 700
10005.83 675
10006.77 721
10007.72 676
10008.66 685
10009.60 664
10010.55 662
10011.49 634
10012.44 681
10013.38 679
10014.33 695
10015.27 697
10016.21 660
10017.16 696
10018.10 694
10019.05 685
10019.99 648
10020.94 680
10021.88 685
10022.83 673
10023.77 724
10024.72 691
10025.66 650
10026.61 697
10027.55 702
10028.50 673
10029.44 634
10030.39 672
10031.33 685
10032.28 673
10033.23 666
10034.17 627
10035.12 644
10036.06 683
10037.01 633
10037.95 672
10038.90 622
10039.84 672
10040.79 630
10041.74 594
10042.68 617
10043.63 669
10044.57 693
10045.52 652
10046.47 649
10047.41 604
10048.36 628
10049.30 663
10050.25 626
10051.20 620
10052.14 607
10053.09 632
10054.04 605
10054.98 587
10055.93 582
10056.88 602
10057.82 618
10058.77 633
10059.72 622
10060.66 645
10061.61 672
10062.56 613
10063.50 621
10064.45 613
10065.40 609
10066.34 636
10067.29 655
10068.24 607
10069.18 614
10070.13 616
10071.08 594
10072.03 618
10072.97 628
10073.92 598
10074.87 597
10075.82 595
10076.76 627
10077.71 600
10078.66 603
10079.61 579
10080.55 650
10081.50 649
10082.45 593
10083.40 601
10084.34 622
10085.29 669
10086.24 667
10087.19 642
10088.14 619
10089.08 626
10090.03 624
10090.98 629
10091.93 610
10092.88 623
10093.83 596
10094.77 619
10095.72 610
10096.67 579
10097.62 609
10098.57 619
10099.52 595
10100.46 631
10101.41 624
10102.36 609
10103.31 602
10104.26 597
10105.21 599
10106.16 599
10107.11 624
10108.05 635
10109.00 637
10109.95 599
10110.90 579
10111.85 596
10112.80 618
10113.75 630
10114.70 594
10115.65 622
10116.60 574
10117.55 593
10118.50 628
10119.45 636
10120.39 601
10121.34 603
10122.29 658
10123.24 642
10124.19 587
10125.14 591
10126.09 620
10127.04 578
10127.99 592
10128.94 617
10129.89 636
10130.84 649
10131.79 594
10132.74 617
10133.69 642
10134.64 649
10135.59 627
10136.54 643
10137.49 626
10138.44 611
10139.39 610
10140.34 644
10141.30 663
10142.25 626
10143.20 656
10144.15 697
10145.10 658
10146.05 640
10147.00 614
10147.95 663
10148.90 658
10149.85 666
10150.80 626
10151.75 682
10152.70 675
10153.66 641
10154.61 684
10155.56 642
10156.51 670
10157.46 685
10158.41 679
10159.36 687
10160.31 711
10161.27 697
10162.22 714
10163.17 697
10164.12 699
10165.07 690
10166.02 690
10166.98 686
10167.93 704
10168.88 737
10169.83 718
10170.78 713
10171.73 686
10172.69 697
10173.64 723
10174.59 719
10175.54 690
10176.50 794
10177.45 774
10178.40 788
10179.35 754
10180.30 762
10181.26 782
10182.21 800
10183.16 801
10184.11 770
10185.07 787
10186.02 746
10186.97 756
10187.92 777
10188.88 759
10189.83 731
10190.78 733
10191.74 776
10192.69 795
10193.64 749
10194.59 776
10195.55 781
10196.50 778
10197.45 769
10198.41 777
10199.36 756
10200.31 782
10201.27 790
10202.22 796
10203.17 771
10204.13 794
10205.08 839
10206.03 843
10206.99 829
10207.94 828
10208.89 852
10209.85 855
10210.80 878
10211.76 875
10212.71 890
10213.66 850
10214.62 863
10215.57 857
10216.53 794
10217.48 790
10218.43 792
10219.39 782
10220.34 777
10221.30 760
10222.25 772
10223.21 812
10224.16 766
10225.11 743
10226.07 769
10227.02 795
10227.98 777
10228.93 755
10229.89 782
10230.84 815
10231.80 858
10232.75 912
10233.71 867
10234.66 916
10235.62 1022
10236.57 1026
10237.53 1041
10238.48 1069
10239.44 1060
10240.39 1038
10241.35 1059
10242.30 996
10243.26 966
10244.21 941
10245.17 947
10246.12 850
10247.08 859
10248.03 802
10248.99 787
10249.94 785
10250.90 757
10251.86 708
10252.81 746
10253.77 729
10254.72 721
10255.68 758
10256.63 748
10257.59 722
10258.55 703
10259.50 712
10260.46 705
10261.41 697
10262.37 653
10263.33 673
10264.28 698
10265.24 692
10266.20 684
10267.15 689
10268.11 662
10269.07 708
10270.02 650
10270.98 633
10271.94 668
10272.89 627
10273.85 681
10274.81 715
10275.76 677
10276.72 658
10277.68 618
10278.63 616
10279.59 679
10280.55 636
10281.50 628
10282.46 604
10283.42 595
10284.38 604
10285.33 591
10286.29 652
10287.25 633
10288.20 643
10289.16 658
10290.12 652
10291.08 633
10292.03 664
10292.99 652
10293.95 657
10294.91 662
10295.86 664
10296.82 689
10297.78 682
10298.74 636
10299.70 654
10300.65 647
10301.61 651
10302.57 644
10303.53 661
10304.49 681
10305.44 653
10306.40 670
10307.36 629
10308.32 637
10309.28 660
10310.24 684
10311.19 703
10312.15 686
10313.11 657
10314.07 696
10315.03 697
10315.99 692
10316.95 695
10317.90 721
10318.86 688
10319.82 708
10320.78 706
10321.74 653
10322.70 671
10323.66 682
10324.62 687
10325.58 651
10326.54 616
10327.49 627
10328.45 627
10329.41 602
10330.37 635
10331.33 643
10332.29 619
10333.25 651
10334.21 625
10335.17 661
10336.13 601
10337.09 654
10338.05 635
10339.01 590
10339.97 634
10340.93 615
10341.89 612
10342.85 573
10343.81 589
10344.77 555
10345.73 556
10346.69 589
10347.65 575
10348.61 609
10349.57 608
10350.53 598
10351.49 608
10352.45 570
10353.41 590
10354.37 534
10355.33 580
10356.29 609
10357.25 563
10358.21 562
10359.17 539
10360.13 583
10361.09 566
10362.06 557
10363.02 548
10363.98 507
10364.94 514
10365.90 555
10366.86 553
10367.82 526
10368.78 535
10369.74 560
10370.70 554
10371.67 537
10372.63 561
10373.59 580
10374.55 549
10375.51 555
10376.47 594
10377.43 562
10378.40 566
10379.36 534
10380.32 567
10381.28 569
10382.24 556
10383.20 543
10384.17 582
10385.13 539
10386.09 563
10387.05 548
10388.01 550
10388.98 518
10389.94 553
10390.90 524
10391.86 525
10392.82 507
10393.79 480
10394.75 511
10395.71 498
10396.67 530
10397.64 538
10398.60 516
10399.56 522
10400.52 532
10401.49 515
10402.45 510
10403.41 527
10404.37 492
10405.34 512
10406.30 504
10407.26 494
10408.23 518
10409.19 536
10410.15 524
10411.11 483
10412.08 539
10413.04 529
10414.00 519
10414.97 518
10415.93 531
10416.89 523
10417.86 491
10418.82 457
10419.78 483
10420.75 504
10421.71 492
10422.68 503
10423.64 496
10424.60 515
10425.57 499
10426.53 489
10427.49 513
10428.46 481
10429.42 494
10430.39 515
10431.35 521
10432.31 518
10433.28 485
10434.24 500
10435.21 487
10436.17 508
10437.13 491
10438.10 508
10439.06 475
10440.03 504
10440.99 497
10441.96 470
10442.92 485
10443.89 507
10444.85 486
10445.82 470
10446.78 474
10447.74 479
10448.71 461
10449.67 460
10450.64 490
10451.60 478
10452.57 493
10453.53 484
10454.50 511
10455.46 503
10456.43 490
10457.39 499
10458.36 498
10459.33 523
10460.29 467
10461.26 493
10462.22 496
10463.19 494
10464.15 470
10465.12 491
10466.08 520
10467.05 518
10468.01 490
10468.98 488
10469.95 474
10470.91 491
10471.88 507
10472.84 454
10473.81 488
10474.78 500
10475.74 488
10476.71 463
10477.67 485
10478.64 475
10479.61 500
10480.57 495
10481.54 482
10482.51 496
10483.47 517
10484.44 521
10485.41 517
10486.37 471
10487.34 493
10488.30 481
10489.27 513
10490.24 539
10491.20 477
10492.17 499
10493.14 506
10494.11 495
10495.07 505
10496.04 526
10497.01 533
10497.97 524
10498.94 543
10499.91 515
10500.88 504
10501.84 518
10502.81 520
10503.78 523
10504.74 551
10505.71 546
10506.68 534
10507.65 477
10508.61 524
10509.58 530
10510.55 521
10511.52 538
10512.49 533
10513.45 513
10514.42 532
10515.39 506
10516.36 566
10517.32 495
10518.29 489
10519.26 507
10520.23 484
10521.20 497
10522.17 492
10523.13 503
10524.10 494
10525.07 506
10526.04 512
10527.01 517
10527.98 496
10528.94 526
10529.91 510
10530.88 530
10531.85 504
10532.82 504
10533.79 511
10534.76 530
10535.72 547
10536.69 524
10537.66 484
10538.63 470
10539.60 509
10540.57 503
10541.54 498
10542.51 533
10543.48 533
10544.45 547
10545.42 538
10546.38 529
10547.35 530
10548.32 547
10549.29 538
10550.26 552
10551.23 539
10552.20 511
10553.17 510
10554.14 539
10555.11 598
10556.08 558
10557.05 524
10558.02 510
10558.99 541
10559.96 565
10560.93 536
10561.90 520
10562.87 571
10563.84 561
10564.81 548
10565.78 567
10566.75 619
10567.72 622
10568.69 588
10569.66 595
10570.63 586
10571.60 588
10572.57 612
10573.54 599
10574.51 562
10575.48 596
10576.46 593
10577.43 562
10578.40 606
10579.37 584
10580.34 586
10581.31 555
10582.28 561
10583.25 585
10584.22 547
10585.19 589
10586.16 598
10587.14 622
10588.11 576
10589.08 610
10590.05 670
10591.02 595
10591.99 619
10592.96 607
10593.94 623
10594.91 637
10595.88 643
10596.85 641
10597.82 624
10598.79 610
10599.77 633
10600.74 640
10601.71 703
10602.68 685
10603.65 710
10604.62 728
10605.60 781
10606.57 782
10607.54 816
10608.51 886
10609.49 898
10610.46 910
10611.43 972
10612.40 948
10613.37 906
10614.35 907
10615.32 866
10616.29 841
10617.26 784
10618.24 802
10619.21 747
10620.18 719
10621.16 707
10622.13 656
10623.10 673
10624.07 682
10625.05 680
10626.02 598
10626.99 645
10627.97 608
10628.94 642
10629.91 648
10630.89 638
10631.86 606
10632.83 629
10633.80 605
10634.78 595
10635.75 631
10636.73 682
10637.70 657
10638.67 633
10639.65 632
10640.62 664
10641.59 636
10642.57 641
10643.54 645
10644.51 648
10645.49 651
10646.46 648
10647.44 626
10648.41 586
10649.38 577
10650.36 611
10651.33 634
10652.31 565
10653.28 584
10654.25 551
10655.23 589
10656.20 592
10657.18 560
10658.15 528
10659.13 557
10660.10 574
10661.08 530
10662.05 544
10663.03 537
10664.00 521
10664.97 499
10665.95 510
10666.92 547
10667.90 521
10668.87 520
10669.85 551
10670.82 506
10671.80 516
10672.77 509
10673.75 567
10674.72 525
10675.70 513
10676.68 553
10677.65 585
10678.63 565
10679.60 535
10680.58 547
10681.55 512
10682.53 543
10683.50 554
10684.48 564
10685.45 555
10686.43 572
10687.41 527
10688.38 571
10689.36 562
10690.33 516
10691.31 569
10692.29 539
10693.26 541
10694.24 535
10695.21 529
10696.19 521
10697.17 506
10698.14 533
10699.12 529
10700.10 506
10701.07 506
10702.05 514
10703.02 506
10704.00 531
10704.98 544
10705.95 520
10706.93 535
10707.91 543
10708.88 531
10709.86 562
10710.84 543
10711.82 571
10712.79 514
10713.77 542
10714.75 518
10715.72 515
10716.70 533
10717.68 528
10718.65 524
10719.63 547
10720.61 500
10721.59 524
10722.56 507
10723.54 518
10724.52 526
10725.50 546
10726.47 554
10727.45 539
10728.43 557
10729.41 512
10730.38 498
10731.36 525
10732.34 497
10733.32 492
10734.30 539
10735.27 587
10736.25 541
10737.23 477
10738.21 467
10739.19 527
10740.16 497
10741.14 535
10742.12 521
10743.10 533
10744.08 532
10745.06 543
10746.03 513
10747.01 499
10747.99 534
10748.97 547
10749.95 560
10750.93 512
10751.91 530
10752.88 538
10753.86 550
10754.84 518
10755.82 532
10756.80 507
10757.78 521
10758.76 516
10759.74 515
10760.72 548
10761.70 546
10762.67 517
10763.65 502
10764.63 559
10765.61 551
10766.59 533
10767.57 508
10768.55 523
10769.53 539
10770.51 517
10771.49 502
10772.47 521
10773.45 523
10774.43 549
10775.41 520
10776.39 547
10777.37 541
10778.35 586
10779.33 584
10780.31 601
10781.29 587
10782.27 593
10783.25 592
10784.23 571
10785.21 594
10786.19 592
10787.17 542
10788.15 575
10789.13 591
10790.11 593
10791.09 544
10792.07 564
10793.05 599
10794.03 567
10795.01 558
10795.99 565
10796.97 555
10797.96 542
10798.94 531
10799.92 616
10800.90 580
10801.88 571
10802.86 542
10803.84 553
10804.82 569
10805.80 540
10806.79 564
10807.77 548
10808.75 555
10809.73 580
10810.71 571
10811.69 546
10812.67 550
10813.65 572
10814.64 563
10815.62 582
10816.60 564
10817.58 589
10818.56 559
10819.54 573
10820.53 570
10821.51 599
10822.49 607
10823.47 609
10824.45 572
10825.44 593
10826.42 559
10827.40 566
10828.38 580
10829.37 615
10830.35 592
10831.33 611
10832.31 604
10833.29 635
10834.28 594
10835.26 586
10836.24 658
10837.22 631
10838.21 623
10839.19 618
10840.17 642
10841.16 648
10842.14 642
10843.12 597
10844.10 652
10845.09 620
10846.07 634
10847.05 655
10848.04 682
10849.02 662
10850.00 651
10850.99 664
10851.97 703
10852.95 750
10853.94 710
10854.92 727
10855.90 711
10856.89 718
10857.87 716
10858.85 750
10859.84 760
10860.82 734
10861.80 719
10862.79 737
10863.77 714
10864.76 724
10865.74 699
10866.72 729
10867.71 690
10868.69 707
10869.68 689
10870.66 721
10871.64 722
10872.63 694
10873.61 681
10874.60 720
10875.58 725
10876.56 718
10877.55 725
10878.53 683
10879.52 785
10880.50 803
10881.49 763
10882.47 716
10883.46 739
10884.44 763
10885.43 779
10886.41 795
10887.40 759
10888.38 776
10889.37 759
10890.35 792
10891.34 822
10892.32 810
10893.31 782
10894.29 839
10895.28 804
10896.26 835
10897.25 823
10898.23 822
10899.22 822
10900.20 872
10901.19 838
10902.17 850
10903.16 868
10904.15 877
10905.13 920
10906.12 891
10907.10 855
10908.09 897
10909.07 984
10910.06 955
10911.05 969
10912.03 948
10913.02 985
10914.00 983
10914.99 965
10915.98 1011
10916.96 1020
10917.95 966
10918.94 1000
10919.92 1025
10920.91 1025
10921.89 1000
10922.88 1060
10923.87 1041
10924.85 1074
10925.84 1080
10926.83 1066
10927.81 1068
10928.80 1058
10929.79 1041
10930.77 1078
10931.76 1134
10932.75 1118
10933.74 1113
10934.72 1108
10935.71 1101
10936.70 1136
10937.68 1065
10938.67 1175
10939.66 1186
10940.65 1197
10941.63 1138
10942.62 1174
10943.61 1307
10944.59 1285
10945.58 1278
10946.57 1292
10947.56 1319
10948.54 1339
10949.53 1347
10950.52 1412
10951.51 1456
10952.50 1566
10953.48 1574
10954.47 1631
10955.46 1706
10956.45 1748
10957.44 1830
10958.42 1905
10959.41 1991
10960.40 2035
10961.39 2013
10962.38 1967
10963.36 1996
10964.35 1956
10965.34 1897
10966.33 1884
10967.32 1808
10968.31 1741
10969.30 1706
10970.28 1579
10971.27 1539
10972.26 1527
10973.25 1456
10974.24 1378
10975.23 1439
10976.22 1443
10977.21 1473
10978.19 1402
10979.18 1406
10980.17 1388
10981.16 1391
10982.15 1406
10983.14 1420
10984.13 1460
10985.12 1456
10986.11 1470
10987.10 1438
10988.09 1463
10989.08 1506
10990.07 1538
10991.06 1621
10992.04 1637
10993.03 1701
10994.02 1777
10995.01 1841
10996.00 1976
10996.99 2105
10997.98 2243
10998.97 2424
10999.96 2518
11000.95 2539
11001.94 2542
11002.93 2542
11003.92 2513
11004.91 2422
11005.90 2367
11006.89 2282
11007.88 2110
11008.87 2012
11009.87 1847
11010.86 1756
11011.85 1614
11012.84 1527
11013.83 1457
11014.82 1378
11015.81 1303
11016.80 1257
11017.79 1207
11018.78 1192
11019.77 1146
11020.76 1092
11021.75 1102
11022.74 1093
11023.74 1076
11024.73 1047
11025.72 1026
11026.71 1046
11027.70 1026
11028.69 1034
11029.68 1063
11030.67 1006
11031.67 1027
11032.66 1012
11033.65 1026
11034.64 1004
11035.63 977
11036.62 1000
11037.61 978
11038.61 1008
11039.60 956
11040.59 968
11041.58 944
11042.57 1002
11043.56 951
11044.56 954
11045.55 969
11046.54 964
11047.53 975
11048.53 960
11049.52 927
11050.51 893
11051.50 928
11052.49 911
11053.49 906
11054.48 902
11055.47 888
11056.46 903
11057.46 880
11058.45 874
11059.44 880
11060.43 930
11061.43 919
11062.42 882
11063.41 925
11064.41 962
11065.40 970
11066.39 923
11067.38 949
11068.38 928
11069.37 945
11070.36 946
11071.36 921
11072.35 954
11073.34 985
11074.34 947
11075.33 956
11076.32 946
11077.32 988
11078.31 938
11079.30 977
11080.30 934
11081.29 948
11082.28 932
11083.28 914
11084.27 888
11085.27 919
11086.26 948
11087.25 966
11088.25 954
11089.24 897
11090.24 910
11091.23 886
11092.22 866
11093.22 870
11094.21 839
11095.21 851
11096.20 886
11097.19 878
11098.19 874
11099.18 874
11100.18 843
11101.17 855
11102.17 848
11103.16 843
11104.16 855
11105.15 860
11106.15 840
11107.14 802
11108.13 828
11109.13 839
11110.12 834
11111.12 779
11112.11 793
11113.11 802
11114.10 833
11115.10 822
11116.09 824
11117.09 844
11118.09 822
11119.08 776
11120.08 794
11121.07 805
11122.07 778
11123.06 790
11124.06 759
11125.05 807
11126.05 808
11127.04 781
11128.04 808
11129.04 787
11130.03 766
11131.03 762
11132.02 796
11133.02 751
11134.02 752
11135.01 746
11136.01 738
11137.00 739
11138.00 720
11139.00 764
11139.99 732
11140.99 745
11141.98 768
11142.98 738
11143.98 747
11144.97 752
11145.97 773
11146.97 771
11147.96 765
11148.96 805
11149.96 778
11150.95 746
11151.95 759
11152.95 757
11153.94 775
11154.94 728
11155.94 754
11156.93 728
11157.93 741
11158.93 719
11159.93 709
11160.92 682
11161.92 706
11162.92 722
11163.92 677
11164.91 714
11165.91 690
11166.91 716
11167.90 718
11168.90 721
11169.90 677
11170.90 688
11171.90 721
11172.89 691
11173.89 645
11174.89 651
11175.89 663
11176.88 681
11177.88 694
11178.88 686
11179.88 677
11180.88 660
11181.87 676
11182.87 651
11183.87 679
11184.87 660
11185.87 671
11186.87 700
11187.86 681
11188.86 686
11189.86 645
11190.86 679
11191.86 621
11192.86 652
11193.86 659
11194.85 720
11195.85 667
11196.85 660
11197.85 682
11198.85 658
11199.85 655
11200.85 683
11201.85 681
11202.84 694
11203.84 650
11204.84 682
11205.84 673
11206.84 681
11207.84 683
11208.84 689
11209.84 687
11210.84 707
11211.84 718
11212.84 686
11213.84 692
11214.84 645
11215.84 667
11216.84 685
11217.84 700
11218.84 696
11219.84 695
11220.84 700
11221.84 709
11222.84 699
11223.84 683
11224.84 711
11225.84 666
11226.84 714
11227.84 747
11228.84 729
11229.84 731
11230.84 701
11231.84 693
11232.84 699
11233.84 730
11234.84 702
11235.84 741
11236.84 724
11237.84 721
11238.84 704
11239.84 722
11240.84 736
11241.84 708
11242.84 709
11243.84 673
11244.84 726
11245.85 734
11246.85 714
11247.85 750
11248.85 800
11249.85 775
11250.85 795
11251.85 808
11252.85 825
11253.86 808
11254.86 770
11255.86 788
11256.86 793
11257.86 797
11258.86 799
11259.86 777
11260.87 797
11261.87 810
11262.87 862
11263.87 858
11264.87 830
11265.87 842
11266.88 832
11267.88 842
11268.88 894
11269.88 872
11270.88 880
11271.89 872
11272.89 892
11273.89 899
11274.89 938
11275.90 927
11276.90 956
11277.90 992
11278.90 1012
11279.90 958
11280.91 972
11281.91 985
11282.91 979
11283.92 962
11284.92 966
11285.92 893
11286.92 872
11287.93 909
11288.93 857
11289.93 849
11290.94 846
11291.94 805
11292.94 801
11293.94 821
11294.95 772
11295.95 774
11296.95 754
11297.96 815
11298.96 766
11299.96 772
11300.97 805
11301.97 801
11302.97 825
11303.98 762
11304.98 775
11305.98 776
11306.99 801
11307.99 767
11309.00 755
11310.00 762
11311.00 826
11312.01 859
11313.01 793
11314.02 785
11315.02 787
11316.02 854
11317.03 856
11318.03 803
11319.04 814
11320.04 815
11321.04 906
11322.05 880
11323.05 901
11324.06 892
11325.06 859
11326.07 939
11327.07 826
11328.08 844
11329.08 843
11330.09 867
11331.09 864
11332.10 859
11333.10 816
11334.10 847
11335.11 887
11336.11 904
11337.12 920
11338.12 926
11339.13 942
11340.14 942
11341.14 974
11342.15 993
11343.15 994
11344.16 968
11345.16 1013
11346.17 992
11347.17 956
11348.18 974
11349.18 925
11350.19 928
11351.19 893
11352.20 909
11353.21 897
11354.21 904
11355.22 858
11356.22 888
11357.23 851
11358.24 859
11359.24 837
11360.25 872
11361.25 889
11362.26 884
11363.27 888
11364.27 867
11365.28 848
11366.28 858
11367.29 847
11368.30 870
11369.30 896
11370.31 867
11371.32 860
11372.32 840
11373.33 853
11374.34 879
11375.34 892
11376.35 882
11377.36 900
11378.36 839
11379.37 873
11380.38 864
11381.38 915
11382.39 928
11383.40 884
11384.41 897
11385.41 911
11386.42 902
11387.43 908
11388.43 894
11389.44 922
11390.45 863
11391.46 888
11392.46 891
11393.47 890
11394.48 936
11395.49 939
11396.49 952
11397.50 972
11398.51 949
11399.52 975
11400.53 969
11401.53 989
11402.54 924
11403.55 987
11404.56 961
11405.57 1020
11406.57 1032
11407.58 1027
11408.59 1024
11409.60 996
11410.61 973
11411.61 1044
11412.62 1087
11413.63 1078
11414.64 1048
11415.65 1014
11416.66 1046
11417.67 1066
11418.67 1056
11419.68 1048
11420.69 1013
11421.70 1049
11422.71 1041
11423.72 1044
11424.73 1032
11425.74 1047
11426.74 1070
11427.75 1083
11428.76 1066
11429.77 1065
11430.78 1078
11431.79 1072
11432.80 1069
11433.81 1048
11434.82 1056
11435.83 1046
11436.84 1122
11437.85 1114
11438.86 1062
11439.87 1081
11440.88 1109
11441.88 1136
11442.89 1131
11443.90 1149
11444.91 1191
11445.92 1169
11446.93 1134
11447.94 1159
11448.95 1149
11449.96 1141
11450.97 1167
11451.98 1194
11452.99 1205
11454.00 1176
11455.01 1178
11456.02 1180
11457.04 1178
11458.05 1211
11459.06 1208
11460.07 1236
11461.08 1193
11462.09 1262
11463.10 1251
11464.11 1250
11465.12 1249
11466.13 1268
11467.14 1297
11468.15 1342
11469.16 1338
11470.17 1350
11471.18 1374
11472.20 1353
11473.21 1423
11474.22 1399
11475.23 1427
11476.24 1396
11477.25 1473
11478.26 1478
11479.27 1476
11480.28 1484
11481.30 1457
11482.31 1500
11483.32 1542
11484.33 1595
11485.34 1586
11486.35 1570
11487.37 1591
11488.38 1626
11489.39 1727
11490.40 1697
11491.41 1758
11492.42 1869
11493.44 1811
11494.45 1834
11495.46 1914
11496.47 1924
11497.48 1897
11498.50 1937
11499.51 1986
11500.52 1927
11501.53 1996
11502.55 2035
11503.56 2091
11504.57 2103
11505.58 2145
11506.60 2230
11507.61 2274
11508.62 2254
11509.63 2352
11510.65 2386
11511.66 2424
11512.67 2464
11513.68 2609
11514.70 2727
11515.71 2813
11516.72 2880
11517.74 2980
11518.75 3060
11519.76 3155
11520.78 3330
11521.79 3391
11522.80 3590
11523.81 3652
11524.83 3685
11525.84 3883
11526.85 3918
11527.87 4132
11528.88 4331
11529.90 4543
11530.91 4806
11531.92 5097
11532.94 5384
11533.95 5884
11534.96 6339
11535.98 6803
11536.99 7243
11538.01 7797
11539.02 8235
11540.03 8328
11541.05 8560
11542.06 8581
11543.08 8465
11544.09 8322
11545.10 8002
11546.12 7484
11547.13 6983
11548.15 6520
11549.16 6041
11550.18 5518
11551.19 4943
11552.20 4529
11553.22 4209
11554.23 3888
11555.25 3592
11556.26 3317
11557.28 3027
11558.29 2856
11559.31 2741
11560.32 2612
11561.34 2611
11562.35 2473
11563.37 2373
11564.38 2374
11565.40 2275
11566.41 2284
11567.43 2225
11568.44 2203
11569.46 2244
11570.47 2200
11571.49 2182
11572.50 2160
11573.52 2118
11574.53 2087
11575.55 2074
11576.57 1934
11577.58 1948
11578.60 1932
11579.61 1958
11580.63 1927
11581.64 1823
11582.66 1811
11583.68 1806
11584.69 1732
11585.71 1716
11586.72 1718
11587.74 1722
11588.76 1623
11589.77 1593
11590.79 1621
11591.81 1620
11592.82 1594
11593.84 1590
11594.85 1588
11595.87 1637
11596.89 1647
11597.90 1627
11598.92 1650
11599.94 1592
11600.95 1626
11601.97 1627
11602.99 1633
11604.00 1663
11605.02 1691
11606.04 1689
11607.05 1730
11608.07 1771
11609.09 1724
11610.11 1798
11611.12 1872
11612.14 1881
11613.16 1892
11614.17 1946
11615.19 1983
11616.21 2061
11617.23 2041
11618.24 2061
11619.26 2134
11620.28 2110
11621.30 2135
11622.31 2114
11623.33 2155
11624.35 2097
11625.37 2092
11626.38 2069
11627.40 2011
11628.42 2019
11629.44 1961
11630.46 1896
11631.47 1882
11632.49 1849
11633.51 1745
11634.53 1767
11635.55 1720
11636.56 1650
11637.58 1681
11638.60 1732
11639.62 1608
11640.64 1604
11641.66 1577
11642.67 1607
11643.69 1563
11644.71 1533
11645.73 1495
11646.75 1526
11647.77 1571
11648.79 1518
11649.80 1465
11650.82 1475
11651.84 1516
11652.86 1440
11653.88 1409
11654.90 1403
11655.92 1405
11656.94 1386
11657.96 1383
11658.98 1314
11660.00 1339
11661.01 1306
11662.03 1325
11663.05 1294
11664.07 1299
11665.09 1234
11666.11 1278
11667.13 1228
11668.15 1232
11669.17 1238
11670.19 1191
11671.21 1207
11672.23 1163
11673.25 1186
11674.27 1150
11675.29 1194
11676.31 1161
11677.33 1141
11678.35 1118
11679.37 1125
11680.39 1091
11681.41 1109
11682.43 1102
11683.45 1114
11684.47 1089
11685.49 1058
11686.51 1049
11687.53 1047
11688.55 1042
11689.57 1050
11690.59 1069
11691.61 1050
11692.63 1027
11693.66 1035
11694.68 1063
11695.70 1075
11696.72 1031
11697.74 1014
11698.76 995
11699.78 1024
11700.80 969
11701.82 994
11702.84 979
11703.86 970
11704.89 957
11705.91 967
11706.93 953
11707.95 922
11708.97 924
11709.99 913
11711.01 946
11712.04 888
11713.06 889
11714.08 867
11715.10 893
11716.12 874
11717.14 888
11718.17 890
11719.19 906
11720.21 835
11721.23 846
11722.25 858
11723.28 884
11724.30 872
11725.32 830
11726.34 810
11727.36 817
11728.39 782
11729.41 838
11730.43 793
11731.45 824
11732.48 783
11733.50 807
11734.52 797
11735.54 776
11736.57 796
11737.59 769
11738.61 766
11739.63 745
11740.66 764
11741.68 775
11742.70 740
11743.72 758
11744.75 712
11745.77 703
11746.79 716
11747.82 704
11748.84 690
11749.86 691
11750.89 670
11751.91 700
11752.93 675
11753.96 725
11754.98 710
11756.00 689
11757.03 669
11758.05 677
11759.07 697
11760.10 742
11761.12 699
11762.14 720
11763.17 723
11764.19 702
11765.22 712
11766.24 667
11767.26 684
11768.29 667
11769.31 709
11770.34 686
11771.36 706
11772.38 710
11773.41 681
11774.43 675
11775.46 669
11776.48 691
11777.51 713
11778.53 671
11779.55 664
11780.58 678
11781.60 667
11782.63 669
11783.65 662
11784.68 626
11785.70 678
11786.73 657
11787.75 664
11788.78 657
11789.80 652
11790.83 628
11791.85 632
11792.88 642
11793.90 654
11794.93 647
11795.95 632
11796.98 671
11798.00 683
11799.03 644
11800.05 658
11801.08 677
11802.10 644
11803.13 646
11804.15 649
11805.18 680
11806.21 683
11807.23 632
11808.26 660
11809.28 666
11810.31 637
11811.33 633
11812.36 656
11813.39 666
11814.41 654
11815.44 654
11816.46 622
11817.49 643
11818.52 643
11819.54 617
11820.57 630
11821.59 656
11822.62 683
11823.65 650
11824.67 595
11825.70 669
11826.73 679
11827.75 644
11828.78 654
11829.81 649
11830.83 663
11831.86 655
11832.89 669
11833.91 635
11834.94 637
11835.97 628
11836.99 655
11838.02 626
11839.05 628
11840.08 656
11841.10 661
11842.13 630
11843.16 627
11844.18 658
11845.21 648
11846.24 681
11847.27 672
11848.29 642
11849.32 670
11850.35 653
11851.38 668
11852.40 702
11853.43 678
11854.46 665
11855.49 698
11856.51 667
11857.54 659
11858.57 685
11859.60 716
11860.63 723
11861.65 700
11862.68 695
11863.71 648
11864.74 685
11865.77 724
11866.80 703
11867.82 691
11868.85 688
11869.88 716
11870.91 726
11871.94 725
11872.97 700
11873.99 692
11875.02 725
11876.05 761
11877.08 778
11878.11 751
11879.14 753
11880.17 734
11881.20 744
11882.22 768
11883.25 793
11884.28 762
11885.31 797
11886.34 826
11887.37 788
11888.40 776
11889.43 789
11890.46 831
11891.49 797
11892.52 802
11893.55 812
11894.57 907
11895.60 900
11896.63 863
11897.66 830
11898.69 894
11899.72 900
11900.75 952
11901.78 939
11902.81 1003
11903.84 988
11904.87 990
11905.90 960
11906.93 998
11907.96 1030
11908.99 1033
11910.02 1044
11911.05 1057
11912.08 1011
11913.11 951
11914.14 991
11915.17 984
11916.20 972
11917.23 933
11918.26 973
11919.29 967
11920.33 948
11921.36 959
11922.39 1004
11923.42 1036
11924.45 1046
11925.48 1086
11926.51 1172
11927.54 1215
11928.57 1169
11929.60 1209
11930.63 1278
11931.66 1345
11932.70 1368
11933.73 1388
11934.76 1356
11935.79 1308
11936.82 1293
11937.85 1294
11938.88 1253
11939.91 1243
11940.95 1140
11941.98 1135
11943.01 1087
11944.04 1010
11945.07 1019
11946.10 990
11947.14 944
11948.17 923
11949.20 876
11950.23 842
11951.26 844
11952.29 811
11953.33 791
11954.36 799
11955.39 799
11956.42 817
11957.46 752
11958.49 754
11959.52 767
11960.55 764
11961.58 800
11962.62 740
11963.65 743
11964.68 762
11965.71 775
11966.75 749
11967.78 750
11968.81 756
11969.84 763
11970.88 775
11971.91 764
11972.94 742
11973.98 774
11975.01 759
11976.04 763
11977.07 734
11978.11 781
11979.14 752
11980.17 742
11981.21 742
11982.24 761
11983.27 730
11984.31 752
11985.34 745
11986.37 788
11987.41 751
11988.44 727
11989.47 783
11990.51 808
11991.54 777
11992.58 761
11993.61 769
11994.64 796
11995.68 793
11996.71 790
11997.74 778
11998.78 799
11999.81 846
12000.85 798
12001.88 805
12002.91 827
12003.95 799
12004.98 772
12006.02 847
12007.05 860
12008.09 885
12009.12 852
12010.15 870
12011.19 885
12012.22 828
12013.26 857
12014.29 882
12015.33 922
12016.36 899
12017.40 925
12018.43 883
12019.47 872
12020.50 890
12021.54 869
12022.57 888
12023.61 876
12024.64 857
12025.68 880
12026.71 891
12027.75 893
12028.78 872
12029.82 906
12030.85 889
12031.89 901
12032.92 943
12033.96 911
12034.99 929
12036.03 886
12037.07 894
12038.10 927
12039.14 887
12040.17 892
12041.21 927
12042.24 927
12043.28 900
12044.32 914
12045.35 917
12046.39 887
12047.42 883
12048.46 914
12049.50 879
12050.53 946
12051.57 941
12052.61 944
12053.64 925
12054.68 933
12055.71 900
12056.75 924
12057.79 951
12058.82 931
12059.86 884
12060.90 963
12061.93 958
12062.97 950
12064.01 944
12065.04 947
12066.08 862
12067.12 917
12068.15 913
12069.19 856
12070.23 877
12071.27 877
12072.30 885
12073.34 875
12074.38 861
12075.41 869
12076.45 853
12077.49 840
12078.53 857
12079.56 899
12080.60 871
12081.64 810
12082.68 836
12083.71 850
12084.75 878
12085.79 843
12086.83 863
12087.86 859
12088.90 810
12089.94 897
12090.98 879
12092.02 893
12093.05 911
12094.09 873
12095.13 917
12096.17 918
12097.21 891
12098.25 911
12099.28 969
12100.32 908
12101.36 925
12102.40 950
12103.44 994
12104.48 992
12105.51 984
12106.55 946
12107.59 968
12108.63 944
12109.67 970
12110.71 970
12111.75 945
12112.79 902
12113.82 853
12114.86 836
12115.90 826
12116.94 770
12117.98 827
12119.02 822
12120.06 762
12121.10 725
12122.14 740
12123.18 750
12124.22 755
12125.25 762
12126.29 740
12127.33 724
12128.37 706
12129.41 732
12130.45 751
12131.49 714
12132.53 694
12133.57 688
12134.61 722
12135.65 728
12136.69 673
12137.73 657
12138.77 704
12139.81 691
12140.85 703
12141.89 734
12142.93 726
12143.97 690
12145.01 695
12146.05 718
12147.09 685
12148.13 714
12149.17 646
12150.21 685
12151.25 674
12152.29 679
12153.34 682
12154.38 679
12155.42 684
12156.46 699
12157.50 700
12158.54 657
12159.58 674
12160.62 680
12161.66 649
12162.70 682
12163.74 683
12164.78 700
12165.83 662
12166.87 660
12167.91 735
12168.95 681
12169.99 669
12171.03 667
12172.07 701
12173.11 671
12174.16 660
12175.20 645
12176.24 708
12177.28 714
12178.32 688
12179.36 713
12180.41 683
12181.45 708
12182.49 676
12183.53 697
12184.57 682
12185.62 691
12186.66 668
12187.70 644
12188.74 675
12189.78 683
12190.83 650
12191.87 688
12192.91 689
12193.95 641
12195.00 633
12196.04 635
12197.08 678
12198.12 701
12199.17 702
12200.21 689
12201.25 645
12202.29 657
12203.34 667
12204.38 684
12205.42 682
12206.46 643
12207.51 632
12208.55 658
12209.59 661
12210.64 638
12211.68 672
12212.72 655
12213.77 639
12214.81 646
12215.85 601
12216.90 632
12217.94 640
12218.98 668
12220.03 632
12221.07 643
12222.11 648
12223.16 696
12224.20 680
12225.24 658
12226.29 638
12227.33 642
12228.37 670
12229.42 654
12230.46 652
12231.51 652
12232.55 623
12233.59 616
12234.64 670
12235.68 633
12236.73 648
12237.77 616
12238.82 660
12239.86 669
12240.90 642
12241.95 629
12242.99 636
12244.04 633
12245.08 628
12246.13 658
12247.17 658
12248.22 671
12249.26 662
12250.31 662
12251.35 668
12252.39 647
12253.44 625
12254.48 695
12255.53 651
12256.57 614
12257.62 609
12258.66 639
12259.71 609
12260.75 590
12261.80 600
12262.85 609
12263.89 607
12264.94 600
12265.98 602
12267.03 577
12268.07 572
12269.12 562
12270.16 560
12271.21 560
12272.25 573
12273.30 568
12274.35 604
12275.39 597
12276.44 559
12277.48 559
12278.53 555
12279.58 573
12280.62 553
12281.67 553
12282.71 531
12283.76 573
12284.81 560
12285.85 565
12286.90 586
12287.95 566
12288.99 566
12290.04 563
12291.08 541
12292.13 547
12293.18 571
12294.22 527
12295.27 511
12296.32 532
12297.36 554
12298.41 568
12299.46 527
12300.50 525
12301.55 544
12302.60 571
12303.65 546
12304.69 526
12305.74 569
12306.79 515
12307.83 547
12308.88 525
12309.93 545
12310.98 565
12312.02 531
12313.07 545
12314.12 502
12315.17 515
12316.21 506
12317.26 558
12318.31 542
12319.36 567
12320.40 530
12321.45 532
12322.50 542
12323.55 490
12324.60 554
12325.64 567
12326.69 497
12327.74 524
12328.79 517
12329.84 532
12330.88 506
12331.93 517
12332.98 526
12334.03 546
12335.08 519
12336.13 512
12337.17 539
12338.22 535
12339.27 547
12340.32 530
12341.37 554
12342.42 549
12343.47 541
12344.51 518
12345.56 519
12346.61 513
12347.66 531
12348.71 542
12349.76 526
12350.81 535
12351.86 504
12352.91 520
12353.95 535
12355.00 556
12356.05 579
12357.10 558
12358.15 546
12359.20 559
12360.25 540
12361.30 535
12362.35 531
12363.40 529
12364.45 577
12365.50 589
12366.55 553
12367.60 550
12368.65 567
12369.70 519
12370.75 548
12371.80 551
12372.85 557
12373.90 567
12374.95 555
12376.00 561
12377.05 550
12378.10 552
12379.15 559
12380.20 568
12381.25 537
12382.30 571
12383.35 568
12384.40 547
12385.45 555
12386.50 572
12387.55 551
12388.60 506
12389.65 545
12390.70 540
12391.75 566
12392.80 583
12393.86 532
12394.91 518
12395.96 563
12397.01 587
12398.06 587
12399.11 571
12400.16 603
12401.21 557
12402.26 570
12403.32 539
12404.37 565
12405.42 584
12406.47 598
12407.52 587
12408.57 576
12409.62 575
12410.68 564
12411.73 573
12412.78 546
12413.83 557
12414.88 579
12415.93 591
12416.99 607
12418.04 590
12419.09 616
12420.14 634
12421.19 614
12422.25 616
12423.30 626
12424.35 659
12425.40 639
12426.45 586
12427.51 618
12428.56 650
12429.61 650
12430.66 639
12431.72 667
12432.77 654
12433.82 627
12434.87 675
12435.93 668
12436.98 631
12438.03 631
12439.08 632
12440.14 690
12441.19 659
12442.24 665
12443.30 723
12444.35 688
12445.40 685
12446.45 689
12447.51 751
12448.56 721
12449.61 714
12450.67 725
12451.72 752
12452.77 757
12453.83 778
12454.88 794
12455.93 798
12456.99 834
12458.04 837
12459.10 857
12460.15 838
12461.20 884
12462.26 895
12463.31 956
12464.36 966
12465.42 1011
12466.47 1039
12467.53 1092
12468.58 1178
12469.63 1275
12470.69 1340
12471.74 1435
12472.80 1542
12473.85 1577
12474.90 1664
12475.96 1730
12477.01 1776
12478.07 1866
12479.12 1952
12480.18 1878
12481.23 1860
12482.29 1782
12483.34 1785
12484.40 1726
12485.45 1668
12486.50 1550
12487.56 1516
12488.61 1390
12489.67 1335
12490.72 1273
12491.78 1190
12492.83 1147
12493.89 1081
12494.94 1050
12496.00 991
12497.05 928
12498.11 956
12499.17 901
12500.22 845
12501.28 833
12502.33 861
12503.39 851
12504.44 849
12505.50 825
12506.55 812
12507.61 851
12508.67 816
12509.72 810
12510.78 820
12511.83 797
12512.89 774
12513.94 793
12515.00 796
12516.06 789
12517.11 793
12518.17 755
12519.22 768
12520.28 799
12521.34 807
12522.39 775
12523.45 799
12524.51 779
12525.56 760
12526.62 771
12527.68 770
12528.73 763
12529.79 734
12530.85 809
12531.90 798
12532.96 788
12534.02 783
12535.07 748
12536.13 769
12537.19 797
12538.24 781
12539.30 790
12540.36 809
12541.41 818
12542.47 841
12543.53 845
12544.59 860
12545.64 863
12546.70 909
12547.76 923
12548.82 946
12549.87 960
12550.93 1010
12551.99 984
12553.05 1045
12554.10 1032
12555.16 1091
12556.22 1091
12557.28 1076
12558.33 1117
12559.39 1088
12560.45 1098
12561.51 1098
12562.57 1069
12563.62 1068
12564.68 1030
12565.74 1050
12566.80 976
12567.86 941
12568.91 914
12569.97 919
12571.03 888
12572.09 869
12573.15 866
12574.21 841
12575.26 843
12576.32 787
12577.38 825
12578.44 802
12579.50 746
12580.56 774
12581.62 787
12582.68 832
12583.73 824
12584.79 785
12585.85 819
12586.91 780
12587.97 813
12589.03 764
12590.09 808
12591.15 760
12592.21 804
12593.27 788
12594.33 787
12595.38 735
12596.44 744
12597.50 760
12598.56 776
12599.62 770
12600.68 797
12601.74 782
12602.80 758
12603.86 771
12604.92 752
12605.98 744
12607.04 764
12608.10 792
12609.16 776
12610.22 757
12611.28 790
12612.34 763
12613.40 800
12614.46 794
12615.52 798
12616.58 801
12617.64 824
12618.70 820
12619.76 805
12620.82 849
12621.88 879
12622.94 859
12624.00 871
12625.07 874
12626.13 847
12627.19 863
12628.25 893
12629.31 892
12630.37 863
12631.43 886
12632.49 912
12633.55 901
12634.61 895
12635.67 852
12636.73 848
12637.80 840
12638.86 874
12639.92 825
12640.98 788
12642.04 773
12643.10 801
12644.16 775
12645.23 754
12646.29 762
12647.35 723
12648.41 733
12649.47 766
12650.53 720
12651.59 721
12652.66 717
12653.72 750
12654.78 744
12655.84 729
12656.90 709
12657.97 756
12659.03 718
12660.09 708
12661.15 674
12662.21 670
12663.28 681
12664.34 680
12665.40 695
12666.46 700
12667.53 718
12668.59 673
12669.65 711
12670.71 691
12671.78 700
12672.84 696
12673.90 695
12674.96 667
12676.03 710
12677.09 708
12678.15 725
12679.22 699
12680.28 737
12681.34 687
12682.40 721
12683.47 678
12684.53 691
12685.59 690
12686.66 691
12687.72 715
12688.78 726
12689.85 698
12690.91 719
12691.97 759
12693.04 712
12694.10 706
12695.16 726
12696.23 747
12697.29 756
12698.35 715
12699.42 753
12700.48 748
12701.55 764
12702.61 759
12703.67 833
12704.74 794
12705.80 816
12706.87 854
12707.93 845
12708.99 824
12710.06 812
12711.12 838
12712.19 857
12713.25 847
12714.32 835
12715.38 825
12716.44 847
12717.51 870
12718.57 811
12719.64 840
12720.70 817
12721.77 844
12722.83 832
12723.90 832
12724.96 842
12726.03 837
12727.09 835
12728.16 869
12729.22 841
12730.29 856
12731.35 881
12732.42 918
12733.48 949
12734.55 909
12735.61 965
12736.68 936
12737.74 920
12738.81 894
12739.87 895
12740.94 855
12742.00 888
12743.07 866
12744.14 813
12745.20 809
12746.27 798
12747.33 808
12748.40 774
12749.46 748
12750.53 715
12751.60 743
12752.66 712
12753.73 696
12754.79 695
12755.86 729
12756.93 716
12757.99 713
12759.06 738
12760.12 698
12761.19 667
12762.26 676
12763.32 654
12764.39 654
12765.46 689
12766.52 656
12767.59 647
12768.66 629
12769.72 613
12770.79 617
12771.86 657
12772.92 631
12773.99 647
12775.06 620
12776.12 624
12777.19 614
12778.26 623
12779.33 604
12780.39 614
12781.46 619
12782.53 622
12783.59 603
12784.66 607
12785.73 582
12786.80 580
12787.86 599
12788.93 570
12790.00 594
12791.07 570
12792.13 567
12793.20 582
12794.27 565
12795.34 560
12796.40 580
12797.47 606
12798.54 572
12799.61 561
12800.68 571
12801.74 544
12802.81 540
12803.88 545
12804.95 540
12806.02 541
12807.09 553
12808.15 571
12809.22 584
12810.29 554
12811.36 567
12812.43 541
12813.50 555
12814.56 544
12815.63 590
12816.70 600
12817.77 586
12818.84 578
12819.91 578
12820.98 574
12822.04 582
12823.11 553
12824.18 548
12825.25 595
12826.32 605
12827.39 538
12828.46 550
12829.53 512
12830.60 531
12831.67 575
12832.74 529
12833.81 521
12834.87 540
12835.94 522
12837.01 522
12838.08 541
12839.15 520
12840.22 496
12841.29 515
12842.36 525
12843.43 525
12844.50 510
12845.57 500
12846.64 496
12847.71 540
12848.78 465
12849.85 519
12850.92 469
12851.99 500
12853.06 494
12854.13 513
12855.20 523
12856.27 490
12857.34 492
12858.41 515
12859.48 483
12860.55 450
12861.62 484
12862.69 486
12863.77 519
12864.84 520
12865.91 491
12866.98 513
12868.05 481
12869.12 475
12870.19 510
12871.26 519
12872.33 474
12873.40 462
12874.47 491
12875.54 456
12876.62 465
12877.69 471
12878.76 455
12879.83 471
12880.90 482
12881.97 480
12883.04 461
12884.12 467
12885.19 435
12886.26 455
12887.33 495
12888.40 438
12889.47 454
12890.54 468
12891.62 448
12892.69 435
12893.76 437
12894.83 432
12895.90 460
12896.98 444
12898.05 473
12899.12 434
12900.19 430
12901.26 432
12902.34 424
12903.41 414
12904.48 421
12905.55 418
12906.63 413
12907.70 406
12908.77 398
12909.84 405
12910.92 463
12911.99 455
12913.06 419
12914.13 452
12915.21 416
12916.28 424
12917.35 411
12918.42 404
12919.50 400
12920.57 442
12921.64 427
12922.72 410
12923.79 398
12924.86 413
12925.94 434
12927.01 419
12928.08 417
12929.16 381
12930.23 392
12931.30 395
12932.38 407
12933.45 403
12934.52 415
12935.60 425
12936.67 399
12937.74 390
12938.82 440
12939.89 387
12940.97 380
12942.04 368
12943.11 405
12944.19 377
12945.26 397
12946.34 406
12947.41 403
12948.48 426
12949.56 408
12950.63 424
12951.71 416
12952.78 408
12953.85 402
12954.93 391
12956.00 376
12957.08 393
12958.15 387
12959.23 385
12960.30 389
12961.38 381
12962.45 384
12963.53 392
12964.60 400
12965.68 391
12966.75 377
12967.83 417
12968.90 377
12969.98 366
12971.05 359
12972.13 373
12973.20 402
12974.28 386
12975.35 388
12976.43 431
12977.50 416
12978.58 398
12979.65 405
12980.73 378
12981.80 391
12982.88 402
12983.95 377
12985.03 427
12986.11 401
12987.18 387
12988.26 395
12989.33 412
12990.41 438
12991.48 419
12992.56 409
12993.64 387
12994.71 392
12995.79 416
12996.86 425
12997.94 440
12999.02 419
13000.09 404
13001.17 407
13002.25 432
13003.32 416
13004.40 443
13005.48 406
13006.55 385
13007.63 402
13008.71 386
13009.78 394
13010.86 401
13011.94 424
13013.01 363
13014.09 395
13015.17 392
13016.24 411
13017.32 380
13018.40 412
13019.47 403
13020.55 393
13021.63 419
13022.71 394
13023.78 402
13024.86 404
13025.94 411
13027.01 389
13028.09 381
13029.17 413
13030.25 439
13031.32 424
13032.40 385
13033.48 417
13034.56 411
13035.64 410
13036.71 410
13037.79 439
13038.87 421
13039.95 459
13041.02 421
13042.10 423
13043.18 419
13044.26 421
13045.34 433
13046.41 434
13047.49 412
13048.57 418
13049.65 423
13050.73 369
13051.81 414
13052.88 431
13053.96 413
13055.04 415
13056.12 412
13057.20 398
13058.28 431
13059.36 440
13060.44 407
13061.51 416
13062.59 431
13063.67 413
13064.75 400
13065.83 397
13066.91 411
13067.99 378
13069.07 393
13070.15 401
13071.23 407
13072.30 398
13073.38 390
13074.46 401
13075.54 374
13076.62 418
13077.70 422
13078.78 403
13079.86 410
13080.94 385
13082.02 399
13083.10 387
13084.18 399
13085.26 385
13086.34 416
13087.42 396
13088.50 400
13089.58 406
13090.66 413
13091.74 365
13092.82 379
13093.90 400
13094.98 434
13096.06 418
13097.14 407
13098.22 398
13099.30 404
13100.38 450
13101.46 451
13102.54 399
13103.62 434
13104.70 417
13105.78 424
13106.86 431
13107.94 417
13109.03 424
13110.11 424
13111.19 430
13112.27 433
13113.35 450
13114.43 464
13115.51 446
13116.59 422
13117.67 443
13118.75 439
13119.84 438
13120.92 468
13122.00 449
13123.08 444
13124.16 437
13125.24 467
13126.32 454
13127.41 451
13128.49 471
13129.57 427
13130.65 449
13131.73 460
13132.81 403
13133.90 437
13134.98 453
13136.06 447
13137.14 424
13138.22 464
13139.30 448
13140.39 455
13141.47 465
13142.55 427
13143.63 441
13144.72 437
13145.80 455
13146.88 448
13147.96 462
13149.04 444
13150.13 452
13151.21 442
13152.29 419
13153.38 408
13154.46 401
13155.54 413
13156.62 422
13157.71 447
13158.79 432
13159.87 445
13160.95 420
13162.04 411
13163.12 435
13164.20 455
13165.29 431
13166.37 416
13167.45 455
13168.54 444
13169.62 423
13170.70 425
13171.79 451
13172.87 434
13173.95 399
13175.04 460
13176.12 464
13177.20 440
13178.29 453
13179.37 460
13180.45 428
13181.54 421
13182.62 454
13183.71 448
13184.79 446
13185.87 441
13186.96 456
13188.04 447
13189.13 429
13190.21 455
13191.29 430
13192.38 471
13193.46 429
13194.55 447
13195.63 433
13196.72 455
13197.80 429
13198.88 428
13199.97 475
13201.05 440
13202.14 424
13203.22 439
13204.31 414
13205.39 474
13206.48 437
13207.56 438
13208.65 429
13209.73 442
13210.82 441
13211.90 472
13212.99 457
13214.07 444
13215.16 416
13216.24 418
13217.33 445
13218.41 426
13219.50 446
13220.58 444
13221.67 422
13222.75 451
13223.84 451
13224.92 457
13226.01 436
13227.10 450
13228.18 449
13229.27 468
13230.35 439
13231.44 440
13232.52 487
13233.61 468
13234.70 455
13235.78 442
13236.87 460
13237.95 459
13239.04 443
13240.13 473
13241.21 445
13242.30 456
13243.39 467
13244.47 463
13245.56 483
13246.64 445
13247.73 453
13248.82 436
13249.90 444
13250.99 460
13252.08 473
13253.16 455
13254.25 457
13255.34 470
13256.42 484
13257.51 467
13258.60 465
13259.69 493
13260.77 508
13261.86 464
13262.95 488
13264.03 537
13265.12 477
13266.21 467
13267.30 473
13268.38 534
13269.47 533
13270.56 495
13271.64 480
13272.73 533
13273.82 487
13274.91 490
13275.99 501
13277.08 512
13278.17 527
13279.26 535
13280.35 526
13281.43 509
13282.52 507
13283.61 539
13284.70 545
13285.79 518
13286.87 529
13287.96 527
13289.05 563
13290.14 576
13291.23 528
13292.31 522
13293.40 525
13294.49 552
13295.58 568
13296.67 555
13297.76 552
13298.85 570
13299.93 584
13301.02 563
13302.11 538
13303.20 588
13304.29 571
13305.38 615
13306.47 587
13307.56 568
13308.64 578
13309.73 605
13310.82 596
13311.91 620
13313.00 602
13314.09 619
13315.18 603
13316.27 580
13317.36 583
13318.45 601
13319.54 642
13320.63 636
13321.72 619
13322.81 637
13323.89 618
13324.98 617
13326.07 670
13327.16 657
13328.25 663
13329.34 674
13330.43 679
13331.52 713
13332.61 740
13333.70 729
13334.79 710
13335.88 720
13336.97 729
13338.06 746
13339.15 737
13340.24 724
13341.33 755
13342.42 743
13343.52 723
13344.61 756
13345.70 718
13346.79 742
13347.88 743
13348.97 768
13350.06 749
13351.15 717
13352.24 705
13353.33 735
13354.42 757
13355.51 778
13356.60 783
13357.69 722
13358.79 783
13359.88 777
13360.97 785
13362.06 792
13363.15 768
13364.24 836
13365.33 807
13366.42 819
13367.51 833
13368.61 866
13369.70 864
13370.79 841
13371.88 821
13372.97 829
13374.06 857
13375.16 814
13376.25 783
13377.34 769
13378.43 758
13379.52 775
13380.61 701
13381.71 733
13382.80 745
13383.89 700
13384.98 721
13386.08 668
13387.17 667
13388.26 658
13389.35 667
13390.44 644
13391.54 644
13392.63 613
13393.72 621
13394.81 611
13395.91 624
13397.00 620
13398.09 605
13399.18 616
13400.28 596
13401.37 594
13402.46 618
13403.56 641
13404.65 637
13405.74 560
13406.83 578
13407.93 605
13409.02 598
13410.11 601
13411.21 627
13412.30 631
13413.39 572
13414.49 601
13415.58 594
13416.67 604
13417.77 615
13418.86 632
13419.95 596
13421.05 580
13422.14 593
13423.23 607
13424.33 614
13425.42 588
13426.52 636
13427.61 636
13428.70 640
13429.80 646
13430.89 646
13431.98 646
13433.08 660
13434.17 636
13435.27 642
13436.36 647
13437.46 655
13438.55 707
13439.64 659
13440.74 663
13441.83 656
13442.93 691
13444.02 710
13445.12 683
13446.21 690
13447.31 669
13448.40 696
13449.50 695
13450.59 703
13451.68 675
13452.78 709
13453.87 739
13454.97 708
13456.06 729
13457.16 739
13458.25 743
13459.35 726
13460.44 735
13461.54 764
13462.64 740
13463.73 727
13464.83 774
13465.92 757
13467.02 799
13468.11 802
13469.21 781
13470.30 778
13471.40 737
13472.49 776
13473.59 771
13474.69 757
13475.78 809
13476.88 811
13477.97 792
13479.07 809
13480.17 833
13481.26 805
13482.36 836
13483.45 872
13484.55 830
13485.65 862
13486.74 853
13487.84 826
13488.93 854
13490.03 840
13491.13 889
13492.22 865
13493.32 868
13494.42 933
13495.51 948
13496.61 945
13497.71 920
13498.80 956
13499.90 925
13501.00 930
13502.09 963
13503.19 928
13504.29 953
13505.38 954
13506.48 991
13507.58 971
13508.68 954
13509.77 915
13510.87 919
13511.97 925
13513.07 919
13514.16 907
13515.26 893
13516.36 913
13517.45 914
13518.55 911
13519.65 852
13520.75 798
13521.85 842
13522.94 841
13524.04 858
13525.14 845
13526.24 842
13527.33 867
13528.43 849
13529.53 841
13530.63 804
13531.73 793
13532.82 813
13533.92 825
13535.02 812
13536.12 880
13537.22 839
13538.32 790
13539.41 794
13540.51 771
13541.61 747
13542.71 753
13543.81 751
13544.91 752
13546.00 732
13547.10 712
13548.20 714
13549.30 709
13550.40 685
13551.50 670
13552.60 653
13553.70 650
13554.80 635
13555.89 655
13556.99 656
13558.09 618
13559.19 612
13560.29 610
13561.39 655
13562.49 640
13563.59 593
13564.69 627
13565.79 630
13566.89 665
13567.99 589
13569.09 599
13570.19 581
13571.29 613
13572.39 643
13573.49 609
13574.59 601
13575.69 627
13576.79 606
13577.88 621
13578.98 632
13580.08 631
13581.19 597
13582.29 607
13583.39 624
13584.49 619
13585.59 579
13586.69 597
13587.79 607
13588.89 631
13589.99 653
13591.09 613
13592.19 610
13593.29 612
13594.39 654
13595.49 595
13596.59 600
13597.69 654
13598.79 641
13599.89 636
13600.99 591
13602.09 593
13603.20 593
13604.30 634
13605.40 616
13606.50 604
13607.60 611
13608.70 628
13609.80 676
13610.90 668
13612.01 636
13613.11 614
13614.21 632
13615.31 637
13616.41 622
13617.51 634
13618.61 624
13619.72 612
13620.82 663
13621.92 663
13623.02 610
13624.12 601
13625.22 626
13626.33 645
13627.43 642
13628.53 630
13629.63 640
13630.73 627
13631.84 616
13632.94 643
13634.04 607
13635.14 634
13636.25 609
13637.35 621
13638.45 631
13639.55 610
13640.65 619
13641.76 646
13642.86 612
13643.96 614
13645.07 660
13646.17 645
13647.27 622
13648.37 614
13649.48 644
13650.58 614
13651.68 593
13652.79 584
13653.89 600
13654.99 628
13656.09 598
13657.20 618
13658.30 608
13659.40 631
13660.51 611
13661.61 610
13662.71 626
13663.82 613
13664.92 587
13666.02 637
13667.13 585
13668.23 575
13669.34 590
13670.44 616
13671.54 623
13672.65 629
13673.75 620
13674.85 641
13675.96 589
13677.06 614
13678.17 619
13679.27 654
13680.37 644
13681.48 611
13682.58 585
13683.69 605
13684.79 618
13685.89 646
13687.00 609
13688.10 631
13689.21 616
13690.31 639
13691.42 606
13692.52 608
13693.63 618
13694.73 639
13695.84 639
13696.94 646
13698.05 647
13699.15 594
13700.25 651
13701.36 639
13702.46 627
13703.57 648
13704.67 644
13705.78 646
13706.89 640
13707.99 669
13709.10 649
13710.20 674
13711.31 672
13712.41 654
13713.52 684
13714.62 718
13715.73 712
13716.83 699
13717.94 676
13719.04 716
13720.15 746
13721.26 717
13722.36 732
13723.47 686
13724.57 716
13725.68 781
13726.79 751
13727.89 749
13729.00 772
13730.10 771
13731.21 788
13732.32 759
13733.42 768
13734.53 769
13735.63 798
13736.74 817
13737.85 817
13738.95 793
13740.06 855
13741.17 824
13742.27 835
13743.38 821
13744.49 793
13745.59 851
13746.70 919
13747.81 881
13748.91 948
13750.02 947
13751.13 923
13752.23 938
13753.34 1022
13754.45 996
13755.56 1034
13756.66 1053
13757.77 1095
13758.88 1142
13759.98 1140
13761.09 1167
13762.20 1228
13763.31 1195
13764.41 1202
13765.52 1185
13766.63 1248
13767.74 1280
13768.84 1332
13769.95 1310
13771.06 1287
13772.17 1300
13773.28 1305
13774.38 1290
13775.49 1272
13776.60 1275
13777.71 1214
13778.82 1232
13779.92 1183
13781.03 1119
13782.14 1115
13783.25 1073
13784.36 1058
13785.46 1043
13786.57 998
13787.68 980
13788.79 944
13789.90 865
13791.01 899
13792.12 911
13793.22 855
13794.33 844
13795.44 816
13796.55 772
13797.66 758
13798.77 772
13799.88 741
13800.99 732
13802.10 727
13803.20 751
13804.31 752
13805.42 688
13806.53 681
13807.64 685
13808.75 683
13809.86 676
13810.97 673
13812.08 648
13813.19 658
13814.30 637
13815.41 613
13816.52 649
13817.63 645
13818.74 654
13819.84 636
13820.95 635
13822.06 632
13823.17 687
13824.28 636
13825.39 599
13826.50 653
13827.61 641
13828.72 639
13829.83 631
13830.94 621
13832.05 601
13833.16 621
13834.28 635
13835.39 648
13836.50 673
13837.61 670
13838.72 613
13839.83 630
13840.94 646
13842.05 641
13843.16 617
13844.27 579
13845.38 613
13846.49 637
13847.60 658
13848.71 679
13849.82 636
13850.93 598
13852.05 638
13853.16 672
13854.27 659
13855.38 617
13856.49 690
13857.60 648
13858.71 638
13859.82 656
13860.94 654
13862.05 648
13863.16 644
13864.27 663
13865.38 651
13866.49 661
13867.60 656
13868.72 667
13869.83 661
13870.94 709
13872.05 657
13873.16 677
13874.27 654
13875.39 688
13876.50 705
13877.61 713
13878.72 679
13879.83 676
13880.95 695
13882.06 697
13883.17 707
13884.28 741
13885.40 715
13886.51 733
13887.62 768
13888.73 715
13889.85 763
13890.96 789
13892.07 787
13893.18 806
13894.30 776
13895.41 758
13896.52 782
13897.63 790
13898.75 784
13899.86 791
13900.97 785
13902.09 816
13903.20 780
13904.31 771
13905.43 768
13906.54 762
13907.65 729
13908.77 730
13909.88 662
13910.99 682
13912.11 633
13913.22 661
13914.33 659
13915.45 668
13916.56 646
13917.67 626
13918.79 641
13919.90 632
13921.01 630
13922.13 612
13923.24 635
13924.36 590
13925.47 572
13926.58 588
13927.70 569
13928.81 572
13929.93 597
13931.04 582
13932.15 560
13933.27 603
13934.38 618
13935.50 620
13936.61 617
13937.73 593
13938.84 603
13939.95 611
13941.07 606
13942.18 533
13943.30 595
13944.41 615
13945.53 585
13946.64 575
13947.76 573
13948.87 575
13949.99 538
13951.10 541
13952.22 535
13953.33 568
13954.45 579
13955.56 540
13956.68 549
13957.79 555
13958.91 520
13960.02 555
13961.14 575
13962.25 537
13963.37 533
13964.49 562
13965.60 549
13966.72 563
13967.83 545
13968.95 517
13970.06 558
13971.18 566
13972.30 541
13973.41 562
13974.53 564
13975.64 582
13976.76 569
13977.88 574
13978.99 583
13980.11 566
13981.22 589
13982.34 588
13983.46 569
13984.57 569
13985.69 592
13986.80 543
13987.92 554
13989.04 580
13990.15 576
13991.27 577
13992.39 573
13993.50 534
13994.62 557
13995.74 546
13996.85 562
13997.97 539
13999.09 570
14000.21 588
14001.32 579
14002.44 595
14003.56 583
14004.67 578
14005.79 539
14006.91 549
14008.02 577
14009.14 565
14010.26 579
14011.38 521
14012.49 546
14013.61 567
14014.73 569
14015.85 577
14016.96 589
14018.08 595
14019.20 555
14020.32 551
14021.44 567
14022.55 579
14023.67 588
14024.79 601
14025.91 605
14027.02 599
14028.14 592
14029.26 593
14030.38 628
14031.50 582
14032.62 568
14033.73 595
14034.85 634
14035.97 617
14037.09 631
14038.21 586
14039.33 598
14040.44 625
14041.56 633
14042.68 598
14043.80 595
14044.92 622
14046.04 629
14047.16 642
14048.27 633
14049.39 628
14050.51 644
14051.63 659
14052.75 657
14053.87 649
14054.99 642
14056.11 698
14057.23 688
14058.35 700
14059.47 672
14060.59 683
14061.70 708
14062.82 690
14063.94 784
14065.06 777
14066.18 761
14067.30 714
14068.42 748
14069.54 776
14070.66 783
14071.78 817
14072.90 820
14074.02 788
14075.14 783
14076.26 801
14077.38 788
14078.50 795
14079.62 805
14080.74 854
14081.86 865
14082.98 833
14084.10 827
14085.22 851
14086.34 811
14087.46 856
14088.58 820
14089.70 870
14090.82 857
14091.94 807
14093.07 851
14094.19 889
14095.31 911
14096.43 928
14097.55 980
14098.67 906
14099.79 910
14100.91 916
14102.03 923
14103.15 963
14104.27 897
14105.39 892
14106.52 875
14107.64 902
14108.76 882
14109.88 855
14111.00 820
14112.12 845
14113.24 845
14114.37 806
14115.49 765
14116.61 804
14117.73 798
14118.85 773
14119.97 780
14121.10 746
14122.22 731
14123.34 763
14124.46 714
14125.58 713
14126.70 659
14127.83 684
14128.95 654
14130.07 651
14131.19 678
14132.32 684
14133.44 644
14134.56 637
14135.68 676
14136.80 649
14137.93 619
14139.05 621
14140.17 658
14141.29 617
14142.42 622
14143.54 628
14144.66 623
14145.78 601
14146.91 591
14148.03 573
14149.15 566
14150.28 580
14151.40 593
14152.52 583
14153.65 591
14154.77 566
14155.89 556
14157.01 558
14158.14 547
14159.26 590
14160.38 526
14161.51 563
14162.63 538
14163.75 550
14164.88 587
14166.00 545
14167.12 565
14168.25 554
14169.37 568
14170.50 553
14171.62 552
14172.74 552
14173.87 588
14174.99 527
14176.12 531
14177.24 528
14178.36 573
14179.49 558
14180.61 553
14181.74 554
14182.86 527
14183.98 526
14185.11 512
14186.23 515
14187.36 509
14188.48 542
14189.61 527
14190.73 510
14191.85 519
14192.98 499
14194.10 509
14195.23 485
14196.35 516
14197.48 492
14198.60 526
14199.73 519
14200.85 492
14201.98 511
14203.10 511
14204.23 511
14205.35 520
14206.48 509
14207.60 512
14208.73 509
14209.85 521
14210.98 470
14212.10 518
14213.23 514
14214.36 494
14215.48 477
14216.61 453
14217.73 508
14218.86 461
14219.98 457
14221.11 476
14222.23 502
14223.36 462
14224.49 472
14225.61 466
14226.74 434
14227.86 444
14228.99 469
14230.12 457
14231.24 472
14232.37 466
14233.49 468
14234.62 450
14235.75 476
14236.87 488
14238.00 470
14239.13 443
14240.25 464
14241.38 456
14242.51 403
14243.63 467
14244.76 466
14245.89 473
14247.01 463
14248.14 477
14249.27 460
14250.39 460
14251.52 453
14252.65 431
14253.77 450
14254.90 466
14256.03 485
14257.15 474
14258.28 446
14259.41 461
14260.54 423
14261.66 431
14262.79 451
14263.92 448
14265.05 403
14266.17 410
14267.30 411
14268.43 401
14269.56 371
14270.68 406
14271.81 443
14272.94 432
14274.07 404
14275.20 393
14276.32 404
14277.45 417
14278.58 411
14279.71 409
14280.83 404
14281.96 401
14283.09 415
14284.22 399
14285.35 382
14286.48 369
14287.60 372
14288.73 388
14289.86 416
14290.99 403
14292.12 376
14293.25 369
14294.38 391
14295.50 353
14296.63 366
14297.76 421
14298.89 395
14300.02 384
14301.15 383
14302.28 388
14303.41 380
14304.53 379
14305.66 401
14306.79 376
14307.92 352
14309.05 357
14310.18 381
14311.31 368
14312.44 367
14313.57 401
14314.70 390
14315.83 380
14316.96 379
14318.09 393
14319.22 369
14320.35 361
14321.48 392
14322.60 381
14323.73 367
14324.86 338
14325.99 352
14327.12 351
14328.25 359
14329.38 367
14330.51 351
14331.64 365
14332.77 366
14333.90 377
14335.03 359
14336.17 366
14337.30 377
14338.43 389
14339.56 365
14340.69 347
14341.82 372
14342.95 365
14344.08 343
14345.21 368
14346.34 353
14347.47 345
14348.60 367
14349.73 353
14350.86 360
14351.99 359
14353.12 366
14354.26 343
14355.39 329
14356.52 342
14357.65 342
14358.78 368
14359.91 373
14361.04 339
14362.17 368
14363.30 360
14364.44 342
14365.57 330
14366.70 363
14367.83 351
14368.96 351
14370.09 348
14371.23 358
14372.36 359
14373.49 367
14374.62 376
14375.75 384
14376.88 359
14378.02 337
14379.15 358
14380.28 353
14381.41 385
14382.54 374
14383.68 366
14384.81 355
14385.94 356
14387.07 348
14388.21 376
14389.34 351
14390.47 359
14391.60 381
14392.73 361
14393.87 358
14395.00 347
14396.13 382
14397.27 354
14398.40 371
14399.53 366
14400.66 373
14401.80 355
14402.93 368
14404.06 385
14405.19 335
14406.33 373
14407.46 365
14408.59 376
14409.73 355
14410.86 398
14411.99 396
14413.13 375
14414.26 397
14415.39 405
14416.53 370
14417.66 379
14418.79 411
14419.93 395
14421.06 380
14422.19 395
14423.33 406
14424.46 426
14425.60 412
14426.73 406
14427.86 395
14429.00 402
14430.13 427
14431.27 395
14432.40 407
14433.53 409
14434.67 437
14435.80 423
14436.94 420
14438.07 397
14439.21 424
14440.34 467
14441.47 435
14442.61 445
14443.74 430
14444.88 431
14446.01 434
14447.15 469
14448.28 440
14449.42 460
14450.55 456
14451.69 453
14452.82 477
14453.96 452
14455.09 476
14456.23 459
14457.36 505
14458.50 485
14459.63 496
14460.77 502
14461.90 506
14463.04 524
14464.17 525
14465.31 523
14466.44 536
14467.58 511
14468.71 515
14469.85 501
14470.98 518
14472.12 493
14473.26 519
14474.39 501
14475.53 523
14476.66 508
14477.80 494
14478.93 498
14480.07 491
14481.21 486
14482.34 449
14483.48 470
14484.61 430
14485.75 405
14486.89 409
14488.02 392
14489.16 419
14490.30 431
14491.43 423
14492.57 377
14493.70 388
14494.84 381
14495.98 397
14497.11 378
14498.25 357
14499.39 384
14500.52 377
14501.66 360
14502.80 381
14503.93 372
14505.07 367
14506.21 336
14507.35 382
14508.48 362
14509.62 350
14510.76 376
14511.89 373
14513.03 370
14514.17 342
14515.31 338
14516.44 362
14517.58 371
14518.72 352
14519.86 345
14520.99 363
14522.13 372
14523.27 344
14524.41 333
14525.54 319
14526.68 303
14527.82 331
14528.96 320
14530.09 353
14531.23 364
14532.37 360
14533.51 338
14534.65 340
14535.78 329
14536.92 350
14538.06 357
14539.20 359
14540.34 347
14541.48 347
14542.61 353
14543.75 344
14544.89 352
14546.03 380
14547.17 357
14548.31 369
14549.45 364
14550.58 358
14551.72 346
14552.86 347
14554.00 344
14555.14 357
14556.28 335
14557.42 355
14558.56 345
14559.70 363
14560.83 358
14561.97 357
14563.11 347
14564.25 348
14565.39 362
14566.53 378
14567.67 355
14568.81 391
14569.95 356
14571.09 357
14572.23 365
14573.37 362
14574.51 375
14575.65 355
14576.79 384
14577.93 361
14579.07 367
14580.21 369
14581.35 369
14582.49 364
14583.63 371
14584.77 336
14585.91 370
14587.05 347
14588.19 388
14589.33 392
14590.47 381
14591.61 419
14592.75 403
14593.89 417
14595.03 397
14596.17 393
14597.31 377
14598.45 378
14599.59 376
14600.73 422
14601.87 375
14603.01 397
14604.15 398
14605.29 422
14606.43 404
14607.58 396
14608.72 397
14609.86 396
14611.00 400
14612.14 387
14613.28 410
14614.42 411
14615.56 406
14616.70 394
14617.85 403
14618.99 409
14620.13 440
14621.27 413
14622.41 416
14623.55 429
14624.69 414
14625.84 441
14626.98 459
14628.12 430
14629.26 447
14630.40 438
14631.54 457
14632.69 438
14633.83 420
14634.97 456
14636.11 460
14637.25 473
14638.40 416
14639.54 442
14640.68 464
14641.82 465
14642.97 456
14644.11 423
14645.25 437
14646.39 416
14647.54 410
14648.68 394
14649.82 405
14650.96 388
14652.11 376
14653.25 361
14654.39 379
14655.53 379
14656.68 350
14657.82 358
14658.96 372
14660.11 353
14661.25 339
14662.39 358
14663.53 352
14664.68 350
14665.82 369
14666.96 347
14668.11 348
14669.25 362
14670.39 340
14671.54 334
14672.68 316
14673.82 338
14674.97 357
14676.11 340
14677.26 345
14678.40 300
14679.54 339
14680.69 318
14681.83 330
14682.97 318
14684.12 322
14685.26 313
14686.41 353
14687.55 326
14688.69 320
14689.84 297
14690.98 308
14692.13 332
14693.27 300
14694.42 297
14695.56 316
14696.70 311
14697.85 308
14698.99 312
14700.14 326
14701.28 331
14702.43 309
14703.57 323
14704.72 278
14705.86 291
14707.01 289
14708.15 334
14709.30 285
14710.44 310
14711.58 290
14712.73 307
14713.87 302
14715.02 294
14716.17 295
14717.31 287
14718.46 281
14719.60 302
14720.75 297
14721.89 296
14723.04 309
14724.18 310
14725.33 288
14726.47 313
14727.62 344
14728.76 312
14729.91 294
14731.06 299
14732.20 284
14733.35 278
14734.49 313
14735.64 313
14736.79 301
14737.93 292
14739.08 304
14740.22 281
14741.37 306
14742.52 297
14743.66 264
14744.81 294
14745.95 288
14747.10 302
14748.25 300
14749.39 272
14750.54 294
14751.69 287
14752.83 309
14753.98 296
14755.13 309
14756.27 300
14757.42 302
14758.57 307
14759.71 316
14760.86 301
14762.01 313
14763.15 272
14764.30 307
14765.45 272
14766.60 281
14767.74 284
14768.89 311
14770.04 330
14771.18 272
14772.33 287
14773.48 289
14774.63 293
14775.77 308
14776.92 280
14778.07 294
14779.22 278
14780.36 283
14781.51 283
14782.66 299
14783.81 279
14784.96 287
14786.10 290
14787.25 301
14788.40 287
14789.55 261
14790.70 275
14791.84 282
14792.99 281
14794.14 269
14795.29 274
14796.44 302
14797.58 281
14798.73 270
14799.88 265
14801.03 281
14802.18 279
14803.33 289
14804.48 291
14805.62 270
14806.77 261
14807.92 266
14809.07 284
14810.22 269
14811.37 298
14812.52 281
14813.67 277
14814.81 278
14815.96 279
14817.11 272
14818.26 283
14819.41 261
14820.56 288
14821.71 259
14822.86 254
14824.01 281
14825.16 252
14826.31 262
14827.46 259
14828.61 280
14829.76 256
14830.91 281
14832.06 249
14833.20 264
14834.35 243
14835.50 255
14836.65 247
14837.80 300
14838.95 268
14840.10 257
14841.25 253
14842.40 264
14843.55 262
14844.70 270
14845.85 296
14847.00 270
14848.15 246
14849.31 249
14850.46 251
14851.61 238
14852.76 230
14853.91 238
14855.06 251
14856.21 245
14857.36 268
14858.51 249
14859.66 227
14860.81 241
14861.96 243
14863.11 252
14864.26 268
14865.41 249
14866.57 231
14867.72 244
14868.87 256
14870.02 232
14871.17 237
14872.32 259
14873.47 275
14874.62 248
14875.77 253
14876.93 248
14878.08 235
14879.23 251
14880.38 262
14881.53 264
14882.68 254
14883.84 256
14884.99 241
14886.14 241
14887.29 242
14888.44 270
14889.59 276
14890.75 241
14891.90 251
14893.05 251
14894.20 261
14895.35 249
14896.51 217
14897.66 256
14898.81 238
14899.96 247
14901.12 251
14902.27 249
14903.42 225
14904.57 232
14905.73 232
14906.88 248
14908.03 260
14909.18 229
14910.34 257
14911.49 261
14912.64 238
14913.79 222
14914.95 227
14916.10 235
14917.25 247
14918.41 232
14919.56 262
14920.71 267
14921.87 264
14923.02 222
14924.17 219
14925.33 240
14926.48 241
14927.63 260
14928.79 254
14929.94 217
14931.09 233
14932.25 237
14933.40 231
14934.55 206
14935.71 230
14936.86 254
14938.01 219
14939.17 248
14940.32 227
14941.48 220
14942.63 261
14943.78 246
14944.94 225
14946.09 238
14947.25 239
14948.40 252
14949.55 268
14950.71 252
14951.86 241
14953.02 242
14954.17 228
14955.33 201
14956.48 231
14957.63 240
14958.79 216
14959.94 218
14961.10 231
14962.25 245
14963.41 248
14964.56 236
14965.72 228
14966.87 222
14968.03 232
14969.18 235
14970.34 251
14971.49 253
14972.65 242
14973.80 251
14974.96 220
14976.11 257
14977.27 244
14978.42 260
14979.58 272
14980.73 266
14981.89 231
14983.05 226
14984.20 244
14985.36 241
14986.51 243
14987.67 244
14988.82 249
14989.98 221
14991.13 228
14992.29 234
14993.45 229
14994.60 230
14995.76 243
14996.91 247
14998.07 242
14999.23 216
15000.38 251
15001.54 245
15002.70 244
15003.85 248
15005.01 236
15006.16 247
15007.32 231
15008.48 248
15009.63 206
15010.79 235
15011.95 208
15013.10 245
15014.26 235
15015.42 242
15016.57 216
15017.73 233
15018.89 248
15020.04 221
15021.20 235
15022.36 232
15023.52 226
15024.67 232
15025.83 245
15026.99 237
15028.14 237
15029.30 217
15030.46 211
15031.62 228
15032.77 218
15033.93 244
15035.09 237
15036.25 221
15037.40 224
15038.56 222
15039.72 235
15040.88 209
15042.03 218
15043.19 238
15044.35 224
15045.51 256
15046.67 219
15047.82 237
15048.98 231
15050.14 219
15051.30 205
15052.46 210
15053.61 227
15054.77 218
15055.93 262
15057.09 239
15058.25 246
15059.41 222
15060.56 232
15061.72 246
15062.88 248
15064.04 220
15065.20 253
15066.36 238
15067.52 236
15068.68 224
15069.83 227
15070.99 237
15072.15 232
15073.31 256
15074.47 239
15075.63 239
15076.79 231
15077.95 247
15079.11 223
15080.27 198
15081.43 219
15082.58 223
15083.74 245
15084.90 220
15086.06 237
15087.22 228
15088.38 220
15089.54 226
15090.70 262
15091.86 224
15093.02 209
15094.18 218
15095.34 234
15096.50 224
15097.66 243
15098.82 231
15099.98 240
15101.14 213
15102.30 221
15103.46 222
15104.62 212
15105.78 227
15106.94 222
15108.10 234
15109.26 220
15110.42 239
15111.58 215
15112.74 221
15113.90 233
15115.06 221
15116.22 230
15117.39 231
15118.55 204
15119.71 239
15120.87 228
15122.03 225
15123.19 211
15124.35 237
15125.51 263
15126.67 237
15127.83 236
15128.99 234
15130.16 224
15131.32 218
15132.48 216
15133.64 212
15134.80 241
15135.96 243
15137.12 244
15138.28 241
15139.45 223
15140.61 243
15141.77 216
15142.93 249
15144.09 211
15145.25 245
15146.42 233
15147.58 255
15148.74 228
15149.90 213
15151.06 221
15152.23 226
15153.39 233
15154.55 235
15155.71 226
15156.87 250
15158.04 238
15159.20 253
15160.36 231
15161.52 240
15162.69 236
15163.85 238
15165.01 241
15166.17 241
15167.34 246
15168.50 233
15169.66 261
15170.82 233
15171.99 230
15173.15 244
15174.31 241
15175.48 252
15176.64 229
15177.80 231
15178.96 216
15180.13 252
15181.29 246
15182.45 252
15183.62 243
15184.78 257
15185.94 234
15187.11 243
15188.27 262
15189.43 241
15190.60 232
15191.76 250
15192.92 247
15194.09 248
15195.25 272
15196.42 261
15197.58 248
15198.74 250
15199.91 266
15201.07 268
15202.23 258
15203.40 264
15204.56 262
15205.73 269
15206.89 241
15208.05 252
15209.22 251
15210.38 236
15211.55 263
15212.71 270
15213.88 250
15215.04 237
15216.21 257
15217.37 254
15218.53 253
15219.70 265
15220.86 267
15222.03 254
15223.19 266
15224.36 264
15225.52 285
15226.69 287
15227.85 271
15229.02 245
15230.18 247
15231.35 272
15232.51 269
15233.68 280
15234.84 275
15236.01 280
15237.17 299
15238.34 259
15239.50 244
15240.67 292
15241.83 311
15243.00 316
15244.17 294
15245.33 262
15246.50 277
15247.66 303
15248.83 308
15249.99 285
15251.16 270
15252.33 278
15253.49 252
15254.66 258
15255.82 281
15256.99 287
15258.16 259
15259.32 273
15260.49 290
15261.65 240
15262.82 275
15263.99 262
15265.15 280
15266.32 254
15267.49 241
15268.65 236
15269.82 263
15270.98 248
15272.15 254
15273.32 268
15274.48 259
15275.65 248
15276.82 266
15277.99 239
15279.15 259
15280.32 259
15281.49 267
15282.65 248
15283.82 238
15284.99 245
15286.15 256
15287.32 270
15288.49 234
15289.66 240
15290.82 265
15291.99 248
15293.16 224
15294.33 255
15295.49 269
15296.66 256
15297.83 281
15299.00 279
15300.16 286
15301.33 254
15302.50 257
15303.67 242
15304.83 266
15306.00 261
15307.17 257
15308.34 259
15309.51 252
15310.67 240
15311.84 260
15313.01 250
15314.18 260
15315.35 252
15316.52 251
15317.68 263
15318.85 265
15320.02 245
15321.19 267
15322.36 274
15323.53 246
15324.69 239
15325.86 241
15327.03 256
15328.20 261
15329.37 283
15330.54 256
15331.71 247
15332.88 279
15334.05 257
15335.21 257
15336.38 258
15337.55 267
15338.72 217
15339.89 245
15341.06 242
15342.23 274
15343.40 245
15344.57 241
15345.74 264
15346.91 274
15348.08 271
15349.25 251
15350.42 250
15351.58 237
15352.75 253
15353.92 260
15355.09 262
15356.26 260
15357.43 259
15358.60 266
15359.77 260
15360.94 265
15362.11 271
15363.28 274
15364.45 266
15365.62 242
15366.79 275
15367.96 258
15369.13 276
15370.31 272
15371.48 274
15372.65 283
15373.82 267
15374.99 296
15376.16 249
15377.33 289
15378.50 272
15379.67 277
15380.84 292
15382.01 269
15383.18 250
15384.35 263
15385.52 276
15386.69 253
15387.87 259
15389.04 256
15390.21 265
15391.38 265
15392.55 277
15393.72 255
15394.89 229
15396.06 259
15397.24 281
15398.41 258
15399.58 264
15400.75 250
15401.92 252
15403.09 231
15404.26 243
15405.44 231
15406.61 257
15407.78 282
15408.95 269
15410.12 264
15411.30 243
15412.47 254
15413.64 244
15414.81 248
15415.98 244
15417.16 244
15418.33 253
15419.50 259
15420.67 249
15421.84 245
15423.02 225
15424.19 256
15425.36 279
15426.53 260
15427.71 243
15428.88 231
15430.05 235
15431.22 264
15432.40 246
15433.57 253
15434.74 251
15435.92 246
15437.09 236
15438.26 246
15439.43 234
15440.61 218
15441.78 263
15442.95 232
15444.13 267
15445.30 252
15446.47 228
15447.65 258
15448.82 233
15449.99 254
15451.17 259
15452.34 258
15453.51 250
15454.69 246
15455.86 225
15457.03 245
15458.21 242
15459.38 261
15460.56 229
15461.73 223
15462.90 263
15464.08 221
15465.25 232
15466.43 222
15467.60 265
15468.77 258
15469.95 239
15471.12 234
15472.30 251
15473.47 236
15474.64 233
15475.82 221
15476.99 256
15478.17 249
15479.34 249
15480.52 227
15481.69 231
15482.87 254
15484.04 237
15485.22 260
15486.39 228
15487.56 230
15488.74 229
15489.91 256
15491.09 255
15492.26 240
15493.44 233
15494.61 247
15495.79 221
15496.96 249
15498.14 252
15499.32 260
15500.49 258
15501.67 266
15502.84 243
15504.02 227
15505.19 244
15506.37 273
15507.54 226
15508.72 222
15509.89 242
15511.07 266
15512.25 261
15513.42 225
15514.60 273
15515.77 273
15516.95 258
15518.13 251
15519.30 257
15520.48 272
15521.65 236
15522.83 266
15524.01 256
15525.18 274
15526.36 265
15527.53 241
15528.71 240
15529.89 247
15531.06 260
15532.24 274
15533.42 262
15534.59 243
15535.77 254
15536.95 290
15538.12 253
15539.30 251
15540.48 262
15541.65 238
15542.83 264
15544.01 235
15545.18 255
15546.36 259
15547.54 261
15548.72 244
15549.89 247
15551.07 241
15552.25 270
15553.42 279
15554.60 252
15555.78 254
15556.96 279
15558.13 294
15559.31 266
15560.49 294
15561.67 254
15562.84 255
15564.02 268
15565.20 278
15566.38 271
15567.56 246
15568.73 256
15569.91 276
15571.09 284
15572.27 284
15573.45 276
15574.62 259
15575.80 282
15576.98 296
15578.16 282
15579.34 319
15580.52 300
15581.69 259
15582.87 310
15584.05 289
15585.23 325
15586.41 290
15587.59 289
15588.76 291
15589.94 315
15591.12 313
15592.30 308
15593.48 287
15594.66 321
15595.84 312
15597.02 312
15598.20 340
15599.37 322
15600.55 341
15601.73 304
15602.91 326
15604.09 306
15605.27 316
15606.45 326
15607.63 335
15608.81 334
15609.99 317
15611.17 357
15612.35 332
15613.53 355
15614.71 352
15615.89 381
15617.07 354
15618.25 358
15619.43 365
15620.60 359
15621.78 352
15622.96 326
15624.14 342
15625.32 384
15626.50 377
15627.68 344
15628.87 379
15630.05 383
15631.23 387
15632.41 393
15633.59 387
15634.77 391
15635.95 404
15637.13 399
15638.31 417
15639.49 404
15640.67 388
15641.85 385
15643.03 384
15644.21 384
15645.39 438
15646.57 399
15647.75 430
15648.93 435
15650.12 394
15651.30 391
15652.48 408
15653.66 432
15654.84 395
15656.02 414
15657.20 421
15658.38 432
15659.56 391
15660.75 388
15661.93 409
15663.11 412
15664.29 409
15665.47 376
15666.65 396
15667.84 379
15669.02 411
15670.20 412
15671.38 382
15672.56 384
15673.74 403
15674.93 396
15676.11 367
15677.29 399
15678.47 372
15679.65 388
15680.84 368
15682.02 399
15683.20 369
15684.38 345
15685.56 347
15686.75 389
15687.93 358
15689.11 375
15690.29 365
15691.48 371
15692.66 371
15693.84 371
15695.02 367
15696.21 370
15697.39 379
15698.57 369
15699.76 362
15700.94 342
15702.12 324
15703.30 347
15704.49 350
15705.67 365
15706.85 351
15708.04 335
15709.22 358
15710.40 397
15711.59 379
15712.77 367
15713.95 384
15715.14 347
15716.32 357
15717.50 377
15718.69 371
15719.87 380
15721.05 358
15722.24 369
15723.42 364
15724.61 389
15725.79 372
15726.97 420
15728.16 349
15729.34 377
15730.53 385
15731.71 395
15732.89 393
15734.08 377
15735.26 390
15736.45 380
15737.63 379
15738.81 369
15740.00 402
15741.18 399
15742.37 400
15743.55 423
15744.74 403
15745.92 440
15747.11 421
15748.29 428
15749.48 450
15750.66 449
15751.84 462
15753.03 433
15754.21 432
15755.40 451
15756.58 419
15757.77 441
15758.95 425
15760.14 438
15761.32 446
15762.51 440
15763.70 428
15764.88 450
15766.07 427
15767.25 432
15768.44 444
15769.62 426
15770.81 431
15771.99 422
15773.18 409
15774.36 423
15775.55 408
15776.74 409
15777.92 437
15779.11 449
15780.29 430
15781.48 391
15782.67 415
15783.85 415
15785.04 395
15786.22 392
15787.41 391
15788.60 385
15789.78 358
15790.97 346
15792.15 378
15793.34 353
15794.53 382
15795.71 376
15796.90 368
15798.09 363
15799.27 357
15800.46 353
15801.65 337
15802.83 344
15804.02 351
15805.21 341
15806.39 352
15807.58 360
15808.77 342
15809.95 320
15811.14 358
15812.33 339
15813.52 352
15814.70 330
15815.89 298
15817.08 328
15818.26 311
15819.45 336
15820.64 325
15821.83 335
15823.01 320
15824.20 333
15825.39 327
15826.58 315
15827.76 328
15828.95 304
15830.14 293
15831.33 307
15832.52 338
15833.70 306
15834.89 329
15836.08 287
15837.27 303
15838.46 328
15839.64 317
15840.83 325
15842.02 317
15843.21 325
15844.40 296
15845.58 304
15846.77 317
15847.96 321
15849.15 291
15850.34 310
15851.53 283
15852.72 306
15853.90 310
15855.09 332
15856.28 315
15857.47 317
15858.66 329
15859.85 331
15861.04 321
15862.23 326
15863.41 309
15864.60 319
15865.79 304
15866.98 319
15868.17 330
15869.36 334
15870.55 332
15871.74 316
15872.93 324
15874.12 309
15875.31 342
15876.50 325
15877.69 314
15878.88 317
15880.06 323
15881.25 339
15882.44 322
15883.63 326
15884.82 355
15886.01 340
15887.20 328
15888.39 339
15889.58 325
15890.77 310
15891.96 301
15893.15 339
15894.34 321
15895.53 332
15896.72 322
15897.91 343
15899.10 316
15900.30 328
15901.49 330
15902.68 324
15903.87 381
15905.06 377
15906.25 370
15907.44 368
15908.63 366
15909.82 336
15911.01 339
15912.20 334
15913.39 338
15914.58 353
15915.77 363
15916.96 389
15918.16 335
15919.35 364
15920.54 392
15921.73 368
15922.92 363
15924.11 345
15925.30 357
15926.49 361
15927.69 359
15928.88 345
15930.07 354
15931.26 343
15932.45 346
15933.64 370
15934.84 343
15936.03 348
15937.22 343
15938.41 375
15939.60 354
15940.79 324
15941.99 338
15943.18 321
15944.37 330
15945.56 313
15946.75 303
15947.95 302
15949.14 316
15950.33 318
15951.52 333
15952.72 313
15953.91 308
15955.10 310
15956.29 292
15957.49 303
15958.68 286
15959.87 282
15961.06 281
15962.26 298
15963.45 286
15964.64 284
15965.83 275
15967.03 280
15968.22 269
15969.41 286
15970.61 277
15971.80 259
15972.99 248
15974.19 273
15975.38 272
15976.57 254
15977.76 252
15978.96 259
15980.15 265
15981.34 257
15982.54 251
15983.73 234
15984.93 269
15986.12 256
15987.31 254
15988.51 250
15989.70 251
15990.89 251
15992.09 276
15993.28 264
15994.48 260
15995.67 262
15996.86 247
15998.06 266
15999.25 266
16000.45 250
16001.64 244
16002.83 226
16004.03 244
16005.22 257
16006.42 255
16007.61 250
16008.81 236
16010.00 239
16011.19 237
16012.39 244
16013.58 255
16014.78 232
16015.97 223
16017.17 241
16018.36 246
16019.56 227
16020.75 223
16021.95 224
16023.14 218
16024.34 262
16025.53 247
16026.73 223
16027.92 239
16029.12 215
16030.31 218
16031.51 241
16032.70 211
16033.90 205
16035.09 207
16036.29 242
16037.48 233
16038.68 241
16039.88 219
16041.07 241
16042.27 236
16043.46 228
16044.66 225
16045.85 255
16047.05 252
16048.25 267
16049.44 205
16050.64 214
16051.83 214
16053.03 211
16054.23 235
16055.42 230
16056.62 233
16057.82 236
16059.01 225
16060.21 238
16061.40 232
16062.60 226
16063.80 226
16064.99 227
16066.19 211
16067.39 253
16068.58 240
16069.78 242
16070.98 240
16072.17 222
16073.37 226
16074.57 236
16075.76 226
16076.96 222
16078.16 232
16079.36 219
16080.55 239
16081.75 228
16082.95 214
16084.14 243
16085.34 244
16086.54 241
16087.74 223
16088.93 236
16090.13 215
16091.33 198
16092.53 235
16093.72 246
16094.92 221
16096.12 206
16097.32 230
16098.51 215
16099.71 215
16100.91 228
16102.11 216
16103.31 218
16104.50 226
16105.70 223
16106.90 202
16108.10 225
16109.30 231
16110.49 221
16111.69 216
16112.89 248
16114.09 213
16115.29 213
16116.49 203
16117.68 237
16118.88 246
16120.08 221
16121.28 235
16122.48 229
16123.68 206
16124.88 219
16126.08 220
16127.27 247
16128.47 217
16129.67 210
16130.87 226
16132.07 211
16133.27 222
16134.47 205
16135.67 213
16136.87 208
16138.07 208
16139.27 206
16140.46 210
16141.66 231
16142.86 221
16144.06 208
16145.26 207
16146.46 233
16147.66 237
16148.86 229
16150.06 204
16151.26 207
16152.46 210
16153.66 228
16154.86 214
16156.06 201
16157.26 229
16158.46 219
16159.66 209
16160.86 199
16162.06 221
16163.26 215
16164.46 228
16165.66 228
16166.86 242
16168.06 206
16169.26 224
16170.46 212
16171.66 216
16172.86 220
16174.06 200
16175.26 214
16176.47 210
16177.67 239
16178.87 218
16180.07 229
16181.27 224
16182.47 234
16183.67 212
16184.87 215
16186.07 214
16187.27 230
16188.47 229
16189.68 221
16190.88 241
16192.08 233
16193.28 242
16194.48 224
16195.68 216
16196.88 217
16198.08 220
16199.29 241
16200.49 231
16201.69 238
16202.89 230
16204.09 253
16205.29 246
16206.50 243
16207.70 222
16208.90 226
16210.10 239
16211.30 231
16212.51 243
16213.71 221
16214.91 247
16216.11 235
16217.31 238
16218.52 233
16219.72 236
16220.92 247
16222.12 240
16223.33 265
16224.53 258
16225.73 240
16226.93 239
16228.14 248
16229.34 254
16230.54 235
16231.74 245
16232.95 246
16234.15 240
16235.35 282
16236.56 247
16237.76 270
16238.96 250
16240.16 251
16241.37 264
16242.57 248
16243.77 262
16244.98 251
16246.18 254
16247.38 236
16248.59 235
16249.79 249
16250.99 263
16252.20 259
16253.40 272
16254.60 267
16255.81 277
16257.01 255
16258.22 292
16259.42 292
16260.62 284
16261.83 256
16263.03 278
16264.23 297
16265.44 291
16266.64 288
16267.85 281
16269.05 282
16270.25 266
16271.46 278
16272.66 289
16273.87 293
16275.07 276
16276.28 306
16277.48 302
16278.69 307
16279.89 285
16281.09 298
16282.30 318
16283.50 296
16284.71 297
16285.91 310
16287.12 304
16288.32 281
16289.53 293
16290.73 274
16291.94 309
16293.14 308
16294.35 279
16295.55 297
16296.76 294
16297.96 296
16299.17 324
16300.37 301
16301.58 301
16302.78 296
16303.99 335
16305.19 341
16306.40 333
16307.61 312
16308.81 327
16310.02 340
16311.22 300
16312.43 285
16313.63 315
16314.84 328
16316.05 297
16317.25 312
16318.46 299
16319.66 302
16320.87 296
16322.08 300
16323.28 312
16324.49 290
16325.69 308
16326.90 281
16328.11 271
16329.31 288
16330.52 296
16331.73 273
16332.93 256
16334.14 258
16335.35 250
16336.55 272
16337.76 267
16338.97 258
16340.17 259
16341.38 260
16342.59 228
16343.79 285
16345.00 267
16346.21 240
16347.41 254
16348.62 264
16349.83 242
16351.03 240
16352.24 235
16353.45 250
16354.66 208
16355.86 253
16357.07 220
16358.28 239
16359.49 234
16360.69 247
16361.90 249
16363.11 244
16364.32 232
16365.52 228
16366.73 242
16367.94 212
16369.15 233
16370.35 233
16371.56 224
16372.77 228
16373.98 227
16375.19 236
16376.39 207
16377.60 237
16378.81 209
16380.02 235
16381.23 248
16382.44 235
16383.64 243
16384.85 223
16386.06 222
16387.27 231
16388.48 229
16389.69 245
16390.90 222
16392.10 243
16393.31 248
16394.52 251
16395.73 223
16396.94 218
16398.15 228
16399.36 225
16400.57 228
16401.77 222
16402.98 220
16404.19 223
16405.40 230
16406.61 227
16407.82 230
16409.03 217
16410.24 237
16411.45 225
16412.66 237
16413.87 230
16415.08 214
16416.29 226
16417.50 244
16418.71 218
16419.92 218
16421.12 236
16422.33 242
16423.54 247
16424.75 244
16425.96 251
16427.17 241
16428.38 245
16429.59 227
16430.80 234
16432.01 217
16433.22 230
16434.43 239
16435.64 246
16436.86 234
16438.07 220
16439.28 208
16440.49 213
16441.70 234
16442.91 230
16444.12 232
16445.33 214
16446.54 242
16447.75 240
16448.96 233
16450.17 224
16451.38 218
16452.59 209
16453.80 219
16455.02 198
16456.23 210
16457.44 232
16458.65 214
16459.86 217
16461.07 195
16462.28 219
16463.49 211
16464.70 229
16465.92 223
16467.13 228
16468.34 201
16469.55 212
16470.76 220
16471.97 235
16473.19 212
16474.40 185
16475.61 208
16476.82 204
16478.03 211
16479.24 196
16480.46 203
16481.67 217
16482.88 213
16484.09 208
16485.30 222
16486.52 220
16487.73 206
16488.94 208
16490.15 208
16491.37 198
16492.58 184
16493.79 206
16495.00 206
16496.21 197
16497.43 204
16498.64 197
16499.85 194
16501.07 199
16502.28 211
16503.49 199
16504.70 194
16505.92 187
16507.13 193
16508.34 177
16509.56 204
16510.77 192
16511.98 198
16513.19 187
16514.41 204
16515.62 191
16516.83 206
16518.05 190
16519.26 199
16520.47 198
16521.69 198
16522.90 198
16524.11 201
16525.33 203
16526.54 199
16527.76 209
16528.97 213
16530.18 194
16531.40 186
16532.61 181
16533.82 205
16535.04 186
16536.25 177
16537.47 210
16538.68 206
16539.89 206
16541.11 198
16542.32 187
16543.54 193
16544.75 207
16545.97 203
16547.18 224
16548.39 189
16549.61 200
16550.82 201
16552.04 198
16553.25 220
16554.47 205
16555.68 238
16556.90 239
16558.11 215
16559.33 190
16560.54 200
16561.76 214
16562.97 214
16564.19 212
16565.40 198
16566.62 198
16567.83 219
16569.05 221
16570.26 216
16571.48 195
16572.69 192
16573.91 223
16575.12 228
16576.34 194
16577.55 184
16578.77 192
16579.98 206
16581.20 204
16582.42 195
16583.63 193
16584.85 188
16586.06 205
16587.28 207
16588.49 196
16589.71 188
16590.93 216
16592.14 214
16593.36 212
16594.57 183
16595.79 200
16597.01 206
16598.22 196
16599.44 203
16600.66 191
16601.87 194
16603.09 193
16604.30 196
16605.52 178
16606.74 218
16607.95 199
16609.17 204
16610.39 202
16611.60 174
16612.82 185
16614.04 191
16615.25 196
16616.47 199
16617.69 198
16618.91 204
16620.12 206
16621.34 185
16622.56 197
16623.77 190
16624.99 191
16626.21 195
16627.43 172
16628.64 209
16629.86 190
16631.08 194
16632.30 198
16633.51 196
16634.73 171
16635.95 179
16637.17 181
16638.38 209
16639.60 193
16640.82 186
16642.04 212
16643.26 198
16644.47 184
16645.69 197
16646.91 185
16648.13 182
16649.35 170
16650.56 201
16651.78 179
16653.00 186
16654.22 177
16655.44 201
16656.65 201
16657.87 193
16659.09 176
16660.31 181
16661.53 191
16662.75 192
16663.97 188
16665.18 164
16666.40 202
16667.62 165
16668.84 158
16670.06 164
16671.28 190
16672.50 192
16673.72 193
16674.94 187
16676.15 171
16677.37 185
16678.59 187
16679.81 189
16681.03 181
16682.25 179
16683.47 176
16684.69 176
16685.91 180
16687.13 182
16688.35 164
16689.57 160
16690.79 169
16692.01 173
16693.23 193
16694.45 188
16695.67 184
16696.89 177
16698.11 169
16699.33 154
16700.55 166
16701.77 166
16702.99 190
16704.21 171
16705.43 181
16706.65 191
16707.87 196
16709.09 194
16710.31 192
16711.53 179
16712.75 185
16713.97 178
16715.19 176
16716.41 170
16717.63 187
16718.85 181
16720.07 195
16721.29 197
16722.51 183
16723.73 188
16724.95 175
16726.18 203
16727.40 198
16728.62 175
16729.84 190
16731.06 197
16732.28 161
16733.50 182
16734.72 166
16735.94 166
16737.17 179
16738.39 197
16739.61 171
16740.83 154
16742.05 189
16743.27 173
16744.49 180
16745.72 173
16746.94 172
16748.16 186
16749.38 182
16750.60 186
16751.83 158
16753.05 171
16754.27 189
16755.49 183
16756.71 177
16757.94 174
16759.16 173
16760.38 183
16761.60 177
16762.82 165
16764.05 164
16765.27 171
16766.49 177
16767.71 186
16768.94 174
16770.16 182
16771.38 172
16772.60 173
16773.83 173
16775.05 168
16776.27 163
16777.49 161
16778.72 183
16779.94 175
16781.16 181
16782.39 207
16783.61 193
16784.83 164
16786.06 169
16787.28 172
16788.50 184
16789.73 170
16790.95 180
16792.17 198
16793.40 193
16794.62 161
16795.84 157
16797.07 184
16798.29 185
16799.51 191
16800.74 171
16801.96 189
16803.18 144
16804.41 160
16805.63 166
16806.86 159
16808.08 181
16809.30 208
16810.53 168
16811.75 162
16812.98 171
16814.20 177
16815.42 165
16816.65 184
16817.87 183
16819.10 199
16820.32 195
16821.54 182
16822.77 188
16823.99 164
16825.22 185
16826.44 197
16827.67 191
16828.89 177
16830.12 159
16831.34 188
16832.57 178
16833.79 183
16835.02 159
16836.24 185
16837.47 179
16838.69 219
16839.92 188
16841.14 177
16842.37 192
16843.59 200
16844.82 207
16846.04 205
16847.27 201
16848.49 197
16849.72 185
16850.94 207
16852.17 204
16853.39 184
16854.62 199
16855.85 213
16857.07 212
16858.30 196
16859.52 216
16860.75 191
16861.97 218
16863.20 204
16864.43 175
16865.65 195
16866.88 221
16868.10 228
16869.33 177
16870.56 200
16871.78 186
16873.01 185
16874.24 183
16875.46 210
16876.69 180
16877.92 205
16879.14 211
16880.37 210
16881.59 218
16882.82 219
16884.05 223
16885.27 234
16886.50 202
16887.73 216
16888.96 194
16890.18 180
16891.41 222
16892.64 229
16893.86 198
16895.09 212
16896.32 223
16897.54 210
16898.77 220
16900.00 190
16901.23 212
16902.45 195
16903.68 205
16904.91 209
16906.14 202
16907.36 197
16908.59 218
16909.82 213
16911.05 210
16912.27 214
16913.50 220
16914.73 210
16915.96 192
16917.19 217
16918.41 213
16919.64 194
16920.87 204
16922.10 208
16923.33 228
16924.55 203
16925.78 194
16927.01 229
16928.24 212
16929.47 220
16930.69 221
16931.92 218
16933.15 225
16934.38 218
16935.61 209
16936.84 201
16938.07 201
16939.29 210
16940.52 203
16941.75 217
16942.98 213
16944.21 215
16945.44 209
16946.67 208
16947.90 208
16949.13 214
16950.35 210
16951.58 232
16952.81 203
16954.04 206
16955.27 202
16956.50 190
16957.73 209
16958.96 195
16960.19 198
16961.42 189
16962.65 185
16963.88 202
16965.11 226
16966.34 202
16967.57 201
16968.80 207
16970.03 198
16971.26 207
16972.49 206
16973.72 207
16974.95 204
16976.18 203
16977.41 197
16978.64 202
16979.87 216
16981.10 177
16982.33 197
16983.56 203
16984.79 168
16986.02 175
16987.25 199
16988.48 198
16989.71 206
16990.94 211
16992.17 210
16993.40 191
16994.63 206
16995.86 205
16997.09 203
16998.32 196
16999.55 188
17000.79 181
17002.02 188
17003.25 191
17004.48 193
17005.71 189
17006.94 190
17008.17 188
17009.40 187
17010.63 204
17011.87 188
17013.10 202
17014.33 204
17015.56 193
17016.79 192
17018.02 172
17019.25 192
17020.49 183
17021.72 193
17022.95 187
17024.18 190
17025.41 217
17026.64 189
17027.88 190
17029.11 196
17030.34 189
17031.57 198
17032.80 196
17034.04 216
17035.27 171
17036.50 179
17037.73 191
17038.97 201
17040.20 177
17041.43 190
17042.66 198
17043.90 187
17045.13 189
17046.36 172
17047.59 177
17048.83 205
17050.06 189
17051.29 196
17052.52 170
17053.76 194
17054.99 182
17056.22 198
17057.46 178
17058.69 201
17059.92 184
17061.15 180
17062.39 196
17063.62 190
17064.85 191
17066.09 192
17067.32 175
17068.55 175
17069.79 206
17071.02 171
17072.25 189
17073.49 202
17074.72 211
17075.96 198
17077.19 191
17078.42 169
17079.66 198
17080.89 204
17082.12 179
17083.36 182
17084.59 194
17085.83 187
17087.06 202
17088.29 189
17089.53 191
17090.76 189
17092.00 196
17093.23 182
17094.46 185
17095.70 167
17096.93 200
17098.17 177
17099.40 170
17100.64 179
17101.87 181
17103.11 184
17104.34 191
17105.58 177
17106.81 188
17108.05 191
17109.28 204
17110.51 173
17111.75 183
17112.98 187
17114.22 177
17115.45 188
17116.69 172
17117.93 181
17119.16 186
17120.40 190
17121.63 191
17122.87 192
17124.10 164
17125.34 182
17126.57 188
17127.81 177
17129.04 186
17130.28 203
17131.51 176
17132.75 174
17133.99 215
17135.22 181
17136.46 171
17137.69 183
17138.93 201
17140.17 184
17141.40 177
17142.64 167
17143.87 169
17145.11 164
17146.35 164
17147.58 177
17148.82 197
17150.05 176
17151.29 189
17152.53 184
17153.76 182
17155.00 155
17156.24 185
17157.47 167
17158.71 192
17159.95 167
17161.18 183
17162.42 198
17163.66 193
17164.89 181
17166.13 182
17167.37 190
17168.60 180
17169.84 186
17171.08 174
17172.32 180
17173.55 168
17174.79 159
17176.03 194
17177.26 171
17178.50 175
17179.74 176
17180.98 184
17182.21 179
17183.45 188
17184.69 163
17185.93 174
17187.16 160
17188.40 167
17189.64 156
17190.88 160
17192.12 175
17193.35 155
17194.59 174
17195.83 165
17197.07 188
17198.31 160
17199.54 181
17200.78 168
17202.02 174
17203.26 172
17204.50 158
17205.73 158
17206.97 168
17208.21 160
17209.45 169
17210.69 165
17211.93 184
17213.17 180
17214.40 152
17215.64 157
17216.88 155
17218.12 152
17219.36 157
17220.60 177
17221.84 146
17223.08 152
17224.31 165
17225.55 167
17226.79 173
17228.03 179
17229.27 165
17230.51 168
17231.75 171
17232.99 160
17234.23 174
17235.47 178
17236.71 164
17237.95 154
17239.19 146
17240.43 166
17241.66 164
17242.90 165
17244.14 170
17245.38 161
17246.62 164
17247.86 179
17249.10 171
17250.34 188
17251.58 179
17252.82 172
17254.06 162
17255.30 183
17256.54 174
17257.78 184
17259.02 178
17260.26 162
17261.50 162
17262.74 160
17263.99 144
17265.23 135
17266.47 154
17267.71 156
17268.95 150
17270.19 178
17271.43 153
17272.67 163
17273.91 158
17275.15 159
17276.39 150
17277.63 163
17278.87 163
17280.11 149
17281.36 148
17282.60 183
17283.84 148
17285.08 156
17286.32 134
17287.56 160
17288.80 178
17290.04 167
17291.29 161
17292.53 149
17293.77 152
17295.01 161
17296.25 160
17297.49 173
17298.73 180
17299.98 175
17301.22 142
17302.46 166
17303.70 162
17304.94 166
17306.19 146
17307.43 164
17308.67 169
17309.91 155
17311.15 161
17312.40 162
17313.64 166
17314.88 157
17316.12 164
17317.37 150
17318.61 167
17319.85 173
17321.09 142
17322.33 186
17323.58 155
17324.82 183
17326.06 156
17327.31 155
17328.55 153
17329.79 146
17331.03 170
17332.28 174
17333.52 152
17334.76 141
17336.01 149
17337.25 159
17338.49 175
17339.73 155
17340.98 159
17342.22 154
17343.46 144
17344.71 156
17345.95 155
17347.19 139
17348.44 138
17349.68 163
17350.92 176
17352.17 145
17353.41 169
17354.66 142
17355.90 141
17357.14 151
17358.39 164
17359.63 155
17360.87 154
17362.12 144
17363.36 150
17364.61 145
17365.85 162
17367.09 149
17368.34 160
17369.58 143
17370.83 137
17372.07 150
17373.32 143
17374.56 163
17375.80 140
17377.05 152
17378.29 139
17379.54 151
17380.78 155
17382.03 143
17383.27 154
17384.52 165
17385.76 158
17387.01 160
17388.25 145
17389.50 129
17390.74 158
17391.99 157
17393.23 161
17394.48 160
17395.72 171
17396.97 157
17398.21 156
17399.46 147
17400.70 148
17401.95 156
17403.19 157
17404.44 146
17405.68 159
17406.93 178
17408.18 167
17409.42 168
17410.67 162
17411.91 168
17413.16 156
17414.40 166
17415.65 165
17416.90 162
17418.14 170
17419.39 161
17420.63 169
17421.88 161
17423.13 165
17424.37 162
17425.62 155
17426.86 153
17428.11 171
17429.36 164
17430.60 176
17431.85 148
17433.10 158
17434.34 152
17435.59 176
17436.84 170
17438.08 186
17439.33 171
17440.58 157
17441.82 173
17443.07 160
17444.32 180
17445.56 165
17446.81 167
17448.06 157
17449.30 159
17450.55 162
17451.80 155
17453.05 165
17454.29 167
17455.54 180
17456.79 168
17458.04 165
17459.28 140
17460.53 168
17461.78 187
17463.03 163
17464.27 160
17465.52 175
17466.77 176
17468.02 176
17469.26 181
17470.51 187
17471.76 175
17473.01 169
17474.25 171
17475.50 186
17476.75 186
17478.00 156
17479.25 171
17480.50 166
17481.74 182
17482.99 162
17484.24 178
17485.49 174
17486.74 174
17487.99 167
17489.23 158
17490.48 179
17491.73 149
17492.98 161
17494.23 189
17495.48 173
17496.73 178
17497.97 171
17499.22 185
17500.47 163
17501.72 187
17502.97 194
17504.22 191
17505.47 193
17506.72 202
17507.97 185
17509.22 167
17510.46 162
17511.71 197
17512.96 184
17514.21 178
17515.46 163
17516.71 173
17517.96 174
17519.21 187
17520.46 182
17521.71 201
17522.96 204
17524.21 200
17525.46 176
17526.71 180
17527.96 182
17529.21 173
17530.46 202
17531.71 208
17532.96 189
17534.21 188
17535.46 192
17536.71 179
17537.96 181
17539.21 195
17540.46 185
17541.71 181
17542.96 193
17544.21 205
17545.46 183
17546.71 195
17547.96 190
17549.21 214
17550.46 192
17551.71 171
17552.97 203
17554.22 196
17555.47 219
17556.72 184
17557.97 181
17559.22 179
17560.47 188
17561.72 200
17562.97 208
17564.22 189
17565.48 174
17566.73 180
17567.98 180
17569.23 174
17570.48 174
17571.73 182
17572.98 208
17574.24 206
17575.49 177
17576.74 175
17577.99 203
17579.24 175
17580.49 177
17581.75 189
17583.00 186
17584.25 175
17585.50 179
17586.75 184
17588.00 188
17589.26 183
17590.51 182
17591.76 187
17593.01 199
17594.27 180
17595.52 191
17596.77 189
17598.02 170
17599.27 178
17600.53 194
17601.78 169
17603.03 147
17604.28 172
17605.54 184
17606.79 186
17608.04 166
17609.30 183
17610.55 182
17611.80 164
17613.05 188
17614.31 171
17615.56 198
17616.81 181
17618.07 170
17619.32 178
17620.57 185
17621.83 155
17623.08 173
17624.33 194
17625.59 190
17626.84 186
17628.09 184
17629.35 184
17630.60 176
17631.85 173
17633.11 201
17634.36 192
17635.61 171
17636.87 170
17638.12 168
17639.38 179
17640.63 196
17641.88 184
17643.14 184
17644.39 195
17645.65 177
17646.90 188
17648.15 175
17649.41 186
17650.66 206
17651.92 179
17653.17 189
17654.42 169
17655.68 175
17656.93 182
17658.19 172
17659.44 166
17660.70 167
17661.95 179
17663.21 179
17664.46 194
17665.72 186
17666.97 178
17668.23 178
17669.48 162
17670.74 209
17671.99 191
17673.25 177
17674.50 183
17675.76 194
17677.01 186
17678.27 192
17679.52 198
17680.78 192
17682.03 184
17683.29 181
17684.54 176
17685.80 197
17687.05 206
17688.31 192
17689.57 177
17690.82 204
17692.08 182
17693.33 184
17694.59 198
17695.84 189
17697.10 176
17698.36 170
17699.61 179
17700.87 188
17702.12 186
17703.38 177
17704.64 198
17705.89 189
17707.15 185
17708.40 182
17709.66 185
17710.92 212
17712.17 192
17713.43 188
17714.69 189
17715.94 192
17717.20 197
17718.46 192
17719.71 180
17720.97 176
17722.23 207
17723.48 199
17724.74 214
17726.00 186
17727.25 189
17728.51 194
17729.77 187
17731.03 191
17732.28 192
17733.54 188
17734.80 181
17736.05 214
17737.31 210
17738.57 206
17739.83 205
17741.08 198
17742.34 206
17743.60 195
17744.86 182
17746.11 184
17747.37 206
17748.63 199
17749.89 179
17751.15 189
17752.40 183
17753.66 188
17754.92 182
17756.18 176
17757.43 176
17758.69 199
17759.95 201
17761.21 191
17762.47 179
17763.73 172
17764.98 154
17766.24 173
17767.50 180
17768.76 164
17770.02 188
17771.28 185
17772.53 187
17773.79 172
17775.05 162
17776.31 162
17777.57 168
17778.83 198
17780.09 179
17781.35 176
17782.60 165
17783.86 180
17785.12 173
17786.38 151
17787.64 166
17788.90 168
17790.16 182
17791.42 163
17792.68 156
17793.94 183
17795.20 186
17796.46 152
17797.72 151
17798.97 157
17800.23 179
17801.49 165
17802.75 162
17804.01 164
17805.27 177
17806.53 161
17807.79 172
17809.05 175
17810.31 143
17811.57 169
17812.83 199
17814.09 181
17815.35 158
17816.61 150
17817.87 139
17819.13 150
17820.39 143
17821.65 159
17822.91 163
17824.17 144
17825.43 163
17826.69 174
17827.96 176
17829.22 160
17830.48 172
17831.74 148
17833.00 169
17834.26 156
17835.52 140
17836.78 166
17838.04 170
17839.30 153
17840.56 148
17841.82 167
17843.09 173
17844.35 160
17845.61 157
17846.87 171
17848.13 143
17849.39 143
17850.65 155
17851.91 148
17853.18 145
17854.44 131
17855.70 162
17856.96 168
17858.22 140
17859.48 158
17860.74 182
17862.01 158
17863.27 161
17864.53 175
17865.79 168
17867.05 144
17868.32 150
17869.58 147
17870.84 149
17872.10 165
17873.36 153
17874.63 181
17875.89 158
17877.15 140
17878.41 159
17879.68 166
17880.94 153
17882.20 154
17883.46 142
17884.73 157
17885.99 156
17887.25 151
17888.51 167
17889.78 169
17891.04 161
17892.30 156
17893.56 167
17894.83 151
17896.09 163
17897.35 140
17898.62 167
17899.88 158
17901.14 146
17902.41 164
17903.67 169
17904.93 162
17906.20 169
17907.46 160
17908.72 171
17909.99 155
17911.25 173
17912.51 164
17913.78 158
17915.04 154
17916.30 149
17917.57 166
17918.83 152
17920.09 155
17921.36 141
17922.62 172
17923.89 160
17925.15 163
17926.41 157
17927.68 172
17928.94 147
17930.21 148
17931.47 161
17932.73 173
17934.00 151
17935.26 196
17936.53 159
17937.79 172
17939.06 152
17940.32 177
17941.59 170
17942.85 173
17944.11 160
17945.38 150
17946.64 166
17947.91 174
17949.17 170
17950.44 160
17951.70 152
17952.97 166
17954.23 157
17955.50 175
17956.76 153
17958.03 146
17959.29 151
17960.56 163
17961.82 149
17963.09 159
17964.35 163
17965.62 147
17966.89 164
17968.15 160
17969.42 152
17970.68 154
17971.95 151
17973.21 175
17974.48 177
17975.74 177
17977.01 154
17978.28 173
17979.54 167
17980.81 157
17982.07 165
17983.34 163
17984.61 177
17985.87 168
17987.14 148
17988.40 186
17989.67 163
17990.94 167
17992.20 166
17993.47 174
17994.74 134
17996.00 164
17997.27 167
17998.54 157
17999.80 166
18001.07 167
18002.34 161
18003.60 159
18004.87 148
18006.14 152
18007.40 164
18008.67 151
18009.94 181
18011.20 192
18012.47 162
18013.74 166
18015.00 164
18016.27 167
18017.54 174
18018.81 160
18020.07 158
18021.34 153
18022.61 175
18023.88 171
18025.14 163
18026.41 166
18027.68 160
18028.95 172
18030.21 175
18031.48 173
18032.75 163
18034.02 156
18035.28 153
18036.55 191
18037.82 155
18039.09 168
18040.36 175
18041.62 155
18042.89 146
18044.16 166
18045.43 180
18046.70 162
18047.97 188
18049.23 171
18050.50 163
18051.77 162
18053.04 179
18054.31 169
18055.58 171
18056.84 164
18058.11 189
18059.38 175
18060.65 178
18061.92 189
18063.19 164
18064.46 174
18065.73 149
18067.00 154
18068.26 175
18069.53 181
18070.80 152
18072.07 196
18073.34 174
18074.61 184
18075.88 176
18077.15 170
18078.42 185
18079.69 167
18080.96 165
18082.23 160
18083.50 170
18084.77 163
18086.03 177
18087.30 176
18088.57 195
18089.84 177
18091.11 183
18092.38 173
18093.65 196
18094.92 177
18096.19 166
18097.46 184
18098.73 178
18100.00 176
18101.27 194
18102.54 175
18103.81 164
18105.08 177
18106.35 180
18107.63 167
18108.90 166
18110.17 177
18111.44 148
18112.71 167
18113.98 152
18115.25 185
18116.52 179
18117.79 181
18119.06 174
18120.33 178
18121.60 192
18122.87 192
18124.14 174
18125.42 174
18126.69 194
18127.96 170
18129.23 178
18130.50 189
18131.77 174
18133.04 163
18134.31 176
18135.58 192
18136.86 182
18138.13 155
18139.40 159
18140.67 188
18141.94 175
18143.21 204
18144.49 199
18145.76 177
18147.03 175
18148.30 185
18149.57 170
18150.84 153
18152.12 169
18153.39 195
18154.66 169
18155.93 165
18157.20 178
18158.48 155
18159.75 162
18161.02 157
18162.29 160
18163.57 164
18164.84 170
18166.11 169
18167.38 184
18168.66 164
18169.93 179
18171.20 158
18172.47 197
18173.75 172
18175.02 171
18176.29 184
18177.56 180
18178.84 168
18180.11 145
18181.38 175
18182.66 145
18183.93 153
18185.20 174
18186.48 165
18187.75 154
18189.02 145
18190.30 172
18191.57 169
18192.84 169
18194.12 141
18195.39 175
18196.66 172
18197.94 169
18199.21 163
18200.48 183
18201.76 168
18203.03 155
18204.30 159
18205.58 165
18206.85 176
18208.13 165
18209.40 158
18210.67 155
18211.95 161
18213.22 148
18214.50 157
18215.77 177
18217.04 146
18218.32 181
18219.59 177
18220.87 184
18222.14 151
18223.42 175
18224.69 191
18225.97 165
18227.24 176
18228.51 169
18229.79 170
18231.06 149
18232.34 159
18233.61 156
18234.89 159
18236.16 162
18237.44 170
18238.71 179
18239.99 161
18241.26 174
18242.54 172
18243.81 180
18245.09 170
18246.36 167
18247.64 157
18248.91 168
18250.19 140
18251.47 155
18252.74 184
18254.02 154
18255.29 154
18256.57 163
18257.84 166
18259.12 174
18260.39 167
18261.67 157
18262.95 177
18264.22 141
18265.50 166
18266.77 175
18268.05 176
18269.33 158
18270.60 158
18271.88 173
18273.15 156
18274.43 154
18275.71 152
18276.98 166
18278.26 152
18279.54 143
18280.81 165
18282.09 177
18283.37 157
18284.64 168
18285.92 155
18287.20 150
18288.47 159
18289.75 165
18291.03 160
18292.30 166
18293.58 154
18294.86 186
18296.13 165
18297.41 175
18298.69 168
18299.96 162
18301.24 182
18302.52 160
18303.80 189
18305.07 164
18306.35 172
18307.63 167
18308.91 187
18310.18 183
18311.46 164
18312.74 162
18314.02 176
18315.29 168
18316.57 164
18317.85 164
18319.13 155
18320.40 173
18321.68 177
18322.96 169
18324.24 196
18325.52 175
18326.79 157
18328.07 196
18329.35 182
18330.63 173
18331.91 179
18333.19 187
18334.46 167
18335.74 159
18337.02 182
18338.30 195
18339.58 186
18340.86 159
18342.13 151
18343.41 157
18344.69 168
18345.97 160
18347.25 173
18348.53 159
18349.81 151
18351.09 146
18352.36 182
18353.64 150
18354.92 161
18356.20 171
18357.48 189
18358.76 176
18360.04 170
18361.32 167
18362.60 194
18363.88 160
18365.16 172
18366.44 152
18367.72 177
18369.00 168
18370.27 156
18371.55 162
18372.83 153
18374.11 157
18375.39 156
18376.67 160
18377.95 154
18379.23 139
18380.51 170
18381.79 162
18383.07 162
18384.35 148
18385.63 185
18386.91 173
18388.19 160
18389.47 175
18390.75 173
18392.03 179
18393.31 156
18394.60 176
18395.88 180
18397.16 164
18398.44 167
18399.72 186
18401.00 158
18402.28 156
18403.56 178
18404.84 171
18406.12 166
18407.40 147
18408.68 178
18409.96 181
18411.24 153
18412.53 153
18413.81 176
18415.09 198
18416.37 153
18417.65 157
18418.93 163
18420.21 157
18421.49 156
18422.78 163
18424.06 188
18425.34 148
18426.62 151
18427.90 167
18429.18 173
18430.46 169
18431.75 142
18433.03 163
18434.31 168
18435.59 192
18436.87 155
18438.16 179
18439.44 166
18440.72 163
18442.00 164
18443.28 175
18444.57 145
18445.85 168
18447.13 164
18448.41 193
18449.70 178
18450.98 167
18452.26 188
18453.54 194
18454.83 158
18456.11 164
18457.39 178
18458.67 171
18459.96 167
18461.24 177
18462.52 180
18463.80 152
18465.09 154
18466.37 151
18467.65 173
18468.94 146
18470.22 180
18471.50 180
18472.78 180
18474.07 161
18475.35 147
18476.63 191
18477.92 170
18479.20 180
18480.48 193
18481.77 193
18483.05 177
18484.34 172
18485.62 175
18486.90 160
18488.19 156
18489.47 167
18490.75 185
18492.04 180
18493.32 183
18494.61 186
18495.89 200
18497.17 189
18498.46 174
18499.74 177
18501.03 181
18502.31 163
18503.59 192
18504.88 172
18506.16 191
18507.45 171
18508.73 184
18510.02 177
18511.30 206
18512.58 193
18513.87 202
18515.15 199
18516.44 189
18517.72 179
18519.01 157
18520.29 194
18521.58 172
18522.86 188
18524.15 200
18525.43 195
18526.72 165
18528.00 181
18529.29 201
18530.57 172
18531.86 191
18533.14 217
18534.43 196
18535.71 173
18537.00 154
18538.28 172
18539.57 180
18540.86 173
18542.14 200
18543.43 165
18544.71 161
18546.00 149
18547.28 181
18548.57 162
18549.85 185
18551.14 164
18552.43 163
18553.71 163
18555.00 170
18556.28 166
18557.57 150
18558.86 168
18560.14 176
18561.43 174
18562.72 165
18564.00 164
18565.29 168
18566.57 163
18567.86 155
18569.15 168
18570.43 171
18571.72 180
18573.01 190
18574.29 187
18575.58 166
18576.87 163
18578.15 161
18579.44 164
18580.73 154
18582.01 179
18583.30 174
18584.59 177
18585.88 195
18587.16 166
18588.45 167
18589.74 157
18591.02 175
18592.31 152
18593.60 163
18594.89 162
18596.17 171
18597.46 166
18598.75 135
18600.04 176
18601.32 150
18602.61 152
18603.90 173
18605.19 184
18606.47 183
18607.76 165
18609.05 170
18610.34 164
18611.63 175
18612.91 160
18614.20 172
18615.49 177
18616.78 149
18618.07 162
18619.35 173
18620.64 191
18621.93 165
18623.22 164
18624.51 186
18625.80 169
18627.09 158
18628.37 174
18629.66 180
18630.95 167
18632.24 178
18633.53 169
18634.82 175
18636.11 180
18637.39 163
18638.68 156
18639.97 171
18641.26 167
18642.55 159
18643.84 181
18645.13 145
18646.42 156
18647.71 170
18649.00 155
18650.29 163
18651.58 166
18652.86 184
18654.15 166
18655.44 152
18656.73 167
18658.02 171
18659.31 156
18660.60 155
18661.89 161
18663.18 184
18664.47 173
18665.76 164
18667.05 163
18668.34 173
18669.63 157
18670.92 160
18672.21 171
18673.50 175
18674.79 145
18676.08 168
18677.37 170
18678.66 152
18679.95 149
18681.24 140
18682.53 157
18683.82 127
18685.11 145
18686.40 188
18687.69 165
18688.99 164
18690.28 140
18691.57 155
18692.86 166
18694.15 150
18695.44 142
18696.73 138
18698.02 160
18699.31 169
18700.60 172
18701.89 152
18703.19 127
18704.48 147
18705.77 177
18707.06 172
18708.35 130
18709.64 141
18710.93 160
18712.22 148
18713.52 156
18714.81 165
18716.10 156
18717.39 143
18718.68 144
18719.97 147
18721.27 164
18722.56 137
18723.85 154
18725.14 163
18726.43 146
18727.72 143
18729.02 170
18730.31 154
18731.60 147
18732.89 134
18734.19 150
18735.48 152
18736.77 153
18738.06 145
18739.35 154
18740.65 143
18741.94 149
18743.23 164
18744.52 170
18745.82 142
18747.11 168
18748.40 157
18749.70 163
18750.99 147
18752.28 143
18753.57 162
18754.87 144
18756.16 148
18757.45 147
18758.75 150
18760.04 152
18761.33 166
18762.63 147
18763.92 164
18765.21 157
18766.50 159
18767.80 156
18769.09 177
18770.38 139
18771.68 141
18772.97 146
18774.27 164
18775.56 148
18776.85 159
18778.15 138
18779.44 138
18780.73 146
18782.03 175
18783.32 165
18784.62 145
18785.91 160
18787.20 162
18788.50 166
18789.79 147
18791.09 147
18792.38 158
18793.67 152
18794.97 150
18796.26 139
18797.56 141
18798.85 163
18800.15 163
18801.44 170
18802.74 183
18804.03 158
18805.32 159
18806.62 163
18807.91 164
18809.21 142
18810.50 165
18811.80 156
18813.09 162
18814.39 161
18815.68 153
18816.98 152
18818.27 182
18819.57 147
18820.86 142
18822.16 153
18823.45 129
18824.75 143
18826.05 136
18827.34 131
18828.64 155
18829.93 137
18831.23 129
18832.52 146
18833.82 159
18835.11 145
18836.41 146
18837.71 160
18839.00 154
18840.30 147
18841.59 159
18842.89 152
18844.18 132
18845.48 159
18846.78 147
18848.07 150
18849.37 138
18850.67 156
18851.96 152
18853.26 148
18854.55 137
18855.85 153
18857.15 162
18858.44 136
18859.74 144
18861.04 156
18862.33 135
18863.63 140
18864.93 145
18866.22 157
18867.52 141
18868.82 150
18870.11 146
18871.41 138
18872.71 131
18874.00 146
18875.30 152
18876.60 141
18877.90 144
18879.19 161
18880.49 167
18881.79 137
18883.09 154
18884.38 160
18885.68 144
18886.98 138
18888.27 157
18889.57 161
18890.87 130
18892.17 165
18893.47 160
18894.76 148
18896.06 159
18897.36 155
18898.66 142
18899.95 146
18901.25 136
18902.55 148
18903.85 154
18905.15 148
18906.44 158
18907.74 149
18909.04 161
18910.34 141
18911.64 150
18912.94 159
18914.23 151
18915.53 141
18916.83 144
18918.13 142
18919.43 162
18920.73 137
18922.03 136
18923.32 154
18924.62 150
18925.92 141
18927.22 134
18928.52 131
18929.82 141
18931.12 159
18932.42 149
18933.72 158
18935.01 145
18936.31 141
18937.61 152
18938.91 129
18940.21 138
18941.51 147
18942.81 152
18944.11 147
18945.41 138
18946.71 155
18948.01 162
18949.31 156
18950.61 143
18951.91 135
18953.21 128
18954.51 140
18955.81 145
18957.11 139
18958.41 150
18959.71 130
18961.01 131
18962.31 135
18963.61 131
18964.91 124
18966.21 136
18967.51 149
18968.81 152
18970.11 141
18971.41 153
18972.71 137
18974.01 150
18975.31 139
18976.61 135
18977.91 146
18979.21 137
18980.51 136
18981.81 163
18983.11 123
18984.41 151
18985.71 149
18987.02 141
18988.32 140
18989.62 147
18990.92 134
18992.22 136
18993.52 133
18994.82 142
18996.12 159
18997.42 142
18998.73 133
19000.03 126
19001.33 137
19002.63 138
19003.93 161
19005.23 150
19006.53 140
19007.84 142
19009.14 144
19010.44 170
19011.74 150
19013.04 132
19014.34 145
19015.65 133
19016.95 135
19018.25 147
19019.55 141
19020.85 143
19022.16 141
19023.46 151
19024.76 145
19026.06 153
19027.37 140
19028.67 136
19029.97 142
19031.27 115
19032.57 149
19033.88 150
19035.18 139
19036.48 141
19037.79 125
19039.09 139
19040.39 133
19041.69 146
19043.00 148
19044.30 139
19045.60 133
19046.90 133
19048.21 137
19049.51 136
19050.81 144
19052.12 156
19053.42 145
19054.72 130
19056.03 137
19057.33 144
19058.63 144
19059.94 145
19061.24 139
19062.54 137
19063.85 141
19065.15 136
19066.45 146
19067.76 136
19069.06 137
19070.37 139
19071.67 131
19072.97 150
19074.28 137
19075.58 140
19076.88 139
19078.19 142
19079.49 145
19080.80 144
19082.10 142
19083.41 147
19084.71 146
19086.01 150
19087.32 145
19088.62 165
19089.93 147
19091.23 151
19092.54 145
19093.84 151
19095.14 144
19096.45 156
19097.75 161
19099.06 140
19100.36 143
19101.67 139
19102.97 155
19104.28 145
19105.58 143
19106.89 127
19108.19 130
19109.50 138
19110.80 140
19112.11 154
19113.41 131
19114.72 148
19116.02 158
19117.33 132
19118.64 145
19119.94 138
19121.25 141
19122.55 147
19123.86 143
19125.16 163
19126.47 136
19127.77 140
19129.08 125
19130.39 122
19131.69 158
19133.00 165
19134.30 135
19135.61 150
19136.92 143
19138.22 134
19139.53 151
19140.83 143
19142.14 151
19143.45 158
19144.75 145
19146.06 133
19147.37 143
19148.67 158
19149.98 146
19151.28 134
19152.59 137
19153.90 148
19155.20 134
19156.51 139
19157.82 141
19159.12 121
19160.43 167
19161.74 141
19163.05 135
19164.35 133
19165.66 160
19166.97 150
19168.27 151
19169.58 144
19170.89 154
19172.19 149
19173.50 149
19174.81 144
19176.12 145
19177.42 140
19178.73 132
19180.04 132
19181.35 143
19182.65 148
19183.96 155
19185.27 134
19186.58 149
19187.89 139
19189.19 136
19190.50 160
19191.81 147
19193.12 161
19194.42 125
19195.73 134
19197.04 136
19198.35 154
19199.66 156
19200.97 149
19202.27 132
19203.58 131
19204.89 143
19206.20 142
19207.51 139
19208.82 136
19210.12 130
19211.43 135
19212.74 129
19214.05 143
19215.36 135
19216.67 150
19217.98 154
19219.28 151
19220.59 152
19221.90 133
19223.21 124
19224.52 112
19225.83 131
19227.14 118
19228.45 138
19229.76 122
19231.07 135
19232.38 137
19233.68 131
19234.99 133
19236.30 129
19237.61 124
19238.92 131
19240.23 143
19241.54 141
19242.85 135
19244.16 141
19245.47 141
19246.78 151
19248.09 143
19249.40 122
19250.71 140
19252.02 145
19253.33 131
19254.64 120
19255.95 144
19257.26 124
19258.57 111
19259.88 138
19261.19 153
19262.50 138
19263.81 126
19265.12 117
19266.43 121
19267.74 141
19269.05 130
19270.36 130
19271.67 132
19272.99 148
19274.30 143
19275.61 132
19276.92 145
19278.23 122
19279.54 123
19280.85 136
19282.16 135
19283.47 145
19284.78 149
19286.09 152
19287.41 128
19288.72 139
19290.03 141
19291.34 135
19292.65 137
19293.96 133
19295.27 138
19296.58 133
19297.90 139
19299.21 138
19300.52 138
19301.83 148
19303.14 123
19304.45 138
19305.77 139
19307.08 139
19308.39 134
19309.70 137
19311.01 148
19312.33 113
19313.64 127
19314.95 131
19316.26 118
19317.57 127
19318.89 122
19320.20 130
19321.51 126
19322.82 137
19324.14 148
19325.45 116
19326.76 126
19328.07 128
19329.39 122
19330.70 146
19332.01 136
19333.32 132
19334.64 120
19335.95 128
19337.26 118
19338.58 126
19339.89 132
19341.20 130
19342.51 140
19343.83 137
19345.14 145
19346.45 139
19347.77 155
19349.08 146
19350.39 127
19351.71 141
19353.02 140
19354.33 129
19355.65 131
19356.96 136
19358.27 133
19359.59 130
19360.90 149
19362.21 143
19363.53 137
19364.84 133
19366.16 144
19367.47 146
19368.78 129
19370.10 135
19371.41 139
19372.73 158
19374.04 153
19375.35 136
19376.67 135
19377.98 140
19379.30 138
19380.61 123
19381.93 134
19383.24 125
19384.55 137
19385.87 117
19387.18 140
19388.50 133
19389.81 142
19391.13 146
19392.44 134
19393.76 143
19395.07 132
19396.39 137
19397.70 135
19399.02 140
19400.33 139
19401.65 116
19402.96 121
19404.28 134
19405.59 125
19406.91 126
19408.22 115
19409.54 126
19410.85 133
19412.17 146
19413.48 127
19414.80 127
19416.11 116
19417.43 132
19418.75 146
19420.06 125
19421.38 139
19422.69 132
19424.01 132
19425.32 137
19426.64 140
19427.96 149
19429.27 141
19430.59 140
19431.90 149
19433.22 130
19434.54 136
19435.85 142
19437.17 142
19438.49 139
19439.80 144
19441.12 142
19442.43 131
19443.75 128
19445.07 145
19446.38 118
19447.70 119
19449.02 142
19450.33 155
19451.65 140
19452.97 131
19454.28 136
19455.60 141
19456.92 137
19458.23 129
19459.55 134
19460.87 153
19462.19 126
19463.50 143
19464.82 142
19466.14 149
19467.45 155
19468.77 154
19470.09 128
19471.41 147
19472.72 150
19474.04 128
19475.36 144
19476.68 127
19477.99 129
19479.31 133
19480.63 134
19481.95 142
19483.27 138
19484.58 148
19485.90 132
19487.22 147
19488.54 121
19489.85 131
19491.17 140
19492.49 134
19493.81 126
19495.13 127
19496.45 147
19497.76 135
19499.08 149
19500.40 138
19501.72 130
19503.04 149
19504.36 133
19505.67 122
19506.99 141
19508.31 152
19509.63 132
19510.95 136
19512.27 139
19513.59 135
19514.91 129
19516.22 125
19517.54 141
19518.86 132
19520.18 133
19521.50 120
19522.82 122
19524.14 123
19525.46 125
19526.78 153
19528.10 146
19529.42 131
19530.74 141
19532.06 124
19533.37 154
19534.69 139
19536.01 132
19537.33 141
19538.65 132
19539.97 126
19541.29 149
19542.61 107
19543.93 122
19545.25 128
19546.57 148
19547.89 137
19549.21 130
19550.53 157
19551.85 138
19553.17 160
19554.49 136
19555.81 141
19557.13 145
19558.45 132
19559.77 122
19561.09 125
19562.41 120
19563.74 134
19565.06 128
19566.38 132
19567.70 123
19569.02 141
19570.34 140
19571.66 138
19572.98 144
19574.30 127
19575.62 149
19576.94 121
19578.26 133
19579.59 129
19580.91 135
19582.23 133
19583.55 136
19584.87 121
19586.19 133
19587.51 144
19588.83 156
19590.16 141
19591.48 118
19592.80 119
19594.12 121
19595.44 140
19596.76 131
19598.08 116
19599.41 114
19600.73 132
19602.05 133
19603.37 139
19604.69 142
19606.02 132
19607.34 144
19608.66 144
19609.98 139
19611.30 120
19612.63 144
19613.95 143
19615.27 137
19616.59 134
19617.91 150
19619.24 133
19620.56 136
19621.88 143
19623.20 128
19624.53 119
19625.85 126
19627.17 119
19628.50 115
19629.82 132
19631.14 122
19632.46 111
19633.79 131
19635.11 138
19636.43 122
19637.76 133
19639.08 138
19640.40 138
19641.72 134
19643.05 115
19644.37 146
19645.69 148
19647.02 140
19648.34 126
19649.66 134
19650.99 152
19652.31 129
19653.64 122
19654.96 134
19656.28 130
19657.61 136
19658.93 118
19660.25 140
19661.58 141
19662.90 130
19664.23 121
19665.55 110
19666.87 138
19668.20 137
19669.52 134
19670.85 127
19672.17 120
19673.49 126
19674.82 124
19676.14 127
19677.47 136
19678.79 130
19680.12 140
19681.44 137
19682.76 154
19684.09 128
19685.41 130
19686.74 137
19688.06 139
19689.39 139
19690.71 114
19692.04 144
19693.36 123
19694.69 156
19696.01 153
19697.34 136
19698.66 125
19699.99 124
19701.31 140
19702.64 121
19703.96 131
19705.29 147
19706.61 137
19707.94 126
19709.26 124
19710.59 142
19711.92 117
19713.24 130
19714.57 130
19715.89 120
19717.22 129
19718.54 118
19719.87 123
19721.20 118
19722.52 123
19723.85 139
19725.17 126
19726.50 130
19727.83 131
19729.15 134
19730.48 153
19731.80 142
19733.13 155
19734.46 129
19735.78 119
19737.11 143
19738.44 128
19739.76 135
19741.09 126
19742.41 133
19743.74 140
19745.07 145
19746.39 126
19747.72 133
19749.05 139
19750.37 130
19751.70 132
19753.03 124
19754.36 151
19755.68 129
19757.01 141
19758.34 137
19759.66 147
19760.99 134
19762.32 116
19763.65 102
19764.97 138
19766.30 108
19767.63 115
19768.95 132
19770.28 125
19771.61 164
19772.94 121
19774.27 119
19775.59 134
19776.92 132
19778.25 132
19779.58 129
19780.90 125
19782.23 116
19783.56 130
19784.89 125
19786.22 140
19787.54 117
19788.87 130
19790.20 127
19791.53 126
19792.86 131
19794.18 143
19795.51 124
19796.84 122
19798.17 130
19799.50 135
19800.83 128
19802.16 126
19803.48 121
19804.81 136
19806.14 134
19807.47 114
19808.80 128
19810.13 128
19811.46 127
19812.79 125
19814.11 134
19815.44 125
19816.77 118
19818.10 110
19819.43 114
19820.76 128
19822.09 138
19823.42 129
19824.75 132
19826.08 137
19827.41 129
19828.74 145
19830.07 125
19831.39 134
19832.72 142
19834.05 112
19835.38 126
19836.71 104
19838.04 133
19839.37 135
19840.70 122
19842.03 127
19843.36 146
19844.69 138
19846.02 144
19847.35 133
19848.68 125
19850.01 130
19851.34 120
19852.67 126
19854.00 136
19855.33 134
19856.66 141
19857.99 144
19859.33 145
19860.66 136
19861.99 145
19863.32 131
19864.65 132
19865.98 138
19867.31 126
19868.64 137
19869.97 139
19871.30 139
19872.63 131
19873.96 127
19875.29 144
19876.63 125
19877.96 122
19879.29 150
19880.62 131
19881.95 108
19883.28 133
19884.61 131
19885.94 113
19887.28 125
19888.61 117
19889.94 126
19891.27 119
19892.60 117
19893.93 128
19895.26 122
19896.60 128
19897.93 113
19899.26 136
19900.59 124
19901.92 112
19903.26 140
19904.59 135
19905.92 132
19907.25 131
19908.58 117
19909.92 122
19911.25 126
19912.58 134
19913.91 134
19915.24 149
19916.58 135
19917.91 130
19919.24 133
19920.57 144
19921.91 142
19923.24 117
19924.57 125
19925.91 136
19927.24 142
19928.57 128
19929.90 123
19931.24 110
19932.57 115
19933.90 127
19935.24 127
19936.57 122
19937.90 140
19939.23 150
19940.57 125
19941.90 129
19943.23 136
19944.57 152
19945.90 136
19947.23 145
19948.57 142
19949.90 128
19951.23 132
19952.57 147
19953.90 140
19955.24 147
19956.57 133
19957.90 141
19959.24 136
19960.57 142
19961.90 146
19963.24 141
19964.57 137
19965.91 144
19967.24 132
19968.58 149
19969.91 149
19971.24 123
19972.58 121
19973.91 143
19975.25 133
19976.58 124
19977.92 151
19979.25 176
19980.58 141
19981.92 122
19983.25 130
19984.59 149
19985.92 140
19987.26 130
19988.59 118
19989.93 131
19991.26 137
19992.60 143
19993.93 157
19995.27 128
19996.60 147
19997.94 142
19999.27 128
20000.61 144
20001.94 141
20003.28 143
20004.61 139
20005.95 127
20007.28 137
20008.62 142
20009.96 146
20011.29 134
20012.63 138
20013.96 139
20015.30 124
20016.63 133
20017.97 134
20019.30 137
20020.64 115
20021.98 127
20023.31 121
20024.65 133
20025.98 127
20027.32 141
20028.66 150
20029.99 135
20031.33 125
20032.67 125
20034.00 131
20035.34 129
20036.67 145
20038.01 156
20039.35 137
20040.68 143
20042.02 138
20043.36 127
20044.69 117
20046.03 147
20047.37 116
20048.70 129
20050.04 125
20051.38 126
20052.71 130
20054.05 130
20055.39 134
20056.73 130
20058.06 135
20059.40 126
20060.74 125
20062.07 117
20063.41 110
20064.75 132
20066.09 158
20067.42 148
20068.76 129
20070.10 146
20071.44 140
20072.77 131
20074.11 119
20075.45 130
20076.79 137
20078.13 139
20079.46 119
20080.80 125
20082.14 132
20083.48 148
20084.81 140
20086.15 125
20087.49 139
20088.83 140
20090.17 138
20091.51 153
20092.84 136
20094.18 140
20095.52 110
20096.86 138
20098.20 143
20099.54 131
20100.87 146
20102.21 139
20103.55 148
20104.89 129
20106.23 112
20107.57 127
20108.91 116
20110.25 119
20111.58 132
20112.92 137
20114.26 142
20115.60 133
20116.94 148
20118.28 126
20119.62 142
20120.96 144
20122.30 125
20123.64 134
20124.98 118
20126.31 137
20127.65 126
20128.99 157
