# Supplementary material for: MALDI-TOF MS typing enables the classification of brewing yeasts of the genus Saccharomyces to major beer styles
Source: PLoS One. 2017 Aug 9;12(8):e0181694. doi: 10.1371/journal.pone.0181694 (PMC5549903; doi:10.1371/journal.pone.0181694)
Supplement: S7 File — The directory includes 90 raw files and was zipped to “.zip”; the folder has three strains with 30 spectra per strain; S1 Text explains the raw files with an example and Table 1 represents the yeast strains used within the experiment. (ZIP) [file pone.0181694.s010.zip › 19-21/30279-120-Lag-Lag-Lag-YPG-18h-E-E_2016-09-22_6_0_B10_1.dat]

1999.90 930
2000.32 908
2000.75 975
2001.17 984
2001.59 961
2002.01 874
2002.43 908
2002.86 911
2003.28 851
2003.70 831
2004.12 876
2004.54 787
2004.97 749
2005.39 762
2005.81 789
2006.23 829
2006.66 827
2007.08 833
2007.50 799
2007.92 860
2008.35 887
2008.77 842
2009.19 829
2009.61 774
2010.04 800
2010.46 803
2010.88 778
2011.31 786
2011.73 779
2012.15 820
2012.57 813
2013.00 780
2013.42 831
2013.84 781
2014.27 789
2014.69 800
2015.11 794
2015.54 785
2015.96 795
2016.38 851
2016.81 844
2017.23 844
2017.65 873
2018.08 844
2018.50 929
2018.93 899
2019.35 930
2019.77 881
2020.20 899
2020.62 942
2021.04 918
2021.47 881
2021.89 878
2022.32 891
2022.74 862
2023.17 844
2023.59 808
2024.01 733
2024.44 808
2024.86 794
2025.29 787
2025.71 839
2026.14 813
2026.56 816
2026.98 751
2027.41 767
2027.83 803
2028.26 793
2028.68 769
2029.11 814
2029.53 786
2029.96 793
2030.38 756
2030.81 779
2031.23 861
2031.66 822
2032.08 758
2032.51 772
2032.93 819
2033.36 817
2033.78 766
2034.21 772
2034.63 790
2035.06 788
2035.49 827
2035.91 818
2036.34 810
2036.76 776
2037.19 802
2037.61 815
2038.04 785
2038.47 770
2038.89 808
2039.32 864
2039.74 819
2040.17 762
2040.59 796
2041.02 780
2041.45 768
2041.87 774
2042.30 804
2042.73 767
2043.15 763
2043.58 819
2044.00 841
2044.43 825
2044.86 862
2045.28 878
2045.71 771
2046.14 779
2046.56 815
2046.99 811
2047.42 791
2047.84 785
2048.27 783
2048.70 817
2049.12 837
2049.55 829
2049.98 863
2050.40 835
2050.83 867
2051.26 814
2051.69 750
2052.11 755
2052.54 772
2052.97 786
2053.40 809
2053.82 832
2054.25 788
2054.68 866
2055.10 852
2055.53 802
2055.96 764
2056.39 848
2056.82 832
2057.24 830
2057.67 845
2058.10 844
2058.53 831
2058.95 894
2059.38 875
2059.81 866
2060.24 885
2060.67 834
2061.09 846
2061.52 869
2061.95 822
2062.38 856
2062.81 873
2063.24 846
2063.66 905
2064.09 932
2064.52 908
2064.95 960
2065.38 1028
2065.81 934
2066.24 1005
2066.66 1008
2067.09 956
2067.52 970
2067.95 954
2068.38 859
2068.81 845
2069.24 866
2069.67 861
2070.10 799
2070.52 814
2070.95 775
2071.38 786
2071.81 824
2072.24 851
2072.67 806
2073.10 863
2073.53 885
2073.96 861
2074.39 810
2074.82 825
2075.25 916
2075.68 893
2076.11 921
2076.54 913
2076.97 887
2077.40 893
2077.83 904
2078.26 877
2078.69 854
2079.12 849
2079.55 881
2079.98 876
2080.41 918
2080.84 932
2081.27 919
2081.70 907
2082.13 870
2082.56 809
2082.99 839
2083.42 834
2083.85 843
2084.28 825
2084.71 812
2085.14 770
2085.57 772
2086.00 837
2086.43 808
2086.86 888
2087.29 808
2087.73 756
2088.16 810
2088.59 809
2089.02 873
2089.45 853
2089.88 853
2090.31 842
2090.74 774
2091.17 811
2091.61 787
2092.04 777
2092.47 796
2092.90 766
2093.33 787
2093.76 748
2094.19 808
2094.63 779
2095.06 766
2095.49 776
2095.92 791
2096.35 806
2096.78 786
2097.22 767
2097.65 745
2098.08 751
2098.51 767
2098.94 761
2099.38 790
2099.81 752
2100.24 742
2100.67 730
2101.11 737
2101.54 760
2101.97 733
2102.40 731
2102.83 755
2103.27 744
2103.70 758
2104.13 801
2104.56 780
2105.00 796
2105.43 740
2105.86 835
2106.30 776
2106.73 812
2107.16 865
2107.59 869
2108.03 808
2108.46 824
2108.89 777
2109.33 857
2109.76 867
2110.19 801
2110.63 800
2111.06 830
2111.49 860
2111.93 774
2112.36 736
2112.79 794
2113.23 854
2113.66 803
2114.09 775
2114.53 786
2114.96 784
2115.40 812
2115.83 722
2116.26 709
2116.70 828
2117.13 727
2117.56 749
2118.00 762
2118.43 762
2118.87 827
2119.30 772
2119.73 749
2120.17 718
2120.60 767
2121.04 751
2121.47 740
2121.91 740
2122.34 795
2122.78 760
2123.21 743
2123.64 830
2124.08 805
2124.51 829
2124.95 832
2125.38 806
2125.82 749
2126.25 747
2126.69 757
2127.12 802
2127.56 817
2127.99 836
2128.43 831
2128.86 840
2129.30 861
2129.73 853
2130.17 861
2130.60 917
2131.04 925
2131.47 887
2131.91 879
2132.35 871
2132.78 889
2133.22 861
2133.65 885
2134.09 845
2134.52 783
2134.96 801
2135.40 840
2135.83 776
2136.27 782
2136.70 810
2137.14 800
2137.57 815
2138.01 795
2138.45 752
2138.88 792
2139.32 778
2139.76 765
2140.19 733
2140.63 713
2141.06 725
2141.50 796
2141.94 753
2142.37 762
2142.81 770
2143.25 753
2143.68 732
2144.12 791
2144.56 792
2144.99 761
2145.43 726
2145.87 753
2146.30 807
2146.74 810
2147.18 798
2147.62 838
2148.05 898
2148.49 844
2148.93 850
2149.36 892
2149.80 948
2150.24 899
2150.68 890
2151.11 896
2151.55 936
2151.99 904
2152.43 947
2152.86 864
2153.30 879
2153.74 839
2154.18 834
2154.61 818
2155.05 841
2155.49 819
2155.93 813
2156.37 832
2156.80 823
2157.24 906
2157.68 895
2158.12 835
2158.56 821
2158.99 801
2159.43 810
2159.87 892
2160.31 868
2160.75 872
2161.19 899
2161.62 899
2162.06 807
2162.50 838
2162.94 836
2163.38 823
2163.82 824
2164.26 892
2164.69 949
2165.13 892
2165.57 883
2166.01 904
2166.45 912
2166.89 919
2167.33 881
2167.77 872
2168.21 891
2168.65 906
2169.08 883
2169.52 884
2169.96 926
2170.40 938
2170.84 872
2171.28 884
2171.72 943
2172.16 953
2172.60 917
2173.04 947
2173.48 864
2173.92 953
2174.36 909
2174.80 962
2175.24 1014
2175.68 1017
2176.12 954
2176.56 946
2177.00 999
2177.44 968
2177.88 938
2178.32 965
2178.76 929
2179.20 898
2179.64 954
2180.08 999
2180.52 943
2180.96 897
2181.40 859
2181.84 837
2182.28 843
2182.72 794
2183.16 792
2183.60 823
2184.04 820
2184.48 780
2184.93 810
2185.37 801
2185.81 753
2186.25 807
2186.69 806
2187.13 827
2187.57 903
2188.01 910
2188.45 905
2188.89 908
2189.34 891
2189.78 904
2190.22 916
2190.66 876
2191.10 852
2191.54 805
2191.98 893
2192.43 889
2192.87 848
2193.31 878
2193.75 897
2194.19 847
2194.63 935
2195.08 963
2195.52 957
2195.96 952
2196.40 960
2196.84 930
2197.29 901
2197.73 904
2198.17 955
2198.61 949
2199.06 888
2199.50 880
2199.94 917
2200.38 812
2200.82 804
2201.27 882
2201.71 865
2202.15 855
2202.59 831
2203.04 833
2203.48 863
2203.92 862
2204.37 889
2204.81 845
2205.25 820
2205.69 889
2206.14 947
2206.58 896
2207.02 893
2207.47 940
2207.91 933
2208.35 881
2208.80 958
2209.24 939
2209.68 907
2210.13 903
2210.57 904
2211.01 941
2211.46 901
2211.90 834
2212.34 922
2212.79 879
2213.23 905
2213.67 891
2214.12 913
2214.56 886
2215.01 909
2215.45 825
2215.89 809
2216.34 881
2216.78 916
2217.23 850
2217.67 864
2218.11 878
2218.56 822
2219.00 889
2219.45 867
2219.89 806
2220.34 885
2220.78 904
2221.22 914
2221.67 878
2222.11 853
2222.56 906
2223.00 910
2223.45 992
2223.89 1006
2224.34 988
2224.78 928
2225.23 990
2225.67 1015
2226.12 1014
2226.56 1022
2227.01 931
2227.45 990
2227.90 1011
2228.34 1026
2228.79 1058
2229.23 1053
2229.68 1015
2230.12 1024
2230.57 1066
2231.01 1111
2231.46 1113
2231.90 1095
2232.35 1142
2232.80 1109
2233.24 1062
2233.69 1107
2234.13 1061
2234.58 1111
2235.02 1020
2235.47 993
2235.92 965
2236.36 926
2236.81 918
2237.25 907
2237.70 946
2238.15 930
2238.59 930
2239.04 970
2239.49 933
2239.93 883
2240.38 900
2240.82 959
2241.27 898
2241.72 852
2242.16 867
2242.61 832
2243.06 847
2243.50 851
2243.95 857
2244.40 791
2244.84 832
2245.29 868
2245.74 843
2246.19 859
2246.63 813
2247.08 837
2247.53 900
2247.97 863
2248.42 828
2248.87 815
2249.32 858
2249.76 872
2250.21 903
2250.66 880
2251.10 894
2251.55 886
2252.00 900
2252.45 890
2252.89 916
2253.34 926
2253.79 952
2254.24 925
2254.69 912
2255.13 965
2255.58 943
2256.03 927
2256.48 970
2256.93 927
2257.37 924
2257.82 865
2258.27 934
2258.72 908
2259.17 836
2259.61 848
2260.06 936
2260.51 965
2260.96 1056
2261.41 1126
2261.86 1068
2262.31 1154
2262.75 1119
2263.20 1112
2263.65 1198
2264.10 1151
2264.55 1151
2265.00 1115
2265.45 1064
2265.90 1136
2266.34 1127
2266.79 1136
2267.24 1098
2267.69 982
2268.14 1032
2268.59 1060
2269.04 1049
2269.49 1094
2269.94 1048
2270.39 1038
2270.84 1071
2271.29 1152
2271.74 1120
2272.18 1046
2272.63 1075
2273.08 1067
2273.53 1086
2273.98 1055
2274.43 1117
2274.88 1117
2275.33 1170
2275.78 1172
2276.23 1126
2276.68 1151
2277.13 1265
2277.58 1229
2278.03 1212
2278.48 1156
2278.93 1072
2279.38 1044
2279.83 1067
2280.28 1063
2280.73 981
2281.19 983
2281.64 956
2282.09 923
2282.54 973
2282.99 969
2283.44 944
2283.89 951
2284.34 958
2284.79 951
2285.24 937
2285.69 919
2286.14 869
2286.59 913
2287.04 959
2287.50 895
2287.95 946
2288.40 949
2288.85 1034
2289.30 1138
2289.75 1195
2290.20 1276
2290.65 1341
2291.11 1337
2291.56 1391
2292.01 1348
2292.46 1356
2292.91 1378
2293.36 1335
2293.82 1320
2294.27 1241
2294.72 1228
2295.17 1162
2295.62 1091
2296.07 1097
2296.53 1077
2296.98 994
2297.43 1010
2297.88 973
2298.33 936
2298.79 944
2299.24 948
2299.69 916
2300.14 906
2300.60 935
2301.05 920
2301.50 870
2301.95 901
2302.41 864
2302.86 877
2303.31 872
2303.76 853
2304.22 850
2304.67 882
2305.12 848
2305.57 857
2306.03 897
2306.48 933
2306.93 887
2307.39 956
2307.84 1008
2308.29 985
2308.75 1000
2309.20 1055
2309.65 1040
2310.11 1081
2310.56 1045
2311.01 1019
2311.47 1029
2311.92 1023
2312.37 979
2312.83 978
2313.28 961
2313.73 994
2314.19 1040
2314.64 1029
2315.09 938
2315.55 976
2316.00 998
2316.46 979
2316.91 985
2317.36 1028
2317.82 964
2318.27 1053
2318.73 990
2319.18 1008
2319.63 1082
2320.09 1079
2320.54 1037
2321.00 992
2321.45 999
2321.91 955
2322.36 982
2322.82 953
2323.27 962
2323.72 1057
2324.18 1121
2324.63 1058
2325.09 1021
2325.54 1073
2326.00 1106
2326.45 1109
2326.91 1125
2327.36 1108
2327.82 1023
2328.27 1086
2328.73 1043
2329.18 1025
2329.64 1015
2330.09 990
2330.55 962
2331.00 949
2331.46 953
2331.92 917
2332.37 975
2332.83 936
2333.28 905
2333.74 864
2334.19 884
2334.65 946
2335.10 936
2335.56 891
2336.02 869
2336.47 895
2336.93 920
2337.38 913
2337.84 896
2338.30 893
2338.75 915
2339.21 950
2339.66 994
2340.12 981
2340.58 1011
2341.03 982
2341.49 1060
2341.95 1015
2342.40 985
2342.86 1022
2343.32 1079
2343.77 1081
2344.23 1010
2344.68 1009
2345.14 1056
2345.60 1031
2346.06 1009
2346.51 1057
2346.97 1040
2347.43 968
2347.88 997
2348.34 1047
2348.80 1039
2349.25 1001
2349.71 1016
2350.17 979
2350.63 1013
2351.08 1004
2351.54 985
2352.00 983
2352.46 955
2352.91 877
2353.37 896
2353.83 942
2354.29 963
2354.74 937
2355.20 873
2355.66 871
2356.12 949
2356.57 911
2357.03 917
2357.49 943
2357.95 887
2358.41 922
2358.86 933
2359.32 956
2359.78 985
2360.24 1014
2360.70 1010
2361.15 1072
2361.61 1090
2362.07 1046
2362.53 977
2362.99 988
2363.45 1005
2363.91 980
2364.36 994
2364.82 1011
2365.28 968
2365.74 929
2366.20 961
2366.66 985
2367.12 953
2367.57 1010
2368.03 975
2368.49 963
2368.95 972
2369.41 962
2369.87 949
2370.33 975
2370.79 967
2371.25 973
2371.71 892
2372.17 913
2372.63 957
2373.09 1012
2373.54 955
2374.00 958
2374.46 1004
2374.92 1069
2375.38 1030
2375.84 1029
2376.30 1002
2376.76 1026
2377.22 1019
2377.68 982
2378.14 1001
2378.60 1022
2379.06 988
2379.52 1006
2379.98 963
2380.44 993
2380.90 992
2381.36 980
2381.82 976
2382.28 954
2382.74 1013
2383.20 963
2383.66 950
2384.12 988
2384.59 940
2385.05 937
2385.51 992
2385.97 934
2386.43 978
2386.89 875
2387.35 902
2387.81 977
2388.27 937
2388.73 960
2389.19 950
2389.65 896
2390.12 870
2390.58 945
2391.04 1017
2391.50 976
2391.96 917
2392.42 963
2392.88 874
2393.34 918
2393.81 969
2394.27 890
2394.73 872
2395.19 927
2395.65 937
2396.11 986
2396.57 955
2397.04 939
2397.50 1010
2397.96 1024
2398.42 1002
2398.88 1005
2399.35 944
2399.81 1009
2400.27 998
2400.73 986
2401.19 915
2401.66 945
2402.12 951
2402.58 859
2403.04 848
2403.51 915
2403.97 885
2404.43 865
2404.89 897
2405.36 916
2405.82 940
2406.28 895
2406.74 888
2407.21 874
2407.67 890
2408.13 926
2408.59 893
2409.06 854
2409.52 843
2409.98 886
2410.45 914
2410.91 922
2411.37 935
2411.84 913
2412.30 849
2412.76 885
2413.23 863
2413.69 883
2414.15 943
2414.62 957
2415.08 966
2415.54 991
2416.01 1040
2416.47 1039
2416.93 1028
2417.40 1026
2417.86 1082
2418.32 1104
2418.79 1088
2419.25 1130
2419.72 1082
2420.18 1061
2420.64 1063
2421.11 1046
2421.57 1080
2422.04 1054
2422.50 1072
2422.96 1044
2423.43 1048
2423.89 1076
2424.36 998
2424.82 1012
2425.29 994
2425.75 1014
2426.22 1046
2426.68 1050
2427.15 983
2427.61 992
2428.07 970
2428.54 933
2429.00 953
2429.47 922
2429.93 898
2430.40 877
2430.86 885
2431.33 882
2431.79 875
2432.26 886
2432.72 906
2433.19 935
2433.65 959
2434.12 955
2434.59 957
2435.05 953
2435.52 924
2435.98 932
2436.45 1007
2436.91 1104
2437.38 1059
2437.84 1029
2438.31 976
2438.78 1048
2439.24 1084
2439.71 1140
2440.17 1186
2440.64 1150
2441.10 1185
2441.57 1160
2442.04 1150
2442.50 1147
2442.97 1082
2443.44 1081
2443.90 1061
2444.37 1019
2444.83 1019
2445.30 995
2445.77 957
2446.23 966
2446.70 977
2447.17 939
2447.63 885
2448.10 881
2448.57 881
2449.03 877
2449.50 845
2449.97 881
2450.43 937
2450.90 853
2451.37 929
2451.83 879
2452.30 900
2452.77 949
2453.24 911
2453.70 897
2454.17 880
2454.64 858
2455.10 904
2455.57 904
2456.04 930
2456.51 880
2456.97 851
2457.44 855
2457.91 887
2458.38 900
2458.84 889
2459.31 870
2459.78 876
2460.25 836
2460.72 886
2461.18 877
2461.65 847
2462.12 912
2462.59 883
2463.06 862
2463.52 905
2463.99 944
2464.46 926
2464.93 932
2465.40 949
2465.86 872
2466.33 888
2466.80 871
2467.27 909
2467.74 862
2468.21 891
2468.68 925
2469.14 914
2469.61 933
2470.08 918
2470.55 942
2471.02 960
2471.49 1001
2471.96 995
2472.43 958
2472.90 936
2473.36 916
2473.83 863
2474.30 901
2474.77 950
2475.24 904
2475.71 885
2476.18 897
2476.65 875
2477.12 903
2477.59 914
2478.06 943
2478.53 912
2479.00 969
2479.47 991
2479.94 921
2480.41 952
2480.87 963
2481.34 923
2481.81 981
2482.28 902
2482.75 900
2483.22 887
2483.69 843
2484.16 913
2484.63 966
2485.10 901
2485.57 874
2486.05 896
2486.52 940
2486.99 907
2487.46 891
2487.93 912
2488.40 980
2488.87 947
2489.34 903
2489.81 955
2490.28 949
2490.75 939
2491.22 937
2491.69 917
2492.16 915
2492.63 891
2493.10 930
2493.58 936
2494.05 906
2494.52 879
2494.99 903
2495.46 944
2495.93 931
2496.40 911
2496.87 957
2497.34 953
2497.82 968
2498.29 957
2498.76 940
2499.23 866
2499.70 873
2500.17 881
2500.64 870
2501.12 851
2501.59 823
2502.06 850
2502.53 841
2503.00 825
2503.48 881
2503.95 854
2504.42 874
2504.89 891
2505.36 915
2505.84 908
2506.31 911
2506.78 952
2507.25 955
2507.72 977
2508.20 1038
2508.67 1018
2509.14 967
2509.61 1023
2510.09 1080
2510.56 1092
2511.03 1138
2511.50 1118
2511.98 1233
2512.45 1218
2512.92 1254
2513.40 1244
2513.87 1271
2514.34 1270
2514.81 1201
2515.29 1135
2515.76 1101
2516.23 1047
2516.71 1027
2517.18 964
2517.65 954
2518.13 986
2518.60 977
2519.07 1007
2519.55 1049
2520.02 1018
2520.49 1023
2520.97 1025
2521.44 1017
2521.91 1067
2522.39 1027
2522.86 992
2523.34 948
2523.81 949
2524.28 917
2524.76 957
2525.23 1020
2525.70 949
2526.18 943
2526.65 994
2527.13 1023
2527.60 1028
2528.08 982
2528.55 969
2529.02 1058
2529.50 1038
2529.97 1083
2530.45 1037
2530.92 1046
2531.40 1001
2531.87 967
2532.34 985
2532.82 992
2533.29 974
2533.77 989
2534.24 1009
2534.72 986
2535.19 981
2535.67 937
2536.14 1004
2536.62 1005
2537.09 918
2537.57 903
2538.04 972
2538.52 982
2538.99 925
2539.47 1007
2539.94 974
2540.42 1023
2540.90 995
2541.37 983
2541.85 947
2542.32 986
2542.80 997
2543.27 975
2543.75 919
2544.22 986
2544.70 968
2545.18 987
2545.65 1024
2546.13 1038
2546.60 1099
2547.08 1104
2547.56 1175
2548.03 1215
2548.51 1229
2548.98 1225
2549.46 1228
2549.94 1206
2550.41 1235
2550.89 1259
2551.37 1157
2551.84 1137
2552.32 1108
2552.80 1126
2553.27 1132
2553.75 1085
2554.23 1100
2554.70 1174
2555.18 1137
2555.66 1132
2556.13 1142
2556.61 1176
2557.09 1181
2557.56 1185
2558.04 1186
2558.52 1186
2558.99 1126
2559.47 1142
2559.95 1131
2560.43 1091
2560.90 1073
2561.38 1057
2561.86 975
2562.33 920
2562.81 912
2563.29 1009
2563.77 985
2564.25 932
2564.72 930
2565.20 893
2565.68 867
2566.16 905
2566.63 887
2567.11 940
2567.59 866
2568.07 860
2568.55 917
2569.02 888
2569.50 907
2569.98 882
2570.46 907
2570.94 911
2571.41 900
2571.89 920
2572.37 950
2572.85 979
2573.33 883
2573.81 894
2574.28 930
2574.76 928
2575.24 942
2575.72 935
2576.20 937
2576.68 967
2577.16 949
2577.64 905
2578.11 938
2578.59 929
2579.07 966
2579.55 963
2580.03 1045
2580.51 1031
2580.99 922
2581.47 923
2581.95 896
2582.43 990
2582.91 958
2583.39 906
2583.86 894
2584.34 881
2584.82 897
2585.30 892
2585.78 901
2586.26 923
2586.74 944
2587.22 949
2587.70 922
2588.18 894
2588.66 905
2589.14 952
2589.62 881
2590.10 921
2590.58 906
2591.06 895
2591.54 911
2592.02 900
2592.50 922
2592.98 963
2593.46 960
2593.94 965
2594.42 960
2594.90 926
2595.38 942
2595.86 907
2596.35 941
2596.83 979
2597.31 998
2597.79 988
2598.27 908
2598.75 931
2599.23 952
2599.71 961
2600.19 939
2600.67 931
2601.15 961
2601.63 955
2602.12 953
2602.60 951
2603.08 940
2603.56 888
2604.04 889
2604.52 968
2605.00 897
2605.48 930
2605.97 873
2606.45 883
2606.93 891
2607.41 874
2607.89 872
2608.37 892
2608.86 908
2609.34 887
2609.82 942
2610.30 946
2610.78 938
2611.26 897
2611.75 944
2612.23 1005
2612.71 929
2613.19 980
2613.68 939
2614.16 952
2614.64 907
2615.12 933
2615.60 936
2616.09 940
2616.57 931
2617.05 961
2617.53 1010
2618.02 1017
2618.50 936
2618.98 926
2619.46 962
2619.95 965
2620.43 921
2620.91 912
2621.40 946
2621.88 906
2622.36 908
2622.85 888
2623.33 897
2623.81 878
2624.29 911
2624.78 947
2625.26 899
2625.74 952
2626.23 972
2626.71 1004
2627.19 942
2627.68 980
2628.16 1039
2628.64 1067
2629.13 1066
2629.61 1036
2630.10 1046
2630.58 1064
2631.06 1123
2631.55 1163
2632.03 1150
2632.51 1163
2633.00 1165
2633.48 1101
2633.97 1089
2634.45 1041
2634.94 978
2635.42 1005
2635.90 938
2636.39 947
2636.87 952
2637.36 931
2637.84 940
2638.33 991
2638.81 928
2639.29 917
2639.78 921
2640.26 944
2640.75 932
2641.23 937
2641.72 894
2642.20 972
2642.69 933
2643.17 910
2643.66 916
2644.14 923
2644.63 902
2645.11 893
2645.60 942
2646.08 965
2646.57 926
2647.05 939
2647.54 969
2648.02 966
2648.51 999
2648.99 969
2649.48 996
2649.97 961
2650.45 967
2650.94 982
2651.42 1010
2651.91 988
2652.39 1005
2652.88 1042
2653.37 1058
2653.85 1029
2654.34 1074
2654.82 1090
2655.31 1062
2655.80 1079
2656.28 1059
2656.77 1062
2657.25 1047
2657.74 1028
2658.23 1049
2658.71 1034
2659.20 1035
2659.69 1001
2660.17 1030
2660.66 972
2661.14 931
2661.63 956
2662.12 958
2662.60 959
2663.09 951
2663.58 933
2664.06 934
2664.55 998
2665.04 999
2665.53 987
2666.01 993
2666.50 1028
2666.99 1078
2667.47 1034
2667.96 1052
2668.45 1048
2668.94 1038
2669.42 1009
2669.91 1059
2670.40 1047
2670.88 1121
2671.37 1176
2671.86 1134
2672.35 1216
2672.83 1325
2673.32 1362
2673.81 1460
2674.30 1559
2674.79 1536
2675.27 1582
2675.76 1548
2676.25 1502
2676.74 1516
2677.23 1406
2677.71 1383
2678.20 1341
2678.69 1303
2679.18 1169
2679.67 1159
2680.15 1107
2680.64 1127
2681.13 1145
2681.62 1141
2682.11 1179
2682.60 1157
2683.08 1202
2683.57 1191
2684.06 1215
2684.55 1152
2685.04 1175
2685.53 1178
2686.02 1094
2686.51 1153
2686.99 1114
2687.48 1073
2687.97 1041
2688.46 1039
2688.95 1013
2689.44 1005
2689.93 1047
2690.42 1007
2690.91 1000
2691.40 1082
2691.89 1051
2692.38 982
2692.87 998
2693.35 1023
2693.84 1021
2694.33 1065
2694.82 1084
2695.31 1058
2695.80 1082
2696.29 1052
2696.78 1130
2697.27 1123
2697.76 1057
2698.25 1060
2698.74 1077
2699.23 1015
2699.72 1021
2700.21 1032
2700.70 1000
2701.19 1044
2701.68 1058
2702.17 1056
2702.66 1034
2703.15 1023
2703.64 1072
2704.13 1041
2704.62 1036
2705.12 989
2705.61 1039
2706.10 1028
2706.59 1019
2707.08 973
2707.57 996
2708.06 1022
2708.55 977
2709.04 957
2709.53 928
2710.02 928
2710.51 929
2711.01 946
2711.50 971
2711.99 996
2712.48 1055
2712.97 929
2713.46 927
2713.95 920
2714.44 942
2714.94 981
2715.43 941
2715.92 958
2716.41 932
2716.90 929
2717.39 964
2717.89 887
2718.38 899
2718.87 913
2719.36 986
2719.85 945
2720.34 967
2720.84 1020
2721.33 1001
2721.82 961
2722.31 956
2722.80 1026
2723.30 1052
2723.79 1069
2724.28 1042
2724.77 1021
2725.27 936
2725.76 990
2726.25 975
2726.74 979
2727.24 966
2727.73 938
2728.22 875
2728.71 886
2729.21 955
2729.70 944
2730.19 953
2730.69 1053
2731.18 1065
2731.67 1027
2732.16 1098
2732.66 1015
2733.15 1017
2733.64 1088
2734.14 1161
2734.63 1178
2735.12 1081
2735.62 1061
2736.11 1071
2736.60 1045
2737.10 1088
2737.59 1077
2738.08 1099
2738.58 1056
2739.07 1131
2739.56 1168
2740.06 1139
2740.55 1042
2741.05 1046
2741.54 1032
2742.03 1005
2742.53 1007
2743.02 1047
2743.52 985
2744.01 948
2744.50 970
2745.00 969
2745.49 1015
2745.99 1010
2746.48 940
2746.97 1027
2747.47 986
2747.96 990
2748.46 996
2748.95 1021
2749.45 1021
2749.94 959
2750.44 953
2750.93 941
2751.43 975
2751.92 973
2752.42 989
2752.91 980
2753.41 946
2753.90 958
2754.40 965
2754.89 1012
2755.39 956
2755.88 970
2756.38 981
2756.87 986
2757.37 962
2757.86 973
2758.36 983
2758.85 967
2759.35 984
2759.84 942
2760.34 970
2760.83 987
2761.33 989
2761.83 976
2762.32 1037
2762.82 1058
2763.31 1047
2763.81 1045
2764.30 1031
2764.80 986
2765.30 969
2765.79 977
2766.29 953
2766.78 1027
2767.28 993
2767.78 1023
2768.27 932
2768.77 902
2769.27 951
2769.76 985
2770.26 991
2770.76 1024
2771.25 1013
2771.75 968
2772.24 986
2772.74 1036
2773.24 1078
2773.73 1045
2774.23 1103
2774.73 1148
2775.23 1117
2775.72 1124
2776.22 1146
2776.72 1153
2777.21 1134
2777.71 1135
2778.21 1153
2778.70 1217
2779.20 1192
2779.70 1148
2780.20 1090
2780.69 1063
2781.19 1050
2781.69 1079
2782.19 1073
2782.68 1065
2783.18 1052
2783.68 1011
2784.18 968
2784.67 962
2785.17 1005
2785.67 1027
2786.17 1046
2786.67 946
2787.16 1006
2787.66 1002
2788.16 973
2788.66 1015
2789.16 1090
2789.65 1053
2790.15 1048
2790.65 1019
2791.15 1051
2791.65 1056
2792.15 1013
2792.64 1002
2793.14 1039
2793.64 1031
2794.14 993
2794.64 1002
2795.14 1061
2795.64 1132
2796.13 1201
2796.63 1249
2797.13 1291
2797.63 1306
2798.13 1398
2798.63 1323
2799.13 1334
2799.63 1271
2800.13 1237
2800.62 1229
2801.12 1203
2801.62 1133
2802.12 1119
2802.62 1024
2803.12 1032
2803.62 965
2804.12 980
2804.62 977
2805.12 976
2805.62 1031
2806.12 1053
2806.62 1110
2807.12 1078
2807.62 1108
2808.12 1238
2808.62 1201
2809.12 1253
2809.62 1270
2810.12 1224
2810.62 1270
2811.12 1214
2811.62 1287
2812.12 1290
2812.62 1270
2813.12 1317
2813.62 1350
2814.12 1366
2814.62 1292
2815.12 1299
2815.62 1339
2816.12 1274
2816.62 1218
2817.12 1188
2817.62 1110
2818.12 1091
2818.62 1073
2819.12 1050
2819.63 1006
2820.13 953
2820.63 982
2821.13 985
2821.63 997
2822.13 922
2822.63 971
2823.13 962
2823.63 940
2824.13 999
2824.64 987
2825.14 1024
2825.64 1007
2826.14 1017
2826.64 960
2827.14 1029
2827.64 974
2828.15 948
2828.65 1046
2829.15 998
2829.65 929
2830.15 976
2830.65 1004
2831.16 938
2831.66 908
2832.16 945
2832.66 961
2833.16 914
2833.67 908
2834.17 1028
2834.67 986
2835.17 980
2835.68 1038
2836.18 1103
2836.68 1054
2837.18 1067
2837.68 1114
2838.19 1082
2838.69 1098
2839.19 1100
2839.70 1113
2840.20 1039
2840.70 1046
2841.20 1066
2841.71 1052
2842.21 1069
2842.71 1107
2843.21 1131
2843.72 1074
2844.22 1125
2844.72 1080
2845.23 1078
2845.73 1103
2846.23 1080
2846.74 1086
2847.24 1166
2847.74 1083
2848.25 1138
2848.75 1171
2849.25 1157
2849.76 1177
2850.26 1132
2850.76 1149
2851.27 1147
2851.77 1117
2852.28 1090
2852.78 1057
2853.28 1002
2853.79 949
2854.29 979
2854.79 995
2855.30 1010
2855.80 1048
2856.31 1081
2856.81 1061
2857.31 1062
2857.82 1161
2858.32 1166
2858.83 1123
2859.33 1137
2859.84 1162
2860.34 1103
2860.85 1088
2861.35 1129
2861.85 1129
2862.36 1073
2862.86 1112
2863.37 977
2863.87 1023
2864.38 1069
2864.88 1018
2865.39 1036
2865.89 972
2866.40 1003
2866.90 953
2867.41 971
2867.91 1006
2868.42 967
2868.92 973
2869.43 1050
2869.93 1063
2870.44 1104
2870.94 1103
2871.45 1097
2871.96 1122
2872.46 1162
2872.97 1225
2873.47 1191
2873.98 1163
2874.48 1187
2874.99 1183
2875.49 1182
2876.00 1126
2876.51 1142
2877.01 1147
2877.52 1197
2878.02 1257
2878.53 1150
2879.04 1102
2879.54 1138
2880.05 1182
2880.55 1223
2881.06 1240
2881.57 1267
2882.07 1271
2882.58 1152
2883.09 1191
2883.59 1222
2884.10 1218
2884.61 1178
2885.11 1202
2885.62 1239
2886.13 1190
2886.63 1219
2887.14 1214
2887.65 1219
2888.15 1202
2888.66 1178
2889.17 1231
2889.67 1172
2890.18 1265
2890.69 1272
2891.20 1174
2891.70 1163
2892.21 1143
2892.72 1110
2893.22 1091
2893.73 1086
2894.24 1072
2894.75 1058
2895.25 1091
2895.76 1048
2896.27 1085
2896.78 1084
2897.29 1145
2897.79 1201
2898.30 1126
2898.81 1105
2899.32 1085
2899.82 1139
2900.33 1139
2900.84 1131
2901.35 1136
2901.86 1080
2902.36 1115
2902.87 1110
2903.38 1116
2903.89 1066
2904.40 1103
2904.91 1150
2905.41 1010
2905.92 1057
2906.43 1073
2906.94 1144
2907.45 1111
2907.96 1013
2908.47 1022
2908.97 1099
2909.48 1035
2909.99 1045
2910.50 986
2911.01 1024
2911.52 1041
2912.03 1092
2912.54 1070
2913.05 1060
2913.55 1051
2914.06 1031
2914.57 1056
2915.08 999
2915.59 1050
2916.10 1064
2916.61 1094
2917.12 1050
2917.63 1032
2918.14 1117
2918.65 1129
2919.16 1125
2919.67 1160
2920.18 1081
2920.69 1124
2921.20 1164
2921.71 1175
2922.22 1198
2922.73 1263
2923.24 1291
2923.75 1383
2924.26 1444
2924.77 1449
2925.28 1503
2925.79 1517
2926.30 1531
2926.81 1547
2927.32 1501
2927.83 1410
2928.34 1436
2928.85 1319
2929.36 1232
2929.87 1236
2930.38 1216
2930.89 1117
2931.40 1042
2931.91 1060
2932.42 1050
2932.93 1053
2933.45 982
2933.96 985
2934.47 1075
2934.98 1077
2935.49 1058
2936.00 1069
2936.51 1133
2937.02 1137
2937.53 1236
2938.04 1191
2938.56 1214
2939.07 1304
2939.58 1471
2940.09 1564
2940.60 1739
2941.11 1681
2941.62 1741
2942.14 1845
2942.65 1920
2943.16 1832
2943.67 1802
2944.18 1659
2944.70 1539
2945.21 1551
2945.72 1503
2946.23 1431
2946.74 1398
2947.26 1288
2947.77 1223
2948.28 1268
2948.79 1256
2949.30 1212
2949.82 1179
2950.33 1123
2950.84 1045
2951.35 1042
2951.87 1058
2952.38 1060
2952.89 1028
2953.40 1067
2953.92 1065
2954.43 1041
2954.94 1102
2955.45 1060
2955.97 1010
2956.48 1084
2956.99 1109
2957.51 1088
2958.02 1061
2958.53 1056
2959.04 1051
2959.56 995
2960.07 1037
2960.58 1147
2961.10 1126
2961.61 1026
2962.12 1080
2962.64 1058
2963.15 1094
2963.66 1140
2964.18 1195
2964.69 1193
2965.21 1174
2965.72 1176
2966.23 1148
2966.75 1136
2967.26 1132
2967.77 1128
2968.29 1134
2968.80 1172
2969.32 1118
2969.83 1042
2970.34 1073
2970.86 1111
2971.37 1153
2971.89 1130
2972.40 1092
2972.91 1110
2973.43 1121
2973.94 1153
2974.46 1145
2974.97 1096
2975.49 1050
2976.00 1065
2976.52 1131
2977.03 1100
2977.55 1089
2978.06 1092
2978.57 1081
2979.09 1132
2979.60 1141
2980.12 1136
2980.63 1200
2981.15 1156
2981.66 1176
2982.18 1237
2982.69 1237
2983.21 1259
2983.73 1238
2984.24 1202
2984.76 1191
2985.27 1156
2985.79 1186
2986.30 1241
2986.82 1268
2987.33 1275
2987.85 1362
2988.36 1335
2988.88 1340
2989.40 1338
2989.91 1320
2990.43 1311
2990.94 1380
2991.46 1307
2991.97 1283
2992.49 1301
2993.01 1270
2993.52 1307
2994.04 1318
2994.55 1279
2995.07 1326
2995.59 1342
2996.10 1370
2996.62 1410
2997.14 1505
2997.65 1532
2998.17 1547
2998.69 1646
2999.20 1698
2999.72 1688
3000.24 1604
3000.75 1719
3001.27 1766
3001.79 1778
3002.30 1870
3002.82 2113
3003.34 2471
3003.85 2648
3004.37 3048
3004.89 3468
3005.40 3733
3005.92 3840
3006.44 3929
3006.96 3800
3007.47 3583
3007.99 3146
3008.51 2828
3009.03 2479
3009.54 2070
3010.06 1867
3010.58 1760
3011.10 1539
3011.61 1508
3012.13 1381
3012.65 1317
3013.17 1294
3013.68 1344
3014.20 1356
3014.72 1316
3015.24 1191
3015.76 1295
3016.27 1314
3016.79 1306
3017.31 1328
3017.83 1327
3018.35 1295
3018.86 1312
3019.38 1371
3019.90 1285
3020.42 1294
3020.94 1236
3021.46 1328
3021.97 1303
3022.49 1313
3023.01 1350
3023.53 1460
3024.05 1444
3024.57 1372
3025.09 1425
3025.61 1509
3026.12 1416
3026.64 1442
3027.16 1398
3027.68 1427
3028.20 1338
3028.72 1239
3029.24 1212
3029.76 1210
3030.28 1245
3030.80 1207
3031.32 1116
3031.84 1139
3032.35 1185
3032.87 1110
3033.39 1195
3033.91 1208
3034.43 1211
3034.95 1235
3035.47 1251
3035.99 1214
3036.51 1224
3037.03 1206
3037.55 1129
3038.07 1117
3038.59 1123
3039.11 1158
3039.63 1179
3040.15 1098
3040.67 1065
3041.19 1087
3041.71 1168
3042.23 1103
3042.75 1134
3043.27 1100
3043.79 1099
3044.31 1119
3044.83 1114
3045.35 1115
3045.87 1086
3046.40 1108
3046.92 1104
3047.44 1152
3047.96 1133
3048.48 1091
3049.00 1060
3049.52 1077
3050.04 1158
3050.56 1101
3051.08 1060
3051.60 1063
3052.12 1038
3052.65 1060
3053.17 1131
3053.69 1071
3054.21 1033
3054.73 1054
3055.25 1119
3055.77 1163
3056.30 1141
3056.82 1117
3057.34 1124
3057.86 1058
3058.38 1105
3058.90 1078
3059.42 1073
3059.95 1086
3060.47 1182
3060.99 1150
3061.51 1085
3062.03 1089
3062.56 1104
3063.08 1117
3063.60 1146
3064.12 1153
3064.64 1189
3065.17 1146
3065.69 1183
3066.21 1205
3066.73 1238
3067.26 1254
3067.78 1238
3068.30 1251
3068.82 1323
3069.35 1316
3069.87 1272
3070.39 1305
3070.91 1350
3071.44 1224
3071.96 1226
3072.48 1237
3073.01 1269
3073.53 1277
3074.05 1331
3074.57 1312
3075.10 1327
3075.62 1318
3076.14 1320
3076.67 1316
3077.19 1301
3077.71 1383
3078.24 1436
3078.76 1405
3079.28 1421
3079.81 1465
3080.33 1508
3080.85 1530
3081.38 1492
3081.90 1623
3082.42 1558
3082.95 1527
3083.47 1573
3084.00 1592
3084.52 1563
3085.04 1517
3085.57 1469
3086.09 1442
3086.62 1523
3087.14 1669
3087.66 1609
3088.19 1667
3088.71 1869
3089.24 1996
3089.76 2280
3090.29 2324
3090.81 2481
3091.33 2520
3091.86 2498
3092.38 2373
3092.91 2198
3093.43 1990
3093.96 1915
3094.48 1811
3095.01 1678
3095.53 1609
3096.06 1672
3096.58 1673
3097.11 1718
3097.63 1734
3098.16 1702
3098.68 1764
3099.21 1636
3099.73 1762
3100.26 1979
3100.78 2324
3101.31 2802
3101.83 3129
3102.36 3691
3102.88 4118
3103.41 4494
3103.93 4658
3104.46 4896
3104.99 4576
3105.51 4159
3106.04 3798
3106.56 3292
3107.09 2834
3107.61 2425
3108.14 2128
3108.67 1927
3109.19 1756
3109.72 1704
3110.24 1681
3110.77 1650
3111.30 1605
3111.82 1672
3112.35 1594
3112.87 1633
3113.40 1623
3113.93 1471
3114.45 1441
3114.98 1382
3115.51 1288
3116.03 1326
3116.56 1284
3117.09 1269
3117.61 1178
3118.14 1224
3118.67 1208
3119.19 1277
3119.72 1316
3120.25 1374
3120.77 1330
3121.30 1399
3121.83 1427
3122.35 1483
3122.88 1572
3123.41 1546
3123.94 1508
3124.46 1507
3124.99 1394
3125.52 1321
3126.05 1358
3126.57 1419
3127.10 1451
3127.63 1437
3128.16 1385
3128.68 1322
3129.21 1247
3129.74 1272
3130.27 1336
3130.79 1270
3131.32 1254
3131.85 1258
3132.38 1201
3132.91 1275
3133.43 1258
3133.96 1221
3134.49 1216
3135.02 1197
3135.55 1154
3136.07 1159
3136.60 1146
3137.13 1187
3137.66 1168
3138.19 1195
3138.72 1192
3139.24 1111
3139.77 1186
3140.30 1177
3140.83 1134
3141.36 1120
3141.89 1076
3142.42 1097
3142.95 1093
3143.47 1075
3144.00 1113
3144.53 1126
3145.06 1126
3145.59 1120
3146.12 1171
3146.65 1213
3147.18 1181
3147.71 1212
3148.24 1225
3148.76 1257
3149.29 1292
3149.82 1356
3150.35 1309
3150.88 1332
3151.41 1320
3151.94 1282
3152.47 1232
3153.00 1238
3153.53 1150
3154.06 1138
3154.59 1133
3155.12 1102
3155.65 1189
3156.18 1196
3156.71 1145
3157.24 1181
3157.77 1248
3158.30 1235
3158.83 1201
3159.36 1194
3159.89 1205
3160.42 1230
3160.95 1195
3161.48 1241
3162.01 1186
3162.54 1178
3163.07 1169
3163.60 1190
3164.13 1212
3164.66 1207
3165.20 1240
3165.73 1148
3166.26 1168
3166.79 1083
3167.32 1084
3167.85 1084
3168.38 1033
3168.91 1175
3169.44 1152
3169.97 1076
3170.50 1104
3171.04 1161
3171.57 1168
3172.10 1209
3172.63 1349
3173.16 1306
3173.69 1306
3174.22 1362
3174.75 1376
3175.29 1413
3175.82 1338
3176.35 1398
3176.88 1314
3177.41 1320
3177.94 1287
3178.48 1177
3179.01 1158
3179.54 1170
3180.07 1146
3180.60 1106
3181.14 1061
3181.67 1046
3182.20 1054
3182.73 1097
3183.26 1038
3183.80 1063
3184.33 1028
3184.86 995
3185.39 1044
3185.93 997
3186.46 964
3186.99 990
3187.52 1027
3188.06 1067
3188.59 1055
3189.12 1032
3189.65 1020
3190.19 1094
3190.72 1101
3191.25 1047
3191.79 985
3192.32 1044
3192.85 1036
3193.38 1070
3193.92 1123
3194.45 1053
3194.98 1070
3195.52 1074
3196.05 1112
3196.58 1153
3197.12 1091
3197.65 1048
3198.18 1123
3198.72 1173
3199.25 1216
3199.78 1144
3200.32 1172
3200.85 1178
3201.39 1156
3201.92 1173
3202.45 1175
3202.99 1196
3203.52 1206
3204.05 1176
3204.59 1104
3205.12 1182
3205.66 1214
3206.19 1193
3206.72 1230
3207.26 1266
3207.79 1360
3208.33 1453
3208.86 1425
3209.40 1558
3209.93 1568
3210.47 1508
3211.00 1498
3211.53 1612
3212.07 1533
3212.60 1526
3213.14 1487
3213.67 1390
3214.21 1351
3214.74 1307
3215.28 1274
3215.81 1176
3216.35 1115
3216.88 1060
3217.42 1054
3217.95 1091
3218.49 1062
3219.02 1036
3219.56 1128
3220.09 1120
3220.63 1042
3221.16 1138
3221.70 1195
3222.23 1173
3222.77 1179
3223.31 1308
3223.84 1336
3224.38 1384
3224.91 1421
3225.45 1417
3225.98 1392
3226.52 1388
3227.06 1368
3227.59 1364
3228.13 1305
3228.66 1277
3229.20 1176
3229.74 1168
3230.27 1201
3230.81 1205
3231.34 1245
3231.88 1267
3232.42 1227
3232.95 1196
3233.49 1174
3234.03 1223
3234.56 1232
3235.10 1303
3235.64 1296
3236.17 1216
3236.71 1296
3237.25 1282
3237.78 1401
3238.32 1398
3238.86 1351
3239.39 1364
3239.93 1353
3240.47 1340
3241.00 1356
3241.54 1345
3242.08 1335
3242.61 1288
3243.15 1250
3243.69 1283
3244.23 1306
3244.76 1360
3245.30 1355
3245.84 1343
3246.38 1334
3246.91 1379
3247.45 1403
3247.99 1453
3248.53 1451
3249.06 1362
3249.60 1450
3250.14 1510
3250.68 1674
3251.21 1839
3251.75 1982
3252.29 2145
3252.83 2356
3253.37 2489
3253.90 2592
3254.44 2486
3254.98 2597
3255.52 2450
3256.06 2321
3256.60 2170
3257.13 2047
3257.67 2050
3258.21 2003
3258.75 1873
3259.29 1943
3259.83 1751
3260.36 1763
3260.90 1922
3261.44 2027
3261.98 2040
3262.52 2179
3263.06 2319
3263.60 2328
3264.14 2298
3264.68 2400
3265.21 2302
3265.75 2431
3266.29 2580
3266.83 2566
3267.37 2553
3267.91 2507
3268.45 2469
3268.99 2334
3269.53 2199
3270.07 2002
3270.61 1896
3271.15 1718
3271.69 1629
3272.23 1622
3272.76 1629
3273.30 1554
3273.84 1555
3274.38 1504
3274.92 1539
3275.46 1615
3276.00 1602
3276.54 1628
3277.08 1536
3277.62 1565
3278.16 1512
3278.70 1593
3279.24 1604
3279.78 1518
3280.32 1554
3280.86 1560
3281.41 1537
3281.95 1555
3282.49 1563
3283.03 1565
3283.57 1552
3284.11 1645
3284.65 1637
3285.19 1601
3285.73 1651
3286.27 1660
3286.81 1697
3287.35 1646
3287.89 1623
3288.43 1626
3288.97 1580
3289.52 1569
3290.06 1620
3290.60 1677
3291.14 1718
3291.68 1768
3292.22 1842
3292.76 1974
3293.30 1979
3293.85 2083
3294.39 2280
3294.93 2454
3295.47 2677
3296.01 2786
3296.55 2708
3297.09 2823
3297.64 2742
3298.18 2693
3298.72 2576
3299.26 2482
3299.80 2438
3300.34 2219
3300.89 2064
3301.43 1958
3301.97 1852
3302.51 1848
3303.06 1768
3303.60 1782
3304.14 1833
3304.68 1787
3305.22 1672
3305.77 1726
3306.31 1692
3306.85 1620
3307.39 1597
3307.94 1732
3308.48 1662
3309.02 1751
3309.56 1710
3310.11 1735
3310.65 1817
3311.19 1803
3311.74 1790
3312.28 1707
3312.82 1659
3313.36 1768
3313.91 1715
3314.45 1766
3314.99 1888
3315.54 1911
3316.08 1953
3316.62 2061
3317.17 2139
3317.71 2160
3318.25 2284
3318.80 2340
3319.34 2543
3319.88 2573
3320.43 2513
3320.97 2492
3321.51 2535
3322.06 2574
3322.60 2629
3323.14 2493
3323.69 2295
3324.23 2279
3324.78 2319
3325.32 2317
3325.86 2180
3326.41 2148
3326.95 2126
3327.50 2036
3328.04 2057
3328.59 2077
3329.13 2030
3329.67 2062
3330.22 2086
3330.76 2171
3331.31 2456
3331.85 2777
3332.40 3356
3332.94 4088
3333.49 5044
3334.03 6475
3334.57 8036
3335.12 9500
3335.66 10821
3336.21 11739
3336.75 12128
3337.30 12406
3337.84 11814
3338.39 11008
3338.93 9788
3339.48 8416
3340.02 6964
3340.57 5891
3341.11 4818
3341.66 4035
3342.20 3318
3342.75 2869
3343.30 2534
3343.84 2266
3344.39 2082
3344.93 2029
3345.48 1818
3346.02 1777
3346.57 1806
3347.11 1738
3347.66 1734
3348.21 1693
3348.75 1712
3349.30 1681
3349.84 1631
3350.39 1661
3350.94 1601
3351.48 1539
3352.03 1480
3352.57 1518
3353.12 1612
3353.67 1622
3354.21 1678
3354.76 1731
3355.31 1738
3355.85 1814
3356.40 1757
3356.95 1706
3357.49 1692
3358.04 1617
3358.59 1597
3359.13 1580
3359.68 1574
3360.23 1558
3360.77 1518
3361.32 1532
3361.87 1454
3362.41 1502
3362.96 1542
3363.51 1504
3364.05 1484
3364.60 1497
3365.15 1484
3365.70 1524
3366.24 1495
3366.79 1438
3367.34 1453
3367.89 1460
3368.43 1492
3368.98 1469
3369.53 1489
3370.08 1477
3370.62 1520
3371.17 1644
3371.72 1631
3372.27 1798
3372.81 1941
3373.36 2000
3373.91 2150
3374.46 2216
3375.01 2244
3375.55 2157
3376.10 2140
3376.65 2066
3377.20 1829
3377.75 1812
3378.30 1724
3378.84 1586
3379.39 1529
3379.94 1512
3380.49 1417
3381.04 1409
3381.59 1387
3382.13 1363
3382.68 1262
3383.23 1344
3383.78 1316
3384.33 1239
3384.88 1225
3385.43 1281
3385.98 1281
3386.52 1225
3387.07 1174
3387.62 1190
3388.17 1206
3388.72 1157
3389.27 1166
3389.82 1166
3390.37 1163
3390.92 1233
3391.47 1196
3392.02 1219
3392.57 1149
3393.12 1174
3393.66 1240
3394.21 1226
3394.76 1282
3395.31 1355
3395.86 1300
3396.41 1330
3396.96 1373
3397.51 1450
3398.06 1411
3398.61 1375
3399.16 1423
3399.71 1432
3400.26 1455
3400.81 1304
3401.36 1239
3401.91 1320
3402.46 1273
3403.01 1300
3403.56 1261
3404.11 1258
3404.66 1258
3405.21 1214
3405.77 1182
3406.32 1202
3406.87 1179
3407.42 1081
3407.97 1184
3408.52 1213
3409.07 1211
3409.62 1207
3410.17 1245
3410.72 1313
3411.27 1351
3411.82 1285
3412.37 1324
3412.93 1371
3413.48 1472
3414.03 1442
3414.58 1396
3415.13 1422
3415.68 1380
3416.23 1376
3416.78 1241
3417.34 1327
3417.89 1353
3418.44 1287
3418.99 1322
3419.54 1322
3420.09 1293
3420.65 1259
3421.20 1190
3421.75 1201
3422.30 1207
3422.85 1257
3423.40 1261
3423.96 1306
3424.51 1333
3425.06 1364
3425.61 1294
3426.17 1381
3426.72 1349
3427.27 1299
3427.82 1225
3428.37 1121
3428.93 1155
3429.48 1166
3430.03 1181
3430.58 1180
3431.14 1119
3431.69 1129
3432.24 1077
3432.79 984
3433.35 1015
3433.90 1158
3434.45 1170
3435.01 1127
3435.56 1184
3436.11 1207
3436.66 1197
3437.22 1198
3437.77 1252
3438.32 1226
3438.88 1196
3439.43 1184
3439.98 1187
3440.54 1221
3441.09 1195
3441.64 1134
3442.20 1106
3442.75 1190
3443.30 1092
3443.86 1153
3444.41 1158
3444.96 1104
3445.52 1024
3446.07 1061
3446.63 1088
3447.18 1125
3447.73 1154
3448.29 1112
3448.84 1110
3449.40 1011
3449.95 1053
3450.50 1085
3451.06 1043
3451.61 1058
3452.17 1071
3452.72 1104
3453.27 1031
3453.83 1069
3454.38 1060
3454.94 1006
3455.49 1121
3456.05 1145
3456.60 1140
3457.16 1040
3457.71 1060
3458.27 1088
3458.82 1129
3459.38 1169
3459.93 1167
3460.49 1170
3461.04 1127
3461.60 1181
3462.15 1206
3462.71 1155
3463.26 1186
3463.82 1195
3464.37 1237
3464.93 1213
3465.48 1245
3466.04 1283
3466.59 1204
3467.15 1220
3467.70 1314
3468.26 1246
3468.81 1210
3469.37 1237
3469.93 1359
3470.48 1360
3471.04 1382
3471.59 1372
3472.15 1450
3472.70 1491
3473.26 1477
3473.82 1394
3474.37 1367
3474.93 1367
3475.48 1333
3476.04 1373
3476.60 1439
3477.15 1339
3477.71 1454
3478.27 1464
3478.82 1471
3479.38 1375
3479.93 1494
3480.49 1428
3481.05 1527
3481.60 1546
3482.16 1494
3482.72 1507
3483.27 1574
3483.83 1550
3484.39 1552
3484.95 1663
3485.50 1695
3486.06 1775
3486.62 1788
3487.17 1751
3487.73 1864
3488.29 1876
3488.84 2066
3489.40 2458
3489.96 2918
3490.52 3414
3491.07 3919
3491.63 4649
3492.19 5104
3492.75 5621
3493.30 5711
3493.86 5616
3494.42 5183
3494.98 4510
3495.53 3905
3496.09 3426
3496.65 2993
3497.21 2575
3497.77 2255
3498.32 2180
3498.88 2141
3499.44 2112
3500.00 2124
3500.56 2197
3501.11 2092
3501.67 2315
3502.23 2453
3502.79 2525
3503.35 2844
3503.91 3159
3504.46 3379
3505.02 3585
3505.58 3755
3506.14 3800
3506.70 3695
3507.26 3562
3507.81 3254
3508.37 3088
3508.93 2776
3509.49 2559
3510.05 2382
3510.61 2223
3511.17 2148
3511.73 2000
3512.29 1823
3512.85 1743
3513.40 1743
3513.96 1631
3514.52 1531
3515.08 1526
3515.64 1496
3516.20 1443
3516.76 1423
3517.32 1370
3517.88 1328
3518.44 1275
3519.00 1268
3519.56 1261
3520.12 1303
3520.68 1333
3521.24 1357
3521.80 1266
3522.36 1320
3522.92 1390
3523.48 1349
3524.04 1389
3524.60 1446
3525.16 1367
3525.72 1409
3526.28 1362
3526.84 1329
3527.40 1327
3527.96 1331
3528.52 1349
3529.08 1356
3529.64 1347
3530.20 1319
3530.76 1312
3531.32 1305
3531.88 1354
3532.44 1379
3533.00 1413
3533.56 1405
3534.12 1420
3534.68 1476
3535.25 1484
3535.81 1447
3536.37 1459
3536.93 1508
3537.49 1465
3538.05 1400
3538.61 1448
3539.17 1409
3539.73 1378
3540.30 1366
3540.86 1424
3541.42 1499
3541.98 1486
3542.54 1485
3543.10 1532
3543.66 1562
3544.23 1475
3544.79 1490
3545.35 1514
3545.91 1481
3546.47 1480
3547.03 1400
3547.60 1361
3548.16 1335
3548.72 1305
3549.28 1332
3549.84 1320
3550.41 1304
3550.97 1263
3551.53 1281
3552.09 1279
3552.65 1266
3553.22 1232
3553.78 1227
3554.34 1205
3554.90 1187
3555.47 1204
3556.03 1189
3556.59 1185
3557.15 1138
3557.72 1194
3558.28 1168
3558.84 1141
3559.41 1194
3559.97 1237
3560.53 1264
3561.09 1250
3561.66 1263
3562.22 1356
3562.78 1369
3563.35 1364
3563.91 1294
3564.47 1353
3565.04 1346
3565.60 1366
3566.16 1316
3566.73 1341
3567.29 1338
3567.85 1262
3568.42 1291
3568.98 1201
3569.54 1269
3570.11 1222
3570.67 1236
3571.23 1221
3571.80 1227
3572.36 1221
3572.93 1262
3573.49 1391
3574.05 1467
3574.62 1553
3575.18 1666
3575.75 1932
3576.31 2059
3576.87 2214
3577.44 2372
3578.00 2326
3578.57 2465
3579.13 2397
3579.70 2312
3580.26 2119
3580.82 1911
3581.39 1766
3581.95 1642
3582.52 1583
3583.08 1501
3583.65 1330
3584.21 1348
3584.78 1289
3585.34 1241
3585.91 1230
3586.47 1149
3587.04 1107
3587.60 1164
3588.17 1189
3588.73 1145
3589.30 1163
3589.86 1167
3590.43 1132
3590.99 1159
3591.56 1105
3592.12 1153
3592.69 1123
3593.25 1086
3593.82 1109
3594.39 1106
3594.95 1117
3595.52 1110
3596.08 1107
3596.65 1200
3597.21 1226
3597.78 1232
3598.35 1202
3598.91 1227
3599.48 1263
3600.04 1207
3600.61 1266
3601.18 1254
3601.74 1146
3602.31 1194
3602.87 1218
3603.44 1250
3604.01 1267
3604.57 1254
3605.14 1247
3605.71 1301
3606.27 1193
3606.84 1230
3607.41 1252
3607.97 1206
3608.54 1193
3609.11 1167
3609.67 1108
3610.24 1098
3610.81 1091
3611.37 1106
3611.94 1138
3612.51 1176
3613.07 1161
3613.64 1237
3614.21 1288
3614.78 1464
3615.34 1603
3615.91 1800
3616.48 2027
3617.04 2395
3617.61 2725
3618.18 2846
3618.75 3040
3619.31 3065
3619.88 2981
3620.45 2870
3621.02 2598
3621.58 2277
3622.15 2066
3622.72 1833
3623.29 1717
3623.86 1530
3624.42 1407
3624.99 1298
3625.56 1286
3626.13 1189
3626.70 1132
3627.26 1150
3627.83 1145
3628.40 1113
3628.97 1099
3629.54 1073
3630.11 1161
3630.67 1150
3631.24 1100
3631.81 1153
3632.38 1184
3632.95 1163
3633.52 1128
3634.08 1119
3634.65 1141
3635.22 1082
3635.79 1099
3636.36 1107
3636.93 1127
3637.50 1116
3638.07 1115
3638.64 1203
3639.20 1202
3639.77 1190
3640.34 1172
3640.91 1257
3641.48 1311
3642.05 1356
3642.62 1360
3643.19 1377
3643.76 1435
3644.33 1355
3644.90 1360
3645.47 1319
3646.04 1360
3646.61 1397
3647.18 1327
3647.75 1319
3648.32 1376
3648.89 1352
3649.46 1317
3650.03 1293
3650.60 1283
3651.17 1345
3651.74 1372
3652.31 1434
3652.88 1469
3653.45 1536
3654.02 1472
3654.59 1421
3655.16 1435
3655.73 1482
3656.30 1547
3656.87 1459
3657.44 1427
3658.01 1500
3658.58 1443
3659.15 1545
3659.72 1532
3660.29 1624
3660.86 1523
3661.43 1465
3662.00 1461
3662.58 1419
3663.15 1304
3663.72 1297
3664.29 1288
3664.86 1312
3665.43 1313
3666.00 1345
3666.57 1435
3667.14 1433
3667.72 1387
3668.29 1298
3668.86 1265
3669.43 1287
3670.00 1250
3670.57 1211
3671.14 1174
3671.72 1214
3672.29 1271
3672.86 1229
3673.43 1261
3674.00 1298
3674.57 1293
3675.15 1188
3675.72 1252
3676.29 1275
3676.86 1358
3677.43 1308
3678.01 1275
3678.58 1299
3679.15 1319
3679.72 1266
3680.30 1226
3680.87 1274
3681.44 1315
3682.01 1227
3682.58 1187
3683.16 1204
3683.73 1170
3684.30 1141
3684.88 1102
3685.45 1096
3686.02 1108
3686.59 1144
3687.17 1160
3687.74 1215
3688.31 1200
3688.88 1173
3689.46 1201
3690.03 1293
3690.60 1338
3691.18 1362
3691.75 1339
3692.32 1296
3692.90 1358
3693.47 1260
3694.04 1270
3694.62 1205
3695.19 1143
3695.76 1092
3696.34 1102
3696.91 1089
3697.48 1137
3698.06 1130
3698.63 1171
3699.21 1108
3699.78 1081
3700.35 1153
3700.93 1120
3701.50 1117
3702.08 1137
3702.65 1139
3703.22 1207
3703.80 1192
3704.37 1183
3704.95 1257
3705.52 1257
3706.09 1249
3706.67 1272
3707.24 1298
3707.82 1277
3708.39 1239
3708.97 1207
3709.54 1212
3710.12 1292
3710.69 1199
3711.26 1259
3711.84 1201
3712.41 1181
3712.99 1096
3713.56 1146
3714.14 1069
3714.71 1134
3715.29 1159
3715.86 1157
3716.44 1135
3717.01 1162
3717.59 1164
3718.16 1100
3718.74 1073
3719.32 1179
3719.89 1091
3720.47 1192
3721.04 1088
3721.62 1031
3722.19 1102
3722.77 1100
3723.34 1034
3723.92 1039
3724.49 1081
3725.07 1009
3725.65 1060
3726.22 1111
3726.80 1060
3727.37 1059
3727.95 1008
3728.53 1074
3729.10 1174
3729.68 1182
3730.25 1330
3730.83 1473
3731.41 1603
3731.98 1769
3732.56 1916
3733.14 1977
3733.71 2078
3734.29 2009
3734.87 1965
3735.44 1947
3736.02 1887
3736.60 1712
3737.17 1606
3737.75 1542
3738.33 1405
3738.90 1284
3739.48 1214
3740.06 1271
3740.63 1204
3741.21 1111
3741.79 1112
3742.36 1102
3742.94 1052
3743.52 1052
3744.10 1105
3744.67 1030
3745.25 1027
3745.83 1088
3746.40 1014
3746.98 1024
3747.56 997
3748.14 1036
3748.71 1140
3749.29 1038
3749.87 989
3750.45 1042
3751.03 1071
3751.60 1061
3752.18 1043
3752.76 1033
3753.34 1024
3753.92 1020
3754.49 1062
3755.07 1039
3755.65 1001
3756.23 977
3756.81 1014
3757.38 1010
3757.96 1057
3758.54 1051
3759.12 1174
3759.70 1225
3760.28 1150
3760.85 1150
3761.43 1222
3762.01 1236
3762.59 1193
3763.17 1208
3763.75 1236
3764.33 1256
3764.91 1193
3765.48 1193
3766.06 1235
3766.64 1238
3767.22 1186
3767.80 1159
3768.38 1219
3768.96 1234
3769.54 1147
3770.12 1193
3770.70 1224
3771.28 1208
3771.85 1206
3772.43 1184
3773.01 1225
3773.59 1177
3774.17 1163
3774.75 1127
3775.33 1096
3775.91 1078
3776.49 1046
3777.07 1086
3777.65 1121
3778.23 1113
3778.81 1120
3779.39 1107
3779.97 1129
3780.55 1016
3781.13 1051
3781.71 1103
3782.29 1010
3782.87 946
3783.45 942
3784.03 979
3784.61 982
3785.19 944
3785.77 991
3786.35 1010
3786.93 1025
3787.51 1034
3788.10 1042
3788.68 954
3789.26 1072
3789.84 998
3790.42 1038
3791.00 1060
3791.58 1057
3792.16 1025
3792.74 1036
3793.32 957
3793.90 1013
3794.48 1044
3795.07 1091
3795.65 1092
3796.23 1079
3796.81 1034
3797.39 1031
3797.97 1042
3798.55 1101
3799.14 1054
3799.72 1058
3800.30 1125
3800.88 1132
3801.46 1224
3802.04 1294
3802.62 1221
3803.21 1171
3803.79 1209
3804.37 1186
3804.95 1194
3805.53 1189
3806.12 1214
3806.70 1305
3807.28 1273
3807.86 1342
3808.44 1508
3809.03 1461
3809.61 1423
3810.19 1527
3810.77 1555
3811.36 1390
3811.94 1424
3812.52 1357
3813.10 1359
3813.69 1279
3814.27 1292
3814.85 1293
3815.43 1290
3816.02 1286
3816.60 1286
3817.18 1247
3817.77 1172
3818.35 1166
3818.93 1161
3819.51 1127
3820.10 1145
3820.68 1148
3821.26 1114
3821.85 1113
3822.43 1146
3823.01 1139
3823.60 1192
3824.18 1186
3824.76 1169
3825.35 1149
3825.93 1131
3826.51 1123
3827.10 1171
3827.68 1126
3828.27 1132
3828.85 1155
3829.43 1129
3830.02 1163
3830.60 1096
3831.18 1058
3831.77 1123
3832.35 1160
3832.94 1143
3833.52 1171
3834.10 1124
3834.69 1134
3835.27 1179
3835.86 1217
3836.44 1225
3837.03 1201
3837.61 1192
3838.19 1223
3838.78 1192
3839.36 1183
3839.95 1205
3840.53 1157
3841.12 1273
3841.70 1211
3842.29 1174
3842.87 1156
3843.46 1225
3844.04 1256
3844.63 1274
3845.21 1219
3845.80 1279
3846.38 1357
3846.97 1458
3847.55 1363
3848.14 1282
3848.72 1372
3849.31 1280
3849.89 1245
3850.48 1232
3851.06 1243
3851.65 1252
3852.23 1159
3852.82 1230
3853.41 1248
3853.99 1225
3854.58 1254
3855.16 1251
3855.75 1285
3856.33 1284
3856.92 1272
3857.51 1397
3858.09 1540
3858.68 1769
3859.26 2090
3859.85 2442
3860.44 2756
3861.02 3063
3861.61 3360
3862.20 3459
3862.78 3440
3863.37 3421
3863.95 3226
3864.54 2947
3865.13 2725
3865.71 2413
3866.30 2146
3866.89 2005
3867.47 1783
3868.06 1561
3868.65 1469
3869.23 1374
3869.82 1329
3870.41 1293
3870.99 1299
3871.58 1199
3872.17 1284
3872.76 1308
3873.34 1310
3873.93 1335
3874.52 1282
3875.10 1267
3875.69 1219
3876.28 1222
3876.87 1237
3877.45 1183
3878.04 1099
3878.63 1165
3879.22 1161
3879.80 1144
3880.39 1117
3880.98 1088
3881.57 1099
3882.15 1109
3882.74 1163
3883.33 1121
3883.92 1100
3884.51 1043
3885.09 1091
3885.68 1065
3886.27 1068
3886.86 1146
3887.45 1217
3888.04 1301
3888.62 1294
3889.21 1296
3889.80 1416
3890.39 1468
3890.98 1518
3891.57 1472
3892.15 1470
3892.74 1423
3893.33 1396
3893.92 1333
3894.51 1287
3895.10 1217
3895.69 1258
3896.28 1260
3896.86 1274
3897.45 1265
3898.04 1225
3898.63 1274
3899.22 1336
3899.81 1366
3900.40 1370
3900.99 1339
3901.58 1344
3902.17 1278
3902.76 1250
3903.34 1205
3903.93 1190
3904.52 1178
3905.11 1243
3905.70 1160
3906.29 1107
3906.88 1095
3907.47 1156
3908.06 1205
3908.65 1072
3909.24 1094
3909.83 1109
3910.42 1173
3911.01 1084
3911.60 1048
3912.19 1010
3912.78 1022
3913.37 1018
3913.96 990
3914.55 969
3915.14 945
3915.73 963
3916.32 1052
3916.91 1014
3917.50 1026
3918.09 1034
3918.68 989
3919.28 951
3919.87 980
3920.46 984
3921.05 1040
3921.64 1029
3922.23 954
3922.82 1029
3923.41 1060
3924.00 1010
3924.59 992
3925.18 985
3925.77 942
3926.37 919
3926.96 982
3927.55 955
3928.14 900
3928.73 947
3929.32 932
3929.91 934
3930.51 964
3931.10 978
3931.69 927
3932.28 872
3932.87 934
3933.46 927
3934.05 921
3934.65 894
3935.24 910
3935.83 955
3936.42 978
3937.01 950
3937.61 953
3938.20 938
3938.79 951
3939.38 1038
3939.97 1026
3940.57 1055
3941.16 1068
3941.75 1052
3942.34 1054
3942.94 1034
3943.53 1020
3944.12 1065
3944.71 1000
3945.31 1017
3945.90 994
3946.49 941
3947.08 952
3947.68 994
3948.27 904
3948.86 883
3949.45 875
3950.05 876
3950.64 950
3951.23 931
3951.83 1018
3952.42 959
3953.01 1029
3953.61 981
3954.20 983
3954.79 937
3955.39 911
3955.98 979
3956.57 1029
3957.17 995
3957.76 1013
3958.35 1104
3958.95 1098
3959.54 1069
3960.13 978
3960.73 995
3961.32 1063
3961.92 1054
3962.51 1021
3963.10 1001
3963.70 1073
3964.29 1118
3964.88 1110
3965.48 1145
3966.07 1140
3966.67 1164
3967.26 1154
3967.86 1210
3968.45 1124
3969.04 1139
3969.64 1125
3970.23 1153
3970.83 1080
3971.42 1081
3972.02 1091
3972.61 1017
3973.21 981
3973.80 968
3974.40 1009
3974.99 985
3975.58 974
3976.18 1093
3976.77 1057
3977.37 1033
3977.96 1083
3978.56 1068
3979.15 1058
3979.75 1040
3980.35 1026
3980.94 1072
3981.54 987
3982.13 984
3982.73 1053
3983.32 1048
3983.92 990
3984.51 1018
3985.11 1074
3985.70 1055
3986.30 1050
3986.90 1041
3987.49 1043
3988.09 1045
3988.68 1065
3989.28 1061
3989.87 1024
3990.47 1052
3991.07 1134
3991.66 1070
3992.26 1051
3992.85 1000
3993.45 993
3994.05 1135
3994.64 1136
3995.24 1123
3995.84 1073
3996.43 1074
3997.03 1129
3997.62 1127
3998.22 1141
3998.82 1089
3999.41 1131
4000.01 1167
4000.61 1172
4001.20 1175
4001.80 1154
4002.40 1088
4003.00 1086
4003.59 1092
4004.19 1041
4004.79 1125
4005.38 1090
4005.98 1058
4006.58 1017
4007.17 1014
4007.77 1075
4008.37 1033
4008.97 1021
4009.56 1112
4010.16 1105
4010.76 1065
4011.36 1003
4011.95 1052
4012.55 1061
4013.15 1001
4013.75 1047
4014.34 1048
4014.94 1055
4015.54 1136
4016.14 1116
4016.74 1143
4017.33 1232
4017.93 1192
4018.53 1202
4019.13 1193
4019.73 1207
4020.32 1130
4020.92 1072
4021.52 1056
4022.12 1079
4022.72 998
4023.32 1002
4023.91 985
4024.51 970
4025.11 989
4025.71 996
4026.31 1047
4026.91 1087
4027.51 1124
4028.10 1141
4028.70 1105
4029.30 1132
4029.90 1127
4030.50 1150
4031.10 1131
4031.70 1172
4032.30 1126
4032.90 1090
4033.49 1024
4034.09 1085
4034.69 1057
4035.29 1022
4035.89 1057
4036.49 1038
4037.09 1025
4037.69 993
4038.29 977
4038.89 1065
4039.49 953
4040.09 958
4040.69 981
4041.29 977
4041.89 885
4042.49 864
4043.09 930
4043.69 909
4044.29 933
4044.89 935
4045.49 926
4046.09 929
4046.69 915
4047.29 908
4047.89 896
4048.49 940
4049.09 968
4049.69 943
4050.29 971
4050.89 976
4051.49 968
4052.09 1011
4052.69 964
4053.29 938
4053.89 933
4054.49 1007
4055.09 953
4055.69 942
4056.30 901
4056.90 878
4057.50 924
4058.10 947
4058.70 933
4059.30 924
4059.90 903
4060.50 901
4061.10 972
4061.71 987
4062.31 993
4062.91 1020
4063.51 1057
4064.11 1068
4064.71 1114
4065.31 1100
4065.92 1104
4066.52 1145
4067.12 1138
4067.72 1116
4068.32 1109
4068.92 1112
4069.53 1022
4070.13 930
4070.73 947
4071.33 964
4071.93 964
4072.54 869
4073.14 853
4073.74 831
4074.34 816
4074.94 860
4075.55 891
4076.15 840
4076.75 870
4077.35 884
4077.96 885
4078.56 817
4079.16 827
4079.76 837
4080.37 893
4080.97 854
4081.57 800
4082.17 816
4082.78 871
4083.38 859
4083.98 852
4084.59 815
4085.19 825
4085.79 854
4086.39 836
4087.00 878
4087.60 873
4088.20 855
4088.81 870
4089.41 858
4090.01 838
4090.62 827
4091.22 884
4091.82 879
4092.43 897
4093.03 855
4093.63 876
4094.24 860
4094.84 881
4095.45 942
4096.05 958
4096.65 932
4097.26 935
4097.86 939
4098.47 923
4099.07 874
4099.67 906
4100.28 868
4100.88 848
4101.49 814
4102.09 874
4102.69 867
4103.30 854
4103.90 908
4104.51 933
4105.11 898
4105.72 892
4106.32 881
4106.93 883
4107.53 863
4108.13 837
4108.74 854
4109.34 872
4109.95 868
4110.55 893
4111.16 863
4111.76 865
4112.37 830
4112.97 798
4113.58 834
4114.18 810
4114.79 830
4115.39 843
4116.00 864
4116.60 829
4117.21 869
4117.82 823
4118.42 828
4119.03 848
4119.63 831
4120.24 842
4120.84 843
4121.45 890
4122.05 900
4122.66 860
4123.27 870
4123.87 874
4124.48 876
4125.08 886
4125.69 894
4126.30 903
4126.90 898
4127.51 922
4128.11 871
4128.72 856
4129.33 853
4129.93 885
4130.54 857
4131.15 840
4131.75 865
4132.36 914
4132.96 875
4133.57 880
4134.18 994
4134.78 956
4135.39 987
4136.00 989
4136.60 995
4137.21 1008
4137.82 1059
4138.43 1064
4139.03 1048
4139.64 1035
4140.25 1015
4140.85 1073
4141.46 1069
4142.07 1099
4142.68 1095
4143.28 1063
4143.89 1075
4144.50 1080
4145.10 1049
4145.71 1088
4146.32 1021
4146.93 965
4147.53 1013
4148.14 954
4148.75 956
4149.36 866
4149.97 889
4150.57 870
4151.18 850
4151.79 884
4152.40 791
4153.00 858
4153.61 874
4154.22 849
4154.83 811
4155.44 865
4156.05 851
4156.65 785
4157.26 830
4157.87 898
4158.48 859
4159.09 887
4159.70 890
4160.30 966
4160.91 1021
4161.52 994
4162.13 912
4162.74 938
4163.35 888
4163.96 868
4164.56 884
4165.17 927
4165.78 986
4166.39 977
4167.00 933
4167.61 989
4168.22 987
4168.83 1013
4169.44 1038
4170.05 1115
4170.66 1085
4171.26 1151
4171.87 1145
4172.48 1188
4173.09 1257
4173.70 1227
4174.31 1244
4174.92 1202
4175.53 1179
4176.14 1187
4176.75 1154
4177.36 1137
4177.97 1075
4178.58 1057
4179.19 1005
4179.80 973
4180.41 987
4181.02 959
4181.63 988
4182.24 958
4182.85 949
4183.46 943
4184.07 935
4184.68 885
4185.29 895
4185.90 886
4186.51 879
4187.12 852
4187.73 888
4188.34 862
4188.95 880
4189.56 893
4190.18 880
4190.79 868
4191.40 886
4192.01 908
4192.62 980
4193.23 1044
4193.84 1095
4194.45 1090
4195.06 1086
4195.67 1102
4196.28 1105
4196.90 1119
4197.51 1105
4198.12 1060
4198.73 1014
4199.34 974
4199.95 987
4200.56 965
4201.18 896
4201.79 923
4202.40 927
4203.01 927
4203.62 911
4204.23 915
4204.85 941
4205.46 940
4206.07 965
4206.68 959
4207.29 992
4207.90 1054
4208.52 1076
4209.13 1085
4209.74 1030
4210.35 1001
4210.97 1020
4211.58 1088
4212.19 1096
4212.80 1066
4213.41 1074
4214.03 1053
4214.64 1067
4215.25 1112
4215.86 1081
4216.48 1087
4217.09 1041
4217.70 1098
4218.32 1174
4218.93 1211
4219.54 1344
4220.15 1456
4220.77 1403
4221.38 1508
4221.99 1617
4222.61 1719
4223.22 1717
4223.83 1702
4224.44 1737
4225.06 1699
4225.67 1647
4226.28 1573
4226.90 1664
4227.51 1697
4228.13 1779
4228.74 1684
4229.35 1639
4229.97 1648
4230.58 1622
4231.19 1492
4231.81 1348
4232.42 1299
4233.03 1244
4233.65 1195
4234.26 1160
4234.88 1204
4235.49 1110
4236.10 1082
4236.72 1069
4237.33 1045
4237.95 1049
4238.56 1021
4239.17 1000
4239.79 930
4240.40 1014
4241.02 1030
4241.63 1039
4242.25 1029
4242.86 1070
4243.48 1076
4244.09 1080
4244.71 1020
4245.32 1016
4245.93 1133
4246.55 1034
4247.16 991
4247.78 1050
4248.39 1051
4249.01 1053
4249.62 1049
4250.24 1053
4250.85 1061
4251.47 1061
4252.08 1062
4252.70 972
4253.32 980
4253.93 1027
4254.55 1021
4255.16 1008
4255.78 1020
4256.39 1050
4257.01 1094
4257.62 1005
4258.24 1026
4258.85 1078
4259.47 1066
4260.09 1085
4260.70 1135
4261.32 1194
4261.93 1198
4262.55 1201
4263.17 1303
4263.78 1251
4264.40 1292
4265.01 1336
4265.63 1258
4266.25 1241
4266.86 1195
4267.48 1119
4268.10 1174
4268.71 1112
4269.33 1080
4269.94 1109
4270.56 1080
4271.18 1058
4271.79 1056
4272.41 1117
4273.03 1012
4273.64 1038
4274.26 1062
4274.88 1051
4275.49 994
4276.11 1100
4276.73 1184
4277.35 1203
4277.96 1218
4278.58 1183
4279.20 1187
4279.81 1221
4280.43 1171
4281.05 1154
4281.67 1045
4282.28 1049
4282.90 1068
4283.52 982
4284.14 1000
4284.75 1009
4285.37 954
4285.99 927
4286.61 917
4287.22 889
4287.84 905
4288.46 843
4289.08 898
4289.70 876
4290.31 843
4290.93 844
4291.55 914
4292.17 933
4292.79 922
4293.40 962
4294.02 886
4294.64 866
4295.26 853
4295.88 907
4296.50 908
4297.11 885
4297.73 888
4298.35 888
4298.97 884
4299.59 876
4300.21 949
4300.83 929
4301.44 949
4302.06 947
4302.68 970
4303.30 967
4303.92 904
4304.54 907
4305.16 962
4305.78 951
4306.40 934
4307.02 890
4307.63 916
4308.25 883
4308.87 914
4309.49 867
4310.11 890
4310.73 906
4311.35 887
4311.97 920
4312.59 941
4313.21 869
4313.83 919
4314.45 945
4315.07 918
4315.69 956
4316.31 990
4316.93 1045
4317.55 996
4318.17 912
4318.79 970
4319.41 913
4320.03 900
4320.65 908
4321.27 927
4321.89 944
4322.51 985
4323.13 964
4323.75 1002
4324.37 944
4324.99 1015
4325.61 973
4326.23 994
4326.85 1040
4327.47 1058
4328.09 1020
4328.71 1095
4329.33 1183
4329.96 1188
4330.58 1226
4331.20 1216
4331.82 1302
4332.44 1335
4333.06 1360
4333.68 1416
4334.30 1375
4334.92 1425
4335.54 1425
4336.17 1446
4336.79 1497
4337.41 1547
4338.03 1573
4338.65 1554
4339.27 1664
4339.89 1562
4340.52 1511
4341.14 1500
4341.76 1394
4342.38 1410
4343.00 1330
4343.62 1418
4344.25 1490
4344.87 1619
4345.49 1838
4346.11 2010
4346.73 2093
4347.36 2164
4347.98 2245
4348.60 2144
4349.22 2098
4349.84 2023
4350.47 1824
4351.09 1560
4351.71 1486
4352.33 1392
4352.96 1352
4353.58 1328
4354.20 1277
4354.82 1212
4355.45 1174
4356.07 1150
4356.69 1158
4357.31 1109
4357.94 1099
4358.56 1061
4359.18 1108
4359.81 1144
4360.43 1056
4361.05 1087
4361.68 1099
4362.30 1127
4362.92 1029
4363.55 1031
4364.17 1007
4364.79 1020
4365.42 1015
4366.04 1014
4366.66 975
4367.29 1042
4367.91 1021
4368.53 998
4369.16 929
4369.78 926
4370.40 926
4371.03 965
4371.65 971
4372.27 942
4372.90 965
4373.52 941
4374.15 987
4374.77 1016
4375.39 1011
4376.02 1017
4376.64 978
4377.27 976
4377.89 968
4378.52 991
4379.14 1000
4379.76 1023
4380.39 1022
4381.01 988
4381.64 999
4382.26 1048
4382.89 1046
4383.51 993
4384.14 1001
4384.76 1028
4385.39 1054
4386.01 1045
4386.64 1005
4387.26 998
4387.89 991
4388.51 1025
4389.14 995
4389.76 1009
4390.39 1024
4391.01 1092
4391.64 1113
4392.26 1101
4392.89 1029
4393.51 1029
4394.14 986
4394.76 1010
4395.39 941
4396.01 933
4396.64 1012
4397.26 993
4397.89 940
4398.52 891
4399.14 920
4399.77 976
4400.39 929
4401.02 922
4401.65 957
4402.27 945
4402.90 948
4403.52 945
4404.15 926
4404.78 918
4405.40 910
4406.03 933
4406.65 925
4407.28 978
4407.91 1000
4408.53 971
4409.16 969
4409.79 1005
4410.41 1000
4411.04 974
4411.67 996
4412.29 946
4412.92 925
4413.55 864
4414.17 875
4414.80 884
4415.43 853
4416.05 894
4416.68 921
4417.31 956
4417.94 925
4418.56 923
4419.19 928
4419.82 946
4420.44 923
4421.07 935
4421.70 911
4422.33 905
4422.95 871
4423.58 876
4424.21 934
4424.84 894
4425.46 864
4426.09 872
4426.72 854
4427.35 846
4427.97 815
4428.60 797
4429.23 827
4429.86 780
4430.49 728
4431.11 805
4431.74 789
4432.37 792
4433.00 851
4433.63 835
4434.26 817
4434.88 862
4435.51 830
4436.14 794
4436.77 839
4437.40 834
4438.03 814
4438.65 833
4439.28 824
4439.91 839
4440.54 811
4441.17 800
4441.80 830
4442.43 880
4443.06 907
4443.68 887
4444.31 860
4444.94 876
4445.57 876
4446.20 911
4446.83 918
4447.46 932
4448.09 936
4448.72 930
4449.35 989
4449.98 920
4450.61 886
4451.24 885
4451.86 895
4452.49 868
4453.12 895
4453.75 917
4454.38 907
4455.01 945
4455.64 952
4456.27 973
4456.90 982
4457.53 1023
4458.16 964
4458.79 935
4459.42 895
4460.05 902
4460.68 919
4461.31 892
4461.94 902
4462.57 854
4463.20 804
4463.83 835
4464.46 823
4465.09 846
4465.72 857
4466.36 810
4466.99 784
4467.62 812
4468.25 829
4468.88 823
4469.51 809
4470.14 847
4470.77 878
4471.40 817
4472.03 855
4472.66 831
4473.29 830
4473.93 822
4474.56 799
4475.19 776
4475.82 834
4476.45 853
4477.08 789
4477.71 814
4478.34 821
4478.98 845
4479.61 862
4480.24 872
4480.87 862
4481.50 832
4482.13 823
4482.76 894
4483.40 902
4484.03 831
4484.66 860
4485.29 906
4485.92 923
4486.56 908
4487.19 921
4487.82 880
4488.45 925
4489.08 949
4489.72 921
4490.35 925
4490.98 890
4491.61 902
4492.25 901
4492.88 875
4493.51 886
4494.14 907
4494.78 934
4495.41 976
4496.04 917
4496.67 943
4497.31 935
4497.94 928
4498.57 946
4499.20 970
4499.84 1037
4500.47 1092
4501.10 1120
4501.74 1141
4502.37 1194
4503.00 1282
4503.64 1265
4504.27 1286
4504.90 1237
4505.53 1204
4506.17 1195
4506.80 1132
4507.43 1125
4508.07 1049
4508.70 1050
4509.34 1090
4509.97 1036
4510.60 1052
4511.24 1019
4511.87 1037
4512.50 1048
4513.14 1042
4513.77 1010
4514.41 1037
4515.04 1013
4515.67 1055
4516.31 1090
4516.94 1058
4517.58 1041
4518.21 1016
4518.84 965
4519.48 1008
4520.11 1045
4520.75 1067
4521.38 1058
4522.02 1010
4522.65 1045
4523.28 1074
4523.92 1073
4524.55 1187
4525.19 1177
4525.82 1223
4526.46 1338
4527.09 1436
4527.73 1655
4528.36 1892
4529.00 2209
4529.63 2659
4530.27 3144
4530.90 3642
4531.54 4133
4532.17 4349
4532.81 4420
4533.44 4122
4534.08 3822
4534.71 3469
4535.35 3012
4535.99 2583
4536.62 2195
4537.26 1867
4537.89 1703
4538.53 1447
4539.16 1251
4539.80 1197
4540.43 1182
4541.07 1057
4541.71 1012
4542.34 994
4542.98 1005
4543.61 988
4544.25 975
4544.89 977
4545.52 948
4546.16 952
4546.79 957
4547.43 942
4548.07 924
4548.70 963
4549.34 970
4549.98 988
4550.61 1005
4551.25 997
4551.89 950
4552.52 952
4553.16 941
4553.80 997
4554.43 985
4555.07 966
4555.71 941
4556.34 889
4556.98 981
4557.62 961
4558.25 997
4558.89 1033
4559.53 1061
4560.16 999
4560.80 1018
4561.44 1017
4562.08 1039
4562.71 1092
4563.35 1098
4563.99 1086
4564.63 1132
4565.26 1148
4565.90 1135
4566.54 1137
4567.18 1181
4567.81 1259
4568.45 1300
4569.09 1342
4569.73 1366
4570.36 1368
4571.00 1394
4571.64 1372
4572.28 1267
4572.92 1276
4573.55 1239
4574.19 1188
4574.83 1130
4575.47 1062
4576.11 1081
4576.75 1043
4577.38 1018
4578.02 984
4578.66 988
4579.30 1018
4579.94 983
4580.58 972
4581.21 926
4581.85 933
4582.49 901
4583.13 934
4583.77 1041
4584.41 994
4585.05 965
4585.69 1007
4586.32 1062
4586.96 997
4587.60 996
4588.24 1040
4588.88 1093
4589.52 1081
4590.16 1085
4590.80 1213
4591.44 1247
4592.08 1123
4592.72 1147
4593.36 1150
4594.00 1166
4594.63 1185
4595.27 1185
4595.91 1051
4596.55 1028
4597.19 1013
4597.83 885
4598.47 937
4599.11 937
4599.75 902
4600.39 957
4601.03 913
4601.67 950
4602.31 917
4602.95 922
4603.59 980
4604.23 989
4604.87 983
4605.51 1010
4606.15 993
4606.79 999
4607.43 1051
4608.08 1035
4608.72 1036
4609.36 1066
4610.00 1006
4610.64 1002
4611.28 1043
4611.92 1021
4612.56 943
4613.20 927
4613.84 898
4614.48 914
4615.12 909
4615.76 872
4616.41 831
4617.05 808
4617.69 837
4618.33 856
4618.97 835
4619.61 868
4620.25 830
4620.89 807
4621.54 801
4622.18 804
4622.82 805
4623.46 807
4624.10 836
4624.74 830
4625.38 828
4626.03 809
4626.67 835
4627.31 843
4627.95 855
4628.59 862
4629.24 891
4629.88 931
4630.52 879
4631.16 899
4631.80 903
4632.45 933
4633.09 967
4633.73 931
4634.37 991
4635.02 973
4635.66 931
4636.30 979
4636.94 985
4637.58 1010
4638.23 1031
4638.87 1048
4639.51 1070
4640.16 1029
4640.80 1024
4641.44 1062
4642.08 1063
4642.73 1091
4643.37 1002
4644.01 929
4644.66 919
4645.30 932
4645.94 924
4646.58 942
4647.23 941
4647.87 917
4648.51 853
4649.16 883
4649.80 869
4650.44 950
4651.09 893
4651.73 956
4652.37 940
4653.02 1017
4653.66 1074
4654.31 1003
4654.95 997
4655.59 985
4656.24 964
4656.88 934
4657.52 804
4658.17 841
4658.81 880
4659.46 839
4660.10 864
4660.75 815
4661.39 767
4662.03 795
4662.68 823
4663.32 778
4663.97 824
4664.61 789
4665.26 781
4665.90 811
4666.54 810
4667.19 783
4667.83 753
4668.48 757
4669.12 771
4669.77 799
4670.41 808
4671.06 757
4671.70 743
4672.35 781
4672.99 783
4673.64 755
4674.28 760
4674.93 815
4675.57 838
4676.22 802
4676.86 762
4677.51 843
4678.15 882
4678.80 831
4679.44 827
4680.09 855
4680.73 856
4681.38 907
4682.03 882
4682.67 849
4683.32 842
4683.96 839
4684.61 879
4685.25 915
4685.90 897
4686.55 850
4687.19 925
4687.84 866
4688.48 870
4689.13 921
4689.78 943
4690.42 913
4691.07 943
4691.72 952
4692.36 961
4693.01 933
4693.65 882
4694.30 929
4694.95 908
4695.59 928
4696.24 907
4696.89 900
4697.53 935
4698.18 959
4698.83 940
4699.47 953
4700.12 1001
4700.77 1030
4701.41 986
4702.06 946
4702.71 944
4703.36 961
4704.00 940
4704.65 957
4705.30 927
4705.94 915
4706.59 913
4707.24 880
4707.89 881
4708.53 896
4709.18 907
4709.83 923
4710.48 885
4711.12 874
4711.77 917
4712.42 883
4713.07 845
4713.71 868
4714.36 893
4715.01 840
4715.66 865
4716.31 904
4716.95 838
4717.60 870
4718.25 875
4718.90 902
4719.55 936
4720.19 902
4720.84 921
4721.49 964
4722.14 977
4722.79 1013
4723.44 987
4724.08 969
4724.73 952
4725.38 963
4726.03 948
4726.68 947
4727.33 926
4727.98 873
4728.63 904
4729.27 913
4729.92 873
4730.57 872
4731.22 842
4731.87 855
4732.52 812
4733.17 802
4733.82 834
4734.47 840
4735.12 811
4735.77 800
4736.41 812
4737.06 802
4737.71 813
4738.36 831
4739.01 847
4739.66 836
4740.31 822
4740.96 918
4741.61 941
4742.26 960
4742.91 934
4743.56 895
4744.21 942
4744.86 884
4745.51 873
4746.16 860
4746.81 904
4747.46 871
4748.11 806
4748.76 882
4749.41 895
4750.06 915
4750.71 916
4751.36 945
4752.01 933
4752.66 932
4753.31 952
4753.96 1001
4754.61 1005
4755.26 988
4755.92 932
4756.57 910
4757.22 909
4757.87 944
4758.52 977
4759.17 1020
4759.82 1007
4760.47 1062
4761.12 1095
4761.77 1154
4762.42 1090
4763.08 1121
4763.73 1161
4764.38 1129
4765.03 1096
4765.68 1023
4766.33 1008
4766.98 958
4767.64 873
4768.29 867
4768.94 882
4769.59 960
4770.24 940
4770.89 934
4771.54 924
4772.20 907
4772.85 952
4773.50 882
4774.15 952
4774.80 957
4775.46 932
4776.11 886
4776.76 905
4777.41 936
4778.06 911
4778.72 876
4779.37 892
4780.02 932
4780.67 899
4781.33 888
4781.98 889
4782.63 901
4783.28 910
4783.94 872
4784.59 884
4785.24 878
4785.89 907
4786.55 894
4787.20 885
4787.85 905
4788.51 937
4789.16 950
4789.81 990
4790.46 1049
4791.12 1037
4791.77 999
4792.42 948
4793.08 969
4793.73 985
4794.38 938
4795.04 954
4795.69 945
4796.34 958
4797.00 1023
4797.65 1056
4798.30 1005
4798.96 1019
4799.61 1124
4800.27 1051
4800.92 1142
4801.57 1173
4802.23 1207
4802.88 1199
4803.53 1148
4804.19 1138
4804.84 1185
4805.50 1134
4806.15 1133
4806.81 1085
4807.46 1026
4808.11 1048
4808.77 1005
4809.42 988
4810.08 976
4810.73 950
4811.39 1010
4812.04 981
4812.69 940
4813.35 982
4814.00 979
4814.66 995
4815.31 1017
4815.97 1018
4816.62 1021
4817.28 1031
4817.93 1020
4818.59 959
4819.24 1039
4819.90 1073
4820.55 1141
4821.21 1211
4821.86 1159
4822.52 1222
4823.17 1240
4823.83 1263
4824.48 1200
4825.14 1257
4825.79 1235
4826.45 1247
4827.11 1214
4827.76 1188
4828.42 1098
4829.07 1175
4829.73 1159
4830.38 1132
4831.04 1088
4831.70 1098
4832.35 1212
4833.01 1233
4833.66 1315
4834.32 1299
4834.98 1260
4835.63 1323
4836.29 1413
4836.94 1441
4837.60 1497
4838.26 1476
4838.91 1582
4839.57 1508
4840.23 1494
4840.88 1414
4841.54 1390
4842.20 1401
4842.85 1430
4843.51 1397
4844.17 1391
4844.82 1383
4845.48 1358
4846.14 1389
4846.79 1403
4847.45 1446
4848.11 1507
4848.76 1581
4849.42 1742
4850.08 1801
4850.73 1821
4851.39 1931
4852.05 1865
4852.71 1841
4853.36 1714
4854.02 1606
4854.68 1615
4855.34 1531
4855.99 1541
4856.65 1636
4857.31 1598
4857.97 1743
4858.62 1797
4859.28 1813
4859.94 1874
4860.60 1886
4861.25 1728
4861.91 1626
4862.57 1514
4863.23 1495
4863.89 1420
4864.54 1455
4865.20 1443
4865.86 1497
4866.52 1502
4867.18 1499
4867.84 1441
4868.49 1469
4869.15 1475
4869.81 1397
4870.47 1311
4871.13 1352
4871.79 1354
4872.44 1303
4873.10 1300
4873.76 1347
4874.42 1299
4875.08 1217
4875.74 1250
4876.40 1270
4877.06 1224
4877.72 1212
4878.37 1308
4879.03 1294
4879.69 1354
4880.35 1295
4881.01 1271
4881.67 1220
4882.33 1221
4882.99 1167
4883.65 1127
4884.31 1120
4884.97 1109
4885.63 1128
4886.29 1138
4886.95 1123
4887.61 1166
4888.26 1146
4888.92 1055
4889.58 1131
4890.24 1152
4890.90 1141
4891.56 1158
4892.22 1129
4892.88 1101
4893.54 1088
4894.20 1080
4894.86 1040
4895.52 1093
4896.18 1013
4896.84 1023
4897.51 1041
4898.17 1087
4898.83 1081
4899.49 1079
4900.15 1100
4900.81 1077
4901.47 1054
4902.13 1022
4902.79 1015
4903.45 953
4904.11 951
4904.77 972
4905.43 929
4906.09 971
4906.75 941
4907.41 944
4908.08 919
4908.74 959
4909.40 988
4910.06 963
4910.72 938
4911.38 931
4912.04 918
4912.70 900
4913.37 901
4914.03 967
4914.69 917
4915.35 900
4916.01 855
4916.67 830
4917.33 879
4918.00 878
4918.66 886
4919.32 831
4919.98 825
4920.64 855
4921.31 872
4921.97 871
4922.63 868
4923.29 852
4923.95 820
4924.62 858
4925.28 785
4925.94 792
4926.60 865
4927.26 868
4927.93 822
4928.59 804
4929.25 829
4929.91 872
4930.58 811
4931.24 817
4931.90 839
4932.56 838
4933.23 833
4933.89 853
4934.55 860
4935.22 803
4935.88 819
4936.54 870
4937.20 839
4937.87 833
4938.53 810
4939.19 816
4939.86 810
4940.52 820
4941.18 757
4941.85 781
4942.51 809
4943.17 835
4943.84 798
4944.50 855
4945.16 840
4945.83 820
4946.49 791
4947.15 798
4947.82 812
4948.48 786
4949.15 788
4949.81 786
4950.47 812
4951.14 827
4951.80 833
4952.47 814
4953.13 786
4953.79 756
4954.46 768
4955.12 797
4955.79 805
4956.45 810
4957.11 761
4957.78 872
4958.44 920
4959.11 932
4959.77 984
4960.44 1043
4961.10 1123
4961.77 1140
4962.43 1129
4963.10 1156
4963.76 1157
4964.42 1133
4965.09 1114
4965.75 1116
4966.42 1047
4967.08 999
4967.75 927
4968.41 862
4969.08 860
4969.74 854
4970.41 801
4971.08 793
4971.74 814
4972.41 838
4973.07 810
4973.74 846
4974.40 901
4975.07 907
4975.73 927
4976.40 922
4977.06 940
4977.73 905
4978.40 901
4979.06 854
4979.73 824
4980.39 866
4981.06 837
4981.73 808
4982.39 818
4983.06 815
4983.72 824
4984.39 868
4985.06 836
4985.72 931
4986.39 875
4987.05 842
4987.72 860
4988.39 850
4989.05 832
4989.72 854
4990.39 817
4991.05 855
4991.72 787
4992.39 790
4993.05 753
4993.72 785
4994.39 838
4995.05 836
4995.72 825
4996.39 802
4997.05 819
4997.72 803
4998.39 789
4999.06 793
4999.72 812
5000.39 827
5001.06 795
5001.73 757
5002.39 745
5003.06 751
5003.73 723
5004.39 695
5005.06 744
5005.73 778
5006.40 773
5007.07 782
5007.73 785
5008.40 778
5009.07 756
5009.74 795
5010.40 760
5011.07 778
5011.74 754
5012.41 775
5013.08 770
5013.74 815
5014.41 824
5015.08 782
5015.75 743
5016.42 767
5017.09 778
5017.75 764
5018.42 777
5019.09 760
5019.76 810
5020.43 824
5021.10 867
5021.76 950
5022.43 921
5023.10 951
5023.77 959
5024.44 957
5025.11 941
5025.78 934
5026.45 881
5027.12 842
5027.78 812
5028.45 771
5029.12 759
5029.79 775
5030.46 759
5031.13 738
5031.80 789
5032.47 748
5033.14 768
5033.81 773
5034.48 743
5035.15 737
5035.82 747
5036.49 760
5037.16 763
5037.83 786
5038.50 734
5039.16 759
5039.83 716
5040.50 720
5041.17 742
5041.84 783
5042.51 756
5043.18 749
5043.85 769
5044.52 729
5045.20 758
5045.87 757
5046.54 752
5047.21 749
5047.88 754
5048.55 779
5049.22 738
5049.89 728
5050.56 759
5051.23 740
5051.90 752
5052.57 753
5053.24 798
5053.91 747
5054.58 725
5055.25 717
5055.92 711
5056.60 754
5057.27 772
5057.94 768
5058.61 684
5059.28 708
5059.95 740
5060.62 729
5061.29 790
5061.96 790
5062.64 742
5063.31 755
5063.98 772
5064.65 783
5065.32 769
5065.99 718
5066.66 724
5067.34 747
5068.01 710
5068.68 694
5069.35 678
5070.02 734
5070.70 709
5071.37 698
5072.04 718
5072.71 748
5073.38 758
5074.06 752
5074.73 753
5075.40 741
5076.07 765
5076.74 728
5077.42 753
5078.09 777
5078.76 777
5079.43 829
5080.11 821
5080.78 782
5081.45 787
5082.12 776
5082.80 798
5083.47 822
5084.14 786
5084.82 774
5085.49 729
5086.16 733
5086.83 763
5087.51 749
5088.18 790
5088.85 837
5089.53 836
5090.20 875
5090.87 868
5091.55 859
5092.22 892
5092.89 929
5093.57 937
5094.24 922
5094.91 885
5095.59 895
5096.26 861
5096.93 812
5097.61 828
5098.28 848
5098.96 795
5099.63 749
5100.30 733
5100.98 733
5101.65 797
5102.32 744
5103.00 770
5103.67 766
5104.35 767
5105.02 790
5105.70 782
5106.37 783
5107.04 805
5107.72 811
5108.39 753
5109.07 779
5109.74 755
5110.42 721
5111.09 749
5111.77 779
5112.44 743
5113.11 758
5113.79 772
5114.46 764
5115.14 732
5115.81 775
5116.49 885
5117.16 866
5117.84 926
5118.51 948
5119.19 1060
5119.86 1075
5120.54 1089
5121.21 993
5121.89 970
5122.57 993
5123.24 946
5123.92 962
5124.59 956
5125.27 869
5125.94 847
5126.62 806
5127.29 774
5127.97 801
5128.64 806
5129.32 806
5130.00 799
5130.67 801
5131.35 793
5132.02 818
5132.70 802
5133.38 797
5134.05 779
5134.73 846
5135.40 789
5136.08 759
5136.76 781
5137.43 829
5138.11 860
5138.79 798
5139.46 810
5140.14 783
5140.82 755
5141.49 777
5142.17 789
5142.85 755
5143.52 702
5144.20 710
5144.88 726
5145.55 730
5146.23 702
5146.91 725
5147.58 712
5148.26 709
5148.94 714
5149.61 704
5150.29 687
5150.97 752
5151.65 785
5152.32 780
5153.00 771
5153.68 731
5154.36 733
5155.03 714
5155.71 699
5156.39 720
5157.07 703
5157.74 691
5158.42 754
5159.10 749
5159.78 710
5160.45 728
5161.13 719
5161.81 755
5162.49 733
5163.17 752
5163.84 747
5164.52 712
5165.20 708
5165.88 717
5166.56 700
5167.24 716
5167.91 786
5168.59 772
5169.27 775
5169.95 720
5170.63 696
5171.31 700
5171.98 714
5172.66 670
5173.34 652
5174.02 653
5174.70 709
5175.38 698
5176.06 742
5176.74 743
5177.41 694
5178.09 675
5178.77 718
5179.45 741
5180.13 767
5180.81 734
5181.49 724
5182.17 730
5182.85 709
5183.53 642
5184.21 647
5184.89 713
5185.57 717
5186.24 734
5186.92 687
5187.60 656
5188.28 677
5188.96 648
5189.64 675
5190.32 645
5191.00 606
5191.68 664
5192.36 629
5193.04 626
5193.72 663
5194.40 682
5195.08 725
5195.76 695
5196.44 673
5197.12 701
5197.80 691
5198.48 724
5199.16 701
5199.84 698
5200.52 718
5201.21 672
5201.89 663
5202.57 696
5203.25 673
5203.93 663
5204.61 635
5205.29 694
5205.97 750
5206.65 717
5207.33 662
5208.01 737
5208.69 792
5209.37 772
5210.06 756
5210.74 742
5211.42 742
5212.10 749
5212.78 770
5213.46 740
5214.14 711
5214.82 713
5215.51 764
5216.19 778
5216.87 743
5217.55 775
5218.23 769
5218.91 754
5219.60 762
5220.28 732
5220.96 792
5221.64 822
5222.32 803
5223.00 837
5223.69 780
5224.37 803
5225.05 792
5225.73 775
5226.41 762
5227.10 741
5227.78 681
5228.46 684
5229.14 681
5229.83 706
5230.51 759
5231.19 768
5231.87 716
5232.56 719
5233.24 726
5233.92 747
5234.60 783
5235.29 766
5235.97 770
5236.65 756
5237.34 725
5238.02 737
5238.70 727
5239.38 780
5240.07 796
5240.75 789
5241.43 793
5242.12 816
5242.80 818
5243.48 816
5244.17 788
5244.85 762
5245.53 750
5246.22 754
5246.90 760
5247.58 771
5248.27 727
5248.95 783
5249.63 743
5250.32 828
5251.00 769
5251.69 792
5252.37 798
5253.05 822
5253.74 769
5254.42 782
5255.11 760
5255.79 767
5256.47 763
5257.16 701
5257.84 702
5258.53 707
5259.21 718
5259.89 714
5260.58 776
5261.26 761
5261.95 806
5262.63 807
5263.32 826
5264.00 766
5264.69 754
5265.37 772
5266.06 769
5266.74 776
5267.43 796
5268.11 801
5268.79 786
5269.48 784
5270.16 789
5270.85 729
5271.53 763
5272.22 756
5272.91 781
5273.59 752
5274.28 772
5274.96 759
5275.65 745
5276.33 815
5277.02 825
5277.70 812
5278.39 803
5279.07 752
5279.76 818
5280.45 828
5281.13 835
5281.82 805
5282.50 871
5283.19 858
5283.87 793
5284.56 822
5285.25 861
5285.93 798
5286.62 780
5287.30 769
5287.99 758
5288.68 758
5289.36 741
5290.05 803
5290.74 776
5291.42 808
5292.11 756
5292.79 821
5293.48 771
5294.17 790
5294.85 805
5295.54 851
5296.23 844
5296.91 829
5297.60 895
5298.29 919
5298.98 941
5299.66 960
5300.35 902
5301.04 932
5301.72 960
5302.41 939
5303.10 1000
5303.78 1029
5304.47 1026
5305.16 1001
5305.85 1064
5306.53 991
5307.22 958
5307.91 957
5308.60 980
5309.28 1012
5309.97 1035
5310.66 1029
5311.35 1116
5312.03 1159
5312.72 1193
5313.41 1339
5314.10 1426
5314.79 1498
5315.47 1518
5316.16 1484
5316.85 1454
5317.54 1509
5318.23 1472
5318.91 1366
5319.60 1318
5320.29 1194
5320.98 1164
5321.67 1113
5322.36 1126
5323.04 1069
5323.73 981
5324.42 945
5325.11 878
5325.80 919
5326.49 881
5327.18 939
5327.86 895
5328.55 923
5329.24 905
5329.93 935
5330.62 884
5331.31 904
5332.00 937
5332.69 945
5333.38 884
5334.06 907
5334.75 904
5335.44 906
5336.13 914
5336.82 891
5337.51 917
5338.20 959
5338.89 974
5339.58 955
5340.27 972
5340.96 979
5341.65 949
5342.34 987
5343.03 1017
5343.72 1012
5344.41 1019
5345.10 1010
5345.79 1089
5346.48 1096
5347.17 1135
5347.86 1260
5348.55 1433
5349.24 1615
5349.93 1842
5350.62 2101
5351.31 2295
5352.00 2294
5352.69 2223
5353.38 2094
5354.07 1934
5354.76 1786
5355.45 1556
5356.14 1397
5356.83 1282
5357.52 1186
5358.21 1083
5358.90 1016
5359.59 952
5360.29 888
5360.98 923
5361.67 885
5362.36 885
5363.05 863
5363.74 858
5364.43 877
5365.12 862
5365.81 790
5366.50 815
5367.20 776
5367.89 777
5368.58 786
5369.27 776
5369.96 754
5370.65 786
5371.34 805
5372.04 799
5372.73 809
5373.42 788
5374.11 805
5374.80 818
5375.49 836
5376.19 849
5376.88 787
5377.57 800
5378.26 825
5378.95 783
5379.65 803
5380.34 842
5381.03 869
5381.72 840
5382.42 850
5383.11 839
5383.80 811
5384.49 753
5385.19 815
5385.88 807
5386.57 838
5387.26 881
5387.96 920
5388.65 961
5389.34 950
5390.03 978
5390.73 981
5391.42 1016
5392.11 1048
5392.80 1020
5393.50 945
5394.19 931
5394.88 919
5395.58 879
5396.27 863
5396.96 874
5397.66 894
5398.35 848
5399.04 827
5399.74 862
5400.43 844
5401.12 836
5401.82 811
5402.51 782
5403.20 775
5403.90 785
5404.59 821
5405.29 819
5405.98 823
5406.67 764
5407.37 804
5408.06 838
5408.75 768
5409.45 846
5410.14 849
5410.84 810
5411.53 820
5412.23 811
5412.92 818
5413.61 834
5414.31 852
5415.00 816
5415.70 847
5416.39 843
5417.09 813
5417.78 830
5418.47 875
5419.17 810
5419.86 877
5420.56 883
5421.25 843
5421.95 795
5422.64 829
5423.34 807
5424.03 852
5424.73 811
5425.42 835
5426.12 835
5426.81 883
5427.51 893
5428.20 840
5428.90 853
5429.59 892
5430.29 866
5430.99 826
5431.68 832
5432.38 871
5433.07 871
5433.77 838
5434.46 876
5435.16 856
5435.85 880
5436.55 931
5437.25 932
5437.94 888
5438.64 860
5439.33 865
5440.03 890
5440.73 874
5441.42 864
5442.12 872
5442.81 859
5443.51 879
5444.21 842
5444.90 909
5445.60 1014
5446.29 1097
5446.99 1203
5447.69 1289
5448.38 1357
5449.08 1363
5449.78 1294
5450.47 1242
5451.17 1182
5451.87 1180
5452.56 1124
5453.26 1076
5453.96 1024
5454.65 932
5455.35 983
5456.05 897
5456.75 908
5457.44 841
5458.14 881
5458.84 900
5459.53 939
5460.23 947
5460.93 947
5461.63 953
5462.32 933
5463.02 1019
5463.72 987
5464.42 1005
5465.11 1027
5465.81 1040
5466.51 997
5467.21 952
5467.90 963
5468.60 979
5469.30 1004
5470.00 1016
5470.70 988
5471.39 1002
5472.09 1020
5472.79 1050
5473.49 1081
5474.19 1091
5474.88 1094
5475.58 1094
5476.28 1144
5476.98 1152
5477.68 1177
5478.38 1245
5479.07 1347
5479.77 1456
5480.47 1496
5481.17 1717
5481.87 1671
5482.57 1660
5483.27 1552
5483.96 1490
5484.66 1377
5485.36 1320
5486.06 1261
5486.76 1245
5487.46 1239
5488.16 1121
5488.86 1183
5489.56 1265
5490.26 1164
5490.96 1134
5491.65 1166
5492.35 1224
5493.05 1265
5493.75 1348
5494.45 1319
5495.15 1312
5495.85 1291
5496.55 1293
5497.25 1314
5497.95 1445
5498.65 1616
5499.35 1773
5500.05 1996
5500.75 2213
5501.45 2421
5502.15 2444
5502.85 2513
5503.55 2366
5504.25 2019
5504.95 1721
5505.65 1582
5506.35 1381
5507.05 1347
5507.75 1234
5508.45 1117
5509.15 1114
5509.85 1088
5510.55 1088
5511.25 1086
5511.95 1071
5512.65 1068
5513.35 1155
5514.05 1092
5514.76 1085
5515.46 1073
5516.16 1086
5516.86 1162
5517.56 1166
5518.26 1102
5518.96 1072
5519.66 1071
5520.36 1131
5521.06 1154
5521.77 1092
5522.47 1072
5523.17 1047
5523.87 1027
5524.57 1064
5525.27 921
5525.97 900
5526.67 917
5527.38 859
5528.08 870
5528.78 914
5529.48 869
5530.18 858
5530.88 898
5531.59 893
5532.29 885
5532.99 922
5533.69 918
5534.39 954
5535.10 892
5535.80 874
5536.50 894
5537.20 900
5537.90 940
5538.61 892
5539.31 867
5540.01 896
5540.71 892
5541.42 855
5542.12 900
5542.82 877
5543.52 838
5544.23 844
5544.93 864
5545.63 844
5546.33 799
5547.04 851
5547.74 836
5548.44 890
5549.15 888
5549.85 839
5550.55 792
5551.26 818
5551.96 876
5552.66 844
5553.36 873
5554.07 864
5554.77 846
5555.47 827
5556.18 833
5556.88 826
5557.58 819
5558.29 798
5558.99 847
5559.70 821
5560.40 854
5561.10 888
5561.81 875
5562.51 908
5563.21 915
5563.92 915
5564.62 953
5565.33 913
5566.03 880
5566.73 878
5567.44 858
5568.14 843
5568.85 889
5569.55 859
5570.25 856
5570.96 794
5571.66 834
5572.37 787
5573.07 805
5573.78 812
5574.48 874
5575.19 848
5575.89 833
5576.59 840
5577.30 869
5578.00 875
5578.71 834
5579.41 814
5580.12 823
5580.82 812
5581.53 791
5582.23 770
5582.94 719
5583.64 769
5584.35 746
5585.05 748
5585.76 767
5586.46 755
5587.17 804
5587.88 750
5588.58 780
5589.29 732
5589.99 759
5590.70 719
5591.40 749
5592.11 768
5592.81 724
5593.52 759
5594.23 739
5594.93 731
5595.64 748
5596.34 733
5597.05 701
5597.76 728
5598.46 729
5599.17 718
5599.87 686
5600.58 742
5601.29 759
5601.99 760
5602.70 765
5603.41 747
5604.11 747
5604.82 778
5605.52 775
5606.23 754
5606.94 743
5607.64 785
5608.35 770
5609.06 727
5609.76 741
5610.47 715
5611.18 745
5611.88 726
5612.59 769
5613.30 766
5614.01 709
5614.71 729
5615.42 725
5616.13 745
5616.83 755
5617.54 782
5618.25 760
5618.96 797
5619.66 765
5620.37 788
5621.08 773
5621.79 800
5622.49 776
5623.20 821
5623.91 774
5624.62 743
5625.32 762
5626.03 764
5626.74 777
5627.45 793
5628.16 782
5628.86 792
5629.57 823
5630.28 806
5630.99 746
5631.70 805
5632.40 824
5633.11 855
5633.82 849
5634.53 842
5635.24 847
5635.95 887
5636.65 864
5637.36 886
5638.07 878
5638.78 939
5639.49 949
5640.20 979
5640.91 972
5641.61 943
5642.32 973
5643.03 1026
5643.74 1032
5644.45 913
5645.16 881
5645.87 869
5646.58 881
5647.29 845
5648.00 845
5648.70 823
5649.41 806
5650.12 851
5650.83 834
5651.54 792
5652.25 795
5652.96 804
5653.67 785
5654.38 854
5655.09 809
5655.80 829
5656.51 888
5657.22 863
5657.93 914
5658.64 927
5659.35 903
5660.06 964
5660.77 943
5661.48 970
5662.19 995
5662.90 969
5663.61 915
5664.32 909
5665.03 926
5665.74 906
5666.45 891
5667.16 906
5667.87 849
5668.58 915
5669.29 903
5670.00 921
5670.71 969
5671.42 997
5672.13 1076
5672.84 1064
5673.56 1040
5674.27 977
5674.98 964
5675.69 914
5676.40 882
5677.11 812
5677.82 833
5678.53 819
5679.24 850
5679.95 933
5680.67 940
5681.38 895
5682.09 880
5682.80 898
5683.51 880
5684.22 884
5684.93 887
5685.65 851
5686.36 840
5687.07 890
5687.78 828
5688.49 800
5689.20 784
5689.92 772
5690.63 851
5691.34 871
5692.05 851
5692.76 779
5693.47 782
5694.19 808
5694.90 819
5695.61 815
5696.32 788
5697.04 790
5697.75 775
5698.46 775
5699.17 786
5699.89 790
5700.60 762
5701.31 777
5702.02 770
5702.74 782
5703.45 854
5704.16 830
5704.87 823
5705.59 846
5706.30 835
5707.01 813
5707.72 811
5708.44 848
5709.15 806
5709.86 852
5710.58 799
5711.29 805
5712.00 814
5712.72 805
5713.43 833
5714.14 784
5714.86 783
5715.57 814
5716.28 789
5717.00 797
5717.71 755
5718.42 790
5719.14 752
5719.85 806
5720.56 763
5721.28 787
5721.99 789
5722.71 835
5723.42 853
5724.13 820
5724.85 828
5725.56 827
5726.28 837
5726.99 855
5727.70 933
5728.42 944
5729.13 974
5729.85 959
5730.56 948
5731.28 978
5731.99 896
5732.70 875
5733.42 859
5734.13 867
5734.85 830
5735.56 838
5736.28 855
5736.99 835
5737.71 799
5738.42 895
5739.14 897
5739.85 863
5740.57 848
5741.28 841
5742.00 846
5742.71 830
5743.43 851
5744.14 866
5744.86 876
5745.57 870
5746.29 891
5747.00 880
5747.72 902
5748.43 926
5749.15 898
5749.87 954
5750.58 964
5751.30 990
5752.01 969
5752.73 998
5753.44 1063
5754.16 1106
5754.88 1157
5755.59 1154
5756.31 1131
5757.02 1149
5757.74 1159
5758.46 1154
5759.17 1149
5759.89 1092
5760.60 1072
5761.32 1148
5762.04 1126
5762.75 1099
5763.47 1059
5764.19 1190
5764.90 1129
5765.62 1178
5766.34 1260
5767.05 1280
5767.77 1376
5768.49 1488
5769.20 1736
5769.92 2044
5770.64 2426
5771.35 2694
5772.07 2862
5772.79 2594
5773.50 2258
5774.22 2045
5774.94 1768
5775.65 1525
5776.37 1389
5777.09 1317
5777.81 1254
5778.52 1277
5779.24 1313
5779.96 1328
5780.68 1333
5781.39 1317
5782.11 1273
5782.83 1280
5783.55 1316
5784.26 1315
5784.98 1372
5785.70 1273
5786.42 1302
5787.14 1274
5787.85 1294
5788.57 1288
5789.29 1243
5790.01 1233
5790.73 1217
5791.44 1191
5792.16 1241
5792.88 1308
5793.60 1262
5794.32 1203
5795.03 1199
5795.75 1159
5796.47 1169
5797.19 1191
5797.91 1193
5798.63 1306
5799.35 1402
5800.06 1553
5800.78 1683
5801.50 1910
5802.22 1960
5802.94 1823
5803.66 1708
5804.38 1562
5805.10 1373
5805.82 1279
5806.53 1199
5807.25 1128
5807.97 1107
5808.69 1155
5809.41 1153
5810.13 1145
5810.85 1145
5811.57 1164
5812.29 1159
5813.01 1086
5813.73 1092
5814.45 1107
5815.17 1128
5815.89 1082
5816.61 1056
5817.33 1076
5818.05 1080
5818.77 1067
5819.49 1058
5820.20 1096
5820.92 1052
5821.64 1011
5822.36 1084
5823.09 1017
5823.81 969
5824.53 1001
5825.25 1000
5825.97 975
5826.69 953
5827.41 963
5828.13 955
5828.85 952
5829.57 922
5830.29 962
5831.01 977
5831.73 972
5832.45 888
5833.17 849
5833.89 924
5834.61 931
5835.33 881
5836.05 918
5836.78 881
5837.50 874
5838.22 876
5838.94 890
5839.66 886
5840.38 895
5841.10 887
5841.82 934
5842.54 875
5843.27 857
5843.99 895
5844.71 954
5845.43 941
5846.15 850
5846.87 842
5847.59 864
5848.32 894
5849.04 888
5849.76 913
5850.48 930
5851.20 900
5851.93 849
5852.65 857
5853.37 883
5854.09 859
5854.81 872
5855.54 872
5856.26 866
5856.98 856
5857.70 863
5858.42 898
5859.15 864
5859.87 853
5860.59 869
5861.31 872
5862.04 874
5862.76 846
5863.48 895
5864.20 899
5864.93 893
5865.65 880
5866.37 886
5867.10 921
5867.82 898
5868.54 854
5869.26 910
5869.99 906
5870.71 857
5871.43 868
5872.16 816
5872.88 879
5873.60 895
5874.33 845
5875.05 852
5875.77 868
5876.50 856
5877.22 851
5877.94 897
5878.67 881
5879.39 950
5880.11 937
5880.84 871
5881.56 908
5882.28 890
5883.01 899
5883.73 867
5884.46 870
5885.18 902
5885.90 880
5886.63 913
5887.35 919
5888.08 950
5888.80 896
5889.52 937
5890.25 925
5890.97 884
5891.70 889
5892.42 950
5893.15 945
5893.87 933
5894.59 922
5895.32 898
5896.04 901
5896.77 900
5897.49 949
5898.22 921
5898.94 932
5899.67 899
5900.39 917
5901.12 936
5901.84 971
5902.57 946
5903.29 938
5904.02 997
5904.74 983
5905.47 937
5906.19 973
5906.92 1023
5907.64 1045
5908.37 1081
5909.09 1035
5909.82 1006
5910.55 1044
5911.27 1018
5912.00 1037
5912.72 1055
5913.45 1060
5914.17 1051
5914.90 1067
5915.63 1129
5916.35 1088
5917.08 1075
5917.80 1097
5918.53 1157
5919.25 1164
5919.98 1138
5920.71 1181
5921.43 1191
5922.16 1163
5922.89 1200
5923.61 1207
5924.34 1175
5925.06 1161
5925.79 1238
5926.52 1271
5927.24 1268
5927.97 1280
5928.70 1309
5929.42 1277
5930.15 1326
5930.88 1333
5931.60 1355
5932.33 1405
5933.06 1383
5933.78 1369
5934.51 1407
5935.24 1443
5935.97 1474
5936.69 1506
5937.42 1487
5938.15 1467
5938.87 1598
5939.60 1587
5940.33 1535
5941.06 1583
5941.78 1605
5942.51 1612
5943.24 1651
5943.97 1705
5944.69 1700
5945.42 1764
5946.15 1787
5946.88 1877
5947.60 1811
5948.33 1916
5949.06 1949
5949.79 1970
5950.52 2037
5951.24 2187
5951.97 2292
5952.70 2320
5953.43 2512
5954.16 2603
5954.88 2713
5955.61 2640
5956.34 2647
5957.07 2504
5957.80 2351
5958.53 2379
5959.25 2327
5959.98 2316
5960.71 2305
5961.44 2330
5962.17 2283
5962.90 2343
5963.63 2407
5964.36 2363
5965.08 2463
5965.81 2581
5966.54 2805
5967.27 2922
5968.00 2963
5968.73 3091
5969.46 3006
5970.19 3025
5970.92 3045
5971.65 2975
5972.37 2865
5973.10 2945
5973.83 2909
5974.56 2826
5975.29 2784
5976.02 2765
5976.75 2814
5977.48 2860
5978.21 2918
5978.94 2907
5979.67 3042
5980.40 3189
5981.13 3283
5981.86 3335
5982.59 3386
5983.32 3436
5984.05 3521
5984.78 3433
5985.51 3417
5986.24 3486
5986.97 3574
5987.70 3500
5988.43 3404
5989.16 3506
5989.89 3484
5990.62 3553
5991.35 3622
5992.08 3541
5992.81 3604
5993.54 3677
5994.27 3637
5995.00 3760
5995.74 3896
5996.47 3938
5997.20 4075
5997.93 4109
5998.66 4115
5999.39 4088
6000.12 4171
6000.85 4238
6001.58 4171
6002.31 4024
6003.04 3901
6003.78 3745
6004.51 3790
6005.24 3720
6005.97 3609
6006.70 3624
6007.43 3754
6008.16 3891
6008.90 4213
6009.63 4638
6010.36 5314
6011.09 6264
6011.82 7827
6012.55 9562
6013.29 10866
6014.02 12099
6014.75 12833
6015.48 13018
6016.21 12653
6016.95 11828
6017.68 10548
6018.41 9331
6019.14 7864
6019.87 6684
6020.61 5897
6021.34 4956
6022.07 4193
6022.80 3814
6023.54 3440
6024.27 3161
6025.00 3041
6025.73 2950
6026.47 2962
6027.20 2764
6027.93 2744
6028.66 2699
6029.40 2763
6030.13 2783
6030.86 2695
6031.59 2747
6032.33 2752
6033.06 2518
6033.79 2421
6034.53 2316
6035.26 2214
6035.99 2212
6036.73 2246
6037.46 2243
6038.19 2298
6038.93 2334
6039.66 2355
6040.39 2385
6041.13 2386
6041.86 2470
6042.59 2420
6043.33 2423
6044.06 2458
6044.79 2432
6045.53 2494
6046.26 2476
6047.00 2524
6047.73 2548
6048.46 2574
6049.20 2696
6049.93 2788
6050.67 2889
6051.40 3026
6052.13 3151
6052.87 3405
6053.60 3533
6054.34 3521
6055.07 3465
6055.81 3403
6056.54 3244
6057.27 3132
6058.01 3028
6058.74 2886
6059.48 2851
6060.21 2703
6060.95 2693
6061.68 2724
6062.42 2710
6063.15 2616
6063.89 2550
6064.62 2505
6065.36 2584
6066.09 2525
6066.83 2450
6067.56 2341
6068.30 2344
6069.03 2353
6069.77 2275
6070.50 2194
6071.24 2277
6071.97 2249
6072.71 2230
6073.44 2119
6074.18 2165
6074.91 2202
6075.65 2186
6076.39 2190
6077.12 2184
6077.86 2147
6078.59 2149
6079.33 2109
6080.06 2114
6080.80 2092
6081.54 2020
6082.27 2006
6083.01 1941
6083.74 1918
6084.48 1875
6085.22 1951
6085.95 1843
6086.69 1841
6087.42 1838
6088.16 1913
6088.90 1946
6089.63 1987
6090.37 1994
6091.11 2036
6091.84 2057
6092.58 1899
6093.32 1998
6094.05 1982
6094.79 1968
6095.53 1923
6096.26 1872
6097.00 1867
6097.74 1793
6098.47 1760
6099.21 1806
6099.95 1785
6100.69 1745
6101.42 1750
6102.16 1804
6102.90 1787
6103.63 1723
6104.37 1708
6105.11 1705
6105.85 1707
6106.58 1759
6107.32 1746
6108.06 1709
6108.80 1728
6109.53 1698
6110.27 1773
6111.01 1744
6111.75 1790
6112.49 1842
6113.22 1814
6113.96 1805
6114.70 1815
6115.44 1838
6116.17 1934
6116.91 2011
6117.65 1974
6118.39 1989
6119.13 2041
6119.87 1960
6120.60 1973
6121.34 1984
6122.08 1929
6122.82 1915
6123.56 1939
6124.30 1969
6125.03 1875
6125.77 1956
6126.51 1983
6127.25 2034
6127.99 1997
6128.73 1998
6129.47 2031
6130.21 2004
6130.94 1956
6131.68 1982
6132.42 2002
6133.16 2068
6133.90 2025
6134.64 2048
6135.38 2158
6136.12 2052
6136.86 2146
6137.60 2264
6138.34 2296
6139.08 2357
6139.81 2456
6140.55 2438
6141.29 2499
6142.03 2535
6142.77 2532
6143.51 2484
6144.25 2557
6144.99 2463
6145.73 2430
6146.47 2483
6147.21 2451
6147.95 2479
6148.69 2328
6149.43 2387
6150.17 2411
6150.91 2463
6151.65 2393
6152.39 2435
6153.13 2425
6153.87 2438
6154.61 2500
6155.35 2528
6156.09 2551
6156.83 2573
6157.58 2607
6158.32 2696
6159.06 2662
6159.80 2655
6160.54 2658
6161.28 2744
6162.02 2845
6162.76 2880
6163.50 3039
6164.24 3192
6164.98 3382
6165.72 3543
6166.46 3666
6167.21 3786
6167.95 3909
6168.69 3989
6169.43 3959
6170.17 3928
6170.91 3865
6171.65 3829
6172.39 3741
6173.14 3628
6173.88 3533
6174.62 3485
6175.36 3441
6176.10 3348
6176.84 3409
6177.59 3488
6178.33 3655
6179.07 3743
6179.81 3968
6180.55 4511
6181.30 5141
6182.04 5967
6182.78 6706
6183.52 7433
6184.26 7812
6185.01 7841
6185.75 7502
6186.49 6980
6187.23 6525
6187.97 6003
6188.72 5392
6189.46 4911
6190.20 4681
6190.94 4268
6191.69 4324
6192.43 4214
6193.17 4084
6193.92 4177
6194.66 4130
6195.40 4100
6196.14 3997
6196.89 3974
6197.63 3833
6198.37 3836
6199.12 3795
6199.86 3863
6200.60 3907
6201.34 3817
6202.09 3825
6202.83 3881
6203.57 3993
6204.32 4291
6205.06 4772
6205.80 5514
6206.55 6692
6207.29 8484
6208.03 10810
6208.78 13152
6209.52 15152
6210.27 16309
6211.01 16466
6211.75 16155
6212.50 14782
6213.24 12976
6213.98 11069
6214.73 9123
6215.47 7612
6216.22 6254
6216.96 5160
6217.71 4437
6218.45 3925
6219.19 3620
6219.94 3294
6220.68 3129
6221.43 3084
6222.17 2995
6222.92 2895
6223.66 2851
6224.40 2822
6225.15 2748
6225.89 2717
6226.64 2627
6227.38 2524
6228.13 2441
6228.87 2319
6229.62 2210
6230.36 2110
6231.11 1986
6231.85 1945
6232.60 2007
6233.34 2079
6234.09 2053
6234.83 2078
6235.58 2133
6236.32 2118
6237.07 2162
6237.81 2214
6238.56 2316
6239.30 2439
6240.05 2498
6240.80 2624
6241.54 2725
6242.29 2711
6243.03 2710
6243.78 2681
6244.52 2690
6245.27 2750
6246.02 2811
6246.76 2924
6247.51 3054
6248.25 2994
6249.00 3010
6249.75 3012
6250.49 2847
6251.24 2787
6251.98 2755
6252.73 2617
6253.48 2498
6254.22 2428
6254.97 2434
6255.72 2355
6256.46 2316
6257.21 2266
6257.95 2303
6258.70 2309
6259.45 2219
6260.19 2263
6260.94 2248
6261.69 2209
6262.43 2201
6263.18 2122
6263.93 2136
6264.68 2103
6265.42 2057
6266.17 2054
6266.92 2072
6267.66 2011
6268.41 2088
6269.16 2069
6269.91 2129
6270.65 2123
6271.40 2183
6272.15 2143
6272.89 2136
6273.64 2152
6274.39 2140
6275.14 2094
6275.88 2083
6276.63 2137
6277.38 2159
6278.13 2150
6278.88 2140
6279.62 2060
6280.37 1997
6281.12 1989
6281.87 1956
6282.62 1926
6283.36 1892
6284.11 1870
6284.86 1839
6285.61 1773
6286.36 1706
6287.10 1752
6287.85 1758
6288.60 1710
6289.35 1653
6290.10 1677
6290.85 1664
6291.59 1618
6292.34 1630
6293.09 1621
6293.84 1612
6294.59 1609
6295.34 1586
6296.09 1547
6296.84 1534
6297.58 1493
6298.33 1507
6299.08 1531
6299.83 1502
6300.58 1539
6301.33 1489
6302.08 1517
6302.83 1523
6303.58 1499
6304.33 1537
6305.08 1522
6305.83 1507
6306.58 1468
6307.32 1562
6308.07 1562
6308.82 1536
6309.57 1464
6310.32 1490
6311.07 1466
6311.82 1463
6312.57 1482
6313.32 1461
6314.07 1472
6314.82 1481
6315.57 1475
6316.32 1526
6317.07 1541
6317.82 1519
6318.57 1502
6319.32 1513
6320.07 1511
6320.82 1433
6321.57 1400
6322.32 1367
6323.07 1386
6323.82 1312
6324.58 1363
6325.33 1352
6326.08 1304
6326.83 1247
6327.58 1308
6328.33 1342
6329.08 1354
6329.83 1336
6330.58 1326
6331.33 1344
6332.08 1279
6332.83 1325
6333.58 1260
6334.34 1261
6335.09 1274
6335.84 1273
6336.59 1289
6337.34 1258
6338.09 1265
6338.84 1306
6339.59 1321
6340.35 1330
6341.10 1294
6341.85 1319
6342.60 1293
6343.35 1288
6344.10 1278
6344.86 1293
6345.61 1341
6346.36 1285
6347.11 1353
6347.86 1303
6348.62 1262
6349.37 1270
6350.12 1410
6350.87 1370
6351.62 1418
6352.38 1480
6353.13 1576
6353.88 1588
6354.63 1582
6355.38 1677
6356.14 1612
6356.89 1554
6357.64 1498
6358.39 1438
6359.15 1438
6359.90 1420
6360.65 1414
6361.40 1348
6362.16 1387
6362.91 1397
6363.66 1344
6364.42 1349
6365.17 1348
6365.92 1443
6366.67 1479
6367.43 1597
6368.18 1625
6368.93 1650
6369.69 1773
6370.44 1776
6371.19 1670
6371.95 1539
6372.70 1517
6373.45 1409
6374.21 1334
6374.96 1315
6375.71 1254
6376.47 1302
6377.22 1305
6377.98 1321
6378.73 1323
6379.48 1295
6380.24 1266
6380.99 1364
6381.74 1361
6382.50 1376
6383.25 1427
6384.01 1367
6384.76 1342
6385.51 1358
6386.27 1304
6387.02 1295
6387.78 1219
6388.53 1304
6389.29 1290
6390.04 1320
6390.79 1303
6391.55 1227
6392.30 1227
6393.06 1275
6393.81 1269
6394.57 1229
6395.32 1208
6396.08 1199
6396.83 1176
6397.59 1173
6398.34 1186
6399.10 1200
6399.85 1219
6400.61 1172
6401.36 1147
6402.12 1157
6402.87 1117
6403.63 1156
6404.38 1145
6405.14 1141
6405.89 1150
6406.65 1125
6407.40 1147
6408.16 1215
6408.91 1238
6409.67 1196
6410.43 1209
6411.18 1196
6411.94 1149
6412.69 1170
6413.45 1158
6414.20 1135
6414.96 1194
6415.72 1135
6416.47 1217
6417.23 1203
6417.98 1111
6418.74 1160
6419.50 1183
6420.25 1177
6421.01 1136
6421.77 1208
6422.52 1190
6423.28 1132
6424.03 1135
6424.79 1148
6425.55 1114
6426.30 1207
6427.06 1154
6427.82 1172
6428.57 1168
6429.33 1146
6430.09 1125
6430.84 1157
6431.60 1209
6432.36 1199
6433.11 1180
6433.87 1165
6434.63 1200
6435.39 1185
6436.14 1236
6436.90 1240
6437.66 1225
6438.41 1238
6439.17 1268
6439.93 1270
6440.69 1294
6441.44 1272
6442.20 1247
6442.96 1291
6443.72 1278
6444.47 1288
6445.23 1291
6445.99 1294
6446.75 1306
6447.50 1316
6448.26 1360
6449.02 1334
6449.78 1393
6450.54 1361
6451.29 1375
6452.05 1329
6452.81 1281
6453.57 1263
6454.33 1348
6455.08 1368
6455.84 1401
6456.60 1380
6457.36 1373
6458.12 1387
6458.88 1419
6459.64 1427
6460.39 1428
6461.15 1370
6461.91 1457
6462.67 1489
6463.43 1504
6464.19 1486
6464.95 1509
6465.70 1575
6466.46 1628
6467.22 1606
6467.98 1600
6468.74 1694
6469.50 1627
6470.26 1671
6471.02 1667
6471.78 1613
6472.54 1623
6473.30 1659
6474.05 1596
6474.81 1640
6475.57 1597
6476.33 1656
6477.09 1653
6477.85 1704
6478.61 1707
6479.37 1700
6480.13 1785
6480.89 1746
6481.65 1791
6482.41 1889
6483.17 1879
6483.93 1976
6484.69 1990
6485.45 1947
6486.21 1985
6486.97 1932
6487.73 1909
6488.49 1916
6489.25 2046
6490.01 2101
6490.77 2083
6491.53 2168
6492.29 2227
6493.05 2337
6493.81 2332
6494.57 2306
6495.33 2306
6496.10 2397
6496.86 2320
6497.62 2316
6498.38 2373
6499.14 2354
6499.90 2310
6500.66 2259
6501.42 2288
6502.18 2346
6502.94 2465
6503.70 2525
6504.47 2649
6505.23 2996
6505.99 3615
6506.75 4402
6507.51 5312
6508.27 6329
6509.03 7262
6509.79 7611
6510.56 7842
6511.32 7478
6512.08 6824
6512.84 6155
6513.60 5174
6514.36 4544
6515.13 3938
6515.89 3506
6516.65 3241
6517.41 2981
6518.17 2943
6518.94 2800
6519.70 2805
6520.46 2818
6521.22 2730
6521.98 2796
6522.75 2828
6523.51 2882
6524.27 2894
6525.03 3000
6525.79 3298
6526.56 3506
6527.32 3669
6528.08 3900
6528.84 4066
6529.61 4051
6530.37 4119
6531.13 3999
6531.90 3862
6532.66 3728
6533.42 3745
6534.18 4102
6534.95 4702
6535.71 5301
6536.47 6082
6537.24 6723
6538.00 6928
6538.76 6669
6539.53 6231
6540.29 5726
6541.05 5140
6541.82 4446
6542.58 3967
6543.34 3500
6544.11 3128
6544.87 2996
6545.63 2850
6546.40 2769
6547.16 2745
6547.92 2800
6548.69 2734
6549.45 2608
6550.21 2603
6550.98 2561
6551.74 2529
6552.51 2479
6553.27 2390
6554.03 2409
6554.80 2426
6555.56 2350
6556.33 2394
6557.09 2404
6557.85 2375
6558.62 2330
6559.38 2321
6560.15 2405
6560.91 2410
6561.68 2452
6562.44 2508
6563.21 2676
6563.97 2674
6564.74 2730
6565.50 2762
6566.26 2728
6567.03 2660
6567.79 2666
6568.56 2585
6569.32 2679
6570.09 2611
6570.85 2647
6571.62 2634
6572.38 2676
6573.15 2747
6573.91 2839
6574.68 2848
6575.44 2945
6576.21 2929
6576.98 2939
6577.74 2982
6578.51 3021
6579.27 2934
6580.04 2923
6580.80 2942
6581.57 2895
6582.33 2889
6583.10 2963
6583.87 2953
6584.63 2883
6585.40 2963
6586.16 2956
6586.93 2886
6587.70 2826
6588.46 2824
6589.23 2831
6589.99 2888
6590.76 2927
6591.53 3026
6592.29 3259
6593.06 3606
6593.82 3986
6594.59 4292
6595.36 4544
6596.12 4823
6596.89 4872
6597.66 4773
6598.42 4747
6599.19 4577
6599.96 4256
6600.72 3881
6601.49 3624
6602.26 3313
6603.02 3088
6603.79 2860
6604.56 2737
6605.33 2593
6606.09 2530
6606.86 2412
6607.63 2306
6608.39 2326
6609.16 2327
6609.93 2353
6610.70 2438
6611.46 2385
6612.23 2404
6613.00 2333
6613.77 2332
6614.53 2368
6615.30 2271
6616.07 2185
6616.84 2122
6617.60 2167
6618.37 2216
6619.14 2265
6619.91 2339
6620.68 2368
6621.44 2403
6622.21 2602
6622.98 2621
6623.75 2737
6624.52 2697
6625.28 2653
6626.05 2662
6626.82 2579
6627.59 2481
6628.36 2405
6629.13 2353
6629.89 2252
6630.66 2259
6631.43 2316
6632.20 2333
6632.97 2371
6633.74 2534
6634.51 2780
6635.27 2959
6636.04 3047
6636.81 3070
6637.58 3043
6638.35 3092
6639.12 2913
6639.89 2978
6640.66 2890
6641.43 2871
6642.19 2886
6642.96 3014
6643.73 2940
6644.50 2794
6645.27 2716
6646.04 2539
6646.81 2393
6647.58 2282
6648.35 2263
6649.12 2138
6649.89 2080
6650.66 2059
6651.43 1965
6652.20 1955
6652.97 1903
6653.74 1953
6654.51 1881
6655.28 1908
6656.05 1870
6656.82 1831
6657.59 1818
6658.36 1810
6659.13 1814
6659.90 1828
6660.67 1847
6661.44 1831
6662.21 1800
6662.98 1677
6663.75 1747
6664.52 1831
6665.29 1836
6666.06 1750
6666.83 1765
6667.60 1794
6668.37 1786
6669.14 1767
6669.91 1852
6670.68 1899
6671.46 1917
6672.23 1903
6673.00 1975
6673.77 1945
6674.54 1990
6675.31 1969
6676.08 1886
6676.85 1949
6677.62 1897
6678.40 1907
6679.17 2023
6679.94 1879
6680.71 1880
6681.48 1878
6682.25 1926
6683.02 1987
6683.80 2040
6684.57 2131
6685.34 2209
6686.11 2351
6686.88 2340
6687.65 2346
6688.43 2273
6689.20 2157
6689.97 1989
6690.74 1908
6691.51 1823
6692.29 1741
6693.06 1728
6693.83 1625
6694.60 1664
6695.37 1678
6696.15 1665
6696.92 1626
6697.69 1643
6698.46 1594
6699.24 1564
6700.01 1559
6700.78 1573
6701.55 1625
6702.33 1598
6703.10 1501
6703.87 1459
6704.64 1542
6705.42 1497
6706.19 1526
6706.96 1498
6707.74 1476
6708.51 1495
6709.28 1542
6710.06 1477
6710.83 1476
6711.60 1475
6712.37 1521
6713.15 1461
6713.92 1383
6714.69 1431
6715.47 1456
6716.24 1451
6717.01 1439
6717.79 1407
6718.56 1328
6719.34 1353
6720.11 1417
6720.88 1391
6721.66 1376
6722.43 1310
6723.20 1351
6723.98 1365
6724.75 1317
6725.53 1372
6726.30 1362
6727.07 1365
6727.85 1350
6728.62 1303
6729.40 1311
6730.17 1340
6730.95 1355
6731.72 1308
6732.49 1385
6733.27 1384
6734.04 1388
6734.82 1370
6735.59 1415
6736.37 1386
6737.14 1356
6737.92 1404
6738.69 1474
6739.47 1478
6740.24 1483
6741.01 1413
6741.79 1424
6742.56 1497
6743.34 1468
6744.11 1424
6744.89 1427
6745.67 1434
6746.44 1491
6747.22 1553
6747.99 1490
6748.77 1509
6749.54 1553
6750.32 1575
6751.09 1599
6751.87 1697
6752.64 1777
6753.42 1831
6754.19 1812
6754.97 1888
6755.75 1884
6756.52 1850
6757.30 1757
6758.07 1689
6758.85 1680
6759.63 1680
6760.40 1652
6761.18 1606
6761.95 1596
6762.73 1555
6763.51 1537
6764.28 1501
6765.06 1511
6765.83 1474
6766.61 1567
6767.39 1535
6768.16 1517
6768.94 1497
6769.72 1503
6770.49 1456
6771.27 1411
6772.05 1416
6772.82 1447
6773.60 1401
6774.38 1398
6775.15 1397
6775.93 1395
6776.71 1351
6777.48 1347
6778.26 1307
6779.04 1352
6779.82 1317
6780.59 1436
6781.37 1433
6782.15 1408
6782.92 1389
6783.70 1377
6784.48 1406
6785.26 1354
6786.03 1348
6786.81 1385
6787.59 1353
6788.37 1293
6789.14 1282
6789.92 1342
6790.70 1322
6791.48 1287
6792.25 1323
6793.03 1278
6793.81 1258
6794.59 1232
6795.37 1248
6796.14 1283
6796.92 1296
6797.70 1246
6798.48 1276
6799.26 1350
6800.04 1371
6800.81 1316
6801.59 1324
6802.37 1362
6803.15 1329
6803.93 1313
6804.71 1316
6805.48 1360
6806.26 1356
6807.04 1360
6807.82 1360
6808.60 1348
6809.38 1280
6810.16 1280
6810.94 1310
6811.71 1229
6812.49 1210
6813.27 1238
6814.05 1230
6814.83 1207
6815.61 1255
6816.39 1267
6817.17 1271
6817.95 1296
6818.73 1260
6819.51 1278
6820.29 1323
6821.07 1280
6821.84 1320
6822.62 1348
6823.40 1298
6824.18 1254
6824.96 1301
6825.74 1260
6826.52 1265
6827.30 1271
6828.08 1263
6828.86 1282
6829.64 1246
6830.42 1197
6831.20 1192
6831.98 1225
6832.76 1299
6833.54 1281
6834.32 1225
6835.10 1284
6835.88 1340
6836.66 1408
6837.44 1515
6838.22 1695
6839.01 1817
6839.79 1858
6840.57 1933
6841.35 1979
6842.13 1959
6842.91 1811
6843.69 1769
6844.47 1677
6845.25 1574
6846.03 1514
6846.81 1529
6847.59 1542
6848.37 1704
6849.16 1942
6849.94 2105
6850.72 2385
6851.50 2746
6852.28 2963
6853.06 2824
6853.84 2685
6854.62 2605
6855.41 2440
6856.19 2197
6856.97 2010
6857.75 1840
6858.53 1749
6859.31 1576
6860.10 1503
6860.88 1409
6861.66 1425
6862.44 1374
6863.22 1366
6864.00 1373
6864.79 1382
6865.57 1388
6866.35 1404
6867.13 1404
6867.91 1439
6868.70 1473
6869.48 1476
6870.26 1437
6871.04 1425
6871.83 1465
6872.61 1428
6873.39 1427
6874.17 1445
6874.96 1418
6875.74 1551
6876.52 1569
6877.30 1611
6878.09 1622
6878.87 1594
6879.65 1656
6880.43 1824
6881.22 1942
6882.00 1918
6882.78 2024
6883.57 2106
6884.35 2132
6885.13 2102
6885.92 2093
6886.70 2122
6887.48 2319
6888.27 2489
6889.05 2636
6889.83 2800
6890.62 2819
6891.40 2676
6892.18 2553
6892.97 2430
6893.75 2313
6894.53 2088
6895.32 2037
6896.10 1892
6896.88 1897
6897.67 1949
6898.45 1937
6899.24 1901
6900.02 1860
6900.80 1900
6901.59 1944
6902.37 1900
6903.16 1904
6903.94 1891
6904.73 1860
6905.51 1831
6906.29 1856
6907.08 1840
6907.86 1819
6908.65 1836
6909.43 1847
6910.22 1803
6911.00 1791
6911.79 1809
6912.57 1749
6913.35 1729
6914.14 1704
6914.92 1742
6915.71 1722
6916.49 1638
6917.28 1711
6918.06 1789
6918.85 1834
6919.63 1810
6920.42 1740
6921.20 1761
6921.99 1770
6922.78 1793
6923.56 1771
6924.35 1847
6925.13 1903
6925.92 1920
6926.70 1930
6927.49 1963
6928.27 1983
6929.06 1987
6929.84 2020
6930.63 2060
6931.42 1979
6932.20 2011
6932.99 1980
6933.77 1982
6934.56 1957
6935.35 2025
6936.13 2049
6936.92 2071
6937.70 2047
6938.49 2173
6939.28 2250
6940.06 2346
6940.85 2546
6941.63 2721
6942.42 2901
6943.21 2984
6943.99 3052
6944.78 3083
6945.57 3070
6946.35 3119
6947.14 3128
6947.93 3224
6948.71 3308
6949.50 3348
6950.29 3258
6951.07 3201
6951.86 3135
6952.65 3125
6953.44 2931
6954.22 2843
6955.01 2672
6955.80 2666
6956.58 2698
6957.37 2809
6958.16 2732
6958.95 2705
6959.73 2746
6960.52 2665
6961.31 2692
6962.09 2738
6962.88 2733
6963.67 2809
6964.46 2840
6965.25 2880
6966.03 3088
6966.82 3256
6967.61 3407
6968.40 3501
6969.18 3755
6969.97 3893
6970.76 3967
6971.55 3967
6972.34 4033
6973.12 3999
6973.91 4022
6974.70 4057
6975.49 3978
6976.28 3832
6977.07 3850
6977.85 3929
6978.64 4059
6979.43 4328
6980.22 4482
6981.01 4830
6981.80 5367
6982.59 6230
6983.37 7606
6984.16 9381
6984.95 11401
6985.74 13534
6986.53 15056
6987.32 16166
6988.11 16158
6988.90 15282
6989.69 13720
6990.47 11892
6991.26 10087
6992.05 8211
6992.84 6833
6993.63 5745
6994.42 4715
6995.21 3982
6996.00 3592
6996.79 3231
6997.58 2985
6998.37 2821
6999.16 2656
6999.95 2604
7000.74 2524
7001.53 2502
7002.32 2408
7003.11 2410
7003.90 2419
7004.69 2308
7005.48 2179
7006.27 2193
7007.06 2123
7007.85 2046
7008.64 2031
7009.43 2007
7010.22 1980
7011.01 2204
7011.80 2334
7012.59 2473
7013.38 2539
7014.17 2643
7014.96 2634
7015.75 2558
7016.54 2506
7017.33 2486
7018.12 2401
7018.91 2312
7019.70 2256
7020.49 2332
7021.28 2270
7022.07 2411
7022.87 2552
7023.66 2705
7024.45 2787
7025.24 2883
7026.03 2871
7026.82 2918
7027.61 2885
7028.40 2825
7029.19 2771
7029.99 2718
7030.78 2653
7031.57 2575
7032.36 2468
7033.15 2312
7033.94 2192
7034.74 2175
7035.53 2218
7036.32 2233
7037.11 2274
7037.90 2336
7038.69 2278
7039.49 2313
7040.28 2227
7041.07 2214
7041.86 2167
7042.65 2188
7043.45 2168
7044.24 2096
7045.03 2100
7045.82 2097
7046.61 2132
7047.41 2143
7048.20 2139
7048.99 2270
7049.78 2345
7050.58 2470
7051.37 2537
7052.16 2495
7052.95 2451
7053.75 2386
7054.54 2279
7055.33 2170
7056.13 2063
7056.92 2032
7057.71 1994
7058.50 2065
7059.30 2010
7060.09 2067
7060.88 2078
7061.68 2035
7062.47 1999
7063.26 1977
7064.06 2001
7064.85 1922
7065.64 1949
7066.44 1977
7067.23 1980
7068.02 1916
7068.82 1886
7069.61 1859
7070.40 1838
7071.20 1791
7071.99 1760
7072.78 1736
7073.58 1707
7074.37 1667
7075.17 1621
7075.96 1635
7076.75 1591
7077.55 1618
7078.34 1595
7079.14 1536
7079.93 1577
7080.72 1557
7081.52 1582
7082.31 1570
7083.11 1581
7083.90 1579
7084.70 1626
7085.49 1658
7086.28 1783
7087.08 1964
7087.87 2085
7088.67 2257
7089.46 2261
7090.26 2351
7091.05 2219
7091.85 2158
7092.64 2011
7093.44 1846
7094.23 1754
7095.03 1707
7095.82 1596
7096.62 1501
7097.41 1440
7098.21 1353
7099.00 1364
7099.80 1354
7100.59 1305
7101.39 1323
7102.18 1321
7102.98 1240
7103.77 1239
7104.57 1236
7105.37 1218
7106.16 1210
7106.96 1248
7107.75 1207
7108.55 1210
7109.34 1211
7110.14 1171
7110.94 1148
7111.73 1144
7112.53 1136
7113.32 1092
7114.12 1127
7114.92 1172
7115.71 1169
7116.51 1190
7117.30 1147
7118.10 1111
7118.90 1178
7119.69 1117
7120.49 1176
7121.29 1158
7122.08 1124
7122.88 1159
7123.68 1161
7124.47 1209
7125.27 1177
7126.07 1165
7126.86 1187
7127.66 1198
7128.46 1235
7129.25 1214
7130.05 1217
7130.85 1256
7131.64 1268
7132.44 1290
7133.24 1197
7134.04 1184
7134.83 1163
7135.63 1175
7136.43 1173
7137.23 1163
7138.02 1082
7138.82 1080
7139.62 1097
7140.42 1097
7141.21 1086
7142.01 1063
7142.81 1070
7143.61 1075
7144.40 1097
7145.20 1107
7146.00 1071
7146.80 1073
7147.59 1082
7148.39 1065
7149.19 1053
7149.99 1006
7150.79 979
7151.59 1025
7152.38 1045
7153.18 1033
7153.98 1033
7154.78 1013
7155.58 1030
7156.38 1044
7157.17 1067
7157.97 1119
7158.77 1094
7159.57 1083
7160.37 1071
7161.17 1092
7161.97 1040
7162.76 1021
7163.56 1023
7164.36 1048
7165.16 1025
7165.96 1029
7166.76 1046
7167.56 1002
7168.36 1043
7169.16 980
7169.96 977
7170.75 1012
7171.55 911
7172.35 907
7173.15 930
7173.95 947
7174.75 922
7175.55 914
7176.35 920
7177.15 924
7177.95 889
7178.75 881
7179.55 876
7180.35 895
7181.15 971
7181.95 987
7182.75 1043
7183.55 1013
7184.35 1044
7185.15 1040
7185.95 1015
7186.75 1040
7187.55 970
7188.35 980
7189.15 913
7189.95 872
7190.75 834
7191.55 903
7192.35 892
7193.15 872
7193.95 843
7194.75 899
7195.55 859
7196.35 888
7197.15 885
7197.95 855
7198.76 866
7199.56 906
7200.36 885
7201.16 882
7201.96 917
7202.76 897
7203.56 943
7204.36 921
7205.16 888
7205.96 869
7206.77 905
7207.57 878
7208.37 836
7209.17 832
7209.97 873
7210.77 904
7211.57 914
7212.38 913
7213.18 906
7213.98 937
7214.78 965
7215.58 911
7216.38 995
7217.19 954
7217.99 921
7218.79 937
7219.59 976
7220.39 940
7221.20 935
7222.00 943
7222.80 972
7223.60 985
7224.40 960
7225.21 903
7226.01 903
7226.81 958
7227.61 908
7228.42 893
7229.22 953
7230.02 950
7230.82 965
7231.63 953
7232.43 912
7233.23 995
7234.03 994
7234.84 1006
7235.64 1015
7236.44 1021
7237.25 1097
7238.05 1133
7238.85 1147
7239.65 1154
7240.46 1131
7241.26 1080
7242.06 1031
7242.87 1025
7243.67 1001
7244.47 958
7245.28 994
7246.08 982
7246.88 1014
7247.69 1006
7248.49 1001
7249.30 1002
7250.10 1007
7250.90 1007
7251.71 1049
7252.51 997
7253.31 1002
7254.12 1013
7254.92 1037
7255.73 1073
7256.53 1035
7257.33 1057
7258.14 1060
7258.94 1063
7259.75 1059
7260.55 1011
7261.35 1031
7262.16 1062
7262.96 1068
7263.77 1106
7264.57 1135
7265.38 1060
7266.18 1108
7266.99 1130
7267.79 1092
7268.59 1119
7269.40 1111
7270.20 1149
7271.01 1152
7271.81 1109
7272.62 1131
7273.42 1104
7274.23 1096
7275.03 1125
7275.84 1127
7276.64 1128
7277.45 1105
7278.25 1149
7279.06 1105
7279.86 1156
7280.67 1189
7281.48 1246
7282.28 1371
7283.09 1514
7283.89 1645
7284.70 1876
7285.50 2030
7286.31 2029
7287.11 1980
7287.92 1910
7288.73 1862
7289.53 1766
7290.34 1594
7291.14 1425
7291.95 1348
7292.76 1276
7293.56 1251
7294.37 1242
7295.17 1177
7295.98 1163
7296.79 1170
7297.59 1164
7298.40 1175
7299.21 1147
7300.01 1174
7300.82 1147
7301.62 1175
7302.43 1223
7303.24 1186
7304.04 1219
7304.85 1192
7305.66 1239
7306.46 1254
7307.27 1289
7308.08 1353
7308.89 1450
7309.69 1451
7310.50 1490
7311.31 1595
7312.11 1665
7312.92 1588
7313.73 1623
7314.53 1575
7315.34 1591
7316.15 1552
7316.96 1540
7317.76 1623
7318.57 1680
7319.38 1883
7320.19 2058
7320.99 2235
7321.80 2270
7322.61 2356
7323.42 2285
7324.22 2119
7325.03 2032
7325.84 1878
7326.65 1761
7327.46 1591
7328.26 1463
7329.07 1405
7329.88 1323
7330.69 1243
7331.50 1239
7332.30 1273
7333.11 1267
7333.92 1298
7334.73 1257
7335.54 1258
7336.35 1233
7337.15 1275
7337.96 1370
7338.77 1355
7339.58 1364
7340.39 1419
7341.20 1453
7342.01 1428
7342.82 1445
7343.62 1421
7344.43 1389
7345.24 1362
7346.05 1317
7346.86 1258
7347.67 1310
7348.48 1270
7349.29 1230
7350.10 1194
7350.91 1187
7351.71 1215
7352.52 1224
7353.33 1227
7354.14 1222
7354.95 1138
7355.76 1111
7356.57 1134
7357.38 1155
7358.19 1211
7359.00 1246
7359.81 1267
7360.62 1281
7361.43 1316
7362.24 1315
7363.05 1312
7363.86 1386
7364.67 1398
7365.48 1333
7366.29 1345
7367.10 1336
7367.91 1235
7368.72 1298
7369.53 1230
7370.34 1218
7371.15 1186
7371.96 1128
7372.77 1119
7373.58 1140
7374.39 1140
7375.20 1158
7376.01 1128
7376.82 1153
7377.63 1163
7378.45 1215
7379.26 1276
7380.07 1305
7380.88 1411
7381.69 1475
7382.50 1565
7383.31 1597
7384.12 1515
7384.93 1475
7385.74 1392
7386.56 1403
7387.37 1303
7388.18 1230
7388.99 1198
7389.80 1146
7390.61 1090
7391.42 1014
7392.24 1025
7393.05 1010
7393.86 987
7394.67 987
7395.48 981
7396.29 979
7397.10 1008
7397.92 992
7398.73 1033
7399.54 1056
7400.35 1057
7401.16 1111
7401.98 1098
7402.79 1147
7403.60 1105
7404.41 1081
7405.23 1113
7406.04 1101
7406.85 1092
7407.66 1085
7408.47 1042
7409.29 1040
7410.10 1042
7410.91 1012
7411.72 991
7412.54 968
7413.35 932
7414.16 861
7414.98 898
7415.79 836
7416.60 849
7417.41 905
7418.23 912
7419.04 866
7419.85 819
7420.67 820
7421.48 867
7422.29 894
7423.11 787
7423.92 811
7424.73 810
7425.54 799
7426.36 815
7427.17 796
7427.99 827
7428.80 818
7429.61 835
7430.43 828
7431.24 810
7432.05 797
7432.87 801
7433.68 834
7434.49 816
7435.31 829
7436.12 828
7436.94 801
7437.75 823
7438.56 847
7439.38 807
7440.19 811
7441.01 846
7441.82 849
7442.64 814
7443.45 833
7444.26 812
7445.08 806
7445.89 795
7446.71 803
7447.52 809
7448.34 808
7449.15 819
7449.97 763
7450.78 776
7451.59 770
7452.41 772
7453.22 770
7454.04 793
7454.85 775
7455.67 770
7456.48 760
7457.30 734
7458.11 741
7458.93 782
7459.74 795
7460.56 771
7461.38 809
7462.19 760
7463.01 796
7463.82 774
7464.64 777
7465.45 789
7466.27 812
7467.08 785
7467.90 808
7468.72 773
7469.53 741
7470.35 818
7471.16 798
7471.98 772
7472.79 805
7473.61 769
7474.43 749
7475.24 786
7476.06 805
7476.87 781
7477.69 780
7478.51 776
7479.32 764
7480.14 754
7480.96 729
7481.77 772
7482.59 715
7483.41 786
7484.22 756
7485.04 756
7485.85 738
7486.67 764
7487.49 753
7488.31 729
7489.12 710
7489.94 669
7490.76 703
7491.57 712
7492.39 709
7493.21 740
7494.02 722
7494.84 728
7495.66 752
7496.48 722
7497.29 723
7498.11 749
7498.93 769
7499.74 706
7500.56 715
7501.38 706
7502.20 721
7503.01 709
7503.83 731
7504.65 731
7505.47 748
7506.29 779
7507.10 757
7507.92 753
7508.74 703
7509.56 697
7510.37 726
7511.19 725
7512.01 724
7512.83 712
7513.65 717
7514.47 717
7515.28 734
7516.10 708
7516.92 696
7517.74 715
7518.56 696
7519.38 695
7520.19 712
7521.01 714
7521.83 726
7522.65 748
7523.47 713
7524.29 748
7525.11 724
7525.92 765
7526.74 759
7527.56 762
7528.38 727
7529.20 749
7530.02 708
7530.84 724
7531.66 742
7532.48 738
7533.30 775
7534.12 717
7534.93 743
7535.75 741
7536.57 728
7537.39 696
7538.21 719
7539.03 742
7539.85 716
7540.67 735
7541.49 752
7542.31 731
7543.13 746
7543.95 733
7544.77 747
7545.59 714
7546.41 737
7547.23 730
7548.05 723
7548.87 698
7549.69 705
7550.51 722
7551.33 725
7552.15 747
7552.97 723
7553.79 706
7554.61 748
7555.43 768
7556.25 744
7557.07 763
7557.89 774
7558.71 756
7559.53 813
7560.36 812
7561.18 801
7562.00 797
7562.82 818
7563.64 782
7564.46 737
7565.28 758
7566.10 762
7566.92 814
7567.74 769
7568.56 779
7569.39 789
7570.21 787
7571.03 793
7571.85 834
7572.67 849
7573.49 779
7574.31 762
7575.14 776
7575.96 862
7576.78 804
7577.60 810
7578.42 812
7579.24 784
7580.06 813
7580.89 788
7581.71 813
7582.53 821
7583.35 836
7584.17 844
7585.00 829
7585.82 806
7586.64 843
7587.46 813
7588.29 871
7589.11 904
7589.93 873
7590.75 900
7591.57 895
7592.40 923
7593.22 914
7594.04 916
7594.86 898
7595.69 878
7596.51 967
7597.33 941
7598.15 958
7598.98 1025
7599.80 954
7600.62 960
7601.45 994
7602.27 1011
7603.09 1029
7603.92 1065
7604.74 1113
7605.56 1116
7606.38 1165
7607.21 1193
7608.03 1133
7608.85 1102
7609.68 1065
7610.50 1040
7611.32 1024
7612.15 1012
7612.97 977
7613.80 962
7614.62 962
7615.44 978
7616.27 968
7617.09 1049
7617.91 1087
7618.74 1153
7619.56 1188
7620.39 1166
7621.21 1149
7622.03 1126
7622.86 1106
7623.68 1106
7624.51 1068
7625.33 1080
7626.15 1087
7626.98 1078
7627.80 1109
7628.63 1106
7629.45 1114
7630.28 1161
7631.10 1230
7631.93 1239
7632.75 1261
7633.58 1316
7634.40 1290
7635.22 1247
7636.05 1217
7636.87 1139
7637.70 1113
7638.52 1016
7639.35 986
7640.17 949
7641.00 966
7641.82 941
7642.65 950
7643.47 958
7644.30 986
7645.13 973
7645.95 984
7646.78 1027
7647.60 1057
7648.43 1050
7649.25 1101
7650.08 1121
7650.90 1101
7651.73 1082
7652.55 1086
7653.38 1071
7654.21 1000
7655.03 986
7655.86 918
7656.68 874
7657.51 849
7658.34 857
7659.16 826
7659.99 846
7660.81 849
7661.64 791
7662.47 800
7663.29 811
7664.12 818
7664.95 801
7665.77 822
7666.60 782
7667.42 850
7668.25 803
7669.08 825
7669.90 800
7670.73 836
7671.56 831
7672.38 801
7673.21 798
7674.04 811
7674.87 770
7675.69 785
7676.52 750
7677.35 770
7678.17 817
7679.00 791
7679.83 803
7680.65 755
7681.48 773
7682.31 771
7683.14 823
7683.96 838
7684.79 884
7685.62 899
7686.45 879
7687.27 911
7688.10 890
7688.93 860
7689.76 840
7690.58 859
7691.41 799
7692.24 792
7693.07 800
7693.90 794
7694.72 794
7695.55 813
7696.38 855
7697.21 835
7698.04 844
7698.86 901
7699.69 900
7700.52 906
7701.35 852
7702.18 849
7703.01 841
7703.83 858
7704.66 810
7705.49 780
7706.32 814
7707.15 795
7707.98 777
7708.81 737
7709.63 777
7710.46 774
7711.29 749
7712.12 759
7712.95 750
7713.78 775
7714.61 768
7715.44 771
7716.27 714
7717.10 750
7717.93 755
7718.75 751
7719.58 743
7720.41 778
7721.24 747
7722.07 727
7722.90 726
7723.73 697
7724.56 724
7725.39 728
7726.22 753
7727.05 774
7727.88 728
7728.71 748
7729.54 746
7730.37 720
7731.20 755
7732.03 751
7732.86 750
7733.69 731
7734.52 732
7735.35 723
7736.18 751
7737.01 697
7737.84 736
7738.67 709
7739.50 701
7740.33 698
7741.16 655
7741.99 702
7742.82 693
7743.65 717
7744.48 748
7745.31 759
7746.14 844
7746.98 901
7747.81 971
7748.64 1060
7749.47 987
7750.30 1007
7751.13 996
7751.96 984
7752.79 894
7753.62 885
7754.45 870
7755.29 780
7756.12 754
7756.95 777
7757.78 782
7758.61 807
7759.44 812
7760.27 744
7761.11 771
7761.94 765
7762.77 722
7763.60 709
7764.43 703
7765.26 712
7766.10 702
7766.93 723
7767.76 724
7768.59 692
7769.42 673
7770.26 673
7771.09 672
7771.92 678
7772.75 649
7773.58 661
7774.42 643
7775.25 628
7776.08 651
7776.91 661
7777.75 687
7778.58 708
7779.41 701
7780.24 694
7781.08 679
7781.91 681
7782.74 686
7783.57 681
7784.41 708
7785.24 720
7786.07 689
7786.91 687
7787.74 695
7788.57 668
7789.40 694
7790.24 704
7791.07 709
7791.90 693
7792.74 689
7793.57 697
7794.40 684
7795.24 752
7796.07 732
7796.90 696
7797.74 727
7798.57 735
7799.40 711
7800.24 750
7801.07 775
7801.91 773
7802.74 752
7803.57 772
7804.41 777
7805.24 732
7806.07 720
7806.91 759
7807.74 730
7808.58 790
7809.41 771
7810.25 787
7811.08 771
7811.91 804
7812.75 871
7813.58 881
7814.42 897
7815.25 920
7816.09 946
7816.92 976
7817.75 957
7818.59 979
7819.42 971
7820.26 989
7821.09 986
7821.93 1003
7822.76 998
7823.60 1031
7824.43 1039
7825.27 1050
7826.10 1057
7826.94 979
7827.77 997
7828.61 941
7829.44 937
7830.28 918
7831.11 912
7831.95 943
7832.78 917
7833.62 928
7834.46 960
7835.29 967
7836.13 1033
7836.96 1054
7837.80 954
7838.63 946
7839.47 935
7840.31 929
7841.14 868
7841.98 857
7842.81 872
7843.65 884
7844.48 863
7845.32 826
7846.16 770
7846.99 788
7847.83 743
7848.67 750
7849.50 747
7850.34 789
7851.17 724
7852.01 707
7852.85 717
7853.68 753
7854.52 775
7855.36 732
7856.19 758
7857.03 796
7857.87 811
7858.70 762
7859.54 791
7860.38 750
7861.21 749
7862.05 778
7862.89 779
7863.72 757
7864.56 731
7865.40 770
7866.24 739
7867.07 735
7867.91 709
7868.75 756
7869.59 790
7870.42 813
7871.26 768
7872.10 760
7872.94 765
7873.77 810
7874.61 831
7875.45 784
7876.29 807
7877.12 843
7877.96 898
7878.80 966
7879.64 1029
7880.47 970
7881.31 1035
7882.15 1004
7882.99 1026
7883.83 983
7884.66 970
7885.50 970
7886.34 928
7887.18 926
7888.02 875
7888.86 850
7889.69 829
7890.53 860
7891.37 879
7892.21 867
7893.05 896
7893.89 880
7894.73 888
7895.56 897
7896.40 839
7897.24 867
7898.08 861
7898.92 807
7899.76 845
7900.60 873
7901.44 817
7902.28 829
7903.12 801
7903.95 780
7904.79 778
7905.63 806
7906.47 805
7907.31 762
7908.15 777
7908.99 795
7909.83 807
7910.67 784
7911.51 795
7912.35 795
7913.19 791
7914.03 829
7914.87 887
7915.71 944
7916.55 1010
7917.39 1088
7918.23 1181
7919.07 1184
7919.91 1218
7920.75 1283
7921.59 1230
7922.43 1153
7923.27 1138
7924.11 1023
7924.95 992
7925.79 932
7926.63 901
7927.47 868
7928.31 800
7929.15 826
7929.99 830
7930.83 769
7931.67 724
7932.51 731
7933.35 780
7934.19 738
7935.04 725
7935.88 713
7936.72 726
7937.56 723
7938.40 725
7939.24 746
7940.08 741
7940.92 748
7941.76 727
7942.60 762
7943.45 802
7944.29 815
7945.13 801
7945.97 827
7946.81 913
7947.65 846
7948.49 866
7949.34 873
7950.18 848
7951.02 821
7951.86 810
7952.70 811
7953.54 776
7954.39 843
7955.23 847
7956.07 887
7956.91 920
7957.75 921
7958.60 925
7959.44 854
7960.28 843
7961.12 851
7961.96 865
7962.81 813
7963.65 804
7964.49 804
7965.33 808
7966.18 833
7967.02 854
7967.86 915
7968.70 1006
7969.55 999
7970.39 962
7971.23 911
7972.08 887
7972.92 864
7973.76 817
7974.60 784
7975.45 773
7976.29 740
7977.13 760
7977.98 698
7978.82 717
7979.66 705
7980.51 711
7981.35 666
7982.19 675
7983.04 683
7983.88 665
7984.72 706
7985.57 701
7986.41 686
7987.25 710
7988.10 708
7988.94 704
7989.78 710
7990.63 664
7991.47 668
7992.32 660
7993.16 633
7994.00 603
7994.85 668
7995.69 599
7996.54 619
7997.38 657
7998.22 626
7999.07 606
7999.91 622
8000.76 627
8001.60 616
8002.45 625
8003.29 597
8004.13 629
8004.98 622
8005.82 574
8006.67 658
8007.51 594
8008.36 587
8009.20 591
8010.05 537
8010.89 566
8011.74 548
8012.58 563
8013.43 572
8014.27 546
8015.12 543
8015.96 544
8016.81 557
8017.65 580
8018.50 551
8019.34 540
8020.19 533
8021.03 531
8021.88 536
8022.72 545
8023.57 565
8024.41 532
8025.26 543
8026.11 551
8026.95 527
8027.80 538
8028.64 550
8029.49 549
8030.33 556
8031.18 556
8032.03 552
8032.87 544
8033.72 548
8034.56 550
8035.41 588
8036.26 569
8037.10 544
8037.95 553
8038.80 546
8039.64 558
8040.49 588
8041.34 538
8042.18 541
8043.03 542
8043.87 562
8044.72 578
8045.57 552
8046.41 518
8047.26 545
8048.11 576
8048.96 580
8049.80 557
8050.65 568
8051.50 547
8052.34 561
8053.19 554
8054.04 525
8054.88 553
8055.73 541
8056.58 528
8057.43 530
8058.27 539
8059.12 551
8059.97 516
8060.82 523
8061.66 537
8062.51 512
8063.36 512
8064.21 520
8065.05 537
8065.90 496
8066.75 525
8067.60 494
8068.44 515
8069.29 498
8070.14 482
8070.99 518
8071.84 505
8072.68 519
8073.53 501
8074.38 514
8075.23 533
8076.08 501
8076.93 465
8077.77 500
8078.62 495
8079.47 510
8080.32 509
8081.17 506
8082.02 513
8082.87 511
8083.71 507
8084.56 516
8085.41 527
8086.26 513
8087.11 519
8087.96 514
8088.81 491
8089.66 491
8090.51 506
8091.35 503
8092.20 486
8093.05 488
8093.90 523
8094.75 480
8095.60 488
8096.45 503
8097.30 473
8098.15 500
8099.00 496
8099.85 493
8100.70 453
8101.55 476
8102.40 455
8103.25 465
8104.10 467
8104.95 464
8105.80 486
8106.65 507
8107.50 490
8108.35 482
8109.20 472
8110.05 456
8110.90 520
8111.75 495
8112.60 465
8113.45 485
8114.30 497
8115.15 488
8116.00 496
8116.85 482
8117.70 492
8118.55 513
8119.40 530
8120.25 493
8121.10 494
8121.95 501
8122.80 552
8123.65 553
8124.50 496
8125.35 536
8126.20 506
8127.06 504
8127.91 493
8128.76 518
8129.61 505
8130.46 512
8131.31 501
8132.16 569
8133.01 579
8133.86 553
8134.72 536
8135.57 530
8136.42 543
8137.27 535
8138.12 565
8138.97 498
8139.83 503
8140.68 509
8141.53 517
8142.38 522
8143.23 552
8144.08 498
8144.94 518
8145.79 496
8146.64 502
8147.49 508
8148.34 525
8149.20 539
8150.05 526
8150.90 543
8151.75 533
8152.60 518
8153.46 542
8154.31 531
8155.16 560
8156.01 568
8156.87 530
8157.72 557
8158.57 564
8159.42 584
8160.28 546
8161.13 537
8161.98 496
8162.84 461
8163.69 495
8164.54 497
8165.39 479
8166.25 511
8167.10 509
8167.95 513
8168.81 516
8169.66 532
8170.51 488
8171.37 508
8172.22 456
8173.07 490
8173.93 462
8174.78 465
8175.63 470
8176.49 466
8177.34 458
8178.19 454
8179.05 486
8179.90 462
8180.76 470
8181.61 469
8182.46 437
8183.32 468
8184.17 419
8185.02 482
8185.88 443
8186.73 483
8187.59 480
8188.44 457
8189.30 471
8190.15 453
8191.00 444
8191.86 437
8192.71 439
8193.57 468
8194.42 479
8195.28 449
8196.13 481
8196.99 459
8197.84 475
8198.69 493
8199.55 464
8200.40 454
8201.26 435
8202.11 414
8202.97 456
8203.82 495
8204.68 467
8205.53 468
8206.39 459
8207.24 454
8208.10 479
8208.95 477
8209.81 454
8210.67 468
8211.52 470
8212.38 480
8213.23 485
8214.09 489
8214.94 463
8215.80 479
8216.65 473
8217.51 480
8218.37 470
8219.22 451
8220.08 486
8220.93 471
8221.79 475
8222.64 500
8223.50 481
8224.36 484
8225.21 480
8226.07 477
8226.92 468
8227.78 510
8228.64 474
8229.49 466
8230.35 448
8231.21 439
8232.06 458
8232.92 483
8233.78 441
8234.63 417
8235.49 425
8236.35 410
8237.20 445
8238.06 452
8238.92 450
8239.77 443
8240.63 409
8241.49 428
8242.34 437
8243.20 452
8244.06 458
8244.91 463
8245.77 461
8246.63 466
8247.49 474
8248.34 437
8249.20 442
8250.06 418
8250.92 444
8251.77 462
8252.63 475
8253.49 449
8254.35 449
8255.20 444
8256.06 472
8256.92 459
8257.78 478
8258.63 448
8259.49 418
8260.35 466
8261.21 503
8262.07 452
8262.92 454
8263.78 477
8264.64 471
8265.50 455
8266.36 433
8267.22 460
8268.07 461
8268.93 466
8269.79 463
8270.65 483
8271.51 501
8272.37 512
8273.22 448
8274.08 428
8274.94 494
8275.80 503
8276.66 482
8277.52 478
8278.38 446
8279.24 497
8280.09 517
8280.95 562
8281.81 515
8282.67 504
8283.53 519
8284.39 526
8285.25 494
8286.11 498
8286.97 508
8287.83 517
8288.69 497
8289.55 474
8290.41 493
8291.26 480
8292.12 504
8292.98 493
8293.84 482
8294.70 496
8295.56 542
8296.42 493
8297.28 516
8298.14 536
8299.00 474
8299.86 505
8300.72 524
8301.58 530
8302.44 536
8303.30 484
8304.16 476
8305.02 501
8305.88 477
8306.74 487
8307.60 474
8308.46 502
8309.33 502
8310.19 475
8311.05 495
8311.91 499
8312.77 523
8313.63 461
8314.49 514
8315.35 497
8316.21 487
8317.07 477
8317.93 502
8318.79 474
8319.65 475
8320.52 495
8321.38 453
8322.24 456
8323.10 444
8323.96 474
8324.82 468
8325.68 462
8326.54 470
8327.41 461
8328.27 476
8329.13 510
8329.99 494
8330.85 484
8331.71 483
8332.57 478
8333.44 455
8334.30 475
8335.16 496
8336.02 492
8336.88 489
8337.75 501
8338.61 518
8339.47 484
8340.33 512
8341.19 495
8342.06 530
8342.92 489
8343.78 511
8344.64 505
8345.50 528
8346.37 528
8347.23 510
8348.09 530
8348.95 507
8349.82 529
8350.68 535
8351.54 527
8352.40 498
8353.27 506
8354.13 501
8354.99 490
8355.86 503
8356.72 520
8357.58 484
8358.45 524
8359.31 519
8360.17 519
8361.03 481
8361.90 480
8362.76 473
8363.62 522
8364.49 525
8365.35 541
8366.21 474
8367.08 477
8367.94 530
8368.80 526
8369.67 508
8370.53 519
8371.40 520
8372.26 513
8373.12 525
8373.99 538
8374.85 537
8375.71 533
8376.58 544
8377.44 529
8378.31 506
8379.17 536
8380.03 515
8380.90 519
8381.76 543
8382.63 582
8383.49 538
8384.36 543
8385.22 531
8386.08 530
8386.95 580
8387.81 568
8388.68 556
8389.54 576
8390.41 540
8391.27 569
8392.14 589
8393.00 547
8393.87 536
8394.73 531
8395.60 540
8396.46 553
8397.33 589
8398.19 555
8399.06 581
8399.92 592
8400.79 607
8401.65 559
8402.52 572
8403.38 598
8404.25 595
8405.11 632
8405.98 607
8406.84 615
8407.71 605
8408.58 667
8409.44 677
8410.31 661
8411.17 712
8412.04 650
8412.90 667
8413.77 711
8414.64 696
8415.50 701
8416.37 728
8417.23 713
8418.10 677
8418.97 671
8419.83 696
8420.70 719
8421.56 693
8422.43 699
8423.30 690
8424.16 721
8425.03 750
8425.90 739
8426.76 729
8427.63 776
8428.50 784
8429.36 801
8430.23 772
8431.10 839
8431.96 819
8432.83 818
8433.70 853
8434.56 812
8435.43 801
8436.30 877
8437.16 864
8438.03 947
8438.90 933
8439.77 934
8440.63 991
8441.50 1008
8442.37 1027
8443.24 1073
8444.10 1001
8444.97 1060
8445.84 1065
8446.71 1084
8447.57 1077
8448.44 1064
8449.31 1111
8450.18 1148
8451.04 1177
8451.91 1169
8452.78 1222
8453.65 1377
8454.52 1624
8455.38 1888
8456.25 2210
8457.12 2435
8457.99 2658
8458.86 2617
8459.72 2591
8460.59 2520
8461.46 2210
8462.33 1976
8463.20 1794
8464.07 1584
8464.93 1402
8465.80 1277
8466.67 1193
8467.54 1111
8468.41 1035
8469.28 968
8470.15 967
8471.02 982
8471.88 913
8472.75 886
8473.62 893
8474.49 896
8475.36 849
8476.23 875
8477.10 889
8477.97 839
8478.84 841
8479.71 853
8480.58 895
8481.44 918
8482.31 908
8483.18 949
8484.05 1032
8484.92 1020
8485.79 975
8486.66 1008
8487.53 999
8488.40 995
8489.27 923
8490.14 911
8491.01 876
8491.88 918
8492.75 921
8493.62 949
8494.49 975
8495.36 966
8496.23 941
8497.10 990
8497.97 938
8498.84 952
8499.71 928
8500.58 893
8501.45 901
8502.32 872
8503.19 896
8504.06 838
8504.93 841
8505.80 857
8506.67 879
8507.55 884
8508.42 886
8509.29 915
8510.16 933
8511.03 887
8511.90 931
8512.77 920
8513.64 951
8514.51 906
8515.38 899
8516.25 945
8517.13 972
8518.00 964
8518.87 909
8519.74 1007
8520.61 1016
8521.48 1030
8522.35 1066
8523.23 1114
8524.10 1193
8524.97 1305
8525.84 1411
8526.71 1493
8527.58 1564
8528.46 1662
8529.33 1597
8530.20 1544
8531.07 1489
8531.94 1371
8532.81 1259
8533.69 1186
8534.56 1139
8535.43 1063
8536.30 1064
8537.18 985
8538.05 966
8538.92 947
8539.79 877
8540.66 885
8541.54 907
8542.41 886
8543.28 909
8544.15 823
8545.03 824
8545.90 836
8546.77 843
8547.64 810
8548.52 837
8549.39 832
8550.26 871
8551.14 897
8552.01 927
8552.88 996
8553.76 1035
8554.63 1074
8555.50 1105
8556.37 1105
8557.25 1075
8558.12 1120
8558.99 1035
8559.87 992
8560.74 928
8561.61 868
8562.49 913
8563.36 882
8564.24 847
8565.11 856
8565.98 793
8566.86 799
8567.73 786
8568.60 797
8569.48 775
8570.35 777
8571.23 777
8572.10 747
8572.97 770
8573.85 767
8574.72 739
8575.60 746
8576.47 718
8577.34 676
8578.22 683
8579.09 689
8579.97 725
8580.84 748
8581.72 716
8582.59 734
8583.47 749
8584.34 754
8585.21 775
8586.09 722
8586.96 741
8587.84 774
8588.71 803
8589.59 791
8590.46 788
8591.34 795
8592.21 761
8593.09 792
8593.96 811
8594.84 802
8595.71 824
8596.59 780
8597.46 774
8598.34 813
8599.22 778
8600.09 796
8600.97 792
8601.84 799
8602.72 817
8603.59 818
8604.47 835
8605.34 799
8606.22 822
8607.10 856
8607.97 816
8608.85 818
8609.72 840
8610.60 840
8611.47 855
8612.35 807
8613.23 833
8614.10 847
8614.98 824
8615.86 874
8616.73 904
8617.61 916
8618.48 850
8619.36 853
8620.24 883
8621.11 907
8621.99 917
8622.87 911
8623.74 944
8624.62 965
8625.50 945
8626.37 961
8627.25 934
8628.13 928
8629.00 974
8629.88 972
8630.76 1005
8631.64 988
8632.51 1010
8633.39 1033
8634.27 1014
8635.14 996
8636.02 986
8636.90 1020
8637.78 1052
8638.65 988
8639.53 989
8640.41 959
8641.29 1034
8642.16 1027
8643.04 1035
8643.92 1105
8644.80 1117
8645.67 1077
8646.55 1081
8647.43 1067
8648.31 1095
8649.18 1116
8650.06 1144
8650.94 1176
8651.82 1119
8652.70 1164
8653.58 1179
8654.45 1188
8655.33 1207
8656.21 1277
8657.09 1226
8657.97 1262
8658.84 1242
8659.72 1296
8660.60 1349
8661.48 1359
8662.36 1405
8663.24 1464
8664.12 1566
8664.99 1597
8665.87 1688
8666.75 1707
8667.63 1731
8668.51 1792
8669.39 1741
8670.27 1741
8671.15 1749
8672.03 1760
8672.91 1890
8673.78 1971
8674.66 2065
8675.54 2132
8676.42 2080
8677.30 2129
8678.18 2129
8679.06 2055
8679.94 1909
8680.82 1796
8681.70 1667
8682.58 1611
8683.46 1521
8684.34 1437
8685.22 1340
8686.10 1326
8686.98 1376
8687.86 1403
8688.74 1431
8689.62 1592
8690.50 1721
8691.38 1945
8692.26 2071
8693.14 2213
8694.02 2344
8694.90 2453
8695.78 2471
8696.66 2433
8697.54 2247
8698.42 2083
8699.30 1847
8700.18 1699
8701.06 1573
8701.94 1517
8702.82 1401
8703.70 1401
8704.58 1386
8705.46 1332
8706.34 1229
8707.23 1196
8708.11 1176
8708.99 1050
8709.87 1054
8710.75 1022
8711.63 994
8712.51 946
8713.39 952
8714.27 958
8715.16 942
8716.04 894
8716.92 924
8717.80 879
8718.68 885
8719.56 896
8720.44 849
8721.33 873
8722.21 870
8723.09 860
8723.97 891
8724.85 870
8725.73 872
8726.62 881
8727.50 868
8728.38 878
8729.26 884
8730.14 945
8731.03 957
8731.91 934
8732.79 915
8733.67 929
8734.55 925
8735.44 978
8736.32 890
8737.20 886
8738.08 861
8738.97 853
8739.85 881
8740.73 892
8741.61 848
8742.50 901
8743.38 869
8744.26 862
8745.14 890
8746.03 839
8746.91 825
8747.79 817
8748.68 820
8749.56 869
8750.44 864
8751.33 862
8752.21 853
8753.09 856
8753.97 918
8754.86 883
8755.74 863
8756.62 921
8757.51 911
8758.39 925
8759.28 883
8760.16 933
8761.04 954
8761.93 945
8762.81 926
8763.69 921
8764.58 926
8765.46 935
8766.34 924
8767.23 929
8768.11 908
8769.00 872
8769.88 930
8770.76 917
8771.65 916
8772.53 911
8773.42 907
8774.30 863
8775.19 889
8776.07 914
8776.95 891
8777.84 898
8778.72 933
8779.61 944
8780.49 1008
8781.38 1043
8782.26 1055
8783.15 1112
8784.03 1173
8784.92 1145
8785.80 1099
8786.69 1071
8787.57 1056
8788.46 1030
8789.34 958
8790.23 921
8791.11 888
8792.00 891
8792.88 882
8793.77 803
8794.65 767
8795.54 792
8796.42 763
8797.31 749
8798.19 738
8799.08 748
8799.96 748
8800.85 705
8801.74 691
8802.62 719
8803.51 720
8804.39 696
8805.28 713
8806.16 729
8807.05 690
8807.94 665
8808.82 643
8809.71 689
8810.59 694
8811.48 677
8812.37 642
8813.25 638
8814.14 676
8815.03 669
8815.91 635
8816.80 655
8817.68 662
8818.57 666
8819.46 687
8820.34 650
8821.23 640
8822.12 673
8823.00 697
8823.89 689
8824.78 646
8825.66 644
8826.55 655
8827.44 684
8828.33 637
8829.21 635
8830.10 645
8830.99 654
8831.87 627
8832.76 613
8833.65 591
8834.54 610
8835.42 613
8836.31 626
8837.20 590
8838.08 597
8838.97 612
8839.86 617
8840.75 629
8841.64 632
8842.52 579
8843.41 616
8844.30 610
8845.19 612
8846.07 624
8846.96 617
8847.85 637
8848.74 650
8849.63 570
8850.51 608
8851.40 593
8852.29 573
8853.18 601
8854.07 563
8854.96 563
8855.84 561
8856.73 570
8857.62 584
8858.51 543
8859.40 570
8860.29 584
8861.17 586
8862.06 592
8862.95 554
8863.84 534
8864.73 573
8865.62 584
8866.51 586
8867.40 560
8868.29 567
8869.17 551
8870.06 538
8870.95 547
8871.84 513
8872.73 525
8873.62 531
8874.51 553
8875.40 544
8876.29 499
8877.18 489
8878.07 510
8878.96 493
8879.85 528
8880.74 531
8881.63 503
8882.51 489
8883.40 486
8884.29 510
8885.18 528
8886.07 506
8886.96 504
8887.85 490
8888.74 479
8889.63 475
8890.52 508
8891.41 497
8892.30 537
8893.19 474
8894.09 475
8894.98 484
8895.87 468
8896.76 473
8897.65 455
8898.54 459
8899.43 492
8900.32 469
8901.21 462
8902.10 498
8902.99 464
8903.88 469
8904.77 442
8905.66 471
8906.55 433
8907.44 444
8908.34 480
8909.23 497
8910.12 479
8911.01 439
8911.90 435
8912.79 466
8913.68 478
8914.57 460
8915.47 449
8916.36 469
8917.25 460
8918.14 438
8919.03 428
8919.92 417
8920.81 426
8921.71 450
8922.60 468
8923.49 438
8924.38 420
8925.27 415
8926.16 445
8927.06 406
8927.95 420
8928.84 390
8929.73 432
8930.62 464
8931.52 456
8932.41 467
8933.30 427
8934.19 452
8935.09 458
8935.98 434
8936.87 454
8937.76 436
8938.66 420
8939.55 409
8940.44 406
8941.33 400
8942.23 402
8943.12 396
8944.01 408
8944.90 395
8945.80 434
8946.69 413
8947.58 451
8948.48 441
8949.37 420
8950.26 427
8951.16 429
8952.05 412
8952.94 427
8953.84 406
8954.73 436
8955.62 394
8956.52 400
8957.41 418
8958.30 400
8959.20 418
8960.09 427
8960.98 411
8961.88 413
8962.77 441
8963.66 449
8964.56 421
8965.45 421
8966.35 433
8967.24 403
8968.13 406
8969.03 395
8969.92 394
8970.82 411
8971.71 425
8972.60 429
8973.50 423
8974.39 430
8975.29 398
8976.18 404
8977.08 404
8977.97 417
8978.87 416
8979.76 421
8980.65 399
8981.55 394
8982.44 410
8983.34 394
8984.23 383
8985.13 372
8986.02 372
8986.92 395
8987.81 375
8988.71 375
8989.60 386
8990.50 414
8991.39 389
8992.29 373
8993.18 433
8994.08 425
8994.97 416
8995.87 395
8996.76 387
8997.66 411
8998.56 426
8999.45 424
9000.35 408
9001.24 407
9002.14 432
9003.03 393
9003.93 393
9004.83 392
9005.72 398
9006.62 414
9007.51 397
9008.41 393
9009.31 363
9010.20 371
9011.10 351
9011.99 349
9012.89 342
9013.79 375
9014.68 408
9015.58 398
9016.48 388
9017.37 420
9018.27 387
9019.16 423
9020.06 405
9020.96 433
9021.85 419
9022.75 374
9023.65 396
9024.54 380
9025.44 348
9026.34 405
9027.24 409
9028.13 395
9029.03 383
9029.93 370
9030.82 391
9031.72 365
9032.62 377
9033.52 389
9034.41 378
9035.31 388
9036.21 405
9037.10 380
9038.00 360
9038.90 375
9039.80 381
9040.69 395
9041.59 406
9042.49 392
9043.39 389
9044.29 408
9045.18 390
9046.08 359
9046.98 381
9047.88 393
9048.78 369
9049.67 414
9050.57 405
9051.47 382
9052.37 378
9053.27 418
9054.16 382
9055.06 376
9055.96 403
9056.86 402
9057.76 408
9058.66 361
9059.55 421
9060.45 429
9061.35 404
9062.25 432
9063.15 382
9064.05 392
9064.95 388
9065.85 370
9066.74 383
9067.64 403
9068.54 400
9069.44 399
9070.34 379
9071.24 379
9072.14 400
9073.04 405
9073.94 398
9074.84 398
9075.74 377
9076.64 380
9077.53 401
9078.43 401
9079.33 382
9080.23 375
9081.13 390
9082.03 396
9082.93 424
9083.83 398
9084.73 416
9085.63 429
9086.53 423
9087.43 433
9088.33 402
9089.23 410
9090.13 412
9091.03 401
9091.93 396
9092.83 447
9093.73 389
9094.63 437
9095.53 396
9096.43 389
9097.33 413
9098.23 409
9099.13 410
9100.04 398
9100.94 401
9101.84 390
9102.74 391
9103.64 397
9104.54 394
9105.44 405
9106.34 426
9107.24 398
9108.14 388
9109.04 426
9109.94 440
9110.85 390
9111.75 399
9112.65 402
9113.55 415
9114.45 414
9115.35 423
9116.25 398
9117.15 390
9118.06 374
9118.96 395
9119.86 422
9120.76 422
9121.66 403
9122.56 403
9123.46 397
9124.37 391
9125.27 406
9126.17 427
9127.07 385
9127.97 395
9128.88 428
9129.78 385
9130.68 411
9131.58 411
9132.48 418
9133.39 372
9134.29 384
9135.19 417
9136.09 367
9137.00 391
9137.90 375
9138.80 379
9139.70 384
9140.61 393
9141.51 401
9142.41 396
9143.31 374
9144.22 408
9145.12 399
9146.02 390
9146.92 361
9147.83 405
9148.73 412
9149.63 365
9150.54 377
9151.44 373
9152.34 383
9153.25 394
9154.15 367
9155.05 420
9155.96 421
9156.86 409
9157.76 422
9158.67 387
9159.57 375
9160.47 409
9161.38 399
9162.28 401
9163.18 375
9164.09 413
9164.99 406
9165.90 425
9166.80 414
9167.70 399
9168.61 377
9169.51 400
9170.42 388
9171.32 409
9172.22 403
9173.13 393
9174.03 433
9174.94 377
9175.84 380
9176.74 403
9177.65 388
9178.55 357
9179.46 379
9180.36 383
9181.27 392
9182.17 374
9183.08 379
9183.98 385
9184.89 397
9185.79 417
9186.70 403
9187.60 427
9188.51 408
9189.41 396
9190.32 395
9191.22 389
9192.13 385
9193.03 389
9193.94 398
9194.84 395
9195.75 391
9196.65 410
9197.56 449
9198.46 423
9199.37 420
9200.27 489
9201.18 525
9202.08 513
9202.99 498
9203.90 468
9204.80 469
9205.71 496
9206.61 444
9207.52 437
9208.42 446
9209.33 418
9210.24 414
9211.14 414
9212.05 402
9212.95 423
9213.86 417
9214.77 397
9215.67 424
9216.58 438
9217.49 413
9218.39 400
9219.30 407
9220.21 427
9221.11 447
9222.02 444
9222.93 407
9223.83 431
9224.74 378
9225.65 382
9226.55 393
9227.46 378
9228.37 401
9229.27 403
9230.18 371
9231.09 374
9231.99 387
9232.90 415
9233.81 400
9234.72 400
9235.62 415
9236.53 403
9237.44 391
9238.34 381
9239.25 373
9240.16 352
9241.07 396
9241.97 398
9242.88 386
9243.79 392
9244.70 374
9245.61 385
9246.51 396
9247.42 399
9248.33 402
9249.24 433
9250.14 409
9251.05 402
9251.96 357
9252.87 396
9253.78 382
9254.69 378
9255.59 367
9256.50 373
9257.41 409
9258.32 406
9259.23 401
9260.14 423
9261.04 429
9261.95 398
9262.86 382
9263.77 393
9264.68 422
9265.59 390
9266.50 410
9267.40 400
9268.31 444
9269.22 397
9270.13 389
9271.04 405
9271.95 426
9272.86 402
9273.77 393
9274.68 408
9275.59 424
9276.49 425
9277.40 393
9278.31 408
9279.22 407
9280.13 402
9281.04 406
9281.95 424
9282.86 399
9283.77 396
9284.68 414
9285.59 394
9286.50 395
9287.41 402
9288.32 406
9289.23 407
9290.14 412
9291.05 449
9291.96 414
9292.87 410
9293.78 427
9294.69 408
9295.60 415
9296.51 415
9297.42 436
9298.33 425
9299.24 428
9300.15 446
9301.06 441
9301.97 444
9302.88 432
9303.79 447
9304.70 410
9305.61 429
9306.53 426
9307.44 451
9308.35 439
9309.26 442
9310.17 459
9311.08 475
9311.99 472
9312.90 492
9313.81 466
9314.72 458
9315.63 437
9316.55 464
9317.46 467
9318.37 423
9319.28 419
9320.19 447
9321.10 460
9322.01 428
9322.93 414
9323.84 454
9324.75 424
9325.66 434
9326.57 422
9327.48 431
9328.40 436
9329.31 407
9330.22 420
9331.13 431
9332.04 428
9332.96 398
9333.87 458
9334.78 440
9335.69 449
9336.60 445
9337.52 457
9338.43 407
9339.34 445
9340.25 444
9341.17 420
9342.08 454
9342.99 478
9343.90 474
9344.82 455
9345.73 485
9346.64 457
9347.55 454
9348.47 479
9349.38 436
9350.29 430
9351.21 442
9352.12 472
9353.03 454
9353.94 458
9354.86 447
9355.77 428
9356.68 445
9357.60 431
9358.51 466
9359.42 450
9360.34 437
9361.25 477
9362.16 455
9363.08 448
9363.99 443
9364.90 456
9365.82 453
9366.73 478
9367.65 454
9368.56 457
9369.47 451
9370.39 434
9371.30 460
9372.21 441
9373.13 435
9374.04 453
9374.96 453
9375.87 463
9376.79 468
9377.70 464
9378.61 465
9379.53 447
9380.44 454
9381.36 481
9382.27 466
9383.19 496
9384.10 514
9385.01 471
9385.93 470
9386.84 472
9387.76 459
9388.67 499
9389.59 495
9390.50 546
9391.42 508
9392.33 529
9393.25 515
9394.16 530
9395.08 495
9395.99 533
9396.91 549
9397.82 565
9398.74 588
9399.65 530
9400.57 548
9401.48 520
9402.40 544
9403.32 515
9404.23 493
9405.15 511
9406.06 537
9406.98 505
9407.89 498
9408.81 528
9409.73 501
9410.64 494
9411.56 522
9412.47 517
9413.39 460
9414.30 472
9415.22 486
9416.14 497
9417.05 488
9417.97 489
9418.89 466
9419.80 519
9420.72 532
9421.63 515
9422.55 537
9423.47 501
9424.38 486
9425.30 490
9426.22 518
9427.13 514
9428.05 519
9428.97 559
9429.88 542
9430.80 519
9431.72 522
9432.63 527
9433.55 539
9434.47 523
9435.38 545
9436.30 572
9437.22 542
9438.14 558
9439.05 580
9439.97 584
9440.89 597
9441.81 644
9442.72 624
9443.64 677
9444.56 666
9445.47 682
9446.39 644
9447.31 669
9448.23 653
9449.15 644
9450.06 652
9450.98 626
9451.90 603
9452.82 639
9453.73 696
9454.65 638
9455.57 603
9456.49 610
9457.41 621
9458.32 612
9459.24 565
9460.16 585
9461.08 552
9462.00 566
9462.92 571
9463.83 567
9464.75 565
9465.67 546
9466.59 522
9467.51 551
9468.43 547
9469.35 571
9470.26 578
9471.18 583
9472.10 543
9473.02 555
9473.94 570
9474.86 570
9475.78 596
9476.70 591
9477.62 619
9478.54 592
9479.45 617
9480.37 624
9481.29 633
9482.21 601
9483.13 634
9484.05 641
9484.97 642
9485.89 646
9486.81 669
9487.73 609
9488.65 592
9489.57 554
9490.49 575
9491.41 591
9492.33 592
9493.25 586
9494.17 579
9495.09 581
9496.01 571
9496.93 568
9497.85 581
9498.77 606
9499.69 601
9500.61 577
9501.53 578
9502.45 615
9503.37 615
9504.29 657
9505.21 600
9506.13 626
9507.05 677
9507.97 654
9508.89 629
9509.81 659
9510.73 621
9511.65 681
9512.57 651
9513.49 712
9514.42 656
9515.34 656
9516.26 661
9517.18 675
9518.10 685
9519.02 706
9519.94 770
9520.86 810
9521.78 824
9522.71 860
9523.63 855
9524.55 839
9525.47 900
9526.39 899
9527.31 862
9528.23 829
9529.16 808
9530.08 783
9531.00 743
9531.92 719
9532.84 719
9533.76 742
9534.69 706
9535.61 719
9536.53 697
9537.45 688
9538.37 670
9539.30 662
9540.22 649
9541.14 665
9542.06 672
9542.98 684
9543.91 680
9544.83 661
9545.75 659
9546.67 714
9547.60 763
9548.52 744
9549.44 726
9550.36 710
9551.29 722
9552.21 709
9553.13 721
9554.06 746
9554.98 718
9555.90 744
9556.82 749
9557.75 725
9558.67 711
9559.59 754
9560.52 740
9561.44 730
9562.36 729
9563.29 705
9564.21 743
9565.13 744
9566.06 727
9566.98 760
9567.90 757
9568.83 718
9569.75 708
9570.67 704
9571.60 699
9572.52 717
9573.44 732
9574.37 740
9575.29 763
9576.22 777
9577.14 764
9578.06 808
9578.99 835
9579.91 823
9580.84 829
9581.76 844
9582.68 859
9583.61 796
9584.53 824
9585.46 833
9586.38 820
9587.31 819
9588.23 778
9589.15 800
9590.08 786
9591.00 805
9591.93 811
9592.85 809
9593.78 850
9594.70 853
9595.63 893
9596.55 855
9597.48 880
9598.40 856
9599.33 928
9600.25 917
9601.18 939
9602.10 939
9603.03 983
9603.95 972
9604.88 959
9605.80 914
9606.73 944
9607.65 936
9608.58 931
9609.50 905
9610.43 870
9611.35 884
9612.28 858
9613.21 897
9614.13 907
9615.06 879
9615.98 911
9616.91 907
9617.84 881
9618.76 887
9619.69 886
9620.61 933
9621.54 913
9622.47 955
9623.39 951
9624.32 955
9625.24 962
9626.17 945
9627.10 993
9628.02 948
9628.95 972
9629.88 945
9630.80 962
9631.73 1032
9632.65 1013
9633.58 996
9634.51 993
9635.43 997
9636.36 982
9637.29 1066
9638.22 1026
9639.14 1068
9640.07 1093
9641.00 1072
9641.92 1116
9642.85 1119
9643.78 1179
9644.70 1188
9645.63 1192
9646.56 1197
9647.49 1152
9648.41 1243
9649.34 1214
9650.27 1223
9651.20 1230
9652.12 1231
9653.05 1233
9653.98 1233
9654.91 1185
9655.83 1226
9656.76 1193
9657.69 1184
9658.62 1197
9659.55 1201
9660.47 1194
9661.40 1162
9662.33 1141
9663.26 1185
9664.19 1138
9665.11 1162
9666.04 1182
9666.97 1216
9667.90 1220
9668.83 1235
9669.75 1279
9670.68 1220
9671.61 1238
9672.54 1268
9673.47 1263
9674.40 1264
9675.33 1291
9676.25 1346
9677.18 1379
9678.11 1351
9679.04 1307
9679.97 1318
9680.90 1361
9681.83 1358
9682.76 1389
9683.69 1414
9684.61 1419
9685.54 1424
9686.47 1469
9687.40 1450
9688.33 1513
9689.26 1500
9690.19 1503
9691.12 1510
9692.05 1549
9692.98 1568
9693.91 1532
9694.84 1572
9695.77 1595
9696.70 1680
9697.63 1687
9698.56 1824
9699.49 1906
9700.42 1996
9701.35 2046
9702.28 1982
9703.21 1950
9704.14 1909
9705.07 1796
9706.00 1728
9706.93 1633
9707.86 1579
9708.79 1510
9709.72 1507
9710.65 1445
9711.58 1431
9712.51 1430
9713.44 1448
9714.37 1503
9715.30 1531
9716.23 1529
9717.16 1613
9718.09 1592
9719.02 1586
9719.95 1578
9720.88 1508
9721.81 1438
9722.75 1372
9723.68 1357
9724.61 1286
9725.54 1188
9726.47 1174
9727.40 1109
9728.33 1122
9729.26 1154
9730.19 1133
9731.13 1142
9732.06 1157
9732.99 1145
9733.92 1156
9734.85 1150
9735.78 1163
9736.71 1158
9737.65 1140
9738.58 1157
9739.51 1155
9740.44 1110
9741.37 1044
9742.30 1033
9743.24 1026
9744.17 1064
9745.10 1024
9746.03 990
9746.96 1034
9747.90 1016
9748.83 991
9749.76 970
9750.69 970
9751.63 970
9752.56 940
9753.49 1000
9754.42 953
9755.36 946
9756.29 955
9757.22 918
9758.15 898
9759.09 942
9760.02 962
9760.95 909
9761.88 888
9762.82 933
9763.75 948
9764.68 951
9765.62 970
9766.55 908
9767.48 943
9768.41 959
9769.35 984
9770.28 955
9771.21 978
9772.15 932
9773.08 939
9774.01 930
9774.95 920
9775.88 905
9776.81 931
9777.75 957
9778.68 989
9779.62 991
9780.55 989
9781.48 976
9782.42 999
9783.35 1013
9784.28 998
9785.22 1017
9786.15 999
9787.09 967
9788.02 959
9788.95 948
9789.89 928
9790.82 899
9791.76 897
9792.69 867
9793.63 879
9794.56 848
9795.49 879
9796.43 913
9797.36 867
9798.30 840
9799.23 895
9800.17 906
9801.10 922
9802.04 856
9802.97 850
9803.91 839
9804.84 818
9805.78 814
9806.71 782
9807.65 762
9808.58 769
9809.52 780
9810.45 766
9811.39 702
9812.32 692
9813.26 741
9814.19 686
9815.13 690
9816.06 677
9817.00 663
9817.93 685
9818.87 702
9819.80 677
9820.74 703
9821.68 677
9822.61 674
9823.55 657
9824.48 640
9825.42 669
9826.35 695
9827.29 697
9828.23 618
9829.16 642
9830.10 664
9831.03 652
9831.97 655
9832.91 653
9833.84 591
9834.78 623
9835.72 638
9836.65 624
9837.59 617
9838.52 618
9839.46 634
9840.40 629
9841.33 663
9842.27 620
9843.21 658
9844.14 633
9845.08 651
9846.02 648
9846.95 644
9847.89 633
9848.83 644
9849.77 644
9850.70 608
9851.64 590
9852.58 621
9853.51 634
9854.45 624
9855.39 611
9856.33 627
9857.26 681
9858.20 658
9859.14 623
9860.08 644
9861.01 651
9861.95 606
9862.89 595
9863.83 578
9864.76 587
9865.70 603
9866.64 589
9867.58 600
9868.51 599
9869.45 600
9870.39 603
9871.33 625
9872.27 591
9873.20 605
9874.14 625
9875.08 596
9876.02 576
9876.96 596
9877.90 599
9878.83 588
9879.77 585
9880.71 602
9881.65 619
9882.59 597
9883.53 597
9884.47 585
9885.40 552
9886.34 587
9887.28 605
9888.22 601
9889.16 592
9890.10 571
9891.04 575
9891.98 573
9892.91 570
9893.85 601
9894.79 556
9895.73 564
9896.67 566
9897.61 598
9898.55 569
9899.49 554
9900.43 565
9901.37 546
9902.31 549
9903.25 594
9904.19 603
9905.13 549
9906.07 555
9907.01 560
9907.95 575
9908.89 616
9909.83 568
9910.77 546
9911.71 566
9912.65 572
9913.59 569
9914.53 570
9915.47 561
9916.41 575
9917.35 564
9918.29 610
9919.23 578
9920.17 550
9921.11 583
9922.05 648
9922.99 652
9923.93 646
9924.87 675
9925.81 705
9926.75 728
9927.69 757
9928.63 789
9929.57 762
9930.51 756
9931.45 782
9932.39 747
9933.34 718
9934.28 666
9935.22 717
9936.16 654
9937.10 627
9938.04 602
9938.98 594
9939.92 588
9940.87 596
9941.81 579
9942.75 571
9943.69 548
9944.63 548
9945.57 573
9946.51 579
9947.46 618
9948.40 639
9949.34 681
9950.28 696
9951.22 724
9952.16 720
9953.11 762
9954.05 704
9954.99 743
9955.93 705
9956.87 690
9957.82 673
9958.76 622
9959.70 593
9960.64 556
9961.59 526
9962.53 523
9963.47 524
9964.41 537
9965.35 517
9966.30 502
9967.24 492
9968.18 476
9969.13 485
9970.07 490
9971.01 496
9971.95 482
9972.90 487
9973.84 463
9974.78 466
9975.73 479
9976.67 442
9977.61 481
9978.55 498
9979.50 462
9980.44 464
9981.38 472
9982.33 453
9983.27 471
9984.21 507
9985.16 480
9986.10 440
9987.04 484
9987.99 463
9988.93 446
9989.88 472
9990.82 463
9991.76 507
9992.71 492
9993.65 479
9994.59 462
9995.54 461
9996.48 456
9997.43 492
9998.37 491
9999.31 485
10000.26 459
10001.20 471
10002.15 472
10003.09 488
10004.04 469
10004.98 464
10005.92 471
10006.87 478
10007.81 485
10008.76 493
10009.70 466
10010.65 472
10011.59 470
10012.54 480
10013.48 454
10014.43 467
10015.37 474
10016.32 451
10017.26 456
10018.21 429
10019.15 456
10020.10 481
10021.04 466
10021.99 446
10022.93 444
10023.88 470
10024.82 439
10025.77 465
10026.71 452
10027.66 454
10028.60 432
10029.55 462
10030.49 469
10031.44 449
10032.39 463
10033.33 459
10034.28 469
10035.22 448
10036.17 448
10037.11 437
10038.06 428
10039.01 445
10039.95 440
10040.90 439
10041.84 423
10042.79 425
10043.74 435
10044.68 437
10045.63 426
10046.58 443
10047.52 430
10048.47 419
10049.41 418
10050.36 409
10051.31 412
10052.25 417
10053.20 420
10054.15 427
10055.09 409
10056.04 439
10056.99 444
10057.93 429
10058.88 431
10059.83 434
10060.78 443
10061.72 437
10062.67 444
10063.62 421
10064.56 428
10065.51 414
10066.46 456
10067.41 456
10068.35 451
10069.30 416
10070.25 399
10071.20 415
10072.14 395
10073.09 412
10074.04 388
10074.99 415
10075.93 411
10076.88 388
10077.83 417
10078.78 432
10079.72 412
10080.67 394
10081.62 405
10082.57 424
10083.52 431
10084.46 419
10085.41 391
10086.36 421
10087.31 396
10088.26 436
10089.21 426
10090.15 418
10091.10 423
10092.05 425
10093.00 433
10093.95 426
10094.90 418
10095.85 412
10096.79 425
10097.74 427
10098.69 422
10099.64 402
10100.59 411
10101.54 439
10102.49 423
10103.44 438
10104.39 428
10105.33 435
10106.28 412
10107.23 420
10108.18 407
10109.13 403
10110.08 397
10111.03 417
10111.98 419
10112.93 414
10113.88 434
10114.83 396
10115.78 418
10116.73 404
10117.68 404
10118.63 416
10119.58 422
10120.53 404
10121.48 389
10122.43 425
10123.38 436
10124.33 443
10125.28 438
10126.23 417
10127.18 416
10128.13 427
10129.08 439
10130.03 427
10130.98 449
10131.93 440
10132.88 432
10133.83 447
10134.78 445
10135.73 456
10136.68 450
10137.63 447
10138.58 459
10139.53 445
10140.48 436
10141.43 438
10142.38 461
10143.33 447
10144.29 464
10145.24 475
10146.19 470
10147.14 466
10148.09 487
10149.04 477
10149.99 475
10150.94 499
10151.89 480
10152.85 468
10153.80 488
10154.75 497
10155.70 478
10156.65 501
10157.60 526
10158.55 495
10159.51 480
10160.46 491
10161.41 491
10162.36 487
10163.31 506
10164.26 476
10165.22 473
10166.17 507
10167.12 525
10168.07 504
10169.02 499
10169.98 507
10170.93 541
10171.88 541
10172.83 541
10173.79 548
10174.74 568
10175.69 554
10176.64 564
10177.60 552
10178.55 541
10179.50 581
10180.45 585
10181.41 581
10182.36 546
10183.31 563
10184.26 572
10185.22 548
10186.17 564
10187.12 557
10188.08 548
10189.03 564
10189.98 552
10190.93 536
10191.89 584
10192.84 571
10193.79 563
10194.75 593
10195.70 568
10196.65 604
10197.61 561
10198.56 604
10199.51 586
10200.47 602
10201.42 633
10202.38 579
10203.33 591
10204.28 595
10205.24 622
10206.19 657
10207.14 695
10208.10 703
10209.05 689
10210.01 695
10210.96 679
10211.91 689
10212.87 656
10213.82 637
10214.78 653
10215.73 629
10216.69 625
10217.64 576
10218.59 555
10219.55 590
10220.50 595
10221.46 600
10222.41 590
10223.37 576
10224.32 615
10225.28 628
10226.23 608
10227.19 589
10228.14 625
10229.10 610
10230.05 633
10231.01 631
10231.96 634
10232.92 649
10233.87 710
10234.83 732
10235.78 765
10236.74 761
10237.69 776
10238.65 860
10239.60 818
10240.56 813
10241.51 815
10242.47 793
10243.42 718
10244.38 703
10245.34 633
10246.29 650
10247.25 614
10248.20 586
10249.16 589
10250.11 555
10251.07 588
10252.03 563
10252.98 573
10253.94 559
10254.89 535
10255.85 531
10256.81 558
10257.76 553
10258.72 533
10259.68 496
10260.63 470
10261.59 481
10262.55 485
10263.50 524
10264.46 505
10265.41 469
10266.37 500
10267.33 483
10268.28 449
10269.24 460
10270.20 473
10271.16 487
10272.11 485
10273.07 460
10274.03 489
10274.98 474
10275.94 503
10276.90 463
10277.85 476
10278.81 485
10279.77 446
10280.73 453
10281.68 480
10282.64 470
10283.60 476
10284.56 487
10285.51 489
10286.47 419
10287.43 449
10288.39 448
10289.34 458
10290.30 453
10291.26 439
10292.22 465
10293.18 471
10294.13 421
10295.09 410
10296.05 441
10297.01 434
10297.97 459
10298.92 450
10299.88 440
10300.84 455
10301.80 439
10302.76 429
10303.72 432
10304.67 412
10305.63 463
10306.59 453
10307.55 465
10308.51 429
10309.47 420
10310.43 437
10311.38 451
10312.34 466
10313.30 448
10314.26 435
10315.22 464
10316.18 433
10317.14 444
10318.10 458
10319.06 479
10320.01 449
10320.97 422
10321.93 464
10322.89 446
10323.85 447
10324.81 444
10325.77 452
10326.73 440
10327.69 404
10328.65 446
10329.61 462
10330.57 414
10331.53 424
10332.49 437
10333.45 432
10334.41 417
10335.37 425
10336.33 432
10337.29 430
10338.25 410
10339.21 413
10340.17 422
10341.13 435
10342.09 396
10343.05 389
10344.01 388
10344.97 426
10345.93 410
10346.89 392
10347.85 387
10348.81 403
10349.77 389
10350.73 401
10351.69 395
10352.65 391
10353.61 394
10354.57 378
10355.53 397
10356.49 391
10357.46 385
10358.42 389
10359.38 401
10360.34 411
10361.30 402
10362.26 377
10363.22 363
10364.18 381
10365.14 393
10366.11 359
10367.07 385
10368.03 365
10368.99 367
10369.95 391
10370.91 375
10371.87 358
10372.84 372
10373.80 400
10374.76 390
10375.72 415
10376.68 376
10377.64 353
10378.61 371
10379.57 371
10380.53 366
10381.49 377
10382.45 354
10383.42 347
10384.38 366
10385.34 396
10386.30 387
10387.27 358
10388.23 385
10389.19 347
10390.15 373
10391.11 352
10392.08 345
10393.04 371
10394.00 370
10394.96 346
10395.93 360
10396.89 378
10397.85 361
10398.82 389
10399.78 400
10400.74 385
10401.70 351
10402.67 373
10403.63 368
10404.59 385
10405.56 392
10406.52 376
10407.48 353
10408.45 373
10409.41 377
10410.37 356
10411.34 363
10412.30 354
10413.26 394
10414.23 384
10415.19 375
10416.15 424
10417.12 400
10418.08 391
10419.04 370
10420.01 430
10420.97 435
10421.94 419
10422.90 430
10423.86 414
10424.83 423
10425.79 388
10426.76 373
10427.72 399
10428.68 413
10429.65 398
10430.61 392
10431.58 404
10432.54 389
10433.51 378
10434.47 352
10435.44 358
10436.40 357
10437.36 360
10438.33 367
10439.29 356
10440.26 352
10441.22 353
10442.19 347
10443.15 345
10444.12 347
10445.08 344
10446.05 370
10447.01 335
10447.98 363
10448.94 349
10449.91 334
10450.87 356
10451.84 367
10452.80 357
10453.77 356
10454.73 350
10455.70 378
10456.67 345
10457.63 349
10458.60 378
10459.56 359
10460.53 372
10461.49 351
10462.46 348
10463.43 333
10464.39 346
10465.36 345
10466.32 352
10467.29 372
10468.25 368
10469.22 348
10470.19 368
10471.15 370
10472.12 358
10473.09 349
10474.05 355
10475.02 363
10475.98 370
10476.95 346
10477.92 372
10478.88 367
10479.85 356
10480.82 345
10481.78 378
10482.75 393
10483.72 374
10484.68 366
10485.65 367
10486.62 387
10487.58 355
10488.55 366
10489.52 369
10490.49 399
10491.45 376
10492.42 368
10493.39 375
10494.35 363
10495.32 393
10496.29 367
10497.26 366
10498.22 330
10499.19 344
10500.16 337
10501.13 369
10502.09 374
10503.06 375
10504.03 339
10505.00 339
10505.96 331
10506.93 362
10507.90 348
10508.87 345
10509.84 363
10510.80 354
10511.77 363
10512.74 365
10513.71 357
10514.68 351
10515.64 352
10516.61 383
10517.58 351
10518.55 323
10519.52 368
10520.49 343
10521.45 371
10522.42 339
10523.39 346
10524.36 361
10525.33 330
10526.30 357
10527.27 358
10528.23 359
10529.20 361
10530.17 349
10531.14 357
10532.11 357
10533.08 358
10534.05 360
10535.02 361
10535.99 383
10536.96 398
10537.93 405
10538.89 391
10539.86 367
10540.83 388
10541.80 367
10542.77 363
10543.74 396
10544.71 412
10545.68 403
10546.65 376
10547.62 381
10548.59 397
10549.56 394
10550.53 374
10551.50 368
10552.47 374
10553.44 391
10554.41 388
10555.38 387
10556.35 391
10557.32 380
10558.29 405
10559.26 382
10560.23 403
10561.20 394
10562.17 431
10563.14 436
10564.11 432
10565.08 395
10566.05 398
10567.02 399
10567.99 403
10568.96 436
10569.93 393
10570.91 398
10571.88 380
10572.85 396
10573.82 418
10574.79 386
10575.76 384
10576.73 381
10577.70 393
10578.67 378
10579.64 379
10580.62 355
10581.59 356
10582.56 346
10583.53 370
10584.50 373
10585.47 388
10586.44 381
10587.42 383
10588.39 365
10589.36 386
10590.33 393
10591.30 382
10592.27 388
10593.25 383
10594.22 385
10595.19 372
10596.16 393
10597.13 386
10598.10 372
10599.08 400
10600.05 388
10601.02 387
10601.99 379
10602.97 407
10603.94 405
10604.91 429
10605.88 409
10606.85 430
10607.83 392
10608.80 425
10609.77 423
10610.74 438
10611.72 464
10612.69 429
10613.66 435
10614.64 437
10615.61 429
10616.58 420
10617.55 401
10618.53 413
10619.50 421
10620.47 422
10621.45 428
10622.42 445
10623.39 420
10624.37 417
10625.34 432
10626.31 427
10627.29 412
10628.26 422
10629.23 420
10630.21 399
10631.18 407
10632.15 406
10633.13 409
10634.10 410
10635.07 381
10636.05 426
10637.02 468
10638.00 464
10638.97 446
10639.94 453
10640.92 476
10641.89 473
10642.87 467
10643.84 462
10644.81 439
10645.79 458
10646.76 438
10647.74 440
10648.71 399
10649.68 418
10650.66 452
10651.63 404
10652.61 397
10653.58 374
10654.56 352
10655.53 379
10656.51 379
10657.48 367
10658.46 348
10659.43 352
10660.41 385
10661.38 384
10662.36 360
10663.33 365
10664.31 379
10665.28 354
10666.26 331
10667.23 354
10668.21 395
10669.18 376
10670.16 387
10671.13 385
10672.11 355
10673.08 384
10674.06 353
10675.03 380
10676.01 384
10676.99 362
10677.96 362
10678.94 355
10679.91 390
10680.89 373
10681.86 395
10682.84 389
10683.82 392
10684.79 393
10685.77 368
10686.74 385
10687.72 389
10688.70 372
10689.67 385
10690.65 388
10691.63 336
10692.60 359
10693.58 329
10694.55 338
10695.53 370
10696.51 361
10697.48 345
10698.46 338
10699.44 329
10700.41 346
10701.39 376
10702.37 378
10703.34 352
10704.32 374
10705.30 360
10706.27 371
10707.25 346
10708.23 350
10709.21 349
10710.18 389
10711.16 353
10712.14 390
10713.11 368
10714.09 329
10715.07 375
10716.05 339
10717.02 390
10718.00 353
10718.98 354
10719.96 368
10720.93 355
10721.91 367
10722.89 380
10723.87 361
10724.85 373
10725.82 347
10726.80 359
10727.78 362
10728.76 349
10729.74 361
10730.71 364
10731.69 358
10732.67 344
10733.65 324
10734.63 360
10735.60 346
10736.58 356
10737.56 383
10738.54 355
10739.52 360
10740.50 337
10741.48 365
10742.45 374
10743.43 346
10744.41 343
10745.39 332
10746.37 356
10747.35 359
10748.33 353
10749.31 339
10750.28 366
10751.26 350
10752.24 366
10753.22 362
10754.20 356
10755.18 363
10756.16 354
10757.14 370
10758.12 377
10759.10 380
10760.08 392
10761.06 362
10762.04 362
10763.01 361
10763.99 377
10764.97 353
10765.95 351
10766.93 364
10767.91 364
10768.89 367
10769.87 366
10770.85 354
10771.83 382
10772.81 382
10773.79 392
10774.77 372
10775.75 375
10776.73 387
10777.71 380
10778.69 395
10779.67 392
10780.65 373
10781.63 413
10782.62 416
10783.60 396
10784.58 381
10785.56 379
10786.54 402
10787.52 404
10788.50 412
10789.48 369
10790.46 364
10791.44 402
10792.42 372
10793.40 396
10794.38 399
10795.37 407
10796.35 388
10797.33 373
10798.31 394
10799.29 399
10800.27 377
10801.25 380
10802.23 383
10803.21 383
10804.20 383
10805.18 391
10806.16 373
10807.14 400
10808.12 381
10809.10 411
10810.09 411
10811.07 412
10812.05 377
10813.03 386
10814.01 422
10815.00 399
10815.98 388
10816.96 408
10817.94 417
10818.92 397
10819.91 386
10820.89 380
10821.87 398
10822.85 401
10823.83 402
10824.82 403
10825.80 415
10826.78 393
10827.76 409
10828.75 420
10829.73 383
10830.71 393
10831.69 409
10832.68 408
10833.66 439
10834.64 437
10835.63 402
10836.61 386
10837.59 424
10838.57 406
10839.56 416
10840.54 445
10841.52 411
10842.51 415
10843.49 441
10844.47 422
10845.46 468
10846.44 475
10847.42 448
10848.41 453
10849.39 437
10850.37 456
10851.36 473
10852.34 477
10853.32 450
10854.31 451
10855.29 461
10856.28 471
10857.26 474
10858.24 472
10859.23 474
10860.21 458
10861.20 463
10862.18 496
10863.16 496
10864.15 482
10865.13 511
10866.12 484
10867.10 480
10868.08 512
10869.07 478
10870.05 465
10871.04 469
10872.02 469
10873.01 504
10873.99 511
10874.98 500
10875.96 491
10876.95 511
10877.93 484
10878.92 487
10879.90 481
10880.89 471
10881.87 495
10882.86 506
10883.84 500
10884.83 513
10885.81 519
10886.80 537
10887.78 541
10888.77 530
10889.75 549
10890.74 537
10891.72 548
10892.71 544
10893.69 533
10894.68 550
10895.66 559
10896.65 539
10897.64 544
10898.62 533
10899.61 574
10900.59 560
10901.58 559
10902.56 585
10903.55 579
10904.54 596
10905.52 563
10906.51 581
10907.49 592
10908.48 596
10909.47 593
10910.45 628
10911.44 655
10912.43 590
10913.41 610
10914.40 591
10915.39 631
10916.37 660
10917.36 645
10918.35 619
10919.33 636
10920.32 662
10921.31 669
10922.29 654
10923.28 676
10924.27 660
10925.25 660
10926.24 685
10927.23 686
10928.21 689
10929.20 687
10930.19 670
10931.18 652
10932.16 674
10933.15 629
10934.14 681
10935.12 667
10936.11 656
10937.10 671
10938.09 697
10939.07 765
10940.06 768
10941.05 754
10942.04 747
10943.02 747
10944.01 738
10945.00 772
10945.99 779
10946.98 763
10947.96 795
10948.95 805
10949.94 818
10950.93 842
10951.92 847
10952.90 870
10953.89 905
10954.88 931
10955.87 936
10956.86 992
10957.85 1052
10958.83 1065
10959.82 1048
10960.81 1137
10961.80 1138
10962.79 1159
10963.78 1145
10964.77 1074
10965.75 1095
10966.74 975
10967.73 978
10968.72 984
10969.71 941
10970.70 923
10971.69 878
10972.68 868
10973.67 875
10974.66 830
10975.64 818
10976.63 846
10977.62 821
10978.61 765
10979.60 782
10980.59 825
10981.58 842
10982.57 868
10983.56 866
10984.55 880
10985.54 883
10986.53 851
10987.52 888
10988.51 906
10989.50 873
10990.49 871
10991.48 955
10992.47 953
10993.46 966
10994.45 1004
10995.44 985
10996.43 1092
10997.42 1226
10998.41 1251
10999.40 1311
11000.39 1366
11001.38 1433
11002.37 1443
11003.36 1470
11004.35 1461
11005.34 1422
11006.33 1346
11007.32 1343
11008.31 1205
11009.30 1085
11010.30 1010
11011.29 990
11012.28 916
11013.27 853
11014.26 861
11015.25 847
11016.24 784
11017.23 745
11018.22 718
11019.21 699
11020.21 714
11021.20 706
11022.19 716
11023.18 679
11024.17 687
11025.16 693
11026.15 684
11027.14 660
11028.14 686
11029.13 676
11030.12 688
11031.11 683
11032.10 660
11033.09 677
11034.09 660
11035.08 686
11036.07 662
11037.06 684
11038.05 700
11039.05 665
11040.04 660
11041.03 666
11042.02 680
11043.02 649
11044.01 648
11045.00 653
11045.99 653
11046.98 614
11047.98 609
11048.97 591
11049.96 600
11050.95 641
11051.95 605
11052.94 600
11053.93 600
11054.93 601
11055.92 592
11056.91 606
11057.90 591
11058.90 601
11059.89 626
11060.88 632
11061.88 635
11062.87 582
11063.86 583
11064.86 601
11065.85 630
11066.84 589
11067.84 592
11068.83 627
11069.82 631
11070.82 592
11071.81 605
11072.80 574
11073.80 596
11074.79 591
11075.78 616
11076.78 575
11077.77 626
11078.77 613
11079.76 599
11080.75 589
11081.75 596
11082.74 623
11083.74 586
11084.73 575
11085.72 542
11086.72 586
11087.71 553
11088.71 558
11089.70 551
11090.70 542
11091.69 554
11092.68 544
11093.68 539
11094.67 551
11095.67 538
11096.66 546
11097.66 521
11098.65 575
11099.65 532
11100.64 556
11101.64 539
11102.63 517
11103.63 557
11104.62 548
11105.62 530
11106.61 579
11107.61 562
11108.60 555
11109.60 534
11110.59 526
11111.59 506
11112.58 523
11113.58 535
11114.57 527
11115.57 511
11116.56 512
11117.56 528
11118.56 516
11119.55 547
11120.55 527
11121.54 519
11122.54 528
11123.54 514
11124.53 526
11125.53 508
11126.52 536
11127.52 524
11128.51 528
11129.51 512
11130.51 473
11131.50 500
11132.50 483
11133.50 505
11134.49 519
11135.49 504
11136.49 522
11137.48 485
11138.48 508
11139.47 472
11140.47 479
11141.47 472
11142.46 508
11143.46 496
11144.46 469
11145.46 470
11146.45 520
11147.45 528
11148.45 511
11149.44 530
11150.44 527
11151.44 512
11152.43 505
11153.43 491
11154.43 498
11155.43 496
11156.42 504
11157.42 501
11158.42 458
11159.42 490
11160.41 500
11161.41 462
11162.41 472
11163.41 417
11164.40 469
11165.40 496
11166.40 466
11167.40 457
11168.39 480
11169.39 482
11170.39 475
11171.39 489
11172.39 481
11173.38 473
11174.38 502
11175.38 464
11176.38 449
11177.38 453
11178.38 463
11179.37 450
11180.37 478
11181.37 467
11182.37 471
11183.37 495
11184.37 486
11185.37 486
11186.36 444
11187.36 481
11188.36 474
11189.36 470
11190.36 469
11191.36 469
11192.36 444
11193.36 477
11194.36 481
11195.35 464
11196.35 466
11197.35 461
11198.35 475
11199.35 495
11200.35 463
11201.35 490
11202.35 506
11203.35 484
11204.35 498
11205.35 475
11206.35 466
11207.35 486
11208.35 498
11209.35 495
11210.35 475
11211.35 460
11212.35 503
11213.35 463
11214.35 472
11215.34 471
11216.35 454
11217.35 484
11218.35 429
11219.35 484
11220.35 467
11221.35 455
11222.35 433
11223.35 479
11224.35 471
11225.35 461
11226.35 479
11227.35 500
11228.35 505
11229.35 479
11230.35 459
11231.35 475
11232.35 472
11233.35 472
11234.35 502
11235.35 505
11236.35 480
11237.36 483
11238.36 483
11239.36 484
11240.36 491
11241.36 497
11242.36 483
11243.36 512
11244.36 482
11245.36 481
11246.37 472
11247.37 506
11248.37 505
11249.37 541
11250.37 503
11251.37 516
11252.38 494
11253.38 491
11254.38 515
11255.38 522
11256.38 527
11257.38 504
11258.39 530
11259.39 549
11260.39 496
11261.39 508
11262.39 541
11263.40 550
11264.40 563
11265.40 531
11266.40 524
11267.40 525
11268.41 568
11269.41 586
11270.41 574
11271.41 546
11272.42 579
11273.42 566
11274.42 599
11275.42 619
11276.43 636
11277.43 614
11278.43 630
11279.44 625
11280.44 636
11281.44 669
11282.44 622
11283.45 610
11284.45 617
11285.45 607
11286.46 601
11287.46 584
11288.46 556
11289.47 534
11290.47 527
11291.47 533
11292.48 548
11293.48 543
11294.48 537
11295.49 513
11296.49 503
11297.49 530
11298.50 492
11299.50 486
11300.51 488
11301.51 512
11302.51 509
11303.52 502
11304.52 498
11305.53 501
11306.53 508
11307.53 533
11308.54 534
11309.54 499
11310.55 516
11311.55 556
11312.55 546
11313.56 523
11314.56 503
11315.57 531
11316.57 534
11317.58 556
11318.58 575
11319.59 558
11320.59 556
11321.59 569
11322.60 582
11323.60 538
11324.61 576
11325.61 594
11326.62 576
11327.62 562
11328.63 538
11329.63 561
11330.64 551
11331.64 546
11332.65 564
11333.65 556
11334.66 551
11335.67 527
11336.67 567
11337.68 570
11338.68 541
11339.69 564
11340.69 592
11341.70 596
11342.70 613
11343.71 586
11344.72 609
11345.72 637
11346.73 595
11347.73 581
11348.74 575
11349.74 566
11350.75 560
11351.76 521
11352.76 536
11353.77 527
11354.78 524
11355.78 517
11356.79 531
11357.79 518
11358.80 533
11359.81 560
11360.81 514
11361.82 516
11362.83 515
11363.83 504
11364.84 508
11365.85 506
11366.85 498
11367.86 510
11368.87 533
11369.87 500
11370.88 493
11371.89 506
11372.89 511
11373.90 493
11374.91 510
11375.92 497
11376.92 487
11377.93 483
11378.94 490
11379.94 485
11380.95 468
11381.96 508
11382.97 503
11383.97 469
11384.98 526
11385.99 500
11387.00 517
11388.00 515
11389.01 482
11390.02 479
11391.03 504
11392.04 506
11393.04 501
11394.05 507
11395.06 462
11396.07 496
11397.08 507
11398.08 499
11399.09 479
11400.10 489
11401.11 484
11402.12 499
11403.12 495
11404.13 475
11405.14 534
11406.15 522
11407.16 542
11408.17 529
11409.18 496
11410.18 486
11411.19 510
11412.20 488
11413.21 532
11414.22 516
11415.23 495
11416.24 510
11417.25 509
11418.25 499
11419.26 521
11420.27 499
11421.28 522
11422.29 518
11423.30 522
11424.31 538
11425.32 552
11426.33 525
11427.34 515
11428.35 555
11429.36 538
11430.37 524
11431.38 526
11432.39 523
11433.39 542
11434.40 514
11435.41 515
11436.42 512
11437.43 507
11438.44 519
11439.45 547
11440.46 542
11441.47 541
11442.48 510
11443.49 521
11444.50 537
11445.51 530
11446.52 542
11447.53 544
11448.55 554
11449.56 537
11450.57 519
11451.58 563
11452.59 558
11453.60 544
11454.61 540
11455.62 539
11456.63 572
11457.64 557
11458.65 555
11459.66 532
11460.67 534
11461.68 553
11462.69 543
11463.71 575
11464.72 585
11465.73 569
11466.74 578
11467.75 533
11468.76 548
11469.77 554
11470.78 554
11471.80 540
11472.81 578
11473.82 578
11474.83 549
11475.84 584
11476.85 598
11477.86 571
11478.88 606
11479.89 594
11480.90 602
11481.91 607
11482.92 630
11483.93 620
11484.95 592
11485.96 615
11486.97 577
11487.98 586
11489.00 610
11490.01 614
11491.02 622
11492.03 604
11493.04 649
11494.06 624
11495.07 619
11496.08 635
11497.09 653
11498.11 655
11499.12 656
11500.13 662
11501.14 693
11502.16 723
11503.17 684
11504.18 705
11505.20 715
11506.21 724
11507.22 704
11508.23 733
11509.25 753
11510.26 721
11511.27 745
11512.29 764
11513.30 742
11514.31 780
11515.33 823
11516.34 863
11517.35 877
11518.37 856
11519.38 852
11520.39 920
11521.41 951
11522.42 923
11523.43 969
11524.45 967
11525.46 1057
11526.47 1056
11527.49 1028
11528.50 1068
11529.52 1070
11530.53 1088
11531.54 1117
11532.56 1215
11533.57 1303
11534.59 1358
11535.60 1409
11536.62 1553
11537.63 1589
11538.64 1730
11539.66 1785
11540.67 1822
11541.69 1903
11542.70 1959
11543.72 1920
11544.73 1865
11545.75 1789
11546.76 1713
11547.77 1574
11548.79 1510
11549.80 1355
11550.82 1284
11551.83 1208
11552.85 1128
11553.86 1068
11554.88 978
11555.89 926
11556.91 876
11557.92 888
11558.94 866
11559.95 815
11560.97 787
11561.99 801
11563.00 791
11564.02 824
11565.03 787
11566.05 802
11567.06 785
11568.08 776
11569.09 779
11570.11 827
11571.13 810
11572.14 791
11573.16 818
11574.17 830
11575.19 837
11576.20 851
11577.22 888
11578.24 845
11579.25 841
11580.27 846
11581.29 881
11582.30 874
11583.32 862
11584.33 858
11585.35 855
11586.37 874
11587.38 861
11588.40 906
11589.42 868
11590.43 866
11591.45 887
11592.47 952
11593.48 931
11594.50 959
11595.52 1043
11596.53 1097
11597.55 1147
11598.57 1191
11599.58 1243
11600.60 1270
11601.62 1324
11602.64 1311
11603.65 1326
11604.67 1284
11605.69 1228
11606.70 1202
11607.72 1154
11608.74 1133
11609.76 1063
11610.77 1025
11611.79 972
11612.81 921
11613.83 888
11614.84 853
11615.86 831
11616.88 848
11617.90 825
11618.92 809
11619.93 799
11620.95 815
11621.97 756
11622.99 768
11624.01 756
11625.02 717
11626.04 742
11627.06 782
11628.08 764
11629.10 744
11630.11 713
11631.13 725
11632.15 714
11633.17 707
11634.19 713
11635.21 722
11636.23 669
11637.24 721
11638.26 710
11639.28 685
11640.30 691
11641.32 688
11642.34 700
11643.36 673
11644.38 679
11645.39 644
11646.41 630
11647.43 642
11648.45 635
11649.47 642
11650.49 604
11651.51 609
11652.53 602
11653.55 629
11654.57 606
11655.59 597
11656.61 593
11657.63 572
11658.65 583
11659.67 609
11660.69 566
11661.70 576
11662.72 581
11663.74 559
11664.76 544
11665.78 572
11666.80 581
11667.82 604
11668.84 566
11669.86 545
11670.88 566
11671.90 566
11672.92 569
11673.95 567
11674.97 583
11675.99 570
11677.01 561
11678.03 567
11679.05 575
11680.07 571
11681.09 549
11682.11 573
11683.13 581
11684.15 551
11685.17 531
11686.19 553
11687.21 584
11688.23 545
11689.25 564
11690.28 545
11691.30 574
11692.32 563
11693.34 516
11694.36 500
11695.38 512
11696.40 520
11697.42 499
11698.44 502
11699.47 520
11700.49 521
11701.51 520
11702.53 517
11703.55 523
11704.57 521
11705.60 512
11706.62 527
11707.64 482
11708.66 494
11709.68 514
11710.70 458
11711.73 489
11712.75 470
11713.77 481
11714.79 493
11715.81 466
11716.84 453
11717.86 455
11718.88 456
11719.90 474
11720.92 434
11721.95 460
11722.97 465
11723.99 461
11725.01 444
11726.04 427
11727.06 448
11728.08 435
11729.11 433
11730.13 440
11731.15 443
11732.17 444
11733.20 439
11734.22 439
11735.24 432
11736.26 437
11737.29 436
11738.31 429
11739.33 425
11740.36 419
11741.38 452
11742.40 439
11743.43 449
11744.45 464
11745.47 452
11746.50 437
11747.52 421
11748.54 431
11749.57 430
11750.59 421
11751.62 429
11752.64 419
11753.66 425
11754.69 410
11755.71 430
11756.73 405
11757.76 432
11758.78 418
11759.81 447
11760.83 407
11761.85 430
11762.88 434
11763.90 417
11764.93 424
11765.95 406
11766.98 420
11768.00 395
11769.02 397
11770.05 428
11771.07 439
11772.10 406
11773.12 433
11774.15 416
11775.17 409
11776.20 409
11777.22 412
11778.25 398
11779.27 419
11780.30 414
11781.32 415
11782.35 398
11783.37 428
11784.40 424
11785.42 414
11786.45 418
11787.47 419
11788.50 429
11789.52 408
11790.55 416
11791.57 439
11792.60 427
11793.62 439
11794.65 425
11795.67 423
11796.70 390
11797.73 384
11798.75 410
11799.78 433
11800.80 408
11801.83 410
11802.85 393
11803.88 431
11804.91 424
11805.93 423
11806.96 411
11807.98 406
11809.01 402
11810.04 416
11811.06 408
11812.09 443
11813.12 418
11814.14 403
11815.17 412
11816.19 408
11817.22 440
11818.25 429
11819.27 443
11820.30 412
11821.33 417
11822.35 430
11823.38 418
11824.41 420
11825.44 450
11826.46 432
11827.49 449
11828.52 445
11829.54 452
11830.57 443
11831.60 446
11832.62 419
11833.65 443
11834.68 472
11835.71 436
11836.73 459
11837.76 462
11838.79 433
11839.82 437
11840.84 443
11841.87 456
11842.90 449
11843.93 426
11844.95 429
11845.98 447
11847.01 446
11848.04 456
11849.07 444
11850.09 486
11851.12 460
11852.15 459
11853.18 465
11854.21 474
11855.23 469
11856.26 463
11857.29 450
11858.32 486
11859.35 499
11860.38 483
11861.40 468
11862.43 497
11863.46 506
11864.49 495
11865.52 508
11866.55 506
11867.58 503
11868.60 493
11869.63 491
11870.66 514
11871.69 503
11872.72 532
11873.75 521
11874.78 508
11875.81 536
11876.84 503
11877.86 526
11878.89 523
11879.92 505
11880.95 518
11881.98 531
11883.01 541
11884.04 549
11885.07 557
11886.10 553
11887.13 555
11888.16 546
11889.19 539
11890.22 570
11891.25 607
11892.28 580
11893.31 556
11894.34 577
11895.37 600
11896.40 605
11897.43 629
11898.46 622
11899.49 626
11900.52 675
11901.55 694
11902.58 738
11903.61 739
11904.64 771
11905.67 770
11906.70 777
11907.73 770
11908.76 749
11909.79 765
11910.82 792
11911.85 741
11912.88 708
11913.91 710
11914.94 718
11915.97 704
11917.01 640
11918.04 624
11919.07 637
11920.10 632
11921.13 609
11922.16 616
11923.19 614
11924.22 616
11925.25 650
11926.28 640
11927.32 687
11928.35 650
11929.38 678
11930.41 681
11931.44 674
11932.47 710
11933.50 723
11934.54 752
11935.57 760
11936.60 690
11937.63 736
11938.66 728
11939.70 711
11940.73 657
11941.76 649
11942.79 626
11943.82 596
11944.85 633
11945.89 608
11946.92 596
11947.95 561
11948.98 549
11950.02 566
11951.05 535
11952.08 523
11953.11 551
11954.15 529
11955.18 519
11956.21 531
11957.24 528
11958.28 536
11959.31 526
11960.34 542
11961.37 558
11962.41 543
11963.44 523
11964.47 550
11965.51 519
11966.54 550
11967.57 529
11968.60 526
11969.64 586
11970.67 562
11971.70 555
11972.74 560
11973.77 560
11974.80 568
11975.84 565
11976.87 550
11977.90 560
11978.94 557
11979.97 568
11981.00 536
11982.04 549
11983.07 570
11984.11 536
11985.14 562
11986.17 564
11987.21 568
11988.24 564
11989.28 585
11990.31 557
11991.34 569
11992.38 589
11993.41 560
11994.45 575
11995.48 611
11996.51 607
11997.55 603
11998.58 620
11999.62 599
12000.65 589
12001.69 579
12002.72 601
12003.76 619
12004.79 606
12005.82 560
12006.86 579
12007.89 620
12008.93 631
12009.96 650
12011.00 638
12012.03 656
12013.07 668
12014.10 651
12015.14 646
12016.17 630
12017.21 653
12018.24 684
12019.28 691
12020.32 648
12021.35 668
12022.39 707
12023.42 679
12024.46 700
12025.49 691
12026.53 687
12027.56 685
12028.60 666
12029.64 655
12030.67 675
12031.71 672
12032.74 656
12033.78 664
12034.81 661
12035.85 669
12036.89 667
12037.92 639
12038.96 635
12039.99 632
12041.03 672
12042.07 672
12043.10 657
12044.14 673
12045.18 662
12046.21 685
12047.25 687
12048.29 671
12049.32 691
12050.36 680
12051.40 669
12052.43 669
12053.47 672
12054.51 678
12055.54 714
12056.58 739
12057.62 755
12058.65 714
12059.69 758
12060.73 752
12061.76 745
12062.80 718
12063.84 690
12064.88 702
12065.91 731
12066.95 720
12067.99 667
12069.03 665
12070.06 650
12071.10 639
12072.14 627
12073.18 591
12074.21 586
12075.25 647
12076.29 622
12077.33 612
12078.36 610
12079.40 596
12080.44 605
12081.48 597
12082.52 566
12083.55 609
12084.59 601
12085.63 597
12086.67 579
12087.71 573
12088.74 606
12089.78 613
12090.82 615
12091.86 620
12092.90 606
12093.94 649
12094.98 630
12096.01 640
12097.05 655
12098.09 633
12099.13 679
12100.17 697
12101.21 697
12102.25 702
12103.28 668
12104.32 684
12105.36 724
12106.40 701
12107.44 696
12108.48 696
12109.52 686
12110.56 658
12111.60 662
12112.64 644
12113.68 610
12114.72 620
12115.76 621
12116.79 623
12117.83 573
12118.87 558
12119.91 521
12120.95 538
12121.99 525
12123.03 516
12124.07 504
12125.11 479
12126.15 498
12127.19 506
12128.23 484
12129.27 455
12130.31 487
12131.35 508
12132.39 487
12133.43 503
12134.47 493
12135.51 499
12136.55 491
12137.59 503
12138.63 496
12139.67 504
12140.71 492
12141.76 457
12142.80 496
12143.84 491
12144.88 483
12145.92 489
12146.96 496
12148.00 532
12149.04 474
12150.08 483
12151.12 477
12152.16 480
12153.20 455
12154.25 458
12155.29 454
12156.33 461
12157.37 453
12158.41 477
12159.45 488
12160.49 468
12161.53 454
12162.58 450
12163.62 445
12164.66 445
12165.70 431
12166.74 429
12167.78 422
12168.82 439
12169.87 431
12170.91 441
12171.95 441
12172.99 449
12174.03 453
12175.08 426
12176.12 429
12177.16 429
12178.20 456
12179.24 477
12180.29 475
12181.33 472
12182.37 470
12183.41 457
12184.46 460
12185.50 439
12186.54 450
12187.58 434
12188.63 443
12189.67 411
12190.71 443
12191.75 440
12192.80 432
12193.84 423
12194.88 460
12195.92 443
12196.97 410
12198.01 401
12199.05 433
12200.10 445
12201.14 423
12202.18 448
12203.23 435
12204.27 428
12205.31 445
12206.36 459
12207.40 458
12208.44 426
12209.49 430
12210.53 434
12211.57 414
12212.62 424
12213.66 408
12214.70 392
12215.75 400
12216.79 423
12217.84 399
12218.88 409
12219.92 451
12220.97 432
12222.01 432
12223.06 414
12224.10 435
12225.14 416
12226.19 410
12227.23 409
12228.28 408
12229.32 411
12230.36 418
12231.41 397
12232.45 408
12233.50 385
12234.54 398
12235.59 397
12236.63 390
12237.68 408
12238.72 396
12239.77 381
12240.81 414
12241.86 399
12242.90 392
12243.94 402
12244.99 371
12246.03 395
12247.08 409
12248.13 411
12249.17 428
12250.22 406
12251.26 391
12252.31 385
12253.35 397
12254.40 379
12255.44 412
12256.49 391
12257.53 388
12258.58 380
12259.62 357
12260.67 377
12261.72 366
12262.76 374
12263.81 375
12264.85 381
12265.90 379
12266.94 356
12267.99 336
12269.04 377
12270.08 347
12271.13 369
12272.17 363
12273.22 376
12274.27 398
12275.31 369
12276.36 373
12277.41 357
12278.45 352
12279.50 352
12280.55 361
12281.59 364
12282.64 355
12283.69 377
12284.73 370
12285.78 360
12286.83 405
12287.87 370
12288.92 368
12289.97 370
12291.01 375
12292.06 358
12293.11 343
12294.15 342
12295.20 375
12296.25 355
12297.30 376
12298.34 349
12299.39 347
12300.44 349
12301.48 364
12302.53 371
12303.58 348
12304.63 369
12305.67 344
12306.72 352
12307.77 355
12308.82 362
12309.87 349
12310.91 321
12311.96 359
12313.01 363
12314.06 367
12315.10 370
12316.15 371
12317.20 353
12318.25 353
12319.30 337
12320.34 343
12321.39 356
12322.44 344
12323.49 353
12324.54 363
12325.59 347
12326.63 339
12327.68 335
12328.73 338
12329.78 322
12330.83 327
12331.88 328
12332.93 333
12333.98 346
12335.02 352
12336.07 334
12337.12 356
12338.17 320
12339.22 353
12340.27 349
12341.32 334
12342.37 341
12343.42 337
12344.47 329
12345.51 338
12346.56 359
12347.61 341
12348.66 331
12349.71 333
12350.76 312
12351.81 343
12352.86 334
12353.91 337
12354.96 350
12356.01 322
12357.06 339
12358.11 333
12359.16 342
12360.21 344
12361.26 325
12362.31 343
12363.36 349
12364.41 334
12365.46 341
12366.51 348
12367.56 380
12368.61 372
12369.66 343
12370.71 349
12371.76 337
12372.81 317
12373.86 354
12374.91 362
12375.96 344
12377.01 345
12378.06 359
12379.11 380
12380.17 339
12381.22 363
12382.27 357
12383.32 322
12384.37 357
12385.42 336
12386.47 345
12387.52 355
12388.57 331
12389.62 346
12390.67 351
12391.73 350
12392.78 369
12393.83 341
12394.88 324
12395.93 352
12396.98 339
12398.03 334
12399.09 346
12400.14 346
12401.19 335
12402.24 386
12403.29 376
12404.34 360
12405.40 342
12406.45 357
12407.50 391
12408.55 368
12409.60 345
12410.66 355
12411.71 359
12412.76 350
12413.81 378
12414.86 363
12415.92 372
12416.97 391
12418.02 395
12419.07 385
12420.13 384
12421.18 353
12422.23 370
12423.28 404
12424.34 395
12425.39 351
12426.44 348
12427.49 379
12428.55 365
12429.60 415
12430.65 372
12431.71 354
12432.76 405
12433.81 400
12434.86 388
12435.92 416
12436.97 398
12438.02 406
12439.08 387
12440.13 377
12441.18 371
12442.24 383
12443.29 403
12444.34 408
12445.40 387
12446.45 385
12447.50 416
12448.56 421
12449.61 433
12450.67 412
12451.72 421
12452.77 417
12453.83 465
12454.88 429
12455.94 447
12456.99 433
12458.04 445
12459.10 430
12460.15 441
12461.21 448
12462.26 440
12463.31 463
12464.37 474
12465.42 487
12466.48 499
12467.53 504
12468.59 545
12469.64 583
12470.70 595
12471.75 599
12472.80 606
12473.86 679
12474.91 725
12475.97 761
12477.02 775
12478.08 821
12479.13 837
12480.19 854
12481.24 861
12482.30 856
12483.35 856
12484.41 824
12485.46 786
12486.52 746
12487.57 725
12488.63 666
12489.69 655
12490.74 632
12491.80 602
12492.85 558
12493.91 516
12494.96 513
12496.02 473
12497.07 519
12498.13 509
12499.19 448
12500.24 448
12501.30 474
12502.35 498
12503.41 495
12504.47 476
12505.52 444
12506.58 460
12507.63 447
12508.69 455
12509.75 456
12510.80 461
12511.86 454
12512.91 459
12513.97 464
12515.03 462
12516.08 474
12517.14 473
12518.20 462
12519.25 489
12520.31 479
12521.37 446
12522.42 454
12523.48 493
12524.54 480
12525.59 478
12526.65 475
12527.71 477
12528.77 491
12529.82 452
12530.88 450
12531.94 447
12532.99 442
12534.05 456
12535.11 479
12536.17 461
12537.22 445
12538.28 437
12539.34 470
12540.40 466
12541.45 498
12542.51 479
12543.57 477
12544.63 514
12545.68 511
12546.74 481
12547.80 489
12548.86 484
12549.92 504
12550.97 530
12552.03 515
12553.09 504
12554.15 539
12555.21 558
12556.26 535
12557.32 567
12558.38 548
12559.44 545
12560.50 542
12561.56 589
12562.61 550
12563.67 541
12564.73 557
12565.79 534
12566.85 558
12567.91 510
12568.97 506
12570.02 514
12571.08 507
12572.14 506
12573.20 483
12574.26 501
12575.32 494
12576.38 491
12577.44 501
12578.50 499
12579.56 486
12580.61 493
12581.67 496
12582.73 476
12583.79 473
12584.85 469
12585.91 475
12586.97 483
12588.03 475
12589.09 444
12590.15 459
12591.21 467
12592.27 467
12593.33 459
12594.39 474
12595.45 463
12596.51 499
12597.57 484
12598.63 462
12599.69 455
12600.75 510
12601.81 484
12602.87 456
12603.93 450
12604.99 481
12606.05 483
12607.11 513
12608.17 473
12609.23 460
12610.29 461
12611.35 477
12612.41 488
12613.47 476
12614.53 483
12615.59 491
12616.66 497
12617.72 507
12618.78 508
12619.84 525
12620.90 510
12621.96 550
12623.02 528
12624.08 528
12625.14 553
12626.20 573
12627.26 555
12628.33 587
12629.39 566
12630.45 578
12631.51 582
12632.57 593
12633.63 570
12634.69 579
12635.76 568
12636.82 542
12637.88 560
12638.94 555
12640.00 565
12641.06 547
12642.13 530
12643.19 521
12644.25 507
12645.31 515
12646.37 502
12647.44 492
12648.50 511
12649.56 495
12650.62 480
12651.68 459
12652.75 467
12653.81 469
12654.87 471
12655.93 474
12657.00 467
12658.06 471
12659.12 468
12660.18 505
12661.25 475
12662.31 491
12663.37 505
12664.43 483
12665.50 485
12666.56 518
12667.62 479
12668.69 497
12669.75 535
12670.81 530
12671.88 489
12672.94 496
12674.00 466
12675.06 473
12676.13 511
12677.19 521
12678.25 504
12679.32 524
12680.38 525
12681.44 511
12682.51 499
12683.57 520
12684.64 533
12685.70 525
12686.76 519
12687.83 513
12688.89 483
12689.95 530
12691.02 503
12692.08 532
12693.15 530
12694.21 534
12695.27 558
12696.34 534
12697.40 550
12698.47 584
12699.53 570
12700.59 561
12701.66 564
12702.72 573
12703.79 588
12704.85 594
12705.92 581
12706.98 577
12708.05 616
12709.11 597
12710.18 594
12711.24 588
12712.30 575
12713.37 621
12714.43 619
12715.50 604
12716.56 594
12717.63 591
12718.69 616
12719.76 609
12720.82 632
12721.89 621
12722.95 595
12724.02 601
12725.09 595
12726.15 628
12727.22 630
12728.28 678
12729.35 654
12730.41 662
12731.48 703
12732.54 716
12733.61 698
12734.68 755
12735.74 750
12736.81 729
12737.87 709
12738.94 700
12740.00 746
12741.07 715
12742.14 732
12743.20 670
12744.27 620
12745.33 644
12746.40 646
12747.47 621
12748.53 605
12749.60 572
12750.67 578
12751.73 557
12752.80 560
12753.87 528
12754.93 528
12756.00 545
12757.07 535
12758.13 504
12759.20 547
12760.27 514
12761.33 515
12762.40 520
12763.47 496
12764.53 517
12765.60 525
12766.67 509
12767.73 484
12768.80 490
12769.87 459
12770.94 441
12772.00 493
12773.07 457
12774.14 466
12775.21 442
12776.27 468
12777.34 441
12778.41 453
12779.48 451
12780.54 451
12781.61 445
12782.68 453
12783.75 448
12784.81 430
12785.88 414
12786.95 431
12788.02 461
12789.09 424
12790.15 410
12791.22 424
12792.29 417
12793.36 432
12794.43 444
12795.49 431
12796.56 423
12797.63 432
12798.70 437
12799.77 420
12800.84 411
12801.90 430
12802.97 394
12804.04 444
12805.11 424
12806.18 435
12807.25 419
12808.32 411
12809.39 431
12810.45 433
12811.52 436
12812.59 457
12813.66 410
12814.73 411
12815.80 423
12816.87 412
12817.94 448
12819.01 449
12820.08 435
12821.15 464
12822.21 458
12823.28 436
12824.35 423
12825.42 450
12826.49 440
12827.56 445
12828.63 433
12829.70 435
12830.77 429
12831.84 449
12832.91 423
12833.98 394
12835.05 431
12836.12 404
12837.19 393
12838.26 396
12839.33 394
12840.40 404
12841.47 410
12842.54 402
12843.61 382
12844.68 376
12845.75 393
12846.82 390
12847.89 374
12848.96 363
12850.03 378
12851.10 357
12852.18 378
12853.25 371
12854.32 366
12855.39 366
12856.46 374
12857.53 389
12858.60 384
12859.67 365
12860.74 381
12861.81 371
12862.88 381
12863.96 396
12865.03 362
12866.10 354
12867.17 344
12868.24 340
12869.31 364
12870.38 331
12871.45 330
12872.53 360
12873.60 342
12874.67 347
12875.74 348
12876.81 324
12877.88 320
12878.96 324
12880.03 357
12881.10 362
12882.17 360
12883.24 352
12884.31 343
12885.39 330
12886.46 344
12887.53 348
12888.60 353
12889.68 324
12890.75 349
12891.82 342
12892.89 311
12893.96 309
12895.04 312
12896.11 314
12897.18 338
12898.25 341
12899.33 307
12900.40 302
12901.47 290
12902.54 330
12903.62 336
12904.69 316
12905.76 329
12906.84 293
12907.91 286
12908.98 315
12910.06 291
12911.13 307
12912.20 335
12913.27 302
12914.35 296
12915.42 300
12916.49 301
12917.57 308
12918.64 307
12919.71 278
12920.79 296
12921.86 309
12922.94 290
12924.01 296
12925.08 309
12926.16 284
12927.23 281
12928.30 293
12929.38 289
12930.45 290
12931.53 300
12932.60 294
12933.67 311
12934.75 288
12935.82 278
12936.90 276
12937.97 296
12939.04 294
12940.12 270
12941.19 280
12942.27 292
12943.34 264
12944.42 266
12945.49 287
12946.56 289
12947.64 304
12948.71 277
12949.79 261
12950.86 270
12951.94 272
12953.01 278
12954.09 288
12955.16 307
12956.24 263
12957.31 295
12958.39 292
12959.46 288
12960.54 290
12961.61 282
12962.69 282
12963.76 292
12964.84 316
12965.91 303
12966.99 273
12968.07 274
12969.14 270
12970.22 281
12971.29 277
12972.37 262
12973.44 262
12974.52 278
12975.59 284
12976.67 291
12977.75 278
12978.82 270
12979.90 280
12980.97 286
12982.05 279
12983.13 297
12984.20 294
12985.28 279
12986.35 286
12987.43 295
12988.51 271
12989.58 275
12990.66 285
12991.74 279
12992.81 284
12993.89 297
12994.97 305
12996.04 278
12997.12 283
12998.20 271
12999.27 278
13000.35 284
13001.43 301
13002.50 296
13003.58 293
13004.66 284
13005.73 287
13006.81 284
13007.89 281
13008.97 286
13010.04 269
13011.12 284
13012.20 267
13013.27 263
13014.35 278
13015.43 268
13016.51 262
13017.58 272
13018.66 300
13019.74 299
13020.82 253
13021.89 260
13022.97 289
13024.05 273
13025.13 299
13026.21 287
13027.28 280
13028.36 264
13029.44 281
13030.52 310
13031.60 314
13032.67 284
13033.75 285
13034.83 283
13035.91 290
13036.99 275
13038.07 270
13039.14 282
13040.22 294
13041.30 298
13042.38 288
13043.46 292
13044.54 296
13045.62 295
13046.69 293
13047.77 279
13048.85 294
13049.93 284
13051.01 296
13052.09 274
13053.17 287
13054.25 264
13055.33 292
13056.40 310
13057.48 292
13058.56 314
13059.64 292
13060.72 297
13061.80 311
13062.88 312
13063.96 296
13065.04 271
13066.12 259
13067.20 293
13068.28 292
13069.36 295
13070.44 276
13071.52 289
13072.60 292
13073.68 300
13074.76 285
13075.84 278
13076.92 286
13078.00 274
13079.08 281
13080.16 278
13081.24 301
13082.32 305
13083.40 300
13084.48 294
13085.56 294
13086.64 308
13087.72 284
13088.80 289
13089.88 256
13090.96 293
13092.04 272
13093.12 319
13094.20 313
13095.28 276
13096.36 271
13097.44 282
13098.52 282
13099.61 297
13100.69 294
13101.77 284
13102.85 300
13103.93 289
13105.01 298
13106.09 290
13107.17 306
13108.25 310
13109.34 310
13110.42 302
13111.50 299
13112.58 281
13113.66 311
13114.74 311
13115.82 313
13116.91 307
13117.99 324
13119.07 322
13120.15 353
13121.23 322
13122.31 306
13123.40 334
13124.48 326
13125.56 282
13126.64 325
13127.72 337
13128.81 315
13129.89 329
13130.97 342
13132.05 331
13133.14 342
13134.22 321
13135.30 333
13136.38 319
13137.47 309
13138.55 296
13139.63 301
13140.71 319
13141.80 304
13142.88 300
13143.96 326
13145.04 312
13146.13 292
13147.21 292
13148.29 292
13149.38 293
13150.46 320
13151.54 301
13152.62 315
13153.71 310
13154.79 333
13155.87 299
13156.96 293
13158.04 307
13159.12 304
13160.21 315
13161.29 303
13162.37 333
13163.46 290
13164.54 311
13165.62 309
13166.71 323
13167.79 306
13168.88 321
13169.96 308
13171.04 325
13172.13 322
13173.21 319
13174.30 305
13175.38 318
13176.46 332
13177.55 311
13178.63 316
13179.72 305
13180.80 307
13181.88 325
13182.97 315
13184.05 302
13185.14 346
13186.22 326
13187.31 326
13188.39 335
13189.48 327
13190.56 308
13191.65 307
13192.73 330
13193.81 332
13194.90 330
13195.98 315
13197.07 326
13198.15 329
13199.24 339
13200.32 353
13201.41 308
13202.49 311
13203.58 280
13204.67 316
13205.75 341
13206.84 321
13207.92 308
13209.01 311
13210.09 301
13211.18 315
13212.26 334
13213.35 337
13214.43 341
13215.52 323
13216.61 327
13217.69 336
13218.78 331
13219.86 316
13220.95 330
13222.04 336
13223.12 318
13224.21 327
13225.29 330
13226.38 335
13227.47 317
13228.55 316
13229.64 341
13230.72 315
13231.81 335
13232.90 341
13233.98 338
13235.07 332
13236.16 350
13237.24 351
13238.33 339
13239.42 335
13240.50 341
13241.59 359
13242.68 331
13243.76 338
13244.85 334
13245.94 336
13247.02 344
13248.11 331
13249.20 334
13250.29 349
13251.37 335
13252.46 329
13253.55 345
13254.63 325
13255.72 359
13256.81 351
13257.90 330
13258.98 332
13260.07 367
13261.16 355
13262.25 351
13263.33 349
13264.42 358
13265.51 372
13266.60 354
13267.69 355
13268.77 368
13269.86 354
13270.95 365
13272.04 368
13273.13 397
13274.21 357
13275.30 376
13276.39 377
13277.48 386
13278.57 376
13279.65 379
13280.74 393
13281.83 408
13282.92 406
13284.01 389
13285.10 392
13286.19 403
13287.27 410
13288.36 404
13289.45 385
13290.54 406
13291.63 414
13292.72 407
13293.81 403
13294.90 426
13295.98 424
13297.07 420
13298.16 396
13299.25 448
13300.34 435
13301.43 445
13302.52 431
13303.61 436
13304.70 439
13305.79 433
13306.88 432
13307.97 439
13309.06 423
13310.15 436
13311.24 466
13312.32 438
13313.41 418
13314.50 440
13315.59 434
13316.68 448
13317.77 466
13318.86 465
13319.95 436
13321.04 462
13322.13 473
13323.22 445
13324.31 444
13325.40 469
13326.49 477
13327.58 461
13328.68 455
13329.77 477
13330.86 486
13331.95 485
13333.04 488
13334.13 486
13335.22 484
13336.31 548
13337.40 523
13338.49 491
13339.58 503
13340.67 492
13341.76 502
13342.85 510
13343.94 516
13345.04 493
13346.13 513
13347.22 527
13348.31 524
13349.40 522
13350.49 545
13351.58 561
13352.67 564
13353.77 511
13354.86 507
13355.95 502
13357.04 510
13358.13 530
13359.22 552
13360.31 553
13361.41 558
13362.50 539
13363.59 544
13364.68 600
13365.77 585
13366.87 577
13367.96 557
13369.05 576
13370.14 592
13371.23 614
13372.33 580
13373.42 611
13374.51 606
13375.60 597
13376.69 576
13377.79 580
13378.88 558
13379.97 544
13381.06 563
13382.16 557
13383.25 516
13384.34 502
13385.43 478
13386.53 503
13387.62 505
13388.71 463
13389.81 469
13390.90 461
13391.99 473
13393.08 489
13394.18 468
13395.27 427
13396.36 447
13397.46 450
13398.55 444
13399.64 450
13400.74 443
13401.83 451
13402.92 451
13404.02 442
13405.11 413
13406.20 415
13407.30 435
13408.39 446
13409.48 432
13410.58 447
13411.67 422
13412.77 418
13413.86 440
13414.95 446
13416.05 438
13417.14 465
13418.23 446
13419.33 468
13420.42 457
13421.52 439
13422.61 447
13423.71 450
13424.80 469
13425.89 454
13426.99 441
13428.08 462
13429.18 453
13430.27 473
13431.37 456
13432.46 445
13433.56 455
13434.65 441
13435.74 475
13436.84 479
13437.93 478
13439.03 481
13440.12 469
13441.22 474
13442.31 471
13443.41 494
13444.50 477
13445.60 482
13446.69 480
13447.79 495
13448.88 493
13449.98 457
13451.08 481
13452.17 463
13453.27 505
13454.36 505
13455.46 453
13456.55 482
13457.65 508
13458.74 534
13459.84 517
13460.94 511
13462.03 533
13463.13 494
13464.22 514
13465.32 495
13466.41 484
13467.51 510
13468.61 518
13469.70 514
13470.80 515
13471.90 532
13472.99 538
13474.09 533
13475.18 526
13476.28 525
13477.38 557
13478.47 549
13479.57 568
13480.67 548
13481.76 543
13482.86 539
13483.96 554
13485.05 519
13486.15 507
13487.25 551
13488.34 567
13489.44 564
13490.54 577
13491.63 580
13492.73 559
13493.83 602
13494.93 576
13496.02 577
13497.12 591
13498.22 587
13499.31 612
13500.41 624
13501.51 640
13502.61 629
13503.70 634
13504.80 618
13505.90 626
13507.00 651
13508.09 642
13509.19 646
13510.29 670
13511.39 648
13512.49 637
13513.58 650
13514.68 619
13515.78 625
13516.88 602
13517.98 600
13519.07 574
13520.17 569
13521.27 588
13522.37 560
13523.47 570
13524.57 566
13525.66 558
13526.76 533
13527.86 536
13528.96 510
13530.06 518
13531.16 501
13532.25 506
13533.35 480
13534.45 531
13535.55 511
13536.65 499
13537.75 484
13538.85 485
13539.95 466
13541.05 510
13542.14 486
13543.24 466
13544.34 494
13545.44 446
13546.54 460
13547.64 469
13548.74 479
13549.84 435
13550.94 445
13552.04 441
13553.14 443
13554.24 440
13555.34 450
13556.44 443
13557.54 446
13558.64 436
13559.74 436
13560.84 436
13561.94 417
13563.04 440
13564.13 431
13565.23 427
13566.34 429
13567.44 424
13568.54 422
13569.64 430
13570.74 429
13571.84 413
13572.94 394
13574.04 425
13575.14 426
13576.24 422
13577.34 436
13578.44 443
13579.54 450
13580.64 395
13581.74 423
13582.84 429
13583.94 439
13585.04 433
13586.14 439
13587.24 427
13588.35 412
13589.45 417
13590.55 419
13591.65 419
13592.75 411
13593.85 425
13594.95 458
13596.05 449
13597.15 436
13598.26 448
13599.36 439
13600.46 433
13601.56 439
13602.66 431
13603.76 428
13604.86 446
13605.97 425
13607.07 423
13608.17 449
13609.27 415
13610.37 450
13611.47 422
13612.58 416
13613.68 413
13614.78 438
13615.88 445
13616.98 459
13618.09 445
13619.19 434
13620.29 425
13621.39 449
13622.50 427
13623.60 446
13624.70 453
13625.80 412
13626.91 445
13628.01 452
13629.11 440
13630.21 432
13631.32 447
13632.42 436
13633.52 442
13634.62 436
13635.73 427
13636.83 438
13637.93 433
13639.04 452
13640.14 446
13641.24 442
13642.35 457
13643.45 430
13644.55 445
13645.65 462
13646.76 430
13647.86 446
13648.96 436
13650.07 443
13651.17 442
13652.28 438
13653.38 427
13654.48 426
13655.59 446
13656.69 437
13657.79 436
13658.90 455
13660.00 450
13661.11 426
13662.21 464
13663.31 468
13664.42 437
13665.52 417
13666.63 427
13667.73 414
13668.83 419
13669.94 427
13671.04 439
13672.15 443
13673.25 444
13674.36 446
13675.46 446
13676.56 451
13677.67 452
13678.77 443
13679.88 449
13680.98 469
13682.09 450
13683.19 445
13684.30 450
13685.40 465
13686.51 463
13687.61 463
13688.72 472
13689.82 461
13690.93 455
13692.03 425
13693.14 452
13694.24 440
13695.35 443
13696.45 449
13697.56 490
13698.66 465
13699.77 449
13700.87 436
13701.98 440
13703.09 485
13704.19 510
13705.30 485
13706.40 482
13707.51 469
13708.61 489
13709.72 486
13710.83 490
13711.93 466
13713.04 474
13714.14 506
13715.25 496
13716.36 488
13717.46 512
13718.57 499
13719.67 525
13720.78 557
13721.89 490
13722.99 518
13724.10 520
13725.21 498
13726.31 527
13727.42 528
13728.53 540
13729.63 543
13730.74 565
13731.85 586
13732.95 604
13734.06 547
13735.17 553
13736.27 581
13737.38 585
13738.49 560
13739.59 593
13740.70 599
13741.81 573
13742.92 548
13744.02 614
13745.13 617
13746.24 633
13747.35 627
13748.45 622
13749.56 633
13750.67 623
13751.78 676
13752.88 647
13753.99 648
13755.10 667
13756.21 696
13757.31 682
13758.42 690
13759.53 731
13760.64 738
13761.75 790
13762.85 798
13763.96 820
13765.07 791
13766.18 833
13767.29 833
13768.39 864
13769.50 836
13770.61 843
13771.72 853
13772.83 857
13773.94 873
13775.04 870
13776.15 933
13777.26 888
13778.37 896
13779.48 851
13780.59 850
13781.70 809
13782.80 799
13783.91 812
13785.02 770
13786.13 722
13787.24 727
13788.35 703
13789.46 692
13790.57 659
13791.68 651
13792.79 634
13793.90 622
13795.00 606
13796.11 590
13797.22 575
13798.33 566
13799.44 546
13800.55 559
13801.66 526
13802.77 538
13803.88 545
13804.99 539
13806.10 557
13807.21 513
13808.32 511
13809.43 528
13810.54 507
13811.65 516
13812.76 516
13813.87 528
13814.98 513
13816.09 523
13817.20 496
13818.31 499
13819.42 495
13820.53 482
13821.64 522
13822.75 509
13823.86 498
13824.97 472
13826.08 497
13827.19 505
13828.30 478
13829.41 499
13830.53 494
13831.64 494
13832.75 510
13833.86 510
13834.97 500
13836.08 501
13837.19 485
13838.30 493
13839.41 486
13840.52 477
13841.64 482
13842.75 481
13843.86 499
13844.97 493
13846.08 480
13847.19 476
13848.30 523
13849.41 493
13850.53 506
13851.64 499
13852.75 524
13853.86 529
13854.97 490
13856.08 519
13857.20 493
13858.31 503
13859.42 524
13860.53 496
13861.64 494
13862.76 494
13863.87 483
13864.98 496
13866.09 522
13867.20 507
13868.32 537
13869.43 537
13870.54 534
13871.65 544
13872.77 522
13873.88 532
13874.99 527
13876.10 531
13877.22 515
13878.33 538
13879.44 519
13880.55 551
13881.67 574
13882.78 537
13883.89 551
13885.01 554
13886.12 549
13887.23 577
13888.34 540
13889.46 553
13890.57 583
13891.68 607
13892.80 620
13893.91 574
13895.02 624
13896.14 623
13897.25 605
13898.36 649
13899.48 628
13900.59 631
13901.70 624
13902.82 617
13903.93 613
13905.05 610
13906.16 615
13907.27 607
13908.39 578
13909.50 563
13910.61 558
13911.73 540
13912.84 532
13913.96 493
13915.07 498
13916.19 494
13917.30 501
13918.41 488
13919.53 471
13920.64 483
13921.76 489
13922.87 460
13923.99 480
13925.10 470
13926.21 464
13927.33 486
13928.44 501
13929.56 444
13930.67 447
13931.79 465
13932.90 466
13934.02 480
13935.13 456
13936.25 449
13937.36 461
13938.48 453
13939.59 468
13940.71 457
13941.82 431
13942.94 466
13944.05 457
13945.17 439
13946.28 444
13947.40 434
13948.52 444
13949.63 450
13950.75 448
13951.86 432
13952.98 424
13954.09 436
13955.21 420
13956.32 415
13957.44 442
13958.56 415
13959.67 428
13960.79 422
13961.90 402
13963.02 406
13964.14 414
13965.25 418
13966.37 416
13967.48 419
13968.60 405
13969.72 427
13970.83 436
13971.95 415
13973.07 407
13974.18 426
13975.30 445
13976.42 439
13977.53 447
13978.65 426
13979.77 415
13980.88 427
13982.00 458
13983.12 417
13984.23 428
13985.35 435
13986.47 428
13987.58 436
13988.70 429
13989.82 424
13990.94 429
13992.05 418
13993.17 427
13994.29 422
13995.40 429
13996.52 442
13997.64 429
13998.76 424
13999.87 433
14000.99 443
14002.11 435
14003.23 423
14004.35 417
14005.46 432
14006.58 446
14007.70 436
14008.82 440
14009.93 419
14011.05 447
14012.17 435
14013.29 472
14014.41 417
14015.52 440
14016.64 439
14017.76 439
14018.88 449
14020.00 429
14021.12 446
14022.23 411
14023.35 420
14024.47 401
14025.59 415
14026.71 449
14027.83 424
14028.95 440
14030.06 448
14031.18 440
14032.30 444
14033.42 457
14034.54 411
14035.66 415
14036.78 446
14037.90 464
14039.02 460
14040.14 462
14041.25 438
14042.37 471
14043.49 455
14044.61 454
14045.73 448
14046.85 478
14047.97 474
14049.09 487
14050.21 474
14051.33 459
14052.45 464
14053.57 469
14054.69 471
14055.81 478
14056.93 498
14058.05 463
14059.17 493
14060.29 494
14061.41 504
14062.53 488
14063.65 487
14064.77 534
14065.89 522
14067.01 532
14068.13 507
14069.25 506
14070.37 543
14071.49 541
14072.61 544
14073.73 513
14074.85 538
14075.97 518
14077.09 525
14078.21 514
14079.33 517
14080.45 542
14081.57 554
14082.69 546
14083.82 505
14084.94 484
14086.06 529
14087.18 544
14088.30 494
14089.42 468
14090.54 509
14091.66 492
14092.78 510
14093.91 543
14095.03 514
14096.15 531
14097.27 511
14098.39 515
14099.51 527
14100.63 524
14101.76 524
14102.88 511
14104.00 507
14105.12 498
14106.24 500
14107.36 524
14108.49 513
14109.61 483
14110.73 473
14111.85 468
14112.97 477
14114.10 484
14115.22 459
14116.34 477
14117.46 463
14118.58 444
14119.71 437
14120.83 449
14121.95 438
14123.07 427
14124.20 439
14125.32 422
14126.44 403
14127.56 402
14128.69 414
14129.81 423
14130.93 417
14132.06 435
14133.18 407
14134.30 403
14135.42 410
14136.55 417
14137.67 418
14138.79 407
14139.92 406
14141.04 392
14142.16 424
14143.29 414
14144.41 392
14145.53 375
14146.66 391
14147.78 369
14148.90 385
14150.03 404
14151.15 400
14152.27 379
14153.40 393
14154.52 403
14155.64 391
14156.77 389
14157.89 380
14159.02 393
14160.14 400
14161.26 393
14162.39 380
14163.51 392
14164.64 402
14165.76 392
14166.88 393
14168.01 383
14169.13 387
14170.26 386
14171.38 381
14172.51 391
14173.63 371
14174.75 374
14175.88 369
14177.00 375
14178.13 378
14179.25 367
14180.38 370
14181.50 368
14182.63 383
14183.75 374
14184.88 376
14186.00 363
14187.13 389
14188.25 372
14189.38 368
14190.50 372
14191.63 361
14192.75 339
14193.88 362
14195.00 364
14196.13 342
14197.25 340
14198.38 366
14199.50 346
14200.63 374
14201.76 355
14202.88 343
14204.01 313
14205.13 360
14206.26 361
14207.38 362
14208.51 337
14209.64 348
14210.76 368
14211.89 381
14213.01 359
14214.14 326
14215.27 332
14216.39 351
14217.52 343
14218.64 323
14219.77 350
14220.90 344
14222.02 337
14223.15 334
14224.28 318
14225.40 328
14226.53 300
14227.66 342
14228.78 320
14229.91 299
14231.04 319
14232.16 312
14233.29 332
14234.42 306
14235.54 345
14236.67 350
14237.80 321
14238.92 314
14240.05 304
14241.18 316
14242.31 301
14243.43 333
14244.56 318
14245.69 319
14246.82 332
14247.94 314
14249.07 307
14250.20 313
14251.33 310
14252.45 315
14253.58 296
14254.71 305
14255.84 320
14256.96 321
14258.09 310
14259.22 340
14260.35 300
14261.47 310
14262.60 301
14263.73 290
14264.86 303
14265.99 330
14267.12 319
14268.24 295
14269.37 326
14270.50 321
14271.63 301
14272.76 301
14273.89 310
14275.01 305
14276.14 303
14277.27 305
14278.40 302
14279.53 315
14280.66 302
14281.79 305
14282.91 299
14284.04 309
14285.17 287
14286.30 295
14287.43 305
14288.56 291
14289.69 286
14290.82 274
14291.95 277
14293.08 287
14294.20 302
14295.33 276
14296.46 281
14297.59 269
14298.72 281
14299.85 278
14300.98 284
14302.11 269
14303.24 273
14304.37 272
14305.50 286
14306.63 256
14307.76 292
14308.89 292
14310.02 272
14311.15 279
14312.28 284
14313.41 289
14314.54 291
14315.67 269
14316.80 272
14317.93 268
14319.06 278
14320.19 282
14321.32 255
14322.45 283
14323.58 279
14324.71 259
14325.84 281
14326.97 274
14328.10 279
14329.23 293
14330.36 289
14331.49 256
14332.62 271
14333.76 245
14334.89 254
14336.02 270
14337.15 277
14338.28 292
14339.41 257
14340.54 279
14341.67 255
14342.80 288
14343.93 279
14345.07 260
14346.20 265
14347.33 276
14348.46 275
14349.59 264
14350.72 263
14351.85 276
14352.99 293
14354.12 261
14355.25 248
14356.38 265
14357.51 281
14358.64 272
14359.78 251
14360.91 280
14362.04 251
14363.17 280
14364.30 278
14365.44 272
14366.57 246
14367.70 250
14368.83 273
14369.96 270
14371.10 269
14372.23 268
14373.36 270
14374.49 270
14375.63 270
14376.76 268
14377.89 286
14379.02 300
14380.16 260
14381.29 284
14382.42 279
14383.55 269
14384.69 269
14385.82 294
14386.95 264
14388.09 263
14389.22 263
14390.35 250
14391.49 264
14392.62 269
14393.75 284
14394.89 278
14396.02 295
14397.15 278
14398.28 276
14399.42 274
14400.55 289
14401.69 274
14402.82 302
14403.95 287
14405.09 283
14406.22 264
14407.35 261
14408.49 285
14409.62 291
14410.75 288
14411.89 295
14413.02 293
14414.16 314
14415.29 286
14416.42 290
14417.56 288
14418.69 286
14419.83 317
14420.96 295
14422.10 319
14423.23 317
14424.36 310
14425.50 295
14426.63 306
14427.77 324
14428.90 301
14430.04 306
14431.17 316
14432.31 310
14433.44 324
14434.58 308
14435.71 314
14436.85 302
14437.98 286
14439.12 309
14440.25 295
14441.39 301
14442.52 316
14443.66 291
14444.79 285
14445.93 302
14447.06 322
14448.20 308
14449.33 318
14450.47 303
14451.60 316
14452.74 316
14453.87 307
14455.01 299
14456.14 324
14457.28 307
14458.42 302
14459.55 299
14460.69 319
14461.82 318
14462.96 351
14464.10 317
14465.23 327
14466.37 324
14467.50 323
14468.64 341
14469.78 331
14470.91 313
14472.05 338
14473.18 321
14474.32 332
14475.46 343
14476.59 329
14477.73 319
14478.87 310
14480.00 335
14481.14 313
14482.28 337
14483.41 328
14484.55 333
14485.69 310
14486.82 306
14487.96 339
14489.10 301
14490.23 327
14491.37 315
14492.51 310
14493.65 331
14494.78 337
14495.92 327
14497.06 340
14498.19 342
14499.33 310
14500.47 314
14501.61 324
14502.74 326
14503.88 329
14505.02 332
14506.16 322
14507.29 331
14508.43 350
14509.57 353
14510.71 328
14511.85 342
14512.98 332
14514.12 339
14515.26 340
14516.40 338
14517.54 329
14518.67 343
14519.81 304
14520.95 315
14522.09 306
14523.23 304
14524.36 321
14525.50 320
14526.64 286
14527.78 311
14528.92 319
14530.06 304
14531.19 293
14532.33 302
14533.47 298
14534.61 310
14535.75 305
14536.89 318
14538.03 303
14539.17 291
14540.31 282
14541.44 280
14542.58 282
14543.72 310
14544.86 302
14546.00 316
14547.14 296
14548.28 302
14549.42 311
14550.56 317
14551.70 297
14552.84 314
14553.98 322
14555.12 307
14556.25 280
14557.39 291
14558.53 296
14559.67 292
14560.81 297
14561.95 281
14563.09 297
14564.23 302
14565.37 275
14566.51 284
14567.65 274
14568.79 276
14569.93 298
14571.07 300
14572.21 310
14573.35 291
14574.49 284
14575.63 279
14576.77 312
14577.92 323
14579.06 326
14580.20 326
14581.34 299
14582.48 330
14583.62 340
14584.76 310
14585.90 300
14587.04 317
14588.18 317
14589.32 323
14590.46 299
14591.60 332
14592.74 317
14593.89 317
14595.03 320
14596.17 335
14597.31 306
14598.45 323
14599.59 309
14600.73 332
14601.87 341
14603.02 311
14604.16 323
14605.30 324
14606.44 336
14607.58 324
14608.72 315
14609.86 327
14611.01 313
14612.15 318
14613.29 331
14614.43 340
14615.57 317
14616.72 332
14617.86 325
14619.00 339
14620.14 342
14621.28 361
14622.43 370
14623.57 356
14624.71 337
14625.85 368
14627.00 375
14628.14 373
14629.28 353
14630.42 354
14631.56 369
14632.71 380
14633.85 369
14634.99 401
14636.14 400
14637.28 405
14638.42 410
14639.56 396
14640.71 409
14641.85 361
14642.99 389
14644.14 392
14645.28 399
14646.42 379
14647.56 361
14648.71 358
14649.85 368
14650.99 342
14652.14 329
14653.28 331
14654.42 318
14655.57 326
14656.71 305
14657.85 299
14659.00 289
14660.14 292
14661.29 300
14662.43 311
14663.57 273
14664.72 268
14665.86 279
14667.00 290
14668.15 296
14669.29 283
14670.44 283
14671.58 274
14672.73 291
14673.87 257
14675.01 284
14676.16 283
14677.30 285
14678.45 286
14679.59 265
14680.74 271
14681.88 269
14683.02 267
14684.17 249
14685.31 261
14686.46 254
14687.60 258
14688.75 235
14689.89 267
14691.04 262
14692.18 259
14693.33 259
14694.47 261
14695.62 242
14696.76 245
14697.91 255
14699.05 227
14700.20 239
14701.34 252
14702.49 243
14703.63 260
14704.78 234
14705.92 217
14707.07 265
14708.22 253
14709.36 227
14710.51 223
14711.65 243
14712.80 237
14713.94 251
14715.09 245
14716.23 229
14717.38 242
14718.53 222
14719.67 236
14720.82 246
14721.96 252
14723.11 255
14724.26 221
14725.40 231
14726.55 246
14727.70 226
14728.84 256
14729.99 238
14731.13 239
14732.28 250
14733.43 227
14734.57 236
14735.72 229
14736.87 220
14738.01 238
14739.16 257
14740.31 245
14741.45 242
14742.60 247
14743.75 239
14744.89 231
14746.04 253
14747.19 226
14748.34 229
14749.48 232
14750.63 250
14751.78 224
14752.92 228
14754.07 238
14755.22 212
14756.37 227
14757.51 241
14758.66 230
14759.81 221
14760.96 211
14762.10 211
14763.25 225
14764.40 207
14765.55 213
14766.70 211
14767.84 211
14768.99 241
14770.14 226
14771.29 223
14772.43 207
14773.58 220
14774.73 210
14775.88 218
14777.03 215
14778.18 221
14779.32 212
14780.47 199
14781.62 223
14782.77 205
14783.92 218
14785.07 229
14786.21 210
14787.36 219
14788.51 206
14789.66 205
14790.81 211
14791.96 207
14793.11 211
14794.26 195
14795.40 202
14796.55 205
14797.70 197
14798.85 209
14800.00 224
14801.15 212
14802.30 209
14803.45 216
14804.60 222
14805.75 205
14806.90 199
14808.05 208
14809.19 192
14810.34 187
14811.49 205
14812.64 180
14813.79 221
14814.94 183
14816.09 202
14817.24 220
14818.39 191
14819.54 181
14820.69 187
14821.84 189
14822.99 188
14824.14 191
14825.29 187
14826.44 205
14827.59 200
14828.74 191
14829.89 210
14831.04 193
14832.19 167
14833.34 173
14834.49 191
14835.64 181
14836.79 182
14837.95 168
14839.10 183
14840.25 182
14841.40 177
14842.55 184
14843.70 187
14844.85 170
14846.00 188
14847.15 189
14848.30 188
14849.45 177
14850.60 175
14851.76 162
14852.91 174
14854.06 191
14855.21 176
14856.36 188
14857.51 185
14858.66 178
14859.81 185
14860.97 170
14862.12 174
14863.27 180
14864.42 174
14865.57 183
14866.72 191
14867.88 181
14869.03 179
14870.18 194
14871.33 175
14872.48 195
14873.64 195
14874.79 200
14875.94 169
14877.09 174
14878.24 188
14879.40 180
14880.55 184
14881.70 178
14882.85 176
14884.00 153
14885.16 175
14886.31 201
14887.46 182
14888.61 179
14889.77 187
14890.92 176
14892.07 178
14893.23 150
14894.38 184
14895.53 172
14896.68 164
14897.84 183
14898.99 180
14900.14 183
14901.30 173
14902.45 165
14903.60 165
14904.75 171
14905.91 182
14907.06 182
14908.21 182
14909.37 164
14910.52 170
14911.67 191
14912.83 198
14913.98 159
14915.14 170
14916.29 171
14917.44 172
14918.60 164
14919.75 196
14920.90 183
14922.06 191
14923.21 180
14924.37 188
14925.52 170
14926.67 174
14927.83 181
14928.98 184
14930.14 182
14931.29 191
14932.44 182
14933.60 181
14934.75 166
14935.91 169
14937.06 167
14938.22 183
14939.37 178
14940.52 192
14941.68 170
14942.83 173
14943.99 173
14945.14 189
14946.30 197
14947.45 165
14948.61 164
14949.76 180
14950.92 179
14952.07 183
14953.23 170
14954.38 163
14955.54 159
14956.69 177
14957.85 182
14959.00 190
14960.16 175
14961.31 174
14962.47 176
14963.62 185
14964.78 160
14965.94 157
14967.09 189
14968.25 181
14969.40 202
14970.56 180
14971.71 175
14972.87 182
14974.03 182
14975.18 173
14976.34 181
14977.49 182
14978.65 169
14979.81 181
14980.96 188
14982.12 164
14983.27 156
14984.43 152
14985.59 169
14986.74 163
14987.90 163
14989.06 165
14990.21 179
14991.37 185
14992.53 173
14993.68 189
14994.84 177
14996.00 176
14997.15 172
14998.31 171
14999.47 172
15000.62 178
15001.78 177
15002.94 182
15004.09 188
15005.25 153
15006.41 170
15007.56 171
15008.72 171
15009.88 181
15011.04 156
15012.19 177
15013.35 165
15014.51 170
15015.67 186
15016.82 169
15017.98 156
15019.14 169
15020.30 163
15021.45 174
15022.61 166
15023.77 178
15024.93 180
15026.08 167
15027.24 175
15028.40 192
15029.56 165
15030.72 169
15031.87 163
15033.03 178
15034.19 173
15035.35 166
15036.51 181
15037.67 171
15038.82 177
15039.98 180
15041.14 175
15042.30 174
15043.46 181
15044.62 176
15045.78 187
15046.93 175
15048.09 171
15049.25 167
15050.41 178
15051.57 170
15052.73 160
15053.89 157
15055.05 150
15056.20 174
15057.36 164
15058.52 175
15059.68 185
15060.84 166
15062.00 184
15063.16 177
15064.32 169
15065.48 163
15066.64 150
15067.80 173
15068.96 174
15070.12 162
15071.28 166
15072.44 163
15073.60 164
15074.76 170
15075.91 157
15077.07 159
15078.23 179
15079.39 174
15080.55 186
15081.71 172
15082.87 163
15084.03 157
15085.19 178
15086.35 190
15087.51 159
15088.68 169
15089.84 154
15091.00 168
15092.16 171
15093.32 165
15094.48 159
15095.64 173
15096.80 183
15097.96 162
15099.12 166
15100.28 172
15101.44 181
15102.60 185
15103.76 180
15104.92 181
15106.08 191
15107.25 185
15108.41 189
15109.57 157
15110.73 161
15111.89 181
15113.05 183
15114.21 180
15115.37 156
15116.54 195
15117.70 167
15118.86 141
15120.02 172
15121.18 175
15122.34 175
15123.50 184
15124.67 158
15125.83 191
15126.99 160
15128.15 170
15129.31 172
15130.47 176
15131.64 190
15132.80 171
15133.96 181
15135.12 160
15136.28 187
15137.45 183
15138.61 184
15139.77 175
15140.93 176
15142.10 177
15143.26 186
15144.42 201
15145.58 167
15146.75 185
15147.91 205
15149.07 176
15150.23 196
15151.40 182
15152.56 186
15153.72 191
15154.88 186
15156.05 192
15157.21 201
15158.37 209
15159.54 190
15160.70 186
15161.86 201
15163.03 196
15164.19 188
15165.35 201
15166.52 183
15167.68 197
15168.84 196
15170.01 203
15171.17 186
15172.33 208
15173.50 217
15174.66 216
15175.82 209
15176.99 202
15178.15 188
15179.31 210
15180.48 190
15181.64 207
15182.81 184
15183.97 218
15185.13 216
15186.30 210
15187.46 206
15188.63 185
15189.79 212
15190.95 213
15192.12 211
15193.28 207
15194.45 183
15195.61 214
15196.78 223
15197.94 203
15199.10 203
15200.27 232
15201.43 214
15202.60 227
15203.76 200
15204.93 224
15206.09 201
15207.26 188
15208.42 213
15209.59 219
15210.75 213
15211.92 202
15213.08 221
15214.25 213
15215.41 198
15216.58 200
15217.74 228
15218.91 205
15220.07 228
15221.24 228
15222.40 214
15223.57 207
15224.74 233
15225.90 209
15227.07 211
15228.23 228
15229.40 231
15230.56 241
15231.73 227
15232.89 212
15234.06 223
15235.23 227
15236.39 226
15237.56 241
15238.72 237
15239.89 240
15241.06 243
15242.22 225
15243.39 220
15244.56 237
15245.72 235
15246.89 239
15248.05 222
15249.22 214
15250.39 236
15251.55 237
15252.72 242
15253.89 235
15255.05 228
15256.22 232
15257.39 216
15258.55 238
15259.72 226
15260.89 215
15262.05 221
15263.22 219
15264.39 225
15265.56 207
15266.72 211
15267.89 206
15269.06 206
15270.22 224
15271.39 196
15272.56 224
15273.73 210
15274.89 214
15276.06 207
15277.23 193
15278.40 187
15279.56 191
15280.73 197
15281.90 200
15283.07 194
15284.23 202
15285.40 204
15286.57 187
15287.74 189
15288.91 202
15290.07 216
15291.24 197
15292.41 197
15293.58 210
15294.75 215
15295.92 201
15297.08 212
15298.25 187
15299.42 202
15300.59 206
15301.76 200
15302.93 186
15304.09 167
15305.26 192
15306.43 204
15307.60 219
15308.77 205
15309.94 204
15311.11 190
15312.28 189
15313.44 206
15314.61 183
15315.78 204
15316.95 215
15318.12 190
15319.29 195
15320.46 198
15321.63 199
15322.80 214
15323.97 197
15325.14 209
15326.30 210
15327.47 197
15328.64 219
15329.81 201
15330.98 200
15332.15 188
15333.32 220
15334.49 216
15335.66 212
15336.83 214
15338.00 225
15339.17 215
15340.34 223
15341.51 203
15342.68 229
15343.85 218
15345.02 224
15346.19 224
15347.36 224
15348.53 218
15349.70 240
15350.87 208
15352.04 228
15353.21 208
15354.38 212
15355.55 213
15356.72 222
15357.90 227
15359.07 206
15360.24 223
15361.41 225
15362.58 217
15363.75 207
15364.92 207
15366.09 217
15367.26 219
15368.43 249
15369.60 233
15370.77 237
15371.95 214
15373.12 229
15374.29 243
15375.46 253
15376.63 245
15377.80 225
15378.97 232
15380.15 234
15381.32 225
15382.49 228
15383.66 208
15384.83 210
15386.00 236
15387.17 247
15388.35 215
15389.52 225
15390.69 226
15391.86 215
15393.03 226
15394.21 217
15395.38 214
15396.55 228
15397.72 196
15398.89 192
15400.07 230
15401.24 244
15402.41 217
15403.58 193
15404.76 208
15405.93 202
15407.10 208
15408.27 204
15409.45 202
15410.62 191
15411.79 193
15412.96 207
15414.14 205
15415.31 208
15416.48 190
15417.66 196
15418.83 188
15420.00 197
15421.17 196
15422.35 198
15423.52 207
15424.69 188
15425.87 195
15427.04 174
15428.21 181
15429.39 198
15430.56 196
15431.73 206
15432.91 208
15434.08 198
15435.25 187
15436.43 186
15437.60 200
15438.77 190
15439.95 198
15441.12 193
15442.30 205
15443.47 175
15444.64 174
15445.82 175
15446.99 173
15448.17 191
15449.34 190
15450.51 187
15451.69 182
15452.86 188
15454.04 182
15455.21 177
15456.39 183
15457.56 190
15458.73 203
15459.91 196
15461.08 178
15462.26 174
15463.43 193
15464.61 185
15465.78 172
15466.96 196
15468.13 178
15469.31 176
15470.48 212
15471.66 206
15472.83 165
15474.01 175
15475.18 171
15476.36 186
15477.53 188
15478.71 198
15479.88 206
15481.06 216
15482.23 187
15483.41 190
15484.58 172
15485.76 186
15486.93 194
15488.11 215
15489.29 185
15490.46 175
15491.64 186
15492.81 195
15493.99 200
15495.16 184
15496.34 180
15497.52 181
15498.69 187
15499.87 193
15501.04 180
15502.22 200
15503.40 183
15504.57 179
15505.75 193
15506.92 193
15508.10 176
15509.28 197
15510.45 185
15511.63 178
15512.81 183
15513.98 186
15515.16 195
15516.34 196
15517.51 185
15518.69 179
15519.87 193
15521.04 198
15522.22 201
15523.40 198
15524.57 202
15525.75 191
15526.93 189
15528.11 208
15529.28 208
15530.46 211
15531.64 196
15532.81 204
15533.99 201
15535.17 207
15536.35 208
15537.52 185
15538.70 195
15539.88 204
15541.06 198
15542.23 198
15543.41 201
15544.59 206
15545.77 220
15546.95 223
15548.12 224
15549.30 196
15550.48 208
15551.66 203
15552.83 209
15554.01 210
15555.19 199
15556.37 221
15557.55 201
15558.73 207
15559.90 193
15561.08 207
15562.26 196
15563.44 216
15564.62 202
15565.80 209
15566.97 245
15568.15 198
15569.33 233
15570.51 207
15571.69 205
15572.87 222
15574.05 205
15575.23 201
15576.40 208
15577.58 216
15578.76 212
15579.94 212
15581.12 194
15582.30 220
15583.48 231
15584.66 229
15585.84 231
15587.02 250
15588.20 258
15589.38 252
15590.56 232
15591.73 227
15592.91 255
15594.09 244
15595.27 238
15596.45 239
15597.63 248
15598.81 260
15599.99 254
15601.17 226
15602.35 252
15603.53 245
15604.71 278
15605.89 262
15607.07 258
15608.25 240
15609.43 255
15610.61 242
15611.79 260
15612.97 256
15614.15 292
15615.33 288
15616.51 267
15617.69 244
15618.88 258
15620.06 279
15621.24 247
15622.42 257
15623.60 279
15624.78 292
15625.96 267
15627.14 266
15628.32 264
15629.50 267
15630.68 286
15631.86 277
15633.05 289
15634.23 290
15635.41 292
15636.59 304
15637.77 317
15638.95 291
15640.13 299
15641.31 292
15642.50 317
15643.68 296
15644.86 305
15646.04 306
15647.22 306
15648.40 324
15649.58 311
15650.77 301
15651.95 293
15653.13 312
15654.31 312
15655.49 321
15656.68 304
15657.86 306
15659.04 304
15660.22 307
15661.40 319
15662.59 310
15663.77 291
15664.95 342
15666.13 319
15667.32 310
15668.50 303
15669.68 310
15670.86 325
15672.05 321
15673.23 311
15674.41 300
15675.59 282
15676.78 309
15677.96 320
15679.14 290
15680.32 288
15681.51 299
15682.69 308
15683.87 297
15685.06 284
15686.24 293
15687.42 283
15688.61 278
15689.79 266
15690.97 272
15692.16 264
15693.34 272
15694.52 291
15695.71 285
15696.89 262
15698.07 300
15699.26 293
15700.44 287
15701.62 292
15702.81 267
15703.99 272
15705.17 283
15706.36 286
15707.54 278
15708.73 260
15709.91 282
15711.09 278
15712.28 297
15713.46 270
15714.65 280
15715.83 325
15717.02 306
15718.20 309
15719.38 295
15720.57 301
15721.75 288
15722.94 297
15724.12 284
15725.31 284
15726.49 289
15727.68 282
15728.86 288
15730.04 293
15731.23 276
15732.41 269
15733.60 295
15734.78 316
15735.97 315
15737.15 298
15738.34 301
15739.52 303
15740.71 324
15741.89 321
15743.08 311
15744.27 303
15745.45 329
15746.64 308
15747.82 310
15749.01 287
15750.19 311
15751.38 343
15752.56 324
15753.75 355
15754.93 348
15756.12 346
15757.31 332
15758.49 342
15759.68 321
15760.86 345
15762.05 336
15763.24 350
15764.42 340
15765.61 338
15766.79 329
15767.98 315
15769.17 343
15770.35 342
15771.54 350
15772.72 344
15773.91 315
15775.10 322
15776.28 328
15777.47 341
15778.66 297
15779.84 341
15781.03 324
15782.22 304
15783.40 324
15784.59 311
15785.78 312
15786.96 312
15788.15 333
15789.34 308
15790.53 297
15791.71 312
15792.90 313
15794.09 298
15795.27 301
15796.46 299
15797.65 316
15798.84 312
15800.02 307
15801.21 287
15802.40 265
15803.59 275
15804.77 293
15805.96 288
15807.15 285
15808.34 278
15809.52 304
15810.71 269
15811.90 266
15813.09 291
15814.28 289
15815.46 270
15816.65 294
15817.84 263
15819.03 258
15820.22 274
15821.40 263
15822.59 288
15823.78 287
15824.97 261
15826.16 255
15827.35 265
15828.53 262
15829.72 277
15830.91 240
15832.10 248
15833.29 281
15834.48 283
15835.67 267
15836.85 248
15838.04 262
15839.23 258
15840.42 269
15841.61 241
15842.80 254
15843.99 260
15845.18 252
15846.37 233
15847.55 265
15848.74 267
15849.93 262
15851.12 275
15852.31 261
15853.50 260
15854.69 286
15855.88 255
15857.07 260
15858.26 254
15859.45 272
15860.64 254
15861.83 254
15863.02 250
15864.21 269
15865.40 273
15866.59 259
15867.78 263
15868.97 266
15870.16 246
15871.35 258
15872.54 277
15873.73 265
15874.92 250
15876.11 261
15877.30 278
15878.49 267
15879.68 261
15880.87 284
15882.06 261
15883.25 257
15884.44 254
15885.63 250
15886.82 266
15888.01 273
15889.20 279
15890.39 277
15891.59 285
15892.78 295
15893.97 289
15895.16 281
15896.35 268
15897.54 284
15898.73 316
15899.92 268
15901.11 276
15902.30 292
15903.50 291
15904.69 293
15905.88 286
15907.07 309
15908.26 281
15909.45 316
15910.64 290
15911.84 316
15913.03 290
15914.22 302
15915.41 293
15916.60 312
15917.79 298
15918.99 298
15920.18 286
15921.37 290
15922.56 300
15923.75 314
15924.95 286
15926.14 292
15927.33 302
15928.52 286
15929.71 296
15930.91 301
15932.10 289
15933.29 295
15934.48 279
15935.68 297
15936.87 312
15938.06 298
15939.25 284
15940.45 284
15941.64 305
15942.83 298
15944.03 269
15945.22 284
15946.41 286
15947.60 257
15948.80 276
15949.99 263
15951.18 261
15952.38 251
15953.57 258
15954.76 243
15955.96 234
15957.15 235
15958.34 250
15959.54 235
15960.73 217
15961.92 229
15963.12 217
15964.31 219
15965.50 218
15966.70 225
15967.89 225
15969.08 224
15970.28 220
15971.47 215
15972.67 221
15973.86 203
15975.05 213
15976.25 199
15977.44 213
15978.64 213
15979.83 212
15981.02 187
15982.22 195
15983.41 213
15984.61 219
15985.80 202
15987.00 207
15988.19 213
15989.38 210
15990.58 209
15991.77 193
15992.97 203
15994.16 206
15995.36 179
15996.55 195
15997.75 202
15998.94 208
16000.14 219
16001.33 203
16002.53 181
16003.72 200
16004.92 205
16006.11 192
16007.31 204
16008.50 184
16009.70 171
16010.89 196
16012.09 195
16013.28 171
16014.48 181
16015.67 189
16016.87 192
16018.07 195
16019.26 187
16020.46 177
16021.65 171
16022.85 184
16024.04 184
16025.24 174
16026.44 188
16027.63 182
16028.83 191
16030.02 209
16031.22 199
16032.42 182
16033.61 178
16034.81 181
16036.00 189
16037.20 187
16038.40 195
16039.59 179
16040.79 200
16041.99 201
16043.18 166
16044.38 179
16045.58 178
16046.77 170
16047.97 182
16049.17 180
16050.36 172
16051.56 180
16052.76 176
16053.95 163
16055.15 156
16056.35 178
16057.54 188
16058.74 180
16059.94 180
16061.14 160
16062.33 169
16063.53 171
16064.73 152
16065.92 153
16067.12 167
16068.32 168
16069.52 162
16070.71 181
16071.91 169
16073.11 164
16074.31 173
16075.50 173
16076.70 163
16077.90 166
16079.10 148
16080.30 190
16081.49 169
16082.69 169
16083.89 178
16085.09 158
16086.29 158
16087.48 171
16088.68 173
16089.88 154
16091.08 159
16092.28 155
16093.48 161
16094.67 164
16095.87 154
16097.07 168
16098.27 158
16099.47 184
16100.67 176
16101.87 160
16103.06 144
16104.26 159
16105.46 153
16106.66 168
16107.86 155
16109.06 151
16110.26 149
16111.46 153
16112.66 156
16113.86 161
16115.05 157
16116.25 162
16117.45 158
16118.65 153
16119.85 150
16121.05 144
16122.25 164
16123.45 148
16124.65 152
16125.85 147
16127.05 147
16128.25 139
16129.45 150
16130.65 158
16131.85 164
16133.05 148
16134.25 151
16135.45 166
16136.65 154
16137.85 147
16139.05 154
16140.25 160
16141.45 138
16142.65 134
16143.85 140
16145.05 145
16146.25 142
16147.45 141
16148.65 140
16149.85 165
16151.05 146
16152.25 143
16153.45 157
16154.65 153
16155.85 155
16157.05 168
16158.25 139
16159.46 149
16160.66 145
16161.86 160
16163.06 160
16164.26 145
16165.46 143
16166.66 157
16167.86 165
16169.06 163
16170.27 139
16171.47 162
16172.67 137
16173.87 145
16175.07 131
16176.27 145
16177.47 150
16178.67 170
16179.88 149
16181.08 158
16182.28 177
16183.48 155
16184.68 168
16185.89 145
16187.09 151
16188.29 161
16189.49 153
16190.69 146
16191.90 157
16193.10 147
16194.30 159
16195.50 145
16196.70 156
16197.91 147
16199.11 137
16200.31 162
16201.51 149
16202.72 166
16203.92 162
16205.12 148
16206.32 149
16207.53 175
16208.73 151
16209.93 146
16211.13 148
16212.34 153
16213.54 147
16214.74 161
16215.95 154
16217.15 181
16218.35 166
16219.55 181
16220.76 157
16221.96 164
16223.16 143
16224.37 154
16225.57 161
16226.77 164
16227.98 156
16229.18 161
16230.38 158
16231.59 188
16232.79 179
16233.99 163
16235.20 179
16236.40 174
16237.61 157
16238.81 159
16240.01 167
16241.22 160
16242.42 163
16243.63 175
16244.83 183
16246.03 160
16247.24 163
16248.44 170
16249.65 154
16250.85 167
16252.05 183
16253.26 154
16254.46 159
16255.67 186
16256.87 190
16258.08 165
16259.28 182
16260.49 170
16261.69 173
16262.89 179
16264.10 185
16265.30 161
16266.51 180
16267.71 169
16268.92 171
16270.12 181
16271.33 191
16272.53 181
16273.74 173
16274.94 170
16276.15 163
16277.35 155
16278.56 166
16279.77 177
16280.97 173
16282.18 183
16283.38 188
16284.59 191
16285.79 175
16287.00 179
16288.20 159
16289.41 152
16290.61 163
16291.82 183
16293.03 184
16294.23 183
16295.44 178
16296.64 185
16297.85 182
16299.06 190
16300.26 216
16301.47 168
16302.67 175
16303.88 162
16305.09 165
16306.29 182
16307.50 164
16308.71 152
16309.91 178
16311.12 187
16312.33 168
16313.53 168
16314.74 179
16315.95 173
16317.15 160
16318.36 179
16319.57 181
16320.77 177
16321.98 175
16323.19 157
16324.39 162
16325.60 174
16326.81 163
16328.01 172
16329.22 152
16330.43 165
16331.64 146
16332.84 171
16334.05 156
16335.26 176
16336.47 173
16337.67 163
16338.88 172
16340.09 164
16341.30 162
16342.50 151
16343.71 152
16344.92 151
16346.13 173
16347.33 170
16348.54 159
16349.75 160
16350.96 146
16352.17 161
16353.37 149
16354.58 159
16355.79 150
16357.00 159
16358.21 185
16359.41 166
16360.62 162
16361.83 157
16363.04 158
16364.25 153
16365.46 137
16366.67 161
16367.87 152
16369.08 160
16370.29 145
16371.50 147
16372.71 157
16373.92 153
16375.13 153
16376.34 137
16377.54 141
16378.75 135
16379.96 154
16381.17 143
16382.38 142
16383.59 162
16384.80 148
16386.01 155
16387.22 142
16388.43 151
16389.64 139
16390.85 147
16392.05 138
16393.26 152
16394.47 142
16395.68 120
16396.89 154
16398.10 153
16399.31 148
16400.52 151
16401.73 157
16402.94 152
16404.15 135
16405.36 142
16406.57 155
16407.78 151
16408.99 152
16410.20 143
16411.41 152
16412.62 149
16413.83 166
16415.04 146
16416.25 153
16417.46 146
16418.67 154
16419.88 149
16421.10 142
16422.31 158
16423.52 145
16424.73 145
16425.94 150
16427.15 147
16428.36 143
16429.57 144
16430.78 166
16431.99 150
16433.20 154
16434.41 161
16435.63 146
16436.84 145
16438.05 133
16439.26 135
16440.47 144
16441.68 145
16442.89 155
16444.10 154
16445.32 149
16446.53 138
16447.74 131
16448.95 156
16450.16 151
16451.37 145
16452.59 145
16453.80 131
16455.01 153
16456.22 152
16457.43 135
16458.64 119
16459.86 136
16461.07 152
16462.28 147
16463.49 157
16464.70 147
16465.92 153
16467.13 138
16468.34 161
16469.55 157
16470.77 140
16471.98 147
16473.19 155
16474.40 138
16475.62 140
16476.83 130
16478.04 130
16479.25 128
16480.47 132
16481.68 147
16482.89 148
16484.11 142
16485.32 168
16486.53 158
16487.74 135
16488.96 141
16490.17 154
16491.38 149
16492.60 126
16493.81 136
16495.02 136
16496.24 142
16497.45 140
16498.66 148
16499.88 140
16501.09 156
16502.30 162
16503.52 144
16504.73 149
16505.94 146
16507.16 148
16508.37 127
16509.59 156
16510.80 141
16512.01 150
16513.23 155
16514.44 143
16515.66 161
16516.87 141
16518.08 159
16519.30 141
16520.51 156
16521.73 151
16522.94 134
16524.16 148
16525.37 161
16526.58 166
16527.80 164
16529.01 140
16530.23 149
16531.44 160
16532.66 142
16533.87 148
16535.09 144
16536.30 169
16537.52 166
16538.73 142
16539.95 147
16541.16 146
16542.38 169
16543.59 148
16544.81 162
16546.02 147
16547.24 157
16548.45 172
16549.67 145
16550.88 146
16552.10 143
16553.31 137
16554.53 160
16555.74 152
16556.96 156
16558.18 138
16559.39 162
16560.61 179
16561.82 172
16563.04 173
16564.25 155
16565.47 155
16566.69 139
16567.90 155
16569.12 147
16570.33 156
16571.55 167
16572.77 167
16573.98 158
16575.20 162
16576.41 157
16577.63 147
16578.85 163
16580.06 168
16581.28 148
16582.50 151
16583.71 150
16584.93 154
16586.15 148
16587.36 160
16588.58 161
16589.80 157
16591.01 144
16592.23 143
16593.45 138
16594.66 134
16595.88 141
16597.10 160
16598.32 140
16599.53 155
16600.75 148
16601.97 145
16603.18 153
16604.40 161
16605.62 152
16606.84 150
16608.05 148
16609.27 136
16610.49 137
16611.71 123
16612.92 158
16614.14 138
16615.36 144
16616.58 142
16617.79 136
16619.01 152
16620.23 160
16621.45 136
16622.67 168
16623.88 169
16625.10 138
16626.32 137
16627.54 143
16628.76 149
16629.97 148
16631.19 137
16632.41 155
16633.63 145
16634.85 140
16636.07 132
16637.29 130
16638.50 136
16639.72 144
16640.94 151
16642.16 153
16643.38 142
16644.60 126
16645.82 135
16647.03 152
16648.25 145
16649.47 151
16650.69 133
16651.91 132
16653.13 113
16654.35 145
16655.57 133
16656.79 126
16658.01 138
16659.23 130
16660.45 144
16661.66 137
16662.88 146
16664.10 146
16665.32 142
16666.54 121
16667.76 137
16668.98 135
16670.20 141
16671.42 148
16672.64 124
16673.86 133
16675.08 145
16676.30 140
16677.52 136
16678.74 132
16679.96 144
16681.18 138
16682.40 160
16683.62 130
16684.84 137
16686.06 132
16687.28 137
16688.50 143
16689.72 132
16690.94 130
16692.16 135
16693.39 129
16694.61 129
16695.83 117
16697.05 125
16698.27 127
16699.49 143
16700.71 133
16701.93 119
16703.15 145
16704.37 150
16705.59 135
16706.81 122
16708.04 126
16709.26 133
16710.48 152
16711.70 149
16712.92 151
16714.14 135
16715.36 124
16716.58 165
16717.81 158
16719.03 144
16720.25 113
16721.47 130
16722.69 131
16723.91 126
16725.14 132
16726.36 125
16727.58 148
16728.80 146
16730.02 140
16731.24 133
16732.47 122
16733.69 123
16734.91 139
16736.13 134
16737.36 118
16738.58 119
16739.80 112
16741.02 145
16742.24 134
16743.47 138
16744.69 142
16745.91 124
16747.13 150
16748.36 118
16749.58 138
16750.80 118
16752.02 141
16753.25 136
16754.47 139
16755.69 125
16756.92 131
16758.14 145
16759.36 141
16760.59 141
16761.81 125
16763.03 143
16764.25 140
16765.48 151
16766.70 126
16767.92 135
16769.15 134
16770.37 117
16771.59 133
16772.82 125
16774.04 131
16775.27 137
16776.49 139
16777.71 127
16778.94 136
16780.16 142
16781.38 128
16782.61 127
16783.83 124
16785.06 126
16786.28 150
16787.50 139
16788.73 132
16789.95 142
16791.18 131
16792.40 129
16793.62 136
16794.85 151
16796.07 128
16797.30 132
16798.52 143
16799.75 125
16800.97 134
16802.19 139
16803.42 137
16804.64 138
16805.87 124
16807.09 123
16808.32 127
16809.54 127
16810.77 140
16811.99 138
16813.22 144
16814.44 134
16815.67 130
16816.89 146
16818.12 144
16819.34 128
16820.57 162
16821.79 147
16823.02 133
16824.24 126
16825.47 135
16826.70 150
16827.92 147
16829.15 135
16830.37 129
16831.60 128
16832.82 152
16834.05 147
16835.27 137
16836.50 133
16837.73 147
16838.95 148
16840.18 146
16841.40 138
16842.63 149
16843.86 145
16845.08 156
16846.31 150
16847.53 148
16848.76 148
16849.99 145
16851.21 134
16852.44 144
16853.67 163
16854.89 158
16856.12 171
16857.35 159
16858.57 159
16859.80 141
16861.03 143
16862.25 158
16863.48 157
16864.71 158
16865.93 169
16867.16 172
16868.39 175
16869.61 177
16870.84 186
16872.07 169
16873.30 157
16874.52 178
16875.75 169
16876.98 157
16878.20 165
16879.43 189
16880.66 191
16881.89 203
16883.11 200
16884.34 179
16885.57 202
16886.80 198
16888.02 185
16889.25 195
16890.48 198
16891.71 198
16892.94 192
16894.16 183
16895.39 206
16896.62 210
16897.85 183
16899.08 180
16900.30 173
16901.53 183
16902.76 181
16903.99 175
16905.22 197
16906.45 197
16907.67 171
16908.90 184
16910.13 187
16911.36 173
16912.59 186
16913.82 177
16915.04 183
16916.27 168
16917.50 161
16918.73 170
16919.96 163
16921.19 178
16922.42 163
16923.65 163
16924.88 178
16926.10 169
16927.33 153
16928.56 154
16929.79 180
16931.02 194
16932.25 170
16933.48 181
16934.71 179
16935.94 151
16937.17 161
16938.40 162
16939.63 184
16940.86 160
16942.09 148
16943.32 154
16944.55 150
16945.78 160
16947.01 153
16948.24 165
16949.47 169
16950.70 171
16951.93 164
16953.16 164
16954.39 174
16955.62 158
16956.85 156
16958.08 182
16959.31 175
16960.54 159
16961.77 158
16963.00 160
16964.23 145
16965.46 157
16966.69 162
16967.92 145
16969.15 137
16970.38 164
16971.61 153
16972.84 152
16974.07 165
16975.30 167
16976.54 163
16977.77 147
16979.00 134
16980.23 133
16981.46 164
16982.69 125
16983.92 143
16985.15 147
16986.38 147
16987.62 155
16988.85 155
16990.08 152
16991.31 142
16992.54 146
16993.77 153
16995.00 154
16996.24 146
16997.47 144
16998.70 156
16999.93 152
17001.16 145
17002.39 141
17003.63 132
17004.86 145
17006.09 147
17007.32 140
17008.55 124
17009.79 136
17011.02 168
17012.25 138
17013.48 130
17014.72 144
17015.95 151
17017.18 147
17018.41 130
17019.64 133
17020.88 140
17022.11 142
17023.34 149
17024.58 148
17025.81 141
17027.04 157
17028.27 156
17029.51 147
17030.74 145
17031.97 133
17033.21 149
17034.44 141
17035.67 130
17036.90 122
17038.14 127
17039.37 134
17040.60 129
17041.84 171
17043.07 126
17044.30 138
17045.54 127
17046.77 143
17048.00 144
17049.24 121
17050.47 138
17051.70 126
17052.94 139
17054.17 123
17055.41 147
17056.64 139
17057.87 125
17059.11 126
17060.34 129
17061.58 130
17062.81 141
17064.04 132
17065.28 133
17066.51 131
17067.75 111
17068.98 128
17070.21 139
17071.45 136
17072.68 124
17073.92 110
17075.15 131
17076.39 133
17077.62 113
17078.86 138
17080.09 135
17081.33 120
17082.56 128
17083.80 124
17085.03 137
17086.26 134
17087.50 127
17088.73 124
17089.97 118
17091.20 114
17092.44 141
17093.68 140
17094.91 126
17096.15 102
17097.38 132
17098.62 134
17099.85 130
17101.09 126
17102.32 132
17103.56 131
17104.79 128
17106.03 115
17107.26 133
17108.50 141
17109.74 129
17110.97 129
17112.21 138
17113.44 117
17114.68 132
17115.92 129
17117.15 121
17118.39 118
17119.62 123
17120.86 124
17122.10 113
17123.33 112
17124.57 113
17125.80 120
17127.04 101
17128.28 106
17129.51 124
17130.75 107
17131.99 137
17133.22 130
17134.46 120
17135.70 109
17136.93 109
17138.17 127
17139.41 119
17140.64 130
17141.88 114
17143.12 126
17144.35 118
17145.59 111
17146.83 117
17148.07 115
17149.30 103
17150.54 118
17151.78 134
17153.02 112
17154.25 111
17155.49 104
17156.73 122
17157.96 124
17159.20 113
17160.44 108
17161.68 111
17162.92 121
17164.15 118
17165.39 107
17166.63 117
17167.87 112
17169.10 98
17170.34 111
17171.58 113
17172.82 112
17174.06 104
17175.29 90
17176.53 113
17177.77 106
17179.01 119
17180.25 109
17181.49 94
17182.72 115
17183.96 104
17185.20 117
17186.44 113
17187.68 104
17188.92 102
17190.15 107
17191.39 108
17192.63 88
17193.87 105
17195.11 110
17196.35 102
17197.59 116
17198.83 121
17200.07 116
17201.30 103
17202.54 103
17203.78 103
17205.02 112
17206.26 104
17207.50 97
17208.74 115
17209.98 114
17211.22 112
17212.46 104
17213.70 107
17214.94 112
17216.18 118
17217.42 106
17218.66 108
17219.90 109
17221.14 102
17222.38 120
17223.62 113
17224.86 126
17226.10 104
17227.34 115
17228.58 125
17229.82 121
17231.06 110
17232.30 97
17233.54 109
17234.78 106
17236.02 114
17237.26 100
17238.50 102
17239.74 119
17240.98 110
17242.22 100
17243.46 91
17244.70 99
17245.94 114
17247.18 114
17248.42 115
17249.66 123
17250.90 109
17252.14 93
17253.39 114
17254.63 118
17255.87 109
17257.11 105
17258.35 82
17259.59 96
17260.83 103
17262.07 111
17263.31 103
17264.56 113
17265.80 110
17267.04 116
17268.28 107
17269.52 108
17270.76 98
17272.00 106
17273.25 102
17274.49 96
17275.73 92
17276.97 108
17278.21 108
17279.45 92
17280.70 116
17281.94 103
17283.18 98
17284.42 109
17285.66 105
17286.91 113
17288.15 108
17289.39 116
17290.63 105
17291.88 116
17293.12 113
17294.36 116
17295.60 102
17296.85 103
17298.09 118
17299.33 116
17300.57 93
17301.82 87
17303.06 121
17304.30 106
17305.54 107
17306.79 98
17308.03 110
17309.27 95
17310.52 103
17311.76 109
17313.00 100
17314.25 94
17315.49 95
17316.73 105
17317.97 90
17319.22 103
17320.46 113
17321.71 110
17322.95 101
17324.19 95
17325.44 113
17326.68 121
17327.92 113
17329.17 117
17330.41 118
17331.65 106
17332.90 111
17334.14 110
17335.39 102
17336.63 90
17337.87 103
17339.12 109
17340.36 117
17341.61 107
17342.85 94
17344.09 108
17345.34 114
17346.58 111
17347.83 103
17349.07 102
17350.32 100
17351.56 104
17352.80 110
17354.05 99
17355.29 100
17356.54 102
17357.78 94
17359.03 108
17360.27 101
17361.52 94
17362.76 101
17364.01 110
17365.25 113
17366.50 97
17367.74 109
17368.99 107
17370.23 109
17371.48 116
17372.72 102
17373.97 89
17375.21 97
17376.46 96
17377.70 123
17378.95 100
17380.19 103
17381.44 106
17382.69 93
17383.93 102
17385.18 104
17386.42 116
17387.67 99
17388.91 84
17390.16 90
17391.41 102
17392.65 110
17393.90 108
17395.14 115
17396.39 103
17397.64 100
17398.88 107
17400.13 105
17401.37 105
17402.62 103
17403.87 118
17405.11 125
17406.36 107
17407.61 102
17408.85 96
17410.10 105
17411.35 94
17412.59 93
17413.84 80
17415.09 103
17416.33 97
17417.58 102
17418.83 97
17420.07 98
17421.32 101
17422.57 112
17423.82 105
17425.06 102
17426.31 108
17427.56 112
17428.80 92
17430.05 100
17431.30 92
17432.55 97
17433.79 119
17435.04 102
17436.29 107
17437.54 103
17438.78 103
17440.03 97
17441.28 114
17442.53 104
17443.77 106
17445.02 100
17446.27 116
17447.52 97
17448.77 96
17450.01 102
17451.26 102
17452.51 119
17453.76 104
17455.01 109
17456.25 114
17457.50 107
17458.75 114
17460.00 99
17461.25 103
17462.50 108
17463.74 121
17464.99 126
17466.24 125
17467.49 101
17468.74 89
17469.99 92
17471.24 100
17472.49 119
17473.73 112
17474.98 118
17476.23 101
17477.48 99
17478.73 131
17479.98 101
17481.23 109
17482.48 105
17483.73 94
17484.98 98
17486.23 113
17487.47 103
17488.72 108
17489.97 112
17491.22 123
17492.47 106
17493.72 94
17494.97 97
17496.22 101
17497.47 120
17498.72 114
17499.97 112
17501.22 114
17502.47 107
17503.72 100
17504.97 102
17506.22 121
17507.47 108
17508.72 120
17509.97 126
17511.22 111
17512.47 105
17513.72 108
17514.97 108
17516.22 113
17517.47 111
17518.72 103
17519.97 113
17521.22 127
17522.47 122
17523.72 109
17524.98 107
17526.23 97
17527.48 123
17528.73 112
17529.98 104
17531.23 109
17532.48 97
17533.73 99
17534.98 104
17536.23 119
17537.48 122
17538.74 119
17539.99 110
17541.24 106
17542.49 113
17543.74 112
17544.99 111
17546.24 119
17547.50 115
17548.75 117
17550.00 119
17551.25 123
17552.50 112
17553.75 117
17555.01 122
17556.26 113
17557.51 111
17558.76 129
17560.01 118
17561.26 114
17562.52 131
17563.77 131
17565.02 115
17566.27 114
17567.53 132
17568.78 122
17570.03 145
17571.28 135
17572.53 118
17573.79 128
17575.04 131
17576.29 136
17577.54 124
17578.80 130
17580.05 106
17581.30 126
17582.56 116
17583.81 118
17585.06 111
17586.31 131
17587.57 136
17588.82 127
17590.07 110
17591.33 109
17592.58 136
17593.83 134
17595.08 121
17596.34 120
17597.59 111
17598.84 119
17600.10 126
17601.35 125
17602.61 118
17603.86 132
17605.11 143
17606.37 134
17607.62 121
17608.87 129
17610.13 121
17611.38 128
17612.63 120
17613.89 119
17615.14 122
17616.40 111
17617.65 111
17618.90 128
17620.16 133
17621.41 149
17622.67 133
17623.92 142
17625.17 137
17626.43 139
17627.68 114
17628.94 115
17630.19 135
17631.45 118
17632.70 114
17633.96 131
17635.21 125
17636.47 130
17637.72 135
17638.97 130
17640.23 146
17641.48 138
17642.74 120
17643.99 129
17645.25 149
17646.50 134
17647.76 133
17649.01 116
17650.27 116
17651.52 124
17652.78 121
17654.04 118
17655.29 110
17656.55 130
17657.80 127
17659.06 116
17660.31 130
17661.57 126
17662.82 127
17664.08 118
17665.33 127
17666.59 127
17667.85 144
17669.10 136
17670.36 129
17671.61 115
17672.87 117
17674.13 133
17675.38 133
17676.64 131
17677.89 115
17679.15 131
17680.41 116
17681.66 117
17682.92 119
17684.18 104
17685.43 115
17686.69 120
17687.95 130
17689.20 127
17690.46 117
17691.71 112
17692.97 112
17694.23 120
17695.49 127
17696.74 112
17698.00 108
17699.26 108
17700.51 130
17701.77 107
17703.03 121
17704.28 109
17705.54 121
17706.80 118
17708.06 110
17709.31 121
17710.57 102
17711.83 119
17713.08 110
17714.34 98
17715.60 119
17716.86 117
17718.11 122
17719.37 118
17720.63 107
17721.89 98
17723.15 106
17724.40 124
17725.66 108
17726.92 125
17728.18 125
17729.43 125
17730.69 105
17731.95 107
17733.21 131
17734.47 126
17735.73 114
17736.98 112
17738.24 96
17739.50 97
17740.76 114
17742.02 113
17743.28 109
17744.53 130
17745.79 137
17747.05 107
17748.31 103
17749.57 133
17750.83 125
17752.09 120
17753.34 110
17754.60 117
17755.86 115
17757.12 116
17758.38 109
17759.64 107
17760.90 106
17762.16 113
17763.42 114
17764.68 107
17765.94 110
17767.19 123
17768.45 112
17769.71 113
17770.97 113
17772.23 114
17773.49 125
17774.75 105
17776.01 115
17777.27 121
17778.53 104
17779.79 117
17781.05 96
17782.31 106
17783.57 116
17784.83 112
17786.09 114
17787.35 111
17788.61 104
17789.87 89
17791.13 120
17792.39 128
17793.65 117
17794.91 107
17796.17 107
17797.43 92
17798.69 101
17799.95 106
17801.21 106
17802.47 105
17803.73 105
17805.00 89
17806.26 116
17807.52 107
17808.78 99
17810.04 82
17811.30 91
17812.56 99
17813.82 106
17815.08 113
17816.34 100
17817.60 95
17818.87 110
17820.13 106
17821.39 102
17822.65 103
17823.91 98
17825.17 109
17826.43 100
17827.69 88
17828.96 98
17830.22 113
17831.48 97
17832.74 107
17834.00 118
17835.26 99
17836.53 92
17837.79 105
17839.05 101
17840.31 98
17841.57 100
17842.84 102
17844.10 100
17845.36 102
17846.62 100
17847.88 98
17849.15 107
17850.41 102
17851.67 107
17852.93 103
17854.20 99
17855.46 104
17856.72 99
17857.98 106
17859.25 94
17860.51 109
17861.77 107
17863.03 104
17864.30 106
17865.56 96
17866.82 102
17868.09 111
17869.35 116
17870.61 97
17871.87 97
17873.14 112
17874.40 107
17875.66 84
17876.93 92
17878.19 89
17879.45 95
17880.72 104
17881.98 92
17883.24 78
17884.51 84
17885.77 92
17887.03 103
17888.30 94
17889.56 108
17890.83 115
17892.09 98
17893.35 103
17894.62 107
17895.88 106
17897.14 86
17898.41 98
17899.67 100
17900.94 113
17902.20 107
17903.46 92
17904.73 86
17905.99 90
17907.26 114
17908.52 106
17909.79 84
17911.05 86
17912.32 94
17913.58 105
17914.84 110
17916.11 102
17917.37 91
17918.64 108
17919.90 97
17921.17 98
17922.43 107
17923.70 103
17924.96 101
17926.23 94
17927.49 102
17928.76 95
17930.02 103
17931.29 89
17932.55 81
17933.82 85
17935.08 91
17936.35 106
17937.61 112
17938.88 100
17940.14 90
17941.41 73
17942.68 98
17943.94 93
17945.21 89
17946.47 93
17947.74 89
17949.00 102
17950.27 108
17951.54 86
17952.80 100
17954.07 105
17955.33 111
17956.60 80
17957.87 83
17959.13 94
17960.40 101
17961.66 99
17962.93 89
17964.20 97
17965.46 91
17966.73 91
17968.00 97
17969.26 106
17970.53 86
17971.80 90
17973.06 88
17974.33 86
17975.60 89
17976.86 97
17978.13 91
17979.40 99
17980.66 109
17981.93 99
17983.20 88
17984.46 96
17985.73 103
17987.00 92
17988.26 99
17989.53 98
17990.80 106
17992.07 101
17993.33 112
17994.60 99
17995.87 81
17997.14 89
17998.40 101
17999.67 86
18000.94 102
18002.21 92
18003.47 99
18004.74 106
18006.01 80
18007.28 91
18008.55 97
18009.81 103
18011.08 96
18012.35 103
18013.62 91
18014.89 92
18016.15 96
18017.42 95
18018.69 91
18019.96 99
18021.23 92
18022.49 94
18023.76 115
18025.03 94
18026.30 95
18027.57 91
18028.84 96
18030.11 94
18031.37 91
18032.64 116
18033.91 94
18035.18 102
18036.45 109
18037.72 103
18038.99 104
18040.26 116
18041.53 97
18042.79 95
18044.06 94
18045.33 90
18046.60 111
18047.87 114
18049.14 90
18050.41 98
18051.68 87
18052.95 116
18054.22 98
18055.49 95
18056.76 92
18058.03 102
18059.30 115
18060.57 93
18061.84 90
18063.11 84
18064.38 96
18065.65 98
18066.92 87
18068.19 97
18069.46 106
18070.73 114
18072.00 95
18073.27 98
18074.54 101
18075.81 104
18077.08 108
18078.35 98
18079.62 84
18080.89 97
18082.16 99
18083.43 82
18084.70 91
18085.97 116
18087.24 117
18088.51 93
18089.78 87
18091.05 97
18092.32 99
18093.59 80
18094.87 89
18096.14 88
18097.41 107
18098.68 104
18099.95 104
18101.22 90
18102.49 89
18103.76 93
18105.03 101
18106.31 82
18107.58 82
18108.85 103
18110.12 99
18111.39 118
18112.66 110
18113.93 91
18115.21 109
18116.48 104
18117.75 117
18119.02 100
18120.29 84
18121.56 97
18122.84 91
18124.11 91
18125.38 102
18126.65 107
18127.92 99
18129.20 94
18130.47 82
18131.74 91
18133.01 97
18134.29 93
18135.56 97
18136.83 104
18138.10 91
18139.38 95
18140.65 102
18141.92 98
18143.19 97
18144.47 85
18145.74 86
18147.01 102
18148.28 102
18149.56 90
18150.83 97
18152.10 102
18153.38 126
18154.65 92
18155.92 103
18157.19 97
18158.47 112
18159.74 93
18161.01 101
18162.29 97
18163.56 91
18164.83 105
18166.11 82
18167.38 118
18168.65 103
18169.93 104
18171.20 96
18172.48 104
18173.75 95
18175.02 105
18176.30 103
18177.57 112
18178.84 100
18180.12 91
18181.39 86
18182.67 117
18183.94 115
18185.21 83
18186.49 92
18187.76 85
18189.04 84
18190.31 96
18191.59 84
18192.86 97
18194.13 109
18195.41 89
18196.68 85
18197.96 79
18199.23 99
18200.51 96
18201.78 111
18203.06 130
18204.33 102
18205.61 96
18206.88 79
18208.16 94
18209.43 82
18210.71 97
18211.98 87
18213.26 90
18214.53 86
18215.81 89
18217.08 82
18218.36 93
18219.63 92
18220.91 95
18222.18 102
18223.46 93
18224.73 87
18226.01 98
18227.28 97
18228.56 91
18229.84 99
18231.11 91
18232.39 100
18233.66 86
18234.94 102
18236.21 89
18237.49 105
18238.77 89
18240.04 105
18241.32 104
18242.59 87
18243.87 87
18245.15 91
18246.42 90
18247.70 94
18248.98 106
18250.25 100
18251.53 101
18252.81 106
18254.08 102
18255.36 89
18256.63 105
18257.91 96
18259.19 109
18260.46 83
18261.74 84
18263.02 95
18264.30 81
18265.57 91
18266.85 86
18268.13 112
18269.40 119
18270.68 100
18271.96 108
18273.23 95
18274.51 95
18275.79 106
18277.07 100
18278.34 99
18279.62 89
18280.90 102
18282.18 98
18283.45 99
18284.73 94
18286.01 94
18287.29 93
18288.56 114
18289.84 93
18291.12 94
18292.40 92
18293.68 108
18294.95 91
18296.23 93
18297.51 128
18298.79 112
18300.07 99
18301.34 98
18302.62 86
18303.90 89
18305.18 94
18306.46 100
18307.74 110
18309.01 116
18310.29 102
18311.57 103
18312.85 101
18314.13 108
18315.41 106
18316.69 102
18317.96 109
18319.24 114
18320.52 98
18321.80 92
18323.08 112
18324.36 111
18325.64 114
18326.92 93
18328.20 107
18329.47 93
18330.75 115
18332.03 101
18333.31 107
18334.59 103
18335.87 110
18337.15 119
18338.43 120
18339.71 114
18340.99 90
18342.27 110
18343.55 109
18344.83 107
18346.11 111
18347.39 110
18348.67 107
18349.95 106
18351.23 102
18352.51 89
18353.79 94
18355.07 102
18356.35 97
18357.63 83
18358.91 97
18360.19 88
18361.47 112
18362.75 93
18364.03 96
18365.31 89
18366.59 117
18367.87 95
18369.15 101
18370.43 80
18371.71 98
18372.99 93
18374.27 103
18375.55 108
18376.83 89
18378.12 101
18379.40 103
18380.68 100
18381.96 93
18383.24 94
18384.52 109
18385.80 97
18387.08 91
18388.36 107
18389.65 94
18390.93 95
18392.21 92
18393.49 94
18394.77 103
18396.05 102
18397.33 112
18398.62 103
18399.90 83
18401.18 82
18402.46 110
18403.74 101
18405.02 110
18406.31 96
18407.59 106
18408.87 99
18410.15 104
18411.43 83
18412.72 101
18414.00 104
18415.28 108
18416.56 93
18417.84 88
18419.13 85
18420.41 93
18421.69 102
18422.97 91
18424.26 90
18425.54 80
18426.82 95
18428.10 94
18429.39 78
18430.67 89
18431.95 88
18433.23 92
18434.52 75
18435.80 82
18437.08 84
18438.37 105
18439.65 103
18440.93 90
18442.22 86
18443.50 93
18444.78 85
18446.06 91
18447.35 88
18448.63 100
18449.91 87
18451.20 90
18452.48 85
18453.76 78
18455.05 73
18456.33 92
18457.62 104
18458.90 71
18460.18 85
18461.47 98
18462.75 92
18464.03 87
18465.32 94
18466.60 97
18467.89 85
18469.17 98
18470.45 93
18471.74 91
18473.02 82
18474.31 90
18475.59 93
18476.88 106
18478.16 104
18479.44 89
18480.73 87
18482.01 99
18483.30 97
18484.58 99
18485.87 110
18487.15 92
18488.44 102
18489.72 93
18491.01 104
18492.29 95
18493.58 97
18494.86 94
18496.15 115
18497.43 111
18498.72 102
18500.00 96
18501.29 108
18502.57 106
18503.86 102
18505.14 95
18506.43 103
18507.71 87
18509.00 90
18510.28 96
18511.57 97
18512.85 97
18514.14 92
18515.42 99
18516.71 93
18518.00 89
18519.28 97
18520.57 105
18521.85 103
18523.14 102
18524.43 104
18525.71 121
18527.00 124
18528.28 92
18529.57 103
18530.86 96
18532.14 86
18533.43 83
18534.71 93
18536.00 86
18537.29 91
18538.57 96
18539.86 114
18541.15 106
18542.43 86
18543.72 88
18545.01 97
18546.29 111
18547.58 80
18548.87 98
18550.15 102
18551.44 114
18552.73 97
18554.01 104
18555.30 93
18556.59 104
18557.88 100
18559.16 114
18560.45 86
18561.74 106
18563.02 92
18564.31 95
18565.60 91
18566.89 92
18568.17 91
18569.46 110
18570.75 96
18572.04 94
18573.32 88
18574.61 95
18575.90 107
18577.19 96
18578.48 100
18579.76 111
18581.05 109
18582.34 86
18583.63 92
18584.92 102
18586.20 114
18587.49 106
18588.78 119
18590.07 117
18591.36 119
18592.64 95
18593.93 92
18595.22 102
18596.51 113
18597.80 107
18599.09 96
18600.38 99
18601.66 89
18602.95 106
18604.24 96
18605.53 98
18606.82 85
18608.11 105
18609.40 110
18610.69 116
18611.98 125
18613.26 113
18614.55 96
18615.84 112
18617.13 108
18618.42 105
18619.71 122
18621.00 101
18622.29 99
18623.58 102
18624.87 85
18626.16 98
18627.45 109
18628.74 109
18630.03 100
18631.32 105
18632.61 98
18633.89 107
18635.18 108
18636.47 106
18637.76 110
18639.05 111
18640.34 101
18641.63 107
18642.92 108
18644.21 115
18645.50 105
18646.79 99
18648.09 96
18649.38 84
18650.67 95
18651.96 112
18653.25 102
18654.54 113
18655.83 105
18657.12 98
18658.41 104
18659.70 109
18660.99 94
18662.28 84
18663.57 92
18664.86 101
18666.15 121
18667.44 99
18668.74 110
18670.03 96
18671.32 95
18672.61 96
18673.90 96
18675.19 93
18676.48 97
18677.77 88
18679.06 84
18680.36 90
18681.65 90
18682.94 110
18684.23 105
18685.52 104
18686.81 103
18688.11 86
18689.40 99
18690.69 88
18691.98 91
18693.27 117
18694.56 103
18695.86 96
18697.15 90
18698.44 100
18699.73 107
18701.02 92
18702.32 97
18703.61 92
18704.90 89
18706.19 89
18707.48 97
18708.78 82
18710.07 98
18711.36 93
18712.65 94
18713.95 81
18715.24 91
18716.53 97
18717.83 95
18719.12 105
18720.41 83
18721.70 89
18723.00 83
18724.29 77
18725.58 91
18726.87 92
18728.17 87
18729.46 86
18730.75 84
18732.05 84
18733.34 89
18734.63 92
18735.93 93
18737.22 100
18738.51 79
18739.81 81
18741.10 96
18742.39 90
18743.69 80
18744.98 75
18746.27 83
18747.57 86
18748.86 81
18750.16 86
18751.45 74
18752.74 84
18754.04 90
18755.33 83
18756.63 78
18757.92 95
18759.21 86
18760.51 83
18761.80 87
18763.10 82
18764.39 80
18765.69 96
18766.98 88
18768.27 88
18769.57 87
18770.86 99
18772.16 96
18773.45 92
18774.75 98
18776.04 88
18777.34 92
18778.63 86
18779.93 85
18781.22 97
18782.52 76
18783.81 78
18785.11 80
18786.40 89
18787.70 81
18788.99 78
18790.29 94
18791.58 96
18792.88 98
18794.17 97
18795.47 84
18796.76 95
18798.06 116
18799.35 96
18800.65 88
18801.94 88
18803.24 87
18804.54 88
18805.83 105
18807.13 82
18808.42 91
18809.72 81
18811.01 93
18812.31 89
18813.61 81
18814.90 89
18816.20 80
18817.49 84
18818.79 92
18820.09 87
18821.38 89
18822.68 97
18823.98 95
18825.27 78
18826.57 96
18827.87 77
18829.16 97
18830.46 99
18831.75 98
18833.05 90
18834.35 100
18835.64 96
18836.94 87
18838.24 82
18839.54 90
18840.83 88
18842.13 88
18843.43 87
18844.72 74
18846.02 85
18847.32 87
18848.61 93
18849.91 93
18851.21 90
18852.51 82
18853.80 85
18855.10 107
18856.40 93
18857.70 81
18858.99 106
18860.29 115
18861.59 94
18862.89 88
18864.18 82
18865.48 93
18866.78 95
18868.08 93
18869.38 75
18870.67 88
18871.97 77
18873.27 98
18874.57 94
18875.87 79
18877.16 93
18878.46 80
18879.76 86
18881.06 80
18882.36 95
18883.66 86
18884.95 82
18886.25 83
18887.55 93
18888.85 66
18890.15 82
18891.45 95
18892.75 77
18894.04 95
18895.34 83
18896.64 90
18897.94 92
18899.24 90
18900.54 79
18901.84 86
18903.14 93
18904.44 95
18905.74 103
18907.03 92
18908.33 81
18909.63 77
18910.93 96
18912.23 76
18913.53 84
18914.83 75
18916.13 86
18917.43 94
18918.73 87
18920.03 84
18921.33 72
18922.63 80
18923.93 79
18925.23 87
18926.53 89
18927.83 87
18929.13 86
18930.43 87
18931.73 94
18933.03 97
18934.33 86
18935.63 95
18936.93 76
18938.23 83
18939.53 94
18940.83 84
18942.13 83
18943.43 86
18944.73 81
18946.03 95
18947.33 96
18948.63 72
18949.93 86
18951.23 82
18952.53 85
18953.84 89
18955.14 80
18956.44 79
18957.74 94
18959.04 81
18960.34 85
18961.64 77
18962.94 84
18964.24 93
18965.54 78
18966.85 88
18968.15 76
18969.45 98
18970.75 87
18972.05 83
18973.35 83
18974.65 82
18975.96 75
18977.26 91
18978.56 93
18979.86 97
18981.16 85
18982.46 92
18983.77 82
18985.07 75
18986.37 82
18987.67 72
18988.97 90
18990.28 78
18991.58 87
18992.88 83
18994.18 82
18995.49 81
18996.79 94
18998.09 80
18999.39 102
19000.69 79
19002.00 87
19003.30 71
19004.60 66
19005.90 74
19007.21 81
19008.51 84
19009.81 71
19011.12 74
19012.42 82
19013.72 78
19015.02 80
19016.33 84
19017.63 83
19018.93 84
19020.24 83
19021.54 85
19022.84 95
19024.15 81
19025.45 86
19026.75 81
19028.06 80
19029.36 78
19030.66 95
19031.97 98
19033.27 96
19034.57 68
19035.88 91
19037.18 78
19038.48 85
19039.79 66
19041.09 92
19042.40 100
19043.70 79
19045.00 79
19046.31 93
19047.61 92
19048.92 82
19050.22 78
19051.52 78
19052.83 103
19054.13 85
19055.44 87
19056.74 76
19058.05 77
19059.35 83
19060.65 72
19061.96 80
19063.26 87
19064.57 75
19065.87 68
19067.18 67
19068.48 79
19069.79 89
19071.09 86
19072.40 97
19073.70 82
19075.01 79
19076.31 81
19077.62 75
19078.92 90
19080.23 72
19081.53 83
19082.84 71
19084.14 74
19085.45 73
19086.75 94
19088.06 77
19089.36 92
19090.67 86
19091.98 89
19093.28 72
19094.59 75
19095.89 85
19097.20 70
19098.50 95
19099.81 97
19101.12 88
19102.42 89
19103.73 85
19105.03 75
19106.34 71
19107.65 84
19108.95 86
19110.26 83
19111.56 86
19112.87 88
19114.18 96
19115.48 84
19116.79 81
19118.10 86
19119.40 84
19120.71 81
19122.02 83
19123.32 88
19124.63 76
19125.94 81
19127.24 81
19128.55 86
19129.86 72
19131.16 78
19132.47 87
19133.78 80
19135.08 90
19136.39 98
19137.70 92
19139.01 88
19140.31 80
19141.62 72
19142.93 89
19144.23 85
19145.54 87
19146.85 72
19148.16 83
19149.46 91
19150.77 99
19152.08 86
19153.39 80
19154.69 82
19156.00 103
19157.31 80
19158.62 81
19159.93 83
19161.23 98
19162.54 91
19163.85 90
19165.16 94
19166.47 78
19167.77 85
19169.08 76
19170.39 85
19171.70 68
19173.01 95
19174.32 88
19175.62 95
19176.93 99
19178.24 66
19179.55 91
19180.86 83
19182.17 86
19183.48 99
19184.78 89
19186.09 84
19187.40 78
19188.71 75
19190.02 72
19191.33 68
19192.64 76
19193.95 86
19195.26 92
19196.56 81
19197.87 93
19199.18 82
19200.49 78
19201.80 80
19203.11 78
19204.42 83
19205.73 95
19207.04 85
19208.35 90
19209.66 82
19210.97 82
19212.28 81
19213.59 82
19214.90 80
19216.21 80
19217.52 75
19218.83 76
19220.14 75
19221.45 90
19222.76 79
19224.07 104
19225.38 83
19226.69 70
19228.00 65
19229.31 77
19230.62 84
19231.93 82
19233.24 87
19234.55 102
19235.86 82
19237.17 83
19238.48 79
19239.79 74
19241.10 77
19242.41 89
19243.72 73
19245.03 88
19246.35 81
19247.66 96
19248.97 74
19250.28 76
19251.59 103
19252.90 100
19254.21 92
19255.52 85
19256.83 81
19258.14 76
19259.46 77
19260.77 76
19262.08 89
19263.39 77
19264.70 72
19266.01 85
19267.32 78
19268.64 77
19269.95 88
19271.26 82
19272.57 87
19273.88 75
19275.20 80
19276.51 74
19277.82 72
19279.13 89
19280.44 80
19281.75 63
19283.07 72
19284.38 70
19285.69 81
19287.00 91
19288.32 79
19289.63 82
19290.94 82
19292.25 88
19293.57 82
19294.88 62
19296.19 80
19297.50 73
19298.82 78
19300.13 94
19301.44 83
19302.75 81
19304.07 90
19305.38 70
19306.69 88
19308.01 86
19309.32 68
19310.63 82
19311.94 93
19313.26 65
19314.57 87
19315.88 91
19317.20 85
19318.51 90
19319.82 90
19321.14 79
19322.45 63
19323.76 74
19325.08 110
19326.39 88
19327.70 85
19329.02 67
19330.33 74
19331.65 72
19332.96 75
19334.27 82
19335.59 78
19336.90 70
19338.22 72
19339.53 70
19340.84 77
19342.16 73
19343.47 81
19344.79 86
19346.10 79
19347.41 67
19348.73 64
19350.04 67
19351.36 83
19352.67 75
19353.99 82
19355.30 76
19356.62 70
19357.93 77
19359.25 77
19360.56 80
19361.87 74
19363.19 81
19364.50 67
19365.82 95
19367.13 76
19368.45 66
19369.76 71
19371.08 100
19372.39 89
19373.71 65
19375.02 82
19376.34 87
19377.66 86
19378.97 72
19380.29 85
19381.60 80
19382.92 80
19384.23 74
19385.55 74
19386.86 77
19388.18 70
19389.50 89
19390.81 94
19392.13 81
19393.44 78
19394.76 81
19396.07 95
19397.39 79
19398.71 86
19400.02 93
19401.34 81
19402.65 95
19403.97 82
19405.29 78
19406.60 76
19407.92 67
19409.24 84
19410.55 97
19411.87 79
19413.19 85
19414.50 72
19415.82 66
19417.14 71
19418.45 66
19419.77 80
19421.09 89
19422.40 80
19423.72 79
19425.04 78
19426.35 87
19427.67 95
19428.99 93
19430.30 89
19431.62 90
19432.94 84
19434.26 84
19435.57 79
19436.89 77
19438.21 67
19439.53 80
19440.84 89
19442.16 72
19443.48 86
19444.80 85
19446.11 79
19447.43 79
19448.75 77
19450.07 81
19451.38 81
19452.70 80
19454.02 74
19455.34 63
19456.66 80
19457.97 68
19459.29 87
19460.61 74
19461.93 80
19463.25 85
19464.57 89
19465.88 79
19467.20 80
19468.52 86
19469.84 74
19471.16 82
19472.48 75
19473.79 77
19475.11 79
19476.43 86
19477.75 89
19479.07 85
19480.39 94
19481.71 95
19483.03 77
19484.34 89
19485.66 74
19486.98 81
19488.30 88
19489.62 82
19490.94 96
19492.26 74
19493.58 66
19494.90 81
19496.22 88
19497.54 70
19498.86 67
19500.18 76
19501.50 91
19502.81 93
19504.13 76
19505.45 85
19506.77 84
19508.09 80
19509.41 72
19510.73 86
19512.05 73
19513.37 93
19514.69 80
19516.01 95
19517.33 99
19518.65 110
19519.97 89
19521.29 79
19522.61 92
19523.93 84
19525.25 79
19526.57 85
19527.89 65
19529.22 89
19530.54 96
19531.86 92
19533.18 68
19534.50 81
19535.82 79
19537.14 84
19538.46 81
19539.78 79
19541.10 85
19542.42 85
19543.74 86
19545.06 80
19546.39 75
19547.71 86
19549.03 85
19550.35 81
19551.67 71
19552.99 90
19554.31 82
19555.63 85
19556.96 82
19558.28 78
19559.60 69
19560.92 77
19562.24 89
19563.56 95
19564.88 75
19566.21 84
19567.53 83
19568.85 82
19570.17 82
19571.49 77
19572.82 83
19574.14 85
19575.46 88
19576.78 91
19578.10 74
19579.43 83
19580.75 79
19582.07 80
19583.39 80
19584.72 88
19586.04 86
19587.36 83
19588.68 80
19590.01 81
19591.33 86
19592.65 84
19593.97 83
19595.30 84
19596.62 89
19597.94 85
19599.26 77
19600.59 70
19601.91 75
19603.23 95
19604.56 91
19605.88 86
19607.20 76
19608.53 84
19609.85 82
19611.17 71
19612.49 69
19613.82 80
19615.14 93
19616.47 91
19617.79 70
19619.11 70
19620.44 67
19621.76 82
19623.08 84
19624.41 77
19625.73 85
19627.05 72
19628.38 84
19629.70 84
19631.03 79
19632.35 60
19633.67 65
19635.00 76
19636.32 79
19637.65 77
19638.97 64
19640.29 80
19641.62 79
19642.94 90
19644.27 77
19645.59 74
19646.92 64
19648.24 86
19649.57 86
19650.89 79
19652.21 78
19653.54 79
19654.86 91
19656.19 81
19657.51 91
19658.84 76
19660.16 76
19661.49 88
19662.81 82
19664.14 90
19665.46 80
19666.79 80
19668.11 84
19669.44 80
19670.76 85
19672.09 91
19673.41 86
19674.74 107
19676.07 79
19677.39 74
19678.72 87
19680.04 96
19681.37 94
19682.69 100
19684.02 79
19685.34 87
19686.67 91
19688.00 87
19689.32 93
19690.65 81
19691.97 77
19693.30 68
19694.63 93
19695.95 90
19697.28 79
19698.60 94
19699.93 82
19701.26 81
19702.58 81
19703.91 86
19705.24 75
19706.56 81
19707.89 82
19709.22 89
19710.54 86
19711.87 81
19713.20 87
19714.52 83
19715.85 90
19717.18 91
19718.50 88
19719.83 75
19721.16 93
19722.48 77
19723.81 79
19725.14 70
19726.47 67
19727.79 85
19729.12 90
19730.45 83
19731.77 76
19733.10 76
19734.43 89
19735.76 69
19737.08 84
19738.41 91
19739.74 79
19741.07 85
19742.39 85
19743.72 82
19745.05 77
19746.38 91
19747.71 69
19749.03 91
19750.36 81
19751.69 70
19753.02 63
19754.35 72
19755.67 79
19757.00 90
19758.33 101
19759.66 74
19760.99 89
19762.31 85
19763.64 85
19764.97 79
19766.30 92
19767.63 84
19768.96 93
19770.29 86
19771.61 96
19772.94 83
19774.27 82
19775.60 80
19776.93 96
19778.26 87
19779.59 79
19780.92 77
19782.25 80
19783.57 80
19784.90 80
19786.23 73
19787.56 82
19788.89 83
19790.22 80
19791.55 85
19792.88 77
19794.21 85
19795.54 85
19796.87 74
19798.20 86
19799.53 89
19800.86 92
19802.19 96
19803.52 79
19804.85 81
19806.18 84
19807.50 75
19808.83 76
19810.16 85
19811.49 80
19812.82 81
19814.15 88
19815.49 72
19816.82 82
19818.15 88
19819.48 73
19820.81 91
19822.14 85
19823.47 83
19824.80 72
19826.13 76
19827.46 94
19828.79 79
19830.12 80
19831.45 95
19832.78 90
19834.11 89
19835.44 93
19836.77 82
19838.10 79
19839.44 86
19840.77 82
19842.10 67
19843.43 90
19844.76 80
19846.09 68
19847.42 78
19848.75 82
19850.08 77
19851.42 69
19852.75 92
19854.08 91
19855.41 73
19856.74 69
19858.07 71
19859.40 73
19860.74 87
19862.07 84
19863.40 88
19864.73 87
19866.06 88
19867.40 78
19868.73 65
19870.06 63
19871.39 94
19872.72 101
19874.06 90
19875.39 79
19876.72 87
19878.05 80
19879.38 72
19880.72 99
19882.05 80
19883.38 71
19884.71 79
19886.05 85
19887.38 70
19888.71 81
19890.04 99
19891.38 85
19892.71 80
19894.04 78
19895.38 81
19896.71 92
19898.04 84
19899.37 66
19900.71 74
19902.04 71
19903.37 80
19904.71 76
19906.04 89
19907.37 76
19908.71 83
19910.04 96
19911.37 86
19912.71 84
19914.04 71
19915.37 96
19916.71 75
19918.04 96
19919.37 89
19920.71 77
19922.04 89
19923.37 89
19924.71 68
19926.04 79
19927.38 80
19928.71 81
19930.04 88
19931.38 72
19932.71 97
19934.05 88
19935.38 105
19936.71 88
19938.05 76
19939.38 69
19940.72 81
19942.05 84
19943.39 94
19944.72 88
19946.06 84
19947.39 74
19948.72 91
19950.06 70
19951.39 70
19952.73 85
19954.06 86
19955.40 86
19956.73 96
19958.07 88
19959.40 82
19960.74 91
19962.07 73
19963.41 81
19964.74 91
19966.08 92
19967.41 87
19968.75 71
19970.08 69
19971.42 76
19972.76 67
19974.09 92
19975.43 84
19976.76 91
19978.10 94
19979.43 81
19980.77 84
19982.10 95
19983.44 84
19984.78 85
19986.11 98
19987.45 83
19988.78 81
19990.12 83
19991.46 96
19992.79 80
19994.13 81
19995.46 89
19996.80 82
19998.14 78
19999.47 87
20000.81 79
20002.15 80
20003.48 83
20004.82 81
20006.16 85
20007.49 90
20008.83 107
20010.17 94
20011.50 88
20012.84 70
20014.18 88
20015.51 91
20016.85 84
20018.19 77
20019.52 86
20020.86 88
20022.20 86
20023.53 100
20024.87 90
20026.21 82
20027.55 77
20028.88 94
20030.22 103
20031.56 96
20032.90 93
20034.23 73
20035.57 95
20036.91 68
20038.25 75
20039.58 92
20040.92 81
20042.26 83
20043.60 69
20044.93 78
20046.27 78
20047.61 79
20048.95 80
20050.29 82
20051.62 87
20052.96 98
20054.30 89
20055.64 85
20056.98 80
20058.32 83
20059.65 86
20060.99 72
20062.33 83
20063.67 71
20065.01 98
20066.35 92
20067.68 81
20069.02 102
20070.36 88
20071.70 85
20073.04 79
20074.38 96
20075.72 91
20077.06 86
20078.40 76
20079.73 76
20081.07 70
20082.41 80
20083.75 77
20085.09 71
20086.43 81
20087.77 93
20089.11 84
20090.45 90
20091.79 92
20093.13 87
20094.47 88
20095.81 98
20097.15 77
20098.48 89
20099.82 88
20101.16 86
20102.50 85
20103.84 102
20105.18 87
20106.52 81
20107.86 87
20109.20 85
20110.54 83
20111.88 91
20113.22 86
20114.56 83
20115.90 92
20117.24 88
20118.58 89
20119.93 95
20121.27 102
20122.61 87
20123.95 79
20125.29 86
20126.63 87
20127.97 93
20129.31 90
20130.65 101
20131.99 94
20133.33 89
20134.67 86
20136.01 96
