# Supplementary material for: MALDI-TOF MS typing enables the classification of brewing yeasts of the genus Saccharomyces to major beer styles
Source: PLoS One. 2017 Aug 9;12(8):e0181694. doi: 10.1371/journal.pone.0181694 (PMC5549903; doi:10.1371/journal.pone.0181694)
Supplement: S7 File — The directory includes 90 raw files and was zipped to “.zip”; the folder has three strains with 30 spectra per strain; S1 Text explains the raw files with an example and Table 1 represents the yeast strains used within the experiment. (ZIP) [file pone.0181694.s010.zip › 19-21/30279-120-Lag-Lag-Lag-YPG-18h-E-E_2016-09-20_1_0_B9_1.dat]

1999.90 529
2000.32 566
2000.75 566
2001.17 555
2001.59 536
2002.01 559
2002.43 567
2002.86 545
2003.28 511
2003.70 510
2004.12 466
2004.54 438
2004.97 483
2005.39 483
2005.81 509
2006.23 509
2006.66 513
2007.08 466
2007.50 528
2007.92 522
2008.35 494
2008.77 518
2009.19 511
2009.61 481
2010.04 469
2010.46 506
2010.88 493
2011.31 447
2011.73 472
2012.15 479
2012.57 484
2013.00 498
2013.42 475
2013.84 444
2014.27 489
2014.69 474
2015.11 467
2015.54 462
2015.96 499
2016.38 500
2016.81 515
2017.23 492
2017.65 490
2018.08 521
2018.50 544
2018.93 476
2019.35 509
2019.77 507
2020.20 476
2020.62 507
2021.04 523
2021.47 499
2021.89 487
2022.32 490
2022.74 455
2023.17 516
2023.59 488
2024.01 510
2024.44 497
2024.86 491
2025.29 487
2025.71 481
2026.14 523
2026.56 466
2026.98 452
2027.41 465
2027.83 468
2028.26 458
2028.68 455
2029.11 463
2029.53 450
2029.96 510
2030.38 429
2030.81 475
2031.23 488
2031.66 425
2032.08 480
2032.51 487
2032.93 459
2033.36 469
2033.78 469
2034.21 430
2034.63 464
2035.06 518
2035.49 499
2035.91 440
2036.34 431
2036.76 433
2037.19 466
2037.61 470
2038.04 511
2038.47 531
2038.89 472
2039.32 482
2039.74 531
2040.17 496
2040.59 524
2041.02 536
2041.45 505
2041.87 488
2042.30 464
2042.73 441
2043.15 477
2043.58 496
2044.00 489
2044.43 459
2044.86 501
2045.28 538
2045.71 515
2046.14 502
2046.56 497
2046.99 519
2047.42 488
2047.84 472
2048.27 493
2048.70 516
2049.12 524
2049.55 472
2049.98 504
2050.40 488
2050.83 473
2051.26 505
2051.69 489
2052.11 470
2052.54 519
2052.97 514
2053.40 498
2053.82 491
2054.25 472
2054.68 509
2055.10 500
2055.53 499
2055.96 495
2056.39 523
2056.82 556
2057.24 615
2057.67 607
2058.10 582
2058.53 605
2058.95 584
2059.38 556
2059.81 544
2060.24 559
2060.67 545
2061.09 552
2061.52 545
2061.95 510
2062.38 510
2062.81 500
2063.24 485
2063.66 568
2064.09 621
2064.52 636
2064.95 639
2065.38 683
2065.81 639
2066.24 697
2066.66 738
2067.09 722
2067.52 745
2067.95 667
2068.38 617
2068.81 613
2069.24 546
2069.67 560
2070.10 547
2070.52 524
2070.95 499
2071.38 455
2071.81 473
2072.24 469
2072.67 470
2073.10 497
2073.53 464
2073.96 557
2074.39 549
2074.82 521
2075.25 526
2075.68 513
2076.11 487
2076.54 556
2076.97 581
2077.40 534
2077.83 560
2078.26 547
2078.69 543
2079.12 487
2079.55 525
2079.98 530
2080.41 521
2080.84 529
2081.27 508
2081.70 479
2082.13 463
2082.56 516
2082.99 460
2083.42 456
2083.85 441
2084.28 481
2084.71 554
2085.14 528
2085.57 507
2086.00 490
2086.43 520
2086.86 511
2087.29 475
2087.73 529
2088.16 471
2088.59 473
2089.02 480
2089.45 469
2089.88 505
2090.31 475
2090.74 514
2091.17 550
2091.61 509
2092.04 497
2092.47 507
2092.90 466
2093.33 466
2093.76 467
2094.19 530
2094.63 533
2095.06 503
2095.49 448
2095.92 488
2096.35 453
2096.78 491
2097.22 477
2097.65 503
2098.08 471
2098.51 466
2098.94 459
2099.38 493
2099.81 464
2100.24 488
2100.67 516
2101.11 476
2101.54 502
2101.97 439
2102.40 469
2102.83 523
2103.27 476
2103.70 452
2104.13 489
2104.56 513
2105.00 477
2105.43 490
2105.86 482
2106.30 484
2106.73 456
2107.16 507
2107.59 497
2108.03 514
2108.46 443
2108.89 484
2109.33 494
2109.76 464
2110.19 498
2110.63 483
2111.06 472
2111.49 495
2111.93 513
2112.36 495
2112.79 458
2113.23 415
2113.66 474
2114.09 466
2114.53 431
2114.96 467
2115.40 476
2115.83 454
2116.26 498
2116.70 475
2117.13 514
2117.56 435
2118.00 471
2118.43 465
2118.87 514
2119.30 491
2119.73 492
2120.17 476
2120.60 452
2121.04 435
2121.47 436
2121.91 464
2122.34 470
2122.78 438
2123.21 476
2123.64 466
2124.08 486
2124.51 492
2124.95 473
2125.38 464
2125.82 476
2126.25 465
2126.69 458
2127.12 536
2127.56 504
2127.99 496
2128.43 505
2128.86 478
2129.30 505
2129.73 508
2130.17 527
2130.60 482
2131.04 512
2131.47 487
2131.91 547
2132.35 510
2132.78 468
2133.22 478
2133.65 468
2134.09 519
2134.52 499
2134.96 530
2135.40 479
2135.83 442
2136.27 497
2136.70 491
2137.14 457
2137.57 465
2138.01 436
2138.45 476
2138.88 476
2139.32 467
2139.76 488
2140.19 484
2140.63 476
2141.06 476
2141.50 467
2141.94 458
2142.37 482
2142.81 462
2143.25 461
2143.68 404
2144.12 425
2144.56 446
2144.99 468
2145.43 453
2145.87 469
2146.30 492
2146.74 475
2147.18 453
2147.62 473
2148.05 533
2148.49 493
2148.93 544
2149.36 518
2149.80 503
2150.24 453
2150.68 542
2151.11 524
2151.55 560
2151.99 550
2152.43 577
2152.86 569
2153.30 552
2153.74 541
2154.18 482
2154.61 516
2155.05 524
2155.49 485
2155.93 478
2156.37 502
2156.80 473
2157.24 493
2157.68 494
2158.12 524
2158.56 485
2158.99 438
2159.43 532
2159.87 578
2160.31 488
2160.75 526
2161.19 552
2161.62 599
2162.06 577
2162.50 556
2162.94 624
2163.38 574
2163.82 596
2164.26 599
2164.69 590
2165.13 640
2165.57 687
2166.01 686
2166.45 667
2166.89 657
2167.33 639
2167.77 664
2168.21 634
2168.65 626
2169.08 635
2169.52 610
2169.96 561
2170.40 580
2170.84 547
2171.28 610
2171.72 590
2172.16 575
2172.60 595
2173.04 603
2173.48 623
2173.92 589
2174.36 651
2174.80 659
2175.24 635
2175.68 606
2176.12 631
2176.56 607
2177.00 600
2177.44 567
2177.88 573
2178.32 607
2178.76 605
2179.20 546
2179.64 533
2180.08 550
2180.52 544
2180.96 557
2181.40 568
2181.84 528
2182.28 539
2182.72 541
2183.16 506
2183.60 525
2184.04 532
2184.48 534
2184.93 473
2185.37 491
2185.81 532
2186.25 536
2186.69 531
2187.13 542
2187.57 564
2188.01 495
2188.45 545
2188.89 530
2189.34 607
2189.78 558
2190.22 582
2190.66 531
2191.10 573
2191.54 541
2191.98 526
2192.43 555
2192.87 555
2193.31 587
2193.75 576
2194.19 584
2194.63 647
2195.08 581
2195.52 576
2195.96 574
2196.40 557
2196.84 596
2197.29 526
2197.73 616
2198.17 549
2198.61 522
2199.06 542
2199.50 526
2199.94 526
2200.38 539
2200.82 531
2201.27 495
2201.71 548
2202.15 545
2202.59 491
2203.04 523
2203.48 510
2203.92 530
2204.37 533
2204.81 507
2205.25 549
2205.69 532
2206.14 476
2206.58 491
2207.02 562
2207.47 579
2207.91 566
2208.35 555
2208.80 606
2209.24 577
2209.68 526
2210.13 525
2210.57 573
2211.01 564
2211.46 545
2211.90 541
2212.34 547
2212.79 508
2213.23 555
2213.67 594
2214.12 568
2214.56 569
2215.01 558
2215.45 531
2215.89 506
2216.34 524
2216.78 569
2217.23 591
2217.67 547
2218.11 556
2218.56 542
2219.00 538
2219.45 495
2219.89 515
2220.34 532
2220.78 558
2221.22 558
2221.67 535
2222.11 535
2222.56 549
2223.00 526
2223.45 539
2223.89 568
2224.34 520
2224.78 535
2225.23 503
2225.67 526
2226.12 518
2226.56 518
2227.01 556
2227.45 576
2227.90 615
2228.34 546
2228.79 555
2229.23 560
2229.68 567
2230.12 544
2230.57 605
2231.01 586
2231.46 550
2231.90 566
2232.35 561
2232.80 541
2233.24 560
2233.69 561
2234.13 533
2234.58 593
2235.02 608
2235.47 578
2235.92 536
2236.36 536
2236.81 518
2237.25 510
2237.70 564
2238.15 523
2238.59 463
2239.04 477
2239.49 486
2239.93 549
2240.38 521
2240.82 465
2241.27 484
2241.72 521
2242.16 501
2242.61 473
2243.06 499
2243.50 493
2243.95 485
2244.40 472
2244.84 483
2245.29 452
2245.74 461
2246.19 500
2246.63 460
2247.08 475
2247.53 500
2247.97 528
2248.42 507
2248.87 460
2249.32 457
2249.76 508
2250.21 523
2250.66 511
2251.10 501
2251.55 488
2252.00 524
2252.45 520
2252.89 474
2253.34 529
2253.79 515
2254.24 516
2254.69 482
2255.13 520
2255.58 430
2256.03 458
2256.48 517
2256.93 529
2257.37 501
2257.82 478
2258.27 506
2258.72 522
2259.17 482
2259.61 478
2260.06 459
2260.51 466
2260.96 508
2261.41 504
2261.86 535
2262.31 520
2262.75 482
2263.20 523
2263.65 538
2264.10 579
2264.55 554
2265.00 548
2265.45 527
2265.90 532
2266.34 473
2266.79 476
2267.24 489
2267.69 507
2268.14 570
2268.59 558
2269.04 536
2269.49 567
2269.94 580
2270.39 543
2270.84 573
2271.29 533
2271.74 560
2272.18 580
2272.63 578
2273.08 549
2273.53 595
2273.98 613
2274.43 658
2274.88 623
2275.33 632
2275.78 674
2276.23 645
2276.68 681
2277.13 626
2277.58 656
2278.03 661
2278.48 684
2278.93 670
2279.38 643
2279.83 570
2280.28 586
2280.73 551
2281.19 533
2281.64 554
2282.09 520
2282.54 516
2282.99 543
2283.44 488
2283.89 482
2284.34 503
2284.79 498
2285.24 509
2285.69 499
2286.14 536
2286.59 534
2287.04 528
2287.50 515
2287.95 528
2288.40 600
2288.85 601
2289.30 641
2289.75 685
2290.20 715
2290.65 710
2291.11 775
2291.56 751
2292.01 735
2292.46 772
2292.91 703
2293.36 675
2293.82 679
2294.27 673
2294.72 683
2295.17 612
2295.62 576
2296.07 552
2296.53 547
2296.98 521
2297.43 520
2297.88 534
2298.33 550
2298.79 529
2299.24 515
2299.69 538
2300.14 558
2300.60 521
2301.05 506
2301.50 535
2301.95 514
2302.41 533
2302.86 510
2303.31 485
2303.76 563
2304.22 530
2304.67 506
2305.12 563
2305.57 533
2306.03 522
2306.48 504
2306.93 507
2307.39 523
2307.84 571
2308.29 568
2308.75 632
2309.20 600
2309.65 558
2310.11 572
2310.56 607
2311.01 539
2311.47 576
2311.92 616
2312.37 568
2312.83 598
2313.28 529
2313.73 533
2314.19 559
2314.64 565
2315.09 541
2315.55 567
2316.00 558
2316.46 567
2316.91 594
2317.36 571
2317.82 554
2318.27 552
2318.73 577
2319.18 569
2319.63 583
2320.09 586
2320.54 545
2321.00 514
2321.45 548
2321.91 591
2322.36 527
2322.82 539
2323.27 642
2323.72 670
2324.18 702
2324.63 739
2325.09 853
2325.54 845
2326.00 823
2326.45 811
2326.91 788
2327.36 795
2327.82 759
2328.27 741
2328.73 701
2329.18 644
2329.64 602
2330.09 605
2330.55 565
2331.00 571
2331.46 535
2331.92 581
2332.37 585
2332.83 555
2333.28 530
2333.74 530
2334.19 521
2334.65 570
2335.10 510
2335.56 515
2336.02 591
2336.47 607
2336.93 565
2337.38 534
2337.84 506
2338.30 494
2338.75 478
2339.21 514
2339.66 529
2340.12 529
2340.58 523
2341.03 513
2341.49 474
2341.95 500
2342.40 487
2342.86 483
2343.32 497
2343.77 509
2344.23 459
2344.68 471
2345.14 514
2345.60 527
2346.06 548
2346.51 498
2346.97 495
2347.43 576
2347.88 582
2348.34 561
2348.80 514
2349.25 522
2349.71 511
2350.17 579
2350.63 568
2351.08 521
2351.54 503
2352.00 523
2352.46 513
2352.91 510
2353.37 515
2353.83 497
2354.29 517
2354.74 527
2355.20 477
2355.66 531
2356.12 484
2356.57 491
2357.03 515
2357.49 512
2357.95 517
2358.41 438
2358.86 467
2359.32 523
2359.78 483
2360.24 470
2360.70 488
2361.15 519
2361.61 522
2362.07 470
2362.53 521
2362.99 521
2363.45 473
2363.91 517
2364.36 511
2364.82 483
2365.28 546
2365.74 506
2366.20 549
2366.66 530
2367.12 536
2367.57 610
2368.03 537
2368.49 524
2368.95 495
2369.41 536
2369.87 499
2370.33 482
2370.79 475
2371.25 506
2371.71 520
2372.17 528
2372.63 534
2373.09 526
2373.54 564
2374.00 605
2374.46 562
2374.92 618
2375.38 632
2375.84 562
2376.30 583
2376.76 575
2377.22 589
2377.68 581
2378.14 535
2378.60 514
2379.06 519
2379.52 548
2379.98 522
2380.44 486
2380.90 498
2381.36 532
2381.82 529
2382.28 571
2382.74 548
2383.20 535
2383.66 531
2384.12 528
2384.59 535
2385.05 531
2385.51 476
2385.97 503
2386.43 506
2386.89 497
2387.35 504
2387.81 465
2388.27 496
2388.73 508
2389.19 518
2389.65 538
2390.12 561
2390.58 535
2391.04 564
2391.50 550
2391.96 546
2392.42 582
2392.88 554
2393.34 547
2393.81 556
2394.27 543
2394.73 519
2395.19 476
2395.65 554
2396.11 568
2396.57 519
2397.04 523
2397.50 507
2397.96 512
2398.42 538
2398.88 515
2399.35 515
2399.81 481
2400.27 484
2400.73 522
2401.19 520
2401.66 491
2402.12 564
2402.58 545
2403.04 526
2403.51 489
2403.97 506
2404.43 487
2404.89 523
2405.36 470
2405.82 447
2406.28 513
2406.74 479
2407.21 523
2407.67 503
2408.13 527
2408.59 548
2409.06 532
2409.52 478
2409.98 488
2410.45 519
2410.91 499
2411.37 485
2411.84 460
2412.30 459
2412.76 489
2413.23 502
2413.69 502
2414.15 473
2414.62 471
2415.08 482
2415.54 523
2416.01 523
2416.47 509
2416.93 533
2417.40 492
2417.86 538
2418.32 476
2418.79 521
2419.25 563
2419.72 587
2420.18 554
2420.64 542
2421.11 579
2421.57 535
2422.04 543
2422.50 507
2422.96 486
2423.43 506
2423.89 529
2424.36 556
2424.82 562
2425.29 518
2425.75 547
2426.22 509
2426.68 521
2427.15 477
2427.61 521
2428.07 523
2428.54 526
2429.00 510
2429.47 542
2429.93 539
2430.40 487
2430.86 511
2431.33 506
2431.79 526
2432.26 492
2432.72 535
2433.19 526
2433.65 511
2434.12 519
2434.59 552
2435.05 536
2435.52 507
2435.98 497
2436.45 496
2436.91 511
2437.38 485
2437.84 541
2438.31 492
2438.78 519
2439.24 535
2439.71 549
2440.17 562
2440.64 535
2441.10 536
2441.57 508
2442.04 538
2442.50 585
2442.97 537
2443.44 533
2443.90 510
2444.37 507
2444.83 507
2445.30 519
2445.77 531
2446.23 504
2446.70 522
2447.17 506
2447.63 522
2448.10 513
2448.57 514
2449.03 541
2449.50 593
2449.97 576
2450.43 526
2450.90 512
2451.37 560
2451.83 521
2452.30 491
2452.77 501
2453.24 483
2453.70 487
2454.17 507
2454.64 496
2455.10 516
2455.57 439
2456.04 479
2456.51 510
2456.97 505
2457.44 543
2457.91 527
2458.38 552
2458.84 507
2459.31 486
2459.78 482
2460.25 464
2460.72 486
2461.18 487
2461.65 511
2462.12 477
2462.59 488
2463.06 493
2463.52 507
2463.99 451
2464.46 473
2464.93 450
2465.40 489
2465.86 539
2466.33 555
2466.80 502
2467.27 512
2467.74 521
2468.21 485
2468.68 504
2469.14 499
2469.61 484
2470.08 499
2470.55 464
2471.02 443
2471.49 472
2471.96 445
2472.43 504
2472.90 455
2473.36 438
2473.83 454
2474.30 476
2474.77 467
2475.24 479
2475.71 498
2476.18 510
2476.65 537
2477.12 526
2477.59 522
2478.06 517
2478.53 494
2479.00 472
2479.47 483
2479.94 534
2480.41 511
2480.87 500
2481.34 500
2481.81 479
2482.28 477
2482.75 503
2483.22 479
2483.69 504
2484.16 530
2484.63 529
2485.10 535
2485.57 470
2486.05 484
2486.52 498
2486.99 544
2487.46 568
2487.93 541
2488.40 574
2488.87 554
2489.34 571
2489.81 558
2490.28 561
2490.75 580
2491.22 536
2491.69 518
2492.16 484
2492.63 489
2493.10 497
2493.58 479
2494.05 461
2494.52 517
2494.99 553
2495.46 564
2495.93 499
2496.40 497
2496.87 542
2497.34 550
2497.82 539
2498.29 461
2498.76 499
2499.23 495
2499.70 501
2500.17 514
2500.64 501
2501.12 519
2501.59 498
2502.06 472
2502.53 485
2503.00 486
2503.48 486
2503.95 498
2504.42 514
2504.89 526
2505.36 475
2505.84 476
2506.31 505
2506.78 473
2507.25 528
2507.72 521
2508.20 529
2508.67 542
2509.14 533
2509.61 551
2510.09 565
2510.56 568
2511.03 572
2511.50 578
2511.98 587
2512.45 628
2512.92 659
2513.40 667
2513.87 635
2514.34 636
2514.81 572
2515.29 552
2515.76 545
2516.23 519
2516.71 517
2517.18 554
2517.65 590
2518.13 563
2518.60 615
2519.07 574
2519.55 598
2520.02 586
2520.49 611
2520.97 628
2521.44 580
2521.91 577
2522.39 561
2522.86 506
2523.34 546
2523.81 595
2524.28 495
2524.76 527
2525.23 527
2525.70 540
2526.18 589
2526.65 602
2527.13 545
2527.60 545
2528.08 537
2528.55 591
2529.02 591
2529.50 578
2529.97 541
2530.45 557
2530.92 576
2531.40 545
2531.87 541
2532.34 581
2532.82 504
2533.29 586
2533.77 611
2534.24 511
2534.72 531
2535.19 548
2535.67 554
2536.14 545
2536.62 514
2537.09 513
2537.57 523
2538.04 575
2538.52 552
2538.99 557
2539.47 600
2539.94 562
2540.42 586
2540.90 613
2541.37 547
2541.85 553
2542.32 576
2542.80 610
2543.27 580
2543.75 592
2544.22 536
2544.70 577
2545.18 633
2545.65 547
2546.13 589
2546.60 662
2547.08 597
2547.56 577
2548.03 641
2548.51 669
2548.98 693
2549.46 692
2549.94 633
2550.41 599
2550.89 631
2551.37 645
2551.84 594
2552.32 581
2552.80 589
2553.27 639
2553.75 568
2554.23 566
2554.70 600
2555.18 604
2555.66 576
2556.13 554
2556.61 534
2557.09 533
2557.56 545
2558.04 501
2558.52 498
2558.99 554
2559.47 494
2559.95 530
2560.43 573
2560.90 534
2561.38 478
2561.86 536
2562.33 497
2562.81 509
2563.29 494
2563.77 512
2564.25 563
2564.72 546
2565.20 536
2565.68 518
2566.16 543
2566.63 518
2567.11 492
2567.59 450
2568.07 526
2568.55 522
2569.02 529
2569.50 498
2569.98 486
2570.46 493
2570.94 492
2571.41 479
2571.89 480
2572.37 468
2572.85 489
2573.33 515
2573.81 523
2574.28 484
2574.76 472
2575.24 504
2575.72 515
2576.20 473
2576.68 457
2577.16 491
2577.64 500
2578.11 535
2578.59 518
2579.07 509
2579.55 527
2580.03 528
2580.51 533
2580.99 491
2581.47 499
2581.95 514
2582.43 506
2582.91 458
2583.39 453
2583.86 500
2584.34 485
2584.82 495
2585.30 502
2585.78 496
2586.26 477
2586.74 519
2587.22 557
2587.70 486
2588.18 467
2588.66 513
2589.14 526
2589.62 522
2590.10 507
2590.58 473
2591.06 495
2591.54 492
2592.02 477
2592.50 471
2592.98 480
2593.46 530
2593.94 510
2594.42 463
2594.90 450
2595.38 481
2595.86 532
2596.35 471
2596.83 484
2597.31 449
2597.79 445
2598.27 482
2598.75 479
2599.23 508
2599.71 511
2600.19 510
2600.67 505
2601.15 484
2601.63 531
2602.12 472
2602.60 501
2603.08 526
2603.56 480
2604.04 469
2604.52 493
2605.00 537
2605.48 560
2605.97 515
2606.45 496
2606.93 489
2607.41 513
2607.89 471
2608.37 462
2608.86 500
2609.34 485
2609.82 475
2610.30 489
2610.78 480
2611.26 519
2611.75 535
2612.23 506
2612.71 468
2613.19 498
2613.68 490
2614.16 477
2614.64 495
2615.12 475
2615.60 486
2616.09 544
2616.57 535
2617.05 478
2617.53 488
2618.02 528
2618.50 487
2618.98 476
2619.46 495
2619.95 495
2620.43 475
2620.91 489
2621.40 484
2621.88 518
2622.36 500
2622.85 482
2623.33 512
2623.81 473
2624.29 510
2624.78 568
2625.26 520
2625.74 486
2626.23 492
2626.71 499
2627.19 504
2627.68 553
2628.16 555
2628.64 515
2629.13 541
2629.61 536
2630.10 501
2630.58 492
2631.06 572
2631.55 567
2632.03 537
2632.51 499
2633.00 525
2633.48 561
2633.97 550
2634.45 519
2634.94 526
2635.42 537
2635.90 550
2636.39 491
2636.87 513
2637.36 501
2637.84 520
2638.33 450
2638.81 480
2639.29 533
2639.78 570
2640.26 538
2640.75 511
2641.23 521
2641.72 574
2642.20 530
2642.69 483
2643.17 504
2643.66 468
2644.14 485
2644.63 523
2645.11 524
2645.60 472
2646.08 509
2646.57 478
2647.05 458
2647.54 519
2648.02 515
2648.51 473
2648.99 489
2649.48 512
2649.97 503
2650.45 487
2650.94 518
2651.42 540
2651.91 564
2652.39 504
2652.88 489
2653.37 530
2653.85 568
2654.34 582
2654.82 543
2655.31 471
2655.80 482
2656.28 509
2656.77 516
2657.25 500
2657.74 513
2658.23 505
2658.71 491
2659.20 449
2659.69 461
2660.17 439
2660.66 492
2661.14 487
2661.63 445
2662.12 461
2662.60 495
2663.09 509
2663.58 497
2664.06 511
2664.55 456
2665.04 468
2665.53 507
2666.01 516
2666.50 533
2666.99 490
2667.47 483
2667.96 512
2668.45 512
2668.94 462
2669.42 517
2669.91 519
2670.40 530
2670.88 485
2671.37 527
2671.86 551
2672.35 593
2672.83 583
2673.32 617
2673.81 619
2674.30 614
2674.79 626
2675.27 653
2675.76 701
2676.25 593
2676.74 616
2677.23 679
2677.71 617
2678.20 588
2678.69 579
2679.18 547
2679.67 578
2680.15 546
2680.64 590
2681.13 549
2681.62 462
2682.11 522
2682.60 509
2683.08 510
2683.57 553
2684.06 511
2684.55 499
2685.04 504
2685.53 537
2686.02 522
2686.51 504
2686.99 563
2687.48 537
2687.97 564
2688.46 503
2688.95 522
2689.44 551
2689.93 575
2690.42 548
2690.91 512
2691.40 604
2691.89 557
2692.38 530
2692.87 545
2693.35 538
2693.84 491
2694.33 511
2694.82 509
2695.31 554
2695.80 528
2696.29 525
2696.78 554
2697.27 515
2697.76 549
2698.25 510
2698.74 535
2699.23 529
2699.72 525
2700.21 540
2700.70 524
2701.19 508
2701.68 476
2702.17 482
2702.66 561
2703.15 551
2703.64 533
2704.13 536
2704.62 531
2705.12 511
2705.61 515
2706.10 513
2706.59 521
2707.08 526
2707.57 506
2708.06 510
2708.55 516
2709.04 514
2709.53 496
2710.02 522
2710.51 508
2711.01 481
2711.50 508
2711.99 523
2712.48 512
2712.97 507
2713.46 511
2713.95 501
2714.44 506
2714.94 480
2715.43 480
2715.92 531
2716.41 577
2716.90 560
2717.39 535
2717.89 512
2718.38 545
2718.87 548
2719.36 544
2719.85 537
2720.34 535
2720.84 569
2721.33 609
2721.82 588
2722.31 601
2722.80 612
2723.30 575
2723.79 520
2724.28 601
2724.77 602
2725.27 550
2725.76 566
2726.25 573
2726.74 513
2727.24 511
2727.73 462
2728.22 558
2728.71 563
2729.21 509
2729.70 501
2730.19 563
2730.69 488
2731.18 516
2731.67 546
2732.16 522
2732.66 509
2733.15 544
2733.64 535
2734.14 538
2734.63 499
2735.12 540
2735.62 571
2736.11 570
2736.60 568
2737.10 613
2737.59 599
2738.08 588
2738.58 639
2739.07 553
2739.56 573
2740.06 587
2740.55 503
2741.05 611
2741.54 641
2742.03 578
2742.53 534
2743.02 534
2743.52 521
2744.01 498
2744.50 529
2745.00 562
2745.49 532
2745.99 532
2746.48 557
2746.97 546
2747.47 619
2747.96 592
2748.46 608
2748.95 561
2749.45 601
2749.94 631
2750.44 558
2750.93 558
2751.43 558
2751.92 574
2752.42 530
2752.91 550
2753.41 497
2753.90 520
2754.40 519
2754.89 558
2755.39 590
2755.88 544
2756.38 555
2756.87 531
2757.37 514
2757.86 512
2758.36 529
2758.85 550
2759.35 534
2759.84 522
2760.34 545
2760.83 572
2761.33 579
2761.83 538
2762.32 585
2762.82 538
2763.31 528
2763.81 548
2764.30 575
2764.80 597
2765.30 557
2765.79 530
2766.29 529
2766.78 531
2767.28 530
2767.78 525
2768.27 521
2768.77 542
2769.27 567
2769.76 521
2770.26 498
2770.76 518
2771.25 497
2771.75 480
2772.24 525
2772.74 553
2773.24 562
2773.73 526
2774.23 582
2774.73 600
2775.23 624
2775.72 589
2776.22 580
2776.72 557
2777.21 574
2777.71 601
2778.21 568
2778.70 552
2779.20 576
2779.70 555
2780.20 563
2780.69 572
2781.19 512
2781.69 512
2782.19 586
2782.68 527
2783.18 530
2783.68 552
2784.18 485
2784.67 492
2785.17 535
2785.67 523
2786.17 547
2786.67 607
2787.16 552
2787.66 494
2788.16 510
2788.66 490
2789.16 529
2789.65 543
2790.15 520
2790.65 512
2791.15 505
2791.65 561
2792.15 533
2792.64 519
2793.14 567
2793.64 477
2794.14 535
2794.64 571
2795.14 519
2795.64 566
2796.13 512
2796.63 455
2797.13 533
2797.63 531
2798.13 554
2798.63 643
2799.13 554
2799.63 543
2800.13 480
2800.62 526
2801.12 509
2801.62 567
2802.12 539
2802.62 520
2803.12 534
2803.62 495
2804.12 494
2804.62 502
2805.12 484
2805.62 524
2806.12 586
2806.62 560
2807.12 513
2807.62 568
2808.12 559
2808.62 574
2809.12 517
2809.62 550
2810.12 609
2810.62 594
2811.12 612
2811.62 584
2812.12 606
2812.62 574
2813.12 564
2813.62 612
2814.12 546
2814.62 548
2815.12 612
2815.62 612
2816.12 604
2816.62 612
2817.12 565
2817.62 593
2818.12 552
2818.62 608
2819.12 550
2819.63 543
2820.13 547
2820.63 558
2821.13 549
2821.63 551
2822.13 527
2822.63 528
2823.13 518
2823.63 522
2824.13 557
2824.64 568
2825.14 509
2825.64 518
2826.14 553
2826.64 537
2827.14 525
2827.64 485
2828.15 495
2828.65 520
2829.15 535
2829.65 518
2830.15 506
2830.65 514
2831.16 557
2831.66 529
2832.16 559
2832.66 513
2833.16 539
2833.67 537
2834.17 596
2834.67 531
2835.17 514
2835.68 538
2836.18 527
2836.68 529
2837.18 570
2837.68 516
2838.19 509
2838.69 563
2839.19 511
2839.70 533
2840.20 573
2840.70 577
2841.20 570
2841.71 570
2842.21 561
2842.71 536
2843.21 565
2843.72 553
2844.22 548
2844.72 527
2845.23 542
2845.73 519
2846.23 577
2846.74 591
2847.24 596
2847.74 611
2848.25 589
2848.75 565
2849.25 610
2849.76 589
2850.26 589
2850.76 566
2851.27 532
2851.77 618
2852.28 553
2852.78 536
2853.28 535
2853.79 523
2854.29 530
2854.79 490
2855.30 511
2855.80 533
2856.31 474
2856.81 510
2857.31 514
2857.82 490
2858.32 486
2858.83 479
2859.33 526
2859.84 506
2860.34 497
2860.85 527
2861.35 516
2861.85 589
2862.36 515
2862.86 551
2863.37 535
2863.87 504
2864.38 543
2864.88 513
2865.39 486
2865.89 502
2866.40 522
2866.90 573
2867.41 496
2867.91 493
2868.42 548
2868.92 530
2869.43 552
2869.93 513
2870.44 551
2870.94 577
2871.45 501
2871.96 567
2872.46 555
2872.97 530
2873.47 532
2873.98 561
2874.48 553
2874.99 578
2875.49 579
2876.00 549
2876.51 578
2877.01 512
2877.52 554
2878.02 563
2878.53 568
2879.04 519
2879.54 554
2880.05 559
2880.55 555
2881.06 534
2881.57 546
2882.07 577
2882.58 565
2883.09 573
2883.59 606
2884.10 555
2884.61 592
2885.11 640
2885.62 638
2886.13 657
2886.63 671
2887.14 683
2887.65 629
2888.15 692
2888.66 688
2889.17 700
2889.67 704
2890.18 663
2890.69 699
2891.20 669
2891.70 708
2892.21 664
2892.72 661
2893.22 629
2893.73 750
2894.24 778
2894.75 770
2895.25 802
2895.76 855
2896.27 912
2896.78 891
2897.29 942
2897.79 915
2898.30 831
2898.81 801
2899.32 737
2899.82 758
2900.33 797
2900.84 699
2901.35 686
2901.86 655
2902.36 628
2902.87 675
2903.38 619
2903.89 559
2904.40 627
2904.91 627
2905.41 601
2905.92 642
2906.43 610
2906.94 598
2907.45 581
2907.96 594
2908.47 564
2908.97 525
2909.48 564
2909.99 573
2910.50 601
2911.01 552
2911.52 517
2912.03 553
2912.54 573
2913.05 601
2913.55 539
2914.06 573
2914.57 550
2915.08 573
2915.59 543
2916.10 576
2916.61 582
2917.12 580
2917.63 569
2918.14 520
2918.65 500
2919.16 554
2919.67 557
2920.18 544
2920.69 630
2921.20 603
2921.71 560
2922.22 558
2922.73 552
2923.24 574
2923.75 533
2924.26 575
2924.77 563
2925.28 579
2925.79 575
2926.30 558
2926.81 544
2927.32 547
2927.83 528
2928.34 544
2928.85 523
2929.36 545
2929.87 540
2930.38 517
2930.89 530
2931.40 511
2931.91 540
2932.42 549
2932.93 581
2933.45 583
2933.96 570
2934.47 516
2934.98 587
2935.49 584
2936.00 565
2936.51 562
2937.02 602
2937.53 628
2938.04 605
2938.56 569
2939.07 598
2939.58 606
2940.09 622
2940.60 586
2941.11 631
2941.62 548
2942.14 533
2942.65 549
2943.16 540
2943.67 521
2944.18 615
2944.70 593
2945.21 551
2945.72 540
2946.23 558
2946.74 569
2947.26 535
2947.77 554
2948.28 568
2948.79 575
2949.30 502
2949.82 502
2950.33 519
2950.84 501
2951.35 556
2951.87 541
2952.38 553
2952.89 515
2953.40 557
2953.92 513
2954.43 498
2954.94 548
2955.45 577
2955.97 585
2956.48 553
2956.99 577
2957.51 570
2958.02 584
2958.53 602
2959.04 597
2959.56 587
2960.07 583
2960.58 595
2961.10 614
2961.61 612
2962.12 593
2962.64 584
2963.15 584
2963.66 582
2964.18 623
2964.69 579
2965.21 583
2965.72 574
2966.23 592
2966.75 588
2967.26 547
2967.77 603
2968.29 579
2968.80 571
2969.32 552
2969.83 598
2970.34 543
2970.86 585
2971.37 560
2971.89 536
2972.40 578
2972.91 592
2973.43 610
2973.94 573
2974.46 587
2974.97 617
2975.49 682
2976.00 644
2976.52 661
2977.03 632
2977.55 599
2978.06 573
2978.57 549
2979.09 610
2979.60 642
2980.12 679
2980.63 634
2981.15 635
2981.66 670
2982.18 700
2982.69 715
2983.21 637
2983.73 707
2984.24 731
2984.76 723
2985.27 717
2985.79 718
2986.30 770
2986.82 744
2987.33 752
2987.85 758
2988.36 727
2988.88 817
2989.40 779
2989.91 738
2990.43 822
2990.94 890
2991.46 777
2991.97 735
2992.49 780
2993.01 753
2993.52 802
2994.04 852
2994.55 829
2995.07 835
2995.59 868
2996.10 899
2996.62 840
2997.14 865
2997.65 910
2998.17 959
2998.69 997
2999.20 913
2999.72 1013
3000.24 1052
3000.75 1074
3001.27 1099
3001.79 1268
3002.30 1357
3002.82 1592
3003.34 1759
3003.85 1933
3004.37 2129
3004.89 2437
3005.40 2386
3005.92 2442
3006.44 2547
3006.96 2188
3007.47 2104
3007.99 1998
3008.51 1785
3009.03 1452
3009.54 1335
3010.06 1220
3010.58 1104
3011.10 994
3011.61 947
3012.13 939
3012.65 851
3013.17 817
3013.68 839
3014.20 834
3014.72 849
3015.24 825
3015.76 813
3016.27 863
3016.79 800
3017.31 831
3017.83 782
3018.35 788
3018.86 775
3019.38 766
3019.90 774
3020.42 758
3020.94 767
3021.46 726
3021.97 776
3022.49 775
3023.01 787
3023.53 740
3024.05 804
3024.57 836
3025.09 838
3025.61 800
3026.12 803
3026.64 746
3027.16 695
3027.68 732
3028.20 697
3028.72 713
3029.24 693
3029.76 663
3030.28 675
3030.80 666
3031.32 648
3031.84 648
3032.35 687
3032.87 737
3033.39 686
3033.91 638
3034.43 647
3034.95 661
3035.47 639
3035.99 598
3036.51 660
3037.03 623
3037.55 676
3038.07 712
3038.59 629
3039.11 629
3039.63 702
3040.15 702
3040.67 708
3041.19 653
3041.71 666
3042.23 625
3042.75 692
3043.27 694
3043.79 618
3044.31 630
3044.83 629
3045.35 677
3045.87 660
3046.40 668
3046.92 655
3047.44 677
3047.96 670
3048.48 646
3049.00 597
3049.52 611
3050.04 648
3050.56 642
3051.08 633
3051.60 656
3052.12 627
3052.65 599
3053.17 625
3053.69 670
3054.21 614
3054.73 626
3055.25 656
3055.77 643
3056.30 652
3056.82 599
3057.34 630
3057.86 616
3058.38 694
3058.90 632
3059.42 672
3059.95 657
3060.47 636
3060.99 756
3061.51 646
3062.03 683
3062.56 766
3063.08 675
3063.60 700
3064.12 697
3064.64 702
3065.17 700
3065.69 738
3066.21 798
3066.73 806
3067.26 849
3067.78 833
3068.30 827
3068.82 874
3069.35 810
3069.87 857
3070.39 839
3070.91 802
3071.44 763
3071.96 834
3072.48 779
3073.01 771
3073.53 738
3074.05 731
3074.57 719
3075.10 826
3075.62 819
3076.14 855
3076.67 824
3077.19 848
3077.71 852
3078.24 900
3078.76 923
3079.28 966
3079.81 910
3080.33 958
3080.85 1012
3081.38 1119
3081.90 1032
3082.42 1074
3082.95 1051
3083.47 1037
3084.00 1074
3084.52 1033
3085.04 1024
3085.57 1032
3086.09 1040
3086.62 1059
3087.14 1103
3087.66 1220
3088.19 1317
3088.71 1361
3089.24 1507
3089.76 1659
3090.29 1663
3090.81 1747
3091.33 1729
3091.86 1705
3092.38 1717
3092.91 1573
3093.43 1484
3093.96 1366
3094.48 1263
3095.01 1141
3095.53 1154
3096.06 1147
3096.58 1163
3097.11 1213
3097.63 1215
3098.16 1199
3098.68 1217
3099.21 1301
3099.73 1447
3100.26 1667
3100.78 1926
3101.31 2287
3101.83 2743
3102.36 2936
3102.88 3307
3103.41 3368
3103.93 3503
3104.46 3643
3104.99 3587
3105.51 3307
3106.04 2952
3106.56 2709
3107.09 2262
3107.61 2038
3108.14 1677
3108.67 1544
3109.19 1396
3109.72 1320
3110.24 1167
3110.77 1106
3111.30 1150
3111.82 1103
3112.35 1128
3112.87 995
3113.40 1030
3113.93 1031
3114.45 982
3114.98 941
3115.51 922
3116.03 933
3116.56 870
3117.09 820
3117.61 944
3118.14 920
3118.67 883
3119.19 829
3119.72 891
3120.25 842
3120.77 859
3121.30 929
3121.83 968
3122.35 989
3122.88 936
3123.41 916
3123.94 918
3124.46 943
3124.99 941
3125.52 890
3126.05 823
3126.57 768
3127.10 738
3127.63 756
3128.16 786
3128.68 739
3129.21 796
3129.74 763
3130.27 808
3130.79 746
3131.32 738
3131.85 749
3132.38 743
3132.91 722
3133.43 715
3133.96 719
3134.49 734
3135.02 688
3135.55 644
3136.07 655
3136.60 668
3137.13 657
3137.66 678
3138.19 668
3138.72 674
3139.24 682
3139.77 706
3140.30 699
3140.83 651
3141.36 674
3141.89 655
3142.42 682
3142.95 646
3143.47 674
3144.00 663
3144.53 623
3145.06 676
3145.59 676
3146.12 652
3146.65 708
3147.18 727
3147.71 720
3148.24 720
3148.76 743
3149.29 729
3149.82 717
3150.35 781
3150.88 712
3151.41 701
3151.94 716
3152.47 776
3153.00 783
3153.53 735
3154.06 723
3154.59 718
3155.12 767
3155.65 760
3156.18 750
3156.71 742
3157.24 766
3157.77 733
3158.30 771
3158.83 767
3159.36 805
3159.89 768
3160.42 756
3160.95 776
3161.48 726
3162.01 709
3162.54 711
3163.07 751
3163.60 768
3164.13 729
3164.66 727
3165.20 705
3165.73 704
3166.26 687
3166.79 639
3167.32 596
3167.85 634
3168.38 660
3168.91 649
3169.44 627
3169.97 653
3170.50 669
3171.04 641
3171.57 649
3172.10 679
3172.63 661
3173.16 678
3173.69 753
3174.22 741
3174.75 745
3175.29 771
3175.82 781
3176.35 745
3176.88 707
3177.41 723
3177.94 760
3178.48 723
3179.01 708
3179.54 730
3180.07 714
3180.60 605
3181.14 619
3181.67 635
3182.20 609
3182.73 609
3183.26 631
3183.80 638
3184.33 594
3184.86 596
3185.39 574
3185.93 617
3186.46 613
3186.99 571
3187.52 605
3188.06 612
3188.59 670
3189.12 659
3189.65 656
3190.19 681
3190.72 637
3191.25 666
3191.79 692
3192.32 602
3192.85 641
3193.38 633
3193.92 646
3194.45 592
3194.98 608
3195.52 602
3196.05 615
3196.58 619
3197.12 630
3197.65 578
3198.18 554
3198.72 664
3199.25 693
3199.78 674
3200.32 657
3200.85 674
3201.39 657
3201.92 660
3202.45 665
3202.99 647
3203.52 693
3204.05 681
3204.59 697
3205.12 705
3205.66 730
3206.19 729
3206.72 751
3207.26 785
3207.79 868
3208.33 826
3208.86 841
3209.40 798
3209.93 830
3210.47 888
3211.00 900
3211.53 874
3212.07 873
3212.60 816
3213.14 812
3213.67 804
3214.21 783
3214.74 790
3215.28 773
3215.81 681
3216.35 716
3216.88 731
3217.42 709
3217.95 718
3218.49 757
3219.02 760
3219.56 690
3220.09 681
3220.63 712
3221.16 685
3221.70 756
3222.23 765
3222.77 771
3223.31 804
3223.84 846
3224.38 817
3224.91 877
3225.45 881
3225.98 853
3226.52 844
3227.06 824
3227.59 812
3228.13 793
3228.66 815
3229.20 773
3229.74 830
3230.27 809
3230.81 792
3231.34 826
3231.88 847
3232.42 774
3232.95 830
3233.49 779
3234.03 854
3234.56 866
3235.10 847
3235.64 840
3236.17 868
3236.71 921
3237.25 908
3237.78 941
3238.32 1012
3238.86 997
3239.39 940
3239.93 969
3240.47 903
3241.00 955
3241.54 892
3242.08 885
3242.61 896
3243.15 972
3243.69 965
3244.23 1029
3244.76 1006
3245.30 1015
3245.84 923
3246.38 1045
3246.91 1103
3247.45 1143
3247.99 1101
3248.53 1031
3249.06 1138
3249.60 1261
3250.14 1323
3250.68 1471
3251.21 1700
3251.75 1799
3252.29 1959
3252.83 2129
3253.37 2335
3253.90 2262
3254.44 2349
3254.98 2352
3255.52 2288
3256.06 2053
3256.60 1884
3257.13 1777
3257.67 1582
3258.21 1615
3258.75 1548
3259.29 1462
3259.83 1537
3260.36 1655
3260.90 1714
3261.44 1782
3261.98 1923
3262.52 1956
3263.06 2027
3263.60 2100
3264.14 2181
3264.68 2191
3265.21 2356
3265.75 2456
3266.29 2596
3266.83 2551
3267.37 2585
3267.91 2500
3268.45 2340
3268.99 2228
3269.53 2174
3270.07 2043
3270.61 1877
3271.15 1761
3271.69 1540
3272.23 1501
3272.76 1453
3273.30 1359
3273.84 1286
3274.38 1249
3274.92 1242
3275.46 1248
3276.00 1222
3276.54 1197
3277.08 1251
3277.62 1272
3278.16 1189
3278.70 1245
3279.24 1206
3279.78 1254
3280.32 1213
3280.86 1153
3281.41 1197
3281.95 1157
3282.49 1147
3283.03 1197
3283.57 1192
3284.11 1119
3284.65 1151
3285.19 1234
3285.73 1302
3286.27 1185
3286.81 1232
3287.35 1234
3287.89 1232
3288.43 1275
3288.97 1369
3289.52 1358
3290.06 1300
3290.60 1352
3291.14 1468
3291.68 1490
3292.22 1549
3292.76 1674
3293.30 1715
3293.85 1844
3294.39 1987
3294.93 2118
3295.47 2265
3296.01 2350
3296.55 2311
3297.09 2432
3297.64 2372
3298.18 2222
3298.72 2076
3299.26 1937
3299.80 1915
3300.34 1806
3300.89 1623
3301.43 1488
3301.97 1432
3302.51 1412
3303.06 1357
3303.60 1322
3304.14 1367
3304.68 1327
3305.22 1331
3305.77 1405
3306.31 1370
3306.85 1324
3307.39 1340
3307.94 1478
3308.48 1466
3309.02 1361
3309.56 1402
3310.11 1432
3310.65 1503
3311.19 1456
3311.74 1492
3312.28 1494
3312.82 1494
3313.36 1506
3313.91 1555
3314.45 1532
3314.99 1564
3315.54 1618
3316.08 1712
3316.62 1855
3317.17 1897
3317.71 1982
3318.25 2099
3318.80 2147
3319.34 2180
3319.88 2360
3320.43 2315
3320.97 2241
3321.51 2271
3322.06 2257
3322.60 2157
3323.14 2166
3323.69 2077
3324.23 1943
3324.78 1834
3325.32 1769
3325.86 1734
3326.41 1707
3326.95 1695
3327.50 1766
3328.04 1777
3328.59 1682
3329.13 1807
3329.67 1844
3330.22 2015
3330.76 2284
3331.31 2614
3331.85 3282
3332.40 4230
3332.94 5404
3333.49 6781
3334.03 8291
3334.57 9856
3335.12 10840
3335.66 12102
3336.21 13042
3336.75 13461
3337.30 13255
3337.84 12747
3338.39 11664
3338.93 10541
3339.48 9159
3340.02 7619
3340.57 6290
3341.11 5052
3341.66 4149
3342.20 3424
3342.75 2768
3343.30 2378
3343.84 2098
3344.39 1851
3344.93 1737
3345.48 1585
3346.02 1528
3346.57 1512
3347.11 1402
3347.66 1374
3348.21 1431
3348.75 1460
3349.30 1419
3349.84 1454
3350.39 1402
3350.94 1426
3351.48 1436
3352.03 1340
3352.57 1360
3353.12 1399
3353.67 1359
3354.21 1324
3354.76 1272
3355.31 1230
3355.85 1243
3356.40 1157
3356.95 1206
3357.49 1238
3358.04 1196
3358.59 1165
3359.13 1179
3359.68 1164
3360.23 1202
3360.77 1132
3361.32 1183
3361.87 1217
3362.41 1281
3362.96 1269
3363.51 1255
3364.05 1197
3364.60 1264
3365.15 1278
3365.70 1255
3366.24 1259
3366.79 1256
3367.34 1212
3367.89 1127
3368.43 1141
3368.98 1204
3369.53 1283
3370.08 1281
3370.62 1334
3371.17 1361
3371.72 1511
3372.27 1553
3372.81 1642
3373.36 1800
3373.91 1931
3374.46 1852
3375.01 1843
3375.55 1878
3376.10 1718
3376.65 1760
3377.20 1623
3377.75 1513
3378.30 1474
3378.84 1330
3379.39 1263
3379.94 1165
3380.49 1056
3381.04 1008
3381.59 1057
3382.13 983
3382.68 940
3383.23 953
3383.78 983
3384.33 982
3384.88 970
3385.43 892
3385.98 897
3386.52 928
3387.07 874
3387.62 813
3388.17 840
3388.72 873
3389.27 874
3389.82 902
3390.37 901
3390.92 828
3391.47 856
3392.02 893
3392.57 824
3393.12 837
3393.66 838
3394.21 820
3394.76 837
3395.31 878
3395.86 849
3396.41 912
3396.96 881
3397.51 861
3398.06 894
3398.61 954
3399.16 862
3399.71 869
3400.26 935
3400.81 888
3401.36 848
3401.91 892
3402.46 871
3403.01 852
3403.56 840
3404.11 890
3404.66 825
3405.21 783
3405.77 812
3406.32 813
3406.87 844
3407.42 834
3407.97 861
3408.52 846
3409.07 893
3409.62 943
3410.17 924
3410.72 947
3411.27 966
3411.82 1028
3412.37 995
3412.93 1025
3413.48 970
3414.03 937
3414.58 1016
3415.13 1022
3415.68 890
3416.23 981
3416.78 924
3417.34 893
3417.89 944
3418.44 894
3418.99 840
3419.54 862
3420.09 872
3420.65 866
3421.20 869
3421.75 875
3422.30 898
3422.85 851
3423.40 868
3423.96 947
3424.51 947
3425.06 938
3425.61 844
3426.17 820
3426.72 841
3427.27 848
3427.82 823
3428.37 871
3428.93 755
3429.48 747
3430.03 744
3430.58 744
3431.14 713
3431.69 698
3432.24 684
3432.79 685
3433.35 717
3433.90 755
3434.45 727
3435.01 753
3435.56 726
3436.11 713
3436.66 776
3437.22 777
3437.77 754
3438.32 797
3438.88 817
3439.43 786
3439.98 748
3440.54 804
3441.09 809
3441.64 810
3442.20 882
3442.75 831
3443.30 823
3443.86 866
3444.41 864
3444.96 832
3445.52 814
3446.07 799
3446.63 780
3447.18 761
3447.73 697
3448.29 736
3448.84 769
3449.40 752
3449.95 720
3450.50 701
3451.06 747
3451.61 725
3452.17 719
3452.72 698
3453.27 724
3453.83 712
3454.38 687
3454.94 701
3455.49 645
3456.05 688
3456.60 673
3457.16 690
3457.71 742
3458.27 725
3458.82 704
3459.38 739
3459.93 729
3460.49 727
3461.04 767
3461.60 823
3462.15 773
3462.71 757
3463.26 741
3463.82 799
3464.37 779
3464.93 790
3465.48 775
3466.04 864
3466.59 884
3467.15 855
3467.70 851
3468.26 885
3468.81 873
3469.37 874
3469.93 919
3470.48 936
3471.04 938
3471.59 908
3472.15 1013
3472.70 958
3473.26 1039
3473.82 1042
3474.37 990
3474.93 1030
3475.48 1056
3476.04 1002
3476.60 1013
3477.15 1010
3477.71 978
3478.27 1021
3478.82 1039
3479.38 1095
3479.93 1049
3480.49 1086
3481.05 1121
3481.60 1157
3482.16 1169
3482.72 1165
3483.27 1195
3483.83 1171
3484.39 1263
3484.95 1214
3485.50 1231
3486.06 1286
3486.62 1255
3487.17 1209
3487.73 1368
3488.29 1549
3488.84 1858
3489.40 2232
3489.96 2635
3490.52 3255
3491.07 3683
3491.63 4266
3492.19 4680
3492.75 4851
3493.30 4817
3493.86 4695
3494.42 4419
3494.98 4099
3495.53 3615
3496.09 3025
3496.65 2585
3497.21 2162
3497.77 1793
3498.32 1691
3498.88 1628
3499.44 1522
3500.00 1461
3500.56 1501
3501.11 1465
3501.67 1514
3502.23 1555
3502.79 1625
3503.35 1624
3503.91 1767
3504.46 1828
3505.02 1760
3505.58 1886
3506.14 1876
3506.70 1843
3507.26 1767
3507.81 1724
3508.37 1687
3508.93 1488
3509.49 1400
3510.05 1431
3510.61 1378
3511.17 1270
3511.73 1302
3512.29 1141
3512.85 1159
3513.40 1133
3513.96 1068
3514.52 947
3515.08 949
3515.64 996
3516.20 916
3516.76 893
3517.32 873
3517.88 832
3518.44 893
3519.00 897
3519.56 808
3520.12 800
3520.68 862
3521.24 918
3521.80 864
3522.36 888
3522.92 937
3523.48 892
3524.04 881
3524.60 919
3525.16 878
3525.72 906
3526.28 894
3526.84 903
3527.40 909
3527.96 812
3528.52 816
3529.08 845
3529.64 838
3530.20 872
3530.76 808
3531.32 782
3531.88 759
3532.44 776
3533.00 789
3533.56 774
3534.12 810
3534.68 785
3535.25 791
3535.81 749
3536.37 831
3536.93 825
3537.49 799
3538.05 808
3538.61 769
3539.17 776
3539.73 793
3540.30 796
3540.86 840
3541.42 765
3541.98 741
3542.54 767
3543.10 785
3543.66 809
3544.23 802
3544.79 776
3545.35 792
3545.91 874
3546.47 839
3547.03 799
3547.60 811
3548.16 796
3548.72 815
3549.28 718
3549.84 698
3550.41 706
3550.97 738
3551.53 703
3552.09 715
3552.65 680
3553.22 677
3553.78 671
3554.34 624
3554.90 650
3555.47 614
3556.03 638
3556.59 670
3557.15 675
3557.72 660
3558.28 682
3558.84 722
3559.41 718
3559.97 731
3560.53 758
3561.09 729
3561.66 725
3562.22 724
3562.78 704
3563.35 708
3563.91 767
3564.47 727
3565.04 701
3565.60 760
3566.16 729
3566.73 707
3567.29 689
3567.85 685
3568.42 699
3568.98 713
3569.54 701
3570.11 721
3570.67 704
3571.23 714
3571.80 703
3572.36 765
3572.93 783
3573.49 813
3574.05 858
3574.62 918
3575.18 914
3575.75 1032
3576.31 1044
3576.87 1091
3577.44 1179
3578.00 1179
3578.57 1152
3579.13 1158
3579.70 1100
3580.26 1166
3580.82 1071
3581.39 990
3581.95 945
3582.52 898
3583.08 858
3583.65 778
3584.21 764
3584.78 776
3585.34 724
3585.91 642
3586.47 688
3587.04 615
3587.60 628
3588.17 608
3588.73 611
3589.30 641
3589.86 624
3590.43 655
3590.99 654
3591.56 614
3592.12 625
3592.69 656
3593.25 597
3593.82 621
3594.39 620
3594.95 616
3595.52 615
3596.08 618
3596.65 605
3597.21 627
3597.78 655
3598.35 665
3598.91 631
3599.48 597
3600.04 607
3600.61 616
3601.18 578
3601.74 608
3602.31 575
3602.87 596
3603.44 610
3604.01 579
3604.57 608
3605.14 617
3605.71 558
3606.27 604
3606.84 582
3607.41 577
3607.97 579
3608.54 570
3609.11 588
3609.67 630
3610.24 588
3610.81 570
3611.37 556
3611.94 566
3612.51 585
3613.07 573
3613.64 596
3614.21 599
3614.78 585
3615.34 565
3615.91 588
3616.48 628
3617.04 663
3617.61 618
3618.18 682
3618.75 699
3619.31 693
3619.88 640
3620.45 611
3621.02 629
3621.58 613
3622.15 623
3622.72 603
3623.29 585
3623.86 588
3624.42 593
3624.99 609
3625.56 620
3626.13 550
3626.70 540
3627.26 563
3627.83 563
3628.40 596
3628.97 588
3629.54 597
3630.11 593
3630.67 524
3631.24 543
3631.81 537
3632.38 568
3632.95 587
3633.52 578
3634.08 576
3634.65 587
3635.22 592
3635.79 575
3636.36 657
3636.93 624
3637.50 591
3638.07 668
3638.64 662
3639.20 617
3639.77 659
3640.34 696
3640.91 666
3641.48 658
3642.05 675
3642.62 721
3643.19 702
3643.76 673
3644.33 626
3644.90 644
3645.47 648
3646.04 642
3646.61 652
3647.18 637
3647.75 625
3648.32 614
3648.89 664
3649.46 676
3650.03 652
3650.60 728
3651.17 756
3651.74 753
3652.31 807
3652.88 858
3653.45 839
3654.02 833
3654.59 833
3655.16 864
3655.73 799
3656.30 809
3656.87 745
3657.44 753
3658.01 823
3658.58 723
3659.15 764
3659.72 737
3660.29 710
3660.86 773
3661.43 746
3662.00 751
3662.58 728
3663.15 746
3663.72 852
3664.29 941
3664.86 943
3665.43 1028
3666.00 972
3666.57 1077
3667.14 1110
3667.72 1037
3668.29 1050
3668.86 985
3669.43 934
3670.00 901
3670.57 870
3671.14 837
3671.72 778
3672.29 761
3672.86 720
3673.43 714
3674.00 711
3674.57 659
3675.15 716
3675.72 662
3676.29 772
3676.86 776
3677.43 755
3678.01 705
3678.58 720
3679.15 780
3679.72 728
3680.30 670
3680.87 718
3681.44 692
3682.01 634
3682.58 669
3683.16 647
3683.73 647
3684.30 620
3684.88 646
3685.45 616
3686.02 611
3686.59 652
3687.17 584
3687.74 632
3688.31 653
3688.88 664
3689.46 671
3690.03 705
3690.60 664
3691.18 690
3691.75 716
3692.32 658
3692.90 667
3693.47 671
3694.04 613
3694.62 646
3695.19 636
3695.76 575
3696.34 559
3696.91 579
3697.48 598
3698.06 577
3698.63 566
3699.21 521
3699.78 599
3700.35 555
3700.93 593
3701.50 541
3702.08 577
3702.65 573
3703.22 635
3703.80 643
3704.37 681
3704.95 598
3705.52 621
3706.09 670
3706.67 675
3707.24 666
3707.82 643
3708.39 664
3708.97 640
3709.54 590
3710.12 605
3710.69 630
3711.26 619
3711.84 583
3712.41 591
3712.99 638
3713.56 643
3714.14 649
3714.71 633
3715.29 622
3715.86 625
3716.44 594
3717.01 570
3717.59 561
3718.16 568
3718.74 569
3719.32 618
3719.89 557
3720.47 585
3721.04 535
3721.62 496
3722.19 594
3722.77 585
3723.34 545
3723.92 564
3724.49 571
3725.07 558
3725.65 578
3726.22 512
3726.80 527
3727.37 601
3727.95 598
3728.53 558
3729.10 563
3729.68 593
3730.25 559
3730.83 568
3731.41 643
3731.98 665
3732.56 603
3733.14 593
3733.71 634
3734.29 584
3734.87 581
3735.44 589
3736.02 619
3736.60 627
3737.17 589
3737.75 643
3738.33 600
3738.90 660
3739.48 596
3740.06 532
3740.63 596
3741.21 533
3741.79 546
3742.36 515
3742.94 517
3743.52 638
3744.10 638
3744.67 582
3745.25 577
3745.83 552
3746.40 594
3746.98 606
3747.56 594
3748.14 610
3748.71 588
3749.29 589
3749.87 594
3750.45 600
3751.03 617
3751.60 585
3752.18 595
3752.76 571
3753.34 523
3753.92 576
3754.49 526
3755.07 567
3755.65 524
3756.23 578
3756.81 565
3757.38 597
3757.96 586
3758.54 566
3759.12 608
3759.70 635
3760.28 660
3760.85 653
3761.43 632
3762.01 632
3762.59 647
3763.17 647
3763.75 626
3764.33 634
3764.91 641
3765.48 668
3766.06 633
3766.64 635
3767.22 622
3767.80 604
3768.38 603
3768.96 661
3769.54 605
3770.12 577
3770.70 539
3771.28 661
3771.85 575
3772.43 635
3773.01 646
3773.59 617
3774.17 650
3774.75 622
3775.33 634
3775.91 646
3776.49 623
3777.07 612
3777.65 672
3778.23 669
3778.81 639
3779.39 670
3779.97 653
3780.55 653
3781.13 624
3781.71 622
3782.29 708
3782.87 621
3783.45 588
3784.03 676
3784.61 612
3785.19 617
3785.77 585
3786.35 597
3786.93 631
3787.51 596
3788.10 659
3788.68 672
3789.26 642
3789.84 686
3790.42 679
3791.00 692
3791.58 670
3792.16 697
3792.74 666
3793.32 681
3793.90 670
3794.48 694
3795.07 697
3795.65 739
3796.23 686
3796.81 678
3797.39 730
3797.97 703
3798.55 756
3799.14 743
3799.72 777
3800.30 789
3800.88 888
3801.46 896
3802.04 922
3802.62 916
3803.21 907
3803.79 938
3804.37 909
3804.95 897
3805.53 913
3806.12 889
3806.70 863
3807.28 927
3807.86 974
3808.44 984
3809.03 1006
3809.61 1012
3810.19 1029
3810.77 1053
3811.36 989
3811.94 1055
3812.52 982
3813.10 1002
3813.69 1012
3814.27 1063
3814.85 1080
3815.43 1070
3816.02 1146
3816.60 1117
3817.18 1063
3817.77 1019
3818.35 987
3818.93 922
3819.51 905
3820.10 903
3820.68 871
3821.26 857
3821.85 840
3822.43 895
3823.01 922
3823.60 896
3824.18 915
3824.76 854
3825.35 850
3825.93 781
3826.51 734
3827.10 726
3827.68 700
3828.27 715
3828.85 735
3829.43 742
3830.02 713
3830.60 757
3831.18 682
3831.77 722
3832.35 740
3832.94 714
3833.52 724
3834.10 680
3834.69 711
3835.27 712
3835.86 687
3836.44 736
3837.03 738
3837.61 633
3838.19 663
3838.78 673
3839.36 640
3839.95 655
3840.53 622
3841.12 599
3841.70 640
3842.29 666
3842.87 635
3843.46 637
3844.04 630
3844.63 630
3845.21 628
3845.80 630
3846.38 615
3846.97 618
3847.55 612
3848.14 619
3848.72 597
3849.31 617
3849.89 668
3850.48 675
3851.06 683
3851.65 661
3852.23 659
3852.82 652
3853.41 668
3853.99 619
3854.58 621
3855.16 592
3855.75 611
3856.33 654
3856.92 604
3857.51 564
3858.09 565
3858.68 591
3859.26 554
3859.85 600
3860.44 546
3861.02 610
3861.61 595
3862.20 604
3862.78 658
3863.37 662
3863.95 636
3864.54 627
3865.13 641
3865.71 620
3866.30 579
3866.89 579
3867.47 597
3868.06 588
3868.65 555
3869.23 620
3869.82 641
3870.41 594
3870.99 626
3871.58 585
3872.17 638
3872.76 575
3873.34 611
3873.93 640
3874.52 619
3875.10 545
3875.69 547
3876.28 600
3876.87 579
3877.45 559
3878.04 536
3878.63 572
3879.22 544
3879.80 573
3880.39 577
3880.98 568
3881.57 554
3882.15 574
3882.74 575
3883.33 589
3883.92 585
3884.51 536
3885.09 525
3885.68 532
3886.27 571
3886.86 568
3887.45 616
3888.04 594
3888.62 582
3889.21 599
3889.80 649
3890.39 581
3890.98 621
3891.57 663
3892.15 641
3892.74 619
3893.33 576
3893.92 567
3894.51 591
3895.10 606
3895.69 556
3896.28 535
3896.86 530
3897.45 581
3898.04 579
3898.63 604
3899.22 594
3899.81 622
3900.40 606
3900.99 572
3901.58 558
3902.17 548
3902.76 592
3903.34 587
3903.93 588
3904.52 577
3905.11 630
3905.70 625
3906.29 596
3906.88 611
3907.47 637
3908.06 618
3908.65 688
3909.24 711
3909.83 633
3910.42 635
3911.01 637
3911.60 645
3912.19 594
3912.78 584
3913.37 613
3913.96 601
3914.55 593
3915.14 603
3915.73 619
3916.32 616
3916.91 599
3917.50 650
3918.09 559
3918.68 567
3919.28 590
3919.87 563
3920.46 572
3921.05 601
3921.64 601
3922.23 618
3922.82 622
3923.41 626
3924.00 565
3924.59 568
3925.18 572
3925.77 614
3926.37 574
3926.96 511
3927.55 520
3928.14 521
3928.73 574
3929.32 478
3929.91 487
3930.51 472
3931.10 510
3931.69 499
3932.28 480
3932.87 512
3933.46 467
3934.05 522
3934.65 483
3935.24 553
3935.83 534
3936.42 563
3937.01 536
3937.61 574
3938.20 612
3938.79 596
3939.38 594
3939.97 593
3940.57 598
3941.16 589
3941.75 636
3942.34 675
3942.94 648
3943.53 606
3944.12 639
3944.71 625
3945.31 589
3945.90 629
3946.49 592
3947.08 565
3947.68 611
3948.27 588
3948.86 625
3949.45 622
3950.05 555
3950.64 590
3951.23 583
3951.83 549
3952.42 562
3953.01 603
3953.61 568
3954.20 614
3954.79 632
3955.39 627
3955.98 576
3956.57 583
3957.17 653
3957.76 641
3958.35 578
3958.95 591
3959.54 659
3960.13 635
3960.73 611
3961.32 636
3961.92 610
3962.51 619
3963.10 620
3963.70 668
3964.29 692
3964.88 682
3965.48 724
3966.07 781
3966.67 814
3967.26 893
3967.86 904
3968.45 882
3969.04 868
3969.64 921
3970.23 896
3970.83 754
3971.42 782
3972.02 821
3972.61 766
3973.21 703
3973.80 740
3974.40 803
3974.99 747
3975.58 813
3976.18 888
3976.77 876
3977.37 879
3977.96 857
3978.56 950
3979.15 898
3979.75 917
3980.35 933
3980.94 836
3981.54 798
3982.13 737
3982.73 743
3983.32 702
3983.92 670
3984.51 747
3985.11 733
3985.70 768
3986.30 776
3986.90 724
3987.49 733
3988.09 739
3988.68 698
3989.28 693
3989.87 631
3990.47 598
3991.07 692
3991.66 713
3992.26 693
3992.85 690
3993.45 632
3994.05 712
3994.64 680
3995.24 689
3995.84 618
3996.43 665
3997.03 746
3997.62 710
3998.22 755
3998.82 717
3999.41 692
4000.01 718
4000.61 695
4001.20 709
4001.80 649
4002.40 655
4003.00 664
4003.59 683
4004.19 644
4004.79 650
4005.38 673
4005.98 657
4006.58 677
4007.17 669
4007.77 681
4008.37 694
4008.97 636
4009.56 610
4010.16 705
4010.76 697
4011.36 650
4011.95 676
4012.55 643
4013.15 672
4013.75 605
4014.34 617
4014.94 650
4015.54 625
4016.14 662
4016.74 661
4017.33 674
4017.93 673
4018.53 675
4019.13 729
4019.73 698
4020.32 702
4020.92 718
4021.52 655
4022.12 692
4022.72 677
4023.32 642
4023.91 613
4024.51 670
4025.11 653
4025.71 659
4026.31 707
4026.91 711
4027.51 734
4028.10 760
4028.70 742
4029.30 689
4029.90 843
4030.50 772
4031.10 746
4031.70 673
4032.30 729
4032.90 709
4033.49 721
4034.09 719
4034.69 713
4035.29 699
4035.89 698
4036.49 667
4037.09 671
4037.69 644
4038.29 633
4038.89 606
4039.49 658
4040.09 534
4040.69 551
4041.29 580
4041.89 565
4042.49 562
4043.09 578
4043.69 568
4044.29 524
4044.89 541
4045.49 526
4046.09 552
4046.69 566
4047.29 575
4047.89 543
4048.49 611
4049.09 593
4049.69 504
4050.29 539
4050.89 570
4051.49 549
4052.09 518
4052.69 558
4053.29 527
4053.89 509
4054.49 593
4055.09 538
4055.69 560
4056.30 573
4056.90 550
4057.50 599
4058.10 592
4058.70 519
4059.30 557
4059.90 534
4060.50 545
4061.10 525
4061.71 540
4062.31 582
4062.91 618
4063.51 593
4064.11 612
4064.71 593
4065.31 579
4065.92 551
4066.52 547
4067.12 550
4067.72 556
4068.32 608
4068.92 626
4069.53 551
4070.13 518
4070.73 535
4071.33 558
4071.93 535
4072.54 503
4073.14 510
4073.74 535
4074.34 505
4074.94 518
4075.55 486
4076.15 572
4076.75 566
4077.35 534
4077.96 505
4078.56 495
4079.16 545
4079.76 529
4080.37 525
4080.97 560
4081.57 555
4082.17 528
4082.78 501
4083.38 545
4083.98 548
4084.59 513
4085.19 497
4085.79 522
4086.39 544
4087.00 510
4087.60 496
4088.20 510
4088.81 509
4089.41 480
4090.01 539
4090.62 516
4091.22 498
4091.82 518
4092.43 540
4093.03 494
4093.63 533
4094.24 549
4094.84 487
4095.45 519
4096.05 525
4096.65 498
4097.26 516
4097.86 536
4098.47 536
4099.07 521
4099.67 515
4100.28 537
4100.88 511
4101.49 537
4102.09 555
4102.69 512
4103.30 505
4103.90 482
4104.51 511
4105.11 497
4105.72 500
4106.32 510
4106.93 554
4107.53 521
4108.13 578
4108.74 525
4109.34 502
4109.95 515
4110.55 490
4111.16 489
4111.76 476
4112.37 461
4112.97 510
4113.58 500
4114.18 489
4114.79 505
4115.39 475
4116.00 482
4116.60 521
4117.21 508
4117.82 508
4118.42 536
4119.03 524
4119.63 529
4120.24 518
4120.84 512
4121.45 495
4122.05 501
4122.66 491
4123.27 491
4123.87 513
4124.48 494
4125.08 488
4125.69 463
4126.30 503
4126.90 506
4127.51 524
4128.11 476
4128.72 514
4129.33 508
4129.93 536
4130.54 529
4131.15 557
4131.75 501
4132.36 503
4132.96 517
4133.57 543
4134.18 494
4134.78 504
4135.39 557
4136.00 569
4136.60 566
4137.21 515
4137.82 558
4138.43 582
4139.03 611
4139.64 580
4140.25 585
4140.85 581
4141.46 623
4142.07 638
4142.68 596
4143.28 599
4143.89 594
4144.50 625
4145.10 612
4145.71 619
4146.32 595
4146.93 576
4147.53 564
4148.14 521
4148.75 545
4149.36 507
4149.97 502
4150.57 498
4151.18 519
4151.79 504
4152.40 528
4153.00 527
4153.61 520
4154.22 527
4154.83 506
4155.44 493
4156.05 526
4156.65 543
4157.26 578
4157.87 584
4158.48 662
4159.09 685
4159.70 604
4160.30 597
4160.91 606
4161.52 620
4162.13 608
4162.74 610
4163.35 590
4163.96 532
4164.56 540
4165.17 539
4165.78 496
4166.39 558
4167.00 561
4167.61 541
4168.22 540
4168.83 587
4169.44 577
4170.05 548
4170.66 525
4171.26 555
4171.87 546
4172.48 511
4173.09 567
4173.70 518
4174.31 546
4174.92 555
4175.53 605
4176.14 574
4176.75 614
4177.36 549
4177.97 623
4178.58 622
4179.19 564
4179.80 570
4180.41 563
4181.02 629
4181.63 519
4182.24 568
4182.85 601
4183.46 540
4184.07 571
4184.68 626
4185.29 605
4185.90 532
4186.51 516
4187.12 582
4187.73 580
4188.34 521
4188.95 575
4189.56 580
4190.18 564
4190.79 574
4191.40 623
4192.01 596
4192.62 642
4193.23 609
4193.84 689
4194.45 695
4195.06 673
4195.67 663
4196.28 686
4196.90 693
4197.51 714
4198.12 663
4198.73 619
4199.34 633
4199.95 627
4200.56 599
4201.18 583
4201.79 573
4202.40 579
4203.01 551
4203.62 521
4204.23 563
4204.85 552
4205.46 528
4206.07 593
4206.68 583
4207.29 569
4207.90 642
4208.52 595
4209.13 630
4209.74 653
4210.35 629
4210.97 667
4211.58 655
4212.19 681
4212.80 594
4213.41 607
4214.03 642
4214.64 624
4215.25 611
4215.86 664
4216.48 667
4217.09 707
4217.70 679
4218.32 685
4218.93 707
4219.54 673
4220.15 651
4220.77 654
4221.38 746
4221.99 753
4222.61 719
4223.22 771
4223.83 723
4224.44 743
4225.06 753
4225.67 767
4226.28 781
4226.90 807
4227.51 906
4228.13 918
4228.74 950
4229.35 926
4229.97 917
4230.58 902
4231.19 901
4231.81 893
4232.42 804
4233.03 776
4233.65 724
4234.26 679
4234.88 671
4235.49 679
4236.10 689
4236.72 658
4237.33 672
4237.95 675
4238.56 701
4239.17 678
4239.79 705
4240.40 662
4241.02 709
4241.63 695
4242.25 734
4242.86 675
4243.48 700
4244.09 653
4244.71 697
4245.32 694
4245.93 702
4246.55 711
4247.16 684
4247.78 693
4248.39 739
4249.01 730
4249.62 725
4250.24 690
4250.85 646
4251.47 634
4252.08 665
4252.70 682
4253.32 639
4253.93 615
4254.55 652
4255.16 622
4255.78 674
4256.39 684
4257.01 691
4257.62 659
4258.24 747
4258.85 666
4259.47 712
4260.09 732
4260.70 744
4261.32 800
4261.93 819
4262.55 831
4263.17 892
4263.78 850
4264.40 902
4265.01 866
4265.63 821
4266.25 828
4266.86 798
4267.48 810
4268.10 726
4268.71 753
4269.33 704
4269.94 720
4270.56 706
4271.18 730
4271.79 695
4272.41 710
4273.03 690
4273.64 689
4274.26 771
4274.88 756
4275.49 776
4276.11 819
4276.73 809
4277.35 828
4277.96 828
4278.58 856
4279.20 811
4279.81 774
4280.43 786
4281.05 810
4281.67 733
4282.28 761
4282.90 717
4283.52 745
4284.14 670
4284.75 636
4285.37 632
4285.99 620
4286.61 632
4287.22 570
4287.84 611
4288.46 619
4289.08 625
4289.70 573
4290.31 588
4290.93 636
4291.55 615
4292.17 639
4292.79 650
4293.40 596
4294.02 610
4294.64 643
4295.26 612
4295.88 602
4296.50 617
4297.11 606
4297.73 620
4298.35 595
4298.97 607
4299.59 614
4300.21 636
4300.83 610
4301.44 634
4302.06 661
4302.68 685
4303.30 671
4303.92 635
4304.54 601
4305.16 663
4305.78 687
4306.40 662
4307.02 663
4307.63 668
4308.25 633
4308.87 631
4309.49 673
4310.11 685
4310.73 700
4311.35 681
4311.97 698
4312.59 723
4313.21 729
4313.83 704
4314.45 705
4315.07 687
4315.69 742
4316.31 702
4316.93 700
4317.55 749
4318.17 763
4318.79 766
4319.41 741
4320.03 758
4320.65 762
4321.27 784
4321.89 787
4322.51 784
4323.13 854
4323.75 871
4324.37 927
4324.99 898
4325.61 939
4326.23 956
4326.85 1033
4327.47 1089
4328.09 1087
4328.71 1137
4329.33 1172
4329.96 1227
4330.58 1206
4331.20 1377
4331.82 1513
4332.44 1575
4333.06 1660
4333.68 1822
4334.30 1832
4334.92 1969
4335.54 1961
4336.17 1977
4336.79 2006
4337.41 2105
4338.03 2101
4338.65 1977
4339.27 1888
4339.89 1889
4340.52 1790
4341.14 1753
4341.76 1701
4342.38 1617
4343.00 1651
4343.62 1769
4344.25 1979
4344.87 2270
4345.49 2485
4346.11 2705
4346.73 3070
4347.36 3163
4347.98 3181
4348.60 3195
4349.22 3053
4349.84 2706
4350.47 2440
4351.09 2196
4351.71 2034
4352.33 1832
4352.96 1709
4353.58 1493
4354.20 1383
4354.82 1388
4355.45 1255
4356.07 1248
4356.69 1197
4357.31 1178
4357.94 1127
4358.56 1098
4359.18 1046
4359.81 1101
4360.43 1106
4361.05 1026
4361.68 1044
4362.30 1027
4362.92 984
4363.55 973
4364.17 986
4364.79 963
4365.42 1029
4366.04 973
4366.66 903
4367.29 941
4367.91 889
4368.53 863
4369.16 884
4369.78 899
4370.40 863
4371.03 814
4371.65 793
4372.27 752
4372.90 780
4373.52 767
4374.15 794
4374.77 743
4375.39 754
4376.02 790
4376.64 789
4377.27 815
4377.89 754
4378.52 795
4379.14 804
4379.76 816
4380.39 838
4381.01 774
4381.64 770
4382.26 862
4382.89 845
4383.51 807
4384.14 795
4384.76 762
4385.39 789
4386.01 751
4386.64 766
4387.26 750
4387.89 753
4388.51 714
4389.14 728
4389.76 701
4390.39 708
4391.01 737
4391.64 718
4392.26 695
4392.89 679
4393.51 675
4394.14 725
4394.76 777
4395.39 759
4396.01 697
4396.64 711
4397.26 717
4397.89 735
4398.52 687
4399.14 729
4399.77 676
4400.39 765
4401.02 743
4401.65 745
4402.27 712
4402.90 730
4403.52 719
4404.15 654
4404.78 624
4405.40 675
4406.03 621
4406.65 695
4407.28 683
4407.91 744
4408.53 675
4409.16 711
4409.79 692
4410.41 765
4411.04 742
4411.67 710
4412.29 677
4412.92 670
4413.55 683
4414.17 676
4414.80 661
4415.43 627
4416.05 683
4416.68 717
4417.31 677
4417.94 655
4418.56 673
4419.19 669
4419.82 627
4420.44 656
4421.07 664
4421.70 649
4422.33 592
4422.95 659
4423.58 649
4424.21 703
4424.84 634
4425.46 664
4426.09 672
4426.72 597
4427.35 570
4427.97 634
4428.60 592
4429.23 626
4429.86 624
4430.49 570
4431.11 604
4431.74 619
4432.37 625
4433.00 643
4433.63 623
4434.26 609
4434.88 617
4435.51 617
4436.14 648
4436.77 681
4437.40 661
4438.03 683
4438.65 629
4439.28 536
4439.91 602
4440.54 659
4441.17 632
4441.80 628
4442.43 577
4443.06 608
4443.68 642
4444.31 628
4444.94 656
4445.57 672
4446.20 674
4446.83 713
4447.46 713
4448.09 677
4448.72 701
4449.35 703
4449.98 670
4450.61 645
4451.24 639
4451.86 655
4452.49 677
4453.12 654
4453.75 710
4454.38 793
4455.01 802
4455.64 793
4456.27 852
4456.90 878
4457.53 863
4458.16 906
4458.79 849
4459.42 804
4460.05 760
4460.68 717
4461.31 700
4461.94 663
4462.57 650
4463.20 641
4463.83 624
4464.46 646
4465.09 639
4465.72 606
4466.36 579
4466.99 629
4467.62 616
4468.25 644
4468.88 648
4469.51 614
4470.14 630
4470.77 641
4471.40 628
4472.03 602
4472.66 624
4473.29 599
4473.93 620
4474.56 619
4475.19 616
4475.82 593
4476.45 546
4477.08 614
4477.71 631
4478.34 608
4478.98 570
4479.61 577
4480.24 552
4480.87 545
4481.50 596
4482.13 604
4482.76 640
4483.40 609
4484.03 624
4484.66 621
4485.29 637
4485.92 663
4486.56 670
4487.19 622
4487.82 636
4488.45 690
4489.08 695
4489.72 687
4490.35 676
4490.98 695
4491.61 677
4492.25 660
4492.88 695
4493.51 636
4494.14 663
4494.78 641
4495.41 635
4496.04 667
4496.67 700
4497.31 687
4497.94 689
4498.57 726
4499.20 766
4499.84 837
4500.47 877
4501.10 910
4501.74 882
4502.37 920
4503.00 881
4503.64 931
4504.27 952
4504.90 945
4505.53 910
4506.17 903
4506.80 856
4507.43 844
4508.07 769
4508.70 780
4509.34 782
4509.97 845
4510.60 800
4511.24 682
4511.87 703
4512.50 704
4513.14 683
4513.77 689
4514.41 653
4515.04 689
4515.67 632
4516.31 668
4516.94 690
4517.58 637
4518.21 606
4518.84 590
4519.48 586
4520.11 617
4520.75 562
4521.38 639
4522.02 568
4522.65 609
4523.28 574
4523.92 640
4524.55 605
4525.19 571
4525.82 593
4526.46 605
4527.09 599
4527.73 601
4528.36 607
4529.00 610
4529.63 641
4530.27 640
4530.90 649
4531.54 630
4532.17 601
4532.81 647
4533.44 603
4534.08 613
4534.71 626
4535.35 643
4535.99 604
4536.62 610
4537.26 607
4537.89 593
4538.53 549
4539.16 554
4539.80 531
4540.43 542
4541.07 589
4541.71 561
4542.34 563
4542.98 571
4543.61 522
4544.25 597
4544.89 559
4545.52 557
4546.16 537
4546.79 512
4547.43 567
4548.07 509
4548.70 534
4549.34 506
4549.98 529
4550.61 540
4551.25 555
4551.89 544
4552.52 520
4553.16 546
4553.80 537
4554.43 547
4555.07 583
4555.71 571
4556.34 585
4556.98 534
4557.62 545
4558.25 551
4558.89 524
4559.53 590
4560.16 562
4560.80 574
4561.44 553
4562.08 580
4562.71 491
4563.35 581
4563.99 542
4564.63 581
4565.26 570
4565.90 560
4566.54 594
4567.18 597
4567.81 557
4568.45 577
4569.09 624
4569.73 607
4570.36 583
4571.00 600
4571.64 614
4572.28 561
4572.92 543
4573.55 553
4574.19 592
4574.83 578
4575.47 611
4576.11 595
4576.75 591
4577.38 603
4578.02 576
4578.66 592
4579.30 572
4579.94 623
4580.58 651
4581.21 656
4581.85 601
4582.49 657
4583.13 610
4583.77 618
4584.41 657
4585.05 682
4585.69 754
4586.32 767
4586.96 769
4587.60 774
4588.24 878
4588.88 892
4589.52 964
4590.16 1048
4590.80 1081
4591.44 1042
4592.08 1120
4592.72 1147
4593.36 1125
4594.00 1068
4594.63 1119
4595.27 971
4595.91 869
4596.55 814
4597.19 786
4597.83 739
4598.47 701
4599.11 685
4599.75 691
4600.39 749
4601.03 712
4601.67 727
4602.31 674
4602.95 711
4603.59 744
4604.23 697
4604.87 670
4605.51 671
4606.15 708
4606.79 631
4607.43 661
4608.08 683
4608.72 696
4609.36 686
4610.00 657
4610.64 628
4611.28 611
4611.92 613
4612.56 602
4613.20 580
4613.84 619
4614.48 620
4615.12 604
4615.76 598
4616.41 594
4617.05 645
4617.69 628
4618.33 546
4618.97 591
4619.61 579
4620.25 569
4620.89 569
4621.54 590
4622.18 577
4622.82 555
4623.46 545
4624.10 531
4624.74 543
4625.38 585
4626.03 593
4626.67 621
4627.31 595
4627.95 573
4628.59 587
4629.24 630
4629.88 614
4630.52 685
4631.16 694
4631.80 765
4632.45 795
4633.09 785
4633.73 735
4634.37 710
4635.02 738
4635.66 782
4636.30 772
4636.94 729
4637.58 750
4638.23 750
4638.87 774
4639.51 760
4640.16 766
4640.80 757
4641.44 709
4642.08 704
4642.73 709
4643.37 745
4644.01 688
4644.66 663
4645.30 645
4645.94 651
4646.58 642
4647.23 606
4647.87 647
4648.51 631
4649.16 559
4649.80 576
4650.44 621
4651.09 600
4651.73 557
4652.37 608
4653.02 609
4653.66 567
4654.31 572
4654.95 584
4655.59 583
4656.24 563
4656.88 556
4657.52 605
4658.17 580
4658.81 596
4659.46 568
4660.10 554
4660.75 544
4661.39 558
4662.03 568
4662.68 558
4663.32 567
4663.97 550
4664.61 567
4665.26 547
4665.90 540
4666.54 558
4667.19 507
4667.83 541
4668.48 572
4669.12 566
4669.77 508
4670.41 550
4671.06 544
4671.70 583
4672.35 561
4672.99 566
4673.64 553
4674.28 566
4674.93 555
4675.57 582
4676.22 559
4676.86 568
4677.51 601
4678.15 575
4678.80 588
4679.44 610
4680.09 599
4680.73 550
4681.38 613
4682.03 597
4682.67 587
4683.32 613
4683.96 667
4684.61 632
4685.25 619
4685.90 643
4686.55 677
4687.19 615
4687.84 683
4688.48 749
4689.13 769
4689.78 773
4690.42 841
4691.07 877
4691.72 854
4692.36 883
4693.01 922
4693.65 881
4694.30 888
4694.95 887
4695.59 873
4696.24 820
4696.89 852
4697.53 874
4698.18 925
4698.83 973
4699.47 1037
4700.12 1022
4700.77 1076
4701.41 1033
4702.06 961
4702.71 948
4703.36 988
4704.00 918
4704.65 803
4705.30 738
4705.94 727
4706.59 695
4707.24 712
4707.89 765
4708.53 758
4709.18 779
4709.83 717
4710.48 739
4711.12 761
4711.77 752
4712.42 749
4713.07 690
4713.71 721
4714.36 714
4715.01 720
4715.66 695
4716.31 671
4716.95 679
4717.60 649
4718.25 690
4718.90 718
4719.55 698
4720.19 687
4720.84 656
4721.49 688
4722.14 737
4722.79 727
4723.44 669
4724.08 684
4724.73 694
4725.38 678
4726.03 645
4726.68 661
4727.33 596
4727.98 621
4728.63 593
4729.27 574
4729.92 651
4730.57 599
4731.22 613
4731.87 619
4732.52 605
4733.17 534
4733.82 586
4734.47 585
4735.12 588
4735.77 563
4736.41 573
4737.06 592
4737.71 597
4738.36 618
4739.01 634
4739.66 617
4740.31 622
4740.96 639
4741.61 574
4742.26 603
4742.91 674
4743.56 608
4744.21 636
4744.86 624
4745.51 671
4746.16 633
4746.81 600
4747.46 645
4748.11 614
4748.76 655
4749.41 692
4750.06 618
4750.71 625
4751.36 595
4752.01 636
4752.66 664
4753.31 628
4753.96 612
4754.61 638
4755.26 625
4755.92 594
4756.57 608
4757.22 609
4757.87 624
4758.52 620
4759.17 641
4759.82 646
4760.47 616
4761.12 717
4761.77 659
4762.42 657
4763.08 662
4763.73 645
4764.38 636
4765.03 620
4765.68 605
4766.33 613
4766.98 628
4767.64 654
4768.29 606
4768.94 560
4769.59 568
4770.24 580
4770.89 617
4771.54 637
4772.20 667
4772.85 641
4773.50 595
4774.15 571
4774.80 603
4775.46 563
4776.11 559
4776.76 606
4777.41 557
4778.06 511
4778.72 579
4779.37 627
4780.02 550
4780.67 538
4781.33 624
4781.98 596
4782.63 614
4783.28 602
4783.94 583
4784.59 591
4785.24 569
4785.89 577
4786.55 627
4787.20 607
4787.85 617
4788.51 610
4789.16 604
4789.81 654
4790.46 633
4791.12 660
4791.77 628
4792.42 615
4793.08 656
4793.73 646
4794.38 650
4795.04 615
4795.69 619
4796.34 660
4797.00 609
4797.65 630
4798.30 633
4798.96 654
4799.61 647
4800.27 615
4800.92 602
4801.57 626
4802.23 644
4802.88 643
4803.53 700
4804.19 652
4804.84 640
4805.50 676
4806.15 661
4806.81 691
4807.46 619
4808.11 625
4808.77 647
4809.42 732
4810.08 702
4810.73 668
4811.39 669
4812.04 681
4812.69 708
4813.35 692
4814.00 719
4814.66 732
4815.31 713
4815.97 713
4816.62 701
4817.28 716
4817.93 753
4818.59 785
4819.24 751
4819.90 728
4820.55 800
4821.21 830
4821.86 852
4822.52 871
4823.17 898
4823.83 928
4824.48 967
4825.14 929
4825.79 905
4826.45 927
4827.11 855
4827.76 832
4828.42 846
4829.07 813
4829.73 877
4830.38 900
4831.04 858
4831.70 799
4832.35 796
4833.01 879
4833.66 908
4834.32 909
4834.98 880
4835.63 916
4836.29 947
4836.94 928
4837.60 899
4838.26 949
4838.91 934
4839.57 913
4840.23 920
4840.88 966
4841.54 962
4842.20 944
4842.85 995
4843.51 1015
4844.17 982
4844.82 962
4845.48 994
4846.14 1039
4846.79 1086
4847.45 975
4848.11 966
4848.76 1002
4849.42 1091
4850.08 1171
4850.73 1159
4851.39 1115
4852.05 1152
4852.71 1163
4853.36 1139
4854.02 1145
4854.68 1257
4855.34 1289
4855.99 1289
4856.65 1365
4857.31 1495
4857.97 1596
4858.62 1524
4859.28 1571
4859.94 1623
4860.60 1520
4861.25 1452
4861.91 1280
4862.57 1277
4863.23 1144
4863.89 1185
4864.54 1256
4865.20 1221
4865.86 1273
4866.52 1308
4867.18 1295
4867.84 1212
4868.49 1146
4869.15 1249
4869.81 1201
4870.47 1156
4871.13 1125
4871.79 1124
4872.44 1164
4873.10 1157
4873.76 1138
4874.42 1143
4875.08 1188
4875.74 1161
4876.40 1173
4877.06 1184
4877.72 1199
4878.37 1225
4879.03 1377
4879.69 1408
4880.35 1449
4881.01 1327
4881.67 1276
4882.33 1231
4882.99 1210
4883.65 1147
4884.31 1165
4884.97 1113
4885.63 1038
4886.29 1047
4886.95 1048
4887.61 1052
4888.26 1061
4888.92 1044
4889.58 1028
4890.24 1040
4890.90 1058
4891.56 1115
4892.22 1068
4892.88 1033
4893.54 979
4894.20 1006
4894.86 951
4895.52 1055
4896.18 989
4896.84 997
4897.51 955
4898.17 1007
4898.83 1079
4899.49 1131
4900.15 1071
4900.81 1064
4901.47 1127
4902.13 1039
4902.79 1025
4903.45 928
4904.11 873
4904.77 913
4905.43 874
4906.09 825
4906.75 893
4907.41 851
4908.08 848
4908.74 845
4909.40 796
4910.06 821
4910.72 808
4911.38 829
4912.04 814
4912.70 817
4913.37 800
4914.03 759
4914.69 722
4915.35 718
4916.01 721
4916.67 781
4917.33 769
4918.00 778
4918.66 724
4919.32 679
4919.98 693
4920.64 693
4921.31 717
4921.97 733
4922.63 767
4923.29 760
4923.95 746
4924.62 731
4925.28 661
4925.94 657
4926.60 700
4927.26 754
4927.93 742
4928.59 718
4929.25 665
4929.91 650
4930.58 699
4931.24 709
4931.90 676
4932.56 668
4933.23 672
4933.89 709
4934.55 705
4935.22 676
4935.88 671
4936.54 659
4937.20 693
4937.87 665
4938.53 672
4939.19 651
4939.86 657
4940.52 660
4941.18 680
4941.85 710
4942.51 706
4943.17 655
4943.84 633
4944.50 683
4945.16 715
4945.83 678
4946.49 635
4947.15 667
4947.82 642
4948.48 624
4949.15 603
4949.81 592
4950.47 657
4951.14 648
4951.80 632
4952.47 621
4953.13 645
4953.79 665
4954.46 653
4955.12 669
4955.79 636
4956.45 666
4957.11 691
4957.78 697
4958.44 704
4959.11 682
4959.77 680
4960.44 724
4961.10 772
4961.77 687
4962.43 758
4963.10 815
4963.76 886
4964.42 913
4965.09 852
4965.75 884
4966.42 837
4967.08 805
4967.75 806
4968.41 762
4969.08 712
4969.74 675
4970.41 685
4971.08 688
4971.74 706
4972.41 676
4973.07 691
4973.74 714
4974.40 752
4975.07 803
4975.73 794
4976.40 842
4977.06 808
4977.73 857
4978.40 855
4979.06 828
4979.73 799
4980.39 766
4981.06 778
4981.73 765
4982.39 667
4983.06 612
4983.72 664
4984.39 603
4985.06 629
4985.72 614
4986.39 639
4987.05 633
4987.72 641
4988.39 617
4989.05 620
4989.72 565
4990.39 611
4991.05 670
4991.72 607
4992.39 564
4993.05 584
4993.72 593
4994.39 583
4995.05 645
4995.72 604
4996.39 624
4997.05 572
4997.72 605
4998.39 564
4999.06 564
4999.72 595
5000.39 616
5001.06 559
5001.73 551
5002.39 512
5003.06 529
5003.73 537
5004.39 565
5005.06 537
5005.73 578
5006.40 568
5007.07 572
5007.73 551
5008.40 536
5009.07 572
5009.74 561
5010.40 580
5011.07 562
5011.74 562
5012.41 563
5013.08 576
5013.74 589
5014.41 529
5015.08 544
5015.75 578
5016.42 519
5017.09 545
5017.75 571
5018.42 557
5019.09 556
5019.76 548
5020.43 549
5021.10 533
5021.76 530
5022.43 537
5023.10 536
5023.77 558
5024.44 532
5025.11 509
5025.78 528
5026.45 498
5027.12 533
5027.78 555
5028.45 581
5029.12 569
5029.79 490
5030.46 514
5031.13 554
5031.80 533
5032.47 522
5033.14 530
5033.81 528
5034.48 534
5035.15 508
5035.82 520
5036.49 527
5037.16 499
5037.83 545
5038.50 554
5039.16 533
5039.83 547
5040.50 592
5041.17 534
5041.84 507
5042.51 502
5043.18 545
5043.85 534
5044.52 583
5045.20 563
5045.87 577
5046.54 525
5047.21 537
5047.88 545
5048.55 548
5049.22 508
5049.89 522
5050.56 544
5051.23 528
5051.90 518
5052.57 482
5053.24 516
5053.91 497
5054.58 495
5055.25 581
5055.92 538
5056.60 529
5057.27 551
5057.94 567
5058.61 553
5059.28 566
5059.95 580
5060.62 571
5061.29 526
5061.96 552
5062.64 546
5063.31 586
5063.98 554
5064.65 514
5065.32 514
5065.99 558
5066.66 595
5067.34 550
5068.01 505
5068.68 547
5069.35 581
5070.02 576
5070.70 532
5071.37 545
5072.04 541
5072.71 553
5073.38 576
5074.06 571
5074.73 555
5075.40 590
5076.07 593
5076.74 631
5077.42 643
5078.09 662
5078.76 689
5079.43 665
5080.11 651
5080.78 746
5081.45 718
5082.12 728
5082.80 754
5083.47 659
5084.14 666
5084.82 683
5085.49 627
5086.16 606
5086.83 633
5087.51 610
5088.18 636
5088.85 665
5089.53 637
5090.20 644
5090.87 707
5091.55 699
5092.22 661
5092.89 679
5093.57 661
5094.24 652
5094.91 601
5095.59 582
5096.26 602
5096.93 611
5097.61 630
5098.28 595
5098.96 563
5099.63 565
5100.30 604
5100.98 649
5101.65 583
5102.32 567
5103.00 648
5103.67 654
5104.35 659
5105.02 713
5105.70 715
5106.37 670
5107.04 663
5107.72 672
5108.39 662
5109.07 674
5109.74 608
5110.42 664
5111.09 617
5111.77 617
5112.44 604
5113.11 565
5113.79 644
5114.46 620
5115.14 628
5115.81 715
5116.49 724
5117.16 728
5117.84 747
5118.51 815
5119.19 837
5119.86 897
5120.54 859
5121.21 901
5121.89 870
5122.57 853
5123.24 868
5123.92 798
5124.59 766
5125.27 756
5125.94 732
5126.62 727
5127.29 676
5127.97 725
5128.64 682
5129.32 698
5130.00 616
5130.67 665
5131.35 679
5132.02 693
5132.70 709
5133.38 678
5134.05 685
5134.73 626
5135.40 648
5136.08 664
5136.76 646
5137.43 605
5138.11 612
5138.79 632
5139.46 564
5140.14 597
5140.82 638
5141.49 598
5142.17 600
5142.85 605
5143.52 536
5144.20 567
5144.88 577
5145.55 519
5146.23 561
5146.91 529
5147.58 559
5148.26 576
5148.94 562
5149.61 532
5150.29 511
5150.97 558
5151.65 565
5152.32 524
5153.00 537
5153.68 559
5154.36 567
5155.03 497
5155.71 534
5156.39 560
5157.07 558
5157.74 516
5158.42 546
5159.10 562
5159.78 507
5160.45 561
5161.13 527
5161.81 555
5162.49 487
5163.17 525
5163.84 541
5164.52 531
5165.20 503
5165.88 531
5166.56 571
5167.24 534
5167.91 554
5168.59 521
5169.27 549
5169.95 480
5170.63 533
5171.31 523
5171.98 475
5172.66 496
5173.34 537
5174.02 475
5174.70 447
5175.38 463
5176.06 512
5176.74 530
5177.41 502
5178.09 506
5178.77 508
5179.45 493
5180.13 515
5180.81 564
5181.49 539
5182.17 539
5182.85 483
5183.53 475
5184.21 495
5184.89 512
5185.57 495
5186.24 457
5186.92 494
5187.60 529
5188.28 444
5188.96 475
5189.64 498
5190.32 469
5191.00 461
5191.68 482
5192.36 478
5193.04 496
5193.72 511
5194.40 531
5195.08 536
5195.76 524
5196.44 492
5197.12 497
5197.80 450
5198.48 489
5199.16 529
5199.84 523
5200.52 539
5201.21 533
5201.89 508
5202.57 518
5203.25 509
5203.93 552
5204.61 564
5205.29 543
5205.97 510
5206.65 588
5207.33 617
5208.01 565
5208.69 598
5209.37 623
5210.06 623
5210.74 643
5211.42 632
5212.10 623
5212.78 596
5213.46 644
5214.14 625
5214.82 707
5215.51 697
5216.19 684
5216.87 632
5217.55 668
5218.23 636
5218.91 665
5219.60 650
5220.28 651
5220.96 629
5221.64 699
5222.32 711
5223.00 700
5223.69 734
5224.37 736
5225.05 760
5225.73 735
5226.41 686
5227.10 643
5227.78 654
5228.46 588
5229.14 623
5229.83 623
5230.51 605
5231.19 557
5231.87 563
5232.56 606
5233.24 590
5233.92 605
5234.60 578
5235.29 572
5235.97 613
5236.65 613
5237.34 565
5238.02 593
5238.70 591
5239.38 630
5240.07 651
5240.75 631
5241.43 624
5242.12 569
5242.80 611
5243.48 599
5244.17 587
5244.85 558
5245.53 550
5246.22 558
5246.90 565
5247.58 540
5248.27 624
5248.95 613
5249.63 612
5250.32 668
5251.00 661
5251.69 683
5252.37 698
5253.05 725
5253.74 711
5254.42 698
5255.11 715
5255.79 657
5256.47 652
5257.16 650
5257.84 618
5258.53 687
5259.21 648
5259.89 667
5260.58 642
5261.26 696
5261.95 697
5262.63 750
5263.32 702
5264.00 700
5264.69 670
5265.37 636
5266.06 660
5266.74 626
5267.43 651
5268.11 634
5268.79 654
5269.48 641
5270.16 619
5270.85 660
5271.53 635
5272.22 665
5272.91 604
5273.59 594
5274.28 564
5274.96 616
5275.65 595
5276.33 574
5277.02 599
5277.70 597
5278.39 613
5279.07 601
5279.76 591
5280.45 645
5281.13 610
5281.82 611
5282.50 605
5283.19 623
5283.87 609
5284.56 623
5285.25 601
5285.93 590
5286.62 561
5287.30 561
5287.99 560
5288.68 506
5289.36 535
5290.05 561
5290.74 582
5291.42 569
5292.11 532
5292.79 587
5293.48 602
5294.17 582
5294.85 588
5295.54 592
5296.23 614
5296.91 596
5297.60 587
5298.29 568
5298.98 602
5299.66 634
5300.35 690
5301.04 730
5301.72 700
5302.41 739
5303.10 757
5303.78 781
5304.47 765
5305.16 795
5305.85 824
5306.53 790
5307.22 837
5307.91 854
5308.60 807
5309.28 788
5309.97 863
5310.66 847
5311.35 919
5312.03 935
5312.72 995
5313.41 927
5314.10 881
5314.79 899
5315.47 813
5316.16 714
5316.85 742
5317.54 731
5318.23 758
5318.91 791
5319.60 789
5320.29 845
5320.98 887
5321.67 861
5322.36 814
5323.04 777
5323.73 743
5324.42 750
5325.11 698
5325.80 701
5326.49 644
5327.18 657
5327.86 626
5328.55 612
5329.24 643
5329.93 562
5330.62 593
5331.31 552
5332.00 571
5332.69 615
5333.38 581
5334.06 541
5334.75 600
5335.44 613
5336.13 607
5336.82 563
5337.51 510
5338.20 552
5338.89 560
5339.58 587
5340.27 566
5340.96 548
5341.65 573
5342.34 572
5343.03 594
5343.72 556
5344.41 492
5345.10 557
5345.79 554
5346.48 573
5347.17 584
5347.86 563
5348.55 545
5349.24 559
5349.93 584
5350.62 585
5351.31 592
5352.00 564
5352.69 588
5353.38 556
5354.07 533
5354.76 524
5355.45 534
5356.14 527
5356.83 522
5357.52 508
5358.21 501
5358.90 565
5359.59 533
5360.29 547
5360.98 553
5361.67 567
5362.36 567
5363.05 558
5363.74 589
5364.43 556
5365.12 512
5365.81 528
5366.50 532
5367.20 551
5367.89 522
5368.58 517
5369.27 516
5369.96 548
5370.65 505
5371.34 512
5372.04 526
5372.73 486
5373.42 494
5374.11 517
5374.80 513
5375.49 499
5376.19 500
5376.88 479
5377.57 512
5378.26 508
5378.95 485
5379.65 512
5380.34 492
5381.03 498
5381.72 524
5382.42 494
5383.11 470
5383.80 495
5384.49 532
5385.19 551
5385.88 503
5386.57 505
5387.26 545
5387.96 522
5388.65 519
5389.34 532
5390.03 544
5390.73 534
5391.42 517
5392.11 555
5392.80 523
5393.50 559
5394.19 537
5394.88 525
5395.58 558
5396.27 505
5396.96 516
5397.66 523
5398.35 516
5399.04 486
5399.74 500
5400.43 518
5401.12 539
5401.82 516
5402.51 518
5403.20 531
5403.90 538
5404.59 540
5405.29 556
5405.98 575
5406.67 574
5407.37 562
5408.06 526
5408.75 513
5409.45 544
5410.14 569
5410.84 576
5411.53 561
5412.23 541
5412.92 530
5413.61 564
5414.31 549
5415.00 505
5415.70 544
5416.39 555
5417.09 558
5417.78 553
5418.47 556
5419.17 545
5419.86 516
5420.56 570
5421.25 604
5421.95 612
5422.64 576
5423.34 647
5424.03 610
5424.73 596
5425.42 538
5426.12 570
5426.81 602
5427.51 550
5428.20 535
5428.90 538
5429.59 577
5430.29 604
5430.99 619
5431.68 622
5432.38 624
5433.07 592
5433.77 630
5434.46 640
5435.16 654
5435.85 702
5436.55 724
5437.25 693
5437.94 681
5438.64 695
5439.33 674
5440.03 667
5440.73 630
5441.42 647
5442.12 655
5442.81 703
5443.51 674
5444.21 689
5444.90 713
5445.60 771
5446.29 850
5446.99 849
5447.69 832
5448.38 935
5449.08 909
5449.78 890
5450.47 917
5451.17 882
5451.87 869
5452.56 822
5453.26 817
5453.96 799
5454.65 722
5455.35 736
5456.05 692
5456.75 732
5457.44 742
5458.14 779
5458.84 808
5459.53 797
5460.23 832
5460.93 819
5461.63 799
5462.32 831
5463.02 814
5463.72 835
5464.42 856
5465.11 860
5465.81 833
5466.51 849
5467.21 877
5467.90 852
5468.60 839
5469.30 858
5470.00 866
5470.70 938
5471.39 913
5472.09 1004
5472.79 1003
5473.49 1030
5474.19 1049
5474.88 1121
5475.58 1191
5476.28 1135
5476.98 1162
5477.68 1277
5478.38 1424
5479.07 1504
5479.77 1669
5480.47 1891
5481.17 2014
5481.87 1999
5482.57 1942
5483.27 1825
5483.96 1700
5484.66 1559
5485.36 1460
5486.06 1419
5486.76 1375
5487.46 1309
5488.16 1258
5488.86 1306
5489.56 1363
5490.26 1328
5490.96 1278
5491.65 1291
5492.35 1306
5493.05 1325
5493.75 1434
5494.45 1468
5495.15 1416
5495.85 1434
5496.55 1477
5497.25 1583
5497.95 1704
5498.65 1864
5499.35 2116
5500.05 2412
5500.75 2793
5501.45 2964
5502.15 2993
5502.85 3093
5503.55 2840
5504.25 2505
5504.95 2222
5505.65 1893
5506.35 1597
5507.05 1422
5507.75 1335
5508.45 1309
5509.15 1280
5509.85 1137
5510.55 1145
5511.25 1096
5511.95 1111
5512.65 1129
5513.35 1102
5514.05 1107
5514.76 1062
5515.46 1041
5516.16 1079
5516.86 1089
5517.56 1098
5518.26 1053
5518.96 983
5519.66 1010
5520.36 1010
5521.06 953
5521.77 911
5522.47 950
5523.17 906
5523.87 878
5524.57 928
5525.27 888
5525.97 808
5526.67 826
5527.38 826
5528.08 765
5528.78 781
5529.48 859
5530.18 861
5530.88 808
5531.59 746
5532.29 760
5532.99 779
5533.69 792
5534.39 748
5535.10 694
5535.80 747
5536.50 730
5537.20 779
5537.90 786
5538.61 735
5539.31 701
5540.01 768
5540.71 765
5541.42 716
5542.12 732
5542.82 728
5543.52 772
5544.23 670
5544.93 699
5545.63 658
5546.33 618
5547.04 699
5547.74 677
5548.44 673
5549.15 691
5549.85 676
5550.55 690
5551.26 705
5551.96 671
5552.66 634
5553.36 682
5554.07 699
5554.77 666
5555.47 639
5556.18 604
5556.88 637
5557.58 609
5558.29 652
5558.99 634
5559.70 656
5560.40 697
5561.10 682
5561.81 681
5562.51 655
5563.21 723
5563.92 707
5564.62 721
5565.33 630
5566.03 646
5566.73 675
5567.44 672
5568.14 637
5568.85 668
5569.55 638
5570.25 626
5570.96 705
5571.66 676
5572.37 686
5573.07 661
5573.78 644
5574.48 665
5575.19 647
5575.89 679
5576.59 672
5577.30 702
5578.00 686
5578.71 693
5579.41 723
5580.12 681
5580.82 647
5581.53 657
5582.23 643
5582.94 593
5583.64 608
5584.35 617
5585.05 605
5585.76 610
5586.46 624
5587.17 622
5587.88 619
5588.58 611
5589.29 629
5589.99 630
5590.70 609
5591.40 607
5592.11 630
5592.81 651
5593.52 620
5594.23 561
5594.93 577
5595.64 618
5596.34 616
5597.05 607
5597.76 608
5598.46 651
5599.17 598
5599.87 592
5600.58 643
5601.29 634
5601.99 636
5602.70 651
5603.41 617
5604.11 620
5604.82 638
5605.52 619
5606.23 624
5606.94 595
5607.64 551
5608.35 622
5609.06 579
5609.76 590
5610.47 595
5611.18 640
5611.88 595
5612.59 609
5613.30 621
5614.01 620
5614.71 624
5615.42 602
5616.13 628
5616.83 628
5617.54 644
5618.25 673
5618.96 664
5619.66 649
5620.37 653
5621.08 622
5621.79 680
5622.49 663
5623.20 636
5623.91 656
5624.62 572
5625.32 609
5626.03 709
5626.74 756
5627.45 754
5628.16 736
5628.86 722
5629.57 742
5630.28 702
5630.99 742
5631.70 765
5632.40 779
5633.11 748
5633.82 710
5634.53 742
5635.24 781
5635.95 767
5636.65 725
5637.36 832
5638.07 820
5638.78 899
5639.49 870
5640.20 863
5640.91 853
5641.61 849
5642.32 862
5643.03 883
5643.74 855
5644.45 808
5645.16 749
5645.87 741
5646.58 731
5647.29 757
5648.00 750
5648.70 736
5649.41 752
5650.12 731
5650.83 695
5651.54 744
5652.25 724
5652.96 746
5653.67 733
5654.38 765
5655.09 718
5655.80 732
5656.51 692
5657.22 696
5657.93 745
5658.64 795
5659.35 866
5660.06 843
5660.77 824
5661.48 928
5662.19 890
5662.90 851
5663.61 831
5664.32 898
5665.03 777
5665.74 753
5666.45 767
5667.16 755
5667.87 739
5668.58 710
5669.29 742
5670.00 803
5670.71 768
5671.42 819
5672.13 863
5672.84 930
5673.56 869
5674.27 874
5674.98 800
5675.69 740
5676.40 765
5677.11 767
5677.82 686
5678.53 725
5679.24 716
5679.95 704
5680.67 740
5681.38 711
5682.09 736
5682.80 735
5683.51 703
5684.22 703
5684.93 677
5685.65 713
5686.36 662
5687.07 664
5687.78 666
5688.49 679
5689.20 649
5689.92 652
5690.63 687
5691.34 691
5692.05 617
5692.76 634
5693.47 625
5694.19 629
5694.90 590
5695.61 589
5696.32 603
5697.04 535
5697.75 546
5698.46 585
5699.17 589
5699.89 579
5700.60 614
5701.31 587
5702.02 571
5702.74 589
5703.45 617
5704.16 592
5704.87 590
5705.59 623
5706.30 576
5707.01 580
5707.72 591
5708.44 560
5709.15 552
5709.86 552
5710.58 544
5711.29 578
5712.00 532
5712.72 546
5713.43 546
5714.14 515
5714.86 541
5715.57 479
5716.28 494
5717.00 551
5717.71 550
5718.42 500
5719.14 479
5719.85 560
5720.56 550
5721.28 541
5721.99 567
5722.71 513
5723.42 573
5724.13 562
5724.85 606
5725.56 560
5726.28 589
5726.99 609
5727.70 619
5728.42 583
5729.13 563
5729.85 555
5730.56 575
5731.28 588
5731.99 564
5732.70 555
5733.42 535
5734.13 532
5734.85 539
5735.56 545
5736.28 527
5736.99 525
5737.71 526
5738.42 496
5739.14 522
5739.85 512
5740.57 532
5741.28 543
5742.00 513
5742.71 490
5743.43 509
5744.14 522
5744.86 540
5745.57 544
5746.29 510
5747.00 506
5747.72 510
5748.43 533
5749.15 544
5749.87 499
5750.58 481
5751.30 479
5752.01 496
5752.73 559
5753.44 521
5754.16 508
5754.88 473
5755.59 524
5756.31 519
5757.02 519
5757.74 499
5758.46 492
5759.17 537
5759.89 516
5760.60 513
5761.32 529
5762.04 462
5762.75 484
5763.47 469
5764.19 523
5764.90 555
5765.62 545
5766.34 505
5767.05 512
5767.77 518
5768.49 557
5769.20 514
5769.92 555
5770.64 577
5771.35 578
5772.07 569
5772.79 579
5773.50 570
5774.22 556
5774.94 515
5775.65 536
5776.37 528
5777.09 493
5777.81 515
5778.52 532
5779.24 523
5779.96 494
5780.68 506
5781.39 523
5782.11 518
5782.83 526
5783.55 510
5784.26 530
5784.98 526
5785.70 522
5786.42 479
5787.14 496
5787.85 504
5788.57 553
5789.29 521
5790.01 483
5790.73 456
5791.44 474
5792.16 522
5792.88 500
5793.60 471
5794.32 505
5795.03 555
5795.75 499
5796.47 527
5797.19 550
5797.91 490
5798.63 534
5799.35 540
5800.06 505
5800.78 476
5801.50 496
5802.22 504
5802.94 516
5803.66 500
5804.38 480
5805.10 483
5805.82 508
5806.53 501
5807.25 478
5807.97 500
5808.69 499
5809.41 502
5810.13 491
5810.85 485
5811.57 503
5812.29 502
5813.01 521
5813.73 479
5814.45 476
5815.17 472
5815.89 502
5816.61 499
5817.33 531
5818.05 482
5818.77 528
5819.49 514
5820.20 480
5820.92 476
5821.64 525
5822.36 511
5823.09 499
5823.81 483
5824.53 502
5825.25 449
5825.97 509
5826.69 505
5827.41 516
5828.13 490
5828.85 461
5829.57 495
5830.29 505
5831.01 493
5831.73 520
5832.45 527
5833.17 502
5833.89 503
5834.61 521
5835.33 530
5836.05 523
5836.78 493
5837.50 578
5838.22 522
5838.94 478
5839.66 493
5840.38 498
5841.10 507
5841.82 493
5842.54 535
5843.27 546
5843.99 534
5844.71 518
5845.43 488
5846.15 516
5846.87 549
5847.59 540
5848.32 521
5849.04 543
5849.76 549
5850.48 582
5851.20 568
5851.93 540
5852.65 585
5853.37 600
5854.09 566
5854.81 549
5855.54 555
5856.26 573
5856.98 561
5857.70 554
5858.42 561
5859.15 529
5859.87 529
5860.59 563
5861.31 528
5862.04 547
5862.76 536
5863.48 572
5864.20 613
5864.93 557
5865.65 560
5866.37 532
5867.10 547
5867.82 557
5868.54 543
5869.26 526
5869.99 561
5870.71 572
5871.43 608
5872.16 591
5872.88 623
5873.60 566
5874.33 603
5875.05 593
5875.77 604
5876.50 564
5877.22 575
5877.94 614
5878.67 640
5879.39 676
5880.11 667
5880.84 679
5881.56 677
5882.28 650
5883.01 648
5883.73 638
5884.46 658
5885.18 676
5885.90 687
5886.63 649
5887.35 669
5888.08 676
5888.80 669
5889.52 671
5890.25 624
5890.97 641
5891.70 639
5892.42 681
5893.15 624
5893.87 619
5894.59 676
5895.32 668
5896.04 639
5896.77 633
5897.49 690
5898.22 645
5898.94 703
5899.67 684
5900.39 685
5901.12 668
5901.84 678
5902.57 665
5903.29 664
5904.02 693
5904.74 718
5905.47 702
5906.19 702
5906.92 737
5907.64 747
5908.37 663
5909.09 715
5909.82 721
5910.55 755
5911.27 790
5912.00 759
5912.72 743
5913.45 702
5914.17 770
5914.90 703
5915.63 747
5916.35 748
5917.08 704
5917.80 726
5918.53 696
5919.25 747
5919.98 705
5920.71 761
5921.43 763
5922.16 793
5922.89 803
5923.61 810
5924.34 869
5925.06 849
5925.79 912
5926.52 889
5927.24 875
5927.97 896
5928.70 873
5929.42 876
5930.15 912
5930.88 906
5931.60 966
5932.33 989
5933.06 1036
5933.78 1060
5934.51 1045
5935.24 1014
5935.97 1044
5936.69 1060
5937.42 1088
5938.15 1102
5938.87 1122
5939.60 1099
5940.33 1085
5941.06 1175
5941.78 1167
5942.51 1199
5943.24 1213
5943.97 1307
5944.69 1331
5945.42 1373
5946.15 1419
5946.88 1486
5947.60 1449
5948.33 1482
5949.06 1546
5949.79 1575
5950.52 1724
5951.24 1936
5951.97 2207
5952.70 2391
5953.43 2575
5954.16 2696
5954.88 2738
5955.61 2550
5956.34 2550
5957.07 2289
5957.80 2111
5958.53 2020
5959.25 1941
5959.98 1945
5960.71 1792
5961.44 1799
5962.17 1785
5962.90 1806
5963.63 1816
5964.36 1981
5965.08 2132
5965.81 2275
5966.54 2478
5967.27 2754
5968.00 2805
5968.73 2746
5969.46 2669
5970.19 2572
5970.92 2451
5971.65 2261
5972.37 2187
5973.10 2097
5973.83 2082
5974.56 1965
5975.29 2008
5976.02 1948
5976.75 1873
5977.48 1898
5978.21 1975
5978.94 2056
5979.67 2058
5980.40 2054
5981.13 2104
5981.86 2113
5982.59 2207
5983.32 2305
5984.05 2255
5984.78 2263
5985.51 2247
5986.24 2244
5986.97 2328
5987.70 2273
5988.43 2307
5989.16 2248
5989.89 2271
5990.62 2217
5991.35 2208
5992.08 2225
5992.81 2247
5993.54 2300
5994.27 2341
5995.00 2345
5995.74 2393
5996.47 2452
5997.20 2411
5997.93 2426
5998.66 2436
5999.39 2470
6000.12 2387
6000.85 2390
6001.58 2437
6002.31 2408
6003.04 2318
6003.78 2338
6004.51 2243
6005.24 2287
6005.97 2318
6006.70 2448
6007.43 2593
6008.16 2698
6008.90 3065
6009.63 3451
6010.36 3913
6011.09 4508
6011.82 5287
6012.55 5913
6013.29 6264
6014.02 6623
6014.75 6729
6015.48 6591
6016.21 6314
6016.95 5794
6017.68 5385
6018.41 4753
6019.14 4086
6019.87 3606
6020.61 3225
6021.34 2791
6022.07 2622
6022.80 2335
6023.54 2242
6024.27 2191
6025.00 2046
6025.73 2109
6026.47 2001
6027.20 1952
6027.93 1912
6028.66 2032
6029.40 2052
6030.13 2111
6030.86 2136
6031.59 2086
6032.33 2035
6033.06 1934
6033.79 1892
6034.53 1849
6035.26 1769
6035.99 1694
6036.73 1611
6037.46 1632
6038.19 1626
6038.93 1613
6039.66 1637
6040.39 1700
6041.13 1609
6041.86 1615
6042.59 1653
6043.33 1706
6044.06 1770
6044.79 1794
6045.53 1826
6046.26 1765
6047.00 1802
6047.73 1831
6048.46 1862
6049.20 1877
6049.93 1968
6050.67 2104
6051.40 2107
6052.13 2183
6052.87 2315
6053.60 2361
6054.34 2310
6055.07 2304
6055.81 2226
6056.54 2187
6057.27 2028
6058.01 1907
6058.74 1922
6059.48 1800
6060.21 1785
6060.95 1777
6061.68 1772
6062.42 1654
6063.15 1613
6063.89 1611
6064.62 1625
6065.36 1640
6066.09 1636
6066.83 1600
6067.56 1582
6068.30 1518
6069.03 1507
6069.77 1519
6070.50 1470
6071.24 1503
6071.97 1511
6072.71 1481
6073.44 1448
6074.18 1435
6074.91 1441
6075.65 1426
6076.39 1409
6077.12 1349
6077.86 1385
6078.59 1410
6079.33 1349
6080.06 1342
6080.80 1371
6081.54 1304
6082.27 1263
6083.01 1285
6083.74 1255
6084.48 1263
6085.22 1286
6085.95 1245
6086.69 1265
6087.42 1246
6088.16 1262
6088.90 1289
6089.63 1311
6090.37 1305
6091.11 1271
6091.84 1279
6092.58 1268
6093.32 1301
6094.05 1334
6094.79 1368
6095.53 1346
6096.26 1234
6097.00 1219
6097.74 1208
6098.47 1191
6099.21 1205
6099.95 1202
6100.69 1166
6101.42 1165
6102.16 1169
6102.90 1177
6103.63 1161
6104.37 1240
6105.11 1160
6105.85 1138
6106.58 1111
6107.32 1189
6108.06 1179
6108.80 1190
6109.53 1153
6110.27 1192
6111.01 1217
6111.75 1224
6112.49 1208
6113.22 1256
6113.96 1294
6114.70 1362
6115.44 1292
6116.17 1317
6116.91 1274
6117.65 1296
6118.39 1320
6119.13 1332
6119.87 1310
6120.60 1336
6121.34 1333
6122.08 1326
6122.82 1349
6123.56 1408
6124.30 1384
6125.03 1375
6125.77 1379
6126.51 1336
6127.25 1373
6127.99 1323
6128.73 1321
6129.47 1260
6130.21 1296
6130.94 1358
6131.68 1335
6132.42 1374
6133.16 1391
6133.90 1427
6134.64 1419
6135.38 1440
6136.12 1504
6136.86 1493
6137.60 1482
6138.34 1634
6139.08 1632
6139.81 1662
6140.55 1659
6141.29 1615
6142.03 1686
6142.77 1582
6143.51 1626
6144.25 1627
6144.99 1658
6145.73 1589
6146.47 1534
6147.21 1521
6147.95 1528
6148.69 1523
6149.43 1526
6150.17 1562
6150.91 1559
6151.65 1569
6152.39 1527
6153.13 1568
6153.87 1597
6154.61 1610
6155.35 1602
6156.09 1619
6156.83 1654
6157.58 1611
6158.32 1632
6159.06 1697
6159.80 1685
6160.54 1711
6161.28 1719
6162.02 1765
6162.76 1906
6163.50 1920
6164.24 1979
6164.98 2079
6165.72 2216
6166.46 2235
6167.21 2309
6167.95 2367
6168.69 2410
6169.43 2451
6170.17 2359
6170.91 2292
6171.65 2254
6172.39 2284
6173.14 2230
6173.88 2249
6174.62 2155
6175.36 2148
6176.10 2119
6176.84 2188
6177.59 2248
6178.33 2391
6179.07 2557
6179.81 2775
6180.55 3105
6181.30 3557
6182.04 3869
6182.78 4233
6183.52 4523
6184.26 4764
6185.01 4808
6185.75 4767
6186.49 4320
6187.23 3999
6187.97 3785
6188.72 3477
6189.46 3184
6190.20 2928
6190.94 2813
6191.69 2746
6192.43 2631
6193.17 2585
6193.92 2549
6194.66 2567
6195.40 2588
6196.14 2652
6196.89 2666
6197.63 2528
6198.37 2515
6199.12 2549
6199.86 2592
6200.60 2595
6201.34 2543
6202.09 2644
6202.83 2684
6203.57 2841
6204.32 3145
6205.06 3608
6205.80 4252
6206.55 5111
6207.29 6266
6208.03 7643
6208.78 8933
6209.52 9998
6210.27 10550
6211.01 10691
6211.75 10243
6212.50 9509
6213.24 8660
6213.98 7305
6214.73 6050
6215.47 5116
6216.22 4175
6216.96 3463
6217.71 2964
6218.45 2657
6219.19 2453
6219.94 2264
6220.68 2201
6221.43 2184
6222.17 2102
6222.92 2106
6223.66 2000
6224.40 2052
6225.15 2088
6225.89 1990
6226.64 1962
6227.38 1899
6228.13 1781
6228.87 1741
6229.62 1597
6230.36 1502
6231.11 1450
6231.85 1483
6232.60 1421
6233.34 1467
6234.09 1430
6234.83 1473
6235.58 1504
6236.32 1494
6237.07 1554
6237.81 1691
6238.56 1736
6239.30 1803
6240.05 2047
6240.80 2138
6241.54 2212
6242.29 2173
6243.03 2053
6243.78 1938
6244.52 1855
6245.27 1935
6246.02 1895
6246.76 1815
6247.51 1807
6248.25 1838
6249.00 1878
6249.75 1815
6250.49 1853
6251.24 1769
6251.98 1726
6252.73 1682
6253.48 1623
6254.22 1676
6254.97 1637
6255.72 1575
6256.46 1629
6257.21 1624
6257.95 1561
6258.70 1612
6259.45 1589
6260.19 1568
6260.94 1511
6261.69 1496
6262.43 1510
6263.18 1522
6263.93 1430
6264.68 1414
6265.42 1357
6266.17 1398
6266.92 1368
6267.66 1370
6268.41 1358
6269.16 1388
6269.91 1362
6270.65 1310
6271.40 1331
6272.15 1419
6272.89 1407
6273.64 1397
6274.39 1396
6275.14 1329
6275.88 1436
6276.63 1450
6277.38 1468
6278.13 1434
6278.88 1410
6279.62 1350
6280.37 1342
6281.12 1301
6281.87 1302
6282.62 1314
6283.36 1239
6284.11 1270
6284.86 1312
6285.61 1237
6286.36 1170
6287.10 1154
6287.85 1143
6288.60 1172
6289.35 1159
6290.10 1167
6290.85 1115
6291.59 1143
6292.34 1135
6293.09 1147
6293.84 1128
6294.59 1175
6295.34 1138
6296.09 1131
6296.84 1144
6297.58 1106
6298.33 1098
6299.08 1081
6299.83 1139
6300.58 1105
6301.33 1120
6302.08 1049
6302.83 1073
6303.58 1045
6304.33 1018
6305.08 1060
6305.83 1089
6306.58 1080
6307.32 1109
6308.07 1090
6308.82 1110
6309.57 1107
6310.32 1151
6311.07 1162
6311.82 1222
6312.57 1202
6313.32 1253
6314.07 1279
6314.82 1281
6315.57 1376
6316.32 1425
6317.07 1460
6317.82 1415
6318.57 1368
6319.32 1317
6320.07 1251
6320.82 1217
6321.57 1204
6322.32 1152
6323.07 1059
6323.82 1091
6324.58 1067
6325.33 1087
6326.08 1069
6326.83 1010
6327.58 967
6328.33 971
6329.08 984
6329.83 969
6330.58 998
6331.33 1044
6332.08 1011
6332.83 979
6333.58 1041
6334.34 1025
6335.09 991
6335.84 976
6336.59 973
6337.34 1021
6338.09 1008
6338.84 967
6339.59 1039
6340.35 987
6341.10 1028
6341.85 995
6342.60 993
6343.35 1024
6344.10 970
6344.86 975
6345.61 978
6346.36 937
6347.11 974
6347.86 972
6348.62 1015
6349.37 1087
6350.12 1078
6350.87 1075
6351.62 1126
6352.38 1167
6353.13 1158
6353.88 1162
6354.63 1183
6355.38 1179
6356.14 1197
6356.89 1191
6357.64 1212
6358.39 1232
6359.15 1094
6359.90 1080
6360.65 1087
6361.40 1059
6362.16 1063
6362.91 1095
6363.66 1067
6364.42 1031
6365.17 1098
6365.92 1116
6366.67 1160
6367.43 1194
6368.18 1215
6368.93 1262
6369.69 1270
6370.44 1304
6371.19 1219
6371.95 1211
6372.70 1193
6373.45 1136
6374.21 1102
6374.96 1080
6375.71 1142
6376.47 1090
6377.22 1138
6377.98 1125
6378.73 1074
6379.48 1130
6380.24 1146
6380.99 1091
6381.74 1184
6382.50 1172
6383.25 1160
6384.01 1125
6384.76 1110
6385.51 1046
6386.27 1006
6387.02 1038
6387.78 1021
6388.53 992
6389.29 985
6390.04 1002
6390.79 1049
6391.55 1024
6392.30 953
6393.06 938
6393.81 979
6394.57 1003
6395.32 940
6396.08 960
6396.83 924
6397.59 932
6398.34 897
6399.10 916
6399.85 930
6400.61 943
6401.36 1007
6402.12 980
6402.87 944
6403.63 887
6404.38 914
6405.14 895
6405.89 883
6406.65 917
6407.40 1010
6408.16 1016
6408.91 1054
6409.67 1041
6410.43 1122
6411.18 1100
6411.94 1016
6412.69 1063
6413.45 1058
6414.20 1024
6414.96 991
6415.72 1010
6416.47 1012
6417.23 1004
6417.98 1073
6418.74 1073
6419.50 1044
6420.25 1013
6421.01 962
6421.77 933
6422.52 943
6423.28 942
6424.03 887
6424.79 895
6425.55 934
6426.30 906
6427.06 954
6427.82 964
6428.57 945
6429.33 904
6430.09 958
6430.84 913
6431.60 899
6432.36 911
6433.11 930
6433.87 906
6434.63 903
6435.39 930
6436.14 982
6436.90 926
6437.66 900
6438.41 963
6439.17 992
6439.93 1025
6440.69 969
6441.44 1024
6442.20 959
6442.96 1027
6443.72 1020
6444.47 1036
6445.23 1024
6445.99 1005
6446.75 1021
6447.50 1013
6448.26 987
6449.02 971
6449.78 1053
6450.54 1050
6451.29 1017
6452.05 1033
6452.81 1048
6453.57 1024
6454.33 1032
6455.08 1073
6455.84 1038
6456.60 1041
6457.36 1005
6458.12 1076
6458.88 1060
6459.64 1057
6460.39 1033
6461.15 1104
6461.91 1133
6462.67 1130
6463.43 1159
6464.19 1185
6464.95 1191
6465.70 1179
6466.46 1191
6467.22 1273
6467.98 1235
6468.74 1243
6469.50 1301
6470.26 1294
6471.02 1236
6471.78 1232
6472.54 1235
6473.30 1219
6474.05 1268
6474.81 1311
6475.57 1306
6476.33 1209
6477.09 1260
6477.85 1285
6478.61 1347
6479.37 1367
6480.13 1378
6480.89 1394
6481.65 1433
6482.41 1472
6483.17 1484
6483.93 1497
6484.69 1516
6485.45 1570
6486.21 1516
6486.97 1526
6487.73 1496
6488.49 1540
6489.25 1560
6490.01 1659
6490.77 1714
6491.53 1729
6492.29 1722
6493.05 1820
6493.81 1817
6494.57 1878
6495.33 1925
6496.10 1911
6496.86 1911
6497.62 1911
6498.38 1971
6499.14 1984
6499.90 1912
6500.66 1921
6501.42 1930
6502.18 1958
6502.94 2080
6503.70 2250
6504.47 2394
6505.23 2811
6505.99 3341
6506.75 3978
6507.51 4702
6508.27 5503
6509.03 6194
6509.79 6463
6510.56 6344
6511.32 6181
6512.08 5905
6512.84 5170
6513.60 4497
6514.36 3861
6515.13 3390
6515.89 2991
6516.65 2627
6517.41 2460
6518.17 2412
6518.94 2380
6519.70 2275
6520.46 2271
6521.22 2267
6521.98 2231
6522.75 2383
6523.51 2553
6524.27 2676
6525.03 2784
6525.79 3007
6526.56 3214
6527.32 3416
6528.08 3633
6528.84 3622
6529.61 3640
6530.37 3604
6531.13 3494
6531.90 3408
6532.66 3346
6533.42 3514
6534.18 3797
6534.95 4196
6535.71 4667
6536.47 5157
6537.24 5463
6538.00 5844
6538.76 5606
6539.53 5399
6540.29 4920
6541.05 4267
6541.82 3624
6542.58 3152
6543.34 2883
6544.11 2566
6544.87 2279
6545.63 2208
6546.40 2194
6547.16 2052
6547.92 2095
6548.69 2092
6549.45 2035
6550.21 1969
6550.98 1949
6551.74 1880
6552.51 1920
6553.27 1877
6554.03 1836
6554.80 1841
6555.56 1825
6556.33 1809
6557.09 1766
6557.85 1822
6558.62 1809
6559.38 1767
6560.15 1836
6560.91 1889
6561.68 1920
6562.44 1998
6563.21 2075
6563.97 2050
6564.74 2070
6565.50 2082
6566.26 2101
6567.03 2136
6567.79 2077
6568.56 2049
6569.32 2054
6570.09 2075
6570.85 2017
6571.62 2072
6572.38 2072
6573.15 2166
6573.91 2235
6574.68 2221
6575.44 2291
6576.21 2273
6576.98 2273
6577.74 2301
6578.51 2281
6579.27 2208
6580.04 2245
6580.80 2263
6581.57 2302
6582.33 2316
6583.10 2406
6583.87 2373
6584.63 2386
6585.40 2356
6586.16 2374
6586.93 2347
6587.70 2314
6588.46 2284
6589.23 2385
6589.99 2444
6590.76 2543
6591.53 2685
6592.29 2885
6593.06 3194
6593.82 3431
6594.59 3523
6595.36 3810
6596.12 3776
6596.89 3887
6597.66 3786
6598.42 3472
6599.19 3224
6599.96 2956
6600.72 2698
6601.49 2476
6602.26 2289
6603.02 2116
6603.79 2067
6604.56 1953
6605.33 1929
6606.09 1897
6606.86 1826
6607.63 1822
6608.39 1805
6609.16 1886
6609.93 1806
6610.70 1859
6611.46 1912
6612.23 1884
6613.00 1830
6613.77 1808
6614.53 1806
6615.30 1724
6616.07 1679
6616.84 1728
6617.60 1715
6618.37 1746
6619.14 1875
6619.91 1909
6620.68 1972
6621.44 2067
6622.21 2128
6622.98 2157
6623.75 2240
6624.52 2253
6625.28 2317
6626.05 2237
6626.82 2145
6627.59 2017
6628.36 2005
6629.13 1946
6629.89 1853
6630.66 1821
6631.43 1825
6632.20 1960
6632.97 2043
6633.74 2082
6634.51 2170
6635.27 2238
6636.04 2381
6636.81 2422
6637.58 2465
6638.35 2448
6639.12 2451
6639.89 2523
6640.66 2544
6641.43 2495
6642.19 2587
6642.96 2431
6643.73 2447
6644.50 2299
6645.27 2256
6646.04 2134
6646.81 1982
6647.58 1869
6648.35 1849
6649.12 1755
6649.89 1656
6650.66 1654
6651.43 1692
6652.20 1611
6652.97 1603
6653.74 1601
6654.51 1625
6655.28 1620
6656.05 1678
6656.82 1660
6657.59 1639
6658.36 1608
6659.13 1636
6659.90 1530
6660.67 1575
6661.44 1553
6662.21 1523
6662.98 1503
6663.75 1529
6664.52 1589
6665.29 1584
6666.06 1618
6666.83 1591
6667.60 1616
6668.37 1675
6669.14 1654
6669.91 1760
6670.68 1750
6671.46 1712
6672.23 1731
6673.00 1762
6673.77 1728
6674.54 1722
6675.31 1770
6676.08 1757
6676.85 1725
6677.62 1764
6678.40 1750
6679.17 1736
6679.94 1779
6680.71 1828
6681.48 1888
6682.25 1960
6683.02 1985
6683.80 2047
6684.57 2206
6685.34 2328
6686.11 2422
6686.88 2421
6687.65 2410
6688.43 2308
6689.20 2112
6689.97 1995
6690.74 1888
6691.51 1743
6692.29 1689
6693.06 1681
6693.83 1649
6694.60 1648
6695.37 1572
6696.15 1574
6696.92 1569
6697.69 1545
6698.46 1560
6699.24 1533
6700.01 1584
6700.78 1515
6701.55 1510
6702.33 1508
6703.10 1462
6703.87 1521
6704.64 1504
6705.42 1449
6706.19 1431
6706.96 1435
6707.74 1413
6708.51 1430
6709.28 1371
6710.06 1381
6710.83 1388
6711.60 1351
6712.37 1295
6713.15 1270
6713.92 1287
6714.69 1309
6715.47 1320
6716.24 1334
6717.01 1307
6717.79 1320
6718.56 1354
6719.34 1371
6720.11 1369
6720.88 1339
6721.66 1359
6722.43 1335
6723.20 1397
6723.98 1357
6724.75 1355
6725.53 1375
6726.30 1336
6727.07 1368
6727.85 1289
6728.62 1311
6729.40 1290
6730.17 1329
6730.95 1359
6731.72 1323
6732.49 1319
6733.27 1349
6734.04 1350
6734.82 1308
6735.59 1386
6736.37 1350
6737.14 1429
6737.92 1435
6738.69 1474
6739.47 1381
6740.24 1395
6741.01 1486
6741.79 1469
6742.56 1456
6743.34 1440
6744.11 1469
6744.89 1444
6745.67 1520
6746.44 1541
6747.22 1528
6747.99 1519
6748.77 1531
6749.54 1604
6750.32 1746
6751.09 1785
6751.87 1929
6752.64 1940
6753.42 2040
6754.19 2065
6754.97 2088
6755.75 1974
6756.52 1860
6757.30 1795
6758.07 1754
6758.85 1688
6759.63 1620
6760.40 1709
6761.18 1726
6761.95 1727
6762.73 1649
6763.51 1561
6764.28 1554
6765.06 1513
6765.83 1478
6766.61 1540
6767.39 1559
6768.16 1605
6768.94 1624
6769.72 1610
6770.49 1527
6771.27 1466
6772.05 1469
6772.82 1446
6773.60 1363
6774.38 1432
6775.15 1443
6775.93 1306
6776.71 1284
6777.48 1272
6778.26 1281
6779.04 1288
6779.82 1352
6780.59 1288
6781.37 1227
6782.15 1262
6782.92 1225
6783.70 1236
6784.48 1242
6785.26 1285
6786.03 1232
6786.81 1246
6787.59 1245
6788.37 1214
6789.14 1225
6789.92 1184
6790.70 1162
6791.48 1145
6792.25 1181
6793.03 1200
6793.81 1151
6794.59 1152
6795.37 1183
6796.14 1151
6796.92 1130
6797.70 1152
6798.48 1146
6799.26 1176
6800.04 1151
6800.81 1180
6801.59 1169
6802.37 1204
6803.15 1197
6803.93 1183
6804.71 1283
6805.48 1270
6806.26 1311
6807.04 1347
6807.82 1323
6808.60 1348
6809.38 1245
6810.16 1267
6810.94 1235
6811.71 1146
6812.49 1223
6813.27 1189
6814.05 1211
6814.83 1144
6815.61 1217
6816.39 1201
6817.17 1216
6817.95 1217
6818.73 1223
6819.51 1178
6820.29 1234
6821.07 1242
6821.84 1191
6822.62 1144
6823.40 1207
6824.18 1213
6824.96 1180
6825.74 1132
6826.52 1140
6827.30 1187
6828.08 1157
6828.86 1158
6829.64 1186
6830.42 1137
6831.20 1120
6831.98 1148
6832.76 1154
6833.54 1158
6834.32 1203
6835.10 1195
6835.88 1237
6836.66 1325
6837.44 1285
6838.22 1365
6839.01 1448
6839.79 1431
6840.57 1407
6841.35 1403
6842.13 1372
6842.91 1326
6843.69 1353
6844.47 1354
6845.25 1312
6846.03 1227
6846.81 1276
6847.59 1286
6848.37 1297
6849.16 1476
6849.94 1564
6850.72 1713
6851.50 1801
6852.28 1866
6853.06 1911
6853.84 1880
6854.62 1793
6855.41 1668
6856.19 1617
6856.97 1537
6857.75 1438
6858.53 1363
6859.31 1257
6860.10 1306
6860.88 1300
6861.66 1278
6862.44 1275
6863.22 1337
6864.00 1326
6864.79 1295
6865.57 1328
6866.35 1410
6867.13 1462
6867.91 1439
6868.70 1403
6869.48 1372
6870.26 1380
6871.04 1381
6871.83 1386
6872.61 1381
6873.39 1421
6874.17 1429
6874.96 1419
6875.74 1449
6876.52 1422
6877.30 1521
6878.09 1561
6878.87 1652
6879.65 1722
6880.43 1841
6881.22 1926
6882.00 2156
6882.78 2206
6883.57 2273
6884.35 2387
6885.13 2361
6885.92 2464
6886.70 2517
6887.48 2523
6888.27 2778
6889.05 3091
6889.83 3175
6890.62 3259
6891.40 3046
6892.18 2866
6892.97 2642
6893.75 2427
6894.53 2096
6895.32 1963
6896.10 1810
6896.88 1726
6897.67 1709
6898.45 1731
6899.24 1671
6900.02 1635
6900.80 1623
6901.59 1651
6902.37 1723
6903.16 1633
6903.94 1608
6904.73 1697
6905.51 1561
6906.29 1584
6907.08 1659
6907.86 1614
6908.65 1577
6909.43 1523
6910.22 1565
6911.00 1506
6911.79 1487
6912.57 1435
6913.35 1400
6914.14 1369
6914.92 1430
6915.71 1429
6916.49 1434
6917.28 1381
6918.06 1425
6918.85 1400
6919.63 1412
6920.42 1420
6921.20 1451
6921.99 1435
6922.78 1473
6923.56 1400
6924.35 1434
6925.13 1441
6925.92 1480
6926.70 1489
6927.49 1462
6928.27 1561
6929.06 1552
6929.84 1531
6930.63 1533
6931.42 1564
6932.20 1528
6932.99 1541
6933.77 1536
6934.56 1532
6935.35 1497
6936.13 1506
6936.92 1625
6937.70 1705
6938.49 1665
6939.28 1758
6940.06 1826
6940.85 1994
6941.63 2084
6942.42 2151
6943.21 2145
6943.99 2316
6944.78 2352
6945.57 2464
6946.35 2461
6947.14 2492
6947.93 2606
6948.71 2642
6949.50 2804
6950.29 2832
6951.07 2740
6951.86 2732
6952.65 2573
6953.44 2434
6954.22 2214
6955.01 2168
6955.80 2150
6956.58 2105
6957.37 2072
6958.16 2045
6958.95 2043
6959.73 2010
6960.52 2074
6961.31 2130
6962.09 2153
6962.88 2119
6963.67 2174
6964.46 2189
6965.25 2247
6966.03 2360
6966.82 2456
6967.61 2673
6968.40 2675
6969.18 2786
6969.97 2884
6970.76 2892
6971.55 2909
6972.34 2971
6973.12 2942
6973.91 2898
6974.70 2839
6975.49 2774
6976.28 2752
6977.07 2790
6977.85 3031
6978.64 3035
6979.43 3163
6980.22 3353
6981.01 3774
6981.80 4338
6982.59 5124
6983.37 6260
6984.16 7525
6984.95 8907
6985.74 10437
6986.53 11594
6987.32 12019
6988.11 11733
6988.90 11015
6989.69 9988
6990.47 8503
6991.26 7213
6992.05 5874
6992.84 4814
6993.63 4074
6994.42 3356
6995.21 2891
6996.00 2640
6996.79 2424
6997.58 2217
6998.37 2133
6999.16 2102
6999.95 2076
7000.74 2087
7001.53 2085
7002.32 1996
7003.11 1970
7003.90 1903
7004.69 1881
7005.48 1806
7006.27 1689
7007.06 1646
7007.85 1605
7008.64 1525
7009.43 1520
7010.22 1520
7011.01 1628
7011.80 1658
7012.59 1743
7013.38 1755
7014.17 1800
7014.96 1856
7015.75 1845
7016.54 1812
7017.33 1729
7018.12 1781
7018.91 1750
7019.70 1767
7020.49 1778
7021.28 1793
7022.07 1922
7022.87 1952
7023.66 2061
7024.45 2098
7025.24 2134
7026.03 2110
7026.82 2096
7027.61 1992
7028.40 2028
7029.19 2071
7029.99 1964
7030.78 1883
7031.57 1918
7032.36 1892
7033.15 1862
7033.94 1894
7034.74 1997
7035.53 2068
7036.32 2179
7037.11 2298
7037.90 2454
7038.69 2510
7039.49 2459
7040.28 2383
7041.07 2293
7041.86 2256
7042.65 2162
7043.45 2083
7044.24 2030
7045.03 2008
7045.82 1996
7046.61 2015
7047.41 2076
7048.20 2174
7048.99 2238
7049.78 2386
7050.58 2612
7051.37 2716
7052.16 2726
7052.95 2725
7053.75 2501
7054.54 2391
7055.33 2252
7056.13 2118
7056.92 2061
7057.71 1948
7058.50 1891
7059.30 1930
7060.09 1972
7060.88 1914
7061.68 1876
7062.47 1865
7063.26 1884
7064.06 1850
7064.85 1835
7065.64 1856
7066.44 1745
7067.23 1756
7068.02 1729
7068.82 1756
7069.61 1651
7070.40 1632
7071.20 1583
7071.99 1552
7072.78 1554
7073.58 1495
7074.37 1506
7075.17 1458
7075.96 1475
7076.75 1446
7077.55 1415
7078.34 1360
7079.14 1398
7079.93 1402
7080.72 1365
7081.52 1353
7082.31 1372
7083.11 1346
7083.90 1330
7084.70 1399
7085.49 1320
7086.28 1382
7087.08 1396
7087.87 1324
7088.67 1313
7089.46 1391
7090.26 1367
7091.05 1298
7091.85 1267
7092.64 1244
7093.44 1197
7094.23 1262
7095.03 1206
7095.82 1217
7096.62 1205
7097.41 1179
7098.21 1169
7099.00 1143
7099.80 1178
7100.59 1181
7101.39 1216
7102.18 1113
7102.98 1167
7103.77 1133
7104.57 1110
7105.37 1076
7106.16 1079
7106.96 1074
7107.75 1054
7108.55 1062
7109.34 1052
7110.14 1060
7110.94 1093
7111.73 1084
7112.53 1064
7113.32 1055
7114.12 1075
7114.92 1038
7115.71 1032
7116.51 1055
7117.30 1070
7118.10 1023
7118.90 1030
7119.69 1011
7120.49 1010
7121.29 1012
7122.08 1009
7122.88 1010
7123.68 1040
7124.47 1037
7125.27 1031
7126.07 1031
7126.86 1051
7127.66 1071
7128.46 1074
7129.25 980
7130.05 1014
7130.85 1073
7131.64 1059
7132.44 1085
7133.24 1071
7134.04 1037
7134.83 1006
7135.63 1001
7136.43 1009
7137.23 985
7138.02 949
7138.82 929
7139.62 935
7140.42 955
7141.21 932
7142.01 913
7142.81 966
7143.61 945
7144.40 892
7145.20 877
7146.00 891
7146.80 907
7147.59 845
7148.39 834
7149.19 837
7149.99 802
7150.79 826
7151.59 856
7152.38 852
7153.18 852
7153.98 828
7154.78 864
7155.58 859
7156.38 857
7157.17 878
7157.97 916
7158.77 863
7159.57 830
7160.37 826
7161.17 870
7161.97 825
7162.76 830
7163.56 803
7164.36 813
7165.16 784
7165.96 786
7166.76 840
7167.56 788
7168.36 811
7169.16 824
7169.96 780
7170.75 815
7171.55 782
7172.35 806
7173.15 797
7173.95 747
7174.75 750
7175.55 737
7176.35 730
7177.15 744
7177.95 702
7178.75 690
7179.55 701
7180.35 719
7181.15 752
7181.95 776
7182.75 781
7183.55 787
7184.35 738
7185.15 732
7185.95 795
7186.75 800
7187.55 757
7188.35 715
7189.15 690
7189.95 729
7190.75 716
7191.55 715
7192.35 672
7193.15 652
7193.95 688
7194.75 679
7195.55 668
7196.35 688
7197.15 705
7197.95 690
7198.76 648
7199.56 700
7200.36 671
7201.16 661
7201.96 687
7202.76 706
7203.56 688
7204.36 677
7205.16 674
7205.96 654
7206.77 726
7207.57 697
7208.37 722
7209.17 697
7209.97 673
7210.77 732
7211.57 715
7212.38 727
7213.18 729
7213.98 737
7214.78 714
7215.58 720
7216.38 735
7217.19 733
7217.99 744
7218.79 737
7219.59 744
7220.39 797
7221.20 749
7222.00 719
7222.80 694
7223.60 705
7224.40 711
7225.21 725
7226.01 674
7226.81 704
7227.61 709
7228.42 739
7229.22 713
7230.02 701
7230.82 697
7231.63 671
7232.43 706
7233.23 725
7234.03 702
7234.84 726
7235.64 778
7236.44 762
7237.25 797
7238.05 810
7238.85 808
7239.65 786
7240.46 803
7241.26 747
7242.06 734
7242.87 718
7243.67 715
7244.47 729
7245.28 672
7246.08 652
7246.88 673
7247.69 684
7248.49 670
7249.30 705
7250.10 727
7250.90 687
7251.71 720
7252.51 716
7253.31 731
7254.12 732
7254.92 767
7255.73 782
7256.53 797
7257.33 766
7258.14 751
7258.94 714
7259.75 721
7260.55 694
7261.35 689
7262.16 681
7262.96 673
7263.77 691
7264.57 696
7265.38 648
7266.18 671
7266.99 724
7267.79 704
7268.59 706
7269.40 694
7270.20 689
7271.01 676
7271.81 693
7272.62 670
7273.42 685
7274.23 705
7275.03 672
7275.84 677
7276.64 724
7277.45 737
7278.25 695
7279.06 722
7279.86 749
7280.67 788
7281.48 767
7282.28 818
7283.09 867
7283.89 939
7284.70 990
7285.50 1019
7286.31 1025
7287.11 1044
7287.92 1002
7288.73 951
7289.53 905
7290.34 846
7291.14 828
7291.95 804
7292.76 782
7293.56 753
7294.37 788
7295.17 778
7295.98 749
7296.79 749
7297.59 805
7298.40 802
7299.21 775
7300.01 814
7300.82 791
7301.62 825
7302.43 787
7303.24 862
7304.04 818
7304.85 832
7305.66 853
7306.46 910
7307.27 906
7308.08 882
7308.89 889
7309.69 921
7310.50 944
7311.31 1021
7312.11 1019
7312.92 1015
7313.73 1030
7314.53 1011
7315.34 1068
7316.15 1115
7316.96 1297
7317.76 1483
7318.57 1702
7319.38 1870
7320.19 2023
7320.99 1923
7321.80 1825
7322.61 1748
7323.42 1499
7324.22 1388
7325.03 1233
7325.84 1183
7326.65 1130
7327.46 1063
7328.26 1002
7329.07 963
7329.88 977
7330.69 970
7331.50 982
7332.30 1017
7333.11 953
7333.92 945
7334.73 1012
7335.54 966
7336.35 1019
7337.15 989
7337.96 1030
7338.77 1002
7339.58 979
7340.39 963
7341.20 950
7342.01 953
7342.82 900
7343.62 852
7344.43 839
7345.24 827
7346.05 801
7346.86 790
7347.67 775
7348.48 782
7349.29 779
7350.10 784
7350.91 733
7351.71 717
7352.52 729
7353.33 749
7354.14 756
7354.95 763
7355.76 725
7356.57 766
7357.38 753
7358.19 737
7359.00 708
7359.81 779
7360.62 773
7361.43 784
7362.24 787
7363.05 770
7363.86 741
7364.67 754
7365.48 814
7366.29 762
7367.10 754
7367.91 752
7368.72 721
7369.53 746
7370.34 730
7371.15 696
7371.96 725
7372.77 729
7373.58 678
7374.39 708
7375.20 749
7376.01 700
7376.82 709
7377.63 708
7378.45 731
7379.26 798
7380.07 802
7380.88 825
7381.69 818
7382.50 822
7383.31 829
7384.12 864
7384.93 810
7385.74 822
7386.56 786
7387.37 722
7388.18 699
7388.99 682
7389.80 648
7390.61 665
7391.42 671
7392.24 652
7393.05 641
7393.86 649
7394.67 686
7395.48 688
7396.29 687
7397.10 666
7397.92 634
7398.73 644
7399.54 671
7400.35 687
7401.16 700
7401.98 693
7402.79 697
7403.60 727
7404.41 716
7405.23 705
7406.04 701
7406.85 662
7407.66 657
7408.47 640
7409.29 607
7410.10 617
7410.91 602
7411.72 577
7412.54 598
7413.35 575
7414.16 598
7414.98 593
7415.79 589
7416.60 571
7417.41 594
7418.23 583
7419.04 601
7419.85 588
7420.67 592
7421.48 624
7422.29 613
7423.11 624
7423.92 549
7424.73 557
7425.54 540
7426.36 555
7427.17 575
7427.99 580
7428.80 588
7429.61 553
7430.43 581
7431.24 572
7432.05 579
7432.87 608
7433.68 569
7434.49 556
7435.31 527
7436.12 528
7436.94 573
7437.75 571
7438.56 574
7439.38 612
7440.19 651
7441.01 596
7441.82 581
7442.64 549
7443.45 568
7444.26 568
7445.08 549
7445.89 543
7446.71 559
7447.52 551
7448.34 536
7449.15 520
7449.97 531
7450.78 559
7451.59 584
7452.41 580
7453.22 601
7454.04 568
7454.85 603
7455.67 598
7456.48 624
7457.30 604
7458.11 538
7458.93 596
7459.74 622
7460.56 623
7461.38 593
7462.19 569
7463.01 584
7463.82 625
7464.64 606
7465.45 561
7466.27 583
7467.08 571
7467.90 613
7468.72 628
7469.53 614
7470.35 639
7471.16 624
7471.98 610
7472.79 644
7473.61 662
7474.43 673
7475.24 693
7476.06 652
7476.87 663
7477.69 656
7478.51 650
7479.32 619
7480.14 659
7480.96 631
7481.77 630
7482.59 634
7483.41 666
7484.22 650
7485.04 659
7485.85 648
7486.67 662
7487.49 666
7488.31 629
7489.12 602
7489.94 596
7490.76 589
7491.57 634
7492.39 605
7493.21 588
7494.02 592
7494.84 560
7495.66 621
7496.48 611
7497.29 598
7498.11 615
7498.93 636
7499.74 631
7500.56 551
7501.38 620
7502.20 644
7503.01 625
7503.83 636
7504.65 664
7505.47 619
7506.29 641
7507.10 586
7507.92 587
7508.74 575
7509.56 614
7510.37 637
7511.19 618
7512.01 601
7512.83 624
7513.65 615
7514.47 650
7515.28 595
7516.10 612
7516.92 584
7517.74 608
7518.56 642
7519.38 596
7520.19 590
7521.01 593
7521.83 582
7522.65 578
7523.47 567
7524.29 563
7525.11 568
7525.92 640
7526.74 646
7527.56 609
7528.38 599
7529.20 645
7530.02 657
7530.84 618
7531.66 627
7532.48 661
7533.30 632
7534.12 616
7534.93 684
7535.75 672
7536.57 686
7537.39 662
7538.21 607
7539.03 586
7539.85 639
7540.67 673
7541.49 647
7542.31 662
7543.13 641
7543.95 662
7544.77 662
7545.59 612
7546.41 649
7547.23 647
7548.05 644
7548.87 640
7549.69 605
7550.51 630
7551.33 657
7552.15 620
7552.97 645
7553.79 680
7554.61 640
7555.43 651
7556.25 667
7557.07 651
7557.89 643
7558.71 665
7559.53 719
7560.36 710
7561.18 735
7562.00 712
7562.82 743
7563.64 765
7564.46 724
7565.28 709
7566.10 733
7566.92 759
7567.74 732
7568.56 785
7569.39 764
7570.21 770
7571.03 772
7571.85 730
7572.67 807
7573.49 756
7574.31 788
7575.14 799
7575.96 773
7576.78 768
7577.60 771
7578.42 763
7579.24 814
7580.06 819
7580.89 788
7581.71 807
7582.53 798
7583.35 805
7584.17 803
7585.00 902
7585.82 892
7586.64 847
7587.46 890
7588.29 894
7589.11 954
7589.93 964
7590.75 1000
7591.57 962
7592.40 1018
7593.22 984
7594.04 952
7594.86 975
7595.69 969
7596.51 1026
7597.33 1086
7598.15 1110
7598.98 1046
7599.80 1101
7600.62 1142
7601.45 1148
7602.27 1218
7603.09 1196
7603.92 1223
7604.74 1305
7605.56 1365
7606.38 1399
7607.21 1423
7608.03 1361
7608.85 1308
7609.68 1285
7610.50 1233
7611.32 1214
7612.15 1203
7612.97 1095
7613.80 1135
7614.62 1159
7615.44 1242
7616.27 1304
7617.09 1331
7617.91 1407
7618.74 1509
7619.56 1525
7620.39 1575
7621.21 1560
7622.03 1484
7622.86 1423
7623.68 1391
7624.51 1362
7625.33 1391
7626.15 1429
7626.98 1352
7627.80 1326
7628.63 1400
7629.45 1438
7630.28 1431
7631.10 1486
7631.93 1512
7632.75 1538
7633.58 1524
7634.40 1582
7635.22 1490
7636.05 1386
7636.87 1293
7637.70 1235
7638.52 1144
7639.35 1123
7640.17 1100
7641.00 1018
7641.82 1026
7642.65 1032
7643.47 1040
7644.30 1084
7645.13 1099
7645.95 1154
7646.78 1176
7647.60 1164
7648.43 1136
7649.25 1095
7650.08 1080
7650.90 1044
7651.73 1014
7652.55 924
7653.38 907
7654.21 853
7655.03 851
7655.86 830
7656.68 807
7657.51 785
7658.34 801
7659.16 812
7659.99 824
7660.81 777
7661.64 795
7662.47 845
7663.29 853
7664.12 818
7664.95 855
7665.77 849
7666.60 850
7667.42 859
7668.25 858
7669.08 866
7669.90 849
7670.73 832
7671.56 830
7672.38 784
7673.21 796
7674.04 794
7674.87 774
7675.69 827
7676.52 815
7677.35 801
7678.17 803
7679.00 822
7679.83 807
7680.65 784
7681.48 783
7682.31 827
7683.14 894
7683.96 1013
7684.79 1101
7685.62 1071
7686.45 1051
7687.27 1090
7688.10 1020
7688.93 985
7689.76 929
7690.58 873
7691.41 920
7692.24 803
7693.07 827
7693.90 757
7694.72 789
7695.55 770
7696.38 813
7697.21 866
7698.04 867
7698.86 946
7699.69 882
7700.52 900
7701.35 947
7702.18 876
7703.01 852
7703.83 854
7704.66 816
7705.49 785
7706.32 739
7707.15 740
7707.98 747
7708.81 709
7709.63 723
7710.46 711
7711.29 710
7712.12 722
7712.95 709
7713.78 675
7714.61 678
7715.44 675
7716.27 677
7717.10 688
7717.93 689
7718.75 659
7719.58 658
7720.41 635
7721.24 649
7722.07 657
7722.90 652
7723.73 629
7724.56 626
7725.39 627
7726.22 582
7727.05 591
7727.88 652
7728.71 686
7729.54 591
7730.37 632
7731.20 659
7732.03 649
7732.86 638
7733.69 604
7734.52 586
7735.35 619
7736.18 603
7737.01 614
7737.84 574
7738.67 582
7739.50 614
7740.33 617
7741.16 604
7741.99 568
7742.82 602
7743.65 591
7744.48 553
7745.31 591
7746.14 614
7746.98 579
7747.81 585
7748.64 617
7749.47 567
7750.30 576
7751.13 587
7751.96 624
7752.79 603
7753.62 593
7754.45 560
7755.29 599
7756.12 566
7756.95 553
7757.78 572
7758.61 549
7759.44 609
7760.27 593
7761.11 611
7761.94 575
7762.77 564
7763.60 568
7764.43 588
7765.26 572
7766.10 603
7766.93 595
7767.76 591
7768.59 589
7769.42 588
7770.26 627
7771.09 624
7771.92 605
7772.75 617
7773.58 619
7774.42 595
7775.25 592
7776.08 599
7776.91 611
7777.75 593
7778.58 654
7779.41 646
7780.24 602
7781.08 622
7781.91 620
7782.74 642
7783.57 632
7784.41 662
7785.24 640
7786.07 634
7786.91 632
7787.74 634
7788.57 622
7789.40 638
7790.24 622
7791.07 639
7791.90 611
7792.74 635
7793.57 663
7794.40 683
7795.24 669
7796.07 666
7796.90 674
7797.74 692
7798.57 707
7799.40 711
7800.24 709
7801.07 729
7801.91 739
7802.74 758
7803.57 749
7804.41 757
7805.24 761
7806.07 785
7806.91 763
7807.74 793
7808.58 753
7809.41 752
7810.25 822
7811.08 824
7811.91 857
7812.75 909
7813.58 905
7814.42 973
7815.25 986
7816.09 1030
7816.92 991
7817.75 1007
7818.59 1016
7819.42 1068
7820.26 1057
7821.09 1101
7821.93 1050
7822.76 1097
7823.60 1213
7824.43 1240
7825.27 1236
7826.10 1146
7826.94 1170
7827.77 1120
7828.61 1098
7829.44 1022
7830.28 1017
7831.11 1024
7831.95 1022
7832.78 1045
7833.62 1153
7834.46 1168
7835.29 1199
7836.13 1229
7836.96 1208
7837.80 1183
7838.63 1163
7839.47 1083
7840.31 1024
7841.14 1062
7841.98 993
7842.81 994
7843.65 898
7844.48 869
7845.32 861
7846.16 843
7846.99 859
7847.83 818
7848.67 822
7849.50 857
7850.34 832
7851.17 808
7852.01 860
7852.85 839
7853.68 843
7854.52 839
7855.36 845
7856.19 855
7857.03 865
7857.87 824
7858.70 843
7859.54 863
7860.38 894
7861.21 861
7862.05 862
7862.89 871
7863.72 837
7864.56 856
7865.40 802
7866.24 841
7867.07 815
7867.91 826
7868.75 851
7869.59 900
7870.42 835
7871.26 859
7872.10 940
7872.94 942
7873.77 1017
7874.61 986
7875.45 1008
7876.29 1079
7877.12 1146
7877.96 1183
7878.80 1323
7879.64 1401
7880.47 1408
7881.31 1333
7882.15 1388
7882.99 1331
7883.83 1277
7884.66 1255
7885.50 1227
7886.34 1090
7887.18 1044
7888.02 1057
7888.86 1010
7889.69 1010
7890.53 1021
7891.37 1130
7892.21 1113
7893.05 1151
7893.89 1148
7894.73 1148
7895.56 1138
7896.40 1089
7897.24 1010
7898.08 1017
7898.92 1008
7899.76 927
7900.60 906
7901.44 889
7902.28 874
7903.12 840
7903.95 868
7904.79 901
7905.63 888
7906.47 829
7907.31 830
7908.15 834
7908.99 895
7909.83 882
7910.67 888
7911.51 858
7912.35 861
7913.19 854
7914.03 903
7914.87 890
7915.71 942
7916.55 1010
7917.39 1003
7918.23 996
7919.07 946
7919.91 951
7920.75 903
7921.59 879
7922.43 884
7923.27 875
7924.11 785
7924.95 787
7925.79 795
7926.63 776
7927.47 780
7928.31 749
7929.15 781
7929.99 745
7930.83 744
7931.67 720
7932.51 711
7933.35 689
7934.19 756
7935.04 729
7935.88 729
7936.72 761
7937.56 741
7938.40 725
7939.24 726
7940.08 711
7940.92 685
7941.76 722
7942.60 723
7943.45 778
7944.29 778
7945.13 817
7945.97 761
7946.81 772
7947.65 813
7948.49 824
7949.34 812
7950.18 842
7951.02 859
7951.86 868
7952.70 846
7953.54 891
7954.39 1008
7955.23 1017
7956.07 990
7956.91 1027
7957.75 1070
7958.60 1066
7959.44 1085
7960.28 1026
7961.12 1022
7961.96 1006
7962.81 1016
7963.65 989
7964.49 978
7965.33 1103
7966.18 1147
7967.02 1245
7967.86 1313
7968.70 1440
7969.55 1524
7970.39 1488
7971.23 1368
7972.08 1270
7972.92 1185
7973.76 1049
7974.60 999
7975.45 953
7976.29 901
7977.13 862
7977.98 877
7978.82 882
7979.66 855
7980.51 829
7981.35 836
7982.19 789
7983.04 757
7983.88 772
7984.72 765
7985.57 757
7986.41 755
7987.25 724
7988.10 722
7988.94 725
7989.78 714
7990.63 711
7991.47 677
7992.32 705
7993.16 691
7994.00 669
7994.85 655
7995.69 636
7996.54 640
7997.38 642
7998.22 641
7999.07 648
7999.91 615
8000.76 617
8001.60 603
8002.45 617
8003.29 625
8004.13 576
8004.98 616
8005.82 580
8006.67 598
8007.51 562
8008.36 555
8009.20 560
8010.05 551
8010.89 571
8011.74 551
8012.58 539
8013.43 522
8014.27 550
8015.12 537
8015.96 501
8016.81 524
8017.65 546
8018.50 515
8019.34 528
8020.19 508
8021.03 525
8021.88 576
8022.72 546
8023.57 519
8024.41 524
8025.26 537
8026.11 489
8026.95 508
8027.80 502
8028.64 515
8029.49 530
8030.33 499
8031.18 504
8032.03 465
8032.87 471
8033.72 466
8034.56 488
8035.41 511
8036.26 514
8037.10 527
8037.95 527
8038.80 520
8039.64 532
8040.49 541
8041.34 508
8042.18 504
8043.03 544
8043.87 549
8044.72 536
8045.57 503
8046.41 530
8047.26 542
8048.11 567
8048.96 537
8049.80 542
8050.65 494
8051.50 516
8052.34 481
8053.19 509
8054.04 480
8054.88 453
8055.73 466
8056.58 484
8057.43 470
8058.27 478
8059.12 502
8059.97 486
8060.82 502
8061.66 449
8062.51 476
8063.36 450
8064.21 471
8065.05 461
8065.90 438
8066.75 437
8067.60 399
8068.44 439
8069.29 437
8070.14 456
8070.99 469
8071.84 484
8072.68 441
8073.53 448
8074.38 413
8075.23 429
8076.08 459
8076.93 455
8077.77 439
8078.62 469
8079.47 452
8080.32 488
8081.17 455
8082.02 478
8082.87 450
8083.71 437
8084.56 458
8085.41 431
8086.26 447
8087.11 460
8087.96 471
8088.81 444
8089.66 496
8090.51 476
8091.35 456
8092.20 426
8093.05 427
8093.90 419
8094.75 431
8095.60 443
8096.45 422
8097.30 422
8098.15 415
8099.00 427
8099.85 438
8100.70 406
8101.55 403
8102.40 393
8103.25 434
8104.10 447
8104.95 426
8105.80 413
8106.65 419
8107.50 401
8108.35 424
8109.20 425
8110.05 395
8110.90 403
8111.75 439
8112.60 444
8113.45 418
8114.30 422
8115.15 472
8116.00 435
8116.85 450
8117.70 476
8118.55 492
8119.40 457
8120.25 453
8121.10 491
8121.95 439
8122.80 457
8123.65 458
8124.50 468
8125.35 470
8126.20 485
8127.06 452
8127.91 494
8128.76 523
8129.61 466
8130.46 533
8131.31 505
8132.16 496
8133.01 538
8133.86 557
8134.72 539
8135.57 516
8136.42 520
8137.27 522
8138.12 463
8138.97 491
8139.83 471
8140.68 483
8141.53 489
8142.38 463
8143.23 461
8144.08 496
8144.94 489
8145.79 505
8146.64 548
8147.49 500
8148.34 517
8149.20 496
8150.05 541
8150.90 533
8151.75 501
8152.60 525
8153.46 557
8154.31 562
8155.16 554
8156.01 591
8156.87 610
8157.72 579
8158.57 606
8159.42 554
8160.28 587
8161.13 535
8161.98 476
8162.84 516
8163.69 465
8164.54 437
8165.39 449
8166.25 489
8167.10 449
8167.95 490
8168.81 467
8169.66 443
8170.51 448
8171.37 447
8172.22 425
8173.07 458
8173.93 454
8174.78 432
8175.63 436
8176.49 461
8177.34 478
8178.19 393
8179.05 425
8179.90 383
8180.76 407
8181.61 410
8182.46 420
8183.32 390
8184.17 382
8185.02 386
8185.88 423
8186.73 447
8187.59 424
8188.44 421
8189.30 413
8190.15 425
8191.00 387
8191.86 421
8192.71 411
8193.57 429
8194.42 410
8195.28 417
8196.13 411
8196.99 428
8197.84 395
8198.69 425
8199.55 431
8200.40 424
8201.26 429
8202.11 407
8202.97 454
8203.82 388
8204.68 403
8205.53 394
8206.39 392
8207.24 411
8208.10 409
8208.95 374
8209.81 431
8210.67 404
8211.52 403
8212.38 407
8213.23 426
8214.09 420
8214.94 390
8215.80 419
8216.65 405
8217.51 432
8218.37 423
8219.22 425
8220.08 444
8220.93 439
8221.79 425
8222.64 436
8223.50 420
8224.36 433
8225.21 449
8226.07 456
8226.92 460
8227.78 425
8228.64 448
8229.49 429
8230.35 410
8231.21 361
8232.06 372
8232.92 384
8233.78 379
8234.63 346
8235.49 377
8236.35 382
8237.20 374
8238.06 406
8238.92 378
8239.77 398
8240.63 361
8241.49 410
8242.34 375
8243.20 395
8244.06 410
8244.91 413
8245.77 404
8246.63 390
8247.49 410
8248.34 400
8249.20 382
8250.06 411
8250.92 424
8251.77 401
8252.63 365
8253.49 391
8254.35 424
8255.20 381
8256.06 392
8256.92 392
8257.78 425
8258.63 421
8259.49 415
8260.35 399
8261.21 420
8262.07 442
8262.92 431
8263.78 396
8264.64 389
8265.50 439
8266.36 403
8267.22 452
8268.07 415
8268.93 449
8269.79 411
8270.65 447
8271.51 466
8272.37 458
8273.22 454
8274.08 483
8274.94 489
8275.80 460
8276.66 450
8277.52 492
8278.38 543
8279.24 571
8280.09 603
8280.95 595
8281.81 615
8282.67 569
8283.53 563
8284.39 517
8285.25 531
8286.11 507
8286.97 479
8287.83 507
8288.69 507
8289.55 483
8290.41 490
8291.26 496
8292.12 479
8292.98 518
8293.84 517
8294.70 545
8295.56 545
8296.42 562
8297.28 509
8298.14 506
8299.00 491
8299.86 509
8300.72 482
8301.58 473
8302.44 505
8303.30 471
8304.16 430
8305.02 446
8305.88 439
8306.74 426
8307.60 462
8308.46 436
8309.33 464
8310.19 406
8311.05 426
8311.91 439
8312.77 438
8313.63 386
8314.49 416
8315.35 407
8316.21 418
8317.07 387
8317.93 404
8318.79 432
8319.65 428
8320.52 434
8321.38 410
8322.24 418
8323.10 420
8323.96 418
8324.82 384
8325.68 387
8326.54 389
8327.41 377
8328.27 405
8329.13 433
8329.99 416
8330.85 411
8331.71 404
8332.57 402
8333.44 426
8334.30 399
8335.16 386
8336.02 380
8336.88 431
8337.75 418
8338.61 420
8339.47 389
8340.33 386
8341.19 383
8342.06 383
8342.92 367
8343.78 392
8344.64 433
8345.50 371
8346.37 368
8347.23 410
8348.09 412
8348.95 392
8349.82 443
8350.68 436
8351.54 399
8352.40 394
8353.27 423
8354.13 415
8354.99 424
8355.86 380
8356.72 407
8357.58 423
8358.45 406
8359.31 438
8360.17 441
8361.03 411
8361.90 384
8362.76 413
8363.62 450
8364.49 399
8365.35 407
8366.21 449
8367.08 438
8367.94 405
8368.80 389
8369.67 441
8370.53 414
8371.40 436
8372.26 424
8373.12 409
8373.99 418
8374.85 391
8375.71 436
8376.58 426
8377.44 431
8378.31 421
8379.17 439
8380.03 412
8380.90 430
8381.76 412
8382.63 454
8383.49 449
8384.36 416
8385.22 448
8386.08 446
8386.95 437
8387.81 421
8388.68 471
8389.54 463
8390.41 476
8391.27 448
8392.14 447
8393.00 445
8393.87 426
8394.73 423
8395.60 441
8396.46 446
8397.33 415
8398.19 429
8399.06 458
8399.92 445
8400.79 424
8401.65 437
8402.52 456
8403.38 467
8404.25 454
8405.11 504
8405.98 482
8406.84 419
8407.71 472
8408.58 458
8409.44 493
8410.31 498
8411.17 472
8412.04 520
8412.90 498
8413.77 473
8414.64 500
8415.50 496
8416.37 481
8417.23 500
8418.10 528
8418.97 468
8419.83 492
8420.70 528
8421.56 514
8422.43 525
8423.30 542
8424.16 580
8425.03 577
8425.90 574
8426.76 536
8427.63 537
8428.50 567
8429.36 569
8430.23 598
8431.10 599
8431.96 591
8432.83 619
8433.70 629
8434.56 616
8435.43 620
8436.30 683
8437.16 674
8438.03 696
8438.90 745
8439.77 793
8440.63 816
8441.50 798
8442.37 831
8443.24 854
8444.10 921
8444.97 922
8445.84 903
8446.71 893
8447.57 957
8448.44 921
8449.31 924
8450.18 937
8451.04 897
8451.91 937
8452.78 945
8453.65 1077
8454.52 1115
8455.38 1184
8456.25 1388
8457.12 1535
8457.99 1600
8458.86 1540
8459.72 1441
8460.59 1374
8461.46 1274
8462.33 1148
8463.20 1031
8464.07 943
8464.93 884
8465.80 783
8466.67 814
8467.54 755
8468.41 759
8469.28 752
8470.15 749
8471.02 746
8471.88 692
8472.75 716
8473.62 731
8474.49 693
8475.36 700
8476.23 695
8477.10 672
8477.97 688
8478.84 713
8479.71 745
8480.58 751
8481.44 778
8482.31 796
8483.18 790
8484.05 723
8484.92 781
8485.79 786
8486.66 798
8487.53 716
8488.40 746
8489.27 724
8490.14 706
8491.01 645
8491.88 660
8492.75 704
8493.62 639
8494.49 705
8495.36 698
8496.23 741
8497.10 722
8497.97 704
8498.84 686
8499.71 703
8500.58 650
8501.45 645
8502.32 618
8503.19 650
8504.06 664
8504.93 669
8505.80 658
8506.67 661
8507.55 660
8508.42 688
8509.29 685
8510.16 697
8511.03 671
8511.90 733
8512.77 707
8513.64 734
8514.51 739
8515.38 745
8516.25 728
8517.13 763
8518.00 725
8518.87 715
8519.74 745
8520.61 745
8521.48 790
8522.35 852
8523.23 921
8524.10 906
8524.97 1010
8525.84 1160
8526.71 1241
8527.58 1319
8528.46 1280
8529.33 1234
8530.20 1214
8531.07 1102
8531.94 1064
8532.81 962
8533.69 926
8534.56 872
8535.43 806
8536.30 750
8537.18 745
8538.05 723
8538.92 737
8539.79 723
8540.66 753
8541.54 698
8542.41 662
8543.28 679
8544.15 705
8545.03 670
8545.90 685
8546.77 664
8547.64 717
8548.52 724
8549.39 698
8550.26 723
8551.14 763
8552.01 805
8552.88 874
8553.76 899
8554.63 978
8555.50 1014
8556.37 990
8557.25 968
8558.12 941
8558.99 941
8559.87 886
8560.74 814
8561.61 771
8562.49 771
8563.36 737
8564.24 714
8565.11 686
8565.98 643
8566.86 642
8567.73 641
8568.60 679
8569.48 641
8570.35 615
8571.23 624
8572.10 630
8572.97 599
8573.85 652
8574.72 655
8575.60 632
8576.47 631
8577.34 630
8578.22 614
8579.09 581
8579.97 633
8580.84 654
8581.72 641
8582.59 648
8583.47 625
8584.34 658
8585.21 656
8586.09 635
8586.96 656
8587.84 653
8588.71 628
8589.59 674
8590.46 691
8591.34 644
8592.21 693
8593.09 739
8593.96 747
8594.84 709
8595.71 714
8596.59 737
8597.46 778
8598.34 764
8599.22 679
8600.09 697
8600.97 745
8601.84 761
8602.72 766
8603.59 740
8604.47 758
8605.34 789
8606.22 747
8607.10 731
8607.97 734
8608.85 792
8609.72 797
8610.60 816
8611.47 783
8612.35 826
8613.23 819
8614.10 825
8614.98 828
8615.86 829
8616.73 872
8617.61 812
8618.48 878
8619.36 908
8620.24 921
8621.11 948
8621.99 962
8622.87 962
8623.74 955
8624.62 947
8625.50 962
8626.37 982
8627.25 1013
8628.13 1011
8629.00 1055
8629.88 1064
8630.76 1031
8631.64 1070
8632.51 1088
8633.39 1123
8634.27 1084
8635.14 1099
8636.02 1099
8636.90 1121
8637.78 1131
8638.65 1161
8639.53 1143
8640.41 1149
8641.29 1190
8642.16 1188
8643.04 1248
8643.92 1250
8644.80 1284
8645.67 1325
8646.55 1296
8647.43 1366
8648.31 1380
8649.18 1392
8650.06 1433
8650.94 1432
8651.82 1461
8652.70 1478
8653.58 1499
8654.45 1446
8655.33 1462
8656.21 1457
8657.09 1494
8657.97 1559
8658.84 1605
8659.72 1676
8660.60 1655
8661.48 1797
8662.36 1961
8663.24 2130
8664.12 2223
8664.99 2363
8665.87 2460
8666.75 2584
8667.63 2561
8668.51 2469
8669.39 2429
8670.27 2358
8671.15 2387
8672.03 2456
8672.91 2518
8673.78 2664
8674.66 2763
8675.54 2842
8676.42 2870
8677.30 2811
8678.18 2712
8679.06 2473
8679.94 2313
8680.82 2225
8681.70 2034
8682.58 1917
8683.46 1815
8684.34 1784
8685.22 1791
8686.10 1753
8686.98 1787
8687.86 1883
8688.74 2130
8689.62 2374
8690.50 2625
8691.38 3075
8692.26 3460
8693.14 3827
8694.02 4064
8694.90 4135
8695.78 4029
8696.66 3784
8697.54 3365
8698.42 2994
8699.30 2684
8700.18 2320
8701.06 2141
8701.94 1980
8702.82 1887
8703.70 1771
8704.58 1729
8705.46 1617
8706.34 1513
8707.23 1376
8708.11 1375
8708.99 1306
8709.87 1219
8710.75 1187
8711.63 1160
8712.51 1152
8713.39 1093
8714.27 1046
8715.16 1061
8716.04 970
8716.92 940
8717.80 940
8718.68 986
8719.56 917
8720.44 961
8721.33 1012
8722.21 1015
8723.09 993
8723.97 966
8724.85 949
8725.73 954
8726.62 950
8727.50 911
8728.38 972
8729.26 974
8730.14 1028
8731.03 1045
8731.91 999
8732.79 1085
8733.67 1043
8734.55 1020
8735.44 1003
8736.32 1000
8737.20 951
8738.08 966
8738.97 1008
8739.85 971
8740.73 955
8741.61 964
8742.50 892
8743.38 890
8744.26 933
8745.14 990
8746.03 965
8746.91 927
8747.79 941
8748.68 938
8749.56 896
8750.44 889
8751.33 1001
8752.21 933
8753.09 954
8753.97 948
8754.86 977
8755.74 966
8756.62 997
8757.51 1003
8758.39 1010
8759.28 1041
8760.16 1019
8761.04 1013
8761.93 1035
8762.81 1030
8763.69 977
8764.58 1022
8765.46 989
8766.34 941
8767.23 931
8768.11 927
8769.00 986
8769.88 976
8770.76 995
8771.65 990
8772.53 909
8773.42 917
8774.30 930
8775.19 913
8776.07 920
8776.95 901
8777.84 871
8778.72 836
8779.61 837
8780.49 821
8781.38 855
8782.26 803
8783.15 847
8784.03 836
8784.92 780
8785.80 811
8786.69 834
8787.57 854
8788.46 847
8789.34 841
8790.23 888
8791.11 906
8792.00 864
8792.88 849
8793.77 835
8794.65 839
8795.54 871
8796.42 840
8797.31 837
8798.19 829
8799.08 817
8799.96 790
8800.85 789
8801.74 772
8802.62 771
8803.51 805
8804.39 820
8805.28 817
8806.16 779
8807.05 769
8807.94 813
8808.82 752
8809.71 811
8810.59 752
8811.48 755
8812.37 772
8813.25 767
8814.14 768
8815.03 765
8815.91 800
8816.80 806
8817.68 865
8818.57 827
8819.46 832
8820.34 834
8821.23 836
8822.12 817
8823.00 767
8823.89 793
8824.78 770
8825.66 751
8826.55 732
8827.44 736
8828.33 745
8829.21 748
8830.10 685
8830.99 705
8831.87 719
8832.76 673
8833.65 666
8834.54 670
8835.42 696
8836.31 664
8837.20 672
8838.08 667
8838.97 614
8839.86 623
8840.75 632
8841.64 642
8842.52 618
8843.41 613
8844.30 616
8845.19 587
8846.07 643
8846.96 606
8847.85 588
8848.74 564
8849.63 589
8850.51 574
8851.40 542
8852.29 552
8853.18 530
8854.07 560
8854.96 526
8855.84 504
8856.73 505
8857.62 553
8858.51 506
8859.40 518
8860.29 580
8861.17 572
8862.06 549
8862.95 556
8863.84 552
8864.73 586
8865.62 567
8866.51 591
8867.40 554
8868.29 548
8869.17 525
8870.06 507
8870.95 502
8871.84 478
8872.73 482
8873.62 486
8874.51 506
8875.40 489
8876.29 457
8877.18 477
8878.07 485
8878.96 461
8879.85 449
8880.74 470
8881.63 462
8882.51 474
8883.40 434
8884.29 454
8885.18 452
8886.07 439
8886.96 469
8887.85 472
8888.74 494
8889.63 451
8890.52 442
8891.41 491
8892.30 458
8893.19 463
8894.09 445
8894.98 425
8895.87 420
8896.76 432
8897.65 448
8898.54 426
8899.43 422
8900.32 407
8901.21 429
8902.10 423
8902.99 470
8903.88 438
8904.77 452
8905.66 420
8906.55 397
8907.44 409
8908.34 420
8909.23 386
8910.12 389
8911.01 423
8911.90 429
8912.79 455
8913.68 408
8914.57 413
8915.47 416
8916.36 413
8917.25 429
8918.14 410
8919.03 389
8919.92 414
8920.81 428
8921.71 400
8922.60 401
8923.49 386
8924.38 416
8925.27 383
8926.16 387
8927.06 391
8927.95 390
8928.84 403
8929.73 378
8930.62 383
8931.52 404
8932.41 382
8933.30 397
8934.19 393
8935.09 373
8935.98 404
8936.87 371
8937.76 414
8938.66 384
8939.55 351
8940.44 372
8941.33 402
8942.23 405
8943.12 393
8944.01 369
8944.90 370
8945.80 367
8946.69 369
8947.58 381
8948.48 362
8949.37 370
8950.26 364
8951.16 404
8952.05 386
8952.94 353
8953.84 378
8954.73 369
8955.62 367
8956.52 371
8957.41 383
8958.30 375
8959.20 361
8960.09 376
8960.98 351
8961.88 372
8962.77 397
8963.66 358
8964.56 381
8965.45 381
8966.35 402
8967.24 397
8968.13 371
8969.03 374
8969.92 383
8970.82 387
8971.71 391
8972.60 383
8973.50 381
8974.39 423
8975.29 393
8976.18 387
8977.08 385
8977.97 420
8978.87 410
8979.76 408
8980.65 395
8981.55 395
8982.44 386
8983.34 394
8984.23 399
8985.13 409
8986.02 380
8986.92 386
8987.81 353
8988.71 388
8989.60 365
8990.50 380
8991.39 384
8992.29 381
8993.18 348
8994.08 378
8994.97 383
8995.87 379
8996.76 405
8997.66 381
8998.56 345
8999.45 326
9000.35 386
9001.24 390
9002.14 337
9003.03 373
9003.93 341
9004.83 358
9005.72 362
9006.62 364
9007.51 353
9008.41 363
9009.31 356
9010.20 333
9011.10 362
9011.99 351
9012.89 329
9013.79 339
9014.68 349
9015.58 358
9016.48 327
9017.37 333
9018.27 322
9019.16 332
9020.06 336
9020.96 338
9021.85 341
9022.75 337
9023.65 323
9024.54 332
9025.44 345
9026.34 348
9027.24 351
9028.13 318
9029.03 308
9029.93 343
9030.82 337
9031.72 340
9032.62 344
9033.52 365
9034.41 348
9035.31 322
9036.21 334
9037.10 341
9038.00 336
9038.90 324
9039.80 324
9040.69 343
9041.59 347
9042.49 352
9043.39 355
9044.29 364
9045.18 334
9046.08 346
9046.98 340
9047.88 351
9048.78 366
9049.67 344
9050.57 341
9051.47 351
9052.37 357
9053.27 321
9054.16 330
9055.06 362
9055.96 366
9056.86 379
9057.76 364
9058.66 352
9059.55 371
9060.45 357
9061.35 368
9062.25 363
9063.15 353
9064.05 361
9064.95 403
9065.85 373
9066.74 400
9067.64 354
9068.54 363
9069.44 352
9070.34 352
9071.24 338
9072.14 355
9073.04 371
9073.94 368
9074.84 356
9075.74 333
9076.64 348
9077.53 367
9078.43 375
9079.33 378
9080.23 340
9081.13 373
9082.03 390
9082.93 359
9083.83 363
9084.73 381
9085.63 373
9086.53 395
9087.43 421
9088.33 404
9089.23 377
9090.13 402
9091.03 406
9091.93 403
9092.83 423
9093.73 404
9094.63 407
9095.53 396
9096.43 409
9097.33 430
9098.23 408
9099.13 401
9100.04 403
9100.94 383
9101.84 404
9102.74 413
9103.64 398
9104.54 385
9105.44 392
9106.34 373
9107.24 356
9108.14 376
9109.04 358
9109.94 392
9110.85 393
9111.75 371
9112.65 359
9113.55 356
9114.45 333
9115.35 372
9116.25 359
9117.15 352
9118.06 343
9118.96 360
9119.86 359
9120.76 358
9121.66 353
9122.56 343
9123.46 356
9124.37 376
9125.27 348
9126.17 364
9127.07 377
9127.97 369
9128.88 367
9129.78 347
9130.68 350
9131.58 342
9132.48 369
9133.39 333
9134.29 329
9135.19 341
9136.09 353
9137.00 325
9137.90 352
9138.80 334
9139.70 325
9140.61 353
9141.51 341
9142.41 340
9143.31 347
9144.22 353
9145.12 367
9146.02 348
9146.92 322
9147.83 334
9148.73 317
9149.63 338
9150.54 339
9151.44 339
9152.34 335
9153.25 337
9154.15 317
9155.05 338
9155.96 329
9156.86 325
9157.76 328
9158.67 328
9159.57 323
9160.47 337
9161.38 341
9162.28 341
9163.18 334
9164.09 331
9164.99 356
9165.90 352
9166.80 347
9167.70 349
9168.61 367
9169.51 381
9170.42 366
9171.32 361
9172.22 349
9173.13 346
9174.03 349
9174.94 349
9175.84 342
9176.74 325
9177.65 341
9178.55 321
9179.46 307
9180.36 332
9181.27 349
9182.17 325
9183.08 361
9183.98 356
9184.89 342
9185.79 333
9186.70 369
9187.60 353
9188.51 347
9189.41 336
9190.32 342
9191.22 344
9192.13 350
9193.03 335
9193.94 386
9194.84 369
9195.75 339
9196.65 358
9197.56 356
9198.46 382
9199.37 373
9200.27 400
9201.18 408
9202.08 385
9202.99 413
9203.90 408
9204.80 385
9205.71 402
9206.61 368
9207.52 364
9208.42 344
9209.33 350
9210.24 352
9211.14 374
9212.05 331
9212.95 339
9213.86 329
9214.77 347
9215.67 324
9216.58 326
9217.49 353
9218.39 319
9219.30 321
9220.21 316
9221.11 347
9222.02 328
9222.93 324
9223.83 341
9224.74 329
9225.65 332
9226.55 338
9227.46 340
9228.37 352
9229.27 331
9230.18 350
9231.09 359
9231.99 329
9232.90 334
9233.81 355
9234.72 346
9235.62 345
9236.53 340
9237.44 344
9238.34 320
9239.25 315
9240.16 317
9241.07 329
9241.97 302
9242.88 352
9243.79 349
9244.70 345
9245.61 323
9246.51 332
9247.42 311
9248.33 347
9249.24 336
9250.14 332
9251.05 354
9251.96 330
9252.87 330
9253.78 329
9254.69 340
9255.59 341
9256.50 347
9257.41 332
9258.32 335
9259.23 298
9260.14 325
9261.04 312
9261.95 299
9262.86 326
9263.77 333
9264.68 366
9265.59 328
9266.50 312
9267.40 315
9268.31 342
9269.22 349
9270.13 309
9271.04 331
9271.95 354
9272.86 328
9273.77 348
9274.68 345
9275.59 340
9276.49 307
9277.40 370
9278.31 332
9279.22 317
9280.13 327
9281.04 355
9281.95 341
9282.86 328
9283.77 325
9284.68 329
9285.59 335
9286.50 330
9287.41 328
9288.32 314
9289.23 314
9290.14 307
9291.05 347
9291.96 341
9292.87 330
9293.78 342
9294.69 346
9295.60 327
9296.51 354
9297.42 352
9298.33 326
9299.24 356
9300.15 348
9301.06 333
9301.97 342
9302.88 357
9303.79 333
9304.70 342
9305.61 327
9306.53 329
9307.44 326
9308.35 379
9309.26 373
9310.17 371
9311.08 370
9311.99 368
9312.90 386
9313.81 346
9314.72 373
9315.63 369
9316.55 336
9317.46 341
9318.37 360
9319.28 386
9320.19 342
9321.10 374
9322.01 364
9322.93 356
9323.84 345
9324.75 298
9325.66 363
9326.57 335
9327.48 358
9328.40 346
9329.31 331
9330.22 343
9331.13 313
9332.04 361
9332.96 369
9333.87 346
9334.78 343
9335.69 374
9336.60 341
9337.52 358
9338.43 354
9339.34 367
9340.25 351
9341.17 342
9342.08 380
9342.99 328
9343.90 326
9344.82 328
9345.73 367
9346.64 364
9347.55 338
9348.47 337
9349.38 328
9350.29 359
9351.21 359
9352.12 328
9353.03 343
9353.94 358
9354.86 346
9355.77 347
9356.68 328
9357.60 324
9358.51 322
9359.42 334
9360.34 309
9361.25 327
9362.16 343
9363.08 370
9363.99 349
9364.90 324
9365.82 317
9366.73 307
9367.65 297
9368.56 331
9369.47 363
9370.39 330
9371.30 358
9372.21 315
9373.13 351
9374.04 335
9374.96 349
9375.87 356
9376.79 358
9377.70 378
9378.61 339
9379.53 331
9380.44 363
9381.36 377
9382.27 348
9383.19 372
9384.10 333
9385.01 360
9385.93 334
9386.84 376
9387.76 358
9388.67 364
9389.59 391
9390.50 379
9391.42 380
9392.33 412
9393.25 405
9394.16 413
9395.08 444
9395.99 413
9396.91 393
9397.82 403
9398.74 415
9399.65 397
9400.57 381
9401.48 358
9402.40 373
9403.32 370
9404.23 358
9405.15 334
9406.06 303
9406.98 319
9407.89 332
9408.81 338
9409.73 322
9410.64 377
9411.56 319
9412.47 329
9413.39 321
9414.30 332
9415.22 328
9416.14 356
9417.05 332
9417.97 338
9418.89 348
9419.80 330
9420.72 324
9421.63 339
9422.55 341
9423.47 354
9424.38 366
9425.30 322
9426.22 351
9427.13 318
9428.05 369
9428.97 320
9429.88 344
9430.80 345
9431.72 352
9432.63 332
9433.55 337
9434.47 333
9435.38 319
9436.30 353
9437.22 349
9438.14 366
9439.05 356
9439.97 368
9440.89 378
9441.81 380
9442.72 368
9443.64 398
9444.56 369
9445.47 382
9446.39 370
9447.31 369
9448.23 359
9449.15 331
9450.06 362
9450.98 368
9451.90 369
9452.82 360
9453.73 350
9454.65 339
9455.57 362
9456.49 345
9457.41 371
9458.32 374
9459.24 342
9460.16 342
9461.08 352
9462.00 339
9462.92 329
9463.83 341
9464.75 327
9465.67 346
9466.59 333
9467.51 355
9468.43 334
9469.35 350
9470.26 324
9471.18 358
9472.10 363
9473.02 343
9473.94 365
9474.86 343
9475.78 338
9476.70 339
9477.62 364
9478.54 341
9479.45 364
9480.37 365
9481.29 366
9482.21 356
9483.13 360
9484.05 354
9484.97 358
9485.89 372
9486.81 381
9487.73 382
9488.65 354
9489.57 333
9490.49 349
9491.41 359
9492.33 348
9493.25 345
9494.17 357
9495.09 364
9496.01 329
9496.93 358
9497.85 354
9498.77 331
9499.69 370
9500.61 386
9501.53 366
9502.45 366
9503.37 338
9504.29 349
9505.21 372
9506.13 352
9507.05 361
9507.97 384
9508.89 372
9509.81 393
9510.73 340
9511.65 336
9512.57 375
9513.49 388
9514.42 417
9515.34 404
9516.26 398
9517.18 367
9518.10 398
9519.02 442
9519.94 422
9520.86 410
9521.78 422
9522.71 495
9523.63 453
9524.55 462
9525.47 450
9526.39 478
9527.31 417
9528.23 441
9529.16 442
9530.08 425
9531.00 457
9531.92 384
9532.84 407
9533.76 406
9534.69 390
9535.61 380
9536.53 419
9537.45 418
9538.37 398
9539.30 386
9540.22 402
9541.14 408
9542.06 372
9542.98 365
9543.91 406
9544.83 418
9545.75 401
9546.67 392
9547.60 407
9548.52 448
9549.44 414
9550.36 413
9551.29 452
9552.21 445
9553.13 438
9554.06 439
9554.98 402
9555.90 405
9556.82 440
9557.75 474
9558.67 463
9559.59 421
9560.52 482
9561.44 448
9562.36 476
9563.29 458
9564.21 466
9565.13 482
9566.06 486
9566.98 495
9567.90 485
9568.83 467
9569.75 477
9570.67 485
9571.60 462
9572.52 480
9573.44 476
9574.37 499
9575.29 514
9576.22 520
9577.14 509
9578.06 545
9578.99 558
9579.91 541
9580.84 535
9581.76 574
9582.68 513
9583.61 554
9584.53 564
9585.46 543
9586.38 517
9587.31 505
9588.23 495
9589.15 532
9590.08 523
9591.00 509
9591.93 501
9592.85 520
9593.78 527
9594.70 534
9595.63 556
9596.55 537
9597.48 543
9598.40 533
9599.33 533
9600.25 552
9601.18 552
9602.10 620
9603.03 602
9603.95 593
9604.88 609
9605.80 594
9606.73 614
9607.65 592
9608.58 590
9609.50 597
9610.43 570
9611.35 576
9612.28 586
9613.21 561
9614.13 587
9615.06 586
9615.98 575
9616.91 611
9617.84 612
9618.76 620
9619.69 634
9620.61 633
9621.54 624
9622.47 629
9623.39 618
9624.32 620
9625.24 608
9626.17 659
9627.10 670
9628.02 652
9628.95 628
9629.88 690
9630.80 651
9631.73 706
9632.65 655
9633.58 688
9634.51 683
9635.43 656
9636.36 709
9637.29 741
9638.22 716
9639.14 691
9640.07 746
9641.00 752
9641.92 756
9642.85 794
9643.78 821
9644.70 804
9645.63 830
9646.56 861
9647.49 875
9648.41 819
9649.34 867
9650.27 827
9651.20 841
9652.12 874
9653.05 828
9653.98 810
9654.91 824
9655.83 808
9656.76 793
9657.69 826
9658.62 779
9659.55 799
9660.47 795
9661.40 818
9662.33 829
9663.26 785
9664.19 817
9665.11 840
9666.04 849
9666.97 890
9667.90 857
9668.83 848
9669.75 862
9670.68 880
9671.61 893
9672.54 888
9673.47 876
9674.40 854
9675.33 899
9676.25 931
9677.18 882
9678.11 930
9679.04 936
9679.97 915
9680.90 914
9681.83 880
9682.76 928
9683.69 923
9684.61 958
9685.54 974
9686.47 980
9687.40 978
9688.33 1004
9689.26 960
9690.19 997
9691.12 993
9692.05 996
9692.98 995
9693.91 1001
9694.84 995
9695.77 1025
9696.70 989
9697.63 1007
9698.56 1018
9699.49 1071
9700.42 1074
9701.35 1055
9702.28 1074
9703.21 1090
9704.14 1064
9705.07 1034
9706.00 1018
9706.93 977
9707.86 1018
9708.79 1005
9709.72 976
9710.65 1037
9711.58 1125
9712.51 1136
9713.44 1151
9714.37 1168
9715.30 1231
9716.23 1185
9717.16 1276
9718.09 1195
9719.02 1196
9719.95 1138
9720.88 1099
9721.81 1061
9722.75 1035
9723.68 978
9724.61 980
9725.54 985
9726.47 913
9727.40 877
9728.33 865
9729.26 866
9730.19 870
9731.13 937
9732.06 893
9732.99 901
9733.92 881
9734.85 910
9735.78 908
9736.71 916
9737.65 914
9738.58 877
9739.51 837
9740.44 865
9741.37 798
9742.30 793
9743.24 823
9744.17 825
9745.10 810
9746.03 818
9746.96 795
9747.90 787
9748.83 785
9749.76 781
9750.69 798
9751.63 804
9752.56 765
9753.49 776
9754.42 787
9755.36 803
9756.29 763
9757.22 768
9758.15 768
9759.09 774
9760.02 780
9760.95 745
9761.88 768
9762.82 764
9763.75 772
9764.68 795
9765.62 755
9766.55 795
9767.48 786
9768.41 797
9769.35 801
9770.28 832
9771.21 819
9772.15 811
9773.08 803
9774.01 826
9774.95 810
9775.88 800
9776.81 795
9777.75 767
9778.68 828
9779.62 808
9780.55 859
9781.48 806
9782.42 853
9783.35 876
9784.28 906
9785.22 915
9786.15 882
9787.09 852
9788.02 849
9788.95 845
9789.89 821
9790.82 811
9791.76 814
9792.69 801
9793.63 781
9794.56 794
9795.49 808
9796.43 820
9797.36 847
9798.30 852
9799.23 909
9800.17 935
9801.10 937
9802.04 877
9802.97 856
9803.91 834
9804.84 811
9805.78 788
9806.71 745
9807.65 701
9808.58 694
9809.52 650
9810.45 646
9811.39 647
9812.32 634
9813.26 612
9814.19 640
9815.13 666
9816.06 640
9817.00 630
9817.93 633
9818.87 650
9819.80 626
9820.74 631
9821.68 601
9822.61 604
9823.55 585
9824.48 601
9825.42 576
9826.35 596
9827.29 588
9828.23 566
9829.16 599
9830.10 590
9831.03 577
9831.97 563
9832.91 603
9833.84 600
9834.78 583
9835.72 599
9836.65 610
9837.59 592
9838.52 584
9839.46 576
9840.40 622
9841.33 601
9842.27 591
9843.21 628
9844.14 591
9845.08 611
9846.02 577
9846.95 581
9847.89 620
9848.83 644
9849.77 608
9850.70 621
9851.64 618
9852.58 630
9853.51 574
9854.45 567
9855.39 578
9856.33 633
9857.26 607
9858.20 580
9859.14 561
9860.08 601
9861.01 601
9861.95 610
9862.89 571
9863.83 573
9864.76 597
9865.70 587
9866.64 601
9867.58 540
9868.51 589
9869.45 540
9870.39 551
9871.33 581
9872.27 573
9873.20 553
9874.14 563
9875.08 599
9876.02 596
9876.96 612
9877.90 556
9878.83 583
9879.77 601
9880.71 589
9881.65 591
9882.59 594
9883.53 573
9884.47 576
9885.40 556
9886.34 577
9887.28 544
9888.22 594
9889.16 606
9890.10 602
9891.04 559
9891.98 552
9892.91 570
9893.85 543
9894.79 564
9895.73 578
9896.67 584
9897.61 551
9898.55 574
9899.49 526
9900.43 565
9901.37 544
9902.31 546
9903.25 530
9904.19 540
9905.13 575
9906.07 591
9907.01 580
9907.95 602
9908.89 576
9909.83 600
9910.77 547
9911.71 566
9912.65 593
9913.59 621
9914.53 626
9915.47 582
9916.41 571
9917.35 595
9918.29 601
9919.23 658
9920.17 613
9921.11 610
9922.05 641
9922.99 664
9923.93 709
9924.87 762
9925.81 786
9926.75 809
9927.69 849
9928.63 846
9929.57 857
9930.51 831
9931.45 830
9932.39 811
9933.34 764
9934.28 713
9935.22 676
9936.16 619
9937.10 617
9938.04 631
9938.98 566
9939.92 587
9940.87 570
9941.81 587
9942.75 598
9943.69 596
9944.63 596
9945.57 629
9946.51 623
9947.46 658
9948.40 714
9949.34 752
9950.28 740
9951.22 757
9952.16 802
9953.11 806
9954.05 784
9954.99 800
9955.93 762
9956.87 705
9957.82 659
9958.76 653
9959.70 595
9960.64 594
9961.59 571
9962.53 570
9963.47 569
9964.41 533
9965.35 532
9966.30 536
9967.24 527
9968.18 498
9969.13 487
9970.07 549
9971.01 508
9971.95 484
9972.90 494
9973.84 483
9974.78 505
9975.73 502
9976.67 498
9977.61 481
9978.55 487
9979.50 478
9980.44 489
9981.38 494
9982.33 494
9983.27 512
9984.21 518
9985.16 468
9986.10 472
9987.04 519
9987.99 536
9988.93 516
9989.88 490
9990.82 501
9991.76 491
9992.71 497
9993.65 471
9994.59 472
9995.54 483
9996.48 471
9997.43 480
9998.37 461
9999.31 485
10000.26 477
10001.20 465
10002.15 478
10003.09 482
10004.04 464
10004.98 473
10005.92 493
10006.87 441
10007.81 427
10008.76 460
10009.70 452
10010.65 442
10011.59 424
10012.54 455
10013.48 447
10014.43 423
10015.37 456
10016.32 417
10017.26 467
10018.21 452
10019.15 448
10020.10 432
10021.04 444
10021.99 418
10022.93 440
10023.88 461
10024.82 445
10025.77 439
10026.71 429
10027.66 437
10028.60 399
10029.55 447
10030.49 435
10031.44 389
10032.39 429
10033.33 413
10034.28 417
10035.22 438
10036.17 427
10037.11 413
10038.06 419
10039.01 411
10039.95 421
10040.90 423
10041.84 416
10042.79 431
10043.74 423
10044.68 429
10045.63 423
10046.58 424
10047.52 429
10048.47 399
10049.41 404
10050.36 397
10051.31 398
10052.25 407
10053.20 418
10054.15 410
10055.09 431
10056.04 430
10056.99 427
10057.93 415
10058.88 378
10059.83 391
10060.78 383
10061.72 375
10062.67 380
10063.62 369
10064.56 394
10065.51 353
10066.46 402
10067.41 384
10068.35 382
10069.30 400
10070.25 407
10071.20 405
10072.14 384
10073.09 388
10074.04 373
10074.99 386
10075.93 377
10076.88 407
10077.83 417
10078.78 392
10079.72 419
10080.67 398
10081.62 389
10082.57 394
10083.52 400
10084.46 418
10085.41 368
10086.36 411
10087.31 382
10088.26 380
10089.21 387
10090.15 411
10091.10 381
10092.05 399
10093.00 373
10093.95 387
10094.90 377
10095.85 377
10096.79 410
10097.74 391
10098.69 369
10099.64 400
10100.59 378
10101.54 409
10102.49 399
10103.44 401
10104.39 399
10105.33 365
10106.28 360
10107.23 358
10108.18 409
10109.13 397
10110.08 400
10111.03 381
10111.98 394
10112.93 379
10113.88 381
10114.83 391
10115.78 391
10116.73 405
10117.68 412
10118.63 382
10119.58 387
10120.53 399
10121.48 394
10122.43 398
10123.38 424
10124.33 394
10125.28 385
10126.23 383
10127.18 407
10128.13 410
10129.08 395
10130.03 390
10130.98 383
10131.93 397
10132.88 392
10133.83 382
10134.78 426
10135.73 419
10136.68 427
10137.63 421
10138.58 415
10139.53 405
10140.48 450
10141.43 416
10142.38 425
10143.33 468
10144.29 432
10145.24 419
10146.19 462
10147.14 466
10148.09 470
10149.04 461
10149.99 447
10150.94 487
10151.89 480
10152.85 442
10153.80 476
10154.75 473
10155.70 504
10156.65 489
10157.60 506
10158.55 505
10159.51 501
10160.46 491
10161.41 472
10162.36 492
10163.31 524
10164.26 511
10165.22 529
10166.17 530
10167.12 497
10168.07 507
10169.02 508
10169.98 507
10170.93 562
10171.88 529
10172.83 572
10173.79 583
10174.74 557
10175.69 585
10176.64 556
10177.60 602
10178.55 601
10179.50 610
10180.45 600
10181.41 652
10182.36 654
10183.31 612
10184.26 615
10185.22 638
10186.17 640
10187.12 603
10188.08 619
10189.03 629
10189.98 650
10190.93 639
10191.89 625
10192.84 664
10193.79 645
10194.75 672
10195.70 656
10196.65 613
10197.61 673
10198.56 635
10199.51 667
10200.47 666
10201.42 639
10202.38 673
10203.33 690
10204.28 719
10205.24 750
10206.19 724
10207.14 761
10208.10 799
10209.05 784
10210.01 814
10210.96 792
10211.91 766
10212.87 761
10213.82 713
10214.78 689
10215.73 662
10216.69 654
10217.64 653
10218.59 659
10219.55 612
10220.50 595
10221.46 628
10222.41 603
10223.37 599
10224.32 597
10225.28 620
10226.23 617
10227.19 636
10228.14 622
10229.10 600
10230.05 608
10231.01 620
10231.96 651
10232.92 641
10233.87 660
10234.83 721
10235.78 767
10236.74 775
10237.69 814
10238.65 815
10239.60 765
10240.56 750
10241.51 739
10242.47 701
10243.42 662
10244.38 624
10245.34 609
10246.29 562
10247.25 555
10248.20 559
10249.16 542
10250.11 558
10251.07 560
10252.03 540
10252.98 565
10253.94 533
10254.89 528
10255.85 501
10256.81 509
10257.76 507
10258.72 497
10259.68 490
10260.63 460
10261.59 477
10262.55 439
10263.50 432
10264.46 441
10265.41 457
10266.37 456
10267.33 445
10268.28 456
10269.24 466
10270.20 445
10271.16 485
10272.11 467
10273.07 460
10274.03 442
10274.98 409
10275.94 434
10276.90 417
10277.85 425
10278.81 447
10279.77 464
10280.73 420
10281.68 403
10282.64 418
10283.60 417
10284.56 413
10285.51 432
10286.47 424
10287.43 412
10288.39 408
10289.34 417
10290.30 393
10291.26 402
10292.22 405
10293.18 405
10294.13 397
10295.09 421
10296.05 441
10297.01 420
10297.97 432
10298.92 416
10299.88 429
10300.84 397
10301.80 416
10302.76 385
10303.72 385
10304.67 417
10305.63 393
10306.59 386
10307.55 383
10308.51 401
10309.47 389
10310.43 403
10311.38 421
10312.34 389
10313.30 397
10314.26 406
10315.22 394
10316.18 409
10317.14 401
10318.10 393
10319.06 388
10320.01 399
10320.97 395
10321.93 403
10322.89 383
10323.85 376
10324.81 407
10325.77 364
10326.73 397
10327.69 396
10328.65 414
10329.61 400
10330.57 400
10331.53 407
10332.49 417
10333.45 416
10334.41 386
10335.37 398
10336.33 366
10337.29 327
10338.25 326
10339.21 354
10340.17 345
10341.13 359
10342.09 346
10343.05 349
10344.01 336
10344.97 334
10345.93 341
10346.89 370
10347.85 363
10348.81 350
10349.77 356
10350.73 341
10351.69 350
10352.65 324
10353.61 357
10354.57 370
10355.53 374
10356.49 371
10357.46 345
10358.42 334
10359.38 342
10360.34 334
10361.30 323
10362.26 330
10363.22 342
10364.18 321
10365.14 317
10366.11 315
10367.07 327
10368.03 337
10368.99 350
10369.95 317
10370.91 310
10371.87 325
10372.84 324
10373.80 322
10374.76 312
10375.72 346
10376.68 328
10377.64 336
10378.61 320
10379.57 303
10380.53 320
10381.49 328
10382.45 314
10383.42 322
10384.38 331
10385.34 299
10386.30 319
10387.27 323
10388.23 333
10389.19 295
10390.15 322
10391.11 331
10392.08 344
10393.04 325
10394.00 309
10394.96 281
10395.93 316
10396.89 303
10397.85 310
10398.82 329
10399.78 331
10400.74 310
10401.70 310
10402.67 340
10403.63 312
10404.59 312
10405.56 303
10406.52 340
10407.48 320
10408.45 309
10409.41 301
10410.37 303
10411.34 305
10412.30 310
10413.26 284
10414.23 312
10415.19 305
10416.15 317
10417.12 317
10418.08 352
10419.04 330
10420.01 331
10420.97 359
10421.94 352
10422.90 362
10423.86 333
10424.83 341
10425.79 327
10426.76 306
10427.72 314
10428.68 306
10429.65 312
10430.61 275
10431.58 287
10432.54 278
10433.51 278
10434.47 309
10435.44 304
10436.40 300
10437.36 300
10438.33 277
10439.29 310
10440.26 289
10441.22 282
10442.19 294
10443.15 274
10444.12 289
10445.08 296
10446.05 261
10447.01 285
10447.98 303
10448.94 279
10449.91 303
10450.87 294
10451.84 292
10452.80 268
10453.77 286
10454.73 269
10455.70 284
10456.67 276
10457.63 301
10458.60 293
10459.56 302
10460.53 307
10461.49 291
10462.46 303
10463.43 293
10464.39 294
10465.36 280
10466.32 281
10467.29 281
10468.25 296
10469.22 300
10470.19 278
10471.15 286
10472.12 296
10473.09 283
10474.05 274
10475.02 290
10475.98 324
10476.95 288
10477.92 291
10478.88 307
10479.85 313
10480.82 344
10481.78 273
10482.75 302
10483.72 270
10484.68 314
10485.65 328
10486.62 296
10487.58 273
10488.55 283
10489.52 307
10490.49 293
10491.45 283
10492.42 253
10493.39 296
10494.35 281
10495.32 267
10496.29 284
10497.26 276
10498.22 256
10499.19 287
10500.16 288
10501.13 292
10502.09 294
10503.06 294
10504.03 280
10505.00 280
10505.96 255
10506.93 279
10507.90 299
10508.87 295
10509.84 303
10510.80 282
10511.77 259
10512.74 272
10513.71 275
10514.68 306
10515.64 285
10516.61 266
10517.58 282
10518.55 296
10519.52 298
10520.49 264
10521.45 287
10522.42 315
10523.39 283
10524.36 289
10525.33 267
10526.30 287
10527.27 287
10528.23 278
10529.20 285
10530.17 261
10531.14 267
10532.11 291
10533.08 284
10534.05 298
10535.02 277
10535.99 296
10536.96 312
10537.93 282
10538.89 282
10539.86 302
10540.83 293
10541.80 280
10542.77 264
10543.74 297
10544.71 322
10545.68 277
10546.65 288
10547.62 295
10548.59 285
10549.56 290
10550.53 316
10551.50 298
10552.47 260
10553.44 292
10554.41 283
10555.38 309
10556.35 279
10557.32 281
10558.29 314
10559.26 292
10560.23 310
10561.20 325
10562.17 325
10563.14 305
10564.11 316
10565.08 337
10566.05 326
10567.02 324
10567.99 324
10568.96 321
10569.93 317
10570.91 294
10571.88 304
10572.85 303
10573.82 312
10574.79 278
10575.76 306
10576.73 284
10577.70 278
10578.67 274
10579.64 285
10580.62 293
10581.59 282
10582.56 295
10583.53 303
10584.50 314
10585.47 287
10586.44 290
10587.42 310
10588.39 322
10589.36 309
10590.33 334
10591.30 289
10592.27 311
10593.25 295
10594.22 306
10595.19 321
10596.16 295
10597.13 311
10598.10 339
10599.08 304
10600.05 314
10601.02 319
10601.99 332
10602.97 334
10603.94 316
10604.91 325
10605.88 312
10606.85 338
10607.83 379
10608.80 385
10609.77 356
10610.74 371
10611.72 385
10612.69 379
10613.66 381
10614.64 344
10615.61 365
10616.58 385
10617.55 365
10618.53 352
10619.50 365
10620.47 319
10621.45 326
10622.42 371
10623.39 371
10624.37 333
10625.34 321
10626.31 361
10627.29 341
10628.26 313
10629.23 312
10630.21 327
10631.18 338
10632.15 316
10633.13 339
10634.10 375
10635.07 355
10636.05 404
10637.02 383
10638.00 412
10638.97 407
10639.94 443
10640.92 428
10641.89 432
10642.87 402
10643.84 387
10644.81 389
10645.79 397
10646.76 397
10647.74 379
10648.71 338
10649.68 338
10650.66 314
10651.63 364
10652.61 335
10653.58 306
10654.56 320
10655.53 321
10656.51 311
10657.48 300
10658.46 308
10659.43 303
10660.41 281
10661.38 259
10662.36 272
10663.33 288
10664.31 309
10665.28 288
10666.26 280
10667.23 291
10668.21 313
10669.18 302
10670.16 274
10671.13 285
10672.11 296
10673.08 298
10674.06 295
10675.03 298
10676.01 312
10676.99 301
10677.96 296
10678.94 317
10679.91 290
10680.89 301
10681.86 315
10682.84 321
10683.82 306
10684.79 334
10685.77 314
10686.74 287
10687.72 287
10688.70 297
10689.67 294
10690.65 291
10691.63 285
10692.60 275
10693.58 283
10694.55 280
10695.53 277
10696.51 274
10697.48 263
10698.46 259
10699.44 271
10700.41 301
10701.39 289
10702.37 267
10703.34 284
10704.32 282
10705.30 276
10706.27 288
10707.25 306
10708.23 283
10709.21 298
10710.18 278
10711.16 275
10712.14 313
10713.11 339
10714.09 287
10715.07 290
10716.05 276
10717.02 284
10718.00 297
10718.98 280
10719.96 294
10720.93 292
10721.91 306
10722.89 310
10723.87 286
10724.85 298
10725.82 321
10726.80 282
10727.78 284
10728.76 296
10729.74 307
10730.71 302
10731.69 289
10732.67 291
10733.65 276
10734.63 303
10735.60 292
10736.58 273
10737.56 299
10738.54 298
10739.52 296
10740.50 316
10741.48 320
10742.45 336
10743.43 315
10744.41 311
10745.39 295
10746.37 317
10747.35 295
10748.33 316
10749.31 296
10750.28 261
10751.26 287
10752.24 275
10753.22 266
10754.20 290
10755.18 281
10756.16 317
10757.14 338
10758.12 293
10759.10 304
10760.08 299
10761.06 323
10762.04 291
10763.01 311
10763.99 325
10764.97 292
10765.95 279
10766.93 317
10767.91 289
10768.89 285
10769.87 322
10770.85 296
10771.83 317
10772.81 296
10773.79 312
10774.77 307
10775.75 302
10776.73 327
10777.71 332
10778.69 328
10779.67 340
10780.65 326
10781.63 336
10782.62 338
10783.60 329
10784.58 318
10785.56 336
10786.54 322
10787.52 300
10788.50 317
10789.48 320
10790.46 316
10791.44 305
10792.42 317
10793.40 314
10794.38 308
10795.37 325
10796.35 321
10797.33 303
10798.31 308
10799.29 308
10800.27 323
10801.25 299
10802.23 312
10803.21 336
10804.20 302
10805.18 306
10806.16 297
10807.14 330
10808.12 334
10809.10 312
10810.09 337
10811.07 328
10812.05 324
10813.03 342
10814.01 336
10815.00 318
10815.98 340
10816.96 339
10817.94 308
10818.92 333
10819.91 339
10820.89 332
10821.87 312
10822.85 324
10823.83 325
10824.82 312
10825.80 330
10826.78 368
10827.76 364
10828.75 336
10829.73 345
10830.71 342
10831.69 359
10832.68 350
10833.66 353
10834.64 338
10835.63 341
10836.61 320
10837.59 328
10838.57 358
10839.56 344
10840.54 339
10841.52 347
10842.51 344
10843.49 381
10844.47 349
10845.46 360
10846.44 372
10847.42 357
10848.41 364
10849.39 389
10850.37 386
10851.36 399
10852.34 399
10853.32 363
10854.31 372
10855.29 392
10856.28 371
10857.26 401
10858.24 398
10859.23 394
10860.21 364
10861.20 406
10862.18 400
10863.16 427
10864.15 425
10865.13 405
10866.12 458
10867.10 435
10868.08 406
10869.07 389
10870.05 402
10871.04 412
10872.02 423
10873.01 415
10873.99 419
10874.98 419
10875.96 433
10876.95 461
10877.93 443
10878.92 423
10879.90 447
10880.89 454
10881.87 466
10882.86 441
10883.84 435
10884.83 441
10885.81 433
10886.80 464
10887.78 482
10888.77 489
10889.75 481
10890.74 473
10891.72 478
10892.71 477
10893.69 461
10894.68 505
10895.66 509
10896.65 521
10897.64 525
10898.62 526
10899.61 515
10900.59 522
10901.58 520
10902.56 535
10903.55 555
10904.54 561
10905.52 544
10906.51 526
10907.49 534
10908.48 538
10909.47 578
10910.45 593
10911.44 560
10912.43 588
10913.41 590
10914.40 589
10915.39 641
10916.37 640
10917.36 642
10918.35 635
10919.33 642
10920.32 614
10921.31 589
10922.29 619
10923.28 661
10924.27 619
10925.25 620
10926.24 629
10927.23 676
10928.21 705
10929.20 669
10930.19 645
10931.18 695
10932.16 677
10933.15 677
10934.14 674
10935.12 683
10936.11 652
10937.10 699
10938.09 714
10939.07 697
10940.06 736
10941.05 764
10942.04 766
10943.02 734
10944.01 763
10945.00 774
10945.99 804
10946.98 807
10947.96 792
10948.95 851
10949.94 830
10950.93 852
10951.92 863
10952.90 924
10953.89 984
10954.88 1053
10955.87 1086
10956.86 1093
10957.85 1194
10958.83 1235
10959.82 1319
10960.81 1241
10961.80 1301
10962.79 1180
10963.78 1222
10964.77 1200
10965.75 1158
10966.74 1096
10967.73 1066
10968.72 1002
10969.71 938
10970.70 917
10971.69 904
10972.68 880
10973.67 877
10974.66 883
10975.64 854
10976.63 864
10977.62 873
10978.61 936
10979.60 861
10980.59 839
10981.58 876
10982.57 876
10983.56 927
10984.55 913
10985.54 890
10986.53 917
10987.52 929
10988.51 957
10989.50 962
10990.49 927
10991.48 981
10992.47 1021
10993.46 1048
10994.45 1155
10995.44 1205
10996.43 1319
10997.42 1399
10998.41 1486
10999.40 1615
11000.39 1681
11001.38 1717
11002.37 1744
11003.36 1771
11004.35 1676
11005.34 1582
11006.33 1421
11007.32 1325
11008.31 1257
11009.30 1162
11010.30 1098
11011.29 958
11012.28 924
11013.27 833
11014.26 823
11015.25 813
11016.24 756
11017.23 766
11018.22 752
11019.21 757
11020.21 673
11021.20 672
11022.19 680
11023.18 713
11024.17 668
11025.16 667
11026.15 661
11027.14 657
11028.14 665
11029.13 650
11030.12 666
11031.11 630
11032.10 660
11033.09 678
11034.09 650
11035.08 617
11036.07 654
11037.06 624
11038.05 647
11039.05 599
11040.04 647
11041.03 608
11042.02 653
11043.02 603
11044.01 578
11045.00 561
11045.99 580
11046.98 600
11047.98 574
11048.97 551
11049.96 538
11050.95 546
11051.95 554
11052.94 557
11053.93 545
11054.93 550
11055.92 545
11056.91 563
11057.90 583
11058.90 534
11059.89 546
11060.88 556
11061.88 542
11062.87 541
11063.86 576
11064.86 589
11065.85 581
11066.84 604
11067.84 580
11068.83 556
11069.82 552
11070.82 574
11071.81 550
11072.80 533
11073.80 536
11074.79 575
11075.78 579
11076.78 577
11077.77 577
11078.77 579
11079.76 560
11080.75 602
11081.75 571
11082.74 578
11083.74 527
11084.73 551
11085.72 551
11086.72 546
11087.71 549
11088.71 543
11089.70 571
11090.70 531
11091.69 541
11092.68 543
11093.68 532
11094.67 522
11095.67 535
11096.66 505
11097.66 517
11098.65 518
11099.65 501
11100.64 508
11101.64 511
11102.63 469
11103.63 492
11104.62 503
11105.62 508
11106.61 495
11107.61 476
11108.60 508
11109.60 489
11110.59 514
11111.59 493
11112.58 497
11113.58 485
11114.57 481
11115.57 520
11116.56 489
11117.56 465
11118.56 513
11119.55 530
11120.55 459
11121.54 454
11122.54 471
11123.54 499
11124.53 457
11125.53 512
11126.52 475
11127.52 508
11128.51 476
11129.51 481
11130.51 485
11131.50 491
11132.50 489
11133.50 469
11134.49 451
11135.49 432
11136.49 409
11137.48 469
11138.48 451
11139.47 465
11140.47 446
11141.47 469
11142.46 462
11143.46 448
11144.46 541
11145.46 481
11146.45 494
11147.45 442
11148.45 490
11149.44 491
11150.44 474
11151.44 455
11152.43 487
11153.43 479
11154.43 454
11155.43 474
11156.42 473
11157.42 474
11158.42 476
11159.42 501
11160.41 463
11161.41 441
11162.41 443
11163.41 460
11164.40 461
11165.40 466
11166.40 429
11167.40 485
11168.39 420
11169.39 444
11170.39 471
11171.39 426
11172.39 431
11173.38 429
11174.38 482
11175.38 451
11176.38 444
11177.38 433
11178.38 454
11179.37 440
11180.37 452
11181.37 470
11182.37 442
11183.37 468
11184.37 468
11185.37 509
11186.36 495
11187.36 488
11188.36 489
11189.36 496
11190.36 491
11191.36 482
11192.36 471
11193.36 484
11194.36 488
11195.35 503
11196.35 492
11197.35 486
11198.35 463
11199.35 487
11200.35 510
11201.35 454
11202.35 484
11203.35 487
11204.35 495
11205.35 518
11206.35 491
11207.35 485
11208.35 508
11209.35 525
11210.35 489
11211.35 503
11212.35 513
11213.35 523
11214.35 496
11215.34 519
11216.35 473
11217.35 495
11218.35 505
11219.35 504
11220.35 512
11221.35 503
11222.35 486
11223.35 501
11224.35 499
11225.35 473
11226.35 480
11227.35 471
11228.35 494
11229.35 522
11230.35 485
11231.35 481
11232.35 467
11233.35 472
11234.35 452
11235.35 470
11236.35 529
11237.36 489
11238.36 453
11239.36 451
11240.36 470
11241.36 483
11242.36 456
11243.36 497
11244.36 453
11245.36 488
11246.37 467
11247.37 467
11248.37 477
11249.37 473
11250.37 489
11251.37 486
11252.38 487
11253.38 487
11254.38 451
11255.38 496
11256.38 496
11257.38 486
11258.39 527
11259.39 499
11260.39 519
11261.39 486
11262.39 494
11263.40 554
11264.40 503
11265.40 503
11266.40 479
11267.40 475
11268.41 499
11269.41 531
11270.41 534
11271.41 521
11272.42 529
11273.42 511
11274.42 545
11275.42 569
11276.43 587
11277.43 598
11278.43 577
11279.44 582
11280.44 591
11281.44 562
11282.44 570
11283.45 566
11284.45 542
11285.45 522
11286.46 514
11287.46 525
11288.46 490
11289.47 468
11290.47 493
11291.47 484
11292.48 451
11293.48 448
11294.48 465
11295.49 431
11296.49 444
11297.49 448
11298.50 463
11299.50 432
11300.51 432
11301.51 404
11302.51 432
11303.52 452
11304.52 434
11305.53 435
11306.53 414
11307.53 455
11308.54 482
11309.54 433
11310.55 436
11311.55 441
11312.55 458
11313.56 453
11314.56 447
11315.57 490
11316.57 472
11317.58 472
11318.58 477
11319.59 492
11320.59 522
11321.59 478
11322.60 489
11323.60 479
11324.61 468
11325.61 478
11326.62 471
11327.62 460
11328.63 452
11329.63 474
11330.64 440
11331.64 427
11332.65 445
11333.65 428
11334.66 466
11335.67 446
11336.67 441
11337.68 452
11338.68 467
11339.69 467
11340.69 496
11341.70 465
11342.70 471
11343.71 480
11344.72 457
11345.72 487
11346.73 450
11347.73 435
11348.74 425
11349.74 410
11350.75 427
11351.76 429
11352.76 394
11353.77 398
11354.78 393
11355.78 384
11356.79 387
11357.79 430
11358.80 417
11359.81 424
11360.81 402
11361.82 423
11362.83 398
11363.83 396
11364.84 400
11365.85 373
11366.85 386
11367.86 394
11368.87 386
11369.87 373
11370.88 374
11371.89 348
11372.89 385
11373.90 347
11374.91 345
11375.92 359
11376.92 353
11377.93 363
11378.94 375
11379.94 377
11380.95 338
11381.96 355
11382.97 340
11383.97 373
11384.98 358
11385.99 343
11387.00 322
11388.00 356
11389.01 358
11390.02 339
11391.03 340
11392.04 330
11393.04 339
11394.05 369
11395.06 362
11396.07 358
11397.08 350
11398.08 338
11399.09 328
11400.10 344
11401.11 353
11402.12 323
11403.12 377
11404.13 341
11405.14 354
11406.15 339
11407.16 319
11408.17 347
11409.18 344
11410.18 331
11411.19 301
11412.20 352
11413.21 345
11414.22 336
11415.23 298
11416.24 314
11417.25 342
11418.25 378
11419.26 344
11420.27 315
11421.28 324
11422.29 335
11423.30 323
11424.31 310
11425.32 304
11426.33 329
11427.34 354
11428.35 329
11429.36 318
11430.37 319
11431.38 338
11432.39 313
11433.39 312
11434.40 309
11435.41 343
11436.42 315
11437.43 310
11438.44 318
11439.45 308
11440.46 306
11441.47 276
11442.48 329
11443.49 287
11444.50 277
11445.51 295
11446.52 329
11447.53 323
11448.55 317
11449.56 330
11450.57 297
11451.58 301
11452.59 297
11453.60 291
11454.61 317
11455.62 300
11456.63 293
11457.64 315
11458.65 294
11459.66 321
11460.67 299
11461.68 276
11462.69 299
11463.71 306
11464.72 323
11465.73 290
11466.74 291
11467.75 302
11468.76 293
11469.77 279
11470.78 269
11471.80 286
11472.81 276
11473.82 240
11474.83 268
11475.84 253
11476.85 294
11477.86 290
11478.88 301
11479.89 279
11480.90 277
11481.91 287
11482.92 272
11483.93 292
11484.95 250
11485.96 274
11486.97 292
11487.98 291
11489.00 260
11490.01 302
11491.02 287
11492.03 281
11493.04 261
11494.06 278
11495.07 274
11496.08 257
11497.09 276
11498.11 283
11499.12 275
11500.13 288
11501.14 267
11502.16 282
11503.17 295
11504.18 284
11505.20 288
11506.21 269
11507.22 296
11508.23 244
11509.25 252
11510.26 255
11511.27 266
11512.29 272
11513.30 269
11514.31 289
11515.33 270
11516.34 283
11517.35 270
11518.37 282
11519.38 264
11520.39 253
11521.41 274
11522.42 272
11523.43 281
11524.45 274
11525.46 293
11526.47 263
11527.49 264
11528.50 286
11529.52 292
11530.53 296
11531.54 274
11532.56 304
11533.57 294
11534.59 264
11535.60 281
11536.62 290
11537.63 303
11538.64 302
11539.66 320
11540.67 304
11541.69 330
11542.70 289
11543.72 314
11544.73 304
11545.75 322
11546.76 287
11547.77 281
11548.79 287
11549.80 261
11550.82 300
11551.83 304
11552.85 286
11553.86 264
11554.88 278
11555.89 265
11556.91 270
11557.92 257
11558.94 256
11559.95 270
11560.97 269
11561.99 246
11563.00 250
11564.02 238
11565.03 254
11566.05 278
11567.06 275
11568.08 251
11569.09 264
11570.11 248
11571.13 253
11572.14 234
11573.16 263
11574.17 273
11575.19 271
11576.20 258
11577.22 242
11578.24 255
11579.25 252
11580.27 231
11581.29 248
11582.30 245
11583.32 238
11584.33 252
11585.35 257
11586.37 251
11587.38 241
11588.40 271
11589.42 262
11590.43 248
11591.45 277
11592.47 232
11593.48 267
11594.50 247
11595.52 270
11596.53 258
11597.55 280
11598.57 249
11599.58 233
11600.60 277
11601.62 257
11602.64 270
11603.65 243
11604.67 277
11605.69 271
11606.70 240
11607.72 242
11608.74 262
11609.76 245
11610.77 246
11611.79 248
11612.81 268
11613.83 266
11614.84 232
11615.86 251
11616.88 262
11617.90 259
11618.92 251
11619.93 263
11620.95 259
11621.97 255
11622.99 242
11624.01 238
11625.02 246
11626.04 273
11627.06 245
11628.08 242
11629.10 240
11630.11 241
11631.13 237
11632.15 239
11633.17 238
11634.19 240
11635.21 236
11636.23 237
11637.24 242
11638.26 233
11639.28 247
11640.30 265
11641.32 231
11642.34 224
11643.36 252
11644.38 246
11645.39 242
11646.41 263
11647.43 253
11648.45 264
11649.47 267
11650.49 257
11651.51 272
11652.53 246
11653.55 268
11654.57 237
11655.59 254
11656.61 258
11657.63 265
11658.65 270
11659.67 238
11660.69 267
11661.70 259
11662.72 293
11663.74 259
11664.76 270
11665.78 261
11666.80 257
11667.82 270
11668.84 237
11669.86 262
11670.88 250
11671.90 245
11672.92 237
11673.95 253
11674.97 269
11675.99 257
11677.01 264
11678.03 242
11679.05 239
11680.07 257
11681.09 271
11682.11 270
11683.13 241
11684.15 260
11685.17 248
11686.19 227
11687.21 260
11688.23 229
11689.25 249
11690.28 247
11691.30 274
11692.32 263
11693.34 278
11694.36 245
11695.38 251
11696.40 239
11697.42 265
11698.44 273
11699.47 247
11700.49 265
11701.51 248
11702.53 240
11703.55 255
11704.57 287
11705.60 263
11706.62 286
11707.64 283
11708.66 266
11709.68 242
11710.70 280
11711.73 288
11712.75 285
11713.77 261
11714.79 261
11715.81 263
11716.84 278
11717.86 256
11718.88 244
11719.90 277
11720.92 288
11721.95 286
11722.97 279
11723.99 282
11725.01 279
11726.04 254
11727.06 287
11728.08 287
11729.11 256
11730.13 275
11731.15 273
11732.17 251
11733.20 291
11734.22 261
11735.24 290
11736.26 269
11737.29 276
11738.31 293
11739.33 288
11740.36 282
11741.38 305
11742.40 286
11743.43 281
11744.45 283
11745.47 285
11746.50 309
11747.52 291
11748.54 307
11749.57 278
11750.59 277
11751.62 292
11752.64 273
11753.66 287
11754.69 305
11755.71 305
11756.73 311
11757.76 302
11758.78 326
11759.81 328
11760.83 314
11761.85 305
11762.88 300
11763.90 317
11764.93 305
11765.95 296
11766.98 304
11768.00 336
11769.02 293
11770.05 318
11771.07 325
11772.10 314
11773.12 322
11774.15 335
11775.17 321
11776.20 326
11777.22 345
11778.25 332
11779.27 334
11780.30 356
11781.32 341
11782.35 340
11783.37 343
11784.40 347
11785.42 326
11786.45 332
11787.47 325
11788.50 335
11789.52 361
11790.55 379
11791.57 367
11792.60 348
11793.62 329
11794.65 329
11795.67 318
11796.70 365
11797.73 333
11798.75 358
11799.78 343
11800.80 335
11801.83 350
11802.85 342
11803.88 355
11804.91 372
11805.93 373
11806.96 367
11807.98 368
11809.01 372
11810.04 369
11811.06 362
11812.09 352
11813.12 348
11814.14 378
11815.17 370
11816.19 370
11817.22 347
11818.25 364
11819.27 365
11820.30 376
11821.33 363
11822.35 373
11823.38 387
11824.41 406
11825.44 406
11826.46 389
11827.49 397
11828.52 426
11829.54 424
11830.57 418
11831.60 425
11832.62 416
11833.65 417
11834.68 407
11835.71 414
11836.73 401
11837.76 434
11838.79 406
11839.82 467
11840.84 455
11841.87 430
11842.90 445
11843.93 430
11844.95 417
11845.98 468
11847.01 476
11848.04 430
11849.07 444
11850.09 467
11851.12 466
11852.15 434
11853.18 480
11854.21 491
11855.23 482
11856.26 507
11857.29 499
11858.32 508
11859.35 511
11860.38 521
11861.40 513
11862.43 481
11863.46 501
11864.49 538
11865.52 522
11866.55 587
11867.58 555
11868.60 514
11869.63 574
11870.66 553
11871.69 553
11872.72 566
11873.75 549
11874.78 591
11875.81 525
11876.84 556
11877.86 568
11878.89 580
11879.92 595
11880.95 592
11881.98 579
11883.01 605
11884.04 585
11885.07 641
11886.10 627
11887.13 613
11888.16 648
11889.19 671
11890.22 676
11891.25 662
11892.28 744
11893.31 724
11894.34 711
11895.37 755
11896.40 795
11897.43 825
11898.46 866
11899.49 874
11900.52 922
11901.55 944
11902.58 994
11903.61 1062
11904.64 1091
11905.67 1100
11906.70 1063
11907.73 1086
11908.76 1071
11909.79 1047
11910.82 998
11911.85 985
11912.88 946
11913.91 876
11914.94 858
11915.97 815
11917.01 799
11918.04 785
11919.07 747
11920.10 784
11921.13 753
11922.16 763
11923.19 780
11924.22 770
11925.25 804
11926.28 834
11927.32 876
11928.35 919
11929.38 890
11930.41 919
11931.44 939
11932.47 969
11933.50 1003
11934.54 1000
11935.57 976
11936.60 970
11937.63 911
11938.66 859
11939.70 852
11940.73 809
11941.76 790
11942.79 755
11943.82 694
11944.85 682
11945.89 654
11946.92 672
11947.95 638
11948.98 595
11950.02 665
11951.05 624
11952.08 589
11953.11 563
11954.15 591
11955.18 583
11956.21 572
11957.24 587
11958.28 577
11959.31 584
11960.34 556
11961.37 601
11962.41 582
11963.44 571
11964.47 544
11965.51 558
11966.54 579
11967.57 605
11968.60 573
11969.64 593
11970.67 576
11971.70 596
11972.74 605
11973.77 593
11974.80 596
11975.84 616
11976.87 597
11977.90 583
11978.94 589
11979.97 592
11981.00 601
11982.04 630
11983.07 646
11984.11 621
11985.14 628
11986.17 609
11987.21 621
11988.24 594
11989.28 613
11990.31 614
11991.34 619
11992.38 647
11993.41 605
11994.45 591
11995.48 598
11996.51 626
11997.55 614
11998.58 619
11999.62 653
12000.65 654
12001.69 655
12002.72 634
12003.76 663
12004.79 642
12005.82 679
12006.86 673
12007.89 658
12008.93 705
12009.96 691
12011.00 692
12012.03 709
12013.07 722
12014.10 706
12015.14 740
12016.17 725
12017.21 753
12018.24 777
12019.28 802
12020.32 801
12021.35 797
12022.39 812
12023.42 794
12024.46 768
12025.49 777
12026.53 790
12027.56 786
12028.60 731
12029.64 755
12030.67 678
12031.71 773
12032.74 714
12033.78 719
12034.81 726
12035.85 716
12036.89 717
12037.92 716
12038.96 711
12039.99 696
12041.03 713
12042.07 719
12043.10 741
12044.14 694
12045.18 710
12046.21 676
12047.25 708
12048.29 676
12049.32 698
12050.36 707
12051.40 734
12052.43 733
12053.47 744
12054.51 728
12055.54 773
12056.58 751
12057.62 767
12058.65 748
12059.69 767
12060.73 797
12061.76 731
12062.80 768
12063.84 710
12064.88 680
12065.91 671
12066.95 676
12067.99 657
12069.03 633
12070.06 659
12071.10 629
12072.14 600
12073.18 602
12074.21 597
12075.25 588
12076.29 631
12077.33 603
12078.36 578
12079.40 604
12080.44 598
12081.48 658
12082.52 617
12083.55 578
12084.59 620
12085.63 597
12086.67 585
12087.71 620
12088.74 599
12089.78 576
12090.82 588
12091.86 619
12092.90 623
12093.94 627
12094.98 605
12096.01 633
12097.05 647
12098.09 666
12099.13 689
12100.17 696
12101.21 710
12102.25 682
12103.28 628
12104.32 679
12105.36 705
12106.40 663
12107.44 705
12108.48 637
12109.52 642
12110.56 641
12111.60 620
12112.64 592
12113.68 575
12114.72 586
12115.76 577
12116.79 571
12117.83 522
12118.87 517
12119.91 524
12120.95 489
12121.99 474
12123.03 493
12124.07 479
12125.11 493
12126.15 493
12127.19 498
12128.23 483
12129.27 481
12130.31 464
12131.35 508
12132.39 473
12133.43 461
12134.47 429
12135.51 470
12136.55 466
12137.59 453
12138.63 456
12139.67 474
12140.71 475
12141.76 439
12142.80 467
12143.84 498
12144.88 468
12145.92 452
12146.96 470
12148.00 459
12149.04 470
12150.08 440
12151.12 463
12152.16 485
12153.20 449
12154.25 425
12155.29 461
12156.33 442
12157.37 448
12158.41 425
12159.45 412
12160.49 446
12161.53 442
12162.58 457
12163.62 423
12164.66 405
12165.70 400
12166.74 439
12167.78 426
12168.82 423
12169.87 412
12170.91 401
12171.95 412
12172.99 400
12174.03 431
12175.08 437
12176.12 399
12177.16 395
12178.20 436
12179.24 390
12180.29 391
12181.33 441
12182.37 447
12183.41 411
12184.46 426
12185.50 413
12186.54 402
12187.58 404
12188.63 419
12189.67 441
12190.71 415
12191.75 421
12192.80 414
12193.84 408
12194.88 396
12195.92 401
12196.97 401
12198.01 414
12199.05 384
12200.10 388
12201.14 376
12202.18 395
12203.23 396
12204.27 411
12205.31 424
12206.36 397
12207.40 411
12208.44 386
12209.49 386
12210.53 389
12211.57 385
12212.62 417
12213.66 391
12214.70 394
12215.75 376
12216.79 396
12217.84 400
12218.88 386
12219.92 401
12220.97 385
12222.01 369
12223.06 401
12224.10 371
12225.14 395
12226.19 389
12227.23 384
12228.28 358
12229.32 402
12230.36 371
12231.41 362
12232.45 366
12233.50 388
12234.54 365
12235.59 353
12236.63 368
12237.68 359
12238.72 368
12239.77 349
12240.81 373
12241.86 356
12242.90 362
12243.94 370
12244.99 393
12246.03 399
12247.08 391
12248.13 375
12249.17 411
12250.22 378
12251.26 380
12252.31 415
12253.35 388
12254.40 365
12255.44 368
12256.49 347
12257.53 342
12258.58 313
12259.62 322
12260.67 338
12261.72 328
12262.76 329
12263.81 326
12264.85 345
12265.90 339
12266.94 334
12267.99 344
12269.04 310
12270.08 320
12271.13 316
12272.17 327
12273.22 309
12274.27 311
12275.31 302
12276.36 347
12277.41 329
12278.45 315
12279.50 331
12280.55 322
12281.59 316
12282.64 295
12283.69 299
12284.73 339
12285.78 310
12286.83 296
12287.87 332
12288.92 334
12289.97 302
12291.01 338
12292.06 333
12293.11 308
12294.15 297
12295.20 323
12296.25 323
12297.30 341
12298.34 292
12299.39 280
12300.44 301
12301.48 324
12302.53 323
12303.58 318
12304.63 300
12305.67 331
12306.72 353
12307.77 330
12308.82 310
12309.87 322
12310.91 334
12311.96 326
12313.01 331
12314.06 291
12315.10 331
12316.15 289
12317.20 289
12318.25 296
12319.30 296
12320.34 279
12321.39 307
12322.44 296
12323.49 308
12324.54 311
12325.59 285
12326.63 312
12327.68 321
12328.73 303
12329.78 298
12330.83 302
12331.88 322
12332.93 318
12333.98 299
12335.02 284
12336.07 278
12337.12 293
12338.17 306
12339.22 311
12340.27 285
12341.32 305
12342.37 301
12343.42 310
12344.47 313
12345.51 312
12346.56 308
12347.61 298
12348.66 318
12349.71 311
12350.76 332
12351.81 305
12352.86 305
12353.91 313
12354.96 292
12356.01 295
12357.06 287
12358.11 314
12359.16 313
12360.21 299
12361.26 338
12362.31 299
12363.36 319
12364.41 329
12365.46 319
12366.51 312
12367.56 319
12368.61 352
12369.66 299
12370.71 286
12371.76 320
12372.81 314
12373.86 320
12374.91 329
12375.96 336
12377.01 340
12378.06 330
12379.11 321
12380.17 320
12381.22 312
12382.27 322
12383.32 343
12384.37 311
12385.42 314
12386.47 337
12387.52 325
12388.57 318
12389.62 320
12390.67 331
12391.73 315
12392.78 326
12393.83 334
12394.88 317
12395.93 341
12396.98 324
12398.03 313
12399.09 286
12400.14 325
12401.19 318
12402.24 362
12403.29 343
12404.34 342
12405.40 316
12406.45 338
12407.50 348
12408.55 338
12409.60 325
12410.66 339
12411.71 356
12412.76 330
12413.81 343
12414.86 337
12415.92 354
12416.97 337
12418.02 347
12419.07 350
12420.13 350
12421.18 355
12422.23 340
12423.28 373
12424.34 356
12425.39 332
12426.44 334
12427.49 343
12428.55 356
12429.60 343
12430.65 354
12431.71 368
12432.76 347
12433.81 347
12434.86 366
12435.92 354
12436.97 368
12438.02 359
12439.08 373
12440.13 367
12441.18 364
12442.24 360
12443.29 369
12444.34 348
12445.40 387
12446.45 370
12447.50 386
12448.56 378
12449.61 381
12450.67 378
12451.72 407
12452.77 376
12453.83 374
12454.88 371
12455.94 380
12456.99 400
12458.04 405
12459.10 413
12460.15 393
12461.21 424
12462.26 429
12463.31 439
12464.37 446
12465.42 429
12466.48 490
12467.53 468
12468.59 516
12469.64 564
12470.70 550
12471.75 570
12472.80 628
12473.86 700
12474.91 720
12475.97 737
12477.02 800
12478.08 833
12479.13 813
12480.19 822
12481.24 816
12482.30 815
12483.35 765
12484.41 710
12485.46 714
12486.52 645
12487.57 608
12488.63 557
12489.69 545
12490.74 528
12491.80 512
12492.85 498
12493.91 449
12494.96 482
12496.02 428
12497.07 453
12498.13 470
12499.19 438
12500.24 449
12501.30 472
12502.35 476
12503.41 454
12504.47 456
12505.52 456
12506.58 426
12507.63 451
12508.69 422
12509.75 447
12510.80 410
12511.86 438
12512.91 422
12513.97 434
12515.03 425
12516.08 438
12517.14 476
12518.20 441
12519.25 405
12520.31 416
12521.37 433
12522.42 451
12523.48 419
12524.54 398
12525.59 438
12526.65 425
12527.71 402
12528.77 421
12529.82 444
12530.88 435
12531.94 424
12532.99 409
12534.05 418
12535.11 420
12536.17 418
12537.22 452
12538.28 446
12539.34 453
12540.40 449
12541.45 454
12542.51 422
12543.57 433
12544.63 449
12545.68 508
12546.74 503
12547.80 493
12548.86 543
12549.92 506
12550.97 549
12552.03 552
12553.09 569
12554.15 566
12555.21 531
12556.26 546
12557.32 549
12558.38 529
12559.44 519
12560.50 530
12561.56 510
12562.61 488
12563.67 513
12564.73 480
12565.79 453
12566.85 455
12567.91 470
12568.97 486
12570.02 438
12571.08 446
12572.14 426
12573.20 449
12574.26 450
12575.32 423
12576.38 438
12577.44 441
12578.50 419
12579.56 386
12580.61 424
12581.67 404
12582.73 441
12583.79 423
12584.85 440
12585.91 439
12586.97 401
12588.03 453
12589.09 446
12590.15 417
12591.21 440
12592.27 468
12593.33 454
12594.39 428
12595.45 433
12596.51 435
12597.57 434
12598.63 419
12599.69 429
12600.75 398
12601.81 437
12602.87 436
12603.93 420
12604.99 432
12606.05 438
12607.11 446
12608.17 411
12609.23 425
12610.29 437
12611.35 459
12612.41 475
12613.47 451
12614.53 454
12615.59 472
12616.66 474
12617.72 452
12618.78 462
12619.84 499
12620.90 507
12621.96 469
12623.02 514
12624.08 508
12625.14 539
12626.20 515
12627.26 540
12628.33 574
12629.39 525
12630.45 542
12631.51 552
12632.57 571
12633.63 581
12634.69 585
12635.76 565
12636.82 544
12637.88 550
12638.94 526
12640.00 544
12641.06 511
12642.13 471
12643.19 462
12644.25 444
12645.31 453
12646.37 440
12647.44 462
12648.50 443
12649.56 427
12650.62 446
12651.68 445
12652.75 456
12653.81 432
12654.87 421
12655.93 429
12657.00 433
12658.06 451
12659.12 418
12660.18 400
12661.25 439
12662.31 439
12663.37 411
12664.43 445
12665.50 453
12666.56 434
12667.62 449
12668.69 427
12669.75 478
12670.81 445
12671.88 408
12672.94 426
12674.00 444
12675.06 462
12676.13 429
12677.19 460
12678.25 446
12679.32 433
12680.38 474
12681.44 473
12682.51 462
12683.57 450
12684.64 455
12685.70 470
12686.76 446
12687.83 461
12688.89 475
12689.95 444
12691.02 465
12692.08 422
12693.15 439
12694.21 464
12695.27 476
12696.34 472
12697.40 481
12698.47 456
12699.53 473
12700.59 489
12701.66 474
12702.72 478
12703.79 493
12704.85 496
12705.92 516
12706.98 514
12708.05 487
12709.11 532
12710.18 473
12711.24 497
12712.30 534
12713.37 495
12714.43 478
12715.50 532
12716.56 525
12717.63 525
12718.69 520
12719.76 472
12720.82 498
12721.89 500
12722.95 514
12724.02 540
12725.09 539
12726.15 545
12727.22 536
12728.28 554
12729.35 549
12730.41 556
12731.48 573
12732.54 560
12733.61 558
12734.68 575
12735.74 557
12736.81 589
12737.87 573
12738.94 579
12740.00 544
12741.07 560
12742.14 554
12743.20 552
12744.27 557
12745.33 514
12746.40 496
12747.47 466
12748.53 494
12749.60 488
12750.67 473
12751.73 490
12752.80 492
12753.87 495
12754.93 498
12756.00 470
12757.07 470
12758.13 460
12759.20 466
12760.27 475
12761.33 467
12762.40 464
12763.47 447
12764.53 433
12765.60 451
12766.67 469
12767.73 435
12768.80 420
12769.87 405
12770.94 419
12772.00 409
12773.07 428
12774.14 432
12775.21 443
12776.27 420
12777.34 435
12778.41 420
12779.48 425
12780.54 412
12781.61 399
12782.68 410
12783.75 425
12784.81 411
12785.88 417
12786.95 394
12788.02 388
12789.09 393
12790.15 394
12791.22 400
12792.29 374
12793.36 392
12794.43 396
12795.49 388
12796.56 415
12797.63 369
12798.70 402
12799.77 401
12800.84 368
12801.90 407
12802.97 419
12804.04 394
12805.11 407
12806.18 391
12807.25 394
12808.32 400
12809.39 410
12810.45 418
12811.52 419
12812.59 440
12813.66 414
12814.73 404
12815.80 461
12816.87 437
12817.94 436
12819.01 443
12820.08 446
12821.15 429
12822.21 436
12823.28 447
12824.35 420
12825.42 430
12826.49 417
12827.56 441
12828.63 439
12829.70 421
12830.77 424
12831.84 422
12832.91 412
12833.98 397
12835.05 392
12836.12 383
12837.19 390
12838.26 387
12839.33 380
12840.40 408
12841.47 399
12842.54 357
12843.61 377
12844.68 358
12845.75 353
12846.82 339
12847.89 339
12848.96 341
12850.03 350
12851.10 336
12852.18 346
12853.25 339
12854.32 312
12855.39 336
12856.46 314
12857.53 325
12858.60 356
12859.67 310
12860.74 321
12861.81 326
12862.88 339
12863.96 358
12865.03 357
12866.10 340
12867.17 328
12868.24 331
12869.31 306
12870.38 313
12871.45 315
12872.53 322
12873.60 334
12874.67 340
12875.74 336
12876.81 318
12877.88 341
12878.96 318
12880.03 339
12881.10 315
12882.17 325
12883.24 324
12884.31 338
12885.39 321
12886.46 307
12887.53 289
12888.60 317
12889.68 327
12890.75 305
12891.82 296
12892.89 287
12893.96 312
12895.04 295
12896.11 307
12897.18 297
12898.25 285
12899.33 283
12900.40 306
12901.47 319
12902.54 305
12903.62 314
12904.69 293
12905.76 282
12906.84 299
12907.91 306
12908.98 298
12910.06 305
12911.13 281
12912.20 289
12913.27 289
12914.35 297
12915.42 318
12916.49 308
12917.57 303
12918.64 277
12919.71 288
12920.79 279
12921.86 291
12922.94 272
12924.01 281
12925.08 279
12926.16 291
12927.23 261
12928.30 273
12929.38 269
12930.45 289
12931.53 279
12932.60 276
12933.67 284
12934.75 278
12935.82 267
12936.90 273
12937.97 275
12939.04 274
12940.12 278
12941.19 270
12942.27 272
12943.34 259
12944.42 265
12945.49 250
12946.56 274
12947.64 262
12948.71 265
12949.79 280
12950.86 274
12951.94 276
12953.01 243
12954.09 248
12955.16 259
12956.24 301
12957.31 281
12958.39 296
12959.46 260
12960.54 287
12961.61 273
12962.69 262
12963.76 255
12964.84 261
12965.91 246
12966.99 251
12968.07 262
12969.14 232
12970.22 256
12971.29 242
12972.37 254
12973.44 244
12974.52 268
12975.59 248
12976.67 273
12977.75 251
12978.82 265
12979.90 260
12980.97 265
12982.05 242
12983.13 261
12984.20 249
12985.28 246
12986.35 255
12987.43 260
12988.51 253
12989.58 244
12990.66 251
12991.74 249
12992.81 262
12993.89 227
12994.97 249
12996.04 239
12997.12 268
12998.20 236
12999.27 244
13000.35 278
13001.43 249
13002.50 285
13003.58 275
13004.66 251
13005.73 256
13006.81 265
13007.89 289
13008.97 240
13010.04 249
13011.12 241
13012.20 260
13013.27 271
13014.35 259
13015.43 239
13016.51 262
13017.58 261
13018.66 241
13019.74 246
13020.82 228
13021.89 282
13022.97 256
13024.05 260
13025.13 254
13026.21 271
13027.28 249
13028.36 239
13029.44 237
13030.52 253
13031.60 243
13032.67 237
13033.75 231
13034.83 256
13035.91 264
13036.99 280
13038.07 240
13039.14 273
13040.22 247
13041.30 264
13042.38 264
13043.46 276
13044.54 245
13045.62 250
13046.69 269
13047.77 246
13048.85 267
13049.93 258
13051.01 235
13052.09 263
13053.17 227
13054.25 239
13055.33 278
13056.40 251
13057.48 245
13058.56 235
13059.64 253
13060.72 263
13061.80 248
13062.88 231
13063.96 255
13065.04 239
13066.12 271
13067.20 260
13068.28 251
13069.36 246
13070.44 247
13071.52 277
13072.60 271
13073.68 258
13074.76 236
13075.84 269
13076.92 244
13078.00 236
13079.08 235
13080.16 232
13081.24 261
13082.32 246
13083.40 254
13084.48 242
13085.56 235
13086.64 255
13087.72 239
13088.80 236
13089.88 251
13090.96 241
13092.04 220
13093.12 248
13094.20 255
13095.28 253
13096.36 249
13097.44 243
13098.52 265
13099.61 238
13100.69 245
13101.77 235
13102.85 253
13103.93 254
13105.01 237
13106.09 251
13107.17 267
13108.25 259
13109.34 233
13110.42 250
13111.50 236
13112.58 232
13113.66 267
13114.74 253
13115.82 277
13116.91 243
13117.99 274
13119.07 282
13120.15 268
13121.23 271
13122.31 263
13123.40 276
13124.48 247
13125.56 248
13126.64 257
13127.72 250
13128.81 264
13129.89 263
13130.97 272
13132.05 256
13133.14 273
13134.22 266
13135.30 268
13136.38 275
13137.47 243
13138.55 251
13139.63 261
13140.71 256
13141.80 264
13142.88 289
13143.96 263
13145.04 263
13146.13 256
13147.21 284
13148.29 290
13149.38 252
13150.46 258
13151.54 278
13152.62 288
13153.71 271
13154.79 283
13155.87 279
13156.96 276
13158.04 281
13159.12 277
13160.21 280
13161.29 262
13162.37 276
13163.46 284
13164.54 265
13165.62 285
13166.71 271
13167.79 293
13168.88 274
13169.96 264
13171.04 267
13172.13 277
13173.21 300
13174.30 277
13175.38 261
13176.46 278
13177.55 273
13178.63 270
13179.72 277
13180.80 271
13181.88 291
13182.97 278
13184.05 301
13185.14 305
13186.22 301
13187.31 258
13188.39 287
13189.48 295
13190.56 269
13191.65 294
13192.73 289
13193.81 303
13194.90 296
13195.98 304
13197.07 293
13198.15 296
13199.24 296
13200.32 305
13201.41 280
13202.49 283
13203.58 272
13204.67 293
13205.75 279
13206.84 292
13207.92 277
13209.01 297
13210.09 267
13211.18 260
13212.26 280
13213.35 276
13214.43 296
13215.52 304
13216.61 295
13217.69 297
13218.78 304
13219.86 315
13220.95 290
13222.04 291
13223.12 309
13224.21 299
13225.29 282
13226.38 279
13227.47 295
13228.55 290
13229.64 290
13230.72 289
13231.81 305
13232.90 315
13233.98 311
13235.07 309
13236.16 327
13237.24 314
13238.33 286
13239.42 297
13240.50 329
13241.59 356
13242.68 320
13243.76 308
13244.85 352
13245.94 327
13247.02 321
13248.11 309
13249.20 348
13250.29 337
13251.37 348
13252.46 337
13253.55 349
13254.63 333
13255.72 318
13256.81 336
13257.90 372
13258.98 374
13260.07 360
13261.16 360
13262.25 336
13263.33 383
13264.42 360
13265.51 370
13266.60 379
13267.69 388
13268.77 338
13269.86 382
13270.95 380
13272.04 380
13273.13 388
13274.21 391
13275.30 379
13276.39 402
13277.48 391
13278.57 395
13279.65 385
13280.74 388
13281.83 399
13282.92 392
13284.01 411
13285.10 402
13286.19 398
13287.27 406
13288.36 377
13289.45 397
13290.54 372
13291.63 408
13292.72 422
13293.81 426
13294.90 414
13295.98 427
13297.07 441
13298.16 440
13299.25 432
13300.34 452
13301.43 429
13302.52 431
13303.61 468
13304.70 448
13305.79 448
13306.88 471
13307.97 463
13309.06 485
13310.15 478
13311.24 494
13312.32 478
13313.41 463
13314.50 455
13315.59 485
13316.68 493
13317.77 476
13318.86 479
13319.95 493
13321.04 470
13322.13 500
13323.22 538
13324.31 557
13325.40 532
13326.49 526
13327.58 516
13328.68 507
13329.77 479
13330.86 523
13331.95 529
13333.04 555
13334.13 561
13335.22 544
13336.31 549
13337.40 583
13338.49 559
13339.58 580
13340.67 575
13341.76 564
13342.85 594
13343.94 585
13345.04 594
13346.13 577
13347.22 583
13348.31 605
13349.40 606
13350.49 563
13351.58 564
13352.67 587
13353.77 576
13354.86 613
13355.95 582
13357.04 606
13358.13 605
13359.22 622
13360.31 661
13361.41 616
13362.50 600
13363.59 661
13364.68 679
13365.77 687
13366.87 641
13367.96 683
13369.05 678
13370.14 722
13371.23 686
13372.33 681
13373.42 677
13374.51 696
13375.60 675
13376.69 651
13377.79 635
13378.88 582
13379.97 578
13381.06 602
13382.16 574
13383.25 552
13384.34 524
13385.43 532
13386.53 522
13387.62 516
13388.71 504
13389.81 523
13390.90 504
13391.99 528
13393.08 501
13394.18 467
13395.27 470
13396.36 508
13397.46 512
13398.55 494
13399.64 465
13400.74 480
13401.83 494
13402.92 464
13404.02 481
13405.11 501
13406.20 502
13407.30 491
13408.39 464
13409.48 470
13410.58 488
13411.67 438
13412.77 472
13413.86 462
13414.95 485
13416.05 466
13417.14 510
13418.23 466
13419.33 456
13420.42 462
13421.52 496
13422.61 490
13423.71 470
13424.80 471
13425.89 467
13426.99 449
13428.08 491
13429.18 511
13430.27 471
13431.37 457
13432.46 486
13433.56 487
13434.65 525
13435.74 493
13436.84 501
13437.93 461
13439.03 508
13440.12 518
13441.22 511
13442.31 504
13443.41 515
13444.50 531
13445.60 485
13446.69 514
13447.79 543
13448.88 534
13449.98 521
13451.08 532
13452.17 518
13453.27 560
13454.36 577
13455.46 564
13456.55 542
13457.65 529
13458.74 555
13459.84 562
13460.94 546
13462.03 578
13463.13 544
13464.22 571
13465.32 579
13466.41 563
13467.51 574
13468.61 567
13469.70 602
13470.80 591
13471.90 546
13472.99 564
13474.09 582
13475.18 576
13476.28 572
13477.38 586
13478.47 611
13479.57 575
13480.67 619
13481.76 630
13482.86 628
13483.96 638
13485.05 601
13486.15 620
13487.25 625
13488.34 639
13489.44 654
13490.54 639
13491.63 632
13492.73 621
13493.83 633
13494.93 679
13496.02 681
13497.12 684
13498.22 664
13499.31 663
13500.41 692
13501.51 728
13502.61 733
13503.70 699
13504.80 743
13505.90 722
13507.00 720
13508.09 697
13509.19 713
13510.29 697
13511.39 694
13512.49 674
13513.58 647
13514.68 638
13515.78 678
13516.88 650
13517.98 632
13519.07 666
13520.17 624
13521.27 607
13522.37 591
13523.47 586
13524.57 605
13525.66 568
13526.76 606
13527.86 616
13528.96 585
13530.06 546
13531.16 570
13532.25 557
13533.35 547
13534.45 544
13535.55 541
13536.65 517
13537.75 547
13538.85 531
13539.95 529
13541.05 505
13542.14 539
13543.24 519
13544.34 505
13545.44 468
13546.54 486
13547.64 492
13548.74 522
13549.84 507
13550.94 515
13552.04 518
13553.14 484
13554.24 476
13555.34 483
13556.44 473
13557.54 463
13558.64 447
13559.74 488
13560.84 486
13561.94 470
13563.04 486
13564.13 459
13565.23 455
13566.34 442
13567.44 461
13568.54 442
13569.64 462
13570.74 463
13571.84 477
13572.94 446
13574.04 462
13575.14 449
13576.24 440
13577.34 446
13578.44 438
13579.54 476
13580.64 434
13581.74 424
13582.84 471
13583.94 449
13585.04 490
13586.14 447
13587.24 481
13588.35 474
13589.45 470
13590.55 478
13591.65 438
13592.75 446
13593.85 480
13594.95 479
13596.05 480
13597.15 464
13598.26 478
13599.36 485
13600.46 469
13601.56 459
13602.66 490
13603.76 479
13604.86 509
13605.97 486
13607.07 488
13608.17 483
13609.27 469
13610.37 506
13611.47 476
13612.58 521
13613.68 498
13614.78 499
13615.88 471
13616.98 494
13618.09 517
13619.19 493
13620.29 512
13621.39 483
13622.50 477
13623.60 483
13624.70 527
13625.80 521
13626.91 508
13628.01 503
13629.11 522
13630.21 519
13631.32 521
13632.42 500
13633.52 564
13634.62 507
13635.73 496
13636.83 502
13637.93 537
13639.04 526
13640.14 510
13641.24 514
13642.35 520
13643.45 525
13644.55 514
13645.65 512
13646.76 507
13647.86 532
13648.96 516
13650.07 543
13651.17 496
13652.28 524
13653.38 486
13654.48 487
13655.59 503
13656.69 488
13657.79 486
13658.90 483
13660.00 504
13661.11 470
13662.21 500
13663.31 464
13664.42 465
13665.52 515
13666.63 481
13667.73 487
13668.83 481
13669.94 489
13671.04 520
13672.15 496
13673.25 486
13674.36 470
13675.46 465
13676.56 486
13677.67 446
13678.77 521
13679.88 506
13680.98 516
13682.09 467
13683.19 505
13684.30 476
13685.40 485
13686.51 484
13687.61 478
13688.72 495
13689.82 480
13690.93 534
13692.03 524
13693.14 505
13694.24 494
13695.35 498
13696.45 494
13697.56 494
13698.66 508
13699.77 538
13700.87 490
13701.98 496
13703.09 510
13704.19 535
13705.30 518
13706.40 522
13707.51 531
13708.61 560
13709.72 540
13710.83 556
13711.93 537
13713.04 545
13714.14 584
13715.25 574
13716.36 602
13717.46 565
13718.57 625
13719.67 569
13720.78 560
13721.89 572
13722.99 587
13724.10 617
13725.21 618
13726.31 606
13727.42 621
13728.53 641
13729.63 612
13730.74 648
13731.85 629
13732.95 657
13734.06 617
13735.17 678
13736.27 645
13737.38 678
13738.49 694
13739.59 709
13740.70 682
13741.81 716
13742.92 689
13744.02 682
13745.13 676
13746.24 670
13747.35 760
13748.45 724
13749.56 766
13750.67 752
13751.78 772
13752.88 739
13753.99 831
13755.10 811
13756.21 815
13757.31 839
13758.42 859
13759.53 937
13760.64 926
13761.75 978
13762.85 963
13763.96 915
13765.07 991
13766.18 1028
13767.29 1028
13768.39 1077
13769.50 1077
13770.61 1077
13771.72 1104
13772.83 1127
13773.94 1108
13775.04 1106
13776.15 1100
13777.26 1071
13778.37 1056
13779.48 1058
13780.59 1010
13781.70 1039
13782.80 976
13783.91 934
13785.02 938
13786.13 898
13787.24 888
13788.35 833
13789.46 776
13790.57 723
13791.68 763
13792.79 692
13793.90 676
13795.00 656
13796.11 690
13797.22 667
13798.33 634
13799.44 652
13800.55 636
13801.66 633
13802.77 598
13803.88 622
13804.99 656
13806.10 627
13807.21 601
13808.32 594
13809.43 581
13810.54 574
13811.65 590
13812.76 596
13813.87 562
13814.98 575
13816.09 585
13817.20 567
13818.31 569
13819.42 571
13820.53 550
13821.64 539
13822.75 580
13823.86 546
13824.97 563
13826.08 515
13827.19 540
13828.30 542
13829.41 546
13830.53 534
13831.64 535
13832.75 558
13833.86 513
13834.97 545
13836.08 516
13837.19 555
13838.30 523
13839.41 557
13840.52 550
13841.64 552
13842.75 546
13843.86 583
13844.97 546
13846.08 587
13847.19 570
13848.30 552
13849.41 562
13850.53 544
13851.64 571
13852.75 550
13853.86 586
13854.97 567
13856.08 581
13857.20 512
13858.31 578
13859.42 570
13860.53 565
13861.64 581
13862.76 593
13863.87 534
13864.98 549
13866.09 569
13867.20 566
13868.32 596
13869.43 591
13870.54 610
13871.65 587
13872.77 571
13873.88 580
13874.99 626
13876.10 590
13877.22 619
13878.33 608
13879.44 612
13880.55 624
13881.67 616
13882.78 641
13883.89 629
13885.01 618
13886.12 636
13887.23 652
13888.34 688
13889.46 648
13890.57 658
13891.68 685
13892.80 702
13893.91 749
13895.02 747
13896.14 757
13897.25 750
13898.36 766
13899.48 759
13900.59 713
13901.70 742
13902.82 732
13903.93 709
13905.05 651
13906.16 649
13907.27 633
13908.39 635
13909.50 621
13910.61 627
13911.73 627
13912.84 618
13913.96 583
13915.07 588
13916.19 582
13917.30 551
13918.41 555
13919.53 558
13920.64 517
13921.76 509
13922.87 539
13923.99 529
13925.10 566
13926.21 540
13927.33 547
13928.44 539
13929.56 561
13930.67 549
13931.79 529
13932.90 563
13934.02 563
13935.13 579
13936.25 528
13937.36 566
13938.48 572
13939.59 524
13940.71 523
13941.82 571
13942.94 542
13944.05 540
13945.17 515
13946.28 540
13947.40 511
13948.52 505
13949.63 506
13950.75 492
13951.86 493
13952.98 491
13954.09 485
13955.21 512
13956.32 482
13957.44 484
13958.56 490
13959.67 466
13960.79 464
13961.90 470
13963.02 480
13964.14 500
13965.25 484
13966.37 479
13967.48 501
13968.60 497
13969.72 490
13970.83 491
13971.95 502
13973.07 482
13974.18 495
13975.30 512
13976.42 482
13977.53 493
13978.65 508
13979.77 496
13980.88 508
13982.00 483
13983.12 525
13984.23 522
13985.35 508
13986.47 543
13987.58 510
13988.70 535
13989.82 529
13990.94 511
13992.05 521
13993.17 540
13994.29 494
13995.40 492
13996.52 533
13997.64 525
13998.76 571
13999.87 507
14000.99 507
14002.11 497
14003.23 548
14004.35 525
14005.46 514
14006.58 524
14007.70 528
14008.82 554
14009.93 547
14011.05 547
14012.17 515
14013.29 532
14014.41 507
14015.52 531
14016.64 541
14017.76 562
14018.88 562
14020.00 580
14021.12 516
14022.23 551
14023.35 572
14024.47 542
14025.59 540
14026.71 546
14027.83 592
14028.95 572
14030.06 543
14031.18 574
14032.30 591
14033.42 577
14034.54 567
14035.66 584
14036.78 588
14037.90 572
14039.02 580
14040.14 635
14041.25 607
14042.37 589
14043.49 607
14044.61 609
14045.73 611
14046.85 635
14047.97 644
14049.09 683
14050.21 646
14051.33 662
14052.45 655
14053.57 666
14054.69 667
14055.81 698
14056.93 710
14058.05 705
14059.17 705
14060.29 717
14061.41 742
14062.53 730
14063.65 730
14064.77 767
14065.89 788
14067.01 784
14068.13 813
14069.25 799
14070.37 808
14071.49 840
14072.61 821
14073.73 831
14074.85 869
14075.97 844
14077.09 842
14078.21 836
14079.33 821
14080.45 812
14081.57 825
14082.69 824
14083.82 827
14084.94 791
14086.06 762
14087.18 807
14088.30 768
14089.42 812
14090.54 811
14091.66 765
14092.78 798
14093.91 791
14095.03 806
14096.15 850
14097.27 797
14098.39 752
14099.51 803
14100.63 816
14101.76 794
14102.88 821
14104.00 825
14105.12 797
14106.24 791
14107.36 778
14108.49 805
14109.61 790
14110.73 762
14111.85 721
14112.97 700
14114.10 690
14115.22 706
14116.34 689
14117.46 652
14118.58 666
14119.71 634
14120.83 639
14121.95 662
14123.07 650
14124.20 647
14125.32 621
14126.44 612
14127.56 615
14128.69 602
14129.81 623
14130.93 591
14132.06 565
14133.18 590
14134.30 592
14135.42 623
14136.55 596
14137.67 589
14138.79 604
14139.92 593
14141.04 578
14142.16 588
14143.29 571
14144.41 582
14145.53 571
14146.66 556
14147.78 569
14148.90 586
14150.03 535
14151.15 558
14152.27 557
14153.40 543
14154.52 586
14155.64 572
14156.77 573
14157.89 550
14159.02 550
14160.14 583
14161.26 559
14162.39 564
14163.51 530
14164.64 565
14165.76 576
14166.88 602
14168.01 575
14169.13 585
14170.26 545
14171.38 559
14172.51 560
14173.63 547
14174.75 546
14175.88 517
14177.00 507
14178.13 506
14179.25 534
14180.38 515
14181.50 498
14182.63 506
14183.75 534
14184.88 533
14186.00 528
14187.13 506
14188.25 511
14189.38 516
14190.50 513
14191.63 503
14192.75 516
14193.88 512
14195.00 534
14196.13 531
14197.25 516
14198.38 502
14199.50 468
14200.63 519
14201.76 492
14202.88 489
14204.01 486
14205.13 518
14206.26 501
14207.38 479
14208.51 524
14209.64 471
14210.76 497
14211.89 481
14213.01 477
14214.14 487
14215.27 442
14216.39 436
14217.52 471
14218.64 467
14219.77 461
14220.90 475
14222.02 445
14223.15 477
14224.28 489
14225.40 475
14226.53 467
14227.66 451
14228.78 480
14229.91 487
14231.04 482
14232.16 451
14233.29 466
14234.42 439
14235.54 439
14236.67 455
14237.80 447
14238.92 456
14240.05 458
14241.18 469
14242.31 448
14243.43 439
14244.56 473
14245.69 437
14246.82 439
14247.94 450
14249.07 448
14250.20 436
14251.33 405
14252.45 444
14253.58 461
14254.71 442
14255.84 430
14256.96 439
14258.09 436
14259.22 443
14260.35 429
14261.47 394
14262.60 437
14263.73 422
14264.86 428
14265.99 407
14267.12 400
14268.24 404
14269.37 401
14270.50 448
14271.63 396
14272.76 406
14273.89 380
14275.01 387
14276.14 369
14277.27 394
14278.40 409
14279.53 408
14280.66 409
14281.79 392
14282.91 410
14284.04 373
14285.17 369
14286.30 391
14287.43 365
14288.56 358
14289.69 368
14290.82 372
14291.95 372
14293.08 353
14294.20 388
14295.33 368
14296.46 372
14297.59 382
14298.72 377
14299.85 350
14300.98 371
14302.11 340
14303.24 346
14304.37 349
14305.50 363
14306.63 367
14307.76 388
14308.89 356
14310.02 357
14311.15 381
14312.28 359
14313.41 377
14314.54 338
14315.67 339
14316.80 336
14317.93 344
14319.06 342
14320.19 337
14321.32 362
14322.45 349
14323.58 327
14324.71 343
14325.84 349
14326.97 348
14328.10 322
14329.23 306
14330.36 329
14331.49 350
14332.62 357
14333.76 357
14334.89 328
14336.02 332
14337.15 339
14338.28 294
14339.41 322
14340.54 320
14341.67 303
14342.80 324
14343.93 339
14345.07 316
14346.20 315
14347.33 324
14348.46 345
14349.59 346
14350.72 315
14351.85 279
14352.99 296
14354.12 331
14355.25 298
14356.38 300
14357.51 305
14358.64 341
14359.78 334
14360.91 320
14362.04 320
14363.17 310
14364.30 325
14365.44 339
14366.57 317
14367.70 299
14368.83 316
14369.96 326
14371.10 351
14372.23 291
14373.36 327
14374.49 300
14375.63 313
14376.76 325
14377.89 290
14379.02 311
14380.16 293
14381.29 350
14382.42 335
14383.55 294
14384.69 318
14385.82 326
14386.95 336
14388.09 306
14389.22 301
14390.35 320
14391.49 312
14392.62 300
14393.75 312
14394.89 327
14396.02 337
14397.15 317
14398.28 318
14399.42 331
14400.55 331
14401.69 310
14402.82 343
14403.95 318
14405.09 320
14406.22 321
14407.35 313
14408.49 338
14409.62 358
14410.75 337
14411.89 321
14413.02 317
14414.16 320
14415.29 335
14416.42 321
14417.56 321
14418.69 303
14419.83 320
14420.96 336
14422.10 335
14423.23 345
14424.36 361
14425.50 344
14426.63 343
14427.77 354
14428.90 327
14430.04 325
14431.17 323
14432.31 361
14433.44 338
14434.58 315
14435.71 332
14436.85 335
14437.98 352
14439.12 333
14440.25 327
14441.39 353
14442.52 301
14443.66 321
14444.79 310
14445.93 315
14447.06 322
14448.20 324
14449.33 337
14450.47 327
14451.60 316
14452.74 321
14453.87 338
14455.01 340
14456.14 320
14457.28 322
14458.42 340
14459.55 327
14460.69 310
14461.82 318
14462.96 324
14464.10 352
14465.23 349
14466.37 352
14467.50 333
14468.64 343
14469.78 362
14470.91 344
14472.05 341
14473.18 329
14474.32 336
14475.46 350
14476.59 330
14477.73 324
14478.87 336
14480.00 343
14481.14 335
14482.28 350
14483.41 375
14484.55 350
14485.69 334
14486.82 341
14487.96 374
14489.10 336
14490.23 340
14491.37 333
14492.51 340
14493.65 350
14494.78 334
14495.92 348
14497.06 344
14498.19 361
14499.33 343
14500.47 343
14501.61 366
14502.74 348
14503.88 366
14505.02 364
14506.16 350
14507.29 354
14508.43 346
14509.57 351
14510.71 345
14511.85 355
14512.98 373
14514.12 352
14515.26 325
14516.40 332
14517.54 358
14518.67 344
14519.81 349
14520.95 362
14522.09 326
14523.23 335
14524.36 338
14525.50 343
14526.64 314
14527.78 323
14528.92 334
14530.06 344
14531.19 321
14532.33 317
14533.47 322
14534.61 321
14535.75 334
14536.89 339
14538.03 304
14539.17 342
14540.31 327
14541.44 341
14542.58 311
14543.72 359
14544.86 340
14546.00 325
14547.14 345
14548.28 300
14549.42 330
14550.56 348
14551.70 355
14552.84 337
14553.98 337
14555.12 336
14556.25 350
14557.39 357
14558.53 339
14559.67 332
14560.81 345
14561.95 337
14563.09 390
14564.23 353
14565.37 342
14566.51 376
14567.65 361
14568.79 362
14569.93 337
14571.07 354
14572.21 342
14573.35 365
14574.49 360
14575.63 354
14576.77 378
14577.92 368
14579.06 381
14580.20 395
14581.34 386
14582.48 367
14583.62 395
14584.76 396
14585.90 416
14587.04 388
14588.18 411
14589.32 392
14590.46 386
14591.60 438
14592.74 402
14593.89 404
14595.03 403
14596.17 393
14597.31 439
14598.45 422
14599.59 408
14600.73 438
14601.87 448
14603.02 449
14604.16 438
14605.30 421
14606.44 428
14607.58 448
14608.72 434
14609.86 448
14611.01 438
14612.15 459
14613.29 463
14614.43 492
14615.57 496
14616.72 493
14617.86 503
14619.00 493
14620.14 476
14621.28 480
14622.43 496
14623.57 474
14624.71 515
14625.85 527
14627.00 491
14628.14 531
14629.28 559
14630.42 556
14631.56 562
14632.71 555
14633.85 579
14634.99 611
14636.14 628
14637.28 575
14638.42 604
14639.56 620
14640.71 637
14641.85 584
14642.99 551
14644.14 548
14645.28 527
14646.42 542
14647.56 518
14648.71 521
14649.85 461
14650.99 448
14652.14 445
14653.28 442
14654.42 410
14655.57 428
14656.71 410
14657.85 404
14659.00 395
14660.14 366
14661.29 366
14662.43 358
14663.57 368
14664.72 367
14665.86 373
14667.00 340
14668.15 350
14669.29 352
14670.44 350
14671.58 366
14672.73 330
14673.87 334
14675.01 355
14676.16 325
14677.30 316
14678.45 349
14679.59 321
14680.74 336
14681.88 319
14683.02 334
14684.17 317
14685.31 325
14686.46 314
14687.60 295
14688.75 307
14689.89 308
14691.04 299
14692.18 311
14693.33 321
14694.47 314
14695.62 312
14696.76 293
14697.91 286
14699.05 298
14700.20 317
14701.34 296
14702.49 282
14703.63 296
14704.78 288
14705.92 279
14707.07 303
14708.22 278
14709.36 292
14710.51 284
14711.65 290
14712.80 284
14713.94 287
14715.09 291
14716.23 288
14717.38 316
14718.53 275
14719.67 277
14720.82 302
14721.96 306
14723.11 293
14724.26 302
14725.40 311
14726.55 304
14727.70 284
14728.84 273
14729.99 290
14731.13 263
14732.28 306
14733.43 278
14734.57 290
14735.72 287
14736.87 305
14738.01 313
14739.16 267
14740.31 269
14741.45 291
14742.60 294
14743.75 298
14744.89 287
14746.04 275
14747.19 282
14748.34 264
14749.48 274
14750.63 256
14751.78 280
14752.92 270
14754.07 250
14755.22 254
14756.37 262
14757.51 256
14758.66 269
14759.81 271
14760.96 271
14762.10 268
14763.25 278
14764.40 270
14765.55 244
14766.70 269
14767.84 264
14768.99 266
14770.14 267
14771.29 270
14772.43 258
14773.58 260
14774.73 264
14775.88 252
14777.03 287
14778.18 256
14779.32 255
14780.47 271
14781.62 265
14782.77 273
14783.92 253
14785.07 246
14786.21 247
14787.36 257
14788.51 246
14789.66 244
14790.81 252
14791.96 247
14793.11 260
14794.26 228
14795.40 264
14796.55 267
14797.70 240
14798.85 235
14800.00 229
14801.15 262
14802.30 236
14803.45 253
14804.60 235
14805.75 234
14806.90 215
14808.05 250
14809.19 241
14810.34 257
14811.49 244
14812.64 221
14813.79 225
14814.94 225
14816.09 223
14817.24 224
14818.39 235
14819.54 254
14820.69 225
14821.84 226
14822.99 228
14824.14 209
14825.29 213
14826.44 215
14827.59 238
14828.74 215
14829.89 236
14831.04 200
14832.19 222
14833.34 223
14834.49 225
14835.64 215
14836.79 216
14837.95 201
14839.10 219
14840.25 236
14841.40 211
14842.55 209
14843.70 202
14844.85 215
14846.00 213
14847.15 233
14848.30 214
14849.45 199
14850.60 210
14851.76 193
14852.91 216
14854.06 210
14855.21 220
14856.36 217
14857.51 242
14858.66 184
14859.81 185
14860.97 216
14862.12 247
14863.27 193
14864.42 204
14865.57 214
14866.72 209
14867.88 185
14869.03 225
14870.18 205
14871.33 197
14872.48 216
14873.64 222
14874.79 233
14875.94 212
14877.09 230
14878.24 209
14879.40 195
14880.55 201
14881.70 219
14882.85 200
14884.00 212
14885.16 207
14886.31 213
14887.46 193
14888.61 196
14889.77 205
14890.92 224
14892.07 200
14893.23 194
14894.38 217
14895.53 194
14896.68 210
14897.84 190
14898.99 201
14900.14 195
14901.30 203
14902.45 196
14903.60 188
14904.75 207
14905.91 192
14907.06 192
14908.21 190
14909.37 232
14910.52 194
14911.67 219
14912.83 191
14913.98 198
14915.14 183
14916.29 220
14917.44 190
14918.60 198
14919.75 189
14920.90 172
14922.06 209
14923.21 206
14924.37 214
14925.52 207
14926.67 212
14927.83 201
14928.98 203
14930.14 238
14931.29 206
14932.44 212
14933.60 238
14934.75 212
14935.91 209
14937.06 210
14938.22 209
14939.37 200
14940.52 200
14941.68 202
14942.83 223
14943.99 213
14945.14 192
14946.30 186
14947.45 204
14948.61 230
14949.76 209
14950.92 211
14952.07 218
14953.23 203
14954.38 215
14955.54 197
14956.69 211
14957.85 205
14959.00 223
14960.16 219
14961.31 225
14962.47 191
14963.62 211
14964.78 201
14965.94 231
14967.09 236
14968.25 224
14969.40 220
14970.56 212
14971.71 208
14972.87 226
14974.03 221
14975.18 234
14976.34 227
14977.49 207
14978.65 226
14979.81 225
14980.96 213
14982.12 212
14983.27 222
14984.43 190
14985.59 212
14986.74 193
14987.90 199
14989.06 202
14990.21 198
14991.37 202
14992.53 195
14993.68 193
14994.84 192
14996.00 215
14997.15 197
14998.31 209
14999.47 186
15000.62 196
15001.78 195
15002.94 196
15004.09 202
15005.25 212
15006.41 209
15007.56 192
15008.72 199
15009.88 197
15011.04 206
15012.19 222
15013.35 208
15014.51 193
15015.67 187
15016.82 210
15017.98 232
15019.14 182
15020.30 203
15021.45 188
15022.61 202
15023.77 195
15024.93 177
15026.08 160
15027.24 180
15028.40 201
15029.56 188
15030.72 201
15031.87 198
15033.03 219
15034.19 185
15035.35 191
15036.51 166
15037.67 189
15038.82 194
15039.98 200
15041.14 181
15042.30 181
15043.46 186
15044.62 205
15045.78 205
15046.93 199
15048.09 187
15049.25 192
15050.41 204
15051.57 201
15052.73 188
15053.89 186
15055.05 199
15056.20 188
15057.36 181
15058.52 188
15059.68 188
15060.84 196
15062.00 195
15063.16 198
15064.32 187
15065.48 221
15066.64 201
15067.80 195
15068.96 194
15070.12 185
15071.28 162
15072.44 192
15073.60 184
15074.76 168
15075.91 189
15077.07 172
15078.23 178
15079.39 177
15080.55 160
15081.71 183
15082.87 194
15084.03 194
15085.19 193
15086.35 204
15087.51 212
15088.68 201
15089.84 193
15091.00 207
15092.16 176
15093.32 185
15094.48 192
15095.64 189
15096.80 195
15097.96 192
15099.12 194
15100.28 185
15101.44 172
15102.60 192
15103.76 183
15104.92 206
15106.08 194
15107.25 196
15108.41 197
15109.57 225
15110.73 187
15111.89 215
15113.05 202
15114.21 202
15115.37 206
15116.54 214
15117.70 218
15118.86 206
15120.02 202
15121.18 202
15122.34 208
15123.50 222
15124.67 196
15125.83 186
15126.99 188
15128.15 208
15129.31 201
15130.47 202
15131.64 217
15132.80 229
15133.96 221
15135.12 210
15136.28 207
15137.45 194
15138.61 207
15139.77 202
15140.93 218
15142.10 223
15143.26 234
15144.42 243
15145.58 238
15146.75 221
15147.91 247
15149.07 222
15150.23 215
15151.40 236
15152.56 226
15153.72 205
15154.88 220
15156.05 229
15157.21 219
15158.37 219
15159.54 214
15160.70 235
15161.86 212
15163.03 235
15164.19 238
15165.35 244
15166.52 244
15167.68 236
15168.84 239
15170.01 241
15171.17 262
15172.33 252
15173.50 256
15174.66 240
15175.82 239
15176.99 264
15178.15 244
15179.31 253
15180.48 243
15181.64 253
15182.81 248
15183.97 248
15185.13 245
15186.30 260
15187.46 287
15188.63 287
15189.79 296
15190.95 282
15192.12 301
15193.28 294
15194.45 276
15195.61 294
15196.78 293
15197.94 277
15199.10 289
15200.27 293
15201.43 285
15202.60 280
15203.76 295
15204.93 291
15206.09 264
15207.26 255
15208.42 300
15209.59 291
15210.75 280
15211.92 285
15213.08 268
15214.25 242
15215.41 269
15216.58 273
15217.74 299
15218.91 287
15220.07 292
15221.24 298
15222.40 283
15223.57 310
15224.74 316
15225.90 303
15227.07 289
15228.23 323
15229.40 334
15230.56 338
15231.73 315
15232.89 341
15234.06 328
15235.23 354
15236.39 341
15237.56 368
15238.72 358
15239.89 345
15241.06 350
15242.22 344
15243.39 329
15244.56 357
15245.72 353
15246.89 347
15248.05 337
15249.22 319
15250.39 308
15251.55 334
15252.72 296
15253.89 312
15255.05 312
15256.22 329
15257.39 288
15258.55 280
15259.72 271
15260.89 313
15262.05 281
15263.22 256
15264.39 281
15265.56 289
15266.72 282
15267.89 266
15269.06 254
15270.22 289
15271.39 258
15272.56 280
15273.73 251
15274.89 254
15276.06 263
15277.23 263
15278.40 248
15279.56 246
15280.73 265
15281.90 283
15283.07 256
15284.23 260
15285.40 270
15286.57 263
15287.74 249
15288.91 254
15290.07 277
15291.24 243
15292.41 238
15293.58 262
15294.75 251
15295.92 250
15297.08 283
15298.25 270
15299.42 225
15300.59 253
15301.76 280
15302.93 278
15304.09 243
15305.26 268
15306.43 260
15307.60 266
15308.77 263
15309.94 287
15311.11 281
15312.28 262
15313.44 245
15314.61 247
15315.78 259
15316.95 253
15318.12 269
15319.29 278
15320.46 275
15321.63 251
15322.80 272
15323.97 276
15325.14 284
15326.30 272
15327.47 272
15328.64 271
15329.81 282
15330.98 273
15332.15 272
15333.32 281
15334.49 272
15335.66 276
15336.83 282
15338.00 273
15339.17 282
15340.34 269
15341.51 273
15342.68 293
15343.85 273
15345.02 284
15346.19 279
15347.36 310
15348.53 303
15349.70 304
15350.87 298
15352.04 287
15353.21 286
15354.38 304
15355.55 334
15356.72 306
15357.90 328
15359.07 314
15360.24 317
15361.41 314
15362.58 329
15363.75 347
15364.92 340
15366.09 320
15367.26 346
15368.43 339
15369.60 354
15370.77 362
15371.95 348
15373.12 334
15374.29 339
15375.46 333
15376.63 351
15377.80 356
15378.97 325
15380.15 335
15381.32 328
15382.49 319
15383.66 316
15384.83 320
15386.00 303
15387.17 304
15388.35 304
15389.52 299
15390.69 296
15391.86 286
15393.03 293
15394.21 284
15395.38 293
15396.55 263
15397.72 301
15398.89 262
15400.07 305
15401.24 292
15402.41 312
15403.58 305
15404.76 285
15405.93 262
15407.10 243
15408.27 246
15409.45 257
15410.62 269
15411.79 268
15412.96 252
15414.14 259
15415.31 253
15416.48 246
15417.66 256
15418.83 226
15420.00 235
15421.17 228
15422.35 254
15423.52 237
15424.69 235
15425.87 245
15427.04 235
15428.21 219
15429.39 246
15430.56 252
15431.73 218
15432.91 242
15434.08 245
15435.25 242
15436.43 220
15437.60 228
15438.77 238
15439.95 261
15441.12 235
15442.30 228
15443.47 229
15444.64 245
15445.82 244
15446.99 240
15448.17 236
15449.34 219
15450.51 240
15451.69 244
15452.86 219
15454.04 222
15455.21 243
15456.39 228
15457.56 254
15458.73 235
15459.91 223
15461.08 222
15462.26 239
15463.43 221
15464.61 225
15465.78 225
15466.96 223
15468.13 214
15469.31 216
15470.48 224
15471.66 224
15472.83 222
15474.01 213
15475.18 216
15476.36 237
15477.53 232
15478.71 203
15479.88 214
15481.06 255
15482.23 233
15483.41 237
15484.58 234
15485.76 243
15486.93 217
15488.11 209
15489.29 240
15490.46 234
15491.64 241
15492.81 223
15493.99 226
15495.16 238
15496.34 220
15497.52 233
15498.69 219
15499.87 220
15501.04 214
15502.22 236
15503.40 239
15504.57 221
15505.75 238
15506.92 239
15508.10 248
15509.28 253
15510.45 245
15511.63 270
15512.81 245
15513.98 236
15515.16 241
15516.34 240
15517.51 252
15518.69 262
15519.87 234
15521.04 243
15522.22 216
15523.40 250
15524.57 226
15525.75 239
15526.93 248
15528.11 262
15529.28 271
15530.46 242
15531.64 248
15532.81 267
15533.99 233
15535.17 249
15536.35 229
15537.52 260
15538.70 258
15539.88 276
15541.06 253
15542.23 258
15543.41 256
15544.59 242
15545.77 246
15546.95 243
15548.12 289
15549.30 243
15550.48 253
15551.66 251
15552.83 237
15554.01 250
15555.19 273
15556.37 276
15557.55 261
15558.73 263
15559.90 241
15561.08 241
15562.26 266
15563.44 279
15564.62 276
15565.80 264
15566.97 283
15568.15 268
15569.33 256
15570.51 282
15571.69 260
15572.87 281
15574.05 307
15575.23 274
15576.40 292
15577.58 287
15578.76 280
15579.94 304
15581.12 293
15582.30 299
15583.48 308
15584.66 312
15585.84 330
15587.02 279
15588.20 304
15589.38 305
15590.56 304
15591.73 346
15592.91 294
15594.09 288
15595.27 324
15596.45 313
15597.63 320
15598.81 313
15599.99 329
15601.17 318
15602.35 328
15603.53 337
15604.71 331
15605.89 319
15607.07 326
15608.25 358
15609.43 355
15610.61 368
15611.79 371
15612.97 362
15614.15 372
15615.33 343
15616.51 346
15617.69 355
15618.88 356
15620.06 374
15621.24 384
15622.42 364
15623.60 383
15624.78 380
15625.96 375
15627.14 357
15628.32 350
15629.50 395
15630.68 371
15631.86 422
15633.05 393
15634.23 405
15635.41 420
15636.59 421
15637.77 436
15638.95 414
15640.13 398
15641.31 423
15642.50 435
15643.68 450
15644.86 408
15646.04 421
15647.22 444
15648.40 436
15649.58 434
15650.77 435
15651.95 438
15653.13 432
15654.31 464
15655.49 442
15656.68 439
15657.86 436
15659.04 415
15660.22 419
15661.40 455
15662.59 436
15663.77 432
15664.95 429
15666.13 418
15667.32 434
15668.50 437
15669.68 449
15670.86 416
15672.05 456
15673.23 445
15674.41 435
15675.59 436
15676.78 424
15677.96 403
15679.14 410
15680.32 375
15681.51 391
15682.69 404
15683.87 386
15685.06 389
15686.24 366
15687.42 380
15688.61 366
15689.79 362
15690.97 372
15692.16 366
15693.34 362
15694.52 371
15695.71 405
15696.89 367
15698.07 398
15699.26 380
15700.44 387
15701.62 393
15702.81 392
15703.99 367
15705.17 384
15706.36 377
15707.54 363
15708.73 377
15709.91 392
15711.09 419
15712.28 416
15713.46 420
15714.65 395
15715.83 405
15717.02 411
15718.20 419
15719.38 414
15720.57 407
15721.75 430
15722.94 400
15724.12 411
15725.31 404
15726.49 407
15727.68 435
15728.86 426
15730.04 445
15731.23 432
15732.41 440
15733.60 440
15734.78 440
15735.97 447
15737.15 461
15738.34 441
15739.52 451
15740.71 470
15741.89 466
15743.08 475
15744.27 474
15745.45 494
15746.64 488
15747.82 520
15749.01 515
15750.19 491
15751.38 511
15752.56 506
15753.75 509
15754.93 546
15756.12 540
15757.31 552
15758.49 558
15759.68 578
15760.86 529
15762.05 559
15763.24 544
15764.42 571
15765.61 542
15766.79 534
15767.98 514
15769.17 518
15770.35 498
15771.54 529
15772.72 502
15773.91 497
15775.10 520
15776.28 503
15777.47 494
15778.66 497
15779.84 490
15781.03 489
15782.22 480
15783.40 453
15784.59 490
15785.78 460
15786.96 448
15788.15 431
15789.34 445
15790.53 431
15791.71 434
15792.90 416
15794.09 432
15795.27 397
15796.46 401
15797.65 426
15798.84 411
15800.02 404
15801.21 379
15802.40 407
15803.59 383
15804.77 386
15805.96 367
15807.15 377
15808.34 399
15809.52 374
15810.71 358
15811.90 360
15813.09 376
15814.28 387
15815.46 361
15816.65 400
15817.84 387
15819.03 369
15820.22 374
15821.40 359
15822.59 356
15823.78 364
15824.97 383
15826.16 358
15827.35 367
15828.53 372
15829.72 368
15830.91 393
15832.10 379
15833.29 371
15834.48 360
15835.67 365
15836.85 371
15838.04 387
15839.23 334
15840.42 344
15841.61 348
15842.80 357
15843.99 331
15845.18 331
15846.37 358
15847.55 372
15848.74 359
15849.93 375
15851.12 348
15852.31 370
15853.50 371
15854.69 343
15855.88 378
15857.07 362
15858.26 344
15859.45 392
15860.64 350
15861.83 354
15863.02 373
15864.21 400
15865.40 382
15866.59 371
15867.78 395
15868.97 361
15870.16 369
15871.35 375
15872.54 359
15873.73 392
15874.92 372
15876.11 387
15877.30 396
15878.49 417
15879.68 429
15880.87 392
15882.06 378
15883.25 394
15884.44 397
15885.63 405
15886.82 383
15888.01 393
15889.20 386
15890.39 396
15891.59 398
15892.78 424
15893.97 419
15895.16 424
15896.35 414
15897.54 423
15898.73 403
15899.92 417
15901.11 444
15902.30 455
15903.50 445
15904.69 436
15905.88 440
15907.07 442
15908.26 457
15909.45 450
15910.64 460
15911.84 475
15913.03 458
15914.22 463
15915.41 458
15916.60 472
15917.79 459
15918.99 450
15920.18 466
15921.37 452
15922.56 474
15923.75 463
15924.95 449
15926.14 470
15927.33 479
15928.52 461
15929.71 457
15930.91 466
15932.10 468
15933.29 460
15934.48 467
15935.68 456
15936.87 460
15938.06 469
15939.25 463
15940.45 475
15941.64 469
15942.83 441
15944.03 430
15945.22 442
15946.41 403
15947.60 386
15948.80 388
15949.99 370
15951.18 361
15952.38 374
15953.57 353
15954.76 341
15955.96 331
15957.15 328
15958.34 332
15959.54 315
15960.73 344
15961.92 337
15963.12 314
15964.31 282
15965.50 309
15966.70 291
15967.89 287
15969.08 310
15970.28 280
15971.47 317
15972.67 284
15973.86 279
15975.05 274
15976.25 275
15977.44 274
15978.64 276
15979.83 255
15981.02 275
15982.22 268
15983.41 273
15984.61 275
15985.80 278
15987.00 252
15988.19 250
15989.38 269
15990.58 267
15991.77 256
15992.97 281
15994.16 250
15995.36 259
15996.55 256
15997.75 256
15998.94 245
16000.14 235
16001.33 258
16002.53 250
16003.72 235
16004.92 248
16006.11 246
16007.31 253
16008.50 233
16009.70 228
16010.89 246
16012.09 246
16013.28 243
16014.48 258
16015.67 269
16016.87 237
16018.07 219
16019.26 232
16020.46 237
16021.65 236
16022.85 248
16024.04 222
16025.24 257
16026.44 238
16027.63 238
16028.83 241
16030.02 236
16031.22 246
16032.42 237
16033.61 214
16034.81 237
16036.00 242
16037.20 233
16038.40 253
16039.59 220
16040.79 219
16041.99 219
16043.18 231
16044.38 229
16045.58 216
16046.77 224
16047.97 242
16049.17 250
16050.36 221
16051.56 204
16052.76 211
16053.95 218
16055.15 226
16056.35 219
16057.54 226
16058.74 219
16059.94 233
16061.14 232
16062.33 232
16063.53 222
16064.73 231
16065.92 253
16067.12 221
16068.32 208
16069.52 209
16070.71 230
16071.91 217
16073.11 225
16074.31 236
16075.50 213
16076.70 212
16077.90 234
16079.10 214
16080.30 210
16081.49 208
16082.69 225
16083.89 208
16085.09 206
16086.29 208
16087.48 199
16088.68 207
16089.88 197
16091.08 200
16092.28 197
16093.48 190
16094.67 208
16095.87 207
16097.07 201
16098.27 205
16099.47 213
16100.67 214
16101.87 189
16103.06 213
16104.26 196
16105.46 199
16106.66 175
16107.86 175
16109.06 203
16110.26 208
16111.46 206
16112.66 194
16113.86 189
16115.05 190
16116.25 195
16117.45 185
16118.65 208
16119.85 184
16121.05 180
16122.25 201
16123.45 206
16124.65 213
16125.85 193
16127.05 185
16128.25 180
16129.45 169
16130.65 182
16131.85 193
16133.05 204
16134.25 188
16135.45 180
16136.65 176
16137.85 171
16139.05 178
16140.25 172
16141.45 203
16142.65 193
16143.85 177
16145.05 179
16146.25 172
16147.45 180
16148.65 164
16149.85 171
16151.05 174
16152.25 201
16153.45 188
16154.65 199
16155.85 181
16157.05 182
16158.25 184
16159.46 196
16160.66 190
16161.86 176
16163.06 180
16164.26 189
16165.46 177
16166.66 175
16167.86 183
16169.06 178
16170.27 175
16171.47 185
16172.67 197
16173.87 173
16175.07 186
16176.27 213
16177.47 187
16178.67 175
16179.88 165
16181.08 186
16182.28 176
16183.48 177
16184.68 191
16185.89 192
16187.09 193
16188.29 187
16189.49 193
16190.69 188
16191.90 177
16193.10 185
16194.30 202
16195.50 174
16196.70 181
16197.91 203
16199.11 198
16200.31 193
16201.51 199
16202.72 180
16203.92 188
16205.12 197
16206.32 178
16207.53 199
16208.73 197
16209.93 180
16211.13 177
16212.34 199
16213.54 184
16214.74 190
16215.95 183
16217.15 179
16218.35 212
16219.55 201
16220.76 188
16221.96 164
16223.16 189
16224.37 188
16225.57 199
16226.77 227
16227.98 186
16229.18 187
16230.38 196
16231.59 207
16232.79 199
16233.99 185
16235.20 198
16236.40 190
16237.61 191
16238.81 195
16240.01 213
16241.22 179
16242.42 197
16243.63 200
16244.83 228
16246.03 196
16247.24 216
16248.44 218
16249.65 209
16250.85 231
16252.05 207
16253.26 202
16254.46 210
16255.67 194
16256.87 195
16258.08 216
16259.28 208
16260.49 196
16261.69 214
16262.89 229
16264.10 205
16265.30 200
16266.51 208
16267.71 207
16268.92 224
16270.12 216
16271.33 219
16272.53 234
16273.74 198
16274.94 209
16276.15 226
16277.35 220
16278.56 220
16279.77 206
16280.97 221
16282.18 195
16283.38 220
16284.59 206
16285.79 184
16287.00 221
16288.20 215
16289.41 217
16290.61 212
16291.82 231
16293.03 211
16294.23 225
16295.44 212
16296.64 219
16297.85 211
16299.06 219
16300.26 198
16301.47 223
16302.67 209
16303.88 227
16305.09 218
16306.29 224
16307.50 199
16308.71 210
16309.91 218
16311.12 223
16312.33 240
16313.53 182
16314.74 209
16315.95 186
16317.15 192
16318.36 185
16319.57 208
16320.77 207
16321.98 200
16323.19 208
16324.39 186
16325.60 194
16326.81 197
16328.01 167
16329.22 186
16330.43 192
16331.64 196
16332.84 192
16334.05 188
16335.26 185
16336.47 173
16337.67 197
16338.88 195
16340.09 187
16341.30 181
16342.50 179
16343.71 168
16344.92 170
16346.13 180
16347.33 200
16348.54 172
16349.75 174
16350.96 179
16352.17 178
16353.37 186
16354.58 189
16355.79 170
16357.00 156
16358.21 182
16359.41 169
16360.62 191
16361.83 171
16363.04 177
16364.25 156
16365.46 164
16366.67 195
16367.87 147
16369.08 175
16370.29 170
16371.50 185
16372.71 171
16373.92 176
16375.13 178
16376.34 163
16377.54 170
16378.75 197
16379.96 191
16381.17 161
16382.38 157
16383.59 169
16384.80 159
16386.01 164
16387.22 173
16388.43 199
16389.64 180
16390.85 163
16392.05 174
16393.26 168
16394.47 189
16395.68 167
16396.89 188
16398.10 171
16399.31 157
16400.52 162
16401.73 170
16402.94 176
16404.15 162
16405.36 177
16406.57 166
16407.78 170
16408.99 174
16410.20 161
16411.41 167
16412.62 170
16413.83 166
16415.04 175
16416.25 168
16417.46 168
16418.67 189
16419.88 180
16421.10 160
16422.31 172
16423.52 189
16424.73 159
16425.94 185
16427.15 162
16428.36 176
16429.57 183
16430.78 200
16431.99 165
16433.20 182
16434.41 167
16435.63 167
16436.84 184
16438.05 164
16439.26 170
16440.47 154
16441.68 176
16442.89 178
16444.10 175
16445.32 160
16446.53 167
16447.74 168
16448.95 179
16450.16 165
16451.37 172
16452.59 163
16453.80 178
16455.01 176
16456.22 170
16457.43 166
16458.64 150
16459.86 173
16461.07 167
16462.28 159
16463.49 158
16464.70 174
16465.92 171
16467.13 160
16468.34 179
16469.55 188
16470.77 174
16471.98 171
16473.19 162
16474.40 176
16475.62 167
16476.83 165
16478.04 175
16479.25 159
16480.47 163
16481.68 156
16482.89 170
16484.11 167
16485.32 182
16486.53 163
16487.74 163
16488.96 162
16490.17 159
16491.38 158
16492.60 153
16493.81 160
16495.02 171
16496.24 164
16497.45 147
16498.66 158
16499.88 176
16501.09 186
16502.30 155
16503.52 159
16504.73 164
16505.94 181
16507.16 184
16508.37 167
16509.59 180
16510.80 177
16512.01 164
16513.23 159
16514.44 178
16515.66 180
16516.87 180
16518.08 172
16519.30 176
16520.51 161
16521.73 164
16522.94 180
16524.16 198
16525.37 167
16526.58 169
16527.80 184
16529.01 174
16530.23 175
16531.44 182
16532.66 172
16533.87 180
16535.09 177
16536.30 175
16537.52 210
16538.73 192
16539.95 191
16541.16 190
16542.38 188
16543.59 188
16544.81 206
16546.02 183
16547.24 189
16548.45 182
16549.67 191
16550.88 216
16552.10 218
16553.31 188
16554.53 230
16555.74 214
16556.96 208
16558.18 209
16559.39 208
16560.61 215
16561.82 205
16563.04 208
16564.25 177
16565.47 190
16566.69 193
16567.90 209
16569.12 235
16570.33 186
16571.55 191
16572.77 211
16573.98 209
16575.20 185
16576.41 198
16577.63 195
16578.85 199
16580.06 192
16581.28 205
16582.50 203
16583.71 181
16584.93 207
16586.15 188
16587.36 193
16588.58 169
16589.80 208
16591.01 196
16592.23 198
16593.45 181
16594.66 195
16595.88 191
16597.10 204
16598.32 182
16599.53 174
16600.75 184
16601.97 183
16603.18 180
16604.40 173
16605.62 174
16606.84 167
16608.05 168
16609.27 165
16610.49 190
16611.71 154
16612.92 171
16614.14 150
16615.36 156
16616.58 146
16617.79 144
16619.01 151
16620.23 153
16621.45 160
16622.67 182
16623.88 148
16625.10 142
16626.32 164
16627.54 169
16628.76 165
16629.97 157
16631.19 162
16632.41 171
16633.63 159
16634.85 163
16636.07 165
16637.29 154
16638.50 160
16639.72 145
16640.94 146
16642.16 163
16643.38 159
16644.60 157
16645.82 140
16647.03 175
16648.25 149
16649.47 161
16650.69 146
16651.91 141
16653.13 147
16654.35 160
16655.57 170
16656.79 149
16658.01 169
16659.23 148
16660.45 161
16661.66 152
16662.88 154
16664.10 164
16665.32 148
16666.54 175
16667.76 139
16668.98 153
16670.20 140
16671.42 143
16672.64 173
16673.86 155
16675.08 145
16676.30 135
16677.52 178
16678.74 166
16679.96 138
16681.18 142
16682.40 134
16683.62 154
16684.84 152
16686.06 165
16687.28 157
16688.50 153
16689.72 143
16690.94 145
16692.16 169
16693.39 139
16694.61 148
16695.83 145
16697.05 132
16698.27 141
16699.49 158
16700.71 176
16701.93 164
16703.15 156
16704.37 146
16705.59 151
16706.81 131
16708.04 153
16709.26 137
16710.48 150
16711.70 142
16712.92 134
16714.14 136
16715.36 145
16716.58 145
16717.81 155
16719.03 143
16720.25 145
16721.47 148
16722.69 148
16723.91 153
16725.14 132
16726.36 143
16727.58 161
16728.80 153
16730.02 133
16731.24 143
16732.47 151
16733.69 151
16734.91 153
16736.13 145
16737.36 139
16738.58 166
16739.80 130
16741.02 139
16742.24 153
16743.47 146
16744.69 153
16745.91 141
16747.13 153
16748.36 141
16749.58 147
16750.80 158
16752.02 149
16753.25 135
16754.47 157
16755.69 151
16756.92 145
16758.14 148
16759.36 145
16760.59 149
16761.81 128
16763.03 141
16764.25 151
16765.48 130
16766.70 152
16767.92 142
16769.15 131
16770.37 133
16771.59 134
16772.82 158
16774.04 145
16775.27 144
16776.49 135
16777.71 130
16778.94 149
16780.16 123
16781.38 144
16782.61 141
16783.83 145
16785.06 143
16786.28 154
16787.50 124
16788.73 155
16789.95 133
16791.18 149
16792.40 159
16793.62 140
16794.85 142
16796.07 166
16797.30 158
16798.52 166
16799.75 145
16800.97 169
16802.19 140
16803.42 151
16804.64 153
16805.87 151
16807.09 140
16808.32 147
16809.54 143
16810.77 138
16811.99 145
16813.22 146
16814.44 151
16815.67 144
16816.89 135
16818.12 139
16819.34 147
16820.57 164
16821.79 156
16823.02 162
16824.24 144
16825.47 155
16826.70 168
16827.92 150
16829.15 161
16830.37 168
16831.60 154
16832.82 170
16834.05 155
16835.27 153
16836.50 167
16837.73 170
16838.95 165
16840.18 164
16841.40 157
16842.63 169
16843.86 169
16845.08 165
16846.31 164
16847.53 156
16848.76 171
16849.99 186
16851.21 179
16852.44 182
16853.67 176
16854.89 194
16856.12 180
16857.35 180
16858.57 179
16859.80 196
16861.03 194
16862.25 194
16863.48 198
16864.71 186
16865.93 215
16867.16 209
16868.39 208
16869.61 214
16870.84 202
16872.07 209
16873.30 226
16874.52 199
16875.75 208
16876.98 196
16878.20 232
16879.43 235
16880.66 248
16881.89 236
16883.11 239
16884.34 229
16885.57 237
16886.80 254
16888.02 236
16889.25 252
16890.48 237
16891.71 240
16892.94 232
16894.16 245
16895.39 230
16896.62 235
16897.85 241
16899.08 238
16900.30 228
16901.53 215
16902.76 200
16903.99 230
16905.22 213
16906.45 205
16907.67 221
16908.90 224
16910.13 215
16911.36 195
16912.59 202
16913.82 184
16915.04 203
16916.27 186
16917.50 210
16918.73 196
16919.96 209
16921.19 207
16922.42 196
16923.65 188
16924.88 190
16926.10 210
16927.33 181
16928.56 196
16929.79 200
16931.02 176
16932.25 183
16933.48 198
16934.71 178
16935.94 190
16937.17 187
16938.40 204
16939.63 196
16940.86 205
16942.09 183
16943.32 181
16944.55 186
16945.78 202
16947.01 185
16948.24 189
16949.47 175
16950.70 204
16951.93 213
16953.16 163
16954.39 165
16955.62 187
16956.85 183
16958.08 197
16959.31 193
16960.54 183
16961.77 177
16963.00 187
16964.23 159
16965.46 184
16966.69 194
16967.92 184
16969.15 174
16970.38 164
16971.61 191
16972.84 178
16974.07 173
16975.30 165
16976.54 169
16977.77 180
16979.00 174
16980.23 160
16981.46 162
16982.69 181
16983.92 170
16985.15 158
16986.38 150
16987.62 163
16988.85 164
16990.08 179
16991.31 165
16992.54 167
16993.77 165
16995.00 161
16996.24 172
16997.47 152
16998.70 162
16999.93 176
17001.16 180
17002.39 162
17003.63 161
17004.86 158
17006.09 157
17007.32 170
17008.55 149
17009.79 140
17011.02 155
17012.25 133
17013.48 139
17014.72 142
17015.95 134
17017.18 154
17018.41 156
17019.64 158
17020.88 151
17022.11 165
17023.34 153
17024.58 145
17025.81 159
17027.04 129
17028.27 153
17029.51 163
17030.74 167
17031.97 129
17033.21 135
17034.44 151
17035.67 151
17036.90 157
17038.14 149
17039.37 146
17040.60 152
17041.84 156
17043.07 155
17044.30 147
17045.54 141
17046.77 152
17048.00 138
17049.24 134
17050.47 159
17051.70 161
17052.94 153
17054.17 142
17055.41 141
17056.64 157
17057.87 134
17059.11 146
17060.34 154
17061.58 142
17062.81 139
17064.04 144
17065.28 156
17066.51 146
17067.75 144
17068.98 154
17070.21 151
17071.45 145
17072.68 139
17073.92 137
17075.15 128
17076.39 154
17077.62 144
17078.86 147
17080.09 148
17081.33 166
17082.56 127
17083.80 151
17085.03 133
17086.26 144
17087.50 145
17088.73 120
17089.97 145
17091.20 136
17092.44 128
17093.68 134
17094.91 138
17096.15 143
17097.38 155
17098.62 129
17099.85 134
17101.09 129
17102.32 135
17103.56 129
17104.79 135
17106.03 162
17107.26 135
17108.50 152
17109.74 144
17110.97 135
17112.21 123
17113.44 117
17114.68 137
17115.92 126
17117.15 118
17118.39 150
17119.62 138
17120.86 141
17122.10 129
17123.33 140
17124.57 139
17125.80 132
17127.04 135
17128.28 124
17129.51 121
17130.75 126
17131.99 135
17133.22 124
17134.46 129
17135.70 118
17136.93 141
17138.17 150
17139.41 127
17140.64 121
17141.88 139
17143.12 150
17144.35 130
17145.59 129
17146.83 122
17148.07 118
17149.30 139
17150.54 132
17151.78 122
17153.02 124
17154.25 127
17155.49 132
17156.73 104
17157.96 118
17159.20 119
17160.44 118
17161.68 127
17162.92 111
17164.15 105
17165.39 118
17166.63 106
17167.87 131
17169.10 130
17170.34 125
17171.58 134
17172.82 134
17174.06 126
17175.29 117
17176.53 121
17177.77 126
17179.01 129
17180.25 112
17181.49 121
17182.72 122
17183.96 123
17185.20 129
17186.44 129
17187.68 118
17188.92 114
17190.15 111
17191.39 113
17192.63 123
17193.87 135
17195.11 128
17196.35 107
17197.59 120
17198.83 117
17200.07 123
17201.30 118
17202.54 119
17203.78 128
17205.02 102
17206.26 105
17207.50 114
17208.74 140
17209.98 124
17211.22 127
17212.46 133
17213.70 137
17214.94 122
17216.18 108
17217.42 123
17218.66 120
17219.90 106
17221.14 113
17222.38 123
17223.62 139
17224.86 117
17226.10 114
17227.34 107
17228.58 130
17229.82 111
17231.06 115
17232.30 109
17233.54 90
17234.78 133
17236.02 114
17237.26 113
17238.50 96
17239.74 112
17240.98 125
17242.22 112
17243.46 116
17244.70 126
17245.94 113
17247.18 112
17248.42 104
17249.66 115
17250.90 123
17252.14 133
17253.39 120
17254.63 113
17255.87 124
17257.11 107
17258.35 134
17259.59 119
17260.83 114
17262.07 109
17263.31 103
17264.56 116
17265.80 120
17267.04 112
17268.28 97
17269.52 126
17270.76 119
17272.00 114
17273.25 113
17274.49 123
17275.73 122
17276.97 109
17278.21 85
17279.45 121
17280.70 106
17281.94 103
17283.18 102
17284.42 120
17285.66 119
17286.91 120
17288.15 100
17289.39 107
17290.63 104
17291.88 92
17293.12 130
17294.36 118
17295.60 117
17296.85 92
17298.09 128
17299.33 121
17300.57 112
17301.82 120
17303.06 117
17304.30 111
17305.54 102
17306.79 105
17308.03 116
17309.27 109
17310.52 123
17311.76 127
17313.00 113
17314.25 107
17315.49 112
17316.73 105
17317.97 103
17319.22 119
17320.46 104
17321.71 101
17322.95 129
17324.19 105
17325.44 123
17326.68 116
17327.92 111
17329.17 116
17330.41 119
17331.65 116
17332.90 114
17334.14 108
17335.39 118
17336.63 102
17337.87 101
17339.12 112
17340.36 124
17341.61 98
17342.85 103
17344.09 105
17345.34 103
17346.58 121
17347.83 117
17349.07 118
17350.32 113
17351.56 108
17352.80 124
17354.05 120
17355.29 97
17356.54 118
17357.78 111
17359.03 123
17360.27 100
17361.52 100
17362.76 119
17364.01 110
17365.25 113
17366.50 95
17367.74 112
17368.99 118
17370.23 126
17371.48 118
17372.72 121
17373.97 113
17375.21 113
17376.46 117
17377.70 111
17378.95 125
17380.19 122
17381.44 104
17382.69 111
17383.93 110
17385.18 121
17386.42 126
17387.67 112
17388.91 117
17390.16 117
17391.41 121
17392.65 97
17393.90 113
17395.14 110
17396.39 99
17397.64 112
17398.88 108
17400.13 113
17401.37 125
17402.62 120
17403.87 119
17405.11 119
17406.36 112
17407.61 121
17408.85 122
17410.10 113
17411.35 121
17412.59 115
17413.84 120
17415.09 106
17416.33 102
17417.58 104
17418.83 116
17420.07 134
17421.32 122
17422.57 122
17423.82 125
17425.06 124
17426.31 105
17427.56 103
17428.80 112
17430.05 113
17431.30 110
17432.55 94
17433.79 122
17435.04 101
17436.29 119
17437.54 113
17438.78 106
17440.03 99
17441.28 110
17442.53 121
17443.77 105
17445.02 113
17446.27 106
17447.52 124
17448.77 117
17450.01 112
17451.26 120
17452.51 124
17453.76 115
17455.01 117
17456.25 127
17457.50 112
17458.75 116
17460.00 113
17461.25 126
17462.50 127
17463.74 115
17464.99 123
17466.24 119
17467.49 127
17468.74 114
17469.99 122
17471.24 127
17472.49 123
17473.73 125
17474.98 107
17476.23 116
17477.48 102
17478.73 136
17479.98 133
17481.23 112
17482.48 142
17483.73 119
17484.98 140
17486.23 104
17487.47 122
17488.72 111
17489.97 134
17491.22 116
17492.47 140
17493.72 139
17494.97 139
17496.22 127
17497.47 133
17498.72 116
17499.97 111
17501.22 122
17502.47 109
17503.72 124
17504.97 108
17506.22 143
17507.47 132
17508.72 126
17509.97 118
17511.22 124
17512.47 118
17513.72 128
17514.97 108
17516.22 129
17517.47 128
17518.72 118
17519.97 115
17521.22 107
17522.47 120
17523.72 143
17524.98 141
17526.23 122
17527.48 122
17528.73 103
17529.98 136
17531.23 124
17532.48 129
17533.73 143
17534.98 120
17536.23 131
17537.48 136
17538.74 140
17539.99 127
17541.24 134
17542.49 112
17543.74 146
17544.99 138
17546.24 139
17547.50 123
17548.75 141
17550.00 114
17551.25 143
17552.50 133
17553.75 125
17555.01 151
17556.26 161
17557.51 133
17558.76 138
17560.01 135
17561.26 141
17562.52 153
17563.77 127
17565.02 135
17566.27 141
17567.53 153
17568.78 121
17570.03 127
17571.28 126
17572.53 154
17573.79 148
17575.04 141
17576.29 139
17577.54 130
17578.80 137
17580.05 135
17581.30 139
17582.56 156
17583.81 150
17585.06 132
17586.31 165
17587.57 133
17588.82 158
17590.07 146
17591.33 166
17592.58 151
17593.83 129
17595.08 132
17596.34 140
17597.59 156
17598.84 148
17600.10 137
17601.35 125
17602.61 144
17603.86 145
17605.11 166
17606.37 141
17607.62 156
17608.87 144
17610.13 152
17611.38 145
17612.63 153
17613.89 156
17615.14 154
17616.40 163
17617.65 137
17618.90 154
17620.16 148
17621.41 167
17622.67 149
17623.92 169
17625.17 131
17626.43 155
17627.68 157
17628.94 166
17630.19 154
17631.45 165
17632.70 168
17633.96 168
17635.21 166
17636.47 151
17637.72 135
17638.97 137
17640.23 157
17641.48 152
17642.74 152
17643.99 151
17645.25 164
17646.50 157
17647.76 136
17649.01 132
17650.27 161
17651.52 157
17652.78 141
17654.04 141
17655.29 134
17656.55 165
17657.80 152
17659.06 145
17660.31 134
17661.57 166
17662.82 123
17664.08 166
17665.33 139
17666.59 157
17667.85 131
17669.10 139
17670.36 148
17671.61 149
17672.87 158
17674.13 138
17675.38 152
17676.64 139
17677.89 157
17679.15 141
17680.41 157
17681.66 129
17682.92 144
17684.18 119
17685.43 135
17686.69 118
17687.95 155
17689.20 127
17690.46 129
17691.71 142
17692.97 120
17694.23 139
17695.49 131
17696.74 138
17698.00 125
17699.26 125
17700.51 135
17701.77 130
17703.03 137
17704.28 149
17705.54 96
17706.80 125
17708.06 133
17709.31 130
17710.57 129
17711.83 110
17713.08 124
17714.34 110
17715.60 127
17716.86 116
17718.11 116
17719.37 116
17720.63 126
17721.89 129
17723.15 114
17724.40 123
17725.66 147
17726.92 127
17728.18 125
17729.43 109
17730.69 115
17731.95 128
17733.21 115
17734.47 118
17735.73 109
17736.98 127
17738.24 118
17739.50 109
17740.76 103
17742.02 140
17743.28 113
17744.53 131
17745.79 125
17747.05 142
17748.31 144
17749.57 116
17750.83 110
17752.09 108
17753.34 126
17754.60 106
17755.86 121
17757.12 111
17758.38 114
17759.64 117
17760.90 129
17762.16 120
17763.42 111
17764.68 118
17765.94 132
17767.19 121
17768.45 132
17769.71 109
17770.97 115
17772.23 101
17773.49 110
17774.75 122
17776.01 108
17777.27 135
17778.53 131
17779.79 110
17781.05 112
17782.31 118
17783.57 109
17784.83 121
17786.09 124
17787.35 127
17788.61 107
17789.87 118
17791.13 113
17792.39 103
17793.65 116
17794.91 113
17796.17 124
17797.43 125
17798.69 119
17799.95 105
17801.21 121
17802.47 119
17803.73 120
17805.00 114
17806.26 121
17807.52 119
17808.78 117
17810.04 102
17811.30 108
17812.56 108
17813.82 95
17815.08 121
17816.34 107
17817.60 125
17818.87 105
17820.13 97
17821.39 113
17822.65 118
17823.91 89
17825.17 110
17826.43 94
17827.69 103
17828.96 111
17830.22 98
17831.48 113
17832.74 103
17834.00 114
17835.26 111
17836.53 106
17837.79 86
17839.05 94
17840.31 109
17841.57 102
17842.84 122
17844.10 114
17845.36 96
17846.62 108
17847.88 98
17849.15 100
17850.41 111
17851.67 117
17852.93 106
17854.20 114
17855.46 102
17856.72 96
17857.98 112
17859.25 100
17860.51 102
17861.77 101
17863.03 96
17864.30 95
17865.56 113
17866.82 90
17868.09 95
17869.35 94
17870.61 105
17871.87 105
17873.14 100
17874.40 107
17875.66 91
17876.93 102
17878.19 97
17879.45 109
17880.72 108
17881.98 110
17883.24 108
17884.51 116
17885.77 89
17887.03 111
17888.30 96
17889.56 101
17890.83 91
17892.09 92
17893.35 85
17894.62 87
17895.88 105
17897.14 102
17898.41 106
17899.67 101
17900.94 98
17902.20 92
17903.46 103
17904.73 80
17905.99 103
17907.26 85
17908.52 94
17909.79 96
17911.05 106
17912.32 115
17913.58 110
17914.84 107
17916.11 92
17917.37 87
17918.64 118
17919.90 109
17921.17 79
17922.43 116
17923.70 98
17924.96 102
17926.23 82
17927.49 94
17928.76 102
17930.02 98
17931.29 94
17932.55 96
17933.82 96
17935.08 100
17936.35 111
17937.61 99
17938.88 104
17940.14 80
17941.41 105
17942.68 80
17943.94 109
17945.21 100
17946.47 106
17947.74 100
17949.00 96
17950.27 110
17951.54 83
17952.80 98
17954.07 111
17955.33 82
17956.60 105
17957.87 100
17959.13 99
17960.40 112
17961.66 103
17962.93 97
17964.20 84
17965.46 116
17966.73 105
17968.00 107
17969.26 96
17970.53 94
17971.80 107
17973.06 106
17974.33 105
17975.60 94
17976.86 104
17978.13 87
17979.40 115
17980.66 90
17981.93 104
17983.20 90
17984.46 120
17985.73 79
17987.00 94
17988.26 94
17989.53 109
17990.80 98
17992.07 97
17993.33 93
17994.60 110
17995.87 115
17997.14 85
17998.40 111
17999.67 92
18000.94 111
18002.21 100
18003.47 97
18004.74 95
18006.01 83
18007.28 98
18008.55 120
18009.81 115
18011.08 104
18012.35 89
18013.62 106
18014.89 92
18016.15 99
18017.42 91
18018.69 114
18019.96 113
18021.23 99
18022.49 98
18023.76 92
18025.03 117
18026.30 90
18027.57 95
18028.84 91
18030.11 96
18031.37 89
18032.64 79
18033.91 101
18035.18 82
18036.45 90
18037.72 110
18038.99 112
18040.26 95
18041.53 95
18042.79 89
18044.06 94
18045.33 97
18046.60 109
18047.87 93
18049.14 115
18050.41 82
18051.68 121
18052.95 101
18054.22 91
18055.49 103
18056.76 99
18058.03 101
18059.30 93
18060.57 91
18061.84 97
18063.11 108
18064.38 94
18065.65 111
18066.92 98
18068.19 106
18069.46 92
18070.73 110
18072.00 91
18073.27 78
18074.54 83
18075.81 103
18077.08 104
18078.35 82
18079.62 95
18080.89 82
18082.16 92
18083.43 100
18084.70 96
18085.97 85
18087.24 92
18088.51 101
18089.78 108
18091.05 86
18092.32 105
18093.59 107
18094.87 104
18096.14 104
18097.41 100
18098.68 98
18099.95 90
18101.22 106
18102.49 89
18103.76 106
18105.03 96
18106.31 111
18107.58 105
18108.85 102
18110.12 93
18111.39 83
18112.66 103
18113.93 94
18115.21 101
18116.48 82
18117.75 94
18119.02 94
18120.29 98
18121.56 105
18122.84 102
18124.11 97
18125.38 94
18126.65 100
18127.92 87
18129.20 93
18130.47 93
18131.74 113
18133.01 96
18134.29 97
18135.56 81
18136.83 100
18138.10 91
18139.38 96
18140.65 108
18141.92 111
18143.19 92
18144.47 88
18145.74 83
18147.01 99
18148.28 89
18149.56 87
18150.83 93
18152.10 107
18153.38 96
18154.65 89
18155.92 97
18157.19 99
18158.47 85
18159.74 85
18161.01 109
18162.29 92
18163.56 99
18164.83 85
18166.11 97
18167.38 112
18168.65 95
18169.93 76
18171.20 87
18172.48 93
18173.75 105
18175.02 101
18176.30 90
18177.57 94
18178.84 104
18180.12 118
18181.39 103
18182.67 97
18183.94 92
18185.21 95
18186.49 97
18187.76 98
18189.04 93
18190.31 113
18191.59 87
18192.86 89
18194.13 95
18195.41 85
18196.68 103
18197.96 88
18199.23 94
18200.51 87
18201.78 107
18203.06 93
18204.33 85
18205.61 96
18206.88 91
18208.16 80
18209.43 106
18210.71 89
18211.98 100
18213.26 95
18214.53 84
18215.81 93
18217.08 91
18218.36 94
18219.63 80
18220.91 101
18222.18 100
18223.46 106
18224.73 101
18226.01 101
18227.28 98
18228.56 101
18229.84 87
18231.11 109
18232.39 109
18233.66 91
18234.94 95
18236.21 118
18237.49 100
18238.77 101
18240.04 99
18241.32 89
18242.59 106
18243.87 96
18245.15 99
18246.42 89
18247.70 109
18248.98 101
18250.25 90
18251.53 98
18252.81 89
18254.08 102
18255.36 105
18256.63 89
18257.91 93
18259.19 98
18260.46 96
18261.74 98
18263.02 95
18264.30 107
18265.57 88
18266.85 113
18268.13 85
18269.40 108
18270.68 112
18271.96 110
18273.23 91
18274.51 95
18275.79 102
18277.07 94
18278.34 96
18279.62 86
18280.90 101
18282.18 84
18283.45 87
18284.73 86
18286.01 106
18287.29 85
18288.56 106
18289.84 94
18291.12 89
18292.40 97
18293.68 95
18294.95 93
18296.23 91
18297.51 100
18298.79 98
18300.07 107
18301.34 91
18302.62 108
18303.90 92
18305.18 94
18306.46 92
18307.74 99
18309.01 87
18310.29 97
18311.57 104
18312.85 96
18314.13 95
18315.41 94
18316.69 117
18317.96 98
18319.24 94
18320.52 97
18321.80 104
18323.08 109
18324.36 105
18325.64 103
18326.92 95
18328.20 113
18329.47 85
18330.75 101
18332.03 103
18333.31 94
18334.59 90
18335.87 97
18337.15 106
18338.43 99
18339.71 92
18340.99 91
18342.27 76
18343.55 114
18344.83 90
18346.11 114
18347.39 100
18348.67 94
18349.95 88
18351.23 93
18352.51 98
18353.79 86
18355.07 89
18356.35 96
18357.63 105
18358.91 89
18360.19 95
18361.47 88
18362.75 114
18364.03 120
18365.31 96
18366.59 113
18367.87 98
18369.15 102
18370.43 109
18371.71 89
18372.99 101
18374.27 104
18375.55 98
18376.83 99
18378.12 116
18379.40 101
18380.68 96
18381.96 88
18383.24 99
18384.52 88
18385.80 82
18387.08 90
18388.36 92
18389.65 99
18390.93 88
18392.21 103
18393.49 88
18394.77 108
18396.05 102
18397.33 104
18398.62 101
18399.90 91
18401.18 91
18402.46 117
18403.74 97
18405.02 93
18406.31 102
18407.59 84
18408.87 96
18410.15 99
18411.43 85
18412.72 89
18414.00 89
18415.28 100
18416.56 88
18417.84 95
18419.13 85
18420.41 105
18421.69 85
18422.97 100
18424.26 97
18425.54 115
18426.82 100
18428.10 100
18429.39 81
18430.67 93
18431.95 94
18433.23 101
18434.52 86
18435.80 120
18437.08 87
18438.37 82
18439.65 104
18440.93 104
18442.22 97
18443.50 84
18444.78 92
18446.06 100
18447.35 88
18448.63 89
18449.91 87
18451.20 100
18452.48 104
18453.76 117
18455.05 98
18456.33 96
18457.62 99
18458.90 92
18460.18 100
18461.47 93
18462.75 92
18464.03 92
18465.32 102
18466.60 91
18467.89 82
18469.17 103
18470.45 74
18471.74 125
18473.02 104
18474.31 93
18475.59 100
18476.88 105
18478.16 101
18479.44 90
18480.73 100
18482.01 94
18483.30 111
18484.58 89
18485.87 94
18487.15 107
18488.44 93
18489.72 89
18491.01 91
18492.29 103
18493.58 82
18494.86 119
18496.15 107
18497.43 91
18498.72 111
18500.00 93
18501.29 83
18502.57 92
18503.86 90
18505.14 110
18506.43 83
18507.71 91
18509.00 81
18510.28 106
18511.57 75
18512.85 91
18514.14 74
18515.42 93
18516.71 85
18518.00 96
18519.28 109
18520.57 84
18521.85 94
18523.14 84
18524.43 98
18525.71 97
18527.00 100
18528.28 93
18529.57 99
18530.86 88
18532.14 90
18533.43 89
18534.71 103
18536.00 96
18537.29 119
18538.57 91
18539.86 92
18541.15 91
18542.43 92
18543.72 83
18545.01 118
18546.29 106
18547.58 90
18548.87 93
18550.15 91
18551.44 99
18552.73 89
18554.01 98
18555.30 81
18556.59 135
18557.88 92
18559.16 92
18560.45 105
18561.74 85
18563.02 106
18564.31 103
18565.60 111
18566.89 79
18568.17 108
18569.46 100
18570.75 101
18572.04 80
18573.32 106
18574.61 93
18575.90 90
18577.19 96
18578.48 98
18579.76 111
18581.05 93
18582.34 99
18583.63 94
18584.92 84
18586.20 107
18587.49 98
18588.78 99
18590.07 88
18591.36 92
18592.64 117
18593.93 95
18595.22 93
18596.51 102
18597.80 94
18599.09 92
18600.38 95
18601.66 98
18602.95 114
18604.24 108
18605.53 93
18606.82 117
18608.11 104
18609.40 102
18610.69 101
18611.98 105
18613.26 95
18614.55 90
18615.84 84
18617.13 90
18618.42 81
18619.71 94
18621.00 78
18622.29 98
18623.58 97
18624.87 98
18626.16 113
18627.45 109
18628.74 102
18630.03 110
18631.32 114
18632.61 94
18633.89 112
18635.18 115
18636.47 101
18637.76 96
18639.05 86
18640.34 86
18641.63 93
18642.92 91
18644.21 106
18645.50 107
18646.79 86
18648.09 114
18649.38 82
18650.67 96
18651.96 86
18653.25 92
18654.54 95
18655.83 79
18657.12 96
18658.41 85
18659.70 90
18660.99 104
18662.28 93
18663.57 83
18664.86 100
18666.15 91
18667.44 80
18668.74 94
18670.03 109
18671.32 76
18672.61 91
18673.90 84
18675.19 102
18676.48 74
18677.77 77
18679.06 89
18680.36 100
18681.65 93
18682.94 91
18684.23 95
18685.52 96
18686.81 78
18688.11 88
18689.40 81
18690.69 78
18691.98 97
18693.27 102
18694.56 106
18695.86 88
18697.15 83
18698.44 93
18699.73 83
18701.02 93
18702.32 95
18703.61 83
18704.90 98
18706.19 86
18707.48 106
18708.78 72
18710.07 77
18711.36 84
18712.65 87
18713.95 101
18715.24 85
18716.53 95
18717.83 97
18719.12 112
18720.41 90
18721.70 96
18723.00 85
18724.29 99
18725.58 98
18726.87 103
18728.17 90
18729.46 65
18730.75 99
18732.05 94
18733.34 95
18734.63 93
18735.93 89
18737.22 91
18738.51 81
18739.81 91
18741.10 70
18742.39 79
18743.69 81
18744.98 99
18746.27 90
18747.57 86
18748.86 82
18750.16 86
18751.45 87
18752.74 91
18754.04 97
18755.33 106
18756.63 87
18757.92 91
18759.21 83
18760.51 90
18761.80 98
18763.10 94
18764.39 97
18765.69 92
18766.98 89
18768.27 76
18769.57 90
18770.86 88
18772.16 77
18773.45 80
18774.75 79
18776.04 105
18777.34 78
18778.63 87
18779.93 86
18781.22 83
18782.52 84
18783.81 93
18785.11 100
18786.40 102
18787.70 89
18788.99 97
18790.29 90
18791.58 85
18792.88 100
18794.17 97
18795.47 100
18796.76 97
18798.06 83
18799.35 85
18800.65 83
18801.94 71
18803.24 91
18804.54 88
18805.83 82
18807.13 86
18808.42 71
18809.72 92
18811.01 91
18812.31 97
18813.61 87
18814.90 84
18816.20 72
18817.49 89
18818.79 96
18820.09 73
18821.38 73
18822.68 83
18823.98 100
18825.27 99
18826.57 78
18827.87 69
18829.16 103
18830.46 86
18831.75 85
18833.05 71
18834.35 84
18835.64 83
18836.94 94
18838.24 76
18839.54 75
18840.83 93
18842.13 91
18843.43 114
18844.72 82
18846.02 78
18847.32 83
18848.61 83
18849.91 86
18851.21 73
18852.51 79
18853.80 63
18855.10 77
18856.40 99
18857.70 83
18858.99 88
18860.29 87
18861.59 82
18862.89 92
18864.18 94
18865.48 87
18866.78 80
18868.08 104
18869.38 96
18870.67 85
18871.97 89
18873.27 97
18874.57 77
18875.87 98
18877.16 94
18878.46 89
18879.76 97
18881.06 84
18882.36 102
18883.66 95
18884.95 78
18886.25 92
18887.55 106
18888.85 86
18890.15 91
18891.45 97
18892.75 90
18894.04 89
18895.34 89
18896.64 88
18897.94 74
18899.24 82
18900.54 89
18901.84 86
18903.14 87
18904.44 90
18905.74 85
18907.03 104
18908.33 92
18909.63 88
18910.93 100
18912.23 91
18913.53 90
18914.83 100
18916.13 93
18917.43 100
18918.73 82
18920.03 85
18921.33 100
18922.63 99
18923.93 97
18925.23 101
18926.53 75
18927.83 92
18929.13 95
18930.43 83
18931.73 102
18933.03 87
18934.33 94
18935.63 85
18936.93 80
18938.23 93
18939.53 88
18940.83 78
18942.13 74
18943.43 87
18944.73 93
18946.03 97
18947.33 82
18948.63 97
18949.93 72
18951.23 85
18952.53 80
18953.84 86
18955.14 79
18956.44 83
18957.74 75
18959.04 92
18960.34 88
18961.64 88
18962.94 90
18964.24 81
18965.54 74
18966.85 95
18968.15 75
18969.45 93
18970.75 72
18972.05 93
18973.35 77
18974.65 87
18975.96 79
18977.26 90
18978.56 90
18979.86 88
18981.16 79
18982.46 79
18983.77 76
18985.07 88
18986.37 95
18987.67 87
18988.97 86
18990.28 79
18991.58 89
18992.88 83
18994.18 88
18995.49 74
18996.79 101
18998.09 106
18999.39 98
19000.69 87
19002.00 82
19003.30 85
19004.60 78
19005.90 84
19007.21 90
19008.51 90
19009.81 67
19011.12 76
19012.42 84
19013.72 79
19015.02 93
19016.33 94
19017.63 88
19018.93 101
19020.24 71
19021.54 64
19022.84 81
19024.15 84
19025.45 77
19026.75 90
19028.06 102
19029.36 81
19030.66 99
19031.97 95
19033.27 74
19034.57 75
19035.88 109
19037.18 107
19038.48 95
19039.79 76
19041.09 86
19042.40 81
19043.70 99
19045.00 99
19046.31 88
19047.61 79
19048.92 88
19050.22 71
19051.52 72
19052.83 79
19054.13 84
19055.44 104
19056.74 83
19058.05 85
19059.35 83
19060.65 80
19061.96 82
19063.26 97
19064.57 81
19065.87 82
19067.18 87
19068.48 85
19069.79 75
19071.09 71
19072.40 75
19073.70 90
19075.01 89
19076.31 79
19077.62 67
19078.92 79
19080.23 80
19081.53 86
19082.84 79
19084.14 102
19085.45 66
19086.75 87
19088.06 90
19089.36 76
19090.67 67
19091.98 85
19093.28 95
19094.59 78
19095.89 82
19097.20 91
19098.50 97
19099.81 96
19101.12 100
19102.42 95
19103.73 97
19105.03 97
19106.34 74
19107.65 109
19108.95 84
19110.26 82
19111.56 81
19112.87 77
19114.18 74
19115.48 87
19116.79 100
19118.10 81
19119.40 87
19120.71 92
19122.02 89
19123.32 87
19124.63 80
19125.94 88
19127.24 93
19128.55 93
19129.86 101
19131.16 79
19132.47 90
19133.78 88
19135.08 92
19136.39 97
19137.70 89
19139.01 73
19140.31 82
19141.62 90
19142.93 90
19144.23 75
19145.54 101
19146.85 87
19148.16 89
19149.46 81
19150.77 92
19152.08 82
19153.39 100
19154.69 98
19156.00 91
19157.31 86
19158.62 83
19159.93 84
19161.23 96
19162.54 89
19163.85 78
19165.16 93
19166.47 89
19167.77 83
19169.08 94
19170.39 93
19171.70 76
19173.01 77
19174.32 84
19175.62 75
19176.93 85
19178.24 79
19179.55 88
19180.86 90
19182.17 103
19183.48 98
19184.78 92
19186.09 90
19187.40 85
19188.71 84
19190.02 76
19191.33 82
19192.64 101
19193.95 93
19195.26 91
19196.56 80
19197.87 87
19199.18 70
19200.49 94
19201.80 77
19203.11 79
19204.42 81
19205.73 95
19207.04 98
19208.35 74
19209.66 88
19210.97 85
19212.28 91
19213.59 99
19214.90 86
19216.21 86
19217.52 86
19218.83 92
19220.14 89
19221.45 96
19222.76 96
19224.07 79
19225.38 106
19226.69 81
19228.00 86
19229.31 96
19230.62 71
19231.93 88
19233.24 69
19234.55 79
19235.86 74
19237.17 85
19238.48 71
19239.79 75
19241.10 82
19242.41 69
19243.72 77
19245.03 87
19246.35 75
19247.66 87
19248.97 94
19250.28 75
19251.59 88
19252.90 89
19254.21 100
19255.52 90
19256.83 75
19258.14 94
19259.46 75
19260.77 86
19262.08 77
19263.39 79
19264.70 78
19266.01 80
19267.32 77
19268.64 82
19269.95 68
19271.26 80
19272.57 90
19273.88 70
19275.20 75
19276.51 87
19277.82 90
19279.13 81
19280.44 84
19281.75 77
19283.07 71
19284.38 68
19285.69 88
19287.00 80
19288.32 86
19289.63 83
19290.94 89
19292.25 88
19293.57 82
19294.88 81
19296.19 68
19297.50 99
19298.82 89
19300.13 80
19301.44 70
19302.75 89
19304.07 84
19305.38 82
19306.69 87
19308.01 94
19309.32 74
19310.63 72
19311.94 77
19313.26 95
19314.57 88
19315.88 73
19317.20 77
19318.51 86
19319.82 72
19321.14 82
19322.45 79
19323.76 81
19325.08 83
19326.39 87
19327.70 83
19329.02 60
19330.33 99
19331.65 82
19332.96 82
19334.27 70
19335.59 84
19336.90 85
19338.22 83
19339.53 78
19340.84 72
19342.16 81
19343.47 84
19344.79 66
19346.10 79
19347.41 84
19348.73 82
19350.04 90
19351.36 79
19352.67 84
19353.99 70
19355.30 79
19356.62 73
19357.93 89
19359.25 73
19360.56 76
19361.87 78
19363.19 83
19364.50 72
19365.82 73
19367.13 81
19368.45 79
19369.76 78
19371.08 73
19372.39 86
19373.71 83
19375.02 74
19376.34 85
19377.66 86
19378.97 91
19380.29 73
19381.60 88
19382.92 85
19384.23 97
19385.55 92
19386.86 81
19388.18 71
19389.50 79
19390.81 74
19392.13 83
19393.44 90
19394.76 82
19396.07 76
19397.39 77
19398.71 77
19400.02 82
19401.34 91
19402.65 84
19403.97 87
19405.29 90
19406.60 80
19407.92 84
19409.24 97
19410.55 69
19411.87 81
19413.19 75
19414.50 84
19415.82 84
19417.14 65
19418.45 84
19419.77 83
19421.09 85
19422.40 82
19423.72 87
19425.04 83
19426.35 90
19427.67 78
19428.99 75
19430.30 89
19431.62 86
19432.94 65
19434.26 101
19435.57 73
19436.89 95
19438.21 84
19439.53 95
19440.84 89
19442.16 81
19443.48 77
19444.80 80
19446.11 83
19447.43 82
19448.75 95
19450.07 84
19451.38 76
19452.70 96
19454.02 93
19455.34 91
19456.66 85
19457.97 88
19459.29 94
19460.61 77
19461.93 93
19463.25 75
19464.57 83
19465.88 81
19467.20 76
19468.52 95
19469.84 81
19471.16 98
19472.48 103
19473.79 88
19475.11 81
19476.43 88
19477.75 87
19479.07 84
19480.39 78
19481.71 80
19483.03 90
19484.34 97
19485.66 94
19486.98 86
19488.30 81
19489.62 75
19490.94 87
19492.26 100
19493.58 79
19494.90 81
19496.22 77
19497.54 90
19498.86 86
19500.18 66
19501.50 81
19502.81 83
19504.13 79
19505.45 84
19506.77 83
19508.09 81
19509.41 79
19510.73 85
19512.05 82
19513.37 80
19514.69 85
19516.01 77
19517.33 87
19518.65 87
19519.97 75
19521.29 93
19522.61 85
19523.93 85
19525.25 89
19526.57 87
19527.89 102
19529.22 71
19530.54 89
19531.86 79
19533.18 82
19534.50 87
19535.82 88
19537.14 62
19538.46 91
19539.78 77
19541.10 76
19542.42 85
19543.74 81
19545.06 71
19546.39 72
19547.71 84
19549.03 75
19550.35 87
19551.67 106
19552.99 82
19554.31 61
19555.63 86
19556.96 82
19558.28 85
19559.60 82
19560.92 79
19562.24 66
19563.56 80
19564.88 87
19566.21 79
19567.53 82
19568.85 80
19570.17 103
19571.49 93
19572.82 77
19574.14 72
19575.46 111
19576.78 99
19578.10 82
19579.43 87
19580.75 92
19582.07 85
19583.39 87
19584.72 79
19586.04 71
19587.36 83
19588.68 88
19590.01 89
19591.33 72
19592.65 93
19593.97 77
19595.30 90
19596.62 73
19597.94 95
19599.26 64
19600.59 106
19601.91 102
19603.23 73
19604.56 75
19605.88 81
19607.20 79
19608.53 84
19609.85 82
19611.17 79
19612.49 73
19613.82 75
19615.14 85
19616.47 79
19617.79 87
19619.11 89
19620.44 74
19621.76 74
19623.08 87
19624.41 82
19625.73 74
19627.05 74
19628.38 85
19629.70 93
19631.03 72
19632.35 85
19633.67 81
19635.00 90
19636.32 59
19637.65 88
19638.97 82
19640.29 86
19641.62 65
19642.94 64
19644.27 68
19645.59 95
19646.92 90
19648.24 71
19649.57 100
19650.89 83
19652.21 75
19653.54 86
19654.86 91
19656.19 79
19657.51 60
19658.84 94
19660.16 94
19661.49 88
19662.81 89
19664.14 88
19665.46 74
19666.79 84
19668.11 91
19669.44 89
19670.76 89
19672.09 81
19673.41 83
19674.74 82
19676.07 88
19677.39 110
19678.72 89
19680.04 94
19681.37 84
19682.69 64
19684.02 77
19685.34 77
19686.67 97
19688.00 84
19689.32 73
19690.65 80
19691.97 86
19693.30 74
19694.63 85
19695.95 73
19697.28 76
19698.60 85
19699.93 82
19701.26 92
19702.58 81
19703.91 85
19705.24 91
19706.56 88
19707.89 81
19709.22 89
19710.54 78
19711.87 93
19713.20 83
19714.52 64
19715.85 83
19717.18 83
19718.50 85
19719.83 99
19721.16 81
19722.48 80
19723.81 87
19725.14 97
19726.47 86
19727.79 99
19729.12 92
19730.45 90
19731.77 86
19733.10 83
19734.43 87
19735.76 85
19737.08 90
19738.41 75
19739.74 82
19741.07 100
19742.39 93
19743.72 82
19745.05 79
19746.38 72
19747.71 69
19749.03 86
19750.36 73
19751.69 93
19753.02 77
19754.35 89
19755.67 83
19757.00 76
19758.33 78
19759.66 74
19760.99 83
19762.31 81
19763.64 76
19764.97 83
19766.30 70
19767.63 81
19768.96 86
19770.29 82
19771.61 82
19772.94 77
19774.27 80
19775.60 78
19776.93 86
19778.26 68
19779.59 91
19780.92 84
19782.25 88
19783.57 86
19784.90 80
19786.23 92
19787.56 92
19788.89 84
19790.22 84
19791.55 78
19792.88 88
19794.21 92
19795.54 86
19796.87 86
19798.20 91
19799.53 93
19800.86 83
19802.19 90
19803.52 86
19804.85 90
19806.18 91
19807.50 67
19808.83 78
19810.16 87
19811.49 80
19812.82 94
19814.15 86
19815.49 90
19816.82 81
19818.15 89
19819.48 81
19820.81 88
19822.14 73
19823.47 83
19824.80 102
19826.13 96
19827.46 71
19828.79 87
19830.12 93
19831.45 78
19832.78 86
19834.11 81
19835.44 90
19836.77 92
19838.10 74
19839.44 85
19840.77 71
19842.10 81
19843.43 81
19844.76 76
19846.09 67
19847.42 72
19848.75 78
19850.08 99
19851.42 88
19852.75 75
19854.08 71
19855.41 90
19856.74 84
19858.07 77
19859.40 93
19860.74 78
19862.07 86
19863.40 68
19864.73 75
19866.06 87
19867.40 71
19868.73 79
19870.06 77
19871.39 88
19872.72 80
19874.06 75
19875.39 86
19876.72 81
19878.05 74
19879.38 95
19880.72 97
19882.05 87
19883.38 78
19884.71 92
19886.05 93
19887.38 97
19888.71 82
19890.04 81
19891.38 89
19892.71 89
19894.04 78
19895.38 79
19896.71 84
19898.04 78
19899.37 90
19900.71 93
19902.04 81
19903.37 74
19904.71 104
19906.04 102
19907.37 78
19908.71 75
19910.04 83
19911.37 84
19912.71 93
19914.04 80
19915.37 79
19916.71 88
19918.04 62
19919.37 98
19920.71 72
19922.04 72
19923.37 68
19924.71 83
19926.04 81
19927.38 96
19928.71 83
19930.04 82
19931.38 84
19932.71 73
19934.05 80
19935.38 73
19936.71 81
19938.05 84
19939.38 87
19940.72 95
19942.05 80
19943.39 82
19944.72 96
19946.06 103
19947.39 84
19948.72 81
19950.06 98
19951.39 75
19952.73 97
19954.06 86
19955.40 84
19956.73 88
19958.07 80
19959.40 88
19960.74 91
19962.07 76
19963.41 71
19964.74 81
19966.08 72
19967.41 88
19968.75 94
19970.08 102
19971.42 89
19972.76 95
19974.09 95
19975.43 83
19976.76 85
19978.10 88
19979.43 85
19980.77 90
19982.10 66
19983.44 79
19984.78 85
19986.11 81
19987.45 83
19988.78 91
19990.12 97
19991.46 86
19992.79 67
19994.13 86
19995.46 94
19996.80 85
19998.14 81
19999.47 97
20000.81 90
20002.15 80
20003.48 84
20004.82 79
20006.16 80
20007.49 91
20008.83 94
20010.17 89
20011.50 88
20012.84 89
20014.18 82
20015.51 101
20016.85 98
20018.19 90
20019.52 96
20020.86 105
20022.20 86
20023.53 69
20024.87 92
20026.21 92
20027.55 94
20028.88 93
20030.22 98
20031.56 103
20032.90 87
20034.23 101
20035.57 72
20036.91 89
20038.25 86
20039.58 91
20040.92 78
20042.26 88
20043.60 87
20044.93 88
20046.27 91
20047.61 67
20048.95 96
20050.29 100
20051.62 88
20052.96 106
20054.30 89
20055.64 79
20056.98 88
20058.32 82
20059.65 93
20060.99 81
20062.33 84
20063.67 79
20065.01 87
20066.35 79
20067.68 97
20069.02 95
20070.36 73
20071.70 77
20073.04 87
20074.38 92
20075.72 99
20077.06 95
20078.40 84
20079.73 84
20081.07 76
20082.41 93
20083.75 102
20085.09 89
20086.43 79
20087.77 102
20089.11 85
20090.45 86
20091.79 87
20093.13 95
20094.47 85
20095.81 100
20097.15 81
20098.48 100
20099.82 89
20101.16 80
20102.50 88
20103.84 84
20105.18 90
20106.52 86
20107.86 105
20109.20 87
20110.54 94
20111.88 85
20113.22 94
20114.56 105
20115.90 89
20117.24 76
20118.58 96
20119.93 95
20121.27 99
20122.61 81
20123.95 92
20125.29 85
20126.63 94
20127.97 101
20129.31 100
20130.65 98
20131.99 85
20133.33 82
20134.67 96
20136.01 94
20137.35 89
20138.69 90
